# Supplementary material for: Widespread Separation of the Polypyrimidine Tract From 3′ AG by G Tracts in Association With Alternative Exons in Metazoa and Plants
Source: Front Genet. 2019 Jan 14;9:741. doi: 10.3389/fgene.2018.00741 (PMC6339879; doi:10.3389/fgene.2018.00741)
Supplement: DATA FILE S2 — Sequences of REPAG 3′ SS from each species of metazoa, plants and protists. [file Data_Sheet_2.zip › Supplementary data 2/Plants_Release38_hordeum_vulgare.txt]

REPA_GGG_Sequence	Exon_Start	Exon_End	Pos_-50	Pos_+2	Strand	Chromosome	GeneID	Gene_Start	Gene_End	Gene_Name	Number_of_REPAs	Number_of_REPAs_has_GGG	Number_of_Intron(Intra_genic_Region)	Upstream_Constitutive_Exon
AACTATACAGTGCATTTTGCTCATTTGATACTTGTTCTGGTGGGACGCAGTA	519898	520002	520052	520000	-1	chr1H	HORVU1Hr1G000190	514754	520291	None	16855	2540	158064	No_or_no_constitutive_exon
CTACCTAGTCATCACCCACCTTTTTTTTTCGTTTGTTCCTTGGGGGTCAGAG	1561301	1561336	1561386	1561334	-1	chr1H	HORVU1Hr1G000620	1561301	1567729	None	16855	2540	158064	No_or_no_constitutive_exon
TGGAATGTCGTTGTTTTGAACTGACTTTTGCTTCTCTATGGGTAATGCAGCA	2307556	2307608	2307506	2307558	1	chr1H	HORVU1Hr1G000860	2302017	2309472	None	16855	2540	158064	No_or_no_constitutive_exon
GTTGTCTCACTTTGATGGTTATTTTGGCTTGACATATTGATGGGGAACAGGC	4417500	4417634	4417684	4417632	-1	chr1H	HORVU1Hr1G002240	4416073	4418966	None	16855	2540	158064	No_or_no_constitutive_exon
TTATTGTTTGTGAAAAGAAATCATTTGACCATTGTGGTTACGGTGGGCAGGG	4681879	4682504	4681829	4681881	1	chr1H	HORVU1Hr1G002340	4675053	4682504	None	16855	2540	158064	No_or_no_constitutive_exon
GATGCAAAATTAGAAAGGTGCATTTATTGTAAAAATCATGGGTGGTGCAGGA	4768091	4768373	4768423	4768371	-1	chr1H	HORVU1Hr1G002390	4757723	4771550	None	16855	2540	158064	No_or_no_constitutive_exon
ACGATGTTTACCTCCCGGAGTGGATCTACGAGAAAGTGATCAATGGGGAGGG	5038955	5038988	5038905	5038957	1	chr1H	HORVU1Hr1G002470	4990115	5039343	None	16855	2540	158064	No_or_no_constitutive_exon
CTTTCCTCATGTCCGCTCACGACGAAGGAGATGACAACAGGGTGGTCAAGGT	5898130	5898946	5898080	5898132	1	chr1H	HORVU1Hr1G002850	5879162	5910904	None	16855	2540	158064	No_or_no_constitutive_exon
GAAAAAACAAATTTGGAATCTTGATGGTCGTCAATTTTGGGTGGAGGCAGGA	7218354	7218652	7218304	7218356	1	chr1H	HORVU1Hr1G003300	7217839	7229089	None	16855	2540	158064	No_or_no_constitutive_exon
GTACTGCTCGGGAATCTGATTTGTGTTGGTTGAATCATTTGGGGTGGCAGTG	8747454	8747519	8747569	8747517	-1	chr1H	HORVU1Hr1G004080	8734306	8748491	None	16855	2540	158064	No_or_no_constitutive_exon
AGTCGTCATGGCCGGAGTTAGTGGGGAAGTCCATCGAGGACGCCAGGGAGGT	8773954	8774233	8774283	8774231	-1	chr1H	HORVU1Hr1G004150	8773840	8781696	None	16855	2540	158064	No_or_no_constitutive_exon
TTTATTTCTGTTTTGCATTGTGCCTGACATGCTTTTCCTTTGGGACGCAGGC	9563871	9564007	9564057	9564005	-1	chr1H	HORVU1Hr1G004590	9561366	9564507	None	16855	2540	158064	No_or_no_constitutive_exon
TAGTTTATAGTGTAATCTCTAAAAGGTCTTATATTTAGAAACGAAGGGAGTA	9601497	9601634	9601684	9601632	-1	chr1H	HORVU1Hr1G004650	9595508	9603381	None	16855	2540	158064	No_or_no_constitutive_exon
TTTATTTCTGTTTTGCATTGTGCCTGACATGCTTTTCCTTTGGGACGCAGGC	9671779	9671915	9671729	9671781	1	chr1H	HORVU1Hr1G004690	9671045	9673287	None	16855	2540	158064	No_or_no_constitutive_exon
CCTCATCCCCCCTCTGAAAGCACATATAACATTTGGGCGTGTGTGGGCAGGT	9939806	9940886	9940936	9940884	-1	chr1H	HORVU1Hr1G004790	9935358	9941153	None	16855	2540	158064	No_or_no_constitutive_exon
CTTTGACTTCGGACAAAACTTATATGCAGACTAAAAAGGACCGGAGGGAGTA	10263645	10263714	10263595	10263647	1	chr1H	HORVU1Hr1G004930	10257781	10264542	None	16855	2540	158064	No_or_no_constitutive_exon
TGTAGCAGAAAACGGTAAGACGTTGATCGCCGCTACTTCTTGGGATGCAGGT	13576372	13576469	13576322	13576374	1	chr1H	HORVU1Hr1G006860	13574503	13581973	None	16855	2540	158064	No_or_no_constitutive_exon
CGGAGGGAGGAGAGGAGGAAGGAGAAGAAGGAGAAGAGGAGGGTCAGGAGGC	13587510	13587612	13587460	13587512	1	chr1H	HORVU1Hr1G006890	13586404	13591514	None	16855	2540	158064	No_or_no_constitutive_exon
GCATGCGTTGGGGAAGCAGCAAGAACTAATTCGTGTGTGCTGGGAAGCAGAA	13989285	13989415	13989235	13989287	1	chr1H	HORVU1Hr1G007010	13988638	13992768	None	16855	2540	158064	No_or_no_constitutive_exon
TGAGCATGCGTTGGGGAAGCAGCAAGAACTAATTCGTGTGTGCTGGGAAGCA	13989282	13989415	13989232	13989284	1	chr1H	HORVU1Hr1G007010	13988638	13992768	None	16855	2540	158064	No_or_no_constitutive_exon
GCAGCCGACCTACTCACCGCTGCTTAATTAAATTGCCTCATAGAGGGAAGTC	16446540	16446552	16446602	16446550	-1	chr1H	HORVU1Hr1G007800	16446296	16448141	None	16855	2540	158064	No_or_no_constitutive_exon
ACATAAACTATATTGATGTATTACATACGCTTCATTTTTTGGGGGACTAGAT	17207488	17207649	17207438	17207490	1	chr1H	HORVU1Hr1G007930	17203137	17208768	None	16855	2540	158064	No_or_no_constitutive_exon
CGGCGGAGCCCTGACTGATTTTTTTTTTTTTTTGATTTTGGGGGGCGCAGGC	17566851	17566942	17566801	17566853	1	chr1H	HORVU1Hr1G008120	17566210	17571933	None	16855	2540	158064	No_or_no_constitutive_exon
AAGGGCGCGACGCCAGCGTGAGTTCTCTCCATTTTTTTTCTGGGATGCAGCT	17912793	17912880	17912930	17912878	-1	chr1H	HORVU1Hr1G008250	17906765	17913663	None	16855	2540	158064	No_or_no_constitutive_exon
GCAAGCTGGTGAGATGGCTATGGGGGGCGTACTACTGGGATAAGGAGAAGAA	20684351	20685158	20685208	20685156	-1	chr1H	HORVU1Hr1G009320	20682890	20685963	None	16855	2540	158064	No_or_no_constitutive_exon
AGTATTCCATATCAGAAAAGGGTGAGCATGTCCTTGCTGCAGCTGGGAAGGT	20682890	20684198	20684248	20684196	-1	chr1H	HORVU1Hr1G009320	20682890	20685963	None	16855	2540	158064	No_or_no_constitutive_exon
AAGAGAGATTGTTGACTTACGTGTGCTTTTCGATTGGCGGGCAATGGCAGGC	21396716	21396847	21396897	21396845	-1	chr1H	HORVU1Hr1G009550	21396414	21397526	None	16855	2540	158064	No_or_no_constitutive_exon
GGAGAACCGTCACATCTCGGTGTCTCACATGTCGCTGGGTTGTAAGACAGCC	21433810	21435097	21433760	21433812	1	chr1H	HORVU1Hr1G009590	21431311	21439270	None	16855	2540	158064	No_or_no_constitutive_exon
ATTATGTCATATATCTCACAGTTGTCCTCTCAACATATTGATCAGGGCAGCG	21795313	21796485	21795263	21795315	1	chr1H	HORVU1Hr1G009640	21793879	21796584	None	16855	2540	158064	No_or_no_constitutive_exon
TCAGTACCTTGGTATTCTTGACAAAGTAATTGCTGTTGTGGTGGGGACAGCA	22174386	22174543	22174336	22174388	1	chr1H	HORVU1Hr1G009900	22166620	22176854	None	16855	2540	158064	No_or_no_constitutive_exon
GGTGCCTTTGTAGTAACATATCCAACATAATTTGCACTTAGGGCTGACAGAG	23198931	23199358	23199408	23199356	-1	chr1H	HORVU1Hr1G010220	23198929	23202488	None	16855	2540	158064	No_or_no_constitutive_exon
AGATACACGAGAAGCTCCAGGACGCGCTCATGGCCAAGAGGTGGGCCGAGGA	23813620	23815298	23813570	23813622	1	chr1H	HORVU1Hr1G010380	23812070	23816472	None	16855	2540	158064	No_or_no_constitutive_exon
GCCGTCGCCTAGCTATAGCTAATGGCCGTCCGTGGATCTTGGGCTGGCAGTG	23870157	23871233	23870107	23870159	1	chr1H	HORVU1Hr1G010400	23869532	23871529	None	16855	2540	158064	No_or_no_constitutive_exon
TTTTAATTTAATTTAATCTTTGAACTTTCTTTCTGTCTAGGGAACTGCAGAA	24040661	24040805	24040855	24040803	-1	chr1H	HORVU1Hr1G010520	24038201	24043602	None	16855	2540	158064	No_or_no_constitutive_exon
GGAGAGGAAGAGGAGTACTGACAGTAACGTGCAACTGATTGGGGGTGCAGGA	24042771	24043497	24042721	24042773	1	chr1H	HORVU1Hr1G010530	24041666	24043602	None	16855	2540	158064	No_or_no_constitutive_exon
TTTTCAAATGCCATGAAGTACGTTTGATGTTCAATTGGATTGCAGGGCAGAG	25337673	25337765	25337815	25337763	-1	chr1H	HORVU1Hr1G010810	25333285	25340208	9268593	16855	2540	158064	No_or_no_constitutive_exon
TTATGACAAAATGGATGTGGAATTAATATCTTGCGGGCAAATGGGTGCAGGT	28060580	28060865	28060915	28060863	-1	chr1H	HORVU1Hr1G011610	28059406	28062129	None	16855	2540	158064	No_or_no_constitutive_exon
TGGGTCTGTTATCATTTGAAAACTGAGGATGATCTCATATGGGTCGACAGGA	28826674	28826702	28826624	28826676	1	chr1H	HORVU1Hr1G011840	28822520	28827237	None	16855	2540	158064	No_or_no_constitutive_exon
ATTTTTTAATATTCTACTTCAACATACATGTGGCAGGGAGAACGAAAGAGGT	28825178	28825230	28825128	28825180	1	chr1H	HORVU1Hr1G011840	28822520	28827237	None	16855	2540	158064	No_or_no_constitutive_exon
GTAGTTGCTACCACTCATCATGCATATTAAATTTCGGTCCTGGGGTGCAGTG	31627594	31627943	31627544	31627596	1	chr1H	HORVU1Hr1G012610	31627057	31627992	None	16855	2540	158064	No_or_no_constitutive_exon
GTTACGTAGTAGTATGATTAATCTGGTCTGTGCTTGGGGCGGGCGCGCAGGA	37375184	37375242	37375134	37375186	1	chr1H	HORVU1Hr1G013820	37374601	37382171	None	16855	2540	158064	No_or_no_constitutive_exon
GTTTAGTTCTGACCTTCCTGATCCTACCTCAATTCGTTTTGAGGGCATAGCC	39019305	39020794	39019255	39019307	1	chr1H	HORVU1Hr1G014120	39011649	39025960	None	16855	2540	158064	No_or_no_constitutive_exon
GTGCAACCGTGCAAGTGTGCTTAAGCTCCATTCTTTTGGCGGGTGGACAGGG	42502473	42502810	42502860	42502808	-1	chr1H	HORVU1Hr1G015050	42496999	42503605	None	16855	2540	158064	No_or_no_constitutive_exon
GGCTGCCAGTATCACTGCAATTTCTAAATAGTTGATGGGTCGAATTGAAGAA	42740908	42740925	42740858	42740910	1	chr1H	HORVU1Hr1G015060	42739684	42767912	None	16855	2540	158064	No_or_no_constitutive_exon
CCGTCCATGTCCTAAACTTCCTACTGATCTGATCTGGTGTTGGGGAACAGTC	43536754	43536865	43536704	43536756	1	chr1H	HORVU1Hr1G015130	43536503	43551808	None	16855	2540	158064	No_or_no_constitutive_exon
AGGAAAATGGTTATCGGTTTTGAGAGTGAAAATGCGTGGGAATGGTGCAGAT	44095435	44095999	44096049	44095997	-1	chr1H	HORVU1Hr1G015260	44093451	44096983	None	16855	2540	158064	No_or_no_constitutive_exon
GGGCCTCCCAAGAACCGTCACCGCCACCGGCGACGGCGAAGAGGGACGAGCA	44094923	44095270	44095320	44095268	-1	chr1H	HORVU1Hr1G015260	44093451	44096983	None	16855	2540	158064	No_or_no_constitutive_exon
ACGAAGGCCCGGAAGTAGACCCTTCGGTGGTGACAGACGACGCGAGGGAGCT	49255654	49255789	49255604	49255656	1	chr1H	HORVU1Hr1G016080	49254622	49256601	None	16855	2540	158064	No_or_no_constitutive_exon
GGTTGTCTTTTAGCATAATGTAAGCAAACTGGGTGGTTTTGGGTATGCAGAT	50049020	50049131	50049181	50049129	-1	chr1H	HORVU1Hr1G016200	50046024	50054454	None	16855	2540	158064	No_or_no_constitutive_exon
GTGTCCACTGCTGGTTTCCACCTTGGTTACTGACTTGTTTTAATGGGCAGGT	53587736	53587791	53587841	53587789	-1	chr1H	HORVU1Hr1G016600	53580053	53593622	None	16855	2540	158064	No_or_no_constitutive_exon
AAAGGCCGGTGCCCCGGCCGTCCGGCAACGCGATGGCACGGGTGGAGGAGCC	55459601	55460519	55460569	55460517	-1	chr1H	HORVU1Hr1G016710	55455997	55461062	None	16855	2540	158064	No_or_no_constitutive_exon
GTTCTCGCTCGCCGGATTAATGGTGCCTGATGATTCTTGCAGGGGTGAAGGT	57956951	57957687	57956901	57956953	1	chr1H	HORVU1Hr1G017170	57956391	57957752	None	16855	2540	158064	No_or_no_constitutive_exon
GCGGGCGGCGCTGCTGGGCGGGTACGAGCTCGGGCGGACGCTCGGGGAAGGC	58852693	58852866	58852643	58852695	1	chr1H	HORVU1Hr1G017380	58852495	58857986	None	16855	2540	158064	No_or_no_constitutive_exon
CGATCACGAAGGGGCCACCCACCCCCTCGCGCTCCTCCCCCATGGGGGAGAC	59253872	59253957	59254007	59253955	-1	chr1H	HORVU1Hr1G017430	59253644	59254624	None	16855	2540	158064	No_or_no_constitutive_exon
CACACATGGCCTGATCATTTGGTATTGCTGCTTAATTCGGTGTAGGGCAGGA	61134790	61134935	61134985	61134933	-1	chr1H	HORVU1Hr1G017720	61130019	61135456	None	16855	2540	158064	No_or_no_constitutive_exon
TAGTTGTGGCTAATCTTTCTCTGCAATCGTAAATTTGATGATAAGGGAAGCC	70063000	70063115	70062950	70063002	1	chr1H	HORVU1Hr1G018790	70062066	70069419	None	16855	2540	158064	No_or_no_constitutive_exon
CCCTTCTGTTTTGCTCTATCTAATGGTGGGTTTTTGGTCTTGGGCTGAAGGG	72535066	72535127	72535177	72535125	-1	chr1H	HORVU1Hr1G019330	72525565	72536032	4337785	16855	2540	158064	No_or_no_constitutive_exon
TTTCCTTCTACAAAAAATAAAGACCCCACCAGCTGATGACCAAGGGATAGTA	73808256	73808445	73808206	73808258	1	chr1H	HORVU1Hr1G019500	73807415	73810946	None	16855	2540	158064	No_or_no_constitutive_exon
TACAAAAAATAAAGACCCCACCAGCTGATGACCAAGGGATAGTATAAAAGCA	73808264	73808445	73808214	73808266	1	chr1H	HORVU1Hr1G019500	73807415	73810946	None	16855	2540	158064	No_or_no_constitutive_exon
ATTCACTGTTCTGTTATTGTTTTTGCTGTGTACTTGAACTTGATGGGCAGAT	80958452	80958461	80958511	80958459	-1	chr1H	HORVU1Hr1G020500	80950250	80959471	None	16855	2540	158064	No_or_no_constitutive_exon
TTTGATACTGTTAGTACTTTGAGTAATCTTTAACATCCATCCAGGGACAGGC	87346707	87346815	87346657	87346709	1	chr1H	HORVU1Hr1G021560	87332392	87349620	None	16855	2540	158064	No_or_no_constitutive_exon
GAGAATCACAAACTGAGATCCAGCGTGTCTCATCTTTTGTGGGATTGCAGGG	92982740	92982832	92982690	92982742	1	chr1H	HORVU1Hr1G022170	92982182	92983128	None	16855	2540	158064	No_or_no_constitutive_exon
GTAATGCACCTCTACTGAAATAAAAATTTCTTAGGATAAGAGGGTGGTAGAA	98549850	98549890	98549940	98549888	-1	chr1H	HORVU1Hr1G022780	98549826	98551185	None	16855	2540	158064	No_or_no_constitutive_exon
TATGCTGCTTACAGGTGTATGCCTAAAGTTACACAATTTTGATTGGGCAGGT	100494398	100494524	100494348	100494400	1	chr1H	HORVU1Hr1G023060	100490062	100496804	None	16855	2540	158064	Yes
GTTTCTGTATCTTATCCTTCTAAGTCTCACCATTTTTTGGGCAAATGCAGGA	100822993	100823099	100822943	100822995	1	chr1H	HORVU1Hr1G023070	100799622	100829276	None	16855	2540	158064	No_or_no_constitutive_exon
TGGCTGTGTGTCTGATGTATTTCATAACGCTGCTGTTTTTGGGCGTGTAGGT	101377086	101377186	101377236	101377184	-1	chr1H	HORVU1Hr1G023170	101372851	101379111	None	16855	2540	158064	No_or_no_constitutive_exon
GCCGGAGCGGCAGCGGCTGCCGCCGCTTTTGGTCTGTAGCTGCACGGGAGGG	101578696	101578933	101578983	101578931	-1	chr1H	HORVU1Hr1G023220	101577959	101579688	None	16855	2540	158064	No_or_no_constitutive_exon
TGTGGGAGAAGATCCGCAAGATACGCCTCACGCGCAATATGCGGGCACAGGC	105092845	105093120	105092795	105092847	1	chr1H	HORVU1Hr1G023710	105089001	105093675	None	16855	2540	158064	No_or_no_constitutive_exon
TGAACTGATGAGAAGCTTTCCTTTTTTGGTTTCCTCTTGCGGGACTGCAGAT	108174556	108175022	108174506	108174558	1	chr1H	HORVU1Hr1G024170	108166410	108190963	None	16855	2540	158064	No_or_no_constitutive_exon
GTACATGTACAATGTTAGAAAAAAAAATCACAATCTTTGTGGGGTTGCAGGG	109053626	109053750	109053800	109053748	-1	chr1H	HORVU1Hr1G024240	109045586	109055596	None	16855	2540	158064	No_or_no_constitutive_exon
TCCTTTGTCAGATTAGAGTTTGCTTGTCTCATGTTTTATTATGTGGGTAGAT	116958426	116958522	116958376	116958428	1	chr1H	HORVU1Hr1G024810	116956339	116968562	None	16855	2540	158064	No_or_no_constitutive_exon
GCCGCCCGTTTTCATTTCGTGGAAGTCCCCGGCAGAGGAAAGGGCTGTAGGT	119686316	119686561	119686611	119686559	-1	chr1H	HORVU1Hr1G025060	119684606	119903379	None	16855	2540	158064	No_or_no_constitutive_exon
AACCATCTGCCATCATGTATACTGACTGCATATGTACTTTGGGGAAACAGGA	123303209	123303294	123303344	123303292	-1	chr1H	HORVU1Hr1G025390	123301588	123308893	None	16855	2540	158064	No_or_no_constitutive_exon
AGCCATTTGTGGAAGGGAGTTAGTCTATAACATTCTCTGTGGGATTAGAGCT	123812233	123812240	123812290	123812238	-1	chr1H	HORVU1Hr1G025450	123809682	123814460	None	16855	2540	158064	No_or_no_constitutive_exon
TCGAAACATCCCTGCCGGTGCCGGGTGACGGAGCGGGGCTGCGGGGGAAGGG	123840406	123840667	123840356	123840408	1	chr1H	HORVU1Hr1G025480	123839351	123842978	None	16855	2540	158064	No_or_no_constitutive_exon
AAGAGAGATTGTTGACTTACGTGTGCTTTTCGATTTGCGGGCAATGGCAGGC	133115159	133115295	133115109	133115161	1	chr1H	HORVU1Hr1G026510	133114624	133115592	None	16855	2540	158064	No_or_no_constitutive_exon
CGAGGGCAACCAGCAGAGCGGGTCGGTAGACCCCGAAGCCAAAGGGTCAGCC	140214697	140215125	140215175	140215123	-1	chr1H	HORVU1Hr1G027500	140214328	140217333	None	16855	2540	158064	No_or_no_constitutive_exon
GCTGGCCAGAATCGGCCGGCGACGGCAACGGCAGGGGAGGGGATCGAGAGGC	145920289	145924972	145920239	145920291	1	chr1H	HORVU1Hr1G027980	145914103	145928579	4338006	16855	2540	158064	No_or_no_constitutive_exon
CTGTCCATGTCCCAACCTTCCTACTGATCTAATCTGGTGTTGGGGAACAGTC	156255790	156255902	156255952	156255900	-1	chr1H	HORVU1Hr1G028570	156245830	156256550	None	16855	2540	158064	No_or_no_constitutive_exon
TCTTTCAAGCACTTTTGTGGTTGATCCGATCGATGTCAATGGTGGGTTAGGG	160009166	160009810	160009116	160009168	1	chr1H	HORVU1Hr1G028920	160008584	160012092	4338051	16855	2540	158064	No_or_no_constitutive_exon
TATTTGTCCAAGATGATAGTAGCAATAACGAGATTTGTGGGCAAGTGCAGGG	163827864	163828359	163827814	163827866	1	chr1H	HORVU1Hr1G029460	163825896	163828523	None	16855	2540	158064	No_or_no_constitutive_exon
ATCTCACATGGAGTGGCTTCTTGGTCTGTATATTCGACGGGCGGCGACAGCT	187655255	187655376	187655426	187655374	-1	chr1H	HORVU1Hr1G031370	187632591	187656006	None	16855	2540	158064	No_or_no_constitutive_exon
ACTTTATACTAGAGCTAGCACAAAGTTGAGACAGTTATTTTGGGACGGAGGA	195849049	195850653	195848999	195849051	1	chr1H	HORVU1Hr1G031860	195848583	195869214	None	16855	2540	158064	No_or_no_constitutive_exon
TGTACCAAAGTTGAGAAAAAAAAAAGAATAGTACTACTGGGGTAGATGAGAA	198242830	198242903	198242780	198242832	1	chr1H	HORVU1Hr1G032150	198236976	198243152	None	16855	2540	158064	No_or_no_constitutive_exon
TGCCATCTCAAAGGCGTCTGGCACCAGTAGGTATGTGGGCAAGGGTGGAGGA	204160253	204160480	204160530	204160478	-1	chr1H	HORVU1Hr1G032900	204159723	204166171	None	16855	2540	158064	No_or_no_constitutive_exon
ATCAAGAAGGGGATCTCCGCTTGCTTGATTTTCATTTGGGAAGAGGGAAGTT	213203457	213203660	213203407	213203459	1	chr1H	HORVU1Hr1G033390	213203277	213205645	None	16855	2540	158064	No_or_no_constitutive_exon
CTCTATTTATTGCTGATGTTCCCATCTTTTTTCATTTTCTGGGTATACAGGG	217064148	217064257	217064307	217064255	-1	chr1H	HORVU1Hr1G033850	217053165	217066687	None	16855	2540	158064	No_or_no_constitutive_exon
CCGAAACCCTAGACGCGGGGTGGTTCTGAGCAGGCGGTTCAGGATGGGAGCC	220283277	220283330	220283380	220283328	-1	chr1H	HORVU1Hr1G034370	220283277	220284126	None	16855	2540	158064	No_or_no_constitutive_exon
AATCTATTTTGGTTGCTTGGTTTTGCTGATGGTTTCGGTCGGGTATGCAGGT	230088242	230088390	230088192	230088244	1	chr1H	HORVU1Hr1G035130	230087864	230089764	None	16855	2540	158064	No_or_no_constitutive_exon
GTCGGCGCCACCCTGGCGTGCTCATTGTTTGTGTGTTTGTGGGTGGGCAGTA	235159541	235159696	235159746	235159694	-1	chr1H	HORVU1Hr1G035490	235143810	235159986	None	16855	2540	158064	No_or_no_constitutive_exon
TCTTGCTATTGTTCAAAGTCCAGTTTCTCATCACTCTCATGGGAAATTAGGT	241122066	241122150	241122200	241122148	-1	chr1H	HORVU1Hr1G036040	241117556	241301923	None	16855	2540	158064	No_or_no_constitutive_exon
GGGAGCGGAGGAGCCGTAGCCGCTCAGAGCGGCGCCGTGGGGAGGAGGAGGA	246186293	246186367	246186417	246186365	-1	chr1H	HORVU1Hr1G036640	246175163	246187145	None	16855	2540	158064	No_or_no_constitutive_exon
TTTATGTTTCGATACCTAATTTTTCTCTTTGGTTGAAATATGGGATGCAGGC	260669564	260669675	260669514	260669566	1	chr1H	HORVU1Hr1G037810	260667817	260673383	None	16855	2540	158064	No_or_no_constitutive_exon
AGTGTTCCATTACGATTAATGGGTGGCTTCGAGATTTCTTGTGGGCACAGGC	261297147	261297443	261297097	261297149	1	chr1H	HORVU1Hr1G038010	261292661	261299672	None	16855	2540	158064	No_or_no_constitutive_exon
AGACGGTCTTTCTCGGGTTTACCGCTGATTCGATGAGTTCCGGGGTGAAGCT	262171050	262171138	262171000	262171052	1	chr1H	HORVU1Hr1G038130	262170649	262173494	None	16855	2540	158064	No_or_no_constitutive_exon
TTCTGGGGGATTGTTCTCAAATATTTATATTTACCATCTTATGGGGCCAGGC	262932145	262932266	262932095	262932147	1	chr1H	HORVU1Hr1G038180	262926694	262961209	None	16855	2540	158064	No_or_no_constitutive_exon
ATTAAACAATACTTGTTGTTTTAGTGCTGAAGTTCACTTTATGGGAGCAGGA	262960438	262960537	262960388	262960440	1	chr1H	HORVU1Hr1G038180	262926694	262961209	None	16855	2540	158064	No_or_no_constitutive_exon
AGGGTTTCTTGATGCGCGAGTGCTAATTCATAGAGTTGAGCAGGGCTGAGCT	264143310	264143370	264143260	264143312	1	chr1H	HORVU1Hr1G038260	264142660	264144956	None	16855	2540	158064	No_or_no_constitutive_exon
ATTCGCAACCATTGGGAGATCGGTTTTTTCTGAAGATACCCAGGGAAAAGTT	270230706	270230736	270230786	270230734	-1	chr1H	HORVU1Hr1G038820	270228235	270238896	None	16855	2540	158064	No_or_no_constitutive_exon
GCTCTTGTTGAGCGCTTCCGTTTTGCTGATGTGTAGAGATAAATGGGCAGGT	271136772	271137217	271136722	271136774	1	chr1H	HORVU1Hr1G038880	271131139	271137217	None	16855	2540	158064	No_or_no_constitutive_exon
TCTACAAGAAGCGGGGCAAGAAGGACAAGCTCGGCGGCGGGCCGAAGAAGGG	275286634	275286901	275286951	275286899	-1	chr1H	HORVU1Hr1G039250	275285080	275289593	4348853	16855	2540	158064	No_or_no_constitutive_exon
GCGGCGGGCCGAAGAAGGGGTCGTACAGGAAGCAGCAGCGCGGGTACGAGCT	275286634	275286868	275286918	275286866	-1	chr1H	HORVU1Hr1G039250	275285080	275289593	4348853	16855	2540	158064	No_or_no_constitutive_exon
GCGGCGGCGACGACGAGCCCCGGCGCGGGCTCCTTGGGTTCTACAAGAAGCG	275286634	275286940	275286990	275286938	-1	chr1H	HORVU1Hr1G039250	275285080	275289593	4348853	16855	2540	158064	No_or_no_constitutive_exon
GCAAGAAGGACAAGCTCGGCGGCGGGCCGAAGAAGGGGTCGTACAGGAAGCA	275286634	275286886	275286936	275286884	-1	chr1H	HORVU1Hr1G039250	275285080	275289593	4348853	16855	2540	158064	No_or_no_constitutive_exon
AGAGCTGTACTTTTATCGTTTATTACCAAACATGTATGTTCAGGGAGCAGAG	276735199	276735440	276735149	276735201	1	chr1H	HORVU1Hr1G039410	276734547	276736368	None	16855	2540	158064	No_or_no_constitutive_exon
ACGGATTAACCATTGATGTCGTCTCTGTTCTTGTTGCTTTTGGGGATCAGGG	278271445	278271590	278271640	278271588	-1	chr1H	HORVU1Hr1G039570	278258678	278271721	None	16855	2540	158064	No_or_no_constitutive_exon
TGCACATGTCGTCTTATTGATTAAATTCGTTGCCATTGCTGGGGTTGCAGCG	279477857	279479125	279479175	279479123	-1	chr1H	HORVU1Hr1G039720	279477857	279483376	None	16855	2540	158064	No_or_no_constitutive_exon
TCTGATGAACTATAATTTCTCTATTTTGTGTTTTAACCTGGGGAAGATAGCA	281480223	281480323	281480373	281480321	-1	chr1H	HORVU1Hr1G039880	281470312	281481340	None	16855	2540	158064	No_or_no_constitutive_exon
GAAATCTGATGAACTATAATTTCTCTATTTTGTGTTTTAACCTGGGGAAGAT	281480223	281480327	281480377	281480325	-1	chr1H	HORVU1Hr1G039880	281470312	281481340	None	16855	2540	158064	No_or_no_constitutive_exon
CTTCGTTTTGTTATTGCCAACCGACACAATGACAAAGGGGCAATGGGCAGGG	285704459	285704496	285704546	285704494	-1	chr1H	HORVU1Hr1G040420	285704459	285708456	None	16855	2540	158064	No_or_no_constitutive_exon
AGTTCCAGAACCTGTCAGTGTTATACCAGTGATGGAAAGGGGAAGGGAAGCA	287342120	287342336	287342386	287342334	-1	chr1H	HORVU1Hr1G040670	287337893	287344315	None	16855	2540	158064	No_or_no_constitutive_exon
ATATAGACATAATATACCTTCTAAACAGGCTGCTGATACCATATGGGCAGGA	290624927	290625348	290624877	290624929	1	chr1H	HORVU1Hr1G041030	290616559	290626282	None	16855	2540	158064	No_or_no_constitutive_exon
GATGTTCACAAAAGCATTAACATAATTCATAATTTCTTCACTGAGGGCAGTC	298479366	298479425	298479475	298479423	-1	chr1H	HORVU1Hr1G041740	298471189	298481930	None	16855	2540	158064	No_or_no_constitutive_exon
GGCAGAGGCAGTGGAATCAGCGCTTCCTCCTCACGAGTTCGCCGCGGGAGAG	303518253	303518474	303518203	303518255	1	chr1H	HORVU1Hr1G042030	303517238	303519223	None	16855	2540	158064	No_or_no_constitutive_exon
TGAGGAGTGTTCTATGCTTGGTAAGTGTATCTGATGGGATGAATGGATAGGG	310527281	310527382	310527432	310527380	-1	chr1H	HORVU1Hr1G042820	310522920	310528128	None	16855	2540	158064	Yes
CAAGTTTTTTCCTTTCAGTTTGGTGACGAATGGTTTCCATGGGGTTGCAGGG	313065525	313065579	313065629	313065577	-1	chr1H	HORVU1Hr1G043110	313060358	313065988	4348951	16855	2540	158064	No_or_no_constitutive_exon
TAAGCTTTTAATGACATATCTTGTGTTGCTTCGATTTTTGGGAACTGAAGAT	315510316	315510446	315510496	315510444	-1	chr1H	HORVU1Hr1G043440	315508654	315519998	None	16855	2540	158064	No_or_no_constitutive_exon
GGTGTGTTTAGGTCTGACTCCCTTTTCCCATTTTCATTTTGTGGGAGCAGTG	316029437	316029557	316029607	316029555	-1	chr1H	HORVU1Hr1G043520	315992688	316030779	None	16855	2540	158064	No_or_no_constitutive_exon
GGGTGCCCGTGGACGCGGCCGGCAACGCGACGCTGGGCGCGCGGCGGGAGGC	318997699	318997737	318997649	318997701	1	chr1H	HORVU1Hr1G043820	318997499	319003251	None	16855	2540	158064	No_or_no_constitutive_exon
CCGACGCCGCGGACCGGGACGAGGAGGTGTTCGGCGGCCGGACGGGGCAGGT	320554474	320554776	320554826	320554774	-1	chr1H	HORVU1Hr1G043940	320544778	320555210	None	16855	2540	158064	No_or_no_constitutive_exon
GCCTCCGCAGCCGGCGGCCCCGCCGCGTGGCGGCCTCGGGGGATGGGGAGGG	320554474	320554833	320554883	320554831	-1	chr1H	HORVU1Hr1G043940	320544778	320555210	None	16855	2540	158064	No_or_no_constitutive_exon
GGCATCCTGCATAAGCACAAGAAACCGCACTGCCCCTCGCCGGGCGGCAGCG	322381549	322381889	322381939	322381887	-1	chr1H	HORVU1Hr1G044310	322381549	322382167	None	16855	2540	158064	No_or_no_constitutive_exon
TGTGGCAAGCTGTGTAACAAACTTCTTTTCCTCCTTTAATGAATGGGCAGAG	331181603	331181635	331181685	331181633	-1	chr1H	HORVU1Hr1G045590	331179707	331222085	None	16855	2540	158064	No_or_no_constitutive_exon
GTTTGGTCTAACACCACTCTAACACTCTACCTTAAACGCACATGTGGGAGGA	331414258	331414824	331414874	331414822	-1	chr1H	HORVU1Hr1G045610	331414242	331418038	None	16855	2540	158064	No_or_no_constitutive_exon
ACGACGGGTCTGACCCCGAGAAGCCGCTTCTCATGGCCATCAAGGGGCAGAT	331417362	331417385	331417435	331417383	-1	chr1H	HORVU1Hr1G045610	331414242	331418038	None	16855	2540	158064	No_or_no_constitutive_exon
TCCATTTGGGCACAGCGAATGATGCGCTGGTGCGTGGGGGGAGGGTGCAGGT	332113567	332113695	332113745	332113693	-1	chr1H	HORVU1Hr1G045670	332105410	332114057	None	16855	2540	158064	No_or_no_constitutive_exon
TGATAATATGATGTTTGTTGTTATTTACGAGAAGCAGGACAGTGGGCGAGAT	338831128	338831245	338831078	338831130	1	chr1H	HORVU1Hr1G046260	338829694	338832841	None	16855	2540	158064	No_or_no_constitutive_exon
ACAGGTCTGGCGGTCCTGACACAAGTTTTTTTTTTGGGTTGAAATTGCAGAG	340907358	340907841	340907308	340907360	1	chr1H	HORVU1Hr1G046420	340901033	340907843	None	16855	2540	158064	No_or_no_constitutive_exon
TGTATTTTCCCTTTTTTTTACTGTCATGCAGATGGTATCCTTGGTGGGAGTC	341770398	341770452	341770502	341770450	-1	chr1H	HORVU1Hr1G046630	341763203	341772442	None	16855	2540	158064	No_or_no_constitutive_exon
TTGCATACTCTACTTATGCGGTCGTGTTCTTTGATGGATGGGTGGAGCAGGT	342687658	342688682	342688732	342688680	-1	chr1H	HORVU1Hr1G046690	342687152	342695208	None	16855	2540	158064	No_or_no_constitutive_exon
GTTTATGCTTTAAGTTCAATTTTTATTTATAAATGCCACCATGGGCATAGTG	343686281	343686400	343686450	343686398	-1	chr1H	HORVU1Hr1G046810	343686003	343687074	None	16855	2540	158064	No_or_no_constitutive_exon
AGGCCGGGAGCGGGAAGATGATGAGGTTCTTCGAGGGGCTGATGAAGCAGGT	345352874	345353153	345353203	345353151	-1	chr1H	HORVU1Hr1G046940	345350528	345356300	None	16855	2540	158064	No_or_no_constitutive_exon
GGGTTATAAGCTAACCTGTTGATGTGGATGTGTGCGTGTATGGGCGGCAGGA	348551102	348552175	348551052	348551104	1	chr1H	HORVU1Hr1G047220	348548114	348552175	None	16855	2540	158064	No_or_no_constitutive_exon
TGCTTAAAAGCTTGATACAAATTAATGCCATGGTTTTTGTTGGGAAATAGAT	352317488	352318036	352318086	352318034	-1	chr1H	HORVU1Hr1G047690	352310533	352322468	None	16855	2540	158064	No_or_no_constitutive_exon
TGCTTTTTTTTTCTAGTAGAAATGACAGACATTTGGGTGTGTAAGGGCAGCC	355338179	355338243	355338129	355338181	1	chr1H	HORVU1Hr1G048000	355335032	355345795	None	16855	2540	158064	No_or_no_constitutive_exon
GTTGGTCGATGAAGGCTGACCAGATGCTTTCTCTCTGTCGGGAGTATCAGGT	355824325	355824364	355824275	355824327	1	chr1H	HORVU1Hr1G048230	355814480	355824597	None	16855	2540	158064	No_or_no_constitutive_exon
GAGTTTCTGTTTAAGTTTCCTGTTGTGAAGTTTTCAAGTTTTGGGTGAAGTT	356715416	356715493	356715543	356715491	-1	chr1H	HORVU1Hr1G048340	356712295	356717513	None	16855	2540	158064	No_or_no_constitutive_exon
ATGAGCTGGACTTTTTTTGTTGAGTTCTCTTTTTTTGGGGGAAATTGCAGCC	360036838	360036889	360036939	360036887	-1	chr1H	HORVU1Hr1G048580	360035498	360040606	None	16855	2540	158064	No_or_no_constitutive_exon
TCTGTTCAACTGACCTTGCTAATACATTTCTTTTGTATTTGACTGGGCAGGT	363122238	363122256	363122306	363122254	-1	chr1H	HORVU1Hr1G048890	363122144	363124111	None	16855	2540	158064	No_or_no_constitutive_exon
ATGTCCTTCGCTGACGGGCGAGAAGGCAATGGAGCTTGGAGGCGGGGGAGCT	365989374	365989884	365989934	365989882	-1	chr1H	HORVU1Hr1G049430	365989188	365990054	None	16855	2540	158064	No_or_no_constitutive_exon
TTGTTTCCAGGCATTCAAGTTAATTCATGTTGTTTTCCTTGGGAGCACAGAC	366830179	366830525	366830575	366830523	-1	chr1H	HORVU1Hr1G049500	366830179	366834352	4349225	16855	2540	158064	No_or_no_constitutive_exon
CATTATAAGTAATGTATATCATCTATTTCTTCTCTGCCTGGGGAGTGCAGGG	371366499	371366604	371366449	371366501	1	chr1H	HORVU1Hr1G050050	371365066	371369111	None	16855	2540	158064	No_or_no_constitutive_exon
TCCTGGATGCAGCGGTGCAGTGCAGGAAGGATGGCAAGGCAGCAGGGCAGGG	375925465	375925564	375925614	375925562	-1	chr1H	HORVU1Hr1G050650	375903248	375926338	None	16855	2540	158064	No_or_no_constitutive_exon
AACTTTCTCTTTTCCTTTTTTGCATTTTGGATTGAAATGGGACGGGGCAGGT	376370795	376371263	376370745	376370797	1	chr1H	HORVU1Hr1G050730	376369607	376374160	None	16855	2540	158064	No_or_no_constitutive_exon
TTAGTTCCCCTTACCTTTATCCTGTCTGCTACTTACAAAAACAAGGGCAGGC	377361970	377362090	377362140	377362088	-1	chr1H	HORVU1Hr1G050900	377359303	377365426	None	16855	2540	158064	No_or_no_constitutive_exon
GTTGTGTTCACTCATCGATATTTTACTGGGAGAAAATGTTTGTGGGGCAGGT	377587792	377587927	377587977	377587925	-1	chr1H	HORVU1Hr1G050920	377585033	377595334	None	16855	2540	158064	No_or_no_constitutive_exon
TGCTTCTCGCTTGTTGACCTGCTGCTATGCTGTGCTGTGCTGGGGTGCAGAT	378192109	378192286	378192059	378192111	1	chr1H	HORVU1Hr1G050970	378190493	378192542	None	16855	2540	158064	No_or_no_constitutive_exon
GACAAAATTTGGCCGCACTAACAAAAGACGGTTTGGGGTTGGAATTGCAGGG	378192438	378192542	378192388	378192440	1	chr1H	HORVU1Hr1G050970	378190493	378192542	None	16855	2540	158064	No_or_no_constitutive_exon
TCTTTTTCTTTTGCTGAAGCTGCGAATTGCTCTGATGATGGTGGGTGCAGGT	379595320	379595728	379595270	379595322	1	chr1H	HORVU1Hr1G051190	379591655	379595832	None	16855	2540	158064	No_or_no_constitutive_exon
AAACCAAGTAGCTCATAAATATGACTTGTTTTTTCCTTGGGAGGGCACAGCT	380288686	380289082	380288636	380288688	1	chr1H	HORVU1Hr1G051280	380286008	380289082	None	16855	2540	158064	No_or_no_constitutive_exon
GGGAAGGTATGGAGGCGGCGCCGGAGAGGGAGAGGGAGGGTAGGGGGGAGGA	381313200	381313695	381313150	381313202	1	chr1H	HORVU1Hr1G051460	381313034	381328695	None	16855	2540	158064	No_or_no_constitutive_exon
ATCAATCAACAAACTTTAAAAAATCAGGCCCAATCCCATCCGCAGGGCAGAG	381326488	381328047	381328097	381328045	-1	chr1H	HORVU1Hr1G051470	381322516	381328711	None	16855	2540	158064	No_or_no_constitutive_exon
AAGGAGGCCAAGCCCGAGCGGGCGGGCGGCGGCGGCGGCGCCGGGGCGAGGG	381326488	381327967	381328017	381327965	-1	chr1H	HORVU1Hr1G051470	381322516	381328711	None	16855	2540	158064	No_or_no_constitutive_exon
GCTTGGTGGTCTTGGTGGGAATGCAAGAACCGGTGCCGCAGGTGGGCTAGGA	387547107	387547244	387547294	387547242	-1	chr1H	HORVU1Hr1G052260	387545375	387551621	None	16855	2540	158064	No_or_no_constitutive_exon
CAGGCGGAGGGCGGCGGGCGGGGCGAGCAGGCGGGGCGAGCAGGGGAGAGGC	388480213	388480354	388480404	388480352	-1	chr1H	HORVU1Hr1G052360	388480200	388484481	None	16855	2540	158064	No_or_no_constitutive_exon
AGTATATGTTGATGAAATGTGTCATGTGTGGATGATGCGCGTGGGCGTAGAG	388968669	388969495	388969545	388969493	-1	chr1H	HORVU1Hr1G052470	388968664	388969988	None	16855	2540	158064	No_or_no_constitutive_exon
GTGTTTAATTTGCGTTTCGTGCTTCTGTGATTGCAGTGGTGGGGTGCCAGGC	390638309	390638361	390638259	390638311	1	chr1H	HORVU1Hr1G052730	390637844	390645068	None	16855	2540	158064	No_or_no_constitutive_exon
GCCAACCACCTTCACACCTTGTCCTGATTATTCTCCCCATGGGATGGCAGAT	391256194	391256653	391256703	391256651	-1	chr1H	HORVU1Hr1G052850	391255321	391258278	None	16855	2540	158064	No_or_no_constitutive_exon
ATGATGCTAACACCATTATCCTTCCTTGGTGTATATTTATGGGACAGCAGCC	392011111	392011248	392011061	392011113	1	chr1H	HORVU1Hr1G053020	391997065	392011255	None	16855	2540	158064	No_or_no_constitutive_exon
GGTGGTGTTTTAATGTTGGCTTGTTTCTGTCTGCTGGCTGGTGGGTGCAGGA	393459794	393459917	393459967	393459915	-1	chr1H	HORVU1Hr1G053190	393441625	393460600	None	16855	2540	158064	No_or_no_constitutive_exon
ATCAAGGAAGCCCGGGCGGAGCCGCCGAGGAGGAAGTGGGGGGCGCGCAGGT	393971038	393974313	393974363	393974311	-1	chr1H	HORVU1Hr1G053280	393971001	393974978	None	16855	2540	158064	No_or_no_constitutive_exon
TAATGGAACTAGACGAATCTAAACTGAGGTGTGTATTGCATGAAGGGCAGCG	397048121	397048180	397048071	397048123	1	chr1H	HORVU1Hr1G053780	397046856	397056931	None	16855	2540	158064	No_or_no_constitutive_exon
GGTGGCATCATCGGCGGAGGCCCTGGTGGCGGGATCATCGGCGGCGGGAGCG	398994715	398995055	398994665	398994717	1	chr1H	HORVU1Hr1G054040	398994156	398995367	None	16855	2540	158064	No_or_no_constitutive_exon
CGGCGACTCGGGCAACAATGGTGGCCACGGGAGCAGAGGCGGTGGGAGAGGT	398994492	398995049	398994442	398994494	1	chr1H	HORVU1Hr1G054040	398994156	398995367	None	16855	2540	158064	No_or_no_constitutive_exon
CCAGTCTGAACTGAAATATGACATTTTGTGATGGTGGTGAACGGGAACAGGA	399493293	399493555	399493243	399493295	1	chr1H	HORVU1Hr1G054100	399491554	399496809	None	16855	2540	158064	No_or_no_constitutive_exon
CACTGTTGCTACTTGTGCGTTCGACTGTGACTGATGCCGAAAGGGTGCAGAG	401888312	401888596	401888646	401888594	-1	chr1H	HORVU1Hr1G054390	401885289	401889281	None	16855	2540	158064	No_or_no_constitutive_exon
CTTGATACGTGATTCATTTTACTTACCCAATTTTTGTGGGAAACAAATAGGT	404444541	404445036	404444491	404444543	1	chr1H	HORVU1Hr1G055000	404433887	404480737	None	16855	2540	158064	No_or_no_constitutive_exon
TAAACATGTGAAAATTGAAATTACAATTCATTTTCATTTTGGGAAGTAAGAA	405161211	405161226	405161276	405161224	-1	chr1H	HORVU1Hr1G055270	405161211	405162740	None	16855	2540	158064	No_or_no_constitutive_exon
TTTTTCACTGTTGTTGGCCTTATAATTTACTAATTATTCATGGGGTGCAGAA	406094365	406094537	406094587	406094535	-1	chr1H	HORVU1Hr1G055380	406092644	406096126	None	16855	2540	158064	No_or_no_constitutive_exon
TACGGGACGTGGAGGAGGACGACGACCAAGGAGAAGACGGCCGCAGGGAGAC	406370300	406370545	406370250	406370302	1	chr1H	HORVU1Hr1G055470	406369567	406372029	None	16855	2540	158064	No_or_no_constitutive_exon
CTCCCTGAGTTAAAGAGCACGCTAACCTTGTGGCATATGTTGGGCAACAGGA	406530159	406530248	406530109	406530161	1	chr1H	HORVU1Hr1G055510	406525154	406531073	None	16855	2540	158064	No_or_no_constitutive_exon
CCTTATTTATTTTATTGGAGTTGCCGTGATTGGACACCTGGGCTGAACAGCG	407008505	407008519	407008455	407008507	1	chr1H	HORVU1Hr1G055580	406997954	407009508	None	16855	2540	158064	No_or_no_constitutive_exon
ACAACAGCAGCAAGAGGATGCCACCAGGGCCAGAAGCTCATCATGGGGAGTC	408926132	408926168	408926082	408926134	1	chr1H	HORVU1Hr1G055800	408923834	408932169	None	16855	2540	158064	No_or_no_constitutive_exon
TGTCTTGGATTACATGTCCGATTTTATTTGCTGTTCATATGGGAAACCAGGA	408929768	408929884	408929934	408929882	-1	chr1H	HORVU1Hr1G055810	408924842	408932169	None	16855	2540	158064	No_or_no_constitutive_exon
TGAAGCTGCTTGGCGAGGATGGCGGTGTCGCCGCGGCGGGGGAGGAGGAGAA	409505107	409505269	409505057	409505109	1	chr1H	HORVU1Hr1G055890	409504533	409511833	None	16855	2540	158064	No_or_no_constitutive_exon
GGCGTCTGATTGATCTGATAGTTTGGTGGGTGCCTGTGTTGTGCAGGGAGAA	411146527	411146594	411146477	411146529	1	chr1H	HORVU1Hr1G056110	411145992	411149733	None	16855	2540	158064	No_or_no_constitutive_exon
ACCCGGCGGGAACCAAGGCGGTGGGGGGTATCCGAACCGTGGAGGGCAAGGT	413754512	413754888	413754938	413754886	-1	chr1H	HORVU1Hr1G056380	413754500	413759302	None	16855	2540	158064	No_or_no_constitutive_exon
TGCTTAGCCTACTTCTTTATCTCCTGCAAATTGAACTTGTAGTGGGTAAGTT	416319869	416319926	416319976	416319924	-1	chr1H	HORVU1Hr1G056770	416315527	416322392	None	16855	2540	158064	No_or_no_constitutive_exon
AGCTCGGGCAGGCGGAGGCGCCCACCGGCCGTGAGAGGTGTAGGGGCGAGCG	416322565	416322618	416322668	416322616	-1	chr1H	HORVU1Hr1G056790	416322565	416323356	None	16855	2540	158064	No_or_no_constitutive_exon
TCCGAACTGAATTTGATGCGAGTCGTGGGGTGGGCTTTCGGGATCGGCAGGG	418519313	418519419	418519469	418519417	-1	chr1H	HORVU1Hr1G057140	418514974	418519803	None	16855	2540	158064	No_or_no_constitutive_exon
CCGCGGCCGGGCCCAGCCTGTCGTTCGCCGAGCCGCGGCGGCGGGAGGAGCC	418988975	418989053	418988925	418988977	1	chr1H	HORVU1Hr1G057330	418988418	419013290	None	16855	2540	158064	No_or_no_constitutive_exon
TTTTTCTTGTGTGTTTCAGTTCCTAAACAAGGTGCTGTATGCAAGGGAAGGC	422287106	422287195	422287245	422287193	-1	chr1H	HORVU1Hr1G057940	422285737	422290633	None	16855	2540	158064	No_or_no_constitutive_exon
GTCGGAGCAGGACACGCCTGCGGGGAGGACGGGGGCGGCAGGGACGAGAGCT	423126443	423126574	423126393	423126445	1	chr1H	HORVU1Hr1G058020	423126091	423131749	None	16855	2540	158064	No_or_no_constitutive_exon
GGTTTGGTTTGTTATAGCATGTAAATACTGCCGTCAGGGGTATAAGGCAGGC	423132394	423132676	423132726	423132674	-1	chr1H	HORVU1Hr1G058040	423132394	423138202	None	16855	2540	158064	No_or_no_constitutive_exon
AGCTTATTATACTTGTTCTCCTTATTACACATGTTATGGGATGTGAGAAGTG	427092229	427092349	427092399	427092347	-1	chr1H	HORVU1Hr1G058470	427091044	427094211	None	16855	2540	158064	No_or_no_constitutive_exon
GCAAGCTTATTATACTTGTTCTCCTTATTACACATGTTATGGGATGTGAGAA	427092229	427092352	427092402	427092350	-1	chr1H	HORVU1Hr1G058470	427091044	427094211	None	16855	2540	158064	No_or_no_constitutive_exon
CAATGCCGGCTAGCTCTAAGTGCAGGTTGTTGTTCTCGGTGGGGGTGCAGAT	428365143	428365281	428365331	428365279	-1	chr1H	HORVU1Hr1G058820	428360537	428371272	None	16855	2540	158064	No_or_no_constitutive_exon
CTGTCATGGAGCACTGTAACTAGTAGCCTCGTTTTCTTCATTGGGAGCAGAT	428360586	428365050	428365100	428365048	-1	chr1H	HORVU1Hr1G058820	428360537	428371272	None	16855	2540	158064	No_or_no_constitutive_exon
ATAAGGATTGCGCTGTTCCTCTGTTACTGAAATAATCTCATGGTAGGGAGGC	430858790	430858984	430859034	430858982	-1	chr1H	HORVU1Hr1G059050	430856234	430868178	None	16855	2540	158064	No_or_no_constitutive_exon
TGTCTTGCACTCCCCTTCTCACAATCCTGCTTTGAATTGCAGATTGGGAGAG	431806801	431806873	431806751	431806803	1	chr1H	HORVU1Hr1G059180	431802294	431807542	None	16855	2540	158064	No_or_no_constitutive_exon
GCTCCAAGTACGCGCCGCCGAACCTCGCCTCGGCCGCCGCGGGGGCGCAGGA	432304735	432307450	432307500	432307448	-1	chr1H	HORVU1Hr1G059300	432303906	432308487	None	16855	2540	158064	No_or_no_constitutive_exon
CGCCAGATCTGTACATGGGGTTTGACGACGCGGACGCCGGCGGGGACGAGGT	432516825	432516939	432516775	432516827	1	chr1H	HORVU1Hr1G059310	432516342	432520847	None	16855	2540	158064	No_or_no_constitutive_exon
CATATGGTATATTCTGTTGCAGAGCTGACCGTTCCTGTATGAATGGGCAGGT	433690972	433691021	433691071	433691019	-1	chr1H	HORVU1Hr1G059510	433688961	433693874	None	16855	2540	158064	No_or_no_constitutive_exon
GGACATCGGTAAATCTGTCAGATGATTTACTTGGTTTATTTGGGATGTAGGT	434878557	434878698	434878748	434878696	-1	chr1H	HORVU1Hr1G059780	434873684	434910777	None	16855	2540	158064	No_or_no_constitutive_exon
TCGGTTGAGGTTCTAATGCGTGATTTGTTTTGGTGGGTTGGGCGCGGCAGCA	435331073	435331162	435331212	435331160	-1	chr1H	HORVU1Hr1G059890	435325092	435331638	4338498	16855	2540	158064	No_or_no_constitutive_exon
CTCGCAAGGAGCAGCTGGGGGAGGAGGGCTACCGCGAGATGGGGCACAAGGG	435402863	435403016	435403066	435403014	-1	chr1H	HORVU1Hr1G059920	435402543	435403451	4338499	16855	2540	158064	No_or_no_constitutive_exon
TTTTTTTGTCTAACTGATACAATATGGTCTTTCAATATTTGGCAGGGCAGGT	437446878	437449300	437449350	437449298	-1	chr1H	HORVU1Hr1G060180	437443398	437450543	None	16855	2540	158064	No_or_no_constitutive_exon
GAAGGCAGTGCATTTCTTAACTTCCTTTTGGCCTTGAATCAGGGAAATAGAA	439544317	439544641	439544691	439544639	-1	chr1H	HORVU1Hr1G060530	439540124	439555641	None	16855	2540	158064	No_or_no_constitutive_exon
AATGTTTCGGATTCGGAGTGATTAACTTTGTGGGTGCGCGCGGCGGGCAGCC	443279450	443280624	443280674	443280622	-1	chr1H	HORVU1Hr1G061140	443279450	443284463	None	16855	2540	158064	No_or_no_constitutive_exon
CTGCCGGCGCGAGCTGCGGCGGCGCAAGGAGAGGCAGGGAGAGCAGGGAGGC	450930424	450930500	450930374	450930426	1	chr1H	HORVU1Hr1G062600	450929465	450930500	None	16855	2540	158064	No_or_no_constitutive_exon
GCTCGGTGACCGTCGCGTCCCGAAAGAGCCCCTACAGCCTGTACAGGGAGGA	451729761	451729875	451729925	451729873	-1	chr1H	HORVU1Hr1G062900	451729467	451734289	None	16855	2540	158064	No_or_no_constitutive_exon
CCGTGCCTATAGCACTACTTGCTGTTGACATTGAGGGGCTTAATGAACAGGA	454203902	454204092	454203852	454203904	1	chr1H	HORVU1Hr1G063250	454201688	454213648	None	16855	2540	158064	No_or_no_constitutive_exon
GTACACAAGGATAACAACTGTGCTGACATTGATTACAACTCTGGGGATAGAG	454308561	454308715	454308511	454308563	1	chr1H	HORVU1Hr1G063310	454306173	454313719	None	16855	2540	158064	No_or_no_constitutive_exon
AGTCTGTCAATTCTTGATCTTCTGTTCTTAGTCATAGCAGGGTGGTGCAGGT	455807449	455807511	455807561	455807509	-1	chr1H	HORVU1Hr1G063510	455797121	455815108	None	16855	2540	158064	No_or_no_constitutive_exon
GCCGACTGACATGGTGATGTATATACTGATTCCTGAGCTGAAACAGGGAGAA	459865189	459865255	459865139	459865191	1	chr1H	HORVU1Hr1G064290	459861793	459865828	None	16855	2540	158064	No_or_no_constitutive_exon
TGGTGGTTAATTGTACATGTATTTTTCTCATCAACTAATTGATATGGGAGGT	463250467	463250611	463250661	463250609	-1	chr1H	HORVU1Hr1G064790	463250053	463251572	None	16855	2540	158064	No_or_no_constitutive_exon
TCTCAGGTCTGCCGCTGATGGCATTCCGCTCAGGTCATCGAGGGGCACAGAA	465324293	465324309	465324359	465324307	-1	chr1H	HORVU1Hr1G065000	465323891	465328316	None	16855	2540	158064	No_or_no_constitutive_exon
ATGGGGTACGTGGCCGTGGCCACGGACGAGGGCGCCGCCAAGCTCGGGAGGC	468276786	468276991	468276736	468276788	1	chr1H	HORVU1Hr1G065620	468276186	468279254	None	16855	2540	158064	No_or_no_constitutive_exon
GTGGATATATCTGTGATCTCGACATGAATGAAATTGAAATGTGGGTGCAGTG	471438046	471439428	471439478	471439426	-1	chr1H	HORVU1Hr1G066230	471437867	471444019	None	16855	2540	158064	No_or_no_constitutive_exon
GGCCCTTGAATAATTTCTCTTTCTTCTTTTCCCTGTTGGGAAATGAACAGCC	473799397	473799541	473799347	473799399	1	chr1H	HORVU1Hr1G066760	473791772	473804882	None	16855	2540	158064	No_or_no_constitutive_exon
CATCCACGGGCACGGAGCTGATCCCGGAGGCTAAGACGAAGGGCATCGAGGC	477447942	477448278	477447892	477447944	1	chr1H	HORVU1Hr1G067230	477443466	477449042	None	16855	2540	158064	No_or_no_constitutive_exon
TGCCATCCATCAACGTAGGAATCAAGGAGCAATCGAAGGCCAAAAGGGAGTC	478193035	478193209	478193259	478193207	-1	chr1H	HORVU1Hr1G067470	478192711	478195887	None	16855	2540	158064	No_or_no_constitutive_exon
CGAAGGTCTTGTTGACTTGGGGGTCTTAATATAACAACTTTGATGGGTAGGT	478687111	478687562	478687061	478687113	1	chr1H	HORVU1Hr1G067670	478684346	478689083	None	16855	2540	158064	No_or_no_constitutive_exon
GCCCCTTTCTGGCACGGCCTTGATTTGACGCGCCGGTCTCGGGCATGCAGGT	481523999	481524206	481523949	481524001	1	chr1H	HORVU1Hr1G068530	481523442	481526444	None	16855	2540	158064	No_or_no_constitutive_exon
TCCCATGCAAACTAAGACTGATGTTCATATTTTCCATGGTGGGTGGTTAGGA	481526136	481526444	481526086	481526138	1	chr1H	HORVU1Hr1G068530	481523442	481526444	None	16855	2540	158064	No_or_no_constitutive_exon
ATTTTCGTTTTCTGACTGACTCCAGTATCTATCTTTTCTTGGGGAAGCAGGG	482067397	482067525	482067575	482067523	-1	chr1H	HORVU1Hr1G068770	482065250	482068334	None	16855	2540	158064	No_or_no_constitutive_exon
TTGTATTTCATGCGAATATTGAAGTACTAATCTCTCTTGCTGGGTGACAGAA	482722187	482722257	482722307	482722255	-1	chr1H	HORVU1Hr1G068930	482719289	482727235	None	16855	2540	158064	No_or_no_constitutive_exon
CTCAAGCATGGCTAATGTTGGTAACCGAAATTCTGCTCCTGGGTTGACAGCT	482867283	482867481	482867531	482867479	-1	chr1H	HORVU1Hr1G069060	482863477	482872862	None	16855	2540	158064	No_or_no_constitutive_exon
TGAGCTGAGCTGACCCCGTGTTGTTGCGCATGGGCTTTTTGTCGGGGCAGCC	482940629	482940750	482940800	482940748	-1	chr1H	HORVU1Hr1G069100	482935855	482945434	None	16855	2540	158064	No_or_no_constitutive_exon
GTCGGCTCCCTCTCTCTTTCCTCCGCTTAGTTTGACCAACGTGGGCGCAGTG	482940859	482941299	482941349	482941297	-1	chr1H	HORVU1Hr1G069100	482935855	482945434	None	16855	2540	158064	No_or_no_constitutive_exon
GCGGTGATGGAATTAATGGACTTGATCGATGCATGCGGTGGGAATTGCAGGA	483067938	483068572	483067888	483067940	1	chr1H	HORVU1Hr1G069130	483066114	483068599	None	16855	2540	158064	No_or_no_constitutive_exon
TGGAGCTTCACGTGTCCCTTAATTTGTTTACGATTATATGGGGGCAACAGGT	484016328	484016438	484016278	484016330	1	chr1H	HORVU1Hr1G069250	484015208	484019216	None	16855	2540	158064	No_or_no_constitutive_exon
ACAACTGAATTAATTGATGAGCTCCATTGTTACGTTTTTGGGAAACACAGGT	484593646	484593654	484593704	484593652	-1	chr1H	HORVU1Hr1G069310	484593508	484601144	4339131	16855	2540	158064	No_or_no_constitutive_exon
CGCATATCGCAGTTGCTTCAGGATGACCGATGAAGGGATGGGCGGAGCAGAG	485638256	485638453	485638503	485638451	-1	chr1H	HORVU1Hr1G069480	485637466	485639251	None	16855	2540	158064	No_or_no_constitutive_exon
ATTTTCACCCAAAACTTTGAGTAATTTGCCCAACCCTCGAGGGGATCTAGCC	487205028	487205495	487204978	487205030	1	chr1H	HORVU1Hr1G069840	487204756	487215328	None	16855	2540	158064	No_or_no_constitutive_exon
GGATATGTCGTATGTTCATTTCCTAACATTTTCATTGCATTGGAGGGGAGGA	487212151	487212249	487212101	487212153	1	chr1H	HORVU1Hr1G069840	487204756	487215328	None	16855	2540	158064	No_or_no_constitutive_exon
CGGGGTTCGATCTATCTGGTTTATTCGATGAAAGATATAGTCAAAGGGAGGC	488293745	488293760	488293695	488293747	1	chr1H	HORVU1Hr1G070100	488291674	488294550	107277347	16855	2540	158064	No_or_no_constitutive_exon
GGTGCGTACTGAGTACTGACATGCAAGACTGATTTCGGTTGCACGGGCAGCT	489297302	489298959	489299009	489298957	-1	chr1H	HORVU1Hr1G070400	489297302	489300631	None	16855	2540	158064	No_or_no_constitutive_exon
TTTCTCCTGCTAATTTGTTTTTAAATATCTATTACTATTGGGATGTGCAGGT	489710405	489710516	489710566	489710514	-1	chr1H	HORVU1Hr1G070430	489708006	489713264	None	16855	2540	158064	No_or_no_constitutive_exon
AACTGTGGAAGACAAAGCTACTGCAGGGACACTTGGGGAGGCTATAGAAGGT	494079184	494080132	494079134	494079186	1	chr1H	HORVU1Hr1G071590	494075595	494080166	None	16855	2540	158064	No_or_no_constitutive_exon
ATGCTGAATTACTGATTCGCTTGTGGGTTGGATGGGTATGGGTGGATCAGAC	494698573	494698763	494698523	494698575	1	chr1H	HORVU1Hr1G071750	494649254	494699922	None	16855	2540	158064	No_or_no_constitutive_exon
TTGCGATGGCGAGCAGGCGAGGGGAGGAGGTCTACGGCGATGGGCTGGAGCA	495213340	495214402	495213290	495213342	1	chr1H	HORVU1Hr1G071870	495131154	495214855	None	16855	2540	158064	No_or_no_constitutive_exon
GAAAACGGCTGCACCATAGGTCACAGGCCTTATGATTTTGGGCCCGGAAGGC	496439947	496440095	496439897	496439949	1	chr1H	HORVU1Hr1G072170	496434856	496442222	None	16855	2540	158064	No_or_no_constitutive_exon
GTGCGATCCCAACTGTTTTGATCGCCATTGAGTTCTGGGCAAATGTGCAGGG	496445169	496445466	496445119	496445171	1	chr1H	HORVU1Hr1G072180	496442864	496446585	None	16855	2540	158064	No_or_no_constitutive_exon
TGGATGGAAAAGGAGCAGAGTGGCAACTGCATATAGGGTTAACAAAAGAGTG	497038391	497038476	497038526	497038474	-1	chr1H	HORVU1Hr1G072310	497036582	497039143	None	16855	2540	158064	No_or_no_constitutive_exon
CCACCTTCTATCCTTTCTAATTATTTACTCCTGCCTATCCATGGGTGCAGGG	497207525	497207547	497207597	497207545	-1	chr1H	HORVU1Hr1G072370	497206744	497210574	None	16855	2540	158064	No_or_no_constitutive_exon
ATATTGACCTCATCGTTGAACTGTTGACTTTCTGTGTGTGGGCCGGACAGGT	498116022	498116541	498116591	498116539	-1	chr1H	HORVU1Hr1G072530	498116022	498119151	None	16855	2540	158064	No_or_no_constitutive_exon
TTGAAAACATTGCCGGCCTGATAATCTTGAAAACATTTCATGGTGGGCAGGT	499318496	499319533	499318446	499318498	1	chr1H	HORVU1Hr1G072850	499314438	499319540	None	16855	2540	158064	No_or_no_constitutive_exon
TTTCTTGATTCTGACTTGCGTCTTCTGACGAACATTTGGGGGGGGCTCAGAA	499644243	499644588	499644638	499644586	-1	chr1H	HORVU1Hr1G072910	499643376	499647242	None	16855	2540	158064	No_or_no_constitutive_exon
CGGAGACACATGCAAGAAGCTACAAAGGCTCAGAGTTGAGAGAGGGGAAGAT	502083937	502084526	502083887	502083939	1	chr1H	HORVU1Hr1G073230	502081020	502084964	4338955	16855	2540	158064	No_or_no_constitutive_exon
TTCATCATCCTCATCGCCGGTTGGTCCGGATCGGATCGGCGTGGGTGCAGGT	503423941	503424127	503424177	503424125	-1	chr1H	HORVU1Hr1G073490	503418624	503424739	None	16855	2540	158064	No_or_no_constitutive_exon
CACTCACCGGTGCTGAATTCTGTCTGCTTTGCGTTTCATCCAGCAGGGAGTT	504929039	504929151	504928989	504929041	1	chr1H	HORVU1Hr1G073870	504927964	504934211	None	16855	2540	158064	No_or_no_constitutive_exon
TCTTGATCCGTTGGTGCTATTCTGGGAAGCTGATTAAGTTAAGTGGGAAGTA	506607014	506607090	506606964	506607016	1	chr1H	HORVU1Hr1G074060	506605804	506612052	4338922	16855	2540	158064	No_or_no_constitutive_exon
ATTCTGAATTTCCTTGCGCTGACTGTGACGAACCTTCGTGGTGGGCGCAGGA	507624357	507624498	507624548	507624496	-1	chr1H	HORVU1Hr1G074310	507622507	507625695	None	16855	2540	158064	No_or_no_constitutive_exon
CTCTTTATTAATTAATGTTTGCGCGCGCGTTGACGGGAACGGGAGAGCAGGG	507641456	507641531	507641581	507641529	-1	chr1H	HORVU1Hr1G074330	507638476	507642220	None	16855	2540	158064	No_or_no_constitutive_exon
TTAGCATAAGGTGGGGATCAGGGGTTTTGTTCAGGAATTGGGGATGGGAGGC	507970453	507970746	507970403	507970455	1	chr1H	HORVU1Hr1G074410	507969852	507980221	None	16855	2540	158064	No_or_no_constitutive_exon
AGTTTTGCTTGCTCGGCTCGATTTGCTGATTTTACGCTCGGGAATCCAAGGG	508112563	508115000	508115050	508114998	-1	chr1H	HORVU1Hr1G074490	508112458	508115584	None	16855	2540	158064	No_or_no_constitutive_exon
CCCTTGTGATTATTATTTATCATTTCTCCTCCTCATTTTCGGGGGCGCAGAT	508793661	508793736	508793786	508793734	-1	chr1H	HORVU1Hr1G074670	508789843	508794190	None	16855	2540	158064	No_or_no_constitutive_exon
CCGCCCAAAATTGAAGCAACTTGTGAAAAAAAAATATTGTGAGGGCTTAGAT	508790928	508791068	508791118	508791066	-1	chr1H	HORVU1Hr1G074670	508789843	508794190	None	16855	2540	158064	No_or_no_constitutive_exon
CTGATTGATTGGTTTGATCGATCTCTTGCGTGGATTATTGGGCGGTGCAGGC	509764378	509764473	509764523	509764471	-1	chr1H	HORVU1Hr1G075110	509763074	509768157	None	16855	2540	158064	No_or_no_constitutive_exon
GTTTATGCTTTAAGTTCAATTTTTATTTGCAAATGCCACCATGGGCATAGTG	510333483	510333602	510333433	510333485	1	chr1H	HORVU1Hr1G075220	510332807	510333880	None	16855	2540	158064	No_or_no_constitutive_exon
TTTACGCCATTGTGAACATCTCCCTGATTTCACGAACGTTGGGAATGCAGAT	511726222	511726835	511726172	511726224	1	chr1H	HORVU1Hr1G075640	511720501	511726837	None	16855	2540	158064	No_or_no_constitutive_exon
TTGGTTGTTCATCTCGATTGGAATTCACGATGATTTCCTTGGCTGGGTAGGG	511813712	511813833	511813883	511813831	-1	chr1H	HORVU1Hr1G075660	511812020	511814069	None	16855	2540	158064	No_or_no_constitutive_exon
TAGCTGACGTGGGCGCCATGGCATGGCGGCGTGCGGTTTGGGGGATGCAGGG	512565233	512565469	512565183	512565235	1	chr1H	HORVU1Hr1G075860	512562773	512566356	None	16855	2540	158064	No_or_no_constitutive_exon
ACTGTTCTGAACCTGTGAGACTGGACTCTGACGATGGGCAGGGCGTGAAGGT	512687895	512687944	512687845	512687897	1	chr1H	HORVU1Hr1G075910	512686480	512688564	None	16855	2540	158064	No_or_no_constitutive_exon
GGTACGGGCACTGTTCTGAACCTGTGAGACTGGACTCTGACGATGGGCAGGG	512687886	512687944	512687836	512687888	1	chr1H	HORVU1Hr1G075910	512686480	512688564	None	16855	2540	158064	No_or_no_constitutive_exon
TACTAAAGAACTGCAAGAAATCTATTCCTCCGCGAGAGAAAGGAGGGAAGGT	515249908	515250383	515249858	515249910	1	chr1H	HORVU1Hr1G076700	515246835	515250425	None	16855	2540	158064	No_or_no_constitutive_exon
TGATCTGACACTGAACCTTGTCATTTTTTGCCTTCTGCTTGGGGAAAAAGTA	516751433	516751486	516751383	516751435	1	chr1H	HORVU1Hr1G077200	516738407	516751486	None	16855	2540	158064	No_or_no_constitutive_exon
ATAATTGCAGCTTCAGTTGGGTAATTAATAGCTCTGTTTTGGTTGGGCAGCT	518618263	518618397	518618447	518618395	-1	chr1H	HORVU1Hr1G077820	518614903	518621086	None	16855	2540	158064	No_or_no_constitutive_exon
GGCCGAAGCCGAGGTCGAACTCCGCGGCGGCCGCCGTCGGGGACGCGAAGGT	520489098	520489531	520489581	520489529	-1	chr1H	HORVU1Hr1G078490	520484685	520490739	None	16855	2540	158064	No_or_no_constitutive_exon
GGCAGTTCCAACTACTTTTGTAAAGCCTATGGGAATGGGAGGAATGGGAGGA	521294975	521295232	521295282	521295230	-1	chr1H	HORVU1Hr1G078890	521293225	521300129	None	16855	2540	158064	No_or_no_constitutive_exon
GGGAGGAATGGGAGGAATGGGAGGAATGGGGGGGATGGGTGGAATGGGAGGA	521294975	521295196	521295246	521295194	-1	chr1H	HORVU1Hr1G078890	521293225	521300129	None	16855	2540	158064	No_or_no_constitutive_exon
AACTACTTTTGTAAAGCCTATGGGAATGGGAGGAATGGGAGGAATGGGAGGA	521294975	521295223	521295273	521295221	-1	chr1H	HORVU1Hr1G078890	521293225	521300129	None	16855	2540	158064	No_or_no_constitutive_exon
CGAGCAAGTAGCAACGGCATTCTGCTCATGTGATCTGTGTGTGGGCGCAGGT	522265388	522265728	522265778	522265726	-1	chr1H	HORVU1Hr1G079050	522260221	522266530	None	16855	2540	158064	No_or_no_constitutive_exon
AACGCTTCAGTTATCAGAGTTATCTTTTCTCATGTATTTTGGGCTGAAAGGT	523585709	523586100	523585659	523585711	1	chr1H	HORVU1Hr1G079680	523579670	523586113	None	16855	2540	158064	No_or_no_constitutive_exon
GCTATTGCATTACGGCATCACTTGTAATTTACATTCTGGTGATTGGGCAGGG	523970922	523971112	523970872	523970924	1	chr1H	HORVU1Hr1G079890	523958187	523971300	None	16855	2540	158064	No_or_no_constitutive_exon
ATGGAGCGTTGCATGTCGCTTACTTTGTTTCTGATTGTGTGGGGTAACAGGT	523975116	523975292	523975342	523975290	-1	chr1H	HORVU1Hr1G079910	523971478	523976902	None	16855	2540	158064	No_or_no_constitutive_exon
TCTCATGAGATTTGGTCTGACCAAACTGCCGACATGTACAGCTTAGGGAGAT	526252571	526252643	526252521	526252573	1	chr1H	HORVU1Hr1G080790	526251081	526255529	None	16855	2540	158064	No_or_no_constitutive_exon
TCTTTTTCGTCTTGTTCTGAATGCCGGCACCATGTTTGTTGGGCGCGCAGGC	526397434	526397715	526397765	526397713	-1	chr1H	HORVU1Hr1G080850	526397434	526399795	None	16855	2540	158064	No_or_no_constitutive_exon
ACTTTTCTTCTGTCAAAACAATGTCGCCTTCGTTGAATGGGTCAATGAAGAC	526692190	526694100	526694150	526694098	-1	chr1H	HORVU1Hr1G080960	526692190	526695937	None	16855	2540	158064	No_or_no_constitutive_exon
CCCCAAGATTCCCCTTGCTAGATCATATGATGTGGCGTGCGGGGGTGCAGAC	527077733	527077955	527077683	527077735	1	chr1H	HORVU1Hr1G081110	527077145	527078180	None	16855	2540	158064	No_or_no_constitutive_exon
ATTGAAATGGTCTCTGTTCACAAAGCTAACAGGAGGTGTGGGATTTGAAGAG	527667102	527667237	527667052	527667104	1	chr1H	HORVU1Hr1G081410	527666232	527669094	None	16855	2540	158064	No_or_no_constitutive_exon
GTGAACGGCAGGGCGGCCGGGGCGGCGGCGCCGGAGATCGGTGCCGGGAGCA	527979504	527979693	527979743	527979691	-1	chr1H	HORVU1Hr1G081570	527977230	527980269	None	16855	2540	158064	No_or_no_constitutive_exon
TCCCCCACCAGATCCCAGAGGCACACAAAATTTGCCTTTGGTGGGAGAAGGT	528069953	528069959	528069903	528069955	1	chr1H	HORVU1Hr1G081730	528050890	528069959	None	16855	2540	158064	No_or_no_constitutive_exon
GGTTAACTATGTTGTCCTCTTACAACTTCTTTTGTTTTGGGAAGAGACAGAT	529577196	529578192	529577146	529577198	1	chr1H	HORVU1Hr1G082330	529576326	529579512	None	16855	2540	158064	No_or_no_constitutive_exon
CGAGAAGCTGCCTCGTGGACGACGCGAGCAGCGGCGGGTCCACGGGCAAGAA	530232260	530233382	530233432	530233380	-1	chr1H	HORVU1Hr1G082670	530070588	530233562	None	16855	2540	158064	No_or_no_constitutive_exon
TAGTGAAATCTCTCAAATGTCTTATATTTAGGTACGGAGGGAGTAGATAGGA	530795270	530796822	530796872	530796820	-1	chr1H	HORVU1Hr1G082950	530795270	530819025	None	16855	2540	158064	No_or_no_constitutive_exon
GAGGAGGGCTTCCCCACTTCGCTGAGGAATCTAAGTCTAGGGAATGTCAGCG	531232736	531232813	531232686	531232738	1	chr1H	HORVU1Hr1G083100	531228370	531236486	None	16855	2540	158064	No_or_no_constitutive_exon
ATCGACGAACTAAGATTTTTTTTGTAATTTTCTGTTTGTTGGGGTTGCAGGA	531236872	531237230	531237280	531237228	-1	chr1H	HORVU1Hr1G083110	531236872	531238482	None	16855	2540	158064	No_or_no_constitutive_exon
TGATGTCCGTAAGAATTGAACTGAATGAAACCAATTTGTGGGTGGCGCAGAT	531634233	531634961	531635011	531634959	-1	chr1H	HORVU1Hr1G083330	531633434	531635758	None	16855	2540	158064	No_or_no_constitutive_exon
CTCCCTCCTCGGTGTTTAATTAATTCTCGCTCCTTGAATTGGGATTGCAGGC	531648158	531648224	531648108	531648160	1	chr1H	HORVU1Hr1G083340	531647371	531648679	None	16855	2540	158064	No_or_no_constitutive_exon
ACGGAATTATAATTTGATGACGGCATTCTGTGTTTTTATTCAATGGGCAGCA	533207245	533207935	533207195	533207247	1	chr1H	HORVU1Hr1G084190	533204387	533209206	None	16855	2540	158064	No_or_no_constitutive_exon
TCAAGGTGATCAAGGAGATCCGGACGTTCACGGACCTCGGGCTCAAGGAGGC	533222223	533222359	533222409	533222357	-1	chr1H	HORVU1Hr1G084200	533209822	533222886	None	16855	2540	158064	No_or_no_constitutive_exon
AAGTGTCCAGCACCAAGCTCACACTTGAACAGCAGGATGGGGTGGCGCAGGC	533892606	533892823	533892873	533892821	-1	chr1H	HORVU1Hr1G084420	533891440	533893130	None	16855	2540	158064	No_or_no_constitutive_exon
ATATTCTACCTATGAATATCCATTAACAATATTTTTTTTGTGGGGTAAAGGG	534193955	534194096	534193905	534193957	1	chr1H	HORVU1Hr1G084560	534190778	534196749	None	16855	2540	158064	No_or_no_constitutive_exon
TCTTCTGTATGAAGCTGCTTAACATTTCATCATTTGTATTCGGGATGCAGGT	534278426	534278582	534278376	534278428	1	chr1H	HORVU1Hr1G084700	534275161	534281504	None	16855	2540	158064	Yes
TCTGACTGACAGACTGACGCCGTCGATTCTGGCGGCTGCGGCGGGTGCAGGA	534437540	534437618	534437490	534437542	1	chr1H	HORVU1Hr1G084800	534436982	534442745	None	16855	2540	158064	No_or_no_constitutive_exon
TCTGACATAATACTAGCAGTTAGCTAAACGAATCTGGGTTGGCATGGCAGGA	534541046	534542782	534542832	534542780	-1	chr1H	HORVU1Hr1G084900	534540167	534543485	None	16855	2540	158064	No_or_no_constitutive_exon
GAGGTGGAGGTGGAGGATGCCAGTCCGGCAGAGAAGAAGGGTAGGAAGAGTG	536146710	536147256	536147306	536147254	-1	chr1H	HORVU1Hr1G085730	536140414	536148585	None	16855	2540	158064	No_or_no_constitutive_exon
ACGGATGTCGGACTCGGACTCTGAACATCTCTCTCGTTATGGGGAAGAAGAT	536728551	536728830	536728880	536728828	-1	chr1H	HORVU1Hr1G086050	536727749	536740721	None	16855	2540	158064	No_or_no_constitutive_exon
TTTTTTCCCTCCATCTTGGTGATGCCCTAACCAGCGGTGTCGGGTAGCAGAT	538481883	538482708	538481833	538481885	1	chr1H	HORVU1Hr1G086980	538479535	538489897	None	16855	2540	158064	No_or_no_constitutive_exon
GAGCTGAACTGATCTTTTGGTTTATGTGTGGCTGTGGCCTGTGGGTGCAGTA	538503034	538503154	538502984	538503036	1	chr1H	HORVU1Hr1G087010	538502208	538505728	None	16855	2540	158064	No_or_no_constitutive_exon
ATTGATTGGTTGGCTGGCTGATTGATTTGCCGGTTCTTGCGTGGGCGCAGAT	538690169	538690318	538690119	538690171	1	chr1H	HORVU1Hr1G087100	538689465	538694886	None	16855	2540	158064	No_or_no_constitutive_exon
AGCACGGAGCTCGACGCCAAAGCCCTCGGCACCGTCGCCTGGGCCGAGAGCA	539077067	539077380	539077017	539077069	1	chr1H	HORVU1Hr1G087320	539075706	539077459	None	16855	2540	158064	No_or_no_constitutive_exon
TTCAGTCAGCTTGTTTGCTCAAGCTCTCTGGTTTGGTTCCGGGAACGCAGGA	539384699	539384784	539384834	539384782	-1	chr1H	HORVU1Hr1G087460	539380080	539386124	9268260	16855	2540	158064	No_or_no_constitutive_exon
GGGGGCAAATTTGGGCTAACTGTCTGCACTCTGTTTGTTGGTTTGGGAAGGC	539455801	539455912	539455962	539455910	-1	chr1H	HORVU1Hr1G087520	539453817	539456544	None	16855	2540	158064	No_or_no_constitutive_exon
CTACCGTGGTGGCGGCGGCGGCGGTTACCGTGGTGGGGGGAGGGGTGGAGGT	539788986	539789327	539788936	539788988	1	chr1H	HORVU1Hr1G087660	539786324	539789497	4339621	16855	2540	158064	No_or_no_constitutive_exon
GGGGGCGGCTACCGTGGTGGCGGCGGCGGCGGTTACCGTGGTGGGGGGAGGG	539788978	539789352	539788928	539788980	1	chr1H	HORVU1Hr1G087660	539786324	539789497	4339621	16855	2540	158064	No_or_no_constitutive_exon
GTTTGAGTGTTGATATTGGGGTTTGAAATTAGATATTTGCATTGGGACAGCC	539808496	539808681	539808731	539808679	-1	chr1H	HORVU1Hr1G087690	539807009	539811611	None	16855	2540	158064	No_or_no_constitutive_exon
GTGTTTGTGTACTAACCCATGGTCTTCGTGAGAGTTCTATGTGGGGTTAGGT	539860230	539860621	539860671	539860619	-1	chr1H	HORVU1Hr1G087740	539860230	539864856	None	16855	2540	158064	No_or_no_constitutive_exon
CCGCTCTGCTCTGCGCTTGCAGGGATGCCGCCGCCGCGGCCGCCGGGAAGGT	541007334	541007516	541007566	541007514	-1	chr1H	HORVU1Hr1G088140	541004944	541007963	None	16855	2540	158064	No_or_no_constitutive_exon
GATAATGTTGCATATTAACAAGGGAAGCTGTCATATGGGTGGGCCAACAGCA	541707539	541707959	541707489	541707541	1	chr1H	HORVU1Hr1G088370	541698439	541708154	None	16855	2540	158064	No_or_no_constitutive_exon
GAGCGACAGCAGTGGTGACGACGACGAACGAACCTTGGCTGTGGGTGCAGGA	542053433	542053580	542053630	542053578	-1	chr1H	HORVU1Hr1G088580	542051658	542055043	None	16855	2540	158064	No_or_no_constitutive_exon
CCAGCAGGCTTAATGCAGTATAATATACTATTGTTTACTTTTGGGAGCAGAC	542053189	542053323	542053373	542053321	-1	chr1H	HORVU1Hr1G088580	542051658	542055043	None	16855	2540	158064	No_or_no_constitutive_exon
CGGCCTCGTCCTGACTCCTAGTCCTACGGCTACCGTCTTTCGGGTCGAAGCG	544752668	544753070	544752618	544752670	1	chr1H	HORVU1Hr1G089780	544749529	544755172	None	16855	2540	158064	No_or_no_constitutive_exon
GCCGGCTAGCCGGACGTTGTTGACGCGCGTGGCCGCCGGTGTGGGTGCAGTG	545238476	545239176	545239226	545239174	-1	chr1H	HORVU1Hr1G090070	545238342	545239700	None	16855	2540	158064	No_or_no_constitutive_exon
GCTCAAGGGACCGCGTTTTGATATCCCTCTGTCATTTTTTTGGGTCAAAGGT	546014654	546014741	546014791	546014739	-1	chr1H	HORVU1Hr1G090430	546010474	546175104	None	16855	2540	158064	Yes
TGAGGCGCCATACTTTCAGTTACGGTAGGGAGATAGAGAGGGAGAGATAGGG	546016342	546016661	546016711	546016659	-1	chr1H	HORVU1Hr1G090430	546010474	546175104	None	16855	2540	158064	No_or_no_constitutive_exon
GGAAATGGTTGATTAAGCCTGACGAACTATTTGGTGTGTGGGGGTTGCAGAT	546336955	546337087	546337137	546337085	-1	chr1H	HORVU1Hr1G090530	546334601	546339393	None	16855	2540	158064	No_or_no_constitutive_exon
GTGGTACAACGGAGTTGCTTAAACAGGCGTCATTGATTATTTGGGACGAGGT	546614423	546615195	546614373	546614425	1	chr1H	HORVU1Hr1G090640	546610708	546615195	None	16855	2540	158064	No_or_no_constitutive_exon
GTGGTACAGCGGAGTTTCTTAAACAGGCGTCATTGATTATTTGGGACGAGGT	546627234	546627981	546628031	546627979	-1	chr1H	HORVU1Hr1G090650	546626762	546630832	None	16855	2540	158064	No_or_no_constitutive_exon
ATAATTGCAGCTTCAGTCGGGTAATCAATAACTCTGTTTTGGTTGGGCAGCT	547223141	547223275	547223091	547223143	1	chr1H	HORVU1Hr1G090960	547222888	547224337	None	16855	2540	158064	No_or_no_constitutive_exon
CTAGATCGATAATGTCGCTTACCTGTGCTAATTGCTCACGGGGCAGGAAGGT	548356866	548356879	548356816	548356868	1	chr1H	HORVU1Hr1G091420	548346953	548356891	None	16855	2540	158064	No_or_no_constitutive_exon
GTTTCTTAGTGTTAACTGTCTGAGGACTATTGAACAGGGCCAAGAGGAAGCA	548889171	548889289	548889121	548889173	1	chr1H	HORVU1Hr1G091650	548883462	548891976	None	16855	2540	158064	No_or_no_constitutive_exon
ATGTGCATTGAGCTCTGAGTGACAAACTGTTGCTTTGTGGATGGGTGTAGAG	548933760	548933853	548933903	548933851	-1	chr1H	HORVU1Hr1G091710	548928413	548934867	None	16855	2540	158064	No_or_no_constitutive_exon
TAGTACAAAGTTGTACTAAGCTTGAGACAGTTATTTTGGGACGGAGGGAGTA	549834372	549834518	549834322	549834374	1	chr1H	HORVU1Hr1G092180	549834141	549834518	None	16855	2540	158064	No_or_no_constitutive_exon
AAAAGGCAGAAACAATGTTAACTGTTGGTTGTTATGTGCGGGAATTGCAGAT	552977326	552978447	552978497	552978445	-1	chr1H	HORVU1Hr1G093400	552977322	552980445	None	16855	2540	158064	No_or_no_constitutive_exon
ACGAAGATAAAAATACATTTAATCATTTTCCTCCTCCTGCAGGGCCATAGAG	554110534	554110639	554110689	554110637	-1	chr1H	HORVU1Hr1G093810	554109636	554115962	None	16855	2540	158064	No_or_no_constitutive_exon
TTATGTTTTCCTCAGCTTGATCATTCCTTTCTTGCGTTTGGGAGAAGCAGTC	554564590	554564688	554564738	554564686	-1	chr1H	HORVU1Hr1G094070	554563523	554567373	None	16855	2540	158064	No_or_no_constitutive_exon
AGATTCGATTCATGAATCATGCTAATAAATCCATCAATGAATGGGCGTAGCT	555282302	555282498	555282548	555282496	-1	chr1H	HORVU1Hr1G094400	555280332	555283919	None	16855	2540	158064	No_or_no_constitutive_exon
ATACCGTGGCTGCTCCTGCCGCGACCATTGTGGATGATGCTGAAGGGAAGAA	556181891	556183433	556183483	556183431	-1	chr1H	HORVU1Hr1G094740	556177624	556184672	None	16855	2540	158064	No_or_no_constitutive_exon
TGGTTAACAACTGTGCACTGAATTGATGCAGCCACTGAAGAAGGGAGGAGGA	556783433	556783557	556783607	556783555	-1	chr1H	HORVU1Hr1G094920	556782551	556787030	None	16855	2540	158064	No_or_no_constitutive_exon
GTTTACCTGCCGCATAGACTCACCAAGGTCGCTCCGCTGCTGTGGGACAGAT	556906002	556906081	556906131	556906079	-1	chr1H	HORVU1Hr1G094990	556905146	556910542	None	16855	2540	158064	No_or_no_constitutive_exon
CAAGCAGGTGATGCTGGGCCTGCTGCGGGGATCAAGAGAGGGCGCGGGAGGC	557707977	557708335	557708385	557708333	-1	chr1H	HORVU1Hr1G095130	557707926	557709396	None	16855	2540	158064	No_or_no_constitutive_exon
AACTGAAACTGAAAATGGAGGATGGATCTATGTATGTAATGTAGGGGGAGGG	557839653	557839765	557839815	557839763	-1	chr1H	HORVU1Hr1G095170	557837765	557840575	None	16855	2540	158064	No_or_no_constitutive_exon
TGTAACTAACCTGGTCGGTCGGTCGGTTTGTTCATTGAATGTGGGTGTAGGT	557948172	557948276	557948326	557948274	-1	chr1H	HORVU1Hr1G095230	557947569	557957696	None	16855	2540	158064	No_or_no_constitutive_exon
ATATCCCCATGCTGATTTTGGTAGCTCTGTTATGCTTTGGTGATGGGTAGGT	558019738	558019944	558019688	558019740	1	chr1H	HORVU1Hr1G095300	558017168	558026237	None	16855	2540	158064	No_or_no_constitutive_exon
GTGTGGAGATTGCTGACGGATTGCTGCAAATTGTGTGTGTGGGTGTGCAGGT	558415569	558415619	558415519	558415571	1	chr1H	HORVU1Hr1G095430	558414149	558419426	None	16855	2540	158064	No_or_no_constitutive_exon
CATCTGGAAACCTTTTCCCAAGTAAATTAAATTGTTTGTTATGGGGCAAGGG	25536	25684	25486	25538	1	chr2H	HORVU2Hr1G000010	24515	32449	None	16855	2540	158064	No_or_no_constitutive_exon
ATGGTAGTATCTTGTACTGATTCCTGAGACATTATTTTTGGGGAAAACAGGT	133632	133783	133582	133634	1	chr2H	HORVU2Hr1G000040	131030	135245	None	16855	2540	158064	No_or_no_constitutive_exon
AAGGTTCGTAAACAAAATCATAGATCCACAATAGGATCACTGACTGGGAGTT	596027	597170	595977	596029	1	chr2H	HORVU2Hr1G000160	573969	597170	None	16855	2540	158064	No_or_no_constitutive_exon
TGTTGATTGGGATCCCAATCCTAGACGGGCTTTGGAGGTTGCTGAGGGAGGT	1802100	1802230	1802050	1802102	1	chr2H	HORVU2Hr1G000900	1796639	1802230	None	16855	2540	158064	No_or_no_constitutive_exon
GTTGCTGCTGGTTGCTGATATCATTGTGTTTTGTGTTTGCTGGGATGCAGCT	2771847	2771879	2771929	2771877	-1	chr2H	HORVU2Hr1G001310	2768559	2776850	None	16855	2540	158064	No_or_no_constitutive_exon
AACTAATGATTACCTATAATTATTTTTTAGTGTTATTTTGGGACATGCAGCA	6224412	6225042	6225092	6225040	-1	chr2H	HORVU2Hr1G002750	6223258	6230007	None	16855	2540	158064	No_or_no_constitutive_exon
GATGCTAATAAGTTAGACTTGGTTTAGCTGATATGGTATGGTGGGTGCAGGT	6752475	6753000	6753050	6752998	-1	chr2H	HORVU2Hr1G003110	6752475	6757088	None	16855	2540	158064	No_or_no_constitutive_exon
CTCTTGCGTTATACTGATTACTATATTTGTTCTCACATCTATGGGTGTAGGA	7822236	7822857	7822907	7822855	-1	chr2H	HORVU2Hr1G003430	7822236	7823372	None	16855	2540	158064	No_or_no_constitutive_exon
CTCTTGCGTTATACTGATTACTATATTTGTTCTCACATCTATGGGTGTAGGA	8080336	8081161	8081211	8081159	-1	chr2H	HORVU2Hr1G003480	8080336	8082369	None	16855	2540	158064	No_or_no_constitutive_exon
CTCATGCGTTATACTGATTACTATATTTATTCTCACATCTATGGGTGTAGGA	8136803	8137601	8137651	8137599	-1	chr2H	HORVU2Hr1G003500	8136803	8138809	None	16855	2540	158064	No_or_no_constitutive_exon
TGAAGATTTGGGAACTCCTTTGAAATCTTTGAAGAAGAAAGGAGGGCAAGGT	8693884	8694232	8693834	8693886	1	chr2H	HORVU2Hr1G003670	8693417	8694232	None	16855	2540	158064	No_or_no_constitutive_exon
CCACTGGAAAACTTGTCTGTCGAGATAACTATATTTGTGGGATCGAGTAGCG	8989594	8989819	8989544	8989596	1	chr2H	HORVU2Hr1G003720	8880641	8991412	None	16855	2540	158064	No_or_no_constitutive_exon
CGGGCCCTGTACACGGAAGTGACGGAGCTTGTTGGCATTGATGGGAAAAGGG	9291656	9291953	9291606	9291658	1	chr2H	HORVU2Hr1G004070	9291068	9301265	None	16855	2540	158064	No_or_no_constitutive_exon
TGCTTGAACGCTTTCATATTATGATCCTTAAGGGCTTGTTGGGTTGCAAGGG	11119231	11119496	11119181	11119233	1	chr2H	HORVU2Hr1G004960	11116193	11120048	None	16855	2540	158064	No_or_no_constitutive_exon
GCATCAAGGAGGCCCAGGAGACGTGCTCGGAGGACGCCGCTAGCGGGGAGTG	11270432	11270573	11270382	11270434	1	chr2H	HORVU2Hr1G005150	11269749	11323830	None	16855	2540	158064	No_or_no_constitutive_exon
CTCTGTTTAACCCGACAGTAACAATAACCACGATGACTCGGGGCGATCAGCT	11802301	11802475	11802251	11802303	1	chr2H	HORVU2Hr1G005420	11802048	11806459	None	16855	2540	158064	No_or_no_constitutive_exon
CACCTGACAAAGATGACGCTGACAATGGCGGCGTGGGTGCGTGGGAGCAGGC	12009433	12009604	12009654	12009602	-1	chr2H	HORVU2Hr1G005530	12008723	12010313	None	16855	2540	158064	No_or_no_constitutive_exon
CACCTGACAAAGATGACGCTGACAATGGCGGCGTGGGTGCGTGGGAGCAGGC	12055958	12056129	12056179	12056127	-1	chr2H	HORVU2Hr1G005600	12053314	12056625	None	16855	2540	158064	No_or_no_constitutive_exon
CAAGGTGCTAATGGGTGACACCGTCTAGCTGCTCCATGCAGGGGCCGGAGAG	12213779	12214083	12214133	12214081	-1	chr2H	HORVU2Hr1G005630	12212313	12215863	None	16855	2540	158064	No_or_no_constitutive_exon
TGCTAATGGGTGACACCGTCTAGCTGCTCCATGCAGGGGCCGGAGAGGAGGA	12213779	12214078	12214128	12214076	-1	chr2H	HORVU2Hr1G005630	12212313	12215863	None	16855	2540	158064	No_or_no_constitutive_exon
GGCAACACTCTAACCAGTGTAAAACAAATTTTTATTTATCTGAGGGGAAGCA	14375274	14375631	14375224	14375276	1	chr2H	HORVU2Hr1G006930	14357948	14381123	None	16855	2540	158064	No_or_no_constitutive_exon
AGATTATCATAAATAAAATAAAATATGTATCTTTTTGGGCTAAAATCGAGAG	15110593	15110648	15110543	15110595	1	chr2H	HORVU2Hr1G007420	15087014	15113271	None	16855	2540	158064	No_or_no_constitutive_exon
ATTTGGTCTCGGTTCGTGACGTGCGCTGTCTGGTTGGGTGTAATGAGCAGGG	16410550	16410704	16410754	16410702	-1	chr2H	HORVU2Hr1G007840	16406628	16411125	None	16855	2540	158064	No_or_no_constitutive_exon
GAAATTTGGTCTCGGTTCGTGACGTGCGCTGTCTGGTTGGGTGTAATGAGCA	16410550	16410707	16410757	16410705	-1	chr2H	HORVU2Hr1G007840	16406628	16411125	None	16855	2540	158064	No_or_no_constitutive_exon
GTTTGGGGTGCCGCAGCAGCCCTTAGTGGGCTGGTGGGACAGCCCAAGAGAG	17192965	17192991	17192915	17192967	1	chr2H	HORVU2Hr1G008370	17190891	17192991	None	16855	2540	158064	No_or_no_constitutive_exon
TCTCACAAGTTCAGATTTGTTAGGTTCACAGTTCTCATGGGGAATTACAGGA	17271235	17271286	17271185	17271237	1	chr2H	HORVU2Hr1G008380	17231509	17272659	None	16855	2540	158064	No_or_no_constitutive_exon
TCCCGGCTGATACCATCCTGCCCACACAAGTGCTTTCTGTGGGTCAGCAGGA	17251941	17252017	17252067	17252015	-1	chr2H	HORVU2Hr1G008390	17246897	17262755	None	16855	2540	158064	No_or_no_constitutive_exon
TCGGGGCATAGAGATGGGGAGAAGAGACGTACACAAGCAGGGCAGGGCAGGG	17257275	17257339	17257389	17257337	-1	chr2H	HORVU2Hr1G008390	17246897	17262755	None	16855	2540	158064	No_or_no_constitutive_exon
CCTCTAGCTTTTCCTGATCATGCCTTTGTTTATGGCATTACATGGGACAGGG	18662092	18662225	18662042	18662094	1	chr2H	HORVU2Hr1G009850	18659429	18666188	None	16855	2540	158064	No_or_no_constitutive_exon
TAAGTCTAGATACATGCATTTCTAGGACAAGTATTTCCGGACGGAGGGAGTA	19076530	19076639	19076480	19076532	1	chr2H	HORVU2Hr1G010130	19070301	19076680	None	16855	2540	158064	No_or_no_constitutive_exon
ACATTTCTAATTAATGGACTTAATGTGTTGTCACAATTAGGGTTGAGAAGAT	19900270	19900390	19900220	19900272	1	chr2H	HORVU2Hr1G010450	19898635	19902168	None	16855	2540	158064	No_or_no_constitutive_exon
GCGTTCCATAATTTCCAATCATTCAGGTGTGGCCGATTGAGGGTATCAAGAA	20660730	20661087	20660680	20660732	1	chr2H	HORVU2Hr1G010690	20579137	21146800	None	16855	2540	158064	No_or_no_constitutive_exon
GCGTTCCATAATTTCCAATCATTCAGGTGTGGCCGATTGAGGGTATCAAGAA	20896890	20897450	20896840	20896892	1	chr2H	HORVU2Hr1G010690	20579137	21146800	None	16855	2540	158064	No_or_no_constitutive_exon
GCGTTCCATAATTTCCAATCATTCAGGTGTGGCCGATTGAGGGTATCAAGAA	21014225	21014582	21014175	21014227	1	chr2H	HORVU2Hr1G010690	20579137	21146800	None	16855	2540	158064	No_or_no_constitutive_exon
GCGTTCCATAATTTCCAATCATTCAGGTGTGGCCGATTGAGGGTATCAAGAA	21015157	21015514	21015107	21015159	1	chr2H	HORVU2Hr1G010690	20579137	21146800	None	16855	2540	158064	No_or_no_constitutive_exon
TGTTTTGACTTACTGTTTTGGTCTCTGTGTTTGTGTGATTGGCAGGGCAGGA	22401940	22402231	22401890	22401942	1	chr2H	HORVU2Hr1G011200	22396962	22402248	None	16855	2540	158064	No_or_no_constitutive_exon
TTTTATAATGAGCGACGACTGAGGCATTTCTTTTTGACGGGCAATGGCAGTG	26353594	26354066	26354116	26354064	-1	chr2H	HORVU2Hr1G012540	26334345	26382220	None	16855	2540	158064	No_or_no_constitutive_exon
CGGTAGCCCGAAAAACGTGAGCCGTCTGATTTACGTGCGTGGGCGCACAGGG	26953672	26954266	26954316	26954264	-1	chr2H	HORVU2Hr1G012710	26953672	26958611	None	16855	2540	158064	No_or_no_constitutive_exon
CTGATCGTGTCCCGCGCGACGGTGCAGGACCCGGCGACCGGGGCGCGGAGGG	26956844	26957133	26957183	26957131	-1	chr2H	HORVU2Hr1G012710	26953672	26958611	None	16855	2540	158064	No_or_no_constitutive_exon
GAGATGCTGCAGCGGGCGGCGAGCAACGCCTACTCGTGGTGGTGGGCGAGCC	29037290	29037337	29037240	29037292	1	chr2H	HORVU2Hr1G013370	28951129	29042210	None	16855	2540	158064	No_or_no_constitutive_exon
GGATCATCATGAACGACCTTCTTTGTGTCTCTGTATTTCCCTTAGGGAAGGC	29839223	29839606	29839656	29839604	-1	chr2H	HORVU2Hr1G013790	29839106	29848681	None	16855	2540	158064	No_or_no_constitutive_exon
GCGCCCGCCTCCTCCCCGACGGCGGCGACGACAGCGACTACGACCGGGAGGA	30892622	30892731	30892572	30892624	1	chr2H	HORVU2Hr1G014130	30892368	30898664	4344386	16855	2540	158064	No_or_no_constitutive_exon
ATGTTCTTTCTTTAAAAAAAGTCTGCTTTTTCCGGCACTTCGGGAATAAGAA	31924450	31924628	31924678	31924626	-1	chr2H	HORVU2Hr1G014660	31922200	31928816	None	16855	2540	158064	No_or_no_constitutive_exon
CTGTCTCGTGCACGCAGACGGCTTGCCAGTCGAGGCCGTCGATGAGGGAGGT	32535268	32535293	32535343	32535291	-1	chr2H	HORVU2Hr1G014840	32535268	32545383	None	16855	2540	158064	No_or_no_constitutive_exon
ACAATTCGTTACGTGTTTGTGACCCCAGGGAATGGTCGGAAATGGGACAGTC	34038526	34038760	34038476	34038528	1	chr2H	HORVU2Hr1G015340	34036803	34042548	None	16855	2540	158064	No_or_no_constitutive_exon
CATAGTGCGTTTTCTCGGATATTGTTCTGACACACAAGGGAAAATTGTAGAC	34038667	34038760	34038617	34038669	1	chr2H	HORVU2Hr1G015340	34036803	34042548	None	16855	2540	158064	No_or_no_constitutive_exon
ATTTATTTCACTACTGAATATAGAAAATGGTTACTTTAATGGGAGCACAGTT	35062431	35062644	35062381	35062433	1	chr2H	HORVU2Hr1G015760	35061056	35067381	None	16855	2540	158064	No_or_no_constitutive_exon
GCGACCTGGCCTGCGCGTCCCGCGCGGGGCTTCTTTCCCCGGGGCGCGAGCT	35443073	35443189	35443239	35443187	-1	chr2H	HORVU2Hr1G015850	35441680	35443969	None	16855	2540	158064	No_or_no_constitutive_exon
CAGTTTAAAATTTTATGGAGGGGATATTTAACCTTGTTATCCGGGAACAGGC	35753096	35753177	35753227	35753175	-1	chr2H	HORVU2Hr1G015930	35751657	35761954	None	16855	2540	158064	No_or_no_constitutive_exon
TTTTTCACTGTTGTTGGCCTTATAATTTACTAATTATTCATGGGGTGCAGAA	36038717	36038889	36038939	36038887	-1	chr2H	HORVU2Hr1G016000	36026946	36044163	None	16855	2540	158064	Yes
ACAATCTACTACCCAGTAATACAATAGTTCTTGTATGATGTGGGATGTAGAA	37726910	37727164	37727214	37727162	-1	chr2H	HORVU2Hr1G016310	37725358	37727813	None	16855	2540	158064	No_or_no_constitutive_exon
AACTTGTTTGTGATGGATGGTTGCTGAATGTGGATTTGGGTAGAGTGTAGGA	37899002	37899191	37898952	37899004	1	chr2H	HORVU2Hr1G016430	37898248	37899191	None	16855	2540	158064	No_or_no_constitutive_exon
GAAAGAGAAAGTGAATTCATGCGGTTCCTGGTTCATTCTAGCATAGGGAGCC	38383903	38384064	38384114	38384062	-1	chr2H	HORVU2Hr1G016660	38370239	38385344	None	16855	2540	158064	No_or_no_constitutive_exon
TGTACTTTTATGAGACCATATAATGAAGATAGAATGAATGGGCAATGCAGGT	39555683	39555761	39555811	39555759	-1	chr2H	HORVU2Hr1G017120	39553906	39556843	None	16855	2540	158064	No_or_no_constitutive_exon
CAACTGATTTTCTGAACTTGTGCTTCAACCCAAACATCGGAGGGATACAGAT	39555126	39555452	39555502	39555450	-1	chr2H	HORVU2Hr1G017120	39553906	39556843	None	16855	2540	158064	No_or_no_constitutive_exon
AATTCGTGCAAAATGTGCTCATCGCGTCGTCTTTTTTTACTGATGGGCAGGT	40111030	40111465	40110980	40111032	1	chr2H	HORVU2Hr1G017270	40107706	40111565	None	16855	2540	158064	No_or_no_constitutive_exon
TACGTGGAAGTGACACTTCTGCACGTGTGCGTGTGTGTGTGTGGGTACAGCA	42198884	42199562	42198834	42198886	1	chr2H	HORVU2Hr1G017440	42198278	42200868	None	16855	2540	158064	No_or_no_constitutive_exon
ACCCCCGAAGCTTTGAAAGAAGGCCAGAAGAGCCACGAGGGAGTCACAAGCC	42256842	42256900	42256950	42256898	-1	chr2H	HORVU2Hr1G017450	42236596	42263706	None	16855	2540	158064	No_or_no_constitutive_exon
GTTATTGTTATATGATGCTTTTTTCTTACTACTTGTTGATAGGGATGCAGAA	44518647	44518846	44518597	44518649	1	chr2H	HORVU2Hr1G017680	44517551	44540933	None	16855	2540	158064	No_or_no_constitutive_exon
AGGAAATCATGTGGCGCTCTTCTAAAATTCATGTTTCGCGGGAATTACAGCT	44523110	44523261	44523060	44523112	1	chr2H	HORVU2Hr1G017680	44517551	44540933	None	16855	2540	158064	No_or_no_constitutive_exon
ACAATCTACTACCCAGTAATACAATACTTCTTGTATGATGTGGGATGTAGAA	46081873	46082131	46081823	46081875	1	chr2H	HORVU2Hr1G018180	46081231	46083675	None	16855	2540	158064	No_or_no_constitutive_exon
ATCTTAACACTTGTGTGCCCATCCTTTATATTTCCGGGACATGAATGCAGAA	46229087	46229208	46229258	46229206	-1	chr2H	HORVU2Hr1G018230	46228149	46229709	None	16855	2540	158064	No_or_no_constitutive_exon
GAATCGATGTGAAGCTTACCTGGGCGGCGTTTGTGGTTGTGCGGGTGTAGGC	48474513	48474696	48474463	48474515	1	chr2H	HORVU2Hr1G018820	48473941	48476008	None	16855	2540	158064	No_or_no_constitutive_exon
AAAATCAATAACACGGAGGGTAATTTTCCTATAGTGGTAAATGGGCAGAGAA	48669060	48669073	48669123	48669071	-1	chr2H	HORVU2Hr1G018840	48669057	48669813	None	16855	2540	158064	No_or_no_constitutive_exon
AACAGCTATTCCCTGATTCCTCGTTGCCCTTCTTGACGGGGTACAAGCAGAT	50516191	50516293	50516141	50516193	1	chr2H	HORVU2Hr1G019370	50514454	50517428	None	16855	2540	158064	No_or_no_constitutive_exon
TTTTTTCTAGTCAGCATAATAACTAATAACTGTGCTATTCTGGGCGATAGAG	50532356	50532465	50532515	50532463	-1	chr2H	HORVU2Hr1G019410	50528649	50533095	None	16855	2540	158064	No_or_no_constitutive_exon
ACATACTGTCATGTCCAGAAAGATAATAGTGGATCATCTTACATGGGCAGAT	52791627	52792100	52791577	52791629	1	chr2H	HORVU2Hr1G019970	52787975	52796091	None	16855	2540	158064	No_or_no_constitutive_exon
CTTCTCGTCCTCTCGCCGCCGTCGCGGCCGACGCCGCCGCAAGGGGTCAGCA	56077382	56077417	56077332	56077384	1	chr2H	HORVU2Hr1G020540	56074808	56080005	None	16855	2540	158064	No_or_no_constitutive_exon
TCAGCCAGCAAAATTAACCTGTCCCATTTTGGTTTGTCCCATGGGTGTAGGT	56706487	56707087	56707137	56707085	-1	chr2H	HORVU2Hr1G020560	56706487	56709812	None	16855	2540	158064	No_or_no_constitutive_exon
TGGGCGGCATGGGCGGCCTGCAGGCCCTGATGAAGCAGATGGGCGGCAAGGA	56713266	56713461	56713216	56713268	1	chr2H	HORVU2Hr1G020570	56708814	56718655	None	16855	2540	158064	No_or_no_constitutive_exon
TCAGCCGGCAAAATTAACCTGTCCCATTTTGGTTTGTCCCATGGGTGTAGGT	57251712	57252379	57252429	57252377	-1	chr2H	HORVU2Hr1G020640	57251712	57253708	None	16855	2540	158064	No_or_no_constitutive_exon
CTAATTTTGCTATATGTAAGAATTTTGCAAACACCTTGGTAGAGGGCTAGTT	57275955	57276137	57276187	57276135	-1	chr2H	HORVU2Hr1G020680	57273751	57278680	None	16855	2540	158064	No_or_no_constitutive_exon
TCTAGATGGAAGCTTGAATTATGTGATTTGTATACAGGGCTGGGGTGTAGCT	58537578	58537835	58537528	58537580	1	chr2H	HORVU2Hr1G020900	58536220	58538024	None	16855	2540	158064	No_or_no_constitutive_exon
CGTCGCTAATGCTCGTTCCCCTTCTTCTTCCTGGCCGGGCGAACGAACAGGG	59026400	59026519	59026350	59026402	1	chr2H	HORVU2Hr1G021020	59025610	59030288	None	16855	2540	158064	Yes
AGAACACGAGAGCTTTCGTGCCTCCCAAACTAATGTGGTTGGGAATGCAGGG	59571612	59571693	59571562	59571614	1	chr2H	HORVU2Hr1G021150	59571171	59573979	None	16855	2540	158064	No_or_no_constitutive_exon
GGCTAGTCCGCTAGAGGCCGCGCTTAAGTGTGTTTGCTGCGGGGATGCAGGC	59571820	59572094	59571770	59571822	1	chr2H	HORVU2Hr1G021150	59571171	59573979	None	16855	2540	158064	No_or_no_constitutive_exon
GAGATTGGTTGGTGGCATCAGACGGCGGGAGGCGCTGGGGATCGTGGGAGGA	60378830	60379480	60379530	60379478	-1	chr2H	HORVU2Hr1G021300	60378830	60379769	None	16855	2540	158064	No_or_no_constitutive_exon
CTGATGTGGCAGAGTATCAGCCTCAAAAGAAAAGTGGGAGAAGTTGGAAGGT	60646818	60646940	60646768	60646820	1	chr2H	HORVU2Hr1G021350	60640909	60650261	None	16855	2540	158064	No_or_no_constitutive_exon
CTTTTTCGATAGCTTGCGTGGAAGCTTACCCTGAGGCTGTGGGGGTTCAGGG	65411671	65411741	65411621	65411673	1	chr2H	HORVU2Hr1G022490	65411124	65417655	None	16855	2540	158064	No_or_no_constitutive_exon
GGGCTGCCTTCTTACTCTTACTAATAGAAGAGTAACTTTTTGGGGACCAGGT	65414590	65414665	65414540	65414592	1	chr2H	HORVU2Hr1G022490	65411124	65417655	None	16855	2540	158064	No_or_no_constitutive_exon
TGGTGGTCGCGGGTCGTTGATTCTGGGTTCGGATTTTTGGGCGCAGGGAGGG	65411463	65411583	65411413	65411465	1	chr2H	HORVU2Hr1G022490	65411124	65417655	None	16855	2540	158064	No_or_no_constitutive_exon
AGGGAAATTTCTAATATATGTTATTTTTAAACAAACTATGTTGGGAGCAGCT	65792368	65796730	65796780	65796728	-1	chr2H	HORVU2Hr1G022620	65792324	65798088	None	16855	2540	158064	No_or_no_constitutive_exon
ATCCATTTATTGTTACTAATCAAATATTTAATTCATATGTGACTGGGCAGAT	67506974	67507073	67507123	67507071	-1	chr2H	HORVU2Hr1G022920	67503162	67520099	None	16855	2540	158064	No_or_no_constitutive_exon
TGGCTCATAGTTCTCCAGCGAGTGTGAGGCCACCGGGGGTAAGTAATCAGAG	67714510	67714539	67714589	67714537	-1	chr2H	HORVU2Hr1G022980	67714510	67715685	None	16855	2540	158064	No_or_no_constitutive_exon
CCATCCGAAAATAAGTGTCTCAACTTTAGTATGTTTTGGGACGGAGGGAGTA	67720486	67720561	67720611	67720559	-1	chr2H	HORVU2Hr1G023000	67716588	67729343	None	16855	2540	158064	No_or_no_constitutive_exon
TGTGAGTTCTCACTGCTGACCACGGTTTGGGTGGGACGGGTTGGAAACAGAT	70298935	70299202	70299252	70299200	-1	chr2H	HORVU2Hr1G023450	70292945	70300449	None	16855	2540	158064	No_or_no_constitutive_exon
TTGAGGCGCTCCGCATCCTCGCCCGCGGGCTGAACCTGCTCGAGGGCGAGGA	71248611	71248698	71248561	71248613	1	chr2H	HORVU2Hr1G023690	71246692	71249707	None	16855	2540	158064	No_or_no_constitutive_exon
GTCACCGAATTGTTATAAACTTGTGCATGATTGCTGCGCTAGGGATGCAGGT	72808025	72809681	72809731	72809679	-1	chr2H	HORVU2Hr1G024070	72805714	72811542	None	16855	2540	158064	No_or_no_constitutive_exon
CTCCCCTCGAGCGCCCCAAACCCTAACCGTGTCTCCCGCAGGGCAAGCAGAC	74787065	74787246	74787015	74787067	1	chr2H	HORVU2Hr1G024610	74786755	74808830	None	16855	2540	158064	No_or_no_constitutive_exon
GTGGTGTAGAGCCGAGGAAGGAGCAAGCCTTGGAAGCGACGGGACGAGAGAC	76530618	76530724	76530774	76530722	-1	chr2H	HORVU2Hr1G024940	76530608	76631835	None	16855	2540	158064	No_or_no_constitutive_exon
ACAGAGTGAACATTTTTTTTTTGCTGAACCATGAATCTTATGGGAAGTAGCG	79267780	79267839	79267730	79267782	1	chr2H	HORVU2Hr1G025430	79265251	79270411	None	16855	2540	158064	No_or_no_constitutive_exon
CTAACAGAGTGAACATTTTTTTTTTGCTGAACCATGAATCTTATGGGAAGTA	79267777	79267839	79267727	79267779	1	chr2H	HORVU2Hr1G025430	79265251	79270411	None	16855	2540	158064	No_or_no_constitutive_exon
ATTAAGGTTAAAGCTGTTTTCTAGTCTCACCAAATGACGTGTGTGGGCAGAT	81707071	81707202	81707021	81707073	1	chr2H	HORVU2Hr1G025890	81697826	81713247	None	16855	2540	158064	No_or_no_constitutive_exon
ATTAAGGTTAAAGCTGTTTTCTAGTCTCACCAAATGACGTGTGTGGGCAGAT	81709917	81710048	81709867	81709919	1	chr2H	HORVU2Hr1G025890	81697826	81713247	None	16855	2540	158064	No_or_no_constitutive_exon
TCTAGGAGATAAGCTATCTAAGATTATAATGCCTCATTGTGTGGGTATAGGT	82525823	82526487	82526537	82526485	-1	chr2H	HORVU2Hr1G026040	82525823	82529175	None	16855	2540	158064	No_or_no_constitutive_exon
TTCACATGGTGATGTGAGGGCTGGATTATTGACTCTAGTGCAAGTGGGAGAC	86705576	86705821	86705871	86705819	-1	chr2H	HORVU2Hr1G026870	86580718	86708702	None	16855	2540	158064	No_or_no_constitutive_exon
CAGCTCGTCGGGTGGGGGTGGGAAAGGATGGGGCCATGGGGCCGGAGGAGGT	86952944	86953929	86952894	86952946	1	chr2H	HORVU2Hr1G026930	86931195	86953952	None	16855	2540	158064	No_or_no_constitutive_exon
AGATGGGTCAAGCGGATCTGGAGCCGGAGATGGTGCTGGGAAAGGAGAAGGT	87310336	87310955	87310286	87310338	1	chr2H	HORVU2Hr1G026970	87309773	87311191	None	16855	2540	158064	No_or_no_constitutive_exon
CAGCTCGTCGGGTGGGGGTGGGAAAGGATGGGGCCATGGGGCCGGAGGAGGT	87310045	87310180	87309995	87310047	1	chr2H	HORVU2Hr1G026970	87309773	87311191	None	16855	2540	158064	No_or_no_constitutive_exon
CAACGGTGGTGGCCAAGGCGGAGGCGTAGCTCAAGGTCCAAGCATGGGAGTT	87310576	87310947	87310526	87310578	1	chr2H	HORVU2Hr1G026970	87309773	87311191	None	16855	2540	158064	No_or_no_constitutive_exon
TTTTCAAGGAATGTTGTTAATGTGGCATACCATTTTAAATGGGGATGCAGTA	89294284	89294391	89294234	89294286	1	chr2H	HORVU2Hr1G027220	89293411	89294391	None	16855	2540	158064	No_or_no_constitutive_exon
CGGCGCGCAGGGGCACCCTCAACCTCATGGGCGCCGACCTCATGGGCGAGGA	89424191	89424335	89424141	89424193	1	chr2H	HORVU2Hr1G027270	89423685	89424553	None	16855	2540	158064	No_or_no_constitutive_exon
CCGTCTGCTCCTCTCTGTCTTCCTTAGCCTGGTTTGGTTGGGTGCAGCAGAA	92214341	92214443	92214493	92214441	-1	chr2H	HORVU2Hr1G027690	92208309	92214858	None	16855	2540	158064	No_or_no_constitutive_exon
TCTGCTCCTCTCTGTCTTCCTTAGCCTGGTTTGGTTGGGTGCAGCAGAAGAG	92214330	92214440	92214490	92214438	-1	chr2H	HORVU2Hr1G027690	92208309	92214858	None	16855	2540	158064	No_or_no_constitutive_exon
TATTATGGCTCTGCGATCTAATCCCCGAGGATTTTTTTTGGGTGCCGAAGGT	108488871	108489014	108488821	108488873	1	chr2H	HORVU2Hr1G029880	108488404	108489309	None	16855	2540	158064	No_or_no_constitutive_exon
AACTAGTGCGATCTACAATGTGGCTTACTGTAGGTAGCACAAGGGTGCAGGA	108975952	108976011	108975902	108975954	1	chr2H	HORVU2Hr1G029960	108974584	108977238	None	16855	2540	158064	No_or_no_constitutive_exon
GGTCTGCAGCTGATTTCGGGGCTGGGATGTTCGTGGTGGGTGGGATGCAGAT	110658015	110658110	110658160	110658108	-1	chr2H	HORVU2Hr1G030220	110653968	110658439	None	16855	2540	158064	No_or_no_constitutive_exon
TCCGTCACGCCGCAGATTCCGCTGTAGCTAAGCTGACCGCGGGGGAGCAGAT	113473245	113473429	113473479	113473427	-1	chr2H	HORVU2Hr1G030680	113465854	113473755	None	16855	2540	158064	No_or_no_constitutive_exon
CTTTGATGTGTGGAACGAGCTTGGTGGTGAATCTTTAATTGGGACACAAGGT	113471629	113472546	113472596	113472544	-1	chr2H	HORVU2Hr1G030680	113465854	113473755	None	16855	2540	158064	No_or_no_constitutive_exon
GTATATTTGCAAAACCATGTGCTTTTTGCCTTGTTCTTAGGGCATGGCAGAT	114313573	114313590	114313640	114313588	-1	chr2H	HORVU2Hr1G030820	114313381	114319007	None	16855	2540	158064	No_or_no_constitutive_exon
ATATACTTGTATTTCAGTGCTGAGAAGTGTTTCTGTTTTGGGATGTACAGGT	115316328	115316529	115316579	115316527	-1	chr2H	HORVU2Hr1G030860	115314926	115318267	None	16855	2540	158064	No_or_no_constitutive_exon
CTTGTGGTTACGTCGGTGACCCCGATCTGGATGGATGGATGGGTGGACAGAT	116620739	116620822	116620689	116620741	1	chr2H	HORVU2Hr1G031110	116620153	116623593	None	16855	2540	158064	Yes
GGTAAGGATATATAATATGATCGTAGGTATGCACAATTATTGAAGGGCAGAG	116790247	116790340	116790197	116790249	1	chr2H	HORVU2Hr1G031130	116787368	116794002	4342603	16855	2540	158064	No_or_no_constitutive_exon
CTCAGAGGGCGGCGGACACCAAGAGCCCTTTGCCCGGGGCGGAGGGCGAGGA	118999188	118999283	118999333	118999281	-1	chr2H	HORVU2Hr1G031310	118996594	119000314	4343899	16855	2540	158064	No_or_no_constitutive_exon
TGGAGGTCGGCTGCGGCAATTCGCGGCTCGGGGAGGAGCTCTTAAGGGAGGG	121608908	121608996	121608858	121608910	1	chr2H	HORVU2Hr1G031830	121608258	121611767	None	16855	2540	158064	No_or_no_constitutive_exon
ACTTGCACCCTCCGTTGTGAAAGCAGAAAACCTCGGAGCCTCGGGCGAAGCA	122395969	122396248	122395919	122395971	1	chr2H	HORVU2Hr1G031990	122391131	122396710	None	16855	2540	158064	No_or_no_constitutive_exon
TGCACCCTCCGTTGTGAAAGCAGAAAACCTCGGAGCCTCGGGCGAAGCAGCC	122395972	122396242	122395922	122395974	1	chr2H	HORVU2Hr1G031990	122391131	122396710	None	16855	2540	158064	No_or_no_constitutive_exon
TAATAACAACTGAACTAACAAGCTAAGGGCATGGGACGTGGTGGGTGCAGGG	123997161	123997343	123997393	123997341	-1	chr2H	HORVU2Hr1G032240	123997161	123997898	None	16855	2540	158064	No_or_no_constitutive_exon
CCGGAGGCGCGGCGCCCTCCCCCGGCGGCTCCAGCTCGCAGCAGAGGGAGTC	124883554	124883773	124883504	124883556	1	chr2H	HORVU2Hr1G032320	124882874	124884558	4343856	16855	2540	158064	No_or_no_constitutive_exon
CGCACGACTGCATCCCGTTCCTGGACGAGATCTTCGCCGACGGGCAGGAGGC	125233135	125233869	125233919	125233867	-1	chr2H	HORVU2Hr1G032330	125232514	125245560	None	16855	2540	158064	No_or_no_constitutive_exon
GGCCCTTGAATAATTCCTCTTTCTTGTTTTCCCCTTTGGGGAATGAACAGCC	126727146	126727476	126727096	126727148	1	chr2H	HORVU2Hr1G032540	126675846	126730864	None	16855	2540	158064	No_or_no_constitutive_exon
TTTTGGTCTTCTAGATGGGGAGTTATTAGTAATGTGTTTTTGTTGGGGAGAA	129649012	129649327	129648962	129649014	1	chr2H	HORVU2Hr1G032890	129646923	129649327	None	16855	2540	158064	No_or_no_constitutive_exon
ATATTTGTTTGTGTTGCAGCTACTGACAAGTTATTACTCTGTTGGGGCAGAC	130885015	130885418	130885468	130885416	-1	chr2H	HORVU2Hr1G033070	130884508	130888727	None	16855	2540	158064	No_or_no_constitutive_exon
TGTCGTCTTGTGCTGTTGGTCTATTAACTGCCAAATTTGAACGTGGGTAGGA	132048030	132048130	132048180	132048128	-1	chr2H	HORVU2Hr1G033320	132047368	132062501	None	16855	2540	158064	No_or_no_constitutive_exon
TTTTGCTTTGCCTTGTGGAGATGGCGGGCAAGAGCAAGATGCGGGCGGAGAT	143899144	143899371	143899421	143899369	-1	chr2H	HORVU2Hr1G034860	143898850	143899714	None	16855	2540	158064	No_or_no_constitutive_exon
AATATACTTGCCATTGTGCCTAATGTCTTCGTTACTGTGGGCAAAAACAGAT	150909602	150911087	150909552	150909604	1	chr2H	HORVU2Hr1G035630	150902997	150911087	None	16855	2540	158064	No_or_no_constitutive_exon
GTAATTCAATTGTTGATTCTTCTTCTAATTAAAATGTTCAAGCTGGGCAGGC	155165361	155165453	155165311	155165363	1	chr2H	HORVU2Hr1G035860	155161629	155169232	None	16855	2540	158064	No_or_no_constitutive_exon
AGGACACTGAAAGTTTTGAACTTTTTTACTTGTGGGATGGGAAATTGCAGAT	158743118	158743183	158743233	158743181	-1	chr2H	HORVU2Hr1G036120	158742956	158746220	None	16855	2540	158064	No_or_no_constitutive_exon
GCTGCCGGGGACGCTGTTCCTGGCGGTGGGCGCCTGGCACGTGTGGGCAGTG	158970464	158970671	158970414	158970466	1	chr2H	HORVU2Hr1G036130	158968667	158974177	None	16855	2540	158064	No_or_no_constitutive_exon
AATTAACTTATTGTGCTAATTTGTAGTGGAACTGGTTTTCATGGGTGCAGGC	160778662	160779367	160778612	160778664	1	chr2H	HORVU2Hr1G036380	160777602	160787494	None	16855	2540	158064	No_or_no_constitutive_exon
TGTGCTATTAGCAACGTGCAGATTGCTAGACTGATGTTTGGGATTGACAGGA	162588782	162588875	162588925	162588873	-1	chr2H	HORVU2Hr1G036560	162588127	162590640	None	16855	2540	158064	Yes
TTAGTGAAATCGCTTAAAAGACTTATATTTAGGAACGGAGGGAGTAATAGAT	168145082	168145260	168145032	168145084	1	chr2H	HORVU2Hr1G037090	168144064	168147266	None	16855	2540	158064	No_or_no_constitutive_exon
GCCTTAAACTGCATGGGCTTGGAGACCGGTTGCCAAACTGGAGTGGGCAGCT	174056682	174057474	174056632	174056684	1	chr2H	HORVU2Hr1G037710	174051827	174058141	None	16855	2540	158064	No_or_no_constitutive_exon
TTTCGGGTCATCCGGGTTCGACTTAGCGTTTCTTGGTTTCTGTGGGGTAGGC	177380377	177380440	177380490	177380438	-1	chr2H	HORVU2Hr1G038150	177376926	177380843	None	16855	2540	158064	No_or_no_constitutive_exon
GCTCCTCCGCCGCCGCGGCCTCTGTTCCACCCGCCCTCGCGGGGAAGAAGGC	178459402	178459664	178459714	178459662	-1	chr2H	HORVU2Hr1G038180	178456747	178460240	None	16855	2540	158064	No_or_no_constitutive_exon
AATTCTTATGGCTTTATTCCCAATTAATCTTCTCTTTTTTCGTGGGGCAGGA	181671501	181671543	181671451	181671503	1	chr2H	HORVU2Hr1G038570	181668526	181673238	None	16855	2540	158064	No_or_no_constitutive_exon
ACATTTGTTTATTTATGTTCATGAAAGATTGCTATTCTCAATGTGGGTAGGG	183860425	183860449	183860375	183860427	1	chr2H	HORVU2Hr1G038770	183858974	183864630	None	16855	2540	158064	No_or_no_constitutive_exon
TTATCACTGCTGTGCATCGCTAAATAATTTTCCAATTTAACCAGGGGAAGGG	185336184	185336234	185336134	185336186	1	chr2H	HORVU2Hr1G038940	185335579	185338937	None	16855	2540	158064	No_or_no_constitutive_exon
GCCGACCCACGAAGCACTGGAGTTGGAGTTGGGAGACAGGGGCGGTGGAGGC	192006654	192006705	192006755	192006703	-1	chr2H	HORVU2Hr1G039850	192003980	192013592	None	16855	2540	158064	No_or_no_constitutive_exon
TAGCATTGGTGGCGACCTAACCGAACGTGTGACACGGAAATGGGACGCAGGA	194193163	194193786	194193113	194193165	1	chr2H	HORVU2Hr1G040130	194191653	194193786	None	16855	2540	158064	No_or_no_constitutive_exon
AGCCATTTGTGGAAGGGAGTTAGTCTATAACATTCTGTGTGGGATTAGAGCT	194462942	194462947	194462997	194462945	-1	chr2H	HORVU2Hr1G040170	194458552	194464429	None	16855	2540	158064	No_or_no_constitutive_exon
GCTTCACAAAATAGTCACCTTTTCCTTTCTGGGGGGGGGGGGGGCAATAGGT	213584180	213584513	213584563	213584511	-1	chr2H	HORVU2Hr1G042490	213581123	213588260	None	16855	2540	158064	No_or_no_constitutive_exon
GACTCTTGGAGGCAAGTATAGTGCTAACTGGTATTCTGGGGCAGATGCAGTG	213582694	213582909	213582959	213582907	-1	chr2H	HORVU2Hr1G042490	213581123	213588260	None	16855	2540	158064	No_or_no_constitutive_exon
GTTGAATGGCAGAGAGATGGTGGTAACTTGAGCGTGCTGTGCATGGGCAGGC	214639662	214640247	214639612	214639664	1	chr2H	HORVU2Hr1G042550	214638309	214640385	None	16855	2540	158064	No_or_no_constitutive_exon
AGCACTAAATAGCAAAACAGAAAAAACCAAAAAAGAGAAAATGGGAAAAGCT	217980762	217980828	217980878	217980826	-1	chr2H	HORVU2Hr1G043030	217980750	217981943	None	16855	2540	158064	No_or_no_constitutive_exon
ATCCATTTATTGTTACTAATCAAATATTTAATTCATATGTGACTGGGCAGAT	232173604	232173695	232173554	232173606	1	chr2H	HORVU2Hr1G044540	232173064	232173702	None	16855	2540	158064	No_or_no_constitutive_exon
TACATGAATTGATCAATGGACTGTTATCTTATTTCACTCATGGGGTAAAGAA	232244499	232244526	232244449	232244501	1	chr2H	HORVU2Hr1G044560	232243394	232247233	None	16855	2540	158064	No_or_no_constitutive_exon
CATCATGGTTAATTTTCAGTGTGATAATCATGCATCTTCCTGATGGGCAGGT	235463992	235464192	235464242	235464190	-1	chr2H	HORVU2Hr1G045050	235460877	235464745	None	16855	2540	158064	No_or_no_constitutive_exon
AAAATGCCCAGCTCAAAGTTCATTTGCTTCTCCATGGGATAAAAATGCAGGG	238098353	238098505	238098303	238098355	1	chr2H	HORVU2Hr1G045480	238096486	238099120	None	16855	2540	158064	No_or_no_constitutive_exon
GATCATTATTTCAGTTTTCTGTTGGAAATTATGCTATGCGCGCGGGGCAGAG	245186913	245187008	245187058	245187006	-1	chr2H	HORVU2Hr1G046220	245183251	245187672	None	16855	2540	158064	No_or_no_constitutive_exon
GCGCGTCGCTCACGCTGAGCCTGACGTGGTGGGTCCTGGTGGCAGGGCAGTT	249325333	249325539	249325589	249325537	-1	chr2H	HORVU2Hr1G046420	249323197	249326770	None	16855	2540	158064	No_or_no_constitutive_exon
TAAAATCCAGTGTATTTTTTAGTCCTAATATTCTTGTTGGTGCACGGGAGGA	274043588	274043913	274043963	274043911	-1	chr2H	HORVU2Hr1G048840	274043293	274050454	None	16855	2540	158064	No_or_no_constitutive_exon
CGGCGAGGGTCGTCGGCCGGACTTGCGCGTCGCCGAGGTTAGGGAAGGAGAA	275022585	275022925	275022975	275022923	-1	chr2H	HORVU2Hr1G048940	275022585	275024421	None	16855	2540	158064	No_or_no_constitutive_exon
CGACGGCGAGGGTCGTCGGCCGGACTTGCGCGTCGCCGAGGTTAGGGAAGGA	275022585	275022928	275022978	275022926	-1	chr2H	HORVU2Hr1G048940	275022585	275024421	None	16855	2540	158064	No_or_no_constitutive_exon
AATTATCTTGTGGGTCAAAATGCACTTGATGTTCCCCGATGGGTATGCAGCG	275830074	275830281	275830331	275830279	-1	chr2H	HORVU2Hr1G049060	275829641	275830552	None	16855	2540	158064	No_or_no_constitutive_exon
TTTGTGAGCATTGAATTTACAGTTTTTTTTGGTCATGTGTTCTGGGGAAGAT	277295879	277295954	277295829	277295881	1	chr2H	HORVU2Hr1G049240	277275294	277297910	None	16855	2540	158064	Yes
GTTGTTCTGTTTGTCTCATGGTGTTGCCTTCTACTGGAGAGCGGGTGAAGGT	290702745	290702862	290702695	290702747	1	chr2H	HORVU2Hr1G050380	290700539	290704842	None	16855	2540	158064	No_or_no_constitutive_exon
TTCCTGGATATCATAACGCGATCGTGTTAATTGTGGTCTTGTGGGTGTAGAT	324080781	324080892	324080942	324080890	-1	chr2H	HORVU2Hr1G053240	324049380	324081991	None	16855	2540	158064	No_or_no_constitutive_exon
TCAGAGCTATTTGAGGCTTTCTAACTGATTTGTATTGCTGGACTGGGCAGTG	332788844	332789351	332788794	332788846	1	chr2H	HORVU2Hr1G054270	332787200	332789592	4343178	16855	2540	158064	No_or_no_constitutive_exon
TCCCAAAATAAGATAGTCATTTTTGAGTCACTTATTTTGGGACGGAGGAGTA	351842616	351842669	351842719	351842667	-1	chr2H	HORVU2Hr1G056040	351832772	351865958	None	16855	2540	158064	No_or_no_constitutive_exon
GCCACAGTCTAATGCTTAACATTGCTTACATATTGAAATTTGTGGGGCAGGG	357639849	357639925	357639975	357639923	-1	chr2H	HORVU2Hr1G056440	357590860	357659688	None	16855	2540	158064	No_or_no_constitutive_exon
TAGATTAGCTCTCAGTTCCACAGACTAATCAGCAAGTTACTTCAGGGGAGGA	357593215	357593321	357593371	357593319	-1	chr2H	HORVU2Hr1G056440	357590860	357659688	None	16855	2540	158064	No_or_no_constitutive_exon
CAGGGGGCACATGGAGGGTTGCATTAGAGTGTGGGAGGAGATGGGGAGAGAT	359005918	359007122	359007172	359007120	-1	chr2H	HORVU2Hr1G056510	358987492	359141809	None	16855	2540	158064	No_or_no_constitutive_exon
TAGTTTAAATTTAAACTAAAACCACGTCACTTATTTATGGACGGAGGGAGTA	363650022	363650181	363650231	363650179	-1	chr2H	HORVU2Hr1G056980	363649732	363703149	None	16855	2540	158064	No_or_no_constitutive_exon
CATCGTTTGTACACCACACATCTTTCTTGACTGTTTTCTTGTTAGGGAAGTG	363687254	363687434	363687484	363687432	-1	chr2H	HORVU2Hr1G056980	363649732	363703149	None	16855	2540	158064	No_or_no_constitutive_exon
ATGGCCGTTTATTCTAGTCCAGCTAGCTAGAGTGACTCGCGTGGGTGCAGGG	371442725	371443669	371442675	371442727	1	chr2H	HORVU2Hr1G057700	371441829	371443795	None	16855	2540	158064	No_or_no_constitutive_exon
CCGCGATCTGCTCCGGCGGGTGACCTGGGTGCCGCCGACGACCAGGGCAGCA	373655339	373655739	373655289	373655341	1	chr2H	HORVU2Hr1G057850	373654560	373655742	None	16855	2540	158064	No_or_no_constitutive_exon
CTTAACTAACTATTATGTTGTTGTTGTTGTTGTTCTGGGAGGTGATGCAGGG	387106999	387107031	387106949	387107001	1	chr2H	HORVU2Hr1G058900	387103920	387108626	None	16855	2540	158064	No_or_no_constitutive_exon
TATGCGATGTTTATTTGTCTTCTCTTGTATTTTTTGGGTTACAAATGCAGCA	391150960	391150993	391151043	391150991	-1	chr2H	HORVU2Hr1G059140	391145580	391159278	None	16855	2540	158064	No_or_no_constitutive_exon
GTCGGGATTTATATTGAGCAACATCAACCTGCTTGTGGTTGTGGGTGCAGAT	399436068	399436135	399436018	399436070	1	chr2H	HORVU2Hr1G060010	399434162	399565758	None	16855	2540	158064	No_or_no_constitutive_exon
GTCGGGATTTATATTGAGCAACATCAACCTGCTTGTGGTTGTGGGTGCAGAT	399552773	399552840	399552723	399552775	1	chr2H	HORVU2Hr1G060010	399434162	399565758	None	16855	2540	158064	No_or_no_constitutive_exon
TTCAAGTGAATATTTTGTTCTCATTTTTCAATACTCTCTTGGGCGTACAGGT	403066977	403067103	403066927	403066979	1	chr2H	HORVU2Hr1G060350	403064584	403068631	None	16855	2540	158064	Yes
GATTCGAGCGCGGGTGGGAAGATGAGCGCGCATGGGGGCGGCGGCGGCAGGA	403065239	403065390	403065189	403065241	1	chr2H	HORVU2Hr1G060350	403064584	403068631	None	16855	2540	158064	No_or_no_constitutive_exon
TGATGTGAAATATTAGAACTCATTGGCTGATTTCTCTTTGGGATGTGTAGCT	405141775	405142596	405142646	405142594	-1	chr2H	HORVU2Hr1G060640	405141775	405145940	None	16855	2540	158064	No_or_no_constitutive_exon
GAATCTCACTCAAGCTGCCTGGAATTTTGCCCTTGTGATGATGGGTACAGAT	407320857	407320962	407321012	407320960	-1	chr2H	HORVU2Hr1G060900	407305927	407321369	None	16855	2540	158064	No_or_no_constitutive_exon
TTGTGCTTTCTTACTTTAGCCGTGAAATTGTTCTTGGGTTATGGAAGTAGGG	408975502	408975595	408975452	408975504	1	chr2H	HORVU2Hr1G061040	408971628	408977178	None	16855	2540	158064	No_or_no_constitutive_exon
TCGTCTACTTCTTACTAAAGCTTGTGCGGGTTGGTTAATGTGGTGGGTAGGA	411906049	411906598	411905999	411906051	1	chr2H	HORVU2Hr1G061320	411902058	411906677	4342320	16855	2540	158064	No_or_no_constitutive_exon
CTGACTTTGTTCAACAAGGAAGTTGATAAGTGTTTAATTTATATGGGCAGCC	419679406	419679502	419679356	419679408	1	chr2H	HORVU2Hr1G062340	419679106	419681095	None	16855	2540	158064	Yes
TCGGCGACGGCGCGGCGCGCGCGTGCCTGCCGGCGCTGGGGGGCGACCAGTT	422993569	422993687	422993737	422993685	-1	chr2H	HORVU2Hr1G062730	422992114	422996046	None	16855	2540	158064	No_or_no_constitutive_exon
GCCACCGCCGCCATGGTTGAGGCCGCTGCCAGGAAGAAGCTAAGGGGGAGGA	424642032	424642105	424641982	424642034	1	chr2H	HORVU2Hr1G062910	424641486	424642905	None	16855	2540	158064	No_or_no_constitutive_exon
ACCTCAAATGGCTGAGATTTCCTCAGTAACAGCTGATAGTTCAGGGGTAGGT	432904645	432905835	432905885	432905833	-1	chr2H	HORVU2Hr1G063910	432903054	432906899	None	16855	2540	158064	No_or_no_constitutive_exon
ACGGCATGATCATGATGCCGTCGGCGTCCTACACGGAGAGGGAGAGGCAGGG	440551407	440551776	440551357	440551409	1	chr2H	HORVU2Hr1G064770	440545527	440552179	None	16855	2540	158064	No_or_no_constitutive_exon
ATGATCGATACTGAATGTTTATCTGCATGCAATATACATGGGGGACGTAGCT	446997729	446997801	446997851	446997799	-1	chr2H	HORVU2Hr1G065170	446997729	446998484	None	16855	2540	158064	No_or_no_constitutive_exon
GTGTATAAGAGACAGTGCTCCCGCCGCCACCTTCGGCCAGTTGCGGGAAGCC	453080358	453080504	453080308	453080360	1	chr2H	HORVU2Hr1G065750	452961870	453094951	None	16855	2540	158064	No_or_no_constitutive_exon
GCATACATTACATAAGATATATTGGCCTTGCAAAAGAGAGACTGGGTGAGGT	457200200	457200245	457200295	457200243	-1	chr2H	HORVU2Hr1G066100	457198850	457421215	None	16855	2540	158064	No_or_no_constitutive_exon
AAGAGAGATTGTTGACTTACGTGCGCTTTTCAATTTGCGGGCAATGGCAGGC	461023179	461023365	461023415	461023363	-1	chr2H	HORVU2Hr1G066550	461022884	461023900	None	16855	2540	158064	No_or_no_constitutive_exon
ATTTTGGTTTATCAACAAACAATGGTTTCTAACGATGTTTGAAAGGGCAGGA	462666392	462666494	462666544	462666492	-1	chr2H	HORVU2Hr1G066650	462653551	462671143	None	16855	2540	158064	No_or_no_constitutive_exon
TGTTTTGATTTAGTTGAGGTTTTGGTAATATTTGATTTGGGTATGGGCAGGG	462664301	462664313	462664363	462664311	-1	chr2H	HORVU2Hr1G066650	462653551	462671143	None	16855	2540	158064	No_or_no_constitutive_exon
TACTCGCTACTTCTATCTGACATCAAACTAATATATTATATGGGCAATAGGC	466488342	466488502	466488552	466488500	-1	chr2H	HORVU2Hr1G066910	466479636	466495353	None	16855	2540	158064	No_or_no_constitutive_exon
TCTGTTCAACTGACTTTGCTAATACATTTCTTTTGTATTTGACTGGGCAGGT	467291878	467291896	467291828	467291880	1	chr2H	HORVU2Hr1G066940	467290023	467291990	None	16855	2540	158064	No_or_no_constitutive_exon
CTGATCATGTCCGGTGGTGTAATGTGGTTCTTGATGCGTTGTGGGTGCAGGT	467764401	467764970	467764351	467764403	1	chr2H	HORVU2Hr1G066970	467762725	467764993	None	16855	2540	158064	No_or_no_constitutive_exon
TTTATGTTTTCTTGATCATATTTTCTCTTGTGCAGGGGCAAGAGGCTGAGGT	472634224	472634394	472634174	472634226	1	chr2H	HORVU2Hr1G067370	472632503	472634909	None	16855	2540	158064	No_or_no_constitutive_exon
CCCGGGCGACATCGCCAACGTCGTCCACATCCGTGCGGCCGAAGGGTAAGGA	476610947	476612843	476612893	476612841	-1	chr2H	HORVU2Hr1G068000	476610947	476613120	None	16855	2540	158064	No_or_no_constitutive_exon
CGACATCGCCAACGTCGTCCACATCCGTGCGGCCGAAGGGTAAGGAGGAGAA	476610950	476612837	476612887	476612835	-1	chr2H	HORVU2Hr1G068000	476610947	476613120	None	16855	2540	158064	No_or_no_constitutive_exon
TCACCTATGATTTCTCCCCTCCTCTCCCCAATGGATTGCGTGGGGCGCAGGG	482199398	482199547	482199348	482199400	1	chr2H	HORVU2Hr1G068470	482198788	482201594	None	16855	2540	158064	No_or_no_constitutive_exon
TTTGACACGTTCGATTGCCAGCTTCACGAGTTTCGTGTCGAGGGAGACAGGC	483108939	483109086	483108889	483108941	1	chr2H	HORVU2Hr1G068610	483107605	483109980	None	16855	2540	158064	No_or_no_constitutive_exon
ACGCACCATTCTGGATGATTATATTAACTGTGTCTGCGCGCGGGGGCAAGTG	491105432	491105737	491105787	491105735	-1	chr2H	HORVU2Hr1G069710	491104837	491106331	None	16855	2540	158064	No_or_no_constitutive_exon
TTTAGCTTCGTGTCTAAAAATTAAAGTTCAAAACTGTCTTCCGGGAATAGAT	493122319	493122497	493122547	493122495	-1	chr2H	HORVU2Hr1G069910	493109139	493126136	None	16855	2540	158064	No_or_no_constitutive_exon
AGTTCCAGAACCTGTCAGTGTTATACCAGTCATTGAAAGGGGAAGGGAAGCA	501262794	501263009	501262744	501262796	1	chr2H	HORVU2Hr1G070850	501256788	501271236	None	16855	2540	158064	No_or_no_constitutive_exon
AATTTAACAAACTATTTCCTTGCATTTTTGATAATTTTCAGAGATGGGAGGG	502010734	502010801	502010684	502010736	1	chr2H	HORVU2Hr1G070940	502009664	502020921	None	16855	2540	158064	No_or_no_constitutive_exon
TGGCGAAACTGAAACTGAAGCGTTCTTCTCATCTTCTCCGGGATGTGCAGGT	503660966	503661462	503661512	503661460	-1	chr2H	HORVU2Hr1G071070	503660966	503664140	None	16855	2540	158064	No_or_no_constitutive_exon
GGGCATTGCTGATAAGGAAAATATGGATGGAACTAGGGTGATGAATGCAGGT	505135154	505135334	505135384	505135332	-1	chr2H	HORVU2Hr1G071130	505135059	505135577	None	16855	2540	158064	No_or_no_constitutive_exon
AGTAGGAAGGTAATATGATGGCATTATTAACATCACGTTCATGGGTGCAGGT	507162205	507162322	507162372	507162320	-1	chr2H	HORVU2Hr1G071250	507161547	507162944	None	16855	2540	158064	No_or_no_constitutive_exon
AGAGCAAACTGACTGACTCTGGGTTACTTTGCTACTGGTGATGGGTGCAGGT	510428078	510428301	510428028	510428080	1	chr2H	HORVU2Hr1G071570	510425948	510431359	None	16855	2540	158064	No_or_no_constitutive_exon
GTCCAAGGCCAAGCGCGGGTGAGCAGCCACTCAGCCTCAGGGAGGATGAGCT	510430812	510431053	510430762	510430814	1	chr2H	HORVU2Hr1G071570	510425948	510431359	None	16855	2540	158064	No_or_no_constitutive_exon
ATACACAGCGAGGAGGTGATAGAGCCGCCAATGAGCAACCATGTAGGGAGGA	511370829	511371076	511371126	511371074	-1	chr2H	HORVU2Hr1G071630	511370469	511390232	None	16855	2540	158064	No_or_no_constitutive_exon
AGCGAGGAGGTGATAGAGCCGCCAATGAGCAACCATGTAGGGAGGATTAGTT	511370832	511371070	511371120	511371068	-1	chr2H	HORVU2Hr1G071630	511370469	511390232	None	16855	2540	158064	No_or_no_constitutive_exon
GACTAGTTGCAGAGTCACGCTACCTAGAAATCTGCAGGCGAGGAGGGGAGGG	513684640	513684641	513684691	513684639	-1	chr2H	HORVU2Hr1G071880	513684640	513919304	None	16855	2540	158064	No_or_no_constitutive_exon
AAGTCATTCTGCGCCCTTCTAATCTGTTAACAAAATGGGTGAAATAAAAGTT	515575200	515575363	515575150	515575202	1	chr2H	HORVU2Hr1G071980	515568390	515580748	None	16855	2540	158064	No_or_no_constitutive_exon
GAAATTGTGCCCTAGTCTGACATCCATGGGATTTTGATTTGTGGGATTAGGT	517598350	517598403	517598300	517598352	1	chr2H	HORVU2Hr1G072220	517597603	517601299	None	16855	2540	158064	No_or_no_constitutive_exon
TTCTCCAACGCCCCAGAAACAGAATTGAATCGGGCTCTGTTGATGGGCAGCT	517597955	517598047	517597905	517597957	1	chr2H	HORVU2Hr1G072220	517597603	517601299	None	16855	2540	158064	No_or_no_constitutive_exon
TAATTTGACATACGTACGTATTTGTTCTTGAATTTGGGGAAAAAAAACAGGA	519529285	519529366	519529235	519529287	1	chr2H	HORVU2Hr1G072420	519524981	519529984	None	16855	2540	158064	No_or_no_constitutive_exon
AATTTCTGTGTCACTGACGGATTGTTTGCTTTGCGTTGTTGGGCGATCAGGT	528069659	528069839	528069889	528069837	-1	chr2H	HORVU2Hr1G073370	528067424	528070411	None	16855	2540	158064	No_or_no_constitutive_exon
CTTGAATAGAGCTTTCGCGACGCTGGTGGCTGGGTTCATCGCCGTGGGAGCT	533469417	533469489	533469367	533469419	1	chr2H	HORVU2Hr1G073840	533468844	533471979	None	16855	2540	158064	No_or_no_constitutive_exon
TTAACCTAGCGCTACCGTGACAATGATGTGTGTTCTGGGCGCGTGAGCAGGA	539270452	539270634	539270684	539270632	-1	chr2H	HORVU2Hr1G074740	539267888	539271030	None	16855	2540	158064	Yes
TTAACCTAGCGCTACCGTGACAATGATGTGTGTTCTGGGCGCGTGAGCAGGA	539332425	539332607	539332657	539332605	-1	chr2H	HORVU2Hr1G074780	539329604	539333081	None	16855	2540	158064	Yes
AACCTGACGATGTTTGTATCTATCCAATATCCATGCGCCGCAGATGGGAGCA	541759094	541759311	541759044	541759096	1	chr2H	HORVU2Hr1G075110	541757629	541760158	None	16855	2540	158064	No_or_no_constitutive_exon
AATTCCTTCTCGCTTTAACTCCGTGATGGCTACTTTTGTGGCGGGCGCAGCG	543436411	543436501	543436361	543436413	1	chr2H	HORVU2Hr1G075400	543436158	543438430	None	16855	2540	158064	No_or_no_constitutive_exon
TGTGGGAGAAGATCTGCAAGATACGCCTCACGCGCAATATGCGGGCACAGAC	543943824	543944110	543944160	543944108	-1	chr2H	HORVU2Hr1G075450	543943185	543948028	None	16855	2540	158064	No_or_no_constitutive_exon
CCTTCAGGAGGGCCTCATGTAAGGTGATCTGTCCACATTGTCGCAGGGAGGC	545226400	545226577	545226350	545226402	1	chr2H	HORVU2Hr1G075770	545225189	545226875	None	16855	2540	158064	No_or_no_constitutive_exon
CGCACGTGAAGGACCGAGCAGCTCAGACAGTGACCAATGCCAAGGGCAAGGT	547128248	547128791	547128841	547128789	-1	chr2H	HORVU2Hr1G075930	547127452	547132416	None	16855	2540	158064	No_or_no_constitutive_exon
TGGATGGCAAGGAGAGGCTGTCCAATGCCAAGGACAGCGCCACGGGCAAGGT	547128367	547129271	547129321	547129269	-1	chr2H	HORVU2Hr1G075930	547127452	547132416	None	16855	2540	158064	No_or_no_constitutive_exon
TCGTGGATTGGAGCTCTGAATCGTGTGACGCTGTTGTGTAATTGGGGAAGGT	547972993	547973149	547972943	547972995	1	chr2H	HORVU2Hr1G076010	547972428	547974579	None	16855	2540	158064	No_or_no_constitutive_exon
GGGCATTGCTGATAAGCAAAATCTGGATGGAACTTGGGTGATGAATGCAGGT	549640379	549640516	549640329	549640381	1	chr2H	HORVU2Hr1G076300	549639776	549640709	None	16855	2540	158064	No_or_no_constitutive_exon
TTATTTATATTGATTGAATGTCTTGGGGTGTTGCCTAAATATCTGGGAAGGT	550776382	550776512	550776562	550776510	-1	chr2H	HORVU2Hr1G076510	550771729	550778802	None	16855	2540	158064	No_or_no_constitutive_exon
TCCAAAGAGGAAGGCACCTCCGAGTAAAGACGGAAGAACAAGGGTTGCAGCA	551645271	551645468	551645221	551645273	1	chr2H	HORVU2Hr1G076620	551642616	551648281	None	16855	2540	158064	No_or_no_constitutive_exon
CTGCGGCTGATACCTGATAGTAACCGGTTTTAACTTTTTGCTGGGGACAGAT	556672572	556672768	556672522	556672574	1	chr2H	HORVU2Hr1G077000	556670766	556676250	None	16855	2540	158064	No_or_no_constitutive_exon
TTGTTCACTTGGCTGTCGTGGATGGGCTCATGGGCATACTTGGGCGGCAGGT	558294589	558295093	558294539	558294591	1	chr2H	HORVU2Hr1G077130	558294167	558296052	None	16855	2540	158064	No_or_no_constitutive_exon
CTGCCAGTGTTTTTGCTAAATCAAATTGTTTCCTCAACTGATACAGGGAGCC	559108168	559108227	559108118	559108170	1	chr2H	HORVU2Hr1G077220	559103751	559113693	None	16855	2540	158064	No_or_no_constitutive_exon
GAGTTTCGGGCCGGTTGTTTTTAATCCCCGAATTGTGGTGGTGGGCGCAGAT	560844062	560844230	560844280	560844228	-1	chr2H	HORVU2Hr1G077560	560836732	560844700	None	16855	2540	158064	No_or_no_constitutive_exon
TTTCTCTGTAACTGTAAACTCACTCTTCTGAAACAATGCTGGGTGTGCAGAT	570837075	570837119	570837025	570837077	1	chr2H	HORVU2Hr1G078800	570835681	570840490	None	16855	2540	158064	No_or_no_constitutive_exon
CCGGTGTGGCTTTGGCTTACTGTTGTGTTCTTGGGGAAATGGGTGTGCAGCG	571215763	571215872	571215922	571215870	-1	chr2H	HORVU2Hr1G078890	571211765	571216138	None	16855	2540	158064	No_or_no_constitutive_exon
ATAAGAAGCCGATGTAGGCTAGAAAGTTGGCGCGGCCGGGTAGGGTCAAGGT	571836167	571836174	571836117	571836169	1	chr2H	HORVU2Hr1G078960	571834438	571836345	None	16855	2540	158064	No_or_no_constitutive_exon
TGTGGTTGCTGTCCCCGTCTATTTTAGAACGTATCACTGGGATTAAACAGTT	574951621	574951640	574951690	574951638	-1	chr2H	HORVU2Hr1G079480	574951007	574953480	None	16855	2540	158064	No_or_no_constitutive_exon
ACAAGGGTCGGGCGGTGCGGCTTGAGGAGGAGCTGAGGAGCGAGCGGGAGGA	575118571	575118986	575119036	575118984	-1	chr2H	HORVU2Hr1G079510	575117116	575119562	None	16855	2540	158064	No_or_no_constitutive_exon
TAAAAATTTATACTAGATCAACAACATTTATTTTAAAACGGAGGGAGTAGGT	576955625	576957849	576955575	576955627	1	chr2H	HORVU2Hr1G079790	576950308	576959632	None	16855	2540	158064	No_or_no_constitutive_exon
GAAAGATCTGACGCGCACTTGTTTTCACGGATCGCGTCTGGGGCATGCAGGA	579601494	579602355	579601444	579601496	1	chr2H	HORVU2Hr1G080060	579600401	579602355	None	16855	2540	158064	No_or_no_constitutive_exon
AGTGTTGATTTGCACTTGTTTTTACTGACAACCATGTTTGGGCAATGCAGGA	579683286	579684144	579684194	579684142	-1	chr2H	HORVU2Hr1G080100	579683286	579687784	None	16855	2540	158064	No_or_no_constitutive_exon
TTTATACTATATATATGCATATTGATCTCAATGTTGATTTCGGGGGAAAGGA	583054714	583054898	583054948	583054896	-1	chr2H	HORVU2Hr1G080460	583053322	583055363	None	16855	2540	158064	No_or_no_constitutive_exon
TACTATATATATGCATATTGATCTCAATGTTGATTTCGGGGGAAAGGAAGTG	583054714	583054894	583054944	583054892	-1	chr2H	HORVU2Hr1G080460	583053322	583055363	None	16855	2540	158064	No_or_no_constitutive_exon
CGAATGCATGATTGTCAATTTTCTGATCCGCCACTGTGCCATGTGGGTAGGT	586101841	586101927	586101977	586101925	-1	chr2H	HORVU2Hr1G080870	586100531	586103266	4336075	16855	2540	158064	No_or_no_constitutive_exon
TGCACGCCTACGCCGAGGGCCGAGCCGCCTGCGAAGGCGTCGCAAGGGAGCC	591143815	591144154	591144204	591144152	-1	chr2H	HORVU2Hr1G081490	591143302	591148125	None	16855	2540	158064	No_or_no_constitutive_exon
GTTGTGACTCGTGTTGTGACCCTGCCGTTGGATTTTGGGTTGGAATGAAGGG	593263316	593263553	593263266	593263318	1	chr2H	HORVU2Hr1G081790	593262498	593271506	None	16855	2540	158064	No_or_no_constitutive_exon
ACTGGCCAATACATGCAGGATAGTACGTACAAGCCATTGGGTGGATGCAGTG	594156718	594156751	594156668	594156720	1	chr2H	HORVU2Hr1G081900	594155788	594156751	None	16855	2540	158064	No_or_no_constitutive_exon
TTTTCTGACGATTTCTTTGACGTTTTGCGCTTGCGGATTTCCGGGAACAGGG	595334536	595334597	595334486	595334538	1	chr2H	HORVU2Hr1G082000	595334059	595338025	None	16855	2540	158064	No_or_no_constitutive_exon
ATTTTGGCAGATAAGATCGCTGACAGAAGCAATGGGGATGTGGCGGGCAGTG	596797240	596797263	596797313	596797261	-1	chr2H	HORVU2Hr1G082170	596789832	596799781	None	16855	2540	158064	No_or_no_constitutive_exon
GGCCCTGACGCGGGGGAGTGAGAGCGGGGGGAGGACGAAGGCGCGGGGAGGC	598231415	598231487	598231365	598231417	1	chr2H	HORVU2Hr1G082440	598231107	598235395	None	16855	2540	158064	No_or_no_constitutive_exon
GTATTGGTTATGAATGTTCATTTGTTGTTGCTATTGCTGCTGCAGGGAAGGC	598411760	598412018	598412068	598412016	-1	chr2H	HORVU2Hr1G082480	598409959	598415237	None	16855	2540	158064	No_or_no_constitutive_exon
TGTGGGAGAAGATCCGCAAGATACGCCTCACACGCAATATGCGGGCACAGGC	601557210	601557485	601557160	601557212	1	chr2H	HORVU2Hr1G082790	601556313	601558159	None	16855	2540	158064	No_or_no_constitutive_exon
ATTATTTTACACGACAATATTAAGTGTGGTTAACATGGCAAGGGGTGAAGCG	601609562	601609577	601609627	601609575	-1	chr2H	HORVU2Hr1G082800	601589636	601610580	None	16855	2540	158064	No_or_no_constitutive_exon
TAGTAATCCCCCATTATGCCTATTTACTATACCTTAAAAGGGGTGTACAGGC	605093869	605094021	605094071	605094019	-1	chr2H	HORVU2Hr1G083340	605090901	605106239	None	16855	2540	158064	No_or_no_constitutive_exon
TATTTTAGAGGCTCCCCTGGTTTTTTTGGTGAATATTTGGGAATATATAGGC	605302391	605302510	605302560	605302508	-1	chr2H	HORVU2Hr1G083430	605299286	605627303	None	16855	2540	158064	No_or_no_constitutive_exon
ATGTCCGTGAACTCCATCCCCTGACTCGCCTTGTCGATTTTGGTGGGTAGAT	605861220	605861336	605861386	605861334	-1	chr2H	HORVU2Hr1G083530	605857070	605861767	None	16855	2540	158064	No_or_no_constitutive_exon
GACTGACTTGTGCTCATCTGATTGATTGATCATGTCTTGGGTGAACGCAGAG	607455653	607455899	607455603	607455655	1	chr2H	HORVU2Hr1G083820	607454591	607457989	None	16855	2540	158064	No_or_no_constitutive_exon
AACCTGTGCAAAATTTTATCATCTGGATGTTTCTTGGGTCATGGATGAAGTT	607988022	607988345	607988395	607988343	-1	chr2H	HORVU2Hr1G083840	607964387	607990039	None	16855	2540	158064	No_or_no_constitutive_exon
CTAATATTCTGAACACAAATGACATCTCATAAGTTAATTGGGACAAATAGTT	610190207	610190214	610190157	610190209	1	chr2H	HORVU2Hr1G084120	610185652	610190916	None	16855	2540	158064	No_or_no_constitutive_exon
GGGTGAAAACCGTGGCCATCGGTGATGAGGGCTCTGACAAAGTTAGGGAGGT	611549051	611549650	611549001	611549053	1	chr2H	HORVU2Hr1G084500	611544414	611549670	None	16855	2540	158064	No_or_no_constitutive_exon
CAACTTGTTAGTTGATGAAGGGCATCTTCTTTTTAACATGACAGGGACAGTT	611560048	611563624	611559998	611560050	1	chr2H	HORVU2Hr1G084530	611558112	611565773	None	16855	2540	158064	No_or_no_constitutive_exon
GCAACAATTTCATCCCTGATTACATGTCCGCGTTTTTATTTGGGAAAAAGAA	612011876	612011969	612012019	612011967	-1	chr2H	HORVU2Hr1G084590	612010808	612013165	None	16855	2540	158064	No_or_no_constitutive_exon
TCCACCATGCCCGGGAGCTCCGCCCGTCTCCTGGACGCCGCCGCGGGGAGGA	615605959	615606048	615606098	615606046	-1	chr2H	HORVU2Hr1G085160	615601769	615606669	None	16855	2540	158064	No_or_no_constitutive_exon
GCGTATTTTAAAATATGAGATGACTTTGGTAAATGGTTTAGGGCATCAAGCT	617257441	617257507	617257391	617257443	1	chr2H	HORVU2Hr1G085300	617255667	617259402	None	16855	2540	158064	No_or_no_constitutive_exon
CTAAACACTCTGTTTCTTACTTTCTGAACGACTGGCTTGTGGGTGCGCAGGC	618210042	618210540	618210590	618210538	-1	chr2H	HORVU2Hr1G085520	618208741	618211761	None	16855	2540	158064	No_or_no_constitutive_exon
GTGCTGGTGCTAATTTTGGTGCTCTTTTTGGGGCGTTTCGGGTCGAGCAGTG	620412050	620412203	620412253	620412201	-1	chr2H	HORVU2Hr1G085880	620408028	620412655	None	16855	2540	158064	No_or_no_constitutive_exon
AGACCGTCTCCCAGGCTGATCATAAAGTCTCTGCCATGCTGGAAAGGGAGGC	623321344	623321414	623321464	623321412	-1	chr2H	HORVU2Hr1G086460	623317876	623322264	None	16855	2540	158064	No_or_no_constitutive_exon
GCTCTGTGCTTCCGAGTCCCGAGCGCTGAACTGGATCTGAAGCAGGGTAGCT	626120377	626120512	626120562	626120510	-1	chr2H	HORVU2Hr1G087040	626116860	626121215	None	16855	2540	158064	No_or_no_constitutive_exon
ACCTTTGTCTTGTCTAGCCTCTTATGTTGGATGCCATCATGGGGTTACAGAT	627140168	627140769	627140819	627140767	-1	chr2H	HORVU2Hr1G087310	627136996	627141298	None	16855	2540	158064	No_or_no_constitutive_exon
CTGACATCTCCTGGGACATGACACTGCAAATACTGATCATGGGAATGCAGTT	627139218	627139228	627139278	627139226	-1	chr2H	HORVU2Hr1G087310	627136996	627141298	None	16855	2540	158064	No_or_no_constitutive_exon
GTTGATTCTAATGCTTTTCCTTTATATATATATAAAACGGGGTAAAACAGGG	628570837	628571084	628571134	628571082	-1	chr2H	HORVU2Hr1G087540	628566385	628571224	None	16855	2540	158064	No_or_no_constitutive_exon
TGTTTCGTAATTGTTAAAACTAAAAGCTTTCATTTGTCAAGGTAAGGGAGAT	629545081	629545178	629545031	629545083	1	chr2H	HORVU2Hr1G087660	629528462	629556050	None	16855	2540	158064	No_or_no_constitutive_exon
TTGTTCAGCTTTGTTGTTTTAGTAACTTAATATTCTTTCTGGGTATGCAGAT	630452967	630453036	630453086	630453034	-1	chr2H	HORVU2Hr1G087810	630451816	630462389	None	16855	2540	158064	No_or_no_constitutive_exon
CTTAATAATCTGATGCGTCCTGTGCGAACTGAACTGATGAATGGGATCAGGT	633663976	633664149	633664199	633664147	-1	chr2H	HORVU2Hr1G088520	633663345	633665499	None	16855	2540	158064	No_or_no_constitutive_exon
AGATGGTGTGTGCAAGCTTTGTAAATAATGTGGACGCATGGGTGGACCAGCG	635561503	635561511	635561453	635561505	1	chr2H	HORVU2Hr1G088860	635557195	635561511	None	16855	2540	158064	No_or_no_constitutive_exon
TGAATCTCGCTCCTTGCTTCTGGCAGGGGTACTCTCCCGGGCACGAGGAGGT	640001456	640001517	640001406	640001458	1	chr2H	HORVU2Hr1G089620	639996891	640001852	4336417	16855	2540	158064	No_or_no_constitutive_exon
TTTTGCTGGAGGGATCACATTTTGTTAGTTGTGCGCACTTGGGATGGCAGGA	640773827	640773954	640773777	640773829	1	chr2H	HORVU2Hr1G089950	640770651	640776301	None	16855	2540	158064	No_or_no_constitutive_exon
CATTTTTGCTCGAAAGATCACATTTGGCGGTTGTGCACTTGGGGTGACAGGA	641038417	641038543	641038593	641038541	-1	chr2H	HORVU2Hr1G090000	641034485	641039228	None	16855	2540	158064	No_or_no_constitutive_exon
CAGAAACCATGGAGACCTCCTAATGAAACTTGTGTGTGATGACGGGGCAGCG	644669797	644670454	644670504	644670452	-1	chr2H	HORVU2Hr1G090490	644669797	644675448	None	16855	2540	158064	No_or_no_constitutive_exon
TCGACGCGGTACAGCGTGAACGCGATGAAGCTGCGGGCGCGGGCGAGGAGCG	644670186	644670373	644670423	644670371	-1	chr2H	HORVU2Hr1G090490	644669797	644675448	None	16855	2540	158064	No_or_no_constitutive_exon
TAGATTGTGGGAGGGTCTCCTAGTCTAATTGCTGGGTTCTGTGGGTGTAGCT	647320498	647320603	647320653	647320601	-1	chr2H	HORVU2Hr1G091230	647313037	647322216	None	16855	2540	158064	No_or_no_constitutive_exon
TATTGTGCTATTGCCATGTCATATTTATTGTAATTTTTTAGGGTGGATAGGG	647555428	647555674	647555724	647555672	-1	chr2H	HORVU2Hr1G091290	647546926	647556341	None	16855	2540	158064	No_or_no_constitutive_exon
CGATCAAGATCAACTGAGAATTCACTGATTCCTTATTTTGTGGGGTACAGTT	647831677	647832481	647832531	647832479	-1	chr2H	HORVU2Hr1G091370	647831677	647838081	None	16855	2540	158064	No_or_no_constitutive_exon
CGCCTGACGGTGACATTGTTGGCACTGCTGGTGCAACGACCGACGGGCAGGT	649535170	649535384	649535120	649535172	1	chr2H	HORVU2Hr1G091800	649532893	649537574	None	16855	2540	158064	No_or_no_constitutive_exon
CGACTGATTGTCCGTTTCGTTGTGTCGTCCTTCTTGTCCCGGGCGTGCAGTG	649657261	649657406	649657456	649657404	-1	chr2H	HORVU2Hr1G091840	649649419	649657909	None	16855	2540	158064	No_or_no_constitutive_exon
CCGAGGGCAAGGAGGCCAAGAAGCTGGCGCCGGTGCTGCGGTGGGGCCAGTC	650774413	650774739	650774789	650774737	-1	chr2H	HORVU2Hr1G092070	650773965	650775199	None	16855	2540	158064	No_or_no_constitutive_exon
GCTCGCAACTAGCACCGAGAAAAATCCGAAGCCAACGACCAGGGTGTCAGGA	653533949	653533970	653534020	653533968	-1	chr2H	HORVU2Hr1G092460	653533188	653535350	None	16855	2540	158064	No_or_no_constitutive_exon
TGATCAGAAGATCGTTCTCACGTGTTCGTTTCTCTTGGGTGGTGGTGAAGAT	653947440	653947601	653947651	653947599	-1	chr2H	HORVU2Hr1G092530	653946382	653985593	None	16855	2540	158064	No_or_no_constitutive_exon
GTGCTGCGGCGGGGGCCCCCCCCCCCCCCCCCCCGCCGTGGGACGAGCAGAA	653946722	653946783	653946833	653946781	-1	chr2H	HORVU2Hr1G092530	653946382	653985593	None	16855	2540	158064	No_or_no_constitutive_exon
CTTGTTTTGTGTGCCAATCCCTAATCCCTTGTGCTCTCATGGGATGCTAGAT	654161536	654161619	654161669	654161617	-1	chr2H	HORVU2Hr1G092600	654157449	654168952	None	16855	2540	158064	No_or_no_constitutive_exon
GTGCAGTTGCAGGAGCTGAGCGAGAGGCTGAGGGAGAGGGACGGCGGCAGCG	654965245	654965359	654965195	654965247	1	chr2H	HORVU2Hr1G092710	654963158	654965963	None	16855	2540	158064	No_or_no_constitutive_exon
CTTGACTGGTAACAATTTCACCTAATTTGGATTTTGTGATGGGGTGTCAGGT	655326095	655326285	655326335	655326283	-1	chr2H	HORVU2Hr1G092800	655324183	655329172	None	16855	2540	158064	No_or_no_constitutive_exon
AACATTTTTACCTGATTCTGTTTTTTTTCTTCTGATTTTTGGGGTGTTAGAT	655349664	655349854	655349904	655349852	-1	chr2H	HORVU2Hr1G092810	655347876	655401933	None	16855	2540	158064	No_or_no_constitutive_exon
TCAAATCTTGATTACTGATCCCTGCTCTGCGATGAATCATGGGCATGCAGGC	655537163	655537336	655537113	655537165	1	chr2H	HORVU2Hr1G092880	655536518	655538507	None	16855	2540	158064	No_or_no_constitutive_exon
TAGCAATGAGACACTGATGGGTATGGTGATGGATGATGGTGGGCGTGCAGGT	657823565	657824056	657823515	657823567	1	chr2H	HORVU2Hr1G093350	657822735	657827109	None	16855	2540	158064	No_or_no_constitutive_exon
CGGAACTGATCTGCGCTTTCTTGTTTTGTGGGGATGCGTGCGGGGTGCAGGT	659208590	659208906	659208956	659208904	-1	chr2H	HORVU2Hr1G093690	659203148	659209552	4336776	16855	2540	158064	No_or_no_constitutive_exon
CTTATTCTACTTTGAATACAGACATTGCCTTTGGATTTTGGGAAATGCAGCA	659717967	659718103	659718153	659718101	-1	chr2H	HORVU2Hr1G093810	659716172	659722425	None	16855	2540	158064	No_or_no_constitutive_exon
GGGTAATGATGATATATGGTTAGAGGAAATTCTTGAGGGCAAAGTAGAAGAG	659921881	659922312	659921831	659921883	1	chr2H	HORVU2Hr1G093840	659886175	659923823	None	16855	2540	158064	No_or_no_constitutive_exon
TTGTGTCTGTCTGAATTGCAATTGTGTGAAAATGTGACTTGGGTTGGCAGAT	664188384	664188627	664188334	664188386	1	chr2H	HORVU2Hr1G094330	664187699	664190974	None	16855	2540	158064	No_or_no_constitutive_exon
GAAGTAGCCGTTGGGGGTCGTTTCTAATCTCGTCTCGTGGTTAGGGGCAGGT	664451035	664451141	664450985	664451037	1	chr2H	HORVU2Hr1G094360	664447092	664451602	None	16855	2540	158064	No_or_no_constitutive_exon
GGTGTCATGTCTACCATGCTTCTAGTGGTTAATGCATTTTGACTGGGCAGGA	664937905	664937986	664937855	664937907	1	chr2H	HORVU2Hr1G094490	664937220	664938271	None	16855	2540	158064	No_or_no_constitutive_exon
GCACCGTCCTGGTTACCGGCTCCAACGAGGAAGAGTAGGGCATGGAAAAGGG	666018142	666018229	666018092	666018144	1	chr2H	HORVU2Hr1G094680	666006417	666124776	None	16855	2540	158064	No_or_no_constitutive_exon
TACCTTGTGTGGACTTGAGGTATACACGTGCCATCTTCTTGGGTTGGCAGCA	666120212	666120237	666120162	666120214	1	chr2H	HORVU2Hr1G094680	666006417	666124776	None	16855	2540	158064	No_or_no_constitutive_exon
TCGCGCTCCCGATGATGCCGCCCGTGTCCGCCGCCGCGGCCCGGGACGAGGC	667136123	667137768	667136073	667136125	1	chr2H	HORVU2Hr1G094870	667135488	667138306	None	16855	2540	158064	No_or_no_constitutive_exon
TTTTTATTTCCTTCCCCTGCTGGCCATATTTTGGCCGGGGCGGGGGGGAGGA	667137670	667137694	667137620	667137672	1	chr2H	HORVU2Hr1G094870	667135488	667138306	None	16855	2540	158064	No_or_no_constitutive_exon
GAGCAGCCGAATGATCGGTGTTGATAGCTACGCTACGCAGCGCGAGGGAGCC	667137568	667137581	667137518	667137570	1	chr2H	HORVU2Hr1G094870	667135488	667138306	None	16855	2540	158064	No_or_no_constitutive_exon
TTTGTTCTTGACTATGTTTGGTTTACTATGATATTTTTGATATAGGGCAGGC	672029091	672029210	672029260	672029208	-1	chr2H	HORVU2Hr1G095910	672027259	672030220	None	16855	2540	158064	No_or_no_constitutive_exon
CCCCTACGTACGTGATGGATGTGCGCTCACTATCTGTACTGCATGGGAAGGC	673151834	673151972	673151784	673151836	1	chr2H	HORVU2Hr1G096130	673151241	673153832	None	16855	2540	158064	No_or_no_constitutive_exon
GTTTTTGCTGACTGCTAACGGATGGATGGATGGATGGGATTGGGATGCAGGC	674157309	674157605	674157655	674157603	-1	chr2H	HORVU2Hr1G096360	674156048	674158319	None	16855	2540	158064	No_or_no_constitutive_exon
TAGGGGTTATGAATGTGTGATGCCCTTAAAAATTCGTATGGGTAAAGGAGCA	678193078	678193081	678193131	678193079	-1	chr2H	HORVU2Hr1G097240	678192054	678196991	None	16855	2540	158064	No_or_no_constitutive_exon
CTCATGTTTTCAGCATCATACATATAATGCTAATTTACATATGGGCACAGGC	679383638	679383751	679383588	679383640	1	chr2H	HORVU2Hr1G097480	679383221	679385020	None	16855	2540	158064	No_or_no_constitutive_exon
ACTCCTAGTTATACACCTCAGAGCATGCGTGTGTGTGTGTGGGGCTGCAGGC	680442768	680442865	680442718	680442770	1	chr2H	HORVU2Hr1G097780	680440770	680447491	4336593	16855	2540	158064	No_or_no_constitutive_exon
ACTCCTAGTTATACACCTCAGAGCATGCGTGTGTGTGTGTGGGGCTGCAGGC	680446915	680447465	680446865	680446917	1	chr2H	HORVU2Hr1G097780	680440770	680447491	4336593	16855	2540	158064	No_or_no_constitutive_exon
TTGACGGTTGTTGGTTGGTTTCTCCGTTTCTGGGCGGGGCGGGGCGGCAGCG	682661928	682662115	682661878	682661930	1	chr2H	HORVU2Hr1G098400	682661391	682672121	None	16855	2540	158064	No_or_no_constitutive_exon
TAGTCATGTCGATTAGTTATCAGGTTTATCAGGTTCTTGTGGGCATGCAGGC	684036394	684036460	684036344	684036396	1	chr2H	HORVU2Hr1G098600	684032999	684037149	None	16855	2540	158064	No_or_no_constitutive_exon
CTCGTCCTCGCCGCGGCGGGGCTCCTCAAGGGCAAGAGGTGCATGGGCAGAG	686280064	686280224	686280014	686280066	1	chr2H	HORVU2Hr1G099080	686279765	686280226	None	16855	2540	158064	No_or_no_constitutive_exon
GTGTCCTTTGCGAAGATCATGAAATTGAGGCCGTAGTCTTGGGTATGTAGGA	687997953	687998022	687997903	687997955	1	chr2H	HORVU2Hr1G099570	687993895	688000226	None	16855	2540	158064	No_or_no_constitutive_exon
GTCCTCTGAGATATGCTGACCGAGATATATATGCGTGCATGGGACTGCAGGC	688553395	688553859	688553909	688553857	-1	chr2H	HORVU2Hr1G099830	688553395	688554222	None	16855	2540	158064	No_or_no_constitutive_exon
TGAATATCCAATAAATCCAAAATGGGATGCTCTCACATGGGAAATTATAGAC	689756341	689757112	689756291	689756343	1	chr2H	HORVU2Hr1G100150	689755499	689757340	None	16855	2540	158064	No_or_no_constitutive_exon
AATCAATCCCAAATTCATATGGCAACCGAACTGACAAGGGGGTACGAAAGAA	691496007	691496129	691496179	691496127	-1	chr2H	HORVU2Hr1G100500	691494125	691501539	None	16855	2540	158064	No_or_no_constitutive_exon
CAATCCCAAATTCATATGGCAACCGAACTGACAAGGGGGTACGAAAGAAGAA	691496007	691496126	691496176	691496124	-1	chr2H	HORVU2Hr1G100500	691494125	691501539	None	16855	2540	158064	No_or_no_constitutive_exon
TAATTACTCTATGGAGGTTTGCTCATGATTGCCTCCCATCTGGGATGCAGCT	691686142	691686172	691686092	691686144	1	chr2H	HORVU2Hr1G100590	691679002	691687656	None	16855	2540	158064	No_or_no_constitutive_exon
ATGATTGGTTCTGCTGCTGCACTTGTGTCTTGGAATGTTTGGCGGGGCAGGA	691869763	691869848	691869713	691869765	1	chr2H	HORVU2Hr1G100660	691866098	691871466	None	16855	2540	158064	No_or_no_constitutive_exon
GGGCGAAAAATGAATGTTCACTAACCTGCGCAACGTTGGCATGGGTGCAGTG	692672687	692673717	692673767	692673715	-1	chr2H	HORVU2Hr1G101090	692672687	692676227	4336911	16855	2540	158064	No_or_no_constitutive_exon
GACCAGGGCGTGCCGTTCCCGTCGTACCAGCGGCAGCGTGTGTACGGGAGCT	693199710	693199999	693200049	693199997	-1	chr2H	HORVU2Hr1G101160	693181724	693201105	None	16855	2540	158064	No_or_no_constitutive_exon
TGACACATCTGTTTTTGCTGTGCCAACAATATTGCTATTGGGGGTTCAAGAT	693340230	693340244	693340294	693340242	-1	chr2H	HORVU2Hr1G101190	693337533	693345846	None	16855	2540	158064	No_or_no_constitutive_exon
TTTGGCAGTGCCTTGATAATTAATTACTGCGTGCGTGGGCGAACGTGCAGGT	693852451	693852637	693852687	693852635	-1	chr2H	HORVU2Hr1G101510	693847977	693855762	None	16855	2540	158064	No_or_no_constitutive_exon
TTCCTTAACAGGAAGACATTCACTTACAATTTATTTGGTGGGTAATGCAGTG	694098936	694099055	694099105	694099053	-1	chr2H	HORVU2Hr1G101630	694097341	694101140	None	16855	2540	158064	Yes
ATAAATCATTTGGCCTAGCACCTGACCAGACTATCATGAATTGGGAGCAGTG	695316339	695317016	695316289	695316341	1	chr2H	HORVU2Hr1G101950	695311493	695317016	None	16855	2540	158064	No_or_no_constitutive_exon
TATGTGTGTGTTCTAATCTGCGGCGTCCTTGTTTTCCGGCGGGGGGGCAGGT	695896514	695896908	695896464	695896516	1	chr2H	HORVU2Hr1G102130	695896079	695898984	None	16855	2540	158064	No_or_no_constitutive_exon
CTAACGATCGAACTTGCGGCACGAATTGTTTACAGAGCCGGGGCTCGAAGGT	697579682	697579976	697580026	697579974	-1	chr2H	HORVU2Hr1G102710	697575931	697580169	None	16855	2540	158064	No_or_no_constitutive_exon
TCAATTTATTCAAGTGACGAGAAGGAAATGATCTGATCTGAGGGACTGAGAT	698451425	698452013	698451375	698451427	1	chr2H	HORVU2Hr1G102890	698450481	698452969	None	16855	2540	158064	No_or_no_constitutive_exon
CACCCGCCTCAACACGGAAGGTGAAGAGGGCGTCGTCCAAGGGCGGCAAGGC	698730562	698730784	698730512	698730564	1	chr2H	HORVU2Hr1G102930	698730195	698732521	None	16855	2540	158064	No_or_no_constitutive_exon
ACATTGCCTAAATGATATTCTGATCTCCCTAATTCTCTTTGGGGTGGCAGCG	698913622	698913685	698913572	698913624	1	chr2H	HORVU2Hr1G103020	698910125	698916534	None	16855	2540	158064	No_or_no_constitutive_exon
TAGTCACTAAGTATGTGACAATCCACATGTCTAAATTGATGGGATTGCAGAG	698915529	698916434	698915479	698915531	1	chr2H	HORVU2Hr1G103020	698910125	698916534	None	16855	2540	158064	No_or_no_constitutive_exon
TAACCTTGTGCATGTTTTGATCCTCATCTGACTATATTTTCCAGGGGCAGCC	701032582	701034310	701032532	701032584	1	chr2H	HORVU2Hr1G103880	701030396	701037120	None	16855	2540	158064	No_or_no_constitutive_exon
GAATTATGTCTACCTAACGGTATTACATTTTTCTTTGTCCAAGTGGGCAGTG	702230654	702230826	702230876	702230824	-1	chr2H	HORVU2Hr1G104190	702228736	702233897	None	16855	2540	158064	No_or_no_constitutive_exon
ATGTCTACCTAACGGTATTACATTTTTCTTTGTCCAAGTGGGCAGTGCAGGC	702230654	702230821	702230871	702230819	-1	chr2H	HORVU2Hr1G104190	702228736	702233897	None	16855	2540	158064	No_or_no_constitutive_exon
CACCACCACCACCGCGAGCCCGGCGAGAGGAGAGGAGAGGAGAGCGGGAGCC	703352703	703352825	703352875	703352823	-1	chr2H	HORVU2Hr1G104390	703351129	703359521	None	16855	2540	158064	No_or_no_constitutive_exon
CACCAGTCCACCACCACCACCATCCGGCGAGGGGAGAGGAGAGGCGGGAGCG	703359119	703359253	703359303	703359251	-1	chr2H	HORVU2Hr1G104390	703351129	703359521	None	16855	2540	158064	No_or_no_constitutive_exon
TTACTTGTTGATGGATATTCCTTTTGATATGTTACGTCTTGTGGGGATAGCA	703943800	703943945	703943995	703943943	-1	chr2H	HORVU2Hr1G104520	703937371	703946417	None	16855	2540	158064	No_or_no_constitutive_exon
TACTCAACTTTGAACTGAACTTTTGTTCAAATCAAATGCTGGGGTTGCAGGA	703953168	703953310	703953360	703953308	-1	chr2H	HORVU2Hr1G104530	703950032	703955372	None	16855	2540	158064	Yes
GCACAACAGCGACCACCATGGCGAGGAGGATTACTCGAGCAGCGGGGGAGCG	704173914	704174288	704173864	704173916	1	chr2H	HORVU2Hr1G104610	704172005	704174498	None	16855	2540	158064	No_or_no_constitutive_exon
TTTTATTAGTGCGAGTTCTTTTTCTGACTTTTTGTGTTTTTGACGGGAAGGC	704881137	704881172	704881087	704881139	1	chr2H	HORVU2Hr1G104900	704875528	704885840	None	16855	2540	158064	No_or_no_constitutive_exon
AACTTATGGGTTTCAACTCTAGCCTACCCCAACTTGTTTGGGACTGAAAGGA	707587877	707587893	707587943	707587891	-1	chr2H	HORVU2Hr1G105830	707586118	707605227	None	16855	2540	158064	No_or_no_constitutive_exon
TGCTGTTTTTGGCAATGGTGGGACAGAACAAAATACTCGGGATGAAGAAGAG	710874366	710874385	710874316	710874368	1	chr2H	HORVU2Hr1G106890	710857094	710876017	None	16855	2540	158064	No_or_no_constitutive_exon
TAAATATTGTGGGAAGGATCTGACTGTGCTTCCACTGGTTGGCCCGGGAGGC	710934064	710937593	710934014	710934066	1	chr2H	HORVU2Hr1G106920	710882279	710941427	None	16855	2540	158064	No_or_no_constitutive_exon
GTTATAACCACTTAAATAGTTTTTTTTAAAACACCTCGAGAGGGGCAGAGGG	710951913	710951961	710951863	710951915	1	chr2H	HORVU2Hr1G106960	710947343	710954055	None	16855	2540	158064	No_or_no_constitutive_exon
GATAGCTGACGACTAACTTAACCCTGTGTTGGATGTTGACACGGGCGCAGCC	712752608	712753067	712752558	712752610	1	chr2H	HORVU2Hr1G107830	712750714	712753148	None	16855	2540	158064	No_or_no_constitutive_exon
GATTACTGAAATAGTGTTCTAAATGCTCTTATATTAGTTTACGGAGGGAGTA	713002386	713002478	713002336	713002388	1	chr2H	HORVU2Hr1G107920	713002104	713002478	None	16855	2540	158064	No_or_no_constitutive_exon
GAATTCAGCCTCGGAGGGCGCCGCCGGTGGGGAGGGGGCGGCGAAGCGAGCT	713269669	713270834	713269619	713269671	1	chr2H	HORVU2Hr1G108070	713268428	713271355	None	16855	2540	158064	No_or_no_constitutive_exon
TACTCTTTTGCTAGTCAATGTCTCGCTTATAAAGTTCTTTCAGGGTGCAGAT	714020380	714020448	714020498	714020446	-1	chr2H	HORVU2Hr1G108320	714018305	714021677	None	16855	2540	158064	No_or_no_constitutive_exon
GAGCTCTTTCGCTGACGGCTTGTGCATTCCTGCATTGTGGGATTGGACAGGC	714206442	714206543	714206392	714206444	1	chr2H	HORVU2Hr1G108420	714206000	714208031	None	16855	2540	158064	No_or_no_constitutive_exon
CTGAATTGGGGCAAAAAGGCAAACCCTGAGTCTGAAATTGGGGCAAAAAGTA	714379383	714379480	714379530	714379478	-1	chr2H	HORVU2Hr1G108490	714379382	714385493	None	16855	2540	158064	No_or_no_constitutive_exon
ATGCTATAATTGTACTGATTGGAAACTCAAATACATGTGTGGGTACATAGAC	714932764	714932823	714932714	714932766	1	chr2H	HORVU2Hr1G108690	714930601	714943614	None	16855	2540	158064	No_or_no_constitutive_exon
CATTTCTAAGGGAAACTTATTAATTAGTGATTTCTGAATTTTGGGGGAAGGT	714936016	714936121	714935966	714936018	1	chr2H	HORVU2Hr1G108690	714930601	714943614	None	16855	2540	158064	No_or_no_constitutive_exon
GCGCCGGCGGCCTGGAAGAGCAGGCGTCGCCGTCGCCGTCGCTGGGCAAGAC	722220119	722220259	722220069	722220121	1	chr2H	HORVU2Hr1G111140	722219440	722225304	None	16855	2540	158064	No_or_no_constitutive_exon
TGATAAAGGAGGAAACTTACAATAGAAAATATCCCCTTGGGCGAATGCAGTG	723121258	723121525	723121208	723121260	1	chr2H	HORVU2Hr1G111590	723120340	723121542	None	16855	2540	158064	No_or_no_constitutive_exon
CGATGTGTTCTGATGTGTGCTTGGGTTCTTGGCTGTCGTGGTGGGTGCAGGA	723988941	723989512	723988891	723988943	1	chr2H	HORVU2Hr1G111680	723988612	723989512	None	16855	2540	158064	No_or_no_constitutive_exon
AGTGTCATGTTCGGCTATTCTTATCATCTGTTGCTGGAAACGCAGGGAAGGT	724913219	724913435	724913169	724913221	1	chr2H	HORVU2Hr1G112070	724912317	724915636	None	16855	2540	158064	No_or_no_constitutive_exon
ACGACGCCGACTTCGGGTGGGGGAAGCCGCGGGTGATGACGAGGGCGGAGGC	724986530	724986717	724986767	724986715	-1	chr2H	HORVU2Hr1G112120	724986242	724987718	None	16855	2540	158064	No_or_no_constitutive_exon
TAAGCGTTCCATGCAGTTGGCTAACATATTGTTTCGTATGGGCGGTGCAGCC	726897037	726898076	726898126	726898074	-1	chr2H	HORVU2Hr1G112850	726897037	726899299	None	16855	2540	158064	No_or_no_constitutive_exon
TTGCTTAAGGTCCGCAGTGCATATCTACTTACTTTTGACATCGGGAGCAGCC	727327703	727327742	727327792	727327740	-1	chr2H	HORVU2Hr1G113080	727316992	727329783	None	16855	2540	158064	No_or_no_constitutive_exon
ATGTATTTTTTGTTCATTGCTGACATTCAACTGCTTTCAAACGGGTGCAGTA	727572886	727572965	727573015	727572963	-1	chr2H	HORVU2Hr1G113190	727572165	727583311	None	16855	2540	158064	No_or_no_constitutive_exon
TTTGCTTATTTTTTGTATATGTGTGAAGATTGTCTTCTTCCGGTGGGAAGGG	728037752	728038300	728037702	728037754	1	chr2H	HORVU2Hr1G113310	728037580	728038321	None	16855	2540	158064	No_or_no_constitutive_exon
TATCTTATACACTACCAGTGCATATTCTTACATTTTATATGCGTGGGCAGGT	731273437	731273955	731273387	731273439	1	chr2H	HORVU2Hr1G114230	731272660	731273955	None	16855	2540	158064	No_or_no_constitutive_exon
CAGTAGTACTTGGCTAACGGTGGCGCAATTGTGTTTATGCGGGGGTGCAGGT	732624597	732624670	732624720	732624668	-1	chr2H	HORVU2Hr1G114580	732613440	732626564	None	16855	2540	158064	No_or_no_constitutive_exon
CTTGTGTAGTTGTGTGTGTGTGGGGGATTTAATTGACTTCGGGTGTGCAGTT	732622214	732622273	732622323	732622271	-1	chr2H	HORVU2Hr1G114580	732613440	732626564	None	16855	2540	158064	No_or_no_constitutive_exon
GCGTTTCCCACGGCCGGCGGCGCGCCACGCAGGGCGCTGTGGGCGAAGAGCC	732718568	732718842	732718892	732718840	-1	chr2H	HORVU2Hr1G114700	732718282	732719128	None	16855	2540	158064	No_or_no_constitutive_exon
TAAGTCGTTCTATGTGCCCCGTTTTGGTTGTGTGCTGTGCCGGGCGGCAGAA	733508916	733509714	733509764	733509712	-1	chr2H	HORVU2Hr1G115010	733508916	733510472	None	16855	2540	158064	No_or_no_constitutive_exon
CATTGTAGACATTAATTCTGATGAGTGAAATGCATTGGGAAATGGTGCAGGT	735223007	735223301	735222957	735223009	1	chr2H	HORVU2Hr1G115640	735220028	735229888	None	16855	2540	158064	No_or_no_constitutive_exon
CGTCGAGCATTCTCTGACAAGCAAGCACTCTGGTTTGGTCATGGGCGCAGGT	735228106	735229134	735228056	735228108	1	chr2H	HORVU2Hr1G115640	735220028	735229888	None	16855	2540	158064	No_or_no_constitutive_exon
GCCCAAACATCAACATCTTCAGGGACCCGCGGTGGGGCCGGGGCCAGGAGAC	735223118	735223301	735223068	735223120	1	chr2H	HORVU2Hr1G115640	735220028	735229888	None	16855	2540	158064	No_or_no_constitutive_exon
CATTGTAGACATTAATTCTGATGAGTGAAATGCATTGGGAAATGGTGCAGGT	735224556	735224850	735224506	735224558	1	chr2H	HORVU2Hr1G115640	735220028	735229888	None	16855	2540	158064	No_or_no_constitutive_exon
AGCAGAGATCAACCAAAGTAATTTACCTGTAATCTGCAGGTATGGGACAGGG	737661136	737661222	737661086	737661138	1	chr2H	HORVU2Hr1G116300	737521033	737662117	None	16855	2540	158064	No_or_no_constitutive_exon
CCAACAAATTAAATAAGTAGGAAGAGGTGGATGGGTGGGTGGATGACAAGTG	738045422	738045433	738045372	738045424	1	chr2H	HORVU2Hr1G116440	738044424	738045923	None	16855	2540	158064	No_or_no_constitutive_exon
GCCTCTGCCGCTGGAACTATGCTCTCAAGTCCATCCACCGGGCAGCCAAGGC	738949040	738949168	738948990	738949042	1	chr2H	HORVU2Hr1G116800	738939962	738949457	None	16855	2540	158064	No_or_no_constitutive_exon
ATTTCTTGATCAAATTGAAAAATATGTGCTTATGTAGGGCACACTGGAAGGT	739994902	739995100	739995150	739995098	-1	chr2H	HORVU2Hr1G117290	739993634	739998560	None	16855	2540	158064	No_or_no_constitutive_exon
TTTTAAATGTCTAAACAGTGGTTACATGTCACCTGAGTATGTTATGGGAGGT	740037389	740037508	740037558	740037506	-1	chr2H	HORVU2Hr1G117360	740036862	740048150	None	16855	2540	158064	No_or_no_constitutive_exon
TTTTTTTAGTTTTGTTATGACGGTTTAATTGTATATGTATGGGTGTGCAGGT	740363764	740363869	740363919	740363867	-1	chr2H	HORVU2Hr1G117600	740363378	740367692	None	16855	2540	158064	No_or_no_constitutive_exon
ATACCGAGATGCCAGTGCTGACACGTTGTGCTGCCGGGGTGAACCTGAAGGT	741101486	741101725	741101775	741101723	-1	chr2H	HORVU2Hr1G117900	741100819	741102448	None	16855	2540	158064	No_or_no_constitutive_exon
CTCTACTGTGAGCGTCTATCTGACGGAACTCCTCCCCGCGGCGGGCGCAGTT	741284212	741284342	741284392	741284340	-1	chr2H	HORVU2Hr1G117970	741281134	741284611	None	16855	2540	158064	No_or_no_constitutive_exon
GAGTACTAATTAAGTGGAGTAGTTACTTTGATCGATTGTCTGACGGGCAGAA	741287072	741287148	741287022	741287074	1	chr2H	HORVU2Hr1G117990	741286602	741288132	None	16855	2540	158064	No_or_no_constitutive_exon
TACTAATTAAGTGGAGTAGTTACTTTGATCGATTGTCTGACGGGCAGAAGGT	741287075	741287148	741287025	741287077	1	chr2H	HORVU2Hr1G117990	741286602	741288132	None	16855	2540	158064	No_or_no_constitutive_exon
TGCTCATGTTTGTTCATCTTGTTTTCTTCTTTGATGGCTCGGGAATTCAGGT	741642603	741642676	741642553	741642605	1	chr2H	HORVU2Hr1G118100	741642129	741643459	None	16855	2540	158064	No_or_no_constitutive_exon
AGAACTAAGGATGATACCTATTACTTGGCCTTTCGCGGTCTGGGGGCTAGAC	742094596	742095044	742095094	742095042	-1	chr2H	HORVU2Hr1G118260	742093932	742105114	None	16855	2540	158064	No_or_no_constitutive_exon
CAATCAACTGACTGATCATCATCCTCATTAGATGTGATGTGGGAATGCAGAC	743445397	743445798	743445347	743445399	1	chr2H	HORVU2Hr1G118820	743444196	743446349	None	16855	2540	158064	No_or_no_constitutive_exon
CGTCGTCGTTAACGTACACATGGATCCGGCCGGCTGGGGCATGGATGCAGGT	744908961	744909354	744908911	744908963	1	chr2H	HORVU2Hr1G119350	744908133	744910808	None	16855	2540	158064	No_or_no_constitutive_exon
CCTTCAGGAGGGCCTCATGTAAGGTGATCCGTCCTCATTGTCGCAGGGAGGC	745071095	745071272	745071322	745071270	-1	chr2H	HORVU2Hr1G119430	745068960	745072656	None	16855	2540	158064	No_or_no_constitutive_exon
GTAATGTCTAACCCTTTTTTTTTATTGGGGCCATGTTTACTTGGGGACAGGT	745232125	745232210	745232075	745232127	1	chr2H	HORVU2Hr1G119480	745229545	745234470	None	16855	2540	158064	No_or_no_constitutive_exon
TCTGTCCATGTATGCAATCATGCCATAACTTCTCTTGTTGGGTGAACCAGAT	746571685	746572054	746572104	746572052	-1	chr2H	HORVU2Hr1G119920	746569147	746574176	None	16855	2540	158064	No_or_no_constitutive_exon
AGTTTGATTCATCAGTGTATTGATGCTTGGGTGTTTACTTTGGGTGAAAGGT	746747813	746747975	746748025	746747973	-1	chr2H	HORVU2Hr1G119970	746743616	746749420	None	16855	2540	158064	No_or_no_constitutive_exon
CTGAACTGTCAGAATTTAAAAAGTTACTCTTCAAATTGGGTGTGAGGCAGAC	746997808	746998334	746997758	746997810	1	chr2H	HORVU2Hr1G120060	746988708	747007811	None	16855	2540	158064	No_or_no_constitutive_exon
TTCATTTTGTTATAAGTCTGATTTATACATTTATTGTCTAAACGGGTCAGGT	747548309	747548654	747548704	747548652	-1	chr2H	HORVU2Hr1G120230	747546974	747549938	None	16855	2540	158064	No_or_no_constitutive_exon
TCATGGAATACTCTGATCGCTGGGTTTTCTGGTGCTGGGGATGGATGGAGTG	749752967	749754207	749752917	749752969	1	chr2H	HORVU2Hr1G120630	749752206	749814655	None	16855	2540	158064	No_or_no_constitutive_exon
ATTAGGCTGATTTTGTTGAGGTGTGCGTGCGTGCGTGTGTGCGGGTGCAGAG	750829565	750829675	750829515	750829567	1	chr2H	HORVU2Hr1G121110	750809860	750836936	4337363	16855	2540	158064	No_or_no_constitutive_exon
GGGCCGGCCGCGTCGTCGGCGAGCGGTACCGCCACGATGGGGCCGAGGAGCT	751552202	751552269	751552152	751552204	1	chr2H	HORVU2Hr1G121440	751551434	751555216	None	16855	2540	158064	No_or_no_constitutive_exon
TTTAACATTCCTTGATGCGATTACTTCAGCCTGAGGATTGGGATGATGAGGA	751887756	751887822	751887706	751887758	1	chr2H	HORVU2Hr1G121990	751885639	751889762	None	16855	2540	158064	No_or_no_constitutive_exon
TTTGGGTTATATGACTACTCATCGTAGTCTGCAGGGCGATGGGCGACCAGCT	751895352	751895412	751895462	751895410	-1	chr2H	HORVU2Hr1G122000	751890537	751895932	None	16855	2540	158064	No_or_no_constitutive_exon
TGATCGAAAGAACACTAGGTCTCAAATGTCTCTTCTGCCTTGGGTAATAGGT	751958694	751958723	751958773	751958721	-1	chr2H	HORVU2Hr1G122040	751953870	751964775	None	16855	2540	158064	Yes
CTGGATGGATCTCCATCGATTAAACCTCCCTGGTCTTGCTGTGGGTGTAGCA	752207336	752207417	752207467	752207415	-1	chr2H	HORVU2Hr1G122110	752206292	752216549	None	16855	2540	158064	No_or_no_constitutive_exon
CATATATACTATCGATTCACTAGCTGAAACAATCCTCTATATTGGGGCAGCA	752589363	752589517	752589313	752589365	1	chr2H	HORVU2Hr1G122160	752586965	752594806	None	16855	2540	158064	No_or_no_constitutive_exon
ATATACTATCGATTCACTAGCTGAAACAATCCTCTATATTGGGGCAGCAGCT	752589366	752589517	752589316	752589368	1	chr2H	HORVU2Hr1G122160	752586965	752594806	None	16855	2540	158064	No_or_no_constitutive_exon
ATATACTATCGATTCACTAGCTGAAACAATCCTCTATATTGGGGCAGCAGCT	752637596	752637747	752637797	752637745	-1	chr2H	HORVU2Hr1G122180	752632143	752643439	None	16855	2540	158064	No_or_no_constitutive_exon
CATATATACTATCGATTCACTAGCTGAAACAATCCTCTATATTGGGGCAGCA	752637596	752637750	752637800	752637748	-1	chr2H	HORVU2Hr1G122180	752632143	752643439	None	16855	2540	158064	No_or_no_constitutive_exon
CCCGCTACTTCATCTGCGGCTTCCCGGGCCACTGCGCCGGGGGAATGAAGGT	753438895	753439422	753439472	753439420	-1	chr2H	HORVU2Hr1G122620	753438895	753490313	None	16855	2540	158064	No_or_no_constitutive_exon
AAAAAAACAAATTTGGAATCTTGATGGTTGTCGATATTGGGTGGAGGCAGGA	758422476	758423718	758422426	758422478	1	chr2H	HORVU2Hr1G124350	758421796	758423771	None	16855	2540	158064	No_or_no_constitutive_exon
ATCTAAAAAAACAAATTTGGAATCTTGATGGTTGTCGATATTGGGTGGAGGC	758422472	758423112	758422422	758422474	1	chr2H	HORVU2Hr1G124350	758421796	758423771	None	16855	2540	158064	No_or_no_constitutive_exon
AACACCTCTCTCTCTCTCTCTCTCTCTGTCCGCGCGCGCCGGGGATGCAGCT	758662469	758662584	758662634	758662582	-1	chr2H	HORVU2Hr1G124530	758649763	758663450	None	16855	2540	158064	No_or_no_constitutive_exon
CACATGTTCCATAAATCTTGATGTAATTTTGGTTGTAAATTATGGGACAGCT	759290281	759290287	759290337	759290285	-1	chr2H	HORVU2Hr1G124860	759290208	759292377	None	16855	2540	158064	No_or_no_constitutive_exon
AGAATTAACAATGGTGGACGGTGCAGAGAGGTGCGGCGGCGGCAGGGGAGGA	762464117	762464407	762464067	762464119	1	chr2H	HORVU2Hr1G126040	762462449	762470167	None	16855	2540	158064	No_or_no_constitutive_exon
AGAATTAACAATGGTGGACGGTGCAGAGAGGTGCGGCGGCGGCAGGGGAGGA	762527116	762527406	762527456	762527404	-1	chr2H	HORVU2Hr1G126080	762526275	762529120	None	16855	2540	158064	No_or_no_constitutive_exon
AATGGTGGACGGTGCAGAGAGGTGCGGCGGCGGCAGGGGAGGACGAGGAGCG	762527116	762527397	762527447	762527395	-1	chr2H	HORVU2Hr1G126080	762526275	762529120	None	16855	2540	158064	No_or_no_constitutive_exon
ACCTATGGAGCATACAATTTCTCAACCTGCTTCTAGTGCAAGGGAGTCAGGT	764286384	764287529	764287579	764287527	-1	chr2H	HORVU2Hr1G126690	764279328	764290102	None	16855	2540	158064	No_or_no_constitutive_exon
ACCTACCGAGCATACACTCTCTGAACCTGATTCTGATGCAAGGGAGTCAGGT	764286384	764287829	764287879	764287827	-1	chr2H	HORVU2Hr1G126690	764279328	764290102	None	16855	2540	158064	No_or_no_constitutive_exon
TGCTATGGAGCATAAAAGCCCTGAACCTGATTCGAATGCAAGGGTGTCAGGT	764286384	764287394	764287444	764287392	-1	chr2H	HORVU2Hr1G126690	764279328	764290102	None	16855	2540	158064	No_or_no_constitutive_exon
AGAATTTTCATTTAAACACATGGATCACATCATGGTTTGTTGGGGGGCAGGT	764591758	764591917	764591967	764591915	-1	chr2H	HORVU2Hr1G126750	764585666	764594323	None	16855	2540	158064	No_or_no_constitutive_exon
ATATAGTATTTGACAAAGACTAACGGGACTGCACCACTGTCAATGGGCAGAC	765054446	765057288	765054396	765054448	1	chr2H	HORVU2Hr1G126810	765050409	765159289	None	16855	2540	158064	No_or_no_constitutive_exon
ATATCATAATAATTAATATATTTAACTCGTGTACTTGATCGTGGGTGAAGAA	765157704	765159265	765157654	765157706	1	chr2H	HORVU2Hr1G126810	765050409	765159289	None	16855	2540	158064	No_or_no_constitutive_exon
CAAAGATGTCACCGCCCGGAACATCAGATAGATTGGATGCCGAGGGGCAGGG	765632630	765633493	765632580	765632632	1	chr2H	HORVU2Hr1G126940	765627838	765634298	None	16855	2540	158064	No_or_no_constitutive_exon
CTACTTCTCTTTTCTTTACATGAGCACATGCATGAAATGGGAATGTGCAGGG	766099510	766099997	766099460	766099512	1	chr2H	HORVU2Hr1G127210	766098910	766100937	None	16855	2540	158064	No_or_no_constitutive_exon
AGCTGAACTGTGAACTGAAGCTGAAACTGTTTGTGTGTGGGTGGGTGCAGGA	351568	353072	353122	353070	-1	chr3H	HORVU3Hr1G000140	351568	354413	None	16855	2540	158064	No_or_no_constitutive_exon
CCTTCCGGCTGCACGAGGTGATCGCGGTGCTGGAGCAGGAGGGCGCCGAGGT	383083	383106	383156	383104	-1	chr3H	HORVU3Hr1G000160	382239	438046	None	16855	2540	158064	No_or_no_constitutive_exon
CCAGGCTCGTCCGGGGAGTGTCGGAGGCTGGGCTGGAGGAATGGGCCAAGAC	680444	680711	680761	680709	-1	chr3H	HORVU3Hr1G000340	680057	683999	None	16855	2540	158064	No_or_no_constitutive_exon
TCAATTCTCTCACCTGGAAAATTATGTATTGATTTTGTGGAATCAGGGAGGA	1115323	1115476	1115273	1115325	1	chr3H	HORVU3Hr1G000420	1113533	1160560	None	16855	2540	158064	No_or_no_constitutive_exon
GATAAGGACCATGAGAGGGAGGAAAGGAACAGAGATCGGGACAAGGAAAGAG	1469046	1469197	1468996	1469048	1	chr3H	HORVU3Hr1G000540	1465484	1474034	None	16855	2540	158064	No_or_no_constitutive_exon
ATGTCTGCATCTTGGATCTAAATAAACGGGTGGTGTTGTTGGGAGGACAGGG	1577765	1577824	1577874	1577822	-1	chr3H	HORVU3Hr1G000590	1574280	1578394	None	16855	2540	158064	No_or_no_constitutive_exon
GTCTAGAGTAGCGACATTGGCTTAAATCGATGTGGTGGGTGGACATGCAGGT	2016607	2016734	2016557	2016609	1	chr3H	HORVU3Hr1G000940	2003761	2018144	None	16855	2540	158064	No_or_no_constitutive_exon
AAATGAGATTAATGTTATGTTATTTTCTTCTCCTACAATCGATTGGGCAGAT	4144267	4144395	4144445	4144393	-1	chr3H	HORVU3Hr1G002040	4143675	4149573	None	16855	2540	158064	No_or_no_constitutive_exon
CGATTTTCATTCGTACCTCTTCATCAACCTTTGATTTTAGGGACCGATAGAG	4179389	4179470	4179339	4179391	1	chr3H	HORVU3Hr1G002070	4177459	4184916	None	16855	2540	158064	No_or_no_constitutive_exon
CACACTGTTGCTGATCTGTCTTCTCACCTATGAATCCTATGTGGGTGCAGCA	4983659	4983951	4983609	4983661	1	chr3H	HORVU3Hr1G002270	4977677	4988823	None	16855	2540	158064	No_or_no_constitutive_exon
GGCAGGGCGCTGCCTCCTCCTCCTCCGCGGCGGAGAAGAAGCGGGACAAGGC	4992842	4992950	4992792	4992844	1	chr3H	HORVU3Hr1G002280	4992531	5000834	4345220	16855	2540	158064	No_or_no_constitutive_exon
GACACCGCTGCTGCTATCTCTTCTAACCCATCAAACCTATGTGGGCGCAGCA	6145943	6146048	6146098	6146046	-1	chr3H	HORVU3Hr1G002470	6143513	6147736	None	16855	2540	158064	No_or_no_constitutive_exon
AAGGGCAGAAAGAATCCTCAGTTTTGCTACCACGACAGTCAGCTGGGCAGTG	6611352	6611484	6611534	6611482	-1	chr3H	HORVU3Hr1G002550	6582406	6615295	None	16855	2540	158064	No_or_no_constitutive_exon
CATTTTGGAGCAAACTCCACATGTTGTATGACTTCTTCTTCGTTGGGAAGAT	6811641	6811784	6811591	6811643	1	chr3H	HORVU3Hr1G002660	6808886	6812817	None	16855	2540	158064	No_or_no_constitutive_exon
GATGGTGCTCTGTTGCTCCTGACGGAATCTGTTGGTTTCGGTGGGTGCAGGG	6821759	6821834	6821884	6821832	-1	chr3H	HORVU3Hr1G002670	6816019	6822222	None	16855	2540	158064	No_or_no_constitutive_exon
ATGACATCTCTAACCCTCCTTTGTGTGAATAACAATCACCTCACGGGAAGTA	11120856	11122834	11120806	11120858	1	chr3H	HORVU3Hr1G004180	11119378	11123037	None	16855	2540	158064	No_or_no_constitutive_exon
GTACGTACCTCTTTGGTTCAGGTCTCGCAACGAGCAAGGGAGGCGAGGAGGC	11178521	11178785	11178835	11178783	-1	chr3H	HORVU3Hr1G004250	11177839	11179104	None	16855	2540	158064	No_or_no_constitutive_exon
GTACGTACCTCTTTGGTTCAGGTCTCGCAACGAGCAAGGGAGGCGAGGAGGC	11206524	11206788	11206474	11206526	1	chr3H	HORVU3Hr1G004280	11206205	11207297	None	16855	2540	158064	No_or_no_constitutive_exon
CTTAGACGCCCTTGCTTAAGGCATTCATCTATACTCTCCCCCGGGGGAAGCG	11837704	11837834	11837884	11837832	-1	chr3H	HORVU3Hr1G004650	11837704	11838332	None	16855	2540	158064	No_or_no_constitutive_exon
AGAGTTCCATTACGATTAATGGGTGGCTTCGAGATTTCTTGTGGGCACAGGC	11857865	11858162	11857815	11857867	1	chr3H	HORVU3Hr1G004680	11853382	11858162	None	16855	2540	158064	No_or_no_constitutive_exon
GAATCCGCGTGCTAATCCTCCTTCTGATGTTGTTTGTGGCTGGGATGCAGGA	14947826	14947907	14947776	14947828	1	chr3H	HORVU3Hr1G006000	14947386	14955624	None	16855	2540	158064	No_or_no_constitutive_exon
CGGTTCTCAAGGTGAACGGGAGGTCGTGCAAGAGGGACAGCACGGGGAAGGT	15301040	15301157	15301207	15301155	-1	chr3H	HORVU3Hr1G006310	15300747	15302081	None	16855	2540	158064	No_or_no_constitutive_exon
TAAACCGTAAAGATATTTACAGACTCTTCTTATGCAGGGGGCAGTACAAGGA	16498734	16498757	16498684	16498736	1	chr3H	HORVU3Hr1G006830	16463410	16500641	None	16855	2540	158064	No_or_no_constitutive_exon
TTCCAGCTTTGCTCCTTCCTGAAATATTTGCCTCCAGAATAAGGGCCAAGGC	17409276	17409306	17409226	17409278	1	chr3H	HORVU3Hr1G007190	17404853	17410640	None	16855	2540	158064	No_or_no_constitutive_exon
TTACAAGTTGCGCAAGTCGATGGCAAACATTGGATGGTGTGATTGGGCAGCT	19022840	19023158	19023208	19023156	-1	chr3H	HORVU3Hr1G008420	19022220	19025999	None	16855	2540	158064	No_or_no_constitutive_exon
AAATATCCCAATTTTATTAATAAAGTTATCTCTTTTTCCGTGCAGGGCAGGG	19417621	19417798	19417848	19417796	-1	chr3H	HORVU3Hr1G008680	19417515	19423227	None	16855	2540	158064	No_or_no_constitutive_exon
AAGTTTGTTGATGTCGTCCTTTTGTTTTTTGTGAAACATCTGTAGGGTAGGC	19904997	19905683	19905733	19905681	-1	chr3H	HORVU3Hr1G009240	19903085	19908363	None	16855	2540	158064	No_or_no_constitutive_exon
CGACGCGGCCGTCGCCACCCGCCCCAAGACCAAGGGCAAGGACGCGGGAGGG	22607092	22607269	22607319	22607267	-1	chr3H	HORVU3Hr1G010300	22601279	22607841	None	16855	2540	158064	No_or_no_constitutive_exon
GTGGTGGTGCGGCGATTGAGCCGGCGTTAATGGCGTGTGGGTGGACGCAGGG	25089501	25089786	25089836	25089784	-1	chr3H	HORVU3Hr1G011620	25088179	25090709	None	16855	2540	158064	No_or_no_constitutive_exon
GTAACACCTCCGACCCCAAGTACTCTGCCTACAGCTATTGGGCCAACAAGCA	26279786	26280940	26280990	26280938	-1	chr3H	HORVU3Hr1G012050	26279583	26281790	None	16855	2540	158064	No_or_no_constitutive_exon
TCCAACGACGGCGTGAGACGGACGAAGAGGAAGAGGAAGAGTTTGGGGAGCT	26301993	26303009	26303059	26303007	-1	chr3H	HORVU3Hr1G012080	26300594	26304694	None	16855	2540	158064	No_or_no_constitutive_exon
CACCATATATACGTTTTCTTCTTGCTGACGAGGAGTTGTTGGGTGTGCAGCT	26544196	26544483	26544146	26544198	1	chr3H	HORVU3Hr1G012170	26544050	26549073	None	16855	2540	158064	No_or_no_constitutive_exon
CTTCCTCTCTCTCCATCTTTTGTCATAAGACCATCTCCGTCCGGGGGCAGGT	27039474	27039708	27039424	27039476	1	chr3H	HORVU3Hr1G012530	27032902	27041392	None	16855	2540	158064	No_or_no_constitutive_exon
ACGGCGGCGCCGGGGACATCCCGCGGACGCTGCCGCCGGAGCGCAGGGAGCC	27039310	27039400	27039260	27039312	1	chr3H	HORVU3Hr1G012530	27032902	27041392	None	16855	2540	158064	No_or_no_constitutive_exon
GGCCCGACGCCGGCGGGTCCGGATCCGGCGGGGAGGGGGGAGCGGGTCAGGC	27806643	27806769	27806819	27806767	-1	chr3H	HORVU3Hr1G012850	27797881	27807235	None	16855	2540	158064	No_or_no_constitutive_exon
ACGCCGGCGGGTCCGGATCCGGCGGGGAGGGGGGAGCGGGTCAGGCGGAGGA	27806643	27806763	27806813	27806761	-1	chr3H	HORVU3Hr1G012850	27797881	27807235	None	16855	2540	158064	No_or_no_constitutive_exon
AAGCTATTTTCATTTTGCACTGACCAAAACGTGTATCTATGTGTGGGCAGAC	28463636	28464387	28463586	28463638	1	chr3H	HORVU3Hr1G013170	28461696	28464387	4332825	16855	2540	158064	No_or_no_constitutive_exon
AAGCTGCATTGCAAGGTGTACTAATGGTTTTATTGACTGGGGAACTGCAGAG	28805854	28805978	28805804	28805856	1	chr3H	HORVU3Hr1G013350	28804799	28808275	4325211	16855	2540	158064	No_or_no_constitutive_exon
TTATTCATTTTATAACAATCTTGTCTAACTATTATCTTTTGGGTGACTAGGT	30445265	30445362	30445215	30445267	1	chr3H	HORVU3Hr1G013730	30439509	30445939	None	16855	2540	158064	No_or_no_constitutive_exon
GCGAGGACGACTACGGCGGCCGCGCCCCGGCCTACGGTGGGGGGCGCGAGGA	32217566	32218004	32218054	32218002	-1	chr3H	HORVU3Hr1G014120	32215741	32220605	None	16855	2540	158064	No_or_no_constitutive_exon
AGGAGGGGATCCCGCCGGACCAGCAGCGGCTCATCTTCGCCGGGAAGCAGCT	32314783	32315101	32314733	32314785	1	chr3H	HORVU3Hr1G014150	32314337	32315155	None	16855	2540	158064	No_or_no_constitutive_exon
AGGAGGGGATCCCGCCGGACCAGCAGCGGCTCATCTTCGCCGGGAAGCAGCT	32431697	32432015	32432065	32432013	-1	chr3H	HORVU3Hr1G014180	32431643	32432461	None	16855	2540	158064	No_or_no_constitutive_exon
CCTTTACTGCACACGAGTTCTCATACATTCTGTAAATTGATTTGGGAAAGCT	32697913	32698000	32697863	32697915	1	chr3H	HORVU3Hr1G014320	32696854	32699397	None	16855	2540	158064	No_or_no_constitutive_exon
ATCTATGTCATCTGGTGGTTGCCATATCGTCCGGCCAATGCGGGGCGCAGGG	33559935	33560321	33559885	33559937	1	chr3H	HORVU3Hr1G014590	33557911	33563475	None	16855	2540	158064	No_or_no_constitutive_exon
GAGGCATTTACTTTTCTGTAACACTAAGAGTAATTTTTTTATGGGCACAGGA	40791814	40792111	40792161	40792109	-1	chr3H	HORVU3Hr1G016630	40788337	40794712	None	16855	2540	158064	No_or_no_constitutive_exon
TGGCAGTCGCGCCGATGGAGCGCACCGTGTCGTTTGCACCGGGCTACGAGGG	41606114	41607417	41606064	41606116	1	chr3H	HORVU3Hr1G016840	41605846	41607502	None	16855	2540	158064	No_or_no_constitutive_exon
CCATCCGATTCATTCTGAGCTTAATAATTAAGCGGGTGTTGGGCGTGCAGGC	44043195	44043459	44043509	44043457	-1	chr3H	HORVU3Hr1G017330	44039648	44047566	None	16855	2540	158064	No_or_no_constitutive_exon
ATTGTTCTCATGTCGCTGTGACTGATTGTGGGAACAAACATGGTGGGCAGGC	44583207	44583383	44583433	44583381	-1	chr3H	HORVU3Hr1G017490	44576518	44584077	None	16855	2540	158064	No_or_no_constitutive_exon
AACCATTCCCTGATTCCATGTCTTGGTTTCTTCCTGCGAGGGAAGGGAAGGT	45325320	45325431	45325481	45325429	-1	chr3H	HORVU3Hr1G017600	45320232	45325883	None	16855	2540	158064	No_or_no_constitutive_exon
GACTGAACCATTCCCTGATTCCATGTCTTGGTTTCTTCCTGCGAGGGAAGGG	45325320	45325436	45325486	45325434	-1	chr3H	HORVU3Hr1G017600	45320232	45325883	None	16855	2540	158064	No_or_no_constitutive_exon
TGGCTAGCTTGTTTGTATTTATATAAAATTTCTGATGAAATGGGATGCAGTG	45333563	45333723	45333773	45333721	-1	chr3H	HORVU3Hr1G017630	45330906	45335709	None	16855	2540	158064	No_or_no_constitutive_exon
CTTTAGCGTATATGACTCGACACTTGTTCGGTTTCGCTAGATATGGGGAGCT	46536952	46537001	46536902	46536954	1	chr3H	HORVU3Hr1G017990	46529311	46546344	None	16855	2540	158064	No_or_no_constitutive_exon
ATTCTTCGAGCTTCTCATGCCTTTGCCTGACTCGGCGTAGGTGCGGGCAGCC	46985782	46985923	46985732	46985784	1	chr3H	HORVU3Hr1G018120	46985493	46986205	None	16855	2540	158064	Yes
GCTCTAGTATAAAGTTATACTGAACTTGAGATACTTATTTTGGGACGTAGGG	50676032	50676208	50675982	50676034	1	chr3H	HORVU3Hr1G019010	50673212	50676428	None	16855	2540	158064	No_or_no_constitutive_exon
GCTCTAGTACAAAGTTGTACTAAGTTGAAGACATTTATTTTGGGACGGAGGG	51118899	51118929	51118849	51118901	1	chr3H	HORVU3Hr1G019090	51105268	51119074	None	16855	2540	158064	No_or_no_constitutive_exon
GCTTCTGCTGCACCCTCTCGATATGGCTGGCTTTGTATAAATGGGCGCAGTG	51109197	51109245	51109147	51109199	1	chr3H	HORVU3Hr1G019090	51105268	51119074	None	16855	2540	158064	No_or_no_constitutive_exon
GAGTGTCTTATTATCTCCAACGTCATGATATACTGCCGATATGGGTACAGGC	57010408	57011214	57011264	57011212	-1	chr3H	HORVU3Hr1G019680	57010408	57011462	None	16855	2540	158064	No_or_no_constitutive_exon
GAGTGTCTTATTATCTCCAACGTCATGATATACTGCCGATATGGGTACAGGC	57080190	57080838	57080140	57080192	1	chr3H	HORVU3Hr1G019700	57079940	57085362	None	16855	2540	158064	No_or_no_constitutive_exon
AAGGATATGACGGATTGAATAATTTAATCTACACCTTGGGTGATGAATAGAG	57081797	57081824	57081747	57081799	1	chr3H	HORVU3Hr1G019700	57079940	57085362	None	16855	2540	158064	No_or_no_constitutive_exon
GGCGGCCCGCGCCGTTCGCGGCCTGCCGGGAGGAGGCCAGGGGGGAGGAGGA	61066882	61066937	61066832	61066884	1	chr3H	HORVU3Hr1G020100	61065897	61070706	None	16855	2540	158064	No_or_no_constitutive_exon
ATTTACTTTGTTATTGAGATCCTAAAATCAATTGTGGATTTGATGGGCAGGA	62102445	62102710	62102395	62102447	1	chr3H	HORVU3Hr1G020200	62101337	62106035	None	16855	2540	158064	No_or_no_constitutive_exon
TAGCAGATGCATTGTTGGCTCTGTCACCATATTTTTTTTTTGAGGGAAAGAC	64673242	64673313	64673363	64673311	-1	chr3H	HORVU3Hr1G020690	64666809	64675469	None	16855	2540	158064	No_or_no_constitutive_exon
TGTGCTGTTCTTGGTGATTGATTTGGTGTGTTGTGGGGGTGGCGATGCAGGT	65981119	65981222	65981272	65981220	-1	chr3H	HORVU3Hr1G020880	65978344	65981868	None	16855	2540	158064	No_or_no_constitutive_exon
AGTTCGGGGCCATGGACGGTCCAGAGGACGAGCAGCCAAGGGCGCAGCAGAG	65979893	65980003	65980053	65980001	-1	chr3H	HORVU3Hr1G020880	65978344	65981868	None	16855	2540	158064	No_or_no_constitutive_exon
GATGTCCCGTCGCACGAACGAACACGAAGCCAAAGAAGCTGGGCGAGGAGGG	66816074	66816187	66816024	66816076	1	chr3H	HORVU3Hr1G021050	66760125	66838408	None	16855	2540	158064	No_or_no_constitutive_exon
GGAATTACAGTTTAATATGTCTGCTTGCAATTTTTCCTCTTCTGGGAAAGGG	66833045	66833079	66832995	66833047	1	chr3H	HORVU3Hr1G021050	66760125	66838408	None	16855	2540	158064	No_or_no_constitutive_exon
GCAAACAAGTAACCAACCGAAGGTCTCAAATCCATCAGTTTGGGATGCAGAA	68837990	68838121	68837940	68837992	1	chr3H	HORVU3Hr1G021310	68834974	68838931	None	16855	2540	158064	No_or_no_constitutive_exon
GGAAGAAGAGGTAGAAGAGGTAGAAGAGGAAGAGGCAGAAGAAGAGGGAGAC	69610168	69610573	69610623	69610571	-1	chr3H	HORVU3Hr1G021380	69607048	69611539	None	16855	2540	158064	No_or_no_constitutive_exon
GGTCTCAAAAGAAAGAAATTGCATACTGATCCGTTGGGTTGAATGATCAGGT	74788566	74788640	74788516	74788568	1	chr3H	HORVU3Hr1G021750	74784619	74790194	None	16855	2540	158064	No_or_no_constitutive_exon
TGTGAACACCATTTTTTTCCTATACCATGTATCATGTGAATGGGCGACAGAC	76051799	76052408	76051749	76051801	1	chr3H	HORVU3Hr1G021970	76044756	76052955	None	16855	2540	158064	No_or_no_constitutive_exon
CAGAAAGCAATGGGAGGGCATCTTGGTAGCATTATGTCTTCAATGGGCAGGT	76060083	76060189	76060239	76060187	-1	chr3H	HORVU3Hr1G022000	76054287	76087672	None	16855	2540	158064	No_or_no_constitutive_exon
TTATCTGTACTCTTATTTCTTCATCATTTTATGTTTCTTTGGGTACACAGGT	80222550	80222655	80222705	80222653	-1	chr3H	HORVU3Hr1G022500	80216667	80226652	None	16855	2540	158064	No_or_no_constitutive_exon
ACACTATTTATGATTATGCATGCATGTCGCTATCGCGGGTTATTAAAAAGAT	80221598	80221643	80221693	80221641	-1	chr3H	HORVU3Hr1G022500	80216667	80226652	None	16855	2540	158064	No_or_no_constitutive_exon
GGCTTCATGTTCTGTTCTCAGCTGACGACGTGCTGGGTGTGGGTGCGCAGGG	80618667	80618782	80618832	80618780	-1	chr3H	HORVU3Hr1G022540	80616912	80619778	None	16855	2540	158064	No_or_no_constitutive_exon
CAAAGCATATTTCCCTCGAACTGAGCCGTTAATTTGCAATGCAGGGATAGTG	82286444	82287691	82286394	82286446	1	chr3H	HORVU3Hr1G022780	82280120	82287713	None	16855	2540	158064	No_or_no_constitutive_exon
TGTGCTGAACCCTTTTTCTTTTTTTTTTGTTCTTCATTTCCGGGATGCAGGG	82839346	82839467	82839296	82839348	1	chr3H	HORVU3Hr1G022800	82838258	82850099	None	16855	2540	158064	No_or_no_constitutive_exon
TAGAAGGCGATGGAGCTCTGCCTGACTGTATAATGTATGTGTGGGTGCAGCT	84790596	84791199	84790546	84790598	1	chr3H	HORVU3Hr1G022960	84789984	84792571	None	16855	2540	158064	No_or_no_constitutive_exon
TAGTAGTACATGTGTTTTTGTGTTTGACCACTGCATTTTGCATGGGACAGCG	84979421	84979445	84979495	84979443	-1	chr3H	HORVU3Hr1G023030	84974508	84980844	None	16855	2540	158064	No_or_no_constitutive_exon
TCTCATTTTGTTAGACAATGTCATGCTTATTAAGTTCTTTCAGGGTGCAGAT	85842460	85842528	85842578	85842526	-1	chr3H	HORVU3Hr1G023160	85840350	85843778	None	16855	2540	158064	No_or_no_constitutive_exon
TTCTATCTTACTAATCTGTCTATTTGTGATGGTGTTTACTTTCGGGAAAGGC	86489144	86489348	86489398	86489346	-1	chr3H	HORVU3Hr1G023430	86484804	86489769	None	16855	2540	158064	No_or_no_constitutive_exon
GTTAATTTGGCATTTATTTCTGTAATGTGATGGTGTTTCTGTGGGCAAAGGT	88246813	88246993	88246763	88246815	1	chr3H	HORVU3Hr1G023740	88245942	88253822	None	16855	2540	158064	No_or_no_constitutive_exon
GGGCTGCTGGATGTGGAGCGGGGGCGAGGCGGTTCGGGGTGCTGACGGAGGA	88343187	88343286	88343336	88343284	-1	chr3H	HORVU3Hr1G023750	88342230	88343774	None	16855	2540	158064	No_or_no_constitutive_exon
GTTTTGATAGGTGTGTGCTGATATGGTTTTGTCTTTTTCTGGGATCACAGGG	90194366	90194471	90194316	90194368	1	chr3H	HORVU3Hr1G023960	90192352	90196331	None	16855	2540	158064	Yes
CTTGCAGGCTCACAATTCAGTGTTTTGGTTGACATTTGGGTATAGGGCAGGA	90897415	90897650	90897365	90897417	1	chr3H	HORVU3Hr1G024040	90896298	90899006	None	16855	2540	158064	No_or_no_constitutive_exon
TCCGGCGCGGGGACGGCAAGCAGCTGCAGCTGGCGGCGGGGGGAGGGCAGGC	92318562	92318781	92318831	92318779	-1	chr3H	HORVU3Hr1G024220	92318102	92319597	None	16855	2540	158064	No_or_no_constitutive_exon
CAAATTTGAGACGTACGGGACACATAAAACGTGCTCATTCGTGGGTGCAGGT	97855797	97856179	97856229	97856177	-1	chr3H	HORVU3Hr1G024920	97855787	97857760	None	16855	2540	158064	No_or_no_constitutive_exon
TATAGTGAGAACTAATTCCTGGTCGAATTGTGGTGGCACGTGCAGGGCAGCT	99133500	99133674	99133450	99133502	1	chr3H	HORVU3Hr1G025090	99112497	99133906	None	16855	2540	158064	No_or_no_constitutive_exon
TGGCATTGTTAATGGTGGCCACGTGCGTGCGTGCAGCTCGGGGGGCCGAGCT	103648713	103649740	103648663	103648715	1	chr3H	HORVU3Hr1G026010	103647508	103649858	None	16855	2540	158064	No_or_no_constitutive_exon
TTGGTTCCCATGGGGTGCATGTGGATCCTCTTGGCAGGGATGTGGAGCAGAG	111851131	111852058	111852108	111852056	-1	chr3H	HORVU3Hr1G026870	111849653	111854296	None	16855	2540	158064	No_or_no_constitutive_exon
GCCACTCTCTTTGGGGATAAATTTATATAATTGGTTTATGGGAATGACAGGT	116181373	116181467	116181517	116181465	-1	chr3H	HORVU3Hr1G027290	116156734	116191359	None	16855	2540	158064	No_or_no_constitutive_exon
AGTACGTCAGGCCGTCCTGGTGCAACAACCGCAGCAACAACGGGAGCGAGCT	119255250	119255561	119255611	119255559	-1	chr3H	HORVU3Hr1G027590	119252011	119256039	None	16855	2540	158064	No_or_no_constitutive_exon
GATTTATGAGTATTACTTAACACATCATTTATTATGTTGTGGGATGGCAGTT	127869495	127869660	127869710	127869658	-1	chr3H	HORVU3Hr1G028550	127834219	127877322	None	16855	2540	158064	No_or_no_constitutive_exon
TTCCATCCCGACTCCTCACCTTTTTATTTTCATTCATGGGGAAAATACAGAT	128274900	128274971	128275021	128274969	-1	chr3H	HORVU3Hr1G028600	128274900	128275476	None	16855	2540	158064	No_or_no_constitutive_exon
TTTCTATACAAACGTTTCACATTTTCTGGGGACCGTGTCAAACCGGGCAGCA	134810674	134815816	134815866	134815814	-1	chr3H	HORVU3Hr1G029300	134809023	134817258	None	16855	2540	158064	No_or_no_constitutive_exon
TGAAAATCTCTTTGCTCAACCCTTGGAAATTCTAAACGATGGGAAGATAGTC	134815377	134815514	134815564	134815512	-1	chr3H	HORVU3Hr1G029300	134809023	134817258	None	16855	2540	158064	No_or_no_constitutive_exon
CGCACAGCGTCGTGGTCGCCTTCCAGACCTTCGAGCGGGTGTGGGAGGAGCT	138481533	138482035	138481483	138481535	1	chr3H	HORVU3Hr1G029670	138479112	138486467	None	16855	2540	158064	No_or_no_constitutive_exon
GTCACTTTTGATGACTAATTTACTAATCCATCGAAGTTGTGTATGGGCAGAT	139229824	139230167	139230217	139230165	-1	chr3H	HORVU3Hr1G029790	139223374	139235062	None	16855	2540	158064	No_or_no_constitutive_exon
TTTTGATGACTAATTTACTAATCCATCGAAGTTGTGTATGGGCAGATCAGCA	139229824	139230162	139230212	139230160	-1	chr3H	HORVU3Hr1G029790	139223374	139235062	None	16855	2540	158064	No_or_no_constitutive_exon
GCAGCGAGGACGGGAGCCGGACGTTGTCCGGGAAGGGCGGGGACAAGAAGGG	141561105	141561472	141561522	141561470	-1	chr3H	HORVU3Hr1G030090	141558648	141562577	None	16855	2540	158064	No_or_no_constitutive_exon
GTGTACAGTTTCGGCATTGTGCTATTCGAGATTATCTCGGGAAGAAGGAGCA	141735912	141735918	141735968	141735916	-1	chr3H	HORVU3Hr1G030100	141730356	141738092	None	16855	2540	158064	No_or_no_constitutive_exon
AAAGAGAAATATTGTCACCAGTTTCCCCATCCGGATTCGCTGGGAGTCAGGA	146546231	146546413	146546181	146546233	1	chr3H	HORVU3Hr1G030420	146546057	146550346	None	16855	2540	158064	No_or_no_constitutive_exon
TAAATTCCTTCTCATTCTCACATTACATTGCCTCTATTTTTGGGATGCAGTA	146864147	146864232	146864097	146864149	1	chr3H	HORVU3Hr1G030470	146862214	146872122	None	16855	2540	158064	No_or_no_constitutive_exon
TTTGTTGCAGTGAGTTCCCTCCTGTGTTAATACTTAAGTTGGGTGGCTAGCT	146967070	146967207	146967257	146967205	-1	chr3H	HORVU3Hr1G030490	146964220	146968279	None	16855	2540	158064	No_or_no_constitutive_exon
CTGTGTCTTCACATACATTTTGCTCCATGTTATTCTGCTTGGGTGTGTAGGT	148361080	148361227	148361030	148361082	1	chr3H	HORVU3Hr1G030620	148359368	148364867	None	16855	2540	158064	No_or_no_constitutive_exon
AATGTCTTTTAGTAGTAATATCTGATGTCAATGCTTATTGGGGCCAACAGCT	148375602	148376023	148376073	148376021	-1	chr3H	HORVU3Hr1G030640	148373081	148380743	None	16855	2540	158064	No_or_no_constitutive_exon
TAGTATATATCTGGACTCAAGCATTGTTGTTCTCTTTTTGATTGGGGCAGGA	149607374	149607463	149607324	149607376	1	chr3H	HORVU3Hr1G030750	149605791	149612694	None	16855	2540	158064	No_or_no_constitutive_exon
CGGCATGGAGAACAGCCCGCTCGGCTCCTCCTCCTCCACGGGAGGCCGAGGC	159603516	159603659	159603709	159603657	-1	chr3H	HORVU3Hr1G031800	159598289	159604026	None	16855	2540	158064	No_or_no_constitutive_exon
GTGGTACAGCGGAGTTGCTTAAACATGCGTCATTGATTATCTGGGACGAGGT	159739587	159740189	159739537	159739589	1	chr3H	HORVU3Hr1G031810	159736374	159740814	None	16855	2540	158064	No_or_no_constitutive_exon
TGTGGGAGAAGATCCGCAAGATACGCCTCACACGCAATATGCGGGCGTAGGC	159739821	159740096	159739771	159739823	1	chr3H	HORVU3Hr1G031810	159736374	159740814	None	16855	2540	158064	No_or_no_constitutive_exon
TCAACGTTGGATATATACAGTATCAGTCTAACTGTGTGTCGGGGAAAAAGAA	169956577	169956677	169956727	169956675	-1	chr3H	HORVU3Hr1G032740	169954306	169960858	None	16855	2540	158064	No_or_no_constitutive_exon
GGAAGAAGAGGTAGAAGAGGTAGAAGAGGAAGAGGCAGAAGAAGAGGGAGAC	172971858	172972263	172971808	172971860	1	chr3H	HORVU3Hr1G033120	172970986	172977547	None	16855	2540	158064	No_or_no_constitutive_exon
CACCTCTCTCTCTGTTTGTCTGTCTGTGTCCGCGCCCACCGGGGATGCAGCC	173079725	173080315	173079675	173079727	1	chr3H	HORVU3Hr1G033140	173079457	173084399	None	16855	2540	158064	No_or_no_constitutive_exon
CGGAATCATTGGGAGAGATGTGGGCTGATTGGTCTTTGCGGGGGTCGCAGGT	174833089	174833181	174833231	174833179	-1	chr3H	HORVU3Hr1G033370	174830398	174840434	None	16855	2540	158064	No_or_no_constitutive_exon
TTACAGCATGCTTACAAGGGGTTTAGTGGACATCCCAGGATGGGGCCAAGAC	175225065	175225457	175225507	175225455	-1	chr3H	HORVU3Hr1G033410	175224438	175232202	None	16855	2540	158064	No_or_no_constitutive_exon
GTAGATGGATACTCGACCGTGGAGATGAGAACTAATCGTGGGAATAACAGAG	178071224	178071503	178071553	178071501	-1	chr3H	HORVU3Hr1G033720	178070318	178074398	None	16855	2540	158064	No_or_no_constitutive_exon
AGTATTGTTAGAGGCTACTGTTTCTTCATAACAATCACTGGGTAATGCAGGA	178070318	178070813	178070863	178070811	-1	chr3H	HORVU3Hr1G033720	178070318	178074398	None	16855	2540	158064	No_or_no_constitutive_exon
CCCTTATGTATGATGAATCGTGCTGACTTACCGTACGTGCATGGGTGCAGAT	178818115	178818229	178818279	178818227	-1	chr3H	HORVU3Hr1G033740	178816678	178819972	None	16855	2540	158064	No_or_no_constitutive_exon
CTGGTCAGATCACCAATTCCATCTCATTGATTGGAGTTTTGTGGGTGTAGAT	187893192	187893382	187893142	187893194	1	chr3H	HORVU3Hr1G034540	187891961	187896689	None	16855	2540	158064	No_or_no_constitutive_exon
AGATCACCAATTCCATCTCATTGATTGGAGTTTTGTGGGTGTAGATGCAGAG	187893198	187893382	187893148	187893200	1	chr3H	HORVU3Hr1G034540	187891961	187896689	None	16855	2540	158064	No_or_no_constitutive_exon
TCTGATGCAAAATGGATTGCACGTGTGGCTCGTCGTGGACGGGCTGACAGCG	188355675	188357126	188357176	188357124	-1	chr3H	HORVU3Hr1G034590	188355675	188357784	None	16855	2540	158064	No_or_no_constitutive_exon
TCTAGATGGAAGCTTGAATTCTGTGATCTGTATACAGGGCTGGGGTGTAGCT	191148470	191148727	191148777	191148725	-1	chr3H	HORVU3Hr1G034820	191148281	191150128	None	16855	2540	158064	No_or_no_constitutive_exon
GCCTCATGGCCTTCCTGATCTACTTCTTCCCGTACCTCGCCGGGTGGAAGGC	192192038	192193241	192191988	192192040	1	chr3H	HORVU3Hr1G034940	192191618	192196314	None	16855	2540	158064	No_or_no_constitutive_exon
TGGCGGCTGGGGGAGGTGCGGCGAGCTGGCGGACGCGGTGGCGCGGGGAGGG	192700492	192700602	192700652	192700600	-1	chr3H	HORVU3Hr1G034980	192700101	192703537	None	16855	2540	158064	No_or_no_constitutive_exon
GACAACTTGTGTGGTCAATTGCGCTAATTAATGTTTTTGGGTTGATGAAGGA	209712252	209712303	209712353	209712301	-1	chr3H	HORVU3Hr1G037040	209708378	209712895	None	16855	2540	158064	No_or_no_constitutive_exon
ACTACTATGATTCTCAAACATATGAGTTCTTTTTCTGGGACAAATGGCAGAA	213630380	213630792	213630842	213630790	-1	chr3H	HORVU3Hr1G037560	213630380	213634224	None	16855	2540	158064	No_or_no_constitutive_exon
ATATCTGATATTTTGTGTATGTGTGTGCTATCAACTTCTTGGGTGCGCAGGA	217760254	217760261	217760311	217760259	-1	chr3H	HORVU3Hr1G038010	217760254	217764047	None	16855	2540	158064	No_or_no_constitutive_exon
CTTCGCTCTTTTCTCTCTCAGATCTCCGTCTCGTCCGCGTGTTGGGGTAGGA	217763632	217763713	217763763	217763711	-1	chr3H	HORVU3Hr1G038010	217760254	217764047	None	16855	2540	158064	No_or_no_constitutive_exon
CTGGTCTGGTCTGATCTGATCTGATCTTGTGACTCATTCTTGGGACGCAGAG	222035947	222036007	222036057	222036005	-1	chr3H	HORVU3Hr1G038430	222031490	222036901	None	16855	2540	158064	No_or_no_constitutive_exon
ATGGCGGTTGTGTCTGATTCGTGGTTTGTTTTTGTGACGTGGGCGATCAGGG	224756348	224756882	224756932	224756880	-1	chr3H	HORVU3Hr1G038700	224755598	224758001	None	16855	2540	158064	No_or_no_constitutive_exon
CCGCTCCAGCCCTTCGCCATGGGGGTGGCGATAGCAAGCGGGGTGTACAGCA	224756348	224756482	224756532	224756480	-1	chr3H	HORVU3Hr1G038700	224755598	224758001	None	16855	2540	158064	No_or_no_constitutive_exon
TCCAGCCCTTCGCCATGGGGGTGGCGATAGCAAGCGGGGTGTACAGCAAGCC	224756388	224756478	224756528	224756476	-1	chr3H	HORVU3Hr1G038700	224755598	224758001	None	16855	2540	158064	No_or_no_constitutive_exon
ATTGCACAGTAGTATTGCTAACTGTGCCTTCTCTGCTGCTGTGGGGACAGGT	226388503	226388593	226388643	226388591	-1	chr3H	HORVU3Hr1G038850	226371074	226389521	None	16855	2540	158064	No_or_no_constitutive_exon
AGATTTGATATACTCCTGATATACCCCAATGCTAACATGGGATAATGCAGTG	226694477	226694648	226694427	226694479	1	chr3H	HORVU3Hr1G038870	226691006	226698584	None	16855	2540	158064	No_or_no_constitutive_exon
TGTAGCTTGCATTCTGATATTTCGTTTTTTCTTTCTTTTTTGGGTGACAGCC	237233838	237234052	237233788	237233840	1	chr3H	HORVU3Hr1G039800	237231211	237234793	None	16855	2540	158064	No_or_no_constitutive_exon
AACTCAGTGTTGTGGATCCACCATGAGTTTGAGAGGGGGGGGGGTTAGAGTT	247386601	247386738	247386788	247386736	-1	chr3H	HORVU3Hr1G040640	247373624	247400355	None	16855	2540	158064	No_or_no_constitutive_exon
CGGGTGACCTGGGTGCCGCCGACGACCAGGGCAGCAACACTGGGGCCGAGGC	254833747	254834134	254833697	254833749	1	chr3H	HORVU3Hr1G041030	254832969	254843549	None	16855	2540	158064	No_or_no_constitutive_exon
TTTTAAAATGAAGCTGATTCTATCTTTCATATTTCCTTGTGGGACAATAGAT	267293606	267293806	267293856	267293804	-1	chr3H	HORVU3Hr1G042140	267285419	267302003	None	16855	2540	158064	No_or_no_constitutive_exon
ATGGTTATGGTTCTAACTACAGTTACTATCGATTTGCTTCATGGGTACAGAG	270549136	270549263	270549086	270549138	1	chr3H	HORVU3Hr1G042600	270438167	270564380	None	16855	2540	158064	No_or_no_constitutive_exon
ATTGATATACCACGGAAATTTTATCCTTACAGTTTTTCTGGGGGTGTTAGGT	280133079	280133157	280133029	280133081	1	chr3H	HORVU3Hr1G043390	280115533	280144231	None	16855	2540	158064	No_or_no_constitutive_exon
TGTAGCAGAAAACGGTAAAACGTTGATCGCCGCTACTTCTTGGGATGCAGGT	284476000	284476097	284475950	284476002	1	chr3H	HORVU3Hr1G043870	284475827	284476251	None	16855	2540	158064	No_or_no_constitutive_exon
TGTTTTCACATTTTGGACATGCTATGTTCTGTTGCGGGAGTATGAAATAGTC	296716716	296716775	296716666	296716718	1	chr3H	HORVU3Hr1G045270	296708817	296740420	None	16855	2540	158064	No_or_no_constitutive_exon
TTGTTCTGAGATTTCGTGTCCGTGTTGCAATATTCGGAACGGGCGCGCAGAT	299504062	299504127	299504177	299504125	-1	chr3H	HORVU3Hr1G045570	299504022	299504361	None	16855	2540	158064	No_or_no_constitutive_exon
GCCATGCCTTGCCTTGCCTTGGTGATCGATTAATAAACATGATGGGGCAGGA	315674332	315674468	315674282	315674334	1	chr3H	HORVU3Hr1G046960	315673807	315674468	None	16855	2540	158064	No_or_no_constitutive_exon
ATCCTGGGATCCGGTTAATTACACTAACATTTTTATCTGAATGGGCGCAGGA	317316892	317316930	317316980	317316928	-1	chr3H	HORVU3Hr1G047040	317316275	317372733	None	16855	2540	158064	No_or_no_constitutive_exon
CGTAAAAACGAAATGTTTTTTAACTCATAAAAGGACCGCGGGTTGAATAGCC	320760750	320760877	320760700	320760752	1	chr3H	HORVU3Hr1G047220	320759929	320762930	None	16855	2540	158064	No_or_no_constitutive_exon
TATGCTTTTAATTATAATAAGCCATGGCTGATTTTCTAACTGGTGGGCAGGT	320768913	320768995	320768863	320768915	1	chr3H	HORVU3Hr1G047230	320765131	320770250	107275673	16855	2540	158064	No_or_no_constitutive_exon
ACATGATTCTAAGCCTAATTTATTTTAGCAAACAAAAGGGTGAAATATAGCT	321718099	321718108	321718049	321718101	1	chr3H	HORVU3Hr1G047320	321716730	321718108	None	16855	2540	158064	No_or_no_constitutive_exon
CTTTGGCTTGTCCTCCTTCTAATGATGGGTCTGTTTCTTTGATTGGGTAGAT	331631374	331631460	331631324	331631376	1	chr3H	HORVU3Hr1G048210	331630520	331636707	None	16855	2540	158064	No_or_no_constitutive_exon
GTTGGGGAGAACTCTCCCCGGCAACAAATATTATGGTACAGAGGGAGTAGTA	335449203	335449390	335449153	335449205	1	chr3H	HORVU3Hr1G048520	335443926	335450401	None	16855	2540	158064	No_or_no_constitutive_exon
TTATTTTTATTTTTGGCTAAATAGAATGAAAAATGGATCTGAATGGGCAGGT	341214813	341214881	341214763	341214815	1	chr3H	HORVU3Hr1G049060	341212475	341217436	None	16855	2540	158064	No_or_no_constitutive_exon
CCGCCAGCTCCTTCCCTGGTGACATCCTCCGACGCGCCGCCGGGAAGCAGCA	345391247	345391958	345392008	345391956	-1	chr3H	HORVU3Hr1G049360	345384178	345394373	None	16855	2540	158064	No_or_no_constitutive_exon
GGCGGCCGTGGGCGACGAGGTCCGCCGCGCGGGCGCCGGCGGGCAGCGAGGC	345442134	345442163	345442084	345442136	1	chr3H	HORVU3Hr1G049370	345440281	345442163	None	16855	2540	158064	No_or_no_constitutive_exon
ATCAGTACCCCTACATTACCCTTATGTGATTTATTAATGTGGGAAACCAGGG	358886258	358886415	358886465	358886413	-1	chr3H	HORVU3Hr1G050290	358870177	358889120	None	16855	2540	158064	No_or_no_constitutive_exon
TGACAGAAATCGAGGTAACAGACGTTGATATGCCACCTTTGATCCGGGAGAA	358870653	358870780	358870830	358870778	-1	chr3H	HORVU3Hr1G050290	358870177	358889120	None	16855	2540	158064	No_or_no_constitutive_exon
CAGGTATTGTGCGCAAGCATTAACATAAAAAACCTAATGTATATGGGCAGGT	362424048	362424150	362423998	362424050	1	chr3H	HORVU3Hr1G050450	362405939	362425760	None	16855	2540	158064	No_or_no_constitutive_exon
CAGTTGTTCATTTTCTGGTGATGATAATTTCTACTATTGTGTGGGAACAGCA	365135705	365135740	365135655	365135707	1	chr3H	HORVU3Hr1G050820	365115084	365137626	None	16855	2540	158064	No_or_no_constitutive_exon
TGCATGAGAGGGAGAGCCGGGTAATAGAGGAGGGACGAGCTCGGGGCAAGAA	367555484	367555525	367555434	367555486	1	chr3H	HORVU3Hr1G051060	367555080	367555525	None	16855	2540	158064	No_or_no_constitutive_exon
CTGCTGTCGGCGAGGCGGCTCTTCCGACGCCTCTCGTGGCACCGGGCAAGGC	368808205	368808635	368808685	368808633	-1	chr3H	HORVU3Hr1G051150	368791207	368810314	None	16855	2540	158064	No_or_no_constitutive_exon
TGTTTTTGTACAAGCATGTTACTGACACACCCAATGTCTTGAATGGGCAGAT	374140622	374140802	374140572	374140624	1	chr3H	HORVU3Hr1G051650	374137614	374141465	None	16855	2540	158064	No_or_no_constitutive_exon
ATGATGGCCGCATGGTGCCGCCCAAGGAGGTCGCCGCCGGCCAGGGGGAGGA	377144620	377144727	377144777	377144725	-1	chr3H	HORVU3Hr1G052070	377088380	377145410	None	16855	2540	158064	No_or_no_constitutive_exon
AAGTGAGATTGTTGACTTACGTGCGCTTTTCGATTTGCGGGCAATGGCAGGC	379875279	379875457	379875507	379875455	-1	chr3H	HORVU3Hr1G052350	379875024	379877458	None	16855	2540	158064	No_or_no_constitutive_exon
CAAACACGCCCGAAATGAATCTGTTTGAACTAAATGTATTTTGGGAATAGGT	380894996	380895200	380895250	380895198	-1	chr3H	HORVU3Hr1G052420	380893858	380898823	None	16855	2540	158064	Yes
TGTCATGGTCGACCAAGATTTGATGTGTGGATGATTGATTCGGGGGCCAGCG	381371690	381372709	381371640	381371692	1	chr3H	HORVU3Hr1G052490	381370287	381372709	None	16855	2540	158064	No_or_no_constitutive_exon
TGTTTTCTTTCTCTAACACTTTTGATTCATGCTTCTTTTGCCAAGGGAAGTT	381439239	381439614	381439664	381439612	-1	chr3H	HORVU3Hr1G052500	381439152	381443080	None	16855	2540	158064	No_or_no_constitutive_exon
TGTCATGGTCGACCAAGATTTGATGTGTGGATGATTGATTCGGGGGCCAGCG	381475189	381475822	381475139	381475191	1	chr3H	HORVU3Hr1G052510	381473856	381475822	None	16855	2540	158064	No_or_no_constitutive_exon
GTTTCGTTTCCACGAAATGGCTGCCCCTGTTGACGCGGGGGTGGATGCAGGA	382223407	382223688	382223357	382223409	1	chr3H	HORVU3Hr1G052560	382222991	382225063	None	16855	2540	158064	No_or_no_constitutive_exon
GTTCCGTTCCGTTACTGGATCATCACAAGATTGACCTGCAGGAAGGGAAGGT	382232203	382232390	382232440	382232388	-1	chr3H	HORVU3Hr1G052570	382223031	382233795	None	16855	2540	158064	No_or_no_constitutive_exon
TGATCGATCCCTCGGTTTCTCCGGCGTGCGTGCGTACGGTACGGGTGTAGAT	389538077	389538338	389538027	389538079	1	chr3H	HORVU3Hr1G053090	389506573	389541115	None	16855	2540	158064	No_or_no_constitutive_exon
TAGTGTGCTTAACATGTAACATACTTTGATTCCTATTGTGTGACAGGGAGTG	405267170	405267197	405267247	405267195	-1	chr3H	HORVU3Hr1G054600	405257494	405270101	None	16855	2540	158064	No_or_no_constitutive_exon
AGAGTTCCACTACGATTAATGGGTGGCTTCGAGATTTCTTGTGGGCACAGGC	409843025	409843322	409843372	409843320	-1	chr3H	HORVU3Hr1G055050	409843025	409845046	None	16855	2540	158064	No_or_no_constitutive_exon
GGTCCATGCACCGCGCTCATTGCTCGATCGTGTTGCGTTTGGGCATGCAGGT	410457847	410458198	410458248	410458196	-1	chr3H	HORVU3Hr1G055330	410457847	410459890	None	16855	2540	158064	No_or_no_constitutive_exon
CCAGCTTGGTAGCAAGAGTATGCATACTAACTTGAAATCTGTGTGGGCAGCG	410672871	410673096	410672821	410672873	1	chr3H	HORVU3Hr1G055350	410672249	410681054	None	16855	2540	158064	No_or_no_constitutive_exon
CTGCATTAAGGATGAATAAAATGTTAAGCACCGACTGTTTAGGGACGCAGGA	421022187	421022296	421022137	421022189	1	chr3H	HORVU3Hr1G056170	421020967	421026638	None	16855	2540	158064	No_or_no_constitutive_exon
CGAGTAGCATGATGTTTTATTCAGTCCTGGTTTGATCATGGTGGGTGCAGGG	423020627	423020738	423020788	423020736	-1	chr3H	HORVU3Hr1G056450	423011248	423021479	None	16855	2540	158064	No_or_no_constitutive_exon
CTGCTGCATGAATATTCCTATTCTTGTGTGTTCGGAATTTGCATGGGCAGTG	423198907	423198912	423198962	423198910	-1	chr3H	HORVU3Hr1G056560	423198826	423200614	None	16855	2540	158064	No_or_no_constitutive_exon
TTGTAGTACCTATTTCATATTCTTTCTTCTATTTCTTTTGGGCGCTGAAGAA	426977766	426977875	426977925	426977873	-1	chr3H	HORVU3Hr1G057020	426974833	426994474	None	16855	2540	158064	No_or_no_constitutive_exon
ACAACTTAATCTGGCTTCACAAGGTGTCGTTGGCATTTGTATGGGCGTAGGA	428079788	428080263	428079738	428079790	1	chr3H	HORVU3Hr1G057130	428077523	428080280	None	16855	2540	158064	No_or_no_constitutive_exon
TGCAGGTGTCCCGTCGCCGGACTCGTACCCTCCATCCTACGGGCCGGCAGCG	428431877	428432312	428432362	428432310	-1	chr3H	HORVU3Hr1G057190	428430264	428433666	None	16855	2540	158064	No_or_no_constitutive_exon
TATAGCCCTATACCATCGTGATCCTACTCTCAACTTTGTAGGGCATGCAGGA	429452279	429452350	429452400	429452348	-1	chr3H	HORVU3Hr1G057270	429449625	429456332	None	16855	2540	158064	No_or_no_constitutive_exon
ACTTTTATGTTTTAAGGTCAACAGTTTTAGTGAGTTGTCAACCGGGGTAGTT	429449865	429449941	429449991	429449939	-1	chr3H	HORVU3Hr1G057270	429449625	429456332	None	16855	2540	158064	No_or_no_constitutive_exon
GACATAGCAAATTGTAGAGGACGGGGGCTACGCCGCGGCAGCGAGGGGAGGC	433597160	433597404	433597110	433597162	1	chr3H	HORVU3Hr1G057630	433595398	433601661	4326565	16855	2540	158064	No_or_no_constitutive_exon
TCACCAATGTTTAATACCTCTTCTGTTGCTTGGGATTTCTTATGGGCAAGGC	434729578	434729778	434729828	434729776	-1	chr3H	HORVU3Hr1G057720	434727543	434731938	None	16855	2540	158064	No_or_no_constitutive_exon
ATCGTTATTCTTCTCAAACTCAAATGCTAAGTTCTATTTTGGGGCTGTAGCT	435401104	435401196	435401054	435401106	1	chr3H	HORVU3Hr1G057840	435389418	435402515	None	16855	2540	158064	No_or_no_constitutive_exon
TATATGCCGTCATATTCCATTTTCTTCACTTGAAATTGTTAATTGGGAAGGT	440570097	440570202	440570252	440570200	-1	chr3H	HORVU3Hr1G058410	440562246	440570858	None	16855	2540	158064	No_or_no_constitutive_exon
CTCTGCTCGGGTACTAAGTAATGTCCACGGCGGCGCGCGCTGGGTGGCAGGT	445089296	445090045	445090095	445090043	-1	chr3H	HORVU3Hr1G058870	445089054	445090583	None	16855	2540	158064	No_or_no_constitutive_exon
ATCGAATTGATCTCTACTTGCTTTGGAATTGTTGGTGTATGGGTGGGTAGGT	445406768	445406853	445406903	445406851	-1	chr3H	HORVU3Hr1G058910	445382765	445407511	None	16855	2540	158064	No_or_no_constitutive_exon
AGCACTTGCATGTCTGCTGACAATGAGCAATAGCCGAGATGTGGGACAAGAA	445387334	445387570	445387620	445387568	-1	chr3H	HORVU3Hr1G058910	445382765	445407511	None	16855	2540	158064	No_or_no_constitutive_exon
TACGGCGGCGGTGGAGGGGAGCGGCGACGTGGAGCACGGGGCAGGGGAAGAG	447520118	447520489	447520539	447520487	-1	chr3H	HORVU3Hr1G059170	447515468	447521381	None	16855	2540	158064	No_or_no_constitutive_exon
GGCAGCAGATTTGATGGTTTCTCTGCTCTGGTTCTTGGGGGAAAAAATAGGG	449075356	449075432	449075306	449075358	1	chr3H	HORVU3Hr1G059290	449074316	449092625	None	16855	2540	158064	No_or_no_constitutive_exon
GCGCCGCTGCTAGAGGATCGGCCGGGGAATCCGCACCGCACCTAGGGAAGGT	450705834	450706594	450705784	450705836	1	chr3H	HORVU3Hr1G059390	450590312	450708634	None	16855	2540	158064	No_or_no_constitutive_exon
GAAGCCCGTCCCCCGCGTCGCCCGCGTCTGGCGACACGGGGGAAAACCAGCG	450705744	450706032	450705694	450705746	1	chr3H	HORVU3Hr1G059390	450590312	450708634	None	16855	2540	158064	No_or_no_constitutive_exon
GCCGTCGGCTAACTATAGCTAATGGCCGTCCGTGGATCTTGGGCTGGCAGTG	456207307	456207558	456207257	456207309	1	chr3H	HORVU3Hr1G060000	456206753	456208164	None	16855	2540	158064	No_or_no_constitutive_exon
TGGAAGCTCATATTCTGAGGATTACAACAGCTCAGGTCCAAAGAGGGCAGGC	458665415	458665635	458665685	458665633	-1	chr3H	HORVU3Hr1G060310	458663289	458815648	None	16855	2540	158064	No_or_no_constitutive_exon
CACGTGGAGATTGTTCTGAATACTTATCTTTGTCTGATGTGGGGATCTAGGC	460556694	460556801	460556851	460556799	-1	chr3H	HORVU3Hr1G060430	460556341	460562698	None	16855	2540	158064	No_or_no_constitutive_exon
GTGCTTGTGTTGTGCTGTGCTGTGCTGATAATGGCGATGGGTGGGTGCAGGA	460762239	460764899	460764949	460764897	-1	chr3H	HORVU3Hr1G060500	460762239	460768227	None	16855	2540	158064	No_or_no_constitutive_exon
CCTGTGGGTTGAAGACGAAGACGAAGATGAAGAGGAGGGGGCCAAGGAAGAG	467040198	467041028	467040148	467040200	1	chr3H	HORVU3Hr1G061240	467039496	467052567	None	16855	2540	158064	No_or_no_constitutive_exon
TGGATGATGAGACCGAGGATGATGATGAAGATGCTGAAGGGGACGGAGAGGG	469126455	469127045	469126405	469126457	1	chr3H	HORVU3Hr1G061660	469100925	469127067	None	16855	2540	158064	No_or_no_constitutive_exon
TGGGGATGGGGATGGAGGAGGTGGACATGGACATGGAGGACGACGGGGAGAT	469769129	469769267	469769079	469769131	1	chr3H	HORVU3Hr1G061690	469768134	469772099	4325899	16855	2540	158064	No_or_no_constitutive_exon
GCTAAAGATAACAAAGGTGGTGTGGTTGCTCATGAATCAGCAGGGAACAGGC	472718260	472718812	472718210	472718262	1	chr3H	HORVU3Hr1G061950	472717189	472723894	None	16855	2540	158064	No_or_no_constitutive_exon
GATGCCGAGGCGGGCGGGCGGGGGAGGGGGCGAGGGCGCTAGGGGAGGAGGC	472913637	472913989	472913587	472913639	1	chr3H	HORVU3Hr1G062000	472913241	472917555	None	16855	2540	158064	No_or_no_constitutive_exon
TGGTTCGTTATTGCATATTTTTTTGACGTGGCTGCCGGATTGGGATGCAGAA	473170718	473170835	473170668	473170720	1	chr3H	HORVU3Hr1G062030	473170068	473175037	None	16855	2540	158064	No_or_no_constitutive_exon
GCCGTCGGCTAGCTATAGCTAATGGCCGTCCGTGGATCTTGGGCTGGCAGTG	473270463	473271320	473271370	473271318	-1	chr3H	HORVU3Hr1G062060	473270463	473271880	None	16855	2540	158064	No_or_no_constitutive_exon
GCGGCTTCTCCTCGGCCTTGGCGGCAGCGGAGCACCCGCGGCGGGGGGAGGC	474827696	474828078	474828128	474828076	-1	chr3H	HORVU3Hr1G062150	474827696	474833035	None	16855	2540	158064	No_or_no_constitutive_exon
TCGTTGGCCGCCGCTGATCGACGGGGCCTTCTTCTCTTGCCAGGGCGCAGGT	474828251	474828462	474828201	474828253	1	chr3H	HORVU3Hr1G062160	474827700	474830632	None	16855	2540	158064	No_or_no_constitutive_exon
AAGCCTTAAAGTGTGGTTAATTAGTTGCCCCTTTTCTTTTGGGAGGATAGTC	479978038	479978795	479978845	479978793	-1	chr3H	HORVU3Hr1G062740	479976249	479983057	None	16855	2540	158064	No_or_no_constitutive_exon
TGGGGACGGACCGATCGCTGCCGGCGGCGTCTTTTTGTAACCGGGGGAAGTA	484557087	484557276	484557037	484557089	1	chr3H	HORVU3Hr1G063460	484556538	484558457	None	16855	2540	158064	No_or_no_constitutive_exon
GCGTCACTTGCGGCTGGGCCTAGCTTGAGTGTGTTGCATGGGTGTGGCAGAG	484920394	484920456	484920344	484920396	1	chr3H	HORVU3Hr1G063470	484905435	484923457	None	16855	2540	158064	No_or_no_constitutive_exon
AGGCCGCGCCCGCCGACGTGGCGCGCCTGGCCGCCGTTTTCGCCAGGGAGGC	485950522	485950941	485950991	485950939	-1	chr3H	HORVU3Hr1G063630	485950088	485951352	None	16855	2540	158064	No_or_no_constitutive_exon
TGAATGTGATTCATGGGCAATTCTGATACCAATTACGTTTGGTGGGACAGTT	486906578	486906982	486906528	486906580	1	chr3H	HORVU3Hr1G063680	486903527	486908477	None	16855	2540	158064	No_or_no_constitutive_exon
TCTGATTGAAACTTAGGTTTTATATGCATGACTGTACGTGGGTAAGACAGAC	486905931	486906673	486906723	486906671	-1	chr3H	HORVU3Hr1G063690	486905450	486913155	None	16855	2540	158064	No_or_no_constitutive_exon
TCGAGGGAGCGGAGGCGCCGGTCCAGGTCGAGGGAGAGGGGGGACCGCAGGG	487376198	487376403	487376148	487376200	1	chr3H	HORVU3Hr1G063780	487374589	487378887	None	16855	2540	158064	No_or_no_constitutive_exon
CAATGTTTTCTATGGTGCCACTGAATCTGTTTCAACTGCTGGGGCTGCAGGG	490797929	490798010	490798060	490798008	-1	chr3H	HORVU3Hr1G064300	490796654	490805716	None	16855	2540	158064	Yes
GGTTTTTTTCCTTCTCAACCTAATGATTGCAACTTCGGGAACAGGTATAGCT	491429359	491429407	491429457	491429405	-1	chr3H	HORVU3Hr1G064410	491428833	491434720	None	16855	2540	158064	No_or_no_constitutive_exon
GGAGGCTTGCACTGATTATTACTTGTGTCATTCCTTTAGTGGGTGCACAGGG	497827616	497827664	497827714	497827662	-1	chr3H	HORVU3Hr1G065320	497824332	497833404	None	16855	2540	158064	No_or_no_constitutive_exon
GAGGCCTGGCGTACCTCCACGGGAGGTCCCTCGTCCACGGGGACGTGAAGGC	499458228	499459079	499458178	499458230	1	chr3H	HORVU3Hr1G065620	499457723	499459848	None	16855	2540	158064	No_or_no_constitutive_exon
GCGTGTGTGTGTTTTTGATGCCGTGTGCTTGTGTTCGGTGGTGGGCGCAGTG	501042488	501042979	501042438	501042490	1	chr3H	HORVU3Hr1G065770	501041532	501131264	None	16855	2540	158064	No_or_no_constitutive_exon
TTGCACCATCTCGGTGACTACAGCGTGTTGCTAATTTCCTCGGGTGGCAGCC	501342333	501342547	501342597	501342545	-1	chr3H	HORVU3Hr1G065810	501341378	501347739	None	16855	2540	158064	No_or_no_constitutive_exon
TCTCCAGATTGTCAAACCTGAGCGTAAAACTGCTATTGTAAATGGGTCAGGT	501577606	501578000	501578050	501577998	-1	chr3H	HORVU3Hr1G065840	501566009	501580999	None	16855	2540	158064	No_or_no_constitutive_exon
TCAGCGTCGCGTTTCTTTTGGGTGCTTCTGCAGGCCAGGAGGGCGCTGAGGG	507759026	507759237	507758976	507759028	1	chr3H	HORVU3Hr1G066840	507758205	507760982	None	16855	2540	158064	No_or_no_constitutive_exon
TGGTTCTGCAACTAATTTATTTGCTGATCTGTTGGTTTGTTTGGGAACAGGT	508406359	508406423	508406309	508406361	1	chr3H	HORVU3Hr1G066930	508405446	508413405	None	16855	2540	158064	No_or_no_constitutive_exon
GTTCTGACTTGATGCTCATGCTTTTCTCTTGGACGGCCGCGCAGGGACAGGG	508455039	508455084	508454989	508455041	1	chr3H	HORVU3Hr1G066950	508454810	508455726	None	16855	2540	158064	No_or_no_constitutive_exon
ATACCTACGTGATGTTTGATGCATGGCTGCATATGTTTATGGGTAGACAGGT	509130186	509130351	509130401	509130349	-1	chr3H	HORVU3Hr1G067030	509127167	509131299	None	16855	2540	158064	No_or_no_constitutive_exon
GTTCCTCATCTTCTGGGACCAAACGTTTTATTGCTGTCTGATTTGGGAAGAT	511313890	511314162	511313840	511313892	1	chr3H	HORVU3Hr1G067300	511310491	511321405	None	16855	2540	158064	No_or_no_constitutive_exon
CTGATCTGCTGAATCCGTGGATTGACACGGCTTGTTGTTTGGGGGTGCAGAG	511673682	511673759	511673809	511673757	-1	chr3H	HORVU3Hr1G067370	511666010	511674196	None	16855	2540	158064	No_or_no_constitutive_exon
GTTGGGACTAAAAAAAAGTCCTGAGACTTCTAAAACAAACAGGGCCTAAGCG	512231556	512231709	512231506	512231558	1	chr3H	HORVU3Hr1G067450	512230747	512231709	None	16855	2540	158064	No_or_no_constitutive_exon
ACGTACAGATTTTGAAACTATAGGCGATGCTTAATTCGGTGGGCATGCAGCT	515465430	515466002	515466052	515466000	-1	chr3H	HORVU3Hr1G067910	515465430	515478053	None	16855	2540	158064	No_or_no_constitutive_exon
TTGGTCGGCCAGTGTGGTTTTAACTAACTGTGGGCTTTGGGTTGGTGAAGAT	517332839	517333011	517332789	517332841	1	chr3H	HORVU3Hr1G068140	517331662	517336255	None	16855	2540	158064	No_or_no_constitutive_exon
AGGGTTTATGACCAGATGCCCGAGCCACGATGGGTGATTTCGATGGGAAGCT	518352736	518353093	518353143	518353091	-1	chr3H	HORVU3Hr1G068360	518352632	518538048	None	16855	2540	158064	No_or_no_constitutive_exon
TTTTCTTGTGTATCAGTAGATAGCTGACGGAAGGCCATTGGGAGTGGCAGTT	521098278	521098332	521098228	521098280	1	chr3H	HORVU3Hr1G068750	521092112	521102820	None	16855	2540	158064	No_or_no_constitutive_exon
ATTCGGGATCTGAGGGGCGGTGTTGTTTCCGGTTTGCAGGTGACGGGGAGGT	521216579	521216749	521216529	521216581	1	chr3H	HORVU3Hr1G068780	521211650	521219710	None	16855	2540	158064	No_or_no_constitutive_exon
TTAAACTTGACAGTTTTGTAATGATTTAACCAACATGTGCACTTGGGAAGGT	523303471	523303563	523303421	523303473	1	chr3H	HORVU3Hr1G069000	523300367	523306221	None	16855	2540	158064	Yes
TTTGCGTTGCAATCTAATCTATGAAGTTAACATGAGCAAGGGATGAACAGGT	525394780	525394907	525394957	525394905	-1	chr3H	HORVU3Hr1G069290	525392337	525395803	None	16855	2540	158064	No_or_no_constitutive_exon
CGGAGGGGTCGCTGGAGGAGACGGTGCAGAACGCGATCAAGACGTGGGAGAT	526279855	526280272	526279805	526279857	1	chr3H	HORVU3Hr1G069410	526279123	526280860	None	16855	2540	158064	No_or_no_constitutive_exon
GCCGTCGGCTAGCTATAGCTAATGGCCGTCAGTGGATCTTGGGCTGGCAGTG	528626935	528627191	528627241	528627189	-1	chr3H	HORVU3Hr1G069790	528626333	528627760	None	16855	2540	158064	No_or_no_constitutive_exon
TTTACACTTCGAATTTAAAAGATCTGAGCAGATTTGGTTTGACCGGGCAGAT	533567053	533567161	533567211	533567159	-1	chr3H	HORVU3Hr1G070600	533566323	533571079	None	16855	2540	158064	No_or_no_constitutive_exon
AGGCGGTGGAACAAGCAAGAGGACCGTGGTGGGAGGTTTAGAGGGGAGAGGT	534062098	534062528	534062048	534062100	1	chr3H	HORVU3Hr1G070610	534061167	534063422	None	16855	2540	158064	No_or_no_constitutive_exon
GACAAGCCGGATGTGAGGCGGTGGAACAAGCAAGAGGACCGTGGTGGGAGGT	534062083	534063066	534062033	534062085	1	chr3H	HORVU3Hr1G070610	534061167	534063422	None	16855	2540	158064	No_or_no_constitutive_exon
GCTACGTGAATTGATCAATGGACTGTTATCTTATTTCACTCATGGGGTAGAG	534416739	534416820	534416870	534416818	-1	chr3H	HORVU3Hr1G070650	534416739	534419404	None	16855	2540	158064	Yes
CTGTTATGATTTTTGGAAGACATTTTCTGATTTGGTTGTGATGGGGGCAGCG	538659571	538659786	538659521	538659573	1	chr3H	HORVU3Hr1G071210	538658349	538660659	4326178	16855	2540	158064	No_or_no_constitutive_exon
CGCATTGCTCTGACGAGTTTGCTCTCTGTTCCAGCGCATGCCAAGGGGAGCG	542640594	542640697	542640544	542640596	1	chr3H	HORVU3Hr1G071770	542640162	542645660	4324625	16855	2540	158064	No_or_no_constitutive_exon
CGGGCAGAACGACGATGCTAACCCGGAGGAGCCTGGTGGGCCGGGGCAAGCC	547844455	547844507	547844405	547844457	1	chr3H	HORVU3Hr1G072770	547843567	547846953	4325139	16855	2540	158064	No_or_no_constitutive_exon
TGACACTACACTAGTGTCAAAAACGCTCTTATATTATGTGGCCGAGGGAGTA	549897519	549897545	549897595	549897543	-1	chr3H	HORVU3Hr1G072910	549896524	549904020	None	16855	2540	158064	No_or_no_constitutive_exon
AGAAACTTCTCAGCATTTGGATGCACCTGAGCAGAACCAAATAGGGGCAGAT	552627877	552628023	552627827	552627879	1	chr3H	HORVU3Hr1G073170	552625008	552634592	None	16855	2540	158064	No_or_no_constitutive_exon
GCACATTCAGCAATTCTTTGACTATATATATGTTGTTCGTCTGGGAGCAGAG	552637600	552637701	552637550	552637602	1	chr3H	HORVU3Hr1G073180	552636387	552640387	None	16855	2540	158064	No_or_no_constitutive_exon
TCGTCATCCTTTTTCATTAGAGAGTTCATTCTTTTTCTGTGATTGGGTAGAT	553897141	553897196	553897091	553897143	1	chr3H	HORVU3Hr1G073560	553888431	553897524	None	16855	2540	158064	No_or_no_constitutive_exon
TCACAAGCCAGGAGACAGCATATTTGATATTGATGGAGCGAATCTGGGAGGC	554568025	554568237	554568287	554568235	-1	chr3H	HORVU3Hr1G073670	554566693	554590505	None	16855	2540	158064	No_or_no_constitutive_exon
ACCTACCCCTCCCCTGTACGATTTGACCCCCCTCAGATTGGGTCGAACAGGG	556624104	556624263	556624313	556624261	-1	chr3H	HORVU3Hr1G074020	556622088	556624552	None	16855	2540	158064	No_or_no_constitutive_exon
TGCAAGGAAAATAGACTAGCAAATTGACCTGATTTTCAGTCGGGTAGCAGGA	557373953	557374353	557373903	557373955	1	chr3H	HORVU3Hr1G074210	557364160	557374671	None	16855	2540	158064	No_or_no_constitutive_exon
TTTTGCAAGGAAAATAGACTAGCAAATTGACCTGATTTTCAGTCGGGTAGCA	557373950	557374153	557373900	557373952	1	chr3H	HORVU3Hr1G074210	557364160	557374671	None	16855	2540	158064	No_or_no_constitutive_exon
CAAGTTGTGTGGCTGAGAACTTGAGACCATGGACATCGATTTGGGAGCAGGA	557574219	557574262	557574312	557574260	-1	chr3H	HORVU3Hr1G074250	557560213	557575887	None	16855	2540	158064	No_or_no_constitutive_exon
TCCCAGGCCGACGCCGACGACACGGCGCTCGCCGAGATCGGACGGGGGAGCT	559147984	559148072	559148122	559148070	-1	chr3H	HORVU3Hr1G074680	559145073	559148685	None	16855	2540	158064	No_or_no_constitutive_exon
TTGCTTTTGGTGTCGGGCTTAACGAAATCTGCTGCTTTTGCGGGGCGCAGTG	559881615	559881797	559881565	559881617	1	chr3H	HORVU3Hr1G074800	559879826	559884486	None	16855	2540	158064	No_or_no_constitutive_exon
TTGGGGATGCCTTCTTCTACTGCTCTGTTTTTCTTGGATGGGAGATGCAGAG	562954803	562954953	562955003	562954951	-1	chr3H	HORVU3Hr1G075310	562950890	562955901	None	16855	2540	158064	No_or_no_constitutive_exon
AGTTTCTTGGGGATGCCTTCTTCTACTGCTCTGTTTTTCTTGGATGGGAGAT	562954803	562954959	562955009	562954957	-1	chr3H	HORVU3Hr1G075310	562950890	562955901	None	16855	2540	158064	No_or_no_constitutive_exon
TTCTGGTGCACGCGCGATGACGCGGTGCGCGTGCGCGCACCGGGTGGCAGGC	565423993	565424232	565423943	565423995	1	chr3H	HORVU3Hr1G075690	565423549	565425423	None	16855	2540	158064	No_or_no_constitutive_exon
CTCTTGATGGAATCTGGTTTTGGGTTCTTGATGATTGGGCAAACGTGCAGGA	566408189	566408420	566408139	566408191	1	chr3H	HORVU3Hr1G075840	566406715	566409738	None	16855	2540	158064	No_or_no_constitutive_exon
GTGCCCGTCAACTACAAGAGGGTTCCATGCCAGAGGAGTGGGGGCATGAGGT	569034507	569034784	569034834	569034782	-1	chr3H	HORVU3Hr1G076640	569034121	569035435	None	16855	2540	158064	No_or_no_constitutive_exon
TGTACTTTCTCTAAATGATAGACATGCATGCCCTATACATGTGGGTGCAGAT	571303084	571304691	571304741	571304689	-1	chr3H	HORVU3Hr1G077080	571303081	571306504	None	16855	2540	158064	No_or_no_constitutive_exon
TATTATGTTTGGTTTTCCATAATTTTGTGTGTTGTGTGTGGTAGGGAAAGAC	571493609	571493756	571493559	571493611	1	chr3H	HORVU3Hr1G077110	571493241	571499445	None	16855	2540	158064	No_or_no_constitutive_exon
CACGTACTACACACTTCTCACTGCTCTGACGGTGACGGGTAATATTAAAGGT	571952191	571952747	571952797	571952745	-1	chr3H	HORVU3Hr1G077220	571947090	571954431	None	16855	2540	158064	No_or_no_constitutive_exon
CGCCCACAACTGATGGTGCTCGGCGAGGACTAGGACTGGTAGGGGCTGAGCA	575018051	575018455	575018505	575018453	-1	chr3H	HORVU3Hr1G077850	574993076	575019445	None	16855	2540	158064	No_or_no_constitutive_exon
AGACCTGACAAGATGATGCTGACAATGGCGGCGTGGGTGCGTGGGAGCAGGC	577013386	577013557	577013336	577013388	1	chr3H	HORVU3Hr1G078190	577012930	577013857	None	16855	2540	158064	Yes
AGATTAGAAGAAGAATGAAGAAGAAAATCTAACGAGGTTTTGGGGTGCAGGT	577355112	577355790	577355840	577355788	-1	chr3H	HORVU3Hr1G078260	577355112	577357989	None	16855	2540	158064	No_or_no_constitutive_exon
CGCTTTCTCACCGTCTCTTCTTGCTTGCTCCCCTTGCCAGATGTGGGGAGCC	577717934	577717999	577718049	577717997	-1	chr3H	HORVU3Hr1G078330	577713921	577724744	None	16855	2540	158064	No_or_no_constitutive_exon
GTTGGAATTTGGTTGTGCGCGCGTCAAGTTCTGCGCGGCCGCGGGAGGAGGA	581287330	581287458	581287280	581287332	1	chr3H	HORVU3Hr1G079000	581279339	581291536	None	16855	2540	158064	No_or_no_constitutive_exon
ACCGGAAGCAGCGGAGCCCCAGCCCCCGGAGCGGCGGCAGCTCGGGAAAGCA	582302936	582303365	582303415	582303363	-1	chr3H	HORVU3Hr1G079180	582301712	582303766	None	16855	2540	158064	No_or_no_constitutive_exon
GAGTTTATGTTACATTCCTCCTAAGAGGTACATGGGGGTGTGAAATGCAGGA	582480438	582480554	582480604	582480552	-1	chr3H	HORVU3Hr1G079210	582465118	582489800	None	16855	2540	158064	No_or_no_constitutive_exon
CTCCAGATATGTTCTCGTTTTTATACATATATCGCTAGGGAGAAACTAAGTC	582479675	582479736	582479625	582479677	1	chr3H	HORVU3Hr1G079230	582468362	582484629	None	16855	2540	158064	No_or_no_constitutive_exon
TTTTTTGTTGTCAAGTTCTAAGTTACTGAACTTGTTTAATACCGGGGCAGAA	582542853	582542942	582542992	582542940	-1	chr3H	HORVU3Hr1G079290	582539474	582545262	None	16855	2540	158064	No_or_no_constitutive_exon
AGATGCTAGGGATGGAGGACAATTCAGTGCATCTGGTGGAAGGGGAAGAGGA	585227793	585227823	585227743	585227795	1	chr3H	HORVU3Hr1G079780	585226131	585230561	None	16855	2540	158064	No_or_no_constitutive_exon
TGATTGTTTATTTTGTATCTATGAATGAAAATCTAACACCGCAGGGTTAGGA	588876792	588877051	588877101	588877049	-1	chr3H	HORVU3Hr1G080490	588875124	588878003	None	16855	2540	158064	No_or_no_constitutive_exon
AGGCCCTGACAACGCAGGCATACGATGTCTACTCCAAGAGGGCGAGGGAGGT	592454026	592454249	592454299	592454247	-1	chr3H	HORVU3Hr1G081020	592448149	592455316	None	16855	2540	158064	No_or_no_constitutive_exon
TTTGATTATTTATGACTCCTTAAAAAGTTCATAATTTTTCAACGGGATAGGG	593275425	593275630	593275375	593275427	1	chr3H	HORVU3Hr1G081110	593270030	593280798	None	16855	2540	158064	No_or_no_constitutive_exon
GTTCATGGTCTCTGATTTTCCTCCACCAGCGCGGCCGACGGGGAGCTCAGAG	593270347	593270389	593270297	593270349	1	chr3H	HORVU3Hr1G081110	593270030	593280798	None	16855	2540	158064	No_or_no_constitutive_exon
GCCATTTTTCTTCTTCTCTCTGAGGTCGTTGGGTTTTGGCATGGGCACAGGT	595221851	595222335	595222385	595222333	-1	chr3H	HORVU3Hr1G081590	595221826	595227988	None	16855	2540	158064	No_or_no_constitutive_exon
GTTCTAATCAATTGATTAATTTGTTGGTGGTATCGCGCGCGCGGGTGCAGGG	595861721	595861985	595862035	595861983	-1	chr3H	HORVU3Hr1G081720	595860530	595870023	None	16855	2540	158064	No_or_no_constitutive_exon
CTCCAAGTTACAGTATATCATAGTAATAAGTTAACATTTGTTGGGAATAGGA	595868834	595869143	595869193	595869141	-1	chr3H	HORVU3Hr1G081720	595860530	595870023	None	16855	2540	158064	No_or_no_constitutive_exon
TTTTCAAGGAATGTTGTTAATGTGGCATACCATTTCAAATGGGGATGCAGTA	596204449	596204555	596204399	596204451	1	chr3H	HORVU3Hr1G081820	596203225	596204555	None	16855	2540	158064	No_or_no_constitutive_exon
AGGTGAGCTGCTCGTTCGACGACGAGGTCATCTGCCCGGGGCACGAGAAGGT	596710802	596711044	596710752	596710804	1	chr3H	HORVU3Hr1G081940	596708671	596714436	None	16855	2540	158064	No_or_no_constitutive_exon
GTCTGTCTGCTGCTCTTCACAAACCAGGGTGTTCTCATGTGGGATTGCAGTA	596970999	596971112	596971162	596971110	-1	chr3H	HORVU3Hr1G081960	596965205	596971896	None	16855	2540	158064	No_or_no_constitutive_exon
TCTGTCTGTATGTTCTTCACAAACCAGGGTATGTTCATGTGGGATTGCAGTA	597037577	597037690	597037527	597037579	1	chr3H	HORVU3Hr1G081970	597036915	597043467	None	16855	2540	158064	No_or_no_constitutive_exon
GGTTTGTCCTGATGCCATGGAGGTGGGTGTTGTGCTGTGTATATGGGTAGGT	597305675	597306184	597305625	597305677	1	chr3H	HORVU3Hr1G082000	597303748	597307598	None	16855	2540	158064	No_or_no_constitutive_exon
TTCGCCAGGCCCTCGCCGTCGGACGACGGGCACAGCAGCAGCGGCGGGAGCA	598261626	598261750	598261576	598261628	1	chr3H	HORVU3Hr1G082210	598260582	598262156	None	16855	2540	158064	No_or_no_constitutive_exon
TGACATGTGCATGTGTGTGCCTCTTTGATGTTTTTTTTGGGGGGGGACAGTG	598335863	598336024	598335813	598335865	1	chr3H	HORVU3Hr1G082230	598334945	598337882	None	16855	2540	158064	No_or_no_constitutive_exon
CCTGCAGGGGCTAGCCATGCTCACCCTATCAACGGTGCTCGCGCCGGGAGAG	598836269	598836545	598836595	598836543	-1	chr3H	HORVU3Hr1G082360	598835212	598843139	None	16855	2540	158064	No_or_no_constitutive_exon
GAGGAGTGGCTATAATTTGGGATCTGTGTTTTGTTGGGATTGAACTGAAGGT	599464708	599464926	599464658	599464710	1	chr3H	HORVU3Hr1G082580	599464170	599468692	None	16855	2540	158064	No_or_no_constitutive_exon
GAGAATCACAAACTCAGATCCAGCGTGTCTCATCTTTTGTGGGATTGCAGGG	600365722	600365814	600365672	600365724	1	chr3H	HORVU3Hr1G082780	600365008	600368140	None	16855	2540	158064	No_or_no_constitutive_exon
GCTACATATTTGTCGTGACTGATATACGCTATGATGCCCCTGCAGGGTAGAG	600906056	600906108	600906006	600906058	1	chr3H	HORVU3Hr1G082930	600899458	600909538	None	16855	2540	158064	No_or_no_constitutive_exon
TACATATTTGTCGTGACTGATATACGCTATGATGCCCCTGCAGGGTAGAGAG	600906058	600906110	600906008	600906060	1	chr3H	HORVU3Hr1G082930	600899458	600909538	None	16855	2540	158064	No_or_no_constitutive_exon
TATAACAAATATATTAACTTCTTTCCTTTGATCTTCTTTCTGGGATACAGCT	601473300	601473314	601473250	601473302	1	chr3H	HORVU3Hr1G083090	601470214	601474659	None	16855	2540	158064	No_or_no_constitutive_exon
ATGTAGCATTTACTTATGCTGCTACAATGTTTCTATATCTGATGGGCCAGGC	601473563	601473662	601473513	601473565	1	chr3H	HORVU3Hr1G083090	601470214	601474659	None	16855	2540	158064	No_or_no_constitutive_exon
TCATCATCATTCGTTGTACACCGGAAGCCTGTAAATCAATTATGGGGCAGGG	606323391	606323426	606323476	606323424	-1	chr3H	HORVU3Hr1G084170	606318503	606326254	None	16855	2540	158064	No_or_no_constitutive_exon
AGAGCGGCGGGAGCGCGCACTGGGACGACCTGGCGCGGGAGCTCAAGAAGTA	606369477	606370007	606370057	606370005	-1	chr3H	HORVU3Hr1G084220	606368870	606370703	None	16855	2540	158064	No_or_no_constitutive_exon
GGCGGCTGCATGCCATATTCGACGAGCAGATCGAGCGGCGCATGCGGGAGCG	608270008	608270119	608270169	608270117	-1	chr3H	HORVU3Hr1G084570	608267001	608270933	None	16855	2540	158064	No_or_no_constitutive_exon
AGGCGACGCCGGACAAGAACCTCATCAGGCTGCTGATCTGCATGGGGGAGGC	611856674	611856794	611856624	611856676	1	chr3H	HORVU3Hr1G085270	611667292	611859453	None	16855	2540	158064	No_or_no_constitutive_exon
GTCTTTTAGGAGCTAAATTGGCTAATTATATCATTGTTGGGGAAATTAAGGC	612638959	612639102	612638909	612638961	1	chr3H	HORVU3Hr1G085380	612632346	612643686	None	16855	2540	158064	No_or_no_constitutive_exon
AGACGGAAGCAAGATCTGAATCCCGTTCTTGGTTACCTCTGTGGGTGCAGGA	616325566	616325705	616325516	616325568	1	chr3H	HORVU3Hr1G086230	616324524	616326392	None	16855	2540	158064	No_or_no_constitutive_exon
GCTGTGGATGGAGATTCACCTGACTTTACCCGTATATACGCGCAGGGAAGAT	616338758	616339756	616338708	616338760	1	chr3H	HORVU3Hr1G086240	616338360	616339756	None	16855	2540	158064	No_or_no_constitutive_exon
CAGATGTCCTGAATTAAGACTTCTAACGATCTGCTGTACGTGGGCAACAGTG	619666727	619667195	619666677	619666729	1	chr3H	HORVU3Hr1G087010	619665810	619667277	None	16855	2540	158064	No_or_no_constitutive_exon
GAGATTTTACTGCGCTGATTGATTTCTCCGTTTGGTGTTTGGGCGCGCAGAG	619776844	619777237	619776794	619776846	1	chr3H	HORVU3Hr1G087050	619776314	619780876	None	16855	2540	158064	No_or_no_constitutive_exon
CCTAATATTGACAAACAGCTGTTCAACGGCCAGAAAATTGTCGGGGCAAGAG	621297840	621297935	621297985	621297933	-1	chr3H	HORVU3Hr1G087490	621295451	621302035	None	16855	2540	158064	No_or_no_constitutive_exon
GTGACACTGTATCTTTGTCTTTTGTGTTGCATTTGCATGGCGGGGCGCAGGG	621997296	621997841	621997246	621997298	1	chr3H	HORVU3Hr1G087690	621995864	621997936	None	16855	2540	158064	No_or_no_constitutive_exon
CATGCATGCATGATGAGACGGCAAGCTTGATTAACATGTTGGGGTTGCAGGT	622655921	622656093	622655871	622655923	1	chr3H	HORVU3Hr1G087740	622654279	622660539	None	16855	2540	158064	No_or_no_constitutive_exon
AGCGGCCGGCGAAGAAGACGGTGGCGGCGGGCGTGATGGGGGCGCCGGAGAC	622655641	622655811	622655591	622655643	1	chr3H	HORVU3Hr1G087740	622654279	622660539	None	16855	2540	158064	No_or_no_constitutive_exon
TCTTTAGTTGTGCAAACATTTTTAATTTACTGTTACCTTGGGGCATACAGGT	623374360	623374471	623374310	623374362	1	chr3H	HORVU3Hr1G088050	623371131	623377232	None	16855	2540	158064	No_or_no_constitutive_exon
AATGGGTGTACATTTTGCTTATTTTTCTGATACTTCTTTGGGGGAGACAGAA	624979987	624980129	624980179	624980127	-1	chr3H	HORVU3Hr1G088450	624974217	624982301	None	16855	2540	158064	Yes
AATGGGTGTACATTTTGCTTATTTTTCTGATACTTCTTTGGGGGAGACAGAA	625125911	625126053	625125861	625125913	1	chr3H	HORVU3Hr1G088490	625123515	625132137	None	16855	2540	158064	No_or_no_constitutive_exon
CATCACCGGCAAGCTCACCTCACCAGGATCTTGATGGGTGGAACATACAGGG	626144371	626144887	626144321	626144373	1	chr3H	HORVU3Hr1G088850	626143458	626146678	None	16855	2540	158064	No_or_no_constitutive_exon
GCAGCAACAGCAGGTCCCGCAGCCGCAGCAGCAGGCTGCGCCGGAGGGAGGG	627144475	627144612	627144425	627144477	1	chr3H	HORVU3Hr1G089040	627083326	627148340	None	16855	2540	158064	No_or_no_constitutive_exon
TCTCACCTGCTCCTGATCACATCTGTACAACAAGTTTATCTGAAGGGCAGTC	627480660	627480918	627480610	627480662	1	chr3H	HORVU3Hr1G089130	627472564	627481767	None	16855	2540	158064	No_or_no_constitutive_exon
TTAGATTGGCTAATCCTGTGCAAGTTGAGTCTTCTGGTGCTGTACGGGAGAT	628715891	628716133	628716183	628716131	-1	chr3H	HORVU3Hr1G089480	628710494	628722343	None	16855	2540	158064	No_or_no_constitutive_exon
ATCCTAATTTGTTCATGTCGGTGTTCTCTTGGGCACGTGGGTGGGTGCAGGT	629448322	629449480	629448272	629448324	1	chr3H	HORVU3Hr1G089690	629445056	629449493	None	16855	2540	158064	No_or_no_constitutive_exon
TTATGTACAGATGATTTCTTGCTGGGGCTGACATTTGGAATATGGGACAGCG	630867410	630867600	630867650	630867598	-1	chr3H	HORVU3Hr1G090150	630856537	630869218	None	16855	2540	158064	No_or_no_constitutive_exon
CTTGATACTGTCTAGCACTCATGTAACTCGTTCGCTATTTGGGACGACAGGA	631487172	631487391	631487122	631487174	1	chr3H	HORVU3Hr1G090350	631484894	631488034	None	16855	2540	158064	Yes
GGGAAACATTGGATCTGGTCTGATTCCTCCGAGCTCCTGGGTTGGGGCAGGC	635159744	635160673	635159694	635159746	1	chr3H	HORVU3Hr1G091350	635159431	635164176	None	16855	2540	158064	No_or_no_constitutive_exon
TCATTTTGTTTTTAGAACAGTGTGTGTAAAGATACCTTCTGTGGGTGCAGGA	636226206	636226432	636226156	636226208	1	chr3H	HORVU3Hr1G091670	636223939	636228054	None	16855	2540	158064	No_or_no_constitutive_exon
CTATGCTATGCCACACCACGTACGTAGCTCCATAACCAATGGGCGTGCAGGG	636694071	636694792	636694021	636694073	1	chr3H	HORVU3Hr1G091930	636690661	636694850	4324983	16855	2540	158064	No_or_no_constitutive_exon
CATTTTCTGCTGTGTAACAACGCTAGAATCCTTTCAGGGCAGTGTGGAAGGA	637804734	637804839	637804684	637804736	1	chr3H	HORVU3Hr1G092320	637800994	637806202	None	16855	2540	158064	No_or_no_constitutive_exon
CGACATATAACATGCTGGTGCAGGGGTTTGGAAGGCAGGGGAGGGTCAAGGA	637867179	637867489	637867129	637867181	1	chr3H	HORVU3Hr1G092330	637865738	637872685	None	16855	2540	158064	No_or_no_constitutive_exon
CAAAATCGCGGCTTCTTTTCCCGCCGATAACTAACATGGCGCGAGGGCAGGC	639129064	639129712	639129014	639129066	1	chr3H	HORVU3Hr1G092680	639127034	639130926	None	16855	2540	158064	No_or_no_constitutive_exon
CTTCTTTTCCCGCCGATAACTAACATGGCGCGAGGGCAGGCAAGGGCAAGGA	639129075	639129712	639129025	639129077	1	chr3H	HORVU3Hr1G092680	639127034	639130926	None	16855	2540	158064	No_or_no_constitutive_exon
CATCTCGAGTTCTCAACGAGGTTCCGTGCATGCGCGCAGGGGGCATCAAGGA	639793978	639794084	639793928	639793980	1	chr3H	HORVU3Hr1G092690	639792094	639796028	4324314	16855	2540	158064	No_or_no_constitutive_exon
GAACTGCCTTTGGTTTCGGCGGCTGACGCGTCGGTGCGTTGCAGGGCGAGCT	639963266	639963375	639963216	639963268	1	chr3H	HORVU3Hr1G092720	639962977	639967172	None	16855	2540	158064	No_or_no_constitutive_exon
TAATTCTGTCTCGTGCGGGCACGCATGCATGCATGCAGTTGCGACGGGAGAT	643884490	643884883	643884933	643884881	-1	chr3H	HORVU3Hr1G093780	643884072	643885106	None	16855	2540	158064	No_or_no_constitutive_exon
AATTTATACTAGAGCTAGTACAAAGTTAAGACAGTTATTTTGGGACAGAGGG	645472392	645472397	645472342	645472394	1	chr3H	HORVU3Hr1G094260	645470187	645477600	None	16855	2540	158064	No_or_no_constitutive_exon
CGACATCCCTCGAGGCGTTGACGGCGTGCGTGCATTCATGGCGGGTGCAGGA	645649441	645650231	645650281	645650229	-1	chr3H	HORVU3Hr1G094320	645649441	645651266	None	16855	2540	158064	No_or_no_constitutive_exon
CTTGTTTGTGATGGATGGTCGCTGAATGTGGATTTTTGGGTAGAGTGTAGGA	646160048	646160235	646160285	646160233	-1	chr3H	HORVU3Hr1G094470	646160048	646160979	None	16855	2540	158064	No_or_no_constitutive_exon
TTGGCATGTCCTGTGCTTAACCTTTGTTTGTGGATTGATTGTCAGGGCAGCA	648165987	648166409	648165937	648165989	1	chr3H	HORVU3Hr1G094860	648161175	648169951	None	16855	2540	158064	No_or_no_constitutive_exon
ATGTACAAAGTCTTATTTACAAGCTTTGCTTTGTTGTTGCTGGGGTGCAGAT	649225151	649225633	649225101	649225153	1	chr3H	HORVU3Hr1G095240	649184867	649225633	None	16855	2540	158064	No_or_no_constitutive_exon
TGTTATCCGTAATCATGCTTCATGTGATATCCGACATGTGTGGGTGGCAGTT	653037545	653037629	653037495	653037547	1	chr3H	HORVU3Hr1G096400	653036981	653037629	None	16855	2540	158064	No_or_no_constitutive_exon
CTTCTAATCTGTTGTTCTTCCATCTGTTAACAAAATGGGTGAATTAAAAGTT	653419981	653420144	653419931	653419983	1	chr3H	HORVU3Hr1G096530	653419708	653421987	None	16855	2540	158064	Yes
CTTCTAATCTGTTGTTCTTCCATCTGTTAACAAAATGGGTGAATTAAAAGTT	653479791	653479954	653479741	653479793	1	chr3H	HORVU3Hr1G096540	653478710	653481447	None	16855	2540	158064	Yes
AGGGTCCACTGATTCCTTACTTTTGTTTACCTTCCTTATTGGGCTGGCAGGA	653597724	653597813	653597863	653597811	-1	chr3H	HORVU3Hr1G096620	653592089	653598905	None	16855	2540	158064	No_or_no_constitutive_exon
TGATGTTCCAGCAGAGAGAAGGGAAGAGCAAAACGCGGGAGGAGGACGAGGA	654641314	654641674	654641264	654641316	1	chr3H	HORVU3Hr1G096850	654640598	654642242	None	16855	2540	158064	No_or_no_constitutive_exon
TAGGCGGTCTTTTGTCTTCGAGGCCACAAACACAATACTCTTGGGAGCAGAT	654773930	654775484	654773880	654773932	1	chr3H	HORVU3Hr1G096920	654771386	654776027	None	16855	2540	158064	No_or_no_constitutive_exon
TTGAAAGACAACCACTTTATTCATATCATAATGTTTTGAGGGATACACAGGT	654892628	654892689	654892578	654892630	1	chr3H	HORVU3Hr1G097030	654891180	654892689	None	16855	2540	158064	No_or_no_constitutive_exon
CACGGCCGCTGCTCGACGCCGTGGCTACGGCGCCGGAGGGTGACGGCGAGCG	658331924	658332068	658332118	658332066	-1	chr3H	HORVU3Hr1G098340	658330793	658332414	None	16855	2540	158064	No_or_no_constitutive_exon
TCACCAAACCATCATTCTCCCAGGACATCAAAGCATGGTGGGGAGGTTAGCC	660843482	660843648	660843432	660843484	1	chr3H	HORVU3Hr1G099120	660840083	660849791	None	16855	2540	158064	No_or_no_constitutive_exon
GGGGTACCAACACCGCATCCAGGCATCCGGCGCATGCCTCAACGGGCCAGAC	662448204	662448890	662448940	662448888	-1	chr3H	HORVU3Hr1G099760	662447958	662450135	None	16855	2540	158064	No_or_no_constitutive_exon
ATCTGCTCAGCATTCATTTTATGGTAATATTTTTGTGCAATGGAGGGAAGAC	662688677	662688761	662688811	662688759	-1	chr3H	HORVU3Hr1G099950	662685893	662693151	None	16855	2540	158064	Yes
GCGGATCATGACGGGATTCCGATTGATTTGCGCGCGCGCGTGCGGGGCAGAT	663180079	663180453	663180503	663180451	-1	chr3H	HORVU3Hr1G100240	663173939	663180936	None	16855	2540	158064	No_or_no_constitutive_exon
CACGGCACCACCATTATAGCCAGCTAATGTCTGCCGTAAATGGCGGGCAGGG	663556792	663557155	663556742	663556794	1	chr3H	HORVU3Hr1G100460	663553403	663557521	None	16855	2540	158064	No_or_no_constitutive_exon
CCACATTCCAAAATTAGGCTGAATCATCTTTCATGTTGCACAATGGGCAGGT	664281641	664281727	664281591	664281643	1	chr3H	HORVU3Hr1G101660	664280858	664281727	None	16855	2540	158064	No_or_no_constitutive_exon
TTTTAGCATTTTACTCTCTAAGAAACAAGCTAGTACGTGCAACTGGGCAGTG	665845489	665846041	665846091	665846039	-1	chr3H	HORVU3Hr1G103630	665842852	665846298	None	16855	2540	158064	No_or_no_constitutive_exon
TTAACAATTCTGCTCTCAGACAATGATCTATCTATATACGCGGGGGGCAGTT	666184907	666184981	666185031	666184979	-1	chr3H	HORVU3Hr1G104070	666149992	666203348	None	16855	2540	158064	No_or_no_constitutive_exon
TGCATTATTTCTAGCCTAATATTTTTGTTTATTGTTGTAGAATGGGGAAGGA	666167914	666168412	666167864	666167916	1	chr3H	HORVU3Hr1G104100	666164143	666170294	None	16855	2540	158064	No_or_no_constitutive_exon
GATCTGGTTTGGCTTGTTCGTTTTTGGCAGGCGGCGGCCATGGGCGGCAGTG	666557493	666558002	666558052	666558000	-1	chr3H	HORVU3Hr1G104590	666557493	666558190	None	16855	2540	158064	No_or_no_constitutive_exon
GCTGTCAATCTACTCACTCACTGTTATATATCCCTTGCGATGGCGGGCAGAG	668950607	668951786	668951836	668951784	-1	chr3H	HORVU3Hr1G105560	668950607	668952465	None	16855	2540	158064	No_or_no_constitutive_exon
TTACTTGCCCTGTTCAACAAATCACTGATTAAAGTTGTTTGGCAGGGTAGAA	670154506	670154589	670154639	670154587	-1	chr3H	HORVU3Hr1G105820	670128783	670156093	None	16855	2540	158064	No_or_no_constitutive_exon
TGAATGTATATTTTTTTTCCTCATGATAGCTTGGTGATTGTTGGGAACAGGG	670286940	670287061	670287111	670287059	-1	chr3H	HORVU3Hr1G105930	670282528	670287941	None	16855	2540	158064	No_or_no_constitutive_exon
TTTTCAAGGAATGTTGTTAATGTGGCATACCATTTCAAATGGGGATGCAGTA	671341767	671341811	671341861	671341809	-1	chr3H	HORVU3Hr1G106830	671341767	671344766	None	16855	2540	158064	No_or_no_constitutive_exon
AAGCTTGTCAGCCACTAACACTTGCAGGCATTTTTATTCGAATTGGGCAGAA	672053324	672053636	672053274	672053326	1	chr3H	HORVU3Hr1G107020	672049165	672055109	None	16855	2540	158064	No_or_no_constitutive_exon
TAGGAAAGAAAAATCAAAAGAGAAAAGAAAAAAAAGGAGGAGGTGGGAAGGG	673129013	673129319	673128963	673129015	1	chr3H	HORVU3Hr1G107640	673126036	673130935	None	16855	2540	158064	No_or_no_constitutive_exon
CGGCGTTCGCCGAGAGGGCGAGGCTGGCCAAGAACCCGATGGGGAGGAAGCT	674890192	674890282	674890332	674890280	-1	chr3H	HORVU3Hr1G108360	674882621	674891226	4325740	16855	2540	158064	No_or_no_constitutive_exon
GGTTAGCAAAACCAACTGCTTATATATTTTTACTGCACATGGGTGACCAGAA	675048822	675048834	675048772	675048824	1	chr3H	HORVU3Hr1G108410	675048117	675048834	None	16855	2540	158064	No_or_no_constitutive_exon
TTTCCCGCGGAGGGAAGCTCAGCTCGTCCCCTCCCTTGGCAGGGCCGCAGCA	675872361	675872496	675872311	675872363	1	chr3H	HORVU3Hr1G108620	675872154	675879370	None	16855	2540	158064	No_or_no_constitutive_exon
CATAAGGAACTCACACTCACAGTATTATATGCTTACTTTTGCTGGGGCAGCT	677529566	677529604	677529654	677529602	-1	chr3H	HORVU3Hr1G109300	677524295	677532076	None	16855	2540	158064	No_or_no_constitutive_exon
GTATACCTGGCAGTAAGGCTCTCTCCGTATGTTGTTCTTACTGGGAGAAGGT	677524659	677525195	677525245	677525193	-1	chr3H	HORVU3Hr1G109300	677524295	677532076	None	16855	2540	158064	No_or_no_constitutive_exon
TTGCTTCCAATATCCTGCCTGATTCCATGGCTTGGCGTGGGCGGGCGCAGAC	679324160	679324385	679324435	679324383	-1	chr3H	HORVU3Hr1G109780	679322290	679324851	None	16855	2540	158064	No_or_no_constitutive_exon
TTGTTGGATCTGATGGGAATGCATGGGAATGGAATGGGATGAATAATCAGGT	679617695	679617794	679617844	679617792	-1	chr3H	HORVU3Hr1G109930	679612662	679618892	None	16855	2540	158064	No_or_no_constitutive_exon
CGTTTTGGAGCAAACTCCACCTCCTGTACGATTTCTTCTTCGTTGGGAAGAT	679614096	679614239	679614289	679614237	-1	chr3H	HORVU3Hr1G109930	679612662	679618892	None	16855	2540	158064	No_or_no_constitutive_exon
TTGGTTTCGTGGACTAATCTGTTGTTGGTTGTGGCGGATGGCGGGCGCAGGC	680228888	680228961	680229011	680228959	-1	chr3H	HORVU3Hr1G110160	680226856	680230715	None	16855	2540	158064	No_or_no_constitutive_exon
AATGCAATCTCTAAAAGGTTTAAAATTTAGGAACGGAGGGAGTAGATCAGCT	681574056	681574160	681574210	681574158	-1	chr3H	HORVU3Hr1G110380	681573395	681575594	None	16855	2540	158064	No_or_no_constitutive_exon
GGTTCTCAAAAATATCAGAGACATGTTGCAATCAATGGGAAAAGACATAGAA	682074969	682076549	682076599	682076547	-1	chr3H	HORVU3Hr1G110770	682074888	682081882	None	16855	2540	158064	No_or_no_constitutive_exon
ACGCTGTTTTTGCAGGCAGTTTTTTGTGACAGGTGGTAGAGGAGGGGGAGTA	682136377	682136600	682136327	682136379	1	chr3H	HORVU3Hr1G110830	682133528	682138598	None	16855	2540	158064	No_or_no_constitutive_exon
GCCGATGCTGGCCGACCGCTTTGGGGTGGAGTGGGCGGGGTATGAGGGAGAG	683876085	683876327	683876035	683876087	1	chr3H	HORVU3Hr1G111650	683874743	683877346	None	16855	2540	158064	No_or_no_constitutive_exon
AGGAGTTCGCGCCGGAGAGGTTCCTCGGGTACGACCTCAAGATGGGGCAGGA	687144825	687145074	687145124	687145072	-1	chr3H	HORVU3Hr1G112810	687144825	687146385	None	16855	2540	158064	No_or_no_constitutive_exon
TTCAGCTGGAGCAGGTCGCCGCGCCGGCGGTGGAGCAGGCGGGGCCTGAGGA	687187529	687188059	687188109	687188057	-1	chr3H	HORVU3Hr1G112830	687187314	687188629	None	16855	2540	158064	No_or_no_constitutive_exon
TCCTTGCTCTCTTCTCCTCTAGCCTCCTCGTCTGCAGCAGCAATGGGGAGAG	687581587	687581687	687581537	687581589	1	chr3H	HORVU3Hr1G113100	687580248	687584924	None	16855	2540	158064	No_or_no_constitutive_exon
TTGCTGCTCCGGTGGTGACTCACCGGGCCTGAAATGGAATGGGGTTGCAGGG	687833260	687833501	687833210	687833262	1	chr3H	HORVU3Hr1G113130	687832385	687841232	None	16855	2540	158064	No_or_no_constitutive_exon
GTATCCCTATGGGTTCTCGGATGAAAATTGTATCTTGCAAACGGGTGCAGGT	687859511	687859906	687859956	687859904	-1	chr3H	HORVU3Hr1G113160	687859511	687865257	None	16855	2540	158064	No_or_no_constitutive_exon
ACAATCTACTACCCAGTAATACAATAGTTCTTGTATGATGTGGGATGTAGAA	688231375	688231629	688231325	688231377	1	chr3H	HORVU3Hr1G113300	688230723	688233179	None	16855	2540	158064	No_or_no_constitutive_exon
TTAGTTATTAGTTTGGGTGATTCAGTTTATTATTTAACTTTGGGTACAAGTG	688701623	688702345	688702395	688702343	-1	chr3H	HORVU3Hr1G113540	688701342	688702769	None	16855	2540	158064	No_or_no_constitutive_exon
TGGAGCATCGATCTCTATGGATCCTGACCATGTTTGAGCTTGGGGTGAAGCA	688860154	688860461	688860511	688860459	-1	chr3H	HORVU3Hr1G113670	688859440	688861150	None	16855	2540	158064	No_or_no_constitutive_exon
GTCTTCATTTTGGATCGATATTCTCTGTGGTGTACATTGGGCTAATGAAGGG	689390957	689390968	689391018	689390966	-1	chr3H	HORVU3Hr1G113850	689388110	689518648	None	16855	2540	158064	No_or_no_constitutive_exon
ATCATGTGTTACATTAACATAGTTTCTTTTCCTACTGGGTAAGTAAGCAGAT	689530168	689530996	689530118	689530170	1	chr3H	HORVU3Hr1G113890	689525617	689531702	None	16855	2540	158064	No_or_no_constitutive_exon
AAATCACAGTTGTGGTTAACCTGTATGTTTGATACACTTTTAGGGGTCAGCG	690284828	690284964	690284778	690284830	1	chr3H	HORVU3Hr1G114170	690243897	690285302	None	16855	2540	158064	No_or_no_constitutive_exon
CGGGTGACCTGGGCGCCGCCGACGACCAGGGCAGCAACACTGGGGCCGAGGC	692265663	692266050	692266100	692266048	-1	chr3H	HORVU3Hr1G115000	692263934	692266932	None	16855	2540	158064	No_or_no_constitutive_exon
TGCATGATAGATTGATGAGTGAATGGTTGCTGTATCTTGGGAATGGTCAGGT	693372075	693372297	693372347	693372295	-1	chr3H	HORVU3Hr1G115530	693372075	693390531	None	16855	2540	158064	No_or_no_constitutive_exon
AACTGGATTTTCTTCACCCTTCTAATTGTCTATATACATGGGAGTGACAGAC	693669515	693669604	693669654	693669602	-1	chr3H	HORVU3Hr1G115710	693668658	693689455	None	16855	2540	158064	No_or_no_constitutive_exon
GGTTTTGTCTCGTGTTAAGAAGTAAGCTCAATTGTGAGTGGTGGGCGCAGGT	693894530	693894623	693894673	693894621	-1	chr3H	HORVU3Hr1G115800	693893725	693895411	None	16855	2540	158064	No_or_no_constitutive_exon
TCTCCCGGCCAAGAATATAGATTTACTAATTTCATATATAATGGGTGCAGGG	693893958	693894061	693894111	693894059	-1	chr3H	HORVU3Hr1G115800	693893725	693895411	None	16855	2540	158064	Yes
TATCTCTCCATCGGATTCGGGCCACTGAGCTGGGTTGTTGGGCGGCGCAGGT	694368642	694368719	694368769	694368717	-1	chr3H	HORVU3Hr1G115880	694361229	694369148	None	16855	2540	158064	No_or_no_constitutive_exon
CACTGAAATCATAGTCGATATATCGCTGTTATCTGAACTTTGGGGCACAGGA	694368217	694368396	694368446	694368394	-1	chr3H	HORVU3Hr1G115880	694361229	694369148	None	16855	2540	158064	No_or_no_constitutive_exon
CATAGTTTGTTTTTATTTTATTGTCGGCTTCTAATCTGGCGATTGGGCAGGT	695851498	695852197	695852247	695852195	-1	chr3H	HORVU3Hr1G116400	695851498	695854508	None	16855	2540	158064	No_or_no_constitutive_exon
CTGAGCTCTGACTAACTGATGATTCAATTGAATTGTGCGTGCAGGGGCAGAG	696250041	696250453	696249991	696250043	1	chr3H	HORVU3Hr1G116730	696247675	696250867	None	16855	2540	158064	No_or_no_constitutive_exon
GTTGATTCTACTGCAAGACAAACGAGCAAGAAACATGCTGAGGGTAGTAGTA	697572181	697573015	697573065	697573013	-1	chr3H	HORVU3Hr1G117190	697569824	697576260	None	16855	2540	158064	No_or_no_constitutive_exon
CTCTGATTTGTTTATCTGATTAGAAGTTGAACTGCTTTTACAATGGGCAGCG	335142	335193	335243	335191	-1	chr4H	HORVU4Hr1G000070	333623	337649	None	16855	2540	158064	No_or_no_constitutive_exon
ATTTGTTTATCTGATTAGAAGTTGAACTGCTTTTACAATGGGCAGCGCAGAC	335142	335188	335238	335186	-1	chr4H	HORVU4Hr1G000070	333623	337649	None	16855	2540	158064	No_or_no_constitutive_exon
ATTGCTAATTGTTCAGTAGTGCTGAGCATGATTTTTCGTGGGTGGCGCAGAT	369519	370016	370066	370014	-1	chr4H	HORVU4Hr1G000090	369519	374029	None	16855	2540	158064	No_or_no_constitutive_exon
CGGAGAGAGTAGCTAGCAATCATGTTTTTTGAATTGAATCGCAGGGTCAGGC	389475	389637	389425	389477	1	chr4H	HORVU4Hr1G000120	388519	391533	None	16855	2540	158064	No_or_no_constitutive_exon
ATCCGCTCCAGCGCCCTACGGCGCCGCGCCTCCTCCTCCTCAGGGAGCAGCT	1301886	1302179	1302229	1302177	-1	chr4H	HORVU4Hr1G000850	1301220	1303023	None	16855	2540	158064	No_or_no_constitutive_exon
GAGCAGGGTACGGGACGACGGGCGTGGCCCTGGACCAGAGCGGCGGGAAGAA	1301889	1302075	1302125	1302073	-1	chr4H	HORVU4Hr1G000850	1301220	1303023	None	16855	2540	158064	No_or_no_constitutive_exon
TTTGTCATCTGCCTAGTCCAATCCAGCAGGTGATTTTCAATGGCGGGAAGAT	1792082	1792119	1792032	1792084	1	chr4H	HORVU4Hr1G001170	1791487	1792119	None	16855	2540	158064	No_or_no_constitutive_exon
TACGCATTGCATTGTGCTCATCTGACACTTCTTGTTTCGGTGGGATGCAGTA	2599269	2599373	2599423	2599371	-1	chr4H	HORVU4Hr1G001560	2596936	2599674	None	16855	2540	158064	No_or_no_constitutive_exon
GAAGAAGTATTTCCTTAAAGCTGTCATGATAGTATCGGCAGGGCAGGGAGGA	3157415	3157460	3157510	3157458	-1	chr4H	HORVU4Hr1G001850	3156610	3163911	None	16855	2540	158064	No_or_no_constitutive_exon
CATTACATTTGGTTGTTGTCTGCTTTAAATATTATATAAAAATGGGGCAGCC	4061083	4061149	4061199	4061147	-1	chr4H	HORVU4Hr1G002230	4059706	4063674	None	16855	2540	158064	No_or_no_constitutive_exon
GTTCCAGTCTCTGATCTTGGCCTTTGCTTCTGATTGGTGCGGGGGAAAAGCT	5369956	5370044	5369906	5369958	1	chr4H	HORVU4Hr1G002820	5368780	5373932	None	16855	2540	158064	No_or_no_constitutive_exon
GGCTGCTCTGTGTGTGTGTGTGTGTGTGTGTTGGCGGGGCGTGGGTGCAGTT	6227466	6227561	6227416	6227468	1	chr4H	HORVU4Hr1G003110	6227027	6233027	4333680	16855	2540	158064	No_or_no_constitutive_exon
GAGCGGTGGCTGGAACCGGCTATTCTGGGCGGTGCATCCGGGCGGGCGAGCA	6495515	6495765	6495465	6495517	1	chr4H	HORVU4Hr1G003250	6494439	6496561	None	16855	2540	158064	No_or_no_constitutive_exon
TTGTTATGTATAGTTCTCACTTGCCATTATTTGTTGTTGGGCAAACACAGGT	7399985	7400796	7400846	7400794	-1	chr4H	HORVU4Hr1G003420	7399985	7409174	None	16855	2540	158064	No_or_no_constitutive_exon
TGCCCGGCATGCACGGCGGCGGCGGCGGCGACGTCGGGGGCAGCGGCGAGGC	7877052	7877304	7877354	7877302	-1	chr4H	HORVU4Hr1G003610	7876796	7879167	None	16855	2540	158064	No_or_no_constitutive_exon
ATTAATTAATTAATTAATTTCCCGCTCGTCGCGCGCGCGTGTGGGTGTAGGT	7922854	7922923	7922804	7922856	1	chr4H	HORVU4Hr1G003640	7922585	7928580	None	16855	2540	158064	No_or_no_constitutive_exon
TTTTTTGTTGATATAATTTTCATTTCTGATATTGTGATTGGGTGTAAAAGGA	8708479	8708653	8708429	8708481	1	chr4H	HORVU4Hr1G003840	8686380	8710980	None	16855	2540	158064	No_or_no_constitutive_exon
ACTCCTGAATTAAGTCTCCTTAGTTAGCCTATTTTTAGCAGGGTTAAAAGAT	8749068	8749106	8749018	8749070	1	chr4H	HORVU4Hr1G003910	8746425	8749248	None	16855	2540	158064	No_or_no_constitutive_exon
CTACTTTATGTTTTCCTTTTGATGAGAGTGTGTTTTTTATGTATGGGCAGGA	8818785	8818906	8818956	8818904	-1	chr4H	HORVU4Hr1G003940	8815384	8824248	None	16855	2540	158064	No_or_no_constitutive_exon
CTTTCGTTTCTAATTCCTCGCTCCTCCTCCTCGCCGTTCGCCGCAGGGAGAT	9759481	9759760	9759810	9759758	-1	chr4H	HORVU4Hr1G004270	9754911	9760219	None	16855	2540	158064	No_or_no_constitutive_exon
GCTACGTGAATTGATCAATGGACTTTTATCTTATTTCACTCATGGGGTAGAG	9964274	9964687	9964737	9964685	-1	chr4H	HORVU4Hr1G004410	9959608	10046586	None	16855	2540	158064	No_or_no_constitutive_exon
GCATGGGATCTGAGCTGATGGAGGTGTTGTTTGGTGGTGGTGGGTGGCAGGG	10014871	10015089	10014821	10014873	1	chr4H	HORVU4Hr1G004460	10014358	10025200	None	16855	2540	158064	No_or_no_constitutive_exon
ATGCCAGTAACTAATCGAGATTAATACTTGCTGCTGGAATGGGTTTGAAGGT	10789328	10789693	10789278	10789330	1	chr4H	HORVU4Hr1G004990	10788261	10789693	None	16855	2540	158064	No_or_no_constitutive_exon
TCACGGGCGTGCTCCGCTACGGCTCCCTCACCGAGCTCCAGGGCGTGCAGGT	12280363	12280567	12280313	12280365	1	chr4H	HORVU4Hr1G005450	12279930	12284852	None	16855	2540	158064	No_or_no_constitutive_exon
CCAACTCCCCCAACTCCCGCCTGGACGACGGCGCCGCGGCCGTGGGGGAGGC	12286193	12286505	12286555	12286503	-1	chr4H	HORVU4Hr1G005460	12282923	12286833	None	16855	2540	158064	No_or_no_constitutive_exon
CGCGGGGGATGTGGCCGGCGGCGGCGGGGGCTGGGAGGGGGCAGGTGCAGGT	12453301	12453537	12453251	12453303	1	chr4H	HORVU4Hr1G005510	12449411	12456749	None	16855	2540	158064	No_or_no_constitutive_exon
GGGCGGCGCGGGGGATGTGGCCGGCGGCGGCGGGGGCTGGGAGGGGGCAGGT	12453295	12453537	12453245	12453297	1	chr4H	HORVU4Hr1G005510	12449411	12456749	None	16855	2540	158064	No_or_no_constitutive_exon
GACTTGCTTGACTGTGGTTTCTTGACTGATGTTTTTTTTTGGGGGTCCAGTT	13708642	13711582	13708592	13708644	1	chr4H	HORVU4Hr1G005770	13707716	13711766	None	16855	2540	158064	No_or_no_constitutive_exon
AGTTAATGTGATTAATTTTGTTGTTCTTTTTATGTGTACCATGGGTGCAGGA	14978611	14978723	14978561	14978613	1	chr4H	HORVU4Hr1G006300	14973851	14978888	None	16855	2540	158064	Yes
TCGATATCAAGTATCATGCAGAAAATTTGCCTCAAAAAGGGGTCGAAGAGGC	15509331	15509967	15510017	15509965	-1	chr4H	HORVU4Hr1G006710	15505130	15512116	None	16855	2540	158064	No_or_no_constitutive_exon
TCTTCTGCATGAAGCTGCTTCACATTTCATCATTTGTATACGGGATGCAGGT	16123574	16123729	16123779	16123727	-1	chr4H	HORVU4Hr1G006800	16120296	16126140	None	16855	2540	158064	Yes
TTTTCTGCATGAAGCTGCTTCATATTTCATCATTTGTATACGGGATGCAGGT	16280605	16280761	16280555	16280607	1	chr4H	HORVU4Hr1G006840	16277752	16283649	None	16855	2540	158064	No_or_no_constitutive_exon
TTTTGAGCGGAGGAACAAGGGTTGGCTGAATTCTTGTTGTGGGATTGCAGAG	18759198	18759371	18759421	18759369	-1	chr4H	HORVU4Hr1G007180	18757955	18759848	None	16855	2540	158064	No_or_no_constitutive_exon
GCTAATTTGATATTTATTTTTTCCTTCATGTATGGATGGATGATGGGCAGCG	20063460	20064321	20063410	20063462	1	chr4H	HORVU4Hr1G007600	20063142	20064321	None	16855	2540	158064	No_or_no_constitutive_exon
TGCGCTAGCAATGTTGTTCATACTGAAAATGTTGTTCTTCGAGGGTGCAGGA	21434995	21435244	21435294	21435242	-1	chr4H	HORVU4Hr1G007890	21432444	21438715	None	16855	2540	158064	No_or_no_constitutive_exon
CATTGATATTTCACTCTTCTGAAGTTTTGTGCACGTCCTTGTGGGTGCAGGG	21747147	21747995	21747097	21747149	1	chr4H	HORVU4Hr1G008120	21743832	21748136	None	16855	2540	158064	No_or_no_constitutive_exon
CCTATGCATTCCAGCTTATTGTTCATGTAATTCCTTTCTTCCAAGGGAAGTT	22327025	22327287	22326975	22327027	1	chr4H	HORVU4Hr1G008210	22323869	22330976	4333916	16855	2540	158064	No_or_no_constitutive_exon
CTCTTTTCTAAAAAGTTAGGGATTAGTAGGGCCTTAGGGAAGAAATGAAGCT	23850743	23850764	23850814	23850762	-1	chr4H	HORVU4Hr1G008680	23850743	23858479	None	16855	2540	158064	No_or_no_constitutive_exon
CGAGTAGCATGATGTTTTATTCAGTCCTGGTTTGATCATGGTGGGTGCAGGG	23852485	23855133	23855183	23855131	-1	chr4H	HORVU4Hr1G008680	23850743	23858479	None	16855	2540	158064	No_or_no_constitutive_exon
TAGAGGTTGGAAGAAAATGTTCTAATGGATTATTGGGGTTGGACGTGCAGGT	23880261	23880568	23880211	23880263	1	chr4H	HORVU4Hr1G008700	23875261	23881413	None	16855	2540	158064	No_or_no_constitutive_exon
TATTTTTATCAACTTACGTTTCTTACACATTACCTTTGTTGGGGGTGTAGTT	24296110	24296225	24296275	24296223	-1	chr4H	HORVU4Hr1G008750	24289723	24315017	None	16855	2540	158064	No_or_no_constitutive_exon
AGTAGATCGCCGGAAACTTGACGGGTGTTGTCCTGTGGGCGGTGGCGCAGGG	25676253	25676381	25676203	25676255	1	chr4H	HORVU4Hr1G008990	25675722	25676920	None	16855	2540	158064	No_or_no_constitutive_exon
GTCTACTATTTTCTCATCAATTCTCTCATGTAACAATCTCCTGGGGACAGAT	26199612	26199789	26199839	26199787	-1	chr4H	HORVU4Hr1G009190	26198428	26203483	None	16855	2540	158064	No_or_no_constitutive_exon
GTCTACTATTTTATCATCAATTCTCTAATGTAACAATCTCCTGGGGACAGAT	26358558	26358735	26358785	26358733	-1	chr4H	HORVU4Hr1G009310	26357341	26364046	None	16855	2540	158064	No_or_no_constitutive_exon
AAATTGAATCCCCTCTGGTGTTTAACGCTATATTGTTTTCTGGGATGCAGGA	26503729	26503752	26503679	26503731	1	chr4H	HORVU4Hr1G009340	26499858	26504881	None	16855	2540	158064	No_or_no_constitutive_exon
ATCAGAGAAGACTAACAATTCTTCCTATAATTCCACTTTGGGAAAGGCAGAA	26683022	26683134	26683184	26683132	-1	chr4H	HORVU4Hr1G009390	26675809	26687141	None	16855	2540	158064	No_or_no_constitutive_exon
AAGTGATGGGTTTGTTGATTGTGTGCTTTTTCGTTGGATGGGCATGGCAGGC	27215664	27215940	27215990	27215938	-1	chr4H	HORVU4Hr1G009550	27214848	27218985	None	16855	2540	158064	No_or_no_constitutive_exon
CTGCCTTGTTTGCTCATCTGATCTCCTAGGTGTGTTATCATGGGTGGCAGGG	29849237	29849450	29849187	29849239	1	chr4H	HORVU4Hr1G010080	29847063	29851829	None	16855	2540	158064	No_or_no_constitutive_exon
TGGGTTGCGGGGAATGGGGGACTGATTTGGTTTCTGGCTTGTGTGGGCAGGT	30506487	30506521	30506437	30506489	1	chr4H	HORVU4Hr1G010200	30505914	30528656	None	16855	2540	158064	No_or_no_constitutive_exon
ACATGAACGGTGCGGGCGGCACGCTTCCTGGACGAGAGGGGGAGTAGGAGGT	30747313	30747826	30747263	30747315	1	chr4H	HORVU4Hr1G010290	30747068	30748133	None	16855	2540	158064	No_or_no_constitutive_exon
TTTCATCTGCATCTTCTTCTCCTTCTTCTTCCTGGACCGGGCTTAGAAAGAC	33380641	33380676	33380726	33380674	-1	chr4H	HORVU4Hr1G010980	33378647	33381751	None	16855	2540	158064	No_or_no_constitutive_exon
CGGAGGTGGGAGGGGATATGACCAAGCCCCTGCTGGAAGGGGATACGAAGGC	33504642	33504660	33504592	33504644	1	chr4H	HORVU4Hr1G011020	33501235	33505267	None	16855	2540	158064	No_or_no_constitutive_exon
GGATGCAGACTGACACCGTTTTGACTTTGGCGTCGCGCGTGGTCGGGCAGTC	33846920	33847201	33847251	33847199	-1	chr4H	HORVU4Hr1G011100	33845638	33848016	None	16855	2540	158064	No_or_no_constitutive_exon
CGTGAGAACTGACGGCGGTTTTTATTACGTGGGTGTTGGTGGGGGTGCAGCT	36723134	36723856	36723906	36723854	-1	chr4H	HORVU4Hr1G011740	36723134	36724503	None	16855	2540	158064	No_or_no_constitutive_exon
GAGATTGCTGATGGTGACTACGTACATACAGCTATGCGTGCGGCGGGCAGCT	36945781	36946129	36946179	36946127	-1	chr4H	HORVU4Hr1G011770	36944980	36951154	None	16855	2540	158064	No_or_no_constitutive_exon
TTGCTCACGCATCCGTCTCACCATTTGTACTTTCCATCCAGGGTGAGCAGGA	37211727	37211842	37211892	37211840	-1	chr4H	HORVU4Hr1G011790	37206308	37212524	None	16855	2540	158064	No_or_no_constitutive_exon
GCCTGGTAAGATTTCAGCTAACCTATACAACATTTTGTGTCTGGGAACAGAA	39125702	39125963	39126013	39125961	-1	chr4H	HORVU4Hr1G012120	39125702	39129673	None	16855	2540	158064	No_or_no_constitutive_exon
CTCACCAACACCTCTCTGTCTGTCTGTGTCCGCGCGCGCCGGGGATGCAGCT	39131786	39131876	39131736	39131788	1	chr4H	HORVU4Hr1G012130	39131342	39134089	None	16855	2540	158064	No_or_no_constitutive_exon
GCCCATCTCCCCAGCTCTGGCTGACTTCATTCACTTCGGGGAAATTGCAGGG	41485176	41485366	41485416	41485364	-1	chr4H	HORVU4Hr1G012470	41485176	41486760	None	16855	2540	158064	Yes
CGATGCGGCGACGGGGATGGGGATGGCCGGGGGGCGGCGCGGGAGGCTAGCG	42841520	42841800	42841850	42841798	-1	chr4H	HORVU4Hr1G012720	42841111	42841952	None	16855	2540	158064	No_or_no_constitutive_exon
GCGGCGGTAAGCAACAATGCCGTCGGTGCCCGCGAGGCCGACAGGGACAGCG	43054746	43054842	43054892	43054840	-1	chr4H	HORVU4Hr1G012760	43053608	43056366	None	16855	2540	158064	No_or_no_constitutive_exon
AGACGAACTTGACTGGTGCTGTTAGCAATTCAAGGCTCAGGGAGTCACAGGT	43583351	43583801	43583301	43583353	1	chr4H	HORVU4Hr1G012850	43582367	43584005	None	16855	2540	158064	No_or_no_constitutive_exon
TGCCGCAAGTTATATAGCTGTAGTAATTGGAATCGGTGTAGGGGATATAGAA	50113133	50113245	50113295	50113243	-1	chr4H	HORVU4Hr1G013910	50109921	50113745	None	16855	2540	158064	No_or_no_constitutive_exon
TGGAGCCTCTACTTTGTACCTTACTGTTTCAATTTTCTTGGGCAGCACAGTT	51575832	51575912	51575962	51575910	-1	chr4H	HORVU4Hr1G014220	51566521	51589252	None	16855	2540	158064	No_or_no_constitutive_exon
TGTCAGATCAGGAGGGTGGAGCCGGACAAGAAGCAGCAGGGGCTGGCGAGGA	55588560	55589950	55588510	55588562	1	chr4H	HORVU4Hr1G014840	55587936	55590174	None	16855	2540	158064	No_or_no_constitutive_exon
CGGGGTCCCAATTGGAAAGCCTGATGGGTGCTGTGTTGATTTGGGAGCAGAT	55859512	55860120	55860170	55860118	-1	chr4H	HORVU4Hr1G014910	55856066	55861048	None	16855	2540	158064	No_or_no_constitutive_exon
TGGAGGGGTGCAGCCAGACGTCACTGAAGGAAATGCAGGAAGGGCTAGAGGG	57492862	57493260	57492812	57492864	1	chr4H	HORVU4Hr1G015110	57484009	57496216	None	16855	2540	158064	No_or_no_constitutive_exon
CGGCGGCGACGTGCACAGGCGGTTCTACAAGCCGGCGGCCGGGTGGGGAGCC	57496326	57496708	57496758	57496706	-1	chr4H	HORVU4Hr1G015150	57496299	57497465	None	16855	2540	158064	No_or_no_constitutive_exon
ACCAGTTCACCGTGATGCTGTTCCACTACGACGGCGCCGGGGAGGAGCAGTG	57496330	57497033	57497083	57497031	-1	chr4H	HORVU4Hr1G015150	57496299	57497465	None	16855	2540	158064	No_or_no_constitutive_exon
ATCCAGACGTCCGAGTCGGACGAGATGGACGGCATCATGGGCGACGGCAGGG	58179846	58180237	58179796	58179848	1	chr4H	HORVU4Hr1G015250	58177563	58180749	None	16855	2540	158064	No_or_no_constitutive_exon
GCAGCAGCTGGGTACCTGTGGTGCCGCTGGCGGCACTCCCGCGGGGAGAGCG	58804660	58804792	58804842	58804790	-1	chr4H	HORVU4Hr1G015330	58800986	58805172	None	16855	2540	158064	No_or_no_constitutive_exon
TGGACTTGCGCTGACTAACTTGTCATTTTCTTCTTCTTGCCATGGGGCAGGT	60670353	60671223	60671273	60671221	-1	chr4H	HORVU4Hr1G015570	60667828	60673581	None	16855	2540	158064	No_or_no_constitutive_exon
AGCTCGGGCAGGAGGAGGTGCCCACCGGCCGCGAGAGGTGTAGGGGCGAGCG	60879228	60879281	60879331	60879279	-1	chr4H	HORVU4Hr1G015610	60879228	60880019	None	16855	2540	158064	No_or_no_constitutive_exon
GTGGGGATGGGCCGCCGCAAGATCGCCGACGGGGAGGGCATGGCGGGGAGTG	62884127	62884885	62884935	62884883	-1	chr4H	HORVU4Hr1G015750	62884127	62885177	None	16855	2540	158064	No_or_no_constitutive_exon
CCACAGCAGAATTACACACAAGCTGGACAAGATGGCAGAGGTTATGGGAGGA	67516015	67516254	67515965	67516017	1	chr4H	HORVU4Hr1G016440	67512571	67517399	None	16855	2540	158064	No_or_no_constitutive_exon
CGCAGCATCCAACTTCGAGCCGTCGCCGCTTCCCGTGTCTATGCGGGCAGCG	70922400	70922534	70922350	70922402	1	chr4H	HORVU4Hr1G016830	70921563	70922562	None	16855	2540	158064	No_or_no_constitutive_exon
TTTTTTTAAACTAATTTGTGGTGATTAATTGTGTGCGGGTGATTGGGAAGGC	72708113	72708912	72708962	72708910	-1	chr4H	HORVU4Hr1G017040	72708099	72710928	None	16855	2540	158064	No_or_no_constitutive_exon
GGATGGGGATGCATCACAGTGCACATGACCTATCACAGTTGGGCCAGCAGCA	73671655	73671787	73671605	73671657	1	chr4H	HORVU4Hr1G017140	73661314	73672320	None	16855	2540	158064	No_or_no_constitutive_exon
GTCTCTGCATTTCTAGCTGCTCCATCCATGGATTCTTTTCTTGGGGACAGAA	74624595	74624610	74624660	74624608	-1	chr4H	HORVU4Hr1G017210	74623102	74625272	None	16855	2540	158064	No_or_no_constitutive_exon
TAGTTACATGACAGTATCTCATCTTCCCTTTACTTTCTGCATGTGGGCAGGC	77692428	77692500	77692378	77692430	1	chr4H	HORVU4Hr1G017480	77688236	77706952	4349968	16855	2540	158064	No_or_no_constitutive_exon
AATTAATCAGTTTGCTTATTGTTTTTCTTTTCTCTCCTGTGGGTAAGAAGCT	80765189	80765613	80765139	80765191	1	chr4H	HORVU4Hr1G017950	80763154	80766175	None	16855	2540	158064	No_or_no_constitutive_exon
CTGATGGCAGGTCACTGAGTCATCTCTTCATTTTTTTTCCAGGGCTACAGAT	81559446	81559471	81559396	81559448	1	chr4H	HORVU4Hr1G018150	81552156	81566437	None	16855	2540	158064	No_or_no_constitutive_exon
TTTAAGAGCTCCCTGTTTAAACACCTGTTAAATTTTCACCTTGGGAGCAGGC	82507605	82507759	82507809	82507757	-1	chr4H	HORVU4Hr1G018230	82506442	82509218	None	16855	2540	158064	No_or_no_constitutive_exon
GCTTGGTAAGATTTCAGCTAACCTATGCAACATTTTGTGTCTGGGAACAGAA	85734718	85734917	85734668	85734720	1	chr4H	HORVU4Hr1G018670	85730471	85735194	None	16855	2540	158064	No_or_no_constitutive_exon
TGCTGTCAAATGTTAATGGAAGCTCTTTTTGTTTCTGGGGGGCACAAAAGTT	93187550	93187792	93187842	93187790	-1	chr4H	HORVU4Hr1G019420	93187049	93194962	None	16855	2540	158064	No_or_no_constitutive_exon
TCGTTTCTTCGTGGCATCCTCACCACCACCGCATTTTCCTGTGGGTGCAGTG	94936985	94937050	94937100	94937048	-1	chr4H	HORVU4Hr1G019600	94936131	94941299	None	16855	2540	158064	No_or_no_constitutive_exon
TATTGTACTAGTAGTTAACTCATTTTTGTGATTTATTTGTAGGTTGGGAGCA	94942638	94944606	94944656	94944604	-1	chr4H	HORVU4Hr1G019610	94941853	94949031	None	16855	2540	158064	No_or_no_constitutive_exon
CCAGGCGGCGTCGCGGGGAAGGTTCCGTAATCTTCTGGGGACCTAGGGAGTG	96358633	96358690	96358583	96358635	1	chr4H	HORVU4Hr1G019910	96358326	96366275	None	16855	2540	158064	No_or_no_constitutive_exon
TTTCACGTCCACTCCACTGACGTGGTTCGCTTTTCTGGGGGGAAATGCAGGT	106456221	106456317	106456171	106456223	1	chr4H	HORVU4Hr1G021040	106455423	106461138	None	16855	2540	158064	No_or_no_constitutive_exon
TACTAATCCCCTGTTATGCCTATTTACTACTCCTTAAAAGGGGTGTACAGGC	107429971	107430123	107429921	107429973	1	chr4H	HORVU4Hr1G021220	107419791	107478964	None	16855	2540	158064	No_or_no_constitutive_exon
TTACCCCCAATTATGCCTATTTAATTACTGCGCCTTAAAGGGGTGTACAGGC	107694905	107695057	107695107	107695055	-1	chr4H	HORVU4Hr1G021250	107692144	107698016	None	16855	2540	158064	No_or_no_constitutive_exon
GAATGTTTCCTTGGCTAATTAAGCGTCTGTACATTTTTCTGGGCATGCAGTT	109213666	109215018	109215068	109215016	-1	chr4H	HORVU4Hr1G021370	109213666	109216994	None	16855	2540	158064	No_or_no_constitutive_exon
CGGTTTGGAAGGATTTGGGTTGATTTGGCCGGCCGTGGGTGGGTTAGCAGGC	113407006	113407189	113407239	113407187	-1	chr4H	HORVU4Hr1G021720	113404338	113407470	None	16855	2540	158064	No_or_no_constitutive_exon
CCACCAGCGGAGAACGGAAGATCCTCACTCCATGGACATGGGTGATGCAGAT	118530158	118530323	118530373	118530321	-1	chr4H	HORVU4Hr1G022450	118524187	118530684	None	16855	2540	158064	No_or_no_constitutive_exon
CAGCTCCTGGTGAGTTTGCTCCCCTGAGTCATAATAGAGGGAGTGAGAAGAT	121985156	121985316	121985106	121985158	1	chr4H	HORVU4Hr1G022880	121984508	121985316	None	16855	2540	158064	No_or_no_constitutive_exon
ACTGTACGAGGAAGATGGGGCTAAATCCATTAACATGGTGGGTCAGAGAGAG	122986069	122988401	122986019	122986071	1	chr4H	HORVU4Hr1G023030	122984345	122988807	None	16855	2540	158064	No_or_no_constitutive_exon
TTGGTCCATCCTTCTCATGGCAATGCTATTGGATTGTGAAATGGGAATAGGC	126993937	126994164	126993887	126993939	1	chr4H	HORVU4Hr1G023470	126991466	126996605	None	16855	2540	158064	No_or_no_constitutive_exon
ACAATCTACTACCCAGTAATACAATAGTTCTTGTATGATGTGGGATGTAGAA	137773111	137773365	137773061	137773113	1	chr4H	HORVU4Hr1G024340	137772777	137774915	None	16855	2540	158064	No_or_no_constitutive_exon
GCGGGGGAGTTCCCGGCGGCGGGCGAGTCCCAATCCCAGTCCGGGAGGAGGG	138278060	138278196	138278246	138278194	-1	chr4H	HORVU4Hr1G024360	138274645	138278759	None	16855	2540	158064	No_or_no_constitutive_exon
GAGGACGCCAGAGGCACTGGAAGGCGGGGGAGTTCCCGGCGGCGGGCGAGTC	138278060	138278219	138278269	138278217	-1	chr4H	HORVU4Hr1G024360	138274645	138278759	None	16855	2540	158064	No_or_no_constitutive_exon
CTGATTTGAGGAACTGTACAGATGCTTTTTTTGGGAGGGAGCACAATAAGGC	138776607	138777201	138777251	138777199	-1	chr4H	HORVU4Hr1G024430	138776286	138782662	None	16855	2540	158064	No_or_no_constitutive_exon
GATTTGCACTGAATACAACTAATGCAATCTTTTAATCTGCATGAGGGCAGGT	139544938	139545053	139544888	139544940	1	chr4H	HORVU4Hr1G024470	139539906	139548051	None	16855	2540	158064	No_or_no_constitutive_exon
ACCCTGCTTTATTCTTTTAATTCCTCTTTTAAATTTTTGATGATGGGCAGGT	145117553	145117715	145117765	145117713	-1	chr4H	HORVU4Hr1G025080	145113473	145123037	None	16855	2540	158064	No_or_no_constitutive_exon
GTGCGGGGGGAGGGAGGCCGCCGCCGGTCGTGCTCGCGTGGGGGATGGAGGC	145869525	145872133	145872183	145872131	-1	chr4H	HORVU4Hr1G025150	145809499	145872683	None	16855	2540	158064	No_or_no_constitutive_exon
GTTAAATTCCTTCTGATCTTACATTACGTTGTCTCTATTTTGGGATGCAGTA	151207714	151207799	151207849	151207797	-1	chr4H	HORVU4Hr1G025760	151206864	151211762	None	16855	2540	158064	No_or_no_constitutive_exon
AATTGCATTTTCTGCAGCTTTGTAATTTTCTCTATACGTGGGACTGACAGAC	159495160	159495249	159495299	159495247	-1	chr4H	HORVU4Hr1G026570	159494398	159512217	None	16855	2540	158064	Yes
CGGCCAAAAAGGAGGAAGCAGAGGCGGCGGCGGCGGCGGCGGCCGGGCAGAA	172910879	172911067	172911117	172911065	-1	chr4H	HORVU4Hr1G027970	172908790	172911344	None	16855	2540	158064	No_or_no_constitutive_exon
TTGGGAATAGTTCTAGTTTTCATTCTCTATTTCTTTTTTGGGTGGGATAGGT	175451868	175451996	175451818	175451870	1	chr4H	HORVU4Hr1G028180	175450302	175459790	None	16855	2540	158064	No_or_no_constitutive_exon
AGATTTTTGGTGACATTAGTTGTGGTTGATTCTTTTTTTGCGGGTGACAGTT	183525263	183525347	183525397	183525345	-1	chr4H	HORVU4Hr1G029060	183524899	183528604	None	16855	2540	158064	No_or_no_constitutive_exon
CTTATTTTCTTAATGATTCATTATCTTAATTTTTTCCATTACCGGGAAAGTA	185075076	185075270	185075026	185075078	1	chr4H	HORVU4Hr1G029140	185074848	185075767	None	16855	2540	158064	No_or_no_constitutive_exon
TTCTCAAATTTTAATGTCATTTGCCTTCCGTTTATGCCTCTGGGTGACAGAG	189483857	189483916	189483807	189483859	1	chr4H	HORVU4Hr1G029660	189471434	189502224	None	16855	2540	158064	No_or_no_constitutive_exon
CGAATCGGGTACAAATGTGTGTGGTATTGTGTTATTGCGATGGGGAATAGCT	201457491	201457509	201457441	201457493	1	chr4H	HORVU4Hr1G030840	201457065	201457509	None	16855	2540	158064	No_or_no_constitutive_exon
TTTGCATTTTACTTATTTAGGTGTTGTATTTCTGCGTTTTAATTGGGCAGGA	202919204	202919228	202919154	202919206	1	chr4H	HORVU4Hr1G030950	202916598	202925556	None	16855	2540	158064	No_or_no_constitutive_exon
CGCGGACAGGTGCTCTCAAGCTAATGAGATTTGGTTATGGGGACGTGCAGGG	206549930	206550617	206549880	206549932	1	chr4H	HORVU4Hr1G031320	206549267	206553691	None	16855	2540	158064	No_or_no_constitutive_exon
TGTCTAACCATATATAGAAATGTCCCTGTCATGTCGGGATGCAAGGGCAGGG	206551126	206551227	206551076	206551128	1	chr4H	HORVU4Hr1G031320	206549267	206553691	None	16855	2540	158064	No_or_no_constitutive_exon
TTTGATGTCTAACCATATATAGAAATGTCCCTGTCATGTCGGGATGCAAGGG	206551121	206553035	206551071	206551123	1	chr4H	HORVU4Hr1G031320	206549267	206553691	None	16855	2540	158064	No_or_no_constitutive_exon
AGACATGAGCACAATGCTATCTAGCTTAGGTTTTAGGGATGTGACAGTAGAA	221129604	221130221	221129554	221129606	1	chr4H	HORVU4Hr1G032250	221126888	221131205	None	16855	2540	158064	No_or_no_constitutive_exon
CTGGTCAGGTCACCAATTCCATCTCACTGATTGGAGTTTTGTGGGTGCAGAT	224239088	224239166	224239216	224239164	-1	chr4H	HORVU4Hr1G032690	224237787	224240385	None	16855	2540	158064	No_or_no_constitutive_exon
ACAATCTACTACCCAGTAATACAATAGTTCTTGTATGATGTGGGATGTAGAA	225270097	225270351	225270401	225270349	-1	chr4H	HORVU4Hr1G032770	225269209	225270999	None	16855	2540	158064	No_or_no_constitutive_exon
CAGACACACCACAGGAAATGGAGGCAACTTCCACCAGCCATCATGGGAAGGT	225959330	225959342	225959392	225959340	-1	chr4H	HORVU4Hr1G032920	225954715	225961686	None	16855	2540	158064	No_or_no_constitutive_exon
ATTATGCATTTATTTTTTCTGATGTTTGTAATTTGATGTGGGACAATCAGGG	227489405	227489554	227489355	227489407	1	chr4H	HORVU4Hr1G033020	227488453	227493458	None	16855	2540	158064	No_or_no_constitutive_exon
AGGACGACGACGACCTGTTGGGAGGGTTTGGAATGAAGCCGGCCGGGGAGAA	232458424	232458516	232458566	232458514	-1	chr4H	HORVU4Hr1G033280	232452634	232459331	None	16855	2540	158064	No_or_no_constitutive_exon
TTCGTTTCCCGCGGTACACGGAACTGAAAGATGTTGGGCCGGCACAACAGGT	235761051	235761423	235761473	235761421	-1	chr4H	HORVU4Hr1G033650	235760240	235763279	None	16855	2540	158064	No_or_no_constitutive_exon
GTAATGTACTACATCCCTGACAAGCTAATTGATGGGGCTGGGTGGATCAGGT	235760240	235760818	235760868	235760816	-1	chr4H	HORVU4Hr1G033650	235760240	235763279	None	16855	2540	158064	No_or_no_constitutive_exon
CGTTCGCGCACTGTCATTTCACGATCTTGTTTACGTCCATGTGGGTGCAGGT	235761929	235762140	235762190	235762138	-1	chr4H	HORVU4Hr1G033650	235760240	235763279	None	16855	2540	158064	No_or_no_constitutive_exon
TAACTGTAAATTTCCTTATGCTTACATGTTACATTCTTCAACGGGTGTAGTT	253851902	253852011	253852061	253852009	-1	chr4H	HORVU4Hr1G034950	253830814	253894805	None	16855	2540	158064	No_or_no_constitutive_exon
GCATCATTTTTCTTCTTCTCCAATTTATCTGGGGGAAATTTTGGGAGCAGGA	260951075	260951152	260951202	260951150	-1	chr4H	HORVU4Hr1G035380	260927785	260951372	None	16855	2540	158064	No_or_no_constitutive_exon
ACAATCTACTACCCAATAATACAATAGTTCTTGTATGATGTGGGATGTAGAA	268039368	268039628	268039318	268039370	1	chr4H	HORVU4Hr1G036070	268037585	268041115	None	16855	2540	158064	No_or_no_constitutive_exon
ATGTCATATCATGCATCCGGTGCTGTATGGTTTTTCCTTTGGGATTAAAGAT	286343461	286343472	286343522	286343470	-1	chr4H	HORVU4Hr1G038090	286339637	286343983	None	16855	2540	158064	No_or_no_constitutive_exon
GTGTTTATGTCTAGACCTCTTCCTCAATATTATCTTTTGGGAATGAATAGGT	301493597	301493858	301493547	301493599	1	chr4H	HORVU4Hr1G039410	301481110	301519749	None	16855	2540	158064	Yes
TTACCTATACAAGGCGCTTCTTACTAAAGTCCGTTCATTGGGTAAAATAGCT	316534234	316534278	316534184	316534236	1	chr4H	HORVU4Hr1G040850	316533292	316534983	None	16855	2540	158064	No_or_no_constitutive_exon
GGGCATTGCTGATAAGCAAAATCTGGATGGAACTTGGGTGATGAATGCAGGT	318547423	318547603	318547373	318547425	1	chr4H	HORVU4Hr1G041060	318546820	318547753	None	16855	2540	158064	No_or_no_constitutive_exon
CGCTTCTGCCAGAGCACGCACTTGTCGGCCTGGTGACCTTCGGGACGCAGGT	328594174	328594417	328594124	328594176	1	chr4H	HORVU4Hr1G041690	328593480	328621212	None	16855	2540	158064	No_or_no_constitutive_exon
GTTCACATTAAGTCCAGCAGTTTTTTATAATGGAATATTTGATGGGGCAGAT	342301188	342301288	342301338	342301286	-1	chr4H	HORVU4Hr1G043120	342263590	342314170	None	16855	2540	158064	No_or_no_constitutive_exon
CAAAAGGCAAAAATGGGAACTCCTATGAAATAAATCCTAATAAGGGTGAGGT	349748889	349750371	349750421	349750369	-1	chr4H	HORVU4Hr1G043860	349748757	349760275	None	16855	2540	158064	No_or_no_constitutive_exon
ATGAATGTTGCTCGAATTGATGAACATACAGAAAGGGATGACAGGGCAAGCG	349749059	349751209	349751259	349751207	-1	chr4H	HORVU4Hr1G043860	349748757	349760275	None	16855	2540	158064	No_or_no_constitutive_exon
GTCCATTTTGTTGAGTTAAATTTGGTTTTGCTGCTGGTTGGGTGGCGCAGGT	352904828	352905001	352904778	352904830	1	chr4H	HORVU4Hr1G044140	352904029	352906956	None	16855	2540	158064	No_or_no_constitutive_exon
TGTGTGAGAGAGAGAGAGAGAGAGAGAGAGAGGGAGAGGGAGAGGGAGAGAG	368614637	368614660	368614587	368614639	1	chr4H	HORVU4Hr1G046320	368599334	368616331	None	16855	2540	158064	No_or_no_constitutive_exon
TTTGTGTTTTCTTTAGTAAAACCATGTCAATTGATTTTTGGGATGCACAGGG	377503685	377503747	377503635	377503687	1	chr4H	HORVU4Hr1G047070	377469198	377504740	4332791	16855	2540	158064	No_or_no_constitutive_exon
TATTTTTGTGTTTATCTTACAATCGTTGTCAATCTGTAGGGAAGGACCAGTA	384815328	384815729	384815278	384815330	1	chr4H	HORVU4Hr1G047790	384813177	384820943	None	16855	2540	158064	No_or_no_constitutive_exon
TTTGCAAACGTGTAAGATTTACACTGATATTTTATACGTAATGGGGAAAGTG	385702524	385702642	385702474	385702526	1	chr4H	HORVU4Hr1G047940	385700998	385708831	None	16855	2540	158064	No_or_no_constitutive_exon
AGTGTCTTGGGGGCTAGAGTCATCTATGACAGGGAGAGTGGGAGGTCAAGGG	391099007	391099077	391099127	391099075	-1	chr4H	HORVU4Hr1G048440	391093784	391101593	None	16855	2540	158064	No_or_no_constitutive_exon
ATGCTTTGTGTGTTCTAACACAAGCATAACAACATTCTTTGGGTGGACAGGT	391658842	391659769	391658792	391658844	1	chr4H	HORVU4Hr1G048470	391655114	391659769	None	16855	2540	158064	No_or_no_constitutive_exon
TGGCACTCACGTCTGGTTGTTTCATGGTGATGTTATGGTGGGTGGCGCAGAG	399318117	399318167	399318217	399318165	-1	chr4H	HORVU4Hr1G049350	399310322	399318671	None	16855	2540	158064	No_or_no_constitutive_exon
GCACCATATACCGACGTTATATATCACCTTGTTTTTTTGGGGGGTTGCAGGC	419381924	419382032	419382082	419382030	-1	chr4H	HORVU4Hr1G051250	419373373	419388554	None	16855	2540	158064	No_or_no_constitutive_exon
TACTAGTGCTTATTAGTAATGGAAGTGGAATGATTTGTTTGGGTGTGCAGGT	420743097	420743607	420743047	420743099	1	chr4H	HORVU4Hr1G051320	420742433	420744609	None	16855	2540	158064	No_or_no_constitutive_exon
TTGATGGCCTTTGATTCATGGCAGAGGGCGAGCCGGCTTGGGTGCCAAAGGT	422795721	422796002	422795671	422795723	1	chr4H	HORVU4Hr1G051450	422775476	422798873	None	16855	2540	158064	No_or_no_constitutive_exon
TCTCTGTCGTCCTGTTTGCGGGCTTTGATTTGGGTGGGTGCGGCGGGCAGGT	434506931	434507065	434506881	434506933	1	chr4H	HORVU4Hr1G052430	434506403	434509656	None	16855	2540	158064	No_or_no_constitutive_exon
AACCATCTTCCGATGAATTTAATTTTGTAAATCCCCCCAAATGGGTGCAGTG	434507235	434507355	434507185	434507237	1	chr4H	HORVU4Hr1G052430	434506403	434509656	None	16855	2540	158064	Yes
CTGGTCAGGTCACCAATTCCATCTCATTGATTGGAGTTTTGTGGGTGCAGAT	436208198	436208279	436208148	436208200	1	chr4H	HORVU4Hr1G052500	436207049	436212148	None	16855	2540	158064	No_or_no_constitutive_exon
AGGTCACCAATTCCATCTCATTGATTGGAGTTTTGTGGGTGCAGATGCAGAG	436208204	436208559	436208154	436208206	1	chr4H	HORVU4Hr1G052500	436207049	436212148	None	16855	2540	158064	No_or_no_constitutive_exon
GTGCGCAGGCGGACGCGAAGGGGAAGGGGAAGGCCGATGCAGCGGGAGAGGA	440285786	440285910	440285736	440285788	1	chr4H	HORVU4Hr1G052920	440285370	440288486	None	16855	2540	158064	No_or_no_constitutive_exon
ATCCCGGAGGCCTGTCTCAAGTGGACGATCTCTTGGACATGGACTGGGAGGG	453962790	453963209	453963259	453963207	-1	chr4H	HORVU4Hr1G054420	453962749	453967880	None	16855	2540	158064	No_or_no_constitutive_exon
TTGTGCTTACAAATGGCAATGTGATAACCAAAATCAATCCATTGGGACAGGT	456594563	456594659	456594709	456594657	-1	chr4H	HORVU4Hr1G054600	456590302	456596428	None	16855	2540	158064	No_or_no_constitutive_exon
CCCGGCAAACCTCATTACAAAGATGCTGATGACTTTGGGGATTGGAGCAGGG	456797858	456798076	456797808	456797860	1	chr4H	HORVU4Hr1G054610	456797019	456800448	None	16855	2540	158064	No_or_no_constitutive_exon
TATCCTTGGTTTAGTTTGATGATATATGATACTTCTTTGGGATGGTGTAGAA	456799007	456799054	456798957	456799009	1	chr4H	HORVU4Hr1G054610	456797019	456800448	None	16855	2540	158064	No_or_no_constitutive_exon
CTTGCTATGTGAAGCTTACCTAGCTGTTTGTTTTGCTGAGGGGAAAGCAGAC	463780349	463780444	463780494	463780442	-1	chr4H	HORVU4Hr1G055300	463775193	463783000	None	16855	2540	158064	No_or_no_constitutive_exon
ATCCTTGCTATGTGAAGCTTACCTAGCTGTTTGTTTTGCTGAGGGGAAAGCA	463780357	463780447	463780497	463780445	-1	chr4H	HORVU4Hr1G055300	463775193	463783000	None	16855	2540	158064	No_or_no_constitutive_exon
AGTACAAATTTTGTACTAAAGCAGCGACACTTATTTCGGGACGGAGGGAGTA	465558291	465558313	465558363	465558311	-1	chr4H	HORVU4Hr1G055510	465556616	465561735	None	16855	2540	158064	No_or_no_constitutive_exon
AAATGGAAAGGAAGATAACTTTTAAGAACCTTCCTATGGGCAACAAACAGGT	467565612	467565721	467565771	467565719	-1	chr4H	HORVU4Hr1G055690	467561379	467570335	None	16855	2540	158064	No_or_no_constitutive_exon
GTTCGCTGATAAGTTCTGTTGACAGGAATTGCTGGATTTGGGCGAGGCAGTT	467566035	467566138	467566188	467566136	-1	chr4H	HORVU4Hr1G055690	467561379	467570335	None	16855	2540	158064	No_or_no_constitutive_exon
AATAGTTACACTTTTAACGCGACCTTTTTGTCTGGCTTGGGCTGGAGCAGCT	472532860	472533663	472533713	472533661	-1	chr4H	HORVU4Hr1G056250	472532860	472535828	None	16855	2540	158064	No_or_no_constitutive_exon
AACCGCGGCGGTCTTAATTACTACGAATTGGACATGTACCGGGCCGGCAGGA	472534441	472534620	472534670	472534618	-1	chr4H	HORVU4Hr1G056250	472532860	472535828	None	16855	2540	158064	No_or_no_constitutive_exon
TGTGGGAGAAGATCCGCAAGATACGCCTCACACGCAATATGCGGGCACAGGC	473143650	473143925	473143600	473143652	1	chr4H	HORVU4Hr1G056350	473142753	473144600	None	16855	2540	158064	No_or_no_constitutive_exon
TCATTATTTTTGGTCATAATTGAGCATTTTTCTTGTAGTGGGTGGTGCAGGC	473155961	473156192	473156242	473156190	-1	chr4H	HORVU4Hr1G056380	473155377	473162405	None	16855	2540	158064	No_or_no_constitutive_exon
AACTGTGGCAAGTAATTTGCTCTTGATTCATTTCTGGGCCAGCGGAGTAGAT	473335279	473335379	473335429	473335377	-1	chr4H	HORVU4Hr1G056400	473325304	473347591	None	16855	2540	158064	No_or_no_constitutive_exon
GCCCCTTTCTGGCATGGCCTTGATTTTACATGCCTGTCTCGGGCATGCAGGT	473754164	473754371	473754421	473754369	-1	chr4H	HORVU4Hr1G056480	473753202	473754637	None	16855	2540	158064	No_or_no_constitutive_exon
AGCTAGGCAGCTCTGTTGGTGCATGTGGTACAGGTGGGGTTGGAATGGAGGA	477115424	477115454	477115374	477115426	1	chr4H	HORVU4Hr1G056770	477112484	477116943	None	16855	2540	158064	No_or_no_constitutive_exon
GTGAATACTTCAGAACCTCAGAGCTAACACTCCATACCGTGCAGGGGGAGAG	478352472	478352589	478352639	478352587	-1	chr4H	HORVU4Hr1G056950	478351971	478354766	None	16855	2540	158064	No_or_no_constitutive_exon
TCCCGAGTCCTGACTCTTCCTCCACTGCCTTCTTGGGAAACGGGTGAAAGAG	478354407	478354518	478354568	478354516	-1	chr4H	HORVU4Hr1G056950	478351971	478354766	None	16855	2540	158064	No_or_no_constitutive_exon
TGTTTAACCAATCTGGTCCTGAAATTGCACTTGTGGTTGCGTGGGCACAGCT	480895087	480895217	480895267	480895215	-1	chr4H	HORVU4Hr1G057200	480892996	480895942	4332475	16855	2540	158064	No_or_no_constitutive_exon
CTCCCACCCCCACACCAAATGGCAATCCTAACTCCAACCCCAAGGGCAAGGT	481909466	481909842	481909892	481909840	-1	chr4H	HORVU4Hr1G057330	481896441	481910327	None	16855	2540	158064	No_or_no_constitutive_exon
TATCTCCGGCCGTATCACCTTTGCTCACGTGTGAGAAGCTGGGATTACAGGT	484949570	484949631	484949520	484949572	1	chr4H	HORVU4Hr1G057930	484949084	484965912	None	16855	2540	158064	No_or_no_constitutive_exon
CATCGCTCTCCCTGCAGGAGGCCATCAGCGCCAGCATCTCTCGCGGGAAGCT	485674462	485675473	485674412	485674464	1	chr4H	HORVU4Hr1G058070	485672689	485675800	4332449	16855	2540	158064	No_or_no_constitutive_exon
CGGCCATTGCCTACGGCCTCGACAAGAAGGCCACAAGCACCGGGGAGAAGAA	495854342	495855337	495854292	495854344	1	chr4H	HORVU4Hr1G059260	495853402	495855935	None	16855	2540	158064	No_or_no_constitutive_exon
TAAAATACTAAATTTTCTTGTTCTTGATTGATCTTGCTCGGGGCTGTGAGCA	496448622	496448716	496448766	496448714	-1	chr4H	HORVU4Hr1G059340	496446664	496449132	None	16855	2540	158064	No_or_no_constitutive_exon
ACGAGCCTTCCAAGTACGGCGTGGTGGTGACGGAGGAGGAGACCGGGAAGGT	507744083	507744985	507744033	507744085	1	chr4H	HORVU4Hr1G060380	507741442	507745158	None	16855	2540	158064	No_or_no_constitutive_exon
GGTGTCATGTCTACCATGCTTCTAGTGGTTAATGCATTTTGACTGGGCAGGA	516130012	516130090	516130140	516130088	-1	chr4H	HORVU4Hr1G061500	516126710	516130946	None	16855	2540	158064	No_or_no_constitutive_exon
CTTGAACACTTGAGACCTCCATTAATTGGCTTGCTTATGTGCAGGGAAAGTA	517818129	517818249	517818079	517818131	1	chr4H	HORVU4Hr1G061700	517678313	517818249	None	16855	2540	158064	No_or_no_constitutive_exon
CTTGTTATTACCTCGTCTCATGTCATGTGTGCCTTTGCTCTACGGGGCAGTG	520515671	520516342	520515621	520515673	1	chr4H	HORVU4Hr1G062010	520515293	520516342	None	16855	2540	158064	No_or_no_constitutive_exon
GACCCAATGGTATGGTTGCTAATGTGATCGTTGTTTTCTTGCAAGGGCAGAA	522896178	522896369	522896128	522896180	1	chr4H	HORVU4Hr1G062440	522895990	522900553	None	16855	2540	158064	No_or_no_constitutive_exon
CTTATTTGTAGTTCTAATTGCAGAATAGCACATCTGGCCGGGCAACACAGGG	522904961	522905073	522905123	522905071	-1	chr4H	HORVU4Hr1G062460	522902251	522908500	None	16855	2540	158064	No_or_no_constitutive_exon
AGTTTTTGGCAGCAGTGCACTGTTATTGATTGTGCTCATGTTGCAGGGAGTC	524032572	524032681	524032522	524032574	1	chr4H	HORVU4Hr1G062630	524031869	524037640	None	16855	2540	158064	No_or_no_constitutive_exon
CGCGGTATTCCAATACGCCGTGCTTACGAAACGGAAGGGGACACTGAGAGCG	533492848	533492869	533492919	533492867	-1	chr4H	HORVU4Hr1G063730	533491695	533495182	None	16855	2540	158064	No_or_no_constitutive_exon
TAGTTGAGTGGGAGTAATGTGATGTGTGTTTTTATTTTGGGCGGAAGCAGAG	534228836	534230430	534230480	534230428	-1	chr4H	HORVU4Hr1G063790	534228836	534232739	None	16855	2540	158064	No_or_no_constitutive_exon
CTCATATGACGTGGTTAACTAACGAGCTTCTGTTGATGGGGAAACTGCAGGG	538804510	538804647	538804460	538804512	1	chr4H	HORVU4Hr1G064260	538782890	538805920	None	16855	2540	158064	No_or_no_constitutive_exon
TTGACACTATAATGTTGTCCTTATTCAAAACCTCTATATTGGGCGTGCAGTT	539483672	539483745	539483622	539483674	1	chr4H	HORVU4Hr1G064300	539482690	539487269	None	16855	2540	158064	Yes
CCATATTCACAATCTTGTATGCCTGATTTCTTTTGTATATGGGTATGTAGAC	541516854	541516933	541516804	541516856	1	chr4H	HORVU4Hr1G064670	541504196	541530564	None	16855	2540	158064	No_or_no_constitutive_exon
TCAAGATTTGTGAGCTTCTCTTGTAACATTTGTTTTTTGGGGTAATGTAGGT	543292140	543292271	543292090	543292142	1	chr4H	HORVU4Hr1G064990	543291170	543302195	None	16855	2540	158064	No_or_no_constitutive_exon
TTCGGGCTGACGTCGTATGATGGTATGGTATGGTATGGGTATGGATGCAGGT	545415679	545416013	545415629	545415681	1	chr4H	HORVU4Hr1G065440	545414916	545421575	4332134	16855	2540	158064	No_or_no_constitutive_exon
GAGAAGAAGGCTCTGAACAGTTTAGTGTCTTTCTTTTGGTGTGGGTGCAGGT	545806490	545806830	545806440	545806492	1	chr4H	HORVU4Hr1G065470	545803573	545807561	None	16855	2540	158064	No_or_no_constitutive_exon
ACTTGAGAGAGGGGTGAATGAATCCTTCGTTTTCGTTTTGGGCAATGCAGGA	545806948	545807561	545806898	545806950	1	chr4H	HORVU4Hr1G065470	545803573	545807561	None	16855	2540	158064	No_or_no_constitutive_exon
GCTTTGTGAGGAGTATATGTTTAACTATCAAGCTCTTCTTGTGTGGGCAGTG	547061096	547061131	547061046	547061098	1	chr4H	HORVU4Hr1G065640	547060963	547062633	None	16855	2540	158064	No_or_no_constitutive_exon
TGGTGGCGGGGAGCAGTGTGTGGGGAAGAAGAGGGGCACTGGGAAGGGAGGC	549897182	549897258	549897308	549897256	-1	chr4H	HORVU4Hr1G065990	549894047	549898393	None	16855	2540	158064	No_or_no_constitutive_exon
CGATAGAGGCGCTGGAGAAGATGGAGCTGACCAAGTCGGCGGTGTGGGAGGC	551857162	551857829	551857112	551857164	1	chr4H	HORVU4Hr1G066270	551855900	551858769	None	16855	2540	158064	No_or_no_constitutive_exon
TTGCTCACTGTATGTCTGGTTGTGGCTCTTTGGTTTTCTTCTGGGAACAGAA	553588436	553588503	553588386	553588438	1	chr4H	HORVU4Hr1G066430	553587801	553591880	None	16855	2540	158064	No_or_no_constitutive_exon
GAGAATCACAAACTCAGATCGAGCGTGTCTCATCTTTTGTGGGATTGCAGGG	553753110	553753202	553753252	553753200	-1	chr4H	HORVU4Hr1G066470	553752517	553753822	None	16855	2540	158064	Yes
TTCTGCTGACCTGTTGCTGCCGCTATGGTCCGGAGGCTGTTGGGCGACAGAT	553753499	553753570	553753620	553753568	-1	chr4H	HORVU4Hr1G066470	553752517	553753822	None	16855	2540	158064	No_or_no_constitutive_exon
TTTTTCTGTAAAGAAACATACGAATTTATCTTCTGTTTCTTGGGACGCAGGG	556825195	556825290	556825340	556825288	-1	chr4H	HORVU4Hr1G067020	556824240	556827163	None	16855	2540	158064	No_or_no_constitutive_exon
GGCTGCCTAGATTCGATGCATTTTGATAAATTTTCGGGGGGAAATTGCAGGG	558674412	558674967	558674362	558674414	1	chr4H	HORVU4Hr1G067320	558673295	558684072	None	16855	2540	158064	No_or_no_constitutive_exon
GTGATTGATGATGATGATTGATCGATCGTACTGCTTTTGCAACAGGGGAGGA	560027438	560027776	560027826	560027774	-1	chr4H	HORVU4Hr1G067490	560022450	560028771	None	16855	2540	158064	No_or_no_constitutive_exon
ATGATCGATACTGAATGTTTATCTGCATGCAATATACATGGGGGACGTAGCT	562828200	562828698	562828748	562828696	-1	chr4H	HORVU4Hr1G067780	562828200	562833022	None	16855	2540	158064	No_or_no_constitutive_exon
GCAGGAGAAAGGTGCCTCCAGTTCTATGCAGAATTTTCGAGGAAAGGGAGGC	565366858	565368420	565366808	565366860	1	chr4H	HORVU4Hr1G068300	565363880	565373001	None	16855	2540	158064	No_or_no_constitutive_exon
GGGCGAGCGCGCGCGCCGGCAGTGGCGCTGTTCTCGGCGCGCGGGCCGAGCG	566508198	566508913	566508148	566508200	1	chr4H	HORVU4Hr1G068660	566506658	566509027	None	16855	2540	158064	No_or_no_constitutive_exon
AGTTTGACTAACTGAAGTTTCTGTTTCATAATTTCCATGGGCGTGCAAAGTA	566798778	566799199	566798728	566798780	1	chr4H	HORVU4Hr1G068690	566795378	566802449	None	16855	2540	158064	No_or_no_constitutive_exon
TTTGTAGATGGGAATATGTATTTACTTTTTTTTTTACTTGTTGGGAACAGAG	566997263	566997419	566997469	566997417	-1	chr4H	HORVU4Hr1G068760	566991986	567000389	None	16855	2540	158064	No_or_no_constitutive_exon
AGCGCGATGCGTTCCTGACATTTTTTCTCTGTGTGTCCGTGGTTGGGCAGAT	567352605	567352665	567352715	567352663	-1	chr4H	HORVU4Hr1G068820	567348429	567352924	None	16855	2540	158064	No_or_no_constitutive_exon
CGTCCGGCGAGGCCGCCTGCCGTGGAGAAGGACCCTGTGAGGGCGAGAAGCG	567759904	567761120	567761170	567761118	-1	chr4H	HORVU4Hr1G068870	567758645	567761877	None	16855	2540	158064	No_or_no_constitutive_exon
CCTTCCGCGCGGCGCTTGTCTGATTGTCCGGTGGTTGGTTGGGTGTGCAGGG	569162445	569162543	569162593	569162541	-1	chr4H	HORVU4Hr1G069230	569157415	569162972	None	16855	2540	158064	No_or_no_constitutive_exon
TTTTTTTGTCTGAGACATAATAATCTGATAATATCATGTAACCGTGGGAGGT	570706071	570706141	570706191	570706139	-1	chr4H	HORVU4Hr1G069420	570705951	570708859	None	16855	2540	158064	No_or_no_constitutive_exon
TGCTTGCTTGGGTGCACACTTACAGTTACAGTTGCACGTCGCGAGGGCAGGC	572353377	572353608	572353327	572353379	1	chr4H	HORVU4Hr1G069720	572352553	572355715	None	16855	2540	158064	No_or_no_constitutive_exon
ATTAAGTTTGGTAGTACAAAAGTATTAAGCTACATCTTTGGGTGATACAGGA	572800615	572800810	572800565	572800617	1	chr4H	HORVU4Hr1G069790	572796133	572804821	None	16855	2540	158064	No_or_no_constitutive_exon
GACTACGATGAATCTCTTTCTGATCGATGCAGGTGCAGAGGAAGGGCAAGAG	572901063	572901327	572901013	572901065	1	chr4H	HORVU4Hr1G069820	572900390	572902071	None	16855	2540	158064	No_or_no_constitutive_exon
AGTGTTCGATGTAATGCCTGACTTCCGCATTGCCGTTTTTGGGGATCCAGAG	573360179	573360468	573360129	573360181	1	chr4H	HORVU4Hr1G069970	573359110	573361525	None	16855	2540	158064	No_or_no_constitutive_exon
TGTAATGCCTGACTTCCGCATTGCCGTTTTTGGGGATCCAGAGGGGGAAGGA	573360188	573360468	573360138	573360190	1	chr4H	HORVU4Hr1G069970	573359110	573361525	None	16855	2540	158064	No_or_no_constitutive_exon
GCCTTCGGGGACCGCACCAGCTCCGGCTTCGCGTCCAGGGAGCGGCGGAGCG	577397378	577397585	577397635	577397583	-1	chr4H	HORVU4Hr1G070720	577391222	577397901	None	16855	2540	158064	No_or_no_constitutive_exon
ACTCCGATTTAACCGGCTGCTCACTGACAAATTGGCGGCGGGTGGTGCAGGA	578427321	578427527	578427577	578427525	-1	chr4H	HORVU4Hr1G070950	578425363	578428529	None	16855	2540	158064	No_or_no_constitutive_exon
CGTGTTTTGTGCTACTGAACTCAACTCACGTCGTGATCTTCTGGGGGCAGGG	578442657	578442848	578442607	578442659	1	chr4H	HORVU4Hr1G070970	578442193	578445212	None	16855	2540	158064	No_or_no_constitutive_exon
TGATTTTCAATCTAGAGTGTTGTCTTATTTCATCTGGGTTGTTGTGGAAGTA	578988489	578988634	578988684	578988632	-1	chr4H	HORVU4Hr1G071070	578986159	578990965	None	16855	2540	158064	No_or_no_constitutive_exon
CTTCGTCCTTTCTTGATAAATATTAATCTCGTGGTTCTTGGTGCAGGGAGGC	578989592	578989655	578989705	578989653	-1	chr4H	HORVU4Hr1G071070	578986159	578990965	None	16855	2540	158064	No_or_no_constitutive_exon
CAGACTGCAGCTACCGGACTGACTGGGATTGTTTCCTATTGGATGGGCAGAC	581317016	581317226	581316966	581317018	1	chr4H	HORVU4Hr1G071630	581314217	581317226	None	16855	2540	158064	No_or_no_constitutive_exon
CTGGCAGGTACTCGGTGAACGTGTATGTGAAGAAGAAGGGGAGGAGGCAGGT	582038457	582038622	582038672	582038620	-1	chr4H	HORVU4Hr1G071810	582037762	582047059	None	16855	2540	158064	No_or_no_constitutive_exon
TTATAGAATCACGGTGCTAACGACGGCCGGCGTCGTGTCGGGTGGTGCAGCG	582454651	582454926	582454601	582454653	1	chr4H	HORVU4Hr1G071940	582453813	582456146	None	16855	2540	158064	No_or_no_constitutive_exon
GTCGATCCGATGGGTGCAATCAACCAATCAGTATGGTTGGGGCGGTGCAGCG	582455683	582456146	582455633	582455685	1	chr4H	HORVU4Hr1G071940	582453813	582456146	None	16855	2540	158064	No_or_no_constitutive_exon
CAGACACTGAGATATTCTGTGATGGTGAGCCTGTTAAGAGGGAGGACGAGGA	582569699	582570293	582569649	582569701	1	chr4H	HORVU4Hr1G071960	582566989	582572246	None	16855	2540	158064	No_or_no_constitutive_exon
CTTTTTTTGTTGTCGTCAACACACCTAATAATATTTTGTTCATGGGACAGGA	583215106	583215394	583215056	583215108	1	chr4H	HORVU4Hr1G072020	583211765	583215394	None	16855	2540	158064	No_or_no_constitutive_exon
AGGTCCAACCCTCAAACTAGTTTTGAGCCTGTAGAAGTGAGGGTTGGGAGGA	583868226	583868288	583868176	583868228	1	chr4H	HORVU4Hr1G072250	583867651	583868288	None	16855	2540	158064	No_or_no_constitutive_exon
CGTTGCGATCTTCCGGCAGCTGCAGGCTCAGAGGCTCAGTGCGGGTGCAGGG	586061418	586061553	586061603	586061551	-1	chr4H	HORVU4Hr1G072590	586057296	586062059	None	16855	2540	158064	No_or_no_constitutive_exon
GTCTTTGTGCACTTTAATATCCTTTTCCTCACTTGTTCTTGGGGAAATAGGT	586708207	586708291	586708157	586708209	1	chr4H	HORVU4Hr1G072900	586705429	586711706	None	16855	2540	158064	No_or_no_constitutive_exon
TTGCAAGCAAGCAAATGGTGGGACTGTTTCTGATGATTTGGGCTCGGAAGGA	589296054	589296129	589296004	589296056	1	chr4H	HORVU4Hr1G073350	589294040	589298592	None	16855	2540	158064	No_or_no_constitutive_exon
CCCGCACAACGCTTCGCCCAAATCTCATTCCCCCCCCGATGGGCCGAAAGAA	594117219	594119468	594119518	594119466	-1	chr4H	HORVU4Hr1G074360	594109157	594121868	None	16855	2540	158064	No_or_no_constitutive_exon
TAATAGCATTGAACACATCAAACTCAAATTCCATAGTGTTCAATGGGCAGAT	594674567	594674656	594674706	594674654	-1	chr4H	HORVU4Hr1G074540	594673403	594675569	None	16855	2540	158064	No_or_no_constitutive_exon
TAATAGCATTGAACACATCAAACTCAAATTCCATAGTGTTCAATGGGCAGAT	594714401	594714490	594714351	594714403	1	chr4H	HORVU4Hr1G074550	594712855	594716468	None	16855	2540	158064	No_or_no_constitutive_exon
AAGATGATCTTGCAGGCGCTAATGGCTTTCTCGTTGTGTCACTGGGCAAGGT	595106423	595106818	595106868	595106816	-1	chr4H	HORVU4Hr1G074700	595103614	595109265	None	16855	2540	158064	No_or_no_constitutive_exon
GCACGCATATGTTTTGTCTGCTCACGCCGCTACCATCGACATGGGCGCAGGT	595103614	595106324	595106374	595106322	-1	chr4H	HORVU4Hr1G074700	595103614	595109265	None	16855	2540	158064	No_or_no_constitutive_exon
TAAATGTGAGCTGTGATGCTTCAGTGACGTTACAGGGGTAGAAATTGCAGGC	596305163	596305285	596305113	596305165	1	chr4H	HORVU4Hr1G075040	596299560	596307590	None	16855	2540	158064	No_or_no_constitutive_exon
TGCCAATTTGTTCTTACACACATTTCCTTTATTTCTTGTTGGGACACCAGAT	596624580	596624933	596624983	596624931	-1	chr4H	HORVU4Hr1G075150	596619981	596626187	None	16855	2540	158064	No_or_no_constitutive_exon
ACCTTTTGCACTCGTAGTACTAACAGGGCTGCGATTGTTTGGGAATGCAGGT	599004816	599005300	599005350	599005298	-1	chr4H	HORVU4Hr1G075700	599001287	599006509	None	16855	2540	158064	No_or_no_constitutive_exon
GTGTCGGGTCGGGGTCTGATCTGAAGAGGGTTTGGGTTCTGTGGGCGCAGTT	599928548	599928665	599928498	599928550	1	chr4H	HORVU4Hr1G076100	599928108	599932924	None	16855	2540	158064	No_or_no_constitutive_exon
GCCACGTGACGCTCGCTCATGGATCCATCTTGCCGTCGGCAGGGACGAAGAA	601101921	601102203	601101871	601101923	1	chr4H	HORVU4Hr1G076570	601100278	601108113	None	16855	2540	158064	No_or_no_constitutive_exon
CCTTTTCCAGTGTTTGCAGAACTGATTTGGGCGATGCCACACACAGGGAGGA	601127739	601128522	601127689	601127741	1	chr4H	HORVU4Hr1G076600	601127274	601128524	None	16855	2540	158064	No_or_no_constitutive_exon
GTAGGAGAGGAGTAGTCCCCACATTGACACACGTTGCGCACGGGACGCAGGC	608054384	608054713	608054763	608054711	-1	chr4H	HORVU4Hr1G078610	608048652	608055196	None	16855	2540	158064	No_or_no_constitutive_exon
AGCTAATCATATGGCGGAATTTCATTCATCTTACTGGGCATGAAATGCAGGT	609245141	609245222	609245091	609245143	1	chr4H	HORVU4Hr1G078820	609242209	609247714	None	16855	2540	158064	No_or_no_constitutive_exon
TCCACAAGCAATGTAGTGCACAGCGAGGAGGTGGTCCAAGCCAGGGTGAGCA	611349772	611350037	611349722	611349774	1	chr4H	HORVU4Hr1G079150	611346019	611350289	None	16855	2540	158064	No_or_no_constitutive_exon
GAGGTGGTCCAAGCCAGGGTGAGCAGCCACTCGTCGGGGAGGATCGGTAGCT	611349799	611350040	611349749	611349801	1	chr4H	HORVU4Hr1G079150	611346019	611350289	None	16855	2540	158064	No_or_no_constitutive_exon
CACAGCGAGGAGGTGGTCCAAGCCAGGGTGAGCAGCCACTCGTCGGGGAGGA	611349790	611350040	611349740	611349792	1	chr4H	HORVU4Hr1G079150	611346019	611350289	None	16855	2540	158064	No_or_no_constitutive_exon
CAGCCACCGCACGCATGAATTAATAACAGGCCAAGAGAAAACATGGGCAGGT	611794085	611795078	611795128	611795076	-1	chr4H	HORVU4Hr1G079300	611794085	611804953	None	16855	2540	158064	No_or_no_constitutive_exon
GCTGCGCCGTACGTCCGAATGAATGATCCTTTGCTTGTTGCGGGGTGCAGGA	612084159	612084214	612084109	612084161	1	chr4H	HORVU4Hr1G079420	612083625	612108450	None	16855	2540	158064	No_or_no_constitutive_exon
CGATCCTGCCCAGGCGGGGGGCGCGGCGCCGCGATGCCAAGGAGGGGGAGGA	613759969	613761231	613761281	613761229	-1	chr4H	HORVU4Hr1G079950	613759965	613781275	None	16855	2540	158064	No_or_no_constitutive_exon
CCCCCGCGAGGACGCCGCGGACCCCTTCGACGCCGATCGGGCGGACGCAGCG	618516523	618516877	618516927	618516875	-1	chr4H	HORVU4Hr1G081190	618515959	618517593	None	16855	2540	158064	No_or_no_constitutive_exon
TCTGTTCAACTGGCCTTGCTAATACATTTCTTTTGTATTTGACTGGGCAGGT	618692051	618692139	618692189	618692137	-1	chr4H	HORVU4Hr1G081230	618692051	618693972	None	16855	2540	158064	No_or_no_constitutive_exon
GGTGCTGGACCTGCCGAGCCAGCAGCTGCCAGCGGCGGGCAACCAGGGAGTG	619374886	619374984	619375034	619374982	-1	chr4H	HORVU4Hr1G081450	619374769	619376261	None	16855	2540	158064	No_or_no_constitutive_exon
GGCCGCCACTGTCGCGTTCGTTTGTGACTGAAGTTGATGGGTGGACGCAGGT	620606002	620606554	620605952	620606004	1	chr4H	HORVU4Hr1G081990	620604068	620606839	None	16855	2540	158064	No_or_no_constitutive_exon
CACGGCCGCGGCACCGGCGGGCGCGCGGAGCCGACGCCGTCGTGGGCGAGGG	620842896	620843438	620842846	620842898	1	chr4H	HORVU4Hr1G082030	620842320	620844287	None	16855	2540	158064	No_or_no_constitutive_exon
GGGGCTAACGTTTGCTCGCCTCTCGCTGCTGCTGCTGCTTGTGGGAGCAGGG	621552886	621552974	621552836	621552888	1	chr4H	HORVU4Hr1G082190	621552263	621557144	None	16855	2540	158064	No_or_no_constitutive_exon
GACTGATGTTCTTTTGCTGCTGCTGATGCTGCAGGAGGAGGGGGAGGGAGCG	621552717	621552765	621552667	621552719	1	chr4H	HORVU4Hr1G082190	621552263	621557144	None	16855	2540	158064	No_or_no_constitutive_exon
GATCTCACTGAATATTTTGCTTTGTGCCTTCGTGTGTATCGGGCGATCAGAT	625047098	625047152	625047202	625047150	-1	chr4H	HORVU4Hr1G083340	625043420	625047758	None	16855	2540	158064	No_or_no_constitutive_exon
CATTTGGGCTGAAAAAGTATGTTGCGTTGCGCGTGCAGGTGGGGATGGAGTT	625194088	625194284	625194038	625194090	1	chr4H	HORVU4Hr1G083400	625193354	625194764	None	16855	2540	158064	No_or_no_constitutive_exon
AGGCAGGAGCAGTCGAAGCGGTCGGATAGGTCGGGTGGGGGCGAGAGAAGGA	625317032	625317251	625316982	625317034	1	chr4H	HORVU4Hr1G083410	625310641	625317299	None	16855	2540	158064	No_or_no_constitutive_exon
TGCATGGAGTTCAGGCCGGAGAGGTGGGTGTACGCCGACGGGAAGCTGAGGT	626955661	626955893	626955943	626955891	-1	chr4H	HORVU4Hr1G083930	626954887	626957377	None	16855	2540	158064	No_or_no_constitutive_exon
AACAGCAAGTTAGTTGATGACTTGATCAGTAATTTTGGGTTGGGATACAGTG	627000226	627000367	627000176	627000228	1	chr4H	HORVU4Hr1G083950	626997422	627002978	None	16855	2540	158064	No_or_no_constitutive_exon
CCGAGAAGGCATTCTTATGAACATCGGATCGGTTCTCGGCGAGGGCGCAGAT	627748929	627749039	627749089	627749037	-1	chr4H	HORVU4Hr1G084180	627748929	627749666	None	16855	2540	158064	No_or_no_constitutive_exon
GGGCGGTGCCTAACTACGCGACGCGTGGATGGATGGATGGATGGGTGCAGGT	628371673	628372666	628372716	628372664	-1	chr4H	HORVU4Hr1G084360	628371673	628373285	None	16855	2540	158064	No_or_no_constitutive_exon
TGTGCGTGGTTTCTGATGGCCAGGTGCTCAACCACGGGCTGCCGGTGGAGGC	629795765	629795986	629796036	629795984	-1	chr4H	HORVU4Hr1G084810	629791691	629796611	None	16855	2540	158064	No_or_no_constitutive_exon
ACTCGGTGTGGTAAAAAAATGCCCCGCGATTTTCACCGCAGACGGGGGAGAA	630166842	630166963	630166792	630166844	1	chr4H	HORVU4Hr1G084840	630166308	630173377	None	16855	2540	158064	No_or_no_constitutive_exon
CGACGGCCCCGACGGCTGGGTCTGGGTGCGCCGGCCGGCGGAGGAGGGAGCG	631730849	631731011	631731061	631731009	-1	chr4H	HORVU4Hr1G085460	631726553	631731248	None	16855	2540	158064	No_or_no_constitutive_exon
GTCTCATGCTTGTTTCTGTTTCTTGTTCCGGCCTCCTCTCGGGGCTGCAGCT	632324585	632324694	632324744	632324692	-1	chr4H	HORVU4Hr1G085750	632316300	632325141	None	16855	2540	158064	No_or_no_constitutive_exon
ATGTGCTATGTGTCTGTCACTCTCTCACCCTGTCTCGTGGAATTGGGCAGTG	633031142	633031296	633031346	633031294	-1	chr4H	HORVU4Hr1G085930	633028701	633032000	None	16855	2540	158064	No_or_no_constitutive_exon
GTTTGAATAACTGTATTTTAGTGTGTATACATAATATAAATAGGGTGAAGCC	633032742	633032751	633032801	633032749	-1	chr4H	HORVU4Hr1G085940	633032656	633036343	None	16855	2540	158064	No_or_no_constitutive_exon
TGTGCTATTAGCAACGTGCAGATTGCTAGACTGATGTTTGGGATTGACAGGA	633182077	633182404	633182454	633182402	-1	chr4H	HORVU4Hr1G086020	633181301	633184491	None	16855	2540	158064	No_or_no_constitutive_exon
GAGACCTGTAGTTCTTTACGATCTCCTTGATTCACTGTGGAGGGATGCAGGG	634261710	634261843	634261660	634261712	1	chr4H	HORVU4Hr1G086450	634261409	634262674	None	16855	2540	158064	No_or_no_constitutive_exon
TAGTGTGCTTAACATGTAACATACTTTGATTCCTATTATGTGACAGGGAGTG	635698945	635699360	635699410	635699358	-1	chr4H	HORVU4Hr1G087020	635698945	635702092	None	16855	2540	158064	No_or_no_constitutive_exon
CGTACGTACGTAGGTTGCTCTGAATTACCTGCTGGGTAAACTGGGAGGAGAC	636353349	636353518	636353568	636353516	-1	chr4H	HORVU4Hr1G087230	636352037	636357622	None	16855	2540	158064	No_or_no_constitutive_exon
TTGGAACCATTTCAGCTACTTGCACTACGGCGCACAGGCTTCAAGGGTAGAG	636353070	636353127	636353177	636353125	-1	chr4H	HORVU4Hr1G087230	636352037	636357622	None	16855	2540	158064	No_or_no_constitutive_exon
AAACAAGAGTAGTCGGTCATGTGTGTTCATTTATTGTTGAAATAGGGTAGCA	637352346	637352960	637352296	637352348	1	chr4H	HORVU4Hr1G087500	637348759	637353051	None	16855	2540	158064	No_or_no_constitutive_exon
GCTGCTCTGCTCCTCCCACAAGATAATAAGGTGCTCTTATGCAGGGGCAGCT	637377153	637377308	637377103	637377155	1	chr4H	HORVU4Hr1G087520	637376691	637378883	None	16855	2540	158064	No_or_no_constitutive_exon
GGATCTGGACCGGAGGAGAAATGGTGGCTGACGGATCTGTGCGGGTGCAGGT	638108127	638108397	638108077	638108129	1	chr4H	HORVU4Hr1G087740	638107547	638109556	None	16855	2540	158064	No_or_no_constitutive_exon
CGGCGGAGGCGGTTCTGGAGGAGGAGGCAGCGGCGGAGGCGGGTCAGGAGGA	638223768	638224070	638224120	638224068	-1	chr4H	HORVU4Hr1G087780	638223189	638275418	None	16855	2540	158064	No_or_no_constitutive_exon
GCACAAAAGCAAACGGAAGGTGGCTGGCATGGCTAGCTAGATGGGGCAAGGT	639393859	639393872	639393922	639393870	-1	chr4H	HORVU4Hr1G088080	639392926	639395123	None	16855	2540	158064	No_or_no_constitutive_exon
TGGTTGCTGACAAGAATGGCGGGCGTGTGAATGTGGGTGGATGGGTGCAGGC	639753407	639753517	639753357	639753409	1	chr4H	HORVU4Hr1G088140	639752734	639755477	None	16855	2540	158064	Yes
AATAATAATTTGATTCTCGCTGTCTGTTCTTGCTTTGCTGAGGGCTGCAGAT	640425596	640426712	640426762	640426710	-1	chr4H	HORVU4Hr1G088340	640419754	640432509	None	16855	2540	158064	No_or_no_constitutive_exon
AGGATAGGATGAACTAACGAGTTTTTTCTTCTTTTGTATGAGGGAGTCAGTC	640420287	640423102	640423152	640423100	-1	chr4H	HORVU4Hr1G088340	640419754	640432509	None	16855	2540	158064	No_or_no_constitutive_exon
CTAAATAAATCGATTTTCCGTTGTCTGTTTTGCTTTGATGAGGGCTGCAGAT	640420287	640424381	640424431	640424379	-1	chr4H	HORVU4Hr1G088340	640419754	640432509	None	16855	2540	158064	No_or_no_constitutive_exon
TGGGCCAGATAGACCCAACAACCATGACAATGAAGCTCGGGGAATCAAAGGT	640543610	640544210	640544260	640544208	-1	chr4H	HORVU4Hr1G088480	640540449	640546917	None	16855	2540	158064	No_or_no_constitutive_exon
ATGGATTTCTGCCAGCTGCTTGTCGATGAGCTGCAGAGAGGGGTGGTGAGGT	640543610	640543833	640543883	640543831	-1	chr4H	HORVU4Hr1G088480	640540449	640546917	None	16855	2540	158064	No_or_no_constitutive_exon
CTTAGTAATCCCTGTGTGTGTGTGTGTGGTTGGTGCAGAGGGTGATGAAGGA	640695539	640695718	640695489	640695541	1	chr4H	HORVU4Hr1G088650	640685327	640696684	None	16855	2540	158064	No_or_no_constitutive_exon
TGTGTGTGGTTTCTGATCGTCAGGTGCTCAACCACGGGCTGCCGGTGGAGGC	642201226	642201457	642201507	642201455	-1	chr4H	HORVU4Hr1G089330	642198981	642202056	None	16855	2540	158064	No_or_no_constitutive_exon
CTTTAGTCATCTGTGTTATGAAATGATCTTCTATTTTACGGGGCCAACAGGT	643055984	643056131	643056181	643056129	-1	chr4H	HORVU4Hr1G089590	643053069	643099588	None	16855	2540	158064	No_or_no_constitutive_exon
CTGGGTACTGTACTGACGTGCGTGCGCCGGGATGGGGATTGGGGATGCAGGT	643185126	643185251	643185076	643185128	1	chr4H	HORVU4Hr1G089620	643184705	643185401	None	16855	2540	158064	No_or_no_constitutive_exon
AGCTTCCACTCACCCCTCTTTCTTCTTCGTCTTCCTTGCAGGGGCAGGAGGA	644564428	644565078	644565128	644565076	-1	chr4H	HORVU4Hr1G090170	644542993	644565527	None	16855	2540	158064	No_or_no_constitutive_exon
CGCCGCCTTACTCTATCTTATTACGTTTGTTTGCGCGTTCGGGGCGGCAGAG	644838509	644838737	644838459	644838511	1	chr4H	HORVU4Hr1G090280	644838101	644840787	None	16855	2540	158064	No_or_no_constitutive_exon
CCTTACTCTATCTTATTACGTTTGTTTGCGCGTTCGGGGCGGCAGAGCAGCT	644838514	644838737	644838464	644838516	1	chr4H	HORVU4Hr1G090280	644838101	644840787	None	16855	2540	158064	No_or_no_constitutive_exon
TGATTCATGATCATTATTAAGTTTTGCTTGTTGGAATATGGGTGACACAGGA	645764970	645765084	645765134	645765082	-1	chr4H	HORVU4Hr1G090650	645763891	645766806	None	16855	2540	158064	No_or_no_constitutive_exon
AGAGCTTCACCTGGTCGCTGATTTCTGGTATGGGTGTGGGGGGCGCGCAGAC	646023237	646023517	646023567	646023515	-1	chr4H	HORVU4Hr1G090800	646020610	646024198	None	16855	2540	158064	No_or_no_constitutive_exon
CCGGGGAGTGATCCAAGGCAAGCTCGGTGGTATCTTTGGCATTGGGGGAGGT	2459175	2459331	2459381	2459329	-1	chr5H	HORVU5Hr1G000660	2459120	2461351	None	16855	2540	158064	No_or_no_constitutive_exon
CCATTATTGTGTGTGGGTTTAGATTAAATCTGAATGGTATTGGGTGACAGGC	2565433	2565554	2565604	2565552	-1	chr5H	HORVU5Hr1G000700	2564866	2569822	None	16855	2540	158064	No_or_no_constitutive_exon
ATTGTAACATGGTATATACATCTAACCCTTAATTTATTTGGGATGCACAGAG	2865572	2865809	2865522	2865574	1	chr5H	HORVU5Hr1G000750	2865221	2865809	None	16855	2540	158064	No_or_no_constitutive_exon
GGTCGATAATTGCAGTTGACTAATTAGTAGCAAACATGTTGGGAATGCAGGG	3926363	3926449	3926313	3926365	1	chr5H	HORVU5Hr1G001180	3924121	3928957	None	16855	2540	158064	No_or_no_constitutive_exon
CTAAAATCGATCGTGTGCGCGTGCTGCCTGCATGTGCCTGGGTGACACAGGC	4138648	4138783	4138833	4138781	-1	chr5H	HORVU5Hr1G001330	4133335	4139894	None	16855	2540	158064	No_or_no_constitutive_exon
GTGTGCCTGTTCAATGATCCTCTGCCTAATCATGTGAGTAAGATGGGTAGAT	5187709	5187804	5187854	5187802	-1	chr5H	HORVU5Hr1G001780	5186741	5190560	None	16855	2540	158064	No_or_no_constitutive_exon
TACATCGATCTCTGAACATCTCTATTCACTGTATTTGTTTGTATGGGCAGGT	6040106	6041581	6040056	6040108	1	chr5H	HORVU5Hr1G002090	6036768	6041581	None	16855	2540	158064	No_or_no_constitutive_exon
CACCCCTCTCTCTGTTTGTTTGTCTGTGTCCGCGCGCGCCGGGGATGCAGCT	6084991	6085081	6085131	6085079	-1	chr5H	HORVU5Hr1G002110	6082628	6085349	None	16855	2540	158064	No_or_no_constitutive_exon
GATGGTTTTTGGTTTTGGTGTTGGTGTTGGTTTTTGTGGGGTGGGTGCAGAT	6152455	6152600	6152650	6152598	-1	chr5H	HORVU5Hr1G002150	6152068	6153106	None	16855	2540	158064	No_or_no_constitutive_exon
ATTGTCTGACTTTGATGGTTATTTTGACGTGACATATTGATGGGGAACAGGC	9430879	9431013	9431063	9431011	-1	chr5H	HORVU5Hr1G005830	9430271	9431296	None	16855	2540	158064	No_or_no_constitutive_exon
TGCCATGCCATGCTCCCTTGTTTTGTTTGTGGTCGTTTGGGTGTAAACAGAC	10172959	10173301	10173351	10173299	-1	chr5H	HORVU5Hr1G006180	10171109	10174793	None	16855	2540	158064	No_or_no_constitutive_exon
GGAAGAGGGCGTTCCCGCCGCCCATCTCGGTCATCGGCGCCGCCGGGAAGCC	12036114	12036488	12036064	12036116	1	chr5H	HORVU5Hr1G006720	12035417	12037529	None	16855	2540	158064	No_or_no_constitutive_exon
ATCATCTGATGATGATGTTGTTTTCTTCCTCCGGCTCCGGGTGTGCAAAGTG	12058958	12059009	12059059	12059007	-1	chr5H	HORVU5Hr1G006730	12058958	12064320	4329560	16855	2540	158064	No_or_no_constitutive_exon
ATACAAGTCTGACGTATTTTCTCTTGTACCCATGGATTTGGGAAGTTAAGGA	12330937	12331069	12331119	12331067	-1	chr5H	HORVU5Hr1G006850	12329703	12334680	None	16855	2540	158064	No_or_no_constitutive_exon
AATCTATACAAGTCTGACGTATTTTCTCTTGTACCCATGGATTTGGGAAGTT	12330937	12331074	12331124	12331072	-1	chr5H	HORVU5Hr1G006850	12329703	12334680	None	16855	2540	158064	No_or_no_constitutive_exon
AAGCATATATTTGGTGGCTAACTTACGAATACCAGAAATAAGGGGGGAAGAT	12588642	12588765	12588815	12588763	-1	chr5H	HORVU5Hr1G006930	12581784	12598501	None	16855	2540	158064	No_or_no_constitutive_exon
TCATGGCCGGCGACCCCAAGAACACCTACCGCGCCCTGGGGGACGATAAGCC	12838420	12840346	12838370	12838422	1	chr5H	HORVU5Hr1G007030	12837686	12841117	None	16855	2540	158064	No_or_no_constitutive_exon
GTGATTGCTTTGATGACAAATTCGATGCCTGACTAATCTTGTGGGTGTAGGC	13098884	13099002	13099052	13099000	-1	chr5H	HORVU5Hr1G007080	13094852	13100100	None	16855	2540	158064	No_or_no_constitutive_exon
TGCACACGACGAGGTCCTGGGGCTTCATGGACATGGAGAGGGACGGCCAGGT	13592903	13595006	13592853	13592905	1	chr5H	HORVU5Hr1G007190	13590617	13595092	None	16855	2540	158064	No_or_no_constitutive_exon
CGGTGGTCGGGTGGCGCGAGCGGCAAACGACGGTGGTCGGGCGGGGCGAGCG	14192914	14193121	14192864	14192916	1	chr5H	HORVU5Hr1G007430	14189980	14204600	None	16855	2540	158064	No_or_no_constitutive_exon
CGGGGTCCCAATTGGAAATCCTGATGGGTGATCTGTGGATTTGGGAGCAGAT	15301183	15301790	15301133	15301185	1	chr5H	HORVU5Hr1G007560	15301049	15302753	None	16855	2540	158064	No_or_no_constitutive_exon
CTACATTGGTGTTGTCTGCCTAAATCACTGTTCTTGGGTTTAAAAATTAGGG	16942856	16943210	16943260	16943208	-1	chr5H	HORVU5Hr1G007920	16941464	16951461	4352808	16855	2540	158064	No_or_no_constitutive_exon
GGCAAGGGGGAGGTGGCGCACGTACGCCAGGAGGAGGAGGGGTCGAGGAGGC	18775642	18776203	18776253	18776201	-1	chr5H	HORVU5Hr1G008150	18775335	18776478	None	16855	2540	158064	No_or_no_constitutive_exon
GTCCTTTGTGTTGCTTAGAAACGAAGTCTTCTCACTTGTATGGGATGCAGCT	19859985	19860530	19859935	19859987	1	chr5H	HORVU5Hr1G008770	19859564	19861944	None	16855	2540	158064	Yes
ACATATTTGTATTTCACTGCAACTTTGAAACAATCGTTGTGGGCGCGCAGGT	19887521	19887950	19888000	19887948	-1	chr5H	HORVU5Hr1G008830	19887521	19889484	None	16855	2540	158064	No_or_no_constitutive_exon
CTTGCAAGATGATTACTGCGTGTATCTTTCTTGGCCTGCTGGGGTAACAGTG	20442869	20442874	20442924	20442872	-1	chr5H	HORVU5Hr1G008990	20433618	20447489	None	16855	2540	158064	No_or_no_constitutive_exon
GCGGGTCGGTCGGTCGCGGTTACGCTTACGGATTTCGCGGGGTGTGGCAGGT	21725797	21725941	21725991	21725939	-1	chr5H	HORVU5Hr1G009350	21720074	21726687	4333349	16855	2540	158064	No_or_no_constitutive_exon
CAGTTCACGGTGAGCTCGGCCGATAGTGACGTATTCTTCAAATTGGGCAGGT	22796510	22796660	22796460	22796512	1	chr5H	HORVU5Hr1G009500	22795767	22797705	None	16855	2540	158064	No_or_no_constitutive_exon
CCCCTGATTTCGTTTTGTTTTTGTTTTGTGTGATTGGGATTGGGATGCAGAT	24231966	24232982	24231916	24231968	1	chr5H	HORVU5Hr1G009780	24230525	24233902	None	16855	2540	158064	No_or_no_constitutive_exon
AGGTTCTGAAGAAAATGGTCTGGTAGAAGATAAGCAAGTTGCAGGGAAAGAT	24344977	24345201	24344927	24344979	1	chr5H	HORVU5Hr1G009830	24343611	24346589	None	16855	2540	158064	No_or_no_constitutive_exon
AAATATTAAGTCATATTCATGCTGTTTCTTGTTTTTTCATGGGGAGGCAGAT	25650880	25651265	25650830	25650882	1	chr5H	HORVU5Hr1G010300	25650077	25654495	None	16855	2540	158064	No_or_no_constitutive_exon
TAGCAAATATTAAGTCATATTCATGCTGTTTCTTGTTTTTTCATGGGGAGGC	25650876	25651265	25650826	25650878	1	chr5H	HORVU5Hr1G010300	25650077	25654495	None	16855	2540	158064	No_or_no_constitutive_exon
TGGCATCGGCAAAGGTGGAGGACTCGGTGGTGGATTTGGTAAGGGTGGAGGT	25684177	25684988	25685038	25684986	-1	chr5H	HORVU5Hr1G010350	25684128	25686106	None	16855	2540	158064	No_or_no_constitutive_exon
TGGCGGCGGATTTGGTAAGGGCGGTGGACTCGGCGGGGGTATTGGTAAAGGT	25684471	25685288	25685338	25685286	-1	chr5H	HORVU5Hr1G010350	25684128	25686106	None	16855	2540	158064	No_or_no_constitutive_exon
TCTAGATGGAAGCTTGAATTCTGTGATCTGTATACAGGGCTGGGGTGTAGCT	26131210	26131320	26131160	26131212	1	chr5H	HORVU5Hr1G010490	26130058	26131608	None	16855	2540	158064	No_or_no_constitutive_exon
TACGACAAAAACTGGATGCACTTCGTGTATGTTGAATGACGGGGATATAGCC	31850363	31850634	31850313	31850365	1	chr5H	HORVU5Hr1G011780	31836548	31850872	None	16855	2540	158064	No_or_no_constitutive_exon
TAACTCCAACTATTTTCCTTTCCGAAATAAACACTGGGATTGAAAAACAGGA	33664261	33664354	33664211	33664263	1	chr5H	HORVU5Hr1G012090	33655688	33666029	4342584	16855	2540	158064	No_or_no_constitutive_exon
TATGTACCTACCACTCACTAGGTTCAGTTATCTTAATTTGTGGGTGGCAGAG	34415521	34415607	34415471	34415523	1	chr5H	HORVU5Hr1G012160	34414989	34417701	None	16855	2540	158064	No_or_no_constitutive_exon
GCTAGGAAGAGACAATTCCTTAAATCTAAGGATAACATATGCTAGGGCAGAA	37817297	37817380	37817430	37817378	-1	chr5H	HORVU5Hr1G012660	37812024	37819353	None	16855	2540	158064	No_or_no_constitutive_exon
GCGGCGCGGAGGAGGGGGCCGCGGGCGCGGCGGTGCGGCGGTGGGTGGAGGC	38561735	38561861	38561911	38561859	-1	chr5H	HORVU5Hr1G012780	38557722	38562136	None	16855	2540	158064	No_or_no_constitutive_exon
TCTATAAATTATCTGGCAGCTTCTTATGTTTAGTCTGTTATAATGGGCAGGA	42128870	42128966	42128820	42128872	1	chr5H	HORVU5Hr1G013230	42125847	42133347	None	16855	2540	158064	No_or_no_constitutive_exon
ATCAGCTAGTGTGTATATTCTGAATATTATTGATTGGGGGCAAAATGTAGAG	44601628	44601745	44601578	44601630	1	chr5H	HORVU5Hr1G013550	44600401	44605017	None	16855	2540	158064	No_or_no_constitutive_exon
AACAACAGAGAGAACTAAAACTAACTCTTTTTTTGCGATGGGACAAACAGGT	55062158	55062296	55062346	55062294	-1	chr5H	HORVU5Hr1G014800	55059551	55065557	None	16855	2540	158064	No_or_no_constitutive_exon
TATTTACTAACCAAATATGTGATTCTCAATAGCCACCTCCATGTGGGCAGGT	55449727	55449812	55449862	55449810	-1	chr5H	HORVU5Hr1G014920	55448486	55465083	None	16855	2540	158064	No_or_no_constitutive_exon
AGTGCGAGATGCAGAGTAGTGTAATTAACATGGCTGGATGGAGGGTGCAGGG	56011133	56011999	56011083	56011135	1	chr5H	HORVU5Hr1G015030	56010832	56011999	None	16855	2540	158064	No_or_no_constitutive_exon
TCCTCTTGTCAGAGGATACCTGGCTCCTGAATATGCAGTTAGAGGGCAAGTG	58097437	58097550	58097600	58097548	-1	chr5H	HORVU5Hr1G015220	58096456	58101137	None	16855	2540	158064	No_or_no_constitutive_exon
CTTTGCATCAAGCTCTCTTAACTAACACTGATTTTGTTTGATTAGGGAAGGC	58098162	58098228	58098278	58098226	-1	chr5H	HORVU5Hr1G015220	58096456	58101137	None	16855	2540	158064	No_or_no_constitutive_exon
ACACGGCCAATTAAGGCTAGGAGCGCGATGCCGGCCGCAGGGTCGAGTAGGT	59620837	59621388	59620787	59620839	1	chr5H	HORVU5Hr1G015600	59594710	59751782	None	16855	2540	158064	No_or_no_constitutive_exon
AGTTGTTGCAGTTAAAAAGCTCGTAGTTGTACCTTGGGCCGGGTCGGCAGGT	59610762	59611433	59611483	59611431	-1	chr5H	HORVU5Hr1G015670	59610669	59648234	None	16855	2540	158064	No_or_no_constitutive_exon
TACCTCTGTTCTTTATATATTTCTCAAGCTAACTTGCCATCGATGGGCAGGG	60664740	60664988	60664690	60664742	1	chr5H	HORVU5Hr1G016320	60641397	60665172	4352701	16855	2540	158064	No_or_no_constitutive_exon
AATGTCTGTCCTATGATCAAACAGAAGCTCATCTTGAAACGATAGGGAAGAG	61103423	61103444	61103494	61103442	-1	chr5H	HORVU5Hr1G016360	61103151	61105978	None	16855	2540	158064	No_or_no_constitutive_exon
AGAAGATAATTCTCACGGCGTTAACGACTTAAGAGTGCAAATGGGTGCAGGT	61618410	61618444	61618360	61618412	1	chr5H	HORVU5Hr1G016450	61612609	61618775	None	16855	2540	158064	No_or_no_constitutive_exon
TGAATTTTGGATATATGCAGCATCAGACTACCTGTGTGTTGGGGGGAAAGAA	61616503	61616603	61616453	61616505	1	chr5H	HORVU5Hr1G016450	61612609	61618775	None	16855	2540	158064	No_or_no_constitutive_exon
CTCATGTCATTTTGCCACGGCATGGAATCGACATTGGGCTGACTGAACAGGC	61927120	61927140	61927190	61927138	-1	chr5H	HORVU5Hr1G016590	61926943	61931390	None	16855	2540	158064	No_or_no_constitutive_exon
TCGAATGTATAGTGGCTGACAAAGATTCATTCCTGTATGGGTGGATGCAGGA	62115358	62115722	62115308	62115360	1	chr5H	HORVU5Hr1G016620	62114615	62116447	None	16855	2540	158064	No_or_no_constitutive_exon
TCGAATGTATAGTGGCTGACAAAGATTCATTCATGTATGGGTGGATGCAGGA	62529584	62529773	62529823	62529771	-1	chr5H	HORVU5Hr1G016690	62528363	62530364	None	16855	2540	158064	No_or_no_constitutive_exon
AAGGAGGCATGGTGTATAACATATGTTTGCATATTTGGGTGAAATATCAGAT	71439684	71439925	71439634	71439686	1	chr5H	HORVU5Hr1G017930	71436480	71442567	None	16855	2540	158064	No_or_no_constitutive_exon
GCAAGGAGAAGGTTAAAGAGATGGTGATGAGCAGCGGCGGCGGCTGGGAGGT	74315687	74315766	74315816	74315764	-1	chr5H	HORVU5Hr1G018350	74312045	74316762	None	16855	2540	158064	No_or_no_constitutive_exon
GCTTCCTGCTGAAGTTGGTGAGAGCGGCGTGCTTACTGGGGTCAGACGAGGC	75364140	75364518	75364090	75364142	1	chr5H	HORVU5Hr1G018480	75359982	75365569	None	16855	2540	158064	No_or_no_constitutive_exon
ACCACTGCTCTGAGGTCTAATCGTTGGTTCGTCCAAATGTGGGTGTGCAGGT	78261103	78261336	78261053	78261105	1	chr5H	HORVU5Hr1G018820	78260187	78262674	4352642	16855	2540	158064	No_or_no_constitutive_exon
TCTATTGTTTGGATCATATGTTTTCTTTCTTTTTGAAATGGGACACATAGAT	87108837	87108881	87108787	87108839	1	chr5H	HORVU5Hr1G019730	87104057	87111954	None	16855	2540	158064	No_or_no_constitutive_exon
ATCCATGACACTGATTCTGAATGACTGATTCGCTGGGCGGGTGGGCGCAGAT	90281114	90282350	90282400	90282348	-1	chr5H	HORVU5Hr1G020060	90280255	90284295	None	16855	2540	158064	No_or_no_constitutive_exon
CAATTAGAAAGAAAGGAAGCTCATCAATGGCGGATTGTTGGTGGGTGCAGAT	90282456	90282744	90282794	90282742	-1	chr5H	HORVU5Hr1G020060	90280255	90284295	None	16855	2540	158064	No_or_no_constitutive_exon
TCAAGTTTGCCCACTTTTGACGTACAAGTGCTGACAGGGTAGAAGTGCAGAT	91161686	91161740	91161790	91161738	-1	chr5H	HORVU5Hr1G020180	91159851	91175357	None	16855	2540	158064	No_or_no_constitutive_exon
TGTACACTTCAAGTTTGCCCACTTTTGACGTACAAGTGCTGACAGGGTAGAA	91161686	91161748	91161798	91161746	-1	chr5H	HORVU5Hr1G020180	91159851	91175357	None	16855	2540	158064	No_or_no_constitutive_exon
GTAATTTGTTAGAAATGTTCTTATTTATCTTTGTTTTTTTGTGGGTACAGAG	91553440	91553541	91553390	91553442	1	chr5H	HORVU5Hr1G020200	91543317	91635451	None	16855	2540	158064	No_or_no_constitutive_exon
GTAGGGAAGTACTGCCCTTTTACAGTTGACAATTTTCCAAGGGTTAGCAGTG	96626263	96626409	96626459	96626407	-1	chr5H	HORVU5Hr1G020800	96618826	96627750	None	16855	2540	158064	No_or_no_constitutive_exon
TCGTCATCGACCTCGAGGCCTCCTCTGGCCAGTTCTTCAAGGGCGTCGAGGA	97832789	97834777	97834827	97834775	-1	chr5H	HORVU5Hr1G020900	97832643	97835710	None	16855	2540	158064	No_or_no_constitutive_exon
CACCGGCACGTCAAGCAAGAACGGAGGTGTCAGGTCAAGCAGGGACAGAGAC	98708104	98709393	98709443	98709391	-1	chr5H	HORVU5Hr1G020990	98708097	98710111	None	16855	2540	158064	No_or_no_constitutive_exon
ATTTTTGATTCTTGAATCTTATTGTTCAATGTTGTGCTTGGGCAAAAAAGGT	100805697	100805877	100805647	100805699	1	chr5H	HORVU5Hr1G021180	100801789	100807364	None	16855	2540	158064	No_or_no_constitutive_exon
TAGCCGGATCAGCTTCGGCCTCGCTGCAGCTGGTTGTGTCGGGACAGCAGGG	102596273	102597065	102597115	102597063	-1	chr5H	HORVU5Hr1G021290	102595848	102598083	None	16855	2540	158064	No_or_no_constitutive_exon
CCATTACTGACACTGAGAGCATCCATATAGCACAGTGGGTGCGCCAGAAGCT	106797409	106797760	106797810	106797758	-1	chr5H	HORVU5Hr1G021690	106796094	106808290	None	16855	2540	158064	No_or_no_constitutive_exon
TATGGATGGAGATTGAGGCACCCTCTGGGGTCAACTTTCATGACGGGAAGGA	107196009	107196069	107196119	107196067	-1	chr5H	HORVU5Hr1G021750	107195679	107197131	4352559	16855	2540	158064	No_or_no_constitutive_exon
TCGCAAACGCGACGAAAACTTCTCTTTTTTATTTTTTTCTGGGACGAAAGGG	107908796	107909227	107908746	107908798	1	chr5H	HORVU5Hr1G021850	107889193	107909227	None	16855	2540	158064	No_or_no_constitutive_exon
TTCTTTTTGTTTAGGCAGTTTTACTTACATATGTTGTTACTGATGGGCAGGC	109759756	109760137	109760187	109760135	-1	chr5H	HORVU5Hr1G022050	109759751	109769399	None	16855	2540	158064	No_or_no_constitutive_exon
TGCCGTTCCTGCACAGCTCACGTCTACTCTACTACATGCTGCGGGTACAGGT	109944299	109946543	109944249	109944301	1	chr5H	HORVU5Hr1G022070	109933393	109946673	None	16855	2540	158064	No_or_no_constitutive_exon
TGCAAATGCGAGCGTCGGAGAGATGATACACGGTGGGGATTGGGTGCAAGAG	116357460	116357540	116357410	116357462	1	chr5H	HORVU5Hr1G022690	116355647	116357970	None	16855	2540	158064	No_or_no_constitutive_exon
ATTATGTGTGTATAAAAGGCTTGAACCTTCGAAATGGCAGGGGCACAAAGAC	117306727	117307572	117306677	117306729	1	chr5H	HORVU5Hr1G022730	117304290	117311083	None	16855	2540	158064	No_or_no_constitutive_exon
AGAAACCGAAGCAGAGCCTCGTCTAAATGAAAGGAGGATTAGGGGCGAAGAT	117317574	117318221	117317524	117317576	1	chr5H	HORVU5Hr1G022740	117311598	117323192	None	16855	2540	158064	No_or_no_constitutive_exon
GTGGTGCTCTAGAGGCGGCCTCACGTTACATGTGCATCCCGATGGGGGAGGA	119237976	119238129	119237926	119237978	1	chr5H	HORVU5Hr1G022950	119237431	119238129	None	16855	2540	158064	No_or_no_constitutive_exon
GGATTTGACCTAGCAGATCCGTTTCCTTCTCTCCTTTTTGCGGGGCGCAGCA	120510271	120510893	120510943	120510891	-1	chr5H	HORVU5Hr1G023090	120509537	120511501	None	16855	2540	158064	No_or_no_constitutive_exon
CTGGTCAGGTCACCAATTCCATCTCATTGATTGGAGTTTTGTGGGTGCAGAT	124839306	124839654	124839704	124839652	-1	chr5H	HORVU5Hr1G023670	124835812	124840878	None	16855	2540	158064	No_or_no_constitutive_exon
AAGTAACTAATGTGTGTTCTCGCTTCCTATTACCTCCCTGCAAGGGCCAGTG	129771039	129771703	129770989	129771041	1	chr5H	HORVU5Hr1G024180	129764562	129775321	None	16855	2540	158064	No_or_no_constitutive_exon
ATTTGTAGCACTATGGTTCAAAGAAGGTGAGCTTGCTCAATGGGAATCAGTT	130546298	130546600	130546248	130546300	1	chr5H	HORVU5Hr1G024250	130542485	130546601	None	16855	2540	158064	No_or_no_constitutive_exon
AATATAGCAGCACAATGTGAATTTATGATTTACTGGGGTTGAAAATGCAGCA	131274893	131275060	131274843	131274895	1	chr5H	HORVU5Hr1G024390	131273818	131284150	4352456	16855	2540	158064	No_or_no_constitutive_exon
CGAGCATAACTCGCCTAACTTGGTCAAGAATTCCTGGGTTGGTAACACAGCT	131279295	131279596	131279245	131279297	1	chr5H	HORVU5Hr1G024390	131273818	131284150	4352456	16855	2540	158064	No_or_no_constitutive_exon
TTAATTACCTTGTTCATATGCGATCCTGAGCTGATCTGTTTGGGTGGCAGGC	131283602	131283717	131283767	131283715	-1	chr5H	HORVU5Hr1G024400	131276280	131284251	None	16855	2540	158064	No_or_no_constitutive_exon
CGGAGGTGGAATTGCTGACACAATCTTGGAACCTTTTTGTGGGTGTGCAGGG	138072947	138073067	138073117	138073065	-1	chr5H	HORVU5Hr1G025320	138066729	138073611	None	16855	2540	158064	No_or_no_constitutive_exon
TATTTCGATCCGATAATGCTGATAGTCGATTGACCCCTTTTGGGAGAGAGAT	141061271	141061368	141061221	141061273	1	chr5H	HORVU5Hr1G025570	141060119	141062035	None	16855	2540	158064	No_or_no_constitutive_exon
TGGTGATAGTGATCTCGTGATGTATTGGTGGTAATGTTCGTGGGGCGCAGGA	141771681	141771834	141771884	141771832	-1	chr5H	HORVU5Hr1G025740	141767463	141772319	None	16855	2540	158064	No_or_no_constitutive_exon
TTATGGGTGATCTACTTGACAGTTACATTGGGGGGGGGGGGGGGGGGGAGCC	145701171	145701551	145701121	145701173	1	chr5H	HORVU5Hr1G026020	145687156	145701551	None	16855	2540	158064	No_or_no_constitutive_exon
CAGTTTGGCTTAGAAATGTTTAGCTTTTCCATTTTTTTTTATGTGGGCAGTC	153873416	153873422	153873366	153873418	1	chr5H	HORVU5Hr1G027100	153867829	153873793	None	16855	2540	158064	No_or_no_constitutive_exon
CCACCTGATGTGTCATGCTTATATATATCATTGCGAGTTTGGGTGCGCAGGT	154561867	154561946	154561817	154561869	1	chr5H	HORVU5Hr1G027160	154556856	154586157	None	16855	2540	158064	No_or_no_constitutive_exon
AAAAAAACCCTAACTTACGATAGTTGCCTCTTGTTTTTGTTAGGGTACAGTG	158567870	158568178	158568228	158568176	-1	chr5H	HORVU5Hr1G027710	158566899	158573030	None	16855	2540	158064	No_or_no_constitutive_exon
ATATGTTAACTCATTGATATATTACTGGGGGAAAAATGTTTGTGGGGCAGGT	158897433	158897568	158897618	158897566	-1	chr5H	HORVU5Hr1G027730	158895556	158908783	None	16855	2540	158064	No_or_no_constitutive_exon
CGGCCGACCACAGCTCAGTTGCTCCCTCTCGTTGACAAGGTTGCAGGGAGCT	169910267	169910787	169910217	169910269	1	chr5H	HORVU5Hr1G028780	169909812	169911039	None	16855	2540	158064	No_or_no_constitutive_exon
TGGGAAGAGAATTGGCCATGGTGGTGGTGATGGTGGGGATGATGATGGAGAT	184438507	184438590	184438640	184438588	-1	chr5H	HORVU5Hr1G030040	184424428	184440566	None	16855	2540	158064	No_or_no_constitutive_exon
TTTACTAATGAAGATTACCACTTTCGTACTACATTGTTGGGTGATACAAGGA	191375336	191375407	191375286	191375338	1	chr5H	HORVU5Hr1G030850	191373127	191375407	None	16855	2540	158064	No_or_no_constitutive_exon
TCATCTAAGTTGAGCTGATTTTGATTTCCGTATGTTATGGGGGACAACAGAT	193973930	193974137	193973880	193973932	1	chr5H	HORVU5Hr1G031070	193969561	193974299	None	16855	2540	158064	No_or_no_constitutive_exon
TGTTATGGGGGACAACAGATATTGCTATATGTTCATTCTTTAGGGTACAGAC	193973962	193974180	193973912	193973964	1	chr5H	HORVU5Hr1G031070	193969561	193974299	None	16855	2540	158064	No_or_no_constitutive_exon
TATGTGTATGACACCTTCGTCTCTCTTTTGTCTTCTTTTGGAGGGAACAGTT	205908687	205908834	205908637	205908689	1	chr5H	HORVU5Hr1G031980	205895865	205924196	None	16855	2540	158064	No_or_no_constitutive_exon
AAAGACAGAAACGAATCCGCTATCTGTTTTACGTCAAGCAATACGGGGAGTA	210591685	210591948	210591998	210591946	-1	chr5H	HORVU5Hr1G032310	210591671	210593229	None	16855	2540	158064	No_or_no_constitutive_exon
ATCAAGTTGCGCATTAGTGATTTATTACTGAATGTTTCCTTCGGGAACAGAG	212122785	212122996	212122735	212122787	1	chr5H	HORVU5Hr1G032510	212122482	212122996	None	16855	2540	158064	No_or_no_constitutive_exon
CAACTGACCGACTGCTGCATTTTCGTGTTGATGGTGGAGCAGGGCGACAGGT	215926841	215927242	215927292	215927240	-1	chr5H	HORVU5Hr1G032740	215926821	215927708	None	16855	2540	158064	No_or_no_constitutive_exon
GAGCTTATTTTGGTTGACATCAATATTGTGGACGATGTGGGTAAATGCAGAT	227183114	227183208	227183064	227183116	1	chr5H	HORVU5Hr1G033730	227182086	227198067	None	16855	2540	158064	No_or_no_constitutive_exon
CATGGGGGGCAGTGATTTCCGGGTTCGCACACAAGGGGATGAAGAGAGAGGC	229683086	229683655	229683036	229683088	1	chr5H	HORVU5Hr1G033980	229682098	229689352	None	16855	2540	158064	No_or_no_constitutive_exon
GCGAGGTGGGCGGGAGTAGGACTAGGTCCAGGTGTTTACGGGATCGCGAGGT	253947023	253947159	253947209	253947157	-1	chr5H	HORVU5Hr1G036120	253936619	253951272	None	16855	2540	158064	No_or_no_constitutive_exon
ATAATTGCAGCTTCAGTCGGGTAATCAATAGCTCTGTTTTGGTTGGGCAGCT	257039247	257039381	257039431	257039379	-1	chr5H	HORVU5Hr1G036380	257038183	257040795	None	16855	2540	158064	No_or_no_constitutive_exon
TAGAGCTAACACCACCATTTCTATGATCATGCATGCTCTCGGGGTTGCAGGC	261368981	261369055	261368931	261368983	1	chr5H	HORVU5Hr1G036670	261367209	261371171	None	16855	2540	158064	No_or_no_constitutive_exon
ATCAAGTTGCGCATTAGTGATTTATTACTGAATGTTTCCTTCGGGAACAGAG	261873174	261873385	261873435	261873383	-1	chr5H	HORVU5Hr1G036730	261873174	261873688	None	16855	2540	158064	No_or_no_constitutive_exon
CTCGTCAAGGATTCTTACCATGTTCTGCATGTTAATAATGGTGGGTGTAGGT	266228843	266229079	266228793	266228845	1	chr5H	HORVU5Hr1G037120	266227341	266232818	None	16855	2540	158064	Yes
TCAATGAATTAGTTTTGTACCATCAATGATACAAAGTTGGGAACGTGCAGGT	266232078	266232189	266232028	266232080	1	chr5H	HORVU5Hr1G037120	266227341	266232818	None	16855	2540	158064	No_or_no_constitutive_exon
TGTATAGACGTGAATCTGATTTGCAGGTGTGGCCCATCGAGGGCATCAAGAA	277205842	277206199	277206249	277206197	-1	chr5H	HORVU5Hr1G038630	277205685	277206539	None	16855	2540	158064	No_or_no_constitutive_exon
AGAATTTTCACAAGCACTTATAATTTTATTTACTTCTTGGGGTATGACAGGA	286700002	286700127	286699952	286700004	1	chr5H	HORVU5Hr1G039430	286690668	286711619	None	16855	2540	158064	Yes
TCCTCGGCTCTCAAAACTATTGATTTTTTATATATGTCATATGCAGGGAGAT	296071093	296071142	296071043	296071095	1	chr5H	HORVU5Hr1G040190	296068399	296073717	None	16855	2540	158064	No_or_no_constitutive_exon
TGTAAGTAACAACTAATGTATGTGTTAATACAATCATTTCTGTAGGGCAGTG	296730995	296731197	296730945	296730997	1	chr5H	HORVU5Hr1G040210	296724700	296734969	None	16855	2540	158064	No_or_no_constitutive_exon
TCGGCCCAACCGGCAGCAGCACCGCCACCTCCGAAGCCAGGGACCGGCAGCC	301884682	301885093	301884632	301884684	1	chr5H	HORVU5Hr1G040540	301880518	301885577	None	16855	2540	158064	No_or_no_constitutive_exon
GTTTATGCTTTAAGTTCAATTTTTATTTGCAAATGCCACCATGGGCATAGTG	313629528	313629647	313629478	313629530	1	chr5H	HORVU5Hr1G041420	313628852	313629925	None	16855	2540	158064	No_or_no_constitutive_exon
TGCCCTCCAGCTCTGATTATCCTCTTTCTTTCTTTTCTTGGGAAAAAAAGTA	315396179	315396439	315396489	315396437	-1	chr5H	HORVU5Hr1G041530	315391438	315396861	None	16855	2540	158064	No_or_no_constitutive_exon
TTTTTCCCGGATGTGTGGTGCTAATTTGGTGGATTTTGTGGGTGTGGTAGCC	315395710	315395870	315395920	315395868	-1	chr5H	HORVU5Hr1G041530	315391438	315396861	None	16855	2540	158064	No_or_no_constitutive_exon
CCTCCAGCTCTGATTATCCTCTTTCTTTCTTTTCTTGGGAAAAAAAGTAGGA	315396179	315396436	315396486	315396434	-1	chr5H	HORVU5Hr1G041530	315391438	315396861	None	16855	2540	158064	No_or_no_constitutive_exon
TTGGTTACAGTTTTCAGTGTCTCATGCTACCATGGAATGGGGACGTGCAGGC	321529302	321530362	321530412	321530360	-1	chr5H	HORVU5Hr1G042180	321529270	321533231	None	16855	2540	158064	No_or_no_constitutive_exon
CATGGCTTCCATCAAGCTCTTGAATAACATATCACCATGTATGGGACAAGAA	324686784	324687766	324687816	324687764	-1	chr5H	HORVU5Hr1G042430	324686784	324688674	None	16855	2540	158064	No_or_no_constitutive_exon
ATTTCCATTCATGTTCATTCTTCATTTTGACGCCGCCATTGGGTGCACAGGC	328213933	328214101	328214151	328214099	-1	chr5H	HORVU5Hr1G042990	328211902	328215816	None	16855	2540	158064	No_or_no_constitutive_exon
AATCATGTGAAATGTCTATTTCGATAATGCTATGGTTACATGGGATGCAGGC	345074200	345074254	345074304	345074252	-1	chr5H	HORVU5Hr1G044640	345071236	345078687	None	16855	2540	158064	No_or_no_constitutive_exon
CGTCGCCCTCGTCGTCGTGGTCGATCGTCTAGCCGAGAAGGATGGGAGAGTC	345078101	345078243	345078293	345078241	-1	chr5H	HORVU5Hr1G044640	345071236	345078687	None	16855	2540	158064	No_or_no_constitutive_exon
TTCGGGTGATTGATTTTGATTTTTGCGGCGGGCGATTTGGGCGGGCGCAGGG	345402897	345403270	345402847	345402899	1	chr5H	HORVU5Hr1G044710	345402494	345404398	None	16855	2540	158064	No_or_no_constitutive_exon
TGTTTTTGTACATGCATGTTACTGACACACCCAATGTCTTGAATGGGTAGAT	346770259	346770439	346770209	346770261	1	chr5H	HORVU5Hr1G044830	346768420	346770906	None	16855	2540	158064	No_or_no_constitutive_exon
GGAATAGTTGTTGACTCCAGCCATTGTGATTATTGTGGGTATGATGATAGAA	347791596	347792525	347792575	347792523	-1	chr5H	HORVU5Hr1G044970	347790876	347796714	None	16855	2540	158064	No_or_no_constitutive_exon
GGTTAGCAGAACCAGCTGGTTATATATTTTTACTGCACATGGGTGACAAGAA	348717072	348717084	348717134	348717082	-1	chr5H	HORVU5Hr1G045050	348717072	348717788	None	16855	2540	158064	No_or_no_constitutive_exon
GGTTAGCAGAACCAGCTGGTTATATATTTTTACTGCACATGGGTGACAAGAA	348748579	348748591	348748641	348748589	-1	chr5H	HORVU5Hr1G045060	348745883	348749295	None	16855	2540	158064	No_or_no_constitutive_exon
ATTATACATGCATGATCTAACTACAACTCTTTGCATTGTGGGGAATGCAGAT	352065048	352065769	352065819	352065767	-1	chr5H	HORVU5Hr1G045540	352065048	352066140	None	16855	2540	158064	No_or_no_constitutive_exon
ATTATACATGCATGATCTAACTACAACTCTTTGCATTGTGGGGAATGCAGAT	352136075	352137252	352136025	352136077	1	chr5H	HORVU5Hr1G045550	352135598	352137252	None	16855	2540	158064	No_or_no_constitutive_exon
TTCGAATTAGTTCGTGATTAATTTACATAAAAGTTTGGTTGGGTGCGCAGGC	354890344	354890937	354890294	354890346	1	chr5H	HORVU5Hr1G045770	354890136	354890937	None	16855	2540	158064	No_or_no_constitutive_exon
AGGAACACCTTCGTGTGTAATAACTCACTTGTATGGTTTGGGTTGAGCAGGA	361022537	361023088	361023138	361023086	-1	chr5H	HORVU5Hr1G046430	361022537	361023916	None	16855	2540	158064	No_or_no_constitutive_exon
TCATTTGCTTTTGTTCCTTCTCAAACTAATGATTGCAACTTCGGGAACAGGT	362610222	362610333	362610383	362610331	-1	chr5H	HORVU5Hr1G046750	362610222	362613830	None	16855	2540	158064	No_or_no_constitutive_exon
CATCGGCACTGCAATGCCCCAACCTCACATGGAAGATAGAAGAGTGGGAGCA	366109298	366109525	366109575	366109523	-1	chr5H	HORVU5Hr1G047100	366104457	366112005	None	16855	2540	158064	No_or_no_constitutive_exon
ACAAGCATTTCGACGTAAACTCTTGGATCTTTGAATTTACATGGGAACAGGT	368019528	368019640	368019690	368019638	-1	chr5H	HORVU5Hr1G047340	367997483	368023437	None	16855	2540	158064	No_or_no_constitutive_exon
CGCGACGCGCAGGTGCAGTGGACGGACGAGCTCATGGGCGAGGCCGTGAGGG	370155472	370155655	370155422	370155474	1	chr5H	HORVU5Hr1G047630	370154752	370159005	None	16855	2540	158064	No_or_no_constitutive_exon
GTCCAATTCATAAAAAACTTAGAACACCTTATATTTGTGAACGGAGGGAGTA	371499743	371499857	371499693	371499745	1	chr5H	HORVU5Hr1G047840	371494502	371500116	None	16855	2540	158064	No_or_no_constitutive_exon
AGAGAGTGAACATATTTTTCTTGCTGAACCATGAATCTTATGGGAAGTAGCG	373857712	373857771	373857662	373857714	1	chr5H	HORVU5Hr1G048150	373855061	373867316	None	16855	2540	158064	No_or_no_constitutive_exon
CTAAGAGAGTGAACATATTTTTCTTGCTGAACCATGAATCTTATGGGAAGTA	373857709	373857771	373857659	373857711	1	chr5H	HORVU5Hr1G048150	373855061	373867316	None	16855	2540	158064	No_or_no_constitutive_exon
ATAAATAGCGTCCCCACCCGCGCCCCTCCTCCATTGAGAAGGGACGAGAGGA	374104389	374104839	374104889	374104837	-1	chr5H	HORVU5Hr1G048240	374100451	374353762	None	16855	2540	158064	No_or_no_constitutive_exon
GGACTGTTTTTTACCGTTCTGTTCCTTTCTTATAATTTGATAATGGGCAGGT	375035274	375035436	375035224	375035276	1	chr5H	HORVU5Hr1G048360	375028999	375038034	None	16855	2540	158064	No_or_no_constitutive_exon
TACATCATCACTCCTGATAACTTGCTTACATGTGGTTGCTGGGTATGCAGGA	379856590	379856857	379856907	379856855	-1	chr5H	HORVU5Hr1G049030	379856590	379861867	None	16855	2540	158064	No_or_no_constitutive_exon
TATACTTACCTAGGTAGGTAGCTGATGCTAAGTGGTGGTGGTGGGTGCAGGT	381282187	381282680	381282730	381282678	-1	chr5H	HORVU5Hr1G049160	381275618	381285152	None	16855	2540	158064	No_or_no_constitutive_exon
CTCACTCAATCTAAACTTGCCTTTTGTTTTCCCGGGGTGGGTGAGCACAGCC	384019546	384019702	384019752	384019700	-1	chr5H	HORVU5Hr1G049430	384017401	384021635	None	16855	2540	158064	No_or_no_constitutive_exon
ATATATGATGGCAGCATATGACTGAAGTTGCTTGTTTTGTTTGAGGGTAGAA	384195274	384195446	384195224	384195276	1	chr5H	HORVU5Hr1G049450	384194057	384196847	None	16855	2540	158064	No_or_no_constitutive_exon
GTATTTCAGTACTTCCTTTACTCACATACTATGTGTGTGTGGGTGCATAGGT	384685288	384685448	384685238	384685290	1	chr5H	HORVU5Hr1G049490	384677656	384694860	None	16855	2540	158064	No_or_no_constitutive_exon
AAATATGGGAGAAGCATATGATTGAAGTTGCTTGTTTTGTTTGAGGGTAGAA	384693393	384693565	384693343	384693395	1	chr5H	HORVU5Hr1G049490	384677656	384694860	None	16855	2540	158064	No_or_no_constitutive_exon
TTAGGATAAAGGCATACCCTAAGCGTCTGAGAAGATAATGATTAGGGTAGTG	385619856	385619903	385619806	385619858	1	chr5H	HORVU5Hr1G049690	385617182	385623089	None	16855	2540	158064	No_or_no_constitutive_exon
AAGTAAAAGAAGACTGGTGACAAAAACTAATGGCAGATTGGGACATACAGTT	387806053	387806281	387806331	387806279	-1	chr5H	HORVU5Hr1G049960	387806053	387811526	None	16855	2540	158064	No_or_no_constitutive_exon
TATAGTGTGCCTACCTCATCAATTGTTTGTGTGTTCGCTTTGACGGGCAGGT	388731211	388731322	388731161	388731213	1	chr5H	HORVU5Hr1G050160	388730360	388736731	None	16855	2540	158064	No_or_no_constitutive_exon
GTTTTAAGGAGTGTTTGGCATATTAAGTAAACATTGTTTTATTGGGATAGGT	388852734	388852855	388852905	388852853	-1	chr5H	HORVU5Hr1G050180	388848511	388859658	None	16855	2540	158064	No_or_no_constitutive_exon
CCGTTCCAACGAATACCAGGGGGTTGAGTGAGCGAGGATGGGTGCAGAAGGT	389310440	389310566	389310390	389310442	1	chr5H	HORVU5Hr1G050240	389305277	389310957	None	16855	2540	158064	No_or_no_constitutive_exon
TGACGCTTTGGGTGCAATTCTTAACTGGTCTTGATTGGTGGGTAATGCAGCA	392993508	392993819	392993458	392993510	1	chr5H	HORVU5Hr1G050520	392986462	392994816	None	16855	2540	158064	No_or_no_constitutive_exon
CAAGGAAATTAAAGCTGGCTCTGTCTTGTAGTAACGGTGTGTGGGCGCAGGC	396412039	396412270	396411989	396412041	1	chr5H	HORVU5Hr1G050840	396410623	396418263	None	16855	2540	158064	No_or_no_constitutive_exon
TGTATAGACGTGAATCTGATTTGCAGGTGTGGCCCATCGAGGGCATCAAGAA	398417105	398417462	398417055	398417107	1	chr5H	HORVU5Hr1G050990	398416759	398417721	None	16855	2540	158064	No_or_no_constitutive_exon
TGTATAGATGTGAATCTGATTTGCAGGTGTGGCCCATCGAGGGCATCAAGAA	398681982	398682339	398682389	398682337	-1	chr5H	HORVU5Hr1G051010	398681659	398682860	None	16855	2540	158064	No_or_no_constitutive_exon
CCGACGGCACCGCCGGAGCGGGACCCGGCGCCGCGGGGCTCGCGAAGAAGAA	399680968	399680996	399681046	399680994	-1	chr5H	HORVU5Hr1G051220	399676331	399681555	None	16855	2540	158064	No_or_no_constitutive_exon
GGAGGGGAGGATGAACATGCCTTTTTCAACACATGGGTGGGGACAAACAGCG	407258483	407259821	407259871	407259819	-1	chr5H	HORVU5Hr1G052070	407258120	407262669	None	16855	2540	158064	No_or_no_constitutive_exon
TTGGTTTGGTAATAACATTGTAATATTAAAATAATTACTGGGGTGATCAGCT	407451885	407452059	407451835	407451887	1	chr5H	HORVU5Hr1G052090	407450190	407457404	None	16855	2540	158064	No_or_no_constitutive_exon
CAGCGGAGGCGAAACCATTGGACGCCGTCGACGGCGAGGCCGGGCGGAAGTG	408036473	408037883	408036423	408036475	1	chr5H	HORVU5Hr1G052180	408036130	408038083	None	16855	2540	158064	No_or_no_constitutive_exon
AAGCGCTGCCGATGTCTAGGCAGCAGACGAGCGCGAGCTTCGGGGGCGAGCG	411961269	411961272	411961219	411961271	1	chr5H	HORVU5Hr1G052630	411960126	411964449	None	16855	2540	158064	No_or_no_constitutive_exon
TAGGGGTTCTCATTTGTCAATCTTTATGTAACCACGGGGAAGCTGACAAGAG	411961194	411961272	411961144	411961196	1	chr5H	HORVU5Hr1G052630	411960126	411964449	None	16855	2540	158064	No_or_no_constitutive_exon
AAGGACGACTATGGATACGGCGGTACCGACGGTGGCGGGAGCGGCATGAGCT	413471736	413471923	413471686	413471738	1	chr5H	HORVU5Hr1G052740	413471033	413472287	None	16855	2540	158064	No_or_no_constitutive_exon
TTGTAGCTGTGTAGTAATTGCAATGCCCTGTCATGTTTTGGTGGGAACAGAT	416429926	416430371	416430421	416430369	-1	chr5H	HORVU5Hr1G053150	416429926	416435918	None	16855	2540	158064	No_or_no_constitutive_exon
TAGATGGAGATTCTAATTCCTGTCCTGAAATGCTACCGCAAATTGGGCAGCA	416591307	416591372	416591257	416591309	1	chr5H	HORVU5Hr1G053160	416589029	416592583	None	16855	2540	158064	No_or_no_constitutive_exon
TGACAACGAAGATGACCAAGACAGAGAAGTTGACAAAGACGGGAAAAAAGTT	421672289	421672388	421672438	421672386	-1	chr5H	HORVU5Hr1G053700	421668811	421673038	None	16855	2540	158064	No_or_no_constitutive_exon
CTCTACAGTGTGACTGAGATGCTGATTGTTTTTATTTGTTGGGTGTGAAGAA	421874375	421874495	421874545	421874493	-1	chr5H	HORVU5Hr1G053710	421872308	421875674	None	16855	2540	158064	No_or_no_constitutive_exon
GTTTACGAGTACGTATGCGAATGAACTGACCTCCCGGTTTGTTTGGGGAGCT	424354286	424354446	424354496	424354444	-1	chr5H	HORVU5Hr1G054000	424351748	424355245	None	16855	2540	158064	No_or_no_constitutive_exon
AAATGAAAATCTAGCCAATTAAAGTTCAGCCATCTTACCCGGGCCAACAGAA	424361994	424362032	424362082	424362030	-1	chr5H	HORVU5Hr1G054010	424361994	424364277	None	16855	2540	158064	No_or_no_constitutive_exon
TGGAGTGCTAAGCAGTACTTGGTTGAATCTAATTAATTTTGTGGGTGCAGTG	429140082	429140148	429140032	429140084	1	chr5H	HORVU5Hr1G054650	429137308	429147834	None	16855	2540	158064	No_or_no_constitutive_exon
GTGGTCATCTGCAACGCCATTTGACTTGCAATTTCTCGCCGGGTGAACAGGA	429410355	429410779	429410305	429410357	1	chr5H	HORVU5Hr1G054730	429398114	429410804	None	16855	2540	158064	No_or_no_constitutive_exon
ACATGCATGCTTATGTGGTTCGTTTGTTGATTTGTGCGGCCGGCGGGCAGGC	430508352	430508535	430508585	430508533	-1	chr5H	HORVU5Hr1G054870	430507361	430509806	None	16855	2540	158064	Yes
GGGCAGCCATGTCGGCAGCCGCCGCCACGGGCACCAGCACCACGTGGGAGGC	432555940	432556113	432555890	432555942	1	chr5H	HORVU5Hr1G055180	432555419	432556320	None	16855	2540	158064	No_or_no_constitutive_exon
TGTGGAGATTGTCACAATGCTTTCAAATATATCTCTGCAATTGAGGGCAGGC	441865481	441865557	441865607	441865555	-1	chr5H	HORVU5Hr1G056450	441864140	441868073	None	16855	2540	158064	No_or_no_constitutive_exon
TCGATCTCACCGGCCGCGCGGGCGTGTGGTGGTTGTGGTTGGGCATGCAGGT	445278310	445279149	445279199	445279147	-1	chr5H	HORVU5Hr1G056870	445278310	445282437	None	16855	2540	158064	No_or_no_constitutive_exon
CGCCCGGCGTCCAAGGGGCTCGTACGTGGTCTCCTCACTCGCGACGGGAGCA	447413015	447413217	447413267	447413215	-1	chr5H	HORVU5Hr1G057050	447409520	447416967	None	16855	2540	158064	No_or_no_constitutive_exon
AGTTGAAACTGAATCCTGAAACTAATGCTATGGCCTGATGATGGGAGCAGGG	447602884	447605594	447605644	447605592	-1	chr5H	HORVU5Hr1G057090	447602884	447607957	None	16855	2540	158064	No_or_no_constitutive_exon
AGGGCGCGAATCTCAAGGCAGCTCCCGGCGCGCCTGCGGCGGGCGGTGAGGC	450096200	450096398	450096448	450096396	-1	chr5H	HORVU5Hr1G057330	450087258	450137965	None	16855	2540	158064	No_or_no_constitutive_exon
ATTGTTGCCCTTGCTTTGCTTTCACGTCATTCTCCGGAGGGAGGGAGTAGGC	450800840	450801152	450800790	450800842	1	chr5H	HORVU5Hr1G057510	450800403	450804161	None	16855	2540	158064	No_or_no_constitutive_exon
CGCCGTACAACCTCTTCCGTAGGGATATGAAGGTGCTCGCGCCAGGGGAGTT	457433718	457434189	457434239	457434187	-1	chr5H	HORVU5Hr1G058580	457433718	457441750	None	16855	2540	158064	No_or_no_constitutive_exon
CCATTTGGTGCGAGTTCCTTCCGGGAGTAATTGAAACCTCTGGGGGGCAGTT	460110474	460110645	460110695	460110643	-1	chr5H	HORVU5Hr1G058890	460107311	460111117	None	16855	2540	158064	No_or_no_constitutive_exon
AGACCTGACAAGATGATGCTGGCAATGGCGGCGTGGGTGCGTGGGAGCAGGC	465461354	465461562	465461304	465461356	1	chr5H	HORVU5Hr1G059570	465460899	465461825	None	16855	2540	158064	Yes
GCGCCAAGATTTGGTCTTTGTTTGACGACCTTGCTTTTCTGGGTGCGAAGTC	468555569	468555912	468555962	468555910	-1	chr5H	HORVU5Hr1G059960	468553578	468556071	None	16855	2540	158064	Yes
GCGCCAAGATTTGGTCTTTGTTTGACGACCTTGCTTTTCTGGGTGCGAAGTC	468620295	468620638	468620245	468620297	1	chr5H	HORVU5Hr1G059970	468619823	468623870	None	16855	2540	158064	No_or_no_constitutive_exon
AGGCCAATCCGGGCATCCAGCTTATGTTTTGAATACTCATGTGGGAACAGGT	469495299	469495448	469495249	469495301	1	chr5H	HORVU5Hr1G060030	469490444	469496907	None	16855	2540	158064	No_or_no_constitutive_exon
CGATCAGCGCGTCAGATTCTTGATCTTCGTCTTGATTCTGATGGGTGCAGGC	474643235	474644492	474643185	474643237	1	chr5H	HORVU5Hr1G060580	474627226	474645070	None	16855	2540	158064	No_or_no_constitutive_exon
GGCATCCCTTCGGCTCGTCCCGCCCCCCGGCGGCGGGGGCGGCGCGGCAGAA	478599304	478599581	478599254	478599306	1	chr5H	HORVU5Hr1G061150	478468224	478605589	None	16855	2540	158064	No_or_no_constitutive_exon
GCAGGGGCTCGCCGGGGACGTGGAGGCGGGTGCGGAGGGCGGCGCGGGAGGC	479123903	479123986	479123853	479123905	1	chr5H	HORVU5Hr1G061250	479123560	479131804	None	16855	2540	158064	No_or_no_constitutive_exon
AACTGATCTGGACTGGATCTATCTCCTGCTGTCGCTTCCGGTGGGAGAAGAT	480973579	480973718	480973529	480973581	1	chr5H	HORVU5Hr1G061530	480973093	480984107	None	16855	2540	158064	No_or_no_constitutive_exon
TGTTTATCTATATGCTACCTCTGATATCTTCATCCTTTTTGTGGGGACAGGC	481396115	481396833	481396065	481396117	1	chr5H	HORVU5Hr1G061730	481394248	481397300	None	16855	2540	158064	No_or_no_constitutive_exon
GATATAACATAAAGTTTGTGTTTTGTTTGCACCGTCTGTATGGGGGGCAGAC	481437178	481437237	481437287	481437235	-1	chr5H	HORVU5Hr1G061750	481435991	481439107	None	16855	2540	158064	No_or_no_constitutive_exon
GCAAGGGGGAGGAGGACCCGCAGACGACGTGGGGAGGAGGGATGCGGGAGCG	486164396	486164723	486164346	486164398	1	chr5H	HORVU5Hr1G062490	486161210	486171931	None	16855	2540	158064	No_or_no_constitutive_exon
AACTCTCACGCGAGCAATTTGTTTGTCTCTTGGCCTGTCCAACTGGGCAGAT	487890644	487890784	487890594	487890646	1	chr5H	HORVU5Hr1G062830	487889713	487896125	None	16855	2540	158064	No_or_no_constitutive_exon
GACCTCCTCTTCGGCAAGTGGCTCAACATCGGACGCAGGGGCAAGAACAGGT	490858689	490859197	490858639	490858691	1	chr5H	HORVU5Hr1G063330	490839642	490859197	None	16855	2540	158064	No_or_no_constitutive_exon
GAAATGACAGCATTGCAGGTGTTGATCTACTGAAAAATGTGGGCGTGCAGGC	492413152	492414401	492414451	492414399	-1	chr5H	HORVU5Hr1G063420	492408658	492416541	None	16855	2540	158064	No_or_no_constitutive_exon
TGGTGAGGGCCATGGCGAAGGCTATGGTCAAGGAACTGGTGCTGGGCAAGGA	494680068	494680278	494680018	494680070	1	chr5H	HORVU5Hr1G063940	494678830	494680643	None	16855	2540	158064	No_or_no_constitutive_exon
AGGAACTGGTGATGGGCAAGGATCCGGATATGGTGAGGGCCATGGCGAAGGC	494680038	494680098	494679988	494680040	1	chr5H	HORVU5Hr1G063940	494678830	494680643	None	16855	2540	158064	No_or_no_constitutive_exon
AGGCTATGGTCAAGGAAATGGGGCCGGGCAAGGATCTGGGTATGGCGAAGGT	494680146	494680187	494680096	494680148	1	chr5H	HORVU5Hr1G063940	494678830	494680643	None	16855	2540	158064	No_or_no_constitutive_exon
CCATATGGAAATGGTTACTGAATTTGCTGGTTGGGTTCGGGGGGCGCCAGGC	494714068	494714205	494714255	494714203	-1	chr5H	HORVU5Hr1G063960	494703223	494714735	None	16855	2540	158064	No_or_no_constitutive_exon
TGGAGACGGCCGTGCAGGGCGAGGAGGCGTGCGTCTGGGGAGTGAAGAAGAA	495148874	495149046	495148824	495148876	1	chr5H	HORVU5Hr1G064040	495146090	495149244	None	16855	2540	158064	No_or_no_constitutive_exon
CTATTTACTTACTCTACTTGTAACTTGTTGATGCTAAGGGGAACATGCAGTT	495938140	495938322	495938372	495938320	-1	chr5H	HORVU5Hr1G064230	495934742	495939891	4347093	16855	2540	158064	No_or_no_constitutive_exon
TACTTTGGCCTTTTATAGTACTGATTGTTCTGTCCATTGGCAACGGGAAGGC	496321027	496322544	496322594	496322542	-1	chr5H	HORVU5Hr1G064270	496319779	496323633	None	16855	2540	158064	No_or_no_constitutive_exon
CTTCAAGGATCAAGTCGTTGGCAGGAACAGCTTCAAGGATCAACTGGGAGGC	498536596	498536784	498536546	498536598	1	chr5H	HORVU5Hr1G064620	498531041	498537330	None	16855	2540	158064	No_or_no_constitutive_exon
AGAGTTCCATTACGATTAATGGGTGGCTTCGAGATTTCTTGTGGGCACAGGC	498616816	498617113	498617163	498617111	-1	chr5H	HORVU5Hr1G064640	498616816	498619069	None	16855	2540	158064	No_or_no_constitutive_exon
ATTAAATCTTTATGTACTGACTCCTAAGCGAATTATTTGGGATTGTGAAGTG	498629211	498629570	498629620	498629568	-1	chr5H	HORVU5Hr1G064690	498629211	498631084	None	16855	2540	158064	No_or_no_constitutive_exon
TACTGTTACCGCCTTACCTAACTCCATGTCGCGGTCTATAGGGGCCACAGAC	499632668	499633016	499633066	499633014	-1	chr5H	HORVU5Hr1G065330	499628231	499633970	None	16855	2540	158064	No_or_no_constitutive_exon
GCACCGCCGCGTCGCCGACATCACCGGTGGGCAAGAAAAGGAGCAGGGAGAG	500707930	500708095	500708145	500708093	-1	chr5H	HORVU5Hr1G065420	500706931	500715673	4347069	16855	2540	158064	No_or_no_constitutive_exon
ACGCTAACCAGAGTTTCGCGCGACACAGCCCCGAAGGGGACGGCGAGCAGCC	500707930	500708152	500708202	500708150	-1	chr5H	HORVU5Hr1G065420	500706931	500715673	4347069	16855	2540	158064	No_or_no_constitutive_exon
CGCTGGATCTCGTCTCGCGCGGGCACGGCAAGGATAGGGAAATGGACAAGGA	501474935	501475523	501474885	501474937	1	chr5H	HORVU5Hr1G065520	501474162	501476279	None	16855	2540	158064	No_or_no_constitutive_exon
TGTGATCTAATTCTTACCATGCCGTTCAAATCGTTCCATTTGGGGTGTAGGA	505111716	505111793	505111666	505111718	1	chr5H	HORVU5Hr1G066130	505111408	505112563	None	16855	2540	158064	No_or_no_constitutive_exon
GTAAAGATTGATGAATCAATGGCTGCTCTGCGGTGGACGGATGGGTGCAGGG	505470078	505470550	505470028	505470080	1	chr5H	HORVU5Hr1G066190	505469748	505470550	None	16855	2540	158064	No_or_no_constitutive_exon
TTCTCGGGGTGATGGGCGCGGCCGGCGCCGCCTCGGTCGGGTTCGAGGAGGC	505772856	505773105	505772806	505772858	1	chr5H	HORVU5Hr1G066260	505772370	505773563	None	16855	2540	158064	No_or_no_constitutive_exon
GCATATATATATATATATATCCGCCGCTCCCGCCGCGCCGACGCCGGGAGGA	506637772	506637853	506637722	506637774	1	chr5H	HORVU5Hr1G066360	506637287	506643864	None	16855	2540	158064	No_or_no_constitutive_exon
ACAATATATCACAGGCAGTTGACACACTGAGTTTATGATTCATAGGGCAGTG	506753124	506753231	506753074	506753126	1	chr5H	HORVU5Hr1G066370	506740106	506766525	None	16855	2540	158064	No_or_no_constitutive_exon
CCCACCAGCCTTACTTGGGCTGGTCGCCCCCGATCAGGGCGTGAGTCAAGGT	506759680	506760035	506759630	506759682	1	chr5H	HORVU5Hr1G066370	506740106	506766525	None	16855	2540	158064	No_or_no_constitutive_exon
GAGCACATATATGGTGTGTATGTGTTCATGCATGTGTGTGTGTGGGCAAGAG	509433768	509435834	509435884	509435832	-1	chr5H	HORVU5Hr1G066810	509430896	509435911	None	16855	2540	158064	No_or_no_constitutive_exon
GATTTTGATTTGGGGATTTGTTTGTTTGGATTTGGATTTGGATTGGGCAGGG	510674762	510674914	510674712	510674764	1	chr5H	HORVU5Hr1G067230	510667406	510676676	None	16855	2540	158064	No_or_no_constitutive_exon
TGGCTTGAGCTTTTAATTGTTACAATTGTATGCTTTTGAAGGGGATGAAGGC	512124092	512124180	512124042	512124094	1	chr5H	HORVU5Hr1G067400	512123673	512127996	None	16855	2540	158064	No_or_no_constitutive_exon
TCAAGAAGGCATTTGAGGTGCTCGAAGGATCAAAAGCACGGGCAATTGAGGA	513495377	513495716	513495766	513495714	-1	chr5H	HORVU5Hr1G067630	513494883	513497889	None	16855	2540	158064	No_or_no_constitutive_exon
CGGCGCACGCTGGCATGGGCGTCCCGTTCATGCAGCCGCATTGGCGGGAGCA	515728907	515729333	515728857	515728909	1	chr5H	HORVU5Hr1G068100	515727781	515729821	None	16855	2540	158064	No_or_no_constitutive_exon
TACTCTGGAATCTGAGCCACTGGATTCGTGAATGGGTTTGCAAGGGGCAGTG	519901176	519901312	519901362	519901310	-1	chr5H	HORVU5Hr1G068970	519892630	519928121	None	16855	2540	158064	No_or_no_constitutive_exon
TGTATAATTTGGCAGGTTACTGGTAGCTGCTTTGATTCTTTGGGAGTAAGAA	519901669	519902813	519902863	519902811	-1	chr5H	HORVU5Hr1G068970	519892630	519928121	None	16855	2540	158064	No_or_no_constitutive_exon
CTAATGTATTTTCTATTTTGTTTGAAAATCTTAAATTGCTGGGCACACAGAG	520380939	520382766	520380889	520380941	1	chr5H	HORVU5Hr1G069030	520380343	520384439	None	16855	2540	158064	No_or_no_constitutive_exon
TTCCGCGGTTCCGTTTTGCTGATTCGTGGATTTTCCTGGGGGCGCGGCAGAT	523525027	523525080	523525130	523525078	-1	chr5H	HORVU5Hr1G069600	523521526	523527044	None	16855	2540	158064	No_or_no_constitutive_exon
TACCTGTCACGGGAGGTTCTCGTGAGTGACCGTTGGTGTCTGATGGGCAGGT	525909260	525909362	525909210	525909262	1	chr5H	HORVU5Hr1G069800	525908805	525914010	None	16855	2540	158064	No_or_no_constitutive_exon
ATCTTAACACTTGTGTGCCCATCCTTTATATTTCCGGGACATGAATGCAGAA	527393068	527393189	527393239	527393187	-1	chr5H	HORVU5Hr1G070240	527390350	527396791	None	16855	2540	158064	No_or_no_constitutive_exon
GAGCTGCTGGGTTTCATGAATGAGTTGGAGGGGCAGTGGGGGAGCCGGAGGC	528933975	528934098	528933925	528933977	1	chr5H	HORVU5Hr1G070450	528931596	528939788	None	16855	2540	158064	No_or_no_constitutive_exon
AGGAGGCCCGCCGGCGCCAGAGGGGTCAGGTGGGAGGCCGGGAGGGAGAGGC	529825646	529825737	529825596	529825648	1	chr5H	HORVU5Hr1G070720	529825090	529829983	None	16855	2540	158064	No_or_no_constitutive_exon
TGGGCCACTTTTTTTTTTTCTGCTTTGTTCCGTGTCGCTGTTGGGTAAAGGG	530284740	530284995	530284690	530284742	1	chr5H	HORVU5Hr1G070800	530282082	530290016	None	16855	2540	158064	No_or_no_constitutive_exon
TTGGTTCTCTTTTGAACTGTCAAAATTTCCATTTTTGTTTGGCAGGGTAGGA	530651830	530652834	530652884	530652832	-1	chr5H	HORVU5Hr1G070880	530649802	530662477	None	16855	2540	158064	No_or_no_constitutive_exon
TTGCAATATCTGCTTACCTTGATCAATGTCCATTCTTTTGGGGTGCACAGTT	532095483	532095849	532095433	532095485	1	chr5H	HORVU5Hr1G071070	532070615	532096051	None	16855	2540	158064	No_or_no_constitutive_exon
GCCTATGTCCTTGATATTTTTCTGATTTTGGATTCTACGGGTGGTTGAAGAA	532548274	532548479	532548529	532548477	-1	chr5H	HORVU5Hr1G071270	532546155	532548641	None	16855	2540	158064	No_or_no_constitutive_exon
TATGTCCTTGATATTTTTCTGATTTTGGATTCTACGGGTGGTTGAAGAAGCC	532548298	532548476	532548526	532548474	-1	chr5H	HORVU5Hr1G071270	532546155	532548641	None	16855	2540	158064	No_or_no_constitutive_exon
CCTGATTGTTCCTGACATTTTGGTTTGGTTTGGTTTTCTGGGGCGTGCAGAG	532683359	532684087	532683309	532683361	1	chr5H	HORVU5Hr1G071340	532680115	532684089	None	16855	2540	158064	No_or_no_constitutive_exon
TTCCTTCCTAGTGCGGATTGATCATGTGAGCATTGTGCGCGCGGGTGCAGGG	532817272	532817608	532817222	532817274	1	chr5H	HORVU5Hr1G071360	532816917	532820441	None	16855	2540	158064	No_or_no_constitutive_exon
CCACATTCCAAAATTAGGCTGAATCATCTTTCATGTTGCACAATGGGCAGGT	535197886	535198066	535198116	535198064	-1	chr5H	HORVU5Hr1G072260	535196467	535208148	None	16855	2540	158064	No_or_no_constitutive_exon
CTACGGCGGCGCGAGGCGGCGGCGCAAGGAGAGGCAGGGAGAGCGGGGAGGC	535439897	535439974	535440024	535439972	-1	chr5H	HORVU5Hr1G072410	535439897	535440923	None	16855	2540	158064	No_or_no_constitutive_exon
AGAAGTTCGAGGGGCTGTGCAAGGTCATCAAGGAGGTGCTGGGCGACAAGGT	535442623	535443352	535443402	535443350	-1	chr5H	HORVU5Hr1G072420	535441664	535446369	None	16855	2540	158064	No_or_no_constitutive_exon
AGAGGTGCTTTTCTCTCCCTTACATTCTCTTATGGGGGACAAATGTGCAGGA	537928204	537928354	537928404	537928352	-1	chr5H	HORVU5Hr1G073120	537926033	537929069	None	16855	2540	158064	No_or_no_constitutive_exon
AAAGTTGTGTCAAATCAGCCCTAAAACCTCCGTATATATAGGGGGAAGAGGG	538404556	538404851	538404506	538404558	1	chr5H	HORVU5Hr1G073330	538404402	538408793	None	16855	2540	158064	No_or_no_constitutive_exon
TTCTGGATCGAATCAAATTATTCACGGAACGGATGCATGCAAGGGCGCAGGA	538555992	538556829	538555942	538555994	1	chr5H	HORVU5Hr1G073370	538554298	538557370	None	16855	2540	158064	No_or_no_constitutive_exon
GATATTATCGCCGACTGTGTTTTCTCTTACCCTGGGTGGGACGATGTGAGCA	539181936	539182078	539182128	539182076	-1	chr5H	HORVU5Hr1G073450	539171678	539182324	None	16855	2540	158064	No_or_no_constitutive_exon
TCCTTCGTCGGATTAGAGTTAGCTAGTCTAATGTTTTATTATGTGGGCAGAT	540411289	540411385	540411239	540411291	1	chr5H	HORVU5Hr1G073610	540409751	540413805	None	16855	2540	158064	Yes
GGCGACACAGGTCTAGAACTAGGAGCCCGGTCAGGGAGGGCAGCGAGGAGAG	540585466	540585586	540585416	540585468	1	chr5H	HORVU5Hr1G073680	540583850	540586087	9268567	16855	2540	158064	No_or_no_constitutive_exon
GCCCATCTCCCCAGCTCTGGCTGACTTCATTCACTTCGGGGAAATTGCAGGG	540739936	540740514	540740564	540740512	-1	chr5H	HORVU5Hr1G073740	540739936	540741890	None	16855	2540	158064	No_or_no_constitutive_exon
CTTGCATTGGGAAATGGGGATAATGATCTGGAGGTGACGCGCGTGGGCAGGT	542613935	542614068	542613885	542613937	1	chr5H	HORVU5Hr1G074220	542612392	542617748	None	16855	2540	158064	No_or_no_constitutive_exon
ATTATCCTTTGGAAATCCAGTGTTTAACTCTTCAATGCTTGGGCATGCAGAA	542684480	542685308	542685358	542685306	-1	chr5H	HORVU5Hr1G074250	542683663	542688416	None	16855	2540	158064	Yes
CCCGCGCCTCCGCCTCCTGGTTCAAGCGGCGAAGGGAGCGTTGGGGGAAGCG	546790444	546790545	546790394	546790446	1	chr5H	HORVU5Hr1G075330	546789372	546796213	None	16855	2540	158064	No_or_no_constitutive_exon
TCTGTCCGTTTCTTTGCTCCTGCAGCGGCGGACACGAGCTGGAGCGGGAGCC	547306866	547308197	547308247	547308195	-1	chr5H	HORVU5Hr1G075510	547304317	547308776	None	16855	2540	158064	No_or_no_constitutive_exon
GTGGTGCTCTAGAGGCGGCCTCACGTTACATGTGCATCCCGATGGGGGAGGA	547585567	547585720	547585770	547585718	-1	chr5H	HORVU5Hr1G075650	547585567	547588555	None	16855	2540	158064	No_or_no_constitutive_exon
GTGGTTCTGCACTGGAGTTTGATTTGTATTTGTTTGGGTTGGGCATGTAGGT	547835807	547835920	547835970	547835918	-1	chr5H	HORVU5Hr1G075770	547832559	547836932	None	16855	2540	158064	No_or_no_constitutive_exon
CTGCCTCTGATTCAGAAGGAATTGCTCATTTTGTTTCTTTCGGGATGCAGGT	549553307	549554042	549554092	549554040	-1	chr5H	HORVU5Hr1G076160	549552373	549554974	None	16855	2540	158064	No_or_no_constitutive_exon
TGTAACCAAAAAAAGAAAGAAAAAAACTGACACGATGTTGTGGGCGACAGGG	549906970	549907062	549906920	549906972	1	chr5H	HORVU5Hr1G076250	549905765	549910177	None	16855	2540	158064	No_or_no_constitutive_exon
TGTGTGTGTGTTGGCTGGTGTGTCGTTGATGATGCCAATGGGGTGCGCAGGA	552166063	552166270	552166320	552166268	-1	chr5H	HORVU5Hr1G076910	552164670	552167322	None	16855	2540	158064	No_or_no_constitutive_exon
GGGCATTGCTGATAAGCAAAATCTGGATGGAACTTGGGTGATGAATGCAGGC	552908960	552909119	552908910	552908962	1	chr5H	HORVU5Hr1G077120	552902648	552912028	None	16855	2540	158064	No_or_no_constitutive_exon
TAACCTCTTTCTCGAGTTCATCTTATTTCTTTTATTTTAAAATGGGACAGAC	552938469	552938611	552938661	552938609	-1	chr5H	HORVU5Hr1G077150	552936240	552942887	None	16855	2540	158064	No_or_no_constitutive_exon
GGTGGATGGAAAAGGAGCAGAGTGGCAACTGCATATAGGGTTAACAAAAGAG	553543425	553543512	553543375	553543427	1	chr5H	HORVU5Hr1G077660	553542760	553545303	None	16855	2540	158064	No_or_no_constitutive_exon
AAACTGATGCAGTTTAGTCACCATTCTCCTCTCTGTTGCTGGGTGATCAGGA	554146834	554147286	554146784	554146836	1	chr5H	HORVU5Hr1G077880	554146083	554147347	None	16855	2540	158064	No_or_no_constitutive_exon
TGACGACACAGTTTATCTCACCAATTGCCTCTCTGTTGCTGGGTGATCAGGA	554247563	554247990	554247513	554247565	1	chr5H	HORVU5Hr1G077920	554243086	554248107	None	16855	2540	158064	No_or_no_constitutive_exon
TACTCCCTCCGATCCATATTAACTGCATTGGGACAACACTGGGTTGACAGGT	554422472	554422498	554422422	554422474	1	chr5H	HORVU5Hr1G078050	554413761	554423931	None	16855	2540	158064	No_or_no_constitutive_exon
GGAGCCGTGACACTTGGGTGAATTGCGCTTTGGAATTTTTGGGCATGCAGTA	554675191	554675298	554675348	554675296	-1	chr5H	HORVU5Hr1G078170	554673590	554676747	None	16855	2540	158064	No_or_no_constitutive_exon
CAGCTTTTATATGCGGAAAGGAGCTGATGTTCTTAGTAAATGGGTTGGAGAG	555725122	555725886	555725072	555725124	1	chr5H	HORVU5Hr1G078780	555722526	555729774	None	16855	2540	158064	No_or_no_constitutive_exon
CGTCGGACCAGGCGGAGTCGTCGTCAGCCGCCGCTGCCGGCGGGGGCGAGGC	556390944	556391138	556391188	556391136	-1	chr5H	HORVU5Hr1G079160	556387523	556392093	None	16855	2540	158064	No_or_no_constitutive_exon
GCCACCCCTGACTCTACCATCATTGTAGGGGTATGGGGTTCGAGACAAAGAA	556818491	556819003	556819053	556819001	-1	chr5H	HORVU5Hr1G079410	556818408	556819300	None	16855	2540	158064	No_or_no_constitutive_exon
ACTGTGGCGAGATTGATTCTTACTTGGCTTGCTTGTTTTTGTGGGAGCAGCT	556975640	556977163	556975590	556975642	1	chr5H	HORVU5Hr1G079460	556970321	556977163	None	16855	2540	158064	No_or_no_constitutive_exon
GGAGAGGAAGAGGAGTACTGACAGTAACGTGCAACTGATTGGGGGTGCAGGA	557751250	557752328	557751200	557751252	1	chr5H	HORVU5Hr1G079670	557750110	557752328	None	16855	2540	158064	No_or_no_constitutive_exon
GCATATCTGATATCTCATCTCTCTTCCCCCCCGAAACAAGGGGAGCACAGAG	558186187	558188127	558188177	558188125	-1	chr5H	HORVU5Hr1G079850	558186147	558188278	None	16855	2540	158064	No_or_no_constitutive_exon
CGTCCGACGGCCCCGATCAGCAGCATCCTCTCCTCCGCGGGCGCGGGGAGGA	558935139	558936063	558935089	558935141	1	chr5H	HORVU5Hr1G080090	558909554	558936210	None	16855	2540	158064	No_or_no_constitutive_exon
CCGACGGCCCCGATCAGCAGCATCCTCTCCTCCGCGGGCGCGGGGAGGAGGA	558935142	558935638	558935092	558935144	1	chr5H	HORVU5Hr1G080090	558909554	558936210	None	16855	2540	158064	No_or_no_constitutive_exon
TCGTTCTCCTCCTCCCGTTTGGTATAAATCTCGTAATCCCGCGGGCGAAGCT	562256488	562256917	562256967	562256915	-1	chr5H	HORVU5Hr1G080840	562255191	562257064	4347637	16855	2540	158064	No_or_no_constitutive_exon
CCAGTTCCGCCTGACCGGCGACGTGTCCCCGCCGAGCGCGGGCGCGGAAGCG	564407631	564407780	564407581	564407633	1	chr5H	HORVU5Hr1G081450	564406196	564410417	None	16855	2540	158064	No_or_no_constitutive_exon
GCTATTGAGCGATCAAAGGCTGTAGATTCTGCTGTCCTTGGGAAATACAGCA	564903389	564903590	564903339	564903391	1	chr5H	HORVU5Hr1G081520	564901271	564905526	None	16855	2540	158064	No_or_no_constitutive_exon
AGGTTATCTATCTATCAACAGCAACTGATGTTTTTTCATAGGGTATAAAGCC	565941267	565941418	565941217	565941269	1	chr5H	HORVU5Hr1G081900	565939175	565942225	4351573	16855	2540	158064	No_or_no_constitutive_exon
ACCGGTGCGTGCGTCTCCCTCGCCCGGCCACCCCAGGGTTGCAGGGGAAGAG	566227451	566227609	566227401	566227453	1	chr5H	HORVU5Hr1G082120	566226817	566231167	None	16855	2540	158064	No_or_no_constitutive_exon
CCTCTGACCGGTGCGTGCGTCTCCCTCGCCCGGCCACCCCAGGGTTGCAGGG	566227445	566230278	566227395	566227447	1	chr5H	HORVU5Hr1G082120	566226817	566231167	None	16855	2540	158064	No_or_no_constitutive_exon
ACGGGGACGACGATCTCGAGGCTGAGGCTGATGGTCAGGGCGAGGGCGAGGG	568399148	568399350	568399400	568399348	-1	chr5H	HORVU5Hr1G082790	568393300	568400113	None	16855	2540	158064	No_or_no_constitutive_exon
AGGTGTATCACGTGTCACCGCTGGTGGTATCTGGGCTGCATGGGGTGTAGGT	568398491	568398523	568398573	568398521	-1	chr5H	HORVU5Hr1G082790	568393300	568400113	None	16855	2540	158064	No_or_no_constitutive_exon
ATCTCGAGGCTGAGGCTGATGGTCAGGGCGAGGGCGAGGGTGATGGTGAGGA	568399148	568399338	568399388	568399336	-1	chr5H	HORVU5Hr1G082790	568393300	568400113	None	16855	2540	158064	No_or_no_constitutive_exon
AGGCTGACGGGGACGACGATCTCGAGGCTGAGGCTGATGGTCAGGGCGAGGG	568399148	568399356	568399406	568399354	-1	chr5H	HORVU5Hr1G082790	568393300	568400113	None	16855	2540	158064	No_or_no_constitutive_exon
TTTCATTGATATTTCTAGGTTGGTAAACATGAAAAGATGGGCATGAACAGGA	570951682	570952004	570951632	570951684	1	chr5H	HORVU5Hr1G084010	570946250	570953113	None	16855	2540	158064	No_or_no_constitutive_exon
TCGTAGAAATGCACATTTGGACTCGGGAACTCATCGATTTGAGGGGGCAGGA	571033707	571033945	571033995	571033943	-1	chr5H	HORVU5Hr1G084050	571031032	571034514	None	16855	2540	158064	No_or_no_constitutive_exon
CGGCTTGGGCGACGGCTACGGCATTGCACCGGCTGCGGGAAGCGCCGGAGGA	572386561	572386686	572386736	572386684	-1	chr5H	HORVU5Hr1G084430	572386176	572387617	None	16855	2540	158064	No_or_no_constitutive_exon
TGTGCTAAAGAAGTTTGCGGTGGTGGTGGTGGTTGGCTTTGGGTGCGCAGTT	572515744	572515877	572515694	572515746	1	chr5H	HORVU5Hr1G084490	572515129	572518993	None	16855	2540	158064	No_or_no_constitutive_exon
ACATGCTTGTTTTCTTCATGCTCATATTTTGCTTTGGCTTGATTGGGCAGAC	573971453	573971629	573971679	573971627	-1	chr5H	HORVU5Hr1G085070	573946892	573974479	None	16855	2540	158064	No_or_no_constitutive_exon
CGATGCGTTCCTGACATTTTTTATTTCTCCCTCTTTCTGTGGCTGGGCAGAT	575243461	575243518	575243411	575243463	1	chr5H	HORVU5Hr1G085530	575220612	575247365	None	16855	2540	158064	No_or_no_constitutive_exon
TAATTTGTTATCTACTCCATGTTTTTCTTATATCGCGGGACGGAGGGTAGTA	575263914	575264152	575263864	575263916	1	chr5H	HORVU5Hr1G085560	575259996	575264755	None	16855	2540	158064	No_or_no_constitutive_exon
AATCAAGCAATTGACCTGATGGCGACATTCTTGGATGATCATGGGCGCAGGT	575463919	575464342	575464392	575464340	-1	chr5H	HORVU5Hr1G085710	575459537	575465363	None	16855	2540	158064	No_or_no_constitutive_exon
CCTCTCTCTCTCTGTTTGTCTGTCTGTGTCCGCGCCCACCGGGGATGCAGCC	576058650	576059240	576059290	576059238	-1	chr5H	HORVU5Hr1G086120	576055572	576059475	None	16855	2540	158064	No_or_no_constitutive_exon
ATTACTAATATAACAAGATTAAGTATTGGGAATGGCTATGGGTGGTATAGGG	576150834	576151057	576150784	576150836	1	chr5H	HORVU5Hr1G086240	576148495	576183422	None	16855	2540	158064	No_or_no_constitutive_exon
AGTTCCATAGTACAGTTGACGCTGGTTAGCTAATTCGTTTGGGGTTGCAGGA	576516352	576516777	576516827	576516775	-1	chr5H	HORVU5Hr1G086520	576516335	576518982	None	16855	2540	158064	No_or_no_constitutive_exon
TTCAGTCATGATCTCACTAACTCCACTTGTTTATGTTTACCATTGGGAAGGG	578085490	578085699	578085440	578085492	1	chr5H	HORVU5Hr1G087210	578077214	578087023	None	16855	2540	158064	No_or_no_constitutive_exon
CTTTCGAACTTGGCTTTGCATTTTCCTTTTATAACCTCTCTTATGGGAAGAG	580814900	580815069	580814850	580814902	1	chr5H	HORVU5Hr1G088120	580809200	580828931	None	16855	2540	158064	No_or_no_constitutive_exon
TTGGCTGGGGTTTGTACTAATCTTTGGTCCGTTCGTTCTTGGGAGCGCAGGA	581758575	581759274	581758525	581758577	1	chr5H	HORVU5Hr1G088400	581757999	581760256	None	16855	2540	158064	No_or_no_constitutive_exon
GTTGGCGGCGATGCGGCGGGAGGCCGCGGGGTTCGCGGCGGCAGGGGGAGGG	581985563	581985832	581985882	581985830	-1	chr5H	HORVU5Hr1G088530	581985023	581988058	None	16855	2540	158064	No_or_no_constitutive_exon
CGCTTCCAGAGGTGGGCGGCATGGCAGGGGTGGGCGTGGGGCCGGAGGAGGT	582100690	582100820	582100640	582100692	1	chr5H	HORVU5Hr1G088580	582100520	582103591	None	16855	2540	158064	No_or_no_constitutive_exon
CCTCCCCACCCCTCGTCTCATAAGATAAGATTGATTTTGTCGGGATACAGGA	582889046	582889123	582889173	582889121	-1	chr5H	HORVU5Hr1G088920	582884520	582890083	None	16855	2540	158064	No_or_no_constitutive_exon
GACATTTAAACAAAATGCTACACTGGGCAAATTACATTTGACACGGGCAGGC	583815293	583815357	583815243	583815295	1	chr5H	HORVU5Hr1G089100	583812876	583819050	None	16855	2540	158064	No_or_no_constitutive_exon
AAAAGCACTAACGTCACACTGATTGATGGTTATGTTGGGTGCACAAACAGGA	585264031	585265250	585263981	585264033	1	chr5H	HORVU5Hr1G089770	585263587	585266946	None	16855	2540	158064	No_or_no_constitutive_exon
AGTAGAGTGGTAGTTCTGAATTTTCATGGATGGATGGGTGAAATGAACAGGG	587301820	587301961	587302011	587301959	-1	chr5H	HORVU5Hr1G091920	587297053	587302641	None	16855	2540	158064	No_or_no_constitutive_exon
TCGGCTCGCTGCGGCGCGCGGTGCGGCGCAACCGCACCAGGGGCGAGGAGCT	588528945	588529122	588529172	588529120	-1	chr5H	HORVU5Hr1G092510	588525780	588529915	None	16855	2540	158064	No_or_no_constitutive_exon
AAGGGGAGTGCGGGTTTTGCCTGTTCATGAAGGGCGGCGGGTGCAAGGAGGA	589368120	589368746	589368070	589368122	1	chr5H	HORVU5Hr1G092790	589367766	589368953	None	16855	2540	158064	No_or_no_constitutive_exon
GAAGCTGCTCGTAAGCCATATATAACTCGTGCGTGCGTGCGTGGGTGCAGAT	589926270	589927012	589927062	589927010	-1	chr5H	HORVU5Hr1G092970	589926183	589927410	None	16855	2540	158064	No_or_no_constitutive_exon
GGAGGCCCGCGGCGGCGGTGGCCGTGGCCGCGGCTGCCGGGGCGGGGAAGGA	591811908	591812127	591811858	591811910	1	chr5H	HORVU5Hr1G093430	591811268	591813940	None	16855	2540	158064	No_or_no_constitutive_exon
TATTAACATAATTCCTTCATATAAGTAAAAATATTTTTCTATGTGGGAAGTT	593511406	593517023	593517073	593517021	-1	chr5H	HORVU5Hr1G093960	593509307	593526547	4334060	16855	2540	158064	No_or_no_constitutive_exon
GACGTACGTACGGTGATGAATCGATGAAGACGTTTGGGTGGGGCGTGCAGCT	593565453	593565743	593565403	593565455	1	chr5H	HORVU5Hr1G094000	593563244	593566878	None	16855	2540	158064	No_or_no_constitutive_exon
CCGTGCTTAATCGCGTGGCATTTGCCTGTGCAGGTAGCGGCAAGGGGAAGCG	593571050	593571257	593571307	593571255	-1	chr5H	HORVU5Hr1G094010	593567231	593572114	None	16855	2540	158064	No_or_no_constitutive_exon
TGATGCGCAACCCGCGGGTGATGAAGAAGCTGCAGGCCCTGATCCGGGAGGC	593965314	593965350	593965264	593965316	1	chr5H	HORVU5Hr1G094080	593826072	593966140	None	16855	2540	158064	No_or_no_constitutive_exon
ACTTGTCCTTGGCCCTTGGTGCTGAAACAAAAATTTCTCATGGGGGTTAGAA	594548489	594548774	594548824	594548772	-1	chr5H	HORVU5Hr1G094210	594546409	594553445	None	16855	2540	158064	No_or_no_constitutive_exon
GTGCCCGGAGGGCCTCCGCAGCCCGCCGGCGGCCGGAGGGGCGGTGGGAGGC	595219305	595219429	595219479	595219427	-1	chr5H	HORVU5Hr1G094370	595216647	595219873	None	16855	2540	158064	No_or_no_constitutive_exon
TGCACTAGAGTTAGCACAAAGTTGAGACACTTATTTTGAGACGGAGGGAGTA	596719226	596719306	596719356	596719304	-1	chr5H	HORVU5Hr1G094690	596719226	596720094	None	16855	2540	158064	No_or_no_constitutive_exon
GTTTGGTTTCTTGGCCCAGCTGACACGTTTCCTGTTTCTTGGGCCGGCAGGG	596989066	596989195	596989016	596989068	1	chr5H	HORVU5Hr1G094780	596988420	597004011	None	16855	2540	158064	No_or_no_constitutive_exon
CCTACTGTATGCCATTTAACCAGAAAGGTTTTTCTTATCTGGGTTAACAGGA	596997114	596997362	596997064	596997116	1	chr5H	HORVU5Hr1G094780	596988420	597004011	None	16855	2540	158064	No_or_no_constitutive_exon
GAGCTGGTGTCCGTGGAGCCGCCGGGGAGCGGGGGCGGGGCGGAGGCGAGGT	597141895	597142311	597141845	597141897	1	chr5H	HORVU5Hr1G094890	597129906	597143496	None	16855	2540	158064	No_or_no_constitutive_exon
CAAAAATGTTGATGGATCTTTCGGGCGGTGCTGCCTTTGTGGGACGACAGTG	597446160	597446248	597446298	597446246	-1	chr5H	HORVU5Hr1G094990	597438455	597447037	None	16855	2540	158064	No_or_no_constitutive_exon
CACAAGACCACCTTTGTTCTCCTCATGTTCTGCTTGGCGGCGTTGGGAAGCG	597576356	597576511	597576561	597576509	-1	chr5H	HORVU5Hr1G095080	597573440	597578978	None	16855	2540	158064	No_or_no_constitutive_exon
GTGGTATAGCGGAGTTGCTTAAACAGGCGTCATTGATTATTTGGGACGAGGT	597606972	597607741	597606922	597606974	1	chr5H	HORVU5Hr1G095090	597605030	597608146	None	16855	2540	158064	No_or_no_constitutive_exon
CACTACCATGTAGGAGTAGAATTCAATTCAAATACTTTTGGGAACTGCAGGA	597855765	597856009	597856059	597856007	-1	chr5H	HORVU5Hr1G095220	597854136	597857093	None	16855	2540	158064	Yes
TCGGAGCTAACACGGGTTTTCGCGGCCGCGCGCGTGGGCTGTCGGAGCAGGG	598564152	598564416	598564102	598564154	1	chr5H	HORVU5Hr1G095530	598558007	598568086	None	16855	2540	158064	No_or_no_constitutive_exon
CTGCCGACCAAATCCGTCAGATTCTTACCGGTGCGCGGGCGGGCGTGCAGCG	598564352	598564429	598564302	598564354	1	chr5H	HORVU5Hr1G095530	598558007	598568086	None	16855	2540	158064	No_or_no_constitutive_exon
GGAGCGGGAGGAGATCAGCTGAGCAAAGCAGGAGAGCTCGAGGGAAGAAGAA	598577965	598578036	598578086	598578034	-1	chr5H	HORVU5Hr1G095540	598563856	598686457	None	16855	2540	158064	No_or_no_constitutive_exon
CATACTTTTTGAGGTATTTGCATAACAAACAATTCAATTGGGCAATGCAGGG	600124427	600124516	600124377	600124429	1	chr5H	HORVU5Hr1G095970	600123508	600132253	None	16855	2540	158064	No_or_no_constitutive_exon
CTGAAGCATATCTCTCAGGACTGCAGGACCTGACTAACTTGCGGGTGCAGAA	600147030	600147228	600146980	600147032	1	chr5H	HORVU5Hr1G096000	600143479	600148019	None	16855	2540	158064	No_or_no_constitutive_exon
CGAATAAGAAATAAGAATGTGGAGCTTATTTAGGGAATGTGAAGGGGCAGGG	600911819	600912900	600911769	600911821	1	chr5H	HORVU5Hr1G096310	600911073	600912934	None	16855	2540	158064	No_or_no_constitutive_exon
CACTCTTCTTGAGTAAAGATTAAACATTAGTTCCTAATGGGAGTGTGTAGGG	602893325	602893843	602893893	602893841	-1	chr5H	HORVU5Hr1G097010	602893325	602899111	None	16855	2540	158064	No_or_no_constitutive_exon
GTGGGGAAGCCCGGCACGTACAAGGTGACGGCGGCCGCGGCGGCGGGCAGCA	603456149	603456480	603456530	603456478	-1	chr5H	HORVU5Hr1G097150	603454445	603458830	None	16855	2540	158064	No_or_no_constitutive_exon
TTTGTTTCTGACGGATCGACCGGTTTGGTTGCGCTGCAGGGCTGAGGAAGCT	604001134	604001811	604001084	604001136	1	chr5H	HORVU5Hr1G097320	604000818	604002150	None	16855	2540	158064	No_or_no_constitutive_exon
CGAGTTTGTTTCTGACGGATCGACCGGTTTGGTTGCGCTGCAGGGCTGAGGA	604142978	604142998	604142928	604142980	1	chr5H	HORVU5Hr1G097350	604142648	604143000	None	16855	2540	158064	No_or_no_constitutive_exon
AAAAGGAGCCAATCAAGTACAGAAATTTAGGAAGAATTAACGGGAGCCAGCG	605425397	605426702	605425347	605425399	1	chr5H	HORVU5Hr1G097760	605425234	605426702	None	16855	2540	158064	No_or_no_constitutive_exon
TGCGCCACATTGTTTATACAGTGTTAACCATGCTTCCTGCGCGGGTGCAGAG	605860435	605860593	605860643	605860591	-1	chr5H	HORVU5Hr1G097840	605860143	605864310	None	16855	2540	158064	No_or_no_constitutive_exon
CCTGGATGTACTCCTACTAACATGACAGTTCATGGCTGGTGGGCGTGCAGCG	608286306	608286366	608286416	608286364	-1	chr5H	HORVU5Hr1G098630	608285901	608288979	None	16855	2540	158064	No_or_no_constitutive_exon
ACCTGGTCATGTTCGTACCAGTTAGTGGTTTAATTTTTGTTCACGGGAAGAA	610016797	610016866	610016747	610016799	1	chr5H	HORVU5Hr1G099350	610011901	610017237	None	16855	2540	158064	No_or_no_constitutive_exon
CTGACAGGTCCGGCGGGACTGTTTCAATTGTTTTTCGTGGGGCGCGACAGGC	611263903	611264565	611264615	611264563	-1	chr5H	HORVU5Hr1G100150	611260117	611268066	None	16855	2540	158064	No_or_no_constitutive_exon
ATTGCACAGTAGTATTGCTAATTGTGCCTTCTCTGCTGCTGTGGGGACAGGT	611804574	611804664	611804524	611804576	1	chr5H	HORVU5Hr1G100670	611804182	611807346	None	16855	2540	158064	No_or_no_constitutive_exon
TACCTATGCAGCATCACCCTTTAACACCATCACTTTCTTTTTGTGGGAAGAT	614053973	614054829	614054879	614054827	-1	chr5H	HORVU5Hr1G102240	614053973	614059851	None	16855	2540	158064	No_or_no_constitutive_exon
TCTTGGAGGCATGGGCGGAGGAGGCTCTCTTGGCGGCATGGGCGGGGGAGGC	615135674	615136167	615136217	615136165	-1	chr5H	HORVU5Hr1G103190	615135487	615142450	None	16855	2540	158064	No_or_no_constitutive_exon
TCTCGGAGGCATGGGCGGAGGAGGCTCTCTCGGAGGCATGGGCGGGGGAGGT	615135764	615136275	615136325	615136273	-1	chr5H	HORVU5Hr1G103190	615135487	615142450	None	16855	2540	158064	No_or_no_constitutive_exon
CGGCGGTGGCATGGGCGGCGGGGGCTCTCTCGGCGGCATGGGTGGAGGAGGC	615136042	615136080	615136130	615136078	-1	chr5H	HORVU5Hr1G103190	615135487	615142450	None	16855	2540	158064	No_or_no_constitutive_exon
TCTCGGAGGCATGGGCGGGGGAGGTTCCCTTGGTGGCATGGGCGGAGGAGGC	615136229	615136248	615136298	615136246	-1	chr5H	HORVU5Hr1G103190	615135487	615142450	None	16855	2540	158064	No_or_no_constitutive_exon
ATTTGTTCGGCTGTCATGCTAAATGTGCACTCCCTGCTCTGGGCGTGCAGGT	615488374	615488491	615488541	615488489	-1	chr5H	HORVU5Hr1G103360	615486449	615490379	None	16855	2540	158064	Yes
TCACCTGCTATGCAAATTAATATAGTAAGCATAGATTGGCTGGGTAACAGAC	615490906	615491087	615490856	615490908	1	chr5H	HORVU5Hr1G103380	615489612	615497691	None	16855	2540	158064	No_or_no_constitutive_exon
ATGTCAAGAATGTTGCAAATCTTTGTTCAGTGTGGGATATGGGGTTGCAGCT	616408927	616409010	616409060	616409008	-1	chr5H	HORVU5Hr1G103580	616402978	616411422	None	16855	2540	158064	No_or_no_constitutive_exon
GCGAGCCGCCGCTGCTGCTGGCGGCGTCGGTGCACTGCGCGATGCGGGAGGC	617550579	617550739	617550529	617550581	1	chr5H	HORVU5Hr1G103890	617535629	617780601	None	16855	2540	158064	No_or_no_constitutive_exon
GACCGGCGCGTGGTGTATATAAGTTGATCCATTTTCGCGCGTGGGTGCAGAG	619015953	619016162	619016212	619016160	-1	chr5H	HORVU5Hr1G104370	619015953	619016468	None	16855	2540	158064	No_or_no_constitutive_exon
ATCATAATTGTTTGGTGATATTCTGATGGAAATGCCTTTCGGGATTGCAGGC	619079748	619079804	619079698	619079750	1	chr5H	HORVU5Hr1G104390	619077521	619083219	None	16855	2540	158064	No_or_no_constitutive_exon
TTTTTTACCGGTATTCATTGTTTTGTGTTTGGTTTCTTGTGCATGGGGAGAT	619359391	619359858	619359341	619359393	1	chr5H	HORVU5Hr1G104450	619359268	619365730	None	16855	2540	158064	No_or_no_constitutive_exon
GTCATGGCCTTCACCTCTGACAGGAATTGGTGTTCGTATAAAGTGGGGAGCA	622108063	622109186	622109236	622109184	-1	chr5H	HORVU5Hr1G105740	622107764	622109434	None	16855	2540	158064	No_or_no_constitutive_exon
AGAAATAGTCTAGTTGTACTCGAGCTAGGCTGATGAAGGGATGGATGCAGGT	623470090	623470168	623470040	623470092	1	chr5H	HORVU5Hr1G106090	623467172	623471513	None	16855	2540	158064	No_or_no_constitutive_exon
TTGGTGCTAATCTGTAGCTTGCTGTGTGTTGCCCTTGGTGGGTAGAGTAGAC	623955479	623955548	623955429	623955481	1	chr5H	HORVU5Hr1G106390	623955076	623963955	None	16855	2540	158064	No_or_no_constitutive_exon
TTTGGTTGGTGCTAATCTGTAGCTTGCTGTGTGTTGCCCTTGGTGGGTAGAG	623955474	623955548	623955424	623955476	1	chr5H	HORVU5Hr1G106390	623955076	623963955	None	16855	2540	158064	No_or_no_constitutive_exon
ATGGTAGTGTGATTCTGATTCAATCATCCTTTTGATTTGGAATTGGGCAGGA	624021137	624021336	624021386	624021334	-1	chr5H	HORVU5Hr1G106460	624017490	624022318	None	16855	2540	158064	No_or_no_constitutive_exon
ATGATGGGGAGGAGACGGGGGAGGAGGAGGAGGGGAGAGGGAAGGGAAAGGA	624176960	624177134	624177184	624177132	-1	chr5H	HORVU5Hr1G106480	624175692	624177722	None	16855	2540	158064	No_or_no_constitutive_exon
GCGTTCTGGAGAAGGTCTCGAGCCCTCAGAAGCACGTCGTGGTGGGGGAGAA	624335479	624335795	624335845	624335793	-1	chr5H	HORVU5Hr1G106510	624335479	624336370	None	16855	2540	158064	No_or_no_constitutive_exon
GCCGCCCCGCCAAGGCGGCCAAGACCTCCGCCAAGGACGCGCCAGGGAAGAA	624403589	624403715	624403765	624403713	-1	chr5H	HORVU5Hr1G106550	624403268	624404752	None	16855	2540	158064	No_or_no_constitutive_exon
TAATTCTTTTTGGCTTTTTGCATATGTTTGATTTGTGGGCAGAAACTCAGAA	625446663	625446827	625446613	625446665	1	chr5H	HORVU5Hr1G106850	625438849	625447965	None	16855	2540	158064	No_or_no_constitutive_exon
CTTTTTTGTTTTCACCAGGGCACCGGTGCCGGCACTGGGTGGAGTTGCAGAT	626893079	626893503	626893553	626893501	-1	chr5H	HORVU5Hr1G107440	626893017	626899043	None	16855	2540	158064	No_or_no_constitutive_exon
GGTTGTTCAGAAGTTCAGAGTTCATGCTTGGGTTTGGGCAGGAGAAGAAGAA	630051154	630051340	630051104	630051156	1	chr5H	HORVU5Hr1G109470	630049592	630057341	None	16855	2540	158064	No_or_no_constitutive_exon
CATTAGCCTTAGATGAGACACATTATCAAGAGGGTTATAGAAATGGGTAGGG	631984744	631984996	631984694	631984746	1	chr5H	HORVU5Hr1G110130	631984446	631984996	None	16855	2540	158064	No_or_no_constitutive_exon
AGAAGAAGAAGGGGGAGGATGGCGAGGGGAAGAAGAGGAAGAAGGGGGAGGA	632301882	632301957	632302007	632301955	-1	chr5H	HORVU5Hr1G110280	632293955	632302971	None	16855	2540	158064	No_or_no_constitutive_exon
CGCATCCACCTGCACGGGCTCCCCTCACTGCAGCGCATCTGTGGGCGCAGGG	632993923	632994151	632993873	632993925	1	chr5H	HORVU5Hr1G110490	632987010	632994871	None	16855	2540	158064	No_or_no_constitutive_exon
CGGCTTGACCGTGGGTTTTGATGACATGGGGGCCGTTTCTTGGTGGGCAGGG	633196210	633196305	633196160	633196212	1	chr5H	HORVU5Hr1G110540	633195157	633197663	None	16855	2540	158064	Yes
AGATAAAGGCATTGTACCTGAACCACTCCGTGATGAGTGGGAATTGAGAGCA	634197812	634197859	634197909	634197857	-1	chr5H	HORVU5Hr1G110810	634197812	634200938	None	16855	2540	158064	No_or_no_constitutive_exon
TCCTTTGGTCTTCATAAATGTGCTGATTCATTTTGTTGTTGTGGGGCCAGGA	634501177	634501290	634501340	634501288	-1	chr5H	HORVU5Hr1G110920	634496326	634512632	None	16855	2540	158064	No_or_no_constitutive_exon
GGAGCACCCCGAGGCCGACCCTGCCGTCGCCGCTGTGTTTGAACGGGCAGCT	634865300	634866193	634865250	634865302	1	chr5H	HORVU5Hr1G111020	634864649	634866256	None	16855	2540	158064	No_or_no_constitutive_exon
CCTGTAGCTTTGGCTAACTTCAAATGATTGAGACACCCCTGGCAGGGCAGAC	636128027	636128119	636128169	636128117	-1	chr5H	HORVU5Hr1G111430	636126960	636129831	None	16855	2540	158064	No_or_no_constitutive_exon
CCAAGATGCTCTTCGTCGGATCCAAGATTGGGGAGGGCGCCCACGGGAAGGT	636939897	636939911	636939847	636939899	1	chr5H	HORVU5Hr1G111670	636939046	636943214	None	16855	2540	158064	No_or_no_constitutive_exon
TGGTATGGGCAGAGGGGAAGGCGGTAGGTTCAAGCCTCGAAGTACGGGAGAT	637273899	637274307	637273849	637273901	1	chr5H	HORVU5Hr1G111810	637272913	637278019	None	16855	2540	158064	No_or_no_constitutive_exon
GCTACTTTGATATTTATTTTTTCCTTCATGTATGGATGGATGATGGGCAGCG	637875420	637876296	637875370	637875422	1	chr5H	HORVU5Hr1G112000	637875117	637876304	None	16855	2540	158064	No_or_no_constitutive_exon
GCTCCTGTTCGTTCTGAAGCTGGATTGCAGGGACAAGCTGCGGGAGCAAGAA	638460131	638461180	638461230	638461178	-1	chr5H	HORVU5Hr1G112210	638459129	638478382	None	16855	2540	158064	No_or_no_constitutive_exon
GTTCGGTCTGAAGCTGGATTGCAGGGACAAGCTGCGGGAGCAAGAAACAGAG	638476592	638477623	638477673	638477621	-1	chr5H	HORVU5Hr1G112210	638459129	638478382	None	16855	2540	158064	No_or_no_constitutive_exon
CTCATGCTATCATGCATGCGTGAAGTTTAACGAAAGGGTCGATGGATCAGGT	638504180	638504352	638504130	638504182	1	chr5H	HORVU5Hr1G112220	638503351	638505596	None	16855	2540	158064	No_or_no_constitutive_exon
GTTCAGTCCTCTCAGCGCGGGGGTGTCTCATTTTGGTTTTGTGGGCGCAGAA	638929108	638929297	638929347	638929295	-1	chr5H	HORVU5Hr1G112340	638927199	638929940	None	16855	2540	158064	No_or_no_constitutive_exon
CAGTCCTCTCAGCGCGGGGGTGTCTCATTTTGGTTTTGTGGGCGCAGAAGGA	638929108	638929294	638929344	638929292	-1	chr5H	HORVU5Hr1G112340	638927199	638929940	None	16855	2540	158064	No_or_no_constitutive_exon
GAGCAGCGCCGCCATGGCGATGGAGGCAACTACACCTACGGGGCTCGGAGAT	640583721	640584073	640583671	640583723	1	chr5H	HORVU5Hr1G112960	640583350	640584800	None	16855	2540	158064	No_or_no_constitutive_exon
CTTCCCTAATCTCCAATCCGAAGCCACGTCTAACTGGCAGGGCGTGACAGAT	640817696	640817713	640817646	640817698	1	chr5H	HORVU5Hr1G113040	640812969	640820023	None	16855	2540	158064	No_or_no_constitutive_exon
TTCGAATTAGTTCGTGATTAATTTACATAAAAGTTTGGTTGGGTGCGCAGGC	640821673	640822286	640822336	640822284	-1	chr5H	HORVU5Hr1G113060	640821673	640822624	None	16855	2540	158064	No_or_no_constitutive_exon
TGACATGTATATATGATAATAGTATGACGCCTTTTTTCATGCAGGGGCAGAT	641686979	641687091	641686929	641686981	1	chr5H	HORVU5Hr1G113330	641685052	641696322	None	16855	2540	158064	No_or_no_constitutive_exon
ACTAAAACCGATCTGATCTGTGCGTTGTTGATGATGGTGTGGGGTGGCAGGC	642034723	642035048	642035098	642035046	-1	chr5H	HORVU5Hr1G113580	642032076	642035652	4334606	16855	2540	158064	No_or_no_constitutive_exon
TATAAGAATTTTTTTTATTTAACCACATCATGGCAAATTTGTTGGGGCAGGT	643705779	643705938	643705729	643705781	1	chr5H	HORVU5Hr1G114340	643703574	643708381	None	16855	2540	158064	No_or_no_constitutive_exon
GTTATAAGAATCTTTCATCTAACCACATCATGGTAAATTTGCTGGGGCAGGT	643789921	643790080	643789871	643789923	1	chr5H	HORVU5Hr1G114400	643787095	643796978	None	16855	2540	158064	No_or_no_constitutive_exon
TCCCCTGAAAGGTCAAGAGGCGACAGGCAGAGGGGCGATGACAGGGGAAGAG	645846801	645846910	645846960	645846908	-1	chr5H	HORVU5Hr1G115170	645843045	645853773	None	16855	2540	158064	No_or_no_constitutive_exon
TTCTACTCAAAGAACAGGTTTTCTGAATTTCTCAAGTTTGGTGGGTACAGTC	647328419	647328456	647328506	647328454	-1	chr5H	HORVU5Hr1G115820	647324695	647329856	None	16855	2540	158064	No_or_no_constitutive_exon
GAAACTTTCCTATGCTTGTAGACCTCAAAGACAGTTGCTGGGTGGTACAGTC	647578869	647579233	647579283	647579231	-1	chr5H	HORVU5Hr1G116300	647578869	647579773	None	16855	2540	158064	No_or_no_constitutive_exon
TCTTGTTATTAGTGATGGAAAATCAGTGCATGCATATATGTACAGGGCAGGT	649736345	649739176	649736295	649736347	1	chr5H	HORVU5Hr1G116990	649734755	649742259	None	16855	2540	158064	No_or_no_constitutive_exon
ACTTTCATTTTTTGCTGGGAGCCAAATTACTTGTGTTTGTGGGAAATCAGCT	651047866	651048199	651048249	651048197	-1	chr5H	HORVU5Hr1G117690	651046704	651053111	None	16855	2540	158064	No_or_no_constitutive_exon
CACCGGGACCACTATGTAGTTAGGGTCCTGGTCTCCTGGAGTCTAGGGAGCT	651947583	651947592	651947642	651947590	-1	chr5H	HORVU5Hr1G118080	651947532	651949994	None	16855	2540	158064	No_or_no_constitutive_exon
TTTATTGCCATTGTTTGTTGTGCTACCTTGTTTTGTACACGTTGGGAAAGAA	651950804	651950835	651950754	651950806	1	chr5H	HORVU5Hr1G118090	651950465	651950927	None	16855	2540	158064	No_or_no_constitutive_exon
GTGTCGGTCGCTTGTCTGCCGTTTCTCAATCTGTGCGTTTGTGGGTGCAGGC	652241621	652241817	652241571	652241623	1	chr5H	HORVU5Hr1G118270	652241029	652246973	4334710	16855	2540	158064	No_or_no_constitutive_exon
GGTCGCTTGTCTGCCGTTTCTCAATCTGTGCGTTTGTGGGTGCAGGCGAGGC	652241626	652241817	652241576	652241628	1	chr5H	HORVU5Hr1G118270	652241029	652246973	4334710	16855	2540	158064	No_or_no_constitutive_exon
GAAAGCACACTAAGAAAATTATCTTCTCTTGTGGAATGCTTTGGGTGAAGGA	652972730	652972831	652972881	652972829	-1	chr5H	HORVU5Hr1G118480	652969083	652974847	None	16855	2540	158064	No_or_no_constitutive_exon
TTACTACACAAGTTGAACGTCGATCGTCATCTGGATTATTGGGTGGGAAGCT	656653049	656653245	656653295	656653243	-1	chr5H	HORVU5Hr1G119810	656651811	656654121	None	16855	2540	158064	No_or_no_constitutive_exon
CACAAGTTGAACGTCGATCGTCATCTGGATTATTGGGTGGGAAGCTGCAGGG	656653049	656653239	656653289	656653237	-1	chr5H	HORVU5Hr1G119810	656651811	656654121	None	16855	2540	158064	No_or_no_constitutive_exon
GGTTAATTTGCATGCACTGGCAATCTCATGCACGCGCTCTGGGGCTGCAGGG	657521795	657521980	657521745	657521797	1	chr5H	HORVU5Hr1G120390	657521125	657523374	None	16855	2540	158064	No_or_no_constitutive_exon
AAAGTCTAATTCTAGTATTCTACCCCTTTGGAACTTGGGAGTTGGAACAGGG	659046245	659046312	659046362	659046310	-1	chr5H	HORVU5Hr1G121120	659039800	659047324	None	16855	2540	158064	No_or_no_constitutive_exon
ATGTTGGGGGGCGGGAAGATGAAGGGGGACGCGGGGGGCGGCGGCGGGAGCA	659733887	659734122	659733837	659733889	1	chr5H	HORVU5Hr1G121570	659733388	659739077	None	16855	2540	158064	No_or_no_constitutive_exon
CAGCAGACCCTGTGATCCATATCTTCGACATAAGGTACCAGGGCCAGAAGCC	662812202	662812319	662812152	662812204	1	chr5H	HORVU5Hr1G122810	662806065	662812892	None	16855	2540	158064	No_or_no_constitutive_exon
GAAGAAATTTGGAATCCTGAATTTAGTGGTGTGGTGTGGGGGGGGTGCAGGA	662815110	662815167	662815060	662815112	1	chr5H	HORVU5Hr1G122820	662814296	662817523	None	16855	2540	158064	No_or_no_constitutive_exon
TTGGTCAGGTCCGGTTTAATGTCTGATTTTTTCTTGGTCGAATTGGGCAGGG	663484110	663484324	663484060	663484112	1	chr5H	HORVU5Hr1G123220	663482997	663486811	None	16855	2540	158064	No_or_no_constitutive_exon
TATTTCGATCCGATAATGCTGATAGTCGATTGATCCCTTTTGGGAGAGAGAT	664291032	664291129	664291179	664291127	-1	chr5H	HORVU5Hr1G123520	664290281	664292346	None	16855	2540	158064	No_or_no_constitutive_exon
AGAGGAAGGCGACCCACGACGTCGAGGCGGTGGCCTCCGGGGGGGAGGAGGA	664622563	664622713	664622763	664622711	-1	chr5H	HORVU5Hr1G123680	664618696	664654779	None	16855	2540	158064	No_or_no_constitutive_exon
AGGCGACCCACGACGTCGAGGCGGTGGCCTCCGGGGGGGAGGAGGACGAGGC	664622563	664622707	664622757	664622705	-1	chr5H	HORVU5Hr1G123680	664618696	664654779	None	16855	2540	158064	No_or_no_constitutive_exon
AGGCCGTGGAGCCGTCCCGGAGGAAGCGGGGCGAGGAAGGGGAGGGGGAGGG	664622563	664622881	664622931	664622879	-1	chr5H	HORVU5Hr1G123680	664618696	664654779	None	16855	2540	158064	No_or_no_constitutive_exon
TTGGCAAAATTTTAATAGGAACTCACACAAAATATTTGAAATATGGGCAGAG	664931042	664931873	664930992	664931044	1	chr5H	HORVU5Hr1G123970	664929669	664934798	None	16855	2540	158064	No_or_no_constitutive_exon
GGAGGGGATCGCCGGGGTAGGTGGTGATCGGCCGGAGCGGGAGGGGGAAGAT	665170199	665170252	665170302	665170250	-1	chr5H	HORVU5Hr1G124070	665168018	665174621	None	16855	2540	158064	No_or_no_constitutive_exon
AATAGCAGCATATTTATTCCTCTCTTGTTTCCCTTTTTCTGGGGTGCTAGGG	665620142	665620746	665620796	665620744	-1	chr5H	HORVU5Hr1G124240	665620035	665622995	None	16855	2540	158064	No_or_no_constitutive_exon
CCCTCGGCGTCGGCGGCGTGTACAACAGCCTCGGCGGCGGGTACAGCGAGAA	665700774	665701997	665700724	665700776	1	chr5H	HORVU5Hr1G124290	665700385	665702195	None	16855	2540	158064	No_or_no_constitutive_exon
ATAGACTGAACTGAAGTTAACTGAACCGGGAATTGTGGGACGAAATGCAGGC	666128178	666128418	666128468	666128416	-1	chr5H	HORVU5Hr1G124380	666128056	666130450	None	16855	2540	158064	No_or_no_constitutive_exon
TGGTGCCGCTTCCTCCACTTGGTGCTGATCAGCTGGTGGCGGGACTGCAGGC	666713426	666713738	666713376	666713428	1	chr5H	HORVU5Hr1G124580	666706442	666717292	None	16855	2540	158064	No_or_no_constitutive_exon
CCAACTGCACATCTGATGGTGTATGTCAATAATCCCGGGAAGGAATTCAGGG	667581129	667581186	667581079	667581131	1	chr5H	HORVU5Hr1G124920	667580781	667584383	None	16855	2540	158064	No_or_no_constitutive_exon
TAACCTAATCTAATCGAATCGGAATTGAGTTGAATTTCCGTGATGGGCAGGC	669581302	669581400	669581450	669581398	-1	chr5H	HORVU5Hr1G125650	669574506	669581733	None	16855	2540	158064	No_or_no_constitutive_exon
TTCTTATGTTTTGCTTGATTTGTTTTTGTTGTGTCATTGCAGCAGGGTAGGA	1004115	1004168	1004218	1004166	-1	chr6H	HORVU6Hr1G000410	1003556	1008128	None	16855	2540	158064	No_or_no_constitutive_exon
AATGAGCTTATCAGTCATCTTGTAGCTGCAATCTTACAATGTGGGTGCAGGA	1119962	1120129	1120179	1120127	-1	chr6H	HORVU6Hr1G000500	1118051	1127858	None	16855	2540	158064	No_or_no_constitutive_exon
TTTTTTTTTACATTCGAGATGAGGAACTCTGTTTCTGTTGATGGGAACAGAT	1589534	1589795	1589484	1589536	1	chr6H	HORVU6Hr1G000650	1589234	1590604	None	16855	2540	158064	Yes
ATATCCATTCCATTCCTCTGATGTTTGTTTTGTTTACTGTGTGGGTGCAGTG	1589870	1589915	1589820	1589872	1	chr6H	HORVU6Hr1G000650	1589234	1590604	None	16855	2540	158064	Yes
CTAGGCAGTGTATTTTGCTATCTGATACCTCTTGTTCCGGTGGGACACAGTA	4247692	4247796	4247846	4247794	-1	chr6H	HORVU6Hr1G001280	4242577	4248014	None	16855	2540	158064	Yes
TGGAGGTATGCCCGCAGGAATGGGAGGTGGTATGCCCGCAGGAATGGGAGGC	5065055	5065177	5065005	5065057	1	chr6H	HORVU6Hr1G001670	5062416	5067619	None	16855	2540	158064	No_or_no_constitutive_exon
AGGAATGGGAGGTGGTATGCCTGGAATGGGCGGTGGTAGAGGAATGGGAGGT	5065118	5065177	5065068	5065120	1	chr6H	HORVU6Hr1G001670	5062416	5067619	None	16855	2540	158064	No_or_no_constitutive_exon
GGTATGCCTGCAGGAATGGGAGGTGGTATGCCTGGAATGGGCGGTGGTAGAG	5065107	5065177	5065057	5065109	1	chr6H	HORVU6Hr1G001670	5062416	5067619	None	16855	2540	158064	No_or_no_constitutive_exon
CCTCCGTGGCGTCGGTGGCGCCAGGGGCATGGCGCGGCGGCCCGGGGGAGAC	5817779	5817969	5818019	5817967	-1	chr6H	HORVU6Hr1G002030	5815567	5818252	None	16855	2540	158064	No_or_no_constitutive_exon
GTTGGGACTAAAAAAAGTCCTAGGACTTTTTAAAGAAACAGGGTCTGAAGCT	5993380	5993496	5993330	5993382	1	chr6H	HORVU6Hr1G002120	5991969	5993796	None	16855	2540	158064	Yes
ATTATATATGCTGTGTATGTGATGTATTATATATATGTATACGGGTGCAGAT	6263437	6263499	6263549	6263497	-1	chr6H	HORVU6Hr1G002330	6262380	6269974	None	16855	2540	158064	No_or_no_constitutive_exon
TTCTGCTTAACTTGTGACTGACTTCATAACTCCGTGTTACCATGGGACAGAC	7920858	7920984	7920808	7920860	1	chr6H	HORVU6Hr1G003500	7916347	7924212	None	16855	2540	158064	No_or_no_constitutive_exon
AGCATTGTTTTGTCCTTTGTTTCATCTTGTTATTTTATTGGCGGGACCAGGT	8093925	8094057	8093875	8093927	1	chr6H	HORVU6Hr1G003620	8087011	8098771	None	16855	2540	158064	No_or_no_constitutive_exon
TATTATAATTGTGAGCATAGTGACTGAATTTCTTCATGTGGTGGGTGCAGAG	9619198	9620103	9620153	9620101	-1	chr6H	HORVU6Hr1G004270	9619189	9621040	None	16855	2540	158064	No_or_no_constitutive_exon
GATAATTCTGGAATTCCTTAATCCTGATTTTTTTTCTTCCAGGGTAACAGGT	10721229	10721644	10721694	10721642	-1	chr6H	HORVU6Hr1G005030	10718875	10727768	None	16855	2540	158064	No_or_no_constitutive_exon
TACAACTTTGCTCAACTCCAAGAAGAGAGTCTTCCACAAGCTTGGGGGAGGC	10800971	10800980	10801030	10800978	-1	chr6H	HORVU6Hr1G005050	10763707	10916940	None	16855	2540	158064	No_or_no_constitutive_exon
TTCTCTTAGAACTAGCTTAATTTGCAGCACTGATTTATGGGATGATACAGGA	12017538	12017990	12018040	12017988	-1	chr6H	HORVU6Hr1G005400	12017538	12019777	None	16855	2540	158064	No_or_no_constitutive_exon
TAACTTAGTGTATACCACGCGTGTATATGTACACACTCCCTGGGATCGAGGT	12756078	12756095	12756028	12756080	1	chr6H	HORVU6Hr1G005770	12754339	12756226	None	16855	2540	158064	No_or_no_constitutive_exon
TCGTCCTCCCCGGCGAGCTCGCCAAGCACGCCGTCTCCGAGGGCACCAAGGC	13136831	13136981	13137031	13136979	-1	chr6H	HORVU6Hr1G005950	13136056	13137423	None	16855	2540	158064	No_or_no_constitutive_exon
GTTGAGAAGGGTAAGGTGAAGATGTCTTGGCTGTGTTGGGATAGAATGAGGC	13520356	13521375	13520306	13520358	1	chr6H	HORVU6Hr1G006150	13516881	13521739	None	16855	2540	158064	No_or_no_constitutive_exon
GATTGATCTGTGGATGGACGATGCAGTGTGACAAGTCGTGCGGGATGAAGGT	15798433	15798632	15798682	15798630	-1	chr6H	HORVU6Hr1G008640	15798433	15803957	4328073	16855	2540	158064	No_or_no_constitutive_exon
CGCGGTACGGTGCCACGGCGGAATCCGTGGACTTCGTGTCGGGGGCGGAGCA	16082447	16083214	16082397	16082449	1	chr6H	HORVU6Hr1G008840	16081807	16083443	None	16855	2540	158064	No_or_no_constitutive_exon
GTTATTTATTCATTGACAAATCTGTTAAACATTGCAAAGGGGGGCATCAGCT	16881177	16881590	16881640	16881588	-1	chr6H	HORVU6Hr1G009440	16881177	16883161	None	16855	2540	158064	No_or_no_constitutive_exon
TCCAATATAATGAAATTCAGTATGCTGATATGTGTTGATTGGGGTGACAGGA	17922824	17923204	17922774	17922826	1	chr6H	HORVU6Hr1G010050	17851140	17927010	None	16855	2540	158064	No_or_no_constitutive_exon
AGCGTCACCACCAGCAACAGCACCACGGGGAAGCTCTCCTCGGGGGGCAGCA	17922900	17923204	17922850	17922902	1	chr6H	HORVU6Hr1G010050	17851140	17927010	None	16855	2540	158064	No_or_no_constitutive_exon
GGTTCTGGGCAAGCGCGGCGCCAAGGGCGGGAAGGGCCGGGGCAAGGGAGGC	19498626	19498632	19498576	19498628	1	chr6H	HORVU6Hr1G011030	19498251	19499358	None	16855	2540	158064	No_or_no_constitutive_exon
GCCTTGCAGATTGACCGGTCGGCGGTGGAGAGCTTCGGTGGCGGGGGTAGGG	20289276	20289710	20289226	20289278	1	chr6H	HORVU6Hr1G011260	20284939	20461422	None	16855	2540	158064	No_or_no_constitutive_exon
GGGCGGGAAAGGGGCAGCCCAGACTATGGCAGGGGCAGGGAGAGGGGCAGCC	22239602	22239631	22239552	22239604	1	chr6H	HORVU6Hr1G011910	22229163	22240272	None	16855	2540	158064	No_or_no_constitutive_exon
GCAAGGCCACATCGCCAGGGACTGCTTCAACGGCGGCGCCGGCGGGGGAGGA	24604528	24604744	24604794	24604742	-1	chr6H	HORVU6Hr1G012510	24603629	24605406	None	16855	2540	158064	No_or_no_constitutive_exon
CTTCAACGGCGGCGCCGGCGGGGGAGGAGGCGGCTACGGGGGAGGAGGAGGC	24604535	24604720	24604770	24604718	-1	chr6H	HORVU6Hr1G012510	24603629	24605406	None	16855	2540	158064	No_or_no_constitutive_exon
CGGGGGCGGCTTCGGCGCCCGCGGCGGGGACGGATCTGGCGGGTATGGAGGT	24604535	24604966	24605016	24604964	-1	chr6H	HORVU6Hr1G012510	24603629	24605406	None	16855	2540	158064	No_or_no_constitutive_exon
TTTGGTCTGAGGCTCGGAGCTCTGACTGTTAATTCTTGCTGGTGGGTCAGGA	25127265	25127434	25127484	25127432	-1	chr6H	HORVU6Hr1G012730	25125405	25128502	None	16855	2540	158064	No_or_no_constitutive_exon
TTTGGTCTGAGGCTCGGAGCTCTGACTGTTAATTCTTGCTGGTGGGTCAGGA	25162901	25163070	25162851	25162903	1	chr6H	HORVU6Hr1G012760	25162389	25164726	None	16855	2540	158064	No_or_no_constitutive_exon
TGTTGATGACTCAATGCTTATAGCTTTCCGCTTTCGTTGGCAATGGGCAGGT	25312308	25312527	25312577	25312525	-1	chr6H	HORVU6Hr1G012840	25311350	25313656	None	16855	2540	158064	No_or_no_constitutive_exon
CTCTTGCAGTCGTGCTGATTGATTTAATTTCACGGCGGTTGTGGGGACAGGA	26890224	26890315	26890365	26890313	-1	chr6H	HORVU6Hr1G013290	26883366	26904859	None	16855	2540	158064	No_or_no_constitutive_exon
TTCCTGGCGGCGGTGAGGAGAGGCAGGGAGCGGGGAGGGTGCGGTGCGAGGC	32410976	32410989	32410926	32410978	1	chr6H	HORVU6Hr1G014870	32409964	32411043	None	16855	2540	158064	No_or_no_constitutive_exon
GGAGGGTGCGGTGCGAGGCGGACAGTGGCGCAGCGGCGAGGGGGGAGCAGGG	32411009	32411043	32410959	32411011	1	chr6H	HORVU6Hr1G014870	32409964	32411043	None	16855	2540	158064	No_or_no_constitutive_exon
TGTATTAGCCAAGTACGTTGTTGCATTGTGCAAGAGTGGGAATGTGGAAGAG	32787385	32788656	32788706	32788654	-1	chr6H	HORVU6Hr1G015100	32785926	32790380	None	16855	2540	158064	No_or_no_constitutive_exon
CTTCTTGATTCTTATCAATAAAATAATTATTTCCCTTTTTGGGTTAATAGAA	34896521	34896687	34896471	34896523	1	chr6H	HORVU6Hr1G015670	34891174	34897378	None	16855	2540	158064	No_or_no_constitutive_exon
GGACTTGCACATTTCTTTGCATAAGATGGAGGGTACATTGGGTGATGCAGGC	36196999	36197217	36197267	36197215	-1	chr6H	HORVU6Hr1G016240	36195452	36200764	None	16855	2540	158064	No_or_no_constitutive_exon
TGCAGACGAGGCAGCTCATGAAGAGCATATAATAGCAACTGAGGGAACAGTT	38144589	38146676	38146726	38146674	-1	chr6H	HORVU6Hr1G016750	38138861	38155102	None	16855	2540	158064	No_or_no_constitutive_exon
CCGGACTTTCAGCTGACCCTGAGACCTTTGCCAAGAACCGGGAGCTGGAGGT	38486912	38487478	38486862	38486914	1	chr6H	HORVU6Hr1G016890	38483800	38487637	None	16855	2540	158064	No_or_no_constitutive_exon
TACCCGACGGAATCCCTGAACCTTGACCTTCTCCGGGCTGGGCCGGGCAGGG	40420455	40420606	40420656	40420604	-1	chr6H	HORVU6Hr1G017220	40408680	40420893	None	16855	2540	158064	No_or_no_constitutive_exon
TTTCCTTCTCACTCGAGGCTTGGTTGCCTGACTGCGCTTCGCGGGCGCAGGC	47360277	47360497	47360227	47360279	1	chr6H	HORVU6Hr1G018520	47359726	47366647	None	16855	2540	158064	No_or_no_constitutive_exon
GAATGTTATATCTTTGCCTGACCAATATGACTATTTCACTGTGGGGGCAGCT	48210941	48211160	48210891	48210943	1	chr6H	HORVU6Hr1G018740	48209758	48212903	None	16855	2540	158064	No_or_no_constitutive_exon
CAGCTATTAAATCGACTGATGATTCTATTTCTGTCACTAATGTCGGGAAGGA	48652152	48652227	48652277	48652225	-1	chr6H	HORVU6Hr1G018790	48641558	48654549	None	16855	2540	158064	No_or_no_constitutive_exon
TAAATCGACTGATGATTCTATTTCTGTCACTAATGTCGGGAAGGAACCAGGT	48652152	48652220	48652270	48652218	-1	chr6H	HORVU6Hr1G018790	48641558	48654549	None	16855	2540	158064	No_or_no_constitutive_exon
CATCACTTTTACTATTCATTCTTGCCTCATGGTTTGTTATGGTTGGGCAGGT	48979088	48979868	48979918	48979866	-1	chr6H	HORVU6Hr1G018830	48979088	48981172	None	16855	2540	158064	No_or_no_constitutive_exon
GAGACCTGTAGTTCTTTATAATCTCCTTGATTCACTGTGGAGGGATGCAGGG	49566205	49566338	49566388	49566336	-1	chr6H	HORVU6Hr1G018930	49565196	49566639	None	16855	2540	158064	No_or_no_constitutive_exon
GGTTGGTGGCATCAGACGGCGGGAGGCGCTGGGGATCGTGGGAGGAGCAGGT	49795627	49796272	49796322	49796270	-1	chr6H	HORVU6Hr1G019020	49795627	49796568	None	16855	2540	158064	No_or_no_constitutive_exon
TGCTCATTTGTGCCCATAAGCTGTTTGATGGAATGCGTCTTGGGTAACAGAT	50949236	50949510	50949560	50949508	-1	chr6H	HORVU6Hr1G019230	50943211	50950053	None	16855	2540	158064	No_or_no_constitutive_exon
CTGCATGTAAGACTACACCTGAGGCATCTCTCGCTGACATGTGGGACCAGCT	51820564	51820972	51821022	51820970	-1	chr6H	HORVU6Hr1G019300	51816997	51827137	None	16855	2540	158064	No_or_no_constitutive_exon
CTCAGGGAAGGCGACAACACCATCCACATCACGCAGACGAGGGCCAACAGCG	52379901	52379991	52379851	52379903	1	chr6H	HORVU6Hr1G019340	52377309	52379991	None	16855	2540	158064	No_or_no_constitutive_exon
AATGCCACTAAATCTTCTTCTTTCTCGATGATGTGCCGGGAAAAATTAAGAT	55141813	55142039	55142089	55142037	-1	chr6H	HORVU6Hr1G019930	55137977	55142780	None	16855	2540	158064	No_or_no_constitutive_exon
GAAGGGGTCGTCTCTCCTTTTCTCGGTCGCTGACGCGGCGGCGGGCGCAGGG	56987359	56987478	56987528	56987476	-1	chr6H	HORVU6Hr1G020330	56978026	56988192	None	16855	2540	158064	No_or_no_constitutive_exon
TTGACTAATTAATTCTATGGTGTTAATGTGGTGCTTGGGGAGAATAACAGAG	57834832	57834903	57834782	57834834	1	chr6H	HORVU6Hr1G020420	57820193	57839311	None	16855	2540	158064	No_or_no_constitutive_exon
CAAAGGTAGTCATTCTATAGAGCTAACCTTTTCTTCTTTGACATGGGCAGCA	59058830	59060920	59058780	59058832	1	chr6H	HORVU6Hr1G020670	59054770	59061693	None	16855	2540	158064	No_or_no_constitutive_exon
TCATTCTATAGAGCTAACCTTTTCTTCTTTGACATGGGCAGCAAGAACAGAG	59058839	59059157	59058789	59058841	1	chr6H	HORVU6Hr1G020670	59054770	59061693	None	16855	2540	158064	No_or_no_constitutive_exon
CCTGGATGTACTCCTACTAACATGACAGTTCATGGCTGGTGGGCGTGCAGCG	61107623	61108018	61107573	61107625	1	chr6H	HORVU6Hr1G020950	61106758	61108080	None	16855	2540	158064	No_or_no_constitutive_exon
GGAGGCTTGCACTGATTATCACTTGTGTCATTCCTTTATTGGGTGCACAGGG	64010695	64010743	64010793	64010741	-1	chr6H	HORVU6Hr1G021320	64007358	64016549	None	16855	2540	158064	No_or_no_constitutive_exon
ATTCAGCCACCAGCGGAGAACGGAAGATCCTCACTCCATGGGTGATGCAGAT	68528389	68528554	68528604	68528552	-1	chr6H	HORVU6Hr1G021980	68523620	68534702	None	16855	2540	158064	No_or_no_constitutive_exon
TTTTGTTGACATGCAAAGGTTCTACTAGTAAACCACTCACTTGGGAGCAGCG	70646287	70646304	70646354	70646302	-1	chr6H	HORVU6Hr1G022360	70645068	70652474	None	16855	2540	158064	No_or_no_constitutive_exon
CTCGGCGGGCCTGGCGAGGACCTCGGCGCGCCCGGCGCCCGGATGGGCAGCA	72175924	72176858	72176908	72176856	-1	chr6H	HORVU6Hr1G022590	72175514	72177264	None	16855	2540	158064	No_or_no_constitutive_exon
GAGAACCAACTATTGATTGAGTAACTCGCATATGTTTTTCGGGTGTGCAGAT	74110782	74110847	74110897	74110845	-1	chr6H	HORVU6Hr1G022950	74105626	74111884	None	16855	2540	158064	No_or_no_constitutive_exon
ATTAAATCTTTATGTACTGACTCCTAAGCGAATTATTTGGGATTGTGAAGTG	74198123	74198482	74198073	74198125	1	chr6H	HORVU6Hr1G022990	74197825	74198482	None	16855	2540	158064	No_or_no_constitutive_exon
TCAAGAGATTGGAGGAACTCCATTTAAACAACAACAACATGTATGGGGAGCT	81592035	81592446	81591985	81592037	1	chr6H	HORVU6Hr1G023770	81589549	81595138	None	16855	2540	158064	No_or_no_constitutive_exon
CATTGTGTTTACTGAATACTGATATGTACCTTCTTACATGACATGGGCAGGA	81645160	81645342	81645110	81645162	1	chr6H	HORVU6Hr1G023790	81643790	81645990	None	16855	2540	158064	No_or_no_constitutive_exon
GAAATCCTAACGTTGACAGAGGCGGCGGCGATGATAAGGGAGATGAACAGGC	82037927	82040103	82040153	82040101	-1	chr6H	HORVU6Hr1G023820	82035338	82041128	None	16855	2540	158064	No_or_no_constitutive_exon
TTCATCAACCTGACACGGCTGCTCCGTTTGTCCGGCAGGGGAGAGGGAAGAA	92379601	92380054	92379551	92379603	1	chr6H	HORVU6Hr1G025430	92378503	92380258	None	16855	2540	158064	No_or_no_constitutive_exon
CTACTGGGTGGCGCTGAACCAGGAGAATGGGCGCCCGGGCGCAACAACAGCA	96322146	96322304	96322096	96322148	1	chr6H	HORVU6Hr1G026020	96321160	96322304	None	16855	2540	158064	No_or_no_constitutive_exon
CTCTGTACAACAACTCACTTGGTGGGTCGATCCCAGCCTCACTTGGGAAGCT	96350302	96351140	96350252	96350304	1	chr6H	HORVU6Hr1G026030	96349289	96352460	None	16855	2540	158064	No_or_no_constitutive_exon
GCCCTATGCGCCATACAAAAGAAAATCAAAGAGAAAGAAAAAAAAGGGAGGT	98110073	98110183	98110233	98110181	-1	chr6H	HORVU6Hr1G026260	98102267	98110802	None	16855	2540	158064	No_or_no_constitutive_exon
TGTGGGAAAAGATCCGCAAGATACGCCTTACACGCAATATGCGGGCACAGGC	100804920	100805195	100804870	100804922	1	chr6H	HORVU6Hr1G026480	100801648	100805869	None	16855	2540	158064	No_or_no_constitutive_exon
TGACGATCCAAGGGATCTATCAAATACAACTCAACGACGTCGCATGGGAGCT	103489365	103489469	103489315	103489367	1	chr6H	HORVU6Hr1G026790	103489070	103490418	None	16855	2540	158064	No_or_no_constitutive_exon
GGTTCTGAAAAATATCAGAGACATGTTGCAATCAATGGGAAAAGACATAGAA	105309626	105311204	105311254	105311202	-1	chr6H	HORVU6Hr1G027220	105307549	105316494	None	16855	2540	158064	No_or_no_constitutive_exon
TAGTTCAGATGTGTATGCATGTGATTCTGGTCAGCATTGAGTTGGGACAGTT	108212139	108212277	108212327	108212275	-1	chr6H	HORVU6Hr1G027500	108209553	108214168	None	16855	2540	158064	No_or_no_constitutive_exon
GGCAACACAAGCCGCAGCACGCCCAGTTGAAAATGGGGCAAGTGCGGCAGTT	110121331	110121339	110121281	110121333	1	chr6H	HORVU6Hr1G027810	110120916	110121339	None	16855	2540	158064	No_or_no_constitutive_exon
ATCGTGAACACAGCGAGGCAGCAAGCAGTCATAGTTCAGGCATGGGTAAGCT	110344423	110344876	110344926	110344874	-1	chr6H	HORVU6Hr1G027910	110344011	110349094	None	16855	2540	158064	No_or_no_constitutive_exon
CAGTATATCCTCTACCCCTCTCTCCTCTTTCTCTCTGGTGGGGCAACTAGAT	113278181	113278199	113278249	113278197	-1	chr6H	HORVU6Hr1G028610	113277843	113283546	4328520	16855	2540	158064	No_or_no_constitutive_exon
CCGCCTCGTCGCCAAACCCTAGCTTCTCCCCCGGCGGCGGCGGCGGGGAGAG	113282932	113283130	113283180	113283128	-1	chr6H	HORVU6Hr1G028610	113277843	113283546	4328520	16855	2540	158064	No_or_no_constitutive_exon
TGCTTGTACAAGAATATTGTACCGAGAGGTGGTTGTTGCAGGGGTGCTAGAT	114690314	114690463	114690513	114690461	-1	chr6H	HORVU6Hr1G028710	114687786	114690907	None	16855	2540	158064	No_or_no_constitutive_exon
GCATCCAAGTAGCAAGGTGAAAAAATTGTTATCCAGGTTCATGGGGCTAGGT	117897665	117897950	117898000	117897948	-1	chr6H	HORVU6Hr1G029110	117893561	117898770	None	16855	2540	158064	No_or_no_constitutive_exon
GCGAGGGCGACGGCGGCGGGGATGCCCGTGTTCGTGGGGCCGAGGGGGAGGG	121777571	121777794	121777844	121777792	-1	chr6H	HORVU6Hr1G029710	121775237	121778503	None	16855	2540	158064	No_or_no_constitutive_exon
TTGCTTATGCTATCCTTTTTGAAATGATGTTTATCTTATCCTGAGGGTAGAT	122902834	122902970	122902784	122902836	1	chr6H	HORVU6Hr1G029800	122896002	122911003	None	16855	2540	158064	No_or_no_constitutive_exon
ACCGCCCTTGTATGATGATGTGTTACATGATGGTAACGTTGGGTGTGCAGAC	122906937	122907111	122907161	122907109	-1	chr6H	HORVU6Hr1G029810	122901459	122912239	None	16855	2540	158064	No_or_no_constitutive_exon
AGGAGCAGGACGCGTTCGTGATGTCGTTCGGCGGCTCGGTGGACGGGGAGAA	124454381	124454639	124454689	124454637	-1	chr6H	HORVU6Hr1G030080	124447654	124455317	None	16855	2540	158064	No_or_no_constitutive_exon
GAGAATCACAAACTCAGATCCAGCGTGTCTCATCTTTTGTGGGATTATAGGG	124876993	124877085	124876943	124876995	1	chr6H	HORVU6Hr1G030130	124871554	124879204	None	16855	2540	158064	Yes
TCTTGCATTTCAGCTCAGTAAATAGGCTTGTTTTTTCTTGGGTGGCGTAGAA	131693752	131693845	131693895	131693843	-1	chr6H	HORVU6Hr1G031230	131686356	131708107	None	16855	2540	158064	No_or_no_constitutive_exon
TGCTCGGTGGGTCGTGTTTTTTCTGTTATAATTGCTGGGTGGGTGCGCAGAT	133932746	133932863	133932913	133932861	-1	chr6H	HORVU6Hr1G031480	133923889	133933249	None	16855	2540	158064	No_or_no_constitutive_exon
ACATCTCAAGTAACTTGTTTACAGGAAGATTTCCATCCACTATATGGGAGGT	137516414	137516856	137516364	137516416	1	chr6H	HORVU6Hr1G031910	137491452	137518966	None	16855	2540	158064	No_or_no_constitutive_exon
CAAATGGAAGATTTGCAGAGCATGGAGAGGATGAAGGGATGAGCAAAGAGGG	138595979	138596393	138596443	138596391	-1	chr6H	HORVU6Hr1G032080	138593531	138598108	None	16855	2540	158064	No_or_no_constitutive_exon
CCATGGGTCATATTTAGTGTTAATTTCGTTTTTGTTCTTGTGCAGGGCAGCC	144062025	144063181	144061975	144062027	1	chr6H	HORVU6Hr1G032710	144060849	144063181	None	16855	2540	158064	No_or_no_constitutive_exon
GTCACTTCGCACAATAATGTCGACTAGCTAACTCATTCAGAGGGAGGAAGGA	148643027	148643148	148643198	148643146	-1	chr6H	HORVU6Hr1G033070	148640913	148649196	None	16855	2540	158064	No_or_no_constitutive_exon
TGTCTGTGCTGTCCACAAGGTGGTGGAAAATCTGAGCCAAGGGAATGCAGGT	149857388	149857819	149857869	149857817	-1	chr6H	HORVU6Hr1G033160	149856195	149868725	None	16855	2540	158064	No_or_no_constitutive_exon
CCGCAGGGCCATCTGCCGCATGTGTGGAAAGATCCTCGGGAACTGAAGAGAT	149860202	149860297	149860152	149860204	1	chr6H	HORVU6Hr1G033190	149859908	149860796	None	16855	2540	158064	No_or_no_constitutive_exon
ATGCCGCCGGGGCGGCGGCGGCGGCGGGGCCGGGGGAGGCGAAAGGGAAGGA	165685328	165685549	165685599	165685547	-1	chr6H	HORVU6Hr1G034870	165680947	165685875	None	16855	2540	158064	No_or_no_constitutive_exon
ACGGCAGGCGTGGTGGGCGCGGAGGAGGAGGGCGGTGGTGGCCATGGGAGGT	165920180	165920474	165920130	165920182	1	chr6H	HORVU6Hr1G034990	165912282	165921196	None	16855	2540	158064	No_or_no_constitutive_exon
CTCTTCCTGTACCAAGAAATAAAAAAATTCTTGTTTGGGTTGGAAATGAGCT	167659211	167659235	167659285	167659233	-1	chr6H	HORVU6Hr1G035190	167631174	167663939	None	16855	2540	158064	No_or_no_constitutive_exon
GCTAATCATTTTTTCTCTTACCTTTGTGTTTTGCCATGGGGTGACAACAGGA	170802180	170802294	170802130	170802182	1	chr6H	HORVU6Hr1G035420	170800561	170804834	4328552	16855	2540	158064	No_or_no_constitutive_exon
CGATGTAGTGACGAGGATGGGGATGGCCGGGGGGCGGCGCGGGAGTCTAGCG	171044793	171045073	171045123	171045071	-1	chr6H	HORVU6Hr1G035440	171044385	171045225	None	16855	2540	158064	No_or_no_constitutive_exon
TCTCCGGTTTTCTCCTTCGTCTAATCTCTTCTCGCGGGGCGGAGAATCAGGG	187535055	187535142	187535192	187535140	-1	chr6H	HORVU6Hr1G037420	187527183	187535354	None	16855	2540	158064	No_or_no_constitutive_exon
AAGGGGCTTTGGCTTTGGCGCTGTCGGTGGCATGGGTGGCGGCATGGGAGCC	189313791	189313855	189313905	189313853	-1	chr6H	HORVU6Hr1G037610	189312795	189321121	None	16855	2540	158064	No_or_no_constitutive_exon
CCATGATTAGCAATCTCACACTACATTGTGCCTTCTTGTGAGGGGTGCAGGG	195628583	195628915	195628965	195628913	-1	chr6H	HORVU6Hr1G038450	195624691	195629711	None	16855	2540	158064	No_or_no_constitutive_exon
ATTATGTGTCATTATATATACTGTGCCTCCTAGAAATATGAACTGGGCAGAT	197026851	197026891	197026801	197026853	1	chr6H	HORVU6Hr1G038520	197017138	197029001	None	16855	2540	158064	No_or_no_constitutive_exon
TGCATGCATGTTCAAATCATGCATCAACCAAACGTGAATGGGTGGAGCAGGT	197868698	197868879	197868648	197868700	1	chr6H	HORVU6Hr1G038630	197867449	197868879	None	16855	2540	158064	No_or_no_constitutive_exon
TGATCGTCCTCTGCATGCACCCAGAGTGGCAGGACCGCGCCAGGGAGGAGGT	199023739	199024134	199024184	199024132	-1	chr6H	HORVU6Hr1G038750	199022601	199234331	None	16855	2540	158064	No_or_no_constitutive_exon
TGTACAAGCACTAGTATAAAGTTGAGACAGTTATTTTGGGACAGAGGGAGTA	201244221	201244610	201244660	201244608	-1	chr6H	HORVU6Hr1G039040	201244221	201244791	None	16855	2540	158064	No_or_no_constitutive_exon
AGAAGCGGCTGGTGGCCTACAAGGTGTACGACGTGGAGGGCAAGGTGAAGGG	212767445	212767960	212768010	212767958	-1	chr6H	HORVU6Hr1G040040	212766934	212768596	None	16855	2540	158064	No_or_no_constitutive_exon
GAGGTCGAGGAAGTGGAGGAGGTCGACGAGGAGGGCCACCCCGGGAGGAGGG	215063875	215064078	215064128	215064076	-1	chr6H	HORVU6Hr1G040220	215060283	215064497	None	16855	2540	158064	No_or_no_constitutive_exon
CTACGGTGCTGGTGGATATGGTAGTTATGGGGGAGCAGGAGCAGGGGCAGGA	215060831	215060911	215060961	215060909	-1	chr6H	HORVU6Hr1G040220	215060283	215064497	None	16855	2540	158064	No_or_no_constitutive_exon
TGCTGGTGGATATGGTAGTTATGGGGGAGCAGGAGCAGGGGCAGGAGCAGGG	215060831	215060905	215060955	215060903	-1	chr6H	HORVU6Hr1G040220	215060283	215064497	None	16855	2540	158064	No_or_no_constitutive_exon
CGGTGCTGGTGGATATGGTAGTTATGGGGGAGCAGGAGCAGGGGCAGGAGCA	215060831	215060908	215060958	215060906	-1	chr6H	HORVU6Hr1G040220	215060283	215064497	None	16855	2540	158064	No_or_no_constitutive_exon
GGGGCTGTTCTTCCTCCGTCGGGTTACAGGAGCCGCTCTGGGCCGAGAAGGT	231795968	231796368	231795918	231795970	1	chr6H	HORVU6Hr1G041980	231790829	231796368	None	16855	2540	158064	No_or_no_constitutive_exon
ATGGATCAAGTTAGTGATTGTTCAGTGACATATTTTTTTTGACTGGGCAGGT	238462650	238462788	238462600	238462652	1	chr6H	HORVU6Hr1G042410	238434955	238488883	None	16855	2540	158064	No_or_no_constitutive_exon
GCCACCCCTAACTCTACCATCATTATAGGGGTATGGGGTTCGAGACAAAGAA	257119819	257120337	257119769	257119821	1	chr6H	HORVU6Hr1G044660	257118303	257120413	None	16855	2540	158064	No_or_no_constitutive_exon
TTTCATCGACGAGATGCACATGGTTGTAGGCGCCGGCGGCGATAGGGGAGGC	262223570	262223699	262223749	262223697	-1	chr6H	HORVU6Hr1G045170	262222239	262223968	None	16855	2540	158064	No_or_no_constitutive_exon
CATTCTAACAATTTAGGTGGGGGGAGGCGTACGTCGTCAGTAGGGAGCAGGT	267737517	267737565	267737615	267737563	-1	chr6H	HORVU6Hr1G045970	267733724	267836428	None	16855	2540	158064	No_or_no_constitutive_exon
GATATGTTTTTCCTTTTTGTTTGTTTGTTTGTGTGTGTGGGATTATGAAGGC	284551665	284551824	284551615	284551667	1	chr6H	HORVU6Hr1G047650	284488009	284553958	None	16855	2540	158064	No_or_no_constitutive_exon
ATTTATTTGACTATTCTTTCTTTTTACGGAAAATCTATGATGGGGACAAGCC	284522560	284522575	284522510	284522562	1	chr6H	HORVU6Hr1G047650	284488009	284553958	None	16855	2540	158064	No_or_no_constitutive_exon
GCCATGGCGGCTCGGCCTCCTGGGAAGAACAGACGAGGGAGAGAAAGGAGGT	288113653	288113980	288114030	288113978	-1	chr6H	HORVU6Hr1G047970	288108793	288115807	None	16855	2540	158064	No_or_no_constitutive_exon
AGAGTTCCATTACGATTAATGGGTGGCTTCGAGATTTCTTGTGGGCACAGGC	299499393	299499690	299499740	299499688	-1	chr6H	HORVU6Hr1G049200	299499393	299501646	None	16855	2540	158064	No_or_no_constitutive_exon
ATTAAATCTTTATGTACTGACTCCTAAGCGAATTATTTGGGATTGTGAAGTG	299512162	299512521	299512571	299512519	-1	chr6H	HORVU6Hr1G049250	299512162	299514069	None	16855	2540	158064	No_or_no_constitutive_exon
GTGAGCACGGTGTCGGAGTGCGACGGCTCACCCGTGCCTACGCCGGGGAGGC	317894611	317894999	317895049	317894997	-1	chr6H	HORVU6Hr1G051860	317894527	317899285	None	16855	2540	158064	No_or_no_constitutive_exon
ATGACTTCAATTTTGTTTTCCTATATCCAACCAATCGGAGGGAAAAAAAGAG	319250524	319250855	319250905	319250853	-1	chr6H	HORVU6Hr1G051990	319245724	319255953	None	16855	2540	158064	No_or_no_constitutive_exon
GTATGCGAGTAGCAACGCTGATTATCTTCTCTGCGACGACGGACGGGCAGGG	322887278	322887437	322887228	322887280	1	chr6H	HORVU6Hr1G052420	322881759	322887916	None	16855	2540	158064	No_or_no_constitutive_exon
GAGATAACCCTGAGCTTAAACATTGGTGAATTTGAATGAATGGTGGGCAGGT	337185426	337185541	337185376	337185428	1	chr6H	HORVU6Hr1G053760	337183376	337254568	None	16855	2540	158064	No_or_no_constitutive_exon
AAAATTTAATTTTAGCTAAAATTTACTTTCCTGATTTTGGGGTGGAACAGCG	337998580	337998944	337998994	337998942	-1	chr6H	HORVU6Hr1G053810	337998580	338000737	None	16855	2540	158064	No_or_no_constitutive_exon
GGGAACTTGATATCTGATACTTCTCCGTCTTGGCTGGTTCCTAGGGACAGCG	340820468	340820849	340820899	340820847	-1	chr6H	HORVU6Hr1G054070	340819593	340830213	None	16855	2540	158064	No_or_no_constitutive_exon
ATATTTTATAGACTCGTCGTTTCTTGTGATGCATCGTTTGAATGGGTCAGGT	344112714	344112753	344112803	344112751	-1	chr6H	HORVU6Hr1G054420	344112303	344117621	None	16855	2540	158064	No_or_no_constitutive_exon
CTGCCATGAATCATGAACACTTGGTAACTGTTGAAATTGAAGGGTTGCAGAG	344115307	344115537	344115257	344115309	1	chr6H	HORVU6Hr1G054430	344112321	344119107	None	16855	2540	158064	No_or_no_constitutive_exon
AACTAATATTTATCATCTTATATTGTTGTGGTCTGTACTAGGGAATGTAGGA	344967859	344969603	344967809	344967861	1	chr6H	HORVU6Hr1G054540	344966927	344969852	None	16855	2540	158064	No_or_no_constitutive_exon
GGAATGCATCTCTACCTAATTTTGCTCTGGTGTCACTTCTTATAGGGTAGAT	346608941	346609059	346609109	346609057	-1	chr6H	HORVU6Hr1G054690	346600983	346610217	None	16855	2540	158064	No_or_no_constitutive_exon
CCCATGTGATGTCTAATTCCTTGGAGTTACGGTCGTGGTGGTGGGTGCAGTT	348637307	348637517	348637257	348637309	1	chr6H	HORVU6Hr1G054910	348632715	348641827	None	16855	2540	158064	No_or_no_constitutive_exon
CATAGTGGGTATATTGACTGCCTAATGTTTTTACTTTTTACCGCAGGGAGTA	355018361	355018471	355018311	355018363	1	chr6H	HORVU6Hr1G055740	355014412	355020602	None	16855	2540	158064	No_or_no_constitutive_exon
CGTTGCTTCTTTGAGCTGACTTTGATGGGAGTTGCTAGCCGGGATTGCAGGG	355922040	355922254	355922304	355922252	-1	chr6H	HORVU6Hr1G055840	355915043	355922845	None	16855	2540	158064	No_or_no_constitutive_exon
AATCCCGTCTTGCTGCGCGCGTTGCTTCTTTGAGCTGACTTTGATGGGAGTT	355922040	355922273	355922323	355922271	-1	chr6H	HORVU6Hr1G055840	355915043	355922845	None	16855	2540	158064	No_or_no_constitutive_exon
TGCTCCGTGTAACATTGAATAATCTGTACAGTTTTGTTCCATGGGATTAGTA	357492186	357492205	357492136	357492188	1	chr6H	HORVU6Hr1G056000	357490862	357492603	None	16855	2540	158064	No_or_no_constitutive_exon
CTGAGATGATTCCCGAGGTCTTGTTGAAAGAGGAAGTAACTAAGGGGGAGGA	366315313	366315673	366315723	366315671	-1	chr6H	HORVU6Hr1G056850	366312254	366316126	None	16855	2540	158064	No_or_no_constitutive_exon
CGACGGACGAGGGATGCGGCGAGAGAGCCGCGTTCGGGGTGGAGTCGTAGCA	372362043	372363832	372361993	372362045	1	chr6H	HORVU6Hr1G057260	372361497	372367610	None	16855	2540	158064	No_or_no_constitutive_exon
AGAATTGATGCTAAAACTGCAGTTTTTTTTTTCATTTCGGGAACACGCAGGA	378210951	378210953	378210901	378210953	1	chr6H	HORVU6Hr1G058000	378204287	378211731	None	16855	2540	158064	No_or_no_constitutive_exon
AACTTGTGATCTTTGTGTTAATAAATCTATATGGGCACAAAATTGGGCAGCA	380651578	380651601	380651651	380651599	-1	chr6H	HORVU6Hr1G058210	380651519	380657482	None	16855	2540	158064	No_or_no_constitutive_exon
GGGGTCTTCTCTGACCTTTTTTCTTTCTTTCTCGAAACGGGAAAATATAGGG	381544447	381544555	381544397	381544449	1	chr6H	HORVU6Hr1G058310	381536567	381553129	None	16855	2540	158064	Yes
TCTTAAAATGCGGTAAAAATTTCTCTCCAGTCTTTTTCTTGGGAATACAGTA	384005850	384005882	384005932	384005880	-1	chr6H	HORVU6Hr1G058630	384005850	384009310	None	16855	2540	158064	No_or_no_constitutive_exon
ATCGGCGCCGCCATTGCCGCCGCCTACCACCAGTATGTGCTGAGGGCCAGCG	388366284	388366652	388366702	388366650	-1	chr6H	HORVU6Hr1G058930	388366009	388370536	4330049	16855	2540	158064	No_or_no_constitutive_exon
TCTACGTTTTGCTCTGCAGCCTCTGACATTTTTTTTTTGCGGGAATGCAGCC	390757153	390757242	390757292	390757240	-1	chr6H	HORVU6Hr1G059100	390755566	390762052	None	16855	2540	158064	No_or_no_constitutive_exon
CACCTCAGAGGGTGGCGACGACGACCAGGACAACGAAGAGGGAGATGAAGAA	392078838	392079569	392079619	392079567	-1	chr6H	HORVU6Hr1G059370	392078053	392080111	None	16855	2540	158064	No_or_no_constitutive_exon
GCCGCCTCCATGGGGTCGCTCCTGCTCGCCGCCGGCGCGCGCGGGGAGAGGC	393856917	393856952	393857002	393856950	-1	chr6H	HORVU6Hr1G059510	393853614	393857894	None	16855	2540	158064	No_or_no_constitutive_exon
CGCTGCCCAACGCCAGGGTCATGATCCACCAGCCCTCCGGCGGGGCGCAGGG	393856426	393856897	393856947	393856895	-1	chr6H	HORVU6Hr1G059510	393853614	393857894	None	16855	2540	158064	No_or_no_constitutive_exon
TCTTACGCCTGTGGCTTCATCTTTTTCAGATCTTTTTACAAGGGGGATAGAT	403812080	403812148	403812030	403812082	1	chr6H	HORVU6Hr1G060630	403806935	403817007	None	16855	2540	158064	No_or_no_constitutive_exon
TAAATCTTTCTTCGTTGTGTTCTTTGGGTGTTGGGATTGTTGGGTGGTAGGC	404555956	404556028	404555906	404555958	1	chr6H	HORVU6Hr1G060690	404555512	404560630	107277102	16855	2540	158064	No_or_no_constitutive_exon
AGACTTGTTTGCTCTGTCGTCAGTATTGAAATTGTTATGTTGGGTGATAGGT	405000203	405000414	405000153	405000205	1	chr6H	HORVU6Hr1G060750	404997475	405001687	None	16855	2540	158064	No_or_no_constitutive_exon
ATATCTCTCAGGAGTCAGGACTGCATGACCTGAATAACTTGCGGGTGCAGAA	410897989	410898242	410897939	410897991	1	chr6H	HORVU6Hr1G061330	410897095	410898487	None	16855	2540	158064	No_or_no_constitutive_exon
ACGTGCTTTCTCTTTGTTCCGGCCGGCCGGGAATGACGGCGGGCGTGCAGGC	411344740	411345411	411344690	411344742	1	chr6H	HORVU6Hr1G061420	411344085	411345411	None	16855	2540	158064	No_or_no_constitutive_exon
TTTAGGGTTTGACGCCACTGTGGTTTACATGTGTGCGTGTGAGGGTACAGGT	414354035	414354200	414354250	414354198	-1	chr6H	HORVU6Hr1G061940	414351833	414354940	None	16855	2540	158064	No_or_no_constitutive_exon
TTGGCCTAAAATCTCCCTTTCTGGTGGCCCTAAATCCTGGTTGGGAGCAGGG	417374097	417374267	417374317	417374265	-1	chr6H	HORVU6Hr1G062320	417370988	417374822	None	16855	2540	158064	No_or_no_constitutive_exon
GTCAGTGGGTATTGCGTAACCTCCTAATATCTAGGGCCGGGGGCACACAGCG	417371883	417371971	417372021	417371969	-1	chr6H	HORVU6Hr1G062320	417370988	417374822	None	16855	2540	158064	No_or_no_constitutive_exon
ATCCTGTGATGTGAAATTGTGGTGGGTTTGTTACTTTCCGGGGCGAGCAGGA	417837530	417837584	417837634	417837582	-1	chr6H	HORVU6Hr1G062360	417826931	417838153	None	16855	2540	158064	No_or_no_constitutive_exon
TGGATCCTGTGATGTGAAATTGTGGTGGGTTTGTTACTTTCCGGGGCGAGCA	417837530	417837587	417837637	417837585	-1	chr6H	HORVU6Hr1G062360	417826931	417838153	None	16855	2540	158064	No_or_no_constitutive_exon
ACTATGTCTATGGTTTTGTCTGCCCTGTTGGATTTGATGTGGGGATGCAGAT	421254827	421255004	421255054	421255002	-1	chr6H	HORVU6Hr1G062860	421252933	421256545	None	16855	2540	158064	No_or_no_constitutive_exon
GACAACCAATAGGATCTTTCCTCTTTCTAGGACCGACTGGCGTGGGAAAGAC	431900052	431900174	431900224	431900172	-1	chr6H	HORVU6Hr1G063810	431898996	431902588	None	16855	2540	158064	No_or_no_constitutive_exon
[truncated: 541 more rows]
