# Supplementary material for: Widespread Separation of the Polypyrimidine Tract From 3′ AG by G Tracts in Association With Alternative Exons in Metazoa and Plants
Source: Front Genet. 2019 Jan 14;9:741. doi: 10.3389/fgene.2018.00741 (PMC6339879; doi:10.3389/fgene.2018.00741)
Supplement: DATA FILE S2 — Sequences of REPAG 3′ SS from each species of metazoa, plants and protists. [file Data_Sheet_2.zip › Supplementary data 2/Metazoa_Release38_caenorhabditis_briggsae.txt]

REPA_GGG_Sequence	Exon_Start	Exon_End	Pos_-50	Pos_+2	Strand	Chromosome	GeneID	Gene_Start	Gene_End	Gene_Name	Number_of_REPAs	Number_of_REPAs_has_GGG	Number_of_Intron(Intra_genic_Region)	Upstream_Constitutive_Exon
AGTCTAGATCCTGGGTCCTGGGTCCTGGGTCCTGGGTCCAGGGAGTCTAGAT	1418248	1418608	1418198	1418250	1	I	WBGene00027657	1417514	1418608	CBG05131	2847	105	104763	No_or_no_constitutive_exon
CTTAAAGGGGGGGGGACAGGAGATTTTACGGGGGATTTTTGGGGCCAGAGTA	3321364	3321544	3321314	3321366	1	I	WBGene00086609	3320701	3321544	CBG25195	2847	105	104763	No_or_no_constitutive_exon
TTGCTCCACAGGTCCTAGGCGCGCATACGCATAATGGATGGGCGACGGAGGA	4948656	4948661	4948606	4948658	1	I	WBGene00026682	4946981	4953747	Cbr-hpo-40	2847	105	104763	No_or_no_constitutive_exon
CTTAATTTGTTAGATTTATCGTAAGAGTGTTTTCATTGACGAGTGGGTAGTT	5023122	5023336	5023072	5023124	1	I	WBGene00026666	5021943	5029272	CBG03903	2847	105	104763	No_or_no_constitutive_exon
TGAAGTGAGTTCGGAAGTTGATTTCTATCATAGTCAACAAGGGAATTCAGGC	5125406	5125609	5125659	5125607	-1	I	WBGene00026651	5124789	5126771	Cbr-nsun-4	2847	105	104763	No_or_no_constitutive_exon
AGTTTATCAGGTGTGAACACAAATTCTAAATATGAAGTGGGAGAATTCAGAA	5659285	5659487	5659235	5659287	1	I	WBGene00026517	5659030	5659487	CBG03715	2847	105	104763	No_or_no_constitutive_exon
CGCAGCCCTCTGCGACAATTATCAATATAATCAATTAGGGAATTATAAAGAT	6152712	6152933	6152983	6152931	-1	I	WBGene00030079	6146424	6153906	Cbr-nmy-2	2847	105	104763	No_or_no_constitutive_exon
AGAGACAGAGTTTTTGGGAGCAATTGGACGCGAGAACCCGGGAGAAAGAGGC	6495998	6496094	6495948	6496000	1	I	WBGene00032076	6495901	6500162	Cbr-vha-16	2847	105	104763	No_or_no_constitutive_exon
TGGAAAAAAAAGAAGAAGATAAATGTGTGAAATCGGAAAGGGAATTGAAGAA	6496169	6496242	6496119	6496171	1	I	WBGene00032076	6495901	6500162	Cbr-vha-16	2847	105	104763	No_or_no_constitutive_exon
AAAAAAAAACAATAAATACGAAATAGTTCTTTTACAAAACGGGATTGTAGGT	6546712	6546997	6547047	6546995	-1	I	WBGene00032083	6546035	6547700	Cbr-chp-1	2847	105	104763	No_or_no_constitutive_exon
GTGCTCCTCTTGTTCAAGAGTGGCCTCTAAGCTTCTCTGGGCGACGGAAGGG	8288799	8288866	8288916	8288864	-1	I	WBGene00086706	8288799	8289213	CBG25292	2847	105	104763	No_or_no_constitutive_exon
CTGGTGAGTTATTTCCGTTTGTAGCGTAAATTACACATTGGGAATTGCAGGT	9376149	9376233	9376099	9376151	1	I	WBGene00033476	9375703	9376679	CBG12536	2847	105	104763	No_or_no_constitutive_exon
TTAGATGAAGTCCTTGATTCTTTAAACTTTTTCAAAAATTGGGAATTCAGAA	10043003	10043267	10042953	10043005	1	I	WBGene00033619	10042490	10047883	Cbr-mec-6	2847	105	104763	No_or_no_constitutive_exon
ATTTTTTTTGGCAATTCTGCTCAAACATTTACGTACTTTGGGAATCACAGAT	12953433	12953749	12953383	12953435	1	I	WBGene00038180	12952296	12955105	CBG18867	2847	105	104763	No_or_no_constitutive_exon
TTTAAAAAAGTATAGAAAATGAGCGACGCAGAGAAAGGGTGAAATTGCAGGA	14477983	14478087	14477933	14477985	1	I	WBGene00029895	14473298	14478670	Cbr-ndx-8	2847	105	104763	No_or_no_constitutive_exon
AATTCTTCATTATTTGTGCTTGTTAACATTTAACAAATGGGAAATTGAAGAC	2245224	2245677	2245174	2245226	1	II	WBGene00086883	2242482	2246461	CBG25469	2847	105	104763	No_or_no_constitutive_exon
AACCGGACAGCCCAGAAACCATGGGCAAGAGAGAAAAGAGAGATAGGGAGGG	2764537	2764677	2764487	2764539	1	II	WBGene00034209	2764076	2764677	CBG13446	2847	105	104763	No_or_no_constitutive_exon
GGAAACGGTAATTTTGAGTCAAATCAACCTAAAAAATAGGGAAATTGCAGAG	3028867	3029091	3029141	3029089	-1	II	WBGene00034165	3027765	3030220	CBG13391	2847	105	104763	No_or_no_constitutive_exon
GTGAGCTTATACATGTATGTATGCGTAGGCAAATAATTATGGGATTACAGTA	5102374	5102450	5102324	5102376	1	II	WBGene00027011	5100322	5103143	CBG04309	2847	105	104763	No_or_no_constitutive_exon
AATCGTGCGGGGGTATAGCTCAGTGGTAGAGCGCTCCCTTAGCATGGGAGAG	5654492	5654717	5654442	5654494	1	II	WBGene00032363	5652675	5664816	Cbr-unc-104	2847	105	104763	No_or_no_constitutive_exon
CTTGAGAAGTTTCTCGAATCAGGAAAAAGTTAACTGCAAACCGGGAAGAGGC	6255490	6255648	6255698	6255646	-1	II	WBGene00033868	6254857	6257886	CBG13033	2847	105	104763	No_or_no_constitutive_exon
GAGAATTATATTCAGGCATGAAATCTGTAAGAAATATTGGGAGAAAGGAGAA	6492333	6492679	6492283	6492335	1	II	WBGene00086950	6491646	6492679	CBG25536	2847	105	104763	No_or_no_constitutive_exon
TGACCATCGGTCAGTGCCTCTCGATTACACAACGAAAAGCGGGAGAATAGGA	10012119	10012227	10012069	10012121	1	II	WBGene00087048	10011131	10012655	CBG25634	2847	105	104763	No_or_no_constitutive_exon
CAAATTATGTGCCTTTTTATCCCTAGTTATTGCTCAATTGGGAAATTCAGAA	11475935	11476580	11475885	11475937	1	II	WBGene00039724	11475648	11477487	Cbr-ctl-2	2847	105	104763	No_or_no_constitutive_exon
ATATCTTTCATAGGAACTGAGATAATTGAGCTCAAAATGAGAGGGTTCAGTG	12820853	12821063	12821113	12821061	-1	II	WBGene00038751	12819771	12822400	CBG19555	2847	105	104763	No_or_no_constitutive_exon
AAGTACACCGTGTTCAATGAGTGTTGGGATCCAAGTAAGTGGAGGGTAAGCG	2675418	2675506	2675556	2675504	-1	III	WBGene00039197	2674116	2680040	CBG20137	2847	105	104763	No_or_no_constitutive_exon
GACTCGAAATTGCTCATTTTAAGTTTATTATTGATCCGTTGATGGGCAAGGT	2718555	2718561	2718611	2718559	-1	III	WBGene00039201	2710385	2725387	Cbr-amx-1	2847	105	104763	No_or_no_constitutive_exon
GGTAAAAAATGATATCATGGTTAAATTTGGTGATGGTTTGAAGGGTTCAGGT	4097808	4097902	4097758	4097810	1	III	WBGene00030722	4096998	4101519	CBG09055	2847	105	104763	No_or_no_constitutive_exon
TGGATGTTTCAAGTTTTTTGATCTGTAATGATGAGAACGTGAGGGAGGAGGG	4770740	4770933	4770983	4770931	-1	III	WBGene00042055	4770740	4770956	CBG23793	2847	105	104763	No_or_no_constitutive_exon
TATTGAAAAAATCGGGGAATTTGAAACATAAATGAATGTTGGGAATTCAGGT	5045197	5045273	5045147	5045199	1	III	WBGene00037805	5041796	5057454	Cbr-unc-49	2847	105	104763	Yes
AGGTTTGAAACTTATTTTGAATCTTAGGATTACTGTAGGGATAAATGCAGAG	5342319	5342640	5342690	5342638	-1	III	WBGene00037736	5341906	5343272	CBG18289	2847	105	104763	No_or_no_constitutive_exon
GTTAAGGTATTCATTAAAATTGATCTCAAATTAACTAAAAGGGAATTCAGGT	6725575	6725737	6725525	6725577	1	III	WBGene00037588	6725124	6727390	CBG18104	2847	105	104763	No_or_no_constitutive_exon
TTTCATGAATGTTGACCTAAATAGGTGTATTATGCGAGAAAAATTGGGAGAC	8118887	8119136	8119186	8119134	-1	III	WBGene00087358	8118887	8119182	CBG25944	2847	105	104763	No_or_no_constitutive_exon
GCCCTATTTCTAATCTCATGTCTTTACATGAGATTAGAAATAGGGCGAAGAT	8163282	8163291	8163341	8163289	-1	III	WBGene00087364	8163282	8164457	CBG25950	2847	105	104763	No_or_no_constitutive_exon
CTCCATCGGTAACGTCATCTGAATTAACATGGTAAACAGGGAAAATTCAGGA	8245439	8245748	8245389	8245441	1	III	WBGene00030853	8245367	8247170	CBG09226	2847	105	104763	No_or_no_constitutive_exon
TCCAAAACTCAGCACCGAAAACAAATTAATCTAAATCTGGGAATTTGAAGAA	8281205	8281275	8281155	8281207	1	III	WBGene00030846	8280130	8289637	CBG09217	2847	105	104763	No_or_no_constitutive_exon
GAGATTCTTGAATCGTGGAATCTGAAATTCTAAAATTTGTGGGAATTCAGGC	12511746	12513272	12511696	12511748	1	III	WBGene00033238	12498864	12513272	CBG12265	2847	105	104763	No_or_no_constitutive_exon
ATGCTGCTAAACTCTACGAGAAAAGTCAAGACAACGGGAAAACATTGAAGGA	14167300	14167760	14167810	14167758	-1	III	WBGene00041368	14167006	14169557	CBG22917	2847	105	104763	No_or_no_constitutive_exon
GAAGCGTCCAGAAAATCCGAATTTTTAATCTAATTTTTACAGGGTGCCAGAA	2100687	2101005	2101055	2101003	-1	IV	WBGene00040308	2100687	2101179	CBG21579	2847	105	104763	No_or_no_constitutive_exon
AAATAGAGCAAAAAGATAAGAATCTCCCTGGATTTTGCATATAAGGGCAGAG	3516205	3516327	3516377	3516325	-1	IV	WBGene00041178	3514088	3517127	CBG22662	2847	105	104763	No_or_no_constitutive_exon
CCATATTTTTATTCATCTGTATAATTCGTTATTAATGGTGGGGGGGACAGGA	3708042	3708158	3707992	3708044	1	IV	WBGene00087688	3707596	3708158	CBG26274	2847	105	104763	No_or_no_constitutive_exon
AAATCTATGGTTTAAACGACCCCGTGGAAATATGAAGGGCGAATATACAGTG	4298502	4298615	4298452	4298504	1	IV	WBGene00040478	4295986	4300511	CBG21788	2847	105	104763	No_or_no_constitutive_exon
ATGTGGGTTTTCAGATTTTTAAAGGTGCATTCAACTTTTCAAGGGTTCAGAT	4631608	4631776	4631826	4631774	-1	IV	WBGene00040435	4627831	4632354	Cbr-nstp-1	2847	105	104763	No_or_no_constitutive_exon
AATAGAATGACCCCTCTAATCGAAGAACTTTTCAAGAGGGGCTTGGAAAGAT	5303857	5303998	5303807	5303859	1	IV	WBGene00039148	5301396	5308030	Cbr-del-2	2847	105	104763	No_or_no_constitutive_exon
CTTCAAAAATATGAGACGTATGTTCAAAACAGTTGAGGGAAAAAATTGAGAA	6426801	6427018	6427068	6427016	-1	IV	WBGene00038985	6424768	6429541	CBG19829	2847	105	104763	No_or_no_constitutive_exon
TCAATTCCGAAGAAAATCAAATTGGATCGAAAAATGAAAATGGGAAGAAGAG	6538210	6538223	6538273	6538221	-1	IV	WBGene00088503	6538210	6539240	CBG27089	2847	105	104763	No_or_no_constitutive_exon
ATACCTGTAAGATAAAAGTCTGCTAACATGAAAAGTTTGGGAAATTATAGCC	7326635	7326828	7326585	7326637	1	IV	WBGene00028346	7325079	7326828	CBG06000	2847	105	104763	No_or_no_constitutive_exon
ACTCCCAAAATTCACGGATAACACCCACCCCGTCTCACAAGGGAACCAAGTT	9567732	9567736	9567786	9567734	-1	IV	WBGene00026244	9566250	9569506	CBG03374	2847	105	104763	No_or_no_constitutive_exon
AATGTCCCAAATATCATCGGCACACCGGGGGAGCGGGTGGGATGGGCGAGCT	9794575	9794805	9794855	9794803	-1	IV	WBGene00026300	9793090	9796987	Cbr-magu-4	2847	105	104763	No_or_no_constitutive_exon
CCATCATCTGAATAGATCCACGGGCCATAAAGCATGAATTGGGGGAGAAGAG	9963880	9963986	9963830	9963882	1	IV	WBGene00087814	9963268	9963986	CBG26400	2847	105	104763	No_or_no_constitutive_exon
CCAGGTTAGTATAAAAGTATAATCATCGTCATTAATATTTCGGGACATAGGT	10621121	10621509	10621071	10621123	1	IV	WBGene00024928	10619651	10622136	Cbr-miro-1	2847	105	104763	No_or_no_constitutive_exon
CCAATGAGTGAGCAACATCACTTCAGTACTTTGTACCTAGTGGGAAATAGTT	10697781	10697907	10697731	10697783	1	IV	WBGene00024909	10682113	10699706	CBG01714	2847	105	104763	No_or_no_constitutive_exon
GGAGACCCAAAAAAATGTTGTTGTGTTGTTGTGGTGGGTGCAATAAATAGTT	11425714	11425882	11425932	11425880	-1	IV	WBGene00087864	11425714	11427278	CBG26450	2847	105	104763	No_or_no_constitutive_exon
CGAGTACTACGATCCTTCAACGAACGAATCGGTTGAGGGGTATGGAAAAGAA	13350536	13350940	13350990	13350938	-1	IV	WBGene00040118	13350263	13354611	CBG21304	2847	105	104763	No_or_no_constitutive_exon
ATTGATAGAAGAAGAGATGAGAGAATTAGAAAATATGGGAATAGACACAGCA	13488410	13488796	13488360	13488412	1	IV	WBGene00040137	13485920	13488796	CBG21332	2847	105	104763	No_or_no_constitutive_exon
CACGCGACGCACGACCGCGACGCACCCCGAAAAAATTGAAATGGGCGGAGCC	15441395	15441611	15441661	15441609	-1	IV	WBGene00087922	15441395	15444957	CBG26508	2847	105	104763	No_or_no_constitutive_exon
GTATACGTGAGTTAATGGAGATAGACCATCGACTAAACGAGAGGGTTCAGAC	17241280	17241385	17241230	17241282	1	IV	WBGene00034276	17240384	17243592	Cbr-dsc-4	2847	105	104763	No_or_no_constitutive_exon
GAAGGTGAGTTCGAAGATATTTTAAGGAGCCACTAAATTCGGGAATTCAGAT	103667	103763	103617	103669	1	V	WBGene00032620	99981	104471	Cbr-rde-12	2847	105	104763	No_or_no_constitutive_exon
ACATCGTAGGGAGCTTTATAAAATTGTCAGTAATAATGAGAGGGGTTCAGAG	519795	519895	519945	519893	-1	V	WBGene00032501	517226	520257	CBG11377	2847	105	104763	No_or_no_constitutive_exon
AAAACTGCTATTCCAATATGGGATGTAGAGCGAACGACTGGGACGTACAGCT	1480981	1481202	1481252	1481200	-1	V	WBGene00024125	1480874	1481641	CBG00793	2847	105	104763	No_or_no_constitutive_exon
TTGGAATACGCGGTGAACTTGAATAGTAGGTCAAATTTCTTTAAAGGGAGGC	3313959	3314149	3313909	3313961	1	V	WBGene00031872	3311915	3314370	Cbr-irld-17	2847	105	104763	No_or_no_constitutive_exon
TGACAAGTAAGCTAACATTAGATTTCTTAATAGGGTTTCCATTTGGGGAGCG	6064237	6064346	6064396	6064344	-1	V	WBGene00088757	6064237	6064609	CBG27343	2847	105	104763	No_or_no_constitutive_exon
GGTAAGTTATTAACGAAACTTGAACAACTTTTAAAAGGGAAAAATTACAGAT	7064032	7064448	7064498	7064446	-1	V	WBGene00028871	7064032	7064746	CBG06622	2847	105	104763	No_or_no_constitutive_exon
CAGGTTAGGGGTTTAAATTTATGTCTGTAACTTTTTTGGGAGAGTTATAGGA	7307058	7307148	7307198	7307146	-1	V	WBGene00028919	7305237	7307733	Cbr-cav-2	2847	105	104763	No_or_no_constitutive_exon
GATTCTTCTGTTTTAGGGAAAACAATTTAAAAAAAAGGGAAATATTAAAGGG	7573948	7574084	7573898	7573950	1	V	WBGene00028980	7571493	7574863	CBG06754	2847	105	104763	No_or_no_constitutive_exon
AATCCACGAAAGCTGTTCTCGACGCTCATTTCCCTGGCTACTGGGGCAAGGA	7839348	7839575	7839625	7839573	-1	V	WBGene00030417	7839348	7840880	CBG08665	2847	105	104763	No_or_no_constitutive_exon
AATAAACTGACAACTAATCTTCTGTAAAAAACAATGGAAAAAGGGAAAAGAA	8800129	8800174	8800079	8800131	1	V	WBGene00088453	8799868	8800174	CBG27039	2847	105	104763	No_or_no_constitutive_exon
GATGACGTAAGTTTTGAGTTTCTTTTTGAGAATCATTTGGGAAATTACAGAA	11470946	11471012	11471062	11471010	-1	V	WBGene00030957	11470332	11473040	CBG09359	2847	105	104763	No_or_no_constitutive_exon
CCCCTTCTCTGGGCACCAAAGAGGACCCAGAGGAGGGGGTCGGGCTGGAGCC	12356249	12356850	12356199	12356251	1	V	WBGene00038278	12353798	12356850	CBG18987	2847	105	104763	No_or_no_constitutive_exon
TGGAAGAGAAAGACGAAGAGGTAGGAGAGTAGAAGAGAAAAAGGGCAAAGAG	12496760	12496917	12496967	12496915	-1	V	WBGene00038314	12494830	12497183	CBG19030	2847	105	104763	No_or_no_constitutive_exon
GCGAAGACACAAACAGAAATAAGGGAAGGAATCGAATAAAATGGGAGCAGTG	12532716	12532846	12532896	12532844	-1	V	WBGene00088568	12530869	12533478	CBG27154	2847	105	104763	No_or_no_constitutive_exon
ATATCATTTCTAAATCCCCCATTGCAATATCTAATAGCTCGAGGGTTTAGAA	12567469	12567583	12567633	12567581	-1	V	WBGene00038324	12551748	12582239	Cbr-lipl-6	2847	105	104763	No_or_no_constitutive_exon
AGCTGTAAGAGATTTGCTTCAACTCATTTAAGTTATCCAAGGGATTGTAGAT	13972585	13972781	13972535	13972587	1	V	WBGene00038637	13972138	13973076	Cbr-suds-3	2847	105	104763	No_or_no_constitutive_exon
GCCAGAACCACGAAAAGAAACAGAAAAAGAATACCTGGAACAATGGGGAGTG	14436099	14436151	14436201	14436149	-1	V	WBGene00088633	14435360	14436474	CBG27219	2847	105	104763	No_or_no_constitutive_exon
GGTACGGATCCTTTTGAAGGAAAAAAGGAGAAATATATTTGGGATTACAGAT	15514134	15514312	15514362	15514310	-1	V	WBGene00027452	15513998	15515234	CBG04853	2847	105	104763	No_or_no_constitutive_exon
GGTACGGATCCTTTTGAAGGAAAAAAGGAGAAATATATTTGGGATTACAGAT	15642317	15642495	15642545	15642493	-1	V	WBGene00027496	15642181	15643416	CBG04904	2847	105	104763	No_or_no_constitutive_exon
TTGCTCTATTCCATCAGGATCAAGCTTTTCTATCAGGGATACAGTAGTAGTT	15714943	15715097	15714893	15714945	1	V	WBGene00027516	15710855	15715313	CBG04928	2847	105	104763	No_or_no_constitutive_exon
ATTGAGGGTGCGGCGCCGCTACCGACTGAGCCACGCGGGCAAAGAGAAAGCG	18215278	18215353	18215403	18215351	-1	V	WBGene00088138	18215278	18216009	CBG26724	2847	105	104763	No_or_no_constitutive_exon
ATTCAGATTTCTAAAAAAGCGCCACCTGGATATCCCGAAGGGCAGGGTAGAT	18348588	18349199	18348538	18348590	1	V	WBGene00033780	18348494	18349391	CBG12915	2847	105	104763	No_or_no_constitutive_exon
TTTTATATCTTTCATAGAAATAGAGATGATTGAGCTCAAAGGGTAAGTAGCC	18909197	18909492	18909147	18909199	1	V	WBGene00027995	18904276	18909760	Cbr-elp-1	2847	105	104763	No_or_no_constitutive_exon
AAAAAGTTTTAATTAATGAGGGGAAGAAGAATAAATGGGAGCAGGAGAAGGA	19086809	19086837	19086887	19086835	-1	V	WBGene00088742	19084900	19087038	CBG27328	2847	105	104763	No_or_no_constitutive_exon
GCGGGAAAAACGGGGGTTAGAAGAAAACGGGGGCAGAATGGGGGAGGTAGAA	19084900	19085382	19085432	19085380	-1	V	WBGene00088742	19084900	19087038	CBG27328	2847	105	104763	No_or_no_constitutive_exon
AAATTCTCCCTTTCTCTCTTTTTTATCATTTGAACGAATTGGGATTACAGTG	1530556	1530657	1530506	1530558	1	X	WBGene00036259	1513230	1532538	CBG16257	2847	105	104763	No_or_no_constitutive_exon
AAAGTTACAGAACTTTCCGATTTCAGAAGTTCAGGATTTCAGGGTTACAGAT	2185116	2185129	2185066	2185118	1	X	WBGene00036156	2184555	2190399	CBG16111	2847	105	104763	No_or_no_constitutive_exon
GAGGTGATCAAAAGACAAAAATAGAATATTTTGAAATATGGGATTTGAAGGT	2934333	2934532	2934283	2934335	1	X	WBGene00036040	2931862	2941224	Cbr-ptr-5	2847	105	104763	No_or_no_constitutive_exon
AGGTGAGAATGCATACAAATTAAAGGTTTATTTCGAATGGAGGGGTTCAGGC	3818554	3818773	3818823	3818771	-1	X	WBGene00025160	3816046	3819883	Cbr-osm-5	2847	105	104763	No_or_no_constitutive_exon
GCTCTAACTTGAAACTGTAAGCTCTCATTTTTAGTTTTCAGGGCTGTAAGAT	4083844	4083913	4083794	4083846	1	X	WBGene00088912	4083215	4084016	CBG27498	2847	105	104763	No_or_no_constitutive_exon
GTACAAAAAGTTTGTGGTAATTAACGTAAAAACCCAAGGGTGCAAAAGAGTG	5882458	5882545	5882408	5882460	1	X	WBGene00037140	5880015	5884621	Cbr-nas-10	2847	105	104763	No_or_no_constitutive_exon
CAATCTATGAAAATGGAAATCAGTCCAGATGATGCGGTGGTGGGTATGAGAT	5958731	5958830	5958681	5958733	1	X	WBGene00088973	5958687	5958830	CBG27559	2847	105	104763	No_or_no_constitutive_exon
TGAGTTTCACCTAGGCTAGCAGATCACAACTGGTCGGACTTACGGGCAAGTA	5976728	5976773	5976678	5976730	1	X	WBGene00037153	5974450	5977961	Cbr-suca-1	2847	105	104763	No_or_no_constitutive_exon
TTCCGTTGATCGGGTATTTTTGATAATCAATAAATGGGCAATGAGTACAGGT	6066469	6066573	6066419	6066471	1	X	WBGene00037171	6058190	6113933	Cbr-plc-1	2847	105	104763	No_or_no_constitutive_exon
GGATGGCATCGGTGGCATGGAAAAGGTTTATGATGGATTAGGGGTTACAGGG	6111576	6111704	6111526	6111578	1	X	WBGene00037171	6058190	6113933	Cbr-plc-1	2847	105	104763	No_or_no_constitutive_exon
TCCGTTAGTTTGAAGCTGAAAATAGAAACGAAAAATTGGGAAAATTGCAGGT	10335062	10335186	10335012	10335064	1	X	WBGene00035030	10333992	10336317	Cbr-set-30	2847	105	104763	No_or_no_constitutive_exon
TTTCTGTCGGTTGAGGTCATCATTTCACAACTTATTTTCGGGAATTGCAGAT	10541725	10541989	10541675	10541727	1	X	WBGene00035065	10539161	10547142	Cbr-pqn-62	2847	105	104763	No_or_no_constitutive_exon
CGGTACATTATAGTTTAGACGTACCCTTTTGAAAAATCAGGGAATTACAGTC	10628469	10628768	10628818	10628766	-1	X	WBGene00035078	10627786	10633587	CBG14650	2847	105	104763	Yes
GTTCAAGTTCATTTACTTTGCTAACTTCTATTTTAAACTAAGGGATTTAGCA	10796142	10796225	10796092	10796144	1	X	WBGene00035106	10795968	10797931	CBG14684	2847	105	104763	No_or_no_constitutive_exon
GACTGTAAGATCCCCTTCCTATTAAATAGATGTTCAAAGAAGGGTTACAGCA	11587463	11587535	11587413	11587465	1	X	WBGene00035237	11587162	11587938	CBG14849	2847	105	104763	No_or_no_constitutive_exon
AAAAGTCTTGTATCACATTTTTGGTTTGGGAGAAGCAATGATGGGCGAAGGG	14274089	14274242	14274292	14274240	-1	X	WBGene00089281	14274089	14274341	CBG27867	2847	105	104763	No_or_no_constitutive_exon
GCGTAAGTACATACTAATTGAATTTTTGTGTCATTTTGTATACGTGGGAGGA	14348162	14348277	14348327	14348275	-1	X	WBGene00023583	14345448	14349312	Cbr-zmp-5	2847	105	104763	No_or_no_constitutive_exon
GTGAAAATATACTGTTGATGATAAGAAAGGCACTGCTGATGGGAGGGAAGGC	14366168	14366251	14366301	14366249	-1	X	WBGene00089291	14366168	14366659	CBG27877	2847	105	104763	No_or_no_constitutive_exon
ACTACAACATATTTTTAAAGCTTACCGTGGTTATAGTCGTGGGGGTTTAGTA	14406245	14406357	14406407	14406355	-1	X	WBGene00089301	14406245	14407079	CBG27887	2847	105	104763	No_or_no_constitutive_exon
ATGTACATGGGTTTTTCGCAATTTTTCGACTAAACCCCTTTTAAGGGAAGCG	14513286	14513568	14513618	14513566	-1	X	WBGene00089307	14513286	14513856	CBG27893	2847	105	104763	No_or_no_constitutive_exon
GTTTAATAATTTTTCAATTGAAAAAACTTGACTTTTGGGTAGAATTACAGGA	19038132	19038291	19038341	19038289	-1	X	WBGene00029513	19037256	19039329	CBG07476	2847	105	104763	No_or_no_constitutive_exon
GTGTAGTATATTCTTGGAAAATTCGATAAACTAAAAGGGTGAGAATTCAGAC	47807	47916	47757	47809	1	cb25.fpc4095	WBGene00037927	45255	48757	CBG18525	2847	105	104763	Yes
AGGTGATAAAAGAAATTGGAAAAGGAAATATCAAAATTGGGAAATACGAGAA	3468	3624	3418	3470	1	cb25.NA_078	WBGene00042221	2128	10863	CBG24008	2847	105	104763	No_or_no_constitutive_exon
