# Supplementary material for: Widespread Separation of the Polypyrimidine Tract From 3′ AG by G Tracts in Association With Alternative Exons in Metazoa and Plants
Source: Front Genet. 2019 Jan 14;9:741. doi: 10.3389/fgene.2018.00741 (PMC6339879; doi:10.3389/fgene.2018.00741)
Supplement: DATA FILE S2 — Sequences of REPAG 3′ SS from each species of metazoa, plants and protists. [file Data_Sheet_2.zip › Supplementary data 2/Metazoa_Release91_mus_caroli.txt]

REPA_GGG_Sequence	Exon_Start	Exon_End	Pos_-50	Pos_+2	Strand	Chromosome	GeneID	Gene_Start	Gene_End	Gene_Name	Number_of_REPAs	Number_of_REPAs_has_GGG	Number_of_Intron(Intra_genic_Region)	Upstream_Constitutive_Exon
TCGAACTCAGAAATCCGCCTGCCTCTGCCTCCCGAGTGCTGGGATTAAAGGC	1172973	1173343	1173393	1173341	-1	1	MGP_CAROLIEiJ_G0013920.1	1121286	1235439	Rp1	4650	919	203498	No_or_no_constitutive_exon
ACTTTGAAGTGTTTTCAGCATGTAATGTGTCTTTGAATTTGGGGTCATAGAT	2923166	2923407	2923116	2923168	1	1	MGP_CAROLIEiJ_G0013930.1	2865672	2936306	Rb1cc1	4650	919	203498	No_or_no_constitutive_exon
AAAATGATTTTGGGTTTCTGACTGTTTTTTTTTCTTTTGGGAAGGTGCAGCT	6099875	6100000	6100050	6099998	-1	1	MGP_CAROLIEiJ_G0004321.1	6099806	6101841	None	4650	919	203498	No_or_no_constitutive_exon
TTCTCCCTACCCCTTCCTCACAAACTATGGCTGCATATGGGCAAACACAGTT	10184787	10184866	10184916	10184864	-1	1	MGP_CAROLIEiJ_G0013958.1	10079425	10221687	Eya1	4650	919	203498	No_or_no_constitutive_exon
TCACTGCTCTAAATATTAATTAACTCTTTTGTCAGGGGTTGGGGACACAGGG	12511742	12511828	12511878	12511826	-1	1	MGP_CAROLIEiJ_G0013968.1	12482043	12565035	Ube2w	4650	919	203498	No_or_no_constitutive_exon
GAGTTACTAAATGTCCTGTTTTTTTCCTGTCTTGTTCACTGGGCAAACAGGG	17977743	17977827	17977877	17977825	-1	1	MGP_CAROLIEiJ_G0013992.1	17851822	18340739	None	4650	919	203498	No_or_no_constitutive_exon
TTAGATTCAATTGTAGTTTTTTATTTTTTTCCTTCTTCTCCTGGGGACAGTC	26081164	26081307	26081114	26081166	1	1	MGP_CAROLIEiJ_G0004338.1	26080555	26081888	None	4650	919	203498	No_or_no_constitutive_exon
GCTCCTGACCCTCTCACCTTATGGCTGTGGCCTGTTGCCTGGGGAAACAGGA	29541539	29541807	29541489	29541541	1	1	MGP_CAROLIEiJ_G0014027.1	29412646	29547938	None	4650	919	203498	No_or_no_constitutive_exon
CAGAGAGCTCCAGGCTAAGGCCAGTTCTCTCCCTTTCTCTCAATGGGCAGAA	31051633	31051734	31051583	31051635	1	1	MGP_CAROLIEiJ_G0014035.1	31021617	31071032	Fer1l5	4650	919	203498	No_or_no_constitutive_exon
GGCCATTTGGGCCCCAGTGGACACTGTCCCTTTCTCCCACCGTGGGGCAGAG	31171915	31172085	31171865	31171917	1	1	MGP_CAROLIEiJ_G0014038.1	31163378	31179472	Cnnm3	4650	919	203498	No_or_no_constitutive_exon
TAGGTGGTGTCCCTACTGATGAGGAGCAGGCTACTGGGCTGGAGAGGGAGAT	31346186	31346213	31346136	31346188	1	1	MGP_CAROLIEiJ_G0014043.1	31345507	31347626	None	4650	919	203498	No_or_no_constitutive_exon
AGCTGCCTCAGGGACCCTGTGCTGCTCTGTGTGTGTGTGGCTGAGGGGAGGG	32020073	32020079	32020023	32020075	1	1	MGP_CAROLIEiJ_G0014049.1	31947359	32057027	Inpp4a	4650	919	203498	No_or_no_constitutive_exon
GTTTATAGAAGTGCAGGCCTTCTGCATTGAATTCAGTAGGATACGGGAAGCA	34184727	34184933	34184677	34184729	1	1	MGP_CAROLIEiJ_G0014071.1	34175328	34186401	Cnot11	4650	919	203498	No_or_no_constitutive_exon
TGTTCTCATGTGATTTTGCTTCACTTCCTGATGCTTCTCATGGGGATCAGAG	39234840	39234864	39234790	39234842	1	1	MGP_CAROLIEiJ_G0014104.1	39035801	39260283	Gulp1	4650	919	203498	No_or_no_constitutive_exon
AATACACTTCTTAATGTCTTTTTTTGTCCTCCTGCTTTCACGGTGGGTAGCG	39254152	39254163	39254102	39254154	1	1	MGP_CAROLIEiJ_G0014104.1	39035801	39260283	Gulp1	4650	919	203498	No_or_no_constitutive_exon
GAGGTGGAATCACTGGGCGTGCTTGCACACAACATTGATTAGGGAGGCAGAG	40833588	40835892	40835942	40835890	-1	1	MGP_CAROLIEiJ_G0014117.1	40822469	40839113	Ormdl1	4650	919	203498	No_or_no_constitutive_exon
AAATTCTACTCAAGACTAAAATACATTTTTGTGTGTTTGGGGAAATATAGGT	41908137	41908201	41908087	41908139	1	1	MGP_CAROLIEiJ_G0014127.1	41843245	41913074	Gls	4650	919	203498	No_or_no_constitutive_exon
CAATTTCTGAGTAACTAAACATGTTTGTGTTTCCTTTCTGTCGGGTGGAGAT	50998790	50999030	50999080	50999028	-1	1	MGP_CAROLIEiJ_G0004379.1	50990350	51005225	None	4650	919	203498	No_or_no_constitutive_exon
GTGGGGGGAGAAAATTGGGGGGTGGTGGTGTGGTGGTTGGAGGGAAGGAGGG	58009909	58012724	58009859	58009911	1	1	MGP_CAROLIEiJ_G0004395.1	58009249	58012724	None	4650	919	203498	No_or_no_constitutive_exon
TAAGCTCGTGGTTGTTGTCTTTTGCTCCCCTCCTTGGGTGGGAAAAACAGGT	65213611	65213881	65213931	65213879	-1	1	MGP_CAROLIEiJ_G0014239.1	65189383	65256915	Fn1	4650	919	203498	No_or_no_constitutive_exon
GAACTACTTTGTGACTTTTTTTCCCCCTACCTTTGTTTTGGGTAAAACAGGG	68085194	68085286	68085144	68085196	1	1	MGP_CAROLIEiJ_G0014265.1	68065639	68088631	Cnot9	4650	919	203498	No_or_no_constitutive_exon
GTCTCTCATTGTCCGTCACATTGCCCTTCTCCCTATTCCTTGGGGCACAGGA	68243642	68243853	68243592	68243644	1	1	MGP_CAROLIEiJ_G0014271.1	68208287	68251131	Ttll4	4650	919	203498	No_or_no_constitutive_exon
AGATCTTGCAAATGTTGATGCCTGCTGTCTGTCTGTGCTGGGAGGGACAGAG	68667194	68667312	68667362	68667310	-1	1	MGP_CAROLIEiJ_G0013242.1	68654380	68667857	None	4650	919	203498	No_or_no_constitutive_exon
CCTCCTGACTCATGGTGTCTCACTGAGCTGGCTGGGGCTCCTGGGGACAGGT	68921165	68921352	68921115	68921167	1	1	MGP_CAROLIEiJ_G0014299.1	68918212	68925479	None	4650	919	203498	No_or_no_constitutive_exon
AGATGGCATGCTCATCAAAGAAGTGCTGATTTTGTGTTTTCTGGGAACAGGG	73120163	73120250	73120300	73120248	-1	1	MGP_CAROLIEiJ_G0014319.1	73115015	73180471	Serpine2	4650	919	203498	No_or_no_constitutive_exon
GAGTCACTGGACTTACTGTGTTCTCTTTCTTTTGTGTTTGGGGCACACAGCA	76517642	76517742	76517792	76517740	-1	1	MGP_CAROLIEiJ_G0014336.1	76414239	76555801	Sphkap	4650	919	203498	No_or_no_constitutive_exon
TTAAGTGATGTTCTCAAGAGAAAACGACTGCCAAAACGAGGGCCAAGAAGGC	77803598	77803645	77803695	77803643	-1	1	MGP_CAROLIEiJ_G0014339.1	77772771	77889705	Trip12	4650	919	203498	No_or_no_constitutive_exon
TCCTAATTTTATTTTGTGTCTTGATTTTTGTGGTGGGTGGGACTGAACAGCC	79101666	79101755	79101616	79101668	1	1	MGP_CAROLIEiJ_G0014367.1	79085595	79113954	Cops7b	4650	919	203498	No_or_no_constitutive_exon
TTCCCACCCTGGCTCTGCTCTCATAACCCCTCTCCTTTTTGATTGGGTAGCA	80317280	80317641	80317230	80317282	1	1	MGP_CAROLIEiJ_G0014386.1	80286177	80327261	Sag	4650	919	203498	No_or_no_constitutive_exon
AGAGGGAGAAGCGGCCACTACACGCGCATCCCTTCCCTTTCGGGACATAGGG	80335423	80335934	80335984	80335932	-1	1	MGP_CAROLIEiJ_G0002368.1	80335423	80336379	None	4650	919	203498	No_or_no_constitutive_exon
TCCAGGCTGCATGGCAATGCATTCAAGAAGTTCACAGTGGGCAGAGCCAGGT	80700832	80701358	80701408	80701356	-1	1	MGP_CAROLIEiJ_G0013245.1	80700832	80707424	None	4650	919	203498	No_or_no_constitutive_exon
TCCTTTTTGTTGTCTCTTCCCCCCCTGCCCTCTCTGCTCTCGGGATGCAGCC	82302221	82302299	82302171	82302223	1	1	MGP_CAROLIEiJ_G0014404.1	81935015	82373465	Agap1	4650	919	203498	No_or_no_constitutive_exon
AGGTAGGATCTTAGGTGTGAGCAGACTTATGAACATAAGATTGAGGGTAGAT	83240151	83240204	83240254	83240202	-1	1	MGP_CAROLIEiJ_G0014410.1	83240151	83317810	Col6a3	4650	919	203498	No_or_no_constitutive_exon
GTGAAGGAGAGTGGCTAGTGACATCATTGGGAGCCATGCTAGGGTCACAGAA	85072904	85072912	85072854	85072906	1	1	MGP_CAROLIEiJ_G0014436.1	85071903	85072912	Olfr1410	4650	919	203498	No_or_no_constitutive_exon
TGAGCCATGGTCAGAGCCCTCCATTCCTGACCCTGCACCTATGGGCACAGAT	85384221	85384457	85384171	85384223	1	1	MGP_CAROLIEiJ_G0014443.1	85378307	85391921	Rnpepl1	4650	919	203498	No_or_no_constitutive_exon
AGAGTGCCAATCCTCAGCCTAGCCCATTGCAGGCCCCCTTAGGGGTACAGGT	85383343	85383445	85383293	85383345	1	1	MGP_CAROLIEiJ_G0014443.1	85378307	85391921	Rnpepl1	4650	919	203498	No_or_no_constitutive_exon
GCCCTTTTCTGAAGGGATATATATCCTTGGGGTCGGAGGGGACAGGGCAGGG	85468816	85468995	85469045	85468993	-1	1	MGP_CAROLIEiJ_G0009201.1	85468816	85472268	None	4650	919	203498	No_or_no_constitutive_exon
TGGAGCATTGAATCCTTATGAGCTGTAAGGAAAATGGGCTGTTTGGGAAGAA	97679427	97679500	97679550	97679498	-1	1	MGP_CAROLIEiJ_G0002381.1	97679427	97680408	None	4650	919	203498	No_or_no_constitutive_exon
ACCATGGGCTCAGAAGGCAGCATCTTCATGTCTCCTTTCTCTGGGAACAGCC	112047113	112047158	112047063	112047115	1	1	MGP_CAROLIEiJ_G0014518.1	112036175	112087723	None	4650	919	203498	No_or_no_constitutive_exon
TTCCCTCCCAAGCAATTGCTGCAGCTGATGGCGGTCTTGGGCAGGTGCAGCT	112087304	112087721	112087254	112087306	1	1	MGP_CAROLIEiJ_G0014518.1	112036175	112087723	None	4650	919	203498	No_or_no_constitutive_exon
CCGAGAGCAGCCTGGTAACCCACTAGAACCCGCACCTGGGCGCAGAACAGAA	122784128	122784311	122784361	122784309	-1	1	MGP_CAROLIEiJ_G0014569.1	122761498	122828542	Rassf5	4650	919	203498	No_or_no_constitutive_exon
AGTGGCAGCGAAGGCTAATGGTATTTATCTTTTCTTCCCTCCGGGAACAGTG	123913819	123913843	123913769	123913821	1	1	MGP_CAROLIEiJ_G0014585.1	123903625	123920755	Nuak2	4650	919	203498	No_or_no_constitutive_exon
TGGGGTGGTCCTCCTTGGGTTTCTCATTATCTGTCTTTCTGGGTCGGCAGGA	124994815	124994978	124995028	124994976	-1	1	MGP_CAROLIEiJ_G0014602.1	124990339	125033560	Sox13	4650	919	203498	No_or_no_constitutive_exon
ACCCACAAAGCCATTCTTTAATTAAAGACTACCCCTCCCTTGTAGGGCAGGA	125786648	125787115	125786598	125786650	1	1	MGP_CAROLIEiJ_G0014614.1	125785594	125793557	Chil1	4650	919	203498	No_or_no_constitutive_exon
GTGGTGACAAGGCCTTGTGGAGACCAAGTACAAGATGGTGGGATGTGCAGGT	125929460	125929592	125929642	125929590	-1	1	MGP_CAROLIEiJ_G0014618.1	125901559	125938241	Ppfia4	4650	919	203498	No_or_no_constitutive_exon
TGCCACACCGCGAGCTGGTGAAGACTCATGCTCTCTGGGGTGGGGTGCAGGT	127058460	127058696	127058746	127058694	-1	1	MGP_CAROLIEiJ_G0014640.1	127040305	127216206	Nav1	4650	919	203498	No_or_no_constitutive_exon
TCCATCCATCCATCCATCCATCCACCCATCCATCCATCCATCGAGGGCAGTC	127389243	127389685	127389193	127389245	1	1	MGP_CAROLIEiJ_G0014643.1	127387386	127419893	Tnni1	4650	919	203498	No_or_no_constitutive_exon
GCAGCTATATCTTCTCACCTGCAGTGACGTTTTTCTCTTTCTGGAGGGAGAG	127449909	127449957	127449859	127449911	1	1	MGP_CAROLIEiJ_G0014645.1	127445422	127461111	Tnnt2	4650	919	203498	No_or_no_constitutive_exon
TTACTATAAATTATCAAAGAAAAAGATCACAATGCTATTGTCAAGGGTAGAT	135735827	135735904	135735954	135735902	-1	1	MGP_CAROLIEiJ_G0014681.1	135711937	135763327	Rgs21	4650	919	203498	No_or_no_constitutive_exon
AGTTGTCCGAGTGTGTTCTTGCCATCGAGAACAATAGCTCGGGACAGAAGTT	138052040	138052188	138051990	138052042	1	1	MGP_CAROLIEiJ_G0000458.1	138049951	138052188	None	4650	919	203498	No_or_no_constitutive_exon
TGAAAGTAGAAGAAATAACCTTTTTTTCCTTCCTCTACCTGGGACTGCAGAA	143586832	143586913	143586963	143586911	-1	1	MGP_CAROLIEiJ_G0014704.1	143582304	143646143	Smg7	4650	919	203498	No_or_no_constitutive_exon
CCTCGAGTTCTGCGTTTGAAGAATGGGAATAAGAAATAATAGCTGGGCAGTG	147257166	147257288	147257116	147257168	1	1	MGP_CAROLIEiJ_G0000481.1	147249499	147257288	None	4650	919	203498	No_or_no_constitutive_exon
GCAGAAGCAGCTAGTGACCTGCCTCTGTTTTGCTTTTTCTGAGGGTGCAGTG	148194239	148194360	148194189	148194241	1	1	MGP_CAROLIEiJ_G0014745.1	148168223	148230899	Sec16b	4650	919	203498	No_or_no_constitutive_exon
TCTTGTTAGCCCAAGTTGACGGAAGCCCGGCTGTGCCTGGGAGCCGAGAGAG	157946781	157946881	157946731	157946783	1	1	MGP_CAROLIEiJ_G0014827.1	157946490	157987858	Rxrg	4650	919	203498	No_or_no_constitutive_exon
AGAGCCTTTAATTAAATTTCTTTCCTTGCCATTGTCTGTTTGATGGGCAGGT	160406560	160406754	160406804	160406752	-1	1	MGP_CAROLIEiJ_G0014836.1	160397664	160429923	Uap1	4650	919	203498	No_or_no_constitutive_exon
GGACCTCCAAGACACTTGCCATCCTCTGTCACTTTTATTGAGGGACACAGAC	161228644	161228799	161228849	161228797	-1	1	MGP_CAROLIEiJ_G0014849.1	161211143	161229017	Fcgr2b	4650	919	203498	No_or_no_constitutive_exon
ATTTCTGCCAGCTGTGGATACCCTATTTGTGCCCCTGTTGGTGGGTACAGGA	162588920	162589012	162588870	162588922	1	1	MGP_CAROLIEiJ_G0014891.1	162535012	162589432	Igsf8	4650	919	203498	No_or_no_constitutive_exon
ATTGTACCCAGTGAGTGCATACTCCAGGAGCTTTCCTTAACCGAGGGCAGGA	172466136	172466205	172466255	172466203	-1	1	MGP_CAROLIEiJ_G0015002.1	172460484	172511865	Capn2	4650	919	203498	No_or_no_constitutive_exon
TTGCTGGACTTGCTGAGGGAACTCGTGGTTTGGGGAACAGAATGGGAAAGGG	175266786	175266952	175266736	175266788	1	1	MGP_CAROLIEiJ_G0015023.1	175224312	175292923	Eprs	4650	919	203498	No_or_no_constitutive_exon
TTTACATCCCTCTGCCATCTTACACTTACTTTTAATTTAATGGGCAATAGGA	332421	332581	332371	332423	1	10	MGP_CAROLIEiJ_G0015078.1	325622	340206	Iyd	4650	919	203498	Yes
GCCTAGCCAGAAGACCCATTGTTGTTTTCTGGATCTTTCTGTGGGTACAGGA	2053757	2053916	2053966	2053914	-1	10	MGP_CAROLIEiJ_G0015087.1	1741028	2252489	Syne1	4650	919	203498	No_or_no_constitutive_exon
GCAAAGACATGAAAGATGGCAAGGATGGAAAGGACGGGAAGGATGGCAAGGA	6880336	6880502	6880552	6880500	-1	10	MGP_CAROLIEiJ_G0015111.1	6793716	6920402	None	4650	919	203498	No_or_no_constitutive_exon
CTGAAGAAACTGACTGACTTTCTTTGTGCTGTGCTGCTGTTGGGAATAAGGT	7565702	7565876	7565652	7565704	1	10	MGP_CAROLIEiJ_G0015115.1	7527285	7598216	Shprh	4650	919	203498	No_or_no_constitutive_exon
TGGGTTTTGCTATGTGAGTGTGACTCTCTCTTTTGTTCTTGGGGATGCAGAC	16464660	16464805	16464855	16464803	-1	10	MGP_CAROLIEiJ_G0015159.1	16449495	16767380	Pde7b	4650	919	203498	No_or_no_constitutive_exon
GAGGGAAGTGTAGGCTCCACCCCCTTGGCTGGTGTGGGAGGGAAGTGTAGGC	20652860	20654790	20654840	20654788	-1	10	MGP_CAROLIEiJ_G0015189.1	20652860	20723395	Enpp1	4650	919	203498	No_or_no_constitutive_exon
TGAAAATAACCATTGTGGGATTCATCCCCAACCATGGGTTGTTAAAATAGAC	21477504	21478149	21477454	21477506	1	10	MGP_CAROLIEiJ_G0015194.1	21355040	21509778	Epb41l2	4650	919	203498	No_or_no_constitutive_exon
TTGAGTTCTTTTCCATGGTGGGATTACCGACTGTTTTCTTGGGCTAACAGTA	24644976	24645190	24644926	24644978	1	10	MGP_CAROLIEiJ_G0015203.1	24529600	24742604	Themis	4650	919	203498	No_or_no_constitutive_exon
CCTTGCTCTTCTGGTTATTAAGCAAGAGTTGGTTTTCAGCGGGATGATAGGC	36951195	36951278	36951328	36951276	-1	10	MGP_CAROLIEiJ_G0015268.1	36947747	36952636	Smpd2	4650	919	203498	No_or_no_constitutive_exon
TTTTTATTACTTATATATCATCAGTTCTTTTCACTTTTTGGGGGCTATAGGT	41096694	41096784	41096644	41096696	1	10	MGP_CAROLIEiJ_G0015300.1	41087874	41213399	Hace1	4650	919	203498	No_or_no_constitutive_exon
ACGACTGCCGTGACACTCTTCTCTTGCTTTCATCCCGCCCCGGGCAGCAGAA	46924525	46925410	46924475	46924527	1	10	MGP_CAROLIEiJ_G0015310.1	46919606	46925538	Vgll2	4650	919	203498	No_or_no_constitutive_exon
TCACTCTAAACACAAACTTATTAGTATTTCTTTTCTAACCAACAGGGCAGTT	52349268	52349477	52349218	52349270	1	10	MGP_CAROLIEiJ_G0015331.1	52340921	52360869	None	4650	919	203498	No_or_no_constitutive_exon
GGGCTACCCTCTCAGGACTCTTTGCTTTTCTGGATGCCCCTGGGTGGCAGCG	55704084	55704165	55704215	55704163	-1	10	MGP_CAROLIEiJ_G0015363.1	55689267	55768955	Adamts14	4650	919	203498	Yes
CAGCCTTTAACACTGTTCCCCTTGATGGGGTATTTGTCCTTGGGTTAAAGGG	57512223	57512362	57512412	57512360	-1	10	MGP_CAROLIEiJ_G0015396.1	57508079	57517658	Hnrnph3	4650	919	203498	No_or_no_constitutive_exon
CTGTCCATTATAATATTCCTTGTCTCTGCAATGCATCTTGGGACCAAAAGGA	64131511	64131538	64131461	64131513	1	10	MGP_CAROLIEiJ_G0015420.1	63694134	64179718	None	4650	919	203498	No_or_no_constitutive_exon
CAGCTTAAGGAGGTATGTAAACATCCCATTGAATATTTTAAGGGAATTAGTG	64144183	64144401	64144133	64144185	1	10	MGP_CAROLIEiJ_G0015420.1	63694134	64179718	None	4650	919	203498	No_or_no_constitutive_exon
GTTGGACCTGTCTGTTCTCAGGTAACTTTCTTTCTTTTGGGGAACCACAGGA	69196108	69196240	69196058	69196110	1	10	MGP_CAROLIEiJ_G0015436.1	69089171	69213154	Bcr	4650	919	203498	No_or_no_constitutive_exon
TGGAGTTCTCGAGCCTGGGTCTTACTCTACTCTTTCTCACTGGGCAGCAGAG	69610980	69611145	69610930	69610982	1	10	MGP_CAROLIEiJ_G0015443.1	69598092	69623125	Ggt1	4650	919	203498	No_or_no_constitutive_exon
ATTGGCACTGGTCTGTGGCACCAACATGTTATCCTACGTTTGGGGGGCAGAC	70252808	70252945	70252995	70252943	-1	10	MGP_CAROLIEiJ_G0015463.1	70250651	70280434	Prmt2	4650	919	203498	Yes
CCTTTCTTTTCTTCCCCTCTACTTTGTATTTCCTGGTGATGTGGGGACAGAG	71103061	71103091	71103141	71103089	-1	10	MGP_CAROLIEiJ_G0015478.1	71084906	71202271	Col18a1	4650	919	203498	No_or_no_constitutive_exon
AAACCAAAGGTCAACTTGATGTCCTCTCTCTTCTCCTGTTGGGACTGCAGGA	71564601	71564710	71564760	71564708	-1	10	MGP_CAROLIEiJ_G0015482.1	71534892	71566731	Fam207a	4650	919	203498	No_or_no_constitutive_exon
AGAGCTTGTGGTCATATTACCCAATGGGCATGCCTGTGGGATGTGGGGAGGG	71673319	71673574	71673269	71673321	1	10	MGP_CAROLIEiJ_G0015485.1	71662705	71698299	Sumo3	4650	919	203498	No_or_no_constitutive_exon
TTCCGTGACCCTGGCTACTTCGTTATGACCCTGTGTCTCTCATAGGGTAGAG	72081188	72081264	72081314	72081262	-1	10	MGP_CAROLIEiJ_G0015501.1	72071193	72085344	Aire	4650	919	203498	No_or_no_constitutive_exon
CAGTAACCAGAGCCTCTGGAGGAAAACACCTGTCCACGGTGGGCCTGGAGCC	72392785	72392806	72392856	72392804	-1	10	MGP_CAROLIEiJ_G0015507.1	72307392	72393649	Agpat3	4650	919	203498	No_or_no_constitutive_exon
TGAGGCCCTCACTGTGACCTTACCTGACTTATCTGTCTCTGGGGGTGCAGAT	73847353	73847489	73847539	73847487	-1	10	MGP_CAROLIEiJ_G0015546.1	73840652	73856080	Plppr3	4650	919	203498	No_or_no_constitutive_exon
GAGGGACATTAAGGCCTAGAGGTCAGCCCCTCAACTGGGCACAGGCAGAGGC	73844106	73844210	73844260	73844208	-1	10	MGP_CAROLIEiJ_G0002523.1	73844106	73844603	None	4650	919	203498	No_or_no_constitutive_exon
GAGACCTGTTCCCCACTCCCCGAGGAACTCACCCTGGGTGGGTGGCGCAGGG	73902453	73902686	73902403	73902455	1	10	MGP_CAROLIEiJ_G0015553.1	73900126	73905661	Kiss1r	4650	919	203498	No_or_no_constitutive_exon
CCACTATTCTCTTACTGTCCGCCTCTCTCTCCTTGGCTGTCGGGAACCAGTA	74321881	74321962	74321831	74321883	1	10	MGP_CAROLIEiJ_G0015579.1	74317024	74323609	Reep6	4650	919	203498	No_or_no_constitutive_exon
CTAGGGCCTGTCTCCTGCTCTGCAGCTGAGGATCCTTCATGGGGACACAGGT	74344882	74344999	74344832	74344884	1	10	MGP_CAROLIEiJ_G0015581.1	74343082	74351076	Plk5	4650	919	203498	No_or_no_constitutive_exon
TCGCCTTGGACCGCGATGGGGCCGGGCTGCGGCCTCCTAACGGGACTGAGGT	74582758	74583003	74583053	74583001	-1	10	MGP_CAROLIEiJ_G0015591.1	74579557	74586454	Abhd17a	4650	919	203498	No_or_no_constitutive_exon
TGGGGCACAGTGATGCCCACCCTCTGAGCCCACTCTCCTCTCGGGGACAGCG	74866085	74866225	74866035	74866087	1	10	MGP_CAROLIEiJ_G0015608.1	74858901	74871883	Sppl2b	4650	919	203498	No_or_no_constitutive_exon
AGCTCTAGAGACTTTACCTAAAGTGGTGTCCCCTGATGGGGAGGGGACAGGA	75643279	75643387	75643229	75643281	1	10	MGP_CAROLIEiJ_G0015653.1	75630799	75650749	Ankrd24	4650	919	203498	No_or_no_constitutive_exon
CTCATCAGCTCCTGACTCTCCATCTCTGTTTTTCTTCCTGAATGGGACAGAT	79854699	79854870	79854920	79854868	-1	10	MGP_CAROLIEiJ_G0015690.1	79836977	79891802	Bpifc	4650	919	203498	No_or_no_constitutive_exon
TCCCCCGGCCCTTCTCCGTTTGCTATGACCCCTACACTCAAAGGGTTGAGGT	81430152	81430201	81430102	81430154	1	10	MGP_CAROLIEiJ_G0015700.1	81366073	81432169	Pah	4650	919	203498	No_or_no_constitutive_exon
GCGTGCGTCCCGTTGTCACTTCTTATATATGATTCTTCTTGTGGGGACAGAT	86778570	86778672	86778722	86778670	-1	10	MGP_CAROLIEiJ_G0015728.1	86525627	86810003	Cfap54	4650	919	203498	No_or_no_constitutive_exon
ATGATCGAAATGATCCACATGCTAACCATTCTTTTCTCACGGGAGTTTAGGT	94131524	94131638	94131474	94131526	1	10	MGP_CAROLIEiJ_G0015772.1	94118406	94148360	1700017N19Rik	4650	919	203498	No_or_no_constitutive_exon
TTTAACTATAGTAGTAATATTGAACTTTCTCTCTTACAGGGTGACAATAGCT	95786636	95786675	95786586	95786638	1	10	MGP_CAROLIEiJ_G0015773.1	95155688	95828803	Mgat4c	4650	919	203498	No_or_no_constitutive_exon
TATATTCATATTTTAACTATGTTTAAAATCTATCTCCCCTGGGGGCTTAGTG	103880698	103880867	103880648	103880700	1	10	MGP_CAROLIEiJ_G0015794.1	103865294	103884895	Csrp2	4650	919	203498	No_or_no_constitutive_exon
AGTTTTCACCTTTAGTTGGGAGATAACTGACACTCTGCTCTCATGGGAAGCT	108201682	108201906	108201632	108201684	1	10	MGP_CAROLIEiJ_G0015814.1	108184859	108232175	Zfc3h1	4650	919	203498	No_or_no_constitutive_exon
GTGTATGTATAGCTAAGCCAACATTTTTTTTTGTGTATTCTGGGGAATAGCA	110115224	110115688	110115738	110115686	-1	10	MGP_CAROLIEiJ_G0015834.1	110110788	110145976	Cpsf6	4650	919	203498	No_or_no_constitutive_exon
ATATGCATTGGCGTTATTTGCCTGTATGCATGTCTGTGTGAGGGTGTCAGGT	112073244	112073733	112073783	112073731	-1	10	MGP_CAROLIEiJ_G0002552.1	112073244	112074196	None	4650	919	203498	No_or_no_constitutive_exon
GTTTTGGTTCCCTGTCTTCCTTATTTCTCATCATCACGTCACACGGGCAGTG	112618123	112618279	112618073	112618125	1	10	MGP_CAROLIEiJ_G0015845.1	112084807	112716852	Grip1	4650	919	203498	No_or_no_constitutive_exon
TGTTCCCTTTGAAAGTACTCGATCCTTTATCACTTCTCTCAGGGTCCGAGTT	113488601	113490963	113488551	113488603	1	10	MGP_CAROLIEiJ_G0013281.1	113484944	113490963	None	4650	919	203498	No_or_no_constitutive_exon
CCCATTTGCTCAGGTCCCCTCCGATGACTTTGTTCCTTCCCCGGGGACAGAA	113898556	113898763	113898813	113898761	-1	10	MGP_CAROLIEiJ_G0015854.1	113890872	113937995	Tbc1d30	4650	919	203498	No_or_no_constitutive_exon
TAGTAAGTCCCTGTCTGATGTGCTTGGGGGGGGGGATGTGGGGACTGCAGGA	119377563	119377717	119377513	119377565	1	10	MGP_CAROLIEiJ_G0015872.1	119368711	119388486	Avil	4650	919	203498	No_or_no_constitutive_exon
TTCTGTTTGCTCTTCATTCTGTCTCTATCTTCTTCGCTTCGGGAAACCAGCC	119459031	119459091	119458981	119459033	1	10	MGP_CAROLIEiJ_G0015880.1	119447891	119462068	Agap2	4650	919	203498	No_or_no_constitutive_exon
TCTGTCAAATGGGGACTCCCCACTCTGAGTCCCTTTCACCCTGGGGGCAGTG	119545878	119546627	119546677	119546625	-1	10	MGP_CAROLIEiJ_G0015885.1	119543686	119548926	Dtx3	4650	919	203498	No_or_no_constitutive_exon
CAGGCCAGCTGTGGTGGCGCACGCCTTTAATCCCAGCACTCGGGAGGCAGAG	119586923	119586966	119587016	119586964	-1	10	MGP_CAROLIEiJ_G0015887.1	119577214	119616524	Kif5a	4650	919	203498	No_or_no_constitutive_exon
CTCTTCTGACTATTCCACCCTCAATACCCTCACCTCTTCCCTTGGGGAAGCT	119688859	119688949	119688999	119688947	-1	10	MGP_CAROLIEiJ_G0015893.1	119682021	119693822	Gli1	4650	919	203498	No_or_no_constitutive_exon
CTGGACAGGTCCTCATGCGCTAACGTCTATCTTCCTCTCTGGGTGGGCAGGC	120484493	120484724	120484443	120484495	1	10	MGP_CAROLIEiJ_G0015920.1	120458926	120492133	Baz2a	4650	919	203498	No_or_no_constitutive_exon
AAAGACCAGAACCACTGAAGTAAAACCTTTGCTTTTTCCGGGGAAACCAGAT	120864042	120865889	120863992	120864044	1	10	MGP_CAROLIEiJ_G0004683.1	120860771	120865889	None	4650	919	203498	No_or_no_constitutive_exon
CCAGGAGGCTCTCCGGGGTCCTTGGACCTGAATTCTGGTTCTGGGGACAGGT	317037	317172	316987	317039	1	11	MGP_CAROLIEiJ_G0016011.1	315203	326146	Pla2g3	4650	919	203498	Yes
GGCCAAGTTCCTATCTTGTATTTTTTTTTTCCCTGGGGGTTGGAAATGAGGA	361576	361615	361665	361613	-1	11	MGP_CAROLIEiJ_G0016014.1	344428	367405	Smtn	4650	919	203498	No_or_no_constitutive_exon
CCACGCCATTCTGTTTCTCCTTGACCAGCCGCCCTGCCCTGGGCAGGTAGAT	1958699	1958862	1958649	1958701	1	11	MGP_CAROLIEiJ_G0016048.1	1952504	1959609	Rhbdd3	4650	919	203498	No_or_no_constitutive_exon
CTGTGTCAAAAAATGGGGGTGCCCTACCACATCATCAAGGGAAAAGCCAGGC	3639533	3639768	3639818	3639766	-1	11	MGP_CAROLIEiJ_G0009483.1	3639533	3640294	None	4650	919	203498	No_or_no_constitutive_exon
TTGTTCTCTGTCTCTTTCCCTTTTAAGATTATTTCCTTTTAATTGGGCAGGT	19197642	19197738	19197592	19197644	1	11	MGP_CAROLIEiJ_G0016137.1	19125267	19315496	Usp34	4650	919	203498	No_or_no_constitutive_exon
GAGAGAGAGAGAGAGAGAGAGAGAGAGAGTATTGATCCTGGGTGATATAGCT	24050888	24050982	24050838	24050890	1	11	MGP_CAROLIEiJ_G0002579.1	24048112	24052095	None	4650	919	203498	No_or_no_constitutive_exon
GGCAGGGATGCAGCAGTAGCTTCCTCAGCAGCCTGGGATCCCAGAGGGAGGC	41299020	41299369	41299419	41299367	-1	11	MGP_CAROLIEiJ_G0002593.1	41299020	41300199	None	4650	919	203498	No_or_no_constitutive_exon
AAGGGCCAAGCTCTCTAGACCCCTCACAGGAAGGACCCACAGGGCTGAAGGA	45094628	45094659	45094709	45094657	-1	11	MGP_CAROLIEiJ_G0016284.1	45091539	45102538	Sqstm1	4650	919	203498	No_or_no_constitutive_exon
GTGATGTTAATATTGCCCCCCTACTGGGGTTATTTGTCCTTGGGTTGAAGGG	45278114	45278253	45278064	45278116	1	11	MGP_CAROLIEiJ_G0016291.1	45273691	45283342	Hnrnph1	4650	919	203498	No_or_no_constitutive_exon
GGAAATCTCCCACTGAAACTAACTGTAGATCACTTTTGGGGAAACAACAGCT	45294836	45294966	45295016	45294964	-1	11	MGP_CAROLIEiJ_G0016292.1	45286118	45328015	Rufy1	4650	919	203498	No_or_no_constitutive_exon
GGAGGGGGGGAGGGAGAGAGAGAGAGAGAGAGAGGGAGAGAGGGAGAGAGAG	53779658	53779944	53779994	53779942	-1	11	MGP_CAROLIEiJ_G0013310.1	53779658	53792417	None	4650	919	203498	No_or_no_constitutive_exon
CCAGCTGCTGGCCCCAGGCATGAAGCTGAGCTGTCCCCTGTAGGGTGCAGGA	53803642	53806270	53803592	53803644	1	11	MGP_CAROLIEiJ_G0016423.1	53792459	53806273	Trim11	4650	919	203498	No_or_no_constitutive_exon
TACTCCTCTCTCTCCACCTGGCCCTGATCTGCTTCTTTCTGGGATTGCAGCT	54317395	54317576	54317626	54317574	-1	11	MGP_CAROLIEiJ_G0016438.1	54300013	54341846	Zkscan17	4650	919	203498	No_or_no_constitutive_exon
TCCATGGCCTGCTTTACTGTTCCCTGAGTGCTCTCTTTGTGATGGGACAGGT	55330585	55330658	55330535	55330587	1	11	MGP_CAROLIEiJ_G0016457.1	55294840	55355128	Myo15	4650	919	203498	No_or_no_constitutive_exon
GGTGAAGAAGAGGAGCAGATCTTGTGTGACTTCTGTCTTGGGGCCAGCAGAG	57646528	57647028	57646478	57646530	1	11	MGP_CAROLIEiJ_G0016499.1	57646011	57677257	Trim16	4650	919	203498	No_or_no_constitutive_exon
AAAAAAAAAGGTGCCCTTTGAAGGTTCTTTGCCTTCGGTTGGGAAGGCAGTC	59936673	59937335	59937385	59937333	-1	11	MGP_CAROLIEiJ_G0016511.1	59936673	59944393	1700086D15Rik	4650	919	203498	Yes
TGCCACCGCCATATGCCATTTTAGTTAATTCTATTTCTTTTGGGGAGCAGGC	60884127	60884369	60884419	60884367	-1	11	MGP_CAROLIEiJ_G0016515.1	60603443	60937196	Dnah9	4650	919	203498	No_or_no_constitutive_exon
AAATTTAACTCCACTTTTCATCACCATTGACCCAGAAAGGGACACAAAAGAA	61774834	61774858	61774784	61774836	1	11	MGP_CAROLIEiJ_G0016520.1	61770919	61783681	Sco1	4650	919	203498	No_or_no_constitutive_exon
ACTGAGTTGTGTGTTCTTCATTTCCTCTCCTTGGCTCTGGTGTGGGACAGGT	63499242	63499357	63499192	63499244	1	11	MGP_CAROLIEiJ_G0016540.1	63415733	63544822	None	4650	919	203498	No_or_no_constitutive_exon
GGCCCCGGGGAGTCGGACGGACGCTTACCTGGCGGCGGGGGCGGCGGCAGCG	64098503	64098725	64098453	64098505	1	11	MGP_CAROLIEiJ_G0016565.1	64093344	64098725	None	4650	919	203498	No_or_no_constitutive_exon
TTGTGCCCTCTTTCCCCATGTGACCTGGGAAGAAGGGAGAAAGTGGGAAGCC	64523694	64523850	64523644	64523696	1	11	MGP_CAROLIEiJ_G0016589.1	64507976	64525912	Zbtb4	4650	919	203498	No_or_no_constitutive_exon
GAAAAGGAACATGGAAGTAACCAGAACCCTCCAAGCTGGAATGGGCGCAGAC	64645985	64646050	64646100	64646048	-1	11	MGP_CAROLIEiJ_G0016602.1	64645765	64649537	2810408A11Rik	4650	919	203498	No_or_no_constitutive_exon
GCAGGGAAGGTAAGGCTGGTAATCAAACCTACATATACTACCAGGGAAAGAC	64664672	64664882	64664622	64664674	1	11	MGP_CAROLIEiJ_G0016604.1	64662197	64664918	Gps2	4650	919	203498	No_or_no_constitutive_exon
TGTCTAGTTCTCTGGAATTGCTTTCTGACCCACTCTCTCTCACAGGGCAGCC	64853910	64854022	64853860	64853912	1	11	MGP_CAROLIEiJ_G0016617.1	64849557	64864563	Asgr2	4650	919	203498	No_or_no_constitutive_exon
AAAAGCCCTTGCCTGGTCTGAGGCTGAGTGCTGTCTTCTCTGGGGAACAGGT	65082277	65082400	65082450	65082398	-1	11	MGP_CAROLIEiJ_G0016627.1	65080342	65087252	Alox12e	4650	919	203498	No_or_no_constitutive_exon
GGAGGGATAAGTCCTGGCGTGGTGGTCCCTGCCCAGCCTAAGGGAGGCAGTG	65201880	65201937	65201830	65201882	1	11	MGP_CAROLIEiJ_G0016630.1	65198978	65207196	Arrb2	4650	919	203498	No_or_no_constitutive_exon
CCTGACAGGTATTTTTCTTCCTGATTGTTGCCTTGGACCTGGGACCATAGCT	65364071	65364182	65364021	65364073	1	11	MGP_CAROLIEiJ_G0016639.1	65325005	65378286	Mink1	4650	919	203498	No_or_no_constitutive_exon
TCAAACTCAGAAATCTACCTGCCTCTGCCTCCCGGGTGCTGGGATTAAAGGC	65636532	65637038	65636482	65636534	1	11	MGP_CAROLIEiJ_G0034446.1	65629842	65638541	None	4650	919	203498	No_or_no_constitutive_exon
GGAACTGGGGGAGATATGTCCACACCAAAGCCCTCTGTTCTGGGGACCAGGT	66769476	66769656	66769706	66769654	-1	11	MGP_CAROLIEiJ_G0016661.1	66760650	66770374	Aipl1	4650	919	203498	Yes
GCAGGGAACTGGTGAGGTCGCAGACGCTGCCTCGTACTTCAGGGGCACAGGC	67127783	67127830	67127880	67127828	-1	11	MGP_CAROLIEiJ_G0016672.1	67115557	67138462	Smtnl2	4650	919	203498	No_or_no_constitutive_exon
TCTTCTCCCTCCCCCCTGGGTTTTCCCACCTCCCCCCTGGGGCTGACGAGGT	67179172	67179333	67179383	67179331	-1	11	MGP_CAROLIEiJ_G0016675.1	67177259	67215909	Spns2	4650	919	203498	No_or_no_constitutive_exon
CTCCACCTGTGGCTCCCACCTGTGTGTGGTGTCACTGTTCTATGGGACAGTC	68071994	68073434	68071944	68071996	1	11	MGP_CAROLIEiJ_G0016695.1	68044212	68073434	None	4650	919	203498	No_or_no_constitutive_exon
ATTGGATCTTTGTGTTGCTAGGTTCTGGCCGAGAAGAGGCAGCTGGGCAGCA	69833116	69833305	69833066	69833118	1	11	MGP_CAROLIEiJ_G0036828.1	69832048	69833305	None	4650	919	203498	No_or_no_constitutive_exon
GGCCATGCCTTCCTACAGCTTCCCTTACCCCTTGGGATCTGGGGGACCAGGT	72401561	72401719	72401769	72401717	-1	11	MGP_CAROLIEiJ_G0016773.1	72399027	72417966	Ankrd13b	4650	919	203498	No_or_no_constitutive_exon
GCTAGCTTTACAACTCATGCTCATTCAGTTGGGGGTGGGGGGTGGGGTAGAT	72812975	72813134	72813184	72813132	-1	11	MGP_CAROLIEiJ_G0016783.1	72811473	72826042	Pipox	4650	919	203498	No_or_no_constitutive_exon
GGGGAGGCCTATTGACTTTTGGTGATCATCCTTGTCTGCTTGGGGAGTAGAA	73341293	73341415	73341465	73341413	-1	11	MGP_CAROLIEiJ_G0016805.1	73338323	73364248	Slc13a2	4650	919	203498	No_or_no_constitutive_exon
ACTCCAACCTGGGACAGTTGATAAACTACTCTGTCCCTGTTCTGGGGAAGGT	73884040	73884182	73883990	73884042	1	11	MGP_CAROLIEiJ_G0016818.1	73866985	73905083	Nos2	4650	919	203498	Yes
GGACCAGCCTCAGCAGCACATATGACTCACATGGCCTTTCTGGGTGACAGGT	78684481	78684706	78684756	78684704	-1	11	MGP_CAROLIEiJ_G0016875.1	78677686	78700026	Mmp28	4650	919	203498	No_or_no_constitutive_exon
GGGTGGTTATGGTGGAGACAGGAGTGGGGGTGGCTATGGCGGGGAGAGAGGA	78743369	78743715	78743319	78743371	1	11	MGP_CAROLIEiJ_G0016876.1	78710133	78745513	Taf15	4650	919	203498	No_or_no_constitutive_exon
ATTTAAGTGGTGTTTTCTTTTTATCCTGCCTTGTGCCTGGGGTGGGACAGGG	79016288	79016385	79016238	79016290	1	11	MGP_CAROLIEiJ_G0016886.1	78990709	79021358	Heatr6	4650	919	203498	No_or_no_constitutive_exon
ATTGATTTGTTTTTCCATTTTTTTTCTCCTTTGTTCTCCTGGGGAAACAGTG	79328817	79328889	79328939	79328887	-1	11	MGP_CAROLIEiJ_G0016891.1	79320168	79370498	Tada2a	4650	919	203498	No_or_no_constitutive_exon
TGGGCATACAGAAGCCCTGCATTTGAACTCTGTCTTTAATTTGGGAACAGAC	80463970	80464074	80463920	80463972	1	11	MGP_CAROLIEiJ_G0002670.1	80460287	80465123	None	4650	919	203498	No_or_no_constitutive_exon
GAATAAGCTGTGTTACCTGGATGACCCTTCCTCACCTACCTGGGGTACAGAG	82791986	82792105	82791936	82791988	1	11	MGP_CAROLIEiJ_G0016931.1	82781983	82803554	Sept4	4650	919	203498	No_or_no_constitutive_exon
GCAGTAAACAAAAACCAAACTCCTTTCTGTTTAGTTGCCTGGGGAAGAAGGC	83202334	83202502	83202552	83202500	-1	11	MGP_CAROLIEiJ_G0016942.1	83200866	83208617	Dynll2	4650	919	203498	No_or_no_constitutive_exon
ATGTTTGTGTTTGTCTGTGTGCGTGTGTGGGGGTGGGTTTGGGGTAGAAGGG	83201427	83201761	83201811	83201759	-1	11	MGP_CAROLIEiJ_G0016942.1	83200866	83208617	Dynll2	4650	919	203498	No_or_no_constitutive_exon
ATAATTAACATCCAGTCTCTTGATAGAGTGCTTTTATTTTAAATTGGGAGCT	85839937	85841760	85841810	85841758	-1	11	MGP_CAROLIEiJ_G0016963.1	85729845	85878613	Stxbp4	4650	919	203498	No_or_no_constitutive_exon
GGTATTTTATCTCTTAAAAAAAAAACTATGTTGACTTTATGGGTGACCAGAG	90010251	90010427	90010201	90010253	1	11	MGP_CAROLIEiJ_G0016976.1	90007303	90013465	Gm21885	4650	919	203498	No_or_no_constitutive_exon
ATTGACATTGTTGATGGTTGCAGGTGAGAGCACAGAGCCGGGATAAGCAGAT	91038553	91038616	91038666	91038614	-1	11	MGP_CAROLIEiJ_G0017004.1	91020966	91057289	Kat7	4650	919	203498	No_or_no_constitutive_exon
AGTGGAAGAGAAGGCCTCCTGGGAGGAAGAGAAGGCCTCCTGGGAGGAAGAG	91870536	91871541	91871591	91871539	-1	11	MGP_CAROLIEiJ_G0017021.1	91866150	91885273	None	4650	919	203498	No_or_no_constitutive_exon
ATACTTTGTGCCCTTCGATTTAAATGTGTTTTCTTATTTTTCATAGGGAGAC	92118118	92118187	92118237	92118185	-1	11	MGP_CAROLIEiJ_G0002691.1	92114359	92125931	None	4650	919	203498	No_or_no_constitutive_exon
CCCCCACCCTCCATGCTCCTGGCTGCTTGTTCTGTCCCTCTGGGGTACAGAG	92823958	92824012	92823908	92823960	1	11	MGP_CAROLIEiJ_G0017047.1	92821838	92840232	Osbpl7	4650	919	203498	No_or_no_constitutive_exon
CTCACACCCTGCTCACACCCTGTTCACACCTGTCTCCCCTGGGCTAACAGAG	93121081	93121150	93121200	93121148	-1	11	MGP_CAROLIEiJ_G0017053.1	93107605	93127683	Gpr179	4650	919	203498	No_or_no_constitutive_exon
GAATGACACCCCCACCTTCCCCTAAGTCACCCGGAGTTCTTGGGGTACAGGT	94236640	94236752	94236590	94236642	1	11	MGP_CAROLIEiJ_G0017086.1	94231689	94240670	Grb7	4650	919	203498	No_or_no_constitutive_exon
TTCTCAATGTCCTTGGCTATCCAGAATTTTTACTTAACTCAGGGCGTCAGCT	94757459	94757595	94757409	94757461	1	11	MGP_CAROLIEiJ_G0017100.1	94752245	94769342	Rapgefl1	4650	919	203498	No_or_no_constitutive_exon
CAACTTAATACAGTTTCTTTATTTGTTTATTTATTTATTGGGAGGGGCAGAT	97301178	97301554	97301604	97301552	-1	11	MGP_CAROLIEiJ_G0017217.1	97298754	97305754	Ptges3l	4650	919	203498	No_or_no_constitutive_exon
CCAGAAGCCCTGCTTTGGCACTAAATGCTTTTTCCTTTCTGGGTACGCAGGG	97370662	97370723	97370773	97370721	-1	11	MGP_CAROLIEiJ_G0017223.1	97368644	97429426	Brca1	4650	919	203498	No_or_no_constitutive_exon
GGTGGAACTGAGTTGGAGACGCTGACCGAAGCTCCTTGTGGGGGGGACAGGA	97992885	97995346	97995396	97995344	-1	11	MGP_CAROLIEiJ_G0017236.1	97992885	98025353	Mpp2	4650	919	203498	No_or_no_constitutive_exon
TCTCTCCCTCTCTCTCTTTCTCAACTGCTTGTCACTACAGGGGGCAAAAGCA	98857134	98858283	98858333	98858281	-1	11	MGP_CAROLIEiJ_G0017266.1	98854364	98867796	Gfap	4650	919	203498	No_or_no_constitutive_exon
TTTGAAAGGTGCACCCGGCTCCGTAGCAGCTACCCCTCCTCGTGTGGGAGGT	98891522	98891768	98891818	98891766	-1	11	MGP_CAROLIEiJ_G0017267.1	98872492	98892176	Kif18b	4650	919	203498	No_or_no_constitutive_exon
CTCCCCGCCACCACCTCAGACTTCACCCTACTCCTGCTGTCTGGGGACAGAG	99148951	99149101	99148901	99148953	1	11	MGP_CAROLIEiJ_G0017275.1	99128655	99156079	Fmnl1	4650	919	203498	No_or_no_constitutive_exon
CTAAGGGTCTCTGGACACCCCCACACTCATGGCATCTCTGGTTGGGGCAGGC	100148201	100148355	100148151	100148203	1	11	MGP_CAROLIEiJ_G0017289.1	100110583	100153697	Crhr1	4650	919	203498	No_or_no_constitutive_exon
GCAAACAGGAGCCACCCCATCACTCTTTCCTTTCTTCTGGGGGACTGTAGCA	101284112	101284276	101284062	101284114	1	11	MGP_CAROLIEiJ_G0017301.1	101229552	101288832	Mrc2	4650	919	203498	No_or_no_constitutive_exon
TCCTGTGCGTTAGAATCGGTTCCTTATGAAGTCTTTGTTTTCTGGGGAAGGG	102107888	102108056	102108106	102108054	-1	11	MGP_CAROLIEiJ_G0017313.1	102101837	102121822	Ccdc47	4650	919	203498	No_or_no_constitutive_exon
GTCTAGATAGTTCAACCTAATGATTATATCTTGCTTTCTGGGGGGAGCAGGA	102664234	102664324	102664184	102664236	1	11	MGP_CAROLIEiJ_G0017327.1	102651297	102669520	Milr1	4650	919	203498	Yes
TAGATGTGGTGGTTTGAATAAGACTGGCCCCCATTGCTGGGCAGTGGGAGGC	103403118	103403178	103403068	103403120	1	11	MGP_CAROLIEiJ_G0034450.1	103401639	103403178	None	4650	919	203498	No_or_no_constitutive_exon
TATAAAGACATTTTAGTTACGGTTTGAATGTTCTTTTTGTACATGGGTAGGT	105945583	105945703	105945753	105945701	-1	11	MGP_CAROLIEiJ_G0017356.1	105900601	105973744	Abca8a	4650	919	203498	No_or_no_constitutive_exon
TGCTCTGACACTAATGGGCACTGGTGGGTGGGGGACCCTTTTGGGAACAGTA	109688091	109688190	109688240	109688188	-1	11	MGP_CAROLIEiJ_G0017371.1	109621936	109903240	Sdk2	4650	919	203498	No_or_no_constitutive_exon
CTTTATTTATTTGGGTTGTCTTCTTCTTTTTTCCCCCTTTGGGATTTAAGGG	110739699	110739792	110739649	110739701	1	11	MGP_CAROLIEiJ_G0017379.1	110737830	110776016	Cd300a	4650	919	203498	No_or_no_constitutive_exon
AACACTCCATTCCCTGACCTCTGACAATCAGTGGGCTTCTGGGGTGACAGGA	111109606	111109841	111109891	111109839	-1	11	MGP_CAROLIEiJ_G0017392.1	111092562	111110773	Grin2c	4650	919	203498	No_or_no_constitutive_exon
ATTTGTATCCATTCCTTCCCTGGTCACTTCCATTCATTTCTGGGAACCAGGA	111195476	111195557	111195607	111195555	-1	11	MGP_CAROLIEiJ_G0017398.1	111193340	111213250	Hid1	4650	919	203498	No_or_no_constitutive_exon
GGGCAGAAACCGCCTCACAGGGTTCACTCACACTGCGTGTGCATGGGCAGAT	111458663	111458847	111458897	111458845	-1	11	MGP_CAROLIEiJ_G0017413.1	111455328	111469414	Slc25a19	4650	919	203498	No_or_no_constitutive_exon
TGCTGTGACGGTGACACACTCACTGGGGTTTGTCCATGTTGGGGAGGAAGCT	111623682	111623761	111623632	111623684	1	11	MGP_CAROLIEiJ_G0017415.1	111610604	111646484	None	4650	919	203498	No_or_no_constitutive_exon
ACAGGCAGGAAGGTTTGACCTCAGTCCTGGTTCACTCTTGGGGAGGACAGGT	112826414	112826548	112826364	112826416	1	11	MGP_CAROLIEiJ_G0017459.1	112755946	112846035	Mgat5b	4650	919	203498	No_or_no_constitutive_exon
CCTCACTGAGCAGGCAGAGCCGCTGACGCACACTGTGTGTTGGGGGGCAGGG	113955806	113955968	113956018	113955966	-1	11	MGP_CAROLIEiJ_G0017478.1	113909986	114021454	Dnah17	4650	919	203498	No_or_no_constitutive_exon
AGTGATTTACTGCCGTCCCAGGCTCTAATCTCAGTTTATTGGGACCACAGGT	114296093	114296206	114296256	114296204	-1	11	MGP_CAROLIEiJ_G0017484.1	114292333	114305146	Cant1	4650	919	203498	No_or_no_constitutive_exon
TGGTTTCCTATTGTGCCTCTCTTCCATATGCCTCTCAATGGGACGGACAGCT	116017986	116018010	116018060	116018008	-1	11	MGP_CAROLIEiJ_G0017509.1	116013472	116061269	Slc38a10	4650	919	203498	No_or_no_constitutive_exon
CCCTCGAGTCTCCCGTTTTCTCTGATCTAACGGCTGTTTGCATGGGGTAGGC	116381731	116381918	116381681	116381733	1	11	MGP_CAROLIEiJ_G0017522.1	116381101	116385367	Mrpl12	4650	919	203498	No_or_no_constitutive_exon
GGATGGGTGATACCCTGTTTCACAGGAACTTGCATTTGTTTGGGGTATAGCT	116469259	116469393	116469443	116469391	-1	11	MGP_CAROLIEiJ_G0017527.1	116461190	116473597	P4hb	4650	919	203498	No_or_no_constitutive_exon
CGGCTCTTGGCCGAGAGCGAGGATCTGGTGACCGAGCTGCAGGGCCGAAGTC	116524002	116524039	116524089	116524037	-1	11	MGP_CAROLIEiJ_G0017533.1	116517795	116524581	Sirt7	4650	919	203498	No_or_no_constitutive_exon
CAGACATTGTCCTCCTGCTCTTCGTCTTTCATTTCAATGGGAACGTGAAGCA	13409607	13409630	13409680	13409628	-1	12	MGP_CAROLIEiJ_G0017631.1	13400348	13412331	Pqlc3	4650	919	203498	No_or_no_constitutive_exon
AGCTTAAACTTTGCTTTTTTTCCTTGTGTTTCTCCCTTGTCTGGGGGCAGAT	27711485	27711609	27711435	27711487	1	12	MGP_CAROLIEiJ_G0017674.1	27676064	27742108	Lamb1	4650	919	203498	No_or_no_constitutive_exon
CGGCTGACCCTGATATTCAGGATGGTGATGAGCAGGTGCTGGGGCAGGAGGT	27891448	27891511	27891398	27891450	1	12	MGP_CAROLIEiJ_G0002771.1	27890579	27891511	None	4650	919	203498	No_or_no_constitutive_exon
TTCTAACATCTGTCTCTTTTCTCGCATGACCCCAACTCTGGTGGGAGCAGGG	37110593	37112752	37110543	37110595	1	12	MGP_CAROLIEiJ_G0017721.1	36707187	37112752	Dock4	4650	919	203498	No_or_no_constitutive_exon
ATAATTCTGTTTCTCTAGGCCACTAACAAACTTTATCCTTGATTGGGCAGCT	40578044	40578241	40577994	40578046	1	12	MGP_CAROLIEiJ_G0017726.1	40376405	40639562	Nrcam	4650	919	203498	Yes
TTCTCTAATCTTCTTTGCCCACTCCTGTGCTGATGCTGATGGGAATAAAGCA	40573693	40573711	40573643	40573695	1	12	MGP_CAROLIEiJ_G0017726.1	40376405	40639562	Nrcam	4650	919	203498	No_or_no_constitutive_exon
TGTTGATAATGTCCAGAGCATCTCAGTCCATCCTTAACAGAGGGAATCAGCT	51212840	51212965	51213015	51212963	-1	12	MGP_CAROLIEiJ_G0017763.1	51203101	51409663	Ralgapa1	4650	919	203498	Yes
CTGTCCGTGTGTGTGCCTCTCTGGCTCTCCTTCGCTCTGTGGGAGGACAGAA	66908086	66908848	66908898	66908846	-1	12	MGP_CAROLIEiJ_G0017834.1	66824209	67014800	Rtn1	4650	919	203498	No_or_no_constitutive_exon
GAGCAGTTGGGTATGTTCAATTTTGTTTCCTTTTCTTCCCCGGGGAATAGCA	69951405	69951610	69951660	69951608	-1	12	MGP_CAROLIEiJ_G0017854.1	69947588	69952564	Gphb5	4650	919	203498	No_or_no_constitutive_exon
AAGCGGATGCTGTATTCTAATGTTTTTCCTGTTTTTTACCCATGGGATAGAA	69947588	69948858	69948908	69948856	-1	12	MGP_CAROLIEiJ_G0017854.1	69947588	69952564	Gphb5	4650	919	203498	No_or_no_constitutive_exon
CTGACTGAGCTGCTGTTTTGTTTGTTGTTGTTTTTCTCTCTTGGGGGCAGGA	71172549	71172852	71172902	71172850	-1	12	MGP_CAROLIEiJ_G0017869.1	71129273	71260494	Sptb	4650	919	203498	No_or_no_constitutive_exon
GATTCATGCTAACTATTCTTTGAGGTTATTGTGTTTAGTTTAAAGGGAAGGT	78036247	78037350	78036197	78036249	1	12	MGP_CAROLIEiJ_G0017921.1	78009310	78061156	Rbm25	4650	919	203498	No_or_no_constitutive_exon
AAAGAAAGCAGTGAAGGCCGTTCTGTGGGTGTCAGCGGATGGGCTCAGAGTT	78188300	78188320	78188370	78188318	-1	12	MGP_CAROLIEiJ_G0017924.1	78171261	78305126	Numb	4650	919	203498	No_or_no_constitutive_exon
AGGAAAAGATCCTTGTGAACCGGCACCATCCTTTTCAATCCACGGGACAGGT	78348927	78349088	78349138	78349086	-1	12	MGP_CAROLIEiJ_G0017927.1	78338435	78366803	Heatr4	4650	919	203498	No_or_no_constitutive_exon
AGCAGTGACCTGAGACACACATCTGCCCCCTCTCATGGCTCTGGGGACAGAT	79176293	79176425	79176475	79176423	-1	12	MGP_CAROLIEiJ_G0017952.1	79169072	79263671	Ltbp2	4650	919	203498	No_or_no_constitutive_exon
TATGGTGCCTCATTTCTTCCTTTTCTTGGGGGGTGTCTTTGGGGCTGCAGGT	79474394	79475573	79475623	79475571	-1	12	MGP_CAROLIEiJ_G0017957.1	79474394	79495234	Prox2	4650	919	203498	No_or_no_constitutive_exon
CAGGAGTCAGTTTGATTTTGTCGTTCTTCTCTGGGCTTGGACATGGGTAGGA	80330927	80331031	80330877	80330929	1	12	MGP_CAROLIEiJ_G0017972.1	80227719	80461084	Ttll5	4650	919	203498	No_or_no_constitutive_exon
GACAGAAAGCTGTGAGTATATTTTTCCCTGGGGAAATATTGCTGGGACAGCA	98387605	98387611	98387661	98387609	-1	12	MGP_CAROLIEiJ_G0018062.1	98377688	98387691	None	4650	919	203498	No_or_no_constitutive_exon
CCTATGGCCTCACTAGAGCAAGAGGCCGGGCAGTGGGGCTGGTTCAGAAGGG	99688245	99688555	99688605	99688553	-1	12	MGP_CAROLIEiJ_G0018086.1	99688245	99694834	None	4650	919	203498	No_or_no_constitutive_exon
TGTCCATGAAAGAGCTCAACAAGAGTACCCCTCTCCTCACCGAGGGACAGGC	103908815	103909320	103908765	103908817	1	12	MGP_CAROLIEiJ_G0018111.1	103901399	103912042	Dlk1	4650	919	203498	No_or_no_constitutive_exon
ATGACAGGGTACATTTCTCCATTTTGTCTCTGTTTCTTGTTTGGGGACAGGC	107098190	107098288	107098140	107098192	1	12	MGP_CAROLIEiJ_G0018153.1	107080027	107101920	Adssl1	4650	919	203498	Yes
GAGACAGTGAGGCATCTCTCCCTCTCTGCCCCACCCTCTTGGGATCACAGCT	107517601	107517756	107517551	107517603	1	12	MGP_CAROLIEiJ_G0018169.1	107470066	107529419	Pacs2	4650	919	203498	No_or_no_constitutive_exon
GGGGGGATGCTGGTGTGGAGGATAATGGCCACAAGACCTGGGAGAGAAAGTC	107530149	107530467	107530099	107530151	1	12	MGP_CAROLIEiJ_G0018170.1	107529530	107541672	Tex22	4650	919	203498	No_or_no_constitutive_exon
TGAGCCATCTCCATTTCTCCTTACCAGCTCATGAATTCCTAGGGGGAGAGCA	107818303	107818583	107818253	107818305	1	12	MGP_CAROLIEiJ_G0037124.1	107817564	107818767	None	4650	919	203498	No_or_no_constitutive_exon
AATGTAAATTGTAAGATTGTTATATAATTCTGCTCATTCTCTGGGGATAGGA	112886137	112886280	112886330	112886278	-1	12	MGP_CAROLIEiJ_G0018184.1	112755211	113067524	Dnah11	4650	919	203498	No_or_no_constitutive_exon
TGGTTATCCATTAGCCAGGAAGCTGATTGACTGTTCCACAAAGGGTGCAGGA	711853	711975	711803	711855	1	13	MGP_CAROLIEiJ_G0018203.1	706845	727142	Akr1c19	4650	919	203498	No_or_no_constitutive_exon
TCCAAGTCTGTGCTTTAAGCCACTGTTAAAACTACTGTGCTTGGGAACAGGG	16659691	16660009	16660059	16660007	-1	13	MGP_CAROLIEiJ_G0018271.1	16653693	16665351	Zscan26	4650	919	203498	No_or_no_constitutive_exon
GATTTTTGCCTTACCTTAAACATAGTTATCATTTTCTGTTTTGGGAGAAGTG	16725081	16725581	16725631	16725579	-1	13	MGP_CAROLIEiJ_G0018275.1	16711760	16729675	Zkscan8	4650	919	203498	No_or_no_constitutive_exon
TATCTTACTTGCTCACTGCGTTCAATGTGACTTTTCTCTTGGGGGCACAGAA	19807438	19807516	19807566	19807514	-1	13	MGP_CAROLIEiJ_G0018347.1	19785368	19824500	Scgn	4650	919	203498	No_or_no_constitutive_exon
CTAATCCCCACTTTCGCTGTTCTCATTTGTCATCTGTTTTGGGAAAAAAGTT	36444225	36444370	36444175	36444227	1	13	MGP_CAROLIEiJ_G0018455.1	36406752	36464975	None	4650	919	203498	No_or_no_constitutive_exon
CATATCTCCCCCTTTCTCTTTATTTCCATCACTTTCTTGGGAAAAACAAGCC	38232615	38232780	38232565	38232617	1	13	MGP_CAROLIEiJ_G0018465.1	37956570	38412019	Phactr1	4650	919	203498	No_or_no_constitutive_exon
GGGAGGTCCCTGTAGAGAGGGCACAAGGGCAAGGGCTCAGCATTGGGAAGGA	40185473	40185484	40185534	40185482	-1	13	MGP_CAROLIEiJ_G0018475.1	40177733	40258275	Dtnbp1	4650	919	203498	No_or_no_constitutive_exon
GTGTGAGGGGGGAGAAAGGGTGTGTGAGGGGGGGACAGAGGGTGTGTGAGGG	43200299	43200380	43200430	43200378	-1	13	MGP_CAROLIEiJ_G0004957.1	43194186	43252445	None	4650	919	203498	No_or_no_constitutive_exon
GAGTTTCCAGAGACCAGGCAGGAGCCAGCAGAGACTCACTGAGCAGGGAGCA	48624719	48624831	48624669	48624721	1	13	MGP_CAROLIEiJ_G0004963.1	48602838	48889892	None	4650	919	203498	No_or_no_constitutive_exon
CTCATGCCCAGGCTGATCTGCTGTGTATCTGATCTCACCCATTGGGACAGAA	49972442	49972549	49972599	49972547	-1	13	MGP_CAROLIEiJ_G0018536.1	49971860	49985090	None	4650	919	203498	No_or_no_constitutive_exon
CCCATATCCAAGCCGGGGCACTTACTGCTTGTTCCTCTCTGGGGGCCTAGTT	50204476	50204616	50204426	50204478	1	13	MGP_CAROLIEiJ_G0018546.1	50201688	50205907	Eif4e1b	4650	919	203498	No_or_no_constitutive_exon
CCGAGGCTGGCCTGGGCTCAGGGCTTGTCCTTCCTGGGTGTGGGGTGCAGAA	50874396	50874548	50874598	50874546	-1	13	MGP_CAROLIEiJ_G0018565.1	50866337	50880908	Dbn1	4650	919	203498	No_or_no_constitutive_exon
AAAATATGAAAAAGATCAAACTGCACAATGGGGATAATGGCCTGGGGAAGCA	56877584	56877623	56877673	56877621	-1	13	MGP_CAROLIEiJ_G0018629.1	56873819	56879390	Cts3	4650	919	203498	No_or_no_constitutive_exon
ATTGGTAGTAGTGGCCAGAGGGTGATGACCCTTGACCTCCCGAAAGGGAGCC	59397549	59397679	59397729	59397677	-1	13	MGP_CAROLIEiJ_G0018636.1	59397549	59429553	Hsd17b3	4650	919	203498	No_or_no_constitutive_exon
TGCAATCATGCGTGTGCGCTGCAGTGAACTCTCAGAAGCTGTTGGGAGAGGT	88667252	88667255	88667202	88667254	1	13	MGP_CAROLIEiJ_G0018792.1	88643446	88689147	Wdr41	4650	919	203498	No_or_no_constitutive_exon
TGGTTTGTTGTGTAATGGATTCTCTCTGTACTTCTCTCTTCTTGGGGAAGCA	90103472	90103571	90103621	90103569	-1	13	MGP_CAROLIEiJ_G0018804.1	90064494	90119020	Ankdd1b	4650	919	203498	No_or_no_constitutive_exon
CACCTCCCTGGGGGGTGGCAGAAGGAGCTAAGGGAGCAGAAGTTGGGAAGGC	95318775	95318780	95318830	95318778	-1	13	MGP_CAROLIEiJ_G0005002.1	95318775	95319391	None	4650	919	203498	No_or_no_constitutive_exon
TCTTTTCTTCCATGTGCTTTTTCTGGATCCTCTGCCTTGGGATTACAAAGAG	97856654	97857019	97856604	97856656	1	13	MGP_CAROLIEiJ_G0018863.1	97847259	98047246	Adamts6	4650	919	203498	No_or_no_constitutive_exon
GAAACCTTATCTCAAAAAAGAAAAATAAAGAGGAGGAGGAGGGAAAAGAGAG	104876579	104876602	104876529	104876581	1	13	MGP_CAROLIEiJ_G0018887.1	104876543	104876602	None	4650	919	203498	No_or_no_constitutive_exon
CATATGCTTTTTTTCCTTGTGTCTCTGTGTGTTGTGTTGGGGAACACAAGGC	106584093	106584564	106584043	106584095	1	13	MGP_CAROLIEiJ_G0018906.1	106564146	106640809	BC067074	4650	919	203498	No_or_no_constitutive_exon
ACTTTGAGATTTTTAACCTTCTTTTTTTATTGTTTTTGGTGGGTGGTTAGAA	9411253	9411742	9411203	9411255	1	14	MGP_CAROLIEiJ_G0018969.1	9346709	9411742	Top2b	4650	919	203498	No_or_no_constitutive_exon
TAAACACTAAATCTACTTCATTTTCTACACTTGTCCTTTGATTGGGGTAGCT	13343216	13343451	13343501	13343449	-1	14	MGP_CAROLIEiJ_G0018992.1	13316265	13385491	Usp54	4650	919	203498	No_or_no_constitutive_exon
GGAACGCTAGTCCTGGAGGCTGGAGACTGACTTCATTTTGGGGGTACTAGGC	13491656	13491885	13491606	13491658	1	14	MGP_CAROLIEiJ_G0018998.1	13480403	13496239	Zswim8	4650	919	203498	No_or_no_constitutive_exon
ATCCCATTTTAACATCAACAGTTTACAACAGCTAATGTTTGGGAACACAGGG	19210342	19210501	19210292	19210344	1	14	MGP_CAROLIEiJ_G0019033.1	19046164	19238096	None	4650	919	203498	No_or_no_constitutive_exon
TATGGGCACACATGTTCACTTGGCATTTCTTGGGTCTCTGGGAGATGTAGTG	23492296	23493089	23493139	23493087	-1	14	MGP_CAROLIEiJ_G0019068.1	23488974	23535730	Nisch	4650	919	203498	No_or_no_constitutive_exon
CTCCTGTCTGACCATCTGTCCCCCTTGGATGTGTTTCCTATGGGAATCAGGT	24942315	24942494	24942265	24942317	1	14	MGP_CAROLIEiJ_G0019094.1	24933675	24985009	Prrxl1	4650	919	203498	Yes
AAGGGGTTGTTTTTCTCATTGCATACCCCAATAGACTCACTGGGGAGCAGAT	25298375	25298560	25298610	25298558	-1	14	MGP_CAROLIEiJ_G0019099.1	25285923	25504804	Wdfy4	4650	919	203498	No_or_no_constitutive_exon
ATTTTGTTAACTGAAAAGGTGACTGAGCTCACTGGGTACTGTGGGTGAAGGG	26364234	26364263	26364313	26364261	-1	14	MGP_CAROLIEiJ_G0019110.1	26362059	26413534	A630023A22Rik	4650	919	203498	No_or_no_constitutive_exon
GTGTTCTTCATAACTGTTTGTTTATTTTCAAGGCCATGGTAGGGGAGGAGTG	41023051	41023157	41023001	41023053	1	14	MGP_CAROLIEiJ_G0019176.1	41016913	41035553	Naa30	4650	919	203498	No_or_no_constitutive_exon
CCATGTCCTGACCACTATGACTGTCCTCTGACACTGTGATCTGGGGACAGGA	42785021	42785154	42785204	42785152	-1	14	MGP_CAROLIEiJ_G0019205.1	42778922	42823668	Tep1	4650	919	203498	No_or_no_constitutive_exon
GAGGTCAGCAGCCCAGTTTCAGCCTTGATGTGACCCCGAGGGGCTGGGAGGC	42844539	42845298	42845348	42845296	-1	14	MGP_CAROLIEiJ_G0019207.1	42844539	42846069	A930018M24Rik	4650	919	203498	No_or_no_constitutive_exon
CATCAGATGGGTTCAGTGGCCCAGCCTATCTCTTTTCTCCCGGGATGCAGTC	44001202	44001309	44001152	44001204	1	14	MGP_CAROLIEiJ_G0019231.1	43998831	44020421	Arhgef40	4650	919	203498	No_or_no_constitutive_exon
TCATATTAACAGGCCTGGGCCCCCTGCCCCGCTGGGATTTATGGGCTAAGCA	45672723	45674690	45674740	45674688	-1	14	MGP_CAROLIEiJ_G0019249.1	45668598	45688619	Dad1	4650	919	203498	No_or_no_constitutive_exon
AGTGCCCGCCGCACACTTCATACCTTTGATCTGCTTGGTTTTGGGCGAAGCT	45698287	45698449	45698237	45698289	1	14	MGP_CAROLIEiJ_G0019250.1	45688702	45705007	Abhd4	4650	919	203498	No_or_no_constitutive_exon
ACATGCCAACCCCCATTGAGTCTTTGTCTTCTCTTGGGTGGGGGATGCAGAC	45948515	45948601	45948651	45948599	-1	14	MGP_CAROLIEiJ_G0019258.1	45939907	45949943	Prmt5	4650	919	203498	No_or_no_constitutive_exon
AGTTAGGAACCTAGACCATCTAACTGTTGGGTCCTATTTTTTGGGGGCAGCA	46075115	46075249	46075299	46075247	-1	14	MGP_CAROLIEiJ_G0019267.1	46070412	46114823	Acin1	4650	919	203498	No_or_no_constitutive_exon
TAGGAACCTAGACCATCTAACTGTTGGGTCCTATTTTTTGGGGGCAGCAGCT	46075115	46075246	46075296	46075244	-1	14	MGP_CAROLIEiJ_G0019267.1	46070412	46114823	Acin1	4650	919	203498	No_or_no_constitutive_exon
TGTCTGTGTCCCAGAGCCTCATCCCCGACATCAAACCCCTGGCGGGGCAGGA	46074863	46074980	46075030	46074978	-1	14	MGP_CAROLIEiJ_G0019267.1	46070412	46114823	Acin1	4650	919	203498	No_or_no_constitutive_exon
GAAGTAGAAGCAGAAGAAGAAAAGGAGGAGGAAGAAGAAGGGGAGGAGAGAG	46407920	46407965	46407870	46407922	1	14	MGP_CAROLIEiJ_G0019284.1	46407876	46407965	None	4650	919	203498	No_or_no_constitutive_exon
GCCCTTGAAGAAAATGGATAGGATTTGCAATTTCTTTTCTGGGGATACAGAG	47133581	47133700	47133750	47133698	-1	14	MGP_CAROLIEiJ_G0019312.1	47122902	47136621	Tgm1	4650	919	203498	Yes
AGGCTCTGGTGTCCTCCTCTTTATTTTCCATGCAAACTTTTTGGGCAAAGAC	47941481	47941561	47941431	47941483	1	14	MGP_CAROLIEiJ_G0019340.1	47911197	47943379	Mphosph8	4650	919	203498	No_or_no_constitutive_exon
AACTTCTTGCAGAGGCATTTTTCCAACGCTTGTGCTTTCTGGGGGTTTAGGT	51498710	51498911	51498660	51498712	1	14	MGP_CAROLIEiJ_G0019374.1	51467047	51504373	Mtmr6	4650	919	203498	No_or_no_constitutive_exon
TCCACCTTGGAGGCATTCCGTATTGTCACATTCCTCCCTGTGATGGGCAGGT	53555394	53555715	53555765	53555713	-1	14	MGP_CAROLIEiJ_G0019390.1	53535025	53601517	Gucy1b2	4650	919	203498	No_or_no_constitutive_exon
ATTAAAATGGACTTAATATTGAGCTGTGTTCTCTGTCCACAGGGTGACAGTG	55225034	55225383	55225433	55225381	-1	14	MGP_CAROLIEiJ_G0019413.1	55225034	55239402	Prss55	4650	919	203498	No_or_no_constitutive_exon
TTTTTTTTTTTTTTCTTTTCCTTTTTCCCATCCACCACTTGGGACCTAAGCG	55739746	55739865	55739696	55739748	1	14	MGP_CAROLIEiJ_G0005053.1	55737200	55743860	None	4650	919	203498	No_or_no_constitutive_exon
GATTGCGGTAGTCCCTTCTTACTCTGAAGTCTCTCCTGGGCGGAGGGCAGGG	57133191	57133356	57133406	57133354	-1	14	MGP_CAROLIEiJ_G0019433.1	57129950	57152446	Gulo	4650	919	203498	No_or_no_constitutive_exon
CCTTCCCCTCCTGGTGGTTGCCTTGCTCCCTGTCCTGGGTGGGCTGGCAGTA	61416538	61416708	61416758	61416706	-1	14	MGP_CAROLIEiJ_G0019479.1	61406471	61454751	Slc39a14	4650	919	203498	No_or_no_constitutive_exon
AGCTGCTGTATCACTGAATTAAAGAGAACTGCCTTCTTTCTTGGGAGTAGGG	61795122	61795316	61795366	61795314	-1	14	MGP_CAROLIEiJ_G0019493.1	61762078	61865334	Xpo7	4650	919	203498	No_or_no_constitutive_exon
GTTTGCCTGGGGTTATAATAACTCAGGGCAAGTAGGATCTGGGTCAACAGCT	64146211	64146318	64146161	64146213	1	14	MGP_CAROLIEiJ_G0019498.1	64083977	64180149	Rcbtb2	4650	919	203498	No_or_no_constitutive_exon
GACAGAGACCCTGTTACTGGAGCTGAATTAACAGATGTGGGACGGTACAGCG	70266717	70268083	70266667	70266719	1	14	MGP_CAROLIEiJ_G0019541.1	70265109	70268083	Kbtbd6	4650	919	203498	No_or_no_constitutive_exon
GCCACATTTTCTGATGTTGTTATATTTGTTCTTTGTTTCGGGGTTGACAGCT	88224208	88224343	88224393	88224341	-1	14	MGP_CAROLIEiJ_G0019557.1	88111803	88494753	Dach1	4650	919	203498	Yes
CTGTATCATAGTGATGAGCTGCTATAACAATGTCATCTTTGGGGTTGTAGAT	108291088	108291201	108291251	108291199	-1	14	MGP_CAROLIEiJ_G0019598.1	108182852	108300597	Uggt2	4650	919	203498	No_or_no_constitutive_exon
CTTTGAAAAGTTGCTTTTTTCCTCACTGTATAAAATTCTTTTGGGTAAAGGC	112778358	112778499	112778308	112778360	1	14	MGP_CAROLIEiJ_G0019622.1	112661183	112901242	Itgbl1	4650	919	203498	No_or_no_constitutive_exon
GTGGAAAGCAGACCCTAACCACAGGTACTTTGTTTCTGCTCACTGGGAAGCG	833373	833488	833323	833375	1	15	MGP_CAROLIEiJ_G0019629.1	770147	894643	Oxct1	4650	919	203498	No_or_no_constitutive_exon
GTCCAAAGGATGTCCTTTTGGCGTGGGTGTCTAGAATGTTGGGAGTTTAGAG	3734727	3738707	3734677	3734729	1	15	MGP_CAROLIEiJ_G0019644.1	3669218	3738707	Lifr	4650	919	203498	No_or_no_constitutive_exon
ATGAGATACACAAAGCATCTAACACAATCTCTTTTGTCTGGGCAGGCAAGGT	3851845	3851950	3852000	3851948	-1	15	MGP_CAROLIEiJ_G0019645.1	3747214	3924988	Egflam	4650	919	203498	No_or_no_constitutive_exon
CCAGCCGTTCCTGGAAGCTATGCTGACCTATGCTTGTTTTGGCAGGGTAGGG	8726912	8727069	8726862	8726914	1	15	MGP_CAROLIEiJ_G0019682.1	8664960	8732483	Mtmr12	4650	919	203498	No_or_no_constitutive_exon
GATTGACTTTGTAACCCTTTCTCTGCCCTTTCTTGGGGGTGGGGAAACAGGT	21205378	21205622	21205328	21205380	1	15	MGP_CAROLIEiJ_G0019696.1	21040499	21234057	Myo10	4650	919	203498	No_or_no_constitutive_exon
AGCCCAGGCTGGCTTTAATCTCACGATTTTCCTAAGTGCTGGGGTAACAGAT	32315873	32316040	32315823	32315875	1	15	MGP_CAROLIEiJ_G0019746.1	32301018	32316040	4930447A16Rik	4650	919	203498	No_or_no_constitutive_exon
AGAGGCAGAGGATGATGATGATGATGATGGTGGAGAGGAAGGGTTGGAAGAT	33105044	33105305	33105355	33105303	-1	15	MGP_CAROLIEiJ_G0005080.1	33105044	33106991	None	4650	919	203498	No_or_no_constitutive_exon
ATCCTGAAGAAGTGTGTCCTTGACGTTTAGATGGTTGCGTCATGGGAAAGTG	52042099	52042265	52042315	52042263	-1	15	MGP_CAROLIEiJ_G0019808.1	52032314	52044453	9130401M01Rik	4650	919	203498	No_or_no_constitutive_exon
CTGGGTATTCACACCAGTTTCGTGTTTCCTTCCTCCCCCGGGCCGGGCAGTG	68078143	68078308	68078093	68078145	1	15	MGP_CAROLIEiJ_G0019869.1	68053517	68126471	Adgrb1	4650	919	203498	No_or_no_constitutive_exon
TTTAGGGAAGTGTCCCCTGACTTGACCTTTGGGTCATCTATGGGGGACAGGA	68162482	68162605	68162655	68162603	-1	15	MGP_CAROLIEiJ_G0019870.1	68142411	68172437	Mroh4	4650	919	203498	No_or_no_constitutive_exon
GCTGGTCTGGTTGCTTGGTCCTTATTGCTCCCTTGGATGGGTGGGTGCAGGT	70251490	70251629	70251679	70251627	-1	15	MGP_CAROLIEiJ_G0019918.1	70245557	70277287	Oplah	4650	919	203498	No_or_no_constitutive_exon
GTAAAGATTACCTAGTTCCTTTTCCTTTCACATTCGTGTGGGTAACGAAGAG	70296963	70298585	70298635	70298583	-1	15	MGP_CAROLIEiJ_G0019922.1	70295422	70299429	Sharpin	4650	919	203498	No_or_no_constitutive_exon
GGGCCTGGTGCCTGTTTCCTCAGTGACAGAAGTGGGCTTGGGAGGGACAGCT	70606447	70606562	70606397	70606449	1	15	MGP_CAROLIEiJ_G0019940.1	70604287	70612711	Kifc2	4650	919	203498	No_or_no_constitutive_exon
CTTCATTGAGGAAGCCGCTGAGTACCTGCAGCACACATCGGGCAGGGAAGAC	71762087	71762154	71762204	71762152	-1	15	MGP_CAROLIEiJ_G0019969.1	71756270	71764636	Apol8	4650	919	203498	No_or_no_constitutive_exon
CCTCGTCAGTGTCTCCACTCTCTCTTCCCTGGTCGGCGGCGGGTGCACAGAG	72433149	72433243	72433099	72433151	1	15	MGP_CAROLIEiJ_G0019983.1	72424659	72435183	Kctd17	4650	919	203498	No_or_no_constitutive_exon
GATCATAGTTTCCAACATCTTGTCTTCCTCCTCTTCCCTGGGTAAAAAAGAG	73128282	73128722	73128772	73128720	-1	15	MGP_CAROLIEiJ_G0020005.1	73126016	73138810	1700088E04Rik	4650	919	203498	No_or_no_constitutive_exon
TGGAGCAGGCTCCCCCACACTAAAGGCCACCTCTCTTGCCTCCAGGGGAGAT	73281744	73281801	73281851	73281799	-1	15	MGP_CAROLIEiJ_G0020010.1	73256107	73283851	Baiap2l2	4650	919	203498	No_or_no_constitutive_exon
GAAGACACTGCTGACCGCCCTCCAGTGCCCATCTTTGAGTGGGTGTAAAGCC	76407443	76407456	76407506	76407454	-1	15	MGP_CAROLIEiJ_G0020086.1	76404378	76408703	Cyp2d10	4650	919	203498	No_or_no_constitutive_exon
AAGGGGTACCTTTGTAGAAATGACATTTCCTAGGCGTGGGCAAGGAGGAGGC	77102728	77103957	77102678	77102730	1	15	MGP_CAROLIEiJ_G0020091.1	77088298	77116388	Serhl	4650	919	203498	No_or_no_constitutive_exon
GATCCCTAGCAGTAAAACTTGTCAGTTTACTGGTCCTGGGAGCAACAGAGGC	77115577	77115649	77115699	77115647	-1	15	MGP_CAROLIEiJ_G0020092.1	77113168	77122844	Rrp7a	4650	919	203498	No_or_no_constitutive_exon
AGCAACTTTTTTTTTTCTCAATGACTCTATTCTTTTCTTTTGTGGGGAAGCT	77899247	77899449	77899499	77899447	-1	15	MGP_CAROLIEiJ_G0020106.1	77867424	78065409	Efcab6	4650	919	203498	No_or_no_constitutive_exon
AAAAGACCTCTTCCTGTCCTTGCTAGGCCATGTGCTTCTTGTGTGGGCAGGT	78111892	78112247	78112297	78112245	-1	15	MGP_CAROLIEiJ_G0020108.1	78111892	78122897	Pnpla5	4650	919	203498	No_or_no_constitutive_exon
CTCGAGACTTAGTTTTGATTTTTTTTTTTCTTTTCTTTTTTGGGACCAAGGG	78783240	78783335	78783385	78783333	-1	15	MGP_CAROLIEiJ_G0020117.1	78783239	78855295	Phf21b	4650	919	203498	No_or_no_constitutive_exon
TGGGGAACACCTGGGGCCAGGGGCTTGGAGTTATAGGGGCACGAAGCCAGTA	83233620	83234076	83234126	83234074	-1	15	MGP_CAROLIEiJ_G0020159.1	83233573	83262170	Sbf1	4650	919	203498	No_or_no_constitutive_exon
AACTGTGCACACTTACATTTCCATCTTTTGTTGTTTCGGGGTGGAAAAAGGG	85592443	85592661	85592393	85592445	1	15	MGP_CAROLIEiJ_G0020185.1	85529381	85670621	Lrrk2	4650	919	203498	No_or_no_constitutive_exon
TATGGAGCAGGCTAAAACACACATGTGTGCTTTCTGTTGTGGGTGCGCAGCC	90426863	90426964	90427014	90426962	-1	15	MGP_CAROLIEiJ_G0020207.1	90421946	90434222	Slc38a2	4650	919	203498	No_or_no_constitutive_exon
GCTTTGGGGGCCATGCCCCGTCCCCCAAATGCTCCCCTATGCCGGGCAAGGT	91453941	91454284	91453891	91453943	1	15	MGP_CAROLIEiJ_G0002933.1	91452111	91454284	None	4650	919	203498	No_or_no_constitutive_exon
CCCTCCTCCTGCCTTCTCTCCTTGCCTGTTCCTGGTCTGCCTGGGAGTAGCC	93139030	93139180	93139230	93139178	-1	15	MGP_CAROLIEiJ_G0020266.1	93127083	93163577	Nckap5l	4650	919	203498	No_or_no_constitutive_exon
TCCCTCTCCTGCCTCCTCACCTTTGCTTCCTGTCCTTCCTGGGTGGACAGGA	93137699	93137819	93137869	93137817	-1	15	MGP_CAROLIEiJ_G0020266.1	93127083	93163577	Nckap5l	4650	919	203498	No_or_no_constitutive_exon
GGCACTGGCAGGAGGACACCACTCAACCTGTTCTTTTCACATGGGTACAGAC	93406778	93406932	93406728	93406780	1	15	MGP_CAROLIEiJ_G0020273.1	93379257	93410441	Asic1	4650	919	203498	No_or_no_constitutive_exon
TTTACAGGTCACTAAGGATACACCCGGTTCTGTGTTTTGAAATGGGTCAGAG	94047995	94048054	94047945	94047997	1	15	MGP_CAROLIEiJ_G0020285.1	94046997	94048054	None	4650	919	203498	No_or_no_constitutive_exon
GATTCAAACTGGGATAACACCACGTTCTGTCCTCCACTTTAATGGGGCAGGA	94168896	94169012	94168846	94168898	1	15	MGP_CAROLIEiJ_G0020291.1	94166299	94177089	Letmd1	4650	919	203498	No_or_no_constitutive_exon
GTCACTCCGTGCCTTGTCTCTTCACCATCTTCCTGCCTCTGGGACACTAGAT	95597075	95597201	95597251	95597199	-1	15	MGP_CAROLIEiJ_G0020323.1	95593557	95601637	None	4650	919	203498	No_or_no_constitutive_exon
TTAAGGGGCCGTGGGGGCTGGGGTTCAGTGCGCCTCCTCTTGGGGTACAGAA	96060789	96060991	96061041	96060989	-1	15	MGP_CAROLIEiJ_G0020342.1	96051770	96068307	Itgb7	4650	919	203498	No_or_no_constitutive_exon
GGAAGAACATATACAAACCATCACAAATATTCTTCTTTACTGGGCAACAGGT	96383198	96383396	96383446	96383394	-1	15	MGP_CAROLIEiJ_G0020358.1	96365267	96463471	Gm28047	4650	919	203498	No_or_no_constitutive_exon
ATTCCTACTTCACTAACCCTTCCTTATCCTGCCACCTCGCCGGGGGCCAGGA	96858093	96858439	96858043	96858095	1	15	MGP_CAROLIEiJ_G0020369.1	96846630	96860314	Hoxc6	4650	919	203498	No_or_no_constitutive_exon
GAATTCTTTTCTCACACAACCTAATTTTTCCTCTTCTTTTGGGGATTCAGGA	97142749	97142827	97142699	97142751	1	15	MGP_CAROLIEiJ_G0020375.1	97119841	97146119	Copz1	4650	919	203498	No_or_no_constitutive_exon
GTAGTGCTGGGCTGGAGGCTGTACTAACTGTCGTTTCAGGGAAGGTGAAGTT	10334867	10335247	10335297	10335245	-1	16	MGP_CAROLIEiJ_G0020472.1	10330847	10401772	Pdxdc1	4650	919	203498	No_or_no_constitutive_exon
TCCCCAGGAGGGACTTCACCTGCGTCAGTGAGCTGTTCTGGGGATGGGAGTA	10820193	10820420	10820470	10820418	-1	16	MGP_CAROLIEiJ_G0034471.1	10820193	10821387	None	4650	919	203498	No_or_no_constitutive_exon
AGAAGTTGCTAACATTGAATTTGTCCAAGTTGGTGGGGTCCTGTGAGAAGAA	13594094	13594363	13594044	13594096	1	16	MGP_CAROLIEiJ_G0002955.1	13591057	13594363	None	4650	919	203498	No_or_no_constitutive_exon
ACCTTACCCCTATCTACCTTGCCCCTCTGGACCTTGGGTTTGGAACACAGGC	17868600	17868674	17868724	17868672	-1	16	MGP_CAROLIEiJ_G0020588.1	17863586	17878552	Clcn2	4650	919	203498	No_or_no_constitutive_exon
TCATCACCTGGTGATTTTCAGCTAGTTATGAACAATTTTCTGGGAAGCAGCT	26471728	26471915	26471965	26471913	-1	16	MGP_CAROLIEiJ_G0020639.1	26447334	26578407	Atp13a4	4650	919	203498	No_or_no_constitutive_exon
TACTGACTATTTTTTCTTTTCTTTTTCTTTCTTTTTGGGGGGGGGTCTAGGT	30000204	30000281	30000154	30000206	1	16	MGP_CAROLIEiJ_G0020683.1	29922745	30034657	Lrch3	4650	919	203498	No_or_no_constitutive_exon
TATCCCTCCTTACCTTGTCACTGAGTTCTTACTTTTCTTTGGGGGGCCAGGG	30004638	30004690	30004588	30004640	1	16	MGP_CAROLIEiJ_G0020683.1	29922745	30034657	Lrch3	4650	919	203498	No_or_no_constitutive_exon
TAAGGTCCAGTGGTGAGGTTCTAACTCCCTTCCTCTTCCTGGGAGTCTAGCA	30007284	30007335	30007234	30007286	1	16	MGP_CAROLIEiJ_G0020683.1	29922745	30034657	Lrch3	4650	919	203498	No_or_no_constitutive_exon
CCATCTGCCTGACCAGCTTGGTGACCATGGCCTTTGTCCTGGTGGGTCAGGT	30651653	30652200	30651603	30651655	1	16	MGP_CAROLIEiJ_G0020690.1	30543416	30695708	Slc12a8	4650	919	203498	No_or_no_constitutive_exon
ACCCTCCCGCATTTTCCTTTCCTCCCTAATTGTCACTTTCTGGGGGTTAGGT	31000219	31000983	31000169	31000221	1	16	MGP_CAROLIEiJ_G0002966.1	30999911	31000983	None	4650	919	203498	No_or_no_constitutive_exon
CGGGGCTGGGGCGCGGGGAGCGGGGAGACCTACAGGCCAGGCGGGGTTAGGG	32698128	32698381	32698078	32698130	1	16	MGP_CAROLIEiJ_G0020703.1	32579812	32702645	Sema5b	4650	919	203498	No_or_no_constitutive_exon
CTATAAAGTCATTATATTAAGATCTCTTATTTTATTTTATGGGGAAACAGAA	33061827	33061922	33061777	33061829	1	16	MGP_CAROLIEiJ_G0020709.1	33026103	33086130	Kpna1	4650	919	203498	No_or_no_constitutive_exon
GTTTAAATTATTAGGTGGTGCATTTCTTATGGTCTTCTGGGTAGACACAGTC	40940043	40940787	40940837	40940785	-1	16	MGP_CAROLIEiJ_G0020762.1	40940043	40994287	Atp6v1a	4650	919	203498	No_or_no_constitutive_exon
GCCCTGTGGTTTGGGGCTTAAGACTCTAATGTTAACTGCCGGGAAATCAGTC	47366918	47367950	47366868	47366920	1	16	MGP_CAROLIEiJ_G0005149.1	47338951	47368612	None	4650	919	203498	No_or_no_constitutive_exon
TTTGTCAGGTTGGAATGATGACAGATCGCACCTTCTTTCTTTGGGAACAGAC	52279405	52279509	52279559	52279507	-1	16	MGP_CAROLIEiJ_G0020807.1	52272074	52298668	Nfkbiz	4650	919	203498	No_or_no_constitutive_exon
AATAGTAAACCTAATGAAAACAAATGTGTATCTTTTTCTCTGGGGTGTAGCA	55657692	55657805	55657642	55657694	1	16	MGP_CAROLIEiJ_G0020850.1	55647707	55700125	Gabrr3	4650	919	203498	No_or_no_constitutive_exon
ACTCTCACACAAAAGTATTCTTGTGTTCTTCTACCTACAGGGGCTGACAGAC	65410190	65410286	65410336	65410284	-1	16	MGP_CAROLIEiJ_G0037168.1	65407113	65411454	None	4650	919	203498	No_or_no_constitutive_exon
AACATTTTTTTTCAATTTTATTTTCTTTCATTCTATCTCATTAAAGGGAGTT	70872146	70872215	70872096	70872148	1	16	MGP_CAROLIEiJ_G0020874.1	70866745	70876841	Rbm11	4650	919	203498	No_or_no_constitutive_exon
CTCTCCTTACAACTACAAGATGTTTTGTTTGTATCTCTCCACGGGACCAGCC	72185907	72186234	72186284	72186232	-1	16	MGP_CAROLIEiJ_G0005156.1	72182897	72189380	None	4650	919	203498	No_or_no_constitutive_exon
CACATCCTGTTTCCGGCCTAAGCAATACTTCTCCAGCCCCTGCCAGGGAGGC	83314841	83315011	83314791	83314843	1	16	MGP_CAROLIEiJ_G0020917.1	83305639	83315356	4930553J12Rik	4650	919	203498	No_or_no_constitutive_exon
CAAATGTGTCTCCAAGGAAGATGCGACATGGGGGGTGGGGTGGGGCTGAGGG	85951390	85951541	85951340	85951392	1	16	MGP_CAROLIEiJ_G0020961.1	85931666	85951541	Ifngr2	4650	919	203498	No_or_no_constitutive_exon
GAAAGAGCAATTTTTTTTTTTTTTTTTTTTTTTTTGCCATGAGGGTAAAGGT	86471165	86471222	86471115	86471167	1	16	MGP_CAROLIEiJ_G0020971.1	86445643	86474860	Slc5a3	4650	919	203498	No_or_no_constitutive_exon
CTATAGACATCAGTTAAACCTCTGACTTCTTTCCTGTTCTGGGGACACAGGT	88495642	88496074	88495592	88495644	1	16	MGP_CAROLIEiJ_G0020984.1	88478409	88501183	None	4650	919	203498	No_or_no_constitutive_exon
GCTGGCCTCAAACTCTGCCTGCCTCTGCCTCCCAAATGCTGGGATTAAAGGC	90716784	90716877	90716927	90716875	-1	16	MGP_CAROLIEiJ_G0020999.1	90716784	90720530	Hmgn1	4650	919	203498	No_or_no_constitutive_exon
TGAATTCTTGCAACCCTCTTCGTAGAGTTGGTGATCAAAGAACTTGGGAGCA	92049255	92049319	92049369	92049317	-1	16	MGP_CAROLIEiJ_G0021009.1	92038982	92063241	None	4650	919	203498	No_or_no_constitutive_exon
ACGGCTTCGAATTTTCTTCTCCGTCTGTTTCTACACACCCCACTGGGAAGCT	4088236	4088406	4088186	4088238	1	17	MGP_CAROLIEiJ_G0021047.1	4083301	4110366	Mas1	4650	919	203498	No_or_no_constitutive_exon
AACAGAAAGAAAGAAAAAGACAGATGAGGGGGGCAGGGAGGGAGAGAGAGAG	12913170	12913674	12913120	12913172	1	17	MGP_CAROLIEiJ_G0021099.1	11307190	12913674	Chd1	4650	919	203498	No_or_no_constitutive_exon
CTTCTAACCTCAAAAACACTTACATTTCTACCCTTGTCTTGGGGAAGTAGGG	20095417	20095540	20095590	20095538	-1	17	MGP_CAROLIEiJ_G0021180.1	20075611	20169593	Abca17	4650	919	203498	Yes
GGGCCGACTGGGCCCCTCAGGCCTTTCTGACCCTGTGTGGGTGGCGGCAGGT	20472284	20472438	20472488	20472436	-1	17	MGP_CAROLIEiJ_G0021194.1	20469970	20480838	Slc9a3r2	4650	919	203498	Yes
GTCTTCTTTTCATGCTCCTGTTTTTTATCTATGCTGCCCTGGGAGTGGAGCT	21211656	21211672	21211722	21211670	-1	17	MGP_CAROLIEiJ_G0021237.1	21207135	21266609	Cacna1h	4650	919	203498	No_or_no_constitutive_exon
GAGCCAGAGTGGTACATGCAGGGGCTAGAGGGTGCCTGGCATGGGTACAGCA	21615391	21615819	21615341	21615393	1	17	MGP_CAROLIEiJ_G0021247.1	21607496	21617293	Narfl	4650	919	203498	No_or_no_constitutive_exon
CACCAGTGAATATGGAAGCTCAGGAGCTCTGTGGGATCCCATGTGGGGAGGA	21688630	21688744	21688794	21688742	-1	17	MGP_CAROLIEiJ_G0021259.1	21679083	21696498	Wdr90	4650	919	203498	No_or_no_constitutive_exon
GCCAAGGCTGAGCGCCTCTCACAGTACGGGGTCATGTGCCCGGCGGGCAGGT	22806016	22806228	22805966	22806018	1	17	MGP_CAROLIEiJ_G0021291.1	22781279	22813507	Syngap1	4650	919	203498	No_or_no_constitutive_exon
GCTGAGCGCCTCTCACAGTACGGGGTCATGTGCCCGGCGGGCAGGTGAAGGA	22806022	22806228	22805972	22806024	1	17	MGP_CAROLIEiJ_G0021291.1	22781279	22813507	Syngap1	4650	919	203498	No_or_no_constitutive_exon
ACATCCTTAAAAGGATGCTTTTTTCCCCCTCTTACGTTGGGTACGGGAAGGC	24033174	24033323	24033124	24033176	1	17	MGP_CAROLIEiJ_G0021314.1	24030819	24059735	Zfp523	4650	919	203498	No_or_no_constitutive_exon
CTGTCCTTGTGCACATGCTTCCTGGATGCCTGTCCATTTGGGGAGACCAGGC	25574601	25574714	25574551	25574603	1	17	MGP_CAROLIEiJ_G0021349.1	25487222	25576983	None	4650	919	203498	No_or_no_constitutive_exon
GAAGTATGTCTCCAGTTTGCTCTCCCTGTTTTTTCCTTGCATGATGGGAGCT	27030169	27030237	27030119	27030171	1	17	MGP_CAROLIEiJ_G0003010.1	27024197	27034195	None	4650	919	203498	No_or_no_constitutive_exon
CCCCCTCATGTGTCCCCCCCTTCTGACTGCCCACCTGTATGGGGGGACAGGG	28269925	28270004	28270054	28270002	-1	17	MGP_CAROLIEiJ_G0021383.1	28261080	28274156	Rasal3	4650	919	203498	No_or_no_constitutive_exon
GATCTCTTGCCTCTCACTCCATCTGTGTGTGTCTCTCTCTGGGGTACCAGGA	30372120	30372331	30372070	30372122	1	17	MGP_CAROLIEiJ_G0021440.1	30369188	30397615	Col11a2	4650	919	203498	No_or_no_constitutive_exon
ACTAGATCAAATCAGTGCCTGTTGCCCCTTCCTTCTCTCCTGGGGACCAGGA	31758967	31759064	31758917	31758969	1	17	MGP_CAROLIEiJ_G0021492.1	31757160	31767340	Vwa7	4650	919	203498	Yes
CCCTTCCGAGGGATTCAGATCTCGATCCCCTTTCCTTCCTCGCGGGACAGAT	31786548	31786672	31786722	31786670	-1	17	MGP_CAROLIEiJ_G0021494.1	31769283	31787384	Msh5	4650	919	203498	No_or_no_constitutive_exon
TCCTGTGCCTGTGCCCTTCAGCCAAGTGCCGCTATGCCCTGGGCATGCAGGA	32469167	32469241	32469291	32469239	-1	17	MGP_CAROLIEiJ_G0021531.1	32457151	32479957	Ddr1	4650	919	203498	No_or_no_constitutive_exon
GTTTGGAGAAGTCCTAGGGTTGGCGGGCCTGACTAGGAGAGGGGGGCCAGGC	32913294	32913567	32913617	32913565	-1	17	MGP_CAROLIEiJ_G0021543.1	32909648	32914393	H2-T3	4650	919	203498	No_or_no_constitutive_exon
CCAGACCTAGGACTCACTTTAACTTTTAGTTCAGGGGATTCCTAGGGAAGGG	32978690	32979019	32979069	32979017	-1	17	MGP_CAROLIEiJ_G0037204.1	32976966	32979670	None	4650	919	203498	No_or_no_constitutive_exon
AGGGAGGAAGAAGCCTTAAAGTGACTAGAGTCTGAATGGGGGTGGGGCAGAC	33487328	33487604	33487654	33487602	-1	17	MGP_CAROLIEiJ_G0021551.1	33485000	33488427	H2-M10.4	4650	919	203498	No_or_no_constitutive_exon
ACCAGTTTCGTGCAAGGTTTTTGGTCCAAATACGACCGGGGCGGGGCCAGGC	33983739	33984015	33984065	33984013	-1	17	MGP_CAROLIEiJ_G0021563.1	33979349	33984765	H2-M5	4650	919	203498	No_or_no_constitutive_exon
TTTCCTGTATGATTCATTTCTCATGAATTTTAGGCACTCCTGTAGGGTAGTT	35174018	35174038	35173968	35174020	1	17	MGP_CAROLIEiJ_G0021604.1	35167936	35175925	Olfr138	4650	919	203498	No_or_no_constitutive_exon
ATTATTTTTTTTCACTGACATATGCTCCATATTCATTCCTGGGTGTGCAGGT	37311374	37311469	37311519	37311467	-1	17	MGP_CAROLIEiJ_G0021611.1	37129489	37326678	None	4650	919	203498	No_or_no_constitutive_exon
GATCATTTATGAGCAAATCTACTTGTTATTTTCCTTTGGGAAATCAACAGGT	37896154	37896270	37896104	37896156	1	17	MGP_CAROLIEiJ_G0021620.1	37877827	37905010	Mut	4650	919	203498	No_or_no_constitutive_exon
AATTACATGTGTCATTGGTGATTTAGTTGGAGAAGGAACGGGAGAAGGAGAT	42269126	42269411	42269461	42269409	-1	17	MGP_CAROLIEiJ_G0021648.1	42266661	42272148	Hsp90ab1	4650	919	203498	No_or_no_constitutive_exon
CCACTGCCCGGCTAGCACAGGGAATTTTATCTTCTGTACTGGGAAGCCAGTA	43143559	43143833	43143883	43143831	-1	17	MGP_CAROLIEiJ_G0021670.1	43142582	43149157	Slc22a7	4650	919	203498	No_or_no_constitutive_exon
AAAGGAGAAGTCCTCTGAGGAAATGCCTTGTCTCTTTGGGGATGAGTTAGTG	43353438	43353658	43353708	43353656	-1	17	MGP_CAROLIEiJ_G0021677.1	43343563	43358709	Klc4	4650	919	203498	No_or_no_constitutive_exon
TGAGGGAGGAGGCGAGGCCAGCTTTAACATCCCTGGTGTGGGTGTGATAGGT	43439976	43440116	43439926	43439978	1	17	MGP_CAROLIEiJ_G0021684.1	43427075	43440666	Pex6	4650	919	203498	No_or_no_constitutive_exon
GGTGCTGGAGGCCTAAGCAGATGGTGTCTGTGGCCCTGCCGGGAACCCAGGT	43441175	43441528	43441578	43441526	-1	17	MGP_CAROLIEiJ_G0021685.1	43440778	43444048	Gnmt	4650	919	203498	No_or_no_constitutive_exon
ATACTGTGGTGTTGGACTTAAACTGACAAAATCCCTTCTTGGGCCAACAGGT	46625526	46625609	46625476	46625528	1	17	MGP_CAROLIEiJ_G0021733.1	46347745	46639496	Kif6	4650	919	203498	No_or_no_constitutive_exon
CACTTGGCATTCTCTTTTTCTCCTCTCACCTGAATCCGGTCTGGGGACAGCA	53009123	53009135	53009185	53009133	-1	17	MGP_CAROLIEiJ_G0021777.1	52999141	53062990	Ptprs	4650	919	203498	No_or_no_constitutive_exon
AGGCCATACTGTGGCAGCATAGGTCAGAGGTGTCTCTTTCCAAGGGGCAGGC	53191198	53191299	53191148	53191200	1	17	MGP_CAROLIEiJ_G0021780.1	53170182	53191935	Safb	4650	919	203498	No_or_no_constitutive_exon
AGATGACAATCTCTTCTTTCCCTCTTGTGCTGCCCTGGCATGGGCTGAAGTC	53489680	53489768	53489818	53489766	-1	17	MGP_CAROLIEiJ_G0021794.1	53484375	53531295	Mllt1	4650	919	203498	No_or_no_constitutive_exon
ATGGAACAAGTAATTCTTTCCTTCTTTGTTTTTAATTTGGGGACATGCAGGG	54043411	54043596	54043361	54043413	1	17	MGP_CAROLIEiJ_G0021814.1	53956827	54082874	Adgre1	4650	919	203498	Yes
ATGTCCCACCTCCTTTTTGTTTTCGCCCTTCTGTGATTTCCCGGGGATAGGC	65355993	65356110	65355943	65355995	1	17	MGP_CAROLIEiJ_G0021847.1	65208159	65358420	Epb41l3	4650	919	203498	Yes
TATTAGCCTCTCAGCGGCTGTTTCCTCATTTGTTCTCTCCCGGGTGGCAGGT	67686464	67686582	67686414	67686466	1	17	MGP_CAROLIEiJ_G0021862.1	67643044	67702218	Togaram2	4650	919	203498	No_or_no_constitutive_exon
TCCAATGGCCCGAGACTGATGGGGCTACGCTCCTCCTCCGTGCGGGGCAGTG	67688631	67688770	67688581	67688633	1	17	MGP_CAROLIEiJ_G0021862.1	67643044	67702218	Togaram2	4650	919	203498	No_or_no_constitutive_exon
CTTCTTACTGTGTATAAAATGGTTTAATAGCAAACTTTCTTGGGTAACAGAA	74657543	74657630	74657680	74657628	-1	17	MGP_CAROLIEiJ_G0021891.1	74654943	74672620	Cebpz	4650	919	203498	No_or_no_constitutive_exon
TGCTACAGTGTCAATAACAACACTCCCTTTCCTTTGTCTTTGGGCAGGAGAC	79351720	79351820	79351670	79351722	1	17	MGP_CAROLIEiJ_G0021919.1	79294633	79409952	Mta3	4650	919	203498	No_or_no_constitutive_exon
TCGAACTCAGAAATCCACCTGGCTCTGCCTCCTGAGTCCTGGGATCAAAGGC	16495254	16497398	16495204	16495256	1	18	MGP_CAROLIEiJ_G0022025.1	16458361	16497398	None	4650	919	203498	No_or_no_constitutive_exon
GGACTCTACGATAATGCTGTTATTCCTCTCCTCTTTTGTTTTGGGTGAAGAA	17853970	17854092	17854142	17854090	-1	18	MGP_CAROLIEiJ_G0022037.1	17778980	17884514	Klhl14	4650	919	203498	Yes
GGGACCTGGGCTTTCCCTGTGTTCTCAACAGTGTGTGTATTGTGGGACAGGT	31863451	31863904	31863954	31863902	-1	18	MGP_CAROLIEiJ_G0022093.1	31855219	31879627	Brd8	4650	919	203498	No_or_no_constitutive_exon
TGAGCCTGGGGTAAACTGAGGGCCAGAGACCAATCTCTGTGAGGTGGGAGGT	32907960	32908283	32908333	32908281	-1	18	MGP_CAROLIEiJ_G0022112.1	32907956	32912855	Prob1	4650	919	203498	No_or_no_constitutive_exon
GCAGGTGTGGGGTGTGGAAACCTGGATCACTGATGACCCACGGGCGGGAGGC	33796058	33796233	33796008	33796060	1	18	MGP_CAROLIEiJ_G0022126.1	33792883	33809778	Slc4a9	4650	919	203498	No_or_no_constitutive_exon
TTGGGTCTGGCCATTGCTTAATTTATAGTGATTCGGCTTTATGTGGGCAGGC	33938106	33938298	33938348	33938296	-1	18	MGP_CAROLIEiJ_G0022129.1	33931879	33942512	Sra1	4650	919	203498	No_or_no_constitutive_exon
AATCCAACGACTGGCGAGTTACAATATCTCCTGTTATGGGATCCAGAGAGAA	34937063	34937589	34937639	34937587	-1	18	MGP_CAROLIEiJ_G0013494.1	34931426	34954080	None	4650	919	203498	No_or_no_constitutive_exon
ATGGTGGAGTGTTTCCCTCTTCAACACGGACCTTCTCCGGGGAGGGGTAGGA	35157728	35157864	35157914	35157862	-1	18	MGP_CAROLIEiJ_G0022205.1	35147257	35159762	Fchsd1	4650	919	203498	No_or_no_constitutive_exon
TGGACTGCTGAGCAAGTCTGATAACCTGTTCACACTGCTGGGTGGAGCAGGC	35152665	35152783	35152833	35152781	-1	18	MGP_CAROLIEiJ_G0022205.1	35147257	35159762	Fchsd1	4650	919	203498	No_or_no_constitutive_exon
CTAGGTAAACTGGGAACAAGATGTGAAGCTGTTTCTTCAGGGGCCTGGAGTC	35155622	35155665	35155715	35155663	-1	18	MGP_CAROLIEiJ_G0022205.1	35147257	35159762	Fchsd1	4650	919	203498	No_or_no_constitutive_exon
CTTTGTCTATGTGCCACTGACTGCTGTTTCTTTGTTGTGTGGGACATTAGAC	49460868	49461025	49461075	49461023	-1	18	MGP_CAROLIEiJ_G0022272.1	49452369	49465856	Lox	4650	919	203498	Yes
CTCTTATTTCTCTCTGTATTTTTCTTTTTTCTTTTTGAAATCGGGGGCAGAC	54845561	54845690	54845740	54845688	-1	18	MGP_CAROLIEiJ_G0022296.1	54780451	54983703	Fbn2	4650	919	203498	No_or_no_constitutive_exon
AATCAGATTCCTTCCAGTATCAGCTTTAAGAGGTGATCTCGGGGCTCAAGGG	57585791	57585944	57585741	57585793	1	18	MGP_CAROLIEiJ_G0022312.1	57583813	57595939	Cd74	4650	919	203498	No_or_no_constitutive_exon
GACTATCTCTTGGGCCCTCCTTCTCTCTCTCCCTTCCTGGTCCGGGGAAGCC	57744087	57744190	57744037	57744089	1	18	MGP_CAROLIEiJ_G0022315.1	57712771	57776733	Camk2a	4650	919	203498	No_or_no_constitutive_exon
CGTGCCAACCTCTGTGTGTGTGTCTGCCTGTCTGTGTGTCTGGGGAGCAGGG	57745755	57745839	57745705	57745757	1	18	MGP_CAROLIEiJ_G0022315.1	57712771	57776733	Camk2a	4650	919	203498	No_or_no_constitutive_exon
GTTCTTGAGGCAATAACCTGTTGCATTTTCTCTGCTGTTTTTGGGGACAGAA	58053083	58053149	58053033	58053085	1	18	MGP_CAROLIEiJ_G0022322.1	58016574	58084698	Pde6a	4650	919	203498	No_or_no_constitutive_exon
ACCGCCTCTGTGTGCCCTGAGCTCATTCTCTCTCTCATTCGGGATAACAGAT	64200929	64201066	64201116	64201064	-1	18	MGP_CAROLIEiJ_G0022370.1	64194312	64322144	Spire1	4650	919	203498	Yes
CTCTGTCTGCCTGTCTGTCTGTCTGTCCATCTGTCCAACTTGATGGGCAGTT	73742595	73742750	73742545	73742597	1	18	MGP_CAROLIEiJ_G0022418.1	73625863	73784420	Loxhd1	4650	919	203498	No_or_no_constitutive_exon
AAACAAACAAAAAACCCTCCCCCTTCTCTGTCTGTCTAATGGGTACACAGTG	853012	853183	852962	853014	1	19	MGP_CAROLIEiJ_G0022489.1	843250	857895	Pitpnm1	4650	919	203498	No_or_no_constitutive_exon
TGAGATGGACGGGGTGGTGGGGCTGATGGACGCGGCTGTGGGGACTGCAGTT	2429565	2429726	2429776	2429724	-1	19	MGP_CAROLIEiJ_G0022564.1	2413152	2436769	Pcnx3	4650	919	203498	No_or_no_constitutive_exon
ATGATACTGACGTCCAAGGTCATGATACTGATACACATTTTTGGGAACAGGT	2790875	2790961	2791011	2790959	-1	19	MGP_CAROLIEiJ_G0022582.1	2771093	2797446	Capn1	4650	919	203498	Yes
AATCCTGGGTCCGGATCCTGGTCTTAGCTTTTGGTTCTTTGGGGGCACAGCG	3178210	3178374	3178160	3178212	1	19	MGP_CAROLIEiJ_G0022608.1	3172834	3188049	Pygm	4650	919	203498	No_or_no_constitutive_exon
CCCCAACACTCAGGAAATGACCTCTGGATTCTTGACCCCGGGGAACCCAGGC	3191824	3192064	3191774	3191826	1	19	MGP_CAROLIEiJ_G0022609.1	3188949	3204809	Rasgrp2	4650	919	203498	No_or_no_constitutive_exon
GGTGTTGATGTCGGTTGTCTCCTGTCTCTCCCCCTCCTCGGGCTGGGCAGGT	3262576	3262738	3262526	3262578	1	19	MGP_CAROLIEiJ_G0022610.1	3208355	3338550	Nrxn2	4650	919	203498	No_or_no_constitutive_exon
ATCTCTGTGGTGCCCGTCTGATCTGGTGTTTCCTCCCTACCATGGGGCAGGT	3281138	3281329	3281088	3281140	1	19	MGP_CAROLIEiJ_G0022610.1	3208355	3338550	Nrxn2	4650	919	203498	No_or_no_constitutive_exon
AGGGGAGTAAGGGACACCTGGTACCACTGATCTTGAGTTTGGGACCACAGGG	3629275	3629372	3629422	3629370	-1	19	MGP_CAROLIEiJ_G0022621.1	3622702	3638803	Plcb3	4650	919	203498	No_or_no_constitutive_exon
TGTGTGTAAAACTTAATGTTTTTTTTTTTCTGGTTTCTAAATGGGCATAGGT	4196253	4196468	4196203	4196255	1	19	MGP_CAROLIEiJ_G0022640.1	4181465	4224390	Atl3	4650	919	203498	Yes
CTCTCTTTCTGTCTCTTTCTGTTGCCACCACATCTTGCATCTGGGGAAAGGG	9246821	9246932	9246982	9246930	-1	19	MGP_CAROLIEiJ_G0022734.1	9239139	9282733	Stx3	4650	919	203498	No_or_no_constitutive_exon
TGGAAATTCATAGATTTTACATTAAACCCCTCTTGTTTCCTGGGACATAGAT	10275916	10276074	10275866	10275918	1	19	MGP_CAROLIEiJ_G0022765.1	10270745	10304327	Lpxn	4650	919	203498	No_or_no_constitutive_exon
GCTGGGTGCTAGTCTGCAGACACATGACTTCTGTTTCTTGTGTTGGGAAGGT	15902744	15902846	15902896	15902844	-1	19	MGP_CAROLIEiJ_G0022803.1	15897859	15951993	Ostf1	4650	919	203498	No_or_no_constitutive_exon
TAACTGACTCTGTCCTGTCTGTTGACATGTCTCTGGCTGCTGGGGTACAGGT	22268975	22269148	22268925	22268977	1	19	MGP_CAROLIEiJ_G0022836.1	22137231	22341303	Dock8	4650	919	203498	No_or_no_constitutive_exon
TTGATCTCAGAGATTCACCTGCCTCTGCTTCACAAGTGCTGGGATTAAAGGC	25037469	25037940	25037419	25037471	1	19	MGP_CAROLIEiJ_G0013520.1	25036442	25037940	None	4650	919	203498	No_or_no_constitutive_exon
TTTGTTTATTTATTTATTTATTTTATGTTGCCTGTGGTACTGGGAGCAAGAG	32575823	32575838	32575888	32575836	-1	19	MGP_CAROLIEiJ_G0022901.1	32520976	32615366	Htr7	4650	919	203498	No_or_no_constitutive_exon
TTAGTGTCCTGTTCTAAAGTCTGAATGCTGTTGTTGCCTTTGGGTAACAGGT	34742644	34742752	34742594	34742646	1	19	MGP_CAROLIEiJ_G0022923.1	34711957	34764490	Pde6c	4650	919	203498	Yes
GGACCCATGCACTGCAAATGCAGCAGAGGTTTCTGTTTCAGGGACCTAAGAG	34884425	34884586	34884375	34884427	1	19	MGP_CAROLIEiJ_G0022925.1	34848362	34892926	Lgi1	4650	919	203498	No_or_no_constitutive_exon
TGCATGGCTATGAGGCAGTGAAGGAAGCTCTGGTTGACCATGGGGAGGAGTT	36809283	36809335	36809233	36809285	1	19	MGP_CAROLIEiJ_G0022936.1	36808614	36833885	None	4650	919	203498	No_or_no_constitutive_exon
TATAGTATTTTAATTTTTGTTTTTTCCGCCTGTGACTTTGGGACATACAGAT	37265098	37265313	37265363	37265311	-1	19	MGP_CAROLIEiJ_G0022940.1	37238058	37273772	Aldh18a1	4650	919	203498	No_or_no_constitutive_exon
TTAGGCCTCGGTTTCATGGGACTCAGGGCTGACAGTCTCTTTGGGGACAGTT	38718815	38718914	38718765	38718817	1	19	MGP_CAROLIEiJ_G0022963.1	38712750	38721968	Ankrd2	4650	919	203498	No_or_no_constitutive_exon
TTGTTTCTTCTTCTTTTTCTTCTTCTTCTTCCCTGCACCCTGGGAGGCAGGA	38870479	38870500	38870429	38870481	1	19	MGP_CAROLIEiJ_G0022970.1	38845514	38880269	Zfyve27	4650	919	203498	No_or_no_constitutive_exon
CAACCTGGGCTTCCTTCTGGGGGTGCTTTGGGGGTCTCCTGCTGGGGCAGAC	39415822	39415957	39416007	39415955	-1	19	MGP_CAROLIEiJ_G0022976.1	39406131	39433439	Pyroxd2	4650	919	203498	No_or_no_constitutive_exon
ATAGCTTTTAAAATCTCATCTATCCTCTTCTGCTTTTGTTGTGGGAACAGGT	39592774	39592881	39592931	39592879	-1	19	MGP_CAROLIEiJ_G0022978.1	39468035	40036682	Hpse2	4650	919	203498	No_or_no_constitutive_exon
CCAGGGACCGCTCACGCGTACTGATGGGAGTTTTCTCTTGGGGAATGTAGGT	41228384	41228533	41228334	41228386	1	19	MGP_CAROLIEiJ_G0023003.1	41225348	41239060	Hif1an	4650	919	203498	No_or_no_constitutive_exon
GGAGTCTCTGTGTTCACTGTGGAGGAAGGACTCTTGTCAAGGGGGTTTAGTA	41813728	41813802	41813678	41813730	1	19	MGP_CAROLIEiJ_G0023013.1	41811671	41817921	Tlx1	4650	919	203498	No_or_no_constitutive_exon
GGATGCAGGGAGGGTGGGATTTGATGGGGACTTTTTCTACAGGGAAACAGCT	42718540	42719714	42718490	42718542	1	19	MGP_CAROLIEiJ_G0023026.1	42693524	42725594	Pprc1	4650	919	203498	No_or_no_constitutive_exon
TAACGGTTTTCTCTCCTGCTTCTCCTTGCTCTCTCTCGGGGACCTGGAAGTG	44000266	44000311	44000361	44000309	-1	19	MGP_CAROLIEiJ_G0023056.1	43939553	44142556	Sh3pxd2a	4650	919	203498	Yes
TCCTGCCAAAACTGTAGCATTCCTAATTTCTTTCCTTTTCAATCGGGAAGAT	1839044	1839179	1839229	1839177	-1	2	MGP_CAROLIEiJ_G0023148.1	1821219	1844999	Mcm10	4650	919	203498	No_or_no_constitutive_exon
CAAAAGTTTTTTTCTTTTCCTTTTTTTTTTTTTTTTGGGGGGGGGGCCAGGT	2675777	2675854	2675904	2675852	-1	2	MGP_CAROLIEiJ_G0023155.1	2673108	2697049	Sec61a2	4650	919	203498	No_or_no_constitutive_exon
TCCAGCATTTCATATGACTTTGTTAGGTTTGTGGGGTGGGGAAGTAGAAGAA	6464932	6465070	6465120	6465068	-1	2	MGP_CAROLIEiJ_G0023165.1	6439217	6580746	Taf3	4650	919	203498	No_or_no_constitutive_exon
TGCTTGCCGTGGACATGCACATCTCTCTATTCTCACTTTTCCGGGAGGAGAC	8759306	8759319	8759369	8759317	-1	2	MGP_CAROLIEiJ_G0023180.1	8676244	8866635	Itga8	4650	919	203498	No_or_no_constitutive_exon
TCATTTTAATTTTAGTAGTCTGTTACCTTTCTGTTTTTATATGGGCATAGTT	9933697	9933787	9933837	9933785	-1	2	MGP_CAROLIEiJ_G0023184.1	9771715	9960425	Rsu1	4650	919	203498	No_or_no_constitutive_exon
CGCACTTTAACCAGTTCTCTTCCCTTCTCCCTCCTCATCCCACCGGGAAGAA	15323517	15323670	15323720	15323668	-1	2	MGP_CAROLIEiJ_G0023209.1	15283011	15436059	Pip4k2a	4650	919	203498	No_or_no_constitutive_exon
GACCTCTAATCAAATATAGGTGGAACTGTGCCTTTTCTCTCCAGGGACAGAA	18394737	18394916	18394687	18394739	1	2	MGP_CAROLIEiJ_G0023221.1	18380985	18610095	Myo3a	4650	919	203498	No_or_no_constitutive_exon
TCTGGATGTAGTGTCAACAACCCACCTTTTTGTGTCTCCCCCGGGGACAGCT	20278595	20278666	20278545	20278597	1	2	MGP_CAROLIEiJ_G0023237.1	20241681	20289166	Psd4	4650	919	203498	No_or_no_constitutive_exon
GCTTGGTTGAGGAGTCTCCTGAAAGTTTTCTTCCTGCCTGGGGGCACTAGGT	20314507	20314683	20314733	20314681	-1	2	MGP_CAROLIEiJ_G0023238.1	20294418	20349502	Pax8	4650	919	203498	No_or_no_constitutive_exon
TTGAGGCCTCGATTCTCATGCCCTTCGCCCTGGGTCTATATGCAGGGTAGCT	20348953	20349055	20349105	20349053	-1	2	MGP_CAROLIEiJ_G0023238.1	20294418	20349502	Pax8	4650	919	203498	No_or_no_constitutive_exon
TGTGCCTCTGTCTCCACGTCTGTGTCCCTCCTGCCTTCAGCCAAGGGCAGTG	20955922	20956015	20955872	20955924	1	2	MGP_CAROLIEiJ_G0023246.1	20952055	20960576	Nsmf	4650	919	203498	No_or_no_constitutive_exon
GTGGGAGGTCGGTTCTTTACAGCCTTGTTGCATCTCCCTGTGGGGAATAGGC	21129267	21129411	21129461	21129409	-1	2	MGP_CAROLIEiJ_G0023255.1	21126081	21131474	Slc34a3	4650	919	203498	No_or_no_constitutive_exon
GAACCCACAGAGATCCATCTGTCTTTGCCTCCCAAATACTGGGATTAAAGGG	21301559	21302036	21301509	21301561	1	2	MGP_CAROLIEiJ_G0023272.1	21293933	21303980	Npdc1	4650	919	203498	No_or_no_constitutive_exon
AATTCCCTCTTTGAGCAGAAGACGGGGTGGGTGGGGTAGGGGTTGGATAGTG	21319937	21320145	21319887	21319939	1	2	MGP_CAROLIEiJ_G0023273.1	21318573	21321695	Fut7	4650	919	203498	No_or_no_constitutive_exon
GTGGAGGCCACACATGGCTCTGAGCTTGGTTCTTCTGCCTGCAGGGACAGAT	21560407	21560500	21560357	21560409	1	2	MGP_CAROLIEiJ_G0023291.1	21556861	21560807	Lcn5	4650	919	203498	No_or_no_constitutive_exon
TGGGGTGGGAAGGGCTACTGGTCAGGTTCAACCCCTCTGTCCAGGGACAGTG	21794306	21794535	21794256	21794308	1	2	MGP_CAROLIEiJ_G0023302.1	21754360	21809347	Kcnt1	4650	919	203498	No_or_no_constitutive_exon
TAACACAGCCTTGGTGATATGCATTGTATTTATTTTTTGGGGGGCCACAGAA	22281265	22281328	22281378	22281326	-1	2	MGP_CAROLIEiJ_G0023314.1	22278946	22285502	Sdccag3	4650	919	203498	No_or_no_constitutive_exon
TCATGGACTAATGCACCTCTTCTTGATCTTTCCTTTTGGGAACAACACAGCA	24718032	24718289	24717982	24718034	1	2	MGP_CAROLIEiJ_G0023360.1	24713586	24778620	Ddx31	4650	919	203498	No_or_no_constitutive_exon
TGTCACTCAGCTCTTCTCTTGTCCCTCCTATGTCCCCTCCACAGGGCAAGAC	26134903	26135151	26134853	26134905	1	2	MGP_CAROLIEiJ_G0023387.1	26099794	26143306	Gm28035	4650	919	203498	No_or_no_constitutive_exon
ACATAAGGTAGAAATGTTTACAGAAACAAACTAGAAGGGCAGTCACGAAGTC	26164724	26164812	26164674	26164726	1	2	MGP_CAROLIEiJ_G0023391.1	26149486	26207705	None	4650	919	203498	No_or_no_constitutive_exon
TCGAACTCAGAAATCCGCCTGCCTCTGCCTCCCGAGTGCTGGGATTAAAGGC	26694694	26695910	26695960	26695908	-1	2	MGP_CAROLIEiJ_G0023401.1	26690061	26697531	Asb6	4650	919	203498	No_or_no_constitutive_exon
TCCCTGTAGTAAGAGCTGTGTTTAATGTGGACTTGCCTCTGGGGGTACAGGT	27272851	27272975	27272801	27272853	1	2	MGP_CAROLIEiJ_G0023411.1	27190720	27337756	Hmcn2	4650	919	203498	No_or_no_constitutive_exon
CCCCTTTCCCCTTTCCTCTTCCCCTCTCCCCCTTCGGGGAGGGGGCTCAGGA	27299465	27299563	27299415	27299467	1	2	MGP_CAROLIEiJ_G0023411.1	27190720	27337756	Hmcn2	4650	919	203498	No_or_no_constitutive_exon
GCAAGTGCCAGCCTGTGACACTGTGCCCTTCTCCTGCTCCGGGCGTACAGAA	28205417	28205556	28205606	28205554	-1	2	MGP_CAROLIEiJ_G0023429.1	28179210	28223998	Dnm1	4650	919	203498	No_or_no_constitutive_exon
AGCCTTCCAAGGAATCTTCTCAACCACCCCACAGCCAACAGCGGGGCCAGCA	28553277	28553371	28553421	28553369	-1	2	MGP_CAROLIEiJ_G0023444.1	28552785	28577545	Fpgs	4650	919	203498	No_or_no_constitutive_exon
AGTAGTAATTAGTAGCCATTATCCTTTATTTCCCTAATGCGGGCTGGAAGCA	28606832	28607282	28607332	28607280	-1	2	MGP_CAROLIEiJ_G0023447.1	28606832	28615306	None	4650	919	203498	No_or_no_constitutive_exon
AGTAATTAGTAGCCATTATCCTTTATTTCCCTAATGCGGGCTGGAAGCAGAA	28606832	28607279	28607329	28607277	-1	2	MGP_CAROLIEiJ_G0023447.1	28606832	28615306	None	4650	919	203498	No_or_no_constitutive_exon
AAGGCTCTCAGCAGCTGCTCCTCACCAGCCTTGTGGCCCCTGATGGGCAGGG	28656700	28656854	28656904	28656852	-1	2	MGP_CAROLIEiJ_G0023451.1	28653606	28660847	Cfap157	4650	919	203498	No_or_no_constitutive_exon
TGGCTAAATGAAATTCCCTTTTATTCCTGCAAAACACCACTGGGAAGAAGTC	29709906	29710515	29709856	29709908	1	2	MGP_CAROLIEiJ_G0003167.1	29705951	29713777	None	4650	919	203498	No_or_no_constitutive_exon
GACAAGAATTCCCTAACATGATCCTACCTTGCTTTCCCTTTGGGCTGAAGGT	30904043	30904183	30904233	30904181	-1	2	MGP_CAROLIEiJ_G0023474.1	30863171	30940553	Hc	4650	919	203498	No_or_no_constitutive_exon
TGTTGTTGCTCTTCTTTATTAATTATGTGCTGGGGGCTGGGGATAATTAGAT	31006481	31006676	31006431	31006483	1	2	MGP_CAROLIEiJ_G0023476.1	30988192	31056740	Cntrl	4650	919	203498	No_or_no_constitutive_exon
GCCTGGGGCTGGGGCTGGGCCTGGGGCTGGGCCTGGGGCTGGGGCTGAAGTG	44414937	44415655	44414887	44414939	1	2	MGP_CAROLIEiJ_G0023544.1	44341366	44708501	Mbd5	4650	919	203498	No_or_no_constitutive_exon
GACTGGTCGTCACCAATGACGTTCTTCTCTCTCCTTTCTCTGGGATATAGCC	45132617	45132734	45132567	45132619	1	2	MGP_CAROLIEiJ_G0023546.1	44991057	45149235	Kif5c	4650	919	203498	No_or_no_constitutive_exon
GGTCTTAAATCTGTTTCTTCTGACACTGAGTCTCCTCTTGGGGACAATAGGG	45915302	45915470	45915252	45915304	1	2	MGP_CAROLIEiJ_G0005376.1	45913958	45918256	None	4650	919	203498	No_or_no_constitutive_exon
ACCAGGTACACAATCTTTGCTTGTCAGCACCTTCTTTGGGGGTGGGAGAGAA	50176201	50176263	50176151	50176203	1	2	MGP_CAROLIEiJ_G0023564.1	49603208	50221042	Galnt13	4650	919	203498	No_or_no_constitutive_exon
CAGGCGATCGCTGCAGCCGCTGCTGAGTACACGAGTTTAGGGCGGAGCAGGA	61161795	61162033	61162083	61162031	-1	2	MGP_CAROLIEiJ_G0023607.1	61095693	61250447	Scn9a	4650	919	203498	No_or_no_constitutive_exon
TAAGCATGTTACTGGGATTACAAATGATGGAGAAATTGTGTTGGGTAAAGAC	65964286	65964461	65964236	65964288	1	2	MGP_CAROLIEiJ_G0023644.1	65924942	65972223	Hat1	4650	919	203498	No_or_no_constitutive_exon
GTTTTAAACTAAAAAAGCAGAAAATGAAAGTTTTTTTTTTTTGGGGGCAGGC	71879460	71879633	71879683	71879631	-1	2	MGP_CAROLIEiJ_G0023693.1	71813462	71974749	Ccdc141	4650	919	203498	No_or_no_constitutive_exon
TCAAATATGATTTGTTGGTCCTGAATTTAAGAAGATGTTACGGGGTACAGAT	72288472	72288598	72288422	72288474	1	2	MGP_CAROLIEiJ_G0003215.1	72272198	72289372	None	4650	919	203498	Yes
AGAACTTTTAAATACCACGATACCATCAAAATTCTTTCCTGGGACTATAGCT	78141415	78141496	78141365	78141417	1	2	MGP_CAROLIEiJ_G0023714.1	78061389	78144396	Itgav	4650	919	203498	No_or_no_constitutive_exon
CGATGATCTTTACTTATTTAAAACCAAGTAAGTCCTACTCCCTGGGAAAGGA	81144423	81144699	81144749	81144697	-1	2	MGP_CAROLIEiJ_G0023804.1	81144423	81146496	Olfr1097	4650	919	203498	No_or_no_constitutive_exon
AGGGACAAGGAGGGACTGCCTTGAGCTTCCCAGTGGGCTGTGGGACACAGGG	85247489	85247653	85247439	85247491	1	2	MGP_CAROLIEiJ_G0023954.1	85242747	85261262	Mybpc3	4650	919	203498	Yes
GCCTGGCTAAAGTGCTCTGTGAGCAGCACCTTCCTTGCCCTTGGGGACAGGT	86511633	86511806	86511856	86511804	-1	2	MGP_CAROLIEiJ_G0023979.1	86509539	86526964	Mapk8ip1	4650	919	203498	No_or_no_constitutive_exon
GCTGGCTTGCTGTTCTTGGGCACCATGTCATACAGGAGGGACGAGGTCAGTT	102724228	102724445	102724178	102724230	1	2	MGP_CAROLIEiJ_G0037277.1	102707300	102724445	None	4650	919	203498	No_or_no_constitutive_exon
TCCGTGTACTAACTTCTGCCTTGGGGGGTGGGGGTGGAAATGGGATATAGGA	105220139	105220198	105220089	105220141	1	2	MGP_CAROLIEiJ_G0024085.1	105216656	105224302	Lpcat4	4650	919	203498	No_or_no_constitutive_exon
AGCCATTTTTCTTGCTTGCTTTCTCTCTATGTCTCCGGATTGGGGCACAGGG	105717267	105717343	105717393	105717341	-1	2	MGP_CAROLIEiJ_G0024095.1	105606019	106148041	Ryr3	4650	919	203498	No_or_no_constitutive_exon
AAATAAAGACAACAATTCTTGTTTATGATGCCCTCCCTGCCCACGGGAAGAA	106229429	106229494	106229379	106229431	1	2	MGP_CAROLIEiJ_G0024096.1	106223065	106234622	Tmco5b	4650	919	203498	No_or_no_constitutive_exon
GGAGTTTTGTGCGCGCACACATACACAGAGAGGGAGAGGGAGAGAGAGAGAG	111696674	111696688	111696624	111696676	1	2	MGP_CAROLIEiJ_G0024126.1	111679278	111703093	Ivd	4650	919	203498	No_or_no_constitutive_exon
GGGGTGTTTTGGGGAAAAGCAGGTGGCCTGACTGCCGTGGGGGTCGGCAGGT	112587859	112588459	112587809	112587861	1	2	MGP_CAROLIEiJ_G0024151.1	112579569	112588459	Itpka	4650	919	203498	No_or_no_constitutive_exon
CTACTTCTTTCAGGTGCTGTGCCCTGTGAGACACCCTCCTTCAGGGACAGAA	112615799	112615984	112616034	112615982	-1	2	MGP_CAROLIEiJ_G0024153.1	112600812	112624868	Rpap1	4650	919	203498	No_or_no_constitutive_exon
GTCTAGACTAGGCGGTGACAGCTATGCTTCTTTTCCTGCAGGGAACTGAGCC	113441118	113441215	113441265	113441213	-1	2	MGP_CAROLIEiJ_G0024171.1	113436445	113441721	Lrrc57	4650	919	203498	No_or_no_constitutive_exon
CTTAGTAAGCCCTACTTTTTCTACCTGGCTAATTTATTTGGGGGTGATAGGA	114206471	114206557	114206607	114206555	-1	2	MGP_CAROLIEiJ_G0024188.1	114166735	114212601	Ppip5k1	4650	919	203498	No_or_no_constitutive_exon
TTGGTCTAGTCACTACCACCTTTTAATTCCTAATGGCCCTTTGGGGGCAGTT	114259788	114259888	114259938	114259886	-1	2	MGP_CAROLIEiJ_G0024191.1	114251691	114273395	Catsper2	4650	919	203498	No_or_no_constitutive_exon
CCCTTCTCATGGAAAAGAATAAACAGGAGAAGGAACTTTGGGAAAAGCAGCA	119434282	119434618	119434232	119434284	1	2	MGP_CAROLIEiJ_G0024241.1	119399376	119451705	Usp8	4650	919	203498	No_or_no_constitutive_exon
TTTGTTTTGTTTTGTTTTGTTTTTTTCTGGACCGGACGTTGTGTGGGGAGCT	119812516	119812688	119812738	119812686	-1	2	MGP_CAROLIEiJ_G0024247.1	119782351	119813079	Ncaph	4650	919	203498	No_or_no_constitutive_exon
GAGTGTCCCTCACTGGCTCATCATGATTTCAACCATGCTTGGGTTGGCAGGT	120056826	120057016	120056776	120056828	1	2	MGP_CAROLIEiJ_G0024250.1	120034266	120067549	Snrnp200	4650	919	203498	No_or_no_constitutive_exon
ATGAAGGTCAGCCAGAAACACAAGTTTGACCTCAGAGTTGGGGAGATAAGGC	121582170	121582371	121582421	121582369	-1	2	MGP_CAROLIEiJ_G0003250.1	121582170	121584579	None	4650	919	203498	No_or_no_constitutive_exon
AACTATATTACTTACGTTCAATTTTTCTCTTCATCCTGGGACATACAAAGAA	122035961	122036459	122036509	122036457	-1	2	MGP_CAROLIEiJ_G0013601.1	122035961	122060825	None	4650	919	203498	No_or_no_constitutive_exon
GGGAGGGCCTGGAGAGACTCTGCCTCTGAGTACAGCTTCTCTGGGAGCAGTT	122920796	122920925	122920746	122920798	1	2	MGP_CAROLIEiJ_G0024292.1	122895029	122935963	Tgm6	4650	919	203498	Yes
GACCACCTACCTGGCATGGATCTGACCATCGGGGTGGGGTGGGTGGGCAGGG	123204831	123205070	123205120	123205068	-1	2	MGP_CAROLIEiJ_G0024302.1	123199574	123207069	Pced1a	4650	919	203498	No_or_no_constitutive_exon
GGGAAGAAGAGGAGGAGGAGGGGAAAGGGGAGGGGGAGGGGGAGGAGGAGGA	127393486	127393642	127393692	127393640	-1	2	MGP_CAROLIEiJ_G0010628.1	127393486	127393868	None	4650	919	203498	No_or_no_constitutive_exon
TTTTCTCTCTCTAACTCCTTTTCACCTTTGCTACCATTGTTGGGATGTAGAG	129401090	129401139	129401040	129401092	1	2	MGP_CAROLIEiJ_G0024357.1	129348872	129419949	Snap25	4650	919	203498	No_or_no_constitutive_exon
AAAGCCCTGACATCAGCTTTTCCCTGACTGCTGCTGTTTTGGGCACACAGGT	135395201	135395309	135395151	135395203	1	2	MGP_CAROLIEiJ_G0024373.1	135393719	135397011	Otor	4650	919	203498	No_or_no_constitutive_exon
TTGGGTATACATAGCACACATCCCCACAAACCTCCTGCTTATTGGGACAGGT	143819531	143819653	143819481	143819533	1	2	MGP_CAROLIEiJ_G0024442.1	143803813	143836857	Angpt4	4650	919	203498	No_or_no_constitutive_exon
TGCTCTGCAGATAACTCTTTTCTTCTTTTAAATTCCTTCTGGGAATACAGGC	145278304	145278398	145278254	145278306	1	2	MGP_CAROLIEiJ_G0024488.1	145227122	145289228	Asxl1	4650	919	203498	No_or_no_constitutive_exon
TGAATTCTTTCTTATCCCTGGCTGACACTCTTGTCATGCTGGGGGCCTAGGT	146061913	146061977	146061863	146061915	1	2	MGP_CAROLIEiJ_G0024501.1	146053834	146062694	Bpifa3	4650	919	203498	No_or_no_constitutive_exon
TGGCCTCTAGTGACCAGTCCTGTGACCAGTCCTATCATGGGAAACAGCAGTT	146478740	146478852	146478690	146478742	1	2	MGP_CAROLIEiJ_G0024511.1	146476890	146479781	1700003F12Rik	4650	919	203498	No_or_no_constitutive_exon
CGGAAGTGCCTGACCTTCAACCTGATGCTCTGATCCTCAATGGGATGCAGGT	148011430	148011608	148011658	148011606	-1	2	MGP_CAROLIEiJ_G0024547.1	147984397	148020209	None	4650	919	203498	No_or_no_constitutive_exon
CATTCTTATCTGAGGGCCTGGAGGCACTGCCTTGTTACTGCCACAGGGAGGA	148087366	148087543	148087593	148087541	-1	2	MGP_CAROLIEiJ_G0024552.1	148087205	148104235	Nfs1	4650	919	203498	No_or_no_constitutive_exon
GACACTAACCTTCCTTGTTGTTGCCTGTCTCTGTGACCCTTGGGCTGAAGGA	148998760	148999936	148999986	148999934	-1	2	MGP_CAROLIEiJ_G0024568.1	148975099	149038790	Soga1	4650	919	203498	No_or_no_constitutive_exon
CAGTGGCCCGGCGCCTGGGTGTCCCTGTGGTCCATGACAAGGAGGGCAAGAT	148980197	148980531	148980581	148980529	-1	2	MGP_CAROLIEiJ_G0024568.1	148975099	149038790	Soga1	4650	919	203498	No_or_no_constitutive_exon
GACCAGGTTGAATGAGGGTTGGCAGGTGGTGGGGTTGAGTCTGGGTGAAGGG	150080472	150080584	150080422	150080474	1	2	MGP_CAROLIEiJ_G0013615.1	150079832	150080584	None	4650	919	203498	No_or_no_constitutive_exon
GCGAATGGTCATCTTAGTCTAAAAACATCTCTTAAACCTTGGGTTTGAAGCC	150594385	150594525	150594335	150594387	1	2	MGP_CAROLIEiJ_G0024592.1	150582528	150597819	Actr5	4650	919	203498	No_or_no_constitutive_exon
GCCCAAGCCTCTGCAAGGTGCTCTGTTCTTTCCCCCCTCGAGGGGCCCAGGT	154789387	154789479	154789337	154789389	1	2	MGP_CAROLIEiJ_G0024607.1	154771233	154803419	L3mbtl1	4650	919	203498	No_or_no_constitutive_exon
CTGAGCCTTAGCCCTGAATCTTCCAAAGGGAAGGATTCTGGGACAGAGAGAA	156635377	156635815	156635327	156635379	1	2	MGP_CAROLIEiJ_G0024660.1	156633032	156635815	Wfdc13	4650	919	203498	No_or_no_constitutive_exon
TGAGCAAGGATGGGGGTTGCCACTGGCTATCGTCTTTCCCGATGGGACAGAT	156784511	156784616	156784461	156784513	1	2	MGP_CAROLIEiJ_G0024673.1	156778790	156786902	Ctsa	4650	919	203498	No_or_no_constitutive_exon
TCGAACTCAGAAATCCGCCTGCCTCTGCCTTCCGAGTGCTGGGATTAAAGGC	157305548	157305620	157305670	157305618	-1	2	MGP_CAROLIEiJ_G0024685.1	157305548	157323284	Zfp663	4650	919	203498	No_or_no_constitutive_exon
GTGTGGGAACCTGGTCGCTTCTAAAGCAGTTTTTCTTATTCTGGGGGAAGCA	159921200	159921254	159921304	159921252	-1	2	MGP_CAROLIEiJ_G0024714.1	159906258	159981679	Ripor3	4650	919	203498	No_or_no_constitutive_exon
GGGCAGCAGATAGACCCCCTCCAATTGCTGTCTGTGGTGTTTGCAGGGAGCA	160583669	160583869	160583919	160583867	-1	2	MGP_CAROLIEiJ_G0024722.1	160580590	160690516	Atp9a	4650	919	203498	No_or_no_constitutive_exon
CTCTGTGGTGCTGTGTGGAGAGATTAACCATGATGCTTCTTGTGGGGCAGAT	169564978	169565177	169565227	169565175	-1	2	MGP_CAROLIEiJ_G0024771.1	169564977	169570848	Psma7	4650	919	203498	No_or_no_constitutive_exon
TGTCTGTCTGTCTGCCCGTTCTGTCCGCTGGTCCGTTATCCTGGGAACAGTC	170626219	170626443	170626493	170626441	-1	2	MGP_CAROLIEiJ_G0024796.1	170618834	170673382	Kcnq2	4650	919	203498	No_or_no_constitutive_exon
AGGCGATGCCCCCGGTACACACGTTGACATCTCTCAGGGTGCCAGAACAGGA	170899010	170899104	170899154	170899102	-1	2	MGP_CAROLIEiJ_G0024805.1	170892327	170899751	Arfrp1	4650	919	203498	No_or_no_constitutive_exon
AACATTGCATTAATAAATTGAGTAGTTGTCTTCTTTTTGGGAATTAGAAGTA	1831964	1832095	1831914	1831966	1	3	MGP_CAROLIEiJ_G0024825.1	1650121	1851228	Zfhx4	4650	919	203498	No_or_no_constitutive_exon
TGTAACATTGCATTAATAAATTGAGTAGTTGTCTTCTTTTTGGGAATTAGAA	1831961	1832095	1831911	1831963	1	3	MGP_CAROLIEiJ_G0024825.1	1650121	1851228	Zfhx4	4650	919	203498	No_or_no_constitutive_exon
ATGTTTATAATTCAGTGAAATAATTGGTGTTTTGTGTTTGGGGTATACAGAA	10005336	10005511	10005286	10005338	1	3	MGP_CAROLIEiJ_G0024852.1	9980851	10019879	Lrrcc1	4650	919	203498	No_or_no_constitutive_exon
CACTTACTACTGTTTGATCTGGGTTGTTTCAACCTGTTTTGGGGAAACAGGC	23857157	23857345	23857107	23857159	1	3	MGP_CAROLIEiJ_G0024895.1	23834631	23869018	Slc2a2	4650	919	203498	No_or_no_constitutive_exon
AGGGCTATATTGCTACACAATGTTTTCTTGCACCTTCTTGGGAAAGACAGCT	25099456	25103434	25099406	25099458	1	3	MGP_CAROLIEiJ_G0003339.1	25069439	25105425	None	4650	919	203498	No_or_no_constitutive_exon
AGGAATACTTCAATTATTGTTGTACATTATTAATACTGTTGCCGGGCAAGAT	28075362	28075522	28075572	28075520	-1	3	MGP_CAROLIEiJ_G0024924.1	27935016	28134990	Pex5l	4650	919	203498	No_or_no_constitutive_exon
ACCGAGCCCCGGGGTGTGTGACCAGGCACTGGCTCCGGGGTGAATGGCAGGA	28739657	28739786	28739607	28739659	1	3	MGP_CAROLIEiJ_G0024925.1	28738959	28753979	Ttc14	4650	919	203498	No_or_no_constitutive_exon
TGAACTTCCGATCTTCCTATCTCCATCTCTCCTGAATGCTGGGATTACAGGC	33238012	33238157	33238207	33238155	-1	3	MGP_CAROLIEiJ_G0005609.1	33236363	33252548	None	4650	919	203498	No_or_no_constitutive_exon
AACCTCTTCTAATATTGAACTATCCACATAGGAAACTATAATAGGGGTAGGA	44914134	44914158	44914208	44914156	-1	3	MGP_CAROLIEiJ_G0024972.1	44901510	44988085	Elf2	4650	919	203498	No_or_no_constitutive_exon
AAGGAAGGAAGGAAGGAAGGAAGGAAGGAAGGAAACCAGGGAACGAGGAGGG	52030142	52030233	52030283	52030231	-1	3	MGP_CAROLIEiJ_G0025011.1	52023333	52049856	Erich6	4650	919	203498	No_or_no_constitutive_exon
TTCTTTTCCCTTTTCAAATCCACCTTCCTGTTGCAATGCATGATGGGCAGGC	54547652	54547688	54547602	54547654	1	3	MGP_CAROLIEiJ_G0025027.1	54391066	54555932	Mbnl1	4650	919	203498	No_or_no_constitutive_exon
TCAAGCAGCTCTGCTTGTCTCCTGATTTCTTTCTCTTGCCATTGGGACAGGG	80496031	80496258	80495981	80496033	1	3	MGP_CAROLIEiJ_G0025137.1	80371530	80498749	Arhgef11	4650	919	203498	No_or_no_constitutive_exon
TCACCAGCCCACACTTAGGTTCTAATGCCCCTCCGTACCCTGGGTGGCAGGT	80549208	80549351	80549401	80549349	-1	3	MGP_CAROLIEiJ_G0025140.1	80539164	80556027	Ntrk1	4650	919	203498	No_or_no_constitutive_exon
AGGCCAGGCTCCGAGAGAGCGAGCAAGCCCGGGCCCTGCTGGAGCGGGAGGC	81427940	81428087	81427890	81427942	1	3	MGP_CAROLIEiJ_G0025175.1	81389361	81435210	Arhgef2	4650	919	203498	No_or_no_constitutive_exon
TCACATGACCCCCCTCGGTTTGACCTTGCCTTTCATTTCTGGGCAGGTAGTC	81641823	81641889	81641939	81641887	-1	3	MGP_CAROLIEiJ_G0025181.1	81633859	81642954	Msto1	4650	919	203498	No_or_no_constitutive_exon
TCCTTTCTCCGCCATCTTTATCTTGTTCCATTCTCCTTGATGGGCTAAAGAG	82116119	82116320	82116370	82116318	-1	3	MGP_CAROLIEiJ_G0025206.1	82108167	82125208	Zbtb7b	4650	919	203498	No_or_no_constitutive_exon
TCTAATGATCATGTTTTACTGTCTTCCCTCCTGTTCTCCTGGGATAGCAGTC	82763160	82763355	82763405	82763353	-1	3	MGP_CAROLIEiJ_G0025222.1	82761035	82819042	Ubap2l	4650	919	203498	No_or_no_constitutive_exon
AATAGCTGTTAGTGATGTGTCTGCTTATCTCTTGTCATTTTTGGGGACAGTG	83049270	83049340	83049220	83049272	1	3	MGP_CAROLIEiJ_G0025232.1	83045704	83060993	Dennd4b	4650	919	203498	No_or_no_constitutive_exon
GGGATTAAAGGCGAGCGCTAATATGTACTCTTAATTCTGCTGGGGTATAGAG	83049669	83049839	83049619	83049671	1	3	MGP_CAROLIEiJ_G0025232.1	83045704	83060993	Dennd4b	4650	919	203498	No_or_no_constitutive_exon
TATCCTGAATCTGGTTTACAATTCACTTCCATCTTTGTGGGAATGGGTAGGT	83301997	83302151	83302201	83302149	-1	3	MGP_CAROLIEiJ_G0025240.1	83301242	83304409	S100a1	4650	919	203498	No_or_no_constitutive_exon
GGGCCGCCCCAATGAAGGAGCCGGATGCCATCAAGCTGTTTGTGGGGCAGAT	88656862	88656968	88656812	88656864	1	3	MGP_CAROLIEiJ_G0025314.1	88656014	88670157	Celf3	4650	919	203498	No_or_no_constitutive_exon
CCGTCGGAATATGGCATCCTCTCCTCTCCCCACTTCCATGGGATGTATAGAA	89824852	89826553	89826603	89826551	-1	3	MGP_CAROLIEiJ_G0025352.1	89820960	89843114	Tars2	4650	919	203498	No_or_no_constitutive_exon
GATACTGTATGAAAGAAATGATAACTGTTTCCCAATCCTACCGAGGGCAGAA	89969268	89969394	89969444	89969392	-1	3	MGP_CAROLIEiJ_G0025357.1	89964500	89973308	BC028528	4650	919	203498	No_or_no_constitutive_exon
ATGAGGATGAGGATGAAGCTGGCTCAGAAGTGGGAGAGGGAGAAGAGGAGGT	90019721	90019757	90019671	90019723	1	3	MGP_CAROLIEiJ_G0025360.1	90012123	90028857	Anp32e	4650	919	203498	No_or_no_constitutive_exon
GAGGGAGAGAGAGGGGAAGAGAGGGAGAGAGAGAGGGGGGGGGAAGAGAGGG	90340178	90341038	90341088	90341036	-1	3	MGP_CAROLIEiJ_G0013641.1	90340176	90341952	None	4650	919	203498	No_or_no_constitutive_exon
TTGGCTTCAGGATGCCTTAATTCCAATAACTTTTCTTTGTGGGATGGTAGGT	90902905	90903102	90902855	90902907	1	3	MGP_CAROLIEiJ_G0025393.1	90880036	90915039	Pdzk1	4650	919	203498	No_or_no_constitutive_exon
CTGCGTGTGATAGTGCAGACCTGTAACCTCAGTAGAGATGGGAGGATCAGAA	96252057	96254977	96252007	96252059	1	3	MGP_CAROLIEiJ_G0034514.1	96252057	96254977	None	4650	919	203498	No_or_no_constitutive_exon
CCACCTCTGTGTGTCTCTGTCCTGCCCTGGCCGCCTCACGCTGAGGGCAGGC	97662791	97663140	97662741	97662793	1	3	MGP_CAROLIEiJ_G0025450.1	97652582	97712691	Syt6	4650	919	203498	No_or_no_constitutive_exon
GGAAGAACTCAGTGTTTGACCTTAGGAGTATAGTTCTGTTGGCAGGGCAGGG	99956047	99956150	99956200	99956148	-1	3	MGP_CAROLIEiJ_G0025479.1	99952675	99960808	I830077J02Rik	4650	919	203498	No_or_no_constitutive_exon
AGTGGCCAGTGCTCTGGGTCAGGATCACTTGGCCCAGGAGAGGGGATGAGGC	101665396	101665464	101665514	101665462	-1	3	MGP_CAROLIEiJ_G0025503.1	101665388	101714119	Slc6a17	4650	919	203498	No_or_no_constitutive_exon
CAGGGTTTTTATAACCGTCTAGTCAAGGCCATGGGTTGTTGGGGGTCTAGGA	102084424	102084545	102084374	102084426	1	3	MGP_CAROLIEiJ_G0025510.1	102078129	102093566	Eps8l3	4650	919	203498	No_or_no_constitutive_exon
ATGTAAAGGGGATAACGTATCTCTTCTTTCTGTCAGCAAGTAAGGGAAAGTG	115631072	115631138	115631188	115631136	-1	3	MGP_CAROLIEiJ_G0037328.1	115631072	115745352	None	4650	919	203498	No_or_no_constitutive_exon
GTGTAGACTAGGGCTGCGCCTCCTCTCCCTCACAGTGTAGACTAGGGTAGGG	116044734	116044999	116044684	116044736	1	3	MGP_CAROLIEiJ_G0025594.1	115809488	116050125	Bcar3	4650	919	203498	No_or_no_constitutive_exon
TCAAACTCAGAAATCCGCCTGCCTCTGCCACCCGAGTGCTGGGATTAAAGGC	119729916	119732102	119729866	119729918	1	3	MGP_CAROLIEiJ_G0001057.1	119727310	119732102	None	4650	919	203498	No_or_no_constitutive_exon
TTCTTCCTTCTGCCTTCTTTTCTATCTTGCACGGCATCTTGGGCATCAAGGA	120241242	120241275	120241325	120241273	-1	3	MGP_CAROLIEiJ_G0025612.1	120210114	120793631	None	4650	919	203498	No_or_no_constitutive_exon
AAAGAAAGAGAGAAGGAAAGAAGAAGGGAATGAGGGAGGGAGGGAGGGAGGG	131847024	131847349	131846974	131847026	1	3	MGP_CAROLIEiJ_G0036971.1	131833101	131854076	None	4650	919	203498	No_or_no_constitutive_exon
GCTCAATCCTGACCCTTGTGTCTCCTCTCTCTCAAACCTTTGTGGGACAGCT	135811816	135812010	135811766	135811818	1	3	MGP_CAROLIEiJ_G0025693.1	135796218	135816107	Gbp7	4650	919	203498	Yes
CCAACCCCCCATTCCCTCCCCCTCTCCGTGGCCAAGTGTCGATTGGGCAGAG	137406685	137408763	137408813	137408761	-1	3	MGP_CAROLIEiJ_G0034546.1	137406685	137408763	None	4650	919	203498	No_or_no_constitutive_exon
CATAAAAGTTATAATGTATTTGTTTTTGTTTGCTTGTTGTGGGGATGTAGAT	138002836	138003076	138003126	138003074	-1	3	MGP_CAROLIEiJ_G0025706.1	138000583	138020275	Clca3b	4650	919	203498	No_or_no_constitutive_exon
CTGGCATCCACGTGCTGAAGATAATGTGGAAATGGCTAGGGGAAATGCAGGT	138225376	138225541	138225591	138225539	-1	3	MGP_CAROLIEiJ_G0025709.1	138224634	138252197	Clca1	4650	919	203498	No_or_no_constitutive_exon
CATTTTTTCTTTTTCTTCACTCTCTCTCTCTTTTCTTCTGGGGATCTAAGGG	138291810	138292041	138292091	138292039	-1	3	MGP_CAROLIEiJ_G0025710.1	138276032	138305800	Clca2	4650	919	203498	No_or_no_constitutive_exon
GGGGCTTCTTATCTTATTCCATCCTTTCCTCTCTCCTTCCACGGGTACAGAT	139248432	139248638	139248382	139248434	1	3	MGP_CAROLIEiJ_G0005781.1	139247811	139249839	None	4650	919	203498	No_or_no_constitutive_exon
CTCTTTGGCCCTGGGTGGTGTTCCATTTCTGTCTCTCTTTTCGGGTGAAGTA	139331275	139331429	139331225	139331277	1	3	MGP_CAROLIEiJ_G0025719.1	139317262	139345769	Mcoln3	4650	919	203498	No_or_no_constitutive_exon
TTTTGTTTTGGATTTTTGTTTTTTTGTTTTTGTGTTTTTAGGGACTGGAGAG	152301287	152301490	152301237	152301289	1	3	MGP_CAROLIEiJ_G0025771.1	152281294	152301490	Rpe65	4650	919	203498	No_or_no_constitutive_exon
GGCCTCCACTTACGGGTTGCTGTTTGTTTTTCCCGCCTGGGTGATAACAGGC	325052	325152	325202	325150	-1	4	MGP_CAROLIEiJ_G0025781.1	321108	325527	Rps20	4650	919	203498	No_or_no_constitutive_exon
TCTGGAGAAAGGAGCGAAACTCTAAGCCTTTTTTTCCTTCCTGGGAACAGAT	4990060	4990144	4990010	4990062	1	4	MGP_CAROLIEiJ_G0025797.1	4856620	5033485	Chd7	4650	919	203498	No_or_no_constitutive_exon
AGAATGGAGTTGGGGTAACTGGGCTCGTCCATATTCTTTCACGGGAACAGAC	19853006	19853012	19852956	19853008	1	4	MGP_CAROLIEiJ_G0025854.1	19847992	19854906	Ndufaf4	4650	919	203498	No_or_no_constitutive_exon
TCTGAAGAAGTTAGTTTTGCTGCTTGTGTGTTTAGGGGGAAAAGAAGAAGAG	27220675	27220842	27220625	27220677	1	4	MGP_CAROLIEiJ_G0025865.1	27123665	27244986	Mdn1	4650	919	203498	No_or_no_constitutive_exon
TTTTTTATTAGGTTTTTTTGTTTTGTTTTTTTGTTTTTTTGGTGGGGCAGGG	27256919	27256921	27256869	27256921	1	4	MGP_CAROLIEiJ_G0025866.1	27256132	27257510	Lyrm2	4650	919	203498	No_or_no_constitutive_exon
TGTGCTGTCTCTTTGTGAAGTCTGTGATTGCTTTTGGCTTGGGCGCACAGGT	34310291	34310408	34310241	34310293	1	4	MGP_CAROLIEiJ_G0025892.1	34270352	34328873	Aco1	4650	919	203498	No_or_no_constitutive_exon
AAAAAAAAAAACCTGTCTCAAGAAGAAGGAGGAGGAAGAGGGAAGAGGAGAA	34775772	34775889	34775722	34775774	1	4	MGP_CAROLIEiJ_G0011235.1	34775424	34775889	None	4650	919	203498	No_or_no_constitutive_exon
TAGAGTCTGAAGGGACTCGAGAGTCAGCTATTAATGTGGCAGAAGGGAAGAA	37133632	37133693	37133743	37133691	-1	4	MGP_CAROLIEiJ_G0025928.1	37131888	37135870	Stoml2	4650	919	203498	No_or_no_constitutive_exon
AGGGAGGGCGGGTCTGAAGCTCTAAAGCTAACCTGCTGCTCTGGGGACAGGA	37623567	37623675	37623725	37623673	-1	4	MGP_CAROLIEiJ_G0025941.1	37620713	37652698	Tln1	4650	919	203498	No_or_no_constitutive_exon
AGGTGTTCCTAAAATGGGCAATCAAAACTGTTTTCCTGTCTGGGGTGGAGCT	38114629	38114856	38114906	38114854	-1	4	MGP_CAROLIEiJ_G0025960.1	38107403	38155670	Gne	4650	919	203498	No_or_no_constitutive_exon
GCTTTGATTTCTTTCTATAAAAAATTATTTATTGGGGTGGGGACAACAAGGA	42308141	42308401	42308091	42308143	1	4	MGP_CAROLIEiJ_G0026002.1	42307141	42454410	Invs	4650	919	203498	No_or_no_constitutive_exon
CTTCTTCTTCTTCTTCTTCTTCTTCTGTAAATTAATGACTGATTTGGGAGCA	49446461	49446491	49446541	49446489	-1	4	MGP_CAROLIEiJ_G0005851.1	49446299	49452094	None	4650	919	203498	No_or_no_constitutive_exon
CCTTTCTCTGTTCTTCTCCCTTCTTTTTACATTTTGGGATGGGTCTGAAGAC	52804718	52804871	52804921	52804869	-1	4	MGP_CAROLIEiJ_G0026062.1	52708058	52831138	Susd1	4650	919	203498	No_or_no_constitutive_exon
GCAAGTCAGGAGTGCCGTTCCTTTGTTCCCTGGTGGTAAGAACAGGGGAGCA	79012663	79014665	79012613	79012665	1	4	MGP_CAROLIEiJ_G0026129.1	78650932	79014672	Adamtsl1	4650	919	203498	No_or_no_constitutive_exon
AATATCAATTCCAAATGTTATAGTAACTTATACTTTTTTAAATTGGGCAGCT	91984181	91984393	91984131	91984183	1	4	MGP_CAROLIEiJ_G0026196.1	91971357	92023103	None	4650	919	203498	No_or_no_constitutive_exon
CTCTCCCTTTGCATCCTTTGCTTCCTCCCTCCCTCCCCTCGCTGGGATAGAC	96794800	96794839	96794750	96794802	1	4	MGP_CAROLIEiJ_G0026222.1	95750003	96858750	Dab1	4650	919	203498	No_or_no_constitutive_exon
GTCCACTGGGGTCCTCATGTTCTCTGCTTCTCTTCCTTCCTGGGGATCAGGA	98528395	98528587	98528637	98528585	-1	4	MGP_CAROLIEiJ_G0026231.1	98512062	98533500	Pcsk9	4650	919	203498	No_or_no_constitutive_exon
ATTAACCCCGGAACTGTTCTCCTCACTCCCACAATGGCTGCCATGGGAAGAT	98524072	98524206	98524256	98524204	-1	4	MGP_CAROLIEiJ_G0026231.1	98512062	98533500	Pcsk9	4650	919	203498	No_or_no_constitutive_exon
TCAAACTCAGAAATCCACCTGCCTCTGCCTCCTGAGTGCTGGGATTAAAGGT	100614797	100615157	100614747	100614799	1	4	MGP_CAROLIEiJ_G0034557.1	100612128	100615157	None	4650	919	203498	No_or_no_constitutive_exon
TTATTGTACCAGAACAACAGGAATAATTCAGGATTGTTGTGGGCGAACAGGT	101265922	101266164	101266214	101266162	-1	4	MGP_CAROLIEiJ_G0026280.1	101161968	101306004	Osbpl9	4650	919	203498	No_or_no_constitutive_exon
TCTTTCTCTCCACCCCCATCTTTCCTGGAAACTCGCTTTGGGCGCGGCAGAC	105504044	105504180	105503994	105504046	1	4	MGP_CAROLIEiJ_G0026304.1	105500958	105515901	Tal1	4650	919	203498	No_or_no_constitutive_exon
AGGGTTGTTGTAGTTCTCATCCCTGTCTCTTACCCATTTTCATGGGACAGAC	105697142	105697249	105697092	105697144	1	4	MGP_CAROLIEiJ_G0026307.1	105689118	105700871	Cyp4a29	4650	919	203498	No_or_no_constitutive_exon
GTGTGTGTCTCAATGCTAGACAGCTTTCTGGAGATTACTGGGGACTTGAGAT	106439454	106440039	106440089	106440037	-1	4	MGP_CAROLIEiJ_G0026321.1	106404509	106454808	Faah	4650	919	203498	No_or_no_constitutive_exon
ACTGAGTGTCCAGGCTCTGACTCCCACTCCCACTCCCCTGACCAGGGCAGAG	107557872	107558015	107557822	107557874	1	4	MGP_CAROLIEiJ_G0026349.1	107545642	107566731	Ptch2	4650	919	203498	No_or_no_constitutive_exon
CCTGCTCCCCAGGGTTAGGACTGCCATAATTCTCGGTTTTTTGAGGGTAGGG	107575918	107576139	107576189	107576137	-1	4	MGP_CAROLIEiJ_G0026350.1	107570381	107577124	Btbd19	4650	919	203498	No_or_no_constitutive_exon
TTTCTCTTTCCTCATCTTTGTGCTTCTGTCCTGTTTTTCGGGGGCTGCAGAG	108831954	108832033	108832083	108832031	-1	4	MGP_CAROLIEiJ_G0026372.1	108805469	108850941	Szt2	4650	919	203498	No_or_no_constitutive_exon
ACTCAGGCTCCCTTCTCACTCCACATGGAAGCATGAGCTTCGGGTCAAAGGT	108873530	108873606	108873480	108873532	1	4	MGP_CAROLIEiJ_G0026374.1	108869067	108873959	Elovl1	4650	919	203498	No_or_no_constitutive_exon
GTTTCTTTGGGAAGTCGGTTATGTCAATGACGTTTTGCTGGGGCACACAGGT	109863728	109864476	109864526	109864474	-1	4	MGP_CAROLIEiJ_G0026397.1	109856491	109877748	Ppih	4650	919	203498	No_or_no_constitutive_exon
TGGTGGTGTGGTGGAAGCATCCTGTCTGCTTCCCATCTCTGGGAGCCTAGGT	114685233	114685427	114685183	114685235	1	4	MGP_CAROLIEiJ_G0026455.1	114652878	114688387	None	4650	919	203498	No_or_no_constitutive_exon
GCTTCTGGTCTGCTTTTATGACCCCATGTATTCTGTGTGTGGGTTGACAGCT	115850087	115850255	115850037	115850089	1	4	MGP_CAROLIEiJ_G0026466.1	115831941	115865273	Oscp1	4650	919	203498	No_or_no_constitutive_exon
GGGTGAGTTTGAGATCACAGAGCAGCCGGAGCAGAACACCAGCAAGGGAGAC	115861315	115861350	115861265	115861317	1	4	MGP_CAROLIEiJ_G0026466.1	115831941	115865273	Oscp1	4650	919	203498	No_or_no_constitutive_exon
AGCATTTTTCATGGAATTTCTGTAACCTTCATTTTTCTTGTTGGGGACAGGT	116154749	116154837	116154887	116154835	-1	4	MGP_CAROLIEiJ_G0026477.1	116115614	116206141	Ago3	4650	919	203498	No_or_no_constitutive_exon
GATATGACAAGAACCTTTTTTTTTTTTTTTTTTAATTTAAACCAGGGTAGGG	118690295	118690399	118690245	118690297	1	4	MGP_CAROLIEiJ_G0026505.1	118688663	118715752	Trim62	4650	919	203498	No_or_no_constitutive_exon
TAACCATTGCTCTCTGTCCTTTCACTTCCTTTGTGGGGGCGGGGACCCAGGT	118919076	118919475	118919525	118919473	-1	4	MGP_CAROLIEiJ_G0026510.1	118912031	118922772	Hpca	4650	919	203498	No_or_no_constitutive_exon
ACATTCAGGTTTTAGAAGACCACCTAGAAGGAAGGAGCTGGGTAGAGCAGGT	119231936	119232249	119232299	119232247	-1	4	MGP_CAROLIEiJ_G0026519.1	119231444	119247539	Zbtb8b	4650	919	203498	No_or_no_constitutive_exon
TGTTTCCCCCTGCCCCACCCCACCTCTGATGTTGTGTCCCTGTGGGGCAGGC	119948112	119948356	119948406	119948354	-1	4	MGP_CAROLIEiJ_G0026540.1	119942738	119951852	Hcrtr1	4650	919	203498	Yes
CCCACGTATCCACCTGATCTGCTTCGCACCATCCTTCTCCCGGGCAATAGAG	119945124	119945246	119945296	119945244	-1	4	MGP_CAROLIEiJ_G0026540.1	119942738	119951852	Hcrtr1	4650	919	203498	Yes
GAACTTTAGAAAATGTGACCTAGTCTACAGAAGTTGGTCTCTGGGGACAGGT	120637777	120637875	120637925	120637873	-1	4	MGP_CAROLIEiJ_G0005933.1	120634800	120644483	None	4650	919	203498	Yes
CTGTGAACCCCAAAGTGTGAGAATCATTTTATCTTTCTTTGGCAGGGCAGTC	121304899	121305041	121305091	121305039	-1	4	MGP_CAROLIEiJ_G0005935.1	121277602	121310797	None	4650	919	203498	No_or_no_constitutive_exon
CTTGGGCCTGTGACAATCCACAAGGCTGAATCACAGCCCCTGGGGTTGAGGT	121405447	121405775	121405825	121405773	-1	4	MGP_CAROLIEiJ_G0026553.1	121405442	121476684	Ptpru	4650	919	203498	No_or_no_constitutive_exon
CCTAGAGTGAGTGATTTTTTGGGGTTTTTTTTGGGGGGTGGGGGTTTGAGAC	123649039	123649186	123649236	123649184	-1	4	MGP_CAROLIEiJ_G0026602.1	123620002	123653421	Dhdds	4650	919	203498	No_or_no_constitutive_exon
CTCTTCCCTCCCAGACACCCTGAAGTCTCCTTTGCATGTCTGAGGGGCAGGA	125903414	125903524	125903364	125903416	1	4	MGP_CAROLIEiJ_G0026657.1	125875425	125913835	Asap3	4650	919	203498	No_or_no_constitutive_exon
GCCTGACTGAGGCTGGAGACTGAGCCATGGCCTGGGGGGTCTGGGGACAGGT	127407163	127407293	127407113	127407165	1	4	MGP_CAROLIEiJ_G0026681.1	127354685	127418929	Rap1gap	4650	919	203498	No_or_no_constitutive_exon
GTGCAGAGGAGCCTTGTCTTGATGCTTTTCTCTTCCTCCTTGGGAAACAGCT	127919465	127919625	127919415	127919467	1	4	MGP_CAROLIEiJ_G0026685.1	127898573	127927094	Hp1bp3	4650	919	203498	No_or_no_constitutive_exon
GCTGTCGGGCTGGGGGAAGCCCGGCCCCGCGGCGGCCTGGGGCCGCGGAGAG	128007693	128007950	128008000	128007948	-1	4	MGP_CAROLIEiJ_G0026689.1	127995065	128008171	Pink1	4650	919	203498	No_or_no_constitutive_exon
GGCACTTAGGGAACTTTCCGGAAGAGGAGAGTCCCATCACACCGGGAAAGGT	128293811	128294026	128294076	128294024	-1	4	MGP_CAROLIEiJ_G0026694.1	128248870	128320759	Vwa5b1	4650	919	203498	No_or_no_constitutive_exon
GAGGTCATCCCTAGGGTGGAAGTCTGACACTTGGCCCCTTGGGATTGCAGGA	129131233	129131362	129131183	129131235	1	4	MGP_CAROLIEiJ_G0026713.1	129026509	129162215	Ubr4	4650	919	203498	No_or_no_constitutive_exon
GGTTCTGTTCCTTGGATCCCACACGCTGACTGTACTCTTGGGCCGAGCAGGT	130255435	130255513	130255563	130255511	-1	4	MGP_CAROLIEiJ_G0026721.1	130189601	130341494	Arhgef10l	4650	919	203498	No_or_no_constitutive_exon
CTCTGGCTCTCTGTGGTCCCAAAGGCCTGTGATACTATCTGACGGGCAAGTT	130669281	130669461	130669231	130669283	1	4	MGP_CAROLIEiJ_G0026729.1	130662013	130682171	Atp13a2	4650	919	203498	No_or_no_constitutive_exon
CGTGTTGGTCTGAGCAGAGGTCCTCCTCTGTCTCTCTGTTGGGGATACAGGA	130696250	130696371	130696421	130696369	-1	4	MGP_CAROLIEiJ_G0026731.1	130691006	130735955	Crocc	4650	919	203498	No_or_no_constitutive_exon
AGAGAAGCCTTATTTGTGTGACAAGTGTGGCCGTGGTTTCAACCGGGTAGAC	131150495	131150654	131150445	131150497	1	4	MGP_CAROLIEiJ_G0026744.1	131128897	131152061	Zbtb17	4650	919	203498	No_or_no_constitutive_exon
TTTGTCCCTGGGCCTGCTGGACAGGTGGTTAGTGGGGCCTGGGCTGGCAGGC	137722950	137723093	137723143	137723091	-1	4	MGP_CAROLIEiJ_G0026785.1	137709982	137740913	Mfn2	4650	919	203498	No_or_no_constitutive_exon
TGGCCAGAGAGGATCCCATGTCCCTGACTCAGTGGGCCGGTGGGGGGCAGGT	138103154	138103268	138103318	138103266	-1	4	MGP_CAROLIEiJ_G0026798.1	138084634	138136779	Disp3	4650	919	203498	No_or_no_constitutive_exon
TGAGTCCGCAACTCACTGAGTGCCCGGGCCGGTGTGTCTCCTTGGGAAAGGG	138097795	138097922	138097972	138097920	-1	4	MGP_CAROLIEiJ_G0026798.1	138084634	138136779	Disp3	4650	919	203498	No_or_no_constitutive_exon
TGTTCTCTCCTGAGTCTCTTTTTCCTTCTCTATTCACCTCTAATGGGCAGGC	140135386	140135445	140135336	140135388	1	4	MGP_CAROLIEiJ_G0026829.1	140129921	140142194	None	4650	919	203498	No_or_no_constitutive_exon
TGTGGGGCCTGGAAGTCCATTCTCACTTTTGTTTGGTTTTGGAGGGGCAGAT	140509876	140510038	140509826	140509878	1	4	MGP_CAROLIEiJ_G0026830.1	140176036	140518409	Rere	4650	919	203498	No_or_no_constitutive_exon
CTTGAACTCTTGCTCCTCCCGCTCCCATCTCATGTGTGCTGGGGTTACAGCA	140828008	140828262	140827958	140828010	1	4	MGP_CAROLIEiJ_G0026834.1	140812160	140844128	Tnfrsf9	4650	919	203498	No_or_no_constitutive_exon
GGGTAGCCACGCGATTGTCCTCCTGAAGCACATTCCTCCCTGGGGTGCAGGG	142006248	142006385	142006198	142006250	1	4	MGP_CAROLIEiJ_G0026847.1	141989107	142018332	Plekhg5	4650	919	203498	No_or_no_constitutive_exon
ACACACAGGTGCCCACTCACTGATCATCTTTGTCACCCTGGGGGGGACAGTC	144798319	144798439	144798269	144798321	1	4	MGP_CAROLIEiJ_G0026876.1	144774048	144800653	Mmel1	4650	919	203498	No_or_no_constitutive_exon
TGGATCTGACTGGACACTGACCAGTTATGTGTGGGCTTGGGCTGGGGCAGGG	144876891	144876973	144876841	144876893	1	4	MGP_CAROLIEiJ_G0026880.1	144868966	144885474	Pank4	4650	919	203498	No_or_no_constitutive_exon
AGCCTCTGAGGTCATGGCCTTCTCCCACTCCTCTTGTCTTGGGACCACAGGT	144904107	144904279	144904329	144904277	-1	4	MGP_CAROLIEiJ_G0026881.1	144887408	144962184	Plch2	4650	919	203498	No_or_no_constitutive_exon
TTCCCAGGCCCCCTAACTGCCGTCCCTGGTTTCTCTCGGAGGGAAGTAAGAG	145156325	145156427	145156275	145156327	1	4	MGP_CAROLIEiJ_G0026886.1	145155589	145162579	Faap20	4650	919	203498	No_or_no_constitutive_exon
ATGCTTCCCAGGCCCCCTAACTGCCGTCCCTGGTTTCTCTCGGAGGGAAGTA	145156321	145156427	145156271	145156323	1	4	MGP_CAROLIEiJ_G0026886.1	145155589	145162579	Faap20	4650	919	203498	No_or_no_constitutive_exon
CAGGTACAATGTGGGCTGAAGACCACTGTCTTTGCCTTTTTGTGGGACAGCC	145658897	145659063	145659113	145659061	-1	4	MGP_CAROLIEiJ_G0026900.1	145645410	145666105	Atad3a	4650	919	203498	No_or_no_constitutive_exon
TTTGTGATAATCCCAAAACTTCTGCTCATGTCAATGCTTGGCGTGGGAAGAA	2476639	2476678	2476728	2476676	-1	5	MGP_CAROLIEiJ_G0026948.1	2467228	2538795	Cfap69	4650	919	203498	No_or_no_constitutive_exon
ATGTGTTATTAAAAGCCTAAGTTTATGGAGTTCTATTTTCCTGGGGCAAGGC	11021397	11021541	11021591	11021539	-1	5	MGP_CAROLIEiJ_G0026971.1	11019711	11030821	None	4650	919	203498	No_or_no_constitutive_exon
ATGCATTCCTAAAAGCCCATGTTCATGGAGTTCTGTCTTCCTGGGAACAGGC	12446535	12446679	12446729	12446677	-1	5	MGP_CAROLIEiJ_G0037356.1	12444922	12449465	None	4650	919	203498	No_or_no_constitutive_exon
ATCCCAGAGCTTCCAGGTAACTAACTGTGATTCTTCTGCCCTTGGGAAAGGC	17001008	17001214	17001264	17001212	-1	5	MGP_CAROLIEiJ_G0026995.1	16884755	17323564	Reln	4650	919	203498	No_or_no_constitutive_exon
GCTTGCTCGCTCTCTCTCCTTTCTCTCCTATTGATATGGGGTGAAAACAGGG	18836658	18836789	18836839	18836787	-1	5	MGP_CAROLIEiJ_G0027002.1	18836118	18957002	Fam126a	4650	919	203498	No_or_no_constitutive_exon
TCAAAGTCCCATTCACACCCCTATGACCTGCCTTCATCTGTTGGGAACAGGT	19538868	19539278	19539328	19539276	-1	5	MGP_CAROLIEiJ_G0027020.1	19507216	19540757	Smarcd3	4650	919	203498	No_or_no_constitutive_exon
TCTTAAGTAAAATTGCCTTTAAATTGGTCTTTGTTTTTTGTGGGAGCCAGGT	24746827	24746992	24746777	24746829	1	5	MGP_CAROLIEiJ_G0027053.1	24719593	24750499	Hadhb	4650	919	203498	No_or_no_constitutive_exon
CTTGTTAATTAAAAATACCAGGTCTTTGTGTCTTTATTTGGGAGCAGAAGGA	25175300	25177569	25175250	25175302	1	5	MGP_CAROLIEiJ_G0027062.1	25173882	25181999	Cenpa	4650	919	203498	No_or_no_constitutive_exon
TGACATTTTGGGGGGTGATGGTAGCCTTGACCTCTGTTCTGGGCTGGCAGGT	25566366	25566606	25566316	25566368	1	5	MGP_CAROLIEiJ_G0027075.1	25549969	25573008	Cad	4650	919	203498	No_or_no_constitutive_exon
TTGACACACAGAACCAGGCCGCACAGTGACATTTTGGGGGGTGATGGTAGCC	25566340	25566690	25566290	25566342	1	5	MGP_CAROLIEiJ_G0027075.1	25549969	25573008	Cad	4650	919	203498	No_or_no_constitutive_exon
AATGAAGCACGAGATTGGAGAATTCCCTGTATTTTTCTTTGGGTCTAAAGAT	28842097	28842199	28842047	28842099	1	5	MGP_CAROLIEiJ_G0027122.1	28781195	28856755	Nsd2	4650	919	203498	No_or_no_constitutive_exon
GGGTGGGCGTGGCCGGGGCATCACCATCAGTGGAACGGTTCGGGGTGCAGCC	28930670	28930847	28930620	28930672	1	5	MGP_CAROLIEiJ_G0027124.1	28930380	28931955	Gm1673	4650	919	203498	No_or_no_constitutive_exon
GGGCGAGGCAGGATGTGCTGCTAGATCACTTCTGTAGTTTGGGTGAGCAGTC	29169083	29169239	29169289	29169237	-1	5	MGP_CAROLIEiJ_G0027129.1	29127028	29218915	Zfyve28	4650	919	203498	No_or_no_constitutive_exon
TCTCTCCAGGTTGGGTGGTCCCAGGAGGCCCAGGGGTGCTGTGGGCAGAGCT	29969965	29970261	29970311	29970259	-1	5	MGP_CAROLIEiJ_G0003656.1	29969965	29971543	None	4650	919	203498	No_or_no_constitutive_exon
GGAATCGATGCCCCACAAGCATGTGGCTTTCTCTCCTGTGCACGGGGCAGGT	30310809	30311248	30310759	30310811	1	5	MGP_CAROLIEiJ_G0006011.1	30305911	30312002	None	4650	919	203498	No_or_no_constitutive_exon
TCCTCTCTCTGGGTAGAGCTCACATGACCTCTTTTCCCACTGGGAATTAGGA	31658194	31658393	31658144	31658196	1	5	MGP_CAROLIEiJ_G0003659.1	31656573	31658467	None	4650	919	203498	No_or_no_constitutive_exon
GACCATGGTTGTGTTGTTTTCTTCTTCTCATCCATCTCCCGGGCACAAAGCC	44081730	44081822	44081872	44081820	-1	5	MGP_CAROLIEiJ_G0027212.1	43993097	44090014	Adgra3	4650	919	203498	No_or_no_constitutive_exon
TAGAAGCACTTGTTGGCTGCATTCATAAATAAAAGAGATGGGTGGCAAAGAC	47102047	47105458	47105508	47105456	-1	5	MGP_CAROLIEiJ_G0027223.1	47054271	47163392	Sel1l3	4650	919	203498	No_or_no_constitutive_exon
GAGAAGAGAAGAGAAGAAAAGAAAGAGAGAGGGGGGGGAGGGAGGGAGAGAA	58924854	58925728	58924804	58924856	1	5	MGP_CAROLIEiJ_G0001355.1	58923069	58926464	None	4650	919	203498	No_or_no_constitutive_exon
TGTTTCTCCCCCCCACCCCCATTTTAATTCTTTTAAACTGGGACGTGTAGGT	61079428	61079502	61079552	61079500	-1	5	MGP_CAROLIEiJ_G0027268.1	60920883	61148032	Atp8a1	4650	919	203498	No_or_no_constitutive_exon
CAGCGAGGACCTGCGGGACGCCACCTCCTTGCTGGCGGCCGGCGAGGGAGGC	65859394	65859473	65859344	65859396	1	5	MGP_CAROLIEiJ_G0027291.1	65858762	65921615	Slain2	4650	919	203498	No_or_no_constitutive_exon
GGTGGGCAAACTGTTTTGTTTTGTTTTGTTTTTCTTTGGGGGGGCACCAGGT	65998331	65998508	65998558	65998506	-1	5	MGP_CAROLIEiJ_G0027293.1	65968314	66201952	Fryl	4650	919	203498	No_or_no_constitutive_exon
CCATCTGTCTGTCTCTCTCTCTCATGCTCTCTCTCCCACTGGTGGGGAAGGC	67529727	67530915	67530965	67530913	-1	5	MGP_CAROLIEiJ_G0027305.1	67514229	67625884	Lnx1	4650	919	203498	No_or_no_constitutive_exon
TTTCTTTTTCTTTTTATTTAAAATTGAAGTGTGCGTGTGCGCGGGTGCAGCA	69808694	69808748	69808798	69808746	-1	5	MGP_CAROLIEiJ_G0027320.1	69775447	69809240	Aasdh	4650	919	203498	No_or_no_constitutive_exon
AGAGTACAGACTAACCAATGTCTTCTGTTCTTTTTCTGTCCTGGGAGAAGGA	69903229	69903424	69903179	69903231	1	5	MGP_CAROLIEiJ_G0027324.1	69897803	69903424	Arl9	4650	919	203498	No_or_no_constitutive_exon
CCAGGCAAGCTCCTTTCACCATAGAGTATTTGTTTGTTTGGGGGGTGCAGGG	79989690	79989840	79989890	79989838	-1	5	MGP_CAROLIEiJ_G0027349.1	79983105	79991675	None	4650	919	203498	No_or_no_constitutive_exon
ATGTGGATTAATATCTTCTTTTGATGAATTGTCCCTCTCTGGGTGTCAAGGA	89586606	89586690	89586556	89586608	1	5	MGP_CAROLIEiJ_G0027431.1	89414599	89810354	Fras1	4650	919	203498	No_or_no_constitutive_exon
ACGTCTCTGTTTTCCATTCTCTTCCCCTTACGCCCCTCTTAAACGGGAAGCT	92187050	92187130	92187180	92187128	-1	5	MGP_CAROLIEiJ_G0027444.1	92175123	92210694	Rasgef1b	4650	919	203498	Yes
GGATCCAGAGAAATGGTACTTTTTCTGAAGCCTGTGTTTTCACAGGGCAGCC	93030576	93030651	93030526	93030578	1	5	MGP_CAROLIEiJ_G0003713.1	93016270	93033542	None	4650	919	203498	No_or_no_constitutive_exon
GAGCTTCATGTGTTTCGCAAATTGAATCTTATATATTGGGTAAAACATAGGT	99740338	99740490	99740540	99740488	-1	5	MGP_CAROLIEiJ_G0027496.1	99738910	99828789	Hfm1	4650	919	203498	No_or_no_constitutive_exon
ATTAGAATAACTCTATCCTGTTTTCTTTTTATAATTTTGGGATTATAAAGAT	101113450	101113651	101113400	101113452	1	5	MGP_CAROLIEiJ_G0027515.1	101029457	101127679	Ccdc18	4650	919	203498	No_or_no_constitutive_exon
GTCTGTGTCTGGCCTGTACCTAACTTTGTATTTTCATCTTTTGGGGGCAGCT	101531229	101531341	101531391	101531339	-1	5	MGP_CAROLIEiJ_G0027525.1	101528562	101551809	Dgkq	4650	919	203498	No_or_no_constitutive_exon
AAGCACAGGGGTCTGTACTGGGTTATGGATAGAGGTAGGGAAGATGTGAGTT	106015941	106015993	106016043	106015991	-1	5	MGP_CAROLIEiJ_G0027572.1	106013023	106018998	Crybb3	4650	919	203498	No_or_no_constitutive_exon
GGCTGCACATAGAGATGGACCTGCCTCTGCCTCCAAGGGCGGCATTAAAGGT	106915839	106915964	106916014	106915962	-1	5	MGP_CAROLIEiJ_G0027585.1	106885558	106944355	Ssh1	4650	919	203498	No_or_no_constitutive_exon
ATGTGCAGCCAGCCAGCTAACGTTCCTGCTGTGTATTTTGTGGGGCACAGGT	107323132	107325430	107325480	107325428	-1	5	MGP_CAROLIEiJ_G0027594.1	107323132	107341263	Kctd10	4650	919	203498	No_or_no_constitutive_exon
GGTCTCTCTGAAAGTGAAGGCGTTGACTTTGCCATTCTTGGGGCGGGTAGGA	108050049	108050106	108050156	108050104	-1	5	MGP_CAROLIEiJ_G0027614.1	108049262	108057361	Acads	4650	919	203498	No_or_no_constitutive_exon
AGCCCCTCCTGGGCTCCCTAACTGCCTCTCTCCTCTTGGTGGGCCTGAAGGT	109089685	109089875	109089925	109089873	-1	5	MGP_CAROLIEiJ_G0027636.1	109083228	109249455	Ccdc60	4650	919	203498	No_or_no_constitutive_exon
GGATAACCTGGAGTAGATGTCCACTTGACGGGTCTCTGGTTGGGTGACAGGT	113715999	113716250	113716300	113716248	-1	5	MGP_CAROLIEiJ_G0027670.1	113706674	113732205	Oas3	4650	919	203498	No_or_no_constitutive_exon
TTTAGGGCGGCTCCTATGGTGAACACACTGCACTCAAGGGCAAGTCAGAGGC	113762518	113762762	113762812	113762760	-1	5	MGP_CAROLIEiJ_G0027671.1	113754823	113769215	Oas1c	4650	919	203498	No_or_no_constitutive_exon
GGAGTCCTGGATGATCCTAGTAGTAACATCTGCTCCCGCGCAGGGGACAGGT	114882702	114883029	114882652	114882704	1	5	MGP_CAROLIEiJ_G0027694.1	114878756	114884783	Fam109a	4650	919	203498	No_or_no_constitutive_exon
GGTCGTGGGTATATCTGTCCCCTTAGTACCTCGCCTCCCTGGGAATACAGTC	115818838	115818996	115819046	115818994	-1	5	MGP_CAROLIEiJ_G0027713.1	115806126	115839595	Anapc5	4650	919	203498	No_or_no_constitutive_exon
CCAGTGACAGTTGGGGGCAACTACTGCTTTGGACTTTCAGTGTAGGGGAGAA	116535055	116535742	116535792	116535740	-1	5	MGP_CAROLIEiJ_G0027728.1	116521158	116536470	Diablo	4650	919	203498	No_or_no_constitutive_exon
GGCCAGCCGAGACCAGTCTTTACTAGCGCCATGGCAGCTGGTGGGCCAAGAC	117012863	117013129	117012813	117012865	1	5	MGP_CAROLIEiJ_G0001522.1	117011595	117013129	None	4650	919	203498	No_or_no_constitutive_exon
GATGGGTTGGCCTTCCAGATGCGAGCGGGCCTGCTTCCCTGAGGGCTCAGCC	117120715	117120857	117120665	117120717	1	5	MGP_CAROLIEiJ_G0027744.1	117118747	117120868	Arl6ip4	4650	919	203498	No_or_no_constitutive_exon
AATACACAATGAATTTTTAGCTGAATCTTGTTTGTGGCTTTTGAGGGTAGGT	117392735	117392927	117392977	117392925	-1	5	MGP_CAROLIEiJ_G0027749.1	117367399	117423928	Sbno1	4650	919	203498	No_or_no_constitutive_exon
GGTGCAGTCATAGTGTTTAACACGTGTTCATTTTTCTTTCTGTAGGGTAGAA	117673694	117673808	117673644	117673696	1	5	MGP_CAROLIEiJ_G0027758.1	117643932	117676449	Atp6v0a2	4650	919	203498	No_or_no_constitutive_exon
TTATATGTATAACTTTTTTATCTGCCTGCATGTATGTGTACCTGGGGAAGCC	121396576	121396683	121396733	121396681	-1	5	MGP_CAROLIEiJ_G0006213.1	121395920	121397429	None	4650	919	203498	No_or_no_constitutive_exon
ATGTATAACTTTTTTATCTGCCTGCATGTATGTGTACCTGGGGAAGCCAGAA	121396576	121396679	121396729	121396677	-1	5	MGP_CAROLIEiJ_G0006213.1	121395920	121397429	None	4650	919	203498	No_or_no_constitutive_exon
CTCCTGAGGGTATGGCAGAGACTGGGGGAAGAGGCAGCGGGAAGAAGGAGGC	122414990	122415033	122414940	122414992	1	5	MGP_CAROLIEiJ_G0027780.1	122371449	122443268	Sfswap	4650	919	203498	No_or_no_constitutive_exon
TTTGAACTCATAGATCTTCTGTCTCTGCCTCCCAAGGGCTGGGATTAAAGGT	127044469	127045878	127045928	127045876	-1	5	MGP_CAROLIEiJ_G0001572.1	127044469	127048426	None	4650	919	203498	No_or_no_constitutive_exon
TCCCTGTCCACCCTGCCATCCCTCCCCCACCCCCGCCCTGGGTGGAGCAGAC	127299031	127299136	127299186	127299134	-1	5	MGP_CAROLIEiJ_G0027812.1	127283453	127347694	Clip2	4650	919	203498	No_or_no_constitutive_exon
GGCAGGCTGGGAATGAGGAGGCTGTATTGACAGCTGGCTTGGGCACGCAGCC	128975733	128975748	128975798	128975746	-1	5	MGP_CAROLIEiJ_G0027852.1	128975028	128980262	None	4650	919	203498	No_or_no_constitutive_exon
ATCATTGCTGCTTAGTACGCGGGCGCTGGCTGAGAGATGACTTAGGGAAGGG	129873247	129873363	129873197	129873249	1	5	MGP_CAROLIEiJ_G0027864.1	129869034	129875876	Vgf	4650	919	203498	No_or_no_constitutive_exon
TGCCCCTCAACCCTATGAACTCAACACAGCCATCAACTGCAGGGATGAAGTT	130592635	130592896	130592946	130592894	-1	5	MGP_CAROLIEiJ_G0027892.1	130589617	130595402	Mepce	4650	919	203498	No_or_no_constitutive_exon
GTGGAGACTGTGTTTCATTAACTTGCCTTAATCTACTCCTGTGGGACCAGGT	130692304	130692467	130692517	130692465	-1	5	MGP_CAROLIEiJ_G0027897.1	130690066	130718496	Cyp3a13	4650	919	203498	No_or_no_constitutive_exon
GGGGCCTCCTGGCATTTGTGCTGCTGCCTTCCACCTCCATATGGGAACAGTG	134749111	134749227	134749061	134749113	1	5	MGP_CAROLIEiJ_G0027958.1	133964193	134932813	Sdk1	4650	919	203498	No_or_no_constitutive_exon
GGGGTGTGGGTCAGCACTGTGGTCCCCCTTCCTTCCTCAGGGAGATCCAGGA	135196445	135196570	135196395	135196447	1	5	MGP_CAROLIEiJ_G0027960.1	135194167	135209964	Ap5z1	4650	919	203498	No_or_no_constitutive_exon
ACAACTATTTTTCCTTTTGTAACAACTCATTGTTTGGTTCTGGGGCACAGGA	135819120	135819759	135819809	135819757	-1	5	MGP_CAROLIEiJ_G0027970.1	135726517	135841117	Rnf216	4650	919	203498	No_or_no_constitutive_exon
TGGGTCAGGGAGAGATTCTACCAGGACAAGCTGCGGTGGGACAAGTGCAGGT	136434822	136435293	136435343	136435291	-1	5	MGP_CAROLIEiJ_G0027985.1	136430565	136452978	Usp42	4650	919	203498	No_or_no_constitutive_exon
CCAGAATCTTGGCTGATGGAGACCGCCTGGGTTTCTTTGGGGACTGGCAGGA	136911874	136911975	136912025	136911973	-1	5	MGP_CAROLIEiJ_G0027997.1	136892042	136921602	Tecpr1	4650	919	203498	No_or_no_constitutive_exon
TTTCTCATATTTGGTTCCAAAAAATCCTATTCCCTTTGAAGTGGGAGAAGTT	145198333	145198693	145198283	145198335	1	5	MGP_CAROLIEiJ_G0037373.1	145195121	145198693	None	4650	919	203498	No_or_no_constitutive_exon
ATGTTTTCATTCAGAATTATCTCCTCTATTACTGCTCTCGGGAATTTAAGGA	1156398	1156433	1156483	1156431	-1	6	MGP_CAROLIEiJ_G0028077.1	1153313	1226093	Sgce	4650	919	203498	No_or_no_constitutive_exon
TCTCCCGTGCTGCTCCCGTGCCACGGCCTCTTTGCCATTTCCTAGGGAAGGT	1554738	1555518	1554688	1554740	1	6	MGP_CAROLIEiJ_G0028079.1	1383952	1643312	Ppp1r9a	4650	919	203498	No_or_no_constitutive_exon
ATGTCTTTTTTGTCTATTTACACTTTGCTCTTCCTCTCCTGGGTAAACAGAA	3092832	3092938	3092988	3092936	-1	6	MGP_CAROLIEiJ_G0006280.1	3019081	3102167	None	4650	919	203498	Yes
GCCGGTTGCCCTCACAGGGACATCTCTACACTGTTCCCATCCGGGAACAGGG	12931683	12931815	12931633	12931685	1	6	MGP_CAROLIEiJ_G0028117.1	12930082	12965001	Cav1	4650	919	203498	No_or_no_constitutive_exon
TCCCTACTGAGGTTTGATTTATTATGCATGTTAACAGGGAGCCCAAGAAGTC	18348731	18348797	18348847	18348795	-1	6	MGP_CAROLIEiJ_G0028134.1	18313629	18366729	Aass	4650	919	203498	No_or_no_constitutive_exon
GATAATTGATGAGTATGCTTGCACAAGGAGTTGGTGGAGGATCGGGTGAGTA	20648124	20648597	20648647	20648595	-1	6	MGP_CAROLIEiJ_G0028151.1	20647096	20672248	Gpr37	4650	919	203498	No_or_no_constitutive_exon
GAAGTCCAGATCTCAGACTCAAAGCTTACAGCTACCTGCCTGGGACACAGGC	24339737	24339911	24339961	24339909	-1	6	MGP_CAROLIEiJ_G0028174.1	24321847	24357496	Kcp	4650	919	203498	No_or_no_constitutive_exon
GTGTGTGCTGTGGTAGGAAAGTAGAACCACTCTCCTCTCTGGGTGTGCAGGT	29731526	29731691	29731741	29731689	-1	6	MGP_CAROLIEiJ_G0028216.1	29728084	29769376	None	4650	919	203498	No_or_no_constitutive_exon
TAGTGTTTTCTCTTAAGTACATTTAGACTGTAATTTCGTTGGGGTTACAGGA	29988244	29988434	29988194	29988246	1	6	MGP_CAROLIEiJ_G0028218.1	29956049	30026785	Nup205	4650	919	203498	No_or_no_constitutive_exon
GACCCGGCAGCCCCAGTTTGCCCATGTCTCCAAGGCTTCTACAGGGCCAGTT	36157823	36157852	36157773	36157825	1	6	MGP_CAROLIEiJ_G0028274.1	36147718	36162723	Ephb6	4650	919	203498	No_or_no_constitutive_exon
CTATTCATGACACAGTTGCCATGGCAACTCTCACCCCTTGGGTGGAGCAGCC	36165038	36165307	36165357	36165305	-1	6	MGP_CAROLIEiJ_G0028275.1	36162836	36178536	Trpv6	4650	919	203498	No_or_no_constitutive_exon
TACTTACCATGACAATTTAATTCCCCAACTGCTCTTCCTGGGCGGAGCAGCC	36200514	36200783	36200833	36200781	-1	6	MGP_CAROLIEiJ_G0028276.1	36194409	36224094	Trpv5	4650	919	203498	Yes
TGGCTGAATATTAACATCTCTCCCTGCTTCTCCCTGTGTGATGGGGGCAGAC	42875313	42875396	42875263	42875315	1	6	MGP_CAROLIEiJ_G0028336.1	42874428	42927599	Sspo	4650	919	203498	No_or_no_constitutive_exon
GGGAGCTGAGGCAGTGACATCTCACTCCCCTCCATCTTCAGGGGAGAGAGCA	42896507	42896672	42896457	42896509	1	6	MGP_CAROLIEiJ_G0028336.1	42874428	42927599	Sspo	4650	919	203498	No_or_no_constitutive_exon
AGTGCTGTTGCCACGCCCACATTTGACTGTCACTCAGGGAAGGAGTCCAGGG	43212573	43212696	43212746	43212694	-1	6	MGP_CAROLIEiJ_G0006332.1	43212573	43213121	None	4650	919	203498	No_or_no_constitutive_exon
CTTGCTGCTTAGAGTTACTATCTTTTGGCCTGTTTCTTCCATTGGGACAGGA	44759244	44759361	44759411	44759359	-1	6	MGP_CAROLIEiJ_G0028372.1	44699520	44866330	Osbpl3	4650	919	203498	No_or_no_constitutive_exon
ATATGGTGGTGGAGGACCTGGATATGGCAACCAGGGTGGGGGCTACGGAGGT	45959056	45959080	45959130	45959078	-1	6	MGP_CAROLIEiJ_G0028377.1	45955519	45965425	Hnrnpa2b1	4650	919	203498	No_or_no_constitutive_exon
AAGATACCAATCTCCTTTCTCTCTCCTCCTCCCCCTGGGGCCATAAAAAGAG	46651992	46653065	46651942	46651994	1	6	MGP_CAROLIEiJ_G0013755.1	46649266	46653176	None	4650	919	203498	No_or_no_constitutive_exon
ACACTCACTAGACTGTCAGAGAAGAGTGACTGGCTCTTGTTTGGGAACAGGG	49876925	49877099	49876875	49876927	1	6	MGP_CAROLIEiJ_G0006351.1	49868051	49883414	None	4650	919	203498	No_or_no_constitutive_exon
AATGTTTGAAGTGTGTGGTCACCATGTGCTTGCCTGTGTTGGGGTTGCAGAA	50614003	50614124	50614174	50614122	-1	6	MGP_CAROLIEiJ_G0028420.1	50535756	50988322	Pde1c	4650	919	203498	No_or_no_constitutive_exon
GTCCCTTTTTCCCCCTCTCTCTTGCTGTGACATCACCTGGGGAAATCCAGAA	51318850	51318905	51318955	51318903	-1	6	MGP_CAROLIEiJ_G0028425.1	51302737	51344802	Nt5c3	4650	919	203498	No_or_no_constitutive_exon
TGACATGTTTGCTGACTCAAAGTTAACCAATGCAATGTTTGTTGGGGTAGAA	59829897	59829995	59829847	59829899	1	6	MGP_CAROLIEiJ_G0028460.1	59766465	59833287	C130060K24Rik	4650	919	203498	No_or_no_constitutive_exon
AGCTAACTAAGGTTTGACTTTTTCCTTCAACTCTCTCTTTTGGGAAATAGGT	68408559	68408675	68408509	68408561	1	6	MGP_CAROLIEiJ_G0028487.1	68396362	68413531	Rnf103	4650	919	203498	No_or_no_constitutive_exon
AGTCACCAGACCCTGGACCTTGATCTCTCTCCCCAACCAGGCCAGGGCAGCT	69223413	69223585	69223363	69223415	1	6	MGP_CAROLIEiJ_G0028500.1	69222711	69227023	Tmem150a	4650	919	203498	No_or_no_constitutive_exon
GCTTTTTTTAATTTTTTATTTTTTTGGTAATGGACGGGGGTGAAATCAAGGG	69228119	69228258	69228308	69228256	-1	6	MGP_CAROLIEiJ_G0028501.1	69226974	69234426	Rnf181	4650	919	203498	No_or_no_constitutive_exon
CTTCTGTGGAATTCTGATCAGACTTTTCCGGTTTGGGGTTGACTGGTGAGAG	69483575	69483617	69483525	69483577	1	6	MGP_CAROLIEiJ_G0013765.1	69478316	69483617	None	4650	919	203498	No_or_no_constitutive_exon
GTGTGTGTGTGTGTGTGTGTGTGTGTGTCTGCCTGTCCTCTCCGGGGAAGTT	76341235	76341388	76341185	76341237	1	6	MGP_CAROLIEiJ_G0028525.1	76340491	77090363	Lrrtm4	4650	919	203498	No_or_no_constitutive_exon
AAGGGAACCACTCTGATCTGTCTTGGCCTTGTCTGGGGGCTGGATGACAGGT	79209529	79209629	79209479	79209531	1	6	MGP_CAROLIEiJ_G0028538.1	79206964	79215732	None	4650	919	203498	No_or_no_constitutive_exon
TCACCAGGCATGGACTCCAGTCCCATATCTCCTCTCCCTGTGTGGGGCAGGT	79515976	79516313	79516363	79516311	-1	6	MGP_CAROLIEiJ_G0028556.1	79507946	79607831	Tet3	4650	919	203498	No_or_no_constitutive_exon
AGGGTGTGATGGTGGGAATGGGCCAGAAAGACAGCTATGTGGGGGACGAGGC	79675745	79675826	79675876	79675824	-1	6	MGP_CAROLIEiJ_G0028558.1	79662394	79684898	None	4650	919	203498	No_or_no_constitutive_exon
GAAGTCCAACGTCCAGACGCTACAGAGCAATCTTCAGAGGGCCAAGGCAGAG	79816589	79816718	79816768	79816716	-1	6	MGP_CAROLIEiJ_G0028560.1	79808580	79820546	Clec4f	4650	919	203498	No_or_no_constitutive_exon
CCAGGCTGGCCTTGAACTCAGAAATCCCAGCACTTGGGAGGCAGAGGCAGGT	80139730	80140541	80139680	80139732	1	6	MGP_CAROLIEiJ_G0034596.1	80137814	80140541	None	4650	919	203498	No_or_no_constitutive_exon
CTGGCCTCCTCTGCCCATCCTTTCTTTCTCTTCCACTCTGGGGGCTGCAGCG	81622369	81622443	81622493	81622441	-1	6	MGP_CAROLIEiJ_G0028580.1	81611994	81646286	Fbxo41	4650	919	203498	Yes
CCCCCTGCAGGGCTTGGGCAGGGGCAGACTTGCCAGCCCAAGGGTGCCAGGC	83885937	83886079	83886129	83886077	-1	6	MGP_CAROLIEiJ_G0028617.1	83885925	83909051	Rab43	4650	919	203498	No_or_no_constitutive_exon
ATCAGTTCTCAGCATGCACTACTAATGCCTCCTCTCCTGTGTGGGGACAGGT	84378650	84378807	84378857	84378805	-1	6	MGP_CAROLIEiJ_G0028627.1	84354307	84546197	Eefsec	4650	919	203498	No_or_no_constitutive_exon
GCTGGCAAGCCATGAAGACTGCTTGTAGACTATCATGTGAGGGTGATCAGGG	86433349	86433592	86433642	86433590	-1	6	MGP_CAROLIEiJ_G0028645.1	86430816	86458632	Cfap100	4650	919	203498	No_or_no_constitutive_exon
ATCTGGAGCCTCAAGGGTCCTCCATGCGTAACAGGCCTCTGGGGTTGCAGGA	88099521	88099682	88099471	88099523	1	6	MGP_CAROLIEiJ_G0028660.1	88028218	88125626	Fgd5	4650	919	203498	No_or_no_constitutive_exon
TGAATGAAACTGCTCTTAATGTCTTCTACATTTTACAATTGAGGGTTCAGAG	88211325	88212206	88211275	88211327	1	6	MGP_CAROLIEiJ_G0028661.1	88140581	88212206	Nr2c2	4650	919	203498	No_or_no_constitutive_exon
TGTACATTGGTTAGAACAGCAGATGACACCTGCTCTTTCTGCATGGGCAGGT	102222024	102222193	102221974	102222026	1	6	MGP_CAROLIEiJ_G0028696.1	101236734	102227097	Cntn4	4650	919	203498	No_or_no_constitutive_exon
GAGAGGCCTGGAGCCTGGGGGCTGAGCAGGGTATCCCTGCCTGGGAGCAGAG	108477836	108477941	108477786	108477838	1	6	MGP_CAROLIEiJ_G0028724.1	108466871	108493804	Ttll3	4650	919	203498	No_or_no_constitutive_exon
TGTCTGTCTCCTCCTCCAAGGCACGAGTCTCCCTGGCCCGGGTGGAGGAGCG	108796969	108797228	108796919	108796971	1	6	MGP_CAROLIEiJ_G0028737.1	108743265	108800840	Irak2	4650	919	203498	No_or_no_constitutive_exon
TTGGCGGGGGGGGGGGGGGGGGTAGCTGGGGGAGGGGGCGGGCGAACCAGCG	112938597	112938811	112938861	112938809	-1	6	MGP_CAROLIEiJ_G0001794.1	112938021	112940006	None	4650	919	203498	No_or_no_constitutive_exon
GGATTACCTACTTCCAATGTTCAGACTTTGAAAACTTTTTTTGGGGGTAGGC	114787721	114787915	114787965	114787913	-1	6	MGP_CAROLIEiJ_G0028795.1	114612921	114890645	Erc1	4650	919	203498	No_or_no_constitutive_exon
TGTATACCACTTTCAGTTCTTTGCTTTGTTTCTTGATGTCTTGGGGAAAGGT	115478472	115478693	115478422	115478474	1	6	MGP_CAROLIEiJ_G0028801.1	115419414	115489242	None	4650	919	203498	No_or_no_constitutive_exon
ATTTCCTAAAGGCAGAGACTTACCGATTTCTCTCTTATTGGGGTTGGCAGAC	115526803	115526851	115526753	115526805	1	6	MGP_CAROLIEiJ_G0028802.1	115514677	115540100	Il17ra	4650	919	203498	No_or_no_constitutive_exon
TTGAGCCTGAAATCAGTCACCTGATTGTCCCTTGTGTGGGATGAGGACAGGG	117249177	117249964	117249127	117249179	1	6	MGP_CAROLIEiJ_G0028820.1	117234057	117249964	M6pr	4650	919	203498	No_or_no_constitutive_exon
GGGGAGGGGGATTCCCCCAAAGGGGAGGAGACAACTCCTGGCTGGGAGAGGC	117770203	117770471	117770153	117770205	1	6	MGP_CAROLIEiJ_G0028828.1	117769414	117796285	None	4650	919	203498	No_or_no_constitutive_exon
CTCTCTCTGCTTCCCACCCTGTGTCAATGTTACCATATGTTGGGATGTAGGC	120469986	120470123	120470173	120470121	-1	6	MGP_CAROLIEiJ_G0028851.1	120447818	120475591	Lrrc23	4650	919	203498	No_or_no_constitutive_exon
GGTGACTCTGGGGAAGGTGTCCACTGTGTCTCTCCTTTGGGGTACAACAGGC	124184394	124184478	124184528	124184476	-1	6	MGP_CAROLIEiJ_G0028910.1	124180614	124189710	Fkbp4	4650	919	203498	No_or_no_constitutive_exon
GATTTACCCCCTCCTCCTGATTCTTTCTGCCTGTCTGGGTTTGGGAACAGAT	124252055	124252182	124252232	124252180	-1	6	MGP_CAROLIEiJ_G0028911.1	124239796	124283991	Pzp	4650	919	203498	No_or_no_constitutive_exon
CCTGTGACTCTGCTAACTCTTCCGTGTCTTCACTGTTTTCTGGGAAGTAGAT	132992727	132992886	132992677	132992729	1	6	MGP_CAROLIEiJ_G0028986.1	132988849	133000755	Ddx47	4650	919	203498	No_or_no_constitutive_exon
TCTTGTACAAAGTCTTGCTTTGTTTGTTTGTTTTTTCTTTAACTGGGTAGGA	133769070	133769242	133769292	133769240	-1	6	MGP_CAROLIEiJ_G0028994.1	133702577	134169528	Grin2b	4650	919	203498	No_or_no_constitutive_exon
TGTGGAAGGATAACACTGGTTTCCTGTTTTTCCTAATTTCTGGGTAACAGAC	134784246	134784359	134784409	134784357	-1	6	MGP_CAROLIEiJ_G0028998.1	134710514	134792394	Gucy2c	4650	919	203498	Yes
GTGCTCATGTATTTGATAATTTAAAATATTCATACCAGGGCTGGCAGGAGGC	134840115	134840180	134840065	134840117	1	6	MGP_CAROLIEiJ_G0029001.1	134835390	134848522	BC049715	4650	919	203498	No_or_no_constitutive_exon
ACACAATGTGTGATGTGGGGTAACACAATGTGTGATGTGGGGTAATACAGTG	140403535	140403895	140403945	140403893	-1	6	MGP_CAROLIEiJ_G0029035.1	140403535	140410120	Kcnj8	4650	919	203498	No_or_no_constitutive_exon
GAAATCAAAGGTCATCCATTCTTTGAGGGTGTAGACTGGGGACACATAAGGG	144507452	144507672	144507402	144507454	1	6	MGP_CAROLIEiJ_G0012085.1	144487414	144507672	None	4650	919	203498	No_or_no_constitutive_exon
CATCCCCTCTCAACCAGGTCGGACGCCTGGGTCCCTTGCTGTTGGGGGAGGG	196405	196515	196355	196407	1	7	MGP_CAROLIEiJ_G0029088.1	195837	221336	Cacng8	4650	919	203498	No_or_no_constitutive_exon
TTTGGGGTACCCTAGTGATGGGGGACTGAGGACAGGTTCTGTGGGGGCAGGA	420459	420734	420409	420461	1	7	MGP_CAROLIEiJ_G0029095.1	412709	428379	Cnot3	4650	919	203498	No_or_no_constitutive_exon
AGGGAGGGGACAGGAGGCAGTACCCAGGGCCACTGGTGGGGATGGGGCAGCC	832414	832536	832364	832416	1	7	MGP_CAROLIEiJ_G0029104.1	818351	835963	Ttyh1	4650	919	203498	No_or_no_constitutive_exon
AGGGATGTCTTCTATTTTTGCTGCCTCCTCCCTACCCATTGTCTGGGGAGGG	1170460	1170518	1170568	1170516	-1	7	MGP_CAROLIEiJ_G0029113.1	1170457	1190736	Ppp1r12c	4650	919	203498	No_or_no_constitutive_exon
TCCATGTTGAGTTGCTTCTCTTTCGGAGCCAGCGGCTTCAGAGGGCAGAGGG	1315101	1315329	1315051	1315103	1	7	MGP_CAROLIEiJ_G0003979.1	1311758	1315329	None	4650	919	203498	No_or_no_constitutive_exon
CTTCTTCATCTTGTTTTTCTTCTTCATCATCTTGTTTTTCTGTGGGACAGAA	3358444	3358576	3358626	3358574	-1	7	MGP_CAROLIEiJ_G0029171.1	3346981	3372519	Zim1	4650	919	203498	Yes
CTGACTTCCTTTCTTCTTCCTAATGTTCTTCGGCTTTGCTGGGACCACAGTG	15108078	15108182	15108028	15108080	1	7	MGP_CAROLIEiJ_G0029221.1	15089053	15114089	Zfp541	4650	919	203498	No_or_no_constitutive_exon
CCATGGTTGGGTGGGAACCAGAGCCACCCCTTTCCTTTGCAGGGTCTGAGGA	15218831	15219106	15219156	15219104	-1	7	MGP_CAROLIEiJ_G0029226.1	15218831	15244427	Dhx34	4650	919	203498	No_or_no_constitutive_exon
CTTGACCCTCCCCACCCCTCTGGGCTCTCTGCTCCCCTGGGATGGACCAGTG	15482497	15482645	15482695	15482643	-1	7	MGP_CAROLIEiJ_G0029235.1	15477308	15499045	Npas1	4650	919	203498	No_or_no_constitutive_exon
GCTCCACCCTTGAGCAAGCAGGTTCCAGGCTGGGGGAAGGGAGGCCACAGGT	15880049	15880674	15879999	15880051	1	7	MGP_CAROLIEiJ_G0029243.1	15859016	15887563	Prkd2	4650	919	203498	No_or_no_constitutive_exon
CGGGGGCAGGGGGGTGGGGTGTGTGTGGAAGGGTGGGAAGGGACAGGAAGGC	15933900	15934300	15934350	15934298	-1	7	MGP_CAROLIEiJ_G0029247.1	15933343	15942000	Calm3	4650	919	203498	No_or_no_constitutive_exon
TAAATTAATTAATTAAAAAAAGATAATAGGTCATTGCCTGGGTGGGACAGAT	17576072	17576348	17576022	17576074	1	7	MGP_CAROLIEiJ_G0029258.1	17441745	17579362	Mill1	4650	919	203498	No_or_no_constitutive_exon
AGTGCACTGACTGAGTGGTGTCCCCAACCTCCCACTCCTTTGGGAGGCAGGT	18342869	18343101	18342819	18342871	1	7	MGP_CAROLIEiJ_G0029268.1	18340154	18362974	Rsph6a	4650	919	203498	No_or_no_constitutive_exon
ATATCTAGGAGTTCTGGCCTTTCCCAGCTGAGCTTGCTGCCTGGGAGGAGGT	18452246	18452387	18452437	18452385	-1	7	MGP_CAROLIEiJ_G0029276.1	18443323	18453837	Gipr	4650	919	203498	No_or_no_constitutive_exon
CACCTAGAGTCCAATGAAGACAGACCTCAGCTGGCCTAAGATGGGCAAAGTT	19077760	19078033	19078083	19078031	-1	7	MGP_CAROLIEiJ_G0029309.1	19077760	19095100	Cblc	4650	919	203498	No_or_no_constitutive_exon
GTCTCAACAAAAACAAAGCAAGTCATTAAGGACTTTGATAATGGGGACAGGC	23383340	23383792	23383842	23383790	-1	7	MGP_CAROLIEiJ_G0003988.1	23383340	23387378	None	4650	919	203498	No_or_no_constitutive_exon
GGGGCAGGGCAGAACCCTTGGCCTGACCGTAACTGGGCTGGGTCGGGCAGGA	23774089	23774254	23774039	23774091	1	7	MGP_CAROLIEiJ_G0029336.1	23756035	23778148	Cadm4	4650	919	203498	No_or_no_constitutive_exon
GTGGAGGGGTAGTCGGTGGGGCCCTCAGGAAGAGCTAGCGAGGGTAGCAGTT	24496313	24497688	24496263	24496315	1	7	MGP_CAROLIEiJ_G0003991.1	24496120	24497694	None	4650	919	203498	No_or_no_constitutive_exon
CCTCTTCTGCCTTGCCAGAATAACTGATCTTCCTGGGGTGGGGGGCTCAGGC	24979754	24979876	24979926	24979874	-1	7	MGP_CAROLIEiJ_G0029382.1	24972865	25004082	Axl	4650	919	203498	No_or_no_constitutive_exon
ATGCTAAATGGTCTTGGGATCTCACTTAACACTCATAAGTGCATGGGAAGGG	26102332	26102545	26102282	26102334	1	7	MGP_CAROLIEiJ_G0029394.1	26094393	26102545	None	4650	919	203498	No_or_no_constitutive_exon
TTCATTATTTTAAAGTGTGTGTGTGTGTGTGTTTGCTCAAATGGGTGCAGGA	28361312	28361377	28361427	28361375	-1	7	MGP_CAROLIEiJ_G0003997.1	28361312	28362958	None	4650	919	203498	No_or_no_constitutive_exon
TTAGTAGACAAAGGAGTCTTAGGAGTCAGAGGGGCTTTGGGAGTCAAAAGAG	28804404	28805480	28804354	28804406	1	7	MGP_CAROLIEiJ_G0036988.1	28789302	28811572	None	4650	919	203498	No_or_no_constitutive_exon
AGAATGAGGCTTCCAGGAGTCTCCTGATTTCACCTAGTTCTGGGACTGAGTT	29482690	29482847	29482897	29482845	-1	7	MGP_CAROLIEiJ_G0029508.1	29480667	29483050	Ovol3	4650	919	203498	No_or_no_constitutive_exon
AGTCCATCATCACTGTCATTGCAGTATTACCTTGCTCTCTGGGACTGTAGGT	29511344	29511482	29511532	29511480	-1	7	MGP_CAROLIEiJ_G0029509.1	29486591	29527087	Wdr62	4650	919	203498	No_or_no_constitutive_exon
CTCCTGGAGAGGAATCCAGTGCCCTTTCTGATGTGACTTGGGTGGGCTAGGG	29675378	29675449	29675499	29675447	-1	7	MGP_CAROLIEiJ_G0029520.1	29674383	29684937	Aplp1	4650	919	203498	No_or_no_constitutive_exon
GTTGATCTGAGGACAGACTGGGGACAAACTCCTGTGTCTTGGGATGCTAGGG	29710116	29710288	29710066	29710118	1	7	MGP_CAROLIEiJ_G0029522.1	29697339	29727225	Nphs1	4650	919	203498	No_or_no_constitutive_exon
GGAGTGGGCAGGAGGGGGGCCCTGGAAGCTGACCTCCACTGGCCGGGCAGTG	29734226	29734365	29734176	29734228	1	7	MGP_CAROLIEiJ_G0029523.1	29733636	29746420	Prodh2	4650	919	203498	No_or_no_constitutive_exon
CGACCCATATCTCGGAACTTGCGCCGGCAGCTCTATGGGCGAGGACCCAGGC	29797317	29797323	29797267	29797319	1	7	MGP_CAROLIEiJ_G0029529.1	29795821	29800521	None	4650	919	203498	No_or_no_constitutive_exon
AGCAGAGGCTGTGGGAGGTCTGACCGATTTCTCTGCATTCTCAGGGACAGCC	33414154	33414286	33414336	33414284	-1	7	MGP_CAROLIEiJ_G0029572.1	33410406	33487482	4931406P16Rik	4650	919	203498	No_or_no_constitutive_exon
GCACGGGTGGCGGCGGCAGTGGCAGCGGTGCCGGTGCGGGCAAGGCCAAGAA	34291105	34292776	34291055	34291107	1	7	MGP_CAROLIEiJ_G0029579.1	34290151	34292776	Cebpa	4650	919	203498	No_or_no_constitutive_exon
GGGGTTGGTCAGACTTTAAGCAGCATTCACTCTTTGAATTTATGGGACAGGA	44953676	44953930	44953626	44953678	1	7	MGP_CAROLIEiJ_G0029634.1	44950144	44955330	Klk14	4650	919	203498	No_or_no_constitutive_exon
TGCAAAAAAAGAGGCTGAAGGTGGGGGGCAGAACCGGAATGGGAAGGCAGGG	46888165	46888276	46888115	46888167	1	7	MGP_CAROLIEiJ_G0029684.1	46879010	46894347	Tsks	4650	919	203498	No_or_no_constitutive_exon
AAGCCCACGTCCTGTCTTTCCATGGCCTTTGACTGCCCCGGGGGACCCAGGA	46897106	46897259	46897309	46897257	-1	7	MGP_CAROLIEiJ_G0029685.1	46895698	46911090	Cpt1c	4650	919	203498	No_or_no_constitutive_exon
CATCTGGGCCAGCCCTCCCCGTGACTGGTATGCCTTTCCTGTGGGTGCAGTG	46915531	46915674	46915724	46915672	-1	7	MGP_CAROLIEiJ_G0029686.1	46912949	46922174	None	4650	919	203498	No_or_no_constitutive_exon
GGAGGGTACTGGCACTGGAGACTGATTCTGTTCTCTCTGGGGTGGGCCAGGA	47130477	47130528	47130578	47130526	-1	7	MGP_CAROLIEiJ_G0029705.1	47120444	47142038	Ccdc155	4650	919	203498	No_or_no_constitutive_exon
TGTCCCCTTAACCCACCCCTTCTCTCCCCCTCTTCCCACTAACGGGTCAGGA	47281230	47281257	47281307	47281255	-1	7	MGP_CAROLIEiJ_G0029712.1	47276833	47304558	Ppfia3	4650	919	203498	No_or_no_constitutive_exon
ACTTAAATGGCATCCATTCATTCTGGTTTGTGCCTGCTCTGGGTATGCAGAC	47390097	47391709	47390047	47390099	1	7	MGP_CAROLIEiJ_G0029719.1	47371940	47391709	Gys1	4650	919	203498	No_or_no_constitutive_exon
CCAAGGGCCGGGGCACTGTGCTCCTGTCTGGTCCTCGGAAGGGCCGAGAGGT	47670398	47670448	47670348	47670400	1	7	MGP_CAROLIEiJ_G0029740.1	47668105	47670783	Rpl18	4650	919	203498	No_or_no_constitutive_exon
GTCTAACGCTGACATTCATTTTCTCTGTTCCATTCTGCTCTGCTGGGAAGCG	48587337	48587451	48587501	48587449	-1	7	MGP_CAROLIEiJ_G0029762.1	48401812	48604985	Sergef	4650	919	203498	No_or_no_constitutive_exon
AGAGAGAGAGAGAAAGAAAGAAGAAGAAGGAGGAGGAGAGGGAGAGGGAGAG	48663324	48665259	48665309	48665257	-1	7	MGP_CAROLIEiJ_G0029764.1	48650262	48672279	Saal1	4650	919	203498	No_or_no_constitutive_exon
CTGCTCCTGTTTACTGATCTTTTTCTTTTTCTTTTCCGATGGATGGGAAGCA	52920726	52920813	52920676	52920728	1	7	MGP_CAROLIEiJ_G0029790.1	52867422	52951821	Prmt3	4650	919	203498	No_or_no_constitutive_exon
CAGGAGGCTGTAGCAGAAGGGTCACTGTCTAATAACTGGCTGTGGGGCAGCC	69012396	69012543	69012593	69012541	-1	7	MGP_CAROLIEiJ_G0029841.1	68967316	69130826	Lrrk1	4650	919	203498	No_or_no_constitutive_exon
TCTCCCTAATGGAACACTTTTTTTTTTTAAACCCCTGTTGTGGGGAATAGGT	82011446	82011683	82011733	82011681	-1	7	MGP_CAROLIEiJ_G0029880.1	81999047	82019328	Polg	4650	919	203498	No_or_no_constitutive_exon
TGTGCCAGAGCAGGAGATGCTGCTGAGCGCGGCTGCGGGCCGTGGGGAAGGG	82474561	82474743	82474511	82474563	1	7	MGP_CAROLIEiJ_G0004039.1	82471010	82474743	None	4650	919	203498	No_or_no_constitutive_exon
TGACGCCAATGTTGTTTGAAGTAAATAATGTGTCCTTGTTTGGGGACCAGCT	82874935	82875082	82874885	82874937	1	7	MGP_CAROLIEiJ_G0029901.1	82857871	82880286	Prc1	4650	919	203498	No_or_no_constitutive_exon
GAGCTAGCCTTCTTGCCTAGCCTGACTCTATGGGGTGGGGGGCAATGCAGGA	82947304	82947442	82947492	82947440	-1	7	MGP_CAROLIEiJ_G0029905.1	82941983	82951990	Fes	4650	919	203498	No_or_no_constitutive_exon
GGTGCATGTGGTGGGGGCCCAGCTTTCATTCTCCTGCCCTTGGGGTACAGGC	82946846	82946969	82947019	82946967	-1	7	MGP_CAROLIEiJ_G0029905.1	82941983	82951990	Fes	4650	919	203498	No_or_no_constitutive_exon
GAAGGGCTTGTTTTTTTTCACCCTGTCTTTTTTGATTTGGGCTGGGGCAGGT	83321526	83321651	83321701	83321649	-1	7	MGP_CAROLIEiJ_G0029909.1	83279953	83395278	Iqgap1	4650	919	203498	No_or_no_constitutive_exon
TCTGGTCTATCGAGTGAGATCCTGTCTTGGAGGAGGAGGGGGAGGAAGAGGA	83632647	83632863	83632597	83632649	1	7	MGP_CAROLIEiJ_G0013802.1	83625632	83632863	None	4650	919	203498	No_or_no_constitutive_exon
TGAATGCAAACAGCCTGAAATATATTCCTCTCGTTTCTTGGGATTACAAGGA	84349938	84351217	84351267	84351215	-1	7	MGP_CAROLIEiJ_G0029927.1	84349938	84356684	3110040N11Rik	4650	919	203498	No_or_no_constitutive_exon
TCTAATCCAGTGTTATTGCATTATGTAATTGTTCTCCCTGGGAAAAACAGAA	93275848	93275872	93275798	93275850	1	7	MGP_CAROLIEiJ_G0029981.1	93208194	93291086	Picalm	4650	919	203498	Yes
TATAATTCATTACATTTAAACTCTGTTGTCTTTTGTCTTATCAAGGGCAGAC	99728999	99729032	99728949	99729001	1	7	MGP_CAROLIEiJ_G0029996.1	99654557	99763385	Nars2	4650	919	203498	No_or_no_constitutive_exon
TTTTGAGAACTCTATGTATTTTATTCCCATGTCCTGTGCTGGATGGGTAGTG	100916751	100916915	100916965	100916913	-1	7	MGP_CAROLIEiJ_G0030015.1	100899370	100980094	Acer3	4650	919	203498	No_or_no_constitutive_exon
CCCCTCACACCCCGTCTTTCTCCCCCGTTGGTGATTTTCGGGGTATGCAGGG	101516000	101516214	101515950	101516002	1	7	MGP_CAROLIEiJ_G0030021.1	101504813	101524576	Wnt11	4650	919	203498	No_or_no_constitutive_exon
CTGTGGGTGGCAGAGAGGCGGGTGGACAGGACTGGGAGAAAATTGGGAAGGG	102280030	102280031	102279980	102280032	1	7	MGP_CAROLIEiJ_G0030030.1	102215457	102288936	Arrb1	4650	919	203498	No_or_no_constitutive_exon
GAGTGGTTATTTGGGGGGCTTGGATTAATGTGTGCTTTCTATGGGGACAGGA	103965956	103966077	103966127	103966075	-1	7	MGP_CAROLIEiJ_G0030059.1	103963482	103976337	Atg16l2	4650	919	203498	No_or_no_constitutive_exon
GGAGAACATCGATGAGAGTGCGGTGACAGAGAGCCGCGAGGAGCGGGCAGGC	104020003	104020217	104019953	104020005	1	7	MGP_CAROLIEiJ_G0030060.1	103990647	104020569	Stard10	4650	919	203498	No_or_no_constitutive_exon
GATTTGAGGGAGAAATGTGACACTGGGTGATCCTTGTGGGGGGCGGGCAGGA	104060801	104060926	104060751	104060803	1	7	MGP_CAROLIEiJ_G0030061.1	104021810	104087506	Arap1	4650	919	203498	No_or_no_constitutive_exon
TAAACAACACACTTAGACCTTCATCTCAAAAATACTTTCTTGGGGGCCAGCA	104771843	104772013	104771793	104771845	1	7	MGP_CAROLIEiJ_G0030076.1	104770840	104788324	Xndc1	4650	919	203498	No_or_no_constitutive_exon
TGGACAAGATGTTGAAGAATTTTCTTTAATCTTCTCTCATTGATGGGCAGGA	106767449	106767775	106767399	106767451	1	7	MGP_CAROLIEiJ_G0030185.1	106747457	106767775	None	4650	919	203498	No_or_no_constitutive_exon
TCACAGGGACTGACTGACTGCCTTTTTCTTTTCTTGGCCATGGGGCGCAGCT	108127715	108127811	108127665	108127717	1	7	MGP_CAROLIEiJ_G0030237.1	108123760	108130135	Ilk	4650	919	203498	No_or_no_constitutive_exon
AGCATGCTAATCCTATATAACTTATGTCCTCATAAAATGGGGAAATTTAGAT	110013680	110013885	110013935	110013883	-1	7	MGP_CAROLIEiJ_G0030270.1	110013680	110033203	Ovch2	4650	919	203498	No_or_no_constitutive_exon
AAAGCAGCTCCCGACACTCTTTCTCTTTGGGCTGCTGGTGGTGGGCACAGGT	111746560	111746701	111746751	111746699	-1	7	MGP_CAROLIEiJ_G0030310.1	111736763	111828240	St5	4650	919	203498	Yes
GGTGATGGTTAGTCACCCTTGGTTTGTTTGGCTTTACTTTCTGGGATAAGCT	112605813	112606070	112606120	112606068	-1	7	MGP_CAROLIEiJ_G0030323.1	112538207	112894072	Sbf2	4650	919	203498	No_or_no_constitutive_exon
GGGCAAGAGGGGTGGTCCTGCAGTCTTTGATAGCGTTCCGGGACACACAGGC	114437336	114437572	114437622	114437570	-1	7	MGP_CAROLIEiJ_G0030333.1	114394981	114438202	Dkk3	4650	919	203498	No_or_no_constitutive_exon
CTCTCCCACCCGCCCAACCCTGGCTTCACCATGGCTCTCTAAAAGGGCAGTT	120622812	120622830	120622880	120622828	-1	7	MGP_CAROLIEiJ_G0030363.1	120562026	120627728	Syt17	4650	919	203498	No_or_no_constitutive_exon
CAGCCTATACTTTGCTGCTGTTCTCAGAGTGATGCTTTTTTGGGGGTCAGGT	120731450	120731598	120731648	120731596	-1	7	MGP_CAROLIEiJ_G0030366.1	120715169	120764560	Tmc7	4650	919	203498	No_or_no_constitutive_exon
AAACTGCATTTTTAGTAAATTTTCTTCCTCTTACTCTGGTGGGTCTAAAGAT	122070712	122070871	122070662	122070714	1	7	MGP_CAROLIEiJ_G0030387.1	122057903	122077804	Lyrm1	4650	919	203498	No_or_no_constitutive_exon
TCCAGCGGCTTCTGGCGCTAGAGCCTGAGCGGCGTGGGCCCGCCAAGGAGGT	128307318	128307819	128307268	128307320	1	7	MGP_CAROLIEiJ_G0030440.1	128288101	128310002	Sbk1	4650	919	203498	No_or_no_constitutive_exon
TCTGCCTGCCTGGCTCATGGCCTCGCCTATCTTACTTTTTGGGATATCAGGT	128895836	128895918	128895968	128895916	-1	7	MGP_CAROLIEiJ_G0030472.1	128885276	128904335	Taok2	4650	919	203498	No_or_no_constitutive_exon
CCGTCATCCCAGCTCCCAGCTGGCAGGGCCTGGGGTGGAAGGGGGCGAAGGC	129059446	129059544	129059594	129059542	-1	7	MGP_CAROLIEiJ_G0030482.1	129057551	129061267	Prrt2	4650	919	203498	No_or_no_constitutive_exon
TTTCTCTTTTTAAAAAGCCTTTATTTAATTTATGCATGTGGGGAGTCTAGGA	129334113	129334122	129334063	129334115	1	7	MGP_CAROLIEiJ_G0006626.1	129332270	129334534	None	4650	919	203498	No_or_no_constitutive_exon
TGAGTGAACATTTTTCCTTCCCTTTCCCTTTGGTCATCCTGGGGCGACAGAA	129528773	129528845	129528723	129528775	1	7	MGP_CAROLIEiJ_G0030506.1	129520223	129532965	None	4650	919	203498	No_or_no_constitutive_exon
TCCTGTGTCTCCTGCCTCATCTAGTTCTCCAGATTCTAGTGGGGCAGGAGGC	129561557	129561730	129561507	129561559	1	7	MGP_CAROLIEiJ_G0030507.1	129554078	129601024	None	4650	919	203498	No_or_no_constitutive_exon
GAGGGAAGAGAGACCAGACCCCATGTTCTGAAAGGAGATGGGGGCTGGAGAC	129653607	129654208	129654258	129654206	-1	7	MGP_CAROLIEiJ_G0030513.1	129648649	129657466	Zfp629	4650	919	203498	No_or_no_constitutive_exon
AGGCCTAGGAGAATTTCCATTCTCACTGGGTTGGTTTTCGCTGGGGACAGGT	130160220	130160371	130160170	130160222	1	7	MGP_CAROLIEiJ_G0030538.1	130154870	130180812	Itgax	4650	919	203498	No_or_no_constitutive_exon
CAGCCGTGCCCAGCTGGGCTTGCACTAATACATTGCATTTGGGTCAGAAGCC	141124237	141124366	141124187	141124239	1	7	MGP_CAROLIEiJ_G0030612.1	141042187	141161013	Jakmip3	4650	919	203498	No_or_no_constitutive_exon
TGAAGGCATCAGGTGGACCTGCCCTACAGTAATCCTCTCTGTGGGACCAGGT	142070487	142070677	142070727	142070675	-1	7	MGP_CAROLIEiJ_G0030624.1	142062639	142076121	Adam8	4650	919	203498	No_or_no_constitutive_exon
GTCTAACTCCCCCCATCTGTGTGTGAACCTTATTCTACTTGGGTTGGCAGGG	142167580	142167687	142167530	142167582	1	7	MGP_CAROLIEiJ_G0030629.1	142164422	142168106	Prap1	4650	919	203498	No_or_no_constitutive_exon
TTCCTATAGCGTCACTAACCCATTTCCCACGCACTGTTCCTGGGAAGTAGCA	143055066	143055186	143055016	143055068	1	7	MGP_CAROLIEiJ_G0030663.1	143050114	143056950	Ric8a	4650	919	203498	No_or_no_constitutive_exon
AACCTGATCAAGACCCCTAGACTCTATCAATAATATCACCAGCTGGGTAGCT	143228666	143228701	143228616	143228668	1	7	MGP_CAROLIEiJ_G0030674.1	143228228	143228701	Gm17387	4650	919	203498	No_or_no_constitutive_exon
CCCTGTACACCACTAATTCTACTTTGGGCTTGGGGGTGGGGTGGGGTCAGCG	143481359	143481464	143481514	143481462	-1	7	MGP_CAROLIEiJ_G0030688.1	143481061	143481883	Sct	4650	919	203498	Yes
AGTTCCTGTGGGGGCTGTGGTTCTTGTGGGGGCTGCAAGGGAGGGTGTAGCT	144341720	144341824	144341874	144341822	-1	7	MGP_CAROLIEiJ_G0030714.1	144340911	144342304	None	4650	919	203498	No_or_no_constitutive_exon
CTGTGGGGGCTGCAAGGGAGGCTGTGGTTCCTGTGGGGGTTGCAAGGGAGGC	144499593	144499717	144499543	144499595	1	7	MGP_CAROLIEiJ_G0030719.1	144499323	144500476	None	4650	919	203498	No_or_no_constitutive_exon
GGGAGGTTGGGTGCAGGTAGAGCCAGTAGTTGGGGTGGTGAGCCAGGGAGGC	144777996	144778089	144778139	144778087	-1	7	MGP_CAROLIEiJ_G0006643.1	144776696	144779312	None	4650	919	203498	No_or_no_constitutive_exon
CCACCTTGCCCCCAGGAGGTCTGGAGCTCTACAGACCTCCTGGGGGCAAGGT	144854401	144855183	144855233	144855181	-1	7	MGP_CAROLIEiJ_G0030728.1	144854324	144870428	Igf2	4650	919	203498	No_or_no_constitutive_exon
AACCTCCCTGGCAGTGGCACAACTGGAGCTGGGTGGAGGCCCGGGAGCAGGT	144882624	144882734	144882784	144882732	-1	7	MGP_CAROLIEiJ_G0030729.1	144882567	144906590	Ins2	4650	919	203498	No_or_no_constitutive_exon
TTTGCTCGTGCTGTGTTGACTTTATATTCCCTTGCTGTGGGTGAATATAGTG	146677376	146677590	146677640	146677588	-1	7	MGP_CAROLIEiJ_G0030754.1	146633380	146721193	Ppfia1	4650	919	203498	No_or_no_constitutive_exon
AAATTTTCTGGGCTAAGAGGAGATTCACATGTGAACTGTAGAATTGGGAGCC	8800244	8800249	8800194	8800246	1	8	MGP_CAROLIEiJ_G0008872.1	8799367	8800249	None	4650	919	203498	No_or_no_constitutive_exon
TTTCAGACACTGCTCCTGGAATGCCCAGCGGTCAGCATGGGAGAACCCAGGT	9466436	9466716	9466386	9466438	1	8	MGP_CAROLIEiJ_G0030829.1	9324260	9473508	Mcf2l	4650	919	203498	No_or_no_constitutive_exon
TGTGTTTTGTTTTCTTTTGTTGATTAATTGATTGATTGATTGGGATACAGAG	9622835	9622994	9622785	9622837	1	8	MGP_CAROLIEiJ_G0030835.1	9614328	9631598	Lamp1	4650	919	203498	No_or_no_constitutive_exon
ACCAGTTAAACTTCCAGCCCTCTGATTTTCACATCTCTTCATTGGGACAGGA	20293232	20293426	20293476	20293424	-1	8	MGP_CAROLIEiJ_G0030932.1	20286409	20310200	Ash2l	4650	919	203498	No_or_no_constitutive_exon
CCTCAGAAGAGGTGTCACACCTTTAATCCTAGGAAGGCAGAGGGAGGCAGAT	28310822	28311046	28310772	28310824	1	8	MGP_CAROLIEiJ_G0006661.1	28310046	28311395	None	4650	919	203498	No_or_no_constitutive_exon
ATTTGGGCCAATTTGATTAAAGACACCAACCAATATTTATTTGGGGATAGGT	34887295	34887501	34887245	34887297	1	8	MGP_CAROLIEiJ_G0031000.1	34837537	34897015	Slc7a2	4650	919	203498	No_or_no_constitutive_exon
AGGCGCTGGCTCAGTATGTACCCGCCCCTCGCGGCTCTGGGCTGCGGGAGGC	41088134	41088662	41088712	41088660	-1	8	MGP_CAROLIEiJ_G0031040.1	41065126	41108094	Trappc11	4650	919	203498	No_or_no_constitutive_exon
TCTCGGAGGGGTGTGCACAGACAGTGGCCGCGGAAGCTCCCGGGTGGCAGCG	50187195	50187266	50187316	50187264	-1	8	MGP_CAROLIEiJ_G0004125.1	50187195	50190449	None	4650	919	203498	No_or_no_constitutive_exon
CAGGGACAATCGGATCCTCTTTTCTCGGGTAATCTCGAACCGGCAGGGAGAC	51684647	51684977	51684597	51684649	1	8	MGP_CAROLIEiJ_G0031070.1	51683537	51686073	BC030500	4650	919	203498	No_or_no_constitutive_exon
TACGGTTATTATTGGAGGCATTTACATTTTCCTTTTCTCCCTGGGAACAGTC	57381762	57381869	57381919	57381867	-1	8	MGP_CAROLIEiJ_G0031086.1	57302446	57408470	Klhl2	4650	919	203498	No_or_no_constitutive_exon
TTTGTGAACTGGGTGGAGCCGAAACTCCTGGTGGTTTGGGGAGAGGGCAGAG	62093345	62093358	62093408	62093356	-1	8	MGP_CAROLIEiJ_G0031121.1	62092725	62108352	Yjefn3	4650	919	203498	No_or_no_constitutive_exon
GAAGGGTTCCCGACCTCTCTGGCTAGCTCTGGCTTTCTCGTATGGGGCAGGT	62283088	62283190	62283038	62283090	1	8	MGP_CAROLIEiJ_G0031127.1	62278204	62285270	Tm6sf2	4650	919	203498	No_or_no_constitutive_exon
TTCCCGACCTCTCTGGCTAGCTCTGGCTTTCTCGTATGGGGCAGGTACAGGA	62283094	62283190	62283044	62283096	1	8	MGP_CAROLIEiJ_G0031127.1	62278204	62285270	Tm6sf2	4650	919	203498	No_or_no_constitutive_exon
TCTGCCTCACTGCCCAGTGGCACTGACCTTGGCATTTTTTTGGGCAGAAGAG	63365943	63366036	63366086	63366034	-1	8	MGP_CAROLIEiJ_G0031176.1	63357650	63381993	Haus8	4650	919	203498	No_or_no_constitutive_exon
TTCCAGGACACACATGGAAACTGGGGCCTTGTGGGGACCCTGGGGATCAGGG	63481600	63481901	63481951	63481899	-1	8	MGP_CAROLIEiJ_G0031180.1	63481600	63489434	Nr2f6	4650	919	203498	No_or_no_constitutive_exon
TACTGGTTCTCTGGCTGATGTGCAATGTCAACTCTTGTTTTGGGGTGCAGAC	71494106	71494255	71494305	71494253	-1	8	MGP_CAROLIEiJ_G0031253.1	71485861	71576005	Hhip	4650	919	203498	Yes
GGTCCACAGCTGGGCCGCCTGGCACTAGTATAACGGAAGTACTGGGGCAGTT	75352729	75353056	75353106	75353054	-1	8	MGP_CAROLIEiJ_G0031285.1	75351504	75353457	2210011C24Rik	4650	919	203498	No_or_no_constitutive_exon
TTCCTTCTTTCTGTTTTTTCTGTGTGCGCCATCCTGTGGGGCTGGGACAGAG	75972348	75972384	75972298	75972350	1	8	MGP_CAROLIEiJ_G0031301.1	75730047	75977194	Cacna1a	4650	919	203498	No_or_no_constitutive_exon
CCTGTCAGAGGCCCCGCCACGTACCGTCCCGGGGCCACTCGGGGTTGCAGGT	76405513	76405619	76405463	76405515	1	8	MGP_CAROLIEiJ_G0031326.1	76387218	76408402	Tnpo2	4650	919	203498	No_or_no_constitutive_exon
GTGTGTGTCTCTCTCTGTCTTGCTCTCTCCCCTCCCCGCCGGGGCTGCAGAA	85444597	85444751	85444547	85444599	1	8	MGP_CAROLIEiJ_G0031386.1	85294165	85450613	Gnao1	4650	919	203498	No_or_no_constitutive_exon
AAGCCTGTAAAGGGTGCAGTGGGCGACTTTCCACTCTTCTTGGGTGACAGAT	86553906	86554065	86553856	86553908	1	8	MGP_CAROLIEiJ_G0031415.1	86547069	86570280	Drc7	4650	919	203498	No_or_no_constitutive_exon
GAGGGGCAAGCCAAATGAATGACAAGAATCTATGTCTTTTGGGGGGTCAGGA	96282452	96283183	96282402	96282454	1	8	MGP_CAROLIEiJ_G0031463.1	96255137	96283183	Ces4a	4650	919	203498	No_or_no_constitutive_exon
GATCAGAGCTCAAACCTGCATATTCCTATCTTCCTTTCCTTGTGGGGCAGTC	96977707	96978000	96977657	96977709	1	8	MGP_CAROLIEiJ_G0031496.1	96960514	96978000	Tsnaxip1	4650	919	203498	No_or_no_constitutive_exon
GGGGGAGGGGGAGAGGAGGAGGAGGGGCAGGGGAAGGGGGAACGCCAAAGAG	97118029	97118081	97118131	97118079	-1	8	MGP_CAROLIEiJ_G0031508.1	97116504	97128631	Dpep2	4650	919	203498	No_or_no_constitutive_exon
TCTCTGTCTGGGGGGGATGGGGTGGGCTTCCCTGTTTAATGGGGGAGCAGGC	100624850	100624988	100624800	100624852	1	8	MGP_CAROLIEiJ_G0031540.1	100584124	100635329	Pmfbp1	4650	919	203498	No_or_no_constitutive_exon
TGGGTCTGAACTCTACGGTCTGTCCCATATAACTCAGAGTGGGGTTACAGGG	102166321	102166451	102166501	102166449	-1	8	MGP_CAROLIEiJ_G0031570.1	102152771	102185875	Clec18a	4650	919	203498	Yes
CAAAACTGTTTGTTTGTTTGTTTTTTCCGGAGCTGGGGAGAATGAGAGAGCA	102562947	102562983	102563033	102562981	-1	8	MGP_CAROLIEiJ_G0031576.1	102550607	102622545	Wdr59	4650	919	203498	No_or_no_constitutive_exon
GAAAGATAATTTCTCCCAATGTGATTGTTGTCTTCTCTTTTTGGGATAAGGT	110706060	110706171	110706221	110706169	-1	8	MGP_CAROLIEiJ_G0031620.1	110671110	110725126	Mbtps1	4650	919	203498	Yes
GTGAGCCGGGGCAACCAGAATCTACCCCCAGTCCTTAATCAGGGGCTCAGAT	110770882	110770999	110771049	110770997	-1	8	MGP_CAROLIEiJ_G0031623.1	110767514	110774212	Taf1c	4650	919	203498	No_or_no_constitutive_exon
GCCCTGGTTTATTTTCATTGATGTTTTTCAACTTTCTTTTGGGAACCGAGGG	111115906	111116132	111115856	111115908	1	8	MGP_CAROLIEiJ_G0031631.1	111072783	111120929	Usp10	4650	919	203498	No_or_no_constitutive_exon
CCTGCCTGACTGAGCAACCTCGTTCTCATTTTTCCTTTTGGGATGGGAAGAT	112955864	112956265	112956315	112956263	-1	8	MGP_CAROLIEiJ_G0031652.1	112955627	112987089	Klhdc4	4650	919	203498	No_or_no_constitutive_exon
AGGAGTGAGCGACCGTCTCTTCTCATTGCCGTTCTTTTCTGGGCTGGCAGGT	115484084	115484172	115484034	115484086	1	8	MGP_CAROLIEiJ_G0031703.1	115381012	115498986	None	4650	919	203498	No_or_no_constitutive_exon
GTAGTGACACTCATTCTGCCTTTGGTCTGTTTTGTTTCTGGTGTGGGAAGCA	117005107	117005253	117005303	117005251	-1	8	MGP_CAROLIEiJ_G0031723.1	116894293	117040242	Pcnx2	4650	919	203498	No_or_no_constitutive_exon
GTGATTGTATTGTTTGTCTCTCATTTTCTACCCACGGGTTGAACTAACAGCT	5091960	5095638	5091910	5091962	1	9	MGP_CAROLIEiJ_G0031768.1	5028357	5095638	Pgr	4650	919	203498	No_or_no_constitutive_exon
AGACTCACAGCACTAAGCCATCTTTCTGTGTCCCTCCCATGTGGGAATAGAT	12200983	12201194	12201244	12201192	-1	9	MGP_CAROLIEiJ_G0031802.1	12084324	12550884	Fat3	4650	919	203498	Yes
GTTCCTTCCTGTCTTTTCCTCACTTCTCCCCATTTTTTCTGGGAGCCCAGAA	16895471	16895576	16895626	16895574	-1	9	MGP_CAROLIEiJ_G0031851.1	16893733	16898124	Eif3g	4650	919	203498	No_or_no_constitutive_exon
GCTCAGGGCTAGTCACGTACCAGTGCTCAAGTCTGTCCCTTGGGGTGCAGCT	17294112	17294209	17294259	17294207	-1	9	MGP_CAROLIEiJ_G0031867.1	17286280	17299087	Kri1	4650	919	203498	No_or_no_constitutive_exon
TGTTTTGTTTTTGTTTTTTAAATTTCTTTTCTTCTCTTCCATGGGCAAAGAA	17555027	17555667	17554977	17555029	1	9	MGP_CAROLIEiJ_G0031875.1	17537407	17555667	AB124611	4650	919	203498	No_or_no_constitutive_exon
GGTGTGGGGTCAGTGATGCCCATGAGTAACTGAAGCTTTGGGGGTTGCAGAA	17981340	17981427	17981477	17981425	-1	9	MGP_CAROLIEiJ_G0031891.1	17975526	17993647	Rgl3	4650	919	203498	No_or_no_constitutive_exon
ACGGGGTTTGTAGCTGTGACCAACCCAGCTTGGTGTGGGGAGTGGAGCAGGT	33583144	33583272	33583322	33583270	-1	9	MGP_CAROLIEiJ_G0031982.1	33571649	33589060	Robo3	4650	919	203498	No_or_no_constitutive_exon
AATACCCTCTTTTGCTTGTTACTCATGCTCTGCTACCATGGGGATGCCAGCT	37174611	37174707	37174757	37174705	-1	9	MGP_CAROLIEiJ_G0032074.1	37152786	37393294	Gramd1b	4650	919	203498	No_or_no_constitutive_exon
AGATATCCTTTCCTTGTTTCTGACTTCTTGCTTTGGTGGGGGGTTAACAGCT	38904854	38904940	38904990	38904938	-1	9	MGP_CAROLIEiJ_G0032082.1	38833632	38989547	Sorl1	4650	919	203498	No_or_no_constitutive_exon
CCCCCACATGGGCCTCCCTGACCTAGTCTCTTCTGCTTTCTTGGGGGCAGGT	41813400	41813705	41813755	41813703	-1	9	MGP_CAROLIEiJ_G0032131.1	41794603	41836628	Ube4a	4650	919	203498	No_or_no_constitutive_exon
CTGGGTACCTCTGCTTTCTCTAGTGTTAGAATTCTTTCCCCTAGGGACAGAA	42146611	42146726	42146776	42146724	-1	9	MGP_CAROLIEiJ_G0032142.1	42133626	42148632	Il10ra	4650	919	203498	No_or_no_constitutive_exon
CTGTCTCTTGGCTTTTCTTTCCGTCTGTGTTCCATCCATGGGAAATGCAGAT	46413583	46413598	46413648	46413596	-1	9	MGP_CAROLIEiJ_G0032180.1	46373962	46670491	Ncam1	4650	919	203498	No_or_no_constitutive_exon
TCGAACTCAGAAATCCGCCTGCCTCTGCCTCCCGAGTGCTGGGATTAAAGGC	47457154	47457661	47457711	47457659	-1	9	MGP_CAROLIEiJ_G0032189.1	47457154	47470500	AU019823	4650	919	203498	No_or_no_constitutive_exon
ACGGTTAAGTGTTATATAGTAATTGTATTTATGTGTCTTCTGGGCAACAGGT	47853146	47853263	47853313	47853261	-1	9	MGP_CAROLIEiJ_G0032200.1	47745225	47864517	Sik2	4650	919	203498	Yes
AGCCTCTTTTCACATTTGTATGCCCCTCCCCCCTCTTGTCTGGGGTCAAGGA	54827586	54827715	54827536	54827588	1	9	MGP_CAROLIEiJ_G0032287.1	54755466	54846808	Stra6	4650	919	203498	No_or_no_constitutive_exon
TCTTTTCACATTTGTATGCCCCTCCCCCCTCTTGTCTGGGGTCAAGGAAGAA	54827590	54827715	54827540	54827592	1	9	MGP_CAROLIEiJ_G0032287.1	54755466	54846808	Stra6	4650	919	203498	No_or_no_constitutive_exon
TCTCTATTTCTACTCTGTTTTTTTTATCCCACCCCCACCCTGGGCAGCAGCT	56840091	56840201	56840041	56840093	1	9	MGP_CAROLIEiJ_G0032306.1	56818521	56850664	Parp6	4650	919	203498	Yes
TTTTATGGATTATTTTATAATGTGGGACTCCGTCTGGGAAGGAAGATGAGGG	58598188	58598418	58598138	58598190	1	9	MGP_CAROLIEiJ_G0032317.1	58552100	58598496	Tle3	4650	919	203498	No_or_no_constitutive_exon
GAACTCACAACTTCCAGAGGGACTTTCTATCCCGTTTTTTCTGAGGGAAGGG	60006930	60007187	60006880	60006932	1	9	MGP_CAROLIEiJ_G0032327.1	59998852	60012354	Cln6	4650	919	203498	No_or_no_constitutive_exon
CTCAGTGTGCTGGCACTGATCCACCTCTGTTGTGTCTCTCTTGGGGACAGTT	60835715	60835847	60835897	60835845	-1	9	MGP_CAROLIEiJ_G0032335.1	60815016	60925455	Smad3	4650	919	203498	No_or_no_constitutive_exon
CTCTCCTCCTTCCCTTTCCCCTTCTTACCCTTTCCTTGGGGGAGTGATAGAG	61209360	61209516	61209566	61209514	-1	9	MGP_CAROLIEiJ_G0013861.1	61209360	61214095	None	4650	919	203498	No_or_no_constitutive_exon
ACTTCCCAGTAGGAAGAAAGACCCATGTGTCTGAACCCATGGTGGGGCAGAG	64463205	64463293	64463343	64463291	-1	9	MGP_CAROLIEiJ_G0032389.1	64421658	64610631	Tln2	4650	919	203498	No_or_no_constitutive_exon
AGGTGTCTTATCATGCTTTGCGTTTCGGTTCCTGCTGCCGTGGGATGCAGGT	65083021	65083084	65082971	65083023	1	9	MGP_CAROLIEiJ_G0032392.1	65057143	65215121	Vps13c	4650	919	203498	Yes
AGTACTTGGGTGACAACATATATAAAGTCAGATCTGCAACTTGATGGGAGAC	69417459	69417481	69417409	69417461	1	9	MGP_CAROLIEiJ_G0032416.1	69396002	69484863	Zfp280d	4650	919	203498	No_or_no_constitutive_exon
GCCCGTGTGTTTTATTTCTTAGTGCTAAACTGAAATATCCTGACGGGCAGAC	69605153	69605304	69605354	69605302	-1	9	MGP_CAROLIEiJ_G0032418.1	69572442	69620150	Tex9	4650	919	203498	No_or_no_constitutive_exon
GGAAGATGTACGGTCACCACGGCAACCGCATCGCCCTGGGGTTGGTAAAGAT	69619862	69619889	69619939	69619887	-1	9	MGP_CAROLIEiJ_G0032418.1	69572442	69620150	Tex9	4650	919	203498	No_or_no_constitutive_exon
ATTGAGAATTTCACAACAATGTATTTTTTTTTTAATTATGGGTATGGGAGTT	69801468	69801624	69801418	69801470	1	9	MGP_CAROLIEiJ_G0032420.1	69793924	69881443	None	4650	919	203498	No_or_no_constitutive_exon
GCTGATGTAAAAATACCAAAGTCTTTTCTTTTGTTCTTTTGGGACATAAGGT	77047240	77047622	77047190	77047242	1	9	MGP_CAROLIEiJ_G0032477.1	76999280	77082712	Senp6	4650	919	203498	No_or_no_constitutive_exon
AGCACTTGAGAGGCAGAGGGGCAGAGGGGCAGAGGGGCAGAGGGGCAGAGGG	96190956	96191049	96190906	96190958	1	9	MGP_CAROLIEiJ_G0002058.1	96189903	96191049	None	4650	919	203498	No_or_no_constitutive_exon
TCGTGAGGACGTGCACACAGCAGAGCAATCTGATGCGGGGAAGGCAACAGGA	99573405	99573427	99573355	99573407	1	9	MGP_CAROLIEiJ_G0032593.1	99427975	99573427	Nphp3	4650	919	203498	No_or_no_constitutive_exon
CTTTTACCTGCAGGCAACCTACACCTATTGCGGCCCAAGAGCTGGGGCAGGT	101762090	101762438	101762040	101762092	1	9	MGP_CAROLIEiJ_G0032618.1	101755548	101762755	Dusp7	4650	919	203498	No_or_no_constitutive_exon
GGGGTAGAATGTGCTGTGTCGTCCTCTCTCTCTCCCACTGCAATGGGCAGGA	101827992	101828282	101828332	101828280	-1	9	MGP_CAROLIEiJ_G0032621.1	101827448	101834989	Abhd14a	4650	919	203498	No_or_no_constitutive_exon
GAACTAATATGAAGGCAGTGTCCACCCTCTTTGCTTTTCAGGGACCCAAGTC	102060873	102060975	102061025	102060973	-1	9	MGP_CAROLIEiJ_G0032634.1	102060164	102167838	Rad54l2	4650	919	203498	No_or_no_constitutive_exon
TGTGTCCCTAGACCACGGGAGCCAGCTACTCACATTCACCATGGGAACAGTT	102660673	102660765	102660815	102660763	-1	9	MGP_CAROLIEiJ_G0032641.1	102651214	102662442	Hemk1	4650	919	203498	No_or_no_constitutive_exon
AGCCTGCTGGGTGGCTGGCTTACCCTGCGGGGAGTGCCGCCCAGGGGAAGGT	102651841	102652082	102652132	102652080	-1	9	MGP_CAROLIEiJ_G0032641.1	102651214	102662442	Hemk1	4650	919	203498	No_or_no_constitutive_exon
TCCCGTTGCACATCTGGTCACCCAATGTACACACATCCCTTCGGGGGCAGGT	102873730	102873839	102873680	102873732	1	9	MGP_CAROLIEiJ_G0032647.1	102873227	102877179	Zmynd10	4650	919	203498	No_or_no_constitutive_exon
GGAGTGGGTCGGGCGGGGCCGAGCCGGGCCGTGGGCCGTGTGGGGGCCAGGC	102961998	102962137	102962187	102962135	-1	9	MGP_CAROLIEiJ_G0032656.1	102940534	102962266	Gnai2	4650	919	203498	No_or_no_constitutive_exon
TATGGCCATGAGGCCATATTCTGATTCTCTTTTTTCTCCTTGGGGGTCAGAG	103401554	103401662	103401712	103401660	-1	9	MGP_CAROLIEiJ_G0032674.1	103391180	103423520	Rnf123	4650	919	203498	No_or_no_constitutive_exon
TGGCCATGAGGCCATATTCTGATTCTCTTTTTTCTCCTTGGGGGTCAGAGGA	103401554	103401660	103401710	103401658	-1	9	MGP_CAROLIEiJ_G0032674.1	103391180	103423520	Rnf123	4650	919	203498	No_or_no_constitutive_exon
GGGAGATAGCAGCAAATGAAGCTCTCAAAACGCACAGAGAATAAGGGAAGGC	103644497	103644810	103644860	103644808	-1	9	MGP_CAROLIEiJ_G0032682.1	103643558	103647316	Tcta	4650	919	203498	No_or_no_constitutive_exon
GCCCGCTGACGGGCGGGGAGCCTGTGAGCCTGGGCTCCCTGCGGGGCAAGGT	103680423	103680561	103680373	103680425	1	9	MGP_CAROLIEiJ_G0032684.1	103679909	103681346	Gpx1	4650	919	203498	No_or_no_constitutive_exon
AAGGGGGGTCTGTGGGAAATGTGGGCAAGGCTGAGCACACGGGAAACGAGGA	103916909	103917040	103916859	103916911	1	9	MGP_CAROLIEiJ_G0032697.1	103914257	103917159	Dalrd3	4650	919	203498	No_or_no_constitutive_exon
GTAGGGGTGTGGGCGGGGCATCCTCTGACGGTCCCGCCCTGCAGGGGAAGAC	104168151	104168371	104168101	104168153	1	9	MGP_CAROLIEiJ_G0032705.1	104161603	104188460	Celsr3	4650	919	203498	No_or_no_constitutive_exon
CTCTGTCTCTCTCTCTGTGTCTCTCTCTCTCCACTCGACCGTGGGGGTAGAT	104179953	104180033	104179903	104179955	1	9	MGP_CAROLIEiJ_G0032705.1	104161603	104188460	Celsr3	4650	919	203498	No_or_no_constitutive_exon
AGGCCAGAGCTTGACCACACCCTGAGGGCCCTTCTGAGATATGGGTTGAGCT	104188876	104188929	104188826	104188878	1	9	MGP_CAROLIEiJ_G0032706.1	104188770	104199965	Slc26a6	4650	919	203498	No_or_no_constitutive_exon
AAGGCACCGTTACACTGAAGGACTTAACTCAATCTGTTTCCCATAGGGAGAG	104264352	104264384	104264302	104264354	1	9	MGP_CAROLIEiJ_G0032709.1	104238267	104269869	Col7a1	4650	919	203498	No_or_no_constitutive_exon
TATGATTCTGTTTTATTCTTTTGCATGTTTTCTTGGCTGAATGGGAGTAGAG	105825411	105825427	105825361	105825413	1	9	MGP_CAROLIEiJ_G0032734.1	105812634	105898660	Setd2	4650	919	203498	No_or_no_constitutive_exon
GAGTTGTGTCTTAAACTGTTGGTTCTCACTGGTCTCTCTTGTGGGCAAAGGC	110053384	110053460	110053510	110053458	-1	9	MGP_CAROLIEiJ_G0032773.1	110045703	110100017	Cnot10	4650	919	203498	No_or_no_constitutive_exon
TTTGTTTTCAGAGGGAACTGTTCTGGTCCGTTTTTCTGGTATGGGGGTAGAG	114248335	114248483	114248285	114248337	1	9	MGP_CAROLIEiJ_G0032789.1	114015956	114308052	Itga9	4650	919	203498	No_or_no_constitutive_exon
ACGGGAGCAAGGGTGGTGGGTAACATAGCATCCGTGGTGTGGGACAGCAGCA	114545402	114545579	114545352	114545404	1	9	MGP_CAROLIEiJ_G0032793.1	114512458	114556581	Dlec1	4650	919	203498	No_or_no_constitutive_exon
TGAACGGGAGCAAGGGTGGTGGGTAACATAGCATCCGTGGTGTGGGACAGCA	114545399	114545579	114545349	114545401	1	9	MGP_CAROLIEiJ_G0032793.1	114512458	114556581	Dlec1	4650	919	203498	No_or_no_constitutive_exon
ACATACACACACACAGAGTCCCTCACGCTGTGCCTATTGTCTGGGGACAGGT	114803174	114803271	114803124	114803176	1	9	MGP_CAROLIEiJ_G0032800.1	114776078	114813029	Xylb	4650	919	203498	No_or_no_constitutive_exon
TTAATGTGCTGTTCTTGTCTTCTGTCCCCCTCTGTCATTGGGCCAAACAGAA	115860544	115860739	115860494	115860546	1	9	MGP_CAROLIEiJ_G0032816.1	115712298	115881736	Myrip	4650	919	203498	No_or_no_constitutive_exon
CAGCAAGACCGAGGTCAACAGAGTGTGCCCACCCTGGGGTTGTGGAGAAGGT	118955261	118955373	118955423	118955371	-1	9	MGP_CAROLIEiJ_G0032861.1	118922554	118955718	Slc6a20b	4650	919	203498	No_or_no_constitutive_exon
CTGTCCCTCTGTTCTGGACTTGCTCTCACCTGTCGTGGGGGTGGGGCCAGGT	1948606	1948699	1948556	1948608	1	X	MGP_CAROLIEiJ_G0032898.1	1935056	1966486	Gripap1	4650	919	203498	No_or_no_constitutive_exon
TTTTCTTTGTTTTTTTTTTTGTTTTTTTTTGTTTTTTTTTTTGTGGGAAGGA	3904219	3904349	3904169	3904221	1	X	MGP_CAROLIEiJ_G0032929.1	3856327	3941015	Sytl5	4650	919	203498	Yes
GCCCCAGTCGAGCTTCCTCAGCACCGAGGGCTTGCGGGTCCTGAGTGGAGGA	7681175	7681244	7681294	7681242	-1	X	MGP_CAROLIEiJ_G0032943.1	7358029	7686423	Cask	4650	919	203498	No_or_no_constitutive_exon
CGGAAGCTAAGCAGGGTCGGGCCTGGTTAGTACTTGGATGGGAGAAATAGAG	12493109	12494050	12494100	12494048	-1	X	MGP_CAROLIEiJ_G0013890.1	12493109	12503422	None	4650	919	203498	No_or_no_constitutive_exon
AATTAACTTTTCTTTATTTTTTTCTCTTTTTTTTTGGTGGGGGGGGGCAGAA	41339519	41339614	41339469	41339521	1	X	MGP_CAROLIEiJ_G0033046.1	41328205	41368204	Slc25a14	4650	919	203498	No_or_no_constitutive_exon
GGATGAGGAGGGCTGAGCACTAATATCTTTCTGATTTGGGGGAATGGCAGCA	42463182	42463464	42463514	42463462	-1	X	MGP_CAROLIEiJ_G0033054.1	42451218	42466656	None	4650	919	203498	No_or_no_constitutive_exon
TGCTTTTTGTCTCCGTGTTCTTTGTATATGTTTTTGTTCGGTGGGTATAGTA	44005871	44005958	44006008	44005956	-1	X	MGP_CAROLIEiJ_G0033062.1	43964588	44244564	Hs6st2	4650	919	203498	No_or_no_constitutive_exon
ATTGTAGTCTCCCCTCCCCCAGCCTGAAACCTGCTTGCTCAGGGGTGGAGCT	52622184	52622197	52622247	52622195	-1	X	MGP_CAROLIEiJ_G0012644.1	52622184	52624279	None	4650	919	203498	No_or_no_constitutive_exon
TCACTCAAAATGATTTATTTTTCTATTTTTCTCCCCCTATGGGACCTGAGAC	56525928	56526004	56525878	56525930	1	X	MGP_CAROLIEiJ_G0013897.1	56507536	56568072	None	4650	919	203498	No_or_no_constitutive_exon
CATGTTGCCTACTTTCCCTACCTCTTACCCCATCATGCCTGGGGCTACAGGA	69027323	69027388	69027438	69027386	-1	X	MGP_CAROLIEiJ_G0033169.1	69019263	69029057	Irak1	4650	919	203498	No_or_no_constitutive_exon
CTTCTTTCCCCTCTCATCTTTCTTCCTCTGGTACTTGGGATGGAACACAGGC	69151363	69151380	69151313	69151365	1	X	MGP_CAROLIEiJ_G0033171.1	69135538	69194809	Opn1mw	4650	919	203498	No_or_no_constitutive_exon
GGTGAAGGGCCCCTTACCTCACTCTCACAGCCTGCCCCTTCTGGGAACAGGT	69289030	69289193	69289243	69289191	-1	X	MGP_CAROLIEiJ_G0033174.1	69271095	69297764	Flna	4650	919	203498	No_or_no_constitutive_exon
GGTGATGGGCCCCAAGCTGGTGGCAGTAAGGGGAGGGAAGAAGGGCCCAGAG	69353806	69354175	69353756	69353808	1	X	MGP_CAROLIEiJ_G0033179.1	69347202	69354885	Atp6ap1	4650	919	203498	No_or_no_constitutive_exon
GTTTTCCCTTTATTATACTCTTTTCCCTTCTTCTCTGCATGGGAGAATAGAA	88238130	88238247	88238297	88238245	-1	X	MGP_CAROLIEiJ_G0033229.1	87868539	88275922	Pola1	4650	919	203498	No_or_no_constitutive_exon
TGCTGAAACCATTGTCATTCCTCCCTCTATTTTTTCCAATGGGACTACAGAA	90979078	90979229	90979028	90979080	1	X	MGP_CAROLIEiJ_G0033253.1	90936533	91034523	Heph	4650	919	203498	No_or_no_constitutive_exon
AGGAGGGCAGGAGACTTGTGATGGAGCCTGATGGTGCTGCTGGGATGCAGGA	95540695	95540840	95540645	95540697	1	X	MGP_CAROLIEiJ_G0033284.1	95533004	95556635	Med12	4650	919	203498	No_or_no_constitutive_exon
AGGTCAGCCTAACCTATAGAATGAGTTCTGGGACAGCCCGGGCTACAGAGAG	95796496	95796554	95796446	95796498	1	X	MGP_CAROLIEiJ_G0033290.1	95784122	95853286	Taf1	4650	919	203498	No_or_no_constitutive_exon
CCTCAATGATGTCCTATTTGTGTTCCTTACTCAGACTCGCCAGGGCCAAGGT	95846585	95846661	95846535	95846587	1	X	MGP_CAROLIEiJ_G0033290.1	95784122	95853286	Taf1	4650	919	203498	No_or_no_constitutive_exon
AGCTGCGCATGGTGGCACATGCTTTTAATCCCAGTATTTGGGAGGCAGAGAT	97603281	97603554	97603604	97603552	-1	X	MGP_CAROLIEiJ_G0004290.1	97603281	97604499	None	4650	919	203498	No_or_no_constitutive_exon
CCTTACCACGGCTCTGGGCTAGTGGGTCCAAGCCTCTCCCGGGTGGCCAGTC	123545237	123545316	123545187	123545239	1	X	MGP_CAROLIEiJ_G0033400.1	123544569	123549382	Armcx3	4650	919	203498	No_or_no_constitutive_exon
CTGGACTCAGGCTCAGGTGCTCCTTACTATTGCTGGGTGTGGGGTTACAGGA	140695609	140695766	140695559	140695611	1	X	MGP_CAROLIEiJ_G0033498.1	140655469	140699457	Smc1a	4650	919	203498	No_or_no_constitutive_exon
GGGAGGGAGGGTTGCTGCTCTGACGCTGGGCTCCTTGCTTGTGGGTGCAGGG	140862513	140862563	140862463	140862515	1	X	MGP_CAROLIEiJ_G0033499.1	140785489	140865464	Iqsec2	4650	919	203498	No_or_no_constitutive_exon
GAAAGAATCAGATTGTTTACCTATTCTTCCCCCTTTCCTGGGCACGGCAGAT	140911454	140912036	140911404	140911456	1	X	MGP_CAROLIEiJ_G0033500.1	140873369	140914963	Kdm5c	4650	919	203498	No_or_no_constitutive_exon
TGGTTCATACTGTTTCTGCTAAAATTCTACACCTTTTGTAAATTGGGCAGGA	147908849	147908955	147908799	147908851	1	X	MGP_CAROLIEiJ_G0033532.1	147867211	147947459	Map7d2	4650	919	203498	No_or_no_constitutive_exon
