# Supplementary material for: Widespread Separation of the Polypyrimidine Tract From 3′ AG by G Tracts in Association With Alternative Exons in Metazoa and Plants
Source: Front Genet. 2019 Jan 14;9:741. doi: 10.3389/fgene.2018.00741 (PMC6339879; doi:10.3389/fgene.2018.00741)
Supplement: DATA FILE S2 — Sequences of REPAG 3′ SS from each species of metazoa, plants and protists. [file Data_Sheet_2.zip › Supplementary data 2/Metazoa_Release91_latimeria_chalumnae.txt]

REPA_GGG_Sequence	Exon_Start	Exon_End	Pos_-50	Pos_+2	Strand	Chromosome	GeneID	Gene_Start	Gene_End	Gene_Name	Number_of_REPAs	Number_of_REPAs_has_GGG	Number_of_Intron(Intra_genic_Region)	Upstream_Constitutive_Exon
CAGCTACAGTAGCTCCTGCCCTGTTCTAAATCTTTGCTTGGGTGTAACAGGT	8984368	8984531	8984318	8984370	1	JH126562.1	ENSLACG00000019130.1	8916278	8997627	GNB1	4103	508	157451	No_or_no_constitutive_exon
ACCATCTGGGAGGATCAGCGCAGATGAAAATAGAAAGGGATCGGGGAGAGAC	10208162	10208226	10208112	10208164	1	JH126562.1	ENSLACG00000019157.1	10152724	10289191	UBR4	4103	508	157451	No_or_no_constitutive_exon
TTCTTAAAGCACAAGTCTAGGTGACTTTCATTTTCACAGGGAACATGTAGGT	3196378	3196393	3196443	3196391	-1	JH126563.1	ENSLACG00000018396.1	3185608	3240457	KIF5A	4103	508	157451	No_or_no_constitutive_exon
AAACAATTTATACCTTTTTATGTTTTTGTTTTTTGGGGGGGGTTAAATAGCT	4576842	4576964	4577014	4576962	-1	JH126563.1	ENSLACG00000022538.1	4571380	4579152	NEMP1	4103	508	157451	No_or_no_constitutive_exon
CCAACTGCTGTGCGATGCTGTCTTTGTGCATCCTGCAATCGGGATTATAGCT	6856731	6856760	6856681	6856733	1	JH126564.1	ENSLACG00000019053.1	6806858	6865849	WDHD1	4103	508	157451	No_or_no_constitutive_exon
AAAAGATAAACACGAGTGATGCCCATTTTTGTGTGTTTTGGGGGCTATAGAT	7101468	7101634	7101684	7101632	-1	JH126565.1	ENSLACG00000019069.2	7083510	7303451	ITPK1	4103	508	157451	No_or_no_constitutive_exon
CTACTGTATGTTGTAAAGTAGTAACAAATCTCTTTTTGGGGTGGGGGCAGGT	1087441	1087865	1087915	1087863	-1	JH126566.1	ENSLACG00000014723.1	1085481	1201654	ARRDC1	4103	508	157451	No_or_no_constitutive_exon
TGCTAAGTTTATTAAGTAATAAAAAAAATTTTTTTTTTGGGGGGGGGTAGAT	5107792	5107900	5107742	5107794	1	JH126566.1	ENSLACG00000018874.1	5063752	5130714	unm_sa1614	4103	508	157451	Yes
ATGCAGAATCCGCCCATCCAACAGTTCTGTTTTTTGTTATTAATGGGCAGAT	3237166	3237256	3237116	3237168	1	JH126567.1	ENSLACG00000018407.1	3214983	3261474	GTF2IRD1	4103	508	157451	No_or_no_constitutive_exon
AATGTTATTTGTTGAATTTCTGTCAGCAGACGTTGTCTAGAGGGACTGAGAA	3378832	3378856	3378782	3378834	1	JH126567.1	ENSLACG00000018432.1	3291393	3381527	GTF2I	4103	508	157451	No_or_no_constitutive_exon
GTTGGCTTTTTGCTGAAGGGGTGGTATCTTTTTGTCTCCTCGTGGGGCAGCT	3595067	3595260	3595017	3595069	1	JH126567.1	ENSLACG00000018523.1	3508760	3621682	rasa4	4103	508	157451	No_or_no_constitutive_exon
TGCTTGTATGTCTGTTTGTTTGTTTTGCTTTGGGTCGGGGGGGAGCGCAGTT	4825911	4826132	4826182	4826130	-1	JH126568.1	ENSLACG00000018826.1	4795421	4915832	LRP4	4103	508	157451	No_or_no_constitutive_exon
ACAACTACAGTACATGCATTTCTGAAGAAAGAAAGGATAGAGGGATGTAGGA	5544442	5544445	5544392	5544444	1	JH126568.1	ENSLACG00000018941.1	5509931	5609726	MYBPC3	4103	508	157451	No_or_no_constitutive_exon
AGAAATGGCATAACTTTTGTTTTTTTTGGGGGGGGGGTGTTGGGTGACAGGA	5709626	5709898	5709948	5709896	-1	JH126568.1	ENSLACG00000018949.1	5644074	5784547	MADD	4103	508	157451	No_or_no_constitutive_exon
CCACTTCTCCTTTCCCATTTTTTTGTTGTTGTTTTTGGGGCTGAGAACAGAA	5681453	5681537	5681587	5681535	-1	JH126568.1	ENSLACG00000018949.1	5644074	5784547	MADD	4103	508	157451	No_or_no_constitutive_exon
TACCTCAGCCCTGCCCTGGAGGGACCACCTCTGCAAGGTGAGAGGGGTAGTC	6229365	6229420	6229315	6229367	1	JH126568.1	ENSLACG00000018998.1	6222548	6235359	NDUFS3	4103	508	157451	No_or_no_constitutive_exon
GGGTGGGATGGTCGGCGTCCCCACACCCACCCAGCACCGCGGTGGGACAGGC	577072	577108	577022	577074	1	JH126570.1	ENSLACG00000011076.1	564754	583304	ddx51	4103	508	157451	No_or_no_constitutive_exon
ACCTAAAAGAAGGAGAAAAAAAAAGCTCCCAAATAAGGGAGCAGGAGAAGGT	1562699	1562720	1562770	1562718	-1	JH126570.1	ENSLACG00000016178.1	1477569	1612284	BCR	4103	508	157451	No_or_no_constitutive_exon
TGTGTGACGCACAGATACTTTTTTTTTCTCCCCCCATTGTATATGGGCAGTT	1797718	1797888	1797668	1797720	1	JH126570.1	ENSLACG00000016884.2	1792217	1804890	DRG1	4103	508	157451	No_or_no_constitutive_exon
TAATGTCATTATAACTTAGATGTCTATGAAATACATTTCTGTTGGGATAGAT	660559	660694	660744	660692	-1	JH126573.1	ENSLACG00000011516.1	609322	692365	CNTRL	4103	508	157451	No_or_no_constitutive_exon
GTTCATCACAGCTCCATTCAGCCAATTGGAACCCCAGCTGGGGGCCCAAGAT	1914468	1914493	1914543	1914491	-1	JH126573.1	ENSLACG00000017053.1	1886070	1942282	QSOX2	4103	508	157451	No_or_no_constitutive_exon
AGCCTTATGAGCAGCAGTGAGGATTCGGAGTCAATGGCGTTGTCGGGAAGCT	2366573	2366899	2366949	2366897	-1	JH126573.1	ENSLACG00000017756.1	2351202	2388965	SNAPC4	4103	508	157451	No_or_no_constitutive_exon
AGGAGGAGGGTATTATCAGTACCCAGAATGAAAGCAGCAGGGAGGAAGAGCT	447262	447269	447212	447264	1	JH126576.1	ENSLACG00000009583.2	421724	452454	CD53	4103	508	157451	No_or_no_constitutive_exon
CAGTCAACAACCCAACCCTTCCACAAACCTCTTTAATCTGTATCGGGGAGGC	4472349	4472621	4472299	4472351	1	JH126577.1	ENSLACG00000018776.1	4453633	4486445	None	4103	508	157451	No_or_no_constitutive_exon
GTGCTCTTACGTTTTGAATTTGAATTTTTTTTTTTTTTCTGGGCTAATAGAT	2661353	2661476	2661303	2661355	1	JH126578.1	ENSLACG00000018039.1	2650231	2676416	HNRNPUL1	4103	508	157451	No_or_no_constitutive_exon
GCATATAAATGTTCAATTAACCGTTTCAATCAATTGTTTTGGGCTGGTAGGA	3905233	3905413	3905183	3905235	1	JH126578.1	ENSLACG00000018621.1	3809268	3915368	ACTN4	4103	508	157451	No_or_no_constitutive_exon
GCATGGCTGGTAACACTCTTTCTGTATTTTGTCTTCTTGGGGATGTGTAGGA	1974850	1974928	1974978	1974926	-1	JH126580.1	ENSLACG00000017198.1	1957011	1978968	RAB3IL1	4103	508	157451	No_or_no_constitutive_exon
ACTTGCCGACACTTAGGCACATAGGGGGGAAAAAAACTGAAGTTGGGGAGGC	1870068	1870091	1870141	1870089	-1	JH126581.1	ENSLACG00000016942.1	1822865	1924788	RNF213	4103	508	157451	No_or_no_constitutive_exon
GGACCTGAGTCCTGTGGCAGGCCCAGAGGAAGGGCAAGGGGAGATTGTAGCT	409915	410053	410103	410051	-1	JH126582.1	ENSLACG00000009264.1	407671	462180	ARHGEF12	4103	508	157451	No_or_no_constitutive_exon
CAAAAATACACTTGCCCTGACTGTTTTTCAACTTGCCTTCCAAGGGCAAGAT	2362270	2362285	2362220	2362272	1	JH126582.1	ENSLACG00000017774.2	2359603	2370101	CCDC153	4103	508	157451	No_or_no_constitutive_exon
AGGAAGGGGAGAAGGGGGCGGAACTGGGCGGAAACATGGGCGAGGTGGAGGA	2539143	2539203	2539253	2539201	-1	JH126582.1	ENSLACG00000017952.1	2539143	2552685	HINFP	4103	508	157451	No_or_no_constitutive_exon
CTTTTTTTTTTGTTTGTTTTTTGTTCTAATGTGTTCGCTGGTGGGGTTAGTC	2871967	2872125	2872175	2872123	-1	JH126582.1	ENSLACG00000018185.1	2866644	2889477	UBE4A	4103	508	157451	No_or_no_constitutive_exon
AAAGTAAACATAATTTAAAAAATTAAATAATCCAGCGACTTTTGGGGGAGGG	618017	618033	618083	618031	-1	JH126585.1	ENSLACG00000011446.1	603264	637003	TBC1D9B	4103	508	157451	No_or_no_constitutive_exon
CTGTCTTTTGGCTCCCAGCAAGCAATACAAAAGCAGACGGTTGAGGGTAGCA	1913312	1913475	1913525	1913473	-1	JH126585.1	ENSLACG00000017071.1	1892305	1933109	TNIP1	4103	508	157451	No_or_no_constitutive_exon
CCATGTGGCAGTGCTATGCACGAACCCCTGTGCCAGCTGGGATGGTGAAGGA	2561402	2561412	2561352	2561404	1	JH126585.1	ENSLACG00000017962.1	2548972	2562854	G3BP1	4103	508	157451	No_or_no_constitutive_exon
GTAATTGTGGGCAGTCTGTTTGATACAGTTCTTGTCATTGCGGGACACAGGT	4204302	4204424	4204474	4204422	-1	JH126585.1	ENSLACG00000018718.2	4194269	4211907	FAXDC2	4103	508	157451	Yes
TGCACTGTACTAAATATTTATTTATTTATTTTGGGGGGGGGGGTATATAGGG	583049	583650	582999	583051	1	JH126587.1	ENSLACG00000011104.2	567806	583650	RNPEP	4103	508	157451	No_or_no_constitutive_exon
TCATATTTGCAGTTTTAAATTTCCTTACTTTTTTTGGGGGGGGGGGACAGAA	1072962	1073100	1072912	1072964	1	JH126587.1	ENSLACG00000014247.2	963292	1086076	ANKS1A	4103	508	157451	No_or_no_constitutive_exon
TTTCCACTGTATGTTTTATATAATTTTGTTTTTTTTCTGGGGGGGGTTAGAT	1357097	1357249	1357047	1357099	1	JH126587.1	ENSLACG00000015749.2	1346235	1362636	PPARD	4103	508	157451	No_or_no_constitutive_exon
TTTTTTTTTCTTTGTTTGTTTTTCTCTTAAATGACTTGGTGGGCCACAAGGT	1598293	1598548	1598598	1598546	-1	JH126587.1	ENSLACG00000016444.1	1576750	1672875	TEAD3	4103	508	157451	No_or_no_constitutive_exon
TTAGTATGTGATACTACATACTTACACAAGCCTACACAGGAACAGGGCAGGA	3333249	3333262	3333312	3333260	-1	JH126587.1	ENSLACG00000018452.1	3328801	3363119	CSDE1	4103	508	157451	No_or_no_constitutive_exon
GTAATTCTCCTTTATTTTTCTTATTTTGTTTGCGGATCCTGCTTGGGAAGGT	3398119	3398322	3398372	3398320	-1	JH126588.1	ENSLACG00000018463.1	3355597	3398644	rgmb	4103	508	157451	No_or_no_constitutive_exon
CGGCGCGGGATGGTGGTGTTGTTGTTGCTGCTGCTGGGTGGCGGTAACAGGA	3694785	3694922	3694735	3694787	1	JH126589.1	ENSLACG00000018591.2	3692980	3714778	RFC2	4103	508	157451	No_or_no_constitutive_exon
TCCTCTTTTTTTTTTTTTTTTTTGTCTTTTGTTTTTTCTGGGGCGATAAGGG	3852637	3852751	3852587	3852639	1	JH126589.1	ENSLACG00000018615.1	3785981	3868135	MYBBP1A	4103	508	157451	No_or_no_constitutive_exon
CATTTACTGTCTGTGGGGTTGCAAGACTGGCTATGGAGCCTCGGGTGAAGAA	894141	894211	894261	894209	-1	JH126590.1	ENSLACG00000013627.1	887847	894691	None	4103	508	157451	No_or_no_constitutive_exon
TAAATTAATTCTCTTATTTTCTTTTCTACATCCCTATGGGGGGAAAAAAGGA	2806674	2806887	2806937	2806885	-1	JH126590.1	ENSLACG00000018132.1	2784153	2884896	KDM7A	4103	508	157451	No_or_no_constitutive_exon
TCAAACAGCTGCTGTACAGAAACAGAGCAGCCCTCGAGGCTGGGGATCAGGT	3605365	3605431	3605481	3605429	-1	JH126591.1	ENSLACG00000018558.1	3586589	3680609	VWA5B1	4103	508	157451	No_or_no_constitutive_exon
GATTGTCTATTTGTGCAAAATGTATGGTAGTTCTTGTAATGGGGTGTGAGGT	2759489	2759602	2759439	2759491	1	JH126592.1	ENSLACG00000018024.1	2620143	2764043	GRIK3	4103	508	157451	No_or_no_constitutive_exon
GGAAAACTTTGTTTAATTTGCATTTTTTTTGTGTTGGGGGGGGGGAACAGGG	2192749	2192876	2192699	2192751	1	JH126593.1	ENSLACG00000017548.1	2186067	2195531	adssl	4103	508	157451	No_or_no_constitutive_exon
ACAATTGTTTTTGTGTGTCTTTTTTTGTTTTTTTTGGGGGGGGGGTGCAGGT	3077508	3077680	3077730	3077678	-1	JH126593.1	ENSLACG00000022183.1	3076383	3083533	None	4103	508	157451	No_or_no_constitutive_exon
CCACCTGGAAGTGGGAGAAGGCGGAGTCGAAACGGCAGGCAGGGGGGCAGGC	3118117	3118237	3118067	3118119	1	JH126593.1	ENSLACG00000018348.1	3111227	3124533	SYVN1	4103	508	157451	No_or_no_constitutive_exon
CATGATGCCAAACCAGGAAGTCTATTCCAGTTTAACAGGAGGGACACTAGGT	1986844	1986850	1986794	1986846	1	JH126594.1	ENSLACG00000017227.2	1974644	2029397	SBNO1	4103	508	157451	No_or_no_constitutive_exon
GACACGTAATTGAGGTTCTCATGTGTGTACTTCTCCTTATGGGTTAACAGGG	2060812	2060902	2060762	2060814	1	JH126594.1	ENSLACG00000017351.1	2040766	2092540	MPHOSPH9	4103	508	157451	No_or_no_constitutive_exon
CTTGAAAGAATTTGAGTTGAACACGACCAGAAGTCAGGGAATGCAAACAGAT	2085803	2085842	2085753	2085805	1	JH126594.1	ENSLACG00000017351.1	2040766	2092540	MPHOSPH9	4103	508	157451	No_or_no_constitutive_exon
AGAAAAGTCTAGCAGTAGAGACACTGACCCTCTAACAGGGTAGAAGACAGAT	2450073	2450246	2450023	2450075	1	JH126595.1	ENSLACG00000017870.1	2448657	2450246	None	4103	508	157451	No_or_no_constitutive_exon
TGTGAACATAATTTATTTATTGATTGATTTTTGGGGGTGGCGGGAAACAGGT	2359622	2359742	2359792	2359740	-1	JH126596.1	ENSLACG00000017738.2	2339481	2367114	CARD14	4103	508	157451	No_or_no_constitutive_exon
GTGGAGGAGAGCCTGGAGGCGCCGCCGGCGCAACCACTGCGGGGTACCAGGT	471994	472178	472228	472176	-1	JH126597.1	ENSLACG00000009592.1	433546	472567	FBXO31	4103	508	157451	No_or_no_constitutive_exon
CTGGCTTGGAGAGAGGAAGATGGAAGCCGGAGGAGGGACGGGGCTGATAGTG	2624114	2624188	2624064	2624116	1	JH126599.1	ENSLACG00000018025.1	2620923	2652372	STRIP1	4103	508	157451	No_or_no_constitutive_exon
CTTTTATTATTTTTTTTTAATTAACTTCGTTTATTTTTTGGTGGGGACAGGT	352788	353100	353150	353098	-1	JH126600.1	ENSLACG00000008174.2	325152	393525	CRY1	4103	508	157451	Yes
GGTTTATGTACTACCGTTTTATTAACTGCCCTCATCTTGTTGTGGGACAGTT	3084714	3084867	3084917	3084865	-1	JH126602.1	ENSLACG00000018286.1	2990023	3113633	None	4103	508	157451	No_or_no_constitutive_exon
TACAGTATACTTGAGACCTAATGCTTCTCTTTTCTTCTTCTGGGATACAGGT	2195941	2196378	2196428	2196376	-1	JH126604.1	ENSLACG00000017566.1	2195941	2201046	LRTM2	4103	508	157451	No_or_no_constitutive_exon
TGGAGCCTTTTAGCTCAAGGGACGTCTCAAGTGCAACCCAACGGGGGCAGGC	2408958	2409045	2409095	2409043	-1	JH126604.1	ENSLACG00000017803.1	2389999	2409697	WNT5B	4103	508	157451	No_or_no_constitutive_exon
TGATGCATTGTGTTGATGACTTGCCTTGTGATTTGTGATGGGACATGCAGGG	1195543	1195670	1195720	1195668	-1	JH126607.1	ENSLACG00000015062.1	1164120	1238603	AFTPH	4103	508	157451	Yes
TGAAGTGCTTTTTCTTTTTTTTTCTCCCCCCCCCCCCCTTGGGCATACAGGC	3256049	3256207	3255999	3256051	1	JH126607.1	ENSLACG00000018363.1	3120716	3258612	USP34	4103	508	157451	No_or_no_constitutive_exon
TTAGTAAAATGGATTTGATGGGGTTATTTTTGTTTTTGGGGAAACTGTAGGC	330719	330819	330669	330721	1	JH126608.1	ENSLACG00000008083.2	319408	341387	FAH	4103	508	157451	Yes
TATATTTTTTGTATTGCTGTGGCTGATACTACTGTCTTTGGGGGGTTTAGAT	3119462	3120654	3120704	3120652	-1	JH126608.1	ENSLACG00000018358.2	3119462	3234669	TRPM7	4103	508	157451	No_or_no_constitutive_exon
CTCTGTTTTCTTTGCACATCCTGCATGCATGAACTGTGGTGGGACACTAGGA	1705552	1705630	1705680	1705628	-1	JH126610.1	ENSLACG00000016709.1	1692924	1767201	ACTN2	4103	508	157451	No_or_no_constitutive_exon
GAAATGCTAAACTGTACTATTTTACAACAGTAGCAAGGGAAGTATGGAAGTT	1907608	1907614	1907664	1907612	-1	JH126610.1	ENSLACG00000017091.2	1898881	1927512	LGALS8	4103	508	157451	No_or_no_constitutive_exon
GGTGGTTTGTTTGTGTTTTTTTGGGGGGTGGGGTGGGGGGAATTGAATAGCA	1976560	1976566	1976616	1976564	-1	JH126610.1	ENSLACG00000017231.1	1976560	1999256	adpgk2	4103	508	157451	No_or_no_constitutive_exon
CAGTCCAGTCCCTAGTCCACATCACAAAACCACCAACTCATGAGTGGGAGGG	1895036	1895104	1895154	1895102	-1	JH126609.1	ENSLACG00000017064.1	1890439	1896347	C11orf16	4103	508	157451	No_or_no_constitutive_exon
TTACCTACATTCTGCTTTCTTTTGTTTGTTTTTTTTTGTGGATTGGGCAGGT	581948	582086	582136	582084	-1	JH126611.1	ENSLACG00000011206.1	579528	654784	PPIP5K1	4103	508	157451	No_or_no_constitutive_exon
TGTGGGGGTGTCGGGCCACCCTATCCTTCTCAAGAGGGCCACAATAAAAGGG	1664633	1664669	1664719	1664667	-1	JH126611.1	ENSLACG00000016592.1	1633573	1670116	None	4103	508	157451	No_or_no_constitutive_exon
GCCAGTGAATTTCAACTCCTGTTACTGTCCCAAATGGGGCAAGTTTGAAGGG	1587779	1587824	1587729	1587781	1	JH126613.1	ENSLACG00000016154.1	1469386	1589979	FBN3	4103	508	157451	No_or_no_constitutive_exon
CATCACACATAGGCTGTATATTGCCAGCAGTGGAATGGGAAAAAGGTGAGAG	2971936	2971947	2971886	2971938	1	JH126613.1	ENSLACG00000018268.1	2960270	2982915	None	4103	508	157451	No_or_no_constitutive_exon
AGATCATGTCAAATTTCTCACTTCCTTCTTTTTTTTTGGGGGGGGAGTAGGA	94610	94710	94760	94708	-1	JH126614.1	ENSLACG00000003594.1	88907	103716	irf1a	4103	508	157451	No_or_no_constitutive_exon
TTTTCTGTCTGTTTCTCTCCCTCTCGTCCTTGTCTCGGGGGCTGGGAAAGAT	2089189	2089377	2089427	2089375	-1	JH126616.1	ENSLACG00000017418.2	2082705	2097346	NR2F1	4103	508	157451	No_or_no_constitutive_exon
TTGTACCAGGAATTCTCCATATTAATAGTTTTCTTTTTTTGGGATTATAGAT	185026	185103	185153	185101	-1	JH126620.1	ENSLACG00000005606.1	175664	217781	None	4103	508	157451	Yes
ATTTGCTTTGAAATCATTATTCAATGTGTTTCCTTGGGGTGTGGGAATAGGC	453404	453491	453541	453489	-1	JH126624.1	ENSLACG00000009708.2	442806	489727	RPN2	4103	508	157451	Yes
TTTTGCTTTTATTTATTTATTTATTTTGTTTCCTCTTTTAATTGGGATAGCT	65233	65503	65183	65235	1	JH126626.1	ENSLACG00000002436.2	48767	85929	HSF2	4103	508	157451	No_or_no_constitutive_exon
TTGTGCACTCTATACAAGTGGTGTGATATGAATGTAATTTTTGGGAGCAGGA	2153072	2153174	2153022	2153074	1	JH126627.1	ENSLACG00000017451.2	2106823	2174585	PLEKHA7	4103	508	157451	Yes
TCACAACTATTGACTTGAATGAACATAATTTAAGTATCTTGGGTGTACAGGG	2182188	2182298	2182348	2182296	-1	JH126627.1	ENSLACG00000017536.1	2178921	2191262	C11orf58	4103	508	157451	No_or_no_constitutive_exon
TGTGTGCCTTTTTCTGCCCTGTATTGAAAAGGATGCTCCTTGTATGGGAGAG	2091731	2091855	2091681	2091733	1	JH126633.1	ENSLACG00000017422.1	2090170	2122591	POMT1	4103	508	157451	No_or_no_constitutive_exon
GATTAAAATAACTCACTTTACTTACATTTTTTTTTTTGGTGGGGGGGCAGTA	817141	817243	817091	817143	1	JH126635.1	ENSLACG00000013022.1	798437	872296	ERCC8	4103	508	157451	No_or_no_constitutive_exon
CTAAAGCTGCTGAAATGATTGGAGATTTCCACAAGAGGGGCAGAGATCAGTT	927828	927948	927998	927946	-1	JH126636.1	ENSLACG00000013903.1	926898	928574	None	4103	508	157451	No_or_no_constitutive_exon
AATATATGTACATCTTTAATATTGTCTGTCTGTTTTTGGGGTGGGAGCAGGT	569057	569282	569332	569280	-1	JH126637.1	ENSLACG00000010585.1	516409	577478	KIF9	4103	508	157451	No_or_no_constitutive_exon
ATTTGGGAGTGTAAATTTTAATTTATTTTATTTTATTTTGGGGGGGGCAGCG	1200444	1200530	1200394	1200446	1	JH126642.1	ENSLACG00000015080.1	1167969	1211245	LFNG	4103	508	157451	No_or_no_constitutive_exon
CAGTTCCACCTTGGCCACAGACTCGGAAGATGAGCTGTTGAATTGGGCAGGC	372999	373066	373116	373064	-1	JH126644.1	ENSLACG00000008815.1	371883	375370	None	4103	508	157451	No_or_no_constitutive_exon
CTGAAGCTGAAGTGGGCGGATGTGTATGAGGTGGTGACAGAGGGTGGCAGCA	1823095	1823204	1823254	1823202	-1	JH126644.1	ENSLACG00000016927.1	1813364	1830369	None	4103	508	157451	No_or_no_constitutive_exon
TTGGGGGCAAAATGGGGCCAAAGGTCAAGCTGGCTGTTGAAGCTGGGCAGAA	1894938	1895668	1895718	1895666	-1	JH126644.1	ENSLACG00000017048.1	1883988	1909849	SCAF1	4103	508	157451	No_or_no_constitutive_exon
ACAACAATGGGGACCGCAGTGTGCCAAGCGAGGGGAAAATTGGGTAGTAGGG	1261310	1261382	1261432	1261380	-1	JH126645.1	ENSLACG00000015267.1	1214982	1285418	MAP3K6	4103	508	157451	No_or_no_constitutive_exon
ATTTCGGAGACTTACGTTTTCTTTCTCTCTCTCTCTCTGGCGGGACGCAGGC	2575498	2575676	2575448	2575500	1	JH126645.1	ENSLACG00000017956.1	2542731	2652243	NCOA1	4103	508	157451	No_or_no_constitutive_exon
AGAGCCTTGCCTCTGCTAAGCAACTTAGCCCTGCTGTTCCAGGGCCCAAGCA	2156327	2156350	2156400	2156348	-1	JH126648.1	ENSLACG00000017381.2	2062747	2159843	None	4103	508	157451	No_or_no_constitutive_exon
CTGTGCTAACTCTTTTTTTTTTTTTTTTTTGTGGTGGTGGGGGGGAATAGAT	2292473	2294833	2294883	2294831	-1	JH126650.1	ENSLACG00000017679.2	2292473	2326512	ILVBL	4103	508	157451	No_or_no_constitutive_exon
TGTTTTTTGTTTGGTTTTAGTTAATAACTTGTATGCGTGTGTGTGGGCAGGT	170501	170532	170582	170530	-1	JH126653.1	ENSLACG00000003166.1	73043	413056	MYCBP2	4103	508	157451	No_or_no_constitutive_exon
TGCTGGGTCTTAAAGGGGAGAGAGGGATTTAAAGACCAGGGGATGTAAAGGC	2169541	2169568	2169618	2169566	-1	JH126653.1	ENSLACG00000017450.2	2105880	2227840	RBM26	4103	508	157451	No_or_no_constitutive_exon
AAAATTGGGAGACAAGCCAGAGTAGCTTAAAACAGGGGTAGACATAATAGAG	478944	478972	478894	478946	1	JH126654.1	ENSLACG00000009751.1	445721	480184	TMEM196	4103	508	157451	No_or_no_constitutive_exon
TAACGTTAAGGCTTCAGGATTCGGAGAGAGAGAGTGTGGGGGGGGTGTAGGA	1127804	1128053	1127754	1127806	1	JH126659.1	ENSLACG00000014787.1	1100866	1144544	None	4103	508	157451	No_or_no_constitutive_exon
TTCCCTTCCCGGAGGCTACTTCTGCCAACAGCTTTGGCTCAGCCTGGGAGAG	664821	664842	664892	664840	-1	JH126663.1	ENSLACG00000011786.1	636229	728825	VASP	4103	508	157451	No_or_no_constitutive_exon
TAAAGCAAAAGTCTTTTGCTTTGCCGGAGGGGGAAAAAAATGGCGGGCAGGT	1521575	1521616	1521525	1521577	1	JH126664.1	ENSLACG00000016286.1	1514736	1556769	None	4103	508	157451	No_or_no_constitutive_exon
AATTATTGGTTGTTTTTCTTTGTCTCTCTCTCTCTCTCTCTCATGGGAAGCC	1916112	1916193	1916243	1916191	-1	JH126668.1	ENSLACG00000017076.1	1894556	1937668	None	4103	508	157451	No_or_no_constitutive_exon
TCCCAGCCGCAAATATCACCTCTAAGTAGTGGTAAGTGGGAATAGGGCAGAA	2218769	2218833	2218719	2218771	1	JH126668.1	ENSLACG00000017590.1	2218644	2227658	None	4103	508	157451	No_or_no_constitutive_exon
AACAGGAGTAGCAGAAAAGTAATTTTTTTTTTTTTTTGGGGGGGGGGCAGAC	1150229	1150370	1150420	1150368	-1	JH126666.1	ENSLACG00000014871.2	1118642	1161903	None	4103	508	157451	No_or_no_constitutive_exon
CAGAAGGGTGGGAGAAACGGAAGGTGTTGCACCGACCAGTGGGCGGGCAGCG	1015486	1015638	1015688	1015636	-1	JH126667.1	ENSLACG00000014086.1	959723	1039111	SLC4A3	4103	508	157451	No_or_no_constitutive_exon
TGTCCCCTGTTTCTTCTGTTTTGTTTTGTTTTTTTGTGGGGGGTAAACAGAG	2486744	2486915	2486965	2486913	-1	JH126667.1	ENSLACG00000017893.1	2475112	2504026	si:ch211-67e16.11	4103	508	157451	No_or_no_constitutive_exon
TGACTTTATTCCACATTTGTATTCGTTTTGCACCTATGCTATGGGTGCAGAA	1037250	1037315	1037365	1037313	-1	JH126671.1	ENSLACG00000014473.1	1036315	1039580	nkx2.7	4103	508	157451	No_or_no_constitutive_exon
GCTCCGCAAATTATAATTGTGCTGTAAATATGACGATCGGGTGTAAAAAGAG	718062	718166	718216	718164	-1	JH126672.1	ENSLACG00000012412.1	714037	732957	TTC14	4103	508	157451	Yes
TGAGGCAAAACCAGTTGATGGTCCCAAAATTCCTGGAATGGGCACTGGAGAA	195277	195612	195662	195610	-1	JH126673.1	ENSLACG00000005984.1	195277	231279	PALM	4103	508	157451	No_or_no_constitutive_exon
TATATAATGTACAAATGTAATATTTGTGTATGTGTGTTGGGGGGGTTTAGGT	972770	972988	972720	972772	1	JH126677.1	ENSLACG00000013823.2	915187	1054072	spna2	4103	508	157451	Yes
TGCCTCCAGGGGACAGAGCAAGAGCTCTATCCACTAGGCCACCAGGGCAGCA	302751	302768	302701	302753	1	JH126675.1	ENSLACG00000006885.2	242503	322817	NCOA3	4103	508	157451	No_or_no_constitutive_exon
CACAGAGAAACACAGAGTTCGGAGTTTTATCTTTCCATTTGGGGTTATAGAA	1213176	1213290	1213340	1213288	-1	JH126678.1	ENSLACG00000015128.1	1179871	1217530	MAP2K6	4103	508	157451	No_or_no_constitutive_exon
TAATTTCCTGTATTATTAATTATAATTTTTTGTTGGGGTGGGGGGGGCAGGT	1862459	1862545	1862595	1862543	-1	JH126680.1	ENSLACG00000016946.2	1824076	1880820	SLC4A1	4103	508	157451	No_or_no_constitutive_exon
AATGAAAGAATGTTCACTACCAAAATCCCATCCCAGGAAATGCTAGGGAGGT	2225951	2226143	2226193	2226141	-1	JH126681.1	ENSLACG00000017602.1	2225320	2255630	GAS2L2	4103	508	157451	No_or_no_constitutive_exon
TTAATAAGGGTAAAACACATCTTTCTATCCTAGTAGGGTAATTAGAATAGAT	2007881	2007892	2007831	2007883	1	JH126682.1	ENSLACG00000017250.1	1988628	2018989	LRMP	4103	508	157451	No_or_no_constitutive_exon
CACTAAATTAAACCCAAATGTTGAAACTTTTTTTGGGGGGGGTGGTGCAGGT	1260010	1260184	1260234	1260182	-1	JH126683.1	ENSLACG00000015338.2	1233253	1295047	kpnb3	4103	508	157451	Yes
GGGAGGTGGAAAGGAGATAAAAGGAGAAACTGGAGCCAGTGAGGGGGCAGGA	750077	750087	750027	750079	1	JH126685.1	ENSLACG00000012560.1	735209	770580	FAM193B	4103	508	157451	No_or_no_constitutive_exon
AGGAAGGATCCAGTTCCCATAATATTGAGGCAAGGCTTGGGGAATTACAGGA	1133979	1134030	1133929	1133981	1	JH126685.1	ENSLACG00000014378.1	1015071	1145476	DBN1	4103	508	157451	No_or_no_constitutive_exon
GTACTGCCTTGTATTTTTAAGTGTTTTTTTTTCCCTTTTGTGGGAGGTAGTT	1942612	1942715	1942562	1942614	1	JH126685.1	ENSLACG00000017147.2	1929525	1944643	RMND5B	4103	508	157451	No_or_no_constitutive_exon
TTACTGTATGGCATTGAACCTTTTTTTTGTTTTTTTGGGGGGGGGGGTAGGA	2377962	2378093	2377912	2377964	1	JH126686.1	ENSLACG00000017766.1	2358000	2413920	HERC4	4103	508	157451	No_or_no_constitutive_exon
TTTGGGAATGTTCTAATATGTGTGTTGTACTGTTCTTTTCCATGGGGCAGTG	197677	197771	197821	197769	-1	JH126690.1	ENSLACG00000005715.1	181206	348788	PLXNA1	4103	508	157451	No_or_no_constitutive_exon
TTCAATTTGGTTGCCATACTTCTCTGATGTACAAATACCTGGGGATTCAGTG	93907	94077	93857	93909	1	JH126692.1	ENSLACG00000003041.2	68200	108948	SLC39A14	4103	508	157451	Yes
AGTTTGAGAGACTTCCTTCTAACAGGTAAAATGACATTTTTGGGGAACAGGT	1844126	1844338	1844076	1844128	1	JH126692.1	ENSLACG00000016972.1	1837705	1853901	None	4103	508	157451	No_or_no_constitutive_exon
TGGCAGTGGAGAAACCTTCAGCAATCTTTACAAGGTAAAGGGATCGATAGCC	1865436	1865916	1865386	1865438	1	JH126691.1	ENSLACG00000017017.1	1865305	1867002	None	4103	508	157451	No_or_no_constitutive_exon
AAAGCGATCCAAAGGTCGAATTTCAATTTTACGGTGGGCAAACATGACAGGA	2358497	2358557	2358607	2358555	-1	JH126694.1	ENSLACG00000017765.1	2357766	2359196	None	4103	508	157451	No_or_no_constitutive_exon
GTAGTTATGCTATTGGGTTTTTTTGTTTTTTGTTTGGGTGGTGTGAATAGAT	94179	94368	94129	94181	1	JH126695.1	ENSLACG00000001669.1	26047	256676	None	4103	508	157451	No_or_no_constitutive_exon
TGAAACCTTAGTCAACAAACCCCCTTAAAAAAAGGGCACAGTTGGGAGAGTT	1635841	1635861	1635911	1635859	-1	JH126696.1	ENSLACG00000016507.1	1600974	1636478	TSHR	4103	508	157451	No_or_no_constitutive_exon
AATGAACTTGTGTACGTTTTTATTGCTTTATTTTTTAATTATTGGGAAAGGT	1718630	1718747	1718580	1718632	1	JH126696.1	ENSLACG00000016739.1	1709696	1752707	None	4103	508	157451	No_or_no_constitutive_exon
TAGTAAATGGGGAATTCAGAGAGAACAATATCAGACTGAGGGTAAGGCAGGA	1814357	1814370	1814307	1814359	1	JH126696.1	ENSLACG00000016918.1	1810822	1818209	None	4103	508	157451	No_or_no_constitutive_exon
CAGCATCGAAGGAACGGGCAAGCTAGAATCAGGCGACGTCAGGGTAGCAGTA	1425151	1425603	1425653	1425601	-1	JH126697.1	ENSLACG00000015962.1	1412514	1427704	MYNN	4103	508	157451	No_or_no_constitutive_exon
TCGTGTTTTCAGGTGGTGCTGGAAGGGTGGAATTTTCCTTTAAAGGGGAGTC	1530484	1530533	1530583	1530531	-1	JH126698.1	ENSLACG00000016206.1	1487734	1555397	PRDM15	4103	508	157451	No_or_no_constitutive_exon
TTTTTTTTCTTTTTTTTCTTTTTTTTTTTTCGGGGGGTGGGTGGGGTTAGCC	1913432	1913664	1913382	1913434	1	JH126700.1	ENSLACG00000017074.2	1893727	1927213	exo1	4103	508	157451	Yes
AACACCAGGAATGCGGCGCGCTCACAGCTGACCTGAGGGGGGGAATGGAGGG	2071592	2071599	2071542	2071594	1	JH126702.1	ENSLACG00000017311.2	2023407	2076337	tram1	4103	508	157451	No_or_no_constitutive_exon
ATCTAGTCAAGTACAGAAAGCTCTACTCAAAATTAGGGACGTAGCAAAAGAG	597177	597359	597127	597179	1	JH126707.1	ENSLACG00000011377.1	595890	598095	None	4103	508	157451	No_or_no_constitutive_exon
AGTGTGGGGGGGGCTGAAAGCTCAGTGATGTCTGTTTCCTGGGAACATAGCG	1049070	1049076	1049126	1049074	-1	JH126714.1	ENSLACG00000014533.1	1046878	1089504	SCMH1	4103	508	157451	No_or_no_constitutive_exon
TAAAAGTGCAGTTTTTGTAAGCAGCTCTCTCTTCTCGGGGTGGGGGACAGGT	1473039	1473185	1473235	1473183	-1	JH126714.1	ENSLACG00000016032.1	1432917	1482097	HIVEP3	4103	508	157451	No_or_no_constitutive_exon
GTCGGAAGATTGTGTTCTGGGAGAAGGAAGGGAAGAGGGTGGAAATGGAGGT	1265398	1265432	1265348	1265400	1	JH126719.1	ENSLACG00000015404.1	1252154	1272588	ZNRF3	4103	508	157451	No_or_no_constitutive_exon
CCCATGTAACAGTGCTATGCACTAATTACTGCACCAGCCAGGATGGGAAGTC	1504578	1504597	1504528	1504580	1	JH126724.1	ENSLACG00000016249.1	1502724	1531142	LYPLA1	4103	508	157451	No_or_no_constitutive_exon
TGAATTTACTAAAAGTAGTAACCTTTTTACCTTTTTTGGGGGGGAGACAGCT	87990	88191	88241	88189	-1	JH126731.1	ENSLACG00000001517.2	19368	103109	None	4103	508	157451	No_or_no_constitutive_exon
CATTGGTGCTTTTGAACTTACCTTTTTGGGCCTTTTATTTTGGGGCACAGGT	2098936	2099044	2098886	2098938	1	JH126731.1	ENSLACG00000017412.1	2083203	2135689	None	4103	508	157451	No_or_no_constitutive_exon
CTCCTCATGTGCAAGTGCAATGCATTACCTACTGTGCCTAACTGGGACAGCT	622408	622425	622475	622423	-1	JH126732.1	ENSLACG00000011591.1	616482	711061	None	4103	508	157451	No_or_no_constitutive_exon
CTTGTATGTGAACGGCCATATCTGTGCATTTCTTGGTTACTGCGGGACAGAC	405748	405765	405698	405750	1	JH126733.1	ENSLACG00000009513.2	377609	477643	None	4103	508	157451	No_or_no_constitutive_exon
GGCCTTGACGTTTCCTCCAACTTCAGGAAAGTCTTTCATCATGGGTGCAGAT	1288062	1288145	1288012	1288064	1	JH126736.1	ENSLACG00000015115.2	1176417	1308839	STRN	4103	508	157451	No_or_no_constitutive_exon
TGGCTTATTGAATAATCTAGCAATAAAGAATGCTTTTTTTGGGGTTTAAGGT	941200	941556	941150	941202	1	JH126741.1	ENSLACG00000013815.1	914320	986753	BPTF	4103	508	157451	No_or_no_constitutive_exon
GAATTTAAACTCTTTTTTCTCTCTTTCTCTCCCCCACCCCGGGTTGACAGAG	1412592	1412718	1412542	1412594	1	JH126741.1	ENSLACG00000015852.1	1376288	1422335	TEX2	4103	508	157451	Yes
CTCTCTCTCTCTCTCTCTCTCTCTCTCTCTTTTCTGTGTGGGTATGGCAGTG	1017642	1017724	1017592	1017644	1	JH126742.1	ENSLACG00000014335.2	1005584	1207295	KDM4B	4103	508	157451	No_or_no_constitutive_exon
CGATCTTACAATGGAAACTGACACTGGAGCATCCGTATCGGTTGTGGGAGAA	1928934	1929009	1928884	1928936	1	JH126745.1	ENSLACG00000017143.1	1928245	1930140	None	4103	508	157451	No_or_no_constitutive_exon
AAAAAAAAAAAAAGGTTTTGCTAAATGGGGCCTGGGGGGCCAGCGTGAAGCC	382538	382720	382770	382718	-1	JH126747.1	ENSLACG00000008730.2	366622	408472	ATP5C1	4103	508	157451	No_or_no_constitutive_exon
TAACCACAAAATAGTAACAATGTATTATTTCTATTCTTGTTGGGAGGCAGGC	669588	669822	669872	669820	-1	JH126746.1	ENSLACG00000009578.1	432217	681609	None	4103	508	157451	No_or_no_constitutive_exon
CTAGTATGAGGAATAAGTTGCTGTATCAGTTTGCTCCTTTTGGGGTGAAGTG	800145	800187	800095	800147	1	JH126749.1	ENSLACG00000012928.1	785717	821120	CEBPZ	4103	508	157451	No_or_no_constitutive_exon
TTTTTTTTTTTTTTTTTTTCTTTTCCTTTTTGGTTTGTTTGGGGAACCAGTC	969203	969313	969153	969205	1	JH126755.1	ENSLACG00000014085.2	959554	982358	SEC22B	4103	508	157451	No_or_no_constitutive_exon
TATTACAGTTTAAAATATTTTTTTTTCCTGGGAAAGGGGATAATTAGAAGAT	1584359	1584368	1584309	1584361	1	JH126756.1	ENSLACG00000016393.2	1560355	1603008	sv2	4103	508	157451	No_or_no_constitutive_exon
ATAATGAGTTGATTTTTTTAACTCTGTTTTGTTTTTTTGGGGGGGGGCAGGT	1705307	1705539	1705589	1705537	-1	JH126756.1	ENSLACG00000016681.1	1677598	1777262	AP3B2	4103	508	157451	No_or_no_constitutive_exon
ATGTTCTGCTGTATGTTCTGTATTCTCTTCCTCATGGTGTTGGGATGTAGGA	781627	781692	781577	781629	1	JH126757.1	ENSLACG00000012770.1	761962	800519	ATG4D	4103	508	157451	No_or_no_constitutive_exon
TTCCCGCCTAAGTTTGATGGAGTCCCTCTTTTTGTTGCGGGGGGGTCTAGGT	1728668	1728784	1728618	1728670	1	JH126759.1	ENSLACG00000016769.1	1726827	1742276	QTRT1	4103	508	157451	No_or_no_constitutive_exon
TTTGGTTCTGTAAACACTCCATCAGGTTTCCGACAAGACAGGGGTTATAGGG	424415	424639	424689	424637	-1	JH126760.1	ENSLACG00000009373.1	415338	457531	None	4103	508	157451	No_or_no_constitutive_exon
GTTTAAGTTATAATTATTTCTATTTTGGGTTTGTTTGTTTTGGGATGCAGCT	1507965	1508127	1507915	1507967	1	JH126760.1	ENSLACG00000016051.2	1438784	1549045	ESPN	4103	508	157451	No_or_no_constitutive_exon
AATGTCCCACCTGTCCAAAATAATAACGTTCCAGATAATAATGGGGTCAGCA	1997165	1997199	1997249	1997197	-1	JH126760.1	ENSLACG00000017267.1	1997165	1999214	HES3	4103	508	157451	No_or_no_constitutive_exon
CAGAGGGAATGGGGGGGGAGAAGAGATCTACAGAGGGGAGAGAAGGCCAGGG	835188	835221	835138	835190	1	JH126761.1	ENSLACG00000013263.1	831269	947677	None	4103	508	157451	No_or_no_constitutive_exon
AGAAAACAGGACCTCTGCTTGGACAGACCGAGCTTCGTGGGAGTACATAGAA	840572	840609	840522	840574	1	JH126761.1	ENSLACG00000013263.1	831269	947677	None	4103	508	157451	No_or_no_constitutive_exon
ACAGAAAGACAAGGGAAGGGGAGAACACAGAGAAGAGAAAGGGAACACAGAG	1329883	1329966	1330016	1329964	-1	JH126762.1	ENSLACG00000015691.1	1329533	1333222	None	4103	508	157451	No_or_no_constitutive_exon
TAAACATGTTCAACTAAAATTCATAGATTCCATTTTTTTGTTGGGGTAAGGT	1492434	1492670	1492720	1492668	-1	JH126768.1	ENSLACG00000016208.1	1488453	1512590	None	4103	508	157451	No_or_no_constitutive_exon
GAGGCCTTGTTCAGATGTGTTCATTTTAATTTTCCTCTTTGGGGTTGAAGGC	568412	568547	568362	568414	1	JH126769.1	ENSLACG00000011043.1	560836	587746	prmt5	4103	508	157451	No_or_no_constitutive_exon
GCAATGCAGGAAGTCCATGTAGTTTAAAAGGCAGATGGGACAGGGCGCAGCG	1582128	1582134	1582078	1582130	1	JH126769.1	ENSLACG00000016318.1	1530293	1595815	lrrc16b	4103	508	157451	No_or_no_constitutive_exon
CTGGGGGAATAAAGCGAGTGTTCTATCCACTAGGCCACTGGGGATATGAGAG	1300779	1300811	1300861	1300809	-1	JH126777.1	ENSLACG00000015539.1	1285507	1304124	C18orf54	4103	508	157451	No_or_no_constitutive_exon
TGAAAAAAATTAAGTAATTTATATATCTTTCTCCTTAACTGAGGGTTAAGCA	1649563	1649615	1649665	1649613	-1	JH126782.1	ENSLACG00000016585.2	1629818	1655744	MLST8	4103	508	157451	Yes
CTCTCTAGAGCAGAGACACCCAGCCCCACACACTGCTTTCCAGCAGGGAGAG	185234	185260	185184	185236	1	JH126786.1	ENSLACG00000005109.1	152336	186408	None	4103	508	157451	No_or_no_constitutive_exon
CCTGGCTTTTTTGGTATATTTCATATTTAAGCATGTTCCCAGAGGGTCAGAG	1868184	1868347	1868397	1868345	-1	JH126786.1	ENSLACG00000016987.1	1845747	1910556	MMS19	4103	508	157451	No_or_no_constitutive_exon
GTACCACCTGAAAATGGGGGAGGGTTGGTCTTTTCCTTTAATGCTGGGAGAC	1258036	1258076	1257986	1258038	1	JH126787.1	ENSLACG00000015376.1	1245296	1269274	GTF2E1	4103	508	157451	No_or_no_constitutive_exon
ACCGACTCTGTCTGCGCAGAGAAAAGGGGAAAGTAGGGAATTGCAAGGAGGT	220690	220843	220893	220841	-1	JH126788.1	ENSLACG00000005058.2	150027	234660	UVSSA	4103	508	157451	No_or_no_constitutive_exon
TCATTCAATTTATGCTTTATTCACATCCATTCCAGGAGAACTGGGAGGAGGA	768364	768484	768314	768366	1	JH126794.1	ENSLACG00000012425.1	715732	768484	WDR43	4103	508	157451	No_or_no_constitutive_exon
AGATCTGGCTCAGTATGGGGTGAGTGCGTGTGTGCATGTGTTGGGGGCAGGG	1843761	1843858	1843711	1843763	1	JH126794.1	ENSLACG00000016975.1	1838620	1871326	aars2	4103	508	157451	No_or_no_constitutive_exon
CTGCGTAGCTTCCGAGATCAAACAGGATCGGGCACACCCAGGGCGGCGAGGA	1863373	1863376	1863323	1863375	1	JH126794.1	ENSLACG00000016975.1	1838620	1871326	aars2	4103	508	157451	Yes
ATGCGAGACAGAATCGTGAATGGGGTTTAAAAATGCACAAGACGGGCCAGCC	837583	837599	837533	837585	1	JH126793.1	ENSLACG00000012927.1	785405	862390	dnmt3ab	4103	508	157451	No_or_no_constitutive_exon
AGGCACAATGGGCTGGCATTGTCACCCCTTTTCTAGTGGGAGACGCGTAGAA	544143	544572	544093	544145	1	JH126798.1	ENSLACG00000010891.1	543981	545066	None	4103	508	157451	No_or_no_constitutive_exon
GCTTGGGGTTCTCATTCAAGACTCATTCTCCTTTTGTTTTGGGTTGACAGGA	197313	197422	197263	197315	1	JH126806.1	ENSLACG00000003845.1	98687	231329	RANBP9	4103	508	157451	Yes
TTATGAGGGCCTAGGCACCCCCACCCCTTACCCCAAGCCCTATGGGAAAGAG	734517	734546	734596	734544	-1	JH126806.1	ENSLACG00000012494.1	726589	803064	PHACTR1	4103	508	157451	No_or_no_constitutive_exon
AGGATTTGAAAAACAGATTAAAAGGATGAATAAATTGAGAAAAGGGAAAGGT	1730366	1730373	1730423	1730371	-1	JH126806.1	ENSLACG00000016748.1	1715335	1779209	None	4103	508	157451	No_or_no_constitutive_exon
TATTTTATATATGTGTGTGGTGTTTCTGGAGACAGAGGGATATGGTAAAGAA	922110	922152	922060	922112	1	JH126807.1	ENSLACG00000013863.1	921273	927015	LMOD3	4103	508	157451	No_or_no_constitutive_exon
AGCTGGATGACAGTGTGGGGTTGGCAGCTCTGCCCTGGAGAGGAGGGCAGAA	776329	776334	776279	776331	1	JH126809.1	ENSLACG00000012281.1	697911	847843	None	4103	508	157451	No_or_no_constitutive_exon
GTTAGCAGTCAATTGATGCCTCTGTTTTTTTTTAATTTTCTGTGGGGAAGTA	1568090	1568252	1568302	1568250	-1	JH126810.1	ENSLACG00000016380.1	1555118	1658754	SYTL5	4103	508	157451	No_or_no_constitutive_exon
TTTTGTATTCCTTCCAGCCAGACCAAAATATGGGGGATCACTGGGGACAGAA	1716309	1716380	1716259	1716311	1	JH126812.1	ENSLACG00000016726.1	1702550	1760579	None	4103	508	157451	No_or_no_constitutive_exon
CTTTTATACCCAGATGAGCAGAAGTGAGCATACAATGGGGATTAAGAAAGAT	953769	953847	953897	953845	-1	JH126808.1	ENSLACG00000013784.1	909376	969179	DOK2	4103	508	157451	No_or_no_constitutive_exon
CCCCTCATTTCTGAAGCTTCTGATCTAAAACTGATTGTTTATGGGTACAGGG	762665	762753	762803	762751	-1	JH126819.1	ENSLACG00000012628.2	743887	783717	None	4103	508	157451	No_or_no_constitutive_exon
ATGGCAGCATGATGACGCTGCCTGTCATGTTACTAAGTCAGCTGGGACAGAG	1304019	1304020	1303969	1304021	1	JH126819.1	ENSLACG00000015518.2	1280055	1318460	None	4103	508	157451	No_or_no_constitutive_exon
TGAGAATTAAAATGCAACAACACACCTGCATACGTCGGTTTACGGGGCAGCT	457230	457241	457180	457232	1	JH126825.1	ENSLACG00000009703.1	442550	471639	None	4103	508	157451	No_or_no_constitutive_exon
TATTGATCTGTAGATAACCCTGGTGTTCAATGCTTCTTTTGGTGGGGTAGAT	845176	845343	845393	845341	-1	JH126827.1	ENSLACG00000012051.2	667327	979172	MACF1	4103	508	157451	No_or_no_constitutive_exon
TCTCATTCATTCATTCATGTGTTGTTTTTTTTCAATTTGTGGGGAAATAGCT	734777	734944	734994	734942	-1	JH126827.1	ENSLACG00000012051.2	667327	979172	MACF1	4103	508	157451	No_or_no_constitutive_exon
ACAGTCCTTGATACAAAATTTGCTAACTTTGTGAGATTAAAAGGGTTAAGGT	1629213	1629236	1629286	1629234	-1	JH126829.1	ENSLACG00000016556.1	1621771	1648444	HOXC4	4103	508	157451	No_or_no_constitutive_exon
TTTTGGATGAATGACTTGTCTAATTTTTTTCTTTCCTTCGGGGATAATAGCT	1136216	1136283	1136333	1136281	-1	JH126833.1	ENSLACG00000014869.1	1118768	1157259	THOC1	4103	508	157451	No_or_no_constitutive_exon
TTGCAATGCTCAAAGCTCTCCAGAGGTTCAAGGGTCGCCTCTGAGGGCAGAA	1442841	1442946	1442996	1442944	-1	JH126840.1	ENSLACG00000016065.1	1442534	1444160	None	4103	508	157451	No_or_no_constitutive_exon
TTCCACAAGCCAGCCTCATCTCGAACTTTAGCCAAGAAGAGCTGGGGCAGGT	812269	812554	812604	812552	-1	JH126853.1	ENSLACG00000013126.1	812269	831569	SIX5	4103	508	157451	No_or_no_constitutive_exon
TAAAGGGAAAAGTCAGCGTGGTTAGCAGAGCGAGTCTGTAAGGGGAAAAGTC	996850	996869	996800	996852	1	JH126853.1	ENSLACG00000014112.1	964211	1004522	None	4103	508	157451	No_or_no_constitutive_exon
TGCTCTTACCCACATTTAAACTTGTCTTTTTTTTGGGGGGGGGGGGACAGAT	1052408	1052519	1052569	1052517	-1	JH126858.1	ENSLACG00000014569.1	1052408	1155814	EGFL6	4103	508	157451	No_or_no_constitutive_exon
GTTGAAAGTGGGAGGAAGTGAAGTAACTGAATTATCTGCAGGGAGTTCAGGC	161005	161071	160955	161007	1	JH126870.1	ENSLACG00000005268.1	159797	210068	BRD7	4103	508	157451	No_or_no_constitutive_exon
CCAGCAAAGAAGTAGAATAACCATTGATTTTTTTTGGTGGGGGGGTTTAGGT	1589381	1589450	1589500	1589448	-1	JH126869.1	ENSLACG00000016292.1	1516460	1593506	None	4103	508	157451	No_or_no_constitutive_exon
AAAAGAAAGAAATTAACAATTTGTTTTATTTTGGGGGGGGGGGGAGGCAGGT	674962	675135	675185	675133	-1	JH126873.1	ENSLACG00000012029.1	666406	701817	ACAD10	4103	508	157451	No_or_no_constitutive_exon
CTTTAATGCCAAAACAAAGTTTATTCTTTCTTGTTTTTGGGGGGGCCCAGTA	1327472	1327572	1327622	1327570	-1	JH126873.1	ENSLACG00000015624.2	1308421	1337568	TCTN1	4103	508	157451	No_or_no_constitutive_exon
TTGATTTTTAAACCTTTCCTGTATTTGCTTATTTCTTTTTGGGTAAATAGAG	1566626	1566766	1566576	1566628	1	JH126874.1	ENSLACG00000016075.1	1445457	1566766	si:dkey-245p14.7	4103	508	157451	No_or_no_constitutive_exon
TTCTTTTCCCTTTTCAAATCCACCTTCCTGTTGCAATGCATGATGGGCAGGC	977898	977934	977848	977900	1	JH126875.1	ENSLACG00000013112.2	810186	1000850	MBNL1	4103	508	157451	No_or_no_constitutive_exon
TGCTTTGAGAGGCAATATAGTCCTAGAGTTTAAAGGCCAGTGATGGGCAGCT	1394153	1394169	1394219	1394167	-1	JH126881.1	ENSLACG00000015794.1	1358956	1460157	None	4103	508	157451	No_or_no_constitutive_exon
GCTGTTATACAGACAGGGTTAATGGAGAGAATAGATAGGGATTTGGAAAGAG	1450684	1450905	1450634	1450686	1	JH126880.1	ENSLACG00000015888.1	1388652	1473773	PLCH2	4103	508	157451	No_or_no_constitutive_exon
CTGCTGTGCTAAGCAGCAGCATTGGCCCAATTTTGTGACCTGGGAGGGAGGG	700125	700166	700216	700164	-1	JH126879.1	ENSLACG00000010137.2	388882	761748	MALRD1	4103	508	157451	No_or_no_constitutive_exon
CCCTCTATTATCCAAGTCCACACCATATTTTTTCTCTTAAGGGTTTGAAGGA	1124787	1124936	1124986	1124934	-1	JH126879.1	ENSLACG00000014849.1	1114803	1134220	None	4103	508	157451	No_or_no_constitutive_exon
ACATAATGTTCTATTTTGATAGTTCTTGATTAAAAGGGAGGATAGGACAGCT	783774	783820	783724	783776	1	JH126882.1	ENSLACG00000012870.1	775515	808252	SETD7	4103	508	157451	No_or_no_constitutive_exon
TGTTTTTTTTTTTTTGTTTGTTTGTTTGTTTGTTTGTTTTTTGGGGACAGAC	1167523	1171452	1167473	1167525	1	JH126887.1	ENSLACG00000014772.1	1097563	1171452	None	4103	508	157451	No_or_no_constitutive_exon
GAGAGGAGCGACCGGACAGAACGTGGGGAGAGGGACCGGGATCGGGACAGGA	157179	157340	157390	157338	-1	JH126892.1	ENSLACG00000004851.1	141329	292510	EIF4G1	4103	508	157451	No_or_no_constitutive_exon
GGCTCCCATTTGGTAGTGCGATGCACTACCTACTGCGCTAGCTGGGACAGCC	1100834	1100850	1100900	1100848	-1	JH126891.1	ENSLACG00000014748.2	1091965	1109787	None	4103	508	157451	No_or_no_constitutive_exon
CATTCTGGCACTTTTCACCAGCATTAAATTCACAAGGGAAAAATAAACAGCA	1100337	1100358	1100408	1100356	-1	JH126891.1	ENSLACG00000014748.2	1091965	1109787	None	4103	508	157451	No_or_no_constitutive_exon
ATGCCACAAAATAAAAGACTCACTAGCTTATTACTTCTTTTGGAGGGTAGAA	1143704	1143862	1143912	1143860	-1	JH126898.1	ENSLACG00000014919.2	1128729	1167180	EFCAB7	4103	508	157451	No_or_no_constitutive_exon
ACATAAATATATACATATTAAAAAATATTCTTTTGGGGGTGGGGCTATAGGA	841142	841250	841300	841248	-1	JH126902.1	ENSLACG00000013224.1	826467	865030	BFSP1	4103	508	157451	No_or_no_constitutive_exon
TATTGTCGCCGAGAACGGGAACTTCCAGGTGAAGCTGGGAGAGGGTCTAGGT	766757	767165	766707	766759	1	JH126903.1	ENSLACG00000012804.1	766228	782236	si:dkey-156n14.3	4103	508	157451	No_or_no_constitutive_exon
TGCCTCCGGGGGCTAGAGCGAGTGCTCTAACCACTAGGCCACTGGGGCAGCT	1546118	1546143	1546193	1546141	-1	JH126903.1	ENSLACG00000016324.1	1533330	1553453	None	4103	508	157451	No_or_no_constitutive_exon
TCACTGGATTTTTAACATTTGACCAAGATAAAGGAATTGGGAAGCTACAGTT	1243459	1243466	1243409	1243461	1	JH126909.1	ENSLACG00000015301.1	1224000	1261112	GET4	4103	508	157451	No_or_no_constitutive_exon
GTGTGTGTGGTGGGGGGGGGAGTAATATTCTGTGTTAGATATTTGGGAAGGT	711811	712004	712054	712002	-1	JH126917.1	ENSLACG00000012307.1	701056	724624	KIF23	4103	508	157451	No_or_no_constitutive_exon
TTCCTTGATTATTTGTTTGCGTTTGTTTATTGACAGAGGGAGATGCACAGGA	533803	533941	533753	533805	1	JH126924.1	ENSLACG00000010745.1	530634	663248	CROCC2	4103	508	157451	No_or_no_constitutive_exon
TGTGTCCTTTTTTTTCTAACTTGCTAACTCTCTTTCTTTGGGGAATTCAGCT	229214	229253	229303	229251	-1	JH126931.1	ENSLACG00000001437.2	17531	908397	ADGRL3	4103	508	157451	No_or_no_constitutive_exon
AACTGTTACATAACTAACAGTTGTATTGATTCTGTGTCATGGGAATGCAGGT	1448601	1448804	1448854	1448802	-1	JH126941.1	ENSLACG00000016043.1	1435952	1459357	capn10	4103	508	157451	No_or_no_constitutive_exon
AAATTATATGGTGTTTTAATTACATTTTTTTTTTTTTGGGGGGGGGGTAGCT	349782	349872	349922	349870	-1	JH126942.1	ENSLACG00000008472.2	345309	370292	MRPS10	4103	508	157451	No_or_no_constitutive_exon
GTCTTGCTGGAGAGAACATGGAGTTAATTGTCCTTTTCCTGGGACTGCAGGT	1146558	1146794	1146508	1146560	1	JH126950.1	ENSLACG00000014986.1	1146081	1165672	WNT4	4103	508	157451	No_or_no_constitutive_exon
TGTGTGTGTGTGTGTGTGTTGTCTTTCTCTCTGTTTCTTTGGGCCAATAGCT	364721	364896	364671	364723	1	JH126949.1	ENSLACG00000008612.1	357083	369372	MIEF2	4103	508	157451	Yes
TGTAATAAATAAAATGGTTAGAAGAATTTTTTTTTTTTTGGTGGGTGCAGGA	983496	983642	983692	983640	-1	JH126953.1	ENSLACG00000014119.1	966270	1059436	SMC6	4103	508	157451	No_or_no_constitutive_exon
GGAGAGTCCTGAGAATGAGACACCACCTACGCTGTTGGGCGTGAATCAAGAA	1133865	1134383	1133815	1133867	1	JH126966.1	ENSLACG00000014837.2	1110608	1193849	BARD1	4103	508	157451	No_or_no_constitutive_exon
TTTAGGTGTAACGGACATTTCGGTTTCAAGTGCTGGAAGGAAGAGGGCAGCT	859477	859571	859427	859479	1	JH126974.1	ENSLACG00000013390.1	852906	866880	EME2	4103	508	157451	No_or_no_constitutive_exon
GCGCCAGCCAGCCGAGAGCATGACACCAGGGGCCAGGGGTCAAAGTACAGAG	132950	133233	133283	133231	-1	JH126983.1	ENSLACG00000002764.1	58895	133523	CIC	4103	508	157451	No_or_no_constitutive_exon
GAGCGATCATGATGATGCGTGAGTATCACGTGACCACGGAAGGGGTTTAGAC	80170	80198	80248	80196	-1	JH126983.1	ENSLACG00000002764.1	58895	133523	CIC	4103	508	157451	No_or_no_constitutive_exon
GTGCGTTGACTTGGCACATGAAAACGGTTCTCTTGTTCCCTGGGATACAGAA	485156	485305	485106	485158	1	JH126983.1	ENSLACG00000010150.1	477118	494016	POU2F2	4103	508	157451	No_or_no_constitutive_exon
GAAAGAAGGGATAGTGGGATGCAGTGAGAAAGCTGGAAGGTGGGGATGAGAG	235128	235170	235220	235168	-1	JH126992.1	ENSLACG00000006608.1	226711	328649	EHBP1L1	4103	508	157451	No_or_no_constitutive_exon
TGTATGTCATAAAGCTAAATAAAGCAATTACTTCTTGGGTAAACAATTAGTA	103815	103873	103923	103871	-1	JH126990.1	ENSLACG00000003545.1	87325	113615	PCID2	4103	508	157451	No_or_no_constitutive_exon
GGCTAGCATCATATTTGGTCTTAACATGATGTTTTTGCTTGTGGGGATAGTG	790430	790529	790579	790527	-1	JH126994.1	ENSLACG00000012904.1	781427	939031	ADD1	4103	508	157451	No_or_no_constitutive_exon
AGTGTGTGTTTTTTTTTTATTTATTTATTTATTTATTTCTTGGGGTAAAGAT	1354435	1354551	1354601	1354549	-1	JH127007.1	ENSLACG00000015514.1	1278758	1364591	POLR3E	4103	508	157451	No_or_no_constitutive_exon
AGTATGTTTAATTGCTTCTTTTTTTTTTTTTTTTGGCGGGGGGTGATCAGGA	170280	170382	170230	170282	1	JH127008.1	ENSLACG00000003766.1	95670	780440	PARD3B	4103	508	157451	No_or_no_constitutive_exon
CATCATTGCATCCCTCATCAGATCTTCTTTGGGCAGCTCAAAGAGGGAAGGA	878379	878683	878733	878681	-1	JH127017.1	ENSLACG00000013568.1	878379	879099	None	4103	508	157451	No_or_no_constitutive_exon
TAAACAAATTACACTCTCTTTCTATAGCAGCGCAGAGTGTGATGGGATAGGT	299901	299908	299851	299903	1	JH127016.1	ENSLACG00000007530.2	279349	337775	CROT	4103	508	157451	No_or_no_constitutive_exon
TTTTTTTTTTTTTCTTTCCTTTCATTTTTAGGTATTAGAAGGGTTGGCAGAA	207608	207743	207558	207610	1	JH127028.1	ENSLACG00000005639.1	177415	231928	SERBP1	4103	508	157451	No_or_no_constitutive_exon
TTGAACTGTGGACTTTGACTGACTTTGTTTTATTGGGTTGGGGGGTTCAGGA	697387	697559	697609	697557	-1	JH127032.1	ENSLACG00000012175.1	685079	711531	None	4103	508	157451	No_or_no_constitutive_exon
AATCCAGGTAGGGAGTAAAAAATCCTGGAGAGACTGGGATAATAGAACAGGA	1267006	1267092	1266956	1267008	1	JH127032.1	ENSLACG00000015359.1	1241047	1271647	None	4103	508	157451	No_or_no_constitutive_exon
TTCTGACAAAATGCTTTTTAGTTTTGAGTTGTTTTCGTTTGGGTTGACAGGG	714467	714636	714686	714634	-1	JH127037.1	ENSLACG00000012199.1	688413	758583	TNPO1	4103	508	157451	No_or_no_constitutive_exon
ATGCTTTTTGTTGTTTTATTTATTTCAAAAATCTCTGCTTGGGATTGCAGGT	554710	554837	554887	554835	-1	JH127034.1	ENSLACG00000022342.1	519936	557722	AQP9	4103	508	157451	No_or_no_constitutive_exon
TAAGTAGTTAAAGATAAATGGGAAAGAGAATTAGCAAATGAAAAGGGCAGTC	832124	832135	832185	832133	-1	JH127036.1	ENSLACG00000012761.1	761470	837211	SH3KBP1	4103	508	157451	No_or_no_constitutive_exon
TAGGACAGTGATTCTTAGAAGGTAGTGGGGGGATAAGGGTAAAATTTAAGAA	574051	574090	574001	574053	1	JH127039.1	ENSLACG00000010591.1	517119	596148	SMC3	4103	508	157451	No_or_no_constitutive_exon
TCTTTTGCCTTTGTTTTCTAAACTTATCATATAATGTTTTGGGATGGCAGGA	1241674	1241805	1241855	1241803	-1	JH127042.1	ENSLACG00000015330.2	1230269	1262194	CARF	4103	508	157451	No_or_no_constitutive_exon
CCAACCTTCATTCATACTATACTGTTTATTTTTTTGGGGGGGGGAAACAGGA	465612	465706	465562	465614	1	JH127045.1	ENSLACG00000009896.1	457101	469730	RAB5C	4103	508	157451	No_or_no_constitutive_exon
ACGTGGCAGGGAAGGAGCCAGCCTGGATGGCAGGAGGGCCTGAGCCAGAGCC	560194	560207	560144	560196	1	JH127045.1	ENSLACG00000010861.1	541341	564513	KAT2A	4103	508	157451	No_or_no_constitutive_exon
AGAAACGTCACTGAGAATCTAATGCTTTTTTTTTGTGTGTGTGGGCACAGTG	1057565	1057931	1057981	1057929	-1	JH127045.1	ENSLACG00000014595.1	1057565	1070014	rpl19	4103	508	157451	No_or_no_constitutive_exon
GCTGAGTAGTAAAAAAAAAAAAAAAATTTGTTGTTGTTTCTGGGTTAAAGGA	945500	945620	945450	945502	1	JH127062.1	ENSLACG00000013941.1	933169	947749	APBA3	4103	508	157451	No_or_no_constitutive_exon
TATTTTCTTTTTTGTGTGTGTGTGTGTGTGTGGTGGTGGGGGGGACCCAGAT	235719	235842	235892	235840	-1	JH127066.1	ENSLACG00000006168.1	204569	242731	None	4103	508	157451	No_or_no_constitutive_exon
AAATTAATAAAAGAAATTCAGGCAACAAGAAAGGTGGGTATTAGTAGAAGGA	1118346	1118358	1118296	1118348	1	JH127066.1	ENSLACG00000014855.1	1115903	1135897	DYRK1B	4103	508	157451	No_or_no_constitutive_exon
CCATAGTTAATCAGCTTTTATTGGTTTATTTTTTTGGGGGGGGTGAAAAGAT	559756	559869	559919	559867	-1	JH127067.1	ENSLACG00000011003.1	556624	645184	SPIRE2	4103	508	157451	No_or_no_constitutive_exon
GTTTTGTTACTTTATTTATTTTCCCTTTTTTTTTTTGTTCTACGGGGCAGAT	48878	48985	48828	48880	1	JH127069.1	ENSLACG00000000391.1	1868	93020	IQCA1	4103	508	157451	No_or_no_constitutive_exon
TGAGACTTTTCTTGCTTATTTTGTTTTGGGTTTTTTTGGGGGGGACGCAGGG	12792	12946	12742	12794	1	JH127071.1	ENSLACG00000000145.2	423	28705	UNC93B1	4103	508	157451	No_or_no_constitutive_exon
GTGTGTATTTTATAAAAGTGAGATTTCCTTTTTTGGGGGGGGGGGTTTAGCT	87057	87291	87341	87289	-1	JH127091.1	ENSLACG00000003322.2	78778	105653	None	4103	508	157451	No_or_no_constitutive_exon
TTCTCACTCTTGGAACACTCAGCAAGTCCCCATGCAGGGAACATAAAGAGAC	332576	332668	332526	332578	1	JH127082.1	ENSLACG00000008277.1	331598	332668	None	4103	508	157451	No_or_no_constitutive_exon
TGAGCTGCATGGTGAGCGTTAATAATGGCATTTCTGTGCTTGGTGGGCAGGT	119991	120162	120212	120160	-1	JH127086.1	ENSLACG00000004372.2	112544	253239	DOCK8	4103	508	157451	No_or_no_constitutive_exon
CCTAAACCTTGTTTTTTTTTGTTTTTGTTTTTTTTTGGGGGGGGGGTCAGAT	415146	415296	415096	415148	1	JH127087.1	ENSLACG00000008785.1	370051	420580	ALKBH8	4103	508	157451	No_or_no_constitutive_exon
TCACCTGTTTAGCGTAATAATTTTTTTTTTTTTTTTTTGTGGGTAACTAGAC	197087	197132	197037	197089	1	JH127107.1	ENSLACG00000005423.1	166866	230612	ANKS6	4103	508	157451	No_or_no_constitutive_exon
AATGATTTGCTGATGAACGTTTTGTGATTTGTTTTTTTGGGGGGGTTTAGGC	887596	887751	887546	887598	1	JH127107.1	ENSLACG00000013423.1	857169	896022	None	4103	508	157451	No_or_no_constitutive_exon
ACCTAACTCGGTTTTTTTCTCCCCCCCCCCCCCCCCGGTCTTGGGTGAAGGA	95063	95215	95265	95213	-1	JH127111.1	ENSLACG00000003498.1	85414	157292	MINK1	4103	508	157451	No_or_no_constitutive_exon
TTATAACTTTTTTTTGTGGCTTCCCTCTTCTCTCTCTTGGGGAACGTTAGAT	254750	254885	254935	254883	-1	JH127111.1	ENSLACG00000007064.1	253437	258917	SLC25A35	4103	508	157451	No_or_no_constitutive_exon
TAATATGTGCAAGCGGTAATCAATATAAGTGTGTTGGTGTTGGGAATTAGAT	311774	311906	311956	311904	-1	JH127111.1	ENSLACG00000007661.1	291063	322867	hdlbpb	4103	508	157451	No_or_no_constitutive_exon
GTATAGAAGGGAGCTGGGGGAGGGGTACAGTTACCCCAGGGGGTGTATAGGA	446525	446606	446656	446604	-1	JH127111.1	ENSLACG00000009716.1	443443	470010	None	4103	508	157451	No_or_no_constitutive_exon
TACAGGGATTTTTGTTTTGTTTTGTTTTGTTTTTCTTTTGGGGCCAATAGAG	1115677	1115752	1115627	1115679	1	JH127111.1	ENSLACG00000014574.2	1052891	1119127	CAMTA2	4103	508	157451	No_or_no_constitutive_exon
AAAACCAGGAAGGAAGTTCTACTGTTCAACAGCTGCTCTATGGGGGCCAGAA	64896	64949	64846	64898	1	JH127109.1	ENSLACG00000002514.1	51281	69882	clk4a	4103	508	157451	No_or_no_constitutive_exon
TCCGAAAAATACTGCACAGAATTTCGCTTTTCAAAAATGGGATGTTGAAGGA	1083483	1083558	1083433	1083485	1	JH127129.1	ENSLACG00000014046.2	953277	1098338	CDC14A	4103	508	157451	No_or_no_constitutive_exon
AGTTGTTGTTTTTTTGCCAATAACTTTATTTTTCTCTTGGGTAAGTGCAGAT	549404	549641	549691	549639	-1	JH127130.1	ENSLACG00000010481.1	507640	565435	GCFC2	4103	508	157451	No_or_no_constitutive_exon
TTGTCAATAATTTTTTTTCTCTTTTCCTTCTTGCTGCGGTGGGTCAATAGCT	445461	445608	445411	445463	1	JH127139.1	ENSLACG00000022140.1	46481	561687	None	4103	508	157451	No_or_no_constitutive_exon
AAATGAATCATTCTGGAAATTTTATTTTTATTTCCCATCTGGGAACTTAGGA	387102	387306	387052	387104	1	JH127146.1	ENSLACG00000009001.1	386457	408086	zgc:123010	4103	508	157451	No_or_no_constitutive_exon
GGTAGGGGCTTTTTCATTTTTTTCTTACTGTTAAATGGGTAGTTGTGAAGGT	202605	202716	202766	202714	-1	JH127154.1	ENSLACG00000005636.1	177077	225195	bcan	4103	508	157451	No_or_no_constitutive_exon
CTTTAGGGAAGAAATAGAAAAGGCATTGAAATCGATGAAAACAGGGAAAGTC	956895	957009	956845	956897	1	JH127157.1	ENSLACG00000014061.1	955769	957009	None	4103	508	157451	No_or_no_constitutive_exon
CTACTGCTTATTGCTATTTATCTTTGCACTGTGTTTTATTGGGCTGGTAGGA	860985	861147	861197	861145	-1	JH127159.1	ENSLACG00000013368.1	848747	879438	GFAP	4103	508	157451	No_or_no_constitutive_exon
AATAAGAGGGGGCAGGGAGACATTATGGCCATTCACAGAGACAATGGGAGTC	736782	736794	736844	736792	-1	JH127164.1	ENSLACG00000012497.2	721391	789506	C9	4103	508	157451	No_or_no_constitutive_exon
AAAAAAAAATTTAAACTTTTTTTTTTTTCTTGGGGGGGGGGGGAAACTAGGT	394763	394823	394713	394765	1	JH127166.1	ENSLACG00000008614.1	357111	396729	ASH2L	4103	508	157451	Yes
TCAATGCCACAAAACCCAACAGTAACTTAAAGAAATGGGTGGGATAAAAGTT	199533	200002	199483	199535	1	JH127178.1	ENSLACG00000005736.1	182239	200164	None	4103	508	157451	No_or_no_constitutive_exon
GACACACGGGGAAGCAGAGAGAGAGGGGAGATAAACGGGGGAGCAGAGAGAA	16552	16579	16502	16554	1	JH127187.1	ENSLACG00000001209.1	12130	28181	SHISA7	4103	508	157451	No_or_no_constitutive_exon
GACCCTCCTAAGTGTTTTTTTTCCCACCCCCATTTCTTTCTGGGAGACAGGC	71524	71602	71474	71526	1	JH127187.1	ENSLACG00000022138.1	65214	89403	None	4103	508	157451	No_or_no_constitutive_exon
TTCCTGTTATTTATCTATTCATTTTTTTTGGGGGGGGTGGGGGTGGTTAGGT	410430	410888	410938	410886	-1	JH127187.1	ENSLACG00000009303.2	410430	420516	TFPT	4103	508	157451	No_or_no_constitutive_exon
CATGATGAGATAAATGCATGCATCAGTGTGGACAAGGAGTCATGTGGGAGAC	863858	863871	863921	863869	-1	JH127189.1	ENSLACG00000013131.1	813274	933548	AMOTL1	4103	508	157451	No_or_no_constitutive_exon
AAAAAATGTTTAACATTCTGTGATGTCTATTTCCTGGTAAAGGAAGGGAGAG	608073	608087	608023	608075	1	JH127207.1	ENSLACG00000011449.1	603338	724690	FER1L6	4103	508	157451	No_or_no_constitutive_exon
ATTTCCCATGTGGCAGTACTGTGCACTAACCACTGCACTAGCCAGGGTAGCC	1043317	1043338	1043388	1043336	-1	JH127207.1	ENSLACG00000014352.1	1009408	1060935	TMEM65	4103	508	157451	No_or_no_constitutive_exon
ACAGTATTTTAAATTTTTTTATTATTATTCTAATCACGTTGTGGGAGAAGTT	493569	493673	493723	493671	-1	JH127211.1	ENSLACG00000022186.1	461412	507855	None	4103	508	157451	No_or_no_constitutive_exon
CACGTGGCAGCACTGTGCACTAATCACTGCCCCAGCCGGGACGGTGTAAGTT	1037855	1037996	1038046	1037994	-1	JH127216.1	ENSLACG00000014151.1	972011	1074041	FNDC3B	4103	508	157451	No_or_no_constitutive_exon
GCTGATCTTGTTCTTTTGTGTTTTTCTTTCCCGAATGAATTGCCGGGAAGGG	958746	958886	958936	958884	-1	JH127234.1	ENSLACG00000013931.1	931563	976201	None	4103	508	157451	No_or_no_constitutive_exon
AGGCCATCCTCTACTGGGAAGCCGATGACAGCCTGAGGCTCACCGGGGAGGA	950068	950230	950280	950228	-1	JH127234.1	ENSLACG00000013931.1	931563	976201	None	4103	508	157451	No_or_no_constitutive_exon
AAGTTTACATTTTGTTTCCCGTGGAAAATGCAGGCATGAATGGGGAGCAGAA	945727	945801	945851	945799	-1	JH127234.1	ENSLACG00000013931.1	931563	976201	None	4103	508	157451	No_or_no_constitutive_exon
TCCTGTGCATAATGCTGATTTGTATGTTCCTTGTACTCATTGGGTGGCAGAT	209483	209607	209433	209485	1	JH127239.1	ENSLACG00000005884.1	190458	223470	UTP18	4103	508	157451	No_or_no_constitutive_exon
TTCTTAGTTCAATTTTCTTTTTTCTCTCCACCCACCAAATGGGCAACCAGGT	914337	914468	914518	914466	-1	JH127258.1	ENSLACG00000013761.1	906340	985761	FAM168A	4103	508	157451	No_or_no_constitutive_exon
AAGAATGGGATTGGCAATTCTCTGACTGAGCTGCTGGCGAGGAGGGGGAGCA	877415	877474	877365	877417	1	JH127262.1	ENSLACG00000013559.1	876786	912557	None	4103	508	157451	No_or_no_constitutive_exon
ATGCTTGCTTTCTAAGTGTGTTTGTTTGTTTTTTGTTTTTGGGGGGGTAGGT	968778	968899	968728	968780	1	JH127268.1	ENSLACG00000013867.1	922137	994976	DYNC1H1	4103	508	157451	No_or_no_constitutive_exon
TTTATATAGACTAAACATTTAATACTTTTTTTTCTTTTCTAATTGGGTAGAT	164270	164441	164491	164439	-1	JH127287.1	ENSLACG00000005231.2	154229	187814	ACADSB	4103	508	157451	Yes
ATAACCTATATATTGACAGTATTTAACAAAACCCTTAACAAATGGGTTAGAT	471751	471833	471701	471753	1	JH127282.1	ENSLACG00000009831.1	452698	518370	LLGL2	4103	508	157451	No_or_no_constitutive_exon
GCTGAAGAATGGAGTACGTCCGCGAAGGGACAGTTGGTTGTGGGTGGCAGTA	783194	783390	783440	783388	-1	JH127289.1	ENSLACG00000012908.1	783038	784040	None	4103	508	157451	No_or_no_constitutive_exon
AAAGGGGAGGGAGGGATACGGAGAGAAAGGGGGGAGGGAGGAGTGTGCAGAG	554738	554768	554818	554766	-1	JH127298.1	ENSLACG00000010971.1	552380	594870	ENTPD7	4103	508	157451	No_or_no_constitutive_exon
CAGTGCACAGAGTTGGAAAACCCTATGTTGGATGGGGGCTGCCGAAAAAGTG	204431	204448	204498	204446	-1	JH127309.1	ENSLACG00000006166.1	204431	205815	None	4103	508	157451	No_or_no_constitutive_exon
TTTAAAATTTGTTCTGTTTTTTATTTTTTGTTTGTTTTGGGGGAAAAAAGGG	593067	593167	593017	593069	1	JH127309.1	ENSLACG00000011148.2	573437	598775	PMM1	4103	508	157451	No_or_no_constitutive_exon
GAATATTGTCCTTTAACACTTTTTTTTTGGGTGGGGGGGAGATAGGCTAGAA	443284	443318	443234	443286	1	JH127300.1	ENSLACG00000009558.1	430294	469211	None	4103	508	157451	No_or_no_constitutive_exon
TCTGAGGTATTCACATCCTCAGACTTCCTCACTGCTAAAGGGTGGACCAGAC	130847	131025	130797	130849	1	JH127302.1	ENSLACG00000004587.2	129287	252067	PEA15	4103	508	157451	No_or_no_constitutive_exon
TAGTGTCTATGATCTAAGAATGGCTTTTTTTCCCCCGTTTTGGGTGGTAGGT	501041	501118	500991	501043	1	JH127304.1	ENSLACG00000009980.1	463599	536884	CDC14B	4103	508	157451	Yes
TTACAAAAGTGACTTTGTGATACTATATGTTCTTGTTCTTTGTTGGGAAGGA	480039	480147	479989	480041	1	JH127307.1	ENSLACG00000010076.1	471451	492775	GLDN	4103	508	157451	No_or_no_constitutive_exon
ACCCTTTAATGTGAGCTCCTCTAGAACAGACTCCACTGTATTTAGGGAAGAA	770020	770076	770126	770074	-1	JH127329.1	ENSLACG00000012690.1	751716	858564	None	4103	508	157451	No_or_no_constitutive_exon
CTCTTTTATCTGGTGCTGTCTTCCTCTATTTCAAGTCTGAGATTGGGTAGTT	253567	253608	253658	253606	-1	JH127326.1	ENSLACG00000006297.2	210292	289297	CAPRIN2	4103	508	157451	No_or_no_constitutive_exon
CCCATTGACTCTCCATACTAACCAGACTTGTGTTTGTGTTGGGGGTACAGGT	944023	944185	943973	944025	1	JH127324.1	ENSLACG00000013327.1	840591	984421	ADCY3	4103	508	157451	No_or_no_constitutive_exon
GGCACGCTGTGTGGGCCCCAGCACCCCACTGGGACACGGGACAAGAGGAGAG	843237	843273	843187	843239	1	JH127322.1	ENSLACG00000013198.1	822102	890102	TESK1	4103	508	157451	No_or_no_constitutive_exon
ACTTCTTTTTTTTTTTTTCCTTCCTTGTGCTGCATCTTGGGAAATTAAAGGA	123260	123293	123343	123291	-1	JH127336.1	ENSLACG00000002379.1	47772	323801	ANK2	4103	508	157451	Yes
GTTGACCCACTAAACTTGGCTTGTTTGAAACAGGACTCCAAAAAAGGGAGCT	127291	127319	127369	127317	-1	JH127334.1	ENSLACG00000004022.1	105585	143214	SETD1A	4103	508	157451	No_or_no_constitutive_exon
ATCTGTAAAAACATTAACATGGATTTACTTTCTTACATGGGGTGAATTAGGA	686108	686203	686058	686110	1	JH127344.1	ENSLACG00000011991.1	660831	770367	FIP1L1	4103	508	157451	No_or_no_constitutive_exon
GTTCCAAATGGGCATCATGAGGAGGAGGAGGAGGAGGAAGTGTGGGGCAGTG	652841	652876	652926	652874	-1	JH127352.1	ENSLACG00000011844.2	643046	663931	si:ch211-38m6.6	4103	508	157451	No_or_no_constitutive_exon
TAGCTCAGAACTTTATGATGCTAATCCCACTTTCTGCTTTGGGGCAACAGCA	16821	17016	16771	16823	1	JH127361.1	ENSLACG00000000410.1	2103	58692	KIF21A	4103	508	157451	No_or_no_constitutive_exon
GTATAACTGATATCTTATTATTCTGTGTGTGTTTGTTTTTGATGGGTTAGGC	909512	909597	909647	909595	-1	JH127370.1	ENSLACG00000013640.1	889225	926361	GOLIM4	4103	508	157451	No_or_no_constitutive_exon
TGGTGGGGGGAATGGCCATTGGCTACATGGCAGCATTGGGGGTTGGGCAGCC	889898	889943	889993	889941	-1	JH127376.1	ENSLACG00000013537.1	872995	896962	None	4103	508	157451	No_or_no_constitutive_exon
GTACGCCTCCTTGAAATCCTTAAAAACTCCTTCCTTTTTTGATGGGACAGTG	760616	760702	760566	760618	1	JH127384.1	ENSLACG00000012501.1	728144	818006	SF3B3	4103	508	157451	No_or_no_constitutive_exon
CTTACAACAGATATATACCTTGTTTTCAGAATTAGTTAAGTGCTAGGGAGTC	861437	862012	861387	861439	1	JH127399.1	ENSLACG00000013455.1	860627	862012	None	4103	508	157451	No_or_no_constitutive_exon
ACAAAGACACTTCTCTGACCATAGGTGGAGACTGAAATGGTGTATGGGAGGC	175056	175276	175326	175274	-1	JH127409.1	ENSLACG00000005551.1	173052	175732	None	4103	508	157451	No_or_no_constitutive_exon
AAGTTGCAAAAAATATTTAACATTCTTTGATGTCTGTTTCCTGGGTAAAGGT	756221	756227	756171	756223	1	JH127416.1	ENSLACG00000012566.1	736254	877789	KDM5A	4103	508	157451	No_or_no_constitutive_exon
TGCTAGTTGTGGAAAATTCAGGCTTGGCAAGACGAATGAAAGGGGAGAAGTC	97613	97674	97563	97615	1	JH127428.1	ENSLACG00000003785.1	97111	99214	None	4103	508	157451	No_or_no_constitutive_exon
AGTTATTTCTAACTTTTTCTCTCCCCCCCCCCCTCCCCGGGAACTTGAAGGC	234391	235396	235446	235394	-1	JH127429.1	ENSLACG00000006766.2	234391	280661	tbc1d24	4103	508	157451	No_or_no_constitutive_exon
ACCTGAGCTTCAAGGCGGGTGAGCAGCTGGAGGTGCTGAGCAAAGGGCAGTC	69543	69653	69493	69545	1	JH127431.1	ENSLACG00000000219.1	770	157218	None	4103	508	157451	No_or_no_constitutive_exon
GGATCTGTTCTCTTTGCCTGTTTTTTAATCCTCTGTTATTAATGGGGTAGTC	479350	479515	479565	479513	-1	JH127447.1	ENSLACG00000009757.1	446038	495797	None	4103	508	157451	No_or_no_constitutive_exon
ATTGGAGAAATGTACTTTTCCTGATGTCTTATTTTTCTCTGCATGGGTAGGA	66732	66879	66929	66877	-1	JH127448.1	ENSLACG00000002047.1	38770	87091	None	4103	508	157451	No_or_no_constitutive_exon
CCTTGTTAAGGGGATCCGTCAGTATGTACAGAGAAAGGGGTAATTGAAAGGG	745337	745566	745287	745339	1	JH127448.1	ENSLACG00000012393.2	711013	803777	GTF3C1	4103	508	157451	No_or_no_constitutive_exon
GTTATTTATTGAAACAGGCTTCACTGTATTTTTTTTTTGGGGGGGGGTAGAA	459240	459423	459190	459242	1	JH127456.1	ENSLACG00000009888.1	456397	465912	None	4103	508	157451	No_or_no_constitutive_exon
TTTTTCTTCTCTTTTTATGTGGTGTGTGTTTTGTTATTTTTTGGGGGCAGGC	431585	431697	431535	431587	1	JH127455.1	ENSLACG00000009404.1	418114	479844	DHX30	4103	508	157451	No_or_no_constitutive_exon
ATAAAATATTCATCTCTCAATTTCAATTAATTTTATTTTAGGGTCTAGAGGT	555558	555751	555801	555749	-1	JH127455.1	ENSLACG00000010462.1	505290	593531	None	4103	508	157451	No_or_no_constitutive_exon
CTGTAAGAGATTCCATATATACCAGTAGGACTTTCTTGGGTAAATAACAGAT	735690	735721	735771	735719	-1	JH127468.1	ENSLACG00000012483.2	722241	763460	zgc:154055	4103	508	157451	No_or_no_constitutive_exon
GATGTAGGACTGCATGCAGGGAGGAGCCAGTATAGAGGGAGGGGAAAAAGGC	788143	788156	788093	788145	1	JH127478.1	ENSLACG00000012835.2	770946	793313	HEXDC	4103	508	157451	No_or_no_constitutive_exon
GTTCAGTGTGCTGTAAGACAGTGATAATGATAGTTTTCCAATGGGTGCAGGC	148155	148339	148389	148337	-1	JH127484.1	ENSLACG00000003578.2	88423	318451	ADGRL2	4103	508	157451	Yes
CCAGTTTTCAGGTGGTGCAGGAAGTGCCATCTGAAAACAGGGAAGTCGAGCC	644045	644061	643995	644047	1	JH127490.1	ENSLACG00000011725.1	629634	673909	PACS1	4103	508	157451	No_or_no_constitutive_exon
ATTGCCACACTTTTTAAAATATATTTAATTTTTTTTTGGGGGGGGTGTAGGC	259130	259282	259080	259132	1	JH127496.1	ENSLACG00000006323.1	212312	290246	chuk	4103	508	157451	No_or_no_constitutive_exon
AGAACAGCCTAGCAGCCCCCGTCATCCTGATGAGATTTCAGTTGGGGCAGGC	392683	392737	392633	392685	1	JH127526.1	ENSLACG00000007858.1	304234	417800	RUFY3	4103	508	157451	No_or_no_constitutive_exon
TAAAATAAATGGTGCACACGTACGCCTCCTGTTACTTGGGGAAATCACAGGC	321803	321881	321931	321879	-1	JH127525.1	ENSLACG00000008115.1	321803	414793	ATP11A	4103	508	157451	No_or_no_constitutive_exon
CATTTTGTTTTCTTTCTTCTCTCTTTTTGTCTCTGAACGCTGGGATGCAGTT	55424	55448	55374	55426	1	JH127553.1	ENSLACG00000002215.2	43349	87832	NRBP2	4103	508	157451	Yes
TTGTACAGCTTCTTTCTTAAGACAAACTCTGTTCTAACCAGGGTCAGTAGAA	215953	215985	216035	215983	-1	JH127556.1	ENSLACG00000002396.1	48034	471648	None	4103	508	157451	No_or_no_constitutive_exon
AGAGAGTTAGAGCGAGCGCTCTAACCGCTAGGCCACCGGGGCAGCTAAAGAG	638771	638790	638840	638788	-1	JH127566.1	ENSLACG00000011720.1	629328	647610	None	4103	508	157451	No_or_no_constitutive_exon
TCTTTTTTTATTAATTTTGTTTTTGTTTTTGTTTTGTTTTTCGGGGGCAGCT	472949	478093	478143	478091	-1	JH127564.1	ENSLACG00000010139.2	472949	528171	hnmt	4103	508	157451	No_or_no_constitutive_exon
CACAGTGGGAGATGGTGATTCCCGCATGCACGAGACAGCGATAGGGAGAGTG	712223	712280	712330	712278	-1	JH127587.1	ENSLACG00000012302.1	700540	795222	ERCC6	4103	508	157451	No_or_no_constitutive_exon
GGACAGTAGTGTGTAGCTTTGGGCGACCCTACCCTGGAGAGGAGGGCCAGCC	674882	675071	674832	674884	1	JH127589.1	ENSLACG00000012019.1	664018	697264	STAT3	4103	508	157451	No_or_no_constitutive_exon
TACTGTGTTTAAACCAAACTGTATTTTGTTTTATCTTTTTTGGGAGGTAGGC	426618	426693	426743	426691	-1	JH127586.1	ENSLACG00000009385.1	416376	585854	None	4103	508	157451	No_or_no_constitutive_exon
GGGAGAGCACCCGAGGCATATCATATGCAGGCTACTTCGTTTGGGGAGAGAA	693134	693281	693331	693279	-1	JH127582.1	ENSLACG00000012240.1	693134	693639	None	4103	508	157451	No_or_no_constitutive_exon
GGACTGCGTGCTGGAGGAACCGGCCTACTGGGGAGGGGGAAATGGGAAAGGG	649006	649055	649105	649053	-1	JH127594.1	ENSLACG00000011722.1	629357	664059	lmln	4103	508	157451	No_or_no_constitutive_exon
CTTTGTCAGCATAAGCCTTTTCAATTTTTCATAATTTTTTTGGGGTGTAGGA	509704	509945	509995	509943	-1	JH127597.1	ENSLACG00000009785.1	448666	591896	EZH2	4103	508	157451	No_or_no_constitutive_exon
GGGAGGGATAAGGACAGAAAACAGGCCTTCGTGAAGGCACAAGGGTAAAGCA	717467	717479	717417	717469	1	JH127625.1	ENSLACG00000012163.1	683644	738366	None	4103	508	157451	No_or_no_constitutive_exon
GATGGAGAGGCCAGTGCTGAGGATTGAACCAGTGTTTCTGTGGGATAAAGCA	439982	440009	439932	439984	1	JH127643.1	ENSLACG00000009556.1	430079	497358	None	4103	508	157451	No_or_no_constitutive_exon
TGGTGAAATGTTACAATCATGCACTTGGTAAGTCGAGGGGACGTGGGTAGGA	656339	656375	656425	656373	-1	JH127645.1	ENSLACG00000011632.1	621073	661497	ncapd2	4103	508	157451	No_or_no_constitutive_exon
TATTTCTTGCTCTGTAATACATATTTTGTTTGTTTTTTGGGGGGGAGAAGTC	173348	173469	173298	173350	1	JH127661.1	ENSLACG00000005291.1	160677	185811	None	4103	508	157451	No_or_no_constitutive_exon
TGTTTGTGGTTTCACAGCTTGGAATTTTTTTTTTGGGGGGGGGGAATCAGGT	618856	619019	618806	618858	1	JH127661.1	ENSLACG00000010704.1	527037	625608	NIF3L1	4103	508	157451	Yes
ATTATATCTACTTAGAAAACTAATGTTTGCATTTTTCTATGTGGGCATAGGT	577231	577376	577426	577374	-1	JH127661.1	ENSLACG00000010890.2	543821	610739	None	4103	508	157451	No_or_no_constitutive_exon
TAGTGAAAAGCTTTAATATCTTGCCTTTTTTTGGGGGGGGCGGGGAACAGGC	727414	728549	728599	728547	-1	JH127661.1	ENSLACG00000012504.2	727414	764467	PKMYT1	4103	508	157451	No_or_no_constitutive_exon
TAAGATGAGTAAAGATACTGACATTTGACCTTTTTTATTTTGGGGGATAGTC	572539	572726	572489	572541	1	JH127673.1	ENSLACG00000011059.1	562875	619159	PNPT1	4103	508	157451	No_or_no_constitutive_exon
CAATAACTTCTGCACAGATTTTGGGGGCTGGTGTGGGTGGGGGAATTTAGAC	374086	374141	374036	374088	1	JH127674.1	ENSLACG00000008231.1	329021	374141	None	4103	508	157451	No_or_no_constitutive_exon
GTAGCATCTAGAACTCTAGTGCAGTTTCTCCTAGGCTACTGGGCCAGGAGTA	221108	221154	221058	221110	1	JH127701.1	ENSLACG00000005265.1	159684	255622	SLC4A7	4103	508	157451	No_or_no_constitutive_exon
TATAACACCTTGGAGATTGCTGGCGCCCCCTGGGGGGAGGAATTGGGCAGGA	507396	507766	507346	507398	1	JH127700.1	ENSLACG00000009642.1	437621	508711	None	4103	508	157451	No_or_no_constitutive_exon
TAAATGTATTTCTTTTCCTGTTGTTTTTTTTTTGGGGGGGGGGGATACAGAG	721092	722795	721042	721094	1	JH127704.1	ENSLACG00000012269.2	690189	722795	None	4103	508	157451	No_or_no_constitutive_exon
TCTTTCTTTTCCATTCAGCTTACTATGTGTTTTCTTTTTTTGGGGGGAAGTT	454277	454388	454438	454386	-1	JH127717.1	ENSLACG00000009759.2	446030	456647	C1orf158	4103	508	157451	No_or_no_constitutive_exon
TTAAGTATGGCTAATATGGTGGTCCTGCTCCGGACCACGGGTGTAGATAGGC	324326	324373	324276	324328	1	JH127730.1	ENSLACG00000007417.1	274535	329184	dqx1	4103	508	157451	No_or_no_constitutive_exon
TGGTACTATTTTCAGGATACCATTTTACAACAGAATGGGCTGGGTAGCAGAC	43369	43402	43319	43371	1	JH127733.1	ENSLACG00000001547.1	22113	80436	lrriq1	4103	508	157451	No_or_no_constitutive_exon
ACAGAGGATATCCACCAGGAAGTAATTAGTGCCACCCTGTTGGGAATTAGGA	204649	204773	204823	204771	-1	JH127738.1	ENSLACG00000006151.1	203583	206990	None	4103	508	157451	Yes
TGACGTGAAATGCATGCATGATGCAGCTACATCAAAACGGGGGGAGAGAGAA	299486	299517	299436	299488	1	JH127744.1	ENSLACG00000007788.1	299189	332700	None	4103	508	157451	No_or_no_constitutive_exon
GTTTGAGTGGGTTTCCTTTTCTAACTGCTCTTCTCATCTTGGGGCTGCAGAC	193078	193178	193028	193080	1	JH127749.1	ENSLACG00000005827.1	187294	205687	STX12	4103	508	157451	Yes
GGCTTTGGATTGATTTTTTTTTTGTGTGTGTGTGTGTGTGTGGGGGACAGAT	69742	69898	69692	69744	1	JH127756.1	ENSLACG00000002525.2	46169	86816	ZMYM3	4103	508	157451	No_or_no_constitutive_exon
TCGTTAGTGCTGGTTCTGAGAAGACTCGTCGGGACGGGTGGAGAGAGCAGGC	569371	569445	569321	569373	1	JH127753.1	ENSLACG00000010994.1	555787	699972	None	4103	508	157451	No_or_no_constitutive_exon
AACCTTCAAAAAAACTCAATGAAAATTATCTAATTGATATTAATGGGCAGTT	660845	660887	660795	660847	1	JH127753.1	ENSLACG00000010994.1	555787	699972	None	4103	508	157451	No_or_no_constitutive_exon
CACAAATTGTTTTGAGTTAACTTATATTTTTTTAAAATTTTGGGGGGTAGGA	353077	353278	353027	353079	1	JH127754.1	ENSLACG00000008564.2	346393	364261	CFAP73	4103	508	157451	No_or_no_constitutive_exon
AGTATTTCTAATAGAAATCTGGATTTCTTTTTTCTGTGGGGGGAAACTAGGG	597357	597411	597307	597359	1	JH127768.1	ENSLACG00000011292.1	588510	684785	COL24A1	4103	508	157451	No_or_no_constitutive_exon
TTCTTTTGGAAATTTTTATTTCTAACGGTTGGTGACATTTGGGTTGACAGGC	339516	339613	339466	339518	1	JH127782.1	ENSLACG00000006557.2	224391	343065	ARHGAP29	4103	508	157451	Yes
ACATCTACTGCTGTGAAAAGATGTGAAGTGGTATTGGGGTTGTGGGCAAGAA	517420	517764	517814	517762	-1	JH127782.1	ENSLACG00000010586.1	516590	519873	None	4103	508	157451	No_or_no_constitutive_exon
AAACGCTGCTGTATTTGCCCCTCTGAACTCTCGCTGGTTTGGGTTTGAAGGT	25532	25702	25482	25534	1	JH127792.1	ENSLACG00000001089.1	9711	45814	SRRT	4103	508	157451	No_or_no_constitutive_exon
ACAGCTGAGTCCTGCTTAAACCTTTGTGTTTGTATATTCTGGGGCTGCAGAC	202386	202555	202336	202388	1	JH127803.1	ENSLACG00000005480.2	169391	219058	MAF1	4103	508	157451	Yes
TTGCACTGCCACATGGGAGACCAGGGTTCGATTCTTGGTGTGGTGGGTAGTG	447223	447238	447288	447236	-1	JH127809.1	ENSLACG00000009655.1	438981	469403	None	4103	508	157451	No_or_no_constitutive_exon
TAAATAAAGTAATCCAGTTTAGCTAATGCTTTCATTTTTTGGGATAACAGGT	139240	139336	139190	139242	1	JH127816.1	ENSLACG00000002469.2	49947	225525	usp9	4103	508	157451	Yes
GTTGTTGTTTTGTTGTTTTTTTTTTGGCTTTTTTTTTCCCTCGGGGGTAGGG	383377	383496	383327	383379	1	JH127816.1	ENSLACG00000008929.1	380798	394266	NYX	4103	508	157451	No_or_no_constitutive_exon
CTTCTCTCTTCTTTTTTTTTTTCTTTCCCTCCTTCTCTTGGGGAATGTAGGA	366797	366983	367033	366981	-1	JH127818.1	ENSLACG00000007725.1	294762	495480	None	4103	508	157451	No_or_no_constitutive_exon
AGACATAACCTTTATTTTCTACTATTTGCTTCCCCCCTTGGGAAAAAAAGAA	417948	417998	418048	417996	-1	JH127844.1	ENSLACG00000009083.2	392569	437605	AKAP8	4103	508	157451	No_or_no_constitutive_exon
CCACAATTTCATAGACATTAAAAAGGTCTTCGACAGGGTATGACAGAAAGCC	211083	211133	211033	211085	1	JH127848.1	ENSLACG00000006252.1	208891	211361	None	4103	508	157451	No_or_no_constitutive_exon
AACCGGTATCGTGTCACACTTTGCTGTGCATATTCAATCTACCTGGGAAGAC	220335	220355	220405	220353	-1	JH127879.1	ENSLACG00000006379.1	215149	227463	RPS8	4103	508	157451	No_or_no_constitutive_exon
TTATTTCTCTCTTGTCATTTTGATTTGGTGCTAAAGGTTTGGGATGACAGGA	589625	590202	590252	590200	-1	JH127854.1	ENSLACG00000011159.1	574976	611851	SETDB1	4103	508	157451	No_or_no_constitutive_exon
TTCTCTTATTTTACCATTTTTATTTCCAACTGTCAAAACTGGGTCAACAGGA	431105	431234	431284	431232	-1	JH127862.1	ENSLACG00000009565.1	430984	509402	None	4103	508	157451	No_or_no_constitutive_exon
GAGATTTATATAATGATAGAATGGTTGCAAAAAATGCAACAGGGATTTAGCA	289898	289913	289848	289900	1	JH127860.1	ENSLACG00000007414.1	274447	299701	SART3	4103	508	157451	No_or_no_constitutive_exon
AAAAGGGGTGAAGCAGAACAGCTTGAAGTTGACCCTGGGGAGTGGGGTAGAC	254041	254379	254429	254377	-1	JH127880.1	ENSLACG00000007071.1	254041	256196	None	4103	508	157451	No_or_no_constitutive_exon
TAAGTTGGGCCACAGCCAGAAGTGAAGTGGGCCAGAAGCAGCCCGGGGAGGG	200801	200840	200751	200803	1	JH127890.1	ENSLACG00000005313.1	161794	324728	obscnb	4103	508	157451	No_or_no_constitutive_exon
GACCTGTCCCGGGACCTCCAAATGAACAGGCAGTGATTGTGGGATGTTAGGA	465324	465406	465456	465404	-1	JH127893.1	ENSLACG00000010009.1	465324	466104	None	4103	508	157451	No_or_no_constitutive_exon
GCGGTGGAACGGCTGTGTGCGTGTGCTGATGGGGGTTGGGGAAACGGCAGGA	210915	210977	210865	210917	1	JH127913.1	ENSLACG00000005963.1	194096	233532	CHD4	4103	508	157451	No_or_no_constitutive_exon
GTAGACTGGTTTGATGTCATTTTTTTTGTGTTTGTTTTTCTGTTGGGAAGGT	455632	455840	455890	455838	-1	JH127955.1	ENSLACG00000009365.2	414809	533037	TRIP12	4103	508	157451	No_or_no_constitutive_exon
TGATAGAACCAGTTTCCAGATCCAGGCAGGTGAATTCTACTGGTGGGCAGCT	515897	516308	515847	515899	1	JH127958.1	ENSLACG00000010535.1	512425	534062	CRK	4103	508	157451	No_or_no_constitutive_exon
AGTAACCTTTTCCAATCTTGCTTTGCTGCATTGTGCATGCTGGGATATAGGA	205455	205514	205405	205457	1	JH127986.1	ENSLACG00000006025.1	197220	209791	KCTD17	4103	508	157451	No_or_no_constitutive_exon
TTGCTCCCCATTGTTAACCTGTGAGCTTTTTGTTTTGTTTTGGGAAACAGTA	250076	250242	250026	250078	1	JH127997.1	ENSLACG00000005199.2	156712	405139	NIPBL	4103	508	157451	No_or_no_constitutive_exon
GAGAAGCCAGTCTTGGTCCTAGAGGGTCGGCCGGGCCCCGGGTAGCTGAGGA	345704	345724	345654	345706	1	JH128009.1	ENSLACG00000008373.1	338980	392237	RUSC2	4103	508	157451	No_or_no_constitutive_exon
TGTAATGTACCACTATAACAGTACCCACCCAAATGACTACTATTGGGGAGAA	172705	172899	172949	172897	-1	JH128013.1	ENSLACG00000005503.1	170545	173851	C9orf172	4103	508	157451	No_or_no_constitutive_exon
TTCAATGAATGTTGATTTTCTTTTTTCTTTTTTTATTTGGCGGGGGTTAGGT	373341	373652	373291	373343	1	JH128017.1	ENSLACG00000008454.1	344041	373652	PFAS	4103	508	157451	No_or_no_constitutive_exon
GCTACTGGTTCCAGGCGGGCAACAACAACGTAAGAGCAACTGGGGTGCAGAG	112560	112819	112510	112562	1	JH128037.1	ENSLACG00000004178.1	112116	115681	LOX	4103	508	157451	No_or_no_constitutive_exon
ACTTCTGGTTATCCCTGACTTGAGCTGTGTACCTCCTTCAGGTGGGCAAGGT	210071	210212	210262	210210	-1	JH128036.1	ENSLACG00000005575.1	174127	225683	coro7	4103	508	157451	No_or_no_constitutive_exon
TGCTTATTATTTTATTTTAATAATTAAATGAGAAAGTTAACTGGGGAAAGGG	558977	558988	558927	558979	1	JH128069.1	ENSLACG00000011004.1	556640	573634	FAM83F	4103	508	157451	No_or_no_constitutive_exon
GTGTGAAGTAGAAAGCAAGGAGGAAGGTAGTTTTGAGCGGGAATGGCCAGCC	90184	90259	90134	90186	1	JH128047.1	ENSLACG00000003098.1	70361	92680	None	4103	508	157451	No_or_no_constitutive_exon
CTGTTCCATGTCAGGCAACGTAATGGACTGTTTGTGACTGTGTAGGGGAGAA	105729	105997	105679	105731	1	JH128045.1	ENSLACG00000003995.1	104468	110701	None	4103	508	157451	No_or_no_constitutive_exon
AATTCTGTGTGTGGGTTTTTTTTTTGTTTTGGGGGGGGGGTTGAAAACAGAT	539879	539980	540030	539978	-1	JH128049.1	ENSLACG00000010783.1	534611	552214	None	4103	508	157451	No_or_no_constitutive_exon
CCCACGTGGCAGCGCTGTGCACTAACCACTGCGCCAGCCGGGATGGCAAGAC	343721	343801	343851	343799	-1	JH128057.1	ENSLACG00000008072.1	318633	362506	TRIM46	4103	508	157451	No_or_no_constitutive_exon
TTTCTGGAGACAGGGGAGAGATGGATACAGGGGGAGAGGGATGAGGGGAGAG	126699	126744	126794	126742	-1	JH128096.1	ENSLACG00000004195.1	112803	151268	None	4103	508	157451	No_or_no_constitutive_exon
TAACAGTAATTACTTACAGGAAGCTATATTTAAGGAGATTTAGGGTACAGTT	112803	112839	112889	112837	-1	JH128096.1	ENSLACG00000004195.1	112803	151268	None	4103	508	157451	No_or_no_constitutive_exon
AGTTGGTCCAATAAAAGGTATCGGCCTCTCTAGCAAGCCCAGGGTGACAGAA	127643	127659	127709	127657	-1	JH128096.1	ENSLACG00000004195.1	112803	151268	None	4103	508	157451	No_or_no_constitutive_exon
AAGACGGCCCCTTCAGCGGCACGGCGCCCCCTAGCACCAGGCTGGGAAAGAC	368989	369004	369054	369002	-1	JH128096.1	ENSLACG00000008388.1	339994	379719	DNMT3B	4103	508	157451	No_or_no_constitutive_exon
TCTTTTGTTTAAGTATATTGAGCACTATTACTGTGTTTTTGTTTGGGAAGAG	148578	148710	148760	148708	-1	JH128077.1	ENSLACG00000003812.1	97758	173294	BRD1	4103	508	157451	No_or_no_constitutive_exon
CTACAGGAGGCTGACGCAAAGATCTCCCTAAAGAAAGGGCAGTAGTGTAGAA	501383	501513	501333	501385	1	JH128083.1	ENSLACG00000010413.1	501288	501743	None	4103	508	157451	No_or_no_constitutive_exon
CTAATCTCTAAAAACATTGTTCTAACTGTGTGCATTTTGGGGGTGAACAGGT	388956	389076	388906	388958	1	JH128105.1	ENSLACG00000008453.2	344035	399589	TRAF7	4103	508	157451	Yes
TTGAACCCTTTTACACAGGTTTTCATTGTGGTACCAGTTGTTGAGGGCAGAA	212571	212592	212642	212590	-1	JH128120.1	ENSLACG00000005186.2	100058	418763	None	4103	508	157451	No_or_no_constitutive_exon
CTGAGCACATATGCACCACCCAGCTACTCTAGTCAGACCCTGGGACACAGTC	99252	99607	99202	99254	1	JH128139.1	ENSLACG00000002304.2	30999	100276	OTUD7B	4103	508	157451	No_or_no_constitutive_exon
GCCAGTCACACGCCCCACCCTCTGTATCAGAGGACTGTGTTGGGGGAGAGGG	553466	553477	553416	553468	1	JH128138.1	ENSLACG00000010914.1	547211	557531	None	4103	508	157451	No_or_no_constitutive_exon
CAGATGACATAGGAGTTCTGTTTTATCAGTAGAAGTGTGGGCAAAAAAAGGG	352932	352994	353044	352992	-1	JH128140.1	ENSLACG00000007585.1	285607	419889	STT3B	4103	508	157451	No_or_no_constitutive_exon
TTTTTTCCTCCTCTTGTCAGTAATTTAACCCTTGCAGGGCAGTAATTGAGAT	446716	446858	446666	446718	1	JH128147.1	ENSLACG00000009451.1	422033	446899	None	4103	508	157451	No_or_no_constitutive_exon
GCAACAGGAGATGCCAGCAAGACAGCGGGGGGCCGCCTCGAAGGGTCCAGAG	141263	141995	142045	141993	-1	JH128171.1	ENSLACG00000004360.1	119614	187872	TONSL	4103	508	157451	No_or_no_constitutive_exon
TGTGGTGTGTTTTGTTCTCTCTGTAGAGATCTCGCTGGGGTAAAGGACAGCT	95490	95596	95440	95492	1	JH128168.1	ENSLACG00000001944.1	35474	201604	szt2	4103	508	157451	No_or_no_constitutive_exon
TCATTTTAATTTCTCTTCCCCCCCCCCCACCCTATAATTGGGCAAGAAAGGT	31362	31459	31312	31364	1	JH128181.1	ENSLACG00000001823.2	26463	135708	NCAPG2	4103	508	157451	No_or_no_constitutive_exon
AGTGAATTTATTTATTTTGGGGGTTGGGGGTTGGGGGTTGGGTGGGTGAGTA	333110	333116	333166	333114	-1	JH128197.1	ENSLACG00000007872.1	304729	369525	HLTF	4103	508	157451	No_or_no_constitutive_exon
GGATGGCAGCATGTGGCGTTGGGTGGTCCTGCCCTGGAGGGGAGGAGGAGGA	6585	6641	6535	6587	1	JH128198.1	ENSLACG00000000310.1	1229	15669	None	4103	508	157451	No_or_no_constitutive_exon
GTGATTTTAATATTGCCCCCTACTTGGGGTTATTTGTCCTTGGGTTGAAGGG	126907	127046	126857	126909	1	JH128201.1	ENSLACG00000004394.2	117617	148653	hnrnph1	4103	508	157451	Yes
ACAGGTATTATTAGTATTATACATTTGTGCAACATAAAGGGAACGGTAAGCC	243017	243064	242967	243019	1	JH128209.1	ENSLACG00000006285.1	210328	266469	GCC2	4103	508	157451	No_or_no_constitutive_exon
GACCAGATCTGGAACTGGTAAGGCTGTGAAAGGGCAAGGGGATGCTAAAGAG	48938	49106	48888	48940	1	JH128220.1	ENSLACG00000002363.1	47462	49445	None	4103	508	157451	No_or_no_constitutive_exon
GGAGCCTATCTAAAAGTGGGGGAGGGGCAAGATTCGGGGGTGTGGGGTAGCC	189053	189141	189003	189055	1	JH128230.1	ENSLACG00000000645.1	3765	189141	None	4103	508	157451	No_or_no_constitutive_exon
AAGCTTGTTCTCTCCAGAGTCCGGTACCATGGCTGAAGGTTGTGGGGCAGAA	313510	313659	313460	313512	1	JH128230.1	ENSLACG00000007993.1	313134	342852	None	4103	508	157451	No_or_no_constitutive_exon
TTTCTCAGCCAGCACAGACAAAGGGAAATCAACAGAGGGAAAGTATACAGCT	38404	38842	38354	38406	1	JH128281.1	ENSLACG00000002027.1	37971	47808	None	4103	508	157451	No_or_no_constitutive_exon
CTGTAGTTCAAATTAAACTGAAATGTTGTCTCTCTTTTTTGGGGGACAAGGC	437754	437877	437927	437875	-1	JH128287.1	ENSLACG00000009028.1	388314	498805	AKR1D1	4103	508	157451	No_or_no_constitutive_exon
GGGAGTGGGCCTCCCTGACCTGGAGAGGAGGTCGAGGGGAACAAAAAAAGAA	293503	293525	293453	293505	1	JH128310.1	ENSLACG00000007268.1	266812	297372	ARPC2	4103	508	157451	No_or_no_constitutive_exon
ACGTTACGATTGTATTAGCTGTGTGGTTGGGCTCTTTAACCTGGGTAAAGAC	479499	479623	479673	479621	-1	JH128329.1	ENSLACG00000009656.1	439117	485944	VPS35	4103	508	157451	No_or_no_constitutive_exon
GACCCCCAGGGCATACAGCAAGCGCTCTATCCACTAGGCCACCAGGGCAGCC	233412	233451	233362	233414	1	JH128336.1	ENSLACG00000005900.1	190981	248151	None	4103	508	157451	No_or_no_constitutive_exon
GGGTGTGTGTGTGTTTTTTTTGTGCGTGTGTGGTGGTGGGGGGGTTATAGAC	112644	112833	112594	112646	1	JH128344.1	ENSLACG00000003537.1	87154	189870	LAMB4	4103	508	157451	No_or_no_constitutive_exon
CTGCGGAACCGTTCCCCACAGGCTGAAGATGGAGGAAGAGGGAATAAAAGAA	99891	99903	99841	99893	1	JH128350.1	ENSLACG00000002619.1	54284	143366	MGA	4103	508	157451	No_or_no_constitutive_exon
TTACGTTGTATTCTCTTTTTCCCTGTTGCATAATACTGCTGGGTATCAAGTC	285266	285431	285216	285268	1	JH128355.1	ENSLACG00000007491.1	279816	293284	ANKRD53	4103	508	157451	No_or_no_constitutive_exon
TGCAGCACCGTTTCCCCATCTGGGAGGATCACTGCAGGGTGAAGTTGGAGAA	51043	51055	50993	51045	1	JH128363.1	ENSLACG00000001063.1	9373	69662	NCAPH2	4103	508	157451	No_or_no_constitutive_exon
ATAAGTGGCTATGTTGTCGTACCACGGAGACGAATGATGTGGGAATAGAGAC	443024	443292	442974	443026	1	JH128368.1	ENSLACG00000009698.1	442346	444256	None	4103	508	157451	No_or_no_constitutive_exon
ACTAATTTCAGACCATACACCTATTTCATTTACTTAATCGGGTGTGGTAGGC	377184	377381	377134	377186	1	JH128381.1	ENSLACG00000008874.1	376873	377856	None	4103	508	157451	No_or_no_constitutive_exon
TATAGAGTTTGCATTATTCCGGCTTCGTCAAAATTATTTTGAGGAGGGAGAG	377568	377856	377518	377570	1	JH128381.1	ENSLACG00000008874.1	376873	377856	None	4103	508	157451	No_or_no_constitutive_exon
TTTTTTTCTGTGTTGGTTCCCCCAGCTGTAAAACTGGGTTGAAGCAGGAGCA	77528	77554	77478	77530	1	JH128421.1	ENSLACG00000002321.1	46204	105978	TBC1D23	4103	508	157451	No_or_no_constitutive_exon
CATTTGGAGTTGGATTTCTGCCTGAAAAACAGAATGAAAATATTGGGAAGGA	235700	235748	235650	235702	1	JH128386.1	ENSLACG00000006299.1	210855	272444	KDM3A	4103	508	157451	No_or_no_constitutive_exon
ACACATCTGAATGATACAGAGGCAGCTAAATTAAACAAGTGATGGGTTAGGC	418125	418377	418427	418375	-1	JH128409.1	ENSLACG00000009398.1	417468	418559	None	4103	508	157451	No_or_no_constitutive_exon
ATCCATAACTTGTTTTTCCTTTTCCTTTTTTTTGGGGGGGGGGGCTGCAGGA	171352	171506	171556	171504	-1	JH128422.1	ENSLACG00000003677.1	92048	201285	None	4103	508	157451	No_or_no_constitutive_exon
GACACATTTAATTAACTCAGAAGCTGCTAAACTATAACAGCAGTGGGTAGGA	211895	212128	212178	212126	-1	JH128429.1	ENSLACG00000006296.1	210763	212273	None	4103	508	157451	No_or_no_constitutive_exon
GCAGTTGTGGACTGCAAAGGGACTTGAGGGCGATCCAGGGTAAAATATAGTG	317997	318097	317947	317999	1	JH128424.1	ENSLACG00000008039.1	316387	321846	None	4103	508	157451	No_or_no_constitutive_exon
AGCCAAAGGCAAACCAGATGTGATGAAACCACATCAGGGTGCCATAGGAGTT	288261	288292	288211	288263	1	JH128457.1	ENSLACG00000005112.1	152431	306686	None	4103	508	157451	No_or_no_constitutive_exon
GCTATATAAATGCAGAACCATCCAACCATTACGTTTCTTTTGATGGGCAGAT	400099	400213	400263	400211	-1	JH128467.1	ENSLACG00000022623.1	372004	403855	tmem30c	4103	508	157451	No_or_no_constitutive_exon
AAGACTCAACCAATGAGGTAAGTGGATAACATTGACATCCCTGAGGGCAGCC	316620	316641	316570	316622	1	JH128475.1	ENSLACG00000008003.1	313571	324578	None	4103	508	157451	Yes
TCCTGGCCGGGAATGTGGGAGGGGGGTTGAGAGAGAGGGAGAGAGTTTAGAC	405813	405902	405763	405815	1	JH128491.1	ENSLACG00000009021.1	387642	407903	BCKDK	4103	508	157451	No_or_no_constitutive_exon
AATGAACCAGGACCCATGGAATGTGGTTGGGGGGTATAATTGTGGGGTAGTA	242377	242589	242639	242587	-1	JH128507.1	ENSLACG00000006882.1	242377	243368	None	4103	508	157451	No_or_no_constitutive_exon
AGATAATCACACACTAATAGGCTTTTTTCCCCTCCCTTTTGGTTGGGCAGGT	50765	50895	50945	50893	-1	JH128505.1	ENSLACG00000002493.1	50656	62341	None	4103	508	157451	No_or_no_constitutive_exon
TACTTCCAGGAAGGACTCCTCCCTGCGGGTACAGGTGAGGGAAGGTTTAGGA	83373	83414	83464	83412	-1	JH128513.1	ENSLACG00000002380.1	47776	87929	None	4103	508	157451	No_or_no_constitutive_exon
ATTGTCAAAAACTATGTTGTATTACTTGTATTGTCTTTTTCTGGGGACAGGT	385553	385687	385503	385555	1	JH128536.1	ENSLACG00000008970.1	384293	408264	IMPA1	4103	508	157451	No_or_no_constitutive_exon
GTTTTCAGTGCTGTGTTTGTTTTTTTTCTTTTTAAATTTAATTGGGATAGTG	249870	249924	249820	249872	1	JH128614.1	ENSLACG00000006796.1	237323	346618	None	4103	508	157451	No_or_no_constitutive_exon
GTAGATTGACTCTAGATGACTCATTGATCTATGACAATGAGGGAGACCAGGT	289212	289611	289661	289609	-1	JH128604.1	ENSLACG00000007577.1	285035	361250	FRAS1	4103	508	157451	No_or_no_constitutive_exon
GTCTCTAGTGTCAATCTGGCACATTTCACGAGCTCTAAATTCATGGGAAGAA	118038	118044	118094	118042	-1	JH128612.1	ENSLACG00000003884.1	100127	135692	None	4103	508	157451	No_or_no_constitutive_exon
AGTAATTTTGTTGGTTTTTTTTTTTGTTGTTTTTTTGGGGGGGGCTGTAGGA	189603	189669	189553	189605	1	JH128611.1	ENSLACG00000005187.1	156203	195132	None	4103	508	157451	No_or_no_constitutive_exon
ATATCTGGTATTATGCTTTCCCGTCGCCACCCCCCCCCCGGTGGGCATAGGT	304462	304636	304686	304634	-1	JH128664.1	ENSLACG00000007559.1	283965	340331	PRKCG	4103	508	157451	No_or_no_constitutive_exon
AACTGAAAGAGAAACTGCAGAGAGCAAAAATCAGGAAGTGCGTGGGACAGAG	22353	22533	22583	22531	-1	JH128670.1	ENSLACG00000001445.1	19102	32179	None	4103	508	157451	No_or_no_constitutive_exon
TTTGAGAGAGATGCAAAGGGAATGGTTTCACAAATGTTTGGGGTCTGAAGGA	155057	155650	155007	155059	1	JH128670.1	ENSLACG00000005153.1	154480	155965	None	4103	508	157451	No_or_no_constitutive_exon
AGGCACTCCATTTTGCCAGCATTTTGGATGGTGGTGAAGCAGGTGGGTAGTT	250391	250421	250471	250419	-1	JH128698.1	ENSLACG00000006113.1	202029	284152	UBE3D	4103	508	157451	No_or_no_constitutive_exon
GCACTGGTTCCATTAGTATGTGACTCGGTGTTTCTATTGTGTGTGGGCAGGT	304401	304490	304351	304403	1	JH128714.1	ENSLACG00000006717.1	232554	366297	SLC9A7	4103	508	157451	No_or_no_constitutive_exon
TATTGAAAATAAACTCTTGTTTTCTTTCTGTTGAATCCCTTGATGGGTAGGA	304029	304149	303979	304031	1	JH128723.1	ENSLACG00000007633.1	289465	378188	kif13ba	4103	508	157451	No_or_no_constitutive_exon
CATGCTTTAATTATGATGCAAATAATTCCTGGTAACTGGTTGCAGGGCAGAA	366971	367091	366921	366973	1	JH128721.1	ENSLACG00000008486.1	346438	378184	KATNAL1	4103	508	157451	No_or_no_constitutive_exon
ATGTCTGTTTTTTGTGTTGTTTTTTTAATTTGTACATTTTGGGTTAACAGGT	263700	263859	263650	263702	1	JH128732.1	ENSLACG00000007185.1	261789	322137	None	4103	508	157451	No_or_no_constitutive_exon
AAGCTTTAACTCATTATGTGTGTGTGTTTGTATTGTTTTTTTGGGGGTAGGT	133710	133835	133660	133712	1	JH128754.1	ENSLACG00000004571.1	128468	164350	MCM7	4103	508	157451	No_or_no_constitutive_exon
TTTGGTATAATGTGATAATTTTTTTGTTTTTGTTTTTGGGGGGGGATTAGGT	212194	212593	212144	212196	1	JH128771.1	ENSLACG00000003648.2	91118	214546	ZBTB46	4103	508	157451	No_or_no_constitutive_exon
GAACCGAAAGTAAGCGTGACGAACGTCCGGCGAGGATGTGGGCTTGGAAGAC	161634	161664	161714	161662	-1	JH128768.1	ENSLACG00000004640.1	131740	174658	PATL1	4103	508	157451	No_or_no_constitutive_exon
TTTGTGTAAGTTGGTAGCAATAAGAATTAGCAAGTGAAAAGGGTGGTCAGAG	113945	113970	113895	113947	1	JH128807.1	ENSLACG00000003270.2	76523	129194	TXLNG	4103	508	157451	No_or_no_constitutive_exon
ATATATATAAATGTTGTAAGTACTCTTTTATTCTGTTTTTTGGGCAATAGAG	216255	216396	216446	216394	-1	JH128853.1	ENSLACG00000006366.1	214404	304923	None	4103	508	157451	No_or_no_constitutive_exon
ATCCCTCTTTCTGTCCCTTTTCTGTCTTGCTACCATTAATCGGGGAGTAGAG	138499	138548	138449	138501	1	JH128858.1	ENSLACG00000004234.1	114234	157063	SNAP25	4103	508	157451	No_or_no_constitutive_exon
AGCCCATTTAGTACCCACAGAGATGAGGAAGCTTTGAACACGATGGGTAGGA	186835	186945	186785	186837	1	JH128858.1	ENSLACG00000005811.1	186660	188995	None	4103	508	157451	No_or_no_constitutive_exon
GTTTTTTTTCCCAAAACTGATTTTTTTTTTTTTGGTGGGATGGACAACAGGG	123717	123786	123836	123784	-1	JH128875.1	ENSLACG00000004366.1	119785	209249	WTIP	4103	508	157451	Yes
TGACCCTGCTTAGCTTCCGAGATCATGCAGGATCAGGCACACTCAGGGAGTC	94012	94048	94098	94046	-1	JH128874.1	ENSLACG00000003142.2	66308	111097	None	4103	508	157451	No_or_no_constitutive_exon
TGCTGCTTTCTCGGGTAATTTTGAACCCTTTTTTTTGGGGGTGAAACTAGGA	267853	268088	268138	268086	-1	JH128883.1	ENSLACG00000007201.1	262724	301206	L3MBTL2	4103	508	157451	No_or_no_constitutive_exon
GTGTGTGTGTGTTTTTTTTTTTTAATTTGGTTTTGTTTGTTTGGGAACAGGA	259282	259452	259502	259450	-1	JH128884.1	ENSLACG00000003698.1	92804	285080	TEX10	4103	508	157451	No_or_no_constitutive_exon
GAATCCAAAAAAAAAAAAAAAATCTGTTTTGAAAAAATAAAGTTGGGAAGAA	135348	135410	135460	135408	-1	JH128960.1	ENSLACG00000004250.1	115273	214441	rad50	4103	508	157451	No_or_no_constitutive_exon
AGCTGTATGAAACTACAGAATTATTAGTTAATGGATCTGTGGGGTTTAAGTT	318502	318696	318746	318694	-1	JH128968.1	ENSLACG00000007941.1	309739	324698	None	4103	508	157451	No_or_no_constitutive_exon
AATTTAAAAAGTACCTAAATAAGGGGGCAGGGTGGCTGGAAAAGGGATAGCC	227003	227023	227073	227021	-1	JH129039.1	ENSLACG00000005652.1	178102	253537	None	4103	508	157451	No_or_no_constitutive_exon
CTGGGTCCTACCGTTAAACTGGACTTGTTTGAAATGGGACTCCAAAGAAGGA	283001	283002	283052	283000	-1	JH129028.1	ENSLACG00000007210.1	263256	286753	RPA1	4103	508	157451	No_or_no_constitutive_exon
GTCGGCAAACTTGTTTGATTTGTTTTGTTTTTCCTGGGGTGGGGCTGTAGGT	248436	248630	248680	248628	-1	JH129031.1	ENSLACG00000006204.1	206253	255485	PGM2L1	4103	508	157451	No_or_no_constitutive_exon
TTCCAGAGGGTGACGTAGCGGGCGGACAAACTGATATGGCGGGCTTGAAGGG	66746	66949	66696	66748	1	JH129102.1	ENSLACG00000002958.1	65428	70914	SMTNL1	4103	508	157451	No_or_no_constitutive_exon
CCACTTGTGTGTCTTGCCTTCCCTGACGTGGGACTGCAAGCAGGGATGAGGA	255858	255862	255912	255860	-1	JH129167.1	ENSLACG00000006953.1	246600	264028	UTP11	4103	508	157451	No_or_no_constitutive_exon
ACGTCCTTTGCCAAGTTTGATAAGATACTATGGAAAAGCTAGGGTGTCAGCT	267614	267687	267564	267616	1	JH129183.1	ENSLACG00000007281.1	267534	268075	None	4103	508	157451	No_or_no_constitutive_exon
TGAACAAATGATGAGGATTTTTTTGTTTTATTTTTCTGATGGGAACACAGAT	138665	138788	138838	138786	-1	JH129204.1	ENSLACG00000003000.1	66807	148697	RFC1	4103	508	157451	No_or_no_constitutive_exon
GCAGGGGACAGACAGGATTTAAAAAGGGGAAGAGATGTGGCAGGGGATAGAT	228223	228237	228173	228225	1	JH129210.1	ENSLACG00000006528.1	222916	241221	OSTC	4103	508	157451	No_or_no_constitutive_exon
CTTTCAAACTAAAATAAAAAATAAAACAAGGGATTGGGGGAAACAGTTAGAA	137057	137217	137007	137059	1	JH129245.1	ENSLACG00000004266.1	116218	137217	P2RX3	4103	508	157451	No_or_no_constitutive_exon
GGTGACGCCAAGTCAGGAAGGGGGAACAACAGAGAAAAAGGGGCAGAAAGGA	4508	4725	4458	4510	1	JH129252.1	ENSLACG00000000584.1	3324	21210	None	4103	508	157451	No_or_no_constitutive_exon
CAAGCACACATCATCCAATAAGTTGAAATGTGTAACTATAGGGAATGCAGTC	20494	20515	20565	20513	-1	JH129288.1	ENSLACG00000000864.1	5944	50824	None	4103	508	157451	No_or_no_constitutive_exon
CTCCGTGCCCAAAGCAGGACTTAAAAGCTAATAAGACTATAGTGGGGCAGGG	157197	157410	157147	157199	1	JH129311.1	ENSLACG00000005193.1	156384	157597	None	4103	508	157451	No_or_no_constitutive_exon
AAAACTTTTTTTCTTGTAGAAACTTTTACTACCAATTCATTATGGGGCAGGT	51159	51365	51415	51363	-1	JH129452.1	ENSLACG00000002419.1	48692	108909	None	4103	508	157451	No_or_no_constitutive_exon
TGCTAGTTGTGGAAAATTCGGGCTTGGCAAGACGAATGAAAGGGGAGAAGTC	205826	205959	205776	205828	1	JH129523.1	ENSLACG00000006186.1	205323	207887	None	4103	508	157451	No_or_no_constitutive_exon
GTGGTGGTGGGGGGTTCTCATCTCAATAACTTTACGTTTTGGGGTTACAGGA	7716	7807	7857	7805	-1	JH129649.1	ENSLACG00000000281.1	1090	17582	None	4103	508	157451	No_or_no_constitutive_exon
TATTTCCCCTTCTTCTCCCCTCTTGCTGCTGGAACACTTGGGTAATGTAGAA	136434	136515	136384	136436	1	JH129678.1	ENSLACG00000004174.1	112010	136515	None	4103	508	157451	No_or_no_constitutive_exon
GGTCTTAAACAGGCGGACTCCCGAGTGTTGTAGCACTAGAGTCAGGGAAGAG	106869	106906	106956	106904	-1	JH129681.1	ENSLACG00000003699.1	92846	137597	None	4103	508	157451	No_or_no_constitutive_exon
TTTAATTCTGTTTAAGTTTGTCAATTTTCATTGTTTTTATGGCGGGAAAGGG	102475	102616	102666	102614	-1	JH129703.1	ENSLACG00000003806.2	97645	169060	ZC3H13	4103	508	157451	No_or_no_constitutive_exon
TGTGTTTGCGTGTCTCTCTTCCCCCCCCCCCCCGCTCTGGGGTGGCGCAGGG	132146	132268	132096	132148	1	JH129727.1	ENSLACG00000004477.2	124597	145052	RNF20	4103	508	157451	Yes
GTGGTTGGGGAGCCATCACAAGTTTTGAACCCGGGTATCCCAGGGGATAGCA	140847	140898	140797	140849	1	JH129755.1	ENSLACG00000004467.1	124134	155560	SREBF2	4103	508	157451	No_or_no_constitutive_exon
TCAGTCCTAATTGATTTCTCTCTCTTCCTCCCCCCCTTCTTTGGGTAAAGGG	49514	50191	50241	50189	-1	JH129843.1	ENSLACG00000002453.1	49514	91806	None	4103	508	157451	No_or_no_constitutive_exon
ATTTTTTTTAAATAACCATCATCTGTTTTTGTTTTTTTGGGGGCATGTAGAA	67596	67707	67757	67705	-1	JH129856.1	ENSLACG00000002813.2	58810	140676	None	4103	508	157451	Yes
GGTCAGCCATGAGGCAGGGCTACAGCATGCAATGCTGGGTTGGGAGAGAGCG	20763	20817	20867	20815	-1	JH129868.1	ENSLACG00000000249.1	899	22980	None	4103	508	157451	No_or_no_constitutive_exon
CCCAAAGAATAGGACTGGAAGCAGTACCAGTAAGACTGTGATTGGGACAGGG	134887	135090	135140	135088	-1	JH129874.1	ENSLACG00000004689.1	134573	135760	None	4103	508	157451	No_or_no_constitutive_exon
TGTTTTTAGAAAAAAAAAAGTAACAAATTTGTTCTTTTGCCTGGGTGAAGGA	12095	12267	12317	12265	-1	JH129886.1	ENSLACG00000001098.1	9885	47723	None	4103	508	157451	No_or_no_constitutive_exon
TTTCTTTTTTTATTCTTCTTCTTTGTCCCTCACCCCCGGGGGAAAAAAAGGT	128103	128211	128261	128209	-1	JH129944.1	ENSLACG00000004223.1	113768	138791	None	4103	508	157451	Yes
TGGCATTCCCCTGAGGCTTAACCTCCCACAATGGGACTCTTTAGGGATAGGG	110815	110859	110909	110857	-1	JH129995.1	ENSLACG00000002411.1	48491	115724	None	4103	508	157451	No_or_no_constitutive_exon
ACCTACTGTCAGAGTCAAGAGCAACATTGACAGTTGGGCTGGAAGAATAGTT	92225	92243	92293	92241	-1	JH129995.1	ENSLACG00000002411.1	48491	115724	None	4103	508	157451	No_or_no_constitutive_exon
AATAATTTATTCTTTCTTTTTTGGTCTTTATCCACTTCATGGGATTGTAGAA	1325	1441	1275	1327	1	JH130272.1	ENSLACG00000000132.1	393	28133	MAN2B2	4103	508	157451	No_or_no_constitutive_exon
AATATTACATTTCAAAATAGCCTCGACAAGGAGAGCGGGGAAGATATCAGCC	100911	101036	101086	101034	-1	JH130291.1	ENSLACG00000003397.1	81903	104153	None	4103	508	157451	No_or_no_constitutive_exon
GAAGGACCTAACCTCTGGTAAGACTATGTTGGTGAAAGGGGGCACTGAAGAG	126986	127162	126936	126988	1	JH130380.1	ENSLACG00000004518.1	126115	127464	None	4103	508	157451	No_or_no_constitutive_exon
CTGTTTAGCTTCTGAGATCAGATTGGATCAGCCACACCCAGGGCGGCGAGGA	86896	86899	86949	86897	-1	JH130448.1	ENSLACG00000002907.1	63690	96827	None	4103	508	157451	No_or_no_constitutive_exon
AGAAACTTGACTATGCATTTCCTTTTGTTTCCTGATGTGTGGGTGTATAGCC	110872	110972	111022	110970	-1	JH130570.1	ENSLACG00000003374.1	80961	115832	None	4103	508	157451	No_or_no_constitutive_exon
GTTAGACTATCAATTACTGAATTTATTTATTTTTTTCCCTTTGGGAACAGAT	17266	19297	19347	19295	-1	JH130608.1	ENSLACG00000001449.2	17266	52947	GTPBP4	4103	508	157451	No_or_no_constitutive_exon
GTTGGCCACGAGATGGCAGTAAGATGTATGTAAGTGTTACAAATGGGCAGGC	27738	27754	27804	27752	-1	JH130650.1	ENSLACG00000001709.1	27738	70844	None	4103	508	157451	No_or_no_constitutive_exon
CTGGAGGCAAATCCAGTGACCAGAGAAAAGTTGGGCGCAGGGGGGTTCAGGC	18207	18263	18157	18209	1	JH131002.1	ENSLACG00000001391.1	17769	20127	None	4103	508	157451	No_or_no_constitutive_exon
AGTCAAGGAACTGAGGTGAGAAAGCTGCTAGTCCATTATGGGTTGGGCAGGT	31802	31813	31752	31804	1	JH131085.1	ENSLACG00000001686.1	26567	52298	None	4103	508	157451	No_or_no_constitutive_exon
CTTTTTAACGCACCTTTAATTTTCTCTTTTTTGGGGGGGGGGGAAATCAGGC	41145	41320	41370	41318	-1	JH131161.1	ENSLACG00000001875.1	32988	71253	ALG13	4103	508	157451	No_or_no_constitutive_exon
AGGCCAGCTGATATATACCCTTCCCCCCCTCACAGGGACAAGCTGGGCAGGG	40872	40896	40946	40894	-1	JH131161.1	ENSLACG00000001875.1	32988	71253	ALG13	4103	508	157451	No_or_no_constitutive_exon
AGGCCATATTGTTAAAAAGCTAATTTGTTTGCATTTTGTGGGGGGTTTAGAT	28400	28462	28350	28402	1	JH131207.1	ENSLACG00000001111.2	7170	71356	PPFIBP1	4103	508	157451	Yes
AAAAAACTGATAACCTAAAAAATAAAAATGTACACTTTTTTGGGGGGAAGGC	26915	27107	26865	26917	1	JH131221.1	ENSLACG00000001129.1	10558	34757	CRNKL1	4103	508	157451	No_or_no_constitutive_exon
CTACAGAATAAACAAGTGGAAATCTACAGAACAAATGGGGGGATATAAAGAA	46683	46744	46794	46742	-1	JH131244.1	ENSLACG00000002259.1	44730	61395	None	4103	508	157451	No_or_no_constitutive_exon
TGCTCCCTTGGGTTTTTTCCACCAGGTAAAATTTTATGTTGGGATGTTAGTT	5029	5051	4979	5031	1	JH132136.1	ENSLACG00000000083.1	162	14995	MRPS30	4103	508	157451	No_or_no_constitutive_exon
