# Supplementary material for: Widespread Separation of the Polypyrimidine Tract From 3′ AG by G Tracts in Association With Alternative Exons in Metazoa and Plants
Source: Front Genet. 2019 Jan 14;9:741. doi: 10.3389/fgene.2018.00741 (PMC6339879; doi:10.3389/fgene.2018.00741)
Supplement: DATA FILE S2 — Sequences of REPAG 3′ SS from each species of metazoa, plants and protists. [file Data_Sheet_2.zip › Supplementary data 2/Metazoa_Release38_daphnia_pulex.txt]

REPA_GGG_Sequence	Exon_Start	Exon_End	Pos_-50	Pos_+2	Strand	Chromosome	GeneID	Gene_Start	Gene_End	Gene_Name	Number_of_REPAs	Number_of_REPAs_has_GGG	Number_of_Intron(Intra_genic_Region)	Upstream_Constitutive_Exon
GAAGCAATCAGTCAAACATTATACAATCTTGTTTATCTTGGGTAAAACAGAT	108888	109042	108838	108890	1	DAPPUscaffold_1	DAPPUDRAFT_93895	108053	109200	None	13212	1024	111011	No_or_no_constitutive_exon
GAGCTGCCTCAGGTAAGATTGAATTACTGTGTTTATTTTAATGGGAAAAGGG	109080	109200	109030	109082	1	DAPPUscaffold_1	DAPPUDRAFT_93895	108053	109200	None	13212	1024	111011	No_or_no_constitutive_exon
TGTGCTACCCTAGAGTTTAAAATAATAAAAATATTCACATTGGGACAAAGGG	128036	128148	127986	128038	1	DAPPUscaffold_1	DAPPUDRAFT_309476	127252	129661	None	13212	1024	111011	No_or_no_constitutive_exon
CAACAACAACAGCAGCAACGGAAGCATCGGGCCGACTCCGGGTGTCAAAGGC	204395	204709	204345	204397	1	DAPPUscaffold_1	DAPPUDRAFT_39825	200956	206397	None	13212	1024	111011	No_or_no_constitutive_exon
AACAAATGCCGTGTGCTAACATTGAGCTGGTTATCATTGGGTTGGAATAGAA	205276	205460	205226	205278	1	DAPPUscaffold_1	DAPPUDRAFT_39825	200956	206397	None	13212	1024	111011	No_or_no_constitutive_exon
CGCCAATTGTAATCAAATTTCTTTGCGGGATCATTTGTCATGGGCGACAGTG	366216	366355	366405	366353	-1	DAPPUscaffold_1	DAPPUDRAFT_93942	365609	368167	None	13212	1024	111011	No_or_no_constitutive_exon
ATTCTGAAGGAAGACTCATAGACTTATGAAAATTTGAATGGGATGGTTAGGA	443016	443321	442966	443018	1	DAPPUscaffold_1	DAPPUDRAFT_219955	442729	443986	None	13212	1024	111011	No_or_no_constitutive_exon
ATAGTTTTCTTTCAATATCAAATAATGAATGGATTTTTCGGGAATCGTAGGC	601951	602307	601901	601953	1	DAPPUscaffold_1	DAPPUDRAFT_299805	601266	602307	None	13212	1024	111011	No_or_no_constitutive_exon
ATTTTTGAAACTGAAATTTAAAAACGCTGAAATTTTGTTCCGGGAAATAGAA	607009	607509	607559	607507	-1	DAPPUscaffold_1	DAPPUDRAFT_299651	602522	610194	None	13212	1024	111011	No_or_no_constitutive_exon
CTCCTTTTATGAAATATTAACGTGTTATTAATTCCTGAATTCGGGAACAGAA	623788	624390	623738	623790	1	DAPPUscaffold_1	DAPPUDRAFT_186897	621357	624390	None	13212	1024	111011	No_or_no_constitutive_exon
TACATAATGAGATGAATTTTTTATTTGCGTTGGGTGGGTAAATAAAAAAGGT	1351401	1351515	1351351	1351403	1	DAPPUscaffold_1	DAPPUDRAFT_232187	1347562	1352592	None	13212	1024	111011	No_or_no_constitutive_exon
ACAAAATTTAATTCTTTTTTTTAATTAATTAATTGAATTTGGTTGGGCAGAG	1546861	1547068	1547118	1547066	-1	DAPPUscaffold_1	DAPPUDRAFT_309661	1544841	1549207	None	13212	1024	111011	No_or_no_constitutive_exon
CGCCAAAAAAAGATTTCCATTCGCCTAATATTTCAAGTTTGGGAATTCAGGT	1636529	1636711	1636761	1636709	-1	DAPPUscaffold_1	DAPPUDRAFT_39520	1635003	1637177	None	13212	1024	111011	No_or_no_constitutive_exon
TCATGACAAATTTAACTGTAAGTTTTTTTTTCAGATAAGACATGGGGTAGAC	1855961	1856042	1856092	1856040	-1	DAPPUscaffold_1	DAPPUDRAFT_232298	1846998	1858913	None	13212	1024	111011	No_or_no_constitutive_exon
ATGTTTTAAAACATACCAATTGGTACAGAAGTTAAACCTATGGGGAATAGGG	2088827	2088989	2088777	2088829	1	DAPPUscaffold_1	DAPPUDRAFT_205240	2087971	2091749	None	13212	1024	111011	No_or_no_constitutive_exon
ATATTCCACCCCACCTTTCCTGAATGGTGTTTTATAGGGAGAGACAAAAGAA	2251879	2252059	2252109	2252057	-1	DAPPUscaffold_1	DAPPUDRAFT_190107	2247965	2256398	None	13212	1024	111011	No_or_no_constitutive_exon
AACAACAACAACGGCCAGGGCCAGCAGCACGGCGAGGGTGACGAGGAGAGCA	2492374	2492817	2492867	2492815	-1	DAPPUscaffold_1	DAPPUDRAFT_20910	2492129	2498349	None	13212	1024	111011	No_or_no_constitutive_exon
AAAAAGCTGAAACCATTATTTTGAAATTCCTTTCGGCGGGGGGGAGACAGAA	2662657	2662825	2662875	2662823	-1	DAPPUscaffold_1	DAPPUDRAFT_300129	2662222	2665519	None	13212	1024	111011	No_or_no_constitutive_exon
AATTTCAAGGTGGTGGATGCCTCTGTCCGATGGGATGGGTGGGGGACCAGTG	2756859	2757024	2757074	2757022	-1	DAPPUscaffold_1	DAPPUDRAFT_39669	2756859	2760684	None	13212	1024	111011	No_or_no_constitutive_exon
GAAGACTAGAAAATTGATATTCATTTTTTTGTTTGTTTTTGGGTTGGCAGCG	2808151	2808931	2808101	2808153	1	DAPPUscaffold_1	DAPPUDRAFT_309900	2801947	2808931	None	13212	1024	111011	No_or_no_constitutive_exon
ATAGGATGCTGTGTGTATCATTATGAATTTTATATGTAGGGAGACTGCAGAG	2820851	2821068	2821118	2821066	-1	DAPPUscaffold_1	DAPPUDRAFT_94363	2820851	2822082	None	13212	1024	111011	No_or_no_constitutive_exon
TGCACTATGACGTCATTGTAAACATTTAAAAAATTGTTTGGGCGAATCAGAT	2828089	2828315	2828039	2828091	1	DAPPUscaffold_1	DAPPUDRAFT_309902	2826721	2829926	None	13212	1024	111011	No_or_no_constitutive_exon
TATTCTTCTCTCCTTAATGAAGAAGGAACACCTAGTCGGGGATGAAGAAGAT	2945305	2945566	2945616	2945564	-1	DAPPUscaffold_1	DAPPUDRAFT_39768	2941405	2946477	None	13212	1024	111011	No_or_no_constitutive_exon
TATTGACCCGTTTGTTGAATGGGATGCCGCCCCGCCAATGGGAACACTAGCC	2954428	2954679	2954378	2954430	1	DAPPUscaffold_1	DAPPUDRAFT_300146	2951545	2956430	None	13212	1024	111011	No_or_no_constitutive_exon
AATTTTCCCTCCTTTTGTCTACGTGTGGTTGGGACTTTTTCGGGGAATAGTT	3029599	3029737	3029787	3029735	-1	DAPPUscaffold_1	DAPPUDRAFT_309941	2969913	3040736	None	13212	1024	111011	No_or_no_constitutive_exon
TTTTACGTTTCAAGTAACGGCAATGAATTTCATTCCGGGCGACGTGGCAGGT	3178116	3178252	3178066	3178118	1	DAPPUscaffold_1	DAPPUDRAFT_94428	3174399	3181507	None	13212	1024	111011	No_or_no_constitutive_exon
TTCGTTTCCTTTTTGTTTTATTGTTTTTTTGTTTTTTTTTTTCGGGAAAGAA	3421724	3421735	3421785	3421733	-1	DAPPUscaffold_1	DAPPUDRAFT_232652	3398111	3430235	None	13212	1024	111011	No_or_no_constitutive_exon
CACCAATGGCGCACCTCAGAGCAGCACTCCAGCTGCTGGGATGGAAGGAGCT	3886737	3886870	3886920	3886868	-1	DAPPUscaffold_1	DAPPUDRAFT_300174	3884605	3897221	None	13212	1024	111011	No_or_no_constitutive_exon
AAATTCCCTCCATTTCATCGTCGTTCTTTTGTGTTGAATTGGGAATTCAGGT	4022160	4023896	4022110	4022162	1	DAPPUscaffold_1	DAPPUDRAFT_6	3983562	4028671	None	13212	1024	111011	No_or_no_constitutive_exon
TTGCTTGCGTCCAATCAGTACGGCGGTGGTGGCGGAGGCGGCGGCGGGAGCA	4143439	4143705	4143389	4143441	1	DAPPUscaffold_1	DAPPUDRAFT_40070	4140202	4146087	None	13212	1024	111011	No_or_no_constitutive_exon
AATTTTTTTTTAAAACTGAATCAATGTTTTTTAATGATGTGGTTGGGCAGAT	260534	260767	260817	260765	-1	DAPPUscaffold_3	DAPPUDRAFT_41686	254584	273156	None	13212	1024	111011	No_or_no_constitutive_exon
CGTATAAACGCCGTCCAATTTTGGAACATTTCCATTTCCGGGCGGAGTAGTA	255190	255281	255331	255279	-1	DAPPUscaffold_3	DAPPUDRAFT_41686	254584	273156	None	13212	1024	111011	No_or_no_constitutive_exon
TTGTGAATTATCTGCTATAAATTGTACATGTATGTTTAATGGGATGGCAGGT	445749	445970	445699	445751	1	DAPPUscaffold_3	DAPPUDRAFT_206150	445383	447543	None	13212	1024	111011	No_or_no_constitutive_exon
TCAATGGTTAAACAAGATTTCATACAAGGGCATTGTAACGGGTTAAACAGGG	541100	541257	541307	541255	-1	DAPPUscaffold_3	DAPPUDRAFT_310741	537007	543846	None	13212	1024	111011	No_or_no_constitutive_exon
CCCTACCCCCCACCCCTTGCTGCTTTTCCATCTTGTCTATATACGGGAAGAT	719064	719249	719014	719066	1	DAPPUscaffold_3	DAPPUDRAFT_233682	714149	719249	None	13212	1024	111011	No_or_no_constitutive_exon
TAATTTGTTTCAAGTATTTCTAACATTTCACGACGAATGACGGGAAAAAGTT	784037	784394	784444	784392	-1	DAPPUscaffold_3	DAPPUDRAFT_41046	781764	784619	None	13212	1024	111011	No_or_no_constitutive_exon
AAAATTTACATGTTTTCATTCATTCATTTTCTTTTTTGGTGGGGGTGCAGGT	885268	885466	885516	885464	-1	DAPPUscaffold_3	DAPPUDRAFT_346973	880658	885822	CI	13212	1024	111011	No_or_no_constitutive_exon
GATGAACTTTATTAATTCATTTAATATTTTATTTTTGGGGGAAAATATAGTT	884134	884299	884349	884297	-1	DAPPUscaffold_3	DAPPUDRAFT_346973	880658	885822	CI	13212	1024	111011	No_or_no_constitutive_exon
CAACAACAGCAAATGACTAATCAGTACAATCCAGCGACAATGATGGGCAGCC	880658	882072	882122	882070	-1	DAPPUscaffold_3	DAPPUDRAFT_346973	880658	885822	CI	13212	1024	111011	No_or_no_constitutive_exon
AGGAGGGCGACGATGGTTGTCATAATTATATTGAGGGGCTCTAAAAACAGCA	1175803	1175991	1175753	1175805	1	DAPPUscaffold_3	DAPPUDRAFT_233756	1172122	1175991	None	13212	1024	111011	No_or_no_constitutive_exon
TTGTTACAATTTATTTGAATATTTCTTTTTTACATTGATGGGGGTGGTAGGT	1217145	1217345	1217095	1217147	1	DAPPUscaffold_3	DAPPUDRAFT_310813	1215884	1218322	None	13212	1024	111011	No_or_no_constitutive_exon
TGAATCAAAACATTTTTTCGAAATGAATGTGTGGGAACAAAAATAGGGAGCA	1519025	1519330	1518975	1519027	1	DAPPUscaffold_3	DAPPUDRAFT_41708	1494229	1520401	None	13212	1024	111011	No_or_no_constitutive_exon
TTTTCTTCTATTTTTTCTAAACGATTTTATTGTTTTGCTGGGCGAGGTAGAT	1519405	1519514	1519355	1519407	1	DAPPUscaffold_3	DAPPUDRAFT_41708	1494229	1520401	None	13212	1024	111011	No_or_no_constitutive_exon
ACATCTTAATTCAATGTAATTTGATTGAATTTTTTGTGACCGGGAAATAGGT	1599473	1599645	1599695	1599643	-1	DAPPUscaffold_3	DAPPUDRAFT_304700	1598278	1600850	None	13212	1024	111011	No_or_no_constitutive_exon
AAACCTTTTACTATGCGGTAATAAAACGTGCTTTTTTCGCGGGGAGAAAGAT	1612182	1612472	1612132	1612184	1	DAPPUscaffold_3	DAPPUDRAFT_191143	1608997	1613538	None	13212	1024	111011	No_or_no_constitutive_exon
CAAATATCTTGAATTGTGCTCCTAATTTTAGGGCTCTTCTGGGGATGAAGCC	1676160	1676240	1676110	1676162	1	DAPPUscaffold_3	DAPPUDRAFT_41019	1665473	1682498	None	13212	1024	111011	No_or_no_constitutive_exon
ACGGTTTCGTGTTGTCTGACGTGGCTTTTTTTTTCTTCCGTGTGCGGGAGCA	1681345	1681476	1681295	1681347	1	DAPPUscaffold_3	DAPPUDRAFT_41019	1665473	1682498	None	13212	1024	111011	No_or_no_constitutive_exon
AATGGAATAATAAACTGTTTCAAAAACGCTTGGGATGGGTCCAAAAATAGGT	1712191	1712393	1712443	1712391	-1	DAPPUscaffold_3	DAPPUDRAFT_95505	1711360	1712728	None	13212	1024	111011	No_or_no_constitutive_exon
CTTTGTCGTTTCCAATTGCAGCCGCCGAAGAAATTGAATTGGGCAGCGAGAG	1809632	1809813	1809582	1809634	1	DAPPUscaffold_3	DAPPUDRAFT_206341	1803836	1813193	Plcb2	13212	1024	111011	No_or_no_constitutive_exon
GTAGCTTAGATGACTTCTGCAAATATTTACTGTTTCTATTTGGGTAATAGGT	2162577	2162654	2162704	2162652	-1	DAPPUscaffold_3	DAPPUDRAFT_95584	2162301	2165637	None	13212	1024	111011	No_or_no_constitutive_exon
AAACAAGCCAACGCACAAACTCTAATTCAATTTGTTGTGTGGGTTAACAGGA	2208465	2208696	2208415	2208467	1	DAPPUscaffold_3	DAPPUDRAFT_41025	2205157	2208696	None	13212	1024	111011	No_or_no_constitutive_exon
TGTCGCATGTAATGATGTTGTTGGTGGTGTTGTTGCTGGGAATGGTGCAGCC	2262930	2262974	2263024	2262972	-1	DAPPUscaffold_3	DAPPUDRAFT_220911	2259836	2264053	None	13212	1024	111011	No_or_no_constitutive_exon
CACAAACTCGCGTCGAAATGTGTTTTCCAAAACTTTTGGGTTGAAAACAGAC	2260298	2260403	2260453	2260401	-1	DAPPUscaffold_3	DAPPUDRAFT_220911	2259836	2264053	None	13212	1024	111011	No_or_no_constitutive_exon
ACTTTCAGATGTTCCTGAACTGTCTTAATTGTGTGTGTGTGTGGGAACAGGT	2561745	2561760	2561695	2561747	1	DAPPUscaffold_3	DAPPUDRAFT_304751	2559041	2561760	None	13212	1024	111011	No_or_no_constitutive_exon
TCGGCTAGTATATTTCTATATATGTGTGTGGCATTTTCTGCGGGTAATAGGC	2786827	2787031	2787081	2787029	-1	DAPPUscaffold_3	DAPPUDRAFT_311061	2773469	2787923	None	13212	1024	111011	No_or_no_constitutive_exon
AAAATTCGCAAATTTTTTGACGATTGGAAAAAATGTTACTGGGTTTGAAGCA	2776434	2776553	2776603	2776551	-1	DAPPUscaffold_3	DAPPUDRAFT_311061	2773469	2787923	None	13212	1024	111011	No_or_no_constitutive_exon
GAAACGTCAACTTTTGTTCTTCTTCTTTCCATGTGTTGGGGGAGTCGCAGGC	2796481	2796731	2796431	2796483	1	DAPPUscaffold_3	DAPPUDRAFT_311062	2792213	2798817	None	13212	1024	111011	No_or_no_constitutive_exon
TTCATGTGTGAATAATCACGTTCGATAATTACAATTTTTGGGTTAGATAGCT	2808510	2808609	2808659	2808607	-1	DAPPUscaffold_3	DAPPUDRAFT_234081	2808317	2810716	None	13212	1024	111011	No_or_no_constitutive_exon
AAACGGAAAAATCTAGCCAAATTTGTTGGAGAATTACTTTTGGGAGATAGAT	2834388	2834425	2834338	2834390	1	DAPPUscaffold_3	DAPPUDRAFT_234085	2824180	2840406	None	13212	1024	111011	No_or_no_constitutive_exon
TTTCAATCCATAAATATGAATTTCAAAAAAATGATTGGACTGGGTGATAGGA	3113545	3113735	3113495	3113547	1	DAPPUscaffold_3	DAPPUDRAFT_299719	3111446	3115893	None	13212	1024	111011	No_or_no_constitutive_exon
TGATCTTATTGTGTCCGGTTTGGTTCTATCTACTTTATACACAGTGGGAGTG	3113877	3114025	3113827	3113879	1	DAPPUscaffold_3	DAPPUDRAFT_299719	3111446	3115893	None	13212	1024	111011	No_or_no_constitutive_exon
AGGCCCCTCGCTCACCAACTGATTGGTTTTCTTCTTATTTTGGGTGACAGGA	3114878	3115023	3114828	3114880	1	DAPPUscaffold_3	DAPPUDRAFT_299719	3111446	3115893	None	13212	1024	111011	No_or_no_constitutive_exon
ACAACGCTTTCAACTAATTTGAACAGGTAATTACCGGGCGGAACTTAAAGGG	3123025	3123124	3122975	3123027	1	DAPPUscaffold_3	DAPPUDRAFT_220987	3120989	3124287	None	13212	1024	111011	No_or_no_constitutive_exon
ATTACGATTCGTTTGATAATTTTTCATCGCTGGTGTTCTACGGGGCGTAGAA	3422611	3422911	3422561	3422613	1	DAPPUscaffold_3	DAPPUDRAFT_221022	3421412	3424105	None	13212	1024	111011	No_or_no_constitutive_exon
TATTTTACTAAACATTTGTTTACTTTTTCATCTTTCAGATATGATGGGAGGT	3444329	3444485	3444535	3444483	-1	DAPPUscaffold_3	DAPPUDRAFT_304786	3444329	3449482	None	13212	1024	111011	No_or_no_constitutive_exon
TCCCTCTGTGTAAAAGTCTGTTTATGTTATATATCCGTGGGGGCTAATAGAA	3491716	3491886	3491666	3491718	1	DAPPUscaffold_3	DAPPUDRAFT_304789	3491457	3492760	None	13212	1024	111011	No_or_no_constitutive_exon
CAATGAGAGTAACATTTTATTTCTTTTTTCTTTCTTTTTGGGACGATTAGGA	3546806	3546955	3547005	3546953	-1	DAPPUscaffold_3	DAPPUDRAFT_206575	3543984	3551161	Gnb1	13212	1024	111011	No_or_no_constitutive_exon
CTTTTTCTCGTCTCAAAGAGATAAACATAAGCATATTTTTTGGGTAATAGGA	3695497	3695659	3695447	3695499	1	DAPPUscaffold_3	DAPPUDRAFT_311210	3692578	3697521	None	13212	1024	111011	No_or_no_constitutive_exon
TTAATATTTACTGTACCAAATAATTCTACAATTTACACTTGGGATCACAGGC	3769558	3770197	3769508	3769560	1	DAPPUscaffold_3	DAPPUDRAFT_311226	3768099	3772694	None	13212	1024	111011	No_or_no_constitutive_exon
TCCCTACGTTGATTTTCGCTAATTGATTCCATTTTCTCTCCGGGGGGTAGAT	486460	486568	486618	486566	-1	DAPPUscaffold_2	DAPPUDRAFT_40767	486254	488624	None	13212	1024	111011	No_or_no_constitutive_exon
TTCAAGTAATACTGTTTTAATATTTGTCTTGACATCGACCGGGCAACCAGAG	630152	630249	630102	630154	1	DAPPUscaffold_2	DAPPUDRAFT_303121	629234	631202	None	13212	1024	111011	No_or_no_constitutive_exon
ATTGTTGAAATTTTATTTTGAATTCATTTTGGTTTTATTTTGGGAGACAGAG	653431	653615	653665	653613	-1	DAPPUscaffold_2	DAPPUDRAFT_310184	651911	654065	None	13212	1024	111011	No_or_no_constitutive_exon
AATTATTTTGCTGATAATCCAAAAACCATTTTATTGGGATTGAATTAAAGAC	682818	682941	682768	682820	1	DAPPUscaffold_2	DAPPUDRAFT_303125	681284	684646	None	13212	1024	111011	No_or_no_constitutive_exon
TTTCAAAATTTACCTTGTTAAACCTCCAAACTTTTCTTTGTGGGGTGCAGGA	831923	832272	832322	832270	-1	DAPPUscaffold_2	DAPPUDRAFT_310221	831923	836192	None	13212	1024	111011	No_or_no_constitutive_exon
TTGTTTTGTTTTTATCTTTATCTTTGTGTTGCCCGGCTGTCTGGGAGTAGGA	1116330	1116432	1116482	1116430	-1	DAPPUscaffold_2	DAPPUDRAFT_220427	1110347	1119589	None	13212	1024	111011	No_or_no_constitutive_exon
TGGACGGGGGGGCTAAAAAGTCTTGGATGTTGTTGGGGAAAAAAAAAAAGAT	1161149	1161413	1161099	1161151	1	DAPPUscaffold_2	DAPPUDRAFT_303147	1159975	1168388	None	13212	1024	111011	No_or_no_constitutive_exon
AATCATCACGATTGATATTGTATTGTTTTCTCTTGCCTCTGGGTTGACAGGA	1284515	1284741	1284465	1284517	1	DAPPUscaffold_2	DAPPUDRAFT_303149	1283760	1286992	None	13212	1024	111011	No_or_no_constitutive_exon
GACTTTCCTTCTCTTTTTTTGTGGATATTTTCTTCTCGCCGGGCCGGAAGTG	1332696	1332854	1332646	1332698	1	DAPPUscaffold_2	DAPPUDRAFT_233069	1305130	1334403	None	13212	1024	111011	No_or_no_constitutive_exon
ATTTTATAAAGAAAACTTACCCATTTCTTGTCGAACTTGGGAAATGAAAGGA	1411734	1411835	1411684	1411736	1	DAPPUscaffold_2	DAPPUDRAFT_310298	1398247	1417328	None	13212	1024	111011	No_or_no_constitutive_exon
TCGGTTTAACGGCAGGCAAATCAAAATCAAATGCTGAAAGGCGTGGGCAGGT	1432190	1432347	1432140	1432192	1	DAPPUscaffold_2	DAPPUDRAFT_94819	1431785	1432753	None	13212	1024	111011	No_or_no_constitutive_exon
CTGCCACAACGCCAGTCGAAGTCGAATCAAATGCTGCAAGGCGTGGGCAGGT	1432399	1432753	1432349	1432401	1	DAPPUscaffold_2	DAPPUDRAFT_94819	1431785	1432753	None	13212	1024	111011	No_or_no_constitutive_exon
GGTTTCTTTTCAGCAGCCGACTGGTGCAGCTAAAACGGGTTGGGCTGAAGGT	1473757	1473962	1473707	1473759	1	DAPPUscaffold_2	DAPPUDRAFT_23401	1470007	1475181	None	13212	1024	111011	No_or_no_constitutive_exon
CGATGATGGATCTCTCAACTTTGCCACACTCCCGGGGGAAAAAAAAATAGGA	1503337	1503733	1503287	1503339	1	DAPPUscaffold_2	DAPPUDRAFT_40660	1488007	1509262	None	13212	1024	111011	No_or_no_constitutive_exon
CACGTTGGCGCTGAAATGTTGGCCTGATTTGCATTTGGGAAACGTAACAGAT	1505234	1505534	1505184	1505236	1	DAPPUscaffold_2	DAPPUDRAFT_40660	1488007	1509262	None	13212	1024	111011	No_or_no_constitutive_exon
CCGGATCGACGCAAACGGGTTTGGATAAAGGACGCAAAGGGAGCACGAAGAA	1597282	1597598	1597648	1597596	-1	DAPPUscaffold_2	DAPPUDRAFT_303168	1595495	1602272	None	13212	1024	111011	No_or_no_constitutive_exon
CATTGACATCAATATTTATTATTTGAAATTATCCTTTTGTATGGGAGCAGTA	1603415	1603535	1603585	1603533	-1	DAPPUscaffold_2	DAPPUDRAFT_303011	1603196	1605577	None	13212	1024	111011	No_or_no_constitutive_exon
ACTTTTCCTCCTCCCGTTTTCTTTTTTCTGCCTCCACTTTTTGGGATAAGGA	1675161	1675315	1675365	1675313	-1	DAPPUscaffold_2	DAPPUDRAFT_310334	1674693	1677226	None	13212	1024	111011	No_or_no_constitutive_exon
GTTTTCTATGCATTCTTTCTTACCATGTCGTATCGTCGGGGCAAATGCAGGA	1755587	1755705	1755755	1755703	-1	DAPPUscaffold_2	DAPPUDRAFT_442623	1754768	1759032	SYT1.2	13212	1024	111011	No_or_no_constitutive_exon
CTTTCCCTTCACGGCAGGATTGAACGCTGGCAAGTACTCGGCGTCGGGAGCG	1946861	1947070	1947120	1947068	-1	DAPPUscaffold_2	DAPPUDRAFT_11621	1946109	1954020	None	13212	1024	111011	No_or_no_constitutive_exon
ACAACAGCAACAGTTCGAGCAACAGCTGCATCATACACGGGCGGGAGCAGCG	2097796	2097894	2097746	2097798	1	DAPPUscaffold_2	DAPPUDRAFT_236	2095175	2108423	None	13212	1024	111011	No_or_no_constitutive_exon
GGCATCGTTATATTGTTATTCTAATTTTTTAACTGTGGCGTGACGGGCAGTA	2229135	2229243	2229085	2229137	1	DAPPUscaffold_2	DAPPUDRAFT_220523	2227030	2229984	None	13212	1024	111011	No_or_no_constitutive_exon
CTCCTTCGCAGCTTCCAGTTTATCCGATAGCTTCGGTTCATCAGGGGGAGGC	2253523	2253688	2253473	2253525	1	DAPPUscaffold_2	DAPPUDRAFT_40738	2251119	2256464	None	13212	1024	111011	No_or_no_constitutive_exon
AATGTTTTGGGATGCCATTTTTGACTCTTTTGTTTTGGGTGGGCCGGCAGGT	2368285	2368554	2368604	2368552	-1	DAPPUscaffold_2	DAPPUDRAFT_233248	2359283	2384034	None	13212	1024	111011	No_or_no_constitutive_exon
TGTGGTTTGTTCATAAGTTTTTTTTTTTTTTTCTTTATGTGGCGGGACAGTT	2697273	2697603	2697653	2697601	-1	DAPPUscaffold_2	DAPPUDRAFT_95014	2695149	2697670	None	13212	1024	111011	No_or_no_constitutive_exon
TCCTCACTAATTGGACGGATTTATTTGATTTTTCTCCTGGGGTCGAAAAGAT	2740579	2740700	2740750	2740698	-1	DAPPUscaffold_2	DAPPUDRAFT_310458	2732329	2746915	None	13212	1024	111011	No_or_no_constitutive_exon
TTTGTCTTTTTGAAATTGCAAATATTTATTTATTTACTTTGGGTAAACAGGC	2776294	2776429	2776244	2776296	1	DAPPUscaffold_2	DAPPUDRAFT_40918	2775403	2776631	None	13212	1024	111011	No_or_no_constitutive_exon
GTGATGAATCATCGGTGCTGATCGGAATTTTGATTTATTCCGGGAATTAGTT	2851398	2851630	2851680	2851628	-1	DAPPUscaffold_2	DAPPUDRAFT_303213	2841446	2857975	None	13212	1024	111011	No_or_no_constitutive_exon
CGATATGAGTGTAGAATATTGTGGAAACAATTCTGGAGGGCGGTGAAGAGGA	2939824	2939987	2939774	2939826	1	DAPPUscaffold_2	DAPPUDRAFT_310496	2916753	2942066	None	13212	1024	111011	No_or_no_constitutive_exon
AGTTTTCTACAAGCTACCAGCTGACCAAGTTGTATTACTGGGAAATGCAGGA	2956711	2956868	2956918	2956866	-1	DAPPUscaffold_2	DAPPUDRAFT_303219	2955750	2960574	None	13212	1024	111011	No_or_no_constitutive_exon
TATTGTATGTAAATTAAATTCATTTGTTGGTATTTATTGCGGGTGGACAGAT	3161477	3161620	3161670	3161618	-1	DAPPUscaffold_2	DAPPUDRAFT_233379	3107971	3222473	None	13212	1024	111011	No_or_no_constitutive_exon
ATAAACTAACAGTCGAGATGTTTAAATGTACTCTCTTTTGGGGAATCTAGGA	3288321	3288722	3288772	3288720	-1	DAPPUscaffold_2	DAPPUDRAFT_303051	3288321	3289207	None	13212	1024	111011	No_or_no_constitutive_exon
GGTGTGAAGATTCAGCTTATACATAATGTTGTTACTGTTGGGTGAGTTAGGA	3552813	3552915	3552763	3552815	1	DAPPUscaffold_2	DAPPUDRAFT_303074	3552425	3553613	None	13212	1024	111011	No_or_no_constitutive_exon
TAACCTAATCGATTTCCGTTTCATTTCTTTTCTTTTTCTGGGGCCGGCAGTT	3652043	3652269	3651993	3652045	1	DAPPUscaffold_2	DAPPUDRAFT_233508	3626038	3659731	None	13212	1024	111011	No_or_no_constitutive_exon
GCCAAATTTAATCTGATGGTATATATTTTTTTAAACTGGGAAATTACAAGGA	232723	232929	232673	232725	1	DAPPUscaffold_4	DAPPUDRAFT_311255	232038	234114	None	13212	1024	111011	No_or_no_constitutive_exon
AAGTTAAAAAAAAAAAAATCATTATTGATTGTGACGTTTTGTGGGAAAAGAT	295788	295897	295947	295895	-1	DAPPUscaffold_4	DAPPUDRAFT_42253	295313	296652	None	13212	1024	111011	No_or_no_constitutive_exon
TGATTTTTTGGTTCGTATCTTTGCAGTCAGTTGCCACAAGGGGATCAAAGGT	399806	399934	399984	399932	-1	DAPPUscaffold_4	DAPPUDRAFT_42139	392485	408511	None	13212	1024	111011	No_or_no_constitutive_exon
TGATGATGATGATGATGATGTAATGCTGTTTCTTACTCGGGGTGAAAAAGGT	434052	434187	434237	434185	-1	DAPPUscaffold_4	DAPPUDRAFT_311297	431147	434814	None	13212	1024	111011	No_or_no_constitutive_exon
AATCACGACTTTCGAATTTATTTTTAAAAAAATTCATTGGGAAAATTCAGGT	442789	442828	442739	442791	1	DAPPUscaffold_4	DAPPUDRAFT_42690	442364	445120	None	13212	1024	111011	No_or_no_constitutive_exon
AGCCGTGAAAAAATTGACAAATTGAATGTTTTTTTTATTTGGGATAACAGGA	578707	579139	578657	578709	1	DAPPUscaffold_4	DAPPUDRAFT_95988	578162	580311	None	13212	1024	111011	No_or_no_constitutive_exon
TTTCAGCTAAACATTTTTTTTTTCTAAATCAACAGACCTGGGCGTGGAAGGG	599219	599473	599169	599221	1	DAPPUscaffold_4	DAPPUDRAFT_42141	598774	604091	None	13212	1024	111011	No_or_no_constitutive_exon
TGCTGAAGTTTTTCCAATAGCTCTTAAATATGTGTGTTTATGGGAACTAGAA	607452	607558	607402	607454	1	DAPPUscaffold_4	DAPPUDRAFT_311334	606525	609758	None	13212	1024	111011	No_or_no_constitutive_exon
TTCGTTTTGAATCTGAAAAATGTTCTAAACTTGTTTTCCGTCCGGGAAAGAA	678580	680583	680633	680581	-1	DAPPUscaffold_4	DAPPUDRAFT_311348	678580	680927	None	13212	1024	111011	No_or_no_constitutive_exon
TCCAACAGCCTCTTGTGGGCCGGACTGGCCAATTACAACGAGACGGGCAGGG	703582	704204	703532	703584	1	DAPPUscaffold_4	DAPPUDRAFT_191595	702878	710902	None	13212	1024	111011	No_or_no_constitutive_exon
AACAAGTTATTACGGCGATTGATAATCCAGCACTTGATGTCGGGCGACAGGT	796504	796717	796767	796715	-1	DAPPUscaffold_4	DAPPUDRAFT_305610	796504	798308	None	13212	1024	111011	No_or_no_constitutive_exon
ACATTATTATTTTTTTTTGGCTCCGTGTAATTGCCCCCGGGGATGTATAGGT	1057851	1058231	1058281	1058229	-1	DAPPUscaffold_4	DAPPUDRAFT_42306	1057851	1060640	None	13212	1024	111011	No_or_no_constitutive_exon
CCCTATTGGGTCAACAAATCCATTAAGTGGAACTGTTGTTCACGGGGGAGCT	1103580	1103769	1103530	1103582	1	DAPPUscaffold_4	DAPPUDRAFT_191648	1103384	1115124	None	13212	1024	111011	No_or_no_constitutive_exon
CATTTCCAAAAGAAAAAAATGCTTAAACTATGTTTTTCGGGGTGTAATAGAT	1123035	1123319	1122985	1123037	1	DAPPUscaffold_4	DAPPUDRAFT_305626	1119904	1126458	None	13212	1024	111011	No_or_no_constitutive_exon
TCAAAGTCTGGGGGGAAAACTAATCAGACTTTGCTTTGTTTGTGGGGCAGAC	1150352	1150466	1150302	1150354	1	DAPPUscaffold_4	DAPPUDRAFT_234539	1146384	1152937	None	13212	1024	111011	No_or_no_constitutive_exon
ATTGTTAAATGATTTTTCTTGGCATCGGTAATGATAAAAAGGGATGGCAGTA	1196650	1196783	1196833	1196781	-1	DAPPUscaffold_4	DAPPUDRAFT_305470	1195860	1197780	None	13212	1024	111011	No_or_no_constitutive_exon
TTGCATCTAATTAAACGGTCTGTGTAATTAAATGAAATTGGGTTCGAAAGGT	1263568	1263745	1263795	1263743	-1	DAPPUscaffold_4	DAPPUDRAFT_290557	1262951	1266724	RUN4	13212	1024	111011	No_or_no_constitutive_exon
AGACATTTAAAATTCATAAATGAACTTATTACTTTATAATGGGATGCCAGGT	1553211	1553385	1553161	1553213	1	DAPPUscaffold_4	DAPPUDRAFT_221219	1553125	1555833	None	13212	1024	111011	No_or_no_constitutive_exon
TATTGATTCAAAAATGACAGGAAGATGGCGGAGGAGGATATGGGCGACAGTG	1591712	1591774	1591824	1591772	-1	DAPPUscaffold_4	DAPPUDRAFT_42083	1590584	1595339	None	13212	1024	111011	No_or_no_constitutive_exon
ATTAGGTCAGTTATAACTTAAATGCCTGACTCAATTTATTCAGATGGGAGCT	1718589	1718741	1718539	1718591	1	DAPPUscaffold_4	DAPPUDRAFT_42382	1717551	1719083	None	13212	1024	111011	No_or_no_constitutive_exon
TTTGAATTTTCGATCTTTTTTTCCGACACGTTGGAACGGGACGGACACAGGA	1932984	1933140	1932934	1932986	1	DAPPUscaffold_4	DAPPUDRAFT_96226	1929381	1933386	None	13212	1024	111011	No_or_no_constitutive_exon
GTAAAAACTAAAAATTTGTTTTCTTTGGCTTATTACGACAAATTGGGCAGTA	2005419	2005621	2005671	2005619	-1	DAPPUscaffold_4	DAPPUDRAFT_311578	2004256	2007093	None	13212	1024	111011	No_or_no_constitutive_exon
TCCAGCAACAACGACAAGAAGAACGGGCAAATCTCCAGGCCAGCGGGCAGCG	2041024	2041287	2041337	2041285	-1	DAPPUscaffold_4	DAPPUDRAFT_311586	2037047	2044846	None	13212	1024	111011	No_or_no_constitutive_exon
AAAGAAATGCTTCACTCAATTTTCTAACGCACTTTCTGTTATTGGGACAGGT	2194139	2194232	2194089	2194141	1	DAPPUscaffold_4	DAPPUDRAFT_311619	2192732	2194232	DpuGr8	13212	1024	111011	No_or_no_constitutive_exon
AGTCAATTGTATTTGCAAGTAACTAAGTGTATCAATTGTGGGTTGAACAGAA	2571564	2572234	2572284	2572232	-1	DAPPUscaffold_4	DAPPUDRAFT_305537	2571564	2573055	None	13212	1024	111011	No_or_no_constitutive_exon
GTTATATTTCTTCTAACCAGAATCTTTTTTTTGGGGGGGGAAATAATTAGAA	2722108	2722230	2722280	2722228	-1	DAPPUscaffold_4	DAPPUDRAFT_305719	2716552	2724015	None	13212	1024	111011	No_or_no_constitutive_exon
GAACTGGGAACTGGATCAACTGGATCAACTGGCAGTGGGAGCGACGGCAGCA	2718585	2718692	2718742	2718690	-1	DAPPUscaffold_4	DAPPUDRAFT_305719	2716552	2724015	None	13212	1024	111011	No_or_no_constitutive_exon
TCCATCCGATCCTTATCTAATTTCTTTTTAATTAATTTTGGGGAAAACAGAG	2717985	2718125	2718175	2718123	-1	DAPPUscaffold_4	DAPPUDRAFT_305719	2716552	2724015	None	13212	1024	111011	No_or_no_constitutive_exon
CAAATTACTGAAAGACAACCCACTTTTATTATTTGTTGTGATGGGTATAGAC	55245	55294	55344	55292	-1	DAPPUscaffold_5	DAPPUDRAFT_235045	52114	55619	None	13212	1024	111011	No_or_no_constitutive_exon
GTTCTTCTCTTCTATTTTGGCTTTGCATTGGATTTCATTTGGGTGGTCAGAA	64479	64506	64429	64481	1	DAPPUscaffold_5	DAPPUDRAFT_187316	61826	65387	None	13212	1024	111011	No_or_no_constitutive_exon
TTGTTGTTGGCTCTATTGACGTTTTCTCTCTTTTTGTTCGGGACTTAAAGGG	123023	123136	122973	123025	1	DAPPUscaffold_5	DAPPUDRAFT_306474	121626	126041	EPH1	13212	1024	111011	No_or_no_constitutive_exon
TCGTCGTCTGCAAGATCTTTGACATCATCGTCCTCGGTGGTGGGTACGAGCG	244744	244964	244694	244746	1	DAPPUscaffold_5	DAPPUDRAFT_42744	243640	246313	None	13212	1024	111011	No_or_no_constitutive_exon
AAGAGTTGGAAAAAAATGGTCTAATTTGATTCTTTTCCGTTGGGAATAAGTG	285086	285333	285036	285088	1	DAPPUscaffold_5	DAPPUDRAFT_42799	279196	286529	None	13212	1024	111011	No_or_no_constitutive_exon
GCTGTCGGTTTTTATTGGCGGGTTTATCATTCATGTCCCGGGATCGACAGGA	328297	328456	328506	328454	-1	DAPPUscaffold_5	DAPPUDRAFT_42881	315399	332491	None	13212	1024	111011	No_or_no_constitutive_exon
TATACTTTTCGCGGTTAACTTAATTTTTTCTTTTGTCGGGGAAAATATAGGA	327171	327356	327406	327354	-1	DAPPUscaffold_5	DAPPUDRAFT_42881	315399	332491	None	13212	1024	111011	No_or_no_constitutive_exon
TATTTTATATCGGTGTGTTTTTGGTTTTTATTATTCTTTTTTGGGTGAAGAA	816937	816965	816887	816939	1	DAPPUscaffold_5	DAPPUDRAFT_235148	811875	834683	None	13212	1024	111011	No_or_no_constitutive_exon
TGTTTATGTTGTTTTTAAAATGATTGGCACAAAAAATTCACAGGGACGAGAG	910347	910454	910504	910452	-1	DAPPUscaffold_5	DAPPUDRAFT_299766	908794	911330	DOA2	13212	1024	111011	No_or_no_constitutive_exon
GATATTCTACTCGAACTTGTTTTGATATATCATTTGTGTTGGGTTGGCAGAC	1000613	1000834	1000884	1000832	-1	DAPPUscaffold_5	DAPPUDRAFT_311964	1000613	1002853	None	13212	1024	111011	No_or_no_constitutive_exon
AATATACTGTCAAGTGTTATTGGGTAAATATTGATTGATTGGGTTAACAGGT	1153310	1153484	1153260	1153312	1	DAPPUscaffold_5	DAPPUDRAFT_221514	1152851	1155947	None	13212	1024	111011	No_or_no_constitutive_exon
GTTTGATTGATTGATTTTTTACTTTCTCTCTCGTTTTGATGGGCCAATAGAA	1200097	1200278	1200047	1200099	1	DAPPUscaffold_5	DAPPUDRAFT_306527	1197275	1200454	None	13212	1024	111011	No_or_no_constitutive_exon
AAATGAAATCAAACTGTATTACTAAAATAAATATTGGGTTGAATTGACAGAC	1205059	1205153	1205009	1205061	1	DAPPUscaffold_5	DAPPUDRAFT_312019	1202364	1206131	None	13212	1024	111011	No_or_no_constitutive_exon
TGTCTGCGCCGGGTTTGTGTGTCTTGTTGTAATATATCCGTGGGGGCCAGGC	1245428	1245599	1245378	1245430	1	DAPPUscaffold_5	DAPPUDRAFT_235268	1242221	1247375	None	13212	1024	111011	No_or_no_constitutive_exon
CGGCCCGAAAGCAACTTTTCAATCATTTCGTTTGACGGGGCACAAAACAGAG	1258593	1259321	1258543	1258595	1	DAPPUscaffold_5	DAPPUDRAFT_312030	1248135	1307167	None	13212	1024	111011	No_or_no_constitutive_exon
CCACGGCGGCCATCACGGTGGCCACCAGAACCGCTTGCTCCTGGCGGGAGCT	1343638	1343702	1343588	1343640	1	DAPPUscaffold_5	DAPPUDRAFT_207381	1340800	1355158	None	13212	1024	111011	No_or_no_constitutive_exon
AGTGTTGAGTTCACACCCAAACTGATCATGTTCTCTGTAAGGGGAAGCAGCT	1476843	1476919	1476793	1476845	1	DAPPUscaffold_5	DAPPUDRAFT_312053	1466083	1477524	None	13212	1024	111011	No_or_no_constitutive_exon
GTTTTATTTTGTGTTTATTTTCATCCCTTGTTTTGTGGGGAAATCAACAGCA	1537673	1537757	1537623	1537675	1	DAPPUscaffold_5	DAPPUDRAFT_312063	1534864	1539169	None	13212	1024	111011	No_or_no_constitutive_exon
ATTTTTAACTTTACAATAACTAAGCAACTACATACTAATTGTGGGTACAGAT	1622946	1623122	1623172	1623120	-1	DAPPUscaffold_5	DAPPUDRAFT_43160	1621135	1623650	None	13212	1024	111011	No_or_no_constitutive_exon
TTCAATTTCTTTCCTACCCTTTTTTATATTCAATTTTTTGGGCACTGAAGCT	1667374	1667628	1667678	1667626	-1	DAPPUscaffold_5	DAPPUDRAFT_207420	1664066	1669477	None	13212	1024	111011	No_or_no_constitutive_exon
TAAAGACAAATTTTAATGTATGTGCATTACTTAACTTTTTTTGGGGACAGGT	1665200	1665225	1665275	1665223	-1	DAPPUscaffold_5	DAPPUDRAFT_207420	1664066	1669477	None	13212	1024	111011	No_or_no_constitutive_exon
ACACACACACACGGTAAATTTTTTAATGACGACGGCGGGTAATATAATAGGT	1664766	1664921	1664971	1664919	-1	DAPPUscaffold_5	DAPPUDRAFT_207420	1664066	1669477	None	13212	1024	111011	No_or_no_constitutive_exon
CATGTGATAACATCCGCTTGTCTTTTGTTTGATGGTCAACGGGATAATAGAT	1710140	1711028	1711078	1711026	-1	DAPPUscaffold_5	DAPPUDRAFT_306549	1710140	1711666	None	13212	1024	111011	No_or_no_constitutive_exon
AATCGTTTTGCAAAATTTTTTCTGACCTTTTTTTTAAATGGGAAATTTAGAT	1730937	1731122	1730887	1730939	1	DAPPUscaffold_5	DAPPUDRAFT_306550	1725013	1731825	None	13212	1024	111011	No_or_no_constitutive_exon
TACTATATTGTCTTTCTAATCACATGCAGCTGCGTTCCGCGAGCGGGCAGCC	1745592	1745655	1745542	1745594	1	DAPPUscaffold_5	DAPPUDRAFT_192309	1743759	1746581	None	13212	1024	111011	No_or_no_constitutive_exon
TTCAACGTGATTATTAGCCACTAACGGGAATTTTTATTTTTGGGATGCAGGG	1856129	1856210	1856079	1856131	1	DAPPUscaffold_5	DAPPUDRAFT_207455	1854641	1857231	None	13212	1024	111011	No_or_no_constitutive_exon
AACGTAAATGAAATTTGTTTTTCAACAGGTGTGGCCAGACGGGAGAACAGCG	2039555	2039650	2039700	2039648	-1	DAPPUscaffold_5	DAPPUDRAFT_306567	2037578	2040809	None	13212	1024	111011	No_or_no_constitutive_exon
CAAGTTTTTGAACGATAAGTTCGTCGATAACAACTGAATTGGGTTAAAAGTG	2044132	2044271	2044321	2044269	-1	DAPPUscaffold_5	DAPPUDRAFT_312136	2042663	2046677	None	13212	1024	111011	No_or_no_constitutive_exon
TTCTTGTTTTCCTTTTTTTTTATTATTATTATTATTATCCCGGACGGGAGCG	2125180	2125423	2125473	2125421	-1	DAPPUscaffold_5	DAPPUDRAFT_235433	2109617	2135072	None	13212	1024	111011	No_or_no_constitutive_exon
AATGTCGAAAATTTCTCTTCTTCTTTTTGATTTCGGTTGGGTGTTGAAAGGC	2159712	2159784	2159834	2159782	-1	DAPPUscaffold_5	DAPPUDRAFT_235437	2135301	2183647	None	13212	1024	111011	No_or_no_constitutive_exon
CTAGTTATATGACCGGGCCTCTTTTTTTCTTTTTCTCGGGAGAAAAAAAGGC	2141264	2141472	2141522	2141470	-1	DAPPUscaffold_5	DAPPUDRAFT_235437	2135301	2183647	None	13212	1024	111011	No_or_no_constitutive_exon
CATCATTTATGCATTTCATCAATAACTTTTTGATTATTATGGGGGTGCAGGT	2234401	2235366	2234351	2234403	1	DAPPUscaffold_5	DAPPUDRAFT_192377	2230850	2235366	None	13212	1024	111011	No_or_no_constitutive_exon
TGACTCTGTAATAGATCCATTTTTTAATTGATTATTTTAAAATGGGAAAGGT	2258800	2258928	2258750	2258802	1	DAPPUscaffold_5	DAPPUDRAFT_306444	2256538	2260036	None	13212	1024	111011	No_or_no_constitutive_exon
TGAAAATATTTTTCATATTTTTTTTGATTTTTCTAAATGGGAAAAAGGAGCT	2303403	2303572	2303622	2303570	-1	DAPPUscaffold_5	DAPPUDRAFT_312160	2303195	2307473	None	13212	1024	111011	No_or_no_constitutive_exon
TGTTTATCACCATTTTATTATTTACTACCATTATTCAGACACATGGGAAGAA	2424834	2425121	2424784	2424836	1	DAPPUscaffold_5	DAPPUDRAFT_43244	2424562	2425612	None	13212	1024	111011	No_or_no_constitutive_exon
TGAATAAATAATGTTATCTGCGCTTTCTCATTTGAAATTTGGGAAATTAGTT	108103	108247	108053	108105	1	DAPPUscaffold_6	DAPPUDRAFT_312220	104399	109210	None	13212	1024	111011	No_or_no_constitutive_exon
TTATTATTGCTATTGTTCAAGTGAGTAATTACCCATTGTCGTGGGTGCAGAT	245750	246191	246241	246189	-1	DAPPUscaffold_6	DAPPUDRAFT_96986	244301	249615	None	13212	1024	111011	No_or_no_constitutive_exon
GGGTTCATCTTTTTTTAATTTTTTTTTGGATGATTTGCGTGGGGGTTTAGTG	388432	388552	388382	388434	1	DAPPUscaffold_6	DAPPUDRAFT_43826	380658	393577	None	13212	1024	111011	No_or_no_constitutive_exon
TATTTATAAGGTTGTTTCTATTATATAATAACGGTTTGATGGTGGGACAGCC	392425	392719	392375	392427	1	DAPPUscaffold_6	DAPPUDRAFT_43826	380658	393577	None	13212	1024	111011	No_or_no_constitutive_exon
CCTGTTCTTTAACTCTTTGCATTTATTTGAAACATAATCCAGGGCATGAGCA	406275	406366	406225	406277	1	DAPPUscaffold_6	DAPPUDRAFT_21791	405256	408917	None	13212	1024	111011	No_or_no_constitutive_exon
AATCCTAAAAATCGACAATAACAAATATGTACCTTTTATCTGGGAAATAGAT	458611	458809	458561	458613	1	DAPPUscaffold_6	DAPPUDRAFT_221711	455930	458809	None	13212	1024	111011	No_or_no_constitutive_exon
CGATTCATTTGACTTGAATTACATTTTCTCTTTCTGGATTTGGAGGGTAGCT	586100	586151	586201	586149	-1	DAPPUscaffold_6	DAPPUDRAFT_312319	585239	586767	None	13212	1024	111011	No_or_no_constitutive_exon
TTGAATTGTTTCTCATCGAGTCAAAATTAATTTCAATTTGGGATAACAAGTG	585949	586035	586085	586033	-1	DAPPUscaffold_6	DAPPUDRAFT_312319	585239	586767	None	13212	1024	111011	No_or_no_constitutive_exon
CAAACATATTTTTTTTTTATTTTTTTTTTTTTAAATCTGTTGGGTAGTAGAC	586993	587014	587064	587012	-1	DAPPUscaffold_6	DAPPUDRAFT_235658	586993	587791	None	13212	1024	111011	No_or_no_constitutive_exon
ATCTGTAATGCAGGCTTAGATAACTTTATTTTATTTTAATGGGACGACAGGA	657669	657781	657831	657779	-1	DAPPUscaffold_6	DAPPUDRAFT_307120	656436	658734	None	13212	1024	111011	No_or_no_constitutive_exon
ATTAACTTAATAGTCATAATTTAATTACCTGATATTTTCCTCGGGTAAAGGA	735461	735811	735411	735463	1	DAPPUscaffold_6	DAPPUDRAFT_97096	734078	736715	None	13212	1024	111011	No_or_no_constitutive_exon
TATGTTGGATAAAATAGAATTTGAATTCATCTTTTGGGGGTGAAAAAAAGGT	783585	783771	783821	783769	-1	DAPPUscaffold_6	DAPPUDRAFT_97109	782895	785514	None	13212	1024	111011	No_or_no_constitutive_exon
CGTTAATTGAGTGAATTTTCGTATATTTTTATCAATTTTGGGATTGATAGGT	813510	813648	813698	813646	-1	DAPPUscaffold_6	DAPPUDRAFT_312381	811295	814160	None	13212	1024	111011	No_or_no_constitutive_exon
CACAACCTGGAAACTTGATGTGGATTTTGACTTATTTTGGGTGAGTGCAGGA	1157974	1158226	1157924	1157976	1	DAPPUscaffold_6	DAPPUDRAFT_307126	1155638	1160545	None	13212	1024	111011	No_or_no_constitutive_exon
ATTATTGTTCAAAATTTTTCTCCCTCCGTTATCTAATGGGGAAAAAACAGCC	1276898	1277022	1277072	1277020	-1	DAPPUscaffold_6	DAPPUDRAFT_235863	1276199	1277553	None	13212	1024	111011	No_or_no_constitutive_exon
ACACACAATCAAGGGAATTTTTTTCTTTTTCTACTTTTTTGGGTTGGAAGAA	1505700	1505730	1505650	1505702	1	DAPPUscaffold_6	DAPPUDRAFT_235905	1496169	1505730	None	13212	1024	111011	No_or_no_constitutive_exon
TTTTTCCATCTCCGCTCTTTGACGGCCATCTTGAACGGGAAAACGAACAGGC	1552111	1552220	1552061	1552113	1	DAPPUscaffold_6	DAPPUDRAFT_127273	1551779	1552837	None	13212	1024	111011	No_or_no_constitutive_exon
CAGACTGCGTTAATTATTTTAATTCATTAAAGACTGAAATTGGGAATTAGTC	1918489	1918621	1918671	1918619	-1	DAPPUscaffold_6	DAPPUDRAFT_97346	1917745	1919771	None	13212	1024	111011	No_or_no_constitutive_exon
CCGCATTCCAGATTGATTAATAAATATTTTATTCGCTTTCAATTGGGCAGGG	1918334	1918423	1918473	1918421	-1	DAPPUscaffold_6	DAPPUDRAFT_97346	1917745	1919771	None	13212	1024	111011	No_or_no_constitutive_exon
AATTTAAATTTAAATTAAATGAAATGAAAGGCAATTTGGTTGGGATACAGAA	2009820	2009988	2010038	2009986	-1	DAPPUscaffold_6	DAPPUDRAFT_312639	2008536	2010555	None	13212	1024	111011	No_or_no_constitutive_exon
AATTAAAAATAAAACTAAACTTGAATCATTTGTTGGGGTTTAATAAACAGCC	2108444	2108725	2108775	2108723	-1	DAPPUscaffold_6	DAPPUDRAFT_43478	2107546	2109013	WNT2	13212	1024	111011	No_or_no_constitutive_exon
CATGAAATAATGCGATGGGTTCTAGTTATTCATTTTGTGGGTACGAAAAGAA	2272330	2272425	2272280	2272332	1	DAPPUscaffold_6	DAPPUDRAFT_236104	2270892	2272425	None	13212	1024	111011	No_or_no_constitutive_exon
CTTAAGTAACCTAATGGTCTATTACATAATATTTTGATTTGGGTCAGCAGAG	2366627	2366768	2366577	2366629	1	DAPPUscaffold_6	DAPPUDRAFT_221859	2366304	2367780	None	13212	1024	111011	No_or_no_constitutive_exon
CGGGCCGCACTGTTTGGTCTCTTGGTCTTATGTGCCTTGGGATCGAACAGCT	2378140	2378217	2378267	2378215	-1	DAPPUscaffold_6	DAPPUDRAFT_97448	2378140	2379756	None	13212	1024	111011	No_or_no_constitutive_exon
TTTTTCTTTCTCCCATTTTTGTTTTTACTTTCCTTTTGGGCACAAAATAGGT	261843	261939	261989	261937	-1	DAPPUscaffold_8	DAPPUDRAFT_193096	259733	265343	None	13212	1024	111011	No_or_no_constitutive_exon
AATTTAGGGCGAAAATAGGCAACGAGATACATTTGTGTTTTAATGGGCAGGC	386896	387027	387077	387025	-1	DAPPUscaffold_8	DAPPUDRAFT_208250	374726	401423	None	13212	1024	111011	No_or_no_constitutive_exon
TTTTCTTTTTCTTTTTGTATCTTCTTCTTTCGGGGTTTATGGGCGCACAGAA	543851	544430	544480	544428	-1	DAPPUscaffold_8	DAPPUDRAFT_313136	506156	565614	None	13212	1024	111011	No_or_no_constitutive_exon
GAAGAAGAGCGCGGTGTGATCATTAACGTGCTTGTGGGTTGATTAAACAGAA	623537	623799	623487	623539	1	DAPPUscaffold_8	DAPPUDRAFT_308447	622510	624208	None	13212	1024	111011	No_or_no_constitutive_exon
TTTCTTTTGTTTTTGCTCCATTTCCAATGCAGACTTTATTGATCGGGAAGAC	647270	647496	647546	647494	-1	DAPPUscaffold_8	DAPPUDRAFT_236735	643543	667017	None	13212	1024	111011	No_or_no_constitutive_exon
AAACAATTTTGACCCGATTTTTTTGTTTTATTCGGTTGCGAGTTGGGCAGTG	700529	700648	700479	700531	1	DAPPUscaffold_8	DAPPUDRAFT_236742	697052	705674	None	13212	1024	111011	No_or_no_constitutive_exon
AGACACAACACGTCCAGCCATCCGGCGGCGGCATCAGGAGGGTCAGGAAGTG	783188	783636	783686	783634	-1	DAPPUscaffold_8	DAPPUDRAFT_44675	783188	784643	None	13212	1024	111011	No_or_no_constitutive_exon
GGTGTTTATTTGTTCAAAGATAACGCGGTTATTTGTCAATGTGGGTCAAGGT	931295	931360	931410	931358	-1	DAPPUscaffold_8	DAPPUDRAFT_35746	931130	931798	None	13212	1024	111011	No_or_no_constitutive_exon
CTGTTTCTATATATATATATATATCTATCGCCCATGGGTGTGATAAATAGGA	1065624	1066016	1066066	1066014	-1	DAPPUscaffold_8	DAPPUDRAFT_97992	1065624	1067547	None	13212	1024	111011	No_or_no_constitutive_exon
TTTGAACGAAAACAAAAACCTCCTTTATTTTGTTTGTGGGGAAAAAAAAGGC	1152441	1152592	1152391	1152443	1	DAPPUscaffold_8	DAPPUDRAFT_290641	1147765	1152980	WNT6	13212	1024	111011	No_or_no_constitutive_exon
GAAAAGGGTGTCCTCGTGAATACACCCACATTCACATGGGCGTACAAGAGGA	1210106	1210138	1210188	1210136	-1	DAPPUscaffold_8	DAPPUDRAFT_290643	1205724	1211827	WNT9	13212	1024	111011	No_or_no_constitutive_exon
TTCAATGTTGTAAATAATTCTTTTGTTTTCTGCTGGGGGAACCAATAAAGGT	1206139	1206324	1206374	1206322	-1	DAPPUscaffold_8	DAPPUDRAFT_290643	1205724	1211827	WNT9	13212	1024	111011	No_or_no_constitutive_exon
GCCCAGCACATTGTTTGTATCTAACAATAACCAGGTGGGTCATAAAAAAGTT	1350735	1350891	1350685	1350737	1	DAPPUscaffold_8	DAPPUDRAFT_98029	1350632	1354575	None	13212	1024	111011	No_or_no_constitutive_exon
TGTGTGATCTAACTGATTGTTTTCGCCTTTTTTTTCAATTGGGTCAATAGGT	1365940	1366259	1365890	1365942	1	DAPPUscaffold_8	DAPPUDRAFT_308484	1364277	1369444	None	13212	1024	111011	No_or_no_constitutive_exon
ATAGCTGGTTGTTGTGTATTCAAATCTGTCTTCTTTTTTGGGTAAAATAGGT	1368486	1369444	1368436	1368488	1	DAPPUscaffold_8	DAPPUDRAFT_308484	1364277	1369444	None	13212	1024	111011	No_or_no_constitutive_exon
TGATTGATGTATCCCTTTATTTACGATCCTTATTTTTGACATGGGATTAGGC	1374981	1375132	1374931	1374983	1	DAPPUscaffold_8	DAPPUDRAFT_222178	1374226	1380558	None	13212	1024	111011	No_or_no_constitutive_exon
TTTATTTTATTTTCTCTGTGCTATTATGTATCGCTGTTGGGGCAATGCAGTT	1379726	1379903	1379676	1379728	1	DAPPUscaffold_8	DAPPUDRAFT_222178	1374226	1380558	None	13212	1024	111011	No_or_no_constitutive_exon
TTTGCGCTTTAGAACTATTTTAAAAATTTTCTATTTTTTGGGAAAATTAGGC	1388658	1388952	1388608	1388660	1	DAPPUscaffold_8	DAPPUDRAFT_313238	1383610	1390297	None	13212	1024	111011	No_or_no_constitutive_exon
TTGTTGCGTTATGTAGACTAATAATTTAATTTAAAATTCAGAGGGACCAGTT	1397975	1398193	1397925	1397977	1	DAPPUscaffold_8	DAPPUDRAFT_44914	1396446	1398193	None	13212	1024	111011	No_or_no_constitutive_exon
ATATATTTGGTTCGTTTTATATTTCACGATGAAAATGTGTATGGGAACAGAT	1464618	1464798	1464848	1464796	-1	DAPPUscaffold_8	DAPPUDRAFT_308494	1462955	1468905	None	13212	1024	111011	No_or_no_constitutive_exon
AAATTTGGAATTTTACAATGTTTCTATTATTATTCCGGGCGGACGGACAGAG	1545249	1545396	1545199	1545251	1	DAPPUscaffold_8	DAPPUDRAFT_44658	1542791	1545396	None	13212	1024	111011	No_or_no_constitutive_exon
CTAGATTCTATTTGGGACCCAAACTAGACTGTAATATTCCGAGGGTACAGAA	1757498	1757571	1757448	1757500	1	DAPPUscaffold_8	DAPPUDRAFT_236943	1755743	1761633	None	13212	1024	111011	No_or_no_constitutive_exon
CGACCCAGCAGGTATAAACTTGACCGTAATGAGTTCCGGGGAAAAAGCAGTC	1911516	1911674	1911724	1911672	-1	DAPPUscaffold_8	DAPPUDRAFT_308512	1908881	1916022	None	13212	1024	111011	No_or_no_constitutive_exon
TTTCTACTTCATTCACAATTTCATAGTATTTTTTTAAAATGGGTATGTAGGT	1989603	1989713	1989553	1989605	1	DAPPUscaffold_8	DAPPUDRAFT_308437	1989326	1990986	None	13212	1024	111011	No_or_no_constitutive_exon
TTTAAGTGATTCACTTTGCTAAATTTTTGTTTTCATATTGGGGAAAATAGGT	2030560	2031036	2030510	2030562	1	DAPPUscaffold_8	DAPPUDRAFT_98152	2028910	2031036	None	13212	1024	111011	No_or_no_constitutive_exon
CAATTAATTTCTGTTGATGATAACATGCTAATAATGATTTGGGTTGACAGGT	2061545	2061792	2061495	2061547	1	DAPPUscaffold_8	DAPPUDRAFT_230516	2060818	2062404	None	13212	1024	111011	No_or_no_constitutive_exon
CAACCGACAATTTTATTTAATTTCCTGTGCTTTTTTTGTGGGGAGAGAAGAT	2161935	2162045	2161885	2161937	1	DAPPUscaffold_8	DAPPUDRAFT_308533	2159714	2162632	None	13212	1024	111011	No_or_no_constitutive_exon
GGACCTGAATTGTTGCAACACACACACACACACACAAACCGGGCGAACAGAC	2235313	2235459	2235509	2235457	-1	DAPPUscaffold_8	DAPPUDRAFT_313375	2233878	2237515	None	13212	1024	111011	No_or_no_constitutive_exon
TATCGAAAAGTCGAAATGATTGATGTGGAGAAAATATTTTGGGAAATTAGGA	2234222	2234471	2234521	2234469	-1	DAPPUscaffold_8	DAPPUDRAFT_313375	2233878	2237515	None	13212	1024	111011	No_or_no_constitutive_exon
TTTTAAGTTAATCCTGACCCTAACTGAAATTATTTCGTTTGGGAAAGCAGGA	2269732	2270403	2269682	2269734	1	DAPPUscaffold_8	DAPPUDRAFT_222285	2266645	2270403	None	13212	1024	111011	No_or_no_constitutive_exon
CATTTGTATTGCATTTTTACGGAGCTGCAATTATATTTATGGGAAAACAGCT	95879	96074	96124	96072	-1	DAPPUscaffold_7	DAPPUDRAFT_312745	94794	96585	None	13212	1024	111011	No_or_no_constitutive_exon
TTTGACCATCCGTTTTTTCTTTTTGTTTGGGCGTTTGTGCTGGGATGCAGAG	145596	145700	145750	145698	-1	DAPPUscaffold_7	DAPPUDRAFT_221885	143708	148760	None	13212	1024	111011	No_or_no_constitutive_exon
AGCAGCAGGTCGACCAACCGGAAATGCAAGCCATACCGCACGTGGGTGAGAT	733695	733851	733901	733849	-1	DAPPUscaffold_7	DAPPUDRAFT_207948	732182	736789	None	13212	1024	111011	No_or_no_constitutive_exon
CATATTTAAAAATAACACATTCTTGTTTTGAATTGAATTGGGGAAAACAGGT	948225	948252	948302	948250	-1	DAPPUscaffold_7	DAPPUDRAFT_44414	948225	949101	None	13212	1024	111011	No_or_no_constitutive_exon
CCGCATTATTCTTTTATTAACTGTTTTGTTCGTCCAATTTGGGGCTGTAGCC	1023288	1023393	1023238	1023290	1	DAPPUscaffold_7	DAPPUDRAFT_236331	1020561	1024928	None	13212	1024	111011	No_or_no_constitutive_exon
GATTACGATGCATAATACATATTATATAACATGTATAATTGTGGGGACAGGC	1333740	1333928	1333978	1333926	-1	DAPPUscaffold_7	DAPPUDRAFT_44172	1333415	1348512	None	13212	1024	111011	No_or_no_constitutive_exon
TTAGAATTAATGTTTTGACTATTTTATGATCCGAATTGGGGGGATATTAGAA	1415757	1415918	1415968	1415916	-1	DAPPUscaffold_7	DAPPUDRAFT_221966	1404379	1420831	None	13212	1024	111011	No_or_no_constitutive_exon
TTATTTTTATGTTTCATTAATTTGCATTTTGTATGTCAACATTTGGGAAGAT	1531701	1531817	1531867	1531815	-1	DAPPUscaffold_7	DAPPUDRAFT_97670	1530282	1532584	None	13212	1024	111011	No_or_no_constitutive_exon
TTCTCAGCAAATCAGTAAATCTGGCATTTCATTCCTTTCGGGATACGAAGAT	1653818	1653987	1653768	1653820	1	DAPPUscaffold_7	DAPPUDRAFT_347419	1650204	1654653	None	13212	1024	111011	No_or_no_constitutive_exon
TTAGAATTTTTAAAAAAAGCAAATTAACGCTGAGAAAATTCGGGTGATAGGT	1683728	1683874	1683924	1683872	-1	DAPPUscaffold_7	DAPPUDRAFT_312948	1681783	1684361	None	13212	1024	111011	No_or_no_constitutive_exon
ATCAATGAATAGACAATCACTAATCAGTAATCATGGCTGGGATCAAACAGGT	1741478	1741634	1741684	1741632	-1	DAPPUscaffold_7	DAPPUDRAFT_44539	1739433	1743523	None	13212	1024	111011	No_or_no_constitutive_exon
TAAAGTCGCAAAAAATAACAACCAAATTCTTATAATGACTATGGGTGCAGGT	2275615	2275833	2275883	2275831	-1	DAPPUscaffold_7	DAPPUDRAFT_222043	2266367	2275962	None	13212	1024	111011	No_or_no_constitutive_exon
AATTATATTTAGAATTTTTCCTTTTTTATGTGTAAAGGTTTTGGGGGCAGAA	2300498	2300568	2300448	2300500	1	DAPPUscaffold_7	DAPPUDRAFT_307906	2298168	2304375	None	13212	1024	111011	No_or_no_constitutive_exon
TGTAAATATCTAATGCCCGAATAATATCACTTTCAAAAAATGGGATGCAGGT	2312295	2312616	2312245	2312297	1	DAPPUscaffold_7	DAPPUDRAFT_313052	2310005	2312616	None	13212	1024	111011	No_or_no_constitutive_exon
TTCCCATGAAAAAGAGAATTTTAAAAGTTGTTTGTTGGGGTGGAAAAAAGGG	2313873	2314064	2314114	2314062	-1	DAPPUscaffold_7	DAPPUDRAFT_307908	2312610	2315052	None	13212	1024	111011	No_or_no_constitutive_exon
TTCCTTTTTAAATTTCTTCGAAATTTTGTTTATTTTGTTATACGGGGAAGAA	71145	71461	71095	71147	1	DAPPUscaffold_9	DAPPUDRAFT_98219	70195	71461	None	13212	1024	111011	No_or_no_constitutive_exon
CTTCTTCTACAAGGCGTACGTCGACCGACGGGCTCCCCGCAAGGGGCTAGTC	76502	77877	76452	76504	1	DAPPUscaffold_9	DAPPUDRAFT_309034	73362	77877	None	13212	1024	111011	No_or_no_constitutive_exon
ATTTGAAATCAAAAGAAAATGTCTAATGGCGGATTGGGTCGAAAAAACAGAA	262219	262400	262169	262221	1	DAPPUscaffold_9	DAPPUDRAFT_313426	260310	262576	None	13212	1024	111011	No_or_no_constitutive_exon
TCGAATTATTATTTTTATTTTATTTATTTCTTCATTTGGGAAAATCAGAGTC	411336	411698	411748	411696	-1	DAPPUscaffold_9	DAPPUDRAFT_31747	410530	412226	None	13212	1024	111011	No_or_no_constitutive_exon
TATATGACGAAGTAACCTCGGAAGTAACCGGAAATTGGGTTGACCGGAAGAA	447449	447731	447781	447729	-1	DAPPUscaffold_9	DAPPUDRAFT_313458	447449	450293	None	13212	1024	111011	No_or_no_constitutive_exon
AATTAATGAGCTAAAATTCCATTTGAAATATTACCCGGGGAATTGAATAGGT	572567	572691	572517	572569	1	DAPPUscaffold_9	DAPPUDRAFT_309057	569390	574613	TRPC	13212	1024	111011	No_or_no_constitutive_exon
TTTCTAATTTTTCTCAATGAATTCCCAAGTTTAATAAACCGGGGTAATAGTG	1126855	1127137	1127187	1127135	-1	DAPPUscaffold_9	DAPPUDRAFT_45220	1126855	1128682	None	13212	1024	111011	No_or_no_constitutive_exon
ATTTTCTTATTTTTTAAACTTTTTTTTTTTTTTCGGGTGGGGTTGGACAGGA	1225533	1225682	1225732	1225680	-1	DAPPUscaffold_9	DAPPUDRAFT_98433	1223595	1226937	None	13212	1024	111011	No_or_no_constitutive_exon
TCAAAAAGATAAATAATCAGAAACTAAAAAGTCATACATGGGAAAAGTAGGT	1483436	1483550	1483386	1483438	1	DAPPUscaffold_9	DAPPUDRAFT_222398	1482598	1486530	None	13212	1024	111011	No_or_no_constitutive_exon
CGTTATTTTTTAATGAATTTAATTATCGTAATTTAAAATTACAGGGCCAGCA	1635608	1635713	1635558	1635610	1	DAPPUscaffold_9	DAPPUDRAFT_309107	1634443	1637030	None	13212	1024	111011	No_or_no_constitutive_exon
CGGATTTCCGGTGGCCTTCGACTGTTTATCTTTTTTTTACAGGGCGGAAGAG	1644423	1644520	1644570	1644518	-1	DAPPUscaffold_9	DAPPUDRAFT_45616	1643086	1645683	None	13212	1024	111011	No_or_no_constitutive_exon
CTGTAAAAAATTCCTTGCAAAAATAACGTAACAAATTTTTGGGATAATAGTT	1643989	1644100	1644150	1644098	-1	DAPPUscaffold_9	DAPPUDRAFT_45616	1643086	1645683	None	13212	1024	111011	No_or_no_constitutive_exon
TTCTTTTTTACTTAATTTATTTATTTCTCTCTTTTTTTTTGGGTTGGCAGCC	2223008	2223104	2223154	2223102	-1	DAPPUscaffold_9	DAPPUDRAFT_20224	2176033	2233086	None	13212	1024	111011	No_or_no_constitutive_exon
ACATGTCTCTGCTTTAGAAGGGGGGGGGGGCCAAGTTGGGGTACGGGGAGTA	147450	147480	147530	147478	-1	DAPPUscaffold_12	DAPPUDRAFT_46926	137680	161661	None	13212	1024	111011	No_or_no_constitutive_exon
CATTTCTTGTAGTTATTCAGAGCTTTTTTTATTTTCTTGGGATACAAAAGGG	191534	191654	191484	191536	1	DAPPUscaffold_12	DAPPUDRAFT_238587	187826	193509	None	13212	1024	111011	No_or_no_constitutive_exon
CGTACTTTTTTTATTATTATTATTATTTCTTCTTCTTCTCTGGGTAGTAGCT	259536	259605	259655	259603	-1	DAPPUscaffold_12	DAPPUDRAFT_99435	259536	263213	None	13212	1024	111011	No_or_no_constitutive_exon
GGGACAGTTAATTGGAGTGAAAAAATATTTCCAATCGATAATTGGGAAAGAT	529740	530534	529690	529742	1	DAPPUscaffold_12	DAPPUDRAFT_238655	529388	531193	None	13212	1024	111011	No_or_no_constitutive_exon
TTTTGAAATGTTGCAATCTGATTCTTGTTTCTCTGCTTTGGGGGATTCAGGC	750830	750934	750984	750932	-1	DAPPUscaffold_12	DAPPUDRAFT_99512	749771	753135	None	13212	1024	111011	No_or_no_constitutive_exon
TTCTTTCCTCGAATATTTACAGCCGTTTTTACAATTGTGGGGGAAAATAGGG	802646	802673	802723	802671	-1	DAPPUscaffold_12	DAPPUDRAFT_238711	802646	812356	None	13212	1024	111011	No_or_no_constitutive_exon
CCCGACAGACTACGTGGCATCGTTGTCGGCGGAGTCAAACGGGCCGAGAGTA	901501	901740	901790	901738	-1	DAPPUscaffold_12	DAPPUDRAFT_209520	901151	917947	None	13212	1024	111011	No_or_no_constitutive_exon
GAAAATTAATCAAGACTTGTCTTAAACAATTGTTTTGGATTCACAGGGAGAT	1045409	1045519	1045569	1045517	-1	DAPPUscaffold_12	DAPPUDRAFT_222963	1044269	1046179	None	13212	1024	111011	No_or_no_constitutive_exon
TCTAATCTTTTGCTTTGTCATTGGGACGACAGGCGAAATTGTGGGTGCAGGT	1504058	1504292	1504008	1504060	1	DAPPUscaffold_12	DAPPUDRAFT_99656	1503543	1504761	None	13212	1024	111011	No_or_no_constitutive_exon
CTTGTCAACATTATTAAAAACTATTACATTTTTTTCATTGGGAGTGAAAGAA	2151682	2151928	2151632	2151684	1	DAPPUscaffold_12	DAPPUDRAFT_239007	2151594	2153592	None	13212	1024	111011	No_or_no_constitutive_exon
TGAAATTAAAAATTTTTAACTGCTTAAAGTAATAATATTTGGGTTGGTAGGA	376510	376669	376719	376667	-1	DAPPUscaffold_11	DAPPUDRAFT_290530	372989	377733	ARM	13212	1024	111011	No_or_no_constitutive_exon
TTTCTTCTTCTTCTTTGTAGCAGCTGATTGCAAAATGTCATTGGGAGAAGAA	437690	437906	437956	437904	-1	DAPPUscaffold_11	DAPPUDRAFT_238184	433901	447725	None	13212	1024	111011	No_or_no_constitutive_exon
TTTTAACATATCTGTGACATTCCATTCTGGGGATTGATTGGGGAAGTTAGTT	758471	758607	758421	758473	1	DAPPUscaffold_11	DAPPUDRAFT_314370	757480	761579	None	13212	1024	111011	No_or_no_constitutive_exon
GATATATATGTATTCATATACGGTCTATCTTCTGAATATGGGAAATGCAGAT	850078	850209	850259	850207	-1	DAPPUscaffold_11	DAPPUDRAFT_46327	848663	861768	None	13212	1024	111011	No_or_no_constitutive_exon
GCAGCTGGTAACTTTCTCGTTAATCTCCGTGTTTCGTGCGGATGGGACAGCT	1043635	1043864	1043585	1043637	1	DAPPUscaffold_11	DAPPUDRAFT_222762	1043006	1045097	None	13212	1024	111011	No_or_no_constitutive_exon
TATTCCGCTACCTTTGCTTCTTCCGCTTCCTCCTCCTCGGGCGGCGACAGTA	1178058	1178517	1178008	1178060	1	DAPPUscaffold_11	DAPPUDRAFT_46504	1177687	1180457	None	13212	1024	111011	No_or_no_constitutive_exon
TTTCCTTTCTCTCGCCCGTTTTCTCCGTATAACTTTGTTCGGATGGGCAGAT	1178817	1178943	1178767	1178819	1	DAPPUscaffold_11	DAPPUDRAFT_46504	1177687	1180457	None	13212	1024	111011	No_or_no_constitutive_exon
ATTGTGTATCTATGACTGAAGGCATCATTTTTTGTCTAATGGGGACACAGAT	1359899	1360325	1360375	1360323	-1	DAPPUscaffold_11	DAPPUDRAFT_314454	1357942	1363686	None	13212	1024	111011	No_or_no_constitutive_exon
TTAATTGGCTTCAAATAGATGGAGGGAGATATCTTGTTGATGGGGAATAGAT	1428168	1428677	1428118	1428170	1	DAPPUscaffold_11	DAPPUDRAFT_99285	1427272	1428677	None	13212	1024	111011	No_or_no_constitutive_exon
TATGAGAGAGTGGAATACATAGATATATATACATACACATGCGGGAGCAGCC	1448232	1448308	1448182	1448234	1	DAPPUscaffold_11	DAPPUDRAFT_238385	1429877	1451851	None	13212	1024	111011	No_or_no_constitutive_exon
CTATAGTCCTATTAGGCTACGCGATATTCACATGGGGGATTGATTAGAAGGT	1464777	1465130	1465180	1465128	-1	DAPPUscaffold_11	DAPPUDRAFT_238391	1461231	1480491	None	13212	1024	111011	No_or_no_constitutive_exon
TATTTCTTCATGGTTTTTAATGTCTTAACTAAATAAATTTTGGGAATTAGAA	1636881	1637098	1636831	1636883	1	DAPPUscaffold_11	DAPPUDRAFT_314506	1634339	1637422	None	13212	1024	111011	No_or_no_constitutive_exon
GACGTAACGCGTACGCTGTTGTTATCTTTTTGTTTTTTCGTGTGGGATAGGA	1648874	1649046	1648824	1648876	1	DAPPUscaffold_11	DAPPUDRAFT_314509	1647233	1657152	None	13212	1024	111011	No_or_no_constitutive_exon
GCAAGTTTCAATAAATAATTTTATATTTTCTTCTCTGACCTGGGAAATAGAA	1729309	1729509	1729559	1729507	-1	DAPPUscaffold_11	DAPPUDRAFT_5739	1728822	1729720	None	13212	1024	111011	No_or_no_constitutive_exon
GCGATCTTGGTGGCCTTCCAGATACATTGGTCATGATGGGCACGGGGAAGTC	1791625	1791803	1791575	1791627	1	DAPPUscaffold_11	DAPPUDRAFT_194252	1787828	1798481	None	13212	1024	111011	No_or_no_constitutive_exon
TGTAGAAAAAGCTTTAACTCATCCACTCGTAACAATATTTTGGGGGTTAGAT	284976	285102	284926	284978	1	DAPPUscaffold_10	DAPPUDRAFT_313808	283903	285871	None	13212	1024	111011	No_or_no_constitutive_exon
TGTTAATTGATCTACTCTATCCTTCAACTACGGAATTTGATCAAGGGCAGTT	286538	286691	286488	286540	1	DAPPUscaffold_10	DAPPUDRAFT_300347	286321	288477	None	13212	1024	111011	No_or_no_constitutive_exon
TGCTTGGACTAAAGAGATTATGTAATTTTTTTCAATGTTTGGGATGGTAGTG	351664	351843	351614	351666	1	DAPPUscaffold_10	DAPPUDRAFT_45680	351199	352669	None	13212	1024	111011	No_or_no_constitutive_exon
TTAATAATAATAGAGAATCTGATGTGATTATATTGAAATGGGAATTGCAGAA	407779	408036	408086	408034	-1	DAPPUscaffold_10	DAPPUDRAFT_127578	407638	408360	None	13212	1024	111011	No_or_no_constitutive_exon
CGTGACTGCTAAAATGGGCAAAATGCTAACGCTGACGGGTCAACAAATAGAG	479084	479128	479178	479126	-1	DAPPUscaffold_10	DAPPUDRAFT_300234	478136	479819	None	13212	1024	111011	No_or_no_constitutive_exon
CTTCGTCGTCGTCGACTCCTGGTGGCGATTCGTCCGTCTGGGACGACGAGGA	742221	742248	742171	742223	1	DAPPUscaffold_10	DAPPUDRAFT_28601	740451	742444	None	13212	1024	111011	No_or_no_constitutive_exon
TTTAGAGATTACATTTCAAAACTAACTGATTTTCATTCCTGGGATTATAGCC	1035737	1036000	1036050	1035998	-1	DAPPUscaffold_10	DAPPUDRAFT_237809	1028817	1036690	None	13212	1024	111011	No_or_no_constitutive_exon
ATCCTAGAAACAACTGTACAGTGCCGTTTTGTAATTTTTTGAACGGGAAGAT	1030812	1031035	1031085	1031033	-1	DAPPUscaffold_10	DAPPUDRAFT_237809	1028817	1036690	None	13212	1024	111011	No_or_no_constitutive_exon
CGAATTCGCTTGTGGTTAAACCAATTATACCCAACATGGGGAATGTGTAGAT	1038832	1038981	1039031	1038979	-1	DAPPUscaffold_10	DAPPUDRAFT_300396	1038510	1040990	None	13212	1024	111011	No_or_no_constitutive_exon
GTTGATCTGATCGCAGTATTCTTTTTGTGTTATTTCAGTTGCGGGAAAAGCC	1247589	1247756	1247806	1247754	-1	DAPPUscaffold_10	DAPPUDRAFT_314078	1247056	1248055	None	13212	1024	111011	No_or_no_constitutive_exon
TCAGACCAAGATTCCAAATCAAAACATTCAAGCAATAAAAAATCGGGTAGTT	1292319	1292461	1292511	1292459	-1	DAPPUscaffold_10	DAPPUDRAFT_314091	1289582	1293807	None	13212	1024	111011	No_or_no_constitutive_exon
GAATAAATTGAAAATCTCCCCCCAAAAATTCCGTCCAGGGACTGACGGAGTG	1481458	1481664	1481714	1481662	-1	DAPPUscaffold_10	DAPPUDRAFT_46010	1477915	1482392	None	13212	1024	111011	No_or_no_constitutive_exon
ACTTTCTAACGGTTATTCAATTGTTTTTTGACTTTGGTGGACGGGCCAAGGT	1481245	1481364	1481414	1481362	-1	DAPPUscaffold_10	DAPPUDRAFT_46010	1477915	1482392	None	13212	1024	111011	No_or_no_constitutive_exon
ATTTTCGTGAAAACTAATTCATTCATCTTAATATCAGGTCAATATGGGAGGA	1521069	1521196	1521019	1521071	1	DAPPUscaffold_10	DAPPUDRAFT_98929	1519022	1521608	None	13212	1024	111011	No_or_no_constitutive_exon
GCTTAAAGATGAATTTATTTTTTTTTTTTTTTTTTTTGTGGGGGTTGCAGTA	1554240	1554356	1554406	1554354	-1	DAPPUscaffold_10	DAPPUDRAFT_314171	1553070	1555674	None	13212	1024	111011	No_or_no_constitutive_exon
AGCGACAGTAGATGGAGCTAGATGAGGGTGAGGCGGCGGTCGGCGGGTAGAC	1599890	1600049	1599840	1599892	1	DAPPUscaffold_10	DAPPUDRAFT_98950	1597116	1600049	None	13212	1024	111011	No_or_no_constitutive_exon
TTTCCTTTGAGCTGAGTCAACTGTCAATTTTGATCAATGGGCGACGGCAGTT	1629411	1629563	1629361	1629413	1	DAPPUscaffold_10	DAPPUDRAFT_300305	1627313	1630034	None	13212	1024	111011	No_or_no_constitutive_exon
CGAAAACCAAAAAATGAAATAACGAAATCGAAATTGGGGTAATAAAATAGGT	1670256	1670353	1670206	1670258	1	DAPPUscaffold_10	DAPPUDRAFT_20190	1666554	1683404	None	13212	1024	111011	No_or_no_constitutive_exon
TTCTTTTTATAATGGCTCCTCTCTCTACTTTTTGGCGTGATGGGCAAAAGAA	1694523	1695104	1694473	1694525	1	DAPPUscaffold_10	DAPPUDRAFT_98962	1693073	1695104	None	13212	1024	111011	No_or_no_constitutive_exon
TTTGTTTTGATTTGATAATCTTGATAATAAAAATTTTTATGGGCACACAGCA	1894881	1894962	1894831	1894883	1	DAPPUscaffold_10	DAPPUDRAFT_99013	1893774	1895828	None	13212	1024	111011	No_or_no_constitutive_exon
AATTTTTTTCGTACGCAGTTTTGGTTTGTTTCTTTTTTGGAACGGGTCAGGT	2062615	2062740	2062790	2062738	-1	DAPPUscaffold_10	DAPPUDRAFT_238085	2058554	2063979	None	13212	1024	111011	No_or_no_constitutive_exon
GTCAGAAATGTTGAATTGTTGATGATTCGCTTATTATTTCGTTGGGACAGTT	2065134	2065311	2065084	2065136	1	DAPPUscaffold_10	DAPPUDRAFT_187662	2064530	2067505	None	13212	1024	111011	No_or_no_constitutive_exon
TCCCACAATCTAATCGTTCAAATGTCGTTATTATTCTTTGATGGGTGCAGGG	2066910	2067042	2066860	2066912	1	DAPPUscaffold_10	DAPPUDRAFT_187662	2064530	2067505	None	13212	1024	111011	No_or_no_constitutive_exon
TTTTTTTTCTCGACATTTTGGTCGGTAACTTTTAGTTGGGATGTGGACAGGC	191951	192208	192258	192206	-1	DAPPUscaffold_13	DAPPUDRAFT_194528	190760	207906	None	13212	1024	111011	No_or_no_constitutive_exon
TTAATTTTTTTAAATTAAAAATAATTTCAATAATTTCTTGGGCATAATAGTG	215455	215648	215698	215646	-1	DAPPUscaffold_13	DAPPUDRAFT_314966	213784	216612	None	13212	1024	111011	No_or_no_constitutive_exon
ATTCAATTAAGTTAATTCATTCATGAAGGACATTCCGTTTGGGCAAACAGGT	294497	294757	294447	294499	1	DAPPUscaffold_13	DAPPUDRAFT_99793	293363	298508	None	13212	1024	111011	No_or_no_constitutive_exon
GAAGGCAGCGGAGTACTACTTTGAACCGGAATACTAAACCGAGGGTCCAGTT	612727	612859	612909	612857	-1	DAPPUscaffold_13	DAPPUDRAFT_239178	612727	615878	None	13212	1024	111011	No_or_no_constitutive_exon
AAAAGTTTAAGGAGGCCATTGTCATTGAGAGGATATTGTTGGGGTTGCAGGT	851713	851783	851833	851781	-1	DAPPUscaffold_13	DAPPUDRAFT_301376	848804	853942	None	13212	1024	111011	No_or_no_constitutive_exon
ATCCCAGCAGCAGCAGCAGCCAAATCCCCAAATCCTCGACGGAAGGGCAGCT	888973	889032	888923	888975	1	DAPPUscaffold_13	DAPPUDRAFT_99915	883545	889032	None	13212	1024	111011	No_or_no_constitutive_exon
AGCAGCCGCCGGAATCATCGCAGTCACCGTCTAACCCACCGACGGGCCAGTC	1217784	1217824	1217734	1217786	1	DAPPUscaffold_13	DAPPUDRAFT_23299	1215359	1219124	SerR	13212	1024	111011	No_or_no_constitutive_exon
TAAGTATTTTATTATGCTAACGATAATGTTTTATCTCTTGTTGGGAGTAGAT	1250372	1250530	1250322	1250374	1	DAPPUscaffold_13	DAPPUDRAFT_301345	1250076	1251098	None	13212	1024	111011	No_or_no_constitutive_exon
TTTCAAATTTCCCGCTCATTTTGTTTTCAAATTTTTGGTGGGAATAAAAGGA	1505324	1505953	1506003	1505951	-1	DAPPUscaffold_13	DAPPUDRAFT_100036	1504166	1507685	None	13212	1024	111011	No_or_no_constitutive_exon
CATATGTGTGTTACGTGATTTGATGGTGTATGCGTCTTTTTCGGGGACAGCT	1517301	1517546	1517596	1517544	-1	DAPPUscaffold_13	DAPPUDRAFT_23370	1516730	1518600	None	13212	1024	111011	No_or_no_constitutive_exon
GGAGGAAGAAGAAGACTATTATTACGAAGGAGACGAGGAACAGCCGGGAGCG	1557100	1557291	1557341	1557289	-1	DAPPUscaffold_13	DAPPUDRAFT_20439	1551692	1565720	None	13212	1024	111011	No_or_no_constitutive_exon
ATAAAATTCAATGATGCAATTAAAGGTTAATTATACTATGGGAATGAAAGGT	1721941	1722321	1722371	1722319	-1	DAPPUscaffold_13	DAPPUDRAFT_100070	1720894	1723745	None	13212	1024	111011	No_or_no_constitutive_exon
AATTCTAATTGAATTATTTTGATTGATTTGATTAATAGGAGGGAGATCAGCA	1864979	1865169	1865219	1865167	-1	DAPPUscaffold_13	DAPPUDRAFT_21975	1861224	1866548	None	13212	1024	111011	No_or_no_constitutive_exon
TAAATAATTAACAAAAATTAAATTAAACTCCTGTCATCTGAAATGGGCAGGT	104090	104337	104387	104335	-1	DAPPUscaffold_15	DAPPUDRAFT_301902	103542	104420	None	13212	1024	111011	No_or_no_constitutive_exon
CTTGCAGTCGAAATAAAATTGATTGCAAACTGGATCATAAGTGCGGGAAGAA	137800	137882	137750	137802	1	DAPPUscaffold_15	DAPPUDRAFT_301907	133260	140273	None	13212	1024	111011	No_or_no_constitutive_exon
ATCGGGCTGGCGCGCGCCTGTGTGTACGTGTGTCGTTGGGGATATCAAAGAA	165923	166015	165873	165925	1	DAPPUscaffold_15	DAPPUDRAFT_301829	165398	167438	None	13212	1024	111011	No_or_no_constitutive_exon
TGAAAGCTTCCAAACTCTTAACAGACTCACGCTCTCTTTTGTTGGGACAGGT	293262	293420	293470	293418	-1	DAPPUscaffold_15	DAPPUDRAFT_187852	291230	296173	None	13212	1024	111011	No_or_no_constitutive_exon
AGCTCCTTGTGTTAGAAAATTTAAAATTTAAAAGATTTTTTCGTGGGAAGGT	477420	477636	477370	477422	1	DAPPUscaffold_15	DAPPUDRAFT_127919	476378	478001	None	13212	1024	111011	No_or_no_constitutive_exon
GGTTACTGTTTACTCATTTTTCTCCACCTTTTTTTTTTGGGAAACGCCAGGA	607914	608047	608097	608045	-1	DAPPUscaffold_15	DAPPUDRAFT_240048	603393	614031	None	13212	1024	111011	No_or_no_constitutive_exon
GGATAATCTTCTACCCTGTGTCTGTTAAAAACATGTTTGGGTGGAAAAAGGG	638892	639003	638842	638894	1	DAPPUscaffold_15	DAPPUDRAFT_195083	638059	641050	None	13212	1024	111011	No_or_no_constitutive_exon
CGTTTCTTTTACAACTCTCCTTTTAATTGTTTGCCTTTTGGGTTGGGCAGAG	739174	739425	739124	739176	1	DAPPUscaffold_15	DAPPUDRAFT_301932	737887	740621	None	13212	1024	111011	No_or_no_constitutive_exon
TTTGCAAGACACAGTCTCAGAGCAATCGTTTTCTTCTTTCGACTGGGCAGGG	1003848	1004195	1003798	1003850	1	DAPPUscaffold_15	DAPPUDRAFT_195138	1002795	1004195	None	13212	1024	111011	No_or_no_constitutive_exon
TTGACCTGTGGACTTGTTTAAATATTCATTTGTCTGGGGGGAGTATACAGAA	1047121	1047302	1047071	1047123	1	DAPPUscaffold_15	DAPPUDRAFT_315823	1046002	1049287	None	13212	1024	111011	No_or_no_constitutive_exon
CGACTGGCGTCTCATTGCGTCTCATTTCTTGTTATGATGGTGGCGGGCAGAT	1065818	1066111	1065768	1065820	1	DAPPUscaffold_15	DAPPUDRAFT_100635	1064686	1076003	None	13212	1024	111011	No_or_no_constitutive_exon
TTTCCCATGATCGTCAATTCAACAATTTTGACTTTTGACTGGGTGGACAGGA	1164163	1165723	1165773	1165721	-1	DAPPUscaffold_15	DAPPUDRAFT_301952	1164163	1173337	None	13212	1024	111011	No_or_no_constitutive_exon
TTGTTTTTCTCAAAGGCTTCCATCATTGAATCGACTGGGAGTGGTGGGAGCT	1328698	1328791	1328648	1328700	1	DAPPUscaffold_15	DAPPUDRAFT_301963	1326168	1330725	None	13212	1024	111011	No_or_no_constitutive_exon
TTTATCCGAGATGCATTGTCCTTTACACTGTTCTTAATCGGGAACTGTAGGA	1354254	1354408	1354458	1354406	-1	DAPPUscaffold_15	DAPPUDRAFT_347826	1352089	1354801	TRY1	13212	1024	111011	No_or_no_constitutive_exon
ATACTCCTTTTTTTTCTCCCCTTTTTCTTTTTCCCTTCCGGGATCGATAGAA	1407814	1408003	1408053	1408001	-1	DAPPUscaffold_15	DAPPUDRAFT_301966	1405790	1414791	None	13212	1024	111011	No_or_no_constitutive_exon
TCTCCAACGACCGACCCATCTAGTCCATTTTTAGTTTATTCAATGGGTAGGA	1426782	1426868	1426918	1426866	-1	DAPPUscaffold_15	DAPPUDRAFT_240211	1422985	1428050	None	13212	1024	111011	No_or_no_constitutive_exon
AATTTTGGAGATATTTAAGTATTTGCCTATTATTTTCCTTGGGTGCGAAGTT	464421	464559	464609	464557	-1	DAPPUscaffold_14	DAPPUDRAFT_47624	463200	465143	None	13212	1024	111011	No_or_no_constitutive_exon
AAACATAAAGACTGATTCTAATTTATTTAAAAACATTTTTGGGATAAAAGGA	582519	582562	582469	582521	1	DAPPUscaffold_14	DAPPUDRAFT_209917	579318	582562	None	13212	1024	111011	No_or_no_constitutive_exon
ATATTTCCAGATGAAATTCCTCAATGACTTGTATTCTTGTTGGGCAAAAGCT	872446	872553	872603	872551	-1	DAPPUscaffold_14	DAPPUDRAFT_301628	872031	877325	None	13212	1024	111011	No_or_no_constitutive_exon
TTCTAGAAAAATTAATTTAACCGAAATATCTTCTTGGGATGTATAAAAAGGT	880353	880559	880609	880557	-1	DAPPUscaffold_14	DAPPUDRAFT_315464	878577	884617	None	13212	1024	111011	No_or_no_constitutive_exon
AGCGGCACTCTGATGCCCACCGAATGGACCCGTCATCTTCGTCGGGGCAGCA	977513	977573	977623	977571	-1	DAPPUscaffold_14	DAPPUDRAFT_301634	973754	984486	None	13212	1024	111011	No_or_no_constitutive_exon
CCGGCAGTGTTCCTAGAAACGCTAATGAATAACACTAATAGCAGTGGGAGGA	1105968	1106527	1105918	1105970	1	DAPPUscaffold_14	DAPPUDRAFT_23160	1100901	1106527	None	13212	1024	111011	No_or_no_constitutive_exon
CGTTTTTTTCGGTTTCCGTTTTTTTTTCTTTACGTTTATTTACGGGGTAGTA	1399484	1399625	1399675	1399623	-1	DAPPUscaffold_14	DAPPUDRAFT_301655	1396936	1400976	None	13212	1024	111011	No_or_no_constitutive_exon
TACTGGCCAATAATGAAATTTGGGTTGGCTAATCGGGGGAAAAAAAATAGAG	1414104	1414795	1414845	1414793	-1	DAPPUscaffold_14	DAPPUDRAFT_301656	1414104	1415307	None	13212	1024	111011	No_or_no_constitutive_exon
CAACAACAACCCGCACCTCCTGAACTCGGCGGTGGTGACGACGGCGGGAGCC	69038	69280	69330	69278	-1	DAPPUscaffold_16	DAPPUDRAFT_48415	62619	70346	None	13212	1024	111011	No_or_no_constitutive_exon
TTTACTAAATTAAATGAAGGCCGTCGGTGAGTTGGTTGAAAGACGGGCAGAG	68437	68869	68919	68867	-1	DAPPUscaffold_16	DAPPUDRAFT_48415	62619	70346	None	13212	1024	111011	No_or_no_constitutive_exon
GATTGATCCAAATCTTAAAAGACGGAAAGCAACAACTCGGGAAATTGCAGAA	101493	101856	101906	101854	-1	DAPPUscaffold_16	DAPPUDRAFT_100775	101493	102689	None	13212	1024	111011	No_or_no_constitutive_exon
GTGCCTATTTATGGTTATCAATATTTTGATTTGGCTCGGGACGGAAATAGAT	383545	383630	383680	383628	-1	DAPPUscaffold_16	DAPPUDRAFT_302114	380495	385545	None	13212	1024	111011	No_or_no_constitutive_exon
AAAAAAATGAAATAGAAATTGATTGACGTTTGGTTTGCTAATGGGAACAGAT	668831	669153	668781	668833	1	DAPPUscaffold_16	DAPPUDRAFT_302120	667382	669571	None	13212	1024	111011	No_or_no_constitutive_exon
GCTTTAAAAGTCAAAGGAAAGTACCCGGACGACATTTGGCTAGAAGGGAGAA	869588	869943	869538	869590	1	DAPPUscaffold_16	DAPPUDRAFT_48503	869166	869943	None	13212	1024	111011	No_or_no_constitutive_exon
GTCTATAATAATATTTGTTTTGTTTTTTTTTTGGTATTATGGGGTGACAGAG	952009	952840	952890	952838	-1	DAPPUscaffold_16	DAPPUDRAFT_302077	952009	954052	None	13212	1024	111011	No_or_no_constitutive_exon
TTTTTACAATCAACTAATTTTTCTATTTTGTGTTTGGCGGGGATACATAGAA	970231	970371	970181	970233	1	DAPPUscaffold_16	DAPPUDRAFT_240485	968238	976430	None	13212	1024	111011	No_or_no_constitutive_exon
AACGAGCACGGGCTCGGCAAAGAAATTTTCAATCTATTGACGGGAAAAAGGG	1309542	1310017	1310067	1310015	-1	DAPPUscaffold_16	DAPPUDRAFT_240584	1309542	1310212	None	13212	1024	111011	No_or_no_constitutive_exon
TTTCCACGCCTATCAAAATGATTTCTAATGTTCTTTTTTGGGGTGGCCAGGT	29552	29835	29502	29554	1	DAPPUscaffold_17	DAPPUDRAFT_316214	27905	30065	None	13212	1024	111011	No_or_no_constitutive_exon
ATGTCTTGTAAAAATTGTCAATTTTGAACTTTCATTTAAATAATAGGGAGCC	42512	42683	42462	42514	1	DAPPUscaffold_17	DAPPUDRAFT_48702	42293	43289	None	13212	1024	111011	No_or_no_constitutive_exon
TTTGGATGGATTCATTCCCTGACGTTATATAATACCGGGAAATCAAATAGGC	64643	64896	64946	64894	-1	DAPPUscaffold_17	DAPPUDRAFT_316222	64148	66509	None	13212	1024	111011	No_or_no_constitutive_exon
CCAGCCATTTTTCCCAAGAAGAAGCTTTATTTTTTTTCTTTTGGGGGGAGGG	272714	272911	272664	272716	1	DAPPUscaffold_17	DAPPUDRAFT_240737	270202	272911	None	13212	1024	111011	No_or_no_constitutive_exon
TTCGTTTTTCTCACGAAAATTTTTTTGTTTCGACTGGGCGATACAAAAAGGT	494243	494725	494193	494245	1	DAPPUscaffold_17	DAPPUDRAFT_240796	491507	495355	None	13212	1024	111011	No_or_no_constitutive_exon
AACATAAATTTTGTTTTCCAATTACCTTGTAATTATCTTTTGTGGGAAAGAA	586180	586267	586130	586182	1	DAPPUscaffold_17	DAPPUDRAFT_101194	585895	588030	None	13212	1024	111011	No_or_no_constitutive_exon
TAATTAATTATTTGTATTCAAATTAATTTGATTCATTTCGGGTTGAAAAGGT	1449308	1449466	1449258	1449310	1	DAPPUscaffold_17	DAPPUDRAFT_25937	1448974	1450015	None	13212	1024	111011	No_or_no_constitutive_exon
AAAGGGAAAGGGGAAATCCAATCCCGCAACACACCAGGGGAGGGAACAAGAT	1500725	1500753	1500675	1500727	1	DAPPUscaffold_17	DAPPUDRAFT_48816	1494537	1505473	None	13212	1024	111011	No_or_no_constitutive_exon
TTGGCGATTCATTTCAATTATCGTGAATGTTTTTTTTTACCGGGAATCAGAG	1519183	1519291	1519341	1519289	-1	DAPPUscaffold_17	DAPPUDRAFT_195543	1518654	1520389	None	13212	1024	111011	No_or_no_constitutive_exon
TGACTTACTAACTCGGATGATGTAACAAATTTATTTCCTGCGGGACACAGAG	243120	243547	243070	243122	1	DAPPUscaffold_21	DAPPUDRAFT_346937	242253	243735	UVOP	13212	1024	111011	No_or_no_constitutive_exon
AATTCTCAATCCTAGTTTAGTAAAATCTTTGTTAAAATTAACGGGTGTAGAT	295727	296672	295677	295729	1	DAPPUscaffold_21	DAPPUDRAFT_102339	295322	298586	None	13212	1024	111011	No_or_no_constitutive_exon
TGATTGTCACGTTCCGAGGATGTTTTAAGTCTATCGTGTTGGGGTTGTAGGA	420089	420248	420039	420091	1	DAPPUscaffold_21	DAPPUDRAFT_317527	416283	421071	None	13212	1024	111011	No_or_no_constitutive_exon
TGTTGTGGGGTGGGGTTGTGGTGTTGGGGTGTTTTATTCGGTGCGGGCAGAC	819839	820045	819789	819841	1	DAPPUscaffold_21	DAPPUDRAFT_50150	815051	839828	None	13212	1024	111011	No_or_no_constitutive_exon
AGAAATCATTAATTTTGAAAAAAATGTTTGGAATGTGTGGGACAAATCAGGA	824576	824789	824526	824578	1	DAPPUscaffold_21	DAPPUDRAFT_50150	815051	839828	None	13212	1024	111011	No_or_no_constitutive_exon
TAATTATTTTGTGACTTTCTATTATTGTGAGTGATTTGATGGGAATTAAGAT	843752	843887	843937	843885	-1	DAPPUscaffold_21	DAPPUDRAFT_317600	842008	844319	None	13212	1024	111011	No_or_no_constitutive_exon
TTCACGAGTGGGAAATTAATTATTTTCTAATTTGTGTGGGGGAAAAAAAGCT	1054267	1054398	1054217	1054269	1	DAPPUscaffold_21	DAPPUDRAFT_317645	1052958	1055088	None	13212	1024	111011	No_or_no_constitutive_exon
TATACTATTTCCGTACGATAACACATTTATTGTCATGCGTTATGGGATAGAC	1121366	1125452	1121316	1121368	1	DAPPUscaffold_21	DAPPUDRAFT_303490	1116955	1126508	None	13212	1024	111011	No_or_no_constitutive_exon
TCTAATATCTCCAAAATACCTATTCTGTTTCACGCATTTAACTGGGACAGAA	1218301	1218453	1218251	1218303	1	DAPPUscaffold_21	DAPPUDRAFT_317679	1203623	1218453	None	13212	1024	111011	No_or_no_constitutive_exon
CGAATCGAAATTTTTTAAAAATAATCGGATGCTTTTTTGGGAATGAACAGGT	1422158	1422328	1422378	1422326	-1	DAPPUscaffold_21	DAPPUDRAFT_303503	1421344	1423760	None	13212	1024	111011	No_or_no_constitutive_exon
TATTTAGTGTAGACTCTTTTTTTTTAACCGGCCCCCTTGGGGGGCGGCAGGA	27309	27570	27620	27568	-1	DAPPUscaffold_19	DAPPUDRAFT_101809	27309	32656	None	13212	1024	111011	No_or_no_constitutive_exon
TTTTCGCCTGTCGTTGGTGCTCTTTTATTATGTATTCATTTTGGGGATAGAA	153424	153432	153482	153430	-1	DAPPUscaffold_19	DAPPUDRAFT_241601	142151	173514	None	13212	1024	111011	No_or_no_constitutive_exon
ACGGCGGTTTCTTCATCATTTTTGTTTTGTTTTCCCTGTTGGGGATGCAGGC	458620	458739	458789	458737	-1	DAPPUscaffold_19	DAPPUDRAFT_317041	457027	468208	None	13212	1024	111011	No_or_no_constitutive_exon
TTTCATAATGAAAACCGGACATTTCATTTCTTTGCAACTCTGGGGGGCAGAT	671358	671499	671549	671497	-1	DAPPUscaffold_19	DAPPUDRAFT_101895	667706	677376	None	13212	1024	111011	No_or_no_constitutive_exon
TTATTTATCGATTTTGCAATTGTTTCTTTTTTCGGGGGTTGGGTGAGCAGTT	714651	714975	714601	714653	1	DAPPUscaffold_19	DAPPUDRAFT_302859	710778	714975	None	13212	1024	111011	No_or_no_constitutive_exon
AATAAGAAAATTGAAAAATGGTTGTTTTTGGCGCCCTTGATGGGGTGTAGGT	853266	853518	853568	853516	-1	DAPPUscaffold_19	DAPPUDRAFT_49585	852817	853800	None	13212	1024	111011	No_or_no_constitutive_exon
ATTCTTATCCTTCAAATACACTAACATCATTTCCTTTTTGGGTAAATTAGTT	972609	972831	972881	972829	-1	DAPPUscaffold_19	DAPPUDRAFT_241731	969766	978482	None	13212	1024	111011	No_or_no_constitutive_exon
AATTTCTATTTGGAAAACTTTGATAACCTTCCGTTCTTGGGCTGAAGCAGAA	1088487	1088724	1088437	1088489	1	DAPPUscaffold_19	DAPPUDRAFT_101971	1087222	1088724	None	13212	1024	111011	No_or_no_constitutive_exon
TTTTGATAATTAGATCATAAGACTACTTTTTTACCCTAAAACCGGGATAGGG	1101709	1101911	1101659	1101711	1	DAPPUscaffold_19	DAPPUDRAFT_317132	1099962	1101911	None	13212	1024	111011	No_or_no_constitutive_exon
ATACTTTGGTGCGAACAAATTTTAATTAAATTTTTTATTTATTGGGACAGAT	1131851	1131890	1131801	1131853	1	DAPPUscaffold_19	DAPPUDRAFT_49696	1131354	1132925	None	13212	1024	111011	No_or_no_constitutive_exon
TCGTTTTCTTTAATTAGTGTCTTTTGTTTCTTCTTTGGGTTGGAATATAGCG	1161981	1162145	1162195	1162143	-1	DAPPUscaffold_19	DAPPUDRAFT_302879	1156409	1163076	None	13212	1024	111011	No_or_no_constitutive_exon
TCGACTTGATTTGCATAATTGATTTTTATCTTTGGGGGTCGAAAAAACAGTT	1159754	1159963	1160013	1159961	-1	DAPPUscaffold_19	DAPPUDRAFT_302879	1156409	1163076	None	13212	1024	111011	No_or_no_constitutive_exon
ACTTGTTTTCATTTTTGACTTCATTTCATCTAAAAATTGGGTGAAAACAGGT	1292439	1292584	1292389	1292441	1	DAPPUscaffold_19	DAPPUDRAFT_49453	1283243	1293305	None	13212	1024	111011	No_or_no_constitutive_exon
TTTAAGATCAACATTCCAAGTTTAAAAAAAAATCAATTTTGGGTGATTAGAC	23039	23090	22989	23041	1	DAPPUscaffold_18	DAPPUDRAFT_316590	19504	23228	None	13212	1024	111011	No_or_no_constitutive_exon
TGTGATTTACTGTAACACTGATTGCATTTGTGTCGTTGTAACACGGGCAGAA	117531	117732	117481	117533	1	DAPPUscaffold_18	DAPPUDRAFT_302589	115182	118168	None	13212	1024	111011	No_or_no_constitutive_exon
TGAACGTTTTATTCGATTTAGTTCATTTTTTTTCCTTGGGGGGAATTTAGTT	653720	653815	653670	653722	1	DAPPUscaffold_18	DAPPUDRAFT_302543	652772	654427	None	13212	1024	111011	No_or_no_constitutive_exon
GTATAAATCCCCGTGTTTTCAAAAATACTGTGGGGTTATTGGGTTGACAGGT	816409	816815	816865	816813	-1	DAPPUscaffold_18	DAPPUDRAFT_302547	816409	818124	None	13212	1024	111011	No_or_no_constitutive_exon
TCGTAATTATTCACGACATTCGTTTTGCATCATTAACTGGGGGAGAACAGAT	896847	897187	896797	896849	1	DAPPUscaffold_18	DAPPUDRAFT_316815	892799	897187	None	13212	1024	111011	No_or_no_constitutive_exon
AAGAAGAAGAAGACATTAGTCAATTTATGACAACACTGGGCATGAGCGAGGG	933074	933190	933240	933188	-1	DAPPUscaffold_18	DAPPUDRAFT_316830	932933	933885	None	13212	1024	111011	No_or_no_constitutive_exon
ACAGCTCAAAACCGTGAGTTTTGTGGAGTTTGCTTCATTCGGGGGTACAGGT	982973	983221	982923	982975	1	DAPPUscaffold_18	DAPPUDRAFT_101682	982247	983221	None	13212	1024	111011	No_or_no_constitutive_exon
ATCCTGTACAAGATTTGATCACAAATAAAAAATTTATTTTGGGCACGCAGGT	1187444	1187587	1187394	1187446	1	DAPPUscaffold_18	DAPPUDRAFT_49162	1186789	1187973	None	13212	1024	111011	No_or_no_constitutive_exon
GGCTGAATGTTAACCTTCAATTGGAAAAATCAATTACACCCGGGCGACAGGT	1225959	1226165	1225909	1225961	1	DAPPUscaffold_18	DAPPUDRAFT_302649	1225344	1228204	None	13212	1024	111011	No_or_no_constitutive_exon
TCAATCTATTCTATTACGTAAAATTTAAATTCATTGAATTGTTGGGATAGGG	1293922	1294201	1293872	1293924	1	DAPPUscaffold_18	DAPPUDRAFT_223905	1292961	1294526	None	13212	1024	111011	No_or_no_constitutive_exon
TTTATTGTGTTCGGAAATGCATTCATCACTGACGCAAGTTTGACGGGCAGGT	1384947	1385318	1384897	1384949	1	DAPPUscaffold_18	DAPPUDRAFT_302657	1381654	1386380	None	13212	1024	111011	No_or_no_constitutive_exon
CATCGATCCATTTTTTAATTTTTCCTTTTTCTTATTTCTTTGCAGGGAAGAA	1424353	1425139	1424303	1424355	1	DAPPUscaffold_18	DAPPUDRAFT_241577	1420735	1432192	None	13212	1024	111011	No_or_no_constitutive_exon
AGTGGCGGCAGCGTGAGTGGATCAGGAGGCGGATCGGGTGGAGGTTTGAGGC	1445867	1446078	1445817	1445869	1	DAPPUscaffold_18	DAPPUDRAFT_49079	1445613	1446618	None	13212	1024	111011	No_or_no_constitutive_exon
ACTCTGTGTAACCTTTTCTTTCTTTTCTTTGTTCAATTTGGGTGAAATAGGA	319850	320015	319800	319852	1	DAPPUscaffold_20	DAPPUDRAFT_317232	319024	322738	None	13212	1024	111011	No_or_no_constitutive_exon
TAGTTGATTGGATGTTGCCCATTTGAACGGCATTTTATGGGTGACGACAGGA	332564	332721	332771	332719	-1	DAPPUscaffold_20	DAPPUDRAFT_317235	332222	334077	None	13212	1024	111011	No_or_no_constitutive_exon
ACAATTTGACTGTTTGTCTTACATAACGCTATTATACTTCACACGGGCAGGA	367281	367847	367897	367845	-1	DAPPUscaffold_20	DAPPUDRAFT_317240	366189	368865	None	13212	1024	111011	No_or_no_constitutive_exon
GAATATCCTGGCCACTACATCATCTTTGTTTTTTTGCCTGGGACTCAAAGTA	387310	387599	387260	387312	1	DAPPUscaffold_20	DAPPUDRAFT_102093	385490	388504	None	13212	1024	111011	No_or_no_constitutive_exon
AAGAATTCCCTTTTCGTTGTTTGCTTCTACTCGATTTTGGGTTGGAACAGGA	398174	398201	398124	398176	1	DAPPUscaffold_20	DAPPUDRAFT_241916	397188	398201	None	13212	1024	111011	No_or_no_constitutive_exon
CTCTTTTTTGAACACTTTTCTTGTATCATCGTTGTCTTGCCTGGGTGAAGGA	405545	405597	405495	405547	1	DAPPUscaffold_20	DAPPUDRAFT_188032	404872	406195	None	13212	1024	111011	No_or_no_constitutive_exon
GCTTTAACGAGTTGTTTTTTTTTTTAATTATTTTTTGAATGGGACGACAGCC	529194	529821	529871	529819	-1	DAPPUscaffold_20	DAPPUDRAFT_211072	527337	533695	None	13212	1024	111011	No_or_no_constitutive_exon
TTGTCCTGTTTTTTTTGTTTGTTTTTTTTTTTTGGGGTGGGGGGGGATAGGT	702763	702887	702713	702765	1	DAPPUscaffold_20	DAPPUDRAFT_196031	702265	705445	None	13212	1024	111011	No_or_no_constitutive_exon
TTACTCTAATGCTGAGAACAAAACGTAATCGTCTTTGGGTTTTAAAAAAGGT	952269	952334	952219	952271	1	DAPPUscaffold_20	DAPPUDRAFT_224144	951905	952673	None	13212	1024	111011	No_or_no_constitutive_exon
TCCTGATTTTTCTCAATGGTTCTATTTTCGACAAAATCGATGGGGACAAGGT	1076475	1076567	1076617	1076565	-1	DAPPUscaffold_20	DAPPUDRAFT_49977	1068961	1080013	None	13212	1024	111011	No_or_no_constitutive_exon
CTTGACTCGTCTTCATTTGTAAATATTAATCAATATTTGGTTGGGAAAAGGT	1082372	1082487	1082537	1082485	-1	DAPPUscaffold_20	DAPPUDRAFT_102226	1081701	1083208	None	13212	1024	111011	No_or_no_constitutive_exon
ATACTCACTAGCTGCTGCTGCTCTCGTTTTTTTTCTGTTTTTGGGGACAGAG	1248684	1249053	1248634	1248686	1	DAPPUscaffold_20	DAPPUDRAFT_5648	1246132	1249053	None	13212	1024	111011	No_or_no_constitutive_exon
AAGAAAAACAAATTTGAAATTCCCATTTCTTTTTTGGGGAAAAAATTCAGGT	1269410	1269543	1269593	1269541	-1	DAPPUscaffold_20	DAPPUDRAFT_303360	1263362	1272641	None	13212	1024	111011	No_or_no_constitutive_exon
ATACTACTGGAGGTTTCCCTCGTTGCTATTGGGTAAGTCTGGGAATACAGGC	255483	255608	255433	255485	1	DAPPUscaffold_22	DAPPUDRAFT_242529	254608	257929	None	13212	1024	111011	No_or_no_constitutive_exon
TATCATAATGATAATTTAATAATGACGATATTATCATTTCGGGGTTGAAGCT	627419	627552	627369	627421	1	DAPPUscaffold_22	DAPPUDRAFT_317833	626729	628998	None	13212	1024	111011	No_or_no_constitutive_exon
CTGTTAGGATCCATAAGTTAAGTGTTCATTCCAACCTTTTTTGGGTAAAGAT	1221457	1221553	1221407	1221459	1	DAPPUscaffold_22	DAPPUDRAFT_242777	1221172	1222669	None	13212	1024	111011	No_or_no_constitutive_exon
CGATGGCGTCGTTTCGGTCCGTCCGTCTTCTTCCTTATCGGGAGGAACAGAC	1334209	1334469	1334519	1334467	-1	DAPPUscaffold_22	DAPPUDRAFT_50373	1331417	1337705	None	13212	1024	111011	No_or_no_constitutive_exon
ATGTTTGTTTGGCTCATTATTATATTGAAATTTTGGGGTTGTAATAATAGCC	77882	78014	78064	78012	-1	DAPPUscaffold_23	DAPPUDRAFT_224348	75182	81414	None	13212	1024	111011	No_or_no_constitutive_exon
GAATTTATCTGCATTCAACTTACTACTATTTTCTTGTTTTGTGGGGATAGAC	458397	458614	458347	458399	1	DAPPUscaffold_23	DAPPUDRAFT_303668	457714	458614	None	13212	1024	111011	No_or_no_constitutive_exon
CGGGGTAATTTAATTTGATTTGATTGGATTCGATTGCAATTGGGCCAAAGGT	521897	522148	521847	521899	1	DAPPUscaffold_23	DAPPUDRAFT_50562	521576	529259	None	13212	1024	111011	No_or_no_constitutive_exon
GACGCGGAAGGAGAGCGGCGAGCGGTCGCGGGGGGCGGGCAACAGCAAAGGC	527193	527474	527143	527195	1	DAPPUscaffold_23	DAPPUDRAFT_50562	521576	529259	None	13212	1024	111011	No_or_no_constitutive_exon
TATTATTAATATTATTTTTTAATATCTTAATTTTCTTTCGGGAATTGTAGAT	566497	566659	566709	566657	-1	DAPPUscaffold_23	DAPPUDRAFT_102851	565384	567358	None	13212	1024	111011	No_or_no_constitutive_exon
CTTTTATTGCATTTATAGAGAAACGTCTTAATTTACAACCCGGGCAGCAGCC	667906	668033	668083	668031	-1	DAPPUscaffold_23	DAPPUDRAFT_196460	666299	669364	None	13212	1024	111011	No_or_no_constitutive_exon
TGATTTTTAATTTTCGGTTGTTTTTTCTTTCTCTTTCACATGGGCGACAGGT	672875	673002	673052	673000	-1	DAPPUscaffold_23	DAPPUDRAFT_50546	672086	673558	None	13212	1024	111011	No_or_no_constitutive_exon
TCCCAAATTAAAAAACAAAGTTATTTTATTTCTTCATTTGGGAATAACAGGA	908155	908165	908215	908163	-1	DAPPUscaffold_23	DAPPUDRAFT_243033	905428	915393	None	13212	1024	111011	No_or_no_constitutive_exon
GGGAATTTGAATATTATTAAGTCGCCTATTTTGCATTTGAACACAGGGAGTC	1027798	1027963	1028013	1027961	-1	DAPPUscaffold_23	DAPPUDRAFT_303785	1020713	1029967	None	13212	1024	111011	No_or_no_constitutive_exon
CGATCCAAGTTTGGTTTCGCCATGGCCGGCCACAGCGGTGGTGGGGCAAGTA	26444	26716	26766	26714	-1	DAPPUscaffold_24	DAPPUDRAFT_50916	22871	29433	None	13212	1024	111011	No_or_no_constitutive_exon
CCTTATCGTTTTCTAATCTTTTTGTTTATTGTCTTTTCTCTTGCAGGGAGTA	114048	114180	113998	114050	1	DAPPUscaffold_24	DAPPUDRAFT_20079	107166	127843	None	13212	1024	111011	No_or_no_constitutive_exon
AAACAAAATTAAAATTAATGATTTTCTTATGAACGGTGGGGAAAAAAAAGAG	187869	187912	187819	187871	1	DAPPUscaffold_24	DAPPUDRAFT_50786	186439	187912	None	13212	1024	111011	No_or_no_constitutive_exon
TCATTTCTTTTATTCTATCATTCAATTGTTGTTTTGTTTTTGGGGTATAGAA	225877	225980	225827	225879	1	DAPPUscaffold_24	DAPPUDRAFT_50984	213344	237768	None	13212	1024	111011	No_or_no_constitutive_exon
TCTCTCTTTGTGTTTGTATTATATCGGAACATCTTGATGGGAACACATAGTC	237479	237768	237429	237481	1	DAPPUscaffold_24	DAPPUDRAFT_50984	213344	237768	None	13212	1024	111011	No_or_no_constitutive_exon
CTCATTTCCAATCAGTTTGTGCTGTGCAATTCACGAGCTGGCGGGAACAGCG	471121	471264	471314	471262	-1	DAPPUscaffold_24	DAPPUDRAFT_303902	470514	475203	None	13212	1024	111011	No_or_no_constitutive_exon
GAACAAAAAAAAAAAACAAAAAAATCTTTTTCTTTTATCCAATTGGGCAGAG	550887	551011	551061	551009	-1	DAPPUscaffold_24	DAPPUDRAFT_318247	550667	554155	None	13212	1024	111011	No_or_no_constitutive_exon
TGAATGTGTTGGCTTAATGACGCACATTTTGGGTTTTTCCACAGGGCCAGCG	638643	638939	638593	638645	1	DAPPUscaffold_24	DAPPUDRAFT_196636	637342	640291	None	13212	1024	111011	No_or_no_constitutive_exon
TTTCCATCCAAAAATGAAGGATATAACATTTTTGAATGGGAAAATTCAAGTC	795653	795849	795899	795847	-1	DAPPUscaffold_24	DAPPUDRAFT_103117	795369	798152	None	13212	1024	111011	No_or_no_constitutive_exon
TCTTTACATTTCTGAATTGTGTCTTACCTTGTGGTTTTGATGGGGTGCAGGT	834400	834628	834678	834626	-1	DAPPUscaffold_24	DAPPUDRAFT_318313	834400	836504	None	13212	1024	111011	No_or_no_constitutive_exon
TCATTTGATTGAATAATTTTTTGTTTTTTTTTTTCCTTTGGGACTCGAAGAA	897566	897827	897516	897568	1	DAPPUscaffold_24	DAPPUDRAFT_318324	894768	900967	None	13212	1024	111011	No_or_no_constitutive_exon
TTCAAGAAAAAAGTCTTACAGTATGAATAAAAATTTCAAAACCAGGGAAGAA	939913	939986	940036	939984	-1	DAPPUscaffold_24	DAPPUDRAFT_243335	939113	940123	None	13212	1024	111011	No_or_no_constitutive_exon
TTAATTGCGAATCATGACATGCGGTACTACCGCTCATTGGGGACATGTAGGA	946426	946738	946788	946736	-1	DAPPUscaffold_24	DAPPUDRAFT_318338	943546	949130	None	13212	1024	111011	No_or_no_constitutive_exon
AATTTAAAAAAAGGAGACGATTTCTAATTTATTTGGGGGATTGAATGAAGGA	945581	945786	945836	945784	-1	DAPPUscaffold_24	DAPPUDRAFT_318338	943546	949130	None	13212	1024	111011	No_or_no_constitutive_exon
ATCAAATTAAATTATTGAAATCAATTCAATCATTTTTTTACGGGCGCAAGGC	1063230	1063475	1063525	1063473	-1	DAPPUscaffold_24	DAPPUDRAFT_51007	1062170	1063812	None	13212	1024	111011	No_or_no_constitutive_exon
GCATACTTTAAAATCAGCTCGAATAAATATTATATCTATTGGGAGCACAGCA	1093980	1094164	1094214	1094162	-1	DAPPUscaffold_24	DAPPUDRAFT_303875	1093138	1095093	None	13212	1024	111011	No_or_no_constitutive_exon
TTTTTTGTACTTAAACGTGATTTTCTGGAAAATCAATCTTTGGGGGGCAGGT	1187521	1187627	1187471	1187523	1	DAPPUscaffold_24	DAPPUDRAFT_243400	1187175	1191314	None	13212	1024	111011	No_or_no_constitutive_exon
CTTTTATTTAAATATTATTATTTATTTATTTATTTTTTAAATGGGAATAGAT	1234317	1235092	1234267	1234319	1	DAPPUscaffold_24	DAPPUDRAFT_303955	1229977	1235092	None	13212	1024	111011	No_or_no_constitutive_exon
GTAATTGGATTTAACATTTTCTTTTCTTTTCGTTTTGGTGGGATGAGCAGAT	1253644	1253852	1253594	1253646	1	DAPPUscaffold_24	DAPPUDRAFT_51037	1253013	1257430	None	13212	1024	111011	No_or_no_constitutive_exon
CGAATTTTCTTTTTAATTGAATTTTTTTTGGAAATTCTTTGACTGGGCAGAG	1281690	1282273	1281640	1281692	1	DAPPUscaffold_24	DAPPUDRAFT_318416	1280759	1286904	None	13212	1024	111011	No_or_no_constitutive_exon
TTTGAATGTAAAAATAACCGGATTCATTTCTTTGTGCCATCTGGGAATAGAT	50155	50360	50105	50157	1	DAPPUscaffold_25	DAPPUDRAFT_382	47262	53103	None	13212	1024	111011	No_or_no_constitutive_exon
TTTGCGTTTACCCTGTAAGAATATTGATTTACTTTTGGGGGATGAAACAGAA	262617	262709	262567	262619	1	DAPPUscaffold_25	DAPPUDRAFT_318465	262057	262846	None	13212	1024	111011	No_or_no_constitutive_exon
TCCGATTTAAACACCCATTTATTGATCAGAGTTCATTTCTTGGGGTACAGGA	262776	262846	262726	262778	1	DAPPUscaffold_25	DAPPUDRAFT_318465	262057	262846	None	13212	1024	111011	No_or_no_constitutive_exon
GTAATAGCTCCTTAAATAAATGGCCTTACTTTTATCATTGGGAAAAAAAGGT	276674	276894	276944	276892	-1	DAPPUscaffold_25	DAPPUDRAFT_318470	274777	279278	None	13212	1024	111011	No_or_no_constitutive_exon
TAAGTAATACAAGACTTTAAATGACTGAAATCTGGGGGGTAAAAAACAAGGA	306619	306759	306809	306757	-1	DAPPUscaffold_25	DAPPUDRAFT_318475	301424	307052	None	13212	1024	111011	No_or_no_constitutive_exon
CTATACAGCGCACTCTAGTCATGGCGTTTAATTATTTAAATTGGGAATAGAA	302297	302445	302495	302443	-1	DAPPUscaffold_25	DAPPUDRAFT_318475	301424	307052	None	13212	1024	111011	No_or_no_constitutive_exon
TTGTGTCGCCGTCATTATTATTGTTATATATTCTGCTGGGTGGATAATAGGT	357073	357350	357023	357075	1	DAPPUscaffold_25	DAPPUDRAFT_304085	356052	357350	None	13212	1024	111011	No_or_no_constitutive_exon
TTTTCAATACAGATTCTCATTGCTATGTTATTCCTTTTTCCGATGGGTAGAA	424872	424953	425003	424951	-1	DAPPUscaffold_25	DAPPUDRAFT_196840	424357	425159	None	13212	1024	111011	No_or_no_constitutive_exon
ACATCATTTAAAGGTAATATCATCATGTCTGGATGGCGTTGGGTGGTTAGGA	448744	448991	448694	448746	1	DAPPUscaffold_25	DAPPUDRAFT_346964	446152	452002	PTEROPSIN6	13212	1024	111011	No_or_no_constitutive_exon
ACATCATTTAAAGGTAATATCATCATGTCTGCTTGGCGTTGGGTGGTTAGGA	461372	461619	461322	461374	1	DAPPUscaffold_25	DAPPUDRAFT_346984	460742	464047	PTEROPSIN7	13212	1024	111011	No_or_no_constitutive_exon
ACATCATTTAAAGGTAATATCATCATGTCTGCTTGGCGTTGGGTGGTTAGGA	485768	486018	485718	485770	1	DAPPUscaffold_25	DAPPUDRAFT_346985	484110	488573	PTEROPSIN8	13212	1024	111011	No_or_no_constitutive_exon
ATCATGGTCGAATATCGTTACTAATTTTTGTTTGTTTGGGGGCGATGTAGGT	499865	500916	500966	500914	-1	DAPPUscaffold_25	DAPPUDRAFT_304089	499865	502066	None	13212	1024	111011	No_or_no_constitutive_exon
AGGTGTCCCTGGCAACATTCACAGCGAAACGATAGGTCCGGGATGTGCAGCG	510399	510790	510349	510401	1	DAPPUscaffold_25	DAPPUDRAFT_51380	507626	511444	None	13212	1024	111011	No_or_no_constitutive_exon
CTCCGCCTTTTTTTTTTCTATCCGGGCGGAATGGGGGGGAACCAAAAAAGGA	588634	588803	588853	588801	-1	DAPPUscaffold_25	DAPPUDRAFT_318531	573493	592358	None	13212	1024	111011	No_or_no_constitutive_exon
ATACAGCTCAGGATGAAATAATTTTAACGATTAAATATCCCAGGGAATAGAA	600479	600655	600429	600481	1	DAPPUscaffold_25	DAPPUDRAFT_3545	599181	600655	None	13212	1024	111011	No_or_no_constitutive_exon
ATTTTCAGATTTTTAAATTTTGCGATTTGTTTTTCTTCATCTGGGAGAAGGC	665655	665850	665900	665848	-1	DAPPUscaffold_25	DAPPUDRAFT_211957	664186	667898	None	13212	1024	111011	No_or_no_constitutive_exon
CTTTTTAAGTGTTGAGCTGATGATGGAATCCCAATTAATCCAACGGGTAGAA	677856	678333	677806	677858	1	DAPPUscaffold_25	DAPPUDRAFT_51223	675941	678333	None	13212	1024	111011	No_or_no_constitutive_exon
GATGGCCAAATTTTTTCATTATTACCTGCTACCTTTTTTTTAAAGGGGAGAG	803927	803993	804043	803991	-1	DAPPUscaffold_25	DAPPUDRAFT_318593	803927	810532	None	13212	1024	111011	No_or_no_constitutive_exon
TTTAACAGGGCCCCATCAGACACCCGCCGTGCAGCAACACGATTTGGGAGTC	894527	894601	894477	894529	1	DAPPUscaffold_25	DAPPUDRAFT_304115	892889	895875	None	13212	1024	111011	No_or_no_constitutive_exon
TAAGTTTAGTTCACCTTAAAAATAAAATGATCCATTTTGGGATACAACAGAA	1093259	1093396	1093209	1093261	1	DAPPUscaffold_25	DAPPUDRAFT_224770	1092434	1095416	None	13212	1024	111011	No_or_no_constitutive_exon
TATTCATTTTTAAAAAGATTGTCTAACGCATTTTTTCTTTCGTGGGGTAGCA	1217624	1217799	1217849	1217797	-1	DAPPUscaffold_25	DAPPUDRAFT_224791	1217135	1220514	None	13212	1024	111011	No_or_no_constitutive_exon
CAAATTTGACTGAACCAATTTTTTTTTTCTTCAATATTGATGGGAAACAGCT	32706	32862	32912	32860	-1	DAPPUscaffold_29	DAPPUDRAFT_244605	31897	37507	None	13212	1024	111011	No_or_no_constitutive_exon
ATCATTTTTAAATGTCTAAAATTTCATTACAGCTAAAATGGGCAGAGAAGGG	61262	61582	61212	61264	1	DAPPUscaffold_29	DAPPUDRAFT_319317	51706	62165	None	13212	1024	111011	No_or_no_constitutive_exon
GATTTTTATTTATTTTTTTTATTTATTCAGGTCCAGGCAAACTGGGCAAGGC	284891	285033	285083	285031	-1	DAPPUscaffold_29	DAPPUDRAFT_197333	283252	291085	None	13212	1024	111011	No_or_no_constitutive_exon
ATGATGTGATTTTTTAATACCTAACTTTAATTGATGGGTGAAAATCACAGAC	298559	298655	298509	298561	1	DAPPUscaffold_29	DAPPUDRAFT_212402	297766	299096	None	13212	1024	111011	No_or_no_constitutive_exon
AACGATTCGGACGGGGATGCGGAACTGGCCGCAATTATTCGAGGGAAAAGCA	604795	605294	604745	604797	1	DAPPUscaffold_29	DAPPUDRAFT_25363	601985	605294	None	13212	1024	111011	No_or_no_constitutive_exon
TGGGCGTTGATTGGATGATCTAATTTATTTTTGTATTGTTGGGAAAAAAGGT	1036204	1036805	1036855	1036803	-1	DAPPUscaffold_29	DAPPUDRAFT_197428	1035461	1041444	None	13212	1024	111011	No_or_no_constitutive_exon
CCGGTATCCTTACTGATAGAAGTCCTATATAATCTGTTTACAGGGAGCAGTG	1047908	1048114	1047858	1047910	1	DAPPUscaffold_29	DAPPUDRAFT_304508	1045933	1052356	None	13212	1024	111011	No_or_no_constitutive_exon
ATAATAATAATTTACCTCGGCAAATAACGGGAATCGTGTGTTGGGAACAGGT	1236645	1236843	1236595	1236647	1	DAPPUscaffold_29	DAPPUDRAFT_244841	1236218	1236843	None	13212	1024	111011	No_or_no_constitutive_exon
GTCGGGAGGCGTCGGCGGAGTTCCCCTGTCTTCGCCGCTGGGTGGCGGAGGC	257586	257773	257823	257771	-1	DAPPUscaffold_27	DAPPUDRAFT_7063	257478	258198	None	13212	1024	111011	No_or_no_constitutive_exon
CAAGAGTGGCTGCTGTGTGTAACTGACGGGACACTTATTTCGGGACATAGGT	1046270	1046344	1046394	1046342	-1	DAPPUscaffold_27	DAPPUDRAFT_103866	1044817	1046474	None	13212	1024	111011	No_or_no_constitutive_exon
ATTTTTATTTAATATTTTTATTTTGTTTTAAAAAATTTCAAAATGGGAAGGA	347559	347783	347833	347781	-1	DAPPUscaffold_26	DAPPUDRAFT_103601	347559	348611	None	13212	1024	111011	No_or_no_constitutive_exon
TTGGCATTTATTTTTTGTCTCAATTTTGTTTCTTTCGGGGGAAAAAAAAGTG	664313	664428	664478	664426	-1	DAPPUscaffold_26	DAPPUDRAFT_51584	661238	671081	None	13212	1024	111011	No_or_no_constitutive_exon
ACAATGACAATGTGTTTTGCCTTTTCTCTCTGCCCCGATGGGATCGACAGTT	843384	843539	843334	843386	1	DAPPUscaffold_26	DAPPUDRAFT_347518	835478	849396	NRK	13212	1024	111011	No_or_no_constitutive_exon
CACTAATCGCATCGCGAATCGCAGAGTCAGTATTTCAAACATGGGAGCAGGT	877276	878688	878738	878686	-1	DAPPUscaffold_26	DAPPUDRAFT_318878	877276	880215	None	13212	1024	111011	No_or_no_constitutive_exon
TCATTAATAATTGTTATTTTATTCAAAAGTCGAGTGCTGGGCAAGAGAAGTG	408878	408984	408828	408880	1	DAPPUscaffold_30	DAPPUDRAFT_52511	406900	408984	None	13212	1024	111011	No_or_no_constitutive_exon
TCTTTTTTTAAACATAAAACAAGAGGATTTATTTGACGGGTGAAATGCAGGA	477375	477515	477325	477377	1	DAPPUscaffold_30	DAPPUDRAFT_52567	474351	477515	None	13212	1024	111011	No_or_no_constitutive_exon
GCAGAAATTTTTCCGTTATTCATTCGCTTATCTTTTTCATTCGGGAGTAGAG	578909	579032	579082	579030	-1	DAPPUscaffold_30	DAPPUDRAFT_319610	578392	580202	None	13212	1024	111011	No_or_no_constitutive_exon
GCGAAGATTTTTCCGTTGTTCATTCGCTTATCTTTTTCATTTGGGAGCAGAG	590354	590501	590551	590499	-1	DAPPUscaffold_30	DAPPUDRAFT_244963	590354	591682	None	13212	1024	111011	No_or_no_constitutive_exon
ATTTTTCCGTTGTTCAGACGTTATTATTGATCTTTTTCATTCGGGAGTAGAG	596623	596750	596800	596748	-1	DAPPUscaffold_30	DAPPUDRAFT_244965	596578	598043	None	13212	1024	111011	No_or_no_constitutive_exon
AAAATGTTCTATTAATACGAATTACAATTAAAAATAATTTGGGCCGACAGAT	775825	775998	775775	775827	1	DAPPUscaffold_30	DAPPUDRAFT_304867	771324	793752	None	13212	1024	111011	No_or_no_constitutive_exon
TTCGTTTCTTTTTTCCATGTGCTGGTTCGGTTGAACGAACGGGCGGGCAGGT	782514	782659	782464	782516	1	DAPPUscaffold_30	DAPPUDRAFT_304867	771324	793752	None	13212	1024	111011	No_or_no_constitutive_exon
TCACACAAGGCGTGAATTGGTTGCATTGATTTATTTGGGAAAATACGTAGGG	940164	940373	940114	940166	1	DAPPUscaffold_30	DAPPUDRAFT_319662	939331	940760	None	13212	1024	111011	No_or_no_constitutive_exon
AAATATTAAAATTATTTTTTTAAAAAATCTTTTTTGGGGGGGAATAAAAGGA	996282	996491	996541	996489	-1	DAPPUscaffold_30	DAPPUDRAFT_52448	995710	998663	None	13212	1024	111011	No_or_no_constitutive_exon
TGACTCAGTAACGAAAACCGATCTATGTTCTACATCATATGCGGGAACAGGA	35946	36105	36155	36103	-1	DAPPUscaffold_28	DAPPUDRAFT_103895	34519	36724	None	13212	1024	111011	No_or_no_constitutive_exon
GTCATTAGAACGAAAAAGAAGTGAGAAGAAGTCGACTGTTTAACCGGGAGCG	48626	48824	48874	48822	-1	DAPPUscaffold_28	DAPPUDRAFT_304323	44718	52447	None	13212	1024	111011	No_or_no_constitutive_exon
ACACTAACTGAAATGGCGAAATCTAATTGGTGTTTTGGGATCGAATAAAGTT	429012	429223	429273	429221	-1	DAPPUscaffold_28	DAPPUDRAFT_304348	418995	433787	None	13212	1024	111011	No_or_no_constitutive_exon
TTTTGCCGGGAAATTCAATTCTTGTTTGATCCATTCATCGGGATCATGAGTT	446923	447157	446873	446925	1	DAPPUscaffold_28	DAPPUDRAFT_244433	443499	447858	None	13212	1024	111011	No_or_no_constitutive_exon
TAAGTTATGATGGTCACTATTAAAGTGTTCGTCGTAACCGATGGGCACAGTT	581780	581888	581730	581782	1	DAPPUscaffold_28	DAPPUDRAFT_319205	580403	582125	None	13212	1024	111011	No_or_no_constitutive_exon
CAAATCTGCAATGAAATTAAACTGATTGATTTTTCCGGAATGGCGGGTAGGT	757210	757354	757404	757352	-1	DAPPUscaffold_28	DAPPUDRAFT_230990	757210	758561	None	13212	1024	111011	No_or_no_constitutive_exon
TAGTTTATTTTATTTGAATGATAACAACATTTTCACATATGGGGGATCAGGG	1160609	1160734	1160784	1160732	-1	DAPPUscaffold_28	DAPPUDRAFT_21886	1159878	1162199	None	13212	1024	111011	No_or_no_constitutive_exon
CGCTAAACAGGATCATTTGAATAATGAAAAATGTCTTTTTGGGATGACAGAA	7563	7691	7513	7565	1	DAPPUscaffold_36	DAPPUDRAFT_105300	7190	7691	None	13212	1024	111011	No_or_no_constitutive_exon
TTAAATTTGACAAGAATTGAAATTGATTTCCCAACGGTTGGGAGACGCAGGT	19670	19841	19891	19839	-1	DAPPUscaffold_36	DAPPUDRAFT_320529	19670	21292	None	13212	1024	111011	No_or_no_constitutive_exon
TCATTTGCAATTGAAATTTTGGTTCTATTCAAATTTTGCGGGGGAAAAAGTT	179342	179624	179674	179622	-1	DAPPUscaffold_36	DAPPUDRAFT_53583	178974	180069	None	13212	1024	111011	No_or_no_constitutive_exon
AAATCTAGTGAAATTGTTTATTTAATCAGAATATCAATTGAAATAGGGAGAC	192829	193168	192779	192831	1	DAPPUscaffold_36	DAPPUDRAFT_53509	192568	194426	None	13212	1024	111011	No_or_no_constitutive_exon
TAAATGATAGAATAGGAATTCTCAAAGTATTTTCATTGTCGGGATAACAGGG	549215	549303	549165	549217	1	DAPPUscaffold_36	DAPPUDRAFT_320628	548051	549303	None	13212	1024	111011	No_or_no_constitutive_exon
GACGTGATTCAGTCGTTATTTTTTTTTTTAATTTATTGGGAAAATGACAGGA	1001497	1001580	1001447	1001499	1	DAPPUscaffold_36	DAPPUDRAFT_320716	1000227	1001580	None	13212	1024	111011	No_or_no_constitutive_exon
CGTGATTCATTCATTCAATGACTTTTGAAATTTATTGGGAAAAATAACAGGA	1007411	1007494	1007361	1007413	1	DAPPUscaffold_36	DAPPUDRAFT_320718	1006338	1007494	None	13212	1024	111011	No_or_no_constitutive_exon
GCTGGAAAGACTGGAAGTTTAAATTGAGCAACAATTTTGGGAAAGGCCAGTC	1038442	1041257	1041307	1041255	-1	DAPPUscaffold_36	DAPPUDRAFT_320728	1038442	1042160	None	13212	1024	111011	No_or_no_constitutive_exon
CAAAACTTGAAAATGATCCAATTAATAAAAGAAAATTTTGGGAAAAAAAGGT	1169411	1169639	1169361	1169413	1	DAPPUscaffold_36	DAPPUDRAFT_213162	1168608	1169941	None	13212	1024	111011	No_or_no_constitutive_exon
ATCGCACTCCTCAAACGCTTATTGATCTCTCCTTTTCTCCCGGGAAACAGTG	165531	165658	165708	165656	-1	DAPPUscaffold_31	DAPPUDRAFT_104548	165531	166424	None	13212	1024	111011	No_or_no_constitutive_exon
ATTTAAAAAAGCGAATGATATTTGATTATTCCAATGTTTTGGGAAAACAGGT	224733	225102	224683	224735	1	DAPPUscaffold_31	DAPPUDRAFT_104558	223545	225102	None	13212	1024	111011	No_or_no_constitutive_exon
CGAAGACAATTATTTTCATTATATTATCATTTCTTTTTACGGGTGCAAAGAG	391303	391380	391253	391305	1	DAPPUscaffold_31	DAPPUDRAFT_245169	389110	395422	None	13212	1024	111011	No_or_no_constitutive_exon
CTGATTGAGGATGAGAATATAGTTGATGATTTGCGCCGTTTGGGAAACAGGA	548022	548359	548409	548357	-1	DAPPUscaffold_31	DAPPUDRAFT_304948	545193	548986	None	13212	1024	111011	No_or_no_constitutive_exon
CTGATTGAGGATGAGAATATAGTTGATGATTTGCGCCGTTTGGGAAACAGGA	593792	594129	594179	594127	-1	DAPPUscaffold_31	DAPPUDRAFT_304949	590963	596282	None	13212	1024	111011	No_or_no_constitutive_exon
CAGCACAATATATATATCTCATACATTTTGTTCACTTCCGGGAACGGCAGGA	947710	947861	947911	947859	-1	DAPPUscaffold_31	DAPPUDRAFT_304959	945784	957394	None	13212	1024	111011	No_or_no_constitutive_exon
TTAAATTGCCTAATTTAGTTTGAAAATGCTTTTGTTGTGGGAGAATGTAGGT	564771	564878	564928	564876	-1	DAPPUscaffold_32	DAPPUDRAFT_52862	562228	565382	None	13212	1024	111011	No_or_no_constitutive_exon
CATTTGCCTATGTTGGTATCCATGCTGTGTTGAACAGTTGGGTAAAATAGTC	703562	703648	703512	703564	1	DAPPUscaffold_32	DAPPUDRAFT_104783	702914	705307	None	13212	1024	111011	No_or_no_constitutive_exon
ATCAAGAAATTAAGTATTTGATTGATGTTTCTGTTTTGTTGGGCGAACAGGT	763890	764049	764099	764047	-1	DAPPUscaffold_32	DAPPUDRAFT_245437	762924	774518	None	13212	1024	111011	No_or_no_constitutive_exon
GATGAGACTAATTGTTAATATTTTCCCCTTATCTTTTATTGCGAGGGTAGAG	1028901	1029355	1028851	1028903	1	DAPPUscaffold_32	DAPPUDRAFT_225308	1028077	1029665	None	13212	1024	111011	No_or_no_constitutive_exon
GTTTAATGAGTTTTTTCCGGTCACTTTTATTGGTTTGTAGGGAAGAAAAGGT	281320	281419	281469	281417	-1	DAPPUscaffold_34	DAPPUDRAFT_245843	281320	283117	None	13212	1024	111011	No_or_no_constitutive_exon
ACTTGGTAATGGCGGACAAGTCAACCCCCCTGCTGGTGGTGGGAGAAAAGGA	567287	567732	567782	567730	-1	DAPPUscaffold_34	DAPPUDRAFT_105059	564611	569095	None	13212	1024	111011	No_or_no_constitutive_exon
CAAGAAGAATATTTGTGACTTAATCTGAAAATAAAGGGTAAGGGATAAAGGA	571297	571382	571247	571299	1	DAPPUscaffold_34	DAPPUDRAFT_320244	571171	581352	None	13212	1024	111011	No_or_no_constitutive_exon
TTAATTATTTTCAGCTTATTGAATCAATTCACTATATGATGGGGGGATAGGC	601120	601222	601272	601220	-1	DAPPUscaffold_34	DAPPUDRAFT_212974	600230	603109	None	13212	1024	111011	No_or_no_constitutive_exon
ATGGTTCAATTGATATCCTACGTTGTTTAATCATATTTGTGTGTGGGTAGGT	625646	625810	625860	625808	-1	DAPPUscaffold_34	DAPPUDRAFT_245941	625385	626158	None	13212	1024	111011	No_or_no_constitutive_exon
GCCCTCAACCCAGGTATGAAAATTCTACAATATCACAAAACGGATGGGAGCT	685629	686194	685579	685631	1	DAPPUscaffold_34	DAPPUDRAFT_105081	684684	686194	None	13212	1024	111011	No_or_no_constitutive_exon
CCTGATGCACGTGGAATATTGAGTTCGTCTCCCGGATCACGACTGGGTAGTG	1002778	1003159	1002728	1002780	1	DAPPUscaffold_34	DAPPUDRAFT_105121	1002158	1004051	None	13212	1024	111011	No_or_no_constitutive_exon
TCCCACGATCTAATCGTTCAACTGTCATTATTATTCTTTGATGGGTGCAGGG	42465	42555	42605	42553	-1	DAPPUscaffold_33	DAPPUDRAFT_245515	42222	43168	None	13212	1024	111011	No_or_no_constitutive_exon
GTCAGAAATATTGAATTGTTGATGATTCGCTTATTATTTCGTTGGGACAGTT	44093	44180	44230	44178	-1	DAPPUscaffold_33	DAPPUDRAFT_245516	43200	45584	None	13212	1024	111011	No_or_no_constitutive_exon
GTCACAGTTGAGCGTCCACTTTGATCGGACAATTATTGAGGGCATGCAAGAC	84923	84941	84873	84925	1	DAPPUscaffold_33	DAPPUDRAFT_128627	82974	84941	None	13212	1024	111011	No_or_no_constitutive_exon
TTTTAAAGTTAAATGTTCAATCTAACATAATTTGTGGGTTATGAAATCAGGA	625345	625448	625498	625446	-1	DAPPUscaffold_33	DAPPUDRAFT_320094	625267	626123	None	13212	1024	111011	No_or_no_constitutive_exon
TTTAAATCCATTTAAATTTGAATGAATTCATTCGATTTGGGTGAATATAGAT	985775	985886	985725	985777	1	DAPPUscaffold_33	DAPPUDRAFT_245740	980786	991538	None	13212	1024	111011	No_or_no_constitutive_exon
AAATTATATCTTATGCTATTGGTACAATACAACTAAACTTGTGGGTACAGAT	1022326	1022514	1022276	1022328	1	DAPPUscaffold_33	DAPPUDRAFT_320144	1019903	1026535	None	13212	1024	111011	No_or_no_constitutive_exon
GCCTTTGCGAATAATTAGAAATTTGAATAACTAATATTTGGGAAAATCAGGT	1031089	1031269	1031039	1031091	1	DAPPUscaffold_33	DAPPUDRAFT_320145	1029240	1036715	None	13212	1024	111011	No_or_no_constitutive_exon
ATCCAGTAAAAGTGAGATGATGTAATAATTGTCTGCGTGGGAAATTGCAGAC	1032480	1032668	1032430	1032482	1	DAPPUscaffold_33	DAPPUDRAFT_320145	1029240	1036715	None	13212	1024	111011	No_or_no_constitutive_exon
TTGAATGTTTTCTTTTTCATTGAGTATTTATGATTAATGGATCGGGACAGGT	671265	671388	671215	671267	1	DAPPUscaffold_35	DAPPUDRAFT_320464	664856	673416	None	13212	1024	111011	No_or_no_constitutive_exon
ATTTGGATCTGCTCATGTAGCAAATTGAACTGTTGCGGGGCATAAAGCAGCT	960463	960599	960649	960597	-1	DAPPUscaffold_35	DAPPUDRAFT_105287	959269	962085	None	13212	1024	111011	No_or_no_constitutive_exon
TTTCCCTTCAACTATTTCTTATTAGCCAACTCAATGAATGCCGGGAAGAGGA	1051022	1051334	1050972	1051024	1	DAPPUscaffold_35	DAPPUDRAFT_53261	1050542	1051334	None	13212	1024	111011	No_or_no_constitutive_exon
AGGAGTCGAATCTAGAACATGTTTGAGTAACGGTCGGTGTTCGGGGGAAGAT	574	809	859	807	-1	DAPPUscaffold_40	DAPPUDRAFT_1343	96	13577	None	13212	1024	111011	No_or_no_constitutive_exon
TTCCCGCTGAATTCATTTTTGGCTATTCGAATGAATTGGGGGGAGTGTAGAC	50556	51717	51767	51715	-1	DAPPUscaffold_40	DAPPUDRAFT_30003	18606	53886	None	13212	1024	111011	No_or_no_constitutive_exon
CTGCATCGATTGCAGGTCGATTCCCTAAGAAATCAAACGGGACGGATGAGAT	49972	50435	50485	50433	-1	DAPPUscaffold_40	DAPPUDRAFT_30003	18606	53886	None	13212	1024	111011	No_or_no_constitutive_exon
TATTTAACTTCAATATCTAATAAGAGCTGACCAATGTTGGGGGAAATTAGAT	130257	130344	130394	130342	-1	DAPPUscaffold_40	DAPPUDRAFT_290647	129805	131673	WNTY	13212	1024	111011	No_or_no_constitutive_exon
AACACATTTTTCATTCATTTCTTTCTTATTTTTGATTGGGCGGGGAGCAGCT	205398	205667	205717	205665	-1	DAPPUscaffold_40	DAPPUDRAFT_106007	203892	206936	None	13212	1024	111011	No_or_no_constitutive_exon
TTTTTTTCAGATGAAAGTTTTACAATTTAATTTTATTACTGTAGGGAAAGAA	676274	676624	676674	676622	-1	DAPPUscaffold_40	DAPPUDRAFT_213420	675708	678067	None	13212	1024	111011	No_or_no_constitutive_exon
AAACGCCGTACTATAGCATCTCAAAATCTCATTTGCGCTGGGCGTGGTAGGG	23144	23219	23094	23146	1	DAPPUscaffold_42	DAPPUDRAFT_305891	21960	30455	None	13212	1024	111011	No_or_no_constitutive_exon
TTAGCGTAACGTGATTTAACTATTAATCACTTACTTTTGCAGCGGGGAAGGA	284113	284176	284063	284115	1	DAPPUscaffold_42	DAPPUDRAFT_305895	281867	285600	None	13212	1024	111011	No_or_no_constitutive_exon
AGATCTATTGCCGAAATTTTTTTTTTGATTCCATTATTCAGACAGGGTAGTG	599202	599440	599490	599438	-1	DAPPUscaffold_42	DAPPUDRAFT_54548	598854	600823	None	13212	1024	111011	No_or_no_constitutive_exon
TGACGAAGATGAAATATCGAGCCAGTTATTAAATGCGGGTAAAGAAGAAGAA	711137	711286	711336	711284	-1	DAPPUscaffold_42	DAPPUDRAFT_248096	711137	711478	None	13212	1024	111011	No_or_no_constitutive_exon
TCCATTTCGGTACATAATAATCAACGGAATTTGAATTATTTGGGTGGCAGGT	750696	751146	751196	751144	-1	DAPPUscaffold_42	DAPPUDRAFT_321718	746131	752143	None	13212	1024	111011	No_or_no_constitutive_exon
TTTTATTTCAAGAATCAAGTCTGTTGCTAATTCTGTGTTCATTGGGACAGAT	883505	884260	883455	883507	1	DAPPUscaffold_42	DAPPUDRAFT_321739	883179	891489	None	13212	1024	111011	No_or_no_constitutive_exon
AAGAAGTGGTCCGTGAATTATAAATATTTTTTGTTTTTGTTTGGGGGCAGAT	895163	895342	895392	895340	-1	DAPPUscaffold_42	DAPPUDRAFT_321741	893913	898404	None	13212	1024	111011	No_or_no_constitutive_exon
TACTAAAATGTCGTTGCGTTTTCTCCTATTGTTTCGTTTTGGGCGACCAGAT	592637	592853	592903	592851	-1	DAPPUscaffold_39	DAPPUDRAFT_53920	589902	600630	None	13212	1024	111011	No_or_no_constitutive_exon
CGCCGCTCCCGCAATCGTTTCTGATACGGGTAGCGAATCGGTGGGCGAAGGA	801314	801674	801264	801316	1	DAPPUscaffold_39	DAPPUDRAFT_321197	799753	802176	None	13212	1024	111011	No_or_no_constitutive_exon
CTCGACTAACGTACTATTCTTTTCTGTAATTATTTTGTATGGGCGCACAGGG	846045	846397	846447	846395	-1	DAPPUscaffold_39	DAPPUDRAFT_305405	843774	853430	None	13212	1024	111011	No_or_no_constitutive_exon
ATTAATTATTTTTTGGGGGGGTTAACCAACTTTTATGTTTGGGGGTGTAGTT	860645	861118	861168	861116	-1	DAPPUscaffold_39	DAPPUDRAFT_53984	860454	863422	None	13212	1024	111011	No_or_no_constitutive_exon
TTTGTTTCTCTTTTGATTGTCCAACTTTTATTTTTTTGGGGACGATATAGAC	899247	899315	899365	899313	-1	DAPPUscaffold_39	DAPPUDRAFT_198277	893033	903036	None	13212	1024	111011	No_or_no_constitutive_exon
AAATGTTTCAAAATCCAAATTCCTCTTTATTCAAAAATTTGGGTCAACAGTA	997411	997597	997361	997413	1	DAPPUscaffold_41	DAPPUDRAFT_106280	995103	997597	None	13212	1024	111011	No_or_no_constitutive_exon
TTTTCCATGCATAATTTTCCTCTCTCTATACAAAATCAACATGGGCGAAGGA	26832	26907	26957	26905	-1	DAPPUscaffold_43	DAPPUDRAFT_321780	25094	35491	None	13212	1024	111011	No_or_no_constitutive_exon
TTTATAAGACTATTTATAGATTTATTTTATATATATATCTTGGGGGCCAGAT	26353	26469	26519	26467	-1	DAPPUscaffold_43	DAPPUDRAFT_321780	25094	35491	None	13212	1024	111011	No_or_no_constitutive_exon
CATCTAATCTTTTTTTCTTTCTGAAATTCTCCTTGATGGGGATATGACAGGC	467686	467946	467636	467688	1	DAPPUscaffold_43	DAPPUDRAFT_33682	467356	467946	None	13212	1024	111011	No_or_no_constitutive_exon
CAATAACTAACTGTCATTTTCGTTGTTTTCCTGGGGGGGAAAACATAAAGGT	530844	531102	531152	531100	-1	DAPPUscaffold_43	DAPPUDRAFT_321848	530844	532776	None	13212	1024	111011	No_or_no_constitutive_exon
CAAACTAGTCTTATGTTAATCGAGTCTGACAGAATGTTTGTTTGGGAAAGAC	579266	579392	579216	579268	1	DAPPUscaffold_43	DAPPUDRAFT_306019	577051	580083	None	13212	1024	111011	No_or_no_constitutive_exon
AAAAAAAAAAACAGAAATGAAGAAATTAGTTTTTGTTTTGATGGGACTAGTG	969133	969658	969083	969135	1	DAPPUscaffold_43	DAPPUDRAFT_248363	968074	971872	None	13212	1024	111011	No_or_no_constitutive_exon
TTTATTAATTTTTTTTATGAATAAATGTTTTTAATGATGTGGTTGGGCAGAT	81896	82129	81846	81898	1	DAPPUscaffold_37	DAPPUDRAFT_105539	81496	85257	None	13212	1024	111011	No_or_no_constitutive_exon
TTTATTAATTTTTTTTATGAATAAATGTTTTTAATGATGTGGTTGGGCAGAT	127667	127900	127617	127669	1	DAPPUscaffold_37	DAPPUDRAFT_246687	127429	128794	None	13212	1024	111011	No_or_no_constitutive_exon
AAAAGAAATGAAATATAATAATTGTAAATGTTGCTTTCTTCGGGTTGAAGAT	319606	319796	319846	319794	-1	DAPPUscaffold_37	DAPPUDRAFT_105570	319606	320764	None	13212	1024	111011	No_or_no_constitutive_exon
CGTTTTTTTTTCTTTTTTTAAATCTAATTTGATATTTGGGAACTGAAAAGCT	631323	631331	631381	631329	-1	DAPPUscaffold_37	DAPPUDRAFT_320881	630570	637254	None	13212	1024	111011	No_or_no_constitutive_exon
ATTTAAAGCCCACGTGGAACAGCAGCGCCGGAATCAGCAGCAGCGGGCAGGC	738325	739766	738275	738327	1	DAPPUscaffold_37	DAPPUDRAFT_53741	725512	740273	None	13212	1024	111011	No_or_no_constitutive_exon
TTCTATTATTTCTCAACTGATGTTGTGGCGATGCTTATCTGTGCAGGGAGAC	900467	900584	900634	900582	-1	DAPPUscaffold_37	DAPPUDRAFT_53743	874630	903222	None	13212	1024	111011	No_or_no_constitutive_exon
TTGATTTGCTATTAAGTGTGGAACTATTTACGTGCATTTTATTGGGGCAGGA	320194	320386	320144	320196	1	DAPPUscaffold_44	DAPPUDRAFT_27821	320019	320606	None	13212	1024	111011	No_or_no_constitutive_exon
AACAAAAAATCTTTATTTTCCGTGCGTTTACCCTATTAGCTGGGGAACAGAG	646487	646701	646751	646699	-1	DAPPUscaffold_44	DAPPUDRAFT_106718	646316	647170	None	13212	1024	111011	No_or_no_constitutive_exon
CCCCGTTGAGAAGTTACAGCAATCCCCGGACCCTTATCATTACGGGGTAGCT	980576	981204	980526	980578	1	DAPPUscaffold_44	DAPPUDRAFT_106755	980348	981204	None	13212	1024	111011	No_or_no_constitutive_exon
TCGTACGCAAATCTAATGAATGTTTTACAATTAGTTAACTTGGGATAAAGCT	25334	25436	25486	25434	-1	DAPPUscaffold_46	DAPPUDRAFT_248859	24553	25533	None	13212	1024	111011	No_or_no_constitutive_exon
GGAGCTCATTAATTCACGTTCACGTTTTACCTCTTGTTATATACAGGGAGCT	162625	162686	162575	162627	1	DAPPUscaffold_46	DAPPUDRAFT_55046	160901	166163	None	13212	1024	111011	No_or_no_constitutive_exon
GGGCTGAAATTCGATTAGAAATGTTATTTGATTTGGACGTTGGGAATCAGAG	164755	165024	164705	164757	1	DAPPUscaffold_46	DAPPUDRAFT_55046	160901	166163	None	13212	1024	111011	No_or_no_constitutive_exon
GTTGAAATGTTCATTCCAAATAGTTGATCTTAACGTGGGAAAATGTTAAGGT	494510	494599	494460	494512	1	DAPPUscaffold_46	DAPPUDRAFT_55188	491263	494940	None	13212	1024	111011	No_or_no_constitutive_exon
ACATTGAGAAACATATTTTAAATTCGAGTTTATGTTCTTCCTGGGATAAGGT	29242	29449	29192	29244	1	DAPPUscaffold_48	DAPPUDRAFT_55475	24954	29914	None	13212	1024	111011	No_or_no_constitutive_exon
TCTTCAGTTAAATAAGATTACACCTTGTGCACATTTTTTTATGTGGGCAGGT	139005	139058	139108	139056	-1	DAPPUscaffold_48	DAPPUDRAFT_322547	134519	139966	None	13212	1024	111011	No_or_no_constitutive_exon
ATTTGACGGTTAATGCGGGGGCACGTATGAGAATTCTGGCATTGGGATAGGA	179521	179635	179471	179523	1	DAPPUscaffold_48	DAPPUDRAFT_107216	178749	180167	None	13212	1024	111011	No_or_no_constitutive_exon
ATTTTTTTTTTTTGAATTGCGTATGTCGGCTGCTGTCGTGGGGAATGTAGAG	210151	210276	210326	210274	-1	DAPPUscaffold_48	DAPPUDRAFT_322560	210151	210814	None	13212	1024	111011	No_or_no_constitutive_exon
TTTTATTTTAAATTGTGTAGATGATTTAAAGTGAACTGTCGGGTGAAGAGAG	311718	311961	312011	311959	-1	DAPPUscaffold_48	DAPPUDRAFT_35494	311718	312403	None	13212	1024	111011	No_or_no_constitutive_exon
TCATTGCGCATTTCAATTATTAATTTTTTGTTGGGTTCTCGACTGGGCAGAT	657988	658243	658293	658241	-1	DAPPUscaffold_48	DAPPUDRAFT_249406	657341	659759	None	13212	1024	111011	No_or_no_constitutive_exon
CAATTGCTTTGATGTATACTTATAAATATCTTATTGTTGGGGAATTGAAGAA	129389	129486	129536	129484	-1	DAPPUscaffold_45	DAPPUDRAFT_322108	126070	129633	None	13212	1024	111011	No_or_no_constitutive_exon
CATTTAAATTGATTTTAAATTATACCTTATATTTATTTGGGACAAAACAGGT	252699	252858	252649	252701	1	DAPPUscaffold_45	DAPPUDRAFT_248685	250361	252858	None	13212	1024	111011	No_or_no_constitutive_exon
AATAATCATAGATTTCGGGAAACTCAATATATTTTCACGGGAACGCATAGGA	531311	531577	531627	531575	-1	DAPPUscaffold_45	DAPPUDRAFT_54984	528768	539843	None	13212	1024	111011	No_or_no_constitutive_exon
TTTTGATTTCATATGACGGGCCGTATTATTTACATAATGGGCAGCAGCAGCA	9770	10667	10717	10665	-1	DAPPUscaffold_47	DAPPUDRAFT_249084	33	40594	None	13212	1024	111011	No_or_no_constitutive_exon
ACGCGGGTAAATTGAATCTAATAATCGCAATTACATTTATTGGGGAATAGGG	67525	67646	67475	67527	1	DAPPUscaffold_47	DAPPUDRAFT_322405	66784	68748	None	13212	1024	111011	No_or_no_constitutive_exon
GTTTCCAACTATGAGCTTTCTGATTAACTTAATTTAATGGGTGATGACAGAC	152849	153023	153073	153021	-1	DAPPUscaffold_47	DAPPUDRAFT_347678	151431	157323	VTG2C	13212	1024	111011	No_or_no_constitutive_exon
TCCTTAAAATGCAAAAAGGCTTGATGATTGAGACTGGTGAAAGGGAAAAGGA	662758	662948	662998	662946	-1	DAPPUscaffold_47	DAPPUDRAFT_55294	662157	663619	None	13212	1024	111011	No_or_no_constitutive_exon
CTCGGAGTGTTGAGAGAAAATGACTTGCCAATCCTTGGGCGAATAAACAGGT	711916	712231	711866	711918	1	DAPPUscaffold_47	DAPPUDRAFT_322486	710087	714798	None	13212	1024	111011	No_or_no_constitutive_exon
AGATCATGTTGTTAAATTTTTTCTTTCTTGATTTTAGGATCAGGGGAAAGCA	787123	787414	787073	787125	1	DAPPUscaffold_47	DAPPUDRAFT_322497	784334	789400	PER	13212	1024	111011	No_or_no_constitutive_exon
GAAAATCACGCCAGCGGCGCGAAATTTTGGGTAATGTTGGGGTATAAAAGAC	77904	78016	77854	77906	1	DAPPUscaffold_51	DAPPUDRAFT_249918	76395	79871	None	13212	1024	111011	No_or_no_constitutive_exon
TTCTTAATTCAATTTGTATTTTCACTCATTTCATTTGCGGGGGGGCTCAGTA	356948	357119	357169	357117	-1	DAPPUscaffold_51	DAPPUDRAFT_107593	355872	358274	None	13212	1024	111011	No_or_no_constitutive_exon
CGTACCTGTCTGATTTCATCATCACTCGGATATTTTTCGGGAACATGTAGGC	652866	653040	652816	652868	1	DAPPUscaffold_51	DAPPUDRAFT_55651	652347	654675	None	13212	1024	111011	No_or_no_constitutive_exon
AAATCGATACTTTTCTATTTTAAAACATTTTATTTGGGATACAAAAACAGAG	834816	835037	835087	835035	-1	DAPPUscaffold_51	DAPPUDRAFT_11648	834181	836136	None	13212	1024	111011	No_or_no_constitutive_exon
TGTGTTACAATTGAAACTTTTGGTGCTCTTCTTGATTCGGGGGATCAAAGCC	183701	184617	183651	183703	1	DAPPUscaffold_49	DAPPUDRAFT_322705	182672	185229	None	13212	1024	111011	No_or_no_constitutive_exon
AAGAATTCAATTAGTAGGGATTACTTTTAGTAATTAATTAGCAGGGACAGCG	724750	725293	724700	724752	1	DAPPUscaffold_49	DAPPUDRAFT_214164	721661	728282	None	13212	1024	111011	No_or_no_constitutive_exon
AAAAACAATTTCGGTATTTTTTATTTTTTTTTTGTGTCTTGTGGGCGCAGGT	180790	180940	180990	180938	-1	DAPPUscaffold_50	DAPPUDRAFT_107461	179646	182352	None	13212	1024	111011	No_or_no_constitutive_exon
TTATAGGATTATTTAAGAGTTTCGTGTGTATACTAACCGTGGGTGATCAGTT	322611	322837	322887	322835	-1	DAPPUscaffold_50	DAPPUDRAFT_306598	321530	326407	None	13212	1024	111011	No_or_no_constitutive_exon
TAACGGGAAATCATTCATTGTTTTATATATATTGAGTTTTTAGGGTACAGAT	202494	202528	202444	202496	1	DAPPUscaffold_53	DAPPUDRAFT_250385	202262	202528	None	13212	1024	111011	No_or_no_constitutive_exon
ATTTTGCGTATTTCTAAAACAAACGTGATGCTAATGGACGGGCAGCACAGGT	347591	347725	347775	347723	-1	DAPPUscaffold_53	DAPPUDRAFT_323318	346237	349080	None	13212	1024	111011	No_or_no_constitutive_exon
ATTTTCACATATATCATCTACACCATCCATACGACGTGTGGCGGGAACAGAC	402235	402517	402185	402237	1	DAPPUscaffold_53	DAPPUDRAFT_306800	398555	406282	None	13212	1024	111011	No_or_no_constitutive_exon
TTTAAATGAGTTAAGTATAACCATGTCTTATTTTTTGTTGGGGGACTTAGTT	405026	405197	404976	405028	1	DAPPUscaffold_53	DAPPUDRAFT_306800	398555	406282	None	13212	1024	111011	No_or_no_constitutive_exon
TATTTTGTTTTTCGGGCTATGTATATAATTGGTCGTTATCGGGGCTGCAGGT	479109	479238	479059	479111	1	DAPPUscaffold_53	DAPPUDRAFT_10119	472029	499485	None	13212	1024	111011	No_or_no_constitutive_exon
CTACCTAATCATTTACAATCATTAATTTCAAAACGAAATTTGGGGTGTAGGT	497570	497767	497520	497572	1	DAPPUscaffold_53	DAPPUDRAFT_10119	472029	499485	None	13212	1024	111011	No_or_no_constitutive_exon
ATTGTCTGATGCTCCGGCCATACTATGTTTGATGATCTGAAACGGGTCAGCA	829169	829392	829119	829171	1	DAPPUscaffold_53	DAPPUDRAFT_306822	824959	833527	None	13212	1024	111011	No_or_no_constitutive_exon
GATTTTGCAACAGCCTTATTTTTATTTATTTATTTATTTTGGGGTTATAGAA	139541	139754	139804	139752	-1	DAPPUscaffold_55	DAPPUDRAFT_323605	138715	141956	None	13212	1024	111011	No_or_no_constitutive_exon
AGATAAAAAAAAAGGTTGAGAGAGAGAGATTGGAGAGAGAGAGGGTTTAGAG	173416	173491	173541	173489	-1	DAPPUscaffold_55	DAPPUDRAFT_250789	173416	173986	None	13212	1024	111011	No_or_no_constitutive_exon
GACAAAGTTATATTCGCTGGGACTTGAAAAAGTAATGGGTGCCAAAACAGAA	270350	270843	270300	270352	1	DAPPUscaffold_55	DAPPUDRAFT_108154	265151	270843	None	13212	1024	111011	No_or_no_constitutive_exon
ATCCGCATCATCGTTGCTATTACTGTTTTGGGGGGGGGGGGGGCAAATAGGT	306667	306753	306617	306669	1	DAPPUscaffold_55	DAPPUDRAFT_108158	305198	307218	None	13212	1024	111011	No_or_no_constitutive_exon
CGTTTTCTCGTTTTATTTTTTCTTCTTACGTGGGTGGGCACGCGAAACAGAA	645477	645627	645677	645625	-1	DAPPUscaffold_55	DAPPUDRAFT_56315	643968	658033	None	13212	1024	111011	No_or_no_constitutive_exon
AAGAAAGGAAACGGCGGAAATGCCCTTTCCTGCAATCGGGGAAAGATGAGTA	666822	666980	667030	666978	-1	DAPPUscaffold_55	DAPPUDRAFT_199569	665366	670481	None	13212	1024	111011	No_or_no_constitutive_exon
AAATTTTTGTTAGTAGACTCAATCATCTATACGACATTATCCATGGGAAGGA	773110	773791	773841	773789	-1	DAPPUscaffold_55	DAPPUDRAFT_108212	773110	776092	None	13212	1024	111011	No_or_no_constitutive_exon
TGTTGTTTCGTGAATCCAATACATTTTAAAAATATTTCTTTCTGGGAAAGGC	199996	200113	200163	200111	-1	DAPPUscaffold_52	DAPPUDRAFT_231232	199656	201632	None	13212	1024	111011	No_or_no_constitutive_exon
TACATTTGTATTTCATTTAACGATTTTTGAACATGTTTATTCAGGGTAAGGG	207829	208113	208163	208111	-1	DAPPUscaffold_52	DAPPUDRAFT_323145	206404	213005	None	13212	1024	111011	No_or_no_constitutive_exon
TTTGTTTGTTTGTTTTTTAATTGAATTTTCTCTTGGGGATGAATAAACAGGT	349439	349635	349685	349633	-1	DAPPUscaffold_52	DAPPUDRAFT_107751	349439	351692	None	13212	1024	111011	No_or_no_constitutive_exon
CAGTTCACGTTTTCTCTTATTTATTTTCTATTCCTTCTTTGGGCCGACAGCG	577880	578075	577830	577882	1	DAPPUscaffold_52	DAPPUDRAFT_107784	576402	578075	None	13212	1024	111011	No_or_no_constitutive_exon
ACATACGTGTATGGTAGTCGATTTTTGTTTTTCTTTTTTTTGGGTGACAGCT	616551	616742	616501	616553	1	DAPPUscaffold_52	DAPPUDRAFT_250283	615067	619828	None	13212	1024	111011	No_or_no_constitutive_exon
TGGACCTGACTTTTTGCTACTTAATAATTAATTACTTTTGAATGGGATAGGC	353594	353718	353768	353716	-1	DAPPUscaffold_56	DAPPUDRAFT_323731	353594	355681	None	13212	1024	111011	No_or_no_constitutive_exon
TTCTAAAACTAGCGATAGTATCAGCATACGTTATGTAATTGGGGAGCTAGTG	596862	596918	596968	596916	-1	DAPPUscaffold_56	DAPPUDRAFT_323765	588527	598021	None	13212	1024	111011	No_or_no_constitutive_exon
CTGAAAATTATTCTGCTGGGAATTCTCCTGACTCAGCCGCTGATGGGAAGCT	433861	434133	434183	434131	-1	DAPPUscaffold_54	DAPPUDRAFT_323482	433861	434632	None	13212	1024	111011	No_or_no_constitutive_exon
TGTAAAGAGGATCAACAACAAGACGTAATGGATAATTTTGGGTTGAACAGGG	618370	618541	618320	618372	1	DAPPUscaffold_54	DAPPUDRAFT_231247	615546	618541	None	13212	1024	111011	No_or_no_constitutive_exon
TCTTTTTGTCCAACAACTTGGTTGGTAATCAATTGCTATTTATGGGACAGAG	824914	825027	825077	825025	-1	DAPPUscaffold_54	DAPPUDRAFT_323582	824773	828573	None	13212	1024	111011	No_or_no_constitutive_exon
TTCGCTCCGGATTTCGGGCGAGCGACAGACACTTCGAGTTCAGGGAGTAGGT	162570	162962	163012	162960	-1	DAPPUscaffold_66	DAPPUDRAFT_252660	162570	165056	None	13212	1024	111011	No_or_no_constitutive_exon
TTAACGGCAGGCAATCTTTGTCAAAATCAAATGCTGGAAGGCGTGGGCAGGT	165397	165554	165347	165399	1	DAPPUscaffold_66	DAPPUDRAFT_109472	165057	166066	None	13212	1024	111011	No_or_no_constitutive_exon
TGCTACAACGCCAGTCGAAGTCGAATCATATGCTGAAAAGGCGTGGGCAGGT	165607	165763	165557	165609	1	DAPPUscaffold_66	DAPPUDRAFT_109472	165057	166066	None	13212	1024	111011	No_or_no_constitutive_exon
AATCTCTTGTCGCAATCATCCGCGATGAAAACGACATTCGAGACGGGCAGCT	793377	793650	793700	793648	-1	DAPPUscaffold_66	DAPPUDRAFT_299532	792193	793839	None	13212	1024	111011	No_or_no_constitutive_exon
GCTGCTTCTACGCCCTTATCTTTCATTTTAATTTTATTTGGGATTGAAAGAA	55038	55092	55142	55090	-1	DAPPUscaffold_57	DAPPUDRAFT_251157	55038	56385	None	13212	1024	111011	No_or_no_constitutive_exon
TGGACCTGACTTTTTGCTACTTAATAATTAATTACTTTTGAATGGGATAGGC	324984	325078	325128	325076	-1	DAPPUscaffold_57	DAPPUDRAFT_108368	323283	325841	None	13212	1024	111011	No_or_no_constitutive_exon
CAATCTCCATAAGTTTAGTTTTTTATATTTATTTTTTTTGGGTGAGGTAGAA	590025	590043	589975	590027	1	DAPPUscaffold_57	DAPPUDRAFT_251296	589221	590528	None	13212	1024	111011	No_or_no_constitutive_exon
CCACGAATTGTTTCACGTTGGTGCCAAATTAAAAAATGGGAAAGAGAGAGAC	741086	741294	741036	741088	1	DAPPUscaffold_57	DAPPUDRAFT_251323	731829	744814	None	13212	1024	111011	No_or_no_constitutive_exon
CAAAATAACCAACAACCAAATATTTGTGATTGACTGGGCGAAAAACACAGGG	52248	52291	52198	52250	1	DAPPUscaffold_59	DAPPUDRAFT_108558	51525	52844	None	13212	1024	111011	No_or_no_constitutive_exon
GGTGAAACCAACACGACTGGGTGAAACCAACACGACTGGGTCGAGAACAGCC	748586	749419	748536	748588	1	DAPPUscaffold_59	DAPPUDRAFT_251623	747193	750598	None	13212	1024	111011	No_or_no_constitutive_exon
GAATTTCATACATTTTTAAAGGTCAAGTTGTCCAACCAAATTATGGGAAGTG	84052	84150	84200	84148	-1	DAPPUscaffold_60	DAPPUDRAFT_30856	82496	84747	None	13212	1024	111011	No_or_no_constitutive_exon
TTATAGTTATTTGTTAACTGTCTCTAAAAAAAGTTGTTGTCGGGAAACAGGT	512884	513180	513230	513178	-1	DAPPUscaffold_60	DAPPUDRAFT_307190	510190	513421	None	13212	1024	111011	No_or_no_constitutive_exon
AATTCTGACTAAATAACATTTTTGTCTGTTTGGTGGTGGGGGGGAAATAGGG	593326	593666	593276	593328	1	DAPPUscaffold_60	DAPPUDRAFT_307230	590987	593666	None	13212	1024	111011	No_or_no_constitutive_exon
TTCCTGTTGGGACTCTCTTGACTCTTGTTTACTTTTTGGGGGGATAAAAGGT	690247	690521	690197	690249	1	DAPPUscaffold_60	DAPPUDRAFT_108775	689503	691478	None	13212	1024	111011	No_or_no_constitutive_exon
GTAAATCACAAAGACGTGGATGTCAACTGCTTGGACAATTGGGTATACAGCG	701615	701749	701799	701747	-1	DAPPUscaffold_60	DAPPUDRAFT_108778	701112	702777	None	13212	1024	111011	No_or_no_constitutive_exon
GAGACCTAAGCCAATTACAATCAATTCTCGTCGTCTGATTAAAATGGGAGCC	701112	701339	701389	701337	-1	DAPPUscaffold_60	DAPPUDRAFT_108778	701112	702777	None	13212	1024	111011	No_or_no_constitutive_exon
CCCTATTTTCTATACTATTTGCCATGTATTGTTGTTTGGGGTTGTGGAAGAC	434231	434455	434505	434453	-1	DAPPUscaffold_64	DAPPUDRAFT_109295	432989	437987	None	13212	1024	111011	No_or_no_constitutive_exon
TATAAATCTCCAAATGATTCAAAAACCCGACTGTCAATTGATGGGCGTAGGG	45420	45534	45370	45422	1	DAPPUscaffold_61	DAPPUDRAFT_251832	40698	47216	GABBR3	13212	1024	111011	No_or_no_constitutive_exon
CGAAGCCCTGAGACTGTTAGGATATCATAATTCCATTCGGGAAATTATAGCT	45620	45782	45570	45622	1	DAPPUscaffold_61	DAPPUDRAFT_251832	40698	47216	GABBR3	13212	1024	111011	No_or_no_constitutive_exon
TTGGTGTATATGTCTCTATATACTTGTGTATTATGTATTTGGGTTAAAAGGA	240476	240500	240426	240478	1	DAPPUscaffold_61	DAPPUDRAFT_251872	239364	241907	None	13212	1024	111011	No_or_no_constitutive_exon
CTATTAACGATCAACTTTGATTGGATCTCTGCTCTTTTGGGCTGAAATAGAA	264447	264782	264397	264449	1	DAPPUscaffold_61	DAPPUDRAFT_324323	262944	264782	CSD	13212	1024	111011	No_or_no_constitutive_exon
TTCATTTCGTGTCGTCGTCGTCGTCGTCGGGGGGGGGGGGAAAAAAACAGTT	391328	391515	391278	391330	1	DAPPUscaffold_61	DAPPUDRAFT_251905	385016	394545	None	13212	1024	111011	No_or_no_constitutive_exon
CGATTATTTCATTCAATTTTTGGTTGGTTAATGGGTTCACGACTGGGCAGAT	409042	409295	409345	409293	-1	DAPPUscaffold_61	DAPPUDRAFT_57218	408638	411102	None	13212	1024	111011	No_or_no_constitutive_exon
GTCTTTTTTATTTCTGTGTGGAGAGTTGAGTTGCTTTATGGGCATCAGAGGA	570046	570244	570294	570242	-1	DAPPUscaffold_61	DAPPUDRAFT_108937	570046	571332	None	13212	1024	111011	No_or_no_constitutive_exon
ACAACGCCCTTGTTCACGATCGTTTTTTTTTTCTACTACGGGATAAAAAGTC	575527	575593	575477	575529	1	DAPPUscaffold_61	DAPPUDRAFT_251945	574092	583528	None	13212	1024	111011	No_or_no_constitutive_exon
TCGTGTTGCACTAATGCTGATTATTTTCTATCACTTTCAATGGGAATCAGTC	688314	688420	688264	688316	1	DAPPUscaffold_61	DAPPUDRAFT_324408	679345	699133	None	13212	1024	111011	No_or_no_constitutive_exon
TACTACTTACGTACATTGTGACCTTAATTTCTTTTCTATTGAATGGGCAGTG	710964	711094	711144	711092	-1	DAPPUscaffold_61	DAPPUDRAFT_307317	710206	713295	None	13212	1024	111011	No_or_no_constitutive_exon
GAAGAAAAGGAGCCGGAGGTCGCAAGCGCGGCAATAAGAAAGTTGGGGAGAA	62491	62615	62441	62493	1	DAPPUscaffold_62	DAPPUDRAFT_57291	60159	63197	None	13212	1024	111011	No_or_no_constitutive_exon
GTTTTTTTACATCTCCTGAAATTTGTGATTTTTTTTTTTTCTTGGGGGAGGT	81701	81748	81798	81746	-1	DAPPUscaffold_62	DAPPUDRAFT_251999	76367	82445	None	13212	1024	111011	No_or_no_constitutive_exon
AACTGTTAGAAATTCAGTTCAATTCTGAAAGGTTTCTTTTATGGGAATAGGG	254169	254373	254423	254371	-1	DAPPUscaffold_62	DAPPUDRAFT_324455	252255	272140	None	13212	1024	111011	No_or_no_constitutive_exon
AAAAGTTGTTTTGTGTGATATCGAATTTTCGCGGGGTGCTGGGGGGCCAGTT	338999	339243	338949	339001	1	DAPPUscaffold_62	DAPPUDRAFT_226800	336763	339734	None	13212	1024	111011	No_or_no_constitutive_exon
AAATTATCACTTTGTGCTAATAAAATCGTATACGTCGGGTGTAAATGCAGTT	650389	650572	650339	650391	1	DAPPUscaffold_62	DAPPUDRAFT_22132	648819	652971	None	13212	1024	111011	No_or_no_constitutive_exon
AATTGTCGTTTGTGTAAGAAATTTAACAATTCTGATGATGAATTTGGGAGAT	219657	219808	219607	219659	1	DAPPUscaffold_58	DAPPUDRAFT_108453	219271	221267	None	13212	1024	111011	No_or_no_constitutive_exon
AATTGTCGTTTGTGTAAGAAATCCAACAATTCTGATGATGAATTTGGGAGAT	246735	246886	246685	246737	1	DAPPUscaffold_58	DAPPUDRAFT_251366	246410	247086	None	13212	1024	111011	No_or_no_constitutive_exon
GGAGCGGCAACAACGGCAACAACGGCAACGGCGGCAACGGGGCCGACAAGGA	642027	642160	641977	642029	1	DAPPUscaffold_58	DAPPUDRAFT_56664	626437	643078	DOP-R	13212	1024	111011	No_or_no_constitutive_exon
ACATGCAGGAAAGAGGCGTCGCAATTTCACATCGGAGTGGCGGGGCTGAGCG	679864	680121	680171	680119	-1	DAPPUscaffold_58	DAPPUDRAFT_56705	679349	680463	None	13212	1024	111011	No_or_no_constitutive_exon
CAAATTTTGCTTCCGACAGTTTTAAAGTTATTTATTTTCGCAGGGACAAGAA	2599	2762	2812	2760	-1	DAPPUscaffold_63	DAPPUDRAFT_109112	2464	3149	None	13212	1024	111011	No_or_no_constitutive_exon
CTTTTGTAGATTTTTGAAACTTTTGTTATAACGAATTTCCAATTGGGCAGAG	51668	51800	51850	51798	-1	DAPPUscaffold_63	DAPPUDRAFT_324552	50666	57221	None	13212	1024	111011	No_or_no_constitutive_exon
TTTCTACATTTTTTAAAACGAAAAATTCCATTCGTGTGGGGAAAAAAAAGGT	295965	296185	295915	295967	1	DAPPUscaffold_63	DAPPUDRAFT_252189	293430	298923	None	13212	1024	111011	No_or_no_constitutive_exon
TTACCGTGATTCTATACGAGACTAAATTTCATTATGCAACGGGATAATAGGA	329658	329893	329608	329660	1	DAPPUscaffold_63	DAPPUDRAFT_324597	325950	329893	None	13212	1024	111011	No_or_no_constitutive_exon
CAATTTAAATCTAATCAAGTAATATACTTTTGGTATTTAGCCGCAGGGAGAA	402643	402713	402593	402645	1	DAPPUscaffold_63	DAPPUDRAFT_324617	400169	407559	None	13212	1024	111011	No_or_no_constitutive_exon
AACTTCATATCATGTCATTTATTTGTTTTGATTTCGTGTTGGGACGGTAGTT	516693	517051	517101	517049	-1	DAPPUscaffold_63	DAPPUDRAFT_324633	514481	519794	None	13212	1024	111011	No_or_no_constitutive_exon
TTGTTCCTTTCCTCCTTTTTATTTATATTTGTTTGTTTCTGGGCTAATAGAC	71695	71924	71645	71697	1	DAPPUscaffold_70	DAPPUDRAFT_200573	68253	72198	None	13212	1024	111011	No_or_no_constitutive_exon
TCCTACCTTCTTTTGTTGGGGGTTGATCATCATTCCGGGCGGATGGGTAGAA	123911	127907	123861	123913	1	DAPPUscaffold_70	DAPPUDRAFT_307954	123147	127907	None	13212	1024	111011	No_or_no_constitutive_exon
ATTTTTACAACATCTCGCATTATCGTGTTAACCAATTTCACTGGGGATAGGA	188008	188535	188585	188533	-1	DAPPUscaffold_70	DAPPUDRAFT_109951	188008	190028	None	13212	1024	111011	No_or_no_constitutive_exon
ATTTTAATTCTTTCGTTTTTCCATCATTGTGTTTACTTTGTTAAGGGTAGGA	342967	343152	342917	342969	1	DAPPUscaffold_70	DAPPUDRAFT_253419	342863	344324	None	13212	1024	111011	No_or_no_constitutive_exon
AACGTAAATGAATTCAACTAATTGGAAATCATTAATCATTTGATGGGCAGGA	431697	431827	431877	431825	-1	DAPPUscaffold_70	DAPPUDRAFT_325477	431266	434840	None	13212	1024	111011	No_or_no_constitutive_exon
ATTGAATCATGAATCTGCACTTTTCTACAATTTCATTTGCGGGAGCGAAGAG	665968	666139	666189	666137	-1	DAPPUscaffold_70	DAPPUDRAFT_253513	664626	668691	None	13212	1024	111011	No_or_no_constitutive_exon
AATATGTATATGTACATTTTTTCACGATTCTGTTTGTACTGGGCACGCAGGA	422601	422707	422757	422705	-1	DAPPUscaffold_65	DAPPUDRAFT_57798	416276	423138	None	13212	1024	111011	No_or_no_constitutive_exon
ATTCAACTTAGTCTAATGAGATACTCAAATTATTCTATTGATTGGGACAGGT	77797	77965	77747	77799	1	DAPPUscaffold_67	DAPPUDRAFT_109602	76161	79258	None	13212	1024	111011	No_or_no_constitutive_exon
TGATCAAAGTCGTTACCTCACTTGACTATTCCGTGTTAAAAAGGGAACAGCG	393129	393276	393079	393131	1	DAPPUscaffold_67	DAPPUDRAFT_252913	391814	395938	None	13212	1024	111011	No_or_no_constitutive_exon
TATTACATTGTTTAACTTACCTGTTGATAATACTTTCTCACGGGCGACAGGT	428255	428574	428205	428257	1	DAPPUscaffold_67	DAPPUDRAFT_307636	428079	428574	None	13212	1024	111011	No_or_no_constitutive_exon
CAATAATAATTCATCATTTGACTCATTGGTGTGTTTAAATTGGGAAACAGTT	440940	441052	440890	440942	1	DAPPUscaffold_67	DAPPUDRAFT_109673	440819	441359	None	13212	1024	111011	No_or_no_constitutive_exon
GGCAAAATCAAGAAATTGAAAGTGTCGGACAACGAGCACAGCCACGGGAGTT	575301	575488	575538	575486	-1	DAPPUscaffold_67	DAPPUDRAFT_11317	573754	576877	None	13212	1024	111011	No_or_no_constitutive_exon
AATTGTATTTTTATTATTTTGACTTTTTCTTTTTCTCGCTCGGGCTGAAGGA	584076	584145	584195	584143	-1	DAPPUscaffold_67	DAPPUDRAFT_57941	584076	588514	None	13212	1024	111011	No_or_no_constitutive_exon
TTTCTAGTTCCTTTTTGATCTTTCAATTTATTCCTCCGTTTGGGGAATAGGC	592306	592469	592519	592467	-1	DAPPUscaffold_67	DAPPUDRAFT_57919	591593	595255	None	13212	1024	111011	No_or_no_constitutive_exon
AATCATTTCAATTTTATTTATGACAATGACTTGGAATTGGGGAAAAACAGGC	686598	686694	686548	686600	1	DAPPUscaffold_67	DAPPUDRAFT_109723	682459	701601	None	13212	1024	111011	No_or_no_constitutive_exon
TTTTTTTCCCTTCTCTGTCGTCTTGTTTTGCGCTAACGATGGGGGTACAGAA	91052	91190	91240	91188	-1	DAPPUscaffold_81	DAPPUDRAFT_308596	85713	91848	None	13212	1024	111011	No_or_no_constitutive_exon
GCATGCCCACAACAGCCGTGGATCTGAAAGAGGCGGTAGAGAGGGTGGAGGT	222646	222940	222596	222648	1	DAPPUscaffold_81	DAPPUDRAFT_308601	220874	222940	None	13212	1024	111011	No_or_no_constitutive_exon
ACAGCTGTTTTCAGAATGTTGGAATTTGTTATTGGGTGATGGGATTACAGAT	432459	432591	432641	432589	-1	DAPPUscaffold_81	DAPPUDRAFT_59461	431623	433081	None	13212	1024	111011	No_or_no_constitutive_exon
TCAAGAGAAGCGTGACTACTTCTCTTTTATTTTACGGGCTGAATGCTAAGAA	121921	122418	121871	121923	1	DAPPUscaffold_69	DAPPUDRAFT_253189	121665	123082	None	13212	1024	111011	No_or_no_constitutive_exon
GTGAAACTTGTATTAATATTTCGCATTTATTTTTTGATGTTGGGTAATAGGC	455564	455818	455514	455566	1	DAPPUscaffold_69	DAPPUDRAFT_307722	453262	456171	None	13212	1024	111011	No_or_no_constitutive_exon
GAATTCTATGTTAAAATCTCCTATTTTATTGTATTTCTGGGGATCAACAGAC	530731	530894	530681	530733	1	DAPPUscaffold_68	DAPPUDRAFT_325271	530210	531060	None	13212	1024	111011	No_or_no_constitutive_exon
TGATGAATCAGAAGAAGATGTGATGAAGAGTGATCTTTCGTTGGGGGAAGAG	535467	535561	535417	535469	1	DAPPUscaffold_71	DAPPUDRAFT_110111	533643	536007	None	13212	1024	111011	No_or_no_constitutive_exon
TTGAGGTGTGTAACCGCTAATTTTTTTTTCATATTCTCCTGGGAATGCAGAG	372071	372319	372021	372073	1	DAPPUscaffold_89	DAPPUDRAFT_201819	370259	372609	None	13212	1024	111011	No_or_no_constitutive_exon
AATGATTTTGTCTACTATTGTCTCCCTCACACGTTCGACTGGGAATCCAGTG	618752	618894	618702	618754	1	DAPPUscaffold_89	DAPPUDRAFT_60333	586308	625581	None	13212	1024	111011	No_or_no_constitutive_exon
GAAACAGCCAATTCGCTTTCGATTGTTAACTTTTAAATTTGGGTGTGCAGAT	621954	622051	621904	621956	1	DAPPUscaffold_89	DAPPUDRAFT_60333	586308	625581	None	13212	1024	111011	No_or_no_constitutive_exon
TGGCTGTGTCCAACATAGGTGTATCGATGTCTCGTGGGTATGGTGGATAGCA	662774	662906	662956	662904	-1	DAPPUscaffold_89	DAPPUDRAFT_255985	662685	663454	None	13212	1024	111011	No_or_no_constitutive_exon
CTTTCAATTTTCGGAGAATTGTTTCTTATAATTGTCTTTTGGGGATTCAGAG	39197	39406	39147	39199	1	DAPPUscaffold_72	DAPPUDRAFT_110143	38671	39687	None	13212	1024	111011	No_or_no_constitutive_exon
CATAAATTTTAATGTCTAATTAATTATTTTCTGTTGACTTTGATGGGCAGCC	56755	56901	56705	56757	1	DAPPUscaffold_72	DAPPUDRAFT_307999	55378	57654	None	13212	1024	111011	No_or_no_constitutive_exon
CAGATCAATTTGACGAATAGATCATTAAGATTAATACAATGGGAACACAGAG	91652	92021	91602	91654	1	DAPPUscaffold_72	DAPPUDRAFT_325654	89857	92250	None	13212	1024	111011	No_or_no_constitutive_exon
ATACAGGAACCTTGGCTTTTTAAGGTTTTTAATTTTGGGTCGATAGCAAGAT	229790	230617	230667	230615	-1	DAPPUscaffold_72	DAPPUDRAFT_253732	229677	230899	None	13212	1024	111011	No_or_no_constitutive_exon
CCTTTTTTTTCCAAATTGTCATTTCATTTGTGTCAATTTTTGTGGGGCAGAG	456254	456366	456416	456364	-1	DAPPUscaffold_72	DAPPUDRAFT_325748	455520	458084	None	13212	1024	111011	No_or_no_constitutive_exon
TGGGACCAAGGGCTACGGTGAAAACATTTAAGCCAGCTGGGGAACGCAAGTG	555424	555508	555374	555426	1	DAPPUscaffold_72	DAPPUDRAFT_58401	555189	557357	None	13212	1024	111011	No_or_no_constitutive_exon
TAAAAAGTTCACATTTCATTCAACTCTTTTATTTGCTGTGGGATGGACAGAG	570322	570482	570272	570324	1	DAPPUscaffold_72	DAPPUDRAFT_215703	568228	570703	None	13212	1024	111011	No_or_no_constitutive_exon
TGATGATTGGGGAGCTAGTGCTGATGCGTGGGCATCGGGCGGAAGTTCAGCT	133374	133458	133324	133376	1	DAPPUscaffold_83	DAPPUDRAFT_201385	126839	135450	None	13212	1024	111011	No_or_no_constitutive_exon
ACCTACAACAAGTTTGAAATTAATTATTAATTAAAATTTTGGGGATGCAGTT	163469	163520	163570	163518	-1	DAPPUscaffold_83	DAPPUDRAFT_308646	162330	164401	None	13212	1024	111011	No_or_no_constitutive_exon
CAAGCTCTATTTAAGACTTAAATAATTCTCATTTATTTAAAAAGGGACAGAC	288683	290288	288633	288685	1	DAPPUscaffold_83	DAPPUDRAFT_308697	287457	290288	None	13212	1024	111011	No_or_no_constitutive_exon
AAATTTAAGTTATTCTAAAAAACACGAAACGATCTCAATCAACTGGGCAGGA	323613	323883	323563	323615	1	DAPPUscaffold_83	DAPPUDRAFT_326779	310214	325671	None	13212	1024	111011	No_or_no_constitutive_exon
ATATTTTATGAATTTCCTTAAATAATAACATCTTCAATTCTGGGATATAGAT	271049	271217	270999	271051	1	DAPPUscaffold_74	DAPPUDRAFT_110383	270890	272200	None	13212	1024	111011	No_or_no_constitutive_exon
TGCATCAACATTCAATTTTTGCCTTGCTCATTTGTGTTTTGGGATTGTAGGC	331831	332081	331781	331833	1	DAPPUscaffold_75	DAPPUDRAFT_326002	325898	333822	None	13212	1024	111011	No_or_no_constitutive_exon
TTTAGACTTGGTGAAATTATTTGTCTATCAAAATATGGTTGGGATTATAGTC	400523	400708	400473	400525	1	DAPPUscaffold_75	DAPPUDRAFT_347292	395721	401992	None	13212	1024	111011	No_or_no_constitutive_exon
TGGCCATGTCGTCTATCCTAACCGGAAGTAGCCTCGAGGATGGGACCGAGAT	552642	552804	552854	552802	-1	DAPPUscaffold_75	DAPPUDRAFT_12576	552097	554547	None	13212	1024	111011	No_or_no_constitutive_exon
TGGCCATGTCGTCTATCCTAACCGGAAGTAGCCTCGAGGATGGGACCGAGAT	579096	579258	579308	579256	-1	DAPPUscaffold_75	DAPPUDRAFT_12571	578551	581031	None	13212	1024	111011	No_or_no_constitutive_exon
GTCGTCCGCTTGGCGAAAAAAGGAAAATAACTTGGAATGATGGGTGAAAGAG	117526	117605	117476	117528	1	DAPPUscaffold_76	DAPPUDRAFT_254267	114158	128129	None	13212	1024	111011	No_or_no_constitutive_exon
ATAACTTTATAACAAATCCACAATTCTAATGTCCATTTATGGGGTATCAGAA	216288	216435	216238	216290	1	DAPPUscaffold_76	DAPPUDRAFT_326098	214993	218161	None	13212	1024	111011	No_or_no_constitutive_exon
TTTCAATGTTCAATTCAAGAATTGTATTGTATTTCTTTTGAATTGGGAAGAA	237071	237184	237234	237182	-1	DAPPUscaffold_76	DAPPUDRAFT_326104	237071	240294	None	13212	1024	111011	No_or_no_constitutive_exon
CAAATCTTTATACATATCTTTATATATTTGCCTTTTGGGTGGATATTAAGCT	378823	378964	378773	378825	1	DAPPUscaffold_76	DAPPUDRAFT_254308	378122	388613	None	13212	1024	111011	No_or_no_constitutive_exon
AGAAAAATTTAATCATTCTTTTTCTTTTTTTTTAATCGGGATCATAAAAGTA	436666	436901	436616	436668	1	DAPPUscaffold_76	DAPPUDRAFT_326119	418794	438111	None	13212	1024	111011	No_or_no_constitutive_exon
GTTTGGTGCCGGTCACACTGCCAGCCATTCCAACGGGGCATACAAAGAAGCC	473224	473648	473174	473226	1	DAPPUscaffold_76	DAPPUDRAFT_200975	471923	476865	None	13212	1024	111011	No_or_no_constitutive_exon
TAAGTTTAGTTCACCTTAAAAATAAAATGATTCATTATGGGATACAACAGAA	117148	117285	117335	117283	-1	DAPPUscaffold_77	DAPPUDRAFT_254379	115488	118107	None	13212	1024	111011	No_or_no_constitutive_exon
TTCCATACGGTTTGCTGTGCTGTGCTGCCGGATTGTTGCTCGGAGGGCAGAC	146571	146747	146797	146745	-1	DAPPUscaffold_77	DAPPUDRAFT_110702	146096	147666	None	13212	1024	111011	No_or_no_constitutive_exon
TGATCTCATTGGTGTTTGCTCATTTAAATTTTCTTCTATAGGGATTGAAGGA	306970	307079	306920	306972	1	DAPPUscaffold_77	DAPPUDRAFT_308270	304798	307862	None	13212	1024	111011	No_or_no_constitutive_exon
TTCATGGGGGGTTTCTTCTTTTTTTCTTTTCTTTTTTTGCGCGGGAGCAGAC	539792	539864	539914	539862	-1	DAPPUscaffold_77	DAPPUDRAFT_290667	535304	541739	LGR3	13212	1024	111011	No_or_no_constitutive_exon
CTGTGCGTGTATTTGCGTTGATGCAAAATGGCAAAATGCTGGGCGCGCAGTG	537012	537142	537192	537140	-1	DAPPUscaffold_77	DAPPUDRAFT_290667	535304	541739	LGR3	13212	1024	111011	No_or_no_constitutive_exon
AAATAACCCTTTTTTTTTTGTCATTGTCAATTTTTTGTCTGTGGGTGTAGAA	560794	560879	560744	560796	1	DAPPUscaffold_77	DAPPUDRAFT_110773	560340	561342	None	13212	1024	111011	No_or_no_constitutive_exon
CGAGTTTTGAATAATTTTTTTTTAATGTTGCTCAAAACGCGGGTTTAAAGGG	361097	361228	361047	361099	1	DAPPUscaffold_79	DAPPUDRAFT_231459	359734	361603	None	13212	1024	111011	No_or_no_constitutive_exon
CATTTAAATTGATTTTAAATTATACCTTATATTTATTTGGGATAAAACAGGT	433792	434289	434339	434287	-1	DAPPUscaffold_79	DAPPUDRAFT_254727	433792	434652	None	13212	1024	111011	No_or_no_constitutive_exon
GCGTCCAAGTCCGTTATTAATGGCAATTTTTGTGGTATTTTGGGGAATAGAT	509599	509747	509549	509601	1	DAPPUscaffold_82	DAPPUDRAFT_308625	507001	512069	None	13212	1024	111011	No_or_no_constitutive_exon
AAATTGATTTAATTTCATCAAATAATTAATCTTTTAATTTCTACAGGGAGCG	186427	187741	186377	186429	1	DAPPUscaffold_80	DAPPUDRAFT_308575	180974	190363	None	13212	1024	111011	No_or_no_constitutive_exon
TTCTCCGGCTCGCTGTTTGGCGATCATCGGGACTTGGGCAGCAACGGGAGTA	332828	333060	333110	333058	-1	DAPPUscaffold_80	DAPPUDRAFT_59366	330686	333329	None	13212	1024	111011	No_or_no_constitutive_exon
ATTATTATCGAAGAAACTTACTAAATGTTTATTTTCTTTTGGGAGGAAAGGG	393667	393788	393617	393669	1	DAPPUscaffold_80	DAPPUDRAFT_308550	392646	395227	None	13212	1024	111011	No_or_no_constitutive_exon
TCGGTTAGCGTAGCCAATTCCGTGCTGACTCCAAGCCTGACGGGCAGCAGCC	394665	394705	394615	394667	1	DAPPUscaffold_84	DAPPUDRAFT_326839	373439	402316	None	13212	1024	111011	No_or_no_constitutive_exon
CTAATCTTTTTGTTTGTTTGTTTGTTTTCTTTTCTATATCGGGTCGATAGGA	397418	397835	397368	397420	1	DAPPUscaffold_84	DAPPUDRAFT_326839	373439	402316	None	13212	1024	111011	No_or_no_constitutive_exon
AGAGAACGTAGAGGAGCAACACGGTTGAGGAATAGATTTAGTACGGGCAGTA	415183	415287	415337	415285	-1	DAPPUscaffold_84	DAPPUDRAFT_255309	414888	417048	None	13212	1024	111011	No_or_no_constitutive_exon
GTCCCGAAAACCGGCGTGGCGTGGCAACATTTGGTGCATCGACCGGGAAGCC	391491	391720	391441	391493	1	DAPPUscaffold_103	DAPPUDRAFT_257603	390305	392131	None	13212	1024	111011	No_or_no_constitutive_exon
AAACTTGGATTACAAATCAAGTACTATGAAGAGAACGGGATAATAAAAAGAA	116459	116523	116409	116461	1	DAPPUscaffold_85	DAPPUDRAFT_111401	115092	117798	None	13212	1024	111011	No_or_no_constitutive_exon
TGTCATTCATTTAAATAGAGCTCCTTTTATTTTATTTTGGGAAATTGCAGGT	73304	73923	73973	73921	-1	DAPPUscaffold_86	DAPPUDRAFT_308757	73304	75070	None	13212	1024	111011	No_or_no_constitutive_exon
AGTTTCTTTCGACAAATCAAATTTTATTTTTAAAAATTATGTGTGGGTAGGA	245770	246064	245720	245772	1	DAPPUscaffold_86	DAPPUDRAFT_111493	245340	246481	None	13212	1024	111011	No_or_no_constitutive_exon
CTGTGGTGTTATTATATGGCATGTTATTTTTTAATTTCGGGTGGAATAAGGT	252794	253000	253050	252998	-1	DAPPUscaffold_86	DAPPUDRAFT_326989	250657	253139	None	13212	1024	111011	No_or_no_constitutive_exon
TAAGATATTAAAATTCGGATGTTAAAATATGTTTTTTGGGAACAAAACAGAA	410595	410684	410545	410597	1	DAPPUscaffold_86	DAPPUDRAFT_327034	409014	411207	None	13212	1024	111011	No_or_no_constitutive_exon
GCTACACACAAGACTAGTCTTCTTCTTCTTCTTCTTCTTCTGGGGTATAGGA	462766	462829	462716	462768	1	DAPPUscaffold_86	DAPPUDRAFT_255575	452982	466182	None	13212	1024	111011	No_or_no_constitutive_exon
AAAATAAAAACTGTGAAATGAATAGAAATGTTTTGGTTTGGGTGGCACAGGC	475477	475754	475427	475479	1	DAPPUscaffold_86	DAPPUDRAFT_327039	474331	478666	None	13212	1024	111011	No_or_no_constitutive_exon
AGTCAGCAGTTTGAGATTGCGCATTAATTCAAAACCTTGCGGGAAAATAGGA	525663	525875	525925	525873	-1	DAPPUscaffold_86	DAPPUDRAFT_111566	523671	526792	None	13212	1024	111011	No_or_no_constitutive_exon
TTAAGGTATACCCGGAAAAGATGGGCGTGATGGATTTACTGGGCAACCAGGA	36022	36103	35972	36024	1	DAPPUscaffold_91	DAPPUDRAFT_60577	35850	51061	None	13212	1024	111011	No_or_no_constitutive_exon
GTCAATTTTTTTCAATTTTACTTTGACAATTTTTAAAATTAAAGGGGGAGAT	50704	50899	50654	50706	1	DAPPUscaffold_91	DAPPUDRAFT_60577	35850	51061	None	13212	1024	111011	No_or_no_constitutive_exon
TGTGCGCTTTAAGCTGCATGTAAGTAATTAATTTTTTTGGGAAAACACAGGG	345552	345748	345798	345746	-1	DAPPUscaffold_91	DAPPUDRAFT_309221	344926	346041	None	13212	1024	111011	No_or_no_constitutive_exon
TATATCTATTAATTGTTTCCTGGTGCACGTTAAAATTTTTATTGGGACAGTT	120303	120454	120253	120305	1	DAPPUscaffold_87	DAPPUDRAFT_327085	120034	121517	None	13212	1024	111011	No_or_no_constitutive_exon
CAATTGTTTGAAAATTCAATTTGATATACTTTTTTCGTGGGGGTTGACAGGC	187522	187591	187641	187589	-1	DAPPUscaffold_87	DAPPUDRAFT_255662	187202	188649	DpuGr22	13212	1024	111011	No_or_no_constitutive_exon
TTGATTCATTTACCATTTGATTCCGCTTTAATTATTTTGGGATGATGTAGGT	191388	191457	191507	191455	-1	DAPPUscaffold_87	DAPPUDRAFT_327106	191112	192511	DPUGR21	13212	1024	111011	No_or_no_constitutive_exon
AATAACGCCAGCAGCAATAAATTTGAATTGATTTTTCTGGCGGGAAACAGGA	222549	222802	222852	222800	-1	DAPPUscaffold_87	DAPPUDRAFT_327119	221990	225879	None	13212	1024	111011	No_or_no_constitutive_exon
TTTATATTTACGTAACTTTACTTTATAAAATTATGGGGGAAAAAAAAAAGGT	233437	233562	233387	233439	1	DAPPUscaffold_87	DAPPUDRAFT_327123	232844	236188	None	13212	1024	111011	No_or_no_constitutive_exon
TCTTAAGTTGAATGCGATACATTAAAACAATGGTTTTATTGGGACCACAGAT	250254	250592	250204	250256	1	DAPPUscaffold_87	DAPPUDRAFT_216637	249479	250592	None	13212	1024	111011	No_or_no_constitutive_exon
CTTCTCTTTTTGTCTTGTCCAAAACATAACCATTTGTGATGGGTGTGCAGGT	253407	253694	253357	253409	1	DAPPUscaffold_87	DAPPUDRAFT_60138	252339	262967	None	13212	1024	111011	No_or_no_constitutive_exon
AGGAGCTGGACAGCAACAGCGAGGTCCAGGTCCCGGTGGCGGCCTGGGAGGA	253971	254073	253921	253973	1	DAPPUscaffold_87	DAPPUDRAFT_60138	252339	262967	None	13212	1024	111011	No_or_no_constitutive_exon
GCGGTTTCCCGCCTACACTGAAGCAGCTGCTGCAACCTCAACAGGGTCAGGG	258476	258841	258426	258478	1	DAPPUscaffold_87	DAPPUDRAFT_60138	252339	262967	None	13212	1024	111011	No_or_no_constitutive_exon
TTATTAATCTTTTCCTTATCTGTAACTATTTTCATGGGAAAAAAAAAAAGCC	266882	266945	266995	266943	-1	DAPPUscaffold_87	DAPPUDRAFT_327131	265115	267717	None	13212	1024	111011	No_or_no_constitutive_exon
AAACTAAGGCTTAACTGTTTACTACACCAAAGCCGCCGAGTAGAAGGGAGCC	288042	288338	287992	288044	1	DAPPUscaffold_87	DAPPUDRAFT_255690	286691	288338	None	13212	1024	111011	No_or_no_constitutive_exon
TTACACATTCAATTTTTTATTTTTTTTTTTTGTGTGGGTTAATTCAAAAGTG	338121	338250	338071	338123	1	DAPPUscaffold_87	DAPPUDRAFT_60001	336015	342892	None	13212	1024	111011	No_or_no_constitutive_exon
AACGGCGGGAGTGTCAGTCCCCTGGGTGGCAGCGGCAGCGTGACGGGTAGCG	392136	392300	392350	392298	-1	DAPPUscaffold_87	DAPPUDRAFT_227924	391309	400243	None	13212	1024	111011	No_or_no_constitutive_exon
TTAATCTCTGTTTTATCCGCCATATTGAAAAAAATGTGGGCTGGAAAAAGCT	184518	184648	184698	184646	-1	DAPPUscaffold_88	DAPPUDRAFT_327208	182344	185174	None	13212	1024	111011	No_or_no_constitutive_exon
ACGTCCCATCTACACAACAACAACACACACACCTAAAATGGGCGAAACAGTC	184258	184395	184445	184393	-1	DAPPUscaffold_88	DAPPUDRAFT_327208	182344	185174	None	13212	1024	111011	No_or_no_constitutive_exon
GGTGTACAAATAAGATAATACTAAACCTCAACATTTTTTGGGGGTTGCAGAG	274472	274618	274422	274474	1	DAPPUscaffold_88	DAPPUDRAFT_255804	273717	274618	None	13212	1024	111011	No_or_no_constitutive_exon
TGAACCAAACTATTCTTTGTCAACGCTACATATCCTGCTGGGTCAAACAGTC	379645	379984	379595	379647	1	DAPPUscaffold_88	DAPPUDRAFT_327247	379273	380726	None	13212	1024	111011	No_or_no_constitutive_exon
GAAAGAATACGGAGAGTTCTAGATACAAGTCATTGACCAATGACTGGGAGGA	453902	454164	453852	453904	1	DAPPUscaffold_88	DAPPUDRAFT_111828	449462	459641	None	13212	1024	111011	No_or_no_constitutive_exon
CATAAAGTTTTATGTCTAATTAATTATTTTCTGTTGACTTTGATGGGCAGCC	469438	469584	469388	469440	1	DAPPUscaffold_88	DAPPUDRAFT_308907	469241	470340	None	13212	1024	111011	No_or_no_constitutive_exon
GCCATTTGTTTTTTGTTTTGCTGACTGGAAATCATTTTGGGTGGAATCAGAT	158526	158709	158759	158707	-1	DAPPUscaffold_90	DAPPUDRAFT_327348	153925	159924	None	13212	1024	111011	No_or_no_constitutive_exon
ACACACGTACACCCATTTGTGAACTCATATGTCCATTGTTGGGAGCACAGCG	231971	232087	231921	231973	1	DAPPUscaffold_90	DAPPUDRAFT_60469	223375	232799	None	13212	1024	111011	No_or_no_constitutive_exon
ACAATACAAAACAAATCATCCAATTCTTTTTGCGTGGCGGGTCAAAATAGAT	232181	232799	232131	232183	1	DAPPUscaffold_90	DAPPUDRAFT_60469	223375	232799	None	13212	1024	111011	No_or_no_constitutive_exon
TCTTTCTTTCTGATTCCTTTGGATTGGATTTGCCTTCACCTGGGACGCAGAC	242043	242127	242177	242125	-1	DAPPUscaffold_90	DAPPUDRAFT_309172	240735	243252	None	13212	1024	111011	No_or_no_constitutive_exon
GCTGGGTGGGGAAGTTCAAGCGCTTTGGTGTGGGCCGTTAGGGCCCGAAGTT	262331	262474	262524	262472	-1	DAPPUscaffold_90	DAPPUDRAFT_327376	260183	263112	None	13212	1024	111011	No_or_no_constitutive_exon
TCATTTGTAAAAGAGTTCACGAATGTTAATGTCCTTTCTTAATGGGTTAGCT	454414	454653	454364	454416	1	DAPPUscaffold_90	DAPPUDRAFT_309186	452556	456422	None	13212	1024	111011	No_or_no_constitutive_exon
AGTCATTTTTTTTACCTGAATGAATTGATTGATTGTTAAATGGGATACAGGG	281903	282095	281853	281905	1	DAPPUscaffold_98	DAPPUDRAFT_328060	278783	282373	None	13212	1024	111011	No_or_no_constitutive_exon
TTTTAAAATGATTTGATTAATATGATTGGCAATAATCATTTGGGTGACAGGT	408526	409012	408476	408528	1	DAPPUscaffold_98	DAPPUDRAFT_328087	407943	409012	None	13212	1024	111011	No_or_no_constitutive_exon
AATTGTTGAAACTAACTTTTTACATAACACCTTTTTTTGTGGGGTCGTAGGA	503184	503437	503487	503435	-1	DAPPUscaffold_98	DAPPUDRAFT_309409	503184	504182	None	13212	1024	111011	No_or_no_constitutive_exon
ATTAACGACTTAAAAACGAACTCAAGTAAAACAAATTTTACTTGGGAAAGCT	201398	201489	201539	201487	-1	DAPPUscaffold_94	DAPPUDRAFT_256499	200300	202420	None	13212	1024	111011	No_or_no_constitutive_exon
CAGTCTTCAGATATATCGACTTTTGATGCTTCAGTATTAATTGGGAGCAGAA	464297	464333	464383	464331	-1	DAPPUscaffold_94	DAPPUDRAFT_309277	464297	466645	None	13212	1024	111011	No_or_no_constitutive_exon
GACGGACGTAGAACGGCAGTTCAACATGATTGAGAGCTTTTGGGCAAAAGAC	204098	204390	204440	204388	-1	DAPPUscaffold_92	DAPPUDRAFT_256272	202964	205083	None	13212	1024	111011	No_or_no_constitutive_exon
ACAGAGAAAATAGTTGTCCATGGTTTTCTTACTTGTTATTGCAGGGAGAGTT	277088	277226	277276	277224	-1	DAPPUscaffold_92	DAPPUDRAFT_309236	276434	285397	None	13212	1024	111011	No_or_no_constitutive_exon
GTAATTGTATGTGTACCTTGTATGCATGAATCTGGGGGGAAAAAATATAGAA	454134	454163	454084	454136	1	DAPPUscaffold_92	DAPPUDRAFT_327607	453447	461131	None	13212	1024	111011	No_or_no_constitutive_exon
TTTTAACGGTGAGAGCGGTCTAACGATCTTTTTATTTTTTAATGGGAAAGAC	180074	180108	180024	180076	1	DAPPUscaffold_106	DAPPUDRAFT_257834	172688	181573	None	13212	1024	111011	No_or_no_constitutive_exon
ACTGCGAACACAACGGCGAATCACCAGCGGAAGTTCAGACTCAGGGAGAGCG	81083	81403	81453	81401	-1	DAPPUscaffold_97	DAPPUDRAFT_309374	74948	84834	None	13212	1024	111011	No_or_no_constitutive_exon
CGTCTTGTCAAATAATCCTAAATGAATCCGACATGGGGGTCGGAAAATAGAT	138788	138941	138991	138939	-1	DAPPUscaffold_97	DAPPUDRAFT_202177	136771	143753	None	13212	1024	111011	No_or_no_constitutive_exon
TGGTAGCGGAAGTAACAGTGGTGGAGCAGGAGGAGGGATGTCGGGCGGAGGC	263917	264093	264143	264091	-1	DAPPUscaffold_97	DAPPUDRAFT_327969	262234	269967	None	13212	1024	111011	No_or_no_constitutive_exon
ATCGCTGTCACCATCTGCGGATCCAGCAGATGACGGAGGGGAGGCAACAGGA	443556	443894	443944	443892	-1	DAPPUscaffold_97	DAPPUDRAFT_256930	439226	447712	None	13212	1024	111011	No_or_no_constitutive_exon
GTTATTTTGCAATTGTTTATCAACGTTATTCGGTTTTATTATGGGAACAGTG	169111	169252	169302	169250	-1	DAPPUscaffold_93	DAPPUDRAFT_228128	167367	171396	None	13212	1024	111011	No_or_no_constitutive_exon
CATCCCATGGCAATGAATTGTGTAGATGAGGATGATGGGGTGTGAAAGAGGA	112073	112268	112318	112266	-1	DAPPUscaffold_95	DAPPUDRAFT_112346	112073	113037	None	13212	1024	111011	No_or_no_constitutive_exon
TTTGCTGCTGTTGTCTGAGAATAACTGATTCATTGTTTTTCGGGGAACAGGT	245628	245826	245876	245824	-1	DAPPUscaffold_95	DAPPUDRAFT_327800	243017	247528	None	13212	1024	111011	No_or_no_constitutive_exon
TTTCCCCCCTTTCCCCCTGTCGTAATGAAAGGTGTGCGATGGGAATCAAGAC	254337	254502	254287	254339	1	DAPPUscaffold_95	DAPPUDRAFT_327801	247611	262639	None	13212	1024	111011	No_or_no_constitutive_exon
TAGAAGGTGTTGAATAGGTGTAGCACGTACCATTTGTTCGTGGGTGATAGGT	403110	403248	403060	403112	1	DAPPUscaffold_95	DAPPUDRAFT_112391	400253	403734	None	13212	1024	111011	No_or_no_constitutive_exon
TTAATGATTATAGTTTGTTCACACACTTATTATTCTGGGAAAATCAATAGCC	45429	45629	45679	45627	-1	DAPPUscaffold_99	DAPPUDRAFT_328285	45181	45999	None	13212	1024	111011	No_or_no_constitutive_exon
TTTCTCTCTCGTTTGACAAATTGGTTGATTTTCTATTTGGGTGAAATCAGTA	264528	264714	264478	264530	1	DAPPUscaffold_99	DAPPUDRAFT_328339	256991	271562	None	13212	1024	111011	No_or_no_constitutive_exon
CATTTAAATTGATTTTAAATTATACCTTATATTTATTTGGGATAAAACAGGT	47785	47824	47735	47787	1	DAPPUscaffold_102	DAPPUDRAFT_328380	45650	47824	None	13212	1024	111011	No_or_no_constitutive_exon
CACCAACTCCAAATGCCTCACCCTACCTAAATCCCTTCGGGAAACTGTAGGC	248164	248169	248219	248167	-1	DAPPUscaffold_102	DAPPUDRAFT_442513	244959	251030	None	13212	1024	111011	No_or_no_constitutive_exon
ACAACTCAACAACTCAGTTCCCCATCAGTATTTTTTGGATGGGCCTGGAGGT	401242	401550	401192	401244	1	DAPPUscaffold_102	DAPPUDRAFT_257484	401170	401550	None	13212	1024	111011	No_or_no_constitutive_exon
TATCTATTCTCTGTGTACATTAATTACTTTACTATATAATTGGGGAAAAGGT	49743	50219	49693	49745	1	DAPPUscaffold_100	DAPPUDRAFT_257184	48234	50219	None	13212	1024	111011	No_or_no_constitutive_exon
AACACGAAACATGCGTTTCTCATATAATTTCTCCCAATTATTGGGAACAGTG	155806	156451	156501	156449	-1	DAPPUscaffold_100	DAPPUDRAFT_257213	153314	159541	None	13212	1024	111011	No_or_no_constitutive_exon
TTACAATTTTTTAAATTCATGATTTCCTGCGCTATGAAATGGGAGTACAGCA	264938	265033	264888	264940	1	DAPPUscaffold_100	DAPPUDRAFT_328176	264080	265692	None	13212	1024	111011	No_or_no_constitutive_exon
TTTTATTCGTTGCCCCCCCGGTGGTGGTGGTGGTGGTTGGGTAAGCGCAGAT	303156	303411	303106	303158	1	DAPPUscaffold_100	DAPPUDRAFT_202418	298527	307485	None	13212	1024	111011	No_or_no_constitutive_exon
TTTTTACATGTTCTGGACCAAAACTGGATAATGTACGGGAAACAAAACAGTC	115499	115734	115449	115501	1	DAPPUscaffold_101	DAPPUDRAFT_10542	107697	115734	None	13212	1024	111011	No_or_no_constitutive_exon
ATTTCCCATTGAACTGATAACTCAATTTGCACGCTGTTTGAATGGGCCAGTA	88436	88688	88386	88438	1	DAPPUscaffold_96	DAPPUDRAFT_309307	86873	88688	None	13212	1024	111011	No_or_no_constitutive_exon
TTTTCATTTTTGTTATTGATGGGATTTTCTATATCTATAGGGTGGTGGAGAT	111557	111675	111725	111673	-1	DAPPUscaffold_96	DAPPUDRAFT_60927	111067	116371	None	13212	1024	111011	No_or_no_constitutive_exon
AATCCAAATGAAATTCATTCAACTGTTATATATTGTTTGGGCGATGACAGGC	241461	241605	241411	241463	1	DAPPUscaffold_104	DAPPUDRAFT_328542	234203	242599	None	13212	1024	111011	No_or_no_constitutive_exon
GAATATTTCATTAAATATTCAATTCGATTCTTACCACGTATGGGCTAAAGTT	251868	252036	251818	251870	1	DAPPUscaffold_104	DAPPUDRAFT_328543	244116	258293	None	13212	1024	111011	No_or_no_constitutive_exon
ACGAGATTTTTTTTTTTTTTTGTATTTTTCTCAGCACGTTTGCTGGGAAGAA	170544	170742	170494	170546	1	DAPPUscaffold_107	DAPPUDRAFT_113247	169355	170742	None	13212	1024	111011	No_or_no_constitutive_exon
ATAAAAAAAACACTTGGCCTCTCAACTAAGTGACAATGAAGGGAATCCAGGC	287790	287862	287912	287860	-1	DAPPUscaffold_109	DAPPUDRAFT_328807	286608	288491	None	13212	1024	111011	No_or_no_constitutive_exon
CAATGTGACGACGAAACCGTGGCTCACCAGTTGGACGACGACGGGTGCAGCA	370222	370381	370172	370224	1	DAPPUscaffold_110	DAPPUDRAFT_113436	368216	371446	None	13212	1024	111011	No_or_no_constitutive_exon
AAGATATGAATCAAGAGATTAAAAAATTCGTTGAATAAATTGGGGACCAGTT	4147	4279	4097	4149	1	DAPPUscaffold_108	DAPPUDRAFT_113281	3744	4473	None	13212	1024	111011	No_or_no_constitutive_exon
AAGATATGAATCAAGAGATTAAAAAATTCGTTAAATAAATTGGGGACCAGTT	33113	33245	33063	33115	1	DAPPUscaffold_108	DAPPUDRAFT_328725	32710	37657	None	13212	1024	111011	No_or_no_constitutive_exon
AGATTCCGTTCCTCCAGAGATTGAAAAACATTTTTATAAGGGGTCAATAGAG	36010	36215	35960	36012	1	DAPPUscaffold_108	DAPPUDRAFT_328725	32710	37657	None	13212	1024	111011	No_or_no_constitutive_exon
AGGTCATTCGCTAGAACTTGGTCAATTCAGCAAGAAACTGAAGTTGGGAGTC	366265	366342	366392	366340	-1	DAPPUscaffold_108	DAPPUDRAFT_113325	363068	367777	None	13212	1024	111011	No_or_no_constitutive_exon
TTATTATTTGATCATGATTTTTAATTATTTGGTAATTGGGGACGGAATAGGA	52790	52989	53039	52987	-1	DAPPUscaffold_121	DAPPUDRAFT_329474	50928	57386	None	13212	1024	111011	No_or_no_constitutive_exon
TGAACTCGATTGCCTGTAATGACTCTTTGTCTGCTGGGGAAAAAATTTAGGT	52468	52713	52763	52711	-1	DAPPUscaffold_121	DAPPUDRAFT_329474	50928	57386	None	13212	1024	111011	No_or_no_constitutive_exon
TTAATTAAATATAGTCGAGCGGTCTTAAAATAATTACTTTTGGGAATCAGCT	113594	113746	113796	113744	-1	DAPPUscaffold_121	DAPPUDRAFT_62661	109741	114918	None	13212	1024	111011	No_or_no_constitutive_exon
TCAAAAAATAAATCATTCATTTTTTTTCCCCTCTGATTGGGTTAAAAAAGGC	144528	144675	144725	144673	-1	DAPPUscaffold_121	DAPPUDRAFT_301201	140097	145930	None	13212	1024	111011	No_or_no_constitutive_exon
AATTCATTTATTTTAATTCTGATTTGATTGATTTATTTGGGAAATATTAGAT	201376	201558	201608	201556	-1	DAPPUscaffold_121	DAPPUDRAFT_347445	199758	203057	DLL	13212	1024	111011	No_or_no_constitutive_exon
AAAAGTCTGGTGAACATCAGCAAGAGCCGGTGAAACCCCTGGGCGAAGAGTA	211188	211360	211410	211358	-1	DAPPUscaffold_121	DAPPUDRAFT_62657	209968	212219	None	13212	1024	111011	No_or_no_constitutive_exon
TTGAAATGATTAAGAATGTTAAAATTAAATTATTCCAGATATCGGGGAAGCA	291821	292144	292194	292142	-1	DAPPUscaffold_121	DAPPUDRAFT_62647	286343	293702	None	13212	1024	111011	No_or_no_constitutive_exon
GATATGAGCAATTATTTTGGGTTTCATATCGACGCTGTGATGACGGGCAGCC	149566	149951	149516	149568	1	DAPPUscaffold_112	DAPPUDRAFT_113524	149092	150772	None	13212	1024	111011	No_or_no_constitutive_exon
TCTCGTGTTGGAAACGTTAATCACAAAATTTGTCAATATTTAGGGGGCAGAA	120501	120625	120451	120503	1	DAPPUscaffold_127	DAPPUDRAFT_259668	119921	120888	None	13212	1024	111011	No_or_no_constitutive_exon
GCTGCTTCTACGCCCTTATCTTTCATTTTAATTTTATTTGGGATTGAAAGAA	352041	352053	352103	352051	-1	DAPPUscaffold_127	DAPPUDRAFT_259713	352041	355754	None	13212	1024	111011	No_or_no_constitutive_exon
AAAGGTGACCTAATTCAGCTCCAGAGACATGGTTTTTCTTTTGGGTAAAGGT	287494	287527	287444	287496	1	DAPPUscaffold_116	DAPPUDRAFT_329246	287378	287822	None	13212	1024	111011	No_or_no_constitutive_exon
AATTTCATGGGCAATATAATTCCTGCCTTCACTGACATATTGGGGGATAGAT	304812	305018	304762	304814	1	DAPPUscaffold_116	DAPPUDRAFT_347004	299424	310107	TOR	13212	1024	111011	No_or_no_constitutive_exon
CATATGATTGTATATTTTATTCATTTGAATGCGGGACTGGGTATGAGCAGTT	60264	60499	60549	60497	-1	DAPPUscaffold_111	DAPPUDRAFT_300874	59951	64657	None	13212	1024	111011	No_or_no_constitutive_exon
TCCATTAATATTAATCGAACGTCACCGGTGATGGTTTTCCGGGAACACAGGT	177843	177925	177793	177845	1	DAPPUscaffold_111	DAPPUDRAFT_62084	177545	178097	None	13212	1024	111011	No_or_no_constitutive_exon
TTATCCTGCCGTACTTCAATCTAAATTTTAATTTTGTTTGATTGGGATAGTT	215399	215560	215349	215401	1	DAPPUscaffold_115	DAPPUDRAFT_231697	213173	216096	None	13212	1024	111011	No_or_no_constitutive_exon
GAATTTCTGAAACTGTGTTTAAAAAACATTTCGTCTGGCTGTGGGACAAGTT	226010	226160	225960	226012	1	DAPPUscaffold_118	DAPPUDRAFT_113862	225034	227036	None	13212	1024	111011	No_or_no_constitutive_exon
ATTTTTTGTCCCTATGGCGTTCCATATATATATGGGGATGTGGGGTGTAGTG	120680	120757	120630	120682	1	DAPPUscaffold_113	DAPPUDRAFT_113576	119688	123100	None	13212	1024	111011	No_or_no_constitutive_exon
TCTAACTTTGATTTGTTTTTTAATCCTTTTTTGTTATTGCGCATGGGCAGAC	174896	174985	175035	174983	-1	DAPPUscaffold_113	DAPPUDRAFT_202786	166761	175189	None	13212	1024	111011	No_or_no_constitutive_exon
ATTTGAACTAATATTGATTCTTTCTTTGGTGATCGTGACTGGGAATTTAGTT	242545	242640	242495	242547	1	DAPPUscaffold_113	DAPPUDRAFT_202800	238825	243838	None	13212	1024	111011	No_or_no_constitutive_exon
ATTTGTTTGCTTTTTGCTTTTTCCTTATTTCTCTGTTTTTTTGGGAGCAGCA	289605	289759	289809	289757	-1	DAPPUscaffold_113	DAPPUDRAFT_62190	280689	312320	None	13212	1024	111011	No_or_no_constitutive_exon
GTTTTCCATTGACTACGTTGTAAGTTACTTTTTGTTTTATGGGCGTGCAGTT	133113	133189	133239	133187	-1	DAPPUscaffold_119	DAPPUDRAFT_329392	131440	133584	None	13212	1024	111011	No_or_no_constitutive_exon
TTTCAAATGATTTTGTGTTTCGTAAAATATTAATGGATTTATGGGACAAGGT	146296	146530	146580	146528	-1	DAPPUscaffold_119	DAPPUDRAFT_329395	141678	147003	None	13212	1024	111011	No_or_no_constitutive_exon
ATGTTATTCTTGTATTCATGTTCTGATCTGTTACCTGTAACGGGAAATAGCT	202000	202076	201950	202002	1	DAPPUscaffold_119	DAPPUDRAFT_62512	199476	202534	None	13212	1024	111011	No_or_no_constitutive_exon
TGATTCTCACTGACCTTACAATTGTTCGTTTTAATTTCCATGTGGGTAAGGC	318156	318231	318106	318158	1	DAPPUscaffold_120	DAPPUDRAFT_301140	315462	319544	None	13212	1024	111011	No_or_no_constitutive_exon
ACTTTTACGTTATTGTCAGCTTATTTCATTTATTCTTTTAACGGGTACAGGT	335163	335226	335113	335165	1	DAPPUscaffold_120	DAPPUDRAFT_93571	334008	335956	None	13212	1024	111011	No_or_no_constitutive_exon
GTAAGAAATCTCGATTTAATGACTTGATTATAGGAAACCTTGGTGGGGAGAT	14682	14810	14632	14684	1	DAPPUscaffold_114	DAPPUDRAFT_202806	14021	16003	None	13212	1024	111011	No_or_no_constitutive_exon
CTGTCCCGCTTTCGTCGTACCAAACCTAACGCTTATTGGCTGGGACGTAGCA	20889	21068	20839	20891	1	DAPPUscaffold_114	DAPPUDRAFT_329047	19348	23726	None	13212	1024	111011	No_or_no_constitutive_exon
ACTCGAAATTGAGAGTAATGGTTATCATTTCATCCTTAACGGGGAAATAGAA	82238	82436	82486	82434	-1	DAPPUscaffold_114	DAPPUDRAFT_300931	80758	83430	None	13212	1024	111011	No_or_no_constitutive_exon
GAAGATGACTCCTTTGCTGGATGATCCACGTGTTTTTTTCGCCACGGGAGAT	242512	242763	242813	242761	-1	DAPPUscaffold_114	DAPPUDRAFT_258565	239585	243478	None	13212	1024	111011	No_or_no_constitutive_exon
AAGAAAAACAAAGAGAAAGAATAGAAGAAGAAAAATTATTGAGGGTACAGCA	173581	173811	173861	173809	-1	DAPPUscaffold_122	DAPPUDRAFT_259275	173534	175157	None	13212	1024	111011	No_or_no_constitutive_exon
ATAAGGTCCTAAGAATGTAATTTGTTTATCTTTTAGGGCTATACAAAAAGGA	95373	95516	95323	95375	1	DAPPUscaffold_123	DAPPUDRAFT_259349	95260	97799	None	13212	1024	111011	No_or_no_constitutive_exon
ACGTCGACGGGAGGCAACGCCGGGTCGGTGAGAGGGACGGGCGAGAGCAGCA	251552	251715	251502	251554	1	DAPPUscaffold_123	DAPPUDRAFT_10046	206376	251715	None	13212	1024	111011	No_or_no_constitutive_exon
ACTATACGGATTCTACCCGCTGTATATACGCGCATGCAGAACTGGGGAAGTA	276329	276470	276279	276331	1	DAPPUscaffold_123	DAPPUDRAFT_62811	264545	277059	None	13212	1024	111011	No_or_no_constitutive_exon
TACACAATTTTTATTTTTGGATATGGTACATTGCGCCCGGGGTGGACGAGGC	207636	207783	207586	207638	1	DAPPUscaffold_125	DAPPUDRAFT_114198	205466	208180	None	13212	1024	111011	No_or_no_constitutive_exon
ACCTGACGAGAGAGCGTTGAGGCAGAGGTTATAGATGCGGGTCGGAAAAGAG	298493	298884	298443	298495	1	DAPPUscaffold_125	DAPPUDRAFT_259541	298211	298993	None	13212	1024	111011	No_or_no_constitutive_exon
GCGGACGTCACCACCACAGCGTCACCCCCGACGTCACGCGGGAACTGCAGGG	71222	71337	71387	71335	-1	DAPPUscaffold_126	DAPPUDRAFT_114224	70076	72792	None	13212	1024	111011	No_or_no_constitutive_exon
TGCTACAACGCCAGTCGAAGTCGAATCAAATGCTGAAAAGGCGTGGGCAGGT	103204	103733	103154	103206	1	DAPPUscaffold_140	DAPPUDRAFT_114850	102742	103733	None	13212	1024	111011	No_or_no_constitutive_exon
TCAGGAATGAAATATAATAATTGTAAATGTTGCTATTCTTCGGGTTGAAGAT	240924	241211	241261	241209	-1	DAPPUscaffold_140	DAPPUDRAFT_114868	240924	242186	None	13212	1024	111011	No_or_no_constitutive_exon
CATTTAAATTGATTTTAAATTATACCTAATATTTATTTGGGATAAAACAGGT	283928	284189	283878	283930	1	DAPPUscaffold_140	DAPPUDRAFT_330431	283153	284189	None	13212	1024	111011	No_or_no_constitutive_exon
CCAACCCCCTACACTCGACGACGACGACGTTATCCGTGTGGGATACGTAGGT	32419	32518	32568	32516	-1	DAPPUscaffold_131	DAPPUDRAFT_228911	29627	38658	None	13212	1024	111011	No_or_no_constitutive_exon
CGAATTCGCTTGGTGGTTAAACCAATTATTCCCAACATGGGAATGTGTAGAT	48498	48631	48448	48500	1	DAPPUscaffold_130	DAPPUDRAFT_62990	39400	48631	None	13212	1024	111011	No_or_no_constitutive_exon
GCGTTGATGATTCTGATTTTGTTTCTTTCTGATTTTGTGTGGGACCACAGGA	244110	244232	244282	244230	-1	DAPPUscaffold_130	DAPPUDRAFT_63009	239692	253854	None	13212	1024	111011	No_or_no_constitutive_exon
TGTACATAAATTCAAGTTTTTTTCTTTCTTTTCTTTGGGTGAATCAACAGGC	243753	243849	243899	243847	-1	DAPPUscaffold_130	DAPPUDRAFT_63009	239692	253854	None	13212	1024	111011	No_or_no_constitutive_exon
CCCTGCCTTTCTATATCTCTGAACATATCAACTTGCTGTGACGGGAGCAGCC	275623	275740	275790	275738	-1	DAPPUscaffold_130	DAPPUDRAFT_114438	275309	280587	None	13212	1024	111011	No_or_no_constitutive_exon
CCAATAGTACTCATGGGAGATTTTAACGCGGTTGATGATCGGGGCGACAGGC	181805	182414	181755	181807	1	DAPPUscaffold_150	DAPPUDRAFT_115279	180119	182414	None	13212	1024	111011	No_or_no_constitutive_exon
CCAATAGTACTCATGGGAGATTTTAACGCGGTTGATGATCGGGGCGACAGGC	269568	270287	269518	269570	1	DAPPUscaffold_150	DAPPUDRAFT_115281	269349	270287	None	13212	1024	111011	No_or_no_constitutive_exon
CGCTGAGCGTCGGATCGAACGCAGCCAATCTCACGGGATCTGGGACGCAGAA	76031	76140	76190	76138	-1	DAPPUscaffold_143	DAPPUDRAFT_63587	74172	81867	None	13212	1024	111011	No_or_no_constitutive_exon
ATGTTTTATTTATTTTATGAATTATGTCGATTACATTCGAAATGTGGGAGCC	180051	180264	180314	180262	-1	DAPPUscaffold_128	DAPPUDRAFT_329851	179829	180588	None	13212	1024	111011	No_or_no_constitutive_exon
TACGACTCCGTCAACAACTACGTGGCAGACAACAAGCGCGAGGCGGGCAGCC	98880	99048	99098	99046	-1	DAPPUscaffold_134	DAPPUDRAFT_63138	98123	100557	None	13212	1024	111011	No_or_no_constitutive_exon
ATTTTCTAATAAAAACTTTTATTTTTATTATTCGATGCATAGATGGGAAGTG	98338	98495	98545	98493	-1	DAPPUscaffold_134	DAPPUDRAFT_63138	98123	100557	None	13212	1024	111011	No_or_no_constitutive_exon
GCATTATTCGGTAGAACGTGAATTTGGTTTCCCATCAACTCGACGGGGAGGT	172398	172587	172637	172585	-1	DAPPUscaffold_134	DAPPUDRAFT_63150	171927	174623	None	13212	1024	111011	No_or_no_constitutive_exon
TCATAAATTGTTGCAACATTTTTCTGATCAATTTTCTACTGGTTGGGAAGGG	178925	179085	179135	179083	-1	DAPPUscaffold_134	DAPPUDRAFT_330141	177908	180051	None	13212	1024	111011	No_or_no_constitutive_exon
CTCCTAGGATACGTAATTAACCGATTTTTCAAGATTATGAACGGGATCAGAT	282197	282314	282364	282312	-1	DAPPUscaffold_132	DAPPUDRAFT_114529	281687	282805	None	13212	1024	111011	No_or_no_constitutive_exon
ATCATCTGGGAATTGCAGATCATAAAAAAATGTTGTCTGGGCGGTAATAGGT	82424	82612	82374	82426	1	DAPPUscaffold_138	DAPPUDRAFT_299616	82052	84792	None	13212	1024	111011	No_or_no_constitutive_exon
AGACATATGTTATTTCGAAATGGGAAAACTAACGCATTTGGGCCAAACAGAT	297475	297600	297425	297477	1	DAPPUscaffold_138	DAPPUDRAFT_330332	296916	299626	None	13212	1024	111011	No_or_no_constitutive_exon
CAGCAAATAACATAATCATTTTTCAATATTCATTTCAAAACGGGGAATAGAT	187989	188118	187939	187991	1	DAPPUscaffold_137	DAPPUDRAFT_330268	186868	191229	None	13212	1024	111011	No_or_no_constitutive_exon
TTTACCAGAAGTTAAACGATTTCCTGGGCATGTGTGTCGTATGTGGGCAGTT	57850	58554	57800	57852	1	DAPPUscaffold_136	DAPPUDRAFT_114663	56994	59555	None	13212	1024	111011	No_or_no_constitutive_exon
AATTGGATCACGAATCTGACCGCCTCTAATAATCCATGGCGGGAGCGAAGCG	269589	269771	269821	269769	-1	DAPPUscaffold_136	DAPPUDRAFT_260333	269266	271727	None	13212	1024	111011	No_or_no_constitutive_exon
AGAAAGCCAGATCCTGATCCAACAGCTTGAGGTGGAGCGGGAGGTGCTAGGC	276101	276521	276051	276103	1	DAPPUscaffold_152	DAPPUDRAFT_115343	275388	276521	None	13212	1024	111011	No_or_no_constitutive_exon
TTAACCATCCGCAGATGACTAAGCCATGCTTTTCTTTTTGAATGGGGTAGAC	18630	18797	18847	18795	-1	DAPPUscaffold_142	DAPPUDRAFT_203413	18031	20802	None	13212	1024	111011	No_or_no_constitutive_exon
GGTCATAGAAAGTCGACACTTTTAACTTTTTATTCAATGAATGGGGATAGGC	122138	122285	122335	122283	-1	DAPPUscaffold_142	DAPPUDRAFT_260731	121205	122918	None	13212	1024	111011	No_or_no_constitutive_exon
TCCCGCCGCAATCTCAGAAGATTCAGAGCGCCGCCCAGGGACAGGGGCAGGG	239859	239976	240026	239974	-1	DAPPUscaffold_155	DAPPUDRAFT_63883	239214	249556	None	13212	1024	111011	No_or_no_constitutive_exon
TAAATTTATTTTTCTTTGTCATTGATTGTCGCTTTTGGGAAAATGAACAGTT	182478	182672	182428	182480	1	DAPPUscaffold_139	DAPPUDRAFT_301543	181959	186451	None	13212	1024	111011	No_or_no_constitutive_exon
GCGTTAGTCGGTTGATTCTTACGAATCGGACCGGTTCCGACGGGACGAAGAG	165809	166609	165759	165811	1	DAPPUscaffold_154	DAPPUDRAFT_115389	165304	166609	None	13212	1024	111011	No_or_no_constitutive_exon
ACTGAAATTCTACCGGAGAATTTTACATCCGGATTGACTGGGCGTAAAAGAT	271838	272049	272099	272047	-1	DAPPUscaffold_146	DAPPUDRAFT_261060	271686	273480	None	13212	1024	111011	No_or_no_constitutive_exon
TTTTTCGACACTCACACCCGCCTGGACGCCGTCTTCGCACGGGCCGGCAGAG	147279	147875	147925	147873	-1	DAPPUscaffold_153	DAPPUDRAFT_115361	147279	148775	None	13212	1024	111011	No_or_no_constitutive_exon
CTTATCCTCCAATGAATTTCTCATGTAAAATATTCTGGGGACAACAACAGGC	112810	112965	113015	112963	-1	DAPPUscaffold_177	DAPPUDRAFT_64515	111575	114606	None	13212	1024	111011	No_or_no_constitutive_exon
CTTATCCTCCAATGAATTTCTCATGTAAAATATTCTGGGGACAACAACAGGC	184565	184720	184770	184718	-1	DAPPUscaffold_177	DAPPUDRAFT_3473	184044	185500	None	13212	1024	111011	No_or_no_constitutive_exon
TAAAAATGAACTTGCGATTTCGTTTCTTTTCCTCGTTATTGGGGAAACAGCT	252104	252221	252054	252106	1	DAPPUscaffold_177	DAPPUDRAFT_262910	246174	252447	None	13212	1024	111011	No_or_no_constitutive_exon
TACGAGGTAGAGCAACAGTTGAAATATAGTTGCACCTGGTTGGGATTAAGTG	63972	64114	64164	64112	-1	DAPPUscaffold_161	DAPPUDRAFT_261937	63871	99938	None	13212	1024	111011	No_or_no_constitutive_exon
GCGCACAGGCCAAATGAAATGGAATTAAATGGAATTATTTGGGTTAACAGGA	116186	116302	116136	116188	1	DAPPUscaffold_161	DAPPUDRAFT_331276	110214	118215	None	13212	1024	111011	No_or_no_constitutive_exon
GTAACGTAAAATATAACAAATTTTTCATTACATATTTTGGCCGGGAATAGAT	125969	126084	126134	126082	-1	DAPPUscaffold_159	DAPPUDRAFT_203725	123857	126349	None	13212	1024	111011	No_or_no_constitutive_exon
AATTGTCGTTTGTGTAAGAAATTCATCAATTCTGATGATGAATTTGGGAGAT	131428	131579	131629	131577	-1	DAPPUscaffold_159	DAPPUDRAFT_331207	129198	150812	None	13212	1024	111011	No_or_no_constitutive_exon
AATTGTCGTTTGTGTAAGAAATCCAACAATTCTGATGATGAATTTGGGAGAT	154226	154377	154176	154228	1	DAPPUscaffold_159	DAPPUDRAFT_115563	153839	158436	None	13212	1024	111011	No_or_no_constitutive_exon
TTTCAATAAATTTTTGTGTTTTTAATCTAATGTTTTGATTTGTGGGACAGTG	186624	186818	186574	186626	1	DAPPUscaffold_168	DAPPUDRAFT_331579	185838	187356	None	13212	1024	111011	No_or_no_constitutive_exon
TACACAATTTTTATTTTTGGATATGGTACATTGCGCCCGGGGTGGACGAGGC	38759	38906	38956	38904	-1	DAPPUscaffold_156	DAPPUDRAFT_115443	38362	41076	None	13212	1024	111011	No_or_no_constitutive_exon
TCCAGCCGAACTTGAAGATGTTCTGACTTCCCATCCGGCTGTGGGAGAAGAT	165464	165704	165414	165466	1	DAPPUscaffold_156	DAPPUDRAFT_115457	163798	165704	None	13212	1024	111011	No_or_no_constitutive_exon
CATCTTAGTTTCTTCTTCGTCTCTTCTATCCATTCTTCCCTTGGGGCAAGAA	124114	124311	124361	124309	-1	DAPPUscaffold_164	DAPPUDRAFT_262137	123794	125209	None	13212	1024	111011	No_or_no_constitutive_exon
TAATTTAATATAATTTTGCGCACTGTTAAATTTGATGTGGGACGAAACAGGA	57799	58198	57749	57801	1	DAPPUscaffold_162	DAPPUDRAFT_261984	57541	58399	None	13212	1024	111011	No_or_no_constitutive_exon
TGGGAGCCAAGCCTGCGGAACTATGTGCACCAATTTGACGTCTGGGGGAGGT	133683	133826	133876	133824	-1	DAPPUscaffold_162	DAPPUDRAFT_115656	133369	134295	None	13212	1024	111011	No_or_no_constitutive_exon
TCATCCGTTAGCAGCCCTTCGGAATCTTTATTGTTTGTTTGATTGGGCAGAC	258355	258651	258701	258649	-1	DAPPUscaffold_162	DAPPUDRAFT_64053	258355	259797	None	13212	1024	111011	No_or_no_constitutive_exon
TAATATGTGGCGATCCCCACTCCTCGTTTGTATATCTATGTAGGGTATAGAG	57225	57299	57175	57227	1	DAPPUscaffold_163	DAPPUDRAFT_262056	54728	57299	None	13212	1024	111011	No_or_no_constitutive_exon
GACTCATTTCATTTTCTCACATGTTTTCTATCATCAAAATGGGAAAAAAGAT	183637	183776	183587	183639	1	DAPPUscaffold_163	DAPPUDRAFT_64092	181368	184707	None	13212	1024	111011	No_or_no_constitutive_exon
GACTTGAATTTCAATTTAAACGATTGCGCCTTGGTCGTTCATTGGGATAGAT	240702	241059	240652	240704	1	DAPPUscaffold_163	DAPPUDRAFT_115741	238976	241059	None	13212	1024	111011	No_or_no_constitutive_exon
AAAGAAGCCTCCTCTAATGATAACCAATTTGTCTGTGGCTGGGCGAGTAGAC	117482	117722	117772	117720	-1	DAPPUscaffold_174	DAPPUDRAFT_64459	111067	118164	None	13212	1024	111011	No_or_no_constitutive_exon
GGAATCCAAAATAATGACGATGTCTTTTATCTTTTATTATGACGGGTTAGAT	111545	112089	112139	112087	-1	DAPPUscaffold_174	DAPPUDRAFT_64459	111067	118164	None	13212	1024	111011	No_or_no_constitutive_exon
TTGCCAACTTGGTGTAACAAAATTTTCAACACCTAAGAAGGGTTGAAAAGGC	157376	157391	157326	157378	1	DAPPUscaffold_181	DAPPUDRAFT_332147	156799	157803	None	13212	1024	111011	No_or_no_constitutive_exon
AGCAGCAACGGCTCTGCCGGCCTGCTTTCCGGCTACGGCCAACCGGGCAGTC	125335	125399	125449	125397	-1	DAPPUscaffold_158	DAPPUDRAFT_331172	125335	144864	None	13212	1024	111011	No_or_no_constitutive_exon
TTGATTAACTCATCGCATTTTCGTGTTTGATTTCCGGACGGGTTGGAAAGGT	213866	213989	214039	213987	-1	DAPPUscaffold_166	DAPPUDRAFT_64229	203583	214524	None	13212	1024	111011	No_or_no_constitutive_exon
AGAATGAATACACATTGGGAAAGATTGATGATTCGTAATCGGGTGAGTAGGG	173238	173382	173188	173240	1	DAPPUscaffold_165	DAPPUDRAFT_115795	172168	173382	None	13212	1024	111011	No_or_no_constitutive_exon
CAATCCTAGATGTATGTTTTACATGCACTTTTTTTGGGGGGGTGATACAGGA	71117	71236	71286	71234	-1	DAPPUscaffold_160	DAPPUDRAFT_229215	69155	73154	None	13212	1024	111011	No_or_no_constitutive_exon
TAAAATGAATCTTTCCAATTAACTAACATGAATTGAATTTGGGATTAAAGTG	47448	47522	47398	47450	1	DAPPUscaffold_173	DAPPUDRAFT_331736	47235	48903	None	13212	1024	111011	No_or_no_constitutive_exon
GCATTAGTACACATATTCATCTGTTAACTTTTAGATGGGCCGGCGAGTAGTG	225454	225599	225649	225597	-1	DAPPUscaffold_173	DAPPUDRAFT_302459	224284	226517	None	13212	1024	111011	No_or_no_constitutive_exon
AATTTATAAGAGCTTATTATTTAATTGGCATTTGTTCGCGGGTCTAAAAGGT	225266	225389	225439	225387	-1	DAPPUscaffold_173	DAPPUDRAFT_302459	224284	226517	None	13212	1024	111011	No_or_no_constitutive_exon
CGACCTAAAGTCGGTACTCCTACTGATCCTGAATTGGGCATAATGGAAAGGG	112116	112477	112527	112475	-1	DAPPUscaffold_171	DAPPUDRAFT_64323	111179	116248	None	13212	1024	111011	No_or_no_constitutive_exon
TTTAATGCATACATATTAATTTAATTAATGTATAATTTTTGGGGGAATAGGT	122556	122756	122506	122558	1	DAPPUscaffold_171	DAPPUDRAFT_302417	120220	123862	None	13212	1024	111011	No_or_no_constitutive_exon
AGATTAATCATTATCGCACAGCTGTCACAATTTCGACTTTTGGGACACAGAC	144888	144996	144838	144890	1	DAPPUscaffold_178	DAPPUDRAFT_331983	144235	145469	None	13212	1024	111011	No_or_no_constitutive_exon
GAAAGCCTGATCATTTCTCTCCCAGATGCCCCAATCGCGACAAAGGGAAGTT	113623	114136	113573	113625	1	DAPPUscaffold_172	DAPPUDRAFT_115998	112582	114136	None	13212	1024	111011	No_or_no_constitutive_exon
TTCATTTGCAATTGAAATTTTGGTTCTATTAAATTTTGCGGGGGAAAAAGTT	214489	214771	214821	214769	-1	DAPPUscaffold_182	DAPPUDRAFT_64670	214127	215208	None	13212	1024	111011	No_or_no_constitutive_exon
GTTCTCGAGAAGCAAAAGGTGTCTTTTCTTTTGTTCATTTTGGGTTAAAGGT	109839	109977	109789	109841	1	DAPPUscaffold_183	DAPPUDRAFT_229422	108378	111415	None	13212	1024	111011	No_or_no_constitutive_exon
GGATTATTTTTCCCCTCTTTGGTTGAATAACACCATTCCCGGATGGGAAGAT	28743	28916	28966	28914	-1	DAPPUscaffold_176	DAPPUDRAFT_64502	22823	29293	None	13212	1024	111011	No_or_no_constitutive_exon
ATAGCAGCGCCGGAATCAGCAGCAGCGGGCAGGCCTTTCTGCCGCGGGAGGT	27841	28968	29018	28966	-1	DAPPUscaffold_180	DAPPUDRAFT_64608	27129	29508	None	13212	1024	111011	No_or_no_constitutive_exon
TGGTACGACGACTTATCTATTAATATTAAATAGTATAGGTGGGAATGTAGGT	99625	99706	99756	99704	-1	DAPPUscaffold_180	DAPPUDRAFT_116309	99205	99962	None	13212	1024	111011	No_or_no_constitutive_exon
CAAAAAGAATTTGTGTTTCTCATTGTGTTTTCTTCTTTTGGGGTTGACAGTT	192620	192813	192570	192622	1	DAPPUscaffold_191	DAPPUDRAFT_302909	192253	193835	None	13212	1024	111011	No_or_no_constitutive_exon
CATCAGATGAAATATTTATTTCTATGTTTATTTGGTGGGGGAAATTATAGTT	128085	128335	128385	128333	-1	DAPPUscaffold_187	DAPPUDRAFT_332323	128085	130295	None	13212	1024	111011	No_or_no_constitutive_exon
CATCTGTAATCATAATGGCTTTTGGGTGATTTGAATCGCAAATTGGGTAGCT	165498	165803	165853	165801	-1	DAPPUscaffold_187	DAPPUDRAFT_302757	163447	166267	None	13212	1024	111011	No_or_no_constitutive_exon
ACATTTTCATCGCTGTACCTTAACTGTAGGATGGCAGTGAGGGATACCAGCA	181015	181286	181336	181284	-1	DAPPUscaffold_187	DAPPUDRAFT_346875	180573	182181	None	13212	1024	111011	No_or_no_constitutive_exon
ATTGTATTAAAATGTACGTGATAATTAAAAAAATGACCTGCGGGCAGCAGGT	149593	149770	149820	149768	-1	DAPPUscaffold_192	DAPPUDRAFT_116654	149240	151664	None	13212	1024	111011	No_or_no_constitutive_exon
GTGCGACGGGGGAATTTTTGAAACGGGCGAAAATATACTTGGGGAACTAGAA	86125	88280	88330	88278	-1	DAPPUscaffold_204	DAPPUDRAFT_116869	86125	88716	None	13212	1024	111011	No_or_no_constitutive_exon
TTCATTTCCCACTTAATTTACACATTTTTTTTCCCCAACAGAATGGGAAGTC	191088	191172	191038	191090	1	DAPPUscaffold_204	DAPPUDRAFT_303380	177708	192387	None	13212	1024	111011	No_or_no_constitutive_exon
CCGAGTAATGAATCATGACAGAGTAGTTGGTCTGCTGGTGGTGGGCACAGCC	95575	95700	95750	95698	-1	DAPPUscaffold_186	DAPPUDRAFT_116480	95327	97288	None	13212	1024	111011	No_or_no_constitutive_exon
AAATTAATTTTCCTCCTTTTTCTTATTTATTTAATTTCGTGGGAGTTCAGAT	47568	47694	47744	47692	-1	DAPPUscaffold_199	DAPPUDRAFT_332624	44681	49892	None	13212	1024	111011	No_or_no_constitutive_exon
CAAAACTTTTTGAAATTCATTTGTTAACTTTTATTCGGGGGGGTTGGCAGGT	45830	45969	46019	45967	-1	DAPPUscaffold_199	DAPPUDRAFT_332624	44681	49892	None	13212	1024	111011	No_or_no_constitutive_exon
TACCATAATTGCACTGCACGGTACGCTTTTCTTTGGGGGGTGATGAACAGAT	64007	64453	63957	64009	1	DAPPUscaffold_199	DAPPUDRAFT_116777	63658	64453	None	13212	1024	111011	No_or_no_constitutive_exon
GTAAAGACTGTTGAGCCAGACAGATTGAGGACGTAGTGGGAAATGGGCAGCG	155344	155528	155294	155346	1	DAPPUscaffold_199	DAPPUDRAFT_116786	154150	156120	None	13212	1024	111011	No_or_no_constitutive_exon
TTGCTGTAGATTTTAAGAAGATTTATTTTGAATCCAGGGTATCAAAAGAGGA	48929	49271	49321	49269	-1	DAPPUscaffold_207	DAPPUDRAFT_332781	43522	50730	None	13212	1024	111011	No_or_no_constitutive_exon
CAAATTGCATAAATTTCAACATTTTTTTTTTAATGTTTCTGAATGGGCAGCC	179343	179435	179293	179345	1	DAPPUscaffold_207	DAPPUDRAFT_65174	177255	186838	None	13212	1024	111011	No_or_no_constitutive_exon
CAGACGAGTTTCTTTGGTAAATCTTCCATCATGACGTCGCTGTCGGGAAGGA	168050	168190	168000	168052	1	DAPPUscaffold_198	DAPPUDRAFT_65065	157964	169305	None	13212	1024	111011	No_or_no_constitutive_exon
GGGGCAATAGCCAGAAATGCTATTACCCCCCATATTCTGGGGGGCAATAGAT	7582	7674	7724	7672	-1	DAPPUscaffold_200	DAPPUDRAFT_332640	1812	8387	None	13212	1024	111011	No_or_no_constitutive_exon
ACGTTAGACCTCGGAACGTGCCAAGCAGTGATAGACTTACAGGGTTTAAGTA	105601	105844	105551	105603	1	DAPPUscaffold_200	DAPPUDRAFT_263879	104976	106893	None	13212	1024	111011	No_or_no_constitutive_exon
TCAGGAATGAAATATAATAATTGTAAATGTTGCTATTCTTCGGGTTGAAGAT	40185	40467	40135	40187	1	DAPPUscaffold_208	DAPPUDRAFT_116933	39242	41708	None	13212	1024	111011	No_or_no_constitutive_exon
GTCAGAAATGTTGAATTGTTGATGATTCGCTTATTATTTCGTTGGGACAGTT	144263	144350	144400	144348	-1	DAPPUscaffold_232	DAPPUDRAFT_333347	141626	147554	None	13212	1024	111011	No_or_no_constitutive_exon
AGCTTACCTCGATTATCAAGTCGGTTTAGCCAACTTCTGGGAGCGATAAGGA	144169	144232	144282	144230	-1	DAPPUscaffold_232	DAPPUDRAFT_333347	141626	147554	None	13212	1024	111011	No_or_no_constitutive_exon
TCGTCGTCGTTTGCTGTTAGGGATTCTGTGTTTCGTACTGGGGAGAATAGAT	85696	86015	85646	85698	1	DAPPUscaffold_196	DAPPUDRAFT_302934	83105	90822	None	13212	1024	111011	No_or_no_constitutive_exon
TACGATGGATTTTGGCAGAGATCTATGTAAAATTCGTTCAAATCGGGCAGGA	90493	90600	90443	90495	1	DAPPUscaffold_196	DAPPUDRAFT_302934	83105	90822	None	13212	1024	111011	No_or_no_constitutive_exon
GTTTCATCCGACAAAACTTTAAATTCGACACCCATTTGAAACTGGGACAGAC	100825	100930	100775	100827	1	DAPPUscaffold_215	DAPPUDRAFT_117090	99990	101687	None	13212	1024	111011	No_or_no_constitutive_exon
AATAATACACATTTAATATTTTGAAATTGTTTTCATTGACCATGGGACAGAA	29916	30062	29866	29918	1	DAPPUscaffold_206	DAPPUDRAFT_332753	28777	30606	None	13212	1024	111011	No_or_no_constitutive_exon
TTAATTGCTATTTGAATGATTGAGTTAATTGAATATTGGGATTGAAACAGGT	155036	155343	154986	155038	1	DAPPUscaffold_210	DAPPUDRAFT_229540	139001	155544	None	13212	1024	111011	No_or_no_constitutive_exon
ACTTCACGTCTTTTGAGATGTCTATGTCGTTTACTTTCGCAGTAGGGTAGCA	31830	31878	31780	31832	1	DAPPUscaffold_209	DAPPUDRAFT_116949	31256	32320	None	13212	1024	111011	No_or_no_constitutive_exon
AGGTAAGTTTAGCAGACGACATATTTAGTTTTTCTTAATTTTACAGGGAGAC	32192	32241	32142	32194	1	DAPPUscaffold_209	DAPPUDRAFT_116949	31256	32320	None	13212	1024	111011	No_or_no_constitutive_exon
CTTTAGATTGATTCGTTATATCATTCTGATATTATGTTTTGGGTGTAAAGGG	149421	149488	149538	149486	-1	DAPPUscaffold_213	DAPPUDRAFT_117073	147564	149673	None	13212	1024	111011	No_or_no_constitutive_exon
GTCTCTTTTGTCTCTTTCGATGGAACATGGTGTATATGCAGGGACTGGAGGG	50685	50850	50900	50848	-1	DAPPUscaffold_226	DAPPUDRAFT_65516	49533	52857	None	13212	1024	111011	No_or_no_constitutive_exon
TGCAGTGGGTTTCCCTTATAATTAATTTAGGCGATGTGGGAAAATATTAGCT	48489	48721	48439	48491	1	DAPPUscaffold_212	DAPPUDRAFT_332907	44623	49196	None	13212	1024	111011	No_or_no_constitutive_exon
GCTGGTTCAGTAAGCTATTTTAAGTAGTTGTCCTTACTGCGTTGGGAAAGCC	50919	51220	50869	50921	1	DAPPUscaffold_212	DAPPUDRAFT_332908	50813	53044	None	13212	1024	111011	No_or_no_constitutive_exon
TTTTTCTTCCTTTATGGTACCTCTCTACCCTTTTTATTGGGGGATTTAAGTC	30175	30337	30125	30177	1	DAPPUscaffold_222	DAPPUDRAFT_264623	29503	30874	None	13212	1024	111011	No_or_no_constitutive_exon
ATGAAATGGTAAGGATTTGGTCTATGCGAACCGGTGGACGAATCGGGAAGTT	19790	20035	19740	19792	1	DAPPUscaffold_219	DAPPUDRAFT_117153	19250	20235	None	13212	1024	111011	No_or_no_constitutive_exon
CGCGTTCAATTTTATTTCGTTTGGTGGTTGGCTGTTGTTGGGAGTGGCAGTT	96567	97142	97192	97140	-1	DAPPUscaffold_219	DAPPUDRAFT_264527	95134	97206	None	13212	1024	111011	No_or_no_constitutive_exon
TGAGGAACGAAGAATCGGAAGCAGAAAAATCAGCTAGACTTCGGGAACAGTC	105567	106724	106774	106722	-1	DAPPUscaffold_311	DAPPUDRAFT_334184	105506	107591	None	13212	1024	111011	No_or_no_constitutive_exon
AATGTTTTTCTTTATTTGACTTTCAGGAATTGTACTTTTTGATTGGGTAGGC	73680	73795	73845	73793	-1	DAPPUscaffold_225	DAPPUDRAFT_333211	73401	74116	None	13212	1024	111011	No_or_no_constitutive_exon
AATGTTTTTCTTTATTTGACTTTCAGGAATTGTACTTTTTGATTGGGTAGGC	85272	85387	85437	85385	-1	DAPPUscaffold_225	DAPPUDRAFT_333217	84993	85520	None	13212	1024	111011	No_or_no_constitutive_exon
AGAAGATGCACCTTATGTTTTTGGGTCTGCACCAGTTGTCGTGTGGGTAGGT	128002	128061	127952	128004	1	DAPPUscaffold_223	DAPPUDRAFT_117278	126970	128928	None	13212	1024	111011	No_or_no_constitutive_exon
ATGATTTGATGATTACATGTCTGAATCTTTGTGTGTGTGTGGGTGTGCAGAA	118904	118994	119044	118992	-1	DAPPUscaffold_271	DAPPUDRAFT_117869	117783	121147	None	13212	1024	111011	No_or_no_constitutive_exon
TGCAGGAATGCCTGTGTATACCTTGTTGGTTGAAGATAATTATGGGGTAGGG	52259	52336	52386	52334	-1	DAPPUscaffold_233	DAPPUDRAFT_333361	51740	53310	None	13212	1024	111011	No_or_no_constitutive_exon
ACCAGAGTAAAGAGTATCTGCTGGAAGTGATGAATTGGGAATTCGAAAAGGT	27483	27990	27433	27485	1	DAPPUscaffold_305	DAPPUDRAFT_118125	26498	27990	None	13212	1024	111011	No_or_no_constitutive_exon
ACAACTCAACAACTCAGTTCCCCATCAGTATTTTTTGGATGGGCCTGGAGGT	2240	2579	2629	2577	-1	DAPPUscaffold_242	DAPPUDRAFT_265195	889	2651	None	13212	1024	111011	No_or_no_constitutive_exon
GGCCGTCAGGCAAATTTTAGCAGACAGTGATTCTGAATGGGAAACTGAAGCG	40937	41298	40887	40939	1	DAPPUscaffold_244	DAPPUDRAFT_117579	39054	41298	None	13212	1024	111011	No_or_no_constitutive_exon
TCATTTTACGATTGATTATAGGCCTACATCATTACTCTTTGGTTGGGCAGGC	21611	21779	21561	21613	1	DAPPUscaffold_245	DAPPUDRAFT_303976	17023	22074	None	13212	1024	111011	No_or_no_constitutive_exon
TATATATTAATTATAAGTTTATTTGATCATTTTTTAAATTGGGTCAATAGGA	52555	52847	52505	52557	1	DAPPUscaffold_245	DAPPUDRAFT_333583	51464	52980	None	13212	1024	111011	No_or_no_constitutive_exon
ACCGATCGAGTTACGGACCCCTTCTTCCCCTTTCTCGAGTGTGGGTGCAGTC	6134	6250	6084	6136	1	DAPPUscaffold_251	DAPPUDRAFT_117669	5552	7158	None	13212	1024	111011	No_or_no_constitutive_exon
ATTCAAAACCAAAAATAAATCCTGACACAACAACTTTTTGGGGATATTAGTT	43728	43888	43938	43886	-1	DAPPUscaffold_252	DAPPUDRAFT_304160	41673	44545	None	13212	1024	111011	No_or_no_constitutive_exon
AATCTTGGAGCATGTTATAAATAATTAAATATCATACGATGGGCACGCAGGA	42056	42189	42239	42187	-1	DAPPUscaffold_252	DAPPUDRAFT_304160	41673	44545	None	13212	1024	111011	No_or_no_constitutive_exon
AGCAATAGTACTCATGGGAGATTTAACGCGGTTGATGATCGGGGCGACAGGC	101362	101585	101312	101364	1	DAPPUscaffold_298	DAPPUDRAFT_118087	94289	101585	None	13212	1024	111011	No_or_no_constitutive_exon
CACGGGCTCGAACCGTGTGCGTTTTTTTTTTTTATTTTTGGGGGGGACAGGG	38481	38501	38431	38483	1	DAPPUscaffold_310	DAPPUDRAFT_266378	33961	38501	None	13212	1024	111011	No_or_no_constitutive_exon
CTATATAGTTCAATAAGGATCGCAGTTTCAGATGGTGGGTGCTGATGGAGTC	42401	42636	42351	42403	1	DAPPUscaffold_260	DAPPUDRAFT_117751	40620	42891	None	13212	1024	111011	No_or_no_constitutive_exon
AATTTGATTCTGAAATGTTAATTTTTTTATGCTGATGGGTACAACAACAGCA	32499	32622	32449	32501	1	DAPPUscaffold_328	DAPPUDRAFT_118264	31296	32622	None	13212	1024	111011	No_or_no_constitutive_exon
GTGATCAAAGGTTAGGAAGGATTCATTGTTTATTTCATCACAGGGCTGAGGA	8342	8519	8569	8517	-1	DAPPUscaffold_283	DAPPUDRAFT_66050	8171	8690	None	13212	1024	111011	No_or_no_constitutive_exon
GAAAAGACACAAGAAGATGTAGTGATTGACAATCTACGACAATGGGCCAGCA	45066	45380	45016	45068	1	DAPPUscaffold_268	DAPPUDRAFT_304238	44414	46962	None	13212	1024	111011	No_or_no_constitutive_exon
ACGTTGACAGTGACGACGACGGCCACCTCGTTTTCCGGGGGCGGCAGCAGCA	21556	21678	21506	21558	1	DAPPUscaffold_285	DAPPUDRAFT_66063	18595	30223	None	13212	1024	111011	No_or_no_constitutive_exon
GACGGCTACCTCTACAAATCCGGCACAACCGCTTTCGGGCGAAGAATCAGAG	53097	53516	53047	53099	1	DAPPUscaffold_285	DAPPUDRAFT_304407	51651	54499	None	13212	1024	111011	No_or_no_constitutive_exon
AAATTTTGAGACACCATCACCGATTGATTGATTGTTCTATGGGTGCACAGCT	54831	55156	55206	55154	-1	DAPPUscaffold_285	DAPPUDRAFT_333977	54613	58110	None	13212	1024	111011	No_or_no_constitutive_exon
AGTTAAGACATTAACGTTTTTATTTTATTGTATTATGTGGGAAATTGAAGCT	23686	23839	23889	23837	-1	DAPPUscaffold_299	DAPPUDRAFT_304533	22846	28087	None	13212	1024	111011	No_or_no_constitutive_exon
TAAGTAAAATAAAATTACAAAGTATAATAAAAAGTGGGTTGTTAAAATAGAC	2014	2137	1964	2016	1	DAPPUscaffold_362	DAPPUDRAFT_118523	802	2137	None	13212	1024	111011	No_or_no_constitutive_exon
GGTGAAACCAACACGACTGGGTGAAACCAACACGACTGGGTTGAGAACAGCC	62445	63182	62395	62447	1	DAPPUscaffold_352	DAPPUDRAFT_305198	58805	63921	None	13212	1024	111011	No_or_no_constitutive_exon
TGGACCTGACTTTTTGCTACTTAATAATTAATTACTTTTGAATGGGATAGGC	17553	17647	17503	17555	1	DAPPUscaffold_408	DAPPUDRAFT_334795	15739	18511	None	13212	1024	111011	No_or_no_constitutive_exon
TCATTTGCAATTGAAATTTTGGTTCTATTCAAATTTTGCGGGGGAAAAAGTT	20323	20605	20655	20603	-1	DAPPUscaffold_549	DAPPUDRAFT_66917	19955	20984	None	13212	1024	111011	No_or_no_constitutive_exon
TTATGTATATAAAAGATGTGCGTTTAAAATGTTTTATGATGGGAATGCAGGA	16942	17020	16892	16944	1	DAPPUscaffold_327	DAPPUDRAFT_334284	9929	17236	None	13212	1024	111011	No_or_no_constitutive_exon
CAACGTGCACGTTCACGGCCCGTCGTGTTACCACACCAGAACGGGTGAAGTG	60586	60619	60669	60617	-1	DAPPUscaffold_370	DAPPUDRAFT_267077	60586	61238	None	13212	1024	111011	No_or_no_constitutive_exon
AAACCTCTCCCTTTTGTTATTTGCTGCATGGGAATATTAATTGGGAACAGGT	32633	32779	32829	32777	-1	DAPPUscaffold_332	DAPPUDRAFT_305121	32235	33876	None	13212	1024	111011	No_or_no_constitutive_exon
GTGTTGGTAGTAAATCTCTTTGTTGTCCTTTATTCGGGAATATGATGAAGAA	26973	27197	26923	26975	1	DAPPUscaffold_570	DAPPUDRAFT_268063	26766	28117	None	13212	1024	111011	No_or_no_constitutive_exon
ACATTTTCGGCGGATGCGGACCTCTGAAATGCCTCCGTGGGGGCAGCGAGAA	7769	8183	8233	8181	-1	DAPPUscaffold_356	DAPPUDRAFT_15329	7769	8810	None	13212	1024	111011	No_or_no_constitutive_exon
GTTTCAATACATTTATATAACGGGAATTATTGTATTATTGGGGACGACAGAG	21005	21110	20955	21007	1	DAPPUscaffold_422	DAPPUDRAFT_334837	20565	21307	None	13212	1024	111011	No_or_no_constitutive_exon
AGGGAAAATATCCCAAGATATTTTTTTTTCTTTCACATGTCGGCGGGCAGAC	13208	13304	13354	13302	-1	DAPPUscaffold_375	DAPPUDRAFT_267122	10386	17639	None	13212	1024	111011	No_or_no_constitutive_exon
TAATTTCAATTATTGATTTTTAAATTGATTTTTAATTTATTGGGTTAAAGGA	35379	35429	35479	35427	-1	DAPPUscaffold_405	DAPPUDRAFT_267358	35379	36684	None	13212	1024	111011	No_or_no_constitutive_exon
TCGGTTTAACGGCAGGCAAATCAAAATCAAATGCTGAAAGGCGTGGGCAGGT	4358	4464	4308	4360	1	DAPPUscaffold_656	DAPPUDRAFT_119263	3949	4888	None	13212	1024	111011	No_or_no_constitutive_exon
CTGCTACAACGCAAGTCGAAGTCAAATCAAATGCTGAAAGGCGTGGGCAGGT	4516	4888	4466	4518	1	DAPPUscaffold_656	DAPPUDRAFT_119263	3949	4888	None	13212	1024	111011	No_or_no_constitutive_exon
GGGGGGGATATTATTGATATGATTCTAATTCATTTTTCATTATGGGATAGGA	39428	39463	39378	39430	1	DAPPUscaffold_574	DAPPUDRAFT_119038	37788	39463	None	13212	1024	111011	No_or_no_constitutive_exon
CCAATAGTACTCATGGGAGATTTTAACGCGGTTGATGATCGGGGCGACAGGC	34789	35581	35631	35579	-1	DAPPUscaffold_999	DAPPUDRAFT_119850	34549	37195	None	13212	1024	111011	No_or_no_constitutive_exon
TTAATCGATTTTCTTAATTGTCCAATTCAATCATTTTTTGGGATTAGCAGGT	40393	40556	40606	40554	-1	DAPPUscaffold_434	DAPPUDRAFT_334885	40219	40750	None	13212	1024	111011	No_or_no_constitutive_exon
TAAAATTTGATTGCAATTGAAATTTTGGTTCTATAATTTTTGGGAAAAAGTT	20972	21203	20922	20974	1	DAPPUscaffold_444	DAPPUDRAFT_267583	20403	21203	None	13212	1024	111011	No_or_no_constitutive_exon
TGTTGTTGTTGTTGTTGTTGTTGACATTCTTATATCTCTTGACCGGGAAGGA	29900	30525	29850	29902	1	DAPPUscaffold_471	DAPPUDRAFT_306277	28593	30525	None	13212	1024	111011	No_or_no_constitutive_exon
TTCTAAAACTAGCGATAGTATCAGCATACGTTATGTAATTGGGGAGCTAGTG	12527	12583	12477	12529	1	DAPPUscaffold_949	DAPPUDRAFT_336332	11424	13004	None	13212	1024	111011	No_or_no_constitutive_exon
AGATGCTGTTAGTGGAGTAGTAATCAACACCTGTGGCTGGGTAAATTAAGGG	32300	32447	32497	32445	-1	DAPPUscaffold_603	DAPPUDRAFT_119123	31280	35489	None	13212	1024	111011	No_or_no_constitutive_exon
ATATTCTTGAAACCTCGAGTTGCCTCTTGGAGATAACAGCGGGGCAGCAGAT	17074	17233	17024	17076	1	DAPPUscaffold_484	DAPPUDRAFT_267798	16841	17600	None	13212	1024	111011	No_or_no_constitutive_exon
TGGGGCACTTGTTCAGCGCCATGGGCTTGTTTGACGGCACGACGGGGCAGGG	34098	34254	34048	34100	1	DAPPUscaffold_5777	DAPPUDRAFT_17868	33792	34254	None	13212	1024	111011	No_or_no_constitutive_exon
CTCTATTAACTTAAGAAGACTAAAATTCAATTAAATTTGGGAAATTACAGGC	26784	26924	26974	26922	-1	DAPPUscaffold_598	DAPPUDRAFT_307031	25562	27763	LOPA1	13212	1024	111011	No_or_no_constitutive_exon
AGTTAAGACATTAACGTTTTTATTTTATTGTATTATGTGGGAAATTGAAGCT	1124	1277	1074	1126	1	DAPPUscaffold_588	DAPPUDRAFT_119078	62	1558	None	13212	1024	111011	No_or_no_constitutive_exon
TGTACATTTAATGAATTTGATTCCTGTGATATGATTCCGGGAGTATATAGGT	22670	22914	22620	22672	1	DAPPUscaffold_588	DAPPUDRAFT_268179	21382	27213	None	13212	1024	111011	No_or_no_constitutive_exon
TCCAACAGCAGGTATGAAAATTTTGATTCGATTTCATTCGGGTCAGGCAGAC	13255	13384	13434	13382	-1	DAPPUscaffold_727	DAPPUDRAFT_119416	12509	14270	None	13212	1024	111011	No_or_no_constitutive_exon
AAATTGATGCGAGTTTAGGTAGCAGTGGCCAGTGATTATTTGGGTGGTAGTT	12872	13039	13089	13037	-1	DAPPUscaffold_727	DAPPUDRAFT_119416	12509	14270	None	13212	1024	111011	No_or_no_constitutive_exon
TCGTCGTCGGCTTAATCATGTGCAAATCTTTTTTTTCGGGAAAAAAAAAGGT	8803	9011	9061	9009	-1	DAPPUscaffold_704	DAPPUDRAFT_335708	6418	9398	None	13212	1024	111011	No_or_no_constitutive_exon
TTTATTAATTTTTTTTATGAATAAATGTTTTTAATGATGTGGTTGGGCAGAT	13193	13426	13143	13195	1	DAPPUscaffold_842	DAPPUDRAFT_336063	12725	13426	None	13212	1024	111011	No_or_no_constitutive_exon
AGAAGGATTTTCCCAAGTATGCCCACTAATATACCACTATGGGTACAAAGAA	7421	7507	7557	7505	-1	DAPPUscaffold_855	DAPPUDRAFT_119643	6544	8934	None	13212	1024	111011	No_or_no_constitutive_exon
GAAAGCCTGATCATTTCTCTCCCAGATGCCCCAATCGCGACAAAGGGAAGTT	4666	5179	5229	5177	-1	DAPPUscaffold_875	DAPPUDRAFT_119677	4666	6220	None	13212	1024	111011	No_or_no_constitutive_exon
GTTTCCAACTATGAGCTTTCTGATTAACTTAATTTAATGGGTGATGACAGAC	9870	10044	9820	9872	1	DAPPUscaffold_958	DAPPUDRAFT_299677	4260	11934	VTG1	13212	1024	111011	No_or_no_constitutive_exon
TGACAGGGAGAGGCAGGAAGAAATGGAGTGACGTCAACGGGAGAGGCAAGAA	10473	11365	10423	10475	1	DAPPUscaffold_831	DAPPUDRAFT_269194	10184	12531	None	13212	1024	111011	No_or_no_constitutive_exon
TTTATGTGTGATAGCGATTCTTCAAATGTTTGTTTTTTAGGGAAAACAAGGT	5771	5959	5721	5773	1	DAPPUscaffold_1011	DAPPUDRAFT_269745	5365	6497	None	13212	1024	111011	No_or_no_constitutive_exon
CCGTAACGTATTCGAATTGATGACTCGAATGCGACGTGATATTGGGGTAGAC	7342	7475	7292	7344	1	DAPPUscaffold_1142	DAPPUDRAFT_120082	6766	8042	None	13212	1024	111011	No_or_no_constitutive_exon
ATATTTAAAAGCCAAAATATTAGAAATTAATGGTTATGTATTGGGAATAGAT	8599	8607	8657	8605	-1	DAPPUscaffold_1213	DAPPUDRAFT_270328	8599	11291	None	13212	1024	111011	No_or_no_constitutive_exon
TTGATTAATTGATTCTAATTTATTTATATTTTGGTGGGTATAAAAAAAAGGC	4358	4531	4308	4360	1	DAPPUscaffold_1107	DAPPUDRAFT_300849	4127	5021	None	13212	1024	111011	No_or_no_constitutive_exon
CAAGCTTAATTTTACAAAGTAGAAATCCTCTTCGACACTGGGAAGGACAGGC	2679	2924	2629	2681	1	DAPPUscaffold_1105	DAPPUDRAFT_120023	36	2924	None	13212	1024	111011	No_or_no_constitutive_exon
TGGACTGGTGTTGACTGTAATCAGCTGATGTCTGTGATGAAAGGGGGTAGGT	2728	2769	2819	2767	-1	DAPPUscaffold_1322	DAPPUDRAFT_120301	1356	3962	None	13212	1024	111011	No_or_no_constitutive_exon
TTGAATGATGATTGCCGACCAAGTTAACGCATTGAATCGCGTTCGGGAAGTG	6620	7566	7616	7564	-1	DAPPUscaffold_1322	DAPPUDRAFT_270546	6620	8122	None	13212	1024	111011	No_or_no_constitutive_exon
TGGTACGACGACTTATCTATTAATATTAAATAGTATAGGTGGGAATGTAGGT	8241	8322	8191	8243	1	DAPPUscaffold_1504	DAPPUDRAFT_120485	7287	8742	None	13212	1024	111011	No_or_no_constitutive_exon
TGGACCTGACTTTTTGCTACTTAATAATTAATTACTTTTGAATGGGATAGGC	725	849	675	727	1	DAPPUscaffold_1531	DAPPUDRAFT_120511	5	849	None	13212	1024	111011	No_or_no_constitutive_exon
ACCGTTTGGTAACACATTAGGCTAATCGATGAGTGGATGGGGTCCAAAAGTC	461	802	411	463	1	DAPPUscaffold_1614	DAPPUDRAFT_120603	54	7515	None	13212	1024	111011	No_or_no_constitutive_exon
GTTTACAATGAACTCAATAATTTGGCAGGAAATCTATGGGAAGAATTCAGAC	6703	6741	6653	6705	1	DAPPUscaffold_1653	DAPPUDRAFT_271232	6506	6911	None	13212	1024	111011	No_or_no_constitutive_exon
GCCAGATCATTTCTCTCCCAAGTGCCCCAATCGTGATAAGGGGAAAGCAGGT	4310	5075	5125	5073	-1	DAPPUscaffold_1170	DAPPUDRAFT_120119	1616	8399	None	13212	1024	111011	No_or_no_constitutive_exon
AGATTAATCATTATCGCACAGCTGTCACAATTTCGACTTTTGGGACACAGAC	2357	2465	2515	2463	-1	DAPPUscaffold_1698	DAPPUDRAFT_302265	1883	3119	None	13212	1024	111011	No_or_no_constitutive_exon
GTAAAGAATTTCTTGATGCTGTTTTCTTCCCGAACGACTGGGATTTGGAGAT	6128	6724	6078	6130	1	DAPPUscaffold_1816	DAPPUDRAFT_302678	5403	7954	None	13212	1024	111011	No_or_no_constitutive_exon
TCGGTTTAACGGCAGGCAAATCAAAATCAAATGCTGAAAGGCGTGGGCAGGT	1575	1681	1731	1679	-1	DAPPUscaffold_1861	DAPPUDRAFT_120817	1151	2090	None	13212	1024	111011	No_or_no_constitutive_exon
CTGCTACAACGCAAGTCGAAGTCAAATCAAATGCTGAAAGGCGTGGGCAGGT	1151	1523	1573	1521	-1	DAPPUscaffold_1861	DAPPUDRAFT_120817	1151	2090	None	13212	1024	111011	No_or_no_constitutive_exon
AAAGAACACGCGGCAAGCCTGTTCCGTGGTTGTTGATCTCGACGGGGAAGAT	993	1839	943	995	1	DAPPUscaffold_1961	DAPPUDRAFT_120886	342	2713	None	13212	1024	111011	No_or_no_constitutive_exon
CCTCGCAGGACAAGGACGTGACCATCAAACAGCTATCGGAGGGGCCATAGCG	1311	1624	1674	1622	-1	DAPPUscaffold_1970	DAPPUDRAFT_271710	1311	7824	None	13212	1024	111011	No_or_no_constitutive_exon
TCTCTTAATCGTACCTTTTTAAAATTGTAATTCGCGTTTTAATTGGGCAGGC	255	702	752	700	-1	DAPPUscaffold_2006	DAPPUDRAFT_230022	255	1776	None	13212	1024	111011	No_or_no_constitutive_exon
AAACAAAACAGTTGCAGGGATTTTTTTTTCTTTCTTCTTCTGGGTGACAGCG	133	231	281	229	-1	DAPPUscaffold_2112	DAPPUDRAFT_271900	133	7201	None	13212	1024	111011	No_or_no_constitutive_exon
TTTATGTGTGATAGCGATTCTTCAAATGTTTGTTTTTTAGGGAAAACAAGGT	525	681	731	679	-1	DAPPUscaffold_2185	DAPPUDRAFT_271991	434	1503	None	13212	1024	111011	No_or_no_constitutive_exon
CTGCTACAACGCCAGTCGAAGTCAAATCAAATGCTGAAAGGCGTGGGCAGGT	6069	6458	6019	6071	1	DAPPUscaffold_2279	DAPPUDRAFT_121123	5944	6458	None	13212	1024	111011	No_or_no_constitutive_exon
CTTTTTTTTTAATTTGAATTTGAAAAAAGGAACAGGATCGGGCGGTCAAGTC	2032	2193	1982	2034	1	DAPPUscaffold_2689	DAPPUDRAFT_338859	1240	7067	None	13212	1024	111011	No_or_no_constitutive_exon
ATGATTTGATGATTTCATGTCTGAATCTTTGTGTGTGTGTGGGTGTGCAGAA	6148	6231	6281	6229	-1	DAPPUscaffold_3521	DAPPUDRAFT_121988	6148	6599	None	13212	1024	111011	No_or_no_constitutive_exon
TGCTTCTCGCATCTACCGCATGATCAAATTGGGTTTGGGTATCGATGAAGAT	9	113	163	111	-1	DAPPUscaffold_3678	DAPPUDRAFT_273773	9	385	None	13212	1024	111011	No_or_no_constitutive_exon
CCCCCGCCGCCCAGCCTGAAAGCGAGCTGGCAGGTGACGTTGGGGCACAGAC	6008	6724	5958	6010	1	DAPPUscaffold_4129	DAPPUDRAFT_274251	373	6724	None	13212	1024	111011	No_or_no_constitutive_exon
AAAAGAAATGAAATATAATAATTGTAAATGTTGCTTTCTTCGGGTTGAAGAT	5652	5842	5892	5840	-1	DAPPUscaffold_2842	DAPPUDRAFT_121513	5652	6279	None	13212	1024	111011	No_or_no_constitutive_exon
AAAGATTTCGCAGTTATTCCGAGTTATTCATCTTTTTCATTTGGGAGTAGAG	3715	3838	3888	3836	-1	DAPPUscaffold_4548	DAPPUDRAFT_340645	3515	3977	None	13212	1024	111011	No_or_no_constitutive_exon
GGTGTACAAATAAGATAATACTAAACCTCAACATTTTTTGGGGGTTGCAGAG	2940	3086	3136	3084	-1	DAPPUscaffold_4600	DAPPUDRAFT_340671	2940	3841	None	13212	1024	111011	No_or_no_constitutive_exon
GTGATCAAAGGTTAGGAAGGATTCATTGTTTATTTCATCACAGGGCTGAGGA	280	457	507	455	-1	DAPPUscaffold_4764	DAPPUDRAFT_70233	109	628	None	13212	1024	111011	No_or_no_constitutive_exon
TTGCCAACTTGGTGTAACAAAATTTTCAACACCTAAGAAGGGTTGAAAAGGC	3509	3524	3574	3522	-1	DAPPUscaffold_4620	DAPPUDRAFT_340687	3097	3987	None	13212	1024	111011	No_or_no_constitutive_exon
GCTGAGAAGCATCTTAACGACGCCCGTAATCTCTTGGGTGACTTGGAGAGGA	2967	3424	2917	2969	1	DAPPUscaffold_5001	DAPPUDRAFT_122692	1055	3424	None	13212	1024	111011	No_or_no_constitutive_exon
TCCTCTTCCTCCCGGCTGTACCTCAATCAATTGCAAGTGGATTGGGAAAGTT	2382	2529	2332	2384	1	DAPPUscaffold_5025	DAPPUDRAFT_274945	751	2529	None	13212	1024	111011	No_or_no_constitutive_exon
TAGTATTACAATAAATCCATGAAATAACATGTCGATCCATGGGAAAACAGAT	675	822	625	677	1	DAPPUscaffold_5368	DAPPUDRAFT_341105	33	1331	None	13212	1024	111011	No_or_no_constitutive_exon
AGTACATGCAACCTATTCGACTTCTTTTGGCCCATGCCGGGGTTGAGTAGGC	961	1060	1110	1058	-1	DAPPUscaffold_6549	DAPPUDRAFT_123298	644	1226	DpGSTM3	13212	1024	111011	No_or_no_constitutive_exon
CTGCGCCGCCGCCGGCCGGTGGTGGCAATCTGAGTCTTCCAAAAGGGCAGAG	828	1201	778	830	1	DAPPUscaffold_10096	DAPPUDRAFT_277919	134	1201	None	13212	1024	111011	No_or_no_constitutive_exon
AACCACCTTCCTTGAATGGGCGTACAAACGAATTACTGGGACTAAGCAAGAT	256	501	551	499	-1	DAPPUscaffold_10266	DAPPUDRAFT_124532	37	1193	None	13212	1024	111011	No_or_no_constitutive_exon
TGCCCCGGTTTTTACTATGTAAAATTTCATTTTACTATGTGATGGGGCAGAT	651	701	751	699	-1	DAPPUscaffold_11412	DAPPUDRAFT_125035	651	1105	None	13212	1024	111011	No_or_no_constitutive_exon
TCTAGCCTGCTAAATAGGTGACGGGTTTTATCAATTGAAACCGAAGGGAGTA	999	1034	1084	1032	-1	DAPPUscaffold_11710	DAPPUDRAFT_19905	675	1129	None	13212	1024	111011	No_or_no_constitutive_exon
CAGCAAAGGCAGCTAGTGGTGAGGCTGAAAGGGGTGGTGGGGGTTGCAAGCG	273	887	223	275	1	DAPPUscaffold_12660	DAPPUDRAFT_125523	114	887	None	13212	1024	111011	No_or_no_constitutive_exon
AGAATTCGGGACAGCCTGTTCATGCGTCATCCATTTCGCGTGCGGGGGAGCG	553	1074	503	555	1	DAPPUscaffold_12773	DAPPUDRAFT_125565	103	1074	None	13212	1024	111011	No_or_no_constitutive_exon
TCTAGCCTGCTAAATAGGTGACGGGTTTTATCAATTGAAACCGAAGGGAGTA	156	191	106	158	1	DAPPUscaffold_13262	DAPPUDRAFT_19930	61	515	None	13212	1024	111011	No_or_no_constitutive_exon
