# Supplementary material for: Widespread Separation of the Polypyrimidine Tract From 3′ AG by G Tracts in Association With Alternative Exons in Metazoa and Plants
Source: Front Genet. 2019 Jan 14;9:741. doi: 10.3389/fgene.2018.00741 (PMC6339879; doi:10.3389/fgene.2018.00741)
Supplement: DATA FILE S2 — Sequences of REPAG 3′ SS from each species of metazoa, plants and protists. [file Data_Sheet_2.zip › Supplementary data 2/Metazoa_Release91_mus_musculus_cbaj.txt]

REPA_GGG_Sequence	Exon_Start	Exon_End	Pos_-50	Pos_+2	Strand	Chromosome	GeneID	Gene_Start	Gene_End	Gene_Name	Number_of_REPAs	Number_of_REPAs_has_GGG	Number_of_Intron(Intra_genic_Region)	Upstream_Constitutive_Exon
TATATCAACCCCCTAAATGTGAAATCCTTTTTTCTTCCCCGGGCATGCAGTG	7494950	7495074	7494900	7494952	1	1	MGP_CBAJ_G0002558.1	7469797	7516913	1700034P13Rik	4591	925	208925	No_or_no_constitutive_exon
GATTTGGGGTTTCTGACTTTTTTTTTTTTTTTCCTTTTGGGAAGGTGCAGCT	7702006	7702132	7702182	7702130	-1	1	MGP_CBAJ_G0004676.1	7701940	7704100	Snhg6	4591	925	208925	No_or_no_constitutive_exon
TTCTCCCTACCCCTTCCTCACAAACTATGGCTGCATATGGGCAAACACAGTT	12482531	12482610	12482660	12482608	-1	1	MGP_CBAJ_G0015590.1	12367237	12523137	Eya1	4591	925	208925	No_or_no_constitutive_exon
TGTCACTGCTCTAAATATTAATTAGCTCTTTTGTCGGGTTGGGGACACAGGG	15041517	15041598	15041648	15041596	-1	1	MGP_CBAJ_G0015600.1	15006381	15095315	Ube2w	4591	925	208925	No_or_no_constitutive_exon
GAGTTACTAAATGTCCTGTTTTTTTCCTGTCTTGTTCACTGGGCAAACAGGG	21613268	21613352	21613402	21613350	-1	1	MGP_CBAJ_G0015625.1	21464032	22041469	None	4591	925	208925	No_or_no_constitutive_exon
TAGATTCATTTGTAGTTTTGTTTTGTTTTTCCTTCTTCTCCTGGGGACAGTC	31432082	31432225	31432032	31432084	1	1	MGP_CBAJ_G0004696.1	31431165	31432806	Gm28644	4591	925	208925	No_or_no_constitutive_exon
GCTCCTGACCCTCTCACCTTATGGCTGTGGCCTGTTGCCTGGGGAAACAGGA	35689056	35689324	35689006	35689058	1	1	MGP_CBAJ_G0015657.1	35561593	35695364	None	4591	925	208925	No_or_no_constitutive_exon
CAGAGAGCTCCAGGCTGAGGCCAGTTCTCTCCCTTTCTCTCAATGGGCAGAA	37469303	37469404	37469253	37469305	1	1	MGP_CBAJ_G0015665.1	37439370	37490717	Fer1l5	4591	925	208925	No_or_no_constitutive_exon
GGCCATTTGGGCCCCAGTGGACACTGTCCCTTTCTCCCACCGTGGGGCAGAG	37596380	37596550	37596330	37596382	1	1	MGP_CBAJ_G0015668.1	37585659	37604099	Cnnm3	4591	925	208925	No_or_no_constitutive_exon
TAGGTGGTGTCCCCACTGATGAGGAGCAGGCTACTGGGCTGGAGAGGGAGAT	37806371	37806398	37806321	37806373	1	1	MGP_CBAJ_G0015673.1	37805597	37807794	None	4591	925	208925	No_or_no_constitutive_exon
AGCTGCCTCAGGGACCCTGTGCTGCTCTGTGTGTGTGTGGCTGAGGGGAGGG	38587584	38587590	38587534	38587586	1	1	MGP_CBAJ_G0015679.1	38512150	38625651	Inpp4a	4591	925	208925	No_or_no_constitutive_exon
GTTTATAGAAGTGCAGGCCTTCTGCATTGAATTTAGTAGGATACGGGAAGCT	41040930	41041139	41040880	41040932	1	1	MGP_CBAJ_G0015701.1	41026717	41042774	Cnot11	4591	925	208925	No_or_no_constitutive_exon
TGTTCTCATGTGATTTTGCTTCACTTCCTGATGCTTCTCATGGGGATCAGAG	46885163	46885187	46885113	46885165	1	1	MGP_CBAJ_G0015734.1	46648014	46917262	Gulp1	4591	925	208925	No_or_no_constitutive_exon
AATACACTTCTTAATGTCTTTTTTTATCCTCCTGCTTTCACGGTGGGTAGCG	46908346	46908357	46908296	46908348	1	1	MGP_CBAJ_G0015734.1	46648014	46917262	Gulp1	4591	925	208925	No_or_no_constitutive_exon
AAATCCCACTCAAGACTAAAATACATTTTTTTGTGTTTGGGGGAATATAGGT	55284199	55284263	55284313	55284261	-1	1	MGP_CBAJ_G0015749.1	55279311	55357715	Gls	4591	925	208925	No_or_no_constitutive_exon
CAATTTCTGAGTGACTAAACATGTTTGTGTTTCCTTTCTGTTGGGTGGAGAT	61080172	61080412	61080462	61080410	-1	1	MGP_CBAJ_G0004741.1	61072022	61089689	BC055402	4591	925	208925	No_or_no_constitutive_exon
TAAGCTCGTGGTTGTTGTCTTTTGCTCCCCTCCTTGGGTGGGAAAAACAGGT	77301337	77301607	77301657	77301605	-1	1	MGP_CBAJ_G0015869.1	77277521	77347109	Fn1	4591	925	208925	No_or_no_constitutive_exon
CGAATTACTTTGTGACTTTTCCCCCCCTACCTTTGTTTTGGGTAAAACAGGG	80588038	80588130	80587988	80588040	1	1	MGP_CBAJ_G0015895.1	80564855	80591288	Cnot9	4591	925	208925	No_or_no_constitutive_exon
GTGTCTCACTGTCCGTCACATTGCCCTTCTCCCTATTCCCTGGGGCACAGGA	80790595	80790806	80790545	80790597	1	1	MGP_CBAJ_G0015901.1	80746872	80797922	Ttll4	4591	925	208925	No_or_no_constitutive_exon
AGATCTTGCAAATGTTGATGCCTGCTGTCTGTCTGTGCTGGGAGGGACAGAG	81255412	81255530	81255580	81255528	-1	1	MGP_CBAJ_G0014841.1	81242693	81256103	Gm29253	4591	925	208925	No_or_no_constitutive_exon
CCTCCTGACTCATGGTGTCTCACTGAGCTGGCTGGGGCTCCTGGGGACAGGT	81528266	81528453	81528216	81528268	1	1	MGP_CBAJ_G0015929.1	81525353	81538351	Gmppa	4591	925	208925	No_or_no_constitutive_exon
AGATGGCATGCTCATCAAAGAAGTGCTGATTTTGTGTTTTCTGGGAACAGGG	86413431	86413518	86413568	86413516	-1	1	MGP_CBAJ_G0015950.1	86408129	86481504	Serpine2	4591	925	208925	No_or_no_constitutive_exon
AGCATTTGAAATGTAAATAAAGAAAATATCTAATTAAAAAAAGAGGGAAGTG	90176603	90176746	90176553	90176605	1	1	MGP_CBAJ_G0010101.1	90175712	90176746	None	4591	925	208925	No_or_no_constitutive_exon
GAGTCACTGGACTTACTGTGTTCTCTTTCTTTTGTGTTTGGGGCACACAGCA	90400869	90400969	90401019	90400967	-1	1	MGP_CBAJ_G0015967.1	90272140	90455704	Sphkap	4591	925	208925	No_or_no_constitutive_exon
TTAAGTGATGTTCTCAAGAGAAAACGACTGCCAAAACGAGGGCCAAGAAGGC	91925115	91925162	91925212	91925160	-1	1	MGP_CBAJ_G0015970.1	91892237	92019067	Trip12	4591	925	208925	No_or_no_constitutive_exon
TCCTAATTTTATTTTGTGTCTTGATTTTTGTGGTGGGTGGGACTGAACAGCC	94062361	94062450	94062311	94062363	1	1	MGP_CBAJ_G0015993.1	94048545	94077031	Cops7b	4591	925	208925	No_or_no_constitutive_exon
TTCTCACCCTGGCTCTGTTCTCATAACCCCTCTTCTTTTTGATTGGGTAGCA	95484101	95484462	95484051	95484103	1	1	MGP_CBAJ_G0016012.1	95442960	95505393	Sag	4591	925	208925	No_or_no_constitutive_exon
TCCTTTTTGTTGTCTCTCCCCCCCCTGCCCTCTCTGCTCTCGGGATGCAGCC	97857193	97857271	97857143	97857195	1	1	MGP_CBAJ_G0016032.1	97462654	97937229	Agap1	4591	925	208925	No_or_no_constitutive_exon
AGGTAGGATCTTAGGTGTGAGCAGACTTATGAACGTAAGATTGAGGGTAGAT	98903865	98903918	98903968	98903916	-1	1	MGP_CBAJ_G0016038.1	98903865	98984228	Col6a3	4591	925	208925	No_or_no_constitutive_exon
GTGAAGGAGAGTGGCTAGTGACATCATTGGGAGCCATGCTAGGGTCACAGAA	100953898	100953906	100953848	100953900	1	1	MGP_CBAJ_G0016062.1	100952897	100953906	Olfr1410	4591	925	208925	No_or_no_constitutive_exon
GAGCCATGGTCAGAGCCCTTCCATTCCTTACCCTGCACCTATGGGCACAGAT	101289295	101289531	101289245	101289297	1	1	MGP_CBAJ_G0016069.1	101283377	101296968	Rnpepl1	4591	925	208925	No_or_no_constitutive_exon
AGAGTGCCAATCCTTAGCCTAGCCCATTGCAGGCCCCCTTAGGGGTACAGGT	101288416	101288518	101288366	101288418	1	1	MGP_CBAJ_G0016069.1	101283377	101296968	Rnpepl1	4591	925	208925	No_or_no_constitutive_exon
GCCCTTTTCTGAAGGGATATATCTCCTTGGGGTTGGAGGGGACAGAGCAGGG	101392238	101392417	101392467	101392415	-1	1	MGP_CBAJ_G0010121.1	101392238	101395614	None	4591	925	208925	No_or_no_constitutive_exon
TGGAGCATTGAATTGTTATGAGCTGTGAGGAAAATGGGCTGTTTGGGAAGAA	114881883	114881956	114882006	114881954	-1	1	MGP_CBAJ_G0002644.1	114881883	114882782	Gm15699	4591	925	208925	No_or_no_constitutive_exon
ACCATGGGCTCAGAAGGCAGCATCTTCATGTCTCCTTTCTCTGGGAACAGCC	131891434	131891479	131891384	131891436	1	1	MGP_CBAJ_G0016143.1	131872838	131942122	Sctr	4591	925	208925	No_or_no_constitutive_exon
TTCCCTCCCAAGCAATTGCTGCAGCTGATGGCGGTCTTGGGCAGGTGCAGCT	131941703	131942120	131941653	131941705	1	1	MGP_CBAJ_G0016143.1	131872838	131942122	Sctr	4591	925	208925	No_or_no_constitutive_exon
ACAGAGTAGACAGGCCTTTCAGCATCTCTTTGTCTTCTTTATTAGGGCAGTT	140706998	140707085	140707135	140707083	-1	1	MGP_CBAJ_G0016167.1	140693139	140863626	Zranb3	4591	925	208925	No_or_no_constitutive_exon
AGTGACAGAGAAGGCTAATGGTATTTATCTTTTCTTCCCTCCGGGAACAGTG	145650748	145650772	145650698	145650750	1	1	MGP_CBAJ_G0016211.1	145640670	145657804	Nuak2	4591	925	208925	No_or_no_constitutive_exon
GGGTTATCCTCCTTGGGTGTTTCTCATTCTCTGTCTTTTTGGGTCGGCAGGA	146865826	146865989	146866039	146865987	-1	1	MGP_CBAJ_G0016229.1	146862728	146872303	Sox13	4591	925	208925	No_or_no_constitutive_exon
ACCCACAAAGCCGTTCTTTAATTAAAGACTACCTCTCCCTTGTAGGGCAGGA	147791231	147791695	147791181	147791233	1	1	MGP_CBAJ_G0016241.1	147790168	147803587	Chil1	4591	925	208925	No_or_no_constitutive_exon
GGTGGTGACAAGCCTTGTGGAGACTAAGTACAAGATGGTGGGATGTGCAGGT	147964533	147964665	147964715	147964663	-1	1	MGP_CBAJ_G0016245.1	147934962	147985305	Ppfia4	4591	925	208925	No_or_no_constitutive_exon
TGCCACACCATGGGCTGGTGAAGACTCATGCTCTCTGGGGTGGGGTGCAGGT	149247887	149248123	149248173	149248121	-1	1	MGP_CBAJ_G0016267.1	149222170	149406118	Nav1	4591	925	208925	No_or_no_constitutive_exon
TCCATCCATCCATCCATCCATCCATCCATCCATCCATCCATCGAGGGCAGTC	149596698	149597046	149596648	149596700	1	1	MGP_CBAJ_G0016270.1	149594998	149626926	Tnni1	4591	925	208925	No_or_no_constitutive_exon
CAGCTATATCTTCTCACCTGCAGTGACGTTTTTTCTCTTTCTGGAGGGAGAG	149659661	149659709	149659611	149659663	1	1	MGP_CBAJ_G0016272.1	149655158	149671014	Tnnt2	4591	925	208925	No_or_no_constitutive_exon
TTACTATAATTTATCAAAGAAAAAGATCACAATGCTATTGTCAAGGGTAGAT	159393835	159393912	159393962	159393910	-1	1	MGP_CBAJ_G0016310.1	159366052	159421563	Rgs21	4591	925	208925	No_or_no_constitutive_exon
TGCATGTAACAAATCACTATTATGTATTTTCAGAAGGGTCAAAATGTGAGCT	166048102	166049117	166049167	166049115	-1	1	MGP_CBAJ_G0016316.1	166047868	166085672	BC003331	4591	925	208925	No_or_no_constitutive_exon
TCCAACTTTCATGGCCTCTCAATCTCTTTGTGGTGACCCAGGGTCCGGAGCA	168732308	168732952	168732258	168732310	1	1	MGP_CBAJ_G0016331.1	168720936	168732952	Arpc5	4591	925	208925	No_or_no_constitutive_exon
GAAAGTAGAAGAAATAACCTTTTTTTTCCTCCCTCTACCTGGGACTGCAGAA	168809312	168809393	168809443	168809391	-1	1	MGP_CBAJ_G0016333.1	168804794	168877042	Smg7	4591	925	208925	No_or_no_constitutive_exon
CCCAACCATTATGCCTGTCATTGACCCTATAACTGTTGAGGGCATAAAAGGA	170004081	170005443	170004031	170004083	1	1	MGP_CBAJ_G0016345.1	170000910	170005443	Teddm1b	4591	925	208925	No_or_no_constitutive_exon
GCAGAAGCAGCAAGTGACCTAGCTCTGTTTTGCTTTCTCTGAGGGTGCAGTG	174099217	174099338	174099167	174099219	1	1	MGP_CBAJ_G0016374.1	174067601	174143757	Sec16b	4591	925	208925	No_or_no_constitutive_exon
AGAGCCTTTAATTAAATTTCTTTCCTTGCCATTGTCTGTTTGATGGGCAGGT	188117727	188117921	188117971	188117919	-1	1	MGP_CBAJ_G0016465.1	188108666	188143646	Uap1	4591	925	208925	No_or_no_constitutive_exon
ATTGTACCCAGTGAGTGCATACTCCAGGAGCTTTCCTTAACCGAGGGCAGGA	202447862	202447931	202447981	202447929	-1	1	MGP_CBAJ_G0016630.1	202442204	202496305	Capn2	4591	925	208925	No_or_no_constitutive_exon
CTGAAGAAACTGACTGACTTTCTTTGTGCTGTGCTGCTGATGGGAATAAGGT	9068591	9068765	9068541	9068593	1	10	MGP_CBAJ_G0016745.1	9029622	9102377	Shprh	4591	925	208925	No_or_no_constitutive_exon
TGGGCTTTGCTGTGTGAGTGTGACTCTCTCTTTTGTTCTTGGGGATGCAGAC	19452097	19452242	19452292	19452240	-1	10	MGP_CBAJ_G0016789.1	19435299	19815698	Pde7b	4591	925	208925	No_or_no_constitutive_exon
TTGAGTTCTTTTCCATGGCAGGATTACCAACTGTTTTCTTGGGTTGACAGTA	29083897	29084111	29083847	29083899	1	10	MGP_CBAJ_G0016841.1	28944464	29184182	Themis	4591	925	208925	No_or_no_constitutive_exon
CCTTGCTCTTCTGGTTATTAAGCAAGAGTTGGTTTTCAGCGGGATGATAGGC	43239014	43239097	43239147	43239095	-1	10	MGP_CBAJ_G0016908.1	43235725	43240453	Smpd2	4591	925	208925	No_or_no_constitutive_exon
ATGAGGCACATCAGTTATGTTTGTTCTTGCTGTAACAAGAGGGAGTTAAGGA	44272991	44273183	44273233	44273181	-1	10	MGP_CBAJ_G0016918.1	44189195	44378778	Lace1	4591	925	208925	No_or_no_constitutive_exon
TGTTTATTACTTATATATCATCAGTTCTTTATACTTTTTGGGGACTATAGGT	47887183	47887273	47887133	47887185	1	10	MGP_CBAJ_G0016942.1	47877068	48034569	Hace1	4591	925	208925	No_or_no_constitutive_exon
CTGACTGCCGTGACACTCTTCTCTTGCTTTCCTCCCGCCCTGGGCAGCAGAA	55048395	55049305	55048345	55048397	1	10	MGP_CBAJ_G0016952.1	55043463	55049433	Vgll2	4591	925	208925	No_or_no_constitutive_exon
TTACTCTAAACACAAACTTATTAGTATTTCTTTTCTAACCAACAGGGCAGTT	61430775	61430984	61430725	61430777	1	10	MGP_CBAJ_G0016974.1	61422210	61441543	Smpdl3a	4591	925	208925	No_or_no_constitutive_exon
GGGCGAAGTACAAAAGAAGAGCATGTGCCAGCCCCACTGGATTGGGGTAGAA	61541917	61542176	61542226	61542174	-1	10	MGP_CBAJ_G0016975.1	61530484	61545629	None	4591	925	208925	No_or_no_constitutive_exon
GGGCTACCCTCTCAGGACTCTTTGCTTTTCTGGATGCCCCTGGGTGGCAGCG	65003006	65003087	65003137	65003085	-1	10	MGP_CBAJ_G0017009.1	64984711	65091903	Adamts14	4591	925	208925	Yes
CAGCCTTTAACACTGTTCCCCTTGATGGGGTATTTGTCCTTGGGTTAAAGGG	67203191	67203330	67203380	67203328	-1	10	MGP_CBAJ_G0017043.1	67199095	67208540	Hnrnph3	4591	925	208925	No_or_no_constitutive_exon
GACTAAAGGTGTGTACCACCACCACCTGGCAAAGTAACTCTGGGGGGCAGGG	67538230	67538626	67538676	67538624	-1	10	MGP_CBAJ_G0005025.1	67538230	67546722	None	4591	925	208925	No_or_no_constitutive_exon
GTGGGGGGTGGGGGCAGTAACTGTTGAGCTCAAACTTAAAAGATGGGCAGGC	71676991	71677742	71676941	71676993	1	10	MGP_CBAJ_G0005031.1	71675044	71677742	Gm26576	4591	925	208925	No_or_no_constitutive_exon
CTGTCCATTATAATATTCCTTGTCTCTGCAATGCATCTTGGGACCAAAAGGA	75174069	75174096	75174019	75174071	1	10	MGP_CBAJ_G0017068.1	74664200	75223411	None	4591	925	208925	No_or_no_constitutive_exon
CAGCTTAAGGAGGTATGTAAACATCCCATTGAATATTTTAAGGGAATTAGTG	75186806	75187024	75186756	75186808	1	10	MGP_CBAJ_G0017068.1	74664200	75223411	None	4591	925	208925	No_or_no_constitutive_exon
GTTGGACCTGTTTGTTCTCAGGTAACTTTCTTTCTTTTGGGGAACCACAGGA	81034393	81034525	81034343	81034395	1	10	MGP_CBAJ_G0017084.1	80917507	81051216	Bcr	4591	925	208925	Yes
TGGAGTTCTCGAGGCTGGGTCTTACCCTACTCTTTCTCACTGGGCAGCAGAG	81502951	81503116	81502901	81502953	1	10	MGP_CBAJ_G0017091.1	81490327	81514948	Ggt1	4591	925	208925	No_or_no_constitutive_exon
ATTGGCACTGGTCTGTGGCACCAACATGTTATCCTACGTTTGGGGGGCAGAC	82235371	82235508	82235558	82235506	-1	10	MGP_CBAJ_G0017111.1	82233256	82266813	Prmt2	4591	925	208925	Yes
CCTTTCTTTTCTTCCTCTCTAATTTGTATTTCCTGGTGACGTGGGGACAGAA	83184644	83184674	83184724	83184672	-1	10	MGP_CBAJ_G0017126.1	83166872	83297236	Col18a1	4591	925	208925	No_or_no_constitutive_exon
AAACCAAAAGTCAACTTGATGTCCTCTCTCTTCTCCTGTTGGGATTGCAGGA	83684859	83684968	83685018	83684966	-1	10	MGP_CBAJ_G0017130.1	83655788	83686367	Fam207a	4591	925	208925	No_or_no_constitutive_exon
AGAGCTTGTGGTCATATTCCCCAATGGGCATGCCTGTGGGATGTGGGGAGGG	83794318	83794575	83794268	83794320	1	10	MGP_CBAJ_G0017133.1	83780991	83819109	Sumo3	4591	925	208925	No_or_no_constitutive_exon
TTCCCTGACCCTGGCTACTTCGTTAAGACCCTGTGTCTCTCATAGGGTAGAG	84313386	84313462	84313512	84313460	-1	10	MGP_CBAJ_G0017149.1	84299787	84317305	Aire	4591	925	208925	No_or_no_constitutive_exon
CAGTAACCAGAGCCTCTGGAGGAAAACACCTGTCCACGGTGGGCCTGGAGCC	84679657	84679678	84679728	84679676	-1	10	MGP_CBAJ_G0017155.1	84592156	84680520	Agpat3	4591	925	208925	No_or_no_constitutive_exon
GATAGTGTCCTCCATTTGTGCAATCTCCTCAGTGCAGGGGAAGTACAAAGCA	85419258	85419506	85419208	85419260	1	10	MGP_CBAJ_G0017172.1	85412914	85419506	Olfr1351	4591	925	208925	Yes
TGAGGCCCTCACTGTGACCTTACCTGACTTATCTGTCTCTGGGGGTGCAGAT	86426281	86426417	86426467	86426415	-1	10	MGP_CBAJ_G0017199.1	86416995	86436187	Plppr3	4591	925	208925	No_or_no_constitutive_exon
GGAGGACATTAAGGCCTAGAGGTCAGCCCCTCAACTGGGCACAGTCAGAGGC	86423035	86423139	86423189	86423137	-1	10	MGP_CBAJ_G0002789.1	86423035	86423533	Gm17134	4591	925	208925	No_or_no_constitutive_exon
TGAGACCTGTTCCCCACTCCCCGAGGAACTCACCTGGGTGGGTGGCGCAGGG	86488149	86488382	86488099	86488151	1	10	MGP_CBAJ_G0017206.1	86485808	86489711	Kiss1r	4591	925	208925	No_or_no_constitutive_exon
CCACTATTCTCTTACTGTCCGCCTCTCTCTCCTTGGCTGTCGGGAACCAGTA	86971743	86971824	86971693	86971745	1	10	MGP_CBAJ_G0017232.1	86966983	86973472	Reep6	4591	925	208925	No_or_no_constitutive_exon
CACCACTGCCCGGCAATAAATCTTTAAGAAGAAGCAAACAAGCCGGGCAGTG	86976119	86976153	86976203	86976151	-1	10	MGP_CBAJ_G0017233.1	86976119	86991449	Adamtsl5	4591	925	208925	No_or_no_constitutive_exon
CTAGGGCCTGTCTCCTGCTCTGCAGCTGAGGATCCTTCATGGGGACACAGGT	87001272	87001389	87001222	87001274	1	10	MGP_CBAJ_G0017234.1	86999489	87008560	Plk5	4591	925	208925	No_or_no_constitutive_exon
TCGCCTTGGACCGCGATGGGGCCCGGCTGCGGCCTCCTAACGGGACTGAGGT	87277398	87277649	87277699	87277647	-1	10	MGP_CBAJ_G0017243.1	87274373	87284493	Abhd17a	4591	925	208925	No_or_no_constitutive_exon
TTGGGCACAGTGATGCCCACCCTCTGAGCCCACTCTCCTTTCGGGGACAGCG	87601120	87601260	87601070	87601122	1	10	MGP_CBAJ_G0017260.1	87590358	87606901	Sppl2b	4591	925	208925	No_or_no_constitutive_exon
AGCTCTAGAGACTTTACCTAAAGTGGTGTCCCCTGATGGGGAGGGGACAGGA	88546872	88546980	88546822	88546874	1	10	MGP_CBAJ_G0017305.1	88535449	88558857	Ankrd24	4591	925	208925	No_or_no_constitutive_exon
AAACCCATGTAATGGGGAACCTTGTGGCATTGCTTCAAATGGGCTAACAGCT	89871110	89873473	89871060	89871112	1	10	MGP_CBAJ_G0017312.1	89846384	89873473	Tdg	4591	925	208925	No_or_no_constitutive_exon
CTCATCAGCTCCTGACTCTCCATCTCTGTTTCTCTCCCTCTATGGGACAGAT	93589820	93589991	93590041	93589989	-1	10	MGP_CBAJ_G0017341.1	93570176	93628931	Bpifc	4591	925	208925	No_or_no_constitutive_exon
TCCCCCGGCCCTTCTCCGTTCGCTATGACCCCTACACTCAAAGGGTTGAGGT	95396153	95396202	95396103	95396155	1	10	MGP_CBAJ_G0017353.1	95326565	95398579	Pah	4591	925	208925	No_or_no_constitutive_exon
TCGTGCGTCCCGTTGTCACTTCTTATATATGATTCTTCTTGTGGGGACAGAT	101576950	101577052	101577102	101577050	-1	10	MGP_CBAJ_G0017381.1	101274893	101612062	Cfap54	4591	925	208925	No_or_no_constitutive_exon
ATGATTGACATAATCCACATGCTAACCATTCTTTTCTCTCGGGAGTTTAGGT	110113927	110114041	110113877	110113929	1	10	MGP_CBAJ_G0017430.1	110101088	110128853	1700017N19Rik	4591	925	208925	No_or_no_constitutive_exon
TTTAACTATAGTAGTAATATTGAACTTTCTCTCTTACAGGGTGACAATAGCT	112084080	112084119	112084030	112084082	1	10	MGP_CBAJ_G0017431.1	111269506	112141190	Mgat4c	4591	925	208925	No_or_no_constitutive_exon
AGTTTTCACCTTTAGTTGGGAGATAACTGACACTCTGCTTTCATGGGAAGCT	126981811	126982035	126981761	126981813	1	10	MGP_CBAJ_G0017471.1	126961702	127015241	Zfc3h1	4591	925	208925	No_or_no_constitutive_exon
TGTATGTATAGCTAAGCCAACATTTTTTTTTTGTGTATTCTGGGGAATAGCA	129293673	129294136	129294186	129294134	-1	10	MGP_CBAJ_G0017492.1	129289307	129328949	Cpsf6	4591	925	208925	No_or_no_constitutive_exon
TTATGCATTGGTGTTATTTGCCTGCATGCATGTCTGTGTGAGGGTGTCAGGT	131825339	131825826	131825876	131825824	-1	10	MGP_CBAJ_G0002819.1	131825339	131826285	Gm16321	4591	925	208925	No_or_no_constitutive_exon
GTTTTGGTTCCCTGTCTTCCTTATTTCTCATCATCACGTCACACGGGCAGTG	132454031	132454187	132453981	132454033	1	10	MGP_CBAJ_G0017502.1	131836682	132584145	Grip1	4591	925	208925	No_or_no_constitutive_exon
AATACTTTTAGTTTCCTTAATAGAGCTATATAGAAGTCTCAGGGAACCAGGA	132296153	132296344	132296394	132296342	-1	10	MGP_CBAJ_G0002821.1	132263986	132298097	Grip1os1	4591	925	208925	No_or_no_constitutive_exon
TAGTAAGTCCCTGTCTGACGTGCTTGGGGGGGGGGATGTGGGGACTGCAGGA	140425895	140426049	140425845	140425897	1	10	MGP_CBAJ_G0017530.1	140416911	140438579	Avil	4591	925	208925	No_or_no_constitutive_exon
TTCTGTTTGCTCTTCATTCTGTCTCTATCTTCTTCGCTTCGGGAAACCAGCC	140518956	140519016	140518906	140518958	1	10	MGP_CBAJ_G0017538.1	140505034	140521981	Agap2	4591	925	208925	No_or_no_constitutive_exon
TCTGTCAAATGGGGACTCCCCACTCTGAGTCCCTTTCACCCTGGGGGCAGTG	140649991	140650740	140650790	140650738	-1	10	MGP_CBAJ_G0017543.1	140647776	140655706	Dtx3	4591	925	208925	No_or_no_constitutive_exon
CTCTTCTGACTATTCCACCCTCAATACCCTCACCTCTTCCCTTGGGGAAGCT	140820452	140820542	140820592	140820540	-1	10	MGP_CBAJ_G0017551.1	140813704	140827804	Gli1	4591	925	208925	No_or_no_constitutive_exon
CAACTTTGCTTCTCTTCCCTCCTCTCCACCTTTTTGGGAGGTGGAGTGAGTA	141138747	141139765	141139815	141139763	-1	10	MGP_CBAJ_G0017559.1	141068048	141163271	Lrp1	4591	925	208925	No_or_no_constitutive_exon
CTGGACGGGTCCTCACGCGCTGACGTGTGTCTTCCTCTCTGGGTGGGCAGGC	141812285	141812516	141812235	141812287	1	10	MGP_CBAJ_G0017580.1	141779495	141822360	Baz2a	4591	925	208925	Yes
AAAGACCAGAACCACTGAAGTAAAACTTTTGCTTTTTCCGGGGAAACCAGAT	142295053	142296887	142295003	142295055	1	10	MGP_CBAJ_G0005067.1	142289893	142296887	A430046D13Rik	4591	925	208925	No_or_no_constitutive_exon
CCAGGAGGCTCTCCGGGGTCCTTGGACCTGAATTCTGGTTCTGGGGACAGGT	598432	598567	598382	598434	1	11	MGP_CBAJ_G0017687.1	596573	610662	Pla2g3	4591	925	208925	Yes
AATGGCCAAGTTCCTATCTTGTATTTTTTTTCCTGGGGGTTGGAAATGAGGA	646089	646128	646178	646126	-1	11	MGP_CBAJ_G0017690.1	628798	651889	Smtn	4591	925	208925	No_or_no_constitutive_exon
CCACGTCATCCTGTTTCTCCTTGACCAGCCGCCCTGCCCTGGGCAGGTAGAT	2501395	2501558	2501345	2501397	1	11	MGP_CBAJ_G0017726.1	2495142	2502304	Rhbdd3	4591	925	208925	No_or_no_constitutive_exon
TGTAAATAAAGAAAATATCCAATTTTTTTTTAAAAAGGAGGGAAAAAAAGAA	4417087	4417173	4417223	4417171	-1	11	MGP_CBAJ_G0010438.1	4417087	4417665	None	4591	925	208925	No_or_no_constitutive_exon
ACCCTAAGAAACAAGGATGTGAAGGGGGCTCTATGCAAGGTACTAGGGAGAG	52401496	52401515	52401446	52401498	1	11	MGP_CBAJ_G0017958.1	52396222	52401515	Olfr1383	4591	925	208925	Yes
GCTCTGTCTCTGCCTGCCTGCTGACCCTGGGCTTCCCCTGGGTGCGGCAGGC	52551049	52551218	52550999	52551051	1	11	MGP_CBAJ_G0017960.1	52519629	52580703	Flt4	4591	925	208925	No_or_no_constitutive_exon
AAGGGCCAAGCTCTCTAGACCCCTCACAGGAAGGACCCACAGGGCTGAAGGA	53191496	53191527	53191577	53191525	-1	11	MGP_CBAJ_G0017969.1	53188463	53199896	Sqstm1	4591	925	208925	No_or_no_constitutive_exon
GTGATGTTAATATTGCCCCCCTACTGGGGTTATTTGTCCTTGGGTTGAAGGG	53390356	53390495	53390306	53390358	1	11	MGP_CBAJ_G0017975.1	53385887	53395426	Hnrnph1	4591	925	208925	No_or_no_constitutive_exon
GGAAATCTCCCACTGAAACTAACTGTAGATCACTTTTGGGGAAACAACAGCT	53412959	53413089	53413139	53413087	-1	11	MGP_CBAJ_G0017976.1	53400749	53454831	Rufy1	4591	925	208925	No_or_no_constitutive_exon
ACACTGCTCTTAAAACCAGTTGTATTAATCCCAGCACTCGGGAGGCAGAGGC	55615065	55615450	55615015	55615067	1	11	MGP_CBAJ_G0002870.1	55612565	55615450	Gm12207	4591	925	208925	No_or_no_constitutive_exon
CCAGCTGCTGGCCCCAGGCATGAAGCTGAGCTGTCCCCTGTAGGGTGCAGGA	63291550	63294168	63291500	63291552	1	11	MGP_CBAJ_G0018113.1	63280793	63294171	Trim11	4591	925	208925	No_or_no_constitutive_exon
TACTCCTCTCTCTCTACCTGGCCCTGATCTGCTGCTTTCTGGGATTGCAGCT	63896984	63897165	63897215	63897163	-1	11	MGP_CBAJ_G0018127.1	63879509	63923121	Zkscan17	4591	925	208925	No_or_no_constitutive_exon
CTTCATGGCCTGCTTACTGTTCCCTGAGTGCTCTCTTTGTGATGGGACAGGT	65029295	65029368	65029245	65029297	1	11	MGP_CBAJ_G0018146.1	64993630	65060809	Myo15	4591	925	208925	No_or_no_constitutive_exon
GGTGAAGAAGAGGATCAGATCTTGTGTGACTTCTGTCTTGGGGCCAGCAGAG	67667049	67667560	67666999	67667051	1	11	MGP_CBAJ_G0018190.1	67666542	67704220	Trim16	4591	925	208925	No_or_no_constitutive_exon
TGCCACCACCATATGCCATTTTAGTTAATTCTATTTCTTTTGGGGAGCAGGC	71344942	71345184	71345234	71345182	-1	11	MGP_CBAJ_G0018206.1	71038145	71407749	Dnah9	4591	925	208925	No_or_no_constitutive_exon
AAATTTAACTCCACTTTTCATCACCATTGACCCAGAAAGGGACACCAAAGAA	72415327	72415351	72415277	72415329	1	11	MGP_CBAJ_G0018211.1	72411419	72425814	Sco1	4591	925	208925	No_or_no_constitutive_exon
ACTGAGTTGTGTGTTCTTCATTTCCTCTCCTTGGCTCTGGTGTGGGACAGGT	74404726	74404841	74404676	74404728	1	11	MGP_CBAJ_G0018231.1	74317510	74454332	Myh10	4591	925	208925	No_or_no_constitutive_exon
GGCCCCGGGGAGTCGGACGGACGCTTACCTGGTGGCGGGGGCGGCGGCAGCG	75123908	75124127	75123858	75123910	1	11	MGP_CBAJ_G0018256.1	75118773	75124127	Gm17305	4591	925	208925	No_or_no_constitutive_exon
TTGTGCCCTCTTTCCCCATGTGACCTGGGAAGAAGGGAGAAAGTGGGAAGCC	75622345	75622501	75622295	75622347	1	11	MGP_CBAJ_G0018279.1	75603029	75624573	Zbtb4	4591	925	208925	No_or_no_constitutive_exon
GAAAAGGAACATGGAAGTAACCAGAACCCTCCAAGCTGGAATGGGCGCAGAC	75758436	75758501	75758551	75758499	-1	11	MGP_CBAJ_G0018292.1	75758216	75761832	2810408A11Rik	4591	925	208925	No_or_no_constitutive_exon
AAAAGCCCTTGCCTGGTCTGAGGCTGAGTGCTGTCTTCTCTGGGGAACAGGT	76257095	76257218	76257268	76257216	-1	11	MGP_CBAJ_G0018316.1	76255119	76262146	Alox12e	4591	925	208925	No_or_no_constitutive_exon
GGAGGGATAAGTCCTGGTGTGGTGGTCCTTGCCCAGCCTAAGGGAGGCAGTG	76383002	76383059	76382952	76383004	1	11	MGP_CBAJ_G0018319.1	76380120	76388315	Arrb2	4591	925	208925	No_or_no_constitutive_exon
CCTGACAGGTATTTTTCTTCCTGATTGTTGCCTTGGACCTGGGACCATAGCT	76584424	76584535	76584374	76584426	1	11	MGP_CBAJ_G0018328.1	76540923	76610142	Mink1	4591	925	208925	No_or_no_constitutive_exon
TCGAACTCAGAAATCCACCTGCCTCTGCCTCCCAAGTGCTGGGATTAAAGGC	76924207	76926036	76924157	76924209	1	11	MGP_CBAJ_G0036533.1	76917920	76926036	Gm19967	4591	925	208925	No_or_no_constitutive_exon
GAAGAAAAGAGCAGTTACAGGAAAAGATCAAGAAGTGGGCAGCAAATCAGAG	77169264	77169610	77169660	77169608	-1	11	MGP_CBAJ_G0018349.1	77169264	77269491	Nlrp1a	4591	925	208925	No_or_no_constitutive_exon
GGAACTGGGGGAGATATGTCTACACCAAAGCCCTCTGTTCTGGGGACCAGGT	78153228	78153408	78153458	78153406	-1	11	MGP_CBAJ_G0018352.1	78144584	78154126	Aipl1	4591	925	208925	Yes
GCAGGGAACTGGTGAGGTCGCAGACGCTGCCTCGGACTTCAGGGGCACAGGC	78569199	78569246	78569296	78569244	-1	11	MGP_CBAJ_G0018363.1	78553584	78583946	Smtnl2	4591	925	208925	No_or_no_constitutive_exon
CTCTTCTCCCTCCCCCTGGGTTTTCCCACCTCCCCCCTGGGGCTGACGAGGT	78642820	78642981	78643031	78642979	-1	11	MGP_CBAJ_G0018366.1	78640904	78679167	Spns2	4591	925	208925	No_or_no_constitutive_exon
TGAATGAAAGATGTTTATTTTACAGTCTCTTTCTTTACTTTGAAGGGCAGAA	82804239	82804376	82804426	82804374	-1	11	MGP_CBAJ_G0018450.1	82732398	82895953	Vps53	4591	925	208925	No_or_no_constitutive_exon
GGCCATGCCTTCCTACAGCTTCCCTTACCCCTTGGGATCTGGGGGACCAGGT	84343962	84344120	84344170	84344118	-1	11	MGP_CBAJ_G0018470.1	84341436	84364181	Ankrd13b	4591	925	208925	No_or_no_constitutive_exon
CAGAAAGCCAGCTTTACAGCTCATGCTCATTCAGTTGGGGGTGGGGGTAGAT	84849326	84849485	84849535	84849483	-1	11	MGP_CBAJ_G0018480.1	84847823	84863500	Pipox	4591	925	208925	No_or_no_constitutive_exon
GGGGAGGCCTATTCACTTTTGGTGATCATCCTTGTCTGCTTGGGGAGTAGAA	85469741	85469863	85469913	85469861	-1	11	MGP_CBAJ_G0018503.1	85466744	85493659	Slc13a2	4591	925	208925	No_or_no_constitutive_exon
ACCCCAACCTGGGACAGTTGATAAACTACTCTGTCCCTGTTCTGGGGAAGGT	86049492	86049634	86049442	86049494	1	11	MGP_CBAJ_G0018516.1	86032830	86072186	Nos2	4591	925	208925	Yes
CAAACAAACAAACAAAAGAACCATATATATACATAGACGGGCAGTAGTAGCA	87291182	87291294	87291344	87291292	-1	11	MGP_CBAJ_G0005170.1	87289633	87302447	Gm26563	4591	925	208925	No_or_no_constitutive_exon
GGACCAGCCTCTGCAGCCCGTATGACTCACATGGCCTTTCTGGGTGGCAGGT	91147766	91147991	91148041	91147989	-1	11	MGP_CBAJ_G0018574.1	91141008	91163297	Mmp28	4591	925	208925	No_or_no_constitutive_exon
TAGAGGAGGTAGCTATGGAGGAGACAGAGGTGGTTATGGTGGGGACCGAGGA	91210636	91210931	91210586	91210638	1	11	MGP_CBAJ_G0018575.1	91176772	91212570	Taf15	4591	925	208925	No_or_no_constitutive_exon
ATTTAAGTGGTGTTTTCTTTTTATCCTGCCTTGTGCCTGGGGTGGGACAGGG	91512744	91512841	91512694	91512746	1	11	MGP_CBAJ_G0018586.1	91481933	91517655	Heatr6	4591	925	208925	No_or_no_constitutive_exon
CCATTGATTTGTTTTTCCATTTTTTCTCCTTTGTTCTCCTGGGGAAACAGTG	91847789	91847861	91847911	91847859	-1	11	MGP_CBAJ_G0018591.1	91839618	91890515	Tada2a	4591	925	208925	No_or_no_constitutive_exon
TAGGCATGCACAAGCCCTGCATTTGAACTCTGTCTTTAATTTGGGAACAGAC	93164532	93164636	93164482	93164534	1	11	MGP_CBAJ_G0002942.1	93161895	93165426	Appbp2os	4591	925	208925	No_or_no_constitutive_exon
GAATAAGCTGTGTTACCTGGATGGCCCTTCCTCACCTACCTGGGGTACAGAG	95761472	95761591	95761422	95761474	1	11	MGP_CBAJ_G0018631.1	95751299	95780587	Sept4	4591	925	208925	No_or_no_constitutive_exon
GCAGTAAACAAAAACCAAACTCCTTTCTGTTTAGTTGCCTGGGGAAGAAGGC	96283624	96283789	96283839	96283787	-1	11	MGP_CBAJ_G0018644.1	96282079	96290067	Dynll2	4591	925	208925	No_or_no_constitutive_exon
ACGTTTGTGTTTGTCTGTGTGCGTGTGTGGGGGTGGGTTTGGGGTAGAAGGG	96282712	96283052	96283102	96283050	-1	11	MGP_CBAJ_G0018644.1	96282079	96290067	Dynll2	4591	925	208925	No_or_no_constitutive_exon
GCTCCACCCCTGAGCAAGCAGGTTTCAGGCTGGGGGAGGGGAGACTACAGCA	101764951	101765354	101765404	101765352	-1	11	MGP_CBAJ_G0010670.1	101764951	101767271	None	4591	925	208925	No_or_no_constitutive_exon
ATGGGTATTTTATCTCTTAAAAAAACTATGTTGAATTTATGGGTGACCAGAG	103480728	103480904	103480678	103480730	1	11	MGP_CBAJ_G0018678.1	103477869	103482053	None	4591	925	208925	No_or_no_constitutive_exon
ATTGACATTGTTGATGGTTGCAGGTGAGAGCACAGAGCCGGGATAAGCAGAT	104651651	104651714	104651764	104651712	-1	11	MGP_CBAJ_G0018706.1	104631335	104674737	Kat7	4591	925	208925	No_or_no_constitutive_exon
ATACTTTGTGCCCTTCGATTTAAATGTATTTTCTTATTTTTCACAGGGAGCC	105905520	105905579	105905629	105905577	-1	11	MGP_CBAJ_G0002963.1	105901733	105913394	Hoxb3os	4591	925	208925	No_or_no_constitutive_exon
CCCCCACCCTCCATGTTCCTGGCTGCTTGTTCTGTCCCTCTGGGGTACAGAG	106726988	106727042	106726938	106726990	1	11	MGP_CBAJ_G0018749.1	106724844	106747515	Osbpl7	4591	925	208925	No_or_no_constitutive_exon
CTCACACCCCGCTCACACCCTGTTCACACCTGTCTCCCCTGGGCTAACAGAG	107102080	107102149	107102199	107102147	-1	11	MGP_CBAJ_G0018755.1	107087721	107108480	Gpr179	4591	925	208925	No_or_no_constitutive_exon
GAATGACACCCCCACCTTCCCCTAAGTCACTCGGAGTTCTTGGGGTACAGGT	108405224	108405336	108405174	108405226	1	11	MGP_CBAJ_G0018787.1	108392949	108409292	Grb7	4591	925	208925	No_or_no_constitutive_exon
TTCTCAATGTCCTTGGTTATCCAGAACTTTTACTTAACTCAGGGCATCAGCT	108913246	108913382	108913196	108913248	1	11	MGP_CBAJ_G0018801.1	108903290	108936919	Rapgefl1	4591	925	208925	No_or_no_constitutive_exon
CGAGACCAGGTGTCAGTACGAGGCCCTGGTGGAAACCAACCGCCGGGAAGTG	110362263	110362286	110362336	110362284	-1	11	MGP_CBAJ_G0018855.1	110360417	110368888	Krt33b	4591	925	208925	No_or_no_constitutive_exon
CAACTTAATACAGTTTCTTTATTTGTTTATTTATTTATTGGGAGGAGCAGAT	111989939	111990263	111990313	111990261	-1	11	MGP_CBAJ_G0018920.1	111987871	111994402	Ptges3l	4591	925	208925	No_or_no_constitutive_exon
CCAGAAGCCCTGCTTTGGCACTAAATGCTTTTTCCTTTCTGGGTATGCAGGG	112066433	112066494	112066544	112066492	-1	11	MGP_CBAJ_G0018926.1	112063376	112136248	Brca1	4591	925	208925	No_or_no_constitutive_exon
ACATAGCTAGACTCTTCCACACCCTCAAAAAGCAAAAAACTGTAGGGCAGAT	112146528	112146540	112146478	112146530	1	11	MGP_CBAJ_G0018927.1	112136524	112167864	Nbr1	4591	925	208925	No_or_no_constitutive_exon
TGGTGGAACTGAGTTGGAGACACTGACCGAAGCTCCTTGTGCGGGGACAGGA	112744836	112747315	112747365	112747313	-1	11	MGP_CBAJ_G0018939.1	112744836	112781292	Mpp2	4591	925	208925	No_or_no_constitutive_exon
TTTGAAAGGTGCACCCGGCTCCGTAGCAGCTACCCCTCCTCGTGTGGGAGGT	113775740	113775986	113776036	113775984	-1	11	MGP_CBAJ_G0018970.1	113744799	113776397	Kif18b	4591	925	208925	No_or_no_constitutive_exon
CTCCCCGCCACCACCTCAGACCTCACCCTACTCCTGCTGTCTGGGGACAGAG	114107576	114107726	114107526	114107578	1	11	MGP_CBAJ_G0018978.1	114085172	114114480	Fmnl1	4591	925	208925	No_or_no_constitutive_exon
CTAAGGGTCTCTGGACACCCCCACGCTCATGGCATCTCTGGTCGGGGCAGGC	115213890	115214044	115213840	115213892	1	11	MGP_CBAJ_G0018992.1	115174987	115219304	Crhr1	4591	925	208925	No_or_no_constitutive_exon
GCAAACAGGGGCTACCCCATCACTCTTTCCTTTCTTCTGGGGGACTGCAGCA	116586626	116586790	116586576	116586628	1	11	MGP_CBAJ_G0019004.1	116526682	116591347	Mrc2	4591	925	208925	No_or_no_constitutive_exon
TCCTGTGCATTAGAATTGGTTCCTTATGAAGTCTTTGTTTTCTGGGGAAGGG	117536274	117536442	117536492	117536440	-1	11	MGP_CBAJ_G0019017.1	117527696	117550595	Ccdc47	4591	925	208925	No_or_no_constitutive_exon
TGTCTAGATAGTTCAACCTAATGATTATGTCTTGCTTTGTGGGGGAGCAGGA	118202666	118202759	118202616	118202668	1	11	MGP_CBAJ_G0019031.1	118186697	118207627	Milr1	4591	925	208925	Yes
TATAAAGACATTTTAGTTATGGTTTGAATGTTCCTTTTGTACATGGGTAGGT	121937570	121937690	121937740	121937688	-1	11	MGP_CBAJ_G0019061.1	121882411	121964401	None	4591	925	208925	No_or_no_constitutive_exon
TGCTCTGACGCTAATGGGCACTGGTGGGTGGGGGACCCTTTTGGGAACAGTA	126153106	126153205	126153255	126153203	-1	11	MGP_CBAJ_G0019076.1	126067135	126395829	Sdk2	4591	925	208925	No_or_no_constitutive_exon
TTATTTGGGTTGTCTTCTTCTTCTTCATTTTTCCCCCTTTGGGATTTAAGGG	127326617	127326710	127326567	127326619	1	11	MGP_CBAJ_G0019084.1	127324796	127339661	Cd300a	4591	925	208925	No_or_no_constitutive_exon
AACACTCCATTCCCTGACCTCTGACAATCAGTGGGCTTCTGGGGTGACAGGA	127762412	127762647	127762697	127762645	-1	11	MGP_CBAJ_G0019097.1	127745580	127763577	Grin2c	4591	925	208925	No_or_no_constitutive_exon
TGTATTCATTTGTATCCATTCCTTCCCTGGTCACTATTTCTGGGAACCAGGA	127858570	127858651	127858701	127858649	-1	11	MGP_CBAJ_G0019103.1	127856355	127878145	Hid1	4591	925	208925	No_or_no_constitutive_exon
GGGCGGAAACCGCCTCACAGGGTTCACTCACACTATGTGTGCATGGGCAGAT	128193760	128193944	128193994	128193942	-1	11	MGP_CBAJ_G0019118.1	128190419	128208353	Slc25a19	4591	925	208925	No_or_no_constitutive_exon
TGCTGTGACGGTGACACACTCACCGGGGTTTGTCCATGTTGGGGAGGAAGCT	128396449	128396528	128396399	128396451	1	11	MGP_CBAJ_G0019120.1	128384586	128418159	Tmem94	4591	925	208925	No_or_no_constitutive_exon
ACAGGCAGGAAGGTTTGACCTCAGTCCTGGTTCACTCTTGGGGAGGACAGGT	129738270	129738404	129738220	129738272	1	11	MGP_CBAJ_G0019164.1	129685636	129763356	Mgat5b	4591	925	208925	No_or_no_constitutive_exon
TGAGCAGGCAGAGCCACTGACGCACACTGTGTGTTGGGGGGCGGGGGCAGGG	131057784	131057946	131057996	131057944	-1	11	MGP_CBAJ_G0019181.1	131004965	131125981	Dnah17	4591	925	208925	No_or_no_constitutive_exon
AGTGATTTACTGCCGTCCCAGGCTCTAATCTCAGTTTATTGGGACCACAGGT	131409796	131409907	131409957	131409905	-1	11	MGP_CBAJ_G0019187.1	131406008	131418923	Cant1	4591	925	208925	No_or_no_constitutive_exon
TGGTTTCCTATTGTGCCTCTCTTCCATATGCCTCTCAATGGGACGGACAGCT	133331014	133331038	133331088	133331036	-1	11	MGP_CBAJ_G0019212.1	133326507	133377462	Slc38a10	4591	925	208925	No_or_no_constitutive_exon
GGATGGGTGATACCCTGTTTCACAGGAACTTGCATTTGTTTGGGGTATAGCT	133864790	133864924	133864974	133864922	-1	11	MGP_CBAJ_G0019230.1	133856892	133869695	P4hb	4591	925	208925	No_or_no_constitutive_exon
CGGCTCTTGGCCGAGAGCGAGGATCTGGTGACCGAGCTGCAGGGTCGAAGTC	133924207	133924244	133924294	133924242	-1	11	MGP_CBAJ_G0019236.1	133917983	133924775	Sirt7	4591	925	208925	No_or_no_constitutive_exon
CAGACATTGTTCTCCTGCTCTTCGTCTTTCATTTCAATGGGAACGTGAAGCA	15693618	15693641	15693691	15693639	-1	12	MGP_CBAJ_G0019333.1	15682145	15696395	Pqlc3	4591	925	208925	No_or_no_constitutive_exon
CTTAAACTTTGCTTTTTTTTTTCTTGTGTTTCTCCCTTGTCTGGGGGCAGAT	31107575	31107699	31107525	31107577	1	12	MGP_CBAJ_G0019377.1	31072652	31138603	Lamb1	4591	925	208925	No_or_no_constitutive_exon
GGGCTGACCCTGATATTCAGGATGGTGATGAGCAGGTGCTGGGGCAGGAGGT	31320325	31320388	31320275	31320327	1	12	MGP_CBAJ_G0003047.1	31319456	31320388	Gm29542	4591	925	208925	No_or_no_constitutive_exon
AGAAGGTGTGGCCTTGTTAGAGGAAGTGTGTGTGTGGGGGGGGTGTTGAGAC	33163084	33163235	33163285	33163233	-1	12	MGP_CBAJ_G0014967.1	33135121	33172593	F730043M19Rik	4591	925	208925	No_or_no_constitutive_exon
TTCTAACATCTGTCTCTTTTCTCGCATGACCCCAACTCTGGTGGGAGCAGGG	41813007	41815284	41812957	41813009	1	12	MGP_CBAJ_G0019425.1	41384850	41815284	Dock4	4591	925	208925	No_or_no_constitutive_exon
ATAATTCTGTTTCTCTCAACCACTAACGAGCTTAATCCTTGATCGGGCAGCT	45857641	45857838	45857591	45857643	1	12	MGP_CBAJ_G0019430.1	45630492	45923661	Nrcam	4591	925	208925	Yes
TGTTCACAACGTCCAGCGCATCTCAGTCCATCCTTAACAGAGGGAATCAGCT	58296501	58296626	58296676	58296624	-1	12	MGP_CBAJ_G0019465.1	58285989	58530838	Ralgapa1	4591	925	208925	Yes
AGTCAGTGCCAAGTGCCATACTGTGTGTGCACGTGCGCATGTGTGGGTAGTA	74253344	74254329	74254379	74254327	-1	12	MGP_CBAJ_G0019512.1	74253344	74292999	L2hgdh	4591	925	208925	No_or_no_constitutive_exon
CTGTCCGTGTGTGTGCCTCTCTGGCTCTCTTTCGCTCTGTGGGAGGACAGAA	77174058	77174820	77174870	77174818	-1	12	MGP_CBAJ_G0019537.1	77072781	77293561	Rtn1	4591	925	208925	No_or_no_constitutive_exon
GTCTGAGGAGAAGGCGGCGGGTCTGAGGAGGAGGCAGCGGGTCTGAGGAGAG	77893416	77893506	77893556	77893504	-1	12	MGP_CBAJ_G0019543.1	77844057	77919032	None	4591	925	208925	No_or_no_constitutive_exon
GAAAATATTATTAAAATGTATTTTCTTTATTTCTCTTATAGGGTCAACAGAT	78260290	78260403	78260240	78260292	1	12	MGP_CBAJ_G0019547.1	78139710	78321240	Mnat1	4591	925	208925	No_or_no_constitutive_exon
TGAGCAGTTGGTTATGTTCAACTTTGTTTCCTTTTCTTCCTGGGAAATAGCA	80778065	80778270	80778320	80778268	-1	12	MGP_CBAJ_G0019560.1	80774175	80779237	Gphb5	4591	925	208925	No_or_no_constitutive_exon
CTGACTGAGCTGCTGTTTCGTTTATTGTTGTTTTTCCCTCTTGGGGGCAGGA	82155853	82156156	82156206	82156154	-1	12	MGP_CBAJ_G0019575.1	82113457	82253724	Sptb	4591	925	208925	No_or_no_constitutive_exon
AAAGAAAGCAGTGAAGGCCGTTCTGTGGGTGTCAGCGGATGGGCTCAGAGTT	90222880	90222900	90222950	90222898	-1	12	MGP_CBAJ_G0019632.1	90205688	90340822	Numb	4591	925	208925	No_or_no_constitutive_exon
AGAAAAGGATCCTTGTGAACCTGCGCCATCCTTTTCAATCCACGGGGCAGGT	90392898	90393059	90393109	90393057	-1	12	MGP_CBAJ_G0019635.1	90376331	90410139	Heatr4	4591	925	208925	No_or_no_constitutive_exon
AGCAGTGACCTGAGCCACACATCTGCCCCCTCTCATGGCTCTGGGGACAGAT	91384735	91384867	91384917	91384865	-1	12	MGP_CBAJ_G0019660.1	91377707	91476992	Ltbp2	4591	925	208925	No_or_no_constitutive_exon
TATGGTGCCTCATTTCTTCCTTTTCTTGGGGGGTGTCTTTGGGGCTGCAGGT	91711533	91712703	91712753	91712701	-1	12	MGP_CBAJ_G0019665.1	91711533	91731985	Prox2	4591	925	208925	No_or_no_constitutive_exon
CGGGAGTCAGTTTAATTTTGTCGTTCTTCTCTGGGCTTGGACATGGGTAGGA	92658533	92658637	92658483	92658535	1	12	MGP_CBAJ_G0019680.1	92549269	92802671	Ttll5	4591	925	208925	No_or_no_constitutive_exon
CTCACTGAATCTCCCTGGAGGATTTCCTGGGTGAGGTGGGGGTGGGGTAGGG	112977059	112977285	112977335	112977283	-1	12	MGP_CBAJ_G0039612.1	112977059	112990325	None	4591	925	208925	No_or_no_constitutive_exon
TGTCCATGAAAGAGCTCAACAAGAGTACCCCTCTCCTCACCGAGGGACAGGC	119640803	119641304	119640753	119640805	1	12	MGP_CBAJ_G0019823.1	119633509	119644022	Dlk1	4591	925	208925	No_or_no_constitutive_exon
TGACAGGGTACATTTCTCCATTTTGTCTCTGTTTCTTGTTTGGGGGACAGGC	123200817	123200915	123200767	123200819	1	12	MGP_CBAJ_G0019864.1	123178941	123204807	Adssl1	4591	925	208925	Yes
GAGACAGTGAGGCATCTCTCCCTCTCTGCCCCACCCTCTTGGGATCACAGCT	123665557	123665712	123665507	123665559	1	12	MGP_CBAJ_G0019879.1	123616980	123677404	Pacs2	4591	925	208925	No_or_no_constitutive_exon
GGGGGGATGCTGGTGCGGAGGATAATGGCCACAAGACCTGGGAGAGAAAGTC	123678112	123678444	123678062	123678114	1	12	MGP_CBAJ_G0019880.1	123677504	123691719	Tex22	4591	925	208925	No_or_no_constitutive_exon
TGAGCCATCTCCATTTCTCCTCACCAGCTCATGAATTCCTAGGGGGAGAGCA	124036013	124036293	124035963	124036015	1	12	MGP_CBAJ_G0039616.1	124035275	124036481	None	4591	925	208925	No_or_no_constitutive_exon
AATGTAAATTGTAAGATTGTTATATAATTCTGCTCATTCTCTGGGGATAGGA	129637972	129638115	129638165	129638113	-1	12	MGP_CBAJ_G0019896.1	129503947	129873202	Dnah11	4591	925	208925	No_or_no_constitutive_exon
TGGTTATCCATTAGCCAGGAAGCTGATTGACTGTTCCACGAAGGGTGCAGGA	808437	808559	808387	808439	1	13	MGP_CBAJ_G0019915.1	803404	823104	Akr1c19	4591	925	208925	No_or_no_constitutive_exon
TTTAAGGAAAAGTTATTCTTCTAACACATCCTCTTGGGATAAAACTACAGTT	6264961	6265108	6264911	6264963	1	13	MGP_CBAJ_G0019933.1	6216434	6302980	Larp4b	4591	925	208925	No_or_no_constitutive_exon
TTTAAGGAAAAGTTATTCTTCTAACACATCCTCTTGGGATAAAACTACAGTT	6265705	6265852	6265655	6265707	1	13	MGP_CBAJ_G0019933.1	6216434	6302980	Larp4b	4591	925	208925	No_or_no_constitutive_exon
TCCAAGTCTGTGCTTTAAGCCACTGTTAAAACTACTGTGCTTGGGAACAGGG	20047889	20048207	20048257	20048205	-1	13	MGP_CBAJ_G0019985.1	20039573	20053451	Zscan26	4591	925	208925	No_or_no_constitutive_exon
TATCTTACTTGCTCACTGTGTTCAATGTGACTTTTCTCTTGGGGGCACAGAA	23063192	23063270	23063320	23063268	-1	13	MGP_CBAJ_G0020080.1	23042673	23082600	Scgn	4591	925	208925	No_or_no_constitutive_exon
CGTCTTTAATGATAGTCATTTTGTGGTCATTTCTGCTGTTGTGTAGGGAGCG	24062426	24062546	24062376	24062428	1	13	MGP_CBAJ_G0020088.1	24025207	24091450	D130043K22Rik	4591	925	208925	No_or_no_constitutive_exon
ATATCTCCCCCTTTCTCTTTATTTCCATCACTTTCTTGGGAAAAAACAAGCC	44665014	44665179	44664964	44665016	1	13	MGP_CBAJ_G0020205.1	44357413	44848984	Phactr1	4591	925	208925	No_or_no_constitutive_exon
GGGAGGTCCCCGTAGAGAGGGCACAGGGGCAAGGGCTCAGCACTGGGAAGGA	46846540	46846551	46846601	46846549	-1	13	MGP_CBAJ_G0020215.1	46834293	46922362	Dtnbp1	4591	925	208925	No_or_no_constitutive_exon
CTCATGCCCAGGCTGATCTGCTGTGTATCTGATCTCACCCATTGGGACAGAA	57719969	57720076	57720126	57720074	-1	13	MGP_CBAJ_G0020279.1	57717772	57735577	4833439L19Rik	4591	925	208925	No_or_no_constitutive_exon
CCGAGGCTGGCCTGGGCTCAGGGCTTGTCCTTCCTGGGTGTGGGGTGCAGAA	58803297	58803449	58803499	58803447	-1	13	MGP_CBAJ_G0020308.1	58792109	58813006	Dbn1	4591	925	208925	No_or_no_constitutive_exon
AAGTTTTGTAATTTTAAATGATTGTGCATTGTTTATGGGTACGAGTACAGGT	61957903	61958139	61957853	61957905	1	13	MGP_CBAJ_G0003107.1	61942793	61960697	Gm26555	4591	925	208925	No_or_no_constitutive_exon
TTAATAACACGCGTTTCTTGTGTCATACTTTGGGCCCTCTCACTGGGGAGGT	67924299	67924516	67924566	67924514	-1	13	MGP_CBAJ_G0036546.1	67924299	67934069	None	4591	925	208925	No_or_no_constitutive_exon
ATTGGTAGTAGTGGCCAGAGGGTGGTGACCCTTGACCTCCTGAAAGGGAGCC	68689804	68689950	68690000	68689948	-1	13	MGP_CBAJ_G0020379.1	68689804	68720625	Hsd17b3	4591	925	208925	No_or_no_constitutive_exon
TGCAATCACGCGTGTGCACTGCATTGGACTCTCAGAGGCTGTTGGGAGAGGT	103319638	103319641	103319588	103319640	1	13	MGP_CBAJ_G0020539.1	103291643	103346533	Wdr41	4591	925	208925	No_or_no_constitutive_exon
TGGTTTGTTGTGTCATGAATTCTCTCTATACTTCTCTCTTCTTGGGGAAGCA	104950786	104950885	104950935	104950883	-1	13	MGP_CBAJ_G0020552.1	104894955	104976598	Ankdd1b	4591	925	208925	No_or_no_constitutive_exon
CACCTCCCTGGGGGGTGGCAGAAGGAGCTAAGGGAGCGGAAGTTGGGAAGGC	110903035	110903040	110903090	110903038	-1	13	MGP_CBAJ_G0005409.1	110903035	110903651	Gm29341	4591	925	208925	No_or_no_constitutive_exon
TCTTTTCTTCCATGTGCTTTTTCTGGATTCTCTGCCTTGGGATTACAAAGAG	113843419	113843784	113843369	113843421	1	13	MGP_CBAJ_G0020610.1	113834079	114066672	Adamts6	4591	925	208925	No_or_no_constitutive_exon
ATATGCTTTTTTTTTCTTGTGTGTCTGTGTGCTATGTTGGGGAACACAAGGC	123940763	123941234	123940713	123940765	1	13	MGP_CBAJ_G0020652.1	123910421	124014291	BC067074	4591	925	208925	No_or_no_constitutive_exon
ACTTTGAGATTTTTAACCTTCTTTTTTTATTGTTTTTGGTGGGTGGTTAGAA	9748766	9749255	9748716	9748768	1	14	MGP_CBAJ_G0020717.1	9672556	9749255	Top2b	4591	925	208925	No_or_no_constitutive_exon
CAAACACTAAATCTACTTCATTTTCTACACTTGTCCTTTGATTGGGGCAGCT	14544027	14544259	14544309	14544257	-1	14	MGP_CBAJ_G0020741.1	14513075	14590197	Usp54	4591	925	208925	No_or_no_constitutive_exon
GGAATGCTAGTCCTGGAGGCTGGAGACTGACTTCATTTTGGGGGTACTAGGC	14695804	14696033	14695754	14695806	1	14	MGP_CBAJ_G0020747.1	14684474	14700430	Zswim8	4591	925	208925	No_or_no_constitutive_exon
AGTGATTCTACAGGTCTGAGTTCATGACATTCTATCCCCCTGGGGGCCAGCT	18661571	18661713	18661521	18661573	1	14	MGP_CBAJ_G0020764.1	18658788	18675184	E330034G19Rik	4591	925	208925	No_or_no_constitutive_exon
ATCCCATTTTAATATCAACAGTTTATAACAGCTAATGTTTGGGAACACAGGG	21501566	21501725	21501516	21501568	1	14	MGP_CBAJ_G0020787.1	21311915	21529297	Dnah12	4591	925	208925	No_or_no_constitutive_exon
TGTTCCCACTAGCATGTGCTTATGTTCACAGTATTCATGCTGTGGGATAGTT	25701617	25701768	25701567	25701619	1	14	MGP_CBAJ_G0020808.1	25690059	25731310	Rft1	4591	925	208925	No_or_no_constitutive_exon
GTATATGAGTTCTTACACCACTTGGTTTGATCTCATTCTTGGGAATGAAGGA	25869792	25869921	25869742	25869794	1	14	MGP_CBAJ_G0020809.1	25760125	25875762	Sfmbt1	4591	925	208925	No_or_no_constitutive_exon
TATGGGCGCACATGTTCACTTGGCATTTCTTGGGTCTCTGGGAGATGTAGTG	26290701	26291314	26291364	26291312	-1	14	MGP_CBAJ_G0020823.1	26287375	26333362	Nisch	4591	925	208925	No_or_no_constitutive_exon
CTCCTGTCTGACCATCTGTCCCCCTTGGATGTGTTTCCTATGGGAATCAGGT	27888774	27888953	27888724	27888776	1	14	MGP_CBAJ_G0020850.1	27876449	27938216	Prrxl1	4591	925	208925	Yes
AAGGGGGTGCTTTCCTCATTGCATACCCCAATATACTCACTGGGGAGCAGAT	28301570	28301755	28301805	28301753	-1	14	MGP_CBAJ_G0020855.1	28283812	28546904	Wdfy4	4591	925	208925	No_or_no_constitutive_exon
TGTGTTTTCATAACTGTTTGTTTATTTTCAAGGCCATGGTAGGGGAGGAGTG	46278666	46278772	46278616	46278668	1	14	MGP_CBAJ_G0020932.1	46273199	46291114	Naa30	4591	925	208925	No_or_no_constitutive_exon
CCATGTCCTGACCACTATGACTGTCCTCTGACACTGTGATCTGGGGACAGGA	48095955	48096088	48096138	48096086	-1	14	MGP_CBAJ_G0020965.1	48086803	48139754	Tep1	4591	925	208925	Yes
GGGGTCAGCAGCCCAGTTTCAGCCTTGATGTGACCCCGAGGGGCTGGGAGGC	48162460	48163220	48163270	48163218	-1	14	MGP_CBAJ_G0020967.1	48162460	48163975	A930018M24Rik	4591	925	208925	No_or_no_constitutive_exon
CATCAGATGGGTTCAGTGGCCCAGCCTGTCTCTTTTCTCCCGGGATGCAGTC	49498190	49498297	49498140	49498192	1	14	MGP_CBAJ_G0020994.1	49495792	49518754	Arhgef40	4591	925	208925	No_or_no_constitutive_exon
AGTGCCCGCCGCACACTTCATACCTTTGATCTGCTTGGTTTTGGGCGAAGCT	52153830	52153992	52153780	52153832	1	14	MGP_CBAJ_G0021014.1	52145146	52162142	Abhd4	4591	925	208925	No_or_no_constitutive_exon
ACATGCCAACTCCCATTGAGTCTTTGTCTTCTCTTGGGTTGGGGATGCAGAC	52446367	52446453	52446503	52446451	-1	14	MGP_CBAJ_G0021022.1	52437464	52447787	Prmt5	4591	925	208925	No_or_no_constitutive_exon
CAGGGCTTGCTTCTCTTAGCACTTGCTTGTTCTTTGTCTTGGGGGTTCAGGT	52472798	52472929	52472979	52472927	-1	14	MGP_CBAJ_G0021023.1	52470881	52489426	Haus4	4591	925	208925	No_or_no_constitutive_exon
TAGGAACCTAGACCATCTAACTGTTGGGTCCTATCTTTTGGGGACAGCAGCT	52584981	52585112	52585162	52585110	-1	14	MGP_CBAJ_G0021031.1	52580450	52646382	Acin1	4591	925	208925	No_or_no_constitutive_exon
TGTCTGTGTCCCAGAGCCTCATCCCCGACATCAAACCCCTGGCGGGGCAGGA	52584729	52584846	52584896	52584844	-1	14	MGP_CBAJ_G0021031.1	52580450	52646382	Acin1	4591	925	208925	No_or_no_constitutive_exon
AGTTAGGAACCTAGACCATCTAACTGTTGGGTCCTATCTTTTGGGGACAGCA	52584981	52585115	52585165	52585113	-1	14	MGP_CBAJ_G0021031.1	52580450	52646382	Acin1	4591	925	208925	No_or_no_constitutive_exon
AGTAGAAGCAGAAGAAGAAAAGGAGGAGGAGGAAGAAGGGGAGGAGAGAGAG	52997621	52997666	52997571	52997623	1	14	MGP_CBAJ_G0021046.1	52997575	52997666	Gm17428	4591	925	208925	No_or_no_constitutive_exon
GCCCTTGAAGAAAATAGATAGGATTTGCAATTTATTTTCTGGGGATACAGAG	53813837	53813956	53814006	53813954	-1	14	MGP_CBAJ_G0021074.1	53803378	53816862	Tgm1	4591	925	208925	Yes
AGGCTCTGGTGTCCTCCTCTTTATTTTCCATGCAAACTTTTTGGGCAAAGAC	54905034	54905114	54904984	54905036	1	14	MGP_CBAJ_G0021106.1	54874939	54906796	Mphosph8	4591	925	208925	No_or_no_constitutive_exon
TGAACTTCTTGCAGAGGCATTTTTCAAAGCTTGTGCTTTCTGGGGTGTAGGT	58971529	58971730	58971479	58971531	1	14	MGP_CBAJ_G0021140.1	58918796	58977544	Mtmr6	4591	925	208925	No_or_no_constitutive_exon
TCCACCTTGGAGACATTCCGTATTGTCACATTCCTCCCTGTGATGGGCAGGT	61324145	61324466	61324516	61324464	-1	14	MGP_CBAJ_G0021155.1	61302714	61375388	Gucy1b2	4591	925	208925	No_or_no_constitutive_exon
ATTAAAATGGACTTAATATTGAGCTGTGTTCTCTGTCCACAGGGTGACAGTG	63236792	63237141	63237191	63237139	-1	14	MGP_CBAJ_G0021178.1	63236792	63253460	Prss55	4591	925	208925	No_or_no_constitutive_exon
TTTATTTTTTTTTTCTTTTCCTTTTTCCCATCCACCACTTGGGACCTAAGCG	63781534	63781653	63781484	63781536	1	14	MGP_CBAJ_G0005465.1	63779033	63785669	Mir124a-1hg	4591	925	208925	No_or_no_constitutive_exon
GATTGCGGTAGTCCCTTCTTACTCTGAAGTCTCTCCTGGGCGGAGGGCAGGG	65341750	65341915	65341965	65341913	-1	14	MGP_CBAJ_G0021198.1	65338202	65363244	Gulo	4591	925	208925	No_or_no_constitutive_exon
CCTTCCCGTCCTGGTGGTTGCCTTGCTCCCTGTCCTGGGTGGGCTGGCAGTA	69995104	69995274	69995324	69995272	-1	14	MGP_CBAJ_G0021244.1	69982619	70035075	Slc39a14	4591	925	208925	No_or_no_constitutive_exon
AGCTGCTGTGTCATTGAATTAAAGAGAGCTGCCTTCTTTCTTGGGAGTAGGG	70417687	70417881	70417931	70417879	-1	14	MGP_CBAJ_G0021258.1	70382216	70496240	Xpo7	4591	925	208925	No_or_no_constitutive_exon
ATTTTTAATTTTAAAATTAAAAATACAAATTTCTTTTTGTTATGGGACAGGT	80202318	80202417	80202268	80202320	1	14	MGP_CBAJ_G0021306.1	80176956	80206637	Mtrf1	4591	925	208925	No_or_no_constitutive_exon
GCCACATTTTCTGATGTTGTTATATTTGTTCTTTGTTTCGGGGTTGACAGCT	101574408	101574543	101574593	101574541	-1	14	MGP_CBAJ_G0021323.1	101446134	101888063	Dach1	4591	925	208925	Yes
CTATATCGTAATGATGAGCTGCTGTAACAACGTCATCTTTGGGGTTGCAGAT	125884556	125884669	125884719	125884667	-1	14	MGP_CBAJ_G0021366.1	125753140	125895234	Uggt2	4591	925	208925	No_or_no_constitutive_exon
CTTTGAAAAGTTGCTTTTTTCCTCACTGTATAAAATTCTTTTGGGTAAAGGC	131250263	131250404	131250213	131250265	1	14	MGP_CBAJ_G0021390.1	131082870	131396488	Itgbl1	4591	925	208925	No_or_no_constitutive_exon
TGCACCTTCAATTTACCTTATGCAGGGCGCCCCGCGAGCTGCGGGCTGAGGC	961784	962203	962253	962201	-1	15	MGP_CBAJ_G0015031.1	955501	962793	BC037032	4591	925	208925	No_or_no_constitutive_exon
GTGAAAAGCAGACCCTAACCACAGGTACTTTGTTTCTGCTTACTGGGAAGCG	1033046	1033161	1032996	1033048	1	15	MGP_CBAJ_G0021397.1	961770	1118401	Oxct1	4591	925	208925	No_or_no_constitutive_exon
AGAAGCTGTACTGTCCGAAGTGAGTTGCTATAGCAAAAGGGAGCCCAAAGAT	4229692	4229875	4229642	4229694	1	15	MGP_CBAJ_G0000832.1	4227307	4233779	None	4591	925	208925	No_or_no_constitutive_exon
ATGAGATACACGAAACATCTAACACAATCTCTTTTGTTTGGGCAGGCAAGGT	4580471	4580576	4580626	4580574	-1	15	MGP_CBAJ_G0021414.1	4458752	4668601	Egflam	4591	925	208925	No_or_no_constitutive_exon
CCAGCCGTCCCTGGAAGCTATGCTGACCTATGCTTGTTTTGGCAGGGTAGGG	10130135	10130292	10130085	10130137	1	15	MGP_CBAJ_G0021447.1	10064379	10135784	Mtmr12	4591	925	208925	No_or_no_constitutive_exon
GATTGACTCTGTAACCCTTTCTCTGCCCTTTCTTGGGGGTGGGGAAACAGGT	25617837	25618081	25617787	25617839	1	15	MGP_CBAJ_G0021462.1	25438920	25645646	Myo10	4591	925	208925	No_or_no_constitutive_exon
AGCCCAGGCTGGCTTTAATCTCACAATTTTCCTAAGTGCTGGGGTAACAGAT	38486058	38486225	38486008	38486060	1	15	MGP_CBAJ_G0021513.1	38465055	38486225	4930447A16Rik	4591	925	208925	No_or_no_constitutive_exon
ATGATGAAGAAGGAGAGGCAGGTGATGATGATGAGAGGAAGGGTTGGAAGAT	39393402	39393662	39393712	39393660	-1	15	MGP_CBAJ_G0005494.1	39393402	39397833	None	4591	925	208925	No_or_no_constitutive_exon
ATCCTGAAGAAGTGTGGCCTTGACGTTTAGATGGTTGTGTCATGGGAAAGTG	61481167	61481332	61481382	61481330	-1	15	MGP_CBAJ_G0021575.1	61469708	61483509	None	4591	925	208925	No_or_no_constitutive_exon
TAGCTTCCTGCTGGGGTGGGGGTGGGAACAGGTGAGGGAAAAGATAGAAGTA	68325242	68325247	68325297	68325245	-1	15	MGP_CBAJ_G0021602.1	68249340	68571018	Asap1	4591	925	208925	No_or_no_constitutive_exon
CTGGGTATTCACACCAGCTTCATGTTTCCTTCCTCCCCCGGGCCGGGCAGTG	79641602	79641767	79641552	79641604	1	15	MGP_CBAJ_G0021632.1	79613479	79698909	Adgrb1	4591	925	208925	No_or_no_constitutive_exon
TTTAGGGAAGTGTCCCCTGACTTGGCCTTTGGGTCATCTATGGGGGACAGGA	79742615	79742738	79742788	79742736	-1	15	MGP_CBAJ_G0021633.1	79722653	79752602	Mroh4	4591	925	208925	No_or_no_constitutive_exon
GCTGGTCTGGTTGCTTGGTCCTCATTGCTCCCTTTGATGGGTGGGTGCAGGT	81722874	81723013	81723063	81723011	-1	15	MGP_CBAJ_G0021688.1	81716840	81750330	Oplah	4591	925	208925	No_or_no_constitutive_exon
GTAAAGATTACCTCGTTCCTTTTCCTTTCACATTCGTGTGGGTAACGAAGAG	81780750	81782402	81782452	81782400	-1	15	MGP_CBAJ_G0021692.1	81779169	81783250	Sharpin	4591	925	208925	No_or_no_constitutive_exon
GGGCCTGGTGCCTGTTTCCTCAGTGACAGAAGTGGGCTTGGGAGGGACAGCT	82145074	82145189	82145024	82145076	1	15	MGP_CBAJ_G0021710.1	82142933	82152246	Kifc2	4591	925	208925	No_or_no_constitutive_exon
CTTCATTGAGGAAGCCGCTGAGTACCTGCAGCACACATCGGGCAGGGAAGAC	83446003	83446070	83446120	83446068	-1	15	MGP_CBAJ_G0021734.1	83441011	83448430	Apol8	4591	925	208925	No_or_no_constitutive_exon
CCTCGTCAGTGTCTCCACTCTCTCTTCCCTGGTCGGCGGCGGGTGCACAGAG	84254222	84254316	84254172	84254224	1	15	MGP_CBAJ_G0021746.1	84245879	84256231	Kctd17	4591	925	208925	No_or_no_constitutive_exon
GATCATAGTTTCCAACATCTTGTCTTCCTCCTCTTCCCTGGGTAAAAAAGAG	85059799	85060238	85060288	85060236	-1	15	MGP_CBAJ_G0021768.1	85057547	85069543	1700088E04Rik	4591	925	208925	No_or_no_constitutive_exon
TGGAGCAGGCTCCCCCACACTAAAGGCCGCCCCTCTTGCCTCCAGGGGAGAT	85237314	85237371	85237421	85237369	-1	15	MGP_CBAJ_G0021773.1	85194937	85239426	Baiap2l2	4591	925	208925	No_or_no_constitutive_exon
CTATCCCAGATGTCTTTCTGCCTTTGCATCTTGTCCTCTTACGTGGGCAGGC	87189712	87189860	87189662	87189714	1	15	MGP_CBAJ_G0021807.1	87174803	87196261	Adsl	4591	925	208925	No_or_no_constitutive_exon
GATCCCCAGCAGTAACACTTGTCAGTTTACTGGTCCTGGGAGCAACGGAGGC	89757498	89757583	89757633	89757581	-1	15	MGP_CBAJ_G0021860.1	89755083	89766343	Rrp7a	4591	925	208925	No_or_no_constitutive_exon
AGCAACTTTTTTTTTTCTCAATGACTCTATTCTTTTCTTTTGTGGGGAAGCT	90686079	90686281	90686331	90686279	-1	15	MGP_CBAJ_G0021873.1	90656732	90878581	Efcab6	4591	925	208925	No_or_no_constitutive_exon
GAGACTTAGTTTTGATTTTTTTTTCTTTTCTTTTCTTTTTTGGGACCAAGGG	91736704	91736799	91736849	91736797	-1	15	MGP_CBAJ_G0021884.1	91736703	91813108	Phf21b	4591	925	208925	No_or_no_constitutive_exon
GCAGACAACGGGCAGCTAGTGATGTGCTTCATTCATCCTCTTACAGGGAGCC	93306398	93306605	93306348	93306400	1	15	MGP_CBAJ_G0021903.1	93267264	93358763	Gramd4	4591	925	208925	No_or_no_constitutive_exon
TGGGGAACACCTGGGGCCAGGGACTTGGAGTTATAGGGGCACGAAGCCAGTA	96937594	96938050	96938100	96938048	-1	15	MGP_CBAJ_G0021926.1	96937544	96964215	Sbf1	4591	925	208925	No_or_no_constitutive_exon
ATTCAACTGTGCACACTTACATTTCCATCTTTTGTTTCGGGGGAAAAAAGGG	99704820	99705038	99704770	99704822	1	15	MGP_CBAJ_G0021951.1	99622644	99794961	Lrrk2	4591	925	208925	No_or_no_constitutive_exon
CCCTCCTCCTGCCTTCTCTCCTTGCCTGTTCCTGGTCTGCCTGGGAGTAGCC	108614571	108614721	108614771	108614719	-1	15	MGP_CBAJ_G0022032.1	108603211	108645662	None	4591	925	208925	No_or_no_constitutive_exon
TCCCTCTCCTGCCTCCTCACCTTTGCTTCCTGTCCTTCCTGGGTGGACAGGA	108613236	108613356	108613406	108613354	-1	15	MGP_CBAJ_G0022032.1	108603211	108645662	None	4591	925	208925	No_or_no_constitutive_exon
GACACTGGCAGAAGGACACCACTCAACCTGTTCTTTTCACATGGGTACAGAC	108943239	108943393	108943189	108943241	1	15	MGP_CBAJ_G0022039.1	108916119	108952921	Asic1	4591	925	208925	No_or_no_constitutive_exon
GATTCAAACCGGGATAACACCACGTTCTGTCCTCCACTTTAATGGGGCAGGA	109926650	109926766	109926600	109926652	1	15	MGP_CBAJ_G0022057.1	109924035	109934313	Letmd1	4591	925	208925	No_or_no_constitutive_exon
GGGGCTGCAGGAGGAAAGCCTTCACAGTCTCTTTCCTTTGGCGGGGACAGGT	111263269	111263478	111263528	111263476	-1	15	MGP_CBAJ_G0022083.1	111255234	111265811	Krt90	4591	925	208925	No_or_no_constitutive_exon
GTCACTCTGTGCCTTGTCTCTTCACCATCTTCCTGCCTCTGGGACACTAGAT	111504095	111504221	111504271	111504219	-1	15	MGP_CBAJ_G0022087.1	111497476	111508762	Krt74	4591	925	208925	No_or_no_constitutive_exon
AGAATATGGAGGCCAGGTGACCATGCCTAGAGGAGAATGTGGGGGTCAAGTG	111711670	111712421	111712471	111712419	-1	15	MGP_CBAJ_G0022096.1	111711670	111720654	Krt78	4591	925	208925	No_or_no_constitutive_exon
TTGAGGGGCCGTGGGGGCTGGGGTTCAGTGAGCCTCCTCTTGGGGTACAGAA	112056127	112056329	112056379	112056327	-1	15	MGP_CBAJ_G0022106.1	112047486	112063439	Itgb7	4591	925	208925	No_or_no_constitutive_exon
GGAAGAGCATATACAAACCATCACAAGTATTCTTCTTTACTGGGCAACAGGT	112443906	112444104	112444154	112444102	-1	15	MGP_CBAJ_G0022122.1	112424750	112538107	None	4591	925	208925	No_or_no_constitutive_exon
ATTCCTACTTCACTAACCCTTCCTTATCCTGCCACCTCGCCGGGGGCCAGGA	112976245	112976591	112976195	112976247	1	15	MGP_CBAJ_G0022133.1	112964855	112978467	Hoxc6	4591	925	208925	No_or_no_constitutive_exon
GAATTCCTTTCTCACACAACCTAATTTTTCCTCTTCTTTTGGGGATTCAGGA	113295734	113295812	113295684	113295736	1	15	MGP_CBAJ_G0022139.1	113268788	113299064	Copz1	4591	925	208925	No_or_no_constitutive_exon
GGCCAGAAAGAGGCCTGGACTGAGGTGGCCCTTTGGGGGGTGTGGGGCAGGT	1716743	1716888	1716693	1716745	1	16	MGP_CBAJ_G0022183.1	1716287	1717309	Smim22	4591	925	208925	No_or_no_constitutive_exon
GTAGTGCTGGGCTGGAGGCTGTACTAACTGTCGTTTCAGGGAAGGTGAAGTT	11536705	11537202	11537252	11537200	-1	16	MGP_CBAJ_G0022239.1	11533068	11613303	Pdxdc1	4591	925	208925	No_or_no_constitutive_exon
TCCCCAGGAGGGACTTCACATGAGTCAATGAGCTGTTCTGGGGATGGGAGTA	12069780	12070008	12070058	12070006	-1	16	MGP_CBAJ_G0036558.1	12069780	12070992	Gm15869	4591	925	208925	No_or_no_constitutive_exon
AGAAGTTGCTAACATTGAATTTGTCCAAATTGGTGGGGTCCTGTGAAAAGAA	15103351	15103611	15103301	15103353	1	16	MGP_CBAJ_G0003243.1	15100075	15103611	Gm15585	4591	925	208925	No_or_no_constitutive_exon
ACTTTACCCCTATCTCCCTTGTCCCTCTGGACCTTGGGTTTGGAACACAGGC	19161482	19161556	19161606	19161554	-1	16	MGP_CBAJ_G0022356.1	19156603	19174531	Clcn2	4591	925	208925	No_or_no_constitutive_exon
TACTACACTGCTCCTCTGCTCCGGACTCCTGCTGACTTTAACACAGGGAGAA	21931398	21931532	21931348	21931400	1	16	MGP_CBAJ_G0022379.1	21930764	21979774	None	4591	925	208925	No_or_no_constitutive_exon
TCATCACCTGGTGATTTTCAGCTAGTTATGAACAATTTTCTGGGAAGCAGCT	29026323	29026509	29026559	29026507	-1	16	MGP_CBAJ_G0022407.1	28996632	29155181	Atp13a4	4591	925	208925	No_or_no_constitutive_exon
ACTGACTACTTTTTCTTTTCTTTTTCTTTCTTTTTTTTGGGGGGGTCTAGGT	33065908	33065985	33065858	33065910	1	16	MGP_CBAJ_G0022451.1	32978637	33103833	Lrch3	4591	925	208925	No_or_no_constitutive_exon
TATCCCTCCTTACCTTGTCACTGAGTTCTTACTTTTCTTTGTGGGGCCAGGG	33070053	33070105	33070003	33070055	1	16	MGP_CBAJ_G0022451.1	32978637	33103833	Lrch3	4591	925	208925	No_or_no_constitutive_exon
TAAGTTCCAGTGTTGAGGTTCTAATTTCCTTCCTCTTTTTGGGAGTCTAGCA	33072508	33072559	33072458	33072510	1	16	MGP_CBAJ_G0022451.1	32978637	33103833	Lrch3	4591	925	208925	No_or_no_constitutive_exon
CCATCTGCCTGACCAGCTTGGTGACCATGGCCTTTGTCCTGGTGGGTCAGGT	33841306	33841850	33841256	33841308	1	16	MGP_CBAJ_G0022458.1	33725687	33885825	Slc12a8	4591	925	208925	No_or_no_constitutive_exon
TTTAACTTCAATGTTCCTATTGTGTTTTCTTCTTTGGGGATTTGAGAAAGGA	34005979	34006297	34006347	34006295	-1	16	MGP_CBAJ_G0003254.1	34005979	34030437	Gm15658	4591	925	208925	No_or_no_constitutive_exon
ACCCTCCCGCCTTTTCCTTTCCTCCCTAATTGTCACTTTCTGGGGGTTAGGT	34257109	34257876	34257059	34257111	1	16	MGP_CBAJ_G0003256.1	34256802	34257876	Gm15829	4591	925	208925	No_or_no_constitutive_exon
CTATACAGTCATTATATTGAGATCTCTTATTTTATTTTATGGGGAAACAGAA	36543364	36543459	36543314	36543366	1	16	MGP_CBAJ_G0022477.1	36502183	36567227	Kpna1	4591	925	208925	No_or_no_constitutive_exon
TCACTGTGGTTTTGGGCTTAAGACTCTAATGTGAACTTCCGGGAAATCAGTC	52740318	52740362	52740268	52740320	1	16	MGP_CBAJ_G0005570.1	52698729	52746568	G730013B05Rik	4591	925	208925	No_or_no_constitutive_exon
CCTTTCTGAAAGAACTGCAGAGATGGAAATGGAGATGAGCCTACGGGGAGGG	62211249	62211382	62211432	62211380	-1	16	MGP_CBAJ_G0039708.1	62211249	62213141	None	4591	925	208925	No_or_no_constitutive_exon
AATAGTAAACCTAACGAAAACACATGTGTATCTTTTTCTCTGGGATGTAGCA	62767221	62767334	62767171	62767223	1	16	MGP_CBAJ_G0022632.1	62757250	62816045	Gabrr3	4591	925	208925	No_or_no_constitutive_exon
TCCTACATGTTTGCACACGTATTTCTCGATGACAACGATGGGAAATACAGCG	69861396	69861468	69861346	69861398	1	16	MGP_CBAJ_G0022647.1	69857055	69875699	Pou1f1	4591	925	208925	No_or_no_constitutive_exon
AAACAATTTTTTCAATTTTATTTTCTTTCATTCTATCTCACTAAAGGGAGTT	81388696	81388765	81388646	81388698	1	16	MGP_CBAJ_G0022655.1	81379461	81393352	Rbm11	4591	925	208925	No_or_no_constitutive_exon
CTCTCCTTACAACTACAAGATGTTGTGTTTGTATTTTTCCACGGGACCAGCT	82999041	82999450	82999500	82999448	-1	16	MGP_CBAJ_G0005577.1	82993792	83002626	None	4591	925	208925	No_or_no_constitutive_exon
CACATCCTGTTTCCGGCCTAAGCAATACTTCTCCAGCCCCTGCCAGGGAGGC	96495520	96495690	96495470	96495522	1	16	MGP_CBAJ_G0022696.1	96486422	96496050	Krtap15	4591	925	208925	No_or_no_constitutive_exon
TAACGTGGTGGTGCACGCCTTTAATCCCAGCACTCGGGAGGCAGAGGCAGGT	99002292	99003426	99002242	99002294	1	16	MGP_CBAJ_G0003272.1	98997692	99003426	None	4591	925	208925	No_or_no_constitutive_exon
GAAAGATCGAGTTTTTTTGTTTTTTTTTTTTGTTTTCCATGAGGGTAAAGGT	100251140	100251216	100251090	100251142	1	16	MGP_CBAJ_G0022752.1	100222951	100254885	Slc5a3	4591	925	208925	No_or_no_constitutive_exon
CTATAGACATCAGTTAAACCTCTGACTTCTTTCCTGTTCTGGGGACACAGGT	102377802	102378234	102377752	102377804	1	16	MGP_CBAJ_G0022765.1	102359687	102382993	Chaf1b	4591	925	208925	No_or_no_constitutive_exon
TGAATTCTTGCAACCCTCTCCGTAGAGTTGGTGATCACAGAACTTGGGAGCA	106403107	106403171	106403221	106403169	-1	16	MGP_CBAJ_G0022790.1	106397952	106422648	None	4591	925	208925	No_or_no_constitutive_exon
AGTGATAGCTAGTAAACTTGTTTCTTTGTTTATATTTCTTCACAGGGCAGCC	2364476	2364666	2364426	2364478	1	17	MGP_CBAJ_G0022802.1	2310047	2698982	Arid1b	4591	925	208925	No_or_no_constitutive_exon
ACGGCTTCGAATTTTCTTCTCTGTCTGTTTCTACCCACCCCACTGGGAAGCT	11347963	11348133	11348183	11348131	-1	17	MGP_CBAJ_G0022853.1	11322777	11356047	Mas1	4591	925	208925	No_or_no_constitutive_exon
ACTTATTATGTTTTGCTTTCCATTTTTGACTCCTTTATATGAAAGGGCAGCA	21483770	21483856	21483720	21483772	1	17	MGP_CBAJ_G0022928.1	21476310	21492258	Zfp677	4591	925	208925	No_or_no_constitutive_exon
CCACTGGAGGAAGTAATATACCAGGAGACTCCAGGCTGGGGGGAGCAAAGCC	24737788	24737804	24737738	24737790	1	17	MGP_CBAJ_G0022982.1	24733756	24737839	Sbp	4591	925	208925	No_or_no_constitutive_exon
CTATCTTCTAACCTCAAAAACACATTTCTACCCTTGTCTTGGGGGCGTAGGG	25115134	25115257	25115307	25115255	-1	17	MGP_CBAJ_G0022996.1	25092458	25191426	Abca17	4591	925	208925	Yes
GGGCCGACTGGGCCCCTCAGGCCTTTCTGACCCTGTGTGGGTGGCGGCAGGT	25534482	25534636	25534686	25534634	-1	17	MGP_CBAJ_G0023011.1	25532061	25542934	Slc9a3r2	4591	925	208925	Yes
CCTCCCTTGCCCAGGGTGAAAATGACTGCCTGTGCTTCTCTGGGTGGCAGGG	25581533	25582440	25581483	25581535	1	17	MGP_CBAJ_G0023013.1	25568734	25582440	Zfp598	4591	925	208925	No_or_no_constitutive_exon
ACCACGCTGGTGGGAACGAGAAGCTGGTGAAGCTGGAGCCTGGGCTGAAGGT	25786441	25786507	25786391	25786443	1	17	MGP_CBAJ_G0023026.1	25780371	25794070	Hagh	4591	925	208925	No_or_no_constitutive_exon
GTCTTCTTTTCATGCTCCTGTTTTTTATCTATGCTGCCCTGGGAGTGGAGCT	26368654	26368670	26368720	26368668	-1	17	MGP_CBAJ_G0023054.1	26364154	26438038	Cacna1h	4591	925	208925	No_or_no_constitutive_exon
CACCAGTGAATATGGAAGCTCAGGAGCTCTGTGGGATCCCATGTGGGGAGGA	26915889	26916003	26916053	26916001	-1	17	MGP_CBAJ_G0023076.1	26906835	26926894	Wdr90	4591	925	208925	No_or_no_constitutive_exon
GCCAAGGCTGGGCGCCTCTCACAGTACGGGGTCATGTGCCCGGCGGGCAGGT	28249933	28250145	28249883	28249935	1	17	MGP_CBAJ_G0023109.1	28223540	28257500	Syngap1	4591	925	208925	No_or_no_constitutive_exon
GCTGGGCGCCTCTCACAGTACGGGGTCATGTGCCCGGCGGGCAGGTGAAGGA	28249939	28250145	28249889	28249941	1	17	MGP_CBAJ_G0023109.1	28223540	28257500	Syngap1	4591	925	208925	No_or_no_constitutive_exon
CACATCCTTAAAAGGGTGCTTTTTTTCCCTCTTATGTTGGGTACGGGAAGGC	29675787	29675924	29675737	29675789	1	17	MGP_CBAJ_G0023132.1	29673420	29704328	Zfp523	4591	925	208925	No_or_no_constitutive_exon
CTGTCCTTGTGCACATGCTTCCTGGACGCCTGTCCATTTGGGGAGACCAGGC	31563425	31563538	31563375	31563427	1	17	MGP_CBAJ_G0023169.1	31458914	31565814	Gm28043	4591	925	208925	No_or_no_constitutive_exon
AGAGGTCCCCCCGCGTTCAGCACCCTCGGTGGACAGCCCTGGGGACCTAGGA	31780142	31780503	31780553	31780501	-1	17	MGP_CBAJ_G0023172.1	31712980	31870693	Mdga1	4591	925	208925	No_or_no_constitutive_exon
GAAGTATGTCTCCAGTTTGCTCTCCCTGTTTTTTCCTTGCATGATGGGAGCT	33391408	33391476	33391358	33391410	1	17	MGP_CBAJ_G0003302.1	33385084	33395450	Gm15318	4591	925	208925	No_or_no_constitutive_exon
CCCCCTTATGTGCCCCCCCTTTCTGACTGCCCACCTGTATGGGGGGACAGGG	34793888	34793967	34794017	34793965	-1	17	MGP_CBAJ_G0023203.1	34785411	34798391	Rasal3	4591	925	208925	No_or_no_constitutive_exon
GATCTCTCGCCTCTCACTCCATCTGTGTGTGTCTCTTTCTGGGGTACCAGGA	36711368	36711579	36711318	36711370	1	17	MGP_CBAJ_G0023259.1	36708415	36737277	Col11a2	4591	925	208925	No_or_no_constitutive_exon
ACTAGATCAAATCAGTGCCTGTTGCCCCTTCCTTCTCTCCTGGGGACCAGGA	38002827	38002924	38002777	38002829	1	17	MGP_CBAJ_G0023310.1	37984456	38009882	Vars	4591	925	208925	No_or_no_constitutive_exon
AATGATTAATAATAAGGGATGACCAATCCATGCCCTTCCGAGGGATTCAGAT	38029873	38030029	38030079	38030027	-1	17	MGP_CBAJ_G0023313.1	38013012	38030671	Msh5	4591	925	208925	No_or_no_constitutive_exon
CCCTTCCGAGGGATTCAGATATCGATCCCCTTTCCTTCCTCGCGGGACAGAT	38029873	38029997	38030047	38029995	-1	17	MGP_CBAJ_G0023313.1	38013012	38030671	Msh5	4591	925	208925	No_or_no_constitutive_exon
GCCTTACTGTACTCAGTGCCCGAGTCCTTTGGGAGGTTGGGGAGCGCTAGGG	38106079	38106306	38106356	38106304	-1	17	MGP_CBAJ_G0023324.1	38100263	38110437	Csnk2b	4591	925	208925	No_or_no_constitutive_exon
TCCTGTGCCTGTGCCCTTCAGCCAAGTGCCGCTATGCCCTGGGCATGCAGGA	38918332	38918406	38918456	38918404	-1	17	MGP_CBAJ_G0023355.1	38903213	38932796	Ddr1	4591	925	208925	No_or_no_constitutive_exon
GTTTGGAGAATTCCTAGGGTGGGCGGGCCTGACTAGGAGAGGGGGGCCAGGC	39558467	39558743	39558793	39558741	-1	17	MGP_CBAJ_G0023374.1	39554864	39559578	H2-T3	4591	925	208925	No_or_no_constitutive_exon
ACAGACCTGGGACTCACTTTAACTTTCAGTTCAGGCGATTCCTAGGGAAGGG	39595807	39596114	39596164	39596112	-1	17	MGP_CBAJ_G0039762.1	39585648	39596776	None	4591	925	208925	No_or_no_constitutive_exon
GATGGAAGAGAAGCCTCACAGTGACCAGAGACTTAATGGGGGTGGGGCAGAA	39686621	39686897	39686947	39686895	-1	17	MGP_CBAJ_G0023378.1	39685712	39687773	H2-M10.2	4591	925	208925	No_or_no_constitutive_exon
GGGGGGGTAGAAGCCTCACAGTGACCAGGGGCTGAATGGGGGTGGGGCAGGT	39719368	39719644	39719694	39719642	-1	17	MGP_CBAJ_G0023379.1	39717171	39720489	H2-M10.1	4591	925	208925	Yes
GTAGAGGGAAAAGCCTCACAGTGATGAGAGACTGAATGTGAGTGGGGCAGGA	39832815	39833090	39833140	39833088	-1	17	MGP_CBAJ_G0039764.1	39831962	39833893	None	4591	925	208925	No_or_no_constitutive_exon
AGGGAGGAAGAAGCCTTAAAGTGACTAGAGTCTGAATGGGGGTGGGGCAGAC	39913378	39913654	39913704	39913652	-1	17	MGP_CBAJ_G0023380.1	39911059	39914477	H2-M10.4	4591	925	208925	No_or_no_constitutive_exon
GTAGAGGGAGAAGCCTCACAGTGATGAGAGACTGAATGGGAGTGGGGCAGAA	40154585	40154862	40154535	40154587	1	17	MGP_CBAJ_G0039776.1	40153785	40270352	None	4591	925	208925	No_or_no_constitutive_exon
TGGTGGTAAGAAGACTCACAGTGATCAGGGGCTGAATGGGGGTGGGGCAGAT	40188968	40189244	40188918	40188970	1	17	MGP_CBAJ_G0023384.1	40188047	40195085	H2-M10.5	4591	925	208925	No_or_no_constitutive_exon
GATGTAAGAGAAGCCTCATAGTGACCAAAGGCTGAATGGGGGTGGGGCAGGT	40269026	40269302	40268976	40269028	1	17	MGP_CBAJ_G0023385.1	40268211	40271605	H2-M10.6	4591	925	208925	No_or_no_constitutive_exon
AACCGGTTTCGTGCAAGGTTGTGGTCCAAATACGACCGGGGCGGGGCCAGGC	40463763	40464039	40464089	40464037	-1	17	MGP_CBAJ_G0023396.1	40459362	40464790	H2-M5	4591	925	208925	No_or_no_constitutive_exon
TTTCCTGGATGATTCATTTCTCATCAATTTTAGGCACTCCTGTAGGGTAGTT	41957724	41957744	41957674	41957726	1	17	MGP_CBAJ_G0023444.1	41947593	41959660	Olfr138	4591	925	208925	No_or_no_constitutive_exon
GCATTATTTTTTCTCTGACACATGCTCCATATTCATTCCTGGGTATGCAGGT	44320628	44320723	44320773	44320721	-1	17	MGP_CBAJ_G0023455.1	44313451	44334068	Crisp3	4591	925	208925	No_or_no_constitutive_exon
GATCATTTATGAGCAAATGTACTTGTTATTTTCCTTTGGGAAATCAACAGGT	45175239	45175355	45175189	45175241	1	17	MGP_CBAJ_G0023467.1	45154428	45184117	Mut	4591	925	208925	No_or_no_constitutive_exon
AATTACATGTGTCATTGGTGATTTAGTTGGAGAAGGAACGGGAGAAGGAGAT	50325615	50325900	50325950	50325898	-1	17	MGP_CBAJ_G0023495.1	50323129	50328639	Hsp90ab1	4591	925	208925	No_or_no_constitutive_exon
AAAGGAGAAGTCCTCTGAGGAAATGCCTTGTCTCTTTGGGGATGAGTTAGTG	51561163	51561383	51561433	51561381	-1	17	MGP_CBAJ_G0023524.1	51551913	51567356	Klc4	4591	925	208925	No_or_no_constitutive_exon
TGAGGGAGGAGGTGAGGCCAGCTTTAACATCCCTGGTGTGGGTGTGATAGGT	51659126	51659266	51659076	51659128	1	17	MGP_CBAJ_G0023531.1	51642917	51659841	Pex6	4591	925	208925	No_or_no_constitutive_exon
GGTGCTGGAGGCCTAAGCAGATGGTGTCTGTGGCCCTGCCGGGAACCCAGGT	51660360	51660711	51660761	51660709	-1	17	MGP_CBAJ_G0023532.1	51659963	51664719	Gnmt	4591	925	208925	No_or_no_constitutive_exon
ATACCATGGCGTTGGACTTAAACTGACAAAATCCCTTCTTGGGCCAACAGGT	55359861	55359944	55359811	55359863	1	17	MGP_CBAJ_G0023580.1	55028419	55375660	Kif6	4591	925	208925	No_or_no_constitutive_exon
CTACCCAAGGAGGCCTGGACACCACCAAGTCTGTGCTCATGGGTACAAAGGA	62327711	62328555	62328605	62328553	-1	17	MGP_CBAJ_G0023613.1	62324885	62338624	Plin4	4591	925	208925	No_or_no_constitutive_exon
CACTTGGCATTCTCTTTTTCTCCTCTCACCTGCATCCGGTCTGGGGACAGCA	62725435	62725447	62725497	62725445	-1	17	MGP_CBAJ_G0023625.1	62716033	62789369	Ptprs	4591	925	208925	No_or_no_constitutive_exon
AGGCCATACTGTGGCAGCATAGGTCAGAGGTGTCTCTTTCCAAGGGGCAGGC	62940995	62941096	62940945	62940997	1	17	MGP_CBAJ_G0023628.1	62918948	62941733	Safb	4591	925	208925	No_or_no_constitutive_exon
AGATGACAATCTCTTCTTTCCCTCTTGTGCTGCCCTGGCGTGGGCTGAAGTC	63282541	63282629	63282679	63282627	-1	17	MGP_CBAJ_G0023642.1	63277773	63320960	Mllt1	4591	925	208925	No_or_no_constitutive_exon
TCCCTCTTTGTTTTTTTTTCCCTCTTTGTTTTTATTTTGGGGACATGCAGGG	63936506	63936691	63936456	63936508	1	17	MGP_CBAJ_G0023662.1	63847820	63985795	Adgre1	4591	925	208925	Yes
ATGTCCCACCTCCTTTTTGTTTTCGCCCTTCTGTGATTTCCCGGGGATAGGC	77298767	77298884	77298717	77298769	1	17	MGP_CBAJ_G0023695.1	77150947	77301147	Epb41l3	4591	925	208925	Yes
TATTAGCCTCTCAGCAGCTGTTTCCTCGTTTGTTCTCTCCCGGGTGGCAGGT	80095285	80095403	80095235	80095287	1	17	MGP_CBAJ_G0023710.1	80049401	80110616	Fam179a	4591	925	208925	No_or_no_constitutive_exon
TCCAATGGCCCGAGACTGATGGGGCTACGCTCCTCCTCCGTGCGGGGCAGTG	80097428	80097567	80097378	80097430	1	17	MGP_CBAJ_G0023710.1	80049401	80110616	Fam179a	4591	925	208925	No_or_no_constitutive_exon
CTTCTTACTGTGTATAAAATGGTTTAATAGCAAACTTTCTTGGGTAACAGAA	88273151	88273238	88273288	88273236	-1	17	MGP_CBAJ_G0023743.1	88270518	88292811	Cebpz	4591	925	208925	No_or_no_constitutive_exon
TGCTACAGTGTCAATAACAACACTCCCTTTCCTTTGTCTTTGGGCAGGAGAC	93696849	93696949	93696799	93696851	1	17	MGP_CBAJ_G0023774.1	93633842	93759080	Mta3	4591	925	208925	No_or_no_constitutive_exon
GTCTAGGCTTGAGGTGTCGGACGACCTGGAGAATGTGTGCAATTGGGTAGTG	95104152	95104172	95104102	95104154	1	17	MGP_CBAJ_G0023783.1	95060251	95127197	None	4591	925	208925	No_or_no_constitutive_exon
GGACTCTACAATAATGCTGTTATTCCTCTCCTCTTTTGTTTTGGGTGAAGAA	20705207	20705329	20705379	20705327	-1	18	MGP_CBAJ_G0023889.1	20612913	20739681	Klhl14	4591	925	208925	Yes
GGGACCTGGGCTTTCCCTGTGTGCTCAACAGTTTGTGTGTTGTGGGACAGGT	35021570	35022023	35022073	35022021	-1	18	MGP_CBAJ_G0023946.1	35012631	35043762	Brd8	4591	925	208925	No_or_no_constitutive_exon
TGAGCCTGGGGTAAACTGAGGGCCAGAGACCAATCTCTGTGAGGTGGGAGGT	36203476	36203802	36203852	36203800	-1	18	MGP_CBAJ_G0023966.1	36203472	36208360	Prob1	4591	925	208925	No_or_no_constitutive_exon
GCAGGTGTGGGGTGTGGAAACCTGGATCACTGATGACCCACGGGTGGGAGGC	37228996	37229171	37228946	37228998	1	18	MGP_CBAJ_G0023980.1	37225801	37238931	Slc4a9	4591	925	208925	No_or_no_constitutive_exon
TTGGGTCTGGCTATTGCTTAATTTATAGTGATTCGGCTTTATGTGGGCAGGC	37388163	37388355	37388405	37388353	-1	18	MGP_CBAJ_G0023983.1	37380139	37392580	Sra1	4591	925	208925	No_or_no_constitutive_exon
AATCCAACGACTGGCGAGTTACAATATCCCCTGTTATGGGATCCAGAGAGAA	38570432	38570969	38571019	38570967	-1	18	MGP_CBAJ_G0015102.1	38561665	38586278	Gm26672	4591	925	208925	No_or_no_constitutive_exon
ATGGTGGAGTGTTTCGCTCTTCAACACGGACCTTCTCCGGGGAGGGGTAGGA	38803191	38803327	38803377	38803325	-1	18	MGP_CBAJ_G0024060.1	38792865	38805206	Fchsd1	4591	925	208925	No_or_no_constitutive_exon
TGGAGTGCTAAGCAAGTCTGATAACCTGTTCACACTGCTGGGTGGAGCAGGC	38798351	38798469	38798519	38798467	-1	18	MGP_CBAJ_G0024060.1	38792865	38805206	Fchsd1	4591	925	208925	No_or_no_constitutive_exon
CTAGGTAAACTGGGAACAAGATGTGAAGCTGTTTCTTCAGGGGCCTGGAGTC	38801089	38801132	38801182	38801130	-1	18	MGP_CBAJ_G0024060.1	38792865	38805206	Fchsd1	4591	925	208925	No_or_no_constitutive_exon
CTTTGTCTATGTGCCACTGACTGCTGTTTCTTTGTTGTGTGGGACATTAGAC	54957025	54957182	54957232	54957180	-1	18	MGP_CBAJ_G0024131.1	54943939	54963912	Lox	4591	925	208925	Yes
CTCTTATTTCCCTCTGTATTTTTCTTTTTTCTTTTTGAAATCGGGGGCAGAC	61253806	61253935	61253985	61253933	-1	18	MGP_CBAJ_G0024155.1	61187983	61415138	Fbn2	4591	925	208925	No_or_no_constitutive_exon
CGTGCCAACCTCTGTGTGTGTGTCTGCCTGTCTGTGTGTCTGGGGAGCAGGG	64470723	64470807	64470673	64470725	1	18	MGP_CBAJ_G0024175.1	64439348	64501267	Camk2a	4591	925	208925	No_or_no_constitutive_exon
GGTTCTTGAGGCAATAACCTGTTGCATTTTCTCTGCTGTTTTGGGAACAGAA	64803611	64803677	64803561	64803613	1	18	MGP_CBAJ_G0024182.1	64758058	64837424	Pde6a	4591	925	208925	No_or_no_constitutive_exon
ACCGCCTCTGTGTGCCCTGAGCTCATTCTCTCTCTCATTCGGGATAACAGAT	71980111	71980248	71980298	71980246	-1	18	MGP_CBAJ_G0024230.1	71972008	72110451	Spire1	4591	925	208925	Yes
AATGAATTGAGTATTTCAAATGTTTTTGTTTCTTTTGGGTTAAATAATAGGT	75237847	75237918	75237968	75237916	-1	18	MGP_CBAJ_G0024246.1	75234599	75256951	4930503L19Rik	4591	925	208925	No_or_no_constitutive_exon
TCTCTTCCCTCTGTCTGTCTGTCTTTCCGTCCGTCCAACTTGATGGGCAGTT	83046401	83046556	83046351	83046403	1	18	MGP_CBAJ_G0024279.1	82904945	83100479	Loxhd1	4591	925	208925	No_or_no_constitutive_exon
AAACAAACAGAAAACCCTCCCCCTTCTCTGTCTGTCTAATGGGTACACAGTG	1038817	1038988	1038767	1038819	1	19	MGP_CBAJ_G0024351.1	1028996	1042957	Pitpnm1	4591	925	208925	No_or_no_constitutive_exon
CCCTGGAGTTGTCTTCAAGGGAACAGGAGGAGTTGGAGCGACGGGGTCAGCA	1220990	1221200	1221250	1221198	-1	19	MGP_CBAJ_G0024365.1	1220990	1238593	Ankrd13d	4591	925	208925	No_or_no_constitutive_exon
TGAGATGAACGGGGTGGTGGGGCTGATGGACGCGGCTGTGGGGACTGCAGTT	2855822	2855983	2856033	2855981	-1	19	MGP_CBAJ_G0024427.1	2839580	2866448	Pcnx3	4591	925	208925	No_or_no_constitutive_exon
CGGGAAGGGACGTCCAAGGTCATGACACTGATGCACACTTTTGGGAACAGGT	3239598	3239684	3239734	3239682	-1	19	MGP_CBAJ_G0024442.1	3217920	3246577	Capn1	4591	925	208925	Yes
AATCCTGGGTCTGGATCCTGGTCTTAGCTTTTGGTTCTTTGGGGGCACAGCG	3668233	3668397	3668183	3668235	1	19	MGP_CBAJ_G0024468.1	3662859	3676622	Pygm	4591	925	208925	No_or_no_constitutive_exon
CCCCAACACTCAGGAAATGACCTCTGGATTCTTGACCCCGGGGAACCCAGGC	3680371	3680605	3680321	3680373	1	19	MGP_CBAJ_G0024469.1	3677506	3693372	Rasgrp2	4591	925	208925	No_or_no_constitutive_exon
GGTGTTGATGTCGGTTGTCTCCTGTCTCTCCCCCTCCTCGGGCTGGGCAGGT	3770681	3770843	3770631	3770683	1	19	MGP_CBAJ_G0024470.1	3696887	3855960	Nrxn2	4591	925	208925	No_or_no_constitutive_exon
ATCTCTGTGGTGCCCGTCTGATCTGGTGTTTCCTCCCTACCGTGGGGCAGGT	3793134	3793325	3793084	3793136	1	19	MGP_CBAJ_G0024470.1	3696887	3855960	Nrxn2	4591	925	208925	No_or_no_constitutive_exon
AGGGGAGTAAGGGACATCTGGTACCACTGATCTTGAGTTTGGGACCACAGGG	4195246	4195343	4195393	4195341	-1	19	MGP_CBAJ_G0024481.1	4188668	4206837	Plcb3	4591	925	208925	No_or_no_constitutive_exon
TGGCCTGTTGCCATCTTCCTCATCTTACCTTTTGTCCCTGGGTGGGGCAGTT	4480901	4481096	4481146	4481094	-1	19	MGP_CBAJ_G0024492.1	4479734	4487660	Otub1	4591	925	208925	No_or_no_constitutive_exon
GTGTGTAAAACTTATTATTATTTTTTTTTCTGTTTCCTAAATGGGCATAGGT	4811461	4811676	4811411	4811463	1	19	MGP_CBAJ_G0024500.1	4796298	4848785	Atl3	4591	925	208925	Yes
CTCTCTTTCTGTCTCTTTCTGTTGCCACCACATCTTGCATCTGGGGAAAGGG	9691381	9691492	9691542	9691490	-1	19	MGP_CBAJ_G0024600.1	9682463	9730947	Stx3	4591	925	208925	No_or_no_constitutive_exon
TGGAAACTCATAGATTCTACATTATACCCCTCTTGTGTCCTGGGACATAGAT	10942371	10942529	10942321	10942373	1	19	MGP_CBAJ_G0024628.1	10937052	10977381	Lpxn	4591	925	208925	No_or_no_constitutive_exon
CAAAATTGTACGTTTTCAATACCAAGAATTATTTTTAAAAGACCGGGCAGTT	13012581	13012598	13012648	13012596	-1	19	MGP_CBAJ_G0024667.1	12965433	13129985	Tle4	4591	925	208925	No_or_no_constitutive_exon
GCTGGGTGCTGTTCTGCAGACACGTGACTTCTGTTTCCTGTGTTGGGAAGGT	17660875	17660977	17661027	17660975	-1	19	MGP_CBAJ_G0024678.1	17652101	17711792	None	4591	925	208925	No_or_no_constitutive_exon
TAACTGACTCTGTCCTGTCTGTTGACATGTCTCTGGCTGCTGGGGTACAGGT	25142300	25142473	25142250	25142302	1	19	MGP_CBAJ_G0024710.1	24974645	25217720	Dock8	4591	925	208925	No_or_no_constitutive_exon
GTTTGTTTGTTTATTTATTTTTTTATGTTGCCTGTGGTACTGGGAGCAAGAG	37567931	37567946	37567996	37567944	-1	19	MGP_CBAJ_G0024778.1	37502673	37620850	Htr7	4591	925	208925	No_or_no_constitutive_exon
AAATGCAGTATAAGAAATGTGATGCCTTCTCTCTGTGACTTTGGGAACAGGT	38024874	38025155	38024824	38024876	1	19	MGP_CBAJ_G0024781.1	37980239	38071762	Pcgf5	4591	925	208925	Yes
TTAGTGTCCTGTTCTAAAGTCTTAATGGTGGTGTTGCCTTTGGGTAACAGGT	40037892	40038000	40037842	40037894	1	19	MGP_CBAJ_G0024799.1	39998689	40061807	Pde6c	4591	925	208925	Yes
GGACCCATGCACTGCAAATGCAGCAGAGGTTTCTGTTTCAGGGACCTAAGAG	40202193	40202354	40202143	40202195	1	19	MGP_CBAJ_G0024801.1	40155476	40213699	Lgi1	4591	925	208925	No_or_no_constitutive_exon
ATAGTATTTTAATTTTTGGGTTTTTTTGCCTGTGACTTTGGGACATACAGAT	42868163	42868378	42868428	42868376	-1	19	MGP_CBAJ_G0024823.1	42835237	42876787	Aldh18a1	4591	925	208925	No_or_no_constitutive_exon
CTAGGCCTCGGTTTCATGGAACTCAGGCCTGACAGTCTCTTTGGGGACAGTT	44506510	44506609	44506460	44506512	1	19	MGP_CBAJ_G0024846.1	44497936	44509667	Ankrd2	4591	925	208925	No_or_no_constitutive_exon
CTTCCTGCTATCTCTCTGTTTCTTCTTCTTCCCTGCACCCTGGGAGGCAGGA	44654846	44654867	44654796	44654848	1	19	MGP_CBAJ_G0024853.1	44633172	44663814	Zfyve27	4591	925	208925	No_or_no_constitutive_exon
CAACCTGGGCTTCCTTCTGGGGGTGCTTTGGGGGTCTCCTGCTGGGGCAGAC	45263000	45263135	45263185	45263133	-1	19	MGP_CBAJ_G0024859.1	45247745	45281203	Pyroxd2	4591	925	208925	No_or_no_constitutive_exon
ATAGCTTTTAAAATCTCATCTATCCTCTTCTGCTTTTGTTGTGGGAACAGGT	45460904	45461011	45461061	45461009	-1	19	MGP_CBAJ_G0024861.1	45326571	46018675	Hpse2	4591	925	208925	No_or_no_constitutive_exon
CCAGGGACTGCTCACCCATACTGATGGGAGTTTTCTCTTGGGGAATGTAGGT	47425365	47425514	47425315	47425367	1	19	MGP_CBAJ_G0024886.1	47422354	47435766	Hif1an	4591	925	208925	No_or_no_constitutive_exon
AGGAGTCTCTGTGTTACTGTGGAGGAAGGACTCTTGTCAAGGGGGTTCAGTA	48121487	48121561	48121437	48121489	1	19	MGP_CBAJ_G0024896.1	48119440	48132188	Tlx1	4591	925	208925	No_or_no_constitutive_exon
AGCCTGCAACTCAGGTATCCACCTCTGCCTCCCTGGGGCTGGGTTGAAAGGT	48356899	48357081	48357131	48357079	-1	19	MGP_CBAJ_G0005741.1	48356011	48364881	Gm28578	4591	925	208925	No_or_no_constitutive_exon
GGATGCAGGGAGGGTGGGATTTGATGGGGACTTTTTCTACAGGGAAACAGCT	49225026	49226319	49224976	49225028	1	19	MGP_CBAJ_G0024909.1	49198185	49234415	Pprc1	4591	925	208925	No_or_no_constitutive_exon
TAACGGTTTTCTCTCCTGCTTCTCCTTGCTCTCTCTCGGGGACCTGGAAGTG	50695726	50695771	50695821	50695769	-1	19	MGP_CBAJ_G0024940.1	50629782	50855696	Sh3pxd2a	4591	925	208925	Yes
TCCTGCCAAAACTGTAGCATTCCTAATTTCTTTCATTTTCAATCGGGAAGAT	2208117	2208252	2208302	2208250	-1	2	MGP_CBAJ_G0025031.1	2190749	2215174	Mcm10	4591	925	208925	No_or_no_constitutive_exon
GCCAGCATTTCATAGGACTTTGTTAGGTTTGTGGGGTGGGGAAGTAGAAGAG	7773135	7773273	7773323	7773271	-1	2	MGP_CBAJ_G0025048.1	7744443	7896708	Taf3	4591	925	208925	No_or_no_constitutive_exon
TGCTTGCCATGGACATCCACATCTCTCTTTTCTCACTTTTCCGGGAGGAGAC	10308794	10308807	10308857	10308805	-1	2	MGP_CBAJ_G0025062.1	10220714	10432507	Itga8	4591	925	208925	No_or_no_constitutive_exon
CACACTTTAACCAGTTCTCTTCCCTTCTCCCTCCTCATCCCACCGGGAAGAA	17802494	17802647	17802697	17802645	-1	2	MGP_CBAJ_G0025090.1	17757638	17916670	Pip4k2a	4591	925	208925	No_or_no_constitutive_exon
GGGAGTGGCCATCTCCCCCCTTTTATTCTGCTTAGGTAGCTGGGAAGGAGGG	23651299	23653853	23651249	23651301	1	2	MGP_CBAJ_G0025120.1	23651296	23668121	Il1rn	4591	925	208925	No_or_no_constitutive_exon
GCTTGGTTGAGGAGTCTCCTGAAAGCTTTCTTCCTGCCTGGGGGCACTAGGT	23761595	23761771	23761821	23761769	-1	2	MGP_CBAJ_G0025122.1	23739578	23798488	Pax8	4591	925	208925	No_or_no_constitutive_exon
TTGAGGCCTCGATTCTCATGCCCTTCGCCCTGGGTCTATATGCAGGGTAGCT	23797961	23798064	23798114	23798062	-1	2	MGP_CBAJ_G0025122.1	23739578	23798488	Pax8	4591	925	208925	No_or_no_constitutive_exon
TGTGCCTCTGTCTCCACGTCTGTGTCCCTCCTGCCTTCAGCCAAGGGCAGTG	24473776	24473869	24473726	24473778	1	2	MGP_CBAJ_G0025130.1	24469906	24478429	Nsmf	4591	925	208925	No_or_no_constitutive_exon
GAACTCACAGAGATCCATCTGTCTCTGCCTCCCAAATACTGGGATTAAAGGG	24868787	24869272	24868737	24868789	1	2	MGP_CBAJ_G0025156.1	24861092	24873561	Npdc1	4591	925	208925	No_or_no_constitutive_exon
CAATTCCCTCTTTGAGCAGAAGACGGGGTGGGTGGGGTAGGGTTGGATAGTG	24892981	24893187	24892931	24892983	1	2	MGP_CBAJ_G0025157.1	24891675	24894783	Fut7	4591	925	208925	No_or_no_constitutive_exon
GTGGAGGCCACACATGGCTCTGAGCTTGGTTCTTCTACCTGCAGGGACAGAT	25156242	25156335	25156192	25156244	1	2	MGP_CBAJ_G0025175.1	25152644	25156671	Lcn5	4591	925	208925	No_or_no_constitutive_exon
TGGGGTGGGAAGGGCTACTGGTCAGGTTCAACCCCTCTGTCCAGGGACAGTG	25428008	25428237	25427958	25428010	1	2	MGP_CBAJ_G0025186.1	25387665	25442913	Kcnt1	4591	925	208925	No_or_no_constitutive_exon
CTGTCTTGGCATCAGCAGCCCCTCTGAAGGCTTTGTTCTCATGGGTGTAGTT	25955414	25955579	25955629	25955577	-1	2	MGP_CBAJ_G0025197.1	25944158	25961972	Snapc4	4591	925	208925	No_or_no_constitutive_exon
TAACACAGCCTTGGTGATGTGCATTGTGTTTATTTTTTTGGGGGCCACAGAA	25969307	25969370	25969420	25969368	-1	2	MGP_CBAJ_G0025198.1	25967026	25973541	Sdccag3	4591	925	208925	No_or_no_constitutive_exon
TCATGGACTAATGCACCTCTTCTTGATCTTTCCTTTTGGGAACAACACAGCA	28775112	28775369	28775062	28775114	1	2	MGP_CBAJ_G0025245.1	28770686	28835711	Ddx31	4591	925	208925	No_or_no_constitutive_exon
TGTCACTCAGCTCTTCTCTTGTACCTCCTATGCCCCCTCCATAGGGCAAGAC	30433774	30434022	30433724	30433776	1	2	MGP_CBAJ_G0025272.1	30396744	30444496	None	4591	925	208925	No_or_no_constitutive_exon
TCCCTGTAGTAAGAGCTGTGTTTAATGCGGACTTGCCTCTGGGGTTACAGGT	31761620	31761744	31761570	31761622	1	2	MGP_CBAJ_G0025296.1	31675662	31842736	Hmcn2	4591	925	208925	No_or_no_constitutive_exon
CCCCTCTCCCCTTCCCTCTTCCCCTCTCCCCCTTTGGGGAGGGGGCTCAGGA	31791094	31791192	31791044	31791096	1	2	MGP_CBAJ_G0025296.1	31675662	31842736	Hmcn2	4591	925	208925	No_or_no_constitutive_exon
AGCCTTCCAAGGAATCTTCTCAACCACCCCACAGCCAACAGCGGGGCCAGCA	33330641	33330983	33331033	33330981	-1	2	MGP_CBAJ_G0025329.1	33330433	33358898	Fpgs	4591	925	208925	No_or_no_constitutive_exon
AGTAGTAATTAGTACCCATTATCCTTTATTTCCCTAATGCGGGTTGGAAGCA	33391023	33391446	33391496	33391444	-1	2	MGP_CBAJ_G0025332.1	33391023	33399410	6330409D20Rik	4591	925	208925	No_or_no_constitutive_exon
AGTAATTAGTACCCATTATCCTTTATTTCCCTAATGCGGGTTGGAAGCAGAA	33391023	33391443	33391493	33391441	-1	2	MGP_CBAJ_G0025332.1	33391023	33399410	6330409D20Rik	4591	925	208925	No_or_no_constitutive_exon
AAGGCTCTCAGCAGCCGCTCCTCACCAGCCTTGTGGCCCCTGATGGGCAGGG	33444753	33444907	33444957	33444905	-1	2	MGP_CBAJ_G0025336.1	33441492	33448540	Cfap157	4591	925	208925	No_or_no_constitutive_exon
TGGCTAAATGAAATTCCCTTTTATTCCTGCAAAACACCACTGGGAAGAAGTC	34596464	34597072	34596414	34596466	1	2	MGP_CBAJ_G0003464.1	34592548	34600324	Nron	4591	925	208925	No_or_no_constitutive_exon
GACAAGAATTCCCTAACATGATCCTACCTTGCTTTCCCTTTGGGCTGAAGGT	35948429	35948569	35948619	35948567	-1	2	MGP_CBAJ_G0025359.1	35904168	35990666	Hc	4591	925	208925	No_or_no_constitutive_exon
TGTTGTTGCTCTCCTTTATTAATTATGTGCTGGGGGCTGGGGAGAATTAGAT	36058992	36060041	36058942	36058994	1	2	MGP_CBAJ_G0025361.1	36039131	36124361	Cntrl	4591	925	208925	No_or_no_constitutive_exon
GACTGGTCGTCACCAATGATGTTCTTCTCTCTCCTTTCTCTGGGATATAGCC	52305716	52305829	52305666	52305718	1	2	MGP_CBAJ_G0025435.1	52154522	52324418	Kif5c	4591	925	208925	No_or_no_constitutive_exon
GGTCTTAAATCTGTTTCTTCTGACACTGAGTCTCCTCTTGGGGACAATAGGG	53194932	53195098	53194882	53194934	1	2	MGP_CBAJ_G0005814.1	53193575	53197920	Gm13485	4591	925	208925	No_or_no_constitutive_exon
GAAATATGGCCTTCCTCCTTTCTGATGCTGTGTCTCTTCCACGTAGGGAGTT	62872826	62872955	62872776	62872828	1	2	MGP_CBAJ_G0025466.1	62699879	62909218	Pkp4	4591	925	208925	No_or_no_constitutive_exon
CAGGCGATCGCTGCAGCCGCTGCTGAGTACACGAGTTTAGGGCGGAGCAGGA	70912527	70912765	70912815	70912763	-1	2	MGP_CBAJ_G0025497.1	70846625	71026845	Scn9a	4591	925	208925	No_or_no_constitutive_exon
CATGTCACTGGGATCACAAATGATAGAGAAATTGTGTTGGGTAAAGACAGTA	76418074	76418247	76418024	76418076	1	2	MGP_CBAJ_G0025534.1	76369423	76427968	Hat1	4591	925	208925	No_or_no_constitutive_exon
GTTGCCCCCAGCCTGACTCCGGCCGTCGCCGCCGCCGCCGGGGGGAGGAGGG	81147356	81147479	81147306	81147358	1	2	MGP_CBAJ_G0025569.1	81144983	81154759	Hnrnpa3	4591	925	208925	No_or_no_constitutive_exon
TGTTGAATTCATGCTCAGTTCTGTGTCTACCATTATTCTGTGGGAAATAGAA	82476867	82477221	82477271	82477219	-1	2	MGP_CBAJ_G0025583.1	82321706	82616692	Ttn	4591	925	208925	No_or_no_constitutive_exon
CTAAGTACAGTTTTTAATTCAAATATGATTTGTTGGTCCTGTGGGTACAGAT	83165584	83165710	83165534	83165586	1	2	MGP_CBAJ_G0003512.1	83146882	83166411	Gm13944	4591	925	208925	Yes
AGAACTTTTAAATAACACGATACCATCAAAATTCTTTCCTGGGACTATAGCT	90225251	90225332	90225201	90225253	1	2	MGP_CBAJ_G0025605.1	90133690	90228262	Itgav	4591	925	208925	No_or_no_constitutive_exon
CTCAGATGCCCAGGTGACTTTACCCTCTTTCTCTTCCCTCTGTGGGGTAGGA	91152609	91152716	91152766	91152714	-1	2	MGP_CBAJ_G0025615.1	91150425	91158227	Tmx2	4591	925	208925	No_or_no_constitutive_exon
AGGGACAAGGAGGGACTGCCTTGAGCTTCCCAGTGGGCTGTGGGACACAGGG	98940173	98940337	98940123	98940175	1	2	MGP_CBAJ_G0025841.1	98935462	98953836	Mybpc3	4591	925	208925	Yes
GGACCCCAGACTGGGCCTGGCTGCAGCACCTCCCGTGCCCTTGGGGACAGGT	100417723	100417896	100417946	100417894	-1	2	MGP_CBAJ_G0025866.1	100415604	100433353	Mapk8ip1	4591	925	208925	No_or_no_constitutive_exon
GCTGGCTTGCTGTTCTTGGGCACCATGCCACACAGGAGGGATGAGGTCAGTT	119481340	119481557	119481290	119481342	1	2	MGP_CBAJ_G0039855.1	119456231	119481557	None	4591	925	208925	No_or_no_constitutive_exon
AGCCATTTTTCTTGCTTGCTTTCTCTCTATGTCTCCCGACTGGGGCACAGGG	123180455	123180531	123180581	123180529	-1	2	MGP_CBAJ_G0025990.1	123054697	123686781	Ryr3	4591	925	208925	No_or_no_constitutive_exon
AAATAAAGACAACAATTCTTGTTTATGATGCCCTCCCTGCCCACGGGAAGAA	123784004	123784069	123783954	123784006	1	2	MGP_CBAJ_G0025991.1	123774698	123789259	Tmco5b	4591	925	208925	No_or_no_constitutive_exon
GGGGTGTTTTGGGGAAAAGCAGGTGGCCTGACTGCCGTGGGGATCGGCAGGT	131012835	131013435	131012785	131012837	1	2	MGP_CBAJ_G0026046.1	131004491	131013435	Itpka	4591	925	208925	No_or_no_constitutive_exon
CTACTTCTTTCAGGTGCTGTGCCCTGTGAGACACCCTCCGTCAGGGACAGAA	131041703	131041888	131041938	131041886	-1	2	MGP_CBAJ_G0026048.1	131025388	131050559	Rpap1	4591	925	208925	No_or_no_constitutive_exon
GTCTAGACTAGGCGGTGACAGCTATGCTTCTTTTCCTGCAGGGAACTGAGCC	131967249	131967346	131967396	131967344	-1	2	MGP_CBAJ_G0026066.1	131962560	131967852	Lrrc57	4591	925	208925	No_or_no_constitutive_exon
CTGAGTAAGCCCTACTTTTTCTACCTGGCTAATTTATTTGGGGATGATAGGA	132777310	132777396	132777446	132777394	-1	2	MGP_CBAJ_G0026083.1	132736454	132783540	Ppip5k1	4591	925	208925	No_or_no_constitutive_exon
TTGGTCTAGTAACTACCACCTTTTAATTCCTAATGGCCCTTTGGGGGCAGTT	132832928	132833028	132833078	132833026	-1	2	MGP_CBAJ_G0026086.1	132820324	132848602	Catsper2	4591	925	208925	No_or_no_constitutive_exon
CCCTTCTTATGGAAAAGAATAAACAGGAGAAGGAACTTTGGGACAAGCAGCA	139028422	139028758	139028372	139028424	1	2	MGP_CBAJ_G0026142.1	138987924	139044980	Usp8	4591	925	208925	No_or_no_constitutive_exon
AGTGGTTTTTTTGTTTTTTGTTTTTTCTGGACTGGACGTTGTGTGGGGAGCT	139467003	139467174	139467224	139467172	-1	2	MGP_CBAJ_G0026148.1	139435101	139467556	Ncaph	4591	925	208925	No_or_no_constitutive_exon
GAGTCTCCCTCACTGGCTCGTCATGATTTCAACCATGCTTGGGTTGGCAGGT	139592237	139592427	139592187	139592239	1	2	MGP_CBAJ_G0026151.1	139568991	139602699	Snrnp200	4591	925	208925	No_or_no_constitutive_exon
ATGAAGGTCAGTCAGAAACACAAGTTTGACCTCAGAGTTGGGGAGATAAGGC	141251144	141251395	141251445	141251393	-1	2	MGP_CBAJ_G0003547.1	141251144	141253653	Gm14011	4591	925	208925	No_or_no_constitutive_exon
AACTGTATTACTTACGTTCAATTTTTCTCTTCATCCTGGGACATACAAAGAA	141795175	141795669	141795719	141795667	-1	2	MGP_CBAJ_G0015212.1	141795175	141819614	9830144P21Rik	4591	925	208925	No_or_no_constitutive_exon
GGAGGGCCTGGATGAGACTCTGCCTCTGAGTACAGCTTCTCTGGGAGCAGTT	142814855	142814984	142814805	142814857	1	2	MGP_CBAJ_G0026193.1	142783078	142833703	Tgm6	4591	925	208925	Yes
GGACCACCTACCTGGCATGGATCTGACCATCGGGTGGGGTGGGTGGGCAGGG	143122936	143123175	143123225	143123173	-1	2	MGP_CBAJ_G0026203.1	143117717	143125172	Pced1a	4591	925	208925	No_or_no_constitutive_exon
AAAGCCCTGCCATCAGCTTTTCCCTAACTGCCGCTGCTTTGGGCACACAGGT	157063624	157063732	157063574	157063626	1	2	MGP_CBAJ_G0026274.1	157062171	157065412	Otor	4591	925	208925	No_or_no_constitutive_exon
TTGGGTGTACATAGCACACATCCCCACAAACCTCCTGCTTATTGGGACAGGT	166881517	166881639	166881467	166881519	1	2	MGP_CBAJ_G0026343.1	166865662	166902041	Angpt4	4591	925	208925	No_or_no_constitutive_exon
ACCCTGCAGATAACTCCTTTTTTTCTTTTAAATTCCTTCTGGGAATACAGGC	168622957	168623051	168622907	168622959	1	2	MGP_CBAJ_G0026389.1	168569479	168634130	Asxl1	4591	925	208925	No_or_no_constitutive_exon
GAATTCTTTCTTATCCCTGGCTGACACTCTTGTCTGTGCTGGGGGCCTAGGT	169481314	169481378	169481264	169481316	1	2	MGP_CBAJ_G0026403.1	169474055	169482093	Bpifa3	4591	925	208925	No_or_no_constitutive_exon
TGGCCTCTAGTGACCAGTCCTGTGACCAGTCCTATCATGGGAAACAGCAGTT	169919662	169919774	169919612	169919664	1	2	MGP_CBAJ_G0026412.1	169914619	169920710	1700003F12Rik	4591	925	208925	No_or_no_constitutive_exon
CGGTAGTACCTGACCTTCAGCCTGATGCTCTGATCCTCAATGGGATGCAGGT	171638172	171638350	171638400	171638348	-1	2	MGP_CBAJ_G0026448.1	171608936	171646388	Fer1l4	4591	925	208925	No_or_no_constitutive_exon
CAGTGGCCCGGCGCCTGGGTGTCCCTGTGGTCCATGACAAGGAGGGCAAGAT	172809131	172809462	172809512	172809460	-1	2	MGP_CBAJ_G0026468.1	172804072	172875846	Soga1	4591	925	208925	No_or_no_constitutive_exon
AAGACCAGGTTGAATGGGGGTTGGCAGGTGGTGGGGTTGAGTCTGGGAAGGG	174064585	174064697	174064535	174064587	1	2	MGP_CBAJ_G0015227.1	174063945	174064697	Gm20412	4591	925	208925	No_or_no_constitutive_exon
GCAAATGGTCATCTTAGTCTAAAAACATCTCTTAAACCTTGGGTTTGAAGCC	174646554	174646694	174646504	174646556	1	2	MGP_CBAJ_G0026492.1	174632496	174649758	Actr5	4591	925	208925	No_or_no_constitutive_exon
GCCCAAGCCTCTGCAAGGTGCTCTGTTCCTTCCCCCCTCGAGGGGCCCAGGT	179453175	179453267	179453125	179453177	1	2	MGP_CBAJ_G0026508.1	179428292	179470033	L3mbtl1	4591	925	208925	No_or_no_constitutive_exon
TGAGCAAGGATGGGGGTTGCCACTGGCTATCGTCTTTCCCGATGGGACAGAT	181640105	181640210	181640055	181640107	1	2	MGP_CBAJ_G0026574.1	181634333	181642298	Ctsa	4591	925	208925	No_or_no_constitutive_exon
TGGTGGGAACCTGGTCGCTTCTAAAGCAGTTTTTCTTATTCTGGGGGAAGCA	185438077	185438131	185438181	185438129	-1	2	MGP_CBAJ_G0026615.1	185420241	185456434	Fam65c	4591	925	208925	No_or_no_constitutive_exon
GGGCAGCAGATAGACCGCCTCCAATTGCTGTCTGTGGTGTTTGCAGGGAGCA	186180321	186180521	186180571	186180519	-1	2	MGP_CBAJ_G0026623.1	186177259	186318316	Atp9a	4591	925	208925	No_or_no_constitutive_exon
AGCATGAATAATAATATTGTTTTGTATGTTTGTGTTTCTTGGGAATCTAGGT	197019417	197019623	197019673	197019621	-1	2	MGP_CBAJ_G0026669.1	197009804	197084691	None	4591	925	208925	No_or_no_constitutive_exon
TGTGTGTCTGTCTGCTCGTTCTGTCCGCTGGTCCGTTATCCTGGGAACAGTC	200080434	200080658	200080708	200080656	-1	2	MGP_CBAJ_G0026703.1	200067670	200130277	Kcnq2	4591	925	208925	No_or_no_constitutive_exon
GGCCGATGCCCCCGGTACACACATTGACATCTCTCAGGGTGCCAGAACAGGA	200390586	200390680	200390730	200390678	-1	2	MGP_CBAJ_G0026713.1	200381697	200391343	Arfrp1	4591	925	208925	No_or_no_constitutive_exon
AACATTGCATTAATAAATTGAGTAGTTGTCTTCTTTTTGGGAATTAGAAGTA	2374274	2374402	2374224	2374276	1	3	MGP_CBAJ_G0026737.1	2178864	2393529	Zfhx4	4591	925	208925	No_or_no_constitutive_exon
TGTAACATTGCATTAATAAATTGAGTAGTTGTCTTCTTTTTGGGAATTAGAA	2374271	2374402	2374221	2374273	1	3	MGP_CBAJ_G0026737.1	2178864	2393529	Zfhx4	4591	925	208925	No_or_no_constitutive_exon
ATGTTTATAATGAAGTGAAATAATTGGTGTTTTGTGTTTGGGGTATACAGAA	12681470	12681645	12681420	12681472	1	3	MGP_CBAJ_G0026764.1	12657010	12698171	Lrrcc1	4591	925	208925	No_or_no_constitutive_exon
TACTTACGTCTGTTTGATCTGGGTTGTTTCAACCTGTTTTGGGGAAACAGGC	28245201	28245389	28245151	28245203	1	3	MGP_CBAJ_G0026807.1	28222257	28263998	Slc2a2	4591	925	208925	No_or_no_constitutive_exon
AGGGCTATATTGCTAAATAATGTTTTCTTGCACCTTCTTGGGAAAGACAGCT	29733344	29735780	29733294	29733346	1	3	MGP_CBAJ_G0003637.1	29704164	29740423	Mecomos	4591	925	208925	No_or_no_constitutive_exon
AGGAATACTTCAATTATTGTTGTACATTATTAATACTGTTGCCGGGCAAGAT	33117228	33117388	33117438	33117386	-1	3	MGP_CBAJ_G0026837.1	32972120	33189466	Pex5l	4591	925	208925	No_or_no_constitutive_exon
CTAGTGTGTAGTGGTTTTAACTAATTGCCTTTAACTGTTCTGGGGTACAGGA	37327921	37328072	37327871	37327923	1	3	MGP_CBAJ_G0026856.1	37300072	37513817	4932438A13Rik	4591	925	208925	No_or_no_constitutive_exon
TGAACTTCTGACCCTCCTATCTCCATCTCTCCTGAATGCTGGGATTACAGGC	39018116	39018261	39018311	39018259	-1	3	MGP_CBAJ_G0006071.1	39015657	39034588	Gm43536	4591	925	208925	No_or_no_constitutive_exon
AGCCTCTTCTAATATTGAACTATCCACATAGGAAACTATAATAGGGGTAGGA	53333332	53333356	53333406	53333354	-1	3	MGP_CBAJ_G0026886.1	53321025	53420596	Elf2	4591	925	208925	No_or_no_constitutive_exon
TCAGATTCTGATTAACTGTAATTTTTTTCTTCTTTGTTTTGGGTGGCCAGCC	60696857	60697050	60697100	60697048	-1	3	MGP_CBAJ_G0026925.1	60693578	60699763	Pfn2	4591	925	208925	No_or_no_constitutive_exon
AAGGAAGGAAGGAAGGAAGGAAGGAAGGAAGGAAACCAGGGAAGGAGGAGGG	61563541	61563632	61563682	61563630	-1	3	MGP_CBAJ_G0026930.1	61552560	61583847	Erich6	4591	925	208925	No_or_no_constitutive_exon
TTCTTTTCCCTTTTCAAATCCACCTTCCTGTTGCAATGCATGATGGGCAGGC	63835196	63835232	63835146	63835198	1	3	MGP_CBAJ_G0026946.1	63674129	63842107	Mbnl1	4591	925	208925	No_or_no_constitutive_exon
GTAATCCACAGACACACTCCATTGGTGAAAGCCAATGACCGGGAGCTGAGCT	67630751	67631879	67631929	67631877	-1	3	MGP_CBAJ_G0026959.1	67629841	67655271	None	4591	925	208925	No_or_no_constitutive_exon
CTCAATGATGTAAGATGTTGACTTTCTCTTTCTTTTCTGGGGGATGCTAGTC	91801602	91801681	91801552	91801604	1	3	MGP_CBAJ_G0027040.1	91728675	91812272	Gatb	4591	925	208925	No_or_no_constitutive_exon
TCAAGCAGCTCTGCTTGCCTCCTGATTTCTTTTTCTTGCCATTGGGACAGGG	94161661	94161888	94161611	94161663	1	3	MGP_CBAJ_G0027056.1	94026862	94164351	Arhgef11	4591	925	208925	No_or_no_constitutive_exon
TCATCAGCCCACACTTAGGTTCTAATGCCCCTCCGTACCCTGGGTGGCAGGT	94219454	94219597	94219647	94219595	-1	3	MGP_CBAJ_G0027059.1	94206775	94226301	Ntrk1	4591	925	208925	No_or_no_constitutive_exon
AGGCCAGGCTCCGAGAGAGCGAGCAAGCCCGGGCCCTGCTGGAGCGGGAGGC	95291391	95291538	95291341	95291393	1	3	MGP_CBAJ_G0027093.1	95254768	95296856	Arhgef2	4591	925	208925	No_or_no_constitutive_exon
ATCACATGACCCCCTAGGTTTAACCTTGCCTTTCATTTCTGGGCAGGTAGTC	95632300	95632366	95632416	95632364	-1	3	MGP_CBAJ_G0027099.1	95624022	95633442	Msto1	4591	925	208925	No_or_no_constitutive_exon
TCCTTTCTCCGCCATCTTTATCTTGTTCCATTCTCCTTGATGGGCTAAAGAG	96170755	96170956	96171006	96170954	-1	3	MGP_CBAJ_G0027124.1	96162735	96179793	Zbtb7b	4591	925	208925	No_or_no_constitutive_exon
TTGCAGACAGTGGAGGAACGCCGCACTGTGGTAGACAGTGAGGGCCGGAGGG	96892545	96892592	96892642	96892590	-1	3	MGP_CBAJ_G0027139.1	96891868	96895991	Hax1	4591	925	208925	No_or_no_constitutive_exon
TCTAATGATCATGTTTTACTGTCTTCCCTCCTGTTCTCCTGGGATAGCAGTC	96899489	96899684	96899734	96899682	-1	3	MGP_CBAJ_G0027140.1	96897350	96952223	Ubap2l	4591	925	208925	No_or_no_constitutive_exon
TTGAACTCAGAAATCCGCCTGCCTCTGCCTCCCGAGTGCTGGGATTAAAGGT	96958417	96958510	96958367	96958419	1	3	MGP_CBAJ_G0036589.1	96956845	96958510	Gm16540	4591	925	208925	No_or_no_constitutive_exon
AACCGATGTTAGTGATGTGTCTGCTTATCTCTTGTCATTTCTGGGGACAGTG	97207630	97207700	97207580	97207632	1	3	MGP_CBAJ_G0027150.1	97204067	97219542	Dennd4b	4591	925	208925	No_or_no_constitutive_exon
CAAATGGACCTTTCGCTCTAATATGTACTCTTAATCCTGCTGGGGTATAGAG	97207870	97208040	97207820	97207872	1	3	MGP_CBAJ_G0027150.1	97204067	97219542	Dennd4b	4591	925	208925	No_or_no_constitutive_exon
TGTCCTGAATCTGGTTTATAATTCACTTCCATCTTTGTGGGAATGGGTAGGT	97456142	97456296	97456346	97456294	-1	3	MGP_CBAJ_G0027158.1	97455180	97458539	S100a1	4591	925	208925	No_or_no_constitutive_exon
GGCAGCAGTGGTGGCAGCAGTGGCTGCTGTGGCAGCAGTGGGGGCAGCAGAG	100007021	100007241	100006971	100007023	1	3	MGP_CBAJ_G0027198.1	100003444	100007241	Lce1c	4591	925	208925	No_or_no_constitutive_exon
GGGCCGCCCCAATGAAGGAGCCAGATGCCATCAAGCTGTTTGTGGGGCAGAT	102145043	102145149	102144993	102145045	1	3	MGP_CBAJ_G0027235.1	102144330	102158085	Celf3	4591	925	208925	No_or_no_constitutive_exon
GATACTGTATGGAAGAAATGATAACTGTTTCCCAATCCTACCGAGGGCAGAA	103882943	103883099	103883149	103883097	-1	3	MGP_CBAJ_G0027279.1	103878774	103886808	BC028528	4591	925	208925	No_or_no_constitutive_exon
ATGACGATGAGGATGAAGCTGGCTCAGAAGTGGGAGAGGGAGAAGAGGAGGT	103964956	103964992	103964906	103964958	1	3	MGP_CBAJ_G0027282.1	103950067	103974307	Anp32e	4591	925	208925	No_or_no_constitutive_exon
AGGCTACACAAAGAAACCCTGTCTGGAGAGAGAGGGAAAGAGAGGGGAAGGG	104309008	104309857	104309907	104309855	-1	3	MGP_CBAJ_G0015255.1	104309006	104310665	Gm20627	4591	925	208925	No_or_no_constitutive_exon
TTGGCTTCAGGATGCCTTTATTCCGATAACTTTTCTTTGTGGGATGGTAGGT	105045322	105045519	105045272	105045324	1	3	MGP_CBAJ_G0027313.1	105011356	105059066	Pdzk1	4591	925	208925	No_or_no_constitutive_exon
CTGCGTGTGATAGTGCAGACCTGTAACCTCAGTAGAGATGGGAGGATCAGAA	110845066	110847948	110845016	110845068	1	3	MGP_CBAJ_G0036608.1	110845066	110847948	4632404M16Rik	4591	925	208925	No_or_no_constitutive_exon
ACCTCTGTGTGTCTCTCTGTCCTGCCCTGCCCGCCTCATGCTGAGGGCAGGC	112498008	112498357	112497958	112498010	1	3	MGP_CBAJ_G0027370.1	112487881	112560961	Syt6	4591	925	208925	No_or_no_constitutive_exon
GGAAGAACTCAGTGTTTGACCTTAGGAGTATAGTTCTGTTGGCAGGGCAGGG	115063516	115063614	115063664	115063612	-1	3	MGP_CBAJ_G0027400.1	115060194	115073523	I830077J02Rik	4591	925	208925	No_or_no_constitutive_exon
AGTGGCCAGTGCTCTGAGTCAGGATCACTTGGCCCAGGAGAGGGCATGAGGC	116874092	116874159	116874209	116874157	-1	3	MGP_CBAJ_G0027426.1	116874084	116930732	Slc6a17	4591	925	208925	No_or_no_constitutive_exon
CAAGGTTTTTATAACCGTCTAGTCAAGGCCATGGGTTGTTGGGGGTCTAGGA	117336287	117336408	117336237	117336289	1	3	MGP_CBAJ_G0027433.1	117329678	117348600	Eps8l3	4591	925	208925	No_or_no_constitutive_exon
CTTATCTGGGGTGGGCTGCTGAGGGTGAGTCTGGGCTGTGAGGGCTGCAGGT	117365483	117365584	117365634	117365582	-1	3	MGP_CBAJ_G0039903.1	117362477	117368165	None	4591	925	208925	No_or_no_constitutive_exon
GTTCGATGTAAAATGAGAATGATATTGTGTTGCATCCTTTGGGAATCTAGGT	118821333	118821501	118821283	118821335	1	3	MGP_CBAJ_G0027470.1	118780121	118828574	Slc25a24	4591	925	208925	No_or_no_constitutive_exon
ACATATCTCCTCTTTCTGTCAGCAAGTATTTGGGGGCAAGTAAGGGAAAGTG	133252493	133252556	133252606	133252554	-1	3	MGP_CBAJ_G0039908.1	133252493	133378853	None	4591	925	208925	No_or_no_constitutive_exon
TCGAACTCAGAAATCCGCCTGCCTCTGCCTCCCGAGTGCTGGGATTAAAGGT	137988569	137990735	137988519	137988571	1	3	MGP_CBAJ_G0001206.1	137985568	137990735	None	4591	925	208925	No_or_no_constitutive_exon
GAGGTCACTCCTGACCCTTGTGTCTCCTCTCTCAAACCTTTGTGGGACAGCT	155995793	155995987	155995743	155995795	1	3	MGP_CBAJ_G0027618.1	155977987	156000051	Gbp7	4591	925	208925	Yes
GTGTTGTTTTCCCCCATTCCCCCCTCCGTGGCCAAGTGTCGATTGGGCAGAG	157809282	157811373	157811423	157811371	-1	3	MGP_CBAJ_G0036644.1	157809282	157811373	Gm43445	4591	925	208925	No_or_no_constitutive_exon
CATAAAAGTTATAATGTATTTGTTTTTGTTTGCTTGTTGTGGGGATGTAGAT	158557140	158557377	158557427	158557375	-1	3	MGP_CBAJ_G0027631.1	158549842	158579207	Clca3b	4591	925	208925	No_or_no_constitutive_exon
CTGGCATCCACGTGCTGAAGATAATGTGGAAGTGGCTAGGGGAAATGCAGGT	158824603	158824766	158824816	158824764	-1	3	MGP_CBAJ_G0027632.1	158823863	158852850	Clca1	4591	925	208925	No_or_no_constitutive_exon
TTTCCTCTTTTTCTTCACTCTCTCTCTCTCTTTTCTTCTGGGGACCTAAGGG	158906782	158907013	158907063	158907011	-1	3	MGP_CBAJ_G0027633.1	158890607	158919954	Clca2	4591	925	208925	No_or_no_constitutive_exon
GGCCTCCACTTACGGGTCGCTGTTTGTTTTTCCCGCCTGGGTGATAACAGGC	339766	339866	339916	339864	-1	4	MGP_CBAJ_G0027699.1	335888	340240	Rps20	4591	925	208925	No_or_no_constitutive_exon
AAAGTCTCTCTTGTCCACTTGGCTGTCTCGAATGATATTCATGGGAAGAGGA	3105651	3105921	3105971	3105919	-1	4	MGP_CBAJ_G0003775.1	3098006	3108040	None	4591	925	208925	No_or_no_constitutive_exon
TCTGGAGACAGGAACGAGACTTTAAGCCTTTTCTTCCTTCTTGGGAACAGAT	5795821	5795905	5795771	5795823	1	4	MGP_CBAJ_G0027715.1	5650821	5838013	Chd7	4591	925	208925	No_or_no_constitutive_exon
GCTGAGTGATGGTGGCCCATGCCTTTAGATTCAGCACTTGGGAGGCAGAGGC	20189480	20190779	20189430	20189482	1	4	MGP_CBAJ_G0027764.1	20112191	20190779	Usp45	4591	925	208925	No_or_no_constitutive_exon
AGAATGGAGTTGGGGTAACTGGGCTCGTCCATATTCTTTCACGGGAACAGAC	23614100	23614454	23614050	23614102	1	4	MGP_CBAJ_G0027772.1	23609051	23615970	Ndufaf4	4591	925	208925	No_or_no_constitutive_exon
ATCTGAGAAGTTAGTTTTGCTGCTTGTGTGTTTAGGGGGAAAAGAAGAAGAG	32406985	32407152	32406935	32406987	1	4	MGP_CBAJ_G0027783.1	32304961	32441562	Mdn1	4591	925	208925	No_or_no_constitutive_exon
TGTGCTGTCTCTTTGTGAAGTCTGTGATTGCTTTTGGCTTGGGTGCACAGGT	40797913	40798030	40797863	40797915	1	4	MGP_CBAJ_G0027810.1	40760839	40823135	Aco1	4591	925	208925	No_or_no_constitutive_exon
GGGATAATGGGAAGATACTTGCTGACTTGGGTGGTGGTCTCTGGGGGCAGGC	43955715	43955865	43955915	43955863	-1	4	MGP_CBAJ_G0027861.1	43954275	43962363	Fancg	4591	925	208925	No_or_no_constitutive_exon
TAGAGTCCGAAGGGACACGAGAGTCAGCTATTAATGTGGCAGAGGGGAAGAA	43986239	43986300	43986350	43986298	-1	4	MGP_CBAJ_G0027863.1	43984440	43988456	Stoml2	4591	925	208925	No_or_no_constitutive_exon
GGGGGGCGGGGGTCTGAAGCTCTAAAGCTAACCTGCTGCTCTGGGGACAGGA	44529660	44529768	44529818	44529766	-1	4	MGP_CBAJ_G0027876.1	44523548	44565521	Tln1	4591	925	208925	No_or_no_constitutive_exon
GAGGACAGTGAGAGGTGAAGTAGCCTGACAATTCCAAGCCGAGAAGGGAGGA	44651482	44651795	44651845	44651793	-1	4	MGP_CBAJ_G0003797.1	44651482	44661579	Gm12473	4591	925	208925	No_or_no_constitutive_exon
TCTGGGAGGAGCCCTGGATTAAACTAGAGGTTTGGCTCCTATGGGGAGAGCC	44674561	44674663	44674713	44674661	-1	4	MGP_CBAJ_G0027883.1	44674275	44679219	Hint2	4591	925	208925	No_or_no_constitutive_exon
AAACTCTTGGGGTCATCTGGGTTTCCCTGTGGACTCAGGGCATAACAGAGAA	44863510	44863705	44863755	44863703	-1	4	MGP_CBAJ_G0012442.1	44863510	44864870	None	4591	925	208925	No_or_no_constitutive_exon
AGGTGTTCCTAAAATGGGTAATCAAAACTGTTTTCCTGTCTGGGGTGGAGCT	45141841	45142068	45142118	45142066	-1	4	MGP_CBAJ_G0027897.1	45131034	45189182	Gne	4591	925	208925	No_or_no_constitutive_exon
GCTTTGATTTCTTTCTATAAAAAATTATTTATTGGGGTGGGGACAACAAGGA	49944713	49945006	49944663	49944715	1	4	MGP_CBAJ_G0027939.1	49943713	50117108	Invs	4591	925	208925	No_or_no_constitutive_exon
CCTTTCTCTGTTCTTCTCCCTTCGTTTTACATTTTGGGATGGGTCTGAAGAC	62404301	62404454	62404504	62404452	-1	4	MGP_CBAJ_G0028001.1	62290555	62433023	Susd1	4591	925	208925	No_or_no_constitutive_exon
GTGGCAGCAAAGTCTGAAACAGCCTGCTTCAAGGCTGGGGGAGGCTACAGTT	65363713	65364266	65363663	65363715	1	4	MGP_CBAJ_G0003812.1	65354790	65364266	Gm12910	4591	925	208925	No_or_no_constitutive_exon
CTGTGTCTGAACGGGCGTGTCTGTGCATTTCTTGGTAACCTCGGGAGCAGAC	76321848	76321865	76321915	76321863	-1	4	MGP_CBAJ_G0028049.1	76278859	76365686	Tle1	4591	925	208925	No_or_no_constitutive_exon
AATATCAATTCCAAATGTTATAGTAACGTATACTTTTTTAAATTGGGCAGCT	107112550	107112762	107112500	107112552	1	4	MGP_CBAJ_G0028147.1	107095873	107189106	Efcab7	4591	925	208925	No_or_no_constitutive_exon
TCTCTTCCTTTGCATCCTTTGCTACTCCCTCCCTTCCCTGGCTGGGATAGAC	112565297	112565336	112565247	112565299	1	4	MGP_CBAJ_G0028174.1	111411671	112637814	Dab1	4591	925	208925	No_or_no_constitutive_exon
TCATGCTGGGGTCCTCACGTTCTCTGCTTCTCTTCCTTCTTGGGGATCAGGA	114526777	114526969	114527019	114526967	-1	4	MGP_CBAJ_G0028183.1	114507249	114535105	Pcsk9	4591	925	208925	No_or_no_constitutive_exon
GTTAACCCAGGAACTGTTCTCCTCACTCCCACAATGGCTGCCATGGGAAGAT	114522453	114522587	114522637	114522585	-1	4	MGP_CBAJ_G0028183.1	114507249	114535105	Pcsk9	4591	925	208925	No_or_no_constitutive_exon
CTCGAACTCAGAAATCCTCTGCCTCTGCCTCCCGAGTGCTGGGATTAAAGGC	116905581	116905948	116905531	116905583	1	4	MGP_CBAJ_G0036655.1	116902899	116905948	Gm12737	4591	925	208925	No_or_no_constitutive_exon
TTATTGTACCAGAGCAACAGGAATAATTCAGGATTGTTGTGGGCAAACAGGT	117621774	117622016	117622066	117622014	-1	4	MGP_CBAJ_G0028232.1	117502407	117673052	Osbpl9	4591	925	208925	No_or_no_constitutive_exon
TCTTTCTCTCCACCCCCATCTTTCCTGGAAACTCGCTTTGGGCGCGGCAGAC	123425723	123425871	123425673	123425725	1	4	MGP_CBAJ_G0028258.1	123422630	123440212	Tal1	4591	925	208925	No_or_no_constitutive_exon
CTAGAATCTAATTTATTTCCTCTTCTTTGAATATGACTACTGGGAAACAGCG	125913041	125913181	125912991	125913043	1	4	MGP_CBAJ_G0028304.1	125864683	125940912	Eif2b3	4591	925	208925	No_or_no_constitutive_exon
ACTGAGTGTCCAGGCTCTAACTCCCACTCCCACTCCCCTGACCAGGGCAGAG	125967374	125967517	125967324	125967376	1	4	MGP_CBAJ_G0028305.1	125953234	125975330	Ptch2	4591	925	208925	No_or_no_constitutive_exon
TTTCTCTTTCCTCATCTTTATGCTTCTGTCCTGTTTTTCGGGGGTTGCAGAG	127412414	127412493	127412543	127412491	-1	4	MGP_CBAJ_G0028328.1	127379619	127434023	Szt2	4591	925	208925	No_or_no_constitutive_exon
GTTTCTTTGGAAAGTCAGTTATGTCAATGACATTTTGCTGGGGCACACAGGT	128457594	128458318	128458368	128458316	-1	4	MGP_CBAJ_G0028361.1	128444726	128470936	Ppih	4591	925	208925	No_or_no_constitutive_exon
TTTTGATTGTTTGTTTTGTTTTGTTTTTTGCTGTTGTTTTGGGCAAGCAGCA	133017564	133017688	133017738	133017686	-1	4	MGP_CBAJ_G0028403.1	132905293	133267010	Macf1	4591	925	208925	No_or_no_constitutive_exon
GTCCTACCCAAGAGCAACCCTGTCACCTGTTCCTTAACATTGGGCCAAAGGT	134474008	134474136	134473958	134474010	1	4	MGP_CBAJ_G0028415.1	134412309	134477281	Inpp5b	4591	925	208925	No_or_no_constitutive_exon
GCTTCTGGTCTGCTTTTATGACCCCATCTATTCTGTGTGTGGGTTGACAGCT	135825829	135825997	135825779	135825831	1	4	MGP_CBAJ_G0028431.1	135808519	135840909	Oscp1	4591	925	208925	No_or_no_constitutive_exon
GGGTGAGTTTGAGATCACAGAGCAGCTGGAGCAGAACACCAGTAAGGGAGAC	135837143	135837178	135837093	135837145	1	4	MGP_CBAJ_G0028431.1	135808519	135840909	Oscp1	4591	925	208925	No_or_no_constitutive_exon
AGCATTTTTCATGGAATTTCTGTAACCTTCATTTTTCTTGTTGGGAACAGGT	136137134	136137222	136137272	136137220	-1	4	MGP_CBAJ_G0028442.1	136098823	136200513	Ago3	4591	925	208925	No_or_no_constitutive_exon
TGTAACCATTGCTCTCTGTCCTTTCACTTCCTTTGGGGGCGGGGACCCAGGT	139255203	139255602	139255652	139255600	-1	4	MGP_CBAJ_G0028475.1	139245007	139258876	Hpca	4591	925	208925	No_or_no_constitutive_exon
GGGTTTAAGTCAGCAAAGCCTCGTTGGTGGCTCCAATTGTGGCTGGGTAGCT	139469890	139470250	139470300	139470248	-1	4	MGP_CBAJ_G0028481.1	139467474	139497935	Rbbp4	4591	925	208925	No_or_no_constitutive_exon
ACATTCAGGTTTTAGAAGACCACCTAGAAGGAAGGAGCTGGGTAGAACAGGT	139625672	139625986	139626036	139625984	-1	4	MGP_CBAJ_G0028484.1	139625168	139641935	Zbtb8b	4591	925	208925	No_or_no_constitutive_exon
GCCATGCCTTGACTCTCATGCCTTGACTCTCCTCTCCTTAGGGGCCACAGGG	140502910	140502952	140502860	140502912	1	4	MGP_CBAJ_G0028504.1	140452494	140512903	Col16a1	4591	925	208925	No_or_no_constitutive_exon
CCCCTCCCCCTGCCCCGCCCTACCTCTGATGTTGTGTCCCTGTGGGGCAGGC	140552571	140552815	140552865	140552813	-1	4	MGP_CBAJ_G0028506.1	140547123	140556318	Hcrtr1	4591	925	208925	Yes
GAACTTTAGAAAATGTGACCTAGTCTACAGAAGTTGGTCTTTGGGGGCAGGT	141382936	141383034	141383084	141383032	-1	4	MGP_CBAJ_G0006422.1	141379975	141391112	A930031H19Rik	4591	925	208925	Yes
ACTGTGAACCCCAAGTGTGAGAATCATTTTATCTTTCTTTGGCAGGGCAGTT	142119707	142119847	142119897	142119845	-1	4	MGP_CBAJ_G0006424.1	142094595	142124787	Gm12962	4591	925	208925	No_or_no_constitutive_exon
CTTGGGCCTGTGACAATCCACAAGGCTGAATCACAGCCCCTGGGGTTGAGGT	142220085	142220408	142220458	142220406	-1	4	MGP_CBAJ_G0028519.1	142220084	142300164	Ptpru	4591	925	208925	No_or_no_constitutive_exon
TGGCTTGTTTGTGAGCACCTTTTCAATGACTTGGTGTCTTGGGTGTGTAGCC	142494286	142494496	142494546	142494494	-1	4	MGP_CBAJ_G0028523.1	142407115	142571329	Epb41	4591	925	208925	No_or_no_constitutive_exon
AGGGCGTCGCGGACGGCATGTGACCACTCCGGCGCGGGAAGGCGCGGGAGGG	145772687	145773509	145773559	145773507	-1	4	MGP_CBAJ_G0028594.1	145617322	145774033	Man1c1	4591	925	208925	No_or_no_constitutive_exon
CTCTTCCCTCCCAGACACCCTGAAGTCTCCTTTGCATGTCTGAGGGGCAGGA	147629071	147629181	147629021	147629073	1	4	MGP_CBAJ_G0028624.1	147590051	147640405	Asap3	4591	925	208925	No_or_no_constitutive_exon
TTATTGGTATGAGTTGACTTTTTTCTTTTTTCTTCTCTTGGGGAACCTAGAA	148108933	148109365	148108883	148108935	1	4	MGP_CBAJ_G0028632.1	148106260	148109365	4930549C01Rik	4591	925	208925	No_or_no_constitutive_exon
AGGCCTGATTGGAGCTGGAGACTGAGCCATGGCCTTGGGTCTGGGGACAGGT	149505518	149505560	149505468	149505520	1	4	MGP_CBAJ_G0028648.1	149435607	149517512	Rap1gap	4591	925	208925	No_or_no_constitutive_exon
CCTTGGGAGAGTCTTGTCTTGATGCTTTTCTCTTCCTCCTTGGGAAACAGCT	150110732	150110892	150110682	150110734	1	4	MGP_CBAJ_G0028652.1	150086564	150118222	Hp1bp3	4591	925	208925	No_or_no_constitutive_exon
GCTGTTCGGCTGGGGGAAGCCCGGCCCCGCGGCGGCCTGGGGCCGCGGAGAG	150227456	150227713	150227763	150227711	-1	4	MGP_CBAJ_G0028656.1	150209524	150227931	Pink1	4591	925	208925	No_or_no_constitutive_exon
GGCACTTAGGGAACTTTCCGGAAGAGGAGAGTCCCATCGCACCGGGAAAGGT	150578667	150578882	150578932	150578880	-1	4	MGP_CBAJ_G0028661.1	150535261	150605475	Vwa5b1	4591	925	208925	No_or_no_constitutive_exon
GAGGTCATCCCTAGGGTGGAAGTCTGACACTTGGCCCCCTGGGATTGCAGGA	151579888	151580017	151579838	151579890	1	4	MGP_CBAJ_G0028679.1	151470105	151614396	Ubr4	4591	925	208925	No_or_no_constitutive_exon
CTGTTGGTCTGAGCAGAGGTCCTCCTCTTGCCTCTCTGTTGGGGATACAGGA	153361872	153361993	153362043	153361991	-1	4	MGP_CBAJ_G0028697.1	153356398	153403328	Crocc	4591	925	208925	No_or_no_constitutive_exon
AGAGAAGCCTTATTTGTGTGACAAGTGTGGCCGTGGTTTCAACCGGGTAGAC	153921449	153921608	153921399	153921451	1	4	MGP_CBAJ_G0028710.1	153894033	153922981	Zbtb17	4591	925	208925	No_or_no_constitutive_exon
CTGCTGGTTGTGGACTATGCCACCTGCTCCAGCGCTAGCTGGTGGGGAAGCT	154391315	154391373	154391423	154391371	-1	4	MGP_CBAJ_G0028722.1	154384209	154416981	Ctrc	4591	925	208925	No_or_no_constitutive_exon
TTTATATTGTCGGAATTTCTGTATCTACAGTTTTGTTGGGAATATATAAGTT	156573942	156574414	156573892	156573944	1	4	MGP_CBAJ_G0028736.1	156571311	156574414	None	4591	925	208925	No_or_no_constitutive_exon
ATTAGACTGTTATCACTATTAAGCTGTATCTCTTTCTTGGGGAGGTCCAGTA	157041385	157041625	157041335	157041387	1	4	MGP_CBAJ_G0028738.1	157041219	157045852	None	4591	925	208925	No_or_no_constitutive_exon
ATTAGACTGTTATCACTATTAAGCTGTATCTCTTTCTTGGGGAGGTCCAGTA	157080026	157080217	157079976	157080028	1	4	MGP_CBAJ_G0028739.1	157079860	157084493	None	4591	925	208925	No_or_no_constitutive_exon
TTTGTCCCTGGGCCTGCTGGACAGGTGGTTAGTGGGGCCTGGGCTGGCAGGC	161609925	161610068	161610118	161610066	-1	4	MGP_CBAJ_G0028773.1	161593448	161627621	Mfn2	4591	925	208925	No_or_no_constitutive_exon
TGGCCAGAGAGGATCCCATGTCCCTGACTCAGTGGGCCGGTGGGGGGCAGGT	162043678	162043792	162043842	162043790	-1	4	MGP_CBAJ_G0028786.1	162025766	162079020	Ptchd2	4591	925	208925	No_or_no_constitutive_exon
TGAGTCCGCAACTCACTGAGTGCCTGGGCCTGTGTGTCTCCTTGGGAAAGGG	162038302	162038429	162038479	162038427	-1	4	MGP_CBAJ_G0028786.1	162025766	162079020	Ptchd2	4591	925	208925	No_or_no_constitutive_exon
CTTGAACTCTTGCTCCTCCCGCTCCCATCTCATGTGTGCTGGGGTTACAGCA	165286155	165286409	165286105	165286157	1	4	MGP_CBAJ_G0028822.1	165267298	165302445	Tnfrsf9	4591	925	208925	No_or_no_constitutive_exon
GCTGGGTAGCCACGCGATTGTCCTGAAACACATCCCTTCCTGGGGTGCAGGG	166613769	166613906	166613719	166613771	1	4	MGP_CBAJ_G0028835.1	166596485	166624961	Plekhg5	4591	925	208925	No_or_no_constitutive_exon
CCTGAGCCTGGCACACACAGGCTCATCTTTGTCATCTTTGTGGGGGACAGTC	169804315	169804435	169804265	169804317	1	4	MGP_CBAJ_G0028864.1	169775519	169806612	Mmel1	4591	925	208925	No_or_no_constitutive_exon
TGGATCTGACTGGACACTGACCAGTTATGTGTGGGCTTGGGCTGGGGCAGGG	169893182	169893264	169893132	169893184	1	4	MGP_CBAJ_G0028868.1	169885178	169901951	Pank4	4591	925	208925	No_or_no_constitutive_exon
AGCCTCTGAGGTCATGGCCTTCTCCCACTCCTCTTGTCTTGGGACCACAGGT	169923126	169923298	169923348	169923296	-1	4	MGP_CBAJ_G0028869.1	169904082	169981111	Plch2	4591	925	208925	No_or_no_constitutive_exon
TTCCCAGGCCCCCTAACTGCCGCCCTTGGTTTCTCTCGGAGGGAAGTAAGAG	170215704	170215806	170215654	170215706	1	4	MGP_CBAJ_G0028874.1	170214971	170221840	Faap20	4591	925	208925	No_or_no_constitutive_exon
GTGCTTCCCAGGCCCCCTAACTGCCGCCCTTGGTTTCTCTCGGAGGGAAGTA	170215700	170215806	170215650	170215702	1	4	MGP_CBAJ_G0028874.1	170214971	170221840	Faap20	4591	925	208925	No_or_no_constitutive_exon
CAGGTACAATGTGGGCTGAAGACCACCGTCTTTGCCTTTTTGTGGGACAGCC	170803134	170803300	170803350	170803298	-1	4	MGP_CBAJ_G0028889.1	170785663	170810340	Atad3a	4591	925	208925	No_or_no_constitutive_exon
TTCTTACTTCGCAGACGGTGGCAGGGTACACCATTCCTCCGGGACATCAGGT	1105423	1105556	1105606	1105554	-1	5	MGP_CBAJ_G0028930.1	1095481	1124123	Cyp51	4591	925	208925	No_or_no_constitutive_exon
TTTGTGATAATCCCAAAACTTCTGCTCATGTCAATGCTTGGCGTGGGAAGAA	2862184	2862223	2862273	2862221	-1	5	MGP_CBAJ_G0028936.1	2852289	2946038	Cfap69	4591	925	208925	No_or_no_constitutive_exon
ATGCATTCCTAAAAGCCCATGTTCATGGAGCTCTGTCTTCCTGGGAACAGGC	15868061	15868205	15868255	15868203	-1	5	MGP_CBAJ_G0039961.1	15866447	15876825	None	4591	925	208925	No_or_no_constitutive_exon
ATACCAGAGCTTCCAGGTATCTAACTGTGATTCTTCTGCCCTTGGGAAAGGC	21266912	21267118	21267168	21267116	-1	5	MGP_CBAJ_G0028989.1	21123930	21632446	Reln	4591	925	208925	No_or_no_constitutive_exon
GAGAGCATTTATACAAGATTTAAATTATTGAAATTCTCTCCTGGGAGTAGCA	21815805	21815896	21815946	21815894	-1	5	MGP_CBAJ_G0028990.1	21780463	21840477	Orc5	4591	925	208925	No_or_no_constitutive_exon
GCTCTCTCTCTCTCCTTTCTCTCCTAACTATTGATATGGGGTGAAAACAGGG	23431220	23431350	23431400	23431348	-1	5	MGP_CBAJ_G0028998.1	23430684	23574502	Fam126a	4591	925	208925	No_or_no_constitutive_exon
TCAAAGTCCCATTCACACCCCTATGACCTGCCTTCATCTGTTGGGAACAGGT	24257887	24258297	24258347	24258295	-1	5	MGP_CBAJ_G0029016.1	24224696	24259752	Smarcd3	4591	925	208925	No_or_no_constitutive_exon
GTCTTAAGTAAAATTGCCTTTAAATTGTCTTTGGTTTTTGTGGGAGCCAGGT	30433962	30434127	30433912	30433964	1	5	MGP_CBAJ_G0029051.1	30406424	30441202	Hadhb	4591	925	208925	No_or_no_constitutive_exon
TGACGTTTTGGGGGGTGATGTTAGCCTTGACCTTTGTTCTGGGCTGGCAGGT	31412566	31412806	31412516	31412568	1	5	MGP_CBAJ_G0029073.1	31391956	31419182	Cad	4591	925	208925	No_or_no_constitutive_exon
TGTTTCAGGGTGATGTTGTCGGTCTGGAGCGAGGTGGTGGGAAGACAGAGGT	31656505	31656600	31656650	31656598	-1	5	MGP_CBAJ_G0029088.1	31630762	31675900	Ift172	4591	925	208925	No_or_no_constitutive_exon
AAGCCCAAATGACCATTTACAGAATGCTTTGTTGTTGTGTGGGATGTCAGGC	31940509	31940614	31940459	31940511	1	5	MGP_CBAJ_G0029091.1	31920855	31956032	None	4591	925	208925	No_or_no_constitutive_exon
AATGAAGCACGAGATTGGAGAATTCCCTGTATTTTTCTTTGGGTCTAAAGAT	34702119	34702221	34702069	34702121	1	5	MGP_CBAJ_G0029121.1	34633468	34717247	Whsc1	4591	925	208925	No_or_no_constitutive_exon
TGTGGGTGGGCGTGGCCGGGGCATCACCAGTGGAACGGTTCGGGGTGCAGCC	34799975	34800152	34799925	34799977	1	5	MGP_CBAJ_G0029123.1	34799688	34801279	Gm1673	4591	925	208925	No_or_no_constitutive_exon
GGGCGAGGCAGGATGTGCTGCTGGATCACTTCTGTAGTCTGGGTGAGCAGTC	35099219	35099375	35099425	35099373	-1	5	MGP_CBAJ_G0029128.1	35054144	35154450	Zfyve28	4591	925	208925	No_or_no_constitutive_exon
TCTCTCCAGGTTGGGTGGTCCCAGGAGGCCCAGGGGTGCTGTGGGCGGAGCC	36004194	36004490	36004540	36004488	-1	5	MGP_CBAJ_G0003968.1	36004194	36005770	Gm43791	4591	925	208925	No_or_no_constitutive_exon
GGAATCGATGCCCCACAAGCATGTGGCTTTCTCTCCTGTGCACGGGGCAGGT	36377319	36377758	36377269	36377321	1	5	MGP_CBAJ_G0006508.1	36369850	36378532	4930478P22Rik	4591	925	208925	No_or_no_constitutive_exon
TCCTCTCTCTGGGTAGAGCTCACATGACCTCTTTTCCCACTGGGAATTAGGA	37886849	37887060	37886799	37886851	1	5	MGP_CBAJ_G0003971.1	37885240	37887060	Gm43701	4591	925	208925	No_or_no_constitutive_exon
GACCATGGTTGTGTTGTTTTCTCCTTCTCATCCACCCCCCGGGCGCAAAGCC	52559357	52559449	52559499	52559447	-1	5	MGP_CBAJ_G0029210.1	52462125	52567491	Adgra3	4591	925	208925	No_or_no_constitutive_exon
TAGAAGCATTTATTGTCTGCATTCATAAATAAAAGAGATGGGTGGCAAAGAC	55995611	55998986	55999036	55998984	-1	5	MGP_CBAJ_G0029221.1	55948985	56067852	Sel1l3	4591	925	208925	No_or_no_constitutive_exon
GCATTGGGATGACCCTGAAGAGTTAACAAGTGGCTTTAGCACGGGCTGAGCT	71813316	71813404	71813266	71813318	1	5	MGP_CBAJ_G0029260.1	71469714	71815929	Limch1	4591	925	208925	No_or_no_constitutive_exon
GTTTCTCCCCCCCCCCTCCCATTTTAATTCTTTTAAACTGGGACGTGTAGGT	72604544	72604618	72604668	72604616	-1	5	MGP_CBAJ_G0029266.1	72432641	72682545	Atp8a1	4591	925	208925	No_or_no_constitutive_exon
CAGCGAGGACCTGCGGGACGCCACCTCCTTGCTGGCGGCCGGCGAGGGAGGC	78324427	78324506	78324377	78324429	1	5	MGP_CBAJ_G0029287.1	78323796	78398298	Slain2	4591	925	208925	No_or_no_constitutive_exon
AGATGGTGGGCAAACTGTTTTGTTTTGTTTTTCTTTTGGGGGGGCACCAGGT	78498836	78499013	78499063	78499011	-1	5	MGP_CBAJ_G0029289.1	78435907	78745993	Fryl	4591	925	208925	No_or_no_constitutive_exon
ATCTGTCTGTCTCTCTCTCTCTCATGCTCTCTCTCCCACTGGTGGGGAAGGC	80296844	80296928	80296978	80296926	-1	5	MGP_CBAJ_G0029303.1	80280445	80404904	Lnx1	4591	925	208925	No_or_no_constitutive_exon
ATGACTATGCTAAAAGACTCTCTCTCTCTCTTTTTGGGGGATGGGGGTAGGA	82161325	82161446	82161496	82161444	-1	5	MGP_CBAJ_G0029312.1	82148429	82173077	Pdcl2	4591	925	208925	No_or_no_constitutive_exon
AGAGTACAGACTAACCAATGTCTTCTCTTCTTTTTCTGTCCTGGGAGAAGGA	82960885	82961080	82960835	82960887	1	5	MGP_CBAJ_G0029321.1	82954547	82961080	Arl9	4591	925	208925	No_or_no_constitutive_exon
AGACAAACTCCTTTCACCATAGTGTATTTGTTTTTGGTTTTGGGGTGCAGGG	94328036	94328185	94328235	94328183	-1	5	MGP_CBAJ_G0029345.1	94318270	94330019	Ugt2b1	4591	925	208925	No_or_no_constitutive_exon
ATGTGGATTAATACCTTCTTTTGATGAATTGTCCCTCTCTGGGTGTCAAGGA	105460938	105461022	105460888	105460940	1	5	MGP_CBAJ_G0029434.1	105275759	105720761	Fras1	4591	925	208925	No_or_no_constitutive_exon
ACGTCTCTGTTTTCCATTCTCTTCCCCTCATGCCCCTCTTAAACGGGAAGCT	108450543	108450623	108450673	108450621	-1	5	MGP_CBAJ_G0029447.1	108438648	108476452	None	4591	925	208925	Yes
GGCTCCAGAGAAATGGTACTTTTCGTGAAACCTATGTTTTCACAGGGCAGCC	109438133	109438208	109438083	109438135	1	5	MGP_CBAJ_G0004030.1	109420673	109441089	Tmem150cos	4591	925	208925	No_or_no_constitutive_exon
GAGCTTCATGTGTTTCGCAAATTGTATCTTATATCTTGGGTAAAACACAGGT	117110362	117110514	117110564	117110512	-1	5	MGP_CBAJ_G0029498.1	117108938	117211925	Hfm1	4591	925	208925	No_or_no_constitutive_exon
ATTAGAATAACTCCATCCTGTTTTCTTTTTATAATTTTGGGATTATAAAGAT	118699955	118700156	118699905	118699957	1	5	MGP_CBAJ_G0029517.1	118584733	118718303	Ccdc18	4591	925	208925	No_or_no_constitutive_exon
GTCTGTGTCTGGTCTGTACCTAACTTTGTATTTTCATCTTTTGGGGGCAGCT	119194560	119194672	119194722	119194670	-1	5	MGP_CBAJ_G0029527.1	119191866	119217399	Dgkq	4591	925	208925	No_or_no_constitutive_exon
ATGCAAGCATTTGTCCATGCTGTGTATGTGTGCTGGTGCTGGTGGGGTAGGG	124492918	124493136	124493186	124493134	-1	5	MGP_CBAJ_G0029574.1	124286592	124526848	Myo18b	4591	925	208925	No_or_no_constitutive_exon
GCTTGGTTTCATCCCAGGGTCAGGACATGGTTTTGCATATTGGGAGGCAGGA	124546613	124546818	124546868	124546816	-1	5	MGP_CBAJ_G0029575.1	124539362	124681281	Adrbk2	4591	925	208925	No_or_no_constitutive_exon
AGGCACAGGGGTCTGTACTGGGTTATGGGTAGGGGTAGGGAAGATGTGAGGT	124753484	124753536	124753586	124753534	-1	5	MGP_CBAJ_G0029577.1	124750790	124756529	Crybb3	4591	925	208925	No_or_no_constitutive_exon
ATTTATTACATGTAAGTACACTGTAGCTGTCATCCAGAAGAGGGCATCAGAT	125709872	125710007	125710057	125710005	-1	5	MGP_CBAJ_G0006663.1	125708939	125710442	Gm42797	4591	925	208925	No_or_no_constitutive_exon
GGCCATGTGCAGCCGGCTAACGTTCCCACCATGTATTTTGTGGGGCACAGGT	126263659	126265959	126266009	126265957	-1	5	MGP_CBAJ_G0029599.1	126263659	126283600	Kctd10	4591	925	208925	No_or_no_constitutive_exon
GGTCCCTCTGAAAGTGAAGGCATTGACTTTGCCGTTCTTGGGGCGGGTAGGA	127185243	127185300	127185350	127185298	-1	5	MGP_CBAJ_G0029620.1	127184448	127193534	Acads	4591	925	208925	No_or_no_constitutive_exon
GCCCCCTCCTGGGCTCCCTAACTGCCTCTCTCCTCTTGGTGGGCCTGAAGGT	128404570	128404760	128404810	128404758	-1	5	MGP_CBAJ_G0029643.1	128393818	128581694	Ccdc60	4591	925	208925	No_or_no_constitutive_exon
GGATAACCTGGAGTAGATGTCCACTTGACGGGTCTCTGGTTGGGTGACAGGT	133829348	133829599	133829649	133829597	-1	5	MGP_CBAJ_G0029677.1	133818028	133849459	Oas3	4591	925	208925	No_or_no_constitutive_exon
CTCAGAGATCCACCTGCCTCTGCCTCCTAAATGCTGGGATTAAAGCAGAGAA	135160971	135161396	135161446	135161394	-1	5	MGP_CBAJ_G0004076.1	135160971	135171510	Gm16552	4591	925	208925	No_or_no_constitutive_exon
GGAGTCCTGGATGATCCTAGTAGTAACATCTGCTCCCGCGCAGGGGACAGGT	135331536	135331863	135331486	135331538	1	5	MGP_CBAJ_G0029702.1	135327962	135333611	Fam109a	4591	925	208925	No_or_no_constitutive_exon
GGTCGTGGGTATATCTGTCCCCTTAGTACCTCGCCTCCCTGGGAATACAGTC	136477591	136477749	136477799	136477747	-1	5	MGP_CBAJ_G0029721.1	136459215	136498227	Anapc5	4591	925	208925	No_or_no_constitutive_exon
CCAGTGAGAGTGGGGGGCAACTACTGCTTTAGACTTTCAGTGTAGGGGAGAA	137393863	137394551	137394601	137394549	-1	5	MGP_CBAJ_G0029737.1	137381555	137395292	Diablo	4591	925	208925	No_or_no_constitutive_exon
GGCCAGCTGAGACCAGTCTTTACTAGCGCCACGGCAGCTGGTGGGCCAAGAC	137945575	137945842	137945525	137945577	1	5	MGP_CBAJ_G0001702.1	137944338	137945842	None	4591	925	208925	No_or_no_constitutive_exon
GATGGGCTGGCCTTCCAGATGCGAACAGGCCTACTTCCCTGAGGGCTCAGCC	138097016	138097158	138096966	138097018	1	5	MGP_CBAJ_G0029752.1	138095055	138097163	Arl6ip4	4591	925	208925	No_or_no_constitutive_exon
AATACACAATGAATTTTTAGCTGAGTCTTGTTTGTGGCTTTTGAGGGTAGGT	138406336	138406531	138406581	138406529	-1	5	MGP_CBAJ_G0029757.1	138375803	138443592	Sbno1	4591	925	208925	No_or_no_constitutive_exon
GTGCAGTCCATAGTGTTTAATACGTGTTCATTTTTCTTTCTGTAGGGTAGAA	138700944	138701058	138700894	138700946	1	5	MGP_CBAJ_G0029766.1	138669673	138703696	Atp6v0a2	4591	925	208925	No_or_no_constitutive_exon
TTATATGTATAACTTTTTTGTCTGCCTGCATGTATGTGTACTTGGGGAAGCC	142989528	142989635	142989685	142989633	-1	5	MGP_CBAJ_G0006720.1	142988877	142990397	4930573I07Rik	4591	925	208925	No_or_no_constitutive_exon
ATGTATAACTTTTTTGTCTGCCTGCATGTATGTGTACTTGGGGAAGCCAGAA	142989528	142989631	142989681	142989629	-1	5	MGP_CBAJ_G0006720.1	142988877	142990397	4930573I07Rik	4591	925	208925	No_or_no_constitutive_exon
CTCCTGAGGGTATGGCAGAGACTGGGGGAAGAGGCAGCGGGAAGAAGGAGGC	144164357	144164400	144164307	144164359	1	5	MGP_CBAJ_G0029789.1	144116407	144193605	Sfswap	4591	925	208925	No_or_no_constitutive_exon
AAATCTTTGTGCTTTGGGGTCAGAGCAGGGCAGGGGCTAAGATGGGGGAGCA	144747480	144747832	144747430	144747482	1	5	MGP_CBAJ_G0029803.1	144714473	144748220	Crcp	4591	925	208925	No_or_no_constitutive_exon
TCCCTGTCCACCCTGCCATCCCTCCCCCACCCCCGCCCTGGGTGGAGCAGAC	149755097	149755202	149755252	149755200	-1	5	MGP_CBAJ_G0029821.1	149739892	149813183	Clip2	4591	925	208925	No_or_no_constitutive_exon
TGGATCCAGGGTGAACAGGAGGCCACCAGCCAAGGCAGGAAGATGGGAAGGG	151646931	151648401	151646881	151646933	1	5	MGP_CBAJ_G0029863.1	151632671	151677227	Rasa4	4591	925	208925	No_or_no_constitutive_exon
GCAGGCTGGGGAACGAGGAGGCTGTATTGACAGCTGGCTTGGGCACGCAGCC	151689065	151689162	151689212	151689160	-1	5	MGP_CBAJ_G0029865.1	151688145	151701427	Lrwd1	4591	925	208925	No_or_no_constitutive_exon
ATCATTGCTGCTTAGTACGCGGGCGCTGGCTGAGAGATGACTTAGGGAAGGG	152766642	152766758	152766592	152766644	1	5	MGP_CBAJ_G0029878.1	152762351	152769270	Vgf	4591	925	208925	No_or_no_constitutive_exon
TGCCCCTCAACCCTATGAACTCAACACAGCCATCAACTGCAGGGATGAAGTT	153730748	153731012	153731062	153731010	-1	5	MGP_CBAJ_G0029908.1	153727768	153733518	Mepce	4591	925	208925	No_or_no_constitutive_exon
GTGGGGATTGTGTTTCATTGACTTGCCTTAATCTACTCCTGTGGGGCCAGGT	153878323	153878486	153878536	153878484	-1	5	MGP_CBAJ_G0029913.1	153876112	153904736	Cyp3a13	4591	925	208925	No_or_no_constitutive_exon
GAAACCCTGTTTGAAAAAACAAAACAAAACAAAAAAAGAGGGACAAACAGCA	154452490	154453010	154452440	154452492	1	5	MGP_CBAJ_G0029928.1	154272648	154453010	None	4591	925	208925	No_or_no_constitutive_exon
GGGGCCTCCTGGCATTTGTGCTGCTGCCTTCCACCTCCATATGGGAACAGTG	158846659	158846775	158846609	158846661	1	5	MGP_CBAJ_G0029976.1	157983791	159051765	Sdk1	4591	925	208925	No_or_no_constitutive_exon
GGGGCGTGGGTCAGCGCTGTGGTCCCCCTTCCTTCCTTAGGGAAATCCAGGA	159362578	159362703	159362528	159362580	1	5	MGP_CBAJ_G0029978.1	159360254	159381701	Ap5z1	4591	925	208925	No_or_no_constitutive_exon
ACAACTATTTTTCCTTTTGTAACAACTCATTGTTTGGTTCTGGGGCACAGGA	160129123	160129762	160129812	160129760	-1	5	MGP_CBAJ_G0029988.1	160014391	160154772	Rnf216	4591	925	208925	No_or_no_constitutive_exon
TGGGTCAGGGAGAGATTCTACCAGGACAAGCTGCGGTGGGACAAGTGCAGGT	160874137	160874608	160874658	160874606	-1	5	MGP_CBAJ_G0030003.1	160869862	160892154	Usp42	4591	925	208925	No_or_no_constitutive_exon
CCAGAATCTTGGCTGATGGAGACCGCCTGGGTTTCTTTGGGGACTGGCAGGA	161370405	161370506	161370556	161370504	-1	5	MGP_CBAJ_G0030014.1	161351252	161379967	Tecpr1	4591	925	208925	No_or_no_constitutive_exon
TTTTCATCCTCTGTAGACGTTCATGCTCATTTTTCTGTTTTGATGGGCAGGT	168897532	168897636	168897482	168897534	1	5	MGP_CBAJ_G0030082.1	168535748	168979263	Fry	4591	925	208925	No_or_no_constitutive_exon
TCTCATATTTGGTTCCAGAATAAATCCTATTCCCTTTGAAGTGGGAAAAGTT	170225186	170225553	170225136	170225188	1	5	MGP_CBAJ_G0039996.1	170215508	170225553	None	4591	925	208925	No_or_no_constitutive_exon
CCACGAAAGAATCTGGCGTGTCCTGTGTCTGTTTCTGCTGGCGGGAACAGGC	44396	44422	44472	44420	-1	6	MGP_CBAJ_G0015364.1	44396	55907	None	4591	925	208925	No_or_no_constitutive_exon
ATGTTTTCATTCAGAGTTATCTCCTCTATTACTGCTCTCGGGAATTTAAGGA	1526750	1526785	1526835	1526783	-1	6	MGP_CBAJ_G0030103.1	1523938	1606690	Sgce	4591	925	208925	No_or_no_constitutive_exon
TCTCACGTGCTGCTCCCGTGTTATGACCTCTTTGCCATTTCCTAGGGAAGGT	1987078	1987872	1987028	1987080	1	6	MGP_CBAJ_G0030105.1	1787884	2093864	Ppp1r9a	4591	925	208925	No_or_no_constitutive_exon
GCCGGTTGCCCTCACAGGGACATCTCTACACTGTTCCCATCCGGGAACAGGG	15499381	15499513	15499331	15499383	1	6	MGP_CBAJ_G0030143.1	15497822	15538590	Cav1	4591	925	208925	No_or_no_constitutive_exon
CCCTACTGAGGTTTGATTTACTTATGCATGTTTACAGGGAGCCCAGGAAGTC	22008088	22008154	22008204	22008152	-1	6	MGP_CBAJ_G0030160.1	21962522	22025848	Aass	4591	925	208925	No_or_no_constitutive_exon
GATAATTGATGAGTATGCTTGCATAAGGAGTTGGTGGAGGATCGGGTGAGGA	24797648	24798653	24798703	24798651	-1	6	MGP_CBAJ_G0030177.1	24797648	24825332	Gpr37	4591	925	208925	No_or_no_constitutive_exon
GAAGTCCAGATCTCAGACTCAAAGCTTACAGCTACCTGCCTGGGACACAGGC	29128867	29129041	29129091	29129039	-1	6	MGP_CBAJ_G0030200.1	29111876	29148740	Kcp	4591	925	208925	No_or_no_constitutive_exon
CTTGACAGGGGAAGTGTCCTGTGACTGAATCTGTTTGGGTCGGGGGCCAGGA	29123516	29123689	29123739	29123687	-1	6	MGP_CBAJ_G0030200.1	29111876	29148740	Kcp	4591	925	208925	No_or_no_constitutive_exon
GTGTGTGCTGTGGTAGGGAAGTAGAACCACTCTCCTCTCTGGGTGTGCAGGT	35198064	35198229	35198279	35198227	-1	6	MGP_CBAJ_G0030241.1	35194537	35261225	None	4591	925	208925	No_or_no_constitutive_exon
TAGTGTTTTCTCTTAAGTACCTTTAGACTGTAATTTCTTTGGGGTTACAGGA	35510196	35510386	35510146	35510198	1	6	MGP_CBAJ_G0030243.1	35470350	35560129	Nup205	4591	925	208925	No_or_no_constitutive_exon
GACCCTGCAGCCCCAGTTTGCCCATGTCTCCAAGGCTTCTACAGGGCCAGTT	42850439	42850468	42850389	42850441	1	6	MGP_CBAJ_G0030302.1	42840305	42855333	Ephb6	4591	925	208925	No_or_no_constitutive_exon
CTATTCATGACACAGTTGCCATGGCAACTCTCACCCCTTGGGTGGAGCAGCC	42857639	42857908	42857958	42857906	-1	6	MGP_CBAJ_G0030303.1	42855444	42871439	Trpv6	4591	925	208925	No_or_no_constitutive_exon
TACTTACCATGACAATTTAATTCCCCAACTGTTCTTCCTGGGCGGAGCAGCC	42895023	42895292	42895342	42895290	-1	6	MGP_CBAJ_G0030304.1	42889495	42918077	Trpv5	4591	925	208925	Yes
TGGCTGAATATTAACATCTTTCCCTGCTTCTCCCTGTGTGATGGGGGCAGAC	50521890	50521973	50521840	50521892	1	6	MGP_CBAJ_G0030363.1	50521013	50579549	Sspo	4591	925	208925	No_or_no_constitutive_exon
GGGAGCTGAGGCAATGACGTCTCACTCCCCTCCATCTTCAGGGGAGACAGCA	50544998	50545163	50544948	50545000	1	6	MGP_CBAJ_G0030363.1	50521013	50579549	Sspo	4591	925	208925	No_or_no_constitutive_exon
AGTGCTGTTGCCACACCCACATTAGACCGTCACTCAGGGAAGGAGTCCAGGG	50907742	50907864	50907914	50907862	-1	6	MGP_CBAJ_G0006849.1	50907742	50908289	Gm44019	4591	925	208925	No_or_no_constitutive_exon
TACTACCTTTTAAAGTTGTGACATTTGGCCTGTTTCTTCCACTGGGACAGGA	52693090	52693207	52693257	52693205	-1	6	MGP_CBAJ_G0030398.1	52629593	52813513	Osbpl3	4591	925	208925	No_or_no_constitutive_exon
ATATGGTGGTGGAGGACCTGGATATGGCAACCAGGGTGGGGGCTACGGAGGT	53944747	53944771	53944821	53944769	-1	6	MGP_CBAJ_G0030402.1	53941251	53950215	Hnrnpa2b1	4591	925	208925	No_or_no_constitutive_exon
AAGATACCAATCTCCTTTCTCTCTCCTCCTCCCCCTGGGGCCATAAAAAGAG	54739513	54740585	54739463	54739515	1	6	MGP_CBAJ_G0015371.1	54734399	54740698	Hoxaas2	4591	925	208925	No_or_no_constitutive_exon
ACACTCACGAGACTGTCAGAGAAGAGTGACTGGCTCTTGTTTGGGAACAGGG	58332846	58333020	58332796	58332848	1	6	MGP_CBAJ_G0006868.1	58324197	58339393	6430584L05Rik	4591	925	208925	No_or_no_constitutive_exon
AGTGTTTGAAGTGTGTGGTCACCATGTGCTTGCCTGTGTTGGGGTTGCAGAA	59166184	59166305	59166355	59166303	-1	6	MGP_CBAJ_G0030446.1	59070689	59606703	Pde1c	4591	925	208925	No_or_no_constitutive_exon
GTCCCTTTTTCCCCCTCTCTCTTGCTGTGACATCACCTGGGGAAATCCAGAA	60015574	60015629	60015679	60015627	-1	6	MGP_CBAJ_G0030451.1	59997673	60041688	Nt5c3	4591	925	208925	No_or_no_constitutive_exon
AGCTAACTAAGGTTTGACTTTTTCCTTCAACTCTCTCTTTTGGGAAATAGGT	76832933	76833049	76832883	76832935	1	6	MGP_CBAJ_G0030527.1	76821089	76839710	Rnf103	4591	925	208925	No_or_no_constitutive_exon
AGTCACCAGACCCTGGACCTTGATCTCTCTCCCCAACCAGGCCAGGGCAGCT	77867833	77868005	77867783	77867835	1	6	MGP_CBAJ_G0030540.1	77867126	77871461	Tmem150a	4591	925	208925	No_or_no_constitutive_exon
GCTTTTTTTTTTTTTTTTTTTTTTTGGTAATGGACTGGGGTGAAATCAAGGG	77872573	77872712	77872762	77872710	-1	6	MGP_CBAJ_G0030541.1	77871412	77878642	Rnf181	4591	925	208925	No_or_no_constitutive_exon
CTTCTGTGGAGCTCTGATCAGACTTTTCCAGTTTGGGGTTGACTGGTGAGAG	78174088	78174130	78174038	78174090	1	6	MGP_CBAJ_G0015382.1	78168189	78174130	Gm20536	4591	925	208925	No_or_no_constitutive_exon
CCTTCACTCCATCCTACACTGGAAAACTCTTGGGCTCCTGGGATGAACAGGT	78658430	78660467	78658380	78658432	1	6	MGP_CBAJ_G0004198.1	78652225	78660467	Gm44031	4591	925	208925	No_or_no_constitutive_exon
TATATCTATATTATTTGTGTGTGTGTGTCTGCCTGTCCTCTCCGGGGAAGTT	86309286	86309439	86309236	86309288	1	6	MGP_CBAJ_G0030566.1	86308508	87213208	Lrrtm4	4591	925	208925	No_or_no_constitutive_exon
AAGGGAACCACTCTGATCTGTCTTGGCCTTGTCTGGGGGCTGGATGACAGGT	89755813	89755913	89755763	89755815	1	6	MGP_CBAJ_G0030579.1	89753166	89762651	Dqx1	4591	925	208925	No_or_no_constitutive_exon
TCTCCAGGCATGGACTCCTGTCCCATATCTCCTCTCCCTGTGTGGGGCAGGT	90100532	90100869	90100919	90100867	-1	6	MGP_CBAJ_G0030597.1	90098191	90194245	Tet3	4591	925	208925	No_or_no_constitutive_exon
AGGGTGTGATGGTGGGAATGGGCCAGAAAGACAGCTATGTGGGGGACGAGGC	90267295	90267376	90267426	90267374	-1	6	MGP_CBAJ_G0030599.1	90250645	90276365	Actg2	4591	925	208925	No_or_no_constitutive_exon
GAAGTCCAATGTCCAGATGCTACAGAGCAATCTTCAGAGGGCCAAGACAGAG	90438915	90439044	90439094	90439042	-1	6	MGP_CBAJ_G0030601.1	90431670	90442744	Clec4f	4591	925	208925	No_or_no_constitutive_exon
CTGGCCTCCTCTGCCCATCCTTTCTTTCTCTTCCACTCTGGGGGCTGCAGCG	92520369	92520443	92520493	92520441	-1	6	MGP_CBAJ_G0030622.1	92509771	92543204	Fbxo41	4591	925	208925	Yes
TTGAACTCAGAAATCCGCCTGCCTCTGCCTCCCGAGTGCTGGGATCAAAGGC	92704863	92704929	92704813	92704865	1	6	MGP_CBAJ_G0030624.1	92640206	92847653	Alms1	4591	925	208925	No_or_no_constitutive_exon
CCCCCTGCAGGGCTTGGGCAGGGGCAGACTTGCCAGCCCAAGGGTGCCAGGC	95089380	95089521	95089571	95089519	-1	6	MGP_CBAJ_G0030661.1	95089368	95112603	Rab43	4591	925	208925	No_or_no_constitutive_exon
ATCAGTTCTCAGCATGCACTACTAATGCCTCCTCTCCTGTGTGGGGACAGGT	95632885	95633042	95633092	95633040	-1	6	MGP_CBAJ_G0030672.1	95608683	95811876	Eefsec	4591	925	208925	No_or_no_constitutive_exon
CTGAGGTTCTAGTCACCGGCTTCTTCTCTCCACCGGGCTCTGGGGGTTAGGT	99381367	99381513	99381563	99381511	-1	6	MGP_CBAJ_G0030717.1	99362191	99431459	Grip2	4591	925	208925	No_or_no_constitutive_exon
ATCTGGAGCCTCAAGGGCCCTCCATGCGTAACAGGCCTCTGGGGTTGCAGGA	99676807	99676968	99676757	99676809	1	6	MGP_CBAJ_G0030720.1	99600256	99702804	Fgd5	4591	925	208925	No_or_no_constitutive_exon
AAGGGCATGTCCCTGACTACTGTGAAAGCAATTGTTTTCTCACTGGGAAGGG	103506316	103506342	103506392	103506340	-1	6	MGP_CBAJ_G0030734.1	103501906	103767684	Suclg2	4591	925	208925	No_or_no_constitutive_exon
TGTGCATCGGTTAGAACAGCAGATGACACCCGCTCTTTCTGCATGGGCAGGT	116100255	116100424	116100205	116100257	1	6	MGP_CBAJ_G0030759.1	114957491	116107328	Cntn4	4591	925	208925	No_or_no_constitutive_exon
GAGAGGCCTGGAGCCTGGGGGCTGAGCAGGGTATCCCTGCCTGGGAGCAGAG	123616781	123616886	123616731	123616783	1	6	MGP_CBAJ_G0030787.1	123602942	123631703	Ttll3	4591	925	208925	No_or_no_constitutive_exon
TGTCTGTCTCCTCCTCCAAGGCACGAGTCTCCCTGGCCGGGGTGGAGGAGCA	123939605	123939864	123939555	123939607	1	6	MGP_CBAJ_G0030800.1	123881509	123946141	Irak2	4591	925	208925	No_or_no_constitutive_exon
GTACACCACTTTCAGTTCTCTGCTTTGTTTCTTGATGTCTTGGGGGAAAGGT	131501505	131501726	131501455	131501507	1	6	MGP_CBAJ_G0030866.1	131418226	131516019	Kdm5a	4591	925	208925	No_or_no_constitutive_exon
ATTTCCTAAAGGCAGAGACTTACCAATTTCTCTCTTATTGGGGTCGGCAGAC	131547509	131547557	131547459	131547511	1	6	MGP_CBAJ_G0030867.1	131534389	131559753	Il17ra	4591	925	208925	Yes
TAGAGCACTGACTCTTCTTTTGGGGGGGACTGTGTTGTTTGGGGACACAGCA	132354970	132355153	132354920	132354972	1	6	MGP_CBAJ_G0030876.1	132351513	132364145	Pex26	4591	925	208925	No_or_no_constitutive_exon
AGATGGGAAACATGACTGCTACTTTGTGCTTGTTCTCCTGGGCGGGACAGGA	132439987	132440080	132439937	132439989	1	6	MGP_CBAJ_G0030878.1	132421502	132448725	Usp18	4591	925	208925	No_or_no_constitutive_exon
TTTCTCTTTTAGCTCCATCCATTCCTACAAAAGGGCCAACTTGGGAGAAGCA	135746477	135746664	135746427	135746479	1	6	MGP_CBAJ_G0030909.1	135732023	135760322	None	4591	925	208925	No_or_no_constitutive_exon
CCTGCGCTTGGCGTTATCCATGTTAGGCCAGAGCGATGCCTATGGGGCAGCC	136122577	136123783	136123833	136123781	-1	6	MGP_CBAJ_G0030913.1	136122577	136143490	Pex5	4591	925	208925	No_or_no_constitutive_exon
GGGAGTGGATGGTCAGCTCACTTTCTCTCTTCTTCCTGGGGTGGGGCCAGCC	136208303	136208426	136208476	136208424	-1	6	MGP_CBAJ_G0030914.1	136166645	136210678	Clstn3	4591	925	208925	No_or_no_constitutive_exon
CTCTCTTTGCTCCCCACCCTGGGTCAATGTTACCATATGCCGGGATGTAGGC	136498027	136498164	136498214	136498162	-1	6	MGP_CBAJ_G0030929.1	136493684	136503412	Lrrc23	4591	925	208925	No_or_no_constitutive_exon
GAGGTCAGTAAACAGGAGGGGAGATAGGGGATGCTTTGATCCTGGGGGAGAG	136534155	136534325	136534375	136534323	-1	6	MGP_CBAJ_G0030931.1	136531390	136536210	Tpi1	4591	925	208925	No_or_no_constitutive_exon
GGCCTGTATCCTGGGCTTAGACTGCTTTCACTATTTTGGGATGGAGCCAGCA	140671490	140671640	140671440	140671492	1	6	MGP_CBAJ_G0030987.1	140639641	140674024	Gm44596	4591	925	208925	No_or_no_constitutive_exon
AAGTGGCCTGTATCCTGGGCTTAGACTGCTTTCACTATTTTGGGATGGAGCC	140671486	140671640	140671436	140671488	1	6	MGP_CBAJ_G0030988.1	140665871	140686113	None	4591	925	208925	No_or_no_constitutive_exon
GGTGACTCTGGGGAAGGTGACCACTGTGTCTCTCCTTTGGGGTGCAACAGGC	140711332	140711416	140711466	140711414	-1	6	MGP_CBAJ_G0030990.1	140706046	140716484	Fkbp4	4591	925	208925	No_or_no_constitutive_exon
CGTTTACCCCCTCCTTCTGATTCTTTCTACCTGTCTGGGTTTGGAAACAGAT	140790271	140790398	140790448	140790396	-1	6	MGP_CBAJ_G0030991.1	140778893	140829522	Pzp	4591	925	208925	No_or_no_constitutive_exon
AGCCAAGGAAATGAAATACATGGCTTCCTGCGTGACAATGGGATCAGCAGTA	140987838	140987900	140987950	140987898	-1	6	MGP_CBAJ_G0040056.1	140987838	141002451	None	4591	925	208925	No_or_no_constitutive_exon
CCTGTGACTCTGCTGACTCTTCCGTGTCTTCATTGTTTTCTGGGAAGAAGAT	148451200	148451359	148451150	148451202	1	6	MGP_CBAJ_G0031075.1	148444537	148459322	Ddx47	4591	925	208925	No_or_no_constitutive_exon
TACAAAGTCTTGCTTTGTTTGTTTGTTTTTTTTTTTCTTTAACTGGGTAGGA	149315506	149315678	149315728	149315676	-1	6	MGP_CBAJ_G0031083.1	149247660	149754245	Grin2b	4591	925	208925	No_or_no_constitutive_exon
TGTGGAAGCATAACACTGGTTTCCTGTTTTTCCTAATTTCTGGGTAATAGAC	150488096	150488209	150488259	150488207	-1	6	MGP_CBAJ_G0031087.1	150393389	150496038	Gucy2c	4591	925	208925	Yes
CATCCCCTCTCAACCAGGTCGGACGCCTGGGTCCCTTGCTGTTGGGGGAGGG	409528	409638	409478	409530	1	7	MGP_CBAJ_G0031181.1	408164	441897	Cacng8	4591	925	208925	No_or_no_constitutive_exon
CTTGGGGTGCCCTAGTGATGGGGGACTGAGGACAGGTTCTGTGGGGGCAGGA	673780	674055	673730	673782	1	7	MGP_CBAJ_G0031188.1	665902	685842	Cnot3	4591	925	208925	No_or_no_constitutive_exon
AGGGAGGGGACAGGAGGCAGTACCCAGGGCCACTGGTGGGGATGGGGCAGCC	1283454	1283577	1283404	1283456	1	7	MGP_CBAJ_G0031198.1	1269596	1286718	Ttyh1	4591	925	208925	No_or_no_constitutive_exon
AGGGATGTCTTCTATTTTTGCTGCCTCCTCCCTACCCATTGTCTGGGGAGGG	1629974	1630032	1630082	1630030	-1	7	MGP_CBAJ_G0031207.1	1629971	1650655	Ppp1r12c	4591	925	208925	No_or_no_constitutive_exon
TCCATGCTGAGTTGCTTCTCTTTAGGAGCCAGTGGCTTCAGAGGGCAGAGGG	1796152	1796379	1796102	1796154	1	7	MGP_CBAJ_G0004313.1	1792806	1796379	Gm44877	4591	925	208925	No_or_no_constitutive_exon
CTTCTTCATCTTGTGTTTCTTCTTCATCATCTTGTTTTTCTGTGGGACAGAA	4130470	4130602	4130652	4130600	-1	7	MGP_CBAJ_G0031273.1	4117479	4147380	Zim1	4591	925	208925	Yes
TTAGGCATGGAGGCCAGCAAGCAGCCACAAGGCTGCAGGGAGCATCAGAGAA	10811683	10811720	10811770	10811718	-1	7	MGP_CBAJ_G0031307.1	10793613	10835382	Vmn2r56	4591	925	208925	No_or_no_constitutive_exon
CAAGCACTTAAAAAGTTTGGATCTTGGTAACAACGCCCTGGGTGACAAAGGA	13010638	13010696	13010746	13010694	-1	7	MGP_CBAJ_G0039442.1	12948980	13047913	None	4591	925	208925	Yes
CTGACTTCATTTCTTCTTCCTAATGTTCTTCGGCTTTGCTGGGACCACAGTG	14944522	14944626	14944472	14944524	1	7	MGP_CBAJ_G0031357.1	14925688	14950039	Zfp541	4591	925	208925	No_or_no_constitutive_exon
CCACGGTTGGGTGGGAACCAGAGCCATTCCTTTCCTTTGCAGGGTCTGAGGA	15070760	15071036	15071086	15071034	-1	7	MGP_CBAJ_G0031362.1	15070760	15098887	Dhx34	4591	925	208925	No_or_no_constitutive_exon
CTTGACCCTCCCCACCCCTCTGGGCTCTCTGCTCCCCTGGGATGGACCAGTG	15386480	15386628	15386678	15386626	-1	7	MGP_CBAJ_G0031371.1	15381783	15408967	Npas1	4591	925	208925	No_or_no_constitutive_exon
CCCCATCCTCCCTCTCCCTGCTGGCTTGGGCACCAGGGGAGTGGAACCAGGT	16102320	16102452	16102502	16102450	-1	7	MGP_CBAJ_G0031388.1	16067358	16110214	Hif3a	4591	925	208925	No_or_no_constitutive_exon
GATTAAGTCCAGAGACAAAAAGATAACAGGTCATTGCCTGGGTGGGACAGAT	17504269	17504545	17504219	17504271	1	7	MGP_CBAJ_G0031398.1	17478586	17507256	Mill1	4591	925	208925	No_or_no_constitutive_exon
GTGAGGTCCAGGGACAAGAAGGTAACGAGTTCCTGCCTGGGGCGGGCCAGGC	18284841	18285117	18284791	18284843	1	7	MGP_CBAJ_G0031410.1	18269032	18294094	Mill2	4591	925	208925	No_or_no_constitutive_exon
AGTGCACTGACTGAGTGGTGTCCCCCACCTCCCACTCCTTTGGGAGGCAGGT	18540121	18540353	18540071	18540123	1	7	MGP_CBAJ_G0031420.1	18537226	18561207	Rsph6a	4591	925	208925	No_or_no_constitutive_exon
TCTAAGGGTTCTTCTGGCCTTTCCCAGCTGAGCTTGCTGCCTGGGAGGAGGT	18669307	18669448	18669498	18669446	-1	7	MGP_CBAJ_G0031428.1	18661047	18670918	Gipr	4591	925	208925	No_or_no_constitutive_exon
CACCTAGAGTCCAATGAAGACAGGCCTCAGCTGGCCTAAAATGGGCAAAGTT	19386751	19387041	19387091	19387039	-1	7	MGP_CBAJ_G0031461.1	19386751	19411135	Cblc	4591	925	208925	No_or_no_constitutive_exon
GTCTCAACAAAAACAAAACAAGTCATTAAGGACTTTGATAATGGGGACAGGC	23993811	23994292	23994342	23994290	-1	7	MGP_CBAJ_G0004325.1	23993811	23997911	Gm44793	4591	925	208925	No_or_no_constitutive_exon
GAGAGTGCAAACGGGCAAGAAGCCCTCCCACTGTGACAGCTGTGGGAAAGGA	24064042	24066130	24063992	24064044	1	7	MGP_CBAJ_G0031487.1	24055967	24066130	Zfp114	4591	925	208925	No_or_no_constitutive_exon
GGGGCAGGGCAGAACCCTTGGCTTGACGGTAACTGGGCTGGGTCGGGCAGGA	24470064	24470229	24470014	24470066	1	7	MGP_CBAJ_G0031500.1	24442761	24474125	Cadm4	4591	925	208925	No_or_no_constitutive_exon
GTGGAGGGGTAGTCGGTGGGGCCCTCAGGAAGAGCTAGCGAGGGTAGCAGTT	25365359	25366737	25365309	25365361	1	7	MGP_CBAJ_G0004328.1	25365166	25366743	9130221H12Rik	4591	925	208925	No_or_no_constitutive_exon
TCCACAAGCAGAGAGGGACTTAACATACATCCCACCTCTGGGTGGTACAGGT	25514416	25514617	25514366	25514418	1	7	MGP_CBAJ_G0031533.1	25483428	25542499	Megf8	4591	925	208925	No_or_no_constitutive_exon
CCTCTTCTGCCTAGCCAGAATAACTGATCTTCCTGGGGTGGGGGGCTCAGGC	25980633	25980755	25980805	25980753	-1	7	MGP_CBAJ_G0031549.1	25973942	26010042	Axl	4591	925	208925	No_or_no_constitutive_exon
GGTGGAGATGAGCCATGTCCTGACCTTACTGCTTTTCCCAACCGGGGCAGGC	25978074	25978234	25978284	25978232	-1	7	MGP_CBAJ_G0031549.1	25973942	26010042	Axl	4591	925	208925	No_or_no_constitutive_exon
ATGCTAAAGGGTCTTGTGATCTCAATTAACACTCATAAGTGCATGGGAAGGG	27510780	27511019	27510730	27510782	1	7	MGP_CBAJ_G0031555.1	26658959	27511019	Cyp2a5	4591	925	208925	No_or_no_constitutive_exon
TGGGGCCTAATCTGGGCCTGGCCTCTGCTATGCCTGCGTCCTGGGAGCAGAA	29975162	29975228	29975278	29975226	-1	7	MGP_CBAJ_G0031637.1	29973250	30077227	Actn4	4591	925	208925	No_or_no_constitutive_exon
TTTCATTATTTTAAAGTGTGTTGTGTGTGTGTTTGCTCAAACGGGTGCAGGA	30280850	30280915	30280965	30280913	-1	7	MGP_CBAJ_G0004335.1	30280850	30285514	None	4591	925	208925	No_or_no_constitutive_exon
AGTCCATCATCACTGTCATTGCAGTGTTGCCTTGCTCTCTGGGACTGTAGGT	31646304	31646442	31646492	31646440	-1	7	MGP_CBAJ_G0031678.1	31620583	31672540	Wdr62	4591	925	208925	No_or_no_constitutive_exon
CTCCTGGAGAGGAGTCCAGTGCCCATTCTGATGTGACTTGGGTGGGCTAGGG	31829752	31829823	31829873	31829821	-1	7	MGP_CBAJ_G0031689.1	31828760	31840062	Aplp1	4591	925	208925	No_or_no_constitutive_exon
TTGATCTGAGGACAGACTTGGGGACAAGCTCCTGTGTCTTGGGATGCTAGGG	31867463	31867635	31867413	31867465	1	7	MGP_CBAJ_G0031691.1	31855214	31888952	Nphs1	4591	925	208925	No_or_no_constitutive_exon
GGAGTGGGCAGGAAGGGGGCTCTGGAAGCTGACCTCCACTGGCCGGGCAGTG	31896569	31896708	31896519	31896571	1	7	MGP_CBAJ_G0031692.1	31895979	31921356	Prodh2	4591	925	208925	No_or_no_constitutive_exon
CGGCCCATATCTCGGAACTTGCGCCGGCAGCTCTATGGGCGAGGACCCAGGC	31988086	31988092	31988036	31988088	1	7	MGP_CBAJ_G0031698.1	31986594	31991254	U2af1l4	4591	925	208925	No_or_no_constitutive_exon
GTTAGGTCATGAAACCCACCATGCTTTTGGTCAGGGTGGGAATGTGGCAGAC	32187354	32188469	32187304	32187356	1	7	MGP_CBAJ_G0031712.1	32161642	32191134	Sbsn	4591	925	208925	No_or_no_constitutive_exon
CGGGGCCCGTGTGGACCACCAGACAGGCCCCATCGTGTGGGGGGAACCAGGG	36268203	36268245	36268295	36268243	-1	7	MGP_CBAJ_G0031746.1	36262672	36295108	None	4591	925	208925	No_or_no_constitutive_exon
AGCAGAGGCTGTGGGAGGTCTGACCAATTTCTCTGCATTCTCAGGGACAGCT	36305273	36305405	36305455	36305403	-1	7	MGP_CBAJ_G0031747.1	36303693	36383494	4931406P16Rik	4591	925	208925	No_or_no_constitutive_exon
GCACGGGAGGCGGCGGCGGTGGCAGCGGTGCCGGTGCGGGCAAAGCCAAGAA	37315653	37316523	37315603	37315655	1	7	MGP_CBAJ_G0031754.1	37314699	37319927	Cebpa	4591	925	208925	No_or_no_constitutive_exon
GGGGTTGGTCAGACTTTAAGCAGCATTCACTCTTTGAATTTATGGGACAGGA	47385220	47385474	47385170	47385222	1	7	MGP_CBAJ_G0031812.1	47381683	47388615	Klk14	4591	925	208925	No_or_no_constitutive_exon
TGCAAAAAAAGAGGCTGAAGGTGGGGGGCAGAACCGGAATGGGAAGGCAGGG	48992241	48992352	48992191	48992243	1	7	MGP_CBAJ_G0031858.1	48979457	49000348	Tsks	4591	925	208925	No_or_no_constitutive_exon
AAGCCCACGTCCTGTCTTTCCATGGCCTTTGACTGCCCCGGGGAACCCAGGA	49003072	49003225	49003275	49003223	-1	7	MGP_CBAJ_G0031859.1	49001687	49019814	Cpt1c	4591	925	208925	No_or_no_constitutive_exon
CATCTGGGCCAGCCCTCCCCGTGACTGGCATGCCATTCCTGTGGGTGCAGTG	49024329	49024472	49024522	49024470	-1	7	MGP_CBAJ_G0031860.1	49021707	49031151	None	4591	925	208925	No_or_no_constitutive_exon
GCACTGGCACTGGGACCAGAACTGATTCTGTTCTCTCTGGGGTGGGCCAGGA	49266625	49266676	49266726	49266674	-1	7	MGP_CBAJ_G0031879.1	49257105	49278198	Ccdc155	4591	925	208925	No_or_no_constitutive_exon
TGTCCCCTTAACCCACCCCTTCTCTCCCCCTCTTCCCACTAACGGGTCAGGA	49439449	49439476	49439526	49439474	-1	7	MGP_CBAJ_G0031886.1	49431085	49464857	Ppfia3	4591	925	208925	No_or_no_constitutive_exon
ACTTAAATGGCACCCATTCATTTTGGTTTGTGCCTGCTCTGGGTATGCAGAC	49570873	49572064	49570823	49570875	1	7	MGP_CBAJ_G0031893.1	49542464	49574316	Gys1	4591	925	208925	No_or_no_constitutive_exon
CTACCTGGGGATTTCTCTGACCTGGGTCACTTCTGGGGTTGGAAAGAAAGAT	49890072	49890213	49890022	49890074	1	7	MGP_CBAJ_G0031914.1	49887049	49890561	Rpl18	4591	925	208925	No_or_no_constitutive_exon
GTCTAACGCTGACATACATTTTCTCTGTTCCCTTCTGCTCTGCTGGGAAGCG	50917398	50917512	50917562	50917510	-1	7	MGP_CBAJ_G0031936.1	50726085	50939998	Sergef	4591	925	208925	No_or_no_constitutive_exon
CTGCTCCTGTTTACTGATCTTTTTCTTTCTCTTTTCCGATGGATGGGAAGCA	54602366	54602453	54602316	54602368	1	7	MGP_CBAJ_G0031969.1	54548920	54635581	Prmt3	4591	925	208925	No_or_no_constitutive_exon
GCCTAGATGTACTTTGTGACATTCTCTATCTCTTTCTTATGGGAATATAGCA	61309251	61309343	61309201	61309253	1	7	MGP_CBAJ_G0031982.1	61258714	61358139	Cyfip1	4591	925	208925	No_or_no_constitutive_exon
CAGGAGGCTGTAGCAGAAGGGTCGCTGTCTAATAATTGACTGTGGGGCAGTC	72616178	72616324	72616374	72616322	-1	7	MGP_CBAJ_G0032020.1	72561724	72739770	Lrrk1	4591	925	208925	No_or_no_constitutive_exon
TACAAGACATGGAACCTGCGTGCTTTTGGCTGGTACCCCCACTTGGGAAGGC	86997515	86997582	86997632	86997580	-1	7	MGP_CBAJ_G0032055.1	86994665	87012820	Mfge8	4591	925	208925	No_or_no_constitutive_exon
TTCTCCCTAATGGAACACTTTTTTTTTTAAACCCCTGTTGTGGGGAATAGGT	87372990	87373227	87373277	87373225	-1	7	MGP_CBAJ_G0032059.1	87361034	87380925	Polg	4591	925	208925	No_or_no_constitutive_exon
GGTGCCAGAGCAGGAGATGCTGCTGAGCGCGGCTGCGGGCCGTGGGGAAGGG	87886856	87887038	87886806	87886858	1	7	MGP_CBAJ_G0004378.1	87883333	87887038	Gm26646	4591	925	208925	No_or_no_constitutive_exon
TGACGCCAATGTTGTTTGAAGTAAATAATGTGTCCTTGTTTGGGGACCAGCT	88351220	88351367	88351170	88351222	1	7	MGP_CBAJ_G0032080.1	88335085	88356742	Prc1	4591	925	208925	No_or_no_constitutive_exon
TCGGGGAAAAAAAAGAAAAAAGAAAAAAAGAATTAATTTTAGGGCTGGAGAG	88338375	88338933	88338983	88338931	-1	7	MGP_CBAJ_G0007129.1	88338375	88340256	6330403N20Rik	4591	925	208925	No_or_no_constitutive_exon
AGCCTGAGGTCCTCTGACTCAGTGGCTCTATGGGGTGGGGGGCAATGCAGGA	88428129	88428267	88428317	88428265	-1	7	MGP_CBAJ_G0032084.1	88422591	88434941	Fes	4591	925	208925	No_or_no_constitutive_exon
GGTGCATGTGGTGGGGGCCCAGCTTTCATTCTCCTGCCCTTGGGGTACAGGC	88427671	88427794	88427844	88427792	-1	7	MGP_CBAJ_G0032084.1	88422591	88434941	Fes	4591	925	208925	No_or_no_constitutive_exon
AGGGCTTGGGTTTTTTTTCACCCTGTCTTTTTTGATTTGGGCTGGGGCAGGT	88841418	88841543	88841593	88841541	-1	7	MGP_CBAJ_G0032088.1	88795730	88932478	Iqgap1	4591	925	208925	No_or_no_constitutive_exon
TCTAATCCAGTGTTATTGCATTATGTAATTGTTCTCCCTGGGAAAAACAGAA	99431815	99431839	99431765	99431817	1	7	MGP_CBAJ_G0032170.1	99359833	99447041	Picalm	4591	925	208925	Yes
TATAATTAATTACATTTAAACTCTGTTGTCTTTTGTCTTATCAAGGGCAGAC	107104924	107104957	107104874	107104926	1	7	MGP_CBAJ_G0032185.1	107004128	107143715	Nars2	4591	925	208925	No_or_no_constitutive_exon
TTTTGAGAACTCTATGTATTTTATTCCCATGTCCTGTGCTGGATGGGTAGTG	108436064	108436228	108436278	108436226	-1	7	MGP_CBAJ_G0032204.1	108415452	108523229	Acer3	4591	925	208925	No_or_no_constitutive_exon
CCCCTCACACCCCGTCTTTCTCCCCCGTTGGTGGTTTTCGGGGTATGCAGGG	109116775	109116989	109116725	109116777	1	7	MGP_CBAJ_G0032210.1	109102931	109128534	Wnt11	4591	925	208925	No_or_no_constitutive_exon
CTGTGGGTGGCAGAGAGGCGGGTGGGCAGGACTGGGAGAAAATTGGGAAGGG	109971004	109971005	109970954	109971006	1	7	MGP_CBAJ_G0032219.1	109899866	109979438	Arrb1	4591	925	208925	No_or_no_constitutive_exon
GAGTGGTTATTTGGGGGGCTTGGATTAATGTGTGCTTTCTATGGGGACAGGA	111926617	111926738	111926788	111926736	-1	7	MGP_CBAJ_G0032249.1	111923972	111939946	Atg16l2	4591	925	208925	No_or_no_constitutive_exon
GGAGAACATCGATGAGAGTGCAGTGACAGAGAGCCGCGAGGAGCGGGCAGGC	111983729	111983946	111983679	111983731	1	7	MGP_CBAJ_G0032250.1	111954746	111984263	Stard10	4591	925	208925	No_or_no_constitutive_exon
GGGATTTGAGGGAGAAATGTGACACTGGGTGATCCTTGGGGGGGGGGCAGGA	112023522	112023647	112023472	112023524	1	7	MGP_CBAJ_G0032251.1	111985637	112057132	Arap1	4591	925	208925	No_or_no_constitutive_exon
TAAACAACACAGTAAGAACTTCATCTCAAAAATACTTTCTTGGGGACCAGCA	112834057	112834227	112834007	112834059	1	7	MGP_CBAJ_G0032265.1	112833134	112854947	Xndc1	4591	925	208925	No_or_no_constitutive_exon
TCACAGGGACTGACTGACTGCCTTTTTCTTTTCTTGGCCATGGGGCGCAGCT	117142949	117143045	117142899	117142951	1	7	MGP_CBAJ_G0032431.1	117139030	117145362	Ilk	4591	925	208925	No_or_no_constitutive_exon
AGCATGCTAATCCTATATAACTTATGTCCTCATAATATGGGGAAATTTAGAT	119524833	119525037	119525087	119525035	-1	7	MGP_CBAJ_G0032471.1	119524833	119548467	Ovch2	4591	925	208925	No_or_no_constitutive_exon
AAGGCAGCTCCCGACACTCTTTCTCTTTGGGCTGCTGGTGGTGGGCACAGGT	121510191	121510332	121510382	121510330	-1	7	MGP_CBAJ_G0032514.1	121499468	121597496	St5	4591	925	208925	Yes
GTGGAGCAAACAGAGAGTGATGGTTTGTTGGCTTTATTTTCTGGGATAAGCT	122443389	122443646	122443696	122443644	-1	7	MGP_CBAJ_G0032528.1	122368668	122719021	Sbf2	4591	925	208925	No_or_no_constitutive_exon
GGGCAAGAGGGGTGGTCCTGCAGTCTTTGATAGCTTTCCGGGACACACAGGC	124413726	124413962	124414012	124413960	-1	7	MGP_CBAJ_G0032538.1	124359587	124414601	Dkk3	4591	925	208925	No_or_no_constitutive_exon
CTCTCCCACCCGCCCAACCCTGGCTTCACCGTGGCTCTCTAAAAGGGCAGTT	131404800	131404818	131404868	131404816	-1	7	MGP_CBAJ_G0032568.1	131342976	131411768	Syt17	4591	925	208925	No_or_no_constitutive_exon
CAGCCTATACTTTGCTGCTGTTCTCAGAGTGATGCTTTTTGGGGGGCCAGGT	131536732	131536880	131536930	131536878	-1	7	MGP_CBAJ_G0032571.1	131520232	131580282	Tmc7	4591	925	208925	No_or_no_constitutive_exon
AAACTGCATTTTTAGTAAATTTTCTTCCTCTTACTCTGGTGGGTCTAAAGAT	133042384	133042543	133042334	133042386	1	7	MGP_CBAJ_G0032592.1	133023375	133049342	Lyrm1	4591	925	208925	No_or_no_constitutive_exon
TCCAGCGGCTTCTGGCGCTAGAGCCTGAGCGGCGTGGGCCCGCCAAGGAGGT	140197841	140198342	140197791	140197843	1	7	MGP_CBAJ_G0032645.1	140178129	140200538	Sbk1	4591	925	208925	No_or_no_constitutive_exon
TCTGCCTGCCTGGCTCATGGCCTCTCCTATCTTACTTTTTGGGATATCAGGT	140871472	140871554	140871604	140871552	-1	7	MGP_CBAJ_G0032677.1	140861296	140880323	Taok2	4591	925	208925	No_or_no_constitutive_exon
CCGTCATCCCAGCTCCCAGCTGGCAGGGCCTGGGGTGGAAGGGGGCGAAGGC	141025812	141025910	141025960	141025908	-1	7	MGP_CBAJ_G0032687.1	141023948	141027629	Prrt2	4591	925	208925	No_or_no_constitutive_exon
TGAGTGAACATTTTTCCTTCCCTTTCCCTTTGGTCATCCTGGGGCGACAGAA	141611740	141611812	141611690	141611742	1	7	MGP_CBAJ_G0032711.1	141601202	141616132	None	4591	925	208925	No_or_no_constitutive_exon
TCCTGTGTCTCCTGCCTCATCTAGTTCTCCAGATTCTAGTGGGGCAGGAGGC	141647274	141647447	141647224	141647276	1	7	MGP_CBAJ_G0032712.1	141636206	141691243	Srcap	4591	925	208925	No_or_no_constitutive_exon
GAGGGAAGAGAGACCAGACCCCATGTTCTGAAAGGAGATGGGGGCTGGAGAC	141748636	141749234	141749284	141749232	-1	7	MGP_CBAJ_G0032718.1	141743683	141752450	Zfp629	4591	925	208925	No_or_no_constitutive_exon
AGGCCTAGGAGAACTTCCATTCTCACTGGGTTGGTTTTCGCTGGGGACAGGT	142395925	142396076	142395875	142395927	1	7	MGP_CBAJ_G0032743.1	142390584	142416227	Itgax	4591	925	208925	No_or_no_constitutive_exon
CAGTCGTGCCCAGCTGGGCTTGCACTAATACATTGCATTTGGGTCAGAAGCC	154410538	154410667	154410488	154410540	1	7	MGP_CBAJ_G0032815.1	154309833	154451232	Jakmip3	4591	925	208925	No_or_no_constitutive_exon
TGAAGGCATCAGGTGGACCTGCCCTACAGTAAGCCTCTCTGTGGGACCAGGT	155476100	155476290	155476340	155476288	-1	7	MGP_CBAJ_G0032827.1	155468137	155481773	Adam8	4591	925	208925	No_or_no_constitutive_exon
GTCTAACTCTCCCCATCTGAGTGTGAACCTTATTCTACTTGGGTTGGCAGGG	155584590	155584697	155584540	155584592	1	7	MGP_CBAJ_G0032832.1	155578872	155585118	Prap1	4591	925	208925	No_or_no_constitutive_exon
TTTCCTATAGCATCACTAACCCATTTCCACGCACTGTTCCTGGGAAGTAGCA	156466531	156466651	156466481	156466533	1	7	MGP_CBAJ_G0032865.1	156461648	156468422	Ric8a	4591	925	208925	No_or_no_constitutive_exon
AACCTGATCAAGACCCCTAGACTCTATCAATAATATCACCAGCTGGGTAGCT	156640891	156640926	156640841	156640893	1	7	MGP_CBAJ_G0032876.1	156640569	156640926	Gm17387	4591	925	208925	No_or_no_constitutive_exon
CCTGTACACCACTAATTCTACTTTGGGCGTGGGGGTGGGGGTGGGGTCAGCG	156941128	156941233	156941283	156941231	-1	7	MGP_CBAJ_G0032890.1	156940841	156941644	Sct	4591	925	208925	Yes
GGGAGGTTGGGTGCAGGTAGAGCGAGTAGCTGGGGTGGTGAGCCAGGGAGGC	158430484	158430577	158430627	158430575	-1	7	MGP_CBAJ_G0007197.1	158429184	158434178	None	4591	925	208925	No_or_no_constitutive_exon
CCACCTTGCCCCCAGGAGGTCTGGAGCTCTACAGACCTCCTGGGGGCAAGGT	158511773	158512555	158512605	158512553	-1	7	MGP_CBAJ_G0032931.1	158511696	158533256	Igf2	4591	925	208925	No_or_no_constitutive_exon
AACCTCCCTGGCAGTGGCACAACTGGAGCTGGGTGGAGGCCCGGGAGCAGGT	158545676	158545786	158545836	158545784	-1	7	MGP_CBAJ_G0032932.1	158545619	158566454	Ins2	4591	925	208925	No_or_no_constitutive_exon
TTTGCTCGTGCTGTGTTGACTTTATATTCCCTTGCTGTGGGTGGATATAGTG	160584989	160585203	160585253	160585201	-1	7	MGP_CBAJ_G0032958.1	160539300	160623666	Ppfia1	4591	925	208925	No_or_no_constitutive_exon
CTGTGAACACATTGTGTTTTGTTTTCTTTTGTTGATTGATTGGGATACAGAG	11314475	11314634	11314425	11314477	1	8	MGP_CBAJ_G0033040.1	11303126	11322004	Lamp1	4591	925	208925	No_or_no_constitutive_exon
TTGGCTACTGTGTGAGTTGCTGACCTTTGTACACTTTGTGTGGGATACAGAA	22729036	22729135	22728986	22729038	1	8	MGP_CBAJ_G0033126.1	22603398	22794361	Ank1	4591	925	208925	No_or_no_constitutive_exon
CTTCCCCCACCCCACCTCACCTCACCCCGCTCTCTGGTTTGCATGGGAAGCC	25539064	25539175	25539014	25539066	1	8	MGP_CBAJ_G0033146.1	25475601	25544552	Fgfr1	4591	925	208925	No_or_no_constitutive_exon
CAGTTAAACTTGCGGTCCTCTGATTTTCACATCTCCTTTCATTGGGACAGGT	25831395	25831589	25831639	25831587	-1	8	MGP_CBAJ_G0033155.1	25824904	25859006	Ash2l	4591	925	208925	No_or_no_constitutive_exon
CCACAAGGAGCTTAGTTGGAGGGCACCCCCTCTGGAAGAAGGGGAAGCAGCT	27324388	27324416	27324338	27324390	1	8	MGP_CBAJ_G0033166.1	27286378	27327985	Adgra2	4591	925	208925	No_or_no_constitutive_exon
CTCAGAAGAAGGTGTCACACCTTTAATCCTAGGAAGGCAGAGGGAGGCAGAT	35137336	35137745	35137286	35137338	1	8	MGP_CBAJ_G0007219.1	35136490	35137745	Gm26768	4591	925	208925	No_or_no_constitutive_exon
TTTTGGGCCAATTCGATTAAAGACACCAACCAATATTTATTTGGGGATAGGT	42961449	42961655	42961399	42961451	1	8	MGP_CBAJ_G0033223.1	42904396	42971348	Slc7a2	4591	925	208925	No_or_no_constitutive_exon
GCCTGAGCAGCTCCTTTCCCTGTCGTCCTACCTTCTGCTCTTGGGTAAAGGC	49280480	49280495	49280430	49280482	1	8	MGP_CBAJ_G0033256.1	49273281	49306902	Cenpu	4591	925	208925	No_or_no_constitutive_exon
TCTCGGAGGGGTGTGCTCAGACAGTGGCCGCGGAAGCTCCTGGGTGGCAGCG	61332679	61332750	61332800	61332748	-1	8	MGP_CBAJ_G0004466.1	61332679	61335962	Gm28063	4591	925	208925	No_or_no_constitutive_exon
CCGGGACAATCGGATCCTCTCTTCTCGGGTAATCTCGAACCGGCAGGGAGAC	63204756	63205089	63204706	63204758	1	8	MGP_CBAJ_G0033293.1	63203647	63206189	BC030500	4591	925	208925	No_or_no_constitutive_exon
ACGGTTATTATTGGAGGCATTTACATTTTTCCTTTTCTCCCTGGGAACAGTC	69770790	69770897	69770947	69770895	-1	8	MGP_CBAJ_G0033310.1	69685918	69801650	Klhl2	4591	925	208925	No_or_no_constitutive_exon
GAAGGGCTCCCGACCTCTCTGGCTAGCTCTGGCTTTCTCCTACGGGGCAGGT	75625308	75625410	75625258	75625310	1	8	MGP_CBAJ_G0033354.1	75620396	75627494	Tm6sf2	4591	925	208925	No_or_no_constitutive_exon
CTCCCGACCTCTCTGGCTAGCTCTGGCTTTCTCCTACGGGGCAGGTACAGGA	75625314	75625410	75625264	75625316	1	8	MGP_CBAJ_G0033354.1	75620396	75627494	Tm6sf2	4591	925	208925	No_or_no_constitutive_exon
CTATGCCTCACTGCCTAGTGGCACTGACCTTGGCATTTTTTGGGCAGAAGAG	76986388	76986481	76986531	76986479	-1	8	MGP_CBAJ_G0033404.1	76978258	77014354	Haus8	4591	925	208925	No_or_no_constitutive_exon
TTCCAGGACACACATGGAAACTGGGGCCTTGTGGGGACCCTGGGGATCAGGG	77123419	77123724	77123774	77123722	-1	8	MGP_CBAJ_G0033408.1	77123419	77131252	Nr2f6	4591	925	208925	No_or_no_constitutive_exon
TACTGGTTCTCTGGATGATGTGTAATGTCAACTCTTGTTTTGGGGTGCAGAC	86722939	86723088	86723138	86723086	-1	8	MGP_CBAJ_G0033480.1	86713610	86817347	Hhip	4591	925	208925	Yes
GGTCCACAGCTGGGCCGCCTGGCACTAGTATAACGGAGGTACTGGGGCAGTT	91252550	91252877	91252927	91252875	-1	8	MGP_CBAJ_G0033509.1	91251328	91253278	2210011C24Rik	4591	925	208925	No_or_no_constitutive_exon
TTCCTTCTTTCTGTTTTTTCTGTGTGCGCCATCCTGTGGGGCTGGGACAGAG	91877117	91877153	91877067	91877119	1	8	MGP_CBAJ_G0033525.1	91631339	91881862	Cacna1a	4591	925	208925	No_or_no_constitutive_exon
GCCCGATGGGAAGTGGCCAGTCATCCCTCTCTCCCACAGGGAGGACTCAGAA	92204112	92204299	92204349	92204297	-1	8	MGP_CBAJ_G0033544.1	92203025	92215950	Rnaseh2a	4591	925	208925	No_or_no_constitutive_exon
CCTGTCAGAGGCCCCGCCACGTACCGTCCCGGGGCCACTCGGGGTTGCAGGT	92323774	92323880	92323724	92323776	1	8	MGP_CBAJ_G0033551.1	92293564	92326676	Tnpo2	4591	925	208925	No_or_no_constitutive_exon
GTGTGTGTCTCTCTCTGTCTTGCTCTCTCCCCTCCCCGCCGGGGCTGCAGAA	102125544	102125698	102125494	102125546	1	8	MGP_CBAJ_G0033610.1	101955406	102131532	Gnao1	4591	925	208925	No_or_no_constitutive_exon
AAGCCTGTAAAGGGTGCAGTGGGCGACTTTCCACTCTTCTTGGGTGACAGAT	103343981	103344140	103343931	103343983	1	8	MGP_CBAJ_G0033639.1	103337371	103360327	Drc7	4591	925	208925	No_or_no_constitutive_exon
GCAAGCCAAATGAGTGACAAGAATCTATTTCTACTTTTGGGGGGGGTCAGGA	114939158	114939898	114939108	114939160	1	8	MGP_CBAJ_G0033686.1	114905834	114939898	Ces4a	4591	925	208925	No_or_no_constitutive_exon
TTGGTTATGAGGTTTTGATGTTGAAGGCAGCACTCTTCTCTGTGGGACAGAC	115233455	115233606	115233656	115233604	-1	8	MGP_CBAJ_G0033703.1	115216664	115257927	Kctd19	4591	925	208925	No_or_no_constitutive_exon
TGCCAAGAAAATGTTCAGATTGAGGGGGAGGGGGAGGGGGAACGCCAAAGAG	115896331	115896383	115896433	115896381	-1	8	MGP_CBAJ_G0033731.1	115894832	115906265	Dpep2	4591	925	208925	No_or_no_constitutive_exon
TAACCTGTCTGGGGGGATGGGGTGGGCTTCCCTGTTTAATGGGGGAGCAGGC	119990801	119990939	119990751	119990803	1	8	MGP_CBAJ_G0033763.1	119946221	120001361	Pmfbp1	4591	925	208925	No_or_no_constitutive_exon
TTACTCTCTCGCCCGCACACTACAACACACATGCCCATGACAGCAGGGAGGT	121560850	121560912	121560800	121560852	1	8	MGP_CBAJ_G0033787.1	121519427	121560923	Cog4	4591	925	208925	No_or_no_constitutive_exon
GAAAGATTATTTCTCCCAATGTGATTGTTGCCTTCTCTTTTTGGGATAAGGT	131599753	131599864	131599914	131599862	-1	8	MGP_CBAJ_G0033842.1	131561262	131616530	Mbtps1	4591	925	208925	Yes
GTGAGCCGGGGCAACCAGAATCTACCCCCAGTCCTTAATCAGGGGCTCAGAT	131671206	131671323	131671373	131671321	-1	8	MGP_CBAJ_G0033845.1	131667865	131677652	Taf1c	4591	925	208925	No_or_no_constitutive_exon
GCCCCGGTTTACTTTCATTGATGTTTTTCAACTTTCTTTTGGGAACCCAGGG	132079439	132079665	132079389	132079441	1	8	MGP_CBAJ_G0033853.1	132034431	132084718	Usp10	4591	925	208925	No_or_no_constitutive_exon
CCTGCCTGACTGAGCAACCTCGTTCTCATTTTTCCTTTTGGGATGGGAAGAT	134266486	134266917	134266967	134266915	-1	8	MGP_CBAJ_G0033874.1	134266486	134294234	Klhdc4	4591	925	208925	No_or_no_constitutive_exon
GGGCTCTGTAACGTTAGTTACAAATCCAGCTTTGAGGATTGGGCATGAAGTC	135504548	135504753	135504803	135504751	-1	8	MGP_CBAJ_G0033896.1	135484844	135580958	None	4591	925	208925	No_or_no_constitutive_exon
GACCGACCGTCTCTTCTTCTCATTGCCGCCGTTCTTTTCTGGGCTGGCAGGT	137136006	137136094	137135956	137136008	1	8	MGP_CBAJ_G0033926.1	137032197	137149711	Galnt2	4591	925	208925	No_or_no_constitutive_exon
AGACTCACAGCACTAAGCCATCTTTCTGTGTCCCTCCCATGTGGGAGTAGAT	14090208	14090419	14090469	14090417	-1	9	MGP_CBAJ_G0034026.1	13962434	14461730	Fat3	4591	925	208925	No_or_no_constitutive_exon
ATCCTTCCTGTCTTTTCCTCACTTCTCCCCATTGTTTTCTGGGAGCCCAGAA	19503655	19503760	19503810	19503758	-1	9	MGP_CBAJ_G0034085.1	19501866	19506148	Eif3g	4591	925	208925	No_or_no_constitutive_exon
GCTCAGGGCTAGTAACGCACCAGTGCTGAAGTCTGTTCCGTGGGGTGCAGCT	19948231	19948328	19948378	19948326	-1	9	MGP_CBAJ_G0034101.1	19936266	19960312	Kri1	4591	925	208925	No_or_no_constitutive_exon
TTTCCTGACCACCCCACTTTCCACCCCCTGCTGGTTCCCGGGGGGCCCAGGT	20034547	20034719	20034497	20034549	1	9	MGP_CBAJ_G0034104.1	19992280	20036579	Slc44a2	4591	925	208925	No_or_no_constitutive_exon
TGTTTTGTTTTTGTTTTTTAAATTTCTTTTCTTTTCTTCCATGGGCAAAGAA	20281903	20282560	20281853	20281905	1	9	MGP_CBAJ_G0034109.1	20250062	20282560	AB124611	4591	925	208925	No_or_no_constitutive_exon
GGTGTGGGGTCAGTGATGCCCATGAATAACTGAACCTTTGGGGGTTGCAGAA	20797603	20797690	20797740	20797688	-1	9	MGP_CBAJ_G0034125.1	20791940	20809827	Rgl3	4591	925	208925	No_or_no_constitutive_exon
ACGGGGTTTGTAGCTGTGGCCAACCCAGCTTGGTGTGGGGAGTGGAGCAGGT	37799544	37799672	37799722	37799670	-1	9	MGP_CBAJ_G0034220.1	37786134	37805341	Robo3	4591	925	208925	No_or_no_constitutive_exon
AATACCCTCTTTTGCTTGTTACTCATGCTCTGTTACCATGGGGATGCCAGCT	41119076	41119172	41119222	41119170	-1	9	MGP_CBAJ_G0034322.1	41096273	41362843	Gramd1b	4591	925	208925	No_or_no_constitutive_exon
GATATCCTCTCCTTGTTTCTGACGTCTTGCTTTGGTGGGGGGGTTAACAGCT	43106507	43106593	43106643	43106591	-1	9	MGP_CBAJ_G0034330.1	43018566	43195799	Sorl1	4591	925	208925	No_or_no_constitutive_exon
CCCCCACATGGGCCTCCCTGACCTAGTCTCTTCTGCTTTCTTGGGGGCAGGT	46388976	46389281	46389331	46389279	-1	9	MGP_CBAJ_G0034378.1	46366649	46412015	Ube4a	4591	925	208925	No_or_no_constitutive_exon
CCGGGTACCTCTGCTTTCTCTAGTGTTAGAATTCTTTCCCCTAGGGACAGAA	46750013	46750128	46750178	46750126	-1	9	MGP_CBAJ_G0034390.1	46734396	46752062	Il10ra	4591	925	208925	No_or_no_constitutive_exon
CTGTCTCTTGGCTTTTCTTTCCGTCTGTGTTCCATCCATGGGAAATGCAGAT	51531035	51531050	51531100	51531048	-1	9	MGP_CBAJ_G0034429.1	51485410	51814242	Ncam1	4591	925	208925	No_or_no_constitutive_exon
ACGGTTAAGTGTTATATAGTAATTGTATTTATGTGTCTTCTGGGCAACAGGT	53120416	53120533	53120583	53120531	-1	9	MGP_CBAJ_G0034449.1	53010402	53130984	Sik2	4591	925	208925	Yes
AGAGAAAGAGAGGTTCCTCTGCCCCTGATATGATTTTCTTGGGCATGTAGGG	57085557	57085678	57085728	57085676	-1	9	MGP_CBAJ_G0034481.1	57054615	57135465	Acsbg1	4591	925	208925	No_or_no_constitutive_exon
TGTGTATCTGGTTTCTATCTCTGTGTGTGCATGTGCTCCTGGGTGTGCAGTG	60269730	60269887	60269937	60269885	-1	9	MGP_CBAJ_G0034519.1	60263933	60290976	Scamp5	4591	925	208925	No_or_no_constitutive_exon
AGCCTCTTTTCACATTTGTATGCCCCTCCCCCCTCTTGTCTGGGGTCAAGGA	61064739	61064868	61064689	61064741	1	9	MGP_CBAJ_G0034538.1	60986813	61087741	Stra6	4591	925	208925	No_or_no_constitutive_exon
TCTTTTCACATTTGTATGCCCCTCCCCCCTCTTGTCTGGGGTCAAGGAAGAA	61064743	61064868	61064693	61064745	1	9	MGP_CBAJ_G0034538.1	60986813	61087741	Stra6	4591	925	208925	No_or_no_constitutive_exon
TGGCTCTGCTGGTCTTGTCAGTAGCTTTTTTCCCCTTCATGTGGGCACAGAT	62377110	62377312	62377362	62377310	-1	9	MGP_CBAJ_G0034552.1	62375688	62411613	Bbs4	4591	925	208925	No_or_no_constitutive_exon
ATCTCTATTTCTGCTCTGTTTTTTTATCCCACCCCCACCCTGGGCAGCAGCT	62775372	62775482	62775322	62775374	1	9	MGP_CBAJ_G0034557.1	62753101	62785588	Parp6	4591	925	208925	No_or_no_constitutive_exon
TTTTATGGATTATTTTATAATGTGGGACTCCGTCTGGGAAGGAAGATGAGGG	64682948	64683178	64682898	64682950	1	9	MGP_CBAJ_G0034568.1	64637132	64683256	Tle3	4591	925	208925	No_or_no_constitutive_exon
CTCACAACTTCCAGAGGGACTTTCTATCCCGTTTTTTTTTCTGAGGGAAGGG	66343661	66343909	66343611	66343663	1	9	MGP_CBAJ_G0034578.1	66335873	66348761	Cln6	4591	925	208925	No_or_no_constitutive_exon
CTCAGTGCGCTGGCACTGATCCACCTCTGTTGTGTCTCTCTTGGGGACAGTT	67243167	67243299	67243349	67243297	-1	9	MGP_CBAJ_G0034586.1	67222450	67343720	Smad3	4591	925	208925	No_or_no_constitutive_exon
CTCTCCTCCTTCCCTTTCCCCTTCTTATCCTTTCCTGGGGGGAGTGATAGAG	67650538	67650694	67650744	67650692	-1	9	MGP_CBAJ_G0015481.1	67650538	67653520	1700055C04Rik	4591	925	208925	No_or_no_constitutive_exon
AGGTGTCTTACCATGCTTTGCGTTTTGGTTCCTGCTGCCGTGGGATGCAGGT	72028783	72028846	72028733	72028785	1	9	MGP_CBAJ_G0034643.1	72001524	72173803	Vps13c	4591	925	208925	Yes
TACACTTATTAAAGTTTAATACTAACTTTTTCTCTTTTTGGGGGGATCAGGG	72153474	72153550	72153424	72153476	1	9	MGP_CBAJ_G0034643.1	72001524	72173803	Vps13c	4591	925	208925	Yes
GGAAGATGTACGGTCACCACGGCAACCGCATCGCCCCGGGGTTGGTAAAGAT	77160470	77160497	77160547	77160495	-1	9	MGP_CBAJ_G0034670.1	77112444	77160757	Tex9	4591	925	208925	No_or_no_constitutive_exon
TCATAACCAGTCTCCTTTCATTTTGCAGGTGTTGAAGGGCCATGGACAAGAC	83715575	83715685	83715525	83715577	1	9	MGP_CBAJ_G0034716.1	83657740	83721221	None	4591	925	208925	No_or_no_constitutive_exon
TTTTTTCCTTGTCATAACCTTGGCTTTCTTGGTCTGTGGTTGTAGGGAAGCC	85241477	85241544	85241594	85241542	-1	9	MGP_CBAJ_G0034728.1	85230270	85369591	None	4591	925	208925	No_or_no_constitutive_exon
GCTAATGTAAAAATACCAAAGTCTTTTCTTTTGTTCTTTTGGGACATAAGGT	85822388	85822776	85822338	85822390	1	9	MGP_CBAJ_G0034732.1	85767390	85855380	Senp6	4591	925	208925	No_or_no_constitutive_exon
TGTATATGAAGCTCAATATGTAGTTGCGTTTCCCTCTTTTGGGTTGGCAGAT	93073451	93073517	93073401	93073453	1	9	MGP_CBAJ_G0004565.1	93069828	93075622	A330041J22Rik	4591	925	208925	No_or_no_constitutive_exon
ATGGGGTGGTGGCCGGCCATGCCTCACAGTCTGTGGTTTTGGGGTGACAGGA	101943124	101944709	101944759	101944707	-1	9	MGP_CBAJ_G0004566.1	101943124	101949737	Gm16262	4591	925	208925	No_or_no_constitutive_exon
TCGTGAGGACGTGCACACAGCAGAGCGATCTGATGCGGGGAAGGCAACAGGA	112525937	112525959	112525887	112525939	1	9	MGP_CBAJ_G0034854.1	112345848	112525959	Nphp3	4591	925	208925	No_or_no_constitutive_exon
CTTTAACCTGCAGGCAACCTACACCTATTGCGGCCCAAGAGCTGGGGCAGGT	115067655	115068043	115067605	115067657	1	9	MGP_CBAJ_G0034879.1	115058691	115068043	Dusp7	4591	925	208925	No_or_no_constitutive_exon
GAACTAATACGCAGGCAGTGTCCACCCTCTTTGCTTTTCAGGGACCCAAGTC	115452460	115452562	115452612	115452560	-1	9	MGP_CBAJ_G0034894.1	115451752	115580017	Rad54l2	4591	925	208925	No_or_no_constitutive_exon
TGTGTCCCTAGACCAAGGGAGCCAGCCACTCACATTCTCCATGGGAACAGTT	116169462	116169554	116169604	116169552	-1	9	MGP_CBAJ_G0034901.1	116160068	116171240	Hemk1	4591	925	208925	No_or_no_constitutive_exon
AGCCTGCTGGGTGGCTGGCTTACCCTGTGTGGAATGCCGCCCAGGGGAAGGT	116160694	116160936	116160986	116160934	-1	9	MGP_CBAJ_G0034901.1	116160068	116171240	Hemk1	4591	925	208925	No_or_no_constitutive_exon
TCCCGTTGCACATCTGGTCACCCAATGTACATACATCCCTTCGGGGGCAGGT	116387857	116387966	116387807	116387859	1	9	MGP_CBAJ_G0034907.1	116387355	116391377	Zmynd10	4591	925	208925	No_or_no_constitutive_exon
GGAGTGGGTCGGGCGGGGCCGAGCCGGGCCGTGGGCCGTGTGGGGGCCAGGC	116476794	116476933	116476983	116476931	-1	9	MGP_CBAJ_G0034916.1	116454826	116477062	Gnai2	4591	925	208925	No_or_no_constitutive_exon
TTGCCTTTGTTGTTATTAAAGTTCCTCTCCCTTTGAAACGGGTGTCAGAGGG	116594333	116599054	116599104	116599052	-1	9	MGP_CBAJ_G0034920.1	116589507	116623715	Rbm5	4591	925	208925	No_or_no_constitutive_exon
TACGGCCATGAGGCCATAGTCTGATTGTATTTTTTCTCCTTGGGGGTCAGAG	116958018	116958126	116958176	116958124	-1	9	MGP_CBAJ_G0034934.1	116947790	116982195	Rnf123	4591	925	208925	No_or_no_constitutive_exon
CGGCCATGAGGCCATAGTCTGATTGTATTTTTTCTCCTTGGGGGTCAGAGGA	116958018	116958124	116958174	116958122	-1	9	MGP_CBAJ_G0034934.1	116947790	116982195	Rnf123	4591	925	208925	No_or_no_constitutive_exon
GGGAGATAGCAGCAAATGAAGCTCTCAAAACGCACAGAGAATAAGGGAAGGC	117244950	117245265	117245315	117245263	-1	9	MGP_CBAJ_G0034942.1	117244018	117247223	Tcta	4591	925	208925	No_or_no_constitutive_exon
GCCCGCTGACGGGCGGGGAGCCTGTGAGCCTGGGTTCCCTGCGGGGCAAGGT	117282228	117282366	117282178	117282230	1	9	MGP_CBAJ_G0034944.1	117281710	117283151	Gpx1	4591	925	208925	No_or_no_constitutive_exon
GAGTGTGGTGGCATCTGCGGTTAATTCCAGCACTCGGGAGGCAGAAGCAGGT	117346431	117346787	117346381	117346433	1	9	MGP_CBAJ_G0036736.1	117345659	117346787	Gm37963	4591	925	208925	No_or_no_constitutive_exon
CTGGGCTCCCGCCAACTAACTGCCTCACCCTTCTCTGACTGGGACTACAGGA	117463730	117463891	117463680	117463732	1	9	MGP_CBAJ_G0034952.1	117454497	117466218	Usp19	4591	925	208925	No_or_no_constitutive_exon
AAGGGGGGTCTGCGGGAAATGTGGACAAGGCTGAGCACACGGGAAATGAGGA	117560772	117560903	117560722	117560774	1	9	MGP_CBAJ_G0034957.1	117558133	117561022	Dalrd3	4591	925	208925	No_or_no_constitutive_exon
GTAGGGGTGTGGGCGGGCCATCCTCTGACGGTCCCGCCCTGCAGGGGAAGAC	117867275	117867495	117867225	117867277	1	9	MGP_CBAJ_G0034965.1	117860901	117887638	Celsr3	4591	925	208925	No_or_no_constitutive_exon
TCTGTCTCTCTCTGTCTCTTTCTCTCCTCTCCACTCAACCGTGGGGGTAGAT	117879132	117879212	117879082	117879134	1	9	MGP_CBAJ_G0034965.1	117860901	117887638	Celsr3	4591	925	208925	No_or_no_constitutive_exon
ACTGAGTTTCAGTAAGTAGCAAAGAATTCTCAGGGTACCTGGGGACCCAGTC	117902577	117902773	117902527	117902579	1	9	MGP_CBAJ_G0034966.1	117887945	117903264	Slc26a6	4591	925	208925	No_or_no_constitutive_exon
AAGGCACCGTTACACTGAAGGACTTACCTCAATCTGTTTCCCATAGGGAGAG	117971188	117971220	117971138	117971190	1	9	MGP_CBAJ_G0034969.1	117945256	117976551	Col7a1	4591	925	208925	No_or_no_constitutive_exon
GGGTTCCAGTCTGGACAAGGCTTCCAAATAAATCTGGTGGGTGAAAGCAGCT	118884299	118884553	118884603	118884551	-1	9	MGP_CBAJ_G0034985.1	118861906	118904641	Fbxw24	4591	925	208925	No_or_no_constitutive_exon
TATGATTCTGTTTTATTCTTTTGCATGTTTTCTTGGCTGAATGGGAGTAGAG	120080792	120080808	120080742	120080794	1	9	MGP_CBAJ_G0035001.1	120064765	120158175	Setd2	4591	925	208925	No_or_no_constitutive_exon
GAGTTGTGTCTTAAACTGTTGGTTCTCACTGGTCTCTCTCGTGGGCAAAGGC	124739447	124739523	124739573	124739521	-1	9	MGP_CBAJ_G0035042.1	124732064	124796360	Cnot10	4591	925	208925	No_or_no_constitutive_exon
ACGGGAGCAAGGGTGGTGGGTAACATAGCGTCTGTGGTGTGGGACAGCAGCA	129904014	129904191	129903964	129904016	1	9	MGP_CBAJ_G0035062.1	129869210	129918442	Dlec1	4591	925	208925	No_or_no_constitutive_exon
TGAACGGGAGCAAGGGTGGTGGGTAACATAGCGTCTGTGGTGTGGGACAGCA	129904011	129904191	129903961	129904013	1	9	MGP_CBAJ_G0035062.1	129869210	129918442	Dlec1	4591	925	208925	No_or_no_constitutive_exon
GTGGCTGTTGTGAAGAGCTCGTACTTCTGACTGTGGCTGCTGAGGGCCAGCC	129971757	129972016	129972066	129972014	-1	9	MGP_CBAJ_G0035066.1	129971757	129989830	None	4591	925	208925	No_or_no_constitutive_exon
ACATACACACACACAGAGTCCCTCACGCTGTGCCTATTTTCTGGGGACAGGT	130198425	130198522	130198375	130198427	1	9	MGP_CBAJ_G0035070.1	130165927	130210983	Xylb	4591	925	208925	No_or_no_constitutive_exon
GGGGTGACTGCCAAAGTGCCCCAATGTTTGCTTCTCGTGGATGTGGGCAGAA	130843831	130844056	130843781	130843833	1	9	MGP_CBAJ_G0035078.1	130814936	130845070	Ttc21a	4591	925	208925	No_or_no_constitutive_exon
TGCTCATTGTGCTTTTAGTGTTTATTTTTATCTATGTGTGTTGGGGGTAGGT	131016408	131016663	131016358	131016410	1	9	MGP_CBAJ_G0035083.1	131015439	131029407	Slc25a38	4591	925	208925	No_or_no_constitutive_exon
TTAATGTGCTGTTCTTGTCTTCTGTCCCCCTCTGTCATTGGGCCAAACAGAA	131364163	131364358	131364113	131364165	1	9	MGP_CBAJ_G0035086.1	131202738	131388681	Myrip	4591	925	208925	No_or_no_constitutive_exon
CAGGAAGACCGAGGTCAACAGAGTGTGCCCACCCTGGGGTTGTGGAGAAGGT	134924721	134924833	134924883	134924831	-1	9	MGP_CBAJ_G0035131.1	134900571	134925113	None	4591	925	208925	No_or_no_constitutive_exon
CTGTTCCTCTGTTCTGGACTTGCTCTCACCTGTCGTGGGGGTGGGGCCAGGT	2628841	2628934	2628791	2628843	1	X	MGP_CBAJ_G0035176.1	2614948	2645672	Gripap1	4591	925	208925	No_or_no_constitutive_exon
AGTATAATGGTCCTTTTTTTTCTTTTTTCTTTGTTTTTTTTTGTGGGAAGGA	5142589	5142719	5142539	5142591	1	X	MGP_CBAJ_G0035216.1	5077579	5191735	Sytl5	4591	925	208925	Yes
GCCCCAGTCGAGCTTCCTCAGCACCGAGGGCTTGCGGGTCCTGAGTGGAGGA	9379261	9379330	9379380	9379328	-1	X	MGP_CBAJ_G0035229.1	9024490	9384539	Cask	4591	925	208925	No_or_no_constitutive_exon
GGATGGGGAGGGCTGAGCACTAATATCTTTCTGATTTTGGGGAATGGCAGCA	47297518	47297800	47297850	47297798	-1	X	MGP_CBAJ_G0035351.1	47279513	47300775	Igsf1	4591	925	208925	No_or_no_constitutive_exon
TGCTTTTTGTCTCCGTGTTCTTTGTATATGTTTTTGTTCGGTGGGTATAGTA	49052778	49052865	49052915	49052863	-1	X	MGP_CBAJ_G0035359.1	49007149	49323812	Hs6st2	4591	925	208925	No_or_no_constitutive_exon
CTCACTCAAAATGATTTATTTTTCTATTTTTTCCCCCTATGGGACCTGAGAC	59781816	59781892	59781766	59781818	1	X	MGP_CBAJ_G0015519.1	59763006	59832209	C230004F18Rik	4591	925	208925	No_or_no_constitutive_exon
CATGTCACCTACTTTCCCTACCTCTTACCCCACCATGCCTGGGGCTACAGGA	73953429	73953494	73953544	73953492	-1	X	MGP_CBAJ_G0035475.1	73945171	73955174	Irak1	4591	925	208925	No_or_no_constitutive_exon
CTTCTTTCCCCTCTCATCTTTCTTCCTCTGGTACTTGGGATGGAACACAGGC	74086838	74086855	74086788	74086840	1	X	MGP_CBAJ_G0035477.1	74063877	74093852	Opn1mw	4591	925	208925	No_or_no_constitutive_exon
GGTGAAGGGCCCCTTACCTCACTCTCACAGCCTGCCCCTTCTGGGAACAGGT	74187376	74187539	74187589	74187537	-1	X	MGP_CBAJ_G0035480.1	74169610	74198303	Flna	4591	925	208925	No_or_no_constitutive_exon
GGTGATGGGCCCCAAGCTGGTGGCAGTAAGGGGAGGGAAGAAGGGCCCAGAG	74260113	74260482	74260063	74260115	1	X	MGP_CBAJ_G0035485.1	74252977	74261188	Atp6ap1	4591	925	208925	No_or_no_constitutive_exon
CCCCTTCAGCTCTTTGGGTACTTTCTCTAACTCCTTCATTGGGGACAAAGTT	86081689	86082234	86081639	86081691	1	X	MGP_CBAJ_G0014346.1	86081119	86082234	None	4591	925	208925	No_or_no_constitutive_exon
CTTTTCCCTTTATTATACTCTTTTCCCTTCTTCTCTTCATGGGAGAATAGAA	95406000	95406117	95406167	95406115	-1	X	MGP_CBAJ_G0035556.1	95091411	95439730	Pola1	4591	925	208925	No_or_no_constitutive_exon
CTGCTGAAACCATTGTCATTCCTCCCTCTATTTTTCCAATGGGACTACAGAA	98709325	98709476	98709275	98709327	1	X	MGP_CBAJ_G0035579.1	98651810	98773395	Heph	4591	925	208925	No_or_no_constitutive_exon
AGGAGGGCAGGAGACTTGTGATGGAGCCTGATGGTGCTGCTGGGATGCAGGA	103803345	103803490	103803295	103803347	1	X	MGP_CBAJ_G0035609.1	103795637	103819073	Med12	4591	925	208925	No_or_no_constitutive_exon
CTGGACTCGGGCTCAGGGGCTCCTTACTATTGCTGGGTGTGGGGTTACAGGA	158614503	158614660	158614453	158614505	1	X	MGP_CBAJ_G0035834.1	158565993	158618419	Smc1a	4591	925	208925	No_or_no_constitutive_exon
GGGAGGGAGGGTTGCTGCTCTGACGCTGGGCTCCTTGCTTGTGGGTGCAGGG	158790801	158790851	158790751	158790803	1	X	MGP_CBAJ_G0035835.1	158704617	158793755	Iqsec2	4591	925	208925	No_or_no_constitutive_exon
GAAAGAATCAGCTTGTTTACCTATTCTTCCCCCTTTCCTGGGCACGGCAGAT	158845437	158846019	158845387	158845439	1	X	MGP_CBAJ_G0035836.1	158801533	158848963	Kdm5c	4591	925	208925	No_or_no_constitutive_exon
AGTGTAGTGGCTGTGGATTCTTGGTCAAGAACGTTTCTCTGGGTTGGCAGGT	158972391	158972499	158972341	158972393	1	X	MGP_CBAJ_G0015533.1	158953073	159040339	None	4591	925	208925	No_or_no_constitutive_exon
TGGTCCATACTGTTTCTGCTAAAGTTCTACACCTTTTGTAAATTGGGCAGGA	166666259	166666365	166666209	166666261	1	X	MGP_CBAJ_G0035869.1	166616249	166708927	Map7d2	4591	925	208925	No_or_no_constitutive_exon
CAGGTGGCCAGAGAAGGCAACAGGGGCAGGTAGAGTGGGGCAGGGCTGAGGT	166741229	166741533	166741179	166741231	1	X	MGP_CBAJ_G0035870.1	166741016	166819392	A830080D01Rik	4591	925	208925	No_or_no_constitutive_exon
