# Supplementary material for: Widespread Separation of the Polypyrimidine Tract From 3′ AG by G Tracts in Association With Alternative Exons in Metazoa and Plants
Source: Front Genet. 2019 Jan 14;9:741. doi: 10.3389/fgene.2018.00741 (PMC6339879; doi:10.3389/fgene.2018.00741)
Supplement: DATA FILE S2 — Sequences of REPAG 3′ SS from each species of metazoa, plants and protists. [file Data_Sheet_2.zip › Supplementary data 2/Protists_Release38_dictyostelium_fasciculatum.txt]

REPA_GGG_Sequence	Exon_Start	Exon_End	Pos_-50	Pos_+2	Strand	Chromosome	GeneID	Gene_Start	Gene_End	Gene_Name	Number_of_REPAs	Number_of_REPAs_has_GGG	Number_of_Intron(Intra_genic_Region)	Upstream_Constitutive_Exon
CGAAGCGTCGTTCACCCCCGACGCACAATTTGTCATCTCGGGCAGTGAAGAT	547069	547233	547283	547231	-1	Scf_Dfasci-F-a-25c12.r2-5	DFA_00543	547069	548358	None	2977	25	31989	No_constitutive_exon_found_in_species
GAATCATTTCATGAAAATGTACAGGTTTGTGTGGCATCCTGGGAACCAAGAA	602141	602458	602508	602456	-1	Scf_Dfasci-F-a-25c12.r2-5	DFA_00561	601760	604897	None	2977	25	31989	No_constitutive_exon_found_in_species
TTTAACCAGGGTCTCTACATCTTGGCATTGTGTCGAGTGGGCAACAACAGAA	2612062	2612603	2612012	2612064	1	Scf_Dfasci-F-a-25c12.r2-5	DFA_01384	2609433	2612603	gacL	2977	25	31989	No_constitutive_exon_found_in_species
ATGAGGGTCACTCATTCATGTTCCATTTGTGGCCGTTGTTTGGGTACAAGGT	3209878	3210168	3209828	3209880	1	Scf_Dfasci-F-a-25c12.r2-5	DFA_01624	3208676	3210483	None	2977	25	31989	No_constitutive_exon_found_in_species
TGTCGCGTCACCAACGTCTCACACTCTTTAACAGCGAGTTTATGGGCAAGAT	478005	478948	478998	478946	-1	Scf_ET2XIPL01COFD4-5	DFA_07764	473360	480568	None	2977	25	31989	No_constitutive_exon_found_in_species
ATTATTTATTTAAATAATGTTTAGCAGTAGGATGATATTAATGGGGATAGCC	500254	500660	500710	500658	-1	Scf_ET2XIPL01COFD4-5	DFA_07774	498834	503042	None	2977	25	31989	No_constitutive_exon_found_in_species
ATTAAAAAGAATACTTTTTTTTCAATTTTGTTTTTTTTTGGGTTGAATAGTT	1910850	1910938	1910988	1910936	-1	Scf_ET2XIPL01COFD4-5	DFA_08366	1908863	1911335	None	2977	25	31989	No_constitutive_exon_found_in_species
TATTGAACACGCACCAAAAGAAATTTGACATCTATATATGGTTGGGCAAGTT	2776806	2777255	2777305	2777253	-1	Scf_ET2XIPL01COFD4-5	DFA_08675	2774565	2777484	None	2977	25	31989	No_constitutive_exon_found_in_species
GGATCTGACACCATTGAAAATGTCAAGACCAAGATCCAAGACAAGGGAAGGT	191946	192305	192355	192303	-1	Scf_EUAJFUG02HR96I-5	DFA_11090	191946	193093	None	2977	25	31989	No_constitutive_exon_found_in_species
TTGATGATTTGATTCTAACATATTTATTTATTTATTTCATGGGTAATCAGAT	969368	969489	969539	969487	-1	Scf_Dfasci-G-o-80e12.f1-5	DFA_05207	965128	969685	None	2977	25	31989	No_constitutive_exon_found_in_species
GCAAGAATTGCATTTGGATCTTGCCAGTCGCGACGACTAGAGGGAAACAGGC	1622637	1622867	1622917	1622865	-1	Scf_Dfasci-G-o-80e12.f1-5	DFA_05470	1622052	1623270	None	2977	25	31989	No_constitutive_exon_found_in_species
GAGGGGATCATGGTCAAGGTGCAAGACTCCTCGTACATCCCGGGTGAAAGAA	1042464	1043808	1042414	1042466	1	Scf_Dfasci-G-b-205a01.r1-3	DFA_03136	1040356	1044245	lig4	2977	25	31989	No_constitutive_exon_found_in_species
GCTCTTACATGATCTACTTGTCGTGCTTTTATTACTTGTTGTCGGGACAGGA	1846033	1846626	1846676	1846624	-1	Scf_Dfasci-G-b-205a01.r1-3	DFA_03442	1845086	1848333	None	2977	25	31989	No_constitutive_exon_found_in_species
GAGGAGGATACTCCTCCTCCTCCTCCTCCTCCTCCTTTGGGAAACCATAGTA	422905	423516	423566	423514	-1	Scf_Dfasci-G-p-12c09.r1-3	DFA_06070	420454	423943	regA	2977	25	31989	No_constitutive_exon_found_in_species
GGGTGTGGACCGTGCAATACGACCAACAAAAGATCATCTCGTCGGGCAAGGG	1401954	1402306	1402356	1402304	-1	Scf_Dfasci-G-p-12c09.r1-3	DFA_06466	1401361	1406195	mkkA	2977	25	31989	No_constitutive_exon_found_in_species
ATCCAATTGCAGGGTGGTGAGTGTCTGATCGAGTTTATCATCAAGGGTAGCA	1269813	1271040	1269763	1269815	1	Scf_Dfasci-G-o-33e01.r1-3	DFA_04746	1268296	1273697	None	2977	25	31989	No_constitutive_exon_found_in_species
GTTACCCTAAAAATAGGTGATCATATGATATGATGTTGTTGGGATTGAAGTG	1418359	1418500	1418550	1418498	-1	Scf_Dfasci-G-o-33e01.r1-3	DFA_04812	1414489	1419182	srfC	2977	25	31989	No_constitutive_exon_found_in_species
GCCTTTCTCGAAAAGGATGACCTTGAAAGTGGAAAATACAAAAAGGGTAGTC	253721	253921	253671	253723	1	Scf_Dfasci-G-b-285a01.f1-5	DFA_03784	250643	254158	None	2977	25	31989	No_constitutive_exon_found_in_species
TTTATTTATTTTTTCTAGAATAAAGAATTAATTAAAAATTTATTGGGAAGAA	1165696	1166110	1166160	1166108	-1	Scf_Dfasci-G-b-285a01.f1-5	DFA_04164	1163752	1169928	None	2977	25	31989	No_constitutive_exon_found_in_species
ATAATTGGAGCGGTAGTCTATTTAAAGGATAGTAATTGGGTAAGAATTAGAT	621829	621843	621779	621831	1	Scf_EU5ZYIE01EUG8B-5	DFA_09689	617596	621843	None	2977	25	31989	No_constitutive_exon_found_in_species
TGAGAAGCGTAGTTTGTCAGAGGACGACCTTCTCAATCAGGGACTACAAGGG	446481	447620	446431	446483	1	Scf_Dfasci-F-a-11f03.f1-5	DFA_00152	441075	450101	None	2977	25	31989	No_constitutive_exon_found_in_species
GCAGAGAGATTAGTATTGTTTGAAGAAGTTAGTTATATTTTAATGGGTAGAA	836228	836942	836992	836940	-1	Scf_Dfasci-F-a-11f03.f1-5	DFA_00292	835075	838921	None	2977	25	31989	No_constitutive_exon_found_in_species
AATGATACAACACTGCATCAAAACTGGAGAAGTGGAGTATATTTGGGGAGTT	905782	905899	905732	905784	1	Scf_Dfasci-F-a-11f03.f1-5	DFA_00324	905167	906898	None	2977	25	31989	No_constitutive_exon_found_in_species
AAAGGACGATGAGTTTATTCGGGTGTTGAATAAACTTCGCAAGGGTCAAGTG	36037	36655	35987	36039	1	Scf_Dfasci-G-b-126g04.f1-5	DFA_02022	34493	36733	pif1	2977	25	31989	No_constitutive_exon_found_in_species
TTTTTACTGTCCAGCAGTTCCAATATTGATAAAATACTCTTTACGGGAAGAA	185638	185761	185588	185640	1	Scf_EU5ZYIE01BBABR-5	DFA_09029	183337	185761	apm1	2977	25	31989	No_constitutive_exon_found_in_species
