# Supplementary material for: Widespread Separation of the Polypyrimidine Tract From 3′ AG by G Tracts in Association With Alternative Exons in Metazoa and Plants
Source: Front Genet. 2019 Jan 14;9:741. doi: 10.3389/fgene.2018.00741 (PMC6339879; doi:10.3389/fgene.2018.00741)
Supplement: DATA FILE S2 — Sequences of REPAG 3′ SS from each species of metazoa, plants and protists. [file Data_Sheet_2.zip › Supplementary data 2/Protists_Release38_toxoplasma_gondii_ari.txt]

REPA_GGG_Sequence	Exon_Start	Exon_End	Pos_-50	Pos_+2	Strand	Chromosome	GeneID	Gene_Start	Gene_End	Gene_Name	Number_of_REPAs	Number_of_REPAs_has_GGG	Number_of_Intron(Intra_genic_Region)	Upstream_Constitutive_Exon
TGTCATCGACTTGTGTTTTGCGTTTTTTTCGGATTCCTGCGGGGCTGCAGCA	108711	108923	108973	108921	-1	asmbl.2971	TGARI_307770	102227	111445	None	896	180	36652	No_constitutive_exon_found_in_species
CTCGTGCGCCTTTACTTTTCCGCCGTCGTTTTGCCATGTTCGGGAGTTAGGT	66390	66594	66644	66592	-1	asmbl.1752	TGARI_227090	61339	67227	None	896	180	36652	No_constitutive_exon_found_in_species
GTGTGTTCCAATATTTTCCTCGAGTGTCTATTTTGTGGTTGGGAGTGCAGAT	124263	124302	124213	124265	1	asmbl.1752	TGARI_227000	114308	124679	None	896	180	36652	No_constitutive_exon_found_in_species
TATTTGTTAATAAAATATAAAATGCGCGTGTTTTTGCTTTGGGACTGCAGCA	55545	55626	55676	55624	-1	asmbl.1594	TGARI_213445	46586	60052	None	896	180	36652	No_constitutive_exon_found_in_species
AGTCGCGCTCTGTCACCGGTTTTCTGTCTCCGTTGTTGGTGGGGTGGCAGGA	104146	104239	104289	104237	-1	asmbl.1594	TGARI_213392	102453	116887	None	896	180	36652	No_constitutive_exon_found_in_species
TATTCGTGAGCGCGTGCTGAAGCAGACAACAATATTTCTGGGAAATGCAGCG	61850	61870	61920	61868	-1	asmbl.312	TGARI_312540	60724	62298	None	896	180	36652	No_constitutive_exon_found_in_species
AAGGAGTGCAATACGTGGTCCTGCGGCAAGCTTCAGACGGGAGTGTACAGGT	37159	37260	37109	37161	1	asmbl.693	TGARI_230660	32310	37260	None	896	180	36652	No_constitutive_exon_found_in_species
AGCTGCCCTCATGAGCAGAAGTGACCACCAGCCAGCACTATCGGGAGCAGAA	124497	124616	124447	124499	1	asmbl.693	TGARI_230535	123417	125060	None	896	180	36652	No_constitutive_exon_found_in_species
CTTCCGCTGCAAATCCCAGAAGCGCTCCTGATGTGTTTGTGTATGGGTAGAT	109656	109863	109606	109658	1	asmbl.2398	TGARI_207865	76284	113242	None	896	180	36652	No_constitutive_exon_found_in_species
CTTCTGTCTCTTCAACCTCCCGTTGCGTCTGGCTGTCTTCTGGGGCACAGTC	86963	87049	86913	86965	1	asmbl.2194	TGARI_254840	84397	92506	None	896	180	36652	No_constitutive_exon_found_in_species
CAGGTTCTCTTTTTTCGTCTTCCTGTGTCTTTGCATTTCGGGCGGAACAGGT	96812	96880	96930	96878	-1	asmbl.2194	TGARI_254835	93974	99700	None	896	180	36652	No_constitutive_exon_found_in_species
AACAAGCTGCGATATCTGCAGAACACTATACCAAATTTCGGGGAATGCAGAC	131035	131135	130985	131037	1	asmbl.2194	TGARI_254780	130654	131644	None	896	180	36652	No_constitutive_exon_found_in_species
TCTTCCTGGTTGACTCGTGCGTTCGCTTCCTGACTGCGTGGGTGGTGTAGAA	45604	45979	45554	45606	1	asmbl.2012	TGARI_222880	43401	49845	None	896	180	36652	No_constitutive_exon_found_in_species
TTGCCTCCACCGGCAAAGTTCACTTCTGTCTGGTGCGTCTGGGCATGCAGAA	56871	57051	57101	57049	-1	asmbl.2012	TGARI_222900	51704	68494	None	896	180	36652	No_constitutive_exon_found_in_species
TTTACCCTATTTCTCGATTTTCAGGCGCTTTTTTCTGTGTGGGGTTGCAGGT	46689	46786	46836	46784	-1	asmbl.2261	TGARI_252290	41184	50456	None	896	180	36652	No_constitutive_exon_found_in_species
TCTTGGAGCTGTGAACTTCTCATTGTTTGCCTGGGATTATCGGGATGCAGGA	52244	52461	52511	52459	-1	asmbl.2634	TGARI_261690	51996	53488	None	896	180	36652	No_constitutive_exon_found_in_species
AGTGTGTTAGAACGTATCAATTGCGAGTGTTCTGCCTGCTTGTGGGACAGGA	58856	60326	58806	58858	1	asmbl.395	TGARI_309885	54769	60326	None	896	180	36652	No_constitutive_exon_found_in_species
GCGTCCATTCATGTCGCCCCTTTTGCGGTTTTTTTGTTATCACGGGACAGGA	28077	28122	28027	28079	1	asmbl.1117	TGARI_291810	24909	28122	None	896	180	36652	No_constitutive_exon_found_in_species
TGCCATCCATGACGTTTCCTGGTACTCTTTCGGATGTCTGGGGCGTGCAGGT	60728	61049	61099	61047	-1	asmbl.363	TGARI_310680	59024	61731	None	896	180	36652	No_constitutive_exon_found_in_species
AACAACGGCACTGGTCAGCCTCTGTTCGTCTGTTTTCTTAATGCGGGCAGAT	33354	33509	33559	33507	-1	asmbl.1766	TGARI_226610	29393	35746	None	896	180	36652	No_constitutive_exon_found_in_species
GTAAGAGGCTAAGGGGAGCACTGGTCGACTGTTTTTTTGCGGGTGTGTAGGA	39213	40283	40333	40281	-1	asmbl.1953	TGARI_221330	36557	49903	None	896	180	36652	No_constitutive_exon_found_in_species
GTCAATCGGAAGTGCCCAGGAAAAGTCGCTGCGGCGCTGTGGGTGTGCAGAC	5272	5340	5222	5274	1	asmbl.2848	TGARI_239720	2795	6368	None	896	180	36652	No_constitutive_exon_found_in_species
ACGATCTCGTGAAGTGTAGTGAGGAGACGATACAAAAACGGGAACTGCAGGA	42354	42362	42304	42356	1	asmbl.888	TGARI_266870	41052	43320	None	896	180	36652	No_constitutive_exon_found_in_species
CTATTCGTAAGAGTGTGCCATTTTCTTGCTAACTTTGTCTGGGAACTCAGGG	68844	68963	68794	68846	1	asmbl.793	TGARI_257440	65203	68963	None	896	180	36652	No_constitutive_exon_found_in_species
CTCGCCGAACAGAAGACTGTGTCTGTGTGGTGCGTCGGGCAAATGTACAGCG	97809	97868	97759	97811	1	asmbl.129	TGARI_247250	94743	102132	None	896	180	36652	No_constitutive_exon_found_in_species
CAGAGAATATTACTCCCGTTCTGCTTCTTCTGCTTCTTTTGTGGGTGCAGAG	61013	61171	61221	61169	-1	asmbl.3375	TGARI_200370	58298	63271	None	896	180	36652	No_constitutive_exon_found_in_species
TATGAGCAAAAGTTTGCTGCGACACAACTTGCTGTTTTGTTATGGGGCAGGT	8182	8233	8283	8231	-1	asmbl.2044	TGARI_297820	3418	11475	None	896	180	36652	No_constitutive_exon_found_in_species
TATTATCACTCTGGCCGTGTAGGTGTTGGTGGTGATGTATGGGGACGCAGGC	50372	50489	50539	50487	-1	asmbl.2044	TGARI_297870	48993	53599	None	896	180	36652	No_constitutive_exon_found_in_species
AACTTAGTTGTTATCATTTTCAAGAGGTGATTCCGTGGAGTTGGGTGGAGAC	22886	22978	22836	22888	1	asmbl.840	TGARI_279405	22638	24708	None	896	180	36652	No_constitutive_exon_found_in_species
ATAGCATCTGAAGCAACTCGACTGTTAGCCAATGAACGGGAGGATGTCAGGG	54040	54074	54124	54072	-1	asmbl.2594	TGARI_263245	53802	55023	None	896	180	36652	No_constitutive_exon_found_in_species
CTACTCTCCATGCGCGCTCTTCCGGCCGTACTCCGTTGCTGGGAGTGCAGGT	68763	69533	68713	68765	1	asmbl.2594	TGARI_263220	67622	74139	None	896	180	36652	No_constitutive_exon_found_in_species
CGTAACAACTAATATGTGCATCGCGGTTTCTCCGGTGTGCGCGTGGGCAGGT	13636	13796	13586	13638	1	asmbl.232	TGARI_218850	12914	14087	None	896	180	36652	No_constitutive_exon_found_in_species
ATAAAATGCCCGGTGGCGTTTGTTTCGTCGTGGCTGTGTGGGCGGTGCAGGC	1457	3481	3531	3479	-1	asmbl.641	TGARI_232620	1457	4540	None	896	180	36652	No_constitutive_exon_found_in_species
TTGCGCCGGATGTGTGGCGGCTCCACCTCAGGCCCAGCAGGGCCGCGAAGGC	39114	39201	39251	39199	-1	asmbl.2865	TGARI_240390	32208	41952	None	896	180	36652	No_constitutive_exon_found_in_species
GTGTTCCTTTATTAGGACAAGCAATTGCTTTCTTTGCTGGGGTGTAACAGCT	17358	17557	17607	17555	-1	asmbl.3272	TGARI_292935	10623	18854	None	896	180	36652	No_constitutive_exon_found_in_species
AACTGCTATTAGATGCGATTCGTTGCTGGCCGATGTGGGTGGTGAGGCAGAG	15188	15368	15418	15366	-1	asmbl.3272	TGARI_292935	10623	18854	None	896	180	36652	No_constitutive_exon_found_in_species
CTCCGCCTTCAAGTGCCGTGATGCATAAGGCGGTAGGAGGGACGCTAAAGAT	55394	55592	55642	55590	-1	asmbl.1267	TGARI_280435	52363	58579	None	896	180	36652	No_constitutive_exon_found_in_species
ACACTGCTCTTGCGCCTCGCTGGACTGTATCTCGCTCTCTGGGAATTCAGAC	7374	7748	7798	7746	-1	asmbl.2507	TGARI_243635	5201	16560	None	896	180	36652	No_constitutive_exon_found_in_species
GGTCATGAGCGTCTGTTGATACTGCAATCTGGATACTTTGTGTGGGATAGGT	23809	24479	23759	23811	1	asmbl.2507	TGARI_243655	21307	25272	None	896	180	36652	No_constitutive_exon_found_in_species
TCCGTGGTGATTCGCATCACACTGTTTAATTTTATTCTGTGGGTTGACAGGT	65448	65530	65398	65450	1	asmbl.2507	TGARI_243730	63486	66031	None	896	180	36652	No_constitutive_exon_found_in_species
TTGCAAGCAGCTACTGTTTTCGGGATCTGTGGGGTCCGTTACATGGGCAGGA	16129	16300	16079	16131	1	asmbl.4	TGARI_250870	14327	17028	None	896	180	36652	No_constitutive_exon_found_in_species
CGAGCGGCCACGAACTGCCAACGGCTGCTGGGCATACTCCATGTGGGCAGGC	26065	26231	26281	26229	-1	asmbl.302	TGARI_312980	24074	28874	None	896	180	36652	No_constitutive_exon_found_in_species
CACTTACCTGAAGAGTAAATCGAGTTATGTGTGTGCAACTGGGTATGCAGTC	16548	16902	16952	16900	-1	asmbl.495	TGARI_271270	15993	22047	None	896	180	36652	No_constitutive_exon_found_in_species
CCCGGGCAGCTGTTGCAGCCGCAGCCGCCAATGGGGCGGAAACGGGCAAGGC	51837	52104	52154	52102	-1	asmbl.645	TGARI_232280	50302	52254	None	896	180	36652	No_constitutive_exon_found_in_species
TCGTTACTTGCCATGTGCGGTGCATGAAACAGCAACGCATCTAAGGGTAGAG	34474	34506	34424	34476	1	asmbl.674	TGARI_231110	33683	35900	None	896	180	36652	No_constitutive_exon_found_in_species
CCGTTTGCAGAGTATCATAGCCCTCTAGCTGTCATACTCTCAGGGATCAGGC	14339	14433	14289	14341	1	asmbl.2571	TGARI_264070	13439	19082	None	896	180	36652	No_constitutive_exon_found_in_species
CGCATGCGTACGTTCATGGTCGAAGCACTGTCCTCGGTGTGTGGGAACAGGT	7217	7650	7700	7648	-1	asmbl.2146	TGARI_224870A	733	24824	None	896	180	36652	No_constitutive_exon_found_in_species
GCGGCGTACTCTATTTTTGTGGTGTCATTAAGAAGTGTGTGGGTATGCAGCT	19416	19566	19366	19418	1	asmbl.1275	TGARI_304480	18038	19977	None	896	180	36652	No_constitutive_exon_found_in_species
CACAACTGGAGAGGTTCATTATTTCTTGAGACTATGCTTTCGGGGTGCAGAC	74630	74737	74580	74632	1	asmbl.1275	TGARI_304630	48787	76196	None	896	180	36652	No_constitutive_exon_found_in_species
TGCCCAAACCGTTCTTGTCGGGAAGATATTAGTGCCATGGGAAAGATTAGTT	43594	43660	43710	43658	-1	asmbl.2099	TGARI_223520	42487	45372	None	896	180	36652	No_constitutive_exon_found_in_species
ACCTTTCTCGCGTCATGGTGTGCGGTTCTCTGGACTGTGTGGGACTGCAGGC	16886	17004	17054	17002	-1	asmbl.1803	TGARI_235920A	156	29622	None	896	180	36652	No_constitutive_exon_found_in_species
CTTCTCGTTGGCGCTATCCTTCGTAGGGAAGTCCCGCCTCACTGGGACAGTT	9307	9509	9559	9507	-1	asmbl.1803	TGARI_235920A	156	29622	None	896	180	36652	No_constitutive_exon_found_in_species
AGTGCCTGGTACTTCCACTACAAAATTATGATTGAATATGGGCTGGATAGGG	34390	34473	34340	34392	1	asmbl.1438	TGARI_202285	33343	35198	None	896	180	36652	No_constitutive_exon_found_in_species
CACAAACAGAACCCAGGATATCCAAAATTGTGTTCATTTGGGATACACAGCT	64608	64655	64705	64653	-1	asmbl.1438	TGARI_202255	64259	67120	None	896	180	36652	No_constitutive_exon_found_in_species
GCTGGGTCCCTTCACATGTCGCAGTTCTGCACTCACCCACCGGGAAACAGAA	543	659	709	657	-1	asmbl.2131	TGARI_224290	543	6538	None	896	180	36652	No_constitutive_exon_found_in_species
TTGTTTCCGGTGTCTCTGCAGCGTTTTCGTTTTGTGTCTTGGGCGTGCAGCG	38686	38775	38636	38688	1	asmbl.408	TGARI_309010	36759	39721	None	896	180	36652	No_constitutive_exon_found_in_species
TGGAGGCAAGGGAATAGGGTTCCTAGTGCCACCGTTGTGTGGGCGTACAGGT	27255	27341	27391	27339	-1	asmbl.1643	TGARI_220120	27255	30717	None	896	180	36652	No_constitutive_exon_found_in_species
GTCTTTTCTCACCGGTCCATCTCTTTTCTGCTTGCTTCTTGTGGGTGCAGAG	16222	16356	16172	16224	1	asmbl.2586	TGARI_263550	14472	16356	None	896	180	36652	No_constitutive_exon_found_in_species
GTCGGAAAATAGCCATGCGTGCCTTTTTTCTTGCTGGTGTGGGTGTGCAGAG	24508	24580	24630	24578	-1	asmbl.2018	TGARI_297060	22552	26434	None	896	180	36652	No_constitutive_exon_found_in_species
CGACGGTAGAACAGTCGTCCGCGTTGCGATTATTGGTGGTGGGATTGCAGGC	39354	41261	41311	41259	-1	asmbl.61	TGARI_248990	39354	42089	None	896	180	36652	No_constitutive_exon_found_in_species
CACTTTATTGTGACCCGTAGGTCGTGTGTATTCATTTGTGTGGGATGCAGTC	15395	17844	15345	15397	1	asmbl.2701	TGARI_278110	2298	21659	None	896	180	36652	No_constitutive_exon_found_in_species
CACGAGCGGTGCATGTTTTCTTATTTACTGTCTATTTTCGTGGGCAGCAGGC	41610	41672	41722	41670	-1	asmbl.2701	TGARI_278160	39771	42035	None	896	180	36652	No_constitutive_exon_found_in_species
TCACACGAAGACACGAGATTGAGTCTCTGTTGAGATACCAGGGTATGCAGGA	45740	45941	45991	45939	-1	asmbl.518	TGARI_270280	45654	48463	None	896	180	36652	No_constitutive_exon_found_in_species
AAACCACAATAAATTTATTCTTTCGGGATCCAAATGTTCTGTATGGGCAGGT	6998	7295	6948	7000	1	asmbl.3325	TGARI_235340	5260	10881	None	896	180	36652	No_constitutive_exon_found_in_species
AAATCGCACAAACAGAAGATCGCTTTTCTTTCGTTTGTGGGACGGTGCAGCT	13503	13621	13671	13619	-1	asmbl.3325	TGARI_235350	12974	18739	None	896	180	36652	No_constitutive_exon_found_in_species
AACTGAAAGCCAATGCGTTCTGCGACCTCTCGTGCATATTGGGAGTACAGTT	47172	47213	47122	47174	1	asmbl.2195	TGARI_254635	46631	47436	None	896	180	36652	No_constitutive_exon_found_in_species
CGGTGCTGGACGGTTTTTCGTGTTTTGGCTCTGTGTGTGCGGGCGTGCAGGT	11475	12024	12074	12022	-1	asmbl.1619	TGARI_220600	11475	15195	None	896	180	36652	No_constitutive_exon_found_in_species
ATATGCGCATCACAGCACCATGTGGTCTCTAAACTGTTATAGGGCACCAGGA	45375	45418	45325	45377	1	asmbl.356	TGARI_310990	44737	45830	None	896	180	36652	No_constitutive_exon_found_in_species
GCGCTCAGGCCTTTCTTTGTTCGTCTTCTGTGGCTTGTGTGGGGTATCAGAA	5290	5604	5654	5602	-1	asmbl.499	TGARI_270930A	464	10494	None	896	180	36652	No_constitutive_exon_found_in_species
AAAAGTCCAAAGTTTACAAAAATCAGCACACAGCTTTTGGGTGAATGCAGGA	57930	57953	57880	57932	1	asmbl.454	TGARI_268700	56386	57953	None	896	180	36652	No_constitutive_exon_found_in_species
ATTTAAACGTGCAGAGTTGCTGTATGGCTCAATTGTTTGCGGGAATGCAGGC	8260	8590	8210	8262	1	asmbl.26	TGARI_249910	7496	8590	None	896	180	36652	No_constitutive_exon_found_in_species
GCCAGACAGAACAGATCTTTATGCGTCTGAACGTATCCGTGGGTGTGCAGCT	52822	52895	52772	52824	1	asmbl.1451	TGARI_202020	47461	53725	None	896	180	36652	No_constitutive_exon_found_in_species
GGCGGCTTTCTGCCTCACTCTTTTCCCTGTTTTTTCTCGTGGGTGGACAGGC	55346	55780	55296	55348	1	asmbl.2139	TGARI_224720	54298	58515	None	896	180	36652	No_constitutive_exon_found_in_species
CCTGCGAACCGGAGCTGCGCTGGCCAGTGTCGTGCGTTGTTTGAGGGTAGCT	48293	48448	48243	48295	1	asmbl.2709	TGARI_278540	47825	49539	None	896	180	36652	No_constitutive_exon_found_in_species
TGATAAATGAAGCGTAGAACTGTTTTGCTTTGGTTTGGCTTGATGGGCAGGA	21809	21964	22014	21962	-1	asmbl.668	TGARI_231410	21044	25374	None	896	180	36652	No_constitutive_exon_found_in_species
TCACTCGAATCCCTGCGTTATTTGCATTCATTGCGGGGTTGTCGGAATAGCC	46329	46344	46279	46331	1	asmbl.2047	TGARI_298060	39181	49926	None	896	180	36652	No_constitutive_exon_found_in_species
AGAATCATTGCTTCGCTTTTTTGTCTGTCTTTGCGTGCCGGGAATTTGAGGT	40846	40980	40796	40848	1	asmbl.1187	TGARI_305840	39275	42648	None	896	180	36652	No_constitutive_exon_found_in_species
GCGAAGAACCGTTTTATGATTTGATGAAACTGTTGCTCTTGGGATCGCAGCT	11437	11527	11577	11525	-1	asmbl.795	TGARI_257730	7762	14709	None	896	180	36652	No_constitutive_exon_found_in_species
GAGTGTGCTTCCACCACTATGGTTCTCTGTTTCTACACCGGGATGTACAGGC	48386	48644	48336	48388	1	asmbl.1376	TGARI_203505	47300	48644	None	896	180	36652	No_constitutive_exon_found_in_species
GGACTGAACCTTGCGTTCGATTCCCTGGGAACGTCATGACTGGGTGACAGGC	31148	31226	31098	31150	1	asmbl.1255	TGARI_280680	30776	31759	None	896	180	36652	No_constitutive_exon_found_in_species
TTCCCTCCCAGTCTCGCGCATGCAGTTTCCTTTCCTGTGTGGGGCTGCAGGT	55833	55941	55991	55939	-1	asmbl.3003	TGARI_211690C	48981	57505	None	896	180	36652	No_constitutive_exon_found_in_species
CAAATTCGAGAATTCAGGCACTTCGAGCCTTGTGTAATTTGCGGGTGCAGGT	43389	43441	43491	43439	-1	asmbl.2088	TGARI_212100	38902	45035	None	896	180	36652	No_constitutive_exon_found_in_species
CTGTCAGGGAGAGAAAACGACTTCTTGTCTTTGACTCTGTGGGGTTGTAGGC	30823	31014	31064	31012	-1	asmbl.59	TGARI_249170	28884	38538	None	896	180	36652	No_constitutive_exon_found_in_species
AGTCTGGCTATCCGGTCGTGATCTGAAATGTGATTTCCATTGTGGGACAGAT	40998	41139	41189	41137	-1	asmbl.1937	TGARI_207250	40186	45452	None	896	180	36652	No_constitutive_exon_found_in_species
GGACAAAACACTACACGTAATCTGTCTGGTTTTGCTGCTCGATGGGACAGGC	14772	14813	14863	14811	-1	asmbl.2723	TGARI_278930	13357	19190	None	896	180	36652	No_constitutive_exon_found_in_species
GCATAAAAGGGACTGTATCCTTCTTGCCTGCTTTCTGAAAATGGGCACAGGC	4854	5019	4804	4856	1	asmbl.2397	TGARI_207665B	810	5019	None	896	180	36652	No_constitutive_exon_found_in_species
TCGTAAGACGCCGTGCGACACAGACCAAAGTGACTGCTGTGGGTGTGCAGGA	31131	31335	31385	31333	-1	asmbl.2227	TGARI_254010	31131	38111	None	896	180	36652	No_constitutive_exon_found_in_species
TGAAACCAGGACGAGAGCCTGTGATTAATTTTCATTATTGGTGGGTGCAGGC	25690	25773	25823	25771	-1	asmbl.870	TGARI_267410	22936	28265	None	896	180	36652	No_constitutive_exon_found_in_species
CGTGTATTTAGTTTTCGTATTTTTGTGCAAACTGTTCGGTGGGTATGCAGGT	42228	42373	42423	42371	-1	asmbl.205	TGARI_217600B	40631	50815	None	896	180	36652	No_constitutive_exon_found_in_species
CGTTCACCTGTCCTCAAGGCGCTTTTCCCTTTTTTCTGCGGGTGCGACAGGC	8893	9097	9147	9095	-1	asmbl.607	TGARI_233820	4446	10843	None	896	180	36652	No_constitutive_exon_found_in_species
GGAGAACGCCCAGACCTGCTCGCCGGCGTTCTTTGCGTGTGTGGGCGCAGGT	1214	1440	1164	1216	1	asmbl.2888	TGARI_240970B	391	3786	None	896	180	36652	No_constitutive_exon_found_in_species
AAGAAGAGAGACAGCTCGTCACTTGTGCTGCTTTCTGGGTGAACGTACAGGC	36781	36852	36902	36850	-1	asmbl.2276	TGARI_258130	36417	42182	None	896	180	36652	No_constitutive_exon_found_in_species
TTTCTTTGCTTCGTTCATGCGACGTGCGTCCGTCTGGTGCGTGGGCGCAGGT	38480	39020	38430	38482	1	asmbl.2524	TGARI_244430	35636	39020	None	896	180	36652	No_constitutive_exon_found_in_species
GGGCGTTGTGTCATCTTGACGCGGTTGCTGGCCTATGTCTTGGGGTGCAGAA	20998	21244	20948	21000	1	asmbl.2183	TGARI_299050	19621	21887	None	896	180	36652	No_constitutive_exon_found_in_species
GCGGAGCTCCCAGACAGTTTTGTCGCGTTTCATTTTTGGGGGGGGCACAGGC	13029	13164	13214	13162	-1	asmbl.533	TGARI_269840	11218	14395	None	896	180	36652	No_constitutive_exon_found_in_species
AAGCCTTGCCGGACATACGGAATTCGCTAACTAATGCACAGGGAAACCAGAG	3177	3543	3593	3541	-1	asmbl.2710	TGARI_278565	3177	4509	None	896	180	36652	No_constitutive_exon_found_in_species
GGAATGCAGAGAAGAGCGAAGGAGACAGAAGAACGAGAAGGAGGGGGCAGGC	4089	4585	4039	4091	1	asmbl.3065	TGARI_320465	3589	4585	None	896	180	36652	No_constitutive_exon_found_in_species
CTTCATAACGACAACTCTTTTCCCTTGCATTTTCTGTGACGGGTGTGCAGTC	5607	5680	5730	5678	-1	asmbl.3340	TGARI_235560A	153	6910	None	896	180	36652	No_constitutive_exon_found_in_species
CTCTTATCCAGCGGTGGCTTCGTTAATGCGTCGTTTTTTGGTGGGGACAGGC	43793	43892	43942	43890	-1	asmbl.1702	TGARI_228680B	43066	45090	None	896	180	36652	No_constitutive_exon_found_in_species
TTCTCTCTCATGTCCACTCAGTCTGCTTTGCCTCTGCGTTGTCCGGGAAGGC	36446	37152	37202	37150	-1	asmbl.2083	TGARI_234220	32761	40399	None	896	180	36652	No_constitutive_exon_found_in_species
TCTCACATTAGGTCCCGCCCAGACTGATCTCTGTATGTGGGGACGAACAGGA	15026	15221	14976	15028	1	asmbl.208	TGARI_217390	9298	15825	None	896	180	36652	No_constitutive_exon_found_in_species
ATAAGAACTGTTACCCATCGGAGAACTTTGTTCTAACTGACAGGGACCAGGC	17552	17660	17710	17658	-1	asmbl.2591	TGARI_263410	15905	21410	None	896	180	36652	No_constitutive_exon_found_in_species
TTCGATGACTTCTGTTTCGGCTCTGTCCTCGGTGTCGGGCAAAAATGCAGGT	1402	1448	1498	1446	-1	asmbl.183	TGARI_245560A	383	7532	None	896	180	36652	No_constitutive_exon_found_in_species
AACTAAAAATATTCCTTCAGAATTCGTCTGTTTCTCGCTGGGGTGCGCAGCA	3928	4024	3878	3930	1	asmbl.402	TGARI_309220	552	7243	None	896	180	36652	No_constitutive_exon_found_in_species
TGTCTAGACCAACGCAGTTCGTCCCCTCTGTCCCTCTCTTGGGTGTGTAGGT	9820	10327	9770	9822	1	asmbl.3222	TGARI_283830	7470	10327	None	896	180	36652	No_constitutive_exon_found_in_species
TTTGAGTGTTTTGTCTCTCTGCGTCACTGCGTCGGGTCGTGGGCATGCAGGT	27902	27972	27852	27904	1	asmbl.3222	TGARI_283850	25392	32604	None	896	180	36652	No_constitutive_exon_found_in_species
CCGCGCCTGCAGTGCTGCATGTGCCTCCCGGAATTCCCCGGGGAGCAAAGGT	10271	10279	10221	10273	1	asmbl.1025	TGARI_289216	4996	10279	None	896	180	36652	No_constitutive_exon_found_in_species
GCTCTCCCTCGTCCTACTCGCCCTGCTCTTTCTCGCCGTCGCTGGGGCAGGC	13201	15670	13151	13203	1	asmbl.540	TGARI_269460	12241	24051	None	896	180	36652	No_constitutive_exon_found_in_species
TTTTGGTTGCAACACTGTTGTCATCCGCTGTGGTGTTTGTATGGGTGAAGAG	25144	25249	25299	25247	-1	asmbl.1127	TGARI_292360	24359	31022	None	896	180	36652	No_constitutive_exon_found_in_species
GTCGATGATTTATTTTCGTCGTGAGACCATTTTGCGTGCTGGGCGTACAGAA	36497	36542	36592	36540	-1	asmbl.120	TGARI_247600B	34563	37239	None	896	180	36652	No_constitutive_exon_found_in_species
GTGAGCTACAAAGAATTAAACGACGAGTTTTCTGCTTTCTGTGTGGGCAGGT	19159	19272	19109	19161	1	asmbl.1772	TGARI_226370	14944	20289	None	896	180	36652	No_constitutive_exon_found_in_species
TGTGTGTTGCATATCACTCTGTTTTTGATCTGATGCCTTGGGAAACTTAGGT	13798	13911	13748	13800	1	asmbl.662	TGARI_231900	10736	14736	None	896	180	36652	No_constitutive_exon_found_in_species
TGAAGTTGCATGCAGCCTCATTATGTGTGCGTGTGTTGGGGCGGTGGCAGAG	32854	33037	32804	32856	1	asmbl.1717	TGARI_228220	25535	33669	None	896	180	36652	No_constitutive_exon_found_in_species
GCTGTCTCTTGTCGCCTCGTATCTGTTTTTGATTTTTCTTCGGGACGCAGAT	2636	2805	2855	2803	-1	asmbl.3225	TGARI_284010	169	5862	None	896	180	36652	No_constitutive_exon_found_in_species
GTCTCTTGCCATGTCATCTGTGTTTCCTTTGTATCTCTTGGGAATCGCAGGG	22640	22825	22590	22642	1	asmbl.1592	TGARI_213520	19833	26041	None	896	180	36652	No_constitutive_exon_found_in_species
CAGGCGCGGATGTTCACATGCATGCATTTATGTTTTTCGCATGTGGGCAGCT	4366	4463	4316	4368	1	asmbl.673	TGARI_231190	335	4788	None	896	180	36652	No_constitutive_exon_found_in_species
GCTCTGTCGAGAGTAAAACGCGAATTTCGTTTGCTTTCCGAGTGGGGCAGGT	7321	7420	7470	7418	-1	asmbl.1603	TGARI_212990	4155	12921	None	896	180	36652	No_constitutive_exon_found_in_species
CTGACCACGACGGCACTACCGTTCCTATATTGTAATGCTGGATGGGACAGAC	3802	3897	3752	3804	1	asmbl.2946	TGARI_294808	3099	4064	None	896	180	36652	No_constitutive_exon_found_in_species
CACGACGTAAGGAGTCACTGGCTGATGTCTTTCCGCTATTTGGGATGCAGCT	18685	18752	18635	18687	1	asmbl.2092	TGARI_223262	16433	22914	None	896	180	36652	No_constitutive_exon_found_in_species
CATTTGTGTGTTTTTCTCACCCTTTGCGACCTCGTGAAATGCACGGGCAGGG	5000	5271	4950	5002	1	asmbl.2231	TGARI_253940B	899	5271	None	896	180	36652	No_constitutive_exon_found_in_species
TCTTGAGTTATCTTGAGTAGCGTTGTGTGTTTATCATTGCTGGGATGCAGAT	20844	20937	20987	20935	-1	asmbl.1578	TGARI_287200	20081	23540	None	896	180	36652	No_constitutive_exon_found_in_species
GTACAGAGACTAACGAGATTCTTAGATTTTTCCTCTGCTGGGGTGCACAGGA	16588	16689	16538	16590	1	asmbl.2511	TGARI_244020	15883	17570	None	896	180	36652	No_constitutive_exon_found_in_species
TATATATATATGTATATTTGTATTTGTCGAGTGTGCATGTGAGCGGGTAGGT	12827	12966	12777	12829	1	asmbl.197	TGARI_217800	8794	15863	None	896	180	36652	No_constitutive_exon_found_in_species
CCAAGTGAGGCGTCTGTCGCATTTCTCGGTCGCGTTTCCTGGGATTGCAGGT	2150	2349	2399	2347	-1	asmbl.1174	TGARI_305460	370	4716	None	896	180	36652	No_constitutive_exon_found_in_species
AGTTTCCCTTCTTCAGCCGTCTGGTTTGCATGTACCATTCGCGGGACCAGTG	5020	5087	5137	5085	-1	asmbl.991	TGARI_288310	5020	6122	None	896	180	36652	No_constitutive_exon_found_in_species
CCTTTCGTTATGCGCATCTTTTATTGCTTTCATGTCTGTTCTGGGGGCAGGT	1113	1775	1063	1115	1	asmbl.1875	TGARI_214970B	136	7083	None	896	180	36652	No_constitutive_exon_found_in_species
GTTTGTCGCGTTCATCGCACTTTCTGGCTTTGCTTTTTCGGGGGATTCAGGC	18486	18659	18709	18657	-1	asmbl.37	TGARI_249770	17840	21208	None	896	180	36652	No_constitutive_exon_found_in_species
TGTATGCTCGTTGGCTCTATCTTCATATGGCCGACTGGTTGGGTGCGTAGGC	18546	18683	18496	18548	1	asmbl.3447	TGARI_317720	17589	24133	None	896	180	36652	No_constitutive_exon_found_in_species
TTCACCTGTCGTGAACCAACCGCGCGTTTCTCTTGTTGCTGCGGGTGCAGGT	1007	1215	1265	1213	-1	asmbl.2621	TGARI_262400A	303	4788	None	896	180	36652	No_constitutive_exon_found_in_species
TGTAAGTAATGGAACACACATTTTTGTGTTCTGTTATTGCTCGGGGGCAGGT	14651	14913	14963	14911	-1	asmbl.1802	TGARI_235920B	11536	25855	None	896	180	36652	No_constitutive_exon_found_in_species
CCAGCAGAGATGAACCTCTGGTGTGTGTTTCGCTTGTGGGCGGAACGCAGGT	16604	16732	16554	16606	1	asmbl.578	TGARI_273390	15603	19733	None	896	180	36652	No_constitutive_exon_found_in_species
ATTACCTCGATTTCGTTCATGATGTGCTGTTCGATACCACGCGGGCGTAGGC	2483	2587	2637	2585	-1	asmbl.759	TGARI_255160	916	3333	None	896	180	36652	No_constitutive_exon_found_in_species
AACTGGAGACGCGACAAAATTCAACGTGGGCGGCGCTTCCGGGACTGCAGTG	916	1039	1089	1037	-1	asmbl.759	TGARI_255160	916	3333	None	896	180	36652	No_constitutive_exon_found_in_species
TAAAATGACTCTACATCAGACGATATGCGTTTGCAATATGGGGAAGACAGGA	14642	14660	14592	14644	1	asmbl.1056	TGARI_289870	14149	14877	None	896	180	36652	No_constitutive_exon_found_in_species
TGTCCGAGCGGTGTGTGCGTGTGTGCGTCTTCATTTGGGTGTATGGACAGCT	9571	9624	9521	9573	1	asmbl.2907	TGARI_242080	9181	12273	None	896	180	36652	No_constitutive_exon_found_in_species
CGACTTCCAGTATGTGCAAAAGTGTGAACATGTTTGATGTGGGCGCACAGAT	14610	14701	14560	14612	1	asmbl.457	TGARI_268985	13576	14701	None	896	180	36652	No_constitutive_exon_found_in_species
TGGGTACGAAGCTCTCTCCAGCTTCAGCTCGGTTTTCTGCGGGGCTGCAGAG	17758	17898	17708	17760	1	asmbl.192	TGARI_217850A	17199	22930	None	896	180	36652	No_constitutive_exon_found_in_species
CTTCAACCGTCACTCTGTATCCGCGCCTTACGTTTGATGGGAGTATGCAGTT	5611	5800	5561	5613	1	asmbl.191	TGARI_217900	5025	6372	None	896	180	36652	No_constitutive_exon_found_in_species
AGCTTCTTCTCAGCCACCGTGCAATCAGATCTAACACTTAAACGGGTCAGGG	15420	15474	15370	15422	1	asmbl.1088	TGARI_290930	15103	16049	None	896	180	36652	No_constitutive_exon_found_in_species
ACTCGCCACTTACACCAGGTTTGTGACAATTTCCTGTCTGGGGACCGCAGAA	12449	12739	12399	12451	1	asmbl.2745	TGARI_316900	11103	18214	None	896	180	36652	No_constitutive_exon_found_in_species
GGACACCTTGAGCAAATTGTGTTTTTTCTTTTTTTCTGTTTTGGGAGCAGAG	11746	11793	11843	11791	-1	asmbl.3037	TGARI_210730B	9683	20886	None	896	180	36652	No_constitutive_exon_found_in_species
AGTGACGATTTCCGCTTCGTTTCTGCGGCGTTTATTGGGGGAGCATGCAGGA	19627	19693	19577	19629	1	asmbl.567	TGARI_272890	15210	21002	None	896	180	36652	No_constitutive_exon_found_in_species
GGTGAGGCGTTGATACAAACGTTTGCCGCGTCCCTCTTCTGTGGGTGCAGGT	13686	13877	13636	13688	1	asmbl.1949	TGARI_221210	12001	13877	None	896	180	36652	No_constitutive_exon_found_in_species
CTATCTCACTAAGCAGAGCTGTTCTGCGTCGGTACGCTTGCGTGGGACAGGT	5051	5162	5001	5053	1	asmbl.15	TGARI_250360	1335	7109	None	896	180	36652	No_constitutive_exon_found_in_species
CAATCAAATGACTGCCTCCATGTCTTCGCGTTGCGCATGGGAGTGTGCAGCT	6647	7163	7213	7161	-1	asmbl.3127	TGARI_319308A	171	13344	None	896	180	36652	No_constitutive_exon_found_in_species
AGGATATGCTTCACGTCCCCGCAGTAAGAACCTGCTTATTTGGGGATCAGGC	9434	9508	9384	9436	1	asmbl.106	TGARI_247940	7190	10217	None	896	180	36652	No_constitutive_exon_found_in_species
ATGTACACGTTTACAAATCCTCTTGCATAGTATTTGGCTGGGGGTATGAGTT	527	747	477	529	1	asmbl.2707	TGARI_278400	86	747	None	896	180	36652	No_constitutive_exon_found_in_species
CGCTTTCACCTGCGTTCCTCTGTCGTCGCTCTGCGTTTTCCTGGGAGCAGAT	5700	5938	5650	5702	1	asmbl.1816	TGARI_236240	2622	7544	None	896	180	36652	No_constitutive_exon_found_in_species
GGAACTGAGCGATGATTTACGTGATTAGCTTTGATGCTCTAGCGGGACAGGT	7563	7661	7711	7659	-1	asmbl.1382	TGARI_203375	7435	9216	None	896	180	36652	No_constitutive_exon_found_in_species
TATTTTTTCATTTTTTCACTTTTTTCGATTTTTTTGTATTATCGGGATAGAT	3606	3871	3556	3608	1	asmbl.1163	TGARI_305200	1298	11361	None	896	180	36652	No_constitutive_exon_found_in_species
CTTATTGTCTGCATGTCTGCATGTGCGTGTGCGTGTGTGTGTGTGGGTAGGT	8255	8363	8205	8257	1	asmbl.3399	TGARI_217020	7021	15876	None	896	180	36652	No_constitutive_exon_found_in_species
ACTGCCGAGGGCATCCGGTGACCTTTCGCAAGAGCGAGAAGCGAGGGGAGAC	1317	1621	1671	1619	-1	asmbl.3026	TGARI_211090	238	2945	None	896	180	36652	No_constitutive_exon_found_in_species
GTGGAGTGGACCTCGCGAGCTCCGTTTCTTCGTTTTTTGTGGGCATGCAGAG	4576	4865	4915	4863	-1	asmbl.2919	TGARI_294350A	434	13088	None	896	180	36652	No_constitutive_exon_found_in_species
ATCCTCCCTTCGAGCCGCGCGTGATTCCTGTCGCTGTGTCGTGTGGGCAGAT	5723	5954	6004	5952	-1	asmbl.3167	TGARI_295740	0	8591	None	896	180	36652	No_constitutive_exon_found_in_species
CGGTTGTTGATTTGCCCACCGTTTTTTCGCCTGTGCGCGGGTCGCAGGAGGC	13318	13429	13268	13320	1	asmbl.1037	TGARI_289320A	10497	13580	None	896	180	36652	No_constitutive_exon_found_in_species
GCAGTTTTCTGTATTGATCCGTTGTCGGTATTTTTGTCTCTGTGGGGCAGAT	11102	11157	11207	11155	-1	asmbl.2449	TGARI_209870B	9319	13153	None	896	180	36652	No_constitutive_exon_found_in_species
ATTCATGCGTTTTTTCTCTCTGACGCTTCGACTCGCATGCGGGTGTACAGAC	10855	10904	10954	10902	-1	asmbl.2333	TGARI_260430B	5671	12392	None	896	180	36652	No_constitutive_exon_found_in_species
GTCATGGAAATTATAAGATACATGCGTCCGTGATGTTTGTTGGGATGCAGAC	6889	6957	6839	6891	1	asmbl.1964	TGARI_221685	4306	8497	None	896	180	36652	No_constitutive_exon_found_in_species
GCTCCTGCCGGCATTTCCTGTCCCCCCGCTTCCCTCTCTTGGGTGTGCAGGC	7173	7487	7123	7175	1	asmbl.2029	TGARI_297530	95	10799	None	896	180	36652	No_constitutive_exon_found_in_species
CCGGCACAGTTCGTCCTCGCCCTGTATCGCTTCGCGTTGCGTGTGGGCAGGA	6197	6933	6983	6931	-1	asmbl.1400	TGARI_369700	307	10552	None	896	180	36652	No_constitutive_exon_found_in_species
TGATACTTTCTGCAAGCTGGATATCCACTGGCACTGTGATGTGGGCGCAGCG	5792	5837	5742	5794	1	asmbl.2396	TGARI_207665A	2848	10666	None	896	180	36652	No_constitutive_exon_found_in_species
GACGTGAGTGGAAATGGAAGAGACAGTTGCCGTTGATTGTGGGGTTGTAGGT	475	683	733	681	-1	asmbl.6222	TGARI_368330	475	2679	None	896	180	36652	No_constitutive_exon_found_in_species
GATGCAAGCGTAACCGTTCATGCGGCTTTGTCCTGCTTGTGGCGGGACAGGG	5371	5603	5653	5601	-1	asmbl.1052	TGARI_289600	4914	6190	None	896	180	36652	No_constitutive_exon_found_in_species
TCTCTTCTTCTTCCCCTTCTGCTTCTGACGCGTTTTCTCTGGGAGCAAAGAG	114	233	283	231	-1	asmbl.2111	TGARI_224080	114	7052	None	896	180	36652	No_constitutive_exon_found_in_species
TTCCGTCGATTTTTCGCGTTTCATTTCTTCTTTGTGGTGTGTGCGGGCAGAG	6913	6975	6863	6915	1	asmbl.411	TGARI_308920	2989	9759	None	896	180	36652	No_constitutive_exon_found_in_species
AGCTCTTCAGCTCTTCTATCTCCCTTTCGCTGCATATGTTTGGTGGGCAGAG	5584	5768	5818	5766	-1	asmbl.27	TGARI_249840D	242	9389	None	896	180	36652	No_constitutive_exon_found_in_species
TGTCGGAGTCGTGTGTTGTATGCGCTGTGCTTTATGTGGGGGGTTGGCAGGG	8577	8636	8527	8579	1	asmbl.1191	TGARI_305920A	4869	9202	None	896	180	36652	No_constitutive_exon_found_in_species
TCTCTGTGTGTGAGTTTCATCTCTCTTTGGTGTCTCTGTGGGTGGCGCAGGG	1361	2068	2118	2066	-1	asmbl.2259	TGARI_252430	1361	4198	None	896	180	36652	No_constitutive_exon_found_in_species
TAAACAAAGGATGTCCCAGTGAAACAAGAATGCGTCTTTGTGGGGTGTAGGT	1716	1809	1859	1807	-1	asmbl.3139	TGARI_319662	951	4825	None	896	180	36652	No_constitutive_exon_found_in_species
TTTTTTGCTCTCGCTGTGTGTGTGTATCTCTCCTGTTGCGGGGTGTACAGAC	246	2144	2194	2142	-1	asmbl.75	TGARI_248800	246	4106	None	896	180	36652	No_constitutive_exon_found_in_species
GGTGACCCTTGAAGTGGGGAGAGAAGAAGGCGAGACGGGGAGAGAAGAAGGC	4483	4836	4886	4834	-1	asmbl.694	TGARI_230490B	450	6956	None	896	180	36652	No_constitutive_exon_found_in_species
CTCTCCATTTATCTCCTCGTCACTGTACTACTTTTTTGGGGTGGTGGCAGGT	5630	6122	6172	6120	-1	asmbl.554	TGARI_272550E	4150	6503	None	896	180	36652	No_constitutive_exon_found_in_species
CGGCAAATCCCCGGTGTTCGTCCAGCTGGTGTTGCGGCCTGGGAGTTCAGAA	2997	3213	3263	3211	-1	asmbl.978	TGARI_369120	105	4326	None	896	180	36652	No_constitutive_exon_found_in_species
GTCACGGAGATTCATATCTCGAGAGATATGAACGAAACAAGAGGGTAAAGCT	1681	1743	1793	1741	-1	asmbl.3318	TGARI_372090	128	4243	None	896	180	36652	No_constitutive_exon_found_in_species
GTGCCGTGCGCGACTGACTGCGACGCCTCGAGCTCCCTCTGTGTGGGCAGAT	3547	3769	3497	3549	1	asmbl.3296	TGARI_275760	2413	3769	None	896	180	36652	No_constitutive_exon_found_in_species
CGCATGCAGTCGCGTTCTTGTTTTTCTCCTGTCTCTTCTCTGGGGTGCAGAT	2806	2887	2756	2808	1	asmbl.1407	TGARI_359750	1622	2887	None	896	180	36652	No_constitutive_exon_found_in_species
GGCGGCGTTTTGGCCTCGGGGAGCGTCTTGGTTTCTTGGCCTGGGAGAAGAG	673	1352	623	675	1	asmbl.2197	TGARI_254570B	135	2465	None	896	180	36652	No_constitutive_exon_found_in_species
AACGAATCACAAGGCCACCTTTTTGGAGCGTTTCGGCTGTTGGGTGACAGGA	2413	2994	2363	2415	1	asmbl.1806	TGARI_236050A	1247	2994	None	896	180	36652	No_constitutive_exon_found_in_species
GGTGGACATACACCGTGGAGAGAGATGGCTGTGCGTGTCTGGGTGTGCAGCA	140	341	391	339	-1	asmbl.153	TGARI_246340B	140	1298	None	896	180	36652	No_constitutive_exon_found_in_species
GTTCGTCAGAGGCTGAGGGAGGTACGTCGTTCCCGCTGGGAGCGCGGCAGTC	264	602	652	600	-1	asmbl.3842	TGARI_372490	264	1179	None	896	180	36652	No_constitutive_exon_found_in_species
