# Supplementary material for: Widespread Separation of the Polypyrimidine Tract From 3′ AG by G Tracts in Association With Alternative Exons in Metazoa and Plants
Source: Front Genet. 2019 Jan 14;9:741. doi: 10.3389/fgene.2018.00741 (PMC6339879; doi:10.3389/fgene.2018.00741)
Supplement: DATA FILE S2 — Sequences of REPAG 3′ SS from each species of metazoa, plants and protists. [file Data_Sheet_2.zip › Supplementary data 2/Protists_Release38_theileria_annulata.txt]

REPA_GGG_Sequence	Exon_Start	Exon_End	Pos_-50	Pos_+2	Strand	Chromosome	GeneID	Gene_Start	Gene_End	Gene_Name	Number_of_REPAs	Number_of_REPAs_has_GGG	Number_of_Intron(Intra_genic_Region)	Upstream_Constitutive_Exon
TAATTAATTATTGTGTAATAATGTTATAGTTGAACATAGTTGGGGAATAGAA	1169123	1169183	1169233	1169181	-1	2	TA13005	1168166	1171306	None	1009	32	10790	No_constitutive_exon_found_in_species
CGGAAAACACACATAAAATTGGTAAGAAAATAGTTTTAAATGGGAGTTAGGA	1450932	1451177	1450882	1450934	1	2	TA12180	1449246	1453196	None	1009	32	10790	No_constitutive_exon_found_in_species
ATACAACATTAGTGGCTATCTCCCCAGCACTAGTTTATAGATGGGAATAGTA	1886450	1886613	1886400	1886452	1	2	TA12305	1883219	1886613	None	1009	32	10790	No_constitutive_exon_found_in_species
TTTGAAAATTAGCTAAAAATTACTTAATTCTTAATTATATATGGGATTAGGT	458178	458459	458128	458180	1	3	TA03415	457826	458698	None	1009	32	10790	No_constitutive_exon_found_in_species
TGGATATAATGGAATGATAATGGTATAATAGATTGGTATTGAGGGATAAGGA	459330	459443	459280	459332	1	3	TA03420	458891	460296	None	1009	32	10790	No_constitutive_exon_found_in_species
GCAGCTGGTAGGTGACTTCCTAATTGTAAACATTGATATTGGGGTGGCAGTC	1061594	1062129	1062179	1062127	-1	3	TA04820	1061594	1063668	None	1009	32	10790	No_constitutive_exon_found_in_species
TTCCCGGGGTTAGTTATTTGCAGGAGTTAGTTATATCCCTACGAGGGTAGTT	1084621	1084652	1084571	1084623	1	3	TA04865	1081485	1085446	None	1009	32	10790	No_constitutive_exon_found_in_species
AATACGTAAGTCTTATATAGATATTAAGTACAATTACAAAATGGGTATAGAA	1424061	1424302	1424011	1424063	1	3	TA18830	1422199	1426878	None	1009	32	10790	No_constitutive_exon_found_in_species
GGTAAAGCCTAGAGGTTTCTGTGAAGGAGTGAGTAGGGCAATAAGAACAGTA	1470886	1470972	1471022	1470970	-1	3	TA17670	1470044	1471198	None	1009	32	10790	No_constitutive_exon_found_in_species
TTATTCCCTGCCCGTCCCCTATTTATAAACAATGAAATATTCTGGGAAAGAA	1487923	1488271	1488321	1488269	-1	3	TA17725	1487562	1488424	None	1009	32	10790	No_constitutive_exon_found_in_species
AATGAATGTAAAGTTTCTAATGAAAAAAAAATGATTCAGGGAGAAGATAGTA	1539565	1539831	1539881	1539829	-1	3	TA17880	1538503	1540513	None	1009	32	10790	No_constitutive_exon_found_in_species
GGTGGTGGTGAACAAGGTCATCGATAACTTAATGGAAATAGGGCTTAAAGGA	1794413	1794577	1794363	1794415	1	3	TA18440	1791098	1799639	None	1009	32	10790	No_constitutive_exon_found_in_species
GGCCGAATCAAGTGTTTACTATTGAGCCCATGTTAAATTTGGGTGTGTAGTT	128945	129070	128895	128947	1	4	TA07050	127635	129250	None	1009	32	10790	No_constitutive_exon_found_in_species
GTAATATAGCAGGACTATTTAAGGGTATTGATATGGTAGTAATTGGGTAGTG	266714	267060	267110	267058	-1	4	TA09285	266714	267610	None	1009	32	10790	No_constitutive_exon_found_in_species
AGTTATGAATAATACAGCTCATAGTTACTAGTATAAAATTTGGGGAATAGAA	522244	522322	522372	522320	-1	4	TA07510	522172	523211	None	1009	32	10790	No_constitutive_exon_found_in_species
CGCAGACCAAGTTTACACACTAGACTGGAGTAACTGTGGGAAAACCGTAGCA	571819	571957	572007	571955	-1	4	TA07639	571819	573699	None	1009	32	10790	No_constitutive_exon_found_in_species
AACTGGGAAAGCCATATAAGGTAATTTAACAAAATTATGTAAGGGTGTAGAT	1011023	1011614	1011664	1011612	-1	4	TA08765	1010224	1012693	None	1009	32	10790	No_constitutive_exon_found_in_species
TTACAGAATTATTTGAAGAAGGTAATTTTGTCACGATAACAATGGGTTAGGA	1233202	1233342	1233152	1233204	1	4	TA10845	1231182	1234135	None	1009	32	10790	No_constitutive_exon_found_in_species
GGTTACTAATTACATTTCAAGTAAGTAAATTTTAGTAAATAAGGGTTTAGTT	1336695	1336791	1336841	1336789	-1	4	TA10570	1336133	1337473	None	1009	32	10790	No_constitutive_exon_found_in_species
TTAACTAATTGTGGTATAATTATGTTATACATAAGATAAGGGTGAGTTAGGT	1069537	1069814	1069487	1069539	1	CR940347	TA06715	1068640	1069982	None	1009	32	10790	No_constitutive_exon_found_in_species
GTTATTAGGGTATAGTTAGTTTCCTTAGGGTAGTACCTCTAGGGAGTTAGTT	1173142	1173209	1173092	1173144	1	CR940347	TA02755	1171726	1173966	None	1009	32	10790	No_constitutive_exon_found_in_species
ATATCCAAACAATATTCGATTGTATAATGAACCCCTATTGGGGTATATAGGT	1325192	1325942	1325992	1325940	-1	CR940347	TA03065	1325192	1326420	None	1009	32	10790	No_constitutive_exon_found_in_species
GGGTAATTAGTTATTAGGGGTGTACTTAAGGGAGTTAGGGGAGTAGTTAGTT	1455055	1455142	1455005	1455057	1	CR940347	TA20240	1454659	1458027	None	1009	32	10790	No_constitutive_exon_found_in_species
AAAAGCTAATTGAAGATAAGGTGAGGATTTGGGTTTAATAAATGGGTTAGAT	1552404	1552514	1552564	1552512	-1	CR940347	TA20460	1550551	1552833	None	1009	32	10790	No_constitutive_exon_found_in_species
GTCTCCGTGAAATGGGATTTTCCCTGAGGGATTTGATGAAAAGGGAGAAGGA	1787509	1788514	1788564	1788512	-1	CR940347	TA20885	1787509	1791126	None	1009	32	10790	No_constitutive_exon_found_in_species
CTATATAATTTTTGTTAGCTGTATCTATAAGTGTTAACTTACGGGTATAGAT	1941327	1941528	1941578	1941526	-1	CR940347	TA21285	1940619	1942187	None	1009	32	10790	No_constitutive_exon_found_in_species
TTGATTAGCTGGGAGTGTTACTGTACTGGTACCTTTGGGGAGTTAAGCAGGG	2100894	2101055	2100844	2100896	1	CR940347	TA19620	2098715	2101055	None	1009	32	10790	No_constitutive_exon_found_in_species
TCTGCACCCAAAAGTGGAATTAAAGTTGTAAGAATCAGGGATGATAATAGTT	2133154	2133248	2133298	2133246	-1	CR940347	TA19530	2131949	2133331	None	1009	32	10790	No_constitutive_exon_found_in_species
GATTTAAAACTGTTGGTGGAGGTAATTTATTAAATTTCGGGAGAATACAGGT	2208039	2208375	2207989	2208041	1	CR940347	TA19345	2207479	2208375	None	1009	32	10790	No_constitutive_exon_found_in_species
TAAAAAGGAAAATCCTATGCTGAGTTGTTTGATTCAGGGAATAATTGAAGAG	2272398	2273954	2274004	2273952	-1	CR940347	TA19150	2272398	2274966	None	1009	32	10790	No_constitutive_exon_found_in_species
AAAAATGAGTGAAAATGATGAAAGATCGTATCTAGGTTGGGTACGATGAGTC	2441027	2441284	2441334	2441282	-1	CR940347	TA19915	2441027	2441497	None	1009	32	10790	No_constitutive_exon_found_in_species
TTAATAGCACAAGAGCAGGTAATTTTATTATTTGAAAAATTGGGGATTAGTC	2443054	2443117	2443004	2443056	1	CR940347	TA19900	2442598	2444827	None	1009	32	10790	No_constitutive_exon_found_in_species
