# Supplementary material for: Widespread Separation of the Polypyrimidine Tract From 3′ AG by G Tracts in Association With Alternative Exons in Metazoa and Plants
Source: Front Genet. 2019 Jan 14;9:741. doi: 10.3389/fgene.2018.00741 (PMC6339879; doi:10.3389/fgene.2018.00741)
Supplement: DATA FILE S2 — Sequences of REPAG 3′ SS from each species of metazoa, plants and protists. [file Data_Sheet_2.zip › Supplementary data 2/Protists_Release38_plasmodium_knowlesi.txt]

REPA_GGG_Sequence	Exon_Start	Exon_End	Pos_-50	Pos_+2	Strand	Chromosome	GeneID	Gene_Start	Gene_End	Gene_Name	Number_of_REPAs	Number_of_REPAs_has_GGG	Number_of_Intron(Intra_genic_Region)	Upstream_Constitutive_Exon
TGTGGTATTCTTCACACGGTGCGCATTTTGCAAGATCTTGGGGTTCAAAGTA	173901	173974	174024	173972	-1	1	PKH_010310	173901	186837	None	414	37	8193	No_constitutive_exon_found_in_species
GAAAAAAAAAAATTATAATTAACGTTAGAAAGAAAGTTCTTCGAAGGGAGGA	261615	261912	261565	261617	1	1	PKH_010470	261492	261912	None	414	37	8193	No_constitutive_exon_found_in_species
TTTTTTTAATTAACGTTAGTGCTTATGTGATGAAGAGTGTGTGGGCACAGTA	606585	606645	606535	606587	1	1	PKH_011320	606091	607308	None	414	37	8193	No_constitutive_exon_found_in_species
TGAAAAACGAAAGGGTGAAAAACGAAAGGGTGAAAAACGAAAGGGTGAAGAA	884840	885882	884790	884842	1	10	PKH_101850	884452	886125	None	414	37	8193	No_constitutive_exon_found_in_species
CAATCCGACTCATAACCTAGTCGAATGGTAGCCTCCCGCTTCACGGGAAGCA	1085606	1085909	1085556	1085608	1	10	PKH_102320	1084098	1086245	None	414	37	8193	No_constitutive_exon_found_in_species
GAAGTTAATAAGTGAAGGAGAGATAAAGGCAACGTCGCCGGGATGGGTAGCC	1303018	1303101	1303151	1303099	-1	10	PKH_102850	1301613	1303334	None	414	37	8193	No_constitutive_exon_found_in_species
TAGTAATCGGATGGTATGAACTGGATGGTATTAACGGGATGGTAGGGAAGCA	981273	981739	981789	981737	-1	11	PKH_112000	978832	987627	None	414	37	8193	No_constitutive_exon_found_in_species
GAATGGCAAACCTGACGGAGAAAGCGACTACTCAGGGGCAAAAGAAGGAGAG	2060856	2062824	2060806	2060858	1	11	PKH_114260	2054026	2062824	None	414	37	8193	No_constitutive_exon_found_in_species
ATTATTTTTATTATTATATTTTTATTTTACTATATTTTGGGGGCACACAGTG	2223417	2223554	2223367	2223419	1	12	PKH_125140	2221356	2223554	None	414	37	8193	No_constitutive_exon_found_in_species
CAAATACACGACATTTTTCACCACTTTTTTTTTCTCCCCCTGTTGGGAAGAT	3002718	3002805	3002668	3002720	1	12	PKH_126850	3000908	3011529	None	414	37	8193	No_constitutive_exon_found_in_species
CTTGCAGATAACGGGGGTACCATCTGGGACTTAGTCCAAAAGAAGGGAAGGA	195651	196606	195601	195653	1	13	PKH_130440	188828	196883	None	414	37	8193	No_constitutive_exon_found_in_species
CTTAAGGGGGGGGTAAGGAGAAGGAGTGTTTAGGGAGGGGGTAAGGAAAGAG	217253	217704	217203	217255	1	13	PKH_130510	216926	217704	None	414	37	8193	No_constitutive_exon_found_in_species
TTTTTTCATTTTTTCTCCCCCCCCCCTCATTTAGTCTCCATGGGGAAAAGAT	1551463	1551553	1551603	1551551	-1	13	PKH_133210	1551159	1553198	None	414	37	8193	No_constitutive_exon_found_in_species
GGTATCCAAAATGATAAAGGAAAATCCTTACATGCGGACAGTGGGGAAAGCA	2108142	2108790	2108840	2108788	-1	13	PKH_134400	2106513	2109054	None	414	37	8193	No_constitutive_exon_found_in_species
ATCACCTTATATCATATATTTTTTTTTTTTTTTATTTCCATCAAGGGGAGAA	159843	159925	159975	159923	-1	14	PKH_140330	159192	163286	None	414	37	8193	No_constitutive_exon_found_in_species
TTCACCAAATTAATAGGAATCCTCAGAGGGATGATCTCCATGAGGGGGAGTA	2270360	2270754	2270804	2270752	-1	14	PKH_145060	2269753	2272124	None	414	37	8193	No_constitutive_exon_found_in_species
TCCTATGTGAAGACTCTCGTGCCACAGACAGCCATACAGAAGGGGTACAGGC	2563432	2563500	2563382	2563434	1	14	PKH_145720	2558648	2563735	None	414	37	8193	No_constitutive_exon_found_in_species
TTCACAAATGAAAAATGTAATACAGTTAATCCATACGGCGAGGGAAAGAGCA	2861794	2861845	2861744	2861796	1	14	PKH_146330	2860058	2862173	None	414	37	8193	No_constitutive_exon_found_in_species
TTTTGCAGACCTGTGAAGGCGTGCGTACACACAATGGACGAGGGTGCCAGGA	95924	96729	95874	95926	1	2	PKH_020160	95517	96729	None	414	37	8193	No_constitutive_exon_found_in_species
TTTTTTTTTTTTTTTTTTTTTTTTTTTCCCCTTCCTGGGTGGAACGACAGAT	267190	267277	267327	267275	-1	2	PKH_020620	267190	268596	None	414	37	8193	No_constitutive_exon_found_in_species
TAAATGGTATACGTGTTAAAGTGCATCAAATACATGGAGGGAATGTGCAGCT	68924	68966	69016	68964	-1	3	PKH_031110	67330	69352	None	414	37	8193	No_constitutive_exon_found_in_species
TACTTATTCTGTGGTGCTCTCCTTCCACTTCCCCTACAGGGTGTGACAAGTG	430053	430153	430203	430151	-1	3	PKH_030310	428028	440488	None	414	37	8193	No_constitutive_exon_found_in_species
TATCGCCACCATGCTAATGGTGCTTGTCTTTGGTTATTGAGAAGGGAAAGGA	517156	517229	517106	517158	1	3	PKH_030150	517034	519997	None	414	37	8193	No_constitutive_exon_found_in_species
ACATGATAAACGAACTTAAGTATAAAAAAAAACACACCTCTCCAGGGAAGGG	33781	36034	33731	33783	1	4	PKH_040080	33249	36034	None	414	37	8193	No_constitutive_exon_found_in_species
AGAAGGGCCAAGGGAAGGGTCAAAAGGAGGGTCAAAGGGAGGATAAAAAGGA	190513	190711	190761	190709	-1	4	PKH_040500	187899	192868	None	414	37	8193	No_constitutive_exon_found_in_species
CTGCAACGACGGAAGTGTTGCACATTTTAAAACACATTAAAAATGGGAAGGT	532161	532373	532111	532163	1	4	PKH_041200	528783	532373	None	414	37	8193	No_constitutive_exon_found_in_species
AATTCGTGTAAATGGATTTTACGCAGGTGCCGTGTGCAGGGAATGTACAGTG	549016	549592	548966	549018	1	4	PKH_041240	548840	550905	None	414	37	8193	No_constitutive_exon_found_in_species
ATGTAACGCGTTGCGGGGGGGATGGTCCAGCTGTTACCGATGGGGGTGAGAA	557353	557816	557303	557355	1	4	PKH_041260	556946	560676	None	414	37	8193	No_constitutive_exon_found_in_species
AAAGTAGGTTCTGGGTTAAAGGTAAAAGTGGGTTCCGGGTTAAAAATAAGGT	1314981	1315487	1315537	1315485	-1	5	PKH_052820	1314981	1315959	None	414	37	8193	No_constitutive_exon_found_in_species
TGTTTGTCTTTCGTGCAGTCAGCTATTTCGGGGGAATTATGGGAGAACAGAA	1039142	1040064	1039092	1039144	1	6	PKH_062310	1038868	1040064	None	414	37	8193	No_constitutive_exon_found_in_species
ATTTGCCTTTTTTTTTTTTTTTTTTTTTTTTTCCTTCTATCGGGAAACAGGG	692834	692925	692784	692836	1	7	PKH_071540	692436	694451	None	414	37	8193	No_constitutive_exon_found_in_species
CTTTCATTTTTTTTTTTTTTTTTTTTTTTTTGTTCAACCTAGGAGGGTAGGT	853202	853248	853152	853204	1	7	PKH_071950	852663	855456	None	414	37	8193	No_constitutive_exon_found_in_species
GTATACACATATATACATCACTGTATGCCCCTTACATTTATAGGGAGAAGGA	305727	306426	305677	305729	1	8	PKH_080655	305533	306914	None	414	37	8193	No_constitutive_exon_found_in_species
TGTTCATAATTTTTTTTTTTTTTTTTTTTTTTTTTTTGGGGGGGGAGCAGGC	1256544	1256588	1256494	1256546	1	8	PKH_082640	1252544	1256588	None	414	37	8193	No_constitutive_exon_found_in_species
TTATGCTTCAAAGAGAATCAACCTCGGATAGGTACCATCTGAAGGGGAAGGA	518217	518332	518382	518330	-1	9	PKH_091220	518217	520159	None	414	37	8193	No_constitutive_exon_found_in_species
AGTATATGCACTAATGTATGCAACCCACTTTTTGATCCCTACGGGCGCAGGC	1620036	1625457	1625507	1625455	-1	9	PKH_093650	1620036	1626135	None	414	37	8193	No_constitutive_exon_found_in_species
GGAGCACATTCCTCCTGGAAACGTGCTTACATTCATCATTACGGGTGAAGAC	2004731	2004903	2004681	2004733	1	9	PKH_094430	2003590	2005224	None	414	37	8193	No_constitutive_exon_found_in_species
