# Supplementary material for: Widespread Separation of the Polypyrimidine Tract From 3′ AG by G Tracts in Association With Alternative Exons in Metazoa and Plants
Source: Front Genet. 2019 Jan 14;9:741. doi: 10.3389/fgene.2018.00741 (PMC6339879; doi:10.3389/fgene.2018.00741)
Supplement: DATA FILE S2 — Sequences of REPAG 3′ SS from each species of metazoa, plants and protists. [file Data_Sheet_2.zip › Supplementary data 2/Metazoa_Release38_nasonia_vitripennis.txt]

REPA_GGG_Sequence	Exon_Start	Exon_End	Pos_-50	Pos_+2	Strand	Chromosome	GeneID	Gene_Start	Gene_End	Gene_Name	Number_of_REPAs	Number_of_REPAs_has_GGG	Number_of_Intron(Intra_genic_Region)	Upstream_Constitutive_Exon
ATCGCGCGCTTCTCAACAGGTCGGACAAGGACGAGGACGGGCACGGGAAGGT	344705	344778	344828	344776	-1	1	NV50165	329848	348580	None	6990	461	82699	No_or_no_constitutive_exon
GCGTCGCAAACGACTCGTTACAACAAACGACATTTTATTGGGAATCGCAGTT	480525	480865	480475	480527	1	1	NV13919	479599	485103	None	6990	461	82699	No_or_no_constitutive_exon
GCGCGACTCTTGAGCTCGTAGTACATGAAGTCCTGACTGCTGGGCAGCAGAG	829624	829669	829574	829626	1	1	NV13938	822507	832740	None	6990	461	82699	No_or_no_constitutive_exon
CGCTATAGCTCATCGCGGATAATTCAAGCTTATTTCTATGGGAAATGCAGGT	1254909	1255140	1255190	1255138	-1	1	NV13985	1254022	1533124	None	6990	461	82699	No_or_no_constitutive_exon
TTCAAACGGTCTGTTGCAGAGAAATGGAAAGCGAGGACTACGGGAGGAAGGA	1914355	1914502	1914552	1914500	-1	1	NV50171	1912602	1924432	None	6990	461	82699	No_or_no_constitutive_exon
GGTCATACAGGACACGACGCTAGAGGTCGCCACTACGGGTAGTACCGAAGCA	1941950	1942064	1942114	1942062	-1	1	NV13999	1924566	1947854	None	6990	461	82699	No_or_no_constitutive_exon
CGAAGACAAGCCGATGTCTGACGAAAAAGTAAGAGCGAGACAGGGCAGAGTC	2810648	2810785	2810598	2810650	1	1	NV14086	2807334	2821053	None	6990	461	82699	No_or_no_constitutive_exon
AGCTTTTCACGTAAACGCTTGTTTAACGAGTAAATCTTACGGGATTACAGAA	2919297	2919426	2919476	2919424	-1	1	NV22731	2917520	2919772	None	6990	461	82699	No_or_no_constitutive_exon
AATTGTCCCGTACTAGACAAAATTAAACCTTTCCATCGGGGCAAAAGCAGGC	3003806	3004056	3004106	3004054	-1	1	NV14105	3002064	3006897	None	6990	461	82699	No_or_no_constitutive_exon
AAGCATACGATCCTTACGAAAGATTAAATATCAGCAATGGATTGGGGAAGTA	3041036	3041173	3040986	3041038	1	1	NV14109	3033314	3082206	None	6990	461	82699	No_or_no_constitutive_exon
TAGATCGAACCAAGCCCACACCAACGTTTTGCCTCTGTGTGTTGGGACAGAA	3046712	3046930	3046662	3046714	1	1	NV14109	3033314	3082206	None	6990	461	82699	No_or_no_constitutive_exon
ACACTATTCTGTTTAGATCAAAGTGCACGTCGATTAATACGGGGTTACAGGT	3102529	3102758	3102808	3102756	-1	1	NV14111	3102088	3103237	None	6990	461	82699	No_or_no_constitutive_exon
GATGAAAGTAGAAAAAAGAAAATTAATCTCTTATGCATTTGGGATTACAGAT	3700768	3700979	3700718	3700770	1	1	NV14179	3696037	3705557	None	6990	461	82699	No_or_no_constitutive_exon
TTAAATCCAAGCCAAATCCCTGTGCTAAGAATAACGGTGGGTGTGAACAGCT	4148986	4149150	4149200	4149148	-1	1	NV20431	4147858	4150495	None	6990	461	82699	No_or_no_constitutive_exon
GTATGGAGAGTAAGCCTAGTCGATTTTAGAAACAGTTATTACGGGTATAGGA	4148267	4148716	4148766	4148714	-1	1	NV20431	4147858	4150495	None	6990	461	82699	No_or_no_constitutive_exon
ATTTTTTATCGCGCATCTTCACTGACTCTTTAATTCAAATGGGATTACAGCA	4220447	4220920	4220397	4220449	1	1	NV17976	4164213	4224111	None	6990	461	82699	No_or_no_constitutive_exon
CTCCGGGCTTTCACGTCGTTTCCAATTTTCCGCTGCATCGCGGGAGGGAGAT	5232720	5232737	5232670	5232722	1	1	NV17274	5226410	5241571	None	6990	461	82699	No_or_no_constitutive_exon
TTACGATCGGTAAGATATCGGTGTACTCACTCGAGTTTTCGGGGCTGTAGGC	5306041	5306901	5305991	5306043	1	1	NV17276	5305469	5306901	None	6990	461	82699	No_or_no_constitutive_exon
TTCAAATCTGGCATTATAAGCATCTCTTTTATCTTTACGCGGGCCGACAGAA	5795445	5795587	5795637	5795585	-1	1	NV18008	5794212	5795895	None	6990	461	82699	No_or_no_constitutive_exon
ATTGATAACGTGATAACTGTTTTCTTTTTCTACAGCAATGCCAGGGATAGTA	5831484	5831648	5831698	5831646	-1	1	NV18012	5830147	5838980	None	6990	461	82699	No_or_no_constitutive_exon
AGGACGGCACCGGAAGCGAAGGTGGACCCAGACCAATGGTTGAGGGAGAGGC	7873783	7873873	7873733	7873785	1	1	NV13280	7819425	7875248	None	6990	461	82699	No_or_no_constitutive_exon
AGCCGTGCAGCTTCTAGAGGAGAAACTTGACCTGACGGTGGGTGTGATAGGC	8639199	8639295	8639149	8639201	1	1	NV13299	8635625	8642075	None	6990	461	82699	No_or_no_constitutive_exon
CTCGCGCAAAAGCTGTTCTAGACGATCTTTTTCGGGATGCGAGGGTCGAGGA	10213520	10213586	10213636	10213584	-1	1	NV17678	10212558	10227168	None	6990	461	82699	No_or_no_constitutive_exon
AGAAGACAACTCCGATTTTTGCTACTACCATTCTCGTTTCGGGGAAAAAGCG	10913817	10916060	10916110	10916058	-1	1	NV50466	10912731	10916902	None	6990	461	82699	No_or_no_constitutive_exon
GGCACCGAGTCCGTCTCCTCTGTGCTGGGAAGCGGAGGACCGGGTAGCAGCT	12590627	12590817	12590577	12590629	1	1	NV16433	12581321	12594194	None	6990	461	82699	No_or_no_constitutive_exon
TCAAAATTTAAAGTTTTAATTCACCAGAAGAAGAAAAATGCCGGGAAAAGCA	14537957	14538231	14537907	14537959	1	1	NV21181	14536567	14538449	None	6990	461	82699	No_or_no_constitutive_exon
CGAACTTGCCGTTTGTTAAATTAAACAAACTATGTGTGGGTGGTGAACAGGT	14557455	14557593	14557405	14557457	1	1	NV16856	14552514	14559881	None	6990	461	82699	No_or_no_constitutive_exon
TGGTATAGGTGCCGGTGCAACATGTACAGCCGGACAGGGGAAATCACGAGGA	15031093	15031182	15031232	15031180	-1	1	NV16888	15030582	15032518	None	6990	461	82699	No_or_no_constitutive_exon
TAAATGGTCGTGAAAGGAGGGCACCCAACTCAAGGCTATTGGGATAAGAGAC	15477357	15477488	15477307	15477359	1	1	NV50591	15470002	15478811	None	6990	461	82699	No_or_no_constitutive_exon
TGGTCGCCGAAACCAAAACGGTAACAGTGGACTCTAAGGGTAAAAAATAGGA	15477518	15477698	15477468	15477520	1	1	NV50591	15470002	15478811	None	6990	461	82699	No_or_no_constitutive_exon
TGGGTAGCCGTGCTCTCGAACAAGATGGCTGATCAGGGGCAACGCAACAGCG	15477767	15477888	15477717	15477769	1	1	NV50591	15470002	15478811	None	6990	461	82699	No_or_no_constitutive_exon
TTTACATCTTACAAATTAAAAAAAAAATCTTTCTTCCTATCCAGGGTAAGAT	18237238	18237428	18237478	18237426	-1	1	NV50420	18233086	18310567	None	6990	461	82699	No_or_no_constitutive_exon
TAAAGCGCGACGGCAACGGTCTGAGCAACGGATTCGCCAAGGGCAGCGAGGA	18813329	18813501	18813551	18813499	-1	1	NV15360	18810440	18821582	None	6990	461	82699	No_or_no_constitutive_exon
GTGTGCGCGCGTGTGTGCGTATGGGCGGGCAGAAGTATAGCGGGAGAGAGAG	19333693	19333773	19333823	19333771	-1	1	NV15376	19331292	19340770	None	6990	461	82699	No_or_no_constitutive_exon
AAAACAACATGTAGATTATGCTATATTCGCGTTTAAAAATTCGGGTAAAGTA	20507118	20507290	20507068	20507120	1	1	NV17145	20506665	20508146	None	6990	461	82699	No_or_no_constitutive_exon
GAAAGCGATTTATTGAAAGATTGTTCAACGATGCGATCGGTTGGGAAAAGGT	21894696	21894863	21894913	21894861	-1	1	NV16035	21894555	21896327	None	6990	461	82699	No_or_no_constitutive_exon
CATGGGTATATGTTCTGCTTGTTTGTTTCATCCTCTGACGGGGTGTACAGGT	22836645	22836862	22836912	22836860	-1	1	NV17041	22833905	22842576	None	6990	461	82699	No_or_no_constitutive_exon
GTGTGCACGCCGCGTATAATTGCACGGATTATTTTATTGTCGAGGGAGAGAG	25020487	25020562	25020612	25020560	-1	1	NV10037	25002470	25072707	None	6990	461	82699	No_or_no_constitutive_exon
TTATACTTCTGGCGGTCTTGTTAATGCCGGTGTTTATTATGGGGTTGCAGGA	27768119	27768286	27768336	27768284	-1	1	NV10266	27767785	27802502	None	6990	461	82699	No_or_no_constitutive_exon
TCAGGATCGGAATCGCACGCGAGAGATATAAGTGAGCGGGAAGGACAAAGGC	29927719	29927786	29927669	29927721	1	1	NV10335	29920574	29952794	None	6990	461	82699	No_or_no_constitutive_exon
AAATACGCGCTTTTCTAAATTGTGCATCATATGTTTGTCTCGGGGAACAGAA	30744987	30745062	30744937	30744989	1	1	NV21703	30742773	30746561	None	6990	461	82699	No_or_no_constitutive_exon
GCGAGCTTTGCTAAACCGCCACTCATAACAATGGACAATGGAGGGTATAGTC	30843798	30843854	30843904	30843852	-1	1	NV10389	30843032	30845710	None	6990	461	82699	No_or_no_constitutive_exon
GACTGACTTTTCTAAAGCCTCGTTTTCCCTTTCCTCTGCTGGGTACATAGGA	31447793	31448123	31448173	31448121	-1	1	NV10421	31437264	31453702	None	6990	461	82699	No_or_no_constitutive_exon
GAAACTCAACATCGAAGCCGCGGACAGGATGGCCGGGGGAGAATTCAGAGGC	32818438	32818531	32818388	32818440	1	1	NV10514	32809020	32822821	None	6990	461	82699	No_or_no_constitutive_exon
TGTTTGTTTCGCATCGGGGTATTACGCAACTACAACGCGGGAATCAACAGGT	33541548	33541847	33541897	33541845	-1	1	NV10584	33538125	33542336	None	6990	461	82699	No_or_no_constitutive_exon
GAGCGTTTTTCCGGTGTGTTTTACATTTTTTCTTCACAAACAGGGTAAAGGA	846435	846603	846653	846601	-1	2	NV11001	839388	849653	None	6990	461	82699	No_or_no_constitutive_exon
TTTAAAAGAAATTTAAAGAAACACATACAAATTTCTCATTTGGGTAGGAGAT	1614431	1614544	1614381	1614433	1	2	NV23076	1613419	1614544	None	6990	461	82699	No_or_no_constitutive_exon
GTTCGCTTGGTCAGCGGACGAGCTTGCTGATCGGTGCGATTGGGTCAAAGGT	2725368	2725431	2725481	2725429	-1	2	NV11111	2725368	2730858	None	6990	461	82699	No_or_no_constitutive_exon
AAGCCGTGATTCAAGAGTTATTTCTTCTTCCATGTTTCCTGGGCACACAGAG	2892169	2892362	2892412	2892360	-1	2	NV11118	2881749	2959182	None	6990	461	82699	No_or_no_constitutive_exon
AACCCGCGGACGTTACTGAGATATTCGCCTCTTTGTTCCCGGGCCGACAGGT	3736292	3736397	3736447	3736395	-1	2	NV11135	3722653	3777068	None	6990	461	82699	No_or_no_constitutive_exon
CAACGCGAGCACAATTCGGGAAACGGACAACTGGGCGCCGGGATGGCGAGCT	3734727	3734834	3734884	3734832	-1	2	NV11135	3722653	3777068	None	6990	461	82699	No_or_no_constitutive_exon
GCATGAATTTTTCAGAGATACATACAGCTTGAATAATGCGGGGAGTACAGAT	4226235	4226443	4226493	4226441	-1	2	NV50045	4216039	4226763	None	6990	461	82699	No_or_no_constitutive_exon
TGGTGTGGCTTCAAAAACCTTAATTTCAGCAACGAATGTTGGGGATTCAGTA	4468665	4468870	4468920	4468868	-1	2	NV23042	4467596	4469190	None	6990	461	82699	No_or_no_constitutive_exon
ACGGCGACCCGTTCAGCGCGCAACTCGACAGAGTCTTCGATCGGGAGGAGAG	5261248	5261507	5261557	5261505	-1	2	NV11206	5259839	5339831	None	6990	461	82699	No_or_no_constitutive_exon
ACTTCCTGGTCAAGTCCTTCGTCATGTCTGGCAATCAGTCGGGCATCAAGTG	5525000	5525133	5525183	5525131	-1	2	NV11222	5524067	5529855	None	6990	461	82699	No_or_no_constitutive_exon
TTGTAATTATTAATAATAAGAGATGATCAATTTACCGGGTAAAATTATAGGT	5626337	5626961	5626287	5626339	1	2	NV11233	5624797	5626961	None	6990	461	82699	No_or_no_constitutive_exon
GCGGGACGATGAGTACTAACCTTAGCAATAACGCGATGCAGGGCCAACAGTC	5916985	5917071	5917121	5917069	-1	2	NV11254	5909856	5940064	None	6990	461	82699	No_or_no_constitutive_exon
ATGGTTGCAAATTCAGCAGCAAGATAATGTATGGATAAATTGGGAAACAGTT	5962706	5962839	5962656	5962708	1	2	NV11257	5961893	5967146	None	6990	461	82699	No_or_no_constitutive_exon
AGTAAACCCCTAAAAAAACTCTCAAATACCAACTCTTAATTTGAGGGTAGTT	6395502	6395582	6395452	6395504	1	2	NV23101	6394415	6395582	None	6990	461	82699	No_or_no_constitutive_exon
CCTGCGCAAAGAAGTAGAAAACTCAGATATCATCGAACGGGGTAACGTAGAT	6415629	6415970	6416020	6415968	-1	2	NV11266	6415629	6416599	None	6990	461	82699	No_or_no_constitutive_exon
GACATTATTATTTACAAAGAGGAATACAGATTATCAAACGCGGGATACAGAA	6909394	6909423	6909344	6909396	1	2	NV50485	6879001	6912060	None	6990	461	82699	No_or_no_constitutive_exon
TTGAGCGTCTCTCGTTTGTGTGTGCATTACATTGTTGGCGGCGGGTAAAGGC	6962490	6962682	6962440	6962492	1	2	NV23617	6959365	6967702	None	6990	461	82699	No_or_no_constitutive_exon
GCCCCTTATACAAGAATCATACCCTCGTATCCATAGCCCGTGCGGGTGAGAG	7105869	7105966	7106016	7105964	-1	2	NV15848	7105869	7109993	EVE	6990	461	82699	No_or_no_constitutive_exon
CGGCGGCGGCCCTCTGGGCAATGACCAAGACGGGAGTGGAGGGTGCCGAGGG	7881600	7881734	7881784	7881732	-1	2	NV15895	7878485	7882016	None	6990	461	82699	No_or_no_constitutive_exon
ATAAATCAATTGTATGATATTAAATTTCATAAATTAATTAGGGTGGACAGCC	8317567	8317841	8317891	8317839	-1	2	NV15930	8316267	8321264	None	6990	461	82699	No_or_no_constitutive_exon
CGCGACAAAACCCTGTGCGATTGCGCAAAGTTGCGCGGGAAAACCGGAAGAT	9279415	9279420	9279365	9279417	1	2	NV11614	9259971	9314234	None	6990	461	82699	No_or_no_constitutive_exon
TGCACCTTTCTCTTTTTCATGCACCACTCTATTCGACTCGGGGGCAACAGGT	9887040	9887081	9886990	9887042	1	2	NV11641	9885887	9894103	None	6990	461	82699	No_or_no_constitutive_exon
AGCGTGCACATGTCGTTTTTTATGTTAACGTTTCGCTTGGGGCGACGCAGGA	11050201	11050372	11050422	11050370	-1	2	NV11696	11041788	11086207	None	6990	461	82699	No_or_no_constitutive_exon
TACACCTAAAAATGAACGACTTTGGTAACGGTTAATTTCTTGGGGTGCAGTT	12516613	12516731	12516781	12516729	-1	2	NV11782	12503054	12536089	None	6990	461	82699	No_or_no_constitutive_exon
TATACCTTTTAATCGCGCAGCCGGTACGAACGAGCTACCAGACGGGACAGCG	12994172	12994468	12994122	12994174	1	2	NV11824	12988882	12997349	None	6990	461	82699	No_or_no_constitutive_exon
TAAAAGGGAAGGACTCGATGAAGAGGCAGAAACTGAATTAGGAGAGGGAGAC	14564151	14564335	14564101	14564153	1	2	NV13126	14561217	14566025	None	6990	461	82699	No_or_no_constitutive_exon
CGCCGCTACCCAGACCCACGAGGATCTGCCGGCGGCGCAGTGGGACGCAGCG	16882717	16882747	16882797	16882745	-1	2	NV16925	16867693	16946431	None	6990	461	82699	No_or_no_constitutive_exon
CGGTGCGCTGTCTTTGTGTTGCAGAAACGGGAAAGATCGCCGGGTAAGAGGA	18953382	18953515	18953332	18953384	1	2	NV13445	18944728	18957228	None	6990	461	82699	No_or_no_constitutive_exon
TGCAGCCGCCGCAGCAACAGCAACCGACTGGCACTACTACGTTGGGACAGAA	19682419	19682575	19682369	19682421	1	2	NV50146	19678193	19694323	None	6990	461	82699	No_or_no_constitutive_exon
CTCAACACCTGTGATCTTCTTCCGCGTGTGCACCGTATATGGGTTACGAGTG	20273238	20273246	20273188	20273240	1	2	NV13495	20271578	20290788	None	6990	461	82699	No_or_no_constitutive_exon
CCGAATGCACGTTATCTGATTCATCGATTCATCGGTTTTGGGAAACACAGGC	20544642	20544738	20544788	20544736	-1	2	NV13511	20542671	20545681	None	6990	461	82699	No_or_no_constitutive_exon
CGCGTATCAGTGTGAGAGTTTTGAGCAAAGGTATTTTCATGCGGGCGCAGAA	22417723	22417839	22417673	22417725	1	2	NV14570	22415550	22419301	None	6990	461	82699	No_or_no_constitutive_exon
TTCTTGAATATTGTATGATGAATTCGATTCATGTATGGTGATTATGGGAGGG	22614199	22614237	22614149	22614201	1	2	NV30572	22581386	22614237	None	6990	461	82699	No_or_no_constitutive_exon
CAAGTTGGAAGCAACAAGCTCTGACTACCATTATCGGGGGATAATGGTAGTC	23169510	23169703	23169460	23169512	1	2	NV50214	23168950	23170176	None	6990	461	82699	No_or_no_constitutive_exon
CGGCAACGTTACCGATTCGATCGGCGCTCCCCAGGCCGGTAACGGGGCAGCC	23709240	23709461	23709190	23709242	1	2	NV14617	23671756	23709461	PARA	6990	461	82699	No_or_no_constitutive_exon
ACTTTGTTGTAGCCTTTCGAGTGTGGATAACGAGGCACGTGTGCGGGGAGTT	24740242	24740267	24740192	24740244	1	2	NV14764	24722518	24760890	None	6990	461	82699	No_or_no_constitutive_exon
GATTATTATGACGAGATTCTGGCACGGAGACCCTGTCGCAGGGCGAAAAGAA	24774995	24775136	24775186	24775134	-1	2	NV14766	24774193	24809046	None	6990	461	82699	No_or_no_constitutive_exon
GTGTAAAAAAAATATATTCATTTCTCAAATATCTTTTTTCAGGGATGAAGAA	25624535	25624981	25625031	25624979	-1	2	NV50233	25624259	25626793	None	6990	461	82699	No_or_no_constitutive_exon
ATGTAAACTAAACGCGCGTATTTTCTGTTTGTAAACAGGGATGGAGGAAGGC	25640175	25640493	25640543	25640491	-1	2	NV14853	25636258	25655922	None	6990	461	82699	No_or_no_constitutive_exon
TTTGTATGCTACTGTGAAACGTTGGTATTTACAAAAGTTTGGGAAACCAGAG	25790532	25790804	25790482	25790534	1	2	NV20649	25750168	25791265	None	6990	461	82699	No_or_no_constitutive_exon
AAATGTCATTTTGGTTTGGTATACTAAAGCGAGGTATTCTGGGCAAACAGTG	28045319	28045542	28045269	28045321	1	2	NV15233	28042543	28048980	None	6990	461	82699	No_or_no_constitutive_exon
CCGCGAAAATCTCGCGATATTTCAACTATGACGCATTCTCGGGTGCGCAGTT	28349655	28349968	28350018	28349966	-1	2	NV15263	28348173	28351707	None	6990	461	82699	No_or_no_constitutive_exon
CGTTTGAATATCGAATCTAATTTACTTCACTTTTATTTTTGTGGGAATAGAC	29865749	29865904	29865954	29865902	-1	2	NV15336	29850017	29866782	None	6990	461	82699	No_or_no_constitutive_exon
ACTGGAGCTTGCTCGAGTCAGAAAAATCCCGGAAACTTGGGTCAAAGTAGCT	30211149	30211313	30211363	30211311	-1	2	NV20309	30210994	30216284	None	6990	461	82699	No_or_no_constitutive_exon
TAATTTATATATGTAGGGAGCAGCAGCAGCCACAACAACAACTGGGACAGCC	30274584	30274724	30274774	30274722	-1	2	NV18662	30271511	30275017	None	6990	461	82699	No_or_no_constitutive_exon
ACTGGAGCTTGCTCGAGTCAGAAAAATCCCGGAAACTTGGGGCAAAGTAGCT	86	250	300	248	-1	3	NV14361	86	4677	None	6990	461	82699	No_or_no_constitutive_exon
TTCCGGCCGGCTGAAATGCCGTTCTATGTCGTGCGTGATTGCGGGTGCAGGC	51870	52116	51820	51872	1	3	NV14367	48438	55051	None	6990	461	82699	No_or_no_constitutive_exon
CACGGTTGCCTCAACAGAGTGCCGTCCATCGAGAAGCAGGGTAGCAGTAGCG	854681	854745	854631	854683	1	3	NV14408	806859	865103	None	6990	461	82699	No_or_no_constitutive_exon
CTAAGTTGAGAATCTACTCTAAATCTTGATTTGTTTACAGTTGGGAAAAGAT	1798652	1798860	1798910	1798858	-1	3	NV14452	1798197	1804293	None	6990	461	82699	No_or_no_constitutive_exon
ACAGAACTCCGAAAGAGTAAGAAAATAACGTTCGATGTGGTGGGATGCAGGT	1965755	1966186	1965705	1965757	1	3	NV14461	1959488	1966662	None	6990	461	82699	No_or_no_constitutive_exon
TGAAGGGGCTAAAAAGTGCGCTTCCTAAAAGGTGAGTTTCTGCATGGGAGGA	2273093	2273105	2273155	2273103	-1	3	NV14469	2269834	2274047	None	6990	461	82699	No_or_no_constitutive_exon
TGATCGCTGAGATAAACGCGATCCGGAGATTCGCGCCGGGATTGGGAGAGCC	2635457	2635475	2635407	2635459	1	3	NV14491	2635106	2638830	None	6990	461	82699	No_or_no_constitutive_exon
GAGAATGACGATTATTCGTTGGGACGGTGGTGCGATTGTTGGGTGCGCAGGT	4216279	4216431	4216229	4216281	1	3	NV16624	4213000	4219886	None	6990	461	82699	No_or_no_constitutive_exon
CGAGGTGACGGTGTAAACGGTAGCATGTGTTGCTTTTTTGCACAGGGGAGCC	4399446	4400115	4400165	4400113	-1	3	NV16634	4394949	4413514	None	6990	461	82699	No_or_no_constitutive_exon
ACAAGTACGTGCCATTGATGCCGCTGAATTTGTAAGGGACGACTGTAAAGGA	5785030	5785063	5785113	5785061	-1	3	NV11861	5785030	5786340	None	6990	461	82699	No_or_no_constitutive_exon
TGGTCACGGAAGCCAGGGAGGTTTCGGTGGTGGTCACGGAAGCCAGGGAGGC	5876318	5876707	5876268	5876320	1	3	NV11872	5875780	5876707	None	6990	461	82699	No_or_no_constitutive_exon
ACACATAGATCTTAACCTAAACGTAAATTCTTAGTAAGTTTAAGAGGGAGGA	8458899	8459107	8459157	8459105	-1	3	NV50088	8454850	8659612	None	6990	461	82699	No_or_no_constitutive_exon
GCGCAGTGGGTACCGGTTTCGTCGAGGACATGGTGGCCCAGTCGGGCGAGTG	9747376	9747485	9747535	9747483	-1	3	NV12052	9744952	9750178	None	6990	461	82699	No_or_no_constitutive_exon
ATCCTTTTTTGTTAACGAAATCGATCATTAATTTCTAGATGGGTATGAAGCA	9807141	9807240	9807290	9807238	-1	3	NV12061	9806694	9810286	None	6990	461	82699	No_or_no_constitutive_exon
TTGCAAAATCCTTGGTTCTGCACATAAATGGCTCACCCCTGGGAAAACAGGC	9875668	9876474	9875618	9875670	1	3	NV12070	9852759	9879082	None	6990	461	82699	No_or_no_constitutive_exon
TCATCATACACCCCTACACACGTGTCTAATCTCCGCTAATTTTGGGGAAGGA	10631267	10631776	10631217	10631269	1	3	NV17543	10624077	10637467	None	6990	461	82699	No_or_no_constitutive_exon
GACGGAGCCACAGAGGGTATTAATAAATTCTCTCATCCCTCGGGCAACAGGT	11697103	11697376	11697053	11697105	1	3	NV16764	11663393	11702975	None	6990	461	82699	No_or_no_constitutive_exon
AAAATACATGATTTCGTCAGGGTTGATAATACATTATTTCGGGATTACAGAA	13870760	13870900	13870710	13870762	1	3	NV14733	13870016	13871974	None	6990	461	82699	No_or_no_constitutive_exon
AGAGACCGGGAGCGGGACCGCGAGAAGGAGCGCGACAAGCGGGATACTAGCT	14131396	14131630	14131346	14131398	1	3	NV14749	14130470	14137663	None	6990	461	82699	No_or_no_constitutive_exon
TGGCGGAGGTGTGGGAGGCGGAGGCGGTGGCCCCGTAGGTGTGGGCGTAGGC	14661019	14661104	14660969	14661021	1	3	NV15820	14647515	14687637	None	6990	461	82699	No_or_no_constitutive_exon
GTTATATATAGTTTCGTTATTTTGCCTTCCCAGATTATTTGGGGTAATAGTC	15197814	15197906	15197764	15197816	1	3	NV26069	15195206	15200989	None	6990	461	82699	No_or_no_constitutive_exon
TGCTTCTATATACGAATCGTATCGATGACACTTTCCGGGCGAACGTACAGGA	15887888	15888083	15888133	15888081	-1	3	NV50104	15887322	15890038	None	6990	461	82699	No_or_no_constitutive_exon
AGAAAACTAAAATCTGGGCTCCTTTCTCTTTAGATCTACTCGGGAACCAGCT	16137327	16137919	16137969	16137917	-1	3	NV12437	16133819	16171316	None	6990	461	82699	No_or_no_constitutive_exon
ACAAGAGCAAACAAAAAAAAAAAACAAAACAAATCAATGTGGGCGTGTAGGG	16389582	16389797	16389847	16389795	-1	3	NV20059	16389582	16458579	None	6990	461	82699	No_or_no_constitutive_exon
TCAGCGGCGGCAACCACCGCGCGCGCCAGATCAGCGGCATGGGCAGCGAGTA	16847040	16848085	16846990	16847042	1	3	NV12498	16843563	16947759	None	6990	461	82699	No_or_no_constitutive_exon
GCAATTTGAGCTCTCGGTACGTTCGGATCTGCTATAAGGGGAAAACTAAGCT	17299961	17300024	17300074	17300022	-1	3	NV50110	17281055	17352405	None	6990	461	82699	No_or_no_constitutive_exon
GTCTCGGCCCATCACCATCATCATCATCATCATCCTCACGCCGGGATGAGCA	17496663	17496963	17497013	17496961	-1	3	NV12527	17496663	17526159	None	6990	461	82699	No_or_no_constitutive_exon
TGAACTATATGAACATTGTTGCAGTTTGAGATTTTGGCGGGAGTGAGTAGAC	18017479	18017496	18017546	18017494	-1	3	NV12546	18012906	18017683	None	6990	461	82699	No_or_no_constitutive_exon
TCTCACGAGCTCTTGATTTTTCTGGATTTTTTTCGTTCTCGGGCGTGAAGTT	19574051	19574125	19574175	19574123	-1	3	NV14985	19571803	19574269	None	6990	461	82699	No_or_no_constitutive_exon
GCAATTCGCAACGTATAATAGGTCTATAACGTATTTGTGTTCGGGAACAGGT	19661694	19661859	19661644	19661696	1	3	NV21455	19660937	19661859	None	6990	461	82699	No_or_no_constitutive_exon
TGAAAAATTCAAATTAAAAAAAATCTGAAACATTGCCCGGGAACTTGAAGGA	19886136	19886387	19886086	19886138	1	3	NV15002	19871689	19886387	None	6990	461	82699	No_or_no_constitutive_exon
GTTTTGAAGTAGCCGAGCACGATCACCTGTTGCTCAGTGGGGCCAAACAGCG	20806931	20808326	20808376	20808324	-1	3	NV15026	20803970	20812229	None	6990	461	82699	No_or_no_constitutive_exon
AAATACCTGCTTATTAAATTATAAACGGTTCACGCAGGTATAATGGGGAGTA	21252588	21252711	21252538	21252590	1	3	NV50243	21252063	21253231	None	6990	461	82699	No_or_no_constitutive_exon
CAATGCTACTGTCATGTCTATAATGTAATGTATATGTTTGGGCGATACAGGT	21701214	21701392	21701164	21701216	1	3	NV15086	21687311	21705992	None	6990	461	82699	No_or_no_constitutive_exon
CTCCGAATTAAATCGAAAACTGAAAAAATACTCGTGCGTTCCAGGGCAAGTG	22881215	22882759	22882809	22882757	-1	3	NV14217	22879540	22891113	None	6990	461	82699	No_or_no_constitutive_exon
ATGTATGTTAATTTTGTCTTGTAGACAAGGACAAGGAGCTGTCCAGGGAGGA	23173894	23174015	23174065	23174013	-1	3	NV14235	23170027	23174577	None	6990	461	82699	No_or_no_constitutive_exon
AAATATTTTTAAATACATACAAATTCATGATTTAAAAAATGGGTCAACAGGA	23644167	23645131	23644117	23644169	1	3	NV14268	23642574	23645131	None	6990	461	82699	No_or_no_constitutive_exon
AATACACACATGTGAACTGTTTTTTTGTGTGCGCCAATGCGGGTGATTAGGT	23790975	23791011	23791061	23791009	-1	3	NV14283	23777367	23794176	None	6990	461	82699	No_or_no_constitutive_exon
GATAGCGGATGAGAGAGTAACGCGTTCATTTCTTGTTTATAATGGGATAGAC	23790240	23790423	23790473	23790421	-1	3	NV14283	23777367	23794176	None	6990	461	82699	No_or_no_constitutive_exon
TAACTGCATTGCATAATCGTATTCTTGTCATTTCTCGCGGGTGTAAACAGGC	23919924	23920039	23919874	23919926	1	3	NV14300	23919487	23929366	None	6990	461	82699	No_or_no_constitutive_exon
CGATAAGCCATGTTGCGATGATAAGGAGACGCAAAAAACGACGGGACAAGAT	23920536	23920869	23920486	23920538	1	3	NV14300	23919487	23929366	None	6990	461	82699	No_or_no_constitutive_exon
AAAGCGTACCAATCAGCATTAGCTATTGTAATCATCTCTCGCCGGGGCAGGT	24134176	24134350	24134400	24134348	-1	3	NV14319	24131547	24137314	None	6990	461	82699	No_or_no_constitutive_exon
AAAAAGTGCGAAACGATACTGAATTGGAGGGCGCTCTTGGGGGGTCACAGGC	25038964	25039264	25039314	25039262	-1	3	NV14360	25038964	25047067	None	6990	461	82699	No_or_no_constitutive_exon
TTGAAAAACTGGAGTTATCGGATAATTTAATGACAATTGAAAGGGTTAAGAC	25551927	25551973	25551877	25551929	1	3	NV50260	25532329	25555082	None	6990	461	82699	No_or_no_constitutive_exon
AAATGACCCAACACGTATTTATTCTTCATCATAGCAAATGGGCACTGAAGCA	25593049	25593439	25592999	25593051	1	3	NV15567	25589939	25595247	None	6990	461	82699	No_or_no_constitutive_exon
ACAGACAATACACAAACAATAATAAGTATTTCTTTTATAGGGAGTACCAGGC	25597631	25597838	25597888	25597836	-1	3	NV15568	25595647	25601816	None	6990	461	82699	No_or_no_constitutive_exon
GGAAAGCCTGATCGCAAAGGTAATGATAACGGGGGCGCGCGGGGGCGCAGGT	26159200	26159370	26159150	26159202	1	3	NV50263	26151052	26159927	None	6990	461	82699	No_or_no_constitutive_exon
CCTCACGGAACCCGTATACACAACTAACGTAACTATATCGATGGGCGCAGGT	26290044	26290404	26289994	26290046	1	3	NV15623	26286883	26293834	None	6990	461	82699	No_or_no_constitutive_exon
AAGCAGAACCAGCAAAGAAATCATTTAAAAATGATGCTTGGGAAACAAAGAA	26690371	26690430	26690321	26690373	1	3	NV15675	26688720	26693034	None	6990	461	82699	No_or_no_constitutive_exon
GTGAGATGCATTATCGCATTAATGCGATGTATTTTCTGTTCGGGATATAGGT	26826397	26826601	26826651	26826599	-1	3	NV50267	26795013	26829960	None	6990	461	82699	No_or_no_constitutive_exon
GTGAGCCGCTAACGTAAATTACAACGATCTGCGCAATTGTCGGGGAGCAGGA	26863748	26864015	26863698	26863750	1	3	NV21992	26863621	26865070	None	6990	461	82699	No_or_no_constitutive_exon
ACATTAATGTGCAGCAATTCAAATTGAAATATCTTTACAGGATGAGGGAGGA	50486	50774	50436	50488	1	4	NV50050	45127	61429	None	6990	461	82699	No_or_no_constitutive_exon
CGGTGGGAGGAGGGGATTAATCGACGCTCTGCGGGTTTTTGGGCAAATAGGT	125753	125957	126007	125955	-1	4	NV11279	118200	131149	None	6990	461	82699	No_or_no_constitutive_exon
TTGATGAAATTCAAAATAAACTTTTTATTATTCAGTTTCAGGATGGGCAGAT	158522	158987	159037	158985	-1	4	NV11282	155608	160244	None	6990	461	82699	No_or_no_constitutive_exon
TAGCGTTTAATATTATTATTAAATGTTGATGTGAATACACATATGGGAAGAG	262052	262092	262142	262090	-1	4	NV11291	262052	281371	None	6990	461	82699	No_or_no_constitutive_exon
CCAAATCTCGCGCTTCTTTTCTGTTGCAGCAGTCTGAAAGATGGGAAAAGAC	528677	529406	528627	528679	1	4	NV11306	526066	531651	None	6990	461	82699	No_or_no_constitutive_exon
GTCGGCATGTGTTCGCGAGTGAGGAGCCACCAGGAGTTTTGGGAAACGAGCG	819816	819820	819870	819818	-1	4	NV50052	815794	824381	None	6990	461	82699	No_or_no_constitutive_exon
GCTCTCGAGCTTATGTAACACGAGCGTATGTATGTAACTCACGGGAATAGCG	2432037	2432071	2432121	2432069	-1	4	NV11390	2425233	2453073	None	6990	461	82699	No_or_no_constitutive_exon
ATTTGAGTGGCGATAAATCACCCGTACGCGGTTTCTTTGTCGCGGGGCAGCC	3288371	3288495	3288321	3288373	1	4	NV11450	3281450	3290333	None	6990	461	82699	No_or_no_constitutive_exon
GTCCGGCGCCCCAGGGCAGCGCGGCTTACCTGCCCTACCTGAACCGGGAGAG	3609724	3609776	3609674	3609726	1	4	NV11483	3606691	3618533	None	6990	461	82699	No_or_no_constitutive_exon
TAACGCCTCGAGGCTGCCCCGCAGGCACAGGACTGGGGCACGAGGCCGAGCC	4935458	4935491	4935541	4935489	-1	4	NV11564	4934885	4937167	None	6990	461	82699	No_or_no_constitutive_exon
ATGTAACGAGGGACATTTTTTCGACGCATAAAATCGCCGTTGATGGGTAGAT	7345000	7345075	7345125	7345073	-1	4	NV15182	7345000	7348699	None	6990	461	82699	No_or_no_constitutive_exon
CGAAAGGCGAGGACAACCAACGACCGTAAGACGATTACCGGGAACTTAAGAC	7639615	7640089	7640139	7640087	-1	4	NV50249	7636453	7640264	None	6990	461	82699	No_or_no_constitutive_exon
GTGTATGCGACGCATTAAAATTCCAATCGCACACTGCCGGGTGGATTAAGGT	7950806	7950850	7950756	7950808	1	4	NV15729	7948875	7956797	None	6990	461	82699	No_or_no_constitutive_exon
GCCGTCGCGTGCAAGCTCGACGAGTCGGGCATCGTCGTGCCAGAGGGCAGTC	10235520	10235991	10236041	10235989	-1	4	NV15400	10233847	10236516	None	6990	461	82699	No_or_no_constitutive_exon
CGATCGGCCGAGGAAAGTAATCGCTTCCGAGGCCTTAGGATTGGGCGGAGGG	11482489	11482574	11482624	11482572	-1	4	NV15436	11482489	11492318	None	6990	461	82699	No_or_no_constitutive_exon
CCCTCTTTTGTCTGGCTTCTATAGATGGTACAGGATCGCAAGGGTCACAGAT	12116094	12116274	12116044	12116096	1	4	NV16959	12100880	12120486	None	6990	461	82699	No_or_no_constitutive_exon
CTTTGGCAATAATAATGATGGAGGCGATGGAGACGGCTTCGGTGGGGGAGAA	12257151	12257268	12257318	12257266	-1	4	NV16961	12255058	12258790	None	6990	461	82699	No_or_no_constitutive_exon
GCTTCTCTCTGCTGATCGATAGTCCTTCTTCGATCGATTCGGGGCCGCAGCG	13494934	13495536	13494884	13494936	1	4	NV16785	13298269	13497599	None	6990	461	82699	No_or_no_constitutive_exon
TGTTGTCGAGCGAAGCAAAAGAATTTTTACACCTTAATTTGACGGGTCAGCA	14150987	14151380	14150937	14150989	1	4	NV16791	14140011	14151380	None	6990	461	82699	No_or_no_constitutive_exon
ATTTCGTACTTCTGACGAGTGTCATAAATGCAAAAAACGTGGGCACATAGCG	14365336	14365831	14365286	14365338	1	4	NV50331	14363952	14367633	None	6990	461	82699	No_or_no_constitutive_exon
ATAAAAAATGTGATACCTATGACTCCTCTCATGTCGGGCGAAATAACTAGTT	1062190	1062412	1062462	1062410	-1	5	NV50460	1060679	1063527	None	6990	461	82699	No_or_no_constitutive_exon
ACCCAAGTATCAGAGTATAATTGAGAAAATGGGATAAAACAAGGGTTTAGAT	1525173	1525331	1525123	1525175	1	5	NV30339	1521821	1525331	None	6990	461	82699	No_or_no_constitutive_exon
ATTCCTATTATTCTGATGGTGACAATTTTCATGATTGTACATGGGTGCAGCC	2218790	2218823	2218873	2218821	-1	5	NV17783	2218790	2227237	None	6990	461	82699	No_or_no_constitutive_exon
GGTTGTCGATAGCATACTTTGCAGCAACGACAACAGGGTGGAAATGGCAGAG	3519644	3519706	3519756	3519704	-1	5	NV10618	3516602	3520039	None	6990	461	82699	No_or_no_constitutive_exon
TGTTTAAACTGGTGTCACGATAATCGTTCTAAATTAAGAAAACTGGGCAGTA	3782201	3782405	3782151	3782203	1	5	NV10644	3780994	3783121	None	6990	461	82699	No_or_no_constitutive_exon
AATCAAAATTCGAATAAAAATAATGGTGATCGGGGGGGGGGGGTGGAAAGGT	3808701	3808879	3808929	3808877	-1	5	NV10648	3807756	3810462	None	6990	461	82699	No_or_no_constitutive_exon
CTCGTGATACCTGGGCGGTGAAACTTGACCATGTTACGGCCAAATGGGAGAT	4464913	4465345	4464863	4464915	1	5	NV10690	4462616	4468257	None	6990	461	82699	No_or_no_constitutive_exon
GTCGGTGTGCGGTGTGTACAGTATTATGACGCGAATATTGAATGGGACAGGA	4557286	4558364	4558414	4558362	-1	5	NV10698	4555878	4561796	None	6990	461	82699	No_or_no_constitutive_exon
TCTTGAGATTTGGGTTTGTTGTTTTGCGATTCGTGATAAGGTCGTGGGAGTG	4871237	4871244	4871187	4871239	1	5	NV10713	4851916	4876636	None	6990	461	82699	No_or_no_constitutive_exon
GCTTTACTTTTTGGTGATTAAGAAACGCCTAGAGAGAGAGAGGGACAGAGAG	5291869	5291891	5291941	5291889	-1	5	NV10730	5281901	5303248	None	6990	461	82699	No_or_no_constitutive_exon
GCAAACGGCGGTCACAACATCGTCAGCGGCGTGACTTCGGGGACGGGAAGCT	5335718	5335787	5335837	5335785	-1	5	NV10733	5335367	5339585	None	6990	461	82699	No_or_no_constitutive_exon
ATAGTGGCAGTCGATAATTACGCTAATGTGTTTGTGCTGCGGGAATGTAGGT	7860714	7860952	7860664	7860716	1	5	NV10817	7851227	7869261	None	6990	461	82699	No_or_no_constitutive_exon
GGGGTCGCAATAAACATGAATGATTTTCTTGCAGTCGGTGGGCTTAGAAGTG	8128008	8128198	8128248	8128196	-1	5	NV10841	8126877	8130285	None	6990	461	82699	No_or_no_constitutive_exon
TCTATCTATCTGCTCGACGTCTCGTCCGGCTGCTGGGGAACGCACAAAAGAA	1730624	1730756	1730574	1730626	1	GL341019	NV12671	1724799	1740302	None	6990	461	82699	No_or_no_constitutive_exon
ATGCGCGTCAGACTAATGCACGACTGTCTGTGTTTCTGTTTCGGGCGAAGAA	1784403	1784538	1784353	1784405	1	GL341019	NV12672	1784302	1792184	None	6990	461	82699	No_or_no_constitutive_exon
CACTAGCACACAGCTCTGACTCACCTCTAACGTATTTTTGGGTCAAGCAGGG	1864144	1864367	1864094	1864146	1	GL341019	NV12678	1847540	1875960	None	6990	461	82699	No_or_no_constitutive_exon
TCTAAAGATGATGACGAAGATGAGGATGATGAGGAGGATAAAGGGATCAGCA	1925952	1926017	1925902	1925954	1	GL341019	NV50117	1925341	1983003	None	6990	461	82699	No_or_no_constitutive_exon
CACCACCACCATCACCATCACCAATCGTCGTCGTCGACGACGGGCGAGAGAT	2217103	2217431	2217481	2217429	-1	GL341019	NV12704	2217103	2268394	None	6990	461	82699	No_or_no_constitutive_exon
TGTATTGGCACATAAGCCTGCAGTTCATGCCGATCATCTCTACGGGCAAGGC	2616467	2616494	2616544	2616492	-1	GL341019	NV12738	2616005	2618982	None	6990	461	82699	No_or_no_constitutive_exon
GAATCTCAGCAGACGCTATATATATGTCATACACGCGTATGGGGATACAGGT	3744653	3744808	3744603	3744655	1	GL341019	NV12838	3734914	3746963	None	6990	461	82699	No_or_no_constitutive_exon
TCTCCCCGTCTACGGCACTGCCGAGCGCGATCGCCAGGGGGATGATGCAGCT	867392	867462	867512	867460	-1	GL341022	NV50095	840861	928049	None	6990	461	82699	No_or_no_constitutive_exon
TGTTTGCGCAGGAGACGTGACTTCTTTTATCCGAAACGCAAAACGGGAAGAC	2072765	2072867	2072715	2072767	1	GL341022	NV12237	2065751	2080604	None	6990	461	82699	No_or_no_constitutive_exon
TGAAGAAGGCCGGCAAGGCCGTGAAGAACATCACCAAGGGCGACAAGAAGAA	2117659	2117956	2117609	2117661	1	GL341022	NV12245	2111921	2117956	None	6990	461	82699	No_or_no_constitutive_exon
ACATCGGCATAGCTGAAGACGATGAAGAGAGCATCAGGGTCAAGGAGCAGGG	2162357	2162531	2162307	2162359	1	GL341022	NV12259	2147195	2164753	None	6990	461	82699	No_or_no_constitutive_exon
TTCGCCGAAGAGCGGTATAAACATATATGACGTCCTTTTTGGGTGCGCAGGT	2906655	2906838	2906605	2906657	1	GL341022	NV12336	2906204	2907326	None	6990	461	82699	No_or_no_constitutive_exon
ACAGTATGTTATTAACACGTCGATCCCTCACCCTCTGGGTGGGTGCGCAGGC	164933	165130	164883	164935	1	GL341020	NV50149	159780	168134	None	6990	461	82699	No_or_no_constitutive_exon
GGGCGAGGAAGGCGAGTCCAAGACGAAGGTTGATGGGGAAGAAGGAGAAGCT	424144	424164	424214	424162	-1	GL341020	NV13586	423509	428151	None	6990	461	82699	No_or_no_constitutive_exon
CCCAGCAGCAGAGTACTACTGATAGTCCTCAGCATCAAGGAAAGGGACAGCA	2852631	2852748	2852581	2852633	1	GL341020	NV13695	2851021	2853364	None	6990	461	82699	No_or_no_constitutive_exon
TCTCCAGTCGGCAAATACACACGTACACACGGTGCGCTCGGGGTTGACAGGT	2962664	2962880	2962930	2962878	-1	GL341020	NV13704	2931790	2963725	None	6990	461	82699	No_or_no_constitutive_exon
TCCACTAGTTAAATATGACATTATTCGCTGTAGAATCTTCCGGGCAAGAGAC	349485	349778	349435	349487	1	GL341044	NV12884	339404	351046	None	6990	461	82699	No_or_no_constitutive_exon
AATAAGCAACTAACAAAAAGAAAGACAGAAAATAACGCGGGCAAACGCAGAG	1544752	1545124	1545174	1545122	-1	GL341044	NV12947	1536211	1568160	None	6990	461	82699	No_or_no_constitutive_exon
TGACGGCCGGTTACGATCAGTCTGTATCACCAGTCTTGTAATGGGCGCAGGT	2354078	2354285	2354335	2354283	-1	GL341044	NV13019	2351956	2376572	None	6990	461	82699	No_or_no_constitutive_exon
ATCAGAGTAAATATAAACACAGCTGTCCAGTCATGTCTTTTGTGGGCAAGGT	2640860	2641159	2641209	2641157	-1	GL341044	NV13026	2639993	2646757	None	6990	461	82699	No_or_no_constitutive_exon
TGGTACTGATAGTGGTGGATTTACCCAAGCTGAAAGGGAAAGAGAAAGAGAG	3130205	3130335	3130155	3130207	1	GL341044	NV13055	3125124	3142441	None	6990	461	82699	No_or_no_constitutive_exon
GTTACAGACAAACAATTCTTTAAACTGGGCACGTGCTTCCGGGAAAAAAGAG	5277	5436	5227	5279	1	GL341018	NV50301	4189	8328	None	6990	461	82699	No_or_no_constitutive_exon
GTTGCTTGACTTTGTGAACTATTGTACCAGATTGCATAGGGGCTAGTAAGAA	1262532	1262593	1262482	1262534	1	GL341018	NV50304	1261640	1266411	None	6990	461	82699	No_or_no_constitutive_exon
GCCATCAAGTGGTGGCAACGGATTCGGTAGCGGAGGCCAGGGTGGCCAAGGC	885015	885246	884965	885017	1	GL341021	NV16358	883497	886225	None	6990	461	82699	No_or_no_constitutive_exon
TTCTTGCTTATTTTTGGCGCGCGCTCTCGATCCGCTTTTCCTGGGGACAGAC	269853	270012	269803	269855	1	GL341024	NV15468	264301	278988	None	6990	461	82699	No_or_no_constitutive_exon
GCGATAGTTACTACGAGGTGGGCGACGAAGAGGTCATGACCACGGGTAAGTT	954197	954248	954298	954246	-1	GL341024	NV15486	904892	965636	None	6990	461	82699	No_or_no_constitutive_exon
ATAAATTACTTTTTTATAAGGATCAACAGCTCCGATTGCCCAGGGTCAAGCA	1481729	1481853	1481903	1481851	-1	GL341024	NV15506	1476676	1484175	None	6990	461	82699	No_or_no_constitutive_exon
CGATAATATTAGCGCGAGTTGTTCGATTGTGGCATTGATTTATCGGGAAGCA	312769	312833	312883	312831	-1	GL340968	NV50286	240611	320209	None	6990	461	82699	No_or_no_constitutive_exon
TCGATTGATGGAGTTGATTGAGAATAATAAAATTTAATTATGGGGTGCAGGT	1437727	1437763	1437813	1437761	-1	GL340968	NV16193	1434654	1437923	None	6990	461	82699	No_or_no_constitutive_exon
TATATATTTCCTCATCGATAACCCGCGCGCTTCAAAAAATGAAACGGGAGCG	259284	259307	259234	259286	1	GL340974	NV16057	259019	281480	None	6990	461	82699	No_or_no_constitutive_exon
GCAGCAGCAGCAGCAGCTGGTGCAGCAAGAGAAGCTGGGCAGAGGACAAGAG	736123	736264	736073	736125	1	GL340974	NV50283	676004	738406	None	6990	461	82699	No_or_no_constitutive_exon
CGAGTAAAGACGACGATAAATAAATTTTTGTAAACCCGCTGTGGGTGCAGGT	840920	841110	840870	840922	1	GL340974	NV16089	839446	845412	None	6990	461	82699	No_or_no_constitutive_exon
TTGTCAGCAGAGAATTTGAAGAACTCCTGAAAGAAAACGGGGTAAATCAGCG	980333	980544	980594	980542	-1	GL340921	NV50343	978237	983449	None	6990	461	82699	No_or_no_constitutive_exon
ATATGCAAGCGCTGAGTGAAAGTAGCAACTGCGATGGGTCGCGAAGACAGAA	16544	16757	16807	16755	-1	GL341050	NV21760	16544	17982	None	6990	461	82699	No_or_no_constitutive_exon
TACCAAAGGAGCATAGGACGTAGCCATTTCAACTAATGTTTGGGGTAAAGAT	718278	718695	718745	718693	-1	GL340972	NV50369	718278	722403	None	6990	461	82699	No_or_no_constitutive_exon
CGAGCCACTGATTCGGCTAACAAGAAAATATCAGCCGTTCGTATAGGGAGTG	187138	187610	187088	187140	1	GL341049	NV50346	185964	195069	None	6990	461	82699	No_or_no_constitutive_exon
CAAGAATGTGGTCCACAAACTGTAAAGGATCTCAAAATGTTGATTGGGAGGA	345070	345284	345334	345282	-1	GL341049	NV50348	340621	345562	None	6990	461	82699	No_or_no_constitutive_exon
ATTCCAAATAGTGTCGGATGACTTTCCAATTCCATTTGATGGGATGTTAGAA	343106	345008	345058	345006	-1	GL341049	NV50348	340621	345562	None	6990	461	82699	No_or_no_constitutive_exon
GCCCGCGCTTTGACAGAAAAAGTAATCTGCGTATTTGGGCCGTAAAACAGAG	698858	699090	698808	698860	1	GL341049	NV31373	698685	700988	None	6990	461	82699	No_or_no_constitutive_exon
AGCCAGTGTAACCACATCGATTATGCTATATGGAGCCCCAATATGGGCAGAT	889885	890035	889835	889887	1	GL341049	NV50360	872835	902651	None	6990	461	82699	No_or_no_constitutive_exon
GGGTATCGGAGCATTAGATCGTACCTTGGCATTAGATAATAAGGGTAAAGGA	698448	700097	700147	700095	-1	GL340840	NV17205	698448	700476	None	6990	461	82699	No_or_no_constitutive_exon
CGTTAACCGCCTGACGTGTTTGTTTGAAAAAAACATGCGTGGGCGAGGAGGG	461568	461765	461815	461763	-1	GL340988	NV16739	441432	513650	None	6990	461	82699	No_or_no_constitutive_exon
TAATATTTAATATTTCAAAAGATCTAATAATAAATAATATACGTTGGGAGGA	584903	585048	584853	584905	1	GL340812	NV16588	584019	586497	None	6990	461	82699	No_or_no_constitutive_exon
CTGCACGACTGTGACCTGACGACTACAGCTTGGACCTTCCGGGCGTGCAGTC	725972	726065	725922	725974	1	GL340812	NV50314	723907	726065	None	6990	461	82699	No_or_no_constitutive_exon
GCTGGTGGTTCTAAGAGTCTACGGTTTCTCCGGCCTCAGTCAGGGGAGAGTC	76728	76732	76678	76730	1	GL340858	NV17091	46957	79183	None	6990	461	82699	No_or_no_constitutive_exon
TTTGAGCGTTTGCGTTGGTTTACTAACGTCAAGGTCGCGGGGGCGTGTAGCG	76807	76938	76757	76809	1	GL340858	NV17091	46957	79183	None	6990	461	82699	No_or_no_constitutive_exon
AAAAAGAAAGGTGATGGCATAGCGTACACATGAAAATCAGGGAATCGAAGCG	37626	37986	38036	37984	-1	GL340944	NV50379	6337	106499	None	6990	461	82699	No_or_no_constitutive_exon
CAAGCAGCTTCATCCTCGGCTGCACACCAAGTAGTTTTTGGGAGGGAGAGGG	672024	672069	671974	672026	1	GL340800	NV50401	370786	673170	None	6990	461	82699	No_or_no_constitutive_exon
GAGACTACTATACAATTATTTAAGACCTAAACTTTGCCATGGGAGACAAGCT	684601	685208	685258	685206	-1	GL340800	NV23974	684345	685845	None	6990	461	82699	No_or_no_constitutive_exon
TGAATCTTGAGTAAACTCAACGATTTTTTTTTCTCAGTGTACGGGCGCAGAA	589015	589358	588965	589017	1	GL340939	NV50444	587858	598622	None	6990	461	82699	No_or_no_constitutive_exon
TTAAAAATTTTATCAACACAACGCTGAAATGTTGCGGGCGAATTTGAAAGAC	650061	650395	650011	650063	1	GL340939	NV17423	620985	651713	None	6990	461	82699	No_or_no_constitutive_exon
GCGCATACGCAAGCGCTGAGTGACAGTAGCAACTACGCTGGGTCGCGAAGAC	159871	160626	160676	160624	-1	GL340829	NV25080	159871	161898	None	6990	461	82699	No_or_no_constitutive_exon
AAAGGTTGCAATTTGCAACGCAAAATTCTAGGGATTTTAGGGAGATGTAGGG	46157	46382	46432	46380	-1	GL340888	NV17057	45429	53494	None	6990	461	82699	No_or_no_constitutive_exon
TGCAAACATGCCTCGCCGAAAAAACCAACGGCATCGGGACATTGGAGAAGAT	443943	444094	443893	443945	1	GL340888	NV17065	437917	448101	None	6990	461	82699	No_or_no_constitutive_exon
AAATGTTGAACCATGAATATATCCTATTTTTTATCCTTATGGGACATTAGGC	395528	397437	397487	397435	-1	GL340850	NV17178	392440	398371	None	6990	461	82699	No_or_no_constitutive_exon
TCTATAATGCGAACAGCAAGAGACCTAAGACGGAGCCCTGCGGGACACAGGA	491870	494434	491820	491872	1	GL340850	NV50393	491779	494434	None	6990	461	82699	No_or_no_constitutive_exon
ACGTGTGAAGAAAAGGTGTTCAAAATCTAATAAAACGAGCACGGGGAAAGTT	437657	437793	437843	437791	-1	GL341055	NV50427	436542	441371	None	6990	461	82699	No_or_no_constitutive_exon
AGGTACTCTGAGACTTGCTTGTGCACTAGCCACTCCAGGGACTTGGAGAGAA	52772	52803	52722	52774	1	GL340954	NV17355	40310	124052	None	6990	461	82699	No_or_no_constitutive_exon
CGGGTAGCGGTGCTCTCGAATAAGACGGCTGATCGAGGGCAACGCAACAGCG	61847	61972	62022	61970	-1	GL340954	NV21520	53923	107225	None	6990	461	82699	No_or_no_constitutive_exon
ACAGATCAGTGCCACCATACCAAGGAGACAAAAACCATTTAAACTGGGAGGA	239663	240466	240516	240464	-1	GL340954	NV21519	235911	241711	None	6990	461	82699	No_or_no_constitutive_exon
ATATAAACAATCGTTGCAATCGAGTCTTGATAAAGCCATTTGTGGGACAGGT	110820	111013	111063	111011	-1	GL341013	NV17315	109931	116538	None	6990	461	82699	No_or_no_constitutive_exon
ACCTCGCCGCTGTGCACAGAGTTCACCGCTGTCTATAAGTATACCGGGAGGA	50085	50310	50035	50087	1	GL341062	NV50498	49776	51318	None	6990	461	82699	No_or_no_constitutive_exon
CAGCCAGGGGAACGGCCAGACTTCTCATGGTCAGACACAACGGGAAGTAGCT	247212	247776	247162	247214	1	GL341062	NV22201	246755	247776	None	6990	461	82699	No_or_no_constitutive_exon
AGTTCGATGGATGATGAATTTTGATCTCTGAAACGGAGGGAGAAAAACAGCG	482278	483251	483301	483249	-1	GL341062	NV17650	481517	540479	None	6990	461	82699	No_or_no_constitutive_exon
GCAAGGAAACTAGGGATATTGGAGGACGCTATTCAACGCGAGGGCCACAGAA	544370	544622	544672	544620	-1	GL341058	NV22164	512172	581849	None	6990	461	82699	No_or_no_constitutive_exon
CTTGCTAACTGTAATTTCCATCCGACCAGGTTCAGCAGTGGGCGCGCGAGCG	394318	394668	394268	394320	1	GL340878	NV50438	241069	413030	None	6990	461	82699	No_or_no_constitutive_exon
AATCCGTGGCCGTGTGTGCTTTTGTTTTTTTCTGGCGCTGGGCAACTAAGGT	46558	46749	46799	46747	-1	GL340862	NV17462	43165	81360	None	6990	461	82699	No_or_no_constitutive_exon
ATTATATTATATCCTATCATATTTTATATGACATTGAGGAGGGTACCAAGAC	160906	160926	160856	160908	1	GL340999	NV17309	44592	381906	None	6990	461	82699	No_or_no_constitutive_exon
AAGCTTATAATCGGTTGTGATGCAAACGCACACCATACATGTTGGGGTAGTA	191268	191746	191218	191270	1	GL341054	NV20114	190802	259733	None	6990	461	82699	No_or_no_constitutive_exon
CAGTTCAATCAGCATGCCCTCGTTTTTACTCAAAAGGGCATGAAAAACAGGG	192353	192744	192303	192355	1	GL341054	NV20114	190802	259733	None	6990	461	82699	No_or_no_constitutive_exon
TTCGAGTATTGACGAATTTGAAACTTCCAGTTGAAGATTGGGATATATAGCT	375014	375261	375311	375259	-1	GL341054	NV20106	373628	377191	None	6990	461	82699	No_or_no_constitutive_exon
ACAGATCAGCGTCACCGTACTGAGGAGACAAAAACCATTTAAACTGGGAGGA	528963	529965	528913	528965	1	GL341054	NV20117	440563	533367	None	6990	461	82699	No_or_no_constitutive_exon
ACAGATCAGTGTCGCCGTACCGAGGAGACAAAAACCATTTTAACTGGGAGGA	3631	4514	3581	3633	1	GL341051	NV50410	2711	7103	None	6990	461	82699	No_or_no_constitutive_exon
TAAAAATAAAAACCGATGTCCTTATATGTTGCAAACGGATGCGGGAAAAGTT	37633	37881	37583	37635	1	GL341077	NV50584	36606	38243	None	6990	461	82699	No_or_no_constitutive_exon
ATCTTGGCGTAAACACACAAAACTGATAAGAATTTCATTCCGGGAAACAGAA	522994	523083	522944	522996	1	GL340989	NV18230	522671	523536	OBP84	6990	461	82699	No_or_no_constitutive_exon
GTAGTCGTGTCCAATTCTGAGGTCTCAACATGATGACGATTGAGCGGGAGAT	52765	53122	53172	53120	-1	GL340942	NV50471	48857	54112	None	6990	461	82699	No_or_no_constitutive_exon
ATTCGCGTTAATAACGAAAGTTTTAAAAAAGATTCGGGATGATAAAGCAGAA	64976	65016	65066	65014	-1	GL340903	NV17439	63916	68412	None	6990	461	82699	No_or_no_constitutive_exon
CCTTTACCAGGGCGATGTCGCTGGCGATGGCGGGTCTGCAGGGCGATGAGGT	70028	70890	69978	70030	1	GL340848	NV50430	69398	70890	None	6990	461	82699	No_or_no_constitutive_exon
CAGCAAAATACAGAAAGAAGAGTGGCTAACTCACTTCAAAGGGCAACTAGGA	495211	496119	496169	496117	-1	GL341071	NV22561	495211	496887	None	6990	461	82699	No_or_no_constitutive_exon
GCGGATGTACAAGTACAGGCCGGACCTTGACATCACGGGCACCATGGGAGAC	311208	311440	311490	311438	-1	GL340981	NV50541	309880	313351	None	6990	461	82699	No_or_no_constitutive_exon
ACAAAAACGATAATAAAATTATATACCATTATTGAAATATATCTGGGAAGGC	436266	436707	436216	436268	1	GL340981	NV17812	435218	438280	None	6990	461	82699	No_or_no_constitutive_exon
TGGCTCAACTGGCAACGGAGCGATAAATGGACCAATGCTAATGGGCAAAGGC	447269	447531	447581	447529	-1	GL340883	NV25120	447269	492461	None	6990	461	82699	No_or_no_constitutive_exon
AGAGGGAATATGTGAACAATACAAGTTTAGTACGGTCGGAGCGGGGACAGAT	238863	239421	239471	239419	-1	GL341076	NV18082	235922	242059	None	6990	461	82699	No_or_no_constitutive_exon
TCTAATGGTAGGCGGAGACGTGATGCACCCAATGCCATTTCTGGGACAAGAA	5368	7277	7327	7275	-1	GL341061	NV17646	1048	8492	None	6990	461	82699	No_or_no_constitutive_exon
GCCTACTAAACAGGAAAGTCAACCTTCATTCAAAAGGGAATGAAAAACAGGT	310147	310372	310422	310370	-1	GL341061	NV21914	309821	311527	None	6990	461	82699	No_or_no_constitutive_exon
CGCGCGCGCGAGAGAGACAAAGAGAGAGAGAGAGAGAGAGAGAGAGGGAGAG	67136	67196	67086	67138	1	GL340996	NV50533	66525	124556	None	6990	461	82699	No_or_no_constitutive_exon
GAGACGAAGATGATGATGATGATGATGATGCCGGGATGTCGGGGGTGGAGAG	76818	76888	76768	76820	1	GL340996	NV50533	66525	124556	None	6990	461	82699	No_or_no_constitutive_exon
GACTCCGTGTGAGTCTGTATATTTTTAGTAAATCTCGATCTGGGAATGAGTG	127236	127881	127931	127879	-1	GL340996	NV20529	127236	201881	None	6990	461	82699	No_or_no_constitutive_exon
AATCTCTCTAATACTTTACTCTATCTTTGCTGGCATGCTTGGGGTTGCAGGG	19673	19830	19880	19828	-1	GL341015	NV17401	19673	22640	None	6990	461	82699	No_or_no_constitutive_exon
TCGTCTCGGTGCCCTCGACCACCAGCAGCACTGGCAACGGTAGGGAGCAGCA	144047	144267	143997	144049	1	GL341015	NV17407	142979	254395	None	6990	461	82699	No_or_no_constitutive_exon
ATGCTACCCGTGCTGCTGCTGCTCAGGATGATCGCGACCGCGGGAAATAGCG	405218	405278	405328	405276	-1	GL341015	NV17417	403090	417452	None	6990	461	82699	No_or_no_constitutive_exon
GTGACTGCGAGGATGGACAGGGACTCGGTGGAGAGACTCGACGGGAACAGTC	21624	21773	21823	21771	-1	GL340842	NV18099	3720	27934	None	6990	461	82699	No_or_no_constitutive_exon
TACGGACATTTGGAAAAATTAAAATTTTAAAAGTGCAAGGGATAATATAGTT	71234	71615	71665	71613	-1	GL341060	NV17643	68923	72974	None	6990	461	82699	No_or_no_constitutive_exon
AAATTGAGACTCTACAATCCAATCAAAGTTCTTCTGGGTTACAAGATCAGGC	188192	188314	188142	188194	1	GL341060	NV20948	165760	189255	None	6990	461	82699	No_or_no_constitutive_exon
GACGTTCATTCCCCCTAGTGTGCCTCATTACGATGGTTTGTGGGAAGAAGGT	435632	435849	435582	435634	1	GL341060	NV17645	431406	435849	None	6990	461	82699	No_or_no_constitutive_exon
TTGAAACTCCTCTCGCACATACAGATTTAATTTGAAACATTGATTGGGAGAA	46873	48746	48796	48744	-1	ChrUn_0001	NV17880	45227	50800	None	6990	461	82699	No_or_no_constitutive_exon
GACAATATATATTACAATATGAAACCCGAGTTTCAATTGCGGGTACGCAGGG	307012	307210	307260	307208	-1	ChrUn_0001	NV20348	281710	311658	None	6990	461	82699	No_or_no_constitutive_exon
AAAAATATATGCATACTTAAAATCATACTGTTACTAATTGCAGGGTTAAGTA	368805	368980	368755	368807	1	ChrUn_0001	NV20363	353954	370600	None	6990	461	82699	No_or_no_constitutive_exon
ATACGCAAGCGCTGAGTGAAAGTAGCAACTACGATGGGTCGCGATGACAGAA	200424	201375	200374	200426	1	GL341056	NV24530	172349	201375	None	6990	461	82699	No_or_no_constitutive_exon
ATTTCATAGAAAAAAAGAAGAAAAAGTCATAAAATTGGGTAAAATTGCAGAA	6223	6827	6173	6225	1	GL340977	NV17924	5903	12521	None	6990	461	82699	No_or_no_constitutive_exon
GCGGTCTCCATGGAATACCCCATTCTATACACCGTTTGGTTAGGGTGCAGTG	239563	239581	239631	239579	-1	GL340817	NV50491	5966	265497	None	6990	461	82699	No_or_no_constitutive_exon
TTTATTTTTAATTTACTGTTGGGTTGTTTACGAAATTCTGGGTATAACAGAC	36510	36614	36664	36612	-1	GL341059	NV17639	29466	36878	None	6990	461	82699	No_or_no_constitutive_exon
TGGATAACGAAAATATTTCTGAGTCGTGTAATTTTTACGGGGTGCGATAGCA	225673	226041	225623	225675	1	GL341059	NV50488	224006	229217	None	6990	461	82699	No_or_no_constitutive_exon
AATCCCACTGGTTAAACTCCTACGTAAAGACCAACAATGGACTTAGGGAGAC	385571	385998	386048	385996	-1	GL341059	NV50490	371259	387994	None	6990	461	82699	No_or_no_constitutive_exon
GTGCCGCCGCCGCTGCCGCTGATCGAGCCGCTGAGCAACGGGGTCAGCAGAG	369206	369478	369528	369476	-1	GL340924	NV18152	366033	389741	None	6990	461	82699	No_or_no_constitutive_exon
ATCTGGGAATTGATATTTATATAAGTAGAATAAGAGCAATTGGGGGGGAGGG	332726	332937	332676	332728	1	GL341052	NV31627	330941	333182	None	6990	461	82699	No_or_no_constitutive_exon
AGGAAAAGAGGTCAAAATAGGATACAACAAACTGTGGATAAATGGGGTAGAG	357368	358401	358451	358399	-1	GL341052	NV26088	356283	359183	None	6990	461	82699	No_or_no_constitutive_exon
GAGTCAGTGCTCCAACTGTTACGCCAAGGCCAACAACCGATACATGGGAGTC	393091	393892	393942	393890	-1	GL341094	NV50685	392149	396643	None	6990	461	82699	No_or_no_constitutive_exon
ATACGCAAGCGCTGAGCGAGAGTAGCAACTACGATGGGTCGCGAAGACAGAG	174876	175170	174826	174878	1	GL341068	NV20812	173653	176108	None	6990	461	82699	No_or_no_constitutive_exon
GATTTTTTATTTTCTTCCACTGTGCGGCGCCTTTACGATAGGGTATTAAGAG	42279	42596	42229	42281	1	GL341073	NV21504	41661	45825	None	6990	461	82699	No_or_no_constitutive_exon
GCAAGTTTAAATCATACAGATTAGAGGAAAATGTACGATAGGGTATTAAGAG	88367	88684	88317	88369	1	GL341073	NV21506	88014	191122	None	6990	461	82699	No_or_no_constitutive_exon
AATTGCGAATTCCTCGTTGGTTTGGCTCTTCCTCGCAAACATCATGGGAGTT	322351	322369	322419	322367	-1	GL341073	NV17953	320535	349010	None	6990	461	82699	No_or_no_constitutive_exon
TCGCAGAGAGCTTTCGTTGCTGCAGCGTATATGGTAATTCCAGGGCAAAGAT	321563	322298	322348	322296	-1	GL341073	NV17953	320535	349010	None	6990	461	82699	No_or_no_constitutive_exon
CCCTTGTCGGCTGTGGTGACTGGCGAAGTGTACTTACCTTACCGGGGTAGGG	378324	378514	378564	378512	-1	GL341006	NV23654	377233	380442	None	6990	461	82699	No_or_no_constitutive_exon
CGCAAGACTACCAGCAGAAACTACTGAGCGAAATAATTTCGAGGGCGCAGCC	259621	259833	259883	259831	-1	GL340831	NV23529	259263	261322	None	6990	461	82699	No_or_no_constitutive_exon
CTACGCTTTTACGAGCAGCCGTTAATAATTGATTGTTCTTGGGAATCTAGAG	60095	60215	60265	60213	-1	GL341045	NV18340	57423	73264	None	6990	461	82699	No_or_no_constitutive_exon
CACGTGGCTACCAAAAAGCTAATCTACTAGAGCGTATTTTGGGGAGACAGAT	1440	2067	2117	2065	-1	ChrUn_0002	NV50561	1440	7081	None	6990	461	82699	No_or_no_constitutive_exon
GTCTCCAAGATCATCCAGAATGATGCCGACGAAAAAGGGATGATAAAAAGGC	145876	147220	145826	145878	1	ChrUn_0002	NV17956	143219	150036	None	6990	461	82699	No_or_no_constitutive_exon
CGGCGGCGGCGGCGGCGGTGGCGGGGGTGGCTCCGGAGGAAACTCGGGAGGT	195060	197216	195010	195062	1	GL340935	NV17752	188074	197216	None	6990	461	82699	No_or_no_constitutive_exon
TTTATAAATTCTCCGGGCTATCGCGCGTCCGAGATTGAAAAGGGAGAGAGAG	232790	232845	232740	232792	1	GL340935	NV17753	206312	232845	None	6990	461	82699	No_or_no_constitutive_exon
GACGATGATGTTGAGCCTGTTGATCCGCTTGATCTTAATGGGTGAATCAGAA	305087	305339	305389	305337	-1	GL341142	NV24605	303361	306868	None	6990	461	82699	No_or_no_constitutive_exon
CACTGACCTGGCTAACAAAAAAAAAGATCAGCCGTTCGTATGGGGAGAAGAC	149754	150225	150275	150223	-1	GL341102	NV18454	147798	151452	None	6990	461	82699	No_or_no_constitutive_exon
GCCGATAAACTGGAACGACGAACGCGTCCGCGGACTTCGGGAAGGCGAAGTC	312325	312758	312808	312756	-1	GL341067	NV50523	311104	317617	None	6990	461	82699	No_or_no_constitutive_exon
CAGAGAACGGCAAGACCTACGCTGACATTCTGGGATAGATAAGGGCGTAGGT	167805	168105	167755	167807	1	GL340806	NV22514	159447	168105	None	6990	461	82699	No_or_no_constitutive_exon
CAAAAGTCGAGTTTCTAATTCTAGATCACTGTCAAGGGAGAACAAGTTAGCT	317493	317555	317605	317553	-1	GL340806	NV18166	315653	325930	None	6990	461	82699	No_or_no_constitutive_exon
TCGTTAATGGTTGGCCAGTTAAGGTATCCTTAACTGGACAAAGGGTATAGCA	326077	326149	326027	326079	1	GL340806	NV22519	319867	326749	None	6990	461	82699	No_or_no_constitutive_exon
TCTAAGATGTTGAATTTTATATCCTCCAACGCCATCTGGGAAATAAACAGTG	135241	135311	135191	135243	1	GL340895	NV30239	128620	135594	None	6990	461	82699	No_or_no_constitutive_exon
TCCATTTCGTACTTCTGAGTGTCATAAATGCAAAAAACGTGGGCACATAGCC	66955	67341	66905	66957	1	GL340898	NV18490	65541	67341	None	6990	461	82699	No_or_no_constitutive_exon
TCGTCGTTTTACTCGTGACCTTAATGACTAATGTAAGCACGGGCGCGCAGAT	257970	258161	257920	257972	1	GL341004	NV21489	256927	258663	None	6990	461	82699	No_or_no_constitutive_exon
TCCGTCACCAGCGCTTGCTCTCAACATCGGCGATGCGACGGGGCAACCAGGT	18878	20053	18828	18880	1	GL340908	NV50619	17380	20053	None	6990	461	82699	No_or_no_constitutive_exon
CAATGGCCGAATAGCAAACATGATGGGATGTTAGTGACAAAGGGCGATAGAC	2538	2682	2732	2680	-1	GL340923	NV50743	2538	3933	None	6990	461	82699	No_or_no_constitutive_exon
TAAGCGAATATTTGAAACAATTTATCTCGCAAGACGAACAATGGGACTAGTG	2568	2850	2518	2570	1	GL341090	NV50658	3	2850	None	6990	461	82699	No_or_no_constitutive_exon
AAGAGTGGTTACTTATTGTTAGTAATGCCACTAAATAGTCGTGTGGGTAGGG	155618	155988	156038	155986	-1	GL341108	NV24967	154916	156348	None	6990	461	82699	No_or_no_constitutive_exon
TCCCGCAGGACTTATGAGCAAGCATATTGCTACACGCCCTTGGGAGATAGTG	265466	265922	265972	265920	-1	GL341084	NV50633	264339	269213	None	6990	461	82699	No_or_no_constitutive_exon
TAAAGCCGGAGAGTGGCAAAACCTATGCTGACATTTTGGGTCAAATAAAGGC	273126	273501	273551	273499	-1	GL341084	NV22468	271598	273659	None	6990	461	82699	No_or_no_constitutive_exon
CAAATCAACCACGGGCATGCGTCCGTGATGAAGGAGATGGGGAAACTAAGCA	281236	281825	281875	281823	-1	GL341084	NV18233	280852	284689	None	6990	461	82699	No_or_no_constitutive_exon
TTGAAACTGTGATATTTCTATTCCAGGCAAAACAGAGGGAAAACTGCAAGGT	108258	108554	108208	108260	1	GL341014	NV18397	107067	132281	None	6990	461	82699	No_or_no_constitutive_exon
TCTATTGGAGTTCTTAGCAGCAACAAATATAGACTTCTTAATACGGGCAGCA	41477	41825	41875	41823	-1	GL341098	NV23958	41477	53264	None	6990	461	82699	No_or_no_constitutive_exon
TAAAGAGAAAAATTTGCGAACACAAACGACGATGCCTTAGGGAATTACAGGG	121733	121893	121683	121735	1	GL341098	NV23962	120294	122466	None	6990	461	82699	No_or_no_constitutive_exon
AACTAAAAGAAGAACACGTGACAAAACTTAGAAGGATATCTGGGATGCAGCA	195686	196130	196180	196128	-1	GL341029	NV50675	195686	216284	None	6990	461	82699	No_or_no_constitutive_exon
CGCTCCCTCTCTCTCTTCGGCAGTAGGTACAGCTAGCAGCAAGGGGGGAGAG	77834	77894	77944	77892	-1	GL341158	NV18609	9869	96365	None	6990	461	82699	No_or_no_constitutive_exon
CTTGCGAGGATAAAGGGCTGTTTAGATCTGGTTAGTGTCTTGGGAGAGAGAG	72440	72523	72573	72521	-1	GL341158	NV18609	9869	96365	None	6990	461	82699	No_or_no_constitutive_exon
CTTCGCGGGTTCAGCAAGTAGTCGAAATTAATAAACATGCGAATTGGGAGAT	125397	125697	125347	125399	1	GL341158	NV50851	121418	127670	None	6990	461	82699	No_or_no_constitutive_exon
TAAAGCTACCAAATGTCGCATACAAATGGCAACATATTTCGGGGCGACAGGT	110161	110329	110379	110327	-1	GL341086	NV20503	96848	114995	None	6990	461	82699	No_or_no_constitutive_exon
GTTAGCTGTAAAAGAAAAGTTATTACTAGTTGTTTGTTTTGGGGATGTAGAA	230904	231314	231364	231312	-1	GL340841	NV30546	230094	233468	None	6990	461	82699	No_or_no_constitutive_exon
AAGAGTAATGCGAGAGGCTGTTTCGGGACACGCACTATCGGGACCAGCAGGG	8913	9279	8863	8915	1	GL341080	NV50611	6924	12409	None	6990	461	82699	No_or_no_constitutive_exon
CATGTTATCGCTTTCGCATTCTATGATATACTAAAATTATAAAGGGCTAGGT	26926	27368	27418	27366	-1	GL341080	NV50612	24525	46051	None	6990	461	82699	No_or_no_constitutive_exon
CAGGGGCCGTGAGTTTGTTGTGACAAAACAACGGTTGGCGGCATGGGAAGCA	243880	245532	243830	243882	1	GL341080	NV50613	242725	246297	None	6990	461	82699	No_or_no_constitutive_exon
TAGACGCAGCAAGGACGCAAACGCCGATAAACGAGCTTCTAAAGGGCAAGAT	197126	197530	197580	197528	-1	GL340934	NV50625	196257	199765	None	6990	461	82699	No_or_no_constitutive_exon
GAGACCGGAAAAAAAGAAATATGAAAATAAATGTATGGTGTGGGAAAGAGGG	252217	252678	252167	252219	1	GL341110	NV23951	241591	252678	None	6990	461	82699	No_or_no_constitutive_exon
AGTGAAGAATATATCGACAAGCTCACACAATGTTAAGTCTCCGGGTAAAGTT	24386	24620	24336	24388	1	GL341097	NV50697	22512	25502	None	6990	461	82699	No_or_no_constitutive_exon
CTCCACGTAATGTCAGAGAATTAAGGAGAGTATTGGAAATGATCGGGTAGTA	131810	132356	131760	131812	1	GL341097	NV18422	97915	132820	None	6990	461	82699	No_or_no_constitutive_exon
CAAGAATGTGGTCCACAAACTGTAAAGGACCTCAAAATGTTGATTGGGAGGA	170792	170993	170742	170794	1	GL341097	NV30519	169356	170993	None	6990	461	82699	No_or_no_constitutive_exon
GAATAAATCCTTAAAAGCTCGATAAATTCGTATGGTGGTGGTGGGTGTAGGA	11763	11916	11966	11914	-1	GL341031	NV18119	8899	12728	None	6990	461	82699	No_or_no_constitutive_exon
TGTAATAGGTTAAGACGCAAACGTACATCACACATGTTGGGGCAGCACAGAC	142851	143165	143215	143163	-1	GL341149	NV20475	142720	155320	None	6990	461	82699	No_or_no_constitutive_exon
CTAAAAATCGTTAAAAAATTTTTCGACGACATCATTGTATGGGCTGAAAGTT	190204	190422	190154	190206	1	GL341149	NV50832	188228	207878	None	6990	461	82699	No_or_no_constitutive_exon
CAAAAACTTATAACAGAATTAAACAAAACTATTATTGGGAAAATTTAAAGAA	134422	134761	134372	134424	1	GL341211	NV25258	131587	134761	None	6990	461	82699	No_or_no_constitutive_exon
CTATTCCAAACCTGAGGAACCAAGCCTAAAGATAACAGCGGGTTAAACAGGC	148742	148907	148692	148744	1	GL341211	NV50926	148508	155290	None	6990	461	82699	No_or_no_constitutive_exon
TACGTCTCCCCACTTATGATATGCATGTAAGCGTCACGTGACTGCGGGAGCT	78060	78534	78010	78062	1	ChrUn_0018	NV50785	73797	82282	None	6990	461	82699	No_or_no_constitutive_exon
AAATTGATGCATCCCGCAAAGATTGTCATCGAACTAGAAGACGGGAACAGCG	83954	83988	83904	83956	1	ChrUn_0018	NV50786	82950	85316	None	6990	461	82699	No_or_no_constitutive_exon
AAGTTGCAGCCATCGCTAAATTAGCCACACCCAAAAGAATATAAGGGAAGTA	127628	128568	127578	127630	1	ChrUn_0003	NV50653	121361	132473	None	6990	461	82699	No_or_no_constitutive_exon
CCTCAAAAGTTTACGCAGAATGGATTAAGTGACTTGGGGAAGAAAATTAGGG	93717	94271	94321	94269	-1	GL341182	NV30940	93477	101844	None	6990	461	82699	No_or_no_constitutive_exon
TCCATTTTGTACTTCCGAGTATCATAAGTGCAAAAAACGTGGGCACATAGCA	104734	104917	104684	104736	1	GL341213	NV50930	103866	106305	None	6990	461	82699	No_or_no_constitutive_exon
GGGCGAAGCTAAGGACAAAGCGTTTGGAGGACGCTCCTGGGGGGTCGCAGGT	148292	148539	148242	148294	1	GL341213	NV20015	147983	149760	None	6990	461	82699	No_or_no_constitutive_exon
GTGACAAAAACTTATAAAAGAATTAAACTATTATTGGGAAAATTTAAAAGAA	192265	193173	192215	192267	1	GL341213	NV50933	187381	193173	None	6990	461	82699	No_or_no_constitutive_exon
GTGCAGTGCAAGCAGCCGTGTTCGTTCATCCCGGGCTCGGGAAACTAAAGGC	179195	179875	179925	179873	-1	ChrUn_0046	NV21809	177368	180864	None	6990	461	82699	No_or_no_constitutive_exon
GTGCAGTGCAAGCAGCCGTGTTCGTTCATCCCGGGCTCGGGAAACTAAAGGC	188843	190093	190143	190091	-1	ChrUn_0046	NV18685	186661	190380	None	6990	461	82699	No_or_no_constitutive_exon
GCACATACGCAAGCGCTGAGTGATAGTAGCAACTACGATGGGTCGCGAAGAC	99874	100158	100208	100156	-1	GL341160	NV30858	99545	101021	None	6990	461	82699	No_or_no_constitutive_exon
TCCATTTCGTACTTCTGAGTGTCATTAGTGCAAAAAACGTGGGCACATAGCA	104950	105253	105303	105251	-1	GL341160	NV50858	102349	106398	None	6990	461	82699	No_or_no_constitutive_exon
TCTTGCGAGAGTGTCACGACGAGTCATCAAACGGTCACCAGGGGCGTGAGAA	150785	150862	150735	150787	1	GL341120	NV50756	149608	152107	None	6990	461	82699	No_or_no_constitutive_exon
TCTCCGGCAATCCAAACCACTGCTATTACCATCAGCGATTTGGGGACCAGGC	158022	158402	157972	158024	1	GL341025	NV50775	157888	160343	None	6990	461	82699	No_or_no_constitutive_exon
CTATAAAACGTTGAAAATTTTTTCGACGACATCATTGTATGGGCTGAAAGTT	170602	171330	171380	171328	-1	ChrUn_0082	NV50993	169396	174338	None	6990	461	82699	No_or_no_constitutive_exon
AATCGCGCTTGGCAATGGTCTAAGTCAAGTCCTGCCGAAAACCGGGATAGAC	94308	94639	94258	94310	1	GL340889	NV21157	44429	104266	None	6990	461	82699	No_or_no_constitutive_exon
TTTTGCCTTTCAGTGCTGTACTAGATCACTGGCAAGGGAGAACAAGTTAGCT	177232	177537	177587	177535	-1	GL341185	NV50901	175987	182006	None	6990	461	82699	No_or_no_constitutive_exon
GTGCTTCAGGGAATGAACGCAGCTGGATTGACGATCAACCGGGACAAAAGTG	188298	188543	188248	188300	1	ChrUn_0043	NV50911	187135	188543	None	6990	461	82699	No_or_no_constitutive_exon
TTGAAACAGTATTTTGGTGCCCCATACCTATTGAGACATTGACTTGGGAGCA	118131	118410	118460	118408	-1	GL340983	NV50844	84298	119683	None	6990	461	82699	No_or_no_constitutive_exon
GAAAATATTGATATGGTTATAATATTAATGCTCCAAAACGGGAATCAAAGAT	129046	129343	129393	129341	-1	GL340983	NV18607	122808	155226	None	6990	461	82699	No_or_no_constitutive_exon
AAAATTAAATGTTGTGTAAAAGTGTGTGGTCAGCGAGATGCTAAGGGCAGGT	185466	185901	185416	185468	1	ChrUn_0065	NV21298	179578	186198	None	6990	461	82699	No_or_no_constitutive_exon
ACAGTTTGCCAACAGTGTAAAGTAGAGCAAAATTAATGGGCCATGGAAAGTT	156786	156894	156944	156892	-1	GL341227	NV50946	155995	159872	None	6990	461	82699	No_or_no_constitutive_exon
GAGGCCAGCGACAATCCTACGAATTTTCCGGATTGGAAAATTGTGGGAAGGG	187092	187337	187387	187335	-1	GL341227	NV18745	187092	188249	None	6990	461	82699	No_or_no_constitutive_exon
CAACGACGAACCCGTCAGTGTTAAGTACAAGAGAGGACCGACGGGATAAGAC	84347	85533	84297	84349	1	GL341146	NV50828	83120	86284	None	6990	461	82699	No_or_no_constitutive_exon
CTAATTTAACAACTTTCTCGCTAATTAACGTCGGGCATATTTGGGGGCAGGA	60617	61294	61344	61292	-1	GL341188	NV23387	60617	85578	None	6990	461	82699	No_or_no_constitutive_exon
CCGCAGACGAAAGAGCGTTACATCTCTTTCAGCAAATAAATGGGAAAGAGGG	164525	164624	164674	164622	-1	ChrUn_0019	NV18550	162623	165845	None	6990	461	82699	No_or_no_constitutive_exon
CGGGAGAGAAGTGATACAGGTTAGTGATTGACTACAGGGCACTAAATGAGGT	47403	47944	47994	47942	-1	ChrUn_0009	NV50750	46829	50102	None	6990	461	82699	No_or_no_constitutive_exon
AAGTCATGCAGAAAAGTTGGCGTCTAGAACCATGCTTGGGAGAACAACAGAA	52885	53110	52835	52887	1	GL340802	NV22087	32865	64577	None	6990	461	82699	No_or_no_constitutive_exon
GGGGGGGGGGCGGGTGTACACGTACAGGCCAGACCCAGAGATAGCGGGAGCA	28700	28939	28989	28937	-1	ChrUn_0086	NV51003	28700	32583	None	6990	461	82699	No_or_no_constitutive_exon
CAAATAATAGTAAATTCATTACCATGATTAATCATAATTTTATGGGATAGGG	141081	141167	141217	141165	-1	GL341226	NV18741	140084	147474	None	6990	461	82699	No_or_no_constitutive_exon
ATACGCAAGCACTGAGTAACAGTAGCAACTACGATGGGTCGTGAAGACAGAA	111835	112536	112586	112534	-1	GL341266	NV50999	109122	112888	None	6990	461	82699	No_or_no_constitutive_exon
TCCATCGCCTGTCGAAGACAGGCAGAAAATACGAGTGGGGGACGGAACAGCA	111019	111783	111833	111781	-1	GL341266	NV50999	109122	112888	None	6990	461	82699	No_or_no_constitutive_exon
CGCCAGAAACCGCCATGATCGAACAAAACAACGGTTGGCGGCATGGGAAGCA	138871	139505	138821	138873	1	GL341266	NV31192	138380	141563	None	6990	461	82699	No_or_no_constitutive_exon
TACCGCAGACGAAAGAGCGTTACATCTCTTTCAGCAAATACATGGGAAAGAG	156756	157716	156706	156758	1	GL341266	NV51000	152616	157716	None	6990	461	82699	No_or_no_constitutive_exon
AGAGAGAGAGAGAGAGAGAGAGAGGACGCAGTTGATTGAGCACGGGATAGAC	140526	141266	140476	140528	1	ChrUn_0197	NV51089	140194	141266	None	6990	461	82699	No_or_no_constitutive_exon
TCAGTGCTTGGCCCACTTACGTGGAACATTATATACGATGGGGTACGAAGCC	144500	144711	144761	144709	-1	ChrUn_0260	NV25047	144500	151939	None	6990	461	82699	No_or_no_constitutive_exon
AAGTGGGGCAAAACAAGATGTATGCGGAAGTCCTAGGGAAAATATAAGAGGA	56104	56434	56484	56432	-1	ChrUn_0066	NV31087	56104	57291	None	6990	461	82699	No_or_no_constitutive_exon
CAGCCTTCTCGACTTATCACCGACAAGAAACGTGATTGTTTGGGTAAAAGGT	5499	5776	5826	5774	-1	ChrUn_0541	NV22613	5122	6075	None	6990	461	82699	No_or_no_constitutive_exon
ACGCGCATATGAAGCCATACAAAGCCACTATCTGAATACTGGGAAACAAGCT	72975	73398	73448	73396	-1	GL341193	NV21417	72975	75993	None	6990	461	82699	No_or_no_constitutive_exon
ACAAATCGCTTCAGCTTGTGGCCAGTCGATAACTCCGTATATGGGGCCAGGT	47000	47262	46950	47002	1	ChrUn_0040	NV50905	46628	55028	None	6990	461	82699	No_or_no_constitutive_exon
GGACCACAATGCAATAGAGATAGAGTTGGAAAAATTACCCGGGAAAACAGAA	27112	27260	27310	27258	-1	GL341206	NV25916	26298	35210	None	6990	461	82699	No_or_no_constitutive_exon
GAAGGAGAAAGGTAGGTGGTAAGAAAAGAAAAACACCTGGTGGGATGAAGAA	26298	27080	27130	27078	-1	GL341206	NV25916	26298	35210	None	6990	461	82699	No_or_no_constitutive_exon
TCGGGTGACAGTGGTGGAGGCTGATGTGGCGGTTCTGAGGGGCTGAGCAGGT	25192	25877	25142	25194	1	GL341210	NV20333	19458	26568	None	6990	461	82699	No_or_no_constitutive_exon
GGCGAAGAAGCTCTACCAAACCAACTACCAAACTAATGCCAGGGCTCAAGGA	14600	14888	14550	14602	1	GL341148	NV24893	14084	15222	None	6990	461	82699	No_or_no_constitutive_exon
TCATGTTTATAATTGTTTCAGGATATAAAATACCAGCAATAGGGTATAAGAT	39656	40004	40054	40002	-1	GL340804	NV50818	28724	41536	None	6990	461	82699	No_or_no_constitutive_exon
GATTACGGACAAATTAGTCCGGTGTAAGCTTTGCGGGGTTGAAATTACAGGT	28724	29680	29730	29678	-1	GL340804	NV50818	28724	41536	None	6990	461	82699	No_or_no_constitutive_exon
AGTCAAAGGACGGCAGAAAATTAAATATTATTGACTCCAAGTGGGTATAGAA	104124	105237	105287	105235	-1	GL340804	NV18583	104124	110014	None	6990	461	82699	No_or_no_constitutive_exon
TCCATCGCCTGACAAAGAAAGGCAGAAAATACAAATGGGGGACAGAACAGCA	114510	114584	114460	114512	1	GL341323	NV18848	113647	115690	None	6990	461	82699	No_or_no_constitutive_exon
GCTAGATGGACTAGGACCCTTATAAAAGATGTGGGCCCGTGGGTGGACAGGA	103660	103878	103610	103662	1	GL341114	NV18494	102524	103878	None	6990	461	82699	No_or_no_constitutive_exon
CGACATAAATGTAAATGAACGGATTAAAATTTATGAGGATAATTCGGGAGCA	71990	72193	71940	71992	1	ChrUn_0102	NV51019	68001	72193	None	6990	461	82699	No_or_no_constitutive_exon
CTGTAATAAACGCAATGAAACTACAATCTAAATTTGGTATGGGAATAAAGGG	126883	127316	127366	127314	-1	ChrUn_0102	NV51021	125145	129789	None	6990	461	82699	No_or_no_constitutive_exon
AAATACAATAGTGCAGACGGTCCATTTGCAGGTGATCGGGCGAGATCGAGAG	123082	123941	123032	123084	1	GL340946	NV50866	113688	123941	None	6990	461	82699	No_or_no_constitutive_exon
ACGATGACGCTTTATTAATAAGCGTATACGTTTTGTTAAACAGGGCGCAGGG	78145	78304	78354	78302	-1	GL341277	NV18806	60641	86656	None	6990	461	82699	No_or_no_constitutive_exon
CTATTGGAGTACTAAGCAGCAACAAACATGGATTTTCTTAATACGGGCAGCA	41575	41802	41852	41800	-1	ChrUn_0058	NV25419	38331	42626	None	6990	461	82699	No_or_no_constitutive_exon
GAGAAGGAGGAGGGGATAAAAATAGTGTCATGGAATGTAGCGGGAATTAGTA	65778	66116	65728	65780	1	ChrUn_0051	NV22579	64368	77010	None	6990	461	82699	No_or_no_constitutive_exon
ATCCAAGCGATGGCAGCTACGATGAAGCCTGGCGACTTTTGGGCACGCAGTA	30307	30955	31005	30953	-1	ChrUn_0251	NV31573	30307	31520	None	6990	461	82699	No_or_no_constitutive_exon
CGGACCACAACGCAATAGAAATAGAGACGGGTTAATCAACCTGGGGAAAGGA	1817	2174	2224	2172	-1	ChrUn_0053	NV22588	1817	2896	None	6990	461	82699	No_or_no_constitutive_exon
GTCTGTTGCGCTAGCAGCGATAATAGGACATAAGGGACGAGGCGGGGCAGAT	56909	58234	58284	58232	-1	GL341173	NV50876	56690	58873	None	6990	461	82699	No_or_no_constitutive_exon
TTGATCATTTTAATATAAACTTTCTATGTTTGTACGTTAATGGGGTGCAGGT	25202	25409	25152	25204	1	ChrUn_0146	NV20260	24743	62419	None	6990	461	82699	No_or_no_constitutive_exon
ACCTCATGTACTATGATGTTAATAACCTCTATGGTCGGGCAATGACGCAGTC	31830	32237	31780	31832	1	ChrUn_0203	NV18903	29284	32558	None	6990	461	82699	No_or_no_constitutive_exon
GATCTCGGCGACATCACAAGATGCTTCAACGTCAACGTTACCAGGGATAGAG	30428	30740	30378	30430	1	ChrUn_0246	NV18930	27322	30740	None	6990	461	82699	No_or_no_constitutive_exon
TAGAAAAAAAGTGTTAAAGATAACAGTGAAAAATGTGGGTAACAAACCAGTT	61670	61904	61954	61902	-1	GL341411	NV18895	2647	62042	None	6990	461	82699	No_or_no_constitutive_exon
TATCTACATGCACGAAGGACTGAAGCAAGATCTCATATGAAATCTGGGAGAA	6263	6482	6532	6480	-1	GL341340	NV51057	5185	7765	None	6990	461	82699	No_or_no_constitutive_exon
AGGGGGCTACATAGACATAGAAGTACATGCCATGTAGCAATGAATGGGAGAA	25909	26145	26195	26143	-1	GL341316	NV20460	23429	48299	None	6990	461	82699	No_or_no_constitutive_exon
TGTTGTCGAGCGAAGTAAAAGAATTTTTACACCTTAATTTGACGGGTCAGCA	36100	36814	36864	36812	-1	ChrUn_0232	NV22417	36100	58870	None	6990	461	82699	No_or_no_constitutive_exon
TTCGCACGGGCCAAAGAATAACGTAACTAATTTTGGTCACCAGGGTACAGGA	9743	9825	9875	9823	-1	ChrUn_0111	NV25094	8836	11384	None	6990	461	82699	No_or_no_constitutive_exon
TCACCATCGATGCAAGACTAACTTTTAAACAACATCTGGAAATAGGGCAGAT	47266	47424	47216	47268	1	GL341345	NV51060	45657	47744	None	6990	461	82699	No_or_no_constitutive_exon
CACGATGCGTCATGATTCTTGTGAAAGTTTATTGTTATTATGGGAGCCAGTA	45421	46387	45371	45423	1	ChrUn_0310	NV18952	11706	52031	None	6990	461	82699	No_or_no_constitutive_exon
CGGGTAGCAGTGCTCTCGAACAAGATGGCTGATCGGGGGCAACGCAACAGCG	49779	50059	50109	50057	-1	ChrUn_0243	NV25310	49779	50460	None	6990	461	82699	No_or_no_constitutive_exon
GAAGAAGAATGATTTAGAGCACGAGTGAGGACGTGAATGTTAGGGTGAAGAC	14568	15001	14518	14570	1	ChrUn_0359	NV22253	11428	54132	None	6990	461	82699	No_or_no_constitutive_exon
TTCAGCGCCGGCGAGACGTGCTTACGTCGCAAAAGAAATTTAGGGAGTAGAA	41335	42317	42367	42315	-1	ChrUn_0789	NV51276	41043	43869	None	6990	461	82699	No_or_no_constitutive_exon
GATTAAACCGCAATTCTTACAACATGCTCTACATAAAATAACGGGATTAGCG	42822	43363	43413	43361	-1	ChrUn_0534	NV25140	35923	43612	None	6990	461	82699	No_or_no_constitutive_exon
TTTACTTGGCTCTATTCGAAGTATTCAGATAAAAAATCACAGGGCTATAGTG	1940	3697	3747	3695	-1	ChrUn_0791	NV23467	726	8322	None	6990	461	82699	No_or_no_constitutive_exon
GGACAGCGAGGGGAGCGGACAGACTTCTCATGGTCAGACACAATGGGAAGTA	28464	29000	28414	28466	1	ChrUn_0175	NV23493	27991	36757	None	6990	461	82699	No_or_no_constitutive_exon
AGAATTTTTAAATACTATGAATTCGTTTAAAATTTAATGTGGGATAATAGGT	31928	32195	31878	31930	1	ChrUn_0301	NV31651	20941	32195	None	6990	461	82699	No_or_no_constitutive_exon
CAAGGAAAAGTATAGACACAATTATACCTATGAATGTGGGGACGGAACAGAC	13453	13660	13710	13658	-1	GL341028	NV21946	7311	21214	None	6990	461	82699	No_or_no_constitutive_exon
TTGTCTTTGACCAATGATTCACCGATAACATTTGTGATACCCGGGAACAGCG	24276	25161	24226	24278	1	GL342922	NV19185	20650	25450	None	6990	461	82699	No_or_no_constitutive_exon
GCCTCTGGCCTGGGCGTAAGGAGGAGTTTTTTGGTTTCACGCCGGGGTAGCT	25020	25985	24970	25022	1	ChrUn_0844	NV51289	24299	26502	None	6990	461	82699	No_or_no_constitutive_exon
AAGGTGTGAGCCATCATGCTAAAGAAACTAGTTGACCGCTGGGGTACTAGCC	6523	6900	6473	6525	1	ChrUn_0140	NV31337	5054	8040	None	6990	461	82699	No_or_no_constitutive_exon
GAAGAAAGATGAAGTTTATCGTGTTTCTTTTGACTTCGGGATGGAATAAGAA	8554	9254	9304	9252	-1	ChrUn_0815	NV51284	6652	11466	None	6990	461	82699	No_or_no_constitutive_exon
AAATGTAAAGCTAGGGACAGAAAAAATCGAAAATGAATTGAAGGGGGTAGTA	11535	11759	11809	11757	-1	ChrUn_0370	NV25537	11535	12341	None	6990	461	82699	No_or_no_constitutive_exon
CCTGGGACGACTGACTGGTGCAGCTTATAGTCTTTCGCCGGGACCCAGAGAC	10909	11569	11619	11567	-1	GL341003	NV30157	10909	11722	None	6990	461	82699	No_or_no_constitutive_exon
CCAGCCGACGATATCGCCAATTGAAGACGAGTTGTGCTGATGGGTACAAGTG	12257	12562	12207	12259	1	ChrUn_0321	NV51154	9926	13509	None	6990	461	82699	No_or_no_constitutive_exon
TTCTATACTGCATTATAATGTCACCAACATTGACGATGTTTGGGAGGCAGAT	14440	15066	14390	14442	1	GL341758	NV51209	13940	15277	None	6990	461	82699	No_or_no_constitutive_exon
ATGTAAACATCCAATGTAGACGTTTTGGCTGTACAGAAAAAGTTGGGAAGCC	13679	13973	13629	13681	1	Ctg15308	NV51438	12685	15940	None	6990	461	82699	No_or_no_constitutive_exon
CCAGAAGCGGAGACATCTTTCTCAAACTAGAAAGAGGGTCTGGTAGGTAGGC	12369	12642	12319	12371	1	ChrUn_1419	NV22979	12117	14095	None	6990	461	82699	No_or_no_constitutive_exon
GCACAGGAAGCAATATAGCAATCTCGATAATCTCCTTACAGGGATCTAAGCA	7272	7923	7973	7921	-1	ChrUn_0507	NV51212	5234	9145	None	6990	461	82699	No_or_no_constitutive_exon
CGATAAATGTATATACAAGGCATACAAATGCAAGAAATGCGGGATTACAGGG	2128	2142	2192	2140	-1	ChrUn_0998	NV51311	361	2410	None	6990	461	82699	No_or_no_constitutive_exon
TAAGTGACACCTATCGCGAAGCTTCCTCGGGTCATTTGAGGGTTGAGAAGAC	6706	6823	6656	6708	1	ChrUn_1249	NV51335	5610	8175	None	6990	461	82699	No_or_no_constitutive_exon
GAAAACAATAGAATACGTACAAATACCAGATACTATATGTGTACGGGTAGGA	8627	8923	8973	8921	-1	ChrUn_0735	NV21289	8348	9732	None	6990	461	82699	No_or_no_constitutive_exon
AAATCACGTCAAAACTTAAGTTGGAATTTGAAATGTCTGACATGGGAGAGCC	9294	9783	9833	9781	-1	ChrUn_0738	NV51268	2180	15105	None	6990	461	82699	No_or_no_constitutive_exon
GATCCCTCCGACAAAAAAATGAAGCCAAAGGCCAAACTTGGGGCTTAAAGCA	4086	4152	4202	4150	-1	Ctg13883	NV22450	3062	5654	None	6990	461	82699	No_or_no_constitutive_exon
CAGTCTGGCTTAATCAAGCTGACTAATGATGTCAGGCTTGGGATAGACAGGA	706	1071	656	708	1	ChrUn_1303	NV23422	53	1071	None	6990	461	82699	No_or_no_constitutive_exon
TCTCGACAAATTCTACATTGACGGTTTTCAAACACTTTACAAGGGCACAGGC	9996	10235	10285	10233	-1	ChrUn_0472	NV19000	9996	11305	None	6990	461	82699	No_or_no_constitutive_exon
AAGTAGAGCCATTAATTTCGACGTTATTAGAGAGGTTTTGGGAAATGTAGGA	10572	11801	10522	10574	1	ChrUn_0538	NV51218	1818	13351	None	6990	461	82699	No_or_no_constitutive_exon
AAGCTTATAATGGGTTGAAATGCAAACGCACACCACACATGTTGGGGCAGCA	3766	4156	4206	4154	-1	Ctg12844	NV23567	1379	5707	None	6990	461	82699	No_or_no_constitutive_exon
GATACTATGATAAATGAGTCTGATAACTATAGCTGCGTGTCTAGGGATAGAC	7600	8196	8246	8194	-1	Ctg10513	NV51445	4046	9015	None	6990	461	82699	No_or_no_constitutive_exon
GTCACAAACTTAAAACGTTTGACCAAAGTTTAGAAAATATTCAAAGGGAGCT	5046	5247	5297	5245	-1	Ctg10513	NV51445	4046	9015	None	6990	461	82699	No_or_no_constitutive_exon
TTGAGGGAAGAGATGTCTACTCTTTCCTAGAACGTGTCCGGGAACTACAGGC	11861	12410	12460	12408	-1	ChrUn_1019	NV30274	11861	12811	None	6990	461	82699	No_or_no_constitutive_exon
ACTTCTGCAGAAGGTAGTCAGGACCATGGTCTCGATCCCTGGGAAATCAGAG	6783	6949	6999	6947	-1	Ctg12610	NV23526	3462	7709	None	6990	461	82699	No_or_no_constitutive_exon
CCATAAAACATTACGGATTTACGTTTTACATTAAAATATTAAATTGGGAGAA	268	734	784	732	-1	ChrUn_1328	NV30446	268	4249	None	6990	461	82699	No_or_no_constitutive_exon
AGTACAAAGGAAAACAGGACCTAACTTTGATCAGCTGGGAAAACGAGTAGTA	6671	7897	7947	7895	-1	ChrUn_0988	NV51310	5947	11639	None	6990	461	82699	No_or_no_constitutive_exon
TGATAATCGTGTGTTATTCACAATCTATAAGGTGCTTTGTCGGGGAGCAGAG	9380	10118	9330	9382	1	ChrUn_1692	NV30680	8954	10118	None	6990	461	82699	No_or_no_constitutive_exon
AGAAGAAAAGAGATACGGGAAATAATGAGAAAACTGAAATTGGGGAGTAGAA	4948	5347	5397	5345	-1	GL342572	NV23188	4948	6698	None	6990	461	82699	No_or_no_constitutive_exon
TAGCAACAGGCTTCGCTAAACTACCTTCCGTGAGGCATCCGCAAGGGCAGTC	3941	4602	4652	4600	-1	ChrUn_1476	NV51351	3511	6430	None	6990	461	82699	No_or_no_constitutive_exon
TAGCTCGTGCGCTCGCTTACATCATGCCCAATATCGGGGGACCAAAACAGCC	4939	5678	4889	4941	1	ChrUn_1487	NV25535	840	5678	None	6990	461	82699	No_or_no_constitutive_exon
AATTGCGCATTCCTCGTTGGTTTGGCTCTTCATCGTAAACATCGTGGGAGTT	9019	9475	8969	9021	1	ChrUn_0399	NV51177	5597	11306	None	6990	461	82699	No_or_no_constitutive_exon
GTGCCTAGTCGCCGAGAAACAAACATCAGCTCACCCCGAAGGGCCAACAGAG	10014	10319	9964	10016	1	ChrUn_0393	NV21312	4803	10745	None	6990	461	82699	No_or_no_constitutive_exon
ACTGGCTCACAATCGAATATCGAGGCAAACGATGACACATCGGGGAATAGTA	128	1020	1070	1018	-1	ChrUn_0482	NV51204	44	1406	None	6990	461	82699	No_or_no_constitutive_exon
TGATGGTACATAATGAGACAAATTATGACTGATCCAAATGGGTTAAGGAGCA	5534	5613	5484	5536	1	Ctg6448	NV19172	708	5892	None	6990	461	82699	No_or_no_constitutive_exon
AAATCGACGCGGCCCGCAAAGAGTATCATCGAACCAGAAAACGGGAATAGCG	9346	9577	9296	9348	1	Ctg373	NV21922	5232	9577	None	6990	461	82699	No_or_no_constitutive_exon
AACATCGGCAGAAAATCGGAAGCAGTACGACTGAAATCGACGGGAGCCAGTC	6865	7133	6815	6867	1	ChrUn_0584	NV51227	3577	7133	None	6990	461	82699	No_or_no_constitutive_exon
GCAATGCAAAGTCGAACACCGCCCGCCAAGCGGCCTGATGGGAAAACGAGTA	5578	6246	5528	5580	1	ChrUn_0687	NV51255	810	6246	None	6990	461	82699	No_or_no_constitutive_exon
GCTTGCAATACATTTTGACCGCGAGCTCTCTTCGACACTTGGGTTGCGAGGT	3652	3715	3602	3654	1	ChrUn_1313	NV51340	205	4539	None	6990	461	82699	No_or_no_constitutive_exon
GAGAAGATCTAATGCTGGAAGAGTTAACGGAGATTATGGGGAAGATATAGGA	2552	3647	2502	2554	1	ChrUn_1411	NV20043	279	3647	None	6990	461	82699	No_or_no_constitutive_exon
AAAGTAGCAACTACTTCAGGTGGCTGCAATAGCTACAGCAGGGGCGATAGAT	5278	6049	6099	6047	-1	Ctg1614	NV19239	5278	6498	None	6990	461	82699	No_or_no_constitutive_exon
TGAGGAAACGAAGAAGAGGAGAAAAAACACAGAAAGGGCTATATGGACAGAA	4487	4599	4437	4489	1	ChrUn_1716	NV21808	4112	5535	None	6990	461	82699	No_or_no_constitutive_exon
TTGTACAACAGGAATCAGCTCGAATTGGATCAAACGGGTAAGCTGGACAGAA	4130	5142	5192	5140	-1	ChrUn_1071	NV19117	186	6296	None	6990	461	82699	No_or_no_constitutive_exon
CCATAAACTCGTACTTGGTTGAACATCGAATGAGGAGTTGCGCAGGGGAGAT	3681	3855	3631	3683	1	ChrUn_1205	NV30368	116	4266	None	6990	461	82699	No_or_no_constitutive_exon
CCTAAATCCAATCGTACGATCGGACGGACGCAGTTGATTGAGCACGGGAGAC	885	1473	835	887	1	ChrUn_1418	NV51345	264	3234	None	6990	461	82699	No_or_no_constitutive_exon
ATTGATGTGGGTAAACATGGCGGCAGTGGGGAGACGTAATTATGGGTAAGGG	778	1442	728	780	1	ChrUn_1446	NV20203	104	4900	None	6990	461	82699	No_or_no_constitutive_exon
GGACAAGGAGTGGTTACTTAGTAATGCTACTAAATGATCGTGTGGGGAAGGC	563	664	714	662	-1	Ctg4836	NV22886	256	2319	None	6990	461	82699	No_or_no_constitutive_exon
CCCATCCGCGTTAATAACGAAAGTTTTAAAAAAGATTCGGGATGATAAAGCA	1526	1569	1619	1567	-1	Ctg7442	NV19211	1030	4095	None	6990	461	82699	No_or_no_constitutive_exon
ACCAGCTTCCTTTGACCGAGAAGTGTTCCCCTGCTCCCTGGAGGGAGCAGTG	3911	4112	4162	4110	-1	Ctg20030	NV30870	3163	4590	None	6990	461	82699	No_or_no_constitutive_exon
GGTCCGCGAACGGTGTTTTTAAGAGGCAAATTTAATTGGGACCTGGAGAGAT	1204	1303	1353	1301	-1	Ctg12725	NV19253	829	3288	None	6990	461	82699	No_or_no_constitutive_exon
TGCTCCTCCTAAGAAGACAACAACCGACGCAATTCATCGAACGGGAGAAGCC	1290	1352	1240	1292	1	Ctg6501	NV19219	58	1878	None	6990	461	82699	No_or_no_constitutive_exon
ATTTCAAATAGTATCGGACGACTTCCCAATTCCATTTGATGGGATATTAGGA	83	720	770	718	-1	Ctg200	NV25525	83	1616	None	6990	461	82699	No_or_no_constitutive_exon
TTAGAAAACTAGTATGAGGGCATGTATGAACACTAGTATGAGGGCAGTAGCA	649	1304	599	651	1	Ctg19899	NV51414	5	1615	None	6990	461	82699	No_or_no_constitutive_exon
AAGTTGCAGCCATCGCTAAATTAGCCACACCCAAAAGAATATAAGGGAAGTA	385	1325	1375	1323	-1	Reptig8447	NV51450	45	1606	None	6990	461	82699	No_or_no_constitutive_exon
GGACCACAACGCAATAGAGATAGAGTTGGGAAAATTATCCGGGAAAACAGAA	459	671	721	669	-1	Ctg22982	NV23426	459	1039	None	6990	461	82699	No_or_no_constitutive_exon
