# Supplementary material for: Widespread Separation of the Polypyrimidine Tract From 3′ AG by G Tracts in Association With Alternative Exons in Metazoa and Plants
Source: Front Genet. 2019 Jan 14;9:741. doi: 10.3389/fgene.2018.00741 (PMC6339879; doi:10.3389/fgene.2018.00741)
Supplement: DATA FILE S2 — Sequences of REPAG 3′ SS from each species of metazoa, plants and protists. [file Data_Sheet_2.zip › Supplementary data 2/Protists_Release38_saprolegnia_diclina_vs20.txt]

REPA_GGG_Sequence	Exon_Start	Exon_End	Pos_-50	Pos_+2	Strand	Chromosome	GeneID	Gene_Start	Gene_End	Gene_Name	Number_of_REPAs	Number_of_REPAs_has_GGG	Number_of_Intron(Intra_genic_Region)	Upstream_Constitutive_Exon
ACACTCGTACCTCACGTTCTATCGCCCGAGCTTGCATTTGGGTGGTGTAGGT	61800	61878	61750	61802	1	supercont1.1	SDRG_00018	60499	64452	None	9042	2026	54479	No_or_no_constitutive_exon
TCGCCAACCGTAAGCGACATCTGATACCTTCGGCTCTAAGATGGGACTAGGC	62174	63104	62124	62176	1	supercont1.1	SDRG_00018	60499	64452	None	9042	2026	54479	No_or_no_constitutive_exon
GTAGCCGCCCTCTTGACCTATCTACCGAGTCGCTAAGGGCAATGGATTAGCT	120997	121141	120947	120999	1	supercont1.1	SDRG_00045	120549	122475	None	9042	2026	54479	No_or_no_constitutive_exon
GAGCGCGTACGGCATGTAGATATATTGTCGCCTTCTTCGGGAGCAAGTAGCG	132662	132671	132721	132669	-1	supercont1.1	SDRG_00051	132662	133900	None	9042	2026	54479	No_or_no_constitutive_exon
CGGCCAGTACACCATACTGCGATACCTCGTGACGCTACTCGCGGGCGTAGAT	178714	178779	178664	178716	1	supercont1.1	SDRG_00067	177948	181178	None	9042	2026	54479	No_or_no_constitutive_exon
TCTCGTACTATTGACTTGGTTGTCCGGTCTTCAACTACGATGGTGGGTAGTG	197462	197510	197412	197464	1	supercont1.1	SDRG_00074	196006	197814	None	9042	2026	54479	No_or_no_constitutive_exon
GTACGTCCCTGCACGGCGAACACGATATCCTGTTGAACGCGGCGGGTCAGGT	255447	255504	255554	255502	-1	supercont1.1	SDRG_00091	254980	256638	None	9042	2026	54479	No_or_no_constitutive_exon
GCGCTTTTCTGTCTGCGTAGACGGTGCATTTCTTACAAATGGGCGTGTAGGA	255246	255393	255443	255391	-1	supercont1.1	SDRG_00091	254980	256638	None	9042	2026	54479	No_or_no_constitutive_exon
GAATTTGTGCGTCCAACTCGCCAAACTATGAGACATGACAGTAGGGGTAGGT	269312	269549	269262	269314	1	supercont1.1	SDRG_00095	268336	269829	None	9042	2026	54479	No_or_no_constitutive_exon
CCCTAGTGTCCTTTGTACATGGCTTGTGCGGGACATTATGGGGGCTGTAGGC	291428	291570	291620	291568	-1	supercont1.1	SDRG_00101	289975	292680	None	9042	2026	54479	No_or_no_constitutive_exon
CTTGCAGGTACGCGACGTCGCTCGTCGTTTCCGTCACAGTGGGATTGTAGAG	316892	317024	317074	317022	-1	supercont1.1	SDRG_00106	316590	319469	None	9042	2026	54479	No_or_no_constitutive_exon
AAAGAGGTACGCATTCAAAGTTTCAAAGTATCAATCTTTCAAGTGGGTAGGC	320032	320560	320610	320558	-1	supercont1.1	SDRG_00107	319647	322468	None	9042	2026	54479	No_or_no_constitutive_exon
AGGTTTTGATACAAAATGACTCGAAAACGTCGTCGTCTCAGGGATTGTAGGC	335941	336584	335891	335943	1	supercont1.1	SDRG_00114	334937	336584	None	9042	2026	54479	No_or_no_constitutive_exon
CTCTGGTACATCGCAGAGGCTGTCGGCCAGCTCTCATAACATTGGGGTAGCA	344970	345098	344920	344972	1	supercont1.1	SDRG_00118	343891	345791	None	9042	2026	54479	No_or_no_constitutive_exon
TACAGAGTTGCATATACTTGCTCGACCTCATGGCAGTAATCGGGAACTAGCG	355889	355978	355839	355891	1	supercont1.1	SDRG_00123	355193	357057	None	9042	2026	54479	No_or_no_constitutive_exon
CCAAGGTGCGGAGACGATGCGAAAATGTCCTTGTAACTAGATCGGGGTAGGT	358873	358948	358998	358946	-1	supercont1.1	SDRG_00124	357591	359665	None	9042	2026	54479	No_or_no_constitutive_exon
CGGGGTATTGACGCTGAGATGCAACCCAGTTATGTCAAGCAATGGGCTAGGA	396926	397127	396876	396928	1	supercont1.1	SDRG_00128	395871	397454	None	9042	2026	54479	No_or_no_constitutive_exon
CTCAAGTACTCGCTATCGAATGACGTATTTCCATGATCAATGGGAGCTAGGC	454928	455138	454878	454930	1	supercont1.1	SDRG_00143	453537	456553	None	9042	2026	54479	No_or_no_constitutive_exon
TCGGGTACATGGTTCGTCAAGGCGATATGCGATGTCTCACGTGGGTGTAGGT	497807	498318	498368	498316	-1	supercont1.1	SDRG_00158	493724	502005	None	9042	2026	54479	No_or_no_constitutive_exon
CTCGAGGTACCCAACGTCATGGAGAGGCGAGGGTGGTGATGGGAAGGAAGCC	528860	529146	528810	528862	1	supercont1.1	SDRG_00171	528735	530205	None	9042	2026	54479	No_or_no_constitutive_exon
CACTTTGGTAAACTCAACATCATCGTTGGCTGCACGAACGAAGGGTGTAGGT	546368	546424	546318	546370	1	supercont1.1	SDRG_00178	545009	553679	None	9042	2026	54479	No_or_no_constitutive_exon
CGGCGCGGGTCGGCTCGCACTTGAACATGCAGTGCTGATAGGGAGCGTAGGT	549878	550491	549828	549880	1	supercont1.1	SDRG_00178	545009	553679	None	9042	2026	54479	No_or_no_constitutive_exon
TTTTGAAGTACGTTGTTCAAATGTTGCGTTTGGTAAGCTCCTAGGGGTAGGG	551034	551177	550984	551036	1	supercont1.1	SDRG_00178	545009	553679	None	9042	2026	54479	No_or_no_constitutive_exon
CGACGGTACGCGCCACCATCGACGACCGGCTACCACGTACTAGGGAGTAGGC	551896	551938	551846	551898	1	supercont1.1	SDRG_00178	545009	553679	None	9042	2026	54479	No_or_no_constitutive_exon
GCCTTGGGGTACGCTCCGTGCGTTCGCGGCAGGAGTTCAGGGTGCAGTAGAT	604206	604342	604156	604208	1	supercont1.1	SDRG_00190	603668	606702	None	9042	2026	54479	No_or_no_constitutive_exon
CCGAACTGTGCGAGCTGCCGTACCGACTGTACTTCACCACCGTGGGGTAGGT	617987	618053	617937	617989	1	supercont1.1	SDRG_00196	617444	619984	None	9042	2026	54479	No_or_no_constitutive_exon
GAGGTTCGATATCATTATTTTCGAAATTGAACTATCGCATGGGATGCTAGGA	619440	619546	619390	619442	1	supercont1.1	SDRG_00196	617444	619984	None	9042	2026	54479	Yes
AGGTACACTAACGAACCAAAGCACTGGGGAGTATGCAACTACGGGTGTAGGT	672395	672608	672658	672606	-1	supercont1.1	SDRG_00211	672395	673552	None	9042	2026	54479	No_or_no_constitutive_exon
GTATACGAAAGGACGCTGAGATGTCGGTGGATCTAACACGTGGGATGTAGGC	715709	716011	715659	715711	1	supercont1.1	SDRG_00222	713290	716247	None	9042	2026	54479	No_or_no_constitutive_exon
ACGCCACCGGTACGAGTGTCGTGACAACTTGTGCAACATTGGGAATATAGAG	717774	718338	718388	718336	-1	supercont1.1	SDRG_00224	717774	719103	None	9042	2026	54479	No_or_no_constitutive_exon
CGCGGTACATCACTACCATGGCGCTTGTACTCATGATAAGGGGATGCTAGCA	719924	719979	720029	719977	-1	supercont1.1	SDRG_00225	719204	720661	None	9042	2026	54479	No_or_no_constitutive_exon
AATTGTTTCTTATAGCATATATGTCGCGGAAGATGCGACGAGGGTCGTAGGC	725852	725954	725802	725854	1	supercont1.1	SDRG_00226	722017	726205	None	9042	2026	54479	No_or_no_constitutive_exon
AAAAGAGGTACCTGACTGGAGCGACGGACTCTGTAACTGAATGGGTGTAGAC	726644	726748	726798	726746	-1	supercont1.1	SDRG_00227	726169	727720	None	9042	2026	54479	No_or_no_constitutive_exon
GACCGGTACATGAACCCGCGACGAATACGACTCATTGCAGTGGGGCATAGCA	747332	747442	747492	747440	-1	supercont1.1	SDRG_00234	746766	747888	None	9042	2026	54479	No_or_no_constitutive_exon
AGTCGATGCCACCACCAACTACTTTACGAGTTATATTTTTATGGGACTAGGC	817514	817663	817713	817661	-1	supercont1.1	SDRG_00265	816533	820500	None	9042	2026	54479	No_or_no_constitutive_exon
GGCGATCGAATTTTAGGACAATATTGAACACTAACCTCTGGTGGGAGTAGCT	822495	822673	822723	822671	-1	supercont1.1	SDRG_00266	820833	823057	None	9042	2026	54479	No_or_no_constitutive_exon
TACCAAACATTGATCTCTCTACACTTTAGACAATTGAGTGCATGGGGTAGAC	822357	822444	822494	822442	-1	supercont1.1	SDRG_00266	820833	823057	None	9042	2026	54479	No_or_no_constitutive_exon
TTCGGTACGCAGTCTGTCGTAGGAAATGTGGTCACGCAAGGCGGGCGTAGGT	846622	846694	846572	846624	1	supercont1.1	SDRG_00276	844781	847756	None	9042	2026	54479	No_or_no_constitutive_exon
ACACACACGAATGACACGTGCAATGAGACAGTGTACCATGGGCGAGCTAGCA	912952	913307	912902	912954	1	supercont1.1	SDRG_00299	912300	913307	None	9042	2026	54479	No_or_no_constitutive_exon
CGTGCACGGTATGGATTCTCAAAAACTACATTTTCTAAAACGAGGGGTAGGG	1021517	1023289	1021467	1021519	1	supercont1.1	SDRG_00327	1020749	1023289	None	9042	2026	54479	No_or_no_constitutive_exon
ATTTTGTTCAAATTTGCAAAATGGACCGAATGTCAACTGTGGGACATTAGAC	1029887	1030976	1029837	1029889	1	supercont1.1	SDRG_00329	1026640	1031272	None	9042	2026	54479	No_or_no_constitutive_exon
CGTGCACGGTATGGATTCTCAAAAACTACATTTTCTAAAACGAGGGGTAGGG	1031328	1033197	1033247	1033195	-1	supercont1.1	SDRG_00330	1031328	1033877	None	9042	2026	54479	No_or_no_constitutive_exon
CCAGGTCCATGACGCAATGTCTTTCGTCTTGTTATAAAAATGGGGTGTAGGC	1035231	1035696	1035746	1035694	-1	supercont1.1	SDRG_00331	1034285	1038224	None	9042	2026	54479	No_or_no_constitutive_exon
AGCCACCGTGGACTCTCCGATGAGCTGTGACATGTAACGTGGCGGGTTAGGG	1034285	1035047	1035097	1035045	-1	supercont1.1	SDRG_00331	1034285	1038224	None	9042	2026	54479	No_or_no_constitutive_exon
AGTACCTCAGCTATTCGTTCGTAGGTCGAACAATCTATTGGGTGGAATAGGT	1073011	1073098	1072961	1073013	1	supercont1.1	SDRG_00343	1072056	1073882	None	9042	2026	54479	No_or_no_constitutive_exon
CTACTAGCTCGCAAGCTATCCAACGGTACTAAGGAAGCATGGGCATGTAGCT	1088657	1088796	1088607	1088659	1	supercont1.1	SDRG_00349	1088319	1090103	None	9042	2026	54479	No_or_no_constitutive_exon
ATGGACACACACAACCCAATACGATCTTTATGAACAAAACGTGGGTGTAGGA	1098078	1098132	1098028	1098080	1	supercont1.1	SDRG_00352	1097737	1098878	None	9042	2026	54479	No_or_no_constitutive_exon
ACACGGTACGTACGCGCGTACGCCTCCACCATACACATGGGAATGCGTAGGT	1121214	1121781	1121831	1121779	-1	supercont1.1	SDRG_00363	1120087	1123477	None	9042	2026	54479	No_or_no_constitutive_exon
GGTACGCCACTGCGTTTCGAACTGCCCACGTAGCTGACTAAGGGACGTAGGG	1177473	1177933	1177983	1177931	-1	supercont1.1	SDRG_00375	1175065	1182995	None	9042	2026	54479	No_or_no_constitutive_exon
AACCAGGTACTTTGTACCGACGCCTTTGAAAGATGAAAAGTAGGGTGTAGAT	1176977	1177429	1177479	1177427	-1	supercont1.1	SDRG_00375	1175065	1182995	None	9042	2026	54479	No_or_no_constitutive_exon
GTACCATTGTCTCGTCGAGAGCAACGGACTCAACGGCGAGGGTGGTGCAGGT	1175533	1175664	1175714	1175662	-1	supercont1.1	SDRG_00375	1175065	1182995	None	9042	2026	54479	No_or_no_constitutive_exon
TGTTGTACTTGCATGTATCGCAGAGGTATAACAGGATGCCGGGCGATTAGTC	1232063	1232197	1232247	1232195	-1	supercont1.1	SDRG_00392	1231351	1232636	None	9042	2026	54479	No_or_no_constitutive_exon
CAAGGTACAAACTTGTCTCTTATACCAAAATGACTAGACAACGGGTGTAGAC	1235025	1235409	1234975	1235027	1	supercont1.1	SDRG_00394	1233636	1247340	None	9042	2026	54479	Yes
GTAGACTACGCGCTGAAAGAGTGGACATGACTAATGCTCCGGGGACGTAGTC	1264926	1265024	1264876	1264928	1	supercont1.1	SDRG_00401	1263165	1265873	None	9042	2026	54479	No_or_no_constitutive_exon
TGCGTTTATATTGTCCTTATGCCAGCGATGGAATAATATTGCGGGGTTAGGG	1268123	1268488	1268538	1268486	-1	supercont1.1	SDRG_00403	1268123	1269230	None	9042	2026	54479	No_or_no_constitutive_exon
GGAGGTCGAAACTATCAATCTATCAAGCTTGATCCAAACGGGCGACGTAGAT	1275908	1276013	1275858	1275910	1	supercont1.1	SDRG_00407	1274998	1276164	None	9042	2026	54479	No_or_no_constitutive_exon
ACTCAACTCGTCATCATGGCGGTAGAGCTCATGGATATGCTATGGGGTAGGC	1306287	1306648	1306237	1306289	1	supercont1.1	SDRG_00415	1305826	1306648	None	9042	2026	54479	No_or_no_constitutive_exon
GTACGTCGCCGTGATGATCCGTGCTGCAACAACTACAGCCGGGTGTGTAGGT	1338090	1338228	1338040	1338092	1	supercont1.1	SDRG_00426	1337368	1338228	None	9042	2026	54479	No_or_no_constitutive_exon
GCCCGGTATGCCAAACAAGCTGTTTGAAGGCGAGATTTGATGGGGTGTAGAT	1349215	1349304	1349165	1349217	1	supercont1.1	SDRG_00431	1348549	1349548	None	9042	2026	54479	No_or_no_constitutive_exon
GGTGCGCTTCGCCTAACGTTAGTTTCACCGTCTATGGACGCATGGGGTAGAC	1354618	1354768	1354818	1354766	-1	supercont1.1	SDRG_00434	1353679	1355375	None	9042	2026	54479	No_or_no_constitutive_exon
TAGAGACCGAAACGCATGGTGCATGGTGCTGATGATGCGGGGATGAGTAGGG	1378693	1378734	1378784	1378732	-1	supercont1.1	SDRG_00443	1378476	1379860	None	9042	2026	54479	No_or_no_constitutive_exon
TATGTTCATTCTTCGCCCAGGTATCGAAATTCTCATGTGGCAAGGGGTAGGT	1387531	1387712	1387762	1387710	-1	supercont1.1	SDRG_00447	1386838	1388945	None	9042	2026	54479	No_or_no_constitutive_exon
CAAGGTCCTTCCTTCCACCGTCCGATGGGGTTCTCATTCTTTAGGGATAGAT	1423268	1423362	1423412	1423360	-1	supercont1.1	SDRG_00466	1422921	1424494	None	9042	2026	54479	No_or_no_constitutive_exon
CGCCAGCGAGGTACCGACCTCGTGTGACGAAGCCTCACGGGCGTAGCGAGCG	1433476	1433559	1433426	1433478	1	supercont1.1	SDRG_00470	1433346	1433674	None	9042	2026	54479	No_or_no_constitutive_exon
CGCAGGTACAATGTCGCTCAATGCTCTCGCATAAGAAAGGCGGTGGGTAGCT	1444747	1444811	1444861	1444809	-1	supercont1.1	SDRG_00479	1444075	1444928	None	9042	2026	54479	No_or_no_constitutive_exon
CCACGACGTACACCCCAGGCAGCGTGGGACTTAAACTAATGGGTGCGTAGTT	1450946	1451100	1451150	1451098	-1	supercont1.1	SDRG_00483	1450661	1452001	None	9042	2026	54479	No_or_no_constitutive_exon
CTTGGTACGAAGCGACGTTGCTCCCAGCGTACTTGACTCGACACGGGCAGGA	1475734	1475786	1475836	1475784	-1	supercont1.1	SDRG_00493	1474655	1476481	None	9042	2026	54479	Yes
CTTCGCCAACGTAGCTGTTCCCGATTGGCGCTCGTCTCACGGGACAGTAGGT	1551733	1551914	1551683	1551735	1	supercont1.1	SDRG_00517	1549395	1553392	None	9042	2026	54479	No_or_no_constitutive_exon
CCACAAGGTTGGCATCTCGCGCTACATCAGTTGCTCATGGGGCGATGTAGGC	1554709	1554844	1554659	1554711	1	supercont1.1	SDRG_00518	1553856	1555454	None	9042	2026	54479	No_or_no_constitutive_exon
AGCGTCACGGTATATTTTCGATTTCAACAAATTACAAATTGTGGGAATAGCT	1594629	1594819	1594579	1594631	1	supercont1.1	SDRG_00528	1592964	1595988	None	9042	2026	54479	Yes
ACGAAAAGGTACGCCGTAGCGCGTACGTCATCAGCTCACACTAGGGGTAGGC	1595209	1595368	1595159	1595211	1	supercont1.1	SDRG_00528	1592964	1595988	None	9042	2026	54479	Yes
TTTTGTACGCAGATCTTCTCAAGTCTTATCCTTGTCACGCGGGGAAGTAGGT	1606788	1606851	1606901	1606849	-1	supercont1.1	SDRG_00533	1606396	1607653	None	9042	2026	54479	No_or_no_constitutive_exon
CAACATCGTATTCTCTATCAGTTCTGATTGTCTTATGTGTGGGGCTGTAGGC	1672332	1672482	1672282	1672334	1	supercont1.1	SDRG_00560	1671335	1673122	None	9042	2026	54479	No_or_no_constitutive_exon
TGTGCCTGGTACATCGGTGTCTGCATCTAATGCTCATGGCCATGGGGCAGGC	1674710	1674932	1674660	1674712	1	supercont1.1	SDRG_00562	1674595	1675816	None	9042	2026	54479	No_or_no_constitutive_exon
GCTCGAGGTACGCATGTCCGTCGAGCGCGTTGGTCGTAGCATGGGACTAGGG	1707400	1707556	1707350	1707402	1	supercont1.1	SDRG_00568	1706480	1708044	None	9042	2026	54479	No_or_no_constitutive_exon
ATGCGGGTCGGTGGCGCCTCATGCAAGGTCTGGACGACTTATGGGCGTAGAT	1718617	1718858	1718908	1718856	-1	supercont1.1	SDRG_00574	1718015	1719494	None	9042	2026	54479	No_or_no_constitutive_exon
ACATTGGTACGTTCTGGAAATGGCACGCAGCGCCGTCATCGGGCGCGTAGGC	1723890	1723998	1723840	1723892	1	supercont1.1	SDRG_00576	1723412	1724404	None	9042	2026	54479	No_or_no_constitutive_exon
TGATCCCTGCATGCTTCTGGATCGTAGTAGCTGATGGACGGCGGGCGTAGTC	1739571	1739676	1739521	1739573	1	supercont1.1	SDRG_00586	1737654	1741466	None	9042	2026	54479	No_or_no_constitutive_exon
ACGAGCTGGTAGTCCAAGGACATAGTCCACTGTACAAACATAAGGGTTAGGG	1739978	1740131	1739928	1739980	1	supercont1.1	SDRG_00586	1737654	1741466	None	9042	2026	54479	No_or_no_constitutive_exon
GGCGGTAGCGGCCTTTGTACGTATTGTGTGGCGCTCAGTAGGGTGCATAGGA	1741130	1741466	1741080	1741132	1	supercont1.1	SDRG_00586	1737654	1741466	None	9042	2026	54479	No_or_no_constitutive_exon
GTATATATATGAAAACGACTAGGAAAAAATGCTAAACTAACTGGGAGTAGGG	1760932	1761129	1761179	1761127	-1	supercont1.1	SDRG_00596	1759303	1763665	None	9042	2026	54479	No_or_no_constitutive_exon
CCTCCAGCGGGTACTCGCAACCCCTCGGCCTATCTGAACATGGGGCGTAGGA	1785361	1786243	1785311	1785363	1	supercont1.1	SDRG_00602	1781655	1788584	None	9042	2026	54479	No_or_no_constitutive_exon
GAGGTACACCTTCCTCGCGTAGGGGTAGGTGTGAGCCGTTTCGGGGGTAGGT	1787714	1788101	1787664	1787716	1	supercont1.1	SDRG_00602	1781655	1788584	None	9042	2026	54479	No_or_no_constitutive_exon
AAGCGTACGATGTCGTGCTGCCTTTCTCGTACTCAGTAGGAAGGGTGTAGGC	1789342	1789946	1789996	1789944	-1	supercont1.1	SDRG_00603	1788872	1791005	None	9042	2026	54479	No_or_no_constitutive_exon
GTAGACATCTCGTCATCGTCGAGCATGCCATGAAGTGCCTTGGGGTATAGGA	51096	51198	51046	51098	1	supercont1.2	SDRG_00615	49481	52907	None	9042	2026	54479	No_or_no_constitutive_exon
ATGGACACCATCTTCCAAGGACAGTAGGCTTCATCGTAATGCATGGGTAGCG	115988	116097	115938	115990	1	supercont1.2	SDRG_00636	115670	117143	None	9042	2026	54479	No_or_no_constitutive_exon
GCTCAAGGTATTTTGTTTCAAACTGTCAAGTTGATACAACGGGGATGTAGCA	117556	117718	117768	117716	-1	supercont1.2	SDRG_00637	117088	119212	None	9042	2026	54479	No_or_no_constitutive_exon
AGGTAGACTCCTCTACATGGCTTTGGTGCTACCCTGGGATGAATGGACAGAT	124530	124804	124480	124532	1	supercont1.2	SDRG_00641	122826	126671	None	9042	2026	54479	No_or_no_constitutive_exon
GTGTACTATCCTATCCTATCCAAGTATACGACTCGAAATTCACGGGATAGGT	125254	125405	125204	125256	1	supercont1.2	SDRG_00641	122826	126671	None	9042	2026	54479	No_or_no_constitutive_exon
ACCATTGGGTAAGAGCATAGCGTCGTACCAATGGCGCCAACTAGGGGTAGGG	153101	153576	153051	153103	1	supercont1.2	SDRG_00649	150995	154778	None	9042	2026	54479	No_or_no_constitutive_exon
ACCGGTCTGACTTTGGGCTGCAAGTTGTCACCTTACCGGGAGGTATGTAGAG	153622	153703	153572	153624	1	supercont1.2	SDRG_00649	150995	154778	None	9042	2026	54479	No_or_no_constitutive_exon
GTAGGCTGGTCCATGAACGAGACGACGCGTCAAGCGATACATGGGCGTAGGA	231416	231540	231590	231538	-1	supercont1.2	SDRG_00687	230454	231839	None	9042	2026	54479	No_or_no_constitutive_exon
TTGCCGGTGCGCAAAATGGTTGTGATCGCAAAGCTTTATGAATGGGTTAGAG	231315	231372	231422	231370	-1	supercont1.2	SDRG_00687	230454	231839	None	9042	2026	54479	No_or_no_constitutive_exon
CGACGTACGCGTATCATTGCATGTGCCATGCGCTAAGGACCGAGGGCTAGGA	277470	277635	277420	277472	1	supercont1.2	SDRG_00700	277292	279715	None	9042	2026	54479	No_or_no_constitutive_exon
GTCCCACCACTAATATCTTTTCTACTTGGACTATCGCAGTGGGATGGTAGGA	286654	287306	286604	286656	1	supercont1.2	SDRG_00704	284939	287306	None	9042	2026	54479	No_or_no_constitutive_exon
AGGTACCGTCGCTTCTTTCATCTCGCAGAGTGCAGTGAACAGGGCTGTAGAG	293077	293405	293027	293079	1	supercont1.2	SDRG_00706	289559	294836	None	9042	2026	54479	No_or_no_constitutive_exon
GTCAAGGTACCTCCGATGCTACGAGTCACAGGATGGAGTGTGGGCGGTAGGA	326385	326456	326506	326454	-1	supercont1.2	SDRG_00715	325156	330132	None	9042	2026	54479	No_or_no_constitutive_exon
TGGTACGTCGTTTCGTTTCATTTGTGGACAAGTTGTCAATGGGCGTGTAGAC	325654	326061	326111	326059	-1	supercont1.2	SDRG_00715	325156	330132	None	9042	2026	54479	No_or_no_constitutive_exon
TGGAGCAAGTACTGCATGAATCTATATTTCGAGCGCTAAGTGGGGACTAGGC	341186	341858	341908	341856	-1	supercont1.2	SDRG_00718	338859	342900	None	9042	2026	54479	No_or_no_constitutive_exon
TCAACATCTCATTGTGTCTTCAATCTCACTCATGTGGGATGGATGTGTAGTC	346371	346784	346321	346373	1	supercont1.2	SDRG_00719	344421	346784	None	9042	2026	54479	No_or_no_constitutive_exon
CAAGCGTACGAGCCACGATCCAGCGAGGAAATGCTCACATGCGCGGGTAGGT	357395	357628	357678	357626	-1	supercont1.2	SDRG_00724	356794	360999	None	9042	2026	54479	No_or_no_constitutive_exon
TCCCAAACATGGAGGATGCCCAAGCAGTGGCGTCAATATTGGGTGTGTAGAT	375271	375450	375500	375448	-1	supercont1.2	SDRG_00731	375271	376328	None	9042	2026	54479	No_or_no_constitutive_exon
TCTGGTACGCATATCCTTCCACAGACGACGAAACCAAGGACGGGACGTAGGT	411967	412463	411917	411969	1	supercont1.2	SDRG_00748	411364	413863	None	9042	2026	54479	No_or_no_constitutive_exon
TTCAAGGTACGTGGACGGAAGCCCTGCCCACGACTGAACAGGGGTTGTAGCT	417034	417106	416984	417036	1	supercont1.2	SDRG_00751	415580	417477	None	9042	2026	54479	No_or_no_constitutive_exon
GATGGTACGATTGCCCGGGCGACGTAGGTATGTCCTCATTGCACGGGTAGAA	421093	421396	421446	421394	-1	supercont1.2	SDRG_00754	419493	422702	None	9042	2026	54479	Yes
TTACGCTCAAGGTTCGAGTCACTAGTGTATAGTCCTAAACTGCGGGGTAGGG	424607	424833	424557	424609	1	supercont1.2	SDRG_00755	423685	425103	None	9042	2026	54479	No_or_no_constitutive_exon
TGAGGTAGTGCCGTAAGTTGAGTTTGGGCAAGGCGGTCAACGCGGGGTAGGT	426099	426278	426328	426276	-1	supercont1.2	SDRG_00756	425138	432397	None	9042	2026	54479	No_or_no_constitutive_exon
CAGCATCTGTAGCGCCATTGCGATAGTTTAGGGCTTATATCGAGGGGTAGGG	443738	443915	443688	443740	1	supercont1.2	SDRG_00758	442282	447093	None	9042	2026	54479	No_or_no_constitutive_exon
GCCGTTACTCGTCCTGGGGCATGGCGACAACCTCTACTGGGACAGCGCAGGG	477088	477259	477038	477090	1	supercont1.2	SDRG_00770	476921	477259	None	9042	2026	54479	No_or_no_constitutive_exon
TACGATATACCTCCTTTGCCTGTTCCCCGGTCCGAATACGATGGGATTAGAA	486665	487136	486615	486667	1	supercont1.2	SDRG_00774	485756	487136	None	9042	2026	54479	No_or_no_constitutive_exon
TACGATATACCTCCTTTGCCTGTTCCCCGGTCCGAATACGACGGGATTAGAA	490736	491189	490686	490738	1	supercont1.2	SDRG_00777	489818	491391	None	9042	2026	54479	No_or_no_constitutive_exon
GGTCTGTGTATGTGAAGCATGCAGGATGGCGGCTGATCCAGCGGGTGTAGCT	504697	504949	504999	504947	-1	supercont1.2	SDRG_00782	503880	505040	None	9042	2026	54479	No_or_no_constitutive_exon
ATCGCGTACGTGCTTCTGCGCGTCTTCTTACACCTCATGGATGGGCGTAGTG	504366	504431	504481	504429	-1	supercont1.2	SDRG_00782	503880	505040	None	9042	2026	54479	Yes
GTAATACCTTGCGTAGGAATAAGAAAAGAGGTATGCTCATGGGACGCTAGGT	508454	508592	508642	508590	-1	supercont1.2	SDRG_00784	508114	510954	None	9042	2026	54479	No_or_no_constitutive_exon
GTGTGTACCCCAGTCCACGTTTCAGAGCCATGACAAGCGTCGGGGACTAGGC	512004	512078	512128	512076	-1	supercont1.2	SDRG_00785	511291	513109	None	9042	2026	54479	No_or_no_constitutive_exon
GCAAGGTACAAGCGTCATGTGACTTTTGGCAAGGATGACGGGTGATGTAGCC	552497	552706	552756	552704	-1	supercont1.2	SDRG_00805	551092	552939	None	9042	2026	54479	Yes
TCAAGCTCTCGCAGGAGACGTCCAAGGTGACGATTCCGGGCAAGAAGCAGGC	630492	630541	630591	630539	-1	supercont1.2	SDRG_00818	630492	632129	None	9042	2026	54479	No_or_no_constitutive_exon
GACCGGTTTAGCATTTGCTCTTTCCAAGAAGCCTCATGTTTGCGGGGTAGGG	633024	633395	633445	633393	-1	supercont1.2	SDRG_00819	633024	645945	None	9042	2026	54479	No_or_no_constitutive_exon
TCGGTATACGCTGCTGACGTCGCCGTGTGTCTCATAGTATGCGGGCGTAGCG	670050	670387	670000	670052	1	supercont1.2	SDRG_00833	668616	670387	None	9042	2026	54479	No_or_no_constitutive_exon
GAGGTATGTTCTCCGCTAACAACTGAATCGTTTCTCACGCAGGGCGTCAGGA	674867	675124	675174	675122	-1	supercont1.2	SDRG_00836	674867	677385	None	9042	2026	54479	Yes
GCCGGTAGAAGCGCCAGAGACAGGCAGATGAAGACACGTTGGGCACGTAGAT	683855	683981	684031	683979	-1	supercont1.2	SDRG_00839	683279	685080	None	9042	2026	54479	No_or_no_constitutive_exon
CGTAAGTCATGCACGCTCTCCCACAGCAGGCAATGAAGATGGGATGATAGAT	692053	692169	692003	692055	1	supercont1.2	SDRG_00843	691329	692498	None	9042	2026	54479	No_or_no_constitutive_exon
CAGGTACATTGGCCACGCTCATGTTGCCTTGAACTCAAGCAGCGGGTTAGAG	696300	696441	696250	696302	1	supercont1.2	SDRG_00846	695572	697135	None	9042	2026	54479	No_or_no_constitutive_exon
CAGGTATTTTCGCCGTTCAGTGGCCGATTCAGCACTGGATGCTGGGGTAGAA	726387	726488	726337	726389	1	supercont1.2	SDRG_00861	725306	728573	None	9042	2026	54479	No_or_no_constitutive_exon
CTTCCTCGTAAGGCCGATCAATCGCACGTTGTCTCACGTGGGGTATGTAGAA	727814	728065	727764	727816	1	supercont1.2	SDRG_00861	725306	728573	None	9042	2026	54479	No_or_no_constitutive_exon
TATGACTATGGTTCTATATCTATATATATCGCGAAACAATGTGGGCATAGAA	891646	892320	891596	891648	1	supercont1.2	SDRG_00907	890514	892320	None	9042	2026	54479	No_or_no_constitutive_exon
CACAAGTCCGTTGGTCGCATTTGTGAAGGGGATGCACTTTGTATGGGTAGGC	893053	893374	893424	893372	-1	supercont1.2	SDRG_00908	892448	895988	None	9042	2026	54479	Yes
ACGAGGTATTTCGAGCACTTTTTGTATATATATTTTAACAATGAGGGTAGAT	927023	927209	926973	927025	1	supercont1.2	SDRG_00926	926390	928345	None	9042	2026	54479	No_or_no_constitutive_exon
ATTCCACTTGTTCTACTTTTGTTTTGGACGATTACGTTTTTGGGGATTAGGG	927261	927416	927211	927263	1	supercont1.2	SDRG_00926	926390	928345	None	9042	2026	54479	No_or_no_constitutive_exon
AGACGTACGTACGTCCATGGCGTAGTACGCCTGATGCGAGTGGGATGTAGCG	950294	950519	950244	950296	1	supercont1.2	SDRG_00934	947754	951325	None	9042	2026	54479	No_or_no_constitutive_exon
CCGAGGTAGCTGCCCCGCCGTTCACACGACGGACGCACATGGGACACTAGCT	992378	992441	992491	992439	-1	supercont1.2	SDRG_00941	992002	994099	None	9042	2026	54479	No_or_no_constitutive_exon
GGGTGAGTCGGACGGGCAGTGCTACGGCCAGTCGGGCGATGCACGGGCAGCA	1016737	1017006	1017056	1017004	-1	supercont1.2	SDRG_00947	1016336	1017100	None	9042	2026	54479	No_or_no_constitutive_exon
GTACGTGTTTGCTCAATATAATGGCAGAGATGTCGAGTCGAGGGAGCTAGAC	1053540	1054011	1054061	1054009	-1	supercont1.2	SDRG_00962	1053209	1055180	None	9042	2026	54479	No_or_no_constitutive_exon
GGTAGCCCTATTCGATGCATTCTTGGACAATGTACGAGCCAAAAGGGTAGAA	1148954	1149221	1148904	1148956	1	supercont1.2	SDRG_00996	1148317	1156653	None	9042	2026	54479	No_or_no_constitutive_exon
AGAGACTCGATATACGATATAGCGATAGGACGACTCACATGTGGGCATAGGC	1149273	1149433	1149223	1149275	1	supercont1.2	SDRG_00996	1148317	1156653	None	9042	2026	54479	No_or_no_constitutive_exon
TACGTCCCATGCAAGCAATGTCTGCAAGTTGCCTAAGTGGAGGGGCGTAGAG	1179672	1179839	1179889	1179837	-1	supercont1.2	SDRG_01004	1176389	1179944	None	9042	2026	54479	No_or_no_constitutive_exon
GAAGGTCGCTCCGGACGCGATACTCAAGGTCTTGTCGGCGTGGATGGGAGGC	1196940	1197296	1197346	1197294	-1	supercont1.2	SDRG_01014	1196819	1197759	None	9042	2026	54479	No_or_no_constitutive_exon
CGCAGCCTGTACGCCCTCTGTCGTTGTTGTGATGCTGAAGGGGTGCATAGGG	1221067	1221130	1221017	1221069	1	supercont1.2	SDRG_01023	1219848	1222715	None	9042	2026	54479	No_or_no_constitutive_exon
GGGTAGGGCTACAGTGAGACGTCGCCCCGATGGCTCATGGGAAAATGTAGAA	1246587	1246722	1246537	1246589	1	supercont1.2	SDRG_01030	1242584	1246722	None	9042	2026	54479	No_or_no_constitutive_exon
GATCGCTGCCATCCTCGGCGCACCAGCTCACTGTCGATATATGGGGGTAGGG	1253189	1253330	1253380	1253328	-1	supercont1.2	SDRG_01034	1253189	1255114	None	9042	2026	54479	No_or_no_constitutive_exon
GGTACGCTTCCGTGCCAATGAATCTGTGAGTTGCATTCTGGGACGTGTAGCG	1265661	1266011	1265611	1265663	1	supercont1.2	SDRG_01035	1265141	1267627	None	9042	2026	54479	No_or_no_constitutive_exon
TCGTACGTCGTACTGTCGGGTCGATGAAATTCTTTATAAAAAAGGGCTAGGA	1271714	1271795	1271664	1271716	1	supercont1.2	SDRG_01037	1269930	1272034	None	9042	2026	54479	No_or_no_constitutive_exon
ATCATGGCGGGTCTACCCTAGGGTAAGCCTTGACCCCCCTGGGTGACCAGGG	1416247	1416462	1416512	1416460	-1	supercont1.2	SDRG_01075	1416247	1418226	None	9042	2026	54479	No_or_no_constitutive_exon
GGTAGATCAAAGTGGATAGGAGGAGAGGGCGCTGAGTGTGCGAGGGGTAGGG	61667	62268	61617	61669	1	supercont1.3	SDRG_01110	58472	62268	None	9042	2026	54479	No_or_no_constitutive_exon
TGTGCAGCTCACGGGTCGCAACATGCTGAGCTGCATGATGGGCATCGAAGAT	87666	87690	87740	87688	-1	supercont1.3	SDRG_01123	87666	88538	None	9042	2026	54479	No_or_no_constitutive_exon
ACAAGGTACACTTTCAGATTCAGATTCATATTCAGATGGTATGGGTGTAGAT	89223	89898	89948	89896	-1	supercont1.3	SDRG_01124	88876	91296	None	9042	2026	54479	No_or_no_constitutive_exon
GAGCTGCGGGTACGTAGGTCTCCAGTCGACACTAACGGACGCGGGCGTAGCG	104740	104836	104886	104834	-1	supercont1.3	SDRG_01133	103529	109013	None	9042	2026	54479	No_or_no_constitutive_exon
CAAGACATGTACGTAGCCATGGTGATCGTCCGAGGTTGACGGGTAATTAGTG	111510	111570	111460	111512	1	supercont1.3	SDRG_01136	110973	111936	None	9042	2026	54479	No_or_no_constitutive_exon
GGCAACGGTAGGGACGTCCGACGGTGCAAGGAACTAGCAGCGGGGCGTAGGA	121467	121671	121417	121469	1	supercont1.3	SDRG_01141	120802	122490	None	9042	2026	54479	Yes
ACGGTAAGTGCCTTGCAATCGCTACTGCTCGACTATTTGTGGGACATTAGGA	126255	126363	126205	126257	1	supercont1.3	SDRG_01142	122568	130551	None	9042	2026	54479	No_or_no_constitutive_exon
AACAAGGTACGTCGTGTGCCAAAGTGTGCTGGCGACGAATAGGGCGGTAGGT	126407	126708	126357	126409	1	supercont1.3	SDRG_01142	122568	130551	None	9042	2026	54479	No_or_no_constitutive_exon
CGGTACACCTCTCGTACCAAGAAATTTCATTTTCGATGGAAACGGGGTAGGG	140138	140306	140356	140304	-1	supercont1.3	SDRG_01145	132804	141496	None	9042	2026	54479	No_or_no_constitutive_exon
ATGCGCACGGTACGGTTTGTATCAATCTATCAAATGTTCACGGGGCGCAGGA	138718	138974	139024	138972	-1	supercont1.3	SDRG_01145	132804	141496	None	9042	2026	54479	No_or_no_constitutive_exon
TTGTCGAGGTCCTTCTGAGCTTGAAAATGAGGATCATAGGAAGTGGGTAGGT	135770	135992	136042	135990	-1	supercont1.3	SDRG_01145	132804	141496	None	9042	2026	54479	No_or_no_constitutive_exon
CGCCGACCGTACGTACCCTACACCTCGACTAGGATCTTAGCGGGGTGTAGGG	135570	135728	135778	135726	-1	supercont1.3	SDRG_01145	132804	141496	None	9042	2026	54479	No_or_no_constitutive_exon
GCGGTATTCCCTTCCTCCTCTTTCCGGTGCTGCAACATGTGAGGGTGTAGGC	134575	135132	135182	135130	-1	supercont1.3	SDRG_01145	132804	141496	None	9042	2026	54479	No_or_no_constitutive_exon
TGCCAGGTGCGGGAACCAGTCCTGAGGGAGCTTGGCTACAGGGTACGTAGAT	132804	132910	132960	132908	-1	supercont1.3	SDRG_01145	132804	141496	None	9042	2026	54479	No_or_no_constitutive_exon
CCAAGGTTTGCTCGTGGCCTCCATATCCGTCATCATTTGGGCGGTGACAGAT	176590	176784	176540	176592	1	supercont1.3	SDRG_01165	175680	177951	None	9042	2026	54479	No_or_no_constitutive_exon
GACGTTTGGGTACCCTAGCAACGGAAGCTTTCGACTTATTTGGTGGGTAGCT	177497	177636	177447	177499	1	supercont1.3	SDRG_01165	175680	177951	None	9042	2026	54479	No_or_no_constitutive_exon
GCTCAAGGTGCCAGGATAAAACTCTGTTTCTTCGTTTAATGAATGGGTAGAA	177679	177794	177629	177681	1	supercont1.3	SDRG_01165	175680	177951	None	9042	2026	54479	No_or_no_constitutive_exon
TCGGTGCGCACTCGCATCGTCTGTCGTTCGGAGGACATATCTAGGGGTAGGG	177841	177951	177791	177843	1	supercont1.3	SDRG_01165	175680	177951	None	9042	2026	54479	No_or_no_constitutive_exon
GGTGCCAACGGTACGGCGCCTCTTGATGGCCAGCGCTGAGGGACACGTAGGG	185535	189086	189136	189084	-1	supercont1.3	SDRG_01171	184983	189266	None	9042	2026	54479	No_or_no_constitutive_exon
CAAGGTTCCTTCCCTGTCCGAGGACTTGCATTCGACGAGGAATGGGCTAGGT	217537	217726	217776	217724	-1	supercont1.3	SDRG_01184	216235	218327	None	9042	2026	54479	No_or_no_constitutive_exon
GCTGCAGGTGCCATGCGCTCATCTTAGTCTTGGCTTATTTGGGAGCGCAGAT	224032	224130	224180	224128	-1	supercont1.3	SDRG_01186	221601	226990	None	9042	2026	54479	No_or_no_constitutive_exon
GTACGGTCTTTGCTCGACGTTGTCGACGTCTCATGGACCCCTGAGGGCAGTG	233645	233800	233595	233647	1	supercont1.3	SDRG_01190	231321	235520	None	9042	2026	54479	No_or_no_constitutive_exon
AACCAGGTGCGCGTGGGATCCTTGGCTCTCTCTCTATATATGTGGGATAGGG	235150	235520	235100	235152	1	supercont1.3	SDRG_01190	231321	235520	None	9042	2026	54479	No_or_no_constitutive_exon
AGGTACGATCCTTCGTCGCTCGAAGCGCTGGCTCGACCCAAACGGGGTAGGA	239677	240399	239627	239679	1	supercont1.3	SDRG_01191	235524	249303	None	9042	2026	54479	No_or_no_constitutive_exon
ACGGTACGTCTATACAATTACCAAACGACGAGGATCTCATCGGGTGGTAGAA	240446	241445	240396	240448	1	supercont1.3	SDRG_01191	235524	249303	None	9042	2026	54479	No_or_no_constitutive_exon
TCAAGGTACTCACGTGTGGCCATGAGGCGTTGTGAAAGCCATGGGCGTAGAC	297952	298319	298369	298317	-1	supercont1.3	SDRG_01212	296559	298473	None	9042	2026	54479	No_or_no_constitutive_exon
GTACGATACCTCACAAGAGAGACACGAGTCTGCATACGTGGGGTGGCTAGGT	313519	313850	313469	313521	1	supercont1.3	SDRG_01220	312949	314331	None	9042	2026	54479	No_or_no_constitutive_exon
AAGGTACGCGCGTTTGATACGAGGCGAAACATGGTACTGAGGGGGCCTAGGT	358530	358755	358805	358753	-1	supercont1.3	SDRG_01240	358530	360866	None	9042	2026	54479	No_or_no_constitutive_exon
CGAAGTAGGCTCGTTTGTACGTCCGAAATCGAAACAGCTCAACGGGCTAGGA	369350	369399	369300	369352	1	supercont1.3	SDRG_01246	368865	369714	None	9042	2026	54479	No_or_no_constitutive_exon
CCCGATCAAGTAGGACGTTGTCACCTACATGGACTCACACGGGGGCGTAGCG	374983	375242	375292	375240	-1	supercont1.3	SDRG_01249	372829	376267	None	9042	2026	54479	No_or_no_constitutive_exon
CATGTGTACCAACTCGACTTCGGGAACGAGACTCATCCACGAGGGAGTAGAT	372829	374088	374138	374086	-1	supercont1.3	SDRG_01249	372829	376267	None	9042	2026	54479	No_or_no_constitutive_exon
GCAGGTAAGCAGCAGGGTCGAAGTCGTGGCGACTAAGACATGGGCGGTAGGC	453238	453966	454016	453964	-1	supercont1.3	SDRG_01276	453238	455596	None	9042	2026	54479	No_or_no_constitutive_exon
AGCTGTAGCACCGCGCATCACCATTGTGTACTCATAGTATGGGATCGTAGGC	459408	459714	459764	459712	-1	supercont1.3	SDRG_01278	457692	460249	None	9042	2026	54479	No_or_no_constitutive_exon
CCAAGGTACACGGTGTCATGCATGCATGTAGAGGTCTCATAGCCGGGTAGGC	462254	462498	462204	462256	1	supercont1.3	SDRG_01279	460795	462498	None	9042	2026	54479	No_or_no_constitutive_exon
GCCTCGGTGCGCTCATGTTGTGGTGACCAGCTCTTTACCGATGTGGGTAGGC	482136	482215	482086	482138	1	supercont1.3	SDRG_01291	482049	488315	None	9042	2026	54479	No_or_no_constitutive_exon
CGGTAGGTGTCGAGATCGATTCAGATGGACGGTTTCATGGTCGGGGGTAGGG	485103	485420	485053	485105	1	supercont1.3	SDRG_01291	482049	488315	None	9042	2026	54479	No_or_no_constitutive_exon
GGGTGCGTCGTCGTCCGTACATGTATAATCTCTATCATTTCGAGGGGTAGGG	486846	487167	486796	486848	1	supercont1.3	SDRG_01291	482049	488315	None	9042	2026	54479	No_or_no_constitutive_exon
CGGCCACCATGGGTACCATCCTCGGCTTTTCTATACCTTACCGAGGGTAGAT	490277	490456	490506	490454	-1	supercont1.3	SDRG_01293	489604	490790	None	9042	2026	54479	No_or_no_constitutive_exon
ACGTCGCCGCTCTCTGCTGCCTTTCCTCTACAAACGGTGTACATGGGCAGAC	506935	507004	507054	507002	-1	supercont1.3	SDRG_01302	505619	507724	None	9042	2026	54479	No_or_no_constitutive_exon
AAAAGTATCGTTTAGCTTGTGGAATGTGGTCGATATACGTTGGGGCATAGAG	514947	515002	514897	514949	1	supercont1.3	SDRG_01306	513799	515822	None	9042	2026	54479	No_or_no_constitutive_exon
AGCAAGGTACGTGTGCGATTACGCGTGCATGGCGGACCTACGAGGGGTAGGT	534739	535566	534689	534741	1	supercont1.3	SDRG_01314	533266	541284	None	9042	2026	54479	No_or_no_constitutive_exon
GTAGGACACATGGGAGCTCTACCAGTGGGATCCAATGTGCATGGGCGTAGCT	551908	552461	551858	551910	1	supercont1.3	SDRG_01320	551154	553293	None	9042	2026	54479	No_or_no_constitutive_exon
AGTGGTACGTCGATGCAGAAAGATCGCAGGATCGCTCACGGGACGCGTAGTG	558778	558944	558994	558942	-1	supercont1.3	SDRG_01324	558333	559113	None	9042	2026	54479	No_or_no_constitutive_exon
CCCCAAGGGTACGACATCGAGCGACAGCGACCACTTCAATGGGATGCTAGAT	568797	569063	568747	568799	1	supercont1.3	SDRG_01327	568107	569063	None	9042	2026	54479	No_or_no_constitutive_exon
TCGTACGCTTCATCATATCCGTGGCGCGTGCGTCATGTCTCGATGGGTAGGG	571991	572369	571941	571993	1	supercont1.3	SDRG_01329	571701	573400	None	9042	2026	54479	No_or_no_constitutive_exon
AGGTGCGCTCGTCCTACATCTAGGCGGCAGCTCAGCGGCGAGGGGCACAGTC	574138	574249	574088	574140	1	supercont1.3	SDRG_01330	573473	576092	None	9042	2026	54479	No_or_no_constitutive_exon
ACTTGCGCTGCGATACTCCGTGCGGGGTGGGACGACATGGAGGGCGATAGGC	577353	577585	577303	577355	1	supercont1.3	SDRG_01332	577168	578310	None	9042	2026	54479	No_or_no_constitutive_exon
CCTCCCAGCGTACGGCGCCTTTGACAAGTCTCAACTTGATACAGGGGTAGGG	579636	579793	579843	579791	-1	supercont1.3	SDRG_01333	578207	582224	None	9042	2026	54479	Yes
CGACGACAACGTACGCTGTAGCGCAATGGCATGGACTTGAGATGGGATAGAA	585359	585419	585309	585361	1	supercont1.3	SDRG_01336	585262	586911	None	9042	2026	54479	No_or_no_constitutive_exon
CGCGTCGGGTACCTCTCATGTGTCAAGCTAATCGTACCGACGGGGCGTAGCA	585766	585974	585716	585768	1	supercont1.3	SDRG_01336	585262	586911	None	9042	2026	54479	No_or_no_constitutive_exon
CCGGTACTTGCCTACTTGCGTATTTGCGAGTTGTTGACGTGGGACGCTAGTC	614256	614434	614484	614432	-1	supercont1.3	SDRG_01350	612748	615423	None	9042	2026	54479	No_or_no_constitutive_exon
GGTACGGCGACACATAATGGCCGCCGTGATATCTAAGCTCATGGGTATAGAC	620505	620568	620455	620507	1	supercont1.3	SDRG_01353	620409	621293	None	9042	2026	54479	No_or_no_constitutive_exon
ATGGTATGCCATGCTTCAGTGGGCAAAAGTGCTGAGGTGAAGGGCGCTAGCT	636901	636930	636851	636903	1	supercont1.3	SDRG_01362	635669	637543	None	9042	2026	54479	No_or_no_constitutive_exon
TGTACGCTCGTAGCAGGCGGTATACTCTACTGACGAGGTTTGGGGCGTAGGG	647546	647772	647822	647770	-1	supercont1.3	SDRG_01368	646631	648334	None	9042	2026	54479	No_or_no_constitutive_exon
CAGGTGCGTGCGTCCTCATCTCGCACGGAATGCTCATGCTCAGGGGATAGGA	649632	649806	649582	649634	1	supercont1.3	SDRG_01369	648854	652921	None	9042	2026	54479	No_or_no_constitutive_exon
TCATCGGGTACGTCCCTAGCACATCATTTGCCTCGTAACAATGCGGGTAGAG	661916	661986	662036	661984	-1	supercont1.3	SDRG_01373	659651	662448	None	9042	2026	54479	Yes
GCGCCGGTGTCCTCTGCCATAGCCAGATACGAATGCTCATGGGTATGTAGGC	661403	661494	661544	661492	-1	supercont1.3	SDRG_01373	659651	662448	None	9042	2026	54479	Yes
GGTATACAAGGACAACGGATTAACCCATGGCTAACAACGTGGGAGTTTAGAT	763567	763806	763856	763804	-1	supercont1.3	SDRG_01418	762670	764222	None	9042	2026	54479	No_or_no_constitutive_exon
CAATATATATTGCGCGGTTTCCAATATATATTCTCACGGGGCAGGGCTAGCT	840699	840785	840835	840783	-1	supercont1.3	SDRG_01453	839350	842176	None	9042	2026	54479	No_or_no_constitutive_exon
GGTACGTACTAGCCAAACATGTCTATAACTCCAGTTGACACGATGGGTAGGT	882373	882876	882323	882375	1	supercont1.3	SDRG_01469	881468	885067	None	9042	2026	54479	No_or_no_constitutive_exon
CTCTACGGTAAACACCGAGAAGCAAACAGTGGAATAAGGGAAAGGCGTAGAG	993441	993680	993730	993678	-1	supercont1.3	SDRG_01496	992447	995030	None	9042	2026	54479	No_or_no_constitutive_exon
CAGCCGCTCTACGGTAAACACCGAGAAGCAAACAGTGGAATAAGGGAAAGGC	993441	993686	993736	993684	-1	supercont1.3	SDRG_01496	992447	995030	None	9042	2026	54479	No_or_no_constitutive_exon
TACCTATTTTGCATATTTTGAAACTATTTCAACCATTTTTCTGGGGGTAGGG	1008228	1008678	1008728	1008676	-1	supercont1.3	SDRG_01505	1008228	1010651	None	9042	2026	54479	No_or_no_constitutive_exon
CTCTCGAGGTACACGCCTCCTCCATCAACTGCTGACACCGCGGAGGGTAGGC	1010975	1011503	1010925	1010977	1	supercont1.3	SDRG_01506	1010784	1013561	None	9042	2026	54479	No_or_no_constitutive_exon
AGGTACGATAGTTCTTAATTGTTGTTTTTGCAATATGTTTACATGGGTAGAC	1127749	1128003	1128053	1128001	-1	supercont1.3	SDRG_01559	1125812	1129874	None	9042	2026	54479	No_or_no_constitutive_exon
CGAGGTACCGCCACCACGTTTGAGATGACGCGAGCGACATTGGGACGTAGGC	1164597	1164805	1164547	1164599	1	supercont1.3	SDRG_01575	1161738	1164805	None	9042	2026	54479	No_or_no_constitutive_exon
CCAGCACGTAAGAGTTCCATTGTACCGCAGTTGCGTGATGACACGGGCAGTC	1169622	1169685	1169572	1169624	1	supercont1.3	SDRG_01577	1168743	1172086	None	9042	2026	54479	Yes
GTCGCCAGCGGCCTCCACGTGTGTTTGTTTCCTGAGATTGCAATGGGTAGGA	1175188	1175458	1175508	1175456	-1	supercont1.3	SDRG_01579	1174663	1177075	None	9042	2026	54479	No_or_no_constitutive_exon
CGAGGTCCAAAGGCTCTACGACGATGGACTCAAAGCGAGTGGGGTGTTAGGA	1179488	1179536	1179438	1179490	1	supercont1.3	SDRG_01581	1179115	1183160	None	9042	2026	54479	No_or_no_constitutive_exon
GGTACCGCTCGTCGTCCACTTGATACATAGTTGATAGTTGACGCGGGTAGTG	1184900	1185032	1184850	1184902	1	supercont1.3	SDRG_01582	1183387	1185421	None	9042	2026	54479	No_or_no_constitutive_exon
GTGGTACAAAGCAATCGCTGCCTAAGAGCGGGCGTGAGTGGGGTGGATAGGT	1209459	1209547	1209597	1209545	-1	supercont1.3	SDRG_01593	1209011	1210702	None	9042	2026	54479	No_or_no_constitutive_exon
TACCGTACGAGCGACGGCGGCGATGACCTTGACGTTATTCGGGGACGTAGAG	1239089	1239173	1239039	1239091	1	supercont1.3	SDRG_01608	1237941	1240455	None	9042	2026	54479	No_or_no_constitutive_exon
CGGTGCTTGCAAGCATGTACAAATAGGTACTAATGAATATGGGGGCATAGGT	1248312	1248453	1248503	1248451	-1	supercont1.3	SDRG_01612	1248312	1249715	None	9042	2026	54479	No_or_no_constitutive_exon
TTCGGTACCTTCCACGTGCCATCACGTATCGCCCTAACCATGGGATGTAGCC	1300177	1301615	1301665	1301613	-1	supercont1.3	SDRG_01638	1300177	1301914	None	9042	2026	54479	No_or_no_constitutive_exon
GGCCATCCACAGCTCCATCGCCAAGATCCGAGGGCTCAGCATGGGCGTAGAA	1309243	1309354	1309193	1309245	1	supercont1.3	SDRG_01643	1308865	1309735	None	9042	2026	54479	No_or_no_constitutive_exon
CGCTTCTTTGGCCATCATGGTGGACGATTCCGATCAAACGCGGGACATAGGA	1309512	1309735	1309462	1309514	1	supercont1.3	SDRG_01643	1308865	1309735	None	9042	2026	54479	No_or_no_constitutive_exon
CACAAAGGTAGTCGTCCTCTTTCGACTGCAATTTTAACGGCGATGGGTAGAG	1325204	1325303	1325353	1325301	-1	supercont1.3	SDRG_01647	1315793	1325682	None	9042	2026	54479	No_or_no_constitutive_exon
CAACGTACGCCGTTGGATACCTACAATTCCATGTACGAATATGGGTGTAGGT	1322759	1323392	1323442	1323390	-1	supercont1.3	SDRG_01647	1315793	1325682	None	9042	2026	54479	No_or_no_constitutive_exon
CCACGTACGCTTCTCACGTCGTTTGAGACTGGCAAACGATGTGGGACTAGCT	1327160	1327490	1327540	1327488	-1	supercont1.3	SDRG_01648	1326455	1327955	None	9042	2026	54479	No_or_no_constitutive_exon
TACGGCGTGTCAGGACGGTCCTTGACGACTCATCTGCGGGATGAACATAGGT	1401823	1402184	1401773	1401825	1	supercont1.3	SDRG_01668	1400411	1402184	None	9042	2026	54479	No_or_no_constitutive_exon
GTACGCATCTCGGCGTGGCCTTCATTGATCGCACGGACTATATGGGATAGCC	1433989	1434065	1434115	1434063	-1	supercont1.3	SDRG_01684	1431954	1434379	None	9042	2026	54479	No_or_no_constitutive_exon
GCCGGGTACGAGCGTGTGTAGTGACACCCGTTTTACTATGATGGGCGTAGGT	1481503	1481579	1481629	1481577	-1	supercont1.3	SDRG_01693	1476366	1482321	None	9042	2026	54479	Yes
GGTACACTTACGATCTATGGATGATCGAGTACTAAGGACAACGGGTGTAGGG	1477694	1477838	1477888	1477836	-1	supercont1.3	SDRG_01693	1476366	1482321	None	9042	2026	54479	Yes
TCAAGGTACAAAGAACCGACATCCTATCATGTACTATATACAAGGGCTAGGG	1477578	1477649	1477699	1477647	-1	supercont1.3	SDRG_01693	1476366	1482321	None	9042	2026	54479	Yes
GGTGCAGCTCTGCCCTACCCGCGGTTTCTAATCTACAGCTATGGGTGTAGCT	1477371	1477529	1477579	1477527	-1	supercont1.3	SDRG_01693	1476366	1482321	None	9042	2026	54479	Yes
GGTACACTTACGATCTATGGATGATCGAGTACTAAGGACAACGGGTGTAGGG	1484353	1484497	1484303	1484355	1	supercont1.3	SDRG_01695	1483972	1485535	None	9042	2026	54479	No_or_no_constitutive_exon
TCAAGGTACAAAGAACCGACATCCTATCATGTACTATATACAAGGGCTAGGG	1484542	1484613	1484492	1484544	1	supercont1.3	SDRG_01695	1483972	1485535	None	9042	2026	54479	No_or_no_constitutive_exon
GGTGCAGCTCTGCCCTACCCGCGGTTTCTAATCTACAGCTATGGGTGTAGCT	1484662	1484820	1484612	1484664	1	supercont1.3	SDRG_01695	1483972	1485535	None	9042	2026	54479	No_or_no_constitutive_exon
CAGGTTCTCTCGTCTCGGTCTCGACACGGTTTGTTGACCGCGCAGGGTAGCA	1484867	1485043	1484817	1484869	1	supercont1.3	SDRG_01695	1483972	1485535	None	9042	2026	54479	No_or_no_constitutive_exon
ACCGAGGTACGATTGCCATGTCAACGCTGTGCATATTGAAATGGGCGCAGTG	38802	38889	38939	38887	-1	supercont1.4	SDRG_01703	37188	39847	None	9042	2026	54479	No_or_no_constitutive_exon
GTCCAAGTACGATCCATCCGAGTGGGTAGTACATGCGTACTATGGGATAGGG	47305	47477	47527	47475	-1	supercont1.4	SDRG_01707	45267	47954	None	9042	2026	54479	No_or_no_constitutive_exon
TCGGGTACCGTATCGAGAGGCGTCTTGTCAAGTTGAGACGACGGGTATAGAG	48677	48822	48627	48679	1	supercont1.4	SDRG_01708	48063	60964	None	9042	2026	54479	No_or_no_constitutive_exon
CCCACGCCAAGTACCTCGCCCTGTCTTGCGTACGACTCATGGGGCATTAGGA	48862	48944	48812	48864	1	supercont1.4	SDRG_01708	48063	60964	None	9042	2026	54479	No_or_no_constitutive_exon
GCAGGTCTGTTGTCTCCTTGGTTACGTAGCCGAATGAAAAAGGAGGGTAGGT	69908	70456	69858	69910	1	supercont1.4	SDRG_01714	69141	73585	None	9042	2026	54479	No_or_no_constitutive_exon
TCCACTTACTCGAAGCTTCGCTCGCAGCCTCATGGACGCATACGGGACAGGC	98726	101020	101070	101018	-1	supercont1.4	SDRG_01730	98726	101571	None	9042	2026	54479	No_or_no_constitutive_exon
TTCACCAACGTATCCTTGTCTCTGCGGCTATCTATTGATGGGAGGTGTAGGT	115756	116014	115706	115758	1	supercont1.4	SDRG_01736	112453	116610	None	9042	2026	54479	No_or_no_constitutive_exon
GGTGCGTTGTCCTTTCTGGGCTCGCCATTGTGACAAAAACGGGAATGTAGGT	117200	117326	117150	117202	1	supercont1.4	SDRG_01737	116682	117524	None	9042	2026	54479	No_or_no_constitutive_exon
CAGGTATTTGCGGCACCCTCCCTCTCGGGTCTATAACTGTGGGCGCATAGAA	173258	173522	173572	173520	-1	supercont1.4	SDRG_01764	173258	177176	None	9042	2026	54479	No_or_no_constitutive_exon
TCTGGTACCACTCCGACGACAACCATGGAGCTCACGTCTTGGGCGAGTAGCA	182661	182776	182611	182663	1	supercont1.4	SDRG_01769	182202	184100	None	9042	2026	54479	Yes
CCCGAGGAGTAGGTCATGCGACGACGTGACCGGCGCTCACGTGTGGGTAGAC	205449	205523	205573	205521	-1	supercont1.4	SDRG_01782	205243	205702	None	9042	2026	54479	No_or_no_constitutive_exon
GCTTGTACGCGGATACATACATGCGCTCAAGCTCACAATACGCGGGATAGGG	229250	229503	229200	229252	1	supercont1.4	SDRG_01793	228953	230026	None	9042	2026	54479	No_or_no_constitutive_exon
CATCGTACCTTAGGCGATCACCACCTTCATGTTAATCGTGGGTGGTGTAGAA	236460	237569	236410	236462	1	supercont1.4	SDRG_01797	236094	238045	None	9042	2026	54479	No_or_no_constitutive_exon
CTTTCTTGCTCATTTGGTGCTCATGATATCGTCTCGACGCGTAGGGTTAGAC	260144	260211	260094	260146	1	supercont1.4	SDRG_01806	259785	261294	None	9042	2026	54479	No_or_no_constitutive_exon
ACGAGATGCATGGTCGACTGCGTGGAGAGGACACTCATGGGCATGAGTAGCG	341830	342053	342103	342051	-1	supercont1.4	SDRG_01823	341434	342172	None	9042	2026	54479	No_or_no_constitutive_exon
AGGTACGCACTCGTTCGCCGTGGCTAAAGTGGGCACGACGTGGGCGGTAGGC	348241	348285	348335	348283	-1	supercont1.4	SDRG_01826	347067	349879	None	9042	2026	54479	No_or_no_constitutive_exon
ACTCGTCATTCGCCTCTTCTTCTGCTGGATCATTTGGGACACGGACGTAGAT	384520	384661	384470	384522	1	supercont1.4	SDRG_01835	383970	384661	None	9042	2026	54479	No_or_no_constitutive_exon
CGGGTTCGTAGCCCTCTCTTGGGTCCATATCGAATCTTACGGGGACCAAGGA	390045	390099	390149	390097	-1	supercont1.4	SDRG_01837	387945	390876	None	9042	2026	54479	No_or_no_constitutive_exon
CGTACTGCCACGTTTTTGTCGGTGATGCATTATAGTTGCAACGGGATTAGGG	388422	388875	388925	388873	-1	supercont1.4	SDRG_01837	387945	390876	None	9042	2026	54479	No_or_no_constitutive_exon
TGCGCCTCCTCTTGGTCTAGTCCATTGTTGGCCCACGCTCCTGAGGGTAGGC	413779	413845	413895	413843	-1	supercont1.4	SDRG_01846	413360	415494	None	9042	2026	54479	No_or_no_constitutive_exon
GAGGTACTCGTTCCTTTTGAATATGGCTACTAAGGTGCTCGGGATGCTAGCC	434394	434614	434344	434396	1	supercont1.4	SDRG_01851	434132	441720	None	9042	2026	54479	No_or_no_constitutive_exon
ACAAGTACATACGCGCCTGGGTTATATCGATGGACTCTGACGTGGGGTAGGT	435662	435964	435612	435664	1	supercont1.4	SDRG_01851	434132	441720	None	9042	2026	54479	No_or_no_constitutive_exon
GCGGTGCGCAATGATTGGTGTTTTCTTTGGTACTGACATACAGGGCGTAGGT	457760	457881	457710	457762	1	supercont1.4	SDRG_01856	450708	460516	None	9042	2026	54479	No_or_no_constitutive_exon
CCTCGTACGTCACGTGCCTAGCATAGCAAGGACGTTCACGGGAGAAGTAGAC	501010	501133	500960	501012	1	supercont1.4	SDRG_01874	500579	504537	None	9042	2026	54479	Yes
CCAGTACGCTCTGCAGCTCTATCCGTGTCGCTAATCAAACACGGGACTAGAT	581259	581668	581209	581261	1	supercont1.4	SDRG_01903	580692	582130	None	9042	2026	54479	No_or_no_constitutive_exon
GCAGGTAGGCTACAGTCCTAGCTGGTCGCAGCTCATCATCAAGGGCGTAGAG	589992	590171	590221	590169	-1	supercont1.4	SDRG_01907	589861	592131	None	9042	2026	54479	No_or_no_constitutive_exon
GAAGAGGTATGTCGCACAACGTGGGTAGCAATGCTCGACGGGTTGGGTAGGA	589861	589948	589998	589946	-1	supercont1.4	SDRG_01907	589861	592131	None	9042	2026	54479	No_or_no_constitutive_exon
GGTACTTTCGACCGAGCATCGCTATTGAGCCCGATGGGATGCGAGTGTAGAC	598069	598141	598019	598071	1	supercont1.4	SDRG_01911	597007	598835	None	9042	2026	54479	No_or_no_constitutive_exon
CGATCCGGTACGTCCGTCCGGGCCATTCTTGCGCTGGAAAGTGGGCGTAGGC	624172	624279	624329	624277	-1	supercont1.4	SDRG_01925	623993	627390	None	9042	2026	54479	No_or_no_constitutive_exon
ACTCATCACTTCGATTGTATCTTTTCGGAGGCGCCACTGGGAATGACTAGCC	642285	642457	642235	642287	1	supercont1.4	SDRG_01935	641564	643617	None	9042	2026	54479	No_or_no_constitutive_exon
CTCTTTGGTACGTCCATCGATGGCTGCTGCGAATGCTAAGGGATGAGTAGCC	649333	649533	649283	649335	1	supercont1.4	SDRG_01939	648041	651703	None	9042	2026	54479	No_or_no_constitutive_exon
CACGGCGCAATGTATGCAGCTTCAGTTATCTCTTAACAACGTCGGGATAGGT	651087	651257	651037	651089	1	supercont1.4	SDRG_01939	648041	651703	None	9042	2026	54479	No_or_no_constitutive_exon
ACCGAGGTCGTCGACGATGCCTCGCCACATGTATTGATACAGTAGGGTAGGC	659570	659694	659520	659572	1	supercont1.4	SDRG_01944	659055	660849	None	9042	2026	54479	No_or_no_constitutive_exon
CTTGGGTACGCACATTCGCAACACGCTACTACATTGGACGTGGGACGTAGGG	662914	663299	662864	662916	1	supercont1.4	SDRG_01946	661960	667065	None	9042	2026	54479	No_or_no_constitutive_exon
GTATGTCGTGTGCTTCAATCTCGTGTTCTTCATTGTTGGGAATGGGATAGAG	708635	734674	734724	734672	-1	supercont1.4	SDRG_01958	706938	737386	None	9042	2026	54479	No_or_no_constitutive_exon
CAGGTACAGCTCGGCACGGATCGAATTTTGATTCATGAACGCGAGGGTAGTA	742510	742552	742460	742512	1	supercont1.4	SDRG_01961	740374	742552	None	9042	2026	54479	No_or_no_constitutive_exon
CCAACGACGCTTGCCATTGCCACGAGGTGATCATGATGATGGGCGCGTAGAG	743641	743721	743771	743719	-1	supercont1.4	SDRG_01962	742597	744476	None	9042	2026	54479	No_or_no_constitutive_exon
CAACCAGGTGCGAGATTGCGAGATTGCAAGTGTAAACTCGGCGGGGGTAGGG	743090	743480	743530	743478	-1	supercont1.4	SDRG_01962	742597	744476	None	9042	2026	54479	No_or_no_constitutive_exon
CAGGTCCGACGATGTGTGCTGCGTCGCGCGATGCTAACGAGGGATCGTAGCT	753406	753463	753513	753461	-1	supercont1.4	SDRG_01967	752645	754749	None	9042	2026	54479	No_or_no_constitutive_exon
AACCAGTACGACCCATCATCTCGGACTTGGCGTTGAAGGTGGCGGGTTAGGT	780007	780227	780277	780225	-1	supercont1.4	SDRG_01977	778996	781570	None	9042	2026	54479	No_or_no_constitutive_exon
GCAAGGTACTCGTCTTTTGTTCCGAGTCGCCTTGCGCTATGGGCAAGTAGAT	817888	818152	817838	817890	1	supercont1.4	SDRG_01992	816451	818821	None	9042	2026	54479	Yes
ACCCTTCCTGACCGATCTTGTGGCCGCGGTGGATCGGCGCGTATGGGTAGCG	825264	825434	825484	825432	-1	supercont1.4	SDRG_01995	822289	825533	None	9042	2026	54479	No_or_no_constitutive_exon
TTGGTGCGTATACATGTGTACTATCTCTCGTCAACCAAGCAACGGGGTAGGG	831006	831737	830956	831008	1	supercont1.4	SDRG_01998	829605	833482	None	9042	2026	54479	No_or_no_constitutive_exon
TGCGTCATCGGTGTCGTCGGTAGACAGTGCAAATGAATGTGGGCGTGTAGGA	920250	920296	920200	920252	1	supercont1.4	SDRG_02018	918810	920894	None	9042	2026	54479	No_or_no_constitutive_exon
GCTCGACGACAAAGGTACAGTGTACTAACAACGAGCATGTTGTGGGGTAGTG	938736	938892	938942	938890	-1	supercont1.4	SDRG_02028	938475	940265	None	9042	2026	54479	No_or_no_constitutive_exon
CGCCACGTACACGCTCATTTCATGCACTCTAGCGTGACATGGGCGCGTAGGC	941483	941753	941433	941485	1	supercont1.4	SDRG_02029	940312	943781	None	9042	2026	54479	No_or_no_constitutive_exon
CCCAAAGCTCAAAGCTCAAAGGAAGAGGCAAACGCATGTGATGGGCGTAGGC	941809	942168	941759	941811	1	supercont1.4	SDRG_02029	940312	943781	None	9042	2026	54479	No_or_no_constitutive_exon
GTACACCTCCATCATCTCCATCACCTCGAATGAGAACCATGGGTGGGTAGAG	943538	943781	943488	943540	1	supercont1.4	SDRG_02029	940312	943781	None	9042	2026	54479	No_or_no_constitutive_exon
CCAGCGCCAGGTACTTTGCGTCTAGAATGTGCGATCTCATCGTGGGGTAGCT	967962	968083	967912	967964	1	supercont1.4	SDRG_02040	965804	968083	None	9042	2026	54479	No_or_no_constitutive_exon
AACTCACAAGGTAGACTCGTCGATTCGCAGCGGGTCTTGACACGGGGTAGGG	979715	979915	979965	979913	-1	supercont1.4	SDRG_02044	977676	980982	None	9042	2026	54479	No_or_no_constitutive_exon
CCGAGGTTGTCGTTGGACCATGGCGAAGGAGACTCACCGGAGGGGACTAGGT	979194	979314	979364	979312	-1	supercont1.4	SDRG_02044	977676	980982	None	9042	2026	54479	No_or_no_constitutive_exon
GTACGTCCTACGATGTTTCCAACACACTTGACGACGATCGGGATGTGCAGAT	989189	989282	989332	989280	-1	supercont1.4	SDRG_02046	988332	989991	None	9042	2026	54479	No_or_no_constitutive_exon
CGGTACACACTCGTGGACGTACAGCGTCGTCGTCTCACGTATGGGAATAGAA	1032367	1032840	1032317	1032369	1	supercont1.4	SDRG_02067	1030322	1043699	None	9042	2026	54479	Yes
ACAAGTTGTCCTTGTTTCCTGATATGTCGGAGGGTCATGACGGGGTGTAGGG	1050397	1050543	1050347	1050399	1	supercont1.4	SDRG_02070	1048811	1051050	None	9042	2026	54479	No_or_no_constitutive_exon
CGTCGACAGCGTGTTGCACATACCGCTAGTGCTGATAAATGGGCGCGTAGGC	1060124	1060270	1060074	1060126	1	supercont1.4	SDRG_02075	1058517	1060723	None	9042	2026	54479	No_or_no_constitutive_exon
AAGGTGATTCGAGTCCAGACACATTGAAGTTTACAGATCGGGATTGGTAGGC	1139742	1139936	1139692	1139744	1	supercont1.4	SDRG_02098	1139459	1143235	None	9042	2026	54479	No_or_no_constitutive_exon
GAGGTGACCCTCCTTTTTCTTATGCTGGGACTCGGGAATGTGGGATGTAGGT	1139983	1140056	1139933	1139985	1	supercont1.4	SDRG_02098	1139459	1143235	None	9042	2026	54479	No_or_no_constitutive_exon
TGGGTACGCTATTGAACTATCCATTTCGTTTTGGATAGTATATGGGATAGGC	1144076	1144212	1144026	1144078	1	supercont1.4	SDRG_02099	1143237	1146778	None	9042	2026	54479	No_or_no_constitutive_exon
GTACGTGGTTTGCTGTTTTTGAGATTGAGGCTCAATGTGCGTGGGACTAGTG	1148051	1148182	1148001	1148053	1	supercont1.4	SDRG_02100	1147032	1150520	None	9042	2026	54479	No_or_no_constitutive_exon
AGGTAGTCATCCGAATAACCATCTATGATCCGGATAGACGGGCAATGTAGGG	1148698	1148849	1148648	1148700	1	supercont1.4	SDRG_02100	1147032	1150520	None	9042	2026	54479	No_or_no_constitutive_exon
ATGACCGCCATAGTCGCCGTGTGGCCCTGTTTCCTTACAGAGGGGGCTAGCT	1161078	1161356	1161406	1161354	-1	supercont1.4	SDRG_02105	1160272	1162112	None	9042	2026	54479	No_or_no_constitutive_exon
AGCCACGATCTGTGTTTGCATCGTAGTTCTTGCTCATGCAAGGAGGGTAGGC	1160888	1161026	1161076	1161024	-1	supercont1.4	SDRG_02105	1160272	1162112	None	9042	2026	54479	No_or_no_constitutive_exon
TCCGCAAGGTAGGCTTCACGAGACCAATTGTGTCCAAAGTATGGGTGTAGGC	1163910	1164951	1163860	1163912	1	supercont1.4	SDRG_02106	1162461	1168595	None	9042	2026	54479	No_or_no_constitutive_exon
AGGGTCCGGTCGACGTGGGCGGTGAACTTTCTCACGATATGTGCGGGTAGCT	1177841	1177967	1177791	1177843	1	supercont1.4	SDRG_02111	1177253	1179199	None	9042	2026	54479	Yes
AGGTAATAGTCGATCCTTGGACAGTCGGATTTGTTTCAACCGGGACGTAGGC	1220610	1220796	1220560	1220612	1	supercont1.4	SDRG_02128	1219586	1221406	None	9042	2026	54479	Yes
AGCAGTACGCGAACCCTCTTGGCGCTGGATGACGCGACGGGGTGACGTAGGG	1226953	1227047	1226903	1226955	1	supercont1.4	SDRG_02131	1225636	1227310	None	9042	2026	54479	No_or_no_constitutive_exon
CATCGGTATATCATCGCCAATGCTTGCCTCTCATGCGATACCGAGGGTAGCC	1231645	1231783	1231833	1231781	-1	supercont1.4	SDRG_02132	1227335	1232708	None	9042	2026	54479	No_or_no_constitutive_exon
GGCAATTTGACATTCAGAAAGTGCAATCTGACGACAGATATGATGGGCAGGA	1236567	1236750	1236517	1236569	1	supercont1.4	SDRG_02134	1235586	1237056	None	9042	2026	54479	No_or_no_constitutive_exon
CGACAGGTTTTTCTGCGATTCTGAATTCCTCAAAAATCGTTGTGGGATAGTG	1272734	1272855	1272905	1272853	-1	supercont1.4	SDRG_02143	1271980	1275395	None	9042	2026	54479	No_or_no_constitutive_exon
AGTCAGTGCACAGGTCGTTCGCACTCGACTCTAAAACATGGGATGCGTAGGG	1289226	1289331	1289381	1289329	-1	supercont1.4	SDRG_02148	1288035	1292575	None	9042	2026	54479	No_or_no_constitutive_exon
AGCATCCTCTCCTCTTGGTTCAACTGAAACAAAAACGTGGGGGAGCATAGGC	1367670	1367856	1367620	1367672	1	supercont1.4	SDRG_02152	1365922	1367856	None	9042	2026	54479	No_or_no_constitutive_exon
AACTGGTACGCCCTCGCTACGTCCCGGCCAGGGCGGCACATGGGGTGTAGGT	9591	9705	9755	9703	-1	supercont1.5	SDRG_02167	6638	15516	None	9042	2026	54479	No_or_no_constitutive_exon
GACTACTCGTACTACCAACGAGCCTCGTCCACTGCACACAAACTGGGTAGCA	91487	91514	91564	91512	-1	supercont1.5	SDRG_02178	91487	91851	None	9042	2026	54479	No_or_no_constitutive_exon
GTGTTGTAGCTCTACCAGCGATCTTATGGGTGTCTCTTGGGGCGGCGTAGAT	103329	103406	103279	103331	1	supercont1.5	SDRG_02184	103022	103988	None	9042	2026	54479	No_or_no_constitutive_exon
GGTACGGTCTTCCGCTTGCACAAAATGTACAAAGAAACCGGGTGGTATAGGG	525478	526141	525428	525480	1	supercont1.5	SDRG_02258	521616	531155	None	9042	2026	54479	No_or_no_constitutive_exon
GTAGGGCCAGCCACTATCAAATATCAACAGAGAGAGACGGGTGGCGGTAGGC	530897	530989	530847	530899	1	supercont1.5	SDRG_02258	521616	531155	None	9042	2026	54479	No_or_no_constitutive_exon
CGTTCTATCCACTAAATATCCAAGTATCCTAATCACAACGGGCGGGATAGAG	576387	576489	576539	576487	-1	supercont1.5	SDRG_02265	576054	578426	None	9042	2026	54479	Yes
GAGGTACGCTCTCACGACCGTGGCAATGTGATGTCGAGGGACGTGAGTAGGA	679665	680728	679615	679667	1	supercont1.5	SDRG_02282	678283	681282	None	9042	2026	54479	No_or_no_constitutive_exon
AGCAAGGTACGAACTACACGGACTTTGCGCATCGGCTAAGGGGCATGTAGCG	728090	728219	728040	728092	1	supercont1.5	SDRG_02298	727575	728595	None	9042	2026	54479	No_or_no_constitutive_exon
CGGTGCGACCACATGGAGGAATGGCGCCTGCACAGCTACGATGGGTGTAGAG	741618	741742	741792	741740	-1	supercont1.5	SDRG_02304	740040	742880	None	9042	2026	54479	No_or_no_constitutive_exon
CGAGGTGCGCCGCTCGTCGCCTCTGCTTCTTATCGTATGTATGGGATTAGGT	747173	748046	747123	747175	1	supercont1.5	SDRG_02307	745968	749648	None	9042	2026	54479	No_or_no_constitutive_exon
GAAGGTAAGCACGTGATGATTGCAACAGCGCAAATATGAGCGACGGGTAGTG	752680	752808	752858	752806	-1	supercont1.5	SDRG_02309	751149	753322	None	9042	2026	54479	Yes
TGCGTTTCAGATCTGAAATATGTGGTTTGGACGATCAAAAATGGGACTAGGA	786091	786187	786237	786185	-1	supercont1.5	SDRG_02325	785563	787765	None	9042	2026	54479	No_or_no_constitutive_exon
CGGCCCACCGACGACTGGAACATCTGCCGATGATGATGATGGGACGACAGGC	791620	791917	791570	791622	1	supercont1.5	SDRG_02327	791278	793047	None	9042	2026	54479	No_or_no_constitutive_exon
CCCCAGTAGACGTCGTCATACCCGAGCATCGACTCTACATGGGCATGTAGGA	799428	799510	799560	799508	-1	supercont1.5	SDRG_02331	798550	799727	None	9042	2026	54479	No_or_no_constitutive_exon
CGACGCAAAGAGATATGCAATTCTCTCGTGGGCAAGGGCGCGATGGATAGCG	801550	801702	801752	801700	-1	supercont1.5	SDRG_02332	801015	802373	None	9042	2026	54479	No_or_no_constitutive_exon
CGAGGGTAGTACATCGCCGCTTTGTGCGCTGAAACGACCCGGGAATGTAGAC	864384	864490	864540	864488	-1	supercont1.5	SDRG_02356	862664	865058	None	9042	2026	54479	No_or_no_constitutive_exon
CGTACGTCGCTACTTCATGGATGTTTCAACGGTATTCAAGATGGGAGTAGTA	938405	938520	938355	938407	1	supercont1.5	SDRG_02373	937561	938755	None	9042	2026	54479	No_or_no_constitutive_exon
ACGCCGGATGTGATGGGAGCAACAGCAACTCAGTTTTATGGGATAACTAGGA	943118	943673	943723	943671	-1	supercont1.5	SDRG_02378	943118	944258	None	9042	2026	54479	No_or_no_constitutive_exon
GTAGGCGCGGCTTTTTGCATCGCAATGATCTCACGGATTGATGGGCGTAGGA	948386	948487	948537	948485	-1	supercont1.5	SDRG_02380	946712	948810	None	9042	2026	54479	No_or_no_constitutive_exon
GCCAAAGGTACCGTCGCCATCATCCTCCATCTTCATCAGCATATGGGCAGAT	949863	950237	949813	949865	1	supercont1.5	SDRG_02381	949306	950835	None	9042	2026	54479	Yes
AGGTACATCGACCACCGTCCACCGTTAGCGGAAGAGCGACGTGGGTGTAGGG	1022972	1023349	1022922	1022974	1	supercont1.5	SDRG_02400	1021783	1023349	None	9042	2026	54479	No_or_no_constitutive_exon
CGAGTACGCTTTCGTATCTACATGATCTCAGGTCTTATCGGGTGCGGTAGGC	1024995	1025553	1024945	1024997	1	supercont1.5	SDRG_02401	1023409	1027003	None	9042	2026	54479	No_or_no_constitutive_exon
CCGGTACACTTTCCCCTTGAAACATTGATCGATTCTCAAGCAACGGGTAGGT	1025600	1025854	1025550	1025602	1	supercont1.5	SDRG_02401	1023409	1027003	None	9042	2026	54479	No_or_no_constitutive_exon
GCCACACCGCGTAGCCGCGGCCGCGATGGCCTCTGGAATTTCGGGACGAGCT	1054961	1055309	1055359	1055307	-1	supercont1.5	SDRG_02408	1054961	1055876	None	9042	2026	54479	No_or_no_constitutive_exon
CGCGTACGACATTGCTTCCAATTGTTAGTCCTTGCAAGTGCGTGGGATAGGG	1079743	1079992	1079693	1079745	1	supercont1.5	SDRG_02421	1078998	1081971	None	9042	2026	54479	No_or_no_constitutive_exon
CTGCACGGTACGGTTTGTACAGTATACCAGCGAGATAAACCCGAGGGCAGGT	1081313	1081971	1081263	1081315	1	supercont1.5	SDRG_02421	1078998	1081971	None	9042	2026	54479	No_or_no_constitutive_exon
CCGGGTATGCTCGATGGTGGCGACGACGACATATACCGATGGGGACGTAGGT	1166286	1166522	1166572	1166520	-1	supercont1.5	SDRG_02451	1165274	1168900	None	9042	2026	54479	No_or_no_constitutive_exon
GTGGTGCGTGGTTTATGAATCGATGTGTAAAAATTGAGGTCGAGGGGTAGGT	1194061	1194106	1194156	1194104	-1	supercont1.5	SDRG_02460	1190261	1195713	None	9042	2026	54479	No_or_no_constitutive_exon
TGCCGTATTTTGACGAACGGATGGAGATACGGACAACGAACTGCGGGGAGGT	1192040	1192175	1192225	1192173	-1	supercont1.5	SDRG_02460	1190261	1195713	None	9042	2026	54479	No_or_no_constitutive_exon
GCTAAGGGTACCCTTGACTTTCGAGTTGACAGATTGATACTTGGGAGTAGGT	1220686	1221037	1221087	1221035	-1	supercont1.5	SDRG_02471	1220686	1222517	None	9042	2026	54479	No_or_no_constitutive_exon
GGATGAGGATCATGCGATCGACGACGTAAGGTTGACGCGGGTATGTGAAGGT	1247153	1247357	1247103	1247155	1	supercont1.5	SDRG_02485	1247060	1248713	None	9042	2026	54479	No_or_no_constitutive_exon
ATGAGTAGGCTTCTGTGCCCTTCCCATGGACTGACAATGTATGGGCGTAGGC	1247706	1247919	1247656	1247708	1	supercont1.5	SDRG_02485	1247060	1248713	None	9042	2026	54479	No_or_no_constitutive_exon
CCTTCCCACGGTACGTTCTCTCAACTCTCTCGCTTGCTGAGTGCGGGTAGGG	1248593	1248713	1248543	1248595	1	supercont1.5	SDRG_02485	1247060	1248713	None	9042	2026	54479	No_or_no_constitutive_exon
GACGGTGTCCTCTTATACGTCAATTCTGCGACTAAAAGGAAGGGTTATAGGC	1289808	1290086	1290136	1290084	-1	supercont1.5	SDRG_02491	1288842	1290541	None	9042	2026	54479	No_or_no_constitutive_exon
GGTTCGTATGCGTCTCGGGATGCCTTGTGCTTGATAGGGGAAGCGTATAGGA	11290	11520	11570	11518	-1	supercont1.6	SDRG_02502	10531	13252	None	9042	2026	54479	No_or_no_constitutive_exon
CAAGGTGCGTGCGGTCCTCTCAAGGCCCAAAGAAAATGGGAAAATATTAGAT	53065	53227	53015	53067	1	supercont1.6	SDRG_02507	52188	54291	None	9042	2026	54479	No_or_no_constitutive_exon
AGACACATGGTACTTGGCTTGATCGTAAAACCTCTCATGGGGATGTGCAGGC	103069	103119	103019	103071	1	supercont1.6	SDRG_02527	102057	103336	None	9042	2026	54479	No_or_no_constitutive_exon
CACGGTACGACGACGTCATGCAGCCGACGGCAGCGAGGACGTGGGCGTAGGT	136767	136816	136717	136769	1	supercont1.6	SDRG_02544	136680	138047	None	9042	2026	54479	No_or_no_constitutive_exon
TCCTGGTAGTCGTCAGTCCAAGCCACGATCATATCCTTACGCAAGGGTAGGA	168406	168537	168356	168408	1	supercont1.6	SDRG_02555	167450	170529	None	9042	2026	54479	Yes
AAACCCGGTTCGCTCAATAACTTGATACGTACATGGCTTATACGGGGTAGGG	169115	169238	169065	169117	1	supercont1.6	SDRG_02555	167450	170529	None	9042	2026	54479	Yes
CGCTGTACGTGGCCATGGTCAGGGCCTTGTGGCTCATGCTGGGCGTGTAGAG	235614	235654	235704	235652	-1	supercont1.6	SDRG_02581	233573	235929	None	9042	2026	54479	No_or_no_constitutive_exon
AGGTACGAATGGTTTGCTTCTTGACGGTTGGTAGAAGGGAGATGTGGTAGAT	240616	240790	240566	240618	1	supercont1.6	SDRG_02583	237440	240790	None	9042	2026	54479	No_or_no_constitutive_exon
CACGTTCGTTAGCTTCTCTTGTATACCGCCGAGTCAATTGGGTGCGATAGGT	259972	260056	260106	260054	-1	supercont1.6	SDRG_02595	258864	260697	None	9042	2026	54479	No_or_no_constitutive_exon
CTGCAGGTGCGCGATCTCGCGTCGGATCGCCCTCAACGCGCGGGATGTAGGC	279398	279467	279348	279400	1	supercont1.6	SDRG_02606	275463	280911	None	9042	2026	54479	Yes
ATTGTACGTGGCTTGCTGCGGTTTGACGCTGCGGCAACACGAAGGGGTAGGC	280089	280221	280039	280091	1	supercont1.6	SDRG_02606	275463	280911	None	9042	2026	54479	No_or_no_constitutive_exon
CGAGGTATGGCCGTTGAAAAAGCGACGTTTTGCGACCACCACGGGCGTAGAT	283958	284037	283908	283960	1	supercont1.6	SDRG_02608	283434	288059	None	9042	2026	54479	No_or_no_constitutive_exon
TACGACGTTTTCTTGACAACTTGACACATTGATACACTTCGATCGGGTAGAT	306882	307428	306832	306884	1	supercont1.6	SDRG_02613	304447	307981	None	9042	2026	54479	No_or_no_constitutive_exon
GCCGGTACACGATTGTCTAACTTTTGGGTGCGTGTCTCAGCGAGGGTTAGGT	307722	307981	307672	307724	1	supercont1.6	SDRG_02613	304447	307981	None	9042	2026	54479	No_or_no_constitutive_exon
CTTGGTACGCTCCATGTTCTACCACCTCTCTCTTATCGTGGGATGGATAGTA	372820	372886	372770	372822	1	supercont1.6	SDRG_02630	372295	375604	None	9042	2026	54479	No_or_no_constitutive_exon
CGGTAGCGTATTTTGCAGCTCTTTTGAAATGTGGTGGAACATGGGGTTAGGT	416439	417157	417207	417155	-1	supercont1.6	SDRG_02637	416439	420587	None	9042	2026	54479	No_or_no_constitutive_exon
ACCCGGTACACGCCCTTCGAAAAACGAATCATTAGAATGCATGTGGGTAGCG	442934	443199	443249	443197	-1	supercont1.6	SDRG_02648	438017	444721	None	9042	2026	54479	No_or_no_constitutive_exon
GGATGTGTATGGACCTGATCGGGCAAGTCAGTGGCAATGTATAGGGTTAGGG	442590	442747	442797	442745	-1	supercont1.6	SDRG_02648	438017	444721	None	9042	2026	54479	No_or_no_constitutive_exon
TCATTGTACGTAACCATCGAGCACACTGACACCATCGAGTGAGGGCTTAGGT	459697	459793	459843	459791	-1	supercont1.6	SDRG_02653	458609	459934	None	9042	2026	54479	No_or_no_constitutive_exon
CAGCGTACGCAACCGATATCTGTCGGCGATGGCTAGTGACGCTGGGGTAGGA	578104	579300	578054	578106	1	supercont1.6	SDRG_02696	577106	579512	None	9042	2026	54479	Yes
CCTTGTACGTGTTGCTTCAGTACAGAATGAGGGCCAAATGCAACGGGTAGGC	609478	609550	609600	609548	-1	supercont1.6	SDRG_02710	607921	610292	None	9042	2026	54479	No_or_no_constitutive_exon
GCCGAGGTTTTACTGCCATCTTCGCTTCCTCAAGTCTCACAAAGGGGTAGAT	646525	646867	646475	646527	1	supercont1.6	SDRG_02721	645278	648004	None	9042	2026	54479	No_or_no_constitutive_exon
GCGATGGCTGCTCTGGCGACGGTCCTTAATGATGAACGTGGCGGGCGTAGGA	660625	660709	660759	660707	-1	supercont1.6	SDRG_02727	659949	660839	None	9042	2026	54479	No_or_no_constitutive_exon
CACGGTTCGCCAGTAGCTCGGTGAAAAATCGCCTGAGGGAATGAAATTAGGG	761286	761414	761236	761288	1	supercont1.6	SDRG_02747	760351	763467	None	9042	2026	54479	No_or_no_constitutive_exon
ACTGGCGGCTCATATAGGACACCTGACTGATATTACGATGATGGGGTTAGGT	813591	813873	813541	813593	1	supercont1.6	SDRG_02769	811687	813873	None	9042	2026	54479	Yes
TACCCCGTTAGCTCATATGATACATAGGATCTTTATAATGGGTGGCGTAGGT	829036	829806	828986	829038	1	supercont1.6	SDRG_02772	825513	831048	None	9042	2026	54479	Yes
GGTAGTCCATTCCTTCCGAGCGCTTTCGTGGTCATCTCATGGGCAGTCAGGT	875932	875998	875882	875934	1	supercont1.6	SDRG_02787	875365	876143	None	9042	2026	54479	No_or_no_constitutive_exon
GCGCGCTGCTTTGTAGTAGTATTTTCGATACCAGATACCAAATTGGGTAGGG	879909	880055	879859	879911	1	supercont1.6	SDRG_02791	878377	881068	None	9042	2026	54479	No_or_no_constitutive_exon
GCGGTACATCCCGTATCTTGCTATCGCTGTAGATTGACGTGGGACGATAGTC	928501	928751	928801	928749	-1	supercont1.6	SDRG_02810	923353	929385	None	9042	2026	54479	No_or_no_constitutive_exon
ACGCGTTGATGAAGCGGCCAGCGGACGAGGTTGATTGGTGGGTGGCGTAGGC	933867	934056	933817	933869	1	supercont1.6	SDRG_02812	931821	934808	None	9042	2026	54479	No_or_no_constitutive_exon
CTTGCGTAACCTTCCTCTTGATAGATTGATACTAAATGAAATGGGCGTAGGA	973773	973921	973723	973775	1	supercont1.6	SDRG_02834	972349	974250	None	9042	2026	54479	No_or_no_constitutive_exon
GTACCTCTTCATCCAACTCTGGATCGGCGGGGTTATCATGGGCGACGTAGCG	1005839	1005941	1005991	1005939	-1	supercont1.6	SDRG_02842	1000900	1006648	None	9042	2026	54479	No_or_no_constitutive_exon
GGTATCTATCAAGTTGATACTTGGTGAAATCTTGATTTGTACATGGGCAGAG	1210006	1210286	1210336	1210284	-1	supercont1.6	SDRG_02890	1206541	1211880	None	9042	2026	54479	No_or_no_constitutive_exon
ACGGCGCGGTAGCGTATCCAGTCGATGCTGTCACGTCACAATAGGGGTAGGG	1209267	1209964	1210014	1209962	-1	supercont1.6	SDRG_02890	1206541	1211880	None	9042	2026	54479	No_or_no_constitutive_exon
GTACCTCGCTGCTTTGTATCAAAGTATCAGTCGTATGGTTTGGGACGTAGGC	1220196	1220767	1220146	1220198	1	supercont1.6	SDRG_02894	1218909	1221255	None	9042	2026	54479	No_or_no_constitutive_exon
TCGCGTACGTTCTTGTCGACTTGCTCTCTCGTTTGATGCTGGGGATGTAGCT	1221188	1221255	1221138	1221190	1	supercont1.6	SDRG_02894	1218909	1221255	None	9042	2026	54479	No_or_no_constitutive_exon
TTCCGTAAGACTACAAGATGGGATACTGGCTTCTGACCTAAAACGGGTAGAA	21877	21921	21827	21879	1	supercont1.7	SDRG_02916	20811	22844	None	9042	2026	54479	No_or_no_constitutive_exon
AAGCCGTAGACTACCGTTTGCTTTGTAAGGTACTGAGGGCAGGGGCGTAGGC	22122	22152	22072	22124	1	supercont1.7	SDRG_02916	20811	22844	None	9042	2026	54479	No_or_no_constitutive_exon
CCACACGTAAGGAGAACGACGACTGACGCTACGCTCATGAGCATGGGTAGGT	67057	67533	67007	67059	1	supercont1.7	SDRG_02923	66125	67995	None	9042	2026	54479	No_or_no_constitutive_exon
TCGCCCTTCTTCAAATGCGTTGGTGGTTGCGATGTCTAAATGGTGGGTAGGT	67780	67995	67730	67782	1	supercont1.7	SDRG_02923	66125	67995	None	9042	2026	54479	No_or_no_constitutive_exon
TTCTCTTTGGTACCGAATCTTGGCACGCGATGATGCGACCACGGGTGTAGAC	106283	106347	106233	106285	1	supercont1.7	SDRG_02938	106139	110474	None	9042	2026	54479	Yes
GGTACGCTGCTGTTCCGCGTGATGCAATCTGTACAAAGGGTGGATGGTAGGG	109674	109939	109624	109676	1	supercont1.7	SDRG_02938	106139	110474	None	9042	2026	54479	Yes
CAAAGGTACGACCTGCCTACTCTGAGCGAAGTCGCAGGATACGAGGGTAGCA	109984	110167	109934	109986	1	supercont1.7	SDRG_02938	106139	110474	None	9042	2026	54479	No_or_no_constitutive_exon
CTTTGTACACGCCTCTGGCAGGGCAATCTGTCTTACGTACAGGGGTGTAGGG	141079	141200	141029	141081	1	supercont1.7	SDRG_02949	140460	141851	None	9042	2026	54479	No_or_no_constitutive_exon
CTCTTCACGCAGGTAGCTCCGACAAAGCCAGAGATGCTCAGATGGGGTAGGT	141496	141851	141446	141498	1	supercont1.7	SDRG_02949	140460	141851	None	9042	2026	54479	No_or_no_constitutive_exon
CACAGAGGTACGAAGAGTCGTCTAGTAGCATGGACCTGACATGTGGGTAGAT	150019	150115	149969	150021	1	supercont1.7	SDRG_02953	148378	150467	None	9042	2026	54479	No_or_no_constitutive_exon
CAAGACGTGCGTTTGTCGCTTCTTGATTGGGGGGCTCACGATGGGGGTAGGG	153148	153229	153098	153150	1	supercont1.7	SDRG_02955	151620	153418	None	9042	2026	54479	No_or_no_constitutive_exon
GCGGGTAGGTGTCGACATGGCGACTGACACTATTCATGTCGGGATGATAGGA	159050	159265	159000	159052	1	supercont1.7	SDRG_02957	155419	159426	None	9042	2026	54479	No_or_no_constitutive_exon
GAGCTCCAGGTACTGTGCATCTTGCTGCGTTTGTGTGACGGGGGGCGTAGCT	164737	164833	164883	164831	-1	supercont1.7	SDRG_02959	163402	165567	None	9042	2026	54479	No_or_no_constitutive_exon
TGTCCAATATATATATATGCACAATAATGTCTCTAACTGGGAGCGGTTAGGG	174143	174363	174093	174145	1	supercont1.7	SDRG_02962	172664	174636	None	9042	2026	54479	No_or_no_constitutive_exon
TAGGACCCTACCCCTAGACACATTTGGTTTGACAAAAAAGGGTACAATAGTC	187947	188147	187897	187949	1	supercont1.7	SDRG_02967	186449	188147	None	9042	2026	54479	No_or_no_constitutive_exon
CAGGTGGCTCAACTCTTGGACTTTATATTGCTCTTACGAAAGTGGGCTAGGC	190731	191419	190681	190733	1	supercont1.7	SDRG_02969	190036	193576	None	9042	2026	54479	No_or_no_constitutive_exon
GGTACGACGCCACTCTGTGTTGTCGTTGGACTTCAATGTCGGGGGGTTAGGC	198453	198656	198706	198654	-1	supercont1.7	SDRG_02971	198171	201899	None	9042	2026	54479	No_or_no_constitutive_exon
ACCGTCGACAGGATACGCGAAGACAAGGATATGATCGAATATGGGGCTAGGT	202975	203079	203129	203077	-1	supercont1.7	SDRG_02972	202200	204204	None	9042	2026	54479	No_or_no_constitutive_exon
GTGACGACGTTGGTTGCTAACGTGGCATGACAGGTCGTCGGGATGCGTAGGT	212485	212792	212842	212790	-1	supercont1.7	SDRG_02976	212485	214536	None	9042	2026	54479	No_or_no_constitutive_exon
TGCAAAACACTTTCAACGCTCCTGACATGTTGATGTTACCGGGTGACTAGAG	260607	260747	260797	260745	-1	supercont1.7	SDRG_02996	260607	262018	None	9042	2026	54479	No_or_no_constitutive_exon
GTTGTACAATGTGTCTTCCTGGGTAATTAAGTCTACGTGATGGGGACTAGGG	275791	275950	276000	275948	-1	supercont1.7	SDRG_03003	273540	276824	None	9042	2026	54479	Yes
ATGCAGCATGTATAGCGCCTGATTCCGTCAAAAGTCTAAGGGTGGCGTAGAT	279513	279596	279463	279515	1	supercont1.7	SDRG_03005	278646	281500	None	9042	2026	54479	No_or_no_constitutive_exon
TTCAGGTGCGTGCGTCGACGCGAGCGCATCACGATTTAGTGTGGGATTAGTC	280378	280500	280328	280380	1	supercont1.7	SDRG_03005	278646	281500	None	9042	2026	54479	No_or_no_constitutive_exon
CGTACGTCTCGTGAAGCTTATGCGCTTGGATGCATCGAGGACATGGGTAGGC	315028	315082	315132	315080	-1	supercont1.7	SDRG_03018	312104	315703	None	9042	2026	54479	No_or_no_constitutive_exon
TTCGAGGTACTCGACTTGGTCACACACATGTACGCTGAGAAGGGTGGTAGCC	346623	346863	346573	346625	1	supercont1.7	SDRG_03026	345097	347547	None	9042	2026	54479	No_or_no_constitutive_exon
GCGGCTGGTACACTGCTGCATATTCCTCGGCGGCTCATGCGTGGGCATAGAC	363130	363219	363080	363132	1	supercont1.7	SDRG_03036	362494	364711	None	9042	2026	54479	No_or_no_constitutive_exon
TTGCCCACGTGCGCCAATTCAGCATGTGTTATCACTCATTGGGTATGTAGGA	388667	388757	388617	388669	1	supercont1.7	SDRG_03037	387245	389302	None	9042	2026	54479	No_or_no_constitutive_exon
TGTTTGAAGGTACCCCTTTGTTCAGATACTAGCAGCAAAATGGGTGGTAGGG	392459	393037	392409	392461	1	supercont1.7	SDRG_03039	391861	394194	None	9042	2026	54479	No_or_no_constitutive_exon
GTGCTGCAGGTACGACGACGCTTACGACGCCAATCACAGACGCGGGGTAGGG	404281	404424	404474	404422	-1	supercont1.7	SDRG_03046	403310	405587	None	9042	2026	54479	No_or_no_constitutive_exon
TCGCCAAATCATTGCAAAAGGCCCACGCTCTAGTGTTTTCTGGGCGGTAGAC	470998	471018	470948	471000	1	supercont1.7	SDRG_03061	470566	471787	None	9042	2026	54479	No_or_no_constitutive_exon
TACCTTGTCCTATCGTGGCGGTTCTTATTTAAGAGAGTTGACGGGTATAGGA	780766	780958	781008	780956	-1	supercont1.7	SDRG_03129	779103	781236	None	9042	2026	54479	No_or_no_constitutive_exon
AAATGTTTCAAATTTTTGTGGTATCACAGAGACTCATATCGACGGGCTAGGC	841756	842154	841706	841758	1	supercont1.7	SDRG_03140	840517	842154	None	9042	2026	54479	No_or_no_constitutive_exon
TCCAGTACGGCACTATATGTATAGGGCGAGCTCATGGGCAACATGGATAGCT	854659	854765	854815	854763	-1	supercont1.7	SDRG_03147	854457	855110	None	9042	2026	54479	No_or_no_constitutive_exon
GGCCGCCGTACGTGCCTCGTCGCTTCATACAATGACGATCGCGGGGGTAGGA	909508	909844	909894	909842	-1	supercont1.7	SDRG_03165	908506	910859	None	9042	2026	54479	No_or_no_constitutive_exon
CAAGTACGGCGCCTCTTGTCGTCTTGTGCCACAGGATACGATGGGCGTAGGT	915191	915351	915141	915193	1	supercont1.7	SDRG_03167	913025	916348	None	9042	2026	54479	No_or_no_constitutive_exon
CTTCTTTTGGTGCGCATCTCGACCCAACAACAGCACGTCATGGGGCGTAGGT	924029	924165	924215	924163	-1	supercont1.7	SDRG_03171	923164	933685	None	9042	2026	54479	No_or_no_constitutive_exon
CTCCATGTAGTTGTCTTCTCGGGTGCAATGTGTCTCATGACGAGGGTTAGGT	954689	955144	955194	955142	-1	supercont1.7	SDRG_03183	954689	958796	None	9042	2026	54479	No_or_no_constitutive_exon
TCCCTACCTCTCGATCGTGGCAGAGCGCTGGGATTGATGTTGATGGGCAGCC	1027408	1027645	1027695	1027643	-1	supercont1.7	SDRG_03206	1026784	1028383	None	9042	2026	54479	No_or_no_constitutive_exon
ATGGACAAGGTCATCGCGCCGCTCTGTTGGATCTCATTGTGTGGGCGTAGAC	1036443	1036538	1036393	1036445	1	supercont1.7	SDRG_03211	1036393	1037819	None	9042	2026	54479	No_or_no_constitutive_exon
GTCCCGCGTACGTTCTTCTTCGCGCAACACTCGACGCAAAATGGGTGTAGAT	1040174	1040247	1040297	1040245	-1	supercont1.7	SDRG_03213	1038727	1044014	None	9042	2026	54479	Yes
ACCACGACCTTGCATGGTGATGATGAATGTCTCACGCGTTGCGAGGGTAGTG	1133000	1133291	1133341	1133289	-1	supercont1.7	SDRG_03251	1130931	1134522	None	9042	2026	54479	Yes
ACGGTACCCACCCAGTTCGTTTTACAGGACGAGGTGCATCGTGGGTGTAGAT	45847	45998	45797	45849	1	supercont1.8	SDRG_03263	42417	45998	None	9042	2026	54479	No_or_no_constitutive_exon
CCCTTTGGTAGACGCATGCTCGGAGCGGTCCTCTCATGGCATGGGCGTAGGC	58754	58950	58704	58756	1	supercont1.8	SDRG_03269	58641	60632	None	9042	2026	54479	No_or_no_constitutive_exon
GAGGTCTCTCACACCATATCCCATGCATTCCACGCAACTTGTGGGCATAGGA	59383	59666	59333	59385	1	supercont1.8	SDRG_03269	58641	60632	None	9042	2026	54479	No_or_no_constitutive_exon
GGCTGAACTTTACAGAGAAAACGTTGTTGACTTGTGCTGGATGGGCGTAGGC	105851	106150	106200	106148	-1	supercont1.8	SDRG_03282	104762	117519	None	9042	2026	54479	No_or_no_constitutive_exon
GGTACGTCGCGATCGGCAGGAAGCCATCATCGCTCATGCGACTGGGGTAGCG	206559	206642	206692	206640	-1	supercont1.8	SDRG_03314	206046	207252	None	9042	2026	54479	No_or_no_constitutive_exon
GCGGTGCACTCTGCGGTCTCCCTCGACGTGTCTCATTTGTGGGGCTGTAGGT	234963	235297	235347	235295	-1	supercont1.8	SDRG_03325	230485	239468	None	9042	2026	54479	No_or_no_constitutive_exon
AGCGTCGTCCTCGTTTGGTGGTAGCGATTGCATGTCTGGTGCATGGGTAGCC	245038	245376	245426	245374	-1	supercont1.8	SDRG_03326	239655	245897	None	9042	2026	54479	No_or_no_constitutive_exon
CGTCTCAAAAGTACGCGATGCGACCGCATGCGACATCTCACGCGGGGTAGGG	241154	241640	241690	241638	-1	supercont1.8	SDRG_03326	239655	245897	None	9042	2026	54479	No_or_no_constitutive_exon
TCAGGTGCTTGCATTGTCGCTCTCAAATTGGAATGATGAATGGGAGGTAGAT	269743	270067	269693	269745	1	supercont1.8	SDRG_03339	268098	271828	None	9042	2026	54479	Yes
AGCTGGAGGAGGTACGTTGATCCCTCGAAATGTAACCTTACGGGGCGTAGGT	283117	283144	283194	283142	-1	supercont1.8	SDRG_03343	280009	283931	None	9042	2026	54479	No_or_no_constitutive_exon
GTACTCCAGTTATCTTTTTCAGCAACCGCCACAAGTGAGGTCGTGGGAAGGC	282100	282157	282207	282155	-1	supercont1.8	SDRG_03343	280009	283931	None	9042	2026	54479	No_or_no_constitutive_exon
CACTGTACGTTGTTGGCGTTGCTGTGCACGAAACAACGATGGGCGTATAGGC	281312	281588	281638	281586	-1	supercont1.8	SDRG_03343	280009	283931	None	9042	2026	54479	No_or_no_constitutive_exon
CAGTACGTATTTGCTGCCTCATTTCTTGGGCCAAACGATAGGGACATTAGGC	280425	280556	280606	280554	-1	supercont1.8	SDRG_03343	280009	283931	None	9042	2026	54479	No_or_no_constitutive_exon
CAGGTGTGCTATGTGCCTTCATGTACTGTCGTACGATACGGAGGGTATAGAA	302939	303107	303157	303105	-1	supercont1.8	SDRG_03353	302036	305761	None	9042	2026	54479	No_or_no_constitutive_exon
GTCCGTGTGCTTTGTGTTGTATAGCAGAACTGAGGAATCGGATGGGATAGAT	307395	307749	307345	307397	1	supercont1.8	SDRG_03354	306272	307749	None	9042	2026	54479	No_or_no_constitutive_exon
TCAGCTGCGGCCATGGCATGGGCGCGTAGCCTCATGCGCATGGGACGTAGGG	314626	314790	314840	314788	-1	supercont1.8	SDRG_03358	312269	314900	None	9042	2026	54479	No_or_no_constitutive_exon
TGTCGACGTACGTCCCTCTTCTTGGGCATAGGAGGCTCATGCATGGGTAGAC	335188	335385	335435	335383	-1	supercont1.8	SDRG_03366	334160	335950	None	9042	2026	54479	No_or_no_constitutive_exon
GGTGGATTCATTTTGAAAAAAAAGCGTAGAAACACTCATGACGGGGATAGGG	334160	334370	334420	334368	-1	supercont1.8	SDRG_03366	334160	335950	None	9042	2026	54479	No_or_no_constitutive_exon
GTTCGGACGGTCTTGCGACGCGGCGTCGTCACGTGTACTGGGAATCGTAGGG	356085	356270	356035	356087	1	supercont1.8	SDRG_03376	353619	356428	None	9042	2026	54479	No_or_no_constitutive_exon
GTAGGTCGTTTGTCGCACGGCAAAACCTCAACTCCTAACGGGACGCGTAGGC	380689	381688	381738	381686	-1	supercont1.8	SDRG_03386	379396	382647	None	9042	2026	54479	No_or_no_constitutive_exon
TGGTACGAGCTTCCTCTTTGCTTGCATTGTCGACGTCGCCGGGACTGTAGGT	430059	430120	430009	430061	1	supercont1.8	SDRG_03399	427054	431713	None	9042	2026	54479	No_or_no_constitutive_exon
AACTGGTGCACTTGTTGTATCGACCTGTCCACGTTTCAACGGGGTGGTAGCA	435253	435362	435203	435255	1	supercont1.8	SDRG_03400	431747	435891	None	9042	2026	54479	No_or_no_constitutive_exon
CACGGCGGGTACAATCTTTATGCACTAAAAGCGCGCCAACGTGGGCGTAGGC	435404	435470	435354	435406	1	supercont1.8	SDRG_03400	431747	435891	None	9042	2026	54479	No_or_no_constitutive_exon
CACCGAGCGTATGTTATTATGACTCGTGTTGCTTCTAACGGGATGTATAGTC	437349	437474	437299	437351	1	supercont1.8	SDRG_03401	436134	440229	None	9042	2026	54479	No_or_no_constitutive_exon
CAGTACGTTTTGTTTCAATGTATCGACTTGCACTGATCCAATGGGTGTAGCG	507689	508126	507639	507691	1	supercont1.8	SDRG_03431	506551	508126	None	9042	2026	54479	No_or_no_constitutive_exon
GTCCGTCGCAGCCAAGCAGGAACACTCACACAGTTTATTCGGGTGCGTAGGA	531802	532072	532122	532070	-1	supercont1.8	SDRG_03438	531561	533474	None	9042	2026	54479	No_or_no_constitutive_exon
CGGTATCTGACTAATTTGCTGGCCTCGTTTCTGATGGGGTACACGGACAGTC	568409	568519	568359	568411	1	supercont1.8	SDRG_03450	567640	569442	None	9042	2026	54479	No_or_no_constitutive_exon
TACGTCGATCGTGCGGCAAATATACGTGGTGGTGTATGGTGCTGGGGTAGGG	594649	594987	595037	594985	-1	supercont1.8	SDRG_03458	591611	596288	None	9042	2026	54479	No_or_no_constitutive_exon
AAGAAGGTACTGCACATAAGATGACATGGCCGCATGCGACGGGCGTGTAGCT	596457	596520	596407	596459	1	supercont1.8	SDRG_03459	596349	597539	None	9042	2026	54479	No_or_no_constitutive_exon
ATCAAGGTCCTTGTGCGATTCGCAGCAAAGGCAAGCTCATGGGGCTGTAGGA	606168	606498	606118	606170	1	supercont1.8	SDRG_03463	604007	606498	None	9042	2026	54479	No_or_no_constitutive_exon
GACGATTTGACCGTATTGAATCTCGAGAAATCTCACGTATGCGGGACTAGAT	622377	622720	622327	622379	1	supercont1.8	SDRG_03468	621005	622720	None	9042	2026	54479	No_or_no_constitutive_exon
ATGGCATCGCTACGAATTTGGGATCTTTAAAATCGACTGTGGGATCGTAGGA	624802	624970	625020	624968	-1	supercont1.8	SDRG_03470	623500	625259	None	9042	2026	54479	No_or_no_constitutive_exon
AGGTGGGCATCAAAGAGCCGGGCATGGCCTCATGTGGGTCGAATACGTAGCA	632535	632800	632850	632798	-1	supercont1.8	SDRG_03473	629178	632906	None	9042	2026	54479	No_or_no_constitutive_exon
GATGCAGGTTGATCAATGTACTGCCTCCTGCACTAATCACTGGGACGTAGGT	658240	658328	658378	658326	-1	supercont1.8	SDRG_03485	657347	658849	None	9042	2026	54479	No_or_no_constitutive_exon
TTGTACGGACTCGCTATGTGTCTTCTCCAGTCTTATGTCTGGGGGAGTAGCA	676480	676608	676658	676606	-1	supercont1.8	SDRG_03495	674961	678031	None	9042	2026	54479	No_or_no_constitutive_exon
CAGGTACTCAAACAACGACCCTAGTAGACGGCACTGACGACAGGGCGTAGCC	703646	703705	703755	703703	-1	supercont1.8	SDRG_03510	702860	705293	None	9042	2026	54479	No_or_no_constitutive_exon
GGTACTGAATATCCATATCTCAAAGAAAGGTATGGAGCGGCGGGATGCAGAA	720552	720657	720707	720655	-1	supercont1.8	SDRG_03514	719351	720814	None	9042	2026	54479	No_or_no_constitutive_exon
GTACGAAGCGCCGCGTGACCTTCAACGTGACATGATATGGACTGGGATAGGC	734350	734599	734300	734352	1	supercont1.8	SDRG_03520	733944	735241	None	9042	2026	54479	No_or_no_constitutive_exon
GGTCCGTCCATTGCATGTACATAGGCCATGGCGCTCAGCGGGCGACGCAGGT	746047	746124	745997	746049	1	supercont1.8	SDRG_03527	745519	748608	None	9042	2026	54479	No_or_no_constitutive_exon
GGTTGCTCAACTTGACAAAAATACAGGACTACATACCACGATGGGCATAGAT	748055	748504	748005	748057	1	supercont1.8	SDRG_03527	745519	748608	None	9042	2026	54479	No_or_no_constitutive_exon
CTCGTACGTCGACGGCGTTCCGCCCCCTTGAATCTCATGCCGGTGGGTAGGA	768223	768310	768173	768225	1	supercont1.8	SDRG_03537	766300	769400	None	9042	2026	54479	No_or_no_constitutive_exon
GTATCAAGGTATCAACTTGATACTTTTGGAAAAAGCCAACCATGGGGCAGGA	773542	773719	773492	773544	1	supercont1.8	SDRG_03539	771028	773938	None	9042	2026	54479	No_or_no_constitutive_exon
CGATGATTGCGATCCTCTGGCGCATGGGCTCATGGGCGCATGCGGGGTAGGT	776822	776912	776772	776824	1	supercont1.8	SDRG_03541	776736	777371	None	9042	2026	54479	No_or_no_constitutive_exon
GCCAACGTACGTACTACTGCGCTCCGTCGGATGTCAACAGCGGGACGTAGCG	793474	793538	793588	793536	-1	supercont1.8	SDRG_03549	792247	794494	None	9042	2026	54479	Yes
AAGGTACCTCGGCGACCAACGCATCTGCATCGCATGACGGGATGTGGTAGGA	794934	795072	795122	795070	-1	supercont1.8	SDRG_03550	794593	796089	None	9042	2026	54479	No_or_no_constitutive_exon
TACAGGGTGGGATGTACGACCGAGTGGAGGGTTGACGATGGCGGGACTAGGA	800194	800315	800365	800313	-1	supercont1.8	SDRG_03552	799595	800790	None	9042	2026	54479	No_or_no_constitutive_exon
CGTTCTAGTATCCGTGTATCGGAAATCTTAGCTTTGGACCGGGTGCGTAGGT	807846	808361	807796	807848	1	supercont1.8	SDRG_03555	804863	808361	None	9042	2026	54479	No_or_no_constitutive_exon
AACGTATGTGACAAGGGTTGCAGGACTGGAGCATGAACCGGTGGGTGTAGCG	818663	818747	818797	818745	-1	supercont1.8	SDRG_03559	818107	819910	None	9042	2026	54479	No_or_no_constitutive_exon
GAGGTAGGGAATGTGTGCAACCGATTGTGGACAAGTTGTCTGGGACGTAGGA	964541	964994	965044	964992	-1	supercont1.8	SDRG_03612	964541	966689	None	9042	2026	54479	No_or_no_constitutive_exon
GTTCCGGTTCTTTCTTTCGAGCGACATGGAGTAAGCACTCGAATGGGCAGGC	968040	968131	967990	968042	1	supercont1.8	SDRG_03613	967147	968759	None	9042	2026	54479	No_or_no_constitutive_exon
AATGTGGACAAGTTGTCCACCAACGCGGCGCGTATTGATTGTAAGGGTAGGT	979935	980262	980312	980260	-1	supercont1.8	SDRG_03619	978668	982136	None	9042	2026	54479	No_or_no_constitutive_exon
TCGCCCGCATTTTCTCTGAAATGGATTGCTAACGATTTTTAACGGGATAGTC	1053796	1054033	1053746	1053798	1	supercont1.8	SDRG_03641	1051700	1054856	None	9042	2026	54479	No_or_no_constitutive_exon
AAGGTAGACAATGACATGATCGTATACATATAAGGATGATGGGGTATTAGGC	1055328	1055564	1055278	1055330	1	supercont1.8	SDRG_03642	1054943	1056418	None	9042	2026	54479	No_or_no_constitutive_exon
GCCACCGGTACGAAAGCCATTGGCGCGCGCTCACCAGGGCGACCGAGTAGGC	16746	16808	16696	16748	1	supercont1.9	SDRG_03671	15895	17316	None	9042	2026	54479	No_or_no_constitutive_exon
CTCTGCTCGGTACGCTATTTCGTCTGTAGCGCATATCCAGGGTGGTGCAGTA	16849	17065	16799	16851	1	supercont1.9	SDRG_03671	15895	17316	None	9042	2026	54479	No_or_no_constitutive_exon
GGTAGAACTCTTGATACGTTGATACTTTGATGGTTGAGGGTGAAAATTAGGC	27700	27942	27992	27940	-1	supercont1.9	SDRG_03676	25230	29676	None	9042	2026	54479	No_or_no_constitutive_exon
AGGTACGCTCGTGGCTTCCAGACGAACCTTGACCATGGGTGGCTACGAAGAT	71146	71212	71096	71148	1	supercont1.9	SDRG_03700	70759	72099	None	9042	2026	54479	No_or_no_constitutive_exon
TGGTATCGACCCATTGATAGATTGATAATGTAATCTCGGGGACGGCGTAGGT	73799	73935	73985	73933	-1	supercont1.9	SDRG_03701	72033	75515	None	9042	2026	54479	No_or_no_constitutive_exon
GCTTGTTTCGGTACCGTCACCATAGCCTTCATAGGGCTTATGAAGGGTAGCA	115424	115479	115529	115477	-1	supercont1.9	SDRG_03724	114613	115857	None	9042	2026	54479	No_or_no_constitutive_exon
AATCTTCAACGACTGGTTGTATCTTGATAAATGTAATTATACAAGGGAAGGT	188583	189172	189222	189170	-1	supercont1.9	SDRG_03756	188083	189472	None	9042	2026	54479	No_or_no_constitutive_exon
GCTACGGTATCATACTAAACGAAATTCATGTCGCAAAAGGACAGGGGTAGGG	212323	212495	212273	212325	1	supercont1.9	SDRG_03766	210596	213905	None	9042	2026	54479	No_or_no_constitutive_exon
CGGTGGGCCCCGGTGGACACTAAATTTGACTGAGGAAAGGGTGGACGCAGGC	212860	212988	212810	212862	1	supercont1.9	SDRG_03766	210596	213905	None	9042	2026	54479	No_or_no_constitutive_exon
GCATGCAAATGTCGTGACTGGCATATTCTCACGATTTTACGGGCAAATAGGA	233356	233429	233306	233358	1	supercont1.9	SDRG_03777	232591	234409	None	9042	2026	54479	No_or_no_constitutive_exon
GTACATCCAGATCATTTTCAATGGTTGATGCAAAGCGAGGGCGATGGCAGAG	262474	262566	262616	262564	-1	supercont1.9	SDRG_03779	257383	263241	None	9042	2026	54479	No_or_no_constitutive_exon
ACACATTGCATTTTATTGCATCCATAGAGGCACTCATGCCACGGGGCTAGGT	267153	267463	267103	267155	1	supercont1.9	SDRG_03782	266684	270521	None	9042	2026	54479	No_or_no_constitutive_exon
TCAATTTTTTTTCATTTTTTAGGATTTACTCTGATTTTGGATGGGGTTAGGG	267681	267757	267631	267683	1	supercont1.9	SDRG_03782	266684	270521	None	9042	2026	54479	No_or_no_constitutive_exon
GTATGTCCAAAAGACATTTGGCGCAAGCGACTCATCTTTGACGAGGGTAGGA	344551	344711	344761	344709	-1	supercont1.9	SDRG_03798	344348	345287	None	9042	2026	54479	No_or_no_constitutive_exon
TTCGAGGTGCGCGCGGTTCCGATTCCGATTTGACGTACAGGGTGATGTAGCT	393848	393932	393798	393850	1	supercont1.9	SDRG_03811	392083	394885	None	9042	2026	54479	No_or_no_constitutive_exon
GCTTCCTGCTCGAGGTCGACGACGACCTCATGATGGTGCTGCGAGGGTAGAG	411857	412051	412101	412049	-1	supercont1.9	SDRG_03814	398065	412207	None	9042	2026	54479	No_or_no_constitutive_exon
ACTGACGTACGCACGGTACCCTTGCAAAGGAGCTGACGGGGTGGGTGTAGGT	478591	478812	478862	478810	-1	supercont1.9	SDRG_03844	477944	480158	None	9042	2026	54479	No_or_no_constitutive_exon
CGTTGACAGGTACACGCCTGCACGACGTTCCGACGCAAAGCACGGGGTAGAG	483802	483859	483752	483804	1	supercont1.9	SDRG_03846	482948	484597	None	9042	2026	54479	No_or_no_constitutive_exon
TCGATCGTACGTTCGCCTCTTGCAACCCTCTTTACGGTGGGGTGGTGTAGCC	511720	512512	511670	511722	1	supercont1.9	SDRG_03854	509434	513413	None	9042	2026	54479	No_or_no_constitutive_exon
CTGCGTACGGCCCGGCCTCATGCCGGCCCTCGGCTCACGCATGGGCGTAGGT	520857	520985	520807	520859	1	supercont1.9	SDRG_03858	520728	521908	None	9042	2026	54479	No_or_no_constitutive_exon
ATGGTACGAGCGACTGCGTGCGGAGAATGGCTCATGAAGTGGGGTCATAGTC	521201	521596	521151	521203	1	supercont1.9	SDRG_03858	520728	521908	None	9042	2026	54479	No_or_no_constitutive_exon
TGTCGTAGGCCTCTTTGCTACCAAAAACACACTAGTTGAGGCGGGTGTAGGT	543984	544179	543934	543986	1	supercont1.9	SDRG_03866	542667	549955	None	9042	2026	54479	No_or_no_constitutive_exon
GACTCCTTGGCTATCGCCTCCGCGGCTACCTCGAGCTTTATGGGCGGCAGAC	596757	596866	596916	596864	-1	supercont1.9	SDRG_03878	596757	597056	None	9042	2026	54479	No_or_no_constitutive_exon
GTCACGGGGTGCGTCATCGATGTTTGGGTTTTGCGTCATGATGGGTGTAGGA	614398	614459	614509	614457	-1	supercont1.9	SDRG_03881	612367	614774	None	9042	2026	54479	No_or_no_constitutive_exon
AACCACGTAGACAGTTGTTACTATTGCTTGGGCTCATGAATGGGAGGTAGGA	632414	632537	632587	632535	-1	supercont1.9	SDRG_03889	628562	635079	None	9042	2026	54479	No_or_no_constitutive_exon
CGTACAACACCCCCTTTGGTCATGGCAGGTTGTATGAGCGATGGGAGTAGGC	636005	636588	636638	636586	-1	supercont1.9	SDRG_03890	635637	640402	None	9042	2026	54479	No_or_no_constitutive_exon
GTAGCTTGTCGCCAACTTATGAACCATGACGACACTAATATCGAGGGTAGGT	635637	635955	636005	635953	-1	supercont1.9	SDRG_03890	635637	640402	None	9042	2026	54479	No_or_no_constitutive_exon
TCGGGTGCCATCTATGTCCATAACTTTTTGACCTAGCGTGCAAGGGGTAGGG	658306	658466	658516	658464	-1	supercont1.9	SDRG_03898	657082	660622	None	9042	2026	54479	No_or_no_constitutive_exon
CCAAGTACTGTGCCGTCATCGTGTGTTGTCGTTTTGACCTGCGGGTGTAGAC	657082	657603	657653	657601	-1	supercont1.9	SDRG_03898	657082	660622	None	9042	2026	54479	No_or_no_constitutive_exon
TGTACGTCATAAAAGTCATCTTGTCTTGTGCTATGATATGGGCATGGTAGGA	665950	666450	665900	665952	1	supercont1.9	SDRG_03902	664094	667107	None	9042	2026	54479	No_or_no_constitutive_exon
GTGTAGGCTATCCGCTCCTCACTTTCTTGTAGTTTGACGACAATGGGTAGAC	671645	671929	671595	671647	1	supercont1.9	SDRG_03904	671385	672616	None	9042	2026	54479	No_or_no_constitutive_exon
TCGGTGCGTTTTCTATCAAGTAGGGGTAGGGTATCACACACGAGGGGTAGGT	682921	682941	682871	682923	1	supercont1.9	SDRG_03912	680747	685776	None	9042	2026	54479	No_or_no_constitutive_exon
TTCCGGTACAGTTTAACCCTGCGCTACGTGCGAGTCTACACCAAGGGTAGGG	683610	684021	683560	683612	1	supercont1.9	SDRG_03912	680747	685776	None	9042	2026	54479	No_or_no_constitutive_exon
GTACGCTAGCCCATCTGCCCATCCTGATCCTCGACGTGGCTGTGGGATAGAC	687971	688126	688176	688124	-1	supercont1.9	SDRG_03913	686244	688325	None	9042	2026	54479	No_or_no_constitutive_exon
GGGTACGACGAGGTCGCCATCGCCGCTGGCATCATGTAGCATGGGCGTAGGC	692668	692772	692822	692770	-1	supercont1.9	SDRG_03916	691143	693004	None	9042	2026	54479	No_or_no_constitutive_exon
CGAAAAGTACTCTATCAACTTGATACGATGCGATCTGATGTGGGTGGCAGGA	691143	691249	691299	691247	-1	supercont1.9	SDRG_03916	691143	693004	None	9042	2026	54479	No_or_no_constitutive_exon
AAGGTGTGCAATTTCGTCCAGTTCGGAGCCCCTAAACTGTCGGGATGTAGGA	704047	704250	704300	704248	-1	supercont1.9	SDRG_03921	701285	707421	None	9042	2026	54479	No_or_no_constitutive_exon
GCCAAGCGGTAGGCCGACCGTAGACCGTGTGTCGTCTTGACGCGGGGTAGGT	703631	703773	703823	703771	-1	supercont1.9	SDRG_03921	701285	707421	None	9042	2026	54479	No_or_no_constitutive_exon
GTACGTCGTTTTCGTTGTTTTTCGACTAACTACAGATGTGGGATGCATAGTT	774879	775283	775333	775281	-1	supercont1.9	SDRG_03938	774455	775594	None	9042	2026	54479	No_or_no_constitutive_exon
CGGTACTGGCTTGATCCTTGACATCCTCTTTATGTAGCATGTGGGGCTAGGT	780201	780433	780151	780203	1	supercont1.9	SDRG_03939	778574	781562	None	9042	2026	54479	No_or_no_constitutive_exon
TGTTTAGTCGTCCTATCTTTGTGTGGTGACTAACTAAACTGGGATTGTAGTG	813017	813227	813277	813225	-1	supercont1.9	SDRG_03946	809843	813716	None	9042	2026	54479	No_or_no_constitutive_exon
AACCAACGGTATACTCTGCTTCGTCATCTGGCGCTCATGCAGGGTCATAGGT	817118	817772	817822	817770	-1	supercont1.9	SDRG_03948	817118	821102	None	9042	2026	54479	No_or_no_constitutive_exon
AGTAGGAAGAGCATGCTTAGGACTTGGGTTGCTGAGGACGTGGGATGTAGGA	895432	895523	895382	895434	1	supercont1.9	SDRG_03957	893723	895768	None	9042	2026	54479	No_or_no_constitutive_exon
AGGTACTACCAATCACATCTCATTGCGTGATTGATGATGCGTGGGTGCAGCA	897098	897498	897048	897100	1	supercont1.9	SDRG_03958	896216	897498	None	9042	2026	54479	No_or_no_constitutive_exon
CGGTCCTTTGCGCTCCATGTGTTCGATTCCTCATTGTCTATGGGCGGTAGCG	898674	898880	898624	898676	1	supercont1.9	SDRG_03960	898534	899831	None	9042	2026	54479	No_or_no_constitutive_exon
TGTGTTCTCGTCTACGCCGACGCCGCATCATAACAACGCCGTGGGTGTAGGC	907050	907089	907000	907052	1	supercont1.9	SDRG_03964	906682	907840	None	9042	2026	54479	No_or_no_constitutive_exon
CGACAAGTACGACACATTCGATTGTATTTGGAGGCTGAAATTGGGGATAGGG	947281	947414	947464	947412	-1	supercont1.9	SDRG_03968	946232	948920	None	9042	2026	54479	No_or_no_constitutive_exon
GATGCTGGTACAGCCCTCGTTGACCAACTCGAAATGACATGTGGGGTTAGGG	988978	989031	989081	989029	-1	supercont1.9	SDRG_03979	988191	990596	None	9042	2026	54479	No_or_no_constitutive_exon
GGTGGCTCGACGTGAACTTACCTGTGTCCTCGTGCACACAATTGGGGGAGTG	11543	11828	11493	11545	1	supercont1.10	SDRG_04005	11440	11828	None	9042	2026	54479	No_or_no_constitutive_exon
CCGCCACGTAAAACGCTTCAGCCACTATTCATTGCTCATCATATGGGTAGAG	61346	61455	61296	61348	1	supercont1.10	SDRG_04016	57055	61777	None	9042	2026	54479	No_or_no_constitutive_exon
AACGGTGCGCGCAACCAGGACCAACATATCGTTTAACGTTTGGGACGTAGGT	68190	68379	68429	68377	-1	supercont1.10	SDRG_04020	66337	70721	None	9042	2026	54479	No_or_no_constitutive_exon
TAAGAATGTATGCATTGAATGTTTGATTTTTATGCCGTGGGTGGGCGTAGGA	67502	67742	67792	67740	-1	supercont1.10	SDRG_04020	66337	70721	None	9042	2026	54479	No_or_no_constitutive_exon
GTGTGGCTCGGTACGTTGCCTGTGAACGACCGAGCTCAAGACAAGGGTAGAT	86514	86731	86464	86516	1	supercont1.10	SDRG_04027	85847	88154	None	9042	2026	54479	No_or_no_constitutive_exon
AGGTTCGCAGCATTCATGTGGGATTGGGAACCACTTCAACGGGGCTGTAGGT	100451	100765	100815	100763	-1	supercont1.10	SDRG_04032	98933	101524	None	9042	2026	54479	No_or_no_constitutive_exon
GTGCGCTCCATGTTTTTGCTCGTTGAGGTTGATGTTTGCTTGGGATGTAGCA	99111	99246	99296	99244	-1	supercont1.10	SDRG_04032	98933	101524	None	9042	2026	54479	No_or_no_constitutive_exon
TACGGTTTTGCGTCTACTGTGCCTTGACTTACTAGTAAATGGGGATTTAGCC	107174	107276	107326	107274	-1	supercont1.10	SDRG_04035	106033	108170	None	9042	2026	54479	No_or_no_constitutive_exon
AAGTATAACCATGAATCACAAATATGGGCTAATGGGGCGGCGGGAACTAGGA	128729	128904	128954	128902	-1	supercont1.10	SDRG_04040	128094	129281	None	9042	2026	54479	No_or_no_constitutive_exon
TGACGGTACGAGCCTTTTCCCTACGTTCGGGCACTTGATACGACGGGTAGAG	155821	155939	155989	155937	-1	supercont1.10	SDRG_04052	155548	157657	None	9042	2026	54479	No_or_no_constitutive_exon
AAGGTACGCGAGACCGGTCTCGAGCATCCCCTCTTCACGAGCGGGCGTAGGA	163771	163835	163885	163833	-1	supercont1.10	SDRG_04057	163587	165147	None	9042	2026	54479	No_or_no_constitutive_exon
GCATCGACGGTAGTCATTCCTACTTTGCTGAATCCTGACGCGGGGGCTAGAG	180555	181175	181225	181173	-1	supercont1.10	SDRG_04065	180487	182458	None	9042	2026	54479	No_or_no_constitutive_exon
CGCCCTACAAAACGATCACCAATCACTCGACTTTGATATTGGGATTGTAGGA	239879	241768	239829	239881	1	supercont1.10	SDRG_04080	238847	242456	None	9042	2026	54479	No_or_no_constitutive_exon
TCGCTGGTAGGCACGTACATGCACTGCGTCTCGACGATGGGAGCACGTAGGT	267467	267931	267981	267929	-1	supercont1.10	SDRG_04093	267467	268469	None	9042	2026	54479	No_or_no_constitutive_exon
GAAACCGGTAGACGATGACAATACTGTCCGCTGACATCATAACGGGTTAGGT	361718	361811	361668	361720	1	supercont1.10	SDRG_04119	358855	361811	None	9042	2026	54479	No_or_no_constitutive_exon
AGACGTACCGTCTCTAATTGTCATGCAAGCGATTGAGAAAGGGTGTGTAGAT	376077	376170	376027	376079	1	supercont1.10	SDRG_04126	373720	378923	None	9042	2026	54479	No_or_no_constitutive_exon
ATTTGGTTGGCGACTTCACATTTTTCATGTATATTTGACGGGGGTTGTAGGA	377631	378923	377581	377633	1	supercont1.10	SDRG_04126	373720	378923	None	9042	2026	54479	No_or_no_constitutive_exon
AACTGGGTAAATGCCCATCTGTCAACCATGTCTAACGTCGGAGGGACTAGTC	410190	410783	410833	410781	-1	supercont1.10	SDRG_04141	410190	411975	None	9042	2026	54479	No_or_no_constitutive_exon
GTCGAGGTACGCCATGTGATGATGTACATGGGTCTGACACCAACGGGAAGAC	414127	414296	414077	414129	1	supercont1.10	SDRG_04142	412102	414850	None	9042	2026	54479	No_or_no_constitutive_exon
ATACGGTACACTGGCCAAGCATACTCGTGCATTGAGAGATAGGGCTGTAGCG	423818	424049	423768	423820	1	supercont1.10	SDRG_04150	422969	425705	None	9042	2026	54479	No_or_no_constitutive_exon
CCTGTACACCTCTCTCCTACGTACGGCTTGTTGGGACATGGAATGGGTAGTT	425134	425410	425084	425136	1	supercont1.10	SDRG_04150	422969	425705	None	9042	2026	54479	No_or_no_constitutive_exon
TCGGTGCACACTGGGCTCTATCGCTACGATATGCATTGAAAGGGTGGTAGGT	449566	449761	449811	449759	-1	supercont1.10	SDRG_04153	447942	450252	None	9042	2026	54479	No_or_no_constitutive_exon
CTTGCAGGTACACGCCACTGTAGTTCGATTCCGTTCAAAGGGACAAATAGGT	448832	448931	448981	448929	-1	supercont1.10	SDRG_04153	447942	450252	None	9042	2026	54479	No_or_no_constitutive_exon
TGTGCCTTGATCGTCGTCAAGCATTATCGTCATCTCACAGGGATGTGTAGGA	455587	456134	456184	456132	-1	supercont1.10	SDRG_04156	455587	456994	None	9042	2026	54479	No_or_no_constitutive_exon
AGCGCGGTATCAAGCACCTTGATGCGTCGATAGCTTGATCGTAGGGATAGGT	480147	480447	480097	480149	1	supercont1.10	SDRG_04168	479291	482235	None	9042	2026	54479	No_or_no_constitutive_exon
CGCCACGTACAACTACATTTCTGCGCTCTGTGGTCTCGAACCGGGAGTAGGG	480491	480719	480441	480493	1	supercont1.10	SDRG_04168	479291	482235	None	9042	2026	54479	No_or_no_constitutive_exon
GAGGTATTGAAACTTTTGGTTGATAGATTGATAGTAACCAAGGGAGGTAGTG	559792	560049	559742	559794	1	supercont1.10	SDRG_04200	556649	568542	None	9042	2026	54479	No_or_no_constitutive_exon
CGTACGCTTCGCTCACCGCATGTGTTGGCTCATGTAGGAAGGTGGGGTAGGC	590525	590654	590704	590652	-1	supercont1.10	SDRG_04212	589537	590984	None	9042	2026	54479	No_or_no_constitutive_exon
GCTTTCGCAGGTAGAAAATGGCGGTGCGTTCACACTCAAACGGTGGGTAGGC	594721	594928	594978	594926	-1	supercont1.10	SDRG_04215	594721	596308	None	9042	2026	54479	No_or_no_constitutive_exon
AGGTAGGCATGCGCCCTCTACTTGCGAGCGCTGCAGCATGGGATATGTAGCG	667620	667690	667740	667688	-1	supercont1.10	SDRG_04237	666708	668177	None	9042	2026	54479	No_or_no_constitutive_exon
TATGTCCTCTTGTGTCGCTCCTTCGTCCCACAACTTCTCTGGGATCATAGGT	670606	670960	671010	670958	-1	supercont1.10	SDRG_04239	669383	673016	None	9042	2026	54479	No_or_no_constitutive_exon
ACGGTAGTTAGCCCACGCGATTTGGCTCGGTGACGCAAAATGGGGTGTAGGG	675869	676116	675819	675871	1	supercont1.10	SDRG_04240	673929	677826	None	9042	2026	54479	No_or_no_constitutive_exon
GGTACACGATGATGACGCGTCCGATGCAATGACGCGACTGGGAAACGTAGCT	695866	695965	695816	695868	1	supercont1.10	SDRG_04249	694639	695965	None	9042	2026	54479	No_or_no_constitutive_exon
GTATCTCTCAACCTTGCCAACGCAATTTGTCGATTGGTTTATGGGTGTAGAT	702907	703405	702857	702909	1	supercont1.10	SDRG_04254	702265	704030	None	9042	2026	54479	No_or_no_constitutive_exon
CATGGTACGTTGTCGCTTGATACGTTGAAAGATTGATCACTGGGCGGTAGGA	727694	728021	728071	728019	-1	supercont1.10	SDRG_04267	726783	729538	None	9042	2026	54479	No_or_no_constitutive_exon
GCTGGTGCGTCGACGTATTGCACTTTTCATGAGTCTCATACGATGGGTAGGC	738548	738669	738498	738550	1	supercont1.10	SDRG_04271	736028	739039	None	9042	2026	54479	No_or_no_constitutive_exon
ACAGTTGGCAACGTGCATGGCATCTCGGTGGCTCATGACGAGGGCGGCAGGT	740874	741224	741274	741222	-1	supercont1.10	SDRG_04272	739001	741457	None	9042	2026	54479	No_or_no_constitutive_exon
CTGCCGGTAGCGTTCCGATACATTGATACTTTTCGCCACTTTAGGGGTAGGG	744225	744318	744175	744227	1	supercont1.10	SDRG_04274	742352	744963	None	9042	2026	54479	No_or_no_constitutive_exon
AGTACGATACGCCTCTCCGACTCAGCAATGATTCCTATGTGGGACGATAGTG	748322	748478	748528	748476	-1	supercont1.10	SDRG_04276	747004	749415	None	9042	2026	54479	Yes
CGGTACATTTGTGCACCGAGCGAGCTCCAAAGATTCATGTCAGTGGGCAGGT	748195	748274	748324	748272	-1	supercont1.10	SDRG_04276	747004	749415	None	9042	2026	54479	Yes
ACGCGGTATGCCTCTCGACATGATGCAGAGATCGGTGACATGGGCAATAGAT	754864	755134	754814	754866	1	supercont1.10	SDRG_04277	750089	759182	None	9042	2026	54479	No_or_no_constitutive_exon
TGCATGTACGCTCCTCCTGCTTCAAGACGCACGTCGATGGTGGGGCGTAGGA	777838	778015	777788	777840	1	supercont1.10	SDRG_04289	774877	778957	None	9042	2026	54479	No_or_no_constitutive_exon
TACGACGTGATGGCCTTCGCTTGGCTCTTGTCGACTCATGGGAAAACTAGAT	796236	796256	796186	796238	1	supercont1.10	SDRG_04299	795415	798455	None	9042	2026	54479	No_or_no_constitutive_exon
TACCTCGGTACGACCGCGGCCAAGCACATGGATGACAGTTGGGGCTGTAGCG	813310	813457	813507	813455	-1	supercont1.10	SDRG_04307	811988	813558	None	9042	2026	54479	No_or_no_constitutive_exon
AGGTAATCTCTCTCGATCGATGGGACAGTATGATCACGATGGGTATGTAGCT	829272	829417	829467	829415	-1	supercont1.10	SDRG_04309	815340	834603	None	9042	2026	54479	Yes
CCACAAGGTCCCTTGCTCAATATGTCTATGGCTCATGTCAGAGGGGGTAGAT	820228	820525	820575	820523	-1	supercont1.10	SDRG_04309	815340	834603	None	9042	2026	54479	Yes
AGGCATTTGATGTAGCCAGTGCTTGATTGTCATGTTGTGGTAGGGAGTAGCC	840835	841109	841159	841107	-1	supercont1.10	SDRG_04310	836950	842645	None	9042	2026	54479	No_or_no_constitutive_exon
GGTACGAATTCGTGATGAACGTTGTTGATACATTGCAACTTGCGGGGTAGGT	890658	891097	891147	891095	-1	supercont1.10	SDRG_04320	890658	892858	None	9042	2026	54479	No_or_no_constitutive_exon
CGTGGTACGACGGAAGGTCCGCTTGCGGCCAGTGACATCGGGTACAGTAGAG	894056	894140	894006	894058	1	supercont1.10	SDRG_04322	893929	894652	None	9042	2026	54479	No_or_no_constitutive_exon
GCGAAAAGTATCAATCTATCAATTATCTCCAAACCGTGCCACGGGTGTAGGC	920923	920991	921041	920989	-1	supercont1.10	SDRG_04336	920582	922593	None	9042	2026	54479	No_or_no_constitutive_exon
ACGTGTCCCGCACCCTTTAGTGCAACGATTCCATTCTACCACGTGGGCAGGT	933331	933401	933451	933399	-1	supercont1.10	SDRG_04341	932215	934162	None	9042	2026	54479	No_or_no_constitutive_exon
CGGTCGGACGCGTTGTACTGCAGGTGGCTGGCTCATAGGACGGGGCGTAGGG	961547	961693	961497	961549	1	supercont1.10	SDRG_04357	961037	964210	None	9042	2026	54479	No_or_no_constitutive_exon
ATCGCAGAGGTAGTTTGCTCGCTTTGTAAAAGATGACCACGCGGGGTTAGGG	963870	964029	963820	963872	1	supercont1.10	SDRG_04357	961037	964210	None	9042	2026	54479	Yes
AGCGCAAGAGTACGTGGCGTGCATGCGATGGATCTAACACGCGCGGGTAGCG	974630	975589	975639	975587	-1	supercont1.10	SDRG_04362	973980	975862	None	9042	2026	54479	No_or_no_constitutive_exon
TATTGCATGCATGCGTATCGTACTGGCGACTTGGCTCATGGGCGGCGTAGGT	973980	974151	974201	974149	-1	supercont1.10	SDRG_04362	973980	975862	None	9042	2026	54479	No_or_no_constitutive_exon
CTATGGCATCATCGCACTTGTTTGGCGGATGGCAAACTGTGGGTGTGTAGAA	982768	982861	982718	982770	1	supercont1.10	SDRG_04363	982407	987738	None	9042	2026	54479	No_or_no_constitutive_exon
GTTCGTTGTCTTGAGCTTTCGAGACAGCAGTGTACAACGTGACGGGATAGGG	984310	984415	984260	984312	1	supercont1.10	SDRG_04363	982407	987738	None	9042	2026	54479	No_or_no_constitutive_exon
CGGTGCGACTATGTTTCTTGCCGTCGCCCGTCTCAAAGGGATATGGAAAGAA	985267	985504	985217	985269	1	supercont1.10	SDRG_04363	982407	987738	None	9042	2026	54479	No_or_no_constitutive_exon
CGTGTTTGCTAGGTGTACGGTTGACATGTCGTCGTTCTGGACGGGCGTAGGT	990978	991076	991126	991074	-1	supercont1.10	SDRG_04365	989562	995723	None	9042	2026	54479	No_or_no_constitutive_exon
GGTACGCGCCATCTTGTGCGAGGCCGGCACGATCTGATCCTGGGACGTAGGT	1000143	1002003	1002053	1002001	-1	supercont1.10	SDRG_04367	999471	1002281	None	9042	2026	54479	No_or_no_constitutive_exon
GTCAACGTACGTCCATTCGGTCGACTCTGCGCTCACGGAGAGGGTTGTAGCC	1050565	1050671	1050515	1050567	1	supercont1.10	SDRG_04389	1049471	1052919	None	9042	2026	54479	No_or_no_constitutive_exon
CCCATCGAGGTACGAGGCGCTACGCATTCCATCGCTCATGCGAAGGGTAGGG	60334	60588	60638	60586	-1	supercont1.11	SDRG_04406	60334	61074	None	9042	2026	54479	No_or_no_constitutive_exon
GTGGAGCGGCCATATCGTACTGGCAGTTGACGATGGCATCATGGGTGTAGGT	177977	178244	178294	178242	-1	supercont1.11	SDRG_04431	174506	178894	None	9042	2026	54479	No_or_no_constitutive_exon
ACGGTACGTCCGCCTATGTGTGGTTTCATTCGACAAGCTAAGGGTGCTAGGC	181021	181304	180971	181023	1	supercont1.11	SDRG_04433	180554	181304	None	9042	2026	54479	No_or_no_constitutive_exon
CGTAGCCTCGTCGATCGATTTCTCGATCCAGCGAATTGTCATGGGTGTAGGC	187504	187649	187454	187506	1	supercont1.11	SDRG_04436	187009	188852	None	9042	2026	54479	No_or_no_constitutive_exon
CACGGTAGTGTGCCTTTGAGGTTGGCCAATTGAGATTGCTTGGGCGGCAGCG	234452	234561	234402	234454	1	supercont1.11	SDRG_04466	233254	234561	None	9042	2026	54479	No_or_no_constitutive_exon
CAACAATGTACGTTCATTCTAGAATGCAGCGTCTTCATGGCGGGTGGTAGAA	235589	235691	235539	235591	1	supercont1.11	SDRG_04467	234849	239653	None	9042	2026	54479	No_or_no_constitutive_exon
CGCCGCCGGTACAGTACGACCACGTCTCCCGACACTCTATTGGTGGGTAGGA	237461	237548	237411	237463	1	supercont1.11	SDRG_04467	234849	239653	None	9042	2026	54479	No_or_no_constitutive_exon
GGCGTACGTTCATTCTCTGATCCTTGCCCCATCCTCACGCACGGGACTAGGT	318068	318175	318018	318070	1	supercont1.11	SDRG_04493	317750	319018	None	9042	2026	54479	No_or_no_constitutive_exon
CTCGACCGTACGACGCCATTCGCATGTGCAGGCGTCATGATGGGATGCAGGA	318524	318635	318474	318526	1	supercont1.11	SDRG_04493	317750	319018	None	9042	2026	54479	No_or_no_constitutive_exon
GAAGTACGTCCTTGGCATCCTCGATGGGTTGGCGTCTCATGTGGGCGTAGGA	335060	335159	335209	335157	-1	supercont1.11	SDRG_04503	332930	335221	None	9042	2026	54479	No_or_no_constitutive_exon
TAGACCTTTGTCCTCTTGAAGCATGAGGCTCATGATGAGCGGGTGGCTAGGA	333158	333455	333505	333453	-1	supercont1.11	SDRG_04503	332930	335221	None	9042	2026	54479	No_or_no_constitutive_exon
GATTATTCTCCATTTTGCAAGAGTTTGGAGAATGGTATGGGTGGCGGTAGAC	391277	391588	391638	391586	-1	supercont1.11	SDRG_04517	388240	391953	None	9042	2026	54479	No_or_no_constitutive_exon
GCTGCAGGTATATCCAACGCAGTTTGATCTAGTGGCTATGATGGGGTTAGGG	605715	605896	605946	605894	-1	supercont1.11	SDRG_04564	605172	607222	None	9042	2026	54479	No_or_no_constitutive_exon
CCGCAGGTAACGTCACATATCTGTGTCCGGAATTGACATGCAGGGTGTAGAC	619014	619251	619301	619249	-1	supercont1.11	SDRG_04571	619014	619882	None	9042	2026	54479	No_or_no_constitutive_exon
CGCTGGTGCGCTCTAAGATCGTATTTGGTGTCTTATTGGGCGGCGAGTAGAA	644430	644663	644713	644661	-1	supercont1.11	SDRG_04583	644430	644975	None	9042	2026	54479	No_or_no_constitutive_exon
TATGAACCATCTTGCTGCTTGATTCTGCAATGTACGATATGCATGGGTAGGC	767093	767349	767399	767347	-1	supercont1.11	SDRG_04609	766269	767708	None	9042	2026	54479	No_or_no_constitutive_exon
GTCCCGTAGACGCTGTCTGCCTTTAGAGTTGGACTTGACGCGAGGGGTAGGG	786136	786236	786286	786234	-1	supercont1.11	SDRG_04622	784822	787636	None	9042	2026	54479	Yes
CGTACGATGCTGTCCTGCACGGTACTGCATCATCGACGACGTGGGTGTAGGA	803188	803287	803337	803285	-1	supercont1.11	SDRG_04628	800297	803610	None	9042	2026	54479	No_or_no_constitutive_exon
ACTCGCTCTGCTGTAGGTGATGGAGCTCATGCGTTGATTGATGGGGCTAGGG	800297	800705	800755	800703	-1	supercont1.11	SDRG_04628	800297	803610	None	9042	2026	54479	No_or_no_constitutive_exon
CAAACAATGGTACGCACTTGCATTGACAAAGTGCTCAAGACGACGGGTAGGA	857085	857525	857575	857523	-1	supercont1.11	SDRG_04663	857085	858463	None	9042	2026	54479	No_or_no_constitutive_exon
GGTTCTGTCTTACTGTAATCGGTCGAGTTGCTAACGGCTCGTGGGCGTAGAC	903042	903146	902992	903044	1	supercont1.11	SDRG_04673	900581	903622	None	9042	2026	54479	No_or_no_constitutive_exon
TGTAGCACCGCGAACATGCTACGACGAGGCTCATGCGCGACGGGACGTAGAC	905628	905753	905578	905630	1	supercont1.11	SDRG_04675	905021	905958	None	9042	2026	54479	No_or_no_constitutive_exon
TACGCACAGCTAGCGCCCGCCTTCCACGCCCTCTTGAAGCGCTGGGGAAGAA	914195	914867	914917	914865	-1	supercont1.11	SDRG_04678	913701	915651	None	9042	2026	54479	No_or_no_constitutive_exon
ACCTATGGCCGGCTCATTGTGCAATTACATGCACATACGCGGGTGGCCAGCT	920057	920511	920561	920509	-1	supercont1.11	SDRG_04679	918599	920973	None	9042	2026	54479	No_or_no_constitutive_exon
GCCTGTACGACGTCCCCTCGTAGCATACCAAGGCTCATGGGTGGACGTAGCT	936621	936779	936571	936623	1	supercont1.11	SDRG_04687	936068	938147	None	9042	2026	54479	Yes
GCGCACCGGTATGTGACCAAATCCGAGCACCAAGTCTTGACAGGGCGTAGAT	12727	12800	12677	12729	1	supercont1.12	SDRG_04709	11908	15022	None	9042	2026	54479	No_or_no_constitutive_exon
CGACGAGGTACGACCTAGGTTGCCATCGCCAGCTCACGGAGGGGACGTAGGT	67052	67427	67477	67425	-1	supercont1.12	SDRG_04729	67052	68996	None	9042	2026	54479	No_or_no_constitutive_exon
CTACATGGTACATGACAATATGTAGGGTGAGGGTTGACGCAGGGGACTAGGG	101714	101909	101664	101716	1	supercont1.12	SDRG_04740	100057	102452	None	9042	2026	54479	No_or_no_constitutive_exon
ACGTGCAGGTACTTCGAGGCGGTGTCTGACATGTTCTTGATGGGGCACAGAG	192808	192897	192758	192810	1	supercont1.12	SDRG_04764	192417	194045	None	9042	2026	54479	No_or_no_constitutive_exon
CACGGTATGCACATGCATGCCTGCGCAAGTGCTCATGGGGGACGGTGTAGGT	199291	199435	199485	199433	-1	supercont1.12	SDRG_04767	199291	200108	None	9042	2026	54479	No_or_no_constitutive_exon
AAGGTACCGCGTGGGAAGCGTGTACGGGCGGTGCTGATACGTAGGGGTAGGT	267023	267176	266973	267025	1	supercont1.12	SDRG_04793	264988	268524	None	9042	2026	54479	No_or_no_constitutive_exon
ACCTCTTCTATGGACCACTGTTGCTTCATCTCGTGTCTCTGGGCGTATAGAT	274118	274289	274068	274120	1	supercont1.12	SDRG_04797	272706	274289	None	9042	2026	54479	No_or_no_constitutive_exon
CGCACCCTTGTGCTACCTGGCGCTTCATTTGGTCTCATGGGGTGGCGTAGCC	444320	444358	444270	444322	1	supercont1.12	SDRG_04838	444092	445134	None	9042	2026	54479	No_or_no_constitutive_exon
GGTCGAGGTAGCTGCTTGCTCTGCACGTTTCATGTCTCAACGAGGGGTAGGT	451079	451241	451291	451239	-1	supercont1.12	SDRG_04842	450308	452479	None	9042	2026	54479	No_or_no_constitutive_exon
CCGGTATTTTCGTGGTATTTCGACATGCAATTCGAGATTTATGGGGCTAGGG	479621	479903	479571	479623	1	supercont1.12	SDRG_04855	477439	482650	None	9042	2026	54479	No_or_no_constitutive_exon
CGAAATGTGAGCACTATTGTCTCATAGTTTCTGGAATTGATGGGGATTAGGG	484696	484858	484646	484698	1	supercont1.12	SDRG_04856	483132	486659	None	9042	2026	54479	Yes
ACAAGGTCCGTTGTCCCCACGACATGTGCGTCTTTGAAACGCGGGGTTAGGG	487668	487702	487752	487700	-1	supercont1.12	SDRG_04857	486674	490182	None	9042	2026	54479	No_or_no_constitutive_exon
CCAGGTCGAATCTTTGGCGAGTGCTCGGGTCTGATGTCGTGTGGGAGTAGCT	524396	524605	524346	524398	1	supercont1.12	SDRG_04864	521672	526128	None	9042	2026	54479	No_or_no_constitutive_exon
GGCCGGTGCGTCACCACTGTGTCGACACCTCTGATTGGATGGGGGCGTAGGG	525232	525390	525182	525234	1	supercont1.12	SDRG_04864	521672	526128	None	9042	2026	54479	No_or_no_constitutive_exon
TTTATTTCTCTTTCTCTGCCCCGAGAGAGGAAACGACGACATGTGGGTAGCG	535838	536030	535788	535840	1	supercont1.12	SDRG_04868	533662	536940	None	9042	2026	54479	No_or_no_constitutive_exon
CTTGTACGCGTATCCATTGTCGCGCCCACAAGACATAATGGGCGATGTAGGC	539111	539751	539061	539113	1	supercont1.12	SDRG_04870	538271	540391	None	9042	2026	54479	No_or_no_constitutive_exon
GGCCAGGTAGACTCGGTCTTCGCCATGCAGCGACTCGAACGGCGGGTTAGGG	547707	547962	548012	547960	-1	supercont1.12	SDRG_04874	547247	556689	None	9042	2026	54479	No_or_no_constitutive_exon
GTACGCAATGCGGATGTGGCTCTGGCATCATGCGGCGGGCATGGGCGTAGGC	570367	570424	570474	570422	-1	supercont1.12	SDRG_04881	570367	571538	None	9042	2026	54479	No_or_no_constitutive_exon
ACGGTCATCCGCTTCTTCCCACTTGACGAGTTCAACCTGCATGGGTGCAGGG	573016	573073	573123	573071	-1	supercont1.12	SDRG_04883	572340	573519	None	9042	2026	54479	No_or_no_constitutive_exon
GTACAATGCAATGTGTTGCTGTAAACCAAGGATTTGATGGCTGGGAATAGAC	628849	629012	629062	629010	-1	supercont1.12	SDRG_04905	627774	630602	None	9042	2026	54479	No_or_no_constitutive_exon
GTCGCGGGTGCGTGTTGCTTCTTTGCGTCGCCTTAGCCGCGGGCGCATAGGC	638624	638756	638574	638626	1	supercont1.12	SDRG_04910	637371	639236	None	9042	2026	54479	No_or_no_constitutive_exon
GAGCTTGGTGCGCTCAAAAGATCGAAATTGAGACTGACGCATGGGATTAGGC	638799	639076	638749	638801	1	supercont1.12	SDRG_04910	637371	639236	None	9042	2026	54479	No_or_no_constitutive_exon
TGTACGCTCCTTGCCTCGTCGATGCAGTGCTCATGTGCGGGGGTGCGTAGGT	641067	641353	641017	641069	1	supercont1.12	SDRG_04911	640034	642064	None	9042	2026	54479	No_or_no_constitutive_exon
TTTACGTAGTATCAACTTGATACAAAGTGTCGAATGACGCGCGGGTGTAGGC	647521	647689	647739	647687	-1	supercont1.12	SDRG_04914	647334	649400	None	9042	2026	54479	No_or_no_constitutive_exon
TACGTCATCTCTCGTCTCCTGTACGAGGCAGACGCTCATGGGCGAGATAGCG	813999	814109	814159	814107	-1	supercont1.12	SDRG_04948	813999	815637	None	9042	2026	54479	No_or_no_constitutive_exon
CTGCGTACGTCCAATGCCTTGACCCTTGGGAGATCACAAGGGGATGGTAGCC	819833	819977	819783	819835	1	supercont1.12	SDRG_04950	818683	821128	None	9042	2026	54479	No_or_no_constitutive_exon
GCAGGTGATCGGCTACGGACGCGTTCGGCTAAAACGTCGAACGGGGTTAGGG	820583	820824	820533	820585	1	supercont1.12	SDRG_04950	818683	821128	None	9042	2026	54479	No_or_no_constitutive_exon
GAGACGGGTACGCGGTTGGCATTGCGACATTGTGGGTCATCGAGGGTTAGGG	826669	827007	826619	826671	1	supercont1.12	SDRG_04952	823004	827871	None	9042	2026	54479	No_or_no_constitutive_exon
TGTACGTCACACACAACATGACGATATTGTGTGTTGATGATAGGGTGTAGGC	835536	835590	835640	835588	-1	supercont1.12	SDRG_04956	834707	837265	None	9042	2026	54479	No_or_no_constitutive_exon
GCACCCGGTCCTTCCATCATGCTGGTACGGTCGTCTTATGGGAGGGATAGAG	851697	851969	851647	851699	1	supercont1.12	SDRG_04962	850938	852441	None	9042	2026	54479	No_or_no_constitutive_exon
GGTGGCCTCGTCGCCATGCGTCGGTCATGCGCTCATGCACGGGTGCGTAGGC	902138	902220	902088	902140	1	supercont1.12	SDRG_04975	901994	903655	None	9042	2026	54479	No_or_no_constitutive_exon
TCTCTGAAGTCGTCGAGTAGTGTTCTGGACGGTGTCTCATGGGACTGTAGAT	168651	168814	168601	168653	1	supercont1.13	SDRG_05003	165697	169256	None	9042	2026	54479	No_or_no_constitutive_exon
TACACGGCTATCGCCATATGCATCGTCCGTCTCTCATGCGTCAAGGGTAGAA	200576	200624	200674	200622	-1	supercont1.13	SDRG_05008	197288	200980	None	9042	2026	54479	No_or_no_constitutive_exon
GGGACTCGTACGACACTCTTCTTGTGATCGATTCTGAGACTGGGGTGTAGGT	208642	209151	208592	208644	1	supercont1.13	SDRG_05010	206000	209151	None	9042	2026	54479	No_or_no_constitutive_exon
AGGTGTGCTCTTCCATCCCAAAAAAAGGCTACTATTAAAGATGGGACTAGAT	232994	233869	232944	232996	1	supercont1.13	SDRG_05019	230446	233869	None	9042	2026	54479	No_or_no_constitutive_exon
GAAAAAGTAGACTATATTACATCGACATTATTGAACTATCGCATGGGTAGGA	253437	253729	253779	253727	-1	supercont1.13	SDRG_05030	253019	255924	None	9042	2026	54479	No_or_no_constitutive_exon
ACCAGGTGCGCACCAAGTGTCGGGTACTCCGTCTCACGGGGAGGAAGTAGCT	267076	267337	267026	267078	1	supercont1.13	SDRG_05036	265470	269954	None	9042	2026	54479	No_or_no_constitutive_exon
CGTGCGTTGTTGATACATAGTTGATACATTTGTCTCATTGGGAGATGTAGGG	284825	284993	284775	284827	1	supercont1.13	SDRG_05043	279112	287279	None	9042	2026	54479	No_or_no_constitutive_exon
ATGTCTCCTACTGTTCCAAGAACACAGTTCTTATAGCTATGTGGGTGTAGCT	309835	310817	309785	309837	1	supercont1.13	SDRG_05055	307953	311578	None	9042	2026	54479	No_or_no_constitutive_exon
CTCGTATCGTAGATTTGTGCATATGTGCAAGTCGAGATTCGGGGTTGTAGGT	313982	314155	314205	314153	-1	supercont1.13	SDRG_05057	313608	315467	None	9042	2026	54479	No_or_no_constitutive_exon
AAACTGGTCTGTCGTTGTATCTCTCCATAACGTTGCTAACGCGTGGGTAGCT	319750	319858	319908	319856	-1	supercont1.13	SDRG_05059	317990	321056	None	9042	2026	54479	No_or_no_constitutive_exon
CAGTCGGTACCCCGCATCCTATCTCCAGCACACTATTCACGTGTGGGCAGAC	386318	386519	386569	386517	-1	supercont1.13	SDRG_05083	385961	389302	None	9042	2026	54479	No_or_no_constitutive_exon
AAAAGGTAAACTCGATCGAGAAACGCATGTGATGAAGCATGGGTGCGTAGAG	450832	451126	450782	450834	1	supercont1.13	SDRG_05112	448639	451126	None	9042	2026	54479	No_or_no_constitutive_exon
GGTACTACTTGCCTCTTCTTCAAAGGATGGATGGGATATGGGAGATGTAGTG	462478	462564	462614	462562	-1	supercont1.13	SDRG_05117	461279	463981	None	9042	2026	54479	No_or_no_constitutive_exon
CTCGGTAACCCGTGGCCTTTTCGACTAAAATGTTGATGACATTGGGGTAGTT	496039	496114	496164	496112	-1	supercont1.13	SDRG_05132	495496	496169	None	9042	2026	54479	No_or_no_constitutive_exon
CGGCATTTGGTCGCGACGGCGGACTTGCGACCACGCTCTTGTGGGCCGAGCA	504754	505303	505353	505301	-1	supercont1.13	SDRG_05137	504754	507182	None	9042	2026	54479	No_or_no_constitutive_exon
CGTCATCACGACACACCTTGCCTGCGAATGCTGATGCTCAATGGGCGTAGGG	522693	522747	522797	522745	-1	supercont1.13	SDRG_05142	522693	524079	None	9042	2026	54479	No_or_no_constitutive_exon
GGTCCGACTATAATCGTATGTGTCTCTGACGTGAACTCACACATGGGTAGGT	567908	568031	568081	568029	-1	supercont1.13	SDRG_05161	566912	570024	None	9042	2026	54479	No_or_no_constitutive_exon
CCAGGTATGCTCGATACATTGAAACGAAACCAGTTCCATGGACGGGGTAGGG	599745	599840	599890	599838	-1	supercont1.13	SDRG_05170	593564	601420	None	9042	2026	54479	Yes
CGTACACGCCCGCGATCGTGACAAGGTCTCATTTTGCTGGTGGGGCGTAGAG	598727	598762	598812	598760	-1	supercont1.13	SDRG_05170	593564	601420	None	9042	2026	54479	Yes
TTCGGTAATAGACGTTGCTGTACTCTGGCCCGTGATCATAGGAGGGTTAGGT	594036	594100	594150	594098	-1	supercont1.13	SDRG_05170	593564	601420	None	9042	2026	54479	Yes
GTTGACGATCGCCAGTGCATCATCACGCATCGATCCATGGGTGATGGTAGAT	625546	625711	625496	625548	1	supercont1.13	SDRG_05182	624634	626109	None	9042	2026	54479	No_or_no_constitutive_exon
GTCTACAAGGTTGGTCCGTCTCGGAGTCTTTTGTCAAAGGGAAATGGTAGCT	642797	642950	642747	642799	1	supercont1.13	SDRG_05193	639794	643288	None	9042	2026	54479	No_or_no_constitutive_exon
ACGTCCAGTGACGCTCTACGCTCGTATGCTATGGCTTATGACATGGGTAGCG	649433	649753	649383	649435	1	supercont1.13	SDRG_05197	649257	650667	None	9042	2026	54479	No_or_no_constitutive_exon
GACATTTCGTAGTCTTTTCTATCTATATATGGAGGGTGATTGGGGTGTAGGT	650282	650328	650232	650284	1	supercont1.13	SDRG_05197	649257	650667	None	9042	2026	54479	No_or_no_constitutive_exon
AAATTTTGAAACATTGGGCAAATTCGGAAAAATAATGGGAAAATACGTAGAA	714715	714799	714849	714797	-1	supercont1.13	SDRG_05219	713672	716921	None	9042	2026	54479	Yes
AAAATGAAATGTCTCTATGGGTTTGTGTATATCTATCCATGCGAGGGTAGGG	714412	714523	714573	714521	-1	supercont1.13	SDRG_05219	713672	716921	None	9042	2026	54479	Yes
CCTTTTGTATCAAGTGGAGAGTGTTGATACATGGAGGCTAGGGACATAAGCG	713672	714011	714061	714009	-1	supercont1.13	SDRG_05219	713672	716921	None	9042	2026	54479	No_or_no_constitutive_exon
AAGGTAGGATGCGTACACCGAACCTCGTCTCTGATCGCGTTGCGGGGTAGGG	718909	719474	718859	718911	1	supercont1.13	SDRG_05220	717695	719474	None	9042	2026	54479	No_or_no_constitutive_exon
GTACCAACTTTGCTCCTTTTTGTTCATTTTGAAACTCTGGGGAATGCTAGTA	728431	728560	728381	728433	1	supercont1.13	SDRG_05223	726934	729578	None	9042	2026	54479	No_or_no_constitutive_exon
GGGCCAAGGTGCGATCGGGATCGACGTGGAATAGGGTTCCATGGGGTTAGGG	730224	730380	730430	730378	-1	supercont1.13	SDRG_05224	729568	730682	None	9042	2026	54479	No_or_no_constitutive_exon
GCTCGAGGTACGAGGTCGCTGAATGCACGCAACCTGCAATGGGACGGTAGCA	731315	731621	731265	731317	1	supercont1.13	SDRG_05225	730759	731621	None	9042	2026	54479	Yes
AAGGGTACGTGATCATCGTCAAAGTCGTGACTCCGAGGCATGGGGTGTAGGC	745308	745890	745258	745310	1	supercont1.13	SDRG_05230	744483	746421	None	9042	2026	54479	No_or_no_constitutive_exon
CTGCGCGGTATGTCATTGCAAGTTGAAAATCGAAGTGCCTATGGGTGTAGAC	760626	761488	760576	760628	1	supercont1.13	SDRG_05237	758926	765099	None	9042	2026	54479	No_or_no_constitutive_exon
TTGTACAATGTCATTGGCCTCGCACCAAGATCGTCATTGTTGGGTGGTAGGG	799682	799856	799906	799854	-1	supercont1.13	SDRG_05240	798418	800426	None	9042	2026	54479	No_or_no_constitutive_exon
AAAACTCGTGTCTGGCGCCTGACGATCGACGGACTATGCGCCGAGGGGAGCG	806261	806309	806359	806307	-1	supercont1.13	SDRG_05243	806261	811442	None	9042	2026	54479	No_or_no_constitutive_exon
TCCGCAGCTGGTACGCTCATTTGGCTACGAAATACCTACTAGAGGGGTAGAT	817519	817747	817797	817745	-1	supercont1.13	SDRG_05246	817307	819843	None	9042	2026	54479	No_or_no_constitutive_exon
GGTACACTGTCTTAGGCACGAAAATCATGATCCGCAATGGACGCGGGTAGGT	874405	874522	874355	874407	1	supercont1.13	SDRG_05258	873936	875225	None	9042	2026	54479	No_or_no_constitutive_exon
CATTGGTACGCTCTTGTCTTGATAGATTTATACGAGTTTGGGAAATGTAGGG	9990	10346	9940	9992	1	supercont1.15	SDRG_05598	8310	12564	None	9042	2026	54479	No_or_no_constitutive_exon
GGTACGTGTCGTTTGTGATTCAGTTTTGTGTGCTAAGGACGCGGGCGTAGCG	12138	12564	12088	12140	1	supercont1.15	SDRG_05598	8310	12564	None	9042	2026	54479	No_or_no_constitutive_exon
CCAAAGAGGTACATGGGCTCTAGTATCGATAAGTACTAAGGGGCGACTAGAT	43619	43727	43569	43621	1	supercont1.15	SDRG_05601	39507	43727	None	9042	2026	54479	No_or_no_constitutive_exon
GGAGCAGGTACTACTTTGCCTTTATGAGTGTACTAAGATGGGATGCGTAGTG	93282	93502	93552	93500	-1	supercont1.15	SDRG_05617	92937	94395	None	9042	2026	54479	No_or_no_constitutive_exon
CAACGGTTGTCGATCGATCTGCCTCTATTAACTAACTGCCTGGGACGTAGAG	187536	187731	187781	187729	-1	supercont1.15	SDRG_05647	185532	189302	None	9042	2026	54479	No_or_no_constitutive_exon
ACAGTGCCTCTGTGGCTAGCCTAGTGCTCAATGTGTGGTGGGGTGCGTAGGC	193162	193411	193461	193409	-1	supercont1.15	SDRG_05652	192704	194695	None	9042	2026	54479	No_or_no_constitutive_exon
GCGAGCCGCACGTGCACACGAACTCATGTGGTTTTGGATGGGACGCGTAGAA	197949	198121	197899	197951	1	supercont1.15	SDRG_05653	195173	200259	None	9042	2026	54479	No_or_no_constitutive_exon
GGTGCATGACCTTGCGTGTCGAGAAATCTAACGACGTATCGGGGGTATAGGC	206220	206317	206367	206315	-1	supercont1.15	SDRG_05656	205712	207255	None	9042	2026	54479	No_or_no_constitutive_exon
GTACGCTAGCGAGGTTGACGACGCATTGAGACAGGATCACGATGGGACAGAC	210581	210675	210725	210673	-1	supercont1.15	SDRG_05658	210093	211551	None	9042	2026	54479	No_or_no_constitutive_exon
CCAGGTACTTGCACATCCGACGCATGAGATCCATCAACAAGGGTGCGTAGGC	257005	257402	256955	257007	1	supercont1.15	SDRG_05664	256546	258353	None	9042	2026	54479	No_or_no_constitutive_exon
AACGCACGAGGTATGTCACAGCCAAGGAGTGGACTGCGGATGGGCGGTAGGT	264796	264921	264746	264798	1	supercont1.15	SDRG_05665	258462	267616	None	9042	2026	54479	No_or_no_constitutive_exon
TTGGTTGCTTGGTCGATTCTCTCATTTCTTATTTTCGTTTGGGAGCGCAGGA	271018	271365	271415	271363	-1	supercont1.15	SDRG_05668	271018	273205	None	9042	2026	54479	No_or_no_constitutive_exon
CGTACGTGTCCTCATCACTTTGGTGCTTTCGCTGTAACGGAGGGATGTAGGC	301676	301813	301626	301678	1	supercont1.15	SDRG_05670	298580	302959	None	9042	2026	54479	No_or_no_constitutive_exon
CTTGAGGTACAAGACTCTCAAAAGCAGCATGCATTGAAGGCGGTGGGTAGCT	303280	303463	303513	303461	-1	supercont1.15	SDRG_05671	302896	304636	None	9042	2026	54479	No_or_no_constitutive_exon
GACGGTACGTCTGCGACGTCGTCGGCCTTCTCTCAGGGTGATACGGGTAGCG	302896	303120	303170	303118	-1	supercont1.15	SDRG_05671	302896	304636	None	9042	2026	54479	No_or_no_constitutive_exon
GCACGGTACGACTCTTGGTTTTCGTTAATTAGTCGACGGGTTGGGGGTAGGC	309826	310027	310077	310025	-1	supercont1.15	SDRG_05673	309687	313385	None	9042	2026	54479	No_or_no_constitutive_exon
AAACACTCCGACGCTTATATTTGATGTCTAATATACGGAAATGGGTGTAGGC	335895	335940	335845	335897	1	supercont1.15	SDRG_05681	335149	337034	None	9042	2026	54479	No_or_no_constitutive_exon
AAGGTACTGGCCTCCAAGTTGTTGTACAAAACTGCACTAAAGCGGGGTAGAC	339042	339143	339193	339141	-1	supercont1.15	SDRG_05682	337001	344623	None	9042	2026	54479	No_or_no_constitutive_exon
TACACAAATTCTTTGTGATAACGGAATTTCTCATCAAAAGAGGGACGTAGGC	350201	350695	350151	350203	1	supercont1.15	SDRG_05683	346769	352949	None	9042	2026	54479	No_or_no_constitutive_exon
CGGTTCGACTAGCGTCGCGTGGATTCGACTAACTAAACGGTGGGACGTAGAA	432281	432563	432231	432283	1	supercont1.15	SDRG_05694	432043	435307	None	9042	2026	54479	No_or_no_constitutive_exon
GTACGATTTGAATTTGTTTCAAGTTGATAGACTGATACAAACATGGGTAGGA	435096	435307	435046	435098	1	supercont1.15	SDRG_05694	432043	435307	None	9042	2026	54479	No_or_no_constitutive_exon
CGTGCGAATAATTCGTGTCTAGTGTTTTGGCTCATGGAACGTGGGGGTAGGT	437602	437739	437789	437737	-1	supercont1.15	SDRG_05695	435275	438857	None	9042	2026	54479	No_or_no_constitutive_exon
ACCTCAACGTAGTCCGCTTCCTCGTCGAGCTTGGCATTCAGGGCGCGTAGAC	469040	470135	468990	469042	1	supercont1.15	SDRG_05711	467889	470135	None	9042	2026	54479	No_or_no_constitutive_exon
GTAGACTCGACACAACTGCAATATTCTGGGCTGATGTTCGATGGGCGTAGAA	494165	494533	494115	494167	1	supercont1.15	SDRG_05722	493297	496061	None	9042	2026	54479	No_or_no_constitutive_exon
GGTTTGTGTTGCTTCGACGGTTCCGTGACGTCTCACGATGACGTGGGTAGCT	495581	495680	495531	495583	1	supercont1.15	SDRG_05722	493297	496061	None	9042	2026	54479	No_or_no_constitutive_exon
AGGTACGTTGCCTCTAGACACAGTGTTGGGATTCATGCGGGTGGTGGTAGGC	495870	496061	495820	495872	1	supercont1.15	SDRG_05722	493297	496061	None	9042	2026	54479	No_or_no_constitutive_exon
CCGTACCATTCTTTTGTATCGAGTACCTGTCTCATAGTCGATGGGATTAGGT	500715	500895	500945	500893	-1	supercont1.15	SDRG_05724	499962	502379	None	9042	2026	54479	No_or_no_constitutive_exon
CGTAGACCTGCTCAGTTGATACTCTTTCTTGTATCAAGTTGGCGGGGTAGGT	528274	528573	528623	528571	-1	supercont1.15	SDRG_05733	524494	529723	None	9042	2026	54479	No_or_no_constitutive_exon
TCGCCAGGTATTTGATGGCTGGTTGACGCTACCTGCATCGAAGGGTGTAGGC	525738	525808	525858	525806	-1	supercont1.15	SDRG_05733	524494	529723	None	9042	2026	54479	No_or_no_constitutive_exon
GTCAACCAAGTATACTCTTCCCAAGACGAACGCAATATGACTGGGAGTAGGC	525035	525137	525187	525135	-1	supercont1.15	SDRG_05733	524494	529723	None	9042	2026	54479	No_or_no_constitutive_exon
GCGGCTTGGTCGTTGCAGCGACTGATGTTGGGTGCACGATATGGGTGTAGCC	594388	594832	594338	594390	1	supercont1.15	SDRG_05762	590750	594832	None	9042	2026	54479	Yes
AAGGTACCTCGTTTCTCGTGGCCGTAGCACCCGCTGACCGGAGGGCGTAGGC	612053	612283	612333	612281	-1	supercont1.15	SDRG_05770	612053	613355	None	9042	2026	54479	No_or_no_constitutive_exon
CCAGGTATGTCCATGCTGTGCGTGGGTCGGCGTCGGCAGCTGGGAGGTAGGA	623411	623484	623534	623482	-1	supercont1.15	SDRG_05776	622128	624866	None	9042	2026	54479	Yes
GTACGTGCTACTTCCTGCCTGCTGGTTCCATACCGAAATTACATGGGTAGCC	673843	674788	674838	674786	-1	supercont1.15	SDRG_05793	673340	676726	None	9042	2026	54479	No_or_no_constitutive_exon
GAATTCACAGGTTCGTGCACATGCCCTTCGGTTGGTTTCATGCGGGGTAGGG	760088	760226	760038	760090	1	supercont1.15	SDRG_05830	758501	763330	None	9042	2026	54479	No_or_no_constitutive_exon
CGGTACCTTCTGTTGACGAGGATCAGGGTTGTCTGAGGTTGGGGTTGTAGGT	827147	827412	827097	827149	1	supercont1.15	SDRG_05842	825005	827412	None	9042	2026	54479	No_or_no_constitutive_exon
CATCTCGTAGGTCTACATGTCAGGCCTCTTGCTCATGTACGGGCACGTAGGG	840183	840254	840133	840185	1	supercont1.15	SDRG_05848	839876	840728	None	9042	2026	54479	No_or_no_constitutive_exon
CCCGCGAGTACGTTGTTTATGTGAAAAGGTGTTTGTAATCGGGGGACTAGGC	22653	22966	22603	22655	1	supercont1.14	SDRG_05269	21019	22966	None	9042	2026	54479	No_or_no_constitutive_exon
AACGCTGGTACGCTTCCCCTCTCCACCCACAGAAGTTATCGCGGGTGTAGCG	26153	26359	26409	26357	-1	supercont1.14	SDRG_05271	25045	27810	None	9042	2026	54479	No_or_no_constitutive_exon
CGTGCGAACTAACATTATGGACAAATCTGTGTACTTATTGTGTGGGGCAGGT	33610	33840	33890	33838	-1	supercont1.14	SDRG_05276	33222	36735	None	9042	2026	54479	No_or_no_constitutive_exon
CGCCGAGGTATCTCTCTACTAGATCGTAGCGACTAAGTTGGGCGGTGTAGGA	50987	51134	50937	50989	1	supercont1.14	SDRG_05285	49604	52043	None	9042	2026	54479	No_or_no_constitutive_exon
CCAAGGTACGCCTCCCATCGCCCGCAACATGGTCTCACGAGAGGGATTAGGG	69912	70014	69862	69914	1	supercont1.14	SDRG_05294	68780	70014	None	9042	2026	54479	No_or_no_constitutive_exon
TTGGTAGGGAAGCATCGGCAGTCATCGCGTCAACTCATGGCGAAGGGTAGGT	98557	99148	98507	98559	1	supercont1.14	SDRG_05306	98001	99148	None	9042	2026	54479	No_or_no_constitutive_exon
AAGTCCAAACATGCCAGCGATTTACCTGAAATGACGGGTTGAAATGGTAGGA	137947	138124	138174	138122	-1	supercont1.14	SDRG_05319	137182	139839	None	9042	2026	54479	No_or_no_constitutive_exon
TTCGAGGTAGTCCATGCATGGCAGGCCGATGGATGCTCACGAGGGCGTAGAT	150436	151079	151129	151077	-1	supercont1.14	SDRG_05324	150136	151180	None	9042	2026	54479	No_or_no_constitutive_exon
GTCGACGTACGTTCTCGTCACTGCCGAGCTGTACGCAGGGCGAACGATAGGT	182878	183056	183106	183054	-1	supercont1.14	SDRG_05330	180500	184250	None	9042	2026	54479	No_or_no_constitutive_exon
CACCAAATGGTACGTTCACATGCATTGACCATTCGCTGATGGGGCTGTAGGA	185270	186185	185220	185272	1	supercont1.14	SDRG_05331	184462	188304	None	9042	2026	54479	No_or_no_constitutive_exon
TTTGTGCGGGTACTCTTCTTGTTTCTAGAGTACACTCGAAGTGGGCGTAGAT	285734	285876	285684	285736	1	supercont1.14	SDRG_05381	285272	286540	None	9042	2026	54479	Yes
TCGGTACAATCCTCACACATGACTGTGGAAGTCACGCTGGTGTGGGGTAGGC	294335	294526	294285	294337	1	supercont1.14	SDRG_05386	292350	295965	None	9042	2026	54479	No_or_no_constitutive_exon
CTTGGTTGGTTACGCTAGCCAAATGGAGGATATGACGTATGCGGGTGTAGAT	295445	295623	295395	295447	1	supercont1.14	SDRG_05386	292350	295965	None	9042	2026	54479	No_or_no_constitutive_exon
GAGGTACACCGACTGTGGTGCTCGACGCTGGATGTATCTTGGGCGGCTAGTC	333761	333840	333890	333838	-1	supercont1.14	SDRG_05403	332222	334296	None	9042	2026	54479	No_or_no_constitutive_exon
CGCCGTCGTCCTCGAGCTCGCATCGACTCATATGATCACCATGGGAATAGAA	338680	338889	338630	338682	1	supercont1.14	SDRG_05406	337798	339872	None	9042	2026	54479	No_or_no_constitutive_exon
TCGGTAGGTAGACGATGGCATGAACGTCTAGGGCTCAAGAGAATGGGTAGCG	343180	343902	343952	343900	-1	supercont1.14	SDRG_05407	339860	344043	None	9042	2026	54479	No_or_no_constitutive_exon
AGGCTACGTCCGTGCTCAGTATAGTCTGCTGATACAGGACGGCGGGTTAGGT	361856	362128	361806	361858	1	supercont1.14	SDRG_05417	358032	362128	None	9042	2026	54479	No_or_no_constitutive_exon
TACATCCCATGACGGCCTCGCGGGATGCATGAGCTCTTCCATGGGCGTAGCC	388436	388468	388518	388466	-1	supercont1.14	SDRG_05419	386855	388604	None	9042	2026	54479	No_or_no_constitutive_exon
AGACAGTATGTTATCCTCTTTTCGAAGCGTTGATGGCGATAGCTGGGTAGCG	387529	387611	387661	387609	-1	supercont1.14	SDRG_05419	386855	388604	None	9042	2026	54479	No_or_no_constitutive_exon
ACGTGGAAGGTATGTCACAGAGACACTATTGTACTGAAGCGAGAGGGTAGTA	456360	456522	456572	456520	-1	supercont1.14	SDRG_05452	456360	457265	None	9042	2026	54479	No_or_no_constitutive_exon
TTGGCCAGGTATGGTCCCCCCTCATTGACGGCTCACAGCAGAATGGGTAGCT	458512	458899	458462	458514	1	supercont1.14	SDRG_05453	457306	460223	None	9042	2026	54479	No_or_no_constitutive_exon
GTGCTTTAGCCTAGCAGTTGCTCTTCGGTCGTCCTAAACCGTGGGCGTAGCG	497719	498605	497669	497721	1	supercont1.14	SDRG_05465	496557	499380	None	9042	2026	54479	No_or_no_constitutive_exon
GTACTTTGCCGTCGCAAACCGCCTTGCGCGACCGTTCATGGGGCGTATAGGC	527703	527791	527841	527789	-1	supercont1.14	SDRG_05480	527352	528290	None	9042	2026	54479	No_or_no_constitutive_exon
ACCTTTGTATCAATGTATCAAGCACCAGTGGACATATGCATGGGCGATAGGA	531490	531672	531440	531492	1	supercont1.14	SDRG_05482	530059	532439	None	9042	2026	54479	No_or_no_constitutive_exon
GTCATGCTCGTCACGATCGTCGTGGGCTGGAATGGCGTGTGCTATGGGAGCA	546577	546658	546527	546579	1	supercont1.14	SDRG_05488	541703	546658	None	9042	2026	54479	No_or_no_constitutive_exon
CTACTCTTGGTCGATGCAACGAGGACAAACTGGCATGTTCATGGGGCTAGGT	595325	595496	595546	595494	-1	supercont1.14	SDRG_05508	593284	597935	None	9042	2026	54479	No_or_no_constitutive_exon
AAAGAAGGTACACGATGGGCTTGCGTCTGCATACGTATGGGATGGTGTAGAC	600994	601082	601132	601080	-1	supercont1.14	SDRG_05511	600471	602109	None	9042	2026	54479	No_or_no_constitutive_exon
ACAATGGTCTGGACGCCTCTCGATGATTGCGGAGGCTAAGGGCAATGTAGAC	609460	609642	609410	609462	1	supercont1.14	SDRG_05515	609167	611248	None	9042	2026	54479	No_or_no_constitutive_exon
CAGTAGTACTGGCAACGGTGGTCCTGTCGCCAAGCATTCTGTGGGCGTAGGC	614085	614189	614239	614187	-1	supercont1.14	SDRG_05517	612823	615741	None	9042	2026	54479	Yes
AAACCGTACGCTCCGTTGTCTCGTGTGTCGACTAACTTGATGGGGCGTAGGA	638812	639123	639173	639121	-1	supercont1.14	SDRG_05527	636444	640221	None	9042	2026	54479	No_or_no_constitutive_exon
GGTACGGCTTCGCTCAGTAAGTAGAAAGACGCGTCACGGGGCGAGCGTAGAA	653556	653622	653672	653620	-1	supercont1.14	SDRG_05535	653277	655046	None	9042	2026	54479	No_or_no_constitutive_exon
TGTATGCGATGTAGACTGCACATTTGTTCTATTACCTCTTGACGGGTTAGGT	671825	672099	672149	672097	-1	supercont1.14	SDRG_05543	671825	673165	None	9042	2026	54479	No_or_no_constitutive_exon
AACCTCCATTGACCTGCTGCATGGACTGGTGTGACCAAGATGGTGGGTAGAT	701794	702142	701744	701796	1	supercont1.14	SDRG_05561	701614	702142	None	9042	2026	54479	No_or_no_constitutive_exon
CGGTACGTGGCGCCAAAGGATTGCGCGAGGTTGCTATATGGGGTACGTAGCT	725806	726078	725756	725808	1	supercont1.14	SDRG_05569	723951	726078	None	9042	2026	54479	No_or_no_constitutive_exon
TTGAGGAGGTACATACGCCGACTTGCACGTGTTGGATCTCATGGGCGCAGTC	743275	743404	743454	743402	-1	supercont1.14	SDRG_05578	742445	743767	None	9042	2026	54479	No_or_no_constitutive_exon
ATGGCGCAGGGCCATGAAGCGAATAGGCGGCTCATGGACATGGTGGGTAGGA	766458	766938	766988	766936	-1	supercont1.14	SDRG_05587	763610	767142	None	9042	2026	54479	No_or_no_constitutive_exon
CGAGGTAGCCGCTTTGAATTGTCGATGGGAAATGAACGTGGGGAATGCAGGT	771435	771519	771385	771437	1	supercont1.14	SDRG_05589	769094	771817	None	9042	2026	54479	No_or_no_constitutive_exon
TGCAGGTACTCAGCGTCGATGGGATGCCGGTAGATGTACCGGGCGCGTAGGT	44543	44835	44885	44833	-1	supercont1.16	SDRG_05866	43778	45735	None	9042	2026	54479	No_or_no_constitutive_exon
TTGCTGTACGACTTGGACCATTGCGATAGTTGAATCATGGCGTGGGGTAGTC	59203	59344	59153	59205	1	supercont1.16	SDRG_05871	57497	60882	None	9042	2026	54479	No_or_no_constitutive_exon
TTAGTTTTCATGTTCGATTTGATTATTTTCGAGCTCATGGACATGGGTAGGT	69241	71991	69191	69243	1	supercont1.16	SDRG_05876	67790	71991	None	9042	2026	54479	No_or_no_constitutive_exon
GTACGCTCGCTCCACGCAAGTATGCATGAAGAGCGCACATGGGATGCTAGTC	72909	73432	72859	72911	1	supercont1.16	SDRG_05877	72410	73432	None	9042	2026	54479	No_or_no_constitutive_exon
GCGTACTGTCGTATCGTACATAGTGTAGATTGTGCTGACGTCGGGGGTAGGC	104253	104366	104203	104255	1	supercont1.16	SDRG_05887	100698	105500	None	9042	2026	54479	No_or_no_constitutive_exon
GTGCGCATGAGCTCGCTCCATGAGTCAGTGGCTAAGGCGATGATGGGTAGGA	157204	157493	157543	157491	-1	supercont1.16	SDRG_05907	154092	157652	None	9042	2026	54479	No_or_no_constitutive_exon
CCAATCACGTAAACCCTTGCGCTGTTGCGAGAGATCAAGGAGGGTCGTAGGT	156035	156285	156335	156283	-1	supercont1.16	SDRG_05907	154092	157652	None	9042	2026	54479	No_or_no_constitutive_exon
CCCAAGGTACGAGCCTCGTGGTGTCGCTGGCCGCTCCAGCGTAGGGCTAGGG	164448	164659	164709	164657	-1	supercont1.16	SDRG_05911	163779	165574	None	9042	2026	54479	No_or_no_constitutive_exon
CCGGTAAACCGCGGGTAGCCTGCGCCATCAGATCTGATAGCGGGGTGTAGCG	189512	189694	189744	189692	-1	supercont1.16	SDRG_05921	186306	191611	None	9042	2026	54479	No_or_no_constitutive_exon
GTAGTCGACCGCTCCAAGTCGAAATCGATGATGACGACCTTTGGGGGTAGGG	189341	189462	189512	189460	-1	supercont1.16	SDRG_05921	186306	191611	None	9042	2026	54479	No_or_no_constitutive_exon
ATCGATCGTATATGGTTGCTTGTTCCTGTTTGACATGGCATGGGACGTAGGC	186306	187204	187254	187202	-1	supercont1.16	SDRG_05921	186306	191611	None	9042	2026	54479	No_or_no_constitutive_exon
CCTCGTACGTACAGCCGTCGAACATTTTGGCTAGGGCTCACGGGATGTAGAA	200259	200619	200209	200261	1	supercont1.16	SDRG_05926	199488	200619	None	9042	2026	54479	No_or_no_constitutive_exon
TGGTACGATACCACAGGCATCCGCGCCCTAAGATCGTATCCCGGGGGTAGGG	222309	222467	222259	222311	1	supercont1.16	SDRG_05933	221148	223327	None	9042	2026	54479	No_or_no_constitutive_exon
GGTGCATGAACCGGTTTCTTGAAGCATTCGTGCGAAGACGCGGTGGGTAGGT	261753	261903	261953	261901	-1	supercont1.16	SDRG_05949	261374	265347	None	9042	2026	54479	No_or_no_constitutive_exon
AGCGGTATGCCACTGCATCGATGCTGCATCTTGTTTATGTACGGGCGTAGGT	265532	268252	268302	268250	-1	supercont1.16	SDRG_05950	265532	270977	None	9042	2026	54479	No_or_no_constitutive_exon
CGCAGGTACGACCTACTACGTACTGCATATGCACCAAGATGACGGGATAGAA	279689	279944	279639	279691	1	supercont1.16	SDRG_05952	278888	280409	None	9042	2026	54479	No_or_no_constitutive_exon
ACGGATCTCGTTTCCGAAAAGTATCAATGTGTCAAGTAACCGGGGTGTAGAT	283458	283882	283408	283460	1	supercont1.16	SDRG_05954	282375	283882	None	9042	2026	54479	No_or_no_constitutive_exon
CGCCATGTACGAGCTGCAGTGGAAGATGGTCTAAACTGAGCGGGCGGTAGGA	291183	291528	291578	291526	-1	supercont1.16	SDRG_05958	290887	294076	None	9042	2026	54479	No_or_no_constitutive_exon
AGGTATGCTTCGCATCGCACATTCGCTATAGGGCGAGCGATGGGGCGTAGAC	295433	295565	295383	295435	1	supercont1.16	SDRG_05959	294380	296304	None	9042	2026	54479	No_or_no_constitutive_exon
CTATGTACGAGAACCAAGTTGTGCAACTACTCGTGTACACGAGGGCATAGCG	302341	302401	302291	302343	1	supercont1.16	SDRG_05962	301130	305253	None	9042	2026	54479	No_or_no_constitutive_exon
GTACTCTAGTACCTCTTGCATTTGATTTACTATCGCATTGGCATGGGTAGCA	318184	318319	318134	318186	1	supercont1.16	SDRG_05968	317723	319030	None	9042	2026	54479	No_or_no_constitutive_exon
CGGTACGAACATGCTGTCCAGGCTGATGCGACATGTGCGCTGGGGGGTAGGG	337445	337558	337608	337556	-1	supercont1.16	SDRG_05976	337160	339174	None	9042	2026	54479	No_or_no_constitutive_exon
ACGGTACACCAACATTTCCTTGGTGGACACACAGTCGAATCTGGGGGTAGGG	362117	362272	362322	362270	-1	supercont1.16	SDRG_05990	361433	365260	None	9042	2026	54479	No_or_no_constitutive_exon
TCTACTCGTGGTATGGTGACTCTTGCCAGTGCTGTCGTCATGGGCGATAGGG	376930	377054	377104	377052	-1	supercont1.16	SDRG_05998	374197	377323	None	9042	2026	54479	No_or_no_constitutive_exon
GCCGGTACACTTGTATATACAGTGTCTCGCGATGCCATACGGGTATGTAGGT	388653	389077	389127	389075	-1	supercont1.16	SDRG_06005	385963	392620	None	9042	2026	54479	No_or_no_constitutive_exon
ACCAAGTAGCAATGTCACCTTGATATGGCTCTTCATGGTTGGGGCTGTAGAA	386548	386663	386713	386661	-1	supercont1.16	SDRG_06005	385963	392620	None	9042	2026	54479	No_or_no_constitutive_exon
CCACCAGGTACCTTCGATTCGCTGTGTTGAGTTGGCACTCACGGGTGTAGCT	386340	386505	386555	386503	-1	supercont1.16	SDRG_06005	385963	392620	None	9042	2026	54479	No_or_no_constitutive_exon
TGACCGAGACGCTAAGGCGCCCCGAGTGCTGGGCCGCGCGGGTGCTGAAGCG	401984	402215	401934	401986	1	supercont1.16	SDRG_06010	401039	403312	None	9042	2026	54479	No_or_no_constitutive_exon
GAAAAGTTGACTTGGTTGTTCTCGCTAGTCATGGCTCATGGGGCGTATAGGA	419413	419588	419638	419586	-1	supercont1.16	SDRG_06021	419413	419914	None	9042	2026	54479	No_or_no_constitutive_exon
CAACCAGGTACCCTAACCGCCCGTTTTCGGCGCCGAACGGGGACGTGTAGGA	439888	439984	440034	439982	-1	supercont1.16	SDRG_06030	439646	441538	None	9042	2026	54479	No_or_no_constitutive_exon
ATCGTCCATGGTATCGCCCAACTGACCGAATACACTGGTTGGGTGCGTAGTG	463049	463148	463198	463146	-1	supercont1.16	SDRG_06040	462197	463672	None	9042	2026	54479	No_or_no_constitutive_exon
TGCGATTCCTACAGCAACATGTGGCTGTTACTCTTGTCGCCGTAGGGCAGCT	464955	465075	464905	464957	1	supercont1.16	SDRG_06041	463909	465686	None	9042	2026	54479	Yes
AGGTCGACATTGTCCTCTTTGCCAGCTTGGCAAGCTCATGGGCAGTGTAGTG	479771	479941	479991	479939	-1	supercont1.16	SDRG_06047	479193	481183	None	9042	2026	54479	No_or_no_constitutive_exon
GGTACGACGCCAACATTGTCTTGGCTACGGTAGACACTCGGGATGTGTAGAT	507517	507825	507875	507823	-1	supercont1.16	SDRG_06059	507517	509189	None	9042	2026	54479	No_or_no_constitutive_exon
TCACGGTACAACCCTTGATTTCACATCGTCCGCTGCCAACGAGGGCGTAGCT	543875	544002	543825	543877	1	supercont1.16	SDRG_06070	543374	544443	None	9042	2026	54479	No_or_no_constitutive_exon
TATCTCCACAGTCCTCCTTGTGTCGCACGAAGAACACAGTCGGGGTGTAGGT	544053	544217	544003	544055	1	supercont1.16	SDRG_06070	543374	544443	None	9042	2026	54479	No_or_no_constitutive_exon
CCGGTGACATATTGATCAACCAAGGGATGGCATCCACATTTGATGGGTAGGG	544550	545317	545367	545315	-1	supercont1.16	SDRG_06071	544415	548268	None	9042	2026	54479	No_or_no_constitutive_exon
CTCCCAGTACACACGATAGGATCCAAGAGGAGGCTTATGCAGGGTGTTAGGG	557720	557865	557670	557722	1	supercont1.16	SDRG_06073	549123	561233	None	9042	2026	54479	Yes
AAGGTACGACCATATCTCTCTCCTCGACAGGATTTGAGTGGAATGGGTAGAA	559276	559567	559226	559278	1	supercont1.16	SDRG_06073	549123	561233	None	9042	2026	54479	Yes
TTGAACAGGTCCGAACACGTTGTGTATCAAGTTGATACAAAGAGGGGTAGGC	590535	590703	590485	590537	1	supercont1.16	SDRG_06084	587934	590703	None	9042	2026	54479	Yes
GGTCCGACCCCTACCCTACCCTACCCCTCCTTTACGACACCATGGGGTAGCG	606251	606497	606547	606495	-1	supercont1.16	SDRG_06094	604197	608021	None	9042	2026	54479	No_or_no_constitutive_exon
GTGTATGGTCTCAGAGATCTTGGTCTATATCTACATAATCAATGGGGTAGCG	605967	606203	606253	606201	-1	supercont1.16	SDRG_06094	604197	608021	None	9042	2026	54479	No_or_no_constitutive_exon
ACAGGTGGGTGCCAACTTGGAAAATGGTTTTTTGACTTGGCGCGGGGTAGGG	604197	604595	604645	604593	-1	supercont1.16	SDRG_06094	604197	608021	None	9042	2026	54479	No_or_no_constitutive_exon
CAGGTAGACGAGCTGGAGGTGCATGGCCTCATCCGTGCATGGGACCGTAGAA	628121	628189	628239	628187	-1	supercont1.16	SDRG_06105	626243	628254	None	9042	2026	54479	No_or_no_constitutive_exon
TACGTTTCTGTGGCTACACTGTACAGAGCATGGCTTGACGGGAATGGTAGCT	630938	631167	630888	630940	1	supercont1.16	SDRG_06107	629840	631167	None	9042	2026	54479	No_or_no_constitutive_exon
CGGCAGCGTACGTCCTCTGCTTCAAAATCGTTTTCTGAACGGGGGAGTAGAA	641011	641119	641169	641117	-1	supercont1.16	SDRG_06113	637707	641647	None	9042	2026	54479	Yes
CCGTGGAGACGCGTCTCGACGAGTACGTCACGCGTGGCTCGGGGGCGTAGAT	640664	640733	640783	640731	-1	supercont1.16	SDRG_06113	637707	641647	None	9042	2026	54479	Yes
ACAGGTACGCGTTGCCTTGTCAGCTTGTCTCTAGGTAGTGGCGCGGGTAGCT	639017	639206	639256	639204	-1	supercont1.16	SDRG_06113	637707	641647	None	9042	2026	54479	Yes
GTTCTCGAGGTACCTACTGCGGTTGAACGTGGAGCAACATGGGCGCGTAGCA	638284	638426	638476	638424	-1	supercont1.16	SDRG_06113	637707	641647	None	9042	2026	54479	No_or_no_constitutive_exon
GCAAGGTGCGTCGCTCATGGAAGAAACCGATGGCTCATGAAAAGGGTTAGAG	637707	638058	638108	638056	-1	supercont1.16	SDRG_06113	637707	641647	None	9042	2026	54479	No_or_no_constitutive_exon
CTCATCTTTTGTACGCCCTGGTTGCCGTCTTGTGCTGATGAGGGACGTAGAC	746952	747149	747199	747147	-1	supercont1.16	SDRG_06166	746748	747828	None	9042	2026	54479	No_or_no_constitutive_exon
CCTGCGTACACATGCCTGTGGCTGGAGAGTGCTCATACGAGGGTGCGTAGGC	773447	774115	774165	774113	-1	supercont1.16	SDRG_06181	773447	774891	None	9042	2026	54479	No_or_no_constitutive_exon
TGAACAAGTGGGCGTTTTGGTCGATGGCTGTCATCTAACGACATGGGTAGCT	775814	775929	775979	775927	-1	supercont1.16	SDRG_06182	775000	777060	None	9042	2026	54479	No_or_no_constitutive_exon
GATCGGGTGGGATACACGTAACTATCAACTTGATACAAATATTGGGGTAGGC	775470	775770	775820	775768	-1	supercont1.16	SDRG_06182	775000	777060	None	9042	2026	54479	No_or_no_constitutive_exon
GTGGGTGCGATTCGTTGCAGGATCCCTTGATTGCGTATGGGAATGCGTAGAT	5081	5839	5031	5083	1	supercont1.17	SDRG_06196	5009	6834	None	9042	2026	54479	No_or_no_constitutive_exon
GTCAAGGTACTTTGAATTGCGGGAATTCTCGAAGTTGCATGGGGCCGTAGGC	12195	12361	12145	12197	1	supercont1.17	SDRG_06198	10465	12361	None	9042	2026	54479	No_or_no_constitutive_exon
CGTCCATCGTTTATATGCAAGCCGTTCCCATGGTCGTACATGGGGTGTAGGA	92626	92728	92576	92628	1	supercont1.17	SDRG_06215	91541	94279	None	9042	2026	54479	No_or_no_constitutive_exon
GGTAAGCGCTAGCGCTCCATTGCACTGTGTCACCAAGCGTCGGTGGGTAGCA	117227	117859	117909	117857	-1	supercont1.17	SDRG_06224	117227	118304	None	9042	2026	54479	No_or_no_constitutive_exon
CCTCTGCGTACTGCACATGCTGTGAGGCTCATCGTGGCAAAATGGGCTAGGA	131106	131189	131056	131108	1	supercont1.17	SDRG_06230	129862	131777	None	9042	2026	54479	Yes
GGGCAACTCTCGTCGTCAAGTTCTCTGCACTCAACATGTGATGGGAGTAGGC	156532	156712	156482	156534	1	supercont1.17	SDRG_06244	155560	156712	None	9042	2026	54479	No_or_no_constitutive_exon
GCGACTGTACGTTCACGCTTGCTAACAGCCAGTGACACGTGTATGGGTAGAC	158931	159064	158881	158933	1	supercont1.17	SDRG_06246	158336	160124	None	9042	2026	54479	No_or_no_constitutive_exon
AAGGTACATTGACATCTCTGAACCTTTGTCAACGGGGGGAAACGGAGTAGTG	167414	168022	167364	167416	1	supercont1.17	SDRG_06250	166732	168022	None	9042	2026	54479	No_or_no_constitutive_exon
AAGGTACATTGACATCTCTGAACCTTTGTCAACGGGGGGAAACGGAGTAGTG	176588	176791	176841	176789	-1	supercont1.17	SDRG_06256	176148	177863	None	9042	2026	54479	No_or_no_constitutive_exon
GCCGAGGTAGAGCGAACCCTGTGCCAGTAGCGGATGCCATTGGGCGATAGGC	185252	185478	185202	185254	1	supercont1.17	SDRG_06259	183715	185884	None	9042	2026	54479	No_or_no_constitutive_exon
CGAGCGGTACTTACGCTCACGTTTCTTTTGTAATCAGGCGGGTGGGGTAGGT	193219	193306	193356	193304	-1	supercont1.17	SDRG_06262	191555	193666	None	9042	2026	54479	No_or_no_constitutive_exon
GGTAGAAGCACATGTCTCTCGAGTGTTGTTTGTCATGCAAAATGGGGTAGTG	205925	205974	206024	205972	-1	supercont1.17	SDRG_06269	205755	207362	None	9042	2026	54479	Yes
TACGAACGCGTGTCGATGACCTGCACGTTGATGCTTGATGCGTGGGATAGGT	281192	281289	281339	281287	-1	supercont1.17	SDRG_06296	279724	281475	None	9042	2026	54479	No_or_no_constitutive_exon
TCATGGTAGTACTTTGCGATCCATGCGCAATGTTTCTCAAGGGCTGATAGCA	283560	283674	283510	283562	1	supercont1.17	SDRG_06298	283094	284664	None	9042	2026	54479	Yes
CTCTCGACTCCAATATCGGGGTAGATTTATGCTATATTGGACGGGAGTAGTC	285038	285243	285293	285241	-1	supercont1.17	SDRG_06299	284649	286680	None	9042	2026	54479	No_or_no_constitutive_exon
GGGTCGGCCTACGTCCTCTTGAACGTTCGTGAAGCTAATTACGGGCGCAGGT	322207	322508	322157	322209	1	supercont1.17	SDRG_06308	320347	325400	None	9042	2026	54479	Yes
TTGAAGGTAGAGACATCGATACCCATCAAAGCTCATGGATGGGGATTTAGGA	332834	338995	339045	338993	-1	supercont1.17	SDRG_06312	332677	347026	None	9042	2026	54479	No_or_no_constitutive_exon
TACGACGCCACGTAGCTCCTTGCTAGCCATGGGCTCATACGAGCGGGCAGAG	352306	352354	352404	352352	-1	supercont1.17	SDRG_06314	350273	352498	None	9042	2026	54479	No_or_no_constitutive_exon
ATCGGACGCCAATGCGCTGGAAATGAAGCGGCTCGACGCCAAGTGGGCAGCG	383896	384244	384294	384242	-1	supercont1.17	SDRG_06331	383498	384481	None	9042	2026	54479	No_or_no_constitutive_exon
TCTTTCTCCTTTCTCGTTTCGGCTCGCTCATTTGCGCATGGGAATGGTAGCG	392720	393029	392670	392722	1	supercont1.17	SDRG_06336	391684	393029	None	9042	2026	54479	No_or_no_constitutive_exon
ATCAAGTACGCGCGCATGTGCTCGCAGCAGGTTACTTAGCACACGGGTAGGG	398832	398936	398782	398834	1	supercont1.17	SDRG_06340	398572	401983	None	9042	2026	54479	No_or_no_constitutive_exon
CAAGTACGCACGATCCCTGTCGTATCAAGTTATCAACCTCGTGGGCGTAGGC	415112	415432	415482	415430	-1	supercont1.17	SDRG_06344	415112	417920	None	9042	2026	54479	No_or_no_constitutive_exon
AAGTGTCAATGTTTCAATGTTTGGCGTGCGACTAACAGTGAGTGGGTTAGTC	434852	434926	434802	434854	1	supercont1.17	SDRG_06353	433632	436354	None	9042	2026	54479	Yes
TGTACGTTATCTCTCTATATCTACATGATCGTCTAAGGAGTGGGGTGCAGCA	440192	440303	440142	440194	1	supercont1.17	SDRG_06356	439547	441663	None	9042	2026	54479	No_or_no_constitutive_exon
AGCGTAGGCCCTTCTTTCGTATATCGTATTCGATGTATGACGATGGGTAGCT	457303	457602	457652	457600	-1	supercont1.17	SDRG_06365	457303	458973	None	9042	2026	54479	No_or_no_constitutive_exon
TCGTACCCATCGCGCATCCCACACAGCGCATTTCAATCGACAATGGGTAGAG	466408	466742	466792	466740	-1	supercont1.17	SDRG_06369	465979	467631	None	9042	2026	54479	No_or_no_constitutive_exon
CTCCTCCACGGTCAATGGAATGCTGCTGCGGGATCCTCATGGGCGAGTAGAC	466186	466368	466418	466366	-1	supercont1.17	SDRG_06369	465979	467631	None	9042	2026	54479	No_or_no_constitutive_exon
TGTCCTTGTCGTTGCGCTAGCATGTCAACACCGCTCATGCAGTTGGGTAGAT	527645	527724	527595	527647	1	supercont1.17	SDRG_06401	526706	530810	None	9042	2026	54479	No_or_no_constitutive_exon
GGTATGGACGCCCTTTTGTGTATCGTATGGACGCTATATGGGCAATGTAGGT	531681	532071	531631	531683	1	supercont1.17	SDRG_06402	530976	532714	None	9042	2026	54479	No_or_no_constitutive_exon
CGTTCTCGTGGCGTTCGCGAGTGCAAAGACTGACCAGCGGGGATGAGTAGAT	565524	566478	565474	565526	1	supercont1.17	SDRG_06419	564714	566478	None	9042	2026	54479	No_or_no_constitutive_exon
AGCCTTTCTTTTTCGTTCAGTCGAATGCTGATGCTAGTCAATGGGAATAGGT	568089	568911	568039	568091	1	supercont1.17	SDRG_06420	567268	568911	None	9042	2026	54479	No_or_no_constitutive_exon
GTACGTAGTGGTCGTGTCTCGTGACACAGCAGGCTCACGGTGGGGGGTAGGC	604260	604369	604210	604262	1	supercont1.17	SDRG_06434	603310	604695	None	9042	2026	54479	No_or_no_constitutive_exon
GCACCTGGTACGCACGCATGGATATGCATCTTGTCATGTGTGGGGGGTAGGG	704307	704928	704257	704309	1	supercont1.17	SDRG_06460	703590	707179	None	9042	2026	54479	No_or_no_constitutive_exon
CCGCTCATGCTCTTTGATCTTATTTATCTTATTTTCGGTGGGGTGCGTAGTT	705296	707179	705246	705298	1	supercont1.17	SDRG_06460	703590	707179	None	9042	2026	54479	No_or_no_constitutive_exon
TCTGGAAGATGCATGCAACTGGATGGAAGATCATAGTCTCCATGGGGTAGGC	741802	742142	742192	742140	-1	supercont1.17	SDRG_06477	738389	742251	None	9042	2026	54479	No_or_no_constitutive_exon
GCGCCGGTACGGCACCGTCTCTAGGCAGCTCGTACCATCATCGGGAATAGGG	112202	112675	112152	112204	1	supercont1.18	SDRG_06528	111867	114846	None	9042	2026	54479	No_or_no_constitutive_exon
CCGTGCGTCGTTTTTTATATACATTGATGTCTCTAAATGGGCGTGGGTAGGT	115714	116181	116231	116179	-1	supercont1.18	SDRG_06529	114869	118326	None	9042	2026	54479	No_or_no_constitutive_exon
GTCGAGGTAGACACTGTCGAGGTACTTGACGGGCGCTCTCATGGGCGTAGGC	239776	240054	240104	240052	-1	supercont1.18	SDRG_06573	237651	241444	None	9042	2026	54479	Yes
GGTGCGCGTCTCGTCCGTGGAGCTCGAGCCCAATGTCTCTGGGCGCGTAGAT	239433	239727	239777	239725	-1	supercont1.18	SDRG_06573	237651	241444	None	9042	2026	54479	Yes
TACGACGAGTACGTATTTGCGATACTACGGCCTCGCTGACGTGGGCGTAGGT	275258	275418	275468	275416	-1	supercont1.18	SDRG_06589	275258	275770	None	9042	2026	54479	No_or_no_constitutive_exon
TCCTCGTACTCACAATCTTGTCAAATCAGATCTGAGCGGCGGGATTGTAGGC	323503	325039	323453	323505	1	supercont1.18	SDRG_06608	319848	325039	None	9042	2026	54479	No_or_no_constitutive_exon
AACTCGGCCGAGTACGCCTCATCGTTCTGTCGCATCTAATGGGTGCGTAGAC	329655	330049	330099	330047	-1	supercont1.18	SDRG_06612	329655	331717	None	9042	2026	54479	No_or_no_constitutive_exon
ACGCCGCAGCTCCATGCGATGGACGAGGGGCTAAGCATGGACATGGGTAGGT	342024	342378	342428	342376	-1	supercont1.18	SDRG_06618	341502	342538	None	9042	2026	54479	No_or_no_constitutive_exon
GCGGTATGTCATCATCGTATTTGACGCCGACGATCTTATCGGGCACGTAGGG	353196	353872	353146	353198	1	supercont1.18	SDRG_06620	345716	353872	None	9042	2026	54479	No_or_no_constitutive_exon
ACAAGAGGTAGTTTGCGCATGTTTAGCGTCTCTTGCCATGGAGGGCGTAGCT	359723	361367	361417	361365	-1	supercont1.18	SDRG_06622	356337	362340	None	9042	2026	54479	No_or_no_constitutive_exon
GCGGTATTTCTCGTCTATGATGCCCGCTCGAAACTCATGTTGGGATGTAGCA	357616	358036	358086	358034	-1	supercont1.18	SDRG_06622	356337	362340	None	9042	2026	54479	No_or_no_constitutive_exon
ATCCGCCAAGTACGTTTCGGCTCGTATGGAAAAGACTGAGGGGTGTGTAGCT	369630	369709	369759	369707	-1	supercont1.18	SDRG_06625	366298	371336	None	9042	2026	54479	No_or_no_constitutive_exon
CCAAGGTAGAACCGATATGGCCAGGTCGACGGACGCTCATGCGGGTGTAGGC	382019	382230	381969	382021	1	supercont1.18	SDRG_06630	381804	383798	None	9042	2026	54479	No_or_no_constitutive_exon
ACGGTACCTTCCTTTTGCAGCATATTGGACAATCGCAAATGGTTGGGTAGCC	407818	407988	408038	407986	-1	supercont1.18	SDRG_06644	407134	410077	None	9042	2026	54479	No_or_no_constitutive_exon
TTTTTGTTTCTTATTTGAAACACTGATAGTCTAATATTTGGGGCGATTAGGT	423597	423899	423949	423897	-1	supercont1.18	SDRG_06651	421970	426148	None	9042	2026	54479	No_or_no_constitutive_exon
GCCAACGAATGCTATTCAGCCTGCGAGATGACCGACGTCATTGGGAATAGGT	444362	444609	444312	444364	1	supercont1.18	SDRG_06657	444069	445340	None	9042	2026	54479	No_or_no_constitutive_exon
ACGTACGAGCGATCTACTTGACAGATCCATGTACACTCATGGGGCGATAGGG	452368	452640	452690	452638	-1	supercont1.18	SDRG_06661	450650	454996	None	9042	2026	54479	No_or_no_constitutive_exon
GACGAAGGTACGCGAATGATCTCGACCTGTCGATGAGTCCATGGGTGTAGTT	465423	465467	465373	465425	1	supercont1.18	SDRG_06667	464985	465873	None	9042	2026	54479	No_or_no_constitutive_exon
TTGGTCAACAGCTGGAATATGAGACAGTAAAATTGATCCAGTGGGCGTAGAC	478362	478629	478679	478627	-1	supercont1.18	SDRG_06673	476990	480245	None	9042	2026	54479	No_or_no_constitutive_exon
TTTCCTCAGGTAGGCAAGGCGTCGATTCTGCGGTAGTCATGGCCGGGTAGCT	491114	491477	491064	491116	1	supercont1.18	SDRG_06677	488456	491477	None	9042	2026	54479	No_or_no_constitutive_exon
CAGGTATGATGTCCCACCGACTCTTTTGCAACTCTTAGCGGGCGATGTAGCT	503201	504958	505008	504956	-1	supercont1.18	SDRG_06684	503201	505283	None	9042	2026	54479	No_or_no_constitutive_exon
CCGAGGTACTTCCAACGATCAATGCGAGTGATCCGATGACGGGGTTGTAGGT	516720	517113	517163	517111	-1	supercont1.18	SDRG_06690	516720	518874	None	9042	2026	54479	No_or_no_constitutive_exon
AATGCGTACGTCGTAGATCTTTGGGTACAAGTTGGGACGTGGGAGTGTAGGA	520338	520483	520288	520340	1	supercont1.18	SDRG_06691	519104	520797	None	9042	2026	54479	No_or_no_constitutive_exon
CGCGGTACGTCGTTCATGCTACTCTCCGCCTCTCACATTGGGTGGACTAGGA	548157	548338	548388	548336	-1	supercont1.18	SDRG_06706	546652	549022	None	9042	2026	54479	No_or_no_constitutive_exon
TCGCCGTACGACGATGCATCTGTTGCATGATCTCACGAGGACGTGGGTAGCC	606848	606895	606798	606850	1	supercont1.18	SDRG_06733	606293	608848	None	9042	2026	54479	Yes
TGTGTTTCCAGAGCACACTCGATACATTGATATGATACTATGGGCGCAAGGG	607456	607523	607406	607458	1	supercont1.18	SDRG_06733	606293	608848	None	9042	2026	54479	Yes
GGCCGGTACATACTCGAATGTCCTCGACATGTTAACGACGGGTGTGGTAGAT	619731	620155	619681	619733	1	supercont1.18	SDRG_06738	618453	623362	None	9042	2026	54479	No_or_no_constitutive_exon
TCGAGGTGCGCGCCGTCTTGCCCGTGGATGTAGCGTTGACATGGGAGCAGGC	642381	642606	642331	642383	1	supercont1.18	SDRG_06747	639673	643145	None	9042	2026	54479	No_or_no_constitutive_exon
CCACTGGTAGCGATCGATCTACTACTCGTACTGTACGTGGTGGGCGGTAGGA	667026	667441	666976	667028	1	supercont1.18	SDRG_06762	665781	668357	None	9042	2026	54479	No_or_no_constitutive_exon
CGATGCATATTCTCTTCGATAGTACGACCAACCATATTGCTGGGCGGTAGAA	704587	704860	704910	704858	-1	supercont1.18	SDRG_06782	704587	705964	None	9042	2026	54479	No_or_no_constitutive_exon
CCAAGGTCGACCGTCAGCAGCATCATGCGGTGGATCTCACGCGGGCGTAGAT	709353	709516	709566	709514	-1	supercont1.18	SDRG_06784	708160	709872	None	9042	2026	54479	No_or_no_constitutive_exon
ACTACGGTACGATGCTTGCTCGTGGCTGAGCGTCGCCTCACGGGATGCAGCG	711210	711466	711160	711212	1	supercont1.18	SDRG_06785	710300	711466	None	9042	2026	54479	No_or_no_constitutive_exon
GGTAGGTGCTGGTTGCCAAGGTCTCGATGCGACAAGCGGTATGGGAGTAGGC	731849	732243	731799	731851	1	supercont1.18	SDRG_06794	728690	733757	None	9042	2026	54479	Yes
GTGTCTCACCTCTGTTATACACCGCATTGCACTAAATCGCGGGTACATAGTC	36292	36499	36549	36497	-1	supercont1.20	SDRG_07022	33280	36777	None	9042	2026	54479	No_or_no_constitutive_exon
CTGGTGCGGTGCAATATGCGATACACGCGCTAGCTTATGAAGCGGGTTAGGG	64484	64927	64977	64925	-1	supercont1.20	SDRG_07036	64484	66008	None	9042	2026	54479	No_or_no_constitutive_exon
ATGTCGGTACGCGTCCAAGCAAATATGCTGTCAATGCTAAGACTGGGTAGAT	239397	239505	239555	239503	-1	supercont1.20	SDRG_07064	239226	240166	None	9042	2026	54479	No_or_no_constitutive_exon
AACCATTTCAAAATGATACATACTACTAGGTGAATGGGTGGGTGGTGTAGGG	271543	271600	271650	271598	-1	supercont1.20	SDRG_07075	267569	272861	None	9042	2026	54479	No_or_no_constitutive_exon
ATGCGAGCTCGCCGTCGAGATCCTCGCCGACAGCGTCTTGGGCGGCGAAGAG	292705	293556	293606	293554	-1	supercont1.20	SDRG_07085	289985	293606	None	9042	2026	54479	No_or_no_constitutive_exon
CACCCGATGGTATACTGGCTGTCTCTGTGTGGACTCATAGCGAGGGTTAGGT	290489	290625	290675	290623	-1	supercont1.20	SDRG_07085	289985	293606	None	9042	2026	54479	No_or_no_constitutive_exon
TTTCAAGGTATCAATGGTTAGCGTGTATCCTGCTAATCTGTGGGGATTAGGG	321181	321284	321131	321183	1	supercont1.20	SDRG_07099	319983	322986	None	9042	2026	54479	No_or_no_constitutive_exon
ACCACAGTGCAAAAATGGTGGAAATGTTTCACAAAATTTGGGAAACTTAGAT	321854	321987	321804	321856	1	supercont1.20	SDRG_07099	319983	322986	None	9042	2026	54479	No_or_no_constitutive_exon
AGCTCTGGTACGATGATGCTACCGGATAGCATTGATCGAAGCGGGTGTAGGA	357542	357710	357492	357544	1	supercont1.20	SDRG_07105	356345	357710	None	9042	2026	54479	No_or_no_constitutive_exon
TAGCTGTTAGACGCTACGTCGTTGGTTCGGTTACCGACTAGGAGGGTTAGGG	372926	373214	372876	372928	1	supercont1.20	SDRG_07116	371736	373214	None	9042	2026	54479	No_or_no_constitutive_exon
TAGGCGGCCACGCTGCCAATCATGTCGTCTCATGATAACTTGGGCGATAGGC	399857	400037	400087	400035	-1	supercont1.20	SDRG_07121	399857	400902	None	9042	2026	54479	No_or_no_constitutive_exon
ACAGTCTCTACTCTCAGCAACCCCGTCACGTACGGCTTGATGATGGGTAGGC	485107	485137	485187	485135	-1	supercont1.20	SDRG_07158	485107	485689	None	9042	2026	54479	No_or_no_constitutive_exon
GTACAGCTCTTCATCGGTCGCAGTTGTCAACCGAAGCGTAGGGACTTGAGCT	499375	499444	499494	499442	-1	supercont1.20	SDRG_07163	497783	501611	None	9042	2026	54479	No_or_no_constitutive_exon
AACCAGGTACGCCCTACGAGCATGGTCGACCTCCTACATGGGCGGCGTAGGA	584422	584533	584372	584424	1	supercont1.20	SDRG_07194	584262	584895	None	9042	2026	54479	No_or_no_constitutive_exon
GTTGGTATGCTTTGTATGGTCCACAGGCGAAATGACTGGGGCGTGAGTAGAT	594383	594505	594555	594503	-1	supercont1.20	SDRG_07198	592925	594657	None	9042	2026	54479	No_or_no_constitutive_exon
CGCATGGTACGCACGTATCGAGGTAGAGATAGAGGCGAATGGGCGAATAGAA	119441	119501	119551	119499	-1	supercont1.22	SDRG_07560	119049	120163	None	9042	2026	54479	Yes
ACAGGTAACCAATGTGCGGTTGTCGGCTCGTGCGACAGGGAGAATCGTAGCA	121367	121411	121317	121369	1	supercont1.22	SDRG_07561	120357	121958	None	9042	2026	54479	No_or_no_constitutive_exon
TCCGACAAGGTCGGGAGCTTCGTTGGCGATAAAACCTCAGGGCAATGTAGGA	129084	129446	129496	129444	-1	supercont1.22	SDRG_07562	122773	130087	None	9042	2026	54479	Yes
CCCACGTACGATGTCTCTATGAAGCGACAAACCTTATACGGGACACGTAGCT	188636	188807	188857	188805	-1	supercont1.22	SDRG_07582	188636	189929	None	9042	2026	54479	No_or_no_constitutive_exon
CACCAAGGTAGACACTCCCGAGGATACGAGGAATCGACGCATGGGCGTAGGA	217669	217739	217619	217671	1	supercont1.22	SDRG_07591	216940	219087	None	9042	2026	54479	Yes
ACGTGCGTCGTCCTGATACACTGAAACATTGAACTTTTGTGTGGGATTAGAC	219363	219488	219538	219486	-1	supercont1.22	SDRG_07592	218927	222162	None	9042	2026	54479	No_or_no_constitutive_exon
TGTACGTACCCATTGCTATATATATTTAGTATTATTGTACCGTGGGGTAGGT	279246	279525	279196	279248	1	supercont1.22	SDRG_07617	274864	280759	None	9042	2026	54479	No_or_no_constitutive_exon
CAGGTAGTTGTAAGTTCATTGTATTGTCGTCATCCTTAGCGGGAGCGTAGGT	310378	310701	310751	310699	-1	supercont1.22	SDRG_07631	310187	311258	None	9042	2026	54479	No_or_no_constitutive_exon
GGTCTGCCGTCTCGATGTCGTAGCTATCTACTTCTTAAATTGGTGGGTAGGA	342999	343135	343185	343133	-1	supercont1.22	SDRG_07645	341385	346262	None	9042	2026	54479	No_or_no_constitutive_exon
AAAGATGTACGTATCGCTTTGCATACTGTACGTGGGTCATGGGCACGCAGGC	349469	349502	349552	349500	-1	supercont1.22	SDRG_07647	348730	350142	None	9042	2026	54479	No_or_no_constitutive_exon
CACTCGGCGGTAGGGGTCTTGCGAGATCACAGAGACGGGAGAGTGATTAGGC	362661	363046	362611	362663	1	supercont1.22	SDRG_07653	362164	364229	None	9042	2026	54479	No_or_no_constitutive_exon
CCCGTACGTCTCGTGTACAATATGACCATATCGAACGCAAACGGGCGTAGAA	365571	365737	365787	365735	-1	supercont1.22	SDRG_07654	364058	366167	None	9042	2026	54479	Yes
TCGTACGCCTCGAGCATTGCTCTCTAGGTGTGTCATTGACATGGGGTTAGGG	367667	367856	367617	367669	1	supercont1.22	SDRG_07655	366484	368239	None	9042	2026	54479	No_or_no_constitutive_exon
GACCCGCTCGTGGTCAAGCACGTCTCGTTCGAGGTCGCGGGGGTGAGAAGAT	369529	370261	369479	369531	1	supercont1.22	SDRG_07656	368533	370261	None	9042	2026	54479	No_or_no_constitutive_exon
CGATGTCAAAGGTCCATTCACTTGTGCGTGCGATGTCTCATGGGCGGTAGGC	379234	379322	379372	379320	-1	supercont1.22	SDRG_07661	377366	379803	None	9042	2026	54479	No_or_no_constitutive_exon
TACCTTCCCCAGTCCCAACGATCATATGGTAACGAAGGATGGGAACGTAGGC	383439	384306	383389	383441	1	supercont1.22	SDRG_07663	382066	385410	None	9042	2026	54479	No_or_no_constitutive_exon
GGTACTGCACGTTGTTGTTTCCTTCTCACATGGGACCGTGGGTGGCGTAGAT	507719	508206	507669	507721	1	supercont1.22	SDRG_07710	507114	509170	None	9042	2026	54479	No_or_no_constitutive_exon
GTCTCTCTTCCTTGCATCCCTTCGATCGACAGCTCATGATGCAAGGGTAGAT	519741	519906	519691	519743	1	supercont1.22	SDRG_07715	518775	521355	None	9042	2026	54479	Yes
GCCCAGGTACAGTGCCATCCTTCTGCTGCATGGGCTAAGAAGGGCTGTAGCG	534704	534903	534654	534706	1	supercont1.22	SDRG_07719	534506	536070	None	9042	2026	54479	No_or_no_constitutive_exon
CCCTCCTGCGCTTGTATCCTCTGGATAGCCCATTGTCTTTATGCGGGTAGAA	552729	553482	553532	553480	-1	supercont1.22	SDRG_07727	552729	554063	None	9042	2026	54479	No_or_no_constitutive_exon
CGCCACGGTAAATGCCTTTTCACATTTTTGAAAGTTGACGATTGGGATAGCC	626128	626732	626078	626130	1	supercont1.22	SDRG_07752	625050	626732	None	9042	2026	54479	No_or_no_constitutive_exon
CGGGTAATACCGTGTTTCTCGACGATGTGGTGTACAAGGCGGCGGGATAGGC	55149	55417	55099	55151	1	supercont1.26	SDRG_08471	51705	56263	None	9042	2026	54479	No_or_no_constitutive_exon
TGCAGGTCCGACGCATCCCACACATATCTGAATATCTCAACGCGGGGTAGGG	109040	109157	108990	109042	1	supercont1.26	SDRG_08476	108576	109546	None	9042	2026	54479	No_or_no_constitutive_exon
CGCAACCATCATTCTCATGTGAGACATCCGATTTCTTATTGGGGCATTAGAT	146104	146242	146054	146106	1	supercont1.26	SDRG_08486	144404	148260	None	9042	2026	54479	No_or_no_constitutive_exon
GTATGTACAATATTGTCTTTCATCCCGATACAACCTTTGGGTGCGGGTAGAC	146679	147225	146629	146681	1	supercont1.26	SDRG_08486	144404	148260	None	9042	2026	54479	No_or_no_constitutive_exon
TTGGTAGCCGTTGCACGCGTAAATGCGCCGACACACTAGGATTGGGGTAGGG	147770	147874	147720	147772	1	supercont1.26	SDRG_08486	144404	148260	None	9042	2026	54479	No_or_no_constitutive_exon
GGGGTAACGAACGAGCGGTTCCGAATGGTTTGAAACCGTCATTGGGGTAGGG	167753	167946	167996	167944	-1	supercont1.26	SDRG_08493	167050	168830	None	9042	2026	54479	No_or_no_constitutive_exon
GAGGTACGCAGATGCGCCGCTGCTTTCGACTGTTGACACGCGGGGTGTAGGC	232249	232657	232707	232655	-1	supercont1.26	SDRG_08512	231794	233269	None	9042	2026	54479	No_or_no_constitutive_exon
AATCATTTTTATTTATCGTGGTTCGAGGCTAAATGTAAATGGGGTTGTAGAT	245360	245822	245872	245820	-1	supercont1.26	SDRG_08516	243924	246500	None	9042	2026	54479	Yes
CGTCCGTAGGCCCTCGTACGTTGGACTACCGTTGAATAGCTTGGGGGTAGGG	305520	305672	305722	305670	-1	supercont1.26	SDRG_08534	303562	307830	None	9042	2026	54479	No_or_no_constitutive_exon
GCCTCGATGTACATGATCAACACGAGACGTTTTCATAGCGATGGGGGTAGGA	304220	304365	304415	304363	-1	supercont1.26	SDRG_08534	303562	307830	None	9042	2026	54479	No_or_no_constitutive_exon
GAATGTACGTTCGATACGATTTAGTATCAGATCTTATAGCCAAGGGGTAGGG	319068	319218	319268	319216	-1	supercont1.26	SDRG_08538	318454	320580	None	9042	2026	54479	No_or_no_constitutive_exon
CAGAGTATGCTAGCATTATTGTCTGTGGCTTGTTGACGGGGTGGGGTTAGGT	360721	360784	360671	360723	1	supercont1.26	SDRG_08553	359493	361553	None	9042	2026	54479	No_or_no_constitutive_exon
GTACGATGACGACATTGCGTGGCAAATAGTTGGGACGGACGATGGGATAGAG	360834	361082	360784	360836	1	supercont1.26	SDRG_08553	359493	361553	None	9042	2026	54479	No_or_no_constitutive_exon
GGTGGCTTTTGCAACGGTCCTCGGCGCTCACAAAAGTTGGGATGGAGTAGAG	361608	361700	361750	361698	-1	supercont1.26	SDRG_08554	361608	363208	None	9042	2026	54479	No_or_no_constitutive_exon
TACGATGTCGATTTGACCTTGAGTGGGATACCAAAATGCAAACTGGGTAGGG	378204	378720	378154	378206	1	supercont1.26	SDRG_08560	377175	378720	None	9042	2026	54479	No_or_no_constitutive_exon
GTACATTTGCGATGTGCGCTATCGAAGAATGAAAGGATGGGATGACGTAGGC	409919	411667	411717	411665	-1	supercont1.26	SDRG_08571	409919	412180	None	9042	2026	54479	No_or_no_constitutive_exon
TTTTGCTGAAACATTGCAAGCCGCGCGTCCTGACCAGATGGGAGATGTAGGG	416201	416303	416353	416301	-1	supercont1.26	SDRG_08572	412904	418190	None	9042	2026	54479	No_or_no_constitutive_exon
CAGGTACGACACCTTTCATACGGGAATGCCACGTGTGAATTATGGGGTAGGA	422365	422504	422315	422367	1	supercont1.26	SDRG_08574	421722	422504	None	9042	2026	54479	No_or_no_constitutive_exon
GTGGACCCCACGTCGCGCTCTATCGCAGGCAGCTCATCTCGCGGGTGTAGGT	449688	449799	449849	449797	-1	supercont1.26	SDRG_08588	448908	451589	None	9042	2026	54479	No_or_no_constitutive_exon
ATGGTATGAACATCGTTGTCATGAAGCCATCAAAATGATGTACGGGATAGGG	486424	486583	486633	486581	-1	supercont1.26	SDRG_08602	483963	488161	None	9042	2026	54479	No_or_no_constitutive_exon
CTTGGTACAGAAGCAGCGCGTATCGTCCAATTACGTCCTTGGGATCGTAGGC	485407	485764	485814	485762	-1	supercont1.26	SDRG_08602	483963	488161	None	9042	2026	54479	No_or_no_constitutive_exon
GGTAGGGTCCTTGTACTGCTTGAAGCGATATGGACGATTATGGGGCGTAGGT	484813	485085	485135	485083	-1	supercont1.26	SDRG_08602	483963	488161	None	9042	2026	54479	No_or_no_constitutive_exon
ACGGTGCGTGTTTCTAGCCATATGCGGGTAGGGGAACTCATTGGGGGTAGGT	489215	489326	489376	489324	-1	supercont1.26	SDRG_08603	488940	491120	None	9042	2026	54479	No_or_no_constitutive_exon
GTACGTCCTTGCCTCTTTGGAGATAGATCACTCAATCTGGGTGGGGTTAGGG	599654	599699	599749	599697	-1	supercont1.26	SDRG_08630	599098	602104	None	9042	2026	54479	No_or_no_constitutive_exon
ACTCGTACGTCGCGTTCGCACTATGTAGGATGCTCATGGGAGAGGCGTAGGT	599482	599608	599658	599606	-1	supercont1.26	SDRG_08630	599098	602104	None	9042	2026	54479	No_or_no_constitutive_exon
CTCCAAATTTGGTGTTTAAAGATCGGTGCGACAATATGTCATGGGACTAGGG	604646	604938	604596	604648	1	supercont1.26	SDRG_08631	603561	608192	None	9042	2026	54479	No_or_no_constitutive_exon
CGAGGTGCAGCCGACAAGCATTCTGACGTCTGACAATCTTGCGGGTGTAGAA	649617	649773	649567	649619	1	supercont1.26	SDRG_08638	646680	650764	None	9042	2026	54479	No_or_no_constitutive_exon
CAAGCAACGGTACGTCATATCGATCATGACAGCTGAGAACGCGGGCGTAGGT	657653	657897	657603	657655	1	supercont1.26	SDRG_08643	656533	657897	None	9042	2026	54479	No_or_no_constitutive_exon
GCCGGTACGACGATCCTCTTCATGCAGAATCGGAGCTATGCGGGTGGTAGGC	683866	684126	684176	684124	-1	supercont1.26	SDRG_08656	683606	685148	None	9042	2026	54479	No_or_no_constitutive_exon
TCAACCTCTTGTGCGGCGCCCTCCGAGCTCGTATTCTGACATGGGCGTAGTG	690844	691074	690794	690846	1	supercont1.26	SDRG_08659	689808	692430	None	9042	2026	54479	No_or_no_constitutive_exon
ACGCGGTGCGTCGACTTTTTGGTTTGTAGCTTATACACTATGCGGGGTAGGG	42622	42704	42754	42702	-1	supercont1.19	SDRG_06812	42092	43724	None	9042	2026	54479	No_or_no_constitutive_exon
GCAGGTAATAGTCTTACCAATGCGGCAGCACAGGACTTGGGGTATGATAGAT	84127	84553	84077	84129	1	supercont1.19	SDRG_06819	84014	84991	None	9042	2026	54479	No_or_no_constitutive_exon
ATTGGGTACATTGCATCGTGACGAACGCGGTGTCATCCTCTTGGGAATAGCC	86038	86512	85988	86040	1	supercont1.19	SDRG_06820	85165	86952	None	9042	2026	54479	No_or_no_constitutive_exon
GGTCCATCGTCAGTCTAAGTATTGCATCCACTGATGCATTGCATGGGTAGAC	133848	134292	133798	133850	1	supercont1.19	SDRG_06834	133228	134292	None	9042	2026	54479	No_or_no_constitutive_exon
GGTCCATCGTCAGTCTCAGTATTGCATCCACTGATGCATTGGATGGGTAGAC	137793	138216	138266	138214	-1	supercont1.19	SDRG_06837	137793	138905	None	9042	2026	54479	No_or_no_constitutive_exon
GTACGTGGCGTTTTGACTGGCCGAATGATACTGATCGGGATGGGGCGTAGGT	147950	148383	147900	147952	1	supercont1.19	SDRG_06843	147469	149181	None	9042	2026	54479	No_or_no_constitutive_exon
GGTATGCTTTACTCGATGCATGCAGGATGGCTCAGGGACATGATGGGCAGGC	160993	161548	160943	160995	1	supercont1.19	SDRG_06848	160402	161548	None	9042	2026	54479	No_or_no_constitutive_exon
GCTCGAGTACGACGCTCGTCCTTCTCTATCTCGGAGGCTCATGGGTGTAGAC	179935	180054	180104	180052	-1	supercont1.19	SDRG_06857	179188	180888	None	9042	2026	54479	No_or_no_constitutive_exon
TACACGTACGCATGCCTCTTGTAGAGCCAAGTGCAGCATACGGGTGGTAGGG	196135	196300	196085	196137	1	supercont1.19	SDRG_06864	195473	196471	None	9042	2026	54479	No_or_no_constitutive_exon
TGAGAGGTACCTTAGGTTAAACCAGCTAGTGCTAACGGCGGGATGCACAGGA	202367	202415	202465	202413	-1	supercont1.19	SDRG_06868	201862	204099	None	9042	2026	54479	No_or_no_constitutive_exon
TCGTCCCGCGACGGCTCTCTTTCCCGGCGCCGACGCCGGGTAAGAAGAAGGC	227874	228430	228480	228428	-1	supercont1.19	SDRG_06877	227166	228980	None	9042	2026	54479	No_or_no_constitutive_exon
CATTGTACGAAGCGACAAGGGCTCATTTTGGTACGATGGATGGGGTGTAGGT	237484	237711	237434	237486	1	supercont1.19	SDRG_06880	231507	238445	None	9042	2026	54479	No_or_no_constitutive_exon
TGGTACGATCGACTCTTGCGACTGCGCAGTACGGACGTGTGGTGGGGTAGGT	237759	237917	237709	237761	1	supercont1.19	SDRG_06880	231507	238445	None	9042	2026	54479	No_or_no_constitutive_exon
GACCGTAGGCGCTGGTATATATATCTTTACAGGAGCACTCATGAGGGTAGGG	284773	284863	284913	284861	-1	supercont1.19	SDRG_06900	284344	285611	None	9042	2026	54479	No_or_no_constitutive_exon
TACAACTTGTCTGACATTCGAAGGACATTGTGTACAATGGAATGGGATAGAG	364961	365188	365238	365186	-1	supercont1.19	SDRG_06915	360103	369834	None	9042	2026	54479	No_or_no_constitutive_exon
TCTCAGGCACCGCTGCCATCAACTACCGGATCTAAATCATGTGGGCGTAGGG	371154	371279	371104	371156	1	supercont1.19	SDRG_06916	370077	379619	None	9042	2026	54479	No_or_no_constitutive_exon
CAAAAGGTACGCGCTTTCGATTTGGTGGTGAAAGCGTATCCGAGGGGTAGGT	375331	375820	375281	375333	1	supercont1.19	SDRG_06916	370077	379619	None	9042	2026	54479	No_or_no_constitutive_exon
CGGTACGCGTCTCTCCCACGCAATAGGATGCGGAGCGTATACGTGGGTAGGG	376632	376852	376582	376634	1	supercont1.19	SDRG_06916	370077	379619	None	9042	2026	54479	No_or_no_constitutive_exon
AAATGTACACTATTGTCTATAACTGCGTTGACGCTTGAGCGACGGGGTAGGT	434603	434663	434553	434605	1	supercont1.19	SDRG_06927	433479	436866	None	9042	2026	54479	No_or_no_constitutive_exon
ATGTATACCGTGGATGATATTGTCTATCGTGCCATTGCATATGGGGTTAGGG	435847	435921	435797	435849	1	supercont1.19	SDRG_06927	433479	436866	None	9042	2026	54479	No_or_no_constitutive_exon
GGCAACCGTACGGATCTTGTGTCGTGATGGGGAATGACGGGAGTGGGTAGAG	436111	436411	436061	436113	1	supercont1.19	SDRG_06927	433479	436866	None	9042	2026	54479	No_or_no_constitutive_exon
TTGGGTACGTTCCTTGTACTAGCTCGTGCGTCTCATGTCGACGGGCGTAGCC	446013	446723	445963	446015	1	supercont1.19	SDRG_06932	444841	446723	None	9042	2026	54479	No_or_no_constitutive_exon
GGTACGCGCCAAATGCCAACATGTAACCGACTACAACCGGTGGGGAATAGGT	481304	481487	481254	481306	1	supercont1.19	SDRG_06940	462785	482928	None	9042	2026	54479	No_or_no_constitutive_exon
CCACGTCATATGCCGATGACGTCATCCGGTTGAATGACCAATGGGCGTAGGC	495807	497213	497263	497211	-1	supercont1.19	SDRG_06948	495807	501243	None	9042	2026	54479	No_or_no_constitutive_exon
TGCGTCTTTTCGTTTGCAAAAGCTCATTTTACGAGCAGCGGGTGATGTAGAG	618353	618527	618303	618355	1	supercont1.19	SDRG_06983	617707	618527	None	9042	2026	54479	No_or_no_constitutive_exon
AAGCAGGTGCGCTGGCTGCAACACCATGTGCTGCTCAGTTCGATGGGTAGCG	621018	621155	620968	621020	1	supercont1.19	SDRG_06985	620399	623665	None	9042	2026	54479	No_or_no_constitutive_exon
AATACACTTCGCCTTTCTTGCTAATGAATTTCGCTTCTCTTGGGTGGCAGAT	625732	625838	625888	625836	-1	supercont1.19	SDRG_06987	625469	626167	None	9042	2026	54479	No_or_no_constitutive_exon
CCTCAAAACGGTTTTGAGACTGGCGTTTGAGATTGAATGGGGACGTATAGGA	634049	634540	633999	634051	1	supercont1.19	SDRG_06991	630192	634846	None	9042	2026	54479	No_or_no_constitutive_exon
CGGACGGTACGCTACGACGACATGTGAAAGGGACCAAGTTATGAGGGTAGGC	645892	646046	645842	645894	1	supercont1.19	SDRG_06996	644778	646271	None	9042	2026	54479	No_or_no_constitutive_exon
GCGGTACGGGTTTCGCTATCACCTGCCGATGCTCATGCGATGGGATATAGAA	702419	702549	702599	702547	-1	supercont1.19	SDRG_07011	701664	703450	None	9042	2026	54479	No_or_no_constitutive_exon
TAAGGGTAGGCGTATGCGCCATCGCCCGTGGCTCACTGGGGTGGGAATAGGT	701881	701926	701976	701924	-1	supercont1.19	SDRG_07011	701664	703450	None	9042	2026	54479	No_or_no_constitutive_exon
TCGTACGCGCGTTGCTGCATTTTTCAGAGTCTTATGCGTGATGAGGGTAGGT	75763	76081	76131	76079	-1	supercont1.21	SDRG_07257	75763	78311	None	9042	2026	54479	No_or_no_constitutive_exon
TCAAGGTACGCGGCCTCCGCGTCTGTGTGCATGTGCTCATTGATGGGCAGAC	95176	95230	95280	95228	-1	supercont1.21	SDRG_07268	94592	95533	None	9042	2026	54479	No_or_no_constitutive_exon
CGCTGCCCCAAGTACGTACGCAAGCAAGGTGCCCTGCTAACACGGGGTAGCG	118897	119128	119178	119126	-1	supercont1.21	SDRG_07283	118384	119267	None	9042	2026	54479	No_or_no_constitutive_exon
ACGAGGTACGCGACGGGTTGAGTCGCACCGGCCATCTTATAAGGGAGTAGAC	163480	163752	163802	163750	-1	supercont1.21	SDRG_07300	156615	165914	None	9042	2026	54479	No_or_no_constitutive_exon
GCTCTGGTACGCCCACATTTTGATTCGAAGTGTGTACTCGATGGGACTAGGT	162713	162764	162814	162762	-1	supercont1.21	SDRG_07300	156615	165914	None	9042	2026	54479	No_or_no_constitutive_exon
CACGGTACACATCGTATTTATGCAAGCATCGGCAAACGCGATGGGCGTAGAC	203946	204195	204245	204193	-1	supercont1.21	SDRG_07308	200366	204475	None	9042	2026	54479	No_or_no_constitutive_exon
AGCGGTGTGTTATGTCACAGTTCTTGAAAAGTAGGACGCTATCGGGGTAGGG	203070	203191	203241	203189	-1	supercont1.21	SDRG_07308	200366	204475	None	9042	2026	54479	No_or_no_constitutive_exon
CTCGTACGACATGATGGCATTTTGCGCAACATACTTATTGGGAAGCATAGGT	210889	210950	210839	210891	1	supercont1.21	SDRG_07311	210006	211781	None	9042	2026	54479	No_or_no_constitutive_exon
CCGAAGGTGCGTTGATCCTCCGCCACCGAATGGGCCTGACATGGGCGTAGGC	232536	232598	232486	232538	1	supercont1.21	SDRG_07319	232374	233381	None	9042	2026	54479	No_or_no_constitutive_exon
CATCAAGGTATCGCGTGCGTCGAGTCTGTGTCGTTTATGAGAGAGGGTAGCT	265305	265490	265255	265307	1	supercont1.21	SDRG_07336	263242	266445	None	9042	2026	54479	No_or_no_constitutive_exon
AAAGGTGCGTATCCTTGTACGATACCGTGGTCCCAGGTAGAGGGTACTAGGG	281000	282142	280950	281002	1	supercont1.21	SDRG_07340	277061	282878	None	9042	2026	54479	No_or_no_constitutive_exon
ACGCCGGTACGCTCGTCTCACTTCTACTCACTGCGACGTGTGTGGGGTAGAA	309322	309928	309978	309926	-1	supercont1.21	SDRG_07352	308158	312832	None	9042	2026	54479	No_or_no_constitutive_exon
GACGCTACTCCCTTCTGCGCTTCTCGTCTCATGGTGCCACCGCGGGGTAGGG	395230	395555	395180	395232	1	supercont1.21	SDRG_07381	394227	395555	None	9042	2026	54479	No_or_no_constitutive_exon
TCTGGGGTTAGGTTTCGAGATTTTACATCCATTGTTATGGGGTGGACTAGGA	399551	399638	399501	399553	1	supercont1.21	SDRG_07384	398765	401732	None	9042	2026	54479	No_or_no_constitutive_exon
GGTAATTTTGCTGCTGAGCTGGCGCTGCGACTAAAACCTGATGTGGGCAGGA	414840	414939	414989	414937	-1	supercont1.21	SDRG_07387	412942	415774	None	9042	2026	54479	No_or_no_constitutive_exon
TGTAGGTTTCGACGCTCTTTTGGATTCTGAGCTCAACCTGTGGGGTGTAGGC	432417	432655	432367	432419	1	supercont1.21	SDRG_07393	430494	433777	None	9042	2026	54479	No_or_no_constitutive_exon
AAGCCTCCGGTATCCTCGCTTTTGAACGCGTAGCGCTGACATGGGCGTAGAG	441290	441486	441240	441292	1	supercont1.21	SDRG_07397	439026	444503	None	9042	2026	54479	No_or_no_constitutive_exon
GTACGTGCTTTTAGAGAAGCCATCGACACGACGTCGTCTCGTGTGGGTAGGA	460106	460335	460385	460333	-1	supercont1.21	SDRG_07401	460106	461723	None	9042	2026	54479	No_or_no_constitutive_exon
TGGGTATGCAAAAGGTGTCCTTACATGGGATCGATGTATGGGATGGTTAGGT	462893	463007	462843	462895	1	supercont1.21	SDRG_07402	461764	463299	None	9042	2026	54479	Yes
GCTGCAAGTACGACGTTTATATATACAAGTTGTTAAATGTGACAGGGTAGAA	636966	637050	637100	637048	-1	supercont1.21	SDRG_07486	636545	638162	None	9042	2026	54479	No_or_no_constitutive_exon
ACCCAAGGTACTATCTTATCGCGGCTGCAGCATCACGCCTGTGGGGTTAGGT	691264	691438	691488	691436	-1	supercont1.21	SDRG_07513	690064	693962	None	9042	2026	54479	No_or_no_constitutive_exon
CAAGGGTACGGACCTTCCTTTGCATGGCGTGCCTTACGAGCGGGTGATAGGG	723533	723617	723483	723535	1	supercont1.21	SDRG_07525	722657	724830	None	9042	2026	54479	No_or_no_constitutive_exon
AAAACGTACGGCCACAGAGCGTTTGAAACTGTGTTGACGGTTGGGGGTAGGG	723909	724409	723859	723911	1	supercont1.21	SDRG_07525	722657	724830	None	9042	2026	54479	No_or_no_constitutive_exon
TGTACACTATGGCATCTCTTTAGTGCAAGATTTCAATGTATCAAGGGTAGGA	206487	206586	206437	206489	1	supercont1.24	SDRG_08071	204895	208900	None	9042	2026	54479	No_or_no_constitutive_exon
GTACTTTCCATTTTCGTATACACCTAACCCTACGTGGATATCGGGGGTAGGG	212588	212623	212673	212621	-1	supercont1.24	SDRG_08073	210592	215792	None	9042	2026	54479	No_or_no_constitutive_exon
CAATACGTACGCCCCGATGCGTTGGACCACAAAAGTTGACTTAGGGATAGGG	211047	211108	211158	211106	-1	supercont1.24	SDRG_08073	210592	215792	None	9042	2026	54479	No_or_no_constitutive_exon
GTGGGGCGGTCGGTACTGCGTCTACTGCAGCACATCCATGGGCCAGGCAGCC	263104	263180	263054	263106	1	supercont1.24	SDRG_08092	261900	263180	None	9042	2026	54479	No_or_no_constitutive_exon
GCCCAAGGTACGTCGCTCTGTCGAGTCGACGAGGTGCTGAGAGGGACTAGCG	375197	375364	375147	375199	1	supercont1.24	SDRG_08106	374715	376296	None	9042	2026	54479	No_or_no_constitutive_exon
ACCATCAATGGTAGGTAGTTTCGAAGCGATGGTATCTTCAAGGGCCGTAGGC	398497	398602	398447	398499	1	supercont1.24	SDRG_08117	397509	399732	None	9042	2026	54479	No_or_no_constitutive_exon
GCGTACGTACTTGCAACGACAGCCATGATGTTCAACCTCATGGGCAATAGCT	399155	399197	399105	399157	1	supercont1.24	SDRG_08117	397509	399732	None	9042	2026	54479	No_or_no_constitutive_exon
TCGGGGTTGGTGCTCGGCTCAGCACGCAACGTCTCATGATGGGCGCATAGGG	431637	431739	431587	431639	1	supercont1.24	SDRG_08124	430453	433009	None	9042	2026	54479	No_or_no_constitutive_exon
ATCACAGAAATGTACTTGCGACGCCGACGCCGTAGCTCATGGGGTTGTAGGC	432508	433009	432458	432510	1	supercont1.24	SDRG_08124	430453	433009	None	9042	2026	54479	No_or_no_constitutive_exon
CGTCGATCCTCCTCCTCGCCATGCGCATGCGCCTGACCATGGGCGTGTAGAG	472595	473813	473863	473811	-1	supercont1.24	SDRG_08147	472595	474011	None	9042	2026	54479	No_or_no_constitutive_exon
TATGTACAATATTGTCGATCGCCATCTGATGTCACAAACACGGGATGCAGAG	487518	487671	487721	487669	-1	supercont1.24	SDRG_08154	487518	490931	None	9042	2026	54479	No_or_no_constitutive_exon
GACGGGGTACACGTCTCTTACCCAAGATCGAGTTTCGAAATTAGGGGTAGGG	511340	511518	511568	511516	-1	supercont1.24	SDRG_08162	510951	512737	None	9042	2026	54479	No_or_no_constitutive_exon
TTTCGTTTGGTGGTTGAAACATCGATAGATGTCCGATCGTGCGCGGGTAGGG	521780	522313	522363	522311	-1	supercont1.24	SDRG_08167	521780	523938	None	9042	2026	54479	No_or_no_constitutive_exon
CCCGGTACAACTGCCACTTTTGACAAAATTTCGAAGCACGGGAAGCGTAGAC	533944	534187	533894	533946	1	supercont1.24	SDRG_08172	532824	535069	None	9042	2026	54479	No_or_no_constitutive_exon
TATCAAGGTACAATGCTTACAAGATACCACATCGTACCCGATGGGACTAGGG	606759	606906	606956	606904	-1	supercont1.24	SDRG_08189	606393	607733	None	9042	2026	54479	No_or_no_constitutive_exon
TCGTCCACGATCTTCCATGTCAAACGGCGACTCAAATGCGAGGGTGCTAGGG	638247	638694	638197	638249	1	supercont1.24	SDRG_08197	636670	638694	None	9042	2026	54479	No_or_no_constitutive_exon
TCGCGTGCGTGCTGTCTGCTGTTATAACGCGCCAATACGCTGAAGGGTAGAT	7815	7908	7958	7906	-1	supercont1.23	SDRG_07788	7386	9123	None	9042	2026	54479	No_or_no_constitutive_exon
TTGGCACGGCGCCGCTCACGCGTCAATCTTTGCGCGGGATAAGCGACGAGGT	65750	65978	65700	65752	1	supercont1.23	SDRG_07792	61086	65978	None	9042	2026	54479	No_or_no_constitutive_exon
ACTGGTACACGCAGCGACCTATGCATCTTAGGTGCTTCAAGAGGGTGTAGAA	106626	106671	106721	106669	-1	supercont1.23	SDRG_07800	106129	107581	None	9042	2026	54479	No_or_no_constitutive_exon
TGGTATGTCGCAGCGTCTATATCTCGTCGTCTCACTGTCGATGGGGCTAGGG	111330	114091	111280	111332	1	supercont1.23	SDRG_07802	109756	114631	None	9042	2026	54479	No_or_no_constitutive_exon
ATGGTACTTTCGATATCCCTGTTCGCGCGTCTCAAGTGCACGCGGGGTAGGT	172254	172473	172204	172256	1	supercont1.23	SDRG_07818	171719	173153	None	9042	2026	54479	No_or_no_constitutive_exon
AGGTCCGTGGAACTCTCCACCTCGCAACAAAGCGTCACCGTGGGTGGTAGAC	176771	176965	176721	176773	1	supercont1.23	SDRG_07820	175725	177457	None	9042	2026	54479	No_or_no_constitutive_exon
GTTCAAGAGGGGCTGCGTCCAAGTGCTGTGTTGTTCAAGAGGGGCTGTAGGA	186818	186924	186974	186922	-1	supercont1.23	SDRG_07826	184216	187182	None	9042	2026	54479	No_or_no_constitutive_exon
GAGTTCAAGGTACGATCGATGGCGAGACATGCAAGCCTATGGGCGTGTAGCT	276194	276398	276448	276396	-1	supercont1.23	SDRG_07858	275240	278175	None	9042	2026	54479	No_or_no_constitutive_exon
CCAAGGTAACGACAATTGTCCACAATTCCTTGAAGACCCATCGAGGGTAGGT	279447	279594	279397	279449	1	supercont1.23	SDRG_07859	278316	283141	None	9042	2026	54479	No_or_no_constitutive_exon
CTACGGTACACGTGCGCAGAATGAAAAAGATGGTGTCGAGGGTGATGTAGAC	281575	281805	281525	281577	1	supercont1.23	SDRG_07859	278316	283141	None	9042	2026	54479	No_or_no_constitutive_exon
ACATGCTTCGACATCTTTATCGAGATGGATGCGATTATGGGACGAGGTAGAC	296149	296817	296099	296151	1	supercont1.23	SDRG_07866	295487	298086	None	9042	2026	54479	No_or_no_constitutive_exon
CTCCAAGGTCCACCTGGTCCACGTCGAGCCGGTTCAAAAGATGGGCGTAGGC	322592	322822	322542	322594	1	supercont1.23	SDRG_07881	321265	325222	None	9042	2026	54479	No_or_no_constitutive_exon
ACGTACTATCGCCCATCCTCCTCCTCCTGCAGCGCTAACATGGGCGACAGTC	332115	332270	332320	332268	-1	supercont1.23	SDRG_07882	331041	332606	None	9042	2026	54479	Yes
TACATTGGTGCGGAAAACATCAAGTTGATCGTTTTCTGCAGCGGGAATAGGC	341602	341676	341726	341674	-1	supercont1.23	SDRG_07887	340817	343203	None	9042	2026	54479	No_or_no_constitutive_exon
TAGACATCGCCCGCACTGCTTTTGTGGCTCATGGTTGTACGATCGGGTAGGA	359478	359589	359428	359480	1	supercont1.23	SDRG_07895	358561	359715	None	9042	2026	54479	No_or_no_constitutive_exon
ATGTACGCGATACGTCCTACATGCCGGTGTTTGACAGACGATGGGTGTAGCT	365788	366283	365738	365790	1	supercont1.23	SDRG_07898	363900	367208	None	9042	2026	54479	No_or_no_constitutive_exon
AGGTACGACAATGTGTCCACTTTGCATTCGGACAATGTAATGGGGAGTAGAA	366331	366646	366281	366333	1	supercont1.23	SDRG_07898	363900	367208	None	9042	2026	54479	No_or_no_constitutive_exon
AGGTACAAATGATACGCGCTCGGAGCTCGATTCCTCAAAGTGGGGTGTAGGC	380631	380766	380581	380633	1	supercont1.23	SDRG_07904	378779	381873	None	9042	2026	54479	No_or_no_constitutive_exon
TTGGTACCCCCTGTGACGATACAATATGCTTATATTGCAAGGTGGGCTAGTA	390895	391252	390845	390897	1	supercont1.23	SDRG_07909	390435	391453	None	9042	2026	54479	No_or_no_constitutive_exon
TGTACGACATCTAGTCTTCCTCGGCTCGATACTACATGAAGCGGGATTAGGT	408674	408949	408999	408947	-1	supercont1.23	SDRG_07918	408084	411330	None	9042	2026	54479	No_or_no_constitutive_exon
TGTTGTGGTATGGAATTGTCATTTGGGTTTGTGATGTGGACAAGGGTTAGGT	417466	417742	417792	417740	-1	supercont1.23	SDRG_07921	414983	418741	None	9042	2026	54479	No_or_no_constitutive_exon
TAGTACGTCATCGGACATCCTCCAACGTTTGGCTAACCGTGGGAGCGTAGTG	428600	429324	429374	429322	-1	supercont1.23	SDRG_07925	428163	430863	None	9042	2026	54479	No_or_no_constitutive_exon
TAGTACGTCATCGGACATCCTCCAACGTGTAGCTAACCGTGGGAGCGTAGTG	433538	434490	433488	433540	1	supercont1.23	SDRG_07926	431842	434881	None	9042	2026	54479	Yes
TCCAGGTGGCTGAGAAAGATTGTTTGAGTCGATGTTGAAGGGATGTGTAGGA	436808	437003	436758	436810	1	supercont1.23	SDRG_07927	434998	437459	None	9042	2026	54479	No_or_no_constitutive_exon
GCCCAACTTTGAAGGTGCGGCATCCCACGCACGGAACCTCTTGGGGCGAGTC	442675	442777	442625	442677	1	supercont1.23	SDRG_07930	440733	443943	None	9042	2026	54479	No_or_no_constitutive_exon
CCCCACAGATCCCGAAAGCACCAAGACAAGCCCCACGGGCGCGAAACTAGTC	467338	467538	467288	467340	1	supercont1.23	SDRG_07940	465625	467538	None	9042	2026	54479	No_or_no_constitutive_exon
TCGTACGCGTGTCGCTCGATCGAACGGAGAAGCCTCATCTTACGGGGCAGCT	498953	498958	499008	498956	-1	supercont1.23	SDRG_07955	498953	503774	None	9042	2026	54479	No_or_no_constitutive_exon
CGCATGCGCGTGCACTCAAACCCATCAACCCGTCGCTGTCGTGGGACAAGCT	534258	536352	536402	536350	-1	supercont1.23	SDRG_07969	534258	537134	None	9042	2026	54479	No_or_no_constitutive_exon
CGCTTGCGGTACGCAGACTGTCGCGACATTATTCGTAAGACGCGGGGTAGGT	581085	581228	581035	581087	1	supercont1.23	SDRG_07983	578229	582652	None	9042	2026	54479	Yes
CAGTACCTATTTCGCTCGTTGACAACACTGTAGCTCACCGAATGGGATAGGG	581942	582652	581892	581944	1	supercont1.23	SDRG_07983	578229	582652	None	9042	2026	54479	Yes
GGTACGATGGCGCGTGATCGAGAGTGTGCTAACCTTTCGTGGGACAATAGTG	594968	595107	594918	594970	1	supercont1.23	SDRG_07989	594044	595163	None	9042	2026	54479	No_or_no_constitutive_exon
GTTCCTCGTACGCAACACGCTACGATGCACATAGTAGTGATGGGGTGTAGGT	607640	607922	607972	607920	-1	supercont1.23	SDRG_07995	605552	611077	None	9042	2026	54479	No_or_no_constitutive_exon
GCGGTACCTTTGGTGGAATATCGCGTACTCGTATGTCACATGGGGTGTAGCG	606851	606892	606942	606890	-1	supercont1.23	SDRG_07995	605552	611077	None	9042	2026	54479	No_or_no_constitutive_exon
GTGCGCATGGACAGATCGCAAGCGGCGTTAAGATAGTATGCGTGGGATAGGA	615090	615285	615040	615092	1	supercont1.23	SDRG_07998	614093	615285	None	9042	2026	54479	No_or_no_constitutive_exon
TGCGTTTTTGGCGAATGCATTCAACAAGGCGCTACTGACGACGTTGGGAGCG	626372	626379	626322	626374	1	supercont1.23	SDRG_08002	624297	626379	None	9042	2026	54479	No_or_no_constitutive_exon
AACTTTGTTTTCGAATTTGATGAATCGACGGACAAGTAACATGGGCGTAGGG	635396	635640	635346	635398	1	supercont1.23	SDRG_08006	631533	636766	None	9042	2026	54479	No_or_no_constitutive_exon
GGGTACCAATGCACCACATCGAGCCTAAGGATTACAATGCGCATGGGTAGGT	636536	636590	636486	636538	1	supercont1.23	SDRG_08006	631533	636766	None	9042	2026	54479	No_or_no_constitutive_exon
ACCATGGTACCTATTTCGTGGATTGCACATGAAAATGAGAGAGTTGGGAGGT	638327	638455	638505	638453	-1	supercont1.23	SDRG_08007	637794	641393	None	9042	2026	54479	No_or_no_constitutive_exon
GATTGATAGCTGTTCTTTGAATGGGTATGGTCTTTGAATGGGTATGGTAGCG	638193	638272	638322	638270	-1	supercont1.23	SDRG_08007	637794	641393	None	9042	2026	54479	No_or_no_constitutive_exon
GATTCCGCCACGTCACATTGCACTTGATTCTTATTGGGCTGCACGAATAGTG	661707	662129	661657	661709	1	supercont1.23	SDRG_08013	660474	662129	None	9042	2026	54479	No_or_no_constitutive_exon
CGCTCGGGTAGACGCCTACGCATCGATATACATTGGCCAGAACTGGGTAGGT	43620	43707	43757	43705	-1	supercont1.27	SDRG_08692	43243	45154	None	9042	2026	54479	No_or_no_constitutive_exon
GCTGCTTGAATCGGATGGAAACGTGGTGCTTATGTGCGTGGGATGTATAGCC	113912	113998	114048	113996	-1	supercont1.27	SDRG_08713	113349	114643	None	9042	2026	54479	No_or_no_constitutive_exon
GCGCTCGTACGTCGGCGCGGACCCGCGGGACGATGCTAACGACGGGGTAGAG	119326	119394	119276	119328	1	supercont1.27	SDRG_08716	119261	120748	None	9042	2026	54479	No_or_no_constitutive_exon
ATGGTAGTACCTGCTATGATGCTGTTGTTGGTGTGACCGTGGGGCTGTAGGG	126053	126450	126500	126448	-1	supercont1.27	SDRG_08719	125492	128154	None	9042	2026	54479	Yes
ATGATAACGGCTCCTCTGGCCTTCACTGTTTTTTGTATATGGGGACCTAGGA	134233	134332	134382	134330	-1	supercont1.27	SDRG_08722	134034	135658	None	9042	2026	54479	No_or_no_constitutive_exon
TGGGATTTTCTGTTTTGAAAGATTGAAAGATTGATACTTTGGGGGTGTAGAG	182174	182541	182124	182176	1	supercont1.27	SDRG_08742	179242	182541	None	9042	2026	54479	No_or_no_constitutive_exon
TGGTACGAACACGATGACGGAGGTGCGTCACTGATGCAATGGGATGGTAGCT	192641	193020	193070	193018	-1	supercont1.27	SDRG_08748	192641	194504	None	9042	2026	54479	No_or_no_constitutive_exon
GGTGCGTCGCCGCATCTGCCTGTCACCAGCCGGACAAACAGGGTTGGTAGAT	246296	246358	246408	246356	-1	supercont1.27	SDRG_08763	241697	247381	None	9042	2026	54479	No_or_no_constitutive_exon
AATCGATCAATCGATCTGCTACGCGTGGATACTGATGGCATGGGGTGTAGGT	249406	250725	249356	249408	1	supercont1.27	SDRG_08764	247740	250964	None	9042	2026	54479	No_or_no_constitutive_exon
GGCACGGTGCGTCCAACGATGTGTGGTGCACGGAGCCGACGGGTGGCTAGAA	251233	251440	251490	251438	-1	supercont1.27	SDRG_08765	250838	252956	None	9042	2026	54479	No_or_no_constitutive_exon
GCGAGGTAGACAGGTCCTTGTAAGCGGCGTTAGGTGCTAAACACGGGTAGGA	390994	391093	390944	390996	1	supercont1.27	SDRG_08810	387420	391591	None	9042	2026	54479	No_or_no_constitutive_exon
GCGGCGAGGTAGGCAAGCTTCAATGCAAGCTTTTCAAACTTGGGATGTAGGG	462889	463115	462839	462891	1	supercont1.27	SDRG_08813	461136	463115	None	9042	2026	54479	No_or_no_constitutive_exon
GGTACCGCTTTGATGTGGTCAACGGTCTCTCACGCGATGGATGGGTATAGGA	572890	573145	573195	573143	-1	supercont1.27	SDRG_08834	572890	574370	None	9042	2026	54479	No_or_no_constitutive_exon
CGGTACCTTAGTGTCCCTGGGGAAGAAGGAAGGTAACCAGGGCGAGGTAGAG	633609	633713	633559	633611	1	supercont1.27	SDRG_08861	631610	633976	None	9042	2026	54479	No_or_no_constitutive_exon
TACGACTTGGACCTGCCGATGCGATAATGAATCCTCATGGGCGCGAGTAGAT	676765	678076	676715	676767	1	supercont1.27	SDRG_08873	676529	678076	None	9042	2026	54479	No_or_no_constitutive_exon
TGGTCCGACATTTCGAGCGATATTCTTGTTGTTGATGTTGGGATACGTAGGT	10534	10721	10484	10536	1	supercont1.28	SDRG_08881	9486	11479	None	9042	2026	54479	No_or_no_constitutive_exon
CTACGGTAAGGTGCGTATGGATACAGGAGATGAAAGGGGCTGGGATGTAGGA	25183	25387	25437	25385	-1	supercont1.28	SDRG_08889	25183	26172	None	9042	2026	54479	No_or_no_constitutive_exon
AGGTACGACGCTGAAGTGTGCTACGTTTGATTGCACAGCTACGGGCGCAGGC	26843	27132	26793	26845	1	supercont1.28	SDRG_08890	26546	28546	None	9042	2026	54479	No_or_no_constitutive_exon
CCAAAGTACTGCTTGTTTCAAAGTATCGAAGTATCAATCGGGAAGTGTAGGC	52119	52287	52069	52121	1	supercont1.28	SDRG_08895	50829	52577	None	9042	2026	54479	No_or_no_constitutive_exon
CTGGTTGTTGCAGTTCCTTCATCTTTGGCTTGTGACGAACGGGGACGTAGGC	82071	82387	82021	82073	1	supercont1.28	SDRG_08902	78511	84665	None	9042	2026	54479	No_or_no_constitutive_exon
CCTCGTACGTAGTTTCGTTTCGAGGTTTGTGTATTTAGAAGTGGGCGTAGCT	151500	151623	151450	151502	1	supercont1.28	SDRG_08915	140383	157526	None	9042	2026	54479	No_or_no_constitutive_exon
ACTATACTAAGGGTCGTACGATGGAGGCCGGGTGGTGACGGCGGGTGTAGAT	199514	199571	199621	199569	-1	supercont1.28	SDRG_08934	199234	200428	None	9042	2026	54479	No_or_no_constitutive_exon
TACACCGAGGTAGACTGCACGCACGCCTGCCGACCTCATGGGCGACGTAGCA	251800	252093	252143	252091	-1	supercont1.28	SDRG_08948	250954	252152	None	9042	2026	54479	No_or_no_constitutive_exon
TATGTCTGTCGATCGCGTCTGGATGGCACGTGTTGAGGGTGGAGCGCTAGTT	258575	258728	258525	258577	1	supercont1.28	SDRG_08952	257194	258864	None	9042	2026	54479	No_or_no_constitutive_exon
GCAGGTAGACACGTTCGGAATTTTCCTCGCACTGTAAGAATCGGGAATAGGT	259535	260275	260325	260273	-1	supercont1.28	SDRG_08953	258884	261908	None	9042	2026	54479	No_or_no_constitutive_exon
GTCGAAGGTACGACTTTGTATTCGCACGCAAGATACCTCAGGGTGTGTAGCG	272091	272201	272041	272093	1	supercont1.28	SDRG_08960	270870	274816	None	9042	2026	54479	No_or_no_constitutive_exon
TGCGACTACATGCATGCATCGGTGCTCACTCGACATCGATGGGTGCGTAGGA	285467	285851	285417	285469	1	supercont1.28	SDRG_08967	284652	285851	None	9042	2026	54479	No_or_no_constitutive_exon
CCGCGTGGTACCGCTTCTATCCGATATATCTATCCAATATGTGGGGGTAGGT	293428	293805	293855	293803	-1	supercont1.28	SDRG_08971	291825	298182	None	9042	2026	54479	No_or_no_constitutive_exon
AAACGGTCCGTCTATGCGCTGAAATACCGTTGCTGACGTTGTGGGCGTAGCA	303152	303241	303291	303239	-1	supercont1.28	SDRG_08973	302499	304564	None	9042	2026	54479	No_or_no_constitutive_exon
GCACGGTAGGCGACACTTCATTTTAGTGCCTATTTACCGAAGCGGGTTAGGG	303012	303107	303157	303105	-1	supercont1.28	SDRG_08973	302499	304564	None	9042	2026	54479	No_or_no_constitutive_exon
GCGCGCGATTTTCTCTTGCCCCTCTTACGGACAATGACACTGGGGTGTAGGA	319182	319238	319288	319236	-1	supercont1.28	SDRG_08979	318903	320607	None	9042	2026	54479	Yes
AGAAGACGTGCGTGCGCATCATCGACACAGCGCACTCATGGGGTATGTAGCG	332692	332890	332642	332694	1	supercont1.28	SDRG_08985	330521	335728	None	9042	2026	54479	No_or_no_constitutive_exon
GGTGCCACCACAGCTCCCTTCGTGCAACGATTGTGTGAGCCGGGGACTAGGA	332939	333052	332889	332941	1	supercont1.28	SDRG_08985	330521	335728	None	9042	2026	54479	No_or_no_constitutive_exon
CGGTACAGTCCTCTGCCTCTACCATCAAGTGCAATATGGGGTGAGTGCAGGT	334815	335728	334765	334817	1	supercont1.28	SDRG_08985	330521	335728	None	9042	2026	54479	No_or_no_constitutive_exon
GCAGGTATATATATTCTCTCGTATCTGGATGGACGTAATGGTTGGGATAGTG	340585	340826	340535	340587	1	supercont1.28	SDRG_08988	338831	341441	None	9042	2026	54479	No_or_no_constitutive_exon
GGCCGAGGTACGCCGACGTGCAACGCGGTCTCGCATCATCATGGGGGTAGGG	394573	395050	394523	394575	1	supercont1.28	SDRG_09006	389502	395050	None	9042	2026	54479	No_or_no_constitutive_exon
CCCCTTCACGTGCCTCTCTCTTTTTACAACCTTTATAACGCAACGGGTAGAA	397063	397252	397302	397250	-1	supercont1.28	SDRG_09008	396409	397892	None	9042	2026	54479	No_or_no_constitutive_exon
AGGTGCAGTTTCGAGTGTTGATGACGACGCATCACTGATGGTACGGGCAGCG	415557	415720	415770	415718	-1	supercont1.28	SDRG_09015	415125	416445	None	9042	2026	54479	Yes
AGCAAGGTCCGTGGTCGTTTGCTTCTCCTTGGTGTTTCATGGGGCTGTAGGT	466688	466857	466638	466690	1	supercont1.28	SDRG_09033	465173	466857	None	9042	2026	54479	No_or_no_constitutive_exon
GCGTCATCGACCTGCTAAAACATCTTTGGACTAATGCGGCGAATGGGCAGTT	481640	481685	481735	481683	-1	supercont1.28	SDRG_09034	466970	483295	None	9042	2026	54479	No_or_no_constitutive_exon
TACTTTGCATAGGACACTCGATGCATATGCTCATGCGAACATGGGATTAGGA	472107	472548	472598	472546	-1	supercont1.28	SDRG_09034	466970	483295	None	9042	2026	54479	No_or_no_constitutive_exon
GTACATGGTGCATCGGGCTACAAGCTTGTGGCTGACGCAGATGCGGGTAGAT	535572	535755	535522	535574	1	supercont1.28	SDRG_09049	535124	536666	None	9042	2026	54479	No_or_no_constitutive_exon
TACAAGGTACCTGCGATCGGTCAAGCGTCGATGCTTCATGGGGATGGTAGAC	566146	566332	566382	566330	-1	supercont1.28	SDRG_09058	566146	567811	None	9042	2026	54479	No_or_no_constitutive_exon
TTCCCGTGCGTTCCCATACGTCGCTTTGTCAGCGTTGATAATGGGCGTAGAC	577748	577913	577963	577911	-1	supercont1.28	SDRG_09063	576711	579217	None	9042	2026	54479	No_or_no_constitutive_exon
CATGTCGTCAAGAGATGACGTTAGCGTCTTAGCATGGTTTAATGGGCTAGGG	581984	582375	582425	582373	-1	supercont1.28	SDRG_09066	581984	583341	None	9042	2026	54479	No_or_no_constitutive_exon
GTACTGACATGACGCTCATGGATCGTTGGAAATGGAAGGGATGGACGTAGGA	72831	74156	72781	72833	1	supercont1.29	SDRG_09094	68845	74156	None	9042	2026	54479	No_or_no_constitutive_exon
TGAGGTACTTGCGAGCATGTATCGTCAGCCATTCAGGATTGTGGGCGTAGAA	109791	110340	109741	109793	1	supercont1.29	SDRG_09107	109147	110704	None	9042	2026	54479	No_or_no_constitutive_exon
GCACAACAGGCTGCATTGGCTATCGTACTCGACACGACGACTGGGGGTAGGT	122380	122573	122330	122382	1	supercont1.29	SDRG_09111	121253	124574	None	9042	2026	54479	No_or_no_constitutive_exon
ACAGTACGTCCTGATATGCGGTCGGATAGCATCTCATGCCAGGGACGTAGCG	125038	125123	124988	125040	1	supercont1.29	SDRG_09112	124718	126154	None	9042	2026	54479	No_or_no_constitutive_exon
CGTACGGTCTTGCGTCTCCTCTTCATTCGCTCATTGCGCATGGGCGGTAGTC	125172	125296	125122	125174	1	supercont1.29	SDRG_09112	124718	126154	None	9042	2026	54479	No_or_no_constitutive_exon
CGCTCTCTACATGTATTACGTTACAGCATTAGCTTCACAGGGGATGGTAGGA	131919	132231	131869	131921	1	supercont1.29	SDRG_09115	131500	132231	None	9042	2026	54479	No_or_no_constitutive_exon
CGTTTGGTACACCTCTCTTTCTTAGGGGTAGGTTCTCATAGTAGGGCTAGGG	139650	140002	139600	139652	1	supercont1.29	SDRG_09117	137383	140002	None	9042	2026	54479	No_or_no_constitutive_exon
GTACCCTCTCCGCAAAGACGATCGCATTCGCATGCGTGCGAGGGCATTAGGT	165165	165306	165356	165304	-1	supercont1.29	SDRG_09129	164474	166488	None	9042	2026	54479	No_or_no_constitutive_exon
TTTCCCCAGGTACGATCGAGTCAAGTGTGGCTGATGACGACGAGGGGTAGGT	172586	172886	172936	172884	-1	supercont1.29	SDRG_09133	171463	173836	None	9042	2026	54479	No_or_no_constitutive_exon
CGTTCGTATCTTGTGAGCGCGTACAGCACACGCGTCTCACTGGGATGTAGAT	188036	188663	188713	188661	-1	supercont1.29	SDRG_09139	187597	190390	None	9042	2026	54479	No_or_no_constitutive_exon
GTTCGTTCAATCACTATAAGTCGACGGCCGAATTTACATATGGGCGATAGCA	213933	214186	214236	214184	-1	supercont1.29	SDRG_09152	213425	216755	None	9042	2026	54479	No_or_no_constitutive_exon
CAAGGCGGTACGACAGCAACCATGTCTCGTGCTCTCTAATTAGGGTGTAGGG	213425	213890	213940	213888	-1	supercont1.29	SDRG_09152	213425	216755	None	9042	2026	54479	No_or_no_constitutive_exon
GGGTACGTGGCATGACAGACCGTGCAATGACCAATCACGTGGGTGCGTAGCC	219933	220128	220178	220126	-1	supercont1.29	SDRG_09154	218749	221815	None	9042	2026	54479	No_or_no_constitutive_exon
AGAACTGAATCGGGCGATGTGTGCACACGACGGACGAGCGGGAAATGTAGCT	234068	234116	234166	234114	-1	supercont1.29	SDRG_09158	233061	235753	None	9042	2026	54479	No_or_no_constitutive_exon
TCACGGTGCGTATTCTGCAAAACGGCGCAAGGAAGAGAGCAGGGATGTAGGT	238315	238507	238265	238317	1	supercont1.29	SDRG_09160	237583	240607	None	9042	2026	54479	Yes
CATCGTGTCTGTCGCGCAGCCTCGCTGTAATGCCATGTCTTGTGGGATAGCG	259476	259753	259426	259478	1	supercont1.29	SDRG_09169	258593	260572	None	9042	2026	54479	No_or_no_constitutive_exon
ACCCCGTCCTTTGTGTCCCCAACTTTTAGCACTCGTGTGGGAGCGCGTAGGT	272486	272716	272766	272714	-1	supercont1.29	SDRG_09175	271298	274841	None	9042	2026	54479	No_or_no_constitutive_exon
TCGCGTACATAACAGTAAAAGGAAAAACCACCTCAATCTCAGGGACGTAGGT	297869	298089	297819	297871	1	supercont1.29	SDRG_09186	297012	299927	None	9042	2026	54479	No_or_no_constitutive_exon
TACGTCCGTCTACCTGCATTGTTCGAGTGGTCACCGTCCAAGGGCTATAGAT	304949	305166	304899	304951	1	supercont1.29	SDRG_09188	303132	305735	None	9042	2026	54479	No_or_no_constitutive_exon
CGTGGCATTGAACCCTTAGTTGGATCGTCGTCATTCACGGGAGTATGTAGAG	307785	308230	307735	307787	1	supercont1.29	SDRG_09189	306056	308230	None	9042	2026	54479	No_or_no_constitutive_exon
CAAAGGGTACGCGCGCTACCCCGAGGCGCCGCATGCTAACGATGGGTTAGCC	327898	327957	327848	327900	1	supercont1.29	SDRG_09197	327659	328588	None	9042	2026	54479	No_or_no_constitutive_exon
TTATGACGAAATGCTTTGCGCTCTATTTTGATGGCGCATGGGCAAAATAGCT	345594	345690	345740	345688	-1	supercont1.29	SDRG_09205	345594	346792	None	9042	2026	54479	No_or_no_constitutive_exon
TGTATCCTGCTGATGTTTCATGTCCAACCACGTGTTTGCTTGGGCGGTAGGG	406013	406406	405963	406015	1	supercont1.29	SDRG_09219	403518	408327	None	9042	2026	54479	No_or_no_constitutive_exon
GTACGACGACGCGATAGGTTGCGTGGCGATGCAAGATACGGTGGGCGTAGGG	412805	412961	413011	412959	-1	supercont1.29	SDRG_09222	412408	416681	None	9042	2026	54479	No_or_no_constitutive_exon
ACGCCGTAGCCGCATTTGTCTTCTTGTGACCTAATTTTTGCTGGGGGTAGGT	448751	448887	448701	448753	1	supercont1.29	SDRG_09227	447389	450936	None	9042	2026	54479	No_or_no_constitutive_exon
GGTACGCAGACTGCGCATTGTACGTCTCTGGAGTCATCGGTGCGGGGTAGGG	458658	458959	459009	458957	-1	supercont1.29	SDRG_09230	458658	461146	None	9042	2026	54479	No_or_no_constitutive_exon
AAGGTAGCGTTCCTGCCGCTTCGCATGCCAGCACCTCATCGATGGGCTAGGA	483386	483476	483526	483474	-1	supercont1.29	SDRG_09242	483386	483625	None	9042	2026	54479	No_or_no_constitutive_exon
AGGTACAGACCTGATTTATAAGATTCTTGGCATCTCATCGGGACATGCAGCA	534345	536286	536336	536284	-1	supercont1.29	SDRG_09266	534345	536865	None	9042	2026	54479	No_or_no_constitutive_exon
ACGGTATGCGCTGACGTACGACGGGAATCTCATTGGGAATGCGGGTATAGAT	542023	542127	542177	542125	-1	supercont1.29	SDRG_09268	538623	543045	None	9042	2026	54479	No_or_no_constitutive_exon
CCTCGATTCGACTCATGTAACCTCAGTCTGACGCGTTTTTGATGGGTTAGGA	578145	578397	578447	578395	-1	supercont1.29	SDRG_09284	577272	578747	None	9042	2026	54479	Yes
GCGCGAGGTAGGCGCCATTAAGAAAACGAGTTCTTATTGCCGGGCGCAAGGT	654231	654469	654519	654467	-1	supercont1.29	SDRG_09318	652854	656148	None	9042	2026	54479	No_or_no_constitutive_exon
GGTTGGCGCCTTGCAAATCGAGGTCGTTGAAGCTGATGGTCGGAGGGTAGAT	664141	664265	664315	664263	-1	supercont1.29	SDRG_09323	662292	664901	None	9042	2026	54479	No_or_no_constitutive_exon
AGTACGAATGCCCACAAGATATGACCTCGTCGATCTTCGTTGGGGTATAGGT	691394	691472	691522	691470	-1	supercont1.29	SDRG_09334	687683	692626	None	9042	2026	54479	No_or_no_constitutive_exon
AGGTAGATGCACGTGATGGTCGCCACGATGGCTCATATGCGCGCGGGCAGGT	32529	33861	32479	32531	1	supercont1.25	SDRG_08228	32377	34413	None	9042	2026	54479	No_or_no_constitutive_exon
TTTCTTGGTCAAGCATGGCGATCCCAATACATCTCACTGTATGGGAATAGTG	40783	41024	40733	40785	1	supercont1.25	SDRG_08231	39726	41024	None	9042	2026	54479	No_or_no_constitutive_exon
GTGATCACTTTGAATTCTCGTTATGTTCCGAGTTCTAACACAAGGGCTAGGT	53633	53690	53583	53635	1	supercont1.25	SDRG_08237	51556	54155	None	9042	2026	54479	No_or_no_constitutive_exon
ACGCGTTGATTACCGTGGTTGTTCTCGGCTCTATTGTGTCGGGTGTGTAGAC	55311	55347	55261	55313	1	supercont1.25	SDRG_08239	54978	55770	None	9042	2026	54479	No_or_no_constitutive_exon
CAAAAGATGTACCGCCAGCCACGTAGTCAGGGATCTGACGACGGGCGTAGGC	119715	119835	119665	119717	1	supercont1.25	SDRG_08264	118739	120519	None	9042	2026	54479	No_or_no_constitutive_exon
GGTGTGGCCATAAAAACTCGATATATGGATTCTATGGGGAGAATATGTAGCT	122578	122807	122528	122580	1	supercont1.25	SDRG_08265	120530	123124	None	9042	2026	54479	No_or_no_constitutive_exon
AAGTAGGTACCATACGCTACTTCACGAACTTATGCGTGGGGTATGAGTAGGA	160183	160252	160302	160250	-1	supercont1.25	SDRG_08279	159219	161802	None	9042	2026	54479	Yes
TATCCTCCATGTCTCTCCCTGTGGCTTGAGATCGATAATGCGGGGACTAGAC	159825	159988	160038	159986	-1	supercont1.25	SDRG_08279	159219	161802	None	9042	2026	54479	Yes
CTACGTGCCACGAGACGTTGGTGCGGTCGTCATCACGTGGGTGCGAGTAGAG	189418	190251	189368	189420	1	supercont1.25	SDRG_08290	188321	190866	None	9042	2026	54479	Yes
ATTTTGCGTAGGATGTCATTATCTTCCAAGTCTGTAGTTTCTGGGGGTAGGG	190634	190866	190584	190636	1	supercont1.25	SDRG_08290	188321	190866	None	9042	2026	54479	No_or_no_constitutive_exon
TGTGCGTTCTCCATTTCGATTCAACGACATGCACACTCATGGGTATACAGGC	217770	217907	217720	217772	1	supercont1.25	SDRG_08304	217160	219895	None	9042	2026	54479	No_or_no_constitutive_exon
CTCGAGGTACACGGTATGCATGCATGCTTTTCTTTGACGCAATGGGCTAGTC	219536	219580	219486	219538	1	supercont1.25	SDRG_08304	217160	219895	None	9042	2026	54479	No_or_no_constitutive_exon
TACTCGGGGTACGTGCTTCTAGTTGGTCGATCGTACAAACATGGGTGTAGCA	225553	225764	225814	225762	-1	supercont1.25	SDRG_08308	224778	226963	None	9042	2026	54479	No_or_no_constitutive_exon
TCGGCGGTACGACGCGATATTAGTGCAATCTCAAAGAATGAGGCGGGTAGCC	281780	281967	281730	281782	1	supercont1.25	SDRG_08335	281026	283014	None	9042	2026	54479	No_or_no_constitutive_exon
GACAATCTCGTCCATTGTGACGACGACATGTCTATAAAAATGGGGTGTAGGC	284525	284652	284702	284650	-1	supercont1.25	SDRG_08336	283032	285344	None	9042	2026	54479	No_or_no_constitutive_exon
TTCCCTTCGGTTCGTCGTACAATTTGCGAAAAATCTTATGGTGGGCACAGCG	299801	299988	299751	299803	1	supercont1.25	SDRG_08341	294693	303423	None	9042	2026	54479	No_or_no_constitutive_exon
GGTCCTCAAATGATTGTGCAAGTCGGACAGATTGTCTGACATGGGTGCAGGC	302690	303118	302640	302692	1	supercont1.25	SDRG_08341	294693	303423	None	9042	2026	54479	No_or_no_constitutive_exon
GGTACGCGCCCACGCCTGCGACCGCATGCATTCATCATCCTGGGGCGTAGCT	346707	346726	346776	346724	-1	supercont1.25	SDRG_08354	346068	346864	None	9042	2026	54479	No_or_no_constitutive_exon
CGAGTACATACACAGCATATCTGATGGCATATACCAATGGGGTGGAGTAGGA	356639	356772	356589	356641	1	supercont1.25	SDRG_08359	355217	357068	None	9042	2026	54479	No_or_no_constitutive_exon
GGTACGCTTTGCGCATCGCTTCGGTCATTCTCTACTCTATGGGTGCGTAGAA	358189	358352	358139	358191	1	supercont1.25	SDRG_08360	357459	359204	None	9042	2026	54479	No_or_no_constitutive_exon
CCAGGTACGATTCCACGAGGATATCGTCGTCTCGATGATCATGGGACTAGCT	369594	369849	369899	369847	-1	supercont1.25	SDRG_08366	368393	371192	None	9042	2026	54479	No_or_no_constitutive_exon
AGCAGGTCGACCGCTTTGATCGTAGTCCATGACACTTACGATTGGGATAGCA	392022	392100	392150	392098	-1	supercont1.25	SDRG_08377	391617	393648	None	9042	2026	54479	No_or_no_constitutive_exon
CAAGCTCGTACGTCAGCTCGCGTTCTCGCGTGGGACCGATGCGGGTGTAGGA	391617	391979	392029	391977	-1	supercont1.25	SDRG_08377	391617	393648	None	9042	2026	54479	No_or_no_constitutive_exon
CGCGGTGCGCCTTCTTTTCCGTCTTCTCTCGCGGCTGACGCCAAGGGCAGGT	443615	443660	443565	443617	1	supercont1.25	SDRG_08394	442897	445330	None	9042	2026	54479	Yes
TCGGACTATCATGTCGTCGCTCTTGTGTCCACCACCAACGACGGGAGTAGGC	444070	444151	444020	444072	1	supercont1.25	SDRG_08394	442897	445330	None	9042	2026	54479	Yes
TTCGGTGCGATTTGAACTCTATCGAGCAGCATTTGAACATGCCAGGGTAGAT	449915	450005	449865	449917	1	supercont1.25	SDRG_08397	448632	450331	None	9042	2026	54479	Yes
CGGTAGCGGCTAATTCATCTCTTCTGGACCTTGTAGCGACGATGGGGTAGGT	450780	451242	451292	451240	-1	supercont1.25	SDRG_08398	450305	452869	None	9042	2026	54479	No_or_no_constitutive_exon
GCACGGGTGCGGCCACATGCGAGAGAGAGCGTGTATAACGGGCGAGGTAGAG	456562	456724	456774	456722	-1	supercont1.25	SDRG_08402	455305	456986	None	9042	2026	54479	No_or_no_constitutive_exon
TCGCCGCCGATCGCCGCCGAGGGCTCATGCGAGGCTGCTTGGGCATGTAGCA	479127	479293	479343	479291	-1	supercont1.25	SDRG_08410	477218	479403	None	9042	2026	54479	No_or_no_constitutive_exon
CGTTGTACGACGTGTCGGAATGACGCGACGGACACTCACACGTGGGATAGCA	492613	492746	492796	492744	-1	supercont1.25	SDRG_08415	491657	495363	None	9042	2026	54479	No_or_no_constitutive_exon
TACGTGTAGCCGCGTTCCCGAGCTATCGAGTAGTAGCAAATCGAGGGTAGAT	492235	492290	492340	492288	-1	supercont1.25	SDRG_08415	491657	495363	None	9042	2026	54479	No_or_no_constitutive_exon
TACGAGAGGCCCCATGTCTTGAAGCAGCGGGATCCTGATGGGTGGCGTAGTG	529629	530014	530064	530012	-1	supercont1.25	SDRG_08432	529629	533695	None	9042	2026	54479	No_or_no_constitutive_exon
TGGCGTGCGTCGTCGCGCCTCGTCCACGAGAGCTAACGGGGTAGCGGTAGAG	552177	552231	552281	552229	-1	supercont1.25	SDRG_08441	549471	552282	None	9042	2026	54479	No_or_no_constitutive_exon
TGCAAGGTACCATATTGTATCCGGTACGTATATCGCTCATGGGCCAGTAGAT	663328	663387	663278	663330	1	supercont1.25	SDRG_08454	662964	665740	None	9042	2026	54479	No_or_no_constitutive_exon
ACTTTTTCTATTCTCTAATTGGATTTTGGTCTCACATATCACGGGACTAGTG	668864	669529	668814	668866	1	supercont1.25	SDRG_08456	667163	670238	None	9042	2026	54479	No_or_no_constitutive_exon
CCACGTAGGCTCCGACGCACGATATAGAGTTGCTCACTAGTAGCGGGTAGGG	95177	95535	95585	95533	-1	supercont1.30	SDRG_09369	94180	95986	None	9042	2026	54479	No_or_no_constitutive_exon
GAAGGTATCACGAAGCGTCCCCCATTCCCGCGTACTCATGGGCACAGAAGGC	131742	131837	131692	131744	1	supercont1.30	SDRG_09388	130814	132304	None	9042	2026	54479	No_or_no_constitutive_exon
CAGGTAACACATCAACACTCGTCGTTCTTGCCTCATGCGTGGTCGGGCAGGT	132030	132148	131980	132032	1	supercont1.30	SDRG_09388	130814	132304	None	9042	2026	54479	Yes
ACGGTACGACCGGCTTCTGTCACGCATGCCGGCTCACGCCATAAGGGTAGGG	132195	132247	132145	132197	1	supercont1.30	SDRG_09388	130814	132304	None	9042	2026	54479	No_or_no_constitutive_exon
GAGGAAGGTATCACGAAGCGTCCCCCATTCCCGCGTACTCATGGGCACAGAA	131739	131837	131689	131741	1	supercont1.30	SDRG_09388	130814	132304	None	9042	2026	54479	No_or_no_constitutive_exon
CTCGTTCGGTACACCTCTCATCATTAGGGGTAGGTTTGGTTCAGGGGTAGGG	145454	145546	145404	145456	1	supercont1.30	SDRG_09395	145351	145546	None	9042	2026	54479	No_or_no_constitutive_exon
GCGGTATGTATCTCGGTTCTCTTCTGCCATACTCATGGGCGACTGAATAGGC	180993	181427	181477	181425	-1	supercont1.30	SDRG_09407	178727	182219	None	9042	2026	54479	No_or_no_constitutive_exon
CCTGCGGTACGCAGAGCCGCTGTGTTTGCATCTGTGACGGGCGTGGGTAGGG	189136	189275	189086	189138	1	supercont1.30	SDRG_09411	187871	189642	None	9042	2026	54479	Yes
ACCGGTACGCCAATACGTCACGGTTTGTTGGGGTGACAGGGGAGGGGTAGGG	199068	199195	199245	199193	-1	supercont1.30	SDRG_09416	198255	200753	None	9042	2026	54479	No_or_no_constitutive_exon
GAAACAGGTGCGAACGATGATGTGTGGGAAGACGAGCTGACGGGGAATAGGG	220054	220188	220238	220186	-1	supercont1.30	SDRG_09424	219762	223169	None	9042	2026	54479	No_or_no_constitutive_exon
CCCCGGGTAGCCCTTGGCAACAGAGTTCCGAGTCTGATGGGCAAGACTAGGA	239818	240034	240084	240032	-1	supercont1.30	SDRG_09433	239580	242579	None	9042	2026	54479	No_or_no_constitutive_exon
TGAAGGTAGACATGGTACAGTATCACTGTGAGACTATTGCACGGGTGTAGGA	239580	239773	239823	239771	-1	supercont1.30	SDRG_09433	239580	242579	None	9042	2026	54479	No_or_no_constitutive_exon
GCAAGGTTTGCGGCCCGTCGGTAATTTGCGGTGCTTATAGTGGGACGTAGGA	268113	271283	271333	271281	-1	supercont1.30	SDRG_09446	268113	271780	None	9042	2026	54479	No_or_no_constitutive_exon
ATCTCGGGTAGGTCATTGTCCTCTCTTGAGGATCTCATGGGACAAATTAGGC	287539	290607	290657	290605	-1	supercont1.30	SDRG_09454	287539	293779	None	9042	2026	54479	No_or_no_constitutive_exon
ATCTCGTACTGGCGTACAGTACACTCTATGGTTGTCATTATGTGGGGTAGAT	321462	321627	321677	321625	-1	supercont1.30	SDRG_09466	318460	322424	None	9042	2026	54479	No_or_no_constitutive_exon
AGGTCCATTCTCTGCACCTACTTAATGCGGAGAGTAATGCATGGGTGTAGGC	326283	326671	326233	326285	1	supercont1.30	SDRG_09468	325354	327029	None	9042	2026	54479	No_or_no_constitutive_exon
GTAGCCTCCGTTTTTGCTCGTGATGAAGGACGCTGACAGTACGTGGGTAGCA	352162	352224	352112	352164	1	supercont1.30	SDRG_09482	351423	352935	None	9042	2026	54479	No_or_no_constitutive_exon
ACACACCGCCATAGCTCGTTCCGTGTCCTTACGTTAAAATGGGCGTGTAGGA	352851	352935	352801	352853	1	supercont1.30	SDRG_09482	351423	352935	None	9042	2026	54479	No_or_no_constitutive_exon
GTACACTAGAGCACATCACCCGTTGCCGACGCGAGGTTTCATGGGCGTAGGC	370105	370224	370055	370107	1	supercont1.30	SDRG_09490	369131	371716	None	9042	2026	54479	Yes
GGGTACGATTTGTCTGAAAGGTATGAGAAGAAATTGATCGTGGGGAATAGGA	393672	393936	393986	393934	-1	supercont1.30	SDRG_09499	393672	396205	None	9042	2026	54479	No_or_no_constitutive_exon
ACGAGGTAGAACAGCCTCGTGGTCGACGTCGTGATGACGAGTGGGTGTAGGT	410161	410639	410689	410637	-1	supercont1.30	SDRG_09504	410161	412115	None	9042	2026	54479	No_or_no_constitutive_exon
ACGAGGTAGAACAGCCTCGTGGTCGACGTCGTGATGACGAGTGGGTGTAGGT	416156	416675	416106	416158	1	supercont1.30	SDRG_09506	414609	416675	None	9042	2026	54479	Yes
CCTTCTTCCCTGCCACGACGATGTTCGGAATGAGCCTTTTGATGGGGTAGAT	440577	441660	440527	440579	1	supercont1.30	SDRG_09518	437896	442127	None	9042	2026	54479	No_or_no_constitutive_exon
GGGTGCGCGCCCATTGACGTATGGCCCAGCATCATGCTCGGGCGGTGTAGGA	487788	487923	487738	487790	1	supercont1.30	SDRG_09523	487671	488891	None	9042	2026	54479	No_or_no_constitutive_exon
CAAGGTACTTTGATGGACGATGGAACGAGTGCCATGTATGGGATGCGCAGGT	504936	505077	505127	505075	-1	supercont1.30	SDRG_09532	504791	512804	None	9042	2026	54479	No_or_no_constitutive_exon
TTCAAGGTCGATCCGTTGATGACTGACCGTGATATCCTACATGGGATTAGAC	525959	526057	525909	525961	1	supercont1.30	SDRG_09540	525578	527371	None	9042	2026	54479	No_or_no_constitutive_exon
CGGCGAGGTCAGCCATCCCTGCACTGTAATTTGTCACGTTGGGTGGTTAGAT	576060	576217	576010	576062	1	supercont1.30	SDRG_09566	575831	578313	None	9042	2026	54479	No_or_no_constitutive_exon
CAGCATCGGTACTTTTTTTCTTTCGGAATTTTTACACGACGGGAATCTAGTC	577305	577388	577255	577307	1	supercont1.30	SDRG_09566	575831	578313	None	9042	2026	54479	No_or_no_constitutive_exon
CTTGAAGTTTCGAATTCGGTCCCATCCGGTACTATCGGCTTGACGGGTAGGT	580256	580342	580392	580340	-1	supercont1.30	SDRG_09567	579853	580500	None	9042	2026	54479	No_or_no_constitutive_exon
AAGTACAAACATGGCATATTATTTGACCTGTTTCTATATGGGGCGCGTAGAC	613255	613445	613495	613443	-1	supercont1.30	SDRG_09581	610773	615019	None	9042	2026	54479	No_or_no_constitutive_exon
GCACGGTGCGGTCTCTCGCCTTCAACACCAAGACATCGACGTGGGCATAGAA	648520	648591	648470	648522	1	supercont1.30	SDRG_09594	648051	649835	None	9042	2026	54479	No_or_no_constitutive_exon
GATGTACGACGCACATGTGCTTTGAAATGACGGACGTGATGACGGGATAGGA	654047	654389	653997	654049	1	supercont1.30	SDRG_09596	652604	655326	None	9042	2026	54479	No_or_no_constitutive_exon
AAGGTATTCACTTTTGTACGACAGCAGTATGTATATTGCAACACGGGTAGCT	19052	19222	19002	19054	1	supercont1.31	SDRG_09615	17760	19468	None	9042	2026	54479	No_or_no_constitutive_exon
ACTTTGCTTTATCATATCCCTGCGAGTTGGTTCTCAATTTGCGTGGGTAGAG	29556	29631	29506	29558	1	supercont1.31	SDRG_09622	29166	29862	None	9042	2026	54479	No_or_no_constitutive_exon
AGTACGATATGCTTGAGCTGGGTAAGCAATTCTTATGGCGAAATGGGTAGGT	35120	35239	35070	35122	1	supercont1.31	SDRG_09625	33739	36225	None	9042	2026	54479	No_or_no_constitutive_exon
CCGATGTACCCTCTCGCGCACTCATGCTCGAAACTCACGGGACGGTGTAGCT	108182	108354	108404	108352	-1	supercont1.31	SDRG_09638	107710	110672	None	9042	2026	54479	No_or_no_constitutive_exon
TCGTTTCGGTGCGAGCGCACGTAAGAATCATTCACCTCATGGGTATGTAGGT	116481	116661	116431	116483	1	supercont1.31	SDRG_09641	115902	117078	None	9042	2026	54479	No_or_no_constitutive_exon
CACAGGTCACTTCTTTGAGCCTACGAGCCGAATGTTCGAGGCGGGTGTAGAC	123580	123631	123681	123629	-1	supercont1.31	SDRG_09643	120554	125368	None	9042	2026	54479	No_or_no_constitutive_exon
CCGACACGACGTAGGTTTCTTGGTCCTGGCCGCAAGAACATGGGATGTAGGG	133138	133243	133088	133140	1	supercont1.31	SDRG_09646	132633	134754	None	9042	2026	54479	No_or_no_constitutive_exon
TGCGACGGTAGGTACCTCCCAGTGATATATCGTGTCCATGGTGGGGGTAGGT	174265	174389	174439	174387	-1	supercont1.31	SDRG_09658	168784	177265	None	9042	2026	54479	No_or_no_constitutive_exon
AGCACGGTATCTTGGAGTTGATTAATTGATCGCGTTTGACATGGGGCTAGAC	173923	174221	174271	174219	-1	supercont1.31	SDRG_09658	168784	177265	None	9042	2026	54479	No_or_no_constitutive_exon
GGGTGCGTGCTATCGTCTTGACACCCAACCCTAATGACCTATGGGCGCAGAC	171037	171395	171445	171393	-1	supercont1.31	SDRG_09658	168784	177265	None	9042	2026	54479	No_or_no_constitutive_exon
AGCCCATCGTACGTTGCCTCGGCGAAGTCGCACTGCTCACACAAGGGTAGGC	200585	200718	200535	200587	1	supercont1.31	SDRG_09669	200038	202354	None	9042	2026	54479	No_or_no_constitutive_exon
AGTATGTACAGGATTGTCATTTGGTCTATGGATATTCATCGTGGGACTAGAC	202885	203454	203504	203452	-1	supercont1.31	SDRG_09670	202885	204365	None	9042	2026	54479	No_or_no_constitutive_exon
TCGACATTGTACGTCGCTTGAGCTAAGGAGGAGGCTCATGTGGGATGTAGCC	244631	245027	244581	244633	1	supercont1.31	SDRG_09684	242513	245027	None	9042	2026	54479	No_or_no_constitutive_exon
GATTTTGAATTTTCGAGTTTTGAAATTTAAAATTTGAAATGGGTGATTAGGT	310396	310537	310587	310535	-1	supercont1.31	SDRG_09701	308616	311476	None	9042	2026	54479	No_or_no_constitutive_exon
TCTCCAGGTTTTGAATCTCTTTTGGACAATTTTTGACATTTGGAGGGTAGGG	310158	310353	310403	310351	-1	supercont1.31	SDRG_09701	308616	311476	None	9042	2026	54479	No_or_no_constitutive_exon
TCTGCTTTGATATATATGTACATGCTTTGATATATATGTACATGGGGTAGGG	453964	454140	454190	454138	-1	supercont1.31	SDRG_09739	451898	455576	None	9042	2026	54479	No_or_no_constitutive_exon
CGATCCCGCGAAAATTTGTTTTTTAAATGCAGTGTTTTCGGGTGGTGTAGGA	545094	545426	545476	545424	-1	supercont1.31	SDRG_09748	542553	546468	None	9042	2026	54479	Yes
AACAAGGTCGCGTATCTGTTTTTACCAGATGTCTGACAACGGGAGTCTAGGT	550048	550222	549998	550050	1	supercont1.31	SDRG_09749	548216	552052	None	9042	2026	54479	No_or_no_constitutive_exon
CGCTCTTCCTCTCTCTACTGTTACATGGCCTTTACGATGCATGTGGGTAGGT	550949	551135	550899	550951	1	supercont1.31	SDRG_09749	548216	552052	None	9042	2026	54479	No_or_no_constitutive_exon
CCTCCCCTACCCCTCGTCGATTTTTCATGATTTTCTCATGATGGGGCTAGCA	587217	588811	587167	587219	1	supercont1.31	SDRG_09751	585918	589799	None	9042	2026	54479	No_or_no_constitutive_exon
AACAAGGTATATCCTTGGACCAACCAGGAATTGAACTCACGACGGGTCAGGA	628509	628626	628676	628624	-1	supercont1.31	SDRG_09757	626241	631511	None	9042	2026	54479	No_or_no_constitutive_exon
TTGCGGTAGACCATTTTGCACTTGCTTATCAACACATGGAACCGGGGTAGGC	42558	42767	42508	42560	1	supercont1.32	SDRG_09770	39466	43166	None	9042	2026	54479	No_or_no_constitutive_exon
GGTACAAGCAACGCCGCAGAGGACACTGGGAGGCTGATCGTGGGTGGTAGCT	95527	95628	95678	95626	-1	supercont1.32	SDRG_09777	95207	97505	None	9042	2026	54479	No_or_no_constitutive_exon
AGGCGCACCGCCCAACGTTCTTGACGGGGGCGACTACAAGGAGGGTTCAGTA	199992	200298	200348	200296	-1	supercont1.32	SDRG_09789	199419	201301	None	9042	2026	54479	No_or_no_constitutive_exon
TGTGGGTACGCCTCCTACTTCATATAACCCGGTCCAGAAAGGGTGTATAGAT	259930	260120	259880	259932	1	supercont1.32	SDRG_09802	257954	260587	None	9042	2026	54479	No_or_no_constitutive_exon
CTTCTTGCTGCTTCCACTGTCGAATTGACTTCACCGGGATGGATGGATAGCG	269281	269393	269443	269391	-1	supercont1.32	SDRG_09806	269281	270414	None	9042	2026	54479	No_or_no_constitutive_exon
CGGTGGGCGAGTAATCACAATGACGAGGGCGTGCTGAGTGGTAGGGGTAGGC	311181	311261	311311	311259	-1	supercont1.32	SDRG_09821	309120	311739	None	9042	2026	54479	No_or_no_constitutive_exon
TACGGTATATATACATCCTACGAGTGGACACGACGTACGATGGGGAGTAGAG	310977	311135	311185	311133	-1	supercont1.32	SDRG_09821	309120	311739	None	9042	2026	54479	No_or_no_constitutive_exon
TGTGTGAACGGCTTACACTATCGCAAATGGCAATGAACCTTGGGGCGTAGTC	311929	312151	311879	311931	1	supercont1.32	SDRG_09822	311804	313266	None	9042	2026	54479	No_or_no_constitutive_exon
CAGCGGTCGTCCTTGACCGCATCTCACTCGTTCGTATCTTGGGTGCACAGGC	361801	361920	361751	361803	1	supercont1.32	SDRG_09844	361675	365449	None	9042	2026	54479	No_or_no_constitutive_exon
AAGGTATATATGAAGATGCAGCGTGGCTCCATCACCCTACGCGTGGGTAGAC	396588	396708	396758	396706	-1	supercont1.32	SDRG_09860	395120	396821	None	9042	2026	54479	No_or_no_constitutive_exon
GTCTGCAAGTACACTTTGCCGCAAAATTGGGTGTCCACACGGGAGCGTAGGT	399470	399609	399659	399607	-1	supercont1.32	SDRG_09862	398865	400452	None	9042	2026	54479	No_or_no_constitutive_exon
ATGTACATATGTCCTCGTATCGTAATATATGAAAGGTGATAATGGGCTAGGG	436259	436410	436209	436261	1	supercont1.32	SDRG_09881	436117	437224	None	9042	2026	54479	No_or_no_constitutive_exon
CCGAGCGTCCGACGACCCATCTTCGCTTCATGTTCTCATGGGCTGGGTAGTG	561776	561830	561880	561828	-1	supercont1.32	SDRG_09923	560377	563156	None	9042	2026	54479	No_or_no_constitutive_exon
GGCGCCGAGGTAGATCTTGACACTGCATTGTGTTACGAGCTCAGGGATAGGA	572867	573542	572817	572869	1	supercont1.32	SDRG_09926	570612	575936	None	9042	2026	54479	No_or_no_constitutive_exon
CGTCGAGGTACTTGACATGTGGCAGTGGAGGATCTCATTGGGGCGCGTAGGC	575668	575936	575618	575670	1	supercont1.32	SDRG_09926	570612	575936	None	9042	2026	54479	No_or_no_constitutive_exon
CACCACGTACGCTGCATTTATCAGCGCTCGTGGTACGACGGGGCGTGTAGAG	600140	600319	600369	600317	-1	supercont1.32	SDRG_09935	598644	601194	None	9042	2026	54479	No_or_no_constitutive_exon
AGGTTGACTCGTCCGTAGCGTTGCGCATGGGCTAGAAAGGGACAGTGTAGGC	605822	606116	606166	606114	-1	supercont1.32	SDRG_09937	602710	606391	None	9042	2026	54479	No_or_no_constitutive_exon
GGTACGGTTCCTCCTGGTTTAGATAGAGACTCAGGCTTCTCTGGGAAAAGGT	611073	611385	611435	611383	-1	supercont1.32	SDRG_09940	610834	611937	None	9042	2026	54479	No_or_no_constitutive_exon
TCAAAGGTAGGACATATTGCCTTCTCGTGAATACACACTGGGGGGAGTAGGC	70824	70965	70774	70826	1	supercont1.33	SDRG_09955	62675	77094	None	9042	2026	54479	No_or_no_constitutive_exon
ACGCGTATCTCCATTTTTACCGATTCAACCATTTCCAATGTGGGAATTAGGG	72440	72621	72390	72442	1	supercont1.33	SDRG_09955	62675	77094	None	9042	2026	54479	No_or_no_constitutive_exon
GATCGGTACGCTCCTCGTCCTCGTCATGGTAACCTCATCGTGGGCGGCAGAC	100303	100631	100253	100305	1	supercont1.33	SDRG_09962	99468	101026	None	9042	2026	54479	No_or_no_constitutive_exon
ACATTTACCCTTACGACCCGTGGACTCTTACGACATGCATGGGCACGTAGAC	146843	146938	146988	146936	-1	supercont1.33	SDRG_09981	145664	147843	None	9042	2026	54479	No_or_no_constitutive_exon
TCTCGGTACCTCCAAAACTGCGATGGACAACGGTAAGACCATGGGTGTAGGA	218542	218608	218658	218606	-1	supercont1.33	SDRG_10020	216808	219338	None	9042	2026	54479	No_or_no_constitutive_exon
TCGAGGTACGTCGGACGTCGTCTCGGAGAAAGATGCGAATGGGCGCGTAGGA	273817	274055	273767	273819	1	supercont1.33	SDRG_10042	271567	274055	None	9042	2026	54479	No_or_no_constitutive_exon
GATTCGTTGATGCACTTTATTCACTGGCCGCCACTCATCCACGGGTGTAGAG	282551	282718	282768	282716	-1	supercont1.33	SDRG_10049	281247	284612	None	9042	2026	54479	No_or_no_constitutive_exon
GGTACGATGGTTACCCCAACCCTACACTTTGACGACACAATGATGGGTAGTC	282108	282258	282308	282256	-1	supercont1.33	SDRG_10049	281247	284612	None	9042	2026	54479	No_or_no_constitutive_exon
TCAGGTACCACTCGTAACACTAGGGTCGCAATGACCATGACAGGGCGTAGGA	281921	282062	282112	282060	-1	supercont1.33	SDRG_10049	281247	284612	None	9042	2026	54479	No_or_no_constitutive_exon
AAGAGGTACTACCGGCAATCCTACTCGACGGATGCATCCTGCGGGTGTAGGG	303629	303917	303967	303915	-1	supercont1.33	SDRG_10060	303629	304971	None	9042	2026	54479	No_or_no_constitutive_exon
CCCGAGGTGCACAGACCTTCATAATCCCAGCTGACGTTTGGGGACGGTAGTG	360089	360191	360039	360091	1	supercont1.33	SDRG_10083	358780	360932	None	9042	2026	54479	No_or_no_constitutive_exon
GGACAAGGTACGACAAGAATGCGGGGTCTCGAGTTCAACAAGCTGGGTAGAA	360234	360342	360184	360236	1	supercont1.33	SDRG_10083	358780	360932	None	9042	2026	54479	No_or_no_constitutive_exon
AAAAGTAGAACCTTTGCTGCGGTACATGTGAGAACTTATGGTGGGACTAGAT	362993	363203	363253	363201	-1	supercont1.33	SDRG_10084	360979	366161	None	9042	2026	54479	No_or_no_constitutive_exon
AGGTACGTCTTGGCCTTTGTGAAAAGTAAGGTGCTGACGGGACGCGGTAGGA	367346	367723	367296	367348	1	supercont1.33	SDRG_10085	366655	367723	None	9042	2026	54479	No_or_no_constitutive_exon
CTCGAGGTGGGTTTGTATCAAGCTATTAAGGTATCAATTGGGCGTGATAGAC	427035	427547	427597	427545	-1	supercont1.33	SDRG_10107	425943	430952	None	9042	2026	54479	No_or_no_constitutive_exon
TTGCCATGAGGTACCAGGGTGCGATACGACGGATGCTCATGTGGGCGTAGCG	453512	453831	453881	453829	-1	supercont1.33	SDRG_10115	452069	454050	None	9042	2026	54479	No_or_no_constitutive_exon
TGCAGTAGTTCTCAGCAGTCTCTATACGCTGGGTTCACAAAGGGGTCTAGGG	462600	462690	462550	462602	1	supercont1.33	SDRG_10120	462214	464025	None	9042	2026	54479	No_or_no_constitutive_exon
TACGTGCTTTCGTACGCTGTCGTTTGTGGCTATAAGTTGCTGGGATGTAGGG	475189	475744	475139	475191	1	supercont1.33	SDRG_10125	473603	476094	None	9042	2026	54479	No_or_no_constitutive_exon
CGTACAGTCATTTCTTCTCCCATCGCTTGGAGCTCAAACAAGGGTTGTAGCT	478362	479016	478312	478364	1	supercont1.33	SDRG_10127	477651	481710	None	9042	2026	54479	No_or_no_constitutive_exon
AGGTAGCAACGTCGCTACTTGACGGCCAGCGTGACATCACACTGGGGTAGCA	484239	484290	484340	484288	-1	supercont1.33	SDRG_10129	483673	485419	None	9042	2026	54479	No_or_no_constitutive_exon
CAAGCACGGTCAGTACTGCGGAATTAGGGTTGTGTTAATAGTAGGGGTAGGG	488792	489135	488742	488794	1	supercont1.33	SDRG_10131	486361	490181	None	9042	2026	54479	No_or_no_constitutive_exon
ACGCGCATGATGGATTCATGGAATACGACCTCTCACCATTCGACGGGTAGAG	559885	559927	559977	559925	-1	supercont1.33	SDRG_10159	557717	560087	None	9042	2026	54479	No_or_no_constitutive_exon
CAGGTCGACCCACTCATTTCTTATTGTGTGTTTGTATATCAAGGGTGTAGCT	132128	132192	132242	132190	-1	supercont1.34	SDRG_10215	130397	133587	None	9042	2026	54479	No_or_no_constitutive_exon
GTGCTGGTACGTGGGCGCTGACTAGTATCCATCACGACGGCGGGGCATAGGC	139166	139436	139116	139168	1	supercont1.34	SDRG_10219	137461	139436	None	9042	2026	54479	No_or_no_constitutive_exon
GCATTCGAGTACGCGTCTCGATGCATGCGAGATCCACGAGTGGGATGTAGGA	186207	186609	186659	186607	-1	supercont1.34	SDRG_10229	185559	186927	None	9042	2026	54479	No_or_no_constitutive_exon
CGCGCGGTACGCGACTCGTCGCACTTGCTGATGGTCACCGGGCAAACTAGGA	233065	233160	233015	233067	1	supercont1.34	SDRG_10250	232436	233413	None	9042	2026	54479	No_or_no_constitutive_exon
ACGACGCCAACGCTGCCAGCACCTTGCGGAATGCTCATGCATGGGCGTAGGA	283630	283724	283774	283722	-1	supercont1.34	SDRG_10276	283332	284109	None	9042	2026	54479	No_or_no_constitutive_exon
GTACGCTACGAAGCTCCAGTAGGTTGCTTGTGGTGAGTATCGTGGGATAGAC	293230	293518	293180	293232	1	supercont1.34	SDRG_10285	292414	293518	None	9042	2026	54479	No_or_no_constitutive_exon
GGTATGTCACCATCGTATTTCGTTAGGACCTGCTGCTCATGAGGGCGTAGGA	315782	315934	315984	315932	-1	supercont1.34	SDRG_10293	315379	318469	None	9042	2026	54479	No_or_no_constitutive_exon
TATGGTCCCATTCCATCCATATACACGGACGTAGCGATGGCGATGGGTAGAG	404186	404284	404334	404282	-1	supercont1.34	SDRG_10334	402940	406107	None	9042	2026	54479	Yes
CGCTCCGTACGCTGTCTACGTTCTGGTTGTGTGGCTCACCGTAGGGGTAGGG	594787	595163	594737	594789	1	supercont1.34	SDRG_10380	592527	595163	None	9042	2026	54479	No_or_no_constitutive_exon
CGTACGTAGTATCCTATCTCGTTGTGTCGTATCTAAGTACCTGGGAGTAGTC	4583	5008	5058	5006	-1	supercont1.35	SDRG_10387	3876	7517	None	9042	2026	54479	Yes
GGTTCGCTCTACGAGCTACGGGTGAAGACGCTCATGGGGCATGGGGTTAGAT	34496	34660	34710	34658	-1	supercont1.35	SDRG_10397	33402	38014	None	9042	2026	54479	No_or_no_constitutive_exon
GTGGTACGTCACCTTCATGTTGATGCGACAAGAATCTCGTGGCGGGATAGAC	82415	82514	82365	82417	1	supercont1.35	SDRG_10403	79289	87310	None	9042	2026	54479	No_or_no_constitutive_exon
ACAGTATACATGTCTATTTCACACAGGCAAGGACCTATGGTGGGATGTAGAG	85346	85445	85296	85348	1	supercont1.35	SDRG_10403	79289	87310	None	9042	2026	54479	No_or_no_constitutive_exon
GTCAAGGTACCAGGAATCGAAAGAGAATATCCCTAACCCTATGGGGATAGGG	160806	160890	160940	160888	-1	supercont1.35	SDRG_10418	160358	163124	None	9042	2026	54479	No_or_no_constitutive_exon
AACGTACGCTTTCATGAATCTGGTTGGATGTGCTTATGTCATGTGGGTAGGA	170456	170537	170406	170458	1	supercont1.35	SDRG_10421	169080	177286	None	9042	2026	54479	No_or_no_constitutive_exon
GACGTACACGCATCGTACATGTCGCCTCGATGGTAACGGACGGGGTGTAGGG	172764	172863	172714	172766	1	supercont1.35	SDRG_10421	169080	177286	None	9042	2026	54479	No_or_no_constitutive_exon
GTGCTTCGTGACGCGTTTGGTCGACTCTTTCATACTGCTGGGACGACTAGTA	180904	181003	180854	180906	1	supercont1.35	SDRG_10423	180246	188447	None	9042	2026	54479	No_or_no_constitutive_exon
ACCGCTACGATCTATGGTCAAAAGAGTTTCATGCTGGCGCTTGGGAACAGGT	187748	188447	187698	187750	1	supercont1.35	SDRG_10423	180246	188447	None	9042	2026	54479	No_or_no_constitutive_exon
GGTACGCTCAACGCCGCCCTAGCATTGTCAGCGCAGTAATGTGGGAGTAGAT	201557	201680	201507	201559	1	supercont1.35	SDRG_10426	200037	201874	None	9042	2026	54479	No_or_no_constitutive_exon
GACGGTACGCGCTTTGCAGTCGTTGGAGCGGCCACGTATCGGGCGCGTAGAT	211446	211547	211597	211545	-1	supercont1.35	SDRG_10432	210601	214776	None	9042	2026	54479	No_or_no_constitutive_exon
GCTCGAGGTACGCAAACCTGCTGGTCAAAGGACGTGCGAACGGGGCGTAGGA	210601	211403	211453	211401	-1	supercont1.35	SDRG_10432	210601	214776	None	9042	2026	54479	No_or_no_constitutive_exon
CGTCACATTGTCGTCCACTCTACTAAAGTTATAATGGTTTATGGGACTAGGT	215896	216039	216089	216037	-1	supercont1.35	SDRG_10433	215572	218566	None	9042	2026	54479	No_or_no_constitutive_exon
GACTCATTGTTTTCTTCTTTTCTGCTCGTTTCTTACGAATGGGATGCTAGGG	243316	243445	243266	243318	1	supercont1.35	SDRG_10443	242350	243867	None	9042	2026	54479	No_or_no_constitutive_exon
TTCGACGTACGCCTCAATCTTCTTTCCGTCTCTCATGAATGGGATGCTAGGG	244320	244442	244492	244440	-1	supercont1.35	SDRG_10444	244001	245695	None	9042	2026	54479	No_or_no_constitutive_exon
GCAGCTGTACGCATAAGCTCTTCGATGGCCTCTGATGGGCGCGGCGATAGGT	247199	247394	247149	247201	1	supercont1.35	SDRG_10445	247055	247598	None	9042	2026	54479	No_or_no_constitutive_exon
TTGGGTAAGTGGGACTTGGATGCTATTCAGATGCAGCGATATGGGCGTAGGC	307617	309029	307567	307619	1	supercont1.35	SDRG_10462	295565	309377	None	9042	2026	54479	No_or_no_constitutive_exon
CATGTTGCTCTTCTGGGGCGACGTGTACATGACGATGGAGGGACTGCAAGGC	383438	383465	383515	383463	-1	supercont1.35	SDRG_10477	383438	384466	None	9042	2026	54479	No_or_no_constitutive_exon
CTTGGGAGTATGGCAAATACTCTAGTAGCACTACTTACGGGAGTATGTAGCT	408303	408477	408253	408305	1	supercont1.35	SDRG_10483	407447	409038	None	9042	2026	54479	No_or_no_constitutive_exon
CGATTTTTTTTGTATTTTGGGGGATTTTGGCATCTCACATGGGATGCTAGTG	147095	147128	147045	147097	1	supercont1.39	SDRG_11090	146382	148012	None	9042	2026	54479	No_or_no_constitutive_exon
CGTACGCGCCTTTGTGTAGAATGCTGTCGCATTTGCTCAACCGAGGGTAGGG	198793	198924	198974	198922	-1	supercont1.39	SDRG_11104	197357	200742	None	9042	2026	54479	No_or_no_constitutive_exon
GGGATTTGCCGATATTTGGTGCTTGAGTTTTGAGTTTTGCACTGGGGCAGGG	203370	203469	203320	203372	1	supercont1.39	SDRG_11105	201343	206056	None	9042	2026	54479	No_or_no_constitutive_exon
CTCCGGTACACGTTCCAGCAGTGCTTGCAGCTGTCTACATGAAGGGTTAGCG	252716	252912	252666	252718	1	supercont1.39	SDRG_11108	251719	253063	None	9042	2026	54479	Yes
AACGTACGTACTCGACTCGATGGACGATGTGACTCATTTGGGGTGTGCAGAG	389478	389495	389545	389493	-1	supercont1.39	SDRG_11134	387077	390124	None	9042	2026	54479	No_or_no_constitutive_exon
AGGTACTGTCTCCTTTGTGGTTACGGGAGTTGGAGGGAATGGGATGCTAGGG	396698	396845	396895	396843	-1	supercont1.39	SDRG_11136	395666	398144	None	9042	2026	54479	No_or_no_constitutive_exon
CGGGGTTCGATGCGATGCGGTGCTTCCTGTGCTAATGTGGGCGGATGTAGGT	410863	410999	410813	410865	1	supercont1.39	SDRG_11141	410323	411775	None	9042	2026	54479	No_or_no_constitutive_exon
AGGTACATCGAACCCTCGACAGCGCTTTCTAAAGCTCTTGGGATTGGTAGGA	431446	431545	431396	431448	1	supercont1.39	SDRG_11145	428817	433912	None	9042	2026	54479	No_or_no_constitutive_exon
CGTAATCAAATCGAATTGGCCATATCAGGTACTCACGACGATGGGTGTAGGA	444041	444182	444232	444180	-1	supercont1.39	SDRG_11147	440439	445626	None	9042	2026	54479	No_or_no_constitutive_exon
GGTACACTAGTGTCTGTTAGAGGTCGTCTACTCAATCGTGGGACATATAGAT	449794	451732	449744	449796	1	supercont1.39	SDRG_11148	446890	451732	None	9042	2026	54479	No_or_no_constitutive_exon
GGTACGCTTGCGCCTCCGCATGCGTTCGGTGGCTCATACCGGCTGGGTAGAT	479675	479771	479821	479769	-1	supercont1.39	SDRG_11150	474606	480085	None	9042	2026	54479	No_or_no_constitutive_exon
ACGTACGTCGTGGCCATCTTGTGTCGGGCGATGCGACATGTCGGGAGTAGGG	477615	477834	477884	477832	-1	supercont1.39	SDRG_11150	474606	480085	None	9042	2026	54479	No_or_no_constitutive_exon
CAAGGTACTGCGTTCATATCCTACAAGCTCATATGAACACATGGGTGTAGAA	477024	477222	477272	477220	-1	supercont1.39	SDRG_11150	474606	480085	None	9042	2026	54479	No_or_no_constitutive_exon
ATGTAGGCTGTAGATTTTGGTACAGCACATGGCCATAGTGCAGGGGTTAGGG	507049	507391	506999	507051	1	supercont1.39	SDRG_11161	504409	507829	None	9042	2026	54479	Yes
TCAGCTGTGTCTCGGCCTAGCGTGGTCAGAACACTGATGGAGAAGGGTAGGT	507641	507829	507591	507643	1	supercont1.39	SDRG_11161	504409	507829	None	9042	2026	54479	Yes
CGGCCACGTACGTCACTCGTGTGTTATAATCTCATGCGTTGGAGGGTTAGGA	507434	507590	507384	507436	1	supercont1.39	SDRG_11161	504409	507829	None	9042	2026	54479	No_or_no_constitutive_exon
CGACACCGTAGTGTTCCGCACAGTAAGGAGCCGTGTTCACCGTGGGACAGAT	544374	544473	544324	544376	1	supercont1.39	SDRG_11174	540569	545876	None	9042	2026	54479	No_or_no_constitutive_exon
ACAGGTACAGCTATATCCTGCGTTTCGCGACTGACGCGCCAGTGGGGTAGCG	5279	5418	5468	5416	-1	supercont1.41	SDRG_11327	2836	6191	None	9042	2026	54479	No_or_no_constitutive_exon
CATCAAGGTGCGCCTACATCCCGGGAGCGTGCTCATCGATGGGCGTGTAGGG	105422	105478	105372	105424	1	supercont1.41	SDRG_11359	104883	107612	None	9042	2026	54479	No_or_no_constitutive_exon
TACATCAATTATACCCACCGAGAAGCGTCTGACTGGAGTCACGGGACTAGAC	113332	113474	113524	113472	-1	supercont1.41	SDRG_11361	111184	114324	None	9042	2026	54479	No_or_no_constitutive_exon
AGAAATGTATCAATCTTTCAACCTACCGACGCGTCCTCAGGGTACAATAGAC	115685	115867	115917	115865	-1	supercont1.41	SDRG_11362	114574	119770	None	9042	2026	54479	No_or_no_constitutive_exon
TCGACGTGGTGCGTGTACGCGCACCTCACTCGTGTGTTATGGGCGAATAGGA	127429	127898	127948	127896	-1	supercont1.41	SDRG_11366	126690	128254	None	9042	2026	54479	No_or_no_constitutive_exon
GTACCGTCTCACTTGATGCTTTGATACATTGAAAGACGATGGGGAACTAGGT	209962	210266	210316	210264	-1	supercont1.41	SDRG_11384	209425	211768	None	9042	2026	54479	No_or_no_constitutive_exon
CATCTGTACGTGTTCAGTTGTCGTCCATCTCGGAGAGTCTGGGAAATTAGGT	320389	320458	320508	320456	-1	supercont1.41	SDRG_11410	319277	326437	None	9042	2026	54479	No_or_no_constitutive_exon
GATGGTAGGATCGATGCAGACAACTTGGAGGCGCTAACACATTGGGGCAGGC	328687	328808	328858	328806	-1	supercont1.41	SDRG_11412	328417	331093	None	9042	2026	54479	Yes
CGAGTAAAGGATGCTACGATTACATCCTCACGATTCTTTTTGTGGGGTAGCT	534302	534667	534717	534665	-1	supercont1.41	SDRG_11455	532054	535258	None	9042	2026	54479	No_or_no_constitutive_exon
ACGTACGTTGGCGTCGCGCGATTCGAGAGTTGAACTATTGCATGGGGTAGGT	532834	533048	533098	533046	-1	supercont1.41	SDRG_11455	532054	535258	None	9042	2026	54479	No_or_no_constitutive_exon
CCGCGCGGCGTTGACACTGCCAACACGGACGACCTCCTTGGGAGCTGCAGGC	547626	547813	547576	547628	1	supercont1.41	SDRG_11461	546621	548451	None	9042	2026	54479	No_or_no_constitutive_exon
CCATGGGCGGCGCTCCGTCCAACCCTCTGCGCTACACCTCGACGGGAAAGTA	578301	578309	578359	578307	-1	supercont1.41	SDRG_11463	578301	578762	None	9042	2026	54479	No_or_no_constitutive_exon
GTGCGTTCTCGTATCAATGTATCAAGGTGTTTATCATTTTACGGGACTAGGT	84279	84814	84229	84281	1	supercont1.38	SDRG_10869	82443	84814	None	9042	2026	54479	No_or_no_constitutive_exon
TCGGTAATGCATTGCTGTGCTTCTTGAAGGGGCACGGCAGCGGGGCGTAGAG	95265	95437	95487	95435	-1	supercont1.38	SDRG_10873	94571	96021	None	9042	2026	54479	No_or_no_constitutive_exon
CGGTACACCGCCCCTCCTTTAAATTGCCATTCGCTCATTCTAACGGGTAGCT	104619	104716	104766	104714	-1	supercont1.38	SDRG_10876	98751	106256	None	9042	2026	54479	No_or_no_constitutive_exon
GGTATGTCACCCCTTTTTGTCATTTCGTCATTGGCGATCCCATGGGACAGGA	153345	153642	153295	153347	1	supercont1.38	SDRG_10883	151041	155243	None	9042	2026	54479	No_or_no_constitutive_exon
CTCGGTGCGTCACTTTTTTCTTTCAATGTATCAAGTTGGCATGGGGATAGGC	154382	154546	154332	154384	1	supercont1.38	SDRG_10883	151041	155243	None	9042	2026	54479	No_or_no_constitutive_exon
ACGTACGACGTTGCATTATGCAAACAAATGATGAATTGGGATGGGATTAGGG	161985	162081	162131	162079	-1	supercont1.38	SDRG_10886	158343	163818	None	9042	2026	54479	Yes
GGTTGGAAATCCTATTCTTTCTTGGTGCGATGAGCGATTGCGACGGGTAGAA	184232	184567	184617	184565	-1	supercont1.38	SDRG_10898	182733	186561	None	9042	2026	54479	No_or_no_constitutive_exon
AGGTGCTTGTCTGCCTTTGAGACAAATGCTATAGCGCGTCGGGGGCGTAGGC	247642	248052	247592	247644	1	supercont1.38	SDRG_10917	246266	248052	None	9042	2026	54479	No_or_no_constitutive_exon
AGACGCATGTACGCTCGCTGTTGGTGATGCTGTCCTTACTGGGCAAATAGGT	265656	265830	265880	265828	-1	supercont1.38	SDRG_10929	265656	267715	None	9042	2026	54479	No_or_no_constitutive_exon
TTATCGCCACGTTGCACCAAGATCTTACCGATATTGTCATGGGTACGTAGGG	282483	282549	282599	282547	-1	supercont1.38	SDRG_10935	280882	283573	None	9042	2026	54479	No_or_no_constitutive_exon
GCTGGTACGATGCTACTTGCCGCCATGACGTGCCCACGGGAGCAATACAGGA	298938	299051	298888	298940	1	supercont1.38	SDRG_10941	298841	299457	None	9042	2026	54479	No_or_no_constitutive_exon
AGGTATACTTGTGCTTTAGGTTTACAAGTTAATTAACGAGGGCGGTGTAGGC	340400	341232	340350	340402	1	supercont1.38	SDRG_10961	338287	341705	None	9042	2026	54479	No_or_no_constitutive_exon
GCCGCTGGTACGTCGACTGCTATCGACCACAACGTTATGGGGATGTATAGGG	344199	344359	344149	344201	1	supercont1.38	SDRG_10963	342963	344760	None	9042	2026	54479	No_or_no_constitutive_exon
CGCTGGTACGAGCTCCTACCTGAGCATAGCCTGACTCGGCGGGTGCGTAGGC	381818	381894	381944	381892	-1	supercont1.38	SDRG_10974	381502	382197	None	9042	2026	54479	No_or_no_constitutive_exon
AGAAGAAGGTACATTATTGTCTATAAAAGATGGGATGACAGGTGGGATAGGC	420253	420411	420461	420409	-1	supercont1.38	SDRG_10992	418812	422230	None	9042	2026	54479	No_or_no_constitutive_exon
ACAAGGTACTCTTCTGCGCTGCCAACCCGTGGTGCTACCATTAGGGGTAGGT	419338	419382	419432	419380	-1	supercont1.38	SDRG_10992	418812	422230	None	9042	2026	54479	No_or_no_constitutive_exon
GGACGAGGTGCGACGACCCACTTGAAACACTTGCTGATGGAAGGGGCTAGTA	418812	419050	419100	419048	-1	supercont1.38	SDRG_10992	418812	422230	None	9042	2026	54479	No_or_no_constitutive_exon
TACGTACCAGATAACATTCGAGTCCAATCTCGATTGAACGCGACGGGTAGGT	424401	424534	424351	424403	1	supercont1.38	SDRG_10993	422869	427575	None	9042	2026	54479	No_or_no_constitutive_exon
TACTGTCTCGAGCTATTTGTTGCGTGGACTTAGCCTCGCGATGGGCGTAGAG	454847	454963	455013	454961	-1	supercont1.38	SDRG_11008	454578	456373	None	9042	2026	54479	No_or_no_constitutive_exon
AGCTGGTATCTTTATCCTTGCTCTGGTAGCGCTGGACATGGGATTGGTAGGG	474280	474582	474230	474282	1	supercont1.38	SDRG_11020	473857	475998	None	9042	2026	54479	No_or_no_constitutive_exon
CCGTATGGCATATATTTAGTATCAATTTATCGAGTCTGATATTGGGGTAGGG	486655	487098	487148	487096	-1	supercont1.38	SDRG_11026	486655	489740	None	9042	2026	54479	No_or_no_constitutive_exon
TGCGTGGTAGAGAAGCCTCATTCTGCATCCAAGGCTGGACGCGGGCGTAGGA	491599	491803	491853	491801	-1	supercont1.38	SDRG_11028	490751	492694	None	9042	2026	54479	No_or_no_constitutive_exon
ACGAGCTTAGGTACACCGAGCATGAGACTGCTGGTTCATGGCGCGGGTAGTC	504329	504478	504279	504331	1	supercont1.38	SDRG_11034	502719	504971	None	9042	2026	54479	No_or_no_constitutive_exon
TTGGTACGAACCTGCATCATGGCGTCGTTCTCATGACCATGGGGGTGCAGCG	533896	533967	534017	533965	-1	supercont1.38	SDRG_11050	532417	534243	None	9042	2026	54479	No_or_no_constitutive_exon
CAGACCTCCTCGTACGGCAGGTTTTGCTATGATTTCTCAGGAGCGGGTAGGA	536463	536647	536697	536645	-1	supercont1.38	SDRG_11051	534418	537120	None	9042	2026	54479	No_or_no_constitutive_exon
ACACGGTACGACACCAGCTCCGACTGCCACGTCATCGACCATGGGCGTAGGT	543290	543365	543240	543292	1	supercont1.38	SDRG_11053	542673	544677	None	9042	2026	54479	Yes
GTACTGCGAGCAACGATGCTTGAAGCGGCGGTGATTCGTGTCGAGGGTAGGG	548176	548226	548276	548224	-1	supercont1.38	SDRG_11055	546472	549268	None	9042	2026	54479	No_or_no_constitutive_exon
GTTTTGTCTTCCCTTTGATCCAAGTCGCAAAATGCCATGGTGGGGTGTAGGG	12172	12251	12301	12249	-1	supercont1.40	SDRG_11186	11206	18581	None	9042	2026	54479	No_or_no_constitutive_exon
AAGTCAAGGTAAATGAACGTGGTGGGAAGGCGACAACTGAGGTTGGGTAGCA	22470	22529	22420	22472	1	supercont1.40	SDRG_11187	18781	23052	None	9042	2026	54479	No_or_no_constitutive_exon
GAGATGCATCATGCGGCTGCTTGCCTTCTATTCTTCATACGGGCGGATAGGG	64800	65050	64750	64802	1	supercont1.40	SDRG_11196	63858	65050	None	9042	2026	54479	No_or_no_constitutive_exon
TACGTAGCCAACCTATTGTCCAGTGGGAAGCATAACGTGTCGAGGGTTAGGC	94893	95028	95078	95026	-1	supercont1.40	SDRG_11208	94403	95708	None	9042	2026	54479	No_or_no_constitutive_exon
CCGAGGTACCTCTTGTTTCTTTGAACTGCGAGAGAACGGGGAGCATGTAGAC	152880	153198	152830	152882	1	supercont1.40	SDRG_11228	151949	164779	None	9042	2026	54479	No_or_no_constitutive_exon
GGTATATTAGGGTTTGGTGTCCCGGAGGGTTACCACGACGATGGGGGTAGGG	154212	154862	154162	154214	1	supercont1.40	SDRG_11228	151949	164779	None	9042	2026	54479	No_or_no_constitutive_exon
CAGGTACCTCGTTGTTGCATCGTATCAAGGTACCATCGATGAGGGTGCAGCT	156868	157027	156818	156870	1	supercont1.40	SDRG_11228	151949	164779	None	9042	2026	54479	No_or_no_constitutive_exon
AAGGTACGGTTCTCTCGTCCCCCACACGCCTCCACGTCAAATGGGGGTAGGG	159431	159465	159381	159433	1	supercont1.40	SDRG_11228	151949	164779	None	9042	2026	54479	No_or_no_constitutive_exon
AGGTACGGCACCGCGACTTCCACCGCGGTTCATGACCGGGTGGCGGGTAGCT	163519	163906	163469	163521	1	supercont1.40	SDRG_11228	151949	164779	None	9042	2026	54479	No_or_no_constitutive_exon
GTACGTTCCTTCTGCATGCATGGCACGGAGCTGATGGGCATACGGGACAGGG	164750	165161	165211	165159	-1	supercont1.40	SDRG_11229	164750	165647	None	9042	2026	54479	No_or_no_constitutive_exon
TTTCTTCAAGTATCAACTTGATACTGTCTCGAGACCTCAGGGGCCAATAGGT	178337	178511	178561	178509	-1	supercont1.40	SDRG_11235	177471	179653	None	9042	2026	54479	No_or_no_constitutive_exon
ACCGCCGGTACGAACCTCAAAATTCTTAGTTTCTGAGTTGGGTGGGTTAGCG	177471	177562	177612	177560	-1	supercont1.40	SDRG_11235	177471	179653	None	9042	2026	54479	No_or_no_constitutive_exon
CGCGGAGGTTTGCATCTCTTCATTTTGCCGAAACTCACGCAAGTGGGTAGGC	282116	282490	282066	282118	1	supercont1.40	SDRG_11272	278548	285261	None	9042	2026	54479	No_or_no_constitutive_exon
TTACGTACGTGCACTCTACTGTCCAGTGCTGGATGTTGACGAGGGCACAGGG	282536	283173	282486	282538	1	supercont1.40	SDRG_11272	278548	285261	None	9042	2026	54479	No_or_no_constitutive_exon
GCCTCCGTAGGATACACAAGTGCAAGTTGAGGGGTTCATGGTCGGGATAGGC	284102	284276	284052	284104	1	supercont1.40	SDRG_11272	278548	285261	None	9042	2026	54479	No_or_no_constitutive_exon
CTGCTTGTTTTGAGCTTTGAGATTCACGTTGAGATTCACGTTGAGGGTAGGC	371631	371767	371817	371765	-1	supercont1.40	SDRG_11300	368624	374011	None	9042	2026	54479	No_or_no_constitutive_exon
GACGTCGCGGGTCCGATGCATCAACTCGATAGTTTCCTCATGGGACGTAGCA	370644	370883	370933	370881	-1	supercont1.40	SDRG_11300	368624	374011	None	9042	2026	54479	No_or_no_constitutive_exon
GGTACGTGGCGTTGCTCACGAGTCGAGTTTGAGACGACATGCGGGTGTAGCG	470335	471138	470285	470337	1	supercont1.40	SDRG_11320	467214	471138	None	9042	2026	54479	No_or_no_constitutive_exon
CGGGTTCAATGCTGTACTTTCTCGAGCTATCGACTCAGAAACGGGAATAGGC	3676	3913	3626	3678	1	supercont1.37	SDRG_10652	2556	3913	None	9042	2026	54479	No_or_no_constitutive_exon
ACAGGTTCTTTATTCTGATTGAGATGCAGATTCAGATTGTGAGTGGGTAGCT	4458	4637	4408	4460	1	supercont1.37	SDRG_10653	4133	6355	None	9042	2026	54479	No_or_no_constitutive_exon
GGTACATCACAAAGCTCGTTCACGTCTTGGCATCTCATGCAGGGCGGTAGAA	11722	13198	11672	11724	1	supercont1.37	SDRG_10658	11369	13198	None	9042	2026	54479	No_or_no_constitutive_exon
AGGTACTGACGTGTCGTCGCCGATTGGCGGTATTGAATGGTGATGGGTAGGA	143309	143475	143259	143311	1	supercont1.37	SDRG_10698	142454	143785	None	9042	2026	54479	No_or_no_constitutive_exon
CGAGGTGCGTCGTTGGCGCTGTCGCCCGCTTCTACCGCCTGGGTACATAGGT	166178	166226	166276	166224	-1	supercont1.37	SDRG_10711	165937	166818	None	9042	2026	54479	No_or_no_constitutive_exon
CGAGGTAGCTCCGCCTTGTCTCTTGGTGCATTTCAATCTTTGATGGGTAGGT	183871	183936	183821	183873	1	supercont1.37	SDRG_10719	182401	184845	None	9042	2026	54479	No_or_no_constitutive_exon
CTGCCTGGGTAAAGCACTTTATTCAAGTGTGTTGACAAGTGGGCACGCAGGG	186115	186214	186065	186117	1	supercont1.37	SDRG_10721	185829	186442	None	9042	2026	54479	No_or_no_constitutive_exon
TTTCTCTGTGTAGTACTTGTTCAAAGGCGACCTATGGGTACGATGAGTAGCA	192264	192328	192214	192266	1	supercont1.37	SDRG_10725	190464	193271	None	9042	2026	54479	No_or_no_constitutive_exon
AGGTAGAAACGCAAAGTACAAAAGAGGCAACATACGAGGCGTGGGGGTAGCC	205747	205940	205697	205749	1	supercont1.37	SDRG_10732	205353	205940	None	9042	2026	54479	No_or_no_constitutive_exon
TCGCGCTCTCTCGCACCTGCCACCTCACTGTTGCATGGGCGATGGCGTAGCG	220221	220313	220171	220223	1	supercont1.37	SDRG_10739	219305	220735	None	9042	2026	54479	No_or_no_constitutive_exon
GCGTACATCATGTATCAAACCATCGCTCATCCTATCGACAATGGGCGTAGAG	221746	221857	221907	221855	-1	supercont1.37	SDRG_10740	220745	222579	None	9042	2026	54479	No_or_no_constitutive_exon
TGCAAGTACGTCGTCTCGTCCGCAAGGATACGAGGAAGTCATGGGACTAGGC	238012	238099	238149	238097	-1	supercont1.37	SDRG_10747	233618	238522	None	9042	2026	54479	Yes
CGCCCACGTTTTGCAATTCGCAGCTCAATTGAACAATCTCACGGGTGTAGGT	248391	248507	248341	248393	1	supercont1.37	SDRG_10753	247220	249211	None	9042	2026	54479	No_or_no_constitutive_exon
GGTACGTATCCCTCTCCAGAAATCAATCATTATCTCAATCATGTGGGTAGCT	253841	254048	253791	253843	1	supercont1.37	SDRG_10755	252460	254241	None	9042	2026	54479	No_or_no_constitutive_exon
CCACTACACGGTAGCTAACGACACCGATGCGCAACTGATAAGAGGGGTAGGG	283966	284129	283916	283968	1	supercont1.37	SDRG_10769	281208	284129	None	9042	2026	54479	No_or_no_constitutive_exon
TCTCGGTCCTACGATGCCCAACACCTCTATATACTCAAGTCAGCGGGTAGGG	290135	290283	290085	290137	1	supercont1.37	SDRG_10771	287676	290503	None	9042	2026	54479	No_or_no_constitutive_exon
CTGACAGTGAGATGCAACAAGGTATCTGATCGAAACGACATGGGGTGTAGGT	290997	291093	291143	291091	-1	supercont1.37	SDRG_10772	290507	293356	None	9042	2026	54479	No_or_no_constitutive_exon
ACGTCGCACAATCTGAAATCTGGGAAGCGTGAAGAATTTGGTGAGGGTAGTT	305527	305612	305662	305610	-1	supercont1.37	SDRG_10781	304790	306452	None	9042	2026	54479	No_or_no_constitutive_exon
GGTACGATGGACCTTAAGCCCAAGTTGACAATGACTTGTAATGGGCGTAGCA	313717	313801	313851	313799	-1	supercont1.37	SDRG_10786	312151	314156	None	9042	2026	54479	No_or_no_constitutive_exon
GCCGTACGTCGTTTCTTACGTGGCGTCGGCAAGAACATACTGGGGTGTAGGT	314996	315090	314946	314998	1	supercont1.37	SDRG_10787	314296	315442	None	9042	2026	54479	No_or_no_constitutive_exon
GCACGGTAAGCATCATCCGCGTTGCAACACACATCCGACTGAATGGGTAGAT	322529	322844	322479	322531	1	supercont1.37	SDRG_10791	321693	323247	None	9042	2026	54479	No_or_no_constitutive_exon
CCCGATGCGGAAGCACGAATGCGCGGTCGCTCAACGCATAATGGGACTAGGC	420152	420218	420268	420216	-1	supercont1.37	SDRG_10830	418073	420939	None	9042	2026	54479	No_or_no_constitutive_exon
TCGAATGGGATGCTAGGCGCTGCTGCAGATATTGTCGAATGGGATGCTAGGC	457061	457271	457321	457269	-1	supercont1.37	SDRG_10841	456580	457860	None	9042	2026	54479	No_or_no_constitutive_exon
CACGGTATAGCTCTGCACGCCATTGCTGTACTGACGCGAGTGGGGTGTAGGT	476343	476955	476293	476345	1	supercont1.37	SDRG_10849	474050	494272	None	9042	2026	54479	No_or_no_constitutive_exon
ACGCGTGTACGCAAAATGCTTTCTCGTTTATATCTAAGAGGGGGTGCTAGGT	480142	480470	480092	480144	1	supercont1.37	SDRG_10849	474050	494272	None	9042	2026	54479	No_or_no_constitutive_exon
GTAGCAACAACACGATTTGACGACAAACCCAACCCTATACGATGGGCTAGCC	527968	528160	527918	527970	1	supercont1.37	SDRG_10855	526809	532095	None	9042	2026	54479	No_or_no_constitutive_exon
AGGTACGTTGGAAGCGTCGATCGTAAAATACGAACGGGCGAGCGGTGTAGAA	210622	210818	210868	210816	-1	supercont1.42	SDRG_11496	208356	212873	None	9042	2026	54479	No_or_no_constitutive_exon
GTGGTCGCCATCTAGGCCGAGACACGAGAGCCTCATCTTGGGAATCATAGGT	275439	275739	275389	275441	1	supercont1.42	SDRG_11525	273602	276856	None	9042	2026	54479	No_or_no_constitutive_exon
AGGTGCGTGCGTTCTGGGACATATGGCGCGTACCAGATTGGGAAATCTAGTT	369508	369641	369691	369639	-1	supercont1.42	SDRG_11551	366850	372726	None	9042	2026	54479	No_or_no_constitutive_exon
GGCCTTGGGTACAGGATGCGCAGAATTTTGTTGTTGAAACTTGGGAGTAGGC	369335	369466	369516	369464	-1	supercont1.42	SDRG_11551	366850	372726	None	9042	2026	54479	No_or_no_constitutive_exon
AAAGGTACTGGCAAACTAAAAGGGGTGGTCCTAAGATCGGAGTTGGGTAGCG	431443	431596	431393	431445	1	supercont1.42	SDRG_11565	430045	432252	None	9042	2026	54479	No_or_no_constitutive_exon
TCGTAGGAACTGCCCTATTGAATATTGCGATCTATGGGAGTGTGTAGAAGGA	433213	433573	433623	433571	-1	supercont1.42	SDRG_11566	432209	434270	None	9042	2026	54479	No_or_no_constitutive_exon
TCCTCGTAGGAACTGCCCTATTGAATATTGCGATCTATGGGAGTGTGTAGAA	433213	433576	433626	433574	-1	supercont1.42	SDRG_11566	432209	434270	None	9042	2026	54479	No_or_no_constitutive_exon
AAGGTTCTCGTAGCATTCGAGTGGTCCTAAGATCTGAGATTGATGGGTAGCG	438557	438710	438507	438559	1	supercont1.42	SDRG_11569	437198	439291	None	9042	2026	54479	No_or_no_constitutive_exon
CTCGGGTACGTGTGCTCGTTGCTGCAAACTGCTTGGCTCATGCGGGGCAGGC	442510	442611	442460	442512	1	supercont1.42	SDRG_11571	441473	442611	None	9042	2026	54479	No_or_no_constitutive_exon
GTTAGCTACTGCATTTTATTGTGGTCGGCGGCGGCCCCACGGGCGTCGAGTT	77491	77548	77598	77546	-1	supercont1.43	SDRG_11619	76678	78297	None	9042	2026	54479	No_or_no_constitutive_exon
TCACTACTTCTATGCGCCATCGCTGGTATACTCATGGGCTGCACGGATAGAA	79907	79967	79857	79909	1	supercont1.43	SDRG_11620	79126	79967	None	9042	2026	54479	No_or_no_constitutive_exon
CGTGCGCTGCGGCCTAGGTCGCGCCAACGCTCATGGGCTGGGCGACGTAGGC	100989	101106	101156	101104	-1	supercont1.43	SDRG_11629	99796	101242	None	9042	2026	54479	No_or_no_constitutive_exon
TCGTATCAACGATTCGCTATTGCCGACTCTGGCTTATCATCGAGGGTTAGGG	141864	141968	141814	141866	1	supercont1.43	SDRG_11634	140409	142393	None	9042	2026	54479	No_or_no_constitutive_exon
GCGGTACGGTTGGTTGCAACACCCTTAGGCCACATCCTCTCGTGGGGTAGGT	153591	153765	153815	153763	-1	supercont1.43	SDRG_11637	151881	154719	None	9042	2026	54479	No_or_no_constitutive_exon
CGTACCCTCTACTCGCTCGACTCGACCAACAACATTTCAATGAGGGTTAGGG	156987	157200	156937	156989	1	supercont1.43	SDRG_11638	154985	157626	None	9042	2026	54479	Yes
CAGGCACCAGCACGTGGGCGGACATCTGAGATCTGATATCTGGGATGCAGGT	219519	219576	219469	219521	1	supercont1.43	SDRG_11655	219142	220308	None	9042	2026	54479	No_or_no_constitutive_exon
ACGTTCTTGTTTGTGCGTCCATCGATTTTGAGAAAGGCGTTGGGGATTAGGT	231173	232301	232351	232299	-1	supercont1.43	SDRG_11661	231173	234745	None	9042	2026	54479	No_or_no_constitutive_exon
AAGGTAGACCGTGCTCCTCGCGTGGCATGGGGAGAACGACGTGGGCGTAGTC	235391	235711	235341	235393	1	supercont1.43	SDRG_11662	235189	236836	None	9042	2026	54479	No_or_no_constitutive_exon
ACCCCATGCGTACGCTCCGCCTCGCATCATCGCTTGATGGGGGCATGTAGAT	261385	261654	261704	261652	-1	supercont1.43	SDRG_11672	257806	265041	None	9042	2026	54479	No_or_no_constitutive_exon
CGGGGTACGTCCGTCGGCGCGTGCGACGGGAAATGGACCCAAGGGTGTAGCG	304018	304143	303968	304020	1	supercont1.43	SDRG_11688	302126	306571	None	9042	2026	54479	No_or_no_constitutive_exon
GTACGTCGTCGGGATTTGCGCCTTTGGCTCATCGAAAGGCGGGTGCGTAGCC	312399	314420	312349	312401	1	supercont1.43	SDRG_11690	308206	314420	None	9042	2026	54479	No_or_no_constitutive_exon
ACATTGATATTTACATGCATCTATCACTACTCAGTTGGCTATATGGGCAGGC	315758	315803	315853	315801	-1	supercont1.43	SDRG_11691	314453	316673	None	9042	2026	54479	No_or_no_constitutive_exon
AAGGTACTTGATGAGCTCTCTGACTGAACGCACCACAGGCGGGCGCGTAGGC	315103	315337	315387	315335	-1	supercont1.43	SDRG_11691	314453	316673	None	9042	2026	54479	No_or_no_constitutive_exon
CCACGTCCGCGTAAGACACACCACGTCGGATGTCTGCTCATAGCGGGTAGAC	418598	418893	418943	418891	-1	supercont1.43	SDRG_11729	418598	419926	None	9042	2026	54479	No_or_no_constitutive_exon
TTTGCAAATGAAAAATGCGGTCGCTGATCGGGTTCGATGCGGGGCCGTAGGC	420962	421426	421476	421424	-1	supercont1.43	SDRG_11730	420652	422836	None	9042	2026	54479	No_or_no_constitutive_exon
CTCATTATATTATTGCCCTATCGCATGTGGTTTTCATAATATTGGGATAGAG	487851	488252	487801	487853	1	supercont1.43	SDRG_11754	486420	489244	None	9042	2026	54479	No_or_no_constitutive_exon
GTGCGTCAAGAAGAGCCATCATCGACAGCCTCTGTATGTGGGCAATGCAGGA	28492	28658	28708	28656	-1	supercont1.36	SDRG_10505	26358	29045	None	9042	2026	54479	No_or_no_constitutive_exon
GCAAGGTAGATCCGATAAATGATCCTGTTGAGCAGTCGTCACGGGAGTAGCG	39267	39326	39217	39269	1	supercont1.36	SDRG_10511	38080	40036	None	9042	2026	54479	Yes
GGTATGTCCACGTCGCTGATTGCGATCTTATGCAACTACTACGGGCATAGGA	79126	79522	79076	79128	1	supercont1.36	SDRG_10525	78590	79772	None	9042	2026	54479	No_or_no_constitutive_exon
CTTGTAAGTTGACATGTGCTATGTGAAGACGCATCGACGCATGCGGGTAGCA	142316	142428	142266	142318	1	supercont1.36	SDRG_10552	142018	144523	None	9042	2026	54479	No_or_no_constitutive_exon
CCGCCAAGTTCGACGCCATCGTTCGCTGCACGAGGCTGACATGGGCGTAGGC	145165	145275	145115	145167	1	supercont1.36	SDRG_10553	144644	146276	None	9042	2026	54479	No_or_no_constitutive_exon
TATTTCGACATATCTTTGTACATGTACACGATGACAATCGATGGGACTAGGG	181588	185221	185271	185219	-1	supercont1.36	SDRG_10564	174692	188989	None	9042	2026	54479	No_or_no_constitutive_exon
TGAACAGGTAGGAATGCCAGCGGCAAAAAGGCCTTATTTAGGGGTGCTAGCT	209994	210165	209944	209996	1	supercont1.36	SDRG_10569	209181	212735	None	9042	2026	54479	No_or_no_constitutive_exon
GAGGTAAGCCCAAAGCAGATACACTCGAAGCATCATCTTTTGGGTGGTAGTC	242362	242821	242312	242364	1	supercont1.36	SDRG_10583	240780	244318	None	9042	2026	54479	No_or_no_constitutive_exon
CTTCTCTTCACTCAGATGTTTTATCGGGAAGCCTAACACGGGCGATGTAGCA	282772	282814	282864	282812	-1	supercont1.36	SDRG_10595	270404	285973	None	9042	2026	54479	No_or_no_constitutive_exon
TCCGACGTACCATTGCAATATATCAACATTGGAAATGACTATGGGACTAGGT	281130	281271	281321	281269	-1	supercont1.36	SDRG_10595	270404	285973	None	9042	2026	54479	No_or_no_constitutive_exon
CACGGCACGTGCTGCGATCTTGCTTGCAGTCCACCTCGACTGGGGCGTAGGG	276001	276187	276237	276185	-1	supercont1.36	SDRG_10595	270404	285973	None	9042	2026	54479	No_or_no_constitutive_exon
CTGGTACGGACCGTGTTTGGATGTATCAGTTTGAAAGCGATGGGGTGTAGCT	295790	295855	295905	295853	-1	supercont1.36	SDRG_10600	293143	296967	None	9042	2026	54479	No_or_no_constitutive_exon
GTATGTCGTTGTCCTCGAGGATCCGCCCAGAGGCTCATGGGGCGGCGTAGGT	389616	389808	389858	389806	-1	supercont1.36	SDRG_10623	389616	394089	None	9042	2026	54479	No_or_no_constitutive_exon
CAGGTTGGCCCCCATCTGCCATTCCCACTATCCATATCTCGCATGGGTAGAT	395581	395734	395531	395583	1	supercont1.36	SDRG_10624	394380	397486	None	9042	2026	54479	No_or_no_constitutive_exon
CGCAGTATGCGCTGCAACGGCGTATATTGTATGCGCTCATGGGATCGTAGAT	411719	411977	412027	411975	-1	supercont1.36	SDRG_10631	409046	414003	None	9042	2026	54479	No_or_no_constitutive_exon
CAGGCAACTTTTACTTGATATCTTGATAGATTGATAGATTCGGGGTGTAGGA	420267	421194	421244	421192	-1	supercont1.36	SDRG_10634	416722	422385	None	9042	2026	54479	Yes
GTGGCCTTTCTGAGTTTGCCCTTTGTCTGATCCAATACCTTGGGATATAGGT	427493	428208	428258	428206	-1	supercont1.36	SDRG_10638	427493	429097	None	9042	2026	54479	No_or_no_constitutive_exon
GTTTGGTGCGCCCAAGATTGAATAGGGCTAGGTTTTAATGGTGGGGCTAGGG	6100	6288	6338	6286	-1	supercont1.46	SDRG_12013	6100	6544	None	9042	2026	54479	No_or_no_constitutive_exon
CTGTCAACGGTACGCATTGATGCCAGTCATTTGATATCAAGGGAGACTAGCC	41884	41949	41834	41886	1	supercont1.46	SDRG_12017	41327	42661	None	9042	2026	54479	No_or_no_constitutive_exon
GTGTTGTGCTCAAGTTGCACGACTATAGAACGTAACCTTTTGGGTGGTAGGA	44989	45085	44939	44991	1	supercont1.46	SDRG_12018	42975	47912	None	9042	2026	54479	No_or_no_constitutive_exon
TGCCGACGAGGTCTGCTACATTTCGATTTCGATTCGACTTGGGTACGTAGGC	46937	47198	46887	46939	1	supercont1.46	SDRG_12018	42975	47912	None	9042	2026	54479	No_or_no_constitutive_exon
GTCTTTCAAATATGACGTGGCAGCAGGAAATGAAAGTTGCGTGGGTGTAGAC	65669	65969	65619	65671	1	supercont1.46	SDRG_12024	63867	65969	None	9042	2026	54479	No_or_no_constitutive_exon
CCCGATGAAGTAGGTGTTTGAACGGTAGAGCCAGTACGAGAGGTGGGTAGGA	74626	74728	74778	74726	-1	supercont1.46	SDRG_12026	74138	80754	None	9042	2026	54479	No_or_no_constitutive_exon
TACCGTCCATTCTTTGCCGACATTTGTGCTGATGATGCGGCGGGGTGTAGGA	206536	206814	206486	206538	1	supercont1.46	SDRG_12052	206096	207931	None	9042	2026	54479	No_or_no_constitutive_exon
GACTGGTGCGGCGATGCCATCCCGACGGCGCTTGATGGTGACGGGTGTAGGA	209546	209596	209646	209594	-1	supercont1.46	SDRG_12053	208363	209975	None	9042	2026	54479	No_or_no_constitutive_exon
GGGCTGGTACGCATGTCTCGCCGTGCTTGGCCTATGGTATGGGCATGTAGGG	211547	211597	211647	211595	-1	supercont1.46	SDRG_12054	210169	211977	None	9042	2026	54479	No_or_no_constitutive_exon
GGGTACGCCTTGACAATATTCTTGCTGAGAGTGCGACCATATGGGGCTAGGT	210169	211227	211277	211225	-1	supercont1.46	SDRG_12054	210169	211977	None	9042	2026	54479	No_or_no_constitutive_exon
CTCCGACGTACGCTTCCATGTGCTATAGTTGTCGCACTCAAAAGGGGTAGGT	243513	243644	243694	243642	-1	supercont1.46	SDRG_12061	241791	244944	None	9042	2026	54479	No_or_no_constitutive_exon
TGTGCGAGTCGCGATCTCTCTGTCCCTCTGTTATTGTTGGGAGTGAGTAGAT	243279	243464	243514	243462	-1	supercont1.46	SDRG_12061	241791	244944	None	9042	2026	54479	No_or_no_constitutive_exon
CATGCGTACCTCTCTCTATAGACGACGACTCGACCCTTAACGAGGGGTAGGG	242427	242719	242769	242717	-1	supercont1.46	SDRG_12061	241791	244944	None	9042	2026	54479	No_or_no_constitutive_exon
CGCTTTGCGTGTTTAATGGGTTTTTGTAGTATTTATTTGGGGTGGTGTAGGC	276522	276602	276472	276524	1	supercont1.46	SDRG_12074	275903	277019	None	9042	2026	54479	No_or_no_constitutive_exon
CCCAGGTATATCGATGGACAACACAAGGGCCTTGCCAAGGGAGACCGTAGGA	276647	276733	276597	276649	1	supercont1.46	SDRG_12074	275903	277019	None	9042	2026	54479	No_or_no_constitutive_exon
CAGGGTACGCATCTCTAGGCATACGTATCGAGGAGCTCACAAACGGGTAGGA	293837	294048	294098	294046	-1	supercont1.46	SDRG_12081	291803	294805	None	9042	2026	54479	No_or_no_constitutive_exon
TCTTTTCGCGAAAAAACGTGCTGATGTCCTTCTTGGACATTGGCGGGCAGCT	321560	321618	321510	321562	1	supercont1.46	SDRG_12096	320688	321618	None	9042	2026	54479	No_or_no_constitutive_exon
TTTGTCAACGGTACAGCACCAATGAGGGCTAGGGGTATCATGCGGGGTAGGG	384063	384307	384357	384305	-1	supercont1.46	SDRG_12113	382590	385998	None	9042	2026	54479	No_or_no_constitutive_exon
ACCTGTCGATTCGCGTCTGCAAAATATGCACCAACAAACCGTCGGGATAGGG	44672	44752	44802	44750	-1	supercont1.44	SDRG_11765	43582	45583	None	9042	2026	54479	No_or_no_constitutive_exon
GAGGTAGGCGCTCCGGTCTTTTTTGGTTCAGTGAGCCAACGAGGGACTAGAT	49636	49800	49850	49798	-1	supercont1.44	SDRG_11768	48117	52811	None	9042	2026	54479	No_or_no_constitutive_exon
TCTTTTCTGATACTAGTATTTGTTTATTCCCTCGTCATTGACGGGTGTAGGT	120182	120873	120923	120871	-1	supercont1.44	SDRG_11780	119318	123011	None	9042	2026	54479	Yes
AGCTCAGGTACAAACTTTGATAGAATTGTATTCAACTCAACAAAGGGTAGGT	136540	136675	136490	136542	1	supercont1.44	SDRG_11783	135950	137227	None	9042	2026	54479	No_or_no_constitutive_exon
GTCTCTTCGCATAATGCGCTATGAGAGATACAAAACTTCGGGACGTGGAGAG	146697	146775	146647	146699	1	supercont1.44	SDRG_11788	146002	146775	None	9042	2026	54479	No_or_no_constitutive_exon
CGCACGGTGCGACCGATTCGACGGCGGTGAATGCACACGTGCTAGGGTAGGC	193321	193408	193458	193406	-1	supercont1.44	SDRG_11802	187044	193671	None	9042	2026	54479	Yes
CGGTCGACTGCGATCGTGGTGGATCTTACTCAGATTTGAGATGGGACTAGGC	189689	189735	189785	189733	-1	supercont1.44	SDRG_11802	187044	193671	None	9042	2026	54479	Yes
TACTGCGCCCAGAGACAAAATTGTCGTTTGAAAGTGAACATATGGGATAGAT	187849	187959	188009	187957	-1	supercont1.44	SDRG_11802	187044	193671	None	9042	2026	54479	Yes
ACTCTTCCTCCATCGATCCACCATGTTTATGGATATGTCTATGGGAGTAGAC	321970	322069	321920	321972	1	supercont1.44	SDRG_11817	321717	322535	None	9042	2026	54479	No_or_no_constitutive_exon
CGGCGGTTCGATCCTCCGCTAGTACACTCCTAAATCTCTTGCATGGGTAGAA	430216	430315	430166	430218	1	supercont1.44	SDRG_11830	429860	434347	None	9042	2026	54479	No_or_no_constitutive_exon
ACCGGTATGGTCTCTTGAGACTCATGGCGTTGCATGGACAAGCGGGTTAGGA	432984	433089	432934	432986	1	supercont1.44	SDRG_11830	429860	434347	None	9042	2026	54479	No_or_no_constitutive_exon
TACATAGAATACCTTCGTCTCTTGTACTGACCGTTGGTGGGCTGGTAAAGGA	470416	470631	470681	470629	-1	supercont1.44	SDRG_11848	470416	471224	None	9042	2026	54479	No_or_no_constitutive_exon
CCATGTACGTCTCCTCTCTATCGTCGGCGCCTGGGCTCAGCAGCGGGTAGCG	88258	88364	88414	88362	-1	supercont1.45	SDRG_11867	87414	88735	None	9042	2026	54479	No_or_no_constitutive_exon
AGGTATTTTCCATTTATCGTTTGAAATTATATTCTAATGATGGGAAATAGCA	168114	168228	168278	168226	-1	supercont1.45	SDRG_11885	166734	170193	None	9042	2026	54479	No_or_no_constitutive_exon
TGGTACACCTCCAGTCTTGCATAGGGATAGGTGTCTCATGCGAGGGGTAGGG	250289	250661	250239	250291	1	supercont1.45	SDRG_11915	249196	250661	None	9042	2026	54479	No_or_no_constitutive_exon
TTGGCGTACGTGCTTGCTACCTCGAACGTATATCGCTGATACGGGGACAGGA	292232	292487	292537	292485	-1	supercont1.45	SDRG_11925	290987	295023	None	9042	2026	54479	No_or_no_constitutive_exon
AACCAGGTCCGTGGCGCGGCATCTAGTTGATGTTATCAATTGTGGGGTAGTC	291570	291689	291739	291687	-1	supercont1.45	SDRG_11925	290987	295023	None	9042	2026	54479	No_or_no_constitutive_exon
CGACGTCGCTTGTGAAGGTTTCTTGTTGATCGAATGGTGTATGGGTGCAGCA	311735	311846	311896	311844	-1	supercont1.45	SDRG_11933	310691	314069	None	9042	2026	54479	No_or_no_constitutive_exon
GCGGTATGCTCCTTCCTGTCTCTAAAAAGTGGGTTGACGACCAAGGGTAGCT	311007	311055	311105	311053	-1	supercont1.45	SDRG_11933	310691	314069	None	9042	2026	54479	No_or_no_constitutive_exon
GTCGTGCAGCCAAAAGCGAATTTGCGGACAAGATGCAAGTGGGCTGGCAGCG	340892	341191	341241	341189	-1	supercont1.45	SDRG_11945	340629	341636	None	9042	2026	54479	No_or_no_constitutive_exon
CCAAGTACACGCCTCCAACCTCTTGCCATGCGTGGCTAACGACGGGCTAGGC	343726	343781	343676	343728	1	supercont1.45	SDRG_11946	342231	344086	None	9042	2026	54479	No_or_no_constitutive_exon
TGCGTTCCATGCTCCTTCTCCTTGCCTCGTGTAAACGATGATGGGTGTAGAG	375616	376001	375566	375618	1	supercont1.45	SDRG_11961	374445	376001	None	9042	2026	54479	No_or_no_constitutive_exon
ACCGAGGTACGCTTCCTCGCTTGCATCTCGCCGACGTCTCATGGGCGCAGGT	387724	388141	388191	388139	-1	supercont1.45	SDRG_11968	387724	388365	None	9042	2026	54479	No_or_no_constitutive_exon
GAGGTGCGCATAACGTCATATGTGGAGAAGTGTCGAAAAAGAGCGGGTAGAA	398961	399027	399077	399025	-1	supercont1.45	SDRG_11969	388533	401555	None	9042	2026	54479	Yes
GTACGCGTCGCTTGGTGCGTCATCGATTTTTATATTGCTACATGGGGTAGGC	416797	416841	416747	416799	1	supercont1.45	SDRG_11976	415187	420107	None	9042	2026	54479	No_or_no_constitutive_exon
AACTTGTCTTATTTATTTGATGAAAATGTGAAAAATCCGACGACGGGTAGCG	43105	43320	43370	43318	-1	supercont1.47	SDRG_12134	42542	46322	None	9042	2026	54479	No_or_no_constitutive_exon
ACGAGGTACTGCACGCGCTGCACTTAGTCGTTTTCAAATGGGAGTGACAGCA	80056	80158	80208	80156	-1	supercont1.47	SDRG_12137	73654	81735	None	9042	2026	54479	No_or_no_constitutive_exon
CGGACCAGGTACGTTATCAAACGTGGAATCCATCGTTCAAGAGCGGGTAGGT	112813	113072	113122	113070	-1	supercont1.47	SDRG_12145	112536	114802	None	9042	2026	54479	No_or_no_constitutive_exon
TTTGTGTACGCCCCTTCTTCGGTTTTCCCACTAAGAAATGCGGGGAGTAGGC	119719	120453	119669	119721	1	supercont1.47	SDRG_12147	118934	120453	None	9042	2026	54479	No_or_no_constitutive_exon
CTTTGGTACACACCTCCTATCTATACCAGGATAATCATGGGATATAGCAGGG	131372	131425	131475	131423	-1	supercont1.47	SDRG_12152	128792	131529	None	9042	2026	54479	No_or_no_constitutive_exon
AGCAACGATACCTGTCGTTTTGGCGTTGAAAGATTGAAAGATGGGTGTAGGG	130187	130234	130284	130232	-1	supercont1.47	SDRG_12152	128792	131529	None	9042	2026	54479	Yes
GAGTTCCGATGTGGGATGTCTATTGTACGAGCGTTTGTGTCGATGGGTAGGG	129026	129264	129314	129262	-1	supercont1.47	SDRG_12152	128792	131529	None	9042	2026	54479	Yes
TAGCTTTGGTACACACCTCCTATCTATACCAGGATAATCATGGGATATAGCA	131372	131428	131478	131426	-1	supercont1.47	SDRG_12152	128792	131529	None	9042	2026	54479	No_or_no_constitutive_exon
CGGACATGGGTGATGCAAATGCGCCTGCTGGCTCTGCAACATTAGGGTAGTC	156319	156336	156269	156321	1	supercont1.47	SDRG_12165	155458	156336	None	9042	2026	54479	No_or_no_constitutive_exon
TCTGTCTCTGGTACGTAGTTAGTTCCAAGGGCGGAGCTGACGAGGGGTAGGT	216762	216987	217037	216985	-1	supercont1.47	SDRG_12179	213688	221250	None	9042	2026	54479	No_or_no_constitutive_exon
GTATCGCCCGTCGATTTGCTGATATGTTTTCGTCAAATGGGAGTGTGTAGGT	216467	216712	216762	216710	-1	supercont1.47	SDRG_12179	213688	221250	None	9042	2026	54479	No_or_no_constitutive_exon
AAATGTTGAATTTACATTCAAATTTTGACAATGTGTCACTTGGGATGTAGAC	216188	216310	216360	216308	-1	supercont1.47	SDRG_12179	213688	221250	None	9042	2026	54479	No_or_no_constitutive_exon
ATTGCTCTTCTTGTTCTAGTCCATGGCCAATGGTAGCCTTATGGGACTAGGT	229603	229742	229792	229740	-1	supercont1.47	SDRG_12181	226639	230680	None	9042	2026	54479	No_or_no_constitutive_exon
ACGCCTTCCGATCCGACTACCATTTTGTCTCATGCATGCTGGGTATGTAGGG	229390	229443	229493	229441	-1	supercont1.47	SDRG_12181	226639	230680	None	9042	2026	54479	No_or_no_constitutive_exon
TACTTGTATAACGCTCCATCATGGACAACTTGTCATTTGTGCGGGCGTAGTC	228157	228303	228353	228301	-1	supercont1.47	SDRG_12181	226639	230680	None	9042	2026	54479	No_or_no_constitutive_exon
CTTCAGGTACCGAGTCGGTTTGAAATATAGCCTCTCACTAACGGGGGTAGGT	232644	233024	232594	232646	1	supercont1.47	SDRG_12182	231687	233024	None	9042	2026	54479	No_or_no_constitutive_exon
CTCAAGGTCTTTGTGCATATGATAAGGGCTAGGTGAAACCTGCGGGGTAGGT	263721	263895	263671	263723	1	supercont1.47	SDRG_12187	262090	264060	None	9042	2026	54479	No_or_no_constitutive_exon
CTCTTAGCCATGCCATTTTACGATTTTGTGCCAACGACATATGGGGGTAGGG	311050	311179	311000	311052	1	supercont1.47	SDRG_12194	310722	312254	None	9042	2026	54479	No_or_no_constitutive_exon
ATATGAGCATATATTACGCTCTAAGTTCTTATTGTTGGCTATGGGCGTAGGA	311237	311339	311187	311239	1	supercont1.47	SDRG_12194	310722	312254	None	9042	2026	54479	No_or_no_constitutive_exon
ACGTCGGCCAGCGCCACTAAGTCCACCATATCCACACGTGTGGGGTCGAGTG	356788	356878	356738	356790	1	supercont1.47	SDRG_12195	355465	356878	None	9042	2026	54479	No_or_no_constitutive_exon
TTTGGGTACACTCTGTGCATTGGGCTACTGCCGCGCTCATGGCGGGTTAGGG	381658	382408	381608	381660	1	supercont1.47	SDRG_12200	375203	390118	None	9042	2026	54479	No_or_no_constitutive_exon
ACGTTACGTGGGCTTTGCCGCCTGTGGCATCGTATCCAAGGGCGTGGAAGCG	419438	419716	419766	419714	-1	supercont1.47	SDRG_12202	419438	420967	None	9042	2026	54479	No_or_no_constitutive_exon
CGGTAGAGATTGCATCACTCGACAGGAAACCAGTTTGAGATGGAGGGTAGGG	432105	432187	432055	432107	1	supercont1.47	SDRG_12205	431187	432256	None	9042	2026	54479	No_or_no_constitutive_exon
CACCAGGTACAGTTCGATCTGCGCTACCGCGCTTGTAACGGGAAGTGTAGTC	152756	152827	152706	152758	1	supercont1.49	SDRG_12379	151827	165142	None	9042	2026	54479	No_or_no_constitutive_exon
GCGGTACAAAAACGCGGTTAAACACAGTAGGTGTATAGTCGTCGGGGTAGGG	162347	162557	162297	162349	1	supercont1.49	SDRG_12379	151827	165142	None	9042	2026	54479	No_or_no_constitutive_exon
TTTGGTACATCTTTGCTATTTGACTCAACATGTCTGTACAAAGGGTGTAGGT	253388	253682	253338	253390	1	supercont1.49	SDRG_12406	250377	253682	None	9042	2026	54479	No_or_no_constitutive_exon
TGAATTTTAGTGCAGAGGACAATACGCTCATTTTGTTGATTCGGGGGTAGTG	308411	308556	308606	308554	-1	supercont1.49	SDRG_12420	305069	310944	None	9042	2026	54479	No_or_no_constitutive_exon
TCATAGTTTCGACCAATCTGTTTTCCCATCGAAACATCATGGGTGCGTAGGT	305798	305843	305893	305841	-1	supercont1.49	SDRG_12420	305069	310944	None	9042	2026	54479	No_or_no_constitutive_exon
ATCCGGTACGTACTCTTGAAGTGTACACATCCATATTGATGTGCGGGTAGGG	312496	312654	312446	312498	1	supercont1.49	SDRG_12421	311487	313472	None	9042	2026	54479	No_or_no_constitutive_exon
AAAGTATACTTTGCAACTATTCGAGATCGAGGGACATGAGGGTGGGGTAGGT	312886	312984	312836	312888	1	supercont1.49	SDRG_12421	311487	313472	None	9042	2026	54479	No_or_no_constitutive_exon
AAGGTATGTCACCTTAACTTCTTGTCCATCATAACCGACGTCGGGGGTAGGT	326688	326783	326638	326690	1	supercont1.49	SDRG_12428	325084	327255	None	9042	2026	54479	No_or_no_constitutive_exon
CAAGGTACCACAAACGTCTGCGACGACACGAGTTGGAATGCACGGGATAGGT	331192	331537	331142	331194	1	supercont1.49	SDRG_12430	330840	332110	None	9042	2026	54479	No_or_no_constitutive_exon
CAAAGTGCAAACTCAAAGTGCAACCTTGTTAAATATTCTGATGGGACTAGAT	337066	337337	337016	337068	1	supercont1.49	SDRG_12432	335903	342251	None	9042	2026	54479	No_or_no_constitutive_exon
CTCGCCAAGGTACAGTCTTCATACGTTCAATGTCTCAAGGGGATATGTAGTT	341494	341759	341444	341496	1	supercont1.49	SDRG_12432	335903	342251	None	9042	2026	54479	No_or_no_constitutive_exon
GGCGCGGTAACTGCTTTGATCCGGCCCACAGTGACATGGATGGGGCGTAGAC	355883	355991	356041	355989	-1	supercont1.49	SDRG_12442	355290	357616	None	9042	2026	54479	No_or_no_constitutive_exon
GGGTAAGCCGGGTTAGGGTATCCACGGGAAAGACTAACATAAGGGTATAGGT	358545	358714	358764	358712	-1	supercont1.49	SDRG_12443	358185	360373	None	9042	2026	54479	No_or_no_constitutive_exon
GATGGTACGTACATCTCGTGACCAGAGCGGTGGGACATGAATGGGGGTAGGG	369164	369279	369329	369277	-1	supercont1.49	SDRG_12446	368771	384069	None	9042	2026	54479	No_or_no_constitutive_exon
CGTACGACCAGTCTTGTTGAAGCATTTGGTCTCATGACGGCGGGGATTAGGG	390795	390895	390745	390797	1	supercont1.49	SDRG_12450	389821	390895	None	9042	2026	54479	No_or_no_constitutive_exon
TGTATGGGTACGCTCGCTCGTTTTAGGGGTAGGGGTTCACGTAGGGTTAGGT	58583	58744	58533	58585	1	supercont1.50	SDRG_12487	56915	59666	None	9042	2026	54479	No_or_no_constitutive_exon
CGTTTCTATGACAATATGGACCACACTACTTTGGCTAAACCAAGGGTTAGGG	232837	233062	232787	232839	1	supercont1.50	SDRG_12511	231697	235537	None	9042	2026	54479	No_or_no_constitutive_exon
CAAACAGACAAGTTGTCCAATATTTTTACATATTTTTATGGGACATGTAGGT	282813	282989	283039	282987	-1	supercont1.50	SDRG_12517	281463	285224	None	9042	2026	54479	No_or_no_constitutive_exon
CAGCAGGTACATGCGATTGACTGACGTGCATTGCATGGACGTGGGCGTAGGC	333486	333575	333625	333573	-1	supercont1.50	SDRG_12532	332757	333897	None	9042	2026	54479	No_or_no_constitutive_exon
GGCTCGGTACGCCATATCCTGCATTGCGCTCAAATCTGATGGGGATCCAGAT	336624	336805	336574	336626	1	supercont1.50	SDRG_12534	336014	336805	None	9042	2026	54479	No_or_no_constitutive_exon
GAGCGAGGTACTCTATATCGCATCTACTTGTCTGGACTCAGCGTGGGCAGAG	337498	338206	338256	338204	-1	supercont1.50	SDRG_12535	337498	339177	None	9042	2026	54479	No_or_no_constitutive_exon
CACCATTTTTGTCGAATAATTTGGGAAAAAATGACTATATTATGGGGTAGGG	340969	341107	340919	340971	1	supercont1.50	SDRG_12536	339540	341824	None	9042	2026	54479	No_or_no_constitutive_exon
GTACGTCGGTCGATATGAAATGCTATGGTTTGAGCAAATTGGGCGCGTAGAA	354784	354934	354734	354786	1	supercont1.50	SDRG_12541	354463	359624	None	9042	2026	54479	No_or_no_constitutive_exon
TGTAGGCTTATTGTATACAACGGCGTCGATGAGTGCTGATGGGTGCGTAGTG	394715	394907	394665	394717	1	supercont1.50	SDRG_12552	394265	398645	None	9042	2026	54479	No_or_no_constitutive_exon
CAAGCGGGTACGATGGCTTTGCGTCATGAGTAGGTGTAATGGGGTAGCAGGC	399037	399117	399167	399115	-1	supercont1.50	SDRG_12553	398636	399561	None	9042	2026	54479	No_or_no_constitutive_exon
CTCGGGTCGGGTTCCTTGTGTGCAAAACCAAAATCTGAAGGGCAGTGTAGGC	398636	398761	398811	398759	-1	supercont1.50	SDRG_12553	398636	399561	None	9042	2026	54479	No_or_no_constitutive_exon
GATGGTACGAGGTCATCACTGTAGCGATGGAGCTCATGTGCGATGGGTAGTG	123581	124098	123531	123583	1	supercont1.48	SDRG_12248	123505	125661	None	9042	2026	54479	No_or_no_constitutive_exon
GATCAACAAGGTAGACACCGCCTTCTCGACATGTCTCACATCGAGGGTAGGG	154153	154246	154103	154155	1	supercont1.48	SDRG_12260	152674	154743	None	9042	2026	54479	No_or_no_constitutive_exon
TCCAACGTTTTCTCTCAATCTCGAATCTCAATCTCAATGGGAATCGATAGGT	160947	162421	160897	160949	1	supercont1.48	SDRG_12261	155207	163047	None	9042	2026	54479	No_or_no_constitutive_exon
CGGGTCGCAAGCATATAAATATGTATACCTAGTTGCTCGTAACTGGGTAGGC	261381	261751	261801	261749	-1	supercont1.48	SDRG_12297	261110	262860	None	9042	2026	54479	No_or_no_constitutive_exon
GTGCGCATGGAGCTACAGGCGAAGAGGGCTCATGATGATGATGGGCGTAGAT	263249	263932	263199	263251	1	supercont1.48	SDRG_12298	263044	263932	None	9042	2026	54479	No_or_no_constitutive_exon
CACCGCTCTCAACTCTAGTTGTCCAAATGTACTAACTAAACGGGGTGTAGGA	290199	290501	290149	290201	1	supercont1.48	SDRG_12310	287366	290722	None	9042	2026	54479	No_or_no_constitutive_exon
CGAAGGTACGAGATTACCGATGGCGCTGGCGGCTACGGAGCGACGGGTAGTC	356678	356823	356873	356821	-1	supercont1.48	SDRG_12328	355896	357605	None	9042	2026	54479	Yes
CGACGGTGCGATCCTTTTGTTTTTTATGCACATAATAACTGTGGGGTTAGGG	362961	363557	362911	362963	1	supercont1.48	SDRG_12330	360622	364927	None	9042	2026	54479	No_or_no_constitutive_exon
GTACCAATTCGCTCTTCCATGGCCATGACAACTCACTGTGGGCAACGCAGGG	9999	10255	10305	10253	-1	supercont1.54	SDRG_12926	9999	13929	None	9042	2026	54479	No_or_no_constitutive_exon
AGGTACTTCAGTCTCTGAAACGATCGACCGCGGCATCCAGATGGGCGTAGGG	72272	72389	72222	72274	1	supercont1.54	SDRG_12936	71332	73249	None	9042	2026	54479	No_or_no_constitutive_exon
GAGCTGCTTGTAGGCGCAACAGACAAAGCGTATATTGACACAGGGCATAGGA	95432	95594	95644	95592	-1	supercont1.54	SDRG_12942	94624	96934	None	9042	2026	54479	No_or_no_constitutive_exon
TCGAATGCGGTAAACTTGAATGCTATCCAATGTGTCTCATGGGAATGCAGTG	118784	118891	118734	118786	1	supercont1.54	SDRG_12950	114777	120429	None	9042	2026	54479	No_or_no_constitutive_exon
TTCAGTTTGGCGGCAACGCGTTCGACTGCGCGCCGCTGAACGGGACGCAGTG	216599	216630	216549	216601	1	supercont1.54	SDRG_12976	213588	216630	None	9042	2026	54479	No_or_no_constitutive_exon
CCACTCTCCACCGATACACGCCAATGTCTCACGGAGAAAGATGGGGATAGGG	249637	249779	249829	249777	-1	supercont1.54	SDRG_12977	249339	251852	None	9042	2026	54479	No_or_no_constitutive_exon
CGTTTGGTACATCTTCCATTCTTAGGGCTAGGTTCTGATAGAAGGGGTAGGG	249339	249593	249643	249591	-1	supercont1.54	SDRG_12977	249339	251852	None	9042	2026	54479	No_or_no_constitutive_exon
CCAGGTTCCACCGACCACTGTGTATCCATGTACAAAGACGGTATGGGTAGAT	263165	263334	263115	263167	1	supercont1.54	SDRG_12981	261824	264214	None	9042	2026	54479	No_or_no_constitutive_exon
CACGTGCCCTTTGTGCGACGCTCGGTCGCATTGCACTCGACTTGGGAAAGAA	291889	291955	292005	291953	-1	supercont1.54	SDRG_12987	291889	292359	None	9042	2026	54479	No_or_no_constitutive_exon
ACTCTCTACCGATATACACCATTGTCTCACGGAGACATATATGGGGTTAGGG	316697	316839	316647	316699	1	supercont1.54	SDRG_12993	314388	317136	None	9042	2026	54479	No_or_no_constitutive_exon
TCGTTTGGTACATCTTCCTGTCTTAGGGCTAGGTTCTTATAGAAGGGTAGGG	316882	317136	316832	316884	1	supercont1.54	SDRG_12993	314388	317136	None	9042	2026	54479	No_or_no_constitutive_exon
CTACTCTCCACCGATATACGCCAATGTCTCACGGAGAAAGATGGGGTTAGGG	317590	317732	317782	317730	-1	supercont1.54	SDRG_12994	317292	318291	None	9042	2026	54479	No_or_no_constitutive_exon
CGTTTGGTATATCTTCCATTCTTAGGGCTAGGTTTTTATAGAAGGGGTAGGA	317292	317546	317596	317544	-1	supercont1.54	SDRG_12994	317292	318291	None	9042	2026	54479	No_or_no_constitutive_exon
TAGCCAGCTAGCTGTGTGCGACCACCTTATTAACACGTTGGGACGCGTAGGG	320488	320560	320438	320490	1	supercont1.54	SDRG_12995	319938	322861	None	9042	2026	54479	No_or_no_constitutive_exon
TGTGATGCTTGCATCTGACGTTGGCTAACCCTCGTCGGATGACGGGCTAGAT	321583	321980	321533	321585	1	supercont1.54	SDRG_12995	319938	322861	None	9042	2026	54479	No_or_no_constitutive_exon
CCACTCTCCATCGATCTACGCCAATGTCTCACGGAGAAAGATGGGGTTAGGG	322337	322479	322287	322339	1	supercont1.54	SDRG_12995	319938	322861	None	9042	2026	54479	No_or_no_constitutive_exon
CGTTTGGTATATCTTCCATTCTTAGGGCTAGGTTTTTATAGAAGGGGTAGGA	322523	322861	322473	322525	1	supercont1.54	SDRG_12995	319938	322861	None	9042	2026	54479	No_or_no_constitutive_exon
TGGTATCGTCCGAAACGCTGGTTCGAGTCTTATGACGTTGGGTGATGTAGCT	326358	326921	326308	326360	1	supercont1.54	SDRG_12996	323259	326921	None	9042	2026	54479	No_or_no_constitutive_exon
CTACTCTCCACCGATATACGCCAATGTCTCACGGAGAAAGATGGGGTTAGGG	327203	327345	327395	327343	-1	supercont1.54	SDRG_12997	326896	329543	None	9042	2026	54479	No_or_no_constitutive_exon
CGTTTGGTACAGCTTTCTTTCTTGGGGCTAGGTTTTTATAGAAGGGGTAGGG	326896	327159	327209	327157	-1	supercont1.54	SDRG_12997	326896	329543	None	9042	2026	54479	No_or_no_constitutive_exon
AGGTGCGGATCTGGACCTACATTCCACAATGTGCAATGTGGGACCGGTAGCG	115825	116696	116746	116694	-1	supercont1.53	SDRG_12848	115825	118733	None	9042	2026	54479	No_or_no_constitutive_exon
ACGTAGGCCTCGTAAATGCACTAGTCTCTTGCTCATGGAAGGGTATGTAGGT	203678	203837	203887	203835	-1	supercont1.53	SDRG_12876	203256	205262	None	9042	2026	54479	No_or_no_constitutive_exon
TCAAGTACGCGTCTCCCCTTCTCGCTGGCTCTTTCAAACGGGACGCGTAGTC	235577	235651	235527	235579	1	supercont1.53	SDRG_12888	234897	236653	None	9042	2026	54479	No_or_no_constitutive_exon
TATGAGGTGCCTCCAAGCACCATGCCACAGCAGGTCTTAGGTGGGTGTAGGG	296244	296337	296194	296246	1	supercont1.53	SDRG_12902	295953	301206	None	9042	2026	54479	No_or_no_constitutive_exon
TGTTTCTTGTGTATCAAGATACTATCAAGATGCGATGATGGGACGTGTAGGT	306360	306449	306310	306362	1	supercont1.53	SDRG_12905	305136	306704	None	9042	2026	54479	No_or_no_constitutive_exon
ACGTACTTCGTTTCGTTTGGTGTCGAACTCGACGACAAAGAGGCGGGTAGGA	338264	338361	338214	338266	1	supercont1.53	SDRG_12908	337764	338482	None	9042	2026	54479	No_or_no_constitutive_exon
ATGCAAGGTATCGACGCTATACTTCGCAAACATGCGTCATGTGGGGCTAGAA	338404	338435	338354	338406	1	supercont1.53	SDRG_12908	337764	338482	None	9042	2026	54479	No_or_no_constitutive_exon
CGAGGTACCGCCTCTTTTGTTGAAAGTTGAGACAATATGCGGGTCGATAGAT	492	571	442	494	1	supercont1.52	SDRG_12708	123	1541	None	9042	2026	54479	No_or_no_constitutive_exon
CGCGAGCGGTGCGGTGTCTCTTTTTTGTCGAAAACTCATGATCGGGGTAGTG	47282	47770	47820	47768	-1	supercont1.52	SDRG_12712	42033	49726	None	9042	2026	54479	No_or_no_constitutive_exon
GAGGTATCGACACCTATTTGTGCTCCAACCTCCCGGAAAAGGGTGCGTAGCT	69382	70075	69332	69384	1	supercont1.52	SDRG_12719	68489	70075	None	9042	2026	54479	No_or_no_constitutive_exon
ATACCTAGTGTTCTCAAGCCATTGATGAGCCTAACAGCGGGAATGCGTAGGT	102767	102812	102862	102810	-1	supercont1.52	SDRG_12725	101899	104454	None	9042	2026	54479	No_or_no_constitutive_exon
GCTCAAGGTTGTTGTTGTCTCTATCTTGTTGAGCTCACTCACGGGGACAGGC	117396	117590	117346	117398	1	supercont1.52	SDRG_12728	116615	120644	None	9042	2026	54479	No_or_no_constitutive_exon
GTTCCCGGTAGGCTTGGTGTCGTATTGCAGTAGCAGCTCATGGGAGGTAGAA	125167	125826	125117	125169	1	supercont1.52	SDRG_12729	120858	125826	None	9042	2026	54479	No_or_no_constitutive_exon
ATGGTTTGTCGATCTTCCGCCGGAAGGAGCGATGGAAAGTGGGCTGATAGGG	142303	142516	142566	142514	-1	supercont1.52	SDRG_12736	138227	143701	None	9042	2026	54479	No_or_no_constitutive_exon
ATGATGTATCGCGTGCGATCAAACACATATCTTTGTCTCTCTGGGAGTAGGC	226870	226946	226996	226944	-1	supercont1.52	SDRG_12768	226651	227442	None	9042	2026	54479	No_or_no_constitutive_exon
AGGTGCGTCTTCATTCCGTCATCTCAGACGTAACCATCATGGGACGGTAGGG	255941	256714	255891	255943	1	supercont1.52	SDRG_12776	254295	258211	None	9042	2026	54479	No_or_no_constitutive_exon
GGGTGGGGCAATAGTGCGATATCGCTCCGATGGCTCATGGGAACGTGTAGAA	318650	318747	318797	318745	-1	supercont1.52	SDRG_12790	318650	322741	None	9042	2026	54479	No_or_no_constitutive_exon
ACGAGCAGGTGCGGCGGTAGACGCACCTTTTCGCTAAGAGACGCGGGTAGAT	362369	362655	362319	362371	1	supercont1.52	SDRG_12796	361442	364030	None	9042	2026	54479	No_or_no_constitutive_exon
CGAGTACATGCGATCTGCTACACGGCGCGTGTCTGATGTCATGGGCGTAGGA	120502	120739	120452	120504	1	supercont1.55	SDRG_13044	120120	120739	None	9042	2026	54479	No_or_no_constitutive_exon
GCAGGCGGTACATATGGCTATCGTCGATGTACCTTCGAGCGCTGGGGTAGGT	131213	131435	131485	131433	-1	supercont1.55	SDRG_13049	130898	133446	None	9042	2026	54479	No_or_no_constitutive_exon
TGCGAGACGTTGTCGACTGATACATTGATAGTTATGTATGGGATGTGTAGGA	155506	155631	155681	155629	-1	supercont1.55	SDRG_13059	154422	159938	None	9042	2026	54479	No_or_no_constitutive_exon
ATAGGTAGTCTTCGCCGTGATCGATTCCTATTCTGACGCGGTGGGCGTAGCG	154972	155167	155217	155165	-1	supercont1.55	SDRG_13059	154422	159938	None	9042	2026	54479	No_or_no_constitutive_exon
CGTTCGGTACGCAGTGTTGTGGATAGGGGTGGGTGATGCATCGAGGGTAGGG	216851	217207	216801	216853	1	supercont1.55	SDRG_13071	214486	217207	None	9042	2026	54479	No_or_no_constitutive_exon
GTACAACTGGAATCTCGATTTGGGCTATGCGACACGGCATATGGGGGTAGGG	220478	220767	220428	220480	1	supercont1.55	SDRG_13072	219432	220767	None	9042	2026	54479	No_or_no_constitutive_exon
GTGTATGTCGCCTTCATCAAGCTGGTCCGGGCACTGATTTGCGGGGCTAGGA	225038	225101	225151	225099	-1	supercont1.55	SDRG_13074	223087	225734	None	9042	2026	54479	No_or_no_constitutive_exon
CGTCACGACATCGTTGTACCTGCGTGCTTACTGTCCCGTGGGATGCGTAGGC	226517	226884	226934	226882	-1	supercont1.55	SDRG_13075	226517	227811	None	9042	2026	54479	No_or_no_constitutive_exon
TACGTCGAACGGAAAACATTGTCATGCAGAGTTATATGGGGATGGCGCAGGC	229929	229998	229879	229931	1	supercont1.55	SDRG_13076	229371	232145	None	9042	2026	54479	No_or_no_constitutive_exon
TATGTATCTCACTCCTCATTCCTTGGGCTGTTTGAAGCGTGCGGGTGTAGGA	237377	237443	237327	237379	1	supercont1.55	SDRG_13079	237035	239945	None	9042	2026	54479	No_or_no_constitutive_exon
ATTTTTTCATTTTTGGTGTTGAAACATTGATATTTTACATGGGAAATTAGGG	239284	239426	239234	239286	1	supercont1.55	SDRG_13079	237035	239945	None	9042	2026	54479	No_or_no_constitutive_exon
GGTGCGTTGCTCTTTGTTCGAGATTTCATGACTCAGCGGGATGGGGGTAGGA	239843	240128	240178	240126	-1	supercont1.55	SDRG_13080	239843	240814	None	9042	2026	54479	No_or_no_constitutive_exon
GGTACGTTGCTCTTTGTTCGAGATTTCATGACTAAGCGGGATGGGGGTAGGA	244487	244809	244437	244489	1	supercont1.55	SDRG_13081	243344	244809	None	9042	2026	54479	No_or_no_constitutive_exon
ACGCGGGTAGGAGCGTCTCGCCAACCAAGCACGAGCCTTTACGCGGGTAGAC	250800	250917	250967	250915	-1	supercont1.55	SDRG_13084	250692	251427	None	9042	2026	54479	No_or_no_constitutive_exon
TTGGGTAGAGTGGCTCGTGCTCGGAGGAGAGAGTCAAATGCGAGGGGTAGGT	273759	273993	273709	273761	1	supercont1.55	SDRG_13095	272419	275818	None	9042	2026	54479	No_or_no_constitutive_exon
GGGTGCGTCACTTCGGATACGGTCGATCGCGAGGCTAGGGGTGGGTGTAGGT	274862	275359	274812	274864	1	supercont1.55	SDRG_13095	272419	275818	None	9042	2026	54479	No_or_no_constitutive_exon
CTAGACGAGGTAGACATACCTCTGGAGACTTTGCATGCTGAGCAGGGTAGAT	314239	314283	314189	314241	1	supercont1.55	SDRG_13117	312685	321164	None	9042	2026	54479	No_or_no_constitutive_exon
CCTTCCGGTATGAGCACAAGATTGTCATGCATTTTAAAGGGTGGCGATAGCT	318823	319055	318773	318825	1	supercont1.55	SDRG_13117	312685	321164	None	9042	2026	54479	No_or_no_constitutive_exon
GTCCCTATACCTCCTTCTTTTCCCACAAAGCCAATGGGATCAAGGGGCAGGA	377360	377436	377310	377362	1	supercont1.55	SDRG_13125	376961	377488	None	9042	2026	54479	No_or_no_constitutive_exon
ACGATTTCTCTCCATATCGAGTGGACGTGCACTCATATGTATGGGAGTAGCG	86938	89552	86888	86940	1	supercont1.51	SDRG_12590	85669	89552	None	9042	2026	54479	No_or_no_constitutive_exon
GGTAGACATTTATCGCATGTGAGGTGTCAACCTCAAACCAACACGGGTAGCG	102948	103246	102898	102950	1	supercont1.51	SDRG_12597	101685	103246	None	9042	2026	54479	No_or_no_constitutive_exon
ACCAAGGTACGGACGCATTTTGAAAGCATCGAGTCGGGAACGAACGACAGGT	108134	108233	108084	108136	1	supercont1.51	SDRG_12600	107611	108794	None	9042	2026	54479	Yes
GCGATTCAGGTACACGAGCACGGACGCGTCTGCTGCTGATCGGGACGTAGGG	158858	159005	158808	158860	1	supercont1.51	SDRG_12616	158053	159435	None	9042	2026	54479	No_or_no_constitutive_exon
GTCCGGTCGCTATTCCATCGTTGCCGCCAAGGCTTAATGGGAGGGGCTAGGT	163926	164145	163876	163928	1	supercont1.51	SDRG_12619	162962	165888	None	9042	2026	54479	No_or_no_constitutive_exon
CAGCGTGCGCTTTGCCTATTCTTGCCTGCCTATGTTATCGATGGGAGTAGAG	203943	204011	203893	203945	1	supercont1.51	SDRG_12636	202547	205799	None	9042	2026	54479	No_or_no_constitutive_exon
GTAACGTCAACGCCGACAACGGATGGCGCGTGGTCGACGACGGGCAATAGCT	230121	230355	230405	230353	-1	supercont1.51	SDRG_12651	229430	230699	None	9042	2026	54479	No_or_no_constitutive_exon
CTACGCCAAGGTACGTTTCCGTGTCGCTTGTGAATTCTATGCGGGCGTAGCT	265497	265658	265447	265499	1	supercont1.51	SDRG_12668	264338	268073	None	9042	2026	54479	No_or_no_constitutive_exon
CGTGGTACACGTGCTCGCTGACGACGAGGCGTTCGAAACGATAGGGTTAGGG	267519	267780	267469	267521	1	supercont1.51	SDRG_12668	264338	268073	None	9042	2026	54479	No_or_no_constitutive_exon
GGTAGGCCCACTTGTTGCTTCAGCAGATTACGAGCGTCGAGTGGGCGTAGGT	270139	271520	270089	270141	1	supercont1.51	SDRG_12670	269304	271520	None	9042	2026	54479	No_or_no_constitutive_exon
GCCGGTACCCTGTCATTTTTGTCGTAGGACTATTGCACATGGGTGGGTAGAC	296579	296836	296529	296581	1	supercont1.51	SDRG_12680	294899	297801	None	9042	2026	54479	No_or_no_constitutive_exon
ACCACGTACCACGTCCGAACCCACGACTTGAAATGGACTGGGATACGTAGGT	310247	310691	310197	310249	1	supercont1.51	SDRG_12687	307951	311717	None	9042	2026	54479	No_or_no_constitutive_exon
GCAGGTGCACCATGCCTCCACCCAAACATTGAGCTTATGGCGGCGGGTAGCG	317607	317695	317557	317609	1	supercont1.51	SDRG_12690	317075	322951	None	9042	2026	54479	No_or_no_constitutive_exon
GCGCAGGTACCCTTGATCGACCCACCACCGGCGCGTCACACGAAGGGCAGAT	321357	321462	321307	321359	1	supercont1.51	SDRG_12690	317075	322951	None	9042	2026	54479	No_or_no_constitutive_exon
CAGGTAGCGATGCCCTTTCAATTTTACCGTAAATTGCAAGGGCGGAGTAGAC	357565	357955	358005	357953	-1	supercont1.51	SDRG_12704	356694	358889	None	9042	2026	54479	No_or_no_constitutive_exon
TGTTGGACCTTTGCAGGATTTCGAGCTGGTATTGACGACGCGGGGAGTAGGG	303790	303895	303740	303792	1	supercont1.56	SDRG_13156	302564	305216	None	9042	2026	54479	No_or_no_constitutive_exon
GTACGTTCCATGGTGCTCCTAGGGTTCGGTGCTAATGTGATTGAGGGTAGGG	309145	310034	310084	310032	-1	supercont1.56	SDRG_13159	309145	311230	None	9042	2026	54479	No_or_no_constitutive_exon
ACACGGGGTACGCAGCCAAGTGTGGAAGTCACGTGATGGGAGTGAGCTAGAT	348825	349262	349312	349260	-1	supercont1.56	SDRG_13166	348825	349782	None	9042	2026	54479	No_or_no_constitutive_exon
GCACCGGTTGCCACACGGCGTCCTTCGTCACATTGGACGACGATGGGCAGCC	38784	39204	39254	39202	-1	supercont1.57	SDRG_13176	37744	39634	None	9042	2026	54479	No_or_no_constitutive_exon
ATCTAATTCTAAACCCGACGGTATATAGCTCCAACTAACTCGGGGATTAGGT	77814	78728	77764	77816	1	supercont1.57	SDRG_13186	74478	78728	None	9042	2026	54479	No_or_no_constitutive_exon
CGCTCTCGCATCCCCTCATGGACGTTGTTGTCATGTGCGGGAGTGCGTAGGA	124528	124591	124478	124530	1	supercont1.57	SDRG_13195	124050	125518	None	9042	2026	54479	No_or_no_constitutive_exon
CGCGGTATGCACTAGCGCAGTGTCATCGTGTGTCTCATGCTGAGGGATAGGT	158493	159388	159438	159386	-1	supercont1.57	SDRG_13208	158493	159869	None	9042	2026	54479	No_or_no_constitutive_exon
ACCGTGTGCGCGGTACGCCCATACAATTCGGTATGTTCTAAGGGTACTAGAC	237934	238109	238159	238107	-1	supercont1.57	SDRG_13229	237716	238952	None	9042	2026	54479	No_or_no_constitutive_exon
GAGTGATACGCATGTATATGGTGTTCCTGACCTTGTGATTGTGTGGGCAGGC	271767	272042	272092	272040	-1	supercont1.57	SDRG_13240	260864	283650	None	9042	2026	54479	No_or_no_constitutive_exon
CCGGGTACGACTCAACAATTATTGGTCGTGCGCTGACCACTAGGGTGTAGGA	263798	263831	263881	263829	-1	supercont1.57	SDRG_13240	260864	283650	None	9042	2026	54479	No_or_no_constitutive_exon
CCGCACTTGATAGCTTGATACACGCTTGATACTGAAATACGTGGGACTAGGG	261802	262023	262073	262021	-1	supercont1.57	SDRG_13240	260864	283650	None	9042	2026	54479	No_or_no_constitutive_exon
TCCTCAAGAAGGTACGATGCACCGTCGCCATCTCTATCTCATGGGCGCAGTA	289398	289690	289740	289688	-1	supercont1.57	SDRG_13242	287680	289969	None	9042	2026	54479	No_or_no_constitutive_exon
GCCGTCGGTACGCGACCGTCGTTTGCCCGCTTCGTGCAATGGGTGTGTAGAA	289166	289307	289357	289305	-1	supercont1.57	SDRG_13242	287680	289969	None	9042	2026	54479	No_or_no_constitutive_exon
TGCGCAGACTCTTGAGATAGATGCTGTAGTATCGAACGGTATACGGGTAGGA	317099	317683	317049	317101	1	supercont1.57	SDRG_13253	310088	340714	None	9042	2026	54479	No_or_no_constitutive_exon
GACCATGAAGCTGCTTGGTGATACCAAGGGTTTTAACGTTGGGATTGTAGGC	336062	336248	336012	336064	1	supercont1.57	SDRG_13253	310088	340714	None	9042	2026	54479	No_or_no_constitutive_exon
GTCGGTTCGTTTGTCTTTGGACGAAGGAAAGAGGTGAAATTGGGACGTAGGA	159150	159592	159100	159152	1	supercont1.58	SDRG_13288	157730	159592	None	9042	2026	54479	No_or_no_constitutive_exon
TCCTCTGGTCTATTGCAACAAAAATGATATTAAAATATCTGGGGTCGTAGGC	165624	165833	165574	165626	1	supercont1.58	SDRG_13291	164232	166424	None	9042	2026	54479	No_or_no_constitutive_exon
CGAGGTACTCAACATCAACTTGATGGCTTCAAGCGTGGATGGGGTGGTAGGA	176069	176153	176019	176071	1	supercont1.58	SDRG_13297	174892	176418	None	9042	2026	54479	No_or_no_constitutive_exon
GACCAAGGTAACCTCGGTCTTGAGTTCCCGGAGGCTCATGAGGGCGCTAGCT	185318	185390	185268	185320	1	supercont1.58	SDRG_13302	184061	185752	None	9042	2026	54479	No_or_no_constitutive_exon
TGGACGTACGCGCAGTTGCAGGTTAAGGGATTCTGACACGAGGGATGTAGGG	247203	247464	247514	247462	-1	supercont1.58	SDRG_13328	247203	247536	None	9042	2026	54479	No_or_no_constitutive_exon
CGGTATAAAGGGCCTTGTGCAGACGAGACGTTTGACGCATGGGTGTGTAGTC	297431	297602	297381	297433	1	supercont1.58	SDRG_13336	297113	298784	None	9042	2026	54479	No_or_no_constitutive_exon
TCGCAATCCCGGTACAACTCCTTTCTTAGTCGTCGCTCAAGGGTAAATAGGG	43582	43663	43532	43584	1	supercont1.59	SDRG_13355	41849	44232	None	9042	2026	54479	No_or_no_constitutive_exon
GTACACATGCGCCGCTGCGTTGCAAGCGATGTAAATGCGATGAGGGATAGAA	55601	55700	55551	55603	1	supercont1.59	SDRG_13361	54706	59600	None	9042	2026	54479	No_or_no_constitutive_exon
AGCATTTCTCTTTGATGGCGATCAGCTACTAATACTGTACGGGCAACTAGAC	57090	57226	57040	57092	1	supercont1.59	SDRG_13361	54706	59600	None	9042	2026	54479	No_or_no_constitutive_exon
CGGTACGTCAATCTATCGATATATATTGGATGTCTTATCGGTGGGCGTAGGC	64565	64667	64515	64567	1	supercont1.59	SDRG_13364	63705	69210	None	9042	2026	54479	No_or_no_constitutive_exon
CTGGGGGTAGGTGTTTCAAAATGGTTTAGTCTTTGTACTAAATGGGGTAGGG	66999	67216	66949	67001	1	supercont1.59	SDRG_13364	63705	69210	None	9042	2026	54479	No_or_no_constitutive_exon
CAGGTACCTCCTCCTAGTTGCAGTTCATAGACGTATATCGATGGGGCTAGTG	71824	72053	72103	72051	-1	supercont1.59	SDRG_13366	70517	73950	None	9042	2026	54479	No_or_no_constitutive_exon
GCGCGTACGTTCTCGATACAGTCGAGTGCGACATTATTTTGTGGGGTTAGGG	110401	110546	110351	110403	1	supercont1.59	SDRG_13381	108391	111153	None	9042	2026	54479	No_or_no_constitutive_exon
ACGGGTGCGTTCCATTCCCAGTACACGTGCAGTGGCGATGGCGGGAGTAGGC	68808	68911	68758	68810	1	supercont1.60	SDRG_13429	68619	69458	None	9042	2026	54479	No_or_no_constitutive_exon
CAGGTACGTCACGAACACTTGATGTCCATGGGTCATGGGTGGGTGTGTAGCC	107061	107285	107011	107063	1	supercont1.60	SDRG_13445	106896	107440	None	9042	2026	54479	No_or_no_constitutive_exon
CGAGAGGTATGACTCCTGCAACCTCCTTTTCCTCAGGGAAAGGAGCGTAGCT	111380	111468	111330	111382	1	supercont1.60	SDRG_13447	110148	112244	None	9042	2026	54479	No_or_no_constitutive_exon
CTACCACGGTACGAACACGGGCTCTTCTGCGTGAGCTGACAAGGGACAAGGT	126727	127087	127137	127085	-1	supercont1.60	SDRG_13456	126166	127369	None	9042	2026	54479	No_or_no_constitutive_exon
CTGGTGCATTCACTGCATGGGAATAGAATGTTGCTCAGGGCAGAGACTAGGA	136454	136817	136867	136815	-1	supercont1.60	SDRG_13459	130280	137177	None	9042	2026	54479	No_or_no_constitutive_exon
GAGCAGGTACGACGTCTACGCTCTGCGATGGAAGAATGCAATGGGAGCAGCT	152397	152591	152641	152589	-1	supercont1.60	SDRG_13466	152397	154422	None	9042	2026	54479	No_or_no_constitutive_exon
GAGGGGATCGCACGGCGCGGCAGTACCGCAGTTGATACGGGCGGAACAAGGG	155840	156164	156214	156162	-1	supercont1.60	SDRG_13468	155840	156502	None	9042	2026	54479	No_or_no_constitutive_exon
CCAGGTTTAATTTTGCTAGCTGTTGTACAAAAATCCACGTTTGAGGGTAGGT	165506	166526	165456	165508	1	supercont1.60	SDRG_13470	159772	167906	None	9042	2026	54479	No_or_no_constitutive_exon
GGTACGACCCTCGTGAAGCATGGCCAAGCGCTATATGTGTGCATGGGCAGGG	191130	191417	191467	191415	-1	supercont1.60	SDRG_13475	190826	191557	None	9042	2026	54479	Yes
CGTCGACAACGACATGTAAACGACAGGGTGGCACTAACGTGGGTGCGTAGGC	195197	195259	195147	195199	1	supercont1.60	SDRG_13477	194543	196327	None	9042	2026	54479	No_or_no_constitutive_exon
ACGGTAGGATGCTGCTCGATCTCACGGCCGTGGGCTTTATGTGGGAGTAGTA	198087	198487	198037	198089	1	supercont1.60	SDRG_13478	196848	198487	None	9042	2026	54479	No_or_no_constitutive_exon
AGGTACCTCCATTTTCTTTCTCCTTGTACCAAGTGAATTGGGATATGTAGTG	235029	235107	235157	235105	-1	supercont1.60	SDRG_13493	234015	236138	None	9042	2026	54479	No_or_no_constitutive_exon
GTACGCCGCATCGTCTTCATCGGTGGAAGCGGACCTTGCTATCGGGGTAGTG	238198	238320	238148	238200	1	supercont1.60	SDRG_13494	236447	239119	None	9042	2026	54479	No_or_no_constitutive_exon
GGTGCCACCTGCAATGGCGTCGCATCGTGTTGACGCAGATCGGGGCGTAGGC	239884	240011	239834	239886	1	supercont1.60	SDRG_13495	239381	241407	None	9042	2026	54479	No_or_no_constitutive_exon
TATGGTACTTGCTTTTTGACGATTCGGATATGGCATATATGGGAATCCAGGA	332656	332762	332812	332760	-1	supercont1.60	SDRG_13518	330599	333264	None	9042	2026	54479	No_or_no_constitutive_exon
TCTCGTACGTGCCATTGACCCACTCCATGGCCTCATGCGATGGGATGTAGCG	43309	43483	43533	43481	-1	supercont1.65	SDRG_13944	40218	43919	None	9042	2026	54479	No_or_no_constitutive_exon
CGGTAACTGAGAGCGCTGCTTGGCCTTCTCCTAGTGACATCAATGGGTAGGT	42950	43094	43144	43092	-1	supercont1.65	SDRG_13944	40218	43919	None	9042	2026	54479	No_or_no_constitutive_exon
CACACTGTACGTCCTTATTTGGTTAATTCTGTCAATGAATCGGGGACTAGAG	170759	170831	170881	170829	-1	supercont1.65	SDRG_13972	168652	171151	None	9042	2026	54479	No_or_no_constitutive_exon
CAGCGGTATGTTCTGAAGCGTGCGATGTCATCTTACTTGGGGCGTGGTAGGA	227847	227900	227797	227849	1	supercont1.65	SDRG_13979	227782	231950	None	9042	2026	54479	No_or_no_constitutive_exon
CGCGACGGGTACGATGGTATCCGCTGGACGACACGTCAACATGGGAGTAGCA	228047	228126	227997	228049	1	supercont1.65	SDRG_13979	227782	231950	None	9042	2026	54479	No_or_no_constitutive_exon
CTTCTGGTACCCTACCCCTAGTTGGCTGAGAGTTGAATCGGTGGGGGTAGGT	231643	231776	231593	231645	1	supercont1.65	SDRG_13979	227782	231950	None	9042	2026	54479	No_or_no_constitutive_exon
CTTTTTGTTGGTCTCGAATACGGTTTGCTGATGGGACGTGATGGGGTTAGGG	231990	232370	232420	232368	-1	supercont1.65	SDRG_13980	231990	232828	None	9042	2026	54479	No_or_no_constitutive_exon
CTTTTTGTTGGTCACGAATACGGTTTGCTGATGGGCCACGATGGGGGTAGGG	237771	238040	237721	237773	1	supercont1.65	SDRG_13981	237652	238040	None	9042	2026	54479	No_or_no_constitutive_exon
CCTCGCGTATGTGTCTCGGGAATGCGTATGAGCCTAACAAGTGTGGGTAGGG	3947	4402	3897	3949	1	supercont1.61	SDRG_13519	1208	4402	None	9042	2026	54479	No_or_no_constitutive_exon
ATCGTGTTCCCCGGCATCGGAAACACCCGAACGTGACGGGCGAAGTCAAGCG	96956	97157	96906	96958	1	supercont1.61	SDRG_13544	96440	97157	None	9042	2026	54479	No_or_no_constitutive_exon
TCCAGTAGGACCCGATTCTCTAGTCACGTGGGGCTTAGGGATGGGTGTAGAA	109088	109242	109038	109090	1	supercont1.61	SDRG_13550	106368	110785	None	9042	2026	54479	No_or_no_constitutive_exon
CGTACGACATTGTCTGTCTCTTGTACCGAGGGTAGATCGGGGCGGCGTAGGT	109291	109402	109241	109293	1	supercont1.61	SDRG_13550	106368	110785	None	9042	2026	54479	No_or_no_constitutive_exon
TACACTCACGACCGCTTCGTAGTACTAGGTGGTCAACGGTACTGGGGTAGGC	111401	111583	111351	111403	1	supercont1.61	SDRG_13551	111079	113405	None	9042	2026	54479	No_or_no_constitutive_exon
CGTCCATCCTTCCTCCTCCTTCTCGTACTTCGCTCATGTACATGGGGCAGGC	121382	121552	121602	121550	-1	supercont1.61	SDRG_13554	116654	122202	None	9042	2026	54479	Yes
CAGGTACGTCTTTGTTGTCTTGGTCAATGCTTGGCTCAGGGACACAATAGTC	127416	127909	127366	127418	1	supercont1.61	SDRG_13556	124985	128665	None	9042	2026	54479	No_or_no_constitutive_exon
GGGTAAAATCCGCTTTTACTTGTCGCGATCTGTTCTTGTTGCGGGGGTAGGC	134745	134885	134695	134747	1	supercont1.61	SDRG_13557	134406	135830	None	9042	2026	54479	No_or_no_constitutive_exon
TCTTCGTCTTCCTCATCCTTGAAGTCTGGCGATGATGCTACGGGCAATAGAC	196755	197611	197661	197609	-1	supercont1.61	SDRG_13577	196755	197781	None	9042	2026	54479	No_or_no_constitutive_exon
CCGAGGTTGGTCGCCTAGTGCAAGAAGAGTGCTAACCTCAGGGTTGATAGGA	212112	212151	212062	212114	1	supercont1.61	SDRG_13583	211301	213526	None	9042	2026	54479	No_or_no_constitutive_exon
CTCATTCGGTACGACGCCATTTTCACCCTTTATCTATACCAAAAGGGTAGGC	219574	219989	219524	219576	1	supercont1.61	SDRG_13586	218000	219989	None	9042	2026	54479	No_or_no_constitutive_exon
CTCGGGTACGTAGGGCCATTTACGATACGGAGTCCAAAGGACGCGGGTAGCG	229197	229336	229386	229334	-1	supercont1.61	SDRG_13589	228829	231059	None	9042	2026	54479	No_or_no_constitutive_exon
GTTTACTGTGCACAAAAGAGCATCTTTGATCGACGCCTTGGGATGCATAGAC	266473	266508	266423	266475	1	supercont1.61	SDRG_13598	265819	267664	None	9042	2026	54479	No_or_no_constitutive_exon
GGTGCCAAATTCAAACGTCAAGTTTGCGACGATTCATATAAGGGGCGTAGGT	35114	35436	35064	35116	1	supercont1.62	SDRG_13625	34270	35436	None	9042	2026	54479	No_or_no_constitutive_exon
TGCTCGACGGTACACTGCATTGGCTTCGCTCCATATTTATGGGTTGGTAGCA	40010	40412	39960	40012	1	supercont1.62	SDRG_13627	38239	59645	None	9042	2026	54479	No_or_no_constitutive_exon
CCAGGTCTGCACCTTGTTGTAATGACGTCCCTGGACTGAATGGGGCGTAGCT	40762	40801	40712	40764	1	supercont1.62	SDRG_13627	38239	59645	None	9042	2026	54479	No_or_no_constitutive_exon
GTGTACGTGCTCAGAACGTTATGAAAAATGGTGAAACGCAGGGCGCGTAGGT	47715	48184	47665	47717	1	supercont1.62	SDRG_13627	38239	59645	None	9042	2026	54479	No_or_no_constitutive_exon
CTTCCATGGGTACGCTACGTGGTTGACTTTGGCTGATTGCGTGTGGGTAGAT	59841	59928	59978	59926	-1	supercont1.62	SDRG_13628	59841	63346	None	9042	2026	54479	No_or_no_constitutive_exon
TCCGGTACGACGACGTCGTCTCATCTTGCCATTCACATGGGATGGGATAGAG	67631	67673	67723	67671	-1	supercont1.62	SDRG_13631	66153	68576	None	9042	2026	54479	No_or_no_constitutive_exon
AAGTGTTTGGTATTTTGGCTTGGAGTGTGGCATTTCTCATGGGAGTGTAGAC	67338	67590	67640	67588	-1	supercont1.62	SDRG_13631	66153	68576	None	9042	2026	54479	No_or_no_constitutive_exon
GACGGGACCACCCAAGCTATTGATTTGCGGGCCCCCGGCAGGCGGGAAAGGC	115444	115771	115821	115769	-1	supercont1.62	SDRG_13651	111733	118043	None	9042	2026	54479	No_or_no_constitutive_exon
CGCCTGGTAATTCATATTGATTTATTGAGGTCGAACTTCGTGGGCTAAAGTA	122580	122645	122530	122582	1	supercont1.62	SDRG_13654	122222	123133	None	9042	2026	54479	No_or_no_constitutive_exon
CTGGTAATTCATATTGATTTATTGAGGTCGAACTTCGTGGGCTAAAGTAGAA	122583	122645	122533	122585	1	supercont1.62	SDRG_13654	122222	123133	None	9042	2026	54479	No_or_no_constitutive_exon
ACTCAAGGTACCTCGTTGAACAGCAGATCCTTGTTTTAAAGTGGGAACAGAC	139066	139247	139297	139245	-1	supercont1.62	SDRG_13661	136973	140652	None	9042	2026	54479	No_or_no_constitutive_exon
GGTAGGCCGCGCATTTTGGTTTTCCGCCGTAGCAAATACTCGGTGGGTAGGG	159651	159881	159931	159879	-1	supercont1.62	SDRG_13673	158441	160765	None	9042	2026	54479	No_or_no_constitutive_exon
AGGTTGACCGTGCATCTCGCACATGAATTCTTACGCCATTGGGATCGTAGTG	166526	166912	166476	166528	1	supercont1.62	SDRG_13677	165418	166912	None	9042	2026	54479	No_or_no_constitutive_exon
ACGAGGTCGAATCGCTCCTTGAATTCCTGAAGTCACAGATGGGCGTGTAGAT	219502	219637	219687	219635	-1	supercont1.62	SDRG_13690	218886	220369	None	9042	2026	54479	No_or_no_constitutive_exon
AGGTGAGGATGGGTCAAAACAGTCTACTACATGTATAGACATGGGAGTAGAA	227753	227909	227959	227907	-1	supercont1.62	SDRG_13693	226609	228386	None	9042	2026	54479	No_or_no_constitutive_exon
TTGAAGGTGCAAAGTCAATCTACTCGATCGCACCGTGACATAGGGCATAGGT	261582	261773	261823	261771	-1	supercont1.62	SDRG_13706	260706	264520	None	9042	2026	54479	No_or_no_constitutive_exon
AGTCAGTGCACAGGTCGTTCGCACTCGACTCTAAAACATGGGATGCGTAGGG	278564	278669	278719	278667	-1	supercont1.62	SDRG_13713	277442	279994	None	9042	2026	54479	Yes
ATACCCAAAGGTACCGACGGTCTCTCGCGTACGCGACTCATCGGGAGCAGGC	315509	315770	315459	315511	1	supercont1.62	SDRG_13718	315096	316113	None	9042	2026	54479	No_or_no_constitutive_exon
CAGGTAACCTTGCTTTCCTTAGGATCGAACCCACAACGGGTGGTGGATAGAT	56226	56417	56176	56228	1	supercont1.63	SDRG_13740	54997	56417	None	9042	2026	54479	No_or_no_constitutive_exon
GGTACTTCACTTTTGTTTGCCGTTTTGGGAAGCGACATTTGTGGGGTTAGGG	76787	76949	76737	76789	1	supercont1.63	SDRG_13750	75316	78278	None	9042	2026	54479	No_or_no_constitutive_exon
CGTGCAGGTTGACGTTTGTGTGGGACATACATCGATGATTGGTGGGGTAGGA	77770	78139	77720	77772	1	supercont1.63	SDRG_13750	75316	78278	None	9042	2026	54479	No_or_no_constitutive_exon
AGGTACTACATCTGTATATCGAAAGGATAACGTTGCAACTCGGGCGGTAGGT	88268	88643	88693	88641	-1	supercont1.63	SDRG_13760	88268	90886	None	9042	2026	54479	No_or_no_constitutive_exon
CAGGTAGTAGTATTCCACTGTGTAGACTTTGACGCGTATTCATGGGATAGTT	128135	128213	128263	128211	-1	supercont1.63	SDRG_13776	128135	129021	None	9042	2026	54479	No_or_no_constitutive_exon
GGTGCGTCCTTGTAGCGCCCACGTCGAAGACGCTGATAGGGTGAGCGTAGGC	136573	136667	136717	136665	-1	supercont1.63	SDRG_13779	135202	137233	None	9042	2026	54479	No_or_no_constitutive_exon
CCAGCTAAAGGTAGACGGTATGTGAATGGCGATGGCTCAAGGCTGGGTAGCG	144681	144806	144856	144804	-1	supercont1.63	SDRG_13782	143968	144999	None	9042	2026	54479	No_or_no_constitutive_exon
GCAGCCACGTACGTTGCTGATATTTGATACAGTGCTCGATATGGGGGTAGGT	182893	182964	182843	182895	1	supercont1.63	SDRG_13807	181777	183490	None	9042	2026	54479	No_or_no_constitutive_exon
ATTTGCTTTGCAAAGGCGGTATGTTATGCATGTTAACGGTATATGGGCAGAT	184916	184970	185020	184968	-1	supercont1.63	SDRG_13808	184350	186559	None	9042	2026	54479	No_or_no_constitutive_exon
ACGATCAGGTACCTAGCACACTATGAAGAGCCACCTACGATGGGAAATAGAT	196559	197512	196509	196561	1	supercont1.63	SDRG_13812	192850	197785	None	9042	2026	54479	No_or_no_constitutive_exon
GTAAACTGCCAAGAGGCAGTAAGATTACGGCTCCGACATTGGGCGCGTAGGA	301740	301878	301690	301742	1	supercont1.63	SDRG_13854	301378	302424	None	9042	2026	54479	No_or_no_constitutive_exon
CCGGGTACGCATCATAGTCTTTTTTGTGGTTTAGTAGAGAGCGGGGTTAGGT	48453	48591	48403	48455	1	supercont1.68	SDRG_14132	46881	50352	None	9042	2026	54479	No_or_no_constitutive_exon
AAAGAGTATGTGCTATATCGTCGTCTTGGTGGGATAAAGCGAGTGGGTAGGC	53797	54012	53747	53799	1	supercont1.68	SDRG_14133	51284	54801	None	9042	2026	54479	No_or_no_constitutive_exon
AACCCTTATTTTTCGACAATTTAGACGACAACTTGTCTCTTGGGATGTAGAC	54518	54801	54468	54520	1	supercont1.68	SDRG_14133	51284	54801	None	9042	2026	54479	No_or_no_constitutive_exon
CACGGGTAGCGGTCCCTTCTCACGCTGGCTTCTCATGTCGATATGGGTAGGT	77437	77495	77387	77439	1	supercont1.68	SDRG_14142	73354	78612	None	9042	2026	54479	No_or_no_constitutive_exon
GATGACGTACGCGCGTCTCTCTTGGTCGTATCCGAATGCGAATGGGATAGCA	89455	89508	89405	89457	1	supercont1.68	SDRG_14148	89354	91654	None	9042	2026	54479	No_or_no_constitutive_exon
GCGGGTAAGTACCGCGTTTCGATTCCCTTATGTACTTGTGAGGGGCGTAGCT	91224	91278	91174	91226	1	supercont1.68	SDRG_14148	89354	91654	None	9042	2026	54479	No_or_no_constitutive_exon
ACAGTACGTACTTGTTGTAAGTAAAAGGAGAAGGTCAAGGACGGGAGTAGTT	103769	104189	103719	103771	1	supercont1.68	SDRG_14155	101348	110142	None	9042	2026	54479	No_or_no_constitutive_exon
CATGTGATCGACCATCGAACAGCGGAGGTTCTTAGGTGGAAGGGTCGTAGAT	105472	105722	105422	105474	1	supercont1.68	SDRG_14155	101348	110142	None	9042	2026	54479	No_or_no_constitutive_exon
GCTCGTGCAGGTAGATATTGTGGTTTTTGTAGTCTAGCATGTGGGGTTAGGG	107353	107499	107303	107355	1	supercont1.68	SDRG_14155	101348	110142	None	9042	2026	54479	No_or_no_constitutive_exon
ACTCTTGATACTTTGATATTGGGATGGGTGGTGCTAATGGGCGGAGGTAGGT	107551	107678	107501	107553	1	supercont1.68	SDRG_14155	101348	110142	None	9042	2026	54479	No_or_no_constitutive_exon
ATACGGTAGCATCTCGACTCCATAGGACGATCGAATGCGACGGGATATAGGG	108622	108798	108572	108624	1	supercont1.68	SDRG_14155	101348	110142	None	9042	2026	54479	No_or_no_constitutive_exon
CCTCCTTCAGCGAATACGGTCTTGACTTCACTTCTATCGTCGGTGGGTAGAT	114829	115813	115863	115811	-1	supercont1.68	SDRG_14157	114117	116272	None	9042	2026	54479	No_or_no_constitutive_exon
AGGTAGGCAACAGATTGTCCTTCCCATCGATAGACATCGCTGGGAATTAGAG	156166	156274	156324	156272	-1	supercont1.68	SDRG_14176	156019	158690	None	9042	2026	54479	No_or_no_constitutive_exon
CGTACAACATATATTGTCCTCGTCACGATATAAACCACCGTGGGGTGTAGGC	203161	203390	203440	203388	-1	supercont1.68	SDRG_14187	202524	204054	None	9042	2026	54479	No_or_no_constitutive_exon
TCCAGGTGTGTTGAGAACTCGATACGTCGAGAATTGACGCACGTGGGTAGCG	258919	259208	258869	258921	1	supercont1.68	SDRG_14205	256477	263310	None	9042	2026	54479	Yes
CGCGTACACGACGCTCCGCATTCGCTATGGCTCACGCGGGAAATGGCTAGAG	257018	257174	256968	257020	1	supercont1.68	SDRG_14205	256477	263310	None	9042	2026	54479	No_or_no_constitutive_exon
ACCGCCGTACGTCCCTTTGCTTTTGTACTCTATCAGAGAAGATGGGGCAGGA	100498	100655	100705	100653	-1	supercont1.72	SDRG_14469	99712	101410	None	9042	2026	54479	No_or_no_constitutive_exon
GTACGTCCAGAACGTGCCACAGGGACACCTTGACGCTTGGAGGCGGGTAGAT	99925	100043	100093	100041	-1	supercont1.72	SDRG_14469	99712	101410	None	9042	2026	54479	No_or_no_constitutive_exon
ACATTTTGACTCGCAAATTGCACTTTGCATTGCGATTGTATGGGATGTAGGC	107652	107817	107602	107654	1	supercont1.72	SDRG_14473	107081	108233	None	9042	2026	54479	Yes
TGTTCAATGGTGGAGATGAAAACGATGGGCAATAAGACACTGTGGGGTAGAT	131122	131338	131072	131124	1	supercont1.72	SDRG_14482	126392	135594	None	9042	2026	54479	No_or_no_constitutive_exon
GGGCCTGTGGGTACGTCTCGAGTGCACCTTGCAAACCTTAGATCGGGTAGGC	134464	134721	134414	134466	1	supercont1.72	SDRG_14482	126392	135594	None	9042	2026	54479	No_or_no_constitutive_exon
AATAAGCGTCACAGAGCGTATAGAGACTCATATGCGTTCTATGGGGTTAGGG	135531	135627	135677	135625	-1	supercont1.72	SDRG_14483	135531	137331	None	9042	2026	54479	No_or_no_constitutive_exon
GACAAAAGCGAGCGAGAAAAAGAGAATCCTCATGAATGGTGTGGGATTAGGG	46283	46545	46233	46285	1	supercont1.66	SDRG_13999	45279	46545	None	9042	2026	54479	No_or_no_constitutive_exon
CACAGTACGTCGTATCACAAAAGGTCGAAAACCCTAACCTCAAGGGGTAGGT	61903	61941	61853	61905	1	supercont1.66	SDRG_14007	61026	62603	None	9042	2026	54479	No_or_no_constitutive_exon
GCGGTACGCTCTCATCTTCATCTCTCGATGGTGGTCTGATGAAGGGTTAGAA	163325	163813	163863	163811	-1	supercont1.66	SDRG_14034	163325	164445	None	9042	2026	54479	No_or_no_constitutive_exon
CGCACCTTTGATCGCTCTCGAAATTCTGGTCTGACATGTAATGGGGATAGAA	165758	166328	166378	166326	-1	supercont1.66	SDRG_14035	165758	167267	None	9042	2026	54479	No_or_no_constitutive_exon
CCGTACATTCCTTGCGGTGGGATGGTCGGTTAAATGGGTTTATGGAGTAGAC	192677	192944	192994	192942	-1	supercont1.66	SDRG_14047	192199	194955	None	9042	2026	54479	No_or_no_constitutive_exon
CGTACCATTTCCATACCAAACACTCGCTAACGACGACGATGTGTGGGTAGGT	220577	220701	220751	220699	-1	supercont1.66	SDRG_14063	220173	222208	None	9042	2026	54479	No_or_no_constitutive_exon
GTACCATTTCCATTTCCAAACACTCGCTAACGACGACGATGTGTGGGTAGGT	225364	225488	225314	225366	1	supercont1.66	SDRG_14064	223856	225869	None	9042	2026	54479	No_or_no_constitutive_exon
AAGTAGACAATCAAAGTATCGTTGGCAGGCGTACTGATGGGACGAGGTAGGT	252113	252263	252063	252115	1	supercont1.66	SDRG_14076	251488	253324	None	9042	2026	54479	No_or_no_constitutive_exon
TATGATCAAGCGTTATAGCTCTACTGTGCTGACATGAATTTGATGGGCAGGC	6491	6600	6441	6493	1	supercont1.67	SDRG_14083	6288	6600	None	9042	2026	54479	No_or_no_constitutive_exon
CCGATTGATGTCTCGATACATTGATACTTCTTCCACTGATATGGGGATAGGA	14673	14932	14982	14930	-1	supercont1.70	SDRG_14301	14153	18976	None	9042	2026	54479	No_or_no_constitutive_exon
ACGCTCTTGATACTCACTTGATACGCACTTGATACAAACCTATGGGGTAGCT	22811	23013	22761	22813	1	supercont1.70	SDRG_14302	19798	23013	None	9042	2026	54479	No_or_no_constitutive_exon
CGTCGGTACATTCTTTGCATCACGCGTAGCATGCTAAGCGGACAGGGTAGAG	27602	27928	27978	27926	-1	supercont1.70	SDRG_14304	26330	28552	None	9042	2026	54479	No_or_no_constitutive_exon
CAACGGGCTCCTCGGGCTCACGTTTGTGTGGTTCACGGTCGTGGGCGAAGTC	36885	36912	36835	36887	1	supercont1.70	SDRG_14308	35216	36912	None	9042	2026	54479	No_or_no_constitutive_exon
GACCGTACGCCGTGTTCCCTCTTTAACTGTTGATAACACAGTGGGTGTAGGT	54022	54209	54259	54207	-1	supercont1.70	SDRG_14312	47565	56386	None	9042	2026	54479	No_or_no_constitutive_exon
AAGGTTTATTGCCTTGTTCTCGCTCCGAGCTCAGCGTGGGATGACGGTAGCG	52174	52291	52341	52289	-1	supercont1.70	SDRG_14312	47565	56386	None	9042	2026	54479	No_or_no_constitutive_exon
AGAAAGTAGAGCTAGAAAGGCCCTTGTCTTTGGCTCATGGCGGGGCGTAGGC	51189	51318	51368	51316	-1	supercont1.70	SDRG_14312	47565	56386	None	9042	2026	54479	No_or_no_constitutive_exon
ACGGGTACGACTCCGTCACTCACAAGTCTTTGTCTTATACAAAGGGGTAGGG	89478	90571	90621	90569	-1	supercont1.70	SDRG_14318	89478	90962	None	9042	2026	54479	No_or_no_constitutive_exon
GCGAGAAGGGCCGTGGTCAAAAAGATCGACTTCATGGTAGGGGACGGTAGGT	180974	181001	181051	180999	-1	supercont1.70	SDRG_14329	180974	181769	None	9042	2026	54479	No_or_no_constitutive_exon
CTCAACGGTACCATTGAATCGCATGGCCTTGGCTCATGACGGGCGGCTAGGC	83555	83665	83715	83663	-1	supercont1.69	SDRG_14220	80713	83969	None	9042	2026	54479	No_or_no_constitutive_exon
AGTACATGCATGCCTGCGAGCCTCCCACGCCTGACCATGCATGGGCGTAGGA	102164	102291	102341	102289	-1	supercont1.69	SDRG_14229	101720	102495	None	9042	2026	54479	No_or_no_constitutive_exon
GAGGTATTATTATCCCGTGCTTCTCTCGCATTATATTCCACACGGGGTAGGG	110504	110645	110454	110506	1	supercont1.69	SDRG_14235	109791	111970	None	9042	2026	54479	Yes
AGCCGAGGTACACGACGTTTGATGTCCCAGTAGTGATGGATGGGGCGTAGCG	111192	111362	111142	111194	1	supercont1.69	SDRG_14235	109791	111970	None	9042	2026	54479	Yes
CAAAGGTAACAAAATTGCTCGCTCTCTGCGTTACGACTGGGAAGGCGTAGGC	118837	119010	118787	118839	1	supercont1.69	SDRG_14239	116571	119206	None	9042	2026	54479	No_or_no_constitutive_exon
AAACCTCAAGTACCACTGCGTGAAATGGCGTACATTGAGGGCGGGGCTAGGT	126244	127499	126194	126246	1	supercont1.69	SDRG_14242	124550	130778	None	9042	2026	54479	No_or_no_constitutive_exon
TGCAATGGTATCAGTCATGACGTTCAGGACAACATTCTAAGAGGGTGTAGAG	134588	134716	134766	134714	-1	supercont1.69	SDRG_14245	133793	134898	None	9042	2026	54479	No_or_no_constitutive_exon
TGCCAGGTAGATCGATGCAAGAGACCACGGTCGTTGACAGGTGGGGCTAGGG	158435	159553	158385	158437	1	supercont1.69	SDRG_14254	156946	162208	None	9042	2026	54479	No_or_no_constitutive_exon
ACGCCCTCGTGCTTTCTATGCACGAGCAAAGACGAACAATGCGGGTGTAGGG	189894	190303	189844	189896	1	supercont1.69	SDRG_14268	186292	190676	None	9042	2026	54479	No_or_no_constitutive_exon
AGCCAACGGTGCACCTTCGCTGATTATGAATTTCCTCATGACGGGTGTAGAG	192860	193170	193220	193168	-1	supercont1.69	SDRG_14270	192860	197448	None	9042	2026	54479	No_or_no_constitutive_exon
ATCCAGAATCTAGAATCTGGTACCGGATATCTGATATGGCGGGTGATAAGGT	118975	119142	118925	118977	1	supercont1.64	SDRG_13882	116694	120229	None	9042	2026	54479	No_or_no_constitutive_exon
AGGTACGCATGCTGCACCTGCTGGAAACGATGACCAAGCCCGATGGGTAGCT	173439	173591	173389	173441	1	supercont1.64	SDRG_13903	173094	174722	None	9042	2026	54479	No_or_no_constitutive_exon
ACGAGGTGCGCTTCCGGTGGTGCTGCTCGTGCGACGGTCTAGACGGGTAGGT	196876	197023	197073	197021	-1	supercont1.64	SDRG_13912	195118	197314	None	9042	2026	54479	No_or_no_constitutive_exon
GAAGCGCCGCCTCTGCACATGCAATGAGAGCTCATGCACGGGGTGTGTAGAT	224199	224386	224436	224384	-1	supercont1.64	SDRG_13920	224199	227186	None	9042	2026	54479	No_or_no_constitutive_exon
GCATTTGGGGGTAAGTCCCTCGGTTTCGGATAGACTTTGTATGGGGCTAGGT	232469	232601	232651	232599	-1	supercont1.64	SDRG_13924	231935	234055	None	9042	2026	54479	No_or_no_constitutive_exon
GGCTGTACTCTCACGAAACTGGCGTCCACTGACAAATGCCACGGGGTTAGGA	51439	51502	51389	51441	1	supercont1.74	SDRG_14546	50749	53542	None	9042	2026	54479	No_or_no_constitutive_exon
CACACTGTACGTCCTTATTTGGTCAATTCTGTCATTGAATCGGGGACTAGAG	55671	55743	55793	55741	-1	supercont1.74	SDRG_14547	53483	56034	None	9042	2026	54479	Yes
TTGTGCGTCATCGAGTCGACTCACATGTCTAACGTGCTCTATGGGGTTAGAG	68522	68591	68641	68589	-1	supercont1.74	SDRG_14552	66957	69623	None	9042	2026	54479	No_or_no_constitutive_exon
ACAAGGTACGCAGCACACATGGCGCTCTTCTCTCGATTGACGCAGGGTAGGA	76146	76194	76096	76148	1	supercont1.74	SDRG_14557	75320	76728	None	9042	2026	54479	No_or_no_constitutive_exon
CTTTTTGTTGGTCTCGAATACGGTTTGCTGATGGGACGTGATGGGGTTAGGG	114133	114293	114343	114291	-1	supercont1.74	SDRG_14562	114074	116373	None	9042	2026	54479	No_or_no_constitutive_exon
TGTTCTTGACGCTGCGTTCGTTCATGCTGACGGGACATGGGGTGACGTAGGC	178131	178295	178081	178133	1	supercont1.74	SDRG_14569	174085	178566	None	9042	2026	54479	No_or_no_constitutive_exon
GCCGAGGTCGGTGGCCATTGCCAGCTATAGTCGCCGACGAGGGCGTGTAGGA	57515	57614	57664	57612	-1	supercont1.71	SDRG_14359	56603	57981	None	9042	2026	54479	No_or_no_constitutive_exon
CCCAAGGTGCATACGTTCGGCTGCTACTTGGTGCGAGGCAAGGGCGGTAGGC	64364	64664	64714	64662	-1	supercont1.71	SDRG_14363	62193	65726	None	9042	2026	54479	No_or_no_constitutive_exon
TCTTTGGTGCGTTCATGAATGGCATGCAAAGCGATGCAACGAGGGATTAGGA	227530	227640	227690	227638	-1	supercont1.71	SDRG_14432	227530	228224	None	9042	2026	54479	No_or_no_constitutive_exon
CGAGCCTTGCAGCGCGTTTCCATGAATCAATCCATGGCTGCTGGGAGTAGGA	231439	232753	232803	232751	-1	supercont1.71	SDRG_14434	229812	234490	None	9042	2026	54479	No_or_no_constitutive_exon
CAGGTACACTGCCAGCGCCCCATTTGAGTCAAGTTGACCAACGGGAGCAGAT	245706	246210	245656	245708	1	supercont1.71	SDRG_14441	243959	246693	None	9042	2026	54479	No_or_no_constitutive_exon
GGACCCTATTCCTCCTTTTCACACAATACTAATACGGACCAATGGGGCAGGA	75017	75089	74967	75019	1	supercont1.77	SDRG_14731	74934	76573	None	9042	2026	54479	No_or_no_constitutive_exon
AGGAGCTGTACGTCACGCAGCTGGTATCCGAGATCTTATTGAGGGACTAGGG	75361	75421	75311	75363	1	supercont1.77	SDRG_14731	74934	76573	None	9042	2026	54479	No_or_no_constitutive_exon
GTCGTGGTACGTCCCGTCTTTCCTCCCATCGACAGCTCATGCGGGACAAGGC	109829	109919	109779	109831	1	supercont1.77	SDRG_14742	109315	111014	None	9042	2026	54479	No_or_no_constitutive_exon
CAAGGTGCGTCGTCTGCGCCAGAAGATGAAAACGCTAGATGAAGGGTTAGGG	139803	139899	139949	139897	-1	supercont1.77	SDRG_14754	139427	141097	None	9042	2026	54479	Yes
TAGACACAAGACCTTCGTCTCTGCAAGAAAATGAGCCAATGCGGGTGTAGCC	139562	139613	139663	139611	-1	supercont1.77	SDRG_14754	139427	141097	None	9042	2026	54479	No_or_no_constitutive_exon
CAAGGTGCGACTTGACAGATTGATACAATGGGGTCGAAGGGGCACGATAGAT	210261	210420	210470	210418	-1	supercont1.77	SDRG_14778	209165	212003	None	9042	2026	54479	No_or_no_constitutive_exon
CTGGTACGAGCGCCGCTATCGCAGTCAGCGCACTCAATACGTAGGGGTAGGC	77333	77719	77283	77335	1	supercont1.73	SDRG_14518	76211	77719	None	9042	2026	54479	No_or_no_constitutive_exon
TACATCTGCACTTCGATGGCAAAGGATCTCTTAGCGGGACGTGTGAACAGGC	170784	171196	170734	170786	1	supercont1.73	SDRG_14530	169958	172164	None	9042	2026	54479	No_or_no_constitutive_exon
GCCGTAAATGCTCGAACGACCTCATGTCATGTCTCATGAAACGGGAGTAGGG	33498	33831	33448	33500	1	supercont1.75	SDRG_14594	32171	33831	None	9042	2026	54479	No_or_no_constitutive_exon
CGCCTGTTGCCACGCATCCTTTGTCGTCGGACTTCTCATGGGGTGGGTAGGT	39684	39750	39800	39748	-1	supercont1.75	SDRG_14596	37422	40483	None	9042	2026	54479	No_or_no_constitutive_exon
GGTCGCCCCATTTCGCTCCCCTCGAGAAGTGTCAAGTTGGATGTGGGTAGGA	38704	38801	38851	38799	-1	supercont1.75	SDRG_14596	37422	40483	None	9042	2026	54479	No_or_no_constitutive_exon
ATGCGTATTGCACGACGGAGCGCGACTGACCGATTGTCGGCGATGGGTAGCT	70184	70445	70495	70443	-1	supercont1.75	SDRG_14612	69778	71816	None	9042	2026	54479	No_or_no_constitutive_exon
GGGGTAGGGTCTCTCATGGTTGCCCACCGCTTATGAAGTTTGGGCAATAGAA	96787	96862	96737	96789	1	supercont1.75	SDRG_14629	95162	98294	None	9042	2026	54479	No_or_no_constitutive_exon
CTTAGACACATCATCTGATCTGGCGACCAGACTCAGAATGTGGGAGCTAGAT	133204	133458	133154	133206	1	supercont1.75	SDRG_14643	128974	133458	None	9042	2026	54479	No_or_no_constitutive_exon
TCAAGGCGCAGGTAGACTCGCCCTCTAAATCCTATCTTATGGGGCGCTAGCT	19591	19623	19673	19621	-1	supercont1.80	SDRG_14882	18830	20548	None	9042	2026	54479	No_or_no_constitutive_exon
CGTACGTCCCTCTCTCTCAATCCCCATAAATCCATGCGTCGGAAGGGTAGGA	28518	29253	28468	28520	1	supercont1.80	SDRG_14885	24589	31483	None	9042	2026	54479	No_or_no_constitutive_exon
CACGGTAGGACGCCTTCACAGTCTCTAGCTCGCAACAGGAGACTGGGTAGCG	39900	40015	40065	40013	-1	supercont1.80	SDRG_14889	38767	41945	None	9042	2026	54479	Yes
CTCCGGTAGACACCTTGTCTGAGATGTAATTGTCTTAGAAATGGGACTAGGG	56968	57258	57308	57256	-1	supercont1.80	SDRG_14898	56545	66338	None	9042	2026	54479	No_or_no_constitutive_exon
GCGAAGAGGTTTTCTCTTTTCTACTTCACGATGACGCTGATGATGGGTAGCG	118395	118729	118779	118727	-1	supercont1.80	SDRG_14921	118395	119854	None	9042	2026	54479	No_or_no_constitutive_exon
TGAGGTTACTCGGCGCCAATTGGCCGTTGCGATTCAGCAAGGTGGGCTAGGC	95859	96076	96126	96074	-1	supercont1.78	SDRG_14807	95679	97952	None	9042	2026	54479	No_or_no_constitutive_exon
GCGGTACGACCTCTCGTTTCGTGGCGAGGACGTCTGACGCATGGGCGTAGCA	102627	102801	102851	102799	-1	supercont1.78	SDRG_14811	102627	103227	None	9042	2026	54479	No_or_no_constitutive_exon
ACGTCCAACGGTACGAAGGTTGCGGGATCTACGATCTGATGGGGCGCTAGTC	106991	107080	106941	106993	1	supercont1.78	SDRG_14812	105208	107850	None	9042	2026	54479	No_or_no_constitutive_exon
CCGCGTTGGCCCTTGCACCAAGTCTTAGCCTCTCAGACCGGGTGATGTAGGC	118340	118401	118290	118342	1	supercont1.78	SDRG_14816	114535	118890	None	9042	2026	54479	No_or_no_constitutive_exon
TTGTCCTTCCTGTCGTTACTTTGGTTGTCTGACGAGTTGTTCGAGGGTAGGT	118959	119440	119490	119438	-1	supercont1.78	SDRG_14817	118959	120917	None	9042	2026	54479	No_or_no_constitutive_exon
GCTCGAGGTCGATCGCGTCTTCTGATATCGTATCATGACTCGGGGCGTAGGT	126025	126124	125975	126027	1	supercont1.78	SDRG_14818	121406	132413	None	9042	2026	54479	No_or_no_constitutive_exon
GGTGGGTTTGTTTCAACTTGATACTTTCGACTCATTGGGAGGATGGGTAGAG	129981	130125	129931	129983	1	supercont1.78	SDRG_14818	121406	132413	None	9042	2026	54479	No_or_no_constitutive_exon
TTTTGGATAGTTGGATACTTGGATACTTGGATAATGATGGCATGGGATAGGT	131200	131329	131150	131202	1	supercont1.78	SDRG_14818	121406	132413	None	9042	2026	54479	No_or_no_constitutive_exon
GGACGGTATGACCTCGTCGCTCCTCTGTTCAGCACTCCAGGGTTGAGTAGGT	140735	140961	141011	140959	-1	supercont1.78	SDRG_14822	140735	144491	None	9042	2026	54479	No_or_no_constitutive_exon
CATGAGTTGCCCATGCATGCACTCGATATAAACGCTGAGTCAGGGTGTAGTG	156705	156879	156655	156707	1	supercont1.81	SDRG_14952	155931	157022	None	9042	2026	54479	No_or_no_constitutive_exon
TCAAGGTATGCATCACGTCGTCGCCAGCGTATACTCATTCGGGGTGGTAGCA	3121	3234	3284	3232	-1	supercont1.76	SDRG_14677	2975	5839	None	9042	2026	54479	No_or_no_constitutive_exon
ACGTCGAGGTACGCTCTCAGCATACGATGATGTTGCTCAGGGACGACTAGTG	123030	123423	123473	123421	-1	supercont1.76	SDRG_14701	121261	124046	None	9042	2026	54479	Yes
CGCCACAAGGTCTACCTAGTCCTTTTACTAGATTCCTAAATGGGGGGTAGGT	122697	122989	123039	122987	-1	supercont1.76	SDRG_14701	121261	124046	None	9042	2026	54479	Yes
CCAAGGTACACTGGACAATCTCTCTTCGCAGCAACTCGAAGGGTACGTAGGC	132295	132347	132397	132345	-1	supercont1.76	SDRG_14704	130007	132809	None	9042	2026	54479	No_or_no_constitutive_exon
GTACGTGGCGTCGCCATATTGCTTGCCTCCACATTATTGGAATGGGATAGCG	147417	147611	147367	147419	1	supercont1.76	SDRG_14712	146808	148203	None	9042	2026	54479	Yes
GCCCGACGCGTACGTAACGTGACAGAGGATTCAAGTGACCACGGGGGTAGGC	192934	193038	193088	193036	-1	supercont1.76	SDRG_14717	191239	194063	None	9042	2026	54479	No_or_no_constitutive_exon
GTCTACAGTACGCCACCGCAGTTGCGACAATATTGCGATGCCGGGGGTAGGT	7385	7508	7335	7387	1	supercont1.79	SDRG_14842	6695	7770	None	9042	2026	54479	No_or_no_constitutive_exon
TGAGCGGAGGTACTCGCACTACATGCGGCCAAGGCTCACGGCGCGGGTAGGC	26326	26396	26446	26394	-1	supercont1.82	SDRG_14976	24702	26689	None	9042	2026	54479	No_or_no_constitutive_exon
CTTCAACGTACGTGCGTCCGCCCGCGCCGGAGCTCATGCACCGAGGGTAGAA	172384	172450	172500	172448	-1	supercont1.82	SDRG_15004	170498	172835	None	9042	2026	54479	No_or_no_constitutive_exon
CGGGGTACTATCCGTCTTGCGCGTGCGATGGATATGTATGGGGTATGTAGGC	171544	171740	171790	171738	-1	supercont1.82	SDRG_15004	170498	172835	None	9042	2026	54479	No_or_no_constitutive_exon
CTCGGTGCGCTGCATGCTTCGTCGGAGTCGTTTGAAGCGTGTGGGCGTAGGC	173263	173461	173213	173265	1	supercont1.82	SDRG_15005	172910	177459	None	9042	2026	54479	No_or_no_constitutive_exon
CACGCTGCTGCGATTTTATCATCCTGCATGATTGAGGGCGATGCGAGTAGGT	211355	211637	211687	211635	-1	supercont1.82	SDRG_15018	211355	212099	None	9042	2026	54479	No_or_no_constitutive_exon
CCAGGTACATCCATCGACTCCGCCATTTTGACACAACTTGAACGGGCTAGAT	114848	115183	114798	114850	1	supercont1.83	SDRG_15039	113822	116014	None	9042	2026	54479	No_or_no_constitutive_exon
AGGTACTGTCTCCTTTGTGGTTACGGGAGTTGGAGGGAATGGGATGCTAGGG	154833	154980	155030	154978	-1	supercont1.83	SDRG_15058	153801	156279	None	9042	2026	54479	No_or_no_constitutive_exon
GGTACACTAGTGTCTGTTAGAGGTCGTCTACTCAATCGTGGGACATATAGAT	202656	204651	202606	202658	1	supercont1.83	SDRG_15061	199752	204651	None	9042	2026	54479	No_or_no_constitutive_exon
AAGGTACACCTAAACGCTCATCTCCTAAAGGTTTACACTGTATGGGGTAGGG	208509	208614	208459	208511	1	supercont1.83	SDRG_15063	206669	211848	None	9042	2026	54479	No_or_no_constitutive_exon
CACCAACGACGTATGCTACAACAGCCGCAGGGATCCTAACCGGGTGGTAGAA	216060	216174	216224	216172	-1	supercont1.83	SDRG_15064	211887	216995	None	9042	2026	54479	No_or_no_constitutive_exon
ACACATTGCAAGTATTTCGAGCCAAAGCTGAGATTCTTGTACGGGTGTAGGC	164737	166223	164687	164739	1	supercont1.88	SDRG_15303	164118	166223	None	9042	2026	54479	No_or_no_constitutive_exon
TTTTTGCTGTATTTTAGTGCATTTTGGTGCATTTTTTGATATGGGGCTAGGG	204009	204121	204171	204119	-1	supercont1.88	SDRG_15309	203449	205300	None	9042	2026	54479	No_or_no_constitutive_exon
CATCGGTAACATGCGTGTGATGACGTGATCGTCGCTCGAACAAGGGCTAGGT	203449	203784	203834	203782	-1	supercont1.88	SDRG_15309	203449	205300	None	9042	2026	54479	No_or_no_constitutive_exon
TCGGTGCTTGTATCCAATGTACTTAGCAATCATCTTAGTCGGGTATGTAGGT	8400	10726	10776	10724	-1	supercont1.86	SDRG_15176	8066	11929	None	9042	2026	54479	No_or_no_constitutive_exon
CGTATGTGGGCGTGGCCATGGCAGCGAGGGCTCATGGCACATGGGCGTAGGA	83053	83179	83229	83177	-1	supercont1.86	SDRG_15194	81096	83275	None	9042	2026	54479	No_or_no_constitutive_exon
GACGAGGTGCGCTGACGCTCAAATGCACGAGAGACTGAAAGATGGGCTAGTC	109309	109545	109259	109311	1	supercont1.86	SDRG_15202	107913	112433	None	9042	2026	54479	No_or_no_constitutive_exon
CTCAAGGTCCCTTTGTTTCAACTTGATACATGTGTGAATTGGGACGTTAGAT	127639	127745	127795	127743	-1	supercont1.86	SDRG_15207	126901	128641	None	9042	2026	54479	No_or_no_constitutive_exon
AGAAGGTACGGCAGCTCCTTCTTGGTACCGAGGCCAACGCGGGTGAGTAGTC	129665	129736	129615	129667	1	supercont1.86	SDRG_15208	129181	130630	None	9042	2026	54479	No_or_no_constitutive_exon
TCCTCAACAAGCACATCATCATCACCATCATCTTGACGATGGGGGCGTAGGC	148387	148709	148759	148707	-1	supercont1.86	SDRG_15220	148387	149075	None	9042	2026	54479	No_or_no_constitutive_exon
GTAGATGCGACTTGATTCCTTGATACTTTTGCGCCAACGGGAATGCGCAGGG	322	393	272	324	1	supercont1.85	SDRG_15127	233	603	None	9042	2026	54479	No_or_no_constitutive_exon
ATATATACTTCATAGAAGAAGATGCAAAATGCGATCGTGGGAAATGGTAGAA	55359	55472	55309	55361	1	supercont1.85	SDRG_15133	54848	59271	None	9042	2026	54479	No_or_no_constitutive_exon
CAACGTAAACCCTCCACCTTGCTACACCAACACCACTGTTTGGGGCGTAGAC	58253	58426	58203	58255	1	supercont1.85	SDRG_15133	54848	59271	None	9042	2026	54479	No_or_no_constitutive_exon
ATGTGCAACAACGTACGACCGTTGGTGTTGCCGTGATCTCACGGGCGTAGGC	68564	68666	68716	68664	-1	supercont1.85	SDRG_15135	63490	69772	None	9042	2026	54479	No_or_no_constitutive_exon
TGCAATGTACGTCGACGCCACCGTATCAAGTCTTGCATCAGTATGGGCAGGA	112869	112971	113021	112969	-1	supercont1.85	SDRG_15139	109178	113321	None	9042	2026	54479	No_or_no_constitutive_exon
TACGACGACCTCATGCAAAGCTACGACGTGAGGTTGACATGGGTATGTAGGA	114706	114920	114656	114708	1	supercont1.85	SDRG_15140	114551	116068	None	9042	2026	54479	No_or_no_constitutive_exon
CGTCAGACAACTTGTCCATTATTGTCCAGGCCTCCTTATGCGAGGGGTAGGT	160853	160982	160803	160855	1	supercont1.85	SDRG_15153	159633	162129	None	9042	2026	54479	No_or_no_constitutive_exon
CGCTTGCACCGTCTTTGGTACCTCTACGATGGCTCATACCATGGGACTAGGA	206650	206882	206932	206880	-1	supercont1.85	SDRG_15168	205927	207339	None	9042	2026	54479	No_or_no_constitutive_exon
CGCGTAGGATGCAAGATGATGGACAACGCGTTGCTGACGCGTGGGCGTAGGA	59948	60023	59898	59950	1	supercont1.91	SDRG_15409	59450	62068	None	9042	2026	54479	No_or_no_constitutive_exon
TAGAGCCCACGCTTGCCGCCTTCTCGGATGGCTCATGGTGGGCGAACTAGGA	65026	65146	65196	65144	-1	supercont1.91	SDRG_15412	63735	65454	None	9042	2026	54479	No_or_no_constitutive_exon
ATGTACTCCTTGCCTTCTAGTCGTACAGATACGAGGGTTAGGGTGACTAGAT	72218	72388	72438	72386	-1	supercont1.92	SDRG_15451	70991	75761	None	9042	2026	54479	No_or_no_constitutive_exon
GTCCAGACAAATACTCTGTCCGTACCAGAAGAAGTCGAGTACTGGGCGAGCC	142943	142949	142999	142947	-1	supercont1.92	SDRG_15459	142943	144634	None	9042	2026	54479	No_or_no_constitutive_exon
GCTTTTTCTCCATCAATCAAACACGAATATGGATATGTCTATGGGCGTAGGA	95436	95535	95386	95438	1	supercont1.94	SDRG_15507	95184	99877	None	9042	2026	54479	No_or_no_constitutive_exon
AGGACAAAGCCAAGGGTTGCAAAGGGTCCCACGGTGAACTGTCGGGATAGGA	96133	96258	96083	96135	1	supercont1.94	SDRG_15507	95184	99877	None	9042	2026	54479	No_or_no_constitutive_exon
ACTCTTTCTCCATCGATCCACCATGAAGATGGATATGTCTATGGGAGTAGAA	101464	101563	101414	101466	1	supercont1.94	SDRG_15508	101142	104926	None	9042	2026	54479	No_or_no_constitutive_exon
CAAGGTCCATACGCCTCTTCCTGCTATGTGCGCTACATATGTGGGCGTAGGG	110495	110594	110445	110497	1	supercont1.94	SDRG_15510	109543	113848	None	9042	2026	54479	No_or_no_constitutive_exon
CAACTTGGTACACTCTGACGAGGTGCATCGTAAACGGACTTGGGGTGTAGAA	111801	111888	111751	111803	1	supercont1.94	SDRG_15510	109543	113848	None	9042	2026	54479	No_or_no_constitutive_exon
GCGTCGGTACGAGTTTTCTACACGATTTGTGGCGTCGCATTGGGGAATAGGT	120650	120820	120600	120652	1	supercont1.94	SDRG_15512	120254	122242	None	9042	2026	54479	No_or_no_constitutive_exon
TGGTACTTGATACACTGATACCTTGTTGGATGCTAAGTGGGATAATGCAGGT	128578	128675	128725	128673	-1	supercont1.94	SDRG_15514	127113	130386	None	9042	2026	54479	No_or_no_constitutive_exon
GTACATATTGTCTCTTTCTTGGATGACAAAATCTATACGGGATGAATTAGGG	206326	206501	206276	206328	1	supercont1.94	SDRG_15523	204726	206501	None	9042	2026	54479	No_or_no_constitutive_exon
GAGTAGGACTCCTGACTTGTGTTGAGACGCTGTTGACGACACGGGACTAGGT	116435	117037	117087	117035	-1	supercont1.89	SDRG_15345	116435	119672	None	9042	2026	54479	No_or_no_constitutive_exon
TCTGCCGTGCGATGCCACGTGCCTCGTACAAGCTCAGTTCTGGTGGGTAGGA	128130	128271	128321	128269	-1	supercont1.89	SDRG_15349	126256	128981	None	9042	2026	54479	No_or_no_constitutive_exon
CGCTCAAGGTAGTTTCGGTACTGCGTGACGAGACACAACACGGAGGGTAGAA	127027	127171	127221	127169	-1	supercont1.89	SDRG_15349	126256	128981	None	9042	2026	54479	No_or_no_constitutive_exon
GTAGACCACCCTCTTCCGCTAGCACCGAGATGGCTCATGGGACGGCGTAGGC	202057	203316	202007	202059	1	supercont1.89	SDRG_15372	201283	203316	None	9042	2026	54479	No_or_no_constitutive_exon
ATCACAATCACGCCTACGTAACGCTTTATGACTAAAGGGTCATGGAATAGTT	36173	36254	36123	36175	1	supercont1.90	SDRG_15377	31645	40009	None	9042	2026	54479	No_or_no_constitutive_exon
TCGCTCCGCGCGTCATCAACCACGTCTTGGAGCTCACCTCTAGCGGGTAGGC	77417	77507	77367	77419	1	supercont1.90	SDRG_15379	71780	79142	None	9042	2026	54479	No_or_no_constitutive_exon
GCGTCGGTGCCTTTGGTGTCGTCGTCCTTGGCAAGTACGAAGGGCAAAAGGT	97282	97353	97232	97284	1	supercont1.90	SDRG_15381	97208	99154	None	9042	2026	54479	No_or_no_constitutive_exon
ATACGCGTGGCTTGACGCCGACGTTTGATTCGCTCACGGGGCATGACAAGGC	145712	146009	146059	146007	-1	supercont1.90	SDRG_15386	145712	146744	None	9042	2026	54479	No_or_no_constitutive_exon
CGGATCAGCCGGTACGCTCATCTCTCTCGCACAGTATCACATGGGCGTAGGT	3494	4732	3444	3496	1	supercont1.84	SDRG_15070	2429	4732	None	9042	2026	54479	No_or_no_constitutive_exon
AGCCCTCGGTACGCGACCTCTTTCTTAGCGTTATCTTACAGTGGGCGTAGAC	22355	22537	22305	22357	1	supercont1.84	SDRG_15080	21156	22537	None	9042	2026	54479	No_or_no_constitutive_exon
GTCTCTCGGTACTCTGCAAATCTGCAGTGCATTGCTGATTCGGGGACTAGAG	32409	32520	32359	32411	1	supercont1.84	SDRG_15087	31360	32982	None	9042	2026	54479	No_or_no_constitutive_exon
CGCTGGTACGTGCACTTGATCGGTGGCAACCTTGGTCTAAGCGGGCGTAGGT	47798	47972	48022	47970	-1	supercont1.84	SDRG_15092	43177	48337	None	9042	2026	54479	No_or_no_constitutive_exon
AGGTCGGGCGACGATGGTGATCGGAACATGGACTGACGAAGGGCTGGTAGAC	59056	59449	59006	59058	1	supercont1.84	SDRG_15095	58992	69622	None	9042	2026	54479	Yes
AGCGCGGTACGTCTCTCGATCTCCGATCGACTTGCGACGGGCGAGGTTAGTG	59493	59629	59443	59495	1	supercont1.84	SDRG_15095	58992	69622	None	9042	2026	54479	Yes
CACGGGACGATCGACAGTGCTATCCACGAGAATCTCTCAAAGTCGGGAAGGA	93439	93752	93802	93750	-1	supercont1.84	SDRG_15100	93439	94423	None	9042	2026	54479	No_or_no_constitutive_exon
GAGCCAGTACGCAGCCGCGTTTGATGACCAACGACGATACGTGGGCGTAGGT	136386	136457	136336	136388	1	supercont1.84	SDRG_15107	136188	138555	None	9042	2026	54479	No_or_no_constitutive_exon
GAGTCGGCTTCCGTGGATATGATGAATCTCGACTCATCGTGGGGTTGTAGAT	153584	154231	154281	154229	-1	supercont1.84	SDRG_15116	152806	154727	None	9042	2026	54479	No_or_no_constitutive_exon
AGCTCAGGTACAAACTTTGATAGAATTGTATTCAACTCAACAAAGGGTAGGT	109827	109962	109777	109829	1	supercont1.93	SDRG_15481	107106	110544	None	9042	2026	54479	No_or_no_constitutive_exon
CGGCTCGATGAGGTGGACGTGAAGTGTCGTCAAGATCTGACGACGGGTAGGA	50369	50459	50319	50371	1	supercont1.95	SDRG_15531	49849	50869	None	9042	2026	54479	No_or_no_constitutive_exon
TTGCGAGCTAACAGTGCCTTCCGCTAGCACGGAAAATGACAGGGCTGCAGGG	51330	51337	51387	51335	-1	supercont1.95	SDRG_15533	51330	52064	None	9042	2026	54479	No_or_no_constitutive_exon
CAACCGACACTTGCCGTACACGAAGCTGCAGTGATTGGAAAGGCGGGTAGCA	87135	87394	87085	87137	1	supercont1.95	SDRG_15552	86698	87394	None	9042	2026	54479	No_or_no_constitutive_exon
GTATACTTGATGCCCAAACTTGAGCGCAGGGACTCTGACATGGGCGGTAGCG	105885	106603	106653	106601	-1	supercont1.95	SDRG_15564	105885	108643	None	9042	2026	54479	No_or_no_constitutive_exon
CGACGAAGCTCGGTGGGTGTCACTGCATTTGAATGCCTGTGGGCATGTAGTG	119345	119493	119543	119491	-1	supercont1.95	SDRG_15570	116465	120297	None	9042	2026	54479	No_or_no_constitutive_exon
TGACGTAGGAAACTGGTCGTCTTGTCGGCGTCATTGCGATGGGACTGTAGGG	116712	116884	116934	116882	-1	supercont1.95	SDRG_15570	116465	120297	None	9042	2026	54479	No_or_no_constitutive_exon
TGTCGTCATCCTTGCATTTCGAGATGCTTACCTGGCTGCTACATGGGTAGGT	43815	43946	43765	43817	1	supercont1.87	SDRG_15249	43136	44406	None	9042	2026	54479	No_or_no_constitutive_exon
CGTGATGACGACAATGTGTCGACATTTGTACAATATTTATGTGGGCATAGGC	38601	38955	38551	38603	1	supercont1.98	SDRG_15654	38201	39259	None	9042	2026	54479	No_or_no_constitutive_exon
TGAAAGAGGTAGTGGTGCCCGTACGAGCTAGGTTGAGATCACGGGCGTAGAT	38997	39259	38947	38999	1	supercont1.98	SDRG_15654	38201	39259	None	9042	2026	54479	No_or_no_constitutive_exon
TGAAGGCATCACGTTGTACGACCCGAACCCGGCGCCGGTGGGCCCGAAAGAG	59355	59407	59305	59357	1	supercont1.98	SDRG_15659	53166	59407	None	9042	2026	54479	No_or_no_constitutive_exon
TGCACGGTATCAGCTAGTATGCTCTTATGTCTCCTCTTATCGAGGGTTAGGG	87462	87635	87685	87633	-1	supercont1.98	SDRG_15661	87277	90914	None	9042	2026	54479	No_or_no_constitutive_exon
TTATTCACCGACTTGCCTTCGCTGAAGACTGATGTTGTACGCGGGGTTAGGT	96700	96841	96891	96839	-1	supercont1.98	SDRG_15663	96035	98591	None	9042	2026	54479	No_or_no_constitutive_exon
CTCGACGTACATCCTTCTCCTTCTAGCGCAAATACACTATACACGGGTAGGA	117542	117723	117492	117544	1	supercont1.98	SDRG_15671	115372	118378	None	9042	2026	54479	No_or_no_constitutive_exon
GATCAGGTACGAGACGACTGCGGACTCGGATATGAGTTGCGGGGCCATAGAC	118878	119037	118828	118880	1	supercont1.98	SDRG_15672	118523	120706	None	9042	2026	54479	No_or_no_constitutive_exon
GAGGTAGTGATTATAGACTTGGAGCGAAGCGCAGACTCGGGTGGGCGTAGGA	124390	124441	124340	124392	1	supercont1.98	SDRG_15675	123715	124907	None	9042	2026	54479	No_or_no_constitutive_exon
AGAGTCAAGTATGTATTCATCGATCCAGGGGTAGGGTTGCATGGGCGTAGGT	132524	132773	132474	132526	1	supercont1.98	SDRG_15679	131399	133470	None	9042	2026	54479	No_or_no_constitutive_exon
GCGATCCAGGTCCGCTTCGCCATGGCCGTGGCCCCTCATGGGACGCGTAGCT	141934	142044	141884	141936	1	supercont1.98	SDRG_15682	138978	143475	None	9042	2026	54479	No_or_no_constitutive_exon
CGCTCGGTACGCTCGACCCCTACTCTCGACCGCTGACGATGGGATGGTAGCC	155007	155538	155588	155536	-1	supercont1.98	SDRG_15689	154268	158672	None	9042	2026	54479	No_or_no_constitutive_exon
AACGGTACGCACCTCACGCTTCATTTCGACTGCAACACGCTGGGCGGTAGCT	65671	65755	65621	65673	1	supercont1.97	SDRG_15629	62305	65755	None	9042	2026	54479	No_or_no_constitutive_exon
CCGGTGCGTCGCTCTTCCGCATCGTACGACGCAGTAAACATGGTGGGTAGAT	93699	93835	93885	93833	-1	supercont1.97	SDRG_15637	92884	94319	None	9042	2026	54479	No_or_no_constitutive_exon
GCTCAAGGTATTCCATTTGATCAAGAAGCTCAAGTATCCACGGGACGTAGGA	103836	103960	103786	103838	1	supercont1.97	SDRG_15641	102439	104733	None	9042	2026	54479	No_or_no_constitutive_exon
TCGGTGCGCTTCTTGTTGTGTTCATTTTGAGATTCATCGGTGGCGGGTAGGG	110042	110190	109992	110044	1	supercont1.97	SDRG_15643	108396	111047	None	9042	2026	54479	No_or_no_constitutive_exon
AAAAAAAGAGGTACAATATTGTCCATCAATTCTCTACCACGGGCGAGTAGCT	110741	110822	110691	110743	1	supercont1.97	SDRG_15643	108396	111047	None	9042	2026	54479	No_or_no_constitutive_exon
AATCAGGTATGTATCAACCTATCAGCGTATCAACTGGACGCGGGGCGTAGAA	110866	111047	110816	110868	1	supercont1.97	SDRG_15643	108396	111047	None	9042	2026	54479	No_or_no_constitutive_exon
GATCGGTATGCAGCATGCCTAGAATGAGGAACTCATGGCAGGGGCGCTAGTC	88901	88962	89012	88960	-1	supercont1.99	SDRG_15710	87705	89198	None	9042	2026	54479	No_or_no_constitutive_exon
CGAGGTACCTCTGTCTCCATGCAGAGTGCGACGCATGTTTGGGGTCGTAGGA	4938	5208	4888	4940	1	supercont1.101	SDRG_15734	436	8707	None	9042	2026	54479	No_or_no_constitutive_exon
GTGGTAGGGAGTCGCATGCTTGCGCATTGGAAGGCTTATGGGGAGCGTAGAT	9454	9693	9404	9456	1	supercont1.101	SDRG_15735	8853	9902	None	9042	2026	54479	No_or_no_constitutive_exon
ATGCCAAGGTAGTTGGAGCTCCAACGACGCATCTCATTTGATGGGGTTAGGG	11026	11442	11492	11440	-1	supercont1.101	SDRG_15736	10476	12101	None	9042	2026	54479	No_or_no_constitutive_exon
GCGGTACGATCTTGCTTTTTGTATGCAATTCGCAAACGCAATGTGGGTAGAT	15325	15381	15431	15379	-1	supercont1.101	SDRG_15738	14277	15539	None	9042	2026	54479	No_or_no_constitutive_exon
TACGCATCATGACCAATCTCGCGAGCTTCTTACTCGACACATGGGCGTAGGA	78187	78254	78304	78252	-1	supercont1.101	SDRG_15757	75686	82769	None	9042	2026	54479	Yes
ACCTGCGGTGGGCCATCGTCCGAGCGGCCACGGCCTCATGGGCGATGTAGGT	99640	99776	99590	99642	1	supercont1.101	SDRG_15765	99403	100294	None	9042	2026	54479	No_or_no_constitutive_exon
CTCTGCACTGACGGAAGTTTCAACTTTTGTATTAATGGGTTAAACGGTAGGA	26454	26586	26636	26584	-1	supercont1.103	SDRG_15806	22010	27601	None	9042	2026	54479	No_or_no_constitutive_exon
TGTCTTGTACCTTCAAAGCCACATCTGGCTCCTGTTGACGGGCGCGGTAGAT	146201	146253	146151	146203	1	supercont1.103	SDRG_15850	145807	148497	None	9042	2026	54479	No_or_no_constitutive_exon
GTGTGCTATTGCGACGCTTCTCGCGTTTGGTGGCGACGGCATGGGCGAAGCG	167495	167568	167445	167497	1	supercont1.103	SDRG_15851	167027	167568	None	9042	2026	54479	No_or_no_constitutive_exon
TGGTACACCCACCTGTTCGTATCTCTACAACTGCATGAAACGATGGGTAGGA	162384	162786	162334	162386	1	supercont1.102	SDRG_15798	162074	162786	None	9042	2026	54479	No_or_no_constitutive_exon
GACCTCAAGGTAGACATCTCTCCATCGTGCGTCGCTCAGAGGGGATGTAGCC	149144	149992	149094	149146	1	supercont1.104	SDRG_15891	148583	149992	None	9042	2026	54479	No_or_no_constitutive_exon
CGCAGGTGAGCTGCACTTGTGTTGTCTATGTGACCGACCGAGGGCGGTAGGA	35730	35881	35931	35879	-1	supercont1.105	SDRG_15900	35002	36307	None	9042	2026	54479	No_or_no_constitutive_exon
TGGAGGTACACACATTGCTTCTCGACAGCACGCATATCACGGGATGGTAGGC	95866	96216	96266	96214	-1	supercont1.105	SDRG_15911	95866	98019	None	9042	2026	54479	No_or_no_constitutive_exon
GGTACGCTGCTGCTGCATAGCCCTTCGACGCTAGAGCGCTTGGGACATAGAA	136551	136626	136501	136553	1	supercont1.105	SDRG_15919	136256	138823	None	9042	2026	54479	No_or_no_constitutive_exon
AGGTATGTCGATCATTGAACCAATACGGCCCTCATCGGTGATGGGATCAGGC	73489	73607	73439	73491	1	supercont1.110	SDRG_16024	71672	77756	None	9042	2026	54479	No_or_no_constitutive_exon
ACTCAACGGTGCGAAGTTTTTTCACTTGGTTACTCATCAGGGTGCAACAGGT	76971	77221	76921	76973	1	supercont1.110	SDRG_16024	71672	77756	None	9042	2026	54479	No_or_no_constitutive_exon
ACCCAGGTACTATGAATCAAAGTGGAGCAAATCAAAGTAACGAGGGGTAGGG	80497	81076	80447	80499	1	supercont1.108	SDRG_15984	79558	81554	None	9042	2026	54479	No_or_no_constitutive_exon
GGTTCGTTCGGCGATGCACCATGCAGTCTACAGAGCCTATGTGGGGGTAGGT	92102	92547	92052	92104	1	supercont1.108	SDRG_15989	90760	93770	None	9042	2026	54479	No_or_no_constitutive_exon
TCATGTAGGATTATACAGTGTAGCATGTCTCTTCATGCTGGAATGGGTAGGC	134348	134570	134620	134568	-1	supercont1.108	SDRG_15991	131706	136306	None	9042	2026	54479	No_or_no_constitutive_exon
GCACGAGTACGACGTATGTCTGCGTGCGTCGTGCTAACTGGGAGGGTTAGGT	133554	134304	134354	134302	-1	supercont1.108	SDRG_15991	131706	136306	None	9042	2026	54479	No_or_no_constitutive_exon
AGGTACATGATTTTAGGAAATATGAATAGTATATGGACAAGGGCGCGTAGGT	137578	137931	137528	137580	1	supercont1.108	SDRG_15992	136397	137931	None	9042	2026	54479	No_or_no_constitutive_exon
TTTCTCGATTTTTCTCAATTTTTCAGCATTTCTTATCTCTGTGGGGGTAGGT	102458	103079	103129	103077	-1	supercont1.109	SDRG_16008	102458	104765	None	9042	2026	54479	No_or_no_constitutive_exon
CGGCGGTACACGCCTCTCGTCGCATGTTGAAGATGCGATCTCGGGAGTAGAC	39397	39573	39623	39571	-1	supercont1.107	SDRG_15942	31808	45056	None	9042	2026	54479	No_or_no_constitutive_exon
TCGAGGTGCGTTGGTATCGGAATAGTCAGAGCTGAGCGGTGGGGCGATAGAC	33580	33869	33919	33867	-1	supercont1.107	SDRG_15942	31808	45056	None	9042	2026	54479	No_or_no_constitutive_exon
CTCGAGGTGCAGCTCGCTTCAGTATCGCCGCATCTTATACGGGGTGGTAGGG	32065	32128	32178	32126	-1	supercont1.107	SDRG_15942	31808	45056	None	9042	2026	54479	No_or_no_constitutive_exon
GTGCGCAAGAACGAGCAGACGGCGCATTTGTTCATCGTGCACGTGGGCAGCG	45777	46003	46053	46001	-1	supercont1.107	SDRG_15943	45777	48123	None	9042	2026	54479	No_or_no_constitutive_exon
AGTACGCCTGTGGTCGATGGCAAATTGGAGTGCTCAATGTCCAAGGGTAGGT	59956	60041	60091	60039	-1	supercont1.107	SDRG_15949	59209	60553	None	9042	2026	54479	No_or_no_constitutive_exon
GCACCGTACGCAAATCGCAGCCATCGTACATGTCATATCCGTGGGTGTAGGT	74404	74762	74812	74760	-1	supercont1.107	SDRG_15950	60702	75050	None	9042	2026	54479	No_or_no_constitutive_exon
CAAAGTAACTGACTCTTGACGCATCGTCCTTTGATCAAGCATGGGGGTAGGT	73139	73667	73717	73665	-1	supercont1.107	SDRG_15950	60702	75050	None	9042	2026	54479	No_or_no_constitutive_exon
CCCAAGGTTGACGATGACGGTCTTTCTACGCTCGGGCTCATGGGTGGTAGAT	139497	139660	139710	139658	-1	supercont1.107	SDRG_15965	139497	142423	None	9042	2026	54479	No_or_no_constitutive_exon
CATGTGATCCTACTTCATCTTTCGATATGATCATCTCATGCAAAGGGTAGTG	50260	50307	50210	50262	1	supercont1.113	SDRG_16113	49519	50879	None	9042	2026	54479	No_or_no_constitutive_exon
CAAATCGCGTCTCACAATGACAGTCGAGCTCAGTATTGCATGGGAGCTAGAC	2866	2872	2922	2870	-1	supercont1.114	SDRG_16122	2866	4422	None	9042	2026	54479	No_or_no_constitutive_exon
CCGGTAGGCCTCGATTTAGTTCCGACATCGACTAAGCTCGAATGGGACAGGT	6393	6896	6343	6395	1	supercont1.114	SDRG_16123	5095	8030	None	9042	2026	54479	No_or_no_constitutive_exon
CCAAGGTCTCGTCGCACATCTTCAGTGTCCTCGACCAACGATGGGACTAGGC	45519	45722	45469	45521	1	supercont1.114	SDRG_16125	44276	46666	None	9042	2026	54479	No_or_no_constitutive_exon
CACGGTAGACAAAACCGGCTCATCGACTTGTGTTCCATGACGGTGGGTAGGG	72744	72891	72941	72889	-1	supercont1.111	SDRG_16042	70099	73870	None	9042	2026	54479	No_or_no_constitutive_exon
GTCGCACGGTACAGATGCACGCGAAAATTAGGTTTCAACGGGCGGCGTAGGT	72584	72702	72752	72700	-1	supercont1.111	SDRG_16042	70099	73870	None	9042	2026	54479	No_or_no_constitutive_exon
CACAGGTCTGCCGCTTTGTTTCTCGATATAAACTGAATCGGTGGGTGCAGGG	78808	79005	78758	78810	1	supercont1.111	SDRG_16044	77099	79695	None	9042	2026	54479	No_or_no_constitutive_exon
GCGCTGGTGCGCTCCGCTTGTATAATCGCAATGTCGCTTCATGGGCGTAGGC	87933	88030	88080	88028	-1	supercont1.111	SDRG_16048	86817	88756	None	9042	2026	54479	No_or_no_constitutive_exon
TCGACGGTACAATACAACGGTACCGGTCATGAGTCTTGACGGTCGGGTAGCA	94615	94785	94835	94783	-1	supercont1.111	SDRG_16051	94033	95293	None	9042	2026	54479	No_or_no_constitutive_exon
ACTCGCAGGTACTCGATCCCACTACGATCTGATGGGCAACTGGGGGCTAGGG	102759	102980	102709	102761	1	supercont1.111	SDRG_16054	99922	103479	None	9042	2026	54479	Yes
GGCGGTACGTCCACGAGGATGACATAGATGATGCTCATCGGGCAGCGCAGGA	107526	107650	107700	107648	-1	supercont1.111	SDRG_16057	105970	107790	None	9042	2026	54479	No_or_no_constitutive_exon
AACCAACGGTACGGGGTCGACGGCTTCGCATCTTGACGTCGTGGGCGTAGGT	118407	118636	118686	118634	-1	supercont1.111	SDRG_16065	118407	119534	None	9042	2026	54479	No_or_no_constitutive_exon
AGGTATATATGTTGTTTTGTCGTACAGCAAACTGACTTTTTGGGAATTAGGT	14338	14449	14499	14447	-1	supercont1.115	SDRG_16141	13287	15115	None	9042	2026	54479	No_or_no_constitutive_exon
GAGGTGTGTGCTTTTACTCATGACGTCCTGAACGTTCCATGGGATGCTAGGT	59909	59963	59859	59911	1	supercont1.115	SDRG_16146	59094	60516	None	9042	2026	54479	No_or_no_constitutive_exon
ACGAGGTACACTACGAGTGTATCAAGTTGATATTTAGATGGATCGGGTAGGA	61914	62212	62262	62210	-1	supercont1.115	SDRG_16148	61914	63090	None	9042	2026	54479	No_or_no_constitutive_exon
GGTCTTTTCGTTTGCATCTAGTATAGGCGGTAATGTCAATGGGGTGCTAGCG	5306	5405	5455	5403	-1	supercont1.116	SDRG_16167	892	6355	None	9042	2026	54479	No_or_no_constitutive_exon
ACGCGGTACCTTGCGGTTCCATGTACCATCGTCGTCTCACATAGGGCTAGGT	2576	2601	2651	2599	-1	supercont1.116	SDRG_16167	892	6355	None	9042	2026	54479	No_or_no_constitutive_exon
TACACTGCCATTCTGAGTTGATAATCTGATACTTTGTTTGATCGGGACAGGT	892	1152	1202	1150	-1	supercont1.116	SDRG_16167	892	6355	None	9042	2026	54479	No_or_no_constitutive_exon
TCTCTCAAGTACGCATCCTATTGTACACAATGGTATCCATGCAGGGCTAGGT	65335	65459	65509	65457	-1	supercont1.126	SDRG_16406	65127	67728	None	9042	2026	54479	No_or_no_constitutive_exon
GCATGTATGGCGATGGCGCACGGCGTCGTATGTAGCATCATGGGAGCTAGGG	75823	76003	76053	76001	-1	supercont1.126	SDRG_16410	74083	76667	None	9042	2026	54479	No_or_no_constitutive_exon
CAAAGTCCACTCGCCAAATTCCACACCTCAGACATGACAATGGGACATAGGC	75171	75397	75447	75395	-1	supercont1.126	SDRG_16410	74083	76667	None	9042	2026	54479	No_or_no_constitutive_exon
ACACGGTACAGTCCATGCGTCGACAACCACGGCTCACGTTGGCGGGTTAGGG	55447	56618	55397	55449	1	supercont1.121	SDRG_16257	52506	56618	None	9042	2026	54479	No_or_no_constitutive_exon
CGGTGCGTCCGCCTATGGTCGATCGTGAGCGCTCACATTTTGGGGGCTAGTC	74849	75058	74799	74851	1	supercont1.121	SDRG_16263	72626	75218	None	9042	2026	54479	No_or_no_constitutive_exon
GCGCGTCAGGTACGCGACTCTCGTGATAAAGTCATTGACGGTGGGTGCAGGC	86336	86420	86470	86418	-1	supercont1.121	SDRG_16267	86336	87288	None	9042	2026	54479	No_or_no_constitutive_exon
AGGACTGCGTATAGTGTGTATTGGATGGATCGTATTGACGGAGAGGGTAGGT	101487	101649	101437	101489	1	supercont1.121	SDRG_16271	97565	102091	None	9042	2026	54479	No_or_no_constitutive_exon
AGGTAGACCTTCCATCTCCATGCGGCTGGCGCCTCATGCTGCGGGCGCAGGA	106197	106389	106147	106199	1	supercont1.121	SDRG_16273	105980	108971	None	9042	2026	54479	No_or_no_constitutive_exon
TATTTGCGGTAAATTTCCATGCCAATTCCTTACACCTTGTGGCGGGATAGTG	107177	107221	107127	107179	1	supercont1.121	SDRG_16273	105980	108971	None	9042	2026	54479	No_or_no_constitutive_exon
TGGGTACGTCAGAGCGAATATGCTGCAGAATGTTAGGACACGGCGGGTAGGG	6725	6860	6910	6858	-1	supercont1.122	SDRG_16278	4836	8896	None	9042	2026	54479	No_or_no_constitutive_exon
TGTACTGTCTTCGGATAGCATTTGTGAATTCGAATCACATCATGGGGTAGAT	10263	10925	10975	10923	-1	supercont1.122	SDRG_16280	10263	11254	None	9042	2026	54479	No_or_no_constitutive_exon
GGCCAAGGTACATTGCAGTGCGACGTCACCAGCGGCTCACGGGCGACTAGGC	13399	13495	13545	13493	-1	supercont1.122	SDRG_16282	13399	14482	None	9042	2026	54479	No_or_no_constitutive_exon
CCGCGTACGTCGCCTTCGCCCATCTCTAGCACGCTGTACATGGGACGTAGGA	65269	66898	65219	65271	1	supercont1.122	SDRG_16297	64983	66898	None	9042	2026	54479	No_or_no_constitutive_exon
GGCCACCGGCGCCAGCGTGTGAATGGGCATTGACGGCGTCATGGGCGTAGGC	97205	98385	98435	98383	-1	supercont1.122	SDRG_16312	97205	98563	None	9042	2026	54479	No_or_no_constitutive_exon
CACCCTTGGTACGACGTCGGCGCTCGACGATGCGTGCAACGTGGGTGTAGGG	46575	46665	46525	46577	1	supercont1.118	SDRG_16201	46458	48952	None	9042	2026	54479	Yes
AAAAGGTACCTACCACCTCGCCAATGGCGCTAAGGACGTCGTGGGCGTAGGC	74343	74448	74498	74446	-1	supercont1.118	SDRG_16204	71534	77165	None	9042	2026	54479	No_or_no_constitutive_exon
AAACGAGGTTCTGCACTCGAATCGATGCAGTCTGTAACGCACGGGCGTAGAG	74056	74155	74205	74153	-1	supercont1.118	SDRG_16204	71534	77165	None	9042	2026	54479	No_or_no_constitutive_exon
ATGGAGGAGGTACCTCAATTCACACTTCAAACACCAACTGAGGGGCCCAGAA	9827	9905	9955	9903	-1	supercont1.125	SDRG_16356	9722	10585	None	9042	2026	54479	No_or_no_constitutive_exon
ACGCGCCATCACAGGTTCCTTCTTTGTCGCTAATGAGCAAATGGGCGTAGCG	26677	26989	26627	26679	1	supercont1.125	SDRG_16368	25634	28531	None	9042	2026	54479	Yes
CCACGAGGTGACCGACTGCGGGACGTGCGCCATGCGTCATGGGCGATTAGAT	49795	49942	49992	49940	-1	supercont1.124	SDRG_16345	46797	50169	None	9042	2026	54479	No_or_no_constitutive_exon
GAAGAGGTACTACGGACTGCCATGTTCTGTACAGCTCATGGCGAGGGTAGCT	49275	49368	49418	49366	-1	supercont1.124	SDRG_16345	46797	50169	None	9042	2026	54479	No_or_no_constitutive_exon
GTACGTCGAATACCTTCTGGTACACGTATACTCAGTCTATGGGCGTATAGCA	48984	49035	49085	49033	-1	supercont1.124	SDRG_16345	46797	50169	None	9042	2026	54479	No_or_no_constitutive_exon
CGGTATGGCTCAACGACAAAAACACGAGCCTCAGGCGGGAACAACGGTAGGC	51573	51804	51523	51575	1	supercont1.124	SDRG_16346	50922	52764	None	9042	2026	54479	Yes
AGTCGTTGACAACGCGCTTGATGCATGTGCAAAGACCAGCTGCGGGATAGCG	95713	95927	95663	95715	1	supercont1.124	SDRG_16350	94561	102095	None	9042	2026	54479	No_or_no_constitutive_exon
GCGGTACCACCCCGTCTCCTACGACGTGGTCGATAAAAACGGGGTCGTAGGC	102504	102766	102816	102764	-1	supercont1.124	SDRG_16351	102058	104504	None	9042	2026	54479	No_or_no_constitutive_exon
CAGCGTGCGTCGACTCTCGTTGCCTCGTGCAAGAAGTGATGCGGGCGTAGGC	56537	56885	56487	56539	1	supercont1.127	SDRG_16422	49751	59523	None	9042	2026	54479	No_or_no_constitutive_exon
TTGCCAGGTATGTACTGCATTTTAGATGACGTTGCGACCACGCGGGGTAGGG	56928	57195	56878	56930	1	supercont1.127	SDRG_16422	49751	59523	None	9042	2026	54479	No_or_no_constitutive_exon
TCGAGGTGCGTGCTTGTATGCGTGGAAATGTTGTTTTAGTAAAGGGCTAGGC	94202	94315	94365	94313	-1	supercont1.127	SDRG_16425	88765	95654	None	9042	2026	54479	No_or_no_constitutive_exon
CCGACGGTACACTTTCATATATTAGTGTGGACGAGAGACCATAGGGCTAGGT	93793	93879	93929	93877	-1	supercont1.127	SDRG_16425	88765	95654	None	9042	2026	54479	No_or_no_constitutive_exon
AAGCAGTAAGATGCATCCCGGCGATAGTCCGATGTCGAAACCAGGGGTAGGG	93667	93748	93798	93746	-1	supercont1.127	SDRG_16425	88765	95654	None	9042	2026	54479	No_or_no_constitutive_exon
CTTTCATGTAGCAGCGCTTCTTCATGCGTGGGTGTGACAAGGGATTGTAGCT	23520	23694	23744	23692	-1	supercont1.112	SDRG_16077	22935	26312	None	9042	2026	54479	No_or_no_constitutive_exon
GCGAGGTGCGCGTGCAAATTATGCTCAAAGCTCATCTATACGGGTGGTAGGA	51305	51351	51255	51307	1	supercont1.112	SDRG_16088	50934	52586	None	9042	2026	54479	No_or_no_constitutive_exon
GACAGGATTTCGATGGATCGAGGCACTAGTATGTTTCATGTGGTGGGTAGTG	57213	57441	57491	57439	-1	supercont1.112	SDRG_16090	57213	58732	None	9042	2026	54479	No_or_no_constitutive_exon
ATCGTCGTCAACCAGTGGCGATCTCGTGGCTTTGTCAGGCGACGGGGTAGGT	12625	12987	12575	12627	1	supercont1.128	SDRG_16427	843	15357	None	9042	2026	54479	No_or_no_constitutive_exon
AGCGGTTTGGTCCAAATCACTTCTGCTCGTGCAGGCGTATTGGGTAGTAGCG	13568	13657	13518	13570	1	supercont1.128	SDRG_16427	843	15357	None	9042	2026	54479	No_or_no_constitutive_exon
AGGTGCTGGCTTGTCGGTGTGTGCGTATGCAACCCTACTGGTGGGCGTAGCA	60715	60920	60970	60918	-1	supercont1.128	SDRG_16429	60715	62847	None	9042	2026	54479	No_or_no_constitutive_exon
TTTTGGCCTGCCAACGTCCCGCAAATTGTACCTTGTCGTGGGGACTACAGTG	100321	100702	100271	100323	1	supercont1.128	SDRG_16450	100012	100702	None	9042	2026	54479	No_or_no_constitutive_exon
TCGAGGTATTCCTAACCTCTAGTACGATCGAGTGTAACGCATAGGGGTAGGT	69315	69734	69784	69732	-1	supercont1.139	SDRG_16621	69315	71275	None	9042	2026	54479	No_or_no_constitutive_exon
AGAGTATTTACCTCCGTCCATGGAACGTTCGATGTCTTAAAGGGTTGTAGGC	1766	1853	1716	1768	1	supercont1.129	SDRG_16452	952	2992	None	9042	2026	54479	Yes
ACATATTGCAAGTATTTCGAGCCAAAGCTGAGATTCTTGTACGGGTGTAGGC	8312	9874	8262	8314	1	supercont1.133	SDRG_16511	7691	9874	None	9042	2026	54479	No_or_no_constitutive_exon
AATGGTAGTCGCTTTTCGACTGGACAACCTGTGTACTTATTGGAGGGTAGGG	52098	52401	52451	52399	-1	supercont1.131	SDRG_16478	52098	53329	None	9042	2026	54479	No_or_no_constitutive_exon
ATCGAGTGGACACATCCTCTTGCATCAAAGACGCTAAGCACAATGGGTAGGA	75995	76110	76160	76108	-1	supercont1.135	SDRG_16551	75093	77685	None	9042	2026	54479	No_or_no_constitutive_exon
GTGTCCATTTTGGCGCTGCTTTGGGCGCATCGGCAGCGCGATTGGGATAGCG	99240	99267	99317	99265	-1	supercont1.135	SDRG_16562	99240	99870	None	9042	2026	54479	No_or_no_constitutive_exon
TCAATCATTTCTTATTTCATTTGATTCGCAGTCAGCACGCGTGGGGGTAGGG	27035	27304	27354	27302	-1	supercont1.117	SDRG_16179	27035	28371	None	9042	2026	54479	No_or_no_constitutive_exon
GATGGTACGAGGCTCGGTGCGCGCGCGCCTTGCATACATGGTACGGGTAGGC	838	2094	788	840	1	supercont1.140	SDRG_16622	141	2094	None	9042	2026	54479	No_or_no_constitutive_exon
GTACGTACGACCCTCATCATCTGAGTGTATACTCCTGGGTCTGGGACAAGAT	95026	95136	94976	95028	1	supercont1.140	SDRG_16633	94617	95392	None	9042	2026	54479	No_or_no_constitutive_exon
GTACTACGGCAGTCTTGTAACCTTGATTAGGACTTTTGGGTGGGATGTAGGA	40409	40502	40359	40411	1	supercont1.138	SDRG_16602	38277	40703	None	9042	2026	54479	No_or_no_constitutive_exon
ACACGTACGCATGATACCGCAATAAGTACCGCGTCTGAGAGGGCGAGTAGCG	51440	51537	51390	51442	1	supercont1.138	SDRG_16608	49123	53374	None	9042	2026	54479	No_or_no_constitutive_exon
AGTTTGCAGCACCGTCTTCCTGCCTCATGCGTGTATGTGTGGGCAATTAGCT	52023	52037	51973	52025	1	supercont1.147	SDRG_16699	50485	53547	None	9042	2026	54479	No_or_no_constitutive_exon
CCACGGGTACCTTGAACAAAATCGTTCACTTCTTATCGCTCTGGGAATAGGT	13789	13891	13739	13791	1	supercont1.145	SDRG_16670	11717	14465	None	9042	2026	54479	No_or_no_constitutive_exon
CGTTCGGTACGCAGTGTTGTTGCTAGGGGTGGGTGATGCATCGAGGGTAGGG	46268	46598	46648	46596	-1	supercont1.144	SDRG_16660	46268	48918	None	9042	2026	54479	No_or_no_constitutive_exon
AAGAACTGTGCGCTTGACGTCCATCGCTCATTGTTAAATGGGTCGAGTAGGT	80967	81030	81080	81028	-1	supercont1.144	SDRG_16664	80723	81656	None	9042	2026	54479	No_or_no_constitutive_exon
GGTGGGAAATTTGCATCAGTTTATTGAAAATCCAACACTACAGGGGACAGGT	43706	43826	43656	43708	1	supercont1.146	SDRG_16687	43313	44138	None	9042	2026	54479	No_or_no_constitutive_exon
CGTACGACTCGTAATAACTACGCGTGGAGAGCCCATATTGGGGTGCGTAGGC	13119	13405	13455	13403	-1	supercont1.150	SDRG_16721	11504	14152	None	9042	2026	54479	No_or_no_constitutive_exon
GTACACTGCAGAAAGTTGTGCTCCAACTGAAAACTCAATGGGTGGGCTAGGT	67986	68076	67936	67988	1	supercont1.150	SDRG_16735	66946	68464	None	9042	2026	54479	No_or_no_constitutive_exon
AAGGTAGTTTGTCCAATGCAAGAGAGATAGGATACGATTTGGGTGGACAGGT	67367	67671	67721	67669	-1	supercont1.151	SDRG_16749	67188	68231	None	9042	2026	54479	No_or_no_constitutive_exon
AATTCTGGACTTCAATTTGTCAGAACTAATAACTTTGAATGGGTGGTTAGGG	13724	13929	13979	13927	-1	supercont1.152	SDRG_16758	11509	14326	None	9042	2026	54479	No_or_no_constitutive_exon
GCCGGTACTCGTCTCGTCTTTGTGGGTGTCGCCTCTCATGACGCGGGCAGGT	16390	16434	16340	16392	1	supercont1.152	SDRG_16759	15138	16951	None	9042	2026	54479	Yes
GAGTCTGTCTTGCGATCTCTGTTGCCTGAGGACTAAGTCGGAGGGTGTAGGT	37483	37878	37928	37876	-1	supercont1.152	SDRG_16768	37059	39540	None	9042	2026	54479	Yes
GTTCGTTTTAGTATTTGTACTTTGCCGTGTCTTAGCAGCAATGGGTGTAGAA	40619	40742	40569	40621	1	supercont1.152	SDRG_16769	39979	42171	None	9042	2026	54479	No_or_no_constitutive_exon
GCCGGGTACTGTACATGTGGCTCTGAAAATTGGACTCAGGGGTAGGGTAGGG	41420	41581	41370	41422	1	supercont1.152	SDRG_16769	39979	42171	None	9042	2026	54479	No_or_no_constitutive_exon
CAGGTACTTCACCGCTAAGTAGCGAGCAGCGAAGACTTATGTGGGTGTAGGT	59826	60200	59776	59828	1	supercont1.152	SDRG_16777	56168	60200	None	9042	2026	54479	No_or_no_constitutive_exon
CAGCTCTGTGCCGCATATCGACCCCGCTTCTTTCGAAAGCCTCGAGGGAGCC	7412	7569	7619	7567	-1	supercont1.159	SDRG_16876	6102	7880	None	9042	2026	54479	No_or_no_constitutive_exon
GACTCCTTGGCTATCGCCTCCGCGGCTACCTCGAGCTTTATGGGCGGCAGAC	9739	9848	9689	9741	1	supercont1.159	SDRG_16878	9549	9848	None	9042	2026	54479	No_or_no_constitutive_exon
GCCAAGAAGGTACTTGCATCGCTAACGGTGGCCTTTCAAACCAGGGGTAGGG	63512	63688	63462	63514	1	supercont1.156	SDRG_16842	61890	64024	None	9042	2026	54479	No_or_no_constitutive_exon
AAACCAAGGTACTTGTGCCTCAGAGAACGTCCATTCTTATGTGTGGGTAGAC	52122	52278	52328	52276	-1	supercont1.155	SDRG_16825	52122	54509	None	9042	2026	54479	No_or_no_constitutive_exon
TAGTATTGGTGACGGTGTCGCCTCCCTCTCAAAATGTTGCATGGGCGTAGGA	5288	5387	5437	5385	-1	supercont1.157	SDRG_16850	2979	5926	None	9042	2026	54479	No_or_no_constitutive_exon
ACTCTTCCTCCATCGATCCACCATGTTTATGGATATGACTATGGGAGTAGAA	8061	8160	8011	8063	1	supercont1.157	SDRG_16851	7811	12460	None	9042	2026	54479	No_or_no_constitutive_exon
GGATGGTACCTATATGTCTCTGTGTCATGCCGTCGACTAGAGTGGGGTAGGC	12281	12619	12669	12617	-1	supercont1.162	SDRG_16912	12281	13457	None	9042	2026	54479	No_or_no_constitutive_exon
AGAGTACTTATGTGTTAGTGTAGATCCAACGAAGTAGACGTTGGGGATAGGT	52101	52213	52263	52211	-1	supercont1.162	SDRG_16915	51877	55630	None	9042	2026	54479	No_or_no_constitutive_exon
CTCGCGTAAGCGTCGTGTGGTGAGGCCTTGACCAGTATTTGGGTTGACAGAG	10156	10214	10264	10212	-1	supercont1.171	SDRG_16974	9339	11501	None	9042	2026	54479	No_or_no_constitutive_exon
AGGTAGGATGGAGGCCACTCAAACTCTTGCTTGGAAGAGATGATGGGCAGGT	37560	37863	37510	37562	1	supercont1.161	SDRG_16896	34714	38464	None	9042	2026	54479	No_or_no_constitutive_exon
CTACAGGTGCATACGCTCAACTTGGAGCCCATCTTGATACAGGGTTGTAGCG	52168	52380	52118	52170	1	supercont1.161	SDRG_16902	47334	54213	None	9042	2026	54479	No_or_no_constitutive_exon
GACCAAGGTGCACAATATGACAGTTGCCAAGTATCGTAACGTGGGACAAGGC	24313	24585	24635	24583	-1	supercont1.164	SDRG_16939	21941	25685	None	9042	2026	54479	No_or_no_constitutive_exon
ACTCGACGGTATTCATGTCGTCCTGGTGAGTGCTGAGACGAGAGGGGTAGGT	54066	54356	54016	54068	1	supercont1.166	SDRG_16953	52115	54356	None	9042	2026	54479	No_or_no_constitutive_exon
ACACTGTACGTCGTACCTCGTCTCGCTTTCAAAGCTCAGGGTATGGGTAGAT	12648	12782	12832	12780	-1	supercont1.165	SDRG_16950	11515	13951	None	9042	2026	54479	No_or_no_constitutive_exon
AATTGTATCAACTTTGTATCAACTTTGTATATCCACAGGTCGAGGGCAAGCC	11804	11885	11935	11883	-1	supercont1.165	SDRG_16950	11515	13951	None	9042	2026	54479	No_or_no_constitutive_exon
GTGGTACCGAATACTAGTACGTCGTAAGCGTTGCAAGAGCGGGTAAATAGGG	7506	7614	7664	7612	-1	supercont1.172	SDRG_16979	3796	9237	None	9042	2026	54479	No_or_no_constitutive_exon
GGGTTTTGTACGATCCAATTTTTGAAAAAGAGAAATCGGTACTGGGAGAGAC	1899	1947	1997	1945	-1	supercont1.178	SDRG_17012	1899	4738	None	9042	2026	54479	No_or_no_constitutive_exon
ACGTACGACAACGATATACCTGCCTCGCCAGCGAAGCACATGTGGGGTAGAA	4921	5002	5052	5000	-1	supercont1.177	SDRG_17002	4050	5371	None	9042	2026	54479	No_or_no_constitutive_exon
TCGTACGGATACGATAGCGTCTTGCTCGATCGTTGCCAACGAGGGAGTAGGT	35873	35980	35823	35875	1	supercont1.186	SDRG_17054	33694	36653	None	9042	2026	54479	No_or_no_constitutive_exon
GTCCCTCCGTGGCTCGGGTAGAAAGGGTACCTGAATGTTGGGATGCGTAGAT	36030	36486	35980	36032	1	supercont1.186	SDRG_17054	33694	36653	None	9042	2026	54479	No_or_no_constitutive_exon
CGGTAGACGATAGGACCGATGATTTGCTTCAACATATTTGGTGGGCGTAGGA	39732	39817	39867	39815	-1	supercont1.186	SDRG_17056	38550	40482	None	9042	2026	54479	No_or_no_constitutive_exon
AAAGTACGAGTCCCGATCGACAACAATCGATCGATCGACGGGTGGCGTAGGT	1213	1332	1382	1330	-1	supercont1.194	SDRG_17078	504	2270	None	9042	2026	54479	No_or_no_constitutive_exon
[truncated: 27 more rows]
