# Supplementary material for: Widespread Separation of the Polypyrimidine Tract From 3′ AG by G Tracts in Association With Alternative Exons in Metazoa and Plants
Source: Front Genet. 2019 Jan 14;9:741. doi: 10.3389/fgene.2018.00741 (PMC6339879; doi:10.3389/fgene.2018.00741)
Supplement: DATA FILE S2 — Sequences of REPAG 3′ SS from each species of metazoa, plants and protists. [file Data_Sheet_2.zip › Supplementary data 2/Plants_Release38_brassica_oleracea.txt]

REPA_GGG_Sequence	Exon_Start	Exon_End	Pos_-50	Pos_+2	Strand	Chromosome	GeneID	Gene_Start	Gene_End	Gene_Name	Number_of_REPAs	Number_of_REPAs_has_GGG	Number_of_Intron(Intra_genic_Region)	Upstream_Constitutive_Exon
GAAACGCAGACAGATAAAAAGGGGGGGTTGTGTTGTGTGTGGGAAAACAGGG	50180	50315	50130	50182	1	C1	Bo1g001100	46851	50484	None	26046	2896	208275	No_constitutive_exon_found_in_species
TAAAAATACAATATGATAATAATTATGTTTTTTTTTGGTGTTGGGAGCAGAA	144431	144701	144751	144699	-1	C1	Bo1g002260	143165	145211	None	26046	2896	208275	No_constitutive_exon_found_in_species
AATGGTATACTATTAGTGCTTGCTATTTAAACGCCAATTTGGGTGAACAGGA	149381	149657	149707	149655	-1	C1	Bo1g002280	148960	151258	None	26046	2896	208275	No_constitutive_exon_found_in_species
ATAATAAGATCAACTTCTTTTTTTTTTTTTTTGTTCTTGAATGTGGGCAGGC	196988	197048	197098	197046	-1	C1	Bo1g002420	195434	197330	None	26046	2896	208275	No_constitutive_exon_found_in_species
CAAGTGGAGATGGTGGATCTTGGTGGGAAGATTGGGTTTTGTGGGATCAGTA	324130	324228	324278	324226	-1	C1	Bo1g002650	321165	325298	None	26046	2896	208275	No_constitutive_exon_found_in_species
ATTCAAATATTTTCAAGTGTGTTAATGGTTTGTTTTGTTGGGAACTGAAGTA	333682	333825	333632	333684	1	C1	Bo1g002680	332920	333825	None	26046	2896	208275	No_constitutive_exon_found_in_species
TCATAAGAAAGAAAAAAGAGTGCTAAAATGTTGATATGTTGGGTGTACAGGT	389507	389613	389663	389611	-1	C1	Bo1g002790	389507	390850	None	26046	2896	208275	No_constitutive_exon_found_in_species
TTGTTTACAAACAACAATGTGTGTCCCTCTTGATTGGTGAGGGTTGGCAGGT	661496	661795	661446	661498	1	C1	Bo1g003330	660035	663177	None	26046	2896	208275	No_constitutive_exon_found_in_species
AGTTATTATTTTTTGTTTTTCATTTTTTTTTATTACTTTAAACTGGGCAGGA	714013	714329	714379	714327	-1	C1	Bo1g003400	714013	715047	None	26046	2896	208275	No_constitutive_exon_found_in_species
ATGTTTTTATATTAACGCTAATGGAGCTTTTTTGGGCGGGTTTAAAAAAGGT	755217	755342	755392	755340	-1	C1	Bo1g003450	754547	756978	None	26046	2896	208275	No_constitutive_exon_found_in_species
AATGAAGTAAAAGCTAGAAACTGATCAAAAGAGAAAATGGGTGTGAACAGGC	826038	826146	826196	826144	-1	C1	Bo1g003540	825733	827779	None	26046	2896	208275	No_constitutive_exon_found_in_species
AAATGTGAATGATTCTCGTTATCTTACTGAAATTGCCCAACGGGATGCAGAT	862546	862638	862496	862548	1	C1	Bo1g003600	857464	863513	SRFR1	26046	2896	208275	No_constitutive_exon_found_in_species
TTATCATTATATCTAATTTGGATCTTTTTCTTATTGATATGGGGATATAGTT	903346	903408	903296	903348	1	C1	Bo1g003670	902826	904197	None	26046	2896	208275	No_constitutive_exon_found_in_species
CCTCTGATTCTGATGTACAATATACATGCCATTGTTTTCATTGGGGGAAGAC	1104798	1104864	1104748	1104800	1	C1	Bo1g004970	1103796	1105498	None	26046	2896	208275	No_constitutive_exon_found_in_species
TTTGATTCTCTACACACACAGTACCACTGATGTGTTCCGTATGGGCGCAGCG	1471910	1471964	1471860	1471912	1	C1	Bo1g005660	1469587	1472227	None	26046	2896	208275	No_constitutive_exon_found_in_species
TCAGATTCAGTTGCCTCAACTCTAAAGTTGTTGTTTTTGGGAATGACCAGAG	1500346	1500413	1500296	1500348	1	C1	Bo1g005710	1499660	1503739	None	26046	2896	208275	No_constitutive_exon_found_in_species
GTGTTCTCATACCTTCTTCTTCTTCACACATTTTATTTGGGATGGTGCAGAG	1718180	1718296	1718346	1718294	-1	C1	Bo1g006050	1717607	1719095	None	26046	2896	208275	No_constitutive_exon_found_in_species
AATCATAACCAAACCGGTCCATAATACATCGGTTTTGTGGGAATATATAGGT	2148324	2148475	2148525	2148473	-1	C1	Bo1g006830	2148324	2148958	None	26046	2896	208275	No_constitutive_exon_found_in_species
TTGTGAATTGTTTGCTTATTTGCTAATTTTTGTTTTGATTTGGGGATCAGTG	2406702	2406851	2406901	2406849	-1	C1	Bo1g007260	2402522	2407114	None	26046	2896	208275	No_constitutive_exon_found_in_species
ATCTCTTTCTCGGGTAGGTAAAATCATCCTTTCGATTTCGTGAATGGGAGGA	2432900	2433342	2432850	2432902	1	C1	Bo1g007300	2432668	2433342	None	26046	2896	208275	No_constitutive_exon_found_in_species
CTTGGGGTTGTGTGTTTTGCGATTGATACATAGCTTTTCTTTGGGAGCAGCA	2484346	2485498	2485548	2485496	-1	C1	Bo1g007400	2481606	2486512	None	26046	2896	208275	No_constitutive_exon_found_in_species
TAATAGTTTGATCGTATGATCTTTCTTTCTGTTTGGGTGTGGGTGATCAGAT	2606598	2606757	2606807	2606755	-1	C1	Bo1g007650	2606297	2614236	None	26046	2896	208275	No_constitutive_exon_found_in_species
AATCAATTTTCTTGTTTATCTTGAGTTCTCAACAATGGGGACAAACACAGGA	2656890	2656988	2657038	2656986	-1	C1	Bo1g007740	2656890	2659012	None	26046	2896	208275	No_constitutive_exon_found_in_species
CATCGATCCGCCTCCTCTCTCGAATCTCTTTCTTTGACTCGACGGGGCAGCT	2724834	2724920	2724784	2724836	1	C1	Bo1g007840	2721711	2725654	None	26046	2896	208275	No_constitutive_exon_found_in_species
TTTGTCTCTCTCTCTATGTGATGCTCATCTCTTTCGGGAAATGCAAACAGAT	2762977	2763094	2762927	2762979	1	C1	Bo1g007930	2762454	2764943	None	26046	2896	208275	No_constitutive_exon_found_in_species
GAAGGGAGAATTGCTTCTAATCTAACACATGTATGCCAATGGGGTTACAGGA	2825965	2826035	2825915	2825967	1	C1	Bo1g008110	2823829	2829052	hda14	26046	2896	208275	No_constitutive_exon_found_in_species
GTTTCGTCTTCCTCTCTTCCTTCACCTTATTTGTTTATTTGGGGATTTAGGT	2919535	2919682	2919485	2919537	1	C1	Bo1g008320	2919294	2931950	XI-I	26046	2896	208275	No_constitutive_exon_found_in_species
TCTCTGTTTCATTTCGATGCCTAATAATAATAATAATACCTATTGGGAAGGA	2926587	2926793	2926537	2926589	1	C1	Bo1g008320	2919294	2931950	XI-I	26046	2896	208275	No_constitutive_exon_found_in_species
GTTTGATATTTTTTGTCTTCATCCTTAATTGTGTGTTTGGGATGATACAGAT	2966336	2966453	2966286	2966338	1	C1	Bo1g008420	2965589	2966916	None	26046	2896	208275	No_constitutive_exon_found_in_species
TTCATGTTTTAATTGAAGTCTATTCTAACGCTTGTGTCATGGGGTATTAGGT	3415603	3415652	3415702	3415650	-1	C1	Bo1g010190	3415392	3418549	None	26046	2896	208275	No_constitutive_exon_found_in_species
GCTTCCGGATTTGTCTGTAAAAGCTAACGAAGAGATCTTTCGTGGGAAAGAT	3499875	3499951	3499825	3499877	1	C1	Bo1g010310	3496964	3500378	None	26046	2896	208275	No_constitutive_exon_found_in_species
TATGATGAGGCTGTTATGAATCAATATATTTTTTTGGGGGGTATGGATAGGG	3509247	3509320	3509197	3509249	1	C1	Bo1g010350	3507229	3509690	None	26046	2896	208275	No_constitutive_exon_found_in_species
AATTAAAAATGTCTGATGTGAATTTCATTAAATTGTTTTGAGGGGAGCAGGG	3513171	3513294	3513121	3513173	1	C1	Bo1g010360	3510453	3513294	None	26046	2896	208275	No_constitutive_exon_found_in_species
ACATGATTCACATATTCACATACATGTATAATTTATTTTTCTGGGGTAAGAT	3569825	3569996	3570046	3569994	-1	C1	Bo1g010500	3568212	3570481	None	26046	2896	208275	No_constitutive_exon_found_in_species
GTGGTCTCAGATCGTGAGAAGGCATTAATGGTTTGTTTGTGTTGGGACAGGT	3630469	3630634	3630684	3630632	-1	C1	Bo1g010620	3630469	3631350	None	26046	2896	208275	No_constitutive_exon_found_in_species
CTCTATTGTTTTGAAATTGAAATTGAAATTGATTGGTTGTTTGGGAACAGGT	3674194	3674278	3674328	3674276	-1	C1	Bo1g010730	3672956	3675208	None	26046	2896	208275	No_constitutive_exon_found_in_species
AGGTGTGTTGAGGAAGAACTTGGGCTTAAGTACACAACTTGGTGGGAGAGAT	3875374	3875467	3875324	3875376	1	C1	Bo1g011040	3874738	3876830	TAFII15	26046	2896	208275	No_constitutive_exon_found_in_species
TTTAGTTTTCTCGTTAGACCAAAGCTTGATTATGGTGGGCTAATGAACAGGT	4183839	4183898	4183948	4183896	-1	C1	Bo1g011690	4182132	4184323	None	26046	2896	208275	No_constitutive_exon_found_in_species
ACTCTTAAGGATTAAATCTTGGTGCTTCTTTTGTTGGGTTGTAATAACAGAG	4626616	4626844	4626894	4626842	-1	C1	Bo1g014400	4626061	4629585	None	26046	2896	208275	No_constitutive_exon_found_in_species
ATTTTTAAAACTTTTGAGTATTGACCTTTTGAACTTTATTGGGCATGAAGCG	4729044	4729283	4729333	4729281	-1	C1	Bo1g014490	4728820	4733702	None	26046	2896	208275	No_constitutive_exon_found_in_species
TTCTTTGCAAGTAGTTACTAATTTATATCTTTTGTTTACGGGTCAAACAGTC	4827501	4827586	4827451	4827503	1	C1	Bo1g014590	4825157	4827586	None	26046	2896	208275	No_constitutive_exon_found_in_species
AGATACATTCGTCTTTGGTCTTAATATGGAACCGTTTCTGTAATGGGCAGAT	4892535	4892712	4892762	4892710	-1	C1	Bo1g014700	4890075	4893153	None	26046	2896	208275	No_constitutive_exon_found_in_species
CAGTAATAAGGATCATCTTGGGGTAAAAAGGATCGTCTTGGGGTAAAAAGGA	4974777	4974893	4974727	4974779	1	C1	Bo1g014840	4972224	4976880	None	26046	2896	208275	No_constitutive_exon_found_in_species
CATCACGAGTTCGGAGAAAGACGCTTGCGCTAGGGACCAAATGGGACGAGGG	4975178	4975776	4975128	4975180	1	C1	Bo1g014840	4972224	4976880	None	26046	2896	208275	No_constitutive_exon_found_in_species
TTCTGATTCTTGAATATTCTTCTGTTTGATTGGGATTGGGATTTGGAAAGGA	5268207	5268332	5268382	5268330	-1	C1	Bo1g016290	5265134	5268571	None	26046	2896	208275	No_constitutive_exon_found_in_species
TTTAGATCCTAGTTACTTACGCAATGGTTTGTTGATTGGTTACGGGGCAGAC	5480918	5481018	5481068	5481016	-1	C1	Bo1g016670	5480094	5481217	SNF7.1	26046	2896	208275	No_constitutive_exon_found_in_species
TTAGCAGCTGGCTGAACACGAGCAAAGACCCCGTTGTGGGGAATTAGCAGAA	5505211	5505838	5505888	5505836	-1	C1	Bo1g016690	5505211	5506225	None	26046	2896	208275	No_constitutive_exon_found_in_species
AACGGGCAGGTTGTTTGTCCAAAACTATGTGAAGAAAAATGGGTGTGTAGAG	5714749	5714763	5714813	5714761	-1	C1	Bo1g016950	5714504	5714997	None	26046	2896	208275	No_constitutive_exon_found_in_species
CACTACAATCCAGCTAAGCGACACTGAAGATCATTATGAATGGGAAATAGAT	5819375	5819936	5819325	5819377	1	C1	Bo1g017110	5819009	5819936	None	26046	2896	208275	No_constitutive_exon_found_in_species
TATTGCATGATACAAAACTAAATTTTAGTTTTTTTGGTTGGGGAACGAAGGT	5918950	5919209	5919259	5919207	-1	C1	Bo1g017280	5918950	5919410	None	26046	2896	208275	No_constitutive_exon_found_in_species
AATTTTGATTGGTCTTTTTATAATCATAACATTTTTTTTTTGTGGGGTAGGT	5956951	5957077	5957127	5957075	-1	C1	Bo1g017310	5955532	5959095	None	26046	2896	208275	No_constitutive_exon_found_in_species
TAACTATTGTTAGAAACTCATGTTTTTTTGTTTTTTTTGGGGGGGAACAGAA	5987906	5988221	5988271	5988219	-1	C1	Bo1g017370	5987906	5990779	None	26046	2896	208275	No_constitutive_exon_found_in_species
TTTTTTTTCTAAACAATGTCCGCTCGTTTTCTATCGGTATGTGGGCACAGGA	6019174	6019732	6019124	6019176	1	C1	Bo1g017380	6016460	6019732	None	26046	2896	208275	No_constitutive_exon_found_in_species
TACACTTTGGATTCTAAAAGCTCTGGTTGTTTTTTGTCATGGGGTCACAGGT	6056808	6056881	6056758	6056810	1	C1	Bo1g017470	6052083	6056881	None	26046	2896	208275	No_constitutive_exon_found_in_species
GATATGTACTGATCTTATTATCTAAGTGGGTCCATTTCTTGAGGGCACAGGT	6158682	6158730	6158780	6158728	-1	C1	Bo1g017690	6155885	6164763	None	26046	2896	208275	No_constitutive_exon_found_in_species
AATCCAAGTCTTATTAAAACTAAACACAATTGAGTTTTTTGGGAGACTAGGG	6184129	6184193	6184079	6184131	1	C1	Bo1g017710	6179569	6184434	None	26046	2896	208275	No_constitutive_exon_found_in_species
GATATATATTGTGTCTAATTTTGAAACGTTTGATTTTGTGGGAATAACAGAG	6200014	6200204	6200254	6200202	-1	C1	Bo1g017730	6200014	6200737	None	26046	2896	208275	No_constitutive_exon_found_in_species
GGTTCTCTGATAAACTTTATTTTTCTATGTTTCTTGGGAATGAAATAAAGAT	6439870	6440074	6439820	6439872	1	C1	Bo1g018010	6438458	6440074	None	26046	2896	208275	No_constitutive_exon_found_in_species
TTTTTATTCAGTAGCCTCATTATATTGATGTGAAGTTGGGGGTTGAACAGGT	6699727	6699785	6699677	6699729	1	C1	Bo1g019300	6699032	6702304	None	26046	2896	208275	No_constitutive_exon_found_in_species
ATTTCACTTGGAAGTGATTGTTTGTTGGTTATCATATGGGGATGATGTAGGT	6863385	6863548	6863335	6863387	1	C1	Bo1g019480	6862257	6863751	DEG5	26046	2896	208275	No_constitutive_exon_found_in_species
TGTGTCTTTCTGATCATTTTTCTTGTTAATTTTTTTGATTATGGGAGCAGAC	7586414	7586543	7586593	7586541	-1	C1	Bo1g021480	7586414	7588735	None	26046	2896	208275	No_constitutive_exon_found_in_species
CCATTTACTATGATTGTGTTATTAATTAAACTTAAAATTAAAACGGGCAGGC	8242270	8242355	8242220	8242272	1	C1	Bo1g022280	8241636	8244926	None	26046	2896	208275	No_constitutive_exon_found_in_species
ATATGAGCTGCTTTTAGATATAGTCTTTCTTATGAGTTGAGCGTGGGCAGTG	8276323	8276471	8276273	8276325	1	C1	Bo1g022310	8275730	8277738	None	26046	2896	208275	No_constitutive_exon_found_in_species
GTAATACAAGTCTATGTTTTGTTTAACTTGGTCTCACTGTGGGGTTGTAGGC	8435712	8435760	8435662	8435714	1	C1	Bo1g022540	8434479	8435760	None	26046	2896	208275	No_constitutive_exon_found_in_species
AAAATTATAACTCATGAAGTGTTAGTGGCACTAATGTGTTGGGGTTGCAGTT	8478353	8478811	8478861	8478809	-1	C1	Bo1g022590	8475752	8479297	HEN1	26046	2896	208275	No_constitutive_exon_found_in_species
TCTCTATCTGTTTAGATGTGACATGGTAGCGAATTGGGTGGAGCATGCAGGA	8591709	8591832	8591659	8591711	1	C1	Bo1g023760	8590578	8591832	None	26046	2896	208275	No_constitutive_exon_found_in_species
CCCTGCATTAAGCTTGTTTACTTGTTTCCATTACATTTTTGGGTGTACAGGA	8659501	8659591	8659451	8659503	1	C1	Bo1g023900	8656368	8661139	None	26046	2896	208275	No_constitutive_exon_found_in_species
TGACTCGTGGTGTGTTTATGATTTTTCCTTTTAATTTTTTGGGATTGTAGAT	8906802	8906883	8906933	8906881	-1	C1	Bo1g024230	8904695	8907434	None	26046	2896	208275	No_constitutive_exon_found_in_species
GGTTTTATTGCTTTGTGTACCTGAATCTAATTGCAATAATTGGGAAATAGGT	8977576	8977678	8977728	8977676	-1	C1	Bo1g024340	8975812	8980106	None	26046	2896	208275	No_constitutive_exon_found_in_species
AGGAAGAGCTTGATTACCTTTTCTGGGGTTGGGTACACCGGTGGGGTAAGCC	9083549	9083807	9083499	9083551	1	C1	Bo1g024450	9082730	9083807	None	26046	2896	208275	No_constitutive_exon_found_in_species
TAGTTTCTGCTGATGTTTATTTAAAATTGAAATCCTTTTGGTGGGTGAAGTT	9087052	9087155	9087002	9087054	1	C1	Bo1g025450	9086468	9087523	None	26046	2896	208275	No_constitutive_exon_found_in_species
TGCACGTTTTTCATTGGTTAATGATTATGTATTCTCTGTGAAATGGGCAGCT	9181938	9182004	9181888	9181940	1	C1	Bo1g025600	9179914	9186470	None	26046	2896	208275	No_constitutive_exon_found_in_species
AAAATCATTTATTTTACTTAAGGTTTTATTTTTATGGGTTATGAACACAGGT	9192206	9192303	9192156	9192208	1	C1	Bo1g025610	9188799	9192303	None	26046	2896	208275	No_constitutive_exon_found_in_species
TCCTTTGTTGTAGAACTACGATTGGCTTGATCCCCTTTCGGGGTACGTAGGC	9220194	9220574	9220624	9220572	-1	C1	Bo1g025680	9218595	9221307	None	26046	2896	208275	No_constitutive_exon_found_in_species
CAGGATTTCACCTTTGATTGAACTCATAACTCATAACTTTGATGGGAAAGTG	9364285	9364355	9364405	9364353	-1	C1	Bo1g025850	9362656	9365067	None	26046	2896	208275	No_constitutive_exon_found_in_species
CAATCATGAAGAAAAGGAGTTCTCCGATTAGCTCCTTCAGGTCGGGGAAGGT	9387711	9388533	9387661	9387713	1	C1	Bo1g025870	9384339	9390552	None	26046	2896	208275	No_constitutive_exon_found_in_species
TTAGAAAAAGATCATGTATTCCCTATCTAAATATATGTATGGATGGGTAGAT	9511841	9511906	9511956	9511904	-1	C1	Bo1g027030	9510455	9512130	None	26046	2896	208275	No_constitutive_exon_found_in_species
TGTGTACCTTTATAAATTACATAAAATAATTTCTTCTTATTGGGGAGCAGTT	9569141	9569323	9569091	9569143	1	C1	Bo1g027110	9568667	9569323	None	26046	2896	208275	No_constitutive_exon_found_in_species
GTAAAGACCTCTCTCTAACGTGTTGTAATGTGATTATGTTGGGGGGGCAGAG	9584298	9584507	9584557	9584505	-1	C1	Bo1g027150	9584298	9586271	IM	26046	2896	208275	No_constitutive_exon_found_in_species
CGTTGGGACAATCTTCTATGATAGTATGCTTTGACATTGGGTCTGAGAAGTT	9655587	9656015	9656065	9656013	-1	C1	Bo1g027290	9654249	9656803	None	26046	2896	208275	No_constitutive_exon_found_in_species
TGAACAAATTAACTCCTTCTTCTTATGTGTTCGTAAGGTTGTTGGGGCAGTA	9798477	9798552	9798427	9798479	1	C1	Bo1g028490	9797495	9800035	None	26046	2896	208275	No_constitutive_exon_found_in_species
TCTTTCTAATGATGATGATAGCTAAAGCTTTCTGCGTTTGGGGATTGCAGAT	9806717	9806858	9806667	9806719	1	C1	Bo1g028510	9805678	9807733	AtHip1	26046	2896	208275	No_constitutive_exon_found_in_species
GGCTTGTGGGTGTTGGAGATTTTGTCTGATGAATGTGTAATTGGGAACAGAT	9892635	9892958	9893008	9892956	-1	C1	Bo1g030620	9890195	9893475	None	26046	2896	208275	No_constitutive_exon_found_in_species
TTTTCTATGGAATTTTTAATCTTAGTTATGTTTTTTTTTTTTGGGGATAGAT	10082057	10082300	10082007	10082059	1	C1	Bo1g031810	10081079	10083141	None	26046	2896	208275	No_constitutive_exon_found_in_species
AGTATATGTGGTTTAACTTAAACCTGTCTCACTTCTTTTTGGGGGTTCAGAT	10082876	10083008	10082826	10082878	1	C1	Bo1g031810	10081079	10083141	None	26046	2896	208275	No_constitutive_exon_found_in_species
TTTTGGTTTTGTGCTCAAACCCCTTTAGTTGGGGTTTGTGGGAGCAACAGTC	10138320	10138419	10138270	10138322	1	C1	Bo1g031860	10137070	10138936	None	26046	2896	208275	No_constitutive_exon_found_in_species
ATTCGGTTGTAAGTTTTGTTCTTATGAGACTTTGTTTGGTGGTGGGATAGGC	10541799	10541866	10541749	10541801	1	C1	Bo1g034460	10541442	10542462	None	26046	2896	208275	No_constitutive_exon_found_in_species
TAAAATGAAAGTTCAAGATATTGAAATATTCTAATATTATTGGGAAATAGTC	10584575	10584895	10584525	10584577	1	C1	Bo1g034530	10583863	10585118	None	26046	2896	208275	No_constitutive_exon_found_in_species
ATAAGAATGGATAAGAGGCTCGTGGGATTGACGTGAGGGGGTAGGGGTAGCT	10608269	10608389	10608219	10608271	1	C1	Bo1g034580	10605886	10608389	None	26046	2896	208275	No_constitutive_exon_found_in_species
TTTGTTCGTTACTTAAAAATCTTGTGTTTGCTGATTTTGTGGGAGTTTAGCA	11176721	11176778	11176828	11176776	-1	C1	Bo1g037210	11173474	11177732	LACS4	26046	2896	208275	No_constitutive_exon_found_in_species
CTCTTGGGCTTTATGATTTGTCTTTGATAAGTTGATTTGTTGGGACATAGGT	11218857	11218970	11218807	11218859	1	C1	Bo1g037310	11217484	11219784	None	26046	2896	208275	No_constitutive_exon_found_in_species
TAACATTTCAAATCTAATGATCTATTGTTTGGTATTGGGTGTGAATGCAGGG	11233012	11233106	11232962	11233014	1	C1	Bo1g037320	11230764	11233106	None	26046	2896	208275	No_constitutive_exon_found_in_species
GATGTGAAATAAGACTAATACAACACGTGTGCATGTGTACGTGTGGGCAGCC	11450169	11450375	11450425	11450373	-1	C1	Bo1g037580	11448356	11452182	None	26046	2896	208275	No_constitutive_exon_found_in_species
ATTTATATTTATATAATTTTCTTTAAAAATTTTGGTGCCTTCAGGGATAGCC	11577958	11578078	11578128	11578076	-1	C1	Bo1g037810	11575009	11579212	None	26046	2896	208275	No_constitutive_exon_found_in_species
AAAAAACAAAAAAAATAAATATACCAGTGCTAATCATTTTATGGGTGCAGAA	11645884	11646064	11645834	11645886	1	C1	Bo1g038900	11644136	11646340	None	26046	2896	208275	No_constitutive_exon_found_in_species
TTCTTACTACATTACTTGGTTTTGGTTTTGGTTTTGGTTTTGGTGGGTAGTT	11996404	11996600	11996354	11996406	1	C1	Bo1g039450	11995506	11997827	None	26046	2896	208275	No_constitutive_exon_found_in_species
TATAAAACGTCAATTGAAGATCACTGAAAAAAATATGAATATTGGGACAGAC	11997519	11997624	11997469	11997521	1	C1	Bo1g039450	11995506	11997827	None	26046	2896	208275	No_constitutive_exon_found_in_species
GAGATGAAACAATCAATTGAAAATGTTTTTTTGTTGTTGTGGGAATGTAGAC	12011245	12011379	12011195	12011247	1	C1	Bo1g039480	12007738	12011883	None	26046	2896	208275	No_constitutive_exon_found_in_species
CTAGTATACAACACACTGATTCTTTCTTTGTTGTATTTTTCCGGGGGCAGTG	12117484	12117606	12117434	12117486	1	C1	Bo1g039650	12113922	12117606	None	26046	2896	208275	No_constitutive_exon_found_in_species
GATCAATAGAAAACATGATTGGAACAATCATGTTTAGGGAGTAAAAGAAGCT	12489441	12489983	12490033	12489981	-1	C1	Bo1g040260	12487744	12491421	None	26046	2896	208275	No_constitutive_exon_found_in_species
TGCATCATTTTTGTGACTAGAAATATCTAGGTGTTTGATTGCGGGGGTAGAA	12487744	12488108	12488158	12488106	-1	C1	Bo1g040260	12487744	12491421	None	26046	2896	208275	No_constitutive_exon_found_in_species
CCCTATTGTTCTAGTAGATGCTAAAGATAGCACTTTTTGGGTGTGAATAGGT	12544250	12544788	12544200	12544252	1	C1	Bo1g040300	12543806	12544788	None	26046	2896	208275	No_constitutive_exon_found_in_species
TTATTCTTAGTGCTGATCTAAGAAAGTGGTTATCAAGGTTGGGAGCGTAGAA	12821069	12821907	12821957	12821905	-1	C1	Bo1g040730	12821069	12822337	None	26046	2896	208275	No_constitutive_exon_found_in_species
AAGGTGCTGAGGTTTGTGCATCCTGGTCCTGCTTTGGGCGGAGAAACAAGGA	12962953	12963201	12963251	12963199	-1	C1	Bo1g041840	12962312	12963992	None	26046	2896	208275	No_constitutive_exon_found_in_species
CAAATTTAGATTTTTATTGTATGTGTATAAAACATGAAAAAAATGGGTAGAT	13062575	13062719	13062769	13062717	-1	C1	Bo1g042930	13059596	13063885	None	26046	2896	208275	No_constitutive_exon_found_in_species
TGTGTTTGTAGCTAAGAGGTGAAAACATTGTTGTGCGTTGTGGGGGATAGGT	13076474	13076657	13076424	13076476	1	C1	Bo1g042960	13075993	13077081	ACHT1	26046	2896	208275	No_constitutive_exon_found_in_species
GAATTGCAGCCTACTTTGCGGCTAGCCAGAAGGTTCCAGGGTGCAAACAGAG	13082303	13082872	13082253	13082305	1	C1	Bo1g042980	13080784	13082872	None	26046	2896	208275	No_constitutive_exon_found_in_species
TGTTGTAACCAAGGCTGATGGGTTCCATTATCGTCAGCCTTGGGTGATAGGT	13108380	13108480	13108530	13108478	-1	C1	Bo1g043010	13107770	13110064	None	26046	2896	208275	No_constitutive_exon_found_in_species
TGCTGAAACTCATGATTTCGGGTATTTGTTTCTTTGTGCTAATGGGACAGGT	13366474	13366585	13366635	13366583	-1	C1	Bo1g045370	13366474	13368072	None	26046	2896	208275	No_constitutive_exon_found_in_species
ACTAATACGATTTGATTCATTATCTCATCGTTTTTTTTTCTGTGGGGCAGGT	13513933	13514000	13514050	13513998	-1	C1	Bo1g046640	13513933	13514568	None	26046	2896	208275	No_constitutive_exon_found_in_species
TGTGATCTTTCTCTTAAGATTTTTTCTTTAAAAAAATTTGGTGGGGGCAGGC	13971637	13971843	13971587	13971639	1	C1	Bo1g049330	13971452	13977420	None	26046	2896	208275	No_constitutive_exon_found_in_species
GGCTAATATAATTTTCATATTTTGATTGTTGTTTTATTGGGAAACAAAAGGA	13977194	13977420	13977144	13977196	1	C1	Bo1g049330	13971452	13977420	None	26046	2896	208275	No_constitutive_exon_found_in_species
ATTTTTATTTTACTGTTTTTTCATTTGGTTGGTGTTTGTGGGAGATGTAGAT	14035583	14035752	14035533	14035585	1	C1	Bo1g049430	14031724	14037066	None	26046	2896	208275	No_constitutive_exon_found_in_species
AAAGGCGTTGAGGTTTGTGCATCCTAGTCCTGCTTTGGGCGGGGAAACAGGG	14147144	14147405	14147455	14147403	-1	C1	Bo1g049630	14146735	14148264	None	26046	2896	208275	No_constitutive_exon_found_in_species
TGAAACCCTGAACTTGAGTTGTACTAACTCCAGCTTTTGTTGGGAAACAGAA	14476774	14476910	14476724	14476776	1	C1	Bo1g051120	14473312	14477379	None	26046	2896	208275	No_constitutive_exon_found_in_species
AAAATTAGTATTTTTCTTAAAGATCTTGTTTTTTTTTTTATGGGATACAGCT	14517879	14518194	14518244	14518192	-1	C1	Bo1g051210	14517879	14519203	None	26046	2896	208275	No_constitutive_exon_found_in_species
TACTATTCAACAAAAGTATCATCAATGTGTCTGTTCTTGTGGGATCACAGGA	14632433	14632645	14632695	14632643	-1	C1	Bo1g051390	14631961	14633603	MAN5	26046	2896	208275	No_constitutive_exon_found_in_species
AGGACGATCGGCTATGCTTGATGGGAAGTTCCTGCTTGATGTGAGGGCAGTC	14641475	14641626	14641676	14641624	-1	C1	Bo1g051400	14639280	14642285	None	26046	2896	208275	No_constitutive_exon_found_in_species
TTGTTAGATAAGAAGTTGTTGGTAATTATGTGGGGTTTGGGTAAGAAAAGGT	14936151	14936278	14936328	14936276	-1	C1	Bo1g051790	14935941	14938717	None	26046	2896	208275	No_constitutive_exon_found_in_species
TTTGAAAAACAGAGAATAATGATTGGTTTGTTGATAATTGGGGGGCTTAGAT	14940766	14941021	14940716	14940768	1	C1	Bo1g051800	14940047	14941424	None	26046	2896	208275	No_constitutive_exon_found_in_species
ACATACGGCTTCCTGGTTAATGATGATGATTTTATTATTTGGGCATGTAGCG	15289939	15290050	15289889	15289941	1	C1	Bo1g053250	15287208	15290807	ACX1	26046	2896	208275	No_constitutive_exon_found_in_species
TACGTGGATTTCCCAGGATGATAGGAAACATTGATTGTATGCATTGGGAGTG	15449300	15449402	15449250	15449302	1	C1	Bo1g053380	15448455	15449402	None	26046	2896	208275	No_constitutive_exon_found_in_species
TGGATACATGTAGTTTTTTTTTTTTGGGGGGGGGGGGGGTGTGAATGTAGCA	15504707	15504923	15504973	15504921	-1	C1	Bo1g053460	15504111	15508700	None	26046	2896	208275	No_constitutive_exon_found_in_species
GCTTTAGTTTTGTCAGTTAAACTGATATTTTTTGTTTCTTGGGTTACAAGGC	15543132	15543251	15543082	15543134	1	C1	Bo1g053490	15540441	15544338	None	26046	2896	208275	No_constitutive_exon_found_in_species
TCAACGTCTGCTTGATATTGGTGAGCAGCGTGGATTTCCCGGGATGATAGGA	15644693	15644768	15644818	15644766	-1	C1	Bo1g053550	15644062	15649013	None	26046	2896	208275	No_constitutive_exon_found_in_species
AAGCTTCAATCTTTGTGTAAAGTGTTTCTGATTATGTCTTAATGGGACAGAC	15740356	15741559	15741609	15741557	-1	C1	Bo1g053700	15740356	15742166	None	26046	2896	208275	No_constitutive_exon_found_in_species
GAGAGATTTGTGAAGTTTGCAACTTTATGTTTTGTTCTTGTGGGATGCAGGT	15843795	15843928	15843745	15843797	1	C1	Bo1g054780	15843484	15844474	None	26046	2896	208275	No_constitutive_exon_found_in_species
GTGAGGGAATGGACTGAGTGGATAATGATTTGTGTGATTGGGAACAAGAGAA	15888354	15889019	15889069	15889017	-1	C1	Bo1g054860	15888354	15889220	None	26046	2896	208275	No_constitutive_exon_found_in_species
TTACGTTACCATTTGGACTCCTAATGTTTTTTTATTGATTTGGGGGCTAGAC	15912731	15913053	15912681	15912733	1	C1	Bo1g054890	15912083	15913367	None	26046	2896	208275	No_constitutive_exon_found_in_species
CCCTTTGGATTTTCTTAAGCTTAACTTGCTCAAACGTAATGGTTGGGCAGAT	16308949	16309106	16309156	16309104	-1	C1	Bo1g055410	16307469	16311627	None	26046	2896	208275	No_constitutive_exon_found_in_species
TCTTAGCTTCAACAAACCTTATAATGTAGCTGTTGTTTTTGGGTGTGTAGGA	16308420	16308530	16308580	16308528	-1	C1	Bo1g055410	16307469	16311627	None	26046	2896	208275	No_constitutive_exon_found_in_species
TAGGGTTTAAGGATCAATATGAAAGTTTTGTTTTTTTCTTGATGGGTTAGTT	16558886	16559189	16558836	16558888	1	C1	Bo1g056690	16555773	16561102	None	26046	2896	208275	No_constitutive_exon_found_in_species
ATTGCCTTCCCGTTGTTCTCACCAAGTTTTCCCAAGTTTTTGTGGGGTAGAT	16948447	16948851	16948397	16948449	1	C1	Bo1g057070	16945304	16951076	None	26046	2896	208275	No_constitutive_exon_found_in_species
TGAAGGATCATGCTCACGCTGAGCCGATCATTCCTCCGATCGATGGGTAGAT	17036556	17036700	17036750	17036698	-1	C1	Bo1g057120	17036556	17037221	None	26046	2896	208275	No_constitutive_exon_found_in_species
TTTGCAAAAACTTTTGTTTGAGTTTGGTTTGTTTTTGTTGGTGGGGTAAGGT	17192059	17192215	17192265	17192213	-1	C1	Bo1g057270	17192059	17194118	None	26046	2896	208275	No_constitutive_exon_found_in_species
TTAAGTTTAATTGTAATAAACAATTGTGGACTTGCCTGGGTTGGGAGCAGGA	17209331	17209488	17209538	17209486	-1	C1	Bo1g057280	17209331	17213228	ATAO1	26046	2896	208275	No_constitutive_exon_found_in_species
TGGCCTCAAATTAGTTCTAACGGAGCAGTTTTAAACTTTTTTGGGGGCAGGC	17388873	17389101	17389151	17389099	-1	C1	Bo1g057490	17388126	17389553	None	26046	2896	208275	No_constitutive_exon_found_in_species
GTCAGTTCAAAGAGAAAGACTGGTGAGGACGTTGGTGAGGGATAGATAAGGC	17872079	17872263	17872313	17872261	-1	C1	Bo1g058840	17870188	17872909	None	26046	2896	208275	No_constitutive_exon_found_in_species
TTCTGCTGCGCTGTACTTATGATTAAATATTTAATCTTGGGGAATTACAGTG	17941512	17941595	17941645	17941593	-1	C1	Bo1g058910	17939740	17943535	None	26046	2896	208275	No_constitutive_exon_found_in_species
TCTAAATTGGAACCTTCACTGTCTTTGGCTGCTGCTCAATGGGAGTTTAGGA	17986418	17986546	17986596	17986544	-1	C1	Bo1g058970	17982952	17987147	ATG5	26046	2896	208275	No_constitutive_exon_found_in_species
GATGATACTGATCTGATTTCGTTTATGTTTTGTTTTGTTTGTTGGGTGAGAA	17983149	17983225	17983275	17983223	-1	C1	Bo1g058970	17982952	17987147	ATG5	26046	2896	208275	No_constitutive_exon_found_in_species
TGGTGTTGTTTCATTAGTTGAACAAAGTGGAGTGGGTTATATGTGGGCAGGT	18092102	18092180	18092230	18092178	-1	C1	Bo1g059120	18092102	18092802	None	26046	2896	208275	No_constitutive_exon_found_in_species
TTATTCTAAGTCTGAAAGGAATGATCAAACATTGTGGAAACGAGGGGTAGGA	18909481	18909593	18909643	18909591	-1	C1	Bo1g063700	18909481	18911616	None	26046	2896	208275	No_constitutive_exon_found_in_species
CGATCCCGTGATGGCACCCCTCTGGTCGAGGAACCTTCGAGGGGTATCAGGG	19221893	19221988	19221843	19221895	1	C1	Bo1g063900	19220905	19222064	None	26046	2896	208275	No_constitutive_exon_found_in_species
TGGTTGCAATGAACATAAGTTGTGGAGGGGTTTTGTGTGTGGGGATGTAGAC	19543907	19544100	19544150	19544098	-1	C1	Bo1g065030	19543404	19544740	None	26046	2896	208275	No_constitutive_exon_found_in_species
TCAGAAACCCCATTGACTTGTCCACACAAGAAAAACGACGTTGGGGGTAGTT	20043012	20043498	20042962	20043014	1	C1	Bo1g067370	20042169	20044710	None	26046	2896	208275	No_constitutive_exon_found_in_species
AGCATACTGATCTAAAACCAACTTAAGTGAGAGTAGATGAGCTGGGTGAGCT	20564708	20564889	20564939	20564887	-1	C1	Bo1g070720	20559674	20565216	None	26046	2896	208275	No_constitutive_exon_found_in_species
TTTCAGTCAGTTTGAAGTCCGATAGTTTTGTGACAACCTTGTGGAGGGAGTG	20563487	20563589	20563639	20563587	-1	C1	Bo1g070720	20559674	20565216	None	26046	2896	208275	No_constitutive_exon_found_in_species
ACCAGATGTTATCGGAGAGTTAATCCACTTGAGATACCTTGGGATCGCAGAT	20804602	20804872	20804922	20804870	-1	C1	Bo1g070920	20802948	20806665	None	26046	2896	208275	No_constitutive_exon_found_in_species
AAGCTTCTTTTGGCAAAGCTTCTTGATTATGAGGGTGATGGGGGGGCAAGCG	20809894	20810160	20810210	20810158	-1	C1	Bo1g070930	20808227	20814187	None	26046	2896	208275	No_constitutive_exon_found_in_species
GAGAACCTGCAAAACAAAAACTGAAAATTGATTTCTGGAAATGGGAGCAGCC	20869520	20870500	20869470	20869522	1	C1	Bo1g070960	20867274	20870500	None	26046	2896	208275	No_constitutive_exon_found_in_species
AGCTACGACATGGAGCATTCGCGCGAGGCTTATAAGGGCCATGGTGATAGGA	21760766	21760844	21760894	21760842	-1	C1	Bo1g073620	21760010	21763370	None	26046	2896	208275	No_constitutive_exon_found_in_species
CAGTACCAGTCGCAGCAAACCCGCGTGGACTCAACCGGGTGCAAAATAAGGC	21871431	21872444	21871381	21871433	1	C1	Bo1g075700	21870567	21872444	None	26046	2896	208275	No_constitutive_exon_found_in_species
TCAACGTCTATTTGATATTGGAGAGTATCGTGGATTTCCCGGGATGATAGGA	22473798	22474535	22474585	22474533	-1	C1	Bo1g077080	22473798	22474838	None	26046	2896	208275	No_constitutive_exon_found_in_species
GGGTTAGGGTTTTAGGGTTTTTCGATTTGGGTATTAGCTTAGGGATTTAGAG	22972915	22973116	22973166	22973114	-1	C1	Bo1g078440	22972244	22977915	None	26046	2896	208275	No_constitutive_exon_found_in_species
TTCATGTGTGATAGTTTTAGTAGTTTTGAAAGAGATGTATGGGTCATAAGAA	23072700	23072798	23072650	23072702	1	C1	Bo1g078600	23071948	23074394	None	26046	2896	208275	No_constitutive_exon_found_in_species
AATGATCTCTCTTTTTTTTTTTTGCATCTCTTCTGTGTTTGTGGGAAAAGAT	23073478	23073573	23073428	23073480	1	C1	Bo1g078600	23071948	23074394	None	26046	2896	208275	No_constitutive_exon_found_in_species
GTTTCTCTAAACCCTGAAACAAACTACAGATGAATGGCGTTGGAGGGCAGGA	23359689	23359778	23359828	23359776	-1	C1	Bo1g078840	23359445	23359951	None	26046	2896	208275	No_constitutive_exon_found_in_species
TGGTACTTTATTATATGATACTTTCTCATTTTTTGGGGAGGATCAAAAAGGT	23496940	23497013	23497063	23497011	-1	C1	Bo1g078950	23495726	23498064	None	26046	2896	208275	No_constitutive_exon_found_in_species
TAAGAGTCAGCGATAATGCTGCTCTGAGAAGCCTACTGGGAAGTTGACAGCC	23523890	23523973	23523840	23523892	1	C1	Bo1g078970	23523521	23526147	None	26046	2896	208275	No_constitutive_exon_found_in_species
GTGTCTTTTTTTGATGATATTGGCATCTGCATGAAAATGTTATGGGACAGGG	23524075	23524297	23524025	23524077	1	C1	Bo1g078970	23523521	23526147	None	26046	2896	208275	No_constitutive_exon_found_in_species
CCACTCATTTCCTCTGTTTTTAAGCCATTTGAACCTTTTTGGGTATGCAGGT	23692077	23692356	23692406	23692354	-1	C1	Bo1g080140	23691813	23692543	None	26046	2896	208275	No_constitutive_exon_found_in_species
CATGTGAAAAAAAATTAAATTTTAGTTTCTTTGGATTTTGAAATGGGCAGGT	24028160	24028247	24028297	24028245	-1	C1	Bo1g082400	24028160	24028490	None	26046	2896	208275	No_constitutive_exon_found_in_species
CGGTTTCATACCTTTCCACACATTTGACTCTAGTTTCGGGATGGCGACAGTC	24088216	24088373	24088423	24088371	-1	C1	Bo1g082470	24086566	24089417	None	26046	2896	208275	No_constitutive_exon_found_in_species
CTAATCGTTATTGGTGCTAATTAGAATATGTTTTTGGGATAAAAATTTAGAG	24507160	24507419	24507110	24507162	1	C1	Bo1g084730	24506121	24508530	None	26046	2896	208275	No_constitutive_exon_found_in_species
AAGTGGACCATGGATTGTTGGAAAGTCACCGGTACTTGGGTCAATAAAAGCC	24546988	24547360	24546938	24546990	1	C1	Bo1g084800	24546477	24548336	None	26046	2896	208275	No_constitutive_exon_found_in_species
ATCCGGCATCCGAAAAACTCTTCAACGCAGTGGCTTCTCGGGTTGAATAGCG	25258061	25258145	25258195	25258143	-1	C1	Bo1g086210	25257679	25259270	None	26046	2896	208275	No_constitutive_exon_found_in_species
AGGCCATGATCTGCAGGGGCACGGATCACTCATTCTTCCATTGGGGACAGGT	25337250	25337576	25337200	25337252	1	C1	Bo1g086280	25336369	25337576	None	26046	2896	208275	No_constitutive_exon_found_in_species
AGTTCCAAGATTTACTAGCTAATATATCGTTGATGATGATTGTGGGGAAGAG	25376840	25377175	25376790	25376842	1	C1	Bo1g087290	25376264	25378000	None	26046	2896	208275	No_constitutive_exon_found_in_species
TGAAGTGTTTATAGATTAACTTTAACTTCTTTTATTTTTATGTGGGACAGAA	25377265	25377545	25377215	25377267	1	C1	Bo1g087290	25376264	25378000	None	26046	2896	208275	No_constitutive_exon_found_in_species
ATGGTGAATAACAGATAAATGTTAGCAGGATTCATAACTGCGTAAGGGAGGG	25461058	25461235	25461285	25461233	-1	C1	Bo1g087380	25460779	25464560	None	26046	2896	208275	No_constitutive_exon_found_in_species
TATTCTTTCGTATGGCGCGTTTCTTGCTTGAAATTTTCGCGGGCTTGAAGAT	25565877	25566019	25566069	25566017	-1	C1	Bo1g087410	25561572	25567004	None	26046	2896	208275	No_constitutive_exon_found_in_species
TCAGATCTCCAAAGTCAAGCTAATGACTTAAAATAAGCGTTGAGTGGGAGGC	25737662	25737724	25737612	25737664	1	C1	Bo1g087450	25735875	25738050	None	26046	2896	208275	No_constitutive_exon_found_in_species
GCATATCATCTTCTTAATTATTCTAACTCAGAGTTTACATTGGGATGCAGTT	26235621	26235833	26235571	26235623	1	C1	Bo1g087920	26234255	26235833	None	26046	2896	208275	No_constitutive_exon_found_in_species
GTATTCGGAGTTTGCAACCAGTGCATCCCATTTTGGTTTGGAGGGTGTAGAC	26312686	26312841	26312891	26312839	-1	C1	Bo1g088020	26312686	26313796	None	26046	2896	208275	No_constitutive_exon_found_in_species
TTCTACTGTTTTTAAGTAATTATTCTGATCTAATCTTTCTGGTGGGATAGGT	26538005	26538087	26537955	26538007	1	C1	Bo1g090200	26536912	26541877	None	26046	2896	208275	No_constitutive_exon_found_in_species
GTGCATGAAATCAGTAAAAATAATATTAAAATTGTATATCGTAAGGGCAGGT	26665919	26666742	26665869	26665921	1	C1	Bo1g090330	26663061	26666742	None	26046	2896	208275	No_constitutive_exon_found_in_species
CTTTTGCTGTCTCACTCTCTCTCTTATCTTCTGGTTTTGGGGGTCAGCAGGA	26778101	26778274	26778051	26778103	1	C1	Bo1g090390	26777918	26779293	CCB4	26046	2896	208275	No_constitutive_exon_found_in_species
AAAGGCAGACTTACTGCTCATTACATAGAGATGTTCGGTGAGCCGGGTAGTC	26816898	26817222	26816848	26816900	1	C1	Bo1g090440	26816680	26818213	None	26046	2896	208275	No_constitutive_exon_found_in_species
CTTTTCCTTAAATCTTATAATTTCTTTTCCACTGGTTTACTTGGGTGAAGCC	27583222	27583361	27583411	27583359	-1	C1	Bo1g093100	27582206	27584173	ABC4	26046	2896	208275	No_constitutive_exon_found_in_species
AGCGGTTGGTATAATTGAGAAGCACACATAGGCGTTGTTTGGGAGGCCAGAG	27847982	27848113	27848163	27848111	-1	C1	Bo1g094370	27845734	27848477	None	26046	2896	208275	No_constitutive_exon_found_in_species
GTTCAAATATTGAATCTTTTTCTGTTTTTTTTTTTTTGGGGGGTATGTAGAT	27856864	27856939	27856989	27856937	-1	C1	Bo1g094390	27853597	27857245	SNRK2-10	26046	2896	208275	No_constitutive_exon_found_in_species
TTGCATTTTCTTTAACGGTTTTGTTGCTACTTAATCTTTTGGGAATGTAGGA	28166577	28166709	28166759	28166707	-1	C1	Bo1g094680	28166577	28169780	None	26046	2896	208275	No_constitutive_exon_found_in_species
ATTTTGCCATGTGACTTATTCGGTTGCTCTCCCGACGTCTTATGGGGTAGGT	28349734	28349821	28349684	28349736	1	C1	Bo1g095850	28349480	28350877	None	26046	2896	208275	No_constitutive_exon_found_in_species
CTGTTCTTGTGTAGACATTGTTTAAAACTTGACGTGATTTGGGGACTTAGAG	28508362	28508493	28508312	28508364	1	C1	Bo1g097990	28507969	28514289	None	26046	2896	208275	No_constitutive_exon_found_in_species
CATGATATACAACTCCCTGGTTTTGATTCATTGTTTTCGGTTTGGGGAAGTT	28862082	28862226	28862032	28862084	1	C1	Bo1g098360	28861490	28863509	None	26046	2896	208275	No_constitutive_exon_found_in_species
TTGCGTTTTTGTTCCTATAATTTTATTTGTAATTGTTCGTTGGGGTGTAGGA	28986627	28987571	28987621	28987569	-1	C1	Bo1g098420	28986024	28987759	None	26046	2896	208275	No_constitutive_exon_found_in_species
TGCTGAAGCTTTGTTATTCTTTCGTGCTTGAAATGTTCGCGGGCTTGAAGAT	29676804	29676958	29677008	29676956	-1	C1	Bo1g100000	29673300	29678907	None	26046	2896	208275	No_constitutive_exon_found_in_species
CGTAGTAGTGGAAGAAGGTCGAGGTCAGTGTCTTCTGAGGGTAGGCATAGGA	29971180	29971376	29971130	29971182	1	C1	Bo1g101230	29969343	29971376	None	26046	2896	208275	No_constitutive_exon_found_in_species
CACATTGGCGACCACGTGTAACAACATTGATGAAGTTGATGGGTAGCCAGGT	30103177	30103309	30103359	30103307	-1	C1	Bo1g101380	30102459	30104039	None	26046	2896	208275	No_constitutive_exon_found_in_species
ATCATGCTCATGCTGAGGTGACCATTCCTCCGATCGACGGGAAGATCTAGGG	30333240	30333374	30333424	30333372	-1	C1	Bo1g101600	30332164	30335002	None	26046	2896	208275	No_constitutive_exon_found_in_species
TTTCTTAATGGCTTACTCGAAAGTTTTTTTTTTCGATTGAAATCCGGGAGGT	30368736	30368824	30368686	30368738	1	C1	Bo1g101640	30368466	30370209	None	26046	2896	208275	No_constitutive_exon_found_in_species
TTAAGGAGATCAAGTTACTTGATTCAAGTATCTGTCGGAAAGGGTGGAAGCT	30455827	30455919	30455777	30455829	1	C1	Bo1g101770	30455538	30457661	None	26046	2896	208275	No_constitutive_exon_found_in_species
AGGCGGAATTGGCAAAGGTGGAGGTGGTGGCGGCTTTGGGAAAGGGGGAGGT	30602381	30602767	30602817	30602765	-1	C1	Bo1g101900	30602381	30603647	None	26046	2896	208275	No_constitutive_exon_found_in_species
CGCAGGCCTGGTTCCAGAATACCGCTAGTCAAACCTTACTTGGGGAAAAGAT	30853950	30854228	30854278	30854226	-1	C1	Bo1g102070	30853759	30855516	None	26046	2896	208275	No_constitutive_exon_found_in_species
TGCTCGTAAATTAGGGTGTTTACGTAATTTGTGTGATTTTGGGATTGTAGTG	30893990	30894105	30894155	30894103	-1	C1	Bo1g102130	30891939	30894288	None	26046	2896	208275	No_constitutive_exon_found_in_species
ACCGATCTCCGTATATACTATGTTATCTAATGCACTCATTTTGGGAATAGGA	31895526	31895666	31895476	31895528	1	C1	Bo1g105000	31894988	31895666	None	26046	2896	208275	No_constitutive_exon_found_in_species
GTTACCGAGTTTTGTGCACTGGAAAAAGGTGAGTTGATTGAAACGGGCAGTG	32178534	32178610	32178484	32178536	1	C1	Bo1g105370	32177124	32179391	None	26046	2896	208275	No_constitutive_exon_found_in_species
ACAAAAAAAAAACAGAAAGAGCTACATCTCATGTAAATTTTGGGGGTGAGGT	32197048	32197163	32197213	32197161	-1	C1	Bo1g105400	32196075	32198279	None	26046	2896	208275	No_constitutive_exon_found_in_species
GACTATATATACATTAACAACCTCGAGTGGATGAGAAATAGGGATTATAGGC	32464401	32464446	32464351	32464403	1	C1	Bo1g105650	32464176	32466121	None	26046	2896	208275	No_constitutive_exon_found_in_species
AGGGGAAAAATAAATACTATGAAACTAAATTAACTATAAATGTGTGGGAGCC	32728501	32728600	32728451	32728503	1	C1	Bo1g105860	32728175	32728711	None	26046	2896	208275	No_constitutive_exon_found_in_species
GTGACCTTACTGATGCTATAGTTCAAATATTTACTTGGGGGGTAATGCAGGT	33158140	33158257	33158307	33158255	-1	C1	Bo1g108240	33156649	33165357	None	26046	2896	208275	No_constitutive_exon_found_in_species
CTGGTTGGTGGATATGGATAACTAATCCTACCTATTATTTTTGGGAATAGGG	33669205	33669285	33669335	33669283	-1	C1	Bo1g108700	33664743	33671936	None	26046	2896	208275	No_constitutive_exon_found_in_species
TTCTGTATCTCTCTATATATATGTGTGTGTAATGCTTTTATGTGGGACAGAT	33707995	33708097	33707945	33707997	1	C1	Bo1g108750	33707206	33709568	None	26046	2896	208275	No_constitutive_exon_found_in_species
GTTAAGATTGTGTATTTTGTGTGTTTGTTTTACTTTGTGGGGAACAAAAGAA	33753656	33754296	33753606	33753658	1	C1	Bo1g108770	33753322	33755699	None	26046	2896	208275	No_constitutive_exon_found_in_species
GTTAAGATTGTGTATTTTGTGTGTTTGTTTTACTTTGTGGGGAACAAAAGAA	33757496	33758136	33757446	33757498	1	C1	Bo1g108780	33757162	33759539	None	26046	2896	208275	No_constitutive_exon_found_in_species
AGGTCGTTCCGATGCAGGGGATCAGATGATGATTTCGAATGGGCAATTAGGG	34324595	34325535	34325585	34325533	-1	C1	Bo1g112410	34324499	34325785	None	26046	2896	208275	No_constitutive_exon_found_in_species
TACAAAGACACTAGAATCATGCTTTGGAACACGTGTACTGGTGGGACCAGGT	34506559	34507274	34506509	34506561	1	C1	Bo1g114670	34506186	34507274	None	26046	2896	208275	No_constitutive_exon_found_in_species
TCTTCTACAAAGATTATAAGATGAATTTAACTTTCAACATGCTTGGGAAGAG	35141686	35142006	35142056	35142004	-1	C1	Bo1g116340	35141686	35144112	None	26046	2896	208275	No_constitutive_exon_found_in_species
GCTTCCGATTACTTAACCTTAGATAACATTCTTTGCTGTATGGGATGCAGAT	35644110	35644252	35644302	35644250	-1	C1	Bo1g119010	35643799	35644458	None	26046	2896	208275	No_constitutive_exon_found_in_species
TCTTATTAGTTGTTGATTCTCACACAAGACCTTTGTTTGGAAGGGTGCAGGT	35710001	35710774	35710824	35710772	-1	C1	Bo1g119090	35708352	35711881	None	26046	2896	208275	No_constitutive_exon_found_in_species
AATCAGAATATCTAATGGTTCTGCATGTTATGCTTCCATGGGAACTGGAGGA	36026963	36027998	36028048	36027996	-1	C1	Bo1g119360	36026730	36030107	None	26046	2896	208275	No_constitutive_exon_found_in_species
GTCCTTAAGGGGCACTTGGCATCATGCGATAGGTTTACCGAATGGGGTAGGG	36065451	36065907	36065957	36065905	-1	C1	Bo1g119420	36060738	36067969	None	26046	2896	208275	No_constitutive_exon_found_in_species
ACGATCAAGCTCTGGAACACTCTGGGGGAGTGTCGGCGTCGTGGGATAAGAC	36065205	36065372	36065422	36065370	-1	C1	Bo1g119420	36060738	36067969	None	26046	2896	208275	No_constitutive_exon_found_in_species
TGCATCAGTTTTGAGACTAGGAATATCCAGGTGTTTGATTGCGGGGGTAGAA	36418347	36418672	36418722	36418670	-1	C1	Bo1g122810	36415554	36421081	None	26046	2896	208275	No_constitutive_exon_found_in_species
AATTTTTATTTTGTTTACAGATTTGTTAAGGAGCAGGGAAGTAAAATCAGTG	36572770	36572911	36572720	36572772	1	C1	Bo1g123080	36572299	36573670	None	26046	2896	208275	No_constitutive_exon_found_in_species
TAGATTGAATTTTGATATCTGATTTTTGTTTTTGGTTTGGGATGAAAGAGTT	36767938	36768180	36767888	36767940	1	C1	Bo1g123370	36767782	36773359	None	26046	2896	208275	No_constitutive_exon_found_in_species
GAGGGCGAGAGTGTACGATGATGAGGTGAGGAAGTTCGTTGAGGGACTAGGA	37077605	37077783	37077833	37077781	-1	C1	Bo1g123730	37077418	37078007	None	26046	2896	208275	No_constitutive_exon_found_in_species
TCAGGACTTTTGAGTTGATCAAGTTGTTTATGACCTGGGATGTAATAAAGAC	37077418	37077524	37077574	37077522	-1	C1	Bo1g123730	37077418	37078007	None	26046	2896	208275	No_constitutive_exon_found_in_species
TAATGCATTCAGAATTTGCTGACGTGTTTCACCATTTCTTGGGAATGCAGTG	37206935	37207052	37206885	37206937	1	C1	Bo1g124850	37202745	37209236	None	26046	2896	208275	No_constitutive_exon_found_in_species
CAAGAAACTCAGAAGAGCTTAATTAATTTTTTATTGCTGTGGGCATGCAGGT	37218751	37218858	37218701	37218753	1	C1	Bo1g124870	37215886	37219658	None	26046	2896	208275	No_constitutive_exon_found_in_species
GACATATCGTATAGTTTTAACTATATAAATTTGTGGGGCTGTGGAGACAGGT	37334838	37334976	37335026	37334974	-1	C1	Bo1g126000	37334276	37335892	None	26046	2896	208275	No_constitutive_exon_found_in_species
TCAATCGTGTTAATGAATTAAAGGGTTTTGGCTTTTGATTGGGGTTTAAGGT	37359551	37359664	37359501	37359553	1	C1	Bo1g126050	37359374	37360551	None	26046	2896	208275	No_constitutive_exon_found_in_species
GGAAATGAAATTTAACTTTTGTCATTGTAATCTTGGAATCTTGAGGGCAGGG	37417540	37417591	37417641	37417589	-1	C1	Bo1g126160	37415677	37418207	None	26046	2896	208275	No_constitutive_exon_found_in_species
TAAGGCGTTGAGGTTTGTGCATCCCGGTCCTGTTTCGGGCGTGGAAACAGGG	37481357	37481659	37481709	37481657	-1	C1	Bo1g126230	37480735	37481945	None	26046	2896	208275	No_constitutive_exon_found_in_species
CCAATCTCAAGAACTCAAAAGATTTGATTTTTATTTTGTTGTTTGGGAAGAT	38003664	38004103	38004153	38004101	-1	C1	Bo1g129800	38003664	38004408	AtRABA1g	26046	2896	208275	No_constitutive_exon_found_in_species
AAAGAGGATTGTAGAGTACTACAACTCCAGTCCTCTCCTGGTTGGGACAGTG	38251585	38251909	38251535	38251587	1	C1	Bo1g131180	38251314	38253611	None	26046	2896	208275	No_constitutive_exon_found_in_species
TTTTGCAAGAGATGTGAATCTGATATACATACCCTGGGATGTGTAAACAGCT	38410007	38410132	38410182	38410130	-1	C1	Bo1g133310	38408339	38410369	None	26046	2896	208275	No_constitutive_exon_found_in_species
AACAAAGACTAAGGCTTAGCTCTAACGACTGTTACTGGGAAATAATACAGGG	38409828	38409875	38409925	38409873	-1	C1	Bo1g133310	38408339	38410369	None	26046	2896	208275	No_constitutive_exon_found_in_species
CCCGTTATACTTTATTTCTGATTTGCGTTTTCTTTATGGGGACACAACAGGC	38714111	38714429	38714061	38714113	1	C1	Bo1g134680	38710359	38714429	None	26046	2896	208275	No_constitutive_exon_found_in_species
GATTACAGTAACCAAGGTTTCGGGCCCTGTTGAATTGGAGGGGGTCCAAGGT	38724458	38724933	38724983	38724931	-1	C1	Bo1g134690	38723684	38725420	None	26046	2896	208275	No_constitutive_exon_found_in_species
TGTGTGAATCAGCAGCAAGAAGGAAGCAGTTTCTAGGGTTCATGATGAAGGA	38877973	38878052	38878102	38878050	-1	C1	Bo1g134860	38877035	38878230	None	26046	2896	208275	No_constitutive_exon_found_in_species
ACTGAAACTTGAAAATTTGCTAAAGGAATGTTATTTTGGTGGGTGTGCAGCT	39015410	39015558	39015608	39015556	-1	C1	Bo1g135000	39014875	39015889	None	26046	2896	208275	No_constitutive_exon_found_in_species
ACTGAAACTTGAAAATTTGCTAAAGGAATGTTATTTTGGTGGGTGTGCAGCT	39019303	39019451	39019501	39019449	-1	C1	Bo1g135020	39018768	39021659	None	26046	2896	208275	No_constitutive_exon_found_in_species
CAATAACTATGGCTTATTCTCTGTTTTGTTTTTAAAATTGGGTATTGAAGGC	39047704	39047862	39047912	39047860	-1	C1	Bo1g135050	39047283	39050910	None	26046	2896	208275	No_constitutive_exon_found_in_species
CTTGCCTTTCTGGATCCAAATCAATTGAGTTCCCCTCCATTACTGGGAAGAT	39268479	39269789	39269839	39269787	-1	C1	Bo1g138320	39268479	39269896	None	26046	2896	208275	No_constitutive_exon_found_in_species
TCAACGTCTACTTTATATTGGAGAATATCGTGGATTTCCCGGGATGATAGGA	39390886	39391165	39390836	39390888	1	C1	Bo1g138480	39390572	39391613	None	26046	2896	208275	No_constitutive_exon_found_in_species
TGTTACTGCGTTCTTACTAATTAACACTAAGATTGATCGGGTGGAAACAGAT	39714821	39715647	39715697	39715645	-1	C1	Bo1g139020	39714821	39716964	None	26046	2896	208275	No_constitutive_exon_found_in_species
GGCTAATGCTCGCAAAGGTGAAGTGACAATAAGGTTAGAGGGCAAGGAAGGT	39732936	39733076	39732886	39732938	1	C1	Bo1g139040	39731957	39733076	None	26046	2896	208275	No_constitutive_exon_found_in_species
CCATTCAATCTTTATACTGTATTGATGATCGACATTGATATGGGATACAGAT	39858058	39858403	39858453	39858401	-1	C1	Bo1g139320	39858058	39859128	None	26046	2896	208275	No_constitutive_exon_found_in_species
GGTACCACAATCTGATGTAAGATGCTTTTTTGATTAGCAGGGGACTACAGAG	39921413	39921522	39921363	39921415	1	C1	Bo1g139480	39919028	39924656	None	26046	2896	208275	No_constitutive_exon_found_in_species
GGCTATTGTGCTGTGATTCCGAGGAAAATAACACAAGTTGGGTGATGCAGGA	39970164	39970228	39970114	39970166	1	C1	Bo1g139560	39968573	39970544	None	26046	2896	208275	No_constitutive_exon_found_in_species
GTATAACAATGTTTCTGAGACTTGCAATCTTTTTTTGATTCAGGGGACAGGT	40559404	40559457	40559354	40559406	1	C1	Bo1g141460	40558869	40561382	None	26046	2896	208275	No_constitutive_exon_found_in_species
ATGAAATTATCAATTTTATGGGCTTTAAATGTATTTTTTTGTGGGTGTAGAC	40795643	40795760	40795593	40795645	1	C1	Bo1g143810	40793907	40795986	AHB2	26046	2896	208275	No_constitutive_exon_found_in_species
AGCATGTGACATGTAAAGCTTACGAAATGCTATGCTATGGGTTGGGATAGGA	40858931	40859009	40858881	40858933	1	C1	Bo1g143960	40852131	40860054	None	26046	2896	208275	No_constitutive_exon_found_in_species
CGCTCAGCTGCGTAACGAGTTGACCGCGACAAAATCTCGTATGGGTGGAGTC	40904945	40905112	40904895	40904947	1	C1	Bo1g144050	40904397	40905112	None	26046	2896	208275	No_constitutive_exon_found_in_species
TGTTTGCTTAACTTAAAACGTCGCATCCCTTTTACGCTTTGGGATTGCAGAC	41022179	41022239	41022129	41022181	1	C1	Bo1g144270	41021132	41022239	None	26046	2896	208275	No_constitutive_exon_found_in_species
CCGACGGTATTTATCCGAAATGGGCTACTTTTATCCAATCAATTCGGGAGCC	41036757	41037171	41037221	41037169	-1	C1	Bo1g144320	41036757	41037260	None	26046	2896	208275	No_constitutive_exon_found_in_species
ACAAAGAACATATCATGGCTTTTCTTGTTTGCATGGTTTTGGGATGTTAGGG	41123181	41123235	41123131	41123183	1	C1	Bo1g144480	41121607	41124280	None	26046	2896	208275	No_constitutive_exon_found_in_species
TTAATTCAATCAATATCTTGATTGATGATTTCGAATTTGGGATTGAGCAGCC	41422613	41422703	41422563	41422615	1	C1	Bo1g145000	41422377	41422703	None	26046	2896	208275	No_constitutive_exon_found_in_species
GTAATAATGACTAATAAGAGGTTATACATTATATGTGTGGGGGACATCAGTT	41448654	41448750	41448604	41448656	1	C1	Bo1g145050	41445443	41449124	None	26046	2896	208275	No_constitutive_exon_found_in_species
TCAGAAAAACATTATGGTAATAAACATTTCAAATTTCTGCTTGGGGACAGGT	41583908	41583989	41584039	41583987	-1	C1	Bo1g147220	41581213	41585785	None	26046	2896	208275	No_constitutive_exon_found_in_species
ATAAATCTCAGTGCCTTAACTGTGATTTTCTTGCTTTGTGGGAAACTTAGTG	41766247	41766564	41766197	41766249	1	C1	Bo1g147590	41764489	41766564	None	26046	2896	208275	No_constitutive_exon_found_in_species
CATTGGCCATTGGGTTGATAAATGAAACGGAGCATTTGAATTGGGAGCAGGT	41774505	41774676	41774455	41774507	1	C1	Bo1g147610	41771338	41774676	None	26046	2896	208275	No_constitutive_exon_found_in_species
GTTATTTTGTAAGACTCAAGTTGTAATTGTCTCTCTTGTTTGGGTAACAGGT	41860343	41860445	41860293	41860345	1	C1	Bo1g147770	41855946	41862658	None	26046	2896	208275	No_constitutive_exon_found_in_species
TGTTACTGAGATTGATAGAGACATTGCTCACCTTTTTTTTATGCAGGGAGAG	42643189	42643266	42643316	42643264	-1	C1	Bo1g152010	42642508	42644810	None	26046	2896	208275	No_constitutive_exon_found_in_species
ATAATACATCAAGATTCTGATTCTTGAATTTATTTTTGTTGGGGGTGCAGAA	42777411	42777692	42777361	42777413	1	C1	Bo1g152230	42777099	42778465	None	26046	2896	208275	No_constitutive_exon_found_in_species
TTTGTTATATAATGGTGGCTTATTATTCATTATCTCCTTTGGGATGGCAGGA	42845115	42845295	42845065	42845117	1	C1	Bo1g153370	42843785	42845295	None	26046	2896	208275	No_constitutive_exon_found_in_species
ATGAGATGGAGCGCGGGAGCAGTTGAGTAACACGGTTATGGGCGGTTAAGGC	42853452	42854117	42853402	42853454	1	C1	Bo1g153400	42852449	42854117	None	26046	2896	208275	No_constitutive_exon_found_in_species
TTTAGATCTATTGAAGTATCGGCTAATGATAATCTCTTTGGGGTGTGTAGAT	42906405	42906483	42906533	42906481	-1	C1	Bo1g153510	42905830	42907772	None	26046	2896	208275	No_constitutive_exon_found_in_species
TTGATCAATCTTGATTGTCATATTTACTCTGTTTTTTTTCTGGGAAGAAGGA	43214705	43214783	43214833	43214781	-1	C1	Bo1g155080	43213842	43214994	None	26046	2896	208275	No_constitutive_exon_found_in_species
GTTCATCTAAACAGTGTGCACATATTTGATGGATTCATGGGTGTGAACAGGA	43218889	43218998	43219048	43218996	-1	C1	Bo1g155090	43218274	43222618	None	26046	2896	208275	No_constitutive_exon_found_in_species
TCCAAAAAAAAAAGAAATTTAAGGTTTTGATATGTGCTTTGGCTGGGCAGAT	43264776	43264848	43264898	43264846	-1	C1	Bo1g156170	43264542	43267990	None	26046	2896	208275	No_constitutive_exon_found_in_species
CACCATTGTTTTAGCTGATGGTGTTTCTATTTAATGTTTAGGGGTTGTAGGT	43277589	43279158	43277539	43277591	1	C1	Bo1g156210	43277080	43279158	None	26046	2896	208275	No_constitutive_exon_found_in_species
AGCTTATTTTACTTCTCTTGAAGTTGTTGATTGGTTTCTTATGTGGGCAGTG	43419350	43419806	43419300	43419352	1	C1	Bo1g157460	43418614	43420676	None	26046	2896	208275	No_constitutive_exon_found_in_species
TGAACTTGTTGTGCTGCAAGCGATTAGGATAACAAGGGCTAAAAATATAGGT	43540422	43540524	43540574	43540522	-1	C1	Bo1g157600	43540291	43540945	None	26046	2896	208275	No_constitutive_exon_found_in_species
ATTTTTCTTCATTCAATATCATCATAGTTATTCTTTGGGGGGGGTTGCAGAT	43605011	43605118	43605168	43605116	-1	C1	Bo1g157720	43605011	43606286	None	26046	2896	208275	No_constitutive_exon_found_in_species
TCCTTCTTTTATTTTTGGTTCCAAAAGTATCTAACTGATTTGGGAGGCAGGT	43717188	43717296	43717346	43717294	-1	C1	Bo1g158880	43716883	43718465	None	26046	2896	208275	No_constitutive_exon_found_in_species
AAAACTCCGACAATTGGAAGTTTAATTGATTTGAATCTGGGGCGGCGCAGAG	43720450	43720567	43720617	43720565	-1	C1	Bo1g158900	43719966	43720704	None	26046	2896	208275	No_constitutive_exon_found_in_species
TTTCCCATTTAGAGGTTGTGAGATCTTATTATATGTTGTCGGATGGGCAGGA	117749	117830	117880	117828	-1	C2	Bo2g001090	115100	119240	None	26046	2896	208275	No_constitutive_exon_found_in_species
AGTCTAGTATATGCACGACATATATTACATATTGAATATGAATGGGACAGGT	238619	239234	238569	238621	1	C2	Bo2g001280	237541	239234	None	26046	2896	208275	No_constitutive_exon_found_in_species
TTCACTGTTTGTAATAATTTGATACTAATAATCACGCGGGAAAATGGCAGAA	342052	342213	342002	342054	1	C2	Bo2g002410	341898	342213	None	26046	2896	208275	No_constitutive_exon_found_in_species
ATTCTTTTGTCTGAAAAAATGCATTTTGTGTTTTATTTGGGTGAAACCAGAC	371774	371894	371724	371776	1	C2	Bo2g002470	370656	372223	None	26046	2896	208275	No_constitutive_exon_found_in_species
ATTTTTTGCTTTACTTTCATTCTTTTAAAAAGTTTGGGAATTGGGAACAGGA	451268	451413	451218	451270	1	C2	Bo2g002600	450970	453127	None	26046	2896	208275	No_constitutive_exon_found_in_species
AAATTTTTAAAGCATGACTGTCTAATGTTTTTTTGATACTGGGGTTATAGGG	498961	499048	498911	498963	1	C2	Bo2g002730	498434	503171	GSTL3	26046	2896	208275	No_constitutive_exon_found_in_species
ATGTGTGACGTGGATTTTGATTGTATTATCTGGATATGACGGGTGTGTAGTT	536849	537075	537125	537073	-1	C2	Bo2g002830	534648	537287	None	26046	2896	208275	No_constitutive_exon_found_in_species
TTTGTTTTATTTGAATCTTTTTGGTTTGTTTTATTGGTGGGGAGGAACAGGA	591565	592010	592060	592008	-1	C2	Bo2g003920	591342	592318	None	26046	2896	208275	No_constitutive_exon_found_in_species
TTTTTTTTTTAATTTCTTAGGCTGATTGATGTTTTTGATGGGAAATGCAGGG	715723	715893	715673	715725	1	C2	Bo2g004160	712244	719524	None	26046	2896	208275	No_constitutive_exon_found_in_species
GATAGTTTGTCTTTTAATTAATTATATTGTTTTAATTTTTGGGGGTTTAGAT	1109560	1110236	1110286	1110234	-1	C2	Bo2g006890	1108345	1110408	None	26046	2896	208275	No_constitutive_exon_found_in_species
TTTGATTTAGGAAAAATAAATGTTTTCTTTTGGTGGGGGTAATGAAACAGGA	1147566	1147697	1147516	1147568	1	C2	Bo2g006950	1145454	1147697	None	26046	2896	208275	No_constitutive_exon_found_in_species
ACGTGAGCAATTTAACTACATTATGGGGGAAGTTTTTTGGGTAAAAGCAGTC	1346082	1346145	1346195	1346143	-1	C2	Bo2g007200	1341510	1349425	None	26046	2896	208275	No_constitutive_exon_found_in_species
TTCTTGGTGGAAAGCTATATACATGAGATGTGTTTGATGTGTGGGTGTAGGT	1353626	1353695	1353576	1353628	1	C2	Bo2g007210	1352813	1354529	None	26046	2896	208275	No_constitutive_exon_found_in_species
GTGCTAATATCTGAGATCTAATTATCGTTTTTGAAAATGGGGGTAAACAGAG	1391572	1391659	1391709	1391657	-1	C2	Bo2g007280	1391435	1399695	None	26046	2896	208275	No_constitutive_exon_found_in_species
TTTGCTCTCTAATTAGCTTTCTTCCTCGATTGAAAATTTTGGGAATTTAGCT	1632490	1632570	1632440	1632492	1	C2	Bo2g008720	1632350	1636323	None	26046	2896	208275	No_constitutive_exon_found_in_species
GAGACTGCTTATAAAAATATCTTAAGCACATTTTCTAAACCACCAGGGAGTT	1635062	1635133	1635012	1635064	1	C2	Bo2g008720	1632350	1636323	None	26046	2896	208275	No_constitutive_exon_found_in_species
AATGTTTTTGTGTTCTGATTAATGTGTTTTTGTTGTGACATGGGGAACAGCA	1783833	1783926	1783976	1783924	-1	C2	Bo2g009060	1783833	1785790	None	26046	2896	208275	No_constitutive_exon_found_in_species
ATATGTTTACAAGCATGAGAGCTGTGGGCAGTGTACACCTTGTAGGGAAGGG	1803301	1803531	1803581	1803529	-1	C2	Bo2g009140	1803301	1803820	None	26046	2896	208275	No_constitutive_exon_found_in_species
ATATATTGTTACATTATAGTTATCTAAAGCTATCTGCTGGGAGAATATAGGG	1836144	1836247	1836297	1836245	-1	C2	Bo2g009210	1835394	1838332	None	26046	2896	208275	No_constitutive_exon_found_in_species
TCAATATTCTCCTGATTAGATTTGTAACTTCTAGCCATGGGAATATGTAGGC	1935499	1935639	1935689	1935637	-1	C2	Bo2g009390	1934888	1935719	None	26046	2896	208275	No_constitutive_exon_found_in_species
GTGCATCTTGATCAAGTCACAAGTTAAATATTTGCAAATTTTGGGAACAGTG	1959765	1959882	1959715	1959767	1	C2	Bo2g009440	1957314	1960189	None	26046	2896	208275	No_constitutive_exon_found_in_species
TGTTTATATAATAGATATGTGATATCGGTCTGGAACTGGGTGAAATGCAGGA	2033497	2033612	2033662	2033610	-1	C2	Bo2g009590	2033374	2036648	None	26046	2896	208275	No_constitutive_exon_found_in_species
TTATTACAAGACTGATTGGTTTTGTTTTGTGAAATGTTTTGGGTGATTAGGA	2172472	2172595	2172645	2172593	-1	C2	Bo2g009880	2172049	2173194	None	26046	2896	208275	No_constitutive_exon_found_in_species
TCTCTCAGTTATGATTATACTCATCTTTCTCTTTTTGTTGGGTAGGCTAGTA	2264812	2264916	2264966	2264914	-1	C2	Bo2g010070	2263891	2267199	None	26046	2896	208275	No_constitutive_exon_found_in_species
ATGTGTTTTACTTCTTGACTGGTAGTTGCTGTGTTTCATGTATGGGCAAGCT	2289419	2289568	2289369	2289421	1	C2	Bo2g010150	2288787	2291607	None	26046	2896	208275	No_constitutive_exon_found_in_species
GGTATGGATTTTTAATTAAAGGATTAACGCTTGTTTGTTGGGTGAGATAGGA	2316814	2316999	2316764	2316816	1	C2	Bo2g010190	2315430	2317853	None	26046	2896	208275	No_constitutive_exon_found_in_species
CCACTGAAACCAACAATGATCAAGCAACGGCTCGCCCCCCGGGCGTGAAGGC	2347984	2348190	2348240	2348188	-1	C2	Bo2g010200	2346454	2348878	None	26046	2896	208275	No_constitutive_exon_found_in_species
TGCATGTTCTTACCTTTTCATTTATTTCGTACCCTTTCTTGGGTTGATAGGA	2596613	2596713	2596563	2596615	1	C2	Bo2g010640	2595728	2598717	None	26046	2896	208275	No_constitutive_exon_found_in_species
CATGGTCTAATCTAATCTAACCTGTTCTACTTGTTTATATGGGGAAAAAGAT	2851777	2851848	2851898	2851846	-1	C2	Bo2g011050	2848323	2852989	None	26046	2896	208275	No_constitutive_exon_found_in_species
ATTTACTATGTTTTGTTTGTATATTTGGTTGCTTGTCTGTGGGAACTCAGGT	2850076	2850273	2850323	2850271	-1	C2	Bo2g011050	2848323	2852989	None	26046	2896	208275	No_constitutive_exon_found_in_species
TGTGGTTTTATTCGCATTTCTCTTTGTCTCTGTTTGTGATCTGGGAACAGAT	2920517	2920644	2920694	2920642	-1	C2	Bo2g011130	2920365	2921375	None	26046	2896	208275	No_constitutive_exon_found_in_species
CTCCCAACTGACGAGCACGAACCTGAAGAAACTGAAGGGAATATGGGCAGCA	2985326	2985665	2985276	2985328	1	C2	Bo2g011220	2983808	2985665	None	26046	2896	208275	No_constitutive_exon_found_in_species
TGTATGAGAAGGACATAGTTTTGAATGTTTTCTTTCATGTTGGGGCGCAGGG	2996715	2996811	2996861	2996809	-1	C2	Bo2g011260	2996715	2998531	None	26046	2896	208275	No_constitutive_exon_found_in_species
TAATTCGATTTATTTTTTATTGTATTTTCTGTTATCTTTGAGGGGTTTAGTG	3228478	3228627	3228428	3228480	1	C2	Bo2g011790	3228350	3229748	None	26046	2896	208275	No_constitutive_exon_found_in_species
TTTATTTTGATTTTTGATTTGTTTCTTGTTTGGTTCTATGGGGCTAAAAGGA	3236966	3237075	3237125	3237073	-1	C2	Bo2g011800	3236520	3237291	None	26046	2896	208275	No_constitutive_exon_found_in_species
AATTGAAGCTGTTGACACTGATTGGTCATGGTTCTACTTTGGGCATAAAGGT	3398391	3398480	3398530	3398478	-1	C2	Bo2g012080	3397636	3399878	None	26046	2896	208275	No_constitutive_exon_found_in_species
TCTAGTAAATGTCTGAAGATGTTCTTGTTTTTTATTTTTTTTGGGAACAGAG	3486954	3487053	3486904	3486956	1	C2	Bo2g012230	3482508	3489148	None	26046	2896	208275	No_constitutive_exon_found_in_species
ATAATAATAATTAACTAATGTTTGATTCTTGTTTTGGTTTGGGTGTATAGCA	3561400	3562175	3561350	3561402	1	C2	Bo2g012380	3561040	3562947	None	26046	2896	208275	No_constitutive_exon_found_in_species
TATCATTTCCTTGTTATTTCAGTCCTTAATATGTATAATTGGGCAAATAGGT	3774844	3774946	3774996	3774944	-1	C2	Bo2g012730	3767773	3776981	None	26046	2896	208275	No_constitutive_exon_found_in_species
TAAAAATGCTATTTGGGGATAATATTTTGGTTTTGTCATGGTTGGGGCAGGT	3779564	3779649	3779699	3779647	-1	C2	Bo2g012740	3778344	3783784	None	26046	2896	208275	No_constitutive_exon_found_in_species
TTTCTCCAGTTTTGTTGCATCATTTCTTTGTTTTTTATCGGTGGGTGTAGGG	3834029	3834188	3833979	3834031	1	C2	Bo2g012860	3832340	3837037	None	26046	2896	208275	No_constitutive_exon_found_in_species
AGGGTAAAAACTCTCAAGGTTTGGTTTTTTTTTTTGGGGGGGGGTTGTAGAG	3894126	3894257	3894076	3894128	1	C2	Bo2g012940	3893024	3896537	None	26046	2896	208275	No_constitutive_exon_found_in_species
GGCTGACATGGGAGGTTTCTGTGCTAATTTTATTTGGTCTTTGGGTAAAGGT	4057975	4058039	4057925	4057977	1	C2	Bo2g013210	4055993	4059216	None	26046	2896	208275	No_constitutive_exon_found_in_species
ATTAGCACAAGTAAAAGGTGATTTCTCTTCTGGTTTTAATTTACAGGGAGGT	4067944	4068021	4067894	4067946	1	C2	Bo2g013220	4060716	4068021	None	26046	2896	208275	No_constitutive_exon_found_in_species
TTCAAACAATACTTGATGAATGCCTTTTATATGGTGTCTATGGTGGGTAGGT	4126265	4126433	4126215	4126267	1	C2	Bo2g013340	4120170	4126433	None	26046	2896	208275	No_constitutive_exon_found_in_species
CAAAGTTAATTGTACCAAAAACTATAATGGTTGTGAAACTATATGGGCAGGT	4208304	4208427	4208254	4208306	1	C2	Bo2g013490	4206279	4209081	None	26046	2896	208275	No_constitutive_exon_found_in_species
AAAATACCACATTTTATATAATGAAAATATTCTCCCAATGGGTCCAAAAGGC	4313222	4313299	4313349	4313297	-1	C2	Bo2g013700	4312412	4315489	BBM	26046	2896	208275	No_constitutive_exon_found_in_species
AATGATTACTTCTTTTTTTTTTGTTTTATGTTTGGAACCGACGGGTACAGGC	4336668	4336964	4336618	4336670	1	C2	Bo2g013730	4334785	4336964	None	26046	2896	208275	No_constitutive_exon_found_in_species
CTCTTATATAGATTCATACGGATGCATAGATTACTGAAACAAATGGGTAGAG	4913574	4913668	4913718	4913666	-1	C2	Bo2g016610	4911473	4915123	None	26046	2896	208275	No_constitutive_exon_found_in_species
GTGTACATTTCGATATTAAACTGAATTGCGTGTATGTATGTGGGTGACAGGT	5210197	5210314	5210364	5210312	-1	C2	Bo2g018080	5210052	5212703	None	26046	2896	208275	No_constitutive_exon_found_in_species
GTAATTAAATTGAGAAAATATAATAACACTGAAAGGGGAAATGGGTGTAGGG	5342698	5342888	5342648	5342700	1	C2	Bo2g018310	5341725	5344811	None	26046	2896	208275	No_constitutive_exon_found_in_species
TCTTTTGTACTCAAATAGAAAAATCAATGTATATATATATGGCTGGGCAGGT	5372216	5372378	5372428	5372376	-1	C2	Bo2g018380	5372216	5377741	None	26046	2896	208275	No_constitutive_exon_found_in_species
TGGGATTGTAGTGCACTAACATAAGTTTTATGTTTCTTTGGAATGGGCAGCT	5395037	5395082	5395132	5395080	-1	C2	Bo2g018420	5395037	5400936	None	26046	2896	208275	No_constitutive_exon_found_in_species
TAATGCTATTCCACCTTTCAAGTGCGGTTGCTCTGTTATTGGGAGCCCAGGA	5518313	5518413	5518263	5518315	1	C2	Bo2g018650	5518158	5518944	None	26046	2896	208275	No_constitutive_exon_found_in_species
TTGGAATCTTATTTGATTCATTATTGATATGTGTGTTGGGGTAAGAACAGGA	5532695	5532822	5532645	5532697	1	C2	Bo2g018680	5532352	5533324	None	26046	2896	208275	No_constitutive_exon_found_in_species
ACGCAAGGGCTCAACCCGTCAATGGTATAGCTTGAGGGGTCGGGATGAAGCT	5560909	5561293	5561343	5561291	-1	C2	Bo2g019700	5560909	5564054	None	26046	2896	208275	No_constitutive_exon_found_in_species
TTAGCAGCTGGCTGAACACTAGCAAAGACCCTGTTGTGGGGAATGAGCAGAA	5729342	5729480	5729292	5729344	1	C2	Bo2g021970	5728964	5729480	None	26046	2896	208275	No_constitutive_exon_found_in_species
ACTCTGACTGCTATTACACTTACCGTTGTTTTTTTTCCTCATACGGGCAGAC	5744777	5744822	5744872	5744820	-1	C2	Bo2g022010	5744153	5746698	None	26046	2896	208275	No_constitutive_exon_found_in_species
GGTTCAAAGGTCACATCCCTAGCCATGCTTTTATGATGTGGGTGGCGCAGCT	5748360	5748757	5748807	5748755	-1	C2	Bo2g022020	5748360	5748856	None	26046	2896	208275	No_constitutive_exon_found_in_species
TCCCATTATTAGCCGAGACATTGTTTTATATGAACATTCGGCGGGTACAGGA	5880772	5880774	5880824	5880772	-1	C2	Bo2g023170	5880772	5882381	None	26046	2896	208275	No_constitutive_exon_found_in_species
GGGTTCGAGCTGGGATCGACTGGTTCTTGGTTGTCGCTTTAGGGTTGAAGAT	6051740	6051987	6051690	6051742	1	C2	Bo2g023400	6049829	6051987	None	26046	2896	208275	No_constitutive_exon_found_in_species
ATTATCTTTGTGTCACTTTCACTGAACCTCTACCTTGTTTGGGAACACAGAT	6113020	6113077	6112970	6113022	1	C2	Bo2g023520	6110170	6113433	None	26046	2896	208275	No_constitutive_exon_found_in_species
GTTGAGAGCATTATATCTAACGAACTATATATATAATTTGGGATGTGCAGGG	6227330	6227485	6227535	6227483	-1	C2	Bo2g023670	6227330	6233720	None	26046	2896	208275	No_constitutive_exon_found_in_species
TTTAGAAAATGTATTTTGTGGATTTTCTTAACAGTTTAAAGGGTGAACAGGT	6553421	6553529	6553579	6553527	-1	C2	Bo2g024120	6553014	6555453	None	26046	2896	208275	No_constitutive_exon_found_in_species
TGGGTGTGAATATCTTCTTGTTTTTAATCTTTGTGTGTGTTTGGGGGCAGAA	7360102	7360277	7360052	7360104	1	C2	Bo2g025050	7359778	7361903	None	26046	2896	208275	No_constitutive_exon_found_in_species
ATGTTGTGGGGTATATATATTGAAAAGTCTGTTTATTGTTGGGTTAGCAGAG	7546173	7546342	7546392	7546340	-1	C2	Bo2g025230	7546173	7547266	None	26046	2896	208275	No_constitutive_exon_found_in_species
CTTGACAACCTTTATGTTATCTCTTGTTTCTCTTTCCCATGGGTGATTAGAT	7807780	7807907	7807957	7807905	-1	C2	Bo2g026580	7805756	7810973	None	26046	2896	208275	No_constitutive_exon_found_in_species
GGATCAAGCACTGTGACTGTGACTTTGGATATGGTTTATGGTGGGCATAGAT	7822908	7822951	7823001	7822949	-1	C2	Bo2g026620	7822230	7824433	None	26046	2896	208275	No_constitutive_exon_found_in_species
TGTATATAAAATTATTTTATAACGTTATGTAATGAACAAACATGGGACAGAC	7856831	7857223	7856781	7856833	1	C2	Bo2g026670	7855539	7857223	ZIP2	26046	2896	208275	No_constitutive_exon_found_in_species
TTTCTACATTAAAGCGCTTTAAATGTTGATATGTTGATTGGGTGGGTTAGTA	8252409	8252517	8252359	8252411	1	C2	Bo2g028180	8252296	8253695	None	26046	2896	208275	No_constitutive_exon_found_in_species
TCTTTATGGCTTTTTATATTAACAACCATCATGGTTTTTGGGTAATGTAGGT	8697480	8697822	8697430	8697482	1	C2	Bo2g028920	8696730	8697822	None	26046	2896	208275	No_constitutive_exon_found_in_species
TTTAGATAATCATATTGGTTTTCTAAATCGAAACAATAATGGGACTGTAGAA	8772574	8772932	8772524	8772576	1	C2	Bo2g029080	8771701	8773774	None	26046	2896	208275	No_constitutive_exon_found_in_species
CTTAACTAGAACATTGAACTGATTGTGTGTGTGTGTGTGGGGCATAATAGGA	8813599	8814114	8813549	8813601	1	C2	Bo2g029110	8811823	8814114	None	26046	2896	208275	No_constitutive_exon_found_in_species
AACTTTCTTTTGTAGATTTAAGAAAGGATAGTGAAATATGGGAGATGAAGAT	8838444	8838743	8838394	8838446	1	C2	Bo2g029150	8836257	8839408	None	26046	2896	208275	No_constitutive_exon_found_in_species
GAAAACTTTCTATTTTTAACTCACATGGTATATCTGTTTATAGGGTGGAGGA	9359460	9359870	9359920	9359868	-1	C2	Bo2g032620	9359460	9367707	None	26046	2896	208275	No_constitutive_exon_found_in_species
TTTTACATAATATATGTAGTTTCCTCGATGTTGATCATTTTATGGGACAGAT	9515827	9515913	9515963	9515911	-1	C2	Bo2g032760	9513975	9518704	None	26046	2896	208275	No_constitutive_exon_found_in_species
ACTCTTAAGAATCATTTTGTATTGATGATATTTTTTTCGGGGGGGATCAGGC	10132728	10133041	10133091	10133039	-1	C2	Bo2g036380	10131875	10133490	ATEXPA14	26046	2896	208275	No_constitutive_exon_found_in_species
TAACGAAGTTGCAAGGGCAACTTCGTCATACACTTCGTGACGGGATGAAGAG	10423474	10423620	10423670	10423618	-1	C2	Bo2g037800	10423474	10425349	None	26046	2896	208275	No_constitutive_exon_found_in_species
TTCTCTATGGAGTTTGAATTTATTTGATCTGATTTTGGGAATGAGTGCAGAA	10472617	10472821	10472871	10472819	-1	C2	Bo2g037840	10472036	10473947	None	26046	2896	208275	No_constitutive_exon_found_in_species
TGCGGAACCGTTTTAAAATTGTGTGGTGTACGCGTTTGGCTAGGGCAGAGGA	11386707	11387886	11387936	11387884	-1	C2	Bo2g041810	11382363	11390218	None	26046	2896	208275	No_constitutive_exon_found_in_species
GTTATTTAAATGGAAAACTCCTAAAAAGTTTTGTCTTTTTTTGGGGGCAGAC	11409335	11409518	11409285	11409337	1	C2	Bo2g041830	11408177	11409951	None	26046	2896	208275	No_constitutive_exon_found_in_species
TCAGAGCATTTTCCCTGGCTTCCAAGCTATCCTAATGGGATAAGTTGAAGGT	11550812	11551096	11551146	11551094	-1	C2	Bo2g042030	11550812	11551295	LHCB3	26046	2896	208275	No_constitutive_exon_found_in_species
AAACTATTCAAATGCTAAGTTCGCAAACTTTTAAATGGTTATCGGGAGAGCT	12317777	12317820	12317870	12317818	-1	C2	Bo2g045840	12317218	12318887	None	26046	2896	208275	No_constitutive_exon_found_in_species
TAAGAAGTATTGGATTATTAATGTTTGTTTTTGATATTGGGATATGGCAGGA	12482680	12482754	12482804	12482752	-1	C2	Bo2g045950	12482680	12482971	None	26046	2896	208275	No_constitutive_exon_found_in_species
AGCCTCCTAATTTCTCCTACTGAAGCTATTCCACTTGTGAAATGGGCAAGGG	12804908	12804997	12805047	12804995	-1	C2	Bo2g046280	12804908	12805856	None	26046	2896	208275	No_constitutive_exon_found_in_species
CTTTTTCCTCTCTTAATTTTTCGACCCTTTTGTTTTATTATTGGGGATAGGT	12965792	12965876	12965926	12965874	-1	C2	Bo2g047470	12965792	12968386	None	26046	2896	208275	No_constitutive_exon_found_in_species
CCATGGGGGAGAGTCGCGTTTAAGGTGCTGATGTACTTTGTGAAGGGCAGAG	12985774	12985958	12986008	12985956	-1	C2	Bo2g047490	12983717	12986593	None	26046	2896	208275	No_constitutive_exon_found_in_species
GCGGTTTTTGGTCGGAAAAACTCGATTTTGATTTTGACGGGAAAACTCAGTT	13016663	13017433	13017483	13017431	-1	C2	Bo2g047510	13016663	13017638	None	26046	2896	208275	No_constitutive_exon_found_in_species
TTATCATTTACTTCTTGTAAAAATTTGACGAATAGAACTGGGTGATGCAGAT	13301849	13302236	13302286	13302234	-1	C2	Bo2g047820	13301849	13305028	None	26046	2896	208275	No_constitutive_exon_found_in_species
AAACCAAGCTGATCATATATGTTTATTTGTCTAATATATTGTGGGAACAGAG	13471704	13471881	13471931	13471879	-1	C2	Bo2g047970	13469538	13472155	None	26046	2896	208275	No_constitutive_exon_found_in_species
TTTTAAAGTATTGAGAAGGTTCCAAGATGTTTGTGTGTTGGTGGGTGCAGAT	13477961	13477999	13478049	13477997	-1	C2	Bo2g047990	13475714	13478691	None	26046	2896	208275	No_constitutive_exon_found_in_species
ATTCCTCTTCTTTCTGATAGTCATGAAAAATTCATGGGACTGGTGAACAGAA	13553559	13553745	13553795	13553743	-1	C2	Bo2g048070	13553559	13557013	None	26046	2896	208275	No_constitutive_exon_found_in_species
AGTTCGAATAAATTTCAACAGTTTTGATTTGTATCTTATGGGTTAAAAAGGT	14062451	14062521	14062571	14062519	-1	C2	Bo2g050480	14062217	14064010	None	26046	2896	208275	No_constitutive_exon_found_in_species
CTTTATATCTAGTAAGTTAGATCCCATAGTGTTGTTTTGGGATATAACAGAT	14245814	14245880	14245930	14245878	-1	C2	Bo2g050670	14245152	14247849	None	26046	2896	208275	No_constitutive_exon_found_in_species
TTTATTGCGCCATTAATTACCCTTTAAAAAAAAAAAATACTGGGGAACAGGT	14502763	14503051	14503101	14503049	-1	C2	Bo2g050960	14502763	14508866	MMT	26046	2896	208275	No_constitutive_exon_found_in_species
GAGAGATTCACTTTTATTAATGATCTGAGGATTCTCTTTGTGGGGTGCAGAC	14631237	14631291	14631187	14631239	1	C2	Bo2g051210	14630863	14632846	None	26046	2896	208275	No_constitutive_exon_found_in_species
AGCAAGTCTCCAAGTTCGTTGGGTGCTATGATGCGGCTCTGAGGGAGCAGAG	14668795	14669089	14669139	14669087	-1	C2	Bo2g051270	14668795	14669751	None	26046	2896	208275	No_constitutive_exon_found_in_species
AGGAAGTTTTCATTCATCCCTTATTTTTTTTATGACTGGGAATTGAGCAGTG	14686166	14686389	14686439	14686387	-1	C2	Bo2g051300	14686166	14690727	ARI8	26046	2896	208275	No_constitutive_exon_found_in_species
TGGTTATGTCTTTTTTACTATTAATATTTGTTTGTTTTTGGGGGTTGCAGCC	15213510	15213658	15213460	15213512	1	C2	Bo2g052770	15211327	15213658	None	26046	2896	208275	No_constitutive_exon_found_in_species
TACCGCTGTTTTCTTGTAGTGACACCAACAAACAGACTGGGGAAATTCAGGA	15937071	15937215	15937265	15937213	-1	C2	Bo2g055510	15936725	15939868	None	26046	2896	208275	No_constitutive_exon_found_in_species
AATGACTATCATGTCAAGTTCACCCTTGAACATTGCTGAAGGGAACTTAGGT	15978170	15978462	15978512	15978460	-1	C2	Bo2g055590	15978170	15978977	None	26046	2896	208275	No_constitutive_exon_found_in_species
TGTTGTAACCAAGGCTGATGGGTTACATTATCGTCAGCCTTGGGTGATAGGT	15979656	15979757	15979807	15979755	-1	C2	Bo2g055600	15979527	15980074	None	26046	2896	208275	No_constitutive_exon_found_in_species
CAAACCCGGGTCCACGTCCGGACCCTGAAAGGTGGCTTCCGAGGAGGGAGAG	16471608	16471773	16471823	16471771	-1	C2	Bo2g056100	16471608	16474048	None	26046	2896	208275	No_constitutive_exon_found_in_species
TTTGAATTTACTTGTAGGAGATGTTTGGGTTGATGGGTTTTGGTGGGCAGAG	16610418	16610580	16610368	16610420	1	C2	Bo2g056250	16609970	16611468	None	26046	2896	208275	No_constitutive_exon_found_in_species
GTCTATTAGTGAGTAGACTAATCTTGGATTCATGGGCTAGGGTGATTAAGGG	16816571	16816580	16816630	16816578	-1	C2	Bo2g057450	16816571	16819746	None	26046	2896	208275	No_constitutive_exon_found_in_species
AAGTTATTTTGGTTTAAATAAACTGACGGTTGTTGTGGGAGAAACAACAGCG	16883105	16883292	16883055	16883107	1	C2	Bo2g057490	16882901	16890679	None	26046	2896	208275	No_constitutive_exon_found_in_species
TGTGATTTGTTACTTTTAGTGCATATGTCCTCTGTTTTTTGTGGGTACAGGG	16924352	16924394	16924302	16924354	1	C2	Bo2g057520	16923708	16924394	None	26046	2896	208275	No_constitutive_exon_found_in_species
GGAGAGGACAGTGTATTTGCTGATGTGACTCACGAAGTTGTTGGGGGAAGAG	17428629	17429027	17428579	17428631	1	C2	Bo2g057930	17427419	17429872	None	26046	2896	208275	No_constitutive_exon_found_in_species
ATACCCGAAATTATCGTCCGTGTGTTGGATCGTTTGGGGGTGGCGATAAGCC	17502399	17502859	17502349	17502401	1	C2	Bo2g058970	17502143	17503417	None	26046	2896	208275	No_constitutive_exon_found_in_species
CTTGTCTTATCACTTTATCTAAAAGTGATTGTAATCTTGGGACATAACAGGT	17828127	17828257	17828307	17828255	-1	C2	Bo2g061160	17826076	17829710	None	26046	2896	208275	No_constitutive_exon_found_in_species
TTGCGTTAACCTAATAATCCTTTGAATATATTTTTTGTTTAATTTGGGAGGT	18016788	18017118	18017168	18017116	-1	C2	Bo2g061300	18011508	18017460	None	26046	2896	208275	No_constitutive_exon_found_in_species
TTTTTCTTTTCTAAATAACATATATAAATGTTATAAATTGATGGGTGCAGGT	18536820	18536964	18537014	18536962	-1	C2	Bo2g062890	18536173	18538216	ATMES15	26046	2896	208275	No_constitutive_exon_found_in_species
AAAGGCGTTGAGGTTTATGCATCCAAGTCCTGCTTTGGGCGAGGAAACAGGG	19017439	19017741	19017389	19017441	1	C2	Bo2g064380	19016575	19018185	None	26046	2896	208275	No_constitutive_exon_found_in_species
CAAAGTCTTAACTGGTCTCAAAGATTCAAGATCATCAAAGATGGGTGCAGGT	19593435	19593565	19593385	19593437	1	C2	Bo2g066880	19591296	19594109	None	26046	2896	208275	No_constitutive_exon_found_in_species
GGTTGTTTTGAATATTAAGAGATTCTTTTTGTTTGTTTGTGGGGGTTTAGGT	19764369	19764643	19764693	19764641	-1	C2	Bo2g068060	19763974	19766777	ATTPS8	26046	2896	208275	No_constitutive_exon_found_in_species
TTCATGACACTGAACTCATCTTAATAATTTTTTGTGTGTGGGGGGGACAGGA	20540444	20541748	20540394	20540446	1	C2	Bo2g070730	20538828	20544252	None	26046	2896	208275	No_constitutive_exon_found_in_species
TCTGCTGAAATGTGCTACAACCACTCCCGGGAAGCTTTACGTCGGGGTAGGA	20602129	20602416	20602466	20602414	-1	C2	Bo2g071850	20601022	20602908	None	26046	2896	208275	No_constitutive_exon_found_in_species
TGTGATGGTAAATTCAAACGGATTCATTTGGACGTGTGGGTGGATAACAGGC	21103155	21103293	21103343	21103291	-1	C2	Bo2g075330	21102715	21103587	None	26046	2896	208275	No_constitutive_exon_found_in_species
TGTTTCAGCAAAAGTGGCATTGGTCTTTGGTAATCACCGAGAGGGTGAAGGC	22018673	22018896	22018623	22018675	1	C2	Bo2g079230	22018146	22018896	None	26046	2896	208275	No_constitutive_exon_found_in_species
TCGACAATCCTATGACCCAAGAGGAAAAAGCTATCTTCTGGGACAAACAGGA	22088345	22088739	22088789	22088737	-1	C2	Bo2g079380	22087124	22089254	None	26046	2896	208275	No_constitutive_exon_found_in_species
CATCAGAAGTTTTTTTTCTTATTTGGAAGAATGATTGTGGGAATGTGCAGGA	22320517	22320608	22320467	22320519	1	C2	Bo2g080580	22318494	22320734	None	26046	2896	208275	No_constitutive_exon_found_in_species
CACAAAGATGTTGTGCTAACGGTGCATTGTGTGGATATTACGGGACACAGAG	22726685	22726813	22726863	22726811	-1	C2	Bo2g080990	22722530	22729775	None	26046	2896	208275	No_constitutive_exon_found_in_species
CTTTTTACGTTGAAGCTTAATCATCCTTGTGTTTCATTTGGGGGTGTTAGAT	23779232	23779309	23779182	23779234	1	C2	Bo2g085220	23778595	23784078	None	26046	2896	208275	No_constitutive_exon_found_in_species
AAGACAAAAGGGTTGACTGCCTTGGTGGAAAAAGCTTCACGGGCATATAGCT	23802343	23802829	23802293	23802345	1	C2	Bo2g085270	23801361	23803193	None	26046	2896	208275	No_constitutive_exon_found_in_species
TTGCGTTTCCTTTTCTATTCATCTGACTTGGAGATTATGGGAAGAAACAGAT	23825795	23826236	23826286	23826234	-1	C2	Bo2g085320	23824929	23826428	None	26046	2896	208275	No_constitutive_exon_found_in_species
ACCTTTGCTACATGCATTCATTTTAATTTGTTTTGCTAAATGGGGTAAAGGG	23894788	23894891	23894941	23894889	-1	C2	Bo2g086370	23893087	23895825	sks18	26046	2896	208275	No_constitutive_exon_found_in_species
GGCTTACTATCTCACCGATGGTATTTATCCGAAATGGGGACCGAAAGCAGTT	23900606	23900968	23900556	23900608	1	C2	Bo2g086380	23898401	23900968	None	26046	2896	208275	No_constitutive_exon_found_in_species
GCTCCTTCTTACTTGAGATATGTCGGTTATGAATTGTAGGGAGTTTAGAGAA	23933180	23933303	23933130	23933182	1	C2	Bo2g086440	23929599	23933303	None	26046	2896	208275	No_constitutive_exon_found_in_species
ATGATCCAGACAGATTCAAGTACTTGTTCATCGCGCTGGGAGCATAGAAGGT	24145500	24146199	24146249	24146197	-1	C2	Bo2g088740	24144974	24147449	None	26046	2896	208275	No_constitutive_exon_found_in_species
TATTCACATTATCTATCCTATACTAAAAGGGATATATGAGGAATAGGGAGGC	24736738	24736973	24737023	24736971	-1	C2	Bo2g091260	24735372	24737895	None	26046	2896	208275	No_constitutive_exon_found_in_species
GGTTTTCTGGGTATTGCATAACGTCGTTAACTGATTATTGGGTATAGCAGGT	24770239	24770434	24770484	24770432	-1	C2	Bo2g092300	24768601	24770486	None	26046	2896	208275	No_constitutive_exon_found_in_species
TGCAAAAACCTTGTGACTAGAGCTTGTCTGGACTGTTGACTGGTGGGCAGGA	24853390	24853391	24853441	24853389	-1	C2	Bo2g092400	24853390	24854124	None	26046	2896	208275	No_constitutive_exon_found_in_species
AACATCTTGAGTACATTCTTTTCTGAAGTCGTTTCTCTTTGGGAACACAGAA	25000677	25000782	25000832	25000780	-1	C2	Bo2g092520	24999674	25003964	BGAL16	26046	2896	208275	No_constitutive_exon_found_in_species
TCTTTAGTTTGAATTGAATAAAACTTAGAGCTGTTTTGGTGGTTGGGGAGTG	25010427	25010541	25010377	25010429	1	C2	Bo2g092540	25010050	25012303	None	26046	2896	208275	No_constitutive_exon_found_in_species
GAAGTAGAGGGAGTCTTTAGCTTTTTGTGTCTGTTTTTATGGGTTTAAAGGT	25016173	25016273	25016323	25016271	-1	C2	Bo2g092560	25016173	25018083	None	26046	2896	208275	No_constitutive_exon_found_in_species
TTTGAGATCATGATTTCTCGATCTCTTGCAACGGTGAAGCGAGGGTGAAGGC	26073587	26073690	26073740	26073688	-1	C2	Bo2g093550	26071977	26074800	MSL6	26046	2896	208275	No_constitutive_exon_found_in_species
CGCAGTAAAATTGTAACTTGGTCTCAAAATGTTGTTGGGTGATACAACAGGC	26309084	26309173	26309034	26309086	1	C2	Bo2g094820	26305344	26309373	None	26046	2896	208275	No_constitutive_exon_found_in_species
TGAATTGTTTGCTAGATATGGGATGAGCATTACAAATGTGTGAGGGCAAGGT	26508618	26508882	26508932	26508880	-1	C2	Bo2g095050	26506281	26509491	None	26046	2896	208275	No_constitutive_exon_found_in_species
CTCTTGGAATTATTGATAACAATGATGGAGTTGTTGTTTATGATGGGAAGGG	26555047	26555076	26554997	26555049	1	C2	Bo2g095120	26554489	26559541	None	26046	2896	208275	No_constitutive_exon_found_in_species
GATACTACTGCAGCGTGTGTTTTTAATGGTTTTTTTGGGGGGTACAATAGGT	26606302	26606384	26606252	26606304	1	C2	Bo2g095210	26605125	26607409	None	26046	2896	208275	No_constitutive_exon_found_in_species
TATATAATTACTATAGTAATATTAATAATCATCTGAATATATGGGTGCAGAA	26670512	26670579	26670629	26670577	-1	C2	Bo2g095280	26669481	26671156	None	26046	2896	208275	No_constitutive_exon_found_in_species
TAAAATAATGTTAATACGTTTCTGTGTGGTTTTTTTTAATGGGTAAATAGAT	27202394	27202748	27202344	27202396	1	C2	Bo2g095920	27200110	27202748	None	26046	2896	208275	No_constitutive_exon_found_in_species
TTAATCAAACATTTAGCGGAAAGATTGAAACTATTTTATTTGGGAAGCAGAT	27249795	27249945	27249995	27249943	-1	C2	Bo2g096030	27249403	27251550	None	26046	2896	208275	No_constitutive_exon_found_in_species
TGTTAATTAGTTTAATTGATGTAATATAAGGGGATTATGAAAATGGGCAGGT	27264265	27264374	27264215	27264267	1	C2	Bo2g096040	27262994	27264908	None	26046	2896	208275	No_constitutive_exon_found_in_species
AGAAGCTGTTTCTTGAAAAAAACTGAATTGTGAATGGTTTGGGAAAACAGGG	27363801	27363828	27363878	27363826	-1	C2	Bo2g096180	27363801	27365324	None	26046	2896	208275	No_constitutive_exon_found_in_species
TTGATGCTCGGTAGATAAAAGATGCTAAACAATGAGGGTTTAAAATGCAGAT	27497053	27497140	27497003	27497055	1	C2	Bo2g097340	27495809	27497140	None	26046	2896	208275	No_constitutive_exon_found_in_species
TTCATCATCAGACAAAGATCTTTGATGTTTTATTGTTGGGAAATTAACAGGA	27664022	27664131	27664181	27664129	-1	C2	Bo2g097550	27664022	27666250	SIGA	26046	2896	208275	No_constitutive_exon_found_in_species
TGACAAAAGTATATAAGCATATTAATTCTTTTACGGTGTGCGTGCGGGAGCA	27939695	27939760	27939645	27939697	1	C2	Bo2g098780	27939382	27940878	None	26046	2896	208275	No_constitutive_exon_found_in_species
AATAAGGAATAGACTATCCACTGGAGATCGAATGTGTAGTTGGGGACTAGCT	27945784	27946183	27946233	27946181	-1	C2	Bo2g098790	27945784	27946632	None	26046	2896	208275	No_constitutive_exon_found_in_species
AGTCGGCATAGGCTATGTTAACGAAGTTGCCTTCGAGACGGGATGAAGAGAC	28015717	28015918	28015667	28015719	1	C2	Bo2g098860	28014769	28015918	None	26046	2896	208275	No_constitutive_exon_found_in_species
TATTTTCAACATAAGATTATTACGATATATGGTTGAAAAACAGGGAATAGTG	28242637	28242664	28242587	28242639	1	C2	Bo2g099100	28237882	28242664	None	26046	2896	208275	No_constitutive_exon_found_in_species
AGTTCGCAAGGCGTTGAGACTTGTGCATCCCGATCTTGGAATGGGCATAGAA	28440553	28440861	28440911	28440859	-1	C2	Bo2g099210	28439919	28441735	None	26046	2896	208275	No_constitutive_exon_found_in_species
AAAGGCGTTGAGGTTTGTGCATCCTAGTCTTGCTTTGGGCGGGGAAACAGGG	28492879	28493181	28492829	28492881	1	C2	Bo2g099230	28492130	28493835	None	26046	2896	208275	No_constitutive_exon_found_in_species
AAATTAAATTGAAATAATTTATGCATCGCAACACAGATGTTGTGGGGCAGAT	28644774	28644851	28644724	28644776	1	C2	Bo2g100320	28644146	28646367	None	26046	2896	208275	No_constitutive_exon_found_in_species
TGTATGAGAGGTTACTAACGAAAAGTGAATCCTTTGGGATGTTAACGGAGCA	28982604	28982723	28982554	28982606	1	C2	Bo2g100600	28981772	28982723	None	26046	2896	208275	No_constitutive_exon_found_in_species
TTTCTTTATACAAGGCATTAGGTGCAGAGAAACTATGAATGGGATTACAGAT	29600895	29601018	29601068	29601016	-1	C2	Bo2g102170	29600420	29607056	None	26046	2896	208275	No_constitutive_exon_found_in_species
GAAAGGCGTTGATCTTTGTGCATCCCTGTCTGTTTCGGGCGTGGAAACAGGG	29699176	29699269	29699319	29699267	-1	C2	Bo2g102220	29698459	29700133	None	26046	2896	208275	No_constitutive_exon_found_in_species
ATCATATCCAACACCCAACTAAAGTGATCCTTCAATTTAGGGAGTAGCAGGT	29702771	29702948	29702721	29702773	1	C2	Bo2g102230	29700839	29702948	None	26046	2896	208275	No_constitutive_exon_found_in_species
AAAGGCGTTGAGGTTTGTGCATCCTAGTCCTGCTTTGGGCGGGGAAACAGGG	29706987	29707277	29706937	29706989	1	C2	Bo2g102240	29706129	29707892	None	26046	2896	208275	No_constitutive_exon_found_in_species
CAGTGTATGCCCCTAATTGAGAGATGGAAAGACGGAGACTGTGGGAAGAGCT	29882541	29883300	29883350	29883298	-1	C2	Bo2g103250	29880329	29885160	None	26046	2896	208275	No_constitutive_exon_found_in_species
TCAAATGTCGAGAAACATGAAATGGGTTTGTTACGGTCTTCGGGAGATAGCG	29880474	29880557	29880607	29880555	-1	C2	Bo2g103250	29880329	29885160	None	26046	2896	208275	No_constitutive_exon_found_in_species
GGAATGTATCGAGTACGTTTAGGCATCAAAAAGATATTTGGGAAAAAAAGAG	30059120	30059394	30059444	30059392	-1	C2	Bo2g104390	30058970	30060856	None	26046	2896	208275	No_constitutive_exon_found_in_species
GGGAAGATGCTAAGGCGAAAGAGTGTTGACTTCACAAAGGGAACATCAAGGA	30368616	30369024	30369074	30369022	-1	C2	Bo2g104600	30368616	30369791	None	26046	2896	208275	No_constitutive_exon_found_in_species
TTGTTTTTGTTCTTTAGACAGAAAGGCCATCTAATTGGGTCATGAAATAGGG	30678507	30678600	30678650	30678598	-1	C2	Bo2g104780	30678507	30678817	None	26046	2896	208275	No_constitutive_exon_found_in_species
TCGGTTAAAAAACGCGAAAGAATGCAAGATGAGAAGGGAAACAATAGTAGCC	30836768	30837108	30836718	30836770	1	C2	Bo2g104920	30835618	30837108	None	26046	2896	208275	No_constitutive_exon_found_in_species
TGAAGTTGTTAACTTGTAATGATCTGATCTGATCTCTGTTGGGATTTGAGCT	31015563	31015621	31015513	31015565	1	C2	Bo2g105020	31014327	31015621	None	26046	2896	208275	No_constitutive_exon_found_in_species
AACAAATATGGTGGTTGTTCACTGTTTGGTGGTTATGATAAATGGGTTAGGT	31034298	31034324	31034248	31034300	1	C2	Bo2g105050	31032230	31034324	None	26046	2896	208275	No_constitutive_exon_found_in_species
GCGTTGAGGTTTGTGCATCCTAGTCCTGCTTTGGGCGGGGAAACAGGGAGTG	31206607	31206771	31206821	31206769	-1	C2	Bo2g105180	31206338	31207992	None	26046	2896	208275	No_constitutive_exon_found_in_species
ATTGGATTTGGGGATTAGGGTTTTTGGATTTAATTGGATTTGGGGATTAGAC	31370401	31370445	31370495	31370443	-1	C2	Bo2g105330	31367523	31372744	None	26046	2896	208275	No_constitutive_exon_found_in_species
GCATGGTGTGTACGGATAGGGCATGACTGTACATCTGAGGGAACGTGAAGGA	31557088	31557163	31557038	31557090	1	C2	Bo2g106420	31556930	31563224	None	26046	2896	208275	No_constitutive_exon_found_in_species
TATATATACAATCTTCAGTGTCATAATTGCCTGATATGTGGGAAATGTAGGG	32641652	32641709	32641759	32641707	-1	C2	Bo2g109060	32638677	32642533	None	26046	2896	208275	No_constitutive_exon_found_in_species
TATGTATACATAGTTATGAGTAGGGACTATGTGAGTGGGCGGGGGTCCAGAG	32801667	32801792	32801617	32801669	1	C2	Bo2g109140	32800539	32801958	None	26046	2896	208275	No_constitutive_exon_found_in_species
TGTCCCACCCTCATCAATGAAGACACTAAGTTGGAATTGTCGAGGGATAGGG	32814411	32814596	32814646	32814594	-1	C2	Bo2g109160	32814411	32815010	None	26046	2896	208275	No_constitutive_exon_found_in_species
ATACTTCTTCATGGTTTGTGTTAATCCCCTCGAGCTTTGAGGGTATCAAGAA	32943063	32943309	32943013	32943065	1	C2	Bo2g109220	32942867	32944503	None	26046	2896	208275	No_constitutive_exon_found_in_species
TTTAGAAAAAAAAAAAAGACTTAAGCTTGGAATTCATAAACAATGGGCAGGA	33282740	33283001	33283051	33282999	-1	C2	Bo2g110390	33282740	33284017	None	26046	2896	208275	No_constitutive_exon_found_in_species
TTTGTTGAGCCATCAATAAAACACTACTCTTAACGTGTTGGGTGAAGCAGAG	33996709	33996711	33996659	33996711	1	C2	Bo2g110780	33990188	33996711	None	26046	2896	208275	No_constitutive_exon_found_in_species
ACAAGAAACCAAAGGAACTAACGTTTTGTGGGGAGGGGTTGGAAGAGCAGAA	34124846	34125173	34124796	34124848	1	C2	Bo2g111820	34123130	34125173	TPR8	26046	2896	208275	No_constitutive_exon_found_in_species
TCTGCTTCTGTTCATTGTGTTTTTCCCCAATAATATGGGACTTGAGGAAGCT	34517508	34517724	34517774	34517722	-1	C2	Bo2g113960	34517508	34517847	None	26046	2896	208275	No_constitutive_exon_found_in_species
GGGGCTCAGAGATGTCTGGGCTAGCGACGCTACTTTGATTGTGTGGGCAGGG	34638133	34638206	34638256	34638204	-1	C2	Bo2g114050	34637817	34638819	None	26046	2896	208275	No_constitutive_exon_found_in_species
ATGTAGATGTCCTATTTATTTTTGTTTCTTCTTTTCTTGGGAATAATCAGGA	34880336	34880454	34880504	34880452	-1	C2	Bo2g115180	34879701	34881458	KAN4	26046	2896	208275	No_constitutive_exon_found_in_species
TTGAAAGGCGCTGAGTTTTGCGCATCCTGGTCCTGCTTTGGGCGGAGAAGCA	35707095	35707400	35707045	35707097	1	C2	Bo2g116490	35706812	35708028	None	26046	2896	208275	No_constitutive_exon_found_in_species
TATTCTTTCGTATGCCGCGTTTCGTGCTTAAAATGTTCGCGGGCTTGAAGAT	35758731	35758915	35758681	35758733	1	C2	Bo2g116530	35757064	35764221	None	26046	2896	208275	No_constitutive_exon_found_in_species
TAACTCCGTATTTTCCAATGGTCTTACATAATTATCTCCAATGGGATCAGGG	36094204	36094336	36094154	36094206	1	C2	Bo2g116830	36093478	36094630	None	26046	2896	208275	No_constitutive_exon_found_in_species
TCACTGACATTTGTGTCCTAACACTCTAATTATTTGTGGGGGTTGGGCAGTT	36584870	36585004	36585054	36585002	-1	C2	Bo2g118130	36584540	36585820	None	26046	2896	208275	No_constitutive_exon_found_in_species
TGCTGAGATGAATGACTTTGACCTGAGCCGAGAGTGGTATGATTGGGTAGGT	36743997	36745022	36743947	36743999	1	C2	Bo2g118160	36743642	36745631	None	26046	2896	208275	No_constitutive_exon_found_in_species
GTTGTAGCTTCAGACTGGGGTTTTAATGTTGATGAAAAGAAAGGGGGAAGGT	37185118	37185369	37185068	37185120	1	C2	Bo2g120480	37179147	37187159	None	26046	2896	208275	No_constitutive_exon_found_in_species
GTTGTTATTAACTTTGGTCTTATGCTTTTGTTTGCCACTTTGGGTGATAGAG	37398481	37398655	37398431	37398483	1	C2	Bo2g120680	37397886	37398655	None	26046	2896	208275	No_constitutive_exon_found_in_species
TGATCCTCGCATGGCTGGTTTTGGGAAACTAGACAAAGTTTGGGCTAAAGAG	37446537	37446759	37446809	37446757	-1	C2	Bo2g120720	37446219	37447702	None	26046	2896	208275	No_constitutive_exon_found_in_species
TCCAACATTAACAAACCTGCTGCGGTGAACTGCATCGAGGGACATGGCAGTA	37488283	37488378	37488428	37488376	-1	C2	Bo2g120740	37487894	37488682	None	26046	2896	208275	No_constitutive_exon_found_in_species
TGCATCTAATTTCATTTTGCTTCTTTTTTTCTGTGTGTGGGGGAAGCTAGGA	38171782	38171944	38171732	38171784	1	C2	Bo2g124300	38170258	38171944	None	26046	2896	208275	No_constitutive_exon_found_in_species
ATCCTCGTGATCATATTAACATTGTGATATTATCAGTTTTGGGGGTATAGGC	38203642	38203969	38204019	38203967	-1	C2	Bo2g124340	38203642	38204883	None	26046	2896	208275	No_constitutive_exon_found_in_species
AGTTGTTTGTAGACCAATCTTGTTGATGATTCTTGGCGTGGGGAAAATAGGT	38431827	38431951	38432001	38431949	-1	C2	Bo2g124440	38431184	38432259	None	26046	2896	208275	No_constitutive_exon_found_in_species
GTTTCTACACTGTGGCTAATGGAAATTTACTGTTACATTTGGGCACAAAGGT	38543223	38543364	38543414	38543362	-1	C2	Bo2g124520	38541690	38545406	None	26046	2896	208275	No_constitutive_exon_found_in_species
TACTCCTATATGTTGGAGTTAGGTTTGATTAGACCCTGATTGGGAGTTAGGT	38700200	38700291	38700341	38700289	-1	C2	Bo2g125690	38700200	38701177	None	26046	2896	208275	No_constitutive_exon_found_in_species
ACTCATGTTTGTGAAAAAACCGTGGAAGTTGACCATGGATTGATGGGAAGTC	39011806	39012255	39012305	39012253	-1	C2	Bo2g126970	39010131	39014396	None	26046	2896	208275	No_constitutive_exon_found_in_species
CTTGTATATTGCGGAGTGAAAGTGTTAATGGGGCGAACGCGGGTAGGAAGAG	39011265	39011618	39011668	39011616	-1	C2	Bo2g126970	39010131	39014396	None	26046	2896	208275	No_constitutive_exon_found_in_species
CTCTCTCTCTTTCTCTTTAAAGAAGTTGGGGATGGTGGAGATGGTGGGAGTG	39053789	39054519	39054569	39054517	-1	C2	Bo2g127000	39041246	39069661	None	26046	2896	208275	No_constitutive_exon_found_in_species
AAAAAGAGTGGCAGTTTGGTAAATTAATAAGGTTTTATTGGGTAAAACAGGA	39156154	39156320	39156370	39156318	-1	C2	Bo2g127090	39155643	39157518	None	26046	2896	208275	No_constitutive_exon_found_in_species
GAAGAGACTATCCCTTGGTAAGAGACTATCCCTGAGGGATATGATAAAAGTA	39301592	39302121	39302171	39302119	-1	C2	Bo2g127200	39301592	39307153	None	26046	2896	208275	No_constitutive_exon_found_in_species
TATAATATAAAGTCAAACTGTAATCAATTTGCTTTTCTCGGGTGGAACAGAA	39730068	39730302	39730018	39730070	1	C2	Bo2g127560	39729328	39731921	None	26046	2896	208275	No_constitutive_exon_found_in_species
TTAAATCACTAATATATTGTCTATTGTTGCTTTCATTGGTGGGGCGGTAGAA	39743470	39743704	39743754	39743702	-1	C2	Bo2g127570	39742143	39745732	None	26046	2896	208275	No_constitutive_exon_found_in_species
TGATGATGATTAAAGACTCATGGGTTTTGTTTGTGCACGGGGAAATAAAGTA	39853237	39853455	39853187	39853239	1	C2	Bo2g127670	39851966	39853557	WOX8	26046	2896	208275	No_constitutive_exon_found_in_species
TCCTTTACGCATATATAATAAACCAAGTTATTATTTTTTTGGGGGTGCAGGT	40086194	40086275	40086325	40086273	-1	C2	Bo2g129860	40085757	40090675	None	26046	2896	208275	No_constitutive_exon_found_in_species
TCAAAAAAATAATTAAAAGATAAACACGTATCTTATTTGGGGTTAACAAGAG	40650844	40651111	40651161	40651109	-1	C2	Bo2g131430	40646656	40651934	None	26046	2896	208275	No_constitutive_exon_found_in_species
TTGTGCAAGTGATGCAGTGGATGAATACCTCCGGATGGGTGAAACCACAGTG	40905475	40905759	40905809	40905757	-1	C2	Bo2g131770	40905096	40906533	None	26046	2896	208275	No_constitutive_exon_found_in_species
CTCCAAAAGTAAATTACTTTGTCATTGGACATCAGTATCATATGGGATAGTA	40905096	40905359	40905409	40905357	-1	C2	Bo2g131770	40905096	40906533	None	26046	2896	208275	No_constitutive_exon_found_in_species
ATCCTTTTAGTCCAATTTGATCATTTTGTTTGTTTTCCTTATATGGGCAGGA	41009888	41009963	41009838	41009890	1	C2	Bo2g131890	41004979	41011841	UPF1	26046	2896	208275	No_constitutive_exon_found_in_species
TTGTTAGTATTTTTTTTAATAAGTTAGTGTTTGTCTCTATTGGGATGCAGAT	41078559	41078647	41078697	41078645	-1	C2	Bo2g131940	41078041	41079128	None	26046	2896	208275	No_constitutive_exon_found_in_species
GGTTTTAAGTTTAGTTTGTGATTCATTGTGTGGTATAATTGGTTGGGCAGGT	41203950	41204073	41204123	41204071	-1	C2	Bo2g132020	41203335	41205049	None	26046	2896	208275	No_constitutive_exon_found_in_species
TAATAATAGTGAATTATTCTCGTATAATAATTATGGGAATTGTGGGGTAGGT	41266483	41266600	41266433	41266485	1	C2	Bo2g132160	41264663	41266600	None	26046	2896	208275	No_constitutive_exon_found_in_species
AAGATGAAGTTGACTTTTATAGGAGCTACTTTGTGAAAAGGAGGGTTTAGGG	41373806	41374079	41373756	41373808	1	C2	Bo2g132290	41373650	41374079	None	26046	2896	208275	No_constitutive_exon_found_in_species
GGATTGTTTGGATTCACTGTTTCCGATTATGACTACCCCGGGCAGCGCAGAC	41853424	41853606	41853374	41853426	1	C2	Bo2g134030	41852722	41855322	AtQSOX2	26046	2896	208275	No_constitutive_exon_found_in_species
TAGACTTGGCTGAGCTCTGAGGAAAAGTTCATGTTCTCTATGGGATGCAGTT	42072450	42072537	42072400	42072452	1	C2	Bo2g134260	42070661	42072662	None	26046	2896	208275	No_constitutive_exon_found_in_species
GGGGCTCATAGATGTTTGGGCTAGTGACGCTACTTTGATTGTGCGGGTAGGG	42656639	42656761	42656589	42656641	1	C2	Bo2g134820	42655802	42657016	None	26046	2896	208275	No_constitutive_exon_found_in_species
AGAGAATATTCATTAAGGTCATTTACTTAATTCTTTTTTTTTGGGGACAGAG	42790029	42790168	42789979	42790031	1	C2	Bo2g134900	42788868	42790876	None	26046	2896	208275	No_constitutive_exon_found_in_species
TAGATACTGGACTGTCCGAGTGACTATGAGGACTGTGCCCGAGGGTGCAGGA	42866797	42866920	42866747	42866799	1	C2	Bo2g135960	42864777	42866920	None	26046	2896	208275	No_constitutive_exon_found_in_species
TGAGAAAGAGTATTGAGTGTAACTTGTGCTTTGACCTTTTGGGATGGCAGAT	42991692	42992230	42991642	42991694	1	C2	Bo2g136090	42989228	42992512	None	26046	2896	208275	No_constitutive_exon_found_in_species
TCAATGACTACTCGATATTGGAGAGCTACGCGGATTTCCCGGGATGATAGGT	43663330	43663911	43663961	43663909	-1	C2	Bo2g136800	43663330	43664479	None	26046	2896	208275	No_constitutive_exon_found_in_species
GTTCCTCTCGCGTGGATTACAAGTAAATGGTTGTTTTTTGGGGGTTACAGGA	43993257	43993345	43993207	43993259	1	C2	Bo2g137190	43991574	43993345	None	26046	2896	208275	No_constitutive_exon_found_in_species
TTTCTTGTTTTCTATTGGTTTTCCTCACTTTTGATGTGTTTGTGGGACAGCC	44191810	44191996	44191760	44191812	1	C2	Bo2g137340	44188022	44191996	None	26046	2896	208275	No_constitutive_exon_found_in_species
ATACTGGCTATCTACCCAACGATCTCAACATACCAAACTCTGGGGAACAGGA	44266648	44266793	44266843	44266791	-1	C2	Bo2g138400	44266331	44269556	None	26046	2896	208275	No_constitutive_exon_found_in_species
TTTGCCAAGGATGTTTTCATTAATCAAGAACGAAAGTTGGGGGCTCGAAGAC	45050914	45051104	45050864	45050916	1	C2	Bo2g139170	45050726	45051104	None	26046	2896	208275	No_constitutive_exon_found_in_species
ATATATAAGTTGTCGCAGTTAAAAAGCTCGTAGTTGAACCTTGGGATGAGTC	45074494	45074607	45074444	45074496	1	C2	Bo2g139220	45072892	45074955	None	26046	2896	208275	No_constitutive_exon_found_in_species
AGACTCTAAGCGAGTACAAACGTGACAACCGCTTAACGTCGTCATGGGAGGC	45175553	45175734	45175784	45175732	-1	C2	Bo2g140320	45174960	45176677	None	26046	2896	208275	No_constitutive_exon_found_in_species
CACTGATGTTGTTTTGGCATTTGTGCGTTTTGGGTTTGTTGGGAAAATAGAT	45620944	45621034	45621084	45621032	-1	C2	Bo2g144960	45620170	45622252	None	26046	2896	208275	No_constitutive_exon_found_in_species
TTGTTTATTTTGTATCATTACTCTCATTTGTCCTTTTGAAACATGGGCAGGC	45639881	45640052	45640102	45640050	-1	C2	Bo2g144980	45639881	45640950	None	26046	2896	208275	No_constitutive_exon_found_in_species
GATTTTGTTTTGTGTTTGTGCTAATTGTTGTGGTGTTCTGGTGGGTGCAGCT	46022633	46023066	46023116	46023064	-1	C2	Bo2g146450	46020053	46024343	None	26046	2896	208275	No_constitutive_exon_found_in_species
CCGTTGTTAAAAATCCAGCGCTATTTTGAGATAAAGTCAAAATTGGGAAGAT	46144583	46144853	46144533	46144585	1	C2	Bo2g146590	46143788	46144853	None	26046	2896	208275	No_constitutive_exon_found_in_species
ACGGGTGATTTTAATGGCCTTAACACGTTTCACAATTGTGTGGGATACAGGG	46312175	46312255	46312305	46312253	-1	C2	Bo2g147830	46312175	46313227	None	26046	2896	208275	No_constitutive_exon_found_in_species
TACATGTTCTCTTCTTGTAAGCATCTTTTGTTCGGTGTGGGAGAAGTGAGTT	46343941	46344060	46343891	46343943	1	C2	Bo2g147910	46343318	46344811	None	26046	2896	208275	No_constitutive_exon_found_in_species
TGCTGCTTTACCCAATTTGCATCCTAATTGTTGTCGAAATTGATGGGCAGGA	46434945	46435066	46434895	46434947	1	C2	Bo2g148080	46434683	46439950	None	26046	2896	208275	No_constitutive_exon_found_in_species
TTGGAAGTTGAAATATTTTGTTCCGGTCTTTGAATAGGGTGTAAAGCTAGAT	46564208	46564466	46564158	46564210	1	C2	Bo2g149210	46564086	46564992	None	26046	2896	208275	No_constitutive_exon_found_in_species
AGATATACTACATCTAATAATGTAGCTATTGTTTTGGTTTGGGAACACAGAA	46779050	46779092	46779000	46779052	1	C2	Bo2g149440	46771379	46780002	None	26046	2896	208275	No_constitutive_exon_found_in_species
CCAATTAGTTTTCTTGTCCTCCAAGAAATCTTAAGATCTTTGGGATGCAGGA	47006599	47006908	47006958	47006906	-1	C2	Bo2g149650	47005632	47007104	None	26046	2896	208275	No_constitutive_exon_found_in_species
CCAATTAGTTTTCTTGTCCTCCAAGAAATCTTAAGATCTTTGGGATGCAGGA	47023213	47023522	47023572	47023520	-1	C2	Bo2g149660	47022246	47023718	None	26046	2896	208275	No_constitutive_exon_found_in_species
TCTTCTCTTCCTGGTAAGAATGTTTTGATAAACGAATGTTGGGGGTACAGAT	47135984	47136083	47136133	47136081	-1	C2	Bo2g149800	47135087	47136187	None	26046	2896	208275	No_constitutive_exon_found_in_species
TTAGCTGAGACTAGAGTTTGGATTTGATTAGTTATTGAATGTGGGATTAGGT	47322923	47322989	47322873	47322925	1	C2	Bo2g150090	47321025	47324007	None	26046	2896	208275	No_constitutive_exon_found_in_species
GGAAGTAGTAGTCTGGATACTCTGCTTGGAACACTTGGTTTGGAGGGTAGGC	47367727	47367840	47367890	47367838	-1	C2	Bo2g150180	47365401	47368096	None	26046	2896	208275	No_constitutive_exon_found_in_species
TGAACTTTATACTCTTGTGCTTGTTTCTTACTTGGTACGGGTAAGTGCAGGT	47388506	47388814	47388864	47388812	-1	C2	Bo2g150210	47388506	47389270	None	26046	2896	208275	No_constitutive_exon_found_in_species
TAAAGTAACTCAACAACAGAGTTTTGGTGATGATTTTGTGATGGGAACAGGC	47450077	47450335	47450385	47450333	-1	C2	Bo2g150290	47449127	47451440	PKT1	26046	2896	208275	No_constitutive_exon_found_in_species
TCCCATGTATATCCATCTTTCTGATGTCCTTCAATGTGGCACATGGGTAGGT	47523696	47523766	47523646	47523698	1	C2	Bo2g150420	47522083	47525426	None	26046	2896	208275	No_constitutive_exon_found_in_species
CTCTTTGAAAAATCTAACCAATGCTAACGCTCTAACATTTTGGGTAACAGAA	47583270	47583642	47583692	47583640	-1	C2	Bo2g150510	47582196	47584743	None	26046	2896	208275	No_constitutive_exon_found_in_species
TTCGTTTTTGGATCATTTTGATGTGTGTTTTATATTTTTTTGGGTGAAAGGA	47611958	47612155	47612205	47612153	-1	C2	Bo2g151520	47610947	47612951	None	26046	2896	208275	No_constitutive_exon_found_in_species
TAACTAATTATGTTTTGTGTAATTTTGTTTCTTCCGAGGGAAAAAAAAAGAT	48640707	48641322	48640657	48640709	1	C2	Bo2g155670	48638543	48641322	None	26046	2896	208275	No_constitutive_exon_found_in_species
TCAAAGTCTACTTTATATTGGTGAACACCGTGGATTTCCCGGGATGATAGGA	48872021	48872075	48871971	48872023	1	C2	Bo2g156050	48871447	48872758	None	26046	2896	208275	No_constitutive_exon_found_in_species
AGAAGCTTAGGAACTAACACTCATTTTGTGCCTCATGTATTGGCGGGCAGAC	49076773	49076841	49076891	49076839	-1	C2	Bo2g156290	49075830	49077982	None	26046	2896	208275	No_constitutive_exon_found_in_species
AAAATCATCAGATTATATATAATTGAATCATTTGATGGGAAAAAAAACAGGT	49368653	49368764	49368814	49368762	-1	C2	Bo2g158580	49368653	49370559	None	26046	2896	208275	No_constitutive_exon_found_in_species
ACACATTTACACATTAATCTTGTTTTTTTAATTCTGCAGGGTATTAAAAGCA	49494558	49494692	49494742	49494690	-1	C2	Bo2g158800	49494428	49495072	None	26046	2896	208275	No_constitutive_exon_found_in_species
CATTAACTAAAGAGATGTTGGACTTTGGTTTGTTTGGGGTAATGAATCAGCC	49576193	49576265	49576143	49576195	1	C2	Bo2g158870	49574688	49576648	None	26046	2896	208275	No_constitutive_exon_found_in_species
AGTTTATAGTAAATTAGTAAATTACCTATTTGGATGTATGGGTTCAAAAGGA	49719682	49719728	49719632	49719684	1	C2	Bo2g159100	49719390	49720227	None	26046	2896	208275	No_constitutive_exon_found_in_species
TTTCAGCCAAACTAATTTTATTCGACTTTTGATACTGGGAGGGACAATAGTT	50151903	50151986	50151853	50151905	1	C2	Bo2g160620	50151705	50153175	None	26046	2896	208275	No_constitutive_exon_found_in_species
CATTCAATGTTTGCTGTGTTTGAAATCTCGTTTTCTTTGTGGGTGTGCAGTG	50328185	50328362	50328135	50328187	1	C2	Bo2g160830	50327345	50329549	None	26046	2896	208275	No_constitutive_exon_found_in_species
TACATATCTAGATGTGAATGATTCAGTTTAATTAATTATTAAATGGGCAGAG	50609125	50609234	50609284	50609232	-1	C2	Bo2g161210	50609125	50612431	None	26046	2896	208275	No_constitutive_exon_found_in_species
GGATTTACCTTTTTCGTGAGTGAGTAACTTATAATGTTTTGGGGATATAGGT	50711527	50711590	50711477	50711529	1	C2	Bo2g161340	50703059	50715331	None	26046	2896	208275	No_constitutive_exon_found_in_species
TGCTTTGAGAAGGTTATTATCATTTGAGCATCATTTGTTTCTGGGAACAGTG	50915906	50915974	50915856	50915908	1	C2	Bo2g161610	50915003	50916477	None	26046	2896	208275	No_constitutive_exon_found_in_species
GACTTTTCTGCAAATCGTTTCTAAGAATGAATGGTCCTCATGGGCAACAGAT	50964187	50964222	50964272	50964220	-1	C2	Bo2g161700	50960841	50966630	None	26046	2896	208275	No_constitutive_exon_found_in_species
GAATTTTTTTTACATGAAAAGAAAACCTTCAATCGACCATGACCCGGGAGGT	50963568	50963709	50963759	50963707	-1	C2	Bo2g161700	50960841	50966630	None	26046	2896	208275	No_constitutive_exon_found_in_species
TCTTTTGTGTTTCTCTGTAATAGTCTCTGATATAAGGGATGTGAATGCAGGT	50961342	50961435	50961485	50961433	-1	C2	Bo2g161700	50960841	50966630	None	26046	2896	208275	No_constitutive_exon_found_in_species
GAGGAGGTGATGACTCCACACATTGATACTCAGATTTTGATGGGAATGAGAT	51018229	51019244	51019294	51019242	-1	C2	Bo2g161780	51016374	51019989	None	26046	2896	208275	No_constitutive_exon_found_in_species
ACCATCGTTAAAAATAAGCACTTTTTTGGGATAAAGTCAAAATTGGGAAGAT	51172882	51173120	51173170	51173118	-1	C2	Bo2g163960	51172211	51174055	None	26046	2896	208275	No_constitutive_exon_found_in_species
ATTATTTTTCAAATTCTTAACGAACTAAACCGGCATGAAATGGGGAGTAGAT	51760309	51760477	51760527	51760475	-1	C2	Bo2g165790	51758171	51761999	None	26046	2896	208275	No_constitutive_exon_found_in_species
TTGGTAACAGTCTTTCTTTTCTTTGTATTTGGTTGGGGTCACGAAACCAGCA	51879466	51879568	51879618	51879566	-1	C2	Bo2g166020	51879466	51885703	None	26046	2896	208275	No_constitutive_exon_found_in_species
GCACGTATAAATATATAAATATCTAACGTATTGAAACTTGGGTGATGCAGAC	51892188	51892348	51892398	51892346	-1	C2	Bo2g166040	51890934	51892868	None	26046	2896	208275	No_constitutive_exon_found_in_species
CAACATCTTTTCGAGAAAAGCTGATTTGACATGTGATGTTTGTGGGGTAGTT	52148000	52148551	52148601	52148549	-1	C2	Bo2g166330	52147361	52149125	None	26046	2896	208275	No_constitutive_exon_found_in_species
GTTTGAATGTTGTCTTATTGAATGTGTGGATATTCTCTATGTTGGGGCAGTA	52208601	52208802	52208852	52208800	-1	C2	Bo2g166440	52208601	52211661	None	26046	2896	208275	No_constitutive_exon_found_in_species
GAAGTGATAGCATGCTAAAAGTTCCTTCGTATGTGTCCGTGGGAATGTAGGA	52306766	52306919	52306969	52306917	-1	C2	Bo2g167560	52302949	52309022	None	26046	2896	208275	No_constitutive_exon_found_in_species
GGAATCGTTTCTTCTGATGTTATTTATTGCCTTATTTTGAACGGGTGCAGGT	52481814	52481985	52481764	52481816	1	C2	Bo2g167770	52479468	52482597	None	26046	2896	208275	No_constitutive_exon_found_in_species
TAACCTCTCTCAAATAATAGTAATAATATAATGACTGTGGGTGGGTGCAGAA	52482456	52482597	52482406	52482458	1	C2	Bo2g167770	52479468	52482597	None	26046	2896	208275	No_constitutive_exon_found_in_species
CTTTGAGGTGTTTCCCATGTTGTTGATTGTGCATATATAAAAATGGGCAGGT	52554563	52554767	52554513	52554565	1	C2	Bo2g167860	52552676	52554767	None	26046	2896	208275	No_constitutive_exon_found_in_species
AGATCATATCTTTTTTTATTTATTTATTGATGGATGGATGGGCCGGGCAGGC	52558108	52558194	52558058	52558110	1	C2	Bo2g167870	52555578	52559216	None	26046	2896	208275	No_constitutive_exon_found_in_species
AAAACTCTTTTGCCCTAACGTATAACTCACGTTTCGCATTTTGGGGACAGTT	52787459	52787704	52787754	52787702	-1	C2	Bo2g168210	52786712	52789768	None	26046	2896	208275	No_constitutive_exon_found_in_species
TTAAAAAAACATTCTTTTGAGGCGTTCTTGCTGGGCATTTGGGGCTGTAGAG	59832	59870	59782	59834	1	C3	Bo3g001120	58753	60850	None	26046	2896	208275	No_constitutive_exon_found_in_species
GAACTTTCCCGTTTAGAGGTTGTGCGATTTTGTTATATGTGGATGGGCAGGA	78548	78629	78498	78550	1	C3	Bo3g001170	77145	80558	None	26046	2896	208275	No_constitutive_exon_found_in_species
AATTAAGAGATAAATGACAATGGGATAAAACTTTTGTTCAAGGGCTGCAGAA	144224	144617	144667	144615	-1	C3	Bo3g001300	143348	146528	ATCHX27	26046	2896	208275	No_constitutive_exon_found_in_species
TGTTTCAGTGAAGGTTTGTTTACGTTATTATTGAAACACTCGGGATGCAGGG	192286	192456	192506	192454	-1	C3	Bo3g001430	191894	194307	TAAC	26046	2896	208275	No_constitutive_exon_found_in_species
ATTTTGTGTGTATGTACTAGTATATAACATATTGAATATGTATGGGACAGGC	209183	209822	209133	209185	1	C3	Bo3g001460	208106	209822	None	26046	2896	208275	No_constitutive_exon_found_in_species
AACTTGTTAATTCCCTTACAGTGTTTTTTTGTTTTGTTTTGGGGGGGTAGGG	221797	221938	221988	221936	-1	C3	Bo3g001500	220774	224163	None	26046	2896	208275	No_constitutive_exon_found_in_species
TCAGTTATAATCTGATTTCTGTTGACTTTTCGATTTCTCGGGATGAGAAGTC	227088	227218	227038	227090	1	C3	Bo3g001510	224867	228776	CPL2	26046	2896	208275	No_constitutive_exon_found_in_species
TTCAATGAACGAAACTCGATTGCTGATTTGGTGATTGTTTCTGGGAGCAGTC	408246	408415	408196	408248	1	C3	Bo3g001840	407960	410914	None	26046	2896	208275	No_constitutive_exon_found_in_species
TGCAAGGTTAACGACTAACTATAGATGTTGCTTTCAGATTTGGCGGGTAGAG	442222	442400	442172	442224	1	C3	Bo3g001910	442041	442400	None	26046	2896	208275	No_constitutive_exon_found_in_species
ACAGTCTTAATTCGTCATCATACTATATAAATTGTGTTTATGGGATGCAGGT	465042	465148	464992	465044	1	C3	Bo3g001960	464834	465441	None	26046	2896	208275	No_constitutive_exon_found_in_species
CAGCAAATGTCAACAACACAAACAAACGAATATTGTTGTTGTGTGGGTAGGT	913482	913631	913681	913629	-1	C3	Bo3g002930	913482	914199	None	26046	2896	208275	No_constitutive_exon_found_in_species
CATATTATGTTCCTTAATATATTAATATGAAATTTGGGAAAACGCTGAAGAT	979963	980229	979913	979965	1	C3	Bo3g003040	976945	980229	None	26046	2896	208275	No_constitutive_exon_found_in_species
CCTGCAATTTTTTTTGCCAACATGTTTTTTAACTTTTGGGGATGTGACAGGG	1003400	1003623	1003350	1003402	1	C3	Bo3g003060	999405	1003623	ALA1	26046	2896	208275	No_constitutive_exon_found_in_species
TTTAGTATCTTTGCTTTTGTTTCTGAATGTTTCTTTTGTGGGGGTTGCAGCC	1082092	1082161	1082042	1082094	1	C3	Bo3g003210	1081591	1083418	None	26046	2896	208275	No_constitutive_exon_found_in_species
AACTTGTACTTGTGTTGAACTTATGCGTTGCATTTTCGGTGGGATTTAAGGT	1207902	1208128	1208178	1208126	-1	C3	Bo3g003440	1207683	1208539	None	26046	2896	208275	No_constitutive_exon_found_in_species
AATCTTTTGAAGCTAATATGGGAAACTTTATTTATTTGTGGGGAAGAAAGGA	1375774	1375874	1375924	1375872	-1	C3	Bo3g003880	1372954	1376743	None	26046	2896	208275	No_constitutive_exon_found_in_species
ACCAATAAGCAACATGTGTTTATGTTTATGTAATTGACAAATGGGAATAGGA	1420418	1420716	1420766	1420714	-1	C3	Bo3g003970	1420418	1422411	None	26046	2896	208275	No_constitutive_exon_found_in_species
TGCTTGATGATCATGAAACAGTATGCTGTATTTTTTTGTTGATGGGACAGGC	1693272	1693339	1693222	1693274	1	C3	Bo3g004530	1691175	1693540	None	26046	2896	208275	No_constitutive_exon_found_in_species
GTTGGCTCTTATACATACTTAATATGTTGTTTTGGTACATGAATGGGTAGTT	1867490	1867717	1867440	1867492	1	C3	Bo3g004910	1866564	1871330	None	26046	2896	208275	No_constitutive_exon_found_in_species
CCTGCGGATGATCAGTGCTGACTCATGTTTTGTTTGGGTGGGAGGTTCAGGT	1922596	1922707	1922546	1922598	1	C3	Bo3g005030	1917784	1923743	None	26046	2896	208275	No_constitutive_exon_found_in_species
GATGTTATGGTTTTTATTTCGTTGGTTTCACTCGGTGAATGGGGGTTCAGAT	1938044	1938223	1938273	1938221	-1	C3	Bo3g005070	1934687	1940483	None	26046	2896	208275	No_constitutive_exon_found_in_species
TGGTGCAAAAGGTTAAGAGTTTGAATTCAATGTTTTTGGGGATGATAAAGGG	2038514	2038753	2038803	2038751	-1	C3	Bo3g005300	2037961	2039156	None	26046	2896	208275	No_constitutive_exon_found_in_species
TGGCTAGTGTTTATGACTATGGTAATGGATTTGATATGGGGGGATTACAGAG	2046771	2046850	2046900	2046848	-1	C3	Bo3g005310	2046557	2048280	None	26046	2896	208275	No_constitutive_exon_found_in_species
GTGATTTTTTTTTTTCGCTAATTCTTTGAACTCTTCTTTTGGGGGTAAAGCT	2098749	2098997	2099047	2098995	-1	C3	Bo3g005410	2097216	2099378	None	26046	2896	208275	No_constitutive_exon_found_in_species
GATTTTTTTAACACTCACCATTAATTTTTTTTTTTTTTGTGGGGTTGCAGCT	2099988	2100141	2100191	2100139	-1	C3	Bo3g005420	2099988	2102102	None	26046	2896	208275	No_constitutive_exon_found_in_species
AAAGAATAAATGGTCTCTTATACTTTTTTTTTACGTGGGGGATGTAACAGGT	2164378	2164617	2164667	2164615	-1	C3	Bo3g005540	2164378	2165912	None	26046	2896	208275	No_constitutive_exon_found_in_species
CTTCGCTTCCTCTCTGATTTGATTTTGAATTGTGGTTCTCAGGGCTCAAGTT	2220558	2220662	2220712	2220660	-1	C3	Bo3g005640	2219175	2220919	None	26046	2896	208275	No_constitutive_exon_found_in_species
CTCTGCTAATGCCTATATGTGACGTTGTAAGATCAAACTCACATGGGCAGGT	2223183	2223234	2223284	2223232	-1	C3	Bo3g005660	2222415	2224007	None	26046	2896	208275	No_constitutive_exon_found_in_species
ATATGGTATAGATTTCTTAAGGATTTACGGTTGTTTGTTGGGTGAGACAGGA	2405419	2405604	2405369	2405421	1	C3	Bo3g006870	2403987	2406402	None	26046	2896	208275	No_constitutive_exon_found_in_species
TTGAGTTGTATAAAAAAGTAGTTCGGATGATAAATTTTGTGGGGATATAGGA	2570005	2570094	2569955	2570007	1	C3	Bo3g007180	2566539	2570094	ATNADP-ME2	26046	2896	208275	No_constitutive_exon_found_in_species
ATCTTACGTTTTGGTCTATTGGGTTTATGATGTGTTTTGGGGGGATGCAGGG	2576472	2576620	2576670	2576618	-1	C3	Bo3g007210	2576472	2584986	None	26046	2896	208275	No_constitutive_exon_found_in_species
GCGGTTTTCTACCATTGCACATCGAAAAAGAAAGACATGGGGTGGCACAGAT	2620937	2621106	2621156	2621104	-1	C3	Bo3g007310	2620737	2629836	None	26046	2896	208275	No_constitutive_exon_found_in_species
TAATTAACTTGGCCATCAGGATTTTTGATTTGTTTATTGTAATTGGGCAGGT	2956443	2956553	2956393	2956445	1	C3	Bo3g008950	2955846	2959082	None	26046	2896	208275	No_constitutive_exon_found_in_species
AACGAAAATTTTGCTCTAAAACGACGTCTAATTCGAAACGGAGGGAGTAGTA	3136067	3136150	3136017	3136069	1	C3	Bo3g009260	3135626	3137371	None	26046	2896	208275	No_constitutive_exon_found_in_species
TATTTTGTGTGGTGGAGGCATTGAACTGTGTGGTGGTTATGATGGGTCAGGT	3196788	3196893	3196943	3196891	-1	C3	Bo3g009380	3195714	3198020	FZR3	26046	2896	208275	No_constitutive_exon_found_in_species
TCTGAGGGTCATTGTAATCTCTTTAAAATGATTGGGGGGTGTGTGAACAGGA	3272425	3272542	3272375	3272427	1	C3	Bo3g009580	3270283	3272864	None	26046	2896	208275	No_constitutive_exon_found_in_species
ATAGTCTACTATGCACTTTTGTCAGGGGAATGATATGCATTGGGTTGAAGAG	3338074	3338107	3338024	3338076	1	C3	Bo3g009700	3337674	3339023	None	26046	2896	208275	No_constitutive_exon_found_in_species
CAAATCTCAAGTTGTGAGTTTCTTTTTGTTATTGTAACATTGGGAAGTAGAT	3381533	3381630	3381680	3381628	-1	C3	Bo3g009800	3381196	3382584	None	26046	2896	208275	No_constitutive_exon_found_in_species
CATGTTTTCCTTATGATTTCAGTCCTTAACATGTCTAATTGGGCAAATAGGT	3714227	3714329	3714379	3714327	-1	C3	Bo3g010550	3706853	3716326	None	26046	2896	208275	No_constitutive_exon_found_in_species
GCTCTGTTTTTATTTTCCTCTCTTACGTTTGTTTTCTTCTTTGGGGGCAGTG	3777157	3777323	3777373	3777321	-1	C3	Bo3g010690	3775963	3778038	None	26046	2896	208275	No_constitutive_exon_found_in_species
AGATAGATTGATAGCTTGAAAAGTTTGATTGACATGATCTGACTGGGAAGGT	3824941	3825021	3824891	3824943	1	C3	Bo3g010780	3823886	3825396	None	26046	2896	208275	No_constitutive_exon_found_in_species
AAATCTCAATCCCGGGCTAACTTTAGACTGTGATTTTTTTGGGAAAAAAGGC	3879929	3880018	3879879	3879931	1	C3	Bo3g010880	3877873	3880481	None	26046	2896	208275	No_constitutive_exon_found_in_species
GTTACTTGTGGTCGCTTCAATAACTCATCTTCTCATGTATGCTTGGGAAGGA	3920485	3920572	3920622	3920570	-1	C3	Bo3g011930	3915405	3922815	None	26046	2896	208275	No_constitutive_exon_found_in_species
TCACTATCACATTTACTATGGATGGTGCTGAATATAATTTATGGGTGCAGGC	4197479	4197542	4197429	4197481	1	C3	Bo3g012460	4194018	4198657	None	26046	2896	208275	No_constitutive_exon_found_in_species
GTAGAAAATTTTCTTGACGCATTCTGAATTTTGTTGGGACAATGTGATAGGA	4511251	4511324	4511374	4511322	-1	C3	Bo3g013120	4504780	4511664	PIR	26046	2896	208275	No_constitutive_exon_found_in_species
CTAAACATACCTCTCTCGAACTGGTGTTTCTTGAATATTTGTGGGAACAGGG	4780876	4781203	4780826	4780878	1	C3	Bo3g013620	4780640	4781203	None	26046	2896	208275	No_constitutive_exon_found_in_species
TATTATCTAATAAATGATTCACAAACTATGCGTGGCTTTGGTATGGGCAGAT	4833728	4833883	4833678	4833730	1	C3	Bo3g013730	4832780	4835480	None	26046	2896	208275	No_constitutive_exon_found_in_species
CAAAGCCTTTTTATTAAGCTGACATTTTGTTTATACCATTGGGGCTAAAGGG	4929167	4929716	4929766	4929714	-1	C3	Bo3g013940	4929167	4930194	None	26046	2896	208275	No_constitutive_exon_found_in_species
GGTGTTGTTTTCTTTTCTGCGGCTGTTTTGTATAATTTTTGGGTGTGCAGGA	5247725	5247753	5247803	5247751	-1	C3	Bo3g015530	5247725	5248848	None	26046	2896	208275	No_constitutive_exon_found_in_species
TTAAAACACCACTGGTCCACTTTTATAAATTACAAGGGAAAATTGGGCAGTG	5296366	5296543	5296316	5296368	1	C3	Bo3g015640	5295571	5297065	None	26046	2896	208275	No_constitutive_exon_found_in_species
CTCTGGCTCATTAAGCTAATTGTACCTTCTTTGTTTCTGTGGGAATGCAGAT	5474182	5474227	5474277	5474225	-1	C3	Bo3g016940	5471577	5475070	None	26046	2896	208275	No_constitutive_exon_found_in_species
TTAAAGTTAAAATACTTTTTCTTTTGTCGTAAATTGCAACTGTGGGACAGGT	5596182	5596290	5596132	5596184	1	C3	Bo3g017180	5594184	5596290	None	26046	2896	208275	No_constitutive_exon_found_in_species
AGTTTGTCATCTTTTTTTGTTTTTAATTTTTTTGTGTGTTTTGGGGGCAGTA	5728958	5729133	5728908	5728960	1	C3	Bo3g017510	5728616	5730751	None	26046	2896	208275	No_constitutive_exon_found_in_species
CTTTTCCTTTCTTTCATTGCTCTCATGTCACTTGAAGGATTTGGGAACAGCC	6003499	6006090	6006140	6006088	-1	C3	Bo3g018120	5991152	6018703	None	26046	2896	208275	No_constitutive_exon_found_in_species
TGTTTGTTGATCGGTTTATTAACTTTTTTTCAGTAAATTGATTGGGGCAGGA	6120673	6120994	6121044	6120992	-1	C3	Bo3g018330	6119550	6122107	None	26046	2896	208275	No_constitutive_exon_found_in_species
ACGCAATTTGTCTTCTAATAAGTTTTTTTTTCATGTTTGGGGGGTCGCAGGT	6353289	6353406	6353456	6353404	-1	C3	Bo3g018830	6351477	6355604	None	26046	2896	208275	No_constitutive_exon_found_in_species
CCGAATAGTTAGGGGTTTATGACTTTGTGTGTGTTCTGGGATTTGAGAAGGG	6586311	6586423	6586261	6586313	1	C3	Bo3g019330	6586069	6588551	None	26046	2896	208275	No_constitutive_exon_found_in_species
TGCCTAACTAACTTCTTTCTTCTTATTTCCCTTGGTGGGACAAAATAAAGGA	6588188	6588308	6588138	6588190	1	C3	Bo3g019330	6586069	6588551	None	26046	2896	208275	No_constitutive_exon_found_in_species
TTTAAAAACGGTTGGTACTAAAAAAATAGTGGGGTTTTGGGTGATTGAAGTT	6636668	6636839	6636889	6636837	-1	C3	Bo3g019430	6635127	6637550	None	26046	2896	208275	No_constitutive_exon_found_in_species
TTATAATGGCGGTTTGCTTGAAGTTGATTATTAATGATTTCATGGGACAGGT	6662610	6662696	6662746	6662694	-1	C3	Bo3g019450	6661817	6663114	None	26046	2896	208275	No_constitutive_exon_found_in_species
GTTTGTCCTTATCGCTAATCTCTGACTTTGATTGCTGATGTGGCGGGCAGGA	7000018	7000147	7000197	7000145	-1	C3	Bo3g021070	6995573	7000386	None	26046	2896	208275	No_constitutive_exon_found_in_species
ATGAAGGAGTTGTGCTGTGTGGAGGTGACTAACGGTGAGAAAGGGTGTAGTG	7003927	7004114	7003877	7003929	1	C3	Bo3g021080	7003554	7004498	None	26046	2896	208275	No_constitutive_exon_found_in_species
AAATTTAAATATATACATTTTTGTTGATGTTTTTTATGGTATGGGAATAGGT	7073421	7073697	7073747	7073695	-1	C3	Bo3g021180	7069320	7074176	None	26046	2896	208275	No_constitutive_exon_found_in_species
CTTTGTATTTGTGCTTTTGATGATTTACTAACTAATGTTGGGAACTGCAGAT	7276590	7276659	7276540	7276592	1	C3	Bo3g021580	7275466	7278851	None	26046	2896	208275	No_constitutive_exon_found_in_species
AAGTAACATTAGATTTTCGCTCATCTAGCTCTTTTGTTTCGTGGGCACAGTG	7666803	7666961	7666753	7666805	1	C3	Bo3g022250	7664924	7668104	None	26046	2896	208275	No_constitutive_exon_found_in_species
CTATCTTTATTTATTTAGTTTTGATGCTGAAACTTGTGTGGGGAAGCTAGGT	7949884	7949988	7950038	7949986	-1	C3	Bo3g022690	7947865	7951091	None	26046	2896	208275	No_constitutive_exon_found_in_species
AGTTGATTAAGGTGCCTCCTCTGGTGCTTACTGTGTCAAAATGTGGGCAGAT	7948975	7949046	7949096	7949044	-1	C3	Bo3g022690	7947865	7951091	None	26046	2896	208275	No_constitutive_exon_found_in_species
TTTTGTGGTTGATACATAATTTCTAACTCTCTCTTTTTATTTGGGAATAGAT	8013152	8013209	8013259	8013207	-1	C3	Bo3g022780	8011987	8014003	None	26046	2896	208275	No_constitutive_exon_found_in_species
TGAATATACTATTGTGGCTGATTTTTTGTTTTATGTTTTGGGAATAACAGAA	8214221	8214357	8214171	8214223	1	C3	Bo3g023030	8210360	8214921	None	26046	2896	208275	No_constitutive_exon_found_in_species
ACTTTCTTTGAATTGAAACATTGATGCTTTATAAGGTGCAGCGGGTGAAGAT	8256765	8256844	8256715	8256767	1	C3	Bo3g023080	8255497	8256984	None	26046	2896	208275	No_constitutive_exon_found_in_species
CAACAGAGGACAAAGGAAAAATTGAAGATCTTAGAAGAAGAATGGGAAAGGG	8310968	8310985	8310918	8310970	1	C3	Bo3g023180	8310273	8310985	None	26046	2896	208275	No_constitutive_exon_found_in_species
AACTTGAAATAATCAAACCTAGTTACAGTTTATAAGTTCTTCATGGGAAGAT	8449881	8450072	8450122	8450070	-1	C3	Bo3g023410	8447852	8451712	None	26046	2896	208275	No_constitutive_exon_found_in_species
ATTACTTGTAGGATTTCCTGCCTAAGTGTTTATGTTCTGGGGATAAACAGGT	8590738	8590980	8591030	8590978	-1	C3	Bo3g023590	8588242	8596968	None	26046	2896	208275	No_constitutive_exon_found_in_species
GCTTTAAAAGTTTTGTTTCCTTATTATGACTTTGATTAAGGGTGGAACAGAG	8716012	8716112	8716162	8716110	-1	C3	Bo3g023820	8714534	8716913	None	26046	2896	208275	No_constitutive_exon_found_in_species
GAGGTCGGATCCTCATGTTCTGTTACTTGTGTTTTGTTTTTTGGGGACAGAT	8720807	8720897	8720947	8720895	-1	C3	Bo3g023840	8720807	8722793	None	26046	2896	208275	No_constitutive_exon_found_in_species
TAAAAGTCACTAAAACTAAGTATTTTGTTTTTTGTTTTTGTTGGGTAAAGGT	8819319	8819681	8819731	8819679	-1	C3	Bo3g023960	8818834	8821266	None	26046	2896	208275	No_constitutive_exon_found_in_species
GCTATTGTCAGAATCATTGATTAATGTTTGTGTTATGGTGGTGGGATCAGTG	8886658	8886824	8886874	8886822	-1	C3	Bo3g024070	8886658	8889467	None	26046	2896	208275	No_constitutive_exon_found_in_species
CTGTCTTCGTTGAGGCTGAAAAGAAACATGATGGTTGTTGGGGTGTGTAGGT	9093352	9093529	9093579	9093527	-1	C3	Bo3g024400	9093020	9095391	None	26046	2896	208275	No_constitutive_exon_found_in_species
AGTGACCAGAACATGAAGTTCAACTTGTAACATGCCTGGCGGGAGCTTAGGC	9100487	9100705	9100437	9100489	1	C3	Bo3g024410	9100014	9102871	None	26046	2896	208275	No_constitutive_exon_found_in_species
CTTTTATTCAAATCCTCCTGACATTGATCTCTCTTTTGGGCGATAAGCAGCA	9307953	9308112	9308162	9308110	-1	C3	Bo3g024780	9307617	9310872	None	26046	2896	208275	No_constitutive_exon_found_in_species
TAATTGGATGATAATAAACTCAGTTTCCATCTGTAATGTGGGCAATGCAGCT	9318794	9318920	9318744	9318796	1	C3	Bo3g024800	9317327	9318920	None	26046	2896	208275	No_constitutive_exon_found_in_species
GAGAATGTAGGCCAGTTTCTTATTTGTCTTCACTGACTGGGATGATACAGGG	9381971	9382014	9381921	9381973	1	C3	Bo3g024900	9380490	9383324	None	26046	2896	208275	No_constitutive_exon_found_in_species
ATACTAACAGTCTTGTTTTATCGCTAACTGATTAAATGAAAAATGGGCAGGA	9440653	9440829	9440879	9440827	-1	C3	Bo3g025000	9439940	9448581	None	26046	2896	208275	No_constitutive_exon_found_in_species
TCACATAGTAGCAAGTCACGTTAGCTAAGTAAATAGATTTTTACAGGGAGGT	9570890	9570934	9570984	9570932	-1	C3	Bo3g025220	9569438	9571891	ATNTH1	26046	2896	208275	No_constitutive_exon_found_in_species
ATTCTAGAATTTTGTTACTAATCGTGTTTGAATGAATAATGGGATCAAAGAT	9584335	9584491	9584541	9584489	-1	C3	Bo3g025250	9583933	9585381	None	26046	2896	208275	No_constitutive_exon_found_in_species
CTCTGTTTTAGTAACCTTTCTGCATTGTACTAAACACACGGGGGCTAAAGTT	9893913	9893978	9893863	9893915	1	C3	Bo3g026760	9891887	9900589	None	26046	2896	208275	No_constitutive_exon_found_in_species
ATTCCCAGATTTTTACTTTTTGTTAACTTTCCTTTTACATGTGGGTGTAGGC	9896304	9896402	9896254	9896306	1	C3	Bo3g026760	9891887	9900589	None	26046	2896	208275	No_constitutive_exon_found_in_species
CAAATATCAAAAATCTTAAAATATATATTTGAGAAATGGGAAACGCACAGGA	9923431	9923581	9923381	9923433	1	C3	Bo3g026820	9922936	9923782	None	26046	2896	208275	No_constitutive_exon_found_in_species
TTCTTTGGTTCTGTGTTGATTCCTAGCGTTTACTTGATGGGAAAAAACAGGC	9962612	9962726	9962562	9962614	1	C3	Bo3g026900	9961679	9963679	None	26046	2896	208275	No_constitutive_exon_found_in_species
CTCTGTTTTAGTAACCTTTCTGCATTGTACTAAACACACGGGGGCTAAAGTT	9996557	9996622	9996672	9996620	-1	C3	Bo3g026940	9995677	9996920	None	26046	2896	208275	No_constitutive_exon_found_in_species
AACCTTTTTTTTAATTTGATATCACTTTCCCTTTTGTTGGGTGGGTGTAGGC	9998411	9998509	9998559	9998507	-1	C3	Bo3g026950	9997781	9998630	None	26046	2896	208275	No_constitutive_exon_found_in_species
ACTGCAGAATCTTTGACATGGTGAGTTTTGTTTTTGTTTGGGGGTTGCAGAG	10520445	10520579	10520395	10520447	1	C3	Bo3g027770	10518065	10520579	None	26046	2896	208275	No_constitutive_exon_found_in_species
TCCTGAAAACAACTTTAGATGTATAACAGTTCACATTTTGGGAATTACAGGC	10754700	10754848	10754650	10754702	1	C3	Bo3g028140	10750476	10755558	None	26046	2896	208275	No_constitutive_exon_found_in_species
CCTCTTTTAAGTAGACGTTTCTCACACGTGGATGATGATGGGGCATACAGGT	10762293	10762482	10762532	10762480	-1	C3	Bo3g028170	10762293	10763891	None	26046	2896	208275	No_constitutive_exon_found_in_species
AGTATCCACTATTTTACTGCTCTGAAATTTTATTTTGTTACAGTGGGGAGAG	10847004	10847052	10847102	10847050	-1	C3	Bo3g028300	10845705	10848252	None	26046	2896	208275	No_constitutive_exon_found_in_species
CTGTTTTAATGCAATATTAACGGAACTTCATTTGCTCTGGGTAAGAATAGGT	10899142	10899244	10899092	10899144	1	C3	Bo3g028400	10889920	10903587	None	26046	2896	208275	No_constitutive_exon_found_in_species
CGGCCCTGAAAAAAGTCACTTGTTGATGTCGTTATATGTCATGTGGGCAGGT	10943476	10943674	10943426	10943478	1	C3	Bo3g028490	10941799	10944917	None	26046	2896	208275	No_constitutive_exon_found_in_species
TACTGTAATTCATAAGCCTTATTTGACGTTATTGCTTGGGAAATGAAAAGGT	11182835	11183224	11183274	11183222	-1	C3	Bo3g029830	11181530	11184603	None	26046	2896	208275	No_constitutive_exon_found_in_species
AATTTCATATAATCTCTATTCGTGATCTCATCTGTGATATGGGAAAACAGGG	11360832	11361121	11361171	11361119	-1	C3	Bo3g030090	11359774	11362069	None	26046	2896	208275	No_constitutive_exon_found_in_species
CTCGAAACTTGGGATTTTTTGTTGTTGTTTTTGTAATGGGAGTGAAACAGCA	11374364	11374445	11374314	11374366	1	C3	Bo3g030100	11373652	11374601	None	26046	2896	208275	No_constitutive_exon_found_in_species
ATCACTGTGTTGTTACAAAGTAGTTGACTTCTTTCTGGGAGATGTTGAAGAG	11539818	11540040	11540090	11540038	-1	C3	Bo3g031330	11537280	11540437	None	26046	2896	208275	No_constitutive_exon_found_in_species
TGATTCTAACATAAGGACTCAAACTTTTGTTATTGTGATGATGGGGACAGGT	11665348	11665880	11665298	11665350	1	C3	Bo3g031480	11665071	11669588	None	26046	2896	208275	No_constitutive_exon_found_in_species
ATTGCTTCTCCTGAACCTATCTTTTGTTTTCTTTTTTGGGTAAAAAACAGGG	11686444	11686681	11686394	11686446	1	C3	Bo3g031510	11685293	11686681	None	26046	2896	208275	No_constitutive_exon_found_in_species
TGGTAGTATGAACAATTTTCTCATTATTTTTTTTTTATTGGGTGAGACAGTG	11770567	11770771	11770821	11770769	-1	C3	Bo3g031660	11770422	11771552	None	26046	2896	208275	No_constitutive_exon_found_in_species
TCGTAATTAAGTGTACAACTGAAGCTGTTTTATCTTGATTGGGATTGTAGAT	12012704	12012755	12012654	12012706	1	C3	Bo3g031950	12012342	12014180	None	26046	2896	208275	No_constitutive_exon_found_in_species
CCACCCGTTAATACGATCGTTTGCATTGCTTTATTTCTTGTGGGTGATAGTT	12632513	12632669	12632463	12632515	1	C3	Bo3g032850	12632273	12633435	None	26046	2896	208275	No_constitutive_exon_found_in_species
GTCTTACGTCTTGTTGTGAAATTTATGACGGGGGGATAATAAGGGCTCAGGA	12677693	12677764	12677643	12677695	1	C3	Bo3g032940	12676741	12677764	None	26046	2896	208275	No_constitutive_exon_found_in_species
ATACTCATAAGTATCTGGATGTGATAACTGAATCTTTCATGGGAATTCAGCA	12792583	12792662	12792712	12792660	-1	C3	Bo3g034090	12784490	12800281	SYD	26046	2896	208275	No_constitutive_exon_found_in_species
TAATTTGGTTTTAACTTACAAAAAATAATGGATAAATGGGGAGCATGCAGAC	12845413	12845488	12845538	12845486	-1	C3	Bo3g034150	12843083	12847421	None	26046	2896	208275	No_constitutive_exon_found_in_species
CAATTCTAGAATCAAATTTTAAGTTTCTTAAAATTATTGAATGGGTGCAGGC	12844903	12844998	12845048	12844996	-1	C3	Bo3g034150	12843083	12847421	None	26046	2896	208275	No_constitutive_exon_found_in_species
AATCTGGTTTTAAATTACAAAAAAGTAATGGATAAATTGTGGGCATGCAGAC	12864713	12864788	12864838	12864786	-1	C3	Bo3g034160	12862695	12866005	None	26046	2896	208275	No_constitutive_exon_found_in_species
TTATTTATGGAATCGAATTTTTAATTTTAAAACTTGTTGAATGGGTGCAGGC	12864542	12864637	12864687	12864635	-1	C3	Bo3g034160	12862695	12866005	None	26046	2896	208275	No_constitutive_exon_found_in_species
TTTGGTTTTAAATTACAACAAAGAATAATGGATAAATCTTGGGCATGCAGAC	12893597	12893672	12893722	12893670	-1	C3	Bo3g034180	12891480	12895366	None	26046	2896	208275	No_constitutive_exon_found_in_species
TCATTCAGAAACTGTTTTGTTTTTTCTTTTTAATTATTGAATGGGTGCAGGC	12893373	12893468	12893518	12893466	-1	C3	Bo3g034180	12891480	12895366	None	26046	2896	208275	No_constitutive_exon_found_in_species
CTGAGATAACGTTTTGGGTAGGTTTGTAATATATTTTGTGGGATGTACAGAT	13155301	13155526	13155251	13155303	1	C3	Bo3g034540	13154430	13157184	None	26046	2896	208275	No_constitutive_exon_found_in_species
TTCTTCTTTACACAGACGACCGCTACGAATGGAGAAGGGTGAGAAAATAGAC	13336350	13336572	13336300	13336352	1	C3	Bo3g034800	13336099	13337831	None	26046	2896	208275	No_constitutive_exon_found_in_species
AGGAAATTTATGACAAGAATCTTTGTCTGATTGTTTCCGGGTAAGTGCAGAA	13643110	13643293	13643060	13643112	1	C3	Bo3g035240	13642919	13643293	None	26046	2896	208275	No_constitutive_exon_found_in_species
AATCATTTGTTTAAAAACGGTATAACATCTTCTTTTTTTGGGGGATGCAGAT	13736608	13736776	13736558	13736610	1	C3	Bo3g035420	13734321	13736999	None	26046	2896	208275	No_constitutive_exon_found_in_species
GATTCTTAGACTAAAACTGAATTATGTTGTGTTTTTGTTATGGGATACAGAT	13749149	13749242	13749292	13749240	-1	C3	Bo3g035440	13749149	13752269	None	26046	2896	208275	No_constitutive_exon_found_in_species
AAAAAACGGGAGACTTGTATTTTTGTGACGGTTACTTTGGGGTAATGAAGGT	13825527	13825667	13825717	13825665	-1	C3	Bo3g035550	13824116	13826670	None	26046	2896	208275	No_constitutive_exon_found_in_species
GATCAGAACGTTGATCAGATCGTACTGATGACACTGGAGGGAGAGAACAGAG	13829512	13829623	13829462	13829514	1	C3	Bo3g035560	13828544	13831152	None	26046	2896	208275	No_constitutive_exon_found_in_species
TTACAGGGCTGTGGAGCTGAGTATGTACTGACTGATCCGGGGGTGATCAGGG	13830035	13830139	13829985	13830037	1	C3	Bo3g035560	13828544	13831152	None	26046	2896	208275	No_constitutive_exon_found_in_species
AATATTATTGACGTTTATAAATTGATAGTTCATTTTATGAGGGCATGCAGGT	13884092	13884517	13884567	13884515	-1	C3	Bo3g035660	13884092	13886403	None	26046	2896	208275	No_constitutive_exon_found_in_species
GGTATTGGGCTTTGTATTGACATTTGCCGTCATGTTGCTGGGAATTGCAGAA	13913790	13913879	13913929	13913877	-1	C3	Bo3g035710	13913387	13915340	None	26046	2896	208275	No_constitutive_exon_found_in_species
AACAACTGCATAAAATAATATTACTATGTTCACTTCTGTGGGTGTAACAGGC	13949442	13949522	13949572	13949520	-1	C3	Bo3g035760	13947602	13959484	ABCA1	26046	2896	208275	No_constitutive_exon_found_in_species
GAAGATGATGTGGCGGACTTGGATGGTGATCGGCCAATACGAAAGGGTAGCA	14528960	14529262	14529312	14529260	-1	C3	Bo3g036580	14528133	14530301	None	26046	2896	208275	No_constitutive_exon_found_in_species
GGATGTTATGAGATGATAGCACAACTAAAAATTTGGGGTTAATGCAACAGGT	14819486	14819618	14819668	14819616	-1	C3	Bo3g037010	14819486	14821417	None	26046	2896	208275	No_constitutive_exon_found_in_species
ACTAGTTCTGAGATTAAATGTTTGAATGATTGTTTTCTTTTGGGAACTAGTG	15140957	15141073	15140907	15140959	1	C3	Bo3g037580	15140476	15142260	None	26046	2896	208275	No_constitutive_exon_found_in_species
CGGCACGACCAGAAGTGGTGAGACCTAGCTACTGCTAAAAACGAAGGGAGCT	15391453	15391747	15391797	15391745	-1	C3	Bo3g038860	15387625	15393487	None	26046	2896	208275	No_constitutive_exon_found_in_species
GTTCTCAGTGTCTTGATTGATTGAGTGTTTGATTAATTTGGGATTGGCAGGG	15441237	15441295	15441345	15441293	-1	C3	Bo3g038920	15439738	15441564	None	26046	2896	208275	No_constitutive_exon_found_in_species
CGTCATGTGTAGGTTCATCATGCTAATTAATAATTTTTGTGGTTGGGTAGGA	15559183	15559433	15559133	15559185	1	C3	Bo3g039100	15558549	15559433	None	26046	2896	208275	No_constitutive_exon_found_in_species
TCAACGTCTACTTGATATTGGTGAGTATCGTGGATTTCCCGGGATGATAGGA	15685473	15685982	15686032	15685980	-1	C3	Bo3g039320	15685473	15688982	None	26046	2896	208275	No_constitutive_exon_found_in_species
TGGCTTTTTTATACTTCAGCCTCATTTGTTTTATCATGGGAACTGAGCAGGG	15791473	15791537	15791587	15791535	-1	C3	Bo3g039460	15790533	15792335	None	26046	2896	208275	No_constitutive_exon_found_in_species
GTGTGTTGACTGATAAAGATTTGTTTTTTTTTATCTATTGGTTGGGGCAGAG	15812963	15813050	15812913	15812965	1	C3	Bo3g039500	15812791	15813622	None	26046	2896	208275	No_constitutive_exon_found_in_species
AGTTGTGTATAAATATTTGTTCTATACGTATATTTGTACCGATGGGTTAGGT	15883273	15883363	15883223	15883275	1	C3	Bo3g039570	15882874	15887340	None	26046	2896	208275	No_constitutive_exon_found_in_species
CTGTTATTATTCTTGTCTGTTTTCTCAACGTAATACGATGTTGGGGGCAGAG	15972319	15972781	15972269	15972321	1	C3	Bo3g039720	15971528	15975770	None	26046	2896	208275	No_constitutive_exon_found_in_species
CCGGCGGTGGGAGGAAAGATTCCCCTGGGTCTGAAACGCAAAGGGCTAAGGG	15978398	15978585	15978635	15978583	-1	C3	Bo3g039730	15977074	15978883	None	26046	2896	208275	No_constitutive_exon_found_in_species
ACTTCTTCTTCTAGGGTTCTGTTTTTATGGATATTGATTTGTGGGGTCAGGA	15981003	15981098	15981148	15981096	-1	C3	Bo3g039740	15980435	15981355	None	26046	2896	208275	No_constitutive_exon_found_in_species
TAGGCTCAACTGCGAGGCTGCTAAATACATTGATTTTTATATATGGGTAGAT	16451686	16451704	16451754	16451702	-1	C3	Bo3g040300	16450855	16452065	None	26046	2896	208275	No_constitutive_exon_found_in_species
ATAAATTATAAATAAATAGAGTGCGCTAATATTTTGGGGTTGGTGAACAGGG	16912661	16912783	16912833	16912781	-1	C3	Bo3g041790	16912139	16916987	None	26046	2896	208275	No_constitutive_exon_found_in_species
CTTGGTATTGGTCTCTCTCTCTCTCTCTCAAAATTCTGAATGGGAAACAGGT	17098014	17098305	17098355	17098303	-1	C3	Bo3g042020	17092054	17107795	None	26046	2896	208275	No_constitutive_exon_found_in_species
GGTGTATCAGATCTTCATTCAAGTAAGTTGCATGTTGAATCAATGGGGAGAC	17685980	17686026	17685930	17685982	1	C3	Bo3g042700	17685685	17688669	None	26046	2896	208275	No_constitutive_exon_found_in_species
CGTTAAAATTCATGCTCCCAACTTTTTGGGTTAAATTGTGGGCATTAAAGGT	17971380	17971512	17971562	17971510	-1	C3	Bo3g043010	17970346	17971915	None	26046	2896	208275	No_constitutive_exon_found_in_species
AAAGATTGTGTTCATGATTTGTGTCTAGGATCACTTGTATAAATGGGTAGAT	18426895	18426964	18427014	18426962	-1	C3	Bo3g044520	18426895	18427529	None	26046	2896	208275	No_constitutive_exon_found_in_species
CCGAACCAAACACAAACATGATCGTAACTGTTGTCTATGAAATGGGACAGGA	18455387	18455527	18455337	18455389	1	C3	Bo3g044580	18453067	18455527	DET1	26046	2896	208275	No_constitutive_exon_found_in_species
CTTTCTTAGTCCATCAATGCATTAATCTTCTTGTGAATGTGGGTGCACAGGT	18503116	18503201	18503066	18503118	1	C3	Bo3g044670	18502831	18504123	LHCB5	26046	2896	208275	No_constitutive_exon_found_in_species
GGGTCTGTTTCCTCTTTGGAACACGGGTAATGATTCTCGGGATGGTGCAGCT	19149125	19149422	19149472	19149420	-1	C3	Bo3g045490	19148708	19151117	None	26046	2896	208275	No_constitutive_exon_found_in_species
ACTAAGACTGGTGTATCTGTGCATCATTGTGACTATGGTTTGGGCGAGAGGT	19265795	19266133	19265745	19265797	1	C3	Bo3g045690	19263741	19268411	None	26046	2896	208275	No_constitutive_exon_found_in_species
CCAGGCCGCGTTGACCTTTATAATCTTAAACCAACCAAATGGGAACGCAGGC	19855129	19855312	19855079	19855131	1	C3	Bo3g048460	19853745	19855498	None	26046	2896	208275	No_constitutive_exon_found_in_species
AATATCCTAACTCACTTTGCTTTGTCAACTTTTGGGGGACAAAAATATAGAT	20198599	20198915	20198965	20198913	-1	C3	Bo3g049950	20197016	20199139	CYP702A8	26046	2896	208275	No_constitutive_exon_found_in_species
CACATTCTCTTATCTTCTCTTTTCATTAATATAATCTTTTTGGGAGCCAGTC	20324257	20324423	20324207	20324259	1	C3	Bo3g051070	20323460	20324912	None	26046	2896	208275	No_constitutive_exon_found_in_species
GCAACAAAAAAAGTTGTTACAATTGTGATGCATTTATGACGGGCCGGCAGGT	20803723	20804028	20803673	20803725	1	C3	Bo3g052670	20802975	20804536	None	26046	2896	208275	No_constitutive_exon_found_in_species
TCTTCCACTACTTCATCACCTCAAATCAAGCTTAGTGCGTATTGGGGCAGAA	20928310	20928814	20928260	20928312	1	C3	Bo3g052840	20927655	20928814	None	26046	2896	208275	No_constitutive_exon_found_in_species
TTTTTTGTTTCTTGTGGAAGCTTCTTCATGTTCTTTTTTGGTGGGTACAGGT	20938850	20938950	20939000	20938948	-1	C3	Bo3g052870	20937813	20939500	None	26046	2896	208275	No_constitutive_exon_found_in_species
GGATTTGGAGGGTCAAACGGATCCTGATCGGGCTGATATTTTGTGGGAAGCT	21018666	21018785	21018616	21018668	1	C3	Bo3g053020	21018342	21020624	None	26046	2896	208275	No_constitutive_exon_found_in_species
ATGGACATTTCGGAAGAGACGACCCTGACTTCACCTGGGAGGTCGTGAAGCC	21040862	21040959	21040812	21040864	1	C3	Bo3g053060	21039710	21040959	None	26046	2896	208275	No_constitutive_exon_found_in_species
TTAATTATGGTTTTCCATGGTGACAATGTTGATATATATTGTTGGGGCAGAG	21521479	21521547	21521597	21521545	-1	C3	Bo3g054710	21518334	21521855	None	26046	2896	208275	No_constitutive_exon_found_in_species
GAAGTGCTTAAAGAGAATGTAATTGTTGGATAAATTGATGATGTGGGCAGCT	21518334	21518412	21518462	21518410	-1	C3	Bo3g054710	21518334	21521855	None	26046	2896	208275	No_constitutive_exon_found_in_species
TGATGTTCTGTTTGTTTGACTTACACGTAATGTTTTTGGGGGCAATGCAGTT	21538087	21538171	21538037	21538089	1	C3	Bo3g054730	21535307	21538171	None	26046	2896	208275	No_constitutive_exon_found_in_species
TTACATCCTCGATTTTGACTTGCTCTGTTTTACCTTTTTTTTGGGAGCAGAT	21685077	21685099	21685149	21685097	-1	C3	Bo3g054930	21684587	21685973	None	26046	2896	208275	No_constitutive_exon_found_in_species
TTTACACTCCCACAAGATTGTTGTGATATAGAGAGTGAGTGGGGTTGCAGAT	21735080	21735180	21735230	21735178	-1	C3	Bo3g055080	21734768	21737260	None	26046	2896	208275	No_constitutive_exon_found_in_species
AATTCATGAGGTCATTTTCTGATAGCAGAGAATCTTTTGGTATGGGGCAGGG	21797419	21797560	21797369	21797421	1	C3	Bo3g055190	21793696	21800551	None	26046	2896	208275	No_constitutive_exon_found_in_species
TACTGCTAGGCTGAAACCGAACACAACCAATCCTCTTGTTGGGGGTCTAGGA	21850444	21850749	21850394	21850446	1	C3	Bo3g055310	21846647	21859989	None	26046	2896	208275	No_constitutive_exon_found_in_species
TTTCAGTTTGTGATATCCATTCGATTGATTGATAAATTTTGGGATTGTAGAA	21863599	21863749	21863799	21863747	-1	C3	Bo3g055330	21863154	21865288	WRKY58	26046	2896	208275	No_constitutive_exon_found_in_species
CCACAGACTTGTACGTTGTTCTCGATTCTTTCCTCTCGAGAGATGGGTAGGT	21897758	21897937	21897987	21897935	-1	C3	Bo3g055420	21897513	21898930	None	26046	2896	208275	No_constitutive_exon_found_in_species
TCTGAGAAAAAAAATAGCTAATAAAACAGAGACTTTAATGGGAATTGCAGGG	21935277	21936819	21936869	21936817	-1	C3	Bo3g055490	21934218	21937263	None	26046	2896	208275	No_constitutive_exon_found_in_species
TCTTTGATTGCCTAATTTTGACTTATGCTCTCTGGGGGCTAAACGTGCAGAG	22049032	22049086	22049136	22049084	-1	C3	Bo3g055680	22047178	22049937	RAD23C	26046	2896	208275	No_constitutive_exon_found_in_species
ACTAATAACCATAATTAGTAATAAGTTGTGTTGTTTTGGGGAATGCGTAGGT	22098363	22098553	22098603	22098551	-1	C3	Bo3g055850	22096916	22099149	None	26046	2896	208275	No_constitutive_exon_found_in_species
GGTTTCTGAAAACTGCGGTGTGATTAACTGCTGATTCTTAATGGGTGCAGGT	22503363	22503594	22503644	22503592	-1	C3	Bo3g058580	22503363	22504674	PR4	26046	2896	208275	No_constitutive_exon_found_in_species
ACCAAGGACATCTACAGTTCAAACTTTTGAATACAACCAGGGACGTGTAGGT	22767552	22767720	22767502	22767554	1	C3	Bo3g060140	22765899	22768013	None	26046	2896	208275	No_constitutive_exon_found_in_species
AAGCCGGCGGTTGTGAGTCCAGCGAAGAAAAAGGTAGTGAGGGAATACAGTC	22804735	22805048	22805098	22805046	-1	C3	Bo3g060180	22804205	22805691	None	26046	2896	208275	No_constitutive_exon_found_in_species
GCTTCGAGTTTTTGTATTTTTCTGATGAATCGGAGAAAAAATTGGGACAGGG	22992448	22992506	22992398	22992450	1	C3	Bo3g060510	22992222	22994192	None	26046	2896	208275	No_constitutive_exon_found_in_species
TGTTTATCGTTAGTACAGTCTTCATGGCTTTTACCTATTTTGCTGGGGAGAG	23141558	23141617	23141667	23141615	-1	C3	Bo3g060740	23140611	23142519	None	26046	2896	208275	No_constitutive_exon_found_in_species
TATTTTCAGGATTCATCATGAGATTGATCCGTTAAATTTTTTGGGGGCAGAT	23192818	23192967	23192768	23192820	1	C3	Bo3g060800	23192673	23194557	None	26046	2896	208275	No_constitutive_exon_found_in_species
TGCCCATTGAGTTAACAAATGAAACTGAGCATTTTTATAATTGGGAGCAGGT	23261920	23262091	23262141	23262089	-1	C3	Bo3g060960	23261920	23264754	None	26046	2896	208275	No_constitutive_exon_found_in_species
TAAACCTCAGTGATCTAACTGTGTAATCTTCTGCTTTGTGGGAAATGTAGTG	23274744	23274924	23274974	23274922	-1	C3	Bo3g060990	23274019	23276744	None	26046	2896	208275	No_constitutive_exon_found_in_species
AAGTTTCTGTAAATTCACAATATGTGTCTTTTATGTTTGGTGGGACATAGGT	23292938	23293172	23293222	23293170	-1	C3	Bo3g061030	23292938	23297572	None	26046	2896	208275	No_constitutive_exon_found_in_species
TTTTCATATTCAAGTTAGAGTAATAACTTTAGTTTTGTGGCGGGATGTAGGT	23460676	23461269	23461319	23461267	-1	C3	Bo3g061330	23460100	23461728	None	26046	2896	208275	No_constitutive_exon_found_in_species
TTAATCGATACGAACAATGCTTTTGAATTTCCAATTGTTTGGGAACACAGAT	23498952	23499139	23498902	23498954	1	C3	Bo3g061410	23498677	23499540	None	26046	2896	208275	No_constitutive_exon_found_in_species
AAAGAGAAACCTTTTTGTTATTACTAGAGTTGTGTTTTGGGAATGTGCAGGA	23535906	23536006	23535856	23535908	1	C3	Bo3g061510	23535336	23536209	None	26046	2896	208275	No_constitutive_exon_found_in_species
TTCATTTCAGTTTCGATTAATGGTTGATGTAAATGGAATAAATGGGGCAGGC	23562731	23562939	23562681	23562733	1	C3	Bo3g061570	23561798	23564286	None	26046	2896	208275	No_constitutive_exon_found_in_species
GTGATAATGACTAATAAGATGTTATATCTGATCTGTGTGGGAAACATCAGTT	23575170	23575266	23575316	23575264	-1	C3	Bo3g061600	23574825	23578139	None	26046	2896	208275	No_constitutive_exon_found_in_species
AGTAATAGTGACTAATAAGAGATTACATATACTTGTGTGGGAGACATCAGTT	23586562	23586658	23586708	23586656	-1	C3	Bo3g061620	23586197	23589172	None	26046	2896	208275	No_constitutive_exon_found_in_species
ATTTTTTTTTTACAGTAAAAATATCATTGGCCCACGGGGGTCAATGAGAGGG	23599806	23600083	23600133	23600081	-1	C3	Bo3g061640	23599249	23601025	None	26046	2896	208275	No_constitutive_exon_found_in_species
TGGTCTCACGTTCTATAGCCTTATTTTTGTTTGAACTTGGGGGCTAGCAGGA	23700038	23700133	23700183	23700131	-1	C3	Bo3g061830	23699692	23701156	None	26046	2896	208275	No_constitutive_exon_found_in_species
CAATGCTAATGGTGGAGACTGCCACGTTTGGAAATGGTGGGAAGTGGCAGTA	23731978	23732115	23731928	23731980	1	C3	Bo3g061920	23731674	23733315	None	26046	2896	208275	No_constitutive_exon_found_in_species
TCCAATTGATTAGCAAAGTTAGTAGCTTTATCTGAGTTTGGGGTGGGGAGGA	23783803	23783870	23783920	23783868	-1	C3	Bo3g062020	23777106	23788612	None	26046	2896	208275	No_constitutive_exon_found_in_species
TTGTTTGTACCTTATATGTATATTGACACCGTTTTTTTATGGGTGGCTAGGT	23781578	23781722	23781772	23781720	-1	C3	Bo3g062020	23777106	23788612	None	26046	2896	208275	No_constitutive_exon_found_in_species
CTAATGGATCTAAAAATAATAGTTTGTTTTGTGTATTTTAATGGGCACAGTG	23852476	23852592	23852426	23852478	1	C3	Bo3g062130	23850869	23853732	None	26046	2896	208275	No_constitutive_exon_found_in_species
TGCTGAGAAATGGTACTTATGTTTACACGATCTTCTGGAAATATGGGTAGGT	23971421	23971567	23971371	23971423	1	C3	Bo3g062400	23965301	23972878	None	26046	2896	208275	No_constitutive_exon_found_in_species
AAAACAGGAGATGAAACTAAGAAAATCTGCTTTTTTTGATTGGGTGACAGGG	24351208	24351331	24351381	24351329	-1	C3	Bo3g064010	24350741	24359162	None	26046	2896	208275	No_constitutive_exon_found_in_species
ATATATGCAACTAAAAGACATGCACGTGTCGTGATGGTGGGAAATTGTAGGA	24555387	24555530	24555580	24555528	-1	C3	Bo3g064320	24555387	24557911	None	26046	2896	208275	No_constitutive_exon_found_in_species
TTTTTTTGTTTGTAGATACCACCTGAAGATATAAGGTGGGATGAAAAGAGGA	24640582	24640783	24640532	24640584	1	C3	Bo3g064450	24639603	24641074	None	26046	2896	208275	No_constitutive_exon_found_in_species
TTTTCTTTGAAGAGAACATTTTGATGATAATTACTTTTTTGGGAAGAAAGGG	24701432	24701532	24701582	24701530	-1	C3	Bo3g064510	24699999	24702489	None	26046	2896	208275	No_constitutive_exon_found_in_species
GTTGCTTGCAGTTGGTTGACATGTTACTCTCTCGGGTAATGTGGGATTAGTT	24947857	24947882	24947807	24947859	1	C3	Bo3g064980	24947545	24949038	None	26046	2896	208275	No_constitutive_exon_found_in_species
TGGTGATGGTTAGAGTGTTAATTGATTATTTGTATTTGTGATGGGTGCAGAT	24986006	24986270	24985956	24986008	1	C3	Bo3g065070	24983181	24986270	None	26046	2896	208275	No_constitutive_exon_found_in_species
TTGTGTTGCTTCAAAATTCTTATCAACAATGGCCTTGTGGGGATTGGCAGAT	25141440	25141583	25141390	25141442	1	C3	Bo3g065260	25136308	25143374	None	26046	2896	208275	No_constitutive_exon_found_in_species
GTTATTGAGATTACCATTTTGTTTGGCTGATGATTCTCAAAATGGGGCAGGC	25145769	25145919	25145969	25145917	-1	C3	Bo3g065270	25143974	25146554	None	26046	2896	208275	No_constitutive_exon_found_in_species
CCTCTTTAGTGAGAGCATTCCTCAATGTTTGTTTATTTTGTGGGAAGCAGGG	25172171	25172351	25172401	25172349	-1	C3	Bo3g065320	25171834	25174897	None	26046	2896	208275	No_constitutive_exon_found_in_species
AAAACCATTGATGGCTTATTCGATGTTCGTTTTAAAATTGGGTATCGAAGGC	25465542	25465700	25465492	25465544	1	C3	Bo3g065700	25462672	25466125	None	26046	2896	208275	No_constitutive_exon_found_in_species
AAACAGTTTGGTTAAACCACTAAACCGGATGAGAATTTTGGGTGGTGCAGGG	25549051	25549302	25549001	25549053	1	C3	Bo3g065800	25548700	25549302	None	26046	2896	208275	No_constitutive_exon_found_in_species
CGTCAGCCTGACTGTTTTGGAGGAGTTGATAGTTCATTGGGGGAAACCAGAA	25559752	25559856	25559906	25559854	-1	C3	Bo3g065840	25559752	25562676	None	26046	2896	208275	No_constitutive_exon_found_in_species
TTTTTCTGTTACAGCAAAAATACCATTGATCCATGGGGGTCAATGAGAAGGT	25607941	25608217	25608267	25608215	-1	C3	Bo3g065960	25607380	25608904	None	26046	2896	208275	No_constitutive_exon_found_in_species
AACAAAGATAGAATCATGTTTTGAGCCGGTCTTGGTTGCTCGGGTTGAAGAC	25620943	25621029	25621079	25621027	-1	C3	Bo3g066000	25620666	25622358	None	26046	2896	208275	No_constitutive_exon_found_in_species
ATCGTGGATTTTCCGGGATGACATGAAGCATCGATTGTATGCATTGGGAGTG	25763876	25764138	25764188	25764136	-1	C3	Bo3g066160	25763435	25764491	None	26046	2896	208275	No_constitutive_exon_found_in_species
ATTTTGACTTAAGAGTGTTGTGACTTTTGTTTTTAAACCTGTGTGGGCAGAC	26064932	26065103	26065153	26065101	-1	C3	Bo3g066450	26063760	26065835	None	26046	2896	208275	No_constitutive_exon_found_in_species
GTCTGATTCGAGAGCTGCTACTGCATAGGAACAGCGACAATGGGTGGTAGAT	26308497	26308656	26308447	26308499	1	C3	Bo3g066760	26307713	26311146	None	26046	2896	208275	No_constitutive_exon_found_in_species
TTGATAACACGCTCCTTGTCATTGTCATTGTTTTTTTTTGTTGGGGATAGGG	26424160	26424211	26424110	26424162	1	C3	Bo3g066950	26423549	26424908	None	26046	2896	208275	No_constitutive_exon_found_in_species
ATTCGATTTGGTACTTGTAACTATTTAATATTGGTAGATGGTGGGGACAGGT	26492723	26492861	26492673	26492725	1	C3	Bo3g068040	26491619	26494270	None	26046	2896	208275	No_constitutive_exon_found_in_species
TGTCCCTTACGTTTCTAATCTCTATTTTATTTTCTTTTGGGGGATTGTAGGG	26504442	26504549	26504392	26504444	1	C3	Bo3g068060	26503198	26504839	None	26046	2896	208275	No_constitutive_exon_found_in_species
ATAGCTCATTCAAAATATGCTGACGTATTTCACCTTTCTTGGGAATGCAGTG	26597135	26597252	26597302	26597250	-1	C3	Bo3g068160	26594916	26601423	None	26046	2896	208275	No_constitutive_exon_found_in_species
CGTCTACTTGATATTGGAGAGTATCGTGGCTTTCCCGGGATGATATGAAGCA	26775718	26775864	26775668	26775720	1	C3	Bo3g068300	26775134	26776451	None	26046	2896	208275	No_constitutive_exon_found_in_species
TTTTTTTCCTCTTTGGAACGCTCCGGATTTTTGTCATTGTGGGGAGATAGCG	27127033	27127150	27127200	27127148	-1	C3	Bo3g068710	27125907	27127804	None	26046	2896	208275	No_constitutive_exon_found_in_species
GTTATGAAGAATAAGTGTGGCTGGTTTAGATCTGATGTGGGCACAAGAAGGC	27242729	27242918	27242968	27242916	-1	C3	Bo3g068900	27242153	27243107	None	26046	2896	208275	No_constitutive_exon_found_in_species
TCTAGGCTGTTTTTGTTGGACCGCTTCTTCCATGGCTTGTGGCTGGGTAGAG	27377533	27377809	27377859	27377807	-1	C3	Bo3g070120	27377269	27378494	None	26046	2896	208275	No_constitutive_exon_found_in_species
TTGATCAACTTACTGATTCTCACACAAGACCTTTGTTTGGAAGGGTGCAGGT	27500131	27500725	27500081	27500133	1	C3	Bo3g071290	27499042	27502282	None	26046	2896	208275	No_constitutive_exon_found_in_species
CTTCCTTTATCTCGCTATTGGTTTCTCATTGCGTCTGTGGGCGAGTGTAGAA	27605623	27605785	27605573	27605625	1	C3	Bo3g071430	27605505	27607130	PEX3-1	26046	2896	208275	No_constitutive_exon_found_in_species
AAAAAAAATTGTTTTGTTGGGAACTGATTGGATTTACTCTTGATGGGCAGCG	27630349	27630821	27630299	27630351	1	C3	Bo3g071490	27629073	27632825	None	26046	2896	208275	No_constitutive_exon_found_in_species
TCTATCTCCCCTTATGTCTGTTTGTCTGAATCTTAGATGGGGTGATGCAGGA	27779001	27779106	27779156	27779104	-1	C3	Bo3g071660	27778388	27781441	None	26046	2896	208275	No_constitutive_exon_found_in_species
TAATCTGTTTTAAGATTCAATTACAAGTTTAGTGTATTGGGTAATGACAGTT	28044427	28044595	28044377	28044429	1	C3	Bo3g071980	28042283	28044805	None	26046	2896	208275	No_constitutive_exon_found_in_species
TGATGCGCAAGGAAAATAATCTGAAATATTTGTGGTTTGGGAATGAATAGGG	28393603	28393807	28393857	28393805	-1	C3	Bo3g074470	28393603	28394328	None	26046	2896	208275	No_constitutive_exon_found_in_species
GTTTTCTTGATGCGTGATTTTTGTGCATGTAAAATGTGTTGGGTTAACAGAG	28827440	28827555	28827605	28827553	-1	C3	Bo3g076070	28826754	28829581	None	26046	2896	208275	No_constitutive_exon_found_in_species
TTATGACGCTTAGAGATTGTGTCTTTTTTTTTCTTTGCGGGGAACAAAAGAA	28883076	28883692	28883742	28883690	-1	C3	Bo3g076150	28881570	28884014	None	26046	2896	208275	No_constitutive_exon_found_in_species
GAGAGATTTTTGAAGGTTACAACTTTAATTTTTCCTCTTGTGGGATGCAGGT	28950361	28950494	28950544	28950492	-1	C3	Bo3g076250	28949718	28950601	None	26046	2896	208275	No_constitutive_exon_found_in_species
CGAGCTTACTGATGCTATTTCAGATACTAACTTGCGGGGTTAAAATGCAGGT	29035614	29035830	29035564	29035616	1	C3	Bo3g077400	29031355	29037158	None	26046	2896	208275	No_constitutive_exon_found_in_species
CATTTTTGAGTTGAATGTAAGATGCTTCTACATTTTTTGGGAGGATACAGTT	29259784	29259929	29259979	29259927	-1	C3	Bo3g078680	29259784	29262092	None	26046	2896	208275	No_constitutive_exon_found_in_species
TTTTGTTGTGTGATTGATTTTGTGTGCGTTTGGGAACTTTGGGGGTGCAGCT	29788828	29788962	29788778	29788830	1	C3	Bo3g081450	29787860	29788962	None	26046	2896	208275	No_constitutive_exon_found_in_species
CATAAAAAGAAGCATTTGGAAGAGAGCAATACCTGTACTTGGGGTGATAGGG	29873985	29874110	29873935	29873987	1	C3	Bo3g081520	29873517	29874819	None	26046	2896	208275	No_constitutive_exon_found_in_species
TAAAGACATTAAAATCCTGTTCTTCTTCTCCTTGTATTTGGGGAACACAGTT	30005875	30005975	30005825	30005877	1	C3	Bo3g081610	30005561	30007515	None	26046	2896	208275	No_constitutive_exon_found_in_species
TAGAAGCGTTTTGTGTAGGATCTGCGTTCGATTACCTGACGGGTGAAGAGTG	30220893	30221096	30220843	30220895	1	C3	Bo3g081830	30220634	30221096	None	26046	2896	208275	No_constitutive_exon_found_in_species
GAGTGGGTTTACACGAAGTTACAAAATTTGGTATCATCATGGGGAAACAGAT	30252018	30252056	30251968	30252020	1	C3	Bo3g081860	30251750	30255290	None	26046	2896	208275	No_constitutive_exon_found_in_species
TTATATATTGATATTGGTGTTGTTGTGGTGAATGAAAATTGGGTATATAGGT	30509191	30509256	30509306	30509254	-1	C3	Bo3g082040	30505967	30509525	None	26046	2896	208275	No_constitutive_exon_found_in_species
TTCTTATCAGTGTTGTGAGGATTAAACTGTTGTTGGAGTGAATGGGTTAGGT	30635416	30635614	30635366	30635418	1	C3	Bo3g083140	30633896	30635855	GATB	26046	2896	208275	No_constitutive_exon_found_in_species
CGAAAGGTGAAAATGATTCAAAAGTTATCTCTTCGGTTTTGGGGTTACAGGA	30637010	30637047	30637097	30637045	-1	C3	Bo3g083150	30636469	30638245	None	26046	2896	208275	No_constitutive_exon_found_in_species
GTTGCCTCTCACCTAATCTAGCAACACGGTTTATATATGTGGGGTCACAGGT	30982187	30982602	30982652	30982600	-1	C3	Bo3g083570	30982187	30983764	None	26046	2896	208275	No_constitutive_exon_found_in_species
TTAAATGTTACATGTTTGTTATATCAAGTACCCCCGGGTTAGGAATATAGAT	30991119	30991379	30991429	30991377	-1	C3	Bo3g083580	30991119	30994035	None	26046	2896	208275	No_constitutive_exon_found_in_species
TTTTGGAAAGAAGATGAATTAGTCTGTTTGGTATGAATGGGTGAGTACAGGA	31180390	31180478	31180528	31180476	-1	C3	Bo3g083780	31180101	31181310	None	26046	2896	208275	No_constitutive_exon_found_in_species
TCTCTTGCTACCATTTGTGTTTGTAACGAATCAAACCTTTTATGGGGTAGGC	31328142	31328955	31329005	31328953	-1	C3	Bo3g084040	31328142	31331588	AFH1	26046	2896	208275	No_constitutive_exon_found_in_species
AGGATAAGGTTGATCTACCTGTGTGTGATAATGGGTGTGGTGATGGGGAGAG	31418482	31418816	31418866	31418814	-1	C3	Bo3g084140	31417670	31419180	None	26046	2896	208275	No_constitutive_exon_found_in_species
ACTCTCGTCGATTGCTTGTCTCACACGTCTCACTCGCTCTCCGGGATGAGGG	31461718	31462380	31462430	31462378	-1	C3	Bo3g084190	31461718	31462877	None	26046	2896	208275	No_constitutive_exon_found_in_species
CCATCTTTATTTTTGTTTCTTATAGTTTTTTGGAAATTTGGGAATATCAGGG	31530397	31530469	31530519	31530467	-1	C3	Bo3g084300	31528639	31531758	None	26046	2896	208275	No_constitutive_exon_found_in_species
GGCACGTGCTAAACAAAATCTTTGAAATAATGTGGTGTTTTTGGGGGCAGGC	31867785	31868039	31867735	31867787	1	C3	Bo3g086670	31867320	31868039	None	26046	2896	208275	No_constitutive_exon_found_in_species
CTTGTTTGGTTTTTTGGTTATTAACTACTTTTAATTCGGATGAAGGGCAGTA	31905566	31905639	31905516	31905568	1	C3	Bo3g086710	31904452	31906799	None	26046	2896	208275	No_constitutive_exon_found_in_species
AAAAAAAAATGTTGAATAGGAGAGATGTGATGATTGGGGTAATGGGGTAGGT	31905725	31905806	31905675	31905727	1	C3	Bo3g086710	31904452	31906799	None	26046	2896	208275	No_constitutive_exon_found_in_species
AAAAAGGCATTTTCTCAATGTGAACTAATTAATGGGGGGTAAATGTGCAGGT	31917007	31917083	31916957	31917009	1	C3	Bo3g086730	31912156	31920391	None	26046	2896	208275	No_constitutive_exon_found_in_species
GCTATGCGATGTTATTTTCCCTCTCATGCTTGTTTCTTCTCATGGGATAGGT	31969393	31969516	31969566	31969514	-1	C3	Bo3g086810	31967838	31972655	None	26046	2896	208275	No_constitutive_exon_found_in_species
TGTCATTTTCTCTTAATATTTCCTATGGTGCTAATTAATTGGGCTTAAAGAC	32334695	32335040	32334645	32334697	1	C3	Bo3g088300	32333444	32335495	None	26046	2896	208275	No_constitutive_exon_found_in_species
ACTGGGAATGTGTTTGCTAAGCTGTGTGTTTGTTTTATTACAATGGGTAGGG	32340190	32340265	32340140	32340192	1	C3	Bo3g088310	32338201	32340442	PIP	26046	2896	208275	No_constitutive_exon_found_in_species
AGTGTGGAGTCATTAACGTAACAAAATTAACTTTTGGGGTTGGTGGATAGGT	32583868	32584332	32583818	32583870	1	C3	Bo3g088690	32582718	32584332	None	26046	2896	208275	No_constitutive_exon_found_in_species
CTTTGGTAGGAAGTTTCATGAAATTTTTTTTAACTGTGGGAAATAATTAGAT	32613696	32613846	32613646	32613698	1	C3	Bo3g088720	32610998	32614141	None	26046	2896	208275	No_constitutive_exon_found_in_species
TTGGTATCAGAGCCAGGTTAAGGTCCCTTAATATTAACTTAAGGGATCAGCG	32744295	32744442	32744245	32744297	1	C3	Bo3g089920	32743434	32744909	None	26046	2896	208275	No_constitutive_exon_found_in_species
AACATAACAATAATGCATTTGAATCGCTGAACTTGAAACTGCATGGGCAGGT	32801636	32801939	32801989	32801937	-1	C3	Bo3g089990	32801636	32802545	None	26046	2896	208275	No_constitutive_exon_found_in_species
AAAACTTACATCATTGTTTTGAGGTTATTTGTTTCTTTTTGTTGGGACAGTT	33372107	33372220	33372270	33372218	-1	C3	Bo3g091620	33368617	33372696	None	26046	2896	208275	No_constitutive_exon_found_in_species
AAAGAATCTCTTTCGTCACATTGTTTCCTTTCTGGTTTGGGAGGAGACAGGT	33478141	33478309	33478091	33478143	1	C3	Bo3g091780	33477958	33480298	None	26046	2896	208275	No_constitutive_exon_found_in_species
CTTAATGATAATCATGATGATCTTTTTTTTTCTTTTGGGAAAAACTACAGCT	33643295	33643596	33643646	33643594	-1	C3	Bo3g091960	33643295	33646087	None	26046	2896	208275	No_constitutive_exon_found_in_species
ATTCGATTTGGGTTTAATATATCAATTATTACTTTGAATATGGGAAGAAGAT	33935903	33935970	33936020	33935968	-1	C3	Bo3g092370	33934286	33936676	None	26046	2896	208275	No_constitutive_exon_found_in_species
TTAAGCAAGAAACTTGTTATGAAGATTTACTCTCAATCTTGTTGGGGCAGGA	34253180	34253268	34253130	34253182	1	C3	Bo3g093780	34252992	34254371	None	26046	2896	208275	No_constitutive_exon_found_in_species
CTTGAGTTTCTTGAGGTATAAGCTGTATATGGATTTGGTTTGGTGGGCAGAT	34292064	34292195	34292245	34292193	-1	C3	Bo3g093830	34290012	34292733	None	26046	2896	208275	No_constitutive_exon_found_in_species
AATACAAAAATTCCATTTACTTTTAATGAAATTGGATTTTTTGGGTGAAGGA	34315707	34316028	34316078	34316026	-1	C3	Bo3g093850	34315707	34317352	None	26046	2896	208275	No_constitutive_exon_found_in_species
AGGTGAGTTTTTTCTTATTGGAGACTGATAAACGGTTTATGGGTATGTAGAT	34479327	34479485	34479277	34479329	1	C3	Bo3g094030	34479266	34482755	None	26046	2896	208275	No_constitutive_exon_found_in_species
ATACGTTATTGTTTTATTATGTTGGCCATATGAAGTTGGTGAATGGGCAGAC	34505812	34505892	34505942	34505890	-1	C3	Bo3g094080	34504200	34506713	None	26046	2896	208275	No_constitutive_exon_found_in_species
TCAATGTATTGTTACAAAGGAGTTGACTTCTTTCTGAGAGATGTTGGGAGTT	34528334	34528681	34528731	34528679	-1	C3	Bo3g094100	34526848	34529087	None	26046	2896	208275	No_constitutive_exon_found_in_species
AGCTGAGAAGCAACAAATATGATTGTTTTGTGTGGATCTGAATGGGGCAGGA	34570766	34570877	34570716	34570768	1	C3	Bo3g094120	34570104	34572775	None	26046	2896	208275	No_constitutive_exon_found_in_species
TTGTGCTGTGCGTGGCCCAGCAGATAACCGAGACCTTCAGGGAAGGCTAGGT	34629779	34630229	34629729	34629781	1	C3	Bo3g094220	34628186	34630694	None	26046	2896	208275	No_constitutive_exon_found_in_species
TACCTGCTTGATTTTGAATTTAATTTTTGTCTTTTGGGTGAGAATTGCAGAA	34856936	34857040	34856886	34856938	1	C3	Bo3g096470	34856597	34859264	ATPUB49	26046	2896	208275	No_constitutive_exon_found_in_species
GTCTACTCGAACAAAGATATAATGATGTCATCTTCACCTTCTGAGGGTAGGA	35086117	35086171	35086067	35086119	1	C3	Bo3g097800	35085762	35086359	None	26046	2896	208275	No_constitutive_exon_found_in_species
CATCTATATATATTCTATACTAATATCCTCTTACTTTTCTTGTGGGGTAGAT	35094469	35094746	35094419	35094471	1	C3	Bo3g097820	35092841	35095450	None	26046	2896	208275	No_constitutive_exon_found_in_species
GTACTGAGTGTTTTGTCTTTAATTCCAATTGTTGTTGTTGGGTATGATAGGT	35245352	35245464	35245302	35245354	1	C3	Bo3g097930	35245076	35245464	None	26046	2896	208275	No_constitutive_exon_found_in_species
GTTTTTTAGTTACACTAATCAATTGCGGTTTTGGTCACATTTGGGAACAGGC	35416238	35416443	35416188	35416240	1	C3	Bo3g099220	35415362	35417296	None	26046	2896	208275	No_constitutive_exon_found_in_species
AAGTGTTTGTATGTATCTCAAAGTGTTTGGTCTGTTTTTTGGGAACAAAGAC	35628198	35628309	35628148	35628200	1	C3	Bo3g099370	35621119	35628606	GCL1	26046	2896	208275	No_constitutive_exon_found_in_species
CCTTTTCTTTCTATAAACCGCTAAAAGACTCTTGTTTGGGAATGATGCAGCC	35733187	35733296	35733346	35733294	-1	C3	Bo3g100510	35732666	35735308	None	26046	2896	208275	No_constitutive_exon_found_in_species
GCATTGGAGATGAGACTTTTTTATTGATTGTTCTTGTCGGGAATGTGCAGTA	36269318	36270137	36270187	36270135	-1	C3	Bo3g101230	36269318	36271348	TIN1	26046	2896	208275	No_constitutive_exon_found_in_species
TTTACAAAATTTAACCGTATTGTTAACTTTGAAGTGGTTCAATGGGATAGGA	36363757	36363985	36364035	36363983	-1	C3	Bo3g101370	36363018	36364683	None	26046	2896	208275	No_constitutive_exon_found_in_species
ACTACACAATTATATAATGTCAGCCATATTTCTAACATCTCGGGGACCAGTT	36369073	36369187	36369023	36369075	1	C3	Bo3g101390	36368097	36369976	None	26046	2896	208275	No_constitutive_exon_found_in_species
GTAAAACAATGTTTCTGAGACTTGCAATCTTTTTTTGATTCAGGGGACAGGT	36443484	36443537	36443434	36443486	1	C3	Bo3g101520	36442976	36444730	None	26046	2896	208275	No_constitutive_exon_found_in_species
TTTATTTGCTAATAAATTAGCTTCGATTTTGCATGTCTATAAACGGGAAGAT	36558149	36558264	36558099	36558151	1	C3	Bo3g101700	36556292	36559009	ATERS	26046	2896	208275	No_constitutive_exon_found_in_species
ATGAATGTGAATGTGATTTTGATAATGAATGCAATATCTTTTGGGAGCAGAG	36625789	36625959	36626009	36625957	-1	C3	Bo3g102820	36625789	36627621	None	26046	2896	208275	No_constitutive_exon_found_in_species
ATCCAGAGTGTTACTTACATCAACACTTCGAAATTTGGTAATGGGTGCAGGG	36748175	36748331	36748125	36748177	1	C3	Bo3g103010	36746819	36750046	None	26046	2896	208275	No_constitutive_exon_found_in_species
GTTTTGAAATAATTAAAAAAAAAAAAAGCTTCAATTTGGCATGTGGGCAGCT	36862404	36862540	36862354	36862406	1	C3	Bo3g103230	36861920	36863943	None	26046	2896	208275	No_constitutive_exon_found_in_species
AGTTCCAGCAACTACCAACCGGCAATTGCGAGGGTGAATAACCGGGGTAGGA	37172875	37173208	37173258	37173206	-1	C3	Bo3g103520	37171340	37174084	None	26046	2896	208275	No_constitutive_exon_found_in_species
CAGGCTTACGATATTCTCACTTATGCTATCTTAATTTTTTTGGGGGTTAGGT	37456483	37456528	37456433	37456485	1	C3	Bo3g106850	37456323	37457435	None	26046	2896	208275	No_constitutive_exon_found_in_species
AAGTCAATACCAAATACAGATCCAAGTTTGTTTATTTATATCATGGGAAGGT	37474142	37474250	37474092	37474144	1	C3	Bo3g106890	37472420	37474250	None	26046	2896	208275	No_constitutive_exon_found_in_species
ACACAAGAGGACGTGTTAAGGTTTCGTCCGATCCATTTTTGGGAGGCCAGGA	37580657	37580712	37580762	37580710	-1	C3	Bo3g106970	37578595	37582025	None	26046	2896	208275	No_constitutive_exon_found_in_species
AGATGCTAGGTCCAAGCAGATCTTCAACGACTTGGTTGGTCGGGTTGAAGAC	37620118	37620203	37620253	37620201	-1	C3	Bo3g106990	37619716	37620588	None	26046	2896	208275	No_constitutive_exon_found_in_species
TTGTTGTCTTGTTAACTAACATTTAATGGGTTTAATTAATGTGGGAACAGAA	37683868	37683979	37683818	37683870	1	C3	Bo3g107090	37682732	37684222	None	26046	2896	208275	No_constitutive_exon_found_in_species
TCTTTTTGAAAAATCTCTGGCTCATACATGCAATCATTTATGCGGGATAGGG	37730659	37730743	37730609	37730661	1	C3	Bo3g107150	37726465	37731014	None	26046	2896	208275	No_constitutive_exon_found_in_species
ATGAAGAGGAAGGTGGTGCTTACAATCCACTGAAGCTGCCAATGGGTTAGGA	37745268	37745319	37745218	37745270	1	C3	Bo3g107190	37743977	37746564	None	26046	2896	208275	No_constitutive_exon_found_in_species
AGTTTGTTGGATGTTATGAAGCTGCAAAGAAATAGAGGTCGAGTGGGCAGAA	37835205	37835598	37835155	37835207	1	C3	Bo3g107290	37833816	37835598	None	26046	2896	208275	No_constitutive_exon_found_in_species
AGATGTATGTAACAGAAGCAAAAATACTTATCTGGTACATACAATGGGAGTG	38319794	38319867	38319744	38319796	1	C3	Bo3g107850	38319205	38320328	None	26046	2896	208275	No_constitutive_exon_found_in_species
AATCCACTTTGGACGAGCTGGACGAAGTGACACTTACTTGGGCGAGCTAGAT	38567325	38567476	38567275	38567327	1	C3	Bo3g108070	38566307	38569072	None	26046	2896	208275	No_constitutive_exon_found_in_species
AACTCTTATCTGTTAACTGACATAAGTACTCGTTTATTTTGGGTGGCCAGAA	38736178	38736275	38736128	38736180	1	C3	Bo3g108220	38734400	38737716	None	26046	2896	208275	No_constitutive_exon_found_in_species
TTGTGGCTCAGCTGCAGAGAGGCTCCTCTTTTTATAGGAAATGGGATTAGGA	38740078	38740459	38740509	38740457	-1	C3	Bo3g108230	38738811	38740684	None	26046	2896	208275	No_constitutive_exon_found_in_species
TACCTGCAGTAACTGTTTTCCTCATATGATCTTGTTTGGGGAATCAAAAGGT	39176775	39176848	39176725	39176777	1	C3	Bo3g109610	39175673	39178128	None	26046	2896	208275	No_constitutive_exon_found_in_species
GGAGACTGTCATGTTCATAAATGGTGGGATGAGGCGTTCATAAATGGGAGAC	39262551	39262768	39262818	39262766	-1	C3	Bo3g109710	39262160	39263097	None	26046	2896	208275	No_constitutive_exon_found_in_species
ATTCCTCTATATTTCCTCTGACCTACGTGTGGTTTGATTATGGGGTAAAGGA	39702987	39703112	39703162	39703110	-1	C3	Bo3g111040	39700901	39703992	None	26046	2896	208275	No_constitutive_exon_found_in_species
TTATTCTTTGTATGCCGCGTTTCGTGCTTTAAATGTTCGCGGGCTTGAAGAT	40376571	40376704	40376521	40376573	1	C3	Bo3g113520	40373981	40376704	None	26046	2896	208275	No_constitutive_exon_found_in_species
TGTAGTTTGTCTTATTATGGACATAATCATAATATGGGATACACGGGCAGGT	40499666	40499744	40499794	40499742	-1	C3	Bo3g113610	40498260	40500891	None	26046	2896	208275	No_constitutive_exon_found_in_species
AAATGTCTGATTATCTGATGTAAACATACGTTCTCTATGCAGTTCGGGAGGA	40633810	40633891	40633760	40633812	1	C3	Bo3g113710	40633333	40634733	None	26046	2896	208275	No_constitutive_exon_found_in_species
TTCTTTTTTTTTTTTTCTTTTTTTTTTTTTGAACTTTCTTGGGTACGCAGTA	41014608	41014680	41014730	41014678	-1	C3	Bo3g115000	41013243	41015040	None	26046	2896	208275	No_constitutive_exon_found_in_species
ATCGAAAGGATAAACAACTTATGGTGGACGAAGACGTGGTAGACGGGCAGCT	41603779	41603935	41603985	41603933	-1	C3	Bo3g117290	41603120	41605052	None	26046	2896	208275	No_constitutive_exon_found_in_species
AAACCCTCTCAAAGACAAGCTAGGGACTCCAGAAATTGAAACCGGGGCAGAT	42092889	42093075	42092839	42092891	1	C3	Bo3g118500	42091008	42096538	None	26046	2896	208275	No_constitutive_exon_found_in_species
CATTTAGCTGGTTCAGTCAGTTGCAGCCAAGATCTTTAACCTGATGGGAGGA	42248893	42249930	42249980	42249928	-1	C3	Bo3g119570	42247437	42250446	None	26046	2896	208275	No_constitutive_exon_found_in_species
CTACAGAACATATGTTTTGTTCATTCTGTATTGATTTTCCATGGGAATAGAA	42478589	42478632	42478539	42478591	1	C3	Bo3g120690	42477885	42479052	None	26046	2896	208275	No_constitutive_exon_found_in_species
TCCATGATTTTATCCGAGCAACATGGCAGGGAAACTATTGGGGGTCGTAGGC	42704107	42704164	42704214	42704162	-1	C3	Bo3g120800	42702885	42705209	None	26046	2896	208275	No_constitutive_exon_found_in_species
GCTTTTCTAGGGTCATAATTAATTATTTTTTTTCTTTTGGGAAATTACAGGA	43271619	43272604	43272654	43272602	-1	C3	Bo3g122080	43269657	43274100	HIRA	26046	2896	208275	No_constitutive_exon_found_in_species
TTGGGGAGGATTCAATTTGACACCTTGGACCTTTCTTGCGTGCTGGGAAGCG	43617522	43618071	43618121	43618069	-1	C3	Bo3g122240	43617522	43618683	None	26046	2896	208275	No_constitutive_exon_found_in_species
ATTTTTTTTACAGCAAAAATATCATTGATCCATGGGGGTCACTGAGAGAGTG	43971589	43971798	43971539	43971591	1	C3	Bo3g123390	43970932	43972295	None	26046	2896	208275	No_constitutive_exon_found_in_species
TTCCACGATTTTTATCGTAAAGTTTAAGTGATAACTCCAATCAATGGGAGTG	44291937	44292072	44292122	44292070	-1	C3	Bo3g123520	44290928	44292642	None	26046	2896	208275	No_constitutive_exon_found_in_species
TTGTAATGTACAAGGTCTTAAAAGATGTTGTTTCCAATGTAAATGGGCAGTG	44431041	44431271	44431321	44431269	-1	C3	Bo3g123560	44428747	44435427	DCL3	26046	2896	208275	No_constitutive_exon_found_in_species
GAGGATGAGACGAAGACAGGCTGATTGATCCAACTCGCCGAACGGGTGAGTT	44771666	44771817	44771616	44771668	1	C3	Bo3g123720	44770890	44774475	None	26046	2896	208275	No_constitutive_exon_found_in_species
TTTTCTTTTGCATGTCGCGTTTCGTGGTTGAAATGCTTGCGGGCTTGAAGAT	44773088	44773238	44773038	44773090	1	C3	Bo3g123720	44770890	44774475	None	26046	2896	208275	No_constitutive_exon_found_in_species
TGAAAAGTATCATGATGCGATGGTAATATGTTGATGGCATGGGAATCCAGAC	44879308	44879488	44879538	44879486	-1	C3	Bo3g123830	44877756	44880412	None	26046	2896	208275	No_constitutive_exon_found_in_species
GGGGCTCAGAGATGTATGGGCTAGCAACGCTACTTTGATTGTGCGGGCAGGG	45889531	45889622	45889481	45889533	1	C3	Bo3g126170	45887465	45889622	None	26046	2896	208275	No_constitutive_exon_found_in_species
GGGGCTCAGAGATGTCTGGGCTCGCGACGCTACTTTGATTGTGCGGGCAGGG	45916938	45916986	45916888	45916940	1	C3	Bo3g126180	45916633	45920749	None	26046	2896	208275	No_constitutive_exon_found_in_species
CTGGACCAATGTTTCCAGACACTGAAGCTGTGTTGTTTTGGGGAAAGCAGGT	47454046	47454274	47453996	47454048	1	C3	Bo3g130010	47452244	47454274	None	26046	2896	208275	No_constitutive_exon_found_in_species
GGAGAGATCGGAGTTTTGATATTTTTTTTTGTAAATTGGGATTGGTGAAGCT	47472666	47472796	47472616	47472668	1	C3	Bo3g130040	47472432	47473965	ATMPK3	26046	2896	208275	No_constitutive_exon_found_in_species
GTTTGATAAATACTAGAAGGATTATTGTGTAATCTTGGCTATGGGAGCAGCT	47693922	47694063	47694113	47694061	-1	C3	Bo3g130190	47689817	47695537	None	26046	2896	208275	No_constitutive_exon_found_in_species
TTACGGGTTTGGCGGAAAACTCGATTTTACGGTTTTGGCGGGAAAAATAGAT	47809447	47809730	47809780	47809728	-1	C3	Bo3g130330	47809447	47810466	None	26046	2896	208275	No_constitutive_exon_found_in_species
AGATGCTAGGTCCGAGGAGATCTTCAACGACTTGGTTGGTCGGGTTGAAGAC	48518013	48518107	48517963	48518015	1	C3	Bo3g132880	48516538	48518495	None	26046	2896	208275	No_constitutive_exon_found_in_species
TTGTGTCTTTTCCTATTATGTTGTTAATGATTGGCTTCTTGGGCATACAGAT	48658291	48658681	48658241	48658293	1	C3	Bo3g133000	48657576	48658681	None	26046	2896	208275	No_constitutive_exon_found_in_species
TTAAATAGTCTTGTTAACATCCTCTCATGGGATCTTTTACTGGGTGATAGCA	48781889	48782133	48782183	48782131	-1	C3	Bo3g134130	48780573	48783240	None	26046	2896	208275	No_constitutive_exon_found_in_species
GACGTCCGAGTGTGATGAAGGCAACACTCGTCCCCTGGGTGTGAAGGCAGCT	49022133	49022330	49022083	49022135	1	C3	Bo3g134310	49021470	49024263	None	26046	2896	208275	No_constitutive_exon_found_in_species
GAAAGGCGTTGAGGTTTGTGCATCCTAGTCCTGCTTTGGGTGGGAAACAGGG	49121048	49121350	49121400	49121348	-1	C3	Bo3g134360	49120403	49122214	None	26046	2896	208275	No_constitutive_exon_found_in_species
AAAGGCGTTGAGGTTTGTGCATCCTAGTCCTGCTTTGGGCGGGGAAACAGGG	49176580	49176897	49176530	49176582	1	C3	Bo3g134380	49175834	49177530	None	26046	2896	208275	No_constitutive_exon_found_in_species
AAATTGATTTATGATTGGTTATGTTGTTGTTTTGTTGGGTTTGAAAAAAGCA	49202068	49202263	49202018	49202070	1	C3	Bo3g134400	49200942	49203416	ATHSD2	26046	2896	208275	No_constitutive_exon_found_in_species
GGCCAAGGTACAGTTTACAAGAGAATGTTGGAAGATGGGATGATTGAAAGAA	49530526	49531416	49531466	49531414	-1	C3	Bo3g134650	49530526	49533233	None	26046	2896	208275	No_constitutive_exon_found_in_species
TCATCTTTCTTCCTACTTCAACAACAAACAAAACCTCTTGTGGTGGGCAGTG	49648575	49648654	49648525	49648577	1	C3	Bo3g135750	49647976	49648654	None	26046	2896	208275	No_constitutive_exon_found_in_species
TGTCTTCTCCTGCGGATTATGTTGGCCACATCAAACTTGTGAATGGGCAGGT	49908636	49908715	49908765	49908713	-1	C3	Bo3g136990	49908031	49910020	None	26046	2896	208275	No_constitutive_exon_found_in_species
CCTTTTCAGATCACTGATATTTGTGTCCAAACATTTTTGGGGGTTGGCAGTT	49918247	49918381	49918197	49918249	1	C3	Bo3g137010	49914456	49918711	None	26046	2896	208275	No_constitutive_exon_found_in_species
AAACTACACGAAGTAATGATTTAACTGAAATTATAAAATGGCGAGGGCAGGA	50083136	50083212	50083262	50083210	-1	C3	Bo3g137200	50079116	50083549	None	26046	2896	208275	No_constitutive_exon_found_in_species
TTGATATTTGCTCATTGAAGATATTTGATCGTTTTTATTGGGAAATGTAGAT	50219039	50219154	50218989	50219041	1	C3	Bo3g138420	50218134	50221518	None	26046	2896	208275	No_constitutive_exon_found_in_species
CAACAGTGGGGTTGGAGGGTGACGATGGATTGGACGGGACCGGATGACAGCC	50656861	50657074	50656811	50656863	1	C3	Bo3g140020	50654382	50657074	None	26046	2896	208275	No_constitutive_exon_found_in_species
AAGTTGTGGAGCTGAAGGAGTTGGTTGACGAGTATGATGGGAAGTTGAAGGC	50777385	50777922	50777972	50777920	-1	C3	Bo3g140120	50775860	50778707	None	26046	2896	208275	No_constitutive_exon_found_in_species
CTCTTGTTTGTTTATATTCTTTATATGTGTGATTCATTTTTGGGTGGCAGGT	50888911	50888962	50888861	50888913	1	C3	Bo3g141270	50888349	50889457	None	26046	2896	208275	No_constitutive_exon_found_in_species
CTTTCTTGTGTATAATGAGTCTTTTGTTATTGATTTGTCTTGGTGGGTAGAT	50895193	50895304	50895354	50895302	-1	C3	Bo3g141290	50894123	50896118	None	26046	2896	208275	No_constitutive_exon_found_in_species
GTTGTTCAAGGTTCTCCTTGATACTATATTTCATGCGGTGGGTGTAATAGTA	50971182	50971260	50971132	50971184	1	C3	Bo3g141460	50969368	50971838	None	26046	2896	208275	No_constitutive_exon_found_in_species
ACACTTATAAATTCATTGTGAAAGTCTTAGATCATAATTTGTCAGGGAAGAC	50971658	50971838	50971608	50971660	1	C3	Bo3g141460	50969368	50971838	None	26046	2896	208275	No_constitutive_exon_found_in_species
AGCGTGTTTAGGGTTCTTCTGTGGTTGATTGAAATAATTTTGGGTGACAGGA	51095075	51095235	51095025	51095077	1	C3	Bo3g141660	51094602	51105397	None	26046	2896	208275	No_constitutive_exon_found_in_species
TAGTAAATTTGTCATAACTCAAATGACAAGCTTACGTGTTTAATGGGCAGAC	51216756	51216816	51216706	51216758	1	C3	Bo3g141780	51213205	51217094	None	26046	2896	208275	No_constitutive_exon_found_in_species
ATCGAATCTATGTGTTTAATTGATTGATTGATCTTGGTGATTGGGGGAAGAT	51476091	51476193	51476243	51476191	-1	C3	Bo3g143140	51475158	51476497	FIP1	26046	2896	208275	No_constitutive_exon_found_in_species
TAAGCAGAGGTGGGGAAGGTTAATGAACAAGTGTGTAAATTTGTGGGAAGCT	51666731	51667164	51667214	51667162	-1	C3	Bo3g143360	51666731	51667492	None	26046	2896	208275	No_constitutive_exon_found_in_species
CGTTGTGATCTGGAATTTTGATTTGTGCGATTGAAAAATGTGATGGGCAGAG	51839045	51839243	51838995	51839047	1	C3	Bo3g143590	51837037	51839968	None	26046	2896	208275	No_constitutive_exon_found_in_species
AAAGAGATGCCAAAGATTAAACATGTTTTGCTAAAAGAATTGGGGAACAGTT	51989231	51989287	51989181	51989233	1	C3	Bo3g143870	51985958	51990382	None	26046	2896	208275	No_constitutive_exon_found_in_species
CAAAACAATAGCTTTTCTTCCTTTTGTTTTTTTTGGTTTTGGGAATGAAGGG	52285675	52285921	52285625	52285677	1	C3	Bo3g145200	52285044	52287524	None	26046	2896	208275	No_constitutive_exon_found_in_species
TTCAATAATTCCATAAGCATATGTTGACATGTCTTTGTTTTGGGAGTTAGGG	52301717	52301843	52301893	52301841	-1	C3	Bo3g145230	52300595	52302212	None	26046	2896	208275	No_constitutive_exon_found_in_species
GGAGAAAATAAAACATCACATTAGTTATCCCCTAGTTTTGGGGGCAACAGGT	52337743	52337827	52337877	52337825	-1	C3	Bo3g146290	52337165	52340744	None	26046	2896	208275	No_constitutive_exon_found_in_species
CTGTACATGAAACATTGATTAATTCTTATTTGCGGTGTTTGTGGGGGTAGGG	52414471	52414540	52414590	52414538	-1	C3	Bo3g146380	52411399	52417064	None	26046	2896	208275	No_constitutive_exon_found_in_species
ATTAAAAAGAAGCATTTGGAAGAGAGCAATACCTGGACGTGGGTTGATAGGG	52426451	52426646	52426401	52426453	1	C3	Bo3g146430	52425981	52428743	None	26046	2896	208275	No_constitutive_exon_found_in_species
TTGTCATTTTAGTAGTCTAAACACCGCACTGTGATAACGCGCAAGGGCAGGT	52761429	52761621	52761671	52761619	-1	C3	Bo3g147840	52759594	52763490	None	26046	2896	208275	No_constitutive_exon_found_in_species
ACTTTGTATTGGATATATTGTGCTTAGATTGTTTTTGTTGGGTAATATAGGA	52767326	52767452	52767276	52767328	1	C3	Bo3g147860	52765660	52768331	None	26046	2896	208275	No_constitutive_exon_found_in_species
GAAGGTTTGAAGAGAGGTTGATGACATGTTTGAGTGAAGTGAATGGGAAGGT	52813925	52814069	52814119	52814067	-1	C3	Bo3g147900	52812764	52814559	None	26046	2896	208275	No_constitutive_exon_found_in_species
AACAATGAGGGTTTCGACTATCAAGGTATGGATTATGACTGGGTGGGCAGCG	52812903	52813796	52813846	52813794	-1	C3	Bo3g147900	52812764	52814559	None	26046	2896	208275	No_constitutive_exon_found_in_species
TGCTATTTTTAGTTCTGTCACCTTACTCTTATATGCTGGGTGAAACATAGAT	53129252	53129370	53129202	53129254	1	C3	Bo3g149290	53127916	53130211	ATHRS1	26046	2896	208275	No_constitutive_exon_found_in_species
TAGTCAAATTTGTGGGACTTAATGAATGAAAATATTTTGCTGGGGGACAGTG	53148388	53148455	53148505	53148453	-1	C3	Bo3g149320	53148014	53156491	None	26046	2896	208275	No_constitutive_exon_found_in_species
GATTGTTTCTACATAACTTTTTTTGTTTTTTTGTTTTTGTGGGGGAACAGCT	53191211	53191325	53191161	53191213	1	C3	Bo3g149360	53190535	53191325	None	26046	2896	208275	No_constitutive_exon_found_in_species
ATCATTCTTAGTTTTAACTAGATACATTTTCTGAATGTTGGGGATTACAGTG	53263885	53263976	53264026	53263974	-1	C3	Bo3g149520	53262670	53264559	None	26046	2896	208275	No_constitutive_exon_found_in_species
CTAGGGAGTGGAGTCAATGTAAGCAGAGGTGGGGTAGGGTTAATGAACAGGT	53494242	53494304	53494354	53494302	-1	C3	Bo3g149830	53494242	53494616	None	26046	2896	208275	No_constitutive_exon_found_in_species
TTTCTTTCTCTCCATGTTTCTTTAGCTTTCTTGGACGATGAACATGGGAGCC	53622366	53622501	53622551	53622499	-1	C3	Bo3g150030	53621971	53623641	None	26046	2896	208275	No_constitutive_exon_found_in_species
ATCATCTTTCTTTACGCAATGGGGAGGATGAGAGCTATATGGGGGGGAAGAC	53717825	53717933	53717983	53717931	-1	C3	Bo3g151150	53715098	53718238	None	26046	2896	208275	No_constitutive_exon_found_in_species
TAGAGCTGAAACGGATCGCGTGCTGTTCTTGCTGGTATCGGGAACGCGAGCT	53775733	53775928	53775978	53775926	-1	C3	Bo3g151240	53774472	53776248	None	26046	2896	208275	No_constitutive_exon_found_in_species
CATACATCCAATATTCACTTATTTTGTTTTTGTGCTAACTGTATGGGAAGAA	53826829	53826951	53826779	53826831	1	C3	Bo3g151310	53826505	53826951	None	26046	2896	208275	No_constitutive_exon_found_in_species
CTTTCGCAAGAGTATGTACCATTTAAATCCAACATTCACTGGGTGTGCAGTG	54075827	54075935	54075985	54075933	-1	C3	Bo3g152660	54074095	54076157	None	26046	2896	208275	No_constitutive_exon_found_in_species
ATATAGTTACAGCCAGCCTTCAGATTCATCACACTATGGTGGGGATCAAGCT	54183281	54183640	54183231	54183283	1	C3	Bo3g152790	54182664	54183746	None	26046	2896	208275	No_constitutive_exon_found_in_species
TCTTAAATTGGTGCGTCTTTAACCTGTTTTAATTTTTTTTTTGTAGGGAGAT	54218156	54218914	54218106	54218158	1	C3	Bo3g152830	54217216	54220302	None	26046	2896	208275	No_constitutive_exon_found_in_species
GTGTCTTTGCGATTGGTCATGAGCCGGCAACGAAGTTCTTGGATGGGCAGCT	54437253	54437361	54437411	54437359	-1	C3	Bo3g153200	54437253	54438410	None	26046	2896	208275	No_constitutive_exon_found_in_species
AGCACGAAAAGAATACTAGGTTCAAAGATAATATTACATGATGGGATGAGGT	54483899	54484025	54484075	54484023	-1	C3	Bo3g153270	54483379	54484958	None	26046	2896	208275	No_constitutive_exon_found_in_species
ATGTAAAATGACATTAAAAAAAAAAAAATGTAAAATGACATTGTGGGAAGAC	54950027	54950093	54949977	54950029	1	C3	Bo3g153630	54949046	54950747	None	26046	2896	208275	No_constitutive_exon_found_in_species
ACTTGATTCCTTCTGGCCAACACTAAATGATGGAATTGGGAAAAAAAAAGAG	54982778	54983101	54983151	54983099	-1	C3	Bo3g153660	54967313	54984153	None	26046	2896	208275	No_constitutive_exon_found_in_species
GGCTCCTCGCAATTGGAAATATCATGTTTTCCCAAGCTTCCATGGGGCAGAT	54972353	54972756	54972806	54972754	-1	C3	Bo3g153660	54967313	54984153	None	26046	2896	208275	No_constitutive_exon_found_in_species
CATTGTTGGGTTTGTGGATATCGAAGCATATTCTTTCGGGTGAGAATCAGGT	55193119	55193370	55193069	55193121	1	C3	Bo3g153980	55192738	55194629	None	26046	2896	208275	No_constitutive_exon_found_in_species
AATTTTTATTTTGTTTACAGATTTGTTAAGGAGCAGGGAAGTAAAATCAGTG	55559804	55559903	55559953	55559901	-1	C3	Bo3g155490	55559804	55560260	None	26046	2896	208275	No_constitutive_exon_found_in_species
CATAAGTGTCTCATTCCTGAAAACATCTCATGAATTTTGGACGGGATGAGGT	56098693	56098900	56098950	56098898	-1	C3	Bo3g157100	56097551	56099461	None	26046	2896	208275	No_constitutive_exon_found_in_species
TTCCTATTCCAATTGTAATTTTTCTTTCGTTTTTGATTTGGTGGGTGAAGGA	56155995	56156342	56155945	56155997	1	C3	Bo3g157140	56155175	56156342	None	26046	2896	208275	No_constitutive_exon_found_in_species
CACATTCATTTGGCTACAGTATCCTCATTGTTTTAAGTTGTTGGGAACAGGT	56272323	56272503	56272273	56272325	1	C3	Bo3g157270	56270605	56272800	None	26046	2896	208275	No_constitutive_exon_found_in_species
TTGCTTCTTGATAGACTTGACTGAGTTTTCAATTTTATTGGGAAAAAAAGAA	56383326	56383423	56383276	56383328	1	C3	Bo3g157400	56381896	56384686	None	26046	2896	208275	No_constitutive_exon_found_in_species
TGTTGTTTTTTAGAGACTGTCTCATTTGGCATACAAGAAGGGGAGTTAAGGT	56514638	56514718	56514588	56514640	1	C3	Bo3g158570	56513800	56516937	None	26046	2896	208275	No_constitutive_exon_found_in_species
GCCTTTGATTTATTCATCTTAACATATTCGGTTTGTGGTGATGAGGGAAGGT	56585784	56585877	56585734	56585786	1	C3	Bo3g158640	56583762	56586115	None	26046	2896	208275	No_constitutive_exon_found_in_species
CATTTGTGTTGTCTGCTCAATTTTCCTCTTAATTTTGTTTATGGGAGCAGAC	56701579	56701708	56701758	56701706	-1	C3	Bo3g158730	56701579	56704974	None	26046	2896	208275	No_constitutive_exon_found_in_species
AGCTCTGACGAGAACTTGAAAAACGAGTCCTGCTAGACGCACGGGTACAGGC	56876115	56876278	56876065	56876117	1	C3	Bo3g159890	56875808	56877185	None	26046	2896	208275	No_constitutive_exon_found_in_species
ATCAAAAAGAAAATGATTTTTTATATTTTTTTTTTATTGGGAAGTGTTAGGT	56921319	56921442	56921269	56921321	1	C3	Bo3g160920	56920955	56922497	None	26046	2896	208275	No_constitutive_exon_found_in_species
GGTTTATTGCGTTGTGTACATGAATCTAATTGCACTCATTTGGGAAATAGGT	57315076	57315178	57315026	57315078	1	C3	Bo3g162450	57312377	57316925	None	26046	2896	208275	No_constitutive_exon_found_in_species
TCCGTGAATGATTAAAGATGTCAGCTTTTTATTGTTTTGAGGGGTTGTAGAG	57321048	57321156	57321206	57321154	-1	C3	Bo3g162470	57320156	57321905	LOL2	26046	2896	208275	No_constitutive_exon_found_in_species
GCCATCATGTGTACCTCGTGATGAGCTATGTGTGTGCTTGGGTGATCAAGCT	57454945	57455113	57454895	57454947	1	C3	Bo3g162590	57454554	57459660	None	26046	2896	208275	No_constitutive_exon_found_in_species
ATGTGCTTTAAGGCGGTATACATGCTTCCATTGCATTTTTGGGGGTACAGGA	57556160	57556228	57556278	57556226	-1	C3	Bo3g162730	57552482	57559557	None	26046	2896	208275	No_constitutive_exon_found_in_species
CATATGTTGTCTTCTGTAATTTAACTCCATTGTTTATGTTTTGGGGGCAGAG	57589430	57589498	57589380	57589432	1	C3	Bo3g162780	57589234	57590761	None	26046	2896	208275	No_constitutive_exon_found_in_species
TGGTATCCTTTGTTAGTGATGGTAAGAGTTGCAATTTTTGATGGGTGTAGGT	57892902	57893041	57893091	57893039	-1	C3	Bo3g164180	57892386	57894252	None	26046	2896	208275	No_constitutive_exon_found_in_species
TCGCATCTGAAGCCCCGAGCTACTCTTTCTTAGACGGGTGGGTCAGGGAGGA	58072964	58073141	58073191	58073139	-1	C3	Bo3g164400	58072964	58073868	None	26046	2896	208275	No_constitutive_exon_found_in_species
TTATTCTTTTTTGTGATTGAAACGTGGATATTGACGGGAATAATGGTAAGGG	58881358	58881581	58881308	58881360	1	C3	Bo3g167060	58879923	58882401	None	26046	2896	208275	No_constitutive_exon_found_in_species
ACTCTTGGTGTTTATGCCTAAATCTCAACAATCTTTTGGGATAATCAAAGCA	58928828	58928981	58929031	58928979	-1	C3	Bo3g167100	58928828	58929472	None	26046	2896	208275	No_constitutive_exon_found_in_species
CAGGGCTACGAATTCACTACTGAAACAAGAACATTACCATTGGGATGTAGTG	59274821	59274883	59274933	59274881	-1	C3	Bo3g167520	59274821	59275986	None	26046	2896	208275	No_constitutive_exon_found_in_species
CGTCGAGTATTGTTGGATTTAACGTGTGACAGCGATGGGAAGATTGATAGTT	59400148	59400204	59400098	59400150	1	C3	Bo3g168620	59399984	59403736	None	26046	2896	208275	No_constitutive_exon_found_in_species
TAGAATTCAATTATAAGATCATTAATCTTTTTATTTGGGTAATGACACAGCC	59747694	59747868	59747918	59747866	-1	C3	Bo3g169150	59747119	59749907	None	26046	2896	208275	No_constitutive_exon_found_in_species
ATACTCCAAACTCATTTGATTCTGTGTGTTTGAAAATGGGGGTTGAACAGAT	59755864	59756011	59756061	59756009	-1	C3	Bo3g169180	59755407	59758622	None	26046	2896	208275	No_constitutive_exon_found_in_species
AAAGTATAACCCTTTTTTACCTTTTTATTCTTACAATGTTAAGGGTTTAGGC	59770216	59770862	59770912	59770860	-1	C3	Bo3g169200	59767648	59771016	None	26046	2896	208275	No_constitutive_exon_found_in_species
ATCGCATAAAGAATATGTAGCATGTCACTTTTTTGGGGGGACAAACGTAGCA	59767648	59768095	59768145	59768093	-1	C3	Bo3g169200	59767648	59771016	None	26046	2896	208275	No_constitutive_exon_found_in_species
AAAGGCATTGAGGTTTGTGCATCCTAGTCCTGCTTTGGGCGGGGAAACAGGG	60012009	60012317	60011959	60012011	1	C3	Bo3g170460	60010640	60014208	None	26046	2896	208275	No_constitutive_exon_found_in_species
AAGAATAAATAGTACTCCAGTAATTAATGAGCTTTGAGTGGGGCCAACAGGT	60236034	60236163	60236213	60236161	-1	C3	Bo3g170870	60232857	60238070	PME44	26046	2896	208275	No_constitutive_exon_found_in_species
TAGTCTCAATCTGGTTTCTTGTGATTGTGATTGTGATTGGGGAACAACAGGG	60362131	60362232	60362081	60362133	1	C3	Bo3g171030	60361557	60366385	None	26046	2896	208275	No_constitutive_exon_found_in_species
CGGTTTTGAAGTTCTGTGAATCACAAAATGCTTCTAATTTGGGCGTGCAGTC	61281045	61281132	61280995	61281047	1	C3	Bo3g175190	61279595	61284118	None	26046	2896	208275	No_constitutive_exon_found_in_species
AAAACTTTGAAAAGCTGCTCCAATCAATGCCAACTCAGTGGGGTGTGCAGGA	61857268	61857299	61857349	61857297	-1	C3	Bo3g175950	61855814	61857523	None	26046	2896	208275	No_constitutive_exon_found_in_species
AGGGACAATTCCATTACAATTACTGAATGTTTGTGCTGGTACGATGGGAGCC	61855814	61857164	61857214	61857162	-1	C3	Bo3g175950	61855814	61857523	None	26046	2896	208275	No_constitutive_exon_found_in_species
ATTGATCTGTCTTAATCCGATGATTCTTTGGTCTGTGATTGGGGTCGAAGAG	62099256	62099390	62099206	62099258	1	C3	Bo3g178240	62099047	62101366	BUB3.2	26046	2896	208275	No_constitutive_exon_found_in_species
GATTACAGTAATCAATTCACTTTTCTATTCTTTTTTGTGTGGGTTAAAAGTA	62111134	62111246	62111296	62111244	-1	C3	Bo3g178270	62110394	62112823	None	26046	2896	208275	No_constitutive_exon_found_in_species
AATGGATGTTAATCTAGTTCTTGAGCATGCTTTTTTTTGGGGGGGTTCAGGG	62203600	62203672	62203722	62203670	-1	C3	Bo3g178370	62203600	62211708	None	26046	2896	208275	No_constitutive_exon_found_in_species
TGAATTGTGGCACTTTTTATGATACTCGCATTGTCTTCATGGGTGCGCAGGG	62223422	62223594	62223372	62223424	1	C3	Bo3g178380	62220430	62227265	None	26046	2896	208275	No_constitutive_exon_found_in_species
ATCCCCGAGATTATCGTCCGTGTGTTGGGTCGTTTCGGGGTGGCGATAAGCC	62419391	62419907	62419957	62419905	-1	C3	Bo3g179560	62419391	62420331	None	26046	2896	208275	No_constitutive_exon_found_in_species
TTGGCTTAGTTTCTGATATCACGTTCTCCTGTATTTTTTTTGGGATGCAGTG	62726286	62726403	62726453	62726401	-1	C3	Bo3g181040	62723206	62730359	None	26046	2896	208275	No_constitutive_exon_found_in_species
TAGTTTCAAAGATGGTTTTGTAAAAGGCTGAGTCTCGGTGGGGTGTGCAGGT	63965651	63965754	63965804	63965752	-1	C3	Bo3g184460	63963899	63966307	UBP1A	26046	2896	208275	No_constitutive_exon_found_in_species
CATGTTGATTACTGAGTACTTTTGCTATCTGCCTTGCTTTCATGGGACAGGA	64096053	64096118	64096003	64096055	1	C3	Bo3g184570	64093212	64106250	None	26046	2896	208275	No_constitutive_exon_found_in_species
ATCTTGTTTCTCGAGTTTTCTTTAAGCTCATTTTAGGGTTTGGTGAGCAGGC	64268824	64268974	64269024	64268972	-1	C3	Bo3g184790	64268649	64271073	None	26046	2896	208275	No_constitutive_exon_found_in_species
ACGAATTTTTATTTATTTTAAACTTGTTTGCATTTGATTTTATGGGAAAGCG	64365821	64365932	64365771	64365823	1	C3	Bo3g184900	64364900	64366284	None	26046	2896	208275	No_constitutive_exon_found_in_species
GAGTGATTTGTTTCTTTAAGCTTTTTGATGTTTTGTCTCTTGGGTGATAGGG	64536361	64536632	64536311	64536363	1	C3	Bo3g185100	64536065	64536936	None	26046	2896	208275	No_constitutive_exon_found_in_species
TGGAGACTGACTTTTTTTGGAACTCTATTATTTTTTTTTTTGGTGGGAAGCT	64627050	64627162	64627000	64627052	1	C3	Bo3g185280	64626759	64628715	BCDH_BETA1	26046	2896	208275	No_constitutive_exon_found_in_species
TTGTGTTTGTGTGGTTGTTCTTATAGATTGCTTTGGTTTTGGGGTTGCAGAT	64628367	64628445	64628317	64628369	1	C3	Bo3g185280	64626759	64628715	BCDH_BETA1	26046	2896	208275	No_constitutive_exon_found_in_species
CTTCTTTTAAAACCCACATCAGTTATTGGTTTTTTCTTGTGTGGGTGAAGAA	64759252	64759363	64759413	64759361	-1	C3	Bo3g185470	64758217	64760643	None	26046	2896	208275	No_constitutive_exon_found_in_species
ATGCATGAGAGGTTACTAACGAACTTGGACCCTTTGGGATGTTAACGGAGCA	64803228	64803317	64803367	64803315	-1	C3	Bo3g185540	64803228	64804838	None	26046	2896	208275	No_constitutive_exon_found_in_species
TATCTCATTCACTCAAAACTAAAGTTAAGAATGTTTGTTTCAATGGGCAGAT	64843697	64844045	64843647	64843699	1	C3	Bo3g185650	64842046	64844660	None	26046	2896	208275	No_constitutive_exon_found_in_species
TAGCCGAGTTCTTGTGGTGCGGAGGGACGTTACGTGGGTGGTGGAACTAGCA	64857766	64858075	64857716	64857768	1	C3	Bo3g185670	64857349	64858075	None	26046	2896	208275	No_constitutive_exon_found_in_species
GATTAGTGTTGAGCTTTGTCTCTTTGGATGAAATTATTTTTGGGTGGCAGGT	64922111	64922326	64922376	64922324	-1	C3	Bo3g185790	64920442	64922729	None	26046	2896	208275	No_constitutive_exon_found_in_species
CTAATTAGGGGATGGAAGGAACGTCTCTTCTGGGCCACGTGTTGGGATAGTA	64926080	64926392	64926442	64926390	-1	C3	Bo3g185800	64926080	64926529	None	26046	2896	208275	No_constitutive_exon_found_in_species
TTGGATCCTCTCTTGTGATTTGGCTAATTGTTATTCATATATGGGTGCAGAC	64963730	64964153	64963680	64963732	1	C3	Bo3g185850	64963291	64968377	None	26046	2896	208275	No_constitutive_exon_found_in_species
AGAGCTTCATAGTACTTGTGTTGTTGTAAATGTTAATGATATGGGTGCAGGT	107061	107189	107011	107063	1	C4	Bo4g001150	105294	107460	ERS1	26046	2896	208275	No_constitutive_exon_found_in_species
GAATTTGTCTTTTGTCTGAATATATCCTTCTTTTGATAACTTGGGAACAGGT	127210	127292	127160	127212	1	C4	Bo4g001200	125676	127292	PHR2	26046	2896	208275	No_constitutive_exon_found_in_species
ACAAAGTTTATTATTCGAAGAAAAATTGCTGACACTAAATAATTGGGCAGGG	141113	141379	141429	141377	-1	C4	Bo4g002210	140528	149187	SCC3	26046	2896	208275	No_constitutive_exon_found_in_species
CAATAGTTAGGAATGAATTGGGCTTTACTACTATGGGGTAAAACTAAGAGTT	182711	182940	182661	182713	1	C4	Bo4g002330	182631	185139	None	26046	2896	208275	No_constitutive_exon_found_in_species
ACATTTTTACTAAATTATGATGTTTAACTTTTGTTTTTTTGGGTGTGCAGGC	248393	248489	248539	248487	-1	C4	Bo4g002420	245667	249612	None	26046	2896	208275	No_constitutive_exon_found_in_species
CTATTTACAGACCAATTCTGCAACGAGAACTTAAAGTTGGGGTTGAGCAGCC	267657	267848	267607	267659	1	C4	Bo4g003440	265667	267848	None	26046	2896	208275	No_constitutive_exon_found_in_species
TTAGAAAGCTGAATACTTTTTGTTTGTGGGGGATTGGGGATTGGGGGTAGGG	284862	284958	285008	284956	-1	C4	Bo4g003470	283526	285126	None	26046	2896	208275	No_constitutive_exon_found_in_species
TGAGGTTTTAAATGTACTTTTCATGAAACTATATGGGAGGGAAGGAACAGGG	680450	681212	681262	681210	-1	C4	Bo4g006930	680046	682607	CCA1	26046	2896	208275	No_constitutive_exon_found_in_species
TAATGTTTTTATTTTTTTTGCTCACTGGTTTCATTTGTAAAAATGGGCAGCC	1149433	1149631	1149681	1149629	-1	C4	Bo4g010410	1148405	1151007	None	26046	2896	208275	No_constitutive_exon_found_in_species
GCTTAGAGACTTTGTATCTCAAGTGAAGAGTTATGAGCTGAGGGAAGTAGGA	1254826	1255108	1254776	1254828	1	C4	Bo4g012540	1253957	1255651	None	26046	2896	208275	No_constitutive_exon_found_in_species
ATACTATTATCTCTCACATGCTTGATTCGTCAAGTATCAAGTGGGTACAGCC	1357110	1357185	1357060	1357112	1	C4	Bo4g012670	1353530	1360063	None	26046	2896	208275	No_constitutive_exon_found_in_species
ATTATTAAGTTTGGTGGTTAAACGTTATTAATCTTTTTCTTGGGATGCAGAT	1557959	1558127	1557909	1557961	1	C4	Bo4g012970	1555222	1558351	None	26046	2896	208275	No_constitutive_exon_found_in_species
AAGACGTATGAGGATTGCTGTTTTGTTTGGGCGGTATTGAGAGGGTTTAGGG	1656559	1656647	1656509	1656561	1	C4	Bo4g013170	1656208	1656647	None	26046	2896	208275	No_constitutive_exon_found_in_species
CTCTTTCTACCACACAAGATAACATTCTCTGTATCTATTTTGGGAAACAGGT	1819930	1820134	1819880	1819932	1	C4	Bo4g013410	1818260	1820134	None	26046	2896	208275	No_constitutive_exon_found_in_species
TTATGCTTCATTGTGTATTAATATAGTTTATTTTATTTTCAAAATGGGAGGT	1996399	1996563	1996349	1996401	1	C4	Bo4g014590	1994724	1997160	None	26046	2896	208275	No_constitutive_exon_found_in_species
TTATTAGTTTTGTAATGCTGACTTTTTTTTCTTTGTGGGTGGTCGAACAGTT	2029706	2029832	2029882	2029830	-1	C4	Bo4g014670	2029706	2031678	None	26046	2896	208275	No_constitutive_exon_found_in_species
CATTTCATGAATTTTTTTTGTTGAGGATCCCTAACTTAAGGGACATGCAGCT	2301015	2301069	2300965	2301017	1	C4	Bo4g017200	2299911	2301069	None	26046	2896	208275	No_constitutive_exon_found_in_species
TGTTTTATTGATGTTGTCTTCTCATTCTTCAAACCTTTGGGTGGATATAGTT	2940431	2940603	2940381	2940433	1	C4	Bo4g021310	2939545	2941648	ASHH3	26046	2896	208275	No_constitutive_exon_found_in_species
TAGTTCACCGTTGATTCTTTCTTATGTTTGGTCTATTTTTGGGTGGTCAGGT	3398434	3398560	3398384	3398436	1	C4	Bo4g023820	3390784	3399148	None	26046	2896	208275	No_constitutive_exon_found_in_species
TGGAGAGATTGTCCTAGCTTTTACATTGTGTGTATACATTGGGACTGCAGAT	3461349	3461439	3461299	3461351	1	C4	Bo4g023970	3460224	3463837	None	26046	2896	208275	No_constitutive_exon_found_in_species
TCCTTGCTAATATTACAACATTGATAATTCTTCCGTGTAATGGGATACAGAC	3676905	3676974	3676855	3676907	1	C4	Bo4g024280	3673916	3678801	None	26046	2896	208275	No_constitutive_exon_found_in_species
TTTTTATGTTAGCTAGCAGCACCATGCTGATGCAATTTGTGGGATCATAGGC	3750905	3751023	3751073	3751021	-1	C4	Bo4g024400	3748607	3751941	None	26046	2896	208275	No_constitutive_exon_found_in_species
GCATTTATATTCACTAACATGTTGTGGTTTAATCTGAAAGGGTCATGAAGGG	3775793	3775982	3775743	3775795	1	C4	Bo4g024440	3775687	3777502	None	26046	2896	208275	No_constitutive_exon_found_in_species
AGAAGGTACTGAGTCAACGTTTTTTTTTTTCACATTAAAGGTTTGGGAAGAG	3793102	3793216	3793052	3793104	1	C4	Bo4g024480	3792605	3794350	None	26046	2896	208275	No_constitutive_exon_found_in_species
TTTGGTTATAGTTAGATAATAAACTGATATGGTTGTGGGGTGGAGTGCAGGC	4042853	4042915	4042965	4042913	-1	C4	Bo4g024870	4042705	4044858	None	26046	2896	208275	No_constitutive_exon_found_in_species
GCTCTCAGTAGCTGAACTTTGTTAGTATCTGTGTGGGGTGGAAATTGCAGGG	4185660	4185740	4185610	4185662	1	C4	Bo4g025160	4184736	4186276	None	26046	2896	208275	No_constitutive_exon_found_in_species
AGTTTCTTTGTTATAATGGAAAAACACATTTGGTGATGGAAAGGGAATAGGG	4212647	4212807	4212857	4212805	-1	C4	Bo4g025230	4212314	4213801	None	26046	2896	208275	No_constitutive_exon_found_in_species
TCAAATTACTGATTCGAGCCATGCAATGTTTTTGGGGGGTGGTGGTGCAGGA	4469634	4470014	4469584	4469636	1	C4	Bo4g025600	4466137	4470014	None	26046	2896	208275	No_constitutive_exon_found_in_species
AAGTTTAATTAGCTCACTCTTTTTTTTGTGTGTGTGTGGATGAGGGGCAGGG	4569929	4570060	4569879	4569931	1	C4	Bo4g025720	4569431	4571473	None	26046	2896	208275	No_constitutive_exon_found_in_species
TTTTAATCCTTACTAACTTTCCAATAATGTTGAACACAATTGGGGTGCAGTT	4586732	4586815	4586865	4586813	-1	C4	Bo4g025760	4586143	4591830	ISA1	26046	2896	208275	No_constitutive_exon_found_in_species
TGAAATACTACTTCACGTATTAAAAGTGAGCAATTTGATTGGGGCTACAGAT	4645547	4645702	4645752	4645700	-1	C4	Bo4g025830	4644791	4646169	None	26046	2896	208275	No_constitutive_exon_found_in_species
ATATATATGTATATATGTTAGTCCATGTGTTGAGATTGCGGGGTGCATAGGT	4691904	4692056	4691854	4691906	1	C4	Bo4g025900	4690390	4692539	None	26046	2896	208275	No_constitutive_exon_found_in_species
GTTTATGATGTTGGGGTCTTACGAGGTGTTACTGGAGGGGGTGAACAAAGCA	4823397	4823668	4823347	4823399	1	C4	Bo4g026100	4823063	4823668	None	26046	2896	208275	No_constitutive_exon_found_in_species
ATCAATTTATGATGATCGTCTTACTCTATAACATGTGGGGGAATATGCAGGA	5212315	5212530	5212265	5212317	1	C4	Bo4g026690	5211082	5215005	None	26046	2896	208275	No_constitutive_exon_found_in_species
TGCAAGCTCGATTTGCGATAGTGAGAAACCTGACTATTTTGTGGGACAAGAG	5519226	5519508	5519176	5519228	1	C4	Bo4g027040	5518236	5519508	None	26046	2896	208275	No_constitutive_exon_found_in_species
GTTTTGGAAACTGGTTGTTAATGTGTGTTAATTTCTTTTGGGAGGGACAGGC	5536038	5536248	5535988	5536040	1	C4	Bo4g027060	5529569	5536248	None	26046	2896	208275	No_constitutive_exon_found_in_species
AGACATGCCTCTCTTGTACTTGGCTTAAGTGCCATTTTTATGATGGGCAGGA	5748507	5748777	5748457	5748509	1	C4	Bo4g027420	5747072	5748956	None	26046	2896	208275	No_constitutive_exon_found_in_species
TTGTAATTTTCGAACTTTCTTCCTAAAGTGCGTTGGGGTTGGGAACGTAGAA	6241131	6241550	6241600	6241548	-1	C4	Bo4g029930	6241131	6241804	None	26046	2896	208275	No_constitutive_exon_found_in_species
TATTCCGAAACAACGTTAAATTATTTTCTCTTGTTTCTTTGGGAGAACAGGG	6349749	6350294	6349699	6349751	1	C4	Bo4g030060	6349164	6351869	None	26046	2896	208275	No_constitutive_exon_found_in_species
TTTTAGCCGGTGAGATTAAAGAAGATGATATTATTTTTTTGGGATTGTAGGG	6408090	6408339	6408389	6408337	-1	C4	Bo4g030210	6407891	6409409	None	26046	2896	208275	No_constitutive_exon_found_in_species
ATACCGGTTTTCTGAACCGGGTACTCACTAACTTTGTTTCGTGGGTGCAGAT	6473110	6473187	6473060	6473112	1	C4	Bo4g030280	6472596	6473187	None	26046	2896	208275	No_constitutive_exon_found_in_species
ATATCAATATTAGTATATATTACAATATATATTAACATGATGGGGCGTAGGA	6611648	6611733	6611598	6611650	1	C4	Bo4g030480	6608274	6614343	None	26046	2896	208275	No_constitutive_exon_found_in_species
CTGTATGTAAGCAAATTGAGTTTGTGATTTGCTGTTTTGCATGGGACCAGGA	6713138	6713223	6713273	6713221	-1	C4	Bo4g030580	6712604	6714349	None	26046	2896	208275	No_constitutive_exon_found_in_species
TACTACTTTGAACAGTATTCTGATCGTGTTTGTTTTATCGGGTGAGGCAGTG	6796410	6796614	6796360	6796412	1	C4	Bo4g030710	6795658	6796749	None	26046	2896	208275	No_constitutive_exon_found_in_species
AATTCTAACATAAAGAATGAAACTTTACTTGTTCTTGTTGATAAGGGCAGGT	6891917	6892958	6893008	6892956	-1	C4	Bo4g030890	6889115	6893365	None	26046	2896	208275	No_constitutive_exon_found_in_species
AATTTTTAAAACTAATTCTTAATTTAATTTTGTCCATGGGGGTCAATGAGAG	6958246	6958493	6958196	6958248	1	C4	Bo4g030950	6957315	6959089	None	26046	2896	208275	No_constitutive_exon_found_in_species
ATCAAAGTGTTCTTAAAACGTCCTTTCTTGTTTGCCTTATGGGGGAATAGGA	7148142	7148186	7148092	7148144	1	C4	Bo4g031210	7147676	7149791	SWC2	26046	2896	208275	No_constitutive_exon_found_in_species
GCAATGTGACAACAAGCATTCATTATTTATTTTGTTTATGGGTGATACAGGT	7149353	7149419	7149303	7149355	1	C4	Bo4g031210	7147676	7149791	SWC2	26046	2896	208275	No_constitutive_exon_found_in_species
TAAAGATTACTTGATTGCTAAACAAGTAAGCTATGTTAATGGGCATACAGGT	7221562	7221810	7221860	7221808	-1	C4	Bo4g032300	7219962	7222162	None	26046	2896	208275	No_constitutive_exon_found_in_species
TCAACGTTTACTTTGTAATGGTTAATAACCTGGAATTCCCGGGATGATAGGA	7234996	7235416	7235466	7235414	-1	C4	Bo4g032330	7234714	7236010	None	26046	2896	208275	No_constitutive_exon_found_in_species
CAGATTATATAACCTTTCAGTAGTTACTGACTAAAATCTTGGGGCAACAGGT	7295664	7295805	7295614	7295666	1	C4	Bo4g033430	7293509	7296113	None	26046	2896	208275	No_constitutive_exon_found_in_species
GTTGGAGGAAAAGGTAGACAATCTGAACCTTATGAGTGACTATGGGACAGAT	7344474	7344614	7344664	7344612	-1	C4	Bo4g034550	7344474	7345015	None	26046	2896	208275	No_constitutive_exon_found_in_species
GTGTTTAATACTGTTGATTATTTTTTCAACATGTGTTTAACAATGGGAAGCT	7579412	7579493	7579362	7579414	1	C4	Bo4g034950	7578736	7580118	None	26046	2896	208275	No_constitutive_exon_found_in_species
TACGATCTAAAGATTTAGTATATAACTACTGTAATTACTTGGGGATACAGAT	8011250	8011409	8011459	8011407	-1	C4	Bo4g036280	8010688	8012759	TBL43	26046	2896	208275	No_constitutive_exon_found_in_species
TGTTTTTAATGCATTACTAATGGAATTACATTTACTCTGGGTAAAAATAGGT	8027697	8027799	8027849	8027797	-1	C4	Bo4g036300	8023733	8036729	None	26046	2896	208275	No_constitutive_exon_found_in_species
TAAGTTTATAATGAAAATTGATTAGCTTAATGTGTGAATTGCAAAGGGAGAT	8161567	8161774	8161824	8161772	-1	C4	Bo4g038460	8161463	8162664	None	26046	2896	208275	No_constitutive_exon_found_in_species
TTTGATTGAAGCCACTGTTGGTTTGTATATCCTTTCGGGTTGTGAAACAGGT	8241893	8242089	8241843	8241895	1	C4	Bo4g038590	8240917	8242478	None	26046	2896	208275	No_constitutive_exon_found_in_species
AAGTTCAAATTACTGATTCGAGCCATGCAATGGGGGGGGTGGTGGTGCAGGA	8364818	8365249	8365299	8365247	-1	C4	Bo4g038850	8364818	8367044	None	26046	2896	208275	No_constitutive_exon_found_in_species
TAGTGAGAATTTGGTTTATTTGCTAAATCTGTTTGGCAAATGGGATCAAGGC	8536064	8536233	8536014	8536066	1	C4	Bo4g039060	8531700	8536522	None	26046	2896	208275	No_constitutive_exon_found_in_species
GTCAATTCTTCTCGGCTATTTGAGTAATAAACGGCAATCTTGGGAAACAGGT	8551230	8551308	8551358	8551306	-1	C4	Bo4g039080	8550089	8553623	GlcNAc1pUT2	26046	2896	208275	No_constitutive_exon_found_in_species
TCGGATTTAAAGACTTTAAAAGACCTTTGTTTGATGGGTTTGGACAAAAGGT	8612131	8612218	8612081	8612133	1	C4	Bo4g039200	8611757	8615146	None	26046	2896	208275	No_constitutive_exon_found_in_species
GATCGGTGTTGTTATATGAATCTTTCTTTTTTTGTTGGGTGATATAACAGAT	8614732	8614826	8614682	8614734	1	C4	Bo4g039200	8611757	8615146	None	26046	2896	208275	No_constitutive_exon_found_in_species
ATATATTTTTTTTTCCCAAGGATTTTTTGATATTATATAAATGGGCCAAGCC	8697805	8697979	8698029	8697977	-1	C4	Bo4g039330	8697805	8698390	None	26046	2896	208275	No_constitutive_exon_found_in_species
ACTCTTGGTGTTTAAGCCTAAATCTCAACAATCTTTTGGGATAATCAAAGCA	8875603	8875756	8875553	8875605	1	C4	Bo4g039520	8874228	8875756	None	26046	2896	208275	No_constitutive_exon_found_in_species
GGGTGTGTGGTTGATGACGTATTGTATTACTTTGATATTCGTGGTGGGAGTG	8935812	8935931	8935981	8935929	-1	C4	Bo4g039620	8935723	8936260	None	26046	2896	208275	No_constitutive_exon_found_in_species
GAGCAAAGAAAGAAAATATTTAACAATCTTTTAAATTGAGGGAAATATAGAT	9033001	9033142	9033192	9033140	-1	C4	Bo4g039730	9032594	9034197	None	26046	2896	208275	No_constitutive_exon_found_in_species
CTATGTTACTTGGTACTAATACAAGTCTTTGTTTCTTTTTGTGGGTGTAGTG	9460563	9460748	9460798	9460746	-1	C4	Bo4g042360	9460563	9461299	None	26046	2896	208275	No_constitutive_exon_found_in_species
AAAAAACTTATCTTGTTATATGACTGAACCATGAATTCTTGGGGGTGTAGGA	9515232	9515288	9515338	9515286	-1	C4	Bo4g043420	9515232	9518446	None	26046	2896	208275	No_constitutive_exon_found_in_species
CTCTTATATCTTTGTTATATGACTGAACTGTGAATTCTTGTGGGGTGTAGGC	9518879	9519010	9519060	9519008	-1	C4	Bo4g043430	9518735	9521220	None	26046	2896	208275	No_constitutive_exon_found_in_species
TTCTTTGACCGGGAACTGAACCGGTGTTTTTTTTGTTTTTTGGGGTGCAGCA	9616064	9616139	9616014	9616066	1	C4	Bo4g043570	9615465	9617018	None	26046	2896	208275	No_constitutive_exon_found_in_species
TATATAAATATTTTAAGAAATAAAGAATAAAATAAAGAGAAATGGGACAGGA	9788692	9788800	9788642	9788694	1	C4	Bo4g043810	9787211	9789408	PDLP3	26046	2896	208275	No_constitutive_exon_found_in_species
TTATTTCATCTTTTAAAATGATACAAAACATATATGGGTTGACAATGCAGTT	9944199	9944643	9944693	9944641	-1	C4	Bo4g044010	9944199	9945704	None	26046	2896	208275	No_constitutive_exon_found_in_species
ACATGTTGAATCTCTCGTTGCTCAAGTATTTGGTGGATGTGGGATTGTAGGA	10386604	10386775	10386825	10386773	-1	C4	Bo4g045420	10386604	10390599	None	26046	2896	208275	No_constitutive_exon_found_in_species
GTAAGCCTCTTCGCTCAGAGATAATATGTATTGTGAAATCGTGGGTGCAGGT	10563963	10564184	10564234	10564182	-1	C4	Bo4g045670	10562362	10567292	None	26046	2896	208275	No_constitutive_exon_found_in_species
TGATAAAAAAGATGGAAAATTATTCTTTGTATATGGCGCATGGGGCACAGGA	10884072	10884202	10884022	10884074	1	C4	Bo4g046060	10882341	10884202	None	26046	2896	208275	No_constitutive_exon_found_in_species
AAAAGAAAAATAGGTAATTAAGCAAACAACGTCGCTTAAATTGGGGACAGAG	11135244	11135692	11135194	11135246	1	C4	Bo4g047320	11133617	11136694	None	26046	2896	208275	No_constitutive_exon_found_in_species
TGCTGAGATGAATGACTTTGACCTGAACCGAGAGTGGTATGATTGGGTAGGT	11269540	11271083	11269490	11269542	1	C4	Bo4g049470	11259842	11271083	None	26046	2896	208275	No_constitutive_exon_found_in_species
GTGATTGTTGTATATAATACTAGAGTTCTAACGTAATATTGGGATTATAGTG	11834550	11834636	11834686	11834634	-1	C4	Bo4g052230	11833452	11836694	None	26046	2896	208275	No_constitutive_exon_found_in_species
CTTTAATGGAAAGTTTTGATCTTTGATTTTTGATTTTGGGAATTAGGCAGGT	11956057	11956121	11956171	11956119	-1	C4	Bo4g052410	11954158	11956523	None	26046	2896	208275	No_constitutive_exon_found_in_species
ACTAATTAAAAGACTAATCTTTTTTTTTTTTCAATTTGATTTGGGGGCAGAT	12005785	12005887	12005735	12005787	1	C4	Bo4g052460	12004416	12005887	None	26046	2896	208275	No_constitutive_exon_found_in_species
TGCAAAGAATGGCAAAGAGAATTTTGAAGACTAATTTTACGGGACGTCAGTT	12126259	12126299	12126209	12126261	1	C4	Bo4g052550	12124189	12126744	None	26046	2896	208275	No_constitutive_exon_found_in_species
TTGGAGGAAAATGTGTTTTTGACGAAAAAATGTGTTTTGCGGGTTTGAAGGG	12353158	12353543	12353108	12353160	1	C4	Bo4g053770	12352082	12355224	None	26046	2896	208275	No_constitutive_exon_found_in_species
CCTTGTCCTTTTTTTAATCTCTAAACTTTTCTGTAATGTGGGCAATGCAGCT	12491356	12491482	12491532	12491480	-1	C4	Bo4g053980	12491356	12493057	None	26046	2896	208275	No_constitutive_exon_found_in_species
AACTAAAAATCCCTTTTGTTCATTCAATCGTTCGTGTGATATTATGGGAGAA	12650646	12650648	12650596	12650648	1	C4	Bo4g055100	12647793	12650648	None	26046	2896	208275	No_constitutive_exon_found_in_species
CGAATTGTATTTTCTTTTGTCAAAACTAAAAATGTAAATCATGGGAACAGGG	13134960	13136046	13134910	13134962	1	C4	Bo4g059640	13134205	13136261	None	26046	2896	208275	No_constitutive_exon_found_in_species
GGTTAACAAAATTTGAGTGAAAAGTGAAAGTTTTGAGGGGAGTGAAACAGGT	13353868	13354027	13354077	13354025	-1	C4	Bo4g059920	13352720	13354341	None	26046	2896	208275	No_constitutive_exon_found_in_species
ATGGATCTTGGACATCATCGGCTCACTTTAGTGGATGTGGATGGGTATAGAT	13415311	13415691	13415741	13415689	-1	C4	Bo4g059960	13415311	13416994	None	26046	2896	208275	No_constitutive_exon_found_in_species
TTGTTCATGATCTTGGTGCCATGTTGTGAAAAAATTTCTATGGGATACAGGG	13496617	13496800	13496567	13496619	1	C4	Bo4g060010	13495867	13497106	CYP5	26046	2896	208275	No_constitutive_exon_found_in_species
ATCTTTCATCATCTTCTTATTCGTTTCGTGTTGACGGGGTATAAACGAAGGT	13596549	13596611	13596499	13596551	1	C4	Bo4g061100	13595616	13598503	None	26046	2896	208275	No_constitutive_exon_found_in_species
TACTGTGTGATGAAACTCATTAATGTTTGATTTGGCTGGGAGGATTACAGGA	13821501	13821801	13821851	13821799	-1	C4	Bo4g061440	13821501	13824466	None	26046	2896	208275	No_constitutive_exon_found_in_species
CCATTGTTAAAAATCTAGCACTTTTTTGGAATAAAGTTAAAATTGGGAAGAT	13854749	13855019	13854699	13854751	1	C4	Bo4g061490	13851062	13855019	None	26046	2896	208275	No_constitutive_exon_found_in_species
TGTCATTATAAGAGTCACTCTTCCTCTCTCTGTTCGGATGGGAATAATAGGT	14015278	14015431	14015481	14015429	-1	C4	Bo4g064590	14013646	14016737	None	26046	2896	208275	No_constitutive_exon_found_in_species
TGCAATTATAAATGAAAATTGTTGGTGTTTATCTATCTTTGCAGGGCTAGAT	14064834	14064877	14064927	14064875	-1	C4	Bo4g064630	14063112	14065493	None	26046	2896	208275	No_constitutive_exon_found_in_species
AATCTGCATAGAATTCCAGATTTATGGAAGAATTGGATTTGTGGGTGTAGTA	14209269	14209422	14209219	14209271	1	C4	Bo4g065810	14208047	14212565	None	26046	2896	208275	No_constitutive_exon_found_in_species
GTTTTAATTACCCTCTCTTGGTTATTGTTGTTTGATTTGGGTGAAAGTAGGG	14220576	14220775	14220526	14220578	1	C4	Bo4g065820	14220422	14223988	None	26046	2896	208275	No_constitutive_exon_found_in_species
CGTTGGATCAATAAGACAATGTCGAGGTTCGGTTTTATGTGTTGGGACAGGA	14274807	14274911	14274961	14274909	-1	C4	Bo4g065890	14274192	14275130	None	26046	2896	208275	No_constitutive_exon_found_in_species
GTTTTCCTTTAATTTTCGTATATGGTTTTATTTTTTTATGTGATGGGAAGGA	14343821	14343951	14344001	14343949	-1	C4	Bo4g066980	14342885	14344540	None	26046	2896	208275	No_constitutive_exon_found_in_species
TCTCTCTGATATTACCAAAATCAATTTACTTTAAATATACATATGGGCAGGT	14543050	14543218	14543000	14543052	1	C4	Bo4g068130	14541661	14544991	None	26046	2896	208275	No_constitutive_exon_found_in_species
TTGTTTTTGTTCTTTAGACAGAAAGGCCATCTAATTGGGTCATGAAATAGGG	14666554	14666647	14666504	14666556	1	C4	Bo4g069250	14666337	14666647	None	26046	2896	208275	No_constitutive_exon_found_in_species
GTACCTGAGTTTGCATTTAACTCACTTTCTTGTATATCTGGGACGACTAGGT	14940839	14940945	14940789	14940841	1	C4	Bo4g070430	14939394	14943568	None	26046	2896	208275	No_constitutive_exon_found_in_species
TAGGAAGTCATTCCAGTGGGTCCGCTCTGAGCAAACCCCTAAGGGAAAAGAA	15380792	15380935	15380742	15380794	1	C4	Bo4g071810	15380057	15380935	None	26046	2896	208275	No_constitutive_exon_found_in_species
AGATTAAGTCGAGTTTTCAGAGTTCATATGTTAAGATTATAGGGCCGCAGAT	15542252	15542450	15542202	15542254	1	C4	Bo4g071960	15541600	15543249	None	26046	2896	208275	No_constitutive_exon_found_in_species
CGGTTTTAAATGTGGGTTAAGCAAAGACGTCTTATTGATGGTCGGGAAAGCG	15605127	15605224	15605077	15605129	1	C4	Bo4g072010	15602969	15605542	None	26046	2896	208275	No_constitutive_exon_found_in_species
TTGAGATTGAATCTGGCTTAACGGATAATCATATCTTTGTGGGTGTGCAGGG	15621308	15621339	15621389	15621337	-1	C4	Bo4g072030	15619404	15621609	None	26046	2896	208275	No_constitutive_exon_found_in_species
TATCTCTTTAGTGCATTAGCTGATGAAACCACTGTGGGTGTGTGAAACAGAA	15677290	15677347	15677240	15677292	1	C4	Bo4g073060	15673188	15678080	None	26046	2896	208275	No_constitutive_exon_found_in_species
ATAAGGAAGTCAAATTCGCGGGTTTACATATTGAAATGTCGTGGGGGTAGGA	15997470	15997664	15997714	15997662	-1	C4	Bo4g074320	15995385	15998098	None	26046	2896	208275	No_constitutive_exon_found_in_species
ATGACTCTCGAGGATTAGCTATTCTATATAATGGATTTTGTTGGGAACAGAA	16375120	16375304	16375070	16375122	1	C4	Bo4g076680	16374649	16375304	None	26046	2896	208275	No_constitutive_exon_found_in_species
GGGGCTCAGAGATGTCTGGGCTAGCGACGCTACTTTGATTGTGCGGGCAGGG	16709532	16709623	16709673	16709621	-1	C4	Bo4g076940	16709246	16712929	None	26046	2896	208275	No_constitutive_exon_found_in_species
TGCATTTTGTGCTTTCTTAATTGAACACTTTGACATGTGGGTAATAATAGTG	16759300	16759387	16759437	16759385	-1	C4	Bo4g076990	16758325	16760026	None	26046	2896	208275	No_constitutive_exon_found_in_species
TTTATCATAAGAGAGCTAACCAGTGATCTGTAATATGATAATGTGGGCAGGC	16835733	16835892	16835683	16835735	1	C4	Bo4g077060	16832690	16836053	None	26046	2896	208275	No_constitutive_exon_found_in_species
AGTTCAAAATTGCATTCTCGTGCCGTGTAGGATGTATTGATGAAGGGCAGTT	16897366	16897422	16897472	16897420	-1	C4	Bo4g077120	16896850	16905278	None	26046	2896	208275	No_constitutive_exon_found_in_species
TGTGTTAAAATCTGTTTTCTCACTGTTTGAGTATCCATTTCGGGGGATAGGC	17542629	17543060	17542579	17542631	1	C4	Bo4g078390	17535940	17543060	XRN2	26046	2896	208275	No_constitutive_exon_found_in_species
TAGACGAGAATGCATGGATTCGTGTTGTATCGATGTTTAGGGAAAGTTAGGT	17680666	17680777	17680827	17680775	-1	C4	Bo4g078480	17677211	17681451	None	26046	2896	208275	No_constitutive_exon_found_in_species
TTTTCTTTCGTATGCCGCTTTTCGTGCTTGGAATGTTCGCGGGCTTGAAGAT	17679218	17679362	17679412	17679360	-1	C4	Bo4g078480	17677211	17681451	None	26046	2896	208275	No_constitutive_exon_found_in_species
GCTTATGATTAAACCTTAAGATAGAATCAATTTGGTTTCTGTGGGTGCAGGA	17913738	17914101	17914151	17914099	-1	C4	Bo4g078570	17913330	17914420	None	26046	2896	208275	No_constitutive_exon_found_in_species
TATTATTTTTATTCGTGTTGAGTATGAATGGTGAAACTTGGTGGGTGTAGGA	17932100	17932253	17932050	17932102	1	C4	Bo4g078580	17929994	17932253	None	26046	2896	208275	No_constitutive_exon_found_in_species
AAAACGAACTCCTGGAGAAACAGAATGGTGGAAACGAGGCGGGGTAAGAGGA	18452497	18452641	18452447	18452499	1	C4	Bo4g079850	18451726	18452641	None	26046	2896	208275	No_constitutive_exon_found_in_species
ATGAGTACACGTGGGGGTGAATGAATCTCTTTTCTTGTGGGTGAAAGCAGGT	18801453	18801689	18801403	18801455	1	C4	Bo4g080070	18798908	18804214	None	26046	2896	208275	No_constitutive_exon_found_in_species
ATAAGTGGGACATGCTTGTCGAAAGTTGGCAGATAAAGAGGGAAGATCAGAT	19101121	19101335	19101071	19101123	1	C4	Bo4g081240	19100162	19103389	None	26046	2896	208275	No_constitutive_exon_found_in_species
TTTTTTTTTTTGAAGTATTTGTTCTGATACAATATCTCTGGTGGGATAAGGT	19547699	19547759	19547649	19547701	1	C4	Bo4g083480	19545864	19549533	None	26046	2896	208275	No_constitutive_exon_found_in_species
AATCGATGGTCAAAAGCTTGTGGTTGCTAATGTTGGAGACTCAAGGGCAGTG	19577268	19577515	19577218	19577270	1	C4	Bo4g083520	19576708	19578984	None	26046	2896	208275	No_constitutive_exon_found_in_species
TGTCTTTAAGAATCTGAGCATGTGACATAGTATTGTCCTTCAGGGGTGAGAA	19698302	19698460	19698252	19698304	1	C4	Bo4g083590	19696760	19700366	None	26046	2896	208275	No_constitutive_exon_found_in_species
TTTTTGGATGTTATAGTGGTCTGGTGATGAAGCTGTACCTATGGGACTAGGC	19999355	19999446	19999496	19999444	-1	C4	Bo4g084810	19997995	20001195	None	26046	2896	208275	No_constitutive_exon_found_in_species
CTTTCCATTCTTACTTGGCAAGCGGTGATTTACAATATATGGTGGGAAAGGA	20072843	20072997	20073047	20072995	-1	C4	Bo4g084850	20072843	20076516	None	26046	2896	208275	No_constitutive_exon_found_in_species
TTTCTTTTGCATGCCGCCTTTTCGTGGTTGAAATGTTTGTGGGCTTGAAGAT	20608698	20608848	20608898	20608846	-1	C4	Bo4g085300	20607963	20610625	None	26046	2896	208275	No_constitutive_exon_found_in_species
TATAGCAATTACAGAGAAGACCTCCGACCCCGCAAACCTGGGGATCAGAGGT	20812286	20812856	20812236	20812288	1	C4	Bo4g086450	20811039	20813798	None	26046	2896	208275	No_constitutive_exon_found_in_species
AAATCTCGATAGAATTCGATTACAATAACGCCTCTTTTTCTATGTGGGAGTA	20824394	20824617	20824344	20824396	1	C4	Bo4g086460	20822836	20824617	None	26046	2896	208275	No_constitutive_exon_found_in_species
AGATAAGCGGCCTAAGACGTCTAAATAAAAATGACTACTCTTGGGAACAGAC	20955091	20955579	20955041	20955093	1	C4	Bo4g086520	20954653	20955579	None	26046	2896	208275	No_constitutive_exon_found_in_species
AGCATACAACATGATCCTGGGACGACCCTGGATTCATGACATGGGAGCAGTC	20964609	20965093	20964559	20964611	1	C4	Bo4g086550	20964524	20965093	None	26046	2896	208275	No_constitutive_exon_found_in_species
TGTTTACTCCCATTGAAGAAGCATAACAATATCTAGAGGGGATTGAGCAGGT	21204521	21204662	21204471	21204523	1	C4	Bo4g086650	21203008	21207834	None	26046	2896	208275	No_constitutive_exon_found_in_species
AGAAGGCTTTGGACGAGTTTGAAAAAAGATGGCCGGGGGTGCAAAGATAGGG	21279948	21279980	21279898	21279950	1	C4	Bo4g086690	21276580	21280170	None	26046	2896	208275	No_constitutive_exon_found_in_species
CTCCGTCGGTTCCTAAGTCCCATCCGGCTTCTCTTACTTGGGATAAACAGTT	21463640	21463841	21463590	21463642	1	C4	Bo4g086850	21463476	21464523	None	26046	2896	208275	No_constitutive_exon_found_in_species
CCAATTTCCTGTATCATTGACCTCTGATCCCTGGGTTCGCGGGGTCCGAGGT	21467331	21467418	21467468	21467416	-1	C4	Bo4g086860	21467331	21468739	None	26046	2896	208275	No_constitutive_exon_found_in_species
GATGATGCTGAAGCAACTCGAGAAAAGGAGAAAAATGATAAATGGGACAGGT	22270939	22272004	22270889	22270941	1	C4	Bo4g090340	22268828	22272004	None	26046	2896	208275	No_constitutive_exon_found_in_species
CAATATCAACACCATAGCTAGTCAACGCACTGAGACCGATGGGCCAACAGGT	22301761	22302007	22302057	22302005	-1	C4	Bo4g090360	22300082	22302616	None	26046	2896	208275	No_constitutive_exon_found_in_species
TAAACCTTTTTATGTTTTGGTGATAAACAAAATCTTTTGGTGGGGCACAGTT	22321411	22321762	22321812	22321760	-1	C4	Bo4g091410	22321411	22323597	None	26046	2896	208275	No_constitutive_exon_found_in_species
AATGGCTGTCTCTCCCTGGATCACTTGAAGGGGGCGTGGGTGGATGATAGAT	22328315	22328407	22328457	22328405	-1	C4	Bo4g091430	22328315	22328581	None	26046	2896	208275	No_constitutive_exon_found_in_species
TTCTGTTTTTATGTTCATTGGAGCTCTGATAAATTGCAAGGTGATGGGAGTT	22512106	22512262	22512056	22512108	1	C4	Bo4g092540	22511771	22512262	None	26046	2896	208275	No_constitutive_exon_found_in_species
TTTGTAGCATTCTGAACATATCTTGCTGATGGCGTTTGTGGGATTGATAGTA	22602457	22602546	22602596	22602544	-1	C4	Bo4g092600	22602089	22604882	None	26046	2896	208275	No_constitutive_exon_found_in_species
AATTCACTGATCTTCAATCAATAGGTAATCGTCTATCTTGGGTGTGACAGAG	22659850	22660090	22659800	22659852	1	C4	Bo4g092650	22658947	22660090	None	26046	2896	208275	No_constitutive_exon_found_in_species
TACTTCTTTTTGAAATTATTTACAAATGATATTATTATTCCGAGGGACAGAA	22742675	22742745	22742795	22742743	-1	C4	Bo4g092740	22739959	22744378	ALE1	26046	2896	208275	No_constitutive_exon_found_in_species
TTCTCCAAGATGTTATCTATTAATAGTTGGTGTTTTCCTTGTTGGGACAGTG	23188386	23188511	23188561	23188509	-1	C4	Bo4g093050	23188105	23189496	None	26046	2896	208275	No_constitutive_exon_found_in_species
TAAATTATTTCAGAAACTGTAAATATAATCTTTGTGGGTCTAATGTGAAGGT	23345639	23345761	23345589	23345641	1	C4	Bo4g094190	23343263	23346743	None	26046	2896	208275	No_constitutive_exon_found_in_species
CTCAGTAACTACAACTGTCTTGGAAACTGCCCTCCTGGGAAAATATGCAGCT	23386568	23386613	23386663	23386611	-1	C4	Bo4g094220	23381596	23389409	None	26046	2896	208275	No_constitutive_exon_found_in_species
TCGAAATGAAACGAGAGCAAGTTTTATCAAATATCGGGGGGAGGAGCTAGGA	23728609	23728735	23728785	23728733	-1	C4	Bo4g096510	23720799	23729928	None	26046	2896	208275	No_constitutive_exon_found_in_species
TTTTCTCTCGTATGCCGCATTTTGTACTTGAAATGTTTGCGGGCTTGAAGAT	23727053	23727149	23727199	23727147	-1	C4	Bo4g096510	23720799	23729928	None	26046	2896	208275	No_constitutive_exon_found_in_species
AGGAAGATGTCACTTCTAATCTATCTAAAAGATCTATGGGTGTAAAAAAGCA	23794125	23794562	23794612	23794560	-1	C4	Bo4g096550	23794125	23795063	None	26046	2896	208275	No_constitutive_exon_found_in_species
CGTCTACTTGATATTGGTGAGTTTCGTGGAATTCCCGGGATGATAGGAAGCA	24086663	24087397	24086613	24086665	1	C4	Bo4g096790	24086073	24087397	None	26046	2896	208275	No_constitutive_exon_found_in_species
GGGTTTGATACATACAAATTAAAGACAATGTCCTCCCGAAGGTGGGCTAGTG	24244029	24244224	24244274	24244222	-1	C4	Bo4g096920	24244029	24246510	None	26046	2896	208275	No_constitutive_exon_found_in_species
GCTCGTCATCTAAGGCTCATTACTAAACCTTCTTTAACTTGGGCGGTTAGGT	24253661	24253745	24253795	24253743	-1	C4	Bo4g096940	24249910	24254953	None	26046	2896	208275	No_constitutive_exon_found_in_species
CTCTTTGGTGACAACTAGTTATTTGTTTGGATTTCAATTTTGGGTGGCAGGC	24329168	24329244	24329118	24329170	1	C4	Bo4g097040	24323986	24329913	None	26046	2896	208275	No_constitutive_exon_found_in_species
TTTGGATGATTATTGTCATATGCAAAGGTTATATATATTGTGGGATGTAGGG	24329516	24329599	24329466	24329518	1	C4	Bo4g097040	24323986	24329913	None	26046	2896	208275	No_constitutive_exon_found_in_species
TTAAGAGAGCACTGGGTTATTTGGATGATATTTTTGTGTGGGGAGTGTAGGA	24329847	24329913	24329797	24329849	1	C4	Bo4g097040	24323986	24329913	None	26046	2896	208275	No_constitutive_exon_found_in_species
GTAAAGATTAATAAAAGAAGGGGTTGTTAAACAAGAAATGGGTAATATAGGG	24338166	24338428	24338478	24338426	-1	C4	Bo4g097070	24337135	24346460	None	26046	2896	208275	No_constitutive_exon_found_in_species
AATAAATATCGTAAAAAGGGTTTAAGTTTTTGGGGTGGGGTGGTGGATAGGT	24352090	24352225	24352040	24352092	1	C4	Bo4g097090	24350947	24354989	None	26046	2896	208275	No_constitutive_exon_found_in_species
GAATCAGACTCCTGTTTTATTTATTTGGCTTAGAACACGTTGGGTAGTAGGT	24413535	24413656	24413485	24413537	1	C4	Bo4g098150	24413287	24415167	None	26046	2896	208275	No_constitutive_exon_found_in_species
AAGTGTGTTGTTGCTGATAGAACTTGTATGTTATTGGGTAACGATGGCAGAA	24414982	24415039	24414932	24414984	1	C4	Bo4g098150	24413287	24415167	None	26046	2896	208275	No_constitutive_exon_found_in_species
TCTAATCAAAACGTTTTACAAATTTTATGTGTGTTTCTGGTTGGGAACAGCG	24458972	24459034	24459084	24459032	-1	C4	Bo4g098230	24458175	24459375	None	26046	2896	208275	No_constitutive_exon_found_in_species
GTAATGTCGACAAAAGTCTAAAAAATATCCTTTTTTTTTTTGGTGGGCAGGA	24468765	24468897	24468715	24468767	1	C4	Bo4g098250	24467481	24469488	ZCF61	26046	2896	208275	No_constitutive_exon_found_in_species
ATTTGTCTGTCACTGTTGATATCGTTTAGCACGGGCCGTGGGATTAGCAGTG	24482761	24482926	24482976	24482924	-1	C4	Bo4g098290	24481892	24483680	None	26046	2896	208275	No_constitutive_exon_found_in_species
TTATAAGGTTTTGCCTTTTTCTTGTTTTGAACTTTGTGGGGGAGATATAGTG	24626721	24626785	24626835	24626783	-1	C4	Bo4g098540	24624476	24627050	None	26046	2896	208275	No_constitutive_exon_found_in_species
AATTAATTAAGCTAATCTCATTCTTTTTGATATTTGTTTTTGGGGAACAGGA	24625968	24626056	24626106	24626054	-1	C4	Bo4g098540	24624476	24627050	None	26046	2896	208275	No_constitutive_exon_found_in_species
CGAACCTGAAAATATGGGGATGAAGGAGTGGCTGAAAGGGAATGTAAAAGAG	25047641	25047782	25047832	25047780	-1	C4	Bo4g100050	25047641	25049394	None	26046	2896	208275	No_constitutive_exon_found_in_species
ACGTGCATTGTAGAGTCCTTAGTTCATGGTCGGGTATCTGGGTGCTAAAGGT	25633666	25633721	25633616	25633668	1	C4	Bo4g101500	25630664	25633721	None	26046	2896	208275	No_constitutive_exon_found_in_species
TAAAGTAATTGAAGTTGATTTGTTTCTGTGAATGATTTTTTGGGGGGCAGGC	25819771	25819913	25819963	25819911	-1	C4	Bo4g103640	25818684	25820476	None	26046	2896	208275	No_constitutive_exon_found_in_species
TTCTTTTGTCTTTGCATTGATTCTAGCTTTCATGCTTTGGGACCGAGCAGGA	26304498	26304891	26304941	26304889	-1	C4	Bo4g105100	26304498	26306222	None	26046	2896	208275	No_constitutive_exon_found_in_species
GAACCATTTTGGTGTTAGCTGTTTTGGCTGAAGATGTTATGGGTTAGCAGGT	26521683	26521868	26521633	26521685	1	C4	Bo4g106350	26519679	26521868	None	26046	2896	208275	No_constitutive_exon_found_in_species
GTACGTGGTTGATGGTGTTCCATACATCTTTAGCCAAATTGGGCGACTAGGT	26903795	26903901	26903745	26903797	1	C4	Bo4g107680	26903243	26906061	None	26046	2896	208275	No_constitutive_exon_found_in_species
ATATTTACCATTTACCAAAGTGTCATTACCACATCGTTGGGTGAGTGTAGGC	26977414	26977520	26977364	26977416	1	C4	Bo4g107770	26975585	26978122	None	26046	2896	208275	No_constitutive_exon_found_in_species
TTGCTCTTTATTTGTACTTATGACTCTTGATGAAACCTCAGGGACACTAGGC	27111232	27111375	27111425	27111373	-1	C4	Bo4g107890	27110780	27111783	None	26046	2896	208275	No_constitutive_exon_found_in_species
TATAAAATGTGTGTGTATTGAATGATTTGTGGTGGTTTCGGGTTTGAAAGGA	27149798	27150079	27149748	27149800	1	C4	Bo4g107930	27148696	27150079	None	26046	2896	208275	No_constitutive_exon_found_in_species
TGATCAACTTTGTTCAGAAGTACATTGGTTAAATGTTTCCAAAATGGGAGTT	27181976	27182256	27181926	27181978	1	C4	Bo4g107980	27180940	27183845	None	26046	2896	208275	No_constitutive_exon_found_in_species
TTCTCCCCCTGAAACTTCTTTTTGTCAATTGAAATGGGCAAAAAACACAGGG	27417826	27417938	27417776	27417828	1	C4	Bo4g108210	27414585	27419007	None	26046	2896	208275	No_constitutive_exon_found_in_species
GTGGTTATAAATGAAAAAAATGTTCATTCTTATATTCCCTTATGGGGCAGGT	27504672	27504759	27504622	27504674	1	C4	Bo4g108350	27502745	27506268	None	26046	2896	208275	No_constitutive_exon_found_in_species
TTTTTGACGCAGACATTGCACTGAAATATGTAAAAGATGTAGGGTTTAAGGT	27549702	27549924	27549652	27549704	1	C4	Bo4g108430	27548660	27549924	None	26046	2896	208275	No_constitutive_exon_found_in_species
TCTGGTGATTACTGTTCACTTTTCTCTGCGTTTTTTTTTTTGTGGGGCAGGC	27554613	27554753	27554563	27554615	1	C4	Bo4g108450	27554408	27555776	None	26046	2896	208275	No_constitutive_exon_found_in_species
GCGGTCAGGAAGAGTCTATGGGAGATGAGGAGTTGATCAAATGTGGGAAGCT	27879804	27879959	27879754	27879806	1	C4	Bo4g109780	27878667	27880380	None	26046	2896	208275	No_constitutive_exon_found_in_species
AACCGTCAACTAATTTACGTTTTCATTCATTCATAGATATCATTGGGGAGAT	28398742	28398819	28398692	28398744	1	C4	Bo4g111350	28398461	28399906	None	26046	2896	208275	No_constitutive_exon_found_in_species
AATTAAAAAAAAAGCTTTGATTTTCTTTTTTCAATTTGGTATGTGGGCAGCT	28460293	28460429	28460243	28460295	1	C4	Bo4g111410	28460099	28461290	None	26046	2896	208275	No_constitutive_exon_found_in_species
ATCTTATTTTTGATGATCTTAATTTGGAAATGAATCTGGGCAAATCGGAGTG	28476012	28476677	28475962	28476014	1	C4	Bo4g111420	28475788	28476677	None	26046	2896	208275	No_constitutive_exon_found_in_species
AAGACGTCAGTAATAAGGCTGCAAGTTTTTCCACTGGGATGATGTGGCAGTA	28620906	28621081	28621131	28621079	-1	C4	Bo4g112620	28620906	28622365	None	26046	2896	208275	No_constitutive_exon_found_in_species
TGTGAAAAAAAAAATTAAATTTTAGTTTTTGTGGATTTTGAAATGGGCAGGT	28948781	28948829	28948731	28948783	1	C4	Bo4g114090	28948537	28949140	None	26046	2896	208275	No_constitutive_exon_found_in_species
ACACTTATAAATTCATTGTGAAAGTCTCAGATCATAATTTGTCAGGGAAGAC	28973987	28974167	28973937	28973989	1	C4	Bo4g114130	28971683	28974167	None	26046	2896	208275	No_constitutive_exon_found_in_species
TGTGTACATTGGTGCAGATTTCTGTTGATCTGTGGGTAACGGGTGAATAGAC	29724395	29724665	29724715	29724663	-1	C4	Bo4g116660	29723456	29725902	None	26046	2896	208275	No_constitutive_exon_found_in_species
CTTTTTTAATTAGAAATTTGTTTGTTTCCTTTTTAATGGGAGAGAAGCAGGT	29943021	29943849	29943899	29943847	-1	C4	Bo4g116890	29943021	29944054	None	26046	2896	208275	No_constitutive_exon_found_in_species
GATTTCCCGGGATGATAGGAAGCATCGATTGTATGCATTGGGAGTTGAAGAA	30177578	30178032	30178082	30178030	-1	C4	Bo4g117120	30177065	30180694	None	26046	2896	208275	No_constitutive_exon_found_in_species
TGCGTACATAATGTGTCTAACAAATACTTTTGTTTGTGGGAAAATTGCAGTT	30396126	30396900	30396950	30396898	-1	C4	Bo4g118340	30396126	30397796	None	26046	2896	208275	No_constitutive_exon_found_in_species
AGTGAATTGTTGCAATTTGTGATATTCACATTTCCTTTATGGGTGCACAGGG	30608143	30608307	30608357	30608305	-1	C4	Bo4g119580	30608143	30611478	None	26046	2896	208275	No_constitutive_exon_found_in_species
CATATAACATTCAGAGTTACTTATTGCTGTCTATTTCCAAATATAGGGAGAC	30729798	30730062	30729748	30729800	1	C4	Bo4g119690	30729569	30738310	None	26046	2896	208275	No_constitutive_exon_found_in_species
TACAGTCTTGGCATGCTTATTAACTTCACTGTTTTAACTGGGGGATTCAGTC	30899357	30899526	30899576	30899524	-1	C4	Bo4g119820	30896955	30900879	None	26046	2896	208275	No_constitutive_exon_found_in_species
GTTGTTTGCGCATCGTGTAATTACCAGTGAAAACGTCTGAACTTGGGAAGGC	30983176	30983281	30983126	30983178	1	C4	Bo4g119890	30981912	30984772	None	26046	2896	208275	No_constitutive_exon_found_in_species
CATCCCTGGTGGAGTTATTTATGCTTAACGTTTTATTGTTGTATGGGCAGGT	31337979	31338077	31338127	31338075	-1	C4	Bo4g120400	31333619	31340446	None	26046	2896	208275	No_constitutive_exon_found_in_species
TTGTCAAATTTATAATCTATTGTTCCAATTGTTCGGGGTTTAATAAACAGAT	31346734	31346838	31346888	31346836	-1	C4	Bo4g120420	31346734	31348009	None	26046	2896	208275	No_constitutive_exon_found_in_species
ATATGTATATATATATACGAGTCCATGTTTTGGAGATTTGCGGGGTGCAGAG	31406893	31407303	31406843	31406895	1	C4	Bo4g120480	31403818	31408690	None	26046	2896	208275	No_constitutive_exon_found_in_species
TCACTGTGTTGTTACAAAGTAGTTGACTTCTTTCTGGGGGATGTTGGGAGTT	31514848	31515279	31514798	31514850	1	C4	Bo4g120570	31514451	31516657	None	26046	2896	208275	No_constitutive_exon_found_in_species
CAAGAGAGTGGAGTTAATGTAAGCAGAGGTGGGGAAGGGTGAATGCGTAGGT	31537385	31537787	31537837	31537785	-1	C4	Bo4g120600	31535443	31538120	None	26046	2896	208275	No_constitutive_exon_found_in_species
GCTTTTTGAATGGGGTGTTGATCTGATTCGTTATTGGGGGAAAATGATAGGG	31591797	31591875	31591747	31591799	1	C4	Bo4g121650	31590813	31592835	None	26046	2896	208275	No_constitutive_exon_found_in_species
TAGTCTTAGATGTTTCAACCCTAAGCTGTGTCTCATTCTTTGGGATGCAGGA	31770517	31770593	31770467	31770519	1	C4	Bo4g122870	31770129	31771268	None	26046	2896	208275	No_constitutive_exon_found_in_species
CTAATACATTCTAAATATATATAGTAATGATATTTCTTAAAAATGGGTAGAT	31976613	31976757	31976807	31976755	-1	C4	Bo4g124020	31971811	31977870	BGAL2	26046	2896	208275	No_constitutive_exon_found_in_species
ATGTTACATTTTACATATTTTCTGACGAGTTTTTGTGGGTGTGTGAAAAGGA	31975111	31975230	31975280	31975228	-1	C4	Bo4g124020	31971811	31977870	BGAL2	26046	2896	208275	No_constitutive_exon_found_in_species
CTATACCATTGCTTTTCAGGTTTTAAGAATATTACTTGACTATGGGAAAGAA	32057425	32057627	32057677	32057625	-1	C4	Bo4g124080	32056401	32060337	None	26046	2896	208275	No_constitutive_exon_found_in_species
GCATAGGTCATCAAAGACATAAATGATTTCTTCGCATACCCATGGGGCAGAG	32193340	32193608	32193658	32193606	-1	C4	Bo4g124190	32189876	32195057	None	26046	2896	208275	No_constitutive_exon_found_in_species
AGAATGGCGCGGGATCGCGAAATGGGTTTGCTACGGTCTTCGGGAGATAGCA	32226477	32226545	32226595	32226543	-1	C4	Bo4g124220	32223550	32227091	None	26046	2896	208275	No_constitutive_exon_found_in_species
TATTCTTTCGTATGCCGCGTTTCGTGCTTGAAATGTTCGCGGGCTTGAAGAT	32225136	32225206	32225256	32225204	-1	C4	Bo4g124220	32223550	32227091	None	26046	2896	208275	No_constitutive_exon_found_in_species
TATAGGGAGCACTGTTTCTAATGTTTATCTACCTACTTGGGAGGGTTCAGGG	32590666	32590737	32590616	32590668	1	C4	Bo4g125580	32588372	32591030	None	26046	2896	208275	No_constitutive_exon_found_in_species
TGCGCTTCCCAACACTGACGACTGTGGTCTGTGTATTGGGGGGGGCGTAGGG	32600162	32600231	32600112	32600164	1	C4	Bo4g125590	32596737	32602509	None	26046	2896	208275	No_constitutive_exon_found_in_species
TAAATATCTGAGTAAAAGGATGTTTTTTGTTTGTTTGTTGGGGGTCACAGGA	32634131	32634137	32634081	32634133	1	C4	Bo4g125640	32632676	32634137	None	26046	2896	208275	No_constitutive_exon_found_in_species
CTTAATATATGTTCTTGTGTGACTTAAGCTGTTGTTATGGTGGGTAATAGTA	32661141	32661327	32661091	32661143	1	C4	Bo4g125720	32660153	32662242	None	26046	2896	208275	No_constitutive_exon_found_in_species
AAAAACTATGCGATATATGCTCAATGTGTTTTTTTCTTGGGGGATGATAGGA	32918839	32918929	32918789	32918841	1	C4	Bo4g127000	32918406	32922342	None	26046	2896	208275	No_constitutive_exon_found_in_species
GCTTTTTTTTTTGGTTTCTACAACTTACCTATGGGGAATTAATTGGGCAGGG	33095635	33095719	33095585	33095637	1	C4	Bo4g127200	33095140	33097563	None	26046	2896	208275	No_constitutive_exon_found_in_species
GTTTTTCTTGTGATTAAAGAACACTTTTTCCTTTTTTTTCCTGGGAGTAGGT	33101426	33101559	33101376	33101428	1	C4	Bo4g127210	33101253	33104929	None	26046	2896	208275	No_constitutive_exon_found_in_species
TTCCTCTGTATTTAAATAACTTTTGACATTTTTCGAACTGGGTTGCAAAGGA	33273038	33273234	33272988	33273040	1	C4	Bo4g127380	33272768	33274744	None	26046	2896	208275	No_constitutive_exon_found_in_species
TTTGGTAGAAGTTCTTTTTGTGTGTTGGATCATTTCGGGGTGGCGATAAGCC	33523594	33524320	33523544	33523596	1	C4	Bo4g129570	33523083	33524952	None	26046	2896	208275	No_constitutive_exon_found_in_species
CGGTTTCAAATCTTCAATTTTCTTACATGGTTGTTAATTTGGGGCACAAGGA	33965091	33965217	33965041	33965093	1	C4	Bo4g131050	33964962	33968400	None	26046	2896	208275	No_constitutive_exon_found_in_species
AAATATTATTGAGTCGACTCTTTCCATTGTATATGGGGAAAAAATATCAGGA	33990844	33991042	33990794	33990846	1	C4	Bo4g131060	33983271	33991042	None	26046	2896	208275	No_constitutive_exon_found_in_species
TCACACATCCGTTTAGAACTCCAGAGTTAAGCGTGTTTGGGCTGGAGTAGTG	34005911	34006000	34005861	34005913	1	C4	Bo4g131080	34005599	34007301	ATCSLA15	26046	2896	208275	No_constitutive_exon_found_in_species
ATATGAAACTCTCTTTGAGATGTTAAAATACTCATCCTGGAGGGTTGCAGTT	34025012	34025126	34024962	34025014	1	C4	Bo4g132090	34024040	34025672	None	26046	2896	208275	No_constitutive_exon_found_in_species
TTCCTTTTAACATACAGTCTAATATCTTATAATGCGTTTGGACAGGGCAGGG	34025443	34025672	34025393	34025445	1	C4	Bo4g132090	34024040	34025672	None	26046	2896	208275	No_constitutive_exon_found_in_species
ATATGAAACTCTCTTTGAGATGTTAAAATACTCATCCTGGAGGGTTGCAGTT	34079881	34079995	34080045	34079993	-1	C4	Bo4g133130	34079335	34080967	None	26046	2896	208275	No_constitutive_exon_found_in_species
TTCCTTTTAACATACAGTCTAATATCTTATAATGCGTTTGGACAGGGCAGGG	34079335	34079564	34079614	34079562	-1	C4	Bo4g133130	34079335	34080967	None	26046	2896	208275	No_constitutive_exon_found_in_species
TTGTTGTGAGTACCTTTGGATAACGAGATGATGCTGGGGAAACTGGATAGGG	34139824	34140035	34140085	34140033	-1	C4	Bo4g133160	34138854	34141594	None	26046	2896	208275	No_constitutive_exon_found_in_species
AAGTACTGTTGGCGATAAAATAAAAATAAAAAGTTTTCTTTTGGGTAAAGGT	34190335	34190490	34190285	34190337	1	C4	Bo4g133210	34189940	34190889	None	26046	2896	208275	No_constitutive_exon_found_in_species
GTTGTTTCAACGTCAAATGATTGACTTTTTTTTTCTTTCTGGGATGATAGAT	34241384	34241727	34241334	34241386	1	C4	Bo4g133290	34234996	34243214	None	26046	2896	208275	No_constitutive_exon_found_in_species
CATGTTCACTTGGCGGATTATGGTGGAAAGATGGTGGTTTTATGGGACAGAC	34261866	34262032	34262082	34262030	-1	C4	Bo4g133300	34261866	34262956	None	26046	2896	208275	No_constitutive_exon_found_in_species
TTTAATAATCAGTTAATTATATATTGCATGTTTTGGTTTCTGGGATGCAGAA	34369524	34369665	34369715	34369663	-1	C4	Bo4g133420	34369524	34370741	None	26046	2896	208275	No_constitutive_exon_found_in_species
GAAGTCTAGACTTTGCTAATTGTATGGCTTTGATGTTGTAATGGGAACAGCT	34595197	34595266	34595316	34595264	-1	C4	Bo4g134650	34595197	34599335	None	26046	2896	208275	No_constitutive_exon_found_in_species
GTAATTTATACTTTAAATTTGTTTCTTTTCTGGTTTGGGATTGACGGAAGTC	34889256	34889365	34889415	34889363	-1	C4	Bo4g135880	34888644	34890071	None	26046	2896	208275	No_constitutive_exon_found_in_species
GGAAACCGTACAAGTATTGTTTACTGATAATATAGGTTTTTGGGATGTAGAT	35025132	35025363	35025413	35025361	-1	C4	Bo4g135980	35025132	35026612	None	26046	2896	208275	No_constitutive_exon_found_in_species
GATCCTTTCCGTTGTTAATAATATACTTTTTCTTAATTACATGGGTTAAGGT	35502891	35503104	35502841	35502893	1	C4	Bo4g136570	35501830	35504313	None	26046	2896	208275	No_constitutive_exon_found_in_species
AAATCTTTTGCATAAATACTAATTACCAAGTCTTTTTGTGTTGAGGGCAGTG	35583706	35583781	35583831	35583779	-1	C4	Bo4g136670	35583026	35585582	ATGSR1	26046	2896	208275	No_constitutive_exon_found_in_species
TCGAGTTATTTGGTTAATTATATTAATACATGAAATATGATGGGAAGCAGAC	35701534	35701784	35701834	35701782	-1	C4	Bo4g136730	35701146	35703510	None	26046	2896	208275	No_constitutive_exon_found_in_species
ATGAATGAGCTATAGCAAATACACTGATCAAATCTTGGCTGGATGGGCAGTT	35771669	35771996	35772046	35771994	-1	C4	Bo4g136810	35770822	35773007	None	26046	2896	208275	No_constitutive_exon_found_in_species
TGGTTATCAAATATCTTGTGTTTCCTTTTATTTTCTGGGGAATTGAACAGGA	36156807	36156985	36156757	36156809	1	C4	Bo4g137230	36155566	36158160	None	26046	2896	208275	No_constitutive_exon_found_in_species
CTGTCTTGTATTGAAAATTTGATTTTGATATTGTTTGTCTGGGTACACAGCT	36158040	36158160	36157990	36158042	1	C4	Bo4g137230	36155566	36158160	None	26046	2896	208275	No_constitutive_exon_found_in_species
TGCTTGTTAGTTCTGTAATTGATGATGATTGTTTCTTTGTGGGTTGATAGGA	36171558	36171618	36171508	36171560	1	C4	Bo4g137240	36170554	36171618	None	26046	2896	208275	No_constitutive_exon_found_in_species
ATGTTTAGTGGTTAACTCTGTTTTTTTTTTTTTTTTGGTTGGGCTTGAAGGT	36394705	36394858	36394655	36394707	1	C4	Bo4g137500	36393815	36396100	None	26046	2896	208275	No_constitutive_exon_found_in_species
AAGTTTAAGATGGAGACATTGGGATACAATTTCATAAGTCTGGGTGATAGAA	36548946	36549050	36548896	36548948	1	C4	Bo4g137670	36546502	36549050	None	26046	2896	208275	No_constitutive_exon_found_in_species
AGCGATTTTAAACTCAAACCTAAACAATGACTCGGTCTGGGAGGTTCAAGGA	36759756	36759896	36759706	36759758	1	C4	Bo4g137960	36758623	36760111	None	26046	2896	208275	No_constitutive_exon_found_in_species
ATCAAAGGCTTTTTTTTTCCTTCTAAACTTATGTTTTATTGGGTGAACAGTG	36968951	36969065	36968901	36968953	1	C4	Bo4g139150	36967227	36969362	None	26046	2896	208275	No_constitutive_exon_found_in_species
TTTCGCTTATGTTTTCTTAACTGAACTGTGCTGGGTTTGATTATAGGGAGGA	36969285	36969362	36969235	36969287	1	C4	Bo4g139150	36967227	36969362	None	26046	2896	208275	No_constitutive_exon_found_in_species
CATTTAGACATCTTGCTCTTAACTAATGAAGTGGCTATTTATGGGAACAGGG	37192220	37192270	37192170	37192222	1	C4	Bo4g139550	37191510	37193048	None	26046	2896	208275	No_constitutive_exon_found_in_species
TTACAATCAAAATGTTTATTAATATATTTGATTGTTTTAATTATAGGGAGGT	37301963	37302040	37302090	37302038	-1	C4	Bo4g139760	37301963	37304763	None	26046	2896	208275	No_constitutive_exon_found_in_species
TTGCTTCTATGCCCAGCTTTAATCTCATCAGACAGTTTCTGGGAATTTAGAC	37361331	37361560	37361610	37361558	-1	C4	Bo4g139870	37360134	37362517	None	26046	2896	208275	No_constitutive_exon_found_in_species
AATCCTTGTTACTCATCTGTTCTGTTATTTTTTTTGGGTTATGCAAACAGTT	37504881	37505014	37505064	37505012	-1	C4	Bo4g140020	37504881	37506668	None	26046	2896	208275	No_constitutive_exon_found_in_species
CTTAATCATTGTTACTCAATTCGTTCTATATTTTGGGGTTATGCGGACAGTT	37519101	37519234	37519284	37519232	-1	C4	Bo4g140040	37519101	37520896	None	26046	2896	208275	No_constitutive_exon_found_in_species
GTGAGTCTGTTGTTTTGTGTGATCTGATCGGTTTATTTTGGGAATTGCAGCA	37527019	37527108	37527158	37527106	-1	C4	Bo4g140060	37525764	37527403	None	26046	2896	208275	No_constitutive_exon_found_in_species
TCTTTCCTTATACTACTGAGGATGCTTATTGATTCGGTTGAGTTGGGCAGGA	37633701	37633920	37633651	37633703	1	C4	Bo4g140200	37633189	37635462	ATMKK3	26046	2896	208275	No_constitutive_exon_found_in_species
GGTTTTCAAGTTTTGGAAACTAACTGTTTTTTTATATGGGCAAATGACAGGT	38003843	38003951	38004001	38003949	-1	C4	Bo4g140560	38003843	38008074	None	26046	2896	208275	No_constitutive_exon_found_in_species
TGAAGAAACACTGAGTGATATTTCTGATATTTGTCTTTCAATGGGGACAGAA	38296089	38296165	38296215	38296163	-1	C4	Bo4g141970	38295717	38300578	None	26046	2896	208275	No_constitutive_exon_found_in_species
GTTTACGTAGTTCAACTCCATAAGTTTTATATTTTCTTTTTGGGGTGCAGTC	38432670	38432772	38432822	38432770	-1	C4	Bo4g142110	38432670	38435248	None	26046	2896	208275	No_constitutive_exon_found_in_species
GGAATGCGTAATCTTAGATTTTTAAAGATGTATAACTCTGGGGGATTGAGGA	38454547	38454701	38454497	38454549	1	C4	Bo4g142140	38453143	38456597	None	26046	2896	208275	No_constitutive_exon_found_in_species
GTCTGTTTTTATTTTGGTTTTGTAATCGATTGGATATTGGGGATGCACAGAG	38484996	38485069	38485119	38485067	-1	C4	Bo4g142210	38481719	38485337	None	26046	2896	208275	No_constitutive_exon_found_in_species
TTGCTATAAGAGAATATCTTATCGTTCATCTTTCTTTTTTGTGTGGGCAGGA	38907474	38907540	38907424	38907476	1	C4	Bo4g142620	38901585	38908117	None	26046	2896	208275	No_constitutive_exon_found_in_species
CTTAATCTAGTAGTACACTGTTCTGAGTCCTTTTATGGGTGGGTGAGCAGTG	39043864	39044161	39043814	39043866	1	C4	Bo4g143740	39042529	39044161	None	26046	2896	208275	No_constitutive_exon_found_in_species
CTGATTATTTATGTTTTCTCGAATGTTTTGAGGCGTGGGAAGAAGCTTAGAT	39197892	39198147	39197842	39197894	1	C4	Bo4g144020	39197263	39198766	None	26046	2896	208275	No_constitutive_exon_found_in_species
GTGTGTTGCTATATCGTCTAAGTGGTTGTGCTTCTCGGGTGACGGTAAAGGA	39620037	39620248	39620298	39620246	-1	C4	Bo4g145490	39619282	39620888	None	26046	2896	208275	No_constitutive_exon_found_in_species
CTTGGTTCTTACAATCTTTTTGTTTCTTCGTAATAATATTTGGGGGGCAGAT	39820345	39820396	39820295	39820347	1	C4	Bo4g145750	39818109	39820396	None	26046	2896	208275	No_constitutive_exon_found_in_species
TCAATTATTTTTTTATATATGTGTTGATTAATATTGTATTTAGGGTTAAGCA	40158115	40158333	40158383	40158331	-1	C4	Bo4g148220	40157798	40158888	None	26046	2896	208275	No_constitutive_exon_found_in_species
AATGGGCAACTTTTATCCAATCTATTTCAATACCACAAGGGCCGAAGCAGTT	40278562	40278855	40278905	40278853	-1	C4	Bo4g148360	40276519	40281092	None	26046	2896	208275	No_constitutive_exon_found_in_species
TTACAGTGAAATTGTTTATTAATTGTTTTGAACTTTTCCATTACAGGGAGGT	41198792	41198869	41198742	41198794	1	C4	Bo4g151230	41195952	41198869	None	26046	2896	208275	No_constitutive_exon_found_in_species
TTACCTTTGACCGCTGTATCATGTCGATATCAAACAGGGAGGTGATATAGAG	41230810	41231169	41231219	41231167	-1	C4	Bo4g151270	41230273	41237325	None	26046	2896	208275	No_constitutive_exon_found_in_species
TTACAAAATGTTTTAACTTATTGCAGATGAATGGTGGTGGGGGCTAGCAGCT	42010806	42010935	42010985	42010933	-1	C4	Bo4g154040	42010585	42011606	None	26046	2896	208275	No_constitutive_exon_found_in_species
TTAAATTATTCAGAAACTGTAAATATAATCTTTGTGGGTCTAATGTGAAGGT	42121776	42121898	42121948	42121896	-1	C4	Bo4g154210	42120790	42126961	None	26046	2896	208275	No_constitutive_exon_found_in_species
GAAAGTTTAAATCTTTTTTACTATTTTCTGAAAATTGTTTTATGGGGCAGTT	42262824	42262890	42262940	42262888	-1	C4	Bo4g154370	42260476	42263610	None	26046	2896	208275	No_constitutive_exon_found_in_species
CAGACATCCATGCAAGCTCATTTTATGATTGATATTGGGCAAAATCGCAGGT	42755400	42756210	42755350	42755402	1	C4	Bo4g156070	42752167	42757991	None	26046	2896	208275	No_constitutive_exon_found_in_species
GTTTTTGCGGCAGAGCTTGGAGGATGCCGTGAAGACTGTGAGGGGTGAAGGT	42791153	42791281	42791103	42791155	1	C4	Bo4g156170	42788328	42791281	None	26046	2896	208275	No_constitutive_exon_found_in_species
TTTTAGTTTTTTTAGTTTTGGTATAAATGAATTGTTTCCAATGGGTGCAGAT	42867078	42867360	42867028	42867080	1	C4	Bo4g157310	42863968	42867360	None	26046	2896	208275	No_constitutive_exon_found_in_species
ATATTAAACAATATCTAACCCATGATATTTGTTTTTGGTTGGGTAAACAGGT	42922354	42922441	42922304	42922356	1	C4	Bo4g157390	42920827	42922441	None	26046	2896	208275	No_constitutive_exon_found_in_species
TCCTCCAAAGTGTGATTATTACTTGTCTTTAACTTTTCCAAGGGATTCAGAC	42988594	42988663	42988713	42988661	-1	C4	Bo4g157510	42987614	42989213	None	26046	2896	208275	No_constitutive_exon_found_in_species
GGTCTTATTGGAAAAGTAAGGATTCCACTGACGTCACTCGAGTGGGACAGGG	43174271	43174272	43174221	43174273	1	C4	Bo4g158730	43172633	43174272	None	26046	2896	208275	No_constitutive_exon_found_in_species
CTCATGTTTTGTGCTTGTCTTACTTGCGTTATCTAAATTTTGGGGTGCAGGA	43180448	43180956	43181006	43180954	-1	C4	Bo4g158740	43175770	43185180	emb2410	26046	2896	208275	No_constitutive_exon_found_in_species
TGAAGCAACAAAAATTGTTACAATTGTGATATGCATATATGACGGGTCAGGT	43302352	43302654	43302302	43302354	1	C4	Bo4g158880	43301441	43304004	None	26046	2896	208275	No_constitutive_exon_found_in_species
CATTAATCCGCCTCCTCTCTCGAATCTCTTTCTTTGACTCGACGGGGCAGCT	43373991	43374077	43373941	43373993	1	C4	Bo4g159960	43373736	43376794	None	26046	2896	208275	No_constitutive_exon_found_in_species
ATTTTGGATTGGAATCCAATATTTGTTTTGTTTGATGACTGGGAACTTAGGT	43395312	43395468	43395518	43395466	-1	C4	Bo4g160000	43394460	43396383	None	26046	2896	208275	No_constitutive_exon_found_in_species
TTCTGAATTTTGGATGTTTGTTGTTCTCTTTTTTTTTTGGGATGTGATAGAC	43453308	43453529	43453258	43453310	1	C4	Bo4g160100	43451483	43454208	None	26046	2896	208275	No_constitutive_exon_found_in_species
GTTTTGTTTTTGTGTACCCAAGGTCTGAGATTTTGCGGGCAACGATGCAGGG	43471456	43471554	43471406	43471458	1	C4	Bo4g160130	43469724	43471554	None	26046	2896	208275	No_constitutive_exon_found_in_species
CCTATATCTTTTGTATCGTCTCTCTAATAACCTCTCGGGGAAAACTGCAGAG	43625939	43626076	43626126	43626074	-1	C4	Bo4g161240	43622360	43627018	None	26046	2896	208275	No_constitutive_exon_found_in_species
GTCTTGTCTGACTAAAAAAATGTGTCCTTTTTTCTGGGTTTAAAGTGCAGGA	43717070	43718591	43717020	43717072	1	C4	Bo4g161370	43716761	43722079	AAO3	26046	2896	208275	No_constitutive_exon_found_in_species
AGGGTGAGGCTGGTATATCTTTGCGTTATTATGGGTGTGGTGATGGGGAGAG	43827286	43827518	43827236	43827288	1	C4	Bo4g161510	43826769	43828427	None	26046	2896	208275	No_constitutive_exon_found_in_species
TTTAAATGCTGCTGTGAGTAGTTAATTAAGTAATGTACGCGGCAGGGCAGAA	44055574	44055952	44055524	44055576	1	C4	Bo4g164800	44052633	44056558	ATIPT2	26046	2896	208275	No_constitutive_exon_found_in_species
AGAGCTTAATAGTAGTTGTGATTGATTGGTTAATGTGTTGGGGTGTGTAGGT	44097808	44097916	44097966	44097914	-1	C4	Bo4g164880	44096491	44098512	AXS1	26046	2896	208275	No_constitutive_exon_found_in_species
GAGTTTTAATATATATATTTTTTATTGATGAATACAAAAATGGGGAAAAGGA	44111394	44111635	44111685	44111633	-1	C4	Bo4g164900	44108587	44112404	SCPL51	26046	2896	208275	No_constitutive_exon_found_in_species
CGTTATATCTGATATTTTAATAATAAATTAAATAATGTATATATGGGCAGGT	44109907	44109958	44110008	44109956	-1	C4	Bo4g164900	44108587	44112404	SCPL51	26046	2896	208275	No_constitutive_exon_found_in_species
CATTAATTATGGGGCTCTGAATTAGCCTTTATATTTTTTTATGGGATCAGGT	44146880	44146933	44146983	44146931	-1	C4	Bo4g164940	44144325	44150107	None	26046	2896	208275	No_constitutive_exon_found_in_species
GCATGCTCATTATACCAATTAGCTGATGAACCACTTTGGGTGTGGAACAGAA	44145036	44145093	44145143	44145091	-1	C4	Bo4g164940	44144325	44150107	None	26046	2896	208275	No_constitutive_exon_found_in_species
ATGAGTACACGTGGGGGTGAATGAATCTCTTTTCTTGTGGGTGAAAGCAGGT	44294865	44295101	44295151	44295099	-1	C4	Bo4g165130	44293923	44298858	None	26046	2896	208275	No_constitutive_exon_found_in_species
GATTAGCATATGGATGTGCTGGGGATTACGTTGGGTGATTGCATGGGGAGGC	44293923	44294547	44294597	44294545	-1	C4	Bo4g165130	44293923	44298858	None	26046	2896	208275	No_constitutive_exon_found_in_species
AAGTGAAACATGAGTGCGATGTGTATTTTGTGTGACACTGATAACGGGAGGC	44508306	44508343	44508393	44508341	-1	C4	Bo4g165410	44508306	44514283	None	26046	2896	208275	No_constitutive_exon_found_in_species
TTACGAAAAACAAAAATTGATTTGAGAGGGAACTGGATTTGTGGGTGTAGTA	45038753	45038906	45038956	45038904	-1	C4	Bo4g168080	45035617	45040245	None	26046	2896	208275	No_constitutive_exon_found_in_species
ACGTAAATTTCAAATTATATGTGTTTTTAATCGTTGTTTGATGGGGTCAGGT	45161486	45161670	45161720	45161668	-1	C4	Bo4g169150	45159841	45162392	None	26046	2896	208275	No_constitutive_exon_found_in_species
TGTTTTGTTCAAAAAACTGATTGTTTTGTGGGGGTGGGGGGGACACACAGCA	45164975	45165170	45165220	45165168	-1	C4	Bo4g169160	45164564	45167989	None	26046	2896	208275	No_constitutive_exon_found_in_species
ACAACAAAATCCGCTGATTTTTTTTTTTTTTTTTTGGGTGGACGAAACAGAA	45242236	45242492	45242542	45242490	-1	C4	Bo4g169230	45240905	45245082	None	26046	2896	208275	No_constitutive_exon_found_in_species
ATGATCCGTTAGACTGGATTTTAAAGTTTGTGTCTTTTGTGAATGGGCAGGT	45437921	45438035	45437871	45437923	1	C4	Bo4g169570	45437573	45438657	None	26046	2896	208275	No_constitutive_exon_found_in_species
TTGTTCTATATAGTAATTAAGACAAACGTATATGGTTCACGGGCTAAAAGTT	45492411	45492520	45492570	45492518	-1	C4	Bo4g170640	45492119	45494468	None	26046	2896	208275	No_constitutive_exon_found_in_species
GTCAGTACGGTTTTCCGGCTTTTACAGAAACATGGTTGTTGGGTGTGTAGGT	45637253	45637430	45637480	45637428	-1	C4	Bo4g170840	45636919	45637665	None	26046	2896	208275	No_constitutive_exon_found_in_species
CCAAATATCATTTTTCATGATCACTAATAACATTTATCATGGGAACACAGGG	45646068	45647154	45647204	45647152	-1	C4	Bo4g170860	45645860	45647931	None	26046	2896	208275	No_constitutive_exon_found_in_species
TATCCAATTTTTAATCATATGATTTTGACTCTTTTTTTTTTGGGCAACAGGG	45982927	45983008	45982877	45982929	1	C4	Bo4g173300	45979737	45983537	None	26046	2896	208275	No_constitutive_exon_found_in_species
TTAGTTCGATATGTAAGAAACTAACCGGGTGAGGGTTGTGTGGGATGCAGCT	45983159	45983228	45983109	45983161	1	C4	Bo4g173300	45979737	45983537	None	26046	2896	208275	No_constitutive_exon_found_in_species
TATTGAGACAAGCTGCTTAGGAAGATTGTGTGTCTTGATGGGGTATGAAGGG	45983318	45983537	45983268	45983320	1	C4	Bo4g173300	45979737	45983537	None	26046	2896	208275	No_constitutive_exon_found_in_species
CTTTTTCTTTTACTGTTTCTTGGGTATGCTTTTGGATGGGGGATAAGCAGCA	46011969	46011987	46012037	46011985	-1	C4	Bo4g173360	46011406	46014132	None	26046	2896	208275	No_constitutive_exon_found_in_species
GATTCACACAATTACATAAACCATATCTATTTTTGGGGGGGGGGGAACAGAT	46338975	46339070	46338925	46338977	1	C4	Bo4g173730	46336885	46339234	None	26046	2896	208275	No_constitutive_exon_found_in_species
CGGGTGGAGGGGGATTATACATGGCAGAAACTTGCTCCGGGAGAACTTAGGA	46455928	46456245	46455878	46455930	1	C4	Bo4g175850	46451300	46456853	None	26046	2896	208275	No_constitutive_exon_found_in_species
ACCCTCTGACTCGAATGTTTTCTTCGGTACACAATGGGGTGAAGCTGCAGAC	46594395	46594604	46594654	46594602	-1	C4	Bo4g176010	46592240	46596177	None	26046	2896	208275	No_constitutive_exon_found_in_species
TAGTCTATACTTTTTGGATGTGAGATTCCTAACATGTTTCTTGGGAACAGGA	46768719	46768983	46769033	46768981	-1	C4	Bo4g176270	46768719	46771539	None	26046	2896	208275	No_constitutive_exon_found_in_species
TGTGTACATACATTGACTTTGCAACTGATATAATCATCTTGCAAGGGCAGGT	46996924	46997077	46997127	46997075	-1	C4	Bo4g177650	46996924	47000578	TEJ	26046	2896	208275	No_constitutive_exon_found_in_species
TCAACTCAAATCTAATTTTCAACTTTTTTTTTTGTCTTTTGGGGTGCTAGAT	47213875	47214295	47213825	47213877	1	C4	Bo4g177910	47212506	47216494	None	26046	2896	208275	No_constitutive_exon_found_in_species
AACACAAGTAATAACTGTTTATATTTTTGTATATGTATTGATGGGTCAAGCG	47294612	47295026	47294562	47294614	1	C4	Bo4g178060	47294372	47295026	None	26046	2896	208275	No_constitutive_exon_found_in_species
TTTGATCAATTCGATGTGAATTTTAACTGGAAAGTAGTATGTGGGACGAGGT	47337134	47337198	47337084	47337136	1	C4	Bo4g178120	47332402	47338831	None	26046	2896	208275	No_constitutive_exon_found_in_species
TTTTGTTTTATATCCTCCACTCTGTTATAATATCTCATCAAACTGGGAAGTG	47410796	47410882	47410746	47410798	1	C4	Bo4g179250	47410418	47411680	None	26046	2896	208275	No_constitutive_exon_found_in_species
ACTATGTCCACAAGACTTCATTTTATTTGAACTTTTGTGTTGGGTAATAGGC	47776689	47776767	47776817	47776765	-1	C4	Bo4g181820	47776007	47780217	None	26046	2896	208275	No_constitutive_exon_found_in_species
AAGATGAATGCTTTTACTCACTTTTGTGTTTGTTAATATGGGCAATATAGGT	47788282	47788367	47788417	47788365	-1	C4	Bo4g181840	47787614	47788569	None	26046	2896	208275	No_constitutive_exon_found_in_species
CATATGAACGGTTTACTATCTCTAACCGTGTTTTTTTTTGGGTTAAAAAGGT	47801989	47802138	47801939	47801991	1	C4	Bo4g181850	47799711	47802564	None	26046	2896	208275	No_constitutive_exon_found_in_species
TGCCTTATCGTAGGGGATTATGTCATCGACAATTGGAGTACGGGATATAGTG	47860608	47862274	47862324	47862272	-1	C4	Bo4g181940	47859114	47862696	None	26046	2896	208275	No_constitutive_exon_found_in_species
CTTGATCCTGAGCTTTGAGCTTTCTCTACAGGTTCGTTAAATGGGTGCAGGA	47916526	47916609	47916659	47916607	-1	C4	Bo4g182030	47915558	47917042	None	26046	2896	208275	No_constitutive_exon_found_in_species
CTTTTGTATGATGATGCCTAGGATTGATTAAGAATTTTGAGGGTTGACAGAT	47936224	47936392	47936174	47936226	1	C4	Bo4g182070	47933891	47936392	ATSWI3B	26046	2896	208275	No_constitutive_exon_found_in_species
TGTTTGCACAGGATTAAATGCTGTCGTTTGTTTAATGATTGGGGACACAGGA	47939730	47939862	47939680	47939732	1	C4	Bo4g182080	47938688	47940425	None	26046	2896	208275	No_constitutive_exon_found_in_species
TCTCTCTTTGATTTTGTTATATGATGAACCGTTTATTACTTGGGATGTAGGG	48080146	48080236	48080096	48080148	1	C4	Bo4g182250	48078442	48080236	None	26046	2896	208275	No_constitutive_exon_found_in_species
TTAATTGTTTTTTTAATTAGTTAGCATTATTCATCTTCTTCGGGATACAGGT	48404263	48404350	48404213	48404265	1	C4	Bo4g182840	48402877	48404350	None	26046	2896	208275	No_constitutive_exon_found_in_species
TCCTAGAAACAAACTTAGCTGTATACCAGCTCACATTTGGGAAATTACAGGC	48536596	48536744	48536546	48536598	1	C4	Bo4g183070	48532396	48537523	None	26046	2896	208275	No_constitutive_exon_found_in_species
GTGTTTGAGAACTTACATAAGGTTTTTTTTTTTTGTTGGGAAAATTGTAGTC	48556584	48556863	48556534	48556586	1	C4	Bo4g183110	48555650	48557533	RPA	26046	2896	208275	No_constitutive_exon_found_in_species
ACCCATAGAATCCTCCTGGCTCCCTCATCGACGCGCTTCTGTTGGGTAAGAA	48570985	48571484	48571534	48571482	-1	C4	Bo4g183160	48569900	48571561	None	26046	2896	208275	No_constitutive_exon_found_in_species
CCATAAAAAAAAAAAAAAAATCTACTGATGACGCATTGAAGGGGAGACAGCA	48671210	48671338	48671388	48671336	-1	C4	Bo4g183310	48671210	48672742	None	26046	2896	208275	No_constitutive_exon_found_in_species
ACATGAGTAAATCGTACTCCAATTTCAACACTAACATTGGGTGGAAACAGAA	48685197	48685656	48685147	48685199	1	C4	Bo4g183360	48684291	48685656	None	26046	2896	208275	No_constitutive_exon_found_in_species
AGACTCTAATGGTTTTGTGGGTTAATCATGCTCTAATTGGGAAACGGAAGCC	48755758	48755788	48755838	48755786	-1	C4	Bo4g183460	48755648	48756629	None	26046	2896	208275	No_constitutive_exon_found_in_species
TAGGCAGGTTTAGCTGACACATTATGTTTTTTTTTTGTTGTTGGGGACAGTC	48849148	48849263	48849098	48849150	1	C4	Bo4g184560	48847972	48850758	OWL1	26046	2896	208275	No_constitutive_exon_found_in_species
TTTAAAAAGTAACTAATGTATATGATATGGATTATGAAATGTGGGGACAGGG	48871841	48871934	48871984	48871932	-1	C4	Bo4g184630	48870301	48872624	scpl28	26046	2896	208275	No_constitutive_exon_found_in_species
TCCAAGTCCATAATTTATAAGCTTCATGTGACCTTATTGCTTGGGAATAGGT	48996529	48996918	48996968	48996916	-1	C4	Bo4g185820	48995488	48998121	None	26046	2896	208275	No_constitutive_exon_found_in_species
GGTGAATAAATTTGAAATTTTTTTTAAAAGTAGTTTTTGGGCCATGAGAGGC	49217575	49218635	49218685	49218633	-1	C4	Bo4g186130	49217575	49221215	None	26046	2896	208275	No_constitutive_exon_found_in_species
CTGTTGCTTGTTTGATATAAGTTCCTTTTTGTTTATGTCTACTGGGGAAGAT	49244231	49244351	49244401	49244349	-1	C4	Bo4g186170	49241531	49245220	None	26046	2896	208275	No_constitutive_exon_found_in_species
CACAAACCGGAACCTTTTAGAGGTATGTTAACCATGTTTGGGGGTGATAGGA	49256176	49256257	49256126	49256178	1	C4	Bo4g186190	49252298	49256804	None	26046	2896	208275	No_constitutive_exon_found_in_species
AAACCCTAAACCCCCCATGAAATTTTTGTTTTGTAATGGGAATGAAACAGCA	49296277	49296358	49296227	49296279	1	C4	Bo4g186230	49295679	49296490	None	26046	2896	208275	No_constitutive_exon_found_in_species
TATATACTACTCGTTTGCTAAGCAAGTAAGCTATTGTAATGGGTATGCAGGT	49410398	49410646	49410348	49410400	1	C4	Bo4g186370	49410038	49412309	None	26046	2896	208275	No_constitutive_exon_found_in_species
ACCCAATAAATTGCAAAGAACACGACAGTTCTTACGTACAGGGATGGTAGGG	49554117	49554185	49554235	49554183	-1	C4	Bo4g186550	49553262	49555846	None	26046	2896	208275	No_constitutive_exon_found_in_species
AAGTCGATCAAAGCACGGTCTGGGAGGAGTTGTGTGTGCATTGGGATAAGGA	49594338	49594458	49594288	49594340	1	C4	Bo4g186620	49593698	49597323	None	26046	2896	208275	No_constitutive_exon_found_in_species
TTTGGAATTATATTTTTATTAAGATGTTTTTTTTTGGGTGAAATGAATAGTT	49615137	49615306	49615356	49615304	-1	C4	Bo4g186670	49614417	49616104	None	26046	2896	208275	No_constitutive_exon_found_in_species
AACGAAATAATTAACTATGTATATTTTTGTTATTTGGGGTTAATGAACAGAG	49691621	49691755	49691571	49691623	1	C4	Bo4g186800	49685366	49693166	None	26046	2896	208275	No_constitutive_exon_found_in_species
AATTGTCCTTTAGAATGTATTTAATGGGTTATGATGTGGGAAAAAAACAGGA	49768408	49768471	49768521	49768469	-1	C4	Bo4g186940	49767193	49769323	None	26046	2896	208275	No_constitutive_exon_found_in_species
GATCTTAAAAAATATATCTGACTGGACATTTTTTTTCCTTTTGGGACAAGAT	50169092	50169266	50169316	50169264	-1	C4	Bo4g187480	50168555	50173216	None	26046	2896	208275	No_constitutive_exon_found_in_species
TAATGTGAAAGTACGATGGTTTAAAATTATATATTTCGTTGGGTGTGCAGTG	50326205	50326378	50326155	50326207	1	C4	Bo4g187750	50324690	50327738	None	26046	2896	208275	No_constitutive_exon_found_in_species
GGAAAGTCGTTTGCTTCATGTTTGTGTGTGTTTTATTCTGTTGGGGACAGGC	50344529	50344736	50344786	50344734	-1	C4	Bo4g187810	50344529	50350866	None	26046	2896	208275	No_constitutive_exon_found_in_species
TCTCAACCTCTCTGCTTGTCTAATTCTGTGTTGTTTTTTTGGGTGAATAGAT	50364426	50364562	50364376	50364428	1	C4	Bo4g187840	50360903	50364562	None	26046	2896	208275	No_constitutive_exon_found_in_species
AAATCCTGATATGCAGGTTCTTTTGGCAGAATATTTTTCATGGGGAACAGGT	50401992	50402082	50402132	50402080	-1	C4	Bo4g187940	50401992	50403547	None	26046	2896	208275	No_constitutive_exon_found_in_species
ATTTGGTTAACAATAATAACAAAACTTATGGATAAATGGGGGGTATGCAGAC	50436488	50436563	50436613	50436561	-1	C4	Bo4g188000	50433885	50438265	None	26046	2896	208275	No_constitutive_exon_found_in_species
AGGAGATAAGGGTTGGTCTAGAGTTGAATGACTATGGGGCACAACTGAAGCG	50462661	50462764	50462814	50462762	-1	C4	Bo4g188030	50461717	50464848	None	26046	2896	208275	No_constitutive_exon_found_in_species
TATGAATAAGGACAATGCTTGCTCCTTGTATTTTTTGGTTTGGGGGGTAGAT	50473934	50474015	50474065	50474013	-1	C4	Bo4g188050	50473136	50476714	None	26046	2896	208275	No_constitutive_exon_found_in_species
ATTATTTGGGTATGACCATCATCCACCCATGTTTATTTGGAATGGGTTAGCC	50503332	50503555	50503605	50503553	-1	C4	Bo4g188100	50503332	50506125	None	26046	2896	208275	No_constitutive_exon_found_in_species
ATTTAGATATTTACTATCACATAACTTAATAATTAAATGGGAATAATCAGGT	50520136	50520283	50520086	50520138	1	C4	Bo4g188150	50519778	50526306	None	26046	2896	208275	No_constitutive_exon_found_in_species
GACTCTAATTAACATAATGTTTAAAGTGAGAAATTTAAATGGGATTACAGAT	50748954	50749109	50748904	50748956	1	C4	Bo4g188630	50748593	50749544	None	26046	2896	208275	No_constitutive_exon_found_in_species
TGACTCTGCTAATGTTTATGTCTCCTCATCTGAAATTTTTTCTGGGGAAGAT	50839122	50839126	50839176	50839124	-1	C4	Bo4g188750	50839122	50840210	None	26046	2896	208275	No_constitutive_exon_found_in_species
CATGAATAAGGACAATGCTTGCTCCTTGTATTTTTTGGTTTGGGGGGTAGAT	50977423	50977504	50977373	50977425	1	C4	Bo4g188980	50976321	50977903	None	26046	2896	208275	No_constitutive_exon_found_in_species
TTACTTAAGACTTCAGAGACATATATAACGTTGATTCCATGGGAATGCAGAA	51222340	51222560	51222610	51222558	-1	C4	Bo4g190420	51221973	51228181	None	26046	2896	208275	No_constitutive_exon_found_in_species
GCAGCTTCACTTTGATCTTGACATCTCTCTTTTTTTTTGGTGGGGACTAGGT	51221973	51222264	51222314	51222262	-1	C4	Bo4g190420	51221973	51228181	None	26046	2896	208275	No_constitutive_exon_found_in_species
AATCTTTGTCTGATTAACTTTTGTTTTGTTTTCTTGTCGGGTAAGTGCAGAA	51290671	51290854	51290621	51290673	1	C4	Bo4g190540	51290380	51290854	None	26046	2896	208275	No_constitutive_exon_found_in_species
TTGTCTGATCAAGTTTTGTTTTGTTTTGTTTTCTTGTCGGGTAAGTACAGAA	51295007	51295190	51294957	51295009	1	C4	Bo4g190560	51294714	51295190	None	26046	2896	208275	No_constitutive_exon_found_in_species
TGTGTTATTACAAGACCTTATTAAACAGACTTTGTATATATGGGATGCAGAG	51344168	51344249	51344118	51344170	1	C4	Bo4g190660	51342497	51344911	None	26046	2896	208275	No_constitutive_exon_found_in_species
GTTTTTTTTTAATCCAGACTAATTTTGGCTATTTTACTTTGAGGGACTAGGG	51390143	51390303	51390093	51390145	1	C4	Bo4g190740	51386890	51396969	None	26046	2896	208275	No_constitutive_exon_found_in_species
TGATTATGTTTGGCTAGCATAGTTTGTCTTATGTATATTCTTGGGAGCAGGT	51461075	51461213	51461025	51461077	1	C4	Bo4g190840	51460923	51461493	None	26046	2896	208275	No_constitutive_exon_found_in_species
TATCTTTAACCCTTTTAAAAGTAAATAAACATCATTTGTTGGGTGATCAGGT	51530023	51530347	51530397	51530345	-1	C4	Bo4g190940	51530023	51531112	None	26046	2896	208275	No_constitutive_exon_found_in_species
CCATGGGACTTTTGTAGTGAAATGATGTGTGGTCGTTAATGATGGGACAGGT	51555433	51556198	51556248	51556196	-1	C4	Bo4g190980	51555433	51556990	None	26046	2896	208275	No_constitutive_exon_found_in_species
AGACAGATCACAGAAGATAACATTCTTTGCATCTCTCTTTTGGGGAACAGGT	51601194	51601413	51601144	51601196	1	C4	Bo4g191030	51599638	51601413	None	26046	2896	208275	No_constitutive_exon_found_in_species
CTTGTAAACTAAACCTAAGATGTATATGTTTCACAATGTTTTGGGGACAGGA	51769889	51770488	51769839	51769891	1	C4	Bo4g191350	51768388	51770488	None	26046	2896	208275	No_constitutive_exon_found_in_species
ATAGCATTACATCTCTTTCGATTTAAATTTGTTAATGGAAGAGGGAACAGGT	52182874	52183173	52183223	52183171	-1	C4	Bo4g194080	52181262	52184945	None	26046	2896	208275	No_constitutive_exon_found_in_species
TTGTAGATTTATGTCAACTCATATCATCTTTCTTCGGGACAATATGACAGAG	52228515	52228611	52228465	52228517	1	C4	Bo4g194120	52226547	52231108	None	26046	2896	208275	No_constitutive_exon_found_in_species
CTAACATGATTCTCGTAATAAAAACATTGCGATCGTTTGGGTGGAAACAGAA	52533849	52534067	52534117	52534065	-1	C4	Bo4g194820	52531537	52534476	MLO15	26046	2896	208275	No_constitutive_exon_found_in_species
TACATGGTTGCATATGCTTATTTCATTTTTTGAGTCATCTGATTGGGCAGAA	52768634	52768714	52768764	52768712	-1	C4	Bo4g195250	52767798	52769612	None	26046	2896	208275	No_constitutive_exon_found_in_species
TGATGATGATTCTCAATGTGATTCGAGTGATTTTGTTTTCGGGATTATAGGA	52848468	52848535	52848585	52848533	-1	C4	Bo4g195350	52847863	52848910	None	26046	2896	208275	No_constitutive_exon_found_in_species
TATTTTTTTAGTATTTCACTTATTTGGATCATTTTTTGGGAATTAAACAGGT	53026275	53026344	53026394	53026342	-1	C4	Bo4g195730	53024963	53028132	None	26046	2896	208275	No_constitutive_exon_found_in_species
AGATATATATGCAAGATTCTTACTCTCCTTTGATCGTTTTGGGTTTGAAGGC	53170957	53171030	53171080	53171028	-1	C4	Bo4g196100	53170335	53171796	None	26046	2896	208275	No_constitutive_exon_found_in_species
CTTCCAAAGTCTCTTCTCTTACATATTGGGTTTGATTGGGGGAAATGCAGAC	53228850	53228922	53228800	53228852	1	C4	Bo4g197160	53228340	53228922	None	26046	2896	208275	No_constitutive_exon_found_in_species
TATCTTTAACCCTTTTAAAAGTAAATAAACATCATTTGTTGGGTGATCAGGT	53591989	53592313	53591939	53591991	1	C4	Bo4g198730	53591890	53592313	None	26046	2896	208275	No_constitutive_exon_found_in_species
ATAAACTTGTTCAGACAAAAATAAAAGTGTGAAAATTTGGGAGCAAGCAGAT	53675211	53675343	53675161	53675213	1	C4	Bo4g200810	53674923	53675859	CRR6	26046	2896	208275	No_constitutive_exon_found_in_species
ATTTTTTCGCAAATGCCTAATTGTTTTTTTTTTTGGGGGGGTATGAACAGGG	53688794	53688819	53688869	53688817	-1	C4	Bo4g200820	53687094	53691534	DEGP2	26046	2896	208275	No_constitutive_exon_found_in_species
GAATCGTATCTATGGTTTTTATTTAATTATTGTTTCATGGGGAATCACAGGA	53716457	53716534	53716584	53716532	-1	C4	Bo4g200880	53715552	53716663	None	26046	2896	208275	No_constitutive_exon_found_in_species
AGTCTCTGCGGTTTGTTTTTGAAATTACTATTATTTGTGTGTTGGGGCAGAT	24931	25048	24881	24933	1	C5	Bo5g001020	23649	25048	None	26046	2896	208275	No_constitutive_exon_found_in_species
ATTTATTCCGACTGTCTTTTAAGTTTCTTTTTTTGTCTGGGGAATTGCAGCA	40015	40119	40169	40117	-1	C5	Bo5g001060	38152	40560	None	26046	2896	208275	No_constitutive_exon_found_in_species
CCTTATGCAAATATATTAAAGCTTATTTGAAATGGTTTATCGGGAAGCAGAT	47581	47776	47531	47583	1	C5	Bo5g001080	46594	48864	ATPRD3	26046	2896	208275	No_constitutive_exon_found_in_species
AGTCTCTTTTCCATTTTTATCTCTCAGCCTGTCCTTGTTTGTGTGGGTAGGC	59315	59645	59695	59643	-1	C5	Bo5g001130	58761	60925	None	26046	2896	208275	No_constitutive_exon_found_in_species
ATGAGAAATGATGTATTCTGATACAACAAAATGAATGAATGAATGGGCAGCT	151618	151910	151960	151908	-1	C5	Bo5g001270	139252	152136	None	26046	2896	208275	No_constitutive_exon_found_in_species
CTGATACAACGGGCTTGTTTAACAAAATTAATGAACGAATGAATGGGCAGCT	157391	157712	157762	157710	-1	C5	Bo5g001280	157391	157967	None	26046	2896	208275	No_constitutive_exon_found_in_species
TGGTCTGATAAACAGTTTGGGAGAAGAAAACGATGGGGTGAGTAAATCAGTT	184561	184851	184901	184849	-1	C5	Bo5g001310	175620	186072	None	26046	2896	208275	No_constitutive_exon_found_in_species
ATTTTTTCTAGTTATTAATTGAAACTTTTGAAATTCTGTTTTGGGAGCAGGA	192489	192575	192439	192491	1	C5	Bo5g001340	192371	195912	None	26046	2896	208275	No_constitutive_exon_found_in_species
GTTGGTCACACGTATGTTTTATTTTTTTGGGTCTTTTGATAGATTGGGAGAG	453156	453309	453359	453307	-1	C5	Bo5g002820	452865	456135	None	26046	2896	208275	No_constitutive_exon_found_in_species
GACTTCTGATCTTCTTCTGCGGGATGTTTGTAACGGTAATGGGACCATAGGC	518611	518684	518734	518682	-1	C5	Bo5g002920	518372	519231	None	26046	2896	208275	No_constitutive_exon_found_in_species
TTTTTGGTGTGTGTTTGGTTGCTTACTATGTTGGGATTTTTTGGGGGCAGGT	547490	547755	547805	547753	-1	C5	Bo5g002990	546943	548329	None	26046	2896	208275	No_constitutive_exon_found_in_species
GGTGTTAGATTTCTTTAAAATGAAATTCACTTCAAGGGATGGTGTAAAAGGA	549998	550206	550256	550204	-1	C5	Bo5g003000	549998	552160	None	26046	2896	208275	No_constitutive_exon_found_in_species
TCAATGCTGATATTAATACGACTAACTTACGCTATCGAGGGGGTGCGCAGGT	688995	689274	688945	688997	1	C5	Bo5g003290	687844	691183	BXL2	26046	2896	208275	No_constitutive_exon_found_in_species
GGTTTTTGATTTGTCTTTTTTTTTGTGATTTTGTCTGGGTGGTGGTGTAGTT	928317	928476	928526	928474	-1	C5	Bo5g003760	927685	928776	None	26046	2896	208275	No_constitutive_exon_found_in_species
GAATAACATTTTTTTAATGTTGCAATGGGTCTTTTGGTAATGGGGAGCAGAC	1142774	1143085	1142724	1142776	1	C5	Bo5g004310	1142242	1143438	IAA10	26046	2896	208275	No_constitutive_exon_found_in_species
ATATTTACTTATTTTGGGTTGATTATATTTTATTTTGGGTTGATAAATAGAA	1236090	1236339	1236389	1236337	-1	C5	Bo5g004420	1236090	1236975	None	26046	2896	208275	No_constitutive_exon_found_in_species
GAAAAGAAAATTACGTCTATTGATTTTTGTGTTCTTGGGTGCAAAACTAGGA	1248305	1248418	1248468	1248416	-1	C5	Bo5g004450	1245948	1250894	None	26046	2896	208275	No_constitutive_exon_found_in_species
TTTGTAGTACATTCTTACAGTCATGCGTACTGTTTGATTCGGGTATGCAGTT	1385500	1385719	1385769	1385717	-1	C5	Bo5g004710	1383511	1388634	AAO4	26046	2896	208275	No_constitutive_exon_found_in_species
TTTCGTGGATAACCTTGAACCTGTGTTGTGTTGTGTTGTGGGCTATGAAGCT	1390841	1391037	1391087	1391035	-1	C5	Bo5g004720	1390599	1393426	None	26046	2896	208275	No_constitutive_exon_found_in_species
GCAATGATAGTCCAGTATCTTACAAACCATGGTTCTTGGGATGTAAACAGGA	1512389	1512566	1512616	1512564	-1	C5	Bo5g004960	1512389	1515340	None	26046	2896	208275	No_constitutive_exon_found_in_species
CAGGCTATAGAAATGCAACATGACAGTTTAGTTGATCCTTGTGGGTGCAGGT	1527827	1528442	1528492	1528440	-1	C5	Bo5g005010	1527827	1530487	None	26046	2896	208275	No_constitutive_exon_found_in_species
TGATGTTTTGATCAATTAATTTTACGATTGACTATTTTTGGGTATAGCAGGT	1788469	1788786	1788836	1788784	-1	C5	Bo5g005470	1788198	1789657	None	26046	2896	208275	No_constitutive_exon_found_in_species
AAAAGCTCATGTTTTCTTTCTGTTTTGTGAATTTGGGGTTGATTGAACAGAG	2034236	2034335	2034385	2034333	-1	C5	Bo5g006840	2033851	2036054	APS2	26046	2896	208275	No_constitutive_exon_found_in_species
GAAGAGGTTAAGACAAATAATGGGGCTTATTAAAGCTGAGGGGGACAGAGAG	2173349	2174289	2174339	2174287	-1	C5	Bo5g007020	2173349	2175096	None	26046	2896	208275	No_constitutive_exon_found_in_species
TTTGTGACATAGTTACTATAGAAGAATTTTTTTTTTTTCTGTGGGTACAGAT	2471801	2471891	2471751	2471803	1	C5	Bo5g007660	2469337	2475201	NIH	26046	2896	208275	No_constitutive_exon_found_in_species
TTTCGTCTTATCAATAACAATGGACTTTTGAACTGGGGATAAAAATGCAGGT	2483977	2484139	2484189	2484137	-1	C5	Bo5g007690	2483977	2489656	None	26046	2896	208275	No_constitutive_exon_found_in_species
CACTAGTGAGCAGTTTACTCTCACTCTGAGTATTTGATTGGAATGGGAAGCT	2714407	2714614	2714664	2714612	-1	C5	Bo5g008180	2711424	2714706	None	26046	2896	208275	No_constitutive_exon_found_in_species
GCACTTTCATAATGTTTTTTGTTTTGTTTTTGTAAATTGAAAATGGGAAGTG	2849292	2849473	2849523	2849471	-1	C5	Bo5g008390	2842418	2849919	None	26046	2896	208275	No_constitutive_exon_found_in_species
TAATAATGGATAATCTTACCTACAGGTGATTGGTATGTATGGGGGAGCAGCA	2915735	2916292	2915685	2915737	1	C5	Bo5g008550	2907227	2918657	None	26046	2896	208275	No_constitutive_exon_found_in_species
ATATTATTAATATCTAATGATAATGGTCTAATATTCTTTCATGGGTGCAGAA	2997146	2997770	2997820	2997768	-1	C5	Bo5g008670	2997146	2998394	None	26046	2896	208275	No_constitutive_exon_found_in_species
TTTTGATTATGGAGTCACTATTAGTAATCATGAGTGTATTGTGTGGGCAGAT	3187744	3187889	3187694	3187746	1	C5	Bo5g008960	3185927	3189253	None	26046	2896	208275	No_constitutive_exon_found_in_species
TCAATAAGCATCATGGAGAAGTATTCTAATTTTTGTGATGGGATGGATAGGT	3341853	3342027	3341803	3341855	1	C5	Bo5g009200	3341527	3342836	None	26046	2896	208275	No_constitutive_exon_found_in_species
TCTGCTCTGTATAGTGTATAGACTGACTTTTGAAATGGGAATGCGAACAGGT	3443174	3443262	3443312	3443260	-1	C5	Bo5g009400	3439402	3443485	None	26046	2896	208275	No_constitutive_exon_found_in_species
GTTGCATTTATTGTGTTCTGAGCTGATGTTTATTTGGTGGGGGGATTAAGGA	3477409	3477467	3477517	3477465	-1	C5	Bo5g009470	3476231	3478919	ATSRP30	26046	2896	208275	No_constitutive_exon_found_in_species
GTCCCAATACCGCATGTTAAGCAAGTGAAAATTTTACTTTCGGGGAACAGAG	3506125	3506206	3506256	3506204	-1	C5	Bo5g009540	3505466	3507136	None	26046	2896	208275	No_constitutive_exon_found_in_species
TTTTACTTTCCATATATCATTGAAGCTCTAATGTGTTTGGGCAAAACCAGGT	3575869	3575951	3576001	3575949	-1	C5	Bo5g009690	3574633	3577094	None	26046	2896	208275	No_constitutive_exon_found_in_species
AACAAGAGTGTGAATTCGAATTGATTAACATATTTGGCACGTTGGGGGAGTT	3653989	3654216	3654266	3654214	-1	C5	Bo5g009870	3653584	3654659	None	26046	2896	208275	No_constitutive_exon_found_in_species
AACCAAAATGGAGAAAGCTGATTAGGTTGTGTGTGAATTTGGGAATGCAGGT	3814152	3814258	3814102	3814154	1	C5	Bo5g010200	3813058	3814258	None	26046	2896	208275	No_constitutive_exon_found_in_species
GCTAAACCGACGACGTCAGAGCTAAAGTAGCCTCAACCTCGCGGGGACAGGA	3918706	3918912	3918962	3918910	-1	C5	Bo5g010410	3918706	3920826	None	26046	2896	208275	No_constitutive_exon_found_in_species
GTTGGCTTTCTAAGTTGTAAACATTCATCTGTGACAACTAATGGGTGCAGAT	3939143	3939383	3939433	3939381	-1	C5	Bo5g010450	3937833	3941705	None	26046	2896	208275	No_constitutive_exon_found_in_species
ATGTTTGAAGTTGAAAACAAACATATTGATGATGTCTTTAAAATGGGCAGGT	3951004	3951424	3950954	3951006	1	C5	Bo5g010470	3948899	3951424	None	26046	2896	208275	No_constitutive_exon_found_in_species
ATTCTCAAGATGAAAGTAAACATATTGATGATGTTTTTAAAAATGGGCAGGT	3956337	3956619	3956287	3956339	1	C5	Bo5g010480	3954190	3957589	None	26046	2896	208275	No_constitutive_exon_found_in_species
TTGAATCTGGTGTGTGTTCTTCTCCCCTATCCTTTTGAAATGGAGGGTAGGG	4276998	4277060	4276948	4277000	1	C5	Bo5g012000	4275367	4278744	None	26046	2896	208275	No_constitutive_exon_found_in_species
TAATGGCTTGTCCTCCCTGATTCACTGCAATAGATCTTAAACGGGCGTAGGT	4447713	4447817	4447867	4447815	-1	C5	Bo5g013300	4444323	4448321	Z-ISO	26046	2896	208275	No_constitutive_exon_found_in_species
TGATTTATACTATATTACAAAAAGAATTAAAATTAGAGGGAGCATTAAAGTG	4445433	4445893	4445943	4445891	-1	C5	Bo5g013300	4444323	4448321	Z-ISO	26046	2896	208275	No_constitutive_exon_found_in_species
TCATCTGAGATCTGCAATTTATTATTTTCTGGCTTTTGTTTGGGATACAGAT	4485997	4486072	4486122	4486070	-1	C5	Bo5g013370	4484440	4486343	None	26046	2896	208275	No_constitutive_exon_found_in_species
GACATTAGAGATAAATGAACAAAACCATTTTGGCTTCTTTTGATGGGTAGAT	4554686	4554749	4554636	4554688	1	C5	Bo5g013510	4550894	4554749	None	26046	2896	208275	No_constitutive_exon_found_in_species
AGATGCCCCGGGATTGGCTCTAGAGGGACACTTCGGGTGGGTGTACAAAGAA	4698527	4698813	4698477	4698529	1	C5	Bo5g014740	4697522	4700645	None	26046	2896	208275	No_constitutive_exon_found_in_species
ATATATATTTCTTTTCACCAATGCCATTATTGTCAGGTTGGGTTGTGAAGGT	4916257	4916596	4916646	4916594	-1	C5	Bo5g015130	4916257	4918245	None	26046	2896	208275	No_constitutive_exon_found_in_species
TGTGTCTTAAATCTTCTACTCTGATGTCCTAAAATCTTATGGGTGTGCAGCG	5056010	5056188	5056238	5056186	-1	C5	Bo5g015260	5055584	5060084	LINC2	26046	2896	208275	No_constitutive_exon_found_in_species
TCTCTCCAACGTGAAGTTCATACAGGAGAAGAAACTGATTGGGAAGTCAGAA	5208862	5208979	5208812	5208864	1	C5	Bo5g016450	5208190	5209234	None	26046	2896	208275	No_constitutive_exon_found_in_species
GACACTTAAAAGATCTCACAAAAGAGCTCTGATGAGCATAATAAGGGAAGAA	5229543	5229648	5229698	5229646	-1	C5	Bo5g016490	5228859	5229873	None	26046	2896	208275	No_constitutive_exon_found_in_species
ACTAGTGGGCTTACTTTTTGGTTTCTGCATTCCTTATATGTGGGGGTTAGGT	5424734	5424878	5424928	5424876	-1	C5	Bo5g016850	5420831	5426887	None	26046	2896	208275	No_constitutive_exon_found_in_species
CTTGCAGTTGGCTCTAATCTGTATTTATGCTGTCTTCTTTGGGAATCCAGAC	5807760	5808099	5807710	5807762	1	C5	Bo5g017390	5806458	5808099	None	26046	2896	208275	No_constitutive_exon_found_in_species
AGAACATGTAGTTTCTTTATGGTAGTGTCATGTGACGTGGGAATGTGTAGGT	6065479	6065574	6065429	6065481	1	C5	Bo5g017870	6065221	6066925	None	26046	2896	208275	No_constitutive_exon_found_in_species
TTGCGATCTGTCTCATCGTGAAGGTTTCTTCTCTTGCTTAATTGGGAAAGGT	6407128	6407235	6407285	6407233	-1	C5	Bo5g019310	6406739	6408101	None	26046	2896	208275	No_constitutive_exon_found_in_species
AGACTACTCCATATTGGGTAACAACGTGGATTTCCGGGGATGGTTGGAAGCA	6473658	6474040	6474090	6474038	-1	C5	Bo5g019460	6473658	6475471	None	26046	2896	208275	No_constitutive_exon_found_in_species
TGCATTGAAATGACCAATCTTGCGGCTAAGCTAAAGGGTTTATGAATGAGTG	6616147	6616512	6616562	6616510	-1	C5	Bo5g019680	6616002	6616937	None	26046	2896	208275	No_constitutive_exon_found_in_species
TCGTTTGCTGGGATTTTGACTGATTCATGATTTCTTTTCTGTGGGTGCAGAT	6631068	6631101	6631151	6631099	-1	C5	Bo5g019720	6629917	6631391	None	26046	2896	208275	No_constitutive_exon_found_in_species
TCATCATGGTCATATTAATTTTGTTTTTATTATATATTTTTGGGGGACAGAA	6681645	6681769	6681819	6681767	-1	C5	Bo5g019810	6680305	6682830	None	26046	2896	208275	No_constitutive_exon_found_in_species
TTTCTATAATTTTTGTTTTCTCTTTTCTTTTTATTTTTTTGGGGGAGAAGAG	6681332	6681456	6681506	6681454	-1	C5	Bo5g019810	6680305	6682830	None	26046	2896	208275	No_constitutive_exon_found_in_species
TAGTGTTGTGGTAATGTACATTTACATTTATATATCTGTTTGTGGGACAGAT	6769794	6769893	6769943	6769891	-1	C5	Bo5g019950	6768154	6770629	None	26046	2896	208275	No_constitutive_exon_found_in_species
TGTAATCTTTTGACACGCATGCTGTATGATATTGATATGTGTGGGCGCAGGC	7119166	7119553	7119603	7119551	-1	C5	Bo5g020610	7119166	7121860	None	26046	2896	208275	No_constitutive_exon_found_in_species
TTTAATAATCATGCTCTTAGTCTCTAAACACTTTTATTTTGGGTACATAGGT	7161635	7161696	7161585	7161637	1	C5	Bo5g020650	7160752	7162577	None	26046	2896	208275	No_constitutive_exon_found_in_species
AGTGGGATTATTGACATTAATCTCGTATAAACAATTATGGGAATGAGCAGGT	7227562	7227679	7227729	7227677	-1	C5	Bo5g020830	7227562	7227914	None	26046	2896	208275	No_constitutive_exon_found_in_species
AGTGGGATTATTGACATTAATCTCGTATAAACAATTATGGGAATGAGCAGGT	7231496	7231613	7231663	7231611	-1	C5	Bo5g020840	7231496	7233740	None	26046	2896	208275	No_constitutive_exon_found_in_species
TGAAAAGTAAATATTTGTTGAGATCTGATTTGGTGTGTGTTTGGGAACAGGT	7445025	7445600	7444975	7445027	1	C5	Bo5g021150	7444463	7447555	None	26046	2896	208275	No_constitutive_exon_found_in_species
TTGATGTAGAATTCTGTCTGACGTCTGTGGGTTTTTGATGGTCGGGACAGGG	7448300	7448438	7448488	7448436	-1	C5	Bo5g021160	7448300	7450563	None	26046	2896	208275	No_constitutive_exon_found_in_species
TTACGATTCCCCTTCATGCTCATCTCATATTAGTGTATTTGGGAAAACAGGA	7457657	7457865	7457607	7457659	1	C5	Bo5g021170	7456831	7460278	None	26046	2896	208275	No_constitutive_exon_found_in_species
AGCATAAGTTACCTGAATTTATATTTTTATTGTATGTGTAGGGCACAAAGTG	7705187	7705356	7705137	7705189	1	C5	Bo5g021590	7704093	7706547	None	26046	2896	208275	No_constitutive_exon_found_in_species
GTCAGTGGAGACAATACATTTATATTTGTTCAAACTATGTGGGTACACAGGG	7744140	7744269	7744319	7744267	-1	C5	Bo5g021660	7744015	7746765	None	26046	2896	208275	No_constitutive_exon_found_in_species
ACATTTTTCACTTCTTACAAATGCTTGAGTCTTTACTATGTGTGGGATAGGT	7748704	7748805	7748654	7748706	1	C5	Bo5g021670	7747761	7750763	GAPCP-2	26046	2896	208275	No_constitutive_exon_found_in_species
TAGGGTCTAGCGAATACTGAATGGACTTTTGTTGTTGTCTGAATGGGCAGGG	7772774	7773370	7772724	7772776	1	C5	Bo5g021730	7772185	7774133	None	26046	2896	208275	No_constitutive_exon_found_in_species
TGTTGGTATTTGAGATTTTTTTTGTGTGTGTGGGGGGGGGGGAATTGCAGGA	8055605	8055662	8055555	8055607	1	C5	Bo5g022150	8052237	8055662	None	26046	2896	208275	No_constitutive_exon_found_in_species
TTGGTCTTCTGTTATGCTTCATTGTGTGTTTTATGTGTGTGGGATGGTAGTG	8075431	8075598	8075648	8075596	-1	C5	Bo5g022220	8074034	8076121	None	26046	2896	208275	No_constitutive_exon_found_in_species
ATATGATCTGATGATCATTGATCCATAAAGTGTTATTTTTGGGAATGCAGTT	8078069	8078175	8078019	8078071	1	C5	Bo5g022230	8076709	8078499	None	26046	2896	208275	No_constitutive_exon_found_in_species
AGTTATCGAGAGTCTTAACTCTCCTAATTTATTGGGTGTTTTGGGGGCAGGT	8668972	8669042	8668922	8668974	1	C5	Bo5g025150	8668829	8670658	None	26046	2896	208275	No_constitutive_exon_found_in_species
GTCTTATGGGCTAATGAGCTTTTTGCAATTTTCTTACGCGCAAGGGATAGAG	8670657	8670658	8670607	8670659	1	C5	Bo5g025150	8668829	8670658	None	26046	2896	208275	No_constitutive_exon_found_in_species
CCAAACGAGATCAATCAAGTATCTTTTTAAGTACATTACAAAGGGTCCAGAT	8724792	8724871	8724742	8724794	1	C5	Bo5g025300	8722532	8727831	None	26046	2896	208275	No_constitutive_exon_found_in_species
AATGTCCCAAACTGTAATCTTATTAAGCTGGATTTGTCTTGGGTAAACAGAA	8728184	8728241	8728291	8728239	-1	C5	Bo5g025310	8727914	8730229	None	26046	2896	208275	No_constitutive_exon_found_in_species
TCTTGGGATATATTGTTTCTCAATGTCTTTATTGTTTTGGGGGGCGTCAGCT	8938870	8938939	8938820	8938872	1	C5	Bo5g025680	8935472	8939085	None	26046	2896	208275	No_constitutive_exon_found_in_species
AAAATTATAGGGAAGTTTTCCAGCAGTAAGTTGGGGGGATTGCGGAGTAGAA	9051407	9051506	9051556	9051504	-1	C5	Bo5g025770	9049043	9053210	None	26046	2896	208275	No_constitutive_exon_found_in_species
GGGGCTCATAGATGTCTGGGCTAGCTACGCTACTTTGATTGTGCGGGCAGGG	9083753	9083844	9083703	9083755	1	C5	Bo5g025810	9081986	9085046	None	26046	2896	208275	No_constitutive_exon_found_in_species
ATTCATTTATTGGTTTTCATGAACCTGATGATTTTGGTTTTGGGAATCAGGT	9199139	9199214	9199089	9199141	1	C5	Bo5g025950	9197080	9200898	None	26046	2896	208275	No_constitutive_exon_found_in_species
CAGAATCACCACTACACGCAGAGACATAAAGCTTATGTTGGGCGATGAAGGA	9319680	9319974	9319630	9319682	1	C5	Bo5g027090	9319424	9319974	None	26046	2896	208275	No_constitutive_exon_found_in_species
AATCATATTTAAGCTTTGTATATGCTCTAACTGGATGTTGTGTGGGATAGGT	9332376	9332631	9332326	9332378	1	C5	Bo5g027120	9330180	9332631	RKF2	26046	2896	208275	No_constitutive_exon_found_in_species
CTCTTTTTTTAAAAAAATTGTTCTTTTTTTTTGTTGGGTGTGATGAACAGGA	9423370	9423483	9423533	9423481	-1	C5	Bo5g027250	9419603	9423812	None	26046	2896	208275	No_constitutive_exon_found_in_species
GTGTAGTCAGCTTTTAATTTGTGACTATTTTTTTTATTGCTGGGTGGCAGTG	9474749	9474882	9474932	9474880	-1	C5	Bo5g027280	9474749	9475261	None	26046	2896	208275	No_constitutive_exon_found_in_species
CCACTGAGATTCAGTTTGAAGCAAAACTCTTATTTATATTGGGTTAACAGGG	9496220	9496402	9496452	9496400	-1	C5	Bo5g027310	9493583	9496761	None	26046	2896	208275	No_constitutive_exon_found_in_species
TACATTCGATGTGAATTATAGTGAAACAGATGATATGGTTCGCGGGATAGGT	9904190	9904297	9904140	9904192	1	C5	Bo5g027870	9902300	9905330	None	26046	2896	208275	No_constitutive_exon_found_in_species
TGTGTTATTGCTTAGAGTTCTAACCCAGCGCTGGGGGGGGGGATGGTCAGCA	9967830	9967916	9967966	9967914	-1	C5	Bo5g027960	9967194	9971058	None	26046	2896	208275	No_constitutive_exon_found_in_species
TATCTATACTTCTGAAACATATGAGCTTCCACGCTACTTCAGGGGCATAGTT	10011293	10011387	10011437	10011385	-1	C5	Bo5g028030	10010741	10011731	None	26046	2896	208275	No_constitutive_exon_found_in_species
TAATGAGAGTGATGAGTTTTCTAAAATTTTGTTATTTTTGTTGTGGGAAGGT	10373164	10373442	10373114	10373166	1	C5	Bo5g030500	10372695	10375049	None	26046	2896	208275	No_constitutive_exon_found_in_species
ACCCGTCTGTAGAAACAAATGGTGTTCATTTTTGGTCTGCTGGGATGCAGGA	10455884	10455993	10456043	10455991	-1	C5	Bo5g030610	10451693	10458803	None	26046	2896	208275	No_constitutive_exon_found_in_species
CAGACTTCATTGGCCTAGCTGACTGGAACATGATGCTTGAGATTTGGGAGGA	10481148	10481209	10481259	10481207	-1	C5	Bo5g030640	10480353	10482870	None	26046	2896	208275	No_constitutive_exon_found_in_species
TTAACGTCTACTTGATATTGGTGAGGCTCGTGGATTTTCCGGGATGATAGGA	10600540	10600819	10600869	10600817	-1	C5	Bo5g030770	10600097	10601146	None	26046	2896	208275	No_constitutive_exon_found_in_species
TTCCTGATACATTTCTTTTTGCGTTTTGGCATATTTTTCTTTGGGGGCAGAC	10920096	10920258	10920046	10920098	1	C5	Bo5g033140	10919128	10921316	None	26046	2896	208275	No_constitutive_exon_found_in_species
CCTCATACATTTCTTGTTGCGTTTTTGGCATATTTTTCTTTTGGGGGCAGAT	10938710	10938911	10938660	10938712	1	C5	Bo5g034170	10937579	10940210	None	26046	2896	208275	No_constitutive_exon_found_in_species
GCAACGTCTACTTTATATTGGTGAGCAACGTGGCTTTCCTGGGATGAAAGGG	11003346	11003676	11003296	11003348	1	C5	Bo5g034250	11002145	11004084	None	26046	2896	208275	No_constitutive_exon_found_in_species
TTTGCATTTCAATTGATTTTATATATTATTTATTGATTTGGGTGGTGTAGAG	11025122	11025253	11025072	11025124	1	C5	Bo5g034280	11024401	11026680	None	26046	2896	208275	No_constitutive_exon_found_in_species
TGAGGGGGGTTCTAAGTTCTGGACATTTGGCTTCTAACTTGGGGGAACAGGT	11071207	11071343	11071393	11071341	-1	C5	Bo5g034350	11070742	11072516	None	26046	2896	208275	No_constitutive_exon_found_in_species
TACCAACTATCAGTTTCTATAACCTTCTCCATTTGGTCTTTGGGTGACAGGT	11268723	11268795	11268673	11268725	1	C5	Bo5g034620	11265516	11271465	None	26046	2896	208275	No_constitutive_exon_found_in_species
TAGCTGGGCGATGGCTAAAGTAGCTCTTTTGTTTTGGGGTGATGAACCAGAT	11354762	11354948	11354712	11354764	1	C5	Bo5g034740	11353635	11358110	OGG1	26046	2896	208275	No_constitutive_exon_found_in_species
GTTTTGAACTTGTTATAAAGATTTTTCCTTTTTTGGGGGATGGATTGAAGGT	11355808	11355916	11355758	11355810	1	C5	Bo5g034740	11353635	11358110	OGG1	26046	2896	208275	No_constitutive_exon_found_in_species
TTTTTTTTATGAATTTTGAGATTTATTCATGAGTTTTGGTGGGGTTTAAGGT	11831879	11832157	11832207	11832155	-1	C5	Bo5g036300	11830411	11832829	None	26046	2896	208275	No_constitutive_exon_found_in_species
TGGGTGCAATTGGAGTTCAAAAGAAGTGTTTAAAGTGATCATTGGGCGAGCA	11848260	11848365	11848415	11848363	-1	C5	Bo5g036330	11848260	11848741	None	26046	2896	208275	No_constitutive_exon_found_in_species
GAGTTTGAGATGAAAGATCTTGGAAAACAAAGTTTTGTTTGGGATTACAGCT	11994474	11994759	11994809	11994757	-1	C5	Bo5g037500	11994474	11995497	None	26046	2896	208275	No_constitutive_exon_found_in_species
ATTTTTTTTTTACGACAAAAATATCATTGGTCCATGGGGGTCAATGAGAGGG	12271714	12271991	12272041	12271989	-1	C5	Bo5g038750	12271030	12272661	None	26046	2896	208275	No_constitutive_exon_found_in_species
CTTTTGATTTAGTGTAGCTATTTTAATCAACTTGGATTTTTGGTGGGCAGTG	12390555	12390625	12390505	12390557	1	C5	Bo5g038870	12389868	12390625	None	26046	2896	208275	No_constitutive_exon_found_in_species
TTTGTTTTCTAAATTTTTGGGTGTTTTTGGTATTTGGGATGGGATTGAAGCG	12391433	12391517	12391383	12391435	1	C5	Bo5g038880	12391137	12393327	None	26046	2896	208275	No_constitutive_exon_found_in_species
ATTAATTACTTGAATGTTTATGATGATGGTTTTTGGCTTTGGGTGCACAGGT	12391816	12391949	12391766	12391818	1	C5	Bo5g038880	12391137	12393327	None	26046	2896	208275	No_constitutive_exon_found_in_species
AGCTTCCTTTTCTTGAATCTGTAACATCCTTTCTTTCTTCTTGGGAGCAGAT	12505796	12505844	12505894	12505842	-1	C5	Bo5g039060	12504270	12506223	None	26046	2896	208275	No_constitutive_exon_found_in_species
TTAGTTTGTGTTTAACTCGGTCGTGTTTTTGTGCCTTTGTCATGGGACAGGA	12635769	12636374	12636424	12636372	-1	C5	Bo5g039240	12634883	12639029	None	26046	2896	208275	No_constitutive_exon_found_in_species
AGCTGCCCCTTTCAGTTGAGATAAGACTAATAGTTGATTCCGGGATACAGGA	12733776	12733896	12733726	12733778	1	C5	Bo5g039310	12732380	12736308	PGM3	26046	2896	208275	No_constitutive_exon_found_in_species
CTTGCAATTATCAATGCAGGTACTGATTTTTCTTGAATGTGGGTATACAGGT	12809093	12809267	12809317	12809265	-1	C5	Bo5g039420	12807915	12810441	None	26046	2896	208275	No_constitutive_exon_found_in_species
TTTTCACAAATTTGTAAAATTGTTTCCTTTTGGGGGTTAAATTGGGGCAGGG	12959440	12959516	12959390	12959442	1	C5	Bo5g039580	12958623	12960309	None	26046	2896	208275	No_constitutive_exon_found_in_species
CTGATAATTCTTTTGTGATTTCAATTTGTTTTATTTGGGGGATGGTGAAGTG	12959669	12959768	12959619	12959671	1	C5	Bo5g039580	12958623	12960309	None	26046	2896	208275	No_constitutive_exon_found_in_species
TGTATGATTTTGAGTTTGAAAATGTGATTAAGTTCTTGGGAAAAACACAGGA	13160302	13160879	13160252	13160304	1	C5	Bo5g039820	13159028	13160879	None	26046	2896	208275	No_constitutive_exon_found_in_species
AAAGACAAAACAGCTTTACGAAATTCTTAACTTGTTTGGGGGCCAAACAGGT	13161726	13161864	13161914	13161862	-1	C5	Bo5g039830	13161222	13163937	None	26046	2896	208275	No_constitutive_exon_found_in_species
TGCATATTCGTAGAGTTTGCTTCCCTCCCTCTAATTTTTCATGGGATCAGAT	13342431	13342527	13342577	13342525	-1	C5	Bo5g041030	13341281	13342639	None	26046	2896	208275	No_constitutive_exon_found_in_species
AATCGAGTACTGTTTCTAAAAAATTTCATTTTTCTGGGAAAAAAAAACAGAT	13355739	13355883	13355689	13355741	1	C5	Bo5g041070	13354523	13358235	None	26046	2896	208275	No_constitutive_exon_found_in_species
GTTAAGATGTTTGAGCCCAGAACCCTGAAAAAAATGATGAGTTTGGGAAGAC	13460576	13460893	13460943	13460891	-1	C5	Bo5g041210	13460109	13461551	None	26046	2896	208275	No_constitutive_exon_found_in_species
AAGGAATTCTGGCATTGAAGCTCTTAGAACGTTGGCGGTGGGGTAAACAGTA	13524485	13524973	13525023	13524971	-1	C5	Bo5g041270	13524485	13525088	None	26046	2896	208275	No_constitutive_exon_found_in_species
GATGATGCTTGACGCTATAAACTGATGTGTGAATTGTATGGGTGATGCAGAA	13662749	13663154	13663204	13663152	-1	C5	Bo5g041420	13662749	13663651	None	26046	2896	208275	No_constitutive_exon_found_in_species
TATTTTTGTAGTTTCAATGGACTTGTGACCAATTTCTGTTGGGGTTGCAGGG	13821102	13822841	13822891	13822839	-1	C5	Bo5g041570	13819381	13824311	None	26046	2896	208275	No_constitutive_exon_found_in_species
TTCATTTATCGATAAAAATTGTGTGTCGCCGCCGATTTGGGAGTGAGTAGTG	13955849	13955928	13955799	13955851	1	C5	Bo5g042710	13955684	13958990	None	26046	2896	208275	No_constitutive_exon_found_in_species
TTCAGAAACAGCTCTGAGAACATTTCATCTCATTTCGTCTGGGATCAAAGAC	13998734	13998902	13998952	13998900	-1	C5	Bo5g042800	13998016	13999456	None	26046	2896	208275	No_constitutive_exon_found_in_species
TTGGTTGTTGCTTGAATTAATAGATGCTGAATGCGCTCTACACGGGGCAGGT	14373603	14373670	14373553	14373605	1	C5	Bo5g043220	14372654	14373819	None	26046	2896	208275	No_constitutive_exon_found_in_species
CGCATATGACCTTGGTCTTGGAAGCTTTGTGTCAATGCATGATGGGACAGAT	14803133	14803208	14803083	14803135	1	C5	Bo5g043650	14802419	14803345	None	26046	2896	208275	No_constitutive_exon_found_in_species
CTACTATTTCAATTAGGTGATGGAAGATTTGTTGTCTTCTTTGGGAGCAGGT	14830010	14830313	14829960	14830012	1	C5	Bo5g043680	14829242	14831117	None	26046	2896	208275	No_constitutive_exon_found_in_species
GCTAGGTCAACGTTGATTGAGGATTGTTTCTTTTGTTTTTGGTGGGTTAGGT	15042357	15042417	15042307	15042359	1	C5	Bo5g043930	15041661	15042417	None	26046	2896	208275	No_constitutive_exon_found_in_species
TCTTAGTTAAACTGAGCTGCTTTAAATCTAATGGTGTGATGGGATTGCAGTA	15069882	15070209	15069832	15069884	1	C5	Bo5g044980	15069007	15071170	None	26046	2896	208275	No_constitutive_exon_found_in_species
ACTTCAGTAAGTTCTGAGCAGAGGAAGGAAGAGTGGGCTTTGGTGGGTAGAT	15235714	15236171	15236221	15236169	-1	C5	Bo5g045180	15235223	15237243	None	26046	2896	208275	No_constitutive_exon_found_in_species
TACCTTGAAAGTTGGAAAACCTGATGGGCCTTCTTGTCACACTGGGGCAGGG	15461702	15461750	15461800	15461748	-1	C5	Bo5g048320	15455904	15464422	None	26046	2896	208275	No_constitutive_exon_found_in_species
TATGTATACATAGTTATGAGTAGGGACTATGTGAGTGGGCGGGGGTCCAGAG	15945443	15945603	15945393	15945445	1	C5	Bo5g048730	15942052	15945897	None	26046	2896	208275	No_constitutive_exon_found_in_species
AGAATCTTGGTAGGGGTACGAAGATGGTCGTCCACCTCAAGGGGGACCAGTT	16081017	16081505	16081555	16081503	-1	C5	Bo5g048850	16080086	16081622	None	26046	2896	208275	No_constitutive_exon_found_in_species
TCGAACTTTGTATGGGCCTGTTTTGGCCGTTTTTATTTTTATCGGGACAGGC	16188797	16188882	16188747	16188799	1	C5	Bo5g048890	16186945	16189225	None	26046	2896	208275	No_constitutive_exon_found_in_species
ATGATCACTCTCCTTATTACCATCACTGATTGTGCAGTGGGATATGGCAGGT	16269941	16269992	16270042	16269990	-1	C5	Bo5g048970	16269566	16272313	None	26046	2896	208275	No_constitutive_exon_found_in_species
TTTAGGACTCTTTTATCTTAAAAGTATTGGTTGGTGTTTTGGGTTTGAAGTG	16402909	16402998	16403048	16402996	-1	C5	Bo5g049100	16402435	16403221	None	26046	2896	208275	No_constitutive_exon_found_in_species
TTTTCTTTCGTATGCCGCGTTTTGTGCTCGAAATGTTCGCGGGCTTGAAGAT	16532219	16532314	16532364	16532312	-1	C5	Bo5g049230	16527975	16532989	None	26046	2896	208275	No_constitutive_exon_found_in_species
ATTTTGGATATGATCAATAGAAAGTTCTAATCATGTTTGGGGAGTAAAAGAA	16885869	16885941	16885819	16885871	1	C5	Bo5g049510	16884672	16887159	None	26046	2896	208275	No_constitutive_exon_found_in_species
TGTTGGTAGAGAACCATATACATTGACTGATTTTTTGTATACCACGGGAGCT	16887963	16888349	16888399	16888347	-1	C5	Bo5g049520	16887963	16891811	None	26046	2896	208275	No_constitutive_exon_found_in_species
TATATATATATATATTTTATTATATTCATGCTGATGGGATGATGGTGCAGAA	17184334	17184438	17184488	17184436	-1	C5	Bo5g052000	17182915	17184977	None	26046	2896	208275	No_constitutive_exon_found_in_species
TTCTGTAGCAATGTATTGGTTGATTTAATCCGATTTGTTTTGGGTGACAGGA	17297020	17297180	17296970	17297022	1	C5	Bo5g052130	17296389	17307473	None	26046	2896	208275	No_constitutive_exon_found_in_species
TGTGAAGGATGATAAGATAAGAGGAGGGGACGAGACTGGGATTGTGGAAGCA	17569850	17570220	17570270	17570218	-1	C5	Bo5g052430	17564646	17571532	None	26046	2896	208275	No_constitutive_exon_found_in_species
TGTGTGTGCCCACTATGGTCTGGAGTGTATTATCTCTATGGGTGCTAAAGAC	17672126	17672573	17672076	17672128	1	C5	Bo5g053510	17671157	17673000	None	26046	2896	208275	No_constitutive_exon_found_in_species
TAGTCAGTCCTAGTTCCCGCATAGAGTAGTATAGAGTGTCATGCGGGCAGGC	17807355	17807415	17807465	17807413	-1	C5	Bo5g054670	17807061	17809684	None	26046	2896	208275	No_constitutive_exon_found_in_species
TCTATCAATGTGTCTGAGACTTTTATGTGTGTGTGTTTTTTGGGGGGAAGTT	17912656	17912804	17912854	17912802	-1	C5	Bo5g055770	17909613	17913222	DEG15	26046	2896	208275	No_constitutive_exon_found_in_species
CATTTGCATTCTCTTAATGCAAAACCTGAAACGTTTTGATGGGTATATAGGA	18099581	18099665	18099531	18099583	1	C5	Bo5g055890	18098294	18101059	None	26046	2896	208275	No_constitutive_exon_found_in_species
TAATTGGCATCAAAGCAACTTGTGTTCTAAGGTATCAAAGGGGTGATTAGGT	18206672	18206959	18207009	18206957	-1	C5	Bo5g056020	18205825	18208007	None	26046	2896	208275	No_constitutive_exon_found_in_species
CGAAACCGAGGAGAAGATGAGAGCTTTAATGAAAAAGTTTGGGCTGTAAGGT	18261572	18261867	18261522	18261574	1	C5	Bo5g057120	18260096	18261867	None	26046	2896	208275	No_constitutive_exon_found_in_species
CTGGGCAAGTCTCTTTTTCTTTCTTCTTTTACTTATGCGTGACCGGGCAGCC	18406714	18406770	18406820	18406768	-1	C5	Bo5g057310	18405620	18408772	None	26046	2896	208275	No_constitutive_exon_found_in_species
CGTTCAGACACAAACCTAAATCGATGTTATGTCTTTCCTGTGGGTGACAGGG	18421528	18421817	18421867	18421815	-1	C5	Bo5g057320	18421528	18424231	None	26046	2896	208275	No_constitutive_exon_found_in_species
GATTTACGGAGTGGAAATGCTCATATGAATTTGAATTTTGGATTGGGTAGGA	18687601	18687867	18687917	18687865	-1	C5	Bo5g058670	18686133	18688176	ATERD2	26046	2896	208275	No_constitutive_exon_found_in_species
TGATTCCCACACAAGAACTCATATTATAAAGTTACCCGCGGGTGATGCAGGT	19194422	19194692	19194372	19194424	1	C5	Bo5g062250	19192838	19194692	None	26046	2896	208275	No_constitutive_exon_found_in_species
TTTGGCTTGTATAATATTAACAGAGATCTTGGTGATTTTTGGGAATGTAGGA	20277348	20277473	20277298	20277350	1	C5	Bo5g063240	20277028	20279414	HSR8	26046	2896	208275	No_constitutive_exon_found_in_species
AAACATGATAGTTTGCACATAATAATAAACGGTCTCTTTGGGCGATGCAGGA	21288026	21288073	21287976	21288028	1	C5	Bo5g067050	21283470	21288400	None	26046	2896	208275	No_constitutive_exon_found_in_species
ATTAAAAAAAAAAGGTCTCTCTAATTCATCAAAACTGGGTAAAACTGCAGGA	21479936	21480092	21480142	21480090	-1	C5	Bo5g068150	21478823	21481369	None	26046	2896	208275	No_constitutive_exon_found_in_species
ATTTCACATATGTTTCCTTACTTACTGAGATAAGCTGGGAAACAAATTAGTT	21846697	21846911	21846961	21846909	-1	C5	Bo5g069400	21846697	21853144	None	26046	2896	208275	No_constitutive_exon_found_in_species
ACCTACCATCTTTATCCAATGATTTTCTAAAAAATCTGAGGGTGTAACAGTG	22586301	22586399	22586251	22586303	1	C5	Bo5g070790	22585311	22586514	None	26046	2896	208275	No_constitutive_exon_found_in_species
AAAACCAAAGAACTACGAATGGCTTGATTCCCCACAAAGGGGGTACGTAGGC	22809840	22810083	22809790	22809842	1	C5	Bo5g070900	22804946	22810474	None	26046	2896	208275	No_constitutive_exon_found_in_species
TTGTATGAAGTTTATGAGCTTATTCTTTTTCTTGTTATCGGGATGAGTAGGA	23273506	23273659	23273709	23273657	-1	C5	Bo5g071200	23272759	23274446	None	26046	2896	208275	No_constitutive_exon_found_in_species
TGCGATAACTATTTTGATAACATGAAAATCATGGTAGATTGGGACTAAAGAG	23618806	23619198	23618756	23618808	1	C5	Bo5g072510	23617840	23619198	None	26046	2896	208275	No_constitutive_exon_found_in_species
CTTCTATCCTGAAAGTCAAAGCACTAATGCTAAGATCCGTTGGGAAATAGAT	23759806	23759924	23759974	23759922	-1	C5	Bo5g072580	23759529	23760085	None	26046	2896	208275	No_constitutive_exon_found_in_species
AAGGCACTGAGATTTGTGCATCCTACTCCTACTTTGGGTGGAGAAACAAGGA	24091544	24091845	24091494	24091546	1	C5	Bo5g072810	24090794	24092458	None	26046	2896	208275	No_constitutive_exon_found_in_species
AAAGATGTATGAAGGCATAGTTTTAAATTTTGATTGGGGTAATATAAAAGGT	24389277	24389432	24389482	24389430	-1	C5	Bo5g072940	24388902	24390725	None	26046	2896	208275	No_constitutive_exon_found_in_species
TTAACGACTACTCGATATTGGCGAGATACGCGGATTTCCCGGGATGATAGGA	24862542	24862964	24862492	24862544	1	C5	Bo5g075220	24861965	24862964	None	26046	2896	208275	No_constitutive_exon_found_in_species
AGTGAATTGTTGCAATTTGTGATATTCACATTTCCTTTATGGGTGCACAGGG	25545756	25545928	25545706	25545758	1	C5	Bo5g078660	25542566	25546047	None	26046	2896	208275	No_constitutive_exon_found_in_species
GTTTTCTTTGTCATAGGTTATGTTATCTAATATGTATGATACATGGGCAGAG	26318762	26319006	26319056	26319004	-1	C5	Bo5g080180	26316429	26320930	None	26046	2896	208275	No_constitutive_exon_found_in_species
CAAGTCGTCAATCTTGTTAATGAAGTTTATAATATTGTGGGTGGGGGCAGGA	26581005	26581146	26581196	26581144	-1	C5	Bo5g081350	26580752	26582055	None	26046	2896	208275	No_constitutive_exon_found_in_species
TGAACAACTCAACCGGATGAACTAACAGGAGAGTTTCCGTGGGACTGTAGGC	27679784	27680164	27679734	27679786	1	C5	Bo5g085290	27679310	27680164	None	26046	2896	208275	No_constitutive_exon_found_in_species
TGCTCTACACTGGTTGGATACTTTTAGTGACTTAAAGTTTTAATGGGCAGGA	27695816	27696070	27695766	27695818	1	C5	Bo5g085340	27694937	27696374	None	26046	2896	208275	No_constitutive_exon_found_in_species
CTCGGGGAGACGTCTGTTCAAGGATGAGAGGTCGTCAGTGGGGTCGAAAGGT	28022927	28023294	28022877	28022929	1	C5	Bo5g086530	28019658	28023294	None	26046	2896	208275	No_constitutive_exon_found_in_species
GATTTCTTTAAGATTGAATTTTGTTAGTGGCCAAGTACTCGGGGGCGCAGGT	28054185	28054253	28054135	28054187	1	C5	Bo5g086550	28053714	28054253	None	26046	2896	208275	No_constitutive_exon_found_in_species
ATGAAAGGCTCACTAAATGATGTTGAGGATGAAATGATATTGGGAATGAGAG	28159712	28159844	28159894	28159842	-1	C5	Bo5g086700	28157651	28161044	None	26046	2896	208275	No_constitutive_exon_found_in_species
CTCAGGTTCGCCCCATGCCACCTCTAGAAACACCTAACTCCGGGGGGCAGGC	28384141	28384347	28384397	28384345	-1	C5	Bo5g086870	28383591	28386524	None	26046	2896	208275	No_constitutive_exon_found_in_species
TTGTACTTTTGCAGAAGCAAAAACTTAACACGTGACGTGGGTGAATCGAGAG	28417278	28417391	28417228	28417280	1	C5	Bo5g086890	28413270	28422749	None	26046	2896	208275	No_constitutive_exon_found_in_species
TTCGTATAGATAGTTAGAGGTATCTAACGCATTTTTATTGTAGGGAACAGTG	28788696	28789135	28788646	28788698	1	C5	Bo5g087030	28787966	28789421	None	26046	2896	208275	No_constitutive_exon_found_in_species
CATTATGTAACATATTTCTTTCATCTCATTCATGTTCACGGGGCGTACAGAG	29059702	29059788	29059838	29059786	-1	C5	Bo5g088180	29059418	29062000	None	26046	2896	208275	No_constitutive_exon_found_in_species
TATATATGTATATATATGCGAGTCCAAGTGTGGAGATTTGCGGGGTGCAGAG	29069041	29069131	29069181	29069129	-1	C5	Bo5g088190	29068782	29071756	None	26046	2896	208275	No_constitutive_exon_found_in_species
TAAAAATCAGAGAGAAAAACTTTAGAGTTATACATTTTTAGGGGATTAAGGT	29116517	29116912	29116467	29116519	1	C5	Bo5g088260	29115141	29116912	None	26046	2896	208275	No_constitutive_exon_found_in_species
AGTTCGTAAGGCGTTGAGGTTTGTGCATCCTGGTCCTGCTTTGGGCGGAGAA	29301697	29302017	29302067	29302015	-1	C5	Bo5g088410	29300021	29303039	None	26046	2896	208275	No_constitutive_exon_found_in_species
TTTTAACCGGCCAACATCTGAATTGATCGTGTTTCGTTGTGGGTGTGCAGAA	29683964	29683997	29684047	29683995	-1	C5	Bo5g091650	29683964	29686306	None	26046	2896	208275	No_constitutive_exon_found_in_species
TTGGTTTTGTAAGAAGCATCATGAGTTTGTTGGGTCTTGGGGTTAAACAGGC	29762957	29763137	29763187	29763135	-1	C5	Bo5g091740	29761296	29764444	None	26046	2896	208275	No_constitutive_exon_found_in_species
TGTTCATGATCAGCATTGTTGGAGATTGATTTGAGTCGTTTGGGATAGAGGA	29832383	29832541	29832591	29832539	-1	C5	Bo5g091800	29832383	29835460	None	26046	2896	208275	No_constitutive_exon_found_in_species
TCTTCAGGCGTCTGCGGCGTTTCGTGCTTGAAATGTTTGTGGGCTTGAAGAT	30935573	30935750	30935523	30935575	1	C5	Bo5g095800	30935026	30938863	None	26046	2896	208275	No_constitutive_exon_found_in_species
GCTTTTGTCAACGTGGCGATGAATAAGTGGATGAGTTTTCTGATGGGCAGGT	31478608	31478693	31478743	31478691	-1	C5	Bo5g098260	31475834	31479283	None	26046	2896	208275	No_constitutive_exon_found_in_species
GTAAGTTTATTGATGGATTATCTATGTAACATCCATATGTTGAAGGGAAGCC	31660213	31660476	31660526	31660474	-1	C5	Bo5g098460	31659277	31663883	None	26046	2896	208275	No_constitutive_exon_found_in_species
TTCCACAGGCTTGCGATATTCTCACTTATACTAATTTTTTGGGGGCTTAGGT	31815750	31815775	31815700	31815752	1	C5	Bo5g098550	31815446	31816553	None	26046	2896	208275	No_constitutive_exon_found_in_species
AAGCAAATACCTATTGTGGGATGTAGTACTTTCCGGGGGTGCAAAAGCAGAT	31939902	31940114	31939852	31939904	1	C5	Bo5g098640	31939127	31940114	None	26046	2896	208275	No_constitutive_exon_found_in_species
ATCTCAAAGGTAGAGTGATTGAAACTCAGAATGCAGCTTGGGAAAAACAGCA	32187093	32187181	32187231	32187179	-1	C5	Bo5g098880	32186684	32187982	None	26046	2896	208275	No_constitutive_exon_found_in_species
CTTTGTTCAGAAGGACTTTGATGAAATGTTTCCACAATGGGACGGATAAGTA	32449120	32449339	32449389	32449337	-1	C5	Bo5g101140	32447869	32450497	None	26046	2896	208275	No_constitutive_exon_found_in_species
AGGACATATCTGATGCCATTAGTGATGGCTTTGGGACGTGACTTAGGGAGAT	32448648	32448771	32448821	32448769	-1	C5	Bo5g101140	32447869	32450497	None	26046	2896	208275	No_constitutive_exon_found_in_species
GATAACGATGCTGAAGTTGATGACTGCACGATCCGCCCCCGGGAGTAAAGGC	32482801	32482998	32483048	32482996	-1	C5	Bo5g101170	32480932	32483228	None	26046	2896	208275	No_constitutive_exon_found_in_species
ATATTTGTAGCAGCAAAGATTATAGTTACTATTTAGCCTCTCCAAGGGAGCT	32612366	32612542	32612316	32612368	1	C5	Bo5g102320	32611529	32613100	None	26046	2896	208275	No_constitutive_exon_found_in_species
TTCAAATTTACCTGCACTGCTGCTGGTAATCACTAATCCGGGTATAGCAGAT	32800202	32800334	32800384	32800332	-1	C5	Bo5g103430	32800020	32801227	None	26046	2896	208275	No_constitutive_exon_found_in_species
TTTGTGATCTTTTCCTGTTTTTGATAATTTTTTTTTGTTGTGGGAATCAGTT	32946286	32946367	32946417	32946365	-1	C5	Bo5g103530	32945184	32946830	None	26046	2896	208275	No_constitutive_exon_found_in_species
GCCCATACTGATGAAGCTATTTCAAATATTAACTTGGGGGTAAAATGCAGGT	32975692	32975908	32975958	32975906	-1	C5	Bo5g103550	32974255	32980198	None	26046	2896	208275	No_constitutive_exon_found_in_species
CATTTTCTAGAGTGCATATCTCTAATCTTATAATTTGTGGGATAATGCAGTC	32974722	32974860	32974910	32974858	-1	C5	Bo5g103550	32974255	32980198	None	26046	2896	208275	No_constitutive_exon_found_in_species
GCGTTGAGGCTCGTTTGTCCCGATTTCGAAGGGGGCGTGGGGACGGACAGTG	33301360	33301658	33301310	33301362	1	C5	Bo5g104880	33299883	33302306	None	26046	2896	208275	No_constitutive_exon_found_in_species
TTAAAAACCTAAACCCAGTGGCAGTTTAAAGAGAAAAACGGGTGAGACAGGT	33457606	33457713	33457556	33457608	1	C5	Bo5g105070	33455974	33458898	None	26046	2896	208275	No_constitutive_exon_found_in_species
TTAGAATGCACATGATGGAGAGTGTCATGTATGGAAGTGGTGGGATGTAGCG	33458517	33458697	33458467	33458519	1	C5	Bo5g105070	33455974	33458898	None	26046	2896	208275	No_constitutive_exon_found_in_species
TTTGTTCTTTTTATCTCTTTAGTAAAATCATTTGGGTGGGGGTTGAACAGTG	33469829	33469941	33469991	33469939	-1	C5	Bo5g105090	33469603	33471190	None	26046	2896	208275	No_constitutive_exon_found_in_species
ACTGATTACTGAACTTATGGCTCATTGGTTTAACATGACTGGGTGGGCAGAT	33593852	33593996	33594046	33593994	-1	C5	Bo5g106210	33593157	33595113	JMJD5	26046	2896	208275	No_constitutive_exon_found_in_species
TAAACTCCTAACAAAAACTTGTATCGGTTAATATCTATACTGGAGGGCAGGC	33891624	33891689	33891739	33891687	-1	C5	Bo5g108610	33889786	33896894	ATMSH5	26046	2896	208275	No_constitutive_exon_found_in_species
AACCAGTCGTTTTTAACATATTTAATTGTTTTATTTTGTGGGAAATATAGAT	33932287	33932402	33932452	33932400	-1	C5	Bo5g108640	33932104	33936546	None	26046	2896	208275	No_constitutive_exon_found_in_species
CTGATTTTGAGAAAAACTTGATACCAATGTGTGTTTTGACATGGGAACAGGT	34081419	34081605	34081369	34081421	1	C5	Bo5g109820	34078297	34081605	None	26046	2896	208275	No_constitutive_exon_found_in_species
GGGCACTTTATAAATGAATCAACATATTTAAATTTTGTTGGGTGATATAGGA	34149409	34149557	34149607	34149555	-1	C5	Bo5g109950	34148024	34150078	None	26046	2896	208275	No_constitutive_exon_found_in_species
CAAGACTTTGAGAAACACTTCTCTGTTTTGTGTTTTTTGGGGGGGAACAGTG	34148537	34148802	34148852	34148800	-1	C5	Bo5g109950	34148024	34150078	None	26046	2896	208275	No_constitutive_exon_found_in_species
ATATATATGTATATATGTTAGTCCATGTGTTGAGATTGCGGGGTGCATAGGT	34497559	34497721	34497771	34497719	-1	C5	Bo5g112390	34497336	34498548	None	26046	2896	208275	No_constitutive_exon_found_in_species
TATTATTGTCACATTGACGTTAGTTTTAATGTTTAATAACCAATGGGCAGAC	35126214	35126335	35126164	35126216	1	C5	Bo5g114080	35124904	35127641	None	26046	2896	208275	No_constitutive_exon_found_in_species
TTTTAGTCGCTGTTAATAATGAACGTAATGATTTTTTTGGGTATAAATAGGA	35250919	35251158	35251208	35251156	-1	C5	Bo5g115220	35246970	35251717	None	26046	2896	208275	No_constitutive_exon_found_in_species
TTAGTTTGGAGTGTTATTAACTTAAATTAATGTTACATTTGGGGACTAAGGC	36035102	36035138	36035188	36035136	-1	C5	Bo5g117300	36035102	36037733	None	26046	2896	208275	No_constitutive_exon_found_in_species
CAATAACTTTTAAGGGCTGAAAGATGATCTTGATTGACGGGACGAGGTAGCT	36122667	36122848	36122617	36122669	1	C5	Bo5g117420	36122441	36125816	None	26046	2896	208275	No_constitutive_exon_found_in_species
GTGTTTTTATATGTTAGGAATTGTTTCTTACTAAATGGATTGGGGTGCAGTT	36125349	36125439	36125299	36125351	1	C5	Bo5g117420	36122441	36125816	None	26046	2896	208275	No_constitutive_exon_found_in_species
ATACTTTTATTGGGAAACACCCTCTTGAGTTGGAGAATTGAGTGTGGGAGTC	36463689	36463866	36463916	36463864	-1	C5	Bo5g118800	36462146	36465140	None	26046	2896	208275	No_constitutive_exon_found_in_species
GCCTGAGAACGTTAGAAGTAAATAGCGTGATGGTTGCGGGGCCGAAGCAGAT	36661332	36661548	36661598	36661546	-1	C5	Bo5g120120	36660626	36662040	None	26046	2896	208275	No_constitutive_exon_found_in_species
TTGTTCAATTGGAGACTGGTTGACCTGAGTTTTTTGTTTTTTGGGTGAAGAT	36666582	36666656	36666532	36666584	1	C5	Bo5g120130	36666235	36667329	None	26046	2896	208275	No_constitutive_exon_found_in_species
ACTGCTGCGTTCAGGATACTTTCAGTTTCATGTTGCGCTGAGGGACTAAGCC	36795488	36797184	36795438	36795490	1	C5	Bo5g121210	36795160	36798782	None	26046	2896	208275	No_constitutive_exon_found_in_species
CTGATTTTGGATTTGTTTATTAATTGATGGAAATAATAATGTGGGAGCAGAA	37061754	37061870	37061920	37061868	-1	C5	Bo5g121380	37059486	37062073	NMT1	26046	2896	208275	No_constitutive_exon_found_in_species
ATTTGTTTTGGATTTGAGGTTTAGAGAGTTGTGATTTGGGTGTAAAACAGTA	37209673	37209742	37209792	37209740	-1	C5	Bo5g122540	37207635	37210066	None	26046	2896	208275	No_constitutive_exon_found_in_species
TTACATTAGGCAACCGATTGAGGATTAGGCCTGGTTTTTGGGTCATGAAGTC	37292357	37292590	37292640	37292588	-1	C5	Bo5g122680	37292357	37293993	None	26046	2896	208275	No_constitutive_exon_found_in_species
CTTTTCATATTATTATCAAAAAGCACATTCCTAACATAAGGGCGTGGCAGGT	37301708	37301853	37301658	37301710	1	C5	Bo5g122690	37297208	37301853	None	26046	2896	208275	No_constitutive_exon_found_in_species
TTGTCTTCTTTGCAGATTATATAGGCCATATCAAACTTGTGAATGGGCAGGT	37354510	37354590	37354460	37354512	1	C5	Bo5g122790	37353406	37356777	None	26046	2896	208275	No_constitutive_exon_found_in_species
AATTAACCTCATTTATGCAACTACTAACCTCATCTATGATGGGGAGGTAGGC	37401210	37401299	37401160	37401212	1	C5	Bo5g122850	37401068	37403140	BSH	26046	2896	208275	No_constitutive_exon_found_in_species
GATGTGAAGCTATTAACTAATATTAATGTGGTGACTTTTGTTGGGTGAAGGT	37576815	37577089	37577139	37577087	-1	C5	Bo5g123100	37575911	37577810	None	26046	2896	208275	No_constitutive_exon_found_in_species
ACTATTGTCATTATGAAATTTGATGTTATTTTACTTGTTTGGGGAAAAAGGG	37923624	37923787	37923574	37923626	1	C5	Bo5g123490	37923188	37924655	None	26046	2896	208275	No_constitutive_exon_found_in_species
TATATACACTAATAGTTTCTGGTTTACTTACTTTCTTTGGGGGTTTGAAGGG	37993386	37993936	37993986	37993934	-1	C5	Bo5g123580	37992875	37997219	None	26046	2896	208275	No_constitutive_exon_found_in_species
TGGTCTGGTTTAGAAATTACAATTTGGTCAAACCGGGGAGGCGTTGAAAGTG	38030652	38030847	38030602	38030654	1	C5	Bo5g123590	38029243	38031045	CTL2	26046	2896	208275	No_constitutive_exon_found_in_species
GCACTAAATGAGCTTTTTTGCCCAGTTTAACTCAAGTGTCAGGGAACCAGGT	38076910	38077006	38077056	38077004	-1	C5	Bo5g123640	38075051	38080379	None	26046	2896	208275	No_constitutive_exon_found_in_species
TTGAATTTGGAATCTTATGTCATATGGTTTACGATTCTTGGGGGTTGCAGGA	38095983	38096037	38095933	38095985	1	C5	Bo5g123660	38095647	38099269	None	26046	2896	208275	No_constitutive_exon_found_in_species
AAGCTATGGTGGGTTTGAGGTTAGTATTTTTTTTCCCGTTCGGGGTGTAGCA	38548897	38549061	38549111	38549059	-1	C5	Bo5g126080	38547828	38549522	None	26046	2896	208275	No_constitutive_exon_found_in_species
TGAGACTAACCAACCTGATGGTCTGATAATTGAATTCATTGAGGGAACAGCT	38812908	38813124	38812858	38812910	1	C5	Bo5g126320	38811836	38813124	None	26046	2896	208275	No_constitutive_exon_found_in_species
TGAAATGTTGTTCATCCTAATCATTGTTTTTTTCTTTTTCATGGGACCAGGT	38978688	38978931	38978638	38978690	1	C5	Bo5g126560	38976618	38978931	None	26046	2896	208275	No_constitutive_exon_found_in_species
TGTACTTTTTAACTATTTAAAACTTTTGTTTGGATGGTGGTGGGAGACAGGT	38992622	38992760	38992810	38992758	-1	C5	Bo5g126610	38991771	38993720	None	26046	2896	208275	No_constitutive_exon_found_in_species
GACTATTGAGGGTGCATTATGTGTATGCATATTCTCTTGGGATGTAACAGAC	39000887	39000907	39000957	39000905	-1	C5	Bo5g126640	39000887	39008886	None	26046	2896	208275	No_constitutive_exon_found_in_species
GTTTGATTTTTTAACCCGGAGAATAAGTTTCTTTCTTTCTTGGGAAGCAGAG	39012964	39013206	39013256	39013204	-1	C5	Bo5g126660	39012964	39013449	None	26046	2896	208275	No_constitutive_exon_found_in_species
CTTTCTTAGCCTCAATACTTGCACCTCTCTTTTTTCTTTGCGGGAAACAGGT	39107237	39107307	39107357	39107305	-1	C5	Bo5g126750	39103733	39108127	None	26046	2896	208275	No_constitutive_exon_found_in_species
ATAAATGTCAGAAAGTCACCAAATCTAAATGCTGTGTGGGGGATATGCAGGT	39111832	39111895	39111945	39111893	-1	C5	Bo5g126760	39111362	39113310	None	26046	2896	208275	No_constitutive_exon_found_in_species
TTTCTTTCTGTGGCTATCTAAATAATAATTTGCTCTATTGATTGGGACAGTG	39372376	39372534	39372326	39372378	1	C5	Bo5g127080	39370702	39373731	None	26046	2896	208275	No_constitutive_exon_found_in_species
CGATGTTTCAATCTGATTTTGTATGTTTTATAACTACCAGGGGTCTAAAGTT	39453638	39453748	39453798	39453746	-1	C5	Bo5g127280	39453318	39454288	None	26046	2896	208275	No_constitutive_exon_found_in_species
TACATGTGCATGCTTGATGTATATTGAAGTATTGATATGTGGGGTTGCAGGA	39488573	39488708	39488758	39488706	-1	C5	Bo5g127360	39487441	39489735	None	26046	2896	208275	No_constitutive_exon_found_in_species
ATTCTTTGAGCCAATCTGTGTATATCAAATCTTACCAACGTGTGGGGTAGTT	39562628	39562710	39562760	39562708	-1	C5	Bo5g127470	39559188	39563323	None	26046	2896	208275	No_constitutive_exon_found_in_species
TCACTCTTATTGGTAGTAAAACTGGCTTTTTCCTAACTGGGGATTGACAGGA	39566626	39566788	39566576	39566628	1	C5	Bo5g127480	39565080	39566788	None	26046	2896	208275	No_constitutive_exon_found_in_species
AAGTGTTTACGTGGGCTAACTTCTTATATCATTTCATGGTGGGATTGCAGAA	39669779	39669857	39669907	39669855	-1	C5	Bo5g127630	39666967	39671004	None	26046	2896	208275	No_constitutive_exon_found_in_species
TGAGGCCTCTCTGAACTAACTTATTACTCCATTTCCTGGCGGGAATGCAGAA	39668863	39668941	39668991	39668939	-1	C5	Bo5g127630	39666967	39671004	None	26046	2896	208275	No_constitutive_exon_found_in_species
GATTGTAATGCTTTAAATCAACTGGCGTGTGTGGTAATGTGCAGGGATAGCT	39779372	39779562	39779612	39779560	-1	C5	Bo5g128750	39776143	39781266	None	26046	2896	208275	No_constitutive_exon_found_in_species
TTAGCAGCTGGCTGAACACTAGCAAAGACCCCGTGGTGGGGAATGAGCAGAA	39785093	39785720	39785043	39785095	1	C5	Bo5g128770	39784688	39785720	None	26046	2896	208275	No_constitutive_exon_found_in_species
GTCTAGACAAGAGCTTTTCAAGTTTTGTATTCACTATGTGGGTGTAACAGGA	39936582	39936800	39936850	39936798	-1	C5	Bo5g128960	39935214	39937161	None	26046	2896	208275	No_constitutive_exon_found_in_species
ATAACTAATGATCCACTGAGTTAATTAATGTTTTCTTCTATGGGGACCAGCT	40398835	40399527	40398785	40398837	1	C5	Bo5g130430	40396260	40399527	None	26046	2896	208275	No_constitutive_exon_found_in_species
GATAAACGACACGGTCTGAAAGGAGTTGTGTGCGCATTGGGATAAGGAAGAG	40509777	40509894	40509727	40509779	1	C5	Bo5g131560	40508965	40511235	None	26046	2896	208275	No_constitutive_exon_found_in_species
GGGGCTCAGAGATGTATGGGCTAGCGACGCTACTTTGATTGTGCGGGCAGGG	40818750	40819114	40818700	40818752	1	C5	Bo5g132040	40817350	40819114	None	26046	2896	208275	No_constitutive_exon_found_in_species
AGATGCCAAAGATCAAACGTGTTTTGCTAAGAGAACTGGGAAACAGTTAGTG	40905887	40906324	40905837	40905889	1	C5	Bo5g132200	40903297	40907338	None	26046	2896	208275	No_constitutive_exon_found_in_species
GATTTGAATGTTAGTTTAGTTGAGAGGTAAGGGATTATGAAAATGGGCAGGT	40910994	40911103	40911153	40911101	-1	C5	Bo5g132220	40910783	40912242	None	26046	2896	208275	No_constitutive_exon_found_in_species
AGTTGGTTTGCTTAACATCTGATTCTTGCAGGAAACTGGGGGTTACAAAGGG	41265392	41265586	41265342	41265394	1	C5	Bo5g132680	41265009	41265586	None	26046	2896	208275	No_constitutive_exon_found_in_species
TTGGAAAGTATTATAGACTCACAATGTTTGTTTATTTTTGTGGGAAGCAGGG	41373420	41373603	41373370	41373422	1	C5	Bo5g132930	41370272	41373910	None	26046	2896	208275	No_constitutive_exon_found_in_species
TGGGATGTATAGAAGCTAATGGTGATTCCTATGTATGTTTGGGGAGCCAGGT	41381600	41381677	41381727	41381675	-1	C5	Bo5g132950	41379679	41382552	None	26046	2896	208275	No_constitutive_exon_found_in_species
TAAAAAAAATTACCGTTTTGTTTAAATGATGATTCTGAAAAATTGGGCAGGC	41389139	41389289	41389089	41389141	1	C5	Bo5g132970	41388606	41390982	None	26046	2896	208275	No_constitutive_exon_found_in_species
CTCTAAAGTTCCAGCTGTGTTGTTGTGTTAATGTATTATGTTGGGGACAGGC	41519142	41519203	41519092	41519144	1	C5	Bo5g133150	41517875	41522197	None	26046	2896	208275	No_constitutive_exon_found_in_species
ATAAATCTTGAAACTTTTGGTTTGGTGACTTTGTTTAATGATGTGGGCAGTG	41529416	41529553	41529603	41529551	-1	C5	Bo5g133170	41527966	41530018	None	26046	2896	208275	No_constitutive_exon_found_in_species
GTGATTTATTATATTTTATTTATGAAAATTGGGCTTTTGTGGGGTCACAGGT	41705676	41705822	41705626	41705678	1	C5	Bo5g133430	41705073	41706142	ATCYSB	26046	2896	208275	No_constitutive_exon_found_in_species
ATTATACTCCTTGTTAGCTCTTGATTTAACGCCATTTTATGGCAGGGCAGAT	41720262	41720365	41720212	41720264	1	C5	Bo5g133460	41719363	41722566	ATARP5	26046	2896	208275	No_constitutive_exon_found_in_species
CAAAAGAAAATTCGATAGTTAATCCTCTTCTGTTTTTGGGAAAATTACAGAG	41982607	41982694	41982557	41982609	1	C5	Bo5g135050	41973871	41982837	None	26046	2896	208275	No_constitutive_exon_found_in_species
ATATGTTCAGATACTGACTGATTAATGTGAATCTACTTTGGTGGGAGCAGCA	42024906	42025167	42025217	42025165	-1	C5	Bo5g135100	42022000	42025266	None	26046	2896	208275	No_constitutive_exon_found_in_species
CACTTCCCTCGAGGTTGATGTGCTCAAGTTATGCTGTTTTGGGGATGTAGAT	42368437	42368541	42368591	42368539	-1	C5	Bo5g136630	42365433	42368955	None	26046	2896	208275	No_constitutive_exon_found_in_species
AACGAGTCTTAAACCTGATAACAACTATGGAAGAATGAGAGTGGGAAAAGGG	42524036	42524163	42524213	42524161	-1	C5	Bo5g136890	42524036	42527685	None	26046	2896	208275	No_constitutive_exon_found_in_species
ATCGTGGATTTCCCAGGATGATAGGAAGCATTGATTGTATGCATTGGGAGTG	42700340	42700889	42700290	42700342	1	C5	Bo5g137170	42699993	42700889	None	26046	2896	208275	No_constitutive_exon_found_in_species
GATAATTCAAGGCTTTTTTGTAAACTTAAGTTTTTTTTTGGGGTGAACAGTG	42811187	42811305	42811355	42811303	-1	C5	Bo5g137400	42811187	42813438	None	26046	2896	208275	No_constitutive_exon_found_in_species
TACTAATCATATGATATTGACTTTGTTTTTTGGGGGGGGGGTTGATGAAGTT	42906263	42906338	42906388	42906336	-1	C5	Bo5g137550	42905074	42907055	None	26046	2896	208275	No_constitutive_exon_found_in_species
TGATGGCACTGTTTCATTCCTTTTAACTTTTTTTTGGGGATGTGAAAAAGGC	42905635	42905734	42905784	42905732	-1	C5	Bo5g137550	42905074	42907055	None	26046	2896	208275	No_constitutive_exon_found_in_species
CCGTAGGAGACTATGCCCAGCTCGCTATGCAAATGAATTTGCGGGGCCAGGT	42912808	42912853	42912758	42912810	1	C5	Bo5g137570	42911235	42912853	None	26046	2896	208275	No_constitutive_exon_found_in_species
TTGTAATAATATACGTGACCTGAGTGAAGCGTTGGTTTTGGGGCTGGCAGGG	42963713	42963872	42963922	42963870	-1	C5	Bo5g137700	42963713	42966123	None	26046	2896	208275	No_constitutive_exon_found_in_species
CGTTCTATTGCTCATTGTTTTTTTTTTTTTTTGAACTTGGGGGCGAACAGGA	43087612	43087707	43087757	43087705	-1	C5	Bo5g137910	43087266	43088324	None	26046	2896	208275	No_constitutive_exon_found_in_species
CGGGGCATTTCTAATGTGTTTTTTTTTTTTTTTACATTTTGGGATTGCAGAC	43159098	43159158	43159048	43159100	1	C5	Bo5g138070	43157854	43159158	None	26046	2896	208275	No_constitutive_exon_found_in_species
CTGTTAACTATATCCGTTGTGTTAATTAATTAATTTAATTAAATGGGTAGAT	43263357	43263568	43263307	43263359	1	C5	Bo5g138240	43262322	43264383	None	26046	2896	208275	No_constitutive_exon_found_in_species
GATAACTGTAACCGTCTTCATAATTATTCACCTTTCAAGTTGTGGGACAGGT	43358574	43358766	43358524	43358576	1	C5	Bo5g139420	43357206	43360216	None	26046	2896	208275	No_constitutive_exon_found_in_species
TTTGGGTTGGAGTGTTAATGTAAAGAACATGTGTTGTGTTGTGGGTGAAGGT	43442538	43442647	43442697	43442645	-1	C5	Bo5g139630	43442538	43444493	None	26046	2896	208275	No_constitutive_exon_found_in_species
GCAGATTACTTGGAACTTATTACTGTGTTTTTTTGTTTCTGTGGGAGCAGGG	43448067	43448266	43448017	43448069	1	C5	Bo5g139640	43445555	43448266	None	26046	2896	208275	No_constitutive_exon_found_in_species
AAATTACAAGACTTTTGAGTTTGGTCTCTGTTTTTTTTTTCTGGGGGCAGAG	43611970	43612077	43612127	43612075	-1	C5	Bo5g139970	43611212	43612549	None	26046	2896	208275	No_constitutive_exon_found_in_species
AAAACAAAATGTATCTAAATTCAAGTTCTTGTTTGTTTATGGGTTTGAAGGA	43770072	43770249	43770299	43770247	-1	C5	Bo5g141290	43769484	43771022	None	26046	2896	208275	No_constitutive_exon_found_in_species
TTTTGGTGTTTGTAACGTTTTTTTGCTTTTTGGGTTTGTGTATGGGACAGGT	43989707	43989827	43989657	43989709	1	C5	Bo5g141690	43988976	43989827	None	26046	2896	208275	No_constitutive_exon_found_in_species
TGCATATTCGTAGAGTTTGCTTCCCTCCATCAAATTTTTCATGGGATCAGAT	44004304	44004438	44004488	44004436	-1	C5	Bo5g141740	44004304	44004550	None	26046	2896	208275	No_constitutive_exon_found_in_species
ATATTATTTTACATATAATGTGTGTTTATAATATGAAATGGGATGCGCAGTT	44020125	44020167	44020217	44020165	-1	C5	Bo5g141780	44020125	44021245	None	26046	2896	208275	No_constitutive_exon_found_in_species
TGTTAATTCGTTGGTATGCTACATGTGATCTTATATATTTGGGCATGCAGGA	44070157	44070314	44070107	44070159	1	C5	Bo5g141860	44066970	44071584	None	26046	2896	208275	No_constitutive_exon_found_in_species
ATCAAATTAATCTCAGTGATCTAACTGTGAAACCTTGTGGGGGAATCTAGTG	44092325	44092505	44092275	44092327	1	C5	Bo5g141920	44090762	44093223	None	26046	2896	208275	No_constitutive_exon_found_in_species
TGCCATTGTGGTTTACAATTGAAACTGAGCATGTGTATAATTGGGAACAGGT	44116461	44116632	44116411	44116463	1	C5	Bo5g141940	44113116	44116632	None	26046	2896	208275	No_constitutive_exon_found_in_species
ACTTATCTCTCAGTACTCTTTTTATTTATTTTGGTTTGGGTGAAATGTAGAA	44124458	44124598	44124648	44124596	-1	C5	Bo5g141960	44124458	44129336	LCR44	26046	2896	208275	No_constitutive_exon_found_in_species
ATTATTATTATTATTATTAGGCTTCTCCGTTGAATTTTTGTGGGGGGAAGAT	44257079	44257228	44257278	44257226	-1	C5	Bo5g143170	44256055	44257417	None	26046	2896	208275	No_constitutive_exon_found_in_species
TAAAAATTAAACGTCTTTTTGTTTCATATAAATACATTATGGTGGGAAAGGT	44292912	44293094	44292862	44292914	1	C5	Bo5g143250	44292414	44293094	None	26046	2896	208275	No_constitutive_exon_found_in_species
TCGTTTGAAAATTAGATCTTTTGCTTGATTTAGTTTCGGGAAAACTGCAGAT	44380639	44380731	44380589	44380641	1	C5	Bo5g143400	44380521	44383727	None	26046	2896	208275	No_constitutive_exon_found_in_species
TGCAAGGCGTTTTGTCTTTTGTTGACTGTTGTTGTGGGTGAATGTAATAGGT	44456097	44456314	44456047	44456099	1	C5	Bo5g143470	44454165	44456461	None	26046	2896	208275	No_constitutive_exon_found_in_species
AATCACTCTCTTTTTTATATTGATCGGTCGTGTGATTATGGGTGGTGCAGAT	44514856	44514912	44514806	44514858	1	C5	Bo5g143510	44514729	44515864	None	26046	2896	208275	No_constitutive_exon_found_in_species
TTCTTATTGGAAATAACACAACTGAGAAACTGAATGGATTGGGTGTGCAGTG	44598017	44598090	44598140	44598088	-1	C5	Bo5g143610	44597488	44600081	None	26046	2896	208275	No_constitutive_exon_found_in_species
TTCAATGTGCTAATTCTCAGTTTCTGATTTTTGGTTTTCTGGGGAAAAAGGC	44626947	44627052	44627102	44627050	-1	C5	Bo5g143640	44625718	44627436	None	26046	2896	208275	No_constitutive_exon_found_in_species
AGATTAGTGACTTAAAACTCATGTTTTCTTAATTTGTTGGGTGAGAACAGAG	44872917	44873000	44873050	44872998	-1	C5	Bo5g145040	44872917	44874933	None	26046	2896	208275	No_constitutive_exon_found_in_species
CAATTGTTTGGAAATTTGGTTTATGTTTACTTATTGTGGGAAGTTGTAAGGT	44994087	44994339	44994389	44994337	-1	C5	Bo5g145240	44992631	44996818	None	26046	2896	208275	No_constitutive_exon_found_in_species
TGAATTGCTTCTGTGGGTTGCGTATTGAATCTGTTAATTTTGGGAAATAGAT	45015617	45015809	45015859	45015807	-1	C5	Bo5g145320	45014640	45016989	None	26046	2896	208275	No_constitutive_exon_found_in_species
CCACAATCAACAATGTTTGATTGTGTATTTTGTCTTGTGGGATGACACAGAT	45062257	45062448	45062207	45062259	1	C5	Bo5g145370	45060875	45063864	None	26046	2896	208275	No_constitutive_exon_found_in_species
TTTGTTTGTAATTTGTATTTACAATACTTTGTGATTCATGAAGGGAGCAGTT	45102863	45103139	45102813	45102865	1	C5	Bo5g145460	45100921	45105195	None	26046	2896	208275	No_constitutive_exon_found_in_species
TATATTTGATTGTAATGAGAGTTTGTTATCTTGTTTTTTTGGGAGTTTAGGT	45111162	45111361	45111112	45111164	1	C5	Bo5g145490	45110566	45112055	None	26046	2896	208275	No_constitutive_exon_found_in_species
GTTTATTTAGATCGATATTCATGAATTTCAGTTATTTTTATGGGAACCAGTT	45269570	45269633	45269683	45269631	-1	C5	Bo5g146620	45266697	45270376	None	26046	2896	208275	No_constitutive_exon_found_in_species
GTGGACGGAATAATATATTTATTAGCAACGTGGATTTTCCGGGATGATAGGA	45653772	45654494	45653722	45653774	1	C5	Bo5g148290	45653506	45654494	None	26046	2896	208275	No_constitutive_exon_found_in_species
AATTTATCATACATCAAGATTCTGATTCTTGATAATTTTGTGGGGTGCAGAA	45775223	45775504	45775173	45775225	1	C5	Bo5g148430	45774929	45776334	None	26046	2896	208275	No_constitutive_exon_found_in_species
AAAATTTCTCAAAAATTTCGAAATGATTCACCTCTTTGGTGGGTTGGTAGGT	45963953	45964019	45964069	45964017	-1	C5	Bo5g148700	45963692	45964453	None	26046	2896	208275	No_constitutive_exon_found_in_species
TTTGTGGTTTGATGAGTTTGTGATTGTGAACGGTTTGGTTTGGGTGGCAGGT	46269263	46269374	46269213	46269265	1	C5	Bo5g150340	46268570	46269374	THO7	26046	2896	208275	No_constitutive_exon_found_in_species
GTATTGTCTATTATAATTAGCGAGTGCTGACTTGAGTTGGTGGGGAATAGGA	46541651	46541822	46541872	46541820	-1	C5	Bo5g153860	46541651	46544210	None	26046	2896	208275	No_constitutive_exon_found_in_species
ATTTTGATGATACACATAAGAGTGATGTTTGTTTTTTGGGGGGGTACCAGAA	46583096	46583245	46583046	46583098	1	C5	Bo5g153950	46581211	46583245	None	26046	2896	208275	No_constitutive_exon_found_in_species
AAAGCAGTTTTTTTTTTTTAAATAAAACTAATCATATTTGGGGTGTGCAGCC	46608778	46608888	46608938	46608886	-1	C5	Bo5g154010	46607266	46610253	None	26046	2896	208275	No_constitutive_exon_found_in_species
TCTTGTTTAATCAATCGTAAAAATATGTATAAATTAACATGCATGGGCAGCG	46678437	46678587	46678387	46678439	1	C5	Bo5g155090	46676708	46680502	None	26046	2896	208275	No_constitutive_exon_found_in_species
TGGTTCTACGTCTAGTAGTTCACTTTTTCCATGGTGCGAACGGGAAACAGAT	46736614	46736723	46736564	46736616	1	C5	Bo5g155200	46733053	46738094	None	26046	2896	208275	No_constitutive_exon_found_in_species
AAACAATCCTGGAAGATGGTCGTAACATTTGAAATGCTGGTCGAGGGCAGGT	46739954	46740011	46740061	46740009	-1	C5	Bo5g155210	46738477	46742851	ATCFM2	26046	2896	208275	No_constitutive_exon_found_in_species
GTAATTTTCTTCATTCAGTATCATTAGTTTATATTGCGCGGGGGTTGCAGAT	46830116	46830223	46830066	46830118	1	C5	Bo5g156350	46828763	46830223	None	26046	2896	208275	No_constitutive_exon_found_in_species
GTAATATCTTCAATGGCGTAATTAAGTAAACATTTTAATTGGGATTGTAGAA	46871226	46871376	46871426	46871374	-1	C5	Bo5g156460	46867728	46872955	None	26046	2896	208275	No_constitutive_exon_found_in_species
GGTTTAATTATTGTTTGTTTTCTGCTAATTATGATGGGGGAAAACAACAGAG	245981	246336	246386	246334	-1	C6	Bo6g003200	245246	247477	None	26046	2896	208275	No_constitutive_exon_found_in_species
ATCACGATTTTGCTAACAGCCCTTCCGTGTGTATTTTGGGAGGAATATAGGT	426626	426695	426576	426628	1	C6	Bo6g003310	425787	428141	hemb2	26046	2896	208275	No_constitutive_exon_found_in_species
ATCCATCCTCTACAGGGTATTGAACAATACCTGGTTTGAGGGAATAGAAGGC	574953	575119	575169	575117	-1	C6	Bo6g003440	574953	577722	None	26046	2896	208275	No_constitutive_exon_found_in_species
TTCGTTTTCTACGAATAAAAGTTTGAGATTTTGAAGTTATGGGTGTACAGGC	671503	672588	671453	671505	1	C6	Bo6g003490	671293	672588	None	26046	2896	208275	No_constitutive_exon_found_in_species
AGTCAAACATGATTCTATTTGTGTCCAGGATCACTTGTATAAATGGGTAGAT	832182	832448	832498	832446	-1	C6	Bo6g003580	832182	833579	None	26046	2896	208275	No_constitutive_exon_found_in_species
AACGTTTGGTCTTTTGAAAAGTAAAAAAAAAAACTTGTTTTGAGGGTTAGGT	2400697	2400791	2400841	2400789	-1	C6	Bo6g010860	2391150	2402867	ACC2	26046	2896	208275	No_constitutive_exon_found_in_species
GCATGTAATTTTCTTTTCAGTACATGATTTTCTTTTGTTGGGTTGTGAAGTT	2470258	2470426	2470208	2470260	1	C6	Bo6g010910	2469585	2472437	None	26046	2896	208275	No_constitutive_exon_found_in_species
GTTTGGGATGTGCCTTAAGGAGATCAAGTTTTTGGGGGATAGGATGTAAGCT	2547249	2547347	2547397	2547345	-1	C6	Bo6g011010	2545740	2548877	None	26046	2896	208275	No_constitutive_exon_found_in_species
TTTTCTTTAGTCTTGACCTAAAACAGCTTATTGTTTTCGTATTGGGGTAGTT	2647315	2647366	2647416	2647364	-1	C6	Bo6g011100	2647315	2651361	None	26046	2896	208275	No_constitutive_exon_found_in_species
TCTCTCATCAAAATCTCAGCTTTCACTTGACCCTGTTTTTGGGATTGCAGCT	2816436	2816547	2816597	2816545	-1	C6	Bo6g013260	2815266	2817193	D-CDES	26046	2896	208275	No_constitutive_exon_found_in_species
TGCTTATACAAACTTTCTTGATGTGTGTAATTTGGTTTTGTTGGGAGTAGGG	2869653	2869800	2869603	2869655	1	C6	Bo6g014300	2867509	2869800	None	26046	2896	208275	No_constitutive_exon_found_in_species
CTTTGATGCTCACCCTTGGGACCCATAACCGGTGTTTTGGGACAATGCAGGT	2890335	2890578	2890285	2890337	1	C6	Bo6g014320	2889018	2894322	None	26046	2896	208275	No_constitutive_exon_found_in_species
GTCCTGAATTTTGCTGTGATGTTTTTTTCTTTTTCTTTTTGGGGTTGAAGTT	2895469	2895565	2895615	2895563	-1	C6	Bo6g014330	2894679	2896517	None	26046	2896	208275	No_constitutive_exon_found_in_species
TTTTGTACTGTAGAAGAGAAGAAAGTCTAAATGATTTAGATGGGATGCAGGT	2947921	2948065	2947871	2947923	1	C6	Bo6g014430	2946563	2950043	None	26046	2896	208275	No_constitutive_exon_found_in_species
TTTGTTGAGCCATCAATAAAACACTACTCTTAACGTGTTGGGTGAAGCAGAG	3378089	3378210	3378260	3378208	-1	C6	Bo6g016900	3377746	3379000	None	26046	2896	208275	No_constitutive_exon_found_in_species
CAAATCTCATCTATGTCTTGTCTTAATTATTTTGTTGGGTGGGACTGTAGAT	3623061	3623661	3623711	3623659	-1	C6	Bo6g018130	3621672	3624869	None	26046	2896	208275	No_constitutive_exon_found_in_species
TCCCAGAAAATTAAAAAGGGATCTAGTAAATCGATTAAAAGGGGATCTAGGG	3686058	3686364	3686414	3686362	-1	C6	Bo6g018210	3686058	3691013	None	26046	2896	208275	No_constitutive_exon_found_in_species
ATAAGATTTTGTCAGGAAATTGATGCCATGTTATTCTTATTCCGGGAGAGGA	3746748	3747316	3747366	3747314	-1	C6	Bo6g018250	3746748	3749448	None	26046	2896	208275	No_constitutive_exon_found_in_species
CCTCATGATCATGTGCCTCCTCCGATGGCTCCTTTATGGGGGTCAATGAGAG	3886587	3886866	3886537	3886589	1	C6	Bo6g018360	3886293	3887473	None	26046	2896	208275	No_constitutive_exon_found_in_species
ATGTGTGGATATGCAGTCTGAAAATTTCATTTGTCTTGTGGGATTAACAGGC	4067304	4067379	4067254	4067306	1	C6	Bo6g018530	4064701	4068602	None	26046	2896	208275	No_constitutive_exon_found_in_species
TCTCTCGCTGATGATTTTTTTGGTTAATTGCATGCAGGGACAGGTAACAGGT	4196221	4196353	4196171	4196223	1	C6	Bo6g018720	4195693	4197150	None	26046	2896	208275	No_constitutive_exon_found_in_species
TAGGTGATATAGTGAGAAGAAAGCTAGAGATTTTAGGCTGGGATAGCCAGCA	4196682	4196762	4196632	4196684	1	C6	Bo6g018720	4195693	4197150	None	26046	2896	208275	No_constitutive_exon_found_in_species
TTTAAACGGATACTAACGGCTACATAATTCGTCGGTATTTCGTCGGGAAGTG	4583900	4584035	4583850	4583902	1	C6	Bo6g022110	4583721	4587270	None	26046	2896	208275	No_constitutive_exon_found_in_species
ACACAGAATCAGAGAAACTTAATTTGTTTTCACATAATCTAATTGGGCAGGA	4784591	4784655	4784705	4784653	-1	C6	Bo6g022260	4784296	4785513	None	26046	2896	208275	No_constitutive_exon_found_in_species
TAAACTTGATTTTTGCCTAACAATAAATGTTTATCACGTGGGAACTATAGGA	5132491	5132611	5132441	5132493	1	C6	Bo6g022590	5131870	5132611	None	26046	2896	208275	No_constitutive_exon_found_in_species
GTGAAGTTACTACTCGAGGTTCCTCTTTATTAACATGGGGACAAATACAGAT	5240680	5240842	5240892	5240840	-1	C6	Bo6g023650	5240243	5244155	None	26046	2896	208275	No_constitutive_exon_found_in_species
TTGAAATTATTTATTTTGCAGTAATGATAATTTTGATATCCTAAGGGCAGAA	5321723	5321761	5321673	5321725	1	C6	Bo6g024710	5321613	5327046	None	26046	2896	208275	No_constitutive_exon_found_in_species
GCAGGTGCACAGACGTTTCCTAGCGACATTCAGGTGGGTTAACGTTAAAGAT	5573027	5573170	5572977	5573029	1	C6	Bo6g025990	5568060	5573170	None	26046	2896	208275	No_constitutive_exon_found_in_species
CGAATCTAGATTTAAAATCATCTGAATCTGTTTTGTATTGTGTGGGGAAGGC	5894461	5894545	5894411	5894463	1	C6	Bo6g026300	5894287	5899335	None	26046	2896	208275	No_constitutive_exon_found_in_species
TAGAAAATCAAAGTGCTCATACTTAAGGTCGATGAGAATGGGATGTTAAGAG	6054166	6054684	6054734	6054682	-1	C6	Bo6g026500	6050383	6055142	None	26046	2896	208275	No_constitutive_exon_found_in_species
TTTCTCTTCTTGCAGATTATGTTGGTCACATAAAACTGGTGAATGGGTAGAC	6087182	6087262	6087132	6087184	1	C6	Bo6g027520	6085993	6088754	None	26046	2896	208275	No_constitutive_exon_found_in_species
ATTAGAAGTTTCTGATGTCTATTCTCCTGTTTTCTTTGGGGGAATGGCAGTG	6482627	6482744	6482577	6482629	1	C6	Bo6g028020	6478616	6484357	None	26046	2896	208275	No_constitutive_exon_found_in_species
TTACTTATTTCTTACTCTTCTTACTTACACACTTGATGTACAATGGGTAGAT	6830464	6830579	6830629	6830577	-1	C6	Bo6g029370	6829106	6831569	None	26046	2896	208275	No_constitutive_exon_found_in_species
GCAAATCGATAAAGAGCTCAACCAGTTCAACTTAACGAACGATGGGATAGGA	7582206	7582956	7583006	7582954	-1	C6	Bo6g031350	7581831	7584554	None	26046	2896	208275	No_constitutive_exon_found_in_species
CTTCGATTACCAACTCCCGCCAAACGAGGAGAATTATGAGTATTGGGGAGGC	7642077	7642336	7642386	7642334	-1	C6	Bo6g031440	7639491	7643027	None	26046	2896	208275	No_constitutive_exon_found_in_species
GGTTTGATTCATATAGCATCTGTTTTTATTTTTCTGCTTTGGGGTTGCAGGT	7650219	7650376	7650169	7650221	1	C6	Bo6g031460	7645756	7650376	None	26046	2896	208275	No_constitutive_exon_found_in_species
TGATGTTCTTAAGTACAAGACTTAAAACAGAGGATTTTTCGGGTTAATAGGT	7680859	7680983	7680809	7680861	1	C6	Bo6g031490	7679150	7682759	None	26046	2896	208275	No_constitutive_exon_found_in_species
AGTTTTGCAGAACAACTGAATATGTTTTTTTGCTTTGGGGATGGAAATAGGC	7752464	7752526	7752576	7752524	-1	C6	Bo6g031600	7749710	7754058	None	26046	2896	208275	No_constitutive_exon_found_in_species
TCTCTTAGGAAGATGTGTTGATGTTATTCTGAAACTTTTGGGTAATGCAGAG	7749710	7749791	7749841	7749789	-1	C6	Bo6g031600	7749710	7754058	None	26046	2896	208275	No_constitutive_exon_found_in_species
TCTATATTACTTAATGTTCGAAGTTGTGGTCTCTGTGGTTGGGTGTATAGGT	7841028	7841127	7841177	7841125	-1	C6	Bo6g031680	7840166	7841708	None	26046	2896	208275	No_constitutive_exon_found_in_species
TTAGCTTTTCTTGTAATCTAAAACGTGTTTGTATTTCATTTTATGGGAAGCG	8475424	8475529	8475374	8475426	1	C6	Bo6g033370	8474602	8475858	None	26046	2896	208275	No_constitutive_exon_found_in_species
AATTTTCAAACCCTAATATCATTTTCTTTCATTGAACAAAAAGGGTTGAGCC	8729829	8730126	8729779	8729831	1	C6	Bo6g034660	8727901	8730126	None	26046	2896	208275	No_constitutive_exon_found_in_species
AGTGTTTTTCTTCGCAATCTCTTACTCTTATGCTGTGTGGGGGGTTACAGAA	8825524	8825698	8825748	8825696	-1	C6	Bo6g034790	8824377	8825940	None	26046	2896	208275	No_constitutive_exon_found_in_species
CTTACTTGCACCACAAGTAAAACAGAGTTTTTGTTTGTTTCAATGGGCAGAT	8880978	8881146	8880928	8880980	1	C6	Bo6g035820	8879833	8881434	None	26046	2896	208275	No_constitutive_exon_found_in_species
AACTCATTGTCCTTCAAAAAGATATTATGTGTGTTTTCTTGATGGGGCAGAG	8929768	8929838	8929718	8929770	1	C6	Bo6g035910	8928444	8930051	None	26046	2896	208275	No_constitutive_exon_found_in_species
ATATATCTTAAGAGGTATTGACGTTTCTCTCTTAATCATGGGCAATGCAGAG	9198059	9198140	9198009	9198061	1	C6	Bo6g037100	9196546	9198140	None	26046	2896	208275	No_constitutive_exon_found_in_species
GGCCGCATTGACCGTTATAATATCTTAAACCAACCAAATGGGAACGCGAGCA	9353072	9353254	9353022	9353074	1	C6	Bo6g038300	9350997	9353509	None	26046	2896	208275	No_constitutive_exon_found_in_species
GATTTTGGAAGTTTCTGATGTCTATCCTCCTGTTCTTTTTTGGGATGCAGTG	9789856	9789973	9790023	9789971	-1	C6	Bo6g039710	9785306	9793758	None	26046	2896	208275	No_constitutive_exon_found_in_species
ATATGATATATATTGAAAGCCCCGAAATGACAAACTCTTCAGGGGAATAGGT	10016736	10017001	10016686	10016738	1	C6	Bo6g040020	10016337	10017216	None	26046	2896	208275	No_constitutive_exon_found_in_species
TTCATTGATGTTTTCATGTCTAGTAACATGTCACAATCCTCAGTGGGCAGGT	10163310	10163349	10163399	10163347	-1	C6	Bo6g040120	10161083	10163933	None	26046	2896	208275	No_constitutive_exon_found_in_species
AAGTCTTCAATCTTGTTAATGAAGTTTATAATATTTGTGGGTGCGGGCAGGA	10512597	10512738	10512788	10512736	-1	C6	Bo6g042410	10507894	10513648	None	26046	2896	208275	No_constitutive_exon_found_in_species
TCTCTGAAGTTCTTGATTACCTTTTTGCTGATGTTGATTGTGGGTGGCAGGA	10647953	10648232	10647903	10647955	1	C6	Bo6g042570	10646381	10648232	None	26046	2896	208275	No_constitutive_exon_found_in_species
CTCAGAAATATTATATTTAAAGCATTTAAATAAGAAATTTTGGGGTGTAGGT	10651078	10651151	10651201	10651149	-1	C6	Bo6g042580	10650483	10653232	None	26046	2896	208275	No_constitutive_exon_found_in_species
GCATAAGGTGATTTTAACTGTTTCCTGTTTTTTTTTTTTTGGGTGATTAGAT	11479346	11480086	11480136	11480084	-1	C6	Bo6g043970	11478209	11480297	None	26046	2896	208275	No_constitutive_exon_found_in_species
CGGCAAAATCATTTGAGATTGAATTTGTTCTTCTTTTTGTTGGGGGACAGGA	11850454	11850560	11850610	11850558	-1	C6	Bo6g044210	11849274	11850855	None	26046	2896	208275	No_constitutive_exon_found_in_species
AATAAAAGCTTTTAAGAAAAAACATAAACTGACATGGGTTGATGAAACAGGG	12041755	12041860	12041910	12041858	-1	C6	Bo6g044360	12041755	12044106	None	26046	2896	208275	No_constitutive_exon_found_in_species
ACACATAGCTCTAGAGATAAGATGCTAACAATTATTGCATATGCGGGTAGTA	12072080	12072156	12072206	12072154	-1	C6	Bo6g044380	12068534	12073502	None	26046	2896	208275	No_constitutive_exon_found_in_species
TACCGGAGATGAGAAGCAATTTTCTAGTCTTTAACGTCATGATGGGAAAGAA	12232941	12233054	12233104	12233052	-1	C6	Bo6g046480	12232941	12234045	None	26046	2896	208275	No_constitutive_exon_found_in_species
CGCGATCCTTGGGTTACACACCAACAAACTCTTTGCGATTGGGTATGAAGAG	12287998	12288421	12287948	12288000	1	C6	Bo6g046500	12287639	12292025	None	26046	2896	208275	No_constitutive_exon_found_in_species
ACTTTTTCAGTTACTATCTCTATTTTTTTTTTTTTTTTTGACATGGGTAGGT	12324099	12324176	12324049	12324101	1	C6	Bo6g046540	12323268	12325654	SAMC2	26046	2896	208275	No_constitutive_exon_found_in_species
ATCTTATCTAATCATCTTCTCCTGCTGCTTCTTCAATTTTTGGGATACAGGT	12434102	12434288	12434052	12434104	1	C6	Bo6g046610	12433053	12434288	None	26046	2896	208275	No_constitutive_exon_found_in_species
TGAAATTTGGATGGAGTCTGTTTTGGCGCAAAACATTCTCGGGGCTGAAGGT	13230943	13230990	13231040	13230988	-1	C6	Bo6g048240	13229919	13231448	None	26046	2896	208275	No_constitutive_exon_found_in_species
TGATTTGGTTTTTGACATATCATTAACGACCGTGAGACGGGAAGGTCAAGGG	13825213	13825344	13825163	13825215	1	C6	Bo6g050740	13823601	13825699	None	26046	2896	208275	No_constitutive_exon_found_in_species
TATCTAAATCTACAATAACCACGTGTATGTATTCGGTGGGGTGAGCAAAGGC	13937629	13938216	13938266	13938214	-1	C6	Bo6g050850	13937629	13941709	None	26046	2896	208275	No_constitutive_exon_found_in_species
TCAACATGACGTCCTTCATTCTTTTTTTTTTCTTGTTGATGGTGGGAAAGCT	14041394	14041535	14041585	14041533	-1	C6	Bo6g050990	14038647	14041718	None	26046	2896	208275	No_constitutive_exon_found_in_species
TATGTTGGTTGTTACACCAAAATAATGTATTGTGAAATGTGTGTGGGTAGAT	14287133	14287210	14287083	14287135	1	C6	Bo6g051340	14286259	14287768	ZKT	26046	2896	208275	No_constitutive_exon_found_in_species
TTTTGAACAACTTAGAGTATAGATATATATATGTACATATTGGGATACAGAT	14620373	14620445	14620495	14620443	-1	C6	Bo6g054790	14619128	14621045	AtMAPR4	26046	2896	208275	No_constitutive_exon_found_in_species
TGTACCGTAAAGTTTAATCGATGACTTAGAATGGCGGGAAAATGAAATAGGT	14779818	14779973	14780023	14779971	-1	C6	Bo6g055910	14778066	14780541	None	26046	2896	208275	No_constitutive_exon_found_in_species
TGAAAAGCTTTGGTCACTGACAGCTTTCTTTTGTAACCATTTGGGGGCAGGA	14818992	14819174	14818942	14818994	1	C6	Bo6g055970	14818393	14821631	None	26046	2896	208275	No_constitutive_exon_found_in_species
CCTTCTGGAGATCCTAACTTGTTTTTTTGGTGATTCATTTGGGTTGAAAGGG	14861285	14861469	14861519	14861467	-1	C6	Bo6g056000	14860525	14864352	None	26046	2896	208275	No_constitutive_exon_found_in_species
TGTGCCTTATGTCCTAATGTCTATTTCTCTCTCTCGTCATTGGGCGGCAGTT	15214151	15214277	15214327	15214275	-1	C6	Bo6g056300	15213889	15214865	None	26046	2896	208275	No_constitutive_exon_found_in_species
CAAACCTATGCCTCTATCGATTATCGATAGATCGTAATCGAATTCGGGAGGT	15457414	15457566	15457364	15457416	1	C6	Bo6g056480	15454229	15460356	None	26046	2896	208275	No_constitutive_exon_found_in_species
TTTGTGAACTGCATCATGTGAAGCCTAAAGAGAAGATCGATGGGATGCAGCT	16243255	16243351	16243205	16243257	1	C6	Bo6g061070	16242637	16243526	None	26046	2896	208275	No_constitutive_exon_found_in_species
TGGTCTGAAGTTGTTAACTTATAATGATCTGATCTCTGTTGGGATTTGAGCT	16325373	16325431	16325323	16325375	1	C6	Bo6g062130	16324695	16325431	None	26046	2896	208275	No_constitutive_exon_found_in_species
TGGGTTTGTTCCTCATGGACCTCAGTCGGGTGAGTTTCATGGGTGAGCAGTA	16496426	16496779	16496829	16496777	-1	C6	Bo6g064230	16496426	16497097	None	26046	2896	208275	No_constitutive_exon_found_in_species
GATGTGAAATCGAGTTAACTGATATTGGGTTTTGAACTGTGGGAGAAAAGCT	16635374	16635497	16635547	16635495	-1	C6	Bo6g064280	16634491	16635722	ATTRX2	26046	2896	208275	No_constitutive_exon_found_in_species
TTATGGCCTGTATGAGCATTTCCGATTTTTTTTAAATTTGGAGGGAACAGGC	16757553	16757667	16757717	16757665	-1	C6	Bo6g064370	16754791	16758105	None	26046	2896	208275	No_constitutive_exon_found_in_species
GAGTTATGGGCATTTTCATATTATACACTTTTCTGACTTAGAGGGAACAGGT	16755450	16755564	16755614	16755562	-1	C6	Bo6g064370	16754791	16758105	None	26046	2896	208275	No_constitutive_exon_found_in_species
AGCTTTTGATTTGTAAATTTTTTTCTCTGTTATAAACTTGAGGGGAGCAGGT	16761543	16761676	16761726	16761674	-1	C6	Bo6g064380	16758902	16762120	None	26046	2896	208275	No_constitutive_exon_found_in_species
ATTAGTGTTGAATTTTCGGTTGTTTTGCTTTCTTAACTTGAGGGGAACAGTT	16773692	16773806	16773856	16773804	-1	C6	Bo6g064390	16772545	16774236	None	26046	2896	208275	No_constitutive_exon_found_in_species
CAACGCCGCTCCCACGATTGTGACGGGGCTGAACTCCTCTTAGGGGAAAGAT	16863462	16863683	16863733	16863681	-1	C6	Bo6g064490	16862941	16864629	None	26046	2896	208275	No_constitutive_exon_found_in_species
GTGGCGTGTACACTCTAAAGTACATTGAATGTCATGCTCTTGGGATAGAGTT	16965408	16965549	16965358	16965410	1	C6	Bo6g064560	16964837	16965549	None	26046	2896	208275	No_constitutive_exon_found_in_species
ATCCTTTACATGATCCAATACATTTGACTAATATTGGGATAATAATACAGAT	17004573	17004681	17004731	17004679	-1	C6	Bo6g064600	17003686	17005561	None	26046	2896	208275	No_constitutive_exon_found_in_species
CTCCAGATATTTTATTTAGTAATGTGTGATCTTATACTTCTGGGATACAGGG	17212092	17212207	17212257	17212205	-1	C6	Bo6g064780	17210436	17213967	None	26046	2896	208275	No_constitutive_exon_found_in_species
TGATTTCTTTATAGATTAAAACTTAACTCTCTGGGTCAATGGGTGAGCAGTG	18034354	18034426	18034304	18034356	1	C6	Bo6g066620	18033082	18034796	None	26046	2896	208275	No_constitutive_exon_found_in_species
CTTTTATTTCTTGTATCTCACACACACAACCTTTTAACATCGGGGAATAGGA	18097003	18097143	18097193	18097141	-1	C6	Bo6g066710	18095682	18100390	None	26046	2896	208275	No_constitutive_exon_found_in_species
TACAAAAGAGGAAAGTTTAATCGGAAATAAGTCGGAGCTCGGGGAGCGAGGG	18148414	18148475	18148364	18148416	1	C6	Bo6g066780	18147244	18148767	None	26046	2896	208275	No_constitutive_exon_found_in_species
GACTATTTCTTTAGTTCTTGAAATTAGATTATTATTTTTGTGCGAGGGAGAT	18281412	18281586	18281636	18281584	-1	C6	Bo6g066910	18280741	18284172	ATPAP21	26046	2896	208275	No_constitutive_exon_found_in_species
CAGCATCTCACGTTTTCTTTGCTAACTCAAATATTTTTTCATGGGATTAGGT	18305062	18305146	18305012	18305064	1	C6	Bo6g066920	18302949	18305680	None	26046	2896	208275	No_constitutive_exon_found_in_species
TTCAACTTTCAACTTTCAACTTTCAACTTTCAACTTTGTTGGGAGTGTAGGG	18338904	18338976	18339026	18338974	-1	C6	Bo6g066960	18336812	18339361	None	26046	2896	208275	No_constitutive_exon_found_in_species
GTTTTGGATGTTATTGTGGTCCGGTGATGAAGTTGTACCTATGGGACTAGGC	18812472	18812563	18812422	18812474	1	C6	Bo6g067420	18810673	18813948	None	26046	2896	208275	No_constitutive_exon_found_in_species
CATCGCCTAGGATTACGTTCTTCCCTTCGAGATTCTTCCTGGGACTGAAGTG	18871455	18871591	18871405	18871457	1	C6	Bo6g067480	18871303	18872838	None	26046	2896	208275	No_constitutive_exon_found_in_species
TAACCCTAGTGGATTTATTTAAGCTTAAGAATTTATTGTCGTATGGGCAGGT	19158969	19159067	19158919	19158971	1	C6	Bo6g067800	19156863	19160674	None	26046	2896	208275	No_constitutive_exon_found_in_species
GTGAAAATTGATGGTTTCTTATGTATCAATTATCATGTGGGGGATGGTAGAT	19262174	19262244	19262124	19262176	1	C6	Bo6g067910	19259991	19262655	None	26046	2896	208275	No_constitutive_exon_found_in_species
AAACACTGAAACTTAACAACCATGTGTTTTTGTGCGTGTGTGTGGGACAGGC	19299005	19299134	19299184	19299132	-1	C6	Bo6g067980	19298832	19302212	None	26046	2896	208275	No_constitutive_exon_found_in_species
TTCGAGGAATCTATTCTTGATTATGATGTGTGTGGGGTTTGTGGGTGCAGAG	19423498	19423627	19423448	19423500	1	C6	Bo6g068140	19423018	19424643	None	26046	2896	208275	No_constitutive_exon_found_in_species
CATGGTCGATTTTAGGCAAAACATCTTCTAATGATTTTTGGGGTGAGCAGGG	19606698	19606927	19606648	19606700	1	C6	Bo6g068360	19603073	19606927	None	26046	2896	208275	No_constitutive_exon_found_in_species
TTTGAGAATGTTTTAAAGTTTTCTCTTTTTTATGATTTGGGTCGGAGCAGGT	19758296	19758391	19758246	19758298	1	C6	Bo6g068490	19757908	19759604	None	26046	2896	208275	No_constitutive_exon_found_in_species
GATTTTGGAAAGACTCCAGTTTGTAAAGAATGTATTTGGGAGGTGGGAAGAA	20058906	20058988	20058856	20058908	1	C6	Bo6g069700	20053535	20058988	None	26046	2896	208275	No_constitutive_exon_found_in_species
TGTGTTTGTGTTTCCCATCGTAATGATCATTTTGAAGTGAAAATTGGGAGGA	20966546	20966695	20966496	20966548	1	C6	Bo6g072760	20966281	20967390	None	26046	2896	208275	No_constitutive_exon_found_in_species
GTTGATCTATCTAGAGAGTCTTTGTTAATGAAACGTGTTTGGGTGAGCAGGA	21255751	21255821	21255701	21255753	1	C6	Bo6g072990	21253531	21257387	None	26046	2896	208275	No_constitutive_exon_found_in_species
ATTAAAGGAAGAAGTATTTGGCTTGAATTGATATAATATCATGGGTGTAGGC	21675566	21675950	21675516	21675568	1	C6	Bo6g074590	21669694	21676870	None	26046	2896	208275	No_constitutive_exon_found_in_species
GTAATTACAGACTTAAACTGATCTGGATATGTTCAGCTTTGGGTGGACAGGT	21706928	21707033	21707083	21707031	-1	C6	Bo6g074650	21706928	21709671	None	26046	2896	208275	No_constitutive_exon_found_in_species
ACATGTTTCCCATGAATCTTCCTAAATGAATATTTGGGGGAAAATTGTAGGT	21820294	21820437	21820244	21820296	1	C6	Bo6g074770	21818936	21821367	None	26046	2896	208275	No_constitutive_exon_found_in_species
GTATAAACATTGGGTAGCTAAGTAAATGTGTGTTTGGACTGGGTTCAGAGGG	21820873	21820951	21820823	21820875	1	C6	Bo6g074770	21818936	21821367	None	26046	2896	208275	No_constitutive_exon_found_in_species
ACTCTTATTTTAAGGCTATACCCTGACATGGTTTCTTTATGGGCATGTAGAT	21966885	21967026	21966835	21966887	1	C6	Bo6g075940	21965955	21968689	None	26046	2896	208275	No_constitutive_exon_found_in_species
TCTGACAATGAATTTGATTTCGAATTATTTTACATGTTTGGTGGGTGCAGAT	22051870	22052051	22052101	22052049	-1	C6	Bo6g076080	22049564	22052369	None	26046	2896	208275	No_constitutive_exon_found_in_species
CGGTTTGTTAATGAGATGAGGAGACTTTGATGGGACTTGTGTTGGGACAGAT	22230777	22230835	22230727	22230779	1	C6	Bo6g076290	22230167	22232755	None	26046	2896	208275	No_constitutive_exon_found_in_species
GCTGCTTTTGAACGCGGAAAAGGAAGAGGGAGTCCTATGGGATAAAGCAGCT	22265599	22265603	22265653	22265601	-1	C6	Bo6g076340	22265599	22267250	None	26046	2896	208275	No_constitutive_exon_found_in_species
CTACTCTTCTGCTGGCTAATGTCCTCTTAAACGTTTCTGTGGGAATGCAGGA	22372420	22372562	22372612	22372560	-1	C6	Bo6g076450	22371616	22373344	None	26046	2896	208275	No_constitutive_exon_found_in_species
ATTGTTTCCACTACAGGACTGTGACCGTCAACGTATCTTTGTGGGACGAGGC	22879235	22879297	22879347	22879295	-1	C6	Bo6g077150	22878929	22880268	None	26046	2896	208275	No_constitutive_exon_found_in_species
ATTTCCTCTGCAAGACCCGTATTGTTTGTGTCATCCCCGAAAATGGGTAGTC	22883148	22883249	22883299	22883247	-1	C6	Bo6g077160	22882451	22884761	None	26046	2896	208275	No_constitutive_exon_found_in_species
CCATTGATGGAGATGGAGATGGCATGTTGTTATATTTGGGTGAAGAATAGAA	22903847	22903923	22903797	22903849	1	C6	Bo6g077220	22901649	22904078	None	26046	2896	208275	No_constitutive_exon_found_in_species
CATTATCTCTGCTTAGTGACTAAAGACACTTGTTCAATTGCATGGGACAGAA	22976820	22976901	22976951	22976899	-1	C6	Bo6g077410	22976289	22977524	PEX11E	26046	2896	208275	No_constitutive_exon_found_in_species
GTGCAAGTCTTTGATCTTGTTAGTCATGTTTATTAATATCGTGGGGACAGGA	23105894	23105903	23105953	23105901	-1	C6	Bo6g077570	23105894	23107317	None	26046	2896	208275	No_constitutive_exon_found_in_species
TTGTTGCTCGTTTGCTTTTTGAAGAAAAGTTTATTTTTGGTGGGGATTAGGT	23266586	23266733	23266783	23266731	-1	C6	Bo6g077770	23266018	23268226	None	26046	2896	208275	No_constitutive_exon_found_in_species
TCCCATTGTTGAGTCTAAATTATGTGTGTGCGTGTGGGAAAACAAAACAGGT	23302248	23302415	23302198	23302250	1	C6	Bo6g077810	23300974	23302415	None	26046	2896	208275	No_constitutive_exon_found_in_species
GGTTTTTAGGTTTAAATATGTACATTTATCTTTGTTTTGCATGGGTATAGGT	23670864	23671083	23671133	23671081	-1	C6	Bo6g079260	23670540	23673712	None	26046	2896	208275	No_constitutive_exon_found_in_species
AGGTTGTTTCCACTTTTTAAAAAACTTGTTTTTACTCTACATGGGGGCAGAT	23701801	23702010	23702060	23702008	-1	C6	Bo6g079320	23699762	23702974	None	26046	2896	208275	No_constitutive_exon_found_in_species
ATATTGAGAAGACGACGACGGAGAATGTTGAATCGACGGGAACGGCAAAGAC	23721947	23722364	23722414	23722362	-1	C6	Bo6g079390	23719978	23722963	None	26046	2896	208275	No_constitutive_exon_found_in_species
GAAGAGGAAGTTGTCACAAGTCCAGAACTCACCTAAAGGGGTGACAGCAGAA	23737959	23738052	23738102	23738050	-1	C6	Bo6g079410	23737959	23744304	None	26046	2896	208275	No_constitutive_exon_found_in_species
CTTTTGACCATATCTTTAACGTGTTTGTTTTTTGGTTTGGGGGTGGATAGGC	23882978	23883074	23883124	23883072	-1	C6	Bo6g079650	23881150	23884191	None	26046	2896	208275	No_constitutive_exon_found_in_species
GCATATCTTTGTTGGAGACCCAGATGGCGGCTCAGCAGGCGGGGTAGCAGGT	23945683	23945755	23945633	23945685	1	C6	Bo6g079720	23943704	23946429	None	26046	2896	208275	No_constitutive_exon_found_in_species
TTCTGATAATCTTCTTTTGAATTTTTGTAACGTTTGGCGTGGGGAATTAGGA	24043357	24043434	24043307	24043359	1	C6	Bo6g079800	24043153	24044235	None	26046	2896	208275	No_constitutive_exon_found_in_species
GATTATTGTTGTTGGTATCACTTGATTGATTCTTGGGGTTTGGGGAACAGCG	24043523	24043585	24043473	24043525	1	C6	Bo6g079800	24043153	24044235	None	26046	2896	208275	No_constitutive_exon_found_in_species
CCTCAGAAGTTAGTACACTATTGTTGATATTTACTTAGTGGGGGGCATAGGG	24162667	24162768	24162818	24162766	-1	C6	Bo6g079970	24158159	24168127	SGB1	26046	2896	208275	No_constitutive_exon_found_in_species
GCTGATTTGAATGTTAAGTTAAAATTGAAGGGATTATGAAAAATGGGCAGGT	24430875	24430984	24431034	24430982	-1	C6	Bo6g080330	24430352	24432194	None	26046	2896	208275	No_constitutive_exon_found_in_species
TGCTGTAGGGCATGATGGAGACAATTGAATTATTCCTATTGCATGGGCAGTA	24616007	24616117	24615957	24616009	1	C6	Bo6g080630	24614754	24617455	None	26046	2896	208275	No_constitutive_exon_found_in_species
CAGTTGTATTTAACTGTCTACATCTTGTAATTGGCAGGGTTTAGTGAAAGCA	24616212	24616792	24616162	24616214	1	C6	Bo6g080630	24614754	24617455	None	26046	2896	208275	No_constitutive_exon_found_in_species
TAACAACTAGAGGTGAATAAACTGAACAAGTAATAATTTTGGCTGGGCAGGG	24795887	24796094	24795837	24795889	1	C6	Bo6g080900	24793978	24797596	None	26046	2896	208275	No_constitutive_exon_found_in_species
GAAAGACGATATTGTAAGATATTTTAACCAGGGTTTAAAATGGGGTGCAGGA	24801963	24802058	24801913	24801965	1	C6	Bo6g080910	24800514	24807492	None	26046	2896	208275	No_constitutive_exon_found_in_species
GTTCAAGTTTCATGAACAACAGCTGTGAGTTACATTTGCTGGGTTAATAGGT	24835598	24835760	24835548	24835600	1	C6	Bo6g080960	24833987	24837945	None	26046	2896	208275	No_constitutive_exon_found_in_species
TATTGATTGCATGCATTAGGAATGGAAAAATTGTCCTACATCGTGGGAAGGT	25219858	25220505	25219808	25219860	1	C6	Bo6g081430	25218689	25220505	None	26046	2896	208275	No_constitutive_exon_found_in_species
GAGTTTGATGCTTCATGAGCTTTACCTTTGAGCTTTGTTTGGGTGATCAGAT	25364629	25364974	25364579	25364631	1	C6	Bo6g081610	25363624	25364974	None	26046	2896	208275	No_constitutive_exon_found_in_species
ACTTCTTTCGATTTCCTTCCATTGTGATTGATCTCTGTGGGGAAATACAGAT	25736791	25736889	25736939	25736887	-1	C6	Bo6g082070	25735798	25737026	None	26046	2896	208275	No_constitutive_exon_found_in_species
ATCATACTAAATAATGGTCTTAACCACACGATTGCATGTGGGGTGTACAGGA	25926644	25926785	25926835	25926783	-1	C6	Bo6g083300	25926644	25927310	None	26046	2896	208275	No_constitutive_exon_found_in_species
TGAATTGACAGAAGAAGCATTTCTAACGGGTTAATGTGTGTGGGAGGCAGTC	25940775	25940905	25940725	25940777	1	C6	Bo6g083310	25939370	25941393	None	26046	2896	208275	No_constitutive_exon_found_in_species
TAAATTGACCTTGTTGCCCTTGTTTGGTGATTCCGCTTGGAGGGATGAAGAG	26373005	26373302	26373352	26373300	-1	C6	Bo6g084850	26373005	26373993	None	26046	2896	208275	No_constitutive_exon_found_in_species
TTTTCTTAAAACAATACTTGATATGGGTGATGATACTATTGTTGGGGCAGCC	27512793	27513268	27512743	27512795	1	C6	Bo6g087200	27503431	27516851	None	26046	2896	208275	No_constitutive_exon_found_in_species
AAACAAAGGGATCCCCCAATGAGAACCGAGGATCCAAGCCGGAAGGGCAGGA	27626047	27626197	27625997	27626049	1	C6	Bo6g087370	27623336	27629781	None	26046	2896	208275	No_constitutive_exon_found_in_species
TCTCCTCTAAATGGTGCTAATGGATTATTTTTATCTGGGGAAAAACATAGAT	27752599	27752673	27752723	27752671	-1	C6	Bo6g087600	27751881	27755292	ATMPK15	26046	2896	208275	No_constitutive_exon_found_in_species
CTTGAACTCTCTAATGACAAGAGTTTGATGTTTTTTTTATTGGGAGACAGGG	27854327	27854396	27854277	27854329	1	C6	Bo6g087740	27853807	27854815	None	26046	2896	208275	No_constitutive_exon_found_in_species
ATGGGTTTGAACTATCTCTTGTGTGTTTTGTTGTATATTGGGATGTAAAGAA	27907418	27907561	27907368	27907420	1	C6	Bo6g087830	27906925	27908285	None	26046	2896	208275	No_constitutive_exon_found_in_species
ATTTTTTTCCTCACCAAGATCCATAACTTTATGTGGTTTTGGGTGAACAGTG	27910554	27910668	27910504	27910556	1	C6	Bo6g087840	27908603	27910786	None	26046	2896	208275	No_constitutive_exon_found_in_species
GGTTTTATTGTGATTTGAACTAAATGTTTTTTAAATGATGGTAACGGGAGAT	29123954	29124068	29124118	29124066	-1	C6	Bo6g094520	29121144	29124274	None	26046	2896	208275	No_constitutive_exon_found_in_species
AAGCGTCTGGTTCGGGAGAACCACCATCCTACACTGCCCTTGTCAGGGAGAC	29121639	29121804	29121854	29121802	-1	C6	Bo6g094520	29121144	29124274	None	26046	2896	208275	No_constitutive_exon_found_in_species
GCGTCCCGGATCTTTATCTGCGTATCATGCCTTTGATTATCGGGGGAAAGGG	29677543	29677644	29677694	29677642	-1	C6	Bo6g095260	29676522	29678103	None	26046	2896	208275	No_constitutive_exon_found_in_species
TAATAATTTTTTCTTTTTATTTGGTTCAACCGATCCGAGAACGGGATCAGCG	29775320	29775423	29775473	29775421	-1	C6	Bo6g095370	29772590	29779665	None	26046	2896	208275	No_constitutive_exon_found_in_species
TCAATATGTTATACAAATTTAAATCCAAAAGTTGTGTTTTTGGGGTGCAGAT	29833524	29833721	29833771	29833719	-1	C6	Bo6g095440	29833524	29835355	None	26046	2896	208275	No_constitutive_exon_found_in_species
ACTACTAAACCGCATATGTCCTCATATGCTGTCTTTATTTGTGTGGGCAGCC	29837383	29837863	29837913	29837861	-1	C6	Bo6g095450	29837383	29839252	None	26046	2896	208275	No_constitutive_exon_found_in_species
TCTGGGTTTTAAGTTCTAATGTTCTTGATTTTATTTTTTGTTTGGGAAAGAT	30003887	30004127	30003837	30003889	1	C6	Bo6g095630	30003575	30004977	None	26046	2896	208275	No_constitutive_exon_found_in_species
ATGAAGATATAAACATTTCTAATCTGTTTATATATATATCGTTTGGGAAGGT	30041861	30042062	30041811	30041863	1	C6	Bo6g095690	30040401	30042062	None	26046	2896	208275	No_constitutive_exon_found_in_species
GAAACCTACTGTCCTGTCTTATCATTTATTGTAATCTTGGGAGATGACAGGT	30303264	30303394	30303214	30303266	1	C6	Bo6g095920	30301819	30305419	None	26046	2896	208275	No_constitutive_exon_found_in_species
GATTTGTTTATACAAAAAAAAAAACTAAAATTTGGGTTTTGGGGGTGCAGCT	30386898	30387108	30387158	30387106	-1	C6	Bo6g096000	30386732	30387536	None	26046	2896	208275	No_constitutive_exon_found_in_species
TCGAATGGCGGAAAACATGAAATGGGTTCGCTACGGTCTTCGGGAGACAGCA	30943789	30944056	30944106	30944054	-1	C6	Bo6g098500	30943789	30954844	None	26046	2896	208275	No_constitutive_exon_found_in_species
TTTATATTATTTTAGCTAATGTCATGTAATATAATATGGGGAATTGGCAGAT	31057979	31058118	31058168	31058116	-1	C6	Bo6g098620	31057669	31059173	None	26046	2896	208275	No_constitutive_exon_found_in_species
TTGAATGGCGGAAAACATGAAATGGGTTCACTACGGTCTTCGGGAGACAGCA	31103039	31103158	31103208	31103156	-1	C6	Bo6g098650	31101065	31104413	None	26046	2896	208275	No_constitutive_exon_found_in_species
GATATGCCAAAGATCAAACCTGTTTTTTTTTTTAAAGAATTGGGGAACAGTT	31102404	31102490	31102540	31102488	-1	C6	Bo6g098650	31101065	31104413	None	26046	2896	208275	No_constitutive_exon_found_in_species
ACATATTTTTTTTTTTTTTTTTTCAATTTATTGTTTTGGGGGTGGGATAGGG	31372574	31372690	31372524	31372576	1	C6	Bo6g099020	31372107	31374766	None	26046	2896	208275	No_constitutive_exon_found_in_species
TATAGTTTGATCAATATGTATACATACTTAAAAATTAAAAATATGGGCAGGT	31547638	31548526	31547588	31547640	1	C6	Bo6g099300	31545425	31548526	None	26046	2896	208275	No_constitutive_exon_found_in_species
ACTGCACAAGGTTTTCATTTATTATCAAACATGTCTTTAATAGGGAAAAGAG	31658843	31659018	31658793	31658845	1	C6	Bo6g099510	31657612	31660013	None	26046	2896	208275	No_constitutive_exon_found_in_species
CTGTATATCAATCTGATTCTTTCATACTTGCTTGTATTATTTGGGAACAGGT	31958928	31959302	31959352	31959300	-1	C6	Bo6g100960	31958928	31959857	CAM4	26046	2896	208275	No_constitutive_exon_found_in_species
TGTTATTGCTTAACTCAAGATTTCACAGTAAGACTTGGTGGGTGTAATAGGA	32014796	32014901	32014951	32014899	-1	C6	Bo6g101040	32013837	32016137	pde194	26046	2896	208275	No_constitutive_exon_found_in_species
TGTTTCTATGTTTGCTGCTGACTGTGCAACCTATGGTGGAGTGTGGGGAGGA	32113834	32113949	32113784	32113836	1	C6	Bo6g101190	32112866	32116241	None	26046	2896	208275	No_constitutive_exon_found_in_species
GCTATTTACATAACCTTAACAAGACTTATGGTCATGTATCAATCGGGCAGGA	32137125	32137228	32137075	32137127	1	C6	Bo6g101210	32134396	32141142	AtLIG6	26046	2896	208275	No_constitutive_exon_found_in_species
GTGTAAGTTTTTGCCTTTGTTCATAAAAATTCTATTTCGAAGTCTGGGAGGA	32913339	32913462	32913512	32913460	-1	C6	Bo6g106320	32912538	32913797	None	26046	2896	208275	No_constitutive_exon_found_in_species
TGTTTCTTATCAATAATGGTTTGATTGAGTTAAATGAGATGGGCATATAGGG	33000932	33001280	33000882	33000934	1	C6	Bo6g106490	32998496	33001280	None	26046	2896	208275	No_constitutive_exon_found_in_species
TTTTTTTATATCAATATCCGAAAATAATCATACTTTTCTGGCGGGGGCAGAT	33045612	33046015	33045562	33045614	1	C6	Bo6g106560	33045246	33047218	None	26046	2896	208275	No_constitutive_exon_found_in_species
TGTTTGTAAAAAAAATCTAAAGCTTTAATTTGATTTTTTTGGGAATGTAGCT	33483699	33483909	33483649	33483701	1	C6	Bo6g107130	33483310	33484092	None	26046	2896	208275	No_constitutive_exon_found_in_species
ACTTGACAAATTGGTTACAACAATGAGAGATGTTTGCTGTGGTGGGACAGAT	33825489	33825579	33825629	33825577	-1	C6	Bo6g108520	33824716	33829683	None	26046	2896	208275	No_constitutive_exon_found_in_species
TTATGTGCCTTGTTTGATATGGTTGACTTTTCTTGGAATTGGGAGGACAGAA	34023000	34023078	34022950	34023002	1	C6	Bo6g108780	34022580	34028197	None	26046	2896	208275	No_constitutive_exon_found_in_species
TAGTTAAGGTTTCATTTTCACAAACTTATGTAACATATTGGGAACAGCAGGA	34194316	34194373	34194423	34194371	-1	C6	Bo6g109050	34193665	34196119	AGL94	26046	2896	208275	No_constitutive_exon_found_in_species
AGTGAAGATGTGAATTGGATCAAGAATTATATTATGAATCACGGGATGAGGC	34208017	34208074	34208124	34208072	-1	C6	Bo6g109060	34206799	34208847	None	26046	2896	208275	No_constitutive_exon_found_in_species
GGGTGATAGGTGTGCAGGAGGAGCTCGAGAGGCTAACTAAATGGGTGTAGGA	34306751	34306811	34306861	34306809	-1	C6	Bo6g109210	34305615	34307195	None	26046	2896	208275	No_constitutive_exon_found_in_species
TATCCCGTTACATGCTCCTGTTGATTTGTTTGTGTGTATGGGTATGGCAGGT	34407386	34407475	34407336	34407388	1	C6	Bo6g110350	34406827	34407868	None	26046	2896	208275	No_constitutive_exon_found_in_species
AGATTTTAAGCTGAGGTTAACTATTCTTATTTCGATTTTGGGAACTATAGGC	34504982	34505110	34505160	34505108	-1	C6	Bo6g110440	34501136	34505571	ATAMY3	26046	2896	208275	No_constitutive_exon_found_in_species
ATTTTGGCTCTTAGTCCTGACGTAAGATCATTTGAAAAATAAATGGGCAGGC	34672272	34672389	34672439	34672387	-1	C6	Bo6g110650	34672272	34673302	None	26046	2896	208275	No_constitutive_exon_found_in_species
GGTTTTGGTTTGATCTCTTGATGTTGAATCAATGCTTGGGGGTAACGCAGGT	34896826	34898659	34898709	34898657	-1	C6	Bo6g110970	34896826	34898895	None	26046	2896	208275	No_constitutive_exon_found_in_species
ACTAGAAGGATGGGAATTGGATTCTTGTGGAGAATATTGGGTGAGTGAAGGT	35189793	35189848	35189743	35189795	1	C6	Bo6g112440	35187556	35190265	None	26046	2896	208275	No_constitutive_exon_found_in_species
TTTTGCTTAGTTTTCAAATGTTTTGGATGATGTTATTAAGGAAACGGGAGAG	35365578	35365753	35365803	35365751	-1	C6	Bo6g112680	35365578	35369764	LPR2	26046	2896	208275	No_constitutive_exon_found_in_species
AGAAAGTGACGTGTATTTAATATATCATATGAATGATAATGTGGGTGCAGGT	35413942	35414026	35413892	35413944	1	C6	Bo6g112740	35411955	35414026	None	26046	2896	208275	No_constitutive_exon_found_in_species
GGTATTCTGCTCTTCTGGAAATTATGATTCACAATACTCAGGGGTTGCAGAT	35468473	35468670	35468423	35468475	1	C6	Bo6g112820	35467387	35471231	None	26046	2896	208275	No_constitutive_exon_found_in_species
TTTCCTTTCCATGTTTAGCTTACATAATTTTTTTTATGTGGGTGGTGCAGGG	35496820	35496929	35496979	35496927	-1	C6	Bo6g112880	35495734	35498470	None	26046	2896	208275	No_constitutive_exon_found_in_species
GTTTGATTAAAGTTTTGTCTAACCAATATATATCTTATGGGAATAATCAGAA	36212853	36213033	36213083	36213031	-1	C6	Bo6g116030	36210782	36214854	None	26046	2896	208275	No_constitutive_exon_found_in_species
TCCTTTGCTAATAAGAGTGGATGTGCTTAGTTGTGAATGTGTGGGTGCAGGG	36230079	36230222	36230029	36230081	1	C6	Bo6g116080	36227427	36233087	None	26046	2896	208275	No_constitutive_exon_found_in_species
AGAGGAAGTGGTCATCTATTGAAACTATTGTTCCCACTTTTGATGGGCAGAG	36231096	36231164	36231046	36231098	1	C6	Bo6g116080	36227427	36233087	None	26046	2896	208275	No_constitutive_exon_found_in_species
TAAAAAGTTTGGAACTTTTGGTAAGGCTTGTGAATTGGATATGTGGGCAGGG	36342869	36342964	36343014	36342962	-1	C6	Bo6g116340	36341272	36343329	None	26046	2896	208275	No_constitutive_exon_found_in_species
CTTAAAATTATAATCTCAAATGGACCATCTTTAACTGGGTAAACAAACAGGA	36487628	36487786	36487578	36487630	1	C6	Bo6g116600	36487512	36488178	None	26046	2896	208275	No_constitutive_exon_found_in_species
CATAAGATTCAAGGCTTTATGTAAATTTTGTACGTTTTTTGGGTGGCCAGTG	36550194	36550308	36550358	36550306	-1	C6	Bo6g116720	36549831	36550492	None	26046	2896	208275	No_constitutive_exon_found_in_species
AATGGTTGATGATGTTTTCTGTTTTCTTATTTCGTGTTTTATGGGTAAAGAT	36662703	36663175	36662653	36662705	1	C6	Bo6g117900	36661664	36663175	AtRABA6a	26046	2896	208275	No_constitutive_exon_found_in_species
AAGAGATCATCATAAGAGTAATTTATAACTAGTTTGGTTGATGGGAACAGGT	36753650	36754197	36754247	36754195	-1	C6	Bo6g118100	36751681	36755402	None	26046	2896	208275	No_constitutive_exon_found_in_species
ACTCATCAGCCTCTGAAGCAACTGAGAACAAACGTCCCCCGGGTGTTAAGGC	36917928	36917989	36918039	36917987	-1	C6	Bo6g118410	36917421	36918080	None	26046	2896	208275	No_constitutive_exon_found_in_species
GCAATGAAAGGCAAGGTGTTCTTGGGTCAATACTTGATAATGGGTGATAGTA	36970326	36970659	36970709	36970657	-1	C6	Bo6g118550	36967738	36971477	AtRLP14	26046	2896	208275	No_constitutive_exon_found_in_species
TAGGTTTGCGTTGATTTTGTTTTTCTTTGTTTGTTGGTTGGGGTTGGCAGAC	37228931	37229108	37228881	37228933	1	C6	Bo6g119040	37228551	37230803	None	26046	2896	208275	No_constitutive_exon_found_in_species
AATTTTTTTTACTGTTTTTAATCTAACGAATATTTATTTAACAGGGACAGAG	37311492	37311498	37311548	37311496	-1	C6	Bo6g119280	37311492	37315297	None	26046	2896	208275	No_constitutive_exon_found_in_species
ATGTTTATAAGCTGATTATGAACATTATGTGTTCTTGATGATGGGAGCAGAG	37626380	37626537	37626587	37626535	-1	C6	Bo6g119790	37626270	37627146	None	26046	2896	208275	No_constitutive_exon_found_in_species
TTTGGAAATGTTATTAACTCTTCATGTTTTCTTTTTTTGGGGTGGGGAAGGC	37664540	37664805	37664490	37664542	1	C6	Bo6g119860	37661027	37665227	None	26046	2896	208275	No_constitutive_exon_found_in_species
GGGAGATAGTGTTTAGAGACTGAATGTGTAACACACTTTTGGGAGAGCAGGT	37923120	37923345	37923395	37923343	-1	C6	Bo6g120350	37922474	37924509	None	26046	2896	208275	No_constitutive_exon_found_in_species
ACTTTTACAGAGATGTTGAAGGATCTTCACAATGTTACACATGGGTGCAGGT	38152248	38152342	38152392	38152340	-1	C6	Bo6g120790	38151198	38153168	SDG26	26046	2896	208275	No_constitutive_exon_found_in_species
TGCGTAAATGCTATTTTTCACTATATACGGGTCTTATTTTTGGGGTGCAGTT	38649441	38649594	38649644	38649592	-1	C6	Bo6g121650	38649441	38653407	AST56	26046	2896	208275	No_constitutive_exon_found_in_species
TTTTTTTTCGTGTAGCTTATGTTTTCTTCTTTTGTGTGTTTGGGTTAAAGGT	38970814	38970985	38970764	38970816	1	C6	Bo6g122170	38969986	38974173	POLD3	26046	2896	208275	No_constitutive_exon_found_in_species
CTCCTCTGCATTCGATGATTCTCGTTTTTTGTTACCTTCATGGGAATTAGGA	39045223	39045272	39045322	39045270	-1	C6	Bo6g122310	39044655	39045390	None	26046	2896	208275	No_constitutive_exon_found_in_species
TATGTGGATGACTGTACGTGTTAAAGTTTGTGTCTTTTACGAATGGGCAGAC	39229122	39229239	39229072	39229124	1	C6	Bo6g122650	39228828	39230000	None	26046	2896	208275	No_constitutive_exon_found_in_species
ACAATAATAAAATGGTAAGATTTTTAACAACGCTTTCAACTGGGGTGCAGGA	39432313	39432408	39432458	39432406	-1	C6	Bo6g124010	39429948	39433902	ATNHX6	26046	2896	208275	No_constitutive_exon_found_in_species
ACTCAATTGAACCACTGTTTCATGTTCTATTTCTGTATGGGAATCAACAGGG	39455447	39455542	39455397	39455449	1	C6	Bo6g124070	39451423	39456079	None	26046	2896	208275	No_constitutive_exon_found_in_species
TTTTTTCTTGTTGGTAAATTTTGTTAGATTAAAAGAGGATTGTGGGACAGGA	39469354	39469555	39469605	39469553	-1	C6	Bo6g124120	39469354	39470308	None	26046	2896	208275	No_constitutive_exon_found_in_species
ATTTCTCTTTCCCTATCTTTATAATGTGTTATGATCTCTAATGGGAACAGGT	39612767	39612943	39612993	39612941	-1	C6	Bo6g124430	39611791	39613863	None	26046	2896	208275	No_constitutive_exon_found_in_species
CCATAAACTGTACTTAAATATTGTTAATATGTATTTTCTTGGGTAAATAGAT	39618762	39619119	39618712	39618764	1	C6	Bo6g124450	39616477	39619119	None	26046	2896	208275	No_constitutive_exon_found_in_species
TTGCATTTTCTTTTTATGTGAACCCTTTTACTTAAATTTGGGGTATGCAGGG	39639890	39639977	39640027	39639975	-1	C6	Bo6g124520	39638629	39641530	None	26046	2896	208275	No_constitutive_exon_found_in_species
TGTAGTTTTTTGAACATTAAGTCTCATTTGTCCTTTTGAAACATGGGCAGGC	39649491	39649737	39649441	39649493	1	C6	Bo6g124540	39647429	39649737	None	26046	2896	208275	No_constitutive_exon_found_in_species
TAGCTAGTCATGTTTTCATTTTGGTTTATGCTTTTGAACTTGGGTGGCAGGT	39691641	39691739	39691591	39691643	1	C6	Bo6g125580	39686054	39692634	None	26046	2896	208275	No_constitutive_exon_found_in_species
GTATCCCACTCCATTACTAGTCTGAAGGAACCATTCTCACTATTGGGAAGGA	39719869	39720911	39720961	39720909	-1	C6	Bo6g125620	39719751	39721361	None	26046	2896	208275	No_constitutive_exon_found_in_species
TAATAATAATAGATGTAATACTATTAAGTGATCATTATGAAAATGGGCAGGT	39723916	39724025	39723866	39723918	1	C6	Bo6g125630	39722639	39724549	None	26046	2896	208275	No_constitutive_exon_found_in_species
ACGATATCCAACCTATCTAATATTAACTTGTTTGTGGGTGTGAGATGCAGGG	39794150	39794203	39794100	39794152	1	C6	Bo6g125770	39792658	39796163	None	26046	2896	208275	No_constitutive_exon_found_in_species
TGAATGTTAATGAAGTTTAGAGATGGTTCAATTAAGTGGGTATGGAACAGGC	39810492	39810611	39810661	39810609	-1	C6	Bo6g125810	39807536	39811969	None	26046	2896	208275	No_constitutive_exon_found_in_species
GAATACCGCCGTCGTTAAACTTATGTTTTCTTGTAGTGATGGGCTGAAAGGA	102353	102441	102491	102439	-1	C7	Bo7g002120	101227	104753	None	26046	2896	208275	No_constitutive_exon_found_in_species
TGCATTAGATCGATCCTCATTTAGTGGACTATATTTTTTTTTGGGAACAGAG	311587	311927	311537	311589	1	C7	Bo7g003330	310953	312993	None	26046	2896	208275	No_constitutive_exon_found_in_species
TGTTTTATGGATGATACAAATATAAACCGGGATTGTAAATGGGCTAACAGGT	373536	373609	373659	373607	-1	C7	Bo7g003400	373536	378887	RPN1A	26046	2896	208275	No_constitutive_exon_found_in_species
GAGATGATTGTATGTAGCCTGACTTAGGATTGGGTTTTGCGGGTACGAAGAG	451110	451184	451234	451182	-1	C7	Bo7g003490	449939	451400	None	26046	2896	208275	No_constitutive_exon_found_in_species
TTTCCTGCTTTACATTTTTTTGTTCTTCTTCATGCTTGGGGTGGGTGTAGAC	635764	635930	635714	635766	1	C7	Bo7g003750	633019	642886	None	26046	2896	208275	No_constitutive_exon_found_in_species
TAAGCTCTTACCAAAAGAAAATGGTTTTTTTGTTTGTTTGTTGAGGGCAGAA	653789	653874	653739	653791	1	C7	Bo7g003780	653445	655667	None	26046	2896	208275	No_constitutive_exon_found_in_species
TTGTTCAATTGGAGACTGGTTGACCTGAGTTTTTTGTTTTTTGGGTGAAGAT	658805	658879	658755	658807	1	C7	Bo7g003790	658458	659552	None	26046	2896	208275	No_constitutive_exon_found_in_species
CTACAATGCTTCTCAAGGCTCTCAATTTCATAAACCTGGGGATGGTGTAGGT	1259274	1259349	1259399	1259347	-1	C7	Bo7g005230	1257708	1260670	None	26046	2896	208275	No_constitutive_exon_found_in_species
CATACTTTTATCAGATCTTCTCAACATTGTCTGTATGGGGAAAATTACAGGA	1299659	1299842	1299609	1299661	1	C7	Bo7g005270	1290922	1299842	None	26046	2896	208275	No_constitutive_exon_found_in_species
TAGAGTCATCATGGTTAATGCTTTACCTCAAACAAAATTTGGGTATGCAGGT	1747694	1747793	1747843	1747791	-1	C7	Bo7g005690	1746365	1748620	None	26046	2896	208275	No_constitutive_exon_found_in_species
ATTTTAACTCGACGCGATCTGCGTTCACAGCTCGTGTGGGTGGAGTCGAGGG	1825396	1825561	1825346	1825398	1	C7	Bo7g005760	1824071	1825561	None	26046	2896	208275	No_constitutive_exon_found_in_species
GAGAAAGACACAATATTGCTTGGCGTTTCTTCTATTGGGCTGGTAAGCAGAG	1874923	1875002	1875052	1875000	-1	C7	Bo7g005840	1874566	1875296	None	26046	2896	208275	No_constitutive_exon_found_in_species
ACCCAACTCCGGGACGGATGCAAATCTCCCACCTACGGCATCGGGAGAAGGC	2112962	2113257	2113307	2113255	-1	C7	Bo7g007100	2111130	2113629	None	26046	2896	208275	No_constitutive_exon_found_in_species
ACTCATGTTTGTGAAGAAACCGTGGAAGTGGACCATGGATTATTGGGAAGTC	3015988	3016382	3016432	3016380	-1	C7	Bo7g009700	3015425	3016976	None	26046	2896	208275	No_constitutive_exon_found_in_species
AGAATATGTGAAATCTTTGGTCGTGTGTGTGTTTCTATTTGGTGGGAAAGGG	3175236	3175317	3175367	3175315	-1	C7	Bo7g009890	3175236	3175532	None	26046	2896	208275	No_constitutive_exon_found_in_species
AAATGGTGGAATGAGTGTTGGATACTGATCTTGGTGGTTTTAATGGGCAGAG	3514035	3514116	3514166	3514114	-1	C7	Bo7g010200	3513531	3514740	None	26046	2896	208275	No_constitutive_exon_found_in_species
TTAATTAAGCTCCTTTCGCTAAATATGATCTACTTGTATTGTTGGGATAGGT	3701293	3701870	3701920	3701868	-1	C7	Bo7g011330	3701293	3702652	AtTLP2	26046	2896	208275	No_constitutive_exon_found_in_species
CTTAAAATTATAATCTCAAATGGACCATCTTTAACTGGGTAAACAAACAGGA	4437177	4437335	4437385	4437333	-1	C7	Bo7g012870	4436562	4438703	None	26046	2896	208275	No_constitutive_exon_found_in_species
CTTTCTTGCGTTTCTTGAGCTTAACGCTAGGGTTTTGATTTGGTGGGCAGAT	4455206	4455337	4455156	4455208	1	C7	Bo7g012910	4454687	4457719	None	26046	2896	208275	No_constitutive_exon_found_in_species
TAGACTGATGTCAAGTTTTTCTTTGTTTTGTATGTTATGGGAAAATGCAGTT	4603561	4603680	4603730	4603678	-1	C7	Bo7g014040	4603561	4604537	None	26046	2896	208275	No_constitutive_exon_found_in_species
TACAGTCACAAGATGCAATGGTCGATATGGAAGAATCGGTGGGTGGATAGGA	5548895	5549140	5549190	5549138	-1	C7	Bo7g014790	5542041	5550592	None	26046	2896	208275	No_constitutive_exon_found_in_species
GAGAAAGTTTCCAAGCATACTCTATTTGTTTGTGTCTCAAAATGGGCTAGCC	5596803	5596878	5596928	5596876	-1	C7	Bo7g014800	5596577	5597836	None	26046	2896	208275	No_constitutive_exon_found_in_species
GTTAAAATTTTCTGAACGCAAATGGAGTGTGACGGTTGGGAAAAATTCAGAA	5750128	5750210	5750260	5750208	-1	C7	Bo7g014910	5749647	5750990	None	26046	2896	208275	No_constitutive_exon_found_in_species
CACAATTTTGAGAAATGGGTGACAGAGAGTATATGGGGTTTTGAGAACAGAT	6290312	6290431	6290481	6290429	-1	C7	Bo7g016330	6288050	6290848	None	26046	2896	208275	No_constitutive_exon_found_in_species
AACCTTTTTTAACTATTTTGTTTTCTAACTCCTATATTATGGGACTGTAGTT	7676002	7676153	7676203	7676151	-1	C7	Bo7g021470	7674945	7677131	None	26046	2896	208275	No_constitutive_exon_found_in_species
GTTTAATCGCAATCTTCCCATTTGCCAATGTTGTCTGGGAATGAATGTAGGA	7778811	7778955	7779005	7778953	-1	C7	Bo7g021550	7778346	7781268	None	26046	2896	208275	No_constitutive_exon_found_in_species
TGCTGAGATGAATGACTTTGACCTAAGCCGAGAGTGGTACGATTGGGTAGGT	8170828	8172567	8172617	8172565	-1	C7	Bo7g022770	8170828	8173150	None	26046	2896	208275	No_constitutive_exon_found_in_species
GCGTTGAGGTTTGTGCATCCTAGTCCTGCTTTGGGCGGGTAAATATGGAGTG	8488858	8489156	8488808	8488860	1	C7	Bo7g022940	8487989	8489788	None	26046	2896	208275	No_constitutive_exon_found_in_species
TCTTTTTCTTATCGTTAAACTATATGTTTTTACTAATGATGGGAGTGGAGTT	8528112	8528191	8528062	8528114	1	C7	Bo7g022970	8526849	8529615	None	26046	2896	208275	No_constitutive_exon_found_in_species
AGTCCGCAAGGCGTTGAGACTCGTGCATCCTGGTCTTGGAGTGGGCGTAGAA	8582666	8582747	8582797	8582745	-1	C7	Bo7g024110	8581700	8583561	None	26046	2896	208275	No_constitutive_exon_found_in_species
GAGATGTCTGGGCTAGCGACGCTACTTTGATTGTGCGGGTAAGGGTTCAGAG	8667154	8667264	8667314	8667262	-1	C7	Bo7g024160	8666902	8670327	None	26046	2896	208275	No_constitutive_exon_found_in_species
ATAAATATTCACTTTATATCATCTCTAAAACAAAACTGTTGGGCGTGAAGCC	8975036	8975110	8975160	8975108	-1	C7	Bo7g025330	8972248	8983792	ANR1	26046	2896	208275	No_constitutive_exon_found_in_species
TGATCATTTTTTACACTGATGAAGAATGATTTCGTTTCATGGGTGACTAGGT	8987707	8988022	8988072	8988020	-1	C7	Bo7g025340	8987707	8991215	None	26046	2896	208275	No_constitutive_exon_found_in_species
GTAGATATGTGGTTCAAGCCAATGTTGCTAGATTTCGGGTGGCTGCAAAGGT	9012641	9012851	9012591	9012643	1	C7	Bo7g025370	9011267	9012965	None	26046	2896	208275	No_constitutive_exon_found_in_species
CAAGAACACTGATTTTGAGAGGAAGAGATCTGCCACCTGGGAATGATCAGAT	9221088	9221196	9221246	9221194	-1	C7	Bo7g025440	9219358	9221393	None	26046	2896	208275	No_constitutive_exon_found_in_species
GGATCCATTGACGTCCACAGCCCTTACTCGTTTCTGCTTCACGGGTGCAGTT	9378418	9378492	9378368	9378420	1	C7	Bo7g026510	9377155	9379206	None	26046	2896	208275	No_constitutive_exon_found_in_species
TATGTGATCTGTTTCGAGAGAGTTCCGCAGTGTGTAAACTTGCGGGATAGCT	9998059	9998270	9998320	9998268	-1	C7	Bo7g027910	9995838	9999896	None	26046	2896	208275	No_constitutive_exon_found_in_species
TTTTCTTTCGTGTTCCGCGTTTCGTGCTTGAAATGTTCGCGGGCTTGAAGAT	9997564	9997659	9997709	9997657	-1	C7	Bo7g027910	9995838	9999896	None	26046	2896	208275	No_constitutive_exon_found_in_species
ATCCCCGAGATTATCGTCCGTGTGTTGGGTCGTTTTGGGGTGGCGATAAGCC	10880004	10880180	10879954	10880006	1	C7	Bo7g030460	10879618	10881081	None	26046	2896	208275	No_constitutive_exon_found_in_species
CTTGCAAAATCATGGAGGATGTGCTATCCCGAGTGTGGGCACATGTGAAGTG	11225916	11226491	11225866	11225918	1	C7	Bo7g030830	11225085	11227404	None	26046	2896	208275	No_constitutive_exon_found_in_species
AAAGGTGTTGAGGCTCGCGCATCCCGGTCCTGCTTTGGGTGTGGAAACAGAC	11324830	11325132	11324780	11324832	1	C7	Bo7g030860	11323965	11325759	None	26046	2896	208275	No_constitutive_exon_found_in_species
TATTCTTTCGTATCCCGCATTTTGTGCTTGAAATGTTCGCGGGCTTGAAGAT	11422319	11422579	11422269	11422321	1	C7	Bo7g030900	11421539	11426119	None	26046	2896	208275	No_constitutive_exon_found_in_species
TGCAGTTATAATGGATAACCAAATCTTCTTTTTGGGGTGGGAATATGCAGGA	11782442	11782444	11782494	11782442	-1	C7	Bo7g031160	11782442	11793123	None	26046	2896	208275	No_constitutive_exon_found_in_species
GAACCTAACGGATCTAATTCATCATTCGTTGTTGAAACAGGGAATCATAGAG	11977870	11978144	11977820	11977872	1	C7	Bo7g031330	11975969	11978144	None	26046	2896	208275	No_constitutive_exon_found_in_species
AATCAGAATGGTGCTGTAAATACTTATTCAAGTATATTAATAAAGGGCAGGA	12084688	12084758	12084808	12084756	-1	C7	Bo7g031450	12081929	12087994	None	26046	2896	208275	No_constitutive_exon_found_in_species
GTTCATTTCTTTCTTCATCTCTCTCTCTCTCTCTCGTATGATGGGTGTAGGA	12137106	12137222	12137272	12137220	-1	C7	Bo7g031490	12136038	12138635	None	26046	2896	208275	No_constitutive_exon_found_in_species
TGTTTGTTCCCTAAGAATAAAATCAAGACTAAGGATGGGATGAATGATAGGT	12156668	12157044	12157094	12157042	-1	C7	Bo7g031510	12156668	12157910	XTH3	26046	2896	208275	No_constitutive_exon_found_in_species
TGCTTCTAAAGGTTCCTGGAAGTGGACCCAAGAGTGATGGGAAGTCGAAGGG	12504600	12505034	12504550	12504602	1	C7	Bo7g031770	12502951	12505034	None	26046	2896	208275	No_constitutive_exon_found_in_species
AAAAGTTAAAACTGATTCAAATATCCTCTCTTGACGTTTGGGGGTTACAGGA	13081309	13081346	13081259	13081311	1	C7	Bo7g033250	13080076	13081893	None	26046	2896	208275	No_constitutive_exon_found_in_species
GCTAAACTTGTATTGATCTAGACTAACGATGAAAATGTTTTCGGGGACAGAC	13252016	13252100	13252150	13252098	-1	C7	Bo7g034350	13252016	13252527	None	26046	2896	208275	No_constitutive_exon_found_in_species
AGTATAGTTTTGTGGCTTGTTATAAACTCTGGGGCTCTTTTGGGTATAAGAT	13314048	13314148	13313998	13314050	1	C7	Bo7g035390	13313047	13320343	None	26046	2896	208275	No_constitutive_exon_found_in_species
ATGTATATCTTCTCTTCTGTTAATACTTTTTGTTTGTTTTGGGGGAGCAGTT	13430620	13430704	13430754	13430702	-1	C7	Bo7g036480	13430620	13433651	None	26046	2896	208275	No_constitutive_exon_found_in_species
ACCACCCTTGGGAATGAACCCAATGGTCATAACCTTTGTAGTATGGGCAGGT	13462189	13462577	13462627	13462575	-1	C7	Bo7g036520	13460843	13463922	None	26046	2896	208275	No_constitutive_exon_found_in_species
GTTGTTAGCTTTATAAGACATATTTTTATAATTTTACATTGGGGGGGCAGGT	13832249	13832353	13832199	13832251	1	C7	Bo7g038740	13830417	13832885	None	26046	2896	208275	No_constitutive_exon_found_in_species
ATCTTGTGCCCTTCTTTGGTTACATTGTGTCTTTGTTTGTGGGTGTGTAGTT	13868981	13869128	13869178	13869126	-1	C7	Bo7g038780	13868688	13870918	None	26046	2896	208275	No_constitutive_exon_found_in_species
TCAAAAGGCGCTGAGGTTTGCGTATCCTGGTCCTGCTTTGGGCGGATAAGCA	14102657	14102770	14102820	14102768	-1	C7	Bo7g038920	14101898	14103631	None	26046	2896	208275	No_constitutive_exon_found_in_species
AATTATTGTTAATTTGCTCTTTATGTTGGTTCTTGGGGGTGATTAAATAGGA	14219404	14219755	14219354	14219406	1	C7	Bo7g039000	14218661	14219755	None	26046	2896	208275	No_constitutive_exon_found_in_species
AAACTGTAGAAATAAAACTAATTGACTTGAAAAAACACGGGAATGTGTAGGT	14633170	14633311	14633361	14633309	-1	C7	Bo7g040280	14633170	14634886	None	26046	2896	208275	No_constitutive_exon_found_in_species
GTTTGAAGTTTACTTGGACGAGACGTAACATTATATATCTGTGGGGGTAGGT	14690778	14690880	14690930	14690878	-1	C7	Bo7g040340	14687217	14693368	None	26046	2896	208275	No_constitutive_exon_found_in_species
CCCATAATTTCTTGAATGACAAGAAAGCTTAATTTATCTTGTTGGGACAGGT	14852661	14852763	14852813	14852761	-1	C7	Bo7g040470	14851751	14854313	None	26046	2896	208275	No_constitutive_exon_found_in_species
TTGTATATTGTAGATTAGTGATGTGTTAAGACTCTTAATGGGGAGAACAGGT	14991652	14991867	14991602	14991654	1	C7	Bo7g040560	14990686	14991867	FIB4	26046	2896	208275	No_constitutive_exon_found_in_species
GATCGTAAATTAGGGTTATTTCGGTAAATTGTGTGATTTGGGGATTGTAGTG	15086834	15086949	15086999	15086947	-1	C7	Bo7g040720	15084814	15087122	None	26046	2896	208275	No_constitutive_exon_found_in_species
ATCCTAGTTTGTTTATGTGATTGGATTTACTTTTGTTTTTGGGGTTATAGGT	15460601	15460736	15460786	15460734	-1	C7	Bo7g041040	15460601	15462189	None	26046	2896	208275	No_constitutive_exon_found_in_species
TACGCCCGTTGAGCTGTGGTTTAAACCGGTTTACTTTGATGGGTTTAAAGGA	15771112	15771599	15771649	15771597	-1	C7	Bo7g042330	15770366	15772884	None	26046	2896	208275	No_constitutive_exon_found_in_species
AGTCCGCATAACATTGAGACTCGTGCATCCTGATCTTGGAGTGGGTGCAGAA	16636802	16637051	16637101	16637049	-1	C7	Bo7g045160	16636174	16637546	None	26046	2896	208275	No_constitutive_exon_found_in_species
GTTCATGGACCTCCACAGCTCAATTTAGTGGGATGGGATGGGTTTGAAAGGA	16894138	16894516	16894566	16894514	-1	C7	Bo7g045400	16894138	16895257	None	26046	2896	208275	No_constitutive_exon_found_in_species
ATTTGGGTCCATAAGTATCGATTGAAGACCGAGGTATTCTGGGATGCTAGGG	17102135	17102987	17102085	17102137	1	C7	Bo7g045610	17101952	17102987	None	26046	2896	208275	No_constitutive_exon_found_in_species
CTTGAAAGAAGAGAAACATCAAAGTTTTGTTTGGGTGTGGGGTGGTGCAGGA	17434702	17434879	17434929	17434877	-1	C7	Bo7g046990	17434702	17435878	None	26046	2896	208275	No_constitutive_exon_found_in_species
TGTTGTAACCAAGGCTGATGGGTTCCATTATCGTCAGCCTTGGGTGATAGGT	17486632	17486733	17486582	17486634	1	C7	Bo7g047080	17486315	17486912	None	26046	2896	208275	No_constitutive_exon_found_in_species
TAATTAGTTTATTAAAATGTAATTAAGTAAATCATGGGTTTGGAGCGCAGAG	17688492	17688593	17688442	17688494	1	C7	Bo7g048240	17686719	17690848	None	26046	2896	208275	No_constitutive_exon_found_in_species
AGATGATCTGCTTTGAGTAAAATTAATTTTTTTTTTTTGGTTGGGAGCAGAA	17908723	17908892	17908942	17908890	-1	C7	Bo7g048450	17908131	17910047	None	26046	2896	208275	No_constitutive_exon_found_in_species
TCCTTCGAAGTCTTTTCTGTATCCTTTGTGTTGTGTGGGCGGTGTTGGAGCA	18045006	18045231	18045281	18045229	-1	C7	Bo7g048630	18044363	18046756	None	26046	2896	208275	No_constitutive_exon_found_in_species
AAGGCGTTAGAGGTTTGTGCATCCTAGTCCTGCTTTGGGCGGGGAAACAGGG	18593750	18594046	18593700	18593752	1	C7	Bo7g050380	18592885	18594705	None	26046	2896	208275	No_constitutive_exon_found_in_species
TACATTCTCTTTCTTGGTCTAAGTTGATTTTTTTTTTTTGGGAATATTAGCT	18628821	18628887	18628937	18628885	-1	C7	Bo7g050410	18626463	18629444	None	26046	2896	208275	No_constitutive_exon_found_in_species
TCAGCGTCTGCTTCATATTGGAGAGGTTCGTGGATTTCCCGGGATGATAGGA	18697935	18698167	18697885	18697937	1	C7	Bo7g050460	18696133	18698167	None	26046	2896	208275	No_constitutive_exon_found_in_species
CGGGGGCAATATTGATTGTATGTGGTCTATATGCTGTGTTATGGGGAAAGCA	18710757	18710964	18710707	18710759	1	C7	Bo7g050490	18709363	18710964	None	26046	2896	208275	No_constitutive_exon_found_in_species
TGAATTTTATGGTCTCTTGCTAATTTGAGATGTTACATTTGGGGACAAAGGT	18865345	18865405	18865455	18865403	-1	C7	Bo7g050650	18862402	18866033	None	26046	2896	208275	No_constitutive_exon_found_in_species
AACGTGATTTTTTCTTAATTGAGTTAGCGTGCTTTGCTCGAATGGGATAGAA	18863817	18863925	18863975	18863923	-1	C7	Bo7g050650	18862402	18866033	None	26046	2896	208275	No_constitutive_exon_found_in_species
GCTTTTGAGTTATTGGTTGGTCTTTATACTAACGAAGGTTACGGAGGGAGTC	18911839	18911948	18911789	18911841	1	C7	Bo7g052680	18911239	18914679	None	26046	2896	208275	No_constitutive_exon_found_in_species
CATATCTATTGAGCTATTACAACTCTTTTTTTTTTTGTGTGGGAATGTAGAT	19057074	19057189	19057024	19057076	1	C7	Bo7g052770	19056175	19066848	None	26046	2896	208275	No_constitutive_exon_found_in_species
TTAATTGTGCCGTCTTTCTTTGCTAAATTGTTTTCTCAATGTTGGGGTAGGC	19065115	19065305	19065065	19065117	1	C7	Bo7g052770	19056175	19066848	None	26046	2896	208275	No_constitutive_exon_found_in_species
TTTTTTTTTTGATCTCCTTGAGATGCTAATTCCTTTCTTGGGAGTAGCAGGA	19066265	19066394	19066215	19066267	1	C7	Bo7g052770	19056175	19066848	None	26046	2896	208275	No_constitutive_exon_found_in_species
AGAAAATGAAGTAATTAGTTTCAATTCAAATTATAAAATGGCGAGGGCAGGA	19467801	19467877	19467751	19467803	1	C7	Bo7g054090	19466404	19475748	None	26046	2896	208275	No_constitutive_exon_found_in_species
TTTGTTTGTGATTTGATCGAAAGTATATCTCTTTTTTTTGGGATTGGTAGGT	19511213	19511336	19511163	19511215	1	C7	Bo7g054140	19510950	19520141	None	26046	2896	208275	No_constitutive_exon_found_in_species
TATTCTTTCGTATGCTGTGTTTCGTGCTTGAAATGTTCGCGGGATTGAAGAT	19697319	19697461	19697511	19697459	-1	C7	Bo7g054290	19695202	19699077	None	26046	2896	208275	No_constitutive_exon_found_in_species
TGGGTATTATCTCAATTTAGGGATTTTGATTTTCTGATTTGGGAATTTAGGT	19853523	19853662	19853473	19853525	1	C7	Bo7g054440	19852056	19854535	None	26046	2896	208275	No_constitutive_exon_found_in_species
TTGTTGGAGAGAACCATATACATTGACTGATTTTTTGTATACCACGGGAGCT	19897351	19897518	19897301	19897353	1	C7	Bo7g054470	19896895	19897518	None	26046	2896	208275	No_constitutive_exon_found_in_species
CGACGAGGTGTCCCTGTGGTGGGAGTATAATTCACGAGGTTTGTGGGAAGGA	20261094	20261148	20261044	20261096	1	C7	Bo7g055880	20260268	20261573	None	26046	2896	208275	No_constitutive_exon_found_in_species
GCAGTTATATGTCTTTGTTCTTACTGATTTGTCTTGAATGAGGGATATAGGT	20471817	20471991	20471767	20471819	1	C7	Bo7g056210	20471073	20474464	None	26046	2896	208275	No_constitutive_exon_found_in_species
GTTTCTTGAAACTGAGTTTGAGTTTGTACCTCATTTCTTCGTGGGAACAGAT	20867937	20867985	20867887	20867939	1	C7	Bo7g056540	20867783	20869445	None	26046	2896	208275	No_constitutive_exon_found_in_species
GTGTCCATATGGACTTCTGTTTATGTGTGCTTTTACGCTGGGGTGTGTAGAA	21111373	21111484	21111323	21111375	1	C7	Bo7g057840	21108582	21112652	None	26046	2896	208275	No_constitutive_exon_found_in_species
GCTCTGTCTATACTGTGATAGTTAAAGATTCTTCCTGTGTGGGAGAGCAGGC	21137963	21138028	21138078	21138026	-1	C7	Bo7g057880	21136708	21139393	None	26046	2896	208275	No_constitutive_exon_found_in_species
TTATTTCAGGGGTCAAAGCATTGCATGTTGTTTGTGGGGTAAATATGCAGAA	21302851	21302935	21302801	21302853	1	C7	Bo7g058060	21302024	21310997	None	26046	2896	208275	No_constitutive_exon_found_in_species
CTTCTTGAAAAGTTTTGAGTTTTGAGATTATCTTCTTGGTGTGGGGTTAGGT	21436452	21436692	21436742	21436690	-1	C7	Bo7g058190	21435521	21436854	None	26046	2896	208275	No_constitutive_exon_found_in_species
ACGAGCTTACAATATGATGTTCTCTTTCACATCTCTTGGGGAGAAGATAGAT	21650512	21650681	21650731	21650679	-1	C7	Bo7g059450	21650073	21651197	None	26046	2896	208275	No_constitutive_exon_found_in_species
ACGATAAGTTTGTTTCTTTGACCTTCACCCTTTGGTTCCTTGGGTGACAGGT	22013030	22013102	22012980	22013032	1	C7	Bo7g059830	22009960	22015584	None	26046	2896	208275	No_constitutive_exon_found_in_species
TTGCGAACTTGTTAAAGGTTTTTGCTTTTTCTGGGGGGGATGGATGGAAGGT	22026672	22026780	22026622	22026674	1	C7	Bo7g059870	22026301	22027907	None	26046	2896	208275	No_constitutive_exon_found_in_species
TGTTGTAACCAAGGCTGATGGGTTACATTATCGTCAGCCTTGGGTGATAGGT	22482264	22482365	22482415	22482363	-1	C7	Bo7g061300	22481980	22483068	None	26046	2896	208275	No_constitutive_exon_found_in_species
GTTCCCGGTTTCAGCTGATATTATATTGTTTTTGTTTTGCATTGGGACAGCT	22553204	22553281	22553154	22553206	1	C7	Bo7g061380	22551811	22553281	None	26046	2896	208275	No_constitutive_exon_found_in_species
TTAATTCTTGAAAAGACAATAAACTTGCTTGTCATTTTACATGTGGGCAGGG	22603750	22603829	22603700	22603752	1	C7	Bo7g061450	22602992	22606046	None	26046	2896	208275	No_constitutive_exon_found_in_species
AAATTTTAACTCTCGTTTTAACATAATTTTTAAATGTCTCTGCATGGGAGTC	22609543	22609741	22609493	22609545	1	C7	Bo7g061460	22608475	22609741	None	26046	2896	208275	No_constitutive_exon_found_in_species
CACTGAAACTCACTAGAATCCTAATGCTTACTTTTATGGGTGGGTGACAGGC	22631756	22631850	22631900	22631848	-1	C7	Bo7g061480	22628540	22634936	None	26046	2896	208275	No_constitutive_exon_found_in_species
TGATTTGTTTATTATTCTGTCATGTTATCATCAATCGTTTGGGGGTGCAGGT	22630369	22630466	22630516	22630464	-1	C7	Bo7g061480	22628540	22634936	None	26046	2896	208275	No_constitutive_exon_found_in_species
TCACACATTTCATAAAATTCTAATTGTTTTTTTTTCTTTCCGGGTAAAAGGC	22628540	22628694	22628744	22628692	-1	C7	Bo7g061480	22628540	22634936	None	26046	2896	208275	No_constitutive_exon_found_in_species
GAGAGGACAGTGTATTTGCTGATGTTACTGGCGAAGTTGTTGGGGGATAGAA	22840535	22840860	22840485	22840537	1	C7	Bo7g061800	22839490	22841461	None	26046	2896	208275	No_constitutive_exon_found_in_species
ACAAAAGTTTCACCCCTTTTTCGCTTATTTGTTTTCATGGGAAATTGCAGAT	22909726	22909791	22909841	22909789	-1	C7	Bo7g061910	22908951	22910285	None	26046	2896	208275	No_constitutive_exon_found_in_species
AAGGTTTGATTATCTAACAGTTTGGAACTTTTTTCTGTTCTTGGGAACAGTT	22919896	22919945	22919846	22919898	1	C7	Bo7g061920	22918566	22919945	None	26046	2896	208275	No_constitutive_exon_found_in_species
AGGGACAATCACACCCAGTTTTCTCTTCTTCAAGAACATGGGAAGTGTAGAG	23078300	23078398	23078448	23078396	-1	C7	Bo7g062100	23077886	23078561	None	26046	2896	208275	No_constitutive_exon_found_in_species
AGTTCACACTTTGAAAGCTGATATTTTACTTTTTCTTTTGGGTGTTAAAGAG	23417728	23417958	23417678	23417730	1	C7	Bo7g062400	23413360	23419857	None	26046	2896	208275	No_constitutive_exon_found_in_species
GTGGTTTTAGTAGACTCTTTTAACACACGGTTTCTTGTGACGGAGGGTAGGT	24142539	24142641	24142691	24142639	-1	C7	Bo7g064350	24141411	24143187	SNRK2-3	26046	2896	208275	No_constitutive_exon_found_in_species
GTTTCTTTGAGATTTGATGAGCTTTAATGTGATGTGGGGAAACTGTGAAGGG	24288387	24288475	24288525	24288473	-1	C7	Bo7g064530	24285649	24289032	None	26046	2896	208275	No_constitutive_exon_found_in_species
AGAGCCTAATCTGATGTTTTTTTATTTGCCTTATTCCTCGATGGGTGCAGGG	24286249	24286420	24286470	24286418	-1	C7	Bo7g064530	24285649	24289032	None	26046	2896	208275	No_constitutive_exon_found_in_species
TCATACATTAGTATATACTGTAAAGAAGATAATAATGAATGTGGGTGCAGAA	24285649	24285790	24285840	24285788	-1	C7	Bo7g064530	24285649	24289032	None	26046	2896	208275	No_constitutive_exon_found_in_species
ACCATCGTATGTAGCTCGTGATGAGCTATGTGTGTGCTTGGGTGATCAAGCT	24427177	24427337	24427387	24427335	-1	C7	Bo7g064740	24427177	24428493	None	26046	2896	208275	No_constitutive_exon_found_in_species
AAATTATTTTTTAAAATTTCTTCGGGGAAATTGCGCGGGGAAATTGGGAGGC	24429399	24429446	24429496	24429444	-1	C7	Bo7g064750	24429081	24432417	None	26046	2896	208275	No_constitutive_exon_found_in_species
TTGTTTTTACTTGGTAATCATGTCCTTATTCCTGTGGGTTGGAATCACAGAT	24454433	24454559	24454383	24454435	1	C7	Bo7g064780	24453320	24456575	None	26046	2896	208275	No_constitutive_exon_found_in_species
TTTTCAAGTGACTGTGATAATTGGATTTGGGAATATGTATGGGGTTGAAGAC	24508841	24508916	24508791	24508843	1	C7	Bo7g064850	24508541	24510047	None	26046	2896	208275	No_constitutive_exon_found_in_species
ATATCAAATGAACATATGATTGATTACACGTATAAAATGGGGGAATGAAGGT	24548275	24548362	24548225	24548277	1	C7	Bo7g064910	24546134	24548362	None	26046	2896	208275	No_constitutive_exon_found_in_species
CACGTTGGCTGTTTTTTTTAATTGAAAAATAGAGCCTCTGGGTTGAGTAGAA	24731155	24731369	24731419	24731367	-1	C7	Bo7g065100	24729715	24731716	ATRMR1	26046	2896	208275	No_constitutive_exon_found_in_species
GAGGCTGGCTCAGCTGGTTCTGTAGATGGCTTGATGGTTTCTGATGGGAGGC	24965062	24965147	24965197	24965145	-1	C7	Bo7g065330	24963681	24965584	None	26046	2896	208275	No_constitutive_exon_found_in_species
TCTTTTAGTTGTTTGTTTTGTGGGAAACTGATATGGCTTTTGGGCGGCAGTT	25157207	25157343	25157157	25157209	1	C7	Bo7g065510	25155994	25160865	None	26046	2896	208275	No_constitutive_exon_found_in_species
TGTTGTTATGTTTCAGTTTGGCTAACCTTCCTTATGGCTTCCGGGCAAAGAC	25417985	25418272	25418322	25418270	-1	C7	Bo7g065740	25416289	25419001	None	26046	2896	208275	No_constitutive_exon_found_in_species
GCCACATAAAAAAAACTTGGTTAACAAGTTACTGTATTTAATGTGGGTAGCG	25461510	25461717	25461767	25461715	-1	C7	Bo7g065790	25460532	25464216	None	26046	2896	208275	No_constitutive_exon_found_in_species
AAATAATGAAACGGCCACTGATGGGTGTGTGTGTTTATTTGGGTACGTAGAT	25644739	25644876	25644926	25644874	-1	C7	Bo7g066890	25644739	25646121	PDLP1	26046	2896	208275	No_constitutive_exon_found_in_species
TGGCTAATCATGTTTTGATTGTTTTGATGGTTTTGTTGTTGGGAGAAAAGAT	26602693	26602817	26602867	26602815	-1	C7	Bo7g067680	26601800	26603134	None	26046	2896	208275	No_constitutive_exon_found_in_species
TATATTTTTAAATGTCTCTCCTTACCATGTTTGGCGTTTGGGATGTGCAGGT	27236586	27236829	27236879	27236827	-1	C7	Bo7g071380	27236265	27238261	None	26046	2896	208275	No_constitutive_exon_found_in_species
AAGGAGTGGCAATTTCATAAGTTAATGAGGTTTTTTGTTGGGTAAAACAGGA	27260595	27260761	27260811	27260759	-1	C7	Bo7g071430	27260068	27261976	None	26046	2896	208275	No_constitutive_exon_found_in_species
GAAGAGGATTGTAGATTACTACAACGCAAGCCCTCATCTGGTTGGGACAGTA	27300981	27301344	27300931	27300983	1	C7	Bo7g071470	27299716	27303875	None	26046	2896	208275	No_constitutive_exon_found_in_species
GCGGTAATAACCCGAGCTCACAAAATTGTTATTTTTGGGAATATTGAAAGGG	27692288	27692372	27692238	27692290	1	C7	Bo7g073850	27688688	27694448	None	26046	2896	208275	No_constitutive_exon_found_in_species
TTATGGCATATATATAATAAACCAAATTGCTATTTTTTTTGTGGGTGCAGGT	27924247	27924328	27924378	27924326	-1	C7	Bo7g074140	27923745	27928745	None	26046	2896	208275	No_constitutive_exon_found_in_species
TGATATATTATTGTTAATACGGCATTCTAATGGTATGTTTGGGTTGGCAGGA	28233650	28233780	28233600	28233652	1	C7	Bo7g075370	28232795	28233780	None	26046	2896	208275	No_constitutive_exon_found_in_species
TGCTCTACACTGGTTGGATACTTTTAGTGACTTAAAGTTTTAATGGGCAGGA	28869798	28870052	28870102	28870050	-1	C7	Bo7g077180	28869408	28873605	None	26046	2896	208275	No_constitutive_exon_found_in_species
TTCTAAGCTTGATATGTGATTCAGTGGATGATAGTTATTTGGTTGGGCAGGT	28972167	28972290	28972340	28972288	-1	C7	Bo7g077270	28971593	28973288	None	26046	2896	208275	No_constitutive_exon_found_in_species
ACAGTGTTTCTCTGTTGTTAATTTGTTTGTCTTTTTTTTATGGGGTAAAGTC	29180407	29180473	29180357	29180409	1	C7	Bo7g077530	29179528	29181232	None	26046	2896	208275	No_constitutive_exon_found_in_species
TTACTTGTTTGATATTTTCCTTATTTGTTGGTTGATATTTGCATGGGCAGAG	29249079	29249207	29249029	29249081	1	C7	Bo7g077640	29245529	29251144	None	26046	2896	208275	No_constitutive_exon_found_in_species
AGCAGCTTCATGAACATGCTTGTAATTCTGATTTGGGTCTGGGGGTCTAGAC	29273293	29273395	29273243	29273295	1	C7	Bo7g077660	29272366	29274331	None	26046	2896	208275	No_constitutive_exon_found_in_species
GTTTTTCTTTATAGAATTTTCTTACTCTTTTGTGTGTGTAAGGGATATAGAG	29331686	29331801	29331636	29331688	1	C7	Bo7g077800	29331219	29331801	None	26046	2896	208275	No_constitutive_exon_found_in_species
[truncated: 897 more rows]
