# Supplementary material for: Widespread Separation of the Polypyrimidine Tract From 3′ AG by G Tracts in Association With Alternative Exons in Metazoa and Plants
Source: Front Genet. 2019 Jan 14;9:741. doi: 10.3389/fgene.2018.00741 (PMC6339879; doi:10.3389/fgene.2018.00741)
Supplement: DATA FILE S2 — Sequences of REPAG 3′ SS from each species of metazoa, plants and protists. [file Data_Sheet_2.zip › Supplementary data 2/Protists_Release38_plasmodium_falciparum_malips096_e11.txt]

REPA_GGG_Sequence	Exon_Start	Exon_End	Pos_-50	Pos_+2	Strand	Chromosome	GeneID	Gene_Start	Gene_End	Gene_Name	Number_of_REPAs	Number_of_REPAs_has_GGG	Number_of_Intron(Intra_genic_Region)	Upstream_Constitutive_Exon
AGGAAATATGGGAGGTTTAGGAAATATGGGAGGTTTAGGTAATATGGGAGGT	222704	223086	222654	222706	1	supercont1.157	PFMALIP_05369	221553	223086	None	752	17	7594	No_or_no_constitutive_exon
AGGAAATATGGGAGGTTTAGGAAATATGGGAGGTTTAGGAAATATGGGAGGT	222668	223086	222618	222670	1	supercont1.157	PFMALIP_05369	221553	223086	None	752	17	7594	No_or_no_constitutive_exon
AGGAAATATGGGAGGTTTAGGTAATATGGGAGGTTTAGGTAATATGGGAGGT	222722	223086	222672	222724	1	supercont1.157	PFMALIP_05369	221553	223086	None	752	17	7594	No_or_no_constitutive_exon
ATTCAATAATTTCTTCATTCCCAATATCATTATATATATTGGGAATGAAGAA	35467	35995	35417	35469	1	supercont1.99	PFMALIP_03203	34759	53385	None	752	17	7594	No_or_no_constitutive_exon
AAACATTTATAATCATCATAGTAATGATAGTAGCGGGGAAAATATTAGAGAT	78814	82091	78764	78816	1	supercont1.144	PFMALIP_04607	76398	82649	None	752	17	7594	No_or_no_constitutive_exon
TTATTTTATTTTATTTTATTATTTTTTCCTTTTTTTGGGGGGTAATATAGGA	113873	114180	113823	113875	1	supercont1.103	PFMALIP_03446	111695	114180	None	752	17	7594	No_or_no_constitutive_exon
AATTAGATGGAAATAACCATAGTGAAACTTCATCACATCAAGGGGAAAAGAA	62770	62775	62825	62773	-1	supercont1.78	PFMALIP_02695	62770	63622	None	752	17	7594	No_or_no_constitutive_exon
ACTGTCGAGAAAAAATGAATAGTGATAACCAAATAAATAAGGGAGAGAAGAA	27662	28515	28565	28513	-1	supercont1.57	PFMALIP_01657	26564	30873	None	752	17	7594	No_or_no_constitutive_exon
TCAAAATATATATATTAGAATTTATACTTATAAATATATTAAATGGGTAGGT	159028	159077	158978	159030	1	supercont1.143	PFMALIP_04567	158583	161292	None	752	17	7594	No_or_no_constitutive_exon
TCTCCCAAAAAATGTATTTGAAAATTTTGGGAATATGTCTCAATGGGAAGAT	184377	184389	184327	184379	1	supercont1.156	PFMALIP_05306	183878	184389	None	752	17	7594	No_or_no_constitutive_exon
ATATTTCTTTTCCGTGACACATAAATATATTTTTTTATTTATTTGGGAAGAT	204812	204890	204762	204814	1	supercont1.76	PFMALIP_02596	204651	205249	None	752	17	7594	No_or_no_constitutive_exon
ACTTTATGGTTTTTTTTTTTTTTTTTTTTTTTTTTTTTTTGTGTGGGAAGAT	93537	93614	93664	93612	-1	supercont1.129	PFMALIP_04112	93212	94564	None	752	17	7594	No_or_no_constitutive_exon
TTTTTTTTTTTTTTTTTTTTTTTTTTTTTTTTTTTTATTTTATGGGAAAGCG	30682	32673	30632	30684	1	supercont1.19	PFMALIP_00603	28403	32673	None	752	17	7594	No_or_no_constitutive_exon
ATTTTATTTCAACTATTAGAGTGTCATGAGGAAAAAAAAAAAAAGGGAAGAT	87456	87615	87406	87458	1	supercont1.10	PFMALIP_00146	82911	87995	None	752	17	7594	No_or_no_constitutive_exon
TATATATAAATTACAATTTACAAAAATATTTAATATATGGGATATAATAGAT	39185	40098	40148	40096	-1	supercont1.39	PFMALIP_01131	37022	42363	None	752	17	7594	No_or_no_constitutive_exon
TATATATATATATATAGATAGATAGATTTTAAAAATATGGGTTGAATAAGAA	13312	13442	13492	13440	-1	supercont1.26	PFMALIP_00654	13312	14511	None	752	17	7594	No_or_no_constitutive_exon
AAGTGGTTTATCGAGAGTTCTGCTGTAGAAACTTTTTTTTTATGGGACAGGT	1332	1688	1282	1334	1	supercont1.188	PFMALIP_05694	5	1688	None	752	17	7594	No_or_no_constitutive_exon
