# Supplementary material for: Widespread Separation of the Polypyrimidine Tract From 3′ AG by G Tracts in Association With Alternative Exons in Metazoa and Plants
Source: Front Genet. 2019 Jan 14;9:741. doi: 10.3389/fgene.2018.00741 (PMC6339879; doi:10.3389/fgene.2018.00741)
Supplement: DATA FILE S2 — Sequences of REPAG 3′ SS from each species of metazoa, plants and protists. [file Data_Sheet_2.zip › Supplementary data 2/Protists_Release38_plasmodium_vivax_north_korean.txt]

REPA_GGG_Sequence	Exon_Start	Exon_End	Pos_-50	Pos_+2	Strand	Chromosome	GeneID	Gene_Start	Gene_End	Gene_Name	Number_of_REPAs	Number_of_REPAs_has_GGG	Number_of_Intron(Intra_genic_Region)	Upstream_Constitutive_Exon
AGAAGAAATACACCCATTTTTCTTTTCTCTATCCTCCCGTGGGGTGAAAGAA	366540	375566	366490	366542	1	KQ235548	PVNG_00071	363317	375566	None	435	43	9069	No_or_no_constitutive_exon
AAAAAAAAAAATTCGCACAGTGGTACGCACAGTGGCACGCACAAGGGCAGGA	1089676	1090406	1089626	1089678	1	KQ235548	PVNG_00239	1087617	1090406	None	435	43	9069	No_or_no_constitutive_exon
GAAAGCCACTGAAGAGCAGCACCACCACTACCACAAGGGGAACGCCGAAGGG	670364	671132	670314	670366	1	KQ235499	PVNG_00434	665425	678870	None	435	43	9069	No_or_no_constitutive_exon
AGATTCCACGTCACATGATAGTCCACCCGCTCTTCCAGTGGGACGATCAGAA	962465	962756	962415	962467	1	KQ235499	PVNG_00516	961849	962756	None	435	43	9069	No_or_no_constitutive_exon
CCCCTTTACTCCCCCTTTGCACGAACCAACCGCGGATCCCAAACGGGTAGAT	347118	347231	347281	347229	-1	KQ235437	PVNG_00630	344526	348376	None	435	43	9069	No_or_no_constitutive_exon
GTGGAGGCGAACGCAATGAGGGACCTGGAAATGCTGGGCGGGCAGGGGAGCA	602752	602767	602817	602765	-1	KQ235326	PVNG_01097	602752	604755	None	435	43	9069	No_or_no_constitutive_exon
AAAAAAAAAAAAAAAAATTCCCCCAGGTGGGTGTGCACGGTAAGCGGGAGGT	36496	37711	37761	37709	-1	KQ235540	PVNG_01153	36496	39474	None	435	43	9069	No_or_no_constitutive_exon
AACGGCGATGGCTTACCTCCCAGCGTGGTGGCCACCCCGAGCAGGGGGAGGA	58977	59879	58927	58979	1	KQ235540	PVNG_01157	58334	59879	None	435	43	9069	No_or_no_constitutive_exon
GTTTCTCCGGTCAGCGGCGGGATTAGCGGCGGGATTAGCGGCGGGACCAGCG	99435	100684	100734	100682	-1	KQ235189	PVNG_01445	99435	101097	None	435	43	9069	No_or_no_constitutive_exon
TCCATGCCAGAGGAGAGCCCCCCACTTCTGCTTCCCTTCACCATGGGGAGTT	430389	431112	430339	430391	1	KQ235261	PVNG_01897	430197	433752	None	435	43	9069	No_or_no_constitutive_exon
AACTTCCCTTTTGCTTCCTCTTTTTTTCCCACCAAATTAGAGAAGGGCAGTT	149612	149648	149562	149614	1	KQ235582	PVNG_01954	149221	150922	None	435	43	9069	No_or_no_constitutive_exon
TCTTTCCACCACTTTTATTTTATTGTTTTCTTTTTTTTGGGTAAACACAGCC	296379	297954	298004	297952	-1	KQ235582	PVNG_01993	296210	298587	None	435	43	9069	No_or_no_constitutive_exon
AAAACAGGGAAGCCGCTCAAACCAGGGAGTCCGCCTAAACCACAGGGCAGAA	454866	455878	454816	454868	1	KQ235353	PVNG_02131	447845	456188	None	435	43	9069	No_or_no_constitutive_exon
ACACTACGTTTGTGAGCTTCAATCGACAGGGTGAAGAACAAACGAGGGAGAG	216521	217726	216471	216523	1	KQ235400	PVNG_02276	215425	218162	None	435	43	9069	No_or_no_constitutive_exon
TAAGAGTGCAAGGAATGGATTAAGATTTTCAGATCTTTTTAACAGGGAAGAA	45265	45729	45779	45727	-1	KQ235637	PVNG_02351	45265	47452	None	435	43	9069	No_or_no_constitutive_exon
GTGAAAAGTTGCATGCGCAGATGGAGGCGCAGGAAAGGGTAAGCGATCAGGT	45712	45740	45662	45714	1	KQ235573	PVNG_02714	44695	45740	None	435	43	9069	No_or_no_constitutive_exon
GCAGATTGCAGGCACGGATGTGTTATCCCAAGCACATGTGGCAGCGGGAGCA	155088	155126	155176	155124	-1	KQ235573	PVNG_02738	155088	157966	None	435	43	9069	No_or_no_constitutive_exon
AAACCGCGCTGCCTCACGCGCCGCTCCTACCGCCACCCCCGCTGGGGAAGAA	218872	220261	218822	218874	1	KQ235218	PVNG_02918	217533	223583	None	435	43	9069	No_or_no_constitutive_exon
GTGTAAAAGGAGCCAGGGGGGGGGTGATACTGCCCAGGGAAAGGCTGCAGAA	150995	158350	150945	150997	1	KQ235387	PVNG_03154	150761	158350	None	435	43	9069	No_or_no_constitutive_exon
CCTACCCATTTGTCACTTCCCTCCTCATTTTTACCCCCAAAACGGGCCAGGT	263532	263570	263620	263568	-1	KQ235311	PVNG_03263	262322	265462	None	435	43	9069	No_or_no_constitutive_exon
TTCTCTCATTTTTCTCCCAATTTTCCCCCATATTTCTCCCCATTGGGAAGAT	167006	167093	166956	167008	1	KQ235515	PVNG_03315	165042	175564	None	435	43	9069	No_or_no_constitutive_exon
CTCAGTTGGGGGGAAGGCCCGCCGTGAGTATGCTCCCCCCCAGGGGGCAGAA	94464	96893	94414	94466	1	KQ235479	PVNG_03433	74890	96893	None	435	43	9069	No_or_no_constitutive_exon
ATTGCAAATCCGGGTACGCACCCCTTTCGCCTGACTGGGAAAACGCGCAGAT	216567	216789	216517	216569	1	KQ235479	PVNG_03460	215141	217232	None	435	43	9069	No_or_no_constitutive_exon
TCACCCAATATGCAATTCGTTAACATTTTTCTCCCCCCCTCGGGCGATAGGC	309097	309262	309047	309099	1	KQ235349	PVNG_03549	307360	310865	None	435	43	9069	No_or_no_constitutive_exon
ACAGCGTCAGTACGTATGTCAGTAGTAACAACACGAGGGTGGCACAAAAGGA	194168	194780	194118	194170	1	KQ235444	PVNG_03588	193724	198561	None	435	43	9069	No_or_no_constitutive_exon
GAGGGGGAGCAGCAGGAAAGGCCGCGGGACCAGTGGACGGTTGGGCGGAGCG	46250	46262	46312	46260	-1	KQ235181	PVNG_03754	46250	50158	None	435	43	9069	No_or_no_constitutive_exon
CACCGCTTAACTCGTTCACCTCCCCTTTGCATCATTCCACCGGGACGCAGAT	212252	212393	212202	212254	1	KQ235181	PVNG_03797	210888	215152	None	435	43	9069	No_or_no_constitutive_exon
CGGGCTGAGCACACCCGACGCCCCCCCCTCGCGCACCACCCGGGAGAAAGTC	143587	143997	144047	143995	-1	KQ235562	PVNG_04000	143587	145546	None	435	43	9069	No_or_no_constitutive_exon
TTTTTTTTCCTTTTTTTTTTTTTTTTTTTCCCCTTTGGACGAATGGGCAGGG	196752	196833	196702	196754	1	KQ235383	PVNG_04069	196220	197893	None	435	43	9069	No_or_no_constitutive_exon
GGGAAGCTGAAGGGGAACAGCTTCACAGACACCGCCAACCTGCAGGGGAGCA	186510	186924	186974	186922	-1	KQ235454	PVNG_04282	186510	187281	None	435	43	9069	No_or_no_constitutive_exon
ATGTGTTAAGTAGGATAAAAAAATATTTCGATTTATTAAACCATGGGGAGGA	46554	46980	46504	46556	1	KQ235338	PVNG_04297	46284	46980	None	435	43	9069	No_or_no_constitutive_exon
ATGACGATCATGGCGACAATAGCGACAATAGCGATAGTGGCGAAGGGGAGGG	34180	35050	34130	34182	1	KQ235213	PVNG_04404	26854	35050	None	435	43	9069	No_or_no_constitutive_exon
TTTTTGCTTACCAAAATGATGCTCTCTTTTTTTTTTTTTTTTGGGGACAGGC	85080	85124	85030	85082	1	KQ235367	PVNG_04566	80627	85124	None	435	43	9069	No_or_no_constitutive_exon
CTCCAAGTGGGGAAGGCCACCCAAATAGGGAAGGTCACCCAAATGGGGAGAT	40083	40755	40033	40085	1	KQ235324	PVNG_04677	38853	40755	None	435	43	9069	No_or_no_constitutive_exon
GCCCTCCACACGTGCAAAAAAAGCTACATTTGCCCACTGGGCCGCAAAAGGT	155299	155616	155249	155301	1	KQ235272	PVNG_04931	147669	155616	None	435	43	9069	No_or_no_constitutive_exon
AAGGAGAAGAAGAAGCCGCCGAAGGAGAAGAAGCTGCAGAGGGAGAAGAGAC	89227	90360	89177	89229	1	KQ235197	PVNG_04978	87802	90360	None	435	43	9069	No_or_no_constitutive_exon
TAGGGACTTCATGGACGCGATGAATTTGGAGGGGCGGGTGGAAGAGGTAGTA	48656	48659	48606	48658	1	KQ235178	PVNG_05049	43738	48659	None	435	43	9069	No_or_no_constitutive_exon
TGCGAAGGCAAACCAAGACAGCTGCCCCGCGCAACCCCCCAACGGGGCAGAT	58375	58532	58582	58530	-1	KQ235577	PVNG_05188	53726	60276	None	435	43	9069	No_or_no_constitutive_exon
GCTGCACAATTATAGGAAGGGGAACCACTACGAGGCGCAGCAGGGGGAAGTG	4048	6271	6321	6269	-1	KQ235295	PVNG_05646	4048	7370	None	435	43	9069	No_or_no_constitutive_exon
ATGGCACTTGGCCCCTTCATAAAGTGGCACCTTTGAGGGCAGCGCGTAAGTT	20382	20434	20484	20432	-1	KQ235542	PVNG_06092	20382	21765	None	435	43	9069	No_or_no_constitutive_exon
TCTTAATGATTGTACTACAAAATGGATTGATAAAAAAAGGGATATAATAGAA	6394	6561	6344	6396	1	KQ235585	PVNG_06169	5543	6561	None	435	43	9069	No_or_no_constitutive_exon
CAACCCCCCATTGATTCGCATGGGGGGCACGCAAACTGCTCAGGGAGTAGCC	2070	2102	2020	2072	1	KQ235325	PVNG_06547	463	2102	None	435	43	9069	No_or_no_constitutive_exon
GAACGTCAAGCGGAACGGCTGCGAGCAGGTCATGTGCCTCTACCGGGAAGGT	89	155	205	153	-1	KQ235492	PVNG_06587	89	1482	None	435	43	9069	No_or_no_constitutive_exon
