# Supplementary material for: Widespread Separation of the Polypyrimidine Tract From 3′ AG by G Tracts in Association With Alternative Exons in Metazoa and Plants
Source: Front Genet. 2019 Jan 14;9:741. doi: 10.3389/fgene.2018.00741 (PMC6339879; doi:10.3389/fgene.2018.00741)
Supplement: DATA FILE S2 — Sequences of REPAG 3′ SS from each species of metazoa, plants and protists. [file Data_Sheet_2.zip › Supplementary data 2/Metazoa_Release38_schistosoma_mansoni.txt]

REPA_GGG_Sequence	Exon_Start	Exon_End	Pos_-50	Pos_+2	Strand	Chromosome	GeneID	Gene_Start	Gene_End	Gene_Name	Number_of_REPAs	Number_of_REPAs_has_GGG	Number_of_Intron(Intra_genic_Region)	Upstream_Constitutive_Exon
ATGGTTGTGAAGGTGGTTTCCTTGGTCCTGCTTGAGATTATTGGGTGAAGGA	1093508	1093695	1093458	1093510	1	1	Smp_179950	1092316	1094764	None	3814	86	57200	No_or_no_constitutive_exon
AATCTTAGTAATTATTTTCTTTTCTTTATAATCCTATTGGGGAAGCATAGAT	3411502	3411785	3411452	3411504	1	1	Smp_056200	3395668	3412888	None	3814	86	57200	No_or_no_constitutive_exon
ATGTATGTATATATTTCTCTTTCTAAAAAACTTCTTTTTTGGGGGGTCAGAT	8409107	8409479	8409057	8409109	1	1	Smp_123930	8393702	8409479	None	3814	86	57200	No_or_no_constitutive_exon
TTTCCACACAACACGTGGTAAAATGCGCTTCAATGTGTGGGATACAGCAGGC	10392223	10392456	10392173	10392225	1	1	Smp_079430	10391928	10392865	None	3814	86	57200	No_or_no_constitutive_exon
CATCTAATTGGGAACCGAATAACGGAGCTCAAAATTTGGGACCAGAAGAGCC	27402179	27402341	27402391	27402339	-1	1	Smp_150360	27386892	27420120	None	3814	86	57200	No_or_no_constitutive_exon
TCAAATCATGCATACGGAACAAGATAAGACTCCTCTCGGGCAGAAAATAGAT	29995837	29995863	29995787	29995839	1	1	Smp_007260	29994153	30007931	SMA1	3814	86	57200	No_or_no_constitutive_exon
CCTCGATAAACATGCTAACTGGGTTTTGCATTCAGAAGGAATTTAGGGAGGA	33280025	33280091	33280141	33280089	-1	1	Smp_028100	33279575	33280717	None	3814	86	57200	No_or_no_constitutive_exon
GCCGAAAAAAAGGTACGCTTTTATTCACTATAGTCCTACTTATGGGACAGGC	35352907	35353183	35353233	35353181	-1	1	Smp_092850	35336002	35353344	None	3814	86	57200	No_or_no_constitutive_exon
TAGTGGATCGGGTGGAAATCTTTCTGACAATATGACTGTTGATGGGATAGCC	36026217	36026366	36026167	36026219	1	1	Smp_210820	36012585	36030466	None	3814	86	57200	No_or_no_constitutive_exon
TTCATCGATATTTTCTAATTGTAAAAGTTTTCTTTTTTTCTTATGGGAAGGG	36164646	36165038	36164596	36164648	1	1	Smp_068060	36153991	36177125	None	3814	86	57200	No_or_no_constitutive_exon
TTATTTAAAAATTTGAATATTTCATTCTTACTTGATTTTTGGGTGATTAGGA	38093526	38094218	38093476	38093528	1	1	Smp_125340	38086350	38109158	None	3814	86	57200	No_or_no_constitutive_exon
CATATTTTTTTCCACAACTTCATGCTTCTTTTACATTTGTGGGCAAATAGTT	38992098	38992498	38992548	38992496	-1	1	Smp_125160	38951120	38996351	None	3814	86	57200	No_or_no_constitutive_exon
CAAAATAGAGAGTAAGATTCTGGAAGTTATTTCTAGATAATGGGACTAAGAA	45360147	45360335	45360385	45360333	-1	1	Smp_006830	45359356	45360492	None	3814	86	57200	No_or_no_constitutive_exon
ATTTTTAATTTTATTTAAACTTTCCCTAATCTTTAAAACAGAAGGGGCAGAT	48458267	48458599	48458217	48458269	1	1	Smp_147890	48440641	48496728	None	3814	86	57200	No_or_no_constitutive_exon
TTTAATCATTTAAAGTTTTTTCATATTTCGTTTTTGGGGTAATCATAAAGCA	49512657	49512759	49512809	49512757	-1	1	Smp_049390	49476887	49513494	None	3814	86	57200	No_or_no_constitutive_exon
TACTTCAAATGCAAGTGTAAATTTTCAAAGTTTGTGGGATCAAAAATCAGCT	51660047	51660085	51660135	51660083	-1	1	Smp_172040	51564502	51704768	None	3814	86	57200	No_or_no_constitutive_exon
AATGCGTTCGGTGGTGGTGTTAGTGGGAATGCTAGTACTACTGGGGGTAGTA	55425509	55425599	55425649	55425597	-1	1	Smp_161480	55422633	55452868	None	3814	86	57200	No_or_no_constitutive_exon
TAATTTCTTACTTATACCATACATATATGCATATATTATCTATGGGACAGGC	56541227	56541357	56541177	56541229	1	1	Smp_099850	56498424	56551377	None	3814	86	57200	Yes
AAATGTTCATTTTTCAACTTATTTTATATTTTATAATTCAGGGGAAACAGCC	57769269	57769480	57769530	57769478	-1	1	Smp_065610	57762871	57778369	None	3814	86	57200	No_or_no_constitutive_exon
TCGATAACTGTTGAGGTAAGATAAAGTATACTGTCATTTGGGCTAAGCAGGA	63870425	63870540	63870590	63870538	-1	1	Smp_001150	63864752	63871268	None	3814	86	57200	No_or_no_constitutive_exon
GTTATTATTAACGTTCTAAACAGCTGGGTTCAACGGGAATCGGGATCAAGAC	320579	320679	320529	320581	1	2	Smp_032580	320392	345605	None	3814	86	57200	No_or_no_constitutive_exon
AAGTTATTGAAACCTATTTCAAAATATAGATTTCAAAAATCCATGGGAAGAT	6840699	6840732	6840649	6840701	1	2	Smp_034270	6840410	6858809	None	3814	86	57200	No_or_no_constitutive_exon
TATTATTAACATTTTGGTTTCTGTTTGCTTATTTTCATTTTGGGAAACAGTT	11725337	11725427	11725477	11725425	-1	2	Smp_146570	11720284	11744412	None	3814	86	57200	No_or_no_constitutive_exon
ATTTTTACTTTGCAACTGACTATACGTCAACTTTCTTTCTAGGGACGTAGCC	14992695	14992885	14992935	14992883	-1	2	Smp_181090	14992695	14997847	None	3814	86	57200	No_or_no_constitutive_exon
GCTTCTTTTTATCTTTATTTCGATATATATATTTCTTTGGGGGGGATCAGCT	18125902	18126002	18125852	18125904	1	2	Smp_122910	18088181	18158931	None	3814	86	57200	No_or_no_constitutive_exon
TCAACAACATCATTTATCATCGACAAAATCAGCTTCGTTGGGTAGTCAAGCA	18126503	18126667	18126453	18126505	1	2	Smp_122910	18088181	18158931	None	3814	86	57200	No_or_no_constitutive_exon
TAAGAGTAGAGGTTACAGGCCAAACGATTTTATCTATGCTAGCCTGGGAGCA	18912526	18912678	18912728	18912676	-1	2	Smp_124380	18901518	18918072	None	3814	86	57200	No_or_no_constitutive_exon
GCAGATTTTGGTATGTCAAGAAAGTGTTTTTTTTAATGGGAAGAATCAAGCC	21032097	21032301	21032351	21032299	-1	2	Smp_065060	21009959	21032573	None	3814	86	57200	No_or_no_constitutive_exon
GTTGACTCAAAAGTCAAATTTTTCACTCACCGTTTTTTGGGGAATTAAAGGA	29234320	29234393	29234443	29234391	-1	2	Smp_143460	29231366	29249030	None	3814	86	57200	No_or_no_constitutive_exon
TTATCCTGCAATATTTTTCATTGTTTACCTCTTGTTTTTCATGGGTATAGGC	30447883	30447985	30447833	30447885	1	2	Smp_147750	30428019	30467156	None	3814	86	57200	No_or_no_constitutive_exon
TTAGTCGTAGAACACTTGTTTTATACTTTATTAAAATAAATATGGGTAAGAA	2934552	2934636	2934502	2934554	1	3	Smp_132420	2912129	2934636	None	3814	86	57200	No_or_no_constitutive_exon
TACTCTATTTTATCTGTACTCAATTTCCTATATGAAGTAAAAAAAGGGAGTC	12156424	12156494	12156374	12156426	1	3	Smp_210680	12156249	12166257	None	3814	86	57200	No_or_no_constitutive_exon
TTCATTGCTTTTCACTTTCGGGATGTAATTGTTGGGGGACTTAAATGAAGAA	17894502	17894860	17894910	17894858	-1	3	Smp_084540	17833091	17897678	None	3814	86	57200	No_or_no_constitutive_exon
CTTCATGGTAGTTCGTTCAAACTTCCAGGTTCTAATATGGGTAGATGAAGTC	25745873	25746445	25746495	25746443	-1	3	Smp_177040	25742961	25755109	None	3814	86	57200	No_or_no_constitutive_exon
GATCACTTCTCTTTTCTTTCTCTTTTTTGGTGATTGGGATGGGCATATAGAT	27170732	27171163	27170682	27170734	1	3	Smp_130340	27109898	27171163	None	3814	86	57200	No_or_no_constitutive_exon
CACATATTTCAATCAAGGCACCGAAATTCGGGTTCGGTCTGGGCAAGAAGAA	5012075	5014149	5012025	5012077	1	4	Smp_038730	5009936	5031647	None	3814	86	57200	No_or_no_constitutive_exon
TGCCCACAGTGTCGGGAGACGTGGATGCTGGTTTGGATGTGGGTGGAAAGGT	5012543	5014149	5012493	5012545	1	4	Smp_038730	5009936	5031647	None	3814	86	57200	No_or_no_constitutive_exon
CAGATCTTCGTGTACATGGTGAGATGCCGGATGTGGATGTGGGTGCTAAGGT	5012009	5014149	5011959	5012011	1	4	Smp_038730	5009936	5031647	None	3814	86	57200	No_or_no_constitutive_exon
TGACTAATCATCCTACTTCTTTTTTGGTTATATTTTAGTTGTGGGACCAGAT	7027965	7028169	7027915	7027967	1	4	Smp_137170	6920921	7060818	None	3814	86	57200	No_or_no_constitutive_exon
TTCTGATACATTACAATCAAGTTCCAGTTTCGGAGATTTCGGGGGTCCAGTT	13875007	13875483	13875533	13875481	-1	4	Smp_145540	13875007	13877812	None	3814	86	57200	No_or_no_constitutive_exon
AAACTTGAAATGGTTAGCATCAAATAGGTTTTTCATAGACTGGGAAACAGGT	24863841	24863971	24863791	24863843	1	4	Smp_151450	24863726	24866827	None	3814	86	57200	No_or_no_constitutive_exon
TACAGTATGGTCTCATAACGAATTGGCTAGATTCTCTTGGATCTGGGAAGAT	25794381	25794618	25794331	25794383	1	4	Smp_149120	25729896	25797125	None	3814	86	57200	No_or_no_constitutive_exon
ACTATTTTATTCATTTATCCTTATTCTTGCTGATTTTTTCGGGGGATCAGTT	26070788	26071003	26071053	26071001	-1	4	Smp_136970	26050748	26077918	None	3814	86	57200	No_or_no_constitutive_exon
TGCCTTGTCCCAGCTAAGCCTTGATGAAGATGTTCCATCAATTCAGGGAGCT	31497942	31498076	31498126	31498074	-1	4	Smp_150980	31458641	31498182	None	3814	86	57200	No_or_no_constitutive_exon
TTCATTCCTTTCCTAATTTCTCGGGTTTTATGAATTCTTGGGATCGACAGGC	1233845	1233984	1233795	1233847	1	6	Smp_179270	1229573	1235330	None	3814	86	57200	Yes
ATGAATGAAATTTTTTTGTATTTTTTTTGGGGGGGGGGTAAAATATTAAGCG	3057920	3057938	3057870	3057922	1	6	Smp_123200	3054606	3059285	None	3814	86	57200	No_or_no_constitutive_exon
AAGTGTATCTCTTCCGATGCGTCCGATTTCTCCTATAAGTGGGAATCCAGGA	15052135	15052396	15052085	15052137	1	6	Smp_147010	15020149	15054325	None	3814	86	57200	No_or_no_constitutive_exon
TCCCAGGTAAGTTAGTTGTGATCTCAGTGGTTATTTATAAGAGGGTCAAGCT	18184998	18185112	18185162	18185110	-1	6	Smp_009310	18183885	18185722	AUT1	3814	86	57200	No_or_no_constitutive_exon
TCGGGGCCATAGGAGTGGTGGTGGACGTGCAGGCGCATCTACGTCGGGAGTG	92677	92966	92627	92679	1	7	Smp_155720	92103	111282	None	3814	86	57200	No_or_no_constitutive_exon
TTACTCCTCTCTATATATATACCTGTACTTCTTTTATTTTAACGGGCTAGAT	9014401	9014576	9014626	9014574	-1	7	Smp_139350	8991088	9072913	None	3814	86	57200	No_or_no_constitutive_exon
TATTTGTCAGAAAGGGGTAAATTTTTGTTTCTATCTTTTTGGGACCGTAGGA	9143902	9144024	9144074	9144022	-1	7	Smp_031710	9126880	9144731	None	3814	86	57200	No_or_no_constitutive_exon
CATCGTAAATCATCTTCTTTTGAAATATTTTATCATTGGGGAAAATTCAGGG	1938264	1938520	1938214	1938266	1	W	Smp_142870	1931568	1957728	None	3814	86	57200	No_or_no_constitutive_exon
GCACAATTTCCGTCAAACAAATGGTAAACAGTTCACAGCGTTAAGGGGAGTA	16383840	16383954	16383790	16383842	1	W	Smp_171920	16375991	16388869	None	3814	86	57200	No_or_no_constitutive_exon
GTTTAAATTATAAATTTTCTATGGTGTTAAACTCTTCGTGGGTTATGAAGAG	18622053	18622714	18622764	18622712	-1	W	Smp_012000	18619126	18624896	None	3814	86	57200	No_or_no_constitutive_exon
ATCTGTATTTTCGAGAGTGAGTTTGTCGCTTATAACAAGGGGAACTGAAGGA	23708671	23708839	23708621	23708673	1	W	Smp_128430	23683590	23721788	None	3814	86	57200	No_or_no_constitutive_exon
TTTTACTTTTTATCTAAACGTATACTTTCTTTCTAGATTGGGATGAACAGTC	26729836	26729931	26729981	26729929	-1	W	Smp_165470	26716388	26777240	None	3814	86	57200	No_or_no_constitutive_exon
AACTTCTACCCGATCTCGTGTAAGCTTGGCTACTGTCGGACGAGGGATAGAC	31982442	31982699	31982392	31982444	1	W	Smp_131940	31959786	31995305	None	3814	86	57200	No_or_no_constitutive_exon
TTATATTTTTAATAAACCAAATATTACTAGAAATTTCGGAGGTATGGGAGTG	36914647	36914818	36914597	36914649	1	W	Smp_146840	36913656	36962526	None	3814	86	57200	No_or_no_constitutive_exon
GTGCTAGTCGACGCCGATTACGAACAACCAAAAAACATGATCGGGAACAGTC	39280785	39280862	39280735	39280787	1	W	Smp_135190	39245451	39294104	None	3814	86	57200	No_or_no_constitutive_exon
CATCCCTTTTTTTGTATACTTCTGATACCTTTACATGGGTGAACAATTAGGT	42652451	42652861	42652401	42652453	1	W	Smp_090240	42627205	42659994	None	3814	86	57200	No_or_no_constitutive_exon
ATAAACTCGGATTTTCTTACGTTTCAGTTACACATTCTCGTTCGGGAAAGGT	45717373	45719443	45719493	45719441	-1	W	Smp_145280	45715777	45752813	None	3814	86	57200	No_or_no_constitutive_exon
TGCGAAAGAATTAAGTCAACAAATTGTTCGACAATCTCAAAAATGGGCAGCT	46447869	46448171	46448221	46448169	-1	W	Smp_145170	46447869	46468743	None	3814	86	57200	No_or_no_constitutive_exon
GAATCCTTCTCCAAATCTTAATCATTCTATTTATAATGGGAATAATAAAGAA	55924234	55924600	55924650	55924598	-1	W	Smp_162930	55919184	56025044	None	3814	86	57200	No_or_no_constitutive_exon
TAATGTATACAACTCAAAAATTCATTTGTTTTCACTTGAAATGGGACTAGGA	1392811	1392966	1392761	1392813	1	Chr_1.unplaced.SC_0010	Smp_132750	1385526	1424877	None	3814	86	57200	No_or_no_constitutive_exon
AGTATATTAATATATTTAATTGATTATTATTGTTACTTCCATTGGGACAGAA	933515	933629	933679	933627	-1	SC_0013	Smp_153690	904087	934536	None	3814	86	57200	No_or_no_constitutive_exon
CGTTGTTCGATAGACTAATGAAGATGGAGAAGATGAATGGGTTGATAAAGCT	3168879	3169031	3169081	3169029	-1	SC_0013	Smp_163570	3088795	3252440	None	3814	86	57200	No_or_no_constitutive_exon
CTTCCCCAAGATATACCCAGAATGGACAAACTTTTCCTCGAAGTAGGGAGAT	847251	847328	847378	847326	-1	Chr_1.unplaced.SC_0034	Smp_142270	847251	887909	None	3814	86	57200	No_or_no_constitutive_exon
AACAATCCTAAAAGATCGAACTTTCGAGGAAGATTTTTTAGAGGGAGAAGGT	1292365	1292621	1292671	1292619	-1	SC_0041	Smp_181870	1263640	1296012	None	3814	86	57200	No_or_no_constitutive_exon
ATCACTGTAGCATATGTCAATGAAAATAAATATAAAAAGCCAATGGGAAGTG	1810388	1810551	1810338	1810390	1	SC_0049	Smp_212450	1792679	1810551	None	3814	86	57200	No_or_no_constitutive_exon
TAATCTCAACTGTTAATCTGATTAAATTTTTTTTATATTATAGGGTACAGCA	1220957	1221700	1221750	1221698	-1	Chr_3.unplaced.SC_0077	Smp_161640	1195314	1237612	None	3814	86	57200	No_or_no_constitutive_exon
TCTTTTTTTTTTAACTTTCTGATGTTTGTCTGTTTTCTTTATATGGGTAGAT	742004	742308	742358	742306	-1	Chr_1.unplaced.SC_0076	Smp_099310	725486	759739	None	3814	86	57200	No_or_no_constitutive_exon
CGGTAGTAACCATGGTGGTGATGATGATGTTGATGACGATGATGGGCAAGAG	719349	720159	719299	719351	1	Chr_1.unplaced.SC_0094	Smp_164720	685886	720720	None	3814	86	57200	No_or_no_constitutive_exon
AAAGTCATCTTTCACTTCATCAGGGCTGTAGTCGGTGGGAGTGAAGGCAGAA	12006	12228	12278	12226	-1	Chr_W.unplaced.SC_0115	Smp_137430	540	16770	None	3814	86	57200	No_or_no_constitutive_exon
GGATTGGTATGTATAATAATCCTGGTTTTTGTCGTAATTTGGGTAAATAGTG	683456	683579	683629	683577	-1	SC_0129	Smp_059360	674607	683683	None	3814	86	57200	No_or_no_constitutive_exon
ACCACCACTACTACTACTACAGTTTTTTCTGGATCAGTGATAGGTGGGAGTG	559116	559222	559066	559118	1	SC_0167	Smp_159000	535642	595158	None	3814	86	57200	No_or_no_constitutive_exon
AGCACTGTGATGGGCCGGAATTATGGTTTACAGTTGATGGTAAGGGCTAGGA	132296	132362	132412	132360	-1	SC_0177	Smp_161290	124408	133286	None	3814	86	57200	No_or_no_constitutive_exon
GTGCTTACTTTCTCAAATGTAGGTGTAAATTGTACTAATAGAGGGTTCAGCC	54187	54446	54137	54189	1	SC_0187	Smp_127270	53746	63058	None	3814	86	57200	No_or_no_constitutive_exon
ACCAGTTATCGCAAGTTTTGAAATTACTTTTTTTTTCTATGGGAGTCAAGGT	244366	245263	245313	245261	-1	SC_0211	Smp_199120	235324	247607	None	3814	86	57200	No_or_no_constitutive_exon
ATGTATTTACTGAATTGTACTTGATTTGCGTTGGATGGGTTGTGAACAAGAC	90697	90773	90823	90771	-1	SC_0226	Smp_175760	22884	136417	None	3814	86	57200	No_or_no_constitutive_exon
TGTAGATGATACAGTCAATTTAGATGAGGAAATTGATTGGGGCGTTGAAGCA	43844	43925	43975	43923	-1	SC_0226	Smp_175760	22884	136417	None	3814	86	57200	No_or_no_constitutive_exon
TTCAGAAAAAACAGGTCATTTGCGTTCGATCTCTTCTTATTATGGGACAGTC	75156	75295	75345	75293	-1	SC_0227	Smp_104530	75156	77613	None	3814	86	57200	No_or_no_constitutive_exon
CAGTACTTTCAGGTTTAAGGTAAGTTAAAACCTAGCATCAATATGGGTAGAG	116022	116113	116163	116111	-1	SC_0259	Smp_146410	115559	116735	None	3814	86	57200	No_or_no_constitutive_exon
AATTACATATTATTAACATTGATATCCTGTGAAATTCTTGGGTCAATAAGAT	101308	101785	101835	101783	-1	SC_0267	Smp_169550	84567	114894	None	3814	86	57200	No_or_no_constitutive_exon
ATCGATGCTTTTGCCCCCAAATGCCCTGGTACGGCCGAGAGTGGGGAGAGTC	47005	47100	47150	47098	-1	SC_0309	Smp_199470	40315	61545	POL	3814	86	57200	No_or_no_constitutive_exon
TATGTTGTTTTAATAAGACCTTATTCACTGTCATTTAGGGAATAAGTGAGAA	17534	17626	17676	17624	-1	SC_0357	Smp_170820	5603	30115	None	3814	86	57200	No_or_no_constitutive_exon
AAGTGGCAGTTAATGTAGAACAGTGTAACTAATCTTTTATGGGGATTTAGGT	5084	5118	5168	5116	-1	SC_0762	Smp_186560	5084	6479	None	3814	86	57200	No_or_no_constitutive_exon
