# Supplementary material for: Widespread Separation of the Polypyrimidine Tract From 3′ AG by G Tracts in Association With Alternative Exons in Metazoa and Plants
Source: Front Genet. 2019 Jan 14;9:741. doi: 10.3389/fgene.2018.00741 (PMC6339879; doi:10.3389/fgene.2018.00741)
Supplement: DATA FILE S2 — Sequences of REPAG 3′ SS from each species of metazoa, plants and protists. [file Data_Sheet_2.zip › Supplementary data 2/Protists_Release38_plasmodium_berghei.txt]

REPA_GGG_Sequence	Exon_Start	Exon_End	Pos_-50	Pos_+2	Strand	Chromosome	GeneID	Gene_Start	Gene_End	Gene_Name	Number_of_REPAs	Number_of_REPAs_has_GGG	Number_of_Intron(Intra_genic_Region)	Upstream_Constitutive_Exon
CAATCTAGCTATATTTAAATATATATATATTTTTTTTATTAATGGGTCAGGT	151116	151243	151293	151241	-1	1	PBANKA_010400	150233	151608	None	357	7	8182	No_constitutive_exon_found_in_species
AGTTTCAACATTTTCTGCATTTTCTACATTTTGTCTGGGTACAAAATCAGGT	1988672	1989178	1989228	1989176	-1	13	PBANKA_135250	1987708	1990477	None	357	7	8182	No_constitutive_exon_found_in_species
TATTATTCATTATTATTTCCTCCTTTTCCTTTTGTATTTGGGATTAATAGAA	1702197	1702399	1702147	1702199	1	14	PBANKA_144580	1701534	1702837	None	357	7	8182	No_constitutive_exon_found_in_species
TCATAGTATTTCCCATTTTTTCCACTTGTCCTAATTTGGTTGGGTAATAGAT	1902823	1902974	1903024	1902972	-1	14	PBANKA_145040	1897255	1904911	None	357	7	8182	No_constitutive_exon_found_in_species
TCAGTAAATAATGATACAACACGTTTAGACAAAACTGGGGGGAAAATTAGTG	43430	44234	43380	43432	1	7	PBANKA_070100	42733	44234	None	357	7	8182	No_constitutive_exon_found_in_species
TACACAATTAAAATTTATTTTTTTTCATTTTTTTTTTATTGGGAATACAGAA	594614	594677	594727	594675	-1	8	PBANKA_081400	594008	594966	None	357	7	8182	No_constitutive_exon_found_in_species
TTATATTTTTTTATTTATTATATTTTTTTTCATCACAATTTGGGATATAGAA	909649	909774	909824	909772	-1	8	PBANKA_082360	907698	909981	None	357	7	8182	No_constitutive_exon_found_in_species
