# Supplementary material for: Widespread Separation of the Polypyrimidine Tract From 3′ AG by G Tracts in Association With Alternative Exons in Metazoa and Plants
Source: Front Genet. 2019 Jan 14;9:741. doi: 10.3389/fgene.2018.00741 (PMC6339879; doi:10.3389/fgene.2018.00741)
Supplement: DATA FILE S2 — Sequences of REPAG 3′ SS from each species of metazoa, plants and protists. [file Data_Sheet_2.zip › Supplementary data 2/Protists_Release38_plasmodium_ovale_wallikeri.txt]

REPA_GGG_Sequence	Exon_Start	Exon_End	Pos_-50	Pos_+2	Strand	Chromosome	GeneID	Gene_Start	Gene_End	Gene_Name	Number_of_REPAs	Number_of_REPAs_has_GGG	Number_of_Intron(Intra_genic_Region)	Upstream_Constitutive_Exon
CGCGCAAGTTTTTTTTTTTTTTTTTTGAGGGGGGGGGGGGGGGGCGAAAGGG	111935	112161	112211	112159	-1	contig193	POVWA2_056810	111935	112347	None	1382	144	13647	No_constitutive_exon_found_in_species
CCCTGCTCTGAAAAGTTCGCAATATGGAGTACGGAAATGGGGGGGACAAGAT	293294	293942	293992	293940	-1	contig193	POVWA2_057490	293294	295090	None	1382	144	13647	No_constitutive_exon_found_in_species
TTTTTTCATGGGATCCAAAATGAACATGTAATTGGGGGTGGCGGGGGGAGAC	389906	390165	389856	389908	1	contig193	POVWA2_057710	389711	390165	None	1382	144	13647	No_constitutive_exon_found_in_species
AAATAAAAAAAGCATTATATAACAAATGTCGTTGAAGGGGGGGGAAAAAGAA	58255	58402	58205	58257	1	contig187	POVWA2_053170	58044	58402	None	1382	144	13647	No_constitutive_exon_found_in_species
AAATTGTGAAGGGATCTCGCGAACATTCAAGGGAGAGGAAGGGGGGTCAGGT	107418	107516	107566	107514	-1	contig187	POVWA2_053310	107418	107769	None	1382	144	13647	No_constitutive_exon_found_in_species
CTATATATATATACCTATATATATATATATATATGTGAAGGGTGGGAAAGCT	298088	298588	298638	298586	-1	contig201	POVWA2_060560	297749	303142	None	1382	144	13647	No_constitutive_exon_found_in_species
AATTTTGTATGACAAAAATATAACTAGAGCACTAACGCAAGGGCGTGTAGAA	369890	370128	370178	370126	-1	contig201	POVWA2_060780	369890	370225	None	1382	144	13647	No_constitutive_exon_found_in_species
AACTAGGTTGAAATCGTCGCAAATGGGAAGAAGCGACCACAAATGGGAAGAA	73122	73298	73072	73124	1	contig113	POVWA2_028100	67331	73298	None	1382	144	13647	No_constitutive_exon_found_in_species
GGTGTAGCTTCATTCATACCTGCGAGGAAATATTCTTAGAGGGGTAAAAGTG	256454	258066	258116	258064	-1	contig188	POVWA2_054620	256454	258297	None	1382	144	13647	No_constitutive_exon_found_in_species
AACAGAAGGCAGAAGGGGCTAATCAAAGTGAACAAGGGGAAGAACAAAAGAA	353990	355139	355189	355137	-1	contig188	POVWA2_054920	353990	357444	None	1382	144	13647	No_constitutive_exon_found_in_species
TGCGAAATTTTTTTTTTTTTTTTTTTTACTTCTATTGCAGGGCGATGTAGAG	290469	290549	290599	290547	-1	contig191	POVWA2_056220	290469	292724	None	1382	144	13647	No_constitutive_exon_found_in_species
CATGAAATGGAGAGCCGTCATTTTCGGGCCAGCCGATACACCGTGGGAAGGA	335802	336300	335752	335804	1	contig191	POVWA2_056370	335654	336300	None	1382	144	13647	No_constitutive_exon_found_in_species
CATTACGATCTTCTTTTTGTAAAGTGTGCGCGAGAGCGGTGCGGGCGCAGGA	299636	299656	299706	299654	-1	contig1	POVWA2_000490	295351	299987	None	1382	144	13647	No_constitutive_exon_found_in_species
TTCTCATGAACTTGTTCGGGATGGCAAACTGCTTCTTTCAAAGAGGGGAGAG	336474	336568	336424	336476	1	contig171	POVWA2_047360	336338	338779	None	1382	144	13647	No_constitutive_exon_found_in_species
GCTGTCCATGCTAAACCACAGGGGCAGAGTCTCTTCTATGGAATGGGCAGGC	236597	237009	237059	237007	-1	contig95	POVWA2_024150	236219	239270	None	1382	144	13647	No_constitutive_exon_found_in_species
ATATAATTTTCCCCCCCATTGCGTACTTTCTACTATTGGGACATCAGAAGCC	93580	94699	93530	93582	1	contig137	POVWA2_035450	93424	94699	None	1382	144	13647	No_constitutive_exon_found_in_species
AAAATTTTAGAAATACTATATATATATATATACGAACACGGGAAAAAAAGAA	19198	19455	19148	19200	1	contig127	POVWA2_032280	18862	19866	None	1382	144	13647	No_constitutive_exon_found_in_species
GGTAAACGTGGGCAAACGAGGGTAAACGTGGGCAAACGAGGGTATACGAGGG	93716	93767	93666	93718	1	contig127	POVWA2_032510	93607	95441	None	1382	144	13647	No_constitutive_exon_found_in_species
ATGCCGTGGGAAACAGGAAGGACGAAGCAAACATGAGGGAGCTCAAAAAGGC	114036	114248	113986	114038	1	contig127	POVWA2_032570	110826	114248	None	1382	144	13647	No_constitutive_exon_found_in_species
AGAAAAAATATAGGAGATTTGCTAGACATTTAAAAAAAAAAGAGGGAAAGGG	227290	227370	227420	227368	-1	contig127	POVWA2_032940	226571	227603	None	1382	144	13647	No_constitutive_exon_found_in_species
AAAAAAAAAAAAGAGGGTAAGTAAAAGAGGACACGGCAAAGGGGGAAAAGCA	771	929	979	927	-1	contig66	POVWA2_016040	771	1136	None	1382	144	13647	No_constitutive_exon_found_in_species
TGGCAGCACTAAAAGGGTAACCTCTTTCGTAACAGCGCTGGGATTAATAGCA	216972	218410	218460	218408	-1	contig66	POVWA2_016660	216648	219956	None	1382	144	13647	No_constitutive_exon_found_in_species
GTGCAGATTTTGAAAATGGATAGGTATAATTTTTTCTTTTGTATGGGCAGGT	52625	52694	52744	52692	-1	contig129	POVWA2_033930	51183	54007	None	1382	144	13647	No_constitutive_exon_found_in_species
ATCGGGGGGATACTTCAAACCCGTGTTTAATCGACGATCGGGAGGCCTAGTG	19722	20049	19672	19724	1	contig41	POVWA2_010600	17427	20049	None	1382	144	13647	No_constitutive_exon_found_in_species
AACGCCATTAGGCACGTACGCACTGGTGCAAACATGCGAACGGGCATAAGGA	87814	88158	88208	88156	-1	contig41	POVWA2_010900	87814	88372	None	1382	144	13647	No_constitutive_exon_found_in_species
CATGCATGTTTGGTGTATGTACGTATGCATGTACGTGGGTGTATAGAAAGGG	63840	63854	63790	63842	1	contig144	POVWA2_037370	63703	64132	None	1382	144	13647	No_constitutive_exon_found_in_species
GCGATAACTGCATGGAGCACATATCTCTCAGCATGATGTGGGGAGTCTAGCT	261693	261983	261643	261695	1	contig144	POVWA2_037920	259645	261983	None	1382	144	13647	No_constitutive_exon_found_in_species
ACCCCTATGCAATAACGAAGTAAAAAGTGGAAGCAGAGGAGGGGCTGTAGGA	145822	146045	146095	146043	-1	contig155	POVWA2_040800	145822	146425	None	1382	144	13647	No_constitutive_exon_found_in_species
AGTTTGAAGCTAGTGGTGAGGCATTTGTGGGACATGCTATTGTGGGGCAGGT	243459	243764	243409	243461	1	contig155	POVWA2_041150	243271	243764	None	1382	144	13647	No_constitutive_exon_found_in_species
GGGAAAAAAAAAAAAAAAAAAAATAAGTCCGCATGGGGTGGAAATCACAGAT	27820	29057	29107	29055	-1	contig36	POVWA2_009380	27059	29747	None	1382	144	13647	No_constitutive_exon_found_in_species
AGAAGGAAAAAGAAAAAAATCGATCGACACAATGCGGGGGTAGCGAAAAGCG	30516	31868	31918	31866	-1	contig36	POVWA2_009390	30516	32210	None	1382	144	13647	No_constitutive_exon_found_in_species
ACAAATGTGTATATGTTTATAATGACACGTGCATAGGGGGGCAACGAAAGGG	139785	140062	140112	140060	-1	contig70	POVWA2_018200	139785	140152	None	1382	144	13647	No_constitutive_exon_found_in_species
ACATATAGGTAAGACAAAGCAGAAAATAAAACAACGGGAAGTACGACAAGTA	284	1545	234	286	1	contig231	POVWA2_062090	0	1545	None	1382	144	13647	No_constitutive_exon_found_in_species
CACCACGTCACCACGTCGCCACATGTCCTTTCTAATTATGACCGGGTGAGCC	30208	34991	35041	34989	-1	contig84	POVWA2_021140	30208	35188	None	1382	144	13647	No_constitutive_exon_found_in_species
TTTTTTTTTTTTTTTTTTTTTTTTTTTTTTTTTTTTTTTCGGGCTATAAGGT	130589	130776	130826	130774	-1	contig84	POVWA2_021400	130589	131991	None	1382	144	13647	No_constitutive_exon_found_in_species
TTTGTATTTTGCATTTGTGTTTTTGCCACTTTTTTGAACTGTTCGGGGAGTT	176518	178028	178078	178026	-1	contig84	POVWA2_021540	176518	180355	None	1382	144	13647	No_constitutive_exon_found_in_species
TTTATTTGAAAAAAAAAAAAAAAAAAAAGGAGGTACGGGAAAAAATAAAGGG	79907	80091	80141	80089	-1	contig150	POVWA2_038710	78808	80433	None	1382	144	13647	No_constitutive_exon_found_in_species
ACAGAAGTATTATGCTTTTGTTAAAGTATATTCCAGGGTGTGGGATGTAGAA	15061	15222	15272	15220	-1	contig1621	POVWA2_075990	15061	15398	None	1382	144	13647	No_constitutive_exon_found_in_species
AAGCGTTAACTTTTGGCACACCGTTAAATACGTTGGAGGGGGGGGTGAAGCG	91489	95681	95731	95679	-1	contig77	POVWA2_019650	91489	97008	None	1382	144	13647	No_constitutive_exon_found_in_species
GCGTAAGCTGCAAGTTGCCATCCGCCAACGATCAACGGGGGCGTGAAAAGCA	135427	136052	136102	136050	-1	contig77	POVWA2_019730	135427	136126	None	1382	144	13647	No_constitutive_exon_found_in_species
TTCCCAATATTTGAGAAAGTTCATGCGGGACAATACCTGTAAGGGAAAAGTT	42622	43237	43287	43235	-1	contig114	POVWA2_028880	36884	43510	None	1382	144	13647	No_constitutive_exon_found_in_species
GTTATGTCTTTACGATTTGTAGCCTTTTTTTTTTTTTGAAGGGAAAATAGTA	134118	135195	134068	134120	1	contig114	POVWA2_029100	133882	135405	None	1382	144	13647	No_constitutive_exon_found_in_species
GCGTGAGCACCTCTTTTTTTTTTTTTTTTTTTTTTTTTTTAAGGGAAAAGAT	136851	136931	136981	136929	-1	contig179	POVWA2_050430	136030	138660	None	1382	144	13647	No_constitutive_exon_found_in_species
GCATGCAGTGAAAAAAGGGGCAATTAAAACGGCGACAGGGGCAAAAAAAGAA	179237	181107	181157	181105	-1	contig179	POVWA2_050560	179237	181242	None	1382	144	13647	No_constitutive_exon_found_in_species
GCGCAAAAAAAAAAAAAAAAAAAAGGGAAGTGAAAGGAAGGGAAGGGAAGGA	182494	182637	182444	182496	1	contig179	POVWA2_050570	181501	182938	None	1382	144	13647	No_constitutive_exon_found_in_species
CAAAGATAAAGGAATAACCTTTTGTCCTCACTACACTCTGAAGGGTTAAGAA	175454	175649	175699	175647	-1	contig189	POVWA2_055430	175077	175961	None	1382	144	13647	No_constitutive_exon_found_in_species
TCTTTAAACGAAATATTTAAACCTGCGGGCGGCTAATTGGGAACTGGTAGTG	50077	50227	50027	50079	1	contig202	POVWA2_061070	49844	50227	None	1382	144	13647	No_constitutive_exon_found_in_species
AATAAAAATCAAAGGGACCCCGAAATAAATAAATGTGGGTAGGGCAAAAGAA	101441	101551	101391	101443	1	contig25	POVWA2_006570	97761	101551	None	1382	144	13647	No_constitutive_exon_found_in_species
TCCGCCCTACGCATCCTTTACATTTTTACATATGCATTGGGGTAAATTAGAC	102249	102334	102384	102332	-1	contig29	POVWA2_007670	101787	102753	None	1382	144	13647	No_constitutive_exon_found_in_species
TACACATCCATGTGCCGTACTATTGCACAATGCCCATAAAGGGCAACCAGAA	131728	131911	131678	131730	1	contig29	POVWA2_007750	131510	131911	None	1382	144	13647	No_constitutive_exon_found_in_species
AAACATATTTCGTCACATTTTTTTTTCTATGATTAAATACACGGGATTAGGT	79004	79103	78954	79006	1	contig184	POVWA2_052330	78494	79103	None	1382	144	13647	No_constitutive_exon_found_in_species
GGGGGAAAAAAATAAAAATAAAACGGGGGAAGACGCGGGTGGATAAAAAGGG	17587	17654	17704	17652	-1	contig8	POVWA2_001660	17367	18209	None	1382	144	13647	No_constitutive_exon_found_in_species
TTGTGCATAAACAGGTAGCTGGTGTTATGTTCTCTGGGCCTGGGGGGAAGGG	17367	17509	17559	17507	-1	contig8	POVWA2_001660	17367	18209	None	1382	144	13647	No_constitutive_exon_found_in_species
TGTGTATATGTCTGTGCACGCGCATGCGTGCATTGGTTGGGCGAAAAAAGAA	51029	51360	50979	51031	1	contig8	POVWA2_001790	50608	51360	None	1382	144	13647	No_constitutive_exon_found_in_species
ACGTAGAGAAGTAAACGAAGGGTTAGACATGCCAAGGTAGGGGAGGGAAGGA	142904	146041	146091	146039	-1	contig8	POVWA2_002000	142676	146439	None	1382	144	13647	No_constitutive_exon_found_in_species
CATTGATTTTACTCCCCCACCCCTTTTTCCCATCGTGTTAAAACGGGCAGGT	13828	13856	13906	13854	-1	contig14	POVWA2_003050	13315	17099	None	1382	144	13647	No_constitutive_exon_found_in_species
TGACGAAGAAGCAATTAATCAATATAATCTTCTATAATGGGAGAGAGCAGAA	92885	93442	93492	93440	-1	contig14	POVWA2_003340	87748	96707	None	1382	144	13647	No_constitutive_exon_found_in_species
CAGTTTGTGTGTAGGTGTGTGTAGGTGTGTGTGTGTGTTTGGGGGGGGAGTG	15658	16267	16317	16265	-1	contig195	POVWA2_058160	14016	19552	None	1382	144	13647	No_constitutive_exon_found_in_species
TGTGAATGGTACGTTTGCTACGAGATGGAATTGGTGCCGAGGGTAAGTAGTT	61954	62178	61904	61956	1	contig195	POVWA2_058290	61412	62178	None	1382	144	13647	No_constitutive_exon_found_in_species
TGCATATGCATGTATACATACGTGTGTGAGCCCGAGCGTGCGGGCGTGAGCC	63064	63133	63014	63066	1	contig195	POVWA2_058300	62402	63133	None	1382	144	13647	No_constitutive_exon_found_in_species
ATATATATATACATGCACGCGTGCACCTGAACCTGTACGAGGGGAATAAGCA	43273	43560	43610	43558	-1	contig200	POVWA2_059410	43273	43759	None	1382	144	13647	No_constitutive_exon_found_in_species
ACGCAATGTGTGTATGTGTGTGTGTGTGTGTGTGTAGGGGAGGGGAGAAGGG	9987	10143	9937	9989	1	contig181	POVWA2_050880	8724	10978	None	1382	144	13647	No_constitutive_exon_found_in_species
AGCTTAATGGGAGAAATATAATGACACTGGCACGGTAGAGGGGTATATAGCT	38940	39147	38890	38942	1	contig181	POVWA2_051020	38640	39147	None	1382	144	13647	No_constitutive_exon_found_in_species
AGATATGTACGATGGGCACTCTGTGCACACGTATCGCCATGCGGGGAGAGGA	78150	78445	78495	78443	-1	contig181	POVWA2_051160	78150	78638	None	1382	144	13647	No_constitutive_exon_found_in_species
CAATGCAACGGACGAGCTCTAAGGTGCGTACACTTCTAGGGAGTAAAAAGGG	16061	16327	16011	16063	1	contig152	POVWA2_039230	14568	16327	None	1382	144	13647	No_constitutive_exon_found_in_species
AGTATACATGCATACACATGCGCACATGTACGCGCGTGCTACCGGGTGAGGT	36267	36462	36217	36269	1	contig23	POVWA2_005380	35934	36462	None	1382	144	13647	No_constitutive_exon_found_in_species
TGCCCCTATATTTTTTTTTTTTTTTTTTTTTTTTTTTTTAAATCGGGCAGGA	91965	92213	92263	92211	-1	contig138	POVWA2_036300	91084	92314	None	1382	144	13647	No_constitutive_exon_found_in_species
CCAACGCAGATCCAGGGGTAGATACATCACCTACAAGTGAGAAGAGGGAGCG	103742	104075	103692	103744	1	contig1594	POVWA2_075700	102522	104075	None	1382	144	13647	No_constitutive_exon_found_in_species
GAGAAAAATTATTTAAAAAAAAAAAGAAGAAGGAGGAGGAGGGAATCCAGGA	17201	17410	17460	17408	-1	contig175	POVWA2_048690	17201	17542	None	1382	144	13647	No_constitutive_exon_found_in_species
TTTAAATACCCTGTGTGAATATAAGTATCGATCGAGGGAGTGGGCAGTAGAC	45740	46961	47011	46959	-1	contig180	POVWA2_050700	45740	47509	None	1382	144	13647	No_constitutive_exon_found_in_species
ATGACGCAATTAATTCCTTTTTCGCAAGATACGCCTTTCAGGGATTATAGGA	17724	17907	17957	17905	-1	contig131	POVWA2_034690	14579	18464	None	1382	144	13647	No_constitutive_exon_found_in_species
TTTTGCGTGTGTGCAAAAAATTTTTCTCCACATTTGTTTCGCGGGCAAAGAT	34712	34904	34662	34714	1	contig86	POVWA2_021990	33525	34904	None	1382	144	13647	No_constitutive_exon_found_in_species
GATTCCTTCCAGGTATATTCCCCCCTTGCCCCCTGTTGAAACATGGGAAGAC	70382	70577	70627	70575	-1	contig54	POVWA2_013670	69506	70950	None	1382	144	13647	No_constitutive_exon_found_in_species
GTAATCAAATGGAGAGTTAGTATAACTTACCTTTTGAAGGGGATAATTAGCA	77481	77742	77431	77483	1	contig54	POVWA2_013690	77107	77742	None	1382	144	13647	No_constitutive_exon_found_in_species
GGTTGCGAACGCATTTGCGGCGCTGTTACTTGCTAACGTACGGTGGGAAGGA	27384	28131	28181	28129	-1	contig2017	POVWA2_081790	25160	28397	None	1382	144	13647	No_constitutive_exon_found_in_species
GTGCATGTAAAAGGGTGTAACTTTTTTTTTTTTTTTTTTTTTTGGGAAAGGT	33317	34145	33267	33319	1	contig2017	POVWA2_081810	30355	34145	None	1382	144	13647	No_constitutive_exon_found_in_species
AGGATTATATTACTATTCCCAAATTTATTGAAGTGAAATAATGGGAAAAGAC	48767	48996	48717	48769	1	contig16	POVWA2_003920	46993	48996	None	1382	144	13647	No_constitutive_exon_found_in_species
GCTGGTGAGCTCCTTATGGACATTTTTTGAAAAGAAGGAGATGGGTAAAGCA	5195	5333	5145	5197	1	contig15	POVWA2_003520	703	6042	None	1382	144	13647	No_constitutive_exon_found_in_species
TTGTGCGAGATGGTATCATGCGTGTGTGGGGAGAGGGGGTGGGGTAGGAGAA	14639	14814	14589	14641	1	contig104	POVWA2_025800	14537	14814	None	1382	144	13647	No_constitutive_exon_found_in_species
AGCTTTTGCGTATGCACCCGATGTACGACATGTACAGGGAGGAGTACGAGTA	7317	7507	7267	7319	1	contig87	POVWA2_022200	6094	7507	None	1382	144	13647	No_constitutive_exon_found_in_species
GTCATGTTCAGTGAAAATATACATAATAATACGTGTGGATATGGGAATAGTA	36299	39064	39114	39062	-1	contig87	POVWA2_022310	36299	39490	None	1382	144	13647	No_constitutive_exon_found_in_species
GCGTATTTTGAAGATGCATTTGCACATTATTTTTTTTGCGAAATTGGGAGTT	32772	33064	33114	33062	-1	contig49	POVWA2_012460	32772	33312	None	1382	144	13647	No_constitutive_exon_found_in_species
CATCTTTAATTTTTCCATTTTCTTCCTTTTTTTCGCCACCGGGGCAATAGCT	35634	35751	35801	35749	-1	contig141	POVWA2_036690	32680	35962	None	1382	144	13647	No_constitutive_exon_found_in_species
TATAACAGATGATGGTCATATGTCAACAAGTCATGGGGAAGCGAGAACAGGT	45570	46688	45520	45572	1	contig203	POVWA2_061510	44970	53528	None	1382	144	13647	No_constitutive_exon_found_in_species
TAGGCGCATAAGAGAACGTTTTCAGCAAGCCTCTGCAGCTGGGGTGTCAGTT	18338	18464	18514	18462	-1	contig103	POVWA2_025550	16952	18750	None	1382	144	13647	No_constitutive_exon_found_in_species
TCCCCAACTGCACGTGTGAACAGACGTAGGGTCCGAGCGAGGGATAAGAGAA	16120	16957	16070	16122	1	contig53	POVWA2_013270	15932	16957	None	1382	144	13647	No_constitutive_exon_found_in_species
AAAAAAAGAAAAAATTGACATGCTACTGGATTGGAGGGCAGAGGGCTTAGAT	68626	68669	68576	68628	1	contig192	POVWA2_056540	68240	69027	None	1382	144	13647	No_constitutive_exon_found_in_species
TAGTACAAAACTGCGGAGTGGAGAGCATGCGCTAACAAAAGGGGCACTAGTT	68793	69027	68743	68795	1	contig192	POVWA2_056540	68240	69027	None	1382	144	13647	No_constitutive_exon_found_in_species
AACATAAGCACATACCTATTTATTTTCAAAACAAGGGAGGAGCGGGAAAGTT	47563	47711	47761	47709	-1	contig46	POVWA2_012070	47124	48608	None	1382	144	13647	No_constitutive_exon_found_in_species
ACCTGAAATCTATTTTCGATTCGGACATTTGAGCGCAGCGGGGTGCGAAGGC	18162	18284	18334	18282	-1	contig6	POVWA2_001060	18162	25056	None	1382	144	13647	No_constitutive_exon_found_in_species
CTGATGAACGTGGAAGGGTTTTTCCCAAGTGTGCCAGTATCAGGGGACAGTT	58953	59216	58903	58955	1	contig6	POVWA2_001160	58674	59216	None	1382	144	13647	No_constitutive_exon_found_in_species
AAAATAATAAGTAAAAAATAAATAAGAGACGGGATGGGGCGGGGCGAGAGGA	16499	16624	16449	16501	1	contig76	POVWA2_019090	15281	16624	None	1382	144	13647	No_constitutive_exon_found_in_species
ATTTTGCCGATATACACGCAAACGTACGTTTTTACGTGCAGGGGAATTAGAC	42041	42195	41991	42043	1	contig4	POVWA2_000840	40996	42195	None	1382	144	13647	No_constitutive_exon_found_in_species
CATTCATTCTGAAATGTGGGTATAACATATACGCAGGGGATGAGAAAAAGGG	50803	51019	51069	51017	-1	contig153	POVWA2_039740	50803	51515	None	1382	144	13647	No_constitutive_exon_found_in_species
CAATGAACAGTTCAGTAATATTTGAAGACGCTCCGAACGGGAGCGAAAAGAA	59234	59704	59754	59702	-1	contig153	POVWA2_039780	59020	60758	None	1382	144	13647	No_constitutive_exon_found_in_species
CTTCGCGAAGTAAGATCCGGTAAAATGAAGGCGAAGTGAAGTGGGGAAAGGG	12882	13051	12832	12884	1	contig143	POVWA2_036990	12584	13051	None	1382	144	13647	No_constitutive_exon_found_in_species
CACGCACAGGCGAATGACCAATGTGGGTATGTGAGCGTTGTGCAGGGAAGGA	44168	44279	44329	44277	-1	contig9	POVWA2_002160	44168	48181	None	1382	144	13647	No_constitutive_exon_found_in_species
AGAGGAGGTTTATTTAATCCCCCTTTTTTAAATATAGGGAAATAGTGTAGTA	41235	43762	41185	41237	1	contig73	POVWA2_018860	40508	43762	None	1382	144	13647	No_constitutive_exon_found_in_species
GCCTAACCCGGGTGCGCCTCATCCTGATTCACTTCTTCCCAACGGGCTAGCG	27220	27343	27170	27222	1	contig69	POVWA2_017720	21210	28752	None	1382	144	13647	No_constitutive_exon_found_in_species
GGTAGCAACATCTTTTTGATAAAGGTATGCAGGCGAAAAGGGGAGGGAAGCG	47111	47311	47061	47113	1	contig100	POVWA2_024890	45625	47311	None	1382	144	13647	No_constitutive_exon_found_in_species
TTTTAGGTATATGCATATTTTCAGCATTAACTTGATGGGGAGAGAAGTAGTA	32253	32694	32203	32255	1	contig123	POVWA2_031470	31941	32694	None	1382	144	13647	No_constitutive_exon_found_in_species
AAAAAAAAAAAAAAAAAAAAAAAAAAAGGAGGAGGGGGATGAAAAGGAAGAG	8523	9116	8473	8525	1	contig88	POVWA2_022560	6800	9116	None	1382	144	13647	No_constitutive_exon_found_in_species
CCCGTATTACCAATTTCGCGCACTCTTTTACTTTTTACAAGGGGGGCAAGGG	39271	39367	39221	39273	1	contig72	POVWA2_018770	35462	39367	None	1382	144	13647	No_constitutive_exon_found_in_species
ACACTGACGCATTGCGGCAGGGGGGGGGGGGGGGGGGGGGGGAAGGGAAGGC	918	1124	868	920	1	contig21	POVWA2_005090	736	1124	None	1382	144	13647	No_constitutive_exon_found_in_species
AAGCGGGAAGATGTTACCCAGCACAGGGGCGATTTTGTGTGACCGGGCAGGG	25881	26067	25831	25883	1	contig26	POVWA2_006980	24407	26067	None	1382	144	13647	No_constitutive_exon_found_in_species
AAAACATATATATATATATATCTATTTTTAAATATTCTTTATGGGTGCAGGG	811	1645	761	813	1	contig1206	POVWA2_070840	0	1913	None	1382	144	13647	No_constitutive_exon_found_in_species
GATACCCATTGCAATCTTCCGCCATTTTAAATGCATACCGGGGGAAAAAGTG	9367	9589	9639	9587	-1	contig28	POVWA2_007230	7879	9910	None	1382	144	13647	No_constitutive_exon_found_in_species
AGACCAATGCAACCAGATCGCCGCAAACTGCTTTTTGAGGGGAAGTCTAGAC	8951	11167	8901	8953	1	contig33	POVWA2_008920	7592	11167	None	1382	144	13647	No_constitutive_exon_found_in_species
TACATACGAATGCGCACATGCACGAATGCACGCAGGATATTCGGGAAAAGCT	17967	18153	18203	18151	-1	contig2843	POVWA2_091310	17791	18563	None	1382	144	13647	No_constitutive_exon_found_in_species
CAGCTGCAGTTGAAACGGGGATGACGACGATAGGAGGGGGAAAATCAAAGAG	19239	19592	19642	19590	-1	contig10	POVWA2_002270	19239	19725	None	1382	144	13647	No_constitutive_exon_found_in_species
ACCAGCTTAACATTCGATGTTTCTGATACCACGGTGCCATGCATGGGAAGGG	23948	24128	24178	24126	-1	contig5	POVWA2_000980	21960	26011	None	1382	144	13647	No_constitutive_exon_found_in_species
CATCACCACTGATATCGTTTTGGCGAGAGAAGGGGAAGGGGAAGGGGAAGGA	13840	13956	14006	13954	-1	contig111	POVWA2_027830	13840	14241	None	1382	144	13647	No_constitutive_exon_found_in_species
GGGAGAGCTTCATAGCGCATGACATTAAAAAAATCCCTTAACATGGGAAGGA	20620	20702	20570	20622	1	contig162	POVWA2_042680	19589	21229	None	1382	144	13647	No_constitutive_exon_found_in_species
AGTACTGTTAAGCGGCGGTAGACGAAAGAGCGTAGGCGATGGGGAACCAGAG	14988	16899	16949	16897	-1	contig3465	POVWA2_097060	14988	17255	None	1382	144	13647	No_constitutive_exon_found_in_species
GAATATGCAAATTTCTCTACTTTTTTTTTTTTTTTTAATAGGGAAATAAGGA	5662	5804	5612	5664	1	contig169	POVWA2_046380	4388	6093	None	1382	144	13647	No_constitutive_exon_found_in_species
AATAATAAAGTTGAGGAATCACCTCTTGCAGGAAAGCAAAAGGGCACCAGCA	208	309	158	210	1	contig35	POVWA2_009180	38	738	None	1382	144	13647	No_constitutive_exon_found_in_species
TCACTCCTTTTTCGCACATTTTTCCAATTTCCGCTGCAGGGGTGCGAGAGCT	8757	9304	8707	8759	1	contig109	POVWA2_027210	8603	9304	None	1382	144	13647	No_constitutive_exon_found_in_species
GGCGGTTTTGGAAGAGGCCTGGGGCTAAGGACAGGCCAGGGCGGCGGGAGAG	3716	4176	3666	3718	1	contig221	POVWA2_061790	3402	4176	None	1382	144	13647	No_constitutive_exon_found_in_species
CTTAATAGGCATAAGTAGCTAAGGTCAATGGGTGGGAAGCCAGGGTCAAGAG	2788	3168	3218	3166	-1	contig1070	POVWA2_069650	2788	4999	None	1382	144	13647	No_constitutive_exon_found_in_species
AGAGGATAGCGTGCCATTTTTAATACTGGCCCTTGTTTCAGTGGGAAAAGGC	1324	1579	1629	1577	-1	contig1722	POVWA2_077240	1324	2587	None	1382	144	13647	No_constitutive_exon_found_in_species
GACATCGAAAAGGAACGAGGAGGCTCAGGCGTAAGAAGCGAGAGGGGAAGAT	1910	2249	1860	1912	1	contig2565	POVWA2_087620	1634	2249	None	1382	144	13647	No_constitutive_exon_found_in_species
GTAGGCTTTTGAGCCCAGCGGGGAAACATACACGGGGGCCGATGTGAAAGTC	1602	1805	1552	1604	1	contig1966	POVWA2_081050	4	2108	None	1382	144	13647	No_constitutive_exon_found_in_species
CGCGTCATGATTGTTTCCCTCTCCACACCTCTTTCTGGATGATTGGGCAGCT	760	1705	710	762	1	contig450	POVWA2_064460	551	1900	None	1382	144	13647	No_constitutive_exon_found_in_species
ACTAAAATCAAGTTGTCGACAGGCATGTTTCTTTATGGTGGATAGGGTAGAA	696	1183	1233	1181	-1	contig2319	POVWA2_084900	96	2364	None	1382	144	13647	No_constitutive_exon_found_in_species
AAATTCAGTGATTCGTGTTATTGTGAGAGGGAAGGAGGGAGGGAGGGAAGGA	260	532	210	262	1	contig275	POVWA2_063090	0	532	None	1382	144	13647	No_constitutive_exon_found_in_species
CTGCTAGGTGCGGTGGCTCACGCCTATCATCCCAACACTTTGGGAGGCAGAG	0	362	412	360	-1	contig1824	POVWA2_079090	0	1658	None	1382	144	13647	No_constitutive_exon_found_in_species
GTCCCAGCTACTCAGGAGGCTGAAGCAGGAGAATCGCTTGAACCCGGGAGGC	968	1206	1256	1204	-1	contig1310	POVWA2_072160	193	1519	None	1382	144	13647	No_constitutive_exon_found_in_species
TAGCACATTAACGTTTAAAAAATACATGTATATGGTGGGGGAAAAAATAGTT	1243	1376	1193	1245	1	contig2208	POVWA2_083410	552	1376	None	1382	144	13647	No_constitutive_exon_found_in_species
AATAGACTACTCAAATGCTTTTTTGATAAACAAAAGCCCGGGGCCGGGAGGT	752	1162	1212	1160	-1	contig313	POVWA2_063490	0	1282	None	1382	144	13647	No_constitutive_exon_found_in_species
CATTGACCTGGGGAATCAGCCAAACAATAAGATCAGTACGGGTTGAATAGAG	197	475	525	473	-1	contig724	POVWA2_066760	197	611	None	1382	144	13647	No_constitutive_exon_found_in_species
ACAGCAGGGCGACGCCCGTGGGTCTTGCAGGGAGCGGGTCTGCTGGGGAGCG	760	933	710	762	1	contig364	POVWA2_063920	0	933	None	1382	144	13647	No_constitutive_exon_found_in_species
CTAAAGCAATATATAAATATATTACATATATTTCCACGTGTTATGGGAAGGA	1037	1058	987	1039	1	contig3307	POVWA2_095870	0	1058	None	1382	144	13647	No_constitutive_exon_found_in_species
TATGTCAAAAATAACTTGGCAGACATGGTTGAGAATTTTGGGGTCAGGAGAG	423	693	743	691	-1	contig718	POVWA2_066720	423	998	None	1382	144	13647	No_constitutive_exon_found_in_species
ACTTACTATGGAAAGTGTAGATACAATTCCACAGAGGGAAGGATGACTAGAA	254	335	204	256	1	contig1752	POVWA2_077540	119	888	None	1382	144	13647	No_constitutive_exon_found_in_species
GGACAAATAGGATTACTGGAGGTAGCCCTAACTACTGGGACAGAAACAAGAT	428	582	378	430	1	contig2141	POVWA2_082840	220	810	None	1382	144	13647	No_constitutive_exon_found_in_species
GCTTTGATTGTTGGTACACACACAGGCTTCCTTATCCTGTGGGGGTTCAGCC	271	456	506	454	-1	contig1175	POVWA2_070530	0	805	None	1382	144	13647	No_constitutive_exon_found_in_species
TGGAGCAAGCGTCAGAGTGTGTGTGTGAGTGAAGGGGTGGGTGGCGTGAGAC	449	721	771	719	-1	contig2654	POVWA2_089240	449	886	None	1382	144	13647	No_constitutive_exon_found_in_species
GAGATGTAGAAGGTGAGGTCCCACTGGGCATCTCTGGGAGGGTGTGGCAGGG	582	782	532	584	1	contig2592	POVWA2_087940	476	782	None	1382	144	13647	No_constitutive_exon_found_in_species
CTGACCTCGTGATCTGCCCACCTTGGCCTCCCAAAGTGCTGGGATTACAGGC	433	633	683	631	-1	contig3234	POVWA2_095130	0	716	None	1382	144	13647	No_constitutive_exon_found_in_species
GGGCAGTAGCAGATGGGTCTGCTCCGTCTCGCTTCTAAGAAGGTGGGCAGGA	578	696	528	580	1	contig1875	POVWA2_080210	157	696	None	1382	144	13647	No_constitutive_exon_found_in_species
TGCCCTGCTGTTTTGGATTTTTGGTAGGGACGGGGTGGGGGTGGGGCTAGGG	252	495	545	493	-1	contig1336	POVWA2_073080	252	665	None	1382	144	13647	No_constitutive_exon_found_in_species
CCGTGTGAGGTGGACTAACTTATATGGGAAGGCAGGGCAGCGGGAGTGAGGA	473	618	423	475	1	contig1860	POVWA2_080100	236	618	None	1382	144	13647	No_constitutive_exon_found_in_species
GCATGTGGTGGCTGGCTTCCAGATTCTGGGCCCATTAATAGGGTAGCGAGGG	115	320	370	318	-1	contig2309	POVWA2_084820	115	621	None	1382	144	13647	No_constitutive_exon_found_in_species
CCTGTGTAAGAAGAAGTCTTAAACTGTAAACATGGGTGTAGGGAGGGTAGTG	12	229	279	227	-1	contig2692	POVWA2_089780	12	436	None	1382	144	13647	No_constitutive_exon_found_in_species
