# Supplementary material for: Widespread Separation of the Polypyrimidine Tract From 3′ AG by G Tracts in Association With Alternative Exons in Metazoa and Plants
Source: Front Genet. 2019 Jan 14;9:741. doi: 10.3389/fgene.2018.00741 (PMC6339879; doi:10.3389/fgene.2018.00741)
Supplement: DATA FILE S2 — Sequences of REPAG 3′ SS from each species of metazoa, plants and protists. [file Data_Sheet_2.zip › Supplementary data 2/Plants_Release38_oryza_longistaminata.txt]

REPA_GGG_Sequence	Exon_Start	Exon_End	Pos_-50	Pos_+2	Strand	Chromosome	GeneID	Gene_Start	Gene_End	Gene_Name	Number_of_REPAs	Number_of_REPAs_has_GGG	Number_of_Intron(Intra_genic_Region)	Upstream_Constitutive_Exon
GCTTTGGTGTGCTTAATCTCTTGCTTTCTTTGGTTTGGTCCGGGCGGAAGGT	96050	96167	96217	96165	-1	KN538681.1	KN538681.1_FG302	93263	96688	None	9629	1111	121670	No_constitutive_exon_found_in_species
TATATCGATTTGAGTTCTAATTGTGGCAATTCTTGATGCTGATGGGTCAGAG	181718	181785	181835	181783	-1	KN538681.1	KN538681.1_FG207	177528	182390	None	9629	1111	121670	No_constitutive_exon_found_in_species
CCTGTTTTGCTTTTCTCGCCATTCAAAGTGCAATCTTCTTGCGGGTGCAGCT	804542	804722	804492	804544	1	KN538681.1	KN538681.1_FG009	803499	814968	None	9629	1111	121670	No_constitutive_exon_found_in_species
GACCATATGGGATTCATGTCATGTTTTGGTTATGTATGTATTGGGAGCAGCA	1050042	1050109	1050159	1050107	-1	KN538681.1	KN538681.1_FG128	1048044	1050466	4337437	9629	1111	121670	No_constitutive_exon_found_in_species
TGGTATTTCTCACACCCATTTAATGGTTTTCTTTTTGTTGGTTGGGACAGAA	148153	148205	148103	148155	1	KN538682.1	KN538682.1_FG278	144103	156369	None	9629	1111	121670	No_constitutive_exon_found_in_species
TGGGAGATGTGGGATTCTGATATTTTTGCTTTGGTTTTTGGGCTTGGAAGGT	162385	162480	162335	162387	1	KN538682.1	KN538682.1_FG202	158878	165270	None	9629	1111	121670	No_constitutive_exon_found_in_species
ACAATTTAATGCTCATCAGCTTAAGCCGTTGGGTGTGCGGGGTGGCACAGGA	58555	58828	58505	58557	1	KN538683.1	KN538683.1_FG106	50229	59912	None	9629	1111	121670	No_constitutive_exon_found_in_species
CTGAGGAGATCTCCTCCATGGTGCTCGCCAAGATGAGGGAGACGGCCGAGGT	148129	149377	149427	149375	-1	KN538683.1	KN538683.1_FG010	148129	151247	None	9629	1111	121670	No_constitutive_exon_found_in_species
TTCCCTTTTTGGTTCCTGCGAGAATGTTGAATTCTTGATTTGGGTTAAAGAG	38744	38826	38694	38746	1	KN538684.1	KN538684.1_FG212	33302	39603	None	9629	1111	121670	No_constitutive_exon_found_in_species
TCGCCTTTACTGATGCTGATTTTCTTTGGGTGCTCGTTTTGGGATGTCAGCT	76743	76853	76693	76745	1	KN538684.1	KN538684.1_FG210	76593	79082	4334101	9629	1111	121670	No_constitutive_exon_found_in_species
TCCATTTGCCCCTCATATCACTCTTTATTGACATTGGGCATGGAATATAGGT	98954	99167	98904	98956	1	KN538684.1	KN538684.1_FG194	96503	99961	None	9629	1111	121670	No_constitutive_exon_found_in_species
ATGAAAAATGGGGTGTCTGATCGATTCATTGATTGGGATCTTGGGAGCAGGT	250861	250966	251016	250964	-1	KN538684.1	KN538684.1_FG013	250624	251423	None	9629	1111	121670	No_constitutive_exon_found_in_species
GGATGGAGGAGCAGGGGTTCCTGGTGATCCACTCGTACGGGCTGACGGAGAC	323188	323887	323937	323885	-1	KN538684.1	KN538684.1_FG016	323188	325090	None	9629	1111	121670	No_constitutive_exon_found_in_species
TTTCAGTTTCATATAGTTAATCCTTCCACCTTGTCTTTGTGGGCTAATAGGA	329861	329920	329811	329863	1	KN538684.1	KN538684.1_FG002	327670	330954	None	9629	1111	121670	No_constitutive_exon_found_in_species
GGCACGCCGGCGGCCTCCTCGACCTGCCGGCGTACCGGGTGCTGGTGAAGCT	382313	382550	382263	382315	1	KN538684.1	KN538684.1_FG058	381229	382550	None	9629	1111	121670	No_constitutive_exon_found_in_species
AAGCATCCTTGGAAAAGAAAATCATAACTACCTGGCTACTGTGGGTACAGAT	420523	420609	420659	420607	-1	KN538684.1	KN538684.1_FG053	408624	422165	None	9629	1111	121670	No_constitutive_exon_found_in_species
TGGCCGGGTCGTACGGGTACATCGCGCCGGAGTACGGGTACACGATGAAGGT	634916	635186	634866	634918	1	KN538684.1	KN538684.1_FG098	632178	635676	None	9629	1111	121670	No_constitutive_exon_found_in_species
CCAGGGGCGCGGAGCTGAACGTGTGGGTGGCGGAGTTGGGGCGGGACGAGGC	749903	750212	750262	750210	-1	KN538684.1	KN538684.1_FG142	749903	750859	None	9629	1111	121670	No_constitutive_exon_found_in_species
CAAAACAAAACGAAAACCATTGTGTATGTGTGCGTGTGGGGGCGTGGCAGTG	243978	244298	243928	243980	1	KN538685.1	KN538685.1_FG100	243655	244298	9270622	9629	1111	121670	No_constitutive_exon_found_in_species
GCTCCTCTTGCAGTGGCTCTGAAATCTGACGAAACTGGGTGAAATTGCAGGG	549690	549806	549856	549804	-1	KN538685.1	KN538685.1_FG151	547045	550260	None	9629	1111	121670	No_constitutive_exon_found_in_species
AGTGAAAGCAGCTCCATTCGAGTTGTTAATTTGAAATCTGGGGGTTCAAGAT	59943	59989	59893	59945	1	KN538686.1	KN538686.1_FG002	47516	62959	None	9629	1111	121670	No_constitutive_exon_found_in_species
TTGTAATCCATCTGAATAGTGAAGTAATAGTCCCTTTTACTGGGTGCAAGAA	113810	113880	113930	113878	-1	KN538687.1	KN538687.1_FG019	112521	114554	None	9629	1111	121670	No_constitutive_exon_found_in_species
TATTTACTGGAACTTCCGCCCTACTGATTTGTTTTCCTTGGGCATGACAGTG	175528	175705	175478	175530	1	KN538687.1	KN538687.1_FG012	172656	178036	None	9629	1111	121670	No_constitutive_exon_found_in_species
CCCCATAAACCAAGATCATTATTATGATCATTTCCTTGCTGGGTGGTTAGGA	194628	194742	194792	194740	-1	KN538687.1	KN538687.1_FG004	194628	196764	None	9629	1111	121670	No_constitutive_exon_found_in_species
GAAAACTTTCAGACTTACAAAATATTTCTGTCTTTGGGGAAAAAAAACAGGC	266237	266365	266415	266363	-1	KN538687.1	KN538687.1_FG134	265804	267937	None	9629	1111	121670	No_constitutive_exon_found_in_species
CGTGTAAACGCAATCCCTGTTGCTAATTTTCTTCTCCGGTGAATGGGCAGGT	304367	304491	304317	304369	1	KN538687.1	KN538687.1_FG140	299975	306399	None	9629	1111	121670	No_constitutive_exon_found_in_species
GATCTTTGTGTCGCAGTAGGGTTGTGTGTGATTCGTCCGGGGGATTGCAGGA	132210	132301	132351	132299	-1	KN538688.1	KN538688.1_FG063	129441	132637	None	9629	1111	121670	No_constitutive_exon_found_in_species
TCAATTGCTTGGTTGTTTTAATAACGGAGGGTTTGGGGGTGGATGCGCAGGT	169534	169612	169662	169610	-1	KN538688.1	KN538688.1_FG050	167264	169789	None	9629	1111	121670	No_constitutive_exon_found_in_species
AATGCGCGCGCTTACGTGTTGGTGCGGTGTGTGTGTGTGCGTGGGTGCAGAC	402810	403089	403139	403087	-1	KN538688.1	KN538688.1_FG001	402187	404612	None	9629	1111	121670	No_constitutive_exon_found_in_species
GATGTATTCGCATTTGGCGCATTCCTTCTCGAGGTTACATGTGGGCGTAGGC	504590	504953	504540	504592	1	KN538688.1	KN538688.1_FG093	502929	507645	None	9629	1111	121670	No_constitutive_exon_found_in_species
CGTGACACGTGTGTAAGTGACGTGTTTTCTGGTGGGATGTGGGCGAGCAGAG	584980	585134	584930	584982	1	KN538688.1	KN538688.1_FG098	582763	587730	None	9629	1111	121670	No_constitutive_exon_found_in_species
CCGCCGCTGCTCCGCCAGCCGGAGGAGCTGGAGCTCCCGCCGGGGACCAGTC	676325	676659	676275	676327	1	KN538688.1	KN538688.1_FG149	675819	686332	None	9629	1111	121670	No_constitutive_exon_found_in_species
AGAGGAAGTATAGGAGTATTTGACTAGAGCTGACTCGCGGGAGTAAACAGGT	252215	252593	252643	252591	-1	KN538689.1	KN538689.1_FG020	250898	253334	None	9629	1111	121670	No_constitutive_exon_found_in_species
ATGTTGTCGCTTCAATTGGCTGAATTCTGATCGCGTTGCTGTGGGTGTAGGT	102796	103262	102746	102798	1	KN538690.1	KN538690.1_FG117	102246	103262	None	9629	1111	121670	No_constitutive_exon_found_in_species
CGTCCTAATTTCTGATGGCATTTCACAACAATGTGCAATTGGGCATGCAGAC	167073	167372	167023	167075	1	KN538690.1	KN538690.1_FG083	165820	167752	None	9629	1111	121670	No_constitutive_exon_found_in_species
ATTTTGATTTGGCACCCGGATCCGAAACTCACCTGCGTATGGGCGCGCAGGG	446727	447107	447157	447105	-1	KN538690.1	KN538690.1_FG036	446727	448142	None	9629	1111	121670	No_constitutive_exon_found_in_species
TGGCGACTGATCGGGGGTTAAATTACGTTTGTTTTGTTTGGGCGGTGTAGGC	584335	584464	584285	584337	1	KN538690.1	KN538690.1_FG002	583353	585732	None	9629	1111	121670	No_constitutive_exon_found_in_species
CAATCAACTGAAACTGAAAATTGTGGGTGAAAATGAATGTAAATGGGCAGGG	25606	25727	25777	25725	-1	KN538691.1	KN538691.1_FG021	25307	27427	None	9629	1111	121670	No_constitutive_exon_found_in_species
TGCCAAAGAAGCAGTTCAAAGCTGAACACCTTTCTTCGTGGAGGGTGCAGGC	50822	50920	50970	50918	-1	KN538691.1	KN538691.1_FG019	47203	56453	None	9629	1111	121670	No_constitutive_exon_found_in_species
ACGGCGACGGCACGTACGCATACGACATCTCGCGCCGCGCATGGGCGAAGCA	349176	349629	349679	349627	-1	KN538691.1	KN538691.1_FG053	349176	351296	None	9629	1111	121670	No_constitutive_exon_found_in_species
TGTTCGAGGACGAGCTGAAGTGGTACTCGACGGAGCCCATGTCGGGGCAGCT	367510	368212	367460	367512	1	KN538691.1	KN538691.1_FG060	365152	371938	None	9629	1111	121670	No_constitutive_exon_found_in_species
GCTTATTATAGCTTTGATTAATTACGGGTAGTCAAATTGCGGGTAATTAGTT	52012	52121	51962	52014	1	KN538692.1	KN538692.1_FG003	49208	52259	None	9629	1111	121670	No_constitutive_exon_found_in_species
AACTAGTTGAGCAGGAGGGTCGACGACTAGTGCTTGTGCGTGGCGGGTAGAT	387185	387482	387532	387480	-1	KN538692.1	KN538692.1_FG072	387185	390966	None	9629	1111	121670	No_constitutive_exon_found_in_species
GGCGGCGGCGGCGGTGGCGCCGCGGCTAGGGGTGTGGATTTCGCGGGGAGGA	450974	451101	450924	450976	1	KN538692.1	KN538692.1_FG045	450519	454023	None	9629	1111	121670	No_constitutive_exon_found_in_species
TATTCATGAGATTTCTTCTCCAATGCCTTTTTTGTTGCGGGGAAAAACAGGA	474994	475140	474944	474996	1	KN538692.1	KN538692.1_FG036	472794	480670	None	9629	1111	121670	No_constitutive_exon_found_in_species
TGCTATCTCAGATGCTTGTTTTATGTTCTTATTATTAATTGTGGGTGCAGTG	74249	74321	74199	74251	1	KN538693.1	KN538693.1_FG013	73570	77364	None	9629	1111	121670	No_constitutive_exon_found_in_species
GAGGACCGGCCGCTGTACCCGCACCGCGGGCTGATGCTGGACACCGGGAGGA	475566	475811	475861	475809	-1	KN538693.1	KN538693.1_FG059	473726	476280	None	9629	1111	121670	No_constitutive_exon_found_in_species
ATAAATAGTTGAAGCTTGCTTGCTCACTAATTGCCTTATCTGGGAGGAAGGT	350202	350285	350335	350283	-1	KN538696.1	KN538696.1_FG058	345951	351261	None	9629	1111	121670	No_constitutive_exon_found_in_species
TCGCCGTGCCGTGCCTGTCCGGCTCCGCGACGGTGCGGCGCCGGGTGAAGAA	233714	233978	233664	233716	1	KN538697.1	KN538697.1_FG009	232215	233978	None	9629	1111	121670	No_constitutive_exon_found_in_species
CTTTCTTAATTTCTTGATGGAAATCGAAATTGTGTGTGTGTGGGATGCAGGA	276545	276903	276495	276547	1	KN538697.1	KN538697.1_FG011	276055	277643	None	9629	1111	121670	No_constitutive_exon_found_in_species
ACAGGTGCCGTATAATAATGCTGTGAATTATAGACCTAATGGGTTTGGAGGA	386094	386389	386439	386387	-1	KN538697.1	KN538697.1_FG073	386094	405777	None	9629	1111	121670	No_constitutive_exon_found_in_species
GGGATGAGTTCTTGATTGGGTTTTTTTTTATTTTTTCCTTGTGGGTGCAGAG	417670	417726	417776	417724	-1	KN538698.1	KN538698.1_FG004	415199	417889	4350083	9629	1111	121670	No_constitutive_exon_found_in_species
TGCCGCCGCTGCGGGAGGCGAAGCGGGTGGTGCTGGTGCGGCACGGGCAGAG	258613	258874	258924	258872	-1	KN538699.1	KN538699.1_FG043	254237	262815	None	9629	1111	121670	No_constitutive_exon_found_in_species
CTTATGCTATATCTTGGCGTGACATAATTTCTCGTTTGGGAATTAAACAGGT	89185	89470	89520	89468	-1	KN538701.1	KN538701.1_FG052	89185	91748	None	9629	1111	121670	No_constitutive_exon_found_in_species
GCTGATGAGAGATTGCTCTTTTTTTTTCGTCCATGTGGTGGGGATTGCAGGG	120200	120339	120150	120202	1	KN538701.1	KN538701.1_FG043	119994	125785	None	9629	1111	121670	No_constitutive_exon_found_in_species
CTTGTTTGGTCTTGATATTTGGATATCTGCATTGTTCTTGGGTGATGTAGTT	282184	282303	282353	282301	-1	KN538701.1	KN538701.1_FG100	261254	285034	None	9629	1111	121670	No_constitutive_exon_found_in_species
AGACTTTAGAGTGACCTGGTCATATGCTTACATGGAGGTCATGGGTGCAGCG	481228	481290	481178	481230	1	KN538701.1	KN538701.1_FG004	479535	484597	None	9629	1111	121670	No_constitutive_exon_found_in_species
GCGTCTTTTGTTGAAATTTGACCTATGTTCTGCTTTGGGTAAATGAGCAGGA	267991	268047	268097	268045	-1	KN538702.1	KN538702.1_FG115	264908	268936	None	9629	1111	121670	No_constitutive_exon_found_in_species
TCGTCGCCGGTGATCGATGACGAAGCTTTTTGCGTCCGTGGGGTGTGCAGGG	318794	319081	318744	318796	1	KN538702.1	KN538702.1_FG130	316808	319081	None	9629	1111	121670	No_constitutive_exon_found_in_species
TAGCTAGCTTGTCAGCATCATAATTTACCATGTTTTTTTTTTTGGGAGAGCA	344199	344555	344149	344201	1	KN538702.1	KN538702.1_FG076	341964	344977	None	9629	1111	121670	No_constitutive_exon_found_in_species
ATTCGAAACTGCATTACGCGAGACGACAGGTATCTCTCCTGCAAGGGCAGCT	189137	189437	189487	189435	-1	KN538703.1	KN538703.1_FG012	189137	197801	None	9629	1111	121670	No_constitutive_exon_found_in_species
TTGGAAACGGAAATTATTGGTGGTGATTGTTGGTGCGTTGGTGGGTGCAGGT	204507	204703	204457	204509	1	KN538703.1	KN538703.1_FG019	204396	206572	None	9629	1111	121670	No_constitutive_exon_found_in_species
AAGTAAAAGAAAATGAAAAAAAAATAATGAAAATGAAATGATGGGTGCAGAA	12567	12920	12970	12918	-1	KN538705.1	KN538705.1_FG047	9758	15972	None	9629	1111	121670	No_constitutive_exon_found_in_species
TGCGCGGCACGGTGGGGCACATCGCGCCGGAGTACCTCTCCACGGGGCAGTC	95970	96099	96149	96097	-1	KN538705.1	KN538705.1_FG061	94273	100139	None	9629	1111	121670	No_constitutive_exon_found_in_species
TCGCGAAAAACATGACACGAACATGGCGGGGGTGTGCGTGGGTGGTGCAGAC	58721	58898	58671	58723	1	KN538707.1	KN538707.1_FG025	54386	61002	None	9629	1111	121670	No_constitutive_exon_found_in_species
ACATGTAACGTATAACCTTCAAATTAATTAATGTGTTGGGGGGGGTGCAGAT	303605	303902	303952	303900	-1	KN538707.1	KN538707.1_FG050	303605	311521	None	9629	1111	121670	No_constitutive_exon_found_in_species
GATGTCTTTCATCTGTTTTTGACTACTGAATCTGTGCTGCTTGGGAACAGGC	385904	385956	386006	385954	-1	KN538707.1	KN538707.1_FG001	380357	388461	None	9629	1111	121670	No_constitutive_exon_found_in_species
CTCTGACGCTCTATTCATCGATTTTTTACTGTTTTTCTATGGGCATGCAGCT	231964	232031	232081	232029	-1	KN538708.1	KN538708.1_FG056	231798	237423	None	9629	1111	121670	No_constitutive_exon_found_in_species
AAGGGCGGCAAGAAGAGGTACGTGAAGAAGGCGATCATGGGGCTGGGCAGCC	272915	273177	272865	272917	1	KN538708.1	KN538708.1_FG051	271775	273177	None	9629	1111	121670	No_constitutive_exon_found_in_species
GAGCACAAGGCGGCGAGGTACGTGAAGACGGCGGTGGTCGGGCTGGGCAGCC	276914	277031	276864	276916	1	KN538708.1	KN538708.1_FG050	275781	277332	None	9629	1111	121670	No_constitutive_exon_found_in_species
TGAAAAATGTTCCATTGGTTGACTTTTGGAATCAAGTATGGGCAGATTAGGT	356850	356908	356800	356852	1	KN538709.1	KN538709.1_FG017	348768	357664	None	9629	1111	121670	No_constitutive_exon_found_in_species
GGTGGTGGGCGGTGGTCCTTGCCAACATCGTGTTCGTCCTCGGCGGGCAGAG	149443	150412	149393	149445	1	KN538710.1	KN538710.1_FG043	146812	150412	None	9629	1111	121670	No_constitutive_exon_found_in_species
ATCCCCGGGGGTATTTTACTATACTAGAGGCTATTGCATGGGGTGATCAGAA	349892	350051	349842	349894	1	KN538710.1	KN538710.1_FG018	348014	351013	None	9629	1111	121670	No_constitutive_exon_found_in_species
TCTGGATGTTGTAGTAGCAACTGAAGATTGGATTGGATTGGGCATGGCAGGA	216045	216207	216257	216205	-1	KN538711.1	KN538711.1_FG039	216045	216833	4331245	9629	1111	121670	No_constitutive_exon_found_in_species
TTGCTTACCTATAATTGAATCTCTGTTTCATCGTCGGGATGGCGATGCAGGA	272131	272280	272330	272278	-1	KN538712.1	KN538712.1_FG011	262482	272844	None	9629	1111	121670	No_constitutive_exon_found_in_species
CTCTCTCTCTCTCTGAGCAGAGGTTCCTTCAGACCATGAGGGCGATACAGGG	57153	57224	57103	57155	1	KN538713.1	KN538713.1_FG081	56421	59946	None	9629	1111	121670	No_constitutive_exon_found_in_species
GAGCCGTCCGTCCAGCTTGATGACACGCACTTTCGCCTTTGGGATGCCAGGA	67631	68045	67581	67633	1	KN538713.1	KN538713.1_FG096	65476	68045	None	9629	1111	121670	No_constitutive_exon_found_in_species
AAAGCATATGACCACATTCATACATTGGGAACTGTCTCATTGGGAAACAGGT	95038	95470	95520	95468	-1	KN538713.1	KN538713.1_FG098	94730	100803	None	9629	1111	121670	No_constitutive_exon_found_in_species
TCTCCCTCTCTTGATCTGTGTGCGTCTTGCGCGCGTTGTTTGGGCGAGAGCT	226913	227172	227222	227170	-1	KN538713.1	KN538713.1_FG015	225675	228903	None	9629	1111	121670	No_constitutive_exon_found_in_species
GATGCCGCCGCCGCCGCCGCCGCCGACGTCGAGGGGGTTGACGGGATAAGGA	167254	167453	167503	167451	-1	KN538714.1	KN538714.1_FG008	158944	173732	None	9629	1111	121670	No_constitutive_exon_found_in_species
AGAAGAAAATGCACCTAAATAGCTAACTGATGTTTGTGGGGGACAAACAGGT	166241	166316	166366	166314	-1	KN538714.1	KN538714.1_FG008	158944	173732	None	9629	1111	121670	No_constitutive_exon_found_in_species
ATTGCGACAGCGACAACGCGAGGATGATGATGATGGTGAAGCTGCGGGAGAC	313019	313232	313282	313230	-1	KN538714.1	KN538714.1_FG038	313019	315172	None	9629	1111	121670	No_constitutive_exon_found_in_species
GGTCCAGCAACGGGTGGCTCGTCCTGTCCATCGCGCTCTACGGCGGGCAGAG	399572	400727	400777	400725	-1	KN538714.1	KN538714.1_FG076	399572	401483	None	9629	1111	121670	No_constitutive_exon_found_in_species
TTTTTCTGATTTTTTTGGTGAATTTTCTGGTGGTGTTTTTGGGGACGCAGGC	59120	59144	59070	59122	1	KN538715.1	KN538715.1_FG126	58984	62266	4344564	9629	1111	121670	No_constitutive_exon_found_in_species
CCCCGTGGCGGGATCTGACCTGACGCTGTGGTTGGTGGGGGGTGGTGTAGGT	108019	108176	107969	108021	1	KN538715.1	KN538715.1_FG123	107752	109503	None	9629	1111	121670	No_constitutive_exon_found_in_species
GGTGATACTGACCAATGAACTATGTCATCATCTTCCTTGTGGGTGGTCAGAG	250984	251153	251203	251151	-1	KN538715.1	KN538715.1_FG056	242387	254854	None	9629	1111	121670	No_constitutive_exon_found_in_species
GGGGTGGCACGGTGGCAGCATGCACCACCTCTGCATTGGGAACACGGCAGTG	55071	55314	55364	55312	-1	KN538716.1	KN538716.1_FG029	55071	57489	None	9629	1111	121670	No_constitutive_exon_found_in_species
TGTTCTACTATGATACCAGAATCAGCATAGTATACCAATGGGTAATGCAGCT	199827	199849	199899	199847	-1	KN538716.1	KN538716.1_FG068	194220	200701	None	9629	1111	121670	No_constitutive_exon_found_in_species
TATTCAATACAGTTTGTGAACTAAAAGAGATCTTTATATTGGGGTTGCAGCT	370088	370180	370230	370178	-1	KN538716.1	KN538716.1_FG007	369299	375708	None	9629	1111	121670	No_constitutive_exon_found_in_species
GCATGCCAAAGTTGTGGTTTCTTTGCTAACCTTATCTTGGGCAAATATAGGA	58347	58593	58643	58591	-1	KN538717.1	KN538717.1_FG074	58347	67366	None	9629	1111	121670	No_constitutive_exon_found_in_species
CGCGATTGATTGCAAAAATGGTGAGATTTTGTGGGTGTGTGGGTGTGCAGGT	355534	355697	355747	355695	-1	KN538717.1	KN538717.1_FG049	354298	356088	None	9629	1111	121670	No_constitutive_exon_found_in_species
GGAAAGTTATAGCTCAATTCTTTTGACAGTGCTGTTCTTCGGGTGTAGAGCG	84087	84255	84305	84253	-1	KN538718.1	KN538718.1_FG107	81261	84826	None	9629	1111	121670	No_constitutive_exon_found_in_species
CTAGTGAATTAATTTTGAGATTAATTAATTAATTGGATGGATGGGTGCAGAG	367171	367754	367121	367173	1	KN538720.1	KN538720.1_FG054	365012	368283	None	9629	1111	121670	No_constitutive_exon_found_in_species
GCATGCAAATTGCTTTTATTAATTTTCGTCTGTTGTTTTGAGGGCATTAGAT	28962	29178	29228	29176	-1	KN538721.1	KN538721.1_FG060	27730	36559	None	9629	1111	121670	No_constitutive_exon_found_in_species
GCACGGACGCGGCGAGCAAGGAGGACGAGTCGTGGACGGGATGGGCCAAGGA	72782	72897	72732	72784	1	KN538724.1	KN538724.1_FG046	72630	73961	None	9629	1111	121670	No_constitutive_exon_found_in_species
TCTCTTATTCTATTATATTGTTAAATATATGTTTGCTGGGATGTGAACAGAT	70514	70634	70464	70516	1	KN538725.1	KN538725.1_FG012	61194	70810	None	9629	1111	121670	No_constitutive_exon_found_in_species
CTACTATGTAACAATTAAGTAATAATAGAATAATAATCTGATGGGTGCAGGG	11638	11790	11588	11640	1	KN538726.1	KN538726.1_FG053	11171	13850	None	9629	1111	121670	No_constitutive_exon_found_in_species
GGCAGTCCATCGGCTACTTCGACATCCCCGTGGACCATGTGTACGGGCAGCC	16296	16797	16246	16298	1	KN538726.1	KN538726.1_FG056	15675	16797	None	9629	1111	121670	No_constitutive_exon_found_in_species
ACGGTTTCGCCTCTCTCTCCTCTCGTTCTCCCTCCTCCTCACTCGGGAAGGA	30939	31859	30889	30941	1	KN538726.1	KN538726.1_FG047	27965	32263	None	9629	1111	121670	No_constitutive_exon_found_in_species
ACCTATTGTTCCTCGATTTTGATGATTCTAAACTATTGCTGGGATTGCAGGT	66876	66957	66826	66878	1	KN538726.1	KN538726.1_FG043	65287	67289	None	9629	1111	121670	No_constitutive_exon_found_in_species
AGTGCTCCTCCTCGTTTTATTTTAAGTATTTTTTGTGTGTGCGGGGGAAGGG	89833	90170	90220	90168	-1	KN538726.1	KN538726.1_FG042	88487	92462	None	9629	1111	121670	No_constitutive_exon_found_in_species
TACTGTTGTTTGCGTTAAGAATATATAAGCATCGCAATGGGAATATGCAGGA	137603	137705	137553	137605	1	KN538726.1	KN538726.1_FG083	121649	137932	None	9629	1111	121670	No_constitutive_exon_found_in_species
ATTTGTTGAAGAAAACAGAGAGAGTAATATTAATTGGGGCGGGCGTGCAGGT	176601	176943	176551	176603	1	KN538726.1	KN538726.1_FG095	173836	177433	None	9629	1111	121670	No_constitutive_exon_found_in_species
ACTTGTGCATGTGCTGATTTTTTGCTTCTTGTGTGGTGTGGACAGGGCAGGG	221352	221403	221453	221401	-1	KN538726.1	KN538726.1_FG079	218658	226326	None	9629	1111	121670	No_constitutive_exon_found_in_species
CAGTGCTGACTTGACTTGATTTTGGGGTTAATTAATTCCTTGGGCGGAAGGG	341042	341181	341231	341179	-1	KN538726.1	KN538726.1_FG012	339824	341349	None	9629	1111	121670	No_constitutive_exon_found_in_species
TCGCTTCGATTTGGTGAAGTTGTCTTCCCTGTACGGCCTTGGGATGGGAGGT	228657	228779	228607	228659	1	KN538727.1	KN538727.1_FG040	228443	230365	None	9629	1111	121670	No_constitutive_exon_found_in_species
CCTTGATGAGAGATTTGTTATTCAGTAATTAACTGATGGGAGTGATGCAGGA	237048	237136	236998	237050	1	KN538727.1	KN538727.1_FG046	234442	237804	None	9629	1111	121670	No_constitutive_exon_found_in_species
TCCCTTACTTGGGGGCTCTCGCTGAGTTCGAATTTCGGTTGGGGGTGCAGGT	275435	275594	275644	275592	-1	KN538727.1	KN538727.1_FG051	267229	275823	None	9629	1111	121670	No_constitutive_exon_found_in_species
TTCAGATTCACATGAGATTTGTCATGATATGGCTCTTGTTTGGGTGGTAGAT	224818	224880	224930	224878	-1	KN538728.1	KN538728.1_FG063	220685	225776	None	9629	1111	121670	No_constitutive_exon_found_in_species
GCAACAACAGAAGATCTAATGTTGAGTTCCTTCAGGTTATGTTGGGAAAGGT	248657	248727	248607	248659	1	KN538728.1	KN538728.1_FG009	242709	250562	None	9629	1111	121670	No_constitutive_exon_found_in_species
TTATGATTTTGTAGTGTGTGTGTGTGTGTGTTGTGTTTTGGGATGGAAAGGT	275685	275846	275896	275844	-1	KN538728.1	KN538728.1_FG008	274483	276145	None	9629	1111	121670	No_constitutive_exon_found_in_species
TTTGAATTTGTGGTTAACTTTTTGTTTTTGTTTTTGTTTTTGGGTGATAGGT	331598	331727	331777	331725	-1	KN538728.1	KN538728.1_FG004	330445	333920	None	9629	1111	121670	No_constitutive_exon_found_in_species
TTCCACAAGCTTCTGCAGGTGTGAGCTCATGGTAAAGTTTTGGGGTGCAGCA	237439	237553	237389	237441	1	KN538729.1	KN538729.1_FG014	222677	238577	None	9629	1111	121670	No_constitutive_exon_found_in_species
AGATTTTTTTTCTTGTTGTTTGCTTGATTTCTGCGGTGGCCGGGATGTAGCG	54737	54890	54940	54888	-1	KN538731.1	KN538731.1_FG014	50815	55116	None	9629	1111	121670	No_constitutive_exon_found_in_species
ACACTTGTCGATCATGTTTCTTGACTCAGTTTTAATGGCTGTGGGTGCAGGG	3683	3752	3633	3685	1	KN538733.1	KN538733.1_FG007	2918	6599	None	9629	1111	121670	No_constitutive_exon_found_in_species
GCCACTCTCACTTGAGCACTCACACTCTGCTTCGTGTGTGTGATGGGAAGGT	88259	88352	88209	88261	1	KN538734.1	KN538734.1_FG030	87729	92518	4340679	9629	1111	121670	No_constitutive_exon_found_in_species
TACTAAGAATGGTGGGAATAAACTGACATTAAATGCTTGGGAAACTGTAGGT	139010	139272	139322	139270	-1	KN538734.1	KN538734.1_FG028	138561	152207	None	9629	1111	121670	No_constitutive_exon_found_in_species
AAGTAGATCATAAGATTGATTGCACTATATTTTCACCAATTGGGGAGCAGGA	202959	204064	204114	204062	-1	KN538734.1	KN538734.1_FG003	198686	220562	None	9629	1111	121670	No_constitutive_exon_found_in_species
GCTAACGGTAGTGCTTTTATCCTTGCTCATTTGATTCTATTGGGGGACAGGT	177537	177655	177487	177539	1	KN538735.1	KN538735.1_FG008	175510	178873	None	9629	1111	121670	No_constitutive_exon_found_in_species
CCCAGTGGCACAACCTCGAGTGCTACCTGCACGCCGGCGCGGGCGCGCAGGG	262755	262950	262705	262757	1	KN538735.1	KN538735.1_FG053	252699	262950	None	9629	1111	121670	No_constitutive_exon_found_in_species
ACTATGTTTTTATGTTTACTCCGTTTGACGTTTTCATTTTGTGGGGATAGCA	6373	6518	6323	6375	1	KN538736.1	KN538736.1_FG007	539	12454	None	9629	1111	121670	No_constitutive_exon_found_in_species
AAGCTGATGCTTGTTTCAATCCTATGCTTACTTTTTGCTGGGTGGAACAGCC	109474	109550	109424	109476	1	KN538736.1	KN538736.1_FG014	109243	119446	None	9629	1111	121670	No_constitutive_exon_found_in_species
TTTGGTTTGGTTTGTTGGTTGTTGATTGATGCGGATGCGGGGGGGTGCAGCG	203466	203594	203416	203468	1	KN538736.1	KN538736.1_FG016	199050	206368	None	9629	1111	121670	No_constitutive_exon_found_in_species
AATAAAAACTCAAATCAATAGCGCCAATCGAAAGCAAAACGGGGATTCAGGA	25056	25187	25006	25058	1	KN538737.1	KN538737.1_FG010	24853	34170	None	9629	1111	121670	No_constitutive_exon_found_in_species
TCAGTCCACGCGTTGTGTAGACCAATTCCTTTTTCTTATTGGGTGTGTAGGT	84765	84812	84715	84767	1	KN538737.1	KN538737.1_FG002	83644	88237	None	9629	1111	121670	No_constitutive_exon_found_in_species
GACCAGAATGGTTGATCAGCTAAGTACCATGGCCGTGTCGGGGTGCGCAGCA	170797	170958	170747	170799	1	KN538737.1	KN538737.1_FG013	168035	172993	None	9629	1111	121670	No_constitutive_exon_found_in_species
AGAATTTGAAATTTTCTCGGGTTAACGCCTCCTTGCGCTTGTGGGAGCAGGG	288651	288739	288601	288653	1	KN538737.1	KN538737.1_FG053	288188	292993	None	9629	1111	121670	No_constitutive_exon_found_in_species
AAGTAAACTTGCAGCCATTGGTTGAATCAATTGTGTGTTTGGGCATGCAGAG	48385	48479	48335	48387	1	KN538738.1	KN538738.1_FG025	46063	49088	None	9629	1111	121670	No_constitutive_exon_found_in_species
AGAATGATGAATCAGCGATGAGTGAGTGATACATTGGGTGAAAATGGCAGAC	283406	283580	283356	283408	1	KN538738.1	KN538738.1_FG001	280237	284041	None	9629	1111	121670	No_constitutive_exon_found_in_species
TCGCCATCGTCCACGACTTCGCCGACCGCATCATCCGGTCGCGGCGGGAGGA	248729	249274	248679	248731	1	KN538739.1	KN538739.1_FG018	247909	251035	None	9629	1111	121670	No_constitutive_exon_found_in_species
CGGTGGATGACGCGGTTTTTTTCTGGTGTTGCATCTCATGGGGGTTGCAGGG	255251	255684	255734	255682	-1	KN538739.1	KN538739.1_FG001	254260	258574	None	9629	1111	121670	No_constitutive_exon_found_in_species
GGGAAGTTTCTAATTGTTTCTCTCTCTCTCTCTCTCTCTCGGTGGGACAGTG	263470	263576	263626	263574	-1	KN538739.1	KN538739.1_FG012	261853	270391	None	9629	1111	121670	No_constitutive_exon_found_in_species
CTGACAAACATTTGGCACTGATAACATGCTCGACCTGACGAATTGGGCAGAT	176264	176501	176214	176266	1	KN538740.1	KN538740.1_FG021	174179	176501	4337312	9629	1111	121670	No_constitutive_exon_found_in_species
TGGACATGGATTTGCTGCAAATTTGTGATTTTGTTTTTGGGTGGTGGCAGGT	321596	321704	321546	321598	1	KN538740.1	KN538740.1_FG002	321294	322398	None	9629	1111	121670	No_constitutive_exon_found_in_species
AGTAATTAAGCTGGATTAATTAACCGTGGGTGATTAATGGGTGGATGAAGGT	104085	104184	104234	104182	-1	KN538741.1	KN538741.1_FG017	103725	104482	None	9629	1111	121670	No_constitutive_exon_found_in_species
TAATGAATGCAATCTGTTTTGGCTTGTTTGTGTCGTGTGGGGACAACCAGCA	14649	14890	14940	14888	-1	KN538742.1	KN538742.1_FG053	12934	15638	None	9629	1111	121670	No_constitutive_exon_found_in_species
CCTGATAATTTTATCTCCAATGCATACATTTTGATCGGGCCGGGATAAAGGT	23821	24005	23771	23823	1	KN538742.1	KN538742.1_FG060	21678	24300	None	9629	1111	121670	No_constitutive_exon_found_in_species
GCTTAATAATTAATCAAGTGATGTTTATTTTATCATGGGACAAATAAAAGGC	32495	32710	32445	32497	1	KN538742.1	KN538742.1_FG055	28810	35147	None	9629	1111	121670	No_constitutive_exon_found_in_species
GTGATCAAAATGATGATATATTGTTTTCTCCAATAATGGGAAAAAAATAGAT	32902	33086	32852	32904	1	KN538742.1	KN538742.1_FG055	28810	35147	None	9629	1111	121670	No_constitutive_exon_found_in_species
GGTGAAAGCTTAATAAAGTAGTCTTTATTTTATCGTTGGGCAAATTAAAGGC	42284	42499	42234	42286	1	KN538742.1	KN538742.1_FG063	38955	43144	None	9629	1111	121670	No_constitutive_exon_found_in_species
TGTGATCAACGTGATGATATATTGTTCTCTCCAATAATGGGAAAAAATAGAT	42692	42876	42642	42694	1	KN538742.1	KN538742.1_FG063	38955	43144	None	9629	1111	121670	No_constitutive_exon_found_in_species
CTTGCGGGGCGCATTAGACTGACTAGTGAGTTCGTTTCTGGGGGGTTCAGGT	307980	308021	308071	308019	-1	KN538745.1	KN538745.1_FG087	307980	313531	None	9629	1111	121670	No_constitutive_exon_found_in_species
GATTGGGGTTGGGAAACATATATCGAGTAATAAGTGGTGCGTGGGTGCAGGG	316225	316345	316395	316343	-1	KN538745.1	KN538745.1_FG081	316085	316883	None	9629	1111	121670	No_constitutive_exon_found_in_species
TGCCAAGAATTCATCTGTGGTGATCAATGTGTGTGTGTGTGGGGTTGCAGGT	76982	77045	76932	76984	1	KN538747.1	KN538747.1_FG031	73979	78116	None	9629	1111	121670	No_constitutive_exon_found_in_species
TGGCCGTCGTCGTTGGAGGTTCTGATGATCGGGTTGCGGTGTGGGTGCAGGC	59424	59551	59374	59426	1	KN538748.1	KN538748.1_FG015	58701	60322	None	9629	1111	121670	No_constitutive_exon_found_in_species
ACCACATGCTGATCACCAACCTGTACGCCATGTGTGGGATGTGGGACGAGTC	203175	203364	203414	203362	-1	KN538748.1	KN538748.1_FG009	203175	204681	None	9629	1111	121670	No_constitutive_exon_found_in_species
GACATGATAGATCATACAACCATAGTTCAATCACAATCTTGTGGGGTCAGAT	136306	138064	136256	136308	1	KN538749.1	KN538749.1_FG013	134340	139156	None	9629	1111	121670	No_constitutive_exon_found_in_species
TACGTTAAAGTCTATTATCACAGCTTACAAATTTTCATTGATGGGAACAGTA	255889	256025	256075	256023	-1	KN538749.1	KN538749.1_FG037	254894	257885	None	9629	1111	121670	No_constitutive_exon_found_in_species
GACAATGCCATTGGATTTTGTTCATATGATTTGTGTGTGTGTGGGCGTAGGT	97589	97652	97539	97591	1	KN538751.1	KN538751.1_FG058	97124	99842	None	9629	1111	121670	No_constitutive_exon_found_in_species
TCATGTTCTTGGCACAGCCATAGCTGAGTCTCTTTTGGCTGGGGACGTAGAT	151518	151836	151886	151834	-1	KN538751.1	KN538751.1_FG061	151128	157647	None	9629	1111	121670	No_constitutive_exon_found_in_species
ATATAATATTCAGTGTCACTCACTGCATTTCTGGTTGTATGGGGTAACAGGT	218535	218711	218485	218537	1	KN538751.1	KN538751.1_FG017	217334	221715	None	9629	1111	121670	No_constitutive_exon_found_in_species
TCCTTGCTTGATCGGTTCGTATGCTTTAGTGTGTGATTTGATGGGCACAGGA	253178	253452	253502	253450	-1	KN538751.1	KN538751.1_FG015	251264	257517	None	9629	1111	121670	No_constitutive_exon_found_in_species
ATCACATTAACACAATTAGTTCTAGTTGGTAGTGGTCTGTGGGCCAACAGGC	48706	48787	48656	48708	1	KN538752.1	KN538752.1_FG025	47972	54624	None	9629	1111	121670	No_constitutive_exon_found_in_species
GCTCTCTATTTTAAATTGTCAATTGAATGAATGCATTGTAACGGGTGCAGAA	76606	76768	76818	76766	-1	KN538752.1	KN538752.1_FG003	70290	77249	None	9629	1111	121670	No_constitutive_exon_found_in_species
TTCTTGGCAAGATGACGGCGAGCTTCATTCCGCGTTTGATGTGTGGGTAGGT	71988	72168	72218	72166	-1	KN538752.1	KN538752.1_FG003	70290	77249	None	9629	1111	121670	No_constitutive_exon_found_in_species
TGCAAATATCAGTGCAAGAATATCCTAATCCAATTGGTATGGGCATACAGGT	206067	206207	206017	206069	1	KN538752.1	KN538752.1_FG070	204427	211623	None	9629	1111	121670	No_constitutive_exon_found_in_species
ATAAGTGGGGGAGCCCCTCACCTCAATGGCTAGCATTTGGGATGGGAAAGGC	124615	125551	125601	125549	-1	KN538754.1	KN538754.1_FG035	122701	126297	None	9629	1111	121670	No_constitutive_exon_found_in_species
GTATATGGATGAATTAATTAGAGTGGAATTAATTACGCTTTGGGATGCAGTA	91263	92301	92351	92299	-1	KN538756.1	KN538756.1_FG065	91263	94462	None	9629	1111	121670	No_constitutive_exon_found_in_species
CACTCTGACTTGACAATACAATAGCTAGTTTTTTTCTGGTAGGGCTGCAGAT	148437	148579	148629	148577	-1	KN538758.1	KN538758.1_FG015	147411	150008	None	9629	1111	121670	No_constitutive_exon_found_in_species
TACCAGGACGAGCTCCTGTGGGGGTCCGCGTGGCTTCTGTGGGCGACGAGGA	273982	274088	274138	274086	-1	KN538758.1	KN538758.1_FG047	272356	274895	None	9629	1111	121670	No_constitutive_exon_found_in_species
TGACTCCCAAATTTGACATTGTTCGTCCGTCCGTGCATGGGCACGAGCAGAG	273406	273682	273732	273680	-1	KN538758.1	KN538758.1_FG047	272356	274895	None	9629	1111	121670	No_constitutive_exon_found_in_species
ATCTGGGTATTGGGGGGGTGCTTAGGGTTTGATGGTTTTGGTGGGTGCAGGA	114238	114401	114188	114240	1	KN538761.1	KN538761.1_FG040	111951	118211	None	9629	1111	121670	No_constitutive_exon_found_in_species
TGGTGGTGTGCTCCGTCGCGTCGGGCCTCTCGTTCGGGCGCACGGCGAAGGG	204792	205197	204742	204794	1	KN538761.1	KN538761.1_FG004	204426	205989	None	9629	1111	121670	No_constitutive_exon_found_in_species
TCATTTTTCTGGGTATCCTTAATTCCTTTAAATTAATCGGGAAATATCAGGT	14220	14587	14170	14222	1	KN538762.1	KN538762.1_FG005	9244	15608	None	9629	1111	121670	No_constitutive_exon_found_in_species
AATTTGGTGACGATTTCGGAGTATGTGTTTGTGTGGATTTGGGTTTGAAGGA	269320	269383	269433	269381	-1	KN538762.1	KN538762.1_FG038	269102	273307	None	9629	1111	121670	No_constitutive_exon_found_in_species
GTAACTTAAGCTGGCAATTAACAGTAATGGTGTTGTGTTTGGGGGTGCAGGA	190865	190964	191014	190962	-1	KN538763.1	KN538763.1_FG014	190865	191467	None	9629	1111	121670	No_constitutive_exon_found_in_species
AGACCTACCGCCCCGACTACGTCAGCGCCGGCGTGGACGTGGGCGCCAAGAT	150908	151091	151141	151089	-1	KN538765.1	KN538765.1_FG010	150908	152105	None	9629	1111	121670	No_constitutive_exon_found_in_species
TCTTGAGAATGTGCAAATGCCATATTACATGTTGTGTTTTAACCGGGCAGGA	178213	178312	178362	178310	-1	KN538765.1	KN538765.1_FG002	174066	182756	None	9629	1111	121670	No_constitutive_exon_found_in_species
GAGATAGAGGATGATAACAGTTCTAAGCAGTCACCTTCGCTTGGGGGGAGGT	227902	228041	228091	228039	-1	KN538765.1	KN538765.1_FG013	223787	230204	None	9629	1111	121670	No_constitutive_exon_found_in_species
CATTGGATTGAGGAATAATATGTTAAAATTTGCATGTTGGATGGGTCAAGAT	79376	79576	79626	79574	-1	KN538766.1	KN538766.1_FG002	77582	80457	None	9629	1111	121670	No_constitutive_exon_found_in_species
TACATATTTTTGCTTGGGGGAAAATACTGATGAACGATTCTGGGATGCAGGC	124599	124659	124709	124657	-1	KN538766.1	KN538766.1_FG001	124599	126089	None	9629	1111	121670	No_constitutive_exon_found_in_species
AGAATTGAGTAATAACTGAAGAATTCTTTTGTGAATTATTGGGGATTCAGGG	156354	156670	156720	156668	-1	KN538767.1	KN538767.1_FG006	153475	157448	None	9629	1111	121670	No_constitutive_exon_found_in_species
CGTGAATTCCAAATTTTGTATCATAAATTTTTTGTTCCGGAATGGGTCAGGG	143508	143919	143458	143510	1	KN538768.1	KN538768.1_FG045	143038	143919	None	9629	1111	121670	No_constitutive_exon_found_in_species
TTACGATGGATGCGTGTGTGTTTCTGATGCTGTGGTGTGTGTGGGTGCAGTG	242665	243150	242615	242667	1	KN538768.1	KN538768.1_FG055	242149	243349	None	9629	1111	121670	No_constitutive_exon_found_in_species
CAATTCACTATCTTATGTGCTGATTGATTGCTGCAACTTTATACGGGCAGCA	128909	129007	128859	128911	1	KN538770.1	KN538770.1_FG042	127702	130965	None	9629	1111	121670	No_constitutive_exon_found_in_species
GAATGGTTTTTTTTTTTTGTGTGTGTTTGATTTCGTGGGGGGAATTGCAGGA	78387	78469	78337	78389	1	KN538771.1	KN538771.1_FG017	78001	80016	None	9629	1111	121670	No_constitutive_exon_found_in_species
GACGACGTCCTTGGCATCGGCGACGCCGGCGAGTGGGGCGACGAGAACAGGA	255595	255782	255545	255597	1	KN538771.1	KN538771.1_FG047	254937	255782	None	9629	1111	121670	No_constitutive_exon_found_in_species
CATGCGGATAGCTAATACTACCTTTATGTGCTTTTTTTTGGGGAAACAAGGG	88863	88954	89004	88952	-1	KN538773.1	KN538773.1_FG044	88672	100094	None	9629	1111	121670	No_constitutive_exon_found_in_species
CGGCTGAGGTGATCATTTGGTGTGACTTGTTAATTAATTTGGGATGGTAGGA	137085	137254	137035	137087	1	KN538773.1	KN538773.1_FG041	136523	138434	None	9629	1111	121670	No_constitutive_exon_found_in_species
GCGGGGATGTGCACCACGTGTGGTACATCCGCACGGTGGGGCTGGACGAGGC	2184	2850	2134	2186	1	KN538774.1	KN538774.1_FG006	160	2850	None	9629	1111	121670	No_constitutive_exon_found_in_species
CTGATTCTCCGATTGGACTAGGGAGTGACCGATTGCGTTTCTGGGTGAAGGT	78121	78223	78273	78221	-1	KN538774.1	KN538774.1_FG013	75150	79754	None	9629	1111	121670	No_constitutive_exon_found_in_species
AATCTGGCAATAATTTGGTTGATCGGTGTCTGGTGTCCATGGGTGTGCAGCG	27965	28183	27915	27967	1	KN538775.1	KN538775.1_FG044	26841	28697	4326178	9629	1111	121670	No_constitutive_exon_found_in_species
TGTAAATCATTTTCAATTATCTAAAATGAGGTGCTTTTGTACCGGGGGAGAA	146555	146655	146705	146653	-1	KN538775.1	KN538775.1_FG006	143493	147833	None	9629	1111	121670	No_constitutive_exon_found_in_species
CTGGATATGTGGAAGAGTAACATTTGGGATTGGATGGATATGGGATGCAGAG	96034	96181	96231	96179	-1	KN538776.1	KN538776.1_FG010	91783	99901	None	9629	1111	121670	No_constitutive_exon_found_in_species
CATGAAAGGGTACGTATATATGTAACTATGATTGTGGGTTTGAAAAACAGAT	135006	135126	135176	135124	-1	KN538776.1	KN538776.1_FG007	129447	138877	None	9629	1111	121670	No_constitutive_exon_found_in_species
CATGAAAGGGTACGTATATATGTAACTATGATTGTGGGTTTGAAAAACAGAT	132052	132172	132222	132170	-1	KN538776.1	KN538776.1_FG007	129447	138877	None	9629	1111	121670	No_constitutive_exon_found_in_species
CCGCAGCCGGCGGCGTCGGCGTTCCGGGAGGCGAGCTTCGGGCATGGCAGGC	74388	74533	74583	74531	-1	KN538780.1	KN538780.1_FG017	74388	77112	None	9629	1111	121670	No_constitutive_exon_found_in_species
CTAAACTATGACATTTTTATAATGATGACTAATTTTGGGTTGAAACACAGCT	186756	186931	186981	186929	-1	KN538780.1	KN538780.1_FG054	185140	190370	None	9629	1111	121670	No_constitutive_exon_found_in_species
GCCTTTGATTTTTCTTGGCGATTCTTGGGCTGACGAGTCTTGGGGTGAAGAG	190234	190474	190184	190236	1	KN538781.1	KN538781.1_FG001	190077	192044	None	9629	1111	121670	No_constitutive_exon_found_in_species
AGTTATTTTTACCCTGGAACCTTCATGATCATATCTAACATAATGGGCAGGA	218075	218261	218311	218259	-1	KN538781.1	KN538781.1_FG013	210485	220093	None	9629	1111	121670	No_constitutive_exon_found_in_species
CAAAGGAATCACTTGCACATTTCCTGCTGGAAACAAAATTGGGGTTGTAGGG	219843	220067	219793	219845	1	KN538782.1	KN538782.1_FG028	215282	220938	None	9629	1111	121670	No_constitutive_exon_found_in_species
CTATTTTTCTCCAAAATTTTATGTACATCCTTCATTTGTTTGGGCTAAAGCT	253217	253293	253343	253291	-1	KN538783.1	KN538783.1_FG012	251120	254004	None	9629	1111	121670	No_constitutive_exon_found_in_species
CCGCGCGCTCTTCTGGTCGCTTCCCTCGCCGTCGTCTGATCATCAGGGAGCC	56026	56382	55976	56028	1	KN538784.1	KN538784.1_FG009	53610	56382	None	9629	1111	121670	No_constitutive_exon_found_in_species
TTCTCAAAACGGAAATTGACGAAATGAAAAAATGGTTTTGGGGATTGCAGGA	95252	95273	95202	95254	1	KN538785.1	KN538785.1_FG057	93953	95273	None	9629	1111	121670	No_constitutive_exon_found_in_species
CTACTAGTATTGATTAAGCAATTAAAATGATGGGGATGGGGATGGATCAGTG	250212	250491	250541	250489	-1	KN538785.1	KN538785.1_FG019	250212	255158	None	9629	1111	121670	No_constitutive_exon_found_in_species
GCATATTAGAAAAGTCTTTAAACATTTAATCACTTGGCAATTGGGAACAGGT	225269	225580	225630	225578	-1	KN538786.1	KN538786.1_FG003	222474	230661	None	9629	1111	121670	No_constitutive_exon_found_in_species
TTGTCATTGATTTGGTCATGCATTAAATCTTAATTTTCAAATTTGGGAAGGT	70082	70438	70032	70084	1	KN538787.1	KN538787.1_FG032	69782	80132	None	9629	1111	121670	No_constitutive_exon_found_in_species
CAGGACTGTTTATCATTGCCCATTTTGTAATTTGTGCCGTCTTGGGAAAGGT	76394	76582	76344	76396	1	KN538787.1	KN538787.1_FG032	69782	80132	None	9629	1111	121670	No_constitutive_exon_found_in_species
CATGCAAGAAGTATGTTAGACTACGTGAATGGATTGGGCATGAAATACAGTG	30700	30750	30650	30702	1	KN538790.1	KN538790.1_FG044	28290	31580	None	9629	1111	121670	No_constitutive_exon_found_in_species
ATGTCTCCAAGTTCTAATTTTAACATCACTAAGATTCTTTGGGTGGACAGGT	50285	50583	50633	50581	-1	KN538790.1	KN538790.1_FG053	50285	52414	None	9629	1111	121670	No_constitutive_exon_found_in_species
CCGCCACCGCGAGACCTCGCCGTGTGATGGTCGACGGGTGAATGCGGCAGCA	190229	190454	190504	190452	-1	KN538790.1	KN538790.1_FG002	175073	193352	None	9629	1111	121670	No_constitutive_exon_found_in_species
TCTAACTGTTCCTGACCTTGAACTGTAAACTTGCTCTAATTTGGGAACAGAT	108572	108704	108754	108702	-1	KN538791.1	KN538791.1_FG001	105190	112398	None	9629	1111	121670	No_constitutive_exon_found_in_species
CATCATATATTCCTACTTATTTTTATATGTTAATATGTTATGGGATGCAGGG	77707	77825	77657	77709	1	KN538792.1	KN538792.1_FG008	61056	84203	None	9629	1111	121670	No_constitutive_exon_found_in_species
GGGGGATGGCCTGACCACCAGCTTTTGGAATGATGTGTGGGTTGATAAAGGT	71811	72005	72055	72003	-1	KN538793.1	KN538793.1_FG016	70271	72992	None	9629	1111	121670	No_constitutive_exon_found_in_species
GGGGGATGGCCTGACCACCAGCTTTTGGAATGATGTGTGGGTTGATAAAGGT	70894	71088	71138	71086	-1	KN538793.1	KN538793.1_FG016	70271	72992	None	9629	1111	121670	No_constitutive_exon_found_in_species
CGAGGGGGGTGTACGCGAGCCTGTGGGACGCGGAGGAGTGGGCGACGCAGGG	239928	240186	240236	240184	-1	KN538794.1	KN538794.1_FG013	239928	241346	None	9629	1111	121670	No_constitutive_exon_found_in_species
TCGATTTGGTGTCTGGGTGTCTGAATTTTGGGTTGTGTCTGGGATCGCAGGG	172422	172685	172735	172683	-1	KN538795.1	KN538795.1_FG004	163487	172933	None	9629	1111	121670	No_constitutive_exon_found_in_species
ACTGTTATAACCATAGTTAATTGTTATCACCAATCCATCTGGGATTGCAGAC	225054	225180	225004	225056	1	KN538795.1	KN538795.1_FG002	206216	225292	None	9629	1111	121670	No_constitutive_exon_found_in_species
TGTGCTATTACTGTAAACTAGTAATATGCCTGTGCTTTGCAATGGGTCAGGC	95275	95391	95441	95389	-1	KN538796.1	KN538796.1_FG017	92004	102076	None	9629	1111	121670	No_constitutive_exon_found_in_species
TTTACAATCTGACCAGGCGTTTCCTTTCTGGGTAACTTTTATATGGGCAGGT	171095	171272	171045	171097	1	KN538796.1	KN538796.1_FG008	169204	178595	None	9629	1111	121670	No_constitutive_exon_found_in_species
AAATGTGCTTACTTAAGATTTATGATGTTTTGTGAATTGTGATGGGGTAGTG	8645	8714	8764	8712	-1	KN538799.1	KN538799.1_FG010	7489	12627	None	9629	1111	121670	No_constitutive_exon_found_in_species
TGTTTAATGACATCATTACCCATACTCATTAATTTTCTTATGTTGGGAAGAG	65153	65432	65103	65155	1	KN538799.1	KN538799.1_FG004	63955	67363	None	9629	1111	121670	No_constitutive_exon_found_in_species
GGCCGTGGCCGTCAGGCAACGTGATGGCCTCTCTCGTTGCCGGGTTGAAGAG	16309	16629	16679	16627	-1	KN538800.1	KN538800.1_FG030	16309	17634	None	9629	1111	121670	No_constitutive_exon_found_in_species
GCGAGCCGCGTGGCCGTGTACAAGGCGTGCTCGCTGGGCGGGTGCGCGAGCT	135032	135324	135374	135322	-1	KN538801.1	KN538801.1_FG002	123952	136557	None	9629	1111	121670	No_constitutive_exon_found_in_species
GTAACGTCCATTTTGACTGCGTGTTAGTTTTTTGGTTGGGGGTGTGGCAGCC	133585	133799	133849	133797	-1	KN538801.1	KN538801.1_FG002	123952	136557	None	9629	1111	121670	No_constitutive_exon_found_in_species
TACAAGAATGGCTTATAGTTCCAATTTATCTTCTGGTATGGGATGTGCAGAT	238635	239344	238585	238637	1	KN538801.1	KN538801.1_FG001	234369	239884	None	9629	1111	121670	No_constitutive_exon_found_in_species
CTTTCTTGTTGCCTATCATGTTCTTACCATTCTCCGTTCGGGATATGCAGGA	130715	130856	130665	130717	1	KN538803.1	KN538803.1_FG009	129159	130856	None	9629	1111	121670	No_constitutive_exon_found_in_species
TCTTTCTTTCCCCGGACGCATGCATGCTGATGCTTTGGGCAACAATGCAGGG	164029	164079	163979	164031	1	KN538803.1	KN538803.1_FG011	163878	167999	None	9629	1111	121670	No_constitutive_exon_found_in_species
ATCGATGGATTCGTTGTGAGATTGTTTTTGTGTGTGATTTGGCTGGGCAGGA	166285	166565	166235	166287	1	KN538803.1	KN538803.1_FG011	163878	167999	None	9629	1111	121670	No_constitutive_exon_found_in_species
ACTAATAATTAATGGGCAATTAATTAAAACAATGGATGGATGGGATGCAGAG	62160	62468	62518	62466	-1	KN538806.1	KN538806.1_FG012	61240	69565	None	9629	1111	121670	No_constitutive_exon_found_in_species
ATACTCACCACATCAGGCTCATCTGAATTTTACATCTTGGGATTAAACAGGC	49774	50266	49724	49776	1	KN538808.1	KN538808.1_FG011	44353	51913	None	9629	1111	121670	No_constitutive_exon_found_in_species
GGCGTCCATGGCTGATGATCGAGTGGGTTGCTGGCTGTGTAGGTGGGCAGCG	104829	104928	104779	104831	1	KN538810.1	KN538810.1_FG011	104386	105701	None	9629	1111	121670	No_constitutive_exon_found_in_species
AAGAGTAATTCTAAACTAAAATTAAAATTTTCCCAAATTTGGGATGCAAGGT	4044	4133	3994	4046	1	KN538812.1	KN538812.1_FG005	1948	6555	None	9629	1111	121670	No_constitutive_exon_found_in_species
CTACCATCACCTGGTGCAATTCAGTTTACATTTCTCGATGGGGACAAAAGTT	181802	181924	181752	181804	1	KN538812.1	KN538812.1_FG057	181460	190993	None	9629	1111	121670	No_constitutive_exon_found_in_species
TTGTTTTTTCCCATAGCCATCTGAATTCCTTGATTCTGTGGGCTGAACAGCT	190605	190707	190555	190607	1	KN538812.1	KN538812.1_FG057	181460	190993	None	9629	1111	121670	No_constitutive_exon_found_in_species
TGAGTTTTTTTCACCTCATTCTATTCTCCCCTCGCTCTGTACTGGGACAGGG	53646	53772	53822	53770	-1	KN538813.1	KN538813.1_FG063	50889	56146	None	9629	1111	121670	No_constitutive_exon_found_in_species
TCGTCGGCGATTGATCTAGTAACAATTACTACTAAGATTGATCATGGGAGGA	73624	74951	75001	74949	-1	KN538813.1	KN538813.1_FG059	72752	84993	None	9629	1111	121670	No_constitutive_exon_found_in_species
TGCCATAACTAACATGTGACCTTTGTCATTTTGATTGTTTATGGGAATAGAC	98505	98688	98455	98507	1	KN538813.1	KN538813.1_FG061	95605	98688	None	9629	1111	121670	No_constitutive_exon_found_in_species
GTTTTAGCTGGTACGTAGTATGGTTGAATTAAAAATATTGGCGGGTGCAGCT	120601	120864	120914	120862	-1	KN538813.1	KN538813.1_FG003	120021	123015	None	9629	1111	121670	No_constitutive_exon_found_in_species
TGGTTCTACTATTTCTGAATTCTGACCTGACTCGTCGTGTGTCGGGACAGGA	32497	32582	32632	32580	-1	KN538814.1	KN538814.1_FG018	32497	33701	None	9629	1111	121670	No_constitutive_exon_found_in_species
TAATATGTTATAATATTGATAATAATATTTGCTATCTTATTGGGATGCAGTT	171738	171907	171688	171740	1	KN538814.1	KN538814.1_FG038	167176	171907	None	9629	1111	121670	No_constitutive_exon_found_in_species
CGACGGGCGGGGAGCGCGCGGCGAGCTTCAACAAGGCCGTGGGCGGGCAGGA	209389	209619	209339	209391	1	KN538814.1	KN538814.1_FG049	208162	210633	None	9629	1111	121670	No_constitutive_exon_found_in_species
GCCCGCTTTCGGTGGCCGTGTCGGTGCCGCCGGTGATGTTTGACGGGGAGAC	71825	72029	72079	72027	-1	KN538815.1	KN538815.1_FG045	71015	73763	None	9629	1111	121670	No_constitutive_exon_found_in_species
CGTCCTCCTGATGATTTAATGCCATTGGAAGCTTCGCCTGTTGGGTGAAGCG	77932	78032	77882	77934	1	KN538815.1	KN538815.1_FG052	76436	81814	None	9629	1111	121670	No_constitutive_exon_found_in_species
AGCTGGTGGCCTCGTCGTTCGCCGTGCTGCGCAACCTGAGCCGGGTGGAGGA	183835	184624	183785	183837	1	KN538815.1	KN538815.1_FG014	174504	184624	None	9629	1111	121670	No_constitutive_exon_found_in_species
GCGCTGGTGGCGAAGGTCGCCGACTTCGGCCTCGCCAAGCTGGTGGGGAGGG	199252	199739	199202	199254	1	KN538815.1	KN538815.1_FG001	195906	199739	None	9629	1111	121670	No_constitutive_exon_found_in_species
TAACCCTTTTTTTAGTCTTTACATCTATTAACACATTAAAGGGGGTGCAGGT	232900	233100	232850	232902	1	KN538815.1	KN538815.1_FG004	226285	236359	None	9629	1111	121670	No_constitutive_exon_found_in_species
TTGTCACCAGTCCTTATTAAATTATTCTTTTTCCCTATTCGGGTACACAGGA	83789	83948	83998	83946	-1	KN538816.1	KN538816.1_FG004	83367	87298	None	9629	1111	121670	No_constitutive_exon_found_in_species
TAATCTCTGTAATTTTCTTTGGAATGAACAATTAAAACCTCGGGTGGCAGGA	227450	227599	227649	227597	-1	KN538816.1	KN538816.1_FG034	227450	227809	None	9629	1111	121670	No_constitutive_exon_found_in_species
TTCTGCTCTCATCCGGTTGAACGGATTGCCAAATCATGATGGGGTTGCAGGT	18698	18815	18865	18813	-1	KN538817.1	KN538817.1_FG003	18317	22532	None	9629	1111	121670	No_constitutive_exon_found_in_species
TTTGTGACGACTCAAGGAAGCAACTTTCCTCATTTTCTGATGGGGCACAGGC	157184	157268	157134	157186	1	KN538821.1	KN538821.1_FG011	153663	157841	None	9629	1111	121670	No_constitutive_exon_found_in_species
AGGCTATTATGGATTTGCATAAATACCCTAGCTGATGAATGGGTGATTAGGT	74924	75002	75052	75000	-1	KN538823.1	KN538823.1_FG023	71275	76298	None	9629	1111	121670	No_constitutive_exon_found_in_species
GCTTTATCATCTCAAAGTTGATGATTTCTAGTAATGCTGATTGGGTGAAGGA	59404	59503	59553	59501	-1	KN538824.1	KN538824.1_FG012	57386	61790	None	9629	1111	121670	No_constitutive_exon_found_in_species
GCGGGCGCCCCTGCTCTCCTTTCCTGGCCGGCCATGAGGTGGGGTGGCAGAT	144157	144230	144280	144228	-1	KN538824.1	KN538824.1_FG014	142526	144507	None	9629	1111	121670	No_constitutive_exon_found_in_species
ACTTTTGGAGGCATGCTATTTATTCTTCTCTCTTCTTTTTATGGGTGAAGAC	198569	198671	198519	198571	1	KN538824.1	KN538824.1_FG047	195030	199815	None	9629	1111	121670	No_constitutive_exon_found_in_species
TGTAATCTGATCGATTTCTGATTTCTTTTGCTTAATTTGGGGGTGCGCAGCT	217992	218120	217942	217994	1	KN538825.1	KN538825.1_FG022	217507	221086	None	9629	1111	121670	No_constitutive_exon_found_in_species
TCTCATCTCATCTCGTCTCATATGTGTTTTATCCGGGCGGGGCGGATTAGGT	65144	65238	65094	65146	1	KN538826.1	KN538826.1_FG022	60504	67614	None	9629	1111	121670	No_constitutive_exon_found_in_species
CCCCGCTCCCGCTCCCGCCCCTCGTCTTCCGCCTTGACCACGCCGGGGAGGT	81596	81889	81546	81598	1	KN538826.1	KN538826.1_FG018	79399	86823	None	9629	1111	121670	No_constitutive_exon_found_in_species
GCTATGCTTGCAATTGCTCAAAATTTTTTTTTTTTTTGGGTATGGTGAAGGA	89113	89185	89063	89115	1	KN538826.1	KN538826.1_FG016	87374	95578	None	9629	1111	121670	No_constitutive_exon_found_in_species
AACGCCTACACCTTCTTCCCCGTCGTGCGGGGGCTCTGCGCGCGGGGCAGGA	134518	136070	134468	134520	1	KN538827.1	KN538827.1_FG007	132462	137259	None	9629	1111	121670	No_constitutive_exon_found_in_species
TATGCTAGGTTGATAACTCACTTATTTCTTTTTTGCTGTTGTGGGAACAGCT	14882	14943	14832	14884	1	KN538828.1	KN538828.1_FG026	14253	21796	None	9629	1111	121670	No_constitutive_exon_found_in_species
TATGCTAGGTTGATAACTCACTTATTTCTTTTTTGCTGTTGTGGGAACAGCT	17036	17097	16986	17038	1	KN538828.1	KN538828.1_FG026	14253	21796	None	9629	1111	121670	No_constitutive_exon_found_in_species
ATCCAACATAAGATGCATGTGTTCTAATTTTCTTCTTTTTTATTGGGAAGCC	61208	61302	61158	61210	1	KN538828.1	KN538828.1_FG032	59048	63142	None	9629	1111	121670	No_constitutive_exon_found_in_species
TGGTGAAAACCACTATTTACTTAATGGTGGTTAATTTGATCTGGGAGCAGGC	168184	168278	168328	168276	-1	KN538830.1	KN538830.1_FG045	162177	177308	None	9629	1111	121670	No_constitutive_exon_found_in_species
TTGTCATGGCATTCGATTTGACATTTTGGGCTGCGTGCGTGGGGGTGCAGGG	124551	124934	124984	124932	-1	KN538833.1	KN538833.1_FG011	124551	125098	None	9629	1111	121670	No_constitutive_exon_found_in_species
TTTTGACATGGATTGAGAATTCATGAAGTGATGATTTGATGGATGGGTAGGT	204778	204896	204728	204780	1	KN538833.1	KN538833.1_FG008	204171	204896	None	9629	1111	121670	No_constitutive_exon_found_in_species
TTAAATTTAATCTATTTTTTTTTTTTAATTTTCTGACTGGGTGATCAAAGCT	147190	147297	147140	147192	1	KN538834.1	KN538834.1_FG018	143534	147297	None	9629	1111	121670	No_constitutive_exon_found_in_species
GATTTTTTTTAATTATTTTTTTGGGTTTTTTTGGTGGGGATGGGCGGCAGGT	48105	48175	48055	48107	1	KN538836.1	KN538836.1_FG011	47972	48827	None	9629	1111	121670	No_constitutive_exon_found_in_species
CGTCGTGATTGACTCTACTGAAACTCTGATGATGATCATTCTGGGTGAAGGA	105235	105415	105465	105413	-1	KN538837.1	KN538837.1_FG039	103580	105877	4324927	9629	1111	121670	No_constitutive_exon_found_in_species
TGGAAGTGGAGTAAAATTTGTTCCTTTTGCTGTTCATTTTGGGGGTACAGGG	104815	104886	104765	104817	1	KN538838.1	KN538838.1_FG015	104158	106465	4325747	9629	1111	121670	No_constitutive_exon_found_in_species
TGGCGCGCGATTTCTGTACTGATTGCGGTTGCGATGTGGGAGTGATGAAGGG	104132	104272	104322	104270	-1	KN538841.1	KN538841.1_FG010	103167	104490	None	9629	1111	121670	No_constitutive_exon_found_in_species
GTTTGTTTGTTCCCCCCAAAAGTTTGCTTATGTCTGGGTTGTGGACGCAGGC	189066	189219	189016	189068	1	KN538841.1	KN538841.1_FG050	188498	191529	None	9629	1111	121670	No_constitutive_exon_found_in_species
CGGTGGGTGGTAGCTAACTAGGGTTTTGGCGTTTTTTTTTTTGGGGGTAGGC	113515	113667	113717	113665	-1	KN538842.1	KN538842.1_FG019	110053	113869	None	9629	1111	121670	No_constitutive_exon_found_in_species
TTGAGAAATTTGGTGTGAGAATAATTAATTTGAGGATGGATGGGATGCAGCA	222851	223308	222801	222853	1	KN538843.1	KN538843.1_FG030	220496	223815	None	9629	1111	121670	No_constitutive_exon_found_in_species
GCCTTGGGGAGTTACTTCATGGGCAATCTTCGTCTTCACTTGATTGGGAGAC	150854	151130	151180	151128	-1	KN538845.1	KN538845.1_FG018	150854	153842	None	9629	1111	121670	No_constitutive_exon_found_in_species
ATCTCTCGCTCTCGCCACGTTTATCCTTTTGGTCGCTGTTGATTGGGCAGAT	213210	213328	213378	213326	-1	KN538850.1	KN538850.1_FG010	207611	213731	None	9629	1111	121670	No_constitutive_exon_found_in_species
TTAATCCGATGATTAACTGAAGTGGTTTTGCATTGTGTGGGATGGTGCAGGA	182405	182588	182638	182586	-1	KN538852.1	KN538852.1_FG008	176261	182885	None	9629	1111	121670	No_constitutive_exon_found_in_species
TTCTATTTAATGTGCTCTGAAAATGTTATTTTTTTTATTTGGCTGGGCAGGA	46375	46459	46325	46377	1	KN538855.1	KN538855.1_FG010	17940	46459	None	9629	1111	121670	No_constitutive_exon_found_in_species
CTTCGCGTTCGCCGCTGTTCCTGATTGGTTCCGACGACGGGGGCGCGCAGGA	49905	50023	50073	50021	-1	KN538855.1	KN538855.1_FG014	48357	50394	4328654	9629	1111	121670	No_constitutive_exon_found_in_species
GGACATGAGGATAAAGCAGTCATTTGGATTGATGATTTTTCATGGGATAGGT	111586	111774	111824	111772	-1	KN538856.1	KN538856.1_FG009	110601	112061	None	9629	1111	121670	No_constitutive_exon_found_in_species
ATTAATCTTAATTTTAGCGAGTTTGATCCAAATTTAACTTGGGGGTGTAGGT	158897	159198	159248	159196	-1	KN538857.1	KN538857.1_FG005	152015	160665	None	9629	1111	121670	No_constitutive_exon_found_in_species
CGATTCAATTATGAACCTAAAGAACTGTTTTGTTTGTTTTACGGGTGCAGCT	121584	121791	121534	121586	1	KN538859.1	KN538859.1_FG007	113276	126287	None	9629	1111	121670	No_constitutive_exon_found_in_species
TCACCGGCACCGCCTTTGAATTTTTTCTATATGGCGGCTTGGGAGGACAGGG	207948	208090	207898	207950	1	KN538859.1	KN538859.1_FG040	207719	213490	None	9629	1111	121670	No_constitutive_exon_found_in_species
GTGCTGTTTTTTTTTTCTCCCTTGCGTTTCTGTGTGGTATGTATGGGCAGAG	208207	208347	208157	208209	1	KN538859.1	KN538859.1_FG040	207719	213490	None	9629	1111	121670	No_constitutive_exon_found_in_species
TGGAGGAGGTGGCGGCGCTGCTGGACATCCGGGTGGGGCGGGTGGTGAAGGC	47366	47483	47533	47481	-1	KN538860.1	KN538860.1_FG012	45829	49840	None	9629	1111	121670	No_constitutive_exon_found_in_species
AAATGAAATCGAGATTAAGAAAGCGAGGAGGGTTTACTAATGGGATGCAGCA	129668	129992	130042	129990	-1	KN538860.1	KN538860.1_FG009	128522	134029	None	9629	1111	121670	No_constitutive_exon_found_in_species
TGACAAACCACCATAAAAACTTTACCTTACAATTTTGATGGGGATGGTAGGT	40490	40568	40618	40566	-1	KN538863.1	KN538863.1_FG033	35179	48151	None	9629	1111	121670	No_constitutive_exon_found_in_species
AGGGTGGAGTTGCTGCTCCCTCCCCTCCGTTGGACACTGATGGGATGCAGCG	93271	93379	93221	93273	1	KN538863.1	KN538863.1_FG027	92911	94175	None	9629	1111	121670	No_constitutive_exon_found_in_species
ATTGTTGAGTTGTTGTTGTGGTGGTGATGCAATATGGGATCAACGGTGAGTT	171051	171123	171173	171121	-1	KN538864.1	KN538864.1_FG002	169671	171355	None	9629	1111	121670	No_constitutive_exon_found_in_species
GTGCTGTTCGTGCTTTTTTTGCGGTTGTTTTTGTTTCCATGACGGGGTAGAT	77813	77987	78037	77985	-1	KN538866.1	KN538866.1_FG032	66126	78244	None	9629	1111	121670	No_constitutive_exon_found_in_species
AACATGTTGAGAAATCATAAGTCTTTTAACTTTTGGGGTTATATGGACAGAT	117358	117539	117589	117537	-1	KN538866.1	KN538866.1_FG009	114716	120676	None	9629	1111	121670	No_constitutive_exon_found_in_species
CCTGTATCATGCTGAAGAATCATTCATAGTTTGCTTTGATGGGGCTGTAGGT	30205	30737	30155	30207	1	KN538868.1	KN538868.1_FG019	27206	36072	None	9629	1111	121670	No_constitutive_exon_found_in_species
CGTTAAAGCTGATATATAACTGTCCCTTTTTCCTTTGGGAAAAATTGTAGGT	176457	176836	176407	176459	1	KN538868.1	KN538868.1_FG040	174871	182582	None	9629	1111	121670	No_constitutive_exon_found_in_species
GCGTAATATATGTGTTTTTCACTTCTCAGTAAATGTATTGGGCAATGCAGGT	99631	99868	99581	99633	1	KN538869.1	KN538869.1_FG049	99273	108639	None	9629	1111	121670	No_constitutive_exon_found_in_species
GCCACCAGCTAGTTCCATGCCTTTCATCTTTCTGTGATTTGGGTGAGCAGAG	29404	29616	29666	29614	-1	KN538870.1	KN538870.1_FG026	28288	37845	None	9629	1111	121670	No_constitutive_exon_found_in_species
GAATCTCTGCCTATCGAACAAGCATTTTGACTATAGATGGGGAGATGCAGGT	70990	71520	71570	71518	-1	KN538870.1	KN538870.1_FG025	70990	73620	None	9629	1111	121670	No_constitutive_exon_found_in_species
AAACGCAATGAAATGGCCTTCATGCATCATGCATGTGTGGGTGGATGCAGGT	11529	11883	11933	11881	-1	KN538873.1	KN538873.1_FG017	11529	13533	None	9629	1111	121670	No_constitutive_exon_found_in_species
CCGCCGCCGCTCCGGCCCCAGCTCCGGCCACGCCGCTGCCGCGCGGGCAGGT	163008	163095	163145	163093	-1	KN538875.1	KN538875.1_FG008	160322	168250	None	9629	1111	121670	No_constitutive_exon_found_in_species
ATCTTGCTACTAATTCATGTTCTTAAGTTTGATTTACTGGGAAATTGCAGGA	26166	26825	26116	26168	1	KN538876.1	KN538876.1_FG003	17881	26825	None	9629	1111	121670	No_constitutive_exon_found_in_species
TTGTGAATGCTTGCATTACATGATTTTTCTTCTGCAATTTGATTGGGCAGAT	202233	202272	202322	202270	-1	KN538876.1	KN538876.1_FG045	196278	203941	None	9629	1111	121670	No_constitutive_exon_found_in_species
CAACTGTGTAATTTACTGATGATTCCATTTCTGTCACTAATGTTGGGAAGGG	101529	101536	101586	101534	-1	KN538877.1	KN538877.1_FG006	93988	107966	None	9629	1111	121670	No_constitutive_exon_found_in_species
TTGGTCACCGTCGATCGCCGTGTCCACTCGCGGCGGCGCCGGGGATGCAGGT	3113	3377	3063	3115	1	KN538878.1	KN538878.1_FG033	2437	3377	None	9629	1111	121670	No_constitutive_exon_found_in_species
TGGACGGTGTGGATGGTGTGGTGTGGTGTTGGGGGTGTGTGTGGGTGCAGGG	82460	82714	82764	82712	-1	KN538881.1	KN538881.1_FG046	81195	85643	None	9629	1111	121670	No_constitutive_exon_found_in_species
AAGATCCTTTTCTAACAAGAAGTTATAACCATAATTTTGGATTGGGACAGGA	53013	53146	53196	53144	-1	KN538883.1	KN538883.1_FG021	48651	57815	None	9629	1111	121670	No_constitutive_exon_found_in_species
TAGCTTCAGTAACTTGTCAAAATATTACACTTCCTCTGCAAAAGGGCTAGGC	12189	12561	12139	12191	1	KN538885.1	KN538885.1_FG005	9974	12561	None	9629	1111	121670	No_constitutive_exon_found_in_species
ATGTTGTTGTCAGATATTTGATAGTTCTTGATGACATCGGGAATGAGCAGTG	153847	155761	153797	153849	1	KN538888.1	KN538888.1_FG002	150628	155761	None	9629	1111	121670	No_constitutive_exon_found_in_species
AACACAAGATTGGATAAACCTATTGTCGGGAAAAATGATTGGGACAATAGCT	119172	119201	119251	119199	-1	KN538889.1	KN538889.1_FG006	113756	119854	4330569	9629	1111	121670	No_constitutive_exon_found_in_species
GCGTGGGGAGCGGTTACACCATCGACCGGCCCATCGTCGGGTGGGACGAGAA	116183	116875	116925	116873	-1	KN538889.1	KN538889.1_FG006	113756	119854	4330569	9629	1111	121670	No_constitutive_exon_found_in_species
GGTTTATCCTTTTTAAAATTTTCTTAATTCTTTGTTGATGGGAAATGCAGCA	196865	196957	196815	196867	1	KN538889.1	KN538889.1_FG042	195983	203638	None	9629	1111	121670	No_constitutive_exon_found_in_species
AAATCTTTGTGCTCAAGTGTTGGCTTGTTTGGTCTCCTCCTGATGGGCAGCC	1319	1549	1269	1321	1	KN538890.1	KN538890.1_FG041	112	1549	None	9629	1111	121670	No_constitutive_exon_found_in_species
ATCGATGAATGAACGAGATTGTTAATTGTTTCGTTTTTTTGGGTTGACAGAT	101785	101993	101735	101787	1	KN538890.1	KN538890.1_FG012	101513	106133	None	9629	1111	121670	No_constitutive_exon_found_in_species
CGCACGGGTGCGGCCTCGGGATCTGCCCGCCCAACATGTGCAAGGGCCAGGT	142038	142386	142436	142384	-1	KN538890.1	KN538890.1_FG001	142038	142865	None	9629	1111	121670	No_constitutive_exon_found_in_species
CTAAAGGTTCATACTCCATATTGATGGTCTGTACGTCTGTGGGACTGCAGGA	172145	172168	172095	172147	1	KN538890.1	KN538890.1_FG005	167071	175093	None	9629	1111	121670	No_constitutive_exon_found_in_species
TTAATACGTCTGGTCTCTGACGAGGAGGTGTTTGGTTGATTGGGCGGTAGGG	115110	115428	115478	115426	-1	KN538891.1	KN538891.1_FG007	109795	115565	None	9629	1111	121670	No_constitutive_exon_found_in_species
CAGTCTCGCTGCTGCCCAGAATACTGATCCGAACATTTCGGGGGGTGCAGGT	130057	130183	130233	130181	-1	KN538891.1	KN538891.1_FG016	126164	131151	None	9629	1111	121670	No_constitutive_exon_found_in_species
TAATATCAGGCCATATATACTGAATTCTACCATCGTCTTGTTGGGAACAGAT	27225	27474	27175	27227	1	KN538892.1	KN538892.1_FG019	25924	28301	None	9629	1111	121670	No_constitutive_exon_found_in_species
ATTTGCATGTAGGGTTCTGAAACTGGTTTTGTTTCTTGGGGAGATTGCAGGT	28160	28301	28110	28162	1	KN538892.1	KN538892.1_FG019	25924	28301	None	9629	1111	121670	No_constitutive_exon_found_in_species
TGTAATTATTTTACCTCTATGCATGATCACTAACATTGCAACTGGGACAGAG	42987	43090	43140	43088	-1	KN538893.1	KN538893.1_FG029	42987	46712	None	9629	1111	121670	No_constitutive_exon_found_in_species
AGTATGGAGTTGTGGGTCAGTGAGTGAGATGGTACGTAATGCGTGGGCAGGG	66803	67110	66753	66805	1	KN538894.1	KN538894.1_FG021	66609	70130	None	9629	1111	121670	No_constitutive_exon_found_in_species
TACCGTGGCAGGGCTGCTGAATATGGTGGTTATGGTGCTGGGGGATACAGCA	114465	114842	114892	114840	-1	KN538895.1	KN538895.1_FG005	112537	115285	None	9629	1111	121670	No_constitutive_exon_found_in_species
AGCCACTTTTCTTGCTTTTACGTCGCCCAGATGTCACTATGTGGGACCAGCA	76154	77241	77291	77239	-1	KN538896.1	KN538896.1_FG018	74771	83364	None	9629	1111	121670	No_constitutive_exon_found_in_species
CTGTTTGTGTGGCTTTAGTTTTTTACCTTTTTTTTAATCCATGGGCATAGAC	104077	104245	104027	104079	1	KN538897.1	KN538897.1_FG023	88965	110394	None	9629	1111	121670	No_constitutive_exon_found_in_species
CTAGATTTTTATATGAAACATTCCTGATCTTTTTTTCACTACGGGTGTAGTT	151020	151141	150970	151022	1	KN538897.1	KN538897.1_FG005	149982	151477	None	9629	1111	121670	No_constitutive_exon_found_in_species
GAGCCCAACCCGAACGTGCTCGTCGGCGCCGTCGTCGGGGGGCCGGACAGCC	59095	59207	59045	59097	1	KN538899.1	KN538899.1_FG011	57665	59207	None	9629	1111	121670	No_constitutive_exon_found_in_species
ATAAGAAGAACAAGGAAAAGAAACACATTCTTTTGTTTGTGTGGGAACAGGA	173399	173682	173349	173401	1	KN538901.1	KN538901.1_FG014	173215	184055	None	9629	1111	121670	No_constitutive_exon_found_in_species
GCTTTACCACTGCACTGGTTATGACTAATTTGGACATGTTATGTGGGTAGAT	104553	104688	104503	104555	1	KN538903.1	KN538903.1_FG001	100886	106329	None	9629	1111	121670	No_constitutive_exon_found_in_species
GTTTCTGCTTAGCTATCTGTTCATCGATCGGGCGGCGGGCGATGGTGCAGGT	112226	112549	112599	112547	-1	KN538903.1	KN538903.1_FG012	112226	112929	None	9629	1111	121670	No_constitutive_exon_found_in_species
ATATTTTGGTTATTTTGTTTATTCTAACCATGCTTCCTATGCGGGTGCAGAG	142886	143051	142836	142888	1	KN538905.1	KN538905.1_FG017	138093	143051	None	9629	1111	121670	No_constitutive_exon_found_in_species
GTTGTTACAAATTGAAGATTAGGGGACACAACGTGTTCTGGGACGACCAGAA	20160	20628	20110	20162	1	KN538906.1	KN538906.1_FG005	18802	21314	None	9629	1111	121670	No_constitutive_exon_found_in_species
TTCTCCTCTCCTCTTTTCTATCCCCCTGACGCGGTGAGAGGGCGGTGCAGAT	176381	176654	176331	176383	1	KN538908.1	KN538908.1_FG007	176257	176868	None	9629	1111	121670	No_constitutive_exon_found_in_species
TAAGTTTAGCTGAGTAGCTGCTTATGTTGCACAATGTGTGGGTGTGGCAGCT	67724	67751	67674	67726	1	KN538909.1	KN538909.1_FG012	66149	77067	None	9629	1111	121670	No_constitutive_exon_found_in_species
TCGTGTTCTTGATTTGTGTGACCTTGATTGATTTGTGTTTGGGTGAATAGAC	99560	99713	99763	99711	-1	KN538909.1	KN538909.1_FG021	98403	100117	None	9629	1111	121670	No_constitutive_exon_found_in_species
CGCATGTAATTCTGAGTTTTGAGTAATTTTAGTGGTTAATTTGGGGGCAGAG	109455	109597	109405	109457	1	KN538909.1	KN538909.1_FG015	108872	116486	None	9629	1111	121670	No_constitutive_exon_found_in_species
AAACTGATATGTGCATCTGTTGGCGTTTTATTGTGCTTTGTTGGGAGCAGTG	195917	196006	196056	196004	-1	KN538909.1	KN538909.1_FG011	185549	196781	None	9629	1111	121670	No_constitutive_exon_found_in_species
AGCTCCCCTTTTCCTCCCATAATGATATGCTTTGCCTGTATTGGGAGCAGCA	85271	85382	85432	85380	-1	KN538910.1	KN538910.1_FG001	85271	93568	None	9629	1111	121670	No_constitutive_exon_found_in_species
AATTCAGAGTTTTCATGGCGCTTGTCGGATTGATCTTTTTGGGAATTCAGAT	176833	176906	176783	176835	1	KN538911.1	KN538911.1_FG004	173347	177138	None	9629	1111	121670	No_constitutive_exon_found_in_species
AATGCATTCGCAGCGTTCAGGCACTGACGCTGACAGAACTGGGCTGGCAGCG	131916	132582	132632	132580	-1	KN538912.1	KN538912.1_FG001	129999	134253	None	9629	1111	121670	No_constitutive_exon_found_in_species
GACCTTAACGGTCGTTTGTGAAATGTCATGTAACAACATGTGTTGGGAAGGG	183683	183772	183633	183685	1	KN538912.1	KN538912.1_FG019	183499	184405	None	9629	1111	121670	No_constitutive_exon_found_in_species
GTTTCTTTATCTGTACGGGTTGGATACCTGGATTTGATTGGGCGGCGCAGTC	119577	119666	119527	119579	1	KN538914.1	KN538914.1_FG008	119300	122133	None	9629	1111	121670	No_constitutive_exon_found_in_species
ATATAAACTTTATCATCATTTTAACTATTTTGCATCATATTGGTGGGTAGTA	13938	14196	14246	14194	-1	KN538916.1	KN538916.1_FG003	9928	16124	None	9629	1111	121670	No_constitutive_exon_found_in_species
ACTGCAGATGTATGGAGTAAATGCTAAAAATCCTTTATGGGTGAATGCAGGT	154846	154922	154796	154848	1	KN538916.1	KN538916.1_FG013	148700	156132	None	9629	1111	121670	No_constitutive_exon_found_in_species
TTCCATTTCTCCACTTCTGATATATTAATTACTCTATGTTGGGTATGCAGGG	2747	2779	2829	2777	-1	KN538917.1	KN538917.1_FG005	2086	6818	None	9629	1111	121670	No_constitutive_exon_found_in_species
GTGGTGGTGGTTGATTGATTTGTGTGGTTTGGTTTGGTTGGGTTGAGCAGGA	162967	163231	163281	163229	-1	KN538921.1	KN538921.1_FG006	162674	163371	None	9629	1111	121670	No_constitutive_exon_found_in_species
GGTGGATGAATCGAATTGCAGTTCGGCTACCAAAAAAACCGTGGGTGAAGGT	158757	158889	158707	158759	1	KN538922.1	KN538922.1_FG024	154962	158889	4331490	9629	1111	121670	No_constitutive_exon_found_in_species
TTGCACTGACACGAGCTGAACTGAACTCTGCTTGGGGTTTGGGGTGACAGGA	37272	37497	37222	37274	1	KN538923.1	KN538923.1_FG010	35748	39121	None	9629	1111	121670	No_constitutive_exon_found_in_species
CGTGGAGCACCCCGGTAGTTCTTGATGATGGTCTTGATTCCTGGGAACAGCG	42299	42807	42249	42301	1	KN538923.1	KN538923.1_FG014	41517	44060	None	9629	1111	121670	No_constitutive_exon_found_in_species
GTATACAGAAGAAGGATGAACACCTGCAATTTTTGGTTGGGGATGAGCAGTC	26984	27868	26934	26986	1	KN538925.1	KN538925.1_FG003	26125	29723	None	9629	1111	121670	No_constitutive_exon_found_in_species
GGCGAGGGCGGCGTGTTCGGCCGCCACGCCACCACGACGGGGGGAGCCAGGT	175111	175292	175342	175290	-1	KN538925.1	KN538925.1_FG008	173937	176626	None	9629	1111	121670	No_constitutive_exon_found_in_species
GCCATAAAGATTACTGACGTCTTAATATCTTGTTTTCACCCTGGGGACAGCA	84677	84694	84627	84679	1	KN538927.1	KN538927.1_FG010	83871	86411	None	9629	1111	121670	No_constitutive_exon_found_in_species
TTGGGATGTCAAAATTTTGCTTAATTTTGACGCTCGCTGGGGGGTTGCAGGT	127413	127620	127670	127618	-1	KN538932.1	KN538932.1_FG012	126809	127988	None	9629	1111	121670	No_constitutive_exon_found_in_species
AACCCACATTTGTTCGCCGATGTGACTGGATCGATGGGGGAAAAATGCAGGT	177783	177998	177733	177785	1	KN538930.1	KN538930.1_FG004	172956	179522	None	9629	1111	121670	No_constitutive_exon_found_in_species
TCAGCTACAAGGTGTACTAGAACGTGCTTGTCAACTTGTGGGTATCAGAGGG	9601	9826	9551	9603	1	KN538936.1	KN538936.1_FG009	8201	11014	None	9629	1111	121670	No_constitutive_exon_found_in_species
TTCAAACAACAGAATCAGCTAACCTTTTTAGCATCATTTTGCGTGGGCAGGT	81721	81893	81943	81891	-1	KN538936.1	KN538936.1_FG001	80125	84886	None	9629	1111	121670	No_constitutive_exon_found_in_species
ACTATAGAACTTAAGTAATGAATGGAAATGTTTTAATGTTGTGGTGGGAGTT	104163	104231	104113	104165	1	KN538938.1	KN538938.1_FG016	101712	104402	None	9629	1111	121670	No_constitutive_exon_found_in_species
GCGGGTACGTGAAGGGGCTCGTGACGTACATGGTGACGGACGGGCTGGAGGT	119969	120074	120124	120072	-1	KN538942.1	KN538942.1_FG015	119654	120589	None	9629	1111	121670	No_constitutive_exon_found_in_species
CATGTTGTTTGTTCCGTATTTTATATTTATCTCTTTGTTCATGTGGGAAGCA	90784	90997	91047	90995	-1	KN538943.1	KN538943.1_FG008	86232	93699	None	9629	1111	121670	No_constitutive_exon_found_in_species
CCATTTTTTGCACTAGTTGTTTCATTACATGAGTGATACATGGGATGCAGGT	35035	35191	34985	35037	1	KN538949.1	KN538949.1_FG010	33131	37396	None	9629	1111	121670	No_constitutive_exon_found_in_species
TGTCCGGCGACAAGACGGTGCTGTACAAGTGCAGGATACTGGGGACGCAGGA	160335	160434	160285	160337	1	KN538955.1	KN538955.1_FG017	159927	162882	None	9629	1111	121670	No_constitutive_exon_found_in_species
CCATCTCCATCCCCAATTCTCATCTTATTTCTCTTGTTGTAATGGGACAGAC	37965	38113	37915	37967	1	KN538953.1	KN538953.1_FG011	35263	38956	None	9629	1111	121670	No_constitutive_exon_found_in_species
ATTGCATTACAGTATGGGATCACTGATGCGATATGGTGGGAGATGACAAGAT	67223	67442	67492	67440	-1	KN538956.1	KN538956.1_FG001	67223	69233	None	9629	1111	121670	No_constitutive_exon_found_in_species
AGGGGACGAACATGTGGATCGACGTGGTGGCGATGCACCGGGACGGCGAGCT	125550	125829	125500	125552	1	KN538956.1	KN538956.1_FG016	124242	125829	None	9629	1111	121670	No_constitutive_exon_found_in_species
ATTGTTTTTCCTCAATACAATTGGCTAAACGTCCTACTTGATATGGGCAGGA	149883	150033	149833	149885	1	KN538958.1	KN538958.1_FG008	145372	150033	None	9629	1111	121670	No_constitutive_exon_found_in_species
ATCGATCCGCCGATTAATTCACCATTGAATTGATGTGCATGCAAGGGCAGGT	163567	163804	163854	163802	-1	KN538960.1	KN538960.1_FG008	163567	166589	None	9629	1111	121670	No_constitutive_exon_found_in_species
AAGTGATGATTATGTTTTAACACTGTTCTATGTGGTATGGGGAAAAACAGGC	157639	157913	157589	157641	1	KN538961.1	KN538961.1_FG007	156655	159235	None	9629	1111	121670	No_constitutive_exon_found_in_species
TTGATCTTGGATTCTCTGACCAAATATAAAATAATTTTGTGACTGGGCAGGC	158337	158402	158287	158339	1	KN538961.1	KN538961.1_FG007	156655	159235	None	9629	1111	121670	No_constitutive_exon_found_in_species
ACGGTGGGAACAACGGTAACAATGGCAACAATGGTGGTGGGAATGAGAAGCA	89842	90331	89792	89844	1	KN538963.1	KN538963.1_FG001	89665	91210	None	9629	1111	121670	No_constitutive_exon_found_in_species
TTCTACGCCCTCACCGACGACGTCCATGGCGTGCTGGGCCAGACGTACAGGA	90993	91210	90943	90995	1	KN538963.1	KN538963.1_FG001	89665	91210	None	9629	1111	121670	No_constitutive_exon_found_in_species
TTCTACGCCCTCACCGACGACGTCCATGGCGTGCTGGGCCAGACGTACAGGA	96334	96551	96284	96336	1	KN538963.1	KN538963.1_FG012	95061	96551	None	9629	1111	121670	No_constitutive_exon_found_in_species
ATTTGGATATGCTGTAAAATGGAAGGAATGCATTTGTGGTGGGGGTGCAGGT	26053	26579	26003	26055	1	KN538967.1	KN538967.1_FG014	25592	27032	None	9629	1111	121670	No_constitutive_exon_found_in_species
ATGACGTTGTGGCTGACGGAGAGATTATCTATCTATGTTGGGCGATGCAGGA	21480	21762	21812	21760	-1	KN538966.1	KN538966.1_FG003	20846	23733	None	9629	1111	121670	No_constitutive_exon_found_in_species
CTTTGTGCGTATATGGTCACTGTGCACTAATGTCTGTGGGGTAATGGCAGAT	147702	147833	147883	147831	-1	KN538966.1	KN538966.1_FG013	143595	151656	None	9629	1111	121670	No_constitutive_exon_found_in_species
GATTTTTGGTCGCTGCTGATATGGATGCAAATTAATTTGGGTGCGAGAAGGT	56087	56225	56275	56223	-1	KN538969.1	KN538969.1_FG015	52889	56806	None	9629	1111	121670	No_constitutive_exon_found_in_species
AAATTAAGATTGTGATCAGCTACTAATTAACCACTATATTTGTATGGGAGGA	53017	53313	52967	53019	1	KN538954.1	KN538954.1_FG015	52627	53313	None	9629	1111	121670	No_constitutive_exon_found_in_species
GGTTATTGATTGGGATGAGATTTTTGATCGGAGTTTGTTTGGGACCGCAGGT	43659	44171	44221	44169	-1	KN538972.1	KN538972.1_FG006	43659	45485	None	9629	1111	121670	No_constitutive_exon_found_in_species
GGATGGATAATACAGTACGTGTTGCTACTACATTTTGCTGGGTGGTGCAGTG	85531	85743	85481	85533	1	KN538972.1	KN538972.1_FG013	85197	85743	None	9629	1111	121670	No_constitutive_exon_found_in_species
ATTTGTTTTGTGATGTAATTACTAATACCTTGCTTTGATGATTTGGGAAGAA	169364	169480	169530	169478	-1	KN538972.1	KN538972.1_FG012	167640	175444	None	9629	1111	121670	No_constitutive_exon_found_in_species
GCGTTATTGCACTGTAAACTGTGCATTCTTTTGTTCTTTTGGGTACACAGGA	28573	28639	28689	28637	-1	KN538976.1	KN538976.1_FG003	24171	32510	4340503	9629	1111	121670	No_constitutive_exon_found_in_species
ATATTTTTTAAGCTAATCTGGTTTTCTAATCCCATTAATCACGTGGGCAGGA	19856	20047	19806	19858	1	KN538979.1	KN538979.1_FG003	13756	20802	None	9629	1111	121670	No_constitutive_exon_found_in_species
AGTGATGGTAACCAATCACTTTAATCTGTCCTCTTTATTGGGAACTGCAGGG	136648	136729	136779	136727	-1	KN538981.1	KN538981.1_FG002	136016	143536	None	9629	1111	121670	No_constitutive_exon_found_in_species
CCGCTCGCGGCGTTCTCGCTCACGCACGTCGACGCGGCGCGGCGCGGGAGGA	158090	158696	158746	158694	-1	KN538981.1	KN538981.1_FG013	155855	159243	None	9629	1111	121670	No_constitutive_exon_found_in_species
ATATACTAGTTGATGAATAAGCAAATAATAATGGTGTGTTGGGTGGGCAGGT	94953	95083	95133	95081	-1	KN538983.1	KN538983.1_FG018	89795	97419	None	9629	1111	121670	No_constitutive_exon_found_in_species
AGAGTGCTTACCAAGTAGTGTGATGTTGTATACTGTTATGGTGGGTGCAGGT	102460	102592	102642	102590	-1	KN538983.1	KN538983.1_FG020	102460	105452	None	9629	1111	121670	No_constitutive_exon_found_in_species
TGCGACTTCGGCTTCGCCCACGTCGGCTTCTCGGCCACGGTGGGGTGCAGGC	12929	13332	13382	13330	-1	KN538984.1	KN538984.1_FG003	12929	14122	None	9629	1111	121670	No_constitutive_exon_found_in_species
TTGGTTGGGTTTTTCGGTCTAAGCTTCTTAGTGTTTTGGGGGTGTGGCAGGT	115330	115393	115280	115332	1	KN538984.1	KN538984.1_FG005	115052	118360	None	9629	1111	121670	No_constitutive_exon_found_in_species
TATTAGTTTGTGAAAGGGAAATAAATGATGGAGTGAGTGGGTGGGTGCAGGA	14759	14968	14709	14761	1	KN538985.1	KN538985.1_FG004	11705	16983	None	9629	1111	121670	No_constitutive_exon_found_in_species
TCTCTGTGAGCTGATCGATGGGGGTGGTGGTGATGATGGATGGGATGCAGGG	45917	46286	45867	45919	1	KN538985.1	KN538985.1_FG019	43830	46286	None	9629	1111	121670	No_constitutive_exon_found_in_species
CCTCACCTGACTAGCATTTTCTTCTGTACCTCTTATTTTTTGGGTCAAAGGC	40698	40896	40946	40894	-1	KN538986.1	KN538986.1_FG027	35731	43178	None	9629	1111	121670	No_constitutive_exon_found_in_species
TTTCTTAGCTTATAAGGCTAATTAATGAAATGATGGATGGGGCGTAGCAGAG	74268	74852	74218	74270	1	KN538986.1	KN538986.1_FG010	72851	74852	None	9629	1111	121670	No_constitutive_exon_found_in_species
ATGAAATTCGTCTCATTTTCTAATGTTGTGTTGTTTTCTGGGGAATGTAGGA	23522	23545	23595	23543	-1	KN538988.1	KN538988.1_FG003	22784	26427	None	9629	1111	121670	No_constitutive_exon_found_in_species
GCGTCGGTGATCCTCCTGAGCCAGATCCTCGTCGAAGGCGGCCGGGACAGCT	82033	82297	81983	82035	1	KN538989.1	KN538989.1_FG011	79966	87078	None	9629	1111	121670	No_constitutive_exon_found_in_species
TGGATTAGGTTTGGTTTGGGATCTGAAACGACGATGGTGGGTGGGCGCAGGT	65733	65966	66016	65964	-1	KN538991.1	KN538991.1_FG004	64710	71296	None	9629	1111	121670	No_constitutive_exon_found_in_species
CGACCGCCGCAAGTGCCGGCCCAGGGGCATCCTGGCCATCGCCGGGGAAGGG	116633	117793	117843	117791	-1	KN538993.1	KN538993.1_FG001	116633	118268	None	9629	1111	121670	No_constitutive_exon_found_in_species
TTATAACCTGTTCCTCGTGTACTAGTTACAATGTTGTTTGGTGGGTGTAGCA	32086	32551	32036	32088	1	KN538995.1	KN538995.1_FG012	31307	32551	None	9629	1111	121670	No_constitutive_exon_found_in_species
CCCCCGGAATCACCATCGCCGCCCCGGAACCGGCACGGCGGGACGAGCAGGA	97608	99218	99268	99216	-1	KN538997.1	KN538997.1_FG005	95662	99542	None	9629	1111	121670	No_constitutive_exon_found_in_species
TGAAAACAAATAATTTTGTTGTATATCTGCATTCACTGTGGGATTGGTAGAG	108652	108680	108730	108678	-1	KN538999.1	KN538999.1_FG013	98056	109296	None	9629	1111	121670	No_constitutive_exon_found_in_species
CATCTTCATCTGCAGCTTGTATGATGCTATCTGTGGTGGGTGGAAGGCAGGT	25036	25260	25310	25258	-1	KN539000.1	KN539000.1_FG005	19523	30590	None	9629	1111	121670	No_constitutive_exon_found_in_species
TATACATCCCTCAAAAACAATTAACTATGTACATATGTTTGTATGGGCAGGT	92779	92844	92729	92781	1	KN539001.1	KN539001.1_FG011	89061	92844	None	9629	1111	121670	No_constitutive_exon_found_in_species
GTGAACATATATTTCTAATTTGCAAATTTTGCTTGCGGTGGGTATTGAAGGT	97841	97936	97986	97934	-1	KN539001.1	KN539001.1_FG017	96332	101406	None	9629	1111	121670	No_constitutive_exon_found_in_species
GGCATCGGGAGAGCCGCCTTGCTGAGCAGCCTCGACCTGGCCGGGAACAGGT	112556	112747	112506	112558	1	KN539001.1	KN539001.1_FG001	111240	114286	None	9629	1111	121670	No_constitutive_exon_found_in_species
GGGCCTTAATTTGCCGTGGATTAATGCGTGCGTGCGTGCGGGTGGTGCAGCT	132819	133050	132769	132821	1	KN539003.1	KN539003.1_FG008	130949	133297	None	9629	1111	121670	No_constitutive_exon_found_in_species
CCATACACCAGAGGCTATTGTAGAGGAAAGAAAGAATTATGGGAAATCAGAA	154724	154792	154674	154726	1	KN539003.1	KN539003.1_FG011	152797	155515	None	9629	1111	121670	No_constitutive_exon_found_in_species
GAGGAGAGCAACAGAACTTCAGATGAACTCTCTGATTTGGGGACAAGCAGAT	28895	28953	29003	28951	-1	KN539005.1	KN539005.1_FG016	28415	30312	None	9629	1111	121670	No_constitutive_exon_found_in_species
AATAGTTACAATTGAGTATGAACCAATTTGTATTTCTGGGTGATGAACAGGG	33062	33164	33012	33064	1	KN538996.1	KN538996.1_FG002	31750	33789	None	9629	1111	121670	No_constitutive_exon_found_in_species
GGAATGTTCCATTTGAATGAGCAACTTTTCAATTTCTTGGGAAAATACAGGA	48681	48753	48631	48683	1	KN538996.1	KN538996.1_FG001	47811	50044	None	9629	1111	121670	No_constitutive_exon_found_in_species
CCAGCTTGTCAATGTGCCATGATGTACTGGTTAGGGATGCTGACGGGCAGCA	19651	19804	19854	19802	-1	KN539008.1	KN539008.1_FG010	16681	27667	None	9629	1111	121670	No_constitutive_exon_found_in_species
TTGTTGGTGGTGGTGATGACGCGAATGCAAATTGCAAATGGGATGTGTAGGT	103712	103962	103662	103714	1	KN539008.1	KN539008.1_FG012	103494	104646	None	9629	1111	121670	No_constitutive_exon_found_in_species
TGGAAGTTGTAGCTAAAAACCAAGTCACTCATGCATGCTTGGGATTGCAGGG	20637	21360	20587	20639	1	KN539009.1	KN539009.1_FG019	19623	21360	None	9629	1111	121670	No_constitutive_exon_found_in_species
TATGTTTTAAAAATTTATATGCGAAATTAACATGAGCAAGGGACTGGCAGGT	111763	111893	111713	111765	1	KN539009.1	KN539009.1_FG010	111088	113300	None	9629	1111	121670	No_constitutive_exon_found_in_species
TTGTCCTTTAGGAATCCATTTTATTGTGAAACTGACATTGGGAAATGCAGGT	134492	134573	134442	134494	1	KN539011.1	KN539011.1_FG005	128722	136325	None	9629	1111	121670	No_constitutive_exon_found_in_species
TGTTTGAAGTTAAAAATATCGGTTTGGCTGATTCTGGGATTTGTAAAAAGGT	117682	117859	117909	117857	-1	KN539012.1	KN539012.1_FG001	113444	118793	None	9629	1111	121670	No_constitutive_exon_found_in_species
GTTACATTCTGGGGTACACTGAGTAATTTGCAATTTTGCCGTGGGTGCAGGC	78753	78948	78703	78755	1	KN539013.1	KN539013.1_FG019	74779	78948	None	9629	1111	121670	No_constitutive_exon_found_in_species
GTTCTTGCCATCAGAGCCATTGCTAATTTGAGATTTTATGGAGGGTGCAGGT	7302	7764	7252	7304	1	KN539014.1	KN539014.1_FG009	5984	9289	4332724	9629	1111	121670	No_constitutive_exon_found_in_species
GGCAGAACTCCGGCCGCTGCCCCGCGCCGTCGCCGTCGTCGTGGGCGCAGGC	49655	49927	49977	49925	-1	KN539014.1	KN539014.1_FG003	46483	50259	None	9629	1111	121670	No_constitutive_exon_found_in_species
AATTACTGATATGTGCATGTGTATGCTTCTGGTGATTTGTTGGGGAGTAGTG	61085	61246	61035	61087	1	KN539016.1	KN539016.1_FG004	58473	62546	None	9629	1111	121670	No_constitutive_exon_found_in_species
CGCCTGAGCCCGTGTTGATCTGGGGCGTGCCCCTGGTGGGCGACGACGAGCG	127338	127806	127288	127340	1	KN539016.1	KN539016.1_FG012	124850	128962	None	9629	1111	121670	No_constitutive_exon_found_in_species
TTTGGATGGTCGGGCAGATGCCTCATTGGTGGTTTTGTTCTGGTGGGCAGGG	136208	136363	136158	136210	1	KN539017.1	KN539017.1_FG007	134236	136363	4350236	9629	1111	121670	No_constitutive_exon_found_in_species
TATAGATTCTACTAGAATCGTCAGCCTGTCGTACGTTCTTGTGGGCGCAGAA	49315	49660	49710	49658	-1	KN539018.1	KN539018.1_FG001	48130	49924	None	9629	1111	121670	No_constitutive_exon_found_in_species
AGGAGACATTGTTTGATGAATTTGTTATCGCCCATGTCTTGGGTTGGTAGGG	57845	57914	57795	57847	1	KN539018.1	KN539018.1_FG004	54594	60128	None	9629	1111	121670	No_constitutive_exon_found_in_species
ATCTTGAATCCTTAGACTAACCATTCCTTTGTACCGGAACTTGGGAATAGAT	71143	71343	71093	71145	1	KN539019.1	KN539019.1_FG010	70780	71906	None	9629	1111	121670	No_constitutive_exon_found_in_species
CTGTAGCAAGCACGAAAAATGGCAGCTGACATTGACGGTGGGAAATGCAGCG	28601	28911	28961	28909	-1	KN539020.1	KN539020.1_FG013	28219	31041	None	9629	1111	121670	No_constitutive_exon_found_in_species
GTTCGAGTGTTTTACATGGTTCTTTTTGTCTGAACTGGGCGTGGTGACAGCG	56579	56772	56529	56581	1	KN539022.1	KN539022.1_FG009	53987	57945	None	9629	1111	121670	No_constitutive_exon_found_in_species
CCCGCGCGGGGGTCACGAGCCCCCAGCCGTCGGGCGGCGCGTCGGGGCAGGC	153692	153977	154027	153975	-1	KN539022.1	KN539022.1_FG006	153692	154349	None	9629	1111	121670	No_constitutive_exon_found_in_species
GTGTGGAATTTTCTGAATTCTGATCATGTGACTGGTGCTCGGGAGCACAGGT	78871	79023	78821	78873	1	KN539024.1	KN539024.1_FG001	78127	82489	None	9629	1111	121670	No_constitutive_exon_found_in_species
ATCGTCTTCCTCGAAGCCAAGCACATGGCGTGGCTTTCCCGGGTGGCCAGGG	147208	148394	148444	148392	-1	KN539027.1	KN539027.1_FG006	147208	149163	None	9629	1111	121670	No_constitutive_exon_found_in_species
CTGAAATTTCATTGCAGCCTTGCCTGAATTCAACTTGGCTGGGGTTGCAGGT	130827	130933	130983	130931	-1	KN539029.1	KN539029.1_FG007	128309	131087	None	9629	1111	121670	No_constitutive_exon_found_in_species
TCCTCAGGGTTGGTAGTTGATGGGCTTTGTGGGCTTTTTGGATGGGCCAGCC	157132	157278	157082	157134	1	KN539029.1	KN539029.1_FG018	154592	163090	None	9629	1111	121670	No_constitutive_exon_found_in_species
GTCAGCACGCCCATCCCCGACGACGACGCGTTCGATGTGGGGGGTGATAGGT	79471	79586	79636	79584	-1	KN539030.1	KN539030.1_FG004	76550	79978	None	9629	1111	121670	No_constitutive_exon_found_in_species
AGTTTCAGCAGTGCGGTACTATACTGTAACATGTTTAATTGGGATTGCAGGT	92118	92220	92270	92218	-1	KN539031.1	KN539031.1_FG016	92118	94501	None	9629	1111	121670	No_constitutive_exon_found_in_species
CATTTGATCTGATGATTGGTGTTGGATGGATGTGTGTTGCGTGGGGGCAGTC	116675	116789	116839	116787	-1	KN539033.1	KN539033.1_FG001	115323	117020	4340027	9629	1111	121670	No_constitutive_exon_found_in_species
CGTTGGATCTGATCCGTCTGTTTTTGTGCGTGCGTGGGCGGATGGTGCAGAG	61097	61229	61279	61227	-1	KN539035.1	KN539035.1_FG009	59802	61483	None	9629	1111	121670	No_constitutive_exon_found_in_species
TTGTGAATTTTTTCCATTTTGATCTTGTGATGTTTGTGTTGTGGGTGTAGAT	49975	50188	50238	50186	-1	KN539038.1	KN539038.1_FG009	49164	51734	None	9629	1111	121670	No_constitutive_exon_found_in_species
GTGAAAGTTTTGCTTCTAAATTAATTTTTGATTGATGCTGGGATTGGCAGGT	74781	74914	74964	74912	-1	KN539041.1	KN539041.1_FG017	71927	75141	None	9629	1111	121670	No_constitutive_exon_found_in_species
ATCTTTGTCTGGTTTCGCGTACGTGTTGTGAGTTTGGCGCGCGGGTGCAGGC	158655	158898	158605	158657	1	KN539041.1	KN539041.1_FG004	157922	158898	None	9629	1111	121670	No_constitutive_exon_found_in_species
TTGATCTGTTTCTAATCTGTTTGTGCTGCCTTTCACATGGCGGGGTGCAGGC	3753	3957	3703	3755	1	KN539042.1	KN539042.1_FG007	285	3957	None	9629	1111	121670	No_constitutive_exon_found_in_species
TCGTCGGCACCATGGGGTACCTCGCCCCGGAGCTGGTGCGCACGGGCAAGGC	61177	61636	61127	61179	1	KN539042.1	KN539042.1_FG015	59914	61636	None	9629	1111	121670	No_constitutive_exon_found_in_species
ACAGCTTCCTGAAAGACTTCGAGGCCGGCGCGCTGGAGGCGCACGGGTAGCC	76172	76427	76477	76425	-1	KN539042.1	KN539042.1_FG018	76172	77571	None	9629	1111	121670	No_constitutive_exon_found_in_species
ATCCCCAAGGTCATGTTCTCCGACTGGTTCGACATGGACTACGGGACTAGCC	114582	114787	114532	114584	1	KN539042.1	KN539042.1_FG008	112617	114787	None	9629	1111	121670	No_constitutive_exon_found_in_species
TTGATTAGGGTTTGATAAGGTAATAATAGGCCAGATTGACTGATGGGCAGGT	45860	46016	46066	46014	-1	KN539044.1	KN539044.1_FG009	45489	46645	None	9629	1111	121670	No_constitutive_exon_found_in_species
TCAGTGTCATCGGCTCACTCTCGTGTGGTTGTACACGTGGCGTGGGGCAGTG	74496	74690	74740	74688	-1	KN539044.1	KN539044.1_FG011	73939	75210	None	9629	1111	121670	No_constitutive_exon_found_in_species
CGAGGATGGACGTGAGTGTGAGTGGGCTTTTTTTTCTTTTTGTGGGAAAGTG	58463	58548	58598	58546	-1	KN539049.1	KN539049.1_FG008	58012	59966	None	9629	1111	121670	No_constitutive_exon_found_in_species
AAGACGAAGAATCAAACGGTGTATGGATTGGTATTGCAGGGGTGGTGCAGGG	89944	90427	90477	90425	-1	KN539049.1	KN539049.1_FG010	89944	93771	4334717	9629	1111	121670	No_constitutive_exon_found_in_species
ACTAGTTAGTGTGGAGTAATGAACTGAGCTGATTGTTGGGACAAATGCAGTA	107313	107430	107263	107315	1	KN539055.1	KN539055.1_FG001	104639	108748	None	9629	1111	121670	No_constitutive_exon_found_in_species
TACTGGTTAGCTTAGTTTTTTTTTTTTCATGTTTTGGTCAACATGGGCAGGG	35540	35743	35793	35741	-1	KN539056.1	KN539056.1_FG008	32451	36223	None	9629	1111	121670	No_constitutive_exon_found_in_species
TTGCTACATTGTCATTGCAGTGCTAATATAAACGAATTGTGGGCGTGCAGGC	144437	144766	144816	144764	-1	KN539056.1	KN539056.1_FG003	144437	144935	None	9629	1111	121670	No_constitutive_exon_found_in_species
AAATCCAGAAGAATGCTGAAGACCTGCAGTTTTTGGTTGGGGATGAGCAGTC	152792	153400	152742	152794	1	KN539058.1	KN539058.1_FG007	149985	154324	None	9629	1111	121670	No_constitutive_exon_found_in_species
TCATATCCTCATTATGTGTTTATTATTTGAACTTATTTGGCGGGATATAGGC	131398	131653	131348	131400	1	KN539059.1	KN539059.1_FG013	129737	131850	None	9629	1111	121670	No_constitutive_exon_found_in_species
CTCAACTGGAGCACAGTTTTTAATCTGGAATTTTTTGGGTATTGATGAAGCT	19319	19736	19269	19321	1	KN539061.1	KN539061.1_FG004	13058	22280	None	9629	1111	121670	No_constitutive_exon_found_in_species
AAGAGGATTTTGAGAACAAACCCTGCATTTCCTTTTTTATGGGACTGCAGGG	88935	89102	88885	88937	1	KN539066.1	KN539066.1_FG007	81876	90840	None	9629	1111	121670	No_constitutive_exon_found_in_species
AATAATCTGATAAAATAATAAATAATCAGTAGAATTAATTACGGGTACAGGG	110584	111083	111133	111081	-1	KN539068.1	KN539068.1_FG002	108298	112983	None	9629	1111	121670	No_constitutive_exon_found_in_species
GCTGATGTGATCGATGATCGATCTTTTGTCCTGGCTGCTGGCTGGGGCAGTG	110238	110485	110535	110483	-1	KN539068.1	KN539068.1_FG002	108298	112983	None	9629	1111	121670	No_constitutive_exon_found_in_species
CGTGCGTCAGCTTCCTGATCTGCTTCCTGCTCAACTACTTCACCGGGAAGCG	25385	25874	25335	25387	1	KN539070.1	KN539070.1_FG016	24798	27213	None	9629	1111	121670	No_constitutive_exon_found_in_species
CTTCTCACCTAAATGCGTTCTCCTGCTCTGTACCTTTGGGAGTAATGCAGAT	5335	5428	5478	5426	-1	KN539071.1	KN539071.1_FG005	2445	9194	None	9629	1111	121670	No_constitutive_exon_found_in_species
ATCATTGTTGGATCTGCCAACATCAACCAGAGGTCCATGGATGGGGGCAGAG	62155	62408	62458	62406	-1	KN539073.1	KN539073.1_FG001	60473	65031	None	9629	1111	121670	No_constitutive_exon_found_in_species
ATGGACGCCGACCCGAGGGATTACCTCACCTTCTTCTGCTTGGGAAACAGAG	84692	84811	84642	84694	1	KN539073.1	KN539073.1_FG010	82646	85464	None	9629	1111	121670	No_constitutive_exon_found_in_species
CTTGGTTCTGATTTGGGAAATCGCCGCTGTGGTTGTGGGGTGGGGAGCAGGA	111517	111650	111467	111519	1	KN539073.1	KN539073.1_FG002	111303	117323	None	9629	1111	121670	No_constitutive_exon_found_in_species
TTGTACCTTATATCCTTATCTGTAGTTGGCCACATTTTGTTGGGATACAGAA	3604	3721	3554	3606	1	KN539075.1	KN539075.1_FG009	238	3721	None	9629	1111	121670	No_constitutive_exon_found_in_species
CTCCCGGCAAACATCAACGTGCCGCTGACGAAGCTGAGCGGGCTGAAGAGGT	116232	116926	116976	116924	-1	KN539076.1	KN539076.1_FG001	110061	121140	None	9629	1111	121670	No_constitutive_exon_found_in_species
AATGGTCAGTTGTTTAACTGTCTAGTGGGGGTACATTTTGGGGTCAGAAGGA	140629	140993	140579	140631	1	KN539081.1	KN539081.1_FG006	137499	141569	None	9629	1111	121670	No_constitutive_exon_found_in_species
CTTAATTATGCGCTCATTTTTCTTGTGTCTTAAGTTGTATGGGCGTGCAGAT	16318	16388	16438	16386	-1	KN539082.1	KN539082.1_FG003	14692	18116	None	9629	1111	121670	No_constitutive_exon_found_in_species
TATTACTTCCATAATTCTCACTCGATGAACATGCTCATTTGCTGGGATAGAT	117119	117162	117069	117121	1	KN539082.1	KN539082.1_FG013	115521	117730	None	9629	1111	121670	No_constitutive_exon_found_in_species
TCTTCAGAAATGGTGCCAACTGAAGAACGATCTTGATGGGGGTGATGCAGGA	7455	7556	7405	7457	1	KN539088.1	KN539088.1_FG012	7268	8758	None	9629	1111	121670	No_constitutive_exon_found_in_species
GGTGATTTTATCACGGCTTTTACAGCGTGTTTTTTCTCGATGGGATGCAGAG	85852	85914	85802	85854	1	KN539090.1	KN539090.1_FG011	85664	97806	None	9629	1111	121670	No_constitutive_exon_found_in_species
TCTCGCAAGTCGCAGCACAAATCGTTCTGATGGTGTTTGGGAAAATGCAGTC	79762	79877	79712	79764	1	KN539091.1	KN539091.1_FG015	77970	85145	None	9629	1111	121670	No_constitutive_exon_found_in_species
GGCGACTGACTGATGGAATGAACTAATCACTGCATCTGCATGCGGGACAGGG	58729	59201	58679	58731	1	KN539092.1	KN539092.1_FG005	55751	59201	None	9629	1111	121670	No_constitutive_exon_found_in_species
TGAGCGCTCCGACGTTGTTGACAATGTTGTGTGGGATTTTGTGGGAACAGGA	142161	142234	142111	142163	1	KN539095.1	KN539095.1_FG018	139519	146912	4324625	9629	1111	121670	No_constitutive_exon_found_in_species
AAAGCATGAATGCATCCAGCTGTTGGCCTCACCATGGCTAAGGGCTGCAGGT	26159	26765	26815	26763	-1	KN539097.1	KN539097.1_FG023	26159	27412	None	9629	1111	121670	No_constitutive_exon_found_in_species
TAGCTGTTGCAACTTTTGCTAATCGAGTGTGTGATTCATTGGGTGTGCAGAT	48903	49040	49090	49038	-1	KN539098.1	KN539098.1_FG004	46735	49745	None	9629	1111	121670	No_constitutive_exon_found_in_species
ACTTGAATATGATCTAAATATTTCAAAGAGAGGCATCTTGGGGTGTACAGAT	61892	62130	62180	62128	-1	KN539098.1	KN539098.1_FG010	59850	62966	None	9629	1111	121670	No_constitutive_exon_found_in_species
GAGATGGTAGGATATTGAGTGAAAGAAAGGATACCACTGTTTGGGAACAGGA	8035	8113	7985	8037	1	KN539102.1	KN539102.1_FG007	5936	11465	None	9629	1111	121670	No_constitutive_exon_found_in_species
TGGCTGATGGGATCGTGATGAGGTCTAATTTGGTTGGTGGTGGGGTGCAGGG	99631	99745	99581	99633	1	KN539102.1	KN539102.1_FG003	99501	101931	None	9629	1111	121670	No_constitutive_exon_found_in_species
CTTATAATGGAAATTGAGAATATTGATCATTGAACTTGATGAGGGTGCAGCA	54453	54527	54403	54455	1	KN539104.1	KN539104.1_FG012	52321	55836	None	9629	1111	121670	No_constitutive_exon_found_in_species
TGTCCTGAAAATTATATTTCTCTCAATGCTGAGAACCTGTTGATGGGCAGGT	109671	109739	109789	109737	-1	KN539104.1	KN539104.1_FG008	106451	110095	None	9629	1111	121670	No_constitutive_exon_found_in_species
TTGATGAAGCGCGCAAGCTCATTGATGAGATGACAAAGAGGGGAATCCAGCC	6464	6779	6414	6466	1	KN539106.1	KN539106.1_FG005	978	6779	None	9629	1111	121670	No_constitutive_exon_found_in_species
ATATTATCACTTGGAATATATACCTCCATAGCTTATGCTGTGATGGGCAGGT	70937	71230	70887	70939	1	KN539106.1	KN539106.1_FG016	70019	73856	None	9629	1111	121670	No_constitutive_exon_found_in_species
CGCCTTACTCCGACCTGAGCGGCCATGGCATCGTCTTCTTCGTCGGGAAGAA	40236	41922	40186	40238	1	KN539108.1	KN539108.1_FG003	39893	41922	None	9629	1111	121670	No_constitutive_exon_found_in_species
TGCGTTGGTTTCTGGTAGATAAAAACAGCATCTTTTTTGTTTGGTGGGAGCT	92846	92918	92796	92848	1	KN539108.1	KN539108.1_FG005	92045	100557	4334272	9629	1111	121670	No_constitutive_exon_found_in_species
CCCATTTCTGGGCATCTTGAGAGCTTAATTCTATCGTTTCGAACGGGCAGGG	105174	105268	105124	105176	1	KN539105.1	KN539105.1_FG009	104764	105575	None	9629	1111	121670	No_constitutive_exon_found_in_species
TGAAAGTTTCATTTGGTTATATATGATGTAATTGTTTCTTTGGGATACAGGG	83645	83708	83758	83706	-1	KN539112.1	KN539112.1_FG001	77537	90974	None	9629	1111	121670	No_constitutive_exon_found_in_species
GGTTTTGATCGAGATCTCTGATCGTCTGACATGTTTGGGCGGGCGCGCAGGG	22695	22884	22934	22882	-1	KN539116.1	KN539116.1_FG009	21650	23336	None	9629	1111	121670	No_constitutive_exon_found_in_species
GACTCCTTGGGTATGTACACCAAGAACTCGTCATACCGCTTCGGGGGCAGGT	34293	34599	34243	34295	1	KN539116.1	KN539116.1_FG002	33915	36851	None	9629	1111	121670	No_constitutive_exon_found_in_species
CGGCGTCGTACTACGTGCGCGCCTACGCGCTCGATGCGTCGGGGGCGCAGGT	120585	120744	120535	120587	1	KN539116.1	KN539116.1_FG004	119747	120744	4336175	9629	1111	121670	No_constitutive_exon_found_in_species
TTCTCTCACTGTTTCTCTCCTTGTGTCATTGGTGGCGTGGGGGGTGTTAGGG	82540	82633	82490	82542	1	KN539117.1	KN539117.1_FG004	76401	86656	None	9629	1111	121670	No_constitutive_exon_found_in_species
CATATTTTCGTCCATCCAATGAAGCTAATTGATATTCCATGGGTATGCAGGT	134635	134696	134585	134637	1	KN539119.1	KN539119.1_FG006	131425	135879	None	9629	1111	121670	No_constitutive_exon_found_in_species
CAGGGGAGGTGACCCTGGACGGGCACCCGGCAGACTGGGACGGCGTGGAGGC	64315	64393	64265	64317	1	KN539121.1	KN539121.1_FG016	64084	68170	None	9629	1111	121670	No_constitutive_exon_found_in_species
GTTATATGTGATAGCATGCCAAAAGTCACTGTTGATCTTTGGGTGTGCAGAT	66127	66198	66077	66129	1	KN539121.1	KN539121.1_FG016	64084	68170	None	9629	1111	121670	No_constitutive_exon_found_in_species
TCATTTTTATTATTACCGGCGAATAACTCTACTTTCACTGGGTGTGGCAGAT	101281	101481	101231	101283	1	KN539121.1	KN539121.1_FG013	99653	106217	None	9629	1111	121670	No_constitutive_exon_found_in_species
TTTCAGTGACAAATGCTAAATAAGGCTGATTGATCGGGCTAAACATGCAGGT	47481	47983	48033	47981	-1	KN539123.1	KN539123.1_FG015	47481	56314	None	9629	1111	121670	No_constitutive_exon_found_in_species
AATGCAACCCCACTGCATTTTTTTCATGCAATATTTTTCATGATGGGCAGAT	48536	48614	48664	48612	-1	KN539124.1	KN539124.1_FG012	48536	61184	None	9629	1111	121670	No_constitutive_exon_found_in_species
ACCACCAAGGTAATAATCATTGACGTGTTTGGTTTGTAATATGGGTGCAGGT	61077	61174	61027	61079	1	KN539125.1	KN539125.1_FG002	57336	61931	None	9629	1111	121670	No_constitutive_exon_found_in_species
CCATTTTTTGATTCTTAGATTTGGGGGTGGTGGTGGTGCGTGGGGTGCAGCC	89609	89730	89559	89611	1	KN539129.1	KN539129.1_FG005	89209	97390	None	9629	1111	121670	No_constitutive_exon_found_in_species
TCATATTGTTTTGTGATTTTGTAAAATGCTACCTTAACTTTGGGGAGTAGAT	63669	63776	63619	63671	1	KN539133.1	KN539133.1_FG011	62065	64536	None	9629	1111	121670	No_constitutive_exon_found_in_species
CGGGCGTGTCGTCCTTCTCCTTCCTGGCGCCGTTCTTCGCGGGGAACAAGGA	67696	67810	67860	67808	-1	KN539133.1	KN539133.1_FG015	65429	71342	None	9629	1111	121670	No_constitutive_exon_found_in_species
CGTCGTCGACTCCGTGTCGCGCCGCGTGCAGTCCGGTGGGCATCGGGGAGCC	27484	27792	27842	27790	-1	KN539134.1	KN539134.1_FG008	25096	28328	None	9629	1111	121670	No_constitutive_exon_found_in_species
CATTTTTGTGTGTATGCTCATTGAGCTTGCTATTCTGTTGGGATACATAGCT	32309	32401	32451	32399	-1	KN539137.1	KN539137.1_FG008	28791	35495	None	9629	1111	121670	No_constitutive_exon_found_in_species
CGCGCATCCTGCAGCTGCTCGACCACCTCGTCATCCTCGCGCGCGGGCAGCT	48786	49763	49813	49761	-1	KN539140.1	KN539140.1_FG013	47931	50526	None	9629	1111	121670	No_constitutive_exon_found_in_species
TGCAACCCCGCCTCGTCGTGCCATGGGCGCGCCGCCTCACGGGGCGCGAGGG	101091	101652	101041	101093	1	KN539140.1	KN539140.1_FG011	99720	101652	None	9629	1111	121670	No_constitutive_exon_found_in_species
ATTCTATTTCAAGTTACTTGATACGTTCATTTTTTTTTCTGAGGGAGCAGGT	129942	130021	130071	130019	-1	KN539141.1	KN539141.1_FG009	123724	131165	None	9629	1111	121670	No_constitutive_exon_found_in_species
GGAAATCCTTCTTGCTGACCCTCCAACCTCTTTCTTTCTGGGTAATGCAGCA	39086	39239	39289	39237	-1	KN539142.1	KN539142.1_FG014	38492	41653	None	9629	1111	121670	No_constitutive_exon_found_in_species
AGCTTTGATTTCCTTGTACCTCAAATTTGTTGCATGACTTGGGTTGGTAGAT	81327	81639	81689	81637	-1	KN539143.1	KN539143.1_FG001	75737	82421	None	9629	1111	121670	No_constitutive_exon_found_in_species
AGCTTTAATTTCCTTGTACCCCAAATTTATTGCTTGACTTGGGTTGGTAGAT	90537	90849	90899	90847	-1	KN539143.1	KN539143.1_FG011	88278	91525	None	9629	1111	121670	No_constitutive_exon_found_in_species
GAAATTATTAATATGATGCATTATTGAACTATTACATTCTGGGATGGCAGTT	97488	97653	97703	97651	-1	KN539144.1	KN539144.1_FG005	93483	103234	None	9629	1111	121670	No_constitutive_exon_found_in_species
GCTTTGGTGTGCTTAATCTCTTGCTTTCTTTGGTTTGGTCCGGGCGGAAGGT	60726	60975	61025	60973	-1	KN539145.1	KN539145.1_FG008	58061	62213	None	9629	1111	121670	No_constitutive_exon_found_in_species
CACTGGATCCCTGTGTTGATTTGGGAATCTTTGCTTTGGGTGCGGGACAGGA	50894	50979	50844	50896	1	KN539152.1	KN539152.1_FG015	50608	55568	None	9629	1111	121670	No_constitutive_exon_found_in_species
TGTGGTGGAACAAATGAACCTGGTCGATGTACTCCAACGTTTGGGAATAGAA	42179	42311	42129	42181	1	KN539153.1	KN539153.1_FG003	41589	45993	None	9629	1111	121670	No_constitutive_exon_found_in_species
ATTGGTCAATGGGAACTTCAAACTCCGTAGAAATGCAACGGGACACAAAGGT	19748	19877	19698	19750	1	KN539158.1	KN539158.1_FG003	18724	20150	None	9629	1111	121670	No_constitutive_exon_found_in_species
ATAATCAAGTGCAAATTCTGTCCACATGTTGTGACGTCAGGGATATATAGGC	70809	71192	71242	71190	-1	KN539164.1	KN539164.1_FG001	68718	72067	None	9629	1111	121670	No_constitutive_exon_found_in_species
CTTTTAATAGGGAACTAATTTTGATTGTTCTTTCTTTGTGGGGAATTCAGTC	68542	68716	68492	68544	1	KN539165.1	KN539165.1_FG005	68027	80146	None	9629	1111	121670	No_constitutive_exon_found_in_species
GTGTCTAGTGGCTAAAGGAACTTAGGATGTTTTGTTTGCTTGGGCGGCAGTT	69070	69220	69020	69072	1	KN539165.1	KN539165.1_FG005	68027	80146	None	9629	1111	121670	No_constitutive_exon_found_in_species
CAATAAATATGTCTCACTAATTCATATCTCTTCTACTCCCGTCGGGATAGGT	5890	7775	5840	5892	1	KN539173.1	KN539173.1_FG011	2831	8511	None	9629	1111	121670	No_constitutive_exon_found_in_species
GACATTTTTCATGTATGCTTTGTTGTTTTGTTTCTTTTTTGGGGGGTCAGCA	92484	92813	92863	92811	-1	KN539175.1	KN539175.1_FG009	90878	98214	None	9629	1111	121670	No_constitutive_exon_found_in_species
GGAAGGCCGAGACATACAGTATCCTGTTCTTCGGGTGGTGCCGGGCAAAGGA	59554	60415	59504	59556	1	KN539176.1	KN539176.1_FG015	58759	60415	None	9629	1111	121670	No_constitutive_exon_found_in_species
TATCATATCATGATTATGATTTCTCCCCTTCAAAATTTTGGGTGTTGAAGAA	130480	130592	130430	130482	1	KN539177.1	KN539177.1_FG012	119903	134639	None	9629	1111	121670	No_constitutive_exon_found_in_species
TTTTCATGATGCTTTGAAGTCCCAATTTAATACTTTACTGGGCAATGCAGAT	103992	104154	103942	103994	1	KN539178.1	KN539178.1_FG011	102808	116508	None	9629	1111	121670	No_constitutive_exon_found_in_species
TCATCCCGTTCTTGGGCTCCCGAATTTCAGAATTATTGTTGTTGGGATAGCC	135891	135943	135993	135941	-1	KN539178.1	KN539178.1_FG007	132882	136129	None	9629	1111	121670	No_constitutive_exon_found_in_species
GAGAGTGGGCGATGGACATGGATGAACGGTGAGCCATGGGGATGGAAGAGAG	9193	9364	9143	9195	1	KN539182.1	KN539182.1_FG002	7845	10008	None	9629	1111	121670	No_constitutive_exon_found_in_species
GTTAGCTATCTAATCAACTAATGAATCTCCATGGATGGGATGGGATGCAGGT	31362	31745	31312	31364	1	KN539185.1	KN539185.1_FG006	29823	34602	None	9629	1111	121670	No_constitutive_exon_found_in_species
GCCACTTCGTGTGCACGGGTCGCCCCGTGGCGTCCGGGTGGCTGCGGGAGTC	58092	58518	58568	58516	-1	KN539185.1	KN539185.1_FG001	58092	59122	None	9629	1111	121670	No_constitutive_exon_found_in_species
TAGTAATCCCCTATTATGCCTATTTACTACGCCTTAAAAGGGGTGTACAGGC	117544	117696	117746	117694	-1	KN539185.1	KN539185.1_FG007	116355	120189	None	9629	1111	121670	No_constitutive_exon_found_in_species
AGTAAAAAATAAAAAAAAAAGTTCTTTTACTTTGGTTGGGGGGTGATTAGGT	26449	26538	26588	26536	-1	KN539187.1	KN539187.1_FG008	24996	27161	None	9629	1111	121670	No_constitutive_exon_found_in_species
CATATAATTACAATTGCTCATTCTTTAACATTGCTTTTTGGGATGATCAGGC	2159	2326	2376	2324	-1	KN539188.1	KN539188.1_FG012	1436	5431	None	9629	1111	121670	No_constitutive_exon_found_in_species
GTCTCTTGGTTGGTTCGCTGGTGGTGGTGGTGGTGGGTGGGTGGGTGTAGAT	78089	78169	78219	78167	-1	KN539194.1	KN539194.1_FG010	74384	78367	None	9629	1111	121670	No_constitutive_exon_found_in_species
ATGGGAGGAACTGAACTGACTTTGCTGTAATCGACTTTGGGTAAATACAGAT	98797	99020	99070	99018	-1	KN539195.1	KN539195.1_FG015	97108	99620	None	9629	1111	121670	No_constitutive_exon_found_in_species
TACCTTGAATCCCTTAAACTTTGACTGACTTCATCAGTGGGAAAATGTAGAT	71994	72167	71944	71996	1	KN539196.1	KN539196.1_FG008	70041	79993	None	9629	1111	121670	No_constitutive_exon_found_in_species
CTCTGTGATCTTGTGGTTTTGATGCGTCTGGTGCTCGCGGGGGGATGCAGAT	115679	115740	115790	115738	-1	KN539196.1	KN539196.1_FG009	113744	115967	None	9629	1111	121670	No_constitutive_exon_found_in_species
ATTGATTGGGATTGAGATTTTCTGATCGGAGTTTGTTCGGGGGATTACAGGT	11117	11280	11330	11278	-1	KN539197.1	KN539197.1_FG004	9586	11681	None	9629	1111	121670	No_constitutive_exon_found_in_species
TTCAAAGTTTCAAACTCATCAAGTAATTGGTTTACTTTCTTTGGGAGCAGAA	18165	18246	18296	18244	-1	KN539206.1	KN539206.1_FG005	15371	22760	None	9629	1111	121670	No_constitutive_exon_found_in_species
TATTACTTTTTTTACTAAAGCCTTCTAATGTGCTTTTGGGATATGAACAGGT	65233	65322	65372	65320	-1	KN539205.1	KN539205.1_FG012	56419	66461	None	9629	1111	121670	No_constitutive_exon_found_in_species
TCAATTGATGCTTGCTTTATGTATGAGTACTTTGGTGGTGGGATGTGCAGGT	116185	116317	116135	116187	1	KN539208.1	KN539208.1_FG005	115446	117885	None	9629	1111	121670	No_constitutive_exon_found_in_species
ATGATGTAGCTAACTAGTTTTTTTGGTTAATTTAATTTACATGGGTGCAGTT	109412	109661	109362	109414	1	KN539210.1	KN539210.1_FG003	102164	112010	None	9629	1111	121670	No_constitutive_exon_found_in_species
TTTTTTTTCTCCTGAGGTCATCTTATTTCTGTTATTGTAAAATGGGACAGAC	45960	46102	45910	45962	1	KN539216.1	KN539216.1_FG010	43212	46963	None	9629	1111	121670	No_constitutive_exon_found_in_species
GTGATAATCCTTAAAATCTTAATAACATGGTTGCATTTCGTGAGGGTCAGGA	10908	10996	11046	10994	-1	KN539217.1	KN539217.1_FG003	8474	13942	None	9629	1111	121670	No_constitutive_exon_found_in_species
TTGGGTTTGATTTGGTGAGTTGGGATCGAATGAAATCTTTGGGGTCGCAGGA	130093	130255	130305	130253	-1	KN539217.1	KN539217.1_FG008	129599	130455	None	9629	1111	121670	No_constitutive_exon_found_in_species
CAATCATTATGTTCAAAAAAGCACTAACATGATATCTGTCATGTGGGCAGTC	23847	23906	23956	23904	-1	KN539219.1	KN539219.1_FG005	18239	25635	None	9629	1111	121670	No_constitutive_exon_found_in_species
GGAGGTCCAGAGTCCTCTTAAAATAACGGGGCCTGTTACTCGGGAACAAGTC	93603	93984	93553	93605	1	KN539222.1	KN539222.1_FG008	92621	98036	None	9629	1111	121670	No_constitutive_exon_found_in_species
TTTTGTTCGGTTTCACTTACCCGTGTTCTTTTTTCCTCTCGCGGGAGCAGAA	59165	59393	59443	59391	-1	KN539223.1	KN539223.1_FG001	57069	59521	None	9629	1111	121670	No_constitutive_exon_found_in_species
CGCCGGGGCCTCCGCGCGCGCGGCGGCGACCTGGTGGTGCGCGTGGGGAGGC	68506	68873	68923	68871	-1	KN539223.1	KN539223.1_FG008	66063	83253	None	9629	1111	121670	No_constitutive_exon_found_in_species
TTGCTAGTTTGATTGCTATGTCTCATGTTCGTACTGTGCTGTGGGTGCAGGA	78238	78336	78188	78240	1	KN539225.1	KN539225.1_FG002	75081	79341	None	9629	1111	121670	No_constitutive_exon_found_in_species
TGCAAGCATTGTTTCTAACGGCATCGAATTCGATTCTCTCGTTGGGGCAGCT	89805	90033	89755	89807	1	KN539228.1	KN539228.1_FG002	88735	90846	4347638	9629	1111	121670	No_constitutive_exon_found_in_species
GGTTCGAATCCTGTGGATTGATGAGCGGTTTGGTTTCTTGGAGGGAACAGGA	83228	83303	83353	83301	-1	KN539232.1	KN539232.1_FG008	75874	85211	None	9629	1111	121670	No_constitutive_exon_found_in_species
AAATCATGAGTTGCTTATCCTGTTTTGATAATATTTTGTTGGGCATGTAGGA	85559	85683	85509	85561	1	KN539233.1	KN539233.1_FG001	81308	96221	None	9629	1111	121670	No_constitutive_exon_found_in_species
TAACTCTTGATGATGATTGCCCTGCTTATTGTCTGTGTGGGGGACAACAGGG	61937	62110	62160	62108	-1	KN539235.1	KN539235.1_FG002	54157	62933	None	9629	1111	121670	No_constitutive_exon_found_in_species
TGGGTAGTGGCGGCGTTAAAGGATATCATTTAGTTAGGAGGCATGGGCAGGG	33130	33344	33080	33132	1	KN539238.1	KN539238.1_FG011	32871	34005	None	9629	1111	121670	No_constitutive_exon_found_in_species
CTTTCCAATTTTTTGTCTAATTTTCGTGGATGGACAGGCAATGGAGGGAGGG	101550	101827	101500	101552	1	KN539239.1	KN539239.1_FG010	100711	106547	None	9629	1111	121670	No_constitutive_exon_found_in_species
TTGAATGCTGTTGCGATGCAGTGCATGTGACATTTTTTCTGGGATTGTAGGA	35346	35388	35438	35386	-1	KN539241.1	KN539241.1_FG023	32545	37157	9266781	9629	1111	121670	No_constitutive_exon_found_in_species
TGGTGGGGATTTGATTCGGGTGGATTTGGAATGATTTGGGGGCGGCGCAGAG	5784	6068	6118	6066	-1	KN539243.1	KN539243.1_FG006	4254	6389	None	9629	1111	121670	No_constitutive_exon_found_in_species
GGGATTTGATTTTGATTCGGGGTGGATTGGACTGGTTTGGGGCGACACAGGG	34181	34444	34494	34442	-1	KN539243.1	KN539243.1_FG001	32863	35935	None	9629	1111	121670	No_constitutive_exon_found_in_species
CTACAATTTCTGTTTTGAGCATAACATGGTATGCTGACTGGGGTGGACAGGT	53716	53822	53872	53820	-1	KN539247.1	KN539247.1_FG003	40540	58036	None	9629	1111	121670	No_constitutive_exon_found_in_species
GCGGCGGATTCGAGCTGTCCGCTATCGACGCCGACGTCTCCATGGGGCAGCG	5281	5878	5928	5876	-1	KN539256.1	KN539256.1_FG006	5281	7409	None	9629	1111	121670	No_constitutive_exon_found_in_species
GTTTGTTCCTGACATTATTTTTAATTTATTGTGCCCATATGGGCATACAGAT	96015	96147	96197	96145	-1	KN539258.1	KN539258.1_FG005	95161	98206	None	9629	1111	121670	No_constitutive_exon_found_in_species
GCTAGTCCGAATCCCTGACGCGCGTTGCTCGCTCTTCTGGGCGGCAGCAGAT	104548	104781	104498	104550	1	KN539260.1	KN539260.1_FG002	92498	106376	None	9629	1111	121670	No_constitutive_exon_found_in_species
TGGAGGAGGGGGTGACGCCGTGACGGCGTGAATTCGGGGTGCGGGAATAGGG	82524	82632	82474	82526	1	KN539259.1	KN539259.1_FG008	80221	84087	None	9629	1111	121670	No_constitutive_exon_found_in_species
TATCCATAAACAGTGCTTGATGCTGCTTGCATAACAATTGGGTATGGCAGAG	110217	110239	110167	110219	1	KN539265.1	KN539265.1_FG002	105811	110239	None	9629	1111	121670	No_constitutive_exon_found_in_species
GAGTGCAGCTTGTATCGTAAATTATGAAGCCGTTCGGGTGTGACATGAAGCC	100185	100265	100135	100187	1	KN539266.1	KN539266.1_FG007	96898	103849	None	9629	1111	121670	No_constitutive_exon_found_in_species
AAATCTTTTCTGCACAAATATTTGCTGAATATTTTGTTTTTGGGGTGCAGTT	3282	3654	3704	3652	-1	KN539271.1	KN539271.1_FG006	3282	4073	None	9629	1111	121670	No_constitutive_exon_found_in_species
ATTTGTATTGATCCATTTTTCATTTCTTTTTTTGTTTCATTGGTGGGTAGAA	60313	60485	60263	60315	1	KN539270.1	KN539270.1_FG004	46563	61232	None	9629	1111	121670	No_constitutive_exon_found_in_species
ACCTTAGCAGACACTATCAGTCTCCCATGTCGAGTTGTGAGGGGATGCAGGT	112692	112746	112642	112694	1	KN539270.1	KN539270.1_FG002	104148	117625	None	9629	1111	121670	No_constitutive_exon_found_in_species
GGGGTTCCATGTGTGATGTTATTGTTGGATTGTGTGTATTGGGGGGTTAGGG	108950	109081	108900	108952	1	KN539276.1	KN539276.1_FG004	108754	112899	4346300	9629	1111	121670	No_constitutive_exon_found_in_species
CCGCCGGCGGCGCTGCTTCCGCGTCCTCTGATCCCGCCGATGCCGGGGAGGA	48139	49621	48089	48141	1	KN539280.1	KN539280.1_FG004	43846	49621	None	9629	1111	121670	No_constitutive_exon_found_in_species
CATCCAAATTCACCATGATTTTTCTACTGTTGTTTTGGGATGATGAGCAGCG	84955	85061	85111	85059	-1	KN539283.1	KN539283.1_FG008	84645	87798	None	9629	1111	121670	No_constitutive_exon_found_in_species
CAACTGAACAATTCAAGTGTGTGTATGTCCACGCGTGTGGGTGGGTGCAGGT	108685	108887	108635	108687	1	KN539283.1	KN539283.1_FG002	108533	108887	4349263	9629	1111	121670	No_constitutive_exon_found_in_species
ATGTAATGTAATATGAAATTGTTGCCATGTACTGTGGATTACTGGGGCAGAT	62434	62491	62541	62489	-1	KN539286.1	KN539286.1_FG004	60104	63083	None	9629	1111	121670	No_constitutive_exon_found_in_species
GCAATGTTGGTTTCCTCGTCTTATACTGGCAAAATTCTTTGTGGGTACAGGA	111974	112047	112097	112045	-1	KN539286.1	KN539286.1_FG002	111974	118285	None	9629	1111	121670	No_constitutive_exon_found_in_species
GTAGTGTACCATTCATATATGTTTCTAACATATCTATTTGGGTGACACAGTC	49403	49462	49512	49460	-1	KN539288.1	KN539288.1_FG015	42134	53291	None	9629	1111	121670	No_constitutive_exon_found_in_species
TCTTCTTGCTCGCGATCTCGGGGGCTCTGATTCTTGGGGGGAGTCAACAGGG	13092	13223	13273	13221	-1	KN539289.1	KN539289.1_FG009	11477	13458	None	9629	1111	121670	No_constitutive_exon_found_in_species
TAGGGAGAGCAATTTATGCATTTAATTTTTTTTTCTCTGGGCAAGTGCAGCT	9477	9553	9603	9551	-1	KN539290.1	KN539290.1_FG007	7673	11556	None	9629	1111	121670	No_constitutive_exon_found_in_species
CCCATTTTATTCAATTTAAAGATAAGCGCATTAATTTCCACAGGGAACAGGC	5673	5759	5623	5675	1	KN539292.1	KN539292.1_FG007	1428	7572	None	9629	1111	121670	No_constitutive_exon_found_in_species
TGATTGTCTGAATAAATCTTGTCACTGCTAAGTTGGATAAATGGGTAGAGGA	50845	51264	51314	51262	-1	KN539295.1	KN539295.1_FG010	50845	51796	None	9629	1111	121670	No_constitutive_exon_found_in_species
ATTTCTCTTTGTTTCCCTTCAACTTACCTTGCTCTTTGTTGGGAGGACAGGA	23078	23140	23190	23138	-1	KN539297.1	KN539297.1_FG011	22295	26869	None	9629	1111	121670	No_constitutive_exon_found_in_species
TGGTTAAATGGTTTTTTTTTTTTTTTGGGGGTTGGTTTTTGGGGGTGTAGGG	118684	118771	118634	118686	1	KN539297.1	KN539297.1_FG009	118477	121463	None	9629	1111	121670	No_constitutive_exon_found_in_species
GGTTTTAGGTCTGTGTGTTACTATACTGTCTGTGCTCGTGGTGTGGGCAGAA	26000	26154	26204	26152	-1	KN539304.1	KN539304.1_FG003	23501	26332	None	9629	1111	121670	No_constitutive_exon_found_in_species
ATTTTCTACCAGGAGTTCTTTTACATTACTTGTTTCTGTGGGGTGTGCAGGT	30031	30199	30249	30197	-1	KN539306.1	KN539306.1_FG002	15270	30866	None	9629	1111	121670	No_constitutive_exon_found_in_species
CACATCTCTACTCACTGTCCTCTGAATAGTGGGGGGGTTGGGGATTGCAGCA	117102	117619	117669	117617	-1	KN539307.1	KN539307.1_FG007	112921	117851	None	9629	1111	121670	No_constitutive_exon_found_in_species
TAATTCTTGACGGTGGCGACGCCATTGACGTACCTTGCATGGGATTGCAGAG	76067	76608	76017	76069	1	KN539308.1	KN539308.1_FG005	74843	83910	None	9629	1111	121670	No_constitutive_exon_found_in_species
TTGACGACGGCGACGCGCCATTGATGTGCCTTACTTGCATGGGATTGCAGAG	96627	96829	96577	96629	1	KN539308.1	KN539308.1_FG011	95424	97643	None	9629	1111	121670	No_constitutive_exon_found_in_species
ATAGGAAGATGCTATAGAGTTTATCTGTTTTTTTTTTTTGGGTGATGAAGAT	86044	86116	86166	86114	-1	KN539311.1	KN539311.1_FG011	83809	89776	None	9629	1111	121670	No_constitutive_exon_found_in_species
GGCAGCTTTTCTGCCTGTTTAGTTTTTTGAAAAAATGTTTGTTGGGTGAGTG	54867	54975	55025	54973	-1	KN539314.1	KN539314.1_FG008	53049	56547	None	9629	1111	121670	No_constitutive_exon_found_in_species
ATATTTAGTCAATAATCAATATGCTTAGTTTAATGGCACATGTGGGGTAGAA	67008	67033	66958	67010	1	KN539315.1	KN539315.1_FG005	63276	68608	None	9629	1111	121670	No_constitutive_exon_found_in_species
ATAATTGTGGATTAATAAGTTGTATTGACTAGTGTTGTGGGTGAATGCAGTT	93640	93850	93590	93642	1	KN539318.1	KN539318.1_FG009	90266	93850	None	9629	1111	121670	No_constitutive_exon_found_in_species
CACCATGAAACCTCTGATGTAATCACTCTTCTCTCAAATTTGGGAAGCAGTA	98891	98983	99033	98981	-1	KN539324.1	KN539324.1_FG001	97975	104107	None	9629	1111	121670	No_constitutive_exon_found_in_species
ATCGATACAAAAGTACTGTATGTGACTTGCTACATGACTTACTACGGGAGGA	111507	111591	111457	111509	1	KN539335.1	KN539335.1_FG004	108138	112706	None	9629	1111	121670	No_constitutive_exon_found_in_species
AGCTTTTTGGTGATTCTGAAGCTTGACGAAGAGAACAATGGTGGGTGCAGAT	97483	97546	97596	97544	-1	KN539339.1	KN539339.1_FG006	81646	103830	None	9629	1111	121670	No_constitutive_exon_found_in_species
TTCAAGCCAAAGTTCCATGGTGTTTGATGCTTCCATCCATGGGGGCGCAGGT	48313	48493	48263	48315	1	KN539343.1	KN539343.1_FG010	46942	49328	None	9629	1111	121670	No_constitutive_exon_found_in_species
TCCTTAATTCTGACACGTCGATCCGGGCCGGGGTTGGTGGTGGGCGGCAGGT	98952	99061	98902	98954	1	KN539343.1	KN539343.1_FG004	98664	106868	None	9629	1111	121670	No_constitutive_exon_found_in_species
TGTTGCATTCAATGTAGCAGTTTTCTAATGATGTTTTTTTTGGGGGGCAGGT	50977	51939	50927	50979	1	KN539344.1	KN539344.1_FG005	47977	51939	None	9629	1111	121670	No_constitutive_exon_found_in_species
TGGAGAACCAAAACACCAAACTGTCCGGTGAGCTAGTGAAGCAACGGGAGGA	94064	94610	94660	94608	-1	KN539347.1	KN539347.1_FG006	94064	95007	None	9629	1111	121670	No_constitutive_exon_found_in_species
TTTTCGATCTGCTAATTGGGTTTTGATTCAGTTGCTTTTGGGCGTGGCAGGG	64176	64281	64126	64178	1	KN539349.1	KN539349.1_FG004	63886	68699	None	9629	1111	121670	No_constitutive_exon_found_in_species
ATATGTTTTCAGAGGGATAGTCTATTAGTTTCACTTGTGTGGGTCAGCAGGA	8044	8121	7994	8046	1	KN539351.1	KN539351.1_FG007	7248	10504	None	9629	1111	121670	No_constitutive_exon_found_in_species
CCTCAGGCAACATATTGCATATATGATAGGGCTAATTAATGGGTGAATAGGA	15919	16028	16078	16026	-1	KN539356.1	KN539356.1_FG006	14663	20608	None	9629	1111	121670	No_constitutive_exon_found_in_species
ATTTTGATTCAGTGCGTGCGGCGGTGTTCGTGCGCTGTGTGGGTGAGCAGGA	75110	75316	75366	75314	-1	KN539357.1	KN539357.1_FG010	56863	75614	None	9629	1111	121670	No_constitutive_exon_found_in_species
TGGGTAAACATTCTTTGATGTTTTACTCCCTCTTTTCGTGGGTCAAACAGGT	91644	91701	91751	91699	-1	KN539358.1	KN539358.1_FG012	87949	93368	None	9629	1111	121670	No_constitutive_exon_found_in_species
TTCCTCCGTAGTGTGGCTTTTGTTTAATATGAGTTTTGTGGCGGGTGCAGTG	9156	9232	9282	9230	-1	KN539360.1	KN539360.1_FG011	1585	9716	None	9629	1111	121670	No_constitutive_exon_found_in_species
ACGTGGCGCAAGTATGTGCTGAGCTTCTTCGCCGAGGGTGAACGGGGCAGCT	46111	47573	46061	46113	1	KN539360.1	KN539360.1_FG004	45707	47573	None	9629	1111	121670	No_constitutive_exon_found_in_species
TTTTTTTCCTTGGTTTTGTTTCTATCTCCTCTGACTTTTTCTGGGGACAGAG	22844	22916	22966	22914	-1	KN539361.1	KN539361.1_FG006	22844	25136	None	9629	1111	121670	No_constitutive_exon_found_in_species
CTCCATGGAATTGAGCTCGCCGGTGAAGCTTGCGCTGCTTGGGGATGCAGAG	41386	41791	41336	41388	1	KN539369.1	KN539369.1_FG002	37493	41791	None	9629	1111	121670	No_constitutive_exon_found_in_species
ATAGATATATAGATCGATGCTGATGATGGTATTGGATTGGGGTGGGTGAGAA	49097	49237	49287	49235	-1	KN539371.1	KN539371.1_FG002	47734	49493	None	9629	1111	121670	No_constitutive_exon_found_in_species
AAAAAAATATATTCAGGTGTATTTATGCTGTTGACTGATTGGGACTATAGGA	15114	15190	15240	15188	-1	KN539372.1	KN539372.1_FG006	13180	16931	None	9629	1111	121670	No_constitutive_exon_found_in_species
GGAGGAGGAACTTAATCTTATTTACGTATTGTTCACTCATAAATGGGCAGGA	64036	64211	64261	64209	-1	KN539372.1	KN539372.1_FG001	45049	68305	None	9629	1111	121670	No_constitutive_exon_found_in_species
TTTTTCTGAATATTTCTTTCTTTCTTTTTCTTTTTTTTTGGGGGGTAAAGGT	17701	18023	18073	18021	-1	KN539373.1	KN539373.1_FG006	14861	28596	None	9629	1111	121670	No_constitutive_exon_found_in_species
TCGGTGAGTCACCTCCGCTTTGTTTGTTTGTTTTCGGGGCAATTGGGCAGGA	88269	88307	88219	88271	1	KN539373.1	KN539373.1_FG011	80129	92010	None	9629	1111	121670	No_constitutive_exon_found_in_species
CTTGCTTATCTGGTTTATACTTATTTAGTTGACATGGGTCAGTAATGCAGGG	51999	52046	52096	52044	-1	KN539375.1	KN539375.1_FG008	47585	52595	4338922	9629	1111	121670	No_constitutive_exon_found_in_species
ATGAATTAATTAGCCTAAAACAATAATTTTATTTTGGGAGATGGATGCAGGA	97885	97920	97835	97887	1	KN539376.1	KN539376.1_FG005	94697	100681	None	9629	1111	121670	No_constitutive_exon_found_in_species
CACTCAAAAAATTGAGAATTGCGATTTACCTGTCTCATTTGGGTGAGCAGGA	66629	66677	66579	66631	1	KN539383.1	KN539383.1_FG005	65787	67716	None	9629	1111	121670	No_constitutive_exon_found_in_species
ATATACATTTGGATTAATTCACCAAATCGGCTTTGTGTGCGGCATGGGAGCT	61897	62203	62253	62201	-1	KN539384.1	KN539384.1_FG001	61897	70383	None	9629	1111	121670	No_constitutive_exon_found_in_species
ATTCGGTTGTCTGATGCTTAGGATGATATGCTGTTGTTTTGGGCGTGCAGGC	61950	62328	61900	61952	1	KN539391.1	KN539391.1_FG008	61473	64803	None	9629	1111	121670	No_constitutive_exon_found_in_species
CCTTCTGTTGTTGAAATTTGACCTATGTTCTGCTTTGGGTAAATGAGCAGGA	24033	24089	24139	24087	-1	KN539397.1	KN539397.1_FG002	19978	24989	None	9629	1111	121670	No_constitutive_exon_found_in_species
GTAATATGATTGTGATGTGGTGTCTATTCTCTGTGACTAAATGGGTGCAGGC	81539	81845	81489	81541	1	KN539397.1	KN539397.1_FG004	79920	81845	None	9629	1111	121670	No_constitutive_exon_found_in_species
TGCGCACGGCGGCGGCGCGCCGGTCGTCGGCGGCGGTGGGGCGGGCCAAGGG	109694	109949	109999	109947	-1	KN539398.1	KN539398.1_FG004	109694	110199	None	9629	1111	121670	No_constitutive_exon_found_in_species
GCAATGGCCGGAGCAGGAGATGAGCTGAAGCTGCTGGGCATGTGGACGAGCC	83838	84118	83788	83840	1	KN539400.1	KN539400.1_FG004	81488	84636	None	9629	1111	121670	No_constitutive_exon_found_in_species
CCGCCTCCACCGGCGGCTTCGTCGGCCTCGTCTTCATCGTGTGGGTGCAGAA	81498	81633	81683	81631	-1	KN539402.1	KN539402.1_FG005	77342	85160	None	9629	1111	121670	No_constitutive_exon_found_in_species
CGGCGTGTGCGTGACGCGGGGTGTTGAAGTTTGTGTTGCGGCGGGCGCAGGT	4114	4667	4064	4116	1	KN539405.1	KN539405.1_FG011	3761	5251	None	9629	1111	121670	No_constitutive_exon_found_in_species
GTTCGTCCGGTCTGTTTAACTCGATTAATCTTGATATCTTGGGGGTTCAGGC	47371	47451	47321	47373	1	KN539405.1	KN539405.1_FG004	45334	49099	None	9629	1111	121670	No_constitutive_exon_found_in_species
AGGCGGCGGTTGGGAAACTGAGCTAGCGTTGCTCCTCCTTGGTGCGGGAGGT	57885	58080	57835	57887	1	KN539411.1	KN539411.1_FG001	55972	58433	None	9629	1111	121670	No_constitutive_exon_found_in_species
CACCTGCTATTCAGAATGTCCGGGGAGCTATGCCGTTGTCACGGGTGCAGAT	47652	47721	47771	47719	-1	KN539412.1	KN539412.1_FG002	46006	52077	None	9629	1111	121670	No_constitutive_exon_found_in_species
GACGTCCTGCGGCCGGTGCAGTAGTGTCCGGCGATGGTCGGCGGGTGGAGGG	69145	69418	69468	69416	-1	KN539412.1	KN539412.1_FG001	69145	69576	None	9629	1111	121670	No_constitutive_exon_found_in_species
GCAAGTGTTTGTGTTGCAGAATCTAAACAATCGTGTGTTGGGAGCTGCAGGT	31971	32220	31921	31973	1	KN539413.1	KN539413.1_FG013	30783	32220	4331516	9629	1111	121670	No_constitutive_exon_found_in_species
CTGCAAACCCAAAAATTCATGTTTGTGAATCTGCTGTGTGGGCGGTGTAGGT	15258	15540	15590	15538	-1	KN539418.1	KN539418.1_FG010	15258	22324	None	9629	1111	121670	No_constitutive_exon_found_in_species
TATAGCTAATTAACGTGTGGTTAATTAATGGGGGATGAATTGGGGTGCAGTA	42962	43186	43236	43184	-1	KN539418.1	KN539418.1_FG009	37265	43630	None	9629	1111	121670	No_constitutive_exon_found_in_species
GAGGTGAGGGAGGCAACTAAATTACATGGGTGATTATGTGATTGGGATAGGA	100133	100202	100083	100135	1	KN539422.1	KN539422.1_FG006	99437	104197	4338592	9629	1111	121670	No_constitutive_exon_found_in_species
CTGCTGTCTGATTCTGAAAATTCTCTCGTCTGCTCCGGGTGGTGGTGGAGAA	86859	87046	87096	87044	-1	KN539424.1	KN539424.1_FG014	82425	87306	None	9629	1111	121670	No_constitutive_exon_found_in_species
TTTTTCTCATTTGGTGATCGATTGATGATGGAATTGGGGGCGGGGTGCAGAG	47677	47825	47627	47679	1	KN539423.1	KN539423.1_FG004	46847	48566	None	9629	1111	121670	No_constitutive_exon_found_in_species
CGGAGGGGGCTCTTCGTGTTCCCGCTGGTGTCGCGGATGACGGGGGCCAGGT	38050	38317	38367	38315	-1	KN539427.1	KN539427.1_FG014	37265	39265	None	9629	1111	121670	No_constitutive_exon_found_in_species
CCTGTGTCCCGGTATTTGATTTTGTTTCATGCAACGGACATTGGGGGCAGGA	16613	16866	16916	16864	-1	KN539428.1	KN539428.1_FG003	13658	23515	None	9629	1111	121670	No_constitutive_exon_found_in_species
TCTTCTCTAGATTATTAGGAGTACTAATTACTGGAATCATGGGCACGAAGAA	62917	63026	63076	63024	-1	KN539434.1	KN539434.1_FG003	62072	73488	None	9629	1111	121670	No_constitutive_exon_found_in_species
CGATATAAAGTTCGTGGTGCGATTGAAGCCGTGGTTCTGTGGCTGGGCAGAT	48878	48931	48828	48880	1	KN539435.1	KN539435.1_FG005	48738	49876	None	9629	1111	121670	No_constitutive_exon_found_in_species
GGCGGCGACGGCGAGGTCGCGAGGTGACCGTGGTTGGTGTGGGGGTGCAGAA	13922	14087	14137	14085	-1	KN539437.1	KN539437.1_FG002	11722	14306	None	9629	1111	121670	No_constitutive_exon_found_in_species
GTCAAACAGACCCTTTCTTTTGAACTCACTAATTGAGTTGATGGGTGCAGGG	77875	78309	77825	77877	1	KN539439.1	KN539439.1_FG008	74089	78309	None	9629	1111	121670	No_constitutive_exon_found_in_species
CGCACGACTACGAGCTCGTGTGCGCGTTCCGCGCCGATGGCGTCGGGGAGGA	40818	42141	40768	40820	1	KN539441.1	KN539441.1_FG008	40330	42141	None	9629	1111	121670	No_constitutive_exon_found_in_species
CCACGAGCTTCGTGGGGCGCGCTAATGGCCGCGTCTACTGGGAAATCGAGGG	96675	96932	96982	96930	-1	KN539442.1	KN539442.1_FG005	96312	97342	None	9629	1111	121670	No_constitutive_exon_found_in_species
TACACACATATTCATGTAATTGCGAAGAAAAATTGCACTTTTACGGGAAGGG	34951	35062	35112	35060	-1	KN539443.1	KN539443.1_FG004	34951	39677	None	9629	1111	121670	No_constitutive_exon_found_in_species
ATCATTAACGCCAAGCTCAACTCGCTCTCCTCCCTCCTGTACATGGGCAGCA	74317	74441	74491	74439	-1	KN539443.1	KN539443.1_FG005	73392	76358	None	9629	1111	121670	No_constitutive_exon_found_in_species
CTTGGGGGTAGGGATGAGCTCGGCGGGGGCACGTGGCTGGGGTGCACGAGGG	86337	86533	86287	86339	1	KN539443.1	KN539443.1_FG002	84197	91366	None	9629	1111	121670	No_constitutive_exon_found_in_species
TCGGCGTCGGCGCCGTCATCGGCGCCGGCATCTTCGTGCTCACGGGGCAGGA	32112	32235	32062	32114	1	KN539456.1	KN539456.1_FG007	8275	32235	None	9629	1111	121670	No_constitutive_exon_found_in_species
GGTATAATGAAATCTGAAAAAAAAATTCTGCTCATTTTTGCCGGGGACAGAA	11148	11272	11098	11150	1	KN539458.1	KN539458.1_FG006	8330	11333	None	9629	1111	121670	No_constitutive_exon_found_in_species
GATAACTCATAGCATGCCTTATCTGGCTGCATATTTGTGAATATGGGTAGGA	9212	9338	9162	9214	1	KN539463.1	KN539463.1_FG012	2071	19353	None	9629	1111	121670	No_constitutive_exon_found_in_species
GAGCTCTCTTCTTGGGAGCTGTAGCCTCAGAGGATGAATGGTGGGTGCAGGG	66071	66206	66021	66073	1	KN539465.1	KN539465.1_FG012	65732	68929	None	9629	1111	121670	No_constitutive_exon_found_in_species
TAATTTCAATGACACTTTATATTAGTTTTGATCCTTGGGAGGTAATGCAGGT	8683	8755	8805	8753	-1	KN539462.1	KN539462.1_FG005	7725	13744	None	9629	1111	121670	No_constitutive_exon_found_in_species
ACAACCCGCCTGTTCCGGTGCATCGTCCGGTATGGTTACAAGGAGGGCAGGT	61083	61579	61629	61577	-1	KN539468.1	KN539468.1_FG001	61083	67881	None	9629	1111	121670	No_constitutive_exon_found_in_species
GTTGTTTTTCTGAATCAATGTTCTCTGTGGTACACTTGGGGATAATGAAGGA	27206	27217	27267	27215	-1	KN539469.1	KN539469.1_FG007	18563	33602	None	9629	1111	121670	No_constitutive_exon_found_in_species
ACCTTTTTGGTGTCGCTAGCTGAATCCTGATTGCTGAGCAATGTGGGCAGCA	39624	39783	39574	39626	1	KN539469.1	KN539469.1_FG005	35247	40212	None	9629	1111	121670	No_constitutive_exon_found_in_species
GTTTCTAATGTTCTTTCTAATTCCTACTTTTGCTGTTTGGATGGGAATAGGT	21211	21365	21161	21213	1	KN539470.1	KN539470.1_FG003	18364	21846	None	9629	1111	121670	No_constitutive_exon_found_in_species
GCTGTTCTCTTAATTCAATATTCATTTGTTTTCTTGGGATGATGTGGCAGGA	50300	50417	50467	50415	-1	KN539470.1	KN539470.1_FG010	49833	54618	None	9629	1111	121670	No_constitutive_exon_found_in_species
AACAGCGCTTTGTTTTCATATACAAATGTTTGTGTTTTCCAAATGGGCAGGT	74704	74940	74654	74706	1	KN539470.1	KN539470.1_FG002	69496	75827	None	9629	1111	121670	No_constitutive_exon_found_in_species
CCTTCTGATCCCAAAACTGCACTTCTTTTTCTCCATTTTTGGGGGCGTAGAT	24728	24830	24678	24730	1	KN539472.1	KN539472.1_FG004	14803	29613	None	9629	1111	121670	No_constitutive_exon_found_in_species
TTTGAATTTTTTTTTTGGGGTGATGGAATTTTGGTTTGTGGTGGGCGCAGGT	72527	72704	72477	72529	1	KN539473.1	KN539473.1_FG008	72211	79924	None	9629	1111	121670	No_constitutive_exon_found_in_species
CAGATGTTCATAGCATTTTTCTGTTATTAGTTATTTAATAACTGGGACAGAT	13619	13653	13703	13651	-1	KN539475.1	KN539475.1_FG006	12704	14719	None	9629	1111	121670	No_constitutive_exon_found_in_species
ATCAATAGTATTTTCTGTGTGTGTGGCATGGATTTGTGCTTGGGGTACAGGA	15862	15963	15812	15864	1	KN539475.1	KN539475.1_FG003	15537	19031	None	9629	1111	121670	No_constitutive_exon_found_in_species
TAGCTACTATGGTTTCTTTCATTATCTACTATATATATGGCGGTGGGCAGGA	48771	48839	48889	48837	-1	KN539475.1	KN539475.1_FG004	43162	48980	None	9629	1111	121670	No_constitutive_exon_found_in_species
TAGCTCCTTTGCTTTGTAAACATTCTAACGCCTACTGGTGGGAAATGCAGGG	46917	47043	47093	47041	-1	KN539475.1	KN539475.1_FG004	43162	48980	None	9629	1111	121670	No_constitutive_exon_found_in_species
CCTGCAATCTTATTTTTCTGCTTTATCATGTGCTTTTTTGGGGGGATTAGAT	47370	47502	47320	47372	1	KN539477.1	KN539477.1_FG017	45015	48318	None	9629	1111	121670	No_constitutive_exon_found_in_species
TCGTAATTTTGATGAGAGATTTGGATTTTTTTTTTCTTTTTGGGACGCAGGG	98290	98356	98406	98354	-1	KN539481.1	KN539481.1_FG001	94992	98589	None	9629	1111	121670	No_constitutive_exon_found_in_species
TGGAGCTGGTGAAAAATTATTTCTTTTTTACTGAATTTTCTTGGGAGCAGAT	36805	36896	36755	36807	1	KN539484.1	KN539484.1_FG008	34589	43224	None	9629	1111	121670	No_constitutive_exon_found_in_species
GCCGGTCCAAACGTGGACAACACCCACGTAAGCACCGTCGTGAAGGGCAGCT	98743	99308	98693	98745	1	KN539490.1	KN539490.1_FG001	96728	99308	None	9629	1111	121670	No_constitutive_exon_found_in_species
CCCTCACCGTCGAGGGCTACCCCGTGGAGGGCATCTCCATCGGCGGGCAGGA	36347	36695	36745	36693	-1	KN539499.1	KN539499.1_FG002	35274	37246	None	9629	1111	121670	No_constitutive_exon_found_in_species
TGCACAGTCCAATGGCTGAACTTCTTACTTTGTTTCTTTTTGGGGTGCAGAT	4086	4167	4217	4165	-1	KN539502.1	KN539502.1_FG002	148	6642	None	9629	1111	121670	No_constitutive_exon_found_in_species
CTGCTCTTGTGTGTGGTTTGATTGATGATGAATTACATGGGCAAACGCAGGT	3754	3991	3704	3756	1	KN539504.1	KN539504.1_FG010	2276	3991	None	9629	1111	121670	No_constitutive_exon_found_in_species
TTCTGGTTGCTAAGTCTGGTGTTGTTTTTGGGTGGGTTGGGATTGGGCAGTG	99389	99542	99592	99540	-1	KN539504.1	KN539504.1_FG012	90276	99912	None	9629	1111	121670	No_constitutive_exon_found_in_species
TTTACCCTTAGTTGTGAATCTCTAACTATTCAGCTTTGTTGGGATTGCAGGA	56599	56712	56549	56601	1	KN539508.1	KN539508.1_FG008	51910	56960	None	9629	1111	121670	No_constitutive_exon_found_in_species
TAGTCTGAAAGTCTGAAACTCTGCAATGTTGGTCCAACTTGGGGTCACAGGC	24127	24376	24077	24129	1	KN539510.1	KN539510.1_FG001	19389	24376	None	9629	1111	121670	No_constitutive_exon_found_in_species
TGTCGCTGCTTGCTGTGAAATATTTTGTGCCTGTACTTTGGGCGTTGGAGGG	51848	51921	51798	51850	1	KN539520.1	KN539520.1_FG001	45220	62501	None	9629	1111	121670	No_constitutive_exon_found_in_species
GATCGCTTACGCTTAATGTTCTGTAAAAAAAAAAACTTATGTGGGTGCAGCG	38874	38988	39038	38986	-1	KN539522.1	KN539522.1_FG010	38361	42860	None	9629	1111	121670	No_constitutive_exon_found_in_species
TTTTATTGGCCGATCTTTTACTTGGTCTGACATGGAGGGAAACGTAACAGAT	17182	17254	17132	17184	1	KN539529.1	KN539529.1_FG007	16871	19994	None	9629	1111	121670	No_constitutive_exon_found_in_species
CGTCACGTACTGATCATGAGTCTTACTCCTACATGGTATCGGGCATGCAGTC	17359	17500	17309	17361	1	KN539529.1	KN539529.1_FG007	16871	19994	None	9629	1111	121670	No_constitutive_exon_found_in_species
GAAGGTGCACGAATGCTCTATCTGCCACCGGGTGTTCACGACGGGGCAAGTG	85336	85669	85719	85667	-1	KN539529.1	KN539529.1_FG006	85336	90630	None	9629	1111	121670	No_constitutive_exon_found_in_species
TTACTTTATTTTTTGCCCATTGTCTAAACTGATCTCTTGGGCGGTGACAGCT	45880	45937	45830	45882	1	KN539538.1	KN539538.1_FG004	43646	53737	None	9629	1111	121670	No_constitutive_exon_found_in_species
CTCGCCCTCGAAACCCTAGCTAACACGCTGAATCCCCGCCGCGGGCGCAGGA	20771	20872	20922	20870	-1	KN539540.1	KN539540.1_FG002	9234	21096	None	9629	1111	121670	No_constitutive_exon_found_in_species
GGAGTGAGTTTTGATTGTGCTATTCGCTCCATGTTTACTCGATTTGGGAGGT	3377	4414	3327	3379	1	KN539545.1	KN539545.1_FG012	1682	13633	None	9629	1111	121670	No_constitutive_exon_found_in_species
TGAGAACTGCGATGAGCTAAAGACTATGCTTTCCTGATGATGGGCAACAGGT	49518	49642	49692	49640	-1	KN539545.1	KN539545.1_FG001	49403	53578	None	9629	1111	121670	No_constitutive_exon_found_in_species
TTTGCTTCTGAAATCTGAATGTCTGAAACTGAATGTGTGGGGAGTTGCAGAT	57942	58068	57892	57944	1	KN539545.1	KN539545.1_FG004	57359	58341	None	9629	1111	121670	No_constitutive_exon_found_in_species
ACAGATTGGGTGTCTGCTAATTCATCTTTGTTCAACATCTGGGGTTGCAGGT	79255	79298	79205	79257	1	KN539545.1	KN539545.1_FG007	78853	80349	None	9629	1111	121670	No_constitutive_exon_found_in_species
GTGCTATGGAGATCATTGATTCATCTGCTTTGATTGTTGGGTGGGTGCAGGG	85089	85170	85039	85091	1	KN539548.1	KN539548.1_FG002	84916	86749	None	9629	1111	121670	No_constitutive_exon_found_in_species
AGATTGATCGGTTTTGTTGCGGATGTCTGATTCGGTTGTTGGGGGATCAGGC	46380	46576	46626	46574	-1	KN539549.1	KN539549.1_FG001	46303	46772	None	9629	1111	121670	No_constitutive_exon_found_in_species
TCATTATTACTAATTTACTTGTTGCCTTTCTGTTTCCCTGGGTGCAACAGAA	64886	65199	64836	64888	1	KN539549.1	KN539549.1_FG003	58935	66300	None	9629	1111	121670	No_constitutive_exon_found_in_species
GGATGGATATGATATGAAATGAAATGGGATATATATATATGGGGATGCAGGT	56928	57155	56878	56930	1	KN539550.1	KN539550.1_FG004	54378	57155	4326145	9629	1111	121670	No_constitutive_exon_found_in_species
TTGAATTCCTTGTCCAGGAAATCATTGACATGATTTGCTGTGGGATGCAGCT	33699	33782	33832	33780	-1	KN539557.1	KN539557.1_FG011	32930	34895	None	9629	1111	121670	No_constitutive_exon_found_in_species
ATATTCTTCTGTAGCTCCATGATTTAATTATTTGATTTGAAAATGGGCAGCA	10757	10955	11005	10953	-1	KN539559.1	KN539559.1_FG009	5045	13160	None	9629	1111	121670	No_constitutive_exon_found_in_species
AGTCTATTATCTTTTGCGCGTGTGTCGGCGACGTCGGTGTGGGGACACAGGC	17456	17691	17406	17458	1	KN539559.1	KN539559.1_FG006	16466	20658	None	9629	1111	121670	No_constitutive_exon_found_in_species
TATCTTCATGTGGTGCATTGCGATTGCGGGTGTGGCATATGATTGGGCAGGT	19678	19872	19628	19680	1	KN539559.1	KN539559.1_FG006	16466	20658	None	9629	1111	121670	No_constitutive_exon_found_in_species
GGCCACAAAAATGTTTGGGCCTGAGATAACCCTGGGCTTTGATGGGCCAGGT	45474	45589	45424	45476	1	KN539561.1	KN539561.1_FG004	45251	45899	None	9629	1111	121670	No_constitutive_exon_found_in_species
GGAAAGCAGTGAGATCCGTCGGCGATGAGTGCTCACCGCGGGTGATGCAGTC	54674	54715	54765	54713	-1	KN539563.1	KN539563.1_FG001	48721	54903	None	9629	1111	121670	No_constitutive_exon_found_in_species
ATCATTTGTGCCGTGGCGTGGCTGATTCGTTTCGTCTGTCGCATGGGCAGAA	69009	69216	68959	69011	1	KN539563.1	KN539563.1_FG005	68208	71047	None	9629	1111	121670	No_constitutive_exon_found_in_species
GTAAATTCGATGCATTTGACATTTGTTGATCATGTTATTTGGGGATACAGAC	35838	36061	35788	35840	1	KN539564.1	KN539564.1_FG008	35501	37941	None	9629	1111	121670	No_constitutive_exon_found_in_species
ACACATGTGTGGTAGCCTCAACTATTTTCTTTTTTGTTTGTGGGTGGAAGAA	91630	91716	91766	91714	-1	KN539572.1	KN539572.1_FG006	89911	92534	None	9629	1111	121670	No_constitutive_exon_found_in_species
CTGGACTGGACCACTGCCATAACCATGGGGTATTACATCGGGATATAAAGGG	67464	67704	67414	67466	1	KN539582.1	KN539582.1_FG013	64536	72754	None	9629	1111	121670	No_constitutive_exon_found_in_species
GGCGCAGGAAGGTAGCGACGTGCGTACGGCATGATTTGCGGGAGCAACAGGT	81919	82095	81869	81921	1	KN539582.1	KN539582.1_FG008	81633	82095	None	9629	1111	121670	No_constitutive_exon_found_in_species
CTTGCCATGTTCATGATATATATATATATATATATATTTGGGTGACACAGCT	88558	88609	88508	88560	1	KN539582.1	KN539582.1_FG009	85351	89457	None	9629	1111	121670	No_constitutive_exon_found_in_species
GTCCCCGGCGAGGCGCCGTACCACCTCCAGCCACGGCTGTCGGGCGCAAGGT	78283	78688	78738	78686	-1	KN539588.1	KN539588.1_FG011	78283	79023	None	9629	1111	121670	No_constitutive_exon_found_in_species
GTATAATATCCTGGGTATTAACAGCATCCAATTGCATATGCTGGGGACAGTT	13890	13972	13840	13892	1	KN539591.1	KN539591.1_FG007	12291	16297	None	9629	1111	121670	No_constitutive_exon_found_in_species
CAGCTCCTCGACGTCGGCGGCAACTCGCTCTCCGGCCATGTGCCGGGGAGCA	31423	31511	31561	31509	-1	KN539591.1	KN539591.1_FG002	29730	33093	None	9629	1111	121670	No_constitutive_exon_found_in_species
GCGGCGCGGCCGGCGGCGCCACCACCACCGCCGCCGTGGTGGAGTGGGAGGT	30374	30594	30644	30592	-1	KN539591.1	KN539591.1_FG002	29730	33093	None	9629	1111	121670	No_constitutive_exon_found_in_species
TGACACAATATATCTTTTGTGTTGTGTGGATGCGGCGTGGCGGGGCGCAGTC	49760	50038	50088	50036	-1	KN539591.1	KN539591.1_FG009	49016	51676	None	9629	1111	121670	No_constitutive_exon_found_in_species
TAACTTTGTAATGTATTTAATATATGATATACTATTGGGTGACATGACAGGT	48764	48899	48949	48897	-1	KN539593.1	KN539593.1_FG005	48764	50817	None	9629	1111	121670	No_constitutive_exon_found_in_species
TGTAAATCATTTTCAATTATCTAAAATGAGGTGCTTTTGTACCGGGGGAGAA	20803	20903	20753	20805	1	KN539601.1	KN539601.1_FG001	20365	21084	None	9629	1111	121670	No_constitutive_exon_found_in_species
AATTTTTTGGATGAAATTTGTACTGATTTGGATGACGGTTTTGGGGGCAGGG	16239	16330	16189	16241	1	KN539605.1	KN539605.1_FG004	15484	19548	None	9629	1111	121670	No_constitutive_exon_found_in_species
AATACTTGCAGCCAGAAAATTTACTACTAGATTCATATGGGAATCTGAAGGT	64236	64278	64328	64276	-1	KN539612.1	KN539612.1_FG005	61972	65693	None	9629	1111	121670	No_constitutive_exon_found_in_species
ATGCATACTCTGTTTTCAGATGACCCTGTCTGCAATTTTTGAGGGTTCAGAA	3220	3371	3170	3222	1	KN539614.1	KN539614.1_FG002	2321	6264	None	9629	1111	121670	No_constitutive_exon_found_in_species
GCGGGGATGTGCACCACGTGTGGTACATCCGCACGGTGGGGCTGGACGAGGC	876	1542	1592	1540	-1	KN539616.1	KN539616.1_FG002	876	2791	None	9629	1111	121670	No_constitutive_exon_found_in_species
CCTGGCTCGGCCACTGACTCAGGTATGTTGTAATGTTTTGGGGGAGGTAGGG	57040	57237	56990	57042	1	KN539622.1	KN539622.1_FG003	56105	57237	None	9629	1111	121670	No_constitutive_exon_found_in_species
ATATTTTTGTATTTCCTTTTTCTCATCTCATATTCATGGTTGGGTGACAGAA	37225	37483	37533	37481	-1	KN539627.1	KN539627.1_FG002	22630	41208	None	9629	1111	121670	No_constitutive_exon_found_in_species
AAAGGATTTTGGGTGAGTGTGATTGATGTTGTTTTGCAATATGGGTGTAGGA	14497	14662	14447	14499	1	KN539630.1	KN539630.1_FG007	11685	14662	None	9629	1111	121670	No_constitutive_exon_found_in_species
GGTTGTGCTCCGGAAATTAACGGCCTGCATTTTGATTGTGGTGGGTGCAGGG	81888	81999	82049	81997	-1	KN539631.1	KN539631.1_FG007	77467	82505	None	9629	1111	121670	No_constitutive_exon_found_in_species
GTGGTGGGTGGTGCCGCTGCTGCGGGAACGCCGACGCGGGGAAGGCGCAGGC	59191	59340	59390	59338	-1	KN539633.1	KN539633.1_FG008	52447	62508	None	9629	1111	121670	No_constitutive_exon_found_in_species
TTTGCTTCTGATTCATTTAAATTTCTGTTATCTCAAGGGTGAAATAACAGGT	4566	4719	4769	4717	-1	KN539632.1	KN539632.1_FG006	2641	6315	None	9629	1111	121670	No_constitutive_exon_found_in_species
GATTCTTTCTCCTCCTTTTTTTTTTTTGTGTTCTTTGTGGGGGGCACAAGTC	52039	52168	52218	52166	-1	KN539632.1	KN539632.1_FG004	42786	52297	4350754	9629	1111	121670	No_constitutive_exon_found_in_species
GTTGTGGTTTTGGTGGAACTGATGAGTGGTGTTTGCTTTTGGGGGTTTAGAT	36972	37085	37135	37083	-1	KN539634.1	KN539634.1_FG002	33374	37594	None	9629	1111	121670	No_constitutive_exon_found_in_species
TCTTTCCTCCGGTAACGCCTTCTCGTGCTATGGGGTTTTTGGTTGGGTAGTG	49069	49203	49253	49201	-1	KN539643.1	KN539643.1_FG009	43296	49513	None	9629	1111	121670	No_constitutive_exon_found_in_species
GTGCGTGCGTTCGTCTCTGATCTCGGTGGGGAGCACACGGGGGGGCGCAGGC	81684	81814	81634	81686	1	KN539653.1	KN539653.1_FG005	81317	91428	None	9629	1111	121670	No_constitutive_exon_found_in_species
AGATGCATCATCACATTGTTACTAACTTTGCACCAATGGGATGAGTATAGGA	53793	54000	53743	53795	1	KN539656.1	KN539656.1_FG010	48765	54000	None	9629	1111	121670	No_constitutive_exon_found_in_species
GGTCGGCACCATGGGATACCTAGCACCAGAGCTCATTCGCACGGGCAAAGCA	78656	79093	79143	79091	-1	KN539656.1	KN539656.1_FG004	78656	80699	None	9629	1111	121670	No_constitutive_exon_found_in_species
CGGCGGTGAGGGAGTTCGAGCTCGCCGTCCTGTCCATGGCGACGGGCCAGTT	57750	57948	57998	57946	-1	KN539652.1	KN539652.1_FG002	51914	58493	None	9629	1111	121670	No_constitutive_exon_found_in_species
AGAGATCATACATGCACTTTATCTTGAGGAACATACGGCAATTGGGACAGTA	33392	33469	33519	33467	-1	KN539657.1	KN539657.1_FG003	26870	40110	None	9629	1111	121670	No_constitutive_exon_found_in_species
TTTGCCAGGTAGAGAAAACTGTTTTCGTAGTTTTCTTTTCTGGGGATCAGGC	18429	18525	18379	18431	1	KN539662.1	KN539662.1_FG006	14622	24744	None	9629	1111	121670	No_constitutive_exon_found_in_species
TGTGATTTTGCTTTGCTTTGTGGTTTGGGCGGTGGTGCGGGATGGGACAGGG	33646	33776	33826	33774	-1	KN539662.1	KN539662.1_FG008	32699	33995	None	9629	1111	121670	No_constitutive_exon_found_in_species
GTTCCTTCAGTCATAGATAGAACATAAACTAATATATGTGGGAATTGCAGAA	88306	88435	88256	88308	1	KN539662.1	KN539662.1_FG010	84831	88794	None	9629	1111	121670	No_constitutive_exon_found_in_species
GTGGGCGAGTTGGGGCGATGGCGAGGTTGATTTTGTTGGGATGGATGCAGGA	80022	80104	80154	80102	-1	KN539667.1	KN539667.1_FG003	75068	80545	None	9629	1111	121670	No_constitutive_exon_found_in_species
CCTGAACGTCCCCGGCAAGCACGTCGGCGTGCTTGGCCTCGGCGGGCTAGCT	6273	6517	6567	6515	-1	KN539669.1	KN539669.1_FG002	5924	12156	None	9629	1111	121670	No_constitutive_exon_found_in_species
CTCGTTCGATTCGCCCGCGCTGATTGATTTTCCTCTCGTTGGCGGGCAAGGT	21694	21902	21644	21696	1	KN539672.1	KN539672.1_FG008	21524	21902	None	9629	1111	121670	No_constitutive_exon_found_in_species
GAGCCAGCAACAATGGCGGTTTGATTTGGTTTGCTTGCTTGCTGGGGTAGAT	45882	46052	45832	45884	1	KN539674.1	KN539674.1_FG008	45563	49869	None	9629	1111	121670	No_constitutive_exon_found_in_species
AGATTGGGATTTGATGTAGTGTAGATAAGCTAGGTTTCTGGTGGGAAAAGGT	55734	55780	55830	55778	-1	KN539674.1	KN539674.1_FG011	54120	56760	None	9629	1111	121670	No_constitutive_exon_found_in_species
GCGGCGGCCTGATTTTGGTTTGGATTTTGGATTTTGGGTTTGGATGGCAGCT	89963	90093	90143	90091	-1	KN539674.1	KN539674.1_FG012	84582	90254	4340170	9629	1111	121670	No_constitutive_exon_found_in_species
GGAGGGTAGATTTTAACAAGTGTTCGTAGTGGTTCGATGGGGATGTGAAGAT	24399	24462	24512	24460	-1	KN539673.1	KN539673.1_FG008	20074	30189	None	9629	1111	121670	No_constitutive_exon_found_in_species
TCGCAGCCATCAACCGGACTCCCTGCGTGCGCACGCACTGCACGGGGCAGAG	65164	65592	65114	65166	1	KN539678.1	KN539678.1_FG004	59843	67847	None	9629	1111	121670	No_constitutive_exon_found_in_species
AGCGGCTGCTCAAGTTCGTGGAGACGTCGCAGGTGACCATGGGGCCGCAGGA	41630	41732	41782	41730	-1	KN539682.1	KN539682.1_FG003	41630	46537	None	9629	1111	121670	No_constitutive_exon_found_in_species
ATGACCCTATGAAATTATGTTGATACTTCTACATATTATGGGTAACGTAGGC	20259	20316	20209	20261	1	KN539686.1	KN539686.1_FG004	17857	20316	None	9629	1111	121670	No_constitutive_exon_found_in_species
CTGAAGTTTATCAACCCAATACTTATATACCCCCTATTTCTGGTGGGCAGAT	63979	64192	63929	63981	1	KN539700.1	KN539700.1_FG007	60679	66185	4337958	9629	1111	121670	No_constitutive_exon_found_in_species
GGGGGGTTGGCAGATCCTAGACAGTCTCTGTTTTTCTCTGTATGGGTGAGCT	3244	3664	3714	3662	-1	KN539711.1	KN539711.1_FG001	2533	14385	None	9629	1111	121670	No_constitutive_exon_found_in_species
ATGGTGGCTGCTTTATTTTGATTATTCATTTAAGATTTGTGGATGGGCAGGT	42655	42730	42605	42657	1	KN539713.1	KN539713.1_FG003	41752	52925	None	9629	1111	121670	No_constitutive_exon_found_in_species
CGATCGATCGCGAGCTGATTGGTAATATGGTATGGATTGGATGGGTGCAGGT	14353	14509	14303	14355	1	KN539717.1	KN539717.1_FG004	12950	15420	None	9629	1111	121670	No_constitutive_exon_found_in_species
TATTGAACATTTTCCAACATTGAGTTGTGGTTCTCTAAATGGGCGTGCAGAT	14966	15187	14916	14968	1	KN539732.1	KN539732.1_FG007	9330	16675	None	9629	1111	121670	No_constitutive_exon_found_in_species
CAAAAGGGATTGTTAGCCCTTCACTCTTGGCAGATTCTCTCTGGGAACAGAG	4359	4464	4514	4462	-1	KN539733.1	KN539733.1_FG001	4359	9898	None	9629	1111	121670	No_constitutive_exon_found_in_species
CGGACGACCTGCTGTGTGCTGTGCGCGACGGCGGAGATCCTGGGGAAGAGCA	14306	14542	14256	14308	1	KN539735.1	KN539735.1_FG006	12746	15323	None	9629	1111	121670	No_constitutive_exon_found_in_species
AGGAGGAGCCCAGCTGCTGAAGAATTGCAACTACGCCGTGATGGGAGAAGAA	29385	31052	29335	29387	1	KN539737.1	KN539737.1_FG013	28622	31052	None	9629	1111	121670	No_constitutive_exon_found_in_species
GCCTGACACTTGTCTTGTCCGGGTGGCCATTCATGGCCACCGTGGGGCAGCC	85275	85407	85225	85277	1	KN539737.1	KN539737.1_FG012	84054	85857	None	9629	1111	121670	No_constitutive_exon_found_in_species
AAATTGCATCTGATTAACAGCATATGTTTGTTCTTGTTCTGGGATTGTAGAA	41902	42049	42099	42047	-1	KN539745.1	KN539745.1_FG008	40646	48753	None	9629	1111	121670	No_constitutive_exon_found_in_species
CCACCGTGGAGCTCCCTCTCGCCAGCTTGCTTTTCCACTTCGACTGGGAGGT	22876	22996	22826	22878	1	KN539747.1	KN539747.1_FG003	21693	22996	None	9629	1111	121670	No_constitutive_exon_found_in_species
AAATCAGCAAGTACAATAATAATTAATAAGGTATTGCTTGGGTTAAAAAGGA	36749	36824	36699	36751	1	KN539755.1	KN539755.1_FG003	31953	36824	None	9629	1111	121670	No_constitutive_exon_found_in_species
TTGTTCATATGTTTGAAATCTCATGTGCAACTCATGTTTGGGCGCAACAGGT	70379	70547	70329	70381	1	KN539758.1	KN539758.1_FG001	61497	72485	None	9629	1111	121670	No_constitutive_exon_found_in_species
GATTAACCAACCGTGGGTGCAGTTAACAAGTAAAATTAATCAATGGGCAGAT	63989	64180	63939	63991	1	KN539764.1	KN539764.1_FG002	63812	64180	None	9629	1111	121670	No_constitutive_exon_found_in_species
AACTTTGCACTTGACACCTCATGTACTTATGATGCAGTTTATGGGTGCAGGG	73475	73580	73630	73578	-1	KN539772.1	KN539772.1_FG002	71973	74630	None	9629	1111	121670	No_constitutive_exon_found_in_species
GGCGCCGGCGAGCGGCGGCTGATGGAGGTGTGGGGGGTTTGGGTGTGCAGGG	50041	50259	50309	50257	-1	KN539773.1	KN539773.1_FG005	49617	50480	None	9629	1111	121670	No_constitutive_exon_found_in_species
AACCTCAAATTAAGTTTTGGTTCTCTTTTTTTGGGTAATTGGGTGTATAGGC	15222	15382	15432	15380	-1	KN539786.1	KN539786.1_FG007	8680	16513	None	9629	1111	121670	No_constitutive_exon_found_in_species
ACAATAGGTAACCTAAAATTAAGTTTTGATTCTCTTTTTTGGGTGTATAGGC	13211	13367	13417	13365	-1	KN539786.1	KN539786.1_FG007	8680	16513	None	9629	1111	121670	No_constitutive_exon_found_in_species
TATAACATCTAACCTATAGTTTGTTTTGTTCTTTTTGTTTGGGTGCACAGGC	28620	28776	28826	28774	-1	KN539786.1	KN539786.1_FG005	19155	30774	None	9629	1111	121670	No_constitutive_exon_found_in_species
AAGGCTGGTGAGGCTGGGCTGCATCTCGGATTGGGATTCCGGGGTTGCAGCA	20168	20926	20118	20170	1	KN539787.1	KN539787.1_FG001	17603	25091	None	9629	1111	121670	No_constitutive_exon_found_in_species
CCATGAGTGAGTTTGTGGTGTGAACGCCATGGATGGATGGGTGGATGCAGCT	59973	60327	60377	60325	-1	KN539789.1	KN539789.1_FG006	59287	63374	4347093	9629	1111	121670	No_constitutive_exon_found_in_species
TTTACGTCAATGCTTAATTATTGGTTGGTTGGATGATGGGACAAATGCAGAT	78815	78839	78889	78837	-1	KN539795.1	KN539795.1_FG001	78815	80148	None	9629	1111	121670	No_constitutive_exon_found_in_species
AATAGTGATAGATAGTAATTGTAATAGTGCATATATTGGGAATAATGCAGGT	39460	39558	39410	39462	1	KN539798.1	KN539798.1_FG002	37820	43406	None	9629	1111	121670	No_constitutive_exon_found_in_species
ATCTTTTCACCAACTGATATTTCTTTGATAAATGAAATATGTGGGGCCAGGT	20991	21126	20941	20993	1	KN539800.1	KN539800.1_FG005	16925	23046	None	9629	1111	121670	No_constitutive_exon_found_in_species
AAATATGATTACATGATGACTATCTGATGTGCTTTGGGGCGGTGAAACAGAG	79780	79873	79730	79782	1	KN539805.1	KN539805.1_FG001	75526	81150	4328251	9629	1111	121670	No_constitutive_exon_found_in_species
ATCGCGGCAATATTATTTTCGCTCAACATTTGTGCTGCACGGGGTCGCAGGT	61900	62080	62130	62078	-1	KN539807.1	KN539807.1_FG005	60322	62409	None	9629	1111	121670	No_constitutive_exon_found_in_species
GCGTTAGTGATTTGACTCTTATACTCCACTTTCTTTTTGGGGAAAAAAAGGA	66679	66719	66629	66681	1	KN539808.1	KN539808.1_FG007	59374	71602	None	9629	1111	121670	No_constitutive_exon_found_in_species
GGTGTTGCTGTTACATTTTTTATTTGCTATTTTCCATTGGGTGCGAGCAGGT	69762	69904	69712	69764	1	KN539810.1	KN539810.1_FG011	69293	72620	None	9629	1111	121670	No_constitutive_exon_found_in_species
AGCGCTTTTGGCGTGTGATTGATTTCTAAACGAATTTTGGGTCGTGAAAGGG	70298	70829	70248	70300	1	KN539813.1	KN539813.1_FG006	66237	73978	None	9629	1111	121670	No_constitutive_exon_found_in_species
AAGGGCCCCCGCCGATCGGCGTCGTGGAGCTCGGCATTGTCGGGTGCAAGGG	57481	57742	57431	57483	1	KN539816.1	KN539816.1_FG005	55662	58799	None	9629	1111	121670	No_constitutive_exon_found_in_species
ACCACCTGTTCATTGGTCTGAATTGGGGGCATTTGATCGGGAAAATTCAGGA	53557	53719	53507	53559	1	KN539820.1	KN539820.1_FG002	53149	54167	None	9629	1111	121670	No_constitutive_exon_found_in_species
GTAGCTGATTATTGGCGTGGTGATTTTGTTGGTGATGATTGGGCATGCAGTG	19754	19975	19704	19756	1	KN539821.1	KN539821.1_FG002	19459	21603	None	9629	1111	121670	No_constitutive_exon_found_in_species
TATCTATTTGGATCAATTGGTGGTTTGTTTGTGAATGTGGGTGGGTGCAGGG	18539	18753	18803	18751	-1	KN539814.1	KN539814.1_FG003	18539	20705	None	9629	1111	121670	No_constitutive_exon_found_in_species
GGGAGTTGCTCACCTTTGTTTGGCTCGTGTTGTTGTACATGGGAATGGAGCC	13568	13955	14005	13953	-1	KN539803.1	KN539803.1_FG002	13568	18879	None	9629	1111	121670	No_constitutive_exon_found_in_species
ATGTAGAGTGTGAGTTTCTGAACATTGTGGTTTTTCGTGGTGGGTGGCAGGT	35833	35890	35783	35835	1	KN539824.1	KN539824.1_FG003	29798	36401	None	9629	1111	121670	No_constitutive_exon_found_in_species
CTGACTGGTTTGTGGTTTTTTGTAGGTGGCGGCGGAGGCGGCCGTGGGAGGG	15388	15610	15338	15390	1	KN539827.1	KN539827.1_FG009	15220	19474	None	9629	1111	121670	No_constitutive_exon_found_in_species
CATACGGGTTGGAATTGATGGTGTTTTTTTTTTGTTTGTCGGGGTGGCAGTT	1102	1276	1052	1104	1	KN539828.1	KN539828.1_FG010	904	4926	None	9629	1111	121670	No_constitutive_exon_found_in_species
AGCGAGTTGTGTGTATAGACTTGTGACGATGGCTCGTGCTGTGGGTGCAGGA	29741	29997	30047	29995	-1	KN539829.1	KN539829.1_FG004	29444	31305	None	9629	1111	121670	No_constitutive_exon_found_in_species
CGGCGAAGCACATCCGCGCGCTCCTGGCGCGGCGGCACGGGTCGGTGAAGCC	36839	37043	36789	36841	1	KN539830.1	KN539830.1_FG008	33860	48362	None	9629	1111	121670	No_constitutive_exon_found_in_species
CCCCGATTCGTCTTCTCCTTTCTTGATCTTTTTGATTTGCTGGGTTGGAGGG	21804	21925	21754	21806	1	KN539832.1	KN539832.1_FG003	21642	23299	None	9629	1111	121670	No_constitutive_exon_found_in_species
CCAGATACATTGTATATGAAACAATGGGGCCGAATTGCATGGTTGGGCAGGT	52522	52969	53019	52967	-1	KN539832.1	KN539832.1_FG007	52522	55982	None	9629	1111	121670	No_constitutive_exon_found_in_species
TTTTTTATGGCATTATGATATGCTTACAAATTATTTTTCAATGGGTACAGTG	67519	67603	67653	67601	-1	KN539833.1	KN539833.1_FG001	66535	74298	None	9629	1111	121670	No_constitutive_exon_found_in_species
ACCCAGCGGCTCACGTTCGTGCACACGAACGTGGTGACCGGCCAGGGGAGCT	576	874	526	578	1	KN539836.1	KN539836.1_FG011	0	8895	None	9629	1111	121670	No_constitutive_exon_found_in_species
GCACCGTGCGTTTGTGTGGTGATGATTTGTGTGGTTTGATTGGTGGGTAGGG	25482	25669	25719	25667	-1	KN539848.1	KN539848.1_FG008	24724	26304	None	9629	1111	121670	No_constitutive_exon_found_in_species
TTCTTGGTGCGTGTTCTTGCGGCGAGGGTTGCTGATTTGGGGATGCGCAGGT	63216	63399	63449	63397	-1	KN539848.1	KN539848.1_FG004	61979	63573	None	9629	1111	121670	No_constitutive_exon_found_in_species
TTCTAATTATACTAGTCACTTGGTACAGGACGTGTGTGGGAATCGAACAGAA	62162	62262	62312	62260	-1	KN539849.1	KN539849.1_FG005	61877	63428	None	9629	1111	121670	No_constitutive_exon_found_in_species
TTTATTTCAAATATGACTTCATGCTTCTTTATCCTCTTTTGTGGGTACAGTT	75432	75632	75382	75434	1	KN539851.1	KN539851.1_FG001	74828	75632	None	9629	1111	121670	No_constitutive_exon_found_in_species
CTCTAAAAATTCTCCCTTATTGCGGTTCCTAAATTTGTGGGTGGAAACAGGA	53354	53524	53304	53356	1	KN539854.1	KN539854.1_FG003	52353	59208	None	9629	1111	121670	No_constitutive_exon_found_in_species
TGTCTGGATGGCTGACAACCCGAGCGCGTCTCGTGTTTTGGAACGGGCAGGC	24769	25319	24719	24771	1	KN539857.1	KN539857.1_FG009	18988	25319	None	9629	1111	121670	No_constitutive_exon_found_in_species
GAGGGAGAAGGAAGAGTGACAGTGCAGCCTCTTCCGGGTCAAAGATTCAGGC	61542	61760	61492	61544	1	KN539859.1	KN539859.1_FG003	59582	61760	None	9629	1111	121670	No_constitutive_exon_found_in_species
TGCGGTTCCCGGTGTCGGCGTTCGGGATCTGCCTTGGGATGGGCAGCCAGGC	22576	23310	23360	23308	-1	KN539871.1	KN539871.1_FG001	22244	24161	None	9629	1111	121670	No_constitutive_exon_found_in_species
TTGATCTTCTCTACCCATTTTATTGTTAACTTTCTTTTTTGGGTATGTAGGT	57465	57469	57519	57467	-1	KN539871.1	KN539871.1_FG002	57465	62741	None	9629	1111	121670	No_constitutive_exon_found_in_species
TGTAGCACCTTACTCTCTTTAATTTACACCGAAACCTTTGGGCGAACCAGAT	60323	60393	60443	60391	-1	KN539868.1	KN539868.1_FG008	60323	62799	None	9629	1111	121670	No_constitutive_exon_found_in_species
TCCTGTCTCTGGATGCCGGCGGCGAGTCGCTGTTGTCCGTGGGCAGCTAGTT	72583	72748	72798	72746	-1	KN539868.1	KN539868.1_FG001	71308	75968	None	9629	1111	121670	No_constitutive_exon_found_in_species
CAACTGGCGAAGTTGAGGGAAGTTGGATATAACTCGTTTGTGGGGCGCAGAG	64220	64552	64170	64222	1	KN539875.1	KN539875.1_FG003	61461	64552	None	9629	1111	121670	No_constitutive_exon_found_in_species
GTTAATGTATTCTTATTAACACATATCTATGTTCTTTTTTGTGTGGGCAGTT	25612	25829	25879	25827	-1	KN539874.1	KN539874.1_FG005	21962	31872	4352484	9629	1111	121670	No_constitutive_exon_found_in_species
ATCTTTTTTCCTTTTTGGGTTTGTTTTGATTTTTTTTTTGTTGGGTGAAGAT	48433	48522	48383	48435	1	KN539882.1	KN539882.1_FG002	45341	50692	None	9629	1111	121670	No_constitutive_exon_found_in_species
GGTAGTTATTGCTAGTTACTGCGTAACAACTCACAAACGGGTGAATCAAGAG	19842	19916	19966	19914	-1	KN539883.1	KN539883.1_FG005	17625	24265	None	9629	1111	121670	No_constitutive_exon_found_in_species
TCCTGAAAATGCCTGAAGTGAATATTTAAGTGTGGATTTGGTGGGTGCAGGT	26087	26291	26341	26289	-1	KN539886.1	KN539886.1_FG002	25330	33403	None	9629	1111	121670	No_constitutive_exon_found_in_species
GTAAGTTGTAACATAAACTAAGAGCATTTTTATGCCCTTTGGGCTTGAAGAG	39795	39909	39745	39797	1	KN539887.1	KN539887.1_FG003	38685	40235	None	9629	1111	121670	No_constitutive_exon_found_in_species
AGGTCCCTGTAAGAGTTGCAGGAGGCTTGCTATTTGAACTGTTGGGGCAGTC	10754	10895	10704	10756	1	KN539893.1	KN539893.1_FG007	8278	12413	None	9629	1111	121670	No_constitutive_exon_found_in_species
GTAATATCAGCTGAAAAACTCACCGATGAATCTCGATGCGTGGGACGCAGGG	62689	62956	63006	62954	-1	KN539902.1	KN539902.1_FG004	62689	63819	None	9629	1111	121670	No_constitutive_exon_found_in_species
TGATGATGGATGGATTGGATGAATGGCGTGGTTGTTGCTGGTGGGTGCAGAC	32253	32478	32203	32255	1	KN539907.1	KN539907.1_FG003	32009	34571	None	9629	1111	121670	No_constitutive_exon_found_in_species
GTGTGCGTGCTCCATTGTTGTTTGACGTTGTGATGGATGGGGAATCGCAGGC	42125	42293	42343	42291	-1	KN539914.1	KN539914.1_FG004	39411	44307	None	9629	1111	121670	No_constitutive_exon_found_in_species
GCGGCTTGGGTTTTCTTTTGACGATGGATTGCGTGTGGGTGTGGGTGCAGAT	37380	37604	37654	37602	-1	KN539919.1	KN539919.1_FG003	36881	39742	None	9629	1111	121670	No_constitutive_exon_found_in_species
AAACACATGACATGATCAGCAAATTAATGCCATCGCGGCGGGATATGCAGGT	69836	69978	69786	69838	1	KN539921.1	KN539921.1_FG001	67667	70648	None	9629	1111	121670	No_constitutive_exon_found_in_species
CACCATTGAGCATGGCATAGCCAATGTTAATGGGTGCATCTGGGGACTAGGC	9681	10475	10525	10473	-1	KN539942.1	KN539942.1_FG001	9098	15512	None	9629	1111	121670	No_constitutive_exon_found_in_species
TGTGTTTGTCTTGTGTAAATAGTAATGTCCTTCATTTCCTATGGGATCAGAG	62980	63255	63305	63253	-1	KN539942.1	KN539942.1_FG002	57533	65881	None	9629	1111	121670	No_constitutive_exon_found_in_species
CACACGGATCTTTCGATAGTCAATTCTCTCTTCACTTTTCATGGGTGCAGTG	2923	3005	3055	3003	-1	KN539944.1	KN539944.1_FG002	1975	4499	None	9629	1111	121670	No_constitutive_exon_found_in_species
CCTCCTCCCTCTTGGTTATTGTGATTGGAGCTCGATTGCTACGGGCGCAGCC	58364	58516	58314	58366	1	KN539950.1	KN539950.1_FG001	58204	58587	None	9629	1111	121670	No_constitutive_exon_found_in_species
GAGCATTGAGTATTTAGCTATGTTCTGATGATAAGTTTTTGTGGGTGCAGCT	19843	19971	20021	19969	-1	KN539957.1	KN539957.1_FG005	17496	22074	None	9629	1111	121670	No_constitutive_exon_found_in_species
TAGTGAGCTGATGGATTGACTAATTAAACAAGATATGCATGGGCATGCAGGT	5421	5633	5683	5631	-1	KN539963.1	KN539963.1_FG006	5106	6064	None	9629	1111	121670	No_constitutive_exon_found_in_species
ACTAGATGATTTAGAAGGGAATATTTGACAATTCTTGTTGCGATGGGCAGGA	36000	36003	35950	36002	1	KN539974.1	KN539974.1_FG010	35500	40351	None	9629	1111	121670	No_constitutive_exon_found_in_species
CTGAACTTGTGTTGTGGTGGTGGTGATTGGTGGGGTGGGGGCGTGGGTAGAG	50470	50671	50721	50669	-1	KN539975.1	KN539975.1_FG004	47984	50978	None	9629	1111	121670	No_constitutive_exon_found_in_species
TTTGTCTTCTTACTTATTGTGTGCATACGTTTTCAAATTATGGGTCAAAGGG	22621	22700	22571	22623	1	KN539976.1	KN539976.1_FG001	21625	26374	None	9629	1111	121670	No_constitutive_exon_found_in_species
ATTTGATTTCAAAATTATAATCATCTACATGCATGGAACTGTTGGGGCAGAT	6981	7193	6931	6983	1	KN539987.1	KN539987.1_FG004	3686	9279	4352248	9629	1111	121670	No_constitutive_exon_found_in_species
TTTGCTTTGCTGGCTGGTTTGGCAACAACGATCTATGGTCATGCGGGCAGCA	16436	16714	16386	16438	1	KN539995.1	KN539995.1_FG004	12500	16714	None	9629	1111	121670	No_constitutive_exon_found_in_species
ATTAAATTTCTTTAAACTACATTTCTGATATTTAACATGTCAATGGGTAGGG	24080	24209	24259	24207	-1	KN539996.1	KN539996.1_FG004	12924	26441	None	9629	1111	121670	No_constitutive_exon_found_in_species
AAATCTGAGGGGGGCAAGCAATGTGCTGTTGTTTGGTGGGATTGGAGCAGTG	12825	13168	13218	13166	-1	KN539997.1	KN539997.1_FG001	35	13359	None	9629	1111	121670	No_constitutive_exon_found_in_species
AGTGTAATTAATTTAAACCTGATTTGTGTGTATAATTATTGTGGGTGCAGGG	65493	65672	65443	65495	1	KN540005.1	KN540005.1_FG002	64839	67499	None	9629	1111	121670	No_constitutive_exon_found_in_species
CTTCTTGTGTATCACACTAATTGCATGTTTTTCTTTTGCTATGGGTGCAGGG	3230	3886	3936	3884	-1	KN540010.1	KN540010.1_FG007	2396	12707	None	9629	1111	121670	No_constitutive_exon_found_in_species
TAACTAGGAGTATAATTAAGTAGCAATCGGTGGTATTGCTGGTTGGGCAGAG	60043	60225	60275	60223	-1	KN540012.1	KN540012.1_FG005	60043	60791	None	9629	1111	121670	No_constitutive_exon_found_in_species
TTAACATATCTACAATTGTTAAAATATCCTGCAGGCGTTGAGATGGGCAGAT	48591	48680	48730	48678	-1	KN540021.1	KN540021.1_FG006	48387	56151	None	9629	1111	121670	No_constitutive_exon_found_in_species
TTACATAGTAAATGGATTACTAAATTTCACTTTTCGGGTCAATGCGACAGGT	50901	51154	51204	51152	-1	KN540025.1	KN540025.1_FG005	46829	63600	None	9629	1111	121670	No_constitutive_exon_found_in_species
GCAATACTGAATGTGATCTCATGAAGTTCTTGTTATGTTGGGCATGACAGGC	14422	14484	14372	14424	1	KN540031.1	KN540031.1_FG002	2320	17363	None	9629	1111	121670	No_constitutive_exon_found_in_species
CTTCTGGCATCTCTCGATTTATTTAATGATAATCCTATTTCACGGGGCAGGT	65595	65694	65744	65692	-1	KN540035.1	KN540035.1_FG001	64147	68337	None	9629	1111	121670	No_constitutive_exon_found_in_species
CCTTCCACCTCTGCTATTGTTGTTGTTGTTGTTAGTGTTTTGGTGGGTAGGA	67588	67684	67734	67682	-1	KN540037.1	KN540037.1_FG002	65867	68481	None	9629	1111	121670	No_constitutive_exon_found_in_species
AGCTTTAGATGTTTGCAATGTGTTTTGCTTTAATATTGTGAACTGGGTAGTG	41992	42059	42109	42057	-1	KN540033.1	KN540033.1_FG002	36028	44738	None	9629	1111	121670	No_constitutive_exon_found_in_species
GGTTATTGATTGGGGTGTGAATTGTGATGGATTGAATGTGGGGGGTGCAGGG	20863	21070	21120	21068	-1	KN540038.1	KN540038.1_FG004	20061	21217	None	9629	1111	121670	No_constitutive_exon_found_in_species
TGTCACAATATTGATCATTTTTATTTTGTAGCCTGAGGATCGGGCGACAGAG	3017	3109	3159	3107	-1	KN540039.1	KN540039.1_FG001	2440	4212	None	9629	1111	121670	No_constitutive_exon_found_in_species
CTCTGAAACTGATAATCTGAACCTGACGGCAATGCGATGGGTGGGTGCAGGG	56912	57248	57298	57246	-1	KN540042.1	KN540042.1_FG005	56912	58125	None	9629	1111	121670	No_constitutive_exon_found_in_species
GCTGTTGCTGTTGCTGATTTGTGATTTGATTCGTTGGATTGGGCGCGCAGAT	42132	42329	42082	42134	1	KN540044.1	KN540044.1_FG002	41959	44787	4325899	9629	1111	121670	No_constitutive_exon_found_in_species
CATCAATTTCTCAAACAAAAATGTTGAGATGTTTGGTTTCATGGGTGCAGGG	33806	33966	34016	33964	-1	KN540057.1	KN540057.1_FG003	33035	34489	None	9629	1111	121670	No_constitutive_exon_found_in_species
CATACGAGATGGAGATCGTACATTGCTAATTTCCCTTTTTTTGGGGGCAGAT	33298	33730	33780	33728	-1	KN540057.1	KN540057.1_FG003	33035	34489	None	9629	1111	121670	No_constitutive_exon_found_in_species
TTTTTAGACACCCGTTTCGTGTTTCTCTAACTGTTGATTATAATGGGTAGGA	33035	33167	33217	33165	-1	KN540057.1	KN540057.1_FG003	33035	34489	None	9629	1111	121670	No_constitutive_exon_found_in_species
TTGATTTTGAGATTGCTATGTAACCTTTGCTAGGTGGGTATGACATGGAGGA	15090	15162	15212	15160	-1	KN540061.1	KN540061.1_FG004	11407	16640	None	9629	1111	121670	No_constitutive_exon_found_in_species
ACCTGTTGGATTGGTGAAACTGATGGTGGTGGTGTTTGCATTGGGGGCAGAA	19366	19465	19316	19368	1	KN540064.1	KN540064.1_FG001	18944	22519	None	9629	1111	121670	No_constitutive_exon_found_in_species
CAAGTTAAAGCAAAGTAGAATTAAACCTTGTCGATCGCGTGGGCATGCAGGA	27030	27120	26980	27032	1	KN540079.1	KN540079.1_FG004	25434	29163	4336709	9629	1111	121670	No_constitutive_exon_found_in_species
GTCCGGTTAACTTGTGATCTTGGCTGATCGTGGCCGCGCCGGGCGTGCAGAC	55772	55966	56016	55964	-1	KN540079.1	KN540079.1_FG005	54990	56432	None	9629	1111	121670	No_constitutive_exon_found_in_species
TTTGTTGCTGCGGGGGGGCGTGGTTTGATTTGGGATTTTGATGGGTGCAGGA	61748	61950	62000	61948	-1	KN540082.1	KN540082.1_FG002	60294	62365	None	9629	1111	121670	No_constitutive_exon_found_in_species
ACACAAAATTACTTTTTCATACTAAATTGGTTTTTTTTTGGGGGGGGCAGGC	21461	21531	21411	21463	1	KN540107.1	KN540107.1_FG004	14948	23796	None	9629	1111	121670	No_constitutive_exon_found_in_species
ATAAAATCACTGATAAAAAATAAATCTTGTTTTTTTTGGGGGGAAAACAGGA	9102	9219	9052	9104	1	KN540110.1	KN540110.1_FG004	7688	13345	None	9629	1111	121670	No_constitutive_exon_found_in_species
TCAAGGACGACTCGGTCCTCACGAGGTTCGTCTTGGGCGAGATGGGGCAGAT	63988	64453	63938	63990	1	KN540112.1	KN540112.1_FG001	62379	64453	None	9629	1111	121670	No_constitutive_exon_found_in_species
TTGTTGACTTCATTTTGATATCTGTTCTATATTTGTGTTGTTGGGGGCAGGT	6353	6471	6521	6469	-1	KN540113.1	KN540113.1_FG005	4534	13051	None	9629	1111	121670	No_constitutive_exon_found_in_species
AAAAGTAAAACCTATCTGTCTGAGTTGAATCACTCCAATTGGGAACGCAGGT	15736	16040	16090	16038	-1	KN540114.1	KN540114.1_FG002	11610	32840	None	9629	1111	121670	No_constitutive_exon_found_in_species
GCTCGACCACGTTCGCCAGCTCGCTGGGTCGCGTGGCAATGTGTGGGCAGTG	32982	33251	33301	33249	-1	KN540120.1	KN540120.1_FG003	31621	36341	None	9629	1111	121670	No_constitutive_exon_found_in_species
TCATTCAACGGGATGTTAGGACCTGAAATATGTTGTTTTTGCGAGGGTAGTT	46283	46382	46432	46380	-1	KN540131.1	KN540131.1_FG005	42785	53145	None	9629	1111	121670	No_constitutive_exon_found_in_species
TTTTTGAATCATCGAATATTTGTAAATGTGTGATTATTGTATGGGTGTAGAT	38060	38123	38173	38121	-1	KN540133.1	KN540133.1_FG001	24840	40934	None	9629	1111	121670	No_constitutive_exon_found_in_species
GTTTGGTTCTCTGGAATGACCGGTGTCATGTTTCTTTGTGGTGGGTGTAGGT	4236	4722	4772	4720	-1	KN540140.1	KN540140.1_FG002	1668	5112	None	9629	1111	121670	No_constitutive_exon_found_in_species
TAGTTTGCTGTTTACTAAACCTTTTGTGCTGGGTGGGGATCGAATTGAAGGC	52113	52212	52063	52115	1	KN540140.1	KN540140.1_FG006	51261	54934	None	9629	1111	121670	No_constitutive_exon_found_in_species
CAAACGAGGTGAAGATGCGGTTCGACATGCCGGCCCTGTCACGGGAAGAGGT	11530	11715	11765	11713	-1	KN540141.1	KN540141.1_FG006	3186	11956	None	9629	1111	121670	No_constitutive_exon_found_in_species
TCGAGGTGCTGGACCGCGGGTGCTGCGGCGTGGGGCGGAACAACGGGCAGAT	43542	43716	43492	43544	1	KN540143.1	KN540143.1_FG004	41945	43716	None	9629	1111	121670	No_constitutive_exon_found_in_species
GCGGACGGATACAGGGCGCCGGAGCTGCAGTCGAGGGGGAGCAAGTGCAGGT	50444	50609	50394	50446	1	KN540159.1	KN540159.1_FG004	48832	50609	None	9629	1111	121670	No_constitutive_exon_found_in_species
GGAGGATCATGACGATGGGGCTGCCGTTCACGACGCACCACGGCGGGCAGAT	38058	38197	38247	38195	-1	KN540163.1	KN540163.1_FG008	36091	39109	None	9629	1111	121670	No_constitutive_exon_found_in_species
CCGAGGGGGACCTTCGACCTGAGCCCCGCCGTGTCGCCGTCGGGGAAGAGGG	35910	36313	35860	35912	1	KN540142.1	KN540142.1_FG003	35317	37672	None	9629	1111	121670	No_constitutive_exon_found_in_species
TTGCACCGGATCTTGCTCAATGTTCATGAAACATTTTATTTGGGACACAGGA	56122	56286	56072	56124	1	KN540166.1	KN540166.1_FG002	54912	56286	None	9629	1111	121670	No_constitutive_exon_found_in_species
AATCTTGTCTCTGCAGACCACCGGCGGGTGGGGAGGAGGCCAGCGGGGAGCT	48227	48603	48653	48601	-1	KN540178.1	KN540178.1_FG001	47774	50998	None	9629	1111	121670	No_constitutive_exon_found_in_species
TCGCGTCGTCGTACTGAATAAGCTCTGTTTTTTTTCTGTCAGGGCCGTAGGA	48518	48610	48660	48608	-1	KN540180.1	KN540180.1_FG006	48305	48972	None	9629	1111	121670	No_constitutive_exon_found_in_species
GTTGTTGTTTACGAGGATGAGTAGCTGGACACCTCATCCTTGCTGGGAAGCG	19661	19835	19885	19833	-1	KN540181.1	KN540181.1_FG003	13777	24445	None	9629	1111	121670	No_constitutive_exon_found_in_species
TTTATTTCTTCTATGTGGAAACTAACTGTGGTTTTGGAGGGTGGGTGCAGAA	3587	3620	3670	3618	-1	KN540186.1	KN540186.1_FG004	628	4779	None	9629	1111	121670	No_constitutive_exon_found_in_species
CTTGATGTGAATGTAATGCGATGGGTAAATTATTTGGGGGGGCGATGCAGAT	15550	15793	15500	15552	1	KN540193.1	KN540193.1_FG004	15156	15793	None	9629	1111	121670	No_constitutive_exon_found_in_species
TTAGTTACCCTTTGTCTCGGTTCTTGGTGCGTGGTCAATCGGGACTACAGAG	36822	36870	36920	36868	-1	KN540206.1	KN540206.1_FG006	31957	41654	None	9629	1111	121670	No_constitutive_exon_found_in_species
AGCGGCCATGGGCGGAGACGACGACGACGACGACGAGCGGGCGGGACCAGGA	43837	44320	44370	44318	-1	KN540209.1	KN540209.1_FG002	43837	45280	None	9629	1111	121670	No_constitutive_exon_found_in_species
CATCGAGGTTAGCAATGGCTCTGTATACTGACTGTGCCTGGGACATGCAGAT	41889	42153	41839	41891	1	KN540217.1	KN540217.1_FG002	38626	52583	None	9629	1111	121670	No_constitutive_exon_found_in_species
TTTGTTTTTGATTCGATTTGTTTTTTTTTGGTGATGGTGGGTGTGAGTAGCA	9140	9273	9090	9142	1	KN540219.1	KN540219.1_FG001	1740	11678	None	9629	1111	121670	No_constitutive_exon_found_in_species
CCGTGTCGCTGGGCGCGCTCGTCGGGCTGGTGGCCGTGGTGTGGGTGCAGGA	45837	45972	45787	45839	1	KN540224.1	KN540224.1_FG003	41134	47705	None	9629	1111	121670	No_constitutive_exon_found_in_species
CATTTGATATGTTGTTTCATACTTCAATGTGTGCTTTTATTTTGGGAAAGCT	29392	29595	29342	29394	1	KN540228.1	KN540228.1_FG004	23852	30937	None	9629	1111	121670	No_constitutive_exon_found_in_species
TGAAGTTATTCTTTGTACTTTAAATTATGGTATACTCGCACGGCGGGTAGAT	14590	14703	14753	14701	-1	KN540232.1	KN540232.1_FG005	14590	15093	None	9629	1111	121670	No_constitutive_exon_found_in_species
CCACCGGCGTGGACGTCCGCCTCCCGATGCTGGTGTACGTGTCGCGGGAGAA	38185	38484	38135	38187	1	KN540234.1	KN540234.1_FG004	36452	39908	None	9629	1111	121670	No_constitutive_exon_found_in_species
TATGAAATATTCTCAATTTCTTTACATTCCTTATTGATTTGGGTGTGTAGAT	3721	3777	3671	3723	1	KN540208.1	KN540208.1_FG002	2620	7310	None	9629	1111	121670	No_constitutive_exon_found_in_species
TGAGTGAGGTAACGTGTCCACTGCAACCGATGGCGCCTGCTCGGGAATAGGC	5263	5659	5709	5657	-1	KN540240.1	KN540240.1_FG001	5204	6281	None	9629	1111	121670	No_constitutive_exon_found_in_species
GCGACGACGTGGTAGTGGTCGTATGGTCGTCGCCGAGATCGGGGCCGAAGAA	51531	51832	51882	51830	-1	KN540244.1	KN540244.1_FG005	49503	52740	None	9629	1111	121670	No_constitutive_exon_found_in_species
CCAATGTCAGTTTCGTAACTTGTGATTTGATGATGCGTGTGTGGGTGCAGCA	13871	14027	14077	14025	-1	KN540255.1	KN540255.1_FG002	13871	14293	None	9629	1111	121670	No_constitutive_exon_found_in_species
ACTACACAAGTAGGAGTACTGTAGTATCATGCATCATCTGGGATGAGCAGGA	41331	41471	41521	41469	-1	KN540252.1	KN540252.1_FG003	29563	50892	None	9629	1111	121670	No_constitutive_exon_found_in_species
GTTAGAGGTGAGCTTACAGTGTCAGTTTGGCCACTGTTTTTCAAGGGCAGGC	49116	49367	49066	49118	1	KN540270.1	KN540270.1_FG002	48679	52569	None	9629	1111	121670	No_constitutive_exon_found_in_species
GGTTTTAAGTTGAGACTTGAGACCACTAATCCATGTAACTGGGTGTGCAGGT	51950	52049	51900	51952	1	KN540270.1	KN540270.1_FG002	48679	52569	None	9629	1111	121670	No_constitutive_exon_found_in_species
GTGGTTGGCACCATGGGATACATAGCTCCAGAGCTAGCACGCATGGGCAGGG	20319	20740	20790	20738	-1	KN540280.1	KN540280.1_FG003	20319	22329	None	9629	1111	121670	No_constitutive_exon_found_in_species
GAAATTTGAAGAAAAATGGTGTGTGATTTGATGTGTTGGGGAGAGTGCAGAA	50535	50724	50485	50537	1	KN540283.1	KN540283.1_FG006	48250	53990	None	9629	1111	121670	No_constitutive_exon_found_in_species
AGCTATGAACTGGAATTTTGACTAAAGTTTGTATATTTGTATGTGGGTAGGG	46121	46326	46071	46123	1	KN540272.1	KN540272.1_FG002	45914	47657	None	9629	1111	121670	No_constitutive_exon_found_in_species
TTTTTGTTTGTGACGTGGTCGTGGTTGGTTGGTGCTCTGGGTGGGGGCAGGG	24746	24864	24914	24862	-1	KN540299.1	KN540299.1_FG002	21044	31311	None	9629	1111	121670	No_constitutive_exon_found_in_species
ATATGAAAAAAAAACAATTAGTTTGTATATGTAATGACGCGTGGGTGTAGAT	12824	13736	12774	12826	1	KN540309.1	KN540309.1_FG001	5312	14981	None	9629	1111	121670	No_constitutive_exon_found_in_species
TTAATACCGTTCTGACTAATATATATAATATCATGCGGATGGGATGACAGCG	32216	32340	32166	32218	1	KN540312.1	KN540312.1_FG003	29695	33717	None	9629	1111	121670	No_constitutive_exon_found_in_species
TTATTAGTGTTTCATCATAAATCTGATAGTAACTTTCATTATGGGATCAGTC	3917	4026	3867	3919	1	KN540315.1	KN540315.1_FG001	1031	4214	None	9629	1111	121670	No_constitutive_exon_found_in_species
GCGGCGGCCGGTACAACTTCTCGCAGCCGTTCTTCGTGACGTGGGACAAGGT	16365	16485	16315	16367	1	KN540323.1	KN540323.1_FG001	15577	16485	None	9629	1111	121670	No_constitutive_exon_found_in_species
AGATTGAACTCAATCTGTGTTCTCTCTCGCTTTTTTTTTTCATGGGGAAGAA	28183	28285	28133	28185	1	KN540335.1	KN540335.1_FG003	25047	29293	None	9629	1111	121670	No_constitutive_exon_found_in_species
ATTTTCCTAGTGAAAGCAACTAAAACAATGTGAATTTACGATGGGACCAGTT	26738	26877	26927	26875	-1	KN540346.1	KN540346.1_FG001	23158	33440	None	9629	1111	121670	No_constitutive_exon_found_in_species
TAGTAGTGGCTAAATGAAATGAAATTGAAATGATGGGGATATGGATGCAGAT	4155	4200	4250	4198	-1	KN540345.1	KN540345.1_FG009	3727	5491	None	9629	1111	121670	No_constitutive_exon_found_in_species
TTAAGATCAAAGTGAGTGCTGAACGTGTGTGCGTGTGTGTGTGGGCGCAGAT	32285	32405	32235	32287	1	KN540345.1	KN540345.1_FG001	32001	32405	None	9629	1111	121670	No_constitutive_exon_found_in_species
TCCGATCCGGTGCTCACGCTACTGTTGCTGTGTGCTTGCCGGGGGAGCAGAA	54868	54961	55011	54959	-1	KN540345.1	KN540345.1_FG002	53898	55149	None	9629	1111	121670	No_constitutive_exon_found_in_species
GGCGACGAGCATCCTACTGTGTCAATGGCTGTGGCTGTGGCTGGGGGCAGAT	53898	54000	54050	53998	-1	KN540345.1	KN540345.1_FG002	53898	55149	None	9629	1111	121670	No_constitutive_exon_found_in_species
CCACGATTTAAGACTTCTTTTGACCCATGAACAATTTGTTTGGGACACAGCT	28173	28278	28123	28175	1	KN540350.1	KN540350.1_FG003	26040	28278	None	9629	1111	121670	No_constitutive_exon_found_in_species
AGCTGAACGAGACGGCGGTGGGCGACGCGCTGGCGTACGCGTGCGGGCAGGG	34887	35053	35103	35051	-1	KN540360.1	KN540360.1_FG003	34732	36024	None	9629	1111	121670	No_constitutive_exon_found_in_species
AGCTCATATGGAGGTTTTTCATTCTGACATGAAATTTGCTGGGCACGCAGAT	2899	3040	2849	2901	1	KN540379.1	KN540379.1_FG001	1543	3040	None	9629	1111	121670	No_constitutive_exon_found_in_species
TGCTTGTAAGTTTTTCTTCAATGTACTTAACCAAATTGGATGATGGGCAGGA	19575	19647	19525	19577	1	KN540382.1	KN540382.1_FG004	14975	24509	None	9629	1111	121670	No_constitutive_exon_found_in_species
TGCACATGTGTGCTAGTCGCTCGGCTCTTATTGGTGCGATTTTAAGGGAGCT	51136	51368	51418	51366	-1	KN540387.1	KN540387.1_FG001	50326	52404	None	9629	1111	121670	No_constitutive_exon_found_in_species
TGCCGCCGCCGCAGGGGCAGCAGTGGGAGCTCGTCCGGTGGGTGATGCAGAT	43363	43555	43313	43365	1	KN540388.1	KN540388.1_FG003	40277	43555	None	9629	1111	121670	No_constitutive_exon_found_in_species
GCTGGTTGAGCTCCATGAATTGTTTTTGTTTTCTCTTGTGTGGGGACAAGAA	49565	49696	49515	49567	1	KN540393.1	KN540393.1_FG005	48729	52599	None	9629	1111	121670	No_constitutive_exon_found_in_species
TAGGTTAAAATGATTGTGTAGAGTGTGATTCTTTTTATTTGTGGGGACAGCC	8941	9056	8891	8943	1	KN540399.1	KN540399.1_FG004	4644	10357	4334396	9629	1111	121670	No_constitutive_exon_found_in_species
TTCCTTACCGATTTATCTGAATGTCTGTTTTTTACTTATGGGCATGATAGAC	16221	16309	16171	16223	1	KN540399.1	KN540399.1_FG007	15085	18528	None	9629	1111	121670	No_constitutive_exon_found_in_species
TCGATTTCTCATGGGGGATTGCGGGGGTGTTCGTCCGGGGGAAATTGCAGTG	6236	6561	6186	6238	1	KN540404.1	KN540404.1_FG001	5842	6976	None	9629	1111	121670	No_constitutive_exon_found_in_species
CCGCCGCTCCGGCCGGTGCCGGCACGGACAACGTCGCCGCCCGGGTGAAGCG	39727	40294	40344	40292	-1	KN540408.1	KN540408.1_FG006	39727	42408	None	9629	1111	121670	No_constitutive_exon_found_in_species
CACTTGCACGTGTTGATTCCGTCTGAAACTCTGAATCAATGGGCTGGTAGGC	17861	18084	17811	17863	1	KN540420.1	KN540420.1_FG007	14668	18084	None	9629	1111	121670	No_constitutive_exon_found_in_species
TCATCTTATCTCGTGCGGTTTGCTGATTGGGGCGCTTGCCGGGTGTGCAGGT	13441	13505	13391	13443	1	KN540422.1	KN540422.1_FG005	13129	14635	None	9629	1111	121670	No_constitutive_exon_found_in_species
AGTACACGGACTCGCGAGGCGAGTCGCTGACGGTGTACGGGATGGTGCAGTG	40077	40252	40027	40079	1	KN540427.1	KN540427.1_FG002	39899	51354	None	9629	1111	121670	No_constitutive_exon_found_in_species
ATATTTTCTTTATGATTGCTCGTTTTGACACTTGCACTTTGTGGGGATAGCA	9068	9213	9263	9211	-1	KN540435.1	KN540435.1_FG002	1451	12595	None	9629	1111	121670	No_constitutive_exon_found_in_species
TGGTGCTCAGATAGATGACAAGTATGCTATGTTTTTCAATTGATGGGCAGAA	37395	37473	37523	37471	-1	KN540446.1	KN540446.1_FG003	33566	38867	None	9629	1111	121670	No_constitutive_exon_found_in_species
ATAGCTCTAAGATTTTATGACCTGTCATCTGTCTTGGGATTGGAATGCAGAG	8126	8239	8289	8237	-1	KN540448.1	KN540448.1_FG004	6747	10866	None	9629	1111	121670	No_constitutive_exon_found_in_species
ATAAGAAAACGACTCTTTTATAATTCTTTGATGGGATTTTTTATGGGAAGCG	29401	29769	29819	29767	-1	KN540449.1	KN540449.1_FG004	29199	29883	None	9629	1111	121670	No_constitutive_exon_found_in_species
TCGACCGGACGAGCAACGTGTTCGACGGGGTCTACTTCCGGGAGCTGCAGCA	3754	3949	3999	3947	-1	KN540455.1	KN540455.1_FG004	3754	4685	None	9629	1111	121670	No_constitutive_exon_found_in_species
ATCGTGGCGGCGTTCCCTGCCTCGCACCTTTTCTCCCCTGGGCGTGGAAGGA	1681	1923	1973	1921	-1	KN540341.1	KN540341.1_FG001	1071	3252	None	9629	1111	121670	No_constitutive_exon_found_in_species
TGTCTGGGTGCTTTACGGTCGTGTTCTGTCTGGACGCTACCGACTGGGAGAG	1071	1366	1416	1364	-1	KN540341.1	KN540341.1_FG001	1071	3252	None	9629	1111	121670	No_constitutive_exon_found_in_species
CACACAGACTTCTTGCCTACGAGTACATGGCGAATGGGTCACTGGATAAGTG	18700	19429	18650	18702	1	KN540464.1	KN540464.1_FG001	15097	19429	None	9629	1111	121670	No_constitutive_exon_found_in_species
TTCAGACAGTATGACGATTTCATATCTTTTGTTTTGTAATGGTTGGGCAGTG	38419	38698	38748	38696	-1	KN540464.1	KN540464.1_FG002	38024	42659	None	9629	1111	121670	No_constitutive_exon_found_in_species
TCTTCTTCATTCTTGGCTCCTCTGTTCACTCTTTTACCTTGGGATGGCAGGG	28904	28966	28854	28906	1	KN540465.1	KN540465.1_FG004	26747	32935	None	9629	1111	121670	No_constitutive_exon_found_in_species
GTTAACCTTGGTGGTGCGTGCGTGCGTGCGTGCATGGCGTGGGCGAGCAGGC	35114	35232	35064	35116	1	KN540466.1	KN540466.1_FG003	34887	37615	None	9629	1111	121670	No_constitutive_exon_found_in_species
TTTGTGATGTCTTTTCCTTCTCAATATATTTGTTCTGCTGAATTGGGCAGGA	6504	6618	6668	6616	-1	KN540475.1	KN540475.1_FG002	5683	10827	None	9629	1111	121670	No_constitutive_exon_found_in_species
TTTAATAACTCTGCATCTGCTTCTTCTGTTCTTCCTGATCATGAGGGCAGAC	22114	22218	22268	22216	-1	KN540475.1	KN540475.1_FG004	21315	23628	None	9629	1111	121670	No_constitutive_exon_found_in_species
TCGCGTCGATCGGTCGGCCATGGAAATGAGTGATATGTGTATGGGTGCAGGA	45546	45822	45496	45548	1	KN540480.1	KN540480.1_FG002	45226	46815	None	9629	1111	121670	No_constitutive_exon_found_in_species
GATGTGTTCGCATTTGGCACATTTCTTCTTGAGATCACCTGTGGGCAAAGGC	41244	41611	41194	41246	1	KN540488.1	KN540488.1_FG003	39610	41611	None	9629	1111	121670	No_constitutive_exon_found_in_species
ATACAGTACGGTACTCCGTTGTTAATGGTGAGTGATGGCCTGATGGGCAGGT	49965	50148	49915	49967	1	KN540499.1	KN540499.1_FG005	49756	50148	None	9629	1111	121670	No_constitutive_exon_found_in_species
CTACATATTCTCCATTAGCTGACTTTTTTCACTGTTGTGTGGGGGTCCAGGT	33599	34011	34061	34009	-1	KN540504.1	KN540504.1_FG006	30050	39359	None	9629	1111	121670	No_constitutive_exon_found_in_species
GGGCATTTTGTTTGTGATGACGGGTTGATGATATTGTTGGGTGCGAGCAGGT	44387	44464	44514	44462	-1	KN540507.1	KN540507.1_FG006	41417	48179	None	9629	1111	121670	No_constitutive_exon_found_in_species
ACCTGAGCCAGCGATACGTAGAGATGGACGAGGCGTGGCTGGGCGAGCAGCG	48468	48849	48418	48470	1	KN540515.1	KN540515.1_FG001	47312	48849	None	9629	1111	121670	No_constitutive_exon_found_in_species
TGACGACGCCGCCGTGCGGCGAGAACGTGGTGTGGAGCGTGCTCGGGAAGGT	26016	26166	26216	26164	-1	KN540545.1	KN540545.1_FG006	26016	26930	None	9629	1111	121670	No_constitutive_exon_found_in_species
CTGCCGGCCGTTGGCGATGACTGCTGCGTGCCCGAATCGTGGGACTGGAGAA	36870	36914	36964	36912	-1	KN540550.1	KN540550.1_FG001	35375	37269	None	9629	1111	121670	No_constitutive_exon_found_in_species
ACTCTGCCAATTATTTCAATCAACATGTTAATTTCTTTGCATGTGGGCAGCT	39195	39330	39145	39197	1	KN540609.1	KN540609.1_FG005	36116	46822	None	9629	1111	121670	No_constitutive_exon_found_in_species
TCGTGGCGGAGATGAGCAGCGACTCGTACCAGCTGCTGGGCATGGCGGAGCG	39613	40084	39563	39615	1	KN540599.1	KN540599.1_FG003	37382	40084	None	9629	1111	121670	No_constitutive_exon_found_in_species
GACACCGGCAGCCTCGAGGTGCGCAGCGACGACGGCACGCTGTGGGACAGCT	25280	25481	25230	25282	1	KN540613.1	KN540613.1_FG002	24821	31027	None	9629	1111	121670	No_constitutive_exon_found_in_species
CTTAATTATCTTGTTACTAATATGGAGATGGAGATATTTTGTGGGTGCAGGT	10114	10208	10064	10116	1	KN540625.1	KN540625.1_FG002	7046	14676	None	9629	1111	121670	No_constitutive_exon_found_in_species
AAAGAGGAAAAAAAGGCACTAAAATGTTTTTTTTTTTTTTGGGGTGGCAGGT	17035	17134	17184	17132	-1	KN540634.1	KN540634.1_FG004	13294	17517	4341571	9629	1111	121670	No_constitutive_exon_found_in_species
AACTATGGCAAGTAATTTGCTCTTGATTAATTTCGGGGCCAGCTGAGCAGAT	38221	38321	38371	38319	-1	KN540636.1	KN540636.1_FG003	37184	43876	None	9629	1111	121670	No_constitutive_exon_found_in_species
AAAACTGATGCAATCATATGGAGAAAATTTTTTTTCTGCGACGGGACTAGGT	23835	23989	23785	23837	1	KN540640.1	KN540640.1_FG002	23656	27273	None	9629	1111	121670	No_constitutive_exon_found_in_species
GGCCACCCGAGCCATCGACTAGTGCGGCTCTCGAAACGACGGGAATGTAGGG	46029	46153	45979	46031	1	KN540642.1	KN540642.1_FG002	45602	46153	None	9629	1111	121670	No_constitutive_exon_found_in_species
AGTACAGAGATCCTCATAGGTGGGGGATGATAATGGGGATGTGGATGCAGAG	6165	6454	6504	6452	-1	KN540651.1	KN540651.1_FG001	6165	8197	None	9629	1111	121670	No_constitutive_exon_found_in_species
ATAACCCCATGAAGCTTAAACATTGGTGAATTTGAATGGATGGTGGGCAGGT	36327	36433	36483	36431	-1	KN540651.1	KN540651.1_FG002	34541	38092	None	9629	1111	121670	No_constitutive_exon_found_in_species
CGGCGCACCGGTTCTGGTCCAACCTCACCGCGCTGGTGCTCCCGGGGAAGCC	38726	39267	38676	38728	1	KN540655.1	KN540655.1_FG003	36113	39487	None	9629	1111	121670	No_constitutive_exon_found_in_species
ACCATACCCACATTTTCGGTACCACTTGGATGAATTTGGGGGTAATACAGAA	39332	39682	39282	39334	1	KN540656.1	KN540656.1_FG006	37444	39682	None	9629	1111	121670	No_constitutive_exon_found_in_species
CATCTCTAATGAAGTAATAATGGTTAACGTCTTTCTTTGTGTGGGAGCAGAA	11407	11500	11357	11409	1	KN540670.1	KN540670.1_FG001	8122	16355	None	9629	1111	121670	No_constitutive_exon_found_in_species
ATCTACCTCAGTGCTAAACTAAGTTACCTTTTGCATGCTGTGGGGTGCAGTA	20329	20421	20471	20419	-1	KN540684.1	KN540684.1_FG003	16826	23529	None	9629	1111	121670	No_constitutive_exon_found_in_species
TCGTCACCCAAGCCAATGCTCTATCTGATATTTTGTTCTGGGGATGACAGAT	28266	28466	28216	28268	1	KN540711.1	KN540711.1_FG003	24215	30138	None	9629	1111	121670	No_constitutive_exon_found_in_species
TTAGAATCTATCACAATTAATTTAATTTATTTCTGAAATTGCAAGGGTAGCT	12719	12923	12669	12721	1	KN540712.1	KN540712.1_FG001	2536	12923	None	9629	1111	121670	No_constitutive_exon_found_in_species
TATGTTTGTTTTCCTGTTTCCGTAATTTTAATCTCTTTTGGGCTGAACAGTT	28697	28844	28894	28842	-1	KN540718.1	KN540718.1_FG003	20292	36604	None	9629	1111	121670	No_constitutive_exon_found_in_species
TGTTGTAGTTAGGCATGAGCCAACGAAAACTAAAAAAAAATGGGATGCAGGA	4434	4649	4699	4647	-1	KN540725.1	KN540725.1_FG002	2976	5942	None	9629	1111	121670	No_constitutive_exon_found_in_species
ATTTGGCATCTACCCCCCCTCTCGATCTCTGACTGACGCGGGCGGTGCAGGG	27932	28177	27882	27934	1	KN540731.1	KN540731.1_FG001	27205	29500	None	9629	1111	121670	No_constitutive_exon_found_in_species
AAAATGGTGTATCTAGCCATCTGGTTTGACTGTTATTGTTCGGGATGCAGGT	4719	4785	4835	4783	-1	KN540737.1	KN540737.1_FG001	4361	5632	None	9629	1111	121670	No_constitutive_exon_found_in_species
TAATTATATTTCATGTTACCTTATTGCATCCAATTTTTCTATGGGCGCAGGT	11837	11916	11787	11839	1	KN540704.1	KN540704.1_FG001	5145	19016	None	9629	1111	121670	No_constitutive_exon_found_in_species
TGCTCCACATTTATGCATGCATATTTATGACTATTTCTGTGGGAATGTAGAT	13707	13760	13810	13758	-1	KN540740.1	KN540740.1_FG001	7933	19225	None	9629	1111	121670	No_constitutive_exon_found_in_species
CTCTGTATATATACACTGATCAAGCTGTAAATAATTGGGAAGTTGCAGAGGT	28357	28593	28307	28359	1	KN540760.1	KN540760.1_FG002	28206	31620	None	9629	1111	121670	No_constitutive_exon_found_in_species
GGTTCTTCCTGGTGCTCGATGACGTGTGGAGTTAAAGATCTTGGGACAAGTT	42301	42457	42507	42455	-1	KN540765.1	KN540765.1_FG002	39971	42749	None	9629	1111	121670	No_constitutive_exon_found_in_species
TGGCCTTCGCCCACCAGCCTGTGTCCGTGGCACTCGACGGCGTGGGCAAGGT	9047	9293	9343	9291	-1	KN540769.1	KN540769.1_FG002	9047	10371	None	9629	1111	121670	No_constitutive_exon_found_in_species
CTGACGGATTTGGATGCTTTTTGGTTGCATGTATGGATGGATGGGAGCAGCT	2842	2891	2941	2889	-1	KN540772.1	KN540772.1_FG001	123	4890	4331090	9629	1111	121670	No_constitutive_exon_found_in_species
TTAATTTAATGTTATGGTGTAACATGGTGAAATGGTTTATGGGATTGCAGAT	123	211	261	209	-1	KN540772.1	KN540772.1_FG001	123	4890	4331090	9629	1111	121670	No_constitutive_exon_found_in_species
GAGGAGCCCTAGGCTGGCTGGCTGGACTGCCGATGTCACTGCGGGCACAGAT	17127	17358	17408	17356	-1	KN540773.1	KN540773.1_FG003	17127	18202	None	9629	1111	121670	No_constitutive_exon_found_in_species
GGAGTTCAGGATTTTTGACGTTTGCATTTGTGTTCTTGTTGGGGATGCAGAT	17700	17742	17792	17740	-1	KN540784.1	KN540784.1_FG002	17700	26777	None	9629	1111	121670	No_constitutive_exon_found_in_species
ATTTTGCCTCGGCCTCATACATTATAGTGTTTTGTTTTTGGGTAATATAGGT	33456	33618	33668	33616	-1	KN540770.1	KN540770.1_FG002	22608	39270	None	9629	1111	121670	No_constitutive_exon_found_in_species
CTAGGTCCAGTTGCGATCCATCCAAAATTTTAACGGGCCTGGGCGTGCAGGC	26585	26855	26905	26853	-1	KN540806.1	KN540806.1_FG001	23846	30028	None	9629	1111	121670	No_constitutive_exon_found_in_species
ATTTATTGCGTTTCAAACGAAAACTTGTTAAACTTTGGGGGGGCGTGCAGGT	40744	40924	40694	40746	1	KN540807.1	KN540807.1_FG002	37960	40924	4343908	9629	1111	121670	No_constitutive_exon_found_in_species
TCCACGTCGTCCTCTCCGACGACGACGACGATTTCGAACTTGGTGGGGAGGA	29524	30178	29474	29526	1	KN540812.1	KN540812.1_FG001	29291	36457	None	9629	1111	121670	No_constitutive_exon_found_in_species
CGTCGTCTGCCAATTGGGGCATGTCTGATTTCGTTGTGGGTGCAGGGGAGCT	12269	12521	12571	12519	-1	KN540825.1	KN540825.1_FG004	10620	12874	None	9629	1111	121670	No_constitutive_exon_found_in_species
ATATAACATGTTGTGTTTCTCTTAGTAATGCTTCACGGGAAAATATGCAGGA	26996	27236	27286	27234	-1	KN540857.1	KN540857.1_FG003	26061	29232	None	9629	1111	121670	No_constitutive_exon_found_in_species
TCATATATTAATTTGTTTCTGGCGTTGACACGGACTCGGGACGCGAGCAGGA	16263	16893	16213	16265	1	KN540875.1	KN540875.1_FG004	14931	16893	None	9629	1111	121670	No_constitutive_exon_found_in_species
ACGGTTTATCATTTCACTAATCCATGCCCCTTCTATTCCCATGGGGATAGGT	22662	24544	24594	24542	-1	KN540880.1	KN540880.1_FG003	18506	25885	None	9629	1111	121670	No_constitutive_exon_found_in_species
TATACTGAATGATGGCTGACGATACACTTTGTTCATGTTAATATTGGGAGAT	30811	31049	31099	31047	-1	KN540892.1	KN540892.1_FG005	30184	38371	None	9629	1111	121670	No_constitutive_exon_found_in_species
ATTAATTCCGAAAGAATTATTTATTAATGGTGATCGATCATGGGATGCAGGA	16761	16997	17047	16995	-1	KN540895.1	KN540895.1_FG004	15627	17836	None	9629	1111	121670	No_constitutive_exon_found_in_species
TTGGTGCATCAATAACAGTATGAACTTATGTGCTATTTGTTATGGGACAGCC	25305	25373	25423	25371	-1	KN540901.1	KN540901.1_FG001	22870	29944	None	9629	1111	121670	No_constitutive_exon_found_in_species
TTGTTCCAAGGCCAAATTCTCAGGCTAATTTTCTGCTCTTGGGTTGGCAGGG	13266	13319	13369	13317	-1	KN540918.1	KN540918.1_FG004	6145	13961	None	9629	1111	121670	No_constitutive_exon_found_in_species
TTATATTTTATATAGATTCTTATCTGATTATTCTTTTGTTGGGACTGCAGGT	20464	20611	20414	20466	1	KN540942.1	KN540942.1_FG003	15576	24123	None	9629	1111	121670	No_constitutive_exon_found_in_species
GTGTTTGGGAAGCCTTGTGCTTCATCACATCTGTTGGGGGGGGGGTGCAGGT	29388	29569	29619	29567	-1	KN540946.1	KN540946.1_FG002	28616	31908	None	9629	1111	121670	No_constitutive_exon_found_in_species
CATTTAGAAAATCATTAATTCATTTCTCTCTGTTGATGTACGGGGGGTAGAT	16812	17727	16762	16814	1	KN540948.1	KN540948.1_FG001	496	19503	None	9629	1111	121670	No_constitutive_exon_found_in_species
TTCTTGATCGGAGATCGATTGATGATTGGTTGGCATTGGGGAAATTGCAGCT	14575	14769	14819	14767	-1	KN540957.1	KN540957.1_FG001	12507	15164	None	9629	1111	121670	No_constitutive_exon_found_in_species
GGGCTTCGTGCATGGTGTGTGTGGTTGCTGCCTTTTCTTGGCGTGGGTAGGG	24526	24597	24476	24528	1	KN540959.1	KN540959.1_FG004	24399	27137	None	9629	1111	121670	No_constitutive_exon_found_in_species
CGACGGCTCGGCCCATCACCGGCTTGCTCGGCAACATCTACAACGGGCAGGT	30687	31233	31283	31231	-1	KN540962.1	KN540962.1_FG002	30687	36858	None	9629	1111	121670	No_constitutive_exon_found_in_species
TGCCGACGTCTCCATCTGTTGAACATTTTTGTTTCATTGCTTGGGTAGAGAC	5739	5806	5689	5741	1	KN540979.1	KN540979.1_FG001	5339	8883	None	9629	1111	121670	No_constitutive_exon_found_in_species
TCTCTGGATTAATTTTGCTTTTGCTTTTTTTTGTTCTTTTGGGGACGAAGGT	21190	21268	21140	21192	1	KN540985.1	KN540985.1_FG001	15602	26670	None	9629	1111	121670	No_constitutive_exon_found_in_species
TGATCTGGATTGCTTCTCGCTTGTGGTGTTGTGGTCTTTGGTGGGTGCAGGT	23261	24364	23211	23263	1	KN540985.1	KN540985.1_FG001	15602	26670	None	9629	1111	121670	No_constitutive_exon_found_in_species
TCTATTTCGGAACATCCTTACTGAGTTACTGACTTATTGGGGGGTTGCAGGT	22314	22380	22264	22316	1	KN540987.1	KN540987.1_FG003	18666	22802	None	9629	1111	121670	No_constitutive_exon_found_in_species
GCAGACTGGCCGTGTTTGTGCTCATACTCTCGGCCTCTCGGGTGACACAGCG	7320	7743	7793	7741	-1	KN541014.1	KN541014.1_FG001	7320	8566	None	9629	1111	121670	No_constitutive_exon_found_in_species
GGTGCTCAAGGTGTGTTCAAACAGACTGATCGGGTATTGTGGGAATGCAGGT	13668	13812	13618	13670	1	KN541016.1	KN541016.1_FG004	13002	15873	None	9629	1111	121670	No_constitutive_exon_found_in_species
TAATGACAATTATCTTCTATTGCTGATTTCTTATTTTTTGGGAACTGAAGAT	21844	21884	21794	21846	1	KN541029.1	KN541029.1_FG001	15282	23214	None	9629	1111	121670	No_constitutive_exon_found_in_species
GTTTGCTTGTTCACGTTTCGGCATTGATAACTTGATTGGGATTGGACAAGGC	15826	15931	15981	15929	-1	KN541031.1	KN541031.1_FG004	15826	18006	None	9629	1111	121670	No_constitutive_exon_found_in_species
GATTATATGCCGCCGCACGAAGAACAATCCAATTCTTTTGGGCGAAGCAGGT	19452	19526	19576	19524	-1	KN541030.1	KN541030.1_FG004	15880	20563	None	9629	1111	121670	No_constitutive_exon_found_in_species
GTTCACTGAATACTGAAACAATTGCCTTGTTTTGATGGGAAAAAAAACAGAC	17177	17378	17127	17179	1	KN541042.1	KN541042.1_FG001	14615	17378	None	9629	1111	121670	No_constitutive_exon_found_in_species
TTTGAGAGAAAAATTGGGCTGACTTGTGCTGGTGATGGTGGGATTGACAGGC	28769	28947	28719	28771	1	KN541049.1	KN541049.1_FG002	27912	29706	None	9629	1111	121670	No_constitutive_exon_found_in_species
CTTGTACTTAAACAGAGTGTTTCTTTTCTTTGATGTGCTGGTGGGTGCAGTC	7908	8052	8102	8050	-1	KN541086.1	KN541086.1_FG004	7619	8694	None	9629	1111	121670	No_constitutive_exon_found_in_species
GGTTTGGTCTGGATTTGTTTTTTTTTTTTTTTTGGATTTGGGTTGAGCAGGT	12816	12917	12766	12818	1	KN541128.1	KN541128.1_FG004	12578	17234	None	9629	1111	121670	No_constitutive_exon_found_in_species
TCTCTTTCGTCAAATCTCTCAAAAATTTTCCATTGCATGTGTGGGTGCAGGA	23413	23647	23697	23645	-1	KN541134.1	KN541134.1_FG003	23291	23736	None	9629	1111	121670	No_constitutive_exon_found_in_species
GTTCAACTTAGATCCCGCCCTGATTTGCGCTGCTGGGGGTGGGGTTGCAGAA	2714	2789	2664	2716	1	KN541142.1	KN541142.1_FG001	1464	10154	None	9629	1111	121670	No_constitutive_exon_found_in_species
TTTTCCTAACACAACATTTTATATTTGTGACTATGTAATTAATTGGGTAGTG	28205	28381	28155	28207	1	KN541143.1	KN541143.1_FG002	26763	29482	None	9629	1111	121670	No_constitutive_exon_found_in_species
ATTGATTGATTGATTTTGCTTCTTGTCGATTGATGGATTATGGGTGACAGGG	14878	15097	14828	14880	1	KN541149.1	KN541149.1_FG003	12535	15097	None	9629	1111	121670	No_constitutive_exon_found_in_species
GACAATGAAAGCTGCACTTGATGAGTTCTTAAATGACATTGCGGGATTAGGT	9636	9831	9881	9829	-1	KN541153.1	KN541153.1_FG003	4402	15515	None	9629	1111	121670	No_constitutive_exon_found_in_species
TTGCAGATGACCTCTGGTGTGCCTTCCGGATTCATCGACGGGATGTGCAGGT	18475	18545	18425	18477	1	KN541164.1	KN541164.1_FG003	17245	20073	None	9629	1111	121670	No_constitutive_exon_found_in_species
GGTTGATGTGATGGATCGATTGATCTATGGATTTGGGGGAAAAATTGCAGGA	28082	28305	28355	28303	-1	KN541195.1	KN541195.1_FG006	24195	28623	4345999	9629	1111	121670	No_constitutive_exon_found_in_species
TTCCATTATCTAAAAAGATATGACTAACAAACACCTGTTCTGGGATGCAGAT	7359	7611	7309	7361	1	KN541210.1	KN541210.1_FG001	337	7611	None	9629	1111	121670	No_constitutive_exon_found_in_species
TTCATTATGTAAAAAAGATCTGACTAACAGACACCTATTCTGGGATGCAGAT	9333	9585	9283	9335	1	KN541210.1	KN541210.1_FG004	8926	9585	None	9629	1111	121670	No_constitutive_exon_found_in_species
AGGAGACCCTCTTCCAGCTCGAGTGGCCGCAGCTGTTCTGGGTGATGGAGAT	12241	13015	12191	12243	1	KN541226.1	KN541226.1_FG004	11464	13661	None	9629	1111	121670	No_constitutive_exon_found_in_species
GCGGTGGCCGCCATGACGACGACGATCTGGGCGTGGATGCGATGTGGGAGGA	9087	9369	9037	9089	1	KN541229.1	KN541229.1_FG001	8594	9369	None	9629	1111	121670	No_constitutive_exon_found_in_species
CGCCGCCGCCGAGGGGGCACCTGGCGGTGTGCGTGGGGCCGACGGCGCAGCG	5589	5841	5539	5591	1	KN541258.1	KN541258.1_FG004	5270	5841	None	9629	1111	121670	No_constitutive_exon_found_in_species
TCGGATCGGGTGGGTGGCTGACCTGACCCCGGTGATGGGGGCGAATGCAGGT	6976	7222	7272	7220	-1	KN541282.1	KN541282.1_FG001	760	7427	None	9629	1111	121670	No_constitutive_exon_found_in_species
GGAAATGTTCTGCTGCTGTGAGCTGCTGCAATTGCATTTAGTGGGATTAGGG	28683	28884	28633	28685	1	KN541282.1	KN541282.1_FG002	27797	28884	None	9629	1111	121670	No_constitutive_exon_found_in_species
ATTTGTGCATTTGTTTTTTTTTTTCGTTTTCCCATTTGGTTGGGCTGAAGGA	5626	5753	5803	5751	-1	KN541287.1	KN541287.1_FG001	4307	10372	None	9629	1111	121670	No_constitutive_exon_found_in_species
CCAGAACCGGGCAATGTGATCTATGACATGATGATTTATGGCTATGGGAGAG	18902	18977	19027	18975	-1	KN541294.1	KN541294.1_FG003	11201	19948	4327399	9629	1111	121670	No_constitutive_exon_found_in_species
ATGAGCAGGAAGTTTGTGATAACCTTATTCTTGACCATTTATGTGGGAAGGT	2903	2926	2976	2924	-1	KN541298.1	KN541298.1_FG001	2903	6796	None	9629	1111	121670	No_constitutive_exon_found_in_species
AAAGAGCGAAGAGAAGCAACTGAAAGTGGTGTCCATCTTTGGAACGGGAGGG	1757	1971	1707	1759	1	KN541333.1	KN541333.1_FG001	1208	5592	None	9629	1111	121670	No_constitutive_exon_found_in_species
TTTGTTGCATATGATGCATGCTTTCGGATCTGTCTGAATGCATGGGCAAGAA	5979	6022	6072	6020	-1	KN541353.1	KN541353.1_FG001	1006	7036	None	9629	1111	121670	No_constitutive_exon_found_in_species
AGTGGTGGCCTTTATATCTTGATGATCAAGAATGCGTGGGAAAAATTCAGCT	4703	4751	4801	4749	-1	KN541353.1	KN541353.1_FG001	1006	7036	None	9629	1111	121670	No_constitutive_exon_found_in_species
GCTAAAGGTTGTGATCTTGGTGTGTGTGTGTGTTTCATGGGGGACATCAGTA	23578	23725	23775	23723	-1	KN541354.1	KN541354.1_FG002	18963	24302	None	9629	1111	121670	No_constitutive_exon_found_in_species
GAATACTTGATTTTTTAAGCTATTGCTGAGTGTTCTTATTATGGGTGCAGGC	18841	18901	18951	18899	-1	KN541374.1	KN541374.1_FG002	15458	22823	None	9629	1111	121670	No_constitutive_exon_found_in_species
TACGCCGCGGGGGGCGGAGGCGAACCACCGCAAGAACTTCGGGCTGATAGAG	21868	22014	21818	21870	1	KN541386.1	KN541386.1_FG001	21039	24046	None	9629	1111	121670	No_constitutive_exon_found_in_species
TGCCTAAACTTGCTTTGTTTGATGAGTTTTTGTTTTGGGATGGAATGCAGGA	18060	18157	18207	18155	-1	KN541401.1	KN541401.1_FG002	16110	19026	None	9629	1111	121670	No_constitutive_exon_found_in_species
CTGCATTCGGAGAATGCTTTGTCTGAACATTTTGCCATTGTTGGGAGCAGGC	20089	20334	20384	20332	-1	KN541413.1	KN541413.1_FG002	19087	21843	None	9629	1111	121670	No_constitutive_exon_found_in_species
GTTATTAAGTGCATTGATTAACTGATGAAATTAAGTTGGGGGTGTGGCAGCA	4989	5154	5204	5152	-1	KN541449.1	KN541449.1_FG001	4103	8309	None	9629	1111	121670	No_constitutive_exon_found_in_species
GCTGAAGTTATTTCCAACTACTAATGTTAAATGTACTGTTTGATGGGCAGCT	15343	15390	15293	15345	1	KN541459.1	KN541459.1_FG001	9830	16557	None	9629	1111	121670	No_constitutive_exon_found_in_species
TTTGTTTGTGCTTGCGAGGTGTTTGATTGGTGTTCTTGGGGGTGGTGCAGGG	1835	2263	1785	1837	1	KN541463.1	KN541463.1_FG001	1722	4382	None	9629	1111	121670	No_constitutive_exon_found_in_species
ACGACATGAGAGGGAACTGATCGAACACCTGTGTATATATAAATGGGCAGGG	1544	1696	1746	1694	-1	KN541469.1	KN541469.1_FG001	1204	5044	None	9629	1111	121670	No_constitutive_exon_found_in_species
ATCTTTGCTAACCAATGTTTTATTCAAACACTGTCTTTTTGGGCATGTAGGG	22215	22284	22165	22217	1	KN541484.1	KN541484.1_FG003	20872	22656	None	9629	1111	121670	No_constitutive_exon_found_in_species
CAACCAGAGGTCGATGGACGGCGCGAGGGACTCGGAGATCGCCATGGGAGCG	25337	25687	25737	25685	-1	KN541484.1	KN541484.1_FG002	25337	27680	None	9629	1111	121670	No_constitutive_exon_found_in_species
TTATTAGTGTTTCATCATAAATCTGATAGTAACTTTCATTATGGGATCAGTC	1039	1148	1198	1146	-1	KN541519.1	KN541519.1_FG001	853	4034	None	9629	1111	121670	No_constitutive_exon_found_in_species
GTATGGTTGAGGATATGGACGTCCTGGATATGGTGGTGGGTATGGTGGAGGA	14810	15022	14760	14812	1	KN541533.1	KN541533.1_FG004	14340	15022	None	9629	1111	121670	No_constitutive_exon_found_in_species
TTGGGTTTGATTTGGTGAGTTGGGATCGAATGAAATCTTTGGGGTCGCAGGA	18549	18711	18499	18551	1	KN541533.1	KN541533.1_FG003	18349	20927	None	9629	1111	121670	No_constitutive_exon_found_in_species
GTACATATATTTTGTTTGTCAGTTCTGAACTTGGAAAGCTGGGCATGCAGGT	10241	10433	10483	10431	-1	KN541538.1	KN541538.1_FG001	5805	11116	None	9629	1111	121670	No_constitutive_exon_found_in_species
ACAGTTTACCATTTCACTAATCCATGACCCTTCTATTCTCATGGGGATAGGT	7019	8009	6969	7021	1	KN541539.1	KN541539.1_FG002	5758	11196	None	9629	1111	121670	No_constitutive_exon_found_in_species
TTGTCCCTATTGAGCGAGAACACCTCGTGTTTCTGCATTGGGATGACCAGGG	7048	7242	7292	7240	-1	KN541571.1	KN541571.1_FG001	6063	7408	None	9629	1111	121670	No_constitutive_exon_found_in_species
TTAGAAGTTGTGAGTGATATAACTGATGATATACCTTTTGGAATGGGCAGCC	7457	7555	7605	7553	-1	KN541591.1	KN541591.1_FG001	5528	9336	None	9629	1111	121670	No_constitutive_exon_found_in_species
TACGGTTTCATATGAACTGAGAATAATTTTGCTTTGTGACGCGGGAGCAGAA	8300	8559	8609	8557	-1	KN541596.1	KN541596.1_FG004	7871	10983	None	9629	1111	121670	No_constitutive_exon_found_in_species
TTGCTTGCTTCTGCTTCACCCGGTGATTTTGTGCTGCTTGGGTGACGCAGGT	11033	11143	10983	11035	1	KN541642.1	KN541642.1_FG001	794	16046	None	9629	1111	121670	No_constitutive_exon_found_in_species
CAGACAGCCGTGACTGGCATTCACGGTCTGCACAAACTAATTGGGAACAGAA	16067	16178	16017	16069	1	KN541646.1	KN541646.1_FG001	13399	18273	None	9629	1111	121670	No_constitutive_exon_found_in_species
CTCGTTCTCGTGGTGAGCGGGGGTTGTGTGTTTTTTTGGTTGGGGCGCAGAT	8917	9055	9105	9053	-1	KN541654.1	KN541654.1_FG001	4241	9366	None	9629	1111	121670	No_constitutive_exon_found_in_species
CGCATCTCGTGTTTTTTTCTCTCTTATGCGATTGCGATTTGGGGATCTAGGG	22114	22232	22064	22116	1	KN541673.1	KN541673.1_FG002	21456	24236	None	9629	1111	121670	No_constitutive_exon_found_in_species
CTCGCTCATGGTTTTGCGGTGTCCTTTTTTTGGATGCGTGTGGGTAGTAGGT	5448	5530	5398	5450	1	KN541681.1	KN541681.1_FG001	5051	7703	None	9629	1111	121670	No_constitutive_exon_found_in_species
CTCCCAGACTCCACCGGTTCATGTCGTGAGCGAAGTCGGGGTGGCGGCAGTA	9363	9573	9623	9571	-1	KN541686.1	KN541686.1_FG002	8972	11884	None	9629	1111	121670	No_constitutive_exon_found_in_species
CTCCGTCCTGCTCCAGCGCCTCTTCCTATGCCGCTGTTGGATCGGGGTAGGT	7132	7606	7656	7604	-1	KN541692.1	KN541692.1_FG004	7132	7902	None	9629	1111	121670	No_constitutive_exon_found_in_species
TGATGCGTGTTGTTTTTTTTATTTTTTGGTTTGGTTTGGGATGGATGCAGGA	24037	24106	24156	24104	-1	KN541692.1	KN541692.1_FG002	21879	24243	None	9629	1111	121670	No_constitutive_exon_found_in_species
TTTTTGTTTGTGGGTCTCTTCCTGATCTGGGTGGTTGCCGGTGGGTGCAGGT	10619	10730	10569	10621	1	KN541693.1	KN541693.1_FG001	10364	11875	None	9629	1111	121670	No_constitutive_exon_found_in_species
TTGGGGACTCATCATATTATGTTACAAGTCAAACAAGATGGGGGTGTTAGTA	5962	6209	5912	5964	1	KN541695.1	KN541695.1_FG001	1476	10060	None	9629	1111	121670	No_constitutive_exon_found_in_species
GTGTCCAACTACCCCAAAAGTTACACGCTGGCGCATGGATTGGGACGCAGGG	21387	21585	21337	21389	1	KN541696.1	KN541696.1_FG002	19445	21585	None	9629	1111	121670	No_constitutive_exon_found_in_species
CTACATAATTCTATTCTATTATCTATAAAAAAAAATTGTGGGGGTTGCAGGC	15736	16042	16092	16040	-1	KN541710.1	KN541710.1_FG002	15258	16904	None	9629	1111	121670	No_constitutive_exon_found_in_species
TTTGGTTGGTTCTCTCTCGCCCTTTTTTGTTCGGATCCCGGGGTGCGCAGGT	22377	22639	22327	22379	1	KN541760.1	KN541760.1_FG002	22096	23574	None	9629	1111	121670	No_constitutive_exon_found_in_species
AATTTGGAGTGTATTGGCTGAGTTTTTCTTCTTTTTTTTTGTTGGGACAGGG	21767	22232	21717	21769	1	KN541764.1	KN541764.1_FG003	19231	22732	None	9629	1111	121670	No_constitutive_exon_found_in_species
TAATTGTGATATCTGTTGAGCTCACTTGGGTTATTTTGGGGGGGCTGCAGTG	8419	8621	8369	8421	1	KN541799.1	KN541799.1_FG004	8114	10315	None	9629	1111	121670	No_constitutive_exon_found_in_species
GAGCCTCCTACAGCAGCGTGTAGTACTCCGGTGGCACTGACCGGGTAGAGGG	252	403	202	254	1	KN541806.1	KN541806.1_FG001	100	403	None	9629	1111	121670	No_constitutive_exon_found_in_species
TAATTGCACTTCTGATGAGATGAGAGTGTTCTTGTGTTTGGGTGTGGTAGAT	7094	7189	7044	7096	1	KN541806.1	KN541806.1_FG002	6906	8391	None	9629	1111	121670	No_constitutive_exon_found_in_species
TCAGGATATCTCATATTTGCAATGAAAAAACTGTTTGCTTGGGATTGCAGAA	9048	9123	8998	9050	1	KN541809.1	KN541809.1_FG001	3301	9778	None	9629	1111	121670	No_constitutive_exon_found_in_species
CTTATTATATATGGTATGGATGACTTAGTTTGTGTGTCCCGGGCATGCAGGT	19440	19570	19390	19442	1	KN541817.1	KN541817.1_FG001	17155	20982	None	9629	1111	121670	No_constitutive_exon_found_in_species
GGCGAGAAATCTGACGCGCGCGCGCGTGCGCTTCTCGATTGGGGTGACAGGT	6435	6569	6619	6567	-1	KN541832.1	KN541832.1_FG001	2864	6821	None	9629	1111	121670	No_constitutive_exon_found_in_species
TTCGATCGATCTCATGGTGGTGTTAGGGTTCTTGATTTGGGGGGTTGCAGGG	6205	6330	6380	6328	-1	KN541828.1	KN541828.1_FG001	2231	6476	None	9629	1111	121670	No_constitutive_exon_found_in_species
TGGACCTGGTGGCCGTGGTGGACGTGAGCGGCAGCATGCGAGGGCACAAGAT	1625	1997	2047	1995	-1	KN541845.1	KN541845.1_FG001	550	2339	None	9629	1111	121670	No_constitutive_exon_found_in_species
TATATTTTGAGACAAGTGCAATGATAATTACATTTGTGTTGTTCGGGAAGTA	7056	7153	7006	7058	1	KN541874.1	KN541874.1_FG001	2266	10105	4341778	9629	1111	121670	No_constitutive_exon_found_in_species
GATCAACGCCGACCTGCTCCTGTTTGTTTTGTTGGATTATCTGGGAGCAGTT	4703	4898	4948	4896	-1	KN541878.1	KN541878.1_FG001	4703	6917	None	9629	1111	121670	No_constitutive_exon_found_in_species
CACCATGAAACCTCTGATGTAATCACTCTTCTCTCAAATTTGGGAAGCAGTA	21712	21780	21662	21714	1	KN541922.1	KN541922.1_FG002	20486	21780	None	9629	1111	121670	No_constitutive_exon_found_in_species
GTGCCGACACCGGTGAGTGTGCAAACGAAGTGATGTTTTCGGGGTTATAGTA	7373	7540	7590	7538	-1	KN541948.1	KN541948.1_FG004	7373	7792	None	9629	1111	121670	No_constitutive_exon_found_in_species
TACGACCTGATGATATTGTTTTGTCCAATGTATATGTTGATGGGAAAAAGAT	9921	10105	10155	10103	-1	KN541974.1	KN541974.1_FG003	9676	13563	None	9629	1111	121670	No_constitutive_exon_found_in_species
TTGTGATCAACATAATGATATATTGTTCTCTCCAATAATGGGAAAAATAGAT	18439	18623	18673	18621	-1	KN541974.1	KN541974.1_FG002	16643	20641	None	9629	1111	121670	No_constitutive_exon_found_in_species
TTGCACCGGATCTTGCTCAATGTTCATGAAACATTTTATTTGGGACACAGGA	8908	9072	8858	8910	1	KN541986.1	KN541986.1_FG001	421	9072	None	9629	1111	121670	No_constitutive_exon_found_in_species
ACCATTTACTTGGCATAGGATCATTTAATTGTTTTTTTCTTGGGGAGCAGCA	17673	17735	17623	17675	1	KN542004.1	KN542004.1_FG001	13298	19162	None	9629	1111	121670	No_constitutive_exon_found_in_species
CAGTTGACTTTCATTTTGCTTACATGGGTTTTCTCAACTGGGCATGGCAGGT	1130	1278	1080	1132	1	KN542015.1	KN542015.1_FG001	47	1736	None	9629	1111	121670	No_constitutive_exon_found_in_species
GGTTTTGTTTGTGTGGGGTTTGATTTGGGGGGTTTTTGGGATGTGAGCAGAG	5708	5931	5658	5710	1	KN542063.1	KN542063.1_FG001	3505	8418	None	9629	1111	121670	No_constitutive_exon_found_in_species
GATAATTGATTAGGGTTCTTACGTGTGTGTGGATGGATGGATGGGTGCAGGA	15813	15889	15763	15815	1	KN542079.1	KN542079.1_FG001	13761	16376	None	9629	1111	121670	No_constitutive_exon_found_in_species
ATCCCGACGCTCCGCGAGCTCGACGTCAGCGACAACAACTTCAAGGGCAGGT	1871	2484	1821	1873	1	KN542112.1	KN542112.1_FG001	1464	4557	None	9629	1111	121670	No_constitutive_exon_found_in_species
TCCGTAGCTTTGATTTTGGTGTTGATTTGATATTTAACAAATGGGAACAGGA	3083	3237	3287	3235	-1	KN542123.1	KN542123.1_FG001	966	14871	None	9629	1111	121670	No_constitutive_exon_found_in_species
GACAAATGCAATCGAATCAAATATCCTAACATTTCTTTTGGGGATAAAAGGT	14933	14990	14883	14935	1	KN542130.1	KN542130.1_FG002	12744	15208	None	9629	1111	121670	No_constitutive_exon_found_in_species
CTGTCTTATGTCTTACATTAATTGATGCATTCCGTTTACGGGATGAACAGGG	14321	14447	14497	14445	-1	KN542132.1	KN542132.1_FG002	12730	17396	None	9629	1111	121670	No_constitutive_exon_found_in_species
TAGCTGGGAAAATAATTTCTACTGAAATGCTTCTGAAATCTTGGGTGAAGAT	10445	10557	10395	10447	1	KN542146.1	KN542146.1_FG001	2865	13597	None	9629	1111	121670	No_constitutive_exon_found_in_species
TCTTGAACTTGACACAAATTGTGACCTGTTCTGACATTTTGGGGGTCAAGGA	4248	4824	4874	4822	-1	KN542178.1	KN542178.1_FG001	4248	5640	None	9629	1111	121670	No_constitutive_exon_found_in_species
TGATCTGGTTGGGTGGATTTTGGATGGGTGTGTGTGTGGTGGGGATGCAGAT	9359	9454	9504	9452	-1	KN542182.1	KN542182.1_FG003	5386	9648	None	9629	1111	121670	No_constitutive_exon_found_in_species
CGCTCTAGTTCGTTTGCGTGGGTGTTTTGACTGGTACGGGTGGTGGGCAGGA	209	259	159	211	1	KN542201.1	KN542201.1_FG001	47	6671	None	9629	1111	121670	No_constitutive_exon_found_in_species
AGGTGGCGGTGGTGGCTGGCTGTACGATGGAGCTACTGTTGGGGGACTAGAC	3940	4323	3890	3942	1	KN542237.1	KN542237.1_FG001	2284	5747	None	9629	1111	121670	No_constitutive_exon_found_in_species
ACGTCCCCAAACCCATGATTAGTTCATTTTGCACATCATCTATGCGGGAGGT	2013	2234	1963	2015	1	KN542305.1	KN542305.1_FG001	1562	4824	None	9629	1111	121670	No_constitutive_exon_found_in_species
TAGATTGGTACTAGTCTCACTATGATTTCGTGTTTTGGTGCGGGGAGCAGGC	12894	12971	13021	12969	-1	KN542333.1	KN542333.1_FG002	7138	13162	None	9629	1111	121670	No_constitutive_exon_found_in_species
TTTGGCTGATCCAATTATGATATAACACCCTTTTCTGTTGATGGGTGCAGGC	9300	9458	9250	9302	1	KN542356.1	KN542356.1_FG003	6129	11197	None	9629	1111	121670	No_constitutive_exon_found_in_species
TATTTTCGTACTTTTGAAAGTGCTCCCTCACATTTGGTTTGGGGATGCAGGG	7358	7661	7308	7360	1	KN542357.1	KN542357.1_FG001	7118	7661	None	9629	1111	121670	No_constitutive_exon_found_in_species
GTACTATATTTTAGGATGGAAGGCTTAATTATTTAATCGTGCGGGCGCAGGA	8457	8665	8715	8663	-1	KN542371.1	KN542371.1_FG001	250	9947	None	9629	1111	121670	No_constitutive_exon_found_in_species
CCGCTGGCAACAAGCCACACCCTGCCTACCGGTGGCACGGGGCGACGCAGTA	12473	13028	12423	12475	1	KN542378.1	KN542378.1_FG001	8225	13028	None	9629	1111	121670	No_constitutive_exon_found_in_species
CTCGTCCCTTTTTCTTGGCTGACTTTACGTACGGCGGCATGGGCGTGCAGAG	12585	12846	12535	12587	1	KN542397.1	KN542397.1_FG001	12395	16006	None	9629	1111	121670	No_constitutive_exon_found_in_species
AAATACTAATGATAACAACAACAACAAAAAAAAAACTATGGGAAATGCAGTC	15658	16006	15608	15660	1	KN542397.1	KN542397.1_FG001	12395	16006	None	9629	1111	121670	No_constitutive_exon_found_in_species
CCTTTAAATATATGTGTCATTAAAAGCAGTTGTTTTTTGTATGGGTGTAGGG	5634	5778	5584	5636	1	KN542407.1	KN542407.1_FG001	2708	11468	None	9629	1111	121670	No_constitutive_exon_found_in_species
GCCCAATTGCGCCGCTGGTAGGCACAGTGCACTGAAGGCGGGTGTGGCAGGT	5083	5248	5033	5085	1	KN542412.1	KN542412.1_FG003	4324	5248	None	9629	1111	121670	No_constitutive_exon_found_in_species
CAGGATCCCGAACGTGATGGGGCTTCGTCGTCGCGTTCGTGGGCGTGGAGAA	11092	11482	11042	11094	1	KN542422.1	KN542422.1_FG002	10622	13274	None	9629	1111	121670	No_constitutive_exon_found_in_species
AAAGTACTTTGATAAATATTGCTGTTGCTAGTAATGTTGTGTTGGGACAGAA	4207	4212	4157	4209	1	KN542432.1	KN542432.1_FG001	1890	4212	None	9629	1111	121670	No_constitutive_exon_found_in_species
ACGCGGCGCTGAGCACGGCGCTGTTCAACGGCGGCGCGTCGTGCGGGCAGTG	6649	6870	6920	6868	-1	KN542439.1	KN542439.1_FG002	6075	11700	None	9629	1111	121670	No_constitutive_exon_found_in_species
AAGTGATGATTATGTTTTAACACTGTTCTATGTGGTATGGGGAAAAACAGGC	2792	3066	2742	2794	1	KN542465.1	KN542465.1_FG001	1808	4389	None	9629	1111	121670	No_constitutive_exon_found_in_species
TTGATCTTGGATTCTCTGACCAAATATAAAATAATTTTGTGACTGGGCAGGC	3491	3556	3441	3493	1	KN542465.1	KN542465.1_FG001	1808	4389	None	9629	1111	121670	No_constitutive_exon_found_in_species
ACAGCCCCGTGTGTTTCGTTGTTTGATTCCTCTTCGGCGTGGGCGCGCAGAT	4056	4172	4222	4170	-1	KN542455.1	KN542455.1_FG001	732	4352	None	9629	1111	121670	No_constitutive_exon_found_in_species
CATTGCCTTGCTAGTCAATTTATGTTCTGCACCTTTTGTTATGGGTACAGGA	2672	2727	2777	2725	-1	KN542455.1	KN542455.1_FG001	732	4352	None	9629	1111	121670	No_constitutive_exon_found_in_species
AAGATCCTGATGCTGGCAATGTTTGGCAGTTTGGCAACCCGGGTAACCAGGG	2499	3480	2449	2501	1	KN542498.1	KN542498.1_FG001	1778	3480	None	9629	1111	121670	No_constitutive_exon_found_in_species
TCTAGAGTTTTCTTGGTTTAGTGATTTTTGTCCTCAATTTTGGGTGACAGGC	8943	9091	8893	8945	1	KN542499.1	KN542499.1_FG002	6211	9091	None	9629	1111	121670	No_constitutive_exon_found_in_species
CGGCGAGGGCTGGGCCTGCACCTGTTCAACTTCGACATGATCCGGGAGAGGA	8401	8639	8689	8637	-1	KN542521.1	KN542521.1_FG001	8401	9282	None	9629	1111	121670	No_constitutive_exon_found_in_species
ATTCTCCTTCTTGTGGTTTGTCTGATTCTTGCCGTGGTTGCGGGGCGCAGGA	608	719	769	717	-1	KN542604.1	KN542604.1_FG001	608	1001	None	9629	1111	121670	No_constitutive_exon_found_in_species
TACGCAATCGGCGGCAACATGAACCCGACGATCATCAGCCAGGGGAACAGGT	12987	13243	13293	13241	-1	KN542605.1	KN542605.1_FG001	12987	13717	None	9629	1111	121670	No_constitutive_exon_found_in_species
AGTTGCTTTGTCATTTATTTAATATATATGACATAATATTCGGGTGACAGGC	909	1044	1094	1042	-1	KN542650.1	KN542650.1_FG001	909	2631	None	9629	1111	121670	No_constitutive_exon_found_in_species
TACGGCTAGATTGATGGTATCGTTCGCGTGGCGTGTTGGTGTGAGGGCAGGT	13242	13377	13192	13244	1	KN542662.1	KN542662.1_FG002	13002	13453	None	9629	1111	121670	No_constitutive_exon_found_in_species
TTGTCTCGAGTTTTTGGTTGATGTGTGTGTTGCCTTGCTTGTGGGTGCAGTG	6534	6754	6804	6752	-1	KN542763.1	KN542763.1_FG003	6177	7249	None	9629	1111	121670	No_constitutive_exon_found_in_species
CTTCCCCTCCACTTTCATCTCCCTCCCATGTATGTATGTCGGGGCACCAGGT	8001	8095	7951	8003	1	KN542765.1	KN542765.1_FG001	2834	8294	None	9629	1111	121670	No_constitutive_exon_found_in_species
AAATATTCACCTTTTTTAAGCTGACCATATCAAAATTCGTCTGGGGACAGTG	60	231	281	229	-1	KN542794.1	KN542794.1_FG001	60	809	None	9629	1111	121670	No_constitutive_exon_found_in_species
CCGTCGTCGCCGGGGCGCTCCTGCCGGGGTGCGCGGCGGCGGGGGAGAAGGT	9417	9585	9367	9419	1	KN542794.1	KN542794.1_FG002	7213	12539	None	9629	1111	121670	No_constitutive_exon_found_in_species
GCGCGTGGCCCCTTGAATTGATCCTTGTGGTACCGTACATGTGGGTACAGTG	4108	4228	4058	4110	1	KN542829.1	KN542829.1_FG001	1067	4228	None	9629	1111	121670	No_constitutive_exon_found_in_species
CAATCTCTGGCGCCCTCTCTGTTGTTTGCTCATCGATCATTGGGCGCGAGGT	7922	8120	8170	8118	-1	KN542862.1	KN542862.1_FG002	7922	12054	None	9629	1111	121670	No_constitutive_exon_found_in_species
TGCCAGGCGGCCGGGGACGCGTGCGGCGCGCTGGACTGCGGCGAGGGCAGGT	323	771	821	769	-1	KN542899.1	KN542899.1_FG001	323	1455	None	9629	1111	121670	No_constitutive_exon_found_in_species
TGGAGGAGTTCGAATTCATGGTAATCCTTATTCAGATTTGATAATGGGAGGT	5551	5680	5730	5678	-1	KN542907.1	KN542907.1_FG002	3304	8577	None	9629	1111	121670	No_constitutive_exon_found_in_species
TAGTGCATAAAAAAGTAATTAAAAGACTTTTTGCTTGCTGCATGGGGCAGGC	8794	8854	8904	8852	-1	KN542911.1	KN542911.1_FG001	8794	10514	None	9629	1111	121670	No_constitutive_exon_found_in_species
GATCATTGTGCTAATGGACATAATTGGTTTGTACATATTTGGGCATGCAGGG	6059	6130	6180	6128	-1	KN542952.1	KN542952.1_FG002	3883	9419	None	9629	1111	121670	No_constitutive_exon_found_in_species
GATGGTACATGGAACACCTTTTCTGAATAGCTTATTGTTTGTGGGTGAAGGA	9748	9910	9960	9908	-1	KN542980.1	KN542980.1_FG001	7892	11051	None	9629	1111	121670	No_constitutive_exon_found_in_species
GTGTTCGATCCATGTCTAACTTGGTTGTGTTTGTGTTGTTGGGTTGGCAGTG	5226	5292	5176	5228	1	KN543002.1	KN543002.1_FG001	5012	8401	None	9629	1111	121670	No_constitutive_exon_found_in_species
TAACAAAATGCTAATGTGTATTGTATACTATGAAATGATAAATGGGTTAGGA	7031	7532	7582	7530	-1	KN543011.1	KN543011.1_FG001	6522	8387	None	9629	1111	121670	No_constitutive_exon_found_in_species
GTTTTGAGGTCTGAATTTAGTGTGCATGTTGTTCAATTGGGGAAATTCAGGA	11049	11138	10999	11051	1	KN543019.1	KN543019.1_FG002	10015	11138	None	9629	1111	121670	No_constitutive_exon_found_in_species
CGCTGCAGCAGCAGCAGCAGCCGCTGAATCCCATGGATGGGATGGTGAAGCT	2530	3721	3771	3719	-1	KN543096.1	KN543096.1_FG001	2530	4975	None	9629	1111	121670	No_constitutive_exon_found_in_species
TTCCATTATCTAAAAAGATATGACTAACAAACACCTGTTCTGGGATGCAGAT	1868	2120	2170	2118	-1	KN543179.1	KN543179.1_FG001	1868	3715	None	9629	1111	121670	No_constitutive_exon_found_in_species
CTCCTGACGTTACTGAATGCTGGGTGATTGCTTTCATTCCTTGGGACAAGAC	8091	8132	8182	8130	-1	KN543293.1	KN543293.1_FG002	8091	8865	None	9629	1111	121670	No_constitutive_exon_found_in_species
AAATGACGTTGTCCATAATAATGGCCAAGCCTCAGTTTCGGGATCGGTAGTG	25	346	396	344	-1	KN543403.1	KN543403.1_FG001	25	4726	None	9629	1111	121670	No_constitutive_exon_found_in_species
AATCTGCCAGCTGATCGATGGAATGTTGCTGTATCCTTGCTGGGTGGCAGGC	3848	3890	3798	3850	1	KN543230.1	KN543230.1_FG001	2561	3890	None	9629	1111	121670	No_constitutive_exon_found_in_species
TGGATCGATGGAGTGGTTGATCGAGCTCCGGTGATGATGTATGGGTGCAGGT	215	433	483	431	-1	KN543486.1	KN543486.1_FG001	215	3369	None	9629	1111	121670	No_constitutive_exon_found_in_species
AGTGTTGCCTGTAAATTGATATTGCAAAACTTCTTCTGGGAGGGTTGCAGGG	4738	4920	4688	4740	1	KN543508.1	KN543508.1_FG002	4244	5224	None	9629	1111	121670	No_constitutive_exon_found_in_species
TGCCCGGCATCGTGATGGACTGATGGCTTCGTGTTTGCTGGGACCGGCAGAT	2448	2649	2699	2647	-1	KN543513.1	KN543513.1_FG001	2448	7255	None	9629	1111	121670	No_constitutive_exon_found_in_species
GGACGTTCGTGCTCGACTTCGCCGCCGACGGCCTCGCCGCCGGGGTGGAGGC	3285	3557	3607	3555	-1	KN543540.1	KN543540.1_FG002	1266	6822	None	9629	1111	121670	No_constitutive_exon_found_in_species
TACTCCATGGTGATGTGAAGCCTGCTAACATTCTTCTGGATGAGGGATAGGT	966	1518	916	968	1	KN543553.1	KN543553.1_FG001	483	1518	None	9629	1111	121670	No_constitutive_exon_found_in_species
CGGGCGGGGAGCTGCCGCGGGCGATCCTCGTCGTGTCGGGACACTGGGAGGC	2834	2918	2968	2916	-1	KN543716.1	KN543716.1_FG001	58	3470	None	9629	1111	121670	No_constitutive_exon_found_in_species
CAAGGACCGGCACATGTCGGGGCGCCGCCCACATCGACTTGGGCATGAAGGG	3005	3295	2955	3007	1	KN543908.1	KN543908.1_FG001	2159	3797	None	9629	1111	121670	No_constitutive_exon_found_in_species
ACTTGAATATATATCCAAGCTTTGGCAATCAATATCTCGTGGGACTGCAGAT	595	701	751	699	-1	KN544148.1	KN544148.1_FG001	162	3212	None	9629	1111	121670	No_constitutive_exon_found_in_species
CTGGTGCGGTGGTGAGCTGATTGGGGTGGTTGTGTTGGGTGGGGGTGCAGGC	2978	3213	3263	3211	-1	KN544203.1	KN544203.1_FG001	503	3456	None	9629	1111	121670	No_constitutive_exon_found_in_species
AGTTCTGAAATTGTAATAATGCAAAAATATTCTTTTGATTTTGGGGACAGAT	653	748	603	655	1	KN544246.1	KN544246.1_FG001	171	930	None	9629	1111	121670	No_constitutive_exon_found_in_species
AATACACAACTTAGACTTTGAACTTAATGTTGTTTATACTATGGGTGTAGGA	1658	1829	1879	1827	-1	AMDW01081687.1	AMDW01081687.1_FG001	1658	2450	None	9629	1111	121670	No_constitutive_exon_found_in_species
TTTGTGCATTTGTTTTTTTTTTTTCGTTTTCCCATTTGGTTGGGCTGAAGGA	2437	2564	2614	2562	-1	AMDW01069585.1	AMDW01069585.1_FG001	1118	2914	None	9629	1111	121670	No_constitutive_exon_found_in_species
GGAAGATGGGGAGGGCAAGGTGGCTACTTTTGAGCTGCAACTGGGAATAGCA	1154	1233	1283	1231	-1	AMDW01138272.1	AMDW01138272.1_FG001	419	2366	None	9629	1111	121670	No_constitutive_exon_found_in_species
TTGCACAGAGCCACAGAGTAGTAGTGACAACTGTGTGATGGGAAATGTAGGA	677	872	922	870	-1	KN545072.1	KN545072.1_FG001	201	1686	None	9629	1111	121670	No_constitutive_exon_found_in_species
TGGTGAAAACCACTATTTACTTAATGGTGGTTAATTTGATCTGGGAGCAGGC	1833	1927	1977	1925	-1	AMDW01040804.1	AMDW01040804.1_FG001	31	2302	None	9629	1111	121670	No_constitutive_exon_found_in_species
TCATTATTACTAATTTACTTGTTGCCTTTCCGTTTCCCTGGGTGCAACAGAA	96	409	459	407	-1	AMDW01040717.1	AMDW01040717.1_FG001	96	1854	None	9629	1111	121670	No_constitutive_exon_found_in_species
GCTAAAGGTTGTGATCTTGGTGTGTGTGTGTGTTTCATGGGGGACATCAGTA	598	745	548	600	1	AMDW01040700.1	AMDW01040700.1_FG001	21	1583	None	9629	1111	121670	No_constitutive_exon_found_in_species
CCCAGGTAATCAGGGCTTTTGCTGCACTAATGTATTTTGGATCATGGGAGGG	670	883	620	672	1	AMDW01040691.1	AMDW01040691.1_FG001	191	1472	None	9629	1111	121670	No_constitutive_exon_found_in_species
GTGCACTATGCTTACCATGCTACTCCAACTGCTTTGTGTTTGGGATGTAGAA	1533	1588	1483	1535	1	KN545316.1	KN545316.1_FG001	713	1588	None	9629	1111	121670	No_constitutive_exon_found_in_species
AACTTTGCACTTGACACCTCATGTACTTATGATGCAGTTTATGGGTGCAGGG	612	717	767	715	-1	AMDW01040489.1	AMDW01040489.1_FG001	69	1375	None	9629	1111	121670	No_constitutive_exon_found_in_species
TCATCAACCCGAAGCGCCCCAGCGAGTACTCCTACTTCCCGGGGATGCAGGC	695	890	940	888	-1	KN545552.1	KN545552.1_FG001	695	1537	None	9629	1111	121670	No_constitutive_exon_found_in_species
GCAAGGGTTCTTCACACTAGTGGTAGTTGGATGCTGGTGGGGTAATGTAGTT	1139	1168	1089	1141	1	AMDW01040330.1	AMDW01040330.1_FG001	495	1168	None	9629	1111	121670	No_constitutive_exon_found_in_species
GGATCAGCGTGAACGCGACGTACGGTACGTTCGTCCGGGGAATGAAGCAGGA	1223	1361	1173	1225	1	KN545704.1	KN545704.1_FG001	156	1361	None	9629	1111	121670	No_constitutive_exon_found_in_species
GTTCACTGAATACTGAAACAATTGCCTTGTTTTGATGGGAAAAAAAACAGAC	331	532	281	333	1	AMDW01040094.1	AMDW01040094.1_FG001	77	532	None	9629	1111	121670	No_constitutive_exon_found_in_species
AGTGATGGTAACCAATCCCTTTGATCTGTCCTCTTTATTGGGAACTGCAGGG	678	759	628	680	1	AMDW01038968.1	AMDW01038968.1_FG001	208	759	None	9629	1111	121670	No_constitutive_exon_found_in_species
TCTGATGGGATTATTCGTGTGTGTCTCTGTGTGTGCGTGCGTGTGGGCAGCC	689	887	639	691	1	AMDW01044962.1	AMDW01044962.1_FG001	445	887	None	9629	1111	121670	No_constitutive_exon_found_in_species
TAACTCTTGATGATGATTGCCCTGCTTATTGTCTGTGTGGGGGACAACAGGG	193	364	414	362	-1	AMDW01038688.1	AMDW01038688.1_FG001	193	826	None	9629	1111	121670	No_constitutive_exon_found_in_species
CTACATAATTCTATTCTATTATCTATAAAAAAAAATTGTGGGGGTTGCAGGC	16	95	145	93	-1	AMDW01038684.1	AMDW01038684.1_FG001	16	648	None	9629	1111	121670	No_constitutive_exon_found_in_species
AGAATTGAGTAATAACTGAAGAATTCTTTTGTGAATTATTGGGGATTCAGGG	254	434	204	256	1	AMDW01037375.1	AMDW01037375.1_FG001	0	434	None	9629	1111	121670	No_constitutive_exon_found_in_species
