# Supplementary material for: Widespread Separation of the Polypyrimidine Tract From 3′ AG by G Tracts in Association With Alternative Exons in Metazoa and Plants
Source: Front Genet. 2019 Jan 14;9:741. doi: 10.3389/fgene.2018.00741 (PMC6339879; doi:10.3389/fgene.2018.00741)
Supplement: DATA FILE S2 — Sequences of REPAG 3′ SS from each species of metazoa, plants and protists. [file Data_Sheet_2.zip › Supplementary data 2/Metazoa_Release91_heterocephalus_glaber_male.txt]

REPA_GGG_Sequence	Exon_Start	Exon_End	Pos_-50	Pos_+2	Strand	Chromosome	GeneID	Gene_Start	Gene_End	Gene_Name	Number_of_REPAs	Number_of_REPAs_has_GGG	Number_of_Intron(Intra_genic_Region)	Upstream_Constitutive_Exon
CTTATCCACCTGGAGTTTGGAAATGAAAAACTTGCTGCTGCTGGGAAAAGCC	197031	197146	197196	197144	-1	JH173571.1	ENSHGLG00100003458.1	167981	202194	HHLA1	8981	1906	179440	No_or_no_constitutive_exon
AGCCCCTTTGATCGGGCGTCTCCCTGATATACAGCGGGAGCAGGCGCAAGAG	1039543	1039582	1039632	1039580	-1	JH173571.1	ENSHGLG00100003462.1	1039543	1057177	SLA	8981	1906	179440	No_or_no_constitutive_exon
CCACACCCCACCCTCCCTGGTCCTTACCTGCTGTTAGGGGAGAAAGGAAGGC	1402271	1403462	1403512	1403460	-1	JH173571.1	ENSHGLG00100016505.1	1402271	1483232	ST3GAL1	8981	1906	179440	No_or_no_constitutive_exon
GGCTTTTCGCGTCCCTGCCGTCGCCGCTACTCGCGGTGTTGCCGGGCAAGAT	377619	377720	377569	377621	1	JH167272.1	ENSHGLG00100018230.1	377516	411043	ANAPC7	8981	1906	179440	No_or_no_constitutive_exon
AGCCCTAAAGGAGTATGAGCCTGAAATGGGCAAAGTGTATCGACAGGGAGTG	464757	464813	464863	464811	-1	JH167272.1	ENSHGLG00100017634.1	423889	477925	ATP2A2	8981	1906	179440	No_or_no_constitutive_exon
TTCTCAGAACTCACTGAGGGTCTTTCTCTTCTTTCCTTGGGTGGAAACAGCA	427392	427595	427645	427593	-1	JH167272.1	ENSHGLG00100017634.1	423889	477925	ATP2A2	8981	1906	179440	No_or_no_constitutive_exon
ACCCGGACCCCGTTCGCCCCCTGGCTTCGGAAGCTGGGGTGGGAGCCAAGCC	1206555	1206684	1206505	1206557	1	JH167272.1	ENSHGLG00100019049.1	1195043	1246608	WDR66	8981	1906	179440	No_or_no_constitutive_exon
GAGGGGGACCTACTGGATGATGACGACAATGAAGATGGGGGGATGACCAGCT	1484427	1484484	1484534	1484482	-1	JH167272.1	ENSHGLG00100019072.1	1484427	1485291	None	8981	1906	179440	No_or_no_constitutive_exon
GAGGCCCCTGGACCCCTCTCCCAGGCTCTTGTGGATTTGGAGGGATCCAGTC	1897634	1897815	1897584	1897636	1	JH167272.1	ENSHGLG00100018332.1	1888264	1899556	HIP1R	8981	1906	179440	No_or_no_constitutive_exon
CACTGCCGCCCCTCAGGCCACTGGGCCTGCCCAGAGCAGGCAGGGAGCAGGC	1989148	1989307	1989357	1989305	-1	JH167272.1	ENSHGLG00100018588.1	1987105	2069613	PITPNM2	8981	1906	179440	No_or_no_constitutive_exon
CCCCACAAAACCACCTCAAGATGGAGCCAGGGCTGGCCGGCTTGGGGGAGCC	2826314	2826357	2826264	2826316	1	JH167272.1	ENSHGLG00100018481.1	2818514	2827633	RFLNA	8981	1906	179440	No_or_no_constitutive_exon
AGTAAGTGGAAAGGAAAGTGAACTGGGGCGGAGGGAGGGGCGGAGCCAAGCG	2845635	2845899	2845949	2845897	-1	JH167272.1	ENSHGLG00100018499.1	2831274	2927983	NCOR2	8981	1906	179440	No_or_no_constitutive_exon
CCATGAAACAGGGACGCCCATGACCCTGTCCCGAAGATGGGGAAACTGAGGC	2838952	2838971	2839021	2838969	-1	JH167272.1	ENSHGLG00100018499.1	2831274	2927983	NCOR2	8981	1906	179440	No_or_no_constitutive_exon
GAGGTGTTTTTATTCACGCACTCTTCTCTCTCGGGGTGGTTGGGAGGCAGGT	3310822	3311576	3310772	3310824	1	JH167272.1	ENSHGLG00100032267.1	3309236	3311576	None	8981	1906	179440	No_or_no_constitutive_exon
CTCTGCTCTCGAGACACAGCCCTGCGTGCCAAGGCCAAAAGGGTAAGCAGCC	6314635	6314644	6314694	6314642	-1	JH167272.1	ENSHGLG00100018365.1	6314234	6349823	RIMBP2	8981	1906	179440	No_or_no_constitutive_exon
GAAACGGGGCTTCAGGGTTGCTGGTGCCCCCCGCCTGGGGAGGCGGCCAGGA	6957487	6957623	6957437	6957489	1	JH167272.1	ENSHGLG00100018958.1	6947083	6962078	ULK1	8981	1906	179440	Yes
GCAGCCTGAGCTCCAAGCCGCTGGCCATCATGCACCTGGTCGTGGGGAAGAA	7096653	7096703	7096753	7096701	-1	JH167272.1	ENSHGLG00100017865.1	7094643	7096977	None	8981	1906	179440	No_or_no_constitutive_exon
AAGGTTCACAATATTCTTGCGGAAATGGTGATGGGGGGGTGATATTAGAGAC	486711	486924	486974	486922	-1	JH170748.1	ENSHGLG00100003780.1	486711	487244	None	8981	1906	179440	No_or_no_constitutive_exon
GTAGGAGGTGGCCCAGTCCTAATGATGTGGGCCCTTTCCTTTGGGAACAGAA	3631208	3631307	3631357	3631305	-1	JH170748.1	ENSHGLG00100008553.1	3596412	3665707	NRAP	8981	1906	179440	Yes
GCTTACTCTGTACGCAGAACTCTGTATTTCAGTGTTCACTGGGGCCACAGAG	4508412	4508456	4508506	4508454	-1	JH170748.1	ENSHGLG00100016151.1	4414932	4639720	ABLIM1	8981	1906	179440	No_or_no_constitutive_exon
CTTGGCAACTTTCCACGCAATGCTATCAAAGTTGGACCATCCGGGAGTAGTT	4508334	4508349	4508399	4508347	-1	JH170748.1	ENSHGLG00100016151.1	4414932	4639720	ABLIM1	8981	1906	179440	No_or_no_constitutive_exon
CCAATGAGAAGCTGCAGCAGCACTTTGTGGCTCACTACCTAAGGGCTCAGCA	6438444	6438463	6438394	6438446	1	JH170748.1	ENSHGLG00100004184.1	6437142	6438463	None	8981	1906	179440	No_or_no_constitutive_exon
AGATTTTCAGTCATTCTGTCTTATTTCCTCTTCCCCACTGGGGTGCACAGGC	599085	599199	599249	599197	-1	JH165689.1	ENSHGLG00100015899.1	577577	610670	BRAP	8981	1906	179440	No_or_no_constitutive_exon
GTTAGCCATCATTTAATGGGTGGATTTGTTTGTTTTTGTTGGGGGCCCAGTA	2380889	2381068	2381118	2381066	-1	JH165689.1	ENSHGLG00100017936.1	2299738	2409471	RBM19	8981	1906	179440	Yes
CCAGGGAGGGAGCCTTCGTTTCTGAGTAACCTCTGTTTCCTGGGTTAAAGGA	1417886	1418087	1417836	1417888	1	JH171648.1	ENSHGLG00100015445.1	1405452	1584938	PATJ	8981	1906	179440	No_or_no_constitutive_exon
CACCGAGGAGCCCTGGGGGAGGAGGGCAGCCTCCTCCGGGTGACAGACAGTG	1643987	1644495	1644545	1644493	-1	JH171648.1	ENSHGLG00100007712.1	1636262	1645784	KANK4	8981	1906	179440	No_or_no_constitutive_exon
CTCCAGCAGAAGGCTGAAGCAAGGTTTCCTTTTTCGCCCGTGGGTGGCAGGC	2554513	2554723	2554463	2554515	1	JH171648.1	ENSHGLG00100006934.1	2526849	2560210	EFCAB7	8981	1906	179440	No_or_no_constitutive_exon
TTCCAGCCATCAGAGCTCACCGTTGGCTTTGATTAGCTCTCACCGGGGAGAC	5371076	5371197	5371026	5371078	1	JH171648.1	ENSHGLG00100012417.1	5338378	5378481	IL23R	8981	1906	179440	No_or_no_constitutive_exon
CGGGGCCCCATCCAGCTGCGGGAGCAGCTGCCTGCTACCTGATGGGGGAGGC	6134605	6135077	6135127	6135075	-1	JH171648.1	ENSHGLG00100012817.1	6134491	6135244	None	8981	1906	179440	No_or_no_constitutive_exon
AACCAATGGCAACTGTTTACTATGTTCCTTTTCTTCTCTAGAAGAGGGAGAT	848452	848554	848604	848552	-1	JH165919.1	ENSHGLG00100014685.1	845247	855189	None	8981	1906	179440	No_or_no_constitutive_exon
TTTCCTAATGCAATTTTCCCAAATGGAGCAGCATATTGTATGGGACGTAGGA	4248026	4248133	4248183	4248131	-1	JH165919.1	ENSHGLG00100016213.1	4247585	4248586	None	8981	1906	179440	No_or_no_constitutive_exon
CTTGTCTTCCCTGGGTCCTTCCCAGAGCCCTCACCCTTGGGGCTGGAAAGGA	5038664	5038685	5038735	5038683	-1	JH165919.1	ENSHGLG00100013941.1	5037143	5039280	None	8981	1906	179440	No_or_no_constitutive_exon
AAAATGGAGACTGAAGCCTTGGGACTGGCTCGATCGCATGGGGAACAGAGGC	5038403	5038556	5038606	5038554	-1	JH165919.1	ENSHGLG00100013941.1	5037143	5039280	None	8981	1906	179440	No_or_no_constitutive_exon
AATTCATTTTTCAAAATCCATTAAAATAACTCCTCTCTTTTGGTGGGCAGCA	1840699	1840783	1840833	1840781	-1	JH171743.1	ENSHGLG00100017335.1	1839563	1845753	AHSG	8981	1906	179440	No_or_no_constitutive_exon
GATCTGAACCCCAGCTTTGCACCCCTCTGGCAGGGAGGCAGGCAGGGCAGGG	3263264	3263488	3263538	3263486	-1	JH171743.1	ENSHGLG00100007156.1	3263264	3497080	VPS8	8981	1906	179440	No_or_no_constitutive_exon
GGTGACAGCGAGCAGAGTCACCAGAGCGGGGAAGGCGTAGGGAGGTGGAGAG	3409217	3409261	3409167	3409219	1	JH171743.1	ENSHGLG00100027106.1	3356918	3409261	None	8981	1906	179440	No_or_no_constitutive_exon
CGGCCCTCTTTCCCGAAGATGACACTGCGCCCTTGTGTTTGGGGACACAGGC	3972145	3972219	3972095	3972147	1	JH171743.1	ENSHGLG00100009959.1	3963877	3977326	CLCN2	8981	1906	179440	No_or_no_constitutive_exon
AGCTCTATGTTCACTGACTGGCCTCCTCTCTCTTCCTGCGTGCGGGACAGTT	4322738	4322896	4322688	4322740	1	JH171743.1	ENSHGLG00100018805.1	4287282	4374613	ABCC5	8981	1906	179440	Yes
CGAGGGCCCCTCACAGCACCCAACGGCATGTGTAAGTAGCACAGGGGAAGAC	5678859	5678923	5678809	5678861	1	JH171743.1	ENSHGLG00100009870.1	5534453	5681590	SMARCC1	8981	1906	179440	No_or_no_constitutive_exon
GGAAGCTGCTGGCCGCCAGCCCTTCTCACCTGGTACAGTTGGGGTGGCAGAG	532787	533021	533071	533019	-1	JH173407.1	ENSHGLG00100015868.1	532787	539395	MIIP	8981	1906	179440	No_or_no_constitutive_exon
CTATTCATCCGGGCCAGCTGGGCGGGGCCGGGGACAGGGCACAGCTAGAGCC	776027	776093	775977	776029	1	JH173407.1	ENSHGLG00100015645.1	775947	779065	None	8981	1906	179440	No_or_no_constitutive_exon
CCCCCGAGCCTGGCCAGGGAAGCCCGCTGTCCCTGATGCGGGGGGGACAGGT	921691	921805	921855	921803	-1	JH173407.1	ENSHGLG00100013964.1	912423	939239	DISP3	8981	1906	179440	No_or_no_constitutive_exon
AGTCCCCGTCTCACTGAGGGGCCCGGGCCATCTGTGTCTCCTTGGGAAAGGG	916854	916981	917031	916979	-1	JH173407.1	ENSHGLG00100013964.1	912423	939239	DISP3	8981	1906	179440	No_or_no_constitutive_exon
CAGTGGTCCTCAAAGCTGATGGTTTTCCATTTTCACCTGTGGGGTCACAGGC	1160369	1160512	1160319	1160371	1	JH173407.1	ENSHGLG00100014761.1	1117818	1252661	MTOR	8981	1906	179440	No_or_no_constitutive_exon
ATGTGCAAGTTTTCCTCCTTTCCTCCCATGCTGGCCCATGGGTGACACAGGC	2318201	2318387	2318151	2318203	1	JH173407.1	ENSHGLG00100013580.1	2303858	2334478	CLSTN1	8981	1906	179440	Yes
CCCACCCGCTTTTCTGTCTCTCTCTCCTTCTCTGTCCTCTGGTGGGGCAGGC	2852371	2852430	2852321	2852373	1	JH173407.1	ENSHGLG00100013325.1	2839979	2858895	ENO1	8981	1906	179440	No_or_no_constitutive_exon
CACGCAGGGGGCCCCTGTGGCTCTGTGCGCCCACCCGTGACAGGGCGAAGGG	4992830	4992991	4992780	4992832	1	JH173407.1	ENSHGLG00100013261.1	4992289	5036903	CHD5	8981	1906	179440	No_or_no_constitutive_exon
GGTCTCGGGGCACGGCCCATCCTCCTGACCTTCTGTGCCCCCGGGAGCAGCT	5010273	5010368	5010223	5010275	1	JH173407.1	ENSHGLG00100013261.1	4992289	5036903	CHD5	8981	1906	179440	No_or_no_constitutive_exon
CTCCCGTCCCTCGTCCCTCGAGCCAGGCGCTCTTGGAGAGGGCCCGGAAGTG	5049333	5049470	5049520	5049468	-1	JH173407.1	ENSHGLG00100013170.1	5041658	5080965	KCNAB2	8981	1906	179440	No_or_no_constitutive_exon
TCGCCCTGGGCAGGCACCCTGTGACCGTGTTAGCTATTTTGGGGTGTGAGGG	854520	854697	854747	854695	-1	JH204766.1	ENSHGLG00100007309.1	833884	870781	RRBP1	8981	1906	179440	No_or_no_constitutive_exon
GAACTAACTGTGGAGGCCTTCATGGCACTTCCCTCTGGGGGACCCAAAAGCC	1792326	1792435	1792276	1792328	1	JH204766.1	ENSHGLG00100010170.1	1790517	1792435	None	8981	1906	179440	No_or_no_constitutive_exon
CCAGCTGGCCAGCAACCCAGTGAGTGAAGTGGTGAGAGGGTGGGGGACAGAG	521768	521776	521718	521770	1	JH168664.1	ENSHGLG00100018195.1	516445	525785	SLC25A45	8981	1906	179440	No_or_no_constitutive_exon
TGTCAAAGTTCGTGCCAGAAGCTGGTGCTGATGGGTGCTCTGGGGAACAGGT	682893	682979	683029	682977	-1	JH168664.1	ENSHGLG00100015945.1	660533	691897	CAPN1	8981	1906	179440	Yes
CCAGGGGAAACCTCTGAGGGTGAGAGGCTGGGCCAGGGAGGGGAAATCAGGC	1048149	1048166	1048099	1048151	1	JH168664.1	ENSHGLG00100016473.1	1028969	1050590	ATG2A	8981	1906	179440	No_or_no_constitutive_exon
AGAGCCAAGTGGAGGGGTTGGCTGGAGAGAATATGTGGGGAGAGCCACAGGG	1105005	1105140	1104955	1105007	1	JH168664.1	ENSHGLG00100016897.1	1095040	1113011	CDC42BPG	8981	1906	179440	No_or_no_constitutive_exon
TTTGAGCTGAGAGGAGCAATAGAAAAACTCACAGCTCATATGGGCAGGAGAT	1168430	1168474	1168380	1168432	1	JH168664.1	ENSHGLG00100013879.1	1157920	1169455	SF1	8981	1906	179440	No_or_no_constitutive_exon
AGCGACTGAGGACTTGCTTGGGAATGGGCAGGTGGTACTAGGGGCGCCAGTT	1169230	1169251	1169180	1169232	1	JH168664.1	ENSHGLG00100013879.1	1157920	1169455	SF1	8981	1906	179440	No_or_no_constitutive_exon
ACCCAGGTGTTTGGGCTCTGGTGCTAGTTTTGGGCTCTTCTGGGGAACAGCG	1180578	1180742	1180528	1180580	1	JH168664.1	ENSHGLG00100016558.1	1175115	1189025	PYGM	8981	1906	179440	Yes
GGACCAAGGGTCATCCTGCTTCCTGCTTCTCTTTGACCCTTGGGAGTTAGAT	1192818	1192921	1192768	1192820	1	JH168664.1	ENSHGLG00100016074.1	1189293	1204844	RASGRP2	8981	1906	179440	Yes
GGAGTTGATGCCGGTTGTCTCCTGTCTCTCCCCCTCCCTGGGCTGGGCAGGT	1259524	1259686	1259474	1259526	1	JH168664.1	ENSHGLG00100015970.1	1230929	1318978	NRXN2	8981	1906	179440	Yes
CCATTGGCCTTTGCCTGTCCATCTCCCGTCTAACCCCACTTGTGGGGCAGAG	1265508	1265712	1265458	1265510	1	JH168664.1	ENSHGLG00100015970.1	1230929	1318978	NRXN2	8981	1906	179440	Yes
CCCCCACCTTCCCCATCCTGACCCAGTGTCTCCTCCCTACTATGGGGCAGGT	1275045	1275236	1274995	1275047	1	JH168664.1	ENSHGLG00100015970.1	1230929	1318978	NRXN2	8981	1906	179440	Yes
GGCCAAACGTTAGCAAATAATGTGGGGGGGCACAAGGTGGGGCAGGCGAGGG	3405624	3405662	3405712	3405660	-1	JH168664.1	ENSHGLG00100013236.1	3341844	3406025	PTCH1	8981	1906	179440	No_or_no_constitutive_exon
GGAGTGGGCTGACCGGCGTCCTGTCCTGGGCCAGTCAAAGGCTGTGGGAGCA	3925489	3925596	3925646	3925594	-1	JH168664.1	ENSHGLG00100016001.1	3925489	3927233	None	8981	1906	179440	No_or_no_constitutive_exon
TGTCTCTTGCCCCTTCCTTCCTCTTCGGCTCGACCCGGGACCCGGAGAAGGA	3988226	3989318	3989368	3989316	-1	JH168664.1	ENSHGLG00100029877.1	3988226	3994769	None	8981	1906	179440	No_or_no_constitutive_exon
TTTGTAAAAGTAAAATCATGAACTCTGGTGGTGGGGTGGGAAGGTATCAGTC	4160597	4160704	4160547	4160599	1	JH168664.1	ENSHGLG00100012993.1	4156153	4233009	TRPM1	8981	1906	179440	No_or_no_constitutive_exon
ATCAGACTTTACTCACCCTACTTGGTGTTTTTTTTTTTAGGGAACAACAGAG	1861718	1861841	1861891	1861839	-1	JH166946.1	ENSHGLG00100016920.1	1812540	1937311	SCN8A	8981	1906	179440	No_or_no_constitutive_exon
CTCCCTGCCCTCCTCCCCTTCTCTTCCTCACCTCCCGGGGGACGGCACAGGA	3869227	3869350	3869177	3869229	1	JH166946.1	ENSHGLG00100017499.1	3867913	3879112	NCKAP5L	8981	1906	179440	No_or_no_constitutive_exon
CCTTTCTCCCTCCCTTCCTCCCGGCGGCCGTGGCGGCGCTGGGGAAGCAGCG	4683171	4683317	4683121	4683173	1	JH166946.1	ENSHGLG00100018773.1	4672791	4688701	WNT10B	8981	1906	179440	No_or_no_constitutive_exon
GGCTCTGGGGAACTTTTCTAGGTAGTCGGTGTTAGAGGGACAGAACAGAGGG	4809391	4809431	4809481	4809429	-1	JH166946.1	ENSHGLG00100019404.1	4805751	4815483	CACNB3	8981	1906	179440	No_or_no_constitutive_exon
TTCTGCCTGGAATGCTTGTCAGGCATGAGGCAGGTACCAGGGCCATGAAGTT	4809253	4809358	4809408	4809356	-1	JH166946.1	ENSHGLG00100019404.1	4805751	4815483	CACNB3	8981	1906	179440	No_or_no_constitutive_exon
TTGGTCCTGACCCTGTGGAGCTGTAAGATGATTCCTCTCCCGGGAACGAGCA	4610916	4610976	4611026	4610974	-1	JH170539.1	ENSHGLG00100004497.1	4610916	4612540	None	8981	1906	179440	No_or_no_constitutive_exon
CACCCTGCTCCTCCAAACAGATGGCTGCCAGTGCCAATGACAGGGACCAGGA	4332647	4332717	4332597	4332649	1	JH168404.1	ENSHGLG00100007531.1	4317379	4333391	CCNK	8981	1906	179440	No_or_no_constitutive_exon
CAAGGGCCGGAGGAACCCTTCGGGAGCCTGCCGAGGGCTGTGGGTGGCAGTG	1179267	1179374	1179424	1179372	-1	JH170984.1	ENSHGLG00100010489.1	1171425	1189296	PLCB2	8981	1906	179440	Yes
ACTGCTACGTTCCTAAGGTGGCCTGCTCTAACTGGAAGCGGGTGCTGAAGGT	1356960	1357590	1356910	1356962	1	JH170984.1	ENSHGLG00100005787.1	1356519	1357590	CHST14	8981	1906	179440	No_or_no_constitutive_exon
TTAAACCTGCACGCCATATACTCCCAAACCTAATCCTGTGATATGGGAAGAG	2570223	2570252	2570173	2570225	1	JH170984.1	ENSHGLG00100016042.1	2521450	2606076	None	8981	1906	179440	No_or_no_constitutive_exon
AAACCTGCACGCCATATACTCCCAAACCTAATCCTGTGATATGGGAAGAGGA	2570225	2570266	2570175	2570227	1	JH170984.1	ENSHGLG00100016042.1	2521450	2606076	None	8981	1906	179440	No_or_no_constitutive_exon
CCAGGCTCTTCCAAGGGCTTTGTCACATTATTGTGACCATGACGAGGGAGCC	2950969	2951045	2951095	2951043	-1	JH170984.1	ENSHGLG00100010206.1	2940443	2953611	PLA2G4F	8981	1906	179440	No_or_no_constitutive_exon
GACTCTTGCCTCTAATTCTCCTTTTTGTCTCTTACCCCATTGGGTGACAGTT	3035334	3035518	3035568	3035516	-1	JH170984.1	ENSHGLG00100010552.1	3009804	3068816	TMEM87A	8981	1906	179440	Yes
TCTGCACAAGGGAGATCTGAATTTTCATTTCCTTTCTGGGGGGGGCACAGAC	3192823	3192993	3192773	3192825	1	JH170984.1	ENSHGLG00100015519.1	3162383	3201975	CAPN3	8981	1906	179440	Yes
TCCATACTTGCAAAATAGTAAAGAAGTAAAGCCAGTGGGCACAGAAGCAGTT	3530221	3530982	3530171	3530223	1	JH170984.1	ENSHGLG00100019338.1	3438459	3554135	STARD9	8981	1906	179440	No_or_no_constitutive_exon
GTGAGTGCGCCTCGGGAGGGGCGACGCGGAGCGACTGGGGGTGGGGGGAGCT	4048843	4048969	4048793	4048845	1	JH170984.1	ENSHGLG00100005840.1	4048684	4059970	CCNDBP1	8981	1906	179440	Yes
AACAGAAAGATAAAGCTCTAGAAGAAAAGTACAAAACTTGGGGCCAAGAGAG	4403951	4403993	4403901	4403953	1	JH170984.1	ENSHGLG00100016549.1	4399040	4408783	MAP1A	8981	1906	179440	No_or_no_constitutive_exon
TTAGTTACCCACCCCCTACCACTCCCAGCTAACTTATTTGGGGGTGACAGGA	4453132	4453218	4453268	4453216	-1	JH170984.1	ENSHGLG00100014800.1	4411043	4457988	PPIP5K1	8981	1906	179440	Yes
CAGGCCTGCGAGGCACGGCATGCTGACTCTGGGGCCTTCTGTGTGGGCAGTG	1015164	1015331	1015114	1015166	1	JH168168.1	ENSHGLG00100017175.1	1013754	1023612	SYT2	8981	1906	179440	No_or_no_constitutive_exon
CTGCTGGGGCCTTTGTTTTTATGCGTTTGGAACAGCAGCCCAGGGTGGAGCC	2476800	2476929	2476750	2476802	1	JH168168.1	ENSHGLG00100018323.1	2417754	2477771	CACNA1S	8981	1906	179440	No_or_no_constitutive_exon
ACGCGGCCCGGCGGCGGAGGAAAGGCCCGAGCTGGCCTGGCCGGGAGAAGGC	2886349	2887243	2887293	2887241	-1	JH168168.1	ENSHGLG00100017178.1	2882532	2887411	None	8981	1906	179440	No_or_no_constitutive_exon
AGGGATATTAGGAATTTGTGATTTGCTCATAAACCTGAGGGGTGAACAAGAA	3049318	3049763	3049813	3049761	-1	JH168168.1	ENSHGLG00100017171.1	3048219	3056202	None	8981	1906	179440	No_or_no_constitutive_exon
TGGTACCGGGGATCAAACTCAGGTCCTCGTGCTTGCAGGGCAGGTGGCAGAA	3048822	3049096	3049146	3049094	-1	JH168168.1	ENSHGLG00100017171.1	3048219	3056202	None	8981	1906	179440	No_or_no_constitutive_exon
GATCCCCAGTACCAAAAAAATATAACAAGAAGAAGAAACTGGGAGTCTAGCA	3804753	3804814	3804864	3804812	-1	JH167500.1	ENSHGLG00100011499.1	3804157	3805513	None	8981	1906	179440	No_or_no_constitutive_exon
CATTCATGGAGGCTCTTCAGGCTGGTGCAGACATCTCCATGATTGGGTAGTT	4598612	4598855	4598562	4598614	1	JH167500.1	ENSHGLG00100012316.1	4598274	4600398	None	8981	1906	179440	No_or_no_constitutive_exon
CACCCACAGTCCATAGGCTATCCCATCACCCTATTTGGAGAAGGGACGAGAG	4598889	4599515	4598839	4598891	1	JH167500.1	ENSHGLG00100012316.1	4598274	4600398	None	8981	1906	179440	No_or_no_constitutive_exon
TTCCTCTCATCATATCTCTGAGTCTTATCTTTTGTTTCTGGGGAGTTCAGTA	1239376	1239729	1239779	1239727	-1	JH170761.1	ENSHGLG00100029342.1	1234131	1255430	None	8981	1906	179440	No_or_no_constitutive_exon
AACCACAAGGCGTCTCAATGTGTCCGCCGAGCAAAGGGACTAAAGCAAAGAA	2995427	2995601	2995651	2995599	-1	JH170761.1	ENSHGLG00100018848.1	2995284	2997443	None	8981	1906	179440	No_or_no_constitutive_exon
CCTGTGCCAGCTCACAGCCACCACTGCACCCTACGTGCGGGATGTGGGAGAT	3863588	3864235	3864285	3864233	-1	JH170761.1	ENSHGLG00100012446.1	3692641	3871265	CCDC85A	8981	1906	179440	No_or_no_constitutive_exon
TTCCATTTCCTCATCTCCACATCTCCATGCCCTTTTCCTGGGCGGAGCAGCA	66485	66754	66804	66752	-1	JH173089.1	ENSHGLG00100013877.1	63140	87515	TRPV5	8981	1906	179440	Yes
GAGGTGTTTCTGACCCGTGTTTTTGGGTTTTTTTGCTTCCTCGGGGGTAGGT	460448	460530	460398	460450	1	JH173089.1	ENSHGLG00100008417.1	459895	467508	GSTK1	8981	1906	179440	No_or_no_constitutive_exon
GATCACCACTGCCATCCGCAGAGTGCTGGGGCGCCTGAGGCCGGGCAAAGCC	719735	719755	719805	719753	-1	JH173089.1	ENSHGLG00100013989.1	719735	720754	None	8981	1906	179440	No_or_no_constitutive_exon
CAACAAAGTAGTTCACGATAGCCAGCCAGAAGGCTCTGAGCTGGGGATAGAG	1100806	1101000	1100756	1100808	1	JH173089.1	ENSHGLG00100006874.1	1099305	1115733	ARHGEF5	8981	1906	179440	No_or_no_constitutive_exon
TTTCCCCTCTCCTCTTTATTTCCACCTCTTTTCTTCTTGGGGAAAATAAGCT	1286056	1286221	1286271	1286219	-1	JH171122.1	ENSHGLG00100007188.1	1076012	1594501	PHACTR1	8981	1906	179440	No_or_no_constitutive_exon
AACATGGCAAAGGCAAATGGGATTACCTACAATCTTCTTGGGGTAAGCAGGT	4064190	4064357	4064140	4064192	1	JH171122.1	ENSHGLG00100029768.1	4038763	4097916	None	8981	1906	179440	No_or_no_constitutive_exon
TCTGATCATTCACTGAACAGAGGCGTTCCTGAGAAGTAGAATGGGAACAGAA	868573	868735	868785	868733	-1	JH169665.1	ENSHGLG00100000484.1	868437	869858	None	8981	1906	179440	No_or_no_constitutive_exon
CGTGCAGCGTCCCTTTATCCAGATGTCATGGGAAAGGAAGAAGGGAAGAGTC	2109201	2109376	2109426	2109374	-1	JH168797.1	ENSHGLG00100012022.1	2109201	2110424	None	8981	1906	179440	No_or_no_constitutive_exon
AGTGAAATTGGCTTTGAAGAAGAACAGAGAAACCATGGGTCAAAGATAAGTT	2368504	2368624	2368674	2368622	-1	JH168797.1	ENSHGLG00100016193.1	2367403	2368863	None	8981	1906	179440	No_or_no_constitutive_exon
TTCCCAGTTCAGCACTGGAGGCTCTCAGCGCCCCGCCATCTGGGTAACAGGA	1977692	1977720	1977770	1977718	-1	JH170314.1	ENSHGLG00100004032.1	1968035	1990985	CPA5	8981	1906	179440	No_or_no_constitutive_exon
TTGGCAGCACCTGTGACCTCAACCTCAAGATCCCAGGTACAGTGGGGAAGAG	3470731	3470757	3470807	3470755	-1	JH170314.1	ENSHGLG00100008579.1	3467095	3497051	FLNC	8981	1906	179440	No_or_no_constitutive_exon
TGTGAACACACCCCTGAGAGCCACCTTGAGCCACAGCCTCTGGGAATAAGAT	3633268	3633339	3633389	3633337	-1	JH170314.1	ENSHGLG00100017362.1	3633268	3642881	FAM71F2	8981	1906	179440	No_or_no_constitutive_exon
CAGCGGTTCCCGAGGGCGGGGCAGGAGGAGAGGGCGGGGCAGGAGGAGAGGG	3720548	3720698	3720498	3720550	1	JH170314.1	ENSHGLG00100012985.1	3719920	3733663	IMPDH1	8981	1906	179440	No_or_no_constitutive_exon
CTTCCCAGCCTCACGTCTTCTCTTTCTTGTGGGTCTCTTTGGGAATGCAGGT	2047847	2048792	2047797	2047849	1	JH172853.1	ENSHGLG00100012150.1	2039173	2048792	PROX2	8981	1906	179440	No_or_no_constitutive_exon
CAGAACAGTGACCTGGTCACAGCTGTGCCCTCTCTTGGCTCTGGGGACAGAT	2374885	2375017	2374835	2374887	1	JH172853.1	ENSHGLG00100016065.1	2287362	2381540	LTBP2	8981	1906	179440	Yes
ACTTTTGGTAATCAGCCAACTGTCTTCTTTTTGTTCTGGGGACAAAATAGGA	2844048	2844128	2843998	2844050	1	JH172853.1	ENSHGLG00100011664.1	2818189	2858375	ENTPD5	8981	1906	179440	Yes
CTGGGCTGAGCCAAATAGGCTTCAACAGTGACAGGGCCCTGGGGTTGCAGGA	3499121	3499309	3499071	3499123	1	JH172853.1	ENSHGLG00100015932.1	3486043	3500730	FUK	8981	1906	179440	No_or_no_constitutive_exon
GTGGGTAGCCCCTGGATGGGTGGGAAGAGAGACTGGGCCTGGGTGTGGAGCT	3698093	3698111	3698161	3698109	-1	JH172853.1	ENSHGLG00100012006.1	3676612	3787446	VAC14	8981	1906	179440	No_or_no_constitutive_exon
ACTGTGGGGGGCAAGCAGTACCCCCGGAACTCTGTGACACGGCGGGACAGAC	4601823	4601912	4601962	4601910	-1	JH172853.1	ENSHGLG00100017811.1	4601499	4602112	None	8981	1906	179440	No_or_no_constitutive_exon
GGACAGTGAGAAGCACGCAGGAGTCCCCTCCCCGATGGGGAGCACGGCAGTG	4207707	4207813	4207863	4207811	-1	JH166413.1	ENSHGLG00100015989.1	4192065	4251227	ADCY10	8981	1906	179440	No_or_no_constitutive_exon
CTGTGCAACCCGGAAACACATGTGGACTGAAGAGGATGCTGGGAAAAAAGTG	2730332	2730615	2730282	2730334	1	JH166840.1	ENSHGLG00100010691.1	2730301	2730615	None	8981	1906	179440	No_or_no_constitutive_exon
GTCCCTACTAAGGCCAGATGGTAACCAGCACTGTCCATGTCCTGGGGAAGGT	934250	934392	934442	934390	-1	JH172092.1	ENSHGLG00100018370.1	914349	951324	NOS2	8981	1906	179440	No_or_no_constitutive_exon
GAGAAGGCCTGTGGCTCTTAGTGACCTGTTCTTCTCTACTTGGGGAGTAGAA	1532656	1532778	1532606	1532658	1	JH172092.1	ENSHGLG00100018682.1	1510438	1536560	SLC13A2	8981	1906	179440	No_or_no_constitutive_exon
GGACACCAAGGAAAGTACTGCAGAGACACAGCACCGCCTCTGGGGGTAAGCA	1631951	1631957	1632007	1631955	-1	JH172092.1	ENSHGLG00100018769.1	1616220	1635427	SPAG5	8981	1906	179440	No_or_no_constitutive_exon
AGTCTCGATGACAGAGGGCAGTAAAACAGTCCCTTACACTAAGGGCATAGCC	1617844	1617851	1617901	1617849	-1	JH172092.1	ENSHGLG00100018769.1	1616220	1635427	SPAG5	8981	1906	179440	No_or_no_constitutive_exon
AGGTACTTTGGTTTGGGAATAAATCATGGCTAATAAAGGTGGAATGGGAGTG	1647094	1647227	1647277	1647225	-1	JH172092.1	ENSHGLG00100019128.1	1647094	1649707	None	8981	1906	179440	No_or_no_constitutive_exon
TCCCCTTTTAGGACTGGCTCATTCTTTTCACCCACAAGGGACCCAGAAAGTG	2136486	2136501	2136551	2136499	-1	JH172092.1	ENSHGLG00100017910.1	2097601	2182978	MYO18A	8981	1906	179440	No_or_no_constitutive_exon
AGGCCATGGCTTCCTGCAGCATCCCTCACCCCTGGGATCTGGGGGGGCAGGT	2586152	2586310	2586102	2586154	1	JH172092.1	ENSHGLG00100019042.1	2570422	2588666	ANKRD13B	8981	1906	179440	No_or_no_constitutive_exon
TGAAAAAAGAAAACAAAAAATGGTGTGGCTCTTCTAGCCACGAAGGGGAGGG	4525637	4525772	4525587	4525639	1	JH172092.1	ENSHGLG00100019282.1	4524900	4545799	None	8981	1906	179440	No_or_no_constitutive_exon
TGTGTCAGCTGCTCCACTGTCCTCTGCCAGCCTATGGGAGGATAAGCAAGGC	3025574	3025614	3025664	3025612	-1	JH171222.1	ENSHGLG00100011098.1	3025574	3025829	None	8981	1906	179440	No_or_no_constitutive_exon
ATTACCCCCTCCCCCCGGCTCTGATCCTGCTCTTGTCTCCGTGGGACCAGAT	1874360	1874518	1874568	1874516	-1	JH168530.1	ENSHGLG00100011604.1	1850491	1899374	ATP6V0A4	8981	1906	179440	No_or_no_constitutive_exon
GTGTCCTGCCCATTGTCCCAGGCCACCACAGCCCTGCTGCAGGAAGGGAGAC	2651472	2651492	2651542	2651490	-1	JH168530.1	ENSHGLG00100015838.1	2647360	2773546	HIPK2	8981	1906	179440	No_or_no_constitutive_exon
GAGCCCCGCGCGCTGCAGGCCGAGGAGACCAAGGCACCCGAGCGGGGCAGGG	3468874	3469255	3469305	3469253	-1	JH168530.1	ENSHGLG00100018471.1	3417762	3469482	DENND2A	8981	1906	179440	No_or_no_constitutive_exon
TCGTGGGCCACTACTCTCTGTTCCTGACACCCGGCGCAGGCGAGTGGGAGGA	3419363	3419502	3419552	3419500	-1	JH168530.1	ENSHGLG00100018471.1	3417762	3469482	DENND2A	8981	1906	179440	No_or_no_constitutive_exon
GGTCCCACTTGGTGCACACCTTCGCCCTGGAGGTGCTGCCTAAGGGTGAGTT	393155	393183	393233	393181	-1	JH171133.1	ENSHGLG00100016840.1	389687	393698	TREML1	8981	1906	179440	No_or_no_constitutive_exon
CCACTCTCTGTGTCCTTCTGCCCCAGATCCTGGCCTGGGAGAGGAGAAAGAG	391086	391222	391272	391220	-1	JH171133.1	ENSHGLG00100016840.1	389687	393698	TREML1	8981	1906	179440	No_or_no_constitutive_exon
CAGTGAGGAGGCCCCGGGGGAGACGCTGATGCTGGGGCCCGAGGGGACAGGG	734041	734237	734287	734235	-1	JH171133.1	ENSHGLG00100014348.1	734041	739044	TFEB	8981	1906	179440	No_or_no_constitutive_exon
GCCCGGGGACTGAGACCCGCGCTTCTGCCCCACGCCCGGAACAGGGGCAGCC	809533	809793	809483	809535	1	JH171133.1	ENSHGLG00100011370.1	806584	809793	None	8981	1906	179440	No_or_no_constitutive_exon
AGGAGTCCTTGGAGGAGGGAACAGAGAAGAGGTACAAGATCAGGGCAGAGGA	1575409	1575582	1575359	1575411	1	JH171133.1	ENSHGLG00100006018.1	1571684	1575582	None	8981	1906	179440	No_or_no_constitutive_exon
GTGCTAAGGGGAAGCTCCAACCTGTACATCACCTTTCTTCTGGGTGGTAGGA	1630618	1630720	1630568	1630620	1	JH171133.1	ENSHGLG00100006629.1	1617228	1631440	None	8981	1906	179440	No_or_no_constitutive_exon
TGGGGGCCGAGGGCTGATGGGCACAGCTGCAGGTGGCTCAAGGGGGCCAGGG	2460726	2460756	2460676	2460728	1	JH171133.1	ENSHGLG00100007341.1	2443815	2461860	TMEM63B	8981	1906	179440	No_or_no_constitutive_exon
TTACTTTTTGCCTTCCTTAGTTTATTGTCCTTAATATAGGGGTGTATAAGTT	3159578	3159683	3159733	3159681	-1	JH171133.1	ENSHGLG00100006615.1	2942988	3335602	None	8981	1906	179440	No_or_no_constitutive_exon
TCTAGTAACCTACATTCTAACCAACTTCCCTTTTGGCTTTGGGGATCTAGCA	1556226	1556277	1556327	1556275	-1	JH165776.1	ENSHGLG00100018343.1	1532065	1633673	LRCH3	8981	1906	179440	Yes
GGGTGGGGATAAAATGGGGCAGGGTGGGGCTGGGCAGGGGAAGGGCAGAGCT	2015327	2015430	2015480	2015428	-1	JH165776.1	ENSHGLG00100017797.1	2011571	2017589	ZDHHC19	8981	1906	179440	No_or_no_constitutive_exon
TGTGTACCGCTGGGATCCCCGTGAGTCTGCAGACAGTGGCCAGGGAGCAGCC	2011888	2011921	2011971	2011919	-1	JH165776.1	ENSHGLG00100017797.1	2011571	2017589	ZDHHC19	8981	1906	179440	No_or_no_constitutive_exon
TGGCACTATCCGAGGGTCCTTTAGAGGCCGAGGATGGGGAAGAGGATGAGGC	2261667	2262172	2262222	2262170	-1	JH165776.1	ENSHGLG00100016491.1	2261379	2262642	None	8981	1906	179440	No_or_no_constitutive_exon
CCTATAGCGCTACTGAAGCCACCCTCCCTAGCAGCCGTGGGCTGGGTGAGGT	2650147	2650184	2650234	2650182	-1	JH165776.1	ENSHGLG00100018079.1	2633996	2651012	MELTF	8981	1906	179440	No_or_no_constitutive_exon
GGACCTGGGCCTCACTGTCCCTGTGCTCCCCAGTGCTCAACGGGGAGCAGGT	2649982	2650129	2650179	2650127	-1	JH165776.1	ENSHGLG00100018079.1	2633996	2651012	MELTF	8981	1906	179440	No_or_no_constitutive_exon
TGGGTTTCTGTCATTTCTCCAGGAGCCAGGGAACCGCAACACTGGGGAAGCC	3929348	3929397	3929298	3929350	1	JH165776.1	ENSHGLG00100018587.1	3915028	3938849	LSG1	8981	1906	179440	No_or_no_constitutive_exon
GCTTTCTACTTTTTATTCTTATGGGAAAATCTCCTCTATTTTCAGGGAAGAC	1039909	1039964	1040014	1039962	-1	JH166486.1	ENSHGLG00100006060.1	986358	1280785	None	8981	1906	179440	Yes
GCCTGGAGCTCCCAGAAGCCTCAGGTGGTGAATGCTTTAGTGGGAACTAGAG	681020	681520	680970	681022	1	JH173800.1	ENSHGLG00100002501.1	667734	681520	None	8981	1906	179440	No_or_no_constitutive_exon
CCCAGCACAGGCGCCTTGGGAATGGGTCTGGGGTATGGTGGGAACCACAGGT	4463338	4463369	4463419	4463367	-1	JH166391.1	ENSHGLG00100016748.1	4457383	4472848	PCSK9	8981	1906	179440	No_or_no_constitutive_exon
TAGACTTGAGAAGGGCAGCCCAGGGAAGAAGACCCCACACCAGGGCTGAGAA	143875	144015	144065	144013	-1	JH168132.1	ENSHGLG00100018977.1	94660	148811	SHANK3	8981	1906	179440	Yes
GGAAGCAAGGGTGGAGGGCAGAACGTGAGCCTGCAGTGGTGGGGAGGCAGGG	126627	126794	126844	126792	-1	JH168132.1	ENSHGLG00100018977.1	94660	148811	SHANK3	8981	1906	179440	Yes
CCAAGAAGTCACCCATCGCAGCAGCTCGGTGAGCAGGGTGATGTGGGGAGGG	104344	104598	104648	104596	-1	JH168132.1	ENSHGLG00100018977.1	94660	148811	SHANK3	8981	1906	179440	No_or_no_constitutive_exon
AAACAGCCCGGGGAAGGGGACAGCGGCGGGTCAGGGAGAGAAGGGACCAGGC	278518	278682	278468	278520	1	JH168132.1	ENSHGLG00100016529.1	278336	279429	ODF3B	8981	1906	179440	No_or_no_constitutive_exon
TGGCGCACCTCTGCGGGCCCGGGGGCTCCCGGTGAGTCGGGCGCCGGGAGGA	770486	770532	770582	770530	-1	JH168132.1	ENSHGLG00100019416.1	768704	770607	PIM3	8981	1906	179440	No_or_no_constitutive_exon
AATCGTGACAACTATATTCACAGAATTGGCAGAGGGGGTTGATTTGGGAGGA	4183671	4183789	4183621	4183673	1	JH168132.1	ENSHGLG00100017616.1	4183250	4183789	None	8981	1906	179440	No_or_no_constitutive_exon
TGGTTCTGTGTTTGTTTTTCTTATTTCTCATCATCACTTCATGTGGGCAGTG	184574	184730	184780	184728	-1	JH167266.1	ENSHGLG00100009330.1	89950	367124	GRIP1	8981	1906	179440	No_or_no_constitutive_exon
GCAGGCTGCTGAAGCTGTCTTGGCTGACTGGGTGAGTGGGAAGATCATAGCT	137874	138433	138483	138431	-1	JH167266.1	ENSHGLG00100012564.1	137874	139572	None	8981	1906	179440	No_or_no_constitutive_exon
TACATTTTTCTGATTGCTTTAGTTATACAAATACTTTGGGCATAATGAAGGA	1072288	1072299	1072349	1072297	-1	JH167266.1	ENSHGLG00100004031.1	1068094	1253189	TLN2	8981	1906	179440	No_or_no_constitutive_exon
AAAGGAAGTATGGTGGCCCTCCACCAGACAGTGTGTACTCGGGTGTGTAGCC	3614309	3614453	3614503	3614451	-1	JH167266.1	ENSHGLG00100009598.1	3613032	3614630	None	8981	1906	179440	No_or_no_constitutive_exon
TGATGATGGCTATGCAGGAAGAGGCAGAGGCGGAGGAAGGGGAGGGTGAGGT	3613032	3613406	3613456	3613404	-1	JH167266.1	ENSHGLG00100009598.1	3613032	3614630	None	8981	1906	179440	No_or_no_constitutive_exon
AGGAGGATATGAAATGTCCTAATAGTTGTGTGGTTTTGTCCCCAGGGGAGCA	4269751	4269890	4269701	4269753	1	JH167266.1	ENSHGLG00100003705.1	4269714	4385683	None	8981	1906	179440	No_or_no_constitutive_exon
CCTTTTCTGGCTGACTGATCCTCTTCTTTCCCCCGTCTTGGGAATTGCAGCC	4360268	4360438	4360218	4360270	1	JH167266.1	ENSHGLG00100003705.1	4269714	4385683	None	8981	1906	179440	Yes
GGCGGCTGAGCAAAGCCGGAGGCGGAGCGGGCCGGGTCTGGACGGGCGAGAC	2662524	2662663	2662713	2662661	-1	JH167922.1	ENSHGLG00100009062.1	2660954	2662851	None	8981	1906	179440	No_or_no_constitutive_exon
AAATGTTTATTTTGGATGAAGCAGATGAAATGTTGAGCTGAGGGTTTAAGGA	2672957	2673084	2673134	2673082	-1	JH167922.1	ENSHGLG00100009811.1	2672441	2673526	None	8981	1906	179440	No_or_no_constitutive_exon
CTAAAGAGTAAAATGTAAAAATTAATTTGTTCTGAAATTTGGGATTGTAGGA	2424081	2424228	2424031	2424083	1	JH168497.1	ENSHGLG00100014430.1	2395186	2454864	CCDC81	8981	1906	179440	No_or_no_constitutive_exon
TAGCAGAAGACATTTGTATTGATCTCACCTATGACCCGGGAGTCAGGCAGTT	2613440	2614433	2614483	2614431	-1	JH168497.1	ENSHGLG00100012486.1	2610437	2616309	None	8981	1906	179440	No_or_no_constitutive_exon
GTCATGTCTGAAAGCATGGTAGAAACCAACAATACATGGGAGTGAAAAAGGG	2613121	2613403	2613453	2613401	-1	JH168497.1	ENSHGLG00100012486.1	2610437	2616309	None	8981	1906	179440	No_or_no_constitutive_exon
AAAGACACTTTTTTCTAAAGAATTATGATGTATGATGTATGGGTTTGGAGAT	2179559	2179801	2179851	2179799	-1	JH171656.1	ENSHGLG00100014506.1	2179559	2179930	None	8981	1906	179440	No_or_no_constitutive_exon
AACTTCTCATAAATGACTTTGGAAGAGAGAGAAAAATCTTCATTGGGAAGTT	2198028	2198515	2197978	2198030	1	JH171656.1	ENSHGLG00100010510.1	2197595	2198515	None	8981	1906	179440	No_or_no_constitutive_exon
CCCGGGGGGCTCTTGCTTACTGTCTCCTTTCCTTGCTCCCCCGGGAACAGCG	1005244	1005399	1005194	1005246	1	JH172627.1	ENSHGLG00100009684.1	488724	1034637	PTPRM	8981	1906	179440	Yes
AGGCAGGAGGATCGCCATGAGTGTGAGGCCAGCCTGGGCTACATAGTGAGTT	1181934	1182000	1181884	1181936	1	JH172627.1	ENSHGLG00100008174.1	1181861	1192078	RAB12	8981	1906	179440	No_or_no_constitutive_exon
GGGGTCCGGTCCTGCAGGGGGCCCCGGCTGGGCATGGGCGGCAGGTGGAGTG	1302447	1302606	1302397	1302449	1	JH172627.1	ENSHGLG00100008715.1	1242201	1329714	MTCL1	8981	1906	179440	No_or_no_constitutive_exon
GTGAACGATCCAGCCAGAAGAGAAGGAGCGCATTGACCAGGGACGCTAAGGC	2182990	2183173	2182940	2182992	1	JH172627.1	ENSHGLG00100015939.1	2182484	2183733	None	8981	1906	179440	No_or_no_constitutive_exon
GCAGGCCCTGACTGCCTTCTCCTCCTGTCTCCCCTCCGGTCCGGGAGCAGGG	3045110	3045410	3045060	3045112	1	JH169535.1	ENSHGLG00100010005.1	2795859	3046251	None	8981	1906	179440	No_or_no_constitutive_exon
GAATCTTAGCAAGCAACAAGAAAGGATAAATTCTCAGAGGGAAAAGATAGAA	3401433	3401468	3401518	3401466	-1	JH169535.1	ENSHGLG00100008031.1	3400135	3403052	None	8981	1906	179440	No_or_no_constitutive_exon
TCAAACTGAAGAACAATGGTGATTTCTTTATTGCCAGTGAGGGCTGACAGCC	800314	800554	800604	800552	-1	JH166109.1	ENSHGLG00100004437.1	800314	801784	None	8981	1906	179440	No_or_no_constitutive_exon
TGGACTTCTTTCAGAGCATTATTAAAAGCTTGTGCTTTCTGGGGGGTTAGGT	1674886	1675087	1674836	1674888	1	JH166109.1	ENSHGLG00100012573.1	1638154	1683237	MTMR6	8981	1906	179440	No_or_no_constitutive_exon
CAGTTTAATAAGGCTATAAATTCAGCATTGGCTCAGAGGGTCAGGAACAGAG	308833	308999	308783	308835	1	JH170405.1	ENSHGLG00100012368.1	308674	308999	None	8981	1906	179440	No_or_no_constitutive_exon
AGGGTCAGTGAGTTGGGGAGTGTTCCATGGGGAGGTGGGGCAGGGGCCAGCC	1652805	1652936	1652986	1652934	-1	JH170405.1	ENSHGLG00100007785.1	1651357	1653382	LYPLA2	8981	1906	179440	No_or_no_constitutive_exon
GCATGAGGCTCTCCTTCTCAGCCCAGCCTCCTTTGTATGTCTGAGGGCAGGA	1928388	1928498	1928338	1928390	1	JH170405.1	ENSHGLG00100007635.1	1881277	1941103	ASAP3	8981	1906	179440	No_or_no_constitutive_exon
ATTATCATTATTAACCAATTTTTCCCTCTTCCTGGTGGTGGGGAGTTTAGGA	2385054	2385302	2385004	2385056	1	JH170405.1	ENSHGLG00100007582.1	2382354	2386724	None	8981	1906	179440	No_or_no_constitutive_exon
TGGGCAGGGCTGTTCTCCAAGTGCACGGTGAGCAGGCTGGGCTGGGCAAGGG	3400115	3400136	3400065	3400117	1	JH170405.1	ENSHGLG00100010733.1	3329687	3441606	HSPG2	8981	1906	179440	No_or_no_constitutive_exon
AGGTACTGACTGGCGCCTCGGGCGCAGGGAACCTGCTGTCCTGGGGTGAGCA	3406641	3406727	3406591	3406643	1	JH170405.1	ENSHGLG00100010733.1	3329687	3441606	HSPG2	8981	1906	179440	No_or_no_constitutive_exon
CCAGGCCAGGCAGGGGGCCTGACCCAGCCACACTGCAGAGAGGGCCGGAGAG	3441218	3441276	3441168	3441220	1	JH170405.1	ENSHGLG00100010733.1	3329687	3441606	HSPG2	8981	1906	179440	No_or_no_constitutive_exon
GCCTGGCTGGGGCTGGAGACTGAGCTGTGGCCCGGGGGGACTGGGGGCAGGT	3653939	3654069	3653889	3653941	1	JH170405.1	ENSHGLG00100009300.1	3646957	3667096	RAP1GAP	8981	1906	179440	No_or_no_constitutive_exon
CCTGGGAGGGCATCCCCAGATGTGTGGCAGACCTCAGGGGCAGTGAACAGGG	3666255	3666381	3666205	3666257	1	JH170405.1	ENSHGLG00100009300.1	3646957	3667096	RAP1GAP	8981	1906	179440	No_or_no_constitutive_exon
CAGCTGGTATGAGTAGCCGCCTGGGGTCTGGGAGATGCCCCACTGGGGAGAC	3667084	3667096	3667034	3667086	1	JH170405.1	ENSHGLG00100009300.1	3646957	3667096	RAP1GAP	8981	1906	179440	No_or_no_constitutive_exon
CTCTCCCTTCCCAGACTGACTTTCTCCTCCACTCCTCTCGTTGGGTAAAGGT	610177	610358	610127	610179	1	JH168156.1	ENSHGLG00100016155.1	594598	632794	WDR1	8981	1906	179440	No_or_no_constitutive_exon
CAGGTAGCACACTTCTCCTTAACTGCGCCCTACATTACTGGGATTCGGAGAC	619853	619993	619803	619855	1	JH168156.1	ENSHGLG00100016155.1	594598	632794	WDR1	8981	1906	179440	No_or_no_constitutive_exon
CCAGCGCCACCTCCAGGCCACAGGAGAGAGTGGCGCCGCCCGGGGGAGAGCG	992416	992508	992366	992418	1	JH168156.1	ENSHGLG00100016493.1	980198	992508	None	8981	1906	179440	No_or_no_constitutive_exon
CCCAGGAGTCACGGCTGAGTGAAGCTTGCATTGTGCATCTTGGGTGGCAGGC	2019336	2019516	2019566	2019514	-1	JH168156.1	ENSHGLG00100015944.1	2017386	2050721	CRMP1	8981	1906	179440	No_or_no_constitutive_exon
CCCCCGCCATGCCCGACCCTGACGGCCGGCCCCCTGCTGCAGGTGGGGAGGC	2241102	2241505	2241555	2241503	-1	JH168156.1	ENSHGLG00100010834.1	2205739	2247183	JAKMIP1	8981	1906	179440	No_or_no_constitutive_exon
CCTCGTGGGCTCAGGTCCTGACCCTTCTTCCCTGGCTCTGGGGGCCACAGGT	2555353	2555511	2555303	2555355	1	JH168156.1	ENSHGLG00100012682.1	2540666	2565353	MAN2B2	8981	1906	179440	No_or_no_constitutive_exon
GGCCAGGGGATCAGGGTCGGGTGCAGGACGGAGGGCTTCCGGGGAGAGAGGC	3294028	3294143	3293978	3294030	1	JH168156.1	ENSHGLG00100011067.1	3117253	3295662	SORCS2	8981	1906	179440	No_or_no_constitutive_exon
GCTCGGGCCGGAGCTTCACAGCTGTTGGGGAGCAGCACACAGTGGGGCAGGT	3457299	3457388	3457249	3457301	1	JH168156.1	ENSHGLG00100028367.1	3418214	3457388	None	8981	1906	179440	No_or_no_constitutive_exon
TTTAAAGTGAAAGAATAAAATGATTTTTCTTATTTCTGTGGGTAACATAGGT	296634	296845	296895	296843	-1	JH168905.1	ENSHGLG00100019231.1	262268	347022	None	8981	1906	179440	No_or_no_constitutive_exon
AGGGAGTCTGATATAGATTCCTGATATGCTTTCTTTTTTTTCTAGGGGAGGC	3725464	3725533	3725414	3725466	1	JH168905.1	ENSHGLG00100019139.1	3716309	3824745	UQCC1	8981	1906	179440	No_or_no_constitutive_exon
TGCAGCCAATTCATACCATTGTCTCCTACCCAAGGGCAGTGGGGCAGGAGGC	3725545	3725573	3725495	3725547	1	JH168905.1	ENSHGLG00100019139.1	3716309	3824745	UQCC1	8981	1906	179440	No_or_no_constitutive_exon
CTCTAAACCCTCACTTATTTAGATTTTATTGTTATTTTTTAGGGTGTCAGAT	3748435	3748485	3748385	3748437	1	JH168905.1	ENSHGLG00100019139.1	3716309	3824745	UQCC1	8981	1906	179440	No_or_no_constitutive_exon
CCTAAAAGAGAAGAAGATGAGAAGAAGCCTGCCTCTGTGGGTATAGCAAGAG	1915776	1916295	1915726	1915778	1	JH166612.1	ENSHGLG00100005164.1	1812639	2007152	AGTPBP1	8981	1906	179440	No_or_no_constitutive_exon
TCCCCCAAGGCAGAGCCTGGAGCTCTTGGGGAGGGGCTGGGTGGCTGAAGCC	139835	139847	139897	139845	-1	JH168588.1	ENSHGLG00100011606.1	130779	159495	DLG4	8981	1906	179440	No_or_no_constitutive_exon
CTATGGGCAATGTGAGCAGGTTAGTGGCAATGGAGATGGGGAGGAGGGAGTA	266988	267030	267080	267028	-1	JH168588.1	ENSHGLG00100016107.1	264500	275573	None	8981	1906	179440	No_or_no_constitutive_exon
ATGCACGGATGTGAGCCTGGGAAGAGGTAAGGGGTGCCTGCAGGGAGCAGAG	280796	280923	280746	280798	1	JH168588.1	ENSHGLG00100018114.1	277250	280923	None	8981	1906	179440	No_or_no_constitutive_exon
AACAGGTATGATTCTGAACAGGTATGATTGTAGGTGGGCCCACAGACAAGTA	757697	757817	757647	757699	1	JH168588.1	ENSHGLG00100013988.1	756459	764189	KDM6B	8981	1906	179440	No_or_no_constitutive_exon
AACAACATTGCCTGGAACGTGGGACCCCTCACTGGTGAGTAGGGGGCCAGGT	763022	763046	762972	763024	1	JH168588.1	ENSHGLG00100013988.1	756459	764189	KDM6B	8981	1906	179440	No_or_no_constitutive_exon
GTTTTTCTCTTGTTCTCTTTGTTCCCTTTGCCTTCACTGGGGTATGACAGTC	813476	813670	813426	813478	1	JH168588.1	ENSHGLG00100013902.1	809238	832679	CHD3	8981	1906	179440	Yes
CTTTGTGTTTTCCATTTCACCACATTACATTTGGTTTTGGTGTGGGATAGGT	1464861	1464976	1465026	1464974	-1	JH168588.1	ENSHGLG00100014718.1	1414038	1563965	None	8981	1906	179440	No_or_no_constitutive_exon
AGGGACTTAGTGAGTTTCTCGCTGTCTCCAGCGGTGTGGGCTGGGTGAAGCT	1715691	1715998	1715641	1715693	1	JH168588.1	ENSHGLG00100015578.1	1715354	1716738	None	8981	1906	179440	No_or_no_constitutive_exon
GCTGGCACTGTTGAGCCCAGGCGAGCATCCTCAAAATGGGCAGGGCTGAGGG	1660888	1660911	1660838	1660890	1	JH171745.1	ENSHGLG00100016751.1	1634748	1674956	PTPRE	8981	1906	179440	No_or_no_constitutive_exon
CTTATTCTGATGTGCATTTTCTCTGTTTTTCCTTCTGCTTCACTGGGAAGTG	109108	109222	109058	109110	1	JH171135.1	ENSHGLG00100015853.1	93028	318197	SERGEF	8981	1906	179440	No_or_no_constitutive_exon
CCGCAAGGGACCCCAGGGGCTCACTTAGCATGCAGGGTGGGGTGGGGGAGGC	561030	561141	561191	561139	-1	JH171135.1	ENSHGLG00100015541.1	484628	561785	OTOG	8981	1906	179440	No_or_no_constitutive_exon
CTGCAGTGACCTGCACACAGACCCCGCGCCGAGGCGGGAGGACGTGGGAGTT	536763	536826	536876	536824	-1	JH171135.1	ENSHGLG00100015541.1	484628	561785	OTOG	8981	1906	179440	No_or_no_constitutive_exon
GCACAGGGGAGAGTGAGGTCTGTCCATGCAGCCTCCTGCAGGTGGGCCAGGC	628409	628580	628359	628411	1	JH171135.1	ENSHGLG00100013891.1	628088	701295	ABCC8	8981	1906	179440	No_or_no_constitutive_exon
CGACCCGACCAGCCGGCCACTGCCGCCACGGGCCCCGGGGACCCGAAGAGGA	2681054	2681271	2681321	2681269	-1	JH171135.1	ENSHGLG00100013011.1	2681054	2681950	None	8981	1906	179440	No_or_no_constitutive_exon
TATACACCCATGCAAGATCCAAACTTTCTCACCATGGGATAGCGGCCAAGTT	3050218	3050281	3050331	3050279	-1	JH171135.1	ENSHGLG00100014272.1	3049380	3053767	None	8981	1906	179440	No_or_no_constitutive_exon
GGAATGGGTAATCAAGCAGGATATGGATCTGTTGGAAGGATGGGAATGAGGA	2272024	2272132	2272182	2272130	-1	JH168077.1	ENSHGLG00100000514.1	2272024	2273000	None	8981	1906	179440	No_or_no_constitutive_exon
AGGAGTAGCTTGAGCCGGGAAAGAAGTGAGAAAGCTGGGGGACCGGGGAGAC	69864	69956	70006	69954	-1	JH172227.1	ENSHGLG00100006409.1	68637	73447	None	8981	1906	179440	Yes
TGATATGACTATAAAACAATTCACAAATTAACCCTGTTTCCAATGGGCAGAT	121734	121820	121684	121736	1	JH170868.1	ENSHGLG00100009753.1	37731	163030	ADGRG6	8981	1906	179440	No_or_no_constitutive_exon
GCAGAGTCCGGCTCAGATCCTGAAGTCTGTGGAAAGGGAAGAGAGAAGAGCG	2283390	2283437	2283340	2283392	1	JH170868.1	ENSHGLG00100008678.1	1871793	2292799	UTRN	8981	1906	179440	No_or_no_constitutive_exon
TCCAGTATTATTTTCTTTGTGCTGTGTGTGGTGTTGGTCATGGGAATCAGGT	3295702	3295876	3295926	3295874	-1	JH170868.1	ENSHGLG00100019265.1	3260867	3340753	SHPRH	8981	1906	179440	No_or_no_constitutive_exon
TAGCTCCGGCCGCCCCCGCGCTTCTCCCGCCAGTTCGGGGAGTGAAAAAGGG	833528	833604	833478	833530	1	JH169900.1	ENSHGLG00100012465.1	833428	834679	None	8981	1906	179440	No_or_no_constitutive_exon
TGACTTCCCGGGGAAGGAGCCCCCCCAACTTGGGGGGGGGTGGACATGAGGC	1059101	1059126	1059051	1059103	1	JH169900.1	ENSHGLG00100008487.1	1058000	1060727	None	8981	1906	179440	No_or_no_constitutive_exon
AGGAAGAGCCATCTGACCACCAATACTAGAATGACTTCCCGGGGAAGGAGCC	1059070	1059126	1059020	1059072	1	JH169900.1	ENSHGLG00100008487.1	1058000	1060727	None	8981	1906	179440	No_or_no_constitutive_exon
ATCCATTACATCTCTGTGTCCCATGACAGAGAGGGAGAGGGAGGGAGAAGAG	1646424	1646777	1646827	1646775	-1	JH169900.1	ENSHGLG00100009457.1	1634502	1672524	TMC3	8981	1906	179440	No_or_no_constitutive_exon
ACTGATGAAGTATTTGCTGCATGTCAGAGTGGCTCTTGACAAACGGGAAGCT	2143155	2143379	2143105	2143157	1	JH172725.1	ENSHGLG00100008420.1	2142291	2143379	None	8981	1906	179440	No_or_no_constitutive_exon
ATATACTGGGCATGTTTGAAGCTGAGATGCAATGGAGAAGGGATACATAGTT	3050678	3050908	3050958	3050906	-1	JH172725.1	ENSHGLG00100008135.1	3050678	3051196	None	8981	1906	179440	No_or_no_constitutive_exon
CACGGGGTCCTCTGTGATGGATGATCAAGTGCTGTTTGTCTCGAGGGCAGGT	937947	938035	938085	938033	-1	JH172733.1	ENSHGLG00100009216.1	892397	978156	None	8981	1906	179440	No_or_no_constitutive_exon
AAAATACTGTAGAAGCCATTATCCACTCTCCTGAGCTCATCAGGGTATAGCT	2010209	2010398	2010448	2010396	-1	JH167601.1	ENSHGLG00100016188.1	2007553	2010721	None	8981	1906	179440	No_or_no_constitutive_exon
CTATGGAGATAATCATATGGTTTTTGTCCTTGGCTCTATTTTGGGAAAAGTG	2454614	2454738	2454788	2454736	-1	JH167154.1	ENSHGLG00100018375.1	2453977	2457275	None	8981	1906	179440	No_or_no_constitutive_exon
TTCAGTGCTTATCCCTCTGAAGAAGATATGATTGAATGGGCCAAGAGGAGAG	2453977	2454082	2454132	2454080	-1	JH167154.1	ENSHGLG00100018375.1	2453977	2457275	None	8981	1906	179440	No_or_no_constitutive_exon
TATGAGCGGGACTATGAGCGCGCCTACTACCAGGCCTACGGGCTGGACAGCC	2975251	2975391	2975441	2975389	-1	JH167154.1	ENSHGLG00100010662.1	2940909	3039627	TJP2	8981	1906	179440	No_or_no_constitutive_exon
AAAATGAATATGTAAATAAAGCCACTATAGAGATGAGAATTGGGCTGAAGGA	2903485	2903527	2903577	2903525	-1	JH167916.1	ENSHGLG00100004716.1	2903485	2985763	TRIM44	8981	1906	179440	Yes
TTCCCTCATCTTATCCTGGCCTGGCCCTGTCCTGCCTTTCGGGGGTTCAGAG	765283	765362	765412	765360	-1	JH166497.1	ENSHGLG00100011107.1	738053	787110	SZT2	8981	1906	179440	No_or_no_constitutive_exon
AGAATGCAAATTTAACCAGCAATAATTTTGTCATCCCTGCGGTGGGCCAGGT	2553787	2553933	2553737	2553789	1	JH166497.1	ENSHGLG00100017145.1	2545717	2600198	HIVEP3	8981	1906	179440	No_or_no_constitutive_exon
CACCACTTCCACCGCGGAGCTCCAGACTCTTCCTATGGGAAGAAGACAAGAG	1047043	1047731	1047781	1047729	-1	JH173292.1	ENSHGLG00100012233.1	1047043	1049175	None	8981	1906	179440	No_or_no_constitutive_exon
CAGCACTCAGAGGCGGGGCTCCGAGAGGACTGGGCTATGTTGGGGCGTAGCC	1425884	1426227	1425834	1425886	1	JH171310.1	ENSHGLG00100016387.1	1425803	1434097	TSPAN17	8981	1906	179440	No_or_no_constitutive_exon
CCACTGACTGATCATTTTCTTTGATTGTGTGTGTCCATCTGCGAGGGCAGAG	1942729	1942923	1942679	1942731	1	JH171310.1	ENSHGLG00100018036.1	1938728	1946905	FGFR4	8981	1906	179440	No_or_no_constitutive_exon
GGGTCATTTCCTAGGCTCAGGACCTATACTTCTTCTGCTTGGGGTTGCAGAA	2305560	2305712	2305762	2305710	-1	JH171310.1	ENSHGLG00100015438.1	2296884	2313190	None	8981	1906	179440	No_or_no_constitutive_exon
GCCCCGCTCTTCTGTCGGGCTGTACTCTGAGGGATACTGTGGGAACTCAGCT	2361875	2362035	2362085	2362033	-1	JH171310.1	ENSHGLG00100018132.1	2355821	2363498	None	8981	1906	179440	No_or_no_constitutive_exon
AGGCAAGAAGATTGCTGCAAGTTTGAGGTCAGCCTGGGATACATAATGAGTT	2871983	2872007	2871933	2871985	1	JH171310.1	ENSHGLG00100015887.1	2838932	2873748	CATSPER3	8981	1906	179440	No_or_no_constitutive_exon
TTGGGCACCACCAGAATATTATTTATATTCAACAACTAGTCATGGGAAAGAA	1624201	1624344	1624394	1624342	-1	JH173679.1	ENSHGLG00100018987.1	1622974	1625612	None	8981	1906	179440	No_or_no_constitutive_exon
CTGTCTCCAGGCTGCCAAACAGATGGACACTCATGAGGATGGGGCTGAAGGA	1807959	1808794	1808844	1808792	-1	JH173679.1	ENSHGLG00100018540.1	1807344	1809077	None	8981	1906	179440	No_or_no_constitutive_exon
CTGATGAGCCCTTGGAGGCAGGCATGATTGTCACTGCTGAGCCAGGGTAGTA	1807344	1807638	1807688	1807636	-1	JH173679.1	ENSHGLG00100018540.1	1807344	1809077	None	8981	1906	179440	No_or_no_constitutive_exon
TTGACTATGTAAATGGCAGTCAAGCTGGCACCAGCATCGGGCCAGGACAGAG	2745870	2746043	2746093	2746041	-1	JH173679.1	ENSHGLG00100011447.1	2745870	2747765	None	8981	1906	179440	No_or_no_constitutive_exon
ACTGGGAGGTCTCGGGAGGGCGTCTCTGAGGTGCTGGGAGTGAGGGGCAGCC	85351	85478	85528	85476	-1	JH173384.1	ENSHGLG00100016296.1	84544	86355	HOXB2	8981	1906	179440	No_or_no_constitutive_exon
TCACCTAGCAATGTGGTATGGAAGCAACCAGCCAAGTCACAAATGGGCAGCC	212887	212935	212985	212933	-1	JH173384.1	ENSHGLG00100006820.1	212690	213312	None	8981	1906	179440	No_or_no_constitutive_exon
GAGATGGAAGAAGACCTGACTCGATGGGCAATACCCTGGGAAATCTAAAGAA	212690	212825	212875	212823	-1	JH173384.1	ENSHGLG00100006820.1	212690	213312	None	8981	1906	179440	No_or_no_constitutive_exon
GGTACTTATATCTTTCTTTCTTTTTTTTGGTACCAGGGATCGTGGAGAAGGT	732499	732805	732449	732501	1	JH173384.1	ENSHGLG00100010597.1	732431	733552	None	8981	1906	179440	No_or_no_constitutive_exon
CACGCCATCACCGCCGCCCAGAAGACAGTGACAGCCCCTCGGGGAAGCAGTG	1470741	1471164	1470691	1470743	1	JH173384.1	ENSHGLG00100013884.1	1470183	1471164	None	8981	1906	179440	No_or_no_constitutive_exon
ACAAGGTCCCCAGGGGCCTGGCCTCCTCGAGGACACATGGGTGCTGGGAGTC	1648765	1648949	1648715	1648767	1	JH173384.1	ENSHGLG00100006582.1	1638328	1653279	MYCBPAP	8981	1906	179440	No_or_no_constitutive_exon
AGAATTTGAAATCTCAACCCGCCTGTCCTTGTCTCCTTCCCATGGGACAGGA	1820218	1820367	1820417	1820365	-1	JH173384.1	ENSHGLG00100019033.1	1816339	1826038	ANKRD40	8981	1906	179440	Yes
AAGCCGGGATCGAAAGTCCTATAAGCACAGGAGCAAAAGTCGGGACAGAGAA	1874222	1874249	1874172	1874224	1	JH173384.1	ENSHGLG00100014179.1	1837592	1877267	LUC7L3	8981	1906	179440	No_or_no_constitutive_exon
ATATAGAGATAGAGGGGCTGAAGGGACAGGAAGTGAGGGTCTGAGGGCAGGC	42767	42977	43027	42975	-1	JH174169.1	ENSHGLG00100007011.1	30473	59690	SEC31B	8981	1906	179440	Yes
AGGGGCTATGTGTGCATGCATTGATGGAATTTTCTTCTTGGGGAATGTAGGT	98852	99001	98802	98854	1	JH174169.1	ENSHGLG00100015441.1	95008	105204	HIF1AN	8981	1906	179440	Yes
TCTTACCCCTGACATCCAGTAACCTCTTTGTGTTGCTGGGCTGGGGACAGGA	500642	500784	500592	500644	1	JH174169.1	ENSHGLG00100014628.1	494900	502690	None	8981	1906	179440	No_or_no_constitutive_exon
TCTTACCCCTGACATCCAGTAACCTCTTTGTGTTGCTGGGCTGGGGACAGGA	497521	497663	497471	497523	1	JH174169.1	ENSHGLG00100013311.1	496873	502795	None	8981	1906	179440	No_or_no_constitutive_exon
GGCCTGCGCCCTGGGTGAATGCGGGCGGAGCCCTGTGAGGGGGAGCTCAGCG	526948	527141	527191	527139	-1	JH174169.1	ENSHGLG00100014513.1	523413	530722	None	8981	1906	179440	No_or_no_constitutive_exon
CTCTCTCTGGTTCTCCTCCTGCTGCTGCCGGCTCTCTGGGGACTCGGAAGTG	2941657	2941702	2941752	2941700	-1	JH174169.1	ENSHGLG00100010753.1	2883906	3045687	SH3PXD2A	8981	1906	179440	Yes
TCGGAGCTGCCCCCCCAGGCAGCCTCGGAGGGGCCGGGCCAGGGGCCCAGGA	2883906	2884798	2884848	2884796	-1	JH174169.1	ENSHGLG00100010753.1	2883906	3045687	SH3PXD2A	8981	1906	179440	Yes
GGCCCTGATCGTGCTTTAATCTCTGTGGCATCTCTCCGGGGGGGTGTTAGAT	3131265	3131389	3131439	3131387	-1	JH174169.1	ENSHGLG00100012701.1	3117127	3150793	STN1	8981	1906	179440	No_or_no_constitutive_exon
AAGTGTTGGTAATAATCCAACTAATTCCTGCACCTTGGATTTGGGGATAGGG	3357183	3357350	3357400	3357348	-1	JH174169.1	ENSHGLG00100010480.1	3357183	3435633	None	8981	1906	179440	No_or_no_constitutive_exon
TGAGGTTATCAAGTTGTACCGCTACTTTGCTGACTGGGCTGACTGACAAGTG	2227188	2227209	2227259	2227207	-1	JH172831.1	ENSHGLG00100012058.1	2226135	2227665	None	8981	1906	179440	Yes
TTCCTGTTGCTTGGACCTTAACAAATATTATACATAATCCGGGGATGTAGGT	3082601	3082739	3082789	3082737	-1	JH172831.1	ENSHGLG00100015874.1	3082601	3082922	None	8981	1906	179440	No_or_no_constitutive_exon
TGCTCGGTTGGAGATGTCGAACTTGCTGGGGTTTTTCTCTTTGGGAATAGGT	1588353	1588431	1588481	1588429	-1	JH173192.1	ENSHGLG00100010042.1	1561984	1650026	WDR19	8981	1906	179440	No_or_no_constitutive_exon
GGCTCTAAATTCCCTTGATGACCTAAAGCCTGACTGTCTGGGACATGCAGGA	2394984	2395067	2395117	2395065	-1	JH173192.1	ENSHGLG00100007530.1	2394492	2416208	None	8981	1906	179440	No_or_no_constitutive_exon
GGCTCTAAATTCCCTTGATGACCTAAAGCCTGACTGTCTGGGACATGCAGGA	2415102	2415185	2415235	2415183	-1	JH173192.1	ENSHGLG00100017310.1	2414610	2416014	None	8981	1906	179440	No_or_no_constitutive_exon
CCAGGGACCTGGGCCAGCGCCAGAGCACACAGCCCTAAGCAGGGAATGAGCC	441515	441537	441587	441535	-1	JH204775.1	ENSHGLG00100002374.1	403129	457298	None	8981	1906	179440	No_or_no_constitutive_exon
TTTCAGTTTTATAAGTGAAGATTTTATTTTAAAAACCAGTGGGAGGGAAGAG	1323376	1323456	1323506	1323454	-1	JH204775.1	ENSHGLG00100003442.1	1323376	1326571	None	8981	1906	179440	No_or_no_constitutive_exon
TGGGCGCCGAGAAGGAAGCCAAGGAGGAGGAGAAACCTCAGCAGTGGGAGGA	2723126	2723579	2723629	2723577	-1	JH172442.1	ENSHGLG00100014699.1	2689717	2727596	NEFM	8981	1906	179440	No_or_no_constitutive_exon
GTGCCCGCCTGCATGTCCCCCCACACGCACCCCCCTGGCTCGGGGGCCAGCA	2038924	2039129	2039179	2039127	-1	JH166724.1	ENSHGLG00100005618.1	2038924	2074047	ALX4	8981	1906	179440	No_or_no_constitutive_exon
GAGTTTTGTACTAGGGAAGAGCGCCGGGGGCTGTGCAGAGGGAGGCCTAGCA	2773623	2773761	2773573	2773625	1	JH166724.1	ENSHGLG00100006589.1	2736299	2773874	None	8981	1906	179440	No_or_no_constitutive_exon
AGGGAGCCGACTGGGGCGGAGCGGCAGCGGCCCTACCAGTCGGGGCAGAGAT	3265744	3265959	3265694	3265746	1	JH166724.1	ENSHGLG00100005010.1	3265295	3298287	CRY2	8981	1906	179440	No_or_no_constitutive_exon
AGATTAATTTCAAATTAAACATTAAAATTATTTTGTTTCATGGGTAACAGGC	183705	183793	183843	183791	-1	JH169444.1	ENSHGLG00100008319.1	148596	198671	None	8981	1906	179440	No_or_no_constitutive_exon
TCCCCACATGAGCCTCCCTGACCCAGTCTCTTCTGCTTTCTTGGGGGCAGGT	1138102	1138407	1138052	1138104	1	JH170389.1	ENSHGLG00100014069.1	1118788	1155967	UBE4A	8981	1906	179440	Yes
TGGGGGATGCTGATGGTGGCCATGGCCCTGACCCCTGGCTTTGGGGACAGGA	1436775	1436922	1436725	1436777	1	JH170389.1	ENSHGLG00100015261.1	1393782	1448506	PHLDB1	8981	1906	179440	Yes
AAGGAAGAGTGGGACCGTGCCTCAGCTAAACTCTGGGGAGGCAAATTAAGGC	1496738	1496817	1496688	1496740	1	JH170389.1	ENSHGLG00100016859.1	1495387	1496817	None	8981	1906	179440	No_or_no_constitutive_exon
GTGTATGTCTTCACCACCCACCTGGCCAACACGTAAGTGCCTCGGGAGAGTC	1681700	1681705	1681755	1681703	-1	JH170389.1	ENSHGLG00100013648.1	1676941	1687436	BCL9L	8981	1906	179440	No_or_no_constitutive_exon
AGTGTCCCTTGGGGGTGAACATGAGTAGGGGACAGGATGGAGCGGGTGAGGC	1681486	1681634	1681684	1681632	-1	JH170389.1	ENSHGLG00100013648.1	1676941	1687436	BCL9L	8981	1906	179440	No_or_no_constitutive_exon
TGCACTGTGGCCATTTGGTGGGGCCAGGTTAGCAGCAGGGTCAAGGACAGAC	2664732	2664774	2664824	2664772	-1	JH171888.1	ENSHGLG00100015418.1	2662858	2668843	None	8981	1906	179440	No_or_no_constitutive_exon
AGGGCCCTCGCAGGAGACGAAACTTCTGGGGGCCGCGGAGGGAGGGGGAGGG	464155	464220	464105	464157	1	JH168365.1	ENSHGLG00100003481.1	463577	465188	None	8981	1906	179440	No_or_no_constitutive_exon
TGTGGAGCCTTTGCCACATAAACATCGACCATCTCCACATGGGCTGGTAGCT	1432767	1432894	1432717	1432769	1	JH168365.1	ENSHGLG00100005346.1	1432407	1433460	None	8981	1906	179440	No_or_no_constitutive_exon
ATCCTCTGCTCTGTGTTTAGGCCGCGCTCCCTCTGAGCCCCGGGCAGCAGCT	3121867	3122080	3121817	3121869	1	JH168365.1	ENSHGLG00100010373.1	3099971	3162492	None	8981	1906	179440	No_or_no_constitutive_exon
GGCCGTGCTGCAAAGCCTGTCCCACACCATTGAGTGTCTGTAGCAGGGAGGC	2094487	2095317	2095367	2095315	-1	JH174263.1	ENSHGLG00100001859.1	2093675	2095489	None	8981	1906	179440	No_or_no_constitutive_exon
CACTTCAGTACTTGCAGCTAACACCGGCCTGTGGTGGGGGAAGATGGCAGAG	1170945	1171066	1171116	1171064	-1	JH172518.1	ENSHGLG00100005077.1	1166705	1171436	None	8981	1906	179440	No_or_no_constitutive_exon
CAGTGAGTCTAGTAAAGATGGCCTGAGTCAGGCAAAGAAGGGCAGTGTAGGC	1170385	1170415	1170465	1170413	-1	JH172518.1	ENSHGLG00100005077.1	1166705	1171436	None	8981	1906	179440	Yes
TTTTTCAGACCAGAAAGGCCGGAGGAGGACTCAAGCAGGGCAGAACTAAGAT	1369604	1370116	1370166	1370114	-1	JH172518.1	ENSHGLG00100011334.1	1369273	1370182	None	8981	1906	179440	No_or_no_constitutive_exon
CCCAAGATCCTGTTCCAGGAGGAACGGGATACATATGGGAAGATTCAAAGCC	1369273	1369466	1369516	1369464	-1	JH172518.1	ENSHGLG00100011334.1	1369273	1370182	None	8981	1906	179440	No_or_no_constitutive_exon
TAACATACTCTGAACTAAGGCAAAAAATACATCAGACTTACAGGGTACAGTA	780214	780247	780297	780245	-1	JH166938.1	ENSHGLG00100018329.1	778613	781055	None	8981	1906	179440	No_or_no_constitutive_exon
CAGTGGCCTTCCAGGCTGAGACTGCGGGCGAGGGCGCCGCAGGGGCCTAGGC	2160437	2160515	2160387	2160439	1	JH166938.1	ENSHGLG00100019043.1	2160282	2161185	None	8981	1906	179440	No_or_no_constitutive_exon
TCATTGATCAGTTGCTAGTGCTTCCTGGAACTCTCCTTTGGGTCAAACAGCA	2227948	2228122	2227898	2227950	1	JH204765.1	ENSHGLG00100025906.1	2226959	2228122	None	8981	1906	179440	No_or_no_constitutive_exon
CCCTAGGATCCTGCACCCCAGGACATGATGGCTGAGGCCACAGGGTCAAGGA	2234407	2234529	2234357	2234409	1	JH204765.1	ENSHGLG00100010064.1	2232067	2246513	SULT1C2	8981	1906	179440	No_or_no_constitutive_exon
ATAAACATTGAAAAAATTGTCAATATCATTAGCCACAAGGGAAAAACAAGTC	177369	177410	177460	177408	-1	JH173559.1	ENSHGLG00100004097.1	177369	178905	None	8981	1906	179440	No_or_no_constitutive_exon
TCAGAAGAATGCTGTTGTAAGTTACCTTTTTACTTTATTGCGGGGATGAGTC	483448	483472	483398	483450	1	JH173559.1	ENSHGLG00100005343.1	437127	544029	ZMYM4	8981	1906	179440	No_or_no_constitutive_exon
CGAAATAAAGATGATGAGAAATATCTCGACCTCATCAGGGAGACTAATAGAT	904841	905834	905884	905832	-1	JH173559.1	ENSHGLG00100005072.1	904841	906628	None	8981	1906	179440	No_or_no_constitutive_exon
GTATTTTAGATGTGACAGTTCTGTAACCTCCATTTTCTTGTTGGGAACAGGT	1110192	1110280	1110142	1110194	1	JH173559.1	ENSHGLG00100006043.1	1042537	1141866	AGO3	8981	1906	179440	No_or_no_constitutive_exon
CAGCCTCAGGCTGGAGCCATAGGGAGGCCTGGGTTTCACTGGGAGGTGAGGT	1260317	1260540	1260267	1260319	1	JH173559.1	ENSHGLG00100006850.1	1248636	1260740	MAP7D1	8981	1906	179440	Yes
CCAGGGTAGGGGCTGCGGCTCTGGGAGACGTCCGGTGAGGGGCCGGGCAGGG	1255320	1255379	1255270	1255322	1	JH173559.1	ENSHGLG00100006850.1	1248636	1260740	MAP7D1	8981	1906	179440	No_or_no_constitutive_exon
TGAGTCTGAGTGGGCATAGAGGTGGGGAGCTTCTCCTGGGGTGCCGGGAGGC	1334825	1334900	1334775	1334827	1	JH173559.1	ENSHGLG00100008783.1	1333434	1343173	None	8981	1906	179440	No_or_no_constitutive_exon
GGGTGCTAGGCAGAGGTTGGTTCCCAGAGGTGTGGTGTGCAAGGGTGAAGGA	1342115	1342122	1342065	1342117	1	JH173559.1	ENSHGLG00100008783.1	1333434	1343173	None	8981	1906	179440	No_or_no_constitutive_exon
GACATCCGCTTTTATGATCCCATTTGCTTTGTTTGTGTGTGGGTTGACAGCT	1426777	1426945	1426995	1426943	-1	JH173559.1	ENSHGLG00100001824.1	1413468	1444604	OSCP1	8981	1906	179440	Yes
ACCAGAGCCAGTGAAGCAAAATCACCTGTTCCTTAACGATGGGCCAAAAGCT	2716318	2716446	2716496	2716444	-1	JH173559.1	ENSHGLG00100010202.1	2714838	2768039	INPP5B	8981	1906	179440	Yes
GGTTTCAGGAGGCGGGTCTCGTCCCGTATGAGGGAGGGGTGATGGAATAGAC	2757550	2757574	2757624	2757572	-1	JH173559.1	ENSHGLG00100010202.1	2714838	2768039	INPP5B	8981	1906	179440	No_or_no_constitutive_exon
GGAGCGCCTCTTTCCAGGTCCGCCGGGCGGTGGGAAGCTGGGTCCGGGAGGC	2757361	2757397	2757447	2757395	-1	JH173559.1	ENSHGLG00100010202.1	2714838	2768039	INPP5B	8981	1906	179440	No_or_no_constitutive_exon
TTTCGATTGGGGAAGGTGGCACGAGGGGGCGGGCTTTTCTAGGGGCGGAGTA	2757430	2757518	2757568	2757516	-1	JH173559.1	ENSHGLG00100010202.1	2714838	2768039	INPP5B	8981	1906	179440	No_or_no_constitutive_exon
CCTTTTTCTGTGATAAAGAAACTTAACCTTGGAAGTAAGGGATCAGCAAGGG	2783379	2783416	2783466	2783414	-1	JH173559.1	ENSHGLG00100010546.1	2773206	2797435	SF3A3	8981	1906	179440	No_or_no_constitutive_exon
CACACCTTTAATCAGTTCTCTTCCCTCCTCCCTTCACCCGACCCGGGAAGAA	198021	198174	198224	198172	-1	JH167180.1	ENSHGLG00100009596.1	153630	212772	PIP4K2A	8981	1906	179440	No_or_no_constitutive_exon
CGGAGGGGTCGGGCGCTCAGGGTGGTGTGGCCGTAGGCTGAAGCTGGGAGTT	1811872	1811906	1811822	1811874	1	JH167180.1	ENSHGLG00100008989.1	1682067	1950140	KIAA1217	8981	1906	179440	No_or_no_constitutive_exon
TCCCTTTGTTTTTCTAATCCCACCTTGCATTTTGTACCTGGGGTCATGAGGT	2078272	2082943	2078222	2078274	1	JH167180.1	ENSHGLG00100025653.1	2075345	2082943	None	8981	1906	179440	No_or_no_constitutive_exon
CTGAGCGAAGACTTGTAGTGGAAAACTATCTATGTGGGCTCTGCAGAAAGTG	844836	845302	844786	844838	1	JH168398.1	ENSHGLG00100017900.1	844687	845302	None	8981	1906	179440	No_or_no_constitutive_exon
GATCAAGGCTCAGCCCAGCTAATGGGGGGCATTTTCTCTTGCGGGGGCAGGA	1516443	1519532	1519582	1519530	-1	JH169129.1	ENSHGLG00100014797.1	1516443	1528677	PHYHIP	8981	1906	179440	No_or_no_constitutive_exon
TCCTCCCCTAAATGGTGGTTGCCCCCTCCTTGTCCTGGGTGGGCTGGCAGTG	1678004	1678174	1677954	1678006	1	JH169129.1	ENSHGLG00100006920.1	1639439	1686974	SLC39A14	8981	1906	179440	No_or_no_constitutive_exon
GAACCGCGAGGACCAGAGGTGTTTCACCACATCTGTAGTAGGGGCGGCAGAG	2681813	2681893	2681943	2681891	-1	JH169129.1	ENSHGLG00100013509.1	2679089	2682081	NKX2-6	8981	1906	179440	No_or_no_constitutive_exon
GGAGATGATGATATGAAGTGAACCATTAATAAAGCCTGGGTGGAATCAAGAG	1225150	1225184	1225234	1225182	-1	JH166727.1	ENSHGLG00100017536.1	1225150	1225835	None	8981	1906	179440	No_or_no_constitutive_exon
ACAGACAGCAACCTGCCTATCCCTATAGCCACTCTGTCTTGGGATTGCAGAT	1679216	1679427	1679166	1679218	1	JH166727.1	ENSHGLG00100018517.1	1674654	1682179	UCP2	8981	1906	179440	No_or_no_constitutive_exon
CAGCACTTTTGAAATCAGAATTCACAGAAGATTCATGAAGAACTTGGGAGAA	1762845	1762942	1762992	1762940	-1	JH166727.1	ENSHGLG00100016635.1	1761037	1763814	None	8981	1906	179440	Yes
GTTCCACCAGGACCAGCGGCCGTCGGCGGTCATCCCTACCTGTGGGGAAGCC	2688722	2689576	2688672	2688724	1	JH166727.1	ENSHGLG00100016317.1	2688631	2692388	None	8981	1906	179440	No_or_no_constitutive_exon
TGATCGGAGTTTGAAGGGAAGCATGACACTCAGTGGACCTGGGTGTACAGGA	2894585	2894707	2894535	2894587	1	JH166727.1	ENSHGLG00100013935.1	2864950	2918794	ARAP1	8981	1906	179440	No_or_no_constitutive_exon
CCATTTCACATGAGACTCTGAATGTAGTGGAGGAGAAGCAGCGGGCAGAGGT	1469798	1470314	1470364	1470312	-1	JH173672.1	ENSHGLG00100006619.1	1461789	1661884	EPB41L2	8981	1906	179440	No_or_no_constitutive_exon
CCGAATTGTGGACCTGAACGATGAGATTAACAAGCTGCTAAGGGACAAAGGA	171795	172278	171745	171797	1	JH170536.1	ENSHGLG00100005531.1	171371	172430	None	8981	1906	179440	No_or_no_constitutive_exon
AGTGAGAGAGTTCACATCCTGCTCCTCTGCCTGGCCCTTGGGAGGCTTAGAG	777458	777498	777408	777460	1	JH171963.1	ENSHGLG00100014913.1	772508	841463	None	8981	1906	179440	No_or_no_constitutive_exon
CTTGGATAGGTGAGTACAGTGCAGGCAAGAGAGGCCATGGGCAAAGGCAGAA	817380	817408	817330	817382	1	JH171963.1	ENSHGLG00100014913.1	772508	841463	None	8981	1906	179440	No_or_no_constitutive_exon
GCAGAGCCCACATGTGAATGTGATGTTTCTTGGGGGATTGGGAGATATAGGC	937257	937681	937207	937259	1	JH171963.1	ENSHGLG00100015697.1	904234	940252	NISCH	8981	1906	179440	No_or_no_constitutive_exon
CTAACGGGCAGGCACTGACCTGGTCATACGGGGATGGGCCCTGGGGGCAGAG	987037	987045	986987	987039	1	JH171963.1	ENSHGLG00100016542.1	985655	987045	None	8981	1906	179440	No_or_no_constitutive_exon
GTAAAATAGCTCTTACATCATTTGGTTTTGTTTTGTTGTGGGGAATGCAGGA	1368318	1368447	1368497	1368445	-1	JH171963.1	ENSHGLG00100017532.1	1367224	1435735	None	8981	1906	179440	No_or_no_constitutive_exon
CTGTCCCTTCCTAAGCCTCTTACCCCACCGACCCCTGGGCTCTGGGGAAGGA	1648114	1648121	1648064	1648116	1	JH171963.1	ENSHGLG00100017780.1	1629788	1655237	PRKCD	8981	1906	179440	No_or_no_constitutive_exon
CCCGTGTGTCATCCTCCCTCCTCCCTCACTCGAGAAACACTGGGAATTAGCC	1651139	1651184	1651089	1651141	1	JH171963.1	ENSHGLG00100017780.1	1629788	1655237	PRKCD	8981	1906	179440	No_or_no_constitutive_exon
TACTCCTCTTTTTCCCAATACCATCTGGTCCCCTGCCATTGGGCACACAGTA	1391473	1391580	1391423	1391475	1	JH173390.1	ENSHGLG00100014785.1	1369523	1395989	PYROXD2	8981	1906	179440	No_or_no_constitutive_exon
GGTCTCAAGCCAGCTCAGAGATGTCCCCTGGCTCCCATGTGGGAGGGCAGCA	52418	52527	52577	52525	-1	JH168449.1	ENSHGLG00100013091.1	50879	53764	None	8981	1906	179440	No_or_no_constitutive_exon
AATAAACGATGAATTCTGTTTGTATAAGGAACACCAGGGGGCAGTACAAGAT	233823	233847	233773	233825	1	JH168449.1	ENSHGLG00100014659.1	176222	347209	PARN	8981	1906	179440	No_or_no_constitutive_exon
TTCCAGAACTGGGACAGGAATGTGTAGAAGAGGGGTCATGGGCAGAGCAGCT	326931	326949	326881	326933	1	JH168449.1	ENSHGLG00100014659.1	176222	347209	PARN	8981	1906	179440	No_or_no_constitutive_exon
GCACAGGAGCAGTTCTTTTTAATGTGTACCAGATGTTGTATGGGACACAGGC	492463	492524	492574	492522	-1	JH169122.1	ENSHGLG00100003775.1	449099	554249	None	8981	1906	179440	No_or_no_constitutive_exon
CTGTTTTGAGGAGCACAGCTAGAGAAAGAGCTAAACATTCAGGGGACTAGTT	492334	492442	492492	492440	-1	JH169122.1	ENSHGLG00100003775.1	449099	554249	None	8981	1906	179440	No_or_no_constitutive_exon
CATGTTACATGTTTTTTATTTCATTCATTTTCTAGGCTTTGGGGTGAGAGCC	469669	469830	469880	469828	-1	JH169122.1	ENSHGLG00100003775.1	449099	554249	None	8981	1906	179440	No_or_no_constitutive_exon
CTATTTATTTCACTTAAGAGTATGGCCTCAGCATTCGGGTGGTCAGCAAGAT	1396794	1397175	1397225	1397173	-1	JH169122.1	ENSHGLG00100004341.1	1396794	1398155	None	8981	1906	179440	No_or_no_constitutive_exon
ACATATTATTTTGTTTATACGATATAATTTGTTTTCTTTTCTGCAGGGAGAA	2782070	2782120	2782170	2782118	-1	JH167580.1	ENSHGLG00100003889.1	2759713	2957825	COL11A1	8981	1906	179440	No_or_no_constitutive_exon
TTGAATGAATAAGAACTTGGAGGAGCTGATAATATCTGAAAATATGGGAGTC	9733	9905	9683	9735	1	JH166403.1	ENSHGLG00100016953.1	9453	10066	None	8981	1906	179440	No_or_no_constitutive_exon
CTGACTAGTTTCAGTTTTCCTTGACCAGCTGCCCTGCCTTGGGCAGACAGAT	1266295	1266458	1266245	1266297	1	JH166403.1	ENSHGLG00100017551.1	1260099	1267263	RHBDD3	8981	1906	179440	No_or_no_constitutive_exon
AGCAGTTGGTATGTTCTAATGGCTTCCCTGTTTTCTTCTTGTGGGGACAGAA	376851	377228	377278	377226	-1	JH169637.1	ENSHGLG00100011992.1	376851	381601	GPHB5	8981	1906	179440	No_or_no_constitutive_exon
TGGAGCCTGGGGCATACAGCTGAGCTGCTGGTTTTTCCTCCTGGGGACAGGA	1932902	1933205	1933255	1933203	-1	JH169637.1	ENSHGLG00100009513.1	1889826	1958973	SPTB	8981	1906	179440	Yes
TTGACAGTCACCAAGAGGGCTACCAGCAGCTCAAGGCCTCTGGGGAGGAGGC	1923213	1923396	1923446	1923394	-1	JH169637.1	ENSHGLG00100009513.1	1889826	1958973	SPTB	8981	1906	179440	No_or_no_constitutive_exon
CGGGCATCTCCCCCACACACCCCATTTAATGACAAAAATGGGGATGGGAGCG	2100301	2100475	2100525	2100473	-1	JH169637.1	ENSHGLG00100028088.1	2100301	2110924	None	8981	1906	179440	No_or_no_constitutive_exon
GATCACAGAAAGAAATGTTGAATTGTATCGATCTGCTTCTGTTGGGGCAGGC	1975234	1975420	1975470	1975418	-1	JH171770.1	ENSHGLG00100016917.1	1913942	2025833	GREB1L	8981	1906	179440	No_or_no_constitutive_exon
TGCTGAGTGTAACAGGCTGCATCCTGCTGAGGAAGGAGACTTGGGCAGAGTC	1964642	1965026	1965076	1965024	-1	JH166498.1	ENSHGLG00100018801.1	1964642	1966722	None	8981	1906	179440	No_or_no_constitutive_exon
CTTACCTCCTCTGACATCTTCTCTTTCATCTTCCTGCTTTCCGGGAATAGGG	2013930	2013975	2014025	2013973	-1	JH166498.1	ENSHGLG00100014782.1	1973217	2374865	COL25A1	8981	1906	179440	Yes
TACTAATTGAAATATTTTCCTTTTTTTGTTTTGTTTTTCCGTTGGGAAAGGG	2012216	2012261	2012311	2012259	-1	JH166498.1	ENSHGLG00100014782.1	1973217	2374865	COL25A1	8981	1906	179440	Yes
ACCAAATGGCACCATCTGAAATATTCTGGGTGGCACTGTCTTCAGGGAAGCT	2937157	2937834	2937884	2937832	-1	JH167259.1	ENSHGLG00100015433.1	2936914	2938165	None	8981	1906	179440	No_or_no_constitutive_exon
ACCGTTTGATGAGGGCATCCCGGGGGTCTGTGACTGGAGGTGGGGAGGAGGT	2429561	2429580	2429630	2429578	-1	JH168678.1	ENSHGLG00100003514.1	2428994	2455253	CRB2	8981	1906	179440	No_or_no_constitutive_exon
CGAGCGGGCTATTTCCCCGCCCCGCCCCCCTCATCCCGGGAAAGCTAAAGCG	934309	934342	934392	934340	-1	JH172081.1	ENSHGLG00100010702.1	910780	934433	UBFD1	8981	1906	179440	No_or_no_constitutive_exon
CCTTGCCTCTCTCTATTGGTGTCCTTCCTTGATGGCTATTGGGGAGAAAGAG	2421621	2421782	2421571	2421623	1	JH172081.1	ENSHGLG00100013605.1	2420854	2432760	ZP2	8981	1906	179440	No_or_no_constitutive_exon
GGATGCCGCCTCTGCTGCTGTCTCCCGGGCAGGCTCCGCGGGGCGAGGAGCG	1468865	1469348	1468815	1468867	1	JH173133.1	ENSHGLG00100009823.1	1274400	1469411	ALK	8981	1906	179440	No_or_no_constitutive_exon
GGAATGTGCATGAGGCTCCAGCCTCTGAGCACAGCCTCTCTGGGAAGCAGTT	134463	134592	134413	134465	1	JH168482.1	ENSHGLG00100008509.1	121253	147478	TGM6	8981	1906	179440	No_or_no_constitutive_exon
CCCACATCAGGTGCCACTTCTGGTGTGCACTGCTTATTGGGGGATCACAGTG	285483	285585	285433	285485	1	JH168482.1	ENSHGLG00100012337.1	281841	287621	NOP56	8981	1906	179440	No_or_no_constitutive_exon
ACCATCGTTGCCTCCTGTTTGGGAAGCCCGCAAGCTAAGTAGGGATTGAGAT	400605	401027	401077	401025	-1	JH168482.1	ENSHGLG00100014564.1	400605	402132	None	8981	1906	179440	No_or_no_constitutive_exon
GGCCCACCACCCTGGTATGGGTCTAACTAGTGGGGTTGTGGGGTGGGCAGGG	438537	438776	438826	438774	-1	JH168482.1	ENSHGLG00100011913.1	435347	440078	PCED1A	8981	1906	179440	No_or_no_constitutive_exon
TAACTAAGGATGGCATTCAAGCACTAGTGAGAGGCTGAAGGGGGCTGAAGGC	2874694	2874751	2874801	2874749	-1	JH168482.1	ENSHGLG00100010728.1	2874036	2875786	None	8981	1906	179440	No_or_no_constitutive_exon
GCCTACTTCACACCTGTCACTCACCCCCATCAGTCAGGGGCAGCAGGCAGCA	2874036	2874066	2874116	2874064	-1	JH168482.1	ENSHGLG00100010728.1	2874036	2875786	None	8981	1906	179440	No_or_no_constitutive_exon
GTGCCCGTGGGGTGCACCATGGGCCGGGGGCCCTGGGAAAGCTGGGGGAGGC	2377831	2378063	2378113	2378061	-1	JH171109.1	ENSHGLG00100015303.1	2370941	2378482	ZAP70	8981	1906	179440	No_or_no_constitutive_exon
CAGCTGGGGGTGTGTGGAGGGGCAGAGGGTTCCCCACATGTGGCTGGGAGCC	2374228	2374246	2374296	2374244	-1	JH171109.1	ENSHGLG00100015303.1	2370941	2378482	ZAP70	8981	1906	179440	No_or_no_constitutive_exon
CCTTGCTATCTCTGTCTCACCTTAGGATGCCAGAACAGGAGGACAGGGAGCA	2499415	2499472	2499365	2499417	1	JH171109.1	ENSHGLG00100016705.1	2458409	2535694	None	8981	1906	179440	Yes
GTCTGGAGCAAGGAGCCCACGGGGCTTGGCAGGGCTGAGTTAGGGATGAGGT	2533893	2533990	2533843	2533895	1	JH171109.1	ENSHGLG00100016705.1	2458409	2535694	None	8981	1906	179440	No_or_no_constitutive_exon
GAGGGTGTGCCAGCCCTGGAGACACTGTTCCTCTTTACCCCATGGGGCAGAG	2575645	2575815	2575865	2575813	-1	JH171109.1	ENSHGLG00100016196.1	2569944	2582780	None	8981	1906	179440	No_or_no_constitutive_exon
GGCTGGCAGGGGCAGAGCTAGATTCCATCCCTGTGGCCACTGGGCAGTAGTG	2795188	2795332	2795382	2795330	-1	JH171109.1	ENSHGLG00100016191.1	2792071	2804145	ARID5A	8981	1906	179440	No_or_no_constitutive_exon
CAACGCTGCCTACAATCGCTATTTTAGGCAGCGCCGAGGGGCCAAATGAGAA	2585142	2585145	2585092	2585144	1	JH172079.1	ENSHGLG00100009537.1	2582262	2585145	MGP	8981	1906	179440	No_or_no_constitutive_exon
CAGCAGCCTCTGTCCCCCTGTCCTGACAATTCCTTTCTGTACTGGGGCAGGT	1065406	1065530	1065356	1065408	1	JH167581.1	ENSHGLG00100006950.1	1042968	1074321	GTPBP1	8981	1906	179440	No_or_no_constitutive_exon
GAGCAGGGCTGGTGGCCTCAGTGGTCACCGGCACCTCCCTGTGGGCACAGGA	1798492	1798831	1798442	1798494	1	JH167581.1	ENSHGLG00100003472.1	1721348	1803800	CACNA1I	8981	1906	179440	No_or_no_constitutive_exon
GGGTAACGACATTTGTTAACCATCCACAAGTGTCTGCACTGCTTGGGGAGGA	1766557	1767088	1766507	1766559	1	JH173940.1	ENSHGLG00100012163.1	1766297	1767088	None	8981	1906	179440	No_or_no_constitutive_exon
GTATTTTTGTTTGACCTGGATTGTCTCAACTTGATTGTTTTGGGGGACAGGT	2205287	2205475	2205237	2205289	1	JH171741.1	ENSHGLG00100002963.1	2191671	2213387	SLC2A2	8981	1906	179440	No_or_no_constitutive_exon
CGATGAGCTGGTGGCCCCAAGATGACTGGCCAAAAGGGGCAGGTTGTGAGCA	2364656	2365365	2365415	2365363	-1	JH171741.1	ENSHGLG00100003959.1	2363879	2376991	None	8981	1906	179440	No_or_no_constitutive_exon
CGATGAGCTGGTGGCCCCAAGATGACTGGCCAAAAGGGGCAGGTTGTGAGCA	2367766	2368292	2368342	2368290	-1	JH171741.1	ENSHGLG00100003959.1	2363879	2376991	None	8981	1906	179440	No_or_no_constitutive_exon
AGTCGCCTACGTCGCCTTGGGCTCTTCAAGCTCTCACTGCTCGGGAGAAGCT	2376110	2376371	2376421	2376369	-1	JH171741.1	ENSHGLG00100003959.1	2363879	2376991	None	8981	1906	179440	No_or_no_constitutive_exon
CCCAGGCCGGCAGTTTGCAGGCCACTCTGGCGGTGAGTTCCAGCTGGGAGGC	124720	124745	124670	124722	1	JH167948.1	ENSHGLG00100018609.1	48511	150710	None	8981	1906	179440	No_or_no_constitutive_exon
ATGTCCCACCTCCTTTTTCTTTTTGCCCTTCTGTGATGTCCTGGGGACAGGC	1413096	1413207	1413046	1413098	1	JH167948.1	ENSHGLG00100018210.1	1333553	1413207	EPB41L3	8981	1906	179440	Yes
CCACGCTCAGGGTGTAGGAGGCGATTTTGAAAGAGCTAGGGAGCAAGGAGAG	1492672	1493427	1492622	1492674	1	JH167948.1	ENSHGLG00100018512.1	1491972	1493427	None	8981	1906	179440	No_or_no_constitutive_exon
GTTTGATTTGTACCATTGTTATAGTAATGTGGTGTCTCATGGGGATGCAGGT	240917	241062	240867	240919	1	JH166717.1	ENSHGLG00100018291.1	238588	250910	None	8981	1906	179440	No_or_no_constitutive_exon
GAGAAATGTGCCATGGCCATGTTTGCATAACAGACACTGGGACTGTGAAGGC	2330037	2330328	2329987	2330039	1	JH173139.1	ENSHGLG00100013252.1	2329853	2330328	None	8981	1906	179440	No_or_no_constitutive_exon
CATTCAAAATTTTAAATAGTGTCAGTCTTACCAGAACCAGCTACGGGGAGCT	674883	676327	674833	674885	1	JH167595.1	ENSHGLG00100008228.1	673434	676327	None	8981	1906	179440	No_or_no_constitutive_exon
AGATAGCAGATAAGATCTACAATCTTTTCAATGGCTATACAAGTGGGAAGGA	825020	825094	825144	825092	-1	JH170420.1	ENSHGLG00100008771.1	817891	1106609	ASTN1	8981	1906	179440	No_or_no_constitutive_exon
TCAGAAACAGCAAGTGACCTGCCTTTATTTTGTTTTCTCTGAGGGTGCAGTG	1885830	1885948	1885998	1885946	-1	JH170420.1	ENSHGLG00100009695.1	1852923	1888509	SEC16B	8981	1906	179440	No_or_no_constitutive_exon
GGGTGGTTGGCTGGGTCATGAAGACACGCTTTTCCTCCTGGTGGGATTAGGT	1906687	1906909	1906959	1906907	-1	JH174165.1	ENSHGLG00100006322.1	1899082	1915356	POLG	8981	1906	179440	No_or_no_constitutive_exon
GAAAAGTACATTGATGTGGTGATTAATAAGAACATGAAGCTGGGACAGAGTT	2547274	2547792	2547842	2547790	-1	JH174165.1	ENSHGLG00100010562.1	2546920	2547968	None	8981	1906	179440	No_or_no_constitutive_exon
CTTGGCTTCATGTCTAGCTGATACTGTCCTCTTCCCCAACTGGGGCACAGGT	2721422	2721578	2721628	2721576	-1	JH174165.1	ENSHGLG00100007047.1	2719943	2734489	UNC45A	8981	1906	179440	No_or_no_constitutive_exon
CCTCCCCCAGCCCAAGGCCCCCTGACTGGGGGTCCTGTCTCTGGGGACAGGA	2801314	2801452	2801502	2801450	-1	JH174165.1	ENSHGLG00100012815.1	2795516	2807565	FES	8981	1906	179440	Yes
ACGATGGAGGAACACCCTCAAGCGGTGACTGTGGCAGGCAGGGTGGGGAGGG	69081	69182	69232	69180	-1	JH171101.1	ENSHGLG00100004289.1	67772	156890	GATB	8981	1906	179440	No_or_no_constitutive_exon
TGGAAGTGGCAACAGCAGCAGCAGCAATGGCAGCGGCGGCAGGGGCGGAGCT	2153565	2153708	2153515	2153567	1	JH171101.1	ENSHGLG00100003312.1	2153312	2155622	None	8981	1906	179440	No_or_no_constitutive_exon
TACCTTCTGGCGGCACCGGAAGCAAGCGGACCTGGACCTCGCCAGGGGAGAT	2155055	2155257	2155005	2155057	1	JH171101.1	ENSHGLG00100003312.1	2153312	2155622	None	8981	1906	179440	No_or_no_constitutive_exon
CAAGTCTGCCAGAGCCAGAGTGTGTGAAGATTTGCGCATTAGAGGGATAGCA	2308706	2309109	2309159	2309107	-1	JH171101.1	ENSHGLG00100002873.1	2307857	2309511	None	8981	1906	179440	No_or_no_constitutive_exon
TCAACGACCACGCGCCCGAGTTCCTGCGGGCCGCCGCGGAGGGGGAGGAGGA	2548108	2548135	2548185	2548133	-1	JH171101.1	ENSHGLG00100002532.1	2467048	2586981	DCHS2	8981	1906	179440	No_or_no_constitutive_exon
AGACAGTCCTTGTCCATGAAGTTGGCTCCCTGCTGCTCCTCACCAGGGAGCA	947316	947372	947266	947318	1	JH171652.1	ENSHGLG00100007830.1	947210	1038001	ANO1	8981	1906	179440	No_or_no_constitutive_exon
AGGCGACAGGCAGATGCAAAAGCTATCCAGCATCTTTGGGTAGCAATGAGAT	2269731	2269779	2269829	2269777	-1	JH171652.1	ENSHGLG00100010705.1	2267806	2269847	None	8981	1906	179440	No_or_no_constitutive_exon
AAAAAGGCTGTAAATAAAGCTGTAGCAAACATGCAGGGTGAGATGGACAGAA	2267977	2268038	2268088	2268036	-1	JH171652.1	ENSHGLG00100010705.1	2267806	2269847	None	8981	1906	179440	No_or_no_constitutive_exon
GGTCGGGTGGCGGCCTCACCTTTCTGACTGCCCCTCCCTTGGGACAGGAGGG	223926	224014	223876	223928	1	JH172486.1	ENSHGLG00100010964.1	220812	232464	RASAL3	8981	1906	179440	Yes
GTTGAAAAGTCTGGTGAGATGCCTGCTGGAGCGCTAGGCAGGGTTGGGAGGT	232257	232464	232207	232259	1	JH172486.1	ENSHGLG00100010964.1	220812	232464	RASAL3	8981	1906	179440	Yes
AAGGGCAGGCTGGGCCATGGCCCTCAGGCCAGGTGTGGGCTGGGGCTGAGGG	431829	432036	431779	431831	1	JH172486.1	ENSHGLG00100008495.1	400655	433238	BRD4	8981	1906	179440	No_or_no_constitutive_exon
CCCCGAGGGCTTCTCCCTGCACAAGGACGTGGCAGCCGGGCCGGCGGGAGCC	477432	477461	477382	477434	1	JH172486.1	ENSHGLG00100009621.1	454091	491997	NOTCH3	8981	1906	179440	No_or_no_constitutive_exon
GCCGGCTCTATGGCTAGCCCTGCTGACCTTCACCAACCTGTTGCAGGGAGAA	595984	596150	595934	595986	1	JH172486.1	ENSHGLG00100011017.1	590409	597012	ILVBL	8981	1906	179440	No_or_no_constitutive_exon
AAGAGGACATCTGGTCTGCAACGAAAAATGTTGATGGGAAAACAAAAAAGAA	1056527	1056964	1056477	1056529	1	JH172486.1	ENSHGLG00100014216.1	1056238	1057210	None	8981	1906	179440	No_or_no_constitutive_exon
AGATAGGTAGAGGTGGTAAGGAAGGGAACGAGAGCACACAGGGGACTCAGCA	1403411	1403616	1403361	1403413	1	JH172486.1	ENSHGLG00100007175.1	1384978	1411576	ADGRL1	8981	1906	179440	No_or_no_constitutive_exon
GGGGGACTGAGGCTTGGGAAGGCTGCAGTGGCGGGGTGGGGCCGGGCGAGTG	1592581	1592775	1592531	1592583	1	JH172486.1	ENSHGLG00100012079.1	1573603	1593824	RFX1	8981	1906	179440	No_or_no_constitutive_exon
ACCGGCACGCGGGGGCCCCGGGCGCCTACGATGGTGACACACGCAGGGAGGA	2084912	2084941	2084862	2084914	1	JH172486.1	ENSHGLG00100011359.1	1922280	2158197	CACNA1A	8981	1906	179440	Yes
TGGTCAGGGCTAGATGTGGTCCCAGTTTCGGGTGTGTGCACAGGGCCAAGAA	2221258	2221378	2221208	2221260	1	JH172486.1	ENSHGLG00100018112.1	2212345	2221666	TRMT1	8981	1906	179440	Yes
GTATCTCCACCTCCAGTGCCAGCCACCAGCTGCCAGTGCTGGAAGGGAAGGC	2408143	2408284	2408093	2408145	1	JH172486.1	ENSHGLG00100012177.1	2403841	2410659	None	8981	1906	179440	Yes
CAGCAGCTACTCCCCGGCCTCTGCGCCCTCCGGGGCCACCGGGGCGGCAGTT	2490603	2490615	2490665	2490613	-1	JH172486.1	ENSHGLG00100019377.1	2490188	2491218	JUNB	8981	1906	179440	No_or_no_constitutive_exon
TGTGCCAGAGGCCGCGCCACGTACCGTCCCGGGGCCACTCGGGGTTGCAGGT	2568742	2568848	2568692	2568744	1	JH172486.1	ENSHGLG00100009938.1	2552259	2571541	TNPO2	8981	1906	179440	Yes
CCGTGCACGTACTTCTGGCGGTGGGATTCTATCTGTGCGGGTGATGGTAGCA	2671353	2671595	2671645	2671593	-1	JH172486.1	ENSHGLG00100007138.1	2667171	2672276	None	8981	1906	179440	No_or_no_constitutive_exon
CTTACCTTGCGTTTGACGAAGCAGATTGAATGTTCGACATGGGATTTGAGTA	2670342	2670535	2670585	2670533	-1	JH172486.1	ENSHGLG00100007138.1	2667171	2672276	None	8981	1906	179440	No_or_no_constitutive_exon
TGGTTAAAGAGGTCTGAGAATGCTATCACCTTGCTGTTTCATGGGGACAGAT	943831	944109	943781	943833	1	JH167400.1	ENSHGLG00100027267.1	889547	967522	None	8981	1906	179440	No_or_no_constitutive_exon
GAGTAAAATCGGTTGCGCTCCCGAAACGTGGGCAGGCCGGGCACCAGAAGGC	1394936	1395058	1395108	1395056	-1	JH167400.1	ENSHGLG00100014854.1	1394551	1395279	None	8981	1906	179440	No_or_no_constitutive_exon
TGGCATGGGTCTTGCTGGGGTGTCCCCTGCTGATGGCCAGTGGGGTGCAGTT	2571204	2571399	2571154	2571206	1	JH167400.1	ENSHGLG00100013363.1	2555193	2575260	OTUB2	8981	1906	179440	Yes
TGGGACCCAAGGCAGGGTTAGCTGAGGGAAGGTCTCCGTGGGCCGAGGAGAG	10902	10923	10852	10904	1	JH166867.1	ENSHGLG00100017454.1	8530	16500	MAPK8IP1	8981	1906	179440	No_or_no_constitutive_exon
GCTGGAGAGGTCCTGGTGAGGAACTCCTCACGTGCCCTTGTTGGGGACAGGT	14988	15161	14938	14990	1	JH166867.1	ENSHGLG00100017454.1	8530	16500	MAPK8IP1	8981	1906	179440	No_or_no_constitutive_exon
CCAGTGTCAGTGCTCACACTGAGGGGCAGGGGTTGGGTGGGAAAGCACAGGC	763151	763527	763101	763153	1	JH166867.1	ENSHGLG00100018161.1	760577	764680	ZNF408	8981	1906	179440	No_or_no_constitutive_exon
CTGGGGGAGGCCGGTGAGGCTCGGGGCGGCGGGGGTGCGGGTGGGCGAAGCG	783397	783474	783347	783399	1	JH166867.1	ENSHGLG00100017593.1	778996	789667	F2	8981	1906	179440	Yes
TGGCTAAAGCTGTGGGGCTAGGTTCTAACAGAGAGGCCCTGGCCTGGGAGTC	1914526	1914564	1914614	1914562	-1	JH166867.1	ENSHGLG00100017721.1	1907197	1965074	SYT6	8981	1906	179440	No_or_no_constitutive_exon
CAGCACTTTTGAAATCAGAATTCACAGAAGATTCATGAAGAACTTGGGAGAA	2464065	2464411	2464461	2464409	-1	JH166867.1	ENSHGLG00100017951.1	2424849	2465301	None	8981	1906	179440	No_or_no_constitutive_exon
CAGAGGAGATGCGCTTCCTGAGGGAGTGGGTGGAGAACATGGGGGTAAAGTA	1873684	1874048	1873634	1873686	1	JH168680.1	ENSHGLG00100003538.1	1873561	1874661	None	8981	1906	179440	No_or_no_constitutive_exon
ATAAATCCTGATTCAGCCCAGCCATACAAATGGTGAGGGAAAGCGCACAGAC	1874138	1874661	1874088	1874140	1	JH168680.1	ENSHGLG00100003538.1	1873561	1874661	None	8981	1906	179440	No_or_no_constitutive_exon
CGAGGCTTGTGCCACCCAAGGAGCTTTGGCAGGGGGTGTGATCGGGGCAGTT	644687	644715	644765	644713	-1	JH169581.1	ENSHGLG00100004140.1	618952	645825	L3MBTL1	8981	1906	179440	No_or_no_constitutive_exon
CTGGGGGATCAGTTGCCATTGGGGTTCCTGTGATTCCCTCATGGGGCTAGGT	631170	631306	631356	631304	-1	JH169581.1	ENSHGLG00100004140.1	618952	645825	L3MBTL1	8981	1906	179440	No_or_no_constitutive_exon
ATGGACCAGCCTCTGCACAGCGCTCTGTTCGTTCCCCCCGAGGGGCCTAGGT	630702	630794	630844	630792	-1	JH169581.1	ENSHGLG00100004140.1	618952	645825	L3MBTL1	8981	1906	179440	No_or_no_constitutive_exon
ATTTATAATCACCCTTTCTTAGTTGTAACTGCATTTTTTGGGGGCCATAGGC	578428	578531	578378	578430	1	JH170189.1	ENSHGLG00100011481.1	571691	583896	None	8981	1906	179440	No_or_no_constitutive_exon
GATCAGGCCTGACTGTTGTTCCTTCCATCTCTAAAATCTTTGGGGAGCAGCT	641720	641914	641670	641722	1	JH170189.1	ENSHGLG00100012726.1	622388	643343	None	8981	1906	179440	No_or_no_constitutive_exon
TGCTTTTTTTTTTTTCTGTCTGTGATTCTATTGGGGTGATGGGATTAAAGTA	649451	649473	649401	649453	1	JH168913.1	ENSHGLG00100000383.1	326849	649473	None	8981	1906	179440	No_or_no_constitutive_exon
TTCCATCCTCTTGAAAGTCAGTAATGTTTTTGTTTGTTTGGGAGTTGCAGGC	196711	196898	196948	196896	-1	JH172217.1	ENSHGLG00100004501.1	192939	209717	None	8981	1906	179440	No_or_no_constitutive_exon
GTGTGGCCTATGGGGCTGCGGTGCGGGCGGCAGTGTTGATGGGGGACAAGTG	343174	343948	343998	343946	-1	JH172217.1	ENSHGLG00100006005.1	343174	345108	None	8981	1906	179440	No_or_no_constitutive_exon
TTTTCCTTAATTTCTGCTCTCTCTGGGGGGCGGGGGGGAGTGGAGAGCAGGT	609100	609216	609266	609214	-1	JH172217.1	ENSHGLG00100006185.1	606409	610115	PPOX	8981	1906	179440	No_or_no_constitutive_exon
TTTCACTAAGGGGTTAGAGCTGAGGGGAAGAAGTAAACTTGGTGGGTCAGAC	609237	609268	609318	609266	-1	JH172217.1	ENSHGLG00100006185.1	606409	610115	PPOX	8981	1906	179440	No_or_no_constitutive_exon
GACTTTTCCTTAATTTCTGCTCTCTCTGGGGGGCGGGGGGGAGTGGAGAGCA	609100	609219	609269	609217	-1	JH172217.1	ENSHGLG00100006185.1	606409	610115	PPOX	8981	1906	179440	No_or_no_constitutive_exon
TCCCTCAGCTCTCCAGTTCACCCTGTCTCTGCCTCCTTCTCCGAGGGTAGCT	759940	760087	759890	759942	1	JH172217.1	ENSHGLG00100004932.1	743267	764618	F11R	8981	1906	179440	No_or_no_constitutive_exon
AAGTGAGTCCCACAGCTGGGCAGAGTGGACCACCTGGAGTGTGTGGGAAGGT	1732870	1732881	1732820	1732872	1	JH172217.1	ENSHGLG00100005822.1	1726450	1741222	IGSF9	8981	1906	179440	No_or_no_constitutive_exon
GCTGTGGCCTTTCTGCATGAATGGCCTTTAGCATGGCAGCAACAAGGGAGCC	1734256	1734454	1734206	1734258	1	JH172217.1	ENSHGLG00100005822.1	1726450	1741222	IGSF9	8981	1906	179440	No_or_no_constitutive_exon
GATGTTATTGATAATGATTCCTGGAGACTCTGGCCATCGGGAGACTGAAGCC	2170745	2170960	2171010	2170958	-1	JH169295.1	ENSHGLG00100019078.1	2170350	2171628	None	8981	1906	179440	No_or_no_constitutive_exon
TGATGACAGAAGCCAGGATACAGCATATGTAGCAGAGCGAAGTAGGGAAGGG	1193396	1193560	1193610	1193558	-1	JH170566.1	ENSHGLG00100007353.1	1167223	1228245	ICE1	8981	1906	179440	No_or_no_constitutive_exon
GGACTTTAGCCATGCACAGTTGCTCACTAAGACTCTTCCTGAACGGGAAGGC	2008832	2009567	2009617	2009565	-1	JH170566.1	ENSHGLG00100025999.1	2003116	2010170	None	8981	1906	179440	No_or_no_constitutive_exon
CTGGGCACCTGCTGACTATCTGTCTCACCTTTCCTTCATTGGGAATGCAGGA	192805	192966	193016	192964	-1	JH172617.1	ENSHGLG00100009524.1	189645	202284	USP19	8981	1906	179440	Yes
CTGTAGTTTCCCCCTAATAAAGACCCTGAGGCACTATCTGGGGAATTAAGTA	245855	245934	245984	245932	-1	JH172617.1	ENSHGLG00100011874.1	245067	257014	C3orf84	8981	1906	179440	No_or_no_constitutive_exon
TGGAGATGCCAGGGGCCGACTGTGGGCTAAGGGCCTGTACCACTGGGGAGGG	245067	245442	245492	245440	-1	JH172617.1	ENSHGLG00100011874.1	245067	257014	C3orf84	8981	1906	179440	No_or_no_constitutive_exon
GCCCCCGGCATCCTGCCCGGGCATGCGCAGTTCTGCGGGGGCTGCGAGAGCC	313336	313492	313542	313490	-1	JH172617.1	ENSHGLG00100014669.1	311150	313635	C3orf62	8981	1906	179440	No_or_no_constitutive_exon
AAAAGGATCTAATTCCCCACCTTTCCCCCTTTCTCACTCGGGGACTGCAGGA	312230	312322	312372	312320	-1	JH172617.1	ENSHGLG00100014669.1	311150	313635	C3orf62	8981	1906	179440	No_or_no_constitutive_exon
CACCTGGGCATGGGGCCATTTCCTGATTGTCCTTTCACCTGGGGTGGCAGAG	702728	702836	702678	702730	1	JH172617.1	ENSHGLG00100007141.1	689376	716803	RNF123	8981	1906	179440	No_or_no_constitutive_exon
GCCGGGCATGACATTACTCACCATCAGAATTGAGAAAACTGGGCTGAAAGAC	1855906	1856351	1856401	1856349	-1	JH172617.1	ENSHGLG00100009806.1	1855906	1856882	None	8981	1906	179440	No_or_no_constitutive_exon
AGTTGTCTTCACAAGAAGATTTAATCGTGAGCTTTTGGGTTGTTAGAGAGAT	2050297	2050463	2050247	2050299	1	JH172617.1	ENSHGLG00100012536.1	2050014	2051693	None	8981	1906	179440	No_or_no_constitutive_exon
ACAGCAAGGTGGTGGAGATCGTTGATGAGAAAGTCTGAAGGAGGGAAGAGCC	2616100	2616541	2616591	2616539	-1	JH165883.1	ENSHGLG00100003395.1	2614626	2618029	None	8981	1906	179440	No_or_no_constitutive_exon
GGTGGCGAGTGGTCACTGGAAGTGACCATGGTACAGCTGGGTGGGCTGAGAT	1819934	1819947	1819997	1819945	-1	JH171561.1	ENSHGLG00100014905.1	1798466	1822302	CASP9	8981	1906	179440	No_or_no_constitutive_exon
GGCCATGGGATCCTGCGGTGATCTTGACTCCTCACTGCACCTGGGCGAAGCT	1874958	1875095	1874908	1874960	1	JH171561.1	ENSHGLG00100013176.1	1827362	1875095	DNAJC16	8981	1906	179440	No_or_no_constitutive_exon
TTTATTAAGTTATAACTAACTTGTTAACTTGTTTTTCCTTGGGGATTTAGAC	2163313	2163514	2163263	2163315	1	JH171561.1	ENSHGLG00100019294.1	2128011	2189254	SPEN	8981	1906	179440	Yes
GCAGGCCCAGAGGTTTGGGAGTGGTGCTCACAGTCCCTGGGTGGGGACAGCT	2641750	2641944	2641700	2641752	1	JH171561.1	ENSHGLG00100013823.1	2623120	2661376	CROCC	8981	1906	179440	Yes
GCAGGTTGTCAGAGCAGTGGTCTCCTCCTTCCCCAATGTTGGGGCTGCAGGA	2655277	2655398	2655227	2655279	1	JH171561.1	ENSHGLG00100013823.1	2623120	2661376	CROCC	8981	1906	179440	Yes
GAAGAGACACAAAGGGCCTGAGGAGCTCTCATTGGAATAGGGAAGGCCAGGG	1606983	1607038	1607088	1607036	-1	JH170413.1	ENSHGLG00100007434.1	1570104	1658897	TNRC18	8981	1906	179440	Yes
TTCACTGCCGGTTGACTTTGCCCCTGTGTGCTCTCCTCCCTGGGACACAGGC	966242	966357	966407	966355	-1	JH170564.1	ENSHGLG00100004940.1	954052	975914	CEP131	8981	1906	179440	No_or_no_constitutive_exon
CGGTTTCCTATTCTGCCTTTCTTCCGTATGCCTCTCAACGGGATGAGCAGCT	1014431	1014455	1014505	1014453	-1	JH170564.1	ENSHGLG00100005744.1	1010419	1055119	SLC38A10	8981	1906	179440	No_or_no_constitutive_exon
CCTGGCCCCCCACCTCATGATGCAGGGGGGCCAGCTGGGCAGGGACCCAGCC	1204208	1204331	1204158	1204210	1	JH170564.1	ENSHGLG00100005908.1	1160623	1223295	BAHCC1	8981	1906	179440	No_or_no_constitutive_exon
GGCAAGGCTTCAGGGCTCCTGTCTTCCGAGCCCTAAACTGATAGGGGGAGCC	1214228	1214248	1214178	1214230	1	JH170564.1	ENSHGLG00100005908.1	1160623	1223295	BAHCC1	8981	1906	179440	No_or_no_constitutive_exon
CCTGCGCCCCCTCTCCTTTGCACGGTTGACGGCTATTTCTGGGGGACCAGGC	1404717	1404904	1404667	1404719	1	JH170564.1	ENSHGLG00100005034.1	1403972	1408457	MRPL12	8981	1906	179440	No_or_no_constitutive_exon
CCCCTCTCCTTTGCACGGTTGACGGCTATTTCTGGGGGACCAGGCAACAGGT	1404724	1404904	1404674	1404726	1	JH170564.1	ENSHGLG00100005034.1	1403972	1408457	MRPL12	8981	1906	179440	No_or_no_constitutive_exon
GGTATGCAGCACACTATCTGACTGGAACTTGGGTCTGTCTGGGGTTGCAGCT	1479650	1479784	1479834	1479782	-1	JH170564.1	ENSHGLG00100006062.1	1471126	1483524	P4HB	8981	1906	179440	No_or_no_constitutive_exon
ATGGGGCGTGCACAAGGGAGGATCTGGGCGTCCGTGAGGGCGAGCAGCAGTC	1508601	1508776	1508826	1508774	-1	JH170564.1	ENSHGLG00100006949.1	1505504	1509792	ALYREF	8981	1906	179440	No_or_no_constitutive_exon
CCCAATAAAGGAAACAAGGCCTTGAAGGTGAGCGGGCAGGGATGGGGAAGCT	1537808	1538225	1538275	1538223	-1	JH170564.1	ENSHGLG00100004737.1	1537361	1538284	MAFG	8981	1906	179440	No_or_no_constitutive_exon
CCCACCCCAGCTGACTGCGGTGGAATCCCATTGCGGAACAGAGGGGCAAGGA	1574070	1574102	1574152	1574100	-1	JH170564.1	ENSHGLG00100008742.1	1568733	1574194	NOTUM	8981	1906	179440	No_or_no_constitutive_exon
CACCCAAACTGGCCCCAGGCTCCGCAGGAAGGGTTTCCCTGGGCTGTGAGCC	1637645	1637743	1637595	1637647	1	JH170564.1	ENSHGLG00100012803.1	1636840	1639040	RAC3	8981	1906	179440	No_or_no_constitutive_exon
CAGTCCTGGGGATCCAGGGGCGGCGGAAGGGGGCTAACCCACGGGCTGAGGC	1645737	1645768	1645818	1645766	-1	JH170564.1	ENSHGLG00100006483.1	1643625	1647297	None	8981	1906	179440	No_or_no_constitutive_exon
GGGGGAAGCCCTGCCTGGGGTGCCCCTTGTGGCCAGCCCTGGGTGGGCAGGA	2189998	2190311	2190361	2190309	-1	JH170564.1	ENSHGLG00100014580.1	2189998	2220314	None	8981	1906	179440	No_or_no_constitutive_exon
GTCTGCAGTCTCTGTCTCATCTGCTTCATTGCTGTCTTTCGGGTTCAAAGTC	2243627	2243719	2243577	2243629	1	JH170564.1	ENSHGLG00100014489.1	2239017	2271260	FN3KRP	8981	1906	179440	Yes
ATTTTGTATTTTCTATTGTCTTTTGTTTTTCTCCTTATTGGGAAAAATAGGA	849877	849977	849827	849879	1	JH167479.1	ENSHGLG00100014047.1	849122	877612	FAM114A2	8981	1906	179440	No_or_no_constitutive_exon
AAATAAAGAGTGGTATCAATTGCAAGAAAAAAAATGGGAAAAGATCCAAGCA	1537418	1537914	1537368	1537420	1	JH167479.1	ENSHGLG00100016142.1	1537192	1537914	None	8981	1906	179440	No_or_no_constitutive_exon
AGTCTTGCCATCTATCAACTGCCTGCTCTGGATCCTGGGGGCGGGGGGAGGT	1682011	1682053	1682103	1682051	-1	JH167479.1	ENSHGLG00100014721.1	1681264	1682722	None	8981	1906	179440	No_or_no_constitutive_exon
TTTCCATCACATGCAGTGTCTGGCTGTGTGATGGTTCTACGGGACTGTAGGA	1681649	1681978	1682028	1681976	-1	JH167479.1	ENSHGLG00100014721.1	1681264	1682722	None	8981	1906	179440	No_or_no_constitutive_exon
TATTATTCAGATAATTTTTTTTGATGGTCAGAGAAGGCGGGAACTTGGAGAT	1465362	1465449	1465499	1465447	-1	JH166330.1	ENSHGLG00100000864.1	1464518	1465902	None	8981	1906	179440	No_or_no_constitutive_exon
TATGATTGTATACTCATTATACAAACCATAGAATAACATTGAGGGCACAGAC	604112	604134	604062	604114	1	JH172619.1	ENSHGLG00100017073.1	480314	652797	PKP4	8981	1906	179440	No_or_no_constitutive_exon
AGATAACCTCGCACCTGAGCCATCAGATCCCACCTCAGGGGAGAAAGGAGTG	705225	705459	705175	705227	1	JH172619.1	ENSHGLG00100006662.1	702577	706037	None	8981	1906	179440	No_or_no_constitutive_exon
CTTTGCCTTATTCCTACAATCTGTGTGTTGCACAAACGGGAAACACGGAGCT	170218	170336	170168	170220	1	JH166503.1	ENSHGLG00100010560.1	167948	172975	None	8981	1906	179440	No_or_no_constitutive_exon
GCTGCGGAGTGTTCCCCTCTTCAACACAGACCTTCTCTGGGGAGGGACAGGA	424401	424537	424587	424535	-1	JH166503.1	ENSHGLG00100011928.1	414894	426513	FCHSD1	8981	1906	179440	No_or_no_constitutive_exon
ATGGACTACAGAGGAAAGTCTGATGTCCATTTGTTTTGCTGGGTGAGCAGGC	418736	418854	418904	418852	-1	JH166503.1	ENSHGLG00100011928.1	414894	426513	FCHSD1	8981	1906	179440	No_or_no_constitutive_exon
AGGAGGGAAAATGAAATAATACCCTTCTCCCTTGCCCTGGCTGGGTGAAGGC	703650	703754	703600	703652	1	JH166503.1	ENSHGLG00100018212.1	696744	711818	KIAA0141	8981	1906	179440	No_or_no_constitutive_exon
GCAAACCTCTTTGTCATACTATATCTTCCCCTTTATCAGGGGATATAAAGGT	991141	991369	991419	991367	-1	JH166503.1	ENSHGLG00100010969.1	991114	992748	None	8981	1906	179440	No_or_no_constitutive_exon
GCGAATAGGTTCTTAATCTCTACCGTAGGTGGCCGTTTTGAGGGAAAAAGGG	384969	384996	385046	384994	-1	JH170919.1	ENSHGLG00100014597.1	342541	385550	L2HGDH	8981	1906	179440	No_or_no_constitutive_exon
TGCCAAGGTACAAAATACAGTTCTGTTCTACTAGGAGTGAGGGGAATTAGTG	499879	499884	499934	499882	-1	JH170919.1	ENSHGLG00100015113.1	482225	577739	MAP4K5	8981	1906	179440	No_or_no_constitutive_exon
AATGAATGTGGAGTAAATGCAGATGTTGAGAACATCTTGAATTGGGCAAGAA	1106464	1106718	1106768	1106716	-1	JH170919.1	ENSHGLG00100013526.1	1105311	1106861	None	8981	1906	179440	No_or_no_constitutive_exon
GAGGTTCACAGTATTCTTGCGGAAATGGTGATGGGGGGATGGTATTGGAGAC	2421842	2422031	2422081	2422029	-1	JH170919.1	ENSHGLG00100013680.1	2421842	2422477	None	8981	1906	179440	No_or_no_constitutive_exon
AAGCACCTAATTTGATCTTGCTTTCGACTAAAAATGTCCGGGGCTGACAGGT	175885	176076	175835	175887	1	JH169915.1	ENSHGLG00100001593.1	167876	182578	GATM	8981	1906	179440	No_or_no_constitutive_exon
GTCCGTCGCCTCGTCTTACTGGTGTGTTCTTTCCTCTCTTCTGGGGACAGAT	1753394	1753716	1753344	1753396	1	JH169416.1	ENSHGLG00100005219.1	1730050	1755232	None	8981	1906	179440	No_or_no_constitutive_exon
GTCACCACCCTGGACCACTGCCAAGTCAGGTACAGGAGCTCCCGAGGGAGCC	2114370	2114396	2114320	2114372	1	JH169416.1	ENSHGLG00100005523.1	1838951	2195663	ANO4	8981	1906	179440	No_or_no_constitutive_exon
ATGGGAGAAAGCTGGGGAAGTGAGTAGGGAGCTTTGGGGAAAGCTGGAAGAC	159554	160010	159504	159556	1	JH165537.1	ENSHGLG00100012552.1	159226	160490	None	8981	1906	179440	No_or_no_constitutive_exon
TCAGTTTCAGATCGGGCCCAAGAAAGATGGCTACGGTGCGAGGGGCTAAGGT	824931	824959	825009	824957	-1	JH165537.1	ENSHGLG00100012523.1	823193	825865	None	8981	1906	179440	No_or_no_constitutive_exon
TCTCTCATGGTGGCATCAGTGCGATACCAGAGTCCGAGCTGCAGGGCCAGGG	1854314	1854433	1854264	1854316	1	JH170869.1	ENSHGLG00100001577.1	1854214	1854623	None	8981	1906	179440	No_or_no_constitutive_exon
TGAGGTCATCTTGAGGTATGAGCCTGACAACTGACCTCTTGGGATTACAGGA	848003	848132	847953	848005	1	JH172610.1	ENSHGLG00100018724.1	747348	885264	UBR4	8981	1906	179440	No_or_no_constitutive_exon
GGGGTCTTCTGCTCCAGTCCTGAGCCAGCTCCTCTCTTCCGGGTGTGCAGAG	2357305	2357423	2357473	2357421	-1	JH172610.1	ENSHGLG00100013809.1	2329994	2373899	PADI4	8981	1906	179440	No_or_no_constitutive_exon
AGCAGCAGGCTTACCTGTGACAGGTGCTGGCGTGGCCAGGGTGCGGGAAGAT	2512456	2512548	2512406	2512458	1	JH172610.1	ENSHGLG00100015720.1	2512446	2551710	PADI2	8981	1906	179440	No_or_no_constitutive_exon
TTTTTCTTGAATTTTTGTCTTTTTGTTATAAATTGTCGTTAGGGCAGTAGTT	1207331	1207442	1207281	1207333	1	JH169933.1	ENSHGLG00100019066.1	1206600	1216852	HACD1	8981	1906	179440	No_or_no_constitutive_exon
CACCCTCTGTGTGTCTCACTTCCTGTCCGCATGCTGCCTTGGGGAATCAGGC	2245102	2245215	2245265	2245213	-1	JH169118.1	ENSHGLG00100009312.1	2242576	2289528	CMTR1	8981	1906	179440	No_or_no_constitutive_exon
AAGAGACCGAATTTGGCTTCTATTTCCCTGAACTGGTGCTCCAAGGGGAGGC	191340	191368	191418	191366	-1	JH172334.1	ENSHGLG00100018634.1	188989	191581	None	8981	1906	179440	No_or_no_constitutive_exon
GACAGAATTGGTCCTTGATAATTGCCTGTGTGTCAGCGGGGGAAATTGAGGA	235012	235063	235113	235061	-1	JH172334.1	ENSHGLG00100018528.1	234380	235779	None	8981	1906	179440	No_or_no_constitutive_exon
GCAAGGTAATCCATGGTATCCAACCTGGGGTCAACCAAGCTGGGAAGGAGGT	305783	306071	305733	305785	1	JH172334.1	ENSHGLG00100018266.1	304001	308515	SBSN	8981	1906	179440	No_or_no_constitutive_exon
TCTCCCAAGGGGAGGGCTGTGTCTCCATAGGTCCCCTAAGCATGGGGCAGGT	672241	672474	672524	672472	-1	JH172334.1	ENSHGLG00100006783.1	665431	683747	HPN	8981	1906	179440	No_or_no_constitutive_exon
TGCAACAGCAAAGTCTCCCTCCCATGCAAGAGACTATGGGGACTTGGGAGGC	2233502	2233531	2233581	2233529	-1	JH172334.1	ENSHGLG00100004781.1	2227674	2239544	LRP3	8981	1906	179440	No_or_no_constitutive_exon
CATTCTTGTCAACAAGCTGGGGCAAGTATTTGTGAAGATGGCTGGGGAAGGT	2388081	2388424	2388031	2388083	1	JH172334.1	ENSHGLG00100005138.1	2363751	2394509	KMT2B	8981	1906	179440	No_or_no_constitutive_exon
GGGCAGCACCCCTCTGAACCCTCAAGAATGAGATGGGACTTGGGGGGTAGGG	2508340	2508411	2508290	2508342	1	JH172334.1	ENSHGLG00100008645.1	2500040	2509159	APLP1	8981	1906	179440	No_or_no_constitutive_exon
CGCACCCGGCTACCGGCAGCGGCTCCGGCAGCGGCTGTGGGATGCGGCAGCG	1730354	1730703	1730753	1730701	-1	JH204777.1	ENSHGLG00100013673.1	1716376	1731514	NOA1	8981	1906	179440	No_or_no_constitutive_exon
CAAGCCTTGAGCCTAGGGGCTGAGCAGGCTATCCCCTGCCCTGGGAGCAGAG	1006059	1006150	1006200	1006148	-1	JH172321.1	ENSHGLG00100015997.1	993567	1025877	None	8981	1906	179440	No_or_no_constitutive_exon
GCACAAGCACCACCATGCTGTGTGTCCTTGCTTTTATCTTGGGGGTTTAGCC	1056439	1056518	1056389	1056441	1	JH172321.1	ENSHGLG00100019439.1	1047463	1058467	CAMK1	8981	1906	179440	No_or_no_constitutive_exon
ACCCCTAACTGGGGAAGGGACTGCAGGGGGGTGGGGTGGGTGGAGGCCAGCG	1960568	1960613	1960663	1960611	-1	JH166411.1	ENSHGLG00100003361.1	1960048	1961154	None	8981	1906	179440	No_or_no_constitutive_exon
GCCCTGTGGCAGAGGTGGAGCAGTGACTGAGGGAAGCAACAAGGGGACAGAG	154578	154747	154528	154580	1	JH168696.1	ENSHGLG00100013314.1	151317	163970	HEATR9	8981	1906	179440	No_or_no_constitutive_exon
CCCCCATCATGGGGACCAAGTGTGACTGATGTGGCCTTTCTGGGTGGCAGGC	241159	241384	241109	241161	1	JH168696.1	ENSHGLG00100014701.1	223389	247318	MMP28	8981	1906	179440	No_or_no_constitutive_exon
CCCCTCATAGCCAAAAATTGCTGAGGGAAAAGATAAGCAAGGGGTAGTAGGC	714716	714791	714666	714718	1	JH168696.1	ENSHGLG00100013027.1	669521	714791	CCT6B	8981	1906	179440	No_or_no_constitutive_exon
GAATAAAGGATATTGGTGACATTGAGAAGCTGAAACTCTGAGGGAAAAAGTC	620292	620341	620242	620294	1	JH173936.1	ENSHGLG00100015360.1	620052	620341	None	8981	1906	179440	No_or_no_constitutive_exon
GCCAACACGGAGTCCTTCTACAAGTTCTGCCTCACTGGGCGGGACCACAGCT	1409269	1409417	1409219	1409271	1	JH173936.1	ENSHGLG00100012983.1	1408658	1409713	None	8981	1906	179440	No_or_no_constitutive_exon
TTGGGCGGGACAGGGGTGGAGCTCCACCAAGGGTGGGCCCAGGGGCCCAGAA	2229798	2229809	2229748	2229800	1	JH173936.1	ENSHGLG00100015346.1	2216369	2282654	ADGRB1	8981	1906	179440	No_or_no_constitutive_exon
TGGGTGTTCACACTGGCTTCCTGTCTCCTTCCTCCCTCTGGGCCGGGCAGTG	2231692	2231857	2231642	2231694	1	JH173936.1	ENSHGLG00100015346.1	2216369	2282654	ADGRB1	8981	1906	179440	No_or_no_constitutive_exon
AAAGCGGGAGTTCCAGAAGGAGCTATTCAGCCAGTTGACATGGGGCTGAGGG	2317468	2317503	2317553	2317501	-1	JH173936.1	ENSHGLG00100014287.1	2309775	2341084	None	8981	1906	179440	No_or_no_constitutive_exon
GAGGCAGAGGAAGAGGAACTCTGATGAGGGGAGCTTTCTTTGGGGTACAGCT	2158279	2158425	2158229	2158281	1	JH174167.1	ENSHGLG00100001753.1	2157547	2158425	None	8981	1906	179440	No_or_no_constitutive_exon
GCATGTCTAACCTAATGGTCTGCAACCTGGCCTACAGTGGGAAGCTGAAGAG	2465602	2465949	2465552	2465604	1	JH174167.1	ENSHGLG00100004641.1	2465542	2466172	None	8981	1906	179440	No_or_no_constitutive_exon
TGCTAAGGACCATTATGAGGCTACAAGCAATGCCCTGGGCAGCAACCAAGGG	2465980	2466172	2465930	2465982	1	JH174167.1	ENSHGLG00100004641.1	2465542	2466172	None	8981	1906	179440	No_or_no_constitutive_exon
CCTGGCCGGCGGGGGAAGGCCCGGGAGGCCGCCTGCTCCCCAGTGGGAAGAA	272862	273155	272812	272864	1	JH170979.1	ENSHGLG00100002490.1	272784	274287	None	8981	1906	179440	No_or_no_constitutive_exon
TTCTCAGTACTGATCACCAGTGTTCTTGTTCCGTGTTCTTGGGCATGCAGTC	2056111	2056218	2056061	2056113	1	JH170979.1	ENSHGLG00100012153.1	2019027	2104559	GLRB	8981	1906	179440	Yes
AAAAAAGAAGGGGTTCTGGGGTATCCAAATTAGGAAGGTTGTGGTGGGAGGG	398470	398532	398582	398530	-1	JH166816.1	ENSHGLG00100016292.1	398470	403323	PRSS56	8981	1906	179440	No_or_no_constitutive_exon
CTGCATGCTGCAATGGTACTGAGCTCACCCAGGCCGGGACAAAAGTGAAGCA	625124	625530	625074	625126	1	JH166816.1	ENSHGLG00100011025.1	624652	625742	None	8981	1906	179440	No_or_no_constitutive_exon
CCCTAATTTTATTTTATGTCTTGATTTTTGTGGTGGGTGGGACCGAGCAGCC	912053	912142	912192	912140	-1	JH166816.1	ENSHGLG00100011920.1	898412	923972	None	8981	1906	179440	No_or_no_constitutive_exon
AAGTTTAGTGCCAACCCTGATATTCACAGGTTTGGGAAAGACGGGGGCAGTT	1892888	1893009	1893059	1893007	-1	JH166816.1	ENSHGLG00100012097.1	1892888	1893734	None	8981	1906	179440	No_or_no_constitutive_exon
GTGGTCACATCACCAGTCCCAACTGGCCAGGTGCACGTGGGAGATCAGAGCC	839294	839320	839370	839318	-1	JH169642.1	ENSHGLG00100010117.1	821856	1018636	None	8981	1906	179440	No_or_no_constitutive_exon
TAGTCATGATGCAGTTGCCATGGTAACTCTCACCCCCTTGGGTGGAGCAGCC	20	1584	1634	1582	-1	JH165794.1	ENSHGLG00100013007.1	20	14258	TRPV6	8981	1906	179440	No_or_no_constitutive_exon
TGACCCTCCTGCAGGGCCTCCTTGTCTGACTGGGGGTTGTCGAAGGGCAGCA	723591	723744	723794	723742	-1	JH165794.1	ENSHGLG00100032303.1	722213	730393	None	8981	1906	179440	No_or_no_constitutive_exon
GACCTGCCAGCAACCTGCTCCTCACGGCCCGTCTGCGGTTGCCGGGACAGGG	2439128	2439278	2439328	2439276	-1	JH165794.1	ENSHGLG00100012686.1	2376226	2488667	COL12A1	8981	1906	179440	No_or_no_constitutive_exon
TCTCTCCTCTCACCTCCTAAAATTTATACTGGTTTTTCTTTTGGGAATAGGT	905074	905206	905256	905204	-1	JH173467.1	ENSHGLG00100016194.1	903545	1147760	JMJD1C	8981	1906	179440	No_or_no_constitutive_exon
CACAACTTGGACTGAACTTGCTTTTCTCCTGTTTGGATCTTGGGGAGCAGAA	2370754	2370882	2370932	2370880	-1	JH169924.1	ENSHGLG00100009221.1	2275883	2395578	CFAP46	8981	1906	179440	No_or_no_constitutive_exon
GAAAAGTCATCATCACTAACGAGAGGTCCTTCTCTCTCTCCATTGGGAAGCT	2360447	2360614	2360664	2360612	-1	JH169924.1	ENSHGLG00100009221.1	2275883	2395578	CFAP46	8981	1906	179440	No_or_no_constitutive_exon
ATCATCAACACCCACCATGTATTTTCTTTGTGTTTTCTTGGGCAATGTAGGT	2142948	2143154	2142898	2142950	1	JH169782.1	ENSHGLG00100015001.1	2093763	2168166	None	8981	1906	179440	Yes
AGGGAGCTCAGGCAGCTCTTTTGGGCAGGGTGGCCAGGCAGGGGCTTGAGCT	2030052	2030249	2030002	2030054	1	JH171215.1	ENSHGLG00100003225.1	2025903	2036833	FCAMR	8981	1906	179440	No_or_no_constitutive_exon
GCCCCAGAATCTTCACAGTCTTCCCTGTGTCTCTGCAGCTCAGGGAGCAGAG	2036672	2036833	2036622	2036674	1	JH171215.1	ENSHGLG00100003225.1	2025903	2036833	FCAMR	8981	1906	179440	No_or_no_constitutive_exon
GGGCCACTCCTGTCCCAGTCCCTGAGAGTCTCCATGTCCTGGGAGGGCAGGG	2451587	2451767	2451817	2451765	-1	JH171215.1	ENSHGLG00100002974.1	2439867	2455368	None	8981	1906	179440	No_or_no_constitutive_exon
AGCAGCATGGCCAGGATGCCTGAGATGCCCGAGATCTGGGAACTGCAGAGGG	2447328	2447359	2447409	2447357	-1	JH171215.1	ENSHGLG00100002974.1	2439867	2455368	None	8981	1906	179440	No_or_no_constitutive_exon
CTCCAAGATCAGCATCCAGGTTACTGACTGTTCATTCCCACTGGGCAAAGCT	169733	169991	169683	169735	1	JH166822.1	ENSHGLG00100030176.1	120283	169991	None	8981	1906	179440	No_or_no_constitutive_exon
ACCCTAGGAGCTTGGGATGGCAGCGGGGGAGCTTCCTTCTGGGTCGAGAGAT	896148	896233	896283	896231	-1	JH166822.1	ENSHGLG00100014473.1	895749	900840	None	8981	1906	179440	No_or_no_constitutive_exon
TGCTGCCGCCGTTACCGAAGCTTCCATTTCATATTATGGGCGGATCGAAGCC	210531	210700	210481	210533	1	JH174064.1	ENSHGLG00100011767.1	209639	210917	None	8981	1906	179440	No_or_no_constitutive_exon
CCCCTCCGCCCAGCAGCAGTATGGCTTCCAGTACCCCCTTGCCAGGGCAGCA	1339287	1339317	1339367	1339315	-1	JH174064.1	ENSHGLG00100008076.1	1339187	1340739	None	8981	1906	179440	No_or_no_constitutive_exon
AATCCAGGCCTTTTACTGGAGCGAAGTTCAAACAGGCGGTGGGAAGTGAGAC	1657848	1657971	1657798	1657850	1	JH174064.1	ENSHGLG00100007872.1	1624754	1697859	ENPP2	8981	1906	179440	Yes
CTGTTTTGAGGAGCACAGCTAGAGAAAGAGCTAAACATTCAGGGGACTAGTT	797961	798173	798223	798171	-1	JH172526.1	ENSHGLG00100010511.1	794345	802273	None	8981	1906	179440	No_or_no_constitutive_exon
AAAAAAAAAAAAGAAAAACCAGTGTTTTGGTGAAGAGTACATGGGTGAAGTG	796308	796418	796468	796416	-1	JH172526.1	ENSHGLG00100010511.1	794345	802273	None	8981	1906	179440	No_or_no_constitutive_exon
AGGAGGAGCAGGAGGAGGAGCAGGAGGAAGGAGGTCGCCGCGGGAGCGAGCA	2012898	2012932	2012848	2012900	1	JH172526.1	ENSHGLG00100012886.1	2012436	2012932	NAP1L5	8981	1906	179440	No_or_no_constitutive_exon
CATTGCTGAACACCTTATGCAATGTCTATTGCAGGAGTGATTCGGGAAAGTT	1818189	1819369	1818139	1818191	1	JH170666.1	ENSHGLG00100000915.1	1762311	1822491	None	8981	1906	179440	No_or_no_constitutive_exon
GCAAAAGCCAAAGGAAAGGGAAGGAAGAATGTGATGGGTGGACACTGAAGGG	1505392	1507098	1507148	1507096	-1	JH165904.1	ENSHGLG00100026560.1	1505392	1515403	None	8981	1906	179440	No_or_no_constitutive_exon
CACAAGGGGGGCCTGGAGTACTTCAGGGCTACAGCCCCGCCGACTGGGAGTG	1714669	1714878	1714928	1714876	-1	JH165904.1	ENSHGLG00100010549.1	1711004	1715020	LYZL4	8981	1906	179440	No_or_no_constitutive_exon
CCACGGGGCCAGGCGCTGACGGCACCCTTCGTACGACTGGGTGAAGGCAGCC	1959000	1959100	1959150	1959098	-1	JH165904.1	ENSHGLG00100016516.1	1954961	1961483	HHATL	8981	1906	179440	No_or_no_constitutive_exon
CACGTCCTCCTCCCTTCGCGCCTCACCGCGGCTCCCACTTGGCCGGGCAGGC	1955183	1955325	1955375	1955323	-1	JH165904.1	ENSHGLG00100016516.1	1954961	1961483	HHATL	8981	1906	179440	No_or_no_constitutive_exon
AAGGCCCTGGGGATGCGGGGGCTGCGGCTCTCATGACTTCAGGGCACAAGCG	1982467	1982473	1982523	1982471	-1	JH165904.1	ENSHGLG00100016309.1	1965939	1990657	CCDC13	8981	1906	179440	No_or_no_constitutive_exon
GGCTGTGAGGCCCATAGGGCAACAGGCGGCGGCGGGGACCTGGGGCCGAGAG	265744	266155	265694	265746	1	JH167586.1	ENSHGLG00100012377.1	265661	266155	None	8981	1906	179440	No_or_no_constitutive_exon
GAAATGGTTGAAATAATAGAGACCGTGTGACATGGTGCCTGGGAAGGAAGGA	720954	721000	721050	720998	-1	JH170204.1	ENSHGLG00100013552.1	720954	722173	None	8981	1906	179440	No_or_no_constitutive_exon
ACCATCGAATAAAACAAATCAGCTTTACCGTGTGGAACATGGGTGGCCAGGA	246822	247155	247205	247153	-1	JH173584.1	ENSHGLG00100016674.1	246822	247367	None	8981	1906	179440	No_or_no_constitutive_exon
CTGTCTGTCCGTGTGCGCCTCTGGCTCTCCTTCCTTCTGTGGGACGACAGAA	194458	194624	194674	194622	-1	JH173437.1	ENSHGLG00100029040.1	194458	281247	None	8981	1906	179440	No_or_no_constitutive_exon
AGTGCTTTGCTTGTTTTTGTTTTTCTACTAGATTCTATCATGGGACAAAGAA	392361	392458	392311	392363	1	JH173437.1	ENSHGLG00100004397.1	359633	452318	LRRC9	8981	1906	179440	No_or_no_constitutive_exon
ACCGGCTGCGCAGGAAATTCCCGCTGCCCCGCACCATCTGGGACGGCGAGGA	1248681	1248913	1248963	1248911	-1	JH173437.1	ENSHGLG00100005701.1	1240486	1249325	SIX4	8981	1906	179440	No_or_no_constitutive_exon
TAGAGATCAGCCGAGCACTCAAGGAGCTCTTCCATGACGCCTTGGGAAAGAG	294544	294584	294634	294582	-1	JH169464.1	ENSHGLG00100014477.1	263121	377283	MAP3K4	8981	1906	179440	No_or_no_constitutive_exon
AACAAAAAGGAGGAAGAGGTGCTGCAGCTTGTGGGATACTAGGGGTCAAGGT	776593	776673	776543	776595	1	JH169464.1	ENSHGLG00100010072.1	775871	776840	None	8981	1906	179440	No_or_no_constitutive_exon
GGTCCCTGCTAATACACGGTTCTATGTTCTTGCCCCTCCGTGGCGGGCAGTT	821611	821715	821765	821713	-1	JH169464.1	ENSHGLG00100010471.1	795232	827244	SLC22A1	8981	1906	179440	No_or_no_constitutive_exon
TGCCTGAGCTTTCGAGTTTTGGAAAGCCTCACTATCTGTTCAGGGAACAGGT	1133003	1133374	1132953	1133005	1	JH169464.1	ENSHGLG00100008727.1	1132626	1134996	None	8981	1906	179440	Yes
CACTGCTACCTCGCGTGGAGAAGGCACGGGCCCGCGGCGAAGGGGGCCAGGG	1240294	1240732	1240244	1240296	1	JH169464.1	ENSHGLG00100006880.1	1239922	1241329	None	8981	1906	179440	No_or_no_constitutive_exon
TGGGCGCCCACTGCTACCTCGCGTGGAGAAGGCACGGGCCCGCGGCGAAGGG	1240286	1240732	1240236	1240288	1	JH169464.1	ENSHGLG00100006880.1	1239922	1241329	None	8981	1906	179440	No_or_no_constitutive_exon
AGAGCCATTCTCAACTGCATTGTCACCAAGTCTGTGGGAAAAATATAAAGGA	1418402	1418413	1418352	1418404	1	JH169464.1	ENSHGLG00100013908.1	1410617	1426437	None	8981	1906	179440	No_or_no_constitutive_exon
AAATTGTTCAGAAGGAGGCAGAGCGGGCTGAACGGGCCAAGGAGCGGGAGAA	2197769	2197820	2197870	2197818	-1	JH169464.1	ENSHGLG00100005858.1	2197545	2199452	None	8981	1906	179440	Yes
AGGAAGCTGAGCGGGAACGGAACCGACAGTTGGAGCGGGAGAAACGTCAGGA	2197545	2197724	2197774	2197722	-1	JH169464.1	ENSHGLG00100005858.1	2197545	2199452	None	8981	1906	179440	Yes
CTGAATCATTCAAGAGCCCCATCCCCGACATCAAACCCCTGGCGGGGCAGGA	2198607	2198919	2198969	2198917	-1	JH169464.1	ENSHGLG00100005858.1	2197545	2199452	None	8981	1906	179440	No_or_no_constitutive_exon
CAGATGGCACACACCGTGTTCCCTGTGCCCGGGCTTTCTCGGCCCGGGAGGG	2025834	2026062	2025784	2025836	1	JH171263.1	ENSHGLG00100014749.1	2010054	2030031	TOM1	8981	1906	179440	No_or_no_constitutive_exon
CCACTACTTGTGTCCGTGCTCCCGCGCGGCTCCGGACGCGGGACTGGCAGGC	76072	76156	76206	76154	-1	JH167588.1	ENSHGLG00100018719.1	70082	167322	None	8981	1906	179440	No_or_no_constitutive_exon
GCCTTCCTACCCGGAGGCCTCTTCTCAGCCAGCTCTTCTTCGGGTGACAGGT	1442111	1442186	1442236	1442184	-1	JH167588.1	ENSHGLG00100012157.1	1433076	1557976	COL4A2	8981	1906	179440	No_or_no_constitutive_exon
TCACTCATGGAAAAATCTAATTATTTTTTCTGAACTTAGGGCCATAAAAGAG	1017037	1017136	1017186	1017134	-1	JH172829.1	ENSHGLG00100011217.1	1003335	1145787	MAP7	8981	1906	179440	No_or_no_constitutive_exon
CCGGCCCCGAGGGCCTCCCTGGCATGGCGCTTGGGGGGTCTCGGGGAGAGGC	2387500	2387710	2387450	2387502	1	JH172829.1	ENSHGLG00100004226.1	2379982	2389099	TNFAIP3	8981	1906	179440	No_or_no_constitutive_exon
GGCTTGGAGACTCACCCTGAGTCAGTACACGCCCCCGCCAAGTGCGGGAGAG	160078	160219	160269	160217	-1	JH167042.1	ENSHGLG00100014583.1	158543	160479	None	8981	1906	179440	No_or_no_constitutive_exon
CCCTGTCTCTTGAACGCGAGAGGAAGCGATGCGGAGGGGAGGAAAGGCAGAG	1407020	1407068	1407118	1407066	-1	JH167042.1	ENSHGLG00100017248.1	1297131	1407843	None	8981	1906	179440	No_or_no_constitutive_exon
AGCACCTCAGGCTCCAGGTGTGGCCCATAGTTCTGCCTGTGGGTACGCAGGG	1433570	1433616	1433520	1433572	1	JH167488.1	ENSHGLG00100025393.1	1432026	1433616	None	8981	1906	179440	No_or_no_constitutive_exon
ACCAAGCAGCTGCTGGCCCTGGACGCCGCGGACCCGCAGGGTGAGCAAAGTG	1396879	1396966	1396829	1396881	1	JH174258.1	ENSHGLG00100005601.1	1395584	1396966	None	8981	1906	179440	No_or_no_constitutive_exon
ACCCTCTCCGCGCCCCCTGAGGTGAGCTCTCCCTGCAGGCCCAGAGGGAGCA	916444	916649	916699	916647	-1	JH174177.1	ENSHGLG00100010811.1	824068	943152	VWF	8981	1906	179440	No_or_no_constitutive_exon
TGCCTGCCACCCGGCCCCACCCCAGCTGAATCTGTCCTGCGGGGCCGCAGGT	906771	906872	906922	906870	-1	JH174177.1	ENSHGLG00100010811.1	824068	943152	VWF	8981	1906	179440	No_or_no_constitutive_exon
AAGGCCGGTGGCCTCCAGCTGGGTTGGGAGCTGTGCTGGGGTTGATGGAGAC	1492023	1492109	1491973	1492025	1	JH174177.1	ENSHGLG00100010286.1	1480993	1495815	LAG3	8981	1906	179440	No_or_no_constitutive_exon
CCCTGGGCACCGAAAAGGAAAGCAGAGCCAGGCCATGGGTGGGGCCGGAGGG	1579282	1579316	1579366	1579314	-1	JH174177.1	ENSHGLG00100008109.1	1577969	1580664	SPSB2	8981	1906	179440	No_or_no_constitutive_exon
CTTCCCTCTCCATCCTGTCCTCTCTCCATCTCCTGTGTCTTGGGGCGCAGGC	1593959	1594096	1593909	1593961	1	JH174177.1	ENSHGLG00100008698.1	1590475	1597217	LRRC23	8981	1906	179440	No_or_no_constitutive_exon
ATCTTCACCATCGCCAGCATCGCCAGCCCGGACTGGATCAACATGGGGAGGC	1710843	1710865	1710793	1710845	1	JH174177.1	ENSHGLG00100010312.1	1710769	1711352	None	8981	1906	179440	No_or_no_constitutive_exon
AAAACCTGTGAATTGTGATTTTTCTCTGGTTTCTGTTTGGACGGGTGAAGGC	193984	194143	194193	194141	-1	JH172603.1	ENSHGLG00100003773.1	181081	234929	WDR75	8981	1906	179440	No_or_no_constitutive_exon
TGTTCTCATGTGACTTTGCTTCACTTCCCGATGCTTCTCATGGGGATCAGAG	1013445	1013469	1013519	1013467	-1	JH172603.1	ENSHGLG00100009593.1	991372	1109296	GULP1	8981	1906	179440	No_or_no_constitutive_exon
TATTTTAACAGATTGGACAGTAAACGGCTTGTTTCTTTTTAATCTGGGAGAA	997283	997334	997384	997332	-1	JH172603.1	ENSHGLG00100009593.1	991372	1109296	GULP1	8981	1906	179440	No_or_no_constitutive_exon
TGTACAACCAGGAAACACATGTGGACTGAAAAGGATGCTGGGAAAAAAAGTT	660650	660745	660795	660743	-1	JH172228.1	ENSHGLG00100015311.1	660371	661420	None	8981	1906	179440	No_or_no_constitutive_exon
GGGGCCGAGGTTGGGCGGCGCGCGCCGGCGGCGGACCCTGGGGACGACAGGC	438347	438427	438477	438425	-1	JH171405.1	ENSHGLG00100000356.1	402563	438910	ABCB10	8981	1906	179440	No_or_no_constitutive_exon
CAAAAAACCTTCAGTGGCTAGTGGCAAAGACACTCCCGCTGCCCAGGGAGGT	1128740	1128847	1128690	1128742	1	JH171405.1	ENSHGLG00100000366.1	1090386	1138517	COG2	8981	1906	179440	No_or_no_constitutive_exon
GGACAAGCCTTAGATGGTTTCCATCTCTGATCTAAAGAGTTGGGGGCTAGGA	69983	70402	70452	70400	-1	JH168053.1	ENSHGLG00100002005.1	69857	71706	None	8981	1906	179440	No_or_no_constitutive_exon
AAAGGGCTTAATAGGCCTTACCTCTGTGCCTTTTTTCTCCATATGGGCAGAA	1409490	1409626	1409676	1409624	-1	JH166139.1	ENSHGLG00100003982.1	1374678	1427328	OSMR	8981	1906	179440	No_or_no_constitutive_exon
ATAATAGGATGTGTGGAGCTTCTAATACAATCTCTTTTGTTTGGGGGCAGGC	1979741	1979851	1979901	1979849	-1	JH166139.1	ENSHGLG00100012492.1	1871132	2040145	None	8981	1906	179440	Yes
GCAGGAGGCCCAAGGTGCTTTTAAAGGATCTTTTCTCTTCCTGGGAGCAGCA	1284680	1284734	1284630	1284682	1	JH167583.1	ENSHGLG00100015450.1	1225716	1303679	RIPOR3	8981	1906	179440	Yes
CTGGGGCTGGAGGATCCGTCCAGGCTGCGGAGCCGCTACCTGGGAAGAAGAG	171660	171912	171962	171910	-1	JH166596.1	ENSHGLG00100004415.1	169556	172220	None	8981	1906	179440	No_or_no_constitutive_exon
AAGATGGCCTGAAGAAGCAAGTGAAGTTGCACAAAGCAATAGAGGGTGAGGA	170811	171104	171154	171102	-1	JH166596.1	ENSHGLG00100004415.1	169556	172220	None	8981	1906	179440	No_or_no_constitutive_exon
ATAGAAGGACTGACTGAAAAATCATCCCAAATTGTGGACCCTTGGGAGAGGT	383912	383975	384025	383973	-1	JH166596.1	ENSHGLG00100006123.1	361395	390881	None	8981	1906	179440	No_or_no_constitutive_exon
AAACCTGCACGCCATATACTCCCAAACCTAATCCTGTGATATGGGAAGAGGA	314574	314601	314651	314599	-1	JH170975.1	ENSHGLG00100009481.1	308989	318269	None	8981	1906	179440	No_or_no_constitutive_exon
ACTGTATAGTGAGAAGCAGAAGCTATAGATCCTGAGGGTAATACAATAAGCA	312041	312109	312159	312107	-1	JH170975.1	ENSHGLG00100009481.1	308989	318269	None	8981	1906	179440	No_or_no_constitutive_exon
GTTAATATGACTTCACTGGCCACAGAAGGTGGTTCGGTAGATATGGGTAGCA	309927	310174	310224	310172	-1	JH170975.1	ENSHGLG00100009481.1	308989	318269	None	8981	1906	179440	No_or_no_constitutive_exon
GAGGGAATTGGTATAAATGGAATGAGAGTGAATCAAGAGGAGAGGGATAGAA	309758	309873	309923	309871	-1	JH170975.1	ENSHGLG00100009481.1	308989	318269	None	8981	1906	179440	No_or_no_constitutive_exon
AGGTGTCCAGAGCCGTCATCCACATCGACGAGCAGAGCGGGAAGGAGAAGTA	830350	830386	830436	830384	-1	JH171544.1	ENSHGLG00100008483.1	824784	867284	POLR3A	8981	1906	179440	No_or_no_constitutive_exon
GCCAGGTAAGAGCCAGTTCTGCCCCAGCCACAGCCCCTTCCGGGGAGGAGCA	1955536	1955573	1955486	1955538	1	JH171544.1	ENSHGLG00100011505.1	1874882	1974069	ZMIZ1	8981	1906	179440	No_or_no_constitutive_exon
ATTGGTATTGCTGGACCTTCAGAGTTATGACAGTGATATCCAGGGCAAAGAA	973319	974167	974217	974165	-1	JH166815.1	ENSHGLG00100004418.1	973319	974412	None	8981	1906	179440	No_or_no_constitutive_exon
GGGATCAGGTGGAGGCGATTGGCGGGGTCCCTGGCTGGGGGTGGGTGGAGGT	693913	694439	694489	694437	-1	JH167911.1	ENSHGLG00100005339.1	634444	694486	PANK1	8981	1906	179440	No_or_no_constitutive_exon
GGAGGTGCAGGGTTCGGGGCCCTCAGCTTGGGGTCAGTTGATGCTGGGAGGC	3768	3898	3718	3770	1	JH170442.1	ENSHGLG00100009718.1	6	8108	AEBP1	8981	1906	179440	No_or_no_constitutive_exon
GCAGTTCCAGTCCATCAGTGATCCCTGTATCCCCTTGTGTGGCGGGACAGAT	439926	440081	439876	439928	1	JH170442.1	ENSHGLG00100007311.1	401977	464160	OGDH	8981	1906	179440	Yes
ACACCTGCATCGTCATCTCAGGTGCCTGTGCCCGAGGGCTGGGTTTGGAGGA	586368	586389	586439	586387	-1	JH170442.1	ENSHGLG00100007806.1	577635	588837	MYO1G	8981	1906	179440	No_or_no_constitutive_exon
CCCAGTCTCCTTCTCCCACCCTCCTGCCAGGGGAGAGCGGGGCGGGGAAGAC	586212	586286	586336	586284	-1	JH170442.1	ENSHGLG00100007806.1	577635	588837	MYO1G	8981	1906	179440	No_or_no_constitutive_exon
GAGGTGTGCCACCACTGCCCGGATGTGCCCCTCTTCTGGTGGGCACCAAGAA	756751	756979	756701	756753	1	JH170442.1	ENSHGLG00100009387.1	756404	756979	None	8981	1906	179440	No_or_no_constitutive_exon
TGAAGATTGTCTACATATAGAATTTGAATATAATAAATAAGTGGGCATAGAT	109687	109724	109637	109689	1	JH167923.1	ENSHGLG00100010356.1	87169	124246	None	8981	1906	179440	No_or_no_constitutive_exon
GATGGGGAGTCCGTGGAGCTCTGAGTCTTGTGCCTGGCTGGAGGGCGGAGCC	318541	318559	318609	318557	-1	JH167923.1	ENSHGLG00100008475.1	316776	330919	TACR2	8981	1906	179440	No_or_no_constitutive_exon
TGCAGGTAGGAGTCAAAGGAAACCTCAGCTGTGTGCCTTGGGCAAGCCAGTC	317768	317796	317846	317794	-1	JH167923.1	ENSHGLG00100008475.1	316776	330919	TACR2	8981	1906	179440	No_or_no_constitutive_exon
TCTTTGCAGTACTGGGGCTTGGACCCAGGGCCTTATGGGTGCCAGGCAAGCA	1236666	1236720	1236616	1236668	1	JH167923.1	ENSHGLG00100008743.1	1212065	1236720	None	8981	1906	179440	No_or_no_constitutive_exon
TTGCTGGGTACCTCTCTACATCCACCACCGTCAGTAGCAGTGGGGCATAGAA	1582864	1582919	1582969	1582917	-1	JH172514.1	ENSHGLG00100003935.1	1574141	1583150	None	8981	1906	179440	No_or_no_constitutive_exon
TGAAAGTGACCTCTTCCATTCCAGTGTTTGACCTCCAGGATGGTGGGCAGAA	1582131	1582163	1582213	1582161	-1	JH172514.1	ENSHGLG00100003935.1	1574141	1583150	None	8981	1906	179440	No_or_no_constitutive_exon
ATGGATTTAATATCAGTCTCTGGTTGGTTCTCTCTCACTGGGTACAACAGTC	1576398	1576597	1576647	1576595	-1	JH172514.1	ENSHGLG00100003935.1	1574141	1583150	None	8981	1906	179440	No_or_no_constitutive_exon
AAGGCTTGAAACCAGGCACCAAGGTGACAATCCGGGCCTCCTGAGGGCAGCC	1575997	1576285	1576335	1576283	-1	JH172514.1	ENSHGLG00100003935.1	1574141	1583150	None	8981	1906	179440	No_or_no_constitutive_exon
CGATGGGCGGCCCAGCACGTCTGGAAGCCGGCAGGCCCGGGCGGGGCGAGAT	177772	178141	177722	177774	1	JH170052.1	ENSHGLG00100003438.1	177724	178689	None	8981	1906	179440	No_or_no_constitutive_exon
TGATACTTGTTTTCTTTTTCCTCTTTGTTGTCAAAGAGGGAAATAAAAAGCA	17767	18035	18085	18033	-1	JH173684.1	ENSHGLG00100018657.1	16321	46890	P4HA1	8981	1906	179440	No_or_no_constitutive_exon
AGAGTGTGCTCTGTACTCAGTGATGTGACTTGGGGCCTGGGGGACTGCAGGT	582833	582930	582783	582835	1	JH173684.1	ENSHGLG00100009201.1	559732	585068	SEC24C	8981	1906	179440	No_or_no_constitutive_exon
AGGTGGGGGCAAAGCCAAGGCACTGGGTGGGGCTGGTGGTGGGGGCAAAGGC	608352	608876	608302	608354	1	JH173684.1	ENSHGLG00100009418.1	602695	616622	ZSWIM8	8981	1906	179440	No_or_no_constitutive_exon
CAGTCCTGAGGTAAGTGTTACGGAAGATGCCAAGACATGTAACCCGGGAGGT	611797	611836	611747	611799	1	JH173684.1	ENSHGLG00100009418.1	602695	616622	ZSWIM8	8981	1906	179440	No_or_no_constitutive_exon
CTGCCCTGCCCTGGCTGGCTAGCTGCCCCGCTCCGCACTGGGAATGGCAGCT	633359	633445	633495	633443	-1	JH173684.1	ENSHGLG00100007677.1	625991	684214	CAMK2G	8981	1906	179440	No_or_no_constitutive_exon
TAGAGCCAGCACAAAAGCCTCGGGAAGGTCCTAGAGAAATGGGAAACCAGTC	170501	170845	170895	170843	-1	JH167620.1	ENSHGLG00100008758.1	169376	171037	None	8981	1906	179440	No_or_no_constitutive_exon
GTTAATAAGCCTTTGGGGCTCCTAAAAGCCTCCTGTTGAGCAGGGTGGAGAT	473303	473363	473253	473305	1	JH167471.1	ENSHGLG00100012366.1	435421	479149	DCPS	8981	1906	179440	No_or_no_constitutive_exon
TGGCATTGAGCCCACTTCCTATCCACTGAGCAGCCATTTTGGGGTTGTAGAT	546615	546702	546752	546700	-1	JH167471.1	ENSHGLG00100005470.1	545495	1130593	KIRREL3	8981	1906	179440	Yes
AATAATCTGTGCCAGAGCCTCTGGTGACATCTCCTCCCTCGGGTTGGCAGCT	1845685	1845838	1845888	1845836	-1	JH173387.1	ENSHGLG00100007693.1	1841942	1944695	None	8981	1906	179440	No_or_no_constitutive_exon
GCCCCAGGGTGGTGCTGAAGAATCCTAGTGTGGGCAACGGGATGATGAAGCA	1856821	1857043	1857093	1857041	-1	JH173387.1	ENSHGLG00100007917.1	1856374	1857619	None	8981	1906	179440	No_or_no_constitutive_exon
GACCATACTTGCTCACTGGAGAGGGTTTTTTGTTGTGGGATGGGAGGCAGCA	2031853	2035254	2031803	2031855	1	JH173387.1	ENSHGLG00100027775.1	2029142	2090345	None	8981	1906	179440	No_or_no_constitutive_exon
GCGTCCAGGCCTAGGAGAGGGAGGAGGGTTCAGACTTCTGCGACAGGGAGCT	1559980	1560070	1559930	1559982	1	JH174048.1	ENSHGLG00100017720.1	1538222	1562118	GNB5	8981	1906	179440	No_or_no_constitutive_exon
ACAGCTCTGCCTGGGACTTTCAGTGGCCCGTGGGGCCCTCCCACGGGAAGGG	2062924	2062941	2062991	2062939	-1	JH174048.1	ENSHGLG00100016463.1	2059892	2088465	None	8981	1906	179440	No_or_no_constitutive_exon
GGTTTTACGGAGTAGCAGCAGCACTACCACCACCAGTAGCAATGGGGGAGAT	393048	393378	392998	393050	1	JH171110.1	ENSHGLG00100003094.1	389230	403747	RAI1	8981	1906	179440	No_or_no_constitutive_exon
GCCTGAAATCCGCCTCAAGTACATTTCCTCTTGCAAGCGACTGAGGGCAGAC	394244	395062	394194	394246	1	JH171110.1	ENSHGLG00100003094.1	389230	403747	RAI1	8981	1906	179440	No_or_no_constitutive_exon
CTCCCAGGCCCACCTGATGTCCCCTGAGCACTCTCTTTGGGGTGGGACAGGT	721922	721995	721872	721924	1	JH171110.1	ENSHGLG00100007914.1	690200	746932	MYO15A	8981	1906	179440	Yes
CCCCTGCTTGCCCCCTCCCAGCTGTCCAGCACATTCAGGGTTGAGGGTAGAA	724633	724686	724583	724635	1	JH171110.1	ENSHGLG00100007914.1	690200	746932	MYO15A	8981	1906	179440	Yes
ACACTGTTCCCCACACCCTGCTCCTCATCATCTCTTGGTGTACGGGGCAGGG	1559781	1559935	1559731	1559783	1	JH171110.1	ENSHGLG00100004795.1	1521071	1564917	None	8981	1906	179440	No_or_no_constitutive_exon
TAAATACTAATGCAATGAGCACTTTTTCATGTTGAAGGGTGAAAATTCAGGA	1132257	1132373	1132423	1132371	-1	JH170300.1	ENSHGLG00100003117.1	1128189	1135144	None	8981	1906	179440	No_or_no_constitutive_exon
AGTATAATGTCTTAAATATTGAAAAACACAGTGTGTTAGGGATAATACAGCC	1663618	1663637	1663687	1663635	-1	JH165999.1	ENSHGLG00100002290.1	1662859	1703490	CDCA7L	8981	1906	179440	No_or_no_constitutive_exon
GAACATTCCTCATATGGAGGATGAGGAGGTCATGAACAAGGAGGAGGGAGAG	54780	55225	54730	54782	1	JH168371.1	ENSHGLG00100002305.1	38035	55225	None	8981	1906	179440	No_or_no_constitutive_exon
AGGAAGGCTGAAGGGGCTGAGATGAGCATTATAGTGGGTGGGTCTGGAAGGC	77310	77351	77401	77349	-1	JH168371.1	ENSHGLG00100006406.1	71533	177122	None	8981	1906	179440	No_or_no_constitutive_exon
TACCTTGGAAGCAGGAGCCATGACTTTTCACTACATTACTGAGTAGGGAGTG	601636	602076	601586	601638	1	JH168371.1	ENSHGLG00100002303.1	601239	602076	None	8981	1906	179440	No_or_no_constitutive_exon
GCTGTAATGACCTGCATGAACAGTGGGATGACCTTAATGTGAGGGTCTAGCC	2143706	2143815	2143656	2143708	1	JH168371.1	ENSHGLG00100009519.1	2129713	2195683	XDH	8981	1906	179440	No_or_no_constitutive_exon
TTCGAGGCAGATTCCATGCTTATGATCAGCATTTAATATGATGCTGGGAGAT	423460	423603	423653	423601	-1	JH165553.1	ENSHGLG00100009391.1	423460	423768	None	8981	1906	179440	No_or_no_constitutive_exon
TCTGATGTTTTCCGGGCTGCTGAATGTCACCCTTTCTCTCCTGGGAAAAGCG	1710726	1710929	1710676	1710728	1	JH165553.1	ENSHGLG00100004886.1	1658316	1782004	None	8981	1906	179440	No_or_no_constitutive_exon
AGATTCTACAATAATGGGGTTATTCATCTCCTCTTTTGTTTTGGGTGAAGAA	82259	82381	82431	82379	-1	JH170192.1	ENSHGLG00100008054.1	17087	112446	KLHL14	8981	1906	179440	No_or_no_constitutive_exon
AGGAGGAAGGGAAGGAGATGATGGTGGTAGAGGAGGAAGAATTGGGAAAGGC	373813	374647	374697	374645	-1	JH167263.1	ENSHGLG00100018247.1	372741	388317	USP35	8981	1906	179440	No_or_no_constitutive_exon
GGAGGGCAGACCGGAGCTGCAGCTGCGCTAGGCCGAGGGAGGGGTGGCAGTG	1573277	1573377	1573427	1573375	-1	JH167263.1	ENSHGLG00100015259.1	1570433	1574171	None	8981	1906	179440	No_or_no_constitutive_exon
ACAATGGACACTTATACCCCTGACCCCCTCACCCCCACAACAATGGGCAGAA	1570695	1570719	1570769	1570717	-1	JH167263.1	ENSHGLG00100015259.1	1570433	1574171	None	8981	1906	179440	No_or_no_constitutive_exon
TTTTAGTAGTCAGTTTGTCACTTTTCTTCTTTGATTTTTTTGGGATGTAGGT	1622567	1622671	1622517	1622569	1	JH167925.1	ENSHGLG00100011401.1	1613514	1636284	USP16	8981	1906	179440	Yes
GCGGTGGGAGTCGGCCGGGCCGCTTCACCACCTACAAGATCAGGGTCAAGGC	1756201	1756528	1756578	1756526	-1	JH167925.1	ENSHGLG00100012269.1	1756201	1756680	None	8981	1906	179440	No_or_no_constitutive_exon
CTGGGACTGGGACTGGGGCTGGGACTGGGACTGGGGCTGGGGCGCGCGAGGC	1966173	1966290	1966123	1966175	1	JH167925.1	ENSHGLG00100013250.1	1947298	1970022	BACH1	8981	1906	179440	No_or_no_constitutive_exon
CCTGGAAGCAGAGTTCAGGGCCTGGCCCTAATGAGTCCCTGTGGGTACAGGC	1916783	1916942	1916733	1916785	1	JH166718.1	ENSHGLG00100012409.1	1916380	1921946	TEX52	8981	1906	179440	No_or_no_constitutive_exon
CCACCATCTGTCCACGCACAGCTCAGCCAAGCCTCAGGGAGGAAGGGGAGAA	1921924	1921946	1921874	1921926	1	JH166718.1	ENSHGLG00100012409.1	1916380	1921946	TEX52	8981	1906	179440	No_or_no_constitutive_exon
TAGGTGCACAGTTAAAAGCTGCATGTGTTATGCCTCCATTCACTGGGGAGAA	745966	746251	745916	745968	1	JH169644.1	ENSHGLG00100004406.1	745162	748648	None	8981	1906	179440	No_or_no_constitutive_exon
GACACGGTGCTGAGCGAGGGTAGCAGCCTGCATTCGGGCGGCGGCGGCAGCG	1008226	1008752	1008802	1008750	-1	JH171019.1	ENSHGLG00100004706.1	1005618	1009378	None	8981	1906	179440	Yes
AACAGACCCAGGAGAGCATTCAGCATTTGAGCAACAGGCAGGGCTGTGAGAT	1363288	1363615	1363665	1363613	-1	JH171019.1	ENSHGLG00100019046.1	1363082	1363852	None	8981	1906	179440	No_or_no_constitutive_exon
ATGGGGAGAACAGGCATGGAGGAAGTACAGGCCGGCATGGGGAGAGCCAGGG	1004331	1005466	1005516	1005464	-1	JH172735.1	ENSHGLG00100029089.1	1004331	1006740	None	8981	1906	179440	No_or_no_constitutive_exon
TGTGGAGGCCGCGGCTGTGAAGGCGCCGCCGCGGTTCTGGGGCTCAGGAGGC	1210304	1210974	1210254	1210306	1	JH172735.1	ENSHGLG00100010437.1	1210236	1210974	None	8981	1906	179440	No_or_no_constitutive_exon
TTCTTTTCCCTTTTCAAATCCACCTTCCTGTTGCAATGCATGATGGGCAGGC	2040529	2040565	2040479	2040531	1	JH172735.1	ENSHGLG00100017739.1	1903647	2052019	MBNL1	8981	1906	179440	No_or_no_constitutive_exon
TGGATGCCCCAGTGCAGGGTGCTTTTGCAGCTGTGGTAGGGTTGGGGGAGCT	213941	213968	213891	213943	1	JH173719.1	ENSHGLG00100003527.1	165148	227039	None	8981	1906	179440	No_or_no_constitutive_exon
CCTATAGTTCTCACTTAAGAATACAAGGATAGCAGAGTGTAAGGGTTAAGAC	805251	805290	805201	805253	1	JH167257.1	ENSHGLG00100007350.1	804403	806009	None	8981	1906	179440	No_or_no_constitutive_exon
CGTCTTGTTATAGGAGATCACAAATCAGCATCACATTTCCGAACGGGAAGAA	958278	958386	958228	958280	1	JH167257.1	ENSHGLG00100003346.1	958066	958386	None	8981	1906	179440	No_or_no_constitutive_exon
CGCCCAGGGGGGGGGCGGAGGAGGCGGGTACGAATCAGCTGCGGGCTGAGAC	834603	835208	835258	835206	-1	JH167169.1	ENSHGLG00100011888.1	834603	838389	None	8981	1906	179440	No_or_no_constitutive_exon
TAAAAGATGGAACTGGTAGAGTAGGTAGTTCATTAGATAAGAACTGGGAGAA	410801	410900	410950	410898	-1	JH171205.1	ENSHGLG00100004320.1	390682	416366	MOV10	8981	1906	179440	No_or_no_constitutive_exon
ATCCTACAGGGCAAGCAAAGGGGGACTTCACTGGCCATGGGGGATGAAAGGG	1891968	1893083	1893133	1893081	-1	JH171205.1	ENSHGLG00100006827.1	1889474	1895359	None	8981	1906	179440	Yes
TTCCAGCAGCTCATCCTCTACTCCTTCCAGCCCCACCATCATGGGTGCAGCA	554284	555645	554234	554286	1	JH172832.1	ENSHGLG00100009501.1	552605	555645	None	8981	1906	179440	No_or_no_constitutive_exon
AGGTGTTTCCAGTCATGGGCTGGAGAGACCTGACTATCCCCGGGGGCCAGGA	431595	431735	431785	431733	-1	JH167040.1	ENSHGLG00100015414.1	418809	444617	CRYBG2	8981	1906	179440	Yes
GGGCTCACTGGGAACTGGCTTTTGTTGTGTAAGGACAAGGGAGAGGTCAGAG	432478	432516	432566	432514	-1	JH167040.1	ENSHGLG00100015414.1	418809	444617	CRYBG2	8981	1906	179440	No_or_no_constitutive_exon
GTGCTCAGCGGCGTGTAAGTGATCCCGGCTCGGGAGTGGGGTGGGCCGAGGG	431504	431559	431609	431557	-1	JH167040.1	ENSHGLG00100015414.1	418809	444617	CRYBG2	8981	1906	179440	No_or_no_constitutive_exon
TTCGGGGATGTATTCTCCTAGCCGCTACCCCCCGCAGCAGGGAACAGCAGCA	854479	854514	854429	854481	1	JH167040.1	ENSHGLG00100015655.1	803363	861351	ARID1A	8981	1906	179440	No_or_no_constitutive_exon
GGTGGGCTCAGGTCTCAGCCAAGATGGTAGGTAGGGCCAGAGGGGCAAAGTA	1039968	1040007	1040057	1040005	-1	JH167040.1	ENSHGLG00100015806.1	1038342	1047586	KDF1	8981	1906	179440	No_or_no_constitutive_exon
CCTGTGCCCACCGGCCCCATGTCTCCCTGCAGAATCCAGGGAACTGGAAGCC	1388857	1388860	1388910	1388858	-1	JH167040.1	ENSHGLG00100016721.1	1385290	1389436	FCN3	8981	1906	179440	No_or_no_constitutive_exon
CACCCCGAGAGAGCAGGCCACAGTGGGCGGTGTGCCTGGGCAGCCAGAAGTT	1146646	1146881	1146931	1146879	-1	JH172965.1	ENSHGLG00100013985.1	1146646	1147941	None	8981	1906	179440	No_or_no_constitutive_exon
GGTGGGAGACCGTCTCCCCATCAAGAACAGGAAAGGCAGGGGGTGGGAAGAC	1204849	1204975	1204799	1204851	1	JH169783.1	ENSHGLG00100019109.1	1204624	1215335	C6orf118	8981	1906	179440	No_or_no_constitutive_exon
ACTCCAGGCAGGCTGAAGGGAGTGTGGCTGAGGGCACTGGGGACCTGGAGAG	1338443	1339265	1338393	1338445	1	JH169783.1	ENSHGLG00100018331.1	1338355	1339265	None	8981	1906	179440	No_or_no_constitutive_exon
GAATAGTGACAGTGGTACAGGAAAAAAAGGAAAAGAAAAATAGGGCAAAGAC	994083	994118	994168	994116	-1	JH166046.1	ENSHGLG00100002065.1	987583	994608	None	8981	1906	179440	No_or_no_constitutive_exon
GTCCTCCCCAGCACATTGTGGAAGAGGAGGAAGATGAAGACTAAGGGTAGGA	993863	994007	994057	994005	-1	JH166046.1	ENSHGLG00100002065.1	987583	994608	None	8981	1906	179440	No_or_no_constitutive_exon
ACTTGGCGACAATCCACTGTCTGGGAAGGACTCTCGTTGGGCAGATAGAGAT	400895	401292	401342	401290	-1	JH169941.1	ENSHGLG00100017645.1	399719	403952	None	8981	1906	179440	No_or_no_constitutive_exon
CTGGGGTCCACCTCGAGAATCAAGACCATCAGAGTACGTGAATGGGATAGAT	400304	400510	400560	400508	-1	JH169941.1	ENSHGLG00100017645.1	399719	403952	None	8981	1906	179440	No_or_no_constitutive_exon
AGAATATTACAAGTCTCAGACCATCATGGCGTCTCCCAGTGGGAATGCAGAG	753171	753663	753121	753173	1	JH169941.1	ENSHGLG00100008146.1	753146	754622	None	8981	1906	179440	No_or_no_constitutive_exon
CGTACCTCTCGGGGCAGTGGGTCTGTGATGACCACAATGGGACACCAGAGTC	753927	754622	753877	753929	1	JH169941.1	ENSHGLG00100008146.1	753146	754622	None	8981	1906	179440	No_or_no_constitutive_exon
TCCGGAAGACAGACAACAATTGGATTGCTAGAGCCTGCGGAACCGGGTAGTC	1724855	1725496	1725546	1725494	-1	JH169941.1	ENSHGLG00100008430.1	1724855	1726478	None	8981	1906	179440	No_or_no_constitutive_exon
CACAGCAGTAGCTGTCCGGAGAAGGTGGTGGGCAGGGGAGGCAGCAGGAGCT	33968	34177	34227	34175	-1	JH168049.1	ENSHGLG00100009059.1	1004	119068	None	8981	1906	179440	Yes
TAACTTTCTTTTCTTTCATGTTCATGATGACATCTATTTTGGGAATGCAGGG	1767446	1767459	1767396	1767448	1	JH165996.1	ENSHGLG00100005781.1	1734944	1872898	KIF13B	8981	1906	179440	Yes
TTCCCCAGACTGATAGGATGCAAGCTGAGGTGGTGGCACAGGGCTGACAGAC	1887892	1887949	1887999	1887947	-1	JH165996.1	ENSHGLG00100016446.1	1876509	2008110	None	8981	1906	179440	No_or_no_constitutive_exon
ACAGGCCGTGAAGATGGGGGTGTGGGCTGCGGGGCGGGGGTGGGGGAGAGTC	1890319	1890351	1890401	1890349	-1	JH165996.1	ENSHGLG00100016446.1	1876509	2008110	None	8981	1906	179440	No_or_no_constitutive_exon
TCTAATTATTTAAAGCATACTGTTTTTGTCTTCCATTTGTGGGAAACCAGGT	1905255	1905370	1905205	1905257	1	JH169217.1	ENSHGLG00100025490.1	1901988	1905370	None	8981	1906	179440	No_or_no_constitutive_exon
TAGAATTTTCTTCACTTTAAAAATGGAAACTAACTGGGCTGGGGATTTAGCT	1053305	1053329	1053255	1053307	1	JH172942.1	ENSHGLG00100007432.1	868874	1121769	USP34	8981	1906	179440	No_or_no_constitutive_exon
TCTTTAAGTAAACTTGCCTTTACACTGTGTCTTTATTTTATGGGAACCAGGT	688623	688788	688838	688786	-1	JH204772.1	ENSHGLG00100015443.1	681335	722058	HADHB	8981	1906	179440	No_or_no_constitutive_exon
GTGAACCACAAGCGTGAGGAGGAGGTTGCGGCGGGGGGGGCCGGGCGAAGGC	1713029	1713310	1712979	1713031	1	JH204772.1	ENSHGLG00100015165.1	1707400	1714530	None	8981	1906	179440	No_or_no_constitutive_exon
CCGGAGACGTTTCACCACTGTCCTTTTCTCTCCTCCTCCTTGGGGTGCAGAT	1966209	1966359	1966159	1966211	1	JH204772.1	ENSHGLG00100009842.1	1917535	2004634	ADCY3	8981	1906	179440	No_or_no_constitutive_exon
AGCTTCACACCCAGTGGCAGTTTGATTTTGGTCTCTGCGTTAGGGATAAGAC	1490270	1490522	1490572	1490520	-1	JH168776.1	ENSHGLG00100001589.1	1489838	1491042	None	8981	1906	179440	No_or_no_constitutive_exon
TGGAGCTGGAGTAAGTGGTGGTGGCATCGGGCTGGGAAGCCTGGGTGGAGGT	1228968	1229123	1229173	1229121	-1	JH173137.1	ENSHGLG00100006168.1	1228968	1254210	DSG1	8981	1906	179440	No_or_no_constitutive_exon
CAGCAAAGGAGGTGGCCATCAAACCTTGGAGTCCACAAAGGGGGTGGCAGAC	1442417	1442476	1442367	1442419	1	JH173137.1	ENSHGLG00100007009.1	1412633	1443281	DSC1	8981	1906	179440	No_or_no_constitutive_exon
AGGCCATGAATGCGCTGATGCGGTTGATCCAGCTGAAGCCGGGGCTGCAGTA	1029922	1030026	1030076	1030024	-1	JH204778.1	ENSHGLG00100007409.1	1029216	1031687	None	8981	1906	179440	Yes
CACCGAGGCTACATGAATGTTGGCGCCCAGTAGGGAAGCTGTGGGTACAGTG	1029216	1029292	1029342	1029290	-1	JH204778.1	ENSHGLG00100007409.1	1029216	1031687	None	8981	1906	179440	No_or_no_constitutive_exon
TGTCTTGGACAATTGCAAATAAAATGATAGAAAAAATGAGGGCTTAAAAGCT	1698828	1699018	1699068	1699016	-1	JH204778.1	ENSHGLG00100005543.1	1695666	1699133	None	8981	1906	179440	No_or_no_constitutive_exon
TGCTGGGTGCAGCAAAAATCCTGGCCCCCACGCCAGCGCCTGGGGAAAAGCA	1950997	1951015	1950947	1950999	1	JH173954.1	ENSHGLG00100016607.1	1887934	1970047	AFF1	8981	1906	179440	No_or_no_constitutive_exon
AGGGTTAAAATGTAATCTGTGTATAATTTTTTTTAACCAGGGATCTGGAGAT	1961730	1961809	1961680	1961732	1	JH173954.1	ENSHGLG00100016607.1	1887934	1970047	AFF1	8981	1906	179440	No_or_no_constitutive_exon
CCAAGCGCGGGCCGGCGGTGCTGCGGGAGGCTCGGCAGTGGGGAGGTGAGGG	1613792	1614351	1614401	1614349	-1	JH173433.1	ENSHGLG00100009529.1	1613792	1614560	None	8981	1906	179440	No_or_no_constitutive_exon
GGGACTGGCTGAGTTTCACTGCCCTAGGAGCCTGGGATGGAGGTGGGGAGCT	82779	82993	83043	82991	-1	JH168274.1	ENSHGLG00100008505.1	80406	88454	None	8981	1906	179440	Yes
ACTTGGCTCTGGTGGTTTTGTTCTTTATTGTTGGTGTCATTATCGGGAAGAT	256746	256758	256696	256748	1	JH168274.1	ENSHGLG00100008578.1	256033	256758	None	8981	1906	179440	No_or_no_constitutive_exon
GAATCTGGTTCATTGTGCAGCAGTGGCTGTCATCGATGGGACAAGGGCAGGA	1221825	1222133	1222183	1222131	-1	JH172641.1	ENSHGLG00100017451.1	1219052	1260786	AKAP12	8981	1906	179440	No_or_no_constitutive_exon
CGCGTCGTGGCCATCGGCTGGATGGGACGTTAATGTTTACGGCGGGGGAGTC	1889104	1889690	1889740	1889688	-1	JH172641.1	ENSHGLG00100009975.1	1882737	1889881	None	8981	1906	179440	No_or_no_constitutive_exon
TCAAGTGATGATAAACTAGAGGAGACTCTAACATGTGAACAGAGAGGGAGCC	1102284	1102623	1102673	1102621	-1	JH169011.1	ENSHGLG00100006568.1	1100985	1103154	None	8981	1906	179440	No_or_no_constitutive_exon
TCCCAAGGAGATTTATCGGCAACAGCTCCAAAGACATCTTGGATCGGGAGCT	1671245	1671359	1671409	1671357	-1	JH166726.1	ENSHGLG00100007528.1	1671245	1671788	None	8981	1906	179440	No_or_no_constitutive_exon
CTCTCAAAGTGGGAATAAAATAAAAAAAACAAATAATTCAAGGGATCCAGCA	320882	320993	321043	320991	-1	JH170393.1	ENSHGLG00100007397.1	319400	321773	None	8981	1906	179440	No_or_no_constitutive_exon
TGGTGTCTTGTGTTTTTTCCCCTCTTCCTCCCTTGGGTGGGAAAATCCAGGT	678510	678780	678460	678512	1	JH170393.1	ENSHGLG00100007882.1	633404	700072	FN1	8981	1906	179440	Yes
ATGGTATGTTAGATCCAAGCTCCATTGTCCTTATGATATTTGGGGTACAGAA	824315	824457	824507	824455	-1	JH170393.1	ENSHGLG00100011202.1	823683	825063	None	8981	1906	179440	No_or_no_constitutive_exon
CTGAACTACCATCAGGGCAAAGGAGGACATGTAGACGGAGAACATGGGAGTG	781275	781451	781225	781277	1	JH166825.1	ENSHGLG00100000534.1	774152	796667	None	8981	1906	179440	No_or_no_constitutive_exon
TGGTGGCCCCGCCTTGGGTCGGAGGTGTCCCCGGCGGGGTGCGGCGGGAGGG	149311	149405	149455	149403	-1	JH169788.1	ENSHGLG00100000285.1	147075	149626	None	8981	1906	179440	No_or_no_constitutive_exon
GTAGACAGGAGGACTCAAACCTCTCTCTCTCTCTCTCTCTTATGGGGCAGCT	702221	705923	702171	702223	1	JH173492.1	ENSHGLG00100016073.1	681580	705923	TSNAXIP1	8981	1906	179440	No_or_no_constitutive_exon
GATGCTTGGACCAGAGACAAATTCTGTCAGCACATTATGCCAGGGATGAGGC	864135	864612	864662	864610	-1	JH173492.1	ENSHGLG00100016915.1	863563	865970	None	8981	1906	179440	No_or_no_constitutive_exon
CAGGGACAGCGATGAGGAGGCTGCTGGGTCACCCCTCACACAGGGCAAAGAC	12385	12669	12719	12667	-1	JH173457.1	ENSHGLG00100008824.1	12284	17162	None	8981	1906	179440	No_or_no_constitutive_exon
CTAACCAAGAACAAGTTCAAGGTCCTGTATGAGAAAGGGAGAGGATCGAGGT	1428201	1428330	1428151	1428203	1	JH173457.1	ENSHGLG00100009750.1	1416353	1429642	CPSF1	8981	1906	179440	No_or_no_constitutive_exon
TTGACAGCAGCCTGGCCAGCGTGCGTAGGCGGGCAGGGTGGGGGGCAGAGGG	1516615	1516727	1516777	1516725	-1	JH173457.1	ENSHGLG00100008811.1	1516333	1545677	HSF1	8981	1906	179440	No_or_no_constitutive_exon
CAACAAAGGAGAGGATGAAATCAGCTGTAACAAGGGCCACAGCAGGGCAGAG	1547781	1547807	1547731	1547783	1	JH173457.1	ENSHGLG00100007897.1	1547081	1569030	BOP1	8981	1906	179440	No_or_no_constitutive_exon
GCTCCCCTGGCCTGAAGACAGAGATGGTGAGAGCATCGAGCCGGGATGAGTA	1556117	1556144	1556067	1556119	1	JH173457.1	ENSHGLG00100007897.1	1547081	1569030	BOP1	8981	1906	179440	No_or_no_constitutive_exon
ACTCCAGGTACCCCACTCACCCCAAAAGAATGTCCTCCTCTCTAGGGGAGGG	1565454	1565534	1565584	1565532	-1	JH173457.1	ENSHGLG00100008197.1	1563478	1565614	SCX	8981	1906	179440	No_or_no_constitutive_exon
TACCTGCAGCTGGGCTATGAAGGTGAGCCCTGCTCAGGGTGAGGGGTCAGGT	1587184	1587223	1587273	1587221	-1	JH173457.1	ENSHGLG00100008368.1	1569153	1654684	MROH1	8981	1906	179440	No_or_no_constitutive_exon
GGTGATAGGGAGCAGGCACCTGCGGCGGTGATCTGGCCAGTGGGTGATAGGG	1716984	1717254	1717304	1717252	-1	JH173457.1	ENSHGLG00100011245.1	1715723	1718098	CYC1	8981	1906	179440	No_or_no_constitutive_exon
CTGGCCGCTCCCATGGCCCCCATGGCCTCTTTCTGCGCTATGGGGTGGAGGC	1738059	1738124	1738174	1738122	-1	JH173457.1	ENSHGLG00100009612.1	1736637	1739964	GPAA1	8981	1906	179440	Yes
CAAGTCTGGCTGCCTTGCCCTGATGGCTCCCTTGGGTGGGGGAGTTATAGGT	1760767	1760906	1760717	1760769	1	JH173457.1	ENSHGLG00100018543.1	1756789	1768896	OPLAH	8981	1906	179440	No_or_no_constitutive_exon
CAGGTAGGTGGCCAGGACTGAGCTTCTGCCTCTTACCCTATGTGGGGTAGAT	1870322	1870489	1870272	1870324	1	JH173457.1	ENSHGLG00100011759.1	1855427	1895802	None	8981	1906	179440	Yes
AGGATCCTGAGACGGGCCTGCGCCTCCTGCCGCTGAAAGGGGCTGAGAAGGC	1892818	1895657	1892768	1892820	1	JH173457.1	ENSHGLG00100011759.1	1855427	1895802	None	8981	1906	179440	No_or_no_constitutive_exon
TGGCCCAACTTCGGGGCGGAGGCGGAGGAGAGGCCTGCGGTGGCAGGGAGCG	883455	883635	883685	883633	-1	JH171305.1	ENSHGLG00100004274.1	831367	884425	None	8981	1906	179440	No_or_no_constitutive_exon
CCGCCGACGGCGAGCCCGGCCCCGAGCCTGGCGCTTCGCGGGAGCCTGAGTC	1208725	1208855	1208675	1208727	1	JH171305.1	ENSHGLG00100001410.1	1208545	1239649	SNTA1	8981	1906	179440	No_or_no_constitutive_exon
ATGAGCAGCTAATACAGCTCTATCGTGCACGGCAGGGGCAGAGGCTGAAGGG	1397400	1397447	1397497	1397445	-1	JH171305.1	ENSHGLG00100002573.1	1397151	1397585	None	8981	1906	179440	No_or_no_constitutive_exon
TGGCCTGCCATTGCCACTGGGCCAGGGGGTGCCATTGCCACTGGGGCAAGGC	1431056	1431149	1431199	1431147	-1	JH171305.1	ENSHGLG00100003923.1	1426833	1431267	None	8981	1906	179440	No_or_no_constitutive_exon
TGCTGTCCTGTTTCTGTGTTCACTGACCCCCTCTCCTGCTGGGGGTTTAGGT	1617743	1617797	1617847	1617795	-1	JH171305.1	ENSHGLG00100010054.1	1611275	1625972	BPIFB3	8981	1906	179440	No_or_no_constitutive_exon
TTGATTGGATATGTCCTATTGGATCTCACTGATGGAGGCGAAGGGCAAAGAA	1638063	1638436	1638486	1638434	-1	JH168600.1	ENSHGLG00100017338.1	1637901	1638765	None	8981	1906	179440	No_or_no_constitutive_exon
GTAGGAGAGTATTTTAGTACATCTGGGAGAAGAGACATGAGGGGGATGAGCA	1873327	1873365	1873415	1873363	-1	JH168600.1	ENSHGLG00100002970.1	1873127	1875266	None	8981	1906	179440	No_or_no_constitutive_exon
AACCAGAGTTGACCTGCAGTCATCCAGTTTCTTACTTTTTGTTGGGACAGGT	846057	846251	846007	846059	1	JH167805.1	ENSHGLG00100011899.1	819683	854256	ASH2L	8981	1906	179440	Yes
CTGTCCCGCTGGAGACCCCGCCGAGGGGACGCGGGACGCGGGACGCGGAGGG	13304	13549	13599	13547	-1	JH167826.1	ENSHGLG00100010529.1	9963	13688	None	8981	1906	179440	No_or_no_constitutive_exon
CGCCCCCTTCCGGCATCCCGGTCCCGCCCCGTCGTCGGCGGTGACGGGAGCA	374771	374922	374721	374773	1	JH172219.1	ENSHGLG00100006793.1	374137	468666	None	8981	1906	179440	No_or_no_constitutive_exon
CTGATATTGTGCATGTGGAGAAAGAAGAGATCCCTGAGGGTGCGGAGGAGGT	468240	468666	468190	468242	1	JH172219.1	ENSHGLG00100006793.1	374137	468666	None	8981	1906	179440	No_or_no_constitutive_exon
CCGACCCTGACCCAGGGGCCCGGCGTTGGTCTGAGTGTTCAGGGTCAGAGCA	567975	567999	568049	567997	-1	JH172219.1	ENSHGLG00100016323.1	527089	644604	MICAL3	8981	1906	179440	No_or_no_constitutive_exon
CCTCTCATCTCTTCCATCCTTTGAACCTGGTCACTAGCTGGGAACCACAGGC	565105	565230	565280	565228	-1	JH172219.1	ENSHGLG00100016323.1	527089	644604	MICAL3	8981	1906	179440	No_or_no_constitutive_exon
TGGAGCCCTGACTCTTCTTTTTGGGGGGATTGGATTATTTGGGGGTGCAGCA	816043	816339	815993	816045	1	JH172219.1	ENSHGLG00100011985.1	813109	828458	PEX26	8981	1906	179440	Yes
TTGATGGGAAACACCAACATTGCCTGTTTTTCGTTCTTCTGGTGGGACAGGA	900727	900823	900677	900729	1	JH172219.1	ENSHGLG00100008940.1	894313	909461	None	8981	1906	179440	No_or_no_constitutive_exon
GATATGGTGGCACATGTCCTATAATCCCAGCGCTCGGGAAGCCAAGGCAGGA	933803	933921	933753	933805	1	JH172219.1	ENSHGLG00100008792.1	930185	940869	None	8981	1906	179440	No_or_no_constitutive_exon
TATCCACAGTTTTCACTTTTTTGTTTGTTTTATAATATTTTTTGGGAAAGGT	1543869	1544090	1543819	1543871	1	JH172219.1	ENSHGLG00100019190.1	1453276	1553972	KDM5A	8981	1906	179440	No_or_no_constitutive_exon
CCATGCTATATATTATTCAGGTTAGATGCTCAGAATGCCCGGGATATGAGTG	1539870	1540123	1540173	1540121	-1	JH172219.1	ENSHGLG00100007005.1	1539317	1540368	None	8981	1906	179440	No_or_no_constitutive_exon
GCAGGGCCCCGTCAGTGTTTGTTGAACGAATTTCTTTCTGGGACATGCAGAC	1639220	1639371	1639170	1639222	1	JH173279.1	ENSHGLG00100018326.1	1617498	1659992	ALDH1L2	8981	1906	179440	Yes
CCAAAGGGAGAGCTATGGAGAGCGGGATCGTGCGGTCGCAGGGAGCCCAGCT	410832	410852	410902	410850	-1	JH173587.1	ENSHGLG00100005823.1	409970	410915	None	8981	1906	179440	No_or_no_constitutive_exon
ACTCATTTCAACCACTCTGTGTGGTGCCTGAGAGCTTAACTGGGACTGAGAG	1658064	1658200	1658014	1658066	1	JH173386.1	ENSHGLG00100012423.1	1644279	1702466	MROH2B	8981	1906	179440	No_or_no_constitutive_exon
CTCCTCGGGCTGTAGGTGGCTGTGATGATTGCTGTTGGGGAAAGGCTCAGGT	742155	742188	742105	742157	1	JH170646.1	ENSHGLG00100016198.1	727237	747643	HDAC6	8981	1906	179440	No_or_no_constitutive_exon
GGAAGCTCTGGTAAGGCCCACTGCACCCAGGGAAAGGGAAGAAGGTTAAGAA	745296	745322	745246	745298	1	JH170646.1	ENSHGLG00100016198.1	727237	747643	HDAC6	8981	1906	179440	No_or_no_constitutive_exon
CTGTCCCCCTGTACTGGACCCACTCTCACCTGTTGTGGGGGTGGGGCCAGGT	903904	903997	904047	903995	-1	JH170646.1	ENSHGLG00100007049.1	891438	917460	GRIPAP1	8981	1906	179440	No_or_no_constitutive_exon
CCCGCAGGGCGAGCTCGGCGCTGCTAACACTTCAGCAGGCGGGGCTACAGGA	1003655	1003747	1003797	1003745	-1	JH170646.1	ENSHGLG00100010382.1	1002453	1003828	None	8981	1906	179440	No_or_no_constitutive_exon
CAAACTAGCAATGGACAGTACATTGCCATTGAACAGGGGAAGCAATACAGCT	1389729	1389996	1390046	1389994	-1	JH170646.1	ENSHGLG00100016420.1	1389546	1390409	None	8981	1906	179440	No_or_no_constitutive_exon
GCAGGGCAGAACAGCAGCACTGACACTCTGCCCTTCCCCGGGTGGCACAGGT	429104	429206	429054	429106	1	JH170885.1	ENSHGLG00100004162.1	399103	429462	ENG	8981	1906	179440	Yes
GTTTGGATCTGGCTGAGAACATAACCTTACATGTCCCAGTGAGAAGGGAGAG	1003807	1004511	1004561	1004509	-1	JH170885.1	ENSHGLG00100002690.1	1003724	1005622	None	8981	1906	179440	Yes
CAAGCTGATGCACAGCCCTGCGGGCCGCAGCGTGTTCCGGGCATACGGAGTA	299621	299750	299571	299623	1	JH173809.1	ENSHGLG00100018605.1	296367	300613	RGS19	8981	1906	179440	No_or_no_constitutive_exon
GATGGGTCCTTAAACACTTGCACGCATCTTCCTGGATGTGGGAAACACAGAC	302680	302808	302858	302806	-1	JH173809.1	ENSHGLG00100011696.1	300271	308679	TCEA2	8981	1906	179440	No_or_no_constitutive_exon
CAGCATCTACGGGCTCAAGTACCATTACCAGCGGTGCCAAGGGGTAAGAGGC	405878	405885	405828	405880	1	JH173809.1	ENSHGLG00100008863.1	404878	410993	ZNF512B	8981	1906	179440	No_or_no_constitutive_exon
GCCTTCCAGCTGAGCACCGACCCCAGCAATAGCTCCCTGCTGCTGGGAAGCA	406810	406893	406760	406812	1	JH173809.1	ENSHGLG00100008863.1	404878	410993	ZNF512B	8981	1906	179440	No_or_no_constitutive_exon
CTGCTGCCCACACACTGCTGTGTGGCCCTGGGGCTGCGGGCTGAGGGGAGCC	788901	789240	788851	788903	1	JH173809.1	ENSHGLG00100002953.1	785465	797894	HELZ2	8981	1906	179440	No_or_no_constitutive_exon
CAGAGAGAACATGGGCATCAGTAGTGAGGGACACTGGCTGGACGGGGCAGCC	791852	791940	791802	791854	1	JH173809.1	ENSHGLG00100002953.1	785465	797894	HELZ2	8981	1906	179440	No_or_no_constitutive_exon
GATGAAGAGTGAGGCCACAGGGACAGGAGACACAGCTGTTGGGGATCCAGCA	791982	795241	791932	791984	1	JH173809.1	ENSHGLG00100002953.1	785465	797894	HELZ2	8981	1906	179440	No_or_no_constitutive_exon
AAGAAGCTTCCTGACCTGTGAGTGGCGCCACAGTCTGAGGCCAGGGAGAGGC	795274	795358	795224	795276	1	JH173809.1	ENSHGLG00100002953.1	785465	797894	HELZ2	8981	1906	179440	No_or_no_constitutive_exon
TACGTTTACCTTCTGGGGGCGAGGGGACACTGAGGCTGAGAATGGGGCAGAA	989498	989768	989448	989500	1	JH173809.1	ENSHGLG00100017622.1	981896	1013485	CHRNA4	8981	1906	179440	No_or_no_constitutive_exon
CTGGGAACCCGCCTTCTCAGGCCCAGCCAGAGTGCACATGGGCCAGGAAGGG	1026238	1026349	1026399	1026347	-1	JH173809.1	ENSHGLG00100016158.1	1018756	1045304	COL20A1	8981	1906	179440	No_or_no_constitutive_exon
GCAGGACCAAGTGCTTGTGCTGTGTGGCCCAGAGCCGGGCCACGGGGCAGCC	1097514	1097784	1097834	1097782	-1	JH173809.1	ENSHGLG00100004596.1	1094120	1097880	None	8981	1906	179440	No_or_no_constitutive_exon
CCCGCAGACAGGAGCCCCACCTTCGCAGGCTCAGCCCCGGAGGGGCTCAGCC	1095920	1096030	1096080	1096028	-1	JH173809.1	ENSHGLG00100004596.1	1094120	1097880	None	8981	1906	179440	No_or_no_constitutive_exon
GGGTGGGTCCACCCTCCCACAGCTCGGGCACCTCAGGAGGGAGGACACAGGG	1094205	1094421	1094471	1094419	-1	JH173809.1	ENSHGLG00100004596.1	1094120	1097880	None	8981	1906	179440	No_or_no_constitutive_exon
TCGCAAAACCTGCTGAGGGCTGCAGCTGGGGCAGGGCCTGGGGGCCTGAGGC	148781	148857	148731	148783	1	JH167269.1	ENSHGLG00100008285.1	141812	148857	EXOC3L4	8981	1906	179440	No_or_no_constitutive_exon
CCTGGGGGTGGAGCCTGGCACTGTCCTCAGCCCCATCCGCAGGGTGAGAGGC	397359	397389	397439	397387	-1	JH167269.1	ENSHGLG00100008599.1	397359	402057	None	8981	1906	179440	No_or_no_constitutive_exon
GAGTGGAGGTGGACGTCCAGGCTCCTGGTGGCAAGCTGCAGGGCGAGGAGGT	1459471	1463823	1463873	1463821	-1	JH167269.1	ENSHGLG00100029235.1	1459471	1476799	None	8981	1906	179440	No_or_no_constitutive_exon
CCCTGAGGCATCTGTCCCCTCTCTGCCCCACCCGCCCCCCGGGGTTGCAGCT	1771654	1771809	1771604	1771656	1	JH167269.1	ENSHGLG00100016523.1	1722240	1782486	PACS2	8981	1906	179440	No_or_no_constitutive_exon
GCGGAGGCCCAGAGGCTGCCTCACGCCCCTCCTCTGCTCCAGGGACCAAGCC	1844671	1844815	1844621	1844673	1	JH167269.1	ENSHGLG00100016526.1	1822203	1845052	MTA1	8981	1906	179440	No_or_no_constitutive_exon
TGGCAGCCTTCTCCAGCCTCACCACACTGCACTTATTCTGTGTAGGGGAGGA	1835436	1835534	1835386	1835438	1	JH167269.1	ENSHGLG00100016526.1	1822203	1845052	MTA1	8981	1906	179440	No_or_no_constitutive_exon
GGAAGAGGCTGTGGTTGGAGCTGAGGTGGAGGATGGAACTGGGGCTGAAGGT	189935	194108	189885	189937	1	JH170222.1	ENSHGLG00100032338.1	179783	194108	None	8981	1906	179440	No_or_no_constitutive_exon
GTGTCTCTTGCCTGTTCTCTTCCGGTTTGATGTGGATTGTGGGGATGAAGTC	353654	353733	353783	353731	-1	JH170222.1	ENSHGLG00100009828.1	353420	354146	None	8981	1906	179440	No_or_no_constitutive_exon
CTAACCAGTCCCCAGCCCACAGCTCAGCCATCCCTCCTTCCAATGGGCAGCT	515154	515291	515341	515289	-1	JH170222.1	ENSHGLG00100004261.1	503669	518797	None	8981	1906	179440	No_or_no_constitutive_exon
ACACTCATCTTGGAATCTCAGAACTGGCGCTATGCTACTGTGGATGGGAGAC	388087	388711	388761	388709	-1	JH168066.1	ENSHGLG00100012195.1	387765	389816	None	8981	1906	179440	Yes
GTCTTTTCAGTAACATGGTTTGGTTTTGTTTTTCCACTGGGGGTCAACAGCC	933340	933517	933290	933342	1	JH173922.1	ENSHGLG00100004250.1	786771	947411	LRP2	8981	1906	179440	No_or_no_constitutive_exon
CCTAACAAAAACCTGTTTCAAAAAAATTTTTTTTTAAATGTAAGGGATAGAG	1067628	1067644	1067578	1067630	1	JH173922.1	ENSHGLG00100005545.1	1012282	1094299	ABCB11	8981	1906	179440	No_or_no_constitutive_exon
ATCTCAGTTCATGCTGTCCAAGTGCATGGATGCGTGCTGATGCTGGGGAGCT	601850	601889	601939	601887	-1	JH173140.1	ENSHGLG00100014651.1	601101	602025	None	8981	1906	179440	No_or_no_constitutive_exon
GACTTTTGGGTTATCAGCGCCTCCACCGGGGGCGGGACGGGCGGCGCAAGGG	1523202	1524146	1523152	1523204	1	JH173140.1	ENSHGLG00100014401.1	1522810	1525153	None	8981	1906	179440	No_or_no_constitutive_exon
CTCCACCGGGGGCGGGACGGGCGGCGCAAGGGCCGAGGGCAGCGGGGAAGTG	1523222	1524146	1523172	1523224	1	JH173140.1	ENSHGLG00100014401.1	1522810	1525153	None	8981	1906	179440	No_or_no_constitutive_exon
AAGCTGAGCGGTGCTGTGTGTCCCCTTCCCGCTGCTCCCACGGGAGGCAGGT	335414	335649	335699	335647	-1	JH167046.1	ENSHGLG00100017003.1	324756	339614	RSPH6A	8981	1906	179440	No_or_no_constitutive_exon
TGGTGGGGGACTTGGAACCACGGCAGTGGGCCACGTGGGAAGTACCAAAGGC	502199	502299	502149	502201	1	JH167046.1	ENSHGLG00100016524.1	489555	503162	CCDC61	8981	1906	179440	No_or_no_constitutive_exon
CTGGCCGTCTTCGGCCACCCCCACTTGCCACGTTCTCCTTAGCCGGGCAGAT	626561	626667	626511	626563	1	JH167046.1	ENSHGLG00100015657.1	603887	630600	PPP5C	8981	1906	179440	No_or_no_constitutive_exon
GGAGGCTGGGAAATGGGTCAGTAGCAGTAACTGGGTCTCCGGGTGACTAGGT	925798	926029	926079	926027	-1	JH167046.1	ENSHGLG00100013461.1	920390	931500	SLC1A5	8981	1906	179440	No_or_no_constitutive_exon
CAGGGCTGGAGCACGGCGAACAGGACCCTGACTGTCTGTGGCCGGGGCAGGG	1346904	1347086	1346854	1346906	1	JH167046.1	ENSHGLG00100017323.1	1340350	1351207	CCDC9	8981	1906	179440	Yes
TGAGATGAACAGTGTGGGTGACCAGGCTGACCCTTTGCTGGGACCACGAGTC	1470687	1470711	1470761	1470709	-1	JH167046.1	ENSHGLG00100016310.1	1468872	1475515	KPTN	8981	1906	179440	No_or_no_constitutive_exon
GTGCTCACTCCCTTGTATCTCTTCTTCCCCACACTTGCTGGGAACCACAGTG	1510757	1510861	1510911	1510859	-1	JH167046.1	ENSHGLG00100017276.1	1506389	1547323	ZNF541	8981	1906	179440	No_or_no_constitutive_exon
CAGCTAGCTTGGAGGACCTGGAAGATGAGGAAGCACACTCCGAGGGTGAGGC	405169	405192	405242	405190	-1	JH168281.1	ENSHGLG00100005526.1	400313	405369	RFXAP	8981	1906	179440	No_or_no_constitutive_exon
GCCGGCAGCGGGGGACCCCGGAGGCGGGGCAGCGGCGGGGGCAGCGTGAGCA	404955	405142	405192	405140	-1	JH168281.1	ENSHGLG00100005526.1	400313	405369	RFXAP	8981	1906	179440	No_or_no_constitutive_exon
GGAGTGGAGGAGGTTTTGTTCTGTTGGCCTCTGTTTTCTCTGGGAAGTAGAA	160549	161384	161434	161382	-1	JH170334.1	ENSHGLG00100026622.1	160549	162577	None	8981	1906	179440	No_or_no_constitutive_exon
GCCGAGTCAGGAGAGACCAAGGTGGTCAGAAGGGGCGAAGGGGGTTGTAGAG	1093232	1093334	1093182	1093234	1	JH166121.1	ENSHGLG00100012117.1	1078313	1102275	IGDCC4	8981	1906	179440	No_or_no_constitutive_exon
TTCTCCTCCTAAGTTGATTTTCTTGGGAAGTTTTTCACAGCAAGGGAAAGCT	1367954	1367995	1367904	1367956	1	JH166121.1	ENSHGLG00100010375.1	1348229	1367995	UBAP1L	8981	1906	179440	No_or_no_constitutive_exon
TCAGTGCAGGTCAGGGCAGAGGGGGCCTGGGGGGACAGTGGGGATTGCAGCA	1787345	1787509	1787295	1787347	1	JH166121.1	ENSHGLG00100011354.1	1784580	1791990	PIF1	8981	1906	179440	No_or_no_constitutive_exon
TGGGAGATCATTCTCACCCTTCAGTGGATTGGTCCTTTCCAGGGCGGGAGGG	541689	541749	541639	541691	1	JH171774.1	ENSHGLG00100015897.1	536840	541749	None	8981	1906	179440	No_or_no_constitutive_exon
ACACTGAAACAGACAGGAATCAAGGGCCCTGACACCGGATGCAGTGGGAGCC	538274	538996	538224	538276	1	JH171774.1	ENSHGLG00100015897.1	536840	541749	None	8981	1906	179440	No_or_no_constitutive_exon
AAGGTTCACAATATTCTTGCAGAAATGGAGATGGGGGGATGGTATTGGAGAC	1480490	1480679	1480440	1480492	1	JH167271.1	ENSHGLG00100011055.1	1480098	1480679	None	8981	1906	179440	No_or_no_constitutive_exon
TGGAATGCGGGAAGATGTGGCCTAATGGGCCGTGGCGGTCCTGATGGGAGGT	378107	378318	378368	378316	-1	JH167287.1	ENSHGLG00100010444.1	378107	379057	None	8981	1906	179440	No_or_no_constitutive_exon
TCGGAGCCCCTCTTTGTCATAGACTTTTGAGTTTATTGTTGGGACCACAGAG	1311290	1311354	1311240	1311292	1	JH167287.1	ENSHGLG00100014264.1	1310374	1311354	None	8981	1906	179440	No_or_no_constitutive_exon
TGCCTACTCTGGGCCTGGTCTCCTCTGCTATGCCTGCGTCCTGGGAGCAGAA	468529	468595	468645	468593	-1	JH165993.1	ENSHGLG00100018244.1	462349	539449	ACTN4	8981	1906	179440	No_or_no_constitutive_exon
GGGCATGGTGGTGACACCTGTAGTCCCAGCCAGCTGTCTGGGAGCTGAAGCA	547835	547863	547913	547861	-1	JH165993.1	ENSHGLG00100018904.1	547107	557363	EIF3K	8981	1906	179440	No_or_no_constitutive_exon
GCTGGGGGCTGGAGTGTGGACAGTGGGACAGGGAGCTGGAACTAGGGCAGGC	631896	632091	632141	632089	-1	JH165993.1	ENSHGLG00100018792.1	582724	702957	RYR1	8981	1906	179440	Yes
GCGAGCCCGAGGAGGACGAGGATGAGGGCGCGGCCGAGGCGGGCGCAGAGGC	596316	596367	596417	596365	-1	JH165993.1	ENSHGLG00100018792.1	582724	702957	RYR1	8981	1906	179440	Yes
GTGAAGGGGCAGTGGGACCGCCTGGTGCTCAACACGCCGTAAGGGCCCAGTC	590739	590760	590810	590758	-1	JH165993.1	ENSHGLG00100018792.1	582724	702957	RYR1	8981	1906	179440	Yes
GACTCTGGTCCTCTCTGTTGATTGACTTGTCCCTGCCTGGTGGGGTGCAGGT	1194659	1194829	1194879	1194827	-1	JH172326.1	ENSHGLG00100004778.1	1103263	1339026	None	8981	1906	179440	No_or_no_constitutive_exon
CCCCTTCGCTACCTGCTGCTCTCCGCTCCCGCCTACCCCGAGGGGGCCAGGA	1426192	1426308	1426142	1426194	1	JH172326.1	ENSHGLG00100011564.1	1425480	1426664	None	8981	1906	179440	No_or_no_constitutive_exon
GAGACCCTCACCAGCAGACCCTGGCATGTCTGGACTGGGAGCTGGAGTAGCA	521643	521663	521713	521661	-1	JH173696.1	ENSHGLG00100018946.1	520202	522254	None	8981	1906	179440	No_or_no_constitutive_exon
TGTTTTGATTCAAAAATTATCTTCTCTATTACTGCTTTCGGGAATTTAAGGA	1178431	1178466	1178516	1178464	-1	JH166218.1	ENSHGLG00100010352.1	1172464	1267786	SGCE	8981	1906	179440	No_or_no_constitutive_exon
CCAGCCCCTGGACCAGGTGGCTGCTGAAGAAGTAGAATTGCCAGGGAAAGAC	713098	713145	713048	713100	1	JH171550.1	ENSHGLG00100008875.1	509842	720582	ARHGAP32	8981	1906	179440	No_or_no_constitutive_exon
CTGGGGGCACTGATGCCACCATGGCTGTGTCCTCTGTTCTCTGCAGGGAGCT	139971	140132	140182	140130	-1	JH166047.1	ENSHGLG00100015783.1	126085	153841	KCNH2	8981	1906	179440	No_or_no_constitutive_exon
GAGGCAGCAGAGTGTTGCCCAGGGTGGGTGCTCAGTGGGGGACCAATGAGAC	253989	254163	254213	254161	-1	JH166047.1	ENSHGLG00100015402.1	252486	257304	FASTK	8981	1906	179440	Yes
CCCTCGCCCAGGACAGTGGCTGCTCCATGGTGGGTGGTCAGGGATGGCAGGT	297907	297931	297857	297909	1	JH166047.1	ENSHGLG00100015592.1	263297	311360	AGAP3	8981	1906	179440	No_or_no_constitutive_exon
GGCCCAGGAGCTGCGTCAAAGCCGCCAAGGTGTACGGGATGGAGCGTGAGTA	532520	532528	532578	532526	-1	JH166047.1	ENSHGLG00100015699.1	530902	536579	CRYGN	8981	1906	179440	No_or_no_constitutive_exon
ATGGAGTGATTAATTTTCGGAGGACTGTTCTGTCTGCTAGTGGGACAGAGCC	1101816	1102281	1102331	1102279	-1	JH170061.1	ENSHGLG00100002139.1	1101593	1102401	None	8981	1906	179440	No_or_no_constitutive_exon
CATGTGTTGTCAGCCCTGTCTCACGGGCCTCTTCTTTCTTGTGGGCACAGGG	1558075	1558185	1558235	1558183	-1	JH170061.1	ENSHGLG00100000944.1	1521192	1565392	MBTPS1	8981	1906	179440	No_or_no_constitutive_exon
GATATGGTGGTGGAGGACCAGGATATGGAAACCGGGGTGGGGCTATGGAGGT	645580	645783	645833	645781	-1	JH165981.1	ENSHGLG00100009903.1	645580	647481	None	8981	1906	179440	No_or_no_constitutive_exon
AGACTTACCTGATCAATACTTTCCCTTATATTGCCTTCCTGGGATCATAGCT	606755	606866	606916	606864	-1	JH172199.1	ENSHGLG00100013437.1	592103	646745	None	8981	1906	179440	Yes
TCCCTGGTCTGCATTGTGGCCAATGCCCTCCTGTGGTGCCTGACGGGAAGAC	698128	698200	698250	698198	-1	JH172199.1	ENSHGLG00100013180.1	692915	698301	TM4SF5	8981	1906	179440	No_or_no_constitutive_exon
TATTTTAAAACTGTCTGGAAGGGTGCTTTGCAATATAAGGGGTCGGAGAGGG	693407	693616	693666	693614	-1	JH172199.1	ENSHGLG00100013180.1	692915	698301	TM4SF5	8981	1906	179440	No_or_no_constitutive_exon
CATGGCGTCCCAGCCGAATTCCTCTGTGAAGAAGAAAGAGGATAAGGGAGAT	1505167	1505249	1505299	1505247	-1	JH166931.1	ENSHGLG00100001547.1	1502155	1505298	None	8981	1906	179440	No_or_no_constitutive_exon
GTGTCTGTTTCTGCTCCCAGAGTGACGGCACATTCTCCTGCTAGGGCAAGCC	307900	307924	307850	307902	1	JH166829.1	ENSHGLG00100016868.1	307379	356912	DDX31	8981	1906	179440	No_or_no_constitutive_exon
CAGAGTCATCCCAGCTTTCTTCCAACGACTGGGGTGTGGGGGGCGCCGAGAG	1071392	1073293	1073343	1073291	-1	JH166829.1	ENSHGLG00100028174.1	1071392	1118907	None	8981	1906	179440	No_or_no_constitutive_exon
GACCCTATTATGTTCTTTTAAAGATACTGGAGACAGATAATAATGGGAAGAA	61707	62644	61657	61709	1	JH169574.1	ENSHGLG00100016943.1	61360	62644	None	8981	1906	179440	No_or_no_constitutive_exon
TTCTTATGGCTCTAGAAGAAAACGAAGTCGAAGTCATTCAAGGGGTCGAGGG	127807	128405	127757	127809	1	JH169574.1	ENSHGLG00100013846.1	127536	128558	None	8981	1906	179440	No_or_no_constitutive_exon
CCATGTCTCTCCAGACTCTCACCAAGAAGCTGCTGGGCCGGGAGATCCAGGC	356957	357433	357483	357431	-1	JH169574.1	ENSHGLG00100028816.1	356957	370015	None	8981	1906	179440	Yes
CAGCTTGTCCTGCCTTCTAGGCCCCTACTCTGTGGTGAGGCGGGGCTGAGGA	1431584	1431604	1431654	1431602	-1	JH169574.1	ENSHGLG00100015007.1	1425097	1431683	SERPINF2	8981	1906	179440	No_or_no_constitutive_exon
TTGGTCAAAGCCTGTTTCCAGCCCCCACTCAGCCAATCAGCGGGCGGCAGTG	1552116	1552207	1552066	1552118	1	JH169574.1	ENSHGLG00100015728.1	1550516	1605712	SLC43A2	8981	1906	179440	No_or_no_constitutive_exon
CTAAATGTCTTTGGGAGAGGTGGTATTCTCCTCTGACCTGGGGTGGTCAGTT	1672735	1672844	1672685	1672737	1	JH169574.1	ENSHGLG00100018052.1	1670192	1691860	INPP5K	8981	1906	179440	No_or_no_constitutive_exon
AATTACTCTGGAGGTCTTCTTGCAATAGGAGACAAGGGTGGGTGGCAGAGTT	924842	924878	924928	924876	-1	JH168054.1	ENSHGLG00100013872.1	923697	925136	None	8981	1906	179440	No_or_no_constitutive_exon
TCCCTCCCGAGGGCCTTAGCGCCCTCCCCGCCGGGGCTGGGGGCGGGCAGGG	138957	139007	138907	138959	1	JH169323.1	ENSHGLG00100011455.1	138746	143812	RXRB	8981	1906	179440	No_or_no_constitutive_exon
CTACATAGCCAGACCCTGTCTCAAAAAAAGGGAGGGGGGCAGGGATTTAGCT	1089178	1089232	1089128	1089180	1	JH169323.1	ENSHGLG00100010663.1	1088321	1106128	None	8981	1906	179440	No_or_no_constitutive_exon
GTCCTCCGGGGCCGAGCCGTCCGCGCCCGGCGGGGGGGCGGCGGCGAGAGCC	51437	52038	51387	51439	1	JH167407.1	ENSHGLG00100000601.1	51337	52135	None	8981	1906	179440	No_or_no_constitutive_exon
CCATTCAAGCCTCATTTCCTCTTTTTTGCTTTCATGGTTACTGTGGGAAGCT	89064	89518	89014	89066	1	JH173066.1	ENSHGLG00100026744.1	84835	120455	None	8981	1906	179440	No_or_no_constitutive_exon
GAGGGTTTGGGACGAGGGCCCTCTGGTGGTGGGCGCTGCCCGGCTGGGAGGC	592228	592293	592343	592291	-1	JH167515.1	ENSHGLG00100010860.1	580934	593130	FADS2	8981	1906	179440	No_or_no_constitutive_exon
CCGGGCCACCCCGCACCTCGGGTCTCACGGGGCGTCTCACGGGCACGCAGGC	980966	981056	981106	981054	-1	JH167515.1	ENSHGLG00100012835.1	978635	985851	TKFC	8981	1906	179440	No_or_no_constitutive_exon
GGCCAACCAGAGGACTCTTGATTAGAGATGGAGTGGGTTGGTGAAGGGAGCT	1004564	1004620	1004514	1004566	1	JH167515.1	ENSHGLG00100014475.1	987312	1009466	DDB1	8981	1906	179440	No_or_no_constitutive_exon
TAAGATTGAAGGGACTTTCAAAGGTCCTGAAGTGGATCTTAAGGGTCCAGCT	1240001	1240024	1240074	1240022	-1	JH167515.1	ENSHGLG00100018387.1	1237091	1254901	AHNAK	8981	1906	179440	No_or_no_constitutive_exon
TGCCCAGGATCGGTGTCCCTGCTGTCACCATGGAGGCGGGGGGCACTGAGGC	1238833	1238921	1238971	1238919	-1	JH167515.1	ENSHGLG00100018387.1	1237091	1254901	AHNAK	8981	1906	179440	No_or_no_constitutive_exon
CTGCTGGAGTTGATATGTTCCACTGCCAAGCTACAATAACAGGGCCAAAGGA	1078967	1079167	1078917	1078969	1	JH166133.1	ENSHGLG00100013335.1	1078851	1079285	None	8981	1906	179440	No_or_no_constitutive_exon
CAGCACATCCACTACCAGTGCTAGACAGCGTGGGTGCAGGGACAGGCCAGCG	1473789	1473812	1473862	1473810	-1	JH169543.1	ENSHGLG00100013805.1	1473789	1485471	FGFRL1	8981	1906	179440	No_or_no_constitutive_exon
CTCATGCGCTGGCACAGCTGGCTAACGCCAGTCCTCTCCTGGCAGGGAAGCC	1601097	1601239	1601047	1601099	1	JH169543.1	ENSHGLG00100013894.1	1566325	1608758	GAK	8981	1906	179440	No_or_no_constitutive_exon
CCCCGTTGCTCGCAAGGGGCCAGAAGTGCACTGGGGGAGGGGGAGATGAGCC	43912	44460	44510	44458	-1	JH168589.1	ENSHGLG00100003641.1	43912	44729	None	8981	1906	179440	No_or_no_constitutive_exon
TCAGGAGCCCCAGGCCAAGGGGGCAGAGGCTAGTGCTGCCGCCAAGGGAGGA	43912	44013	44063	44011	-1	JH168589.1	ENSHGLG00100003641.1	43912	44729	None	8981	1906	179440	No_or_no_constitutive_exon
AGAAGGAAGCAGTTCTCCACATTCTCACCTCAGCCCAGACCAGGGAACAGGT	242392	242698	242342	242394	1	JH168589.1	ENSHGLG00100006063.1	241875	250582	None	8981	1906	179440	No_or_no_constitutive_exon
AGGAGGGCCTGACTGCTCCTCTCTGTCCCTTGACCCTCTGGGGGACCCAGGT	472747	473146	472697	472749	1	JH168589.1	ENSHGLG00100001123.1	469854	478828	HPCA	8981	1906	179440	No_or_no_constitutive_exon
CATCTTGGGTCTGACCAAGAACGGATGAGGTCAGGATAACATGGGGTGAGGG	703557	703711	703761	703709	-1	JH168589.1	ENSHGLG00100002348.1	687793	703952	TRIM62	8981	1906	179440	No_or_no_constitutive_exon
TTTCATATATGACTTCTCCTTGGAAAAGAAAATCACTGAGTGGGCTGAAGAT	1108261	1108397	1108211	1108263	1	JH168589.1	ENSHGLG00100005950.1	1108184	1109520	None	8981	1906	179440	No_or_no_constitutive_exon
ACCCCTGTGACTGTCTCTGGGTCTCCTGGGCTCTGGACCTGCGCGGGTAGAG	1295552	1295785	1295835	1295783	-1	JH167728.1	ENSHGLG00100018548.1	1293645	1311062	C9orf24	8981	1906	179440	No_or_no_constitutive_exon
CTCTTTCTTCCCCATTTGAACTGTGAAGGAGAGCAGGGTCCAAATGGAAGTC	1361375	1361403	1361325	1361377	1	JH167728.1	ENSHGLG00100017087.1	1360455	1361403	None	8981	1906	179440	No_or_no_constitutive_exon
GCAAGCAGGAGCTGCCCCATCACTCTCAATCTTTTTTGGGGGGATTATAGCA	1541436	1541600	1541650	1541598	-1	JH169663.1	ENSHGLG00100010196.1	1536559	1561943	MRC2	8981	1906	179440	No_or_no_constitutive_exon
CTTTCTTGAGAAGCTTGCTTTCTGCACTGGGAAATTATTAAAGGGTGGAGAG	1610524	1610791	1610841	1610789	-1	JH169663.1	ENSHGLG00100016036.1	1609298	1612106	None	8981	1906	179440	No_or_no_constitutive_exon
AGGCTAAAAAGTTATCAGCAGTCAGGATATCCAAGGGGTTAAGTGAAAAGGT	1609590	1609601	1609651	1609599	-1	JH169663.1	ENSHGLG00100016036.1	1609298	1612106	None	8981	1906	179440	No_or_no_constitutive_exon
ACACCTAAAGAAGAAGAAGTAAATGAAACAGCATGTACTAAAAAGGGAAGGA	1609298	1609521	1609571	1609519	-1	JH169663.1	ENSHGLG00100016036.1	1609298	1612106	None	8981	1906	179440	No_or_no_constitutive_exon
CTGGCTAAGCTCTGAGGGCCCTGCCAGCATGACCTGGGTTGGGGTTACAGGG	198342	198472	198522	198470	-1	JH168604.1	ENSHGLG00100017718.1	194932	211481	None	8981	1906	179440	No_or_no_constitutive_exon
GGCCCAGAAATTCCTGGGTCAGGGCAGCCACAGCCAGGGGCAGGGTGCAGGG	453497	453544	453594	453542	-1	JH168604.1	ENSHGLG00100005695.1	286202	453674	GLG1	8981	1906	179440	No_or_no_constitutive_exon
TGGTAAGTTTGTCATGCTGTGTTTTCCTGACTGCCAAGTGGGAGAATAAGTC	1150829	1151106	1150779	1150831	1	JH169569.1	ENSHGLG00100001679.1	940544	1536580	TENM1	8981	1906	179440	No_or_no_constitutive_exon
GTTTCTTCCAAAATCTGGCATGAGTGTAAGTCTCTCTGTTTGGGCAACAGGT	773344	773521	773294	773346	1	JH167033.1	ENSHGLG00100005798.1	599439	775965	ZFYVE9	8981	1906	179440	No_or_no_constitutive_exon
TGCCACCAAAAAAACCAAAAAACAAAAAACCAGGGCTCCATAATTGGGAGGT	891251	891577	891201	891253	1	JH167033.1	ENSHGLG00100017269.1	890962	891577	None	8981	1906	179440	No_or_no_constitutive_exon
AGATCTTATACACAGATAACTTTTTTCTTCTTCTCTCCATGGGAGAACAGAA	1529094	1529211	1529044	1529096	1	JH167033.1	ENSHGLG00100004312.1	1501592	1699918	POLA1	8981	1906	179440	Yes
AACATCTCATGTACATTGGCTTTTTTTTCAGCTGTTTCAGATTCAGGGAGTT	1506252	1506358	1506202	1506254	1	JH167033.1	ENSHGLG00100004312.1	1501592	1699918	POLA1	8981	1906	179440	No_or_no_constitutive_exon
AGGGTGATGCTGGGACAGAGACAAAGAGCAACGGAGGTAGAGGGGTAAAGAG	467192	467212	467142	467194	1	JH172216.1	ENSHGLG00100007028.1	458824	502915	TEKT5	8981	1906	179440	No_or_no_constitutive_exon
GTTAATTGCACACTAGGGACAAATCCTTCCTCCCTGCAGGGATAACTGAGAT	469395	469528	469345	469397	1	JH172216.1	ENSHGLG00100007028.1	458824	502915	TEKT5	8981	1906	179440	No_or_no_constitutive_exon
CTAGACTTGGAACAACAGTGATAGGCTTTCTTTCCTCTCTGTGGGTACAGGT	166704	169685	166654	166706	1	JH167152.1	ENSHGLG00100030875.1	161283	169685	None	8981	1906	179440	No_or_no_constitutive_exon
ACCTGACCCAGGCCTACATGGACCTGGTCTTGGGCACGCGGGCCGAGTAGGA	628326	628510	628276	628328	1	JH167152.1	ENSHGLG00100017731.1	605773	643825	PGS1	8981	1906	179440	No_or_no_constitutive_exon
GCCTGCCTTCGCGACAAGGCTGAGGACACTGACTGTCCTGGCCGGGGCAGGG	689685	689847	689897	689845	-1	JH167152.1	ENSHGLG00100018711.1	647808	762446	DNAH17	8981	1906	179440	No_or_no_constitutive_exon
GAGGCCTTGGACACACTGAATAAGGTGACAAGGAAATGAAAGGGGCGGAGCC	677941	678216	678266	678214	-1	JH167152.1	ENSHGLG00100018711.1	647808	762446	DNAH17	8981	1906	179440	No_or_no_constitutive_exon
GTGAATGACAGGCAGGCAGAGGTAGCGGACTGTGACTTGGGAATATAAAGAA	845838	845847	845897	845845	-1	JH167152.1	ENSHGLG00100017332.1	819049	876278	CYTH1	8981	1906	179440	No_or_no_constitutive_exon
GGTGGTGGGAACGTCCCCATGCCTACCTGAAGAGCAGGGTTGAAGACCAGGT	1003223	1003268	1003318	1003266	-1	JH167152.1	ENSHGLG00100014190.1	992360	1003323	TIMP2	8981	1906	179440	No_or_no_constitutive_exon
GCCTCCGCCGCCCATCCCGACTTACGGAGCGTGAGTACCTGGCCGGGGAGCT	1192359	1192503	1192553	1192501	-1	JH167152.1	ENSHGLG00100014739.1	1187878	1213654	RBFOX3	8981	1906	179440	No_or_no_constitutive_exon
CAAGATAAAGAAATATGAACCTCCTGTACCAACTAGAGTGGGAAAAAAAGAA	1378749	1379558	1378699	1378751	1	JH166110.1	ENSHGLG00100003819.1	1378640	1379968	None	8981	1906	179440	No_or_no_constitutive_exon
TTAATTTCTACTCAAAACTAAAATCTTTTTTTTGTTTTGGGTGGGTATAGGT	1025959	1026023	1026073	1026021	-1	JH170197.1	ENSHGLG00100014410.1	1022815	1091946	GLS	8981	1906	179440	No_or_no_constitutive_exon
GCTTCTGAGATCCAGCCTTTACAGGTAACCTCTGCCCGCTGGGCCAGCAGTA	1477102	1477131	1477181	1477129	-1	JH170197.1	ENSHGLG00100013379.1	1475108	1538698	MFSD6	8981	1906	179440	No_or_no_constitutive_exon
CTGCGGGGCTCGAGGCCCTCACTGCAGCAGGGAGGGCAGGGGTGCGGCAGGG	1103263	1103478	1103528	1103476	-1	JH172436.1	ENSHGLG00100006418.1	1095469	1104524	SP2	8981	1906	179440	Yes
CTGGAACTCAGGCCAATCCCGCCTCGGCCTACCAGGTGCTGGGATGACAGGT	1099902	1099955	1100005	1099953	-1	JH172436.1	ENSHGLG00100006418.1	1095469	1104524	SP2	8981	1906	179440	Yes
GAGGTCCCGAGTTATTTCCCAGAGGTTGGGGAGTGCAGGAAGTGGGGCAGCC	1475454	1475522	1475572	1475520	-1	JH172436.1	ENSHGLG00100006150.1	1473555	1488780	GPR179	8981	1906	179440	No_or_no_constitutive_exon
CAAACGCTACAGGGAAGACGAGGCCAGGGAGGCCAGCCATGGAGGGGGAGTG	1475079	1475349	1475399	1475347	-1	JH172436.1	ENSHGLG00100006150.1	1473555	1488780	GPR179	8981	1906	179440	No_or_no_constitutive_exon
CAAGGCGGCCCGTTCTGCTGGTTCCCAGGAAGGTGGCAGAGCACTGGGAGGA	1473555	1473722	1473772	1473720	-1	JH172436.1	ENSHGLG00100006150.1	1473555	1488780	GPR179	8981	1906	179440	No_or_no_constitutive_exon
TCTGTTGCTGCAGGAGGAAGAGAATGGGGGCCGAGGGGGCCGAGGAGCAGGA	1566714	1566983	1566664	1566716	1	JH172436.1	ENSHGLG00100009830.1	1561421	1604310	ARHGAP23	8981	1906	179440	No_or_no_constitutive_exon
TATCGTACAAGCAGGTCCTCACCAGGAAGGGGAAGGTAAGGTGGTGGGAGGA	1578867	1579121	1578817	1578869	1	JH172436.1	ENSHGLG00100009830.1	1561421	1604310	ARHGAP23	8981	1906	179440	No_or_no_constitutive_exon
AACCTGGGGTCCACAGAAGAGCTTCACGGCTCCATCTACGGGTAGAAGAGGC	31217	31281	31331	31279	-1	JH172609.1	ENSHGLG00100003144.1	31217	32545	None	8981	1906	179440	No_or_no_constitutive_exon
ACATAAAAAGAATATTTCCTAACCCTTCTCCATTGTTGGTGGGAGTGTAGAC	552859	552909	552959	552907	-1	JH173069.1	ENSHGLG00100019024.1	459787	552975	PLEKHA5	8981	1906	179440	No_or_no_constitutive_exon
CATGCCCACTAGGAGTCTAAAATCGCTGTGTCTTTTGGGCAGGCCCAGAGGG	466013	466143	466193	466141	-1	JH173069.1	ENSHGLG00100019024.1	459787	552975	PLEKHA5	8981	1906	179440	No_or_no_constitutive_exon
CGGGCCGGCAGCGGCGCTGACCTCCCTCTCTCCTGTGTTGCAGGGAAAAGTC	459787	459869	459919	459867	-1	JH173069.1	ENSHGLG00100019024.1	459787	552975	PLEKHA5	8981	1906	179440	No_or_no_constitutive_exon
AGAGCACTTCCATCTGCCTGCTCTCCTTCCTGCATGGGGTGTGAGCAAAGGC	1558486	1558504	1558436	1558488	1	JH170425.1	ENSHGLG00100009821.1	1550869	1559707	ITGB7	8981	1906	179440	No_or_no_constitutive_exon
TTTGTTATCAGCTACAGTGCCTTCTGATGTGCTAGAGGTGACCAGGGAAGTT	1049972	1050169	1049922	1049974	1	JH173369.1	ENSHGLG00100002547.1	1049292	1050448	None	8981	1906	179440	No_or_no_constitutive_exon
GATAATAATCCCTTTCACAGTTTCTTTTTAATTCAAAATTTAGGGTGAAGAT	59531	59640	59481	59533	1	JH170647.1	ENSHGLG00100007550.1	55480	237210	LRRIQ1	8981	1906	179440	No_or_no_constitutive_exon
GAGGAGCCCCTGTCCTCCCCACCTGGAGCCAACCTCTCTCTGGGGCACAGGT	1124332	1124424	1124474	1124422	-1	JH166728.1	ENSHGLG00100010110.1	1121604	1130349	PKN3	8981	1906	179440	No_or_no_constitutive_exon
TGCGCTCGTGCTGACTGTCGCCCCCTCTCCAGAACCTGACCCGGGAACAGGC	1192509	1192617	1192667	1192615	-1	JH166728.1	ENSHGLG00100013272.1	1192509	1247056	SPTAN1	8981	1906	179440	No_or_no_constitutive_exon
CATGGTAAAATCCTAATTCTTTCCCCACCTTCTGTCTCGAGGGCAAACAGGA	1284195	1284297	1284347	1284295	-1	JH166728.1	ENSHGLG00100014943.1	1258895	1290957	GLE1	8981	1906	179440	No_or_no_constitutive_exon
AGGGGCACTGCAGATCTGCAGAGCCATCTCTCACCCTGTCGGGACCACAGGT	1348729	1348857	1348907	1348855	-1	JH166728.1	ENSHGLG00100014013.1	1347690	1358178	CERCAM	8981	1906	179440	No_or_no_constitutive_exon
TTACCAAGAGTCTTGTGTTGTCCACTCACCACCATCTTAACCACAGGGAGAA	1599729	1599827	1599877	1599825	-1	JH166728.1	ENSHGLG00100014650.1	1599398	1602591	None	8981	1906	179440	No_or_no_constitutive_exon
CCTCCCCGCAGCTGGTCGTCAAGGGCGGCGGTGGGAAGGACGGGAAGGAGAA	194751	194891	194941	194889	-1	JH172722.1	ENSHGLG00100002874.1	175366	202572	C3	8981	1906	179440	No_or_no_constitutive_exon
CTCCTGAGGTGGACAGCGGTGAGTCCGGTGGGCAGCATGGGGATGGGCAGGG	214014	214033	214083	214031	-1	JH172722.1	ENSHGLG00100012694.1	210401	217094	GPR108	8981	1906	179440	No_or_no_constitutive_exon
CACAGCTGGCAAAGCCAAGGCTAAACCTGCAGGGTCTCAGGTTTGGGGAGCT	213748	213904	213954	213902	-1	JH172722.1	ENSHGLG00100012694.1	210401	217094	GPR108	8981	1906	179440	No_or_no_constitutive_exon
GACCTCATGCGCACAGAACCGGTGCCCATGCCGGTGAGGGCGGAGGCCAGGC	282000	282036	281950	282002	1	JH172722.1	ENSHGLG00100005978.1	247702	305265	VAV1	8981	1906	179440	Yes
TGAGGGTGGACTGACCTGTGCTCACGGATGCTCTTTCTTTGGGGACACAGGT	366876	366960	366826	366878	1	JH172722.1	ENSHGLG00100010299.1	352290	381449	ADGRE1	8981	1906	179440	No_or_no_constitutive_exon
AGGTGACTGTTTTTTCCCCTTCTGTCCCTGCCACCGCCGTCCGGGGGAAGTC	522104	522192	522054	522106	1	JH172722.1	ENSHGLG00100004024.1	511642	528634	MLLT1	8981	1906	179440	No_or_no_constitutive_exon
GGGGCGCCGGGGGTGAGTAGGAAGCAGACCCAGGACTGATGGCTGGGTAGGG	642969	642999	643049	642997	-1	JH173700.1	ENSHGLG00100001177.1	593028	761786	TEAD1	8981	1906	179440	No_or_no_constitutive_exon
AGCCCTCAGCAGCCATGAGCTTACCACACTTTCTTTGCCATTGCAGGGAGAT	1257313	1257369	1257419	1257367	-1	JH173700.1	ENSHGLG00100003488.1	1232023	1323058	MICAL2	8981	1906	179440	No_or_no_constitutive_exon
TCTGCTGGCGTCCTGGTCCGCAGGGGCTGTAACCCGGGGTGGGGGCCAAGCT	788733	788959	788683	788735	1	JH167037.1	ENSHGLG00100002702.1	787905	795429	PMEPA1	8981	1906	179440	No_or_no_constitutive_exon
ATCTGCACCTGGATGTGATGAACGGGCACCCTGCTCTTCAGGGAGGCCAGTT	1337253	1337464	1337203	1337255	1	JH167037.1	ENSHGLG00100006169.1	1337106	1337464	None	8981	1906	179440	No_or_no_constitutive_exon
TGGGGAAGTTCTGATGCCAGATACACCTCAGGTTCCTGCTAGGGTGAGAGCA	1350222	1350673	1350172	1350224	1	JH172958.1	ENSHGLG00100000781.1	1348855	1350673	None	8981	1906	179440	No_or_no_constitutive_exon
CAGATAGAATGAATCGGATTGACACTTTCTTGTTTGTCTATGGGAAACAGAT	68969	69138	69188	69136	-1	JH174159.1	ENSHGLG00100012589.1	17270	223657	FBN1	8981	1906	179440	No_or_no_constitutive_exon
TTGGTATTTTCTTGGGAATATATCCAAGGTAATTTGTTTTTGGGGGGCAGAC	49069	49198	49248	49196	-1	JH174159.1	ENSHGLG00100012589.1	17270	223657	FBN1	8981	1906	179440	No_or_no_constitutive_exon
GTGGCATCCAGGATGAGGCCGGCCCTTCTCCTTCTTGGGCTGGGGGTCAGAG	475007	475042	475092	475040	-1	JH174159.1	ENSHGLG00100008102.1	453120	494369	None	8981	1906	179440	No_or_no_constitutive_exon
GAGCTGGAGATGGCGAGCGGCTGACGTTGGCCTCCGCAGGTGTCAGGGAGGG	1506647	1506799	1506849	1506797	-1	JH174159.1	ENSHGLG00100019246.1	1495556	1517149	HDC	8981	1906	179440	No_or_no_constitutive_exon
ATCAAGCAGCCACAGCGTGTGGGAGCCAGTCCTGGGAGGAGGGAAGACAGCT	1495874	1496247	1496297	1496245	-1	JH174159.1	ENSHGLG00100019246.1	1495556	1517149	HDC	8981	1906	179440	No_or_no_constitutive_exon
GAGCACAGGGCCTGTCACCCAGAGTACAGGGCCTGGCTTCCAGGGTGCAGTG	372728	372864	372678	372730	1	JH169433.1	ENSHGLG00100004490.1	369932	382183	INPP5J	8981	1906	179440	No_or_no_constitutive_exon
TGTAGCAGAGCAGTATTGACATCTAGGTGGTTCATTTGGGGAACAAAGAGGC	26171	26261	26121	26173	1	JH172220.1	ENSHGLG00100009560.1	25276	26261	None	8981	1906	179440	No_or_no_constitutive_exon
TCAGCACCCACCGGAAGCTTCGAGTGCTACTGTATGGATGGGTGCCGAAGTA	1044754	1044802	1044704	1044756	1	JH172220.1	ENSHGLG00100006303.1	1031391	1147821	SUSD1	8981	1906	179440	No_or_no_constitutive_exon
TTTCAGTAGTCATCTATTTTATTATGGCTTTTTTATTGGCATGTGGGCAGAC	565035	565194	564985	565037	1	JH173274.1	ENSHGLG00100027589.1	551029	585046	None	8981	1906	179440	No_or_no_constitutive_exon
TGATATGTTTATGTCAGTCATCTTTATATCTTCTCTCCCTTGATGGGTAGGC	637812	638046	637762	637814	1	JH169329.1	ENSHGLG00100011609.1	626227	645169	None	8981	1906	179440	No_or_no_constitutive_exon
AGGCCTGTTCTGGCTGCCCAGTGTCACCTGTTTCTCCCTTGGGTTGGCAGTG	880220	880317	880170	880222	1	JH169329.1	ENSHGLG00100013942.1	877553	881549	None	8981	1906	179440	No_or_no_constitutive_exon
AGCATCTCTGATGGTTACCCTTAATTATGTTCACTTGATTGGCTTGGGAGCC	800024	800073	800123	800071	-1	JH167284.1	ENSHGLG00100013108.1	799420	801038	None	8981	1906	179440	No_or_no_constitutive_exon
GCTTCCTCTCTCCCAAATCTCTCTTCTTTTCCCCTCTGCTGGGCCAACAGGC	444268	444628	444678	444626	-1	JH173671.1	ENSHGLG00100012808.1	324415	598138	FHOD3	8981	1906	179440	No_or_no_constitutive_exon
CACCCTCCGGAAACAGCGGCGGAAGAGGACGACCTTCACCCGGGGAACAGCT	1565088	1565177	1565227	1565175	-1	JH173671.1	ENSHGLG00100001993.1	1564387	1565325	None	8981	1906	179440	No_or_no_constitutive_exon
TGTATTGTATACCTAAAATGTACCAATAAAGTTAATGGGGGAAAAAAAAGAT	1605040	1605137	1605187	1605135	-1	JH173671.1	ENSHGLG00100003928.1	1604388	1608642	None	8981	1906	179440	No_or_no_constitutive_exon
CCGCGGCTCCGGTCTGTGCAGCCCGCCCGCGAGGAAGCGGGAAGGCTGAGTG	340038	340185	340235	340183	-1	JH166320.1	ENSHGLG00100013769.1	339085	341433	None	8981	1906	179440	No_or_no_constitutive_exon
CTTTGATTTCATATTTTTAGCATTTGAATAAGGCTTTTTGGGAATTGCAGGA	927927	928108	928158	928106	-1	JH165896.1	ENSHGLG00100027671.1	927927	929301	None	8981	1906	179440	No_or_no_constitutive_exon
TCACATTTTTTTCCCTTTTTTTTCTTCCTTTTCTTGTCTGGGGGTCAAAGGA	1219979	1220104	1220154	1220102	-1	JH171542.1	ENSHGLG00100001731.1	1206587	1230839	STRA6	8981	1906	179440	Yes
GGCAAAATGGAATGTTTCATTGTGTTTTTTCCTTGGGGTGGGGACTGCAGCT	1556805	1556878	1556755	1556807	1	JH171542.1	ENSHGLG00100003281.1	1524583	1575870	ARID3B	8981	1906	179440	No_or_no_constitutive_exon
TTCCGTGCTTATCCCTCTGAAGAAGATATGATTGAATGGGCCAAGAGGAGAG	1143069	1143123	1143173	1143121	-1	JH167600.1	ENSHGLG00100011525.1	1143069	1145718	None	8981	1906	179440	No_or_no_constitutive_exon
TCATCCCTTCCCGCTGCTTCTCAGCCTCAGGTTTTCCAGGCTGGGACGAGCA	633809	634403	633759	633811	1	JH170326.1	ENSHGLG00100011897.1	632359	634403	None	8981	1906	179440	No_or_no_constitutive_exon
AGCTGAGCCACAACTTTAGTCATGTAAAGTTTTCCTTTGGGAAATTGCAGCA	982251	982374	982424	982372	-1	JH167514.1	ENSHGLG00100002444.1	965759	1143079	DOCK10	8981	1906	179440	Yes
AGAAGTTGAATTTGAAGGGTGATGAGGACTCTGGATAATTTGGGGTATAGAA	734580	734686	734736	734684	-1	JH170059.1	ENSHGLG00100003044.1	733719	735820	None	8981	1906	179440	No_or_no_constitutive_exon
TAAAAATTTCATATGATATATGTGTTTGTTTGTATATTTTGGGTTTGGAGGC	799396	799466	799346	799398	1	JH170059.1	ENSHGLG00100000829.1	793728	799466	None	8981	1906	179440	No_or_no_constitutive_exon
CCTGGCATTCCCAGGCAGCACAGGACTATTGGCAGCACCAGGGCCTGGAGGC	858626	860051	858576	858628	1	JH170059.1	ENSHGLG00100000859.1	856507	860738	SALL2	8981	1906	179440	No_or_no_constitutive_exon
GAAATAACCTAGTTGTGTTGGGATTTTTTGTTGCCATGTTGATGGGACAGGC	915201	915284	915151	915203	1	JH170059.1	ENSHGLG00100000967.1	905293	921628	None	8981	1906	179440	No_or_no_constitutive_exon
GTGTAGAAGTTGTAAAAACTTAACTTGCCGTTACTGATGCTTGGGGGCAGTG	1508726	1508778	1508828	1508776	-1	JH170059.1	ENSHGLG00100000559.1	1508323	1509681	None	8981	1906	179440	No_or_no_constitutive_exon
TGGGAAAGTGAGAATCAGAGTAAAGGAGTCAGACTATCACACATGGGAAGAC	235517	235594	235644	235592	-1	JH169220.1	ENSHGLG00100009117.1	235517	236154	None	8981	1906	179440	No_or_no_constitutive_exon
ATTGAGAGCCCCCTACTCCAAATCAGCAGGGGTTTTTATAGGGGTTACAGCA	1102689	1102847	1102897	1102845	-1	JH166228.1	ENSHGLG00100007254.1	1102689	1128346	LTF	8981	1906	179440	No_or_no_constitutive_exon
TACTGGCGTGTGCAGTTCGGGCTGCTGCAGAAGCACCTGCCGGGTATGAGCT	1274206	1274289	1274339	1274287	-1	JH166228.1	ENSHGLG00100008872.1	1264187	1277478	ALS2CL	8981	1906	179440	No_or_no_constitutive_exon
GTGTCTTCGGGGCTCCCCATGGGGTGTGGTGAGGTCTCAGGGGGTGGCAGGA	1271062	1271206	1271256	1271204	-1	JH166228.1	ENSHGLG00100008872.1	1264187	1277478	ALS2CL	8981	1906	179440	No_or_no_constitutive_exon
CCACCGCCAAGCCCTTAAGCCAACTCTGTCCCCTTTCCGGTGGGCGGCAGAG	1511300	1511434	1511250	1511302	1	JH166228.1	ENSHGLG00100009133.1	1495492	1521970	NBEAL2	8981	1906	179440	Yes
CCTGGCTGGGTGACGAGGGCTCACATCCCAGCCCTCCCTGCAAGGGCCAGCC	1512922	1513038	1512872	1512924	1	JH166228.1	ENSHGLG00100009133.1	1495492	1521970	NBEAL2	8981	1906	179440	No_or_no_constitutive_exon
ATCTGGGCAGGCAGGACCCTCATGTGCCCCTTCCCTGGGTGGGTGGCCAGTT	1517761	1517886	1517711	1517763	1	JH166228.1	ENSHGLG00100009133.1	1495492	1521970	NBEAL2	8981	1906	179440	Yes
GCAGCTGCCTCCCGGGCCTGCAGGGGCCAGAGCCTGCGCTGGGGCCCAAGCT	157579	157714	157764	157712	-1	JH169911.1	ENSHGLG00100008589.1	157119	158907	BHLHA15	8981	1906	179440	No_or_no_constitutive_exon
AAGCTAGTCATGCTAACTATTGGCTTGTCTCTGTTTTGGCGGGGATGCAGTC	643592	644916	643542	643594	1	JH169911.1	ENSHGLG00100006417.1	621552	644916	USP42	8981	1906	179440	No_or_no_constitutive_exon
AAAGGAGAAGGCCTAAATAAGACTGTCAGTGGGGACTACCTGGGTGAGAGGG	661663	661744	661794	661742	-1	JH169911.1	ENSHGLG00100009717.1	653289	676474	None	8981	1906	179440	No_or_no_constitutive_exon
GGCTGGGGATGAGGGAGTGGGCAGAGGGCGTGGGGTGGGGAACAGAGGAGGT	1028519	1028692	1028742	1028690	-1	JH169911.1	ENSHGLG00100005454.1	1009560	1044590	GRID2IP	8981	1906	179440	No_or_no_constitutive_exon
CAGTGGTACCTTGGTTCACGAACTGAATTTGTTCCACAATTCTGGGGAAGAT	1424845	1424946	1424996	1424944	-1	JH169662.1	ENSHGLG00100010448.1	1424845	1449907	TERB1	8981	1906	179440	No_or_no_constitutive_exon
GAGGAGTATGCATTCCTGGCCGAGAGTTCTGAGTGGGGAAAAACGTAAAGTC	1571829	1571934	1571984	1571932	-1	JH169662.1	ENSHGLG00100007358.1	1570374	1572189	FAM96B	8981	1906	179440	No_or_no_constitutive_exon
TGCTGCTGCCCAAGAAGACCGAGAGCCACCACAAGGCCAAGGGCAAGTAGAA	1278527	1278533	1278477	1278529	1	JH171635.1	ENSHGLG00100008896.1	1278134	1278533	None	8981	1906	179440	No_or_no_constitutive_exon
AATCCCTGGCCCTGTCATTAATTATTTGGAACTTGGAAAATCATGGGAAGAA	1389166	1389273	1389116	1389168	1	JH171635.1	ENSHGLG00100010847.1	1387931	1389709	None	8981	1906	179440	No_or_no_constitutive_exon
GCCAGGGGAGATCTCATCTGGGACTTTTTTCCTACTAGTTGCCTGGGGAGGC	1396940	1396993	1397043	1396991	-1	JH171635.1	ENSHGLG00100011352.1	1394801	1400044	None	8981	1906	179440	Yes
AGCAAAAGCAGCCATTAAGTCCCTGTTACAACTACTCTACTTGGGAATAGGG	1447358	1447676	1447726	1447674	-1	JH171635.1	ENSHGLG00100009613.1	1438833	1450403	ZSCAN26	8981	1906	179440	No_or_no_constitutive_exon
AGAGATGTTTGATGTAAAGGCTTGGGCTGAATATGTTGTGGGCTGCAAAGGA	191251	191410	191201	191253	1	JH167573.1	ENSHGLG00100014863.1	191205	191410	None	8981	1906	179440	No_or_no_constitutive_exon
AGTCTAAAGACCTGCTCTTGATTGTGGAAAAAGAATGAGGGGATGTGAAGAC	1275809	1275846	1275759	1275811	1	JH167573.1	ENSHGLG00100012444.1	1274436	1275917	None	8981	1906	179440	No_or_no_constitutive_exon
TCTCGCTCTGGCTCTAATTGACTCCGGATGTGTGGTCCTTTGGGGAACAGTG	383492	383591	383641	383589	-1	JH168590.1	ENSHGLG00100018530.1	331416	468478	SDK2	8981	1906	179440	No_or_no_constitutive_exon
CCCCACTTTGGGCATGAGCAGCAGGGCCAGTTCTTGGTCACTGATGGGAGAG	1216871	1216975	1216821	1216873	1	JH168590.1	ENSHGLG00100019334.1	1190725	1218449	DNAI2	8981	1906	179440	No_or_no_constitutive_exon
AGGGAGTTATATGTTTATGCATTAAATTTAAAAAGTATGGGGGTATACAGAA	1395509	1395528	1395578	1395526	-1	JH168590.1	ENSHGLG00100016641.1	1395509	1396648	None	8981	1906	179440	No_or_no_constitutive_exon
CAGCCGAAGCGATCGCTACTCAAGTGGTTGCGATCGGGTTGGCAGACAAGAA	893501	893641	893691	893639	-1	JH170215.1	ENSHGLG00100003247.1	893501	894677	None	8981	1906	179440	No_or_no_constitutive_exon
AAGGCTCGCCCGCGGAGGAGCAGCCTGCGCATGCTCCATCGCCGGGGTAGGT	311800	311844	311894	311842	-1	JH167715.1	ENSHGLG00100009909.1	199127	311985	None	8981	1906	179440	No_or_no_constitutive_exon
TTTCATTGTGAGTTATGGCGTCCCCGGGGCCGTGCGTGGGGAAATAACAGCC	17803	17928	17753	17805	1	JH170750.1	ENSHGLG00100010345.1	17384	19705	None	8981	1906	179440	No_or_no_constitutive_exon
CTGGAAGAGACTCCAGTGAGCTGGAAAGATGACACAGGGAACAAGTCGAGTG	702324	702443	702493	702441	-1	JH170750.1	ENSHGLG00100010104.1	702324	703665	None	8981	1906	179440	No_or_no_constitutive_exon
TGGGACTTGTGAGACCGCAAAAGCTGCCTTGCCTCTGGGTACCTAAGAAGAT	1498216	1498243	1498293	1498241	-1	JH170750.1	ENSHGLG00100018892.1	1496633	1499087	None	8981	1906	179440	No_or_no_constitutive_exon
ATATCCCAGTCAAAGTAGAAAGGCTAAGTGATGAGGGGTCCGCGAGGAAGTG	1498127	1498193	1498243	1498191	-1	JH170750.1	ENSHGLG00100018892.1	1496633	1499087	None	8981	1906	179440	No_or_no_constitutive_exon
TTAGTTGAATCTTACTCCCTGATGGACAAATTATTAAAGTTGGGGGAGAGAG	979400	979563	979613	979561	-1	JH170880.1	ENSHGLG00100009600.1	979152	980328	None	8981	1906	179440	No_or_no_constitutive_exon
CTTTGGTTGCTCTTTGATACTTGGCAGAATGTCGTGTGAACAGGGGAAAGAT	1193327	1193359	1193409	1193357	-1	JH170880.1	ENSHGLG00100018380.1	1192736	1193584	None	8981	1906	179440	No_or_no_constitutive_exon
CGCCATCACCGCCACCCAGAAGACAGTGGACGGATGGTCTCTCAGGGAAGCT	340316	340742	340792	340740	-1	JH166398.1	ENSHGLG00100006205.1	340316	341652	None	8981	1906	179440	Yes
GTGCTTGGGTGCCTGAGCTACTGAATGTCTAAGACCGGGCAGCCGAAGAGTG	271662	271781	271612	271664	1	JH172093.1	ENSHGLG00100011797.1	271591	271962	None	8981	1906	179440	No_or_no_constitutive_exon
GGACAAAGAGTCAAGATGGGAGCCAAAGTACAATGTTGCTGTGGGCAGAGCT	1037106	1037213	1037263	1037211	-1	JH172093.1	ENSHGLG00100015636.1	1037106	1037528	None	8981	1906	179440	No_or_no_constitutive_exon
TTCACCGCGCAGGCGGCCGCGGGCACGGGGCGATGTCTGCCGGGGCGCAGCC	1270911	1271072	1271122	1271070	-1	JH169261.1	ENSHGLG00100007284.1	1074936	1271340	ITGA8	8981	1906	179440	No_or_no_constitutive_exon
GGCTCTGATGTAGCTGACATAAAGACAAAAGCAGAAAAAAGGGAGATGAGTA	1499842	1500338	1500388	1500336	-1	JH170403.1	ENSHGLG00100007682.1	1499593	1500883	None	8981	1906	179440	No_or_no_constitutive_exon
GGACACACAGAGGTGTGACCCTGGTTCTGGGTCCCTGGGGGTGGGGGTAGGT	618119	618253	618303	618251	-1	JH166509.1	ENSHGLG00100012758.1	601064	665959	MGAT5B	8981	1906	179440	Yes
TCTGAGTGGGGCCCTGCCTGGGCAAGTGGTGCTCTCTCTGCAGGGAGAAGCC	1045504	1045654	1045454	1045506	1	JH169003.1	ENSHGLG00100010592.1	1041082	1061991	None	8981	1906	179440	No_or_no_constitutive_exon
AGGGACGTGGGTGGGGGCCCACGCTAAGGGTCTTTGTGTTTCAGGGCGAGCA	1045698	1045730	1045648	1045700	1	JH169003.1	ENSHGLG00100010592.1	1041082	1061991	None	8981	1906	179440	No_or_no_constitutive_exon
CTGACCTTTCGCCCAGTTGAGGACAGAATGACAGACAAGGGGTGAGGGAGGC	1050578	1050882	1050528	1050580	1	JH169003.1	ENSHGLG00100010592.1	1041082	1061991	None	8981	1906	179440	No_or_no_constitutive_exon
CCTGGATCGGGGGGTGCCCCGCCCGACAGGGTCTCAGCTGGGGGCGGCAGGT	1464456	1464766	1464406	1464458	1	JH169003.1	ENSHGLG00100006228.1	1463953	1467806	PPP1R26	8981	1906	179440	No_or_no_constitutive_exon
CGGTCCTGTCTCAAGGCCCCAGGGCCACTGGGAAGGCAGAAGAGGGGCAGAG	1466181	1466709	1466131	1466183	1	JH169003.1	ENSHGLG00100006228.1	1463953	1467806	PPP1R26	8981	1906	179440	No_or_no_constitutive_exon
CGGCACAGAGCCGGCACCTCATTCATTTCTATCGGTCTCTGGTCGGGCAGTT	1299480	1299658	1299430	1299482	1	JH172089.1	ENSHGLG00100001046.1	1294612	1308420	DDX5	8981	1906	179440	No_or_no_constitutive_exon
GGCCAGGCCTTAGAGATGTAGCATATCAGTATGTGAAAAGGGGTGTTGAGTT	1072424	1072451	1072501	1072449	-1	JH170664.1	ENSHGLG00100016585.1	1072326	1072775	None	8981	1906	179440	No_or_no_constitutive_exon
CAACAGCAGTTGGTAGAATCGTTGCATAAAAAATTTTGGGAGGAAATCAGAC	1275906	1275953	1275856	1275908	1	JH170664.1	ENSHGLG00100010922.1	1261341	1291461	None	8981	1906	179440	No_or_no_constitutive_exon
GAGCTCCCAGAGGACATGCTGGAGAGAGAATGAGCCAGAGGGACACGGAGCC	1432780	1432846	1432730	1432782	1	JH170664.1	ENSHGLG00100010802.1	1432759	1434157	None	8981	1906	179440	No_or_no_constitutive_exon
CTGTCCATTATAATATTCCTTGTCTCTGCAATGCATCTTGGGACCAAAAGGA	407663	407690	407740	407688	-1	JH172422.1	ENSHGLG00100011022.1	353617	870944	None	8981	1906	179440	No_or_no_constitutive_exon
TGAACCCAGGGCCTTCACACTGAGCTGCTAACCTTCTCTCCCATGGGGAGTG	367950	368020	368070	368018	-1	JH168927.1	ENSHGLG00100028684.1	367950	389896	None	8981	1906	179440	No_or_no_constitutive_exon
GTGGACCCACATCGAGGAGAAGCCGTACCGCTGCGACTGGGATAGCTGAGAG	291212	291291	291341	291289	-1	JH170194.1	ENSHGLG00100007903.1	291147	291484	None	8981	1906	179440	No_or_no_constitutive_exon
GTGGCCTGGGTTCACCTCACTGCTTCACTCATCAGAATGGGGAAAGAGAGTG	1174310	1174370	1174260	1174312	1	JH170194.1	ENSHGLG00100017994.1	1123306	1183677	CPEB4	8981	1906	179440	No_or_no_constitutive_exon
AGCACTGCCAGAGCCGCCTGCTGACCCTGGGCTTCCCTGGGTGTGGGCAGGC	195751	195920	195701	195753	1	JH173676.1	ENSHGLG00100006995.1	193878	215692	None	8981	1906	179440	No_or_no_constitutive_exon
AAGAGCTGAGCTCTCTGGACCCTTCCCAGGAGGGGCCCACAGGGCTGAAGGA	752177	752208	752258	752206	-1	JH173676.1	ENSHGLG00100012762.1	751217	758012	SQSTM1	8981	1906	179440	No_or_no_constitutive_exon
GTGATGTTAATATTGCCCCCCTACTGGGGTTATTTGTCCTTGGGTTGAAGGG	922079	922218	922029	922081	1	JH173676.1	ENSHGLG00100010620.1	919941	927652	None	8981	1906	179440	Yes
CCGTGAAAATCTCCCATTGAGACTGAATCCAGTTCATTTTGGGAAAACAGTT	933787	933917	933967	933915	-1	JH173676.1	ENSHGLG00100012380.1	928932	966447	RUFY1	8981	1906	179440	No_or_no_constitutive_exon
TCAGTGGACAGCAGAGCAGATGAATTCGTGGCTGTCTTGGGTGGGCACAGGT	1398266	1398426	1398216	1398268	1	JH173676.1	ENSHGLG00100011683.1	1288398	1410761	ADAMTS2	8981	1906	179440	No_or_no_constitutive_exon
GGCAGCTGGCGCGGAGGAGGGGCAGGCCGGGCTTGGCGCCTGGGGGACAGGA	1492482	1492713	1492432	1492484	1	JH173676.1	ENSHGLG00100018720.1	1492290	1497183	None	8981	1906	179440	No_or_no_constitutive_exon
GGCCAGGTGTGACTGACTCCTCCACCTTTCCCTCCCTGTCTCGGGAACAGGT	536864	537108	536814	536866	1	JH167909.1	ENSHGLG00100013569.1	391935	568904	None	8981	1906	179440	Yes
AAGTCAGAGCAGCCGCTGCCGCCCAGGACTGGGCCCTTAGGGAGGAGGAGGC	661900	662189	661850	661902	1	JH165986.1	ENSHGLG00100012061.1	661368	665335	None	8981	1906	179440	No_or_no_constitutive_exon
AGGGTGAGGCGGGGTCCCCTGTACTGGGTCTGAGTCTGCGTGTGGGGCAGGG	183463	183615	183413	183465	1	JH167282.1	ENSHGLG00100013456.1	173735	185551	ACADS	8981	1906	179440	No_or_no_constitutive_exon
ATTTGTTTTGACACAAGATTTCTTAATAGTGATAAGTAAAGGGGCCTGAGAA	444142	444184	444234	444182	-1	JH167282.1	ENSHGLG00100013025.1	443885	447065	None	8981	1906	179440	No_or_no_constitutive_exon
CAGTGTGTGTATGGAGTGGGCTCTGAAACTGGAATTGTGTTTGGGGACAGAT	757284	757488	757538	757486	-1	JH167282.1	ENSHGLG00100013320.1	729114	848712	None	8981	1906	179440	No_or_no_constitutive_exon
TCCAGGAGCCACAGCCTCTAGCTCTGCCTGGCCAGGCAGGGGGTGACGAGAA	1144453	1144960	1144403	1144455	1	JH167282.1	ENSHGLG00100015444.1	1081177	1144960	SSH1	8981	1906	179440	No_or_no_constitutive_exon
ATCGACAGCAAGGTGAGGAAGTGATGTCCATGCGCCAGGGCAAGCGGGAGAA	1401961	1402969	1403019	1402967	-1	JH167282.1	ENSHGLG00100016133.1	1401961	1404805	None	8981	1906	179440	No_or_no_constitutive_exon
CATCACCCTCATCCTTTACCTCATTTCTTCTTGCCGCCTTGGGGCTGTAGAA	235808	235850	235758	235810	1	JH166648.1	ENSHGLG00100010136.1	228335	240113	MUTYH	8981	1906	179440	Yes
GACATGACATGATGTGGGTGTGCACCTACTGTGTCTTTCTGGGCCAGTAGAC	1367262	1367421	1367471	1367419	-1	JH166648.1	ENSHGLG00100008609.1	1365211	1374136	DMAP1	8981	1906	179440	No_or_no_constitutive_exon
AAAACATGCAAGAACTTTCTTTTTTCTTTGTACAGGAGAAAAGGGAACAGGG	861023	861119	861169	861117	-1	JH167160.1	ENSHGLG00100001918.1	858944	861241	None	8981	1906	179440	No_or_no_constitutive_exon
ACAGCAGAACCGAACCGGGCCCGTGGTGGGGGAAGATGACATAGGGTAAGCT	389583	389896	389533	389585	1	JH165659.1	ENSHGLG00100017094.1	389212	392819	None	8981	1906	179440	No_or_no_constitutive_exon
TTTGCTTGGGATGTGAGACCTGAGCCTGATTTCTTTGTTGGGGTTTGAAGTT	610341	610401	610451	610399	-1	JH165659.1	ENSHGLG00100017218.1	604169	612084	GMPPA	8981	1906	179440	No_or_no_constitutive_exon
ATCTGTCTCTTCAGATTTCACTGAGCTGCCTCTGGGGTCCCTGGGGACAGGT	608526	608713	608763	608711	-1	JH165659.1	ENSHGLG00100017218.1	604169	612084	GMPPA	8981	1906	179440	Yes
GGGTTTCAGAAGTGTTGACAACTGCTATCTGTCTGTGCTGGGAGGGACAGAG	854997	855115	854947	854999	1	JH165659.1	ENSHGLG00100017661.1	848116	858067	ATG9A	8981	1906	179440	No_or_no_constitutive_exon
CAGTAAAGCAGTCCCTTAAGAGAAAATGTTGCCTTACAGCTGGGATGAAGTC	1071663	1071967	1072017	1071965	-1	JH168901.1	ENSHGLG00100015384.1	1070554	1072158	None	8981	1906	179440	No_or_no_constitutive_exon
TTCACCTCTGTTTGCAGAGCTGAAGGAGAAGAGCCAGGCGGGGGTGGGAGGG	1063775	1063928	1063978	1063926	-1	JH173478.1	ENSHGLG00100002477.1	1063775	1065083	None	8981	1906	179440	No_or_no_constitutive_exon
CGTACCCAGGGGCCAACTCTCAGCCCACCTTCGGGGCTGTGGATGGGCAGCA	599174	599754	599124	599176	1	JH170081.1	ENSHGLG00100003922.1	583491	601349	None	8981	1906	179440	No_or_no_constitutive_exon
TGAGTATGGGCTTTTAGGGGCAAGAGGGGTCCCAAGCGGTGCTGGGGTAGGG	853071	853178	853228	853176	-1	JH170081.1	ENSHGLG00100004705.1	850661	869672	MLXIPL	8981	1906	179440	No_or_no_constitutive_exon
TCCTCATCACCCACTGGCCCTTTTCCGGACACTATCTCTGCGGGGGATAGAC	962222	966326	966376	966324	-1	JH170081.1	ENSHGLG00100004598.1	962222	968888	ABHD11	8981	1906	179440	No_or_no_constitutive_exon
AGGTGGTGTCCCCATAGGAGGATGGCCCAGGAGGAGGGTGGAAGGCTGAGGT	1051480	1051570	1051620	1051568	-1	JH170081.1	ENSHGLG00100002333.1	1048189	1051599	METTL27	8981	1906	179440	Yes
CTCCTCCCGTACCCTCCCCACGCCCCTCCCGCCCGGCCCGGGCGGAGCAGAC	1427892	1427997	1427842	1427894	1	JH170081.1	ENSHGLG00100004008.1	1403429	1449659	CLIP2	8981	1906	179440	No_or_no_constitutive_exon
GTCCACACCCTGGTTCACATGTATTTCCATTGGTTTTTCAAAGGGGAAAGAG	556755	556836	556705	556757	1	JH169231.1	ENSHGLG00100011294.1	533373	632259	EPB41L4B	8981	1906	179440	No_or_no_constitutive_exon
CAGCCGCGCGCCGGAAGGGTATTCTCCCAGCAAGCAGGGCAGAGCGGAAGCG	844863	844921	844971	844919	-1	JH169231.1	ENSHGLG00100010652.1	840088	845660	None	8981	1906	179440	No_or_no_constitutive_exon
ATGAAATTGTTCATCACATGGGCTAATAATCTTGAGGTTGAGTGGGAGAGCA	890720	890796	890670	890722	1	JH169231.1	ENSHGLG00100019385.1	848662	917426	ELP1	8981	1906	179440	No_or_no_constitutive_exon
GGGAATGAACCCAGGGCCTTGTGCATGCTAGGCACCTGGTGGGGCTGCAGAG	827469	827496	827546	827494	-1	JH170335.1	ENSHGLG00100003429.1	757085	884256	HDAC4	8981	1906	179440	No_or_no_constitutive_exon
CCAGAGTGACTTCACAGAGGCTGCCATGACCGGGTGACTTGGGCCTGGAGGG	796692	796788	796838	796786	-1	JH170335.1	ENSHGLG00100003429.1	757085	884256	HDAC4	8981	1906	179440	No_or_no_constitutive_exon
CTCTCCTGTGTGCTCTGTGCCGCTCCACTCAGGCCAGGGGGAAAAGGCAGCA	952499	952786	952449	952501	1	JH166962.1	ENSHGLG00100003611.1	952027	952786	None	8981	1906	179440	No_or_no_constitutive_exon
ATGTGGGGGTGATCTAGGAATCAGGGAAAAGGGACAGGATATGTGGGTAGAG	138639	139494	139544	139492	-1	JH169017.1	ENSHGLG00100003112.1	137551	140665	None	8981	1906	179440	No_or_no_constitutive_exon
CAATTGTTAGACTTTGTTTTTAAAATATCTGGGGTTTTTGGGGGGAGCAGGA	963582	963748	963532	963584	1	JH169017.1	ENSHGLG00100019357.1	835634	970864	ZZEF1	8981	1906	179440	No_or_no_constitutive_exon
TTTTTCCCTTGTTTCTGATTATGTCCCCTTTTTTTGGTGGTGGGGAGAAGGT	105002	105209	104952	105004	1	JH170682.1	ENSHGLG00100000158.1	84102	136895	None	8981	1906	179440	No_or_no_constitutive_exon
TAGTATTGATCAAAGAAATTTCAAATTATGTTCCATTGGGTAGGGATAAGAA	163144	163257	163307	163255	-1	JH170682.1	ENSHGLG00100000409.1	163144	163648	None	8981	1906	179440	No_or_no_constitutive_exon
GTGAGTGAGCCCCTGCCGGCCACCAAGCGCCACAGCCTGGGGCACTGAAGTC	826301	826661	826251	826303	1	JH171970.1	ENSHGLG00100012801.1	823268	842589	PTPN14	8981	1906	179440	No_or_no_constitutive_exon
GCCCTGTGACCTGGGCCTTCTCTCCAACCATGGGCTGCCTGGGAACCCAGCT	392185	392292	392342	392290	-1	JH204774.1	ENSHGLG00100012281.1	388300	402661	SMYD5	8981	1906	179440	No_or_no_constitutive_exon
CCATACTGGTCTCCTCTGAGGCTGTGGTGGAGAAGGAGGGAGCTCGGAAGGA	525597	525800	525547	525599	1	JH204774.1	ENSHGLG00100010535.1	499833	537420	RAB11FIP5	8981	1906	179440	No_or_no_constitutive_exon
GTCCATGCTGGAGAAGTAAGTTGGGTAGCTGGAATGGAGGGGCAAAAGAGAG	632489	632583	632439	632491	1	JH204774.1	ENSHGLG00100015560.1	540945	657076	SFXN5	8981	1906	179440	No_or_no_constitutive_exon
CCCTTTTCTCTATCTGTACCTGCGTGTGCTGCCGTTGGCCACGGGCGAAGCG	674866	675051	675101	675049	-1	JH204774.1	ENSHGLG00100012845.1	660746	681720	EMX1	8981	1906	179440	No_or_no_constitutive_exon
GAGATAGCAGCTGTGGAGGCACTGGGAAGGGACTTTGCTCCACTAGGGAGGC	146869	146893	146943	146891	-1	JH172427.1	ENSHGLG00100010316.1	139177	147721	BAIAP3	8981	1906	179440	No_or_no_constitutive_exon
CGTGGTCATGCCACAGGGACTCACCTCTACCTTGTGCTTTGTGGGTGCAGGG	267575	267666	267716	267664	-1	JH172427.1	ENSHGLG00100019054.1	255625	278798	None	8981	1906	179440	No_or_no_constitutive_exon
TATTTTTTCCCATTGACCTTTGTACATCTGCTGTTGTTCTAGGATGGGAGTC	507708	507849	507658	507710	1	JH172427.1	ENSHGLG00100012291.1	458534	555643	LMF1	8981	1906	179440	No_or_no_constitutive_exon
GTAAATCATGAAAACGAAATCCAAAGCAGAGGCTGGGGTCAAACGATGAGAT	487402	487628	487678	487626	-1	JH172427.1	ENSHGLG00100014885.1	486655	488045	None	8981	1906	179440	No_or_no_constitutive_exon
GTCATACAACCTGAGACCCAGCACTGAGCTCGGTACCTGACTGAGGGTAGCC	487151	487372	487422	487370	-1	JH172427.1	ENSHGLG00100014885.1	486655	488045	None	8981	1906	179440	No_or_no_constitutive_exon
ACAAGGCGATTACTTGAGCCAAGGATTTTCAGCTAGCTTGGGCAAAACAGCA	486655	486713	486763	486711	-1	JH172427.1	ENSHGLG00100014885.1	486655	488045	None	8981	1906	179440	No_or_no_constitutive_exon
GCGAGCTGGGGCGCCATGGCCAGAGGTACAGGCGCGTGGTGGGTTGGCAGAA	754718	754766	754816	754764	-1	JH172427.1	ENSHGLG00100012370.1	736458	754801	WDR90	8981	1906	179440	No_or_no_constitutive_exon
GGCCTGCCGCGGCCAGGACGAGAGGAAGGGGGCAGAGGAGTGGGGGCCAGGA	851001	851023	851073	851021	-1	JH170769.1	ENSHGLG00100015338.1	831498	851247	DLEU7	8981	1906	179440	No_or_no_constitutive_exon
CCCATCTTGGTGATAGACTACATTGTCTCTTTTCTCTTCATGATGGGAAGGC	1104913	1105234	1105284	1105232	-1	JH170769.1	ENSHGLG00100012948.1	1096322	1117795	None	8981	1906	179440	No_or_no_constitutive_exon
GAGATGATTTGTATCCGGCCACAGAAGGCCTGGGGATGGTATGGGGTGAGTG	929064	929291	929341	929289	-1	JH168157.1	ENSHGLG00100001391.1	839088	1238033	LDB2	8981	1906	179440	No_or_no_constitutive_exon
ATGGGAGGCGCTTGGCCCCCTTTTGGTGACCAGAATCCCTGTGGGTGCAGGA	467027	467109	466977	467029	1	JH173151.1	ENSHGLG00100016535.1	461023	474850	VARS2	8981	1906	179440	Yes
ACCCCTGGCTCCGGCTCCCTACACAGTTCTGCTGCTGCCACTGGGACAAGCC	904856	904893	904806	904858	1	JH173151.1	ENSHGLG00100016179.1	904801	907248	None	8981	1906	179440	No_or_no_constitutive_exon
AGCGCGATCTTGGAGTCATTACCTATGACATCCCCATCCCGCCTGGGGAGAA	925847	925897	925947	925895	-1	JH173151.1	ENSHGLG00100018062.1	917183	928075	VARS	8981	1906	179440	Yes
CCACCCCTCAGACCAGCCCTGAGGCTGCTGGCCCGGAAGTGTGCGGGGAGCC	917768	917842	917892	917840	-1	JH173151.1	ENSHGLG00100018062.1	917183	928075	VARS	8981	1906	179440	No_or_no_constitutive_exon
ACTTGCTCGGAGCCACCAACCCCACGCGGACGCAGGAGGGTGAGCGGCAGCG	1068066	1068090	1068016	1068068	1	JH173151.1	ENSHGLG00100013393.1	1065198	1075677	C2	8981	1906	179440	No_or_no_constitutive_exon
CCGAGAGGCGGTGCCCCCCCACTGCAGCAGCCCGTGACTGCGGCTGGGAGCG	1084139	1084241	1084291	1084239	-1	JH173151.1	ENSHGLG00100014073.1	1082538	1087963	NELFE	8981	1906	179440	No_or_no_constitutive_exon
AGCCCCGCGGCCCCCTCCCCACCCTGGGGGCCGAGCAGCAGGGGCAGGAGAG	1184225	1184548	1184598	1184546	-1	JH173151.1	ENSHGLG00100013317.1	1139019	1184699	None	8981	1906	179440	Yes
CGGGCCGTCAGCCGCCTTTAGGGGGATTCTGTGTTCCTGGACAGGGGAAGGT	1182183	1182444	1182494	1182442	-1	JH173151.1	ENSHGLG00100013317.1	1139019	1184699	None	8981	1906	179440	No_or_no_constitutive_exon
CGAGGGCGCCTGGAGCGGCTGGAGCTGGTGAGCCAGGCGGGCGGGCGGAGTG	1246764	1246918	1246714	1246766	1	JH173151.1	ENSHGLG00100013396.1	1245487	1247093	EGFL8	8981	1906	179440	No_or_no_constitutive_exon
CCCTGTCTTGACCCAGAGGGGGCGTGAGGGGAGCGGTAGAGTAACGGGAGGT	1283943	1284500	1284550	1284498	-1	JH173151.1	ENSHGLG00100013481.1	1279050	1299707	NOTCH4	8981	1906	179440	No_or_no_constitutive_exon
ATTATGGTCTTTATGCTCAGCGTGTGCTACCGGATGCTGTGTGGGTGAAGAC	55512	55539	55589	55537	-1	JH173149.1	ENSHGLG00100004003.1	55046	56434	None	8981	1906	179440	No_or_no_constitutive_exon
GGATTAAACATGCTGATTTTTTCCCTTTCTTTTTGTTTGTGGGAAACCAGAA	540001	540118	540168	540116	-1	JH173149.1	ENSHGLG00100005982.1	430511	560707	ATAD2B	8981	1906	179440	No_or_no_constitutive_exon
CGGGTGAAGCTGGAACGCAGGCCAACGAGGACGTGGAGCCCGAGCGGGAGCA	578397	578594	578347	578399	1	JH173149.1	ENSHGLG00100017747.1	578227	579937	None	8981	1906	179440	No_or_no_constitutive_exon
TTAATATATGTACAATGGTATGTATAAAATACACTTTATTTTTAAGGGAGCT	660372	660469	660322	660374	1	JH166138.1	ENSHGLG00100010417.1	626778	807222	STXBP5	8981	1906	179440	No_or_no_constitutive_exon
CACCAAGCCCGGAGGGCTCCTTCTCAGGGACGAGGCTCCCAACTTGGGAGGC	860840	861455	861505	861453	-1	JH166138.1	ENSHGLG00100014261.1	860840	861778	None	8981	1906	179440	No_or_no_constitutive_exon
CTTCAGCCGACTCTTCTGAGCTGCTCATGGAGGTATGAGGAAATGGGAAGAG	521899	522315	522365	522313	-1	JH169046.1	ENSHGLG00100017505.1	521216	523968	None	8981	1906	179440	Yes
CCCCGTGCACCACCAGGCGCTGAGGTTCAGGTTCTCCCTCATGGGTGTAGAC	1309996	1310329	1309946	1309998	1	JH168389.1	ENSHGLG00100000375.1	1309321	1310329	None	8981	1906	179440	Yes
TGGTTTGAAGAAGCAAGTGAAGTTGCACAAAGCAATAGAGGGTGAGGAAGAT	765277	766358	765227	765279	1	JH165994.1	ENSHGLG00100002866.1	764252	766749	None	8981	1906	179440	No_or_no_constitutive_exon
CTGTGTCATAAATAAGACTTCTATGAATAAGGCTTGTTTCCTGGGAGAAGTC	281887	284385	284435	284383	-1	JH168613.1	ENSHGLG00100003731.1	281887	290806	None	8981	1906	179440	No_or_no_constitutive_exon
TGTGCTTTCGGATTCTCCCACTTGGAGGTGCTACTGGTGACAGCAGGGAGTT	1341817	1341917	1341967	1341915	-1	JH169880.1	ENSHGLG00100011977.1	1341434	1342239	None	8981	1906	179440	No_or_no_constitutive_exon
AGAGAAGATTTGGCAGCTCTGGAAAAAGATTATGAGGAAATGGGAATAAGTT	130169	130175	130119	130171	1	JH173299.1	ENSHGLG00100006016.1	121888	130175	TUBAL3	8981	1906	179440	No_or_no_constitutive_exon
GGGCAGCCGTCAATGCCCAACTGATGGCACAGATCGGGCGAAAGAAGTAGAG	138140	138141	138191	138139	-1	JH173299.1	ENSHGLG00100006298.1	138140	138627	None	8981	1906	179440	No_or_no_constitutive_exon
GCGAAATTGGAAAAGAAAAGCTGAACCATATGAAACTAGCTAAGGGAAAGGC	613034	613335	613385	613333	-1	JH170689.1	ENSHGLG00100009804.1	611219	613564	None	8981	1906	179440	No_or_no_constitutive_exon
CAAAGTAAGAATGTTATTGTTGTTGACCTTGACACCAGATAACTGGGCAGAC	225385	225491	225335	225387	1	JH170789.1	ENSHGLG00100011413.1	154162	271653	XPO4	8981	1906	179440	No_or_no_constitutive_exon
CACCAGGAATAATCACCTTGCAGTGGAGGAGTGATTACAGTGGGAAAGAGAC	615549	615671	615499	615551	1	JH170789.1	ENSHGLG00100008363.1	614197	615671	None	8981	1906	179440	No_or_no_constitutive_exon
CATGTCTGGGCCCTGAACTGCCTCCACACCCACCCCTCCCCAGACGGGAGGC	1180962	1181017	1180912	1180964	1	JH171416.1	ENSHGLG00100019006.1	1180346	1185137	None	8981	1906	179440	No_or_no_constitutive_exon
TAGAAGAGGCTCGGGACACGGCCTGATGGCGCTCTTTAGGGAACATCAAGTT	1183044	1183731	1182994	1183046	1	JH171416.1	ENSHGLG00100019006.1	1180346	1185137	None	8981	1906	179440	No_or_no_constitutive_exon
AAACAGCTGATTCCATTAAGCTTTTTTTTCTGCATTTACAGGCTGGGAAGGG	873219	873279	873169	873221	1	JH170047.1	ENSHGLG00100004163.1	866643	884076	None	8981	1906	179440	No_or_no_constitutive_exon
ACATTTCTTTTTCTTCTAAAATGACTCTACTGACTTTTGGGAAATTGTAGGT	1021814	1021877	1021764	1021816	1	JH170861.1	ENSHGLG00100004277.1	996203	1043053	KY	8981	1906	179440	No_or_no_constitutive_exon
CATGGGAAGAGATTCCCAGCTCTCAAGCAGACTGCAGCCCACTGGGATAGAT	1234210	1234296	1234346	1234294	-1	JH171164.1	ENSHGLG00100017261.1	1232651	1234594	None	8981	1906	179440	No_or_no_constitutive_exon
TTGCACAGCAAGCACCAAAACCACTGAGCTAAATCCCCGGCCCGAGGGAGGT	63504	63579	63629	63577	-1	JH173563.1	ENSHGLG00100008303.1	63504	64228	None	8981	1906	179440	No_or_no_constitutive_exon
CCTGGCGGGAGGGCGCGCTCGATGGGCGCCCTTTGGCTGCGGGACGAGAGGA	572132	572168	572082	572134	1	JH173563.1	ENSHGLG00100009699.1	571825	573281	ZCCHC3	8981	1906	179440	No_or_no_constitutive_exon
ACCTGGGGGTGGAGCGTGACGGGGCAGCAGAGCTTGGGAGCTGAGCAAAGGC	1299719	1300236	1299669	1299721	1	JH173563.1	ENSHGLG00100008700.1	1299525	1300236	None	8981	1906	179440	No_or_no_constitutive_exon
AGACACGTCCACCCTGGCCAGTGGGGAGACTGACTGGCTCTGGGGGCTAGGC	798388	798520	798338	798390	1	JH204770.1	ENSHGLG00100009829.1	725388	806770	MEGF6	8981	1906	179440	No_or_no_constitutive_exon
TCAGCTGCTTTAAACACGTGAGTGCCCAGCAGGGAGAGGGGGATGGACAGCC	1141592	1141611	1141542	1141594	1	JH172086.1	ENSHGLG00100016342.1	1133644	1151498	L3MBTL2	8981	1906	179440	No_or_no_constitutive_exon
GTTTTATCTAAGCCAGTCGCCCTGGAAAACCAGTGGTTGGGGACAGCTAGTT	249049	249071	248999	249051	1	JH167942.1	ENSHGLG00100004428.1	117679	259049	CREBBP	8981	1906	179440	No_or_no_constitutive_exon
AGCCAGGGATTTAGCTTAGTGGTTTCGCCACCTGCTGCGCAAGGGCAAAGAC	704258	704458	704208	704260	1	JH167942.1	ENSHGLG00100003331.1	702784	704584	TIGD7	8981	1906	179440	No_or_no_constitutive_exon
GTTTCTTTTTTAAAGGCTAAGATTCGGACTGTAAGAATCAGGAGAGGGAGGG	739315	739362	739265	739317	1	JH167942.1	ENSHGLG00100015852.1	738784	750040	None	8981	1906	179440	No_or_no_constitutive_exon
ATCTGCAGAGTCATGAAGCCAAGAGACCATATAGTTGCAGAAACTGGGAGAA	783066	783142	783016	783068	1	JH167942.1	ENSHGLG00100003359.1	763178	785224	ZNF200	8981	1906	179440	No_or_no_constitutive_exon
CCACTCCCACCTACAACTGGCCCCTGGGAGGTGGGATGTAGTGGGCAGAGGT	901661	901803	901853	901801	-1	JH167942.1	ENSHGLG00100003796.1	900556	903470	None	8981	1906	179440	No_or_no_constitutive_exon
GGCCAGGCCTTAGAGATGTAGAGTATCAATATGTGAAAAAGGGTGTTGAGTT	56210	56287	56160	56212	1	JH170773.1	ENSHGLG00100014266.1	55886	57194	None	8981	1906	179440	No_or_no_constitutive_exon
TTTCAATATACTTATTATACTTTTAATTATATCCATGTTAATTGGGTAAGAA	57146	57194	57096	57148	1	JH170773.1	ENSHGLG00100014266.1	55886	57194	None	8981	1906	179440	No_or_no_constitutive_exon
AGTATCAATATGTGAAAAAGGGTGTTGAGTTTTCGTGGAAGGGAAAGTAGAC	56231	56335	56181	56233	1	JH170773.1	ENSHGLG00100014266.1	55886	57194	None	8981	1906	179440	No_or_no_constitutive_exon
TGTGCATTGAAATACACATGGATTATATTTTTTTGGGGGAAAAAATCTAGTG	100873	101087	100823	100875	1	JH165770.1	ENSHGLG00100010618.1	86907	110271	ABCG5	8981	1906	179440	No_or_no_constitutive_exon
TTTGTTTTTAAATACTTTGGGAAGGGATCATGTGAAAGCAGGGACATGAGGC	494400	494560	494350	494402	1	JH165770.1	ENSHGLG00100010474.1	332834	693145	THADA	8981	1906	179440	No_or_no_constitutive_exon
TTCCTATTCCCCAGGTGGCCATCAAAGACAAACAAGAAGGGATTGAGTAGGT	218944	218945	218894	218946	1	JH167379.1	ENSHGLG00100011242.1	214597	218945	POLR2J	8981	1906	179440	No_or_no_constitutive_exon
CTCATCAGCGAGCTTTCCCTGCTGGAGGAGCGGTTCCGGGTGAGGCATAGTG	218314	218317	218264	218316	1	JH167379.1	ENSHGLG00100011242.1	214597	218945	POLR2J	8981	1906	179440	No_or_no_constitutive_exon
AGGTGCGGCGTGTGCTGGTGGCCGGGCCGGCGCCTCGGGGGACAGCAGAGCG	330857	331316	331366	331314	-1	JH167379.1	ENSHGLG00100010722.1	319864	331559	SH2B2	8981	1906	179440	No_or_no_constitutive_exon
CAGCACGGAGCAGCGGGTGATCTCAAGTGCCAATCCCTGGGTGGTGACAGAG	1189834	1189926	1189784	1189836	1	JH167379.1	ENSHGLG00100008805.1	1188766	1197088	PLOD3	8981	1906	179440	No_or_no_constitutive_exon
CTGCGCAGCTGCCACCTTCCCTGCTGAGTCCTCTCTGGGGTTGGGGACAGGA	26124	26242	26074	26126	1	JH171126.1	ENSHGLG00100004946.1	2260	28628	FBF1	8981	1906	179440	Yes
AGCAATGCCACCTGCATCGACAGCAATGGGGTAGGGCTGGGCTGAGGCAGGG	187576	187585	187635	187583	-1	JH171126.1	ENSHGLG00100008261.1	169346	198255	ITGB4	8981	1906	179440	No_or_no_constitutive_exon
TGATGAAATGGTTGAATCAATGAAGAAAGTAGCAGGAACGGGATGTGGAGCT	976870	977530	977580	977528	-1	JH171126.1	ENSHGLG00100009231.1	976870	977639	None	8981	1906	179440	No_or_no_constitutive_exon
GGTGGTGAAGGTGTGGAAGTCCTGGTGAACGCCCTATGAGAAGGGTGGAGAG	162843	163288	162793	162845	1	JH172931.1	ENSHGLG00100007940.1	162529	163411	None	8981	1906	179440	No_or_no_constitutive_exon
CCAAAGACATGTAGCTCTAAGAATAGCCTAATCTGGGATGGGGATACCAGGG	629898	630599	630649	630597	-1	JH172931.1	ENSHGLG00100007519.1	629364	630831	None	8981	1906	179440	No_or_no_constitutive_exon
ATCAAACCCCGGGCTATCCTCAAACCCCGAAAAGTGTGCGTGGGGGCAAGCG	1301443	1301506	1301556	1301504	-1	JH172931.1	ENSHGLG00100008866.1	1301443	1302764	None	8981	1906	179440	No_or_no_constitutive_exon
CATGGATGCTTTGAGGCTGACTTTTGTTTTCCTCTCCTATTGTGGGGCAGAT	240386	240510	240336	240388	1	JH173070.1	ENSHGLG00100005522.1	200617	273788	LAMB1	8981	1906	179440	Yes
GGTGCTGATCTTCGGTGTCCTAGGTAATGCCGAGGTGGCGGTGGGGGAAGGT	202069	202075	202019	202071	1	JH173070.1	ENSHGLG00100005522.1	200617	273788	LAMB1	8981	1906	179440	No_or_no_constitutive_exon
ATATGTAGATCTATAATCCATTTTGATTTTAGTTTAGTACATGGTGGGAGAT	276701	276763	276651	276703	1	JH171421.1	ENSHGLG00100017842.1	249254	276763	FNDC7	8981	1906	179440	Yes
ACTGGTGGAAACTGGAAGCATAAGCATTTCTCCTTCCAGGTGCTGGGGAGTC	1085395	1085427	1085477	1085425	-1	JH171421.1	ENSHGLG00100014476.1	1078937	1087666	GNAT2	8981	1906	179440	No_or_no_constitutive_exon
AGATTCTAGATCCACTGTCTCAGGTTCTAGCCCCTGACTCCTTGGGAGAGTA	1135603	1135698	1135553	1135605	1	JH171421.1	ENSHGLG00100013983.1	1134915	1137973	GSTM4	8981	1906	179440	No_or_no_constitutive_exon
GGGTGAGATGCTGAGGGGGAGTCTCTGTTGTGTGGGCTGCAGATGGGGAGAC	1136655	1136721	1136605	1136657	1	JH171421.1	ENSHGLG00100013983.1	1134915	1137973	GSTM4	8981	1906	179440	Yes
CCTAGCAATTAATCTATTTTTATTCTTTCCTCCCCAATTCTGGGGTGTAGAA	1090967	1091139	1090917	1090969	1	JH172254.1	ENSHGLG00100012412.1	770943	1169249	None	8981	1906	179440	No_or_no_constitutive_exon
CATTCACCTTGAAAACCACTACTTACCAGGACCTGGCCCATAAGGGTTAGCC	934797	935434	935484	935432	-1	JH172254.1	ENSHGLG00100010975.1	934797	936187	None	8981	1906	179440	No_or_no_constitutive_exon
AGAGCTAAGTTTCTGTCTCTGAACTGGTTTGTTTCCTTTTGGGACAATAGTG	821497	821716	821766	821714	-1	JH167034.1	ENSHGLG00100019429.1	796831	847267	IREB2	8981	1906	179440	No_or_no_constitutive_exon
AGGTGAGGGGCCTCCAGGACCTCCTGACCCAGGCCTCTCCATGGGGACAGGG	1023943	1024125	1023893	1023945	1	JH167034.1	ENSHGLG00100012139.1	989925	1033584	ACSBG1	8981	1906	179440	No_or_no_constitutive_exon
GTGGAATATTGCCACAGGGAGCGTTTGCTGTTCAAGGGGCAGCTGGTGAGTG	572294	572482	572244	572296	1	JH167378.1	ENSHGLG00100011751.1	529065	650304	TRRAP	8981	1906	179440	Yes
GGCGGCCCATCCCGGCAAGGGCAGCACCGCCACACTGACTAATGGGGGAGAT	829038	829098	829148	829096	-1	JH171001.1	ENSHGLG00100001203.1	774332	833566	ALPK1	8981	1906	179440	No_or_no_constitutive_exon
AAGGTCCCTGTTGTGATGCAACAGTCATCGAGCGCGGGCTGCATGTGGAGAT	795072	795177	795227	795175	-1	JH171001.1	ENSHGLG00100001203.1	774332	833566	ALPK1	8981	1906	179440	No_or_no_constitutive_exon
ATGGCGGACCGGCCGAGTGCGACCTCAGCGACGTGTGGCCTCGGGCGGAGGT	1047858	1047941	1047991	1047939	-1	JH171001.1	ENSHGLG00100003394.1	1044446	1048920	None	8981	1906	179440	No_or_no_constitutive_exon
AAAAGAGCAGAAAACTGCATGAACTTACGGTTATGCGGGACAGATGAGAGCA	1044490	1045007	1045057	1045005	-1	JH171001.1	ENSHGLG00100003394.1	1044446	1048920	None	8981	1906	179440	No_or_no_constitutive_exon
CAGCGACTTCGGGAAAGGCTCTAACTTTTTCCCCTGCTTTGGGAACAAAGGT	120087	120519	120569	120517	-1	JH168150.1	ENSHGLG00100001565.1	116993	139278	CHAF1B	8981	1906	179440	No_or_no_constitutive_exon
TGAATGCCTGCTGCCCCAGGTGGGTGAGGACAGACGTGGCCGGGGACGAGGG	331615	331732	331782	331730	-1	JH168150.1	ENSHGLG00100003410.1	331615	337744	CBR3	8981	1906	179440	No_or_no_constitutive_exon
AGGTTTTATCTGCACAAATAAGGAGAACTACAAAAGATGGGAAAACCAAGCC	51588	52528	52578	52526	-1	JH171233.1	ENSHGLG00100010274.1	51588	52584	None	8981	1906	179440	No_or_no_constitutive_exon
CCCAGCACGGACGCCCCGGCCGTCGCCAGTGTGAAGGGAAGACGAGGGAGGT	884665	884884	884615	884667	1	JH171233.1	ENSHGLG00100031107.1	859758	884884	None	8981	1906	179440	No_or_no_constitutive_exon
CAGTTCTGCTCAGGAAGTAATTGCTGCTGCACAGCACAGGCAGGAGGGAGCC	653358	655639	655689	655637	-1	JH171304.1	ENSHGLG00100008020.1	616125	659042	None	8981	1906	179440	Yes
ACCACCTGATGCTCCCTTCTCTGCCTGCAGGAGCCTGGTGGTGAGGGCAGCT	327962	328077	328127	328075	-1	JH170765.1	ENSHGLG00100013594.1	323608	330563	RNF112	8981	1906	179440	No_or_no_constitutive_exon
GAGCAGCAGCAGCAACAGCAGCAGCAGTAGCAAATCCTGCCTGGGGACAGAA	1134444	1134728	1134778	1134726	-1	JH170765.1	ENSHGLG00100014328.1	1132252	1136955	None	8981	1906	179440	No_or_no_constitutive_exon
GAACCTCCCCCAGGCTGGCTTGCTGGAATGAAATCGAAACCATGTGGGAGCC	1133630	1133898	1133948	1133896	-1	JH170765.1	ENSHGLG00100014328.1	1132252	1136955	None	8981	1906	179440	No_or_no_constitutive_exon
ACGTGCCACCTCTGTGTGTGTGTCTGCCTGTCTGTGTGTCTGGGGAGCAGGG	174417	174501	174367	174419	1	JH173150.1	ENSHGLG00100011423.1	143368	202996	CAMK2A	8981	1906	179440	Yes
GTTTTGTGAATTTTTATTTCCTCAACGTCAACTTTCCTCTGACTGGGTAGGA	397566	397838	397516	397568	1	JH171425.1	ENSHGLG00100012690.1	319774	432339	ANAPC1	8981	1906	179440	No_or_no_constitutive_exon
TGCGAGCTGCAGCTATGGAGCGCCACGTCCTGGGCCAGGCTCCAGGGAAGCA	201620	202043	202093	202041	-1	JH167029.1	ENSHGLG00100002059.1	195721	327740	NHSL1	8981	1906	179440	Yes
GGGTTGGGCCTCTCCAGGCAAGATGGCAGGGTGGTGGTGGGGGGGGTGAGGC	426027	427037	425977	426029	1	JH167029.1	ENSHGLG00100001179.1	425999	427547	None	8981	1906	179440	No_or_no_constitutive_exon
TGCCCTAGGCACAGTAGCAATAAGGAACTCAGGACAATGGGAAAGTGAAGAG	491205	491342	491155	491207	1	JH167029.1	ENSHGLG00100001951.1	491191	516567	CCDC28A	8981	1906	179440	No_or_no_constitutive_exon
AGCAGCACTCTCAGCCTGGACACCGCAGAAAGGGCGAGCTTTGGGAGAAGGT	905530	905936	905480	905532	1	JH167029.1	ENSHGLG00100006336.1	898777	905936	None	8981	1906	179440	No_or_no_constitutive_exon
TCCGCCTGGCCCGAATTGGCCGCATCCTCCGACTGATCCGAGGGGCCAAGGG	864726	865857	864676	864728	1	JH173456.1	ENSHGLG00100010239.1	783751	865857	SCN5A	8981	1906	179440	No_or_no_constitutive_exon
GCAAAGGAAAGAATCCAGCAAAGAATTGCCAGAGAGGGAATAAAAATAAGAT	1105042	1105102	1105152	1105100	-1	JH173456.1	ENSHGLG00100008176.1	1105042	1106237	None	8981	1906	179440	No_or_no_constitutive_exon
CGTGTTGCCACTACTATAAAACAGCATCTCGTTTTTCCTGGGCGGGGCAGCG	352275	352941	352991	352939	-1	JH173463.1	ENSHGLG00100009275.1	352275	483905	SPRED2	8981	1906	179440	Yes
TTTGAGAGATGCAAATGAAAACAATGCATAGTTCCTTGGTGTCTGGGAAGGC	736962	737004	737054	737002	-1	JH173463.1	ENSHGLG00100009436.1	734678	737882	None	8981	1906	179440	No_or_no_constitutive_exon
GTGCTAGGCTCTGTGTGCTGAGGAGGAGGACAAAGTGAATGGGTGAAGAGAG	624484	624501	624434	624486	1	JH171323.1	ENSHGLG00100003186.1	546513	624501	AGXT2	8981	1906	179440	No_or_no_constitutive_exon
GACCCTGATGTCTCAGGCATCCCCAGCGAAGTGCAGGGGTGTCTGGAAAGTG	280799	281125	281175	281123	-1	JH166134.1	ENSHGLG00100017282.1	280302	281376	None	8981	1906	179440	No_or_no_constitutive_exon
CGACTCCCCCAGGCATCCCGGGCAGCCGGAACCTGCACTGGGTTGAATAGAT	856227	856310	856360	856308	-1	JH172843.1	ENSHGLG00100006470.1	855311	856490	None	8981	1906	179440	No_or_no_constitutive_exon
AACTACCACTTGCTGATGTCTGTTCAAGAAAGCTTAGAAAATTTGGGAAGCA	981386	981502	981336	981388	1	JH168046.1	ENSHGLG00100018002.1	979989	981622	None	8981	1906	179440	No_or_no_constitutive_exon
CAAGGTGTCTTGAAACAGAGGGGCTCACACTCTGGCCTGTGTGTGGGTAGCT	60739	60970	61020	60968	-1	JH168039.1	ENSHGLG00100013545.1	21290	108555	LCT	8981	1906	179440	Yes
ATTCTGAATTTATATTCATGTCTGATTTTTTTTTTCTTTCAGGGTCAAAGTC	90017	90063	89967	90019	1	JH167709.1	ENSHGLG00100015858.1	86841	100121	None	8981	1906	179440	No_or_no_constitutive_exon
GGGGATGAGGTATTAGGGGCTGGCTGACTGAACAGAAAGGGAAGTCGGAGGC	870362	870426	870312	870364	1	JH167709.1	ENSHGLG00100004185.1	843676	886170	DGLUCY	8981	1906	179440	No_or_no_constitutive_exon
CGGCTGTGGCTGTGGCTGTGGCAGCTTCCGCAGACTGGGCTGGAGCAGAGGC	1004777	1004786	1004836	1004784	-1	JH167696.1	ENSHGLG00100007427.1	1004688	1004934	None	8981	1906	179440	No_or_no_constitutive_exon
TTCCCAATGTCAAGAGCTACATTGTCAACAGAGTGAACCAAGGGACATAGCC	322950	322968	322900	322952	1	JH166482.1	ENSHGLG00100004730.1	6751	322968	None	8981	1906	179440	No_or_no_constitutive_exon
GGGTGGAAGGGGGCCAGCTGGGGGGCGAGGAGTGGGACCCGTCACGGGAGCT	519316	519743	519266	519318	1	JH168612.1	ENSHGLG00100005294.1	519229	520637	None	8981	1906	179440	No_or_no_constitutive_exon
GAGGAGGAGGAAGAGCCACCTGAAGTACTATAACGACTTCCCCGGGGAAGGA	519962	519983	519912	519964	1	JH168612.1	ENSHGLG00100005294.1	519229	520637	None	8981	1906	179440	No_or_no_constitutive_exon
GAAGGAGCCCCCTCTTGGGGGGGTGGTGGACATGAGGCTTTGGGAAGGAGCC	520008	520272	519958	520010	1	JH168612.1	ENSHGLG00100005294.1	519229	520637	None	8981	1906	179440	No_or_no_constitutive_exon
TGTTTCCTCTGCCAGTGGCAATGCAACACCCAACACTCCTGGGGAACGAGTC	1102399	1102889	1102349	1102401	1	JH171220.1	ENSHGLG00100010727.1	1102092	1103004	None	8981	1906	179440	No_or_no_constitutive_exon
GGATGTTAGCAGCTGCATCTCTTACTGAAATTTTGCAAATTGTATGGGAGAC	454911	455435	454861	454913	1	JH173690.1	ENSHGLG00100004724.1	454489	455435	None	8981	1906	179440	No_or_no_constitutive_exon
GCCTCGGCCACCCTTGTGTGGTGCTCACAGCTGTCTCCCTTGGGTGGCAGGA	769542	769717	769492	769544	1	JH173690.1	ENSHGLG00100005614.1	680107	769717	EIPR1	8981	1906	179440	No_or_no_constitutive_exon
TGGGTAAAGGTAACCAGATGCACTGATCATGGTGGCCTTTGGGGTTGCAGGA	32203	32339	32153	32205	1	JH167268.1	ENSHGLG00100012362.1	19136	33876	PUF60	8981	1906	179440	Yes
TGCGCAGGTGTAGCAGCTGCTGACTCCCGATGGCGTGGGCCAAGACAAAGCT	64962	65110	65160	65108	-1	JH167268.1	ENSHGLG00100015993.1	55598	98061	IQANK1	8981	1906	179440	No_or_no_constitutive_exon
GTGCTTAGAGGGGTGTGGAAGGGGGTGTGGTTCTTGGGTGATAAATAAAGGT	402156	402189	402239	402187	-1	JH166812.1	ENSHGLG00100018522.1	402156	403736	None	8981	1906	179440	No_or_no_constitutive_exon
AGACAACTTCCATAGCTACAAGGAAAAGGGGCTCCCTTGGGCAGGAGGAGGA	403066	403204	403254	403202	-1	JH166812.1	ENSHGLG00100018522.1	402156	403736	None	8981	1906	179440	No_or_no_constitutive_exon
GAGGCAGGGAAGATGGAGGATGAGAGGGAAGAGGTGTCAGGAGGGACGAGGA	182915	182961	183011	182959	-1	JH167692.1	ENSHGLG00100005488.1	172875	191670	None	8981	1906	179440	No_or_no_constitutive_exon
GGGCACAGAGGCTCTGGCCCCTCCATCCCCTTCCACCCGCGGGGCTGCAGTC	347149	347158	347099	347151	1	JH167692.1	ENSHGLG00100018951.1	338128	360300	ARHGEF1	8981	1906	179440	No_or_no_constitutive_exon
AAGCCGCTTTGTGGGGCCTGCCCGGGGCTGGCTGGGGGCCAAGCGGCGAGTG	683191	683202	683141	683193	1	JH167692.1	ENSHGLG00100006593.1	673898	699454	CIC	8981	1906	179440	No_or_no_constitutive_exon
AGCGGCGAGTGGAAAATCTCGTGAGCACTGGGAGGGGAGGGAGAACGCAGGG	683232	683250	683182	683234	1	JH167692.1	ENSHGLG00100006593.1	673898	699454	CIC	8981	1906	179440	No_or_no_constitutive_exon
CCAAAGGTCTCCAAGGTGGGTACCAGGCCTAGCCCTAGGGACAGACTGAGAA	985283	985358	985233	985285	1	JH167692.1	ENSHGLG00100017244.1	980856	995241	B9D2	8981	1906	179440	No_or_no_constitutive_exon
GGGGGAGGCTTACTAATGCCCTGATCTTGTTCCTCCCCCAATATGGGCAGGC	1070422	1070582	1070632	1070580	-1	JH167692.1	ENSHGLG00100009171.1	1066167	1095263	AXL	8981	1906	179440	Yes
TTCCCTACTGCCACCCCACCCCCTAGCGGACCTGGGGGTGCACAGGACAGCC	1110015	1110252	1110302	1110250	-1	JH167692.1	ENSHGLG00100011984.1	1110015	1119307	None	8981	1906	179440	No_or_no_constitutive_exon
ATGCTAGTCAACTAACCACCAGTTATATCTAACTGAGGGCCAATGGGCAGTA	459337	459472	459287	459339	1	JH171208.1	ENSHGLG00100004391.1	458409	459472	None	8981	1906	179440	No_or_no_constitutive_exon
TGTCCTGGACCTTTTGGGCTAATCCTTGGCTGACAAAATGGGGTTGTAAGGC	251083	251332	251033	251085	1	JH169546.1	ENSHGLG00100025476.1	223456	251332	None	8981	1906	179440	No_or_no_constitutive_exon
GCTATCCTTAGTCCCAGCCCAGTGAAGAGCTGCTGGGGCTGGGTAGTCAGGG	244012	244679	244729	244677	-1	JH169546.1	ENSHGLG00100012583.1	244012	244982	None	8981	1906	179440	Yes
ACTGTCAGTGCCTCTGTGGAGGCTCAAGGGCATGTGACTGTACCAGGGAGAC	693025	693155	692975	693027	1	JH169546.1	ENSHGLG00100011234.1	684992	693155	TAGAP	8981	1906	179440	No_or_no_constitutive_exon
GCACACGCAGGCACCAACCCTGCCCACTCATGGGCCATCTCTGGGGACAGGA	265942	266075	265892	265944	1	JH166592.1	ENSHGLG00100010851.1	230578	270199	IQGAP3	8981	1906	179440	No_or_no_constitutive_exon
GTGGAGCAATATTTGTGATTCTTCCTCCAATGCATTTTGGGGGGGGAGAGAC	844144	844306	844094	844146	1	JH166592.1	ENSHGLG00100016870.1	837675	910361	None	8981	1906	179440	No_or_no_constitutive_exon
CCATCTTCAGAAAGCCAGTTTTTATGTTTTATTGTATTAAAATGGGCCAGAT	950628	950741	950578	950630	1	JH171972.1	ENSHGLG00100006099.1	836148	1023328	DIP2C	8981	1906	179440	No_or_no_constitutive_exon
CGTTTTGGCCAGGATTTCATGAGGATGAATTAAGTGGTGGTGGGGGGGAGAT	435001	435090	434951	435003	1	JH174047.1	ENSHGLG00100007233.1	433604	437345	None	8981	1906	179440	No_or_no_constitutive_exon
CCACTGTTTGTCTACCTCCATCTCAGCCTGGTCCAGGGCAGCCCAAAAAGGC	828687	828868	828637	828689	1	JH174047.1	ENSHGLG00100012929.1	828385	830118	None	8981	1906	179440	No_or_no_constitutive_exon
CTGGGCTATTCAGGCCGAGCCCAGACTCACCCACCCCTCCCCGGGAATAGAT	312535	312657	312707	312655	-1	JH165769.1	ENSHGLG00100013892.1	309512	319799	MAN2C1	8981	1906	179440	Yes
CAATGTGCAGTGAGCAGTTCCCTCCTGACTGACCAGCCAGGGTTGGAAAGGC	433569	433615	433665	433613	-1	JH165769.1	ENSHGLG00100015542.1	433569	436304	None	8981	1906	179440	No_or_no_constitutive_exon
AAGCCAGGGCGGAGCTGTGTGGGCCCCACCGCTCGGCAGTGGGAAGCAAGCG	626297	626338	626388	626336	-1	JH165769.1	ENSHGLG00100015411.1	625878	627977	None	8981	1906	179440	No_or_no_constitutive_exon
ATAGTCAAAGTTAGTATAGACCCATCTATATATATATATGGGGGGGGGAGTT	625973	625999	626049	625997	-1	JH165769.1	ENSHGLG00100015411.1	625878	627977	None	8981	1906	179440	No_or_no_constitutive_exon
AACTTGGGATCTTTTTACCTCAGCCTCCTAGAATGCTTCTGGGATTACAGGG	408817	408850	408900	408848	-1	JH165639.1	ENSHGLG00100005848.1	408817	423394	GCA	8981	1906	179440	No_or_no_constitutive_exon
TATTAATAGTGTGTTTCTTTGTTTTCCAAAGTCTATTATTCTGAGGGAAGTA	539817	539897	539767	539819	1	JH165639.1	ENSHGLG00100002062.1	522721	594752	FAP	8981	1906	179440	No_or_no_constitutive_exon
GCAGATGTGAAAGCACCCAAAAGTTTTCCTTTGTGATTTTGGGCAACAAGGT	1069067	1069298	1069348	1069296	-1	JH172938.1	ENSHGLG00100010073.1	1069067	1069672	None	8981	1906	179440	No_or_no_constitutive_exon
TGGGAGCTCGAGGGCGGGCTGTGACTGGAGGCGGAGGGCAAGATGGTCAGTA	850674	851081	850624	850676	1	JH167594.1	ENSHGLG00100001400.1	850564	851081	None	8981	1906	179440	No_or_no_constitutive_exon
CTTCTTCACCACATCTGAGGGCTGCTCCAACCCTCTTGGTGGGGGCTGAGAA	442514	442963	443013	442961	-1	JH171758.1	ENSHGLG00100000694.1	440998	443555	None	8981	1906	179440	No_or_no_constitutive_exon
GATCACGTTCATTGTGGTGCAGAAGAGGCACCATGCTGCAGGTTGGGAAGAG	440998	441400	441450	441398	-1	JH171758.1	ENSHGLG00100000694.1	440998	443555	None	8981	1906	179440	No_or_no_constitutive_exon
GAATGACACTTTATTTAGGATTTTTGTGGATATAGGAGTGGGATGATCAGGG	148419	148488	148538	148486	-1	JH168785.1	ENSHGLG00100017939.1	148333	151282	None	8981	1906	179440	No_or_no_constitutive_exon
CTGCAGGCCTGGAGGAGCCAACACTGGCTGGGGGGGGGCGGGTGGAGGAGCC	619834	620424	619784	619836	1	JH168785.1	ENSHGLG00100005892.1	615791	798261	ZBTB16	8981	1906	179440	No_or_no_constitutive_exon
CGATATGTTGTTTCATATTCCCTTCTTTATTCCTGTCAGGTGGGGCGGAGGG	837783	837847	837733	837785	1	JH168785.1	ENSHGLG00100003468.1	836885	854306	NNMT	8981	1906	179440	No_or_no_constitutive_exon
GGGCAAAGCTTAACTGACTTATGGTGGACTTCAATAATTAAGACTGGGAGGA	1116502	1116655	1116705	1116653	-1	JH168785.1	ENSHGLG00100005788.1	1116502	1120759	None	8981	1906	179440	No_or_no_constitutive_exon
TAGAAATGGCCTGTGATCTATCTGGACCTTGGTTGGGGTGTGGGCAATAGGT	385397	385497	385347	385399	1	JH167395.1	ENSHGLG00100012005.1	382408	390422	DQX1	8981	1906	179440	No_or_no_constitutive_exon
ATATGCCATTATGAAGTATTTCAATTAATAATATTTCTTTGTGGGAGCAGGA	569042	569284	569334	569282	-1	JH168082.1	ENSHGLG00100003666.1	243365	623345	DNAH9	8981	1906	179440	No_or_no_constitutive_exon
AGCCCCTTTGCTCTCAGTTTCACGATCTTCTCTCCATTCGGGAATCACAGGT	368863	368982	368813	368865	1	JH171426.1	ENSHGLG00100028570.1	367486	377603	None	8981	1906	179440	No_or_no_constitutive_exon
CATGAGCAGGGATAAGGTGCCCCAAGCTGATGACTTTCCTGGTGGGACAGAC	348768	348873	348718	348770	1	JH168796.1	ENSHGLG00100002142.1	343599	349456	CTSA	8981	1906	179440	Yes
CCTATTTGCTTGTTTGTAGGTTGAGGTTCTGGCACTTGGGGATCCGAAAGGC	953547	954519	954569	954517	-1	JH168796.1	ENSHGLG00100002880.1	951315	956717	OCSTAMP	8981	1906	179440	No_or_no_constitutive_exon
GCACAATGTGGCGGCTGAGCCAGGAAAATGGCGCCTTTGGGAGAAAGCAGTG	66638	67180	67230	67178	-1	JH171964.1	ENSHGLG00100002940.1	66352	67342	None	8981	1906	179440	No_or_no_constitutive_exon
CCCTGAGAAGTCCGTCAGATGTGCCAAGGGCTGTGCCACGCAGGGCACAGTC	754510	754708	754758	754706	-1	JH171964.1	ENSHGLG00100002248.1	754510	802592	MAP3K21	8981	1906	179440	No_or_no_constitutive_exon
CCTCTTGGGATGGGCGACGAGGCGGGTCCAGGGTGGCTATGGGTTGCGAGGG	144290	144313	144363	144311	-1	JH168145.1	ENSHGLG00100007766.1	143185	144354	None	8981	1906	179440	No_or_no_constitutive_exon
TTATATTTTGTGTTTTTTCTCCTACCCCCTTCCTATTTTGGGCAAAACAGGG	81349	81441	81491	81439	-1	JH167641.1	ENSHGLG00100016622.1	79204	102953	CNOT9	8981	1906	179440	Yes
GTCCTTTTCAAGAAGTAACAATCAAAACAACAGCAGGTTAAAGGGGCCAGGC	196795	197537	197587	197535	-1	JH167641.1	ENSHGLG00100008946.1	196795	218836	VIL1	8981	1906	179440	No_or_no_constitutive_exon
CTTTCAGTGGAAGTGTGGAAGGCCGATGACCAGATGGGATGGAAAGGGAGCA	50346	50474	50296	50348	1	JH168926.1	ENSHGLG00100015837.1	49415	51385	None	8981	1906	179440	No_or_no_constitutive_exon
GTTTTGTGGGCATGTATGTTTTGTGTCATTCTGTGGGTATGGGTATGTAGCA	189989	190073	190123	190071	-1	JH168926.1	ENSHGLG00100016307.1	185809	305818	SNAP91	8981	1906	179440	No_or_no_constitutive_exon
AGCCAGACCACAGAGATGCAAGCTCACTGAGGCTGGGGCCACAGGGGCAGGC	1122453	1122574	1122403	1122455	1	JH171419.1	ENSHGLG00100005131.1	1078009	1122931	KCNT1	8981	1906	179440	Yes
AGAAGCAGGAGCAGGTGGAGGAGGAGGAGGTGGAGATGGAAGAGGGCGAGGC	445063	445584	445634	445582	-1	JH167054.1	ENSHGLG00100018214.1	344905	571673	None	8981	1906	179440	No_or_no_constitutive_exon
AGCAGACATGATGGCACAGGCCGGTAATCACTGCACTCTGGGAAGTGGAGGC	946238	946268	946318	946266	-1	JH167054.1	ENSHGLG00100004731.1	936288	958727	EPHB4	8981	1906	179440	No_or_no_constitutive_exon
TTTTTCTAAAAATCTTTTTGTGTCATTTCTTAACAATGGGAAAAAAACAGGT	520915	521014	521064	521012	-1	JH167418.1	ENSHGLG00100001529.1	496897	566479	NUP153	8981	1906	179440	No_or_no_constitutive_exon
GTTACTAACTGTGTCTCTGGGCAGTGACACTGTACTTGTTGGGATGGCAGGT	630468	630601	630651	630599	-1	JH167418.1	ENSHGLG00100004286.1	593184	793872	KIF13A	8981	1906	179440	No_or_no_constitutive_exon
TCAGAGGAGAGAAAGTTTAAACCACAGGCCCAGATGGGCCAGGGATTTAGCT	230990	231084	230940	230992	1	JH169542.1	ENSHGLG00100006187.1	230906	249017	TCP11	8981	1906	179440	No_or_no_constitutive_exon
CTCCAGCTGCTCTGACCCAGGGCCCCTCAGGAATGACTGGTGCGGGTGAGGG	728308	730061	728258	728310	1	JH169542.1	ENSHGLG00100031074.1	719969	730061	None	8981	1906	179440	No_or_no_constitutive_exon
TTCCAGCAGCAGAACATAGTACAATAACAGCTTGAGGGAAAGACCATGAGAT	773723	774412	774462	774410	-1	JH170321.1	ENSHGLG00100002688.1	773723	775184	None	8981	1906	179440	No_or_no_constitutive_exon
GGGTTGACTTCCTAGGAGGCCGAGGAGGCAGATGCCTGGGAACCGGCGAGCA	30728	30761	30678	30730	1	JH171106.1	ENSHGLG00100000397.1	30265	31247	None	8981	1906	179440	No_or_no_constitutive_exon
GAGTTACAGTCAGTTTAATGTTCTTTTCTTAATGTTTACTTTGTGGGAAGGA	674477	674607	674427	674479	1	JH171106.1	ENSHGLG00100002198.1	563549	710210	SYTL5	8981	1906	179440	Yes
CTTTTCCCCTCATTGATTCCGAAACAATGCATCTTCAGAGAGATGGGGAGGA	298758	298990	299040	298988	-1	JH171128.1	ENSHGLG00100001703.1	297690	300479	None	8981	1906	179440	No_or_no_constitutive_exon
AGTTAGCTGCCTCCAAGTCATTAACATCATAACAGAGGGATGTGGTGGAGCA	182368	182390	182318	182370	1	JH172513.1	ENSHGLG00100007658.1	24743	211075	None	8981	1906	179440	No_or_no_constitutive_exon
GGAGCAAAACTGCTCAGTTCATGGTGGCTAAGGAGCAGGGCAGTGAACAGTG	182414	182468	182364	182416	1	JH172513.1	ENSHGLG00100007658.1	24743	211075	None	8981	1906	179440	No_or_no_constitutive_exon
TCTCTCTCTATTCCCACCCCATTCTTGGAACCTTGGTGGGACAAACACAGCT	769312	769548	769598	769546	-1	JH172513.1	ENSHGLG00100007753.1	636431	937838	BNC2	8981	1906	179440	No_or_no_constitutive_exon
CATCTTACGATACAAGGTCCCACCTCCAGGACAGACCAGGGGCCTGGAAGTC	306122	306270	306072	306124	1	JH167030.1	ENSHGLG00100005517.1	305635	317322	ADGRG5	8981	1906	179440	No_or_no_constitutive_exon
GCCTGGGGTGGATGGTGACGGCACAGAGGGCGATGTGGACGATGGGACAGGG	711090	711302	711040	711092	1	JH167030.1	ENSHGLG00100005602.1	704043	711302	MMP15	8981	1906	179440	No_or_no_constitutive_exon
ATGTTCTTCAAGGCTCTTTTTGTGCCCCACCCCTTCTGTCTTGGGAATAGGG	908212	908282	908162	908214	1	JH169666.1	ENSHGLG00100006264.1	873930	910149	HAO2	8981	1906	179440	Yes
CCACGTGAGCGTTCTTTGTGTGATGCTTTGTCTTTGCTTGGGTTTGAAAGAT	69275	69394	69444	69392	-1	JH167825.1	ENSHGLG00100007074.1	51142	104997	ATP6V0A1	8981	1906	179440	Yes
CGGGCAGCTGAGGCGGCCGGCCGAGGACAAGGGCGGGCGCGGGGGCTGAGGG	189447	189554	189604	189552	-1	JH167825.1	ENSHGLG00100013412.1	189447	190600	None	8981	1906	179440	No_or_no_constitutive_exon
GGGGAAACTGAGGCTTTCTGAGTCATTTCTGGTGTCTTTGGGGGCCACAGAC	261229	261351	261179	261231	1	JH167825.1	ENSHGLG00100009666.1	260186	265459	GHDC	8981	1906	179440	No_or_no_constitutive_exon
GACCGGGCCTGCTGCCTGGGGACTTGGGTGTGAGACGTGCGGGGAGGCAGGG	310144	310272	310094	310146	1	JH167825.1	ENSHGLG00100011039.1	308708	310722	RAB5C	8981	1906	179440	No_or_no_constitutive_exon
GCAAGGAGCATTTAATTTGCTTAAAATCCCAGTGGGGTGGGGCGGGGCAGCC	427257	427283	427207	427259	1	JH167825.1	ENSHGLG00100015087.1	421947	454842	ACLY	8981	1906	179440	No_or_no_constitutive_exon
TCGTGGCGACTGGGCACTCAGTCACCGCTTTTCCTGCCCTCGCAGGGAAGAC	437996	438146	437946	437998	1	JH167825.1	ENSHGLG00100015087.1	421947	454842	ACLY	8981	1906	179440	No_or_no_constitutive_exon
GATTACTCGATGTGTGCCCACCGCACTGAGGGTACGTCGGGGGACTAAAGGG	929859	930070	929809	929861	1	JH167825.1	ENSHGLG00100010756.1	928125	930070	None	8981	1906	179440	No_or_no_constitutive_exon
AAGGCCCAGATGCATGCCTAGGCCCACACTTTGCCCTGTGGGGATTGCAGGT	318483	318575	318433	318485	1	JH172626.1	ENSHGLG00100005697.1	311719	323517	AIFM3	8981	1906	179440	Yes
TGCAACAGCTTATCAAAGATCTTCCCATTGAAGTCAGGTAGCGATGGGAGAC	869215	869269	869319	869267	-1	JH172828.1	ENSHGLG00100009796.1	868188	870772	None	8981	1906	179440	No_or_no_constitutive_exon
CTTCACCCCTTTCTGCCCCCTGGCTTCATCGTGGATCTCTAAAAGGGCAGTT	648037	648055	647987	648039	1	JH167481.1	ENSHGLG00100010456.1	646520	726774	SYT17	8981	1906	179440	No_or_no_constitutive_exon
TGTTTTGCCTCTGTCTTTGAGAAATACTTCCAATTCCAAGAAGAGGGCAGGA	869137	869319	869369	869317	-1	JH167481.1	ENSHGLG00100012300.1	868895	869561	None	8981	1906	179440	No_or_no_constitutive_exon
TGCATTTAGCTGGGGCCACAGACCTGGCTCTGGCCAGGAGCAGGAGGGAGAA	727993	728052	727943	727995	1	JH166932.1	ENSHGLG00100001053.1	674449	732788	DLEC1	8981	1906	179440	No_or_no_constitutive_exon
GCTCTGGGGGATCTTGGAATAATGAAATAAGAAAGGATTTGGGCACACAGGA	816764	816885	816935	816883	-1	JH166932.1	ENSHGLG00100000713.1	812022	822377	None	8981	1906	179440	No_or_no_constitutive_exon
ACTAAGTGTGGCCATGTCTCAATATTTTACTTTTCATCTGGGAAATACAGGT	101815	101881	101931	101879	-1	JH174154.1	ENSHGLG00100012147.1	92642	113134	None	8981	1906	179440	No_or_no_constitutive_exon
GGAGTCTACCTCATTTCCTGCCACCCTTCCATTCCAGGGAAGAAGGATAGTG	587350	587409	587459	587407	-1	JH174154.1	ENSHGLG00100010135.1	583196	602480	ARVCF	8981	1906	179440	No_or_no_constitutive_exon
TCACATGCAAGGCAGCCTTGCATGTGAGGGATGTGGGTAGGGAGGGCGAGTG	1079824	1079983	1080033	1079981	-1	JH174055.1	ENSHGLG00100018051.1	1034723	1080648	None	8981	1906	179440	No_or_no_constitutive_exon
AGAAAAGATTGTTTGCTTTGGTATTAATATATTTTCTTCTGGGGCTGCAGGA	652050	652232	652000	652052	1	JH171333.1	ENSHGLG00100014019.1	645593	730714	TOPBP1	8981	1906	179440	Yes
GGGAAGATAAATATGTTGATTGCATCCTCCTTGCAAGACATGGGAGGCAGCA	311232	311569	311182	311234	1	JH171302.1	ENSHGLG00100005559.1	310454	311867	None	8981	1906	179440	No_or_no_constitutive_exon
TCTTCCTCCTCCCCCAGGGAGACGTATGAGGAGGACCGGGAGTAAGAGAGCC	992734	992835	992885	992833	-1	JH172328.1	ENSHGLG00100011473.1	991313	992897	None	8981	1906	179440	No_or_no_constitutive_exon
TGTGCCTGAATAGAAGGTAATAAATGACAACTTCTTGTTGGGGTTGACAGGC	710377	710524	710574	710522	-1	JH166593.1	ENSHGLG00100011529.1	567526	867203	ACACA	8981	1906	179440	No_or_no_constitutive_exon
TGTTGATTTTGTTTTTCCAATTTTTCTCCTTTGTTCTTTTGGGAAAACAGTG	909291	909363	909241	909293	1	JH166593.1	ENSHGLG00100012451.1	870288	917062	None	8981	1906	179440	No_or_no_constitutive_exon
GTTCGATCCCAAACCCAAGTTAGGTAAAAATCTTGCTGGGGGCAAAAAAGTG	313648	313701	313598	313650	1	JH173808.1	ENSHGLG00100009935.1	313322	353320	None	8981	1906	179440	No_or_no_constitutive_exon
CGTGGCTGCACTGGCTCCAGCGAGCTGACCTGTGTTCTCTGGGTGAACAGGA	799828	799940	799990	799938	-1	JH170065.1	ENSHGLG00100013095.1	768977	822343	None	8981	1906	179440	Yes
TTTGAGGTCAGCGCTCAGAGGTGGACTAACCTGGCCCTGAGCTGGGAGAGTT	778293	778332	778382	778330	-1	JH170065.1	ENSHGLG00100013095.1	768977	822343	None	8981	1906	179440	No_or_no_constitutive_exon
GAAAGATATCATACTTTTCCAATTTTTCTGGCATCCCTCGGGGAAACAAGGA	53813	53933	53763	53815	1	JH169009.1	ENSHGLG00100012507.1	52997	56199	GFY	8981	1906	179440	No_or_no_constitutive_exon
CTTTTCCCCGTGACCCCTGACCCCTGACCTGCTGCTTCCCAGGGACGGAGGA	134445	134688	134395	134447	1	JH169009.1	ENSHGLG00100015779.1	133990	144068	RCN3	8981	1906	179440	No_or_no_constitutive_exon
GCAAAGATCCTGCCGGATCCTACCGAAGCCCCAGCCCACAGGGCACCAAGGC	186681	187587	186631	186683	1	JH169009.1	ENSHGLG00100009630.1	181252	207098	PRR12	8981	1906	179440	No_or_no_constitutive_exon
CGGAAACCAGAGGCTAAGGGTCTCGAGGCGGAGCTGGAATGGGAAGGCAGGG	296762	296771	296821	296769	-1	JH169009.1	ENSHGLG00100015092.1	292039	306341	TSKS	8981	1906	179440	No_or_no_constitutive_exon
AGGTGAGCGTGGTGGCGCAAGCCTGTTATCCCAGCACTTGGGAAGCTGAGGC	679813	679864	679763	679815	1	JH169009.1	ENSHGLG00100007229.1	642291	698190	MYH14	8981	1906	179440	Yes
GGCCCCACTGCCGTCTGACTGACCCTCCCACGCCAGGGTTCGGGGCTGAGCA	755827	755860	755777	755829	1	JH169009.1	ENSHGLG00100019430.1	754469	765530	POLD1	8981	1906	179440	No_or_no_constitutive_exon
GTTGGCCTCGAACTTGTGACCCTCATGTCTCTGCCTCTCTGGGATTACAGGT	562245	562347	562195	562247	1	JH169536.1	ENSHGLG00100028339.1	559157	566852	None	8981	1906	179440	Yes
GGACCGAGAGAGGGAACGAGAATGGGATTGGGAGTGGGAGCAGGACCGAGGG	812598	813157	812548	812600	1	JH172628.1	ENSHGLG00100005009.1	811713	813157	None	8981	1906	179440	Yes
GCTGAAATTGTTGTTATTCCTCTCTCTGCTTCTTCCAACTGGGATTGCAGAA	704836	704987	705037	704985	-1	JH166749.1	ENSHGLG00100003803.1	660047	740818	None	8981	1906	179440	Yes
GAACTCAGTATAGTCCCTGGCTGACCTGCCTTTGTGTGGTTGGGGCACAGGG	321700	321854	321650	321702	1	JH169806.1	ENSHGLG00100005592.1	313037	332847	AVIL	8981	1906	179440	No_or_no_constitutive_exon
TCTGTTTTGCTCTCCATTCTATCTCTATCTTCTTTGCTTCGGGAAACCAGCC	393703	393763	393653	393705	1	JH169806.1	ENSHGLG00100003315.1	383857	396964	AGAP2	8981	1906	179440	Yes
GGAAGATGAGGCAGTGTATGTGGAGAGATCAAGTCTCATTTGGGAGGGAGCT	517974	518105	518155	518103	-1	JH169806.1	ENSHGLG00100004315.1	515846	523008	SLC26A10	8981	1906	179440	No_or_no_constitutive_exon
TGACAATGTGGATTTTGACAGGAAGGAGATCAAGGCTGCTTAGGAGGGAGCG	531109	531253	531303	531251	-1	JH169806.1	ENSHGLG00100004624.1	524717	531855	ARHGEF25	8981	1906	179440	No_or_no_constitutive_exon
AGGAAAAGAAATAATCAAGCCCCCCACCTCCTCAAAACCCACGGGGTGAGCG	669011	669162	668961	669013	1	JH169806.1	ENSHGLG00100007404.1	665364	672923	ARHGAP9	8981	1906	179440	No_or_no_constitutive_exon
CCTTCTGCCTACTTCTACCCTCATCGATTTCACCTCTCCCCCTGGGGAAGCT	679273	679363	679413	679361	-1	JH169806.1	ENSHGLG00100010566.1	673362	683699	GLI1	8981	1906	179440	No_or_no_constitutive_exon
TGTGATGGGGACCATGACTGTGCGGATGGCTCCGACGAGGTGGGTGGGAGAC	948798	948827	948877	948825	-1	JH169806.1	ENSHGLG00100013472.1	940922	1020584	None	8981	1906	179440	No_or_no_constitutive_exon
TGACGAGCGTGACTGCCCAGGTCAGCCACCGGCCTCTGCGTGGTGGGTAGTG	957541	957561	957611	957559	-1	JH169806.1	ENSHGLG00100013472.1	940922	1020584	None	8981	1906	179440	No_or_no_constitutive_exon
GAACTGATGGCCTAGTGCAGCCCAAACTCTGGCTGCCACCTGGTGGGGAGTG	966164	966354	966404	966352	-1	JH169806.1	ENSHGLG00100013472.1	940922	1020584	None	8981	1906	179440	No_or_no_constitutive_exon
TGTTTAGTATCGTTTCTGATACTAATTTAAGTTTTGGGGGGCAAGGGTAGGT	641910	642107	642157	642105	-1	JH169422.1	ENSHGLG00100017807.1	634321	668021	None	8981	1906	179440	No_or_no_constitutive_exon
AGGAGGAGGAGGAGGAGGAGGAGGAGGAGGAGGAAGAGGAGGAGGGAGAGGA	50456	50697	50406	50458	1	JH169319.1	ENSHGLG00100008128.1	47233	50697	None	8981	1906	179440	No_or_no_constitutive_exon
CCCCGGGGAGGTCCCCGAGCCACGTGTCTGTGCCGCGCAGGGCGCGGCAGAA	1011521	1011612	1011471	1011523	1	JH169319.1	ENSHGLG00100007824.1	958517	1018046	None	8981	1906	179440	Yes
TTCTTCTTGCTTGCTTTCTCCTTGACTTGCATCTCCTTGGTGGGGCACAGGG	837524	837600	837474	837526	1	JH170218.1	ENSHGLG00100015426.1	560208	963153	RYR3	8981	1906	179440	Yes
ATCACGATACAGCTGTGTAAGCCGCCTGTCTGATTGGGCTGAGGCTGCAGCA	907994	908032	907944	907996	1	JH170218.1	ENSHGLG00100015426.1	560208	963153	RYR3	8981	1906	179440	Yes
CCTGCCACCTCAAGTACAGCCCCGAGCAGGGCAAGGCAGAGGGGGCAGAGAG	631365	631531	631315	631367	1	JH169004.1	ENSHGLG00100007639.1	616750	641688	RORC	8981	1906	179440	No_or_no_constitutive_exon
CTTCCCCAGATGTCCCCAAACCTGCCTGCGACCTGACTGGAGGGCCAGAGGA	676837	677063	677113	677061	-1	JH169004.1	ENSHGLG00100008298.1	675414	678649	OAZ3	8981	1906	179440	No_or_no_constitutive_exon
TCTGCTAAATTCACCTTAGTGTTTTGTTTCGTTGTTTGTTGAGGGTACAGGC	845659	845934	845984	845932	-1	JH167593.1	ENSHGLG00100016546.1	839697	875818	None	8981	1906	179440	Yes
ATGCCCACATCTGGGGACCATGTTGAGTGGGGGCACTTCTGGGGTTACAGAT	658177	658210	658260	658208	-1	JH169789.1	ENSHGLG00100017873.1	621496	659056	None	8981	1906	179440	No_or_no_constitutive_exon
ACAACACGTCCTTAGGACCTGGAGTGGGAAGATCAGGAAGGGGTGAACAGAA	197739	197799	197849	197797	-1	JH166819.1	ENSHGLG00100009188.1	197551	198461	None	8981	1906	179440	No_or_no_constitutive_exon
TCTGGAGATCTGACTCCCATCCCATCTTGAGTGTCTTAACTATAGGGGAGAA	1003350	1003677	1003300	1003352	1	JH166819.1	ENSHGLG00100004253.1	1003124	1004084	None	8981	1906	179440	No_or_no_constitutive_exon
GGCTTCCTAGGGCCAAGGCCTAACGATGTCTCCTTCTTTTGGGCCGGCAGAC	34039	34087	34137	34085	-1	JH166502.1	ENSHGLG00100006823.1	24826	50398	None	8981	1906	179440	Yes
AGGTCCTGATGTGGGACAGCGCAGAGGCTGGCTGGTACCGGCAGGGACAGCC	986743	986898	986693	986745	1	JH166502.1	ENSHGLG00100007900.1	887786	990647	CACNA2D4	8981	1906	179440	Yes
AGTTTTCAATTGCCACTTGGCCGTGAAGGTGCTGTCCCCCGCTGGGCAAGAG	488284	488415	488465	488413	-1	JH169418.1	ENSHGLG00100006685.1	481070	499825	NUS1	8981	1906	179440	No_or_no_constitutive_exon
GTGCGATAGGTGCCCTGCACGGATCAGACTTCGAGGGGCTGAAGAAACAGGG	520048	520107	520157	520105	-1	JH169418.1	ENSHGLG00100004117.1	513452	525776	None	8981	1906	179440	No_or_no_constitutive_exon
GGACAGACCTCGACCCCGCCGCCGCAGGTCGGGGTCGTCGGGGGCGGCAGCA	337237	337379	337429	337377	-1	JH169212.1	ENSHGLG00100016456.1	336487	337522	None	8981	1906	179440	No_or_no_constitutive_exon
AGGGATTTGGGCTTCTTTCTTTGACCTCAACAGTCTGTATTATGGGACAGGT	659979	660432	660482	660430	-1	JH169212.1	ENSHGLG00100011054.1	652619	681617	BRD8	8981	1906	179440	Yes
CAAGATTATTCAGTTTCTAAGAGGATGTATCTGAATCTGGACATGGGTAGTT	546037	546499	545987	546039	1	JH171739.1	ENSHGLG00100001261.1	545851	546851	None	8981	1906	179440	No_or_no_constitutive_exon
TTTTATCAGCCAGGTGAGCAACTGGTGCTAATGGGAAGGGCACCAGAGAGGG	727344	727429	727294	727346	1	JH171739.1	ENSHGLG00100001566.1	705585	729261	CHRNB3	8981	1906	179440	No_or_no_constitutive_exon
ATCTCTTGTTCTGTGTTTTTCCCCTTTCTCCTCTGCACCTTGGGAGGCAGGA	47766	47787	47837	47785	-1	JH172633.1	ENSHGLG00100016016.1	39954	62716	None	8981	1906	179440	No_or_no_constitutive_exon
GCTCAGGCCTGGGGCCAGAGGCCAGGCCCTAACAGCCTCTCTGGGGACAGTT	209801	209900	209950	209898	-1	JH172633.1	ENSHGLG00100010923.1	206895	216500	ANKRD2	8981	1906	179440	No_or_no_constitutive_exon
AGCAACTGCTCCTAAATCATGGGCCAGTAACAAGCAAGGTGGGCAAGGAGGT	211126	211188	211238	211186	-1	JH167503.1	ENSHGLG00100001702.1	211126	211570	None	8981	1906	179440	No_or_no_constitutive_exon
TGAATATGATTGACAACTTCTTCAGTGAGCCAACAACAAAGAGCTGGGAGAT	235131	235302	235352	235300	-1	JH167503.1	ENSHGLG00100001914.1	234722	235639	None	8981	1906	179440	No_or_no_constitutive_exon
GAGCCTGGCCTTCCTGTTCTCCATCCCCACGTGGTCATATTCGGGAAGAGGG	804135	804252	804085	804137	1	JH166119.1	ENSHGLG00100001418.1	690197	851610	None	8981	1906	179440	No_or_no_constitutive_exon
GTACGACATCACCAGGTGGGTACATGGCATTGGCGGCGTGGTGGGGGCAGGG	534492	534514	534564	534512	-1	JH174081.1	ENSHGLG00100018476.1	532758	536231	None	8981	1906	179440	No_or_no_constitutive_exon
GCCCCTTCTCTTGGGCCACCTTCCTCGTGTGCCTCCTCCACAGCCGGGAGAC	534326	534456	534506	534454	-1	JH174081.1	ENSHGLG00100018476.1	532758	536231	None	8981	1906	179440	No_or_no_constitutive_exon
CTGGAGCATTTGCAGAACCAAGTGGGAGTGGAGGACAGGGACCAACAGAGCC	532964	533075	533125	533073	-1	JH174081.1	ENSHGLG00100018476.1	532758	536231	None	8981	1906	179440	No_or_no_constitutive_exon
CAGCCAGGCCTTTGAGGTCTCAGTGGTCCCGGGCCGCCCGGCCGGGTAAGCC	695630	695637	695687	695635	-1	JH174081.1	ENSHGLG00100016602.1	664634	695770	LTBP4	8981	1906	179440	No_or_no_constitutive_exon
CATCTCGAACTTGGCTGGCACAAACTGCTCGGCTTGTGGGAGGCGCGTAGGG	759270	759349	759399	759347	-1	JH174081.1	ENSHGLG00100016302.1	714964	791578	SPTBN4	8981	1906	179440	No_or_no_constitutive_exon
GGGAGGGGCGGGGGTCTGTGACGTAAGGGTTTGGGCGGGGCGGGAGGGAGCC	429582	429590	429640	429588	-1	JH172826.1	ENSHGLG00100003767.1	387618	429641	None	8981	1906	179440	No_or_no_constitutive_exon
TTCTGCAAGAGGGGATTTCCATCGTCCCTCATTCCTGCACACCGGGAAAGGT	225413	225628	225363	225415	1	JH173393.1	ENSHGLG00100006758.1	222317	257026	VWA5B1	8981	1906	179440	No_or_no_constitutive_exon
CCCTGAGCACTCAGTGGGGGCTCAGCCTGGCTCTGCCCGTCTGGGACAAGCT	100498	100615	100665	100613	-1	JH173181.1	ENSHGLG00100017774.1	78901	157358	KIF1A	8981	1906	179440	No_or_no_constitutive_exon
TCGGGGCCACCCAGCAGTGGGGCTGACGGGCTGGGCTCGCAGGGGTGCAGCA	239230	239371	239180	239232	1	JH173181.1	ENSHGLG00100017884.1	238153	280003	CROCC2	8981	1906	179440	No_or_no_constitutive_exon
GAGAGAGGGGCCCCAGGCTGAGCCAAGGAAGCCCGCCGTATGGGGCAAAGAA	244502	244523	244452	244504	1	JH173181.1	ENSHGLG00100017884.1	238153	280003	CROCC2	8981	1906	179440	No_or_no_constitutive_exon
TGTGGAGCCCAGGTGCAGTGGGAGCAGCCTGGGGCCCGACAAGGGCTCAGCC	768891	769290	769340	769288	-1	JH173181.1	ENSHGLG00100018960.1	745360	770026	THAP4	8981	1906	179440	No_or_no_constitutive_exon
GCTTTCCGGACTCAGGCTTGGCCATGGGGTTTCCACTGGAGGGCAACGAGGA	769724	769751	769674	769726	1	JH173181.1	ENSHGLG00100017944.1	769551	769979	None	8981	1906	179440	No_or_no_constitutive_exon
ACAGGACGAGGTGGGAATGACCCTCTCTCATGTGTCCCCTATGGGAGCAGGT	797262	798389	798439	798387	-1	JH173181.1	ENSHGLG00100014876.1	797262	805465	DTYMK	8981	1906	179440	No_or_no_constitutive_exon
GAAACACCTGGGCTGTGCTGTGTATCAGGACATGATCTATGCCATGGGAGGA	231368	231402	231318	231370	1	JH168904.1	ENSHGLG00100017425.1	229829	231402	None	8981	1906	179440	No_or_no_constitutive_exon
AGCCTTTAACACTGTTCCCCTTGATGGGGTTATTTGTCCTTGGGTTAAAGGG	396049	396188	395999	396051	1	JH168904.1	ENSHGLG00100017813.1	389360	401746	None	8981	1906	179440	No_or_no_constitutive_exon
CTCTCTGTCTCTCTGTCTCTGCCGCCACTGCCTCTTCCATCTGGGTAAAGGG	144971	145082	145132	145080	-1	JH166317.1	ENSHGLG00100003805.1	137762	161063	STX3	8981	1906	179440	No_or_no_constitutive_exon
GGAGAGCCGCAGGAGCTTCGCAGAGCCATGAGGATCATCCGTGGGGAGAGCA	575424	575632	575374	575426	1	JH166317.1	ENSHGLG00100009558.1	573493	575632	MPEG1	8981	1906	179440	No_or_no_constitutive_exon
CTTGGACCAAGAAGCATCTCCAGTTGGGACTCGGGGAGACAGGGCGGGAGCC	335430	335591	335380	335432	1	JH169661.1	ENSHGLG00100018680.1	332117	336173	CHRNB2	8981	1906	179440	No_or_no_constitutive_exon
CGCTCAGTGGTGGGGTCTGAGTAATCAGTGGGTGGAGAGATAGGGGGTAGGA	335909	336173	335859	335911	1	JH169661.1	ENSHGLG00100018680.1	332117	336173	CHRNB2	8981	1906	179440	No_or_no_constitutive_exon
GGTAGGGGCTCCGGGGCAAGAATGGCACCAGGAGTGCTGAGAGGCGGGAGCG	718840	719121	718790	718842	1	JH169661.1	ENSHGLG00100016844.1	717521	719349	ZBTB7B	8981	1906	179440	No_or_no_constitutive_exon
CCCCTCTCAACCCCAGCTCTTTCCTGACTCTTCTACCCATGGGGTCACAGGC	742171	742288	742121	742173	1	JH169661.1	ENSHGLG00100007150.1	731177	745269	DCST1	8981	1906	179440	No_or_no_constitutive_exon
CCATTGCCTTCAGCTGGGGACAGTTCTGCAGCCCACCCTCAACTGGGCAGCC	753339	753393	753289	753341	1	JH169661.1	ENSHGLG00100009414.1	746965	756301	ADAM15	8981	1906	179440	No_or_no_constitutive_exon
GACAGCCAGGTGAGTGCAGGCCGGGTGTAGGCCAGGGAGCTGGGCAAGAGCC	930903	931003	931053	931001	-1	JH169661.1	ENSHGLG00100016374.1	930903	933276	None	8981	1906	179440	No_or_no_constitutive_exon
TGCTTATCCATAAAATCCAAACTGCAAAAGGAAAGTGGGGAGGAATGAAGAC	612938	613008	613058	613006	-1	JH167845.1	ENSHGLG00100003158.1	610883	613361	None	8981	1906	179440	No_or_no_constitutive_exon
TGCACTAACTTACTGATCCTACATGTTGCCTCATCAAATTGGGCCAATAGCT	540260	540380	540430	540378	-1	JH167417.1	ENSHGLG00100011947.1	484640	561323	CNTRL	8981	1906	179440	No_or_no_constitutive_exon
TCAACATTGCTGTCCTTTGTTAATTATATTTTGGGGTATGGGGGAATTAGAT	534372	534567	534617	534565	-1	JH167417.1	ENSHGLG00100011947.1	484640	561323	CNTRL	8981	1906	179440	No_or_no_constitutive_exon
GACAGGAATTCCCTAATATGTATCTACTTTGCTTTTCCTTTGGGCTGAAGGT	728492	728632	728442	728494	1	JH167417.1	ENSHGLG00100010187.1	684785	782145	C5	8981	1906	179440	Yes
TCTGTTTATAAGTTTGAGTTTTCTTCTCATTCTATTATGGGAGGATGAAGAC	753562	753590	753512	753564	1	JH167417.1	ENSHGLG00100010187.1	684785	782145	C5	8981	1906	179440	No_or_no_constitutive_exon
CTGGTGCAACTGATCCTGCAATTAAAGGGGTTTTCTTCGGGCGGGGGTAGGT	469673	469855	469905	469853	-1	JH172935.1	ENSHGLG00100015456.1	404983	499158	FAM184A	8981	1906	179440	No_or_no_constitutive_exon
CAATGTAAGATGGTAAAAGTGATTTATTCTTTCAATATGTGTTGGGACAGCA	513909	514019	513859	513911	1	JH169222.1	ENSHGLG00100008192.1	462354	527206	YTHDC2	8981	1906	179440	No_or_no_constitutive_exon
CACCCCGTACCGCTCTCCGGGGAAATGGCACCCGGGCCGGCGGGGACAAGCG	507029	508133	508183	508131	-1	JH165788.1	ENSHGLG00100005606.1	507029	508491	CHST2	8981	1906	179440	No_or_no_constitutive_exon
TTTCTTGCTCAGTTGAGTGATATTTAATAATCGTTTCATGTGGGGAACAGCA	913734	913885	913935	913883	-1	JH167469.1	ENSHGLG00100016949.1	896616	936872	NAT10	8981	1906	179440	No_or_no_constitutive_exon
TGGTAAAATTGTTGATTGTGAACACGTTTCAATTTGGGAAGGACAAATAGGC	429345	429371	429421	429369	-1	JH166332.1	ENSHGLG00100002260.1	427671	499400	DZIP3	8981	1906	179440	No_or_no_constitutive_exon
ATGGATTCTGCTGTCCAGGCTTCTCTCTCCTGCTATGCCTATTGGGAAAGGA	703099	703467	703049	703101	1	JH166332.1	ENSHGLG00100003573.1	702506	703467	None	8981	1906	179440	No_or_no_constitutive_exon
TTCTTCTGCAACCAGAAGGCGAGAGGCGAGAGGCGAGGGAGCGCAGGAAGCT	74450	74525	74400	74452	1	JH167688.1	ENSHGLG00100019192.1	73611	165475	GABRG2	8981	1906	179440	No_or_no_constitutive_exon
GCTTGATCGTGTTCTCTGGTGACACCCAATGCTTTGCATGAACTGGGCAGGA	582005	582117	581955	582007	1	JH168369.1	ENSHGLG00100001362.1	565450	628249	MAP7D2	8981	1906	179440	No_or_no_constitutive_exon
GGAGTTACAGAAGCAGCTGGAAAAGGGGCGGCGGGTGCGGGCGGCGGCAGCA	68620	68653	68570	68622	1	JH172234.1	ENSHGLG00100018346.1	62264	72484	SART1	8981	1906	179440	No_or_no_constitutive_exon
AGTCCAGCCAGCCCAGCTTTGCGCACCCCATTCTCCACAGGCAGTGGGAGTT	111124	111229	111279	111227	-1	JH172234.1	ENSHGLG00100017408.1	111037	120983	None	8981	1906	179440	No_or_no_constitutive_exon
ACTGGCCAGGCAGAGTGGACACAGAAGAGTTAACTGACGGGGTGTGACAGGG	468536	468557	468607	468555	-1	JH172234.1	ENSHGLG00100011451.1	463797	468638	RIN1	8981	1906	179440	No_or_no_constitutive_exon
ACAGCCTGTGTGCTAGTGCCCTGATCCTGACTGTGGGTCTGGGGGCACAGAG	471634	471727	471777	471725	-1	JH172234.1	ENSHGLG00100013242.1	469366	476987	None	8981	1906	179440	No_or_no_constitutive_exon
TCAGAATGGGTGTGCCAGGGCCCCCCAGTTCCCTGTCTGTCCACAGGGAGCC	874939	875294	875344	875292	-1	JH168592.1	ENSHGLG00100007504.1	874651	875902	None	8981	1906	179440	No_or_no_constitutive_exon
CTGGTATTCCCATGATGGACATTTCAATTACCTCTCTCTGGGGATTGCAGGA	449731	449807	449857	449805	-1	JH165536.1	ENSHGLG00100009907.1	447409	493015	FRMD7	8981	1906	179440	No_or_no_constitutive_exon
GTTCCCGCCTCGCCTGGCAAGTCCACAACCTCCCCCATCAGGGTGAGTAGGC	636052	636241	636291	636239	-1	JH171957.1	ENSHGLG00100013795.1	633960	652624	MICALL2	8981	1906	179440	No_or_no_constitutive_exon
AGGAAAGGCAGGGGCTGTGGGCCACGAGCAGGTGGGTGCTGGGGTGGCAGAT	686853	687042	687092	687040	-1	JH171957.1	ENSHGLG00100000327.1	664341	691425	INTS1	8981	1906	179440	No_or_no_constitutive_exon
AGCATTCAATTAATTTTTTTCTCTGGCTGTTATCTCTTTTTGGTGGGCAGGT	650237	650431	650187	650239	1	JH171889.1	ENSHGLG00100011856.1	624394	662574	None	8981	1906	179440	Yes
GGCCGGGTGGCCTCAGTCCGCCTAAGCAAGAATGAAGATCCACGGGGCAGAA	912942	913634	912892	912944	1	JH171206.1	ENSHGLG00100011465.1	902821	913634	None	8981	1906	179440	No_or_no_constitutive_exon
GAAGCAGCAAACTTCAAACTCAAATATGGGTGGGAGAGGGAGACAATTAGGA	363921	364360	364410	364358	-1	JH169058.1	ENSHGLG00100009346.1	363753	365766	None	8981	1906	179440	No_or_no_constitutive_exon
GTCTACCAATCAAATGTTGTCACTTTTCTTTTTTCTGTTTTGGGACATAGGC	417069	417300	417350	417298	-1	JH174265.1	ENSHGLG00100004626.1	400562	429404	CLCA2	8981	1906	179440	No_or_no_constitutive_exon
AGCAGCTCAAACCTCACTTCCAGCTGATCAAGGTGAGAGGAATTGGGTAGGG	380837	380852	380902	380850	-1	JH172205.1	ENSHGLG00100007650.1	368896	384172	HDAC7	8981	1906	179440	No_or_no_constitutive_exon
GAAAGGTGTTTAACTAGACTCCAGGAGCTGAAAGAAGAAGGGAGGCTTAGGG	380771	380792	380842	380790	-1	JH172205.1	ENSHGLG00100007650.1	368896	384172	HDAC7	8981	1906	179440	No_or_no_constitutive_exon
GAGCCCACCGCTTCTTGTGGGCCGCGGGCGGGGCGGGGCGGTGAGGGCAGCC	4221	4230	4280	4228	-1	JH173431.1	ENSHGLG00100006560.1	75	7680	None	8981	1906	179440	Yes
CACCGCGCGCCTAACTCCGCACGCCCCACTGGGCGGCCGGGCGTAGGTAGCT	7365	7394	7444	7392	-1	JH173431.1	ENSHGLG00100006560.1	75	7680	None	8981	1906	179440	No_or_no_constitutive_exon
GGTCACCCCTGCTCAAGAAGAGGGTATCCCAGGGAGGTGGGGGACACGAGGC	46569	46588	46519	46571	1	JH204773.1	ENSHGLG00100010180.1	44642	46588	TRAPPC6A	8981	1906	179440	No_or_no_constitutive_exon
CCGGCGAGGGCGCGCAGCTGCTGGCCGTGGAGACGCAGGGGGAGACGGAGCG	55065	55705	55015	55067	1	JH204773.1	ENSHGLG00100010524.1	53881	55705	NKPD1	8981	1906	179440	No_or_no_constitutive_exon
GTGGCGGCAGCCAGTGCACAGCTGACCGCAGCCTCTTCCTTTGGGGACAGCT	166938	167034	167084	167032	-1	JH204773.1	ENSHGLG00100015492.1	165568	190284	CLPTM1	8981	1906	179440	No_or_no_constitutive_exon
GGTTATTTTCTATTGCTCATCATGTTGTTTTTTGTGAATGAAAGCGGGAGCA	475163	475327	475113	475165	1	JH173937.1	ENSHGLG00100005902.1	334485	499576	MDN1	8981	1906	179440	Yes
GAAAGGAGGAAAGACAAAAATACAGAAATAGAAGAAAAGAAAGGGATTAGAA	834510	836255	834460	834512	1	JH173937.1	ENSHGLG00100005268.1	816953	836255	None	8981	1906	179440	No_or_no_constitutive_exon
GACAGATGGACTAACCAGAACTCCATGGTGGCTGTTCCACTGGGGAGCAGGG	391989	392162	391939	391991	1	JH171102.1	ENSHGLG00100010484.1	341351	398576	SOX13	8981	1906	179440	Yes
TGCATGTCTTTAATCTCACATCTGGGAAGCTGAGGCGGGAGGATCACAAGTT	652694	652909	652959	652907	-1	JH171102.1	ENSHGLG00100010236.1	652044	653048	None	8981	1906	179440	No_or_no_constitutive_exon
CGAGTTTGGCTTCACAATAACGGGGGAAGAGAAATGTGGGTAACATGAAGTT	326320	326342	326392	326340	-1	JH169897.1	ENSHGLG00100005665.1	317623	326593	None	8981	1906	179440	No_or_no_constitutive_exon
CAAATTGAATGGATTATCAGGCTCACTGGCTCCGAATCTGATATGGGAAGAC	261080	261404	261030	261082	1	JH167173.1	ENSHGLG00100011265.1	259994	261404	None	8981	1906	179440	No_or_no_constitutive_exon
TGGAAAACCTGGGATCTAAATGTAAGCAATTCCTCTTGAGCAGGGGACAGTT	195131	195205	195081	195133	1	JH171545.1	ENSHGLG00100018665.1	180610	237820	ZNF143	8981	1906	179440	No_or_no_constitutive_exon
CGTCACTGTAACAATCCCACTTTTCTGGGGATGGGCTTTTGATTGGGTAGAA	429173	429281	429123	429175	1	JH171545.1	ENSHGLG00100014103.1	363350	443808	SWAP70	8981	1906	179440	No_or_no_constitutive_exon
GGTTTTGGCATCCCTAAAGATAATTGGAAGGCTTCATTGGGTTGATAGAGAC	3813	3836	3886	3834	-1	JH169402.1	ENSHGLG00100014070.1	3622	4601	None	8981	1906	179440	No_or_no_constitutive_exon
CTTTTCTTTTTTGGTGATGTGTTTGTTTCTATTTGGGGATGGGAAAAAAGCT	583144	583290	583340	583288	-1	JH169402.1	ENSHGLG00100001223.1	568758	616877	NUP107	8981	1906	179440	No_or_no_constitutive_exon
ATGGTAGAACCTATTATGTAGATCATAACACTTGAACTACCACATGGGAGAG	244972	245260	245310	245258	-1	JH167587.1	ENSHGLG00100001174.1	243596	246394	None	8981	1906	179440	No_or_no_constitutive_exon
GAAACAAAGATGTGAAGAGGGCAGTGAGGAGACTGATAGGGTGGGATTAGGA	279292	279301	279351	279299	-1	JH171311.1	ENSHGLG00100006248.1	279292	280230	None	8981	1906	179440	No_or_no_constitutive_exon
TAATAATGGCTTATGATTATGCCAAGGGGGTAAATAGTGGGAAGAGCCAGAA	798064	798420	798470	798418	-1	JH171311.1	ENSHGLG00100005308.1	797509	799258	None	8981	1906	179440	No_or_no_constitutive_exon
CCGCGAGTTCCAGGAGCACTGCCGCCGGGGCCTGCTCAGCGTTGGGGGAGCC	133639	133998	134048	133996	-1	JH172536.1	ENSHGLG00100014548.1	129565	161720	CHAF1A	8981	1906	179440	No_or_no_constitutive_exon
ACCTGGCAGATCAGCATCTTCTGTAGGTTTCCTCCTCTCTAGGGTGATAGTC	292467	292587	292417	292469	1	JH172536.1	ENSHGLG00100016502.1	291538	293437	None	8981	1906	179440	No_or_no_constitutive_exon
AGCCTCGGGCTTCATCTAAAGGTGGTGGGTTCCCGCTGGGGAGAGGACAGGA	302794	302902	302952	302900	-1	JH172536.1	ENSHGLG00100016466.1	295566	315091	None	8981	1906	179440	No_or_no_constitutive_exon
GGAAAAGAGCCTGACTGTTTTCTCCCTTTACATTCTCCCACGGGGAACAGAA	168515	168598	168648	168596	-1	JH166400.1	ENSHGLG00100013770.1	137622	177330	None	8981	1906	179440	No_or_no_constitutive_exon
GGCTCATCCAGTGCGGGCTCCTGGTTGCTGAGGAGGTAGGCAGGGCAGAGAC	670004	670033	670083	670031	-1	JH166400.1	ENSHGLG00100014616.1	668519	676148	GPAT2	8981	1906	179440	Yes
TCAGCCTGCTCTGCCCCTAGGGTGTGGTCCTGTCCCGGCTGCTGGGGGAGTT	670505	670734	670784	670732	-1	JH166400.1	ENSHGLG00100014616.1	668519	676148	GPAT2	8981	1906	179440	No_or_no_constitutive_exon
CCTGCCAAAGAGCCCAGTGCGCCTGGAGACAGTGTGGCAGGGAGAGACAGCC	116382	116695	116745	116693	-1	JH170545.1	ENSHGLG00100010738.1	113802	179580	GPATCH8	8981	1906	179440	No_or_no_constitutive_exon
CTCTTCCTTTGGGTCCCCGTGAACTCCACCCACTCCTGCTTTGGGGACAGAG	641005	641202	640955	641007	1	JH170545.1	ENSHGLG00100008235.1	635302	646170	FMNL1	8981	1906	179440	No_or_no_constitutive_exon
ATGGGAGGCTCTTCAGGGGCACAGCCTGGGAGGAGTGGGGTGGAGGACAGGC	778868	778972	779022	778970	-1	JH170545.1	ENSHGLG00100011815.1	751333	781352	None	8981	1906	179440	No_or_no_constitutive_exon
AGGGACGGGAGAGTCAGCCAGGAGCCCAGGCTGTGCCTAGGGCTGGGCAGGC	778719	778780	778830	778778	-1	JH170545.1	ENSHGLG00100011815.1	751333	781352	None	8981	1906	179440	No_or_no_constitutive_exon
GTCGCTGTCTGCATCGGCATCCTCCCAGGCCTGGGAGCCTACTTGGGGAGCA	253465	253568	253415	253467	1	JH173084.1	ENSHGLG00100013998.1	252812	253568	None	8981	1906	179440	No_or_no_constitutive_exon
TTCCCACAACGACTCAGAAGTCTTGGGTTTTCTTGCAGGCTGGGAGCCAGGC	100283	100431	100481	100429	-1	JH168792.1	ENSHGLG00100017469.1	98873	104857	ZNF8	8981	1906	179440	No_or_no_constitutive_exon
TGAATAGAGGAGAAGATGGTAACTCTGTTTCCCAATCCTGCTGAGGGCAGAA	387666	387780	387616	387668	1	JH170305.1	ENSHGLG00100008513.1	384599	394960	C1orf54	8981	1906	179440	No_or_no_constitutive_exon
ATGGATTATAACCCTGACATTTTCTTCTTCCCCACCCCCCACGGGTGAAGTT	587961	588085	587911	587963	1	JH170305.1	ENSHGLG00100008254.1	586735	599487	TARS2	8981	1906	179440	No_or_no_constitutive_exon
TCTAATCCAGTGTTATTGCATTATGTAATTGTTCTCCCTGGGAAAAACAGAA	246667	246691	246617	246669	1	JH174168.1	ENSHGLG00100018440.1	165496	266401	PICALM	8981	1906	179440	No_or_no_constitutive_exon
TTCCTGACTTCCCCCCAGGGTGCCTGCCTGCGTATTCCTGGGGGGCATAGCT	409323	409400	409273	409325	1	JH169018.1	ENSHGLG00100009547.1	352226	417862	ARHGAP17	8981	1906	179440	No_or_no_constitutive_exon
TTTTCCCTTTCCCAATTACAGGACTGGTGTAGGGGAAGGGGCAGGGGCAGGG	121082	121582	121032	121084	1	JH172470.1	ENSHGLG00100010839.1	117957	124692	ZNF629	8981	1906	179440	No_or_no_constitutive_exon
TAGTGTAGGTGCTAGTATTCTTAGGGTCATTAACAGGAGAGGGTGGTCAGGA	191986	192016	192066	192014	-1	JH172470.1	ENSHGLG00100008067.1	165310	209469	None	8981	1906	179440	No_or_no_constitutive_exon
GGGGTCCCCATTTAATCATTGTTCCTACCAGCGTGATGTTGAACTGGGAGAT	191827	191908	191958	191906	-1	JH172470.1	ENSHGLG00100008067.1	165310	209469	None	8981	1906	179440	No_or_no_constitutive_exon
TGGCTGTTCTTTCCTTCCCTTTCCCTTTGGTCATCCTTCGGGGGCAGCAGAA	230996	231068	231118	231066	-1	JH172470.1	ENSHGLG00100008534.1	228523	233050	None	8981	1906	179440	No_or_no_constitutive_exon
TCACCCTAAAGTTGGCGGTGACCAGAAGTACTGTAGAAGGCGGGAGCCAGCC	660314	660360	660264	660316	1	JH172470.1	ENSHGLG00100008974.1	648143	661282	KIF22	8981	1906	179440	No_or_no_constitutive_exon
AAGCCTCCTTCAGGAAAAGAAAGGCTCAGTGTTTCCCTCTCTTGGGGAAGGT	644985	645098	644935	644987	1	JH165533.1	ENSHGLG00100025759.1	612642	660023	None	8981	1906	179440	No_or_no_constitutive_exon
ATGGAACACGAAAAGAAATACTGCCATTACATTCTCATTTAATGGGGCAGAT	377270	377386	377436	377384	-1	JH168069.1	ENSHGLG00100025433.1	377270	378280	None	8981	1906	179440	No_or_no_constitutive_exon
ACAGACCATGGGTGACAGAATGAAAAACGCTGTAAGTGTGTAGGGAGAAGAG	716425	716514	716564	716512	-1	JH170188.1	ENSHGLG00100018125.1	621613	803826	None	8981	1906	179440	No_or_no_constitutive_exon
GCCAGCTCTGTACTGTACTAATGCCCCTTCCTATTTGGGAAATGGATTAGAT	667837	667867	667917	667865	-1	JH170188.1	ENSHGLG00100018125.1	621613	803826	None	8981	1906	179440	No_or_no_constitutive_exon
TGACAGCTAGAGATTTTTCCCAGGAAGAGGCGATATCAGAACCTAGGGAGAA	635121	635140	635190	635138	-1	JH170188.1	ENSHGLG00100018125.1	621613	803826	None	8981	1906	179440	No_or_no_constitutive_exon
GGAAGGTTTGACTGCCAGTATCATTCTCTTCTTTCTGTCATTGGGAACAGGG	267762	268024	268074	268022	-1	JH165759.1	ENSHGLG00100002550.1	80364	297369	None	8981	1906	179440	No_or_no_constitutive_exon
CTCTCCTTTCTCTCCTCAGTTCTCAGGCTTCTCTGACAATGTGGTGGGAGCT	651293	651303	651353	651301	-1	JH167325.1	ENSHGLG00100007102.1	651293	651841	None	8981	1906	179440	No_or_no_constitutive_exon
AATTGGCATTTGTCATCTGGATCAGGGGGATCAATGGGGTGAGCCCAAAGGT	588736	588883	588933	588881	-1	JH171119.1	ENSHGLG00100017292.1	588436	589424	None	8981	1906	179440	No_or_no_constitutive_exon
GTGATTTTCTGATGGTTTTTAACTGCACCCTTTTCCCTCCTTGGGAACAGCT	664443	664575	664625	664573	-1	JH166508.1	ENSHGLG00100011459.1	660829	698051	IARS2	8981	1906	179440	No_or_no_constitutive_exon
ACCTGGGGACAAGCCCATGAGTGTCCTCTGTCTTCTCTCCGTCGGGACAGCT	336295	336534	336584	336532	-1	JH168489.1	ENSHGLG00100015822.1	329285	379708	ZNF395	8981	1906	179440	Yes
AGGAGCAGCAGGCCAGTAGCTCCAAGGGGGCATCTGGGATGAAGGAGGAGAA	48473	48518	48568	48516	-1	JH169648.1	ENSHGLG00100005850.1	48473	49036	None	8981	1906	179440	No_or_no_constitutive_exon
GGAAGAGTGGCAGCTACTGAATTCAACACAAAGGCACCTGTACAGGGGAGGT	443049	443427	443477	443425	-1	JH167498.1	ENSHGLG00100007687.1	441939	443874	None	8981	1906	179440	No_or_no_constitutive_exon
CAGCAGCAAGTCCTACCTCATTATTCACAGGAGGACACACACTGGGAGAGGC	441939	442273	442323	442271	-1	JH167498.1	ENSHGLG00100007687.1	441939	443874	None	8981	1906	179440	Yes
ACCTATTACAGGTCCACCTCCAAGAGGTAAAGGAAAAGGCAGGGGTTGAGTA	59992	60036	60086	60034	-1	JH171099.1	ENSHGLG00100016050.1	58875	61036	None	8981	1906	179440	No_or_no_constitutive_exon
TGCAACAGCTTATCAAAGATCTTCCTGATGAAGTCACAGAGTGATGGGAGAC	581869	581923	581973	581921	-1	JH168264.1	ENSHGLG00100005919.1	579927	583736	None	8981	1906	179440	No_or_no_constitutive_exon
ACCGCCCGCCCCCAGGCCTGCTGCCCCCAGCACCCCACCACAGTGGGGAGGG	757330	757360	757280	757332	1	JH171140.1	ENSHGLG00100006525.1	757218	759617	None	8981	1906	179440	No_or_no_constitutive_exon
GGGGAGGGGGTGTGGGCGTGGGCAGCGGTGGCACTGGCGTGTGTGGGGAGAT	757374	757556	757324	757376	1	JH171140.1	ENSHGLG00100006525.1	757218	759617	None	8981	1906	179440	No_or_no_constitutive_exon
TATGAAAGTAGAAGGCATAACTTAATACTTTTCTTTCTGGGACTGTGAAGAA	124429	124510	124560	124508	-1	JH168392.1	ENSHGLG00100009637.1	121978	208819	None	8981	1906	179440	Yes
GGAGAGAGAGCGTGAGAGGGAGCGTGAACGGGAGCGGGAGAAGGAGCGAGAG	468131	468179	468229	468177	-1	JH169895.1	ENSHGLG00100004459.1	446486	492606	None	8981	1906	179440	No_or_no_constitutive_exon
AGACGCAGCGGGGCAGGTGCGGGACCTGGCGGGGTCTCTCCTGAGGGCAGAC	744525	744588	744638	744586	-1	JH169895.1	ENSHGLG00100002442.1	713939	744695	CENPV	8981	1906	179440	No_or_no_constitutive_exon
CTTTTCCTTCAAGTTACCTCTAGAAGAGAGATGATGGAAGGGAAGAAGAGAA	497076	497143	497193	497141	-1	JH169426.1	ENSHGLG00100007494.1	497076	511075	CCKBR	8981	1906	179440	No_or_no_constitutive_exon
GTGGTGGGCCAGGCCCGCAGCTGGAGTGACCCTGGGTGGGCTGGGAATAGGT	562061	562066	562011	562063	1	JH169426.1	ENSHGLG00100011580.1	551442	565313	FAM160A2	8981	1906	179440	No_or_no_constitutive_exon
AATACACAGCTATCTTAATGCCTATGACAATTGGCCATCTGGGGACGGAGCA	626286	626316	626236	626288	1	JH169426.1	ENSHGLG00100011542.1	625839	626848	None	8981	1906	179440	No_or_no_constitutive_exon
GTCTCCCTCACATCTTCGGGTCTCTCTCTTCTTCCCTGGGTGGGAACCAGCC	259376	259465	259326	259378	1	JH166354.1	ENSHGLG00100009048.1	247959	293709	FANCA	8981	1906	179440	Yes
CGGGCGCGATCGCAGGGATGGCCTGGACGGCTCCCGGGAGCGCAAGGAAGCC	640272	643110	640222	640274	1	JH166354.1	ENSHGLG00100019428.1	602434	658217	ANKRD11	8981	1906	179440	No_or_no_constitutive_exon
GGGCTGAGTCTCATGTCTCACAGGGTGAAGTTGGAGAGAAGGGTGACGAGGG	384740	384749	384690	384742	1	JH167164.1	ENSHGLG00100010824.1	371877	400845	COL7A1	8981	1906	179440	No_or_no_constitutive_exon
CTGCTCTTCTCAGGGGGTACCTGGATCCCGGGGGCCTGTGGGTGAGAAAGGA	385243	385332	385193	385245	1	JH167164.1	ENSHGLG00100010824.1	371877	400845	COL7A1	8981	1906	179440	No_or_no_constitutive_exon
GAGAGATTGTGAGTGTGGGGCACTCCCAGAATGAGGATAGGATGGGTGAGCC	397435	397451	397385	397437	1	JH167164.1	ENSHGLG00100010824.1	371877	400845	COL7A1	8981	1906	179440	No_or_no_constitutive_exon
CATGCAGGGCATGAGCATGGGTACCTTGGGGGCACAGGATGGGAGATCAGTG	400120	400317	400070	400122	1	JH167164.1	ENSHGLG00100010824.1	371877	400845	COL7A1	8981	1906	179440	No_or_no_constitutive_exon
ATTCAAACTCCTGAGAGTGTTCTCCTAAGTGCAGTAAGTGAGTGGGGAAGAC	763282	763354	763404	763352	-1	JH167164.1	ENSHGLG00100009242.1	759742	763771	None	8981	1906	179440	No_or_no_constitutive_exon
ATTTAACCCGCTAAAACTCTGTGAGTCACAAAGGTTCTAAATTGGGTAAGGG	761515	762520	762570	762518	-1	JH167164.1	ENSHGLG00100009242.1	759742	763771	None	8981	1906	179440	No_or_no_constitutive_exon
TTCAAGAGTACAAACATATTGGCAGTCACATTGAGACGAGTACAAGGGAGGG	132639	132735	132589	132641	1	JH167172.1	ENSHGLG00100002296.1	49667	170729	NUP98	8981	1906	179440	No_or_no_constitutive_exon
GTGGGTGAGCAGGGCAGCAGGGAGGGCACGTTCTAGAGTAGGGCTAACAGCC	334634	334774	334584	334636	1	JH167172.1	ENSHGLG00100003455.1	333803	335330	IL18BP	8981	1906	179440	No_or_no_constitutive_exon
TCATGGCAGCACTTCAGACCAAAGGCTATGAAGCTGTTTGGTGGGACAAGCA	174202	174503	174152	174204	1	JH167478.1	ENSHGLG00100002543.1	173896	174503	None	8981	1906	179440	No_or_no_constitutive_exon
GGCCGACGATCTGTCAAGCAGATGGACGAGGAGGACTGGGAGGGGGAAAGGG	9531	9557	9481	9533	1	JH171959.1	ENSHGLG00100016881.1	8503	45046	PDE4A	8981	1906	179440	No_or_no_constitutive_exon
AATGTCCCTGTGGTCTGGGGAGCAGGGTGGACACCGCCTGGGCAGGGAAGGG	354720	354731	354670	354722	1	JH171959.1	ENSHGLG00100016789.1	338928	369295	CARM1	8981	1906	179440	No_or_no_constitutive_exon
GGGCTCCATAATGAGCACGGGCATTGTCCAAGGTAACGCGGGCGTGGGAGTG	355016	355260	354966	355018	1	JH171959.1	ENSHGLG00100016789.1	338928	369295	CARM1	8981	1906	179440	No_or_no_constitutive_exon
GGACTGGGAACCACTGGCCTAGGGGAGCCGTCCCAGGGCTGGGGGACCAGCA	415911	415938	415861	415913	1	JH171959.1	ENSHGLG00100013774.1	409468	488317	SMARCA4	8981	1906	179440	Yes
GCCCCACACACATGCTGGAGCTAATGCCTGCATCTCTGTCCGGGGGCCAGGT	458861	458975	458811	458863	1	JH171959.1	ENSHGLG00100013774.1	409468	488317	SMARCA4	8981	1906	179440	Yes
CATTCATGCATTCAGCGGGTGCTCAATGCTTCCACTTTCTCCAGGGGCAGGA	637447	637660	637710	637658	-1	JH171959.1	ENSHGLG00100010932.1	584308	639830	DOCK6	8981	1906	179440	No_or_no_constitutive_exon
TCTGAGCCTGAGTGGGGGGACTGAGCAGCTTCCGTCTGTCCTGGGGGCAGTT	595140	595293	595343	595291	-1	JH171959.1	ENSHGLG00100010932.1	584308	639830	DOCK6	8981	1906	179440	No_or_no_constitutive_exon
AAGCAGGAGGATCGCAGGGAGTTCGAGGACAGCCTGGGCTACATAGCGAGAC	724192	724486	724536	724484	-1	JH171959.1	ENSHGLG00100008341.1	720916	725923	EPOR	8981	1906	179440	No_or_no_constitutive_exon
ACGAGAATCTGAGGTCGGTCCCTGGGCGGCCTGGGGTGGGGAGTGGGGAGCC	744017	744346	744396	744344	-1	JH171959.1	ENSHGLG00100009677.1	733234	746133	RGL3	8981	1906	179440	No_or_no_constitutive_exon
GTGACTGGGTCGGCGATGGCTGGAAGTGACCAGAGCTTCGGGGGCTGCAGAA	737763	737850	737900	737848	-1	JH171959.1	ENSHGLG00100009677.1	733234	746133	RGL3	8981	1906	179440	No_or_no_constitutive_exon
ATCATGGGAACCTGTACCGGAGCATCTTGGTGAGGGGCTGGGGCAGCTAGGG	734797	734847	734897	734845	-1	JH171959.1	ENSHGLG00100009677.1	733234	746133	RGL3	8981	1906	179440	No_or_no_constitutive_exon
CTCCCAGCAGCTGAGCCTGGCTTTGCCCTCACCCCCTCTCCTGGGAGCAGAC	750224	750377	750427	750375	-1	JH171959.1	ENSHGLG00100014088.1	746742	751807	None	8981	1906	179440	Yes
TCCTCAGCAAATTGAGAGCTCTTGAACATTTCTCCATGTTCAAGGGACAGAC	544871	545239	545289	545237	-1	JH169798.1	ENSHGLG00100017461.1	543702	545866	None	8981	1906	179440	No_or_no_constitutive_exon
CAGCCTGGAGAGCATGGGACTGCTTGACTCAGCCACCAGCGATGGGTGAGTT	544636	544859	544909	544857	-1	JH169798.1	ENSHGLG00100017461.1	543702	545866	None	8981	1906	179440	No_or_no_constitutive_exon
ATGAAACCTCAGATATCCTGCTTTATGTGGCTCACTCCCCCGGGGGACAGAG	228342	228419	228469	228417	-1	JH168469.1	ENSHGLG00100008296.1	228342	230294	None	8981	1906	179440	No_or_no_constitutive_exon
CCAAGCAGTTCCTCATCTCGGCCCCGTCTTCACCACCAGTGGGCTGACAGCC	296822	297050	297100	297048	-1	JH168469.1	ENSHGLG00100009040.1	296822	297371	None	8981	1906	179440	No_or_no_constitutive_exon
TTGTATTTTTAGTAACTCTTGTATTTAATCAAAAAGGAATGTGGGGGTAGCT	5252	5284	5202	5254	1	JH171429.1	ENSHGLG00100011156.1	5212	53728	None	8981	1906	179440	No_or_no_constitutive_exon
GGGGGTGGGGAGGCTGCACCTTACCTGAAGTATGGGGGATGGGGATCCAGCT	105939	106111	106161	106109	-1	JH171429.1	ENSHGLG00100012530.1	101721	113424	None	8981	1906	179440	No_or_no_constitutive_exon
TGGCTCTGCAGATGACACAAGCTCTGTTTTTATACCCTCTGGGAATACAGGC	576466	576560	576416	576468	1	JH171429.1	ENSHGLG00100019165.1	532488	585724	ASXL1	8981	1906	179440	No_or_no_constitutive_exon
TCGAGAGACGGCCACCACTGCCATCGGAGGGGGGGGTGGCCCGGGTGGAGGT	583070	585724	583020	583072	1	JH171429.1	ENSHGLG00100019165.1	532488	585724	ASXL1	8981	1906	179440	No_or_no_constitutive_exon
TTACTATAGGTTATAGAAGAAAAAGATCACAATGCTATTGTCAAGGGTAGAT	58240	58317	58367	58315	-1	JH172678.1	ENSHGLG00100006358.1	40530	62535	None	8981	1906	179440	No_or_no_constitutive_exon
ACATTGTGAGTTTTTATAAATTGATTTGCCTTATTCTTTTTGGGAACCAGGT	300772	300906	300956	300904	-1	JH171989.1	ENSHGLG00100003129.1	285232	493838	ZFHX4	8981	1906	179440	Yes
CAGCTGGCAACAGAGCCCCAGGGCCAAGGGGCTCCTACCTCGGGGGATAGTC	734771	735260	735310	735258	-1	JH168154.1	ENSHGLG00100003071.1	734771	736454	None	8981	1906	179440	No_or_no_constitutive_exon
GTGTGAAAGCTCTTGGGTGGGCTCCCAACAACTTTGTGTATGGGCTGGAGAA	499426	500134	499376	499428	1	JH172940.1	ENSHGLG00100006369.1	497898	500134	None	8981	1906	179440	No_or_no_constitutive_exon
TCCCTGAGTCCTTCCCACTGCCCCCGTCTCTGAGGGCATGGAGCTGGGAGCG	681373	681491	681541	681489	-1	JH168923.1	ENSHGLG00100015660.1	680973	689056	FAM83E	8981	1906	179440	No_or_no_constitutive_exon
ACGCAGGGCACGGCAAGGGGTCACTCCGAGCCTCCCGGGGATGCGGGGAGCC	731558	731600	731650	731598	-1	JH168923.1	ENSHGLG00100017013.1	707002	732513	CA11	8981	1906	179440	No_or_no_constitutive_exon
GGGTCCGAGGGAGGAGGCTGGGCCTGGGCTCCAGTGTCACGGGAGGACAGGG	742676	742898	742948	742896	-1	JH168923.1	ENSHGLG00100010683.1	740567	746601	NTN5	8981	1906	179440	No_or_no_constitutive_exon
GGGATCCAGGAGCTGATAGGACAAGAGATATACGGGGTGGGACAGCGGAGAG	741814	741904	741954	741902	-1	JH168923.1	ENSHGLG00100010683.1	740567	746601	NTN5	8981	1906	179440	Yes
GTGACTTTCCTTTGATGTTTCTGATCTCTTGCTTTGGGGTTGGGCAACAGCT	414565	414651	414701	414649	-1	JH168789.1	ENSHGLG00100003474.1	338495	509225	None	8981	1906	179440	No_or_no_constitutive_exon
TGTGATGGGGATGGGAGATGGGTAGAGCTTGGGACTGGGATGAGGAGGAGAG	338495	338603	338653	338601	-1	JH168789.1	ENSHGLG00100003474.1	338495	509225	None	8981	1906	179440	No_or_no_constitutive_exon
GACTTCTACAATATGCTGCTGAAGAAGTTAGCTCCTCCCTGTCTGGGGAGCC	150994	151631	151681	151629	-1	JH172223.1	ENSHGLG00100003979.1	149675	152500	None	8981	1906	179440	No_or_no_constitutive_exon
GACAGAAGTGGTTCGGCTATTGTTGGACGTGAGTCTAGAGCAGGGGGCAGCT	50466	50482	50416	50468	1	JH172439.1	ENSHGLG00100017204.1	48709	58795	CASKIN1	8981	1906	179440	No_or_no_constitutive_exon
CTTGGACCATGCAGGGGTTGACACTGGCCTCATGCTCCGTGTGTGGGCAGGT	52488	52577	52438	52490	1	JH172439.1	ENSHGLG00100017204.1	48709	58795	CASKIN1	8981	1906	179440	No_or_no_constitutive_exon
CAGGCTCTGGTCTGGGGCCAGTGTGACTGGCTGTGTTCTCTGGGTGGCAGGG	232186	232540	232136	232188	1	JH172439.1	ENSHGLG00100017320.1	220977	232540	ZNF598	8981	1906	179440	No_or_no_constitutive_exon
TTTGCCCTGATGGTATCTCTGCTTCTGTTTCTCTCATCTCGGGAATGCAGTG	651695	651899	651645	651697	1	JH172439.1	ENSHGLG00100011762.1	629033	719240	IFT140	8981	1906	179440	Yes
GCGACTGCCTGCAAGGCTTTCAGCTGACTCACTTGCTGGGGGTGGCACAGGC	47473	47748	47423	47475	1	JH167821.1	ENSHGLG00100002680.1	47044	48379	None	8981	1906	179440	No_or_no_constitutive_exon
GCGAGCCACCCCCCCCGCCGGAGACCAACCCTGTGTACATGTGTGGGGAGGG	509859	510252	509809	509861	1	JH171903.1	ENSHGLG00100006284.1	479680	512915	ADGRB2	8981	1906	179440	Yes
CATGTCCCCTCTGGTCCCAGCTACCATTCTGGTTTCACCCACAGGGAGAGAC	544315	544372	544265	544317	1	JH171903.1	ENSHGLG00100015304.1	535232	582504	COL16A1	8981	1906	179440	No_or_no_constitutive_exon
TTTGAAACCCCTCCTCCCACCCAGGGTGCTCCTGGACTTTGGATGGGCAGCT	556240	556262	556190	556242	1	JH171903.1	ENSHGLG00100015304.1	535232	582504	COL16A1	8981	1906	179440	No_or_no_constitutive_exon
GCAGAAAAAAGCATGACTCTCATATAGGTGACTCTTAGCTGTCTGGGGAGGT	579839	579916	579789	579841	1	JH171903.1	ENSHGLG00100015304.1	535232	582504	COL16A1	8981	1906	179440	No_or_no_constitutive_exon
GCTCTGCTGAGTTCAGTGGGACTTGGAGACCCCGAGTGGGCAGGTGGTAGGT	726152	726159	726209	726157	-1	JH171903.1	ENSHGLG00100009701.1	716803	726575	None	8981	1906	179440	No_or_no_constitutive_exon
CTCACATGGTGCTCCACCTACACGAGGGCCCCCGCCATCTTAGGGGGAAGCA	504724	504980	504674	504726	1	JH166930.1	ENSHGLG00100014463.1	503790	504980	None	8981	1906	179440	No_or_no_constitutive_exon
CTGCTCACCGCCCTAGGCGCGGGGCTACGAGCGGGTCTGCCTGGGGAAAGTG	360962	361083	360912	360964	1	JH169889.1	ENSHGLG00100018661.1	299347	361083	INTS3	8981	1906	179440	No_or_no_constitutive_exon
GGCCCCAGGCCTGATGGAGCCCTCTCTTGGGTCCTCACTGTGGGGTGCAGAG	502682	502852	502902	502850	-1	JH169889.1	ENSHGLG00100011645.1	491522	505267	DENND4B	8981	1906	179440	No_or_no_constitutive_exon
GCCGCAGGATGTGGCCCTGCTGTCTGGGAGCCTGGGCGTGGGGTGCAGAGCG	499706	499961	500011	499959	-1	JH169889.1	ENSHGLG00100011645.1	491522	505267	DENND4B	8981	1906	179440	No_or_no_constitutive_exon
TTAGCGAGAGCTGGAAGACATGAATGCGATTCAGATATTGGAAGGGGAAGTG	70017	70143	69967	70019	1	JH170554.1	ENSHGLG00100016735.1	68855	70143	None	8981	1906	179440	No_or_no_constitutive_exon
GCTATGGACAGCAGAGTAGCTATGGTCAACAAAGCAGCTATGGGCAGCAGCC	478660	478763	478610	478662	1	JH165886.1	ENSHGLG00100013374.1	477955	479618	None	8981	1906	179440	No_or_no_constitutive_exon
CGGGTGGAGGTGGAGCAGCCCCCTCACCAGACGCCCCGGGAAGGTGGCAGCT	549568	549657	549707	549655	-1	JH169909.1	ENSHGLG00100013732.1	545856	599297	ZCCHC14	8981	1906	179440	No_or_no_constitutive_exon
AAGGCAGACCCCGGACACTCCTAAGTTCCCCCAATTCCTAGGGGGGCCAGGA	188542	188651	188492	188544	1	JH168477.1	ENSHGLG00100005229.1	183582	189154	None	8981	1906	179440	No_or_no_constitutive_exon
TCCTTCCCCTGTGAGTGCTGGCTCTGCCTGGGGGAGGGAGGTGAGCCGAGCG	189065	189154	189015	189067	1	JH168477.1	ENSHGLG00100005229.1	183582	189154	None	8981	1906	179440	No_or_no_constitutive_exon
CTGTCCTTGGGCCAGCGTGAGGCCTTCTGGGGGTTCGGGGAAGGGGCCAGGG	593546	593730	593780	593728	-1	JH168477.1	ENSHGLG00100015808.1	590633	599691	MAP2K7	8981	1906	179440	No_or_no_constitutive_exon
GCCCTGGAGAGACGGCCTGGCTCACCGTCCTTTGGCCACCCAGGGTGGAGCC	252754	252840	252890	252838	-1	JH172443.1	ENSHGLG00100011853.1	247593	256465	SLC5A2	8981	1906	179440	No_or_no_constitutive_exon
TTGCCGAGGAGCCAGAGCCCGAGGAACAGGCGCTGGGGCCTGAGGTGGAGGC	624629	624722	624579	624631	1	JH172443.1	ENSHGLG00100017664.1	621163	624722	PRSS53	8981	1906	179440	No_or_no_constitutive_exon
GAACCAGAGAAGAAAATGGGTTTGAGGAGAAGACCAGGAACGGGCAGCAGCT	728041	728071	728121	728069	-1	JH172443.1	ENSHGLG00100010551.1	713958	735907	SETD1A	8981	1906	179440	No_or_no_constitutive_exon
GGAGCTGCGGGCGCACGACCTACAGAGGCCGGCCTTAAGAGGGCTGCGAGGC	618585	618673	618723	618671	-1	JH174083.1	ENSHGLG00100004541.1	617550	618740	None	8981	1906	179440	No_or_no_constitutive_exon
TGGCCCCAGGTGGTGCCTACTGGAGTAAGTGCATCCAGGGCATTGGGGAGTG	111122	111175	111072	111124	1	JH173076.1	ENSHGLG00100001396.1	95418	111532	TRPM5	8981	1906	179440	No_or_no_constitutive_exon
ACCCTTCCGGGCCCCACACGGGACAGAGTGGGGACAGATGACAGCGGGAGAG	287106	287203	287253	287201	-1	JH171235.1	ENSHGLG00100014937.1	271056	289747	MYBPC3	8981	1906	179440	Yes
TCCCAGCTGACATCCCAGCACTCATCCCAGCACTCGGGAGGCTGAGGCAGGA	291558	291680	291730	291678	-1	JH171235.1	ENSHGLG00100016180.1	291558	301328	SPI1	8981	1906	179440	No_or_no_constitutive_exon
AAGTGTCCTGCCAGATCCCTCTTCCCGCTGCAGGGCTAAGGCCAGGGCAGGC	325747	325851	325901	325849	-1	JH171235.1	ENSHGLG00100019152.1	325747	335888	PSMC3	8981	1906	179440	No_or_no_constitutive_exon
CGGGATCACACGTCCGCGCTTAACCTGACTTAGCTGTCGCACGGGCGCAGCG	524915	525153	525203	525151	-1	JH171235.1	ENSHGLG00100013144.1	513733	527101	AGBL2	8981	1906	179440	Yes
CGCCTTCCGCTGGTTGCCTGGAGATGGGGGGCCCGGGGGTGACAGCTGAGCA	443273	443412	443223	443275	1	JH166929.1	ENSHGLG00100006314.1	383587	444229	SKI	8981	1906	179440	No_or_no_constitutive_exon
GGGGCCGCCTTCCGCTGGTTGCCTGGAGATGGGGGGCCCGGGGGTGACAGCT	443268	443451	443218	443270	1	JH166929.1	ENSHGLG00100006314.1	383587	444229	SKI	8981	1906	179440	No_or_no_constitutive_exon
AGCAGTGCTGGCTGGACACTGACCACCTTCCTGTGGGCTGGGTGTGACAGGG	623265	623347	623397	623345	-1	JH166929.1	ENSHGLG00100012751.1	617094	630220	PANK4	8981	1906	179440	No_or_no_constitutive_exon
TCTCCAGCTCGTTCTGCCCTCTTTCTCCTCTGCCCCGCCCGGGCGAGCAGCT	681883	682045	682095	682043	-1	JH166929.1	ENSHGLG00100014517.1	668777	697188	MMEL1	8981	1906	179440	No_or_no_constitutive_exon
AAACAGCTGTTTATCTGTTAATGTCAGCTTTGCTGGGGCTAAGTAAATAGTC	479902	480885	479852	479904	1	JH173409.1	ENSHGLG00100013913.1	479263	480885	OR10S1	8981	1906	179440	No_or_no_constitutive_exon
CCACGTGGATATTGAGCATGCGCCATTCTCGACGGAAGCCGGGTAGTAAGGG	434289	434386	434239	434291	1	JH166116.1	ENSHGLG00100018327.1	433857	438985	COPS6	8981	1906	179440	No_or_no_constitutive_exon
AAGGTGTCATTTAGAGAGAAATATATTTTCTTTATGTTTGGGGCATGGAGGT	647205	647349	647399	647347	-1	JH166116.1	ENSHGLG00100015040.1	645969	665758	ZCWPW1	8981	1906	179440	No_or_no_constitutive_exon
GAAGGAATGTTTCTACCAGTCCCTGCCGCTGAAGGCCGTTGGGTGTCGAGTA	703247	703754	703804	703752	-1	JH166626.1	ENSHGLG00100015755.1	703247	703862	None	8981	1906	179440	No_or_no_constitutive_exon
CTGTGTCTGAACGGGCATGTCTGTGCGTTTCTTGGTAACCTCGGGAGCAGAC	240210	240227	240160	240212	1	JH168930.1	ENSHGLG00100016325.1	195476	285473	TLE1	8981	1906	179440	No_or_no_constitutive_exon
CACCATCAGCAACCCCACGAGACACGTGTACACAGGCGGCAAGGGCTGAGGT	277567	277624	277517	277569	1	JH168930.1	ENSHGLG00100016325.1	195476	285473	TLE1	8981	1906	179440	No_or_no_constitutive_exon
GAGCTGGGTGGAGAGGTGCAGAGGGGGCTGGCTGGTGGGGGTGGGCCAAGAT	327597	327726	327547	327599	1	JH168161.1	ENSHGLG00100006414.1	290299	328786	PLXNA1	8981	1906	179440	No_or_no_constitutive_exon
GCGGGGCGCCCTGGTGTGCGCGCAGCTGAGCGGTGCGCGGCTAGCGGGAGCG	422312	422445	422262	422314	1	JH172824.1	ENSHGLG00100011053.1	421990	423506	CALHM6	8981	1906	179440	No_or_no_constitutive_exon
GCTACCCACGGGAGGTGACCGTGCCCGTGCCCGTGCCCGTGCCCGGGAAGTC	710187	710226	710276	710224	-1	JH169558.1	ENSHGLG00100011123.1	700639	710425	None	8981	1906	179440	No_or_no_constitutive_exon
TCTGACATGCGCCGGGGGCACGGAGATGGAGGTGGCGCTTCACATGGGAGCA	619131	619405	619455	619403	-1	JH167039.1	ENSHGLG00100001170.1	617775	619527	None	8981	1906	179440	No_or_no_constitutive_exon
GTTTGAAAAAATAATTTCTTTGGGGAAAATTTTTTTTTTTGGGTTAACAGGC	89254	94512	94562	94510	-1	JH168164.1	ENSHGLG00100015134.1	89254	95831	None	8981	1906	179440	No_or_no_constitutive_exon
TGGAATTTACACCAATGAGTAACCTTATTCATGTAAAGAATGAGGGGCAGCC	361190	361211	361140	361192	1	JH168164.1	ENSHGLG00100009955.1	359555	361211	None	8981	1906	179440	No_or_no_constitutive_exon
GAGGCTGAGGCAGGTCAGGCTCGGCAGTTGGGATCTGCCTTGGTGGGTAGGA	453242	453462	453512	453460	-1	JH168164.1	ENSHGLG00100012545.1	449044	525974	OLFM2	8981	1906	179440	Yes
CGCGCGCAGCTGCACCATGAAGCTGGGCCGAGTCCGGGGGCGGAGCCAAGTC	641674	641906	641956	641904	-1	JH168164.1	ENSHGLG00100011221.1	638454	642630	ANGPTL6	8981	1906	179440	No_or_no_constitutive_exon
CTGCAGACCCTTGCCACGGTGGTGCAAAGGGGACAGATGCAGGGAGGAAGTG	607257	607462	607207	607259	1	JH169812.1	ENSHGLG00100008549.1	566419	609833	SRRM4	8981	1906	179440	No_or_no_constitutive_exon
ATCACAGAGGGTGTTTGGTGGCCCTGGAATGACTGGCTTCCTGGGCAAAGGT	476405	476535	476585	476533	-1	JH172241.1	ENSHGLG00100003447.1	472519	513540	None	8981	1906	179440	No_or_no_constitutive_exon
ACTTTTTCCAAACTGGACTATTCAGGGACTGCTCTACTGATCATGGGGAGCT	35291	35506	35241	35293	1	JH170781.1	ENSHGLG00100003507.1	34638	35506	None	8981	1906	179440	No_or_no_constitutive_exon
TGTTCATCAAGGAGGAGGGAGCCTATGAGACATGAAGCTGGGGTGCTAAGGA	157543	157936	157986	157934	-1	JH169554.1	ENSHGLG00100007585.1	157543	159398	None	8981	1906	179440	No_or_no_constitutive_exon
AGCTGGCCCAGCGCGAGGAGGACGCAGCTGAGGAAGCGGCCGCGGGGCAGGG	176442	176577	176627	176575	-1	JH169332.1	ENSHGLG00100000940.1	174376	186038	MKNK2	8981	1906	179440	No_or_no_constitutive_exon
GTGTCTGATAAAGGGACTCTCGTCCCTCTCCAGGGCGCCAGCGGGCAGAGGG	548828	549086	548778	548830	1	JH169332.1	ENSHGLG00100004670.1	544710	568628	None	8981	1906	179440	No_or_no_constitutive_exon
GCTGTCTCCTGGGTGTGTTCCTCTCTCTCAATCCCCACCCCACGGGACAGGA	613653	613852	613902	613850	-1	JH169332.1	ENSHGLG00100001064.1	610967	673153	None	8981	1906	179440	No_or_no_constitutive_exon
GTGCGTGGTGGCCGTGCTGCCCCACATCCTGGACACTGGTGAGCCGGGAGCC	458393	458418	458468	458416	-1	JH168584.1	ENSHGLG00100007370.1	455567	467425	PDIA6	8981	1906	179440	No_or_no_constitutive_exon
TGGGAAAATTGAAGTGATTGGAAATCATGACTGACCAAGGGAGTGGGAAGAA	288248	288450	288500	288448	-1	JH167919.1	ENSHGLG00100003583.1	287920	288883	None	8981	1906	179440	No_or_no_constitutive_exon
ATTCGTCATGACCACGTTACTAAGCACAAAAAATACATTCGGGTGAAAAGGC	609175	609478	609528	609476	-1	JH165634.1	ENSHGLG00100005021.1	608645	610694	None	8981	1906	179440	No_or_no_constitutive_exon
CTCTGTCCATAACTGACCACTTATCATCTCTTTGTTGTATGGGATATTAGAC	663706	663863	663656	663708	1	JH165634.1	ENSHGLG00100017700.1	660313	674309	LOX	8981	1906	179440	No_or_no_constitutive_exon
CCAAAAGATTCACGATAATAATGAAAATTATCAGGTGGGCTTAAGCAGAGCT	633115	633188	633238	633186	-1	JH173071.1	ENSHGLG00100003821.1	631780	636994	None	8981	1906	179440	Yes
CTGCCTCCCCAGTGCCCTCGCTCCCTGGAAGCCATGGCAGGGCCTGAGAGGC	216029	216137	215979	216031	1	JH173130.1	ENSHGLG00100004876.1	215798	217676	None	8981	1906	179440	Yes
CATGGTGGGGCTGAGGGGTGCTGGGAGCCAGGAGTGACATGGAGGGGCAGCC	423245	423307	423195	423247	1	JH173130.1	ENSHGLG00100006077.1	415155	426459	None	8981	1906	179440	No_or_no_constitutive_exon
TTCTTCCGAGCCAAGATGCGCGCGCGGCGGCGGAAGGGCCAGGAGAAGAGGA	428317	428325	428375	428323	-1	JH173130.1	ENSHGLG00100010390.1	427158	442776	CHERP	8981	1906	179440	No_or_no_constitutive_exon
GGACGTGCTGGCGGTGGACCTCCCGGGCCTGGACGCCGCCCAGCCGGGAGCT	552890	552997	552840	552892	1	JH173130.1	ENSHGLG00100012531.1	541462	571884	NWD1	8981	1906	179440	No_or_no_constitutive_exon
CGCCTGATTCTGGCCAGGTTTCCCCGGATGGCGACCATGGGGACCAGCAGCT	563729	563796	563679	563731	1	JH173130.1	ENSHGLG00100012531.1	541462	571884	NWD1	8981	1906	179440	No_or_no_constitutive_exon
ACAGACCCCCATCTCTGTGATTTCCTGGAGAAGTCACCCGAGATGGGAAGAA	22712	22859	22662	22714	1	JH166126.1	ENSHGLG00100018023.1	22299	22859	None	8981	1906	179440	No_or_no_constitutive_exon
AGTCTGTGTTCTGTGGTTAACAAACTATGTTCAATATTTGGGTGAAGCAGTT	160211	160353	160403	160351	-1	JH173930.1	ENSHGLG00100025709.1	158899	166206	None	8981	1906	179440	No_or_no_constitutive_exon
ATGTATAGTCAGACTCACAGGATCGATCCATGTCTTTCTTGGGAATGCAGGA	227970	228400	228450	228398	-1	JH172727.1	ENSHGLG00100013609.1	210061	516168	None	8981	1906	179440	Yes
CGCAGCCCAGACAGCGGTGTTGATTGAGACACTGTGCCTTGGGGGCTCAGTG	648500	649580	649630	649578	-1	JH167683.1	ENSHGLG00100013876.1	648500	650236	None	8981	1906	179440	No_or_no_constitutive_exon
AAATAAAGCTCTCCTCTACAAAAAAAAATTAAGATGGCTTATGGGAAAAGAT	554406	554427	554477	554425	-1	JH167813.1	ENSHGLG00100014037.1	554406	555255	None	8981	1906	179440	No_or_no_constitutive_exon
GACCATTTTAAAAGGCCTACAGTCCATTTTCCAGGAGTAGGGCATGGCAGAG	250577	250961	251011	250959	-1	JH170783.1	ENSHGLG00100000425.1	249971	251070	None	8981	1906	179440	No_or_no_constitutive_exon
TTGGCAGAGTGATTTGGCATATACCTGGGCTATCATGGGCAGTGGCAAAGAA	249971	250513	250563	250511	-1	JH170783.1	ENSHGLG00100000425.1	249971	251070	None	8981	1906	179440	No_or_no_constitutive_exon
GTACGCGTATTCCACAGCACCAGGTTACTATTCCTGGGTGAAATTCAAAGGA	56706	56910	56960	56908	-1	JH172335.1	ENSHGLG00100019379.1	56706	57540	None	8981	1906	179440	No_or_no_constitutive_exon
AAGAGATGGAAGAGCCTCAAAAAAATAACCTGAACATCGTGGGTCCAGAGAG	251559	252103	252153	252101	-1	JH171469.1	ENSHGLG00100013674.1	250795	252148	None	8981	1906	179440	No_or_no_constitutive_exon
CACATCAAAGCACTAGGTGTGAAGGCCCCCAAAATCTCTGGGAATATAAGGC	250834	251368	251418	251366	-1	JH171469.1	ENSHGLG00100013674.1	250795	252148	None	8981	1906	179440	No_or_no_constitutive_exon
TGCAGGCAAAGGGTCAGTTCCTGGTCCCCGAGTTCAAGCTCAGGGGTAAGGC	116250	116370	116420	116368	-1	JH173462.1	ENSHGLG00100005762.1	104333	121632	POLRMT	8981	1906	179440	No_or_no_constitutive_exon
GGACCAGGAGGGGGGTCCCAGCTCACCCGGCCGAGGCAAGGAGGGGCTAGGA	394741	394744	394691	394743	1	JH173462.1	ENSHGLG00100019386.1	394026	424635	ARID3A	8981	1906	179440	No_or_no_constitutive_exon
GAGCTGTCAGATGCGGCTGGGACTGAAGAAACCCACCATGATGTGGGCAGGG	492695	492994	492645	492697	1	JH173462.1	ENSHGLG00100005312.1	471337	493243	ABCA7	8981	1906	179440	No_or_no_constitutive_exon
CGCCATCAAATGGAACTTCACCAAGGTAAGGGCTGGAGAGGAGGGTGTAGGG	538147	538268	538097	538149	1	JH173462.1	ENSHGLG00100012314.1	536283	538374	GPX4	8981	1906	179440	No_or_no_constitutive_exon
TTGACTGTTTGTTTTTAGGTTGCCAACTTTGCAACAATGGGATGAAGAAGAG	360577	360736	360786	360734	-1	JH173564.1	ENSHGLG00100016376.1	316475	443465	None	8981	1906	179440	No_or_no_constitutive_exon
TTGTTTCCTCTGATGCAATTAATTGTGCGTGCTCTTTGTTTGGGATACAGAG	492004	492128	492178	492126	-1	JH171387.1	ENSHGLG00100015745.1	447483	514902	None	8981	1906	179440	No_or_no_constitutive_exon
AAATTCCTGGACTTCCAATCAACTTTGCAAAGGTTCTTCATGGGGAATAGTA	575887	576229	575837	575889	1	JH169884.1	ENSHGLG00100008276.1	574674	576872	None	8981	1906	179440	Yes
GAATATGAACTACGTCATGCTGGGCAAGCCCCTGAACAACGGGCTGGTAGAC	405025	405574	404975	405027	1	JH172074.1	ENSHGLG00100001667.1	362131	504016	None	8981	1906	179440	No_or_no_constitutive_exon
TGATTGAATGGAAAGTCTGTTTGGATGGGCTGAAATACTTGGGTGAGCAGAT	416939	417037	417087	417035	-1	JH174151.1	ENSHGLG00100002048.1	415277	417469	None	8981	1906	179440	No_or_no_constitutive_exon
CACACAGAAAAGGTGGCCAAGGCCTTGTGGATGGCAGCTGGGTGAGACAGAG	259378	259418	259468	259416	-1	JH171603.1	ENSHGLG00100003111.1	259378	259606	None	8981	1906	179440	No_or_no_constitutive_exon
AGTAGACGTGGGCATGGGCGCTGGGTGCAGACTTGAAGGCCATGGGGCAGAT	568664	569173	569223	569171	-1	JH165545.1	ENSHGLG00100032380.1	563981	569925	None	8981	1906	179440	No_or_no_constitutive_exon
TTCTTCATTTCTAAGAAATTCTTTTTTCTTCTGTTGGGTGGTGAATGTAGAT	542490	543934	542440	542492	1	JH173925.1	ENSHGLG00100004481.1	468950	543934	TRPM7	8981	1906	179440	No_or_no_constitutive_exon
ACCCAGAAGCTAGCAGCTCCTCTCCTCCTCTGTGCAGCATGTGGGGACAGCT	139013	139039	138963	139015	1	JH167264.1	ENSHGLG00100004419.1	138737	194716	SCTR	8981	1906	179440	No_or_no_constitutive_exon
TACCAAGTTCCATTTTGCAGATGAGGAAACTGAGGCTCAGGGGGGTTAAGGA	157842	157848	157792	157844	1	JH167264.1	ENSHGLG00100004419.1	138737	194716	SCTR	8981	1906	179440	Yes
ATAGAGAAGGAGATGAAGGGATCCATGTAGCACAAGGGGAAAATGATGAGGA	226122	226305	226355	226303	-1	JH166322.1	ENSHGLG00100001255.1	133894	253070	None	8981	1906	179440	Yes
AAAAATACAAGAGAGAAAATAAAAACAGAAATAATAGGGTGAGACCATAGGA	634640	634692	634742	634690	-1	JH166322.1	ENSHGLG00100001020.1	624608	634815	None	8981	1906	179440	No_or_no_constitutive_exon
AGTGGGTAGCATGTTACCCCTTTGCATCCAGGGAAACTGAGGCTGGGGAGGT	401896	402252	401846	401898	1	JH166231.1	ENSHGLG00100012848.1	367474	406653	C3orf20	8981	1906	179440	No_or_no_constitutive_exon
GGTTCCCGTGTAGGGCACAGGGCACATAGGGCTTCTGTGTGCTGGGGGAGGC	93180	93422	93130	93182	1	JH168652.1	ENSHGLG00100002369.1	73010	115157	NOTCH1	8981	1906	179440	No_or_no_constitutive_exon
CCGGCTGCAAAACGGCATGGTCTCTGGCCAGTACAACCCACTGCGGGGAGCG	114462	115157	114412	114464	1	JH168652.1	ENSHGLG00100002369.1	73010	115157	NOTCH1	8981	1906	179440	No_or_no_constitutive_exon
GATTGATACACCCTCAGTGACGCAGATTTTGTTTGTGTTTTGGGCAACAGAA	188826	188889	188776	188828	1	JH168652.1	ENSHGLG00100001564.1	184698	191110	None	8981	1906	179440	No_or_no_constitutive_exon
CCTGCTCAGCACAGCCTGGTGCCCATGTCTGTCCCTCTCTCCCAGGGAAGAT	308991	310261	308941	308993	1	JH168652.1	ENSHGLG00100028748.1	307098	310261	None	8981	1906	179440	No_or_no_constitutive_exon
GGCCAAAGAAGGAAAGTGTCTGCCCAGAGTTATGCACTTGGGAACAGCAGGA	262371	262757	262807	262755	-1	JH167496.1	ENSHGLG00100030840.1	262371	265340	None	8981	1906	179440	No_or_no_constitutive_exon
GAGGGAACAAGGTCAAGTGTCTGTTGGACACAGAGGTCCTGAGGGACAAGGC	11153	11185	11235	11183	-1	JH166935.1	ENSHGLG00100010223.1	7233	12948	None	8981	1906	179440	Yes
CGGCACCCTGCCTGGGGTGAGCCCCGCCCTCCTGGGGTTGAGTAAGGGAGGG	276374	276502	276552	276500	-1	JH166935.1	ENSHGLG00100007791.1	275616	316435	None	8981	1906	179440	No_or_no_constitutive_exon
GGCCTGCCCTGCAAGGAGCTTCGGCCCTGTGGGTAAGGAGGATGGGGCAGGT	368436	368461	368511	368459	-1	JH166935.1	ENSHGLG00100008423.1	356103	369175	TTLL10	8981	1906	179440	No_or_no_constitutive_exon
CATACGTGCATGTGTGCTCCTGCATGTGTATGTGGTCTTGCATGGGGCAGGA	482838	483098	483148	483096	-1	JH166935.1	ENSHGLG00100007425.1	459027	498781	AGRN	8981	1906	179440	No_or_no_constitutive_exon
GTGGGCGATGGGCCTCGGGTGCTGGGGGAGTCCCCGGTGAGTGCTGGGAGGA	462022	462200	462250	462198	-1	JH166935.1	ENSHGLG00100007425.1	459027	498781	AGRN	8981	1906	179440	No_or_no_constitutive_exon
CCTTGAAGACTCTCTCTTCCTTCTCTCCCCTCCAGGTGGGCAGGCCAAAGCT	545706	545832	545882	545830	-1	JH166935.1	ENSHGLG00100008337.1	544846	551892	PLEKHN1	8981	1906	179440	No_or_no_constitutive_exon
CGCTTCTGGTGAGGTTTGAGGATAGGCTGGGTAACATACCCTGGGGACAGAT	567167	567281	567117	567169	1	JH166935.1	ENSHGLG00100008514.1	557911	573105	NOC2L	8981	1906	179440	No_or_no_constitutive_exon
GGGAAGAAAAACCGTTTCCTCTTAATACGGCCAAGTGAGGGTCGGCAGAGGG	571998	572101	572151	572099	-1	JH166935.1	ENSHGLG00100008881.1	571263	586931	SAMD11	8981	1906	179440	No_or_no_constitutive_exon
AAGTAGAGGAAGTAGAGGATATGGGAGAAGGTGACAGAGTAGAGGGAGAGGG	483739	483886	483936	483884	-1	JH166117.1	ENSHGLG00100002583.1	483739	518626	None	8981	1906	179440	No_or_no_constitutive_exon
AGTGTAGTGAGGTGGGCCTTGATGGTGAGAACCACATTCATGTAGGGAAGAT	165845	166008	165795	165847	1	JH171108.1	ENSHGLG00100012614.1	165129	168527	None	8981	1906	179440	No_or_no_constitutive_exon
TGAGATTCCCTCGGGTTCTGCCCAGGCTCGGCCTGGACAGGGTGAAGGAGGG	51566	51808	51516	51568	1	JH166521.1	ENSHGLG00100004090.1	1818	149518	STAB2	8981	1906	179440	No_or_no_constitutive_exon
TTTCCTGATTCAAAACCAACAGAATTATCACTGTTCCACAGGGCAATGAGAA	84171	84258	84121	84173	1	JH166521.1	ENSHGLG00100004090.1	1818	149518	STAB2	8981	1906	179440	No_or_no_constitutive_exon
ACTCTGACAGGGGCACCAGGGGTCCCCACGAGCCGTGGGTGGGCGGCGAGGC	117164	117361	117114	117166	1	JH166521.1	ENSHGLG00100004090.1	1818	149518	STAB2	8981	1906	179440	No_or_no_constitutive_exon
GATCATTAGCATAGACTGGGACGCGGGCTTCAAGGAGGGCAGGCAGTAAGGG	346416	346511	346561	346509	-1	JH170412.1	ENSHGLG00100000501.1	346416	346869	None	8981	1906	179440	No_or_no_constitutive_exon
AAGTGTAATTAGTGGAATGCTCAGTGGAAGCAGGCTTGCACCTGGGAAAGAA	31809	31836	31886	31834	-1	JH170183.1	ENSHGLG00100000384.1	31741	259656	ITFG1	8981	1906	179440	No_or_no_constitutive_exon
AAGTGTTTGCTAACACTGTCTCTTTTTCTGCCCTCCTACTACGGGGTTAGGA	539928	540120	540170	540118	-1	JH168091.1	ENSHGLG00100008325.1	539928	592672	SH3TC2	8981	1906	179440	No_or_no_constitutive_exon
GAATTTGTCTCAGCCCTGCGGGCATTCCTCGCCTCCCTGGGGAAGCCCAGAA	229754	229810	229704	229756	1	JH169126.1	ENSHGLG00100000629.1	185642	276444	ARFGEF2	8981	1906	179440	No_or_no_constitutive_exon
TGTAACTTTTAATCTTTGTCCTAAAAATATTTCTTTTTTAATTGGGACAGGT	104621	104955	105005	104953	-1	JH168595.1	ENSHGLG00100012158.1	102009	108837	CCNB1IP1	8981	1906	179440	No_or_no_constitutive_exon
GCCTTCCACCCAGAGGGGCAGGCCATAGCCATTGGCAGCTGGGCTGGCAGTG	159637	159719	159769	159717	-1	JH168595.1	ENSHGLG00100013013.1	150930	189202	TEP1	8981	1906	179440	No_or_no_constitutive_exon
TCACCCCAGCTAGCCTGCCTATTCCCTAACCTCTGGCCTGGATCGGGAAGGG	190224	190425	190475	190423	-1	JH170863.1	ENSHGLG00100001660.1	180941	294239	None	8981	1906	179440	Yes
ATGGAGAGGGTGCTTGGAATAAGAACTGATTTTGTAGCTGGGTGGATCAGAA	115938	116094	116144	116092	-1	JH167036.1	ENSHGLG00100007648.1	115399	116175	None	8981	1906	179440	No_or_no_constitutive_exon
TGGATTGGTATTGCTGGATCAGAGTTAAGACAGTGATATCCAGGGCAAAGAA	303895	303921	303971	303919	-1	JH167036.1	ENSHGLG00100008153.1	303329	304234	None	8981	1906	179440	No_or_no_constitutive_exon
ACCCCCGTCGGCCCAGTGGCCCAGGCGCGGCGCAGCAGCGTGGCCGGGAGTG	351435	351934	351984	351932	-1	JH165876.1	ENSHGLG00100010500.1	351435	352670	None	8981	1906	179440	No_or_no_constitutive_exon
GGTGTCCTATCGACCCAGCTGGATCGTGTAAGCAGTCTTTGGGAAGTGAGGA	508653	509010	509060	509008	-1	JH172097.1	ENSHGLG00100004220.1	507962	509661	None	8981	1906	179440	No_or_no_constitutive_exon
AAGGGGAGGTGGACTGTCCATTTATAGTCCTGCTCTTTGGGATGCTGAAGGT	125645	125858	125908	125856	-1	JH166409.1	ENSHGLG00100012144.1	91674	126669	SMYD1	8981	1906	179440	No_or_no_constitutive_exon
TGGTTGATAATTAAAGTTTCTTTTTTAATTTTCTTCTTTTTGGGGAATAGGT	403464	403580	403414	403466	1	JH166409.1	ENSHGLG00100014507.1	390890	411319	RNF103	8981	1906	179440	No_or_no_constitutive_exon
CCCCAGTTGTTGGTCTTTGGTTCTGAAGGAGTGGGGGTTTTGGTGGGCAGGT	170403	170580	170630	170578	-1	JH166743.1	ENSHGLG00100012173.1	159304	181957	MYH6	8981	1906	179440	No_or_no_constitutive_exon
CCCCAGCTGTTGGTCTTTGGTTCTGAAGGAGTGGGGGTTTTGGTGGGCAGGT	198218	198395	198445	198393	-1	JH166743.1	ENSHGLG00100017249.1	187143	210365	MYH7	8981	1906	179440	Yes
AGCTTGTTTCCCTGCAATGTCTGATGCTTATGACCGGGAATATGAGGGAGAA	67397	67748	67347	67399	1	JH167162.1	ENSHGLG00100002625.1	66895	67748	None	8981	1906	179440	No_or_no_constitutive_exon
GTGGAGGAGGCAGCCCAGCAGGAGGGTCCACCTGGTGGAAGGGGGAGGAGGC	199271	199321	199221	199273	1	JH165636.1	ENSHGLG00100003511.1	189111	202581	None	8981	1906	179440	No_or_no_constitutive_exon
TTGAATAGCTAGCAAAGAGTGGGAAAGACACTTCAAGAATGGGAAATCAGCT	362071	362125	362021	362073	1	JH165636.1	ENSHGLG00100008928.1	333677	369828	UEVLD	8981	1906	179440	No_or_no_constitutive_exon
TTTGGCTTAGCTCTTTCATGCTTGACTAGCACCAACCAGGAAACTGGGAGAT	479479	479530	479580	479528	-1	JH165636.1	ENSHGLG00100006649.1	469790	483578	None	8981	1906	179440	No_or_no_constitutive_exon
TTCTTCTTGACACCTTCATTTTGTTTTTGTTAGGGACTATGTGGGTGAAGAT	15480	16269	15430	15482	1	JH165630.1	ENSHGLG00100001163.1	15234	16269	None	8981	1906	179440	No_or_no_constitutive_exon
TCATTCTGGCCGCCATCTTAAAGATGTCTTCTGCTGCGGGCAGGAGGAAGAC	379284	379524	379234	379286	1	JH165630.1	ENSHGLG00100001259.1	378576	379524	None	8981	1906	179440	No_or_no_constitutive_exon
TGAGTACCTCTCCCCACCTGCACCTGAACCTAACCCAGTTGTGTGGGCAGAG	135505	135606	135656	135604	-1	JH167069.1	ENSHGLG00100005278.1	131849	139520	PRAP1	8981	1906	179440	No_or_no_constitutive_exon
TGACCACTCCCCTGTCTCTCCCTGCCCACGCCCCGACCTGGGGCGGCCAGGT	310404	310562	310612	310560	-1	JH167069.1	ENSHGLG00100006992.1	307773	367662	KNDC1	8981	1906	179440	No_or_no_constitutive_exon
GTTTTGCTTGGCAAATTTGCTGAAATGAAGACAACTGGGATCAGTAAGAGGA	154300	154410	154460	154408	-1	JH167187.1	ENSHGLG00100019421.1	96141	325713	ANKRD31	8981	1906	179440	Yes
AATTAGGTCTTCATCAGTGAGCCGTGTCCCCAAGGAGGAGGGACAGGAAGGT	8888	9146	8838	8890	1	JH169659.1	ENSHGLG00100011160.1	7781	11336	None	8981	1906	179440	No_or_no_constitutive_exon
GGTGCTGGGACCTGCTCTTCTGCATTCACTTTCAACAAAGTTTGGGAAAGGA	74527	74859	74909	74857	-1	JH169659.1	ENSHGLG00100007602.1	74421	78900	None	8981	1906	179440	Yes
CGGCCGGGCCCATAGACCCTGTGGACCCCACGGACCCTGTGCTGCGGGAGCG	39171	39306	39121	39173	1	JH171123.1	ENSHGLG00100000517.1	26615	47296	HDAC5	8981	1906	179440	Yes
TGGAGGAGGAGGAGGAGGAGGAGGAGGAGGAGGCGGAGGAGGACGGGGAGGA	42900	42990	42850	42902	1	JH171123.1	ENSHGLG00100000517.1	26615	47296	HDAC5	8981	1906	179440	Yes
ACTGCCAGAGCCCTGCTCTGATACCACAATGCCCTCTCCTGGGGCTGCAGGG	504377	504438	504488	504436	-1	JH171123.1	ENSHGLG00100028723.1	499726	504708	None	8981	1906	179440	No_or_no_constitutive_exon
CTGGCGACCAACCTCCGGACGGTGGTTCGGCCTCGCCAGGGCGGCGGGAGCG	120065	121750	120015	120067	1	JH171299.1	ENSHGLG00100001757.1	119717	123944	None	8981	1906	179440	No_or_no_constitutive_exon
CCCGGAAGGGCGAAGGGAGCATGTCTGCCGACAAGCGGGACGGATGAAAGGC	122575	122670	122525	122577	1	JH171299.1	ENSHGLG00100001757.1	119717	123944	None	8981	1906	179440	No_or_no_constitutive_exon
TGATCTGAAGAAACTTTTTTTTTTTAATTTGTTTTTGGGGATGGATATAGGT	297370	297550	297600	297548	-1	JH171299.1	ENSHGLG00100002012.1	259314	299577	None	8981	1906	179440	No_or_no_constitutive_exon
GGGCTTCCTCCTTTCCTTCCAGTCTGTCGTCTACTGCCACGGAGGGCGAGTT	527748	527833	527883	527831	-1	JH171295.1	ENSHGLG00100002493.1	504569	560428	None	8981	1906	179440	No_or_no_constitutive_exon
AGCACACATGTTTGAGCGAATGGTGCAGGTAAGGCCCTGGCATCAGGGAGGC	529033	529069	529119	529067	-1	JH171295.1	ENSHGLG00100002493.1	504569	560428	None	8981	1906	179440	No_or_no_constitutive_exon
AGAATAGAAGAATAATAAGAATTCCCTAGAAATCCTACTGGGAAGTATAGGC	224594	224827	224877	224825	-1	JH169886.1	ENSHGLG00100000195.1	224594	225179	None	8981	1906	179440	No_or_no_constitutive_exon
CCAGGTTGAACTAGCTCTCTGATTTGATGTGTCTTCCCTCTGCCGGGAAGTT	397434	397581	397384	397436	1	JH168769.1	ENSHGLG00100001039.1	335601	412597	NPAS2	8981	1906	179440	Yes
CACTATACTGTTCATTCTAAGGAAAAACAGTTTGTCAGACATGTGGGAAGCA	60498	60801	60448	60500	1	JH166936.1	ENSHGLG00100009283.1	58425	60801	None	8981	1906	179440	No_or_no_constitutive_exon
TGTCAAATGCTTTTGTTGTGATGACAGTTTGAGGTGTTGGGAATCTGGAGAT	423820	423874	423924	423872	-1	JH166936.1	ENSHGLG00100004845.1	422537	424831	None	8981	1906	179440	Yes
TATCACCTCACCCATATCCTGCTTTTTGTTTTGTTTTGGGGGGGGGGCAGCT	379699	380047	380097	380045	-1	JH166615.1	ENSHGLG00100015390.1	359218	382004	None	8981	1906	179440	No_or_no_constitutive_exon
GGTAACGGGTGGCTCCTGCAGGGTGGTGTAAGCGCCATGCCAAGGGCCAGGA	54484	54598	54648	54596	-1	JH173713.1	ENSHGLG00100005014.1	34056	149758	DIP2A	8981	1906	179440	No_or_no_constitutive_exon
TTTAAATTTCTTTTCCTAATCCTTTGGTTGTTAAATAATGCGGGGGGAAGGA	164018	164139	164189	164137	-1	JH173713.1	ENSHGLG00100003355.1	162753	276620	PCNT	8981	1906	179440	Yes
ATCATTAAAGTGTCCTTTACCACTCGAAGACCTCAATTCATGGGAGGAAGTG	437594	437863	437544	437596	1	JH171339.1	ENSHGLG00100002825.1	436404	438330	None	8981	1906	179440	Yes
CCGGCGTCGGCGACGGCGACGCGGCCCCCGGCGGGAAGGGACCAAGGCAGGA	215227	215469	215177	215229	1	JH167585.1	ENSHGLG00100018617.1	214468	215469	None	8981	1906	179440	No_or_no_constitutive_exon
CTCCCTTGCCTGTAGTTTTTTGCTTATTTATTTTCATTTTATGGGAACAGGC	205926	206058	206108	206056	-1	JH165529.1	ENSHGLG00100000639.1	176393	518263	None	8981	1906	179440	Yes
GAGAATTACATTGTATCTTTCTTTGTTGCATTTGACTTTGGGAGCTACAGAT	73424	73639	73374	73426	1	JH172822.1	ENSHGLG00100011555.1	58600	107973	ALDH18A1	8981	1906	179440	No_or_no_constitutive_exon
CTTTAGAGGCCGAGGAAGAGGCCGAGGAAGAGGCCGAGGATGGGGAAGAGGA	423519	423543	423469	423521	1	JH165714.1	ENSHGLG00100014041.1	404843	440460	None	8981	1906	179440	No_or_no_constitutive_exon
TTAGAGTTCTGTTCCAAAGTCTGAATGGTGTTGTCGTCTTTGGGTAACAGGT	462643	462751	462593	462645	1	JH169800.1	ENSHGLG00100011253.1	429692	486672	PDE6C	8981	1906	179440	Yes
CAGTTTTAAAGTCTTCCAGTGTCTCACCACTTCGCTGTCTGGGCTACAAGAG	518084	518133	518183	518131	-1	JH172515.1	ENSHGLG00100004227.1	518084	519158	None	8981	1906	179440	No_or_no_constitutive_exon
TAAATAATATTTTCCAATTTCCTTTTTCTCTTACATTCCTGGGAAATTAGAA	30892	31051	30842	30894	1	JH170747.1	ENSHGLG00100007296.1	24832	60292	None	8981	1906	179440	No_or_no_constitutive_exon
CCAACAACGATCTGCAAAATAATGGAGAAAATACAGCAAGTGGGGAAGAGAA	411596	411749	411799	411747	-1	JH167487.1	ENSHGLG00100012374.1	410606	412146	None	8981	1906	179440	No_or_no_constitutive_exon
TTTGCCTTGTGCCTCTCATCAGGTCTGTTCATGGGTGACCGGGGAACAAGCA	302907	303829	303879	303827	-1	JH169796.1	ENSHGLG00100003513.1	302907	303923	None	8981	1906	179440	No_or_no_constitutive_exon
CCTGGGCTCCTAACTAGGGCGGGAAGTGATCACCTGGGCTGGGCAGGCAGCC	30470	30593	30643	30591	-1	JH172712.1	ENSHGLG00100016341.1	29475	31098	CARTPT	8981	1906	179440	No_or_no_constitutive_exon
TGGGGACTCCTTGCAGGCCAACCCCACCAAGAAGGCCCGGGGCAGGGAAGGA	484285	484709	484235	484287	1	JH173266.1	ENSHGLG00100000401.1	484149	484977	None	8981	1906	179440	No_or_no_constitutive_exon
TATGAGCAAAAAATCAGACATTCTGGTATGTTGAGTCGATGGGATGACAGTC	344724	345062	344674	344726	1	JH171878.1	ENSHGLG00100000716.1	344190	345062	None	8981	1906	179440	No_or_no_constitutive_exon
GGAGAAGCCACAGAAGACAGCCTCCAATTGTTACATAACAGGGTGAGGAGAC	35755	35788	35838	35786	-1	JH169455.1	ENSHGLG00100010372.1	33694	122732	PRSS12	8981	1906	179440	No_or_no_constitutive_exon
GGTGGGGTTGGCGACCCGAAGGAGCCGGGACTGAAGCCGGGAGCTGGGAGCC	26330	26349	26280	26332	1	JH168787.1	ENSHGLG00100007545.1	22080	29171	XAB2	8981	1906	179440	No_or_no_constitutive_exon
TCCAGAGCAGGCTCCCAAGATCCTTGTCTTGACTGCTCTCAGGGACGGAGCT	477498	477558	477448	477500	1	JH168787.1	ENSHGLG00100007633.1	468315	484958	DDX11	8981	1906	179440	No_or_no_constitutive_exon
CTGTTATTCATTTTTTTCCCATTTTAATTATTTCAAACTGGGACATGTAGGT	244699	244773	244649	244701	1	JH166719.1	ENSHGLG00100002286.1	184287	408187	ATP8A1	8981	1906	179440	No_or_no_constitutive_exon
GTCCCACATAGCTAAACAGAGCTCATCGGTGACCCTGAACCTGTGGGAAGCG	218711	218884	218934	218882	-1	JH169891.1	ENSHGLG00100011444.1	218711	220637	None	8981	1906	179440	No_or_no_constitutive_exon
CAACACACCCAAAAAGATGACAGACTACGTACGCCAAGAAGCAAGGGTAGGT	219424	219553	219603	219551	-1	JH169891.1	ENSHGLG00100011444.1	218711	220637	None	8981	1906	179440	No_or_no_constitutive_exon
GGTGGCCAACAAAGGGGATTGATTGCCTGCAGAAAGGGGAGAGTGTTAAGTT	337673	338111	337623	337675	1	JH167285.1	ENSHGLG00100002245.1	335628	338111	None	8981	1906	179440	No_or_no_constitutive_exon
CTGCTTCTGTAGTCTTTAAACACCTTCCTTCCTTGTCTTGTGCTGGGAAGGT	66849	66948	66998	66946	-1	JH170401.1	ENSHGLG00100006504.1	58718	94358	None	8981	1906	179440	No_or_no_constitutive_exon
AATGAGGGGTAAGTGATAAAGACTAAGGAGTGAGGGGGAGGAAGCAAAAGAG	143210	143244	143160	143212	1	JH169419.1	ENSHGLG00100017950.1	78702	147556	None	8981	1906	179440	No_or_no_constitutive_exon
CTGTGTCATAGTGATATGCTGCTCACTTTTGCTATTGCTTTATGGGGTAGGA	421203	421319	421153	421205	1	JH169419.1	ENSHGLG00100013873.1	269140	421882	POLQ	8981	1906	179440	Yes
TGTACAGGCCACAGAGAACACCAGTGCAAGGCTCGGGGGTGAAATGGGAGGG	156489	156497	156439	156491	1	JH167404.1	ENSHGLG00100002838.1	153096	158462	None	8981	1906	179440	No_or_no_constitutive_exon
CTTGGACCTCACAGGGACCTCGATCCGTGGAGCTGGTGCTGGGCTATGAGGG	380319	380568	380618	380566	-1	JH167290.1	ENSHGLG00100000697.1	380160	381666	None	8981	1906	179440	No_or_no_constitutive_exon
CACCGGCGGGTGGCGGCGGCGGCGCGGCGCGCGGCCAGGCGGGAAAACAGGC	449025	449346	448975	449027	1	JH168170.1	ENSHGLG00100013958.1	448335	454905	None	8981	1906	179440	Yes
TCTCACCAGTGGTGCTGAGGTGGGTGATCAAGGCTGGGTTGGAGCCAGAGGG	202458	202487	202408	202460	1	JH173560.1	ENSHGLG00100010386.1	202375	227255	MYH7B	8981	1906	179440	No_or_no_constitutive_exon
GTATTGTCTGAGCTCCATGCCAGGTCCCAGTGGGAGCCAGGCAGGGGCAGCC	235174	235354	235404	235352	-1	JH173560.1	ENSHGLG00100004293.1	231221	309989	TRPC4AP	8981	1906	179440	No_or_no_constitutive_exon
TGATTTCGTGCCTTCTACCATCTAATTGTGACTCTCTCTGGCATGGGCAGGT	12655	12790	12840	12788	-1	JH170990.1	ENSHGLG00100000283.1	20	19815	TTLL1	8981	1906	179440	Yes
TCTTGTTGTCATTCTGTCTATACACACGTATATGCACTTGGGCTAAATAGTA	173298	173415	173465	173413	-1	JH170990.1	ENSHGLG00100000651.1	129996	236415	SCUBE1	8981	1906	179440	No_or_no_constitutive_exon
CAATAGATTTTTTAAAATTAATATATCCTTTTATTTTTTGTGGGGACAAGTT	410812	411008	411058	411006	-1	JH170990.1	ENSHGLG00100031198.1	404049	435278	None	8981	1906	179440	No_or_no_constitutive_exon
ATGAAGTCTTGGAGTTCCTAGGCCGGGGGACATTTGGGTAGGTGGCTAAGCA	451273	452019	452069	452017	-1	JH169781.1	ENSHGLG00100000388.1	450555	452613	None	8981	1906	179440	No_or_no_constitutive_exon
GCCAGGTGTGCACCTCCCTCCTCTCGGCCAGAGGGCCAGTGTGGGAACAGGG	476867	476873	476923	476871	-1	JH166237.1	ENSHGLG00100010115.1	475217	477923	P2RX2	8981	1906	179440	No_or_no_constitutive_exon
GCTCAGCCCTGTGCCCCTCTTCCTGTCTCCCCATTGCTGGCAGAGGGCAGGC	188854	188941	188804	188856	1	JH172440.1	ENSHGLG00100003416.1	187694	188941	None	8981	1906	179440	No_or_no_constitutive_exon
GCAGCAGCTTAACCTCTCCTCCACCGAGCTGGGCGGCGGCGCCCAGGGAGGC	249460	249550	249600	249548	-1	JH172440.1	ENSHGLG00100017198.1	242919	250115	LRRN4	8981	1906	179440	No_or_no_constitutive_exon
CAGAAGCTGATGGCCGCCGGCGCCAGGTCCTGTCAAGGGGCCCGAGAAAGCC	73896	73942	73846	73898	1	JH168048.1	ENSHGLG00100000993.1	67750	74256	None	8981	1906	179440	No_or_no_constitutive_exon
CCGGAGAGACACCCAAGCGGGCGAAGTGAAGAAACTCAGGAACGGGAAAGGT	433715	434301	434351	434299	-1	JH168048.1	ENSHGLG00100000821.1	433715	455725	None	8981	1906	179440	No_or_no_constitutive_exon
GGGAGGTGTCAATAGGTGCCCTGAAAGCTTTCTTCCTGCTGGGGTACCAGGT	240376	240552	240326	240378	1	JH168381.1	ENSHGLG00100003386.1	200238	260881	PAX8	8981	1906	179440	Yes
CCTAATTGGGGGAAAAGGTAATGCTGAATTGTTCTCATTTGGGTGTGTAGCT	125305	125440	125255	125307	1	JH171978.1	ENSHGLG00100009930.1	99346	137143	TOMM70	8981	1906	179440	No_or_no_constitutive_exon
GTAAGGCCACCAGAGGGTTCCTAAGCCACATCCTGTGATTGGCTGGGCAGAT	260752	260910	260960	260908	-1	JH171629.1	ENSHGLG00100015499.1	259505	272925	ANKRD13D	8981	1906	179440	No_or_no_constitutive_exon
TTTCTAACTATGCCTTTTGTCTTTCTAATAATTGTTTTCCTGTGGGACAGAT	366229	366308	366358	366306	-1	JH171629.1	ENSHGLG00100011768.1	309986	428871	KDM2A	8981	1906	179440	No_or_no_constitutive_exon
TTTCCATCAGTACACTAATGCTGCTTTTTTTTTTTTGGTGGGGGGGCCAGGT	342858	342952	343002	342950	-1	JH171629.1	ENSHGLG00100011768.1	309986	428871	KDM2A	8981	1906	179440	No_or_no_constitutive_exon
CTGCCCAAGGCCAGCTCAACGTGGAGCAGAGCAAGGTCAGGGCTGAGCAGAC	446002	446109	446159	446107	-1	JH165758.1	ENSHGLG00100017052.1	384586	449139	PEAK1	8981	1906	179440	No_or_no_constitutive_exon
TCAGTTTAGCACTGCCAAAGGACAAGTGAACCTGCGGGACCAGGGATAAGTG	274514	274584	274634	274582	-1	JH171428.1	ENSHGLG00100004223.1	274487	276870	None	8981	1906	179440	No_or_no_constitutive_exon
AAGTGCTGAGCCTCATTCAGTCTTTGTCTTTCTTGGGTTGGGGAGTGCAGAC	248613	248699	248749	248697	-1	JH166736.1	ENSHGLG00100006363.1	241049	250074	None	8981	1906	179440	No_or_no_constitutive_exon
GAGTTCTGAGTGGTAATCGAGGAGTAGGCTATAGCAGTGGGCGGGGTCAGCT	411618	411836	411886	411834	-1	JH166736.1	ENSHGLG00100018921.1	373209	411928	None	8981	1906	179440	No_or_no_constitutive_exon
AGACAGGTGATGCTTGAATTGTGTTTGTGGGCTTTCCATCTGTGGGGAAGTC	201005	201725	201775	201723	-1	JH173691.1	ENSHGLG00100017190.1	200852	201952	None	8981	1906	179440	No_or_no_constitutive_exon
CCACTATGGGAACCCTCTCTGAAGAAGCCACAATTCCTGGCAGCTGGGAGAT	380411	382857	380361	380413	1	JH171443.1	ENSHGLG00100018818.1	329786	432678	TRANK1	8981	1906	179440	No_or_no_constitutive_exon
GCACCTGGCCAAGCTGCGCGACCGGAGCAGCAGCGGGGGCAAGATGAAAGTC	382591	382626	382676	382624	-1	JH167377.1	ENSHGLG00100001059.1	380980	383368	None	8981	1906	179440	No_or_no_constitutive_exon
TTTAAATTGCAGTCATCTTTGAGTAATTCTGCTCATTCTTTTGAGGGCAGGA	105066	105209	105259	105207	-1	JH173914.1	ENSHGLG00100003915.1	961	292985	None	8981	1906	179440	Yes
TTGGCAGAGGGGCTAGGCTCTCTTTAATGTTGTTGGGCCTGGGATTATAGGA	91377	91534	91327	91379	1	JH169322.1	ENSHGLG00100009469.1	56542	94894	None	8981	1906	179440	No_or_no_constitutive_exon
TTGGGACGGCTGGCTGAGCTCCGCCAACGGCTAAAGGCCGGCGGGCTGAGCC	276668	276785	276618	276670	1	JH169322.1	ENSHGLG00100010672.1	245060	278817	KDM5C	8981	1906	179440	No_or_no_constitutive_exon
TATGACATTCACTCTTTTTTCTACTCACCATCCATCTTGGCCACAGGGAGAA	66184	66282	66134	66186	1	JH167704.1	ENSHGLG00100013247.1	63400	66999	None	8981	1906	179440	No_or_no_constitutive_exon
CCACAAGGTCAAAGAGTTCTGTGAAAATCTCTCCACCGACTGTCGGGGAGAA	39842	40224	40274	40222	-1	JH167831.1	ENSHGLG00100007862.1	39400	41620	None	8981	1906	179440	No_or_no_constitutive_exon
CAGCCACCAGCAACCTGAAGAAGTTGGTGGAGAAGTTTGGGAAGGAGTAGGC	39400	39742	39792	39740	-1	JH167831.1	ENSHGLG00100007862.1	39400	41620	None	8981	1906	179440	No_or_no_constitutive_exon
CACTCGGCTCACCTTCTTTGCCCTAGGAGCTTGGGATGGCAGCGGGGGAGCT	134404	134432	134354	134406	1	JH168395.1	ENSHGLG00100006618.1	133335	134432	None	8981	1906	179440	No_or_no_constitutive_exon
GTGACTCAATATAGTTTGTACCAATGCATGTGTTTCTTTTGGGGGTTTAGTT	343959	344053	344103	344051	-1	JH171519.1	ENSHGLG00100000951.1	333634	474497	None	8981	1906	179440	No_or_no_constitutive_exon
GAAGTGCTGCCTTTGTTATTGCATACATTATGGAAACCTTTGGGATGAAGTA	109482	109725	109775	109723	-1	JH173097.1	ENSHGLG00100001720.1	109482	110151	None	8981	1906	179440	No_or_no_constitutive_exon
CGAGGAGCTGGAGTAGCTGTTCTTGATGGTGAGTGTTGGGATATGGAGAGGT	293570	293579	293520	293572	1	JH166934.1	ENSHGLG00100008542.1	275999	295549	None	8981	1906	179440	No_or_no_constitutive_exon
AATGAAGCCAGGGACAGGCCAGGTGGGCTGGAAGGTCCCTGGTGGGCCAGGC	27090	27241	27291	27239	-1	JH170752.1	ENSHGLG00100000576.1	8603	27290	None	8981	1906	179440	No_or_no_constitutive_exon
CCTATCATCCCAACAGCAGAGTTCCAGTACAGGATATCGGGGCATCAGAGAA	416700	416871	416650	416702	1	JH170390.1	ENSHGLG00100008638.1	416075	416871	None	8981	1906	179440	No_or_no_constitutive_exon
TCCATCCGCTGATGATCACGTGCTGGGGCTGTTTCGCGGTGGTCGGGCAGGC	197872	198045	198095	198043	-1	JH166493.1	ENSHGLG00100003379.1	189720	198122	None	8981	1906	179440	No_or_no_constitutive_exon
AGGAGAAGCCATATGTATGCCAGTTCTGCAGCCGAGGCTTCCGGGAGAAGGG	436028	436149	436199	436147	-1	JH166493.1	ENSHGLG00100003303.1	435250	446115	E4F1	8981	1906	179440	No_or_no_constitutive_exon
TAGCCAAGGGAACCTGTGCTGTAACTGGTTTCTCCTGTTTTGGGTGGCAGGT	411140	411275	411090	411142	1	JH172952.1	ENSHGLG00100005532.1	403455	417845	ASB9	8981	1906	179440	No_or_no_constitutive_exon
GGAGAAAACATAGAACAATCCCACCCCACGCGCACTGTAAAGAAAGGGAGAG	460352	460771	460302	460354	1	JH168173.1	ENSHGLG00100000754.1	460206	462649	None	8981	1906	179440	No_or_no_constitutive_exon
TGCCTGTGGCCACCAAGGCAGCTGAGGCGGAAAGGAGGGAGCCAGGGTAGGG	147751	148007	148057	148005	-1	JH172115.1	ENSHGLG00100005376.1	131509	149794	None	8981	1906	179440	No_or_no_constitutive_exon
TCTGGGGCTTTGGGGCCTACAGAGAGGCGGGGGGGAAAAAAGGGGCCGAGGC	450991	451057	450941	450993	1	JH172115.1	ENSHGLG00100006788.1	437028	453577	PPP1R12C	8981	1906	179440	No_or_no_constitutive_exon
GAGGTGGCAGCATGGAGCCAGCCCTGCCTGTTGGCGCCCGGTGGGGACAGGG	228339	228407	228289	228341	1	JH170681.1	ENSHGLG00100009256.1	198635	236550	C2CD2	8981	1906	179440	No_or_no_constitutive_exon
GGGGAGAAAAGATGCTGAATGATTACTTTTGAATCCTGGGAATCAACAAGGT	28938	29547	28888	28940	1	JH169790.1	ENSHGLG00100010396.1	28402	29901	None	8981	1906	179440	No_or_no_constitutive_exon
CCGCCCAGCCCCGCCAGAGGCAGGGGGAGGAGGCGCAGTTGCGGGTCGAGCC	99773	100715	99723	99775	1	JH173582.1	ENSHGLG00100000325.1	99605	137954	ADAMTS5	8981	1906	179440	No_or_no_constitutive_exon
CCCAGGCCCGCAGCTGGAGCCCCAGGCCGCAGATGGGGGTGCTGATGGAGGC	171837	171896	171946	171894	-1	JH167814.1	ENSHGLG00100000072.1	171810	216127	TXLNG	8981	1906	179440	No_or_no_constitutive_exon
TTTTGAGGAAATGTTTCTTTTCCCTGACGCTGAATTTCACTGGGTGACAGGT	277876	278081	277826	277878	1	JH167814.1	ENSHGLG00100000093.1	271493	323821	CTPS2	8981	1906	179440	No_or_no_constitutive_exon
GGAGATGATGATATGAAGTGAATCATTAATAAAGCCTGGGTGGAATCAAGAG	86183	86217	86267	86215	-1	JH167712.1	ENSHGLG00100010904.1	86183	86874	None	8981	1906	179440	No_or_no_constitutive_exon
CCACCGTGGCCCTGTGCTCTCTCTGGCTTTCTCTCCCAACCAACGGGAAGTA	177264	177591	177214	177266	1	JH168047.1	ENSHGLG00100011878.1	175779	177591	None	8981	1906	179440	No_or_no_constitutive_exon
GAAAGGCCTTCCTGGATCACCTGGGCTAACTGGCTTCCTGGGGGGTCCAGGC	242020	242065	241970	242022	1	JH165912.1	ENSHGLG00100002076.1	179989	272057	None	8981	1906	179440	No_or_no_constitutive_exon
GTGGGCTCTAATCTGTGTCTCCTCCTCTTCCTTTCCCTGGCTCGGGAAAGCT	95638	95773	95588	95640	1	JH172504.1	ENSHGLG00100017119.1	88063	100797	KHK	8981	1906	179440	Yes
CGAATGTCAGTACCTTGGTCATTTGTCCATGCCAAATGGATAGTGGGAAGGT	152937	153030	153080	153028	-1	JH172504.1	ENSHGLG00100012532.1	152572	153077	None	8981	1906	179440	No_or_no_constitutive_exon
CTGTGTGTGTATAACACTAACACATTTCCCCTGTATTTTGTGGGGCACAGGT	353541	357600	353491	353543	1	JH169688.1	ENSHGLG00100003820.1	330256	357600	KCTD10	8981	1906	179440	No_or_no_constitutive_exon
AGGAGCCCAGTCCCGCTACCAAATTCCAGTCCATCAGGGTTCAGGTAGAGGA	373258	373408	373208	373260	1	JH168143.1	ENSHGLG00100000854.1	372870	374384	None	8981	1906	179440	No_or_no_constitutive_exon
CTTGTGCTCAGTCAGGACCCCGCGGCAGCGCAGGACGGGGCGGACTGGAGAC	35621	35976	35571	35623	1	JH166860.1	ENSHGLG00100014315.1	13451	44036	None	8981	1906	179440	No_or_no_constitutive_exon
CACAGCCTCTCCTGATGGCCCCGGGCCTCCCGCACTGGGCTGAGGCTGAGCC	36063	36083	36013	36065	1	JH166860.1	ENSHGLG00100014315.1	13451	44036	None	8981	1906	179440	No_or_no_constitutive_exon
CCGTGCTGGACCTCCAGGACCACGAGGTTAGGCTCCGTGGGGTGGTGCAGGG	37692	38042	37642	37694	1	JH166860.1	ENSHGLG00100014315.1	13451	44036	None	8981	1906	179440	No_or_no_constitutive_exon
CTCTGGCGCCGCCGTGATTGGGTGGAAGATGGCACTGGGCGGATGGTAAGCC	262384	262434	262484	262432	-1	JH170663.1	ENSHGLG00100000715.1	261331	262536	None	8981	1906	179440	No_or_no_constitutive_exon
ATGGCTCCTGCTCCTGGCAGGCAGTTGCTGAGCTGAGCCTGGGCCAGCAGGC	35658	35776	35608	35660	1	JH173412.1	ENSHGLG00100004954.1	32386	36521	TMEM59L	8981	1906	179440	No_or_no_constitutive_exon
TGGTCTGTGGGGTTGGCCCTGGGCCCTGGTCCATCCTCCTGGGGACACAGGA	123141	123179	123091	123143	1	JH173412.1	ENSHGLG00100005205.1	115082	135413	CRTC1	8981	1906	179440	No_or_no_constitutive_exon
GGGCCTCGCAGGCCAGGTCGGGCTTAGTGTCCTGTGGGTGCAGGTAGCAGAG	259861	259965	260015	259963	-1	JH173412.1	ENSHGLG00100006428.1	259058	262923	HOMER3	8981	1906	179440	No_or_no_constitutive_exon
ACCCTACCGCCGCGGGGTCCGTGGGGGTCGGGCTGGGCCCGGGCGGGCAGGG	368454	368524	368574	368522	-1	JH173412.1	ENSHGLG00100008613.1	367840	370649	None	8981	1906	179440	No_or_no_constitutive_exon
CTGATGCTGTCCCCTTCTGCCCCACCCCTTCCTGCCGCCCGGGGACCTAGTG	389029	389142	389192	389140	-1	JH173412.1	ENSHGLG00100008722.1	388010	389747	BORCS8	8981	1906	179440	No_or_no_constitutive_exon
CCTGGCCCGGTTTGTGTGTTTTAAAAACTTGTAATGGTGTGGGTCAACAGAT	196590	197165	197215	197163	-1	JH165664.1	ENSHGLG00100029031.1	196590	204360	None	8981	1906	179440	No_or_no_constitutive_exon
CCATCTGTCCTGTCTGTCCATCCATCCTGTCCATCCTGTTGGGGCCGCAGGC	58680	58830	58880	58828	-1	JH165662.1	ENSHGLG00100003621.1	46798	64941	CARD14	8981	1906	179440	No_or_no_constitutive_exon
GGGGCGGGGACCTCTGATCAGGCCTTACCCTTCTTGCTGTGTGGGAGCAGGT	100197	100352	100147	100199	1	JH167808.1	ENSHGLG00100001615.1	98242	108381	ARAF	8981	1906	179440	No_or_no_constitutive_exon
AAGAGAGCCTACTGCCCGGACTGGGACCAGAAGGACTGGGATTATGGGAGGT	232067	232212	232262	232210	-1	JH168891.1	ENSHGLG00100016259.1	230625	232274	None	8981	1906	179440	No_or_no_constitutive_exon
TTTTGGGCCCACAGGGTGTCAAGGACTTGATTGGCTGCTTGGGTCTGGAGAG	400736	400794	400844	400792	-1	JH169654.1	ENSHGLG00100000103.1	399705	401484	None	8981	1906	179440	Yes
GCGTCCAACCCTCCCTGCTCCTTCCCCTTTCCCTGCCCCCATGGGGACAGTC	245742	245825	245692	245744	1	JH171306.1	ENSHGLG00100016013.1	195287	267453	None	8981	1906	179440	Yes
GATTGAAGAGTGGTGTGATCTCATTTTAATGTCACTATGTCCCAGGGAAGAA	69980	70914	70964	70912	-1	JH171628.1	ENSHGLG00100001717.1	69980	73515	None	8981	1906	179440	No_or_no_constitutive_exon
GGCGGCAACCGGGTCCTTGGAGGCGAGGCCGAGGCCGGGGAGGACACCAGGT	369284	369485	369234	369286	1	JH171533.1	ENSHGLG00100004517.1	367541	373419	KLK5	8981	1906	179440	No_or_no_constitutive_exon
GCCCAGGACAAGAGTGAAGGAAACTAGGTATGTGTTTTCTGGGGACACAGAG	119209	119328	119159	119211	1	JH168072.1	ENSHGLG00100002664.1	115827	129637	TGM1	8981	1906	179440	No_or_no_constitutive_exon
AGGCCACAGGATGGACCATGACCTTGCATTTGTCGGGTGTGGGGGTCTAGAT	354553	354640	354690	354638	-1	JH168072.1	ENSHGLG00100019050.1	349043	360948	CPNE6	8981	1906	179440	No_or_no_constitutive_exon
CAGTTCTAGCTAGGAATGCCAAGGTGAGGACCAGCAAGGGGGATGAGGAGGG	363492	363723	363773	363721	-1	JH168072.1	ENSHGLG00100017057.1	362488	378620	CARMIL3	8981	1906	179440	No_or_no_constitutive_exon
ATGAGCAAGATTCAGAGGAGGTTAGAATGAAGCTGGGGGAGACCTGAGAGGT	30203	30501	30551	30499	-1	JH173823.1	ENSHGLG00100005715.1	29763	30609	None	8981	1906	179440	No_or_no_constitutive_exon
GGAACAAAGAAGAGCCCAAGGTGCTGCCCTTGTGAGGGGGCAACACAGAGAA	29763	29871	29921	29869	-1	JH173823.1	ENSHGLG00100005715.1	29763	30609	None	8981	1906	179440	No_or_no_constitutive_exon
GAGGTAGTCATAATGTATCACCCTTTGTCTTGTTTTTTGGGGAACTGTAGGT	295308	295446	295496	295444	-1	JH170677.1	ENSHGLG00100017881.1	271450	314782	WDR62	8981	1906	179440	Yes
ATCAGTTCAAAGAATCCAAGCCCACCTGAGGGTGAGTGACGGGCAGAGAGGG	275944	276001	276051	275999	-1	JH170677.1	ENSHGLG00100017881.1	271450	314782	WDR62	8981	1906	179440	No_or_no_constitutive_exon
CCCGGTCCTCCCCAAACTGTCAAGCGGGAGCTCTTGGGTCACCGAGTGAGCT	365754	366145	365704	365756	1	JH170677.1	ENSHGLG00100015758.1	365697	366145	None	8981	1906	179440	No_or_no_constitutive_exon
GTTCTTGAAAGATCTCTAAATCAGGTACAGTTGCTTGGCGAGTGGGTCAGGA	20005	20108	19955	20007	1	JH167691.1	ENSHGLG00100007563.1	19880	20314	None	8981	1906	179440	No_or_no_constitutive_exon
GGAGATTTGATCGGAACATTTTTGGGTCATAAAGGTGCTGTGTGGGGGAGCA	397958	398818	398868	398816	-1	JH168140.1	ENSHGLG00100002822.1	397958	398984	None	8981	1906	179440	No_or_no_constitutive_exon
ATGGACTGCGATGGGTGTGGAGATGGAGACCGTCTCCCCGGGAGAGGAAGGA	67357	67642	67692	67640	-1	JH169240.1	ENSHGLG00100003988.1	67357	67682	None	8981	1906	179440	No_or_no_constitutive_exon
TGACGTTGACACGGACAGGGACATTAAGGGAGAGGGTCCCAATGGGTGAGTG	96771	96794	96844	96792	-1	JH169240.1	ENSHGLG00100004998.1	82466	117464	TRPM4	8981	1906	179440	Yes
CTGCATGTTTGTAAGCGGCTGCAACAGACGTGGGGAGGGAGAGGGGAGAGGA	159489	159812	159439	159491	1	JH169240.1	ENSHGLG00100029624.1	148418	159812	None	8981	1906	179440	No_or_no_constitutive_exon
TTCGTGGTGTACTTGATGACGAGGGAGCAGCACGTGTTCGGCCGGGGCAGGA	380112	380392	380062	380114	1	JH169240.1	ENSHGLG00100002931.1	374768	387062	None	8981	1906	179440	No_or_no_constitutive_exon
ATAGATACACATAGCATTGGAGAAAAAAAACAGCTCACATTCTGAGGGAGAT	174122	174275	174325	174273	-1	JH168773.1	ENSHGLG00100008878.1	173986	174568	None	8981	1906	179440	No_or_no_constitutive_exon
GAGAAGTGCCACCCGGAGAGCGGGGGCTGTGTGTGTCCCCCAGGGTACAGTG	43564	43575	43514	43566	1	JH170092.1	ENSHGLG00100014501.1	29843	47393	PEAR1	8981	1906	179440	No_or_no_constitutive_exon
ACTTGGGTGTCTGCCTGCCTCCTGATCTCTCTCTCTCCTCGTGGGAACAGGG	61555	61761	61811	61759	-1	JH170092.1	ENSHGLG00100001860.1	60645	180359	ARHGEF11	8981	1906	179440	No_or_no_constitutive_exon
TAAATCTTGTTTAATTTTATATTTTGTTACCTACGCTTTAGGGCATCAAGGG	145969	146010	145919	145971	1	JH166100.1	ENSHGLG00100001747.1	139841	146010	None	8981	1906	179440	No_or_no_constitutive_exon
TGGGCTACTATGTAACCCTGAAATCTGTCTCCCTTCGTGTGGGGCTGCAGAA	158357	158456	158307	158359	1	JH173483.1	ENSHGLG00100011456.1	20368	211551	ANK1	8981	1906	179440	No_or_no_constitutive_exon
AACACCTGCTCCATGTGTGAGGCCTTCTTGTGAGTACAGCAGGGACCCAGGG	297892	297919	297969	297917	-1	JH171322.1	ENSHGLG00100003601.1	260498	342512	None	8981	1906	179440	No_or_no_constitutive_exon
CAGTCAGTCATAGTTTCACAATTCAAAGGTTAAATTATAGTAGGGATCAGTG	267329	267451	267501	267449	-1	JH171322.1	ENSHGLG00100003601.1	260498	342512	None	8981	1906	179440	No_or_no_constitutive_exon
AATCATGATCATAATAGCTCAAGTAGTAAGGGGAAAAAAGGGTGATAGAGCT	272871	273080	273130	273078	-1	JH173594.1	ENSHGLG00100003255.1	272871	275108	None	8981	1906	179440	No_or_no_constitutive_exon
ATTTAATTATTGATGTGAAAGAATGGGAAATTTGAAATATTTGGGGTGAGGA	186639	186699	186589	186641	1	JH168671.1	ENSHGLG00100010036.1	186222	286833	UPF2	8981	1906	179440	No_or_no_constitutive_exon
ACAACTGTGAAGTGAGGAAAGCAGTGAGGAAAGCCCTGTTGAAACGGGAGAT	369405	369876	369355	369407	1	JH172959.1	ENSHGLG00100015937.1	368735	369876	None	8981	1906	179440	No_or_no_constitutive_exon
TTAGGAGCACTTTAGTGAATAAAGAACCTGGCAGTGGGCTGGGGATTTAGCT	291033	291352	290983	291035	1	JH173153.1	ENSHGLG00100009768.1	290577	292037	None	8981	1906	179440	No_or_no_constitutive_exon
CCCAAATGGCCCCCTAGTCCTTCACTGGGACTAGTCCTTCACTGGGAGAGGC	112961	113041	112911	112963	1	JH172154.1	ENSHGLG00100016129.1	112351	128181	ZMYM3	8981	1906	179440	No_or_no_constitutive_exon
CAGGAAGAGGACAGGTCTGTGCTGGGTCTGATGGTACTGCTGGGATGCAGGA	247427	247572	247622	247570	-1	JH172154.1	ENSHGLG00100009398.1	232393	256057	MED12	8981	1906	179440	No_or_no_constitutive_exon
CTTTTTACAAAGAAATTTCCATTTTCCCCCTCAAATAATAGGGAACAAAGAG	360563	360669	360513	360565	1	JH167060.1	ENSHGLG00100014461.1	305780	370612	ARL13B	8981	1906	179440	No_or_no_constitutive_exon
CTACTTTTTCCTGCATTGGGATTGGCCATTCTTGATGGTGGGGCCAGCAGAC	202116	202274	202066	202118	1	JH173115.1	ENSHGLG00100018756.1	181114	214191	DRP2	8981	1906	179440	No_or_no_constitutive_exon
AGGATGACGGGAACGACCTGATATACACCTTCTTCAACCTGGATCGGGAGGG	338727	338754	338677	338729	1	JH173115.1	ENSHGLG00100006235.1	337791	339274	None	8981	1906	179440	No_or_no_constitutive_exon
GGGGGATCGTGCGGGGGCCGAATTGGGGGAGACTGGGAAGGGGCGCTGAGGG	130188	130315	130365	130313	-1	JH173128.1	ENSHGLG00100003159.1	126739	130562	CDT1	8981	1906	179440	No_or_no_constitutive_exon
CCCTGCTCCTGCTCTGGCCCCTGTCTGCACTTCAGCGCTGGTGTGGGGAGGG	185943	186090	185893	185945	1	JH173128.1	ENSHGLG00100005585.1	163279	208828	PIEZO1	8981	1906	179440	Yes
CCCAGATGGTGCTGAGGCAGCGGCGGGAGCAGGAACGGGCGCGGGCACAGCA	202675	202752	202625	202677	1	JH173128.1	ENSHGLG00100005585.1	163279	208828	PIEZO1	8981	1906	179440	Yes
CAGGTGGGCTCAGTCGGCAGTTTCTCCCCACAGGAGCTGGGGACAGGGAGGA	204992	205084	204942	204994	1	JH173128.1	ENSHGLG00100005585.1	163279	208828	PIEZO1	8981	1906	179440	Yes
CTGGCTGGGGGCAGGGGAAAGGGAAGCCCCAGGTGGTGGAGCCAGGGCAGAG	170181	170396	170131	170183	1	JH173128.1	ENSHGLG00100005585.1	163279	208828	PIEZO1	8981	1906	179440	No_or_no_constitutive_exon
CTGTGCCAGGAGGGACCCTCCATGGTTTAGCCAACTGGTGGGCAGCACAGAG	219770	219983	219720	219772	1	JH173128.1	ENSHGLG00100007131.1	218828	222671	RNF166	8981	1906	179440	No_or_no_constitutive_exon
CACGCTTCCTGCCTGCAGCCTACACCCTGGCCCGTGCCTATGGGGTTGAGGG	246253	246421	246203	246255	1	JH173128.1	ENSHGLG00100002185.1	245525	247945	MVD	8981	1906	179440	No_or_no_constitutive_exon
CTGTCAGGAGGGAAGAGGAGTGGCACAGAGGCGCCGGGCTGGGGCTACAGTG	279453	279738	279788	279736	-1	JH173128.1	ENSHGLG00100004388.1	260732	318201	None	8981	1906	179440	No_or_no_constitutive_exon
TCGCGTTGAGTGGACACCCCAGCAGTGCCATCTGCAGGAGGGGAGGGAAGCC	279217	279313	279363	279311	-1	JH173128.1	ENSHGLG00100004388.1	260732	318201	None	8981	1906	179440	No_or_no_constitutive_exon
CAGCTGGAGTTGGGGTGCAGCCCAGGCCACCCCAGAGCAGGCAGGGCCAGGG	263822	264068	264118	264066	-1	JH173128.1	ENSHGLG00100004388.1	260732	318201	None	8981	1906	179440	No_or_no_constitutive_exon
GCCTGCCTGACCCCAGATCCTCAGCTGTGTCTGGGGCGGGCAGCAGGAAGGC	289741	289765	289815	289763	-1	JH173128.1	ENSHGLG00100004388.1	260732	318201	None	8981	1906	179440	No_or_no_constitutive_exon
TAGCAAGCAGAACTTGGTCCTTGTGGGGTACCACCATGGGGGTTGGGGAGTG	238630	238657	238580	238632	1	JH167615.1	ENSHGLG00100001369.1	226794	244972	RBM10	8981	1906	179440	No_or_no_constitutive_exon
CTGTGAGCTGCTCAAGAACTTTGCCATGATTGGGCTGTGGGCTGCGGAAGGC	265208	265294	265158	265210	1	JH167615.1	ENSHGLG00100005926.1	255231	276087	UBA1	8981	1906	179440	No_or_no_constitutive_exon
GGGCCATGTGCACATATGGGTGTGATGAGGGAATACATTATGTGGGGGAGGG	286437	286622	286387	286439	1	JH167615.1	ENSHGLG00100001161.1	279486	293128	CDK16	8981	1906	179440	No_or_no_constitutive_exon
CCTCCTGGAGGGACTCTGCCGGGCGCCGAGGATGTGTACGGGGGGAGTAGGC	199543	199855	199493	199545	1	JH172646.1	ENSHGLG00100011527.1	198482	199855	POU3F4	8981	1906	179440	No_or_no_constitutive_exon
AACCACCTGCTCTCCCAACAAGTGCCCATGGTTGAAATCGATGGGATAAGTT	265829	265909	265779	265831	1	JH172833.1	ENSHGLG00100018959.1	258380	273551	GSTA4	8981	1906	179440	No_or_no_constitutive_exon
TAGATAGATGGCAGTAGATAGATGGCAATATGAGACTCAGCAGTTGGGAGAC	166962	168023	168073	168021	-1	JH173383.1	ENSHGLG00100000704.1	166774	168156	None	8981	1906	179440	No_or_no_constitutive_exon
GGCAGGGGCTGCAGGTGAAGCAGGAGCTGCAGATGGGGCAAGAGTGTCAGAT	144043	145005	145055	145003	-1	JH168483.1	ENSHGLG00100019272.1	143803	146425	None	8981	1906	179440	No_or_no_constitutive_exon
CCTCTCCTCCCTCCCCTCCCCACTGCATGGCCTCCATGGTGGCTGGGCAGGG	290972	291187	290922	290974	1	JH168483.1	ENSHGLG00100006725.1	277796	320262	ATP2B3	8981	1906	179440	Yes
TGTTTATCCAGCAGAAGAAGGAGTACTTAGTGCCGGGGACTGACAGTGAGTA	50384	50402	50334	50386	1	JH167710.1	ENSHGLG00100009371.1	47974	71084	POLR1B	8981	1906	179440	No_or_no_constitutive_exon
CAGTTCCCGCGCTTGGGGTGCAGACGGACCAGGAGGGGAAGCTGGCAAAGGT	119594	119769	119544	119596	1	JH168446.1	ENSHGLG00100007983.1	117682	122078	None	8981	1906	179440	No_or_no_constitutive_exon
GCCCGGGGACCAGGCTGTAGGGTCCCGGGGCAGAGGTTGAAGGGGCTCAGCC	143344	143622	143672	143620	-1	JH168446.1	ENSHGLG00100008244.1	138097	147190	None	8981	1906	179440	No_or_no_constitutive_exon
GGTGCAGCAAAGAATATCTGGAGCGATTCCGGCGTGAGGGCAATGAGAAGGA	140991	141002	141052	141000	-1	JH168446.1	ENSHGLG00100008244.1	138097	147190	None	8981	1906	179440	No_or_no_constitutive_exon
ACATAGAGCTCCAACCCTGCAGCCAGACACGCGGCCGGGGAAGGAGCCAGGT	155743	155815	155693	155745	1	JH170675.1	ENSHGLG00100016667.1	148255	170588	ZSWIM2	8981	1906	179440	Yes
AAAGATAAAGCTACTCAGACACCTAGCTGTTGGGCAGAGAGGGAAGAGAGAA	182378	183203	183253	183201	-1	JH170675.1	ENSHGLG00100007462.1	182200	183569	None	8981	1906	179440	No_or_no_constitutive_exon
CTCCGGCTGTGGTCCCTGGAGCCCGAGACTGGCCTGTGGGAGGAGGAGAGCA	240970	241866	240920	240972	1	JH166120.1	ENSHGLG00100005853.1	215088	242635	CILP2	8981	1906	179440	No_or_no_constitutive_exon
CTCTAAAAAGGGAAAAGGGACAAGTAGAAGCAGAAAGGGAAAAGGGACAGAT	57580	59917	59967	59915	-1	JH167685.1	ENSHGLG00100010363.1	13166	93205	TRIP11	8981	1906	179440	No_or_no_constitutive_exon
CTTCAGCTATATCGAGTTCTAAGTCTTTGTACCCTGGGATGGGGCTATAGGA	280106	280230	280280	280228	-1	JH172323.1	ENSHGLG00100000581.1	279860	285392	FANCG	8981	1906	179440	Yes
GCTAGGGAAGGCAGTTCCCTGAGAGCCCAGGAGTTCTTCAGCTAGGGAAGAG	45685	45952	45635	45687	1	JH166125.1	ENSHGLG00100001208.1	45441	46682	None	8981	1906	179440	No_or_no_constitutive_exon
CCCATTTCTCTCCCCACCTGGTCACAATGGCTTTCACCCTGGGCCTGAAGTT	109849	109933	109799	109851	1	JH171870.1	ENSHGLG00100028892.1	107218	110483	None	8981	1906	179440	Yes
AAATAGAACTCTTGGAGGTGCCTCCCCAAGAGGGGACTCCACGGGAGAAGTT	281703	281769	281819	281767	-1	JH171870.1	ENSHGLG00100015053.1	276549	282694	MS4A2	8981	1906	179440	No_or_no_constitutive_exon
TGGGTCCAGCCAGTGCTTGGCCCTCTAGTGACTAGGTGTGGTGTGGGCAGGC	128728	128920	128678	128730	1	JH166539.1	ENSHGLG00100006046.1	125018	130617	APBB3	8981	1906	179440	No_or_no_constitutive_exon
GCAGGTACGGAGTGTGGGAACCTGGATTACTGACGACCCATGGGCGGGAGGC	321517	321684	321734	321682	-1	JH166539.1	ENSHGLG00100002945.1	310435	325424	None	8981	1906	179440	No_or_no_constitutive_exon
CTGGGAGTCTACTCCGACCTGCACGCCTTGTACTACTCATGCTAAGGGAGCC	320798	320937	320987	320935	-1	JH168476.1	ENSHGLG00100004506.1	318898	321242	None	8981	1906	179440	No_or_no_constitutive_exon
TCTAACCTCTCCGTTAGGTGTGAGTGGGCTTTGCAGGGTTGTGAACAGAGTG	232416	232511	232366	232418	1	JH173552.1	ENSHGLG00100018260.1	157697	232511	GTF2I	8981	1906	179440	No_or_no_constitutive_exon
GAAGGCGTGGCCAGAGGCGGAGGGGGGCGGGCGAGCACCACAGGGCCGAGTC	251701	251750	251651	251703	1	JH173552.1	ENSHGLG00100009337.1	241597	252130	NCF1	8981	1906	179440	No_or_no_constitutive_exon
CGGAGCAATGGGGCAGAGTCATACGGGGAAAGACCTGAAGGCGGGACCAGAG	251796	251799	251746	251798	1	JH173552.1	ENSHGLG00100009337.1	241597	252130	NCF1	8981	1906	179440	No_or_no_constitutive_exon
TGCAACACTTGTTCAGATCACATCAAATATGGACTCTGTGGGTCGAATAGAT	71026	71362	71412	71360	-1	JH173286.1	ENSHGLG00100003089.1	70500	71492	None	8981	1906	179440	No_or_no_constitutive_exon
TATTTTTTTGCTTTATTTCAGGCCCGTCTATCCATATGGGGATGGGGAAGCC	112134	112494	112544	112492	-1	JH173286.1	ENSHGLG00100011921.1	109649	112604	None	8981	1906	179440	No_or_no_constitutive_exon
CTTGGCAGAAGGAATGACTAAAATGTCAGACAACATGGGCAAAATGTGAGAA	110151	110335	110385	110333	-1	JH173286.1	ENSHGLG00100011921.1	109649	112604	None	8981	1906	179440	No_or_no_constitutive_exon
CGAAGTCATACTGCAGTGGGATGGAGCGGGTGAGCTCTTTGTGGGCAGAGGC	316748	316846	316698	316750	1	JH170676.1	ENSHGLG00100017138.1	314825	316846	None	8981	1906	179440	No_or_no_constitutive_exon
CAGATGCACCCCCTTTCCACGGGAGGGAAGGGGTAGGGGGCTGAAAAGAGGG	85579	85710	85760	85708	-1	JH171227.1	ENSHGLG00100004049.1	75904	104781	CES3	8981	1906	179440	No_or_no_constitutive_exon
GAACAGGTGTCAGCAGTGTCGATTCAAAAAGTGTCTGTGGGGATGTCAAGAG	205035	206065	204985	205037	1	JH170307.1	ENSHGLG00100005159.1	203564	206266	None	8981	1906	179440	Yes
TGGGTCTCAGGAAAGGGAGGGACCTCAGACACGGGCTGGGGAACACAAAGAG	25001	25276	24951	25003	1	JH173812.1	ENSHGLG00100009633.1	11845	31554	None	8981	1906	179440	No_or_no_constitutive_exon
AGGGAGAGACAGACTGCATGATGACACTCCTTTACACCCACAGGGACAAGCA	25638	25669	25588	25640	1	JH173812.1	ENSHGLG00100009633.1	11845	31554	None	8981	1906	179440	No_or_no_constitutive_exon
AAGGGGTACAGGGAACAAGACGGGAGCAAAAACCAGAGGTCTAAAGGGAGAG	25594	25603	25544	25596	1	JH173812.1	ENSHGLG00100009633.1	11845	31554	None	8981	1906	179440	No_or_no_constitutive_exon
TCTCTTTGCATTACTCTGTTAAAGATAGTTATGTCTTTTCTGGGTGGTAGAA	212358	212474	212524	212472	-1	JH170423.1	ENSHGLG00100008129.1	198417	309853	None	8981	1906	179440	No_or_no_constitutive_exon
AATTGATTTTTTTTCCCATTTTTTCTTTCTTTCCCTGGGCGGGTCAATAGCT	300996	301120	301170	301118	-1	JH168601.1	ENSHGLG00100029786.1	300996	312607	None	8981	1906	179440	No_or_no_constitutive_exon
TGTGCAAAATGTGGGGACAGAGCAACAGGGGAGCACTAGGGGGCACCAAGCT	290476	290731	290781	290729	-1	JH169001.1	ENSHGLG00100007167.1	289592	290814	None	8981	1906	179440	No_or_no_constitutive_exon
GACCAAATGTCTATTTGAGAATAAAGACACAGATATTTATTTGGGGATAGGT	278230	278436	278180	278232	1	JH172815.1	ENSHGLG00100003188.1	207974	283733	SLC7A2	8981	1906	179440	Yes
CCCCAGTCAGAGTCCAACAGGCAGTGTATGCTACAAACATAATGGGGAAGTG	44956	45395	44906	44958	1	JH168364.1	ENSHGLG00100001846.1	44550	47387	None	8981	1906	179440	No_or_no_constitutive_exon
GCACGGTTTCATTCCATTCTCATTCAGATCATCATTTTCTGGGACTGTAGAA	45843	46044	45793	45845	1	JH168364.1	ENSHGLG00100001846.1	44550	47387	None	8981	1906	179440	Yes
GAGAGTCCATGGAACCCAGCTTAAAGGACAGAGCCTCCATCGTGGGGCAGTG	8764	9046	9096	9044	-1	JH169939.1	ENSHGLG00100003214.1	8764	14390	None	8981	1906	179440	No_or_no_constitutive_exon
GCTGCTGGAGGGCGAAGAGTGCAGGTGAAGGGCTGAGGGGCCGTGAGAAGTT	160456	160489	160539	160487	-1	JH165888.1	ENSHGLG00100005352.1	158078	167864	KRT73	8981	1906	179440	No_or_no_constitutive_exon
GTACAAGTTGATTTCTCAGGGGCGTGGCCGGATTTTGATGGGGTGGAAAGGG	218370	218752	218802	218750	-1	JH165888.1	ENSHGLG00100007947.1	218370	223504	KRT1	8981	1906	179440	No_or_no_constitutive_exon
TAGGCAAAGCCAGAGTAATCTCATCTTCCCTTTCACTTTCTAGTTGGGAGAG	304974	305057	305107	305055	-1	JH165888.1	ENSHGLG00100009692.1	303403	308747	None	8981	1906	179440	No_or_no_constitutive_exon
TTTAAGTGGAAAGAAGTATAGTGTGGATGACTTACACTCAATGGGAGCAGGG	126426	126724	126376	126428	1	JH170534.1	ENSHGLG00100015529.1	126075	126724	None	8981	1906	179440	No_or_no_constitutive_exon
AAGTACAAGCAATATTTCTAGTGCTGCTACTGTAAGTGTTGGGCCTGGAGCT	203951	205765	203901	203953	1	JH173782.1	ENSHGLG00100006805.1	202636	233933	TSC22D1	8981	1906	179440	No_or_no_constitutive_exon
AATTTTTTTTTAAAAAGAAGTCAAAACCCACCTGAAAAGAAGGGACCTAGGC	9039	9185	9235	9183	-1	JH165874.1	ENSHGLG00100002646.1	8500	9889	None	8981	1906	179440	No_or_no_constitutive_exon
TGGAGAATGGGGACCTAGGGCGGGGACCACAGGGCTCCAAAAGGGCGGAGGT	72477	72549	72599	72547	-1	JH170643.1	ENSHGLG00100016682.1	71432	80078	DLL3	8981	1906	179440	No_or_no_constitutive_exon
TGTGGACCTGACTGATCTCCTCCGTCTCCCCTCGAATCCTGGGAGTTCAGAT	108419	108513	108563	108511	-1	JH170643.1	ENSHGLG00100017126.1	99458	124478	SUPT5H	8981	1906	179440	Yes
CTGGGCCCCAGGCCCAAGTCCTGAGTTTGAATTCCTTTTCATGGGTGTAGGT	240907	240990	240857	240909	1	JH170643.1	ENSHGLG00100015833.1	234565	242471	GMFG	8981	1906	179440	Yes
GCGCCGTGGTGAGCTTGTGTCAGCCGCGGCCCCCAGCGAGGGGCGAGCAGGC	222807	222873	222757	222809	1	JH172194.1	ENSHGLG00100005758.1	222678	233429	None	8981	1906	179440	No_or_no_constitutive_exon
GCAGGTCCGGGAATGAGGCCCAGCTTCATAGCCAAGCCAGGGCGGTGCAGAC	230273	230368	230223	230275	1	JH170871.1	ENSHGLG00100001220.1	228335	234746	None	8981	1906	179440	No_or_no_constitutive_exon
AATATTTGATTTTAACCTATTTTTTTATTTCACTCATCCTTGGGGTATAGAT	106089	106250	106039	106091	1	JH170980.1	ENSHGLG00100001387.1	3128	119675	None	8981	1906	179440	Yes
AATATTTGATTTTAACCTATTTTTTTATTTCACTCATCCTTGGGGTATAGAT	248912	249063	249113	249061	-1	JH170980.1	ENSHGLG00100001569.1	235968	296489	None	8981	1906	179440	No_or_no_constitutive_exon
ATGTTGTCCACCTGATGGATGTCTGTGCCACTTCCTGAACTGACTGGGAGAT	54406	54691	54741	54689	-1	JH170430.1	ENSHGLG00100000430.1	54037	55038	None	8981	1906	179440	No_or_no_constitutive_exon
GCCCCTTGGGGACACCCAGGGGGAGGAAACCGATGCTGGGTGGGGGCGAGCC	20205	20737	20155	20207	1	JH173280.1	ENSHGLG00100016128.1	19548	23796	NLRP6	8981	1906	179440	No_or_no_constitutive_exon
TCTTCGGTGGGGATTGTGGCTCTGGGTTGGAGAGGGGATGGGCACAGGAGAG	99522	99919	99472	99524	1	JH173280.1	ENSHGLG00100017855.1	96043	104084	PKP3	8981	1906	179440	No_or_no_constitutive_exon
GCCATCCACAGGGCCAGGCCTGATGGTGCAGTGAGGTGCTGGGGCTGTAGGT	237162	237315	237365	237313	-1	JH173280.1	ENSHGLG00100027811.1	237162	239868	None	8981	1906	179440	No_or_no_constitutive_exon
CCGCTGGATGGAGAGGCAAGGAGGAATCAGTTTGGGGCCCAGCCCGGGAGGA	286888	287082	286838	286890	1	JH172076.1	ENSHGLG00100028227.1	274346	287082	None	8981	1906	179440	No_or_no_constitutive_exon
CCTGGAGTCTCCTGGTGTTGGTGGTGGTAGCCCTGGGGTTGGGGCTGGAGTT	181638	181730	181588	181640	1	JH166837.1	ENSHGLG00100013899.1	179317	181730	None	8981	1906	179440	Yes
TATTCAGGGAGTACTCAGCCAACCCTGCCCAGGAGCGTCTAGGCGGGCAGGT	180302	180576	180252	180304	1	JH166837.1	ENSHGLG00100013899.1	179317	181730	None	8981	1906	179440	No_or_no_constitutive_exon
GGATCTGAGCCCAAGCAGGAAGCTTGCACCTCAACCACTGGAGACGGGAGTG	154715	154972	155022	154970	-1	JH169133.1	ENSHGLG00100008060.1	152736	155721	None	8981	1906	179440	No_or_no_constitutive_exon
AGGAAACTCGTGCTCTGCTCCCTGCCGCAGAGCCGGCCCGCGCCGGGAAGTT	121284	121356	121406	121354	-1	JH168695.1	ENSHGLG00100000740.1	120862	121645	None	8981	1906	179440	No_or_no_constitutive_exon
TTTTCCTGCGTCTTGAGCACTTTCCCCCTAGTGGGTGGGAGTGCAGGGAGTT	72166	72275	72116	72168	1	JH167410.1	ENSHGLG00100000528.1	72128	72706	None	8981	1906	179440	No_or_no_constitutive_exon
AAGCCATCTTTCCCTTGGTTTGGCATGGTCATTGGGGAACTCGGGTAAAGCT	210340	210604	210654	210602	-1	JH171962.1	ENSHGLG00100000371.1	209595	210675	None	8981	1906	179440	No_or_no_constitutive_exon
GGTATTTTAGTCCATTCCAAACACAACTATAAGTGAGTGACTGGGACAAGTC	210032	210064	210114	210062	-1	JH171962.1	ENSHGLG00100000371.1	209595	210675	None	8981	1906	179440	No_or_no_constitutive_exon
TAATGGTTGATGATGGAGGGGGAGTTCTCTGAGTCATTACGGCTGGGGAGAG	24152	24262	24312	24260	-1	JH171223.1	ENSHGLG00100003683.1	23529	25024	None	8981	1906	179440	No_or_no_constitutive_exon
AACGGGCGCAGTGGGCGGCGGAGGAGCGGGCTAGGCCTCGGCGGGGACAGCG	102368	102511	102561	102509	-1	JH173791.1	ENSHGLG00100003222.1	101974	102587	None	8981	1906	179440	No_or_no_constitutive_exon
GTTGCTGCCTAAATTCTATGGACTGTACTGTGTGCAGACGGGGGGGCAAGAA	103472	103667	103422	103474	1	JH173791.1	ENSHGLG00100003274.1	103012	104300	None	8981	1906	179440	No_or_no_constitutive_exon
TCCCGGCGGCGTAGTGACCACGATCGCCTTGGGGAAACGCAACCGGGAAGAA	140982	141165	140932	140984	1	JH172606.1	ENSHGLG00100017872.1	140885	141640	None	8981	1906	179440	No_or_no_constitutive_exon
TCTCTGCATGGAGGAGCCCTCTGTGGCTGGTTGTACTGTCAGGGATTCAGAG	162717	162732	162667	162719	1	JH172444.1	ENSHGLG00100000621.1	133680	191815	IFT122	8981	1906	179440	No_or_no_constitutive_exon
TCCAGCCCTCACAGGGGCCCACAATGCCGCACCATGAGGGGTAAAACCAGAG	118216	119365	119415	119363	-1	JH166830.1	ENSHGLG00100004811.1	118216	161010	None	8981	1906	179440	No_or_no_constitutive_exon
ACATGAATAAGAAGGTTTCTAATTAAGTGTGTTTGTTTTTCTGGGAACAGGC	249618	250058	250108	250056	-1	JH169533.1	ENSHGLG00100029116.1	249618	251935	None	8981	1906	179440	No_or_no_constitutive_exon
TCCTTGGAGGGCACAAAAGCCAAAGGCGAGCAAGAGGCCCTGGGTGCAAGGC	177570	177584	177634	177582	-1	JH166884.1	ENSHGLG00100000075.1	175109	187547	MMRN2	8981	1906	179440	No_or_no_constitutive_exon
AGCACGCTAACCAGGGCAAGGGATAGCAGAGCTGGGGCATGGGGCACCAGGG	41606	41624	41674	41622	-1	JH172376.1	ENSHGLG00100004642.1	5918	139762	None	8981	1906	179440	No_or_no_constitutive_exon
TCCACTTACACTGTCTGACCAGTCCAGCAAAATTTAAAAGGGAAGCAAAGAA	104348	104426	104476	104424	-1	JH167970.1	ENSHGLG00100007041.1	103371	105752	None	8981	1906	179440	No_or_no_constitutive_exon
TAGGACATTCTCTTAAAGCGACTCATGGATCCAGAAGCTGGGATCAACAGGA	262906	263828	262856	262908	1	JH167970.1	ENSHGLG00100005417.1	247747	263828	None	8981	1906	179440	No_or_no_constitutive_exon
ATGGCAGGCGGCCAGAGCCTTGAACCACTGTGTTTTTGTCGGAGGGGCAGGG	155904	155928	155854	155906	1	JH172078.1	ENSHGLG00100002508.1	149608	177815	None	8981	1906	179440	No_or_no_constitutive_exon
CCAGCACACTGAGGAGTTAGGGGGAACTGGAGGAGTCTGGGGCCTGAAAGTG	156961	156980	156911	156963	1	JH172078.1	ENSHGLG00100002508.1	149608	177815	None	8981	1906	179440	No_or_no_constitutive_exon
CGGTGTGGAAGCTTTGTCTGTCCCAGTGGTCTTGAAAGCAGCGGGATGAGAA	224965	225004	224915	224967	1	JH169336.1	ENSHGLG00100011731.1	224284	252962	None	8981	1906	179440	No_or_no_constitutive_exon
ATTCAGCGTGTTCCATGCAACTCGGGACCTCGGTAGGGCATGCGCAGAAGAA	119572	119706	119756	119704	-1	JH172525.1	ENSHGLG00100005745.1	119572	129129	None	8981	1906	179440	No_or_no_constitutive_exon
GCCGGCAATTGTGTCTGAGAATGACTTTGGGCTCTGGCTCCTGGGGGCAGCT	72925	72987	72875	72927	1	JH169339.1	ENSHGLG00100002469.1	72484	73400	None	8981	1906	179440	No_or_no_constitutive_exon
ATCTCGATTTCCACTCTGTTTCCCTGGCCCCGCCCCACCCTGGGCAGCAGCT	46435	46545	46595	46543	-1	JH170316.1	ENSHGLG00100010688.1	36201	62179	PARP6	8981	1906	179440	Yes
GTGGAATGGGTGCTACAGCAGGGGTATCGGTGGGTAGCCCACGGGTGCAGGG	146236	146313	146363	146311	-1	JH171751.1	ENSHGLG00100009583.1	139925	146515	None	8981	1906	179440	No_or_no_constitutive_exon
CCCTGCCCACCGCCCTCATGTGCCTGCATGGCCACCTTGTGGGGGGTCAGTG	21983	22158	21933	21985	1	JH168822.1	ENSHGLG00100011372.1	19857	22565	USE1	8981	1906	179440	No_or_no_constitutive_exon
CAGCCCTCCCGGGTGCCAGGAAGCCTGCTGTAGCCGGGCCGAGGGGGCAGAC	24545	24580	24495	24547	1	JH168822.1	ENSHGLG00100019242.1	24416	25299	None	8981	1906	179440	No_or_no_constitutive_exon
CTGGGGGCGCCGAGGAGCGGGATGAAGGGGATGCGGGCCGGGAGGACGAGGA	87770	88217	88267	88215	-1	JH168822.1	ENSHGLG00100017116.1	84968	93153	ANO8	8981	1906	179440	No_or_no_constitutive_exon
GCCACGCTGAGCACCACGCCCGCAGGGAGCGTGAGGCTGGTGGCCGGGAGGA	85466	85520	85570	85518	-1	JH168822.1	ENSHGLG00100017116.1	84968	93153	ANO8	8981	1906	179440	No_or_no_constitutive_exon
GGGCCTCAGGGGAGCTGATAATGTCCCAGGGAGCTGGGGTGATTTGGGAGCT	180698	180890	180648	180700	1	JH168822.1	ENSHGLG00100012259.1	180301	196498	SLC27A1	8981	1906	179440	No_or_no_constitutive_exon
GTTCTTTGGTGGTGCATAATCCTATTATTTTATTCCTTTTGCTGGGGCAGGG	118305	120400	120450	120398	-1	JH173807.1	ENSHGLG00100027179.1	118305	121147	None	8981	1906	179440	No_or_no_constitutive_exon
GTGGCTTTATATACTCTAATTGAGCTGTTTATGGGTTTGGGTGTGGGTAGGT	191926	192141	191876	191928	1	JH169117.1	ENSHGLG00100010245.1	105811	238454	F8	8981	1906	179440	Yes
TCCTAGAACTAGAGCCAGTCCCCATCTCCAAGGAAGCTGGGAAATTATAGAA	86676	88766	86626	86678	1	JH167412.1	ENSHGLG00100002494.1	86463	88766	None	8981	1906	179440	No_or_no_constitutive_exon
TGGCCCAGGTCACTCATCAGTCCCTGTCTCTTGGTTGGCTGGCTGGGCAGGT	55158	55347	55397	55345	-1	JH166407.1	ENSHGLG00100016664.1	50898	58071	DYRK1B	8981	1906	179440	No_or_no_constitutive_exon
CTGCCTCCGGAGGAGCTGGTGCGGCAGACGCGGCAGGGGGTGCAAAAAAGAA	100178	100238	100128	100180	1	JH170785.1	ENSHGLG00100009244.1	100077	104627	KLC3	8981	1906	179440	No_or_no_constitutive_exon
CACTGATAAGAGTGAATTTTTGAAAGCACTGAAAAGGGAGAGTAGAAGAGGA	166123	166609	166073	166125	1	JH172976.1	ENSHGLG00100012077.1	165288	166609	None	8981	1906	179440	No_or_no_constitutive_exon
TGCAATGAATAACAAGGCTGAAGATGGAGCCTATGGTTGGGGTCTGAAAGGT	158917	159069	158867	158919	1	JH169808.1	ENSHGLG00100004073.1	148485	162648	ROBO4	8981	1906	179440	No_or_no_constitutive_exon
AGGGCTCTGTAGCTGTGGCCAACTTAGCTTGGGGTTGGGGAGTGGAGCAGGT	174911	175039	175089	175037	-1	JH169808.1	ENSHGLG00100000230.1	164752	177852	ROBO3	8981	1906	179440	No_or_no_constitutive_exon
TTTATATGTGACCATTCCCCTGCTCTCAACCCCCTTATTTATGGGGTAAGAA	57112	57167	57062	57114	1	JH166229.1	ENSHGLG00100002158.1	56249	57167	None	8981	1906	179440	No_or_no_constitutive_exon
TGATTCCCATGGCAGCAGTGAAGCAACCTCTGAGGGAAGCGGGCAACTAGTT	225505	225544	225594	225542	-1	JH173708.1	ENSHGLG00100008635.1	224751	225833	None	8981	1906	179440	No_or_no_constitutive_exon
AGCCTCCCCACTTCTCACCCTGCAGTTCCTCCTTCCGTGCCGGGAGCCAGGG	229625	229727	229777	229725	-1	JH166073.1	ENSHGLG00100003702.1	157446	230582	None	8981	1906	179440	No_or_no_constitutive_exon
CTCTCCCACCCTGCCCAGAGCTCCCATCCGTCAACATCATTGGGGGTGAGAA	223761	223904	223954	223902	-1	JH166073.1	ENSHGLG00100003702.1	157446	230582	None	8981	1906	179440	No_or_no_constitutive_exon
GAGGGAGAGCACAGCTGGCCTCCTGAAGCACCCTTGCTCTGGGGACACAGGT	219326	219450	219500	219448	-1	JH166073.1	ENSHGLG00100003702.1	157446	230582	None	8981	1906	179440	No_or_no_constitutive_exon
GCCGGCATTGCTCCTCACGTCTTTCTTCATCCCTGTGGCTGTGGGGACAGTG	198982	199144	199194	199142	-1	JH166073.1	ENSHGLG00100003702.1	157446	230582	None	8981	1906	179440	No_or_no_constitutive_exon
AGGACCCTCCTGTGTGAACACTGGGCCGGTCAGGGTGCAGGGAGGCCCAGGG	161983	162158	162208	162156	-1	JH166073.1	ENSHGLG00100003702.1	157446	230582	None	8981	1906	179440	No_or_no_constitutive_exon
TTGCCACCACAGCAGATGGGCTGAGGTCCTTGTGGTTCTTGTGGGTGAAGGT	215758	215950	216000	215948	-1	JH166213.1	ENSHGLG00100001124.1	214556	219477	None	8981	1906	179440	No_or_no_constitutive_exon
CCTCAGACTCCATATGCAAAGTGACTGGTGCATGATCCAGTCATGGGGAGCC	215534	215728	215778	215726	-1	JH166213.1	ENSHGLG00100001124.1	214556	219477	None	8981	1906	179440	No_or_no_constitutive_exon
ACTGCTATATGGTCTCATCCATCTTAATGATCCACTCTGCTGAGGGGTAGTC	119643	119870	119593	119645	1	JH173259.1	ENSHGLG00100000460.1	118943	119870	None	8981	1906	179440	No_or_no_constitutive_exon
AACTGTATATCCACTTATGAGCTGTCCTCCCCTCACATCACACTGGGGAGCT	149528	149662	149712	149660	-1	JH173259.1	ENSHGLG00100000131.1	149459	150439	None	8981	1906	179440	No_or_no_constitutive_exon
AGGAACAGTTTAAAAAGACCAATGGTTTCCCTAATGCCTTCTGGGGATAGGG	162921	163197	163247	163195	-1	JH168656.1	ENSHGLG00100018381.1	162921	164059	None	8981	1906	179440	No_or_no_constitutive_exon
AGTTCTCCTTGTCACTGACACCCCCATCTACTGACCTCCCAGGGTACGAGCC	67901	68007	68057	68005	-1	JH171775.1	ENSHGLG00100006726.1	67292	68620	None	8981	1906	179440	No_or_no_constitutive_exon
GGGGTGAGTGTCCCGACCCCAACCACCGGGCGGGCAGGGCCGGGGCGGAGCG	200007	200012	200062	200010	-1	JH166018.1	ENSHGLG00100002475.1	199807	200156	None	8981	1906	179440	No_or_no_constitutive_exon
GGAGTGCAGGACCCTTGGGAGCTGGGGGCCTGGGTGCGTGCCGGGGGCAGCG	544	554	604	552	-1	JH165668.1	ENSHGLG00100002103.1	1	32975	None	8981	1906	179440	No_or_no_constitutive_exon
TTAAAACTTCCTTTGGCAAAACAACAGTAATGCATTTGGTGGCCAGGGAGAC	36151	36229	36279	36227	-1	JH170991.1	ENSHGLG00100002249.1	36151	36504	None	8981	1906	179440	No_or_no_constitutive_exon
CGGAGGGGGGGCGTTGGAGGTCGGGGGTCCGCACGGCCTCGTGGGGGCAGGG	51109	51183	51059	51111	1	JH170678.1	ENSHGLG00100005280.1	46650	71080	SYNGAP1	8981	1906	179440	No_or_no_constitutive_exon
GGACGGGGGCCGGCACCCTCACAGTGCGGGGTCCTGTGCCCGGCGGGCAGGT	66311	66523	66261	66313	1	JH170678.1	ENSHGLG00100005280.1	46650	71080	SYNGAP1	8981	1906	179440	Yes
CATGAAAACATAAATGTTTTCTTTAACCTTTCTGCACATGGGTGAAACAGAC	42603	42720	42553	42605	1	JH173136.1	ENSHGLG00100003073.1	28302	140396	None	8981	1906	179440	Yes
GGCGCGAGGTGTCCATCAGAGCTGGGCCGCCAAGGGCCCGGGCAGGTGAGGC	143859	143893	143809	143861	1	JH167677.1	ENSHGLG00100001680.1	139707	152646	NDUFS7	8981	1906	179440	No_or_no_constitutive_exon
ATTTTCACTTCTCTCATTTTAACCTGTTTTACATGCTTTGGGTGGAACAGGG	180067	180164	180214	180162	-1	JH168063.1	ENSHGLG00100000703.1	176694	191889	None	8981	1906	179440	No_or_no_constitutive_exon
ACAAGCCAGAAGATGTTTGTAAACACAAAAGCTGTTCAAGGGGGTGACAGTA	87238	87363	87413	87361	-1	JH170763.1	ENSHGLG00100012676.1	84839	88054	None	8981	1906	179440	No_or_no_constitutive_exon
AGTGGTGCGGAAACCAAAGCCCCCTAGCTTCCCTGAGGGCAGAAACCCAGGG	151789	152194	152244	152192	-1	JH170233.1	ENSHGLG00100002505.1	148012	153911	NHSL2	8981	1906	179440	No_or_no_constitutive_exon
CTTTACCACAAGTATGGCATCCTCACCAATGCCACTGAGTAATGGGCCAGCA	80589	80632	80682	80630	-1	JH172651.1	ENSHGLG00100000308.1	79153	80700	None	8981	1906	179440	No_or_no_constitutive_exon
AGTGACACCAGCTCAGCAGCAAGAGGAACCGGAGATGCTGTGGGTGACAGGC	94621	95714	94571	94623	1	JH167963.1	ENSHGLG00100000500.1	82788	96551	None	8981	1906	179440	No_or_no_constitutive_exon
GCCTCTATGCCCACATCCAGAAGCGGGGCCAAGTGCCTCCCGGGGAAGAGTG	95730	96289	95680	95732	1	JH167963.1	ENSHGLG00100000500.1	82788	96551	None	8981	1906	179440	No_or_no_constitutive_exon
CTAGTACCTCCCAGTCCAGTCGAGCAGCTTCTATCTTTGGAGGGGCAAAGCC	12807	12901	12757	12809	1	JH166333.1	ENSHGLG00100014557.1	11719	13026	None	8981	1906	179440	No_or_no_constitutive_exon
TCTGACATGCGCCGGGGGCACGGAGATGGAGGTGGCGCTTCACATGGGAGCA	95894	97150	97200	97148	-1	JH165637.1	ENSHGLG00100003162.1	95894	97272	None	8981	1906	179440	No_or_no_constitutive_exon
CTCCCTGGCCTCAGCTCCAACCTCCCCCTCCCTGCATGGCGGGGTGTCAGCT	76815	76970	76765	76817	1	JH172636.1	ENSHGLG00100001044.1	66417	81585	None	8981	1906	179440	No_or_no_constitutive_exon
AGGAAGCAAATCAGAATCTGTCATTCAGCGATGCCTAGCGGTGGTGGGAGCA	131550	132390	132440	132388	-1	JH172768.1	ENSHGLG00100005965.1	128227	132619	None	8981	1906	179440	Yes
CTGAGGCCTGAAGACCCATGGTTTCTGTTTTCTGGTCTGGGATTGGACAGGG	45161	49422	49472	49420	-1	JH171408.1	ENSHGLG00100026914.1	45161	61203	None	8981	1906	179440	No_or_no_constitutive_exon
ACCTCTGGCCGAGGCCTTCCTCCCAAGGACGAGGAGGAGGGAGGCGGCAGAG	48427	48474	48377	48429	1	JH166487.1	ENSHGLG00100003393.1	47572	48474	None	8981	1906	179440	No_or_no_constitutive_exon
TGGCTCAAGCCTTTATCTGTAGACACTTGGGAAGGGACTGAAACTGGGAGAA	144922	144963	145013	144961	-1	JH166487.1	ENSHGLG00100003868.1	144076	145268	None	8981	1906	179440	No_or_no_constitutive_exon
AGGGGAACAGCTGGCCGCATGCAGCTGATGAGGACACTTGATGATGGGAGTG	130333	130462	130283	130335	1	JH165653.1	ENSHGLG00100000758.1	128530	159403	GABBR1	8981	1906	179440	No_or_no_constitutive_exon
TGACCTCTTCCTGGCCTACCGCATGGGGTCTTCATCCTGGTGGGAGTCAGGC	103082	103371	103421	103369	-1	JH170046.1	ENSHGLG00100008196.1	103082	104534	SLC10A3	8981	1906	179440	No_or_no_constitutive_exon
GACAACGAGGGGGACTTCTATTATGGTGGGGCAGCCTTCGGGGGGGCGAGTG	93173	93412	93123	93175	1	JH166239.1	ENSHGLG00100010603.1	87012	93412	GBGT1	8981	1906	179440	No_or_no_constitutive_exon
GAGGAGTTCTGGGCCGAGCTGCAGAGCCTGAGGCAGAAGTGAGTGGGGAGGA	56193	56287	56337	56285	-1	JH174111.1	ENSHGLG00100014227.1	54104	76520	WNK4	8981	1906	179440	No_or_no_constitutive_exon
GGCTGCTGGGTGGACCCAGCCCTCAGGGCCCGGGGGGCGCTGGGTGACAGCT	135297	135417	135467	135415	-1	JH174111.1	ENSHGLG00100000228.1	60199	136339	None	8981	1906	179440	No_or_no_constitutive_exon
GAGTTAGAATCCTGCCTCTCTTACTGCCCTTTGCTCACAAAGGGATACAGAT	85750	85846	85896	85844	-1	JH173291.1	ENSHGLG00100002478.1	56537	119230	ABCC12	8981	1906	179440	No_or_no_constitutive_exon
TCCAGAATTTCTTGGATGAAAAATACATCCGCTGGGTTGTATGAGGGCAGGT	33272	33460	33510	33458	-1	JH172819.1	ENSHGLG00100005575.1	33272	33872	None	8981	1906	179440	No_or_no_constitutive_exon
GGTGCCGGAGTCATATCAAAAATCATACCCTCAGAGAAGTCAGGGTATAGAA	133498	133697	133747	133695	-1	JH167961.1	ENSHGLG00100001042.1	133228	134696	None	8981	1906	179440	No_or_no_constitutive_exon
TTCTCTCATCTTTTCTTCATGTCTCCACCCCATAGCGGGCCAAGCTGGAGGC	91224	91430	91174	91226	1	JH168285.1	ENSHGLG00100013576.1	86352	92840	KRT85	8981	1906	179440	No_or_no_constitutive_exon
ACCCTTCGACCAGGAGTCAAACTGACCCTGTCGCTTTAATTGATGGGAAGAA	135092	135146	135196	135144	-1	JH173701.1	ENSHGLG00100006609.1	135092	135948	None	8981	1906	179440	No_or_no_constitutive_exon
TGGATATCCCTGGAGGCACGGGTATCAAAGGGCCGACACACACAGGGCAGCC	40944	41065	41115	41063	-1	JH173663.1	ENSHGLG00100001676.1	5002	49399	None	8981	1906	179440	No_or_no_constitutive_exon
GCTCTTTACCGGGCAGTATCTAGGGGACTTGGGAACTGAGGGGATATAAGGG	39826	39847	39897	39845	-1	JH173663.1	ENSHGLG00100001676.1	5002	49399	None	8981	1906	179440	No_or_no_constitutive_exon
AAAAACTTTTTACATATTGGTTCTTTTAATCTTTTTGTTTGGGGGCACAGGT	54444	54531	54581	54529	-1	JH171882.1	ENSHGLG00100002577.1	34772	56269	None	8981	1906	179440	No_or_no_constitutive_exon
ACAGAAACCCCGAGACTCTTCAGTTGTTCGTAGTTCGTAGTGACTGGGAGGT	55200	55575	55625	55573	-1	JH173135.1	ENSHGLG00100001321.1	54457	56071	None	8981	1906	179440	No_or_no_constitutive_exon
ATGAATTCCATAAAACCAAAGCAAACTTTGTGGCAATATGAGAAAGGGAGAA	31047	31288	31338	31286	-1	JH174063.1	ENSHGLG00100003210.1	30943	31657	None	8981	1906	179440	No_or_no_constitutive_exon
GGACAGGAGGGGCTGCTGCCTGATCTGGGGTCCTCACCCCGGGGGCCCAGGG	4415	4566	4365	4417	1	JH165806.1	ENSHGLG00100001485.1	3454	30075	ITPR3	8981	1906	179440	No_or_no_constitutive_exon
CTCAGCAGCCTTGCTCTGTGTGTGAATTCTGGCCCTGGGTTCAGGGACAGGC	5522	5575	5472	5524	1	JH165806.1	ENSHGLG00100001485.1	3454	30075	ITPR3	8981	1906	179440	No_or_no_constitutive_exon
ATGATCCCCATTACATTGTCCATCCAGATTGTGCCCTGCAGGGAACACAGGC	50369	50507	50319	50371	1	JH171424.1	ENSHGLG00100010624.1	1233	52099	None	8981	1906	179440	Yes
CTGATGGTGCTAAGGAATGACATGTACCCTTCCCACCATAGCATGGGCAGAA	50942	51054	50892	50944	1	JH171424.1	ENSHGLG00100010624.1	1233	52099	None	8981	1906	179440	Yes
TATTTGTGTTCCTTACTCAGATGCACCAGGGCCTATGTAGGCTGGGCGAGGA	115903	115970	115853	115905	1	JH169635.1	ENSHGLG00100006065.1	31956	124516	None	8981	1906	179440	No_or_no_constitutive_exon
TCCCCCTCTAGGGTCTCCATTGACTTACCCGTGGGCCGGGACAAGCACAGGG	123200	124204	124254	124202	-1	JH170416.1	ENSHGLG00100012283.1	123119	124943	None	8981	1906	179440	No_or_no_constitutive_exon
CATACATACAACTTTAGCATTCCGCTTTGTGTTTCTGTGGGTCAAATGAGAT	147891	148299	148349	148297	-1	JH170416.1	ENSHGLG00100015988.1	147891	150426	None	8981	1906	179440	No_or_no_constitutive_exon
TGCCTCGTGTCTCTCCAGGTGCTGTGGTCCAGTGCTGGGTGCCATGGAAGGG	121729	123150	121679	121731	1	JH172332.1	ENSHGLG00100002370.1	120102	124742	PARS2	8981	1906	179440	No_or_no_constitutive_exon
GCCTGAGGAGGCGGGGAGGGGAGGACTGGGCTGGCCGGTGGGTGGGCGAGGA	115778	115991	116041	115989	-1	JH173167.1	ENSHGLG00100018294.1	115630	116059	None	8981	1906	179440	No_or_no_constitutive_exon
TGGTGGCCAAGGATCAGGAGGTCAGCGCTCAGGAGGTCAGGGCGCTAGAGGA	86221	87990	88040	87988	-1	JH172546.1	ENSHGLG00100005769.1	85889	89631	IRS4	8981	1906	179440	No_or_no_constitutive_exon
ACAGGGAATGCTTCCTTGTCCCCACTGAACGGCCCAGTGCCACGGGGCAGCC	80455	80466	80405	80457	1	JH173317.1	ENSHGLG00100000480.1	76077	83111	KHSRP	8981	1906	179440	No_or_no_constitutive_exon
GACTACATGTCTGACGGCTCCAGGTGAGGCCAGCGGAAGGCGGGTGTGAGAC	110714	110720	110664	110716	1	JH173317.1	ENSHGLG00100000672.1	103576	112521	GTF2F1	8981	1906	179440	No_or_no_constitutive_exon
GCACGCCCAGCAGCGGGTAAGTCCACAGGACGCAGGGTGTGGGGAGTCAGCA	112274	112521	112224	112276	1	JH173317.1	ENSHGLG00100000672.1	103576	112521	GTF2F1	8981	1906	179440	No_or_no_constitutive_exon
GGACCCGAGTTCGATCCCCGGTACAAAAAAAAAAAAAAGTAAATGGGAAGCT	110250	110314	110364	110312	-1	JH166480.1	ENSHGLG00100002740.1	109308	111101	None	8981	1906	179440	No_or_no_constitutive_exon
GGTTGAGGTGTAGCTCATGGCTGAGGCAGAGGGTGAGGGCGAGGGGGAAGTG	66108	66493	66543	66491	-1	JH167940.1	ENSHGLG00100001989.1	66108	69298	None	8981	1906	179440	No_or_no_constitutive_exon
GGTGGCTTTCATGTCAGAGAACAAAGTCATTTCCTTCCTTGGGTGCACAGCA	46351	46962	46301	46353	1	JH170072.1	ENSHGLG00100004262.1	26727	46962	None	8981	1906	179440	No_or_no_constitutive_exon
CTGATTCTGAAGAAGAGGGAGATGACCAAAGGTGAAAAAAAGGGTGGAAGAA	59193	59346	59396	59344	-1	JH167824.1	ENSHGLG00100017563.1	57904	60202	None	8981	1906	179440	No_or_no_constitutive_exon
GGGGTCTGCGGGGGAGGTAAGAGGCCAGGGCCCCAAAGTGGGGACTGTAGGG	40432	40606	40382	40434	1	JH168308.1	ENSHGLG00100008856.1	39658	47787	THEG	8981	1906	179440	Yes
GAGATGCATCTCTCTGTTGCTCACACCGAGTAAATAATTGGGATGCTGAGGG	80733	80860	80683	80735	1	JH172519.1	ENSHGLG00100013318.1	13721	86142	None	8981	1906	179440	No_or_no_constitutive_exon
ACGGCGGAGAACCTGCTGTGCACCATCCAGGTGGGCGTCGGGCCAGGCAGGG	97219	97453	97169	97221	1	JH167741.1	ENSHGLG00100013008.1	95817	98483	ISYNA1	8981	1906	179440	No_or_no_constitutive_exon
ATGGCCGGTGTCGGGCCCCAGGTAAGGCTGCCAGGAGGGTGGGCACACAGGC	100357	100452	100502	100450	-1	JH167741.1	ENSHGLG00100013075.1	98938	103313	None	8981	1906	179440	No_or_no_constitutive_exon
CCCGGTCAGCTACACGGTGAGTGGTGAGGTGGGTGCTGGGCAGGGCACAGGG	99676	99873	99923	99871	-1	JH167741.1	ENSHGLG00100013075.1	98938	103313	None	8981	1906	179440	No_or_no_constitutive_exon
AGGAAGAGGTGAAGCCCTTCCCCTAAACCCACCAAAGTGCACATTGGGAGGC	81126	81357	81407	81355	-1	JH173270.1	ENSHGLG00100017879.1	80942	81860	None	8981	1906	179440	No_or_no_constitutive_exon
TTCTTACTCCAACATTTTCTCTGAGGAATCTATTGCCAGGGCAAGTGGAGGG	70665	70742	70615	70667	1	JH165910.1	ENSHGLG00100027631.1	64967	74440	None	8981	1906	179440	No_or_no_constitutive_exon
CTCTTGTCCAGGAGTCACTAACATTCCCCATCCCCCACTTTGGGAGGCAGCA	63449	63569	63619	63567	-1	JH166995.1	ENSHGLG00100000330.1	62294	68751	RIC8A	8981	1906	179440	No_or_no_constitutive_exon
ATATGGACTCAGCCTGAGGTTCCATTACCTGATGGGGGCAAGCCTGGGAGTT	36880	37335	37385	37333	-1	JH171661.1	ENSHGLG00100019426.1	36880	37875	None	8981	1906	179440	No_or_no_constitutive_exon
CTTTCCTTCTCTCTTCTGCTGGCCTGCTTGCTGCTTTTGGGGAACCACAGGA	74841	75013	74791	74843	1	JH173714.1	ENSHGLG00100000048.1	33179	81021	None	8981	1906	179440	No_or_no_constitutive_exon
TGCCTCTGTCTTTGAGAAATACTTCCAATTCTAAGCAGAGGGCAAGGAAGGA	67026	67458	66976	67028	1	JH170784.1	ENSHGLG00100000183.1	66613	67458	None	8981	1906	179440	No_or_no_constitutive_exon
TTATTTTCATACCTTCAAATACTAAGATAAGGTGGGGCTGGTGGGTACAGCT	38929	38953	38879	38931	1	JH170294.1	ENSHGLG00100000074.1	19866	39664	FAM213A	8981	1906	179440	No_or_no_constitutive_exon
GTCACCATATTTTCTCTAGCAACAAATGAGATGTGGTGATCAGGGGATAGTG	23237	23475	23525	23473	-1	JH167476.1	ENSHGLG00100002228.1	23237	23848	None	8981	1906	179440	No_or_no_constitutive_exon
GTAGGTATGTGGGAGAGCTTCTTCTGATCTGAAAAAAAGGCTCAAGGGAGAG	72557	72640	72507	72559	1	JH172693.1	ENSHGLG00100017889.1	48523	72640	CHIC1	8981	1906	179440	No_or_no_constitutive_exon
GCTCTGGGCTGCAAGTCATGTTAGTGAGGCATCCTGGGGTGGGGACAAAGTT	55902	56130	56180	56128	-1	JH167291.1	ENSHGLG00100000271.1	52652	59242	None	8981	1906	179440	No_or_no_constitutive_exon
GTCTAGCATTGCCCTAATCCCGGTAGTCTGCAGAAGATAAAAGGGGCAAGGC	15036	15511	15561	15509	-1	JH172539.1	ENSHGLG00100000117.1	14713	15795	None	8981	1906	179440	No_or_no_constitutive_exon
ACAGATGTTCTTGAAGCTTGCTGAACTCTGGTCGAGTAACTAGGGTAGAGTC	41076	41378	41428	41376	-1	JH167807.1	ENSHGLG00100006972.1	41076	42266	None	8981	1906	179440	No_or_no_constitutive_exon
GAGGCATCCAGGGGGCATGGGCCATTGACACCCGCTTCATGGGGAGGGAGGA	40350	41037	41087	41035	-1	JH169720.1	ENSHGLG00100015167.1	36222	42156	KHNYN	8981	1906	179440	No_or_no_constitutive_exon
CCAGCGAGGACGTGGGGCACGCGGGGTGGAGGGAGGGGAGGCGTGGGGAGCT	30285	30467	30235	30287	1	JH165887.1	ENSHGLG00100003836.1	22655	69132	None	8981	1906	179440	No_or_no_constitutive_exon
ATCGAAAGGTACAATACTTCACAAACTGCCAGACATATTCCAGGGTTAAGAT	11151	11966	11101	11153	1	JH172956.1	ENSHGLG00100002470.1	9383	11966	None	8981	1906	179440	No_or_no_constitutive_exon
AATACCTTCAAGTACAAATGTCAGAATCTTTTCGGTCATGAGGGAGGAAGCC	12030	12063	12113	12061	-1	JH169438.1	ENSHGLG00100000042.1	10501	12137	None	8981	1906	179440	No_or_no_constitutive_exon
CAGCAAAGCAGTCCCTTAAGAGAAAATGTTCCCTCACAGCTGGGATGAAGTC	11383	11929	11979	11927	-1	JH169438.1	ENSHGLG00100000042.1	10501	12137	None	8981	1906	179440	No_or_no_constitutive_exon
TGTCACTTCTGTGCGACTGGTATTTTTATTTCCGGCGGGGTAGGCGGCAGTT	67867	67880	67930	67878	-1	JH172118.1	ENSHGLG00100009153.1	11296	68532	None	8981	1906	179440	No_or_no_constitutive_exon
TTAATAGAATTAAGTGATAAGTAACACAGTGGACAACAGGGACAGTACAGCC	45649	46028	46078	46026	-1	JH171667.1	ENSHGLG00100005871.1	45649	47078	None	8981	1906	179440	No_or_no_constitutive_exon
TCTCAAATGTCACCTCACTGCATGCCAAACTGGAGTGGGAGCAAAAAAAGGG	71591	71637	71541	71593	1	JH171601.1	ENSHGLG00100000585.1	70113	71637	None	8981	1906	179440	No_or_no_constitutive_exon
ATGGCCTCTGCTGCTCAAAATGAAGCGACCTCCTGTCCACGCATGGGCAGCT	4990	5394	4940	4992	1	JH172189.1	ENSHGLG00100000653.1	2930	5394	None	8981	1906	179440	No_or_no_constitutive_exon
TGCTGCTCAAAATGAAGCGACCTCCTGTCCACGCATGGGCAGCTATAAAGAT	4998	5394	4948	5000	1	JH172189.1	ENSHGLG00100000653.1	2930	5394	None	8981	1906	179440	No_or_no_constitutive_exon
CAGATGAATTGGAAGCTATCATTGAAGAAAATGATGATGATGGGGGATAGGT	56251	56391	56441	56389	-1	JH165542.1	ENSHGLG00100018738.1	55751	56712	None	8981	1906	179440	No_or_no_constitutive_exon
GGGCGGGTTTGGGGCGGGGCGTCCGGGGCGTGCCCGTCGGGACTGATGAGGC	11827	11888	11777	11829	1	JH170964.1	ENSHGLG00100004704.1	1608	16533	INSRR	8981	1906	179440	Yes
GGAATCTTCACCACTCACTCGGATGTCTGGTGGGGACTGGGGAACCCGAGGG	15761	15782	15711	15763	1	JH170964.1	ENSHGLG00100004704.1	1608	16533	INSRR	8981	1906	179440	Yes
GGACTGGGGAACCCGAGGGCTCTGGGGGTGCGAGGGTGGCATCTAGGGAGGG	15794	16005	15744	15796	1	JH170964.1	ENSHGLG00100004704.1	1608	16533	INSRR	8981	1906	179440	Yes
ACTGATGACTAGAAGCTGCAGAAGTTAAGAATGGGAAATTGGGAGCTCAGGC	39973	40058	40108	40056	-1	JH170560.1	ENSHGLG00100001627.1	39973	41764	None	8981	1906	179440	No_or_no_constitutive_exon
TCACCGTCATGGAGAAGTGCAGAAACGGCTGGTGGCTGGTGGCAGGGCAGCT	2760	3134	3184	3132	-1	JH172363.1	ENSHGLG00100005851.1	2452	3598	None	8981	1906	179440	No_or_no_constitutive_exon
CTCGGCGCTGAGGAAGGCTGAGTACAATGGCCACCCAGGTGATGGGGTAGGC	25475	25749	25799	25747	-1	JH172196.1	ENSHGLG00100003101.1	22617	25773	None	8981	1906	179440	No_or_no_constitutive_exon
TTGGGCTGCCTCTGGATTCTGCGAGGGTGGTCCCTGGCCAGGGTGCTGAGGA	23546	23889	23939	23887	-1	JH172196.1	ENSHGLG00100003101.1	22617	25773	None	8981	1906	179440	No_or_no_constitutive_exon
GTGCAGGTGGCATGCCTGGAGGAATGCCTGGTGGCTTCCCTGGTGGGGAGCT	23875	23928	23978	23926	-1	JH172232.1	ENSHGLG00100004686.1	23875	24264	None	8981	1906	179440	No_or_no_constitutive_exon
TTTGGCCAGCAGAAATGAAAGTAGGTGGTATTACCTCAGTGTGGGCACAGGC	4800	5306	5356	5304	-1	JH172082.1	ENSHGLG00100000861.1	4800	5940	None	8981	1906	179440	Yes
CTGTGTCCTGACTGGGATTCCTGGGATGCCAGGCCTGTGAATCGCGGGAGGC	28234	28273	28323	28271	-1	JH167150.1	ENSHGLG00100004173.1	1245	28858	FLNA	8981	1906	179440	No_or_no_constitutive_exon
GCCTGGAGGGTCCCCACTCTACTCTCACGGCCTGCTTGTCCTGGGGACAGGT	26911	27074	27124	27072	-1	JH167150.1	ENSHGLG00100004173.1	1245	28858	FLNA	8981	1906	179440	No_or_no_constitutive_exon
AGTGGCCTCTTGAACCCATTTACCCTTATTTTCTCAATGGGCAAACACAGGA	30987	31156	31206	31154	-1	JH171136.1	ENSHGLG00100013802.1	27215	42380	None	8981	1906	179440	No_or_no_constitutive_exon
TTCTTAGATAAACATACTTCAAAGCTAACTTCTAATTTCTCTGGGAGCAGGC	25020	25255	24970	25022	1	JH173193.1	ENSHGLG00100027691.1	9270	25255	None	8981	1906	179440	No_or_no_constitutive_exon
CATCATTTAAGAATATATACAGTAGGGCTGGGGATTTGCAAGGGATAAAGAT	11874	12131	12181	12129	-1	JH167333.1	ENSHGLG00100000591.1	11874	12498	None	8981	1906	179440	No_or_no_constitutive_exon
CAGAGGATGTCATCATTGTTACCAGCAGGTGACTCTTGGGGCCATGGGAGGT	30144	30152	30202	30150	-1	JH168324.1	ENSHGLG00100008277.1	2968	32187	None	8981	1906	179440	No_or_no_constitutive_exon
ACTAGCCTGGGCAACACCATGTACTCCAACAACAGATGCTGTGGGTGCAGGG	6553	6575	6625	6573	-1	JH166974.1	ENSHGLG00100000317.1	6553	8911	None	8981	1906	179440	No_or_no_constitutive_exon
TGGCCCTAGTAGCTCTTGTAGTGTCGGGTCACCCCTGCCCCTGGGTGGAGAC	4169	4321	4371	4319	-1	JH166742.1	ENSHGLG00100000965.1	2139	10303	FAM151A	8981	1906	179440	No_or_no_constitutive_exon
GTGGGCGTCGGGCCCTCCCGCCCCCGTGGGGGAGGTGGTCGGGGCGCGAGGC	18286	18494	18236	18288	1	JH169618.1	ENSHGLG00100025463.1	15571	18494	None	8981	1906	179440	No_or_no_constitutive_exon
TATGGAGCCTGTGCACCTGGATCCCCAGGTGAAGCAGATAGATCAGGGAGAC	13306	13449	13499	13447	-1	JH168394.1	ENSHGLG00100001320.1	12771	17713	None	8981	1906	179440	No_or_no_constitutive_exon
ATACTTTGAAAAGTATCCAGGAGACCATGAACTCCTTTGGGAAGTTGAAGGT	13678	13881	13628	13680	1	JH168037.1	ENSHGLG00100025372.1	2084	14807	None	8981	1906	179440	No_or_no_constitutive_exon
TCACCTTCCACCACGCGGTGGAGGTCTTCAAGGAGTTCTTCGGGGACTAGGA	3433	3826	3876	3824	-1	JH167876.1	ENSHGLG00100012085.1	3433	4150	None	8981	1906	179440	No_or_no_constitutive_exon
CTGCTGGCGGCGTCCTGCTTCGCCGCGTGGTCTGCTCCTACCTGGGGGAGAG	384	840	334	386	1	JH169522.1	ENSHGLG00100000363.1	31	1595	OXCT2	8981	1906	179440	No_or_no_constitutive_exon
GATTACCTCCTCTGAGCTGGGTGAGGTGGGACAGGGGCCGGGAGCAGCAGTA	142	957	92	144	1	JH173635.1	ENSHGLG00100000141.1	16	1189	None	8981	1906	179440	No_or_no_constitutive_exon
