# Supplementary material for: Widespread Separation of the Polypyrimidine Tract From 3′ AG by G Tracts in Association With Alternative Exons in Metazoa and Plants
Source: Front Genet. 2019 Jan 14;9:741. doi: 10.3389/fgene.2018.00741 (PMC6339879; doi:10.3389/fgene.2018.00741)
Supplement: DATA FILE S2 — Sequences of REPAG 3′ SS from each species of metazoa, plants and protists. [file Data_Sheet_2.zip › Supplementary data 2/Plants_Release38_sorghum_bicolor.txt]

REPA_GGG_Sequence	Exon_Start	Exon_End	Pos_-50	Pos_+2	Strand	Chromosome	GeneID	Gene_Start	Gene_End	Gene_Name	Number_of_REPAs	Number_of_REPAs_has_GGG	Number_of_Intron(Intra_genic_Region)	Upstream_Constitutive_Exon
TGCTTTGCTTGTACCGACGGCAACTAACCGGAGTGGTTTTGCATGGGCAGGG	352805	353572	352755	352807	1	1	SORBI_3001G004000	350895	353572	None	10245	1168	122719	No_or_no_constitutive_exon
TAGCATCATATTTATTTGCCCTTTTTCCTTTTTTTCTTGTGGGGTGATAGGA	415802	416475	415752	415804	1	1	SORBI_3001G005000	412930	416475	None	10245	1168	122719	No_or_no_constitutive_exon
GAAGCTTGTTGAAAAATTCCCCACATGTGTTGGGATCTCTGCGGGTGCAGGT	1972199	1972382	1972149	1972201	1	1	SORBI_3001G025300	1970547	1974756	None	10245	1168	122719	Yes
TTCGATCGGCATGTTGCTTAACTGACATCCATTTCTGTTTGAGGGTACAGGA	1989765	1989958	1990008	1989956	-1	1	SORBI_3001G025500	1987306	1990981	None	10245	1168	122719	Yes
CTTTGTGCGAGGCTGGTCATTGGGCCATCCACGGGCACGCGGGCTGGGAGTT	2192957	2194997	2192907	2192959	1	1	SORBI_3001G028301	2192290	2199388	None	10245	1168	122719	No_or_no_constitutive_exon
CGTACCGCGTGCTCCTAACGGCTGGTGCTGTCTTTTCTGCGGGGTTGAAGAC	2251507	2251587	2251637	2251585	-1	1	SORBI_3001G028700	2248933	2252167	None	10245	1168	122719	No_or_no_constitutive_exon
CCCTTGCCTCTGTGGCGTCTGATTGAGTGGCTGTGTGTCCGTGGGTGCAGGA	2345131	2345267	2345317	2345265	-1	1	SORBI_3001G030400	2341336	2346547	None	10245	1168	122719	Yes
GCACGTTGTGTGGATGGTTATTACAACTTTCCTTTCTTTGCATGGGGCAGGT	2539097	2539617	2539047	2539099	1	1	SORBI_3001G033500	2536854	2539617	None	10245	1168	122719	No_or_no_constitutive_exon
TCACTTGTTTCGTCGTCATCAGTTGCTGATGAATGCCGCCGACCGGGTAGGT	2859337	2859512	2859287	2859339	1	1	SORBI_3001G038400	2858258	2861478	None	10245	1168	122719	No_or_no_constitutive_exon
TTTCCTTCCCCATTTTTTTCAACCATGCTCTACCTCTGTTGGGAAACCAGGG	3039235	3039737	3039185	3039237	1	1	SORBI_3001G040600	3025064	3039737	None	10245	1168	122719	No_or_no_constitutive_exon
GCACTTTTATTTGCCCCTACTGCCCTCACCTGGATTCTGCTGGGTGACAGGG	3260561	3260704	3260754	3260702	-1	1	SORBI_3001G043500	3259880	3264570	4334528	10245	1168	122719	No_or_no_constitutive_exon
TACTATTTCACAATTTAATCACATTTTTTTTGCACTGTACTGGGGAGCAGGC	3492238	3492694	3492744	3492692	-1	1	SORBI_3001G047600	3492238	3500520	None	10245	1168	122719	No_or_no_constitutive_exon
CTTAACAGACCAGCACTATTCACTGTTCTTGCCTCTTGGTGGTCGGGCAGGA	3544864	3545056	3545106	3545054	-1	1	SORBI_3001G048400	3544020	3546412	None	10245	1168	122719	No_or_no_constitutive_exon
CGCCGCCGCCAGTGGGCAACCAGCACGCCGTGCTCGACCGGGCGCAAGAGGC	3711750	3711918	3711700	3711752	1	1	SORBI_3001G050600	3711244	3724429	None	10245	1168	122719	Yes
TTGAACTCAAAAGCAAAGGATTTTTCATTTCAGAAACGGGAAATAGACAGTG	3899474	3901009	3899424	3899476	1	1	SORBI_3001G052800	3897912	3905715	None	10245	1168	122719	No_or_no_constitutive_exon
CCCTTGTGACGATGGGGCTGATATGTTGTGACGTGTCGGTGGGTGTGCAGGG	4440139	4440328	4440089	4440141	1	1	SORBI_3001G058900	4439642	4441512	None	10245	1168	122719	No_or_no_constitutive_exon
GTGCCGCGCCGAGCTCTGCGTGCTGCTGGCGCGCGCGCACTGGGGGCAAGGG	4450181	4450346	4450396	4450344	-1	1	SORBI_3001G059150	4450048	4450649	None	10245	1168	122719	No_or_no_constitutive_exon
TATGCGTATGCATCATTTTGCTTATGAGTTGCCAACTGGGGAAACTGCAGAA	4889553	4889799	4889503	4889555	1	1	SORBI_3001G064600	4888352	4893444	None	10245	1168	122719	No_or_no_constitutive_exon
GCGCGTCGCTTCGGTACTGACTGGTCGGTGCTTGGCTTGGGTGAGCGCAGGG	5127338	5127519	5127569	5127517	-1	1	SORBI_3001G067700	5118572	5128226	None	10245	1168	122719	No_or_no_constitutive_exon
TTACATTCAAGTAAAATGGACTTACCTAAAATAATTTATAATATGGGCAGGA	5406356	5406439	5406306	5406358	1	1	SORBI_3001G070900	5404059	5408624	None	10245	1168	122719	Yes
ATTCTCGGAAATTCATTGGCCTATTGCTTCTTCGATCTCTGGGAAAACAGAG	5634444	5634742	5634394	5634446	1	1	SORBI_3001G073900	5624794	5634742	None	10245	1168	122719	No_or_no_constitutive_exon
TGCCTATCCTATTGACCACACTCGATTGGACCTTGTTATGGGTGCGACAGCC	5935646	5935717	5935596	5935648	1	1	SORBI_3001G077300	5933824	5937516	None	10245	1168	122719	No_or_no_constitutive_exon
CAGTTAGCCTTTTTTTTTCCTGACTTGTGCTGCTACTTGTTTGGGAACAGAT	5993226	5993300	5993176	5993228	1	1	SORBI_3001G078200	5991874	5993997	None	10245	1168	122719	Yes
CTGTGGCGATCCTGAATTGTGTCTGTTTGTTTTTTTTTTCCTGGGCGAAGGC	6485970	6486634	6486684	6486632	-1	1	SORBI_3001G083800	6481716	6487453	None	10245	1168	122719	No_or_no_constitutive_exon
CTGAAGCTTTGAGCTGTTTTGCGAAATGCAAAATTCAATTGGGAATGCAGGG	6639327	6639416	6639466	6639414	-1	1	SORBI_3001G085700	6624641	6640434	None	10245	1168	122719	No_or_no_constitutive_exon
GTTATGAAGTTTACTACGTTCTTTCAGGTATGTCCTATCTTGTGGGAAAGAT	6642116	6642202	6642252	6642200	-1	1	SORBI_3001G085800	6641372	6645421	None	10245	1168	122719	No_or_no_constitutive_exon
AGAACTGAATTGAACGTGAATGCTGTTTTGTGGGCGGGTGCGAAATGTAGTG	6947802	6947890	6947752	6947804	1	1	SORBI_3001G089600	6947085	6953559	None	10245	1168	122719	No_or_no_constitutive_exon
TTTGTAGTATTTGACTTTTATTCATAACCTCCTTTTTTGGGGGTATGTAGGC	6966152	6966303	6966102	6966154	1	1	SORBI_3001G089800	6959064	6968705	None	10245	1168	122719	No_or_no_constitutive_exon
TCCATAACAAACTTTTCTAAATCCCTAACCTTCTCTGGCTCGGGAGTCAGGG	6993897	6994036	6994086	6994034	-1	1	SORBI_3001G090300	6987781	6994938	None	10245	1168	122719	Yes
TGCTTTCGTGTCATGTGTAACCATGCTTTATCATTTGCTTGGGATTGCAGAA	7106390	7106447	7106340	7106392	1	1	SORBI_3001G091900	7104993	7108440	None	10245	1168	122719	No_or_no_constitutive_exon
TTTGCCTGACACGAGGGGGACGCTTTGTTGTTGTTGCCGGGTGTGGGCAGGA	7120408	7120541	7120591	7120539	-1	1	SORBI_3001G092100	7117644	7120928	None	10245	1168	122719	No_or_no_constitutive_exon
CTTTAACATTGTATGTATTCCTGACACATTGCATTGTATTCGGGATGCAGTG	7141634	7141747	7141797	7141745	-1	1	SORBI_3001G092500	7139763	7143580	None	10245	1168	122719	No_or_no_constitutive_exon
CGCGGTCCTGATCCGTTCTTGTGATTTGGCTTTTTTTTGGGGGTGCGCAGGC	7464477	7464516	7464566	7464514	-1	1	SORBI_3001G097100	7459063	7464895	None	10245	1168	122719	Yes
GTCGCTTGATTTTTTGTTCATCTTGTGTTCTTGGCATCGGGTGGGTGCAGTG	7464286	7464373	7464423	7464371	-1	1	SORBI_3001G097100	7459063	7464895	None	10245	1168	122719	Yes
TATGGCTAATGAGTAATTCTGGTTCTAATTATTTGTTTTGGGAATTGCAGCT	7498234	7498317	7498367	7498315	-1	1	SORBI_3001G097400	7495271	7499355	None	10245	1168	122719	No_or_no_constitutive_exon
ACTCGCGGTTGACTTGCGCTTTCTTGGCGGCTTATCTGTCTTAGGGGCAGAC	7506932	7506973	7506882	7506934	1	1	SORBI_3001G097600	7505746	7509193	None	10245	1168	122719	No_or_no_constitutive_exon
AATGGTACAAGTATGAAAAAAATTCACATATGTTGTACATGGGTGAGCAGAG	7516342	7516458	7516508	7516456	-1	1	SORBI_3001G097900	7512284	7523599	None	10245	1168	122719	No_or_no_constitutive_exon
GCTTCTATGGAATTACTGATCCTTTTCTTATTTCAACTGGGTGCAGGCAGTT	7527838	7528626	7527788	7527840	1	1	SORBI_3001G098000	7525597	7528626	9272095	10245	1168	122719	No_or_no_constitutive_exon
TTGTCGCTGCGGATTGGTGTGATTTCGAGTGGTATTTTTTTGGGGGGCAGCA	7578077	7578194	7578027	7578079	1	1	SORBI_3001G099000	7577479	7582517	None	10245	1168	122719	No_or_no_constitutive_exon
GCCTGCCTTTCCCTATTGGATATGTATTAACTCTTCACATGGGTGAGCAGGA	8187136	8187693	8187086	8187138	1	1	SORBI_3001G106200	8180003	8187693	None	10245	1168	122719	No_or_no_constitutive_exon
TTGTTCTGCTTAGCTTGGCTATATAATGGCAATTTTTTTGGGTGGCACAGGC	8194631	8194702	8194581	8194633	1	1	SORBI_3001G106400	8191353	8197165	None	10245	1168	122719	No_or_no_constitutive_exon
GGATGTTTATAGTGCTGACTGGTGGTTTTTTTTGGGGGTTGCAAAATTAGAA	8516086	8516557	8516607	8516555	-1	1	SORBI_3001G109700	8510686	8517417	None	10245	1168	122719	No_or_no_constitutive_exon
ACAAATACCATTGAAAAATTGTCGTTGGTGTCTTTTCCCATGGGATGCAGGA	8510686	8511312	8511362	8511310	-1	1	SORBI_3001G109700	8510686	8517417	None	10245	1168	122719	No_or_no_constitutive_exon
AACCTGGTTATGAACCATTTTCAGCTAACAAAATAATGTATATGGGACAGGT	8600331	8601305	8600281	8600333	1	1	SORBI_3001G110701	8597852	8601305	None	10245	1168	122719	No_or_no_constitutive_exon
TCGACGGTCCCCGCGATATTCTGGGGAGCCTGATGGGTTTTAGGGCGCAGAT	8764885	8764959	8764835	8764887	1	1	SORBI_3001G112000	8764746	8773500	None	10245	1168	122719	No_or_no_constitutive_exon
AGGTTGACAAAATGATTGCTTGATACATACTTGCTGGGCTGATGATAAAGTT	8838944	8839036	8838894	8838946	1	1	SORBI_3001G112550	8838446	8839403	None	10245	1168	122719	No_or_no_constitutive_exon
CCCTTGTCATTCTCTGTTTTAAACCAATATTCCACTACTTGGGACACCAGGT	8870884	8871800	8871850	8871798	-1	1	SORBI_3001G113200	8870884	8878359	4333916	10245	1168	122719	No_or_no_constitutive_exon
TGCCGCGGTCGGGTTGGGTGGCTAACTAGGGTTTGGGGCTTGGGTGGCAGGC	9280694	9280840	9280644	9280696	1	1	SORBI_3001G119300	9280100	9284110	None	10245	1168	122719	No_or_no_constitutive_exon
GTCTCTGTTTGTTGTACTTAATACATATATCACCTTAATGAGGGAAATAGAT	9624562	9624669	9624512	9624564	1	1	SORBI_3001G122200	9620951	9626480	None	10245	1168	122719	Yes
GTACGCATGCCGGTGCACGGATTGATTGACGTGTATGTGTTGGTGGGCAGAT	9663675	9664038	9664088	9664036	-1	1	SORBI_3001G122766	9663675	9664460	None	10245	1168	122719	No_or_no_constitutive_exon
CTAGTACTTATGTAAACATATCTGAACGTCCCTCCTTGACAACTGGGCAGGC	9703123	9703211	9703073	9703125	1	1	SORBI_3001G123300	9701567	9705390	4333841	10245	1168	122719	Yes
ACGCACGTACGCGAAACGCAGGCAATGGGGGGCGAGGCAAGGTTGGGAAGGC	9899696	9899957	9900007	9899955	-1	1	SORBI_3001G125700	9896487	9900431	None	10245	1168	122719	No_or_no_constitutive_exon
AAGAATGATCTGAGCTATATCTAGTTGTCTAACGTAACTAACATGGGCAGGC	10041100	10041171	10041221	10041169	-1	1	SORBI_3001G127700	10040306	10042393	None	10245	1168	122719	No_or_no_constitutive_exon
TACACATGGATCGAATTTGGCGAGATGTCTCGACTTGTTGGGCAGTATAGGA	10692781	10692861	10692911	10692859	-1	1	SORBI_3001G135650	10692781	10693267	None	10245	1168	122719	No_or_no_constitutive_exon
CAAACTATTCTGTCCTACATCCTTATTTCGACTTTTTTTTGGGGGGAAAGGA	10829851	10830037	10830087	10830035	-1	1	SORBI_3001G137000	10826008	10851362	None	10245	1168	122719	No_or_no_constitutive_exon
TTCATCTGTGTTTTGGTTTCGTTGTCGTACGTTGTGGTCGGGTGTTGAAGAG	10925899	10926064	10926114	10926062	-1	1	SORBI_3001G137600	10920651	10926649	None	10245	1168	122719	No_or_no_constitutive_exon
TCAAGATATCTTACTCTCTTTGCTTTCTTTTCTTTGGGTGTGGAACAAAGAG	11128184	11128432	11128482	11128430	-1	1	SORBI_3001G139900	11127470	11132935	None	10245	1168	122719	No_or_no_constitutive_exon
GCGTCCGTTTGGGTTTCTGAACCTGGTACCTTGCAACGTTGTGGGTGCAGAT	11811500	11811569	11811450	11811502	1	1	SORBI_3001G146900	11810797	11814254	None	10245	1168	122719	No_or_no_constitutive_exon
GCGGGAAAATTTTCTCGCTAACTTTGTTGATGGCTTTTGTTTGAGGGCAGGT	12128963	12129095	12128913	12128965	1	1	SORBI_3001G151100	12128659	12139103	None	10245	1168	122719	Yes
TACATTTGCCATCATCCATGAGTTGAAGTATACAGAAATGGGTGGTGCAGGA	12213360	12213957	12214007	12213955	-1	1	SORBI_3001G152100	12212628	12220690	None	10245	1168	122719	No_or_no_constitutive_exon
AGCACACAGGGAAAGAGCAATCTGGGGACATACAACAAGAGGGAAAAAAGGG	12283776	12284127	12284177	12284125	-1	1	SORBI_3001G153000	12283776	12287359	None	10245	1168	122719	No_or_no_constitutive_exon
ATGCCAAGGATTTAGAACTTATGAGCTTGTGGCCCTTTGGGAGATTGCAGGT	12689688	12690036	12689638	12689690	1	1	SORBI_3001G156900	12682007	12691932	None	10245	1168	122719	No_or_no_constitutive_exon
GATTTCCACCATATCACGAAAAATTCATCCATGGTATGTCGGGTATGCAGGT	12839444	12839480	12839394	12839446	1	1	SORBI_3001G158300	12836650	12839967	None	10245	1168	122719	No_or_no_constitutive_exon
GGCGTGCACCACAACCTGCCGGGGGCGGCGGCGGCGTACTGGGCGCACAGAC	12958869	12959248	12959298	12959246	-1	1	SORBI_3001G159100	12958869	12959583	None	10245	1168	122719	No_or_no_constitutive_exon
CGCCGACGGGTGCGGCGTGCTCTCGCTGTCGCTGGGTGGGGGAGCCGCAGAC	14258091	14259545	14259595	14259543	-1	1	SORBI_3001G170700	14258091	14260431	None	10245	1168	122719	No_or_no_constitutive_exon
ATAATAATAATGATGATGTTTGGTGTTTGTTGATGCATGGGGTGTAGCAGGT	14314486	14315949	14314436	14314488	1	1	SORBI_3001G171300	14314209	14315949	None	10245	1168	122719	No_or_no_constitutive_exon
AAGAGCTGAAGCTGATGGATGGTACCATATATTGGGCATGGTGTGGGCAGGT	14437283	14437605	14437655	14437603	-1	1	SORBI_3001G172400	14434717	14438560	4333399	10245	1168	122719	No_or_no_constitutive_exon
CGTGCGCGTGGACTAATCCGAGCTTCCTCGACCTTGATTGATGGGCGCAGGT	14486910	14487174	14486860	14486912	1	1	SORBI_3001G172800	14486508	14490888	None	10245	1168	122719	Yes
GGAGCTGATGAATGGTTATTAACATGTGGCTGTACTGGCTGTGGGCGCAGAT	14623106	14623179	14623229	14623177	-1	1	SORBI_3001G173900	14620833	14624369	None	10245	1168	122719	No_or_no_constitutive_exon
TCGGCTGGTGACAGAAATGGATAGTGAGAGCGTCTGGGGTGGGTGCGCAGGC	15022725	15022818	15022868	15022816	-1	1	SORBI_3001G178300	15015817	15023057	None	10245	1168	122719	No_or_no_constitutive_exon
TCTTTGACCTGTGATACCTCTATGTGTTCACATGACTTCTGGGGGACCAGGT	15019285	15019339	15019389	15019337	-1	1	SORBI_3001G178300	15015817	15023057	None	10245	1168	122719	Yes
GCTCCATCACAAGAGAAGAGCAGCAGCTTCCAAGAAAAGGGAGATAGCAGCA	15898434	15898622	15898672	15898620	-1	1	SORBI_3001G185900	15897039	15899635	None	10245	1168	122719	No_or_no_constitutive_exon
TGTTCACATATTGTCGGACCTGAAGCCTGGAAGGCAGTCACATGGGAAAGGA	16426473	16426810	16426860	16426808	-1	1	SORBI_3001G186925	16426473	16427671	None	10245	1168	122719	No_or_no_constitutive_exon
TTCCGTTTTGGTGGGTTTGGCGACGAGGTTGATGGATTTTGGGTGGCCAGGG	17119854	17120023	17120073	17120021	-1	1	SORBI_3001G192700	17117164	17120780	None	10245	1168	122719	Yes
CGTGGGACTTTTGGCTCAGCTTCTGATTCCTTATGACTGATGGGAAACAGAG	17365073	17367936	17365023	17365075	1	1	SORBI_3001G194300	17362623	17367979	None	10245	1168	122719	No_or_no_constitutive_exon
GGGGTTTGTTTCTGACGCCAGGCGTCGTATGGTTTGGTATGCGGGTGCAGAA	17931305	17931437	17931487	17931435	-1	1	SORBI_3001G198400	17910530	17931907	None	10245	1168	122719	Yes
AAATCTCAAAAGATTTTACAAGCTTGAAGGTGTTGTGCCTGTGGGTGCAGGT	18035462	18035747	18035412	18035464	1	1	SORBI_3001G199200	18034673	18039268	4349074	10245	1168	122719	No_or_no_constitutive_exon
TCTTTTCCCAAATTTTTCAGCTGATTCTTTCGCGATTTCTTGGGATGCAGTC	18104622	18104693	18104572	18104624	1	1	SORBI_3001G199800	18104366	18107450	None	10245	1168	122719	Yes
TTGATTCTCTCATGCTTTCTTGGCGCCCTTGTGATTTGTGTGGGTAGTAGGT	18104821	18104903	18104771	18104823	1	1	SORBI_3001G199800	18104366	18107450	None	10245	1168	122719	Yes
TACAGCACAGGACAGAACTGCAGCAGATTTACCGCTTGCTGATTGGGCAGGT	18779376	18780093	18780143	18780091	-1	1	SORBI_3001G205350	18779376	18781275	None	10245	1168	122719	No_or_no_constitutive_exon
GTTGCTTTTTTTTTTGGCTTGCTTCCATGGAAAACTGATTGGGCATGCAGAG	18792766	18793569	18793619	18793567	-1	1	SORBI_3001G205700	18792766	18794927	None	10245	1168	122719	No_or_no_constitutive_exon
CTTGTTACTTGTTCATAATTATATGGAGGTGTGTGGCCTGGGTGTGTAAGGC	18797391	18797509	18797559	18797507	-1	1	SORBI_3001G205800	18795960	18798458	None	10245	1168	122719	No_or_no_constitutive_exon
GCTCAATTTGTAAGTCGCTAATTACCACACTGCTGTTCTGGGCATGCAAGGT	19044441	19045446	19045496	19045444	-1	1	SORBI_3001G208000	19044441	19048073	None	10245	1168	122719	No_or_no_constitutive_exon
TTTGGTGAAAATAATCTTGTGTTACTGTGTCCTTTGATATTGGGCTGAAGAT	19544865	19544995	19545045	19544993	-1	1	SORBI_3001G212300	19543234	19552520	None	10245	1168	122719	No_or_no_constitutive_exon
CGGCCGATTGGTTGATGGTTACCCCTTTTGCGTCGGTGGTGGGTGTGCAGGG	19653924	19654028	19653874	19653926	1	1	SORBI_3001G212800	19653526	19657572	None	10245	1168	122719	No_or_no_constitutive_exon
GCCAGGAGTGCGGGCGCGCGTCGGCCCGCGTGCCGCGCCGGCGCGGGCAGGA	20257857	20258459	20258509	20258457	-1	1	SORBI_3001G217850	20257857	20258851	None	10245	1168	122719	No_or_no_constitutive_exon
TGCCAAAGTATCTTTGCGTATTTGTAACTTATTTTGTGGGGAAAATCTAGGT	20319503	20319664	20319453	20319505	1	1	SORBI_3001G218300	20315626	20319664	None	10245	1168	122719	No_or_no_constitutive_exon
AATTATCATATATAACATGTTCTTGGCTTGTTTGGTTGGGAAAAATACAGGC	20329004	20329552	20328954	20329006	1	1	SORBI_3001G218400	20327470	20329552	None	10245	1168	122719	No_or_no_constitutive_exon
GGATATTCATTGTCTGCTGACTAATGCTAACATGCCTTTTCTGGGTGAAGGT	20594061	20594181	20594231	20594179	-1	1	SORBI_3001G219600	20591234	20610627	None	10245	1168	122719	No_or_no_constitutive_exon
CTGACAAATTCTACTTTGCCTGGTTTGTATTTTTAACCTGGGGAAGATAGTA	21214200	21214300	21214150	21214202	1	1	SORBI_3001G222500	21212637	21229578	None	10245	1168	122719	No_or_no_constitutive_exon
ATGATTATGTGTCATCTTGCTGATCACTGTTTATATTTTAACTGGGGCAGAT	21214383	21214587	21214333	21214385	1	1	SORBI_3001G222500	21212637	21229578	None	10245	1168	122719	No_or_no_constitutive_exon
GTGGGTTTCGCTGATGCTGAATGCGTTGCCCCGTCTACTATGACGGGCAGCA	22259027	22259934	22258977	22259029	1	1	SORBI_3001G230400	22258420	22262315	None	10245	1168	122719	No_or_no_constitutive_exon
CCAAGGTGGGTACGGATCTGGCTCTGGCTCTGGATATGGGTCAGGTGAAGGA	22797949	22797952	22797899	22797951	1	1	SORBI_3001G233200	22797372	22798263	None	10245	1168	122719	No_or_no_constitutive_exon
CTTGTTAATCCTGGACTGAAATGAAGTCGTTTCTTGATTTGGGGTAGCAGAT	24697493	24697569	24697619	24697567	-1	1	SORBI_3001G240100	24695478	24698511	None	10245	1168	122719	Yes
TGGTTTGGCGCATGAATTTCCTGTCTCGCGGGGATTCGGGGGGTGAGCAGAG	24769955	24772905	24769905	24769957	1	1	SORBI_3001G240800	24768955	24772905	None	10245	1168	122719	No_or_no_constitutive_exon
TTGTAACAACTTTTGGTCTATTTCTGTTGTTTTGCATATGAGGGGGGCAGTC	27533617	27533805	27533567	27533619	1	1	SORBI_3001G253050	27532124	27533805	None	10245	1168	122719	No_or_no_constitutive_exon
GCCGTTGCTCTGGTGTGCTTATGCCGTTGCGTGTCTGTGTTGGGTGGCAGGA	31004262	31004420	31004212	31004264	1	1	SORBI_3001G259000	31003966	31011085	None	10245	1168	122719	No_or_no_constitutive_exon
AGGTATGGACAGTCTCATTAATGACATGGGCGAATTGCAGATTGGGCAAGAA	32350123	32350271	32350073	32350125	1	1	SORBI_3001G261100	32348877	32350271	None	10245	1168	122719	No_or_no_constitutive_exon
AAGTAAGAAAAGGCTCAATCAAAGCGAAGTTGCTACTTATGCCGGGAAAGGG	34786981	34787189	34786931	34786983	1	1	SORBI_3001G261472	34785152	34787189	None	10245	1168	122719	No_or_no_constitutive_exon
AAATATAGCATTGTTAGTGAGGGCTAAATGATTCTATACCTTGGGAACAGTG	38180456	38180697	38180747	38180695	-1	1	SORBI_3001G261545	38159811	38181673	None	10245	1168	122719	Yes
TTTGGCTTGATGGAAATTTCTTGACGGTTGGTGTTTGGCATTGGGAGCAGAA	47293790	47293889	47293939	47293887	-1	1	SORBI_3001G263100	47286070	47294460	None	10245	1168	122719	Yes
TCTCGGTTCTCACCTAGCTGCTCCTGGGAGTGGATGCGTGTGGGTGGCAGGG	51357676	51357760	51357626	51357678	1	1	SORBI_3001G268700	51357061	51368208	None	10245	1168	122719	No_or_no_constitutive_exon
ATATGGCATGTGATGGTTTTGACCTGTTGTTCTTACTGGGTACAAAACAGAT	54882742	54882913	54882692	54882744	1	1	SORBI_3001G280100	54877450	54886205	None	10245	1168	122719	Yes
GTACAAAGAGTCTAGTTCACTTTATGAATTCTATCTAGGGCGGAATGAAGAT	55066405	55066548	55066598	55066546	-1	1	SORBI_3001G281100	55064061	55072521	None	10245	1168	122719	No_or_no_constitutive_exon
AGTATATGTTCCCTTATGTTTACTTTATCTGCTACATGCAACAAGGGCAGGC	55612791	55612911	55612961	55612909	-1	1	SORBI_3001G283700	55609080	55626018	None	10245	1168	122719	Yes
ACTGATGGCATGCTTGTTTTGTTTTGTGTTATTTGATGGGGGACAAACAGGG	55677398	55677703	55677753	55677701	-1	1	SORBI_3001G284200	55677398	55680315	None	10245	1168	122719	No_or_no_constitutive_exon
CTTTGTTTAATTTTCTTGGCTAATTGTTTCTTTTAATATTGGGGGTACAGAA	55683481	55683807	55683857	55683805	-1	1	SORBI_3001G284400	55681584	55686948	4349499	10245	1168	122719	No_or_no_constitutive_exon
TGCTTATGGGTACATTTTATCTGATTTGTTTGGGATGCGGATATGGGCAGGA	56775821	56775893	56775943	56775891	-1	1	SORBI_3001G290700	56771924	56776200	None	10245	1168	122719	No_or_no_constitutive_exon
TTGGGTGGGCTTCGTGGTCTAACAGTGTGGTGCTTGTTTTTGGGGGGCAGGT	57082246	57082297	57082347	57082295	-1	1	SORBI_3001G293300	57080137	57082645	None	10245	1168	122719	No_or_no_constitutive_exon
GTGAATTGATCTGGTGTTTATGTACTGCTTGGTCGGTGAAATCGGGGCAGGA	57395428	57395658	57395708	57395656	-1	1	SORBI_3001G295600	57393094	57396375	4349391	10245	1168	122719	No_or_no_constitutive_exon
TTTCTGACAAATAGTCATGATATCTAATTTTAACTGCCAAATATGGGCAGGA	57666197	57666282	57666332	57666280	-1	1	SORBI_3001G296800	57663188	57668821	None	10245	1168	122719	No_or_no_constitutive_exon
CTGTTTGTTACTTGCTGATGTCTTTATTTGATAATATTATGGGTAAACAGGG	58091458	58091562	58091612	58091560	-1	1	SORBI_3001G299700	58073637	58096621	None	10245	1168	122719	Yes
ACTGTAGTGACAGCTGCTTGGTGTGATATATGACGAGTGGGGTGTAATAGCA	58414082	58414192	58414032	58414084	1	1	SORBI_3001G302000	58413837	58415209	None	10245	1168	122719	No_or_no_constitutive_exon
AAGCGGCGGCAGCGGGCCGGGTGAGGGCAGTAGCGGTGGCAGCTGGGGAGGC	58536678	58537145	58537195	58537143	-1	1	SORBI_3001G302600	58536678	58537338	None	10245	1168	122719	No_or_no_constitutive_exon
CTCTAAGACTCGGCAGTGGCTGAGCTTTGCGCATGCCTTGGTACGGGCAGGT	58550654	58551171	58550604	58550656	1	1	SORBI_3001G302666	58547302	58551171	None	10245	1168	122719	No_or_no_constitutive_exon
TGCCACAGTATTATAGTATCGTGGCAAATCTAATGCTGGGGGGGCTGCAGAT	58661320	58661403	58661270	58661322	1	1	SORBI_3001G303200	58660082	58662430	None	10245	1168	122719	No_or_no_constitutive_exon
ACCGGCGCGACGTGACGTGGTGTGGTTTGTTTTTTTTTTGGGGGGGGCAGGT	59789306	59790426	59790476	59790424	-1	1	SORBI_3001G311000	59789306	59792062	4349265	10245	1168	122719	No_or_no_constitutive_exon
CGACGCTCGTGCCGGAGGTGGACGACGACGCCGTCGCCGGGGCCGGGGAGGA	60314453	60315041	60314403	60314455	1	1	SORBI_3001G314900	60313503	60320531	None	10245	1168	122719	No_or_no_constitutive_exon
CTTTCTGCGATGACTTATCAACCAAACGTCGTGTGTATGTGTGGGTGCAGAT	60672423	60673032	60672373	60672425	1	1	SORBI_3001G318500	60671879	60673032	None	10245	1168	122719	No_or_no_constitutive_exon
CAAGATGTAGCACCACCCTTTGGCTATCACCATTGCTTGGGGTGATCAAGTT	60748154	60748267	60748317	60748265	-1	1	SORBI_3001G319650	60747682	60749844	None	10245	1168	122719	No_or_no_constitutive_exon
GAAGAAGTCACTAAAAAAATCTTAAAAGTGTTACTGTGTTCGACGGGCAGTG	60811532	60811676	60811726	60811674	-1	1	SORBI_3001G320500	60809477	60814931	None	10245	1168	122719	No_or_no_constitutive_exon
AGCGCCCCGAAAGAGATAGCGAGCTTTATTTGATGATTGTGATTGGGCAGGC	60873490	60873686	60873736	60873684	-1	1	SORBI_3001G321000	60867832	60873924	None	10245	1168	122719	No_or_no_constitutive_exon
GTCTCGAATTTTCTACAAATCACGCCGAGTCTTCGTTTGCTTGGGGGAAGTT	60889015	60889138	60889188	60889136	-1	1	SORBI_3001G321300	60889015	60889299	None	10245	1168	122719	No_or_no_constitutive_exon
GATATTTCATTGTACTCTTGTCTCAAAACACATTTGGAACTGGGATGCAGAA	60939490	60939904	60939440	60939492	1	1	SORBI_3001G321900	60935359	60939904	None	10245	1168	122719	No_or_no_constitutive_exon
TCTCTACGGCTTTGTTTGTATATGCACGTACGTACGGCCGGGCGGCACAGGG	61559754	61559946	61559996	61559944	-1	1	SORBI_3001G328100	61556777	61560575	None	10245	1168	122719	No_or_no_constitutive_exon
TAATCTTAAGAACTTTCACTCAATTTTATTGTCTTAAATGGGACAAATAGAT	62306311	62306420	62306261	62306313	1	1	SORBI_3001G334400	62300388	62308556	None	10245	1168	122719	No_or_no_constitutive_exon
ACTCCTTGGCGGCTACGTTTTCTTATTTGTTGGCAGATCTGGGGTGACAGTA	62798746	62798808	62798696	62798748	1	1	SORBI_3001G340600	62797962	62801247	None	10245	1168	122719	No_or_no_constitutive_exon
CGTGCGCATTGAATTGAATGAAAATCCTCGTTTCTTTTTGCGGTGGGCAGGT	63850159	63850203	63850109	63850161	1	1	SORBI_3001G348800	63848982	63854457	None	10245	1168	122719	No_or_no_constitutive_exon
CTGAATACATCCTTTGGGGATACAATAATCACAGATGGGATGGATTGAAGAC	63870187	63870302	63870137	63870189	1	1	SORBI_3001G349000	63866693	63871197	None	10245	1168	122719	No_or_no_constitutive_exon
AGATGTTCCCGACGTCCGTGCGCAACTCGGCGGTGGGGCTGGTGCGGCAGAC	63891892	63892946	63891842	63891894	1	1	SORBI_3001G349300	63890518	63892946	None	10245	1168	122719	No_or_no_constitutive_exon
GGCACGGTACATGAACCCCCCCTCGCTATGCGTTTTGGGCGCAGCAACAGCT	63968634	63970537	63970587	63970535	-1	1	SORBI_3001G349800	63967883	63973363	None	10245	1168	122719	No_or_no_constitutive_exon
AGGCACTCCTTCGCCGCATGAACCGCTATGGTCTTCTTGGCGAGGGTTAGAA	64521087	64521221	64521271	64521219	-1	1	SORBI_3001G355400	64519885	64522183	None	10245	1168	122719	No_or_no_constitutive_exon
AGCATGATTCAACAGTTATTTAGCATTCATATTTCCTTTTCGGGAAACAGGT	64528818	64529503	64529553	64529501	-1	1	SORBI_3001G355600	64528818	64533976	None	10245	1168	122719	No_or_no_constitutive_exon
GTCATAGTAATCAACCATGTCATTAATCACCGAAACCACTAGGGGCCTAGAT	65981575	65981723	65981525	65981577	1	1	SORBI_3001G371650	65971660	65982996	None	10245	1168	122719	No_or_no_constitutive_exon
TTTCCCTTTGCTCCTGACTAACACACGACCACTTCGAACTGTGGGTGCAGGT	66054979	66055115	66055165	66055113	-1	1	SORBI_3001G372500	66052710	66057789	None	10245	1168	122719	No_or_no_constitutive_exon
CGCTGGGTGCCCCCGGCTTCACGCGCTCACTGCGTATGGGTGGAATGCAGGT	66087537	66087855	66087487	66087539	1	1	SORBI_3001G372900	66086711	66091655	None	10245	1168	122719	Yes
GATTGGTTGTGGATGTGGCTTTGAAACTGTGCTGGTTGATGGGGTCGCAGAT	66344990	66345106	66344940	66344992	1	1	SORBI_3001G374800	66343882	66347659	None	10245	1168	122719	No_or_no_constitutive_exon
CCCCTCGCCGACCTCTGATTGTTTGCCTCTACTACCGCCGCGGCGGGTAGGT	66643050	66643177	66643000	66643052	1	1	SORBI_3001G378300	66642502	66650446	4332788	10245	1168	122719	No_or_no_constitutive_exon
TGCCTGTTACCACCAGGCCATTGCTAATCTGAATTATGGGGAGGGTGCAGGT	67202809	67203271	67202759	67202811	1	1	SORBI_3001G384600	67201154	67205912	4332724	10245	1168	122719	No_or_no_constitutive_exon
AAAGAAAATGCCACTTGATTAGCTGACAAGTGCTTATGCTGGGAATGCAGGT	67274553	67275599	67274503	67274555	1	1	SORBI_3001G385300	67271561	67275599	None	10245	1168	122719	Yes
CCCTTCATCCCCACTCCACCAAACCCTCGCTTCGCTGGGACTGGGAGCAGAG	67294830	67295114	67295164	67295112	-1	1	SORBI_3001G385500	67294830	67296731	None	10245	1168	122719	No_or_no_constitutive_exon
TGTGTTTTCGGCTTCATTAACAGATATTAACCGACCTAATTGGGATATAGGT	67542303	67542408	67542458	67542406	-1	1	SORBI_3001G388400	67540609	67543087	None	10245	1168	122719	Yes
AGTCTGCCCCCGTCATGGCCCGACGACGTTCACTCGTCGTGTCGGGGCAGCG	68054722	68055038	68055088	68055036	-1	1	SORBI_3001G394466	68054722	68055327	None	10245	1168	122719	No_or_no_constitutive_exon
CTGTTTCTATCGTGGATCGCATCACGATTTGCCCTGAACTGGGTGAATAGGT	68173737	68173783	68173833	68173781	-1	1	SORBI_3001G396000	68160374	68174358	4332606	10245	1168	122719	No_or_no_constitutive_exon
GTTTTCTGAATTTTGTTGTTTGCCTCGGGGTCGTCAATTGGTGGGTGCAGCG	68498945	68499112	68498895	68498947	1	1	SORBI_3001G399200	68498492	68504744	None	10245	1168	122719	Yes
TCCCGAACAGACCCGCTCATATGTTCCGATCTCTTGCCGTGGGCGCGCAGAA	68572141	68572229	68572091	68572143	1	1	SORBI_3001G400300	68571558	68574078	None	10245	1168	122719	No_or_no_constitutive_exon
TATCAACGTCGCAAATTAACATGACTATTGTTTCATTGGGGAAAGAATAGAT	68892358	68892453	68892503	68892451	-1	1	SORBI_3001G403800	68888283	68894842	None	10245	1168	122719	Yes
AACTGTGGCAAGTAATTTGCTTTTGCTTATTTTCTGGGCCAGCTGAGCAGAT	69150625	69150725	69150575	69150627	1	1	SORBI_3001G407200	69143360	69153314	None	10245	1168	122719	Yes
TCTTAGATGCTGCTAACTGATTGTCATTTTCGTTTTCTTCGAGGGAGTAGCA	69305908	69306160	69306210	69306158	-1	1	SORBI_3001G409500	69303466	69307111	None	10245	1168	122719	No_or_no_constitutive_exon
AGTTCATGGAGTTGGGCTTCTAAAATGGTGTTTCCGATTTGGGTATGCAGAT	70189664	70189786	70189614	70189666	1	1	SORBI_3001G420900	70188536	70193852	None	10245	1168	122719	No_or_no_constitutive_exon
GAACTTCAATTATGACTAATTACGCTCGTCGGAATTTTGGGATGGTGCAGGA	70209083	70209197	70209247	70209195	-1	1	SORBI_3001G421200	70207878	70210406	None	10245	1168	122719	No_or_no_constitutive_exon
AATAAGTTGCAAACTGCATTGACGTTCTTTTTTTCTGTTGGGAAAAGCAGGT	70618568	70619764	70619814	70619762	-1	1	SORBI_3001G426900	70618568	70627131	4332349	10245	1168	122719	No_or_no_constitutive_exon
GATCTTAAAAATAGAAATATTTACATTGTCTGTTTTACCTGGGCATGCAGGG	70649362	70650018	70650068	70650016	-1	1	SORBI_3001G427300	70649362	70654353	None	10245	1168	122719	No_or_no_constitutive_exon
TTTTGTGTTTAATTTCCCATAATTTTTTTCTTCGCCTATTGGGTTAGCAGGC	70855220	70855466	70855516	70855464	-1	1	SORBI_3001G429400	70852064	70859883	None	10245	1168	122719	No_or_no_constitutive_exon
TTTGAGATGGATTGGCCAGCCTGCCTGACCACCGCCGGGGGTGAATGCAGAT	71176851	71177046	71176801	71176853	1	1	SORBI_3001G433200	71174409	71180919	None	10245	1168	122719	No_or_no_constitutive_exon
ACATGCGCCTAATCTGAATCTGATCTTGTTTGCATTGGCCGGGGGAGCAGAG	71743872	71745333	71745383	71745331	-1	1	SORBI_3001G439400	71743872	71747344	None	10245	1168	122719	No_or_no_constitutive_exon
GGTTTCTGAGATTCCGGATCTGATTGCTTCTGGTTGTTGGATGGGTGCAGTC	71761582	71761688	71761532	71761584	1	1	SORBI_3001G439600	71761102	71766172	None	10245	1168	122719	No_or_no_constitutive_exon
TTGGTGTATGATTTTATGTTTTTTTTCAATTTGTTGGGGGGAAAATGCAGGA	71804538	71808112	71808162	71808110	-1	1	SORBI_3001G440100	71804538	71816284	None	10245	1168	122719	No_or_no_constitutive_exon
GCTGGCATCTAACCGATAAGCAAACTAACGGTGGATCCGAATGGGTGCAGGG	71999169	71999360	71999119	71999171	1	1	SORBI_3001G442500	71997757	72001265	None	10245	1168	122719	No_or_no_constitutive_exon
CGGTGCAGCAGGTGGCGGTGGCGGCGCTAATAGCAGCAGCACGGCGGGAGGC	72053032	72053279	72052982	72053034	1	1	SORBI_3001G443000	72052067	72057883	None	10245	1168	122719	No_or_no_constitutive_exon
ATATTCTGGTTACTGGTTGTGATGGATGCGTACGTACGTGGTGGGTGCAGGG	72209583	72209670	72209533	72209585	1	1	SORBI_3001G445400	72208092	72211249	None	10245	1168	122719	No_or_no_constitutive_exon
CATCTCTCCTCTGTATTTATTTTAATCTACTTTGTTTGTTGGGAATGTAGGA	72496495	72496607	72496657	72496605	-1	1	SORBI_3001G447600	72493749	72498544	None	10245	1168	122719	No_or_no_constitutive_exon
ATACTGATGCTTACTTTTATCCTGTTGTTTGGGCGTTTGTGGGATTGTAGAG	72650772	72651049	72650722	72650774	1	1	SORBI_3001G449400	72650051	72657209	None	10245	1168	122719	No_or_no_constitutive_exon
TTTCATTTTTACCGTTGATGTAGTGATTTACTTATTCTTAATGGGTGCAGAA	73403795	73403927	73403745	73403797	1	1	SORBI_3001G457800	73397460	73421227	None	10245	1168	122719	Yes
TGTGTTCTCTCTTACTTACCTGAACCTGAGTCTCATGTTGCGATGGGCAGAG	73816283	73816360	73816410	73816358	-1	1	SORBI_3001G464100	73812285	73817033	None	10245	1168	122719	No_or_no_constitutive_exon
GTTAATATATCTTTTTTCTCTGCTGATTATAATCTGTTTGGGTGGTGTAGAC	74001166	74001229	74001116	74001168	1	1	SORBI_3001G466700	74000493	74004078	None	10245	1168	122719	No_or_no_constitutive_exon
GACACGAAGAAATCGAATCATGTACGTACGTGGTGGATGGGATGGCACAGGC	74588210	74588315	74588365	74588313	-1	1	SORBI_3001G473700	74587315	74589880	None	10245	1168	122719	No_or_no_constitutive_exon
GCCATACTATGATTCACTATTGTGCATTTGTGCTTTTAACAGGGATATAGGC	75244993	75245033	75245083	75245031	-1	1	SORBI_3001G480550	75243384	75249109	None	10245	1168	122719	No_or_no_constitutive_exon
AGGTAGACATGTACGTATTCTAACAAAATCTGTCCTGAAATGGGATGCAGGT	75496870	75498978	75499028	75498976	-1	1	SORBI_3001G483800	75496870	75505884	None	10245	1168	122719	No_or_no_constitutive_exon
TTGGTAAGCAGCAACACTTATACCTTCTGACATTAGTAGTGTGGGTGCAGTC	75526682	75526755	75526632	75526684	1	1	SORBI_3001G484200	75526129	75530742	None	10245	1168	122719	Yes
TTTTCTTTCCCCATACTGATGACATCATTTCTCCAATGCCAGGGCTGCAGAC	75653643	75653651	75653701	75653649	-1	1	SORBI_3001G485800	75652532	75656668	None	10245	1168	122719	No_or_no_constitutive_exon
GGAGCACTGGCGGTTCTCTCTAACCGCGCCCGTTCTTACTGGGGTTGCAGCC	75710972	75711051	75711101	75711049	-1	1	SORBI_3001G486600	75708066	75711322	None	10245	1168	122719	No_or_no_constitutive_exon
TTTCTTGAATGGTCATGAAGTTAACTGCAGGACTTTCCTTTGGGTGACAGGT	75739640	75739749	75739799	75739747	-1	1	SORBI_3001G487200	75739247	75744516	None	10245	1168	122719	No_or_no_constitutive_exon
GTTTAGAGTATTCTCTCTCTGGGCTTGCTGACAGTGTGGGGGTATGACAGGG	75797356	75797928	75797978	75797926	-1	1	SORBI_3001G488100	75797356	75801615	None	10245	1168	122719	No_or_no_constitutive_exon
GCCAACCACCGTCTCCAGATCTCTCTCTGACCGGGCTGTGATGGGACCAGAG	75949408	75949627	75949677	75949625	-1	1	SORBI_3001G489150	75947326	75954963	None	10245	1168	122719	No_or_no_constitutive_exon
CTGATTGATTATATATGTGTGTGACTTGTGAGGGAAAATTAAATGGGCAGAT	76110762	76111155	76110712	76110764	1	1	SORBI_3001G491400	76109197	76112175	None	10245	1168	122719	No_or_no_constitutive_exon
CGAGAAAAAAAAATAATGAAACAAACTTCTGATTTTTGGGAAAAATGTAGGG	76340819	76340854	76340769	76340821	1	1	SORBI_3001G494300	76334093	76344776	None	10245	1168	122719	Yes
AGCTAACTAGACTCTAACGTCACAACGGTTGCATGCATGTCGGGCGGCAGCG	76864317	76864388	76864267	76864319	1	1	SORBI_3001G499100	76863524	76869713	None	10245	1168	122719	No_or_no_constitutive_exon
ATTAGGATTATGACCAGTTTTTGCTCACTTGTCCTTTTTTGGGATTGCAGAT	76975135	76975261	76975311	76975259	-1	1	SORBI_3001G500400	76973444	76983234	4331654	10245	1168	122719	No_or_no_constitutive_exon
TTGTGCGTGCGTTTTTGAAATCTGTTTTTTTTTCTGTATCTTATGGGAAGAT	77010753	77010817	77010703	77010755	1	1	SORBI_3001G500800	77006836	77012883	None	10245	1168	122719	No_or_no_constitutive_exon
CCCTGCACGGCTCAAGAACTGACGCTTTTGGTTTTGGTCGGTGGGTGCAGGC	77032002	77035577	77031952	77032004	1	1	SORBI_3001G501100	77030767	77035577	None	10245	1168	122719	No_or_no_constitutive_exon
TTTAACCCTGGTTCCAGTATATCATTAACTTGATTTGCTGTGGGATGCAGCT	77277316	77277399	77277449	77277397	-1	1	SORBI_3001G504400	77275955	77278858	None	10245	1168	122719	Yes
GATCATTTTCTTGTCGGAATAATCAAACACTCCCGGTCCCGGGACGCCAGGT	77345368	77345456	77345506	77345454	-1	1	SORBI_3001G505300	77343246	77346463	None	10245	1168	122719	Yes
TCTTGCATTAGAAATAAGTTGGGTTTGGCTTGTCAAACGATGGGGAAAAGGA	77592262	77592265	77592212	77592264	1	1	SORBI_3001G508100	77591452	77594807	None	10245	1168	122719	No_or_no_constitutive_exon
GATGGATCGGATCGCCTGATCGAATCTGTGTGTGATGGATGTGGGATCAGGC	77874128	77874220	77874270	77874218	-1	1	SORBI_3001G511200	77873002	77874431	None	10245	1168	122719	No_or_no_constitutive_exon
GTTGGGTCTTGTGGCTTTGATTGCTGTGCCTAACTCTTACCGGGAAACAGGG	78410592	78410753	78410803	78410751	-1	1	SORBI_3001G518000	78407048	78411781	None	10245	1168	122719	No_or_no_constitutive_exon
AGGGATTTGAATTTTTCGTTGGTTAACGTTGCTTGCGCTCGTGGGAGCAGGG	78436469	78436554	78436604	78436552	-1	1	SORBI_3001G518100	78431788	78437685	None	10245	1168	122719	No_or_no_constitutive_exon
CCCTTGCTCCGCGAATTCGAATGAGTTGAGTGTTTTTGGGATGGGCGCAGGT	78463567	78464810	78463517	78463569	1	1	SORBI_3001G518400	78463103	78471535	None	10245	1168	122719	No_or_no_constitutive_exon
CGGAGCGGGGAAGCAAGCAGAGGGAGGGAGCGAGGGGTTCAGGGGTCGAGGC	78533836	78534179	78533786	78533838	1	1	SORBI_3001G519200	78533332	78534179	None	10245	1168	122719	No_or_no_constitutive_exon
TACTAATTGCAAATCTTCCATTTTGGTTACTGTGCTTTGGGGTGATGCAGGT	78606918	78607350	78606868	78606920	1	1	SORBI_3001G520300	78602348	78607350	4338348	10245	1168	122719	No_or_no_constitutive_exon
CTTGTCGATCAACTATGGTCTCAGCTGAGCGGTCGCATTGGGGGCTGCAGGA	78638166	78638296	78638116	78638168	1	1	SORBI_3001G521100	78637838	78641863	4331489	10245	1168	122719	Yes
AGAGCAGATAAATAACTTGGGATCATGTATTGTTTCTCGGGAGTAACCAGTC	78830763	78830976	78830713	78830765	1	1	SORBI_3001G523400	78829020	78830976	None	10245	1168	122719	No_or_no_constitutive_exon
CATCCAGGATGGCCCATTCGCCGGCGCCCAGCGGCGGCGGGGGGCAGCAGCC	78852727	78853273	78852677	78852729	1	1	SORBI_3001G523700	78847488	78858089	None	10245	1168	122719	No_or_no_constitutive_exon
TATCTTACATGACTTCTGTTTTCTAATGTGCGACTTGAATTGATGGGCAGAT	79703910	79704181	79704231	79704179	-1	1	SORBI_3001G534000	79700803	79707763	None	10245	1168	122719	No_or_no_constitutive_exon
TATGAATTTATGATTGCACTGACCTAGCTCCTACTTTCTGAGGGCATCAGGG	79893860	79893921	79893810	79893862	1	1	SORBI_3001G535500	79892466	79907292	None	10245	1168	122719	Yes
GGATGATTTTTTTTTTATTGTTCGATCTGGTTGGTATGAATGGCGGGTAGAT	79893151	79893217	79893101	79893153	1	1	SORBI_3001G535500	79892466	79907292	None	10245	1168	122719	No_or_no_constitutive_exon
ATTCTGTTTTGTTTTTTCTCAATCTGATTCCGTTGTCTCTGGGCGGTTAGGC	80137224	80137269	80137174	80137226	1	1	SORBI_3001G538800	80136814	80142400	None	10245	1168	122719	Yes
TATTCCATATAGAATATGTATTTCTTACACGATCTATCTGGGGAGTTTAGGA	80234104	80234262	80234054	80234106	1	1	SORBI_3001G539500	80230246	80236117	None	10245	1168	122719	Yes
CCCTTGGATCTGGTCTCGACTCACTCCATTTCTGATGCCATGGGCGGCAGGC	80373306	80374636	80374686	80374634	-1	1	SORBI_3001G540900	80373306	80375237	4331315	10245	1168	122719	No_or_no_constitutive_exon
GTACCAACTCGTTCTCAACTATTTCTGCCTTCATCCTGTTGGGATTGCAGGT	80735737	80735818	80735868	80735816	-1	1	SORBI_3001G543800	80732718	80737667	None	10245	1168	122719	No_or_no_constitutive_exon
GTTTATGGTCTGGCTAATCGATTCAATTGCTTGTGTTTCGGGAATGGTAGGC	153111	153578	153061	153113	1	10	SORBI_3010G001700	150104	153578	None	10245	1168	122719	No_or_no_constitutive_exon
TGATTCTTCAATATTGTCTGATAAGCTTATAATATTGGGGAATGGTTAAGTG	284604	284683	284554	284606	1	10	SORBI_3010G003200	281676	290258	None	10245	1168	122719	No_or_no_constitutive_exon
TGGCCTCCGGCCCAAGGCACGGCCCGTGGGCCATCGGGTCGTGCCGAGAGCA	751281	751481	751531	751479	-1	10	SORBI_3010G009100	749672	751808	None	10245	1168	122719	No_or_no_constitutive_exon
GAACGTACGCCATGGTCGCGGTGAGCGGCGGCGTCGGGGTGTGGATTAAGCA	1062517	1062715	1062467	1062519	1	10	SORBI_3010G012400	1061212	1062715	None	10245	1168	122719	No_or_no_constitutive_exon
AATCCTTGTCAATTTGGATTTAAGCCGCTTCATTCTTTGTGGGCACACAGGT	1065421	1065808	1065371	1065423	1	10	SORBI_3010G012500	1064059	1065808	None	10245	1168	122719	No_or_no_constitutive_exon
GCTAACATTAACAGTGAATGGAATGACAGATAGCCGGGATGGTAATGTAGGA	1086174	1086369	1086419	1086367	-1	10	SORBI_3010G012900	1084568	1087296	None	10245	1168	122719	No_or_no_constitutive_exon
TTTCCTAAAAATACATCTTTACTAACAATTCTCTTCACTTCTGGGAACAGCA	1085419	1085443	1085493	1085441	-1	10	SORBI_3010G012900	1084568	1087296	None	10245	1168	122719	No_or_no_constitutive_exon
TAGTTGCCCATTGTTAGCCTTTTCACCTCATTAAGATCCTGGGCTGATAGGT	1100703	1100772	1100653	1100705	1	10	SORBI_3010G013200	1098112	1104428	None	10245	1168	122719	No_or_no_constitutive_exon
CTGATGGTGGTTTGACTTGGACACGTACGTACGGGGGGCCGGCTGAATAGGT	1516827	1517192	1516777	1516829	1	10	SORBI_3010G018100	1514181	1518400	None	10245	1168	122719	Yes
AAAATAGAAGAATCTTCTGATGAGATTGTTTTCTGTGCGGGAAAAAACAGGA	1668109	1668181	1668059	1668111	1	10	SORBI_3010G020600	1667121	1674106	None	10245	1168	122719	No_or_no_constitutive_exon
CTGAACCTTCGCTTTACGGAACGAGTACTGAAATTGGGTTTGGTGAGCAGCA	1706108	1706678	1706058	1706110	1	10	SORBI_3010G021100	1705378	1706678	None	10245	1168	122719	No_or_no_constitutive_exon
TGTGTCCCTTCCTTGAGGTTAAGACTCCACTTGCTCATGTATATGGGCAGGT	2159193	2159372	2159143	2159195	1	10	SORBI_3010G026775	2158655	2159372	None	10245	1168	122719	No_or_no_constitutive_exon
CCTTTATTGTAAGTGGCTGTTGACTAACTCCATTGCTACACGGGTGACAGGT	2170049	2170138	2170188	2170136	-1	10	SORBI_3010G027000	2169133	2174076	None	10245	1168	122719	Yes
TTGTGGTTGGACTCGTCTTCTGTGCTTGATTTTGGTTTCCGACTGGGCAGGT	2185255	2185328	2185205	2185257	1	10	SORBI_3010G027200	2184866	2187643	None	10245	1168	122719	No_or_no_constitutive_exon
TTCTTCTTGATTCATTCGCTTATCTGAGCTGTGCCGGTTGGGATGCGCAGGT	2507332	2507428	2507478	2507426	-1	10	SORBI_3010G030900	2504940	2507972	None	10245	1168	122719	No_or_no_constitutive_exon
GGATCTTCCCGCAGCACGGCGCCGCCGGGCGGTGCCTGACGTGGGTGCAGCG	2595938	2596685	2596735	2596683	-1	10	SORBI_3010G032500	2595938	2597312	None	10245	1168	122719	No_or_no_constitutive_exon
GTTTCATATTGTGTGTCTTCTGTTGTAACATTTATCTATGTGGGGGCCAGGT	2777727	2778466	2778516	2778464	-1	10	SORBI_3010G034100	2773938	2779877	None	10245	1168	122719	No_or_no_constitutive_exon
TCCAAGTGGATCCAGAATATTAAAAAAATGTTACTTATGGGTGATGACAGGG	3137629	3137755	3137805	3137753	-1	10	SORBI_3010G040100	3137075	3139878	None	10245	1168	122719	No_or_no_constitutive_exon
TTTTTTTTTTTTTGCCATGGACTAATCACTCGTTCGTTCGGGTGATGCAGTG	3576146	3576361	3576096	3576148	1	10	SORBI_3010G045833	3574653	3576361	None	10245	1168	122719	No_or_no_constitutive_exon
TTTGCGTTGTTTGTGGACTAATTGAACGCTCGTTCGTTCGGGTGATGCAGTG	3585177	3585355	3585127	3585179	1	10	SORBI_3010G045966	3584898	3590988	None	10245	1168	122719	No_or_no_constitutive_exon
CTGGACTTGACCGTAATCTGTTTCTGCTGTGATGTTTTTTGGGAGTGCAGAC	4048313	4048379	4048263	4048315	1	10	SORBI_3010G051800	4047711	4050798	None	10245	1168	122719	No_or_no_constitutive_exon
CGGCTGTCTCCCGTAGTGACGCTACAATCCTTTGCTAAAAAGGGCTATAGGT	4134317	4134366	4134267	4134319	1	10	SORBI_3010G052833	4132328	4135169	None	10245	1168	122719	No_or_no_constitutive_exon
TGTTATGGGTTATTATTTCTTGAGTATTTGTTATTACTTAACGTGGGCAGAG	4219254	4219396	4219204	4219256	1	10	SORBI_3010G053800	4218530	4228302	None	10245	1168	122719	Yes
GGTTGGTATTGGTATTGGTATTCATTTTGGCGTGTTGGTTCCGGGAGCAGGT	4477665	4477959	4478009	4477957	-1	10	SORBI_3010G057300	4474787	4478602	None	10245	1168	122719	No_or_no_constitutive_exon
CACAGAGCAGGTGCTCCGGTTCGCCGATCACGCATTTGGCGGGGTACGAGCG	4602173	4602901	4602951	4602899	-1	10	SORBI_3010G058600	4602173	4605028	None	10245	1168	122719	No_or_no_constitutive_exon
ATACATTTCATCAATGAACTTTGAAATTGTAAGCATTTTGGATTGGGCAGGA	4674695	4674819	4674645	4674697	1	10	SORBI_3010G059600	4673049	4680158	None	10245	1168	122719	Yes
AGGTGTACAGCAACCTGATCGAAGGGAAACAGTGGCAGTTAGAAGGGTAGGG	4745953	4746075	4746125	4746073	-1	10	SORBI_3010G060400	4745155	4746550	None	10245	1168	122719	No_or_no_constitutive_exon
AATGTGAGTAGGTGTCTAATTATCTCTTGTATTGTGTTTCTGGGAAACAGGT	4925886	4925956	4926006	4925954	-1	10	SORBI_3010G062900	4924465	4927530	None	10245	1168	122719	No_or_no_constitutive_exon
GCGATCGATCGATATATACTGACTGTGTTGTGTCTGGCGATGGAGGGCAGAC	5258434	5258589	5258639	5258587	-1	10	SORBI_3010G066000	5255689	5259051	None	10245	1168	122719	No_or_no_constitutive_exon
CAGCTCCAGGTGGCCCCGGGGGCGCCGGCGGCCCCGGGGCCGGCAAGGAGGC	6164581	6165238	6164531	6164583	1	10	SORBI_3010G075200	6163973	6165238	None	10245	1168	122719	No_or_no_constitutive_exon
TTGCCCGCTGGTGTTTGCTGACCATGGGTGGGGTTTGTTTGCGGGCGCAGGA	6622333	6622516	6622283	6622335	1	10	SORBI_3010G078800	6622013	6623120	None	10245	1168	122719	No_or_no_constitutive_exon
GTAGTTACAATAAGCTTGTTGCTGACATTTGTTTTTGAATGGGCAGCCAGGC	7108781	7108875	7108925	7108873	-1	10	SORBI_3010G083500	7101331	7111985	None	10245	1168	122719	No_or_no_constitutive_exon
TTATTTTCTTTCTGAACCATTCTGGTGCTAATTTCACAATAATTGGGCAGGA	7262424	7262775	7262374	7262426	1	10	SORBI_3010G085100	7249307	7265492	None	10245	1168	122719	No_or_no_constitutive_exon
GAGTAATCCTCAAATATGCCTATTTACTACGCCTTAAAAGGGGTGTACAGGC	7446556	7446760	7446506	7446558	1	10	SORBI_3010G086600	7443347	7448447	None	10245	1168	122719	No_or_no_constitutive_exon
GCCAGCCACCGTCTCCAGATCTCTCTCTGACCGGGCTGTGATGGGACCAGAG	7698739	7698958	7698689	7698741	1	10	SORBI_3010G089500	7698181	7701942	None	10245	1168	122719	No_or_no_constitutive_exon
CGTAATTAATAACATGGAGAATGATCTACCCTACCCATGCATGGGTGCAGGT	7841828	7842001	7841778	7841830	1	10	SORBI_3010G090200	7838337	7843781	None	10245	1168	122719	No_or_no_constitutive_exon
CCCGGCACTATGTTGTGAATTACCTGAAGGAAAATGGGTTATTGGAGCAGGA	7954272	7954877	7954222	7954274	1	10	SORBI_3010G091200	7953160	7954877	None	10245	1168	122719	No_or_no_constitutive_exon
GTTGTTGCGAACGGTGGGTTTTTACGATTACATTTTTTTTGGGCACGAAGGT	8309331	8309430	8309281	8309333	1	10	SORBI_3010G093500	8309031	8317239	None	10245	1168	122719	Yes
AGATAAAGATTTTCATCTGAAGCACTTTTGGAAGGTTGTGGGAATGAAAGAA	8709832	8710277	8710327	8710275	-1	10	SORBI_3010G096600	8709832	8710944	None	10245	1168	122719	No_or_no_constitutive_exon
AAGCATTTGATCAAGGATACACTGAAAAATTCGACTGTTGGGTGTGGTAGGT	9058291	9058399	9058449	9058397	-1	10	SORBI_3010G100000	9056745	9058968	None	10245	1168	122719	Yes
CTGCCGCGGATCGAGGGTGCCGTCCTCCTGCACGCCGGGTTCGGGGGCAGGG	9570461	9570831	9570411	9570463	1	10	SORBI_3010G102700	9569843	9570831	None	10245	1168	122719	No_or_no_constitutive_exon
ATTCTAGCTTAGCTTGACATGGTGCGTTTCGCCTTTTGTGTGGGGGGCAGTC	10160939	10166917	10160889	10160941	1	10	SORBI_3010G106000	10160671	10166917	None	10245	1168	122719	No_or_no_constitutive_exon
ATGGTGATGGATGGAAGCTTTTTTTTTTTCTTGGTGGGGTGGGGTTGCAGTC	11692761	11693248	11693298	11693246	-1	10	SORBI_3010G112800	11688673	11694514	None	10245	1168	122719	No_or_no_constitutive_exon
GACTAATCCACTAGTAAATTGTAATCCATCTTTTTTCTTGGTGGGTGCAGGT	13003712	13003916	13003662	13003714	1	10	SORBI_3010G118100	13000582	13004945	None	10245	1168	122719	No_or_no_constitutive_exon
TTCACAATTATGGTTTTTCTGTTGCATTATTTACAATCATATGGGAACAGGA	14180859	14182965	14183015	14182963	-1	10	SORBI_3010G122200	14180859	14187130	None	10245	1168	122719	No_or_no_constitutive_exon
GAGGCAACGTTGGAGCAATAAGATCTATTCGTTTTACATCTGATGGGCAGTT	15696903	15697426	15696853	15696905	1	10	SORBI_3010G126000	15674035	15697426	None	10245	1168	122719	No_or_no_constitutive_exon
TGGTACTGGTGTGCTTACTTTTGCTCACCGTCGCCGTGCGGCGGGCGCAGAC	18282061	18282294	18282344	18282292	-1	10	SORBI_3010G132100	18274378	18282651	None	10245	1168	122719	No_or_no_constitutive_exon
TCGAGTCGCTGCGGAAGCGGCCGAGGCTCACCGTGGGGGTGACGGTGAAGGC	19450762	19450879	19450929	19450877	-1	10	SORBI_3010G133700	19450762	19451230	None	10245	1168	122719	No_or_no_constitutive_exon
TGATTGAAGCATATCTCTTTCAATGCATTTAATGTGTGCATGGGATGCAGGG	19513769	19513882	19513719	19513771	1	10	SORBI_3010G134000	19512109	19518836	None	10245	1168	122719	No_or_no_constitutive_exon
CAAGCTATATATATATATATATATATATATGTTGACGACGGGGATGGAAGCT	21875489	21875807	21875857	21875805	-1	10	SORBI_3010G137400	21875489	21877526	None	10245	1168	122719	No_or_no_constitutive_exon
AATTTTATTAAGTTTCTTACTACAATTTTACTCTTTGGGGATGAGCACAGGT	35394360	35394495	35394545	35394493	-1	10	SORBI_3010G141800	35392575	35395782	None	10245	1168	122719	Yes
AATTTTATCATGTTGCTTACTACAATTTTACTCTCTCGGGATGAGCACAGGT	35393874	35394062	35394112	35394060	-1	10	SORBI_3010G141800	35392575	35395782	None	10245	1168	122719	Yes
AAATCACCTAGTGCTTTGCTGATTAATTGAATTATGTTGTGCAAGGGCAGCT	38067753	38067979	38068029	38067977	-1	10	SORBI_3010G143400	38067226	38068963	None	10245	1168	122719	No_or_no_constitutive_exon
TTCAGAAACAGACAAGTTCCATCTGTTTGAACTTTGTTGTGGGTATGCAGAC	38067226	38067654	38067704	38067652	-1	10	SORBI_3010G143400	38067226	38068963	None	10245	1168	122719	No_or_no_constitutive_exon
TGTTACGAATTTTATCTCTGTAACATTATTGGTGCATTGTGTGGGAACAGGT	38082630	38082740	38082790	38082738	-1	10	SORBI_3010G143500	38070889	38083747	None	10245	1168	122719	No_or_no_constitutive_exon
AAAATTGGCCATTTGGAGAAGGTATGGACCCTACTCCAAGGGCCAGGAAGAA	42332884	42334365	42332834	42332886	1	10	SORBI_3010G147833	42331510	42374634	None	10245	1168	122719	Yes
CCGGAGAGGCGGAGAGGAGGACGACGACGACGCGCAGGTGGCTGCGGGAGAC	42377236	42377412	42377462	42377410	-1	10	SORBI_3010G148200	42377236	42377661	None	10245	1168	122719	No_or_no_constitutive_exon
TTTGTGTTAAATTTAACTGACTTATGATGACAACTCCCTTTGGGTGGCAGAT	42882484	42882553	42882603	42882551	-1	10	SORBI_3010G148932	42870987	42944868	None	10245	1168	122719	No_or_no_constitutive_exon
CTTCCTCTTCCTTGAGCAGATCCGGGGCTCCACTTGCCTAGCAACGGGAGGC	46335155	46335318	46335368	46335316	-1	10	SORBI_3010G157600	46335155	46336822	None	10245	1168	122719	No_or_no_constitutive_exon
ATTTATCCATACATAGACGTACTAAAATTTTTGTTTCAACTGATGGGTAGGA	47361938	47362015	47362065	47362013	-1	10	SORBI_3010G160900	47356819	47362831	None	10245	1168	122719	Yes
AAGGAAGAAAAGGCTCAATCCAAAAGAAGTTGCTACTTATGCCGGGAAAGGG	49014457	49014665	49014715	49014663	-1	10	SORBI_3010G165975	49014457	49016356	None	10245	1168	122719	No_or_no_constitutive_exon
CTTTCCCCGCTGGCGTTTGGTCGTGCGACGGTGTGCATTTGAATGGGCAGCC	50793776	50793881	50793726	50793778	1	10	SORBI_3010G172800	50793359	50798577	None	10245	1168	122719	No_or_no_constitutive_exon
TTTCACGCGTGTGTGATCTGCGTTGATTGTGTTTTCGCGGGGAGCCGCAGGC	51531649	51531711	51531599	51531651	1	10	SORBI_3010G177400	51531280	51534517	None	10245	1168	122719	No_or_no_constitutive_exon
TTTGGTCCAGAGTGACATTCCCCATTTCTTACTCACCGTGGTCGGGGCAGGT	52040343	52040554	52040293	52040345	1	10	SORBI_3010G181100	52039616	52041596	None	10245	1168	122719	No_or_no_constitutive_exon
AACGATTCCTTGATCTGATCGGGTTGCTTGGCCGTGGCTGGGTGGAGCAGGA	52501237	52501370	52501420	52501368	-1	10	SORBI_3010G185200	52497831	52502154	4341465	10245	1168	122719	No_or_no_constitutive_exon
ACTCGCTTTTAGTTTATTATTTTCTGAACATCTGTGGTTTGAGGGTGCAGAT	54016099	54016390	54016049	54016101	1	10	SORBI_3010G196900	54005237	54018674	None	10245	1168	122719	No_or_no_constitutive_exon
TTTGCTACCTTCAATCCTTACAAAATTTATTTGCCAATGGGGTTGAACAGAT	54569407	54569561	54569357	54569409	1	10	SORBI_3010G202900	54567811	54571263	None	10245	1168	122719	Yes
CCCTGCAATGTACACACTTGACTTGTTGCAGTTTTTTATAAAATGGGCAGAG	54730013	54730064	54730114	54730062	-1	10	SORBI_3010G204900	54727655	54731770	None	10245	1168	122719	Yes
CTGCCTGAATCTTGCTGCTGAAATTAATGGCCTCGTGGTTGTGGGTGCAGGC	54735448	54735544	54735594	54735542	-1	10	SORBI_3010G205000	54732702	54736432	4341641	10245	1168	122719	No_or_no_constitutive_exon
TTAACCCATCAAGTTTGTACTTAGAAATCTGTATCTTTTCTGGGAAGCAGAT	54904213	54905089	54904163	54904215	1	10	SORBI_3010G205900	54896693	54905089	None	10245	1168	122719	No_or_no_constitutive_exon
ATACCATCCATTGATTATCTTGATCGGTTTTTTGTCTTACGGGATTGCAGAA	54967601	54967660	54967710	54967658	-1	10	SORBI_3010G206800	54965846	54969011	None	10245	1168	122719	Yes
AAATGTCCTCATTTATGTTAGCCATAATGCTAAACAAGGGAAGCGTGCAGGT	55029648	55029714	55029598	55029650	1	10	SORBI_3010G207400	55027026	55032577	None	10245	1168	122719	Yes
ATTGGCTGGCTACTAGTTTATAACATGCATTGGTAACATAAACTGGGCAGGG	55082602	55082699	55082552	55082604	1	10	SORBI_3010G207700	55080324	55084048	None	10245	1168	122719	Yes
AAAAGGTCTTTTTTGAAACTAACTGTGGAAATTGGGGGAAAAAAATGTAGGA	55801164	55801253	55801114	55801166	1	10	SORBI_3010G215100	55799765	55802961	None	10245	1168	122719	No_or_no_constitutive_exon
TCTGATCTGACCTGGGCTTGCAATGCAAATTGTGTGTGATGGATGGGCAGAC	55905907	55906907	55905857	55905909	1	10	SORBI_3010G215700	55903424	55906907	4341729	10245	1168	122719	No_or_no_constitutive_exon
TTTCCTTTTTTTTTTATTTTTCCCCTGTGGGCATACTTTGGGGTGAGAAGGG	55934124	55934135	55934185	55934133	-1	10	SORBI_3010G216000	55930934	55942426	None	10245	1168	122719	Yes
TGTTAGTTTCTCATTTATTTCTTTATCATCATGCAATTCATGGGCAACAGAT	56236744	56237329	56237379	56237327	-1	10	SORBI_3010G220300	56235842	56237762	None	10245	1168	122719	No_or_no_constitutive_exon
GTGACGGAGAATGTGAAAAATTTTGCAAAATTTTTTGGGAACTAAACAAGGC	56380977	56381068	56381118	56381066	-1	10	SORBI_3010G221200	56379635	56381764	None	10245	1168	122719	No_or_no_constitutive_exon
CTGAAGATAGCAGATCACTTTACTGTCTTTGTTCTGGCACATGGGAATAGGC	56683682	56683768	56683632	56683684	1	10	SORBI_3010G224700	56679792	56687091	None	10245	1168	122719	Yes
GTGCTTAGTAACATACTGGACTTATTTTGAACAATGGCTGGGGGCTGTAGGT	57158722	57158882	57158672	57158724	1	10	SORBI_3010G228500	57154104	57162096	None	10245	1168	122719	No_or_no_constitutive_exon
GTTGTTCTTAACCCTGATGTGCAAACCTAAACCATGTAGGTGGGATGAAGGT	57511060	57511135	57511010	57511062	1	10	SORBI_3010G231800	57509742	57511659	None	10245	1168	122719	No_or_no_constitutive_exon
CTCAGTTTTTTATTATCTTTATTCGGTTTCCTCTATATTTGTGGGGTCAGGT	57656217	57656305	57656167	57656219	1	10	SORBI_3010G233900	57654770	57660102	None	10245	1168	122719	No_or_no_constitutive_exon
GCACTTAATAATTTTATTAAAGATTACTAACTCAAGTTTTGTGGGTATAGCC	57844078	57844153	57844028	57844080	1	10	SORBI_3010G236100	57839266	57846837	None	10245	1168	122719	Yes
AAGGCCAAGGCACAGAAGGGCGCAATTGGAGGCTCGGGTCTCAAGAAAAGTG	57983184	57983430	57983480	57983428	-1	10	SORBI_3010G237000	57983184	57984902	None	10245	1168	122719	No_or_no_constitutive_exon
CTACACACACTAGCGCCGCCGCCGCGGAAGGAGCAAGGGAAAAGAAGAAGCG	58006038	58006380	58006430	58006378	-1	10	SORBI_3010G237650	58002385	58009970	None	10245	1168	122719	No_or_no_constitutive_exon
TATATCAATAATAACTGCCGTTTTCGTTATACTTACCTGGCAGGGTACAGAA	58172114	58172160	58172210	58172158	-1	10	SORBI_3010G239700	58168735	58173007	None	10245	1168	122719	No_or_no_constitutive_exon
ATAAGAACACAATGTTTTACTTTGTTTACTGATGTATTTGGGAAATGGAGCA	58197288	58197818	58197868	58197816	-1	10	SORBI_3010G240100	58197288	58203871	None	10245	1168	122719	No_or_no_constitutive_exon
TTTACCTGCAGGTCCGATCCGTGCATGACATGATTCGACGACATGGGCAGAT	58590593	58590938	58590988	58590936	-1	10	SORBI_3010G246200	58587671	58591266	None	10245	1168	122719	No_or_no_constitutive_exon
CGCCGGGATGTACGGGGAGAAGATCAGCCTGGTCGTCGTGCGTCGGGGAGCG	58739505	58739862	58739912	58739860	-1	10	SORBI_3010G247300	58739505	58740592	None	10245	1168	122719	No_or_no_constitutive_exon
TCCATAATGGACGATTGAACCAGAGGTAATATGAGTTTGCAATTGGGCAGGC	58859473	58859615	58859423	58859475	1	10	SORBI_3010G248800	58858141	58861480	None	10245	1168	122719	No_or_no_constitutive_exon
GGTCCTGCGATCTTCTTTGCTTGACATTGAGCTTTTTTGGAATTGGGCAGTT	60177659	60177820	60177870	60177818	-1	10	SORBI_3010G266800	60175413	60179285	None	10245	1168	122719	No_or_no_constitutive_exon
TGTGTGTGTATGCGCGACGATCGACTGACGACGGACATGAATGGGTGCAGCG	60476321	60476461	60476511	60476459	-1	10	SORBI_3010G270500	60470744	60476949	None	10245	1168	122719	No_or_no_constitutive_exon
CACATAACAGCCTCCTTGAAGAAATTTGGCCATACGTGGGATGAAATTAGAT	60990827	60991153	60990777	60990829	1	10	SORBI_3010G276850	60990640	60991685	None	10245	1168	122719	No_or_no_constitutive_exon
CCAAGTTGTGTTTGTTTACATGCATACTCTTCCTGCACAAATATGGGCAGGC	317235	317346	317185	317237	1	2	SORBI_3002G002200	314163	318491	None	10245	1168	122719	No_or_no_constitutive_exon
GCAGCTGAATCTGAAATCCCATCCCCCCTGAATCCTAATGGGAAATGCAGGA	374776	375180	374726	374778	1	2	SORBI_3002G002700	371185	376029	None	10245	1168	122719	No_or_no_constitutive_exon
ATTTGTTTCTCTGACGGCGACGACGACGACGACGATGCATATATGGGCAGAC	451830	451999	451780	451832	1	2	SORBI_3002G003500	450972	452852	None	10245	1168	122719	No_or_no_constitutive_exon
AGGGGAGAGGCATGCATATCCTTATCAGGAAGGACATTGGGAAAGACTAGCA	1213990	1214165	1213940	1213992	1	2	SORBI_3002G013550	1213771	1215161	None	10245	1168	122719	No_or_no_constitutive_exon
GTGCACTTGACACTACAATAAGTAACATGCCACTTTTGTGGGTATGGCAGGG	1419503	1419561	1419453	1419505	1	2	SORBI_3002G016000	1416911	1420685	None	10245	1168	122719	No_or_no_constitutive_exon
CGGTGGACGACGGCGACTTCCCCGTCGCCAACCTGGTCCCACGGGGGCAGGA	1781231	1781450	1781181	1781233	1	2	SORBI_3002G019200	1780049	1782256	None	10245	1168	122719	No_or_no_constitutive_exon
AAACTTATATACAATTATTACTGATTTTATATATGTTTATGGGCATGCAGAG	1842400	1842616	1842350	1842402	1	2	SORBI_3002G020000	1839606	1843547	None	10245	1168	122719	No_or_no_constitutive_exon
GCCACCGAGCCGTGTGGCGGCGGTTGGTGACGAGCAGGGAGCAGCAGCAGTG	2782458	2782689	2782739	2782687	-1	2	SORBI_3002G030100	2782458	2783244	None	10245	1168	122719	No_or_no_constitutive_exon
GTGGTAATCCATGATTCGTGCGACTGATGAATTCTGTTTGGGTGGTGCAGGA	3135043	3135392	3135442	3135390	-1	2	SORBI_3002G034301	3135043	3136827	None	10245	1168	122719	No_or_no_constitutive_exon
CACTCGTTTCTTGACTATGAGAGACGGCTGACTGCCTTTGGGTTGGGCAGGA	3899506	3899653	3899703	3899651	-1	2	SORBI_3002G040300	3898186	3899933	None	10245	1168	122719	No_or_no_constitutive_exon
TCGATTTGAAATTGATAAGATCTATTCTCATTCTTTTGCGGGCAATGTAGGA	4072008	4072097	4072147	4072095	-1	2	SORBI_3002G042600	4066082	4081970	None	10245	1168	122719	Yes
TGCTTGCTTCAGTTTTGAAATCTCTTTCAACTTTTGGGGAAAAAATGCAGGG	4481837	4481958	4481787	4481839	1	2	SORBI_3002G047400	4480448	4482844	None	10245	1168	122719	No_or_no_constitutive_exon
GAAATGTTACTGATGAATGCGTGCATGGTGGTTTCCTTGAAACTGGGCAGCA	4740598	4741054	4740548	4740600	1	2	SORBI_3002G050100	4739569	4741054	None	10245	1168	122719	No_or_no_constitutive_exon
GCGCTCGCCGTGTCCATGTTCAACCTATGGCCCGAGCGGGCGCCAAGAAGGT	5156432	5156601	5156651	5156599	-1	2	SORBI_3002G054100	5155026	5157017	None	10245	1168	122719	No_or_no_constitutive_exon
CAGCACTCGTTCATTTGATAGTAATTAAATTTACTTACTTTGGGCGACAGAT	5268492	5268557	5268607	5268555	-1	2	SORBI_3002G055200	5263621	5271031	None	10245	1168	122719	No_or_no_constitutive_exon
ATGGCACTGACTTTTTCGCGAGTAACTAACACGATGGCATGGGATGTCAGGC	6042442	6043359	6042392	6042444	1	2	SORBI_3002G062500	6035845	6043359	None	10245	1168	122719	No_or_no_constitutive_exon
ATGATTGTCTCCATTGGATTGCGTGTTGTTGATTGATGTTTGGGAAATAGAC	6194166	6194173	6194223	6194171	-1	2	SORBI_3002G063600	6192912	6204505	None	10245	1168	122719	No_or_no_constitutive_exon
GCTAGGGTTTGGGTTTGATGCCGCCGTTGCACTGTTTTTGGTGGGCGCAGGT	6751729	6751840	6751890	6751838	-1	2	SORBI_3002G068100	6745067	6760252	None	10245	1168	122719	Yes
TCACGTACGCAGAAATGATGGTGACTGACTGACTGACTGTGCGGGCGCAGGC	8038281	8038384	8038231	8038283	1	2	SORBI_3002G077000	8037391	8040219	None	10245	1168	122719	Yes
CACTCACCACACGCCGGCGTCTGAACTGAACTGCGCGGCGGCGGGCGCAGCA	8039088	8040219	8039038	8039090	1	2	SORBI_3002G077000	8037391	8040219	None	10245	1168	122719	No_or_no_constitutive_exon
CGCCGGTCGAGCCCCAGAAATCTCTACTAACCCTAGGGCGGCGGCGGCAGGT	8141189	8141673	8141139	8141191	1	2	SORBI_3002G078300	8140736	8141673	None	10245	1168	122719	No_or_no_constitutive_exon
GCACCGATGCCGCCGCCGCGGCACGGGTGGAAAGCGAACGGGCGAGGTAGCC	8420614	8420749	8420799	8420747	-1	2	SORBI_3002G079801	8420614	8421725	None	10245	1168	122719	No_or_no_constitutive_exon
TTGGTGCGCTTGATGTGGATGTTGACCTCTATTGTTCTCTGGGCGTGCAGGG	9596288	9596507	9596557	9596505	-1	2	SORBI_3002G092300	9593113	9597058	None	10245	1168	122719	No_or_no_constitutive_exon
CAGTATATAGCTTTTATTTTCTGTGTTTAAATGTGCATCTCTGGGAACAGGC	9728988	9729501	9729551	9729499	-1	2	SORBI_3002G093900	9728378	9733307	None	10245	1168	122719	No_or_no_constitutive_exon
AAACATATTGGAGGTAGTATATTTATTGATGTTCTTTTCTGGGAATGTAGAT	9793153	9793244	9793103	9793155	1	2	SORBI_3002G094500	9783136	9793244	None	10245	1168	122719	No_or_no_constitutive_exon
TTGATGTATTCTCTCTAACCGGGTGAGGAGGGTATGTGGGAACAGTGGAGTC	10173379	10173418	10173468	10173416	-1	2	SORBI_3002G096501	10172539	10174535	None	10245	1168	122719	No_or_no_constitutive_exon
ATGATGCTGGTGTGCTTGCTTGTCTTTGTGGTGGTTCCGTGGGTGTGCAGCT	10584286	10584352	10584236	10584288	1	2	SORBI_3002G098800	10583886	10586648	None	10245	1168	122719	Yes
TTTGTTGCCATTTTTATAGTTCTTCTTCCTTTGTAGGGCATAAAGTCAAGGG	11105648	11105923	11105973	11105921	-1	2	SORBI_3002G100300	11104209	11107125	None	10245	1168	122719	No_or_no_constitutive_exon
CATTGTATGGTAATTAAGCTTTCTTGATCTGTTATATGCCTATGGGACAGAC	12350066	12350166	12350216	12350164	-1	2	SORBI_3002G104300	12343610	12351763	None	10245	1168	122719	No_or_no_constitutive_exon
GAAACTGCCGATGCCGTTGTTGTTGCATTGCGTGAATAGGTGGGTGGCAGGC	12413041	12413242	12412991	12413043	1	2	SORBI_3002G104801	12412900	12414147	None	10245	1168	122719	No_or_no_constitutive_exon
CAATATTGGTTGGAGCCCAATAATAGCTTTGTTTTTGGGTATGGAAAAAGGA	13747792	13748247	13747742	13747794	1	2	SORBI_3002G112850	13745791	13748632	None	10245	1168	122719	No_or_no_constitutive_exon
TCGATCGATCTCTATCTCGTTGCGCTTGCGTGCATGGCGATGGCGGGCAGTT	13778143	13778966	13779016	13778964	-1	2	SORBI_3002G113100	13778143	13780958	None	10245	1168	122719	No_or_no_constitutive_exon
AAACACGTGTGCTTGCCTTTCCCTTGCTCATGGCTGGATTTTGGGGGCAGGT	13876697	13876774	13876824	13876772	-1	2	SORBI_3002G113800	13873466	13877355	4342996	10245	1168	122719	No_or_no_constitutive_exon
CTATAAATGTGCTTGCGTTTCTGATTTTTTTTTATGGGTGGATGAACCAGGC	14001937	14002534	14001887	14001939	1	2	SORBI_3002G114700	13999963	14002534	None	10245	1168	122719	No_or_no_constitutive_exon
GTGACGGGGAATCTGAAAAATTTTGTAAAATTTTCTGGGAAGTAAACAAGGC	14777200	14777490	14777150	14777202	1	2	SORBI_3002G118500	14775695	14777490	None	10245	1168	122719	No_or_no_constitutive_exon
TTCATTCAGATGCACTTATATGTACCAGCTGCAAATTGTGGGTGATGCAGGT	16411610	16411676	16411726	16411674	-1	2	SORBI_3002G123100	16408280	16413204	None	10245	1168	122719	No_or_no_constitutive_exon
TGTTATGCACGAAAAGTCACATTATTAATACTGAATTCTCTATGGGACAGGT	17493866	17494553	17494603	17494551	-1	2	SORBI_3002G127200	17493866	17500137	None	10245	1168	122719	No_or_no_constitutive_exon
GCGACATGATCATGATCACATTTAATATGCTATTTTGTATGGGCAAACAGGA	17635578	17635737	17635528	17635580	1	2	SORBI_3002G127800	17634541	17636887	None	10245	1168	122719	No_or_no_constitutive_exon
ATATTCTTTTTCCGATCCAATTTTTCACGTTCCATTATTGATCGTGGGAGAC	17956422	17956891	17956372	17956424	1	2	SORBI_3002G128750	17954608	17957028	None	10245	1168	122719	No_or_no_constitutive_exon
TCCTCGTGGCAGCGCTTGGCCATCTCAATTCTGGCCTTGGCACGGGGTAGCG	18101238	18101688	18101738	18101686	-1	2	SORBI_3002G129300	18101238	18101897	None	10245	1168	122719	No_or_no_constitutive_exon
TTGGTTTTCTGAAATGTGCTGGCCGCGCCTTGTGTTTGTGTTGCAGGGAGGT	18118704	18118888	18118654	18118706	1	2	SORBI_3002G129400	18118051	18147333	None	10245	1168	122719	No_or_no_constitutive_exon
GATTTTTGATGATGTGTTTTGGTTTTGCTTCTTTGTGGATGGGTAATCAGCA	18999711	18999792	18999842	18999790	-1	2	SORBI_3002G132801	18999334	19000643	None	10245	1168	122719	No_or_no_constitutive_exon
GGCTTAACACCGATCTATGTTTTCTACTATGTTGATTTCTGGGTGTGTAGGA	20707832	20707960	20707782	20707834	1	2	SORBI_3002G136800	20707252	20713928	None	10245	1168	122719	No_or_no_constitutive_exon
GCGTCCAGAACACGGCTGCCCCCGCGGACCCGGGGGGCTCGGGCGGCCAGGC	21521888	21522545	21521838	21521890	1	2	SORBI_3002G138400	21521528	21522545	None	10245	1168	122719	No_or_no_constitutive_exon
CCCCTGCTGACCCGTTACGGGCGCTCCCGATCGACCGGTGTGGTGGGCAGGG	21668731	21668824	21668874	21668822	-1	2	SORBI_3002G138900	21667094	21668979	None	10245	1168	122719	Yes
GAATGTTCTTTCGCATCTTGGATGAGTTAAACATTGACTTATTGGGACAGAT	23125456	23125577	23125406	23125458	1	2	SORBI_3002G141900	23104497	23156546	None	10245	1168	122719	No_or_no_constitutive_exon
AATCCAAACCCAACATTAATCATTAATAACTCTATGTGTGGGTGAATCAGTG	29886077	29886080	29886130	29886078	-1	2	SORBI_3002G146501	29886077	29888405	None	10245	1168	122719	No_or_no_constitutive_exon
GGGCAAATGATTAATCACATACTATTATTAACCCTTGTGATGTAGGGAAGAA	42590175	42591174	42591224	42591172	-1	2	SORBI_3002G150550	42590175	42591887	None	10245	1168	122719	No_or_no_constitutive_exon
TTGTTGATTCCTGCTAGGCTTTTGACGTCCCTTTCTTTTGGTGGGAGCAGAT	45141436	45142391	45142441	45142389	-1	2	SORBI_3002G151600	45141436	45154105	None	10245	1168	122719	No_or_no_constitutive_exon
AGAATAATCTGTTTCTATTTCATTTCTTCTAACTGTTTGGTGGGGTGCAGTT	47474514	47474781	47474464	47474516	1	2	SORBI_3002G156400	47469743	47476404	None	10245	1168	122719	No_or_no_constitutive_exon
TTCTAATGAAGAAGTTAAAACTAGTGAGAGCTCATCACTTGGGTGAAAAGAT	48673775	48674794	48674844	48674792	-1	2	SORBI_3002G158150	48673775	48675623	None	10245	1168	122719	No_or_no_constitutive_exon
ATTTTTTTTTCAATACATCTAATTCAGTGGACAATATTTGAGGGTTGCAGAC	52996800	52996887	52996750	52996802	1	2	SORBI_3002G168600	52993718	52998637	None	10245	1168	122719	No_or_no_constitutive_exon
CCTACTGAACTGACGTGCTCATCATCATGTTCATCTTCTTTGTTGGGAAGCC	53128863	53128977	53129027	53128975	-1	2	SORBI_3002G168750	53128863	53129211	None	10245	1168	122719	No_or_no_constitutive_exon
TCATTGATCTTGCAAAGCACTTTGAATGGACCATCGGCTCGGGGTTGCAGCT	53993766	53993895	53993945	53993893	-1	2	SORBI_3002G170600	53987349	53994713	None	10245	1168	122719	No_or_no_constitutive_exon
GATTTCTATCACCGTGATTAGCTATGGCTCACCGGCCGGCGGGCGTACAGGT	55400705	55400851	55400655	55400707	1	2	SORBI_3002G175500	55400268	55404082	None	10245	1168	122719	No_or_no_constitutive_exon
TATCGTCCTTATTAAATTGAGAATTTGATCGATCGGTTTTGGGTGATCAGGC	55517766	55517967	55517716	55517768	1	2	SORBI_3002G176100	55516886	55520769	None	10245	1168	122719	No_or_no_constitutive_exon
CATGAAACATCCATACCAACTTGTCATCAGAATTCAGATGGGATGTGCAGGA	56012209	56012278	56012159	56012211	1	2	SORBI_3002G178900	56010825	56013184	None	10245	1168	122719	No_or_no_constitutive_exon
CCATCTTGCCTTGCCTGCGGCAAAACTGAGATGTCATGGGAGGAGTGCAGAT	56961378	56962938	56962988	56962936	-1	2	SORBI_3002G185400	56961378	56963412	None	10245	1168	122719	No_or_no_constitutive_exon
AATCTTCTTTTTTCTTTAACTACATTGCACTAGATGAAATGGGAACCAAGAT	57140382	57140484	57140534	57140482	-1	2	SORBI_3002G186966	57140382	57142007	None	10245	1168	122719	No_or_no_constitutive_exon
CGCGATTCTTAACCTTCGAATCTCACCGGCTGCTCGCGCGGTGGGGGCAGTG	57215294	57215464	57215244	57215296	1	2	SORBI_3002G187801	57214712	57220522	None	10245	1168	122719	Yes
TGCAAAAGTGAGCTTACTGTCTCAGATCGATCCGTGGGTTCCAAGGACAGAC	57549916	57550167	57549866	57549918	1	2	SORBI_3002G189400	57548770	57553947	None	10245	1168	122719	Yes
TATTTTCATTACGAGAAACTTGTGGATTTATGGTGCCTGGGACAATGCAGGG	58011514	58011659	58011709	58011657	-1	2	SORBI_3002G193500	58008877	58012266	None	10245	1168	122719	No_or_no_constitutive_exon
TACTTCGTAGCATTTCATTTCTGATCTTTATTTCTTCTGGGCGTATGAAGTG	58087346	58087454	58087504	58087452	-1	2	SORBI_3002G193900	58085047	58088209	None	10245	1168	122719	No_or_no_constitutive_exon
TGGGATTTGTTGGTAACTTTATGCCACTTCTTTCACTTGCAGGGACACAGTT	58872472	58872676	58872726	58872674	-1	2	SORBI_3002G199000	58871180	58873698	None	10245	1168	122719	No_or_no_constitutive_exon
TGGATTGGATCATGGATGGGGATGACGTTTTTGTGGTCTGGGTGATGGAGCG	58946915	58947267	58947317	58947265	-1	2	SORBI_3002G199650	58946915	58947788	None	10245	1168	122719	No_or_no_constitutive_exon
TCACTTGGATCTCGCCTAATTTTTCTGATCCGACGCAATGTGGGAGGAAGAC	59452509	59453098	59452459	59452511	1	2	SORBI_3002G203600	59452092	59455310	None	10245	1168	122719	No_or_no_constitutive_exon
TGCTTACTCACATATTCTCTGCATGACTATTTCTCAATTCGGTTGGGCAGGA	59860033	59860131	59859983	59860035	1	2	SORBI_3002G206800	59856427	59863267	None	10245	1168	122719	Yes
CAATGCATGCCTTCCTCTGATTTCTGATTCAGTCGCCGGGAATGGGACAGCG	59913320	59913434	59913484	59913432	-1	2	SORBI_3002G207400	59911474	59914033	None	10245	1168	122719	No_or_no_constitutive_exon
TTTAAATATTAGTATAGTAAAGTTAATAAGACTTCCTCTTCGGGAATTAGGC	60034418	60034560	60034610	60034558	-1	2	SORBI_3002G208700	60033820	60038899	None	10245	1168	122719	No_or_no_constitutive_exon
TCCTCGTGGCAGCGCTTGGCCATCTCAATCCTGGCCTTGGCACGGGGTAGCG	60421278	60421725	60421228	60421280	1	2	SORBI_3002G211600	60421069	60421725	None	10245	1168	122719	No_or_no_constitutive_exon
GTTCGACCGCGCAAGCCTGGACGGGCACCGGTTCCCCATGACGCGGGCAGTT	60676791	60676851	60676901	60676849	-1	2	SORBI_3002G214500	60676791	60678240	None	10245	1168	122719	No_or_no_constitutive_exon
CCTGGACTCGCTGGCGGCGCGTGGCAAAGCCCGCGCGTCGGGGCGGGCAGCT	60892748	60892995	60892698	60892750	1	2	SORBI_3002G216801	60890914	60893790	None	10245	1168	122719	No_or_no_constitutive_exon
CATTGCCTTGACCTTGACGTGATGAGAAATTATGCGATGGGATGATGCAGGG	61525764	61526045	61525714	61525766	1	2	SORBI_3002G223900	61524581	61526660	None	10245	1168	122719	No_or_no_constitutive_exon
GTGTTGGGACGATGATCGGGGACGTCCGGCGGCCGGTTGGGTGAAGCTAGCC	61534023	61534135	61534185	61534133	-1	2	SORBI_3002G224000	61530645	61535739	None	10245	1168	122719	No_or_no_constitutive_exon
TGAATTCAATGGGCATTAATTGTGGTGACCATCGTATGGCACTGGGGCAGCA	61589654	61589953	61589604	61589656	1	2	SORBI_3002G224300	61589262	61591366	None	10245	1168	122719	No_or_no_constitutive_exon
TGTCGAAACATGCTTTGATTTTTTCTCTCCTTCTGATGCAACGGGATCAGGA	62405717	62405765	62405667	62405719	1	2	SORBI_3002G233100	62405325	62407493	None	10245	1168	122719	No_or_no_constitutive_exon
CTATATCCGAAACCAGGTGAAGATTGTTAGTGTTTATTTGGGGAAAACAGAT	62715671	62715961	62716011	62715959	-1	2	SORBI_3002G236400	62714218	62719372	None	10245	1168	122719	No_or_no_constitutive_exon
TGCTTCTGAACTGCTGATAGGAACATGTCTTATTATTGTTGTGGGCACAGAT	62714218	62714755	62714805	62714753	-1	2	SORBI_3002G236400	62714218	62719372	None	10245	1168	122719	No_or_no_constitutive_exon
ACTGGTAGAGCAAGACCATTATATAACTAACGTGTTTGGGGAGAGTCCAGCA	62953165	62953267	62953115	62953167	1	2	SORBI_3002G239450	62951544	62953267	None	10245	1168	122719	No_or_no_constitutive_exon
GCCGCCGCCGCCGGCGGCGGCCGTCTGATCTGGTTCGCGTCTGGGGACAGAT	63147158	63147984	63147108	63147160	1	2	SORBI_3002G241900	63146532	63147984	None	10245	1168	122719	No_or_no_constitutive_exon
CAGCCTCGAGCTAACGCTGTCTCTGGTCCTGTGCACGTCAGCTGGGGCAGCT	63177462	63177490	63177540	63177488	-1	2	SORBI_3002G242600	63176558	63178203	None	10245	1168	122719	No_or_no_constitutive_exon
AGTAGATTGCCTTTGTTCAGTTGTGCATTTTACTTCATTGGATTGGGCAGAT	63524001	63524145	63524195	63524143	-1	2	SORBI_3002G247200	63522216	63526782	None	10245	1168	122719	No_or_no_constitutive_exon
ATTGTTTTTGCGTTGCCTGGTGGTTTGATTATCTTTTCCTGGGTATGCAGCA	63919515	63919577	63919465	63919517	1	2	SORBI_3002G252600	63917418	63920583	None	10245	1168	122719	Yes
GGCTCCGCGGCTGATTAGAGCGGTGCTGTTGTTGCTGCTGGGATGTGCAGCA	64236158	64236265	64236108	64236160	1	2	SORBI_3002G256200	64235906	64243565	None	10245	1168	122719	No_or_no_constitutive_exon
GTGGGATTGTGACCTCGCTGGGTTCTGCGGATGTGGCTGTGGGGGCACAGGA	64248465	64248597	64248415	64248467	1	2	SORBI_3002G256400	64248231	64250308	None	10245	1168	122719	No_or_no_constitutive_exon
CCTTCTACACTCCTTTTTGTGTGTGTGTGTGTGTGTGTGTGTGGGAGCAGGC	64298868	64299318	64299368	64299316	-1	2	SORBI_3002G257200	64298868	64304970	None	10245	1168	122719	No_or_no_constitutive_exon
CTTTACTTCCTTTTCTCAAATCTATATTCTGATATTGTAAAATGGGACAGAC	64529892	64530034	64529842	64529894	1	2	SORBI_3002G259900	64525894	64531798	None	10245	1168	122719	No_or_no_constitutive_exon
ATGAACATGTGACTCACAGTTTACTGATCTTGTGTGGGTTGAACAAGCAGGA	64569123	64569270	64569320	64569268	-1	2	SORBI_3002G260600	64567730	64569962	None	10245	1168	122719	No_or_no_constitutive_exon
ATGTCTATATTTTGCTGAATTCTAATTTCTGACTCGTCTTGGTGGGGCAGGA	64695186	64695278	64695136	64695188	1	2	SORBI_3002G261700	64694571	64699383	None	10245	1168	122719	No_or_no_constitutive_exon
GAAAAAAAACATATCTATTAACTAGTGTACTTGCATCTATGTGGGTGTAGGC	64703066	64703520	64703016	64703068	1	2	SORBI_3002G261800	64700042	64703520	None	10245	1168	122719	No_or_no_constitutive_exon
GGAGCTGCCATTGGTCTGACGGGCCGCTTGGGTTTTGGCTATGGGCGCAGTT	64891870	64892041	64892091	64892039	-1	2	SORBI_3002G264300	64887539	64892703	None	10245	1168	122719	No_or_no_constitutive_exon
CGTTTGGTGGATGCGCTGGGCTGGGCTTGGCTTGGATTGGATTGGGGCAGTT	64918531	64918573	64918623	64918571	-1	2	SORBI_3002G264600	64910801	64919023	None	10245	1168	122719	No_or_no_constitutive_exon
CTTTGACAATTTCTTGTTGCCTCCGTTCTTACCATATTATCTGGGAGCAGGA	65418663	65418767	65418817	65418765	-1	2	SORBI_3002G270600	65417842	65425047	4338255	10245	1168	122719	No_or_no_constitutive_exon
ATTGTTCCATGTATTGCCCTTTGAGTTTTTCATTTCTTCCATGTGGGCAGAA	65635453	65635578	65635628	65635576	-1	2	SORBI_3002G273200	65632201	65637338	4347645	10245	1168	122719	No_or_no_constitutive_exon
TTTGTCTGCAAGAAATTTACTAATGTAACCTGCTTGTGATGTGGGAGCAGGT	65786736	65787052	65787102	65787050	-1	2	SORBI_3002G275100	65784646	65790025	4347674	10245	1168	122719	No_or_no_constitutive_exon
TCCGCTGAGTATATACTTACAGCTTTGGGTAATTTGGGATGGGGCGGCAGCC	65819353	65819604	65819654	65819602	-1	2	SORBI_3002G275500	65814951	65825791	None	10245	1168	122719	No_or_no_constitutive_exon
GCCTCTGACGACGACTGAGCGGTTCTTGCTTTGCTTTCTGGGGGGCGTAGTC	65839721	65839874	65839924	65839872	-1	2	SORBI_3002G275600	65826721	65840388	None	10245	1168	122719	Yes
TCACATTTTGGCCTCTTGATCGATACTGACATGTGGAACGGAATGGGCAGGA	66159294	66159558	66159244	66159296	1	2	SORBI_3002G279900	66153611	66159558	None	10245	1168	122719	No_or_no_constitutive_exon
GCGCTGCCGGCGATGAAAGCGCCGGACAGGTTCGTGGTCGTTGGGAACAGGA	66843318	66843521	66843268	66843320	1	2	SORBI_3002G289900	66842192	66845928	None	10245	1168	122719	No_or_no_constitutive_exon
GGCAATCTTCTTATCATCAATCTATGACTCCTCTTTTCCCATTGGGGCAGTC	67155149	67155204	67155099	67155151	1	2	SORBI_3002G293700	67152199	67165679	None	10245	1168	122719	No_or_no_constitutive_exon
GTATGTGCATCGTGTAAAATGTTTACTTCTGCTTGTTATTTGGGGTATAGTT	67203053	67203163	67203003	67203055	1	2	SORBI_3002G294200	67201747	67205672	None	10245	1168	122719	No_or_no_constitutive_exon
TTCCATGTTCTAACAAATTTGCCCCATCGTGTGGTGTTTGGCTGGGGCAGGA	67618521	67619720	67619770	67619718	-1	2	SORBI_3002G300000	67618521	67621267	4343213	10245	1168	122719	Yes
AGCGATATTAATCTTTTGGTTCCTTGACCTGTTCCTTGTTGGGGATGCAGAG	67941800	67942164	67942214	67942162	-1	2	SORBI_3002G303600	67941304	67949185	None	10245	1168	122719	No_or_no_constitutive_exon
ATCTCATCATTCTTTACTGTTTTATTGAACTTCACATGTGTAATGGGCAGGC	68348940	68349003	68348890	68348942	1	2	SORBI_3002G309200	68346148	68349003	None	10245	1168	122719	No_or_no_constitutive_exon
ACGAGTAGTTGGATAATGACATGTTCTGAAGTAGTGTTTGTGGGGTGCAGAT	68407196	68407236	68407286	68407234	-1	2	SORBI_3002G309900	68403373	68409014	4343286	10245	1168	122719	No_or_no_constitutive_exon
ATCTTTATTGGTCTGTCTAGTCTGTGAATTCCTTAACTAGGGTATGGTAGAT	68489757	68489817	68489867	68489815	-1	2	SORBI_3002G311100	68486585	68493550	None	10245	1168	122719	Yes
ATCTGATGAGCTCTGGGCGGGGGATCGGTTGTGGTGGGTGGGGGGCGCAGAT	68837267	68837392	68837217	68837269	1	2	SORBI_3002G314900	68836713	68841416	None	10245	1168	122719	No_or_no_constitutive_exon
ATGATTTGATTATTGGCATTGAACATTTTGTGCTATGCATGGGAATGTAGGC	68881699	68882702	68881649	68881701	1	2	SORBI_3002G315200	68879046	68886235	None	10245	1168	122719	No_or_no_constitutive_exon
AATCTAATAAAGTGCTTTTGTTTCATTTTTCTTTCCCTATGGGAAAACAGCT	69091714	69092038	69092088	69092036	-1	2	SORBI_3002G318800	69089579	69093163	None	10245	1168	122719	No_or_no_constitutive_exon
CGTGCGCTCCAGATCTTCATGAACAATGACTGGTCCTGGGAAGGCATCAGGC	69134460	69134700	69134750	69134698	-1	2	SORBI_3002G319600	69133425	69135494	None	10245	1168	122719	No_or_no_constitutive_exon
GCGCGGGAAACATCGGCGGAACGTTCCCGTCCGAACATTCGGACGGGAAGAA	69142333	69142706	69142283	69142335	1	2	SORBI_3002G319700	69137646	69143184	None	10245	1168	122719	No_or_no_constitutive_exon
TCAGTATGTACTACGTAGCTGCTAACAGTTTTCGTTTGGGCGATGGACAGGA	69404816	69405222	69405272	69405220	-1	2	SORBI_3002G322800	69400273	69405999	None	10245	1168	122719	Yes
TGCTACTGCTATATCTCCAACGACTCTTCTCTGTATCTGTATGGGCGCAGCA	69400273	69404181	69404231	69404179	-1	2	SORBI_3002G322800	69400273	69405999	None	10245	1168	122719	No_or_no_constitutive_exon
AAGCTCAGCTCACTCTCGATCCCCCCTTTGGCGTATCATCGGGTATGCAGGC	69496825	69496926	69496775	69496827	1	2	SORBI_3002G324100	69496071	69499548	None	10245	1168	122719	No_or_no_constitutive_exon
CCTCGACACGCCGCTGCAGTCTGCACTGCGCGGCGAGGGCCGGGAGCAAGGG	69581075	69581418	69581025	69581077	1	2	SORBI_3002G325500	69579290	69582209	None	10245	1168	122719	No_or_no_constitutive_exon
GTACCTTCACAATTTCTCACGAATACGCATCATCCATAGGGACTTGAAAGCA	69612474	69612589	69612424	69612476	1	2	SORBI_3002G326200	69610552	69613401	None	10245	1168	122719	No_or_no_constitutive_exon
TTCTCTGAAAGATAATTTATTTGTTTCAGGGGATCCTCTCTGATGGGCAGGA	69754003	69754193	69754243	69754191	-1	2	SORBI_3002G328000	69752348	69755750	None	10245	1168	122719	No_or_no_constitutive_exon
ATTTACCTATCAGTAACACCTGATATAAGCTAGTAATTTGGGCACAACAGAT	69762925	69763163	69763213	69763161	-1	2	SORBI_3002G328100	69762078	69766490	None	10245	1168	122719	No_or_no_constitutive_exon
ATAGAATATGGAGCTCCATTGAACTAAGTTTCTTTTTGGGAAAACCACAGGT	69828037	69828166	69828216	69828164	-1	2	SORBI_3002G329100	69826206	69829934	None	10245	1168	122719	No_or_no_constitutive_exon
TGTTTGTGCATGTCTACAGCTCAGGCTTAATGATTATTTTGGGGCAACAGGT	70096474	70096538	70096588	70096536	-1	2	SORBI_3002G332200	70095596	70099723	None	10245	1168	122719	Yes
TATACTTGAAATTTTCTTTATCAAATTAATACATCTACATTGTAAGGGAGGA	70442747	70442757	70442807	70442755	-1	2	SORBI_3002G336800	70442747	70444858	None	10245	1168	122719	No_or_no_constitutive_exon
GGAACAATGCCTTGTTGCAGTCTGTCCTTATGCTGTTTCTTGATGGGCAGGA	70714106	70716531	70714056	70714108	1	2	SORBI_3002G340000	70713466	70717536	None	10245	1168	122719	Yes
AACACATCAATGTAACCCCTTCTAATCTGTCATGATTGCATGGGAAGCAGGC	70719554	70719795	70719845	70719793	-1	2	SORBI_3002G340100	70717910	70722651	None	10245	1168	122719	No_or_no_constitutive_exon
TTAATGATGACCTCAGGACCCAGCTTTGGCAACCAGGATGGGTGGAGCAGCG	70730490	70730783	70730440	70730492	1	2	SORBI_3002G340200	70727057	70731252	None	10245	1168	122719	No_or_no_constitutive_exon
CTTTGCATTTGCTAGGTGTTGACTTTATTTTCTTACTGCTGTGGGTGCAGTT	70940530	70940602	70940480	70940532	1	2	SORBI_3002G343100	70939237	70944109	None	10245	1168	122719	Yes
TCTCATGCATCTTGCTCCTGTCTTTTGTTTCTTCAATCTCCTGGGAGAAGAA	71195450	71196261	71195400	71195452	1	2	SORBI_3002G346100	71194446	71196261	None	10245	1168	122719	No_or_no_constitutive_exon
TCGCTTGCCCACCGAGTCTCTGATCCGAGGTGCGTATGCGGGGACTGCAGGT	71331684	71331912	71331634	71331686	1	2	SORBI_3002G348000	71331143	71336299	4343678	10245	1168	122719	No_or_no_constitutive_exon
GACATTCAATGCACATGCACTCATCCATGTTCCTTTGTGGGGGGTATTAGGG	71435032	71435227	71434982	71435034	1	2	SORBI_3002G349900	71432395	71437341	None	10245	1168	122719	No_or_no_constitutive_exon
TTGTATCGGTGCCCGTGATGGATTTGGGTTACTTGCTTGTGGGGTCACAGGA	71591300	71591406	71591456	71591404	-1	2	SORBI_3002G352700	71589012	71591699	None	10245	1168	122719	No_or_no_constitutive_exon
GCCGTGCTCGCTCGCTGGTTCTAGCTCCTCGCCACCAAGGGCGTAAGGAGCT	71932605	71932854	71932904	71932852	-1	2	SORBI_3002G356700	71929020	71933354	None	10245	1168	122719	No_or_no_constitutive_exon
CAGCTCACTTAACACAGTTAACACATTGTCTTGCGATCTTGGGTGTGCAGCT	71951048	71951214	71950998	71951050	1	2	SORBI_3002G357000	71950132	71952141	None	10245	1168	122719	No_or_no_constitutive_exon
TAACGCTTTTCCTGGTGTGCGTGCGTGCGTCTCGGTGCGCGGGGATGCAGGC	71955940	71956030	71955890	71955942	1	2	SORBI_3002G357100	71955500	71962426	None	10245	1168	122719	No_or_no_constitutive_exon
AGGTCGGAGTCGGCGGCTTCCACCGTGGGCCTCGTGTCGCGGTCGGGCAGCC	72233159	72233727	72233777	72233725	-1	2	SORBI_3002G360000	72233159	72234170	None	10245	1168	122719	No_or_no_constitutive_exon
CATTTCTTCATTTATCAGTTTGTCTCAATTAATTTTCATATGGGAATCAGGT	72344919	72345030	72345080	72345028	-1	2	SORBI_3002G362200	72341323	72351213	None	10245	1168	122719	No_or_no_constitutive_exon
GTGAGAAGATCGCGGAAGGGATTGACAGAGTGATGGGTGGGAACCAAGAGGC	72636742	72637138	72636692	72636744	1	2	SORBI_3002G366500	72635374	72637138	None	10245	1168	122719	No_or_no_constitutive_exon
TCGATCGGTTCTAGTTCTAACGAGGTGCGTGCGTGCGTGTGCATGGGCAGGG	72794990	72795295	72795345	72795293	-1	2	SORBI_3002G368300	72793781	72796955	4343845	10245	1168	122719	No_or_no_constitutive_exon
TGCTGAAGTCGCCCGGTGCTGCAGCGGCGGCGGTCGGGACGATGATGAAGGC	72853880	72854007	72853830	72853882	1	2	SORBI_3002G369200	72853712	72854007	None	10245	1168	122719	No_or_no_constitutive_exon
AAGTTATTACAAAACTAAGGTGTGTGCAACAATGTCGGGTGGGGGTGCAGGG	72945238	72945431	72945481	72945429	-1	2	SORBI_3002G370300	72943057	72946242	None	10245	1168	122719	Yes
TGGGAAGACTGAAGACAAGACTGAAATTTGCCTAACCCTGGGTTGAACAGGA	72948599	72950142	72950192	72950140	-1	2	SORBI_3002G370400	72948599	72950959	None	10245	1168	122719	No_or_no_constitutive_exon
GTGAAAGATTTTTTGTCTCTTCATGCTTGTTGCTTTTGTGGGAATTGCAGCA	73708107	73708185	73708057	73708109	1	2	SORBI_3002G381100	73707358	73709133	None	10245	1168	122719	No_or_no_constitutive_exon
TCTTTGTGTTCCATATAAACTTATTTATTTTGGTTGACATGGGAATGCAGGC	73736860	73736914	73736810	73736862	1	2	SORBI_3002G381400	73735311	73738963	None	10245	1168	122719	No_or_no_constitutive_exon
CTTCTTTGTGTTGCATAAACTTAGTTGTTTTTGTTGACTTGGGAACGCAGGC	73788117	73788171	73788067	73788119	1	2	SORBI_3002G381500	73786623	73790284	None	10245	1168	122719	Yes
CAATCATCAGCCATTTTTCAGTTGCATGACTGACATATGTAACTGGGCAGAA	73788549	73788697	73788499	73788551	1	2	SORBI_3002G381500	73786623	73790284	None	10245	1168	122719	Yes
GGCGATGTGCGTGTGATGACTGGGGGCGCTTTCCTTCGATTGATGGGCAGGT	74099930	74100140	74099880	74099932	1	2	SORBI_3002G386700	74099461	74102262	None	10245	1168	122719	No_or_no_constitutive_exon
TTAGACACCACTTTTTGCGTGCCGTGCTGACCACATTTTTCTTGGGGAAGGT	74304717	74304784	74304667	74304719	1	2	SORBI_3002G389800	74301322	74314209	None	10245	1168	122719	No_or_no_constitutive_exon
TTATTACGTGCTTTTGTAACTAATATTGATGGCATCTCTTGGGTGCGCAGGC	74791010	74792138	74790960	74791012	1	2	SORBI_3002G395900	74788171	74792138	None	10245	1168	122719	No_or_no_constitutive_exon
CAGCCCCCCCCCCCCCCCCCCCCCCCCTTGCATCTGCCAATGGGCATAAGTG	74957928	74959846	74957878	74957930	1	2	SORBI_3002G398100	74956417	74959846	None	10245	1168	122719	No_or_no_constitutive_exon
CGCTAACGTTCAGTGACAGTGCGTGACTGCGTGTTGTTGCTGATGGGCAGGT	75414625	75416141	75416191	75416139	-1	2	SORBI_3002G404100	75414625	75418438	None	10245	1168	122719	No_or_no_constitutive_exon
CTGTGATCGTCGGAAATGCTAATTCTCGTCGTCTCGGGCCGGGGGCTCAGTA	75725571	75725784	75725834	75725782	-1	2	SORBI_3002G408200	75708040	75726060	None	10245	1168	122719	No_or_no_constitutive_exon
GCGCTCAATTATGTGAAATGCGACTGATTGAGGTGTTTATACGGGGGCAGGT	75762024	75762342	75761974	75762026	1	2	SORBI_3002G408800	75760983	75765627	None	10245	1168	122719	No_or_no_constitutive_exon
TAAACTTCAATGATTTGTGTTGTATATATTATCATCAAGTGGGTACATAGCT	75780711	75781802	75781852	75781800	-1	2	SORBI_3002G409200	75780711	75784318	None	10245	1168	122719	No_or_no_constitutive_exon
AAGACTAATTAATAAAGAAATGACAACGGTACAACTTGGGGAAATTGTAGCA	75843436	75843511	75843561	75843509	-1	2	SORBI_3002G410050	75840547	75844523	None	10245	1168	122719	No_or_no_constitutive_exon
TTGTATCCCTGCTGATGTCTATTTTGCTGTGTGTTTTCTGTGGGTGACAGAT	75904073	75904461	75904023	75904075	1	2	SORBI_3002G410700	75900147	75904461	None	10245	1168	122719	No_or_no_constitutive_exon
GTTTAAATGTGGGGGTTAATTTTTGATCCATGTGCCTTGTGGGGCTGCAGAG	76268408	76268591	76268358	76268410	1	2	SORBI_3002G415500	76267650	76271420	None	10245	1168	122719	No_or_no_constitutive_exon
TGATTAGGCATATGAGCTTACTCAGTGATTCATTTCTTATCGGGAAGCAGGT	76317339	76317480	76317289	76317341	1	2	SORBI_3002G415900	76316325	76322556	None	10245	1168	122719	No_or_no_constitutive_exon
TGGGATTTTGTTCGCTGCATTCCACTGACATGCATGGGTGCGGAATGCAGTG	76321831	76321936	76321781	76321833	1	2	SORBI_3002G415900	76316325	76322556	None	10245	1168	122719	No_or_no_constitutive_exon
CTTTGTGTTTTTTAGTACACACATAATTGATGATGTGATGGGTGATACAGGT	77000720	77000798	77000670	77000722	1	2	SORBI_3002G422500	76999508	77002327	None	10245	1168	122719	No_or_no_constitutive_exon
AACTTAAGTTAGATGAACCGATTCTCACCACATCCTGTGTTGGGACACAGAT	77141228	77141719	77141178	77141230	1	2	SORBI_3002G424550	77140819	77141719	None	10245	1168	122719	No_or_no_constitutive_exon
TAATATTTCTTTATTTGGGTTTGGTTGTGGTCAATTCTCTGGGTGATCAGGT	77255980	77256108	77256158	77256106	-1	2	SORBI_3002G426100	77251657	77257367	None	10245	1168	122719	No_or_no_constitutive_exon
CTTAGGAACATCTTGCTGATGCATTGCTGCATGAATGTTGGGGAGTTTAGGT	77384118	77384226	77384068	77384120	1	2	SORBI_3002G427300	77383011	77386719	None	10245	1168	122719	No_or_no_constitutive_exon
CCCCCCACCCCCCCCCCCCCAATTTTTTTTTTCTTTTTGGGGAACGACAGGG	338117	338197	338067	338119	1	3	SORBI_3003G003450	336180	347588	None	10245	1168	122719	No_or_no_constitutive_exon
TAAACGCCCTCCTGCTGTTTGTTTGTTTGTCTGTCTGTCTGCGGGAGCAGGA	390553	390666	390716	390664	-1	3	SORBI_3003G003800	386716	391211	4327785	10245	1168	122719	No_or_no_constitutive_exon
ACCATTTTTGCATTCTCTTGATTTTTTTTATCTCTGATGGGGGGTTACAGGC	542357	542669	542719	542667	-1	3	SORBI_3003G006200	541339	545079	None	10245	1168	122719	Yes
AGTGTTTCAACCAACTAACTGTGGTCTTCTTCCTGCTAACTGGGAAACAGGT	558545	558935	558985	558933	-1	3	SORBI_3003G006400	554746	560848	None	10245	1168	122719	No_or_no_constitutive_exon
CATGTTTGCTAAAGTTGGTTGTAGCATGATATGTATGTGTGGGTCAACAGGT	639823	639963	640013	639961	-1	3	SORBI_3003G007500	635781	646497	None	10245	1168	122719	Yes
CTTTGTTCCGGAGCACCTGAGCCTGCTTCTGGCTTGCCGTGGGTGTGCAGGA	720246	720387	720437	720385	-1	3	SORBI_3003G008200	719052	720978	None	10245	1168	122719	Yes
ACGAATCCGCACAGACCGGAGGATGTGATGAGATGGGGTCGGGGGCGCAGGC	1541306	1541572	1541256	1541308	1	3	SORBI_3003G017400	1540889	1544660	None	10245	1168	122719	No_or_no_constitutive_exon
TGCTGTCTACCTTTCAGAGTTGATTGACGAGGCATCAGTGGCATGGGCAGGT	1597199	1597334	1597384	1597332	-1	3	SORBI_3003G018000	1595534	1598853	None	10245	1168	122719	Yes
GTCTGGACTGACTGTGTGATCGCAACGTCGCTCACTGGGTGGCAATGAAGGT	1779308	1779495	1779545	1779493	-1	3	SORBI_3003G020600	1776434	1781063	None	10245	1168	122719	Yes
GAGAAAAAAGTGGGAGATGGTTGCTTTTGTGTTTGAGGGAGACAAATCAGGT	2399208	2399249	2399158	2399210	1	3	SORBI_3003G027350	2398768	2399249	None	10245	1168	122719	No_or_no_constitutive_exon
ACGCGTATGTTGATGGCCATATAATATGTAGAGACCTTTTGCATGGGAAGGC	2546310	2547142	2547192	2547140	-1	3	SORBI_3003G029000	2546310	2547722	None	10245	1168	122719	No_or_no_constitutive_exon
TGTTCATTTAGTAAAGTTTTACTTATACTGTTCTGGAGGGAATGATGCAGGT	2638625	2638713	2638575	2638627	1	3	SORBI_3003G029800	2632397	2644183	None	10245	1168	122719	No_or_no_constitutive_exon
CTTATATTTCCTGAAGAAACTGATACATATTTCTTGCCCTTGGGGAACAGAT	2713301	2713535	2713251	2713303	1	3	SORBI_3003G030500	2709204	2717073	None	10245	1168	122719	No_or_no_constitutive_exon
ACATGGCATGGCACACCGCATGAATGAAATGGAAATTGATGATGGGGCAGGC	2724676	2725016	2725066	2725014	-1	3	SORBI_3003G030600	2718023	2725425	4327329	10245	1168	122719	No_or_no_constitutive_exon
GTGCATGCAGTACGCAGTGAGTAATGGATGAATTGTTGTGTGGGCAGCAGAT	2723432	2723582	2723632	2723580	-1	3	SORBI_3003G030600	2718023	2725425	4327329	10245	1168	122719	No_or_no_constitutive_exon
ACTATCCACATGGTTCAACAGACACACTGCCATTTGTCACAATGGGTTAGGT	3262443	3262495	3262545	3262493	-1	3	SORBI_3003G035601	3261399	3263498	None	10245	1168	122719	No_or_no_constitutive_exon
GCTGAAGATTTTTTTTCATGTGTAACTCAGCTTACTCATGGGTGCAACAGGT	3575825	3575897	3575775	3575827	1	3	SORBI_3003G038100	3574835	3580910	None	10245	1168	122719	No_or_no_constitutive_exon
AGTGGAGTTTGACGTCGGTTCCTTGCTTCCTCCTGTGTTTTGGTGGGCAGGG	4112382	4112597	4112332	4112384	1	3	SORBI_3003G044900	4111856	4114700	4323871	10245	1168	122719	Yes
TCGCCCGTGAGTTCATGATAAGGTCTTGAGTTTGAGTTTGGGACGTGCAGGT	4135777	4135891	4135941	4135889	-1	3	SORBI_3003G045100	4133480	4136435	None	10245	1168	122719	No_or_no_constitutive_exon
TACAAACTTACACAAAGCCTCCGTCCTTACACTCTCATATTTGGGAATAGGC	4185002	4185136	4184952	4185004	1	3	SORBI_3003G045700	4178124	4187474	None	10245	1168	122719	Yes
TCTAATTAAACAAATGTATTTTAGATCCTTGACATTTGTTGGGTGTGCAGAG	4231867	4231925	4231975	4231923	-1	3	SORBI_3003G046300	4229019	4237524	None	10245	1168	122719	No_or_no_constitutive_exon
CAGAGGACACGAGCTGAGCTGATCTAAACGAGTGGTTTCGATGGGTACAGGC	4311686	4311802	4311636	4311688	1	3	SORBI_3003G047200	4310957	4314684	None	10245	1168	122719	No_or_no_constitutive_exon
TGATTGGAGGAATCTTGACAGTTGACTCTGTAATTTTGTCTGGGAATCAGGA	4609586	4609671	4609721	4609669	-1	3	SORBI_3003G050800	4607903	4610988	4327644	10245	1168	122719	No_or_no_constitutive_exon
TCGTGGCATTGATGTATCTCCATTCGTTTCTGTGTATGCATGGGAAGCAGAT	5174400	5174661	5174350	5174402	1	3	SORBI_3003G058800	5173265	5177614	None	10245	1168	122719	No_or_no_constitutive_exon
GGCTACCCGTCCATCTCGCTGGTATTCACCGCCGGCGAGTACGGCGGGAGCA	5983581	5983728	5983531	5983583	1	3	SORBI_3003G069800	5983062	5983728	None	10245	1168	122719	No_or_no_constitutive_exon
GCTTAGGGTTTCTCAGTTCTCATATAGCCATTGCAATTCTGTGGGTACAGTT	7510167	7511023	7511073	7511021	-1	3	SORBI_3003G086800	7510167	7512741	None	10245	1168	122719	No_or_no_constitutive_exon
CATGATCTTTTGGATAACAATACTTAGAAGCTCCACATGCTGGGACGCAGAT	7552263	7552394	7552444	7552392	-1	3	SORBI_3003G087200	7551916	7555947	None	10245	1168	122719	No_or_no_constitutive_exon
CCGGGCTGACCAACATGGTGTTCCTGCCCCGGGGCGGGGTGGTGGTGCAGGT	7626067	7626373	7626017	7626069	1	3	SORBI_3003G087700	7623564	7626373	None	10245	1168	122719	No_or_no_constitutive_exon
TAAAAATTCGATGGGATGGATGAAAATTTTTTTGGTGGGGAACTAAACAGGC	7906517	7906933	7906983	7906931	-1	3	SORBI_3003G090700	7906517	7909794	None	10245	1168	122719	No_or_no_constitutive_exon
GTGAATCTGACTGACTCTTCATTCGTCGTGTGTTTGTTGTTGGGCGGCAGTG	7926759	7927943	7926709	7926761	1	3	SORBI_3003G090900	7926244	7927943	None	10245	1168	122719	No_or_no_constitutive_exon
CAGCGCGGGCAGAGGGAGGAGACGAGGCAGGCCAAGGCGGGCAGGGACAGGG	7930557	7931235	7931285	7931233	-1	3	SORBI_3003G091001	7930353	7931387	None	10245	1168	122719	No_or_no_constitutive_exon
TATTTCTCATCTTTCGACTGTGTTTGATGCATGCATGGTTGGGTATACAGTT	8669761	8669974	8669711	8669763	1	3	SORBI_3003G098100	8668413	8671066	4326119	10245	1168	122719	No_or_no_constitutive_exon
CAAGCGTCGGCACAGGAGCGTTGACACGTGTCGTTGGTGTGTGGGTGCAGGT	8708588	8708989	8709039	8708987	-1	3	SORBI_3003G098800	8708588	8711187	4326145	10245	1168	122719	No_or_no_constitutive_exon
GCTCGAGGGACGGTGATGCATCAAAGCAAGGTCACCTGGGAAGAACAAAGGG	8882288	8882425	8882238	8882290	1	3	SORBI_3003G100500	8876983	8884042	None	10245	1168	122719	No_or_no_constitutive_exon
CGAATCTATAGAAGATGAACATCTGACAACGGAGATGGCAAAATGGGCAGGT	8926350	8926503	8926553	8926501	-1	3	SORBI_3003G101000	8925091	8930536	9270401	10245	1168	122719	No_or_no_constitutive_exon
CTGTACTCTGAATGTCTGAAATGTGATGATATGTATTGTTGGGTGTGCAGTG	8925964	8926243	8926293	8926241	-1	3	SORBI_3003G101000	8925091	8930536	9270401	10245	1168	122719	No_or_no_constitutive_exon
TATAGCTGATCATCAATCAAGAGCTTGATGATGCTTGTGGCAATGGGCAGGG	9956778	9957741	9957791	9957739	-1	3	SORBI_3003G110600	9956778	9958381	None	10245	1168	122719	No_or_no_constitutive_exon
AAGAAGATCAAAGTTGAGGAAGCCACTGAAGCTGTGGAAGGGGAGAAGAGTG	10554006	10554552	10554602	10554550	-1	3	SORBI_3003G117100	10554006	10556125	None	10245	1168	122719	No_or_no_constitutive_exon
CTGTTGTTTGAAACTGATGAAACCACCGGCTGCTTCTCATGGGTGTGCAGGG	11651002	11652332	11650952	11651004	1	3	SORBI_3003G127100	11649266	11652332	None	10245	1168	122719	No_or_no_constitutive_exon
GGTGTGGTTTTCTTGAAACTTCAAATTTTTTTTCATGTCAAATTGGGTAGGT	12112613	12112721	12112771	12112719	-1	3	SORBI_3003G129500	12107925	12117384	4324438	10245	1168	122719	Yes
TCTATGTTCTGGTGTTCGTGCTGATGGCGCTGTGGCATTTGGGCGAACAGGT	12134539	12134605	12134655	12134603	-1	3	SORBI_3003G129600	12133833	12140553	None	10245	1168	122719	No_or_no_constitutive_exon
GTTGCCTTCCGTTGATGTGGTCCCTGATTCGACGTTTCTGGGGGTCGCAGAT	12260045	12260159	12260209	12260157	-1	3	SORBI_3003G130900	12254254	12260463	None	10245	1168	122719	Yes
ACTGACAAATGAGGGTTTCTTCTGACGACGGCGAACGCCGGGGCATGCAGCG	12462884	12463118	12463168	12463116	-1	3	SORBI_3003G132400	12462059	12464589	None	10245	1168	122719	No_or_no_constitutive_exon
TTAATGAGTCGAATTTAACAAGCACTGCTGCTCTTTTGGTTTGGGGGCAGGT	12987380	12987469	12987330	12987382	1	3	SORBI_3003G136400	12986719	12992135	None	10245	1168	122719	No_or_no_constitutive_exon
GTCATCTACATTTATTAATAAGACTTTCAACACGAACGGATGATGGGCAGGA	13180987	13181190	13180937	13180989	1	3	SORBI_3003G137200	13179495	13183290	None	10245	1168	122719	No_or_no_constitutive_exon
AGCGCGCCCAGCTTAAGCTGATGAACTAGCTGGACTTTGTCAACGGGCAGGC	13545515	13545689	13545465	13545517	1	3	SORBI_3003G139400	13543155	13545689	None	10245	1168	122719	No_or_no_constitutive_exon
AGAGATGGCCGGCCTTTGAATTGATCGATGCTCCGAGTGGGAACGTGTAGGC	13715576	13715783	13715833	13715781	-1	3	SORBI_3003G140800	13714056	13716316	None	10245	1168	122719	Yes
GCTGCTTCCTTTTTCGTGACTGGAACCGTATCCTTCCTTCCGGGGTGCAGCC	14174429	14174581	14174379	14174431	1	3	SORBI_3003G142700	14174084	14177653	None	10245	1168	122719	No_or_no_constitutive_exon
AAAATGGTGTATTTACTATCCAGAGATCTTCTTTTCTTGGGACGTAACAGGG	14320116	14320245	14320295	14320243	-1	3	SORBI_3003G143700	14318145	14324966	4325777	10245	1168	122719	Yes
TGTTGACGGCCAGCGTTGTTCTTGTCGACCGTGCGTGTGGCGGCGGGCAGGT	15436543	15436750	15436493	15436545	1	3	SORBI_3003G148500	15435940	15438030	4327286	10245	1168	122719	No_or_no_constitutive_exon
TTTAGTCTGTAATTAATTCTGGTGGTGGTGCGGTGCACTGGGGTATGCAGGA	15747282	15747924	15747974	15747922	-1	3	SORBI_3003G149200	15747282	15748363	None	10245	1168	122719	No_or_no_constitutive_exon
GCGGCCGGAACGCCATGGATGGGATGGGATGGGACGGGACGGACGAGCAGGA	15765246	15765340	15765196	15765248	1	3	SORBI_3003G149400	15764836	15770808	None	10245	1168	122719	No_or_no_constitutive_exon
TTGCTGGGAGTGAGTAACGTTTTGTGTGCTATGATCTGTTGGGGTGGCAGTG	15874381	15874464	15874331	15874383	1	3	SORBI_3003G150600	15871536	15877302	None	10245	1168	122719	Yes
ATGTCTTTTGCAACATTCTTAGTTCCTTGTTTTATGTTACTTGGGGACAGTC	15906490	15906553	15906440	15906492	1	3	SORBI_3003G151000	15903481	15907913	None	10245	1168	122719	No_or_no_constitutive_exon
GTGACACAATCTTTAATTTATTCAGATTCTGATGAGGTCTAATGGGACAGGT	16795770	16795859	16795909	16795857	-1	3	SORBI_3003G154400	16793709	16798885	None	10245	1168	122719	Yes
AAAGCCATCAGTGGCAGCAATTGATGGTCTTGCTCTTGGTGGGGGTTTAGAA	18167129	18167140	18167079	18167131	1	3	SORBI_3003G158300	18164669	18171484	None	10245	1168	122719	No_or_no_constitutive_exon
CGGTAGTCAACCTTCCCTTGCCAGCTAAAGTGTCAGATTTGTGGGTGCAGGG	18809864	18810003	18809814	18809866	1	3	SORBI_3003G160466	18809571	18810003	None	10245	1168	122719	No_or_no_constitutive_exon
TTCCTGTTTATGTAGTGAGCAAGCGACGTCGGTTGGCTGGGTAGGGGCAGAC	27760294	27760541	27760591	27760539	-1	3	SORBI_3003G167850	27759548	27762405	None	10245	1168	122719	No_or_no_constitutive_exon
GGCGGCGGGCTGGGGCAGGCGGGCGAGCCGGTGCGGCGCACGAGGGCTAGGG	32295273	32295456	32295223	32295275	1	3	SORBI_3003G170800	32294964	32295622	None	10245	1168	122719	No_or_no_constitutive_exon
TATACAATACTTATTTCCTCTCAATGATCGGGACTGGGACACCAATGGAGAC	42049651	42049669	42049719	42049667	-1	3	SORBI_3003G174601	42049651	42050440	None	10245	1168	122719	No_or_no_constitutive_exon
AAGGAAGAAAAGGCTCAATCAAAGAGAAGTTGCTACTTGTGCCGGGAAAGGG	43385653	43385861	43385911	43385859	-1	3	SORBI_3003G175666	43385653	43389251	None	10245	1168	122719	No_or_no_constitutive_exon
GGGATGCCCTCATTACTGGAGGCATCTGTCAACATATGACACGGGTGTAGGG	49256533	49256685	49256735	49256683	-1	3	SORBI_3003G184666	49255452	49257407	None	10245	1168	122719	No_or_no_constitutive_exon
TAGTCTACTCCAAACTCGTCGTCCGCCGCGGCGGCCCCCCGCTGCGGGAGGT	49709767	49710037	49709717	49709769	1	3	SORBI_3003G185000	49709042	49715475	None	10245	1168	122719	No_or_no_constitutive_exon
TAATAGTTTTTTACGCCTGGGTTTGGTTCATTTTGGGTGCGTGGGTGCAGGT	50727446	50728056	50727396	50727448	1	3	SORBI_3003G188200	50725472	50728056	None	10245	1168	122719	No_or_no_constitutive_exon
AACCGCGTCTTTGCTTGTGTGTGTATGGTTGCGATGGGCGGCGCGGGAAGAC	50804163	50804229	50804279	50804227	-1	3	SORBI_3003G188500	50801525	50804527	None	10245	1168	122719	No_or_no_constitutive_exon
AGTAACCAAATGTGTGCTTAGATGATCTTTTGCATTTTCTGGGCATGCAGAC	50802201	50802286	50802336	50802284	-1	3	SORBI_3003G188500	50801525	50804527	None	10245	1168	122719	No_or_no_constitutive_exon
TGCGGATGGGAGAATTTAATGGCGGCTAGTGGTTGGGTATGGGGGTGGAGCC	51909727	51909781	51909831	51909779	-1	3	SORBI_3003G195150	51904167	51910387	None	10245	1168	122719	No_or_no_constitutive_exon
AATAACAGCATAATAATCTTTTGTGCATATTTTGTTATTTGGGTCAACAGGC	52002944	52002989	52003039	52002987	-1	3	SORBI_3003G195900	51991306	52014851	None	10245	1168	122719	No_or_no_constitutive_exon
CTACCGTCAGCTGACGCAAAAACGTACGTGATGTCGCCTCGGGCATGCAGGA	52275095	52275609	52275045	52275097	1	3	SORBI_3003G197500	52274078	52277295	None	10245	1168	122719	No_or_no_constitutive_exon
CCGTTGCCCCTGATGACCTACGCCAATACGCCATCGCCATGCGGGTGCAGGC	52275712	52277295	52275662	52275714	1	3	SORBI_3003G197500	52274078	52277295	None	10245	1168	122719	No_or_no_constitutive_exon
CACACACTAGTAATGGATTCTGATCTTTATCCTGTCGGGGAAAAAAAAAGGC	52443159	52443273	52443323	52443271	-1	3	SORBI_3003G198500	52439573	52444145	None	10245	1168	122719	Yes
TGAAAAACATGGTATCTGGACACTCAAGATCAAGGATTGATGGGGTGCAGGA	52442624	52442764	52442814	52442762	-1	3	SORBI_3003G198500	52439573	52444145	None	10245	1168	122719	Yes
GCGACGCGCTTGGCGCGACGACGACGCCCTACCTGCGGGCCGTGGTGAAGGA	52577600	52577859	52577909	52577857	-1	3	SORBI_3003G199101	52574270	52595240	None	10245	1168	122719	No_or_no_constitutive_exon
ACCGTGGACCAGACCTGCGCGGCTGCGCCAAGGCCACGTCGGGCGCGCAGCG	53397143	53397725	53397093	53397145	1	3	SORBI_3003G203900	53397006	53397725	None	10245	1168	122719	No_or_no_constitutive_exon
ACCTTTGGTACATACGACATTGGGTAATAATTGGGTCAAATGATGGGCAGGT	55022694	55022854	55022904	55022852	-1	3	SORBI_3003G215400	55015520	55025730	None	10245	1168	122719	No_or_no_constitutive_exon
ACCTTCGGTACATACGACATTGGGTAATAATTGGGTCAAATGATGGGCAGGT	55060948	55061108	55061158	55061106	-1	3	SORBI_3003G215600	55053820	55062277	None	10245	1168	122719	No_or_no_constitutive_exon
TTCTATAGCAACTTATCATCACCTGAACTAAATGTTGAGTTGGGAAATAGTG	55260043	55260414	55259993	55260045	1	3	SORBI_3003G216901	55258785	55260414	None	10245	1168	122719	No_or_no_constitutive_exon
TGAATCTTCTTGATTGTATGACAATCTTATTTTTGCTGAATGGGTGACAGAT	55276860	55276913	55276963	55276911	-1	3	SORBI_3003G217200	55272704	55279232	None	10245	1168	122719	No_or_no_constitutive_exon
CACCAAGGAGGACAAGTCGGATTTCTAGTGGACTATCCTTTGGGCCAAAGAA	55568453	55568611	55568403	55568455	1	3	SORBI_3003G220400	55567418	55568611	None	10245	1168	122719	No_or_no_constitutive_exon
CGCAGAGAGCACTGATACAGAGTTGACACAAATTAGATACGAGGGTCCAGGC	55703874	55703961	55704011	55703959	-1	3	SORBI_3003G221450	55703393	55704562	None	10245	1168	122719	No_or_no_constitutive_exon
CTATGGTCACAATCTTCATGTAGTCTTTTCTTGTGCAACTGCTGGGGAAGAG	56099158	56099982	56100032	56099980	-1	3	SORBI_3003G224900	56099158	56104014	None	10245	1168	122719	No_or_no_constitutive_exon
CCGCTAGCTTTTCCTATTCCTGGGACCGACGGAAAACCTGGGCGGTGCAGGG	56994988	56996323	56996373	56996321	-1	3	SORBI_3003G230400	56994988	56996614	None	10245	1168	122719	No_or_no_constitutive_exon
CGTGATGCCCGCGGTGGCGCTGCTGCAGGCGCACTACGGCGGGCTGAAAGGC	57067147	57067489	57067539	57067487	-1	3	SORBI_3003G231400	57067036	57068905	None	10245	1168	122719	No_or_no_constitutive_exon
GGAATTGATCTGAGCTGACTCCGTTGCGCTGTTGCTTCCATCGGGAGAAGAC	57254039	57254178	57254228	57254176	-1	3	SORBI_3003G233600	57250052	57254620	None	10245	1168	122719	No_or_no_constitutive_exon
TACCCAAACACTTGATTCTGTACTGATCATGATTAATCTGGGGCGAACAGGT	57267350	57267427	57267477	57267425	-1	3	SORBI_3003G233800	57265829	57269845	None	10245	1168	122719	No_or_no_constitutive_exon
TTTAATTTGGTGCCAACTGATGATTTCCCGCTTTTGGCGGGGTTGTGAAGGC	57429707	57429934	57429984	57429932	-1	3	SORBI_3003G235700	57427592	57430349	None	10245	1168	122719	No_or_no_constitutive_exon
AATGCAAGGATTTAAGCTCTGCTAGAGTGTTGTTTGACGGGATGAGGAAGAA	57481657	57481863	57481913	57481861	-1	3	SORBI_3003G236150	57481207	57483307	None	10245	1168	122719	No_or_no_constitutive_exon
GTCTACTCTCTGCATGTTCACAGCTTGGGGCACTTGATTAAGGTAGGGAGAT	57621517	57622207	57621467	57621519	1	3	SORBI_3003G237100	57620182	57622207	None	10245	1168	122719	No_or_no_constitutive_exon
TCGGCCTTCTGTGCTAACTTGCTACTGGTGTTTATATGTTTAGGGATCAGAA	57767715	57768648	57767665	57767717	1	3	SORBI_3003G238000	57764406	57768648	None	10245	1168	122719	No_or_no_constitutive_exon
TTTCTGATTACCTTTCTTTAATTTGGTTTCCTCTATATTTGTGGGGCCAGGT	57786794	57786882	57786932	57786880	-1	3	SORBI_3003G238300	57784259	57789389	None	10245	1168	122719	No_or_no_constitutive_exon
GCTTTTTCTCTCTTTTTTTGTCTTCGATTTGCATGGGGGCGTGATGACAGGT	57842968	57843340	57842918	57842970	1	3	SORBI_3003G238800	57841495	57843340	None	10245	1168	122719	No_or_no_constitutive_exon
GCTAATGGTTAGTGATTTGTTTTTGTTTTTTTTTTTGGTTCGGGATGCAGTC	58123685	58123729	58123635	58123687	1	3	SORBI_3003G241900	58123147	58130981	None	10245	1168	122719	No_or_no_constitutive_exon
GGCCGCGGCGCCGCGGGTCGACTGGCGCGCTGAGGAGCCGGGCCCGAAAGGG	58236080	58237512	58236030	58236082	1	3	SORBI_3003G243100	58235731	58238584	None	10245	1168	122719	No_or_no_constitutive_exon
TAATAGGCATGTCGAAAGGATGCTAAATTTTCTCTGGGCTAACGATGCAGAC	58593197	58593262	58593312	58593260	-1	3	SORBI_3003G247100	58590767	58597435	None	10245	1168	122719	Yes
GATTATATCATGCCTTTTTTGATATGGTAACTCAATGTCGGGTGATGCAGGG	58617840	58617970	58617790	58617842	1	3	SORBI_3003G247400	58613380	58618772	None	10245	1168	122719	No_or_no_constitutive_exon
AACCAACATTGTCCATGTTTCTTCCGTGGGTGTGGGTGTGGGTGTGGCAGGG	58767134	58767323	58767373	58767321	-1	3	SORBI_3003G249000	58765782	58769849	None	10245	1168	122719	No_or_no_constitutive_exon
CTTTTTGCATGGACTAAATGCCTCCTCTGTCATGTTTTTTTGGGGCACAGAG	58779237	58779549	58779599	58779547	-1	3	SORBI_3003G249300	58777888	58782456	None	10245	1168	122719	No_or_no_constitutive_exon
GTGGTTTGGAGGTTACTTGGGTTACTGACTCTGTTTGGTGCGGGGTGCAGGA	58979984	58980069	58980119	58980067	-1	3	SORBI_3003G251700	58973932	58980788	None	10245	1168	122719	Yes
CGCAGCCAATCTGAAAGGGAGCAGGCGCAGCGGCCGATCTGAGGGCATAGAG	59183813	59184215	59183763	59183815	1	3	SORBI_3003G253100	59183628	59184215	None	10245	1168	122719	No_or_no_constitutive_exon
GGCACCAGCGGCGGCGGCGGCGAGCCGCTGCCGTGCCCGCGGTGCGGGAGCC	59195213	59195454	59195163	59195215	1	3	SORBI_3003G253200	59194938	59195454	None	10245	1168	122719	No_or_no_constitutive_exon
GCCGAGGCCCCCGCTGCGTCTGCGGTGGTGGCGCCTGGACCCAATGGGAGAC	59316452	59316593	59316643	59316591	-1	3	SORBI_3003G254850	59316452	59317228	None	10245	1168	122719	No_or_no_constitutive_exon
TGGTGCGAATAATTACATGGATCTTCCACTTCCACCTGGTGCGGGAGCAGTT	59386930	59387109	59386880	59386932	1	3	SORBI_3003G255700	59384357	59389502	None	10245	1168	122719	No_or_no_constitutive_exon
AATTTTGCGATAGTGGTGGTTCTTACCTTTTGTGCCGTTAATGGGTGCAGGT	59632572	59632931	59632981	59632929	-1	3	SORBI_3003G258300	59629886	59634160	None	10245	1168	122719	Yes
TGACCTGCTATTGACTATTATTGTTGGCCTGCTCTGCACTTGGGAAACAGAT	59804486	59805031	59805081	59805029	-1	3	SORBI_3003G260200	59802656	59807340	None	10245	1168	122719	No_or_no_constitutive_exon
AAGTGCTCCTGGGACCCTACGCCGACTTCCGGTCGTCCATGGTGGGGAAGAT	59986331	59986469	59986281	59986333	1	3	SORBI_3003G262000	59985996	59986469	None	10245	1168	122719	No_or_no_constitutive_exon
ACATAACCATTTTTAGATTTTGACATTGAGGTTTGATTATTTGGGAACAGGG	60388673	60389199	60388623	60388675	1	3	SORBI_3003G267100	60381364	60393063	None	10245	1168	122719	No_or_no_constitutive_exon
ACTCCTGAGATCTGTGCGGCCCTGGTGTTGAGTTCTCGTGGAATGGGTAGGG	60730605	60730755	60730555	60730607	1	3	SORBI_3003G270600	60727142	60735273	None	10245	1168	122719	No_or_no_constitutive_exon
TGTGCTTCTCACTTGATTCTCTGCGTGCTCGCACTCATGCAGGGCTGCAGCG	61017729	61017851	61017901	61017849	-1	3	SORBI_3003G274000	61016032	61018538	None	10245	1168	122719	No_or_no_constitutive_exon
CCATGTGACTCTGCAACTAATGATACTGATATCTGGTTGTTGGGTAACAGGT	61047978	61048042	61047928	61047980	1	3	SORBI_3003G274400	61047028	61052739	None	10245	1168	122719	No_or_no_constitutive_exon
CTTATTTTCATTTTTATTAATACCCTTTTCTTTTCTTTTGGGGGATGTAGTG	61050835	61050917	61050785	61050837	1	3	SORBI_3003G274400	61047028	61052739	None	10245	1168	122719	No_or_no_constitutive_exon
GGATGTCTTCTGACGTGTGCACAAAATTGGCGCTCTTCTGGACTGGGCAGAG	61119946	61120849	61119896	61119948	1	3	SORBI_3003G274900	61118479	61120849	None	10245	1168	122719	No_or_no_constitutive_exon
CCGTTGGCTTCTGGCGTTGGCACTCCCCCAAATCTCCGTTGCCGGGGAAGGC	61379705	61379886	61379655	61379707	1	3	SORBI_3003G277850	61378118	61381095	None	10245	1168	122719	No_or_no_constitutive_exon
TGGTCCAAGGAGCGGCTCCTGGAGACGGACCACGCGGGGCGGTGGTACAGCT	61667295	61667503	61667245	61667297	1	3	SORBI_3003G281600	61666954	61667503	None	10245	1168	122719	No_or_no_constitutive_exon
TTCACTTCCTTGACTATTTAATGGATGGTCAACTTGGTTATGGGGATCAGAA	61674084	61674186	61674034	61674086	1	3	SORBI_3003G281900	61672996	61676083	None	10245	1168	122719	No_or_no_constitutive_exon
TAGTTTTGCTGATCTGGATTTCATTTGGTTTTTGGGGTGCGGCGGGGCAGGG	61880212	61881518	61881568	61881516	-1	3	SORBI_3003G285500	61880212	61882652	None	10245	1168	122719	No_or_no_constitutive_exon
TGACTACGAAAACTAATAAAAAGAACTTATTTTGTTGTTTTAATGGGCAGAC	62058503	62058887	62058453	62058505	1	3	SORBI_3003G287400	62053853	62061425	None	10245	1168	122719	Yes
CTCATTCTGTGTTGTTCTGGGGATTAATACGTGGGGCTTTGGGATTGCAGGA	62170801	62170837	62170751	62170803	1	3	SORBI_3003G288800	62170475	62180062	None	10245	1168	122719	Yes
TCAGTTCTTCCCTGATGCCTGATGGCCCTACGTTTTTGCATGGGGAGAAGGC	62241320	62242319	62242369	62242317	-1	3	SORBI_3003G290000	62241320	62247901	None	10245	1168	122719	No_or_no_constitutive_exon
GCTTGTGGTTTGCTCAATTCAACTCTCTCTGGCATTGGGCGGCGGGGCAGAA	62468523	62468730	62468780	62468728	-1	3	SORBI_3003G292100	62465692	62469820	None	10245	1168	122719	No_or_no_constitutive_exon
CGGGGCAGAACACGTCGCCGGTGCCGAAGCCGGGGGCGACGGGGAAGCAGGC	62468523	62468688	62468738	62468686	-1	3	SORBI_3003G292100	62465692	62469820	None	10245	1168	122719	No_or_no_constitutive_exon
TGGTCAGGGTTGTCCTACTGTGTGTATATCTCTTACTGGTGTGGGAACAGAT	62541527	62541605	62541655	62541603	-1	3	SORBI_3003G293000	62539239	62546758	None	10245	1168	122719	No_or_no_constitutive_exon
CTCCTTTTGACAACATTTATCTTGGCTATCTTGCATGTTTGGGTTCAAAGAT	62583044	62583146	62582994	62583046	1	3	SORBI_3003G293300	62576574	62584880	None	10245	1168	122719	No_or_no_constitutive_exon
GTTACTTTGTGCTTTCACCATTTGCTAAATGTTTTTTTGGGGGGTAACAGAT	62687218	62687876	62687926	62687874	-1	3	SORBI_3003G294500	62685983	62690548	None	10245	1168	122719	No_or_no_constitutive_exon
CTTTAGCCTTTGCGCGTGGTTGCAAATACTGACACACGGCGGGTGTGCAGCA	63391233	63391635	63391685	63391633	-1	3	SORBI_3003G303500	63388445	63397543	None	10245	1168	122719	Yes
CTGCTCCTGCGTGCATTCGGGCTCCTTATTCCGCTGCGACGATGGGTCAGGT	63485292	63485712	63485762	63485710	-1	3	SORBI_3003G304600	63484535	63486229	None	10245	1168	122719	No_or_no_constitutive_exon
ACTCCTCTCTGGCATTGGTTGATTTGAGAAGCTATGGTGGGGTGGCGCAGGT	63571857	63572103	63572153	63572101	-1	3	SORBI_3003G306300	63568115	63572420	None	10245	1168	122719	No_or_no_constitutive_exon
TGATTGAAATTTGAGTTATGTGCTGCTACTAATGTCATTGATTGGGGCAGTG	63691633	63691767	63691817	63691765	-1	3	SORBI_3003G308300	63688296	63692703	None	10245	1168	122719	No_or_no_constitutive_exon
TTGGTTTCAGTGTTGGGTTCTGACGGAACCGGTTGCTTTGGGGGGCTCAGTG	63774663	63774845	63774613	63774665	1	3	SORBI_3003G309300	63773196	63777914	LIP1P	10245	1168	122719	No_or_no_constitutive_exon
CCGTCGTGTCGTGCCGCTGACAGCTAGTAGCGTCTGGGCGGCAAATGCAGAC	63994101	63994278	63994328	63994276	-1	3	SORBI_3003G311800	63993288	63995114	None	10245	1168	122719	No_or_no_constitutive_exon
TACTGAATATCAAGAGGTTAAAATAATATGATTATGCTTTATGGGTGCAGAT	64314424	64314471	64314521	64314469	-1	3	SORBI_3003G315166	64299313	64315650	None	10245	1168	122719	Yes
TCTCGCCATTTCTGATCCTGCTGCTGCGATAATCGATTGGGTCTGAGAAGCT	64850828	64850904	64850778	64850830	1	3	SORBI_3003G320900	64850131	64855279	None	10245	1168	122719	Yes
TGGAGCAGTTTAAGTGTCCAAAATTAAGCTAACAAATGGCGGGATTGCAGGG	64957492	64957738	64957788	64957736	-1	3	SORBI_3003G322700	64953796	64963989	None	10245	1168	122719	Yes
CTATCCCGGCTGTACGTTGGCCTATAGCTCACCGCGGCTAAGGGCTGCAGGT	65002943	65004307	65002893	65002945	1	3	SORBI_3003G323500	65000638	65004307	None	10245	1168	122719	No_or_no_constitutive_exon
TTGCCAGGTTCTGGGTGTTAATCGAATCGATTTGTCTGTGGGTGTGGAAGGG	65060298	65060379	65060429	65060377	-1	3	SORBI_3003G324100	65057460	65060995	None	10245	1168	122719	No_or_no_constitutive_exon
GATCTGAATATGCTAACCATAGTATCATGTTTTGGTTTTTGGGTGAGTAGGT	65223757	65223949	65223707	65223759	1	3	SORBI_3003G326100	65220356	65224974	None	10245	1168	122719	Yes
CACACGGCCACACCAAACTTACGTTTTTCCAAAAATTATTGGGTGCACAGGT	65610734	65610890	65610940	65610888	-1	3	SORBI_3003G331300	65608339	65611228	None	10245	1168	122719	No_or_no_constitutive_exon
CCGATGTGACACCCAAAAAATTTTCGTTTCCAATCTAAACAGGGCCTAAGTG	65648348	65648450	65648500	65648448	-1	3	SORBI_3003G331800	65648348	65649244	None	10245	1168	122719	No_or_no_constitutive_exon
CAGCCGGGCCCCGCGCGAGCGCACCTCTCCTCTATTTTATCGGGAGAAAGAA	65682892	65683058	65682842	65682894	1	3	SORBI_3003G332401	65682269	65687556	None	10245	1168	122719	No_or_no_constitutive_exon
AGGGCATTTTGCCATGATTCAGACAATTAACTAGTCTCGTGGGATTGCAGGT	65743276	65743861	65743911	65743859	-1	3	SORBI_3003G333700	65743276	65746692	None	10245	1168	122719	No_or_no_constitutive_exon
GGGATGGAGATGATTTCAATCCTGATCTGCTTGTAGGTCCAGGGGAATAGGG	66332443	66332954	66332393	66332445	1	3	SORBI_3003G340350	66331925	66333478	None	10245	1168	122719	No_or_no_constitutive_exon
GATGCTCATCGTGTAGGAGGAGACGCCGGTGGTCGGCGTTCGGGCCAAAGAT	66342612	66342946	66342562	66342614	1	3	SORBI_3003G340400	66341476	66343343	None	10245	1168	122719	No_or_no_constitutive_exon
TGATATGCATACATTTTTTTGGTTAACGCTACTCTACTTGGGGCATGCAGGT	66474526	66474637	66474476	66474528	1	3	SORBI_3003G342500	66467290	66476921	None	10245	1168	122719	No_or_no_constitutive_exon
TCTAACGTTTCTTCTTTTTCTTGGATGTGGATGCGGACGTGGGTGAGCAGAA	66741766	66741851	66741716	66741768	1	3	SORBI_3003G346700	66741289	66746194	None	10245	1168	122719	No_or_no_constitutive_exon
ATTACCTGCAACGAGTACATTTCTGACTGGTGCATTGGGTGGTGGTACAGAG	66784776	66784846	66784896	66784844	-1	3	SORBI_3003G347300	66775738	66785630	None	10245	1168	122719	No_or_no_constitutive_exon
TCAGTAGATGCTCACTGCTTTGTTTGTCTGTGGTTTTCTTATGGGAGCAGAC	66903863	66904052	66903813	66903865	1	3	SORBI_3003G349000	66903500	66908393	None	10245	1168	122719	No_or_no_constitutive_exon
GCGCGGTTATCTGATGGCGAAATTGGATTCGTTTTGGGGTGGTGATGTAGGT	67169114	67169243	67169293	67169241	-1	3	SORBI_3003G352700	67166654	67170817	4327500	10245	1168	122719	No_or_no_constitutive_exon
GTTTTGGGGCCACTCACTGGATTTGAACTGACGGGCTTATGGGCGCGCAGGC	67275047	67275786	67274997	67275049	1	3	SORBI_3003G354000	67273658	67275786	None	10245	1168	122719	No_or_no_constitutive_exon
TTCTTATAGACCTGACGCATTGGCACTTCTGCATTTTGGTGGGTGAACAGGT	67407144	67407491	67407094	67407146	1	3	SORBI_3003G355600	67405260	67407491	None	10245	1168	122719	No_or_no_constitutive_exon
CTTGTAGTACTCGCAGAGTGTGGCCTAACCCTTGCTGGGAGAATTGACAGGC	67580141	67580386	67580091	67580143	1	3	SORBI_3003G357600	67578428	67582599	None	10245	1168	122719	No_or_no_constitutive_exon
TCGCGTTTGGATTCTGAGAGCGTGGCGTGGGAGCTTTTCTGTGGGCGCAGTG	67609886	67610070	67610120	67610068	-1	3	SORBI_3003G358200	67608276	67610605	None	10245	1168	122719	No_or_no_constitutive_exon
ACCTTCAGCATCCTTATGTCTGACAAATATTTTCCTACAATGGGAGGCAGAT	67635954	67636259	67636309	67636257	-1	3	SORBI_3003G358800	67635174	67638879	None	10245	1168	122719	No_or_no_constitutive_exon
CTTTGCGGCTTCGCCGGACGTGGATGCGGGGGGCGAGTGTGCTGGGGCAGGA	67679526	67679739	67679789	67679737	-1	3	SORBI_3003G359350	67679526	67680566	None	10245	1168	122719	No_or_no_constitutive_exon
ACTGTTAGTATGTACTACGATGACAACGTACGTAATGTGTGGGTGTGCAGGA	67827782	67829041	67829091	67829039	-1	3	SORBI_3003G360700	67827782	67831882	None	10245	1168	122719	No_or_no_constitutive_exon
TCGTCGTCCACCGCGTCGCCGCCGAGCTCGTGCGTGTCGTCCGAGGGCAGCC	68220993	68221944	68220943	68220995	1	3	SORBI_3003G365800	68220404	68221944	None	10245	1168	122719	No_or_no_constitutive_exon
ATTGAGATTGCTGGGTGAGATGGAGTTGGGAGCGGCGGGTGATTAAATAGGG	68361465	68361706	68361756	68361704	-1	3	SORBI_3003G367401	68361465	68362218	None	10245	1168	122719	No_or_no_constitutive_exon
TCTTTTCGAACTATTATCTTATTTCTTCTTTTCTTCTTCTGGGCATGCAGAT	68754882	68755963	68754832	68754884	1	3	SORBI_3003G372000	68752706	68755963	None	10245	1168	122719	No_or_no_constitutive_exon
GTATTAGCTTAGAATGTTATGACAAGTTCACTTCATCTCTGGGAAAGCAGGT	69221541	69221619	69221669	69221617	-1	3	SORBI_3003G378100	69220864	69226451	None	10245	1168	122719	No_or_no_constitutive_exon
GTGATCATCATATCTGACAAATTGTTTATTTCTGATGATGATGGGTGCAGTT	69351544	69354964	69355014	69354962	-1	3	SORBI_3003G379700	69351544	69356140	4325006	10245	1168	122719	No_or_no_constitutive_exon
CCTTAGTTGGATTGTTTTAGCTAAACTGGTGTGTTGTCTTACATGGGCAGGC	69399368	69399421	69399471	69399419	-1	3	SORBI_3003G380200	69396901	69400409	None	10245	1168	122719	No_or_no_constitutive_exon
TTAATGAATAATTAAGGCTCCCTTTTTGGTACAATCCTATGGGACTACAGGG	69596185	69596277	69596135	69596187	1	3	SORBI_3003G382400	69594182	69598653	None	10245	1168	122719	No_or_no_constitutive_exon
CTAGAAACAAGAGTCTAACACACAGCTTGTGATCCTTTGTGCCAGGGCAGCA	69670446	69670864	69670914	69670862	-1	3	SORBI_3003G383700	69668022	69671357	4324906	10245	1168	122719	No_or_no_constitutive_exon
GAACCGCGCCCTGACGCCGGTGCGACACGGGAATCGGACAGGCGAGGGAGCC	69977941	69978384	69977891	69977943	1	3	SORBI_3003G388601	69977213	69978384	None	10245	1168	122719	No_or_no_constitutive_exon
AAGGTGCTGACGGCAGATTTGTTTTTTTTTTTGTTTTGTTGGGTGCAAAGAA	70139517	70139637	70139687	70139635	-1	3	SORBI_3003G390300	70137159	70140726	None	10245	1168	122719	No_or_no_constitutive_exon
ATCCTTTAGCAATGTGTTGACATTTATCTCCCTCAAAACTGATTGGGCAGTG	70271293	70271675	70271243	70271295	1	3	SORBI_3003G391500	70268604	70271675	None	10245	1168	122719	Yes
TTGTAACTGTCGCTTGATTGTGCATTTCGGAATTGCGATCTGGGGTGCAGAA	70540522	70540601	70540472	70540524	1	3	SORBI_3003G394900	70539351	70546061	4324980	10245	1168	122719	No_or_no_constitutive_exon
CACGCCCAGAATTGCGATTCTGCTGACGCTCGAGGCCGTTGGGGTCGCAGCC	70567089	70567212	70567039	70567091	1	3	SORBI_3003G395200	70564881	70569321	4324983	10245	1168	122719	No_or_no_constitutive_exon
TGAGATGAAACCTGACCATTTTGGAGTTTTTGCTTGTTCTGTATGGGTAGGT	70636936	70637151	70636886	70636938	1	3	SORBI_3003G396200	70636041	70640659	None	10245	1168	122719	No_or_no_constitutive_exon
CATCATAGCTCTCACTGTACTACGTTTCTGTTTACTGATTGCGGGTGCAGGG	70841052	70841121	70841171	70841119	-1	3	SORBI_3003G399100	70838765	70841473	None	10245	1168	122719	No_or_no_constitutive_exon
CGCCGCGAGGGGCGGCGGCGGTGGTGGCATGATGGATAGGGATGGGTGAGCC	70898120	70899055	70898070	70898122	1	3	SORBI_3003G400332	70897189	70899055	None	10245	1168	122719	No_or_no_constitutive_exon
GCACTGACTTTATTTTGGTTATTCCTTACTATGACGCACAACGGGAGCAGTT	71492740	71492839	71492889	71492837	-1	3	SORBI_3003G407300	71489990	71496210	None	10245	1168	122719	Yes
AGCAGTTGCAGCGGAATCACCACGTCAGTCCAACGCAAATGGGGATCAAGTT	71645184	71645199	71645134	71645186	1	3	SORBI_3003G408700	71642290	71645199	None	10245	1168	122719	No_or_no_constitutive_exon
GTCTCGTATATAACGTATAATCAATTTTTCATCACGGGGACAAAATGCAGAA	71853240	71853346	71853190	71853242	1	3	SORBI_3003G411200	71850225	71854024	None	10245	1168	122719	No_or_no_constitutive_exon
GTGTGCACACTTGCATTTAACTGGATGATTAACTATGTTGATGTGGGCAGGA	71977098	71977162	71977048	71977100	1	3	SORBI_3003G412400	71973023	71980049	None	10245	1168	122719	Yes
GTCTGACTGACTGACTGACCCGTGTGCGTTTGTTTTCCGCTCGAGGGCAGCG	72131866	72131963	72132013	72131961	-1	3	SORBI_3003G414600	72129199	72132274	4326818	10245	1168	122719	No_or_no_constitutive_exon
GTTCTGCTAATGTCAGTTTCCGTTCATTTTGTTTGGGGCTGAATTTGAAGGT	72398728	72398807	72398857	72398805	-1	3	SORBI_3003G418200	72392721	72399764	None	10245	1168	122719	No_or_no_constitutive_exon
ATACATATCGTCTGCCTGCCGCTTACGCGTGTAGCTTGCTGGGGCTGCAGCG	72402521	72402742	72402792	72402740	-1	3	SORBI_3003G418300	72400558	72403294	None	10245	1168	122719	No_or_no_constitutive_exon
CGCGGAGTAAAAACCTCATCTCATCTTCGCTTGCCAATTCTGGGATGCAGGG	73178761	73178832	73178711	73178763	1	3	SORBI_3003G428300	73177427	73181282	4325747	10245	1168	122719	No_or_no_constitutive_exon
GATCAGCTCACGCTTGTCTTGGCTGCCATACGCAACCCAGATGGGTGCAGCA	73610160	73610823	73610110	73610162	1	3	SORBI_3003G434500	73609512	73610823	None	10245	1168	122719	No_or_no_constitutive_exon
TGCATTCGTGTCTCGATGGTGCTATGATAATAAGGTTCATAGGGACATAGTG	73768145	73768257	73768307	73768255	-1	3	SORBI_3003G437001	73767513	73768784	None	10245	1168	122719	No_or_no_constitutive_exon
TAGTGCTTTCGCTCACGCTTCGCCGCTCCCGTCCCATCGCGGGGACGCAGGT	73960116	73960311	73960066	73960118	1	3	SORBI_3003G440600	73959824	73963986	None	10245	1168	122719	No_or_no_constitutive_exon
GCTCTGTTACTCACAGTCCTTTGTGCTGCTGCTGCGTGGTGGGTGCGCAGGT	73966996	73967068	73967118	73967066	-1	3	SORBI_3003G440700	73964476	73967317	None	10245	1168	122719	No_or_no_constitutive_exon
TCCTGTACGGGGCTGCGTCGGTGCCCGCGCTGCTGCCGCTCACGGGATAGGC	74003148	74003295	74003098	74003150	1	3	SORBI_3003G441400	74002980	74003295	None	10245	1168	122719	No_or_no_constitutive_exon
TCCTTCCCTTCCCATCTTCTCCTGCTGCTGCTGCTTGGGTGGATCTGAAGAC	74082964	74083057	74083107	74083055	-1	3	SORBI_3003G442300	74080170	74083774	None	10245	1168	122719	No_or_no_constitutive_exon
TTTTTTCAACCTAATTTCACTAACTATTGGATTATTTGGGGGCCAAACAGGT	74255294	74255357	74255244	74255296	1	3	SORBI_3003G444100	74252300	74256013	None	10245	1168	122719	Yes
GAACCTTTTATTTACTTTCAATATTGCAATAATATTTGAAATGGGTACAGAT	138171	138293	138343	138291	-1	4	SORBI_3004G001600	135066	142593	None	10245	1168	122719	No_or_no_constitutive_exon
AACAGAGCAAGCAGCTAATTAAGCATGTGTGGCGGTGATGATGGGTGCAGGT	273991	275381	273941	273993	1	4	SORBI_3004G003300	254766	275381	None	10245	1168	122719	No_or_no_constitutive_exon
CTGCAGATTACATATTATGCTGAGGCTTTGATTCTTGTGTGTGGGTGCAGAT	690999	691482	691532	691480	-1	4	SORBI_3004G007800	689917	693989	None	10245	1168	122719	No_or_no_constitutive_exon
GAGGAGTGCCGGGAGCCATGCCAAATTTTGTAATGGTGTTTAGGGTGGAGGA	962794	963049	963099	963047	-1	4	SORBI_3004G011700	962794	966975	4328075	10245	1168	122719	No_or_no_constitutive_exon
CTCATGTTGGTTCTCTCCCTGTTTCTCTTCCCTAATGGGATCGGCAAAAGCT	1084584	1084781	1084534	1084586	1	4	SORBI_3004G013200	1083076	1088660	None	10245	1168	122719	No_or_no_constitutive_exon
CTTTGTAATCTGTCTGATAGTATTTTGATCTGATAACATTTTGGGAGCAGCT	1105644	1105715	1105594	1105646	1	4	SORBI_3004G013400	1104455	1106845	None	10245	1168	122719	No_or_no_constitutive_exon
CGTCCGCCGTCCTCGCCGGCCGCGACGACGGCGGCGAAGGGGAGTCCAAGGT	1161709	1162825	1162875	1162823	-1	4	SORBI_3004G014200	1161709	1163134	None	10245	1168	122719	No_or_no_constitutive_exon
CTGCAAAAATTAAAATGGGGTTTCCTAACATCTGAATTCGGGATGGCCAGGT	1227124	1227394	1227444	1227392	-1	4	SORBI_3004G015200	1227124	1228896	None	10245	1168	122719	No_or_no_constitutive_exon
AGTTGTTTTCTGATGAATTCAATGAAATCTGCTCTCTCTCGGGCATGCAGGG	1406655	1406783	1406605	1406657	1	4	SORBI_3004G017800	1405964	1407487	None	10245	1168	122719	No_or_no_constitutive_exon
CATGCAAAATGATCAGCAATGATTTATGTTTTTTTCGTACATTGGGACAGGT	1999397	1999832	1999347	1999399	1	4	SORBI_3004G024500	1994423	2002666	None	10245	1168	122719	Yes
GTTCCTCACTGTTTTTTTTTTCCCGTTGGTTTCTTTTGGGAGAGGAGCAGGC	2190539	2190728	2190489	2190541	1	4	SORBI_3004G027500	2190179	2194867	None	10245	1168	122719	No_or_no_constitutive_exon
TTTGTTTTTTTATTTCCCATTTTCTTTTTTTGCATTTTTCAGGGTGTAAGGA	2385979	2386574	2386624	2386572	-1	4	SORBI_3004G029800	2384470	2386796	None	10245	1168	122719	No_or_no_constitutive_exon
CGGGTCTTGCGAATTTTTAATCTTGGTGCTTTATGCTTTTGTGGGAAAAGTT	2488896	2489167	2488846	2488898	1	4	SORBI_3004G031001	2487968	2489167	None	10245	1168	122719	No_or_no_constitutive_exon
TAAACCTACTAATGTTTCCGTTTCTGTCACTAATATTGGGAAGGAACCAGGT	2766818	2766886	2766768	2766820	1	4	SORBI_3004G034300	2764836	2775541	None	10245	1168	122719	No_or_no_constitutive_exon
TTTTCCCCCAGTAGATGATTTGGCATATTGACACTGCTTTTGTTGGGAAGGT	2771619	2771906	2771569	2771621	1	4	SORBI_3004G034300	2764836	2775541	None	10245	1168	122719	No_or_no_constitutive_exon
TCCCTTTGCAAGTTTCTGAGGTGCTTGTCTGCATTTGTACCGCCAGGGAGGA	2926313	2926447	2926263	2926315	1	4	SORBI_3004G036400	2924621	2927441	None	10245	1168	122719	No_or_no_constitutive_exon
ATGATTGCTGATACAATCATTTTACTTGTTGATTTTGGGTGCTGAAACAGAG	2940533	2940626	2940676	2940624	-1	4	SORBI_3004G036700	2938969	2945366	4328251	10245	1168	122719	No_or_no_constitutive_exon
GCGGCGGCGGGATGGCGATGGCGCGGTTCGCGGCCGGGCTGAGCCGGGAGTC	2969029	2969327	2968979	2969031	1	4	SORBI_3004G037000	2968604	2970559	None	10245	1168	122719	No_or_no_constitutive_exon
TCTAGACATGTCTAATATTTGTGTGTGCTGAATATTTGTGGGTGTGGCAGGC	3216934	3216975	3216884	3216936	1	4	SORBI_3004G038900	3216011	3219779	None	10245	1168	122719	No_or_no_constitutive_exon
GCAGTTACTACCACATGGATTCAAACATTTTTTTTTTCTGGGGGGCATAGGC	3277959	3278164	3277909	3277961	1	4	SORBI_3004G039900	3276893	3282076	None	10245	1168	122719	No_or_no_constitutive_exon
CAACATCCAGAAGGAGAGCACCCTCCACTTGGTGCTGCGTCTCAGGGGAGGC	4030274	4031205	4031255	4031203	-1	4	SORBI_3004G049900	4030274	4033060	None	10245	1168	122719	No_or_no_constitutive_exon
CAACATTCAGAAGGAGAGCACCCTCCACTTGGTGCTGCGCCTTAGGGGAGGC	4042867	4043907	4043957	4043905	-1	4	SORBI_3004G050100	4042867	4045944	None	10245	1168	122719	No_or_no_constitutive_exon
ACTCTAATCGATAATTATTAATGATATAACATGACTTTTTTGGGGGGCAGGC	4056914	4057030	4057080	4057028	-1	4	SORBI_3004G050300	4054867	4060114	None	10245	1168	122719	No_or_no_constitutive_exon
TTTGGATCAACTTCTTCATTGTGCTAATCTGCAAGTACATTGGGAATCAGAC	4601366	4602670	4601316	4601368	1	4	SORBI_3004G057500	4599192	4602697	None	10245	1168	122719	No_or_no_constitutive_exon
CTCGTTCGCTTGCTTGGTGGTTGCGGGTTTGATATATTTTGGGTGTGCAGAT	4685362	4685476	4685312	4685364	1	4	SORBI_3004G058600	4685050	4695810	None	10245	1168	122719	No_or_no_constitutive_exon
AGAAGTGCCCATCGGAGCTGGAGCTGGAGGCCTTCCTCCGCGGCCGGGAGGA	4804159	4804291	4804109	4804161	1	4	SORBI_3004G059900	4803663	4806909	None	10245	1168	122719	No_or_no_constitutive_exon
TCGGGCATGCACGCCGAAAGCTCGACGTTAATTGAGGGCGACGGCGAGAGCG	5531058	5531182	5531008	5531060	1	4	SORBI_3004G067850	5529042	5532903	None	10245	1168	122719	No_or_no_constitutive_exon
CAATTTCGATGATGTTTTAACTAGTTTGTAGTTTCGGTGGGCTAGAACAGGT	5678834	5678915	5678784	5678836	1	4	SORBI_3004G070200	5675174	5683769	None	10245	1168	122719	Yes
TATCTGATGGAGTTTGAGCATCATGTGTGTGGTGTGGCGGGGCGGTGCAGAG	6464049	6464315	6464365	6464313	-1	4	SORBI_3004G078600	6461421	6465436	None	10245	1168	122719	No_or_no_constitutive_exon
CATTTGATCTTCTAAGGCCACCTCATTACCTGATCTTATTATGTGGGCAGGA	6518355	6518445	6518305	6518357	1	4	SORBI_3004G079000	6514490	6519623	None	10245	1168	122719	No_or_no_constitutive_exon
CATTGCCGCAGTGCGCGAGGGAGCACCTGGTTTTTATCCGACACGGGCAGGC	6687711	6688225	6688275	6688223	-1	4	SORBI_3004G081501	6687711	6690121	None	10245	1168	122719	No_or_no_constitutive_exon
GCGGCGAGCTAGGCGTTCTTCCCATATTCGGGCGCGCCGGCCTGGGGAAGAC	6756565	6757411	6756515	6756567	1	4	SORBI_3004G082151	6750813	6757411	None	10245	1168	122719	No_or_no_constitutive_exon
GCGAATAGTGGTCTGATTCTTGTGTGGGTCGTCGGATTGAGGGGGCGCAGGA	7048863	7048996	7048813	7048865	1	4	SORBI_3004G084900	7048314	7052007	4328654	10245	1168	122719	No_or_no_constitutive_exon
CATTTAGCAACCGATAGTGCTTGGCTAATCAGATCACTTCATGGGTGCAGAT	7426053	7426344	7426003	7426055	1	4	SORBI_3004G087700	7421356	7428285	None	10245	1168	122719	Yes
ACATGCGGTGGGGATGGTGACCGTTTTCTTGGCGCTCCCGGGCATGAAAGCG	7791178	7791415	7791128	7791180	1	4	SORBI_3004G091700	7790078	7795602	None	10245	1168	122719	No_or_no_constitutive_exon
GCGGCGACGCCAATGTGTCGTACGAGGACGCGCACCTCGGGTGGGTGTAGGG	9800345	9800603	9800295	9800347	1	4	SORBI_3004G103901	9799467	9800603	None	10245	1168	122719	No_or_no_constitutive_exon
TTGATAATCTCAGTTGTGCTCATGTGGTATTTCTATCGTCCTGGGAACAGAT	10210231	10210300	10210350	10210298	-1	4	SORBI_3004G107000	10209170	10213583	None	10245	1168	122719	Yes
TTTTTGGTTGTTAAGATTCAAACATCTGCATGCTCTGATCGGGCGCGCAGCT	10279731	10279894	10279944	10279892	-1	4	SORBI_3004G107400	10277572	10280415	None	10245	1168	122719	No_or_no_constitutive_exon
CCCTTCCCCATCCTGACAGCCTTGCGTTCGTGGGTGTTGGTGATGGGCAGCC	11121679	11121742	11121792	11121740	-1	4	SORBI_3004G112500	11118843	11122222	None	10245	1168	122719	No_or_no_constitutive_exon
TACTACTATATCAATCACAACTCGATCGATCGATGCAATTCGATGGGCAGGC	13277030	13277179	13277229	13277177	-1	4	SORBI_3004G121200	13274662	13278061	None	10245	1168	122719	No_or_no_constitutive_exon
GAGGTCTTGTTTGTTTGTGACATGCCATTCTTTCACCATTGGGCTATAAGAC	14756480	14756638	14756688	14756636	-1	4	SORBI_3004G125700	14756480	14770039	None	10245	1168	122719	No_or_no_constitutive_exon
ATTTATTGGCCATTTTTATACATTGGTTTGGCTTATGGGTTAACAAACAGGT	14931278	14931759	14931228	14931280	1	4	SORBI_3004G126000	14926676	14931776	None	10245	1168	122719	No_or_no_constitutive_exon
TGTCAAAAAAATGGCGCTGCTTGGACCTTGTCCTGGTTCCGTGGGACCAGGA	15080389	15080647	15080697	15080645	-1	4	SORBI_3004G126601	15075971	15081929	None	10245	1168	122719	No_or_no_constitutive_exon
TGGCATGGCCATGGCGGTGACCACCGTTGCACGGTTGTTGGGCAGACCAGAC	16571270	16571815	16571220	16571272	1	4	SORBI_3004G129900	16570596	16576789	None	10245	1168	122719	No_or_no_constitutive_exon
ATTTTAATGTTTCGTTGTTAATTATATTTGATGCCACGCTGGGCAGGAAGGA	19679553	19679662	19679712	19679660	-1	4	SORBI_3004G132100	19667361	19718711	None	10245	1168	122719	No_or_no_constitutive_exon
ATAGTGACAAAATTTTTCATTTAGGAATAGGAATCAGGATTTAGGGACAGTC	20728123	20728141	20728073	20728125	1	4	SORBI_3004G133201	20723498	20728141	None	10245	1168	122719	No_or_no_constitutive_exon
CTGACCTTACTTTTGTTTTTGCCCCATGGCGGCGTTCTCGCGGGATACAGTC	20728431	20728814	20728864	20728812	-1	4	SORBI_3004G133301	20728431	20729082	None	10245	1168	122719	No_or_no_constitutive_exon
GGTGACAAGTGTGGCCTTGGCTTCGAGAAGAAAATGACAAAGGGCAAAAGAA	36331414	36332211	36331364	36331416	1	4	SORBI_3004G136901	36330281	36332211	None	10245	1168	122719	No_or_no_constitutive_exon
ATCTGCACGCTCTGCCACGTGGCGCACGTCGCGCGCCCTGTGGCCGGGAGTA	40951583	40951625	40951533	40951585	1	4	SORBI_3004G140501	40949366	40951777	None	10245	1168	122719	No_or_no_constitutive_exon
TTTCTAATTATATAGTGAAGTTAATAGTGTTTATCTATTTGGGACTACAGGT	41521519	41521616	41521469	41521521	1	4	SORBI_3004G141300	41520915	41522542	None	10245	1168	122719	No_or_no_constitutive_exon
TTAATTGCCATGCTCCATCTGGTTCATTTTTAACCCTTTTTTGGGGTAAGGG	42502994	42503073	42503123	42503071	-1	4	SORBI_3004G143300	42500834	42505288	None	10245	1168	122719	Yes
TAAAATTTTTCTCATGTATCTTTTATTAACATAATTTTATGATTGGGCAGGT	47934275	47934413	47934225	47934277	1	4	SORBI_3004G151300	47930156	47937396	None	10245	1168	122719	Yes
TTTGGACAGATTGTGGGTTTTACTCTGTTTGCGCGAAATTGGGGATGCAGGA	48853640	48853754	48853590	48853642	1	4	SORBI_3004G154300	48852449	48859168	None	10245	1168	122719	No_or_no_constitutive_exon
TGATTGCATTTTCATGTGTGGCAGCACTGCTGAAAGTTGGGATGATGAAGGT	50276675	50276775	50276825	50276773	-1	4	SORBI_3004G158100	50273533	50278439	None	10245	1168	122719	Yes
TCAGTTACAAATTTATTTAGTTGCTCAATAGCAATGGTTGGATTGGGTAGGT	51433896	51434030	51434080	51434028	-1	4	SORBI_3004G164800	51431080	51436632	4329546	10245	1168	122719	Yes
GCAACTCCATCTGCACACATGCAGCAGGGCAGACCTCCGGGAAGACAAAGGC	51595794	51596091	51595744	51595796	1	4	SORBI_3004G166301	51593263	51596091	None	10245	1168	122719	No_or_no_constitutive_exon
AGCCTCCGCGGCCCCGGCACCCAGCGTGCCGCCGAACGTGGGGCGAGCAGCC	51878155	51878998	51878105	51878157	1	4	SORBI_3004G168200	51877903	51882804	None	10245	1168	122719	No_or_no_constitutive_exon
TCGTAGCAGTATATATCCTATCTTATTCGGGATAACTTGGTGGTGGGCAGGT	52533744	52534176	52534226	52534174	-1	4	SORBI_3004G172700	52531192	52535063	4329626	10245	1168	122719	No_or_no_constitutive_exon
CTATAGTTCTATAAGGTTCTCACTTGTTTTACATCCTTTTGGGGGAGCAGGG	52724812	52725186	52724762	52724814	1	4	SORBI_3004G174700	52721858	52726099	None	10245	1168	122719	No_or_no_constitutive_exon
TCGCCGATTATTGATTCCTCTGCGTGATTCTCTGGCGTCGTGCGGGGTAGGC	52968470	52968682	52968732	52968680	-1	4	SORBI_3004G177100	52965661	52969108	None	10245	1168	122719	No_or_no_constitutive_exon
CGACAACATCTCTAACACTTCAGTGTAAAATAAACGGGAAAAAAATTCAGGT	53337065	53337122	53337172	53337120	-1	4	SORBI_3004G181000	53334338	53337960	None	10245	1168	122719	Yes
GCACACTTTGCTCACACTATTCTACCTTTTTTTTTTCTTGGGATTGGCAGGA	53695067	53695265	53695315	53695263	-1	4	SORBI_3004G183501	53695067	53697094	None	10245	1168	122719	No_or_no_constitutive_exon
GTTCTCTACCTTTGTCGTCCTCGGATCGGAACATCGGAACATCGGGGCAGGT	54217359	54217467	54217309	54217361	1	4	SORBI_3004G190200	54216252	54218535	None	10245	1168	122719	No_or_no_constitutive_exon
TTTTTCATCTCACGTGAAATGGTGTCTTGTTCTCTCCCTCGGACGGGCAGCA	54498511	54498644	54498461	54498513	1	4	SORBI_3004G193200	54498042	54506188	None	10245	1168	122719	No_or_no_constitutive_exon
ACTCTGATGATGTTCCTTCCATGGAAAATAAAATGGATTTGGGCATGCAGAG	54754865	54755468	54754815	54754867	1	4	SORBI_3004G196500	54753646	54755468	None	10245	1168	122719	No_or_no_constitutive_exon
AATTTATCAATTTTCTCCTAATCGATCACTTTTGATGCTGGGGTTGGCAGGT	55094403	55094536	55094353	55094405	1	4	SORBI_3004G200400	55092416	55097302	None	10245	1168	122719	No_or_no_constitutive_exon
CGCTATGCCTGCGTGCATACGTAAACCCGATCGACGATGGCGGGACGAAGGC	55504452	55504598	55504402	55504454	1	4	SORBI_3004G203200	55504037	55506686	None	10245	1168	122719	No_or_no_constitutive_exon
ATTTCCACAGTTTCTTCCTGTTGATACTTCTCCTCTGTATGGGAAATCAGGC	56044032	56044130	56044180	56044128	-1	4	SORBI_3004G210400	56041541	56048931	None	10245	1168	122719	Yes
TTGCTAATTGCTGTATCCTAATTGCTTTCTGAGTCTTACTGGGATTATAGAT	56076777	56076855	56076727	56076779	1	4	SORBI_3004G210800	56074548	56076855	None	10245	1168	122719	No_or_no_constitutive_exon
TGCACCATGGACTACGTTGACTTTATGTGCGCTCTAACTACACGAGGGAGTA	56579900	56580041	56579850	56579902	1	4	SORBI_3004G216001	56578471	56580294	None	10245	1168	122719	No_or_no_constitutive_exon
TTGATGCTTTTATCTTATTTCGCTATAATTTGGATGCTTGATGTGGGTAGAT	56810443	56810578	56810393	56810445	1	4	SORBI_3004G218600	56806804	56812888	None	10245	1168	122719	No_or_no_constitutive_exon
CCCCTGCTGACCCGTTACGTGCGCTCCCGATCGACCGGTGTGGTGGGCAGGG	57474726	57474837	57474887	57474835	-1	4	SORBI_3004G224100	57470945	57475205	None	10245	1168	122719	Yes
TTTTTTGCGATGTTCTCATTTGTTATATGAAACCTGTGTAGGGGTTGCAGAG	57680447	57680694	57680744	57680692	-1	4	SORBI_3004G227100	57678145	57681625	None	10245	1168	122719	No_or_no_constitutive_exon
GTATTATGTACTACCGAGCGTTAACATGTGTGCACGTACGGCGGGTGCAGGG	57808928	57809366	57808878	57808930	1	4	SORBI_3004G228400	57807689	57810439	None	10245	1168	122719	No_or_no_constitutive_exon
TATACCCTAGCCCTAGGTCCTTGCGGGTTGCTGATCCTTGGGATGCGTAGCT	57868853	57868953	57868803	57868855	1	4	SORBI_3004G229000	57868603	57873955	None	10245	1168	122719	No_or_no_constitutive_exon
TGAAAGCAGAGAGTGATGTTACTTACTGATGATGCGACGTCGACGGGCAGGT	58231418	58231718	58231368	58231420	1	4	SORBI_3004G233700	58230039	58235317	None	10245	1168	122719	No_or_no_constitutive_exon
TTTTTAAATGTCTTAAAAGTTTATATCTCCAACTTTTTTTTGGGGTGCAGAA	58247855	58248317	58248367	58248315	-1	4	SORBI_3004G234100	58247855	58251155	None	10245	1168	122719	No_or_no_constitutive_exon
TGTCTGTCTGTTTGTGACAAGTTGGATTCTGTTATATTTGGGACGTGCAGGG	58260066	58260456	58260506	58260454	-1	4	SORBI_3004G234300	58260066	58261571	None	10245	1168	122719	No_or_no_constitutive_exon
CAAATGTTGTAAGCTAATCTTATTTCGTCTAACTTTGGGTGCATGTGAAGGT	58276577	58276713	58276763	58276711	-1	4	SORBI_3004G234500	58272694	58277539	None	10245	1168	122719	No_or_no_constitutive_exon
ATCAAATGCATATTTTGAGATTCTAATTTCTACTGTGGTAATAGGGATAGAT	58280874	58282107	58282157	58282105	-1	4	SORBI_3004G234600	58280874	58287467	None	10245	1168	122719	No_or_no_constitutive_exon
GTCTTCCTTTATTGCTTATTATTTGATCCTTATGTTGTATGTGGGTGCAGAT	58406857	58406944	58406807	58406859	1	4	SORBI_3004G236200	58398451	58411055	None	10245	1168	122719	No_or_no_constitutive_exon
CATGAGATATGATCCAGGTAATGACTTCGGGAGCGGTGTTGTGGGTACAGCA	58479433	58482690	58482740	58482688	-1	4	SORBI_3004G236901	58479433	58485528	None	10245	1168	122719	No_or_no_constitutive_exon
CTTCCCTTTCTTTCGAGATTGAAGCGTAAACCCACAATTTGGTTGGGCAGGA	58651226	58651479	58651176	58651228	1	4	SORBI_3004G238700	58649625	58653540	None	10245	1168	122719	No_or_no_constitutive_exon
GGCCTGATGCGTGCGCGTGCTAACCACTTTTGGGTTATTTGGTTGGGCAGGT	58674127	58674223	58674273	58674221	-1	4	SORBI_3004G238900	58672196	58674574	None	10245	1168	122719	No_or_no_constitutive_exon
CCCTATCAGAGATTATTTTTTGCATGCTGAAATCTTGCATGGGCTGGCAGAT	58877155	58877332	58877382	58877330	-1	4	SORBI_3004G240800	58876370	58890726	None	10245	1168	122719	No_or_no_constitutive_exon
AGGGGTACAGTTGTGGGGTACTGGGGTGGGGGGGGGGGGGGGGGTGATAGGC	58986539	58986630	58986489	58986541	1	4	SORBI_3004G241800	58985895	58989606	None	10245	1168	122719	No_or_no_constitutive_exon
GCCTGGCTGCGGCCTCGCCGGCGACGGCCGCGGCCGGCCGGGCAGAGGAGGT	59115564	59115733	59115514	59115566	1	4	SORBI_3004G243500	59115043	59117226	None	10245	1168	122719	No_or_no_constitutive_exon
AGGGCTCTCAGTCACATAATAATAATAATGATAATCTGTTGGGGTTGCAGTC	59259546	59260481	59259496	59259548	1	4	SORBI_3004G244900	59250753	59260481	None	10245	1168	122719	No_or_no_constitutive_exon
TAGTATTTATATATTATATCATTGTTTAAATCCTCGTATTTGAAGGGCAGTG	59393914	59394047	59393864	59393916	1	4	SORBI_3004G246100	59391574	59397842	None	10245	1168	122719	No_or_no_constitutive_exon
TGTAGAACTCTGAAACGCTAAACAAAAAAAAATGCTGAAATGGGTGACAGAT	59408330	59408417	59408280	59408332	1	4	SORBI_3004G246300	59405042	59412776	None	10245	1168	122719	Yes
TGGAATTATTCTTGTGTACTGATTGGGGTTGCCATGTGGGAGTGATGAAGGC	59758541	59758678	59758728	59758676	-1	4	SORBI_3004G251300	59757179	59759005	4330610	10245	1168	122719	No_or_no_constitutive_exon
CTATCCTTATGTATTTATTAATGTTTTAATACTGGTTTATGGGATTACAGGG	59858940	59859046	59858890	59858942	1	4	SORBI_3004G252500	59850763	59862316	None	10245	1168	122719	No_or_no_constitutive_exon
TTCTCCCTTGCGACCTCACCAACCTCGACGACACCACACCGGGTCGAAAGGA	60249094	60249268	60249044	60249096	1	4	SORBI_3004G256550	60248667	60250271	None	10245	1168	122719	No_or_no_constitutive_exon
CGTCATTTTTCTTAATAATAATGAGTTAATGACCATATATGGGCAGGCAGGC	60889687	60892229	60892279	60892227	-1	4	SORBI_3004G264100	60889687	60892610	None	10245	1168	122719	No_or_no_constitutive_exon
TGCTCGTCATTTTTCTTAATAATAATGAGTTAATGACCATATATGGGCAGGC	60889875	60892233	60892283	60892231	-1	4	SORBI_3004G264100	60889687	60892610	None	10245	1168	122719	No_or_no_constitutive_exon
GGCGGCCAGGAGGACGAGCTTGCCTGCGGCGTGCCTTGGGGCTGGGGCAGGT	61201927	61202098	61202148	61202096	-1	4	SORBI_3004G267950	61201469	61203512	None	10245	1168	122719	No_or_no_constitutive_exon
GAGGGAGCGACGGAGCGTGCGTGGTAATGTGGCTCTGTTTTGGGATGAAGGA	61611807	61611870	61611920	61611868	-1	4	SORBI_3004G272200	61608340	61612563	9266378	10245	1168	122719	Yes
TGGCTGTTGACTGAATATTCTATTCTTTGGTGGAATTTTTGGGGGTCAAGGA	61611659	61611693	61611743	61611691	-1	4	SORBI_3004G272200	61608340	61612563	9266378	10245	1168	122719	Yes
TTGCTCGTTCTGAGAGTGTGTGTGTGTGTGTGTATGTATGGGCGTGGCAGGC	61640823	61640926	61640773	61640825	1	4	SORBI_3004G272700	61636901	61641337	4330407	10245	1168	122719	No_or_no_constitutive_exon
AAACTGAGCTATATATATATATATATATTTTTTGATTTGAGGGAAAGCAGGT	61972797	61972886	61972747	61972799	1	4	SORBI_3004G276400	61970768	61989944	None	10245	1168	122719	Yes
GAATGGCATCATTGGATGGATTGGGTTAAGCTATCTTCTGGGAATTGCAGGT	62063620	62064144	62064194	62064142	-1	4	SORBI_3004G277400	62063620	62067223	None	10245	1168	122719	No_or_no_constitutive_exon
CCACAAAATTGACTTATTACTTTTCTATGTTATATAACTTGGGAAAGCAGGC	62326717	62326817	62326867	62326815	-1	4	SORBI_3004G281000	62324435	62331272	4330328	10245	1168	122719	No_or_no_constitutive_exon
ATTCTCAATACCTTCTCTGATCTAGTGCTAGCTGATGATTGGGAGCATAGTT	62624841	62624860	62624910	62624858	-1	4	SORBI_3004G284001	62623347	62625625	None	10245	1168	122719	No_or_no_constitutive_exon
GTGGATATATATTGTCCTGACCTGCAGCTGGTCTTTGCATGCATGGGCAGGT	62719089	62719227	62719039	62719091	1	4	SORBI_3004G284700	62718590	62721146	None	10245	1168	122719	No_or_no_constitutive_exon
CAGCGGCAGCGGCAGGAAGTAGCAAGGTGGCAGCGGCAGGGAGTAGCAAGGT	62906258	62906427	62906208	62906260	1	4	SORBI_3004G286700	62905928	62909444	None	10245	1168	122719	No_or_no_constitutive_exon
TGATATTTAGAAATTGGTATTCATCATTGAGGCAACTTTTGGGCATGCAGAT	63150610	63150754	63150560	63150612	1	4	SORBI_3004G290600	63139320	63163626	None	10245	1168	122719	No_or_no_constitutive_exon
ATTGCACGTTGCGTTGACATGCTATCGCCAAATTTAATTTGCATGGGCAGGC	63450880	63450993	63451043	63450991	-1	4	SORBI_3004G294400	63449763	63451513	None	10245	1168	122719	No_or_no_constitutive_exon
GTCACATGTAACTGCTACTTTTTTTTTTCCTTATTTCTTTCTGGGAGCAGAC	63599047	63599284	63599334	63599282	-1	4	SORBI_3004G296300	63598212	63601468	None	10245	1168	122719	No_or_no_constitutive_exon
CAGTCGCATGTAACTGCTACTCTTTTTTCCTCATTTATTTCGGGGAGCAGAC	63610109	63610346	63610396	63610344	-1	4	SORBI_3004G296400	63609265	63612865	None	10245	1168	122719	No_or_no_constitutive_exon
TTCGATGTGTAAGTGTTTGTATCTCCCTGCCTTCCAATTTGGGGGTTCAGTT	63756259	63756375	63756209	63756261	1	4	SORBI_3004G298200	63755388	63758593	None	10245	1168	122719	Yes
AATCTATTATTGGTGACATGACATTACACATGCATTTGGAATGGGCACAGAG	64106740	64107012	64106690	64106742	1	4	SORBI_3004G302400	64103335	64112306	None	10245	1168	122719	Yes
AATTTATGTTGTTCGGTAGATAATACTGAGATTCTTCCTTTGGGTGACAGGT	64176021	64176232	64176282	64176230	-1	4	SORBI_3004G303000	64174308	64179304	None	10245	1168	122719	No_or_no_constitutive_exon
GATGGAGACCTAACAGTAGAGCCGCTCCTACCCCCAACCCAACCGGGCAGAT	64455387	64456355	64455337	64455389	1	4	SORBI_3004G306300	64454824	64456355	None	10245	1168	122719	No_or_no_constitutive_exon
TAACACAGTTAGAAATGCAAATACTCAACCTATTCGAATCTGGGAAACAGGT	64804604	64804675	64804554	64804606	1	4	SORBI_3004G311400	64801568	64816096	None	10245	1168	122719	No_or_no_constitutive_exon
AGGGCGAGATTGCGTGCTGTGTTGATCCGTTTCGGCTGCGGGAATCGCAGGT	65166424	65166623	65166374	65166426	1	4	SORBI_3004G315400	65165614	65168511	None	10245	1168	122719	Yes
TTTCAATAGATTTCTTTACTGACATGCTGTAATATGTGATGGGGTATCAGGC	65178528	65178669	65178719	65178667	-1	4	SORBI_3004G315700	65175752	65186781	None	10245	1168	122719	No_or_no_constitutive_exon
GTAGCTTGTTTTGTGAGAATCTGCCTAAATTGTCATTCATGTGTGGGTAGGG	65716737	65716812	65716687	65716739	1	4	SORBI_3004G322300	65712315	65721714	None	10245	1168	122719	No_or_no_constitutive_exon
CCAACGGCAGCCTGGACGACTGCCTGTTCCACCGCGGCGGCGGCGGGCAGGT	65810704	65811364	65810654	65810706	1	4	SORBI_3004G323500	65808423	65811791	None	10245	1168	122719	No_or_no_constitutive_exon
CGGCGTTCGGCCCTGACCTTCACGTGCTGGTGGCGGCGGCGGGGGTGCAGGA	66289146	66289614	66289664	66289612	-1	4	SORBI_3004G328601	66289146	66290070	None	10245	1168	122719	No_or_no_constitutive_exon
GTCTGGTGGGGAGGTCAGTGGCTCATACGAATTCTGCTTTGTGGGCGCAGGG	66521828	66521985	66521778	66521830	1	4	SORBI_3004G332400	66521300	66528359	None	10245	1168	122719	Yes
CCATCAGCTGATCGATTGCTAGCTCTGCTTGTGTGGTGTGGTGGGTGCAGAG	67247927	67248058	67247877	67247929	1	4	SORBI_3004G341000	67247102	67250149	None	10245	1168	122719	No_or_no_constitutive_exon
GGGAGTATTTGTGGTCTCATTTGGTGATCGGATACTCGCGGGGTGTGCAGGG	68096538	68096600	68096650	68096598	-1	4	SORBI_3004G352200	68094406	68096848	None	10245	1168	122719	No_or_no_constitutive_exon
TACTACCTTTGTTCTTTGCTCGCGACGCGACGCGATGGCGGGGCACGCAGCG	68098018	68098081	68097968	68098020	1	4	SORBI_3004G352301	68097410	68098526	None	10245	1168	122719	No_or_no_constitutive_exon
ATGATCACCTTTTTTTTTCTTTTGCTGTTGTGATGTGGTGGGGAAAAAAGGT	68136886	68137040	68137090	68137038	-1	4	SORBI_3004G353200	68135945	68140167	None	10245	1168	122719	No_or_no_constitutive_exon
TTAATTGAGTTTGCAGTATTTTTCTTATATATTATTTTTAATGGGTACAGAT	68166073	68166261	68166023	68166075	1	4	SORBI_3004G353500	68163839	68167424	None	10245	1168	122719	Yes
CAAGCCTTAAAACTCTGCAGTTGCTTATACTTTGCCAACTTGGGATGCAGGA	68356310	68356372	68356422	68356370	-1	4	SORBI_3004G356200	68354233	68358559	None	10245	1168	122719	No_or_no_constitutive_exon
GCTTGGGTTAGAAGTTTTGCTTAGTGGCAGAAGCCGTCCGGGGAGTGCAGGT	68354233	68354678	68354728	68354676	-1	4	SORBI_3004G356200	68354233	68358559	None	10245	1168	122719	No_or_no_constitutive_exon
TTTCTGTGCCAGTTCAGATCTTTCATTGTAATGTTATCTTGGGTGAACAGAT	68455340	68455448	68455498	68455446	-1	4	SORBI_3004G357700	68448582	68459221	4331253	10245	1168	122719	Yes
TTTTGTTACCTATTTTTGTAAACACATACTGAGAATTCTTTGGGGTGCAGTG	59319	59427	59477	59425	-1	5	SORBI_3005G000500	57204	63652	None	10245	1168	122719	No_or_no_constitutive_exon
CATATATTTGACGGCCATTACTAAATACTAATTTCTGAGGAGGGTTGCAGGT	250440	250521	250571	250519	-1	5	SORBI_3005G003200	249711	252683	None	10245	1168	122719	No_or_no_constitutive_exon
GAAAAGTTTTCGAAGGCAATGAATATGAGGAGCATATTTTGTATGGGCAGGT	409112	409271	409062	409114	1	5	SORBI_3005G005100	407423	410018	None	10245	1168	122719	No_or_no_constitutive_exon
GGTCAATAAACATGGTGGTTATGCTATATCTTGTTTTTGGAATTGGGCAGGC	473554	473644	473694	473642	-1	5	SORBI_3005G006000	471785	474319	None	10245	1168	122719	No_or_no_constitutive_exon
TTGATTATTTACCTGTTGTTGTTCTTGGTGGTTCACCCTGGGAATAGCAGCT	666858	666979	667029	666977	-1	5	SORBI_3005G008800	663511	674463	None	10245	1168	122719	No_or_no_constitutive_exon
TTCTTGATTATTTACCTGTTGTTGTTCTTGGTGGTTCACCCTGGGAATAGCA	666858	666982	667032	666980	-1	5	SORBI_3005G008800	663511	674463	None	10245	1168	122719	No_or_no_constitutive_exon
GTTTTATACAACAGTTTTAACTTTCTGATTGCTTATCATTTTGGGAACAGAA	925363	925819	925313	925365	1	5	SORBI_3005G010500	923052	925819	None	10245	1168	122719	No_or_no_constitutive_exon
TTTGAGTTCAGTTTGTTATGTCATTACATGGTGTTTGAAAATTGGGACAGGG	1404770	1404997	1404720	1404772	1	5	SORBI_3005G015450	1400779	1406298	None	10245	1168	122719	No_or_no_constitutive_exon
AAGATCCCGAAGAAGCACACCGGCGCTTACCCCCTACACCTAGGGGTCAGAG	1475111	1475259	1475061	1475113	1	5	SORBI_3005G016550	1473538	1475259	None	10245	1168	122719	No_or_no_constitutive_exon
CATCGATGGATCGATCGGATGATAAGTAAGCTGACTGACGACGGGCGCAGTC	1906650	1906759	1906600	1906652	1	5	SORBI_3005G020400	1900897	1907999	None	10245	1168	122719	Yes
TGGATTGCAATTGCAACGGCATTTGACAATGGATGGATGGATGGGTGCAGGG	2201367	2201743	2201793	2201741	-1	5	SORBI_3005G024300	2201026	2201972	None	10245	1168	122719	No_or_no_constitutive_exon
TGTTTTGTGCTCCAGTTCCCACCTAATTCTGTTCTGTTTCCGGGCTGAAGAG	2215058	2215115	2215165	2215113	-1	5	SORBI_3005G024400	2205169	2215283	None	10245	1168	122719	No_or_no_constitutive_exon
TTCCTATGTCTTGGAATGGATTGTCCTACCATACTAACTGTTGGGCAAAGAG	2608064	2608213	2608014	2608066	1	5	SORBI_3005G029300	2605019	2608213	None	10245	1168	122719	No_or_no_constitutive_exon
TTCTGATGTGCTTATTTGGTTTTGCTTCTTTGTGGGTGGGTAATAAGCAGGA	2741781	2741859	2741731	2741783	1	5	SORBI_3005G030500	2740886	2743334	None	10245	1168	122719	No_or_no_constitutive_exon
CTTGTGTTGTGGACATGGATGCCTGATTGTATGTTTTCTGGGATGCACAGAG	3608068	3608154	3608204	3608152	-1	5	SORBI_3005G039500	3607319	3611734	None	10245	1168	122719	No_or_no_constitutive_exon
GGGTCATGAGGGTTATGTGCGATGGCGTCAAGGTGGTTTTCCGCGGGAAGAA	4176314	4176371	4176421	4176369	-1	5	SORBI_3005G044100	4176314	4177232	None	10245	1168	122719	No_or_no_constitutive_exon
GCTGTTGTTTTTTGCTTGCTTGATTGATTGGATTGATCCGGCGGGCGCAGGC	5566473	5566759	5566809	5566757	-1	5	SORBI_3005G055000	5565095	5567379	None	10245	1168	122719	No_or_no_constitutive_exon
ACCCAACTGAAAAGTCTGAAACTGAAGCTTGTATGTCATTGCAGGGACAGGT	5581793	5581880	5581930	5581878	-1	5	SORBI_3005G055400	5580960	5588007	None	10245	1168	122719	No_or_no_constitutive_exon
GTATACCCTCAGCCTCATGATTCATTCTTTTCCTTTGAACTGGGATATAGGA	5666835	5666968	5667018	5666966	-1	5	SORBI_3005G056000	5662296	5668033	None	10245	1168	122719	No_or_no_constitutive_exon
TCGTCAGCCCCGCGTCGCCCTGCGGCGTCGGCGGCGTGTGGCACGGGCAGAA	6173301	6173772	6173251	6173303	1	5	SORBI_3005G059900	6172986	6173772	None	10245	1168	122719	No_or_no_constitutive_exon
TTTTGGGATTCATGGCCGCGAGCTCACCGTCGTTTGGGTTTGGTTGAAAGCT	6919847	6920308	6919797	6919849	1	5	SORBI_3005G063300	6914242	6920308	None	10245	1168	122719	No_or_no_constitutive_exon
AACTTGAATTGTGCGCATTTTAATTGTCCATTGCTACTGTTGTGGGACAGAG	7718659	7718723	7718773	7718721	-1	5	SORBI_3005G067850	7718659	7720611	None	10245	1168	122719	No_or_no_constitutive_exon
GCTTGACGTGCTCCGCGTGGCGTTGGCGTCCCCGCCGTCATCAAGGGCAGCA	7846156	7846546	7846596	7846544	-1	5	SORBI_3005G068101	7846156	7846847	None	10245	1168	122719	No_or_no_constitutive_exon
CGACGTCCACACGGTCTGGTGCTCCGACGAGGCCGGCCGGCCCGGGGGAGGA	9522063	9522490	9522540	9522488	-1	5	SORBI_3005G077532	9522063	9523169	None	10245	1168	122719	No_or_no_constitutive_exon
TTTTCCAATAGGGATCTGAATATAAAGTGAAAATGATGGGATGGTACAAGTC	9857706	9857829	9857879	9857827	-1	5	SORBI_3005G078066	9857706	9859042	None	10245	1168	122719	No_or_no_constitutive_exon
AATTTTATTAAGTTTCTTACTACAATTTTACTCTTTGGGGATGAGCACAGGT	10439203	10439338	10439388	10439336	-1	5	SORBI_3005G079700	10437379	10443149	None	10245	1168	122719	Yes
AATTTTATCATGTTGCTTACTACAATTTTACTCTCTCGGGATGAGCACAGGT	10438717	10438905	10438955	10438903	-1	5	SORBI_3005G079700	10437379	10443149	None	10245	1168	122719	Yes
ATTTAGACTATAATCTTTACCAAGCTCCTTCTGCATCTTTATGTGGGCAGAA	11311977	11312755	11311927	11311979	1	5	SORBI_3005G083800	11308004	11312755	None	10245	1168	122719	No_or_no_constitutive_exon
TCCAATCAGATCCAACTAACATTTCCGTCTTCTTGGCTTGGGCGGTGCAGAT	12000287	12000386	12000237	12000289	1	5	SORBI_3005G086500	12000043	12003914	None	10245	1168	122719	No_or_no_constitutive_exon
TAGTAAATGCCACTTTTAGTTACAAGATACTCTATACTGCTATGGGACAGGT	12312189	12312308	12312358	12312306	-1	5	SORBI_3005G087400	12309939	12317446	None	10245	1168	122719	No_or_no_constitutive_exon
CCCCTCCCTCTGTCTCTCTCTCCCCATCTCCCCTGGCGCGGGTAGGGCAGCG	12971454	12971613	12971663	12971611	-1	5	SORBI_3005G089900	12971150	12971751	None	10245	1168	122719	No_or_no_constitutive_exon
AAGCTACTTGGATGTCAAGAGCTGACAGTGGCAGCATGGAAATGGGGAAGAG	14957588	14959217	14959267	14959215	-1	5	SORBI_3005G095600	14957028	14959981	None	10245	1168	122719	No_or_no_constitutive_exon
CTGCGTCGTCCTCGGCTACACCGGCGGTGGCTTCCGGTTCGGGGGTTCAGTC	16409972	16410393	16409922	16409974	1	5	SORBI_3005G099700	16409471	16410393	None	10245	1168	122719	No_or_no_constitutive_exon
CGGGGTTGGCGGGCGCGTCGCATGGATGACGGGGTCACGGGGCGGAGCAGGG	16489891	16490116	16490166	16490114	-1	5	SORBI_3005G100000	16489891	16490471	None	10245	1168	122719	No_or_no_constitutive_exon
CATCATCATTCCTAGAACTTTTTCTAACTATTACCTTACGATGGGTGCAGCA	18761465	18762437	18761415	18761467	1	5	SORBI_3005G104500	18750456	18762437	None	10245	1168	122719	Yes
CGGAAGTATATGTGAATATGGTATCTGATCTTTGTTGCTTGGGTGATCAGTG	19409709	19409843	19409659	19409711	1	5	SORBI_3005G105300	19407278	19412449	None	10245	1168	122719	No_or_no_constitutive_exon
ATTTGATCTATAGGTCTGATACGAAACTTGTACTTTGATTTATGGGGCAGTG	19910674	19910942	19910624	19910676	1	5	SORBI_3005G106101	19910418	19910942	None	10245	1168	122719	No_or_no_constitutive_exon
TTATTTAGCAATTAGTGGTTTTGATAAAATAATTTTTCTTTGGGATACAGTG	21007213	21007777	21007163	21007215	1	5	SORBI_3005G108600	21003930	21007786	None	10245	1168	122719	No_or_no_constitutive_exon
CACGTTCGTGTGCGTTCAGCTTTCGCTGCTCTTGGGTGTGTGGGGCGCAGGT	41469697	41469881	41469931	41469879	-1	5	SORBI_3005G113766	41427595	41470088	None	10245	1168	122719	No_or_no_constitutive_exon
CGCTCCACTTCCATCCCGATGATCTGCGCCGCCTCGCCGCGTCGGGAAAGTG	51755012	51757155	51754962	51755014	1	5	SORBI_3005G117801	51754049	51757155	None	10245	1168	122719	No_or_no_constitutive_exon
CAGAGACAAGATAATTGACAAGTTCCTGTCTAGGAAAGGGGAAAATGCAGAA	52017836	52018394	52018444	52018392	-1	5	SORBI_3005G119250	52014637	52020560	None	10245	1168	122719	No_or_no_constitutive_exon
ACGAGGTTTTGGCAGCGCTAGAATTGAGCTACAAGCAACCGAGGGACGAGGT	52017371	52017577	52017627	52017575	-1	5	SORBI_3005G119250	52014637	52020560	None	10245	1168	122719	No_or_no_constitutive_exon
CGTGGGAGATGCCTGCCTGCCGCCTACACTCATTGCCCAAAATGGGACAGGT	52529813	52529941	52529991	52529939	-1	5	SORBI_3005G120400	52528698	52531896	None	10245	1168	122719	No_or_no_constitutive_exon
TATGATTGTGTACATTGGATTGCGTGTTGTTGATTGATAAACGGGTATAGAC	53871184	53871256	53871134	53871186	1	5	SORBI_3005G123200	53865330	53888997	None	10245	1168	122719	No_or_no_constitutive_exon
AACATTCACCCCCTTTTCTAATATTTTCTTCTTTTCCCATAAGGGTACAGAT	56749942	56750280	56749892	56749944	1	5	SORBI_3005G130400	56746752	56756729	None	10245	1168	122719	No_or_no_constitutive_exon
GTCGATTTATGTAAGCCTATATCTTGATTTGCCTCTATTTGACTGGGCAGTG	57386047	57386841	57386891	57386839	-1	5	SORBI_3005G132000	57386047	57393758	None	10245	1168	122719	Yes
TATCGCTACATGCGTTGCTGAGATCTTCGTTCTCGATGGGGGGGATGCAGGG	57688799	57689929	57689979	57689927	-1	5	SORBI_3005G132501	57688799	57690924	None	10245	1168	122719	No_or_no_constitutive_exon
TCTCCTGATCTTCGTCTTGGGTGGCAACGGGGATGGGGGGGGCGATGCAGGC	57696599	57696726	57696549	57696601	1	5	SORBI_3005G132700	57696217	57699447	None	10245	1168	122719	No_or_no_constitutive_exon
TGTCCAAATTACTTGCTTGCTGACAAATAACCATCAGCATATGGGTGCAGCG	57844767	57847587	57844717	57844769	1	5	SORBI_3005G133200	57841129	57854479	None	10245	1168	122719	No_or_no_constitutive_exon
GAAGCTGGCAGGCAGCCGCCGGGTGCTCAGCGAGTACGGGAACATGATAGGA	58111257	58111397	58111447	58111395	-1	5	SORBI_3005G134301	58111257	58112251	None	10245	1168	122719	No_or_no_constitutive_exon
GAAGCTGGCAGCCAGCCGCCGGGTGCTCAGCGAGTACGGGAACATGATAGGC	58132890	58133028	58132840	58132892	1	5	SORBI_3005G134400	58132042	58133028	None	10245	1168	122719	No_or_no_constitutive_exon
AGACTATCATTCGCCTTTATTAATATTTATATTTGATTGGGTTGGAACAGTG	58166678	58166719	58166628	58166680	1	5	SORBI_3005G134600	58153751	58173001	4324486	10245	1168	122719	No_or_no_constitutive_exon
GGGTGGAGGGGTGGCGGCGGCCGCTCATCACGCACTTCGTGGGATGCCAGCC	60854610	60854796	60854560	60854612	1	5	SORBI_3005G144101	60853398	60854796	None	10245	1168	122719	No_or_no_constitutive_exon
GCACGTTCTACGACGACCCGTCGCTGTCGTACGCCGTGGCGGTGGGTCAGCG	60905293	60906720	60906770	60906718	-1	5	SORBI_3005G144500	60905293	60907053	None	10245	1168	122719	No_or_no_constitutive_exon
GGTTGCCGGAGACGAAGGATAAGGAGGCCATAGCAGCGGTGGTGAGGGAGCG	62796381	62796491	62796541	62796489	-1	5	SORBI_3005G156600	62796381	62798679	None	10245	1168	122719	No_or_no_constitutive_exon
GTTGGCTTCTGACGACTGAGCGGTTCTTTCTTTGTTTTCTGGGGGCGCAGTC	63392273	63392429	63392223	63392275	1	5	SORBI_3005G160100	63391815	63402012	None	10245	1168	122719	Yes
TTCAGTTACCACCGTCAGTGTGTTTACATGTGCTGGGCATGTGGGCGCAGGG	63540310	63540410	63540260	63540312	1	5	SORBI_3005G161200	63527919	63541413	None	10245	1168	122719	No_or_no_constitutive_exon
ACTTAGACAGCCCTCCTTGAAACTCAGTTATATCTTAGGGATAAATGCAGGT	64313005	64313116	64312955	64313007	1	5	SORBI_3005G166432	64310248	64322034	None	10245	1168	122719	No_or_no_constitutive_exon
ATATTTTTCCCCAAAGACCTTACTGGTGTGGATGTGCGTTGGGCATGCAGGA	64446582	64447364	64447414	64447362	-1	5	SORBI_3005G166900	64446582	64452835	None	10245	1168	122719	No_or_no_constitutive_exon
GTGGGGCTCAGTGTCTCGTGCTGATTTCGGCATTCCGTGGTGGTGGGCAGGT	66915747	66915842	66915892	66915840	-1	5	SORBI_3005G184200	66912218	66916386	None	10245	1168	122719	No_or_no_constitutive_exon
GGTAGGAAGCCTCCAGTATCATCGGGTCATCGGACCCGCGGGGTGGACAGGT	67610385	67610675	67610725	67610673	-1	5	SORBI_3005G192500	67609416	67617053	None	10245	1168	122719	No_or_no_constitutive_exon
CTAATTAATTAACATGAAAAGTGCCTTATTTGGTGGGTGGGTGGGTGCAGAA	67742279	67744004	67744054	67744002	-1	5	SORBI_3005G194100	67742279	67744737	None	10245	1168	122719	No_or_no_constitutive_exon
TTGTTACAAAGGATGATGCTATCACATCGAGCCCATTCCTAGGGACCCAGAT	67806543	67806904	67806954	67806902	-1	5	SORBI_3005G194400	67806287	67808753	None	10245	1168	122719	No_or_no_constitutive_exon
AGTACCATGTATCTTAGGAATCATCTTTGTGGTTGAATTTTGATGGGCAGGA	68389965	68390353	68389915	68389967	1	5	SORBI_3005G198500	68386485	68390353	None	10245	1168	122719	No_or_no_constitutive_exon
TGAATATAATAGTATTCTTAACCACATATTGCTTTTGTATGGGCAAACAGCA	68461779	68461936	68461986	68461934	-1	5	SORBI_3005G199200	68459949	68469104	None	10245	1168	122719	No_or_no_constitutive_exon
CGACCACCGGCCGCCATGGCTCTTAATTGATTCATTTTGGGTGAATGCAGAG	68537932	68538348	68538398	68538346	-1	5	SORBI_3005G199800	68534834	68539355	None	10245	1168	122719	No_or_no_constitutive_exon
GATTGGAGGCCCAGAGCTCGGACCTGCGCGCGGAGAGGGGCGAATTGGAGAG	68589812	68591880	68589762	68589814	1	5	SORBI_3005G200200	68589146	68591880	None	10245	1168	122719	No_or_no_constitutive_exon
GCAAAGCCTCCCTCCCGGCTCGGCACCGGATCGCCACGCGGATCCGGGAGCT	68887197	68889729	68889779	68889727	-1	5	SORBI_3005G203500	68887197	68889979	None	10245	1168	122719	No_or_no_constitutive_exon
CAGTATTCTGAAGTATTTGTATCTTATTCTTCGGGTTCGGGTGTAAACAGCA	68965904	68965982	68965854	68965906	1	5	SORBI_3005G204100	68963778	68969845	None	10245	1168	122719	Yes
GAATGGAGAAAGTATAAACTTTGCACGATCCCTGCATCATGGGTGTATAGGA	69288737	69289738	69288687	69288739	1	5	SORBI_3005G206601	69288186	69289738	None	10245	1168	122719	No_or_no_constitutive_exon
TTTTTGGTTGTTAAGATTCAAACATCCGCATGCTCTGATCGGGCGCGTAGCT	69309838	69310001	69309788	69309840	1	5	SORBI_3005G206900	69309132	69310248	None	10245	1168	122719	No_or_no_constitutive_exon
TGTTTATCCTAATTAATTGCAACTGGTTGCTTGGGATCTGGGTAAAACAGGT	69310115	69310248	69310065	69310117	1	5	SORBI_3005G206900	69309132	69310248	None	10245	1168	122719	No_or_no_constitutive_exon
CAGTGACCTCGAAGAACATGAGTGCTGATGCATGGGCGGGGGCGGTGCAGGC	69794926	69795007	69794876	69794928	1	5	SORBI_3005G211700	69794404	69795007	None	10245	1168	122719	No_or_no_constitutive_exon
CACTTGACATTTTTTACTAAACATGTACGGCCACACCGGGTGGAAACCAGGC	70157940	70158182	70158232	70158180	-1	5	SORBI_3005G215601	70157940	70158381	None	10245	1168	122719	No_or_no_constitutive_exon
CACTTGACATTTTTTACTAAACATGTACGGCCACACCGGGTGGAAACCAGGC	70164736	70164984	70165034	70164982	-1	5	SORBI_3005G215700	70164736	70165183	None	10245	1168	122719	No_or_no_constitutive_exon
CACTTGACATTTTTTACTAAACATGTACGGCCACACCGGGTGGAAACCAGGC	70171245	70171786	70171836	70171784	-1	5	SORBI_3005G215766	70171245	70172126	None	10245	1168	122719	No_or_no_constitutive_exon
ACACTGCTAGACATTTTGACTAAACCAATTAACATGTGTGGGCACAACAGGC	70178431	70179032	70179082	70179030	-1	5	SORBI_3005G215900	70178431	70179460	None	10245	1168	122719	No_or_no_constitutive_exon
GATTTAATTTAACCATATTAATTAATTAATCTATTTTTGCAACGGGCCAGTT	70238954	70238996	70238904	70238956	1	5	SORBI_3005G216800	70238123	70242583	None	10245	1168	122719	No_or_no_constitutive_exon
TATTTGATTTACTGCTTTCTAATCTTATTGTTTTTCTTTTTGGGAATTAGTC	70239482	70239524	70239432	70239484	1	5	SORBI_3005G216800	70238123	70242583	None	10245	1168	122719	No_or_no_constitutive_exon
GGCGCGCTACTCGCCTCCGAACGTCTCCTCCTCGTCCCCGGGCGGCGGAGTG	70242899	70243411	70243461	70243409	-1	5	SORBI_3005G216833	70242899	70244135	None	10245	1168	122719	No_or_no_constitutive_exon
CAGCACCAACGCTGAAGTGCACGTTCAGTAAGGCTGAGGGGTGAGCGGAGGA	71489883	71490045	71489833	71489885	1	5	SORBI_3005G227600	71488392	71490045	None	10245	1168	122719	No_or_no_constitutive_exon
CCTGCATATTGTGGATTACGGTTTGCATTATGGGTTCTTCTAGTGGGCAGGC	71705964	71706438	71705914	71705966	1	5	SORBI_3005G230500	71704860	71706712	None	10245	1168	122719	No_or_no_constitutive_exon
ATTGTGATGACTTGATGATGAAGAAGAAGAAAACAAGAAGGGGTGAAGAGCA	324854	325303	325353	325301	-1	6	SORBI_3006G001650	324854	326854	None	10245	1168	122719	No_or_no_constitutive_exon
TTGCCCTCCTGCATCTTAATTTGATGTTTTAACTCTCATCCAAGGGATAGGT	396440	396570	396620	396568	-1	6	SORBI_3006G002400	383979	398526	None	10245	1168	122719	No_or_no_constitutive_exon
TCTGCATACTGAAATAATCTCATTTAAGCTCATGTGTTGGGATTAAACAGGC	474646	475138	474596	474648	1	6	SORBI_3006G002800	468735	476400	None	10245	1168	122719	No_or_no_constitutive_exon
CGGTATGGATCCCTAAATTACATTTGTTTATTGACGGAGGGAGCAAGTAGGG	531244	531716	531194	531246	1	6	SORBI_3006G003350	530444	531716	None	10245	1168	122719	No_or_no_constitutive_exon
AATTGCAATCTCCGTTATGATTATGATTATGATTTTGATTTTGGGAGCAGCA	1238437	1238504	1238554	1238502	-1	6	SORBI_3006G008200	1235317	1238919	None	10245	1168	122719	No_or_no_constitutive_exon
TTACAACTAAATAAGGCCTATATATATCATCGGTTGATGTTGGGATGCAGGC	1855471	1855876	1855926	1855874	-1	6	SORBI_3006G012800	1855471	1861448	None	10245	1168	122719	No_or_no_constitutive_exon
ATTTTTTTTTGGTGAGAGTAATAATGTAATATAATGCTTTGGGTGTGCAGGG	3076062	3077367	3077417	3077365	-1	6	SORBI_3006G018400	3076062	3082312	None	10245	1168	122719	No_or_no_constitutive_exon
AATAGTTTTTTTTTCTCGGGACTCAACCTTTACTATGGGTATGTGAGCAGGT	5815059	5815115	5815165	5815113	-1	6	SORBI_3006G028200	5801276	5825134	None	10245	1168	122719	No_or_no_constitutive_exon
CAATTCACCATATTTGGTTTTAATGTTGTGATGCTTCCCTGGGAGTGCAGGT	7169807	7170039	7170089	7170037	-1	6	SORBI_3006G032400	7160600	7177120	None	10245	1168	122719	Yes
ACACCGGCGCCGGCGGCGCCGAGGATCCAGACACGGGCGTGGGCGCCGAGGT	13613963	13614243	13614293	13614241	-1	6	SORBI_3006G037000	13613963	13615194	None	10245	1168	122719	No_or_no_constitutive_exon
TGAATAATTTGGGTTTTTTTCAGGAGCTGAATCCTGGGATATTGATGGAGCG	16629603	16629730	16629553	16629605	1	6	SORBI_3006G038901	16626480	16630863	None	10245	1168	122719	No_or_no_constitutive_exon
CTGCTTGATTTGTTTGTCTATCCTCTGTTTCTGCTTGATTGGGATTGCAGGC	33747117	33747133	33747067	33747119	1	6	SORBI_3006G047900	33730423	33761099	None	10245	1168	122719	Yes
CTAACGGTTGGAGTGCGACGCGTTTCGTTACACTGTCATGTGATGGGCAGTT	38026984	38027046	38026934	38026986	1	6	SORBI_3006G051000	38026480	38032158	None	10245	1168	122719	Yes
AGCCAAAAAAAAAAAAAAAAAAACCAAACCCCTCAATCCGCGTGGGGAAGGG	38400032	38400583	38400633	38400581	-1	6	SORBI_3006G052250	38400032	38401035	None	10245	1168	122719	No_or_no_constitutive_exon
ACACACCTAGTTGCACTGATACTAAAATCCATACTGTTCATGATGGGCAGGA	39340670	39341063	39340620	39340672	1	6	SORBI_3006G054200	39331866	39341063	None	10245	1168	122719	Yes
TTAAAAGAACGCTTAGTTTGGAACGTAAATAATGGAAGGGAGAAATGCAGGG	39671321	39671532	39671582	39671530	-1	6	SORBI_3006G055000	39667934	39673618	None	10245	1168	122719	Yes
ATATGTGGATCAGAGCAAGGATAGTAATAACCGTGTGCATGGGCATGCAGGT	39667934	39668799	39668849	39668797	-1	6	SORBI_3006G055000	39667934	39673618	None	10245	1168	122719	No_or_no_constitutive_exon
AGCACTGAGCACATCATCGTCTTCCTCCTCTGGCACTTTTGGGCTGGCAGGG	40977635	40977719	40977585	40977637	1	6	SORBI_3006G059700	40976678	40979737	None	10245	1168	122719	Yes
CAGCGTTCTCAGCATTCTCTATGATTGTTGTTTATTTGATTGAAGGGAAGCG	41590241	41590809	41590859	41590807	-1	6	SORBI_3006G061500	41586813	41590919	None	10245	1168	122719	No_or_no_constitutive_exon
GCATTATGTACAAATTTACACATTCTACTTGATTGTGTGTTGATGGGCAGGT	42351498	42351554	42351448	42351500	1	6	SORBI_3006G063900	42350402	42354293	None	10245	1168	122719	No_or_no_constitutive_exon
AGCGGTTCACAGAGCGGGCGGTGAAGGCGGTGGTGTTCTCGCAGCGGGAGGC	42498645	42498974	42498595	42498647	1	6	SORBI_3006G065100	42497972	42504258	None	10245	1168	122719	No_or_no_constitutive_exon
ATGACGGTGGAATCTGGATTAACCATTTAACCGCCTTCCTGATTGGGCAGGT	43555671	43557064	43557114	43557062	-1	6	SORBI_3006G073150	43555671	43563306	None	10245	1168	122719	No_or_no_constitutive_exon
ATCTAACTTCTGTGTTCCGAGCGCTAATTTTGTTTTGTTTGGGAATCCAGGT	43670169	43670231	43670281	43670229	-1	6	SORBI_3006G074400	43667546	43670692	None	10245	1168	122719	No_or_no_constitutive_exon
TAGTTAAGCATTTGGCTTTATATTGATCTTGCTTTTAAGGGAAAACATAGTT	44130786	44131053	44131103	44131051	-1	6	SORBI_3006G076900	44126382	44140389	None	10245	1168	122719	No_or_no_constitutive_exon
CATGTACAGTTGGGGGGGGGGGGGGGGGTGTTCTGATTGGGTGGTGGAAGGT	44360396	44360519	44360346	44360398	1	6	SORBI_3006G077400	44359729	44363756	None	10245	1168	122719	No_or_no_constitutive_exon
AATGATGATGCCTTTTTGTGTGTGTGTGGTTGGGAATTGGGAGTGAGCAGGA	44831010	44831192	44831242	44831190	-1	6	SORBI_3006G079900	44828342	44831646	None	10245	1168	122719	No_or_no_constitutive_exon
ATAATGACATGTCATAACCGGAAGTATCACTAACTCCTCAATATGGGCAGGT	44984192	44986805	44984142	44984194	1	6	SORBI_3006G080900	44977204	44986805	None	10245	1168	122719	Yes
GGCCTATAAAAGAAGGCCTCTACTTCACGGGCCCAGGGGAGGAAGGCCAGAA	45891624	45891804	45891574	45891626	1	6	SORBI_3006G089266	45890641	45893572	None	10245	1168	122719	No_or_no_constitutive_exon
TTTGCTGACGGCGACCTGCTGGTGAATGAATGGATGGACGGATGGGTCAGGT	46386650	46386886	46386936	46386884	-1	6	SORBI_3006G093900	46386650	46387332	None	10245	1168	122719	No_or_no_constitutive_exon
TTTGTCAACAACAAGAAACGATTATTCGTGCCGTGGCCGTGGGAGCACAGGA	46654244	46654668	46654194	46654246	1	6	SORBI_3006G096400	46653643	46656250	None	10245	1168	122719	Yes
GCGAGCGGGAGCGGGAGCGGGAGCGGTGGCCCTCGGTCGCGGCGGGGCAGGC	46749521	46749617	46749667	46749615	-1	6	SORBI_3006G098100	46744773	46750217	None	10245	1168	122719	No_or_no_constitutive_exon
ACTGGTTTGATCATGCTGGCACCACCTGTAAATCACAAAGGTGGGCACAGGG	47451672	47451768	47451622	47451674	1	6	SORBI_3006G104700	47450832	47452594	None	10245	1168	122719	No_or_no_constitutive_exon
TATGAACATTGCTCATGTTTCTCGTGTCGTCATTTTGGGTTTGGGGACAGGT	47624685	47625037	47624635	47624687	1	6	SORBI_3006G106400	47619156	47625037	None	10245	1168	122719	No_or_no_constitutive_exon
CCTAATTTGGAATGAATTGGACCCTGTTTTCTTTCTGTGGGTGTGGGCAGAA	47677782	47678459	47677732	47677784	1	6	SORBI_3006G107400	47676506	47678459	None	10245	1168	122719	No_or_no_constitutive_exon
AAAGTAATTATGGGCGTGACTCTGTTGGTGAGTTTTACTGGGCAGTGTAGTT	47767075	47767113	47767163	47767111	-1	6	SORBI_3006G108200	47766152	47768977	None	10245	1168	122719	Yes
AAGGCGACGGCGGAGAGGCCACGGGGGCGCGACGGCTTCGGTTGGGGCAGTC	47863161	47864420	47864470	47864418	-1	6	SORBI_3006G109650	47863161	47864918	None	10245	1168	122719	No_or_no_constitutive_exon
ACCAAACTGCTTCTCTTGCCGTCTGATAATGCTTGTTGGGATATAAACAGGT	48082054	48082129	48082179	48082127	-1	6	SORBI_3006G112600	48080128	48083613	None	10245	1168	122719	Yes
GGTGACGATGGTGACATATATGCTTTGGATGGGTGTGGTGGGTCGAGCAGGG	48109151	48110017	48110067	48110015	-1	6	SORBI_3006G113000	48109151	48111410	None	10245	1168	122719	No_or_no_constitutive_exon
AACTAGTGAACAGTCTTTCATTTTGGTGAATTTGTGACGGGGGAGAAGAGTG	48693297	48693537	48693587	48693535	-1	6	SORBI_3006G120301	48693148	48696492	None	10245	1168	122719	No_or_no_constitutive_exon
CGAGCGAGCGCAGCTGCGCCGCCTGTGCCGCGTCCGTGCGGGACGGGCAGGA	49061915	49062158	49061865	49061917	1	6	SORBI_3006G125301	49061385	49062158	None	10245	1168	122719	No_or_no_constitutive_exon
ATTCCCAGCTCCGTTCTACACAGATGCCACCACACTGCCTTGGCGGGAAGCC	49190256	49191319	49190206	49190258	1	6	SORBI_3006G126800	49189078	49197953	None	10245	1168	122719	No_or_no_constitutive_exon
CTTATCGTTAGTTCAGCAAAGTTTATGTCTTGATATTGAACAATGGGCAGGT	49192290	49192503	49192240	49192292	1	6	SORBI_3006G126800	49189078	49197953	None	10245	1168	122719	No_or_no_constitutive_exon
CTTATTGTTAGTTCAACAATGTTTATGTCTTGATATTGAGCTATGGGAAGGT	49237326	49237446	49237276	49237328	1	6	SORBI_3006G127350	49236465	49239852	None	10245	1168	122719	Yes
TTCGTATGTCTACCGTTTATTTATACCCATCTCGTTTGTGAGGGATGTAGTG	49469113	49469238	49469288	49469236	-1	6	SORBI_3006G130400	49465725	49471017	None	10245	1168	122719	No_or_no_constitutive_exon
TGGTGCTAATTTTGCGCTGTCTCCTTTTGTGCACGGGGCTGATTGGGCAGTG	49811360	49811513	49811563	49811511	-1	6	SORBI_3006G135000	49806401	49811954	None	10245	1168	122719	No_or_no_constitutive_exon
CTCAGGGAACAAGCAAACAGCCATAGCTCATATCCAGGTCGTGAGGGCAGGG	50100529	50100764	50100479	50100531	1	6	SORBI_3006G138800	50099098	50106205	None	10245	1168	122719	No_or_no_constitutive_exon
AACACATGTAGCCGTGGAACCTGCAATAAGTATGCGCGGGAAATCTGAAGGC	50203770	50203792	50203842	50203790	-1	6	SORBI_3006G139900	50203770	50205312	None	10245	1168	122719	No_or_no_constitutive_exon
CGGGGTTTTTGACGCCTCACGCGTGCTTGTGGTTTTTGTTTGCGGGGCAGGT	50567769	50567910	50567719	50567771	1	6	SORBI_3006G143300	50567333	50572909	None	10245	1168	122719	No_or_no_constitutive_exon
GCCCGCAGCGACTCGAGCAGGCGCTCCTCGAGCAGGCGGGGAACGTCAAGGC	50738392	50740228	50738342	50738394	1	6	SORBI_3006G145650	50738204	50740228	None	10245	1168	122719	No_or_no_constitutive_exon
CAATATCTTCTTAATTAACCCCTCAAAAATGTTTCATTTGCCGAGGGTAGGA	50808287	50808362	50808412	50808360	-1	6	SORBI_3006G146100	50804774	50809775	None	10245	1168	122719	No_or_no_constitutive_exon
CATTGGTCTTTGTAAACAAAAATAACGTGCCTTCTTCATGTGGGATACAGAT	50845814	50845910	50845960	50845908	-1	6	SORBI_3006G146800	50842973	50847966	None	10245	1168	122719	No_or_no_constitutive_exon
CTTGGAGTTCGATAAGAAAAGCTGCTTACTTGAGCACCATTGGGGCAAAGGG	51136951	51137036	51137086	51137034	-1	6	SORBI_3006G149900	51136601	51137298	None	10245	1168	122719	No_or_no_constitutive_exon
GACGACGGGCAGGCCGGGGGCGTCGCCGTCGTCGTTCCCGCGGGCGGCAGCG	51858131	51858486	51858081	51858133	1	6	SORBI_3006G160700	51857640	51862605	None	10245	1168	122719	No_or_no_constitutive_exon
GGAGGAGAGAAGAGATGAATCGATTCGCTTGCTCCGTGCCGTGGGCGCAGGT	52086797	52087269	52086747	52086799	1	6	SORBI_3006G163200	52085662	52088430	None	10245	1168	122719	No_or_no_constitutive_exon
TTGTCAAATATGATATATTTCTTATTCAAACATTCTGTGGGGTTGGGCAGAG	52179009	52179221	52178959	52179011	1	6	SORBI_3006G164000	52177255	52179742	None	10245	1168	122719	No_or_no_constitutive_exon
GCACTTTTAGGCCACTTTTTCTTCGTACTTTGGAATGGGCGAGTCTGAAGTT	52590122	52590204	52590072	52590124	1	6	SORBI_3006G168650	52588298	52591707	None	10245	1168	122719	Yes
GTGTTCTTTTTTTTTTGTTAACGAATTAAACGAAATGCATGGATGGGCAGGG	52607670	52607763	52607620	52607672	1	6	SORBI_3006G169000	52607019	52611237	None	10245	1168	122719	No_or_no_constitutive_exon
AGCTTGACTGACATGGTTATCGATGGTTTCTTTGTGGGATGAATGAACAGAT	53193185	53193326	53193135	53193187	1	6	SORBI_3006G176700	53192022	53194107	None	10245	1168	122719	No_or_no_constitutive_exon
CGGTCCTTTGAACTGATCGAATCGCTCCGTTTTGTTGTTGTGGGTGGCAGAT	53254517	53255569	53254467	53254519	1	6	SORBI_3006G177800	53249653	53255569	None	10245	1168	122719	No_or_no_constitutive_exon
GATGCAATTGATTATAAGCTCTCTCTTTTCTTGATCATCTATGGGGTTAGGA	53792615	53792687	53792737	53792685	-1	6	SORBI_3006G182900	53783512	53801893	None	10245	1168	122719	No_or_no_constitutive_exon
GCATGTGGGCATGCTTTGATGTGCATGTGCTAACGGTCTAAGGGATGTAGCT	53820003	53820198	53820248	53820196	-1	6	SORBI_3006G183200	53818219	53824454	None	10245	1168	122719	No_or_no_constitutive_exon
TAGTAATCCACAAACATGCCTATTTACTACGCCTTAAAAGGGGTGTACAGGC	54766713	54766865	54766663	54766715	1	6	SORBI_3006G194400	54760887	54768413	None	10245	1168	122719	No_or_no_constitutive_exon
TAAGCGAGACAGCAATATCGAACACCTGAAATAACGAGGCGGGCATGCAGGT	54803301	54804881	54803251	54803303	1	6	SORBI_3006G195100	54802711	54804881	None	10245	1168	122719	Yes
TCCCTGTATTCACTCATTCATACTCAGGCATAAAAGAACAAAAGGGACAGAA	55225136	55225698	55225748	55225696	-1	6	SORBI_3006G200901	55225136	55228301	None	10245	1168	122719	No_or_no_constitutive_exon
GGCCCGCGGTGCGGTGCCGCGCGAGGCGTGTGACGGCGACGGGTTCAGAGGA	55993848	55995093	55995143	55995091	-1	6	SORBI_3006G210233	55993848	55995344	None	10245	1168	122719	No_or_no_constitutive_exon
CGCACCGGGCGCAGGAGACGGCGAGGGCGGCCAAGGACCGGACGGGCGAGGC	56007530	56008051	56007480	56007532	1	6	SORBI_3006G210500	56006556	56008051	None	10245	1168	122719	Yes
TAGACCAACAAACCGCATATGAACTAAAAATTCTTTTCTTGGGGGCACAGGG	56196079	56196210	56196260	56196208	-1	6	SORBI_3006G213400	56193490	56198482	None	10245	1168	122719	No_or_no_constitutive_exon
CAAAGGCCTGGTGCTGACGTACTGTGTGCACTGCGTTAATGGGCATGCAGGC	56302649	56304630	56302599	56302651	1	6	SORBI_3006G214800	56302202	56304630	None	10245	1168	122719	No_or_no_constitutive_exon
AGATGGAGAGCCGCGCCGAGGTGATGGAGCGAGCGGCGGTGGAGTGGGAGCG	56333310	56333373	56333423	56333371	-1	6	SORBI_3006G215200	56332482	56334282	None	10245	1168	122719	No_or_no_constitutive_exon
AAATTATGAAATTACTGTGCCTTATTCATTATAATGTTGATGGGATGCAGGA	56722836	56722934	56722984	56722932	-1	6	SORBI_3006G220200	56721548	56726911	None	10245	1168	122719	No_or_no_constitutive_exon
AGTTGAGGTCTGACCTGATGCGGCGTTGTTGTTATTTTTTTGGGGGGCAGCG	56752135	56752245	56752085	56752137	1	6	SORBI_3006G220700	56751168	56754710	4337050	10245	1168	122719	No_or_no_constitutive_exon
ACGACATTCACACCTTCGAGTGGACCAACGGCTTTCGGGGTTGGAGCAAGTA	56854675	56855047	56854625	56854677	1	6	SORBI_3006G222000	56854288	56856099	None	10245	1168	122719	No_or_no_constitutive_exon
ATTCGGGTGCTGAGTTTTTGGTTCTGGGTGTGATTTGGCGGGGGTACCAGAT	57056043	57056132	57056182	57056130	-1	6	SORBI_3006G224800	57048817	57056550	None	10245	1168	122719	No_or_no_constitutive_exon
AGAGAATGATGCTAGAATACTTGAGTTCTACAGATGAAGCTGGGGGAAAGAA	57332472	57332577	57332627	57332575	-1	6	SORBI_3006G228833	57321103	57334693	None	10245	1168	122719	No_or_no_constitutive_exon
TATTCAGTGTATTCTTGTTCTGTTGCTGATCCTACCGTTTCAATGGGCAGGG	58437244	58437608	58437658	58437606	-1	6	SORBI_3006G244600	58437244	58440354	None	10245	1168	122719	No_or_no_constitutive_exon
TTTTTGTTTGGCAGTTGCATTTATGTAACCAAGTTCCCTGGGCAATGCAGTC	58588972	58589688	58588922	58588974	1	6	SORBI_3006G246900	58582311	58589688	None	10245	1168	122719	Yes
CCTTTTTCATAAGAAACTACTTGATTTTCACAAGGTTTTGGGTAATACAGGG	58804443	58804498	58804548	58804496	-1	6	SORBI_3006G248700	58801616	58807226	None	10245	1168	122719	No_or_no_constitutive_exon
AATGTGTGTGTGTGTGTGCGCGCGCGCGCTTGGAATGGCATGGGATGCAGGG	58981236	58981454	58981504	58981452	-1	6	SORBI_3006G251200	58979448	58981901	None	10245	1168	122719	No_or_no_constitutive_exon
ATCTGCAATTTTCTCCTAATCGAGCACTTATTTGATGCTGGGATTGGCAGGT	59064498	59064631	59064681	59064629	-1	6	SORBI_3006G252700	59058821	59067193	None	10245	1168	122719	Yes
CCAAATGTAGATTGTGATTTTATTCTCCGTTTTTTTTGGGGGTAATGCAGGG	59251100	59251226	59251276	59251224	-1	6	SORBI_3006G255000	59250689	59254130	None	10245	1168	122719	Yes
ATCCGCTCGTTCCTGTCTCACCTCTCCGCGGCGTCGGCGCGCGGGCGCAGTT	59399585	59399717	59399767	59399715	-1	6	SORBI_3006G257600	59395006	59403950	None	10245	1168	122719	No_or_no_constitutive_exon
TTCTAACTTTGTAAGCACCTGCGATGATGTTTGGACACTTGGGATGTCAGAT	59494316	59494460	59494266	59494318	1	6	SORBI_3006G259100	59490811	59495313	None	10245	1168	122719	No_or_no_constitutive_exon
AAGGCGGGCGGGGGAAGCCAACGACAGCGAGCGGAGCGGGAGAGTGTGAGCC	59497375	59498104	59497325	59497377	1	6	SORBI_3006G259201	59496739	59498104	None	10245	1168	122719	No_or_no_constitutive_exon
CTTCCCGCAAAGCTCATCCCCTCCTCCCACATGGCGGGACGCAACCGGAGCT	59512494	59512631	59512681	59512629	-1	6	SORBI_3006G259401	59510393	59515646	None	10245	1168	122719	No_or_no_constitutive_exon
CAGTACCCCATCATCATCACTGACGCGTGCGGTTGTGGGTGGCATGGCAGGG	60103961	60104878	60104928	60104876	-1	6	SORBI_3006G267900	60103961	60105483	None	10245	1168	122719	No_or_no_constitutive_exon
GCTTATATATATAGATATATATGATTTTCTATTTCGTGTTGGGATTATAGTG	60219644	60219745	60219594	60219646	1	6	SORBI_3006G269800	60216296	60223896	None	10245	1168	122719	No_or_no_constitutive_exon
CGCTTGCGGGACAATAATCTTATTGATGAAAACTGTTTTTTGGGTTGAAGTC	60253596	60254121	60253546	60253598	1	6	SORBI_3006G270200	60251460	60255837	None	10245	1168	122719	Yes
TTACGCTTGCGAGCAGTAATATTTGTTTGGTTGGTTTGGGTGGAGAACAGTG	60291670	60291787	60291620	60291672	1	6	SORBI_3006G270800	60290365	60292416	None	10245	1168	122719	No_or_no_constitutive_exon
ATGACGAGAAATTACAGCTTCATTTTTTTTTTAATTTACTTTGGGAGCAGCA	60334725	60334792	60334675	60334727	1	6	SORBI_3006G271500	60333933	60336887	None	10245	1168	122719	No_or_no_constitutive_exon
GAGTTCTTTCCTTTCCTTTTTTTCTTATTCTTTTTTTCGTGGGTGTGTAGGG	60945145	60946676	60946726	60946674	-1	6	SORBI_3006G279200	60943582	60952663	None	10245	1168	122719	No_or_no_constitutive_exon
CAGGATCGGGATCTCCATCGTCTCTGCTCTGCTAATGCATCGGGGCGCAGAC	61068145	61068416	61068466	61068414	-1	6	SORBI_3006G280600	61065793	61068866	None	10245	1168	122719	Yes
ATTGAAATTTGAATTAGCAAAATAGTTATGTCCACATGTAATGGGTGCAGGA	255941	258244	255891	255943	1	7	SORBI_3007G002700	253750	258244	None	10245	1168	122719	No_or_no_constitutive_exon
CCCCCTCCCATTTCGGCGGCGGCGTTCCGTGACCGGTTCTGGGATTGCAGAT	741688	741812	741638	741690	1	7	SORBI_3007G008300	741251	746209	4344464	10245	1168	122719	No_or_no_constitutive_exon
ATCCGATTGGAAGGTGGCTCATCCGCGCGGGGTTGCTCGCTGGGACGCAGAG	826157	826362	826107	826159	1	7	SORBI_3007G008900	825856	832268	None	10245	1168	122719	No_or_no_constitutive_exon
CAATTCTTGTTATTAGTAAACTCAATGTTGTTTTTTTGTGGGTGAAACAGAA	1295893	1296028	1296078	1296026	-1	7	SORBI_3007G014800	1290950	1298355	None	10245	1168	122719	No_or_no_constitutive_exon
CCGGCGGGGGCGGGGGCGGCGACGAGGTGATGTTCCCGGCGCTGGGGCAGGC	1305732	1306629	1305682	1305734	1	7	SORBI_3007G015000	1305170	1306629	None	10245	1168	122719	No_or_no_constitutive_exon
CGCTGCTTCTCTCACTTTCTTCTGAACAAAACCACCACAAATGCGGGCAGGT	1815923	1816000	1815873	1815925	1	7	SORBI_3007G019300	1815407	1821577	None	10245	1168	122719	No_or_no_constitutive_exon
ACGACCGCTTCACGATCAGGTGTGATTTGACGGTCGCCGCCACGGGGGAGAT	2188330	2188434	2188484	2188432	-1	7	SORBI_3007G024300	2187219	2188935	None	10245	1168	122719	No_or_no_constitutive_exon
TTGGGTGGATAAATTTTTTGAATTCCTCTTGTTTTTCGCGGGAAGTGAAGGC	2408213	2408322	2408372	2408320	-1	7	SORBI_3007G026200	2404023	2408695	None	10245	1168	122719	No_or_no_constitutive_exon
AGCTTTTGCAAACTGTACTAATGGTTGAGTTATTGGGGTTATGATGATAGTT	2407852	2407930	2407980	2407928	-1	7	SORBI_3007G026200	2404023	2408695	None	10245	1168	122719	No_or_no_constitutive_exon
TGTGACGGGGAATCTGAAAAATTTTGCAAAATTTTTGGGAACTAAACAAGGC	2522180	2522191	2522241	2522189	-1	7	SORBI_3007G027800	2518723	2522734	None	10245	1168	122719	No_or_no_constitutive_exon
GACCTTGATCACTCTGTTGAATTGGATTTGACCTGGCTGTGCGGGTGTAGAG	2702739	2702935	2702689	2702741	1	7	SORBI_3007G029500	2701835	2706293	None	10245	1168	122719	No_or_no_constitutive_exon
TGAACTGATGATGCGTTGATGCCATGGCAATGTCAATCTGGTGGGTGCAGAA	2841277	2842273	2842323	2842271	-1	7	SORBI_3007G032100	2841277	2846378	None	10245	1168	122719	No_or_no_constitutive_exon
ATGGCACCATAGGTGGTCATATTGTTGTTGGGGATACCAAATCTGGGGAGTT	2892131	2892852	2892081	2892133	1	7	SORBI_3007G032600	2888228	2893561	None	10245	1168	122719	No_or_no_constitutive_exon
TAGAAAGTTTTTATTCGACTTATGGTTTACATAACATACTGGGTACACAGGA	3552773	3553110	3553160	3553108	-1	7	SORBI_3007G037200	3552773	3556536	None	10245	1168	122719	No_or_no_constitutive_exon
GTGTTTGAATTTGTTTTCTCAATGTTTACTTATTGGATGTGGGAAAAAAGTA	3687339	3687408	3687289	3687341	1	7	SORBI_3007G037800	3685885	3690275	None	10245	1168	122719	No_or_no_constitutive_exon
CGGAAAGGATCATTTTCAGTGATACGGTGGATGCTAGGCTCAAAGGGAAGTA	3717664	3717910	3717960	3717908	-1	7	SORBI_3007G038200	3717664	3719703	None	10245	1168	122719	No_or_no_constitutive_exon
ACCATCTTGATGTCCCTTTATTATTTCATTGTTGTGGGAATGGAAAGTAGGT	4293258	4293342	4293392	4293340	-1	7	SORBI_3007G043100	4292680	4310814	None	10245	1168	122719	No_or_no_constitutive_exon
TGACGGGGAATCTTGAAAAACTTTTTGGATTTTGGTGGGAACTGAACAAGGC	4871481	4871593	4871431	4871483	1	7	SORBI_3007G049050	4870966	4871593	None	10245	1168	122719	No_or_no_constitutive_exon
AAACTAAGAAACAAGAAACAAAGGGACTGGACCTTGATCTTGGGGTGCAGAT	5611252	5611296	5611202	5611254	1	7	SORBI_3007G055100	5610249	5612213	None	10245	1168	122719	No_or_no_constitutive_exon
GGTTTGATTTGGGTGGTTTGCTGCTGCCTGCTGCTTTGATCCGGGGGCAGGC	5834716	5834799	5834849	5834797	-1	7	SORBI_3007G056700	5831682	5835331	None	10245	1168	122719	Yes
TGTGTATGTTTCTCATTTGACACATCTTTGAACTTTTGTGCGGGGCATAGGC	6236842	6236914	6236792	6236844	1	7	SORBI_3007G059600	6233482	6239958	None	10245	1168	122719	Yes
CGAGGTGAGGCGAGGCGGAATAACTAGAGGTTGAGGGCTTTGGGTGGCAGGC	6585170	6585316	6585366	6585314	-1	7	SORBI_3007G062600	6581956	6585602	None	10245	1168	122719	Yes
TGGTGCAGATTTTCTGTAGTAACATTAATCTTTATCCCTTATATGGGCAGAT	6621557	6621739	6621507	6621559	1	7	SORBI_3007G063000	6619310	6628015	None	10245	1168	122719	Yes
TCTGGTTTACTTTGTGATGCTCATAATCTGTGTTGTAATCATATGGGCAGAA	6943546	6944254	6944304	6944252	-1	7	SORBI_3007G065400	6937949	6946983	None	10245	1168	122719	Yes
CCCCTTGATCTTCCTTATATAAGAAGGGGCTGGTGGAATTTGGGATGCAGGC	7561580	7561698	7561748	7561696	-1	7	SORBI_3007G068000	7559788	7562001	None	10245	1168	122719	No_or_no_constitutive_exon
TATAGTGATTTTCCATCGTCCGATGTGTTTGTTTGGTCATTGGGAACAAGGG	9980489	9980639	9980689	9980637	-1	7	SORBI_3007G082900	9979885	9980915	None	10245	1168	122719	No_or_no_constitutive_exon
ATCTAATAATTTTCCACCCGATGTGTTTGTTTGGTCGTATGGGGAATAAGGA	10006192	10006309	10006359	10006307	-1	7	SORBI_3007G083000	10005639	10006545	None	10245	1168	122719	No_or_no_constitutive_exon
TATTTTGTGATAACTATCAAGTCCATTTAACACGGCCATTGGGGCTGCAGAT	10255692	10256359	10255642	10255694	1	7	SORBI_3007G084200	10251745	10256359	None	10245	1168	122719	Yes
GTGTCAATTAATTAGTTCTAATCCATTTGCCTATTGTTGGGACGATGCAGAA	11510876	11511569	11510826	11510878	1	7	SORBI_3007G086400	11510099	11511569	None	10245	1168	122719	No_or_no_constitutive_exon
TCCGTGACCGGAGTGCGCTGACGATCGTCGGTCTGTGGCGCGGGGTGCAGAC	12112079	12112304	12112354	12112302	-1	7	SORBI_3007G088200	12106404	12112690	None	10245	1168	122719	Yes
CTCGTCGTCACCAACGCCGGGGCCGGCCAGGCCGGCCGTGTCGGGGAGAGGG	17222624	17222797	17222847	17222795	-1	7	SORBI_3007G094300	17220182	17223144	None	10245	1168	122719	No_or_no_constitutive_exon
ACAGGGCGGTGGAGGTGGACGGGACGGGTGACGCTCCTGGACTTGGGGAGGG	19038193	19038271	19038143	19038195	1	7	SORBI_3007G097400	19037781	19069720	None	10245	1168	122719	No_or_no_constitutive_exon
TTGTTCAAGTGGTGCCGTGCACAAACTCATTCTATTATTTGGGTATGTAGGG	37610356	37610461	37610511	37610459	-1	7	SORBI_3007G105500	37601165	37615208	None	10245	1168	122719	No_or_no_constitutive_exon
GGTACCCCGGCGTGCTGGTCGACGTGGTGGCGTCGGCCAGGGGCAAGCAGGT	41586409	41586511	41586359	41586411	1	7	SORBI_3007G111500	41585780	41588825	None	10245	1168	122719	No_or_no_constitutive_exon
TGTGTCTACTTTGTTGAACAAAAGCAATGAGATTATTTTTGCTGGGACAGCC	43893942	43894109	43893892	43893944	1	7	SORBI_3007G112766	43892456	43894109	None	10245	1168	122719	No_or_no_constitutive_exon
TTATTGTGTCATTAACCATGGTAACTTTTCACTGCTGGGTAAAAATGCAGGG	46113496	46113659	46113709	46113657	-1	7	SORBI_3007G113900	46103133	46116346	None	10245	1168	122719	No_or_no_constitutive_exon
CTACTTTCTACAACTCAACTCCCTGCAGTTCACAAAACTTTGGGAAACAGAT	49522609	49522654	49522704	49522652	-1	7	SORBI_3007G114600	49520357	49523694	None	10245	1168	122719	No_or_no_constitutive_exon
CTGGCGGCTAACCTTCACTTTTTGTTGCAATTTTGCATGGGGTGGTGCAGGG	52804875	52806558	52804825	52804877	1	7	SORBI_3007G123200	52802024	52806558	None	10245	1168	122719	No_or_no_constitutive_exon
ATCCACAACTGCCCCATCGGCAAGATGCCGATGCTTATTGGGCTGATAAGAT	53074690	53075146	53074640	53074692	1	7	SORBI_3007G123850	53073904	53079754	None	10245	1168	122719	No_or_no_constitutive_exon
CCGTGAGAGGTATCTGATGCTGCTGTAATGTCTGTGCCGGGAATTCGAAGTG	54703403	54703746	54703353	54703405	1	7	SORBI_3007G130300	54702206	54708409	None	10245	1168	122719	Yes
AAAATGCGGTCCGTTGAAGAAAACTGACAGCGTTGGCGTTGGGAATGCAGGG	57117897	57118289	57118339	57118287	-1	7	SORBI_3007G141600	57114913	57118786	None	10245	1168	122719	Yes
TTTTGATTTGAGTTATAAGTTCAAACTAAAACTGGACTTTGGGGATGCAGGT	57715880	57716072	57716122	57716070	-1	7	SORBI_3007G146900	57708569	57717596	None	10245	1168	122719	No_or_no_constitutive_exon
ACTCGTGACAACGCGACGGGCATCCTGTTCGACGTCTTCGTCGGCGGGAGTG	58500648	58501227	58501277	58501225	-1	7	SORBI_3007G152500	58500648	58502178	None	10245	1168	122719	No_or_no_constitutive_exon
TGGCGTCTGTCGATTTCATTTTGATGCTTGTGGCTGTTTGGTGGGTGCAGTG	58543158	58543339	58543108	58543160	1	7	SORBI_3007G152900	58542821	58547517	None	10245	1168	122719	No_or_no_constitutive_exon
CCATGACCCAGTTTTATGATCACTTCGTCGGTGACCACGGGATGGTGCAGGT	58658179	58658507	58658129	58658181	1	7	SORBI_3007G153600	58657743	58659808	None	10245	1168	122719	Yes
ACGGTGGTGCTCATCTCCTGTCCTGTCGTGTCGCGTGGTGGTAGGGGCAGGC	59597355	59597439	59597489	59597437	-1	7	SORBI_3007G161200	59594340	59597751	None	10245	1168	122719	No_or_no_constitutive_exon
CAGTTCTAAAGTCTATCACATGGACTGATCGTCTTATTTTTTGGGGATAGGT	59616008	59616061	59616111	59616059	-1	7	SORBI_3007G161800	59615097	59618876	None	10245	1168	122719	No_or_no_constitutive_exon
AATGACTGATAACTGCTTGCTCATGATCTTCCTTATTTTGGGAACTGCAGGC	60028047	60028316	60027997	60028049	1	7	SORBI_3007G165500	60022284	60028316	None	10245	1168	122719	No_or_no_constitutive_exon
TGTTTGAAGAATTATTAGCTAATGTGGTTTGTTCGTGGGTGTGAAATCAGGT	60042014	60042086	60041964	60042016	1	7	SORBI_3007G165600	60032397	60043960	None	10245	1168	122719	No_or_no_constitutive_exon
TACAGTACTAACAACCTGTCATCCACGCCGTTGAATGGATTGGGACACAGGA	60146953	60147040	60147090	60147038	-1	7	SORBI_3007G166200	60144109	60147894	None	10245	1168	122719	Yes
ACAATCTGTCATCCTATGCCATTGAATGGATTGGGAGTTGGGACACACAGGA	60152088	60152175	60152225	60152173	-1	7	SORBI_3007G166300	60149509	60153216	None	10245	1168	122719	No_or_no_constitutive_exon
CTGAATAATGGAGGAAATAAAATTGTTGTTGCATGATGTGATGGGTGCAGAT	60258272	60258827	60258877	60258825	-1	7	SORBI_3007G167400	60258272	60260689	None	10245	1168	122719	No_or_no_constitutive_exon
TTGTATTAGCTTCCTAAATGTCACATTGAAAATTATAAAAACTGGGACAGGC	60323488	60323650	60323700	60323648	-1	7	SORBI_3007G168300	60318409	60324695	4346315	10245	1168	122719	Yes
CGGAGGGATTGTGTTTGGGTTCGACGATCCACGGTGGGGGCGGGGAGCAGAA	60348106	60348199	60348249	60348197	-1	7	SORBI_3007G168400	60345774	60348705	None	10245	1168	122719	No_or_no_constitutive_exon
AATAAACGTTTTTAAAAAAATATAGACTTGGCTCTACAAAAATGGGGGAGGG	60419751	60419781	60419701	60419753	1	7	SORBI_3007G169566	60418935	60419781	None	10245	1168	122719	No_or_no_constitutive_exon
TTTCTTTATTTTCTTAGGTTCGCTAATAATGTTAAGTCTTACATGGGCAGTG	60440731	60440791	60440681	60440733	1	7	SORBI_3007G169700	60438597	60447179	4346302	10245	1168	122719	Yes
GTCATCTCTTTCGAGAGGTCTCTGGAGCTGGGTTTTTTCAAAATGGGCAGGG	60504015	60504311	60504361	60504309	-1	7	SORBI_3007G170300	60503028	60506362	None	10245	1168	122719	No_or_no_constitutive_exon
GGTGAACTCAACTTGGTGCTTTGTTTGGTGATGCTGTGCTGGGAGCACAGGT	60703354	60703443	60703493	60703441	-1	7	SORBI_3007G171950	60697784	60704010	None	10245	1168	122719	No_or_no_constitutive_exon
GCCGAATCCCATTGCCGGCGTCATGTCAATTGAGTTTTTTATGGGAGCAGAT	60794607	60794757	60794807	60794755	-1	7	SORBI_3007G172900	60788212	60795316	None	10245	1168	122719	Yes
AGCTTCTGTCGACTATATATATATATATATGTATATATGCATGGGTGCAGGT	61068772	61069600	61069650	61069598	-1	7	SORBI_3007G176900	61068772	61073549	None	10245	1168	122719	No_or_no_constitutive_exon
GCGCTGACTGTTGTTGTTGTGATCCGCGCGGCTCCCACGGGTGGGTGCAGGG	61380084	61380971	61380034	61380086	1	7	SORBI_3007G180300	61379332	61382309	4346229	10245	1168	122719	No_or_no_constitutive_exon
CATGCCTGGCACGTTGGGAGGATGACCCGCCTTGGGTGTTGTGGGTGCAGGA	61659801	61660035	61659751	61659803	1	7	SORBI_3007G183300	61659148	61666336	None	10245	1168	122719	No_or_no_constitutive_exon
GTTAGACTGCTTTTGCTTACGCAAGATCTCATCTTTTGGTTGGGTTGAAGGA	61832663	61832792	61832842	61832790	-1	7	SORBI_3007G185200	61831348	61833678	None	10245	1168	122719	No_or_no_constitutive_exon
CGGGGGCGGGCGCCGCGTCCACGGCCTCGTGGCTCGTGCGCAGGGCCAAGGT	62536120	62536367	62536417	62536365	-1	7	SORBI_3007G193000	62536120	62538940	None	10245	1168	122719	No_or_no_constitutive_exon
AAGCCTTCGTGACCTGTCTCTGAATGTCTGTGGATCTTCTCCGGGTGAAGAT	62783221	62783320	62783171	62783223	1	7	SORBI_3007G195800	62782488	62785430	None	10245	1168	122719	No_or_no_constitutive_exon
CGTCCCATGCATAGAACAAAGTTGGTGCGCGTTTTCGCGCCGAAGGGCAGCA	62999098	62999786	62999048	62999100	1	7	SORBI_3007G198700	62998771	62999786	None	10245	1168	122719	No_or_no_constitutive_exon
CAACATAGGTTCTGATCTTGGTTGTCTGTTTGACTCCAATGTTGGGACAGAT	63054117	63055029	63054067	63054119	1	7	SORBI_3007G199600	63053316	63055029	None	10245	1168	122719	No_or_no_constitutive_exon
TAAGCTTTTGCCGCCGACATGTTTATGGCTATCTCTCTTTTGACGGGCAGGG	63635387	63636247	63636297	63636245	-1	7	SORBI_3007G206700	63635387	63638111	None	10245	1168	122719	No_or_no_constitutive_exon
GTGTATATATACATATATGCTTATTGCTTCAGTTTTGGTCGGCGGGTAAGAG	63712402	63712468	63712518	63712466	-1	7	SORBI_3007G207800	63710910	63713134	None	10245	1168	122719	Yes
TGTTTTGACTGCTGAGTTTTGACAAGTGTTGGTTTTGCTTGAAGGGCCAGGC	64601219	64601822	64601872	64601820	-1	7	SORBI_3007G217800	64601219	64603826	None	10245	1168	122719	No_or_no_constitutive_exon
AAGATTTTACATTCAGGTTTGATGCTTCTTTGTTTACCTTGGGAATGAAGTT	64717569	64717661	64717711	64717659	-1	7	SORBI_3007G219000	64715248	64720050	None	10245	1168	122719	No_or_no_constitutive_exon
AGCTTGTTGATCTGTTGATGCCTAAAGAACACTCTTCCATGGGATTGCAGAA	65244795	65246764	65244745	65244797	1	7	SORBI_3007G224900	65242108	65246764	None	10245	1168	122719	No_or_no_constitutive_exon
GAGCTATTCAATTGTGCCAATTCATGGTTTACATGAGGGAAATGGTGTAGGT	65310135	65310412	65310085	65310137	1	7	SORBI_3007G225700	65308769	65311816	None	10245	1168	122719	No_or_no_constitutive_exon
GTCTTGTAACATGTTTTCTTAATTTGGTGACTTATATTGGGACAATCAAGAT	258988	259063	259113	259061	-1	8	SORBI_3008G002950	254940	259282	None	10245	1168	122719	No_or_no_constitutive_exon
AAAAAGTTTTCAAAGGCAATGAATATGAGGAGCAAATTTTGTATGGGCAGGT	498478	498637	498428	498480	1	8	SORBI_3008G005800	492998	499658	None	10245	1168	122719	No_or_no_constitutive_exon
TTATAGATACTGACACAGCTAGAAACAATTTCTTCTTGTGGGTTAATGAGAG	1417730	1417814	1417864	1417812	-1	8	SORBI_3008G017300	1416533	1427488	None	10245	1168	122719	Yes
CGTTATGTCTTTATGGCACTAAATCTATGTAATCTGTTTGATGGGCGCAGGA	1587747	1587845	1587697	1587749	1	8	SORBI_3008G019300	1585068	1591494	None	10245	1168	122719	Yes
TTTATTTTCTCTCCTCTTTCTTCTGATGTAAATATGTGGGAAAAAATCAGGG	1590108	1590167	1590058	1590110	1	8	SORBI_3008G019300	1585068	1591494	None	10245	1168	122719	Yes
TGCCACCACCCAAGTTGCTGGTAGTTTCATTCACTGGGATAGGGCACTAGTG	1648787	1648990	1649040	1648988	-1	8	SORBI_3008G019350	1648602	1649272	None	10245	1168	122719	No_or_no_constitutive_exon
ACTACTACGTACATCTATCCAGCTAATGCCTTCCTTTTTTTGGGTGTAAGGT	1883673	1883762	1883812	1883760	-1	8	SORBI_3008G021700	1880057	1885510	None	10245	1168	122719	No_or_no_constitutive_exon
TTACTGCTCAAGTAGCTGATGCTCTGCAGCAACCGTTTTGTGATGGGCAGTT	1929823	1929877	1929927	1929875	-1	8	SORBI_3008G022000	1928533	1930628	None	10245	1168	122719	No_or_no_constitutive_exon
GACTGTCTTGTATCGCGTCTTCTAACTTCGCTTATTTTGGGACAATCAAGGT	2088591	2088806	2088856	2088804	-1	8	SORBI_3008G023600	2081937	2089387	None	10245	1168	122719	Yes
GTATTGTAACTTGTTTTCTTAATTTGTTGACTTATGTTGGGACAATCAAGAT	2098257	2098332	2098382	2098330	-1	8	SORBI_3008G023801	2092270	2098547	None	10245	1168	122719	No_or_no_constitutive_exon
CTGCAAGGTTACTATACGCCGTCTGAATTCTTTGTGTGGGAGAGACGCAGAT	2902870	2903035	2903085	2903033	-1	8	SORBI_3008G032500	2895928	2903460	None	10245	1168	122719	No_or_no_constitutive_exon
ATTAAATTTTGCATAAGAACTATGCTAATAATAAGCTATTGGGATTCAAGGG	3082662	3082896	3082612	3082664	1	8	SORBI_3008G033700	3072581	3084388	None	10245	1168	122719	No_or_no_constitutive_exon
CTAAATTTTGCAAAGGATTTGTACTAATAATAAGCTATTGGGGATTGAAGGG	3123619	3123853	3123569	3123621	1	8	SORBI_3008G033800	3110518	3125973	None	10245	1168	122719	Yes
GGATCCTGGCGTGGCTCGCGCCGCTCGCGCACAACATGGTCCGGTGGGAGAC	3138887	3139103	3139153	3139101	-1	8	SORBI_3008G034000	3138887	3140962	None	10245	1168	122719	No_or_no_constitutive_exon
TGCTTCTTTTTTTTTGTGACTGGAGTCAGATACTTCCTTCCGGGGCGCAGCC	3678275	3678427	3678225	3678277	1	8	SORBI_3008G039000	3677977	3680768	None	10245	1168	122719	No_or_no_constitutive_exon
CTCCGGGGCCGCATGCAAGCCCCTGGCAGTATTGCTCCGGGAAAAAAAAGCA	4144666	4144889	4144939	4144887	-1	8	SORBI_3008G042400	4144666	4145182	None	10245	1168	122719	No_or_no_constitutive_exon
GCTTTCAGTATGACTTGTTCATTTTTGTTTGTATTCAAATTGGGGTGCAGGA	5343098	5343231	5343281	5343229	-1	8	SORBI_3008G052900	5324055	5344317	None	10245	1168	122719	No_or_no_constitutive_exon
TCATGTCTACTTTAGTTCGGTCTCATCTTTGGTCTCCTATGGGTATACAGGC	5448374	5448465	5448324	5448376	1	8	SORBI_3008G054000	5444753	5451299	None	10245	1168	122719	No_or_no_constitutive_exon
CACGCGTCTCCCCGCGGGCGCAGGGAATACGTCTCGCCCCGCGGGGCCAGGG	5523200	5525240	5523150	5523202	1	8	SORBI_3008G054600	5522706	5528831	None	10245	1168	122719	No_or_no_constitutive_exon
CTCGCGCTCGTCTACGCCGCGGGGCTGCTCGTGTTCCTCCTCGGCGGGAGGC	5538911	5539146	5538861	5538913	1	8	SORBI_3008G054700	5538315	5543758	None	10245	1168	122719	Yes
GGAGCACTCGCGGTTCTCTCTAATCGCGCCTCTTCTTGCTGGGGTTGCAGCC	5896626	5896705	5896576	5896628	1	8	SORBI_3008G056900	5896187	5900589	None	10245	1168	122719	Yes
AACCATTTGATTGGTTCCTGACCGACGAGCCGTCGTCGGCGCGGGCGCAGAC	6071371	6071723	6071773	6071721	-1	8	SORBI_3008G058200	6064187	6072173	None	10245	1168	122719	No_or_no_constitutive_exon
GCGGCAAATATATAAAGATAGATAGACTGACGGTTGGGGCATGGATGCAGTG	6797840	6798694	6798744	6798692	-1	8	SORBI_3008G063100	6797840	6799179	9270622	10245	1168	122719	No_or_no_constitutive_exon
GGTTTGAGCCCACTTTGATTTGTCTCTGGCAACACTTGCTTGGGATACAGGT	7392357	7392654	7392704	7392652	-1	8	SORBI_3008G065866	7392357	7394389	None	10245	1168	122719	No_or_no_constitutive_exon
GGCAATGACTCTGACTGACAGCTCTCGCTTATATATGTGTGGGTCGGCAGGT	7418731	7418953	7419003	7418951	-1	8	SORBI_3008G066100	7417572	7421064	None	10245	1168	122719	No_or_no_constitutive_exon
GCGCACATATTTGAGTACTTGGTTTTGTTATCAAAACTGGGTGCGACAAGCT	9876434	9877073	9876384	9876436	1	8	SORBI_3008G072850	9871992	9877073	None	10245	1168	122719	No_or_no_constitutive_exon
CATCATAGAGGATTTGACTAATGTCTGTGTTTCTGGGGTTGAGCAAGAAGAT	12968681	12969284	12968631	12968683	1	8	SORBI_3008G079650	12966937	12969284	None	10245	1168	122719	No_or_no_constitutive_exon
CCCCTACTGACCCATTACGGGCGCTCCCGATCGACCGGTGTGGTGGGCAGGG	18627017	18627085	18626967	18627019	1	8	SORBI_3008G088100	18626871	18628691	None	10245	1168	122719	No_or_no_constitutive_exon
GACCTGCTGTGGGGTGTTTGTGTGTGGGTGTTGCTGTTGATGGGCAGCAGAG	44967835	44967908	44967958	44967906	-1	8	SORBI_3008G095200	44955558	44969502	None	10245	1168	122719	No_or_no_constitutive_exon
GCAGAGTTGATTTATTCCAGTTTTTTCCTAACATATTCTTGGGAAATTAGGT	45234234	45234403	45234453	45234401	-1	8	SORBI_3008G096000	45231620	45237932	4352211	10245	1168	122719	Yes
ATCAATGGTGTTCCGACCACCGGATCTCCTTCTGATCGCCTTGGGGACAGGC	45695218	45695331	45695168	45695220	1	8	SORBI_3008G096401	45694821	45702420	None	10245	1168	122719	No_or_no_constitutive_exon
CGTAGTACTTACTAAAGTTCTTGGCCACCGATGGTATTCCGATTGGGCAGGT	46580216	46580681	46580166	46580218	1	8	SORBI_3008G098098	46579369	46580681	None	10245	1168	122719	No_or_no_constitutive_exon
GTTTGATTTGCCTGGGAGAAAGGCGAGTCTGTTGCATCTAAGCTTGGGAGCC	46689115	46689177	46689227	46689175	-1	8	SORBI_3008G098230	46688309	46690035	None	10245	1168	122719	No_or_no_constitutive_exon
CTGTCTTGTATCGCGTTTTCTAACTTGTCGTTTATTTTGGGACAATCAAGGT	49408335	49408550	49408600	49408548	-1	8	SORBI_3008G105300	49402812	49409018	None	10245	1168	122719	No_or_no_constitutive_exon
CTGAATGTGTGTGGTAAATTAATTTCATATGATATTTGGGCAGACATGAGAT	51034934	51035155	51035205	51035153	-1	8	SORBI_3008G109800	51033761	51035453	None	10245	1168	122719	No_or_no_constitutive_exon
TTTTTAATTATACAGTGAAGTTAATAGTATTTATCTATTTGGGACTACAGGT	51349417	51349514	51349367	51349419	1	8	SORBI_3008G110500	51347116	51350785	None	10245	1168	122719	Yes
GGTTCATAAGCTTAAGGTCCTATCAATGCGCTGATCTGGGCTAAAGGAAGAT	52025380	52025682	52025330	52025382	1	8	SORBI_3008G112550	52023192	52025682	None	10245	1168	122719	No_or_no_constitutive_exon
GGAATAGTGGCGCCTGATTTTTGATCTGTTTGATTGATTGGGCTGGACAGGG	52030108	52030186	52030236	52030184	-1	8	SORBI_3008G112600	52027345	52031238	4352344	10245	1168	122719	Yes
GCAAGCCGATCCGCCGCCCTCTACCGACTAACATTTTCCGGGATGGGCAGAT	53232233	53232677	53232727	53232675	-1	8	SORBI_3008G119700	53231565	53233295	None	10245	1168	122719	No_or_no_constitutive_exon
CAACGCAGTGGCAGCACAAAGGCTGGCAGGACCTCTGACGGGAACTGCAGAC	54603449	54603467	54603399	54603451	1	8	SORBI_3008G123200	54594308	54603467	None	10245	1168	122719	No_or_no_constitutive_exon
GCTGCTGATGATCTCGAGCTCTATCCGTAATCCGTGGGCGGATGATGCAGGT	54754194	54754316	54754366	54754314	-1	8	SORBI_3008G124301	54753647	54754842	None	10245	1168	122719	No_or_no_constitutive_exon
ATAGTAAAACATGTATACTATGCCCGTTCATACATATGATGGGTGTGCAGCT	56410535	56410656	56410706	56410654	-1	8	SORBI_3008G135401	56405247	56411035	None	10245	1168	122719	Yes
CTCGCCTGATCTGACCTTGGGTTTCTACGGATTTGGGGCTGCGGGTGCAGGT	57531055	57531288	57531005	57531057	1	8	SORBI_3008G143800	57530434	57533540	4352642	10245	1168	122719	Yes
AGTCCACCATGTTCAAGAGGAGGATTCATTCAGATAAATGGGGATGGAAGCC	57602039	57602355	57601989	57602041	1	8	SORBI_3008G144701	57601038	57604362	None	10245	1168	122719	No_or_no_constitutive_exon
TTCCTTGCTCATTGGAGTTGCGCGTGTGTGTGCTACTTCGGGTGGTGCAGCA	57636182	57636338	57636132	57636184	1	8	SORBI_3008G144900	57635633	57641881	None	10245	1168	122719	No_or_no_constitutive_exon
TGAACCTGACATGTATGAACCGTTGCTGCTGTGTTTCTTTGGGATTGCAGAA	58125264	58125396	58125446	58125394	-1	8	SORBI_3008G147800	58124660	58127849	None	10245	1168	122719	No_or_no_constitutive_exon
TTCTTGACCATCCATTGTAATTCCAAACTGTCCTTTGTTTGGGCATGTAGGA	58491767	58492212	58492262	58492210	-1	8	SORBI_3008G152500	58491767	58494771	None	10245	1168	122719	No_or_no_constitutive_exon
TCAACACTGAATATCTAACAACAATCTAACGTTTTGCGCTGGGACATAAGAC	59596845	59597768	59597818	59597766	-1	8	SORBI_3008G162201	59596585	59598744	None	10245	1168	122719	No_or_no_constitutive_exon
CTTGGCTCACTGGAATAAAGTACTAGAGAGTAAGGAATGGGAGCAAAAAGAT	60142168	60143011	60142118	60142170	1	8	SORBI_3008G167300	60140633	60144182	None	10245	1168	122719	No_or_no_constitutive_exon
GTTAAAGATTTGTCATCAAACATGAAGATAAAGGTTTTGAAATAAGGGAGTT	60143087	60143187	60143037	60143089	1	8	SORBI_3008G167300	60140633	60144182	None	10245	1168	122719	No_or_no_constitutive_exon
CTACGGACTACGGTTTTCTGATTGTGAGTGATTGGCGGTGGTGGGCGCAGGC	60224254	60224399	60224204	60224256	1	8	SORBI_3008G168200	60223920	60225826	None	10245	1168	122719	No_or_no_constitutive_exon
ATTGTTAGTGGTGATACCACCACCAGTCCTATTGTCTTGAACTACGGGAGCT	60501791	60502440	60501741	60501793	1	8	SORBI_3008G170900	60496433	60502440	None	10245	1168	122719	No_or_no_constitutive_exon
GCGGGCGTTTCTGACGAGATGGCGATGTGTGGCCGGATGGGGGGGCGCAGGT	61011259	61011487	61011209	61011261	1	8	SORBI_3008G176000	61010769	61025668	None	10245	1168	122719	No_or_no_constitutive_exon
TCCCCAACATAGCTCCAGGCTGCAAGCGCTCGAAACGGCTGGGGAAGCAGGG	61200418	61200984	61201034	61200982	-1	8	SORBI_3008G178200	61200418	61204537	None	10245	1168	122719	No_or_no_constitutive_exon
ACGCCCGCCACGGCCTCGTCGTCCTCCACTTCGTCCTGGGTGACGACGAGGT	61233839	61234112	61234162	61234110	-1	8	SORBI_3008G178533	61233174	61234411	None	10245	1168	122719	No_or_no_constitutive_exon
GACGCGCCTCGTCCTCCGCGATCTCCCACGCCTGGCGCCGCCGATGGGAGAC	61572748	61573444	61573494	61573442	-1	8	SORBI_3008G181900	61570776	61574807	None	10245	1168	122719	No_or_no_constitutive_exon
ATTTATGGGTATTCTTTGTTTAATTACATTTATGATTATTGTATGGGCAGGT	62075762	62075979	62075712	62075764	1	8	SORBI_3008G186100	62072507	62078284	None	10245	1168	122719	No_or_no_constitutive_exon
CGCCGGGCCGGAACGCGCCGCAGCAGGTGCACATCGGGCTGGCGGACCAGAC	62369110	62370589	62370639	62370587	-1	8	SORBI_3008G189500	62369110	62370957	None	10245	1168	122719	No_or_no_constitutive_exon
TGGCTGAATCGTATAGTAATCGATGATTCATGCATATGGGGGGCATGCAGGG	62415521	62417122	62417172	62417120	-1	8	SORBI_3008G190200	62415521	62419253	None	10245	1168	122719	No_or_no_constitutive_exon
TACTGTCTGGATTGTTGATGATCCATTTAATAATATATCTGGGTGGGCAGGC	62544045	62544584	62544634	62544582	-1	8	SORBI_3008G191800	62544045	62545439	None	10245	1168	122719	No_or_no_constitutive_exon
AGTGCACAGGACTATGATTTAACTGTTTGTTTCTCCTTTTTTGGGGGCAGGC	67555	67660	67710	67658	-1	9	SORBI_3009G000400	61566	69197	None	10245	1168	122719	No_or_no_constitutive_exon
ACTATATTATGTCAGTTATGATGGTGAACAGCATTTTTATGAATGGGCAGTT	64616	64738	64788	64736	-1	9	SORBI_3009G000400	61566	69197	None	10245	1168	122719	No_or_no_constitutive_exon
GTCCTGTCACATTATTTCTAAGCTCTTGCTCGTCTTATCATGGGAAACAGGC	225166	225300	225350	225298	-1	9	SORBI_3009G002800	224224	227090	None	10245	1168	122719	No_or_no_constitutive_exon
GACGTAGGCATGGATCATATCACATCAAACTGATTGTGGGGTGATGACAGGG	557270	557422	557472	557420	-1	9	SORBI_3009G006400	556701	559878	None	10245	1168	122719	No_or_no_constitutive_exon
GGCTATTGGCTTACGCTCCGATGTTTTATCGGCCTTTGGGTATAGGGCAGGA	1042317	1042552	1042267	1042319	1	9	SORBI_3009G011600	1041110	1043908	None	10245	1168	122719	Yes
ATCGAATACCATCAGAAGAGAAGCAGTTAAAATGGTGTATGTATGGGTAGGA	1619146	1619250	1619300	1619248	-1	9	SORBI_3009G017400	1616924	1621888	None	10245	1168	122719	No_or_no_constitutive_exon
AATGATCGATCTTGACCAAAACAATACCTCTTTCAATCTGATGGGGTTAGAT	1809457	1809606	1809407	1809459	1	9	SORBI_3009G020100	1806924	1811764	None	10245	1168	122719	No_or_no_constitutive_exon
TGATGGCTCTAGTTTATCTTTGTAACCTGTCTGATTTGTATGGGATGTAGGG	2653938	2654046	2653888	2653940	1	9	SORBI_3009G029600	2652259	2657543	None	10245	1168	122719	No_or_no_constitutive_exon
ATATTTTCCATGTGAAACAATCCTGATTATAGTTTCTGTTTGGGGTGCAGGT	2655617	2655711	2655567	2655619	1	9	SORBI_3009G029600	2652259	2657543	None	10245	1168	122719	No_or_no_constitutive_exon
CGTAATGCAATGTTCTTGTTGGGATCAATGATCGACGATCAATGGGACAGGA	2663716	2663869	2663919	2663867	-1	9	SORBI_3009G029800	2663033	2664411	None	10245	1168	122719	No_or_no_constitutive_exon
GTGGTGGCGCCGGACGGTCCAGGACGCGGCGATCGGTGCCGGTGCGGGAGAT	3970579	3970689	3970739	3970687	-1	9	SORBI_3009G041200	3970579	3971065	None	10245	1168	122719	No_or_no_constitutive_exon
CCCCCCCATTCCTCTCGATCTCTGACGCGTGCGTTTCTGCGGCGGGACAGCT	3985181	3985440	3985131	3985183	1	9	SORBI_3009G041600	3984905	3988527	None	10245	1168	122719	No_or_no_constitutive_exon
TTTTCTGTCTCTGAGTGAAGCTGGGAATATGTTCTCATCTAAATGGGCAGGC	4024815	4024952	4024765	4024817	1	9	SORBI_3009G042100	4021788	4026849	None	10245	1168	122719	No_or_no_constitutive_exon
AGGTGCGGCCGCCGACTGAAACTTTGCTGCTGTGTTGCCTGTGGGCGCAGGT	4027660	4027777	4027610	4027662	1	9	SORBI_3009G042200	4027219	4035324	None	10245	1168	122719	Yes
ATTACTGACTGTCTCTCCTCTGTTCTGATTATTGCAGCCGTTTGGGGGAGGT	4145458	4145495	4145408	4145460	1	9	SORBI_3009G043700	4145184	4146327	None	10245	1168	122719	No_or_no_constitutive_exon
TTGTGGTATGTTTCTATAATTCTATTCATTCCGTCGATTGTGGGAAGTAGTT	4522223	4522494	4522173	4522225	1	9	SORBI_3009G047700	4521701	4524548	None	10245	1168	122719	Yes
GTTGTTGTGAGTTAATTTTCACTTGATTTACTCAATTCAAAATTGGGCAGGT	5300272	5300398	5300448	5300396	-1	9	SORBI_3009G052200	5297611	5304151	None	10245	1168	122719	No_or_no_constitutive_exon
CCTATTCTTTTTTTCTCCCTCTGATTGCACTACTTGTTTGGGAAATGCAGGG	5316779	5316888	5316729	5316781	1	9	SORBI_3009G052300	5308320	5320662	None	10245	1168	122719	Yes
GTGACAGCGGCGGCGACGGCGATGGATACTTGGACAACATGCGCGGGTAGCT	6213844	6214123	6213794	6213846	1	9	SORBI_3009G059200	6213582	6214287	None	10245	1168	122719	No_or_no_constitutive_exon
TTGTCCTTTGACTCGTGTCCTATCCAACTCTGAATCATGTGGGTGAGCAGGC	6405137	6406192	6405087	6405139	1	9	SORBI_3009G061300	6402849	6406192	None	10245	1168	122719	No_or_no_constitutive_exon
CTGCACGTCGCCGTGACGCCGTCGCCGTCGTCGTCGGGTTGAATATGCAGTG	6499228	6499373	6499423	6499371	-1	9	SORBI_3009G061900	6487300	6499780	None	10245	1168	122719	Yes
TTTGGATCAACTTCTTCATTGTGCTAATCTGCAAGTACATTGGGAATCAGAC	6650185	6651524	6650135	6650187	1	9	SORBI_3009G062701	6648107	6652265	None	10245	1168	122719	No_or_no_constitutive_exon
GTTTGCTGACTTGTGTTTCGGTTGTTTCACCGCGTGGTTCGACGGGGCAGTC	6791437	6791528	6791387	6791439	1	9	SORBI_3009G063900	6790978	6797127	None	10245	1168	122719	No_or_no_constitutive_exon
CGCTGACGCCGTTGTGCCGTGCCGTGGCTCTTTGTGACGACGGTGGGCAGCG	7294757	7295254	7294707	7294759	1	9	SORBI_3009G066600	7293454	7295254	None	10245	1168	122719	No_or_no_constitutive_exon
TATGTATATGTATAGTTTCTGTGTCCTCTATCTCAAAGAAAGGGGCACAGAT	8375206	8375314	8375364	8375312	-1	9	SORBI_3009G070800	8373955	8377439	None	10245	1168	122719	No_or_no_constitutive_exon
GTGTATTGTTTGCTGTTGTTGCTTGTACTGCTGTACTTGGATGGGATCAGTA	8921094	8921115	8921044	8921096	1	9	SORBI_3009G072700	8916934	8923148	4338045	10245	1168	122719	No_or_no_constitutive_exon
AAAATGTGAGGTACACATGAAGGGGGCATGAAGGAAAGGGTGAGAATAAGGT	9916257	9917007	9916207	9916259	1	9	SORBI_3009G076000	9914886	9917007	None	10245	1168	122719	No_or_no_constitutive_exon
TTCACAAAATGAGCCCTGATTTATTTTTTCATCGAAAACTGGGCATGCAGAT	10407127	10407174	10407224	10407172	-1	9	SORBI_3009G078300	10403033	10411772	None	10245	1168	122719	No_or_no_constitutive_exon
ATGCCCTTTGGTTTGAGGAAGTTTATTAATCTTATTGAGTTGTGGGACAGGT	10404134	10404423	10404473	10404421	-1	9	SORBI_3009G078300	10403033	10411772	None	10245	1168	122719	No_or_no_constitutive_exon
GGTGACAAGTGTGGCCTTGGCTTCAAGAATTAGATGACAAAGGGCAAAAGAA	10836459	10836861	10836409	10836461	1	9	SORBI_3009G080150	10835347	10837231	None	10245	1168	122719	No_or_no_constitutive_exon
AAGGAATAAAAGGCTCAATCAAAGAGAAGTTGTTACTTATGCCGGGAAAGGG	10837023	10837231	10836973	10837025	1	9	SORBI_3009G080150	10835347	10837231	None	10245	1168	122719	No_or_no_constitutive_exon
TTAGCTTGTAATCTAATATTTTCTTTTCTTTTTGGGGGGAGAAACTGCAGCG	12686510	12686554	12686460	12686512	1	9	SORBI_3009G083400	12669756	12688202	None	10245	1168	122719	No_or_no_constitutive_exon
ATAACTAATCTTTGTTCCGGGACGTGCGTGCGTGGTTCTGAACGGGGCAGGG	14570915	14571169	14570865	14570917	1	9	SORBI_3009G085900	14570382	14573259	None	10245	1168	122719	No_or_no_constitutive_exon
CTTGATGCTTGCATTAGCTAACATTTGCATTTATGCTTGATCGGGAGCAGAA	14823755	14823890	14823705	14823757	1	9	SORBI_3009G087100	14820589	14824648	None	10245	1168	122719	Yes
TTAACTTTTGTTTAGTTTTTGATGTTTGTCATCTCCTTTTGACTGGGCAGTC	40066550	40066701	40066751	40066699	-1	9	SORBI_3009G101200	40059271	40072085	None	10245	1168	122719	No_or_no_constitutive_exon
GCGTTGCAAATTTGCATTGATAAAGAGTCATATGCTGATGGGCGGTGCAGTT	41258132	41259002	41258082	41258134	1	9	SORBI_3009G102800	41255780	41259002	None	10245	1168	122719	Yes
TACTTTATTGCTAATTTGCATCCTTACTTTGGGCTCATTGTTGGGAATAGGC	42016102	42016252	42016302	42016250	-1	9	SORBI_3009G104100	42013425	42017374	None	10245	1168	122719	No_or_no_constitutive_exon
TTCCTTCAGTGTTTCGGGGCTTTGGAGGTGATTTGGGGTTTGAGGCGCAGGT	43076837	43076933	43076787	43076839	1	9	SORBI_3009G107400	43076209	43081094	None	10245	1168	122719	No_or_no_constitutive_exon
TTTAAGTGTTGTACAGTGTGCATCATACTTTTTTTTTCTTTGGGGGATAGGA	44054625	44054791	44054575	44054627	1	9	SORBI_3009G109200	44029596	44061461	None	10245	1168	122719	No_or_no_constitutive_exon
AGAAAAAAAACTTCCGTTTATTAATTATTGATTTATTTGGATGTGGGCAGGA	45040474	45040589	45040639	45040587	-1	9	SORBI_3009G112300	45038044	45044144	None	10245	1168	122719	Yes
AAAGAGGTTTCAGTTGGCCTCATTTTTTTTCCGTATATGTTTGGGGGCAGTA	45482052	45482116	45482002	45482054	1	9	SORBI_3009G113800	45481720	45485121	None	10245	1168	122719	Yes
TTGCTATAGCTGCCATACTTGTTTATCGGTTTGTCCCATTTTAAGGGCAGAA	45597446	45597497	45597547	45597495	-1	9	SORBI_3009G114700	45594189	45598135	None	10245	1168	122719	No_or_no_constitutive_exon
GCTTATTTGCTAACCAGATATATATATTCATATATACATATGATGGGCAGGA	46795445	46795593	46795643	46795591	-1	9	SORBI_3009G119100	46791810	46796431	107275630	10245	1168	122719	No_or_no_constitutive_exon
GAATCCTGCCCCTCAAGCCGTCTTCTCCATTGTTCCGGGGGAGGATACAGGA	47063418	47063530	47063580	47063528	-1	9	SORBI_3009G120301	47059865	47063971	None	10245	1168	122719	Yes
TTGTGGGTTTTAACCCATGTTTCGTTTCATTATATTTGATGGAATGGGAGCT	47063223	47063285	47063335	47063283	-1	9	SORBI_3009G120301	47059865	47063971	None	10245	1168	122719	No_or_no_constitutive_exon
TTTTAACCCATGTTTCGTTTCATTATATTTGATGGAATGGGAGCTGGCAGAC	47063223	47063278	47063328	47063276	-1	9	SORBI_3009G120301	47059865	47063971	None	10245	1168	122719	No_or_no_constitutive_exon
GACGTTGACGTGTTTCGGCGGGTGGGTTGGGTTGGGTTTGGGATGCGCAGGT	47120029	47120172	47119979	47120031	1	9	SORBI_3009G120700	47119672	47122347	None	10245	1168	122719	No_or_no_constitutive_exon
AGGTCTACGTCTGCGTCGCCGCCGCCGTGATGGTCGCCGTTGGGCGCGAGCT	47177433	47177563	47177613	47177561	-1	9	SORBI_3009G121150	47173442	47177819	None	10245	1168	122719	Yes
ACGGCCGGCACGTGGAGGAGGACCTGAGCCAGAGCAGCGGGGAGGAGGAGAC	47253119	47253693	47253743	47253691	-1	9	SORBI_3009G121900	47253119	47255033	None	10245	1168	122719	No_or_no_constitutive_exon
TGCTTGCGTGATTTTGTGACGCTGTGCTGGTTTTTTTTGAGGGTGTGCAGAC	47684585	47684765	47684535	47684587	1	9	SORBI_3009G123900	47684062	47687751	None	10245	1168	122719	No_or_no_constitutive_exon
GCCAGTCATAGTATTTTACAAAAGTTGATTATTGCATGATCGCAGGGAAGAA	48173854	48173903	48173953	48173901	-1	9	SORBI_3009G128101	48173854	48176040	None	10245	1168	122719	No_or_no_constitutive_exon
AGTCGTCGGAGCGGGTGCTTGTGCTGGTCTCCGGGCTGGGGCAGGGGCAGGG	48792807	48793014	48792757	48792809	1	9	SORBI_3009G133500	48792656	48800109	None	10245	1168	122719	No_or_no_constitutive_exon
TCAGTTCAGGCTGACAAGTGATGAACTCGGCTTTTGTTTGGGTGGTGCAGTG	49054789	49055336	49055386	49055334	-1	9	SORBI_3009G135500	49054789	49059182	4338768	10245	1168	122719	No_or_no_constitutive_exon
TCTGGGAGGTGGTGTGCAATGAGCACGACATCGACCCGACGGGGCGGTAGCG	49442239	49442528	49442189	49442241	1	9	SORBI_3009G137600	49442131	49447934	None	10245	1168	122719	No_or_no_constitutive_exon
TTTTTCATAAATTTAATTAAATCTACCTCTATTTTATACGGAGGGAGCAGCT	49651663	49652377	49652427	49652375	-1	9	SORBI_3009G139600	49651663	49653828	None	10245	1168	122719	No_or_no_constitutive_exon
ACTAGCTCGGTACTTATGGTATCCAGTTTGCTCCTGCTAATGATGGGCAGAG	49794930	49795108	49795158	49795106	-1	9	SORBI_3009G140600	49794048	49796654	None	10245	1168	122719	No_or_no_constitutive_exon
TCTCCCCCTTCTTTTGTGAGAACTTTTTTTCCCTTGTGTTGTTGGGATAGGA	50986761	50986835	50986885	50986833	-1	9	SORBI_3009G153600	50984088	50987118	None	10245	1168	122719	No_or_no_constitutive_exon
TTACCAGTATCCTTATGCCGAATTGACTTTTGTTCCTTGTTGGGGAGCAGCT	51127159	51127305	51127355	51127303	-1	9	SORBI_3009G154500	51122691	51129024	None	10245	1168	122719	Yes
CTAACGTACGGTACGGCGCTGTCCGGGAAACGGGCCGGTGATGGGTGCAGGT	51594826	51595136	51594776	51594828	1	9	SORBI_3009G158200	51594102	51595136	None	10245	1168	122719	No_or_no_constitutive_exon
CTAACGTACGGTACGGCGCTGTCCGGGAAACCGGCCGGTGATGGGTGCAGGT	51609418	51609771	51609368	51609420	1	9	SORBI_3009G158500	51608707	51609771	None	10245	1168	122719	No_or_no_constitutive_exon
GTGGAGTATTTTCTAACGTGTACTGTCCGGGAAACTGATGATGGGTGCAGGT	51616821	51617184	51616771	51616823	1	9	SORBI_3009G158600	51616108	51617184	None	10245	1168	122719	No_or_no_constitutive_exon
CAACATTTTCGGACCGCCGTGCTTTAGTTTGAAATTGTTTGGGCGCGCAGGT	51880213	51880928	51880978	51880926	-1	9	SORBI_3009G161800	51880213	51882333	None	10245	1168	122719	No_or_no_constitutive_exon
TGTTTAACTGTTTATATAAGCCTCTTAAATCACGTCCCATGGGGTTGCAGGG	52167186	52167285	52167335	52167283	-1	9	SORBI_3009G165400	52166010	52172324	None	10245	1168	122719	No_or_no_constitutive_exon
GCGCTCGAGCCATCTGGTTCCGAGTGAGGTGGGCTTTGCTGTTGGGGAAGAG	52601976	52602184	52601926	52601978	1	9	SORBI_3009G170301	52601488	52602631	None	10245	1168	122719	No_or_no_constitutive_exon
GGTGGTGGGGTTCGGCGGCCGGGTGGGCGGGTGGGTGGGTGGGTTTGGAGTG	52602312	52602631	52602262	52602314	1	9	SORBI_3009G170301	52601488	52602631	None	10245	1168	122719	No_or_no_constitutive_exon
TTTCTTTTCCCTCTAGTGTGTTTGTTACTAACATTTTTTTTGGGGGGCAGAA	52914141	52914365	52914091	52914143	1	9	SORBI_3009G173600	52879968	52921915	None	10245	1168	122719	No_or_no_constitutive_exon
CACCGAGAACCGAAGATTGTGTGGGATGATACCTTGGGATGGATGTAAAGCC	52952045	52952146	52951995	52952047	1	9	SORBI_3009G174150	52951800	52952146	None	10245	1168	122719	No_or_no_constitutive_exon
CTCAAACTTGGCTAATGTGGGTAACCGCAATTCTGCTCCTGGGTTGGCAGCT	53245887	53246088	53245837	53245889	1	9	SORBI_3009G177500	53243368	53249290	None	10245	1168	122719	No_or_no_constitutive_exon
TTGTATATAATCTGAATACTGAAATAATAGTCTCTTTTCCTGGGTGCAAGGA	53286404	53286474	53286524	53286472	-1	9	SORBI_3009G178000	53284231	53292873	None	10245	1168	122719	Yes
TAATTATCAAATTTTAATGGCGTGGTGATTTTCTCTCGATGGATGGGTAGAG	53457405	53457477	53457527	53457475	-1	9	SORBI_3009G180400	53455797	53458171	None	10245	1168	122719	No_or_no_constitutive_exon
CCGTGTAAAGGCTAATATACTTGTTATGCATGGCATGGCCGCATGGGCAGGT	53520511	53520871	53520461	53520513	1	9	SORBI_3009G181200	53517705	53520871	None	10245	1168	122719	No_or_no_constitutive_exon
GTAAAGGCTAATATACTTGTTATGCATGCATGACATGGCCGCATGGGCAGGT	53522036	53522613	53522663	53522611	-1	9	SORBI_3009G181300	53522036	53528217	None	10245	1168	122719	No_or_no_constitutive_exon
GTTTTGTGCTTAACTGCTGAGTGCTGACACTTCTGCTCGTACGGGTGCAGCT	53548619	53548798	53548569	53548621	1	9	SORBI_3009G181500	53545331	53549227	None	10245	1168	122719	No_or_no_constitutive_exon
GTGTACACTTGAGCGCAGTTGACATGTTTAATTGCAATTCTGGGGCACAGGC	54485334	54485414	54485284	54485336	1	9	SORBI_3009G193400	54480353	54488612	None	10245	1168	122719	No_or_no_constitutive_exon
TGGCTGGTGGTTCTGATAGCATTACATGTCTGCTTGTTATTTGGGTGAAGTA	54921008	54921098	54921148	54921096	-1	9	SORBI_3009G199100	54919540	54925186	None	10245	1168	122719	No_or_no_constitutive_exon
TATGAATGTTTTACTTCAATTGTGCTTAAAGTTGGATTCCTTGGGAACAGAG	55307561	55307642	55307511	55307563	1	9	SORBI_3009G204601	55305956	55316964	None	10245	1168	122719	No_or_no_constitutive_exon
AATATGTTTTTTTTTCTATTTGGGGCTTCATGGTTTTTTGGGAAATGCAGGT	55440697	55440857	55440907	55440855	-1	9	SORBI_3009G206500	55438001	55447812	None	10245	1168	122719	No_or_no_constitutive_exon
TTGGTTGAAATTTGTTATTGCACGAGCTAACATGGGGTGTGCAAGGGCAGGT	55513939	55514069	55514119	55514067	-1	9	SORBI_3009G207600	55511957	55514980	None	10245	1168	122719	No_or_no_constitutive_exon
AAGCTATGTGTGTGTATAGCATTAACTTAATTGAGATATTTGGGGAACAGGA	55732489	55732589	55732439	55732491	1	9	SORBI_3009G211200	55730348	55734639	None	10245	1168	122719	No_or_no_constitutive_exon
CTGATCCTTTTTTTTTTGCTGTTCTTGCCTCTGGTTTGTGCGGGACGAAGGA	55748008	55748189	55748239	55748187	-1	9	SORBI_3009G211400	55743118	55748514	None	10245	1168	122719	No_or_no_constitutive_exon
CGTTCGTTCGTTCGCATTGGCTTACTTTGCTGATGCTGGGGGTGATGCAGGT	55800820	55800900	55800770	55800822	1	9	SORBI_3009G212300	55800388	55803093	None	10245	1168	122719	No_or_no_constitutive_exon
GTTGTGTCGGTGGCTGTGGCTCGCGTTGCCCCTGGATGGTTGGGAATTAGGT	55877610	55877724	55877774	55877722	-1	9	SORBI_3009G213100	55871420	55878320	None	10245	1168	122719	No_or_no_constitutive_exon
TGAGATGGGAAACGGTTTGTTTGTGTGTTTGGTTTGGGTCGGAATCAAAGGA	56008048	56008292	56008342	56008290	-1	9	SORBI_3009G215400	56003617	56008912	None	10245	1168	122719	No_or_no_constitutive_exon
TTGAAATTTGTGAGCTTTAGGCATTGACCCTGTTATCTCTGGGCAATCAGGT	56007376	56007477	56007527	56007475	-1	9	SORBI_3009G215400	56003617	56008912	None	10245	1168	122719	No_or_no_constitutive_exon
AGCTTGTCTAACTTGTCACAAATTATGCATACTCCTGGGGAAAAAAACAGCT	56623189	56623282	56623139	56623191	1	9	SORBI_3009G223900	56621891	56625219	None	10245	1168	122719	Yes
TTGCATGTATATACTGTTTTGTGCTGATTTTGTTTGTTGGGATGGCATAGGT	56795328	56795424	56795278	56795330	1	9	SORBI_3009G226300	56791042	56796233	None	10245	1168	122719	No_or_no_constitutive_exon
GTTGGTGCTCTCAGCTGCGATTCTGAATCATGTGGTCTTGGGGCGTGCAGGA	57190140	57190225	57190090	57190142	1	9	SORBI_3009G231800	57188678	57194389	9268260	10245	1168	122719	Yes
ATGTGTGTGGTCCTTGATTTCTCATGAATCTGCATCTGAATGGGATGCAGGC	57190770	57190861	57190720	57190772	1	9	SORBI_3009G231800	57188678	57194389	9268260	10245	1168	122719	Yes
GGTGACTGACTGACTGACACGGGGAGTACAAATGTACAATGCATGGGCAGGA	57344651	57345920	57344601	57344653	1	9	SORBI_3009G234100	57342318	57345920	None	10245	1168	122719	No_or_no_constitutive_exon
ATTTCTTTCACCTTTTTAACTCTTTTTTTTTGTGTGTGTGGGGATTAAAGAG	57940883	57940929	57940833	57940885	1	9	SORBI_3009G243100	57939842	57943179	None	10245	1168	122719	No_or_no_constitutive_exon
CCCTAGTTGTTATTGTTACCGTGCGCCGGGCTCCTCCCCCACATGGGCAGGT	58073935	58074284	58073885	58073937	1	9	SORBI_3009G245000	58073717	58079719	None	10245	1168	122719	No_or_no_constitutive_exon
CGGCGCAGTGGCGTCTGGGGAGAGGGCGGCGCGGTGGTGTCTGGGGAGAGGG	58456209	58456407	58456457	58456405	-1	9	SORBI_3009G249301	58456209	58457647	None	10245	1168	122719	No_or_no_constitutive_exon
TTTATAGTTTTCAATAACCTGCTGTGTAAAATGTTTTCCCGTGGGTGCAGAT	58503598	58503676	58503726	58503674	-1	9	SORBI_3009G249800	58496839	58504841	None	10245	1168	122719	No_or_no_constitutive_exon
ACTCTGAAGCCTGGACAACATTTGATCACTATTTTCGGGAACTGAAACAGGG	58639160	58639265	58639315	58639263	-1	9	SORBI_3009G251400	58637982	58645722	None	10245	1168	122719	No_or_no_constitutive_exon
TGTAGTTTATTTACGAACATTGCTTTGACACTTCCATTTTGTGGGGACAGCA	58655739	58655884	58655934	58655882	-1	9	SORBI_3009G251500	58648460	58659644	None	10245	1168	122719	No_or_no_constitutive_exon
CTGGCCTTCTAATCGTTCTACTGAATCTCTTTCGTGGTGGGTGGGTGCAGAA	59351422	59351506	59351372	59351424	1	9	SORBI_3009G260500	59350968	59367239	None	10245	1168	122719	Yes
GAGACTCTCTGCTGCAACTGCAACTGCATCTCAGGGGGGCGCCGACAGAGGA	5157	5451	5107	5159	1	super_314	SORBI_3K044415	4874	5451	None	10245	1168	122719	No_or_no_constitutive_exon
