# Supplementary material for: Widespread Separation of the Polypyrimidine Tract From 3′ AG by G Tracts in Association With Alternative Exons in Metazoa and Plants
Source: Front Genet. 2019 Jan 14;9:741. doi: 10.3389/fgene.2018.00741 (PMC6339879; doi:10.3389/fgene.2018.00741)
Supplement: DATA FILE S2 — Sequences of REPAG 3′ SS from each species of metazoa, plants and protists. [file Data_Sheet_2.zip › Supplementary data 2/Protists_Release38_pythium_arrhenomanes.txt]

REPA_GGG_Sequence	Exon_Start	Exon_End	Pos_-50	Pos_+2	Strand	Chromosome	GeneID	Gene_Start	Gene_End	Gene_Name	Number_of_REPAs	Number_of_REPAs_has_GGG	Number_of_Intron(Intra_genic_Region)	Upstream_Constitutive_Exon
GAAAGCTTCCTGGGCAAAGAAACTGCTTGAGAAAACGGGGCTGAAAAAAGCA	18775	19167	19217	19165	-1	par_scaffold_1	maker-par_contig_1-fgenesh-gene-0.12	16710	22697	None	2755	547	17223	No_constitutive_exon_found_in_species
GCCGACGCGTGCGGATCTGTACGTTGTGTCAACTTTCGGTGGGTCTGAAGCT	84190	84200	84140	84192	1	par_scaffold_1	maker-par_contig_1-fgenesh-gene-0.8	82367	84200	None	2755	547	17223	No_constitutive_exon_found_in_species
TTTCCCAAGTCGCAGCGCGCTGGCCGTACGTTTGATTTATTGCGAGGGAGAG	106103	106366	106416	106364	-1	par_scaffold_1	maker-par_contig_1-snap-gene-1.10	106103	107122	None	2755	547	17223	No_constitutive_exon_found_in_species
AGATTGATGGAGTATCTCACTGTGTCTGTAAATGCCATGTGGGTGAGTAGAC	4697	6022	4647	4699	1	par_scaffold_2	snap_masked-par_contig_2-abinit-gene-0.64	2780	6022	None	2755	547	17223	No_constitutive_exon_found_in_species
TGCGACTGGGCTCTAGTGGATTCTCGTGGCTGACGAATGGGGGATGCTAGCC	19777	19851	19901	19849	-1	par_scaffold_3	maker-par_contig_3-snap-gene-0.54	19364	21273	None	2755	547	17223	No_constitutive_exon_found_in_species
TGACGCTGGCCTCCGAGTCGGCGTGGCGCTGGAGAATGCTCGGGACGAAGTT	4414	4529	4579	4527	-1	par_scaffold_4	maker-par_contig_4-snap-gene-0.30	4146	6901	None	2755	547	17223	No_constitutive_exon_found_in_species
GAGTTTCCACATTGGAACTGAGCATCACTAACGGACTGTGGGTGGGATAGGT	23426	23544	23376	23428	1	par_scaffold_4	maker-par_contig_4-fgenesh-gene-0.3	23033	23747	None	2755	547	17223	No_constitutive_exon_found_in_species
ATAACCAGCATGTGGCGGTGCGTGTACCCTGCCAACGTTGGGAATTGAAGGG	31149	31339	31389	31337	-1	par_scaffold_5	maker-par_contig_5-snap-gene-0.27	28902	31380	None	2755	547	17223	No_constitutive_exon_found_in_species
CCACGCGACCGAGCGGAGAATGACAGCTACTTTTCACTGGGTGCGAGCAGTG	14110	14954	15004	14952	-1	par_scaffold_7	maker-par_contig_7-fgenesh-gene-0.11	14110	16181	None	2755	547	17223	No_constitutive_exon_found_in_species
CGGGGTGTCTCCAGAGGTTCCGAAAGGCCGATTCAGGATGGGCGCTGGAGGA	13501	13669	13451	13503	1	par_scaffold_8	maker-par_contig_8-fgenesh-gene-0.1	11884	19015	None	2755	547	17223	No_constitutive_exon_found_in_species
CTTCTTCTACGGTTCTTATTCATTCTTCTTCTTCCTTTGTGGGGGGACAGTC	41025	41554	41604	41552	-1	par_scaffold_9	maker-par_contig_9-fgenesh-gene-0.15	39555	42134	None	2755	547	17223	No_constitutive_exon_found_in_species
GTCTACGTGGCGTCGTCTTATATCAACTGACGATTCTCTGCTGGGGGAAGAA	40198	40269	40319	40267	-1	par_scaffold_9	maker-par_contig_9-fgenesh-gene-0.15	39555	42134	None	2755	547	17223	No_constitutive_exon_found_in_species
GATACCAATGCTCGTGTCAAAACATGTCGCTGCATCTCACCGAGGGCAAGAT	7997	8144	7947	7999	1	par_scaffold_11	maker-par_contig_11-fgenesh-gene-0.0	6320	10418	None	2755	547	17223	No_constitutive_exon_found_in_species
CTCATGTTTTGTTGTGTTGTCGGTTATTTCATTGGGGTGTGGGTGAGCAGAT	15738	15843	15893	15841	-1	par_scaffold_11	maker-par_contig_11-fgenesh-gene-0.12	11782	16370	None	2755	547	17223	No_constitutive_exon_found_in_species
CGCACTCGCTCGATGCAAGGTACTGACGTTGCCATGTGACGGGAACACAGTT	15631	15675	15725	15673	-1	par_scaffold_11	maker-par_contig_11-fgenesh-gene-0.12	11782	16370	None	2755	547	17223	No_constitutive_exon_found_in_species
CGAGCCGCATGCGCATCTGCTTTCTCTAACCAAACCACTCGGGTGTGTAGAT	21859	21990	21809	21861	1	par_scaffold_13	maker-par_contig_13-fgenesh-gene-0.3	21192	24980	None	2755	547	17223	No_constitutive_exon_found_in_species
GCCAGCACTGAAGAGGCTCTGCTGACTCTGGGGATGTGATGGGGATGCAGAC	22059	22289	22009	22061	1	par_scaffold_13	maker-par_contig_13-fgenesh-gene-0.3	21192	24980	None	2755	547	17223	No_constitutive_exon_found_in_species
TGGCGGGAGGGAGAGGTCTTTTACCTGACGAACCTCTTTGGGATGTAGAGCA	13798	13964	14014	13962	-1	par_scaffold_14	maker-par_contig_14-snap-gene-0.34	13798	14616	None	2755	547	17223	No_constitutive_exon_found_in_species
CTGCGCGCGGCGTCGATGATCTTGACGCTATGGCCACGTGGGAACTGGAGCT	20462	20678	20412	20464	1	par_scaffold_15	snap_masked-par_contig_15-abinit-gene-0.27	11268	26871	None	2755	547	17223	No_constitutive_exon_found_in_species
AACGTTGGTTCTCAACTGCTGGTCTGGGTGGCGGTCGTTTCGAGGGCCAGCT	26567	26627	26517	26569	1	par_scaffold_15	snap_masked-par_contig_15-abinit-gene-0.27	11268	26871	None	2755	547	17223	No_constitutive_exon_found_in_species
AGAGAGCGAGCAGAATCCCATTATACTGATGCAGCGTATGATGAGGGTAGGA	43996	44071	44121	44069	-1	par_scaffold_15	maker-par_contig_15-snap-gene-0.24	42512	44520	None	2755	547	17223	No_constitutive_exon_found_in_species
ATGGCGCGTATAATAAACTGACCGCGTTATCGGGGTCTGTGGGTATGTAGAT	7491	7752	7802	7750	-1	par_scaffold_16	maker-par_contig_16-snap-gene-0.29	7173	8198	None	2755	547	17223	No_constitutive_exon_found_in_species
TGAGCTGCCGCAGCACTCCGTCGACGAGCAATTGCGAGGGCTGAGACAAGTC	5563	5739	5513	5565	1	par_scaffold_18	maker-par_contig_18-snap-gene-0.19	2931	5986	None	2755	547	17223	No_constitutive_exon_found_in_species
CGTCGATTGATCTAACTCTCGGTTTCTCTAACGGCTGTGGCGGGCGGCAGAC	18687	18785	18637	18689	1	par_scaffold_18	snap-par_contig_18-abinit-gene-0.79	18561	22447	None	2755	547	17223	No_constitutive_exon_found_in_species
TATTGGTCTCGCTCTCGTGTTTTAATGTGGGCTCGTTCCTGTCGGGACAGAC	31410	31500	31360	31412	1	par_scaffold_18	maker-par_contig_18-snap-gene-0.25	30942	31783	None	2755	547	17223	No_constitutive_exon_found_in_species
TCATGGACCTCATCTTGGACCACGACATTGGCAACGGCACCATGGGCGAGTG	44064	44090	44014	44066	1	par_scaffold_18	maker-par_contig_18-snap-gene-0.28	41774	44369	None	2755	547	17223	No_constitutive_exon_found_in_species
CGCTCACCGACATCTACCGCGCACGCAAACACAGGACTGCGGGCCAGCAGGG	24804	25049	24754	24806	1	par_scaffold_21	maker-par_contig_21-fgenesh-gene-0.2	23637	27499	None	2755	547	17223	No_constitutive_exon_found_in_species
GAGGGCGCGTCTCGTGCTCTATGGTGTGTTCTAATGGAAGGGTATGATAGGG	33684	34164	33634	33686	1	par_scaffold_21	maker-par_contig_21-fgenesh-gene-0.4	33626	38333	None	2755	547	17223	No_constitutive_exon_found_in_species
TTCCAGCGGGTCTTGGGATCTGAGCCTTTTGTGGGTGGTGGGGATTATAGCG	39739	39832	39882	39830	-1	par_scaffold_21	maker-par_contig_21-snap-gene-0.20	38192	44743	None	2755	547	17223	No_constitutive_exon_found_in_species
CCATCTCGGGGAGTCGAAGAGACTCGTGTCTGTCAATGGGAAGTCGCGAGTA	39571	39724	39521	39573	1	par_scaffold_22	maker-par_contig_22-snap-gene-0.15	38646	40229	None	2755	547	17223	No_constitutive_exon_found_in_species
GCACGACGAGATCCAGGCCCGAAAGCTCGAGATCAGTGTGGGTTGCGAAGTT	41777	41849	41899	41847	-1	par_scaffold_22	maker-par_contig_22-snap-gene-0.21	41777	45633	None	2755	547	17223	No_constitutive_exon_found_in_species
GACCCCTTTGGCTTTGGCTTTGGCTTTCCGTCCGTGGGCAAAGGCGGCAGTC	7369	7629	7319	7371	1	par_scaffold_25	maker-par_contig_25-fgenesh-gene-0.1	6591	8990	None	2755	547	17223	No_constitutive_exon_found_in_species
GCTAACAATGGAAAGTTGAAGATACACGACCTTTGAAGCTCCATAGGGAGAA	6009	6512	5959	6011	1	par_scaffold_26	maker-par_contig_26-fgenesh-gene-0.0	1066	9335	None	2755	547	17223	No_constitutive_exon_found_in_species
TCTCAGTCTGTTGCTCAGGTGGTTTCTGACTGGATCGGTTGTGGGACCAGTG	22947	23045	23095	23043	-1	par_scaffold_27	maker-par_contig_27-snap-gene-0.26	22463	24287	None	2755	547	17223	No_constitutive_exon_found_in_species
CAGGTGCGTTGCAAGGCAACGCGTTCCTCCGGGGGTGACCGGAAGGGCAGGG	8327	8840	8277	8329	1	par_scaffold_30	maker-par_contig_30-fgenesh-gene-0.2	8049	10569	None	2755	547	17223	No_constitutive_exon_found_in_species
AGAGCCAAGGTAAGTGTAGTGTAGAGGCCCACTTGCAGATTGTATGGGAGGG	10537	10569	10487	10539	1	par_scaffold_30	maker-par_contig_30-fgenesh-gene-0.2	8049	10569	None	2755	547	17223	No_constitutive_exon_found_in_species
CCATCTTCTGTCTGCTGTACGTACTGACGTGGCGTTGGTGGGAGGTTCAGGT	22764	22818	22714	22766	1	par_scaffold_30	maker-par_contig_30-snap-gene-0.23	20967	23158	None	2755	547	17223	No_constitutive_exon_found_in_species
ATATATCCTACTTCAGTACGTTTTGGACTTCTTCGTTTTTGTGGGAACAGCT	25232	25300	25350	25298	-1	par_scaffold_30	maker-par_contig_30-snap-gene-0.30	24906	27706	None	2755	547	17223	No_constitutive_exon_found_in_species
CGCGTGCGAGCCGTTGGTCGACCGCGCCGAGCTATACCTACTGGGGGAAGAC	32902	34515	34565	34513	-1	par_scaffold_30	maker-par_contig_30-fgenesh-gene-0.14	32902	38679	None	2755	547	17223	No_constitutive_exon_found_in_species
TCGTTTGAAGGGAGCGAACGACTGACTCACGAGTTCTCTTGACTGGGTAGTT	28577	28701	28751	28699	-1	par_scaffold_32	snap_masked-par_contig_32-abinit-gene-0.27	28577	31301	None	2755	547	17223	No_constitutive_exon_found_in_species
CGTCGTCCGTGACGTCGTCGAAAGACTGGCGCTTGATCACGGGCGGCAAGGA	15855	16422	16472	16420	-1	par_scaffold_33	maker-par_contig_33-snap-gene-0.16	15855	18021	None	2755	547	17223	No_constitutive_exon_found_in_species
CTCCACGCACTCGCCAGTCGGATAGACGACGGGCGGGTGGGCAACAATAGCG	31389	31741	31791	31739	-1	par_scaffold_33	maker-par_contig_33-snap-gene-0.20	31389	33192	None	2755	547	17223	No_constitutive_exon_found_in_species
TCCAGTCGCCTAAGGGAAGATACTGCTCGCTTGCTCAGGCTGTAGGGCAGTG	3847	4033	4083	4031	-1	par_scaffold_40	maker-par_contig_40-fgenesh-gene-0.3	3847	5541	None	2755	547	17223	No_constitutive_exon_found_in_species
ATGGAGCTACATCAAAAGACAACAAAGTAGCCAAGTCGACGGGAAATCAGCC	26789	27221	26739	26791	1	par_scaffold_40	fgenesh_masked-par_contig_40-abinit-gene-0.55	25721	27694	None	2755	547	17223	No_constitutive_exon_found_in_species
CAATTGCATGGGCCTCTGAAGCTCACGTTCCACGTATGTGGGGACATTAGCA	7566	7692	7742	7690	-1	par_scaffold_41	maker-par_contig_41-snap-gene-0.18	7520	7924	None	2755	547	17223	No_constitutive_exon_found_in_species
CAATGGGCGGCATGAAACAATGCTTGTGGTCCTAAATGTGTGGTGGGTAGGA	33796	33947	33746	33798	1	par_scaffold_41	maker-par_contig_41-snap-gene-0.13	33263	34549	None	2755	547	17223	No_constitutive_exon_found_in_species
GCTACTTGTTTGAAGAGGTGACTGACGCGCGGTCGGTCATTTGGGAACAGCT	2427	2520	2570	2518	-1	par_scaffold_43	maker-par_contig_43-snap-gene-0.24	1804	2812	None	2755	547	17223	No_constitutive_exon_found_in_species
GACACACTGGTACGTGCTGCCAGTACTGGACTTTCTATCAGGGTGGACAGAG	32445	32606	32395	32447	1	par_scaffold_43	maker-par_contig_43-snap-gene-0.21	31969	32853	None	2755	547	17223	No_constitutive_exon_found_in_species
CACTTTCCAGTCGGGCTTCCTGTCCATTCTCTATAGTATCGGGTGCGTAGCT	8190	8833	8883	8831	-1	par_scaffold_44	maker-par_contig_44-snap-gene-0.23	8190	8894	None	2755	547	17223	No_constitutive_exon_found_in_species
AGTTTCCGCGTGATGACGGCTGACGAGATTCTCTTCTTGTTGGGGATTAGTC	21275	21337	21387	21335	-1	par_scaffold_46	maker-par_contig_46-fgenesh-gene-0.8	20475	23060	None	2755	547	17223	No_constitutive_exon_found_in_species
TTTACTTGAGCTTTTTCGCGGCCGTCATGGACGACGGCCTGGGCACGCAGCC	4454	4646	4696	4644	-1	par_scaffold_47	fgenesh_masked-par_contig_47-abinit-gene-0.50	3150	5049	None	2755	547	17223	No_constitutive_exon_found_in_species
GATGGACAGTCTTGTCTAATGAGTGGCATTTTCTTGGTGGTGCTGGGAAGGG	9929	9993	9879	9931	1	par_scaffold_47	maker-par_contig_47-snap-gene-0.15	9792	11845	None	2755	547	17223	No_constitutive_exon_found_in_species
CGTGCCGCCCCACTTTTCCATCGGCCGCCACCAGCTCACGTGCGGGATAGAA	34291	34586	34241	34293	1	par_scaffold_47	maker-par_contig_47-fgenesh-gene-0.5	33729	36966	None	2755	547	17223	No_constitutive_exon_found_in_species
CGTAATCGTTGTTTCTCGGTGGCTAACATTCTACCTTTCATGGGGTGTAGGA	3224	3299	3349	3297	-1	par_scaffold_48	maker-par_contig_48-snap-gene-0.19	2902	4683	None	2755	547	17223	No_constitutive_exon_found_in_species
CAACGGAGATAATGACCAACTCTGATGGCTCCGTTGGGCCACAAACGCAGGA	27020	27233	27283	27231	-1	par_scaffold_48	maker-par_contig_48-fgenesh-gene-0.11	27020	28363	None	2755	547	17223	No_constitutive_exon_found_in_species
CTGCTTGTGAATCTCTCTGACGGTGAATGCTGGGGCTTTGTGGGTGATAGAA	37967	38039	37917	37969	1	par_scaffold_51	maker-par_contig_51-snap-gene-0.17	36306	38039	None	2755	547	17223	No_constitutive_exon_found_in_species
TATATTCCTGAGATCGGCAGGTATGTTGTCTACTTTGGAGACGGGCACAGTC	29582	29763	29532	29584	1	par_scaffold_52	maker-par_contig_52-fgenesh-gene-0.2	26754	31754	None	2755	547	17223	No_constitutive_exon_found_in_species
TATTGTTGGATGTTGGAGCGTGTGTTGTGACAAAATGTGTGTACGGGCAGAT	18219	18408	18169	18221	1	par_scaffold_61	snap-par_contig_61-abinit-gene-0.62	17908	19799	None	2755	547	17223	No_constitutive_exon_found_in_species
TCATACTCCCGTCCTATACGGATATTGTCTCGCGGGAGTTTGGGGACCAGGA	3986	4772	3936	3988	1	par_scaffold_62	maker-par_contig_62-snap-gene-0.7	1487	4772	None	2755	547	17223	No_constitutive_exon_found_in_species
TTGTGCCCACAGTGAGCTGAAAAAGCGTGTGGGTGAACTGGATGGGGTAGCC	30513	30941	30463	30515	1	par_scaffold_62	maker-par_contig_62-fgenesh-gene-0.2	20239	31788	None	2755	547	17223	No_constitutive_exon_found_in_species
GCGTTCGAATTTGCTTCCGCATTGCCATTGACTTGCCGTGGGCCTGGGAGAC	26333	26443	26493	26441	-1	par_scaffold_62	maker-par_contig_62-snap-gene-0.13	24641	27089	None	2755	547	17223	No_constitutive_exon_found_in_species
GGTGGGGGGCGGCCCGCTTTATACACTGGATGGGACGAGGGACAGTCGAGCC	19870	19891	19820	19872	1	par_scaffold_66	maker-par_contig_66-snap-gene-0.16	19164	19891	None	2755	547	17223	No_constitutive_exon_found_in_species
TCTTGTTGGGATCTGGCGAGAACTGATGTGGGAATGGTTCATTGGGGCAGCA	2209	2279	2159	2211	1	par_scaffold_68	maker-par_contig_68-fgenesh-gene-0.0	1815	3027	None	2755	547	17223	No_constitutive_exon_found_in_species
TGTACTGACGCTGTTTGTGCCTGTGCGTGCGACTTGTGATGGGAACTCAGTG	19596	19768	19818	19766	-1	par_scaffold_69	maker-par_contig_69-fgenesh-gene-0.8	17328	20272	None	2755	547	17223	No_constitutive_exon_found_in_species
CAGTTTGAGTCGTGGGAGAAGAAGCTGACGATGCGGTCTGTGGGGTGTAGTG	8173	8249	8299	8247	-1	par_scaffold_70	maker-par_contig_70-snap-gene-0.17	8173	8682	None	2755	547	17223	No_constitutive_exon_found_in_species
GTGCTCGGGGCCTGAGGTACGTTTGTTGTTGTTATTGTTTTGGTGGGTAGAG	1460	1544	1594	1542	-1	par_scaffold_71	maker-par_contig_71-snap-gene-0.20	1460	7383	None	2755	547	17223	No_constitutive_exon_found_in_species
TGCTCTATCTTCGCTGAATCTAACGAACCTGTTCGCGTGGGTATGGATAGAT	15581	15819	15869	15817	-1	par_scaffold_72	fgenesh_masked-par_contig_72-abinit-gene-0.57	13466	16385	None	2755	547	17223	No_constitutive_exon_found_in_species
CATTGTTACATGTGAGAGAGACAGGTGTATACTGATGGGTGGTATGGTAGCG	34264	34428	34478	34426	-1	par_scaffold_74	snap_masked-par_contig_74-abinit-gene-0.34	26644	34612	None	2755	547	17223	No_constitutive_exon_found_in_species
TTTCTCATCTTTATATGGAAGTTTGTATGACGAGTGCTGGATGGGCATAGGT	8938	9085	9135	9083	-1	par_scaffold_76	maker-par_contig_76-snap-gene-0.18	8938	11690	None	2755	547	17223	No_constitutive_exon_found_in_species
TCTAGAAGCGCCGCAATCGATGGCTGACTTTTGTTTCTGTGGGCGGCCAGAA	17683	19951	20001	19949	-1	par_scaffold_76	maker-par_contig_76-fgenesh-gene-0.9	17683	20121	None	2755	547	17223	No_constitutive_exon_found_in_species
ACCCCTCGTGCTCGTGAGTTCCGATGGCAATGTGGGGGTAATGATGGTAGAT	11127	11238	11288	11236	-1	par_scaffold_78	maker-par_contig_78-fgenesh-gene-0.12	10980	11723	None	2755	547	17223	No_constitutive_exon_found_in_species
GATTGAATCCTTCCAGCATGGGTTACTGGGCTCACATCTCTCGGGGACAGGA	16468	16861	16911	16859	-1	par_scaffold_78	maker-par_contig_78-snap-gene-0.33	15921	17121	None	2755	547	17223	No_constitutive_exon_found_in_species
ATTTCTACTGCAAAAGCTGCAAGGACGCCAAGCGCCACCTCACGGGCAAGCC	5842	6314	5792	5844	1	par_scaffold_82	maker-par_contig_82-snap-gene-0.11	5531	11758	None	2755	547	17223	No_constitutive_exon_found_in_species
GCCATCCCACGGGGAAGAATGTCTGGATTGACTTGGCTTTGTATGGGCAGCA	12475	12529	12579	12527	-1	par_scaffold_84	maker-par_contig_84-snap-gene-0.21	10357	12726	None	2755	547	17223	No_constitutive_exon_found_in_species
ATGACGGTTGGTCAGCTTTTGATTCAGATCACTAATGTTTGGGCGTGCAGGT	31694	31904	31644	31696	1	par_scaffold_84	snap-par_contig_84-abinit-gene-0.68	30238	32900	None	2755	547	17223	No_constitutive_exon_found_in_species
TATCGTAATCCGACTTGGTGAGGGATTCTAATCTGGATTTGGGCGAGTAGGA	27578	27725	27775	27723	-1	par_scaffold_86	maker-par_contig_86-fgenesh-gene-0.10	26437	29351	None	2755	547	17223	No_constitutive_exon_found_in_species
TACTGATGCCACTGTGTGGGTACTGATGAAGATGGTATTCTGATGGGTAGAA	11371	11551	11321	11373	1	par_scaffold_87	maker-par_contig_87-snap-gene-0.16	10545	14255	None	2755	547	17223	No_constitutive_exon_found_in_species
GCACACCGAAAAAAGCACGCACGATTCGTTTTGGCTCACGTGGGAATCAGGA	12844	13036	12794	12846	1	par_scaffold_90	maker-par_contig_90-snap-gene-0.14	7194	13036	None	2755	547	17223	No_constitutive_exon_found_in_species
TGACGACGTGGTTGCTCCATCTTCAAGTGCTGATGCTTGGGTGCGAGTAGAT	14836	14925	14786	14838	1	par_scaffold_91	maker-par_contig_91-fgenesh-gene-0.2	14156	18034	None	2755	547	17223	No_constitutive_exon_found_in_species
CAAGTACGGTCTCCAGCCTGCTTGCTGGACAATACGTATATTGGGGGCAGCC	17796	18034	17746	17798	1	par_scaffold_91	maker-par_contig_91-fgenesh-gene-0.2	14156	18034	None	2755	547	17223	No_constitutive_exon_found_in_species
GGAGTGTTGTGGACACTGAAAGGGATATCTAACTGGGGGTCTGTGAGAAGAC	10927	11122	10877	10929	1	par_scaffold_93	maker-par_contig_93-fgenesh-gene-0.0	3141	11957	None	2755	547	17223	No_constitutive_exon_found_in_species
TTCTCTTCCTAGAAGCACCTTGATTGACTTATAGAACCTGTGGGATCAAGTC	28041	28417	27991	28043	1	par_scaffold_93	maker-par_contig_93-fgenesh-gene-0.2	25438	28417	None	2755	547	17223	No_constitutive_exon_found_in_species
ATCACGCAGTCAAAGTCGAGGCGACCGGACCAGCTCGAGCGGAGGGTCAGTG	5447	6023	5397	5449	1	par_scaffold_94	maker-par_contig_94-snap-gene-0.10	163	6023	None	2755	547	17223	No_constitutive_exon_found_in_species
CGCTGTGGAGACTGAAGGCGGAAGAGACTGAGTTGTGGTCATGGGTGCAGGG	9954	10052	9904	9956	1	par_scaffold_97	maker-par_contig_97-fgenesh-gene-0.1	8900	12595	None	2755	547	17223	No_constitutive_exon_found_in_species
AGGTGTGAGGTGTATTGCTGAGAGTAGTCCTTCGCTCCGGGAAACGACAGCC	31502	31775	31825	31773	-1	par_scaffold_101	maker-par_contig_101-snap-gene-0.17	30484	32791	None	2755	547	17223	No_constitutive_exon_found_in_species
TTTCACCGTTAAACACAATGTACTCACGGAACGATTCCGTGTGTGGGTAGAA	14858	15020	14808	14860	1	par_scaffold_103	maker-par_contig_103-snap-gene-0.15	13348	15708	None	2755	547	17223	No_constitutive_exon_found_in_species
GGTACACTGAGACTATGGATACTGACGTCACGTACGTGGGGAAACGCTAGAA	29538	29663	29488	29540	1	par_scaffold_104	maker-par_contig_104-snap-gene-0.24	28274	30028	None	2755	547	17223	No_constitutive_exon_found_in_species
AAGCGATTTTGACATGGATCCCGCCCTCACACGGTTATGAATGTGGGTAGAG	8007	8269	7957	8009	1	par_scaffold_106	maker-par_contig_106-fgenesh-gene-0.1	7297	8269	None	2755	547	17223	No_constitutive_exon_found_in_species
TCGTACGCCGTGTTTGCGTCAGGCAATACGAACGGCTTCAAGTGTGGGAGTG	16483	17024	17074	17022	-1	par_scaffold_109	maker-par_contig_109-snap-gene-0.21	16483	18464	None	2755	547	17223	No_constitutive_exon_found_in_species
ACCCGCGGATCACGTGGAGATTCCCACTGAGCAGCGTCTGGGGCGCGCAGCG	24023	24434	23973	24025	1	par_scaffold_110	maker-par_contig_110-snap-gene-0.9	13043	24598	None	2755	547	17223	No_constitutive_exon_found_in_species
GGCAACCAATAATTGCTCGGGGCCCATTGTATTGTACCCCCTGGGGGCAGAA	22979	24065	22929	22981	1	par_scaffold_111	maker-par_contig_111-fgenesh-gene-0.3	21202	24745	None	2755	547	17223	No_constitutive_exon_found_in_species
GCCGCCAGCGGCACCAGCCGAGGCGTACATCTTCTGCAGGATGGGGTTAGCG	26640	27358	27408	27356	-1	par_scaffold_111	maker-par_contig_111-snap-gene-0.22	25705	27410	None	2755	547	17223	No_constitutive_exon_found_in_species
GAGTAATTGATCTCCTCTGCGCATCACTGACTGACGGTTCAATGGGCTAGAA	9711	9862	9912	9860	-1	par_scaffold_114	maker-par_contig_114-snap-gene-0.25	9711	10533	None	2755	547	17223	No_constitutive_exon_found_in_species
TGTGCGTTTGCTGGCCGAAGCAATTTTCATTATGCTGTGGGAAACATGAGTC	6973	7110	6923	6975	1	par_scaffold_120	maker-par_contig_120-snap-gene-0.9	6855	7171	None	2755	547	17223	No_constitutive_exon_found_in_species
CGCTGGTCGCGACGCTGGCCACGGGTGCGCTGGTCTATTGGATGGGGAAGAT	9301	9637	9687	9635	-1	par_scaffold_123	maker-par_contig_123-fgenesh-gene-0.4	7881	10057	None	2755	547	17223	No_constitutive_exon_found_in_species
TTTGTTGGGTTTGTTGGGCGATATTGAGTGTTTGTTGGGCGAATGGTTAGAC	27789	27876	27926	27874	-1	par_scaffold_123	maker-par_contig_123-fgenesh-gene-0.6	22985	28582	None	2755	547	17223	No_constitutive_exon_found_in_species
TCTCACAACTTGATGTTCATGCTGACAATGTGTTTTGCCTGGGCGAGTAGGT	26752	26877	26927	26875	-1	par_scaffold_127	maker-par_contig_127-snap-gene-0.26	26285	27534	None	2755	547	17223	No_constitutive_exon_found_in_species
GATCTTGAGTATTCATTCTGACGCTCCTGGCTCTTTGTATGGGGCCACAGCT	27872	28220	27822	27874	1	par_scaffold_131	maker-par_contig_131-fgenesh-gene-0.6	27277	28220	None	2755	547	17223	No_constitutive_exon_found_in_species
CTGGGAAATTTGGGCGGCTAACGGGGTTTTATTGGTGGGAATAATGACAGCA	18075	18231	18025	18077	1	par_scaffold_132	maker-par_contig_132-fgenesh-gene-0.2	13757	19942	None	2755	547	17223	No_constitutive_exon_found_in_species
CGTAGGACGGCGGCAGCAGGGGAAAGAGGTCCTAACGTTTCATGGGGCAGAA	28659	28740	28790	28738	-1	par_scaffold_133	maker-par_contig_133-snap-gene-0.22	27765	29431	None	2755	547	17223	No_constitutive_exon_found_in_species
GAGAAAGGACTCATACTCTCATTCTTTCTATGGAATTTCTGGGGTGATAGGT	26197	26488	26538	26486	-1	par_scaffold_134	maker-par_contig_134-fgenesh-gene-0.4	23415	27148	None	2755	547	17223	No_constitutive_exon_found_in_species
CGCGTACTATTCGCAGTATCAGCAGGGCGGGTACCCTGCTGGGTACGCAGCA	23415	23582	23632	23580	-1	par_scaffold_134	maker-par_contig_134-fgenesh-gene-0.4	23415	27148	None	2755	547	17223	No_constitutive_exon_found_in_species
GATTTCTAAGAGAGAGAAGCGAAAGAGTACTGACTGTTTTTGGGATACAGGT	4327	4715	4765	4713	-1	par_scaffold_135	maker-par_contig_135-snap-gene-0.19	4327	6107	None	2755	547	17223	No_constitutive_exon_found_in_species
CGACGCTCGCGTCGGCGCCGCGGAAGCCGCCCGCCCACAGCGGGTAGTAGTT	26693	26953	26643	26695	1	par_scaffold_135	maker-par_contig_135-snap-gene-0.18	24866	26976	None	2755	547	17223	No_constitutive_exon_found_in_species
TCGTCGGTGTCGCAGATACTGAAGGAAAGTGGTTTGACTGGGTAAAACAGGC	776	811	726	778	1	par_scaffold_137	maker-par_contig_137-fgenesh-gene-0.0	294	1265	None	2755	547	17223	No_constitutive_exon_found_in_species
AGAGACGTGGGGAGAAGCTGACTCCAGCTGACGACGGTGGGAACGGGCAGCC	7367	7714	7764	7712	-1	par_scaffold_141	maker-par_contig_141-snap-gene-0.25	5562	7875	None	2755	547	17223	No_constitutive_exon_found_in_species
CCTCCCGGCATGGAGGAAGCGAACCCGAGAGCTGACGCTTGTGGGTGTAGAC	8528	8710	8478	8530	1	par_scaffold_141	maker-par_contig_141-fgenesh-gene-0.2	8190	8993	None	2755	547	17223	No_constitutive_exon_found_in_species
AGAAGTGGCCTCTTTGCTGTCCTGTCGTGTCCGTTTTTGCTGAGGGGCAGTT	47	2305	2355	2303	-1	par_scaffold_143	maker-par_contig_143-fgenesh-gene-0.4	47	4357	None	2755	547	17223	No_constitutive_exon_found_in_species
CATGGTGGGTCGTTGGTTCTGACAGTGAGATCGGGTGGGTGGGCCGATAGGA	795	984	745	797	1	par_scaffold_147	maker-par_contig_147-fgenesh-gene-0.0	397	984	None	2755	547	17223	No_constitutive_exon_found_in_species
TATTGATACTTGTCTGGAGCTGAGGATACTGTTATTTTTCTGGGAAATAGGT	2868	3282	2818	2870	1	par_scaffold_148	maker-par_contig_148-snap-gene-0.7	1907	4946	None	2755	547	17223	No_constitutive_exon_found_in_species
CTGGGCACCGGTATGGAGACTGATGGTTTGTTCATTGTGTGGGAATGTAGTT	8990	9047	8940	8992	1	par_scaffold_148	maker-par_contig_148-snap-gene-0.8	8023	12948	None	2755	547	17223	No_constitutive_exon_found_in_species
CCGAGCGAGCGAGGGACTCTTTGGAGGAGGCTTAATACCGGGGGATGCAGGA	19962	20912	19912	19964	1	par_scaffold_149	maker-par_contig_149-fgenesh-gene-0.1	7662	21846	None	2755	547	17223	No_constitutive_exon_found_in_species
ACGGTGATGGAAGCAGAGGAAACTCACTGGCCGTGTGTGGGCGAATGCAGGA	26658	27078	27128	27076	-1	par_scaffold_149	maker-par_contig_149-snap-gene-0.9	25710	27320	None	2755	547	17223	No_constitutive_exon_found_in_species
TTCGTGCTGTTCAATTACTGACACATGCCCATGCTTTGCCGGGATATCAGGA	19584	19810	19860	19808	-1	par_scaffold_150	maker-par_contig_150-snap-gene-0.10	19584	20753	None	2755	547	17223	No_constitutive_exon_found_in_species
TGGACGCATTGCTGCGGCTCGCCGCCATCAAATGTCTTGGGAACAACAAGCC	1568	2090	2140	2088	-1	par_scaffold_151	maker-par_contig_151-fgenesh-gene-0.2	1568	6787	None	2755	547	17223	No_constitutive_exon_found_in_species
CTACCATGGGTTTGCTGACGGCGCGATTGAGGATTCTATGGGTCAAACAGCA	20075	21402	20025	20077	1	par_scaffold_154	maker-par_contig_154-snap-gene-0.16	19781	23319	None	2755	547	17223	No_constitutive_exon_found_in_species
GGATTATATACTGACACAGAGGGATGCTGATCTCATTGGGTGGATGATAGAC	23639	23697	23747	23695	-1	par_scaffold_154	maker-par_contig_154-fgenesh-gene-0.8	23639	24551	None	2755	547	17223	No_constitutive_exon_found_in_species
ACACACGAGTACAGGATCCGAGTTGGCTGATGTGTGGGATGATTGAGCAGAT	10787	10876	10926	10874	-1	par_scaffold_155	maker-par_contig_155-snap-gene-0.16	10108	12711	None	2755	547	17223	No_constitutive_exon_found_in_species
GAGTGGCAAGGGAGCCGCAACAAGCAAGAGCGGCGTGCGGTCGGGCGAAGTG	24020	24226	24276	24224	-1	par_scaffold_166	maker-par_contig_166-snap-gene-0.15	24020	26784	None	2755	547	17223	No_constitutive_exon_found_in_species
TTCGCTCCAAGTCACGCCCGTGGTACTGACTTGGCGTCATATGTGGGCAGTC	23241	23751	23801	23749	-1	par_scaffold_169	maker-par_contig_169-snap-gene-0.15	23241	24725	None	2755	547	17223	No_constitutive_exon_found_in_species
TGGACCCAGCAACGTGTGGGCGGATCTCCTCTCTCGATGGGGAGGGAAAGGC	17622	17692	17572	17624	1	par_scaffold_174	maker-par_contig_174-snap-gene-0.5	17321	17692	None	2755	547	17223	No_constitutive_exon_found_in_species
GTGTCCACGGCGTCGCTGGTGCGCTGGTTGTTTGTTGTCTTGCACGGGAGCC	24672	24822	24872	24820	-1	par_scaffold_176	maker-par_contig_176-snap-gene-0.6	22645	24911	None	2755	547	17223	No_constitutive_exon_found_in_species
GAACATGCCGAATCTAACGTGACGTTTCTTCTGTTCGGGCAGCGGCCAAGCT	10660	10707	10610	10662	1	par_scaffold_177	maker-par_contig_177-fgenesh-gene-0.1	9864	11889	None	2755	547	17223	No_constitutive_exon_found_in_species
AGCAGACACTGGCGCAGCTTGTCTTCGCTCTCGTACTCGGGGAGATCCAGTT	14535	14543	14485	14537	1	par_scaffold_177	maker-par_contig_177-snap-gene-0.8	13188	14543	None	2755	547	17223	No_constitutive_exon_found_in_species
TCGTCACCGAAGGCCACGAGAGCGATATCCCCGGTGTACGCGTGCGGGAGCC	1554	2288	2338	2286	-1	par_scaffold_178	snap_masked-par_contig_178-abinit-gene-0.10	72	3778	None	2755	547	17223	No_constitutive_exon_found_in_species
GATCTGACGGCGCTCTTGCTTGTGTGCGTGCACGTGCGAGGGGGACACAGAC	16058	16152	16008	16060	1	par_scaffold_182	maker-par_contig_182-fgenesh-gene-0.2	15399	16604	None	2755	547	17223	No_constitutive_exon_found_in_species
GGGCCCTTTATTCGCACCATGTGATCCTCTGTATCTGTTGGGAACAAGAGAA	19018	19597	19647	19595	-1	par_scaffold_183	maker-par_contig_183-fgenesh-gene-0.4	17813	21666	None	2755	547	17223	No_constitutive_exon_found_in_species
GGGCCATTCCAAGTCTAGTACCGCGAACTGACTGTGTCGGGTGTGGGCAGAT	15885	16085	16135	16083	-1	par_scaffold_186	maker-par_contig_186-snap-gene-0.12	15885	16697	None	2755	547	17223	No_constitutive_exon_found_in_species
CGAGGAGCTCACTGGATATCTATCTGATTACGCTTGTGGGGGGACACCAGCG	24690	24819	24640	24692	1	par_scaffold_190	maker-par_contig_190-fgenesh-gene-0.3	24517	25740	None	2755	547	17223	No_constitutive_exon_found_in_species
GGCGTTGAGCTTTGTATGGGGGTCTCAAGGTTACTCTGTGTATGGGATAGCG	19149	19662	19712	19660	-1	par_scaffold_198	maker-par_contig_198-fgenesh-gene-0.7	18868	19968	None	2755	547	17223	No_constitutive_exon_found_in_species
GGAGAACATTTTCCTAATACTTTTTTGTATGTGTTTTGTTGGGATTACAGTT	242	257	192	244	1	par_scaffold_200	fgenesh-par_contig_200-abinit-gene-0.57	16	1473	None	2755	547	17223	No_constitutive_exon_found_in_species
TCGGCTCTAGACCAGACTCTCATTTCCACTGACAGTGCGGGTGTGGGTAGAT	8074	8320	8024	8076	1	par_scaffold_200	maker-par_contig_200-fgenesh-gene-0.2	7482	8742	None	2755	547	17223	No_constitutive_exon_found_in_species
AGAGGCCAGACGAACCACCCTTGGTGCTGACTTTTTCTATGGGGCTGTAGGA	11249	11330	11380	11328	-1	par_scaffold_200	maker-par_contig_200-snap-gene-0.19	11249	11720	None	2755	547	17223	No_constitutive_exon_found_in_species
AGCGGCGTCGAGAGAACACTGACGACTCGACCGCGAGCGGGAAAGTGCAGAC	12716	13068	12666	12718	1	par_scaffold_200	maker-par_contig_200-fgenesh-gene-0.4	12176	14250	None	2755	547	17223	No_constitutive_exon_found_in_species
GGCGCCTGTACCGCACGGTCGGGCTGCGCGGGCTCTTTCGCGGCTGGGAGAT	2641	2706	2591	2643	1	par_scaffold_201	maker-par_contig_201-snap-gene-0.8	2152	3015	None	2755	547	17223	No_constitutive_exon_found_in_species
CGCAATGCACTGCAAACGACTCGAAAAGCTCACAATCTGGAGGGTTCGAGGC	22071	22731	22021	22073	1	par_scaffold_202	maker-par_contig_202-snap-gene-0.20	20819	22731	None	2755	547	17223	No_constitutive_exon_found_in_species
CAGCGGAAACGCTCGCGCGCGCAATCGGCGGGGCTTCCTGCGACGGGAAGCG	2593	2744	2794	2742	-1	par_scaffold_204	maker-par_contig_204-fgenesh-gene-0.5	2322	3676	None	2755	547	17223	No_constitutive_exon_found_in_species
AGGACCCACCGTTCTGAAGATTGACTGGTTTCTCTTTGCGGGCGAACTAGTG	17415	17589	17365	17417	1	par_scaffold_204	maker-par_contig_204-snap-gene-0.14	17076	18526	None	2755	547	17223	No_constitutive_exon_found_in_species
GAGTGCAGGTTCATTTCGTATTGCAACTCCGACTGACGTTGGGTGGATAGGT	4319	4454	4269	4321	1	par_scaffold_210	snap_masked-par_contig_210-abinit-gene-0.12	2287	4454	None	2755	547	17223	No_constitutive_exon_found_in_species
CGTACCCCGGGCTGGCATCGAGCCTGGTGTCGTTCAATAACGTGGGTGAGCC	22479	22523	22429	22481	1	par_scaffold_213	snap_masked-par_contig_213-abinit-gene-0.21	21945	22523	None	2755	547	17223	No_constitutive_exon_found_in_species
ATGTTATTCTCTGGTGTTGTGTTGCTGACGGGCATCTTCTGGGTGATTAGAA	2078	2149	2028	2080	1	par_scaffold_216	fgenesh_masked-par_contig_216-abinit-gene-0.28	874	3582	None	2755	547	17223	No_constitutive_exon_found_in_species
AGTTATGATGGCAGGGACTCCATGTGCGCTTGAATCTGGCGACGGGCAAGCG	896	1055	846	898	1	par_scaffold_218	fgenesh_masked-par_contig_218-abinit-gene-0.41	588	2351	None	2755	547	17223	No_constitutive_exon_found_in_species
GGATGGATCCCGTTCTTACCGTTTTATATTTATGATTTGGATGGGATCAGAG	2861	3633	3683	3631	-1	par_scaffold_218	maker-par_contig_218-fgenesh-gene-0.5	2861	4169	None	2755	547	17223	No_constitutive_exon_found_in_species
CCTCTGCTTCCACAGCATTAACGAACGGTGTTGCTTGCTGGTGGGGTTAGTG	6153	6608	6103	6155	1	par_scaffold_218	maker-par_contig_218-fgenesh-gene-0.1	5252	6608	None	2755	547	17223	No_constitutive_exon_found_in_species
ATGTGTTCATGGACGGCCTGTTCTCGTACCACGACCGCGCCAATGGGAAGCT	6044	6397	5994	6046	1	par_scaffold_219	maker-par_contig_219-fgenesh-gene-0.0	4735	6680	None	2755	547	17223	No_constitutive_exon_found_in_species
TGAACATCCTCGTAAGAAAGCTGATACTACTGTGAGGGGAAAAGCAGTAGCT	5736	6264	5686	5738	1	par_scaffold_220	maker-par_contig_220-snap-gene-0.4	5322	6264	None	2755	547	17223	No_constitutive_exon_found_in_species
TGCGGACGATCAACCTGAGAATGCTCGAAGCAACGCATTGGGTAATGGAGAC	11969	12061	12111	12059	-1	par_scaffold_226	maker-par_contig_226-fgenesh-gene-0.2	10609	14217	None	2755	547	17223	No_constitutive_exon_found_in_species
AACAGGAGCCAGACGGGGAAGAGACTGACGAGGTGGACTGGACTGGGCAGTG	13373	13476	13323	13375	1	par_scaffold_237	maker-par_contig_237-fgenesh-gene-0.0	13000	15099	None	2755	547	17223	No_constitutive_exon_found_in_species
CTGTGGAATTCTCTCTGTTTATCGGGTGGGAGCTAATGAGGGGTGATTAGTG	6828	6918	6778	6830	1	par_scaffold_240	maker-par_contig_240-fgenesh-gene-0.1	6517	7528	None	2755	547	17223	No_constitutive_exon_found_in_species
TACTGTACTGAGGAACTACGCTTAACCCCTCGTGTGTGATGGGCGGCTAGGC	7490	7746	7440	7492	1	par_scaffold_241	maker-par_contig_241-snap-gene-0.13	7065	8207	None	2755	547	17223	No_constitutive_exon_found_in_species
CAGTAATGTCTGCGTCCACTCAGTGTGCTGTGTGACTGGTGCGGGATCAGGT	18166	18299	18116	18168	1	par_scaffold_241	maker-par_contig_241-fgenesh-gene-0.6	17599	21378	None	2755	547	17223	No_constitutive_exon_found_in_species
GGAGATGGAAAAGTTTATAACACGGCGGATGGCTCACACTCGTGGGGAAGCC	8672	8904	8954	8902	-1	par_scaffold_247	maker-par_contig_247-snap-gene-0.7	8672	9852	None	2755	547	17223	No_constitutive_exon_found_in_species
TGGCAAGCGCTAGACCCCAGGAGCTAGAAGGAGACTGAGCGGGCGTGTAGCT	7021	7281	6971	7023	1	par_scaffold_258	maker-par_contig_258-fgenesh-gene-0.1	6854	8266	None	2755	547	17223	No_constitutive_exon_found_in_species
TACTGTCACTCGGGAGTGCTTGCTATTGGGATCTAAGTGCAGTGGGGTAGTA	17645	21142	21192	21140	-1	par_scaffold_259	maker-par_contig_259-snap-gene-0.17	17375	21756	None	2755	547	17223	No_constitutive_exon_found_in_species
ATGAGGGAAATAGTGCACTGCTGACGCGGCCTCATTTCGTGGGTGATCAGGC	12518	12660	12710	12658	-1	par_scaffold_260	fgenesh_masked-par_contig_260-abinit-gene-0.25	12518	13646	None	2755	547	17223	No_constitutive_exon_found_in_species
ACTGTAGATGAGAAAGACGGATATCTGATGGTGTTGTTGGGATACAACAGTG	14932	15223	14882	14934	1	par_scaffold_260	fgenesh_masked-par_contig_260-abinit-gene-0.24	13981	16219	None	2755	547	17223	No_constitutive_exon_found_in_species
TGCTGCGGCTCTTGTGTCGCAATTTCGACTTTGTCTTTTGCGTGGGGCAGAC	12895	13324	13374	13322	-1	par_scaffold_263	maker-par_contig_263-snap-gene-0.10	12895	14772	None	2755	547	17223	No_constitutive_exon_found_in_species
CGCTCGACTCGGATTGAACGCGATGGAGAACTCATGGTGGGAGACTGTAGGA	17822	17976	18026	17974	-1	par_scaffold_266	fgenesh_masked-par_contig_266-abinit-gene-0.37	17663	18155	None	2755	547	17223	No_constitutive_exon_found_in_species
GAGTGCGAGCGTGCGTTCAGCACGATCCGTAGCTCCTCGGGTTGAAGCAGCG	20552	21000	20502	20554	1	par_scaffold_277	maker-par_contig_277-snap-gene-0.7	18244	21000	None	2755	547	17223	No_constitutive_exon_found_in_species
TTTTGCATCTCGAATGGTGTGGGCTGACAGTGACGTCCACTGGGGTGTAGAA	6075	6126	6025	6077	1	par_scaffold_281	maker-par_contig_281-fgenesh-gene-0.1	5533	7249	None	2755	547	17223	No_constitutive_exon_found_in_species
TTACACTTCTCCCCACCAACAACGGCAACCGCAAATTTGGGAAAGTGCAGAT	6203	6329	6153	6205	1	par_scaffold_281	maker-par_contig_281-fgenesh-gene-0.1	5533	7249	None	2755	547	17223	No_constitutive_exon_found_in_species
CGTGGGGCACGCCGTTCACGGACGTCAACGCTGTGCCCACAGGGGTCAAGCC	21252	21567	21202	21254	1	par_scaffold_282	maker-par_contig_282-snap-gene-0.9	20059	21904	None	2755	547	17223	No_constitutive_exon_found_in_species
TGCCGTTGGCCATGCGCGACGTCGGGTTTCTCGATCCCCGCCAAGGGCAGAA	20864	20916	20966	20914	-1	par_scaffold_287	snap_masked-par_contig_287-abinit-gene-0.7	19168	21426	None	2755	547	17223	No_constitutive_exon_found_in_species
GAGATGCGTGAGGGAATTAGTCGGCGAGAGGTGTCGGGTAAATGCTGGAGAG	6661	6825	6875	6823	-1	par_scaffold_293	maker-par_contig_293-snap-gene-0.4	6491	7513	None	2755	547	17223	No_constitutive_exon_found_in_species
CGGGTGTGGGTGAACTCCTCCGACTAACACTGCGCTGTGCGGGATGACAGGA	7787	8031	7737	7789	1	par_scaffold_294	maker-par_contig_294-snap-gene-0.13	7606	8931	None	2755	547	17223	No_constitutive_exon_found_in_species
TTGATGCGGAACCTTAATGGTTGAGGCATTCTTGGTTAATGGATGGGCAGCT	16934	17083	17133	17081	-1	par_scaffold_295	maker-par_contig_295-fgenesh-gene-0.8	15555	21132	None	2755	547	17223	No_constitutive_exon_found_in_species
TCCAATACGGCAGGACTGACAGCAGTTTGTGTGTGGCGTGGGGGATGAAGGC	21982	22053	21932	21984	1	par_scaffold_295	maker-par_contig_295-fgenesh-gene-0.4	21625	22053	None	2755	547	17223	No_constitutive_exon_found_in_species
GAATTGGGTTCTGCCATAGTATCTCTAATGTTCTTGATGGGGTGCGGCAGCT	4849	5034	5084	5032	-1	par_scaffold_297	maker-par_contig_297-snap-gene-0.11	3235	5409	None	2755	547	17223	No_constitutive_exon_found_in_species
TTTAAAAAAGCGAGCATTCCACTCACGCCATCGTCCATGGGTGAGTCAAGAA	13612	13659	13562	13614	1	par_scaffold_317	maker-par_contig_317-snap-gene-0.0	12201	13659	None	2755	547	17223	No_constitutive_exon_found_in_species
TCGATACGCCTGCAGCGTCACGTGTTCGAGCGCTTCGTCCGTGGGCACAGTG	6075	6101	6151	6099	-1	par_scaffold_322	maker-par_contig_322-snap-gene-0.15	6075	9283	None	2755	547	17223	No_constitutive_exon_found_in_species
GACGATTATACTCGTTTAAGTACGAATACGACGATGGGTTGCAAAATAAGAC	4048	5046	5096	5044	-1	par_scaffold_323	maker-par_contig_323-fgenesh-gene-0.3	4048	7869	None	2755	547	17223	No_constitutive_exon_found_in_species
ATTTGTTGACTCACTCTCTGTGTGTGTGTATGCATTTTGTGGGGTATCAGCC	885	1248	835	887	1	par_scaffold_324	maker-par_contig_324-snap-gene-0.9	195	1755	None	2755	547	17223	No_constitutive_exon_found_in_species
GTTGGAATCATATTGTGCTGACATAATGTGTTGTGGGGAATGACAAATAGCC	12802	13159	13209	13157	-1	par_scaffold_331	snap_masked-par_contig_331-abinit-gene-0.15	12802	15927	None	2755	547	17223	No_constitutive_exon_found_in_species
TCTTTTGCCTCTTCGACGTCGACGGCTCGGGGTGCGTCTCGCGGGACGAGAT	5571	5584	5634	5582	-1	par_scaffold_332	maker-par_contig_332-snap-gene-0.13	5571	7530	None	2755	547	17223	No_constitutive_exon_found_in_species
TTTCTACGGTCTTTTCCTGATCCACCATCTCTCATGATGGGATGCGGTAGGC	4020	4200	4250	4198	-1	par_scaffold_333	maker-par_contig_333-fgenesh-gene-0.4	4020	4378	None	2755	547	17223	No_constitutive_exon_found_in_species
GACCGCCACTTGCATGAGGATTTCATGGCGCTGGCGTCCCGGGAGCGTAGTG	11874	13804	11824	11876	1	par_scaffold_333	maker-par_contig_333-snap-gene-0.10	10971	13804	None	2755	547	17223	No_constitutive_exon_found_in_species
GGCTGCGTCCTCACGCATGTGTCTGCCGTGCATCCAGTTGCTGCGGGAAGAC	18058	18101	18151	18099	-1	par_scaffold_341	snap_masked-par_contig_341-abinit-gene-0.12	18058	19146	None	2755	547	17223	No_constitutive_exon_found_in_species
TGGGGCGATCGGACAAGGAACTGGTGGGGTCATTGTTGTGAGACGGGGAGAC	10510	10783	10833	10781	-1	par_scaffold_346	maker-par_contig_346-snap-gene-0.5	9844	11887	None	2755	547	17223	No_constitutive_exon_found_in_species
TCGCAGTCGGTATTGGCGGTGTCTAACCTTTGGGCATTGCCTGAGGGCAGCT	9844	10357	10407	10355	-1	par_scaffold_346	maker-par_contig_346-snap-gene-0.5	9844	11887	None	2755	547	17223	No_constitutive_exon_found_in_species
GCCTCATGGGAGCGACTGCAGATGCTCATGATCTGCTGTGAACTGGGCAGAC	17747	17966	18016	17964	-1	par_scaffold_347	maker-par_contig_347-fgenesh-gene-0.6	13823	18137	None	2755	547	17223	No_constitutive_exon_found_in_species
TTCTCTGCGTGGAATTCGTTTCGAGACGAGGTGTACACGTGGTGGGCCAGGA	17029	17061	17111	17059	-1	par_scaffold_355	maker-par_contig_355-snap-gene-0.13	16309	18192	None	2755	547	17223	No_constitutive_exon_found_in_species
CCTGTGGAAGCCTGTGTACTGACATTGTGTGCAATGGTGGTGGGCGGCAGTC	2882	3020	2832	2884	1	par_scaffold_363	maker-par_contig_363-snap-gene-0.7	2421	4747	None	2755	547	17223	No_constitutive_exon_found_in_species
TGGTGACGGTTCTGAATCTGACCGTGTGGCTATTGTCGTTGGGTGGACAGCT	6937	7084	6887	6939	1	par_scaffold_364	maker-par_contig_364-fgenesh-gene-0.1	5827	7084	None	2755	547	17223	No_constitutive_exon_found_in_species
TTTTTCGGGGGACTAATGAATGTTGTGGCTTTGCTGGGATAGCTCGAGAGTG	19979	20106	19929	19981	1	par_scaffold_367	maker-par_contig_367-fgenesh-gene-0.1	18652	20106	None	2755	547	17223	No_constitutive_exon_found_in_species
CAAGTGATACTACCTTACTACTACTATCACCGCCGTACGCGGGTAGATAGGC	16264	16324	16374	16322	-1	par_scaffold_374	fgenesh_masked-par_contig_374-abinit-gene-0.37	15651	19358	None	2755	547	17223	No_constitutive_exon_found_in_species
CAATGGTGAGCCCCAGGCGCGTCGAGTAGCCGATCTTGGGGACATGGTAGGC	15651	15780	15830	15778	-1	par_scaffold_374	fgenesh_masked-par_contig_374-abinit-gene-0.37	15651	19358	None	2755	547	17223	No_constitutive_exon_found_in_species
CCCAGAAACGGGGAAAACGCACCTTTTTCAGGTCTTTTTTCGTGGGCAAGAT	3175	3295	3345	3293	-1	par_scaffold_375	maker-par_contig_375-fgenesh-gene-0.3	3175	7955	None	2755	547	17223	No_constitutive_exon_found_in_species
TTGGGCTGCATGCCGTTGCCTAACGTATCTTGCGATCTCGTGGGATTAAGAT	3663	4146	3613	3665	1	par_scaffold_385	maker-par_contig_385-fgenesh-gene-0.0	3056	4146	None	2755	547	17223	No_constitutive_exon_found_in_species
GGGGGGAGCAGAGGGGGAGATGATGGAACTGACCAGGTGTGCATGGGCAGGT	5656	5800	5606	5658	1	par_scaffold_392	maker-par_contig_392-snap-gene-0.7	5491	8483	None	2755	547	17223	No_constitutive_exon_found_in_species
GTCGAGGAGAGATCACTGGCCTGAGGCTAATCATGGTGGGAAATGCATAGGC	14301	14371	14251	14303	1	par_scaffold_392	snap_masked-par_contig_392-abinit-gene-0.23	13517	14662	None	2755	547	17223	No_constitutive_exon_found_in_species
CTCTCCGATATTGTTACAAAAGATGATATGTATGGGGTAGGGTGAATCAGCT	13032	13203	13253	13201	-1	par_scaffold_396	maker-par_contig_396-fgenesh-gene-0.5	12449	15767	None	2755	547	17223	No_constitutive_exon_found_in_species
GGAGTGCGCATGAAACTCACGGACGCTTTGTGTTGTGGTGGTGTGGGCAGTA	12742	12783	12692	12744	1	par_scaffold_398	snap_masked-par_contig_398-abinit-gene-0.20	12637	14547	None	2755	547	17223	No_constitutive_exon_found_in_species
TTTCTTCATCACATGACGATTCCAGGTATGGTGTCTTCTTGGGGACGGAGAA	13990	14142	13940	13992	1	par_scaffold_401	maker-par_contig_401-snap-gene-0.8	13742	14352	None	2755	547	17223	No_constitutive_exon_found_in_species
CAACGCCACCGACTACAGCGACTTCTGCTGCTGACGATGTCGGGCAAGAGGG	5799	6702	5749	5801	1	par_scaffold_408	maker-par_contig_408-snap-gene-0.7	4536	8956	None	2755	547	17223	No_constitutive_exon_found_in_species
AGATTCAAGACGACCAGATCTTCCTCGGTATGGTCGCGTCGGGCGTGCAGCC	7469	8107	7419	7471	1	par_scaffold_408	maker-par_contig_408-snap-gene-0.7	4536	8956	None	2755	547	17223	No_constitutive_exon_found_in_species
GTTCATCTTCTGCCTTTGTGTCATGTGAGACTGACGGGTTGATCGCAAAGGT	1889	2120	1839	1891	1	par_scaffold_409	maker-par_contig_409-fgenesh-gene-0.0	124	2120	None	2755	547	17223	No_constitutive_exon_found_in_species
ATTGTCGCTGACCGACTCGCGCGGCATCCCGCTGGGCTACGAGCGGGCAGAA	7958	8338	8388	8336	-1	par_scaffold_417	fgenesh_masked-par_contig_417-abinit-gene-0.22	7021	8718	None	2755	547	17223	No_constitutive_exon_found_in_species
CATGGGCGCGGCCGTGCAGACGCTGCTTGGTAGCAAGGGCGACGCAGCAGTC	15914	16150	16200	16148	-1	par_scaffold_429	maker-par_contig_429-snap-gene-0.9	15781	18796	None	2755	547	17223	No_constitutive_exon_found_in_species
AAAGCAAGGGCGGGATAAAGTAGCAACATGGCGGGCACGGGGGACGGCAGTG	6701	7247	6651	6703	1	par_scaffold_435	maker-par_contig_435-snap-gene-0.6	6557	9981	None	2755	547	17223	No_constitutive_exon_found_in_species
CGACGAACATTTTGGCGGATCTCGGCTCTCGGGGTTGGTCGGGTCAAAAGAT	14511	14528	14578	14526	-1	par_scaffold_438	snap_masked-par_contig_438-abinit-gene-0.15	14511	15263	None	2755	547	17223	No_constitutive_exon_found_in_species
GTGTTTGGTCCCATGCCGCAGCCTGAAGATACTATTTCATGGGTGTGTAGGT	4801	4869	4751	4803	1	par_scaffold_440	maker-par_contig_440-fgenesh-gene-0.1	3607	6523	None	2755	547	17223	No_constitutive_exon_found_in_species
AGGCCCTCGACGTGGGAGGGCTGCAAGGTTACCAGTAAAACGGGGTACAGAG	11471	12751	12801	12749	-1	par_scaffold_441	fgenesh_masked-par_contig_441-abinit-gene-0.14	9954	16022	None	2755	547	17223	No_constitutive_exon_found_in_species
GCGGAACATCGGACCAACAGAGCCCAAACACTTCGGGGTCTAAGGAATAGTA	2716	2959	3009	2957	-1	par_scaffold_452	maker-par_contig_452-snap-gene-0.14	2106	3089	None	2755	547	17223	No_constitutive_exon_found_in_species
GTTATCCACCTCATCTCAGCATCTGACCTGTGGGCGTCGGGGAGTTATAGTG	1423	1448	1498	1446	-1	par_scaffold_457	snap_masked-par_contig_457-abinit-gene-0.25	33	1913	None	2755	547	17223	No_constitutive_exon_found_in_species
CCAAGTGTACGGGTCCTTCGCGCTATCGTTAATTGCATGGGATGGTGGAGTG	15285	16757	15235	15287	1	par_scaffold_477	maker-par_contig_477-snap-gene-0.1	12269	16757	None	2755	547	17223	No_constitutive_exon_found_in_species
ATGTGGGTAGCTGACATCGCTGGCTTTCGATTCGTGGCGGTGGGAGGCAGTG	9105	9984	10034	9982	-1	par_scaffold_492	maker-par_contig_492-fgenesh-gene-0.5	8525	10128	None	2755	547	17223	No_constitutive_exon_found_in_species
CTTGTGTGTGGTTTAACGGAAGCTCGTTCAAATGGCTGGGCGAAACGTAGTT	8525	8708	8758	8706	-1	par_scaffold_492	maker-par_contig_492-fgenesh-gene-0.5	8525	10128	None	2755	547	17223	No_constitutive_exon_found_in_species
TCAATTGCCGTAGGCGAATTCACGTGAGACTAAGGGATTGTTGGGAGCAGAA	8488	8617	8438	8490	1	par_scaffold_496	maker-par_contig_496-snap-gene-0.8	7157	12337	None	2755	547	17223	No_constitutive_exon_found_in_species
ATCTTGTGGTGCGTTCCACATTCCGATCTGATCCGTTTGCCACGGGGCAGTT	9541	10018	9491	9543	1	par_scaffold_499	maker-par_contig_499-fgenesh-gene-0.1	8750	11035	None	2755	547	17223	No_constitutive_exon_found_in_species
GTCTGCTGTGGGTTGAGGGAGTTGACGCCCCCTGTGTTTGGGTATGGTAGAT	2721	3090	3140	3088	-1	par_scaffold_502	maker-par_contig_502-fgenesh-gene-0.4	2721	4007	None	2755	547	17223	No_constitutive_exon_found_in_species
ACGCAAACCCGTTGATGCCAGAGATATGCCCCATTTTGGCACTGGGTAAGTC	341	973	291	343	1	par_scaffold_507	maker-par_contig_507-snap-gene-0.0	21	973	None	2755	547	17223	No_constitutive_exon_found_in_species
TGGCAACTCCTACGCAGGCACAGCAAACCAACGGTGAAAAGGGCAGGTAGGC	9957	10361	10411	10359	-1	par_scaffold_507	fgenesh_masked-par_contig_507-abinit-gene-0.8	6582	10945	None	2755	547	17223	No_constitutive_exon_found_in_species
TAGTGGTTCTTTTGAGGTGATGTCTCTGGCTGAAGTGCCTTTGGGAACAGAC	2288	2481	2531	2479	-1	par_scaffold_508	maker-par_contig_508-fgenesh-gene-0.2	1442	4742	None	2755	547	17223	No_constitutive_exon_found_in_species
GCGTACTAGTATGACCACCACTACGCCGCTGCTGGGGGTCAAGTATAAAGCT	4696	4923	4973	4921	-1	par_scaffold_510	maker-par_contig_510-snap-gene-0.13	4696	6581	None	2755	547	17223	No_constitutive_exon_found_in_species
TGGATGCTATCGAGTCCACGCAAAAGTGCTAATGTTGCATTGTGGGATAGCT	12203	12717	12767	12715	-1	par_scaffold_514	snap_masked-par_contig_514-abinit-gene-0.13	8584	13786	None	2755	547	17223	No_constitutive_exon_found_in_species
GAGTCGTCTGACTCAGTCCCTTACCTCGACCACCGAGGCGGCACGGGTAGCT	12794	13992	12744	12796	1	par_scaffold_516	maker-par_contig_516-snap-gene-0.2	12720	15788	None	2755	547	17223	No_constitutive_exon_found_in_species
CGTGCTGATTGTGACGCCACAGCGAGAGTCACAAGTGTCTGGGGCTGCAGTT	14506	15387	14456	14508	1	par_scaffold_516	maker-par_contig_516-snap-gene-0.2	12720	15788	None	2755	547	17223	No_constitutive_exon_found_in_species
AACGAGATGGAGACGCTCAAGGAGGTGCGTGGAGTGGAGTGGGGCTGCAGGT	5441	5465	5515	5463	-1	par_scaffold_523	maker-par_contig_523-snap-gene-0.17	5441	5830	None	2755	547	17223	No_constitutive_exon_found_in_species
TACGGACTCATGGAGTAAAAGTATCAACGCGAAGCGTATTGGGCCGGTAGCC	6963	7270	7320	7268	-1	par_scaffold_523	maker-par_contig_523-fgenesh-gene-0.4	6007	7590	None	2755	547	17223	No_constitutive_exon_found_in_species
CTGCCTCAAATACAGGTGCAGACCCTAACTGAATTTGTGGGTGGGTGCAGAT	8695	8995	8645	8697	1	par_scaffold_524	maker-par_contig_524-fgenesh-gene-0.1	7548	9957	None	2755	547	17223	No_constitutive_exon_found_in_species
CCACGGGCACGGCGGTGGCGGCCGCGGGTCGTTTTGGTTCAAGGGCGAAGGA	11337	11486	11536	11484	-1	par_scaffold_525	maker-par_contig_525-snap-gene-0.7	9068	11564	None	2755	547	17223	No_constitutive_exon_found_in_species
CTGGGACGCGGACAAGATCACCGGGTGCGTGTGCGACCCGGGGTACGCAGGC	6458	7126	7176	7124	-1	par_scaffold_527	maker-par_contig_527-snap-gene-0.15	5436	7656	None	2755	547	17223	No_constitutive_exon_found_in_species
CTATTTGGTTAGAAGCATACGCGGCTGATGCTGAAAGCTCGCTGGGGTAGGT	7393	7473	7523	7471	-1	par_scaffold_532	maker-par_contig_532-fgenesh-gene-0.5	6347	7792	None	2755	547	17223	No_constitutive_exon_found_in_species
GTGCCGACATTGAGTTGCTCGTCGCCGATCCGGAGACGGGTGATTGGGAGGT	14671	16786	14621	14673	1	par_scaffold_532	maker-par_contig_532-snap-gene-0.11	13436	16786	None	2755	547	17223	No_constitutive_exon_found_in_species
TCCCTTCAAGCGCTCCAGGCTTTTGACTAACGATGCATGGGTGAGCACAGGA	14589	14840	14890	14838	-1	par_scaffold_536	maker-par_contig_536-fgenesh-gene-0.6	14272	15166	None	2755	547	17223	No_constitutive_exon_found_in_species
TTCATTTCTTTGACGGAAACTTGATACTGAATGTCTCGAGGGAAAAGCAGGC	3184	3397	3134	3186	1	par_scaffold_539	maker-par_contig_539-fgenesh-gene-0.2	2494	6173	None	2755	547	17223	No_constitutive_exon_found_in_species
GCACAATTCAAGGATGATGACGGGTTGTCGCTGATTATCAAGGGTGAGAGTC	15327	15743	15793	15741	-1	par_scaffold_553	maker-par_contig_553-snap-gene-0.12	15327	16477	None	2755	547	17223	No_constitutive_exon_found_in_species
TAATAGACTTGAGCTTCGTCATCATCATCTAAGACGCAGTGATAGGGTAGGC	10979	11063	10929	10981	1	par_scaffold_556	maker-par_contig_556-snap-gene-0.2	8301	11164	None	2755	547	17223	No_constitutive_exon_found_in_species
TCTCAGTTTGAGACTCTCCGACTGCTTTGAACGCAATGGCGGGAAACGAGAC	3531	3849	3899	3847	-1	par_scaffold_557	maker-par_contig_557-fgenesh-gene-0.2	3045	5055	None	2755	547	17223	No_constitutive_exon_found_in_species
GTTCTATAACGCCAGGCAAAGGGAGCGCTGAGATGGTTTGATGGGAACAGCC	5240	5448	5190	5242	1	par_scaffold_573	maker-par_contig_573-fgenesh-gene-0.0	4143	10080	None	2755	547	17223	No_constitutive_exon_found_in_species
TTTCTATAACGCCAGGCTAATGGAGCGCTAAGATGTGTTGATGGGAACAGCC	6023	6231	5973	6025	1	par_scaffold_573	maker-par_contig_573-fgenesh-gene-0.0	4143	10080	None	2755	547	17223	No_constitutive_exon_found_in_species
ATTGTCTCCATTCTAAAGCTGACCGTCGCTTTGCTTTGCTGGGACAACAGAG	8975	9911	8925	8977	1	par_scaffold_575	fgenesh_masked-par_contig_575-abinit-gene-0.18	8416	15884	None	2755	547	17223	No_constitutive_exon_found_in_species
GTTAAGAATCAGCCACGTCCATTGACGCGGAATGGGATGTGGGTGCGTAGGA	3158	3320	3370	3318	-1	par_scaffold_576	maker-par_contig_576-fgenesh-gene-0.3	2623	3597	None	2755	547	17223	No_constitutive_exon_found_in_species
TTAACTTAACGCGACACACCAGGCCATACCGGAAAAGGCGGGGACGGCAGTA	13491	14341	14391	14339	-1	par_scaffold_585	maker-par_contig_585-fgenesh-gene-0.6	13491	15907	None	2755	547	17223	No_constitutive_exon_found_in_species
CGGCCTGTTTCATACGGGAGGTTCTGACTGTTGTGTGTCGAGGGCTGTAGAC	6107	6311	6361	6309	-1	par_scaffold_589	maker-par_contig_589-snap-gene-0.3	4942	6784	None	2755	547	17223	No_constitutive_exon_found_in_species
TTGTGGGATGTTGTCGTGGGTACATAATGGCAATGGGATCGTGGGCACAGAT	8332	8477	8527	8475	-1	par_scaffold_591	maker-par_contig_591-snap-gene-0.10	7612	8644	None	2755	547	17223	No_constitutive_exon_found_in_species
TGAAAATAACACTCGCGAATGTTGGATTGTGTGGTTATTGGGTGGTGTAGCT	9712	9772	9662	9714	1	par_scaffold_591	maker-par_contig_591-snap-gene-0.7	8953	11288	None	2755	547	17223	No_constitutive_exon_found_in_species
TCCTACTGTACAGCTACGATGCTAATAAGCGCTTGGCTGGGGTATTGAAGTT	5214	5907	5957	5905	-1	par_scaffold_622	maker-par_contig_622-snap-gene-0.15	4389	6484	None	2755	547	17223	No_constitutive_exon_found_in_species
TACTCTAGTGTGTTTCATGTGCTGACCCAATTATAATTGGATTGGGACAGCG	11169	11712	11762	11710	-1	par_scaffold_629	maker-par_contig_629-fgenesh-gene-0.7	10992	12739	None	2755	547	17223	No_constitutive_exon_found_in_species
ATTGACGTCCATGCACGGCTCATTATCTCGTTTACGGAGACGGGCGAGAGCT	3118	3211	3068	3120	1	par_scaffold_641	maker-par_contig_641-snap-gene-0.6	1770	3415	None	2755	547	17223	No_constitutive_exon_found_in_species
ACTACTGACCACCGCGTCTAAACATGTTAGTTCTTTCCGCGATGGGCGAGTC	2310	2374	2260	2312	1	par_scaffold_645	maker-par_contig_645-fgenesh-gene-0.0	1822	3424	None	2755	547	17223	No_constitutive_exon_found_in_species
AATCAATGTTGTTCTCGTTGAGCTCGCCGTCATTTGGGCGCGGGTAATAGTC	7078	7116	7028	7080	1	par_scaffold_648	maker-par_contig_648-snap-gene-0.6	6861	7753	None	2755	547	17223	No_constitutive_exon_found_in_species
GAATTCAAATAGGCTTGTGACTGACTGACGGCGCATGGCGTGGGACGCAGAC	12408	12522	12572	12520	-1	par_scaffold_648	maker-par_contig_648-fgenesh-gene-0.3	12229	14222	None	2755	547	17223	No_constitutive_exon_found_in_species
ACTGACTGGTCGGTGCTTCTTGTGTCTGTAGATTGTTGTGACGGGTGGAGAG	10821	10891	10771	10823	1	par_scaffold_655	maker-par_contig_655-fgenesh-gene-0.1	9919	13815	None	2755	547	17223	No_constitutive_exon_found_in_species
GGAGATATTCCCGCTTGAAATGACCGATCTTTTCGATACATGGGGCGTAGGT	5998	6145	5948	6000	1	par_scaffold_657	maker-par_contig_657-snap-gene-0.6	5813	7309	None	2755	547	17223	No_constitutive_exon_found_in_species
GAACAGTTATGGGTGATGTCTGACGGCTTGTGGTGTGTCTCAACGGGCAGCG	7508	8398	7458	7510	1	par_scaffold_696	maker-par_contig_696-snap-gene-0.5	6883	8398	None	2755	547	17223	No_constitutive_exon_found_in_species
GTAGCCGCGATCGAGACGGTCGCTATGATGGCCGCAGCAGCGGGAGCAAGTC	1684	4585	1634	1686	1	par_scaffold_709	snap-par_contig_709-abinit-gene-0.23	994	4585	None	2755	547	17223	No_constitutive_exon_found_in_species
AGGTGGTGGGCGGGCTGACTGACGTCGGGTATTTGGGGCGAATGACGTAGGC	13266	13695	13745	13693	-1	par_scaffold_715	maker-par_contig_715-snap-gene-0.12	13266	14065	None	2755	547	17223	No_constitutive_exon_found_in_species
TCTTGATCCAACGACAACTGACTTGGCAATGTACGCATGGGGGTGGATAGGG	4765	4826	4715	4767	1	par_scaffold_716	maker-par_contig_716-fgenesh-gene-0.0	54	4826	None	2755	547	17223	No_constitutive_exon_found_in_species
GATGTTTAGCTTCTGAGTGGCGGCTACACCCACAATTCTCTGGGCGGTAGAA	10077	10211	10027	10079	1	par_scaffold_717	maker-par_contig_717-fgenesh-gene-0.2	6838	11971	None	2755	547	17223	No_constitutive_exon_found_in_species
GGATCCGGCGTTCTCAAGTACCCGTTCCTCCCTGCTGTCAACGTGGGTAGCA	12668	12675	12725	12673	-1	par_scaffold_718	maker-par_contig_718-snap-gene-0.11	12668	14021	None	2755	547	17223	No_constitutive_exon_found_in_species
CGCACTGGACCATAGATTGATTGAGTGCTGACAGTGGCTTGGCGGGACAGAC	13751	14002	13701	13753	1	par_scaffold_721	maker-par_contig_721-fgenesh-gene-0.0	13563	14002	None	2755	547	17223	No_constitutive_exon_found_in_species
CGAACACGAGCACACCTTTCTCTCCCGTATTCGGCTCCACCGGGATCAAGTA	6	548	598	546	-1	par_scaffold_724	snap_masked-par_contig_724-abinit-gene-0.9	6	2461	None	2755	547	17223	No_constitutive_exon_found_in_species
AAAATGTGCATGAGATTCTGACGATGATCGTTGTGTGTGGGGGGATGTAGAA	10082	10941	10032	10084	1	par_scaffold_727	maker-par_contig_727-snap-gene-0.4	9488	10941	None	2755	547	17223	No_constitutive_exon_found_in_species
GGAGTTTGAACTCATTTGCGTACATGCTAATACTGTCTGTGGGATCGCAGTT	451	760	810	758	-1	par_scaffold_726	maker-par_contig_726-fgenesh-gene-0.1	451	937	None	2755	547	17223	No_constitutive_exon_found_in_species
ACGGAGGTGGGTGGGTAGTTGATCGCTCAATGGAAAGGGTAGGTTGACAGAC	4025	4508	4558	4506	-1	par_scaffold_729	maker-par_contig_729-snap-gene-0.8	3451	4979	None	2755	547	17223	No_constitutive_exon_found_in_species
AGTCTCACCAGAAGATCTTATTCTAATGACGGTATTTCCGTTGGGGGTAGGA	8409	8487	8359	8411	1	par_scaffold_729	maker-par_contig_729-snap-gene-0.7	8263	9972	None	2755	547	17223	No_constitutive_exon_found_in_species
CTGCTCAAGTCGCGTGGGCCGGGTGGTACTGCTGGTGCCGTGTCGGGAAGTG	13192	13574	13142	13194	1	par_scaffold_748	maker-par_contig_748-fgenesh-gene-0.1	9452	13574	None	2755	547	17223	No_constitutive_exon_found_in_species
ACCTGGTCTCTATCCAACACGGCGGGCGCACGGTCCACATGGGTGGCAAGAT	11027	11372	10977	11029	1	par_scaffold_756	maker-par_contig_756-fgenesh-gene-0.0	10386	11372	None	2755	547	17223	No_constitutive_exon_found_in_species
GGTTTGGCATATCGAATTGAGTTGCAATTCATTTTTGCGTGGGGTTGAAGTT	11690	11823	11873	11821	-1	par_scaffold_763	maker-par_contig_763-fgenesh-gene-0.4	10867	13184	None	2755	547	17223	No_constitutive_exon_found_in_species
ATCTTCGCCCGTTGTGAAAAACCACTCTCTTTTTAGGGTTTGGGGTGCAGTC	7832	7876	7926	7874	-1	par_scaffold_775	maker-par_contig_775-snap-gene-0.1	6126	8051	None	2755	547	17223	No_constitutive_exon_found_in_species
CTCTTGAAGCCCGACAGTGTGGCTCACTTGTACGTCGTGTGGGTGGCCAGTA	4443	4647	4697	4645	-1	par_scaffold_782	snap_masked-par_contig_782-abinit-gene-0.10	3118	5390	None	2755	547	17223	No_constitutive_exon_found_in_species
TTCCTTGTGTCTCGCTCGCGCAGATATCGTAACGCATCCGATGGGCCAAGTA	4155	4677	4727	4675	-1	par_scaffold_791	maker-par_contig_791-fgenesh-gene-0.2	4155	6105	None	2755	547	17223	No_constitutive_exon_found_in_species
TTTAGTTGTCCACGTGTATTGCTGACCACGATGTCGCTTGGGACCGGTAGGT	847	1270	1320	1268	-1	par_scaffold_792	maker-par_contig_792-snap-gene-0.4	847	2370	None	2755	547	17223	No_constitutive_exon_found_in_species
ATCCCTTTCCAAGGTACTTCTCCTTCAGCCTACTAACTCGTGGGGATCAGGG	10740	11432	11482	11430	-1	par_scaffold_797	maker-par_contig_797-snap-gene-0.8	8548	12408	None	2755	547	17223	No_constitutive_exon_found_in_species
ACGTGGCGTTCACGGCGCGGAATGTGCTGCGCGGCGACTTGCTGGGTGAGGG	9285	9685	9735	9683	-1	par_scaffold_802	maker-par_contig_802-snap-gene-0.8	9285	12869	None	2755	547	17223	No_constitutive_exon_found_in_species
TTTCGCGTTGGGAAGATGCTCACGTGATGTGGTTTTGTATGGGGGCACAGCG	4280	4382	4432	4380	-1	par_scaffold_810	maker-par_contig_810-snap-gene-0.3	258	5193	None	2755	547	17223	No_constitutive_exon_found_in_species
GCCACGCCGTGTTTGCCGTCACGCTGACTCGGCACACGACCACGGGCGAGAG	7518	7623	7673	7621	-1	par_scaffold_818	maker-par_contig_818-fgenesh-gene-0.3	5725	11130	None	2755	547	17223	No_constitutive_exon_found_in_species
CTTGAATCGCCTGACCCATCTAATGCTCTCTCTCTATGGGGGAAATCTAGAT	6247	6603	6197	6249	1	par_scaffold_828	maker-par_contig_828-snap-gene-0.5	4447	6972	None	2755	547	17223	No_constitutive_exon_found_in_species
TCGAGTCGGGACGACTGACGCAATGTGTGTGTGTATGTTTGGGCGACTAGTT	1695	1876	1926	1874	-1	par_scaffold_834	maker-par_contig_834-fgenesh-gene-0.3	5	2035	None	2755	547	17223	No_constitutive_exon_found_in_species
CGAGGGGATCCACTGACATTGCTGTATGGGTGTTTACTTTGGGAGGGCAGTC	5	1347	1397	1345	-1	par_scaffold_834	maker-par_contig_834-fgenesh-gene-0.3	5	2035	None	2755	547	17223	No_constitutive_exon_found_in_species
AGATCCCCAACACGGTCGCCAAGAGTAAGTCATCCCTGTTGCGAGGGAAGCA	11713	11721	11771	11719	-1	par_scaffold_846	maker-par_contig_846-snap-gene-0.5	11713	12708	None	2755	547	17223	No_constitutive_exon_found_in_species
GAACCGTGAGGTGACCCTCAGGCGGGTGACTTCGCAAGTTTCAGGGTGAGGG	9482	10060	9432	9484	1	par_scaffold_856	maker-par_contig_856-fgenesh-gene-0.3	8730	10060	None	2755	547	17223	No_constitutive_exon_found_in_species
CGCTTTTGTGCCCATGCGTTCACACTCGAGAAGAAGACGTTGGGCGATAGCT	5443	5578	5393	5445	1	par_scaffold_859	maker-par_contig_859-fgenesh-gene-0.0	2752	6100	None	2755	547	17223	No_constitutive_exon_found_in_species
TGCCCTGGATACGCCAAACTTCTCTCATTGCGTTAGGGAAAGACGTGAAGTC	2472	2658	2422	2474	1	par_scaffold_864	maker-par_contig_864-snap-gene-0.4	370	2658	None	2755	547	17223	No_constitutive_exon_found_in_species
TGTGGTGCGCGTGTGGCCTCATGGCTGTTTGTTTGTGTTTGGGTGAGTAGAT	5739	5828	5689	5741	1	par_scaffold_866	maker-par_contig_866-snap-gene-0.3	5636	6587	None	2755	547	17223	No_constitutive_exon_found_in_species
CGCGCCACAACGCCGTGCGTGCGGCCTTCACGACCTACTCGGGCGGCCAGCC	11012	11326	11376	11324	-1	par_scaffold_874	maker-par_contig_874-fgenesh-gene-0.2	11012	12442	None	2755	547	17223	No_constitutive_exon_found_in_species
TATTTTGCTCACTACTGTTTGCTTACCATCACGTTGACCAATATGGGTAGGG	7020	7621	6970	7022	1	par_scaffold_883	maker-par_contig_883-fgenesh-gene-0.1	6499	7621	None	2755	547	17223	No_constitutive_exon_found_in_species
ACTATGCCACGGCTGCCAACACCACTCATTTCGTACTTTCGGGTACATAGAT	10417	10974	11024	10972	-1	par_scaffold_888	maker-par_contig_888-fgenesh-gene-0.5	9988	12278	None	2755	547	17223	No_constitutive_exon_found_in_species
TCTCCCTTGACACTCTTGTTCTGACTGCGGTTGTGTTTGGGTAATAACAGTA	4784	6663	4734	4786	1	par_scaffold_889	maker-par_contig_889-snap-gene-0.3	1232	7876	None	2755	547	17223	No_constitutive_exon_found_in_species
TGTCCCCTCTGATCCGTTCGCTTACCTTGCTCCTTGTTCATGGGTGGAAGGC	5774	6776	5724	5776	1	par_scaffold_893	maker-par_contig_893-snap-gene-0.5	5584	6776	None	2755	547	17223	No_constitutive_exon_found_in_species
TCCAAACCCGCGTGCCCAGACGGTAATCCGCCTGCTTGCATTGTGGGAAGTC	1102	1219	1269	1217	-1	par_scaffold_895	maker-par_contig_895-snap-gene-0.6	1102	5477	None	2755	547	17223	No_constitutive_exon_found_in_species
GAGCTGACGACACGACAAGTGGAGCAGCGCCTGGCACAACTGGGGTATAGTA	4307	4315	4257	4309	1	par_scaffold_902	maker-par_contig_902-snap-gene-0.2	2624	4315	None	2755	547	17223	No_constitutive_exon_found_in_species
CTCCTCCTCCTTTGTCTCGTCCGCTGCGGGCATCTCGACCGGGGAGGCAGAC	3542	4195	4245	4193	-1	par_scaffold_908	snap-par_contig_908-abinit-gene-0.20	1363	5017	None	2755	547	17223	No_constitutive_exon_found_in_species
AACGACTAGTGCTGTCGGAACGCGTGGTCGATAAACTCGGGCTCGAGAAGAG	8070	9543	8020	8072	1	par_scaffold_919	maker-par_contig_919-snap-gene-0.4	5342	9543	None	2755	547	17223	No_constitutive_exon_found_in_species
GTGTTATGCGTTCTTTGGATACTCACGGTTGTGATTGTGGGGATGAAAAGGA	4885	4987	4835	4887	1	par_scaffold_921	maker-par_contig_921-snap-gene-0.4	3232	5787	None	2755	547	17223	No_constitutive_exon_found_in_species
AGGATGGAAAGTATGGAACTGACTAATCTCTCTTGTGCCTATTGGGATAGAA	2283	2414	2464	2412	-1	par_scaffold_924	maker-par_contig_924-fgenesh-gene-0.3	2065	3704	None	2755	547	17223	No_constitutive_exon_found_in_species
AGAGGAACTGTGTCCGTACTCACCCTTTCGTATTTGTTTGATTGGGGTAGTT	8683	9598	9648	9596	-1	par_scaffold_930	snap-par_contig_930-abinit-gene-0.20	8683	11156	None	2755	547	17223	No_constitutive_exon_found_in_species
CCCCGCGACTAGTTGACTCACTTGACGTCTGTGACTCTGGGTGCAAGCAGAC	926	964	1014	962	-1	par_scaffold_934	maker-par_contig_934-fgenesh-gene-0.1	67	1219	None	2755	547	17223	No_constitutive_exon_found_in_species
AGCCGTTGCTGACTGGTTTGGGGGGCTTGCATGATGCGTGGGGATGGTAGAA	10619	10745	10795	10743	-1	par_scaffold_937	maker-par_contig_937-fgenesh-gene-0.2	10391	10967	None	2755	547	17223	No_constitutive_exon_found_in_species
TCGGCAGGAACATTAGACGATGACCTGACGTGTGGTGTGGTGGGGAGCAGGC	5550	5636	5686	5634	-1	par_scaffold_939	maker-par_contig_939-fgenesh-gene-0.2	3880	6033	None	2755	547	17223	No_constitutive_exon_found_in_species
CCTCTGTGGGCTCATTGCACTGACGCGTATGATACTTGGGGGATGTATAGGG	3894	4440	4490	4438	-1	par_scaffold_940	maker-par_contig_940-fgenesh-gene-0.3	3647	4787	None	2755	547	17223	No_constitutive_exon_found_in_species
ATGCCAACGTTGGAAACTGTTGGCTTTACATTTGTTGTGGCGACGGGTAGGA	2556	3514	2506	2558	1	par_scaffold_943	maker-par_contig_943-snap-gene-0.4	1880	3983	None	2755	547	17223	No_constitutive_exon_found_in_species
GCGCCAATGTGGAGTGAGCGACTGCTAACATAATGGATGGGTATGGACAGCA	8274	8650	8224	8276	1	par_scaffold_945	maker-par_contig_945-snap-gene-0.6	8122	9086	None	2755	547	17223	No_constitutive_exon_found_in_species
TGGGGTTCTATGGCGCTCTAGAACTCACACAATGTGTCGGGAACGAGCAGGC	6558	6678	6508	6560	1	par_scaffold_946	maker-par_contig_946-fgenesh-gene-0.0	6373	7854	None	2755	547	17223	No_constitutive_exon_found_in_species
TCAACAATGCAGTGTCTCAAAATGGCTTCTGTGTGATGGGAAATATGTAGGA	3795	3989	4039	3987	-1	par_scaffold_967	maker-par_contig_967-fgenesh-gene-0.2	3722	4655	None	2755	547	17223	No_constitutive_exon_found_in_species
TCGCGCCTCTTTTCCCATTCCTTCTCGTCGTCCTCGCGCAGTGGGATTAGTA	3808	3814	3864	3812	-1	par_scaffold_973	maker-par_contig_973-snap-gene-0.9	3808	4660	None	2755	547	17223	No_constitutive_exon_found_in_species
TCTTTTTGATTGATAGCATGCAGGAGCTCACATGTCTTGGGGGACTGTAGAC	9612	9875	9562	9614	1	par_scaffold_983	maker-par_contig_983-snap-gene-0.9	8997	11409	None	2755	547	17223	No_constitutive_exon_found_in_species
GTTTCCAGCCGTGCCATCGTCATGATCACGCCCGGGCAGCACGGGGATAGAC	7779	9014	9064	9012	-1	par_scaffold_986	maker-par_contig_986-snap-gene-0.4	7779	9278	None	2755	547	17223	No_constitutive_exon_found_in_species
AGGAGTGGTTTCGTGGTCGAAGGCTAAGTGGGGACTTGATGGGGCTGTAGGA	6918	7035	6868	6920	1	par_scaffold_991	maker-par_contig_991-fgenesh-gene-0.0	5092	7831	None	2755	547	17223	No_constitutive_exon_found_in_species
TCGACCAAGTGGTCCTCGTGTGTTAATGGCTGTACTGTGGGCGTGAGCAGGA	1494	1666	1716	1664	-1	par_scaffold_992	maker-par_contig_992-snap-gene-0.5	820	1752	None	2755	547	17223	No_constitutive_exon_found_in_species
ACGGCCAACATATACGAGGTGAGTTTATTGCAGCGCATTGTGGGTAAAAGCG	1290	1462	1512	1460	-1	par_scaffold_992	maker-par_contig_992-snap-gene-0.5	820	1752	None	2755	547	17223	No_constitutive_exon_found_in_species
GTGGGGCTAAAAAGCAAGGGCGTTCTGCTGACGTCATGCGGTGGGTGAAGGT	923	1084	873	925	1	par_scaffold_998	maker-par_contig_998-snap-gene-0.4	243	1415	None	2755	547	17223	No_constitutive_exon_found_in_species
ACCTCTCTCCCTAATATCCCACTTCCCTATCACTGTTTCTGGGGGCACAGAT	8811	9885	9935	9883	-1	par_scaffold_998	maker-par_contig_998-snap-gene-0.8	8811	10866	None	2755	547	17223	No_constitutive_exon_found_in_species
CACGCTACCGTCCCGGCTGGATTGGATTGCTGACGATGATGGGGTTGCAGAG	5034	6016	6066	6014	-1	par_scaffold_1002	maker-par_contig_1002-snap-gene-0.6	5034	7044	None	2755	547	17223	No_constitutive_exon_found_in_species
CTAGTGCTTCGGTTCATTGTAGAGTCTGACTCTCTTTTGGGGAACTGCAGAT	866	922	816	868	1	par_scaffold_1014	maker-par_contig_1014-fgenesh-gene-0.0	630	1778	None	2755	547	17223	No_constitutive_exon_found_in_species
CAGGGAAGTCAGGCCACGGCCACGCACATGGCCATGACGCCGTGGGCAAGCA	9834	10485	10535	10483	-1	par_scaffold_1015	maker-par_contig_1015-fgenesh-gene-0.2	9834	11080	None	2755	547	17223	No_constitutive_exon_found_in_species
CTTCTTCACCACAAGAGAGGTGCGGCGTTTGTCTGTGTCTGCTGGGTAAGGG	7686	8006	8056	8004	-1	par_scaffold_1016	maker-par_contig_1016-snap-gene-0.6	4936	8852	None	2755	547	17223	No_constitutive_exon_found_in_species
ATCCAATACTTTACGTTCAATGGGCATGACCACGTTTGGGTGCGCGGGAGGG	7989	8142	8192	8140	-1	par_scaffold_1020	maker-par_contig_1020-snap-gene-0.6	6075	8546	None	2755	547	17223	No_constitutive_exon_found_in_species
GCTCTTGCCACAGAGACACTAACGGCTACTTCGACTCACCGGGGTAACAGTG	9	810	860	808	-1	par_scaffold_1026	maker-par_contig_1026-fgenesh-gene-0.1	9	2451	None	2755	547	17223	No_constitutive_exon_found_in_species
CTGGCTTTGCTGTTGGTGGCTACGGCGCTGGCGCTGTGGTCTGGGGCAAGGC	2772	3392	2722	2774	1	par_scaffold_1032	maker-par_contig_1032-snap-gene-0.2	2171	3790	None	2755	547	17223	No_constitutive_exon_found_in_species
CCATATCTCTGTATTGACGCGCTTTTGCTGTCTCCACTGGGGGTGAACAGAA	548	617	498	550	1	par_scaffold_1069	maker-par_contig_1069-fgenesh-gene-0.0	158	954	None	2755	547	17223	No_constitutive_exon_found_in_species
CCCTCGGCAAGAAGGACGGACGGTACTACTCTGTGTGTCAGAGTGGGCAGTG	1496	1836	1886	1834	-1	par_scaffold_1070	maker-par_contig_1070-snap-gene-0.4	1496	1964	None	2755	547	17223	No_constitutive_exon_found_in_species
AGTGCTTGGGCGGAACTGACGTCGTAGCTGCTGGTGGTCGGGCGGAACAGCG	5825	6009	6059	6007	-1	par_scaffold_1074	maker-par_contig_1074-fgenesh-gene-0.4	4554	6121	None	2755	547	17223	No_constitutive_exon_found_in_species
ACACCCAGCGCAAGCCACTGTATTCGTGATCCTTGCGCATGGGGCTCAAGCG	4329	4722	4279	4331	1	par_scaffold_1078	maker-par_contig_1078-fgenesh-gene-0.0	2935	5748	None	2755	547	17223	No_constitutive_exon_found_in_species
CCTACTCCCGCTATTAATTCTGGTCAGTGGGCTGACTGGTCGGAGGGCAGGC	1177	1453	1127	1179	1	par_scaffold_1093	maker-par_contig_1093-fgenesh-gene-0.0	3	2645	None	2755	547	17223	No_constitutive_exon_found_in_species
TACACGATACAGCCTGCCTTCTTCCTATGCTACTGACTCTGGGATTGTAGAT	3471	3795	3421	3473	1	par_scaffold_1099	maker-par_contig_1099-snap-gene-0.6	2377	3947	None	2755	547	17223	No_constitutive_exon_found_in_species
CAGCACGAACGCGGAGGAGTTTATGCTGCTAATCATGGGCGAGAGGAGAGCG	306	2293	256	308	1	par_scaffold_1102	maker-par_contig_1102-fgenesh-gene-0.0	155	2293	None	2755	547	17223	No_constitutive_exon_found_in_species
CAGAGGCTTTAACGCATCGGCATTTTGTAACTTTATGCGGGACGGACCAGCG	3026	5524	5574	5522	-1	par_scaffold_1123	maker-par_contig_1123-fgenesh-gene-0.1	3026	9555	None	2755	547	17223	No_constitutive_exon_found_in_species
TGCGGGCGCCGCTCAATCGCTGATGGATGCTGCTGATGCATAGGGGAAAGGA	2046	2144	1996	2048	1	par_scaffold_1133	maker-par_contig_1133-fgenesh-gene-0.0	1965	3037	None	2755	547	17223	No_constitutive_exon_found_in_species
GTGCTTTGTGCAGCCACTGCAGGTGCGTTGCTTTTTCTGCTGCGGGACAGTT	3012	3105	2962	3014	1	par_scaffold_1139	maker-par_contig_1139-snap-gene-0.6	2461	3725	None	2755	547	17223	No_constitutive_exon_found_in_species
GGTCTCTTGATACTGACTTGTGGCTTGTATTGCATTGCGTCGGGATGCAGGG	7934	8878	7884	7936	1	par_scaffold_1141	snap_masked-par_contig_1141-abinit-gene-0.11	7314	9793	None	2755	547	17223	No_constitutive_exon_found_in_species
TCGGTGTTGCGGCCGCTGCTGCTGTATCGCCTCGTCACAGGTGGGGACAGTG	6586	8012	6536	6588	1	par_scaffold_1148	maker-par_contig_1148-snap-gene-0.2	6306	10063	None	2755	547	17223	No_constitutive_exon_found_in_species
CACTGCGCACGCCCGAGTTTGCGCGACTCCACATTCAATTGTGGGACAAGGA	3203	3635	3685	3633	-1	par_scaffold_1158	maker-par_contig_1158-fgenesh-gene-0.0	2507	9749	None	2755	547	17223	No_constitutive_exon_found_in_species
CCATCCACTCACACGCGAGAAGTACTCATGGTGTTGTTTTCACTGGGAAGCT	2149	2221	2271	2219	-1	par_scaffold_1159	maker-par_contig_1159-snap-gene-0.7	2149	2935	None	2755	547	17223	No_constitutive_exon_found_in_species
TTGGGAGAGAGATGAGGATCCTTACATGACGTATCTATATGGGGATTTAGAG	7414	7533	7364	7416	1	par_scaffold_1164	maker-par_contig_1164-fgenesh-gene-0.2	6888	9330	None	2755	547	17223	No_constitutive_exon_found_in_species
CGTTCAAACTCTTGCTGCTGTCAATTATGCGCTAATTGGGGATATGGCAGAT	874	969	1019	967	-1	par_scaffold_1165	maker-par_contig_1165-fgenesh-gene-0.4	397	1864	None	2755	547	17223	No_constitutive_exon_found_in_species
GATGTGGACCCGGTGTATGCAGCTGGGAGGAGGAGGGGAGAGAGGAGCAGCG	2343	3626	2293	2345	1	par_scaffold_1173	maker-par_contig_1173-snap-gene-0.4	919	3626	None	2755	547	17223	No_constitutive_exon_found_in_species
TAGTGAACTCTGTGACGAGGCTCTGACTCGTGTTTCATTGACGGGATCAGGA	2237	2445	2187	2239	1	par_scaffold_1174	maker-par_contig_1174-fgenesh-gene-0.0	95	2780	None	2755	547	17223	No_constitutive_exon_found_in_species
GACAGAATAATCCTATCAAGTCTGGTTATGTTGGGGGATTACGCTGGGAGGG	6499	6613	6449	6501	1	par_scaffold_1175	maker-par_contig_1175-snap-gene-0.7	6097	6955	None	2755	547	17223	No_constitutive_exon_found_in_species
TGATACTGAGCTCGAGCGTCAGCAAGTTCTCATGTACTTGGGGGGAGAAGGA	5743	6112	5693	5745	1	par_scaffold_1187	maker-par_contig_1187-snap-gene-0.2	5367	6500	None	2755	547	17223	No_constitutive_exon_found_in_species
TTCGGTCTGACGAGACGACCACCCTGTCTAACGAACCAGTGGGGATGTAGGG	5825	6590	5775	5827	1	par_scaffold_1202	maker-par_contig_1202-snap-gene-0.2	695	7568	None	2755	547	17223	No_constitutive_exon_found_in_species
GCCGATCTTGCTTCCTTCGCAGAATTTCTACTTCGTGTCGGTGAGGGCAGAC	6424	6716	6374	6426	1	par_scaffold_1216	maker-par_contig_1216-snap-gene-0.1	1698	7359	None	2755	547	17223	No_constitutive_exon_found_in_species
GAACGCTTGTGATGTTTTCGCGCAATCTAATGCTGTGTGTATGAGGGCAGAT	2475	2547	2597	2545	-1	par_scaffold_1219	maker-par_contig_1219-fgenesh-gene-0.1	859	3623	None	2755	547	17223	No_constitutive_exon_found_in_species
TGACCCCACGGCCACTTGACTTGACTCCCTGCGTGTACCGGGTGATGCAGCA	5483	5590	5433	5485	1	par_scaffold_1222	maker-par_contig_1222-fgenesh-gene-0.0	5200	7106	None	2755	547	17223	No_constitutive_exon_found_in_species
CCTCGGCAGTGATCATGGCCGTCGTCGTTGTCGTGCTCTTTGGGCTGAAGTA	6103	6166	6216	6164	-1	par_scaffold_1236	maker-par_contig_1236-fgenesh-gene-0.3	6103	7757	None	2755	547	17223	No_constitutive_exon_found_in_species
TCGGCTTTGGCAGCAGCGCGCCCGTGACGACGGAAGGCTATGGGCGGCAGGT	3156	3328	3378	3326	-1	par_scaffold_1238	maker-par_contig_1238-fgenesh-gene-0.1	923	5029	None	2755	547	17223	No_constitutive_exon_found_in_species
GTTCCACAGTAGGCGATCTAATACCTGAGTATTCTCTCCTGTTGGGATAGTT	356	523	573	521	-1	par_scaffold_1242	maker-par_contig_1242-fgenesh-gene-0.2	240	874	None	2755	547	17223	No_constitutive_exon_found_in_species
CGAAAACGTCGTTGTCGACCCTATTACGTGCAATTTCAGGGGCCAAGTAGCT	3495	3501	3445	3497	1	par_scaffold_1266	maker-par_contig_1266-snap-gene-0.3	3251	3501	None	2755	547	17223	No_constitutive_exon_found_in_species
GTGGCGGAGTCGTACGAGCGATGTGTCTATCGGCGGTTCGGGGCAAGCAGCA	5230	5464	5514	5462	-1	par_scaffold_1271	maker-par_contig_1271-snap-gene-0.2	5230	6586	None	2755	547	17223	No_constitutive_exon_found_in_species
GAGAGATCCGGTCGCCGAGTCAATTGGTCATTCGTGCACCGGCGGGACAGCG	6435	6640	6385	6437	1	par_scaffold_1291	maker-par_contig_1291-fgenesh-gene-0.1	4714	7400	None	2755	547	17223	No_constitutive_exon_found_in_species
GTTGGCCCCGTGGGCTGCACTAACCGTTTGTTCTGCAATTGCTGGGGTAGGA	7457	8105	8155	8103	-1	par_scaffold_1298	maker-par_contig_1298-fgenesh-gene-0.3	7039	9048	None	2755	547	17223	No_constitutive_exon_found_in_species
ACCACCACATTCGCGTACTGATCACGTTCCATGCCTGGGACGGGACGTAGGA	532	3880	482	534	1	par_scaffold_1301	maker-par_contig_1301-fgenesh-gene-0.0	97	3880	None	2755	547	17223	No_constitutive_exon_found_in_species
ACCGGTGCCGTATATCGCGGCGGGCAGCGACTTTCTCAACATGGGTGCAGTC	2278	2373	2423	2371	-1	par_scaffold_1304	maker-par_contig_1304-fgenesh-gene-0.0	63	5184	None	2755	547	17223	No_constitutive_exon_found_in_species
ATGCCGGGGCAACTGATGAGTCGGTGGAGAGCGCTTCAAGCGGGCAGCAGCC	3240	3291	3190	3242	1	par_scaffold_1316	maker-par_contig_1316-snap-gene-0.0	18	3291	None	2755	547	17223	No_constitutive_exon_found_in_species
TGTGACCGTATCGACGACGCTGCGTTTGAGTTTATGTCGACGGGCGATAGTA	8700	8777	8650	8702	1	par_scaffold_1320	maker-par_contig_1320-snap-gene-0.1	2473	8777	None	2755	547	17223	No_constitutive_exon_found_in_species
ACAGTGGGATGAATGTTGTCGTTCTCATCGACTGGCATGGGCGGTAGTAGGC	5428	5518	5568	5516	-1	par_scaffold_1321	snap_masked-par_contig_1321-abinit-gene-0.7	4679	5905	None	2755	547	17223	No_constitutive_exon_found_in_species
CCATGCGTGGCGGCATTTCCGGAAGACGACAACAGGAAAGGGACAGGAAGAT	3370	5990	6040	5988	-1	par_scaffold_1323	maker-par_contig_1323-fgenesh-gene-0.3	3370	6951	None	2755	547	17223	No_constitutive_exon_found_in_species
AGACTTGAAGCCTCATGTTCATAAAACCTCATGCTTTGCTGGGAGCATAGAC	3531	3559	3481	3533	1	par_scaffold_1324	fgenesh_masked-par_contig_1324-abinit-gene-0.4	405	7779	None	2755	547	17223	No_constitutive_exon_found_in_species
AGTAGCCCCTGCTTCCCATCTCCCTTTTGGGTTTTGGGGTGGAAGTCAAGAA	2419	2588	2369	2421	1	par_scaffold_1345	fgenesh-par_contig_1345-abinit-gene-0.26	232	4290	None	2755	547	17223	No_constitutive_exon_found_in_species
ATGGTCAAGAAAGTTGGTGCGTCCAACTGGGAATCTCTGTGGTGGGCTAGCT	2622	2704	2572	2624	1	par_scaffold_1345	fgenesh-par_contig_1345-abinit-gene-0.26	232	4290	None	2755	547	17223	No_constitutive_exon_found_in_species
TGGAAGGATACCTTCGTTGACGCCGTGATGTGTTGGGGATGGCATGGCAGGT	1104	1273	1054	1106	1	par_scaffold_1348	maker-par_contig_1348-snap-gene-0.5	264	1459	None	2755	547	17223	No_constitutive_exon_found_in_species
CAATCGGTGACTCGATGCCCCTTCAGCCGCTGAATGTCATGGGCTGACAGGC	7294	7321	7244	7296	1	par_scaffold_1374	maker-par_contig_1374-fgenesh-gene-0.0	4962	7321	None	2755	547	17223	No_constitutive_exon_found_in_species
GTTTGTGCCCATATACGGCCCACGTGACGGTGTCTACAATGTCGTGGGAGGA	5110	5307	5060	5112	1	par_scaffold_1377	maker-par_contig_1377-snap-gene-0.6	3651	5307	None	2755	547	17223	No_constitutive_exon_found_in_species
TGGGCATGTACGTTCCAATCGGACCGATCGTATGCAATCTCTTGAGGGAGGT	3973	4386	3923	3975	1	par_scaffold_1378	maker-par_contig_1378-snap-gene-0.3	2893	5242	None	2755	547	17223	No_constitutive_exon_found_in_species
GGGCGACGCCAACGGGAATAATGACGGGTATTCATCGGGTGGGAACCCAGTC	3364	3894	3944	3892	-1	par_scaffold_1388	maker-par_contig_1388-snap-gene-0.6	3364	4449	None	2755	547	17223	No_constitutive_exon_found_in_species
TCCTGCGTGTGTACCCGCTCTTTGTGGCCACGACGCTCGTGGTCTGGGAGCT	1603	1953	2003	1951	-1	par_scaffold_1392	maker-par_contig_1392-snap-gene-0.3	1120	2438	None	2755	547	17223	No_constitutive_exon_found_in_species
CATCGGTACGTTCTCATACTCTCTCTTCTCTTCCTGTTCATAATGGGGAGCT	2613	2737	2563	2615	1	par_scaffold_1421	maker-par_contig_1421-snap-gene-0.4	2213	3059	None	2755	547	17223	No_constitutive_exon_found_in_species
CCATCAAGGCTCGGATCAGAACTACAACGTTACATGTGATGCGGGAACAGAA	1428	2514	2564	2512	-1	par_scaffold_1442	fgenesh-par_contig_1442-abinit-gene-0.6	7	8301	None	2755	547	17223	No_constitutive_exon_found_in_species
CGTATCGCACAACCGTCGGAAGCTGTACGCGGCCGCGTAAGGGTATACAGCC	6977	7167	7217	7165	-1	par_scaffold_1452	maker-par_contig_1452-snap-gene-0.4	6977	8165	None	2755	547	17223	No_constitutive_exon_found_in_species
CAGAAAGAGACTTCCTGTCTGATGGATTTTCTTCTCTATGGGATGTACAGTG	5114	5199	5064	5116	1	par_scaffold_1454	maker-par_contig_1454-fgenesh-gene-0.0	4918	7034	None	2755	547	17223	No_constitutive_exon_found_in_species
CCACGGAAGCCTGCTGAGAATCTGTTCTATTACTGTGGGAAATCAAACAGGC	5280	5555	5230	5282	1	par_scaffold_1454	maker-par_contig_1454-fgenesh-gene-0.0	4918	7034	None	2755	547	17223	No_constitutive_exon_found_in_species
CCACAAGTTTAACCACAATGCGCTGTCCCACGTACTATTGGGCGTGGCAGCG	3588	3642	3538	3590	1	par_scaffold_1457	maker-par_contig_1457-fgenesh-gene-0.0	2930	6986	None	2755	547	17223	No_constitutive_exon_found_in_species
TGTCCGCCCACCACCAGAGACTCAACACGAGCAATTTGTTCTATAGGGAGGT	2621	2676	2571	2623	1	par_scaffold_1464	maker-par_contig_1464-snap-gene-0.3	2327	3478	None	2755	547	17223	No_constitutive_exon_found_in_species
GCGCGTCGGCCGAGTTGAGGAAGAGTCCGCCAAAGAGCATGAAGGGTAAGAG	6246	6800	6196	6248	1	par_scaffold_1467	maker-par_contig_1467-snap-gene-0.3	6135	7761	None	2755	547	17223	No_constitutive_exon_found_in_species
TACGTGAGATATCTCGTGAAGACTGACGAGTTTGGGTGATGGGAGTTCAGGA	582	1401	532	584	1	par_scaffold_1473	fgenesh_masked-par_contig_1473-abinit-gene-0.14	522	1401	None	2755	547	17223	No_constitutive_exon_found_in_species
TCATCCAGGGGCCATGTACATTCATCCACCAAGAGTGGGTTGGATCAAAGGA	1256	1547	1597	1545	-1	par_scaffold_1482	maker-par_contig_1482-snap-gene-0.3	1256	1584	None	2755	547	17223	No_constitutive_exon_found_in_species
AACTGTGCGTTGACGCGATGTCTGGATGATGGGCTTTCTTGTGTGGGTAGAC	6783	6911	6733	6785	1	par_scaffold_1490	snap_masked-par_contig_1490-abinit-gene-0.7	3103	8201	None	2755	547	17223	No_constitutive_exon_found_in_species
AGGTCTGGTATGAGTACGAATGGGGACTGATTCGTTTTGTGGTGGGACAGAG	2013	2170	1963	2015	1	par_scaffold_1495	maker-par_contig_1495-snap-gene-0.3	1361	2849	None	2755	547	17223	No_constitutive_exon_found_in_species
CCCAAGAAGCCGTGTACATCCTGTCGAGTACACTGTGTTTGTATGGGAAGTC	329	394	444	392	-1	par_scaffold_1496	snap_masked-par_contig_1496-abinit-gene-0.3	329	2035	None	2755	547	17223	No_constitutive_exon_found_in_species
ACAGTGTACATGTGCTCACTACGATCCTGTTGATATCTATGTGTGGGCAGTG	52	345	395	343	-1	par_scaffold_1497	maker-par_contig_1497-snap-gene-0.6	52	1539	None	2755	547	17223	No_constitutive_exon_found_in_species
CAATCTCCCCTTAGTGCGATTAAGACTGATTGTCTTGTGGGATGAAATAGTC	4701	5184	5234	5182	-1	par_scaffold_1497	maker-par_contig_1497-fgenesh-gene-0.3	4701	5572	None	2755	547	17223	No_constitutive_exon_found_in_species
CTTCTGAAGTCGACCGGCCAACTCATGCTTGTCCTGCGGGGAACGCACAGCC	1964	2048	2098	2046	-1	par_scaffold_1504	maker-par_contig_1504-snap-gene-0.4	397	2178	None	2755	547	17223	No_constitutive_exon_found_in_species
ATGCTCTCACGTTGGATCTCTCACTATGTGTGCATGCTGATGGGATACAGGT	3372	3440	3322	3374	1	par_scaffold_1510	maker-par_contig_1510-snap-gene-0.4	1839	3440	None	2755	547	17223	No_constitutive_exon_found_in_species
GGCGTGGATAGGAGAGAAGGACTCATGTGTTGTGCTGGCTGTGGGTGCAGTG	2603	3205	3255	3203	-1	par_scaffold_1513	maker-par_contig_1513-fgenesh-gene-0.1	2603	3705	None	2755	547	17223	No_constitutive_exon_found_in_species
AGGCTGCTGTAAAAACCTGAACGCATTTAAGCTCTCTTTTCGACTGGGAGGC	1385	1532	1335	1387	1	par_scaffold_1514	maker-par_contig_1514-snap-gene-0.2	852	1532	None	2755	547	17223	No_constitutive_exon_found_in_species
GGAGGAGAGACGTAGGCAAGGACTAATGTAACACTGTGTCTGGGATGTAGGA	7822	7976	7772	7824	1	par_scaffold_1521	maker-par_contig_1521-fgenesh-gene-0.2	7251	7976	None	2755	547	17223	No_constitutive_exon_found_in_species
ACGCACCACGTGCGCCAGCAGCTCCAGAGTGGAGGAGGCGGGGGAGGTAGGG	4767	4787	4717	4769	1	par_scaffold_1529	maker-par_contig_1529-snap-gene-0.1	3719	4787	None	2755	547	17223	No_constitutive_exon_found_in_species
GGGCCTTCATATGGGGGAGATGACATGCTGTATTTTCTCTGGGGCCGTAGAG	2100	3197	3247	3195	-1	par_scaffold_1539	maker-par_contig_1539-fgenesh-gene-0.3	2100	3717	None	2755	547	17223	No_constitutive_exon_found_in_species
TCCCTCTCCCCATAAATGAGACCGTCGGGATGCTGACTTGATACGGGCAGGT	3003	3162	3212	3160	-1	par_scaffold_1556	maker-par_contig_1556-fgenesh-gene-0.2	3003	3380	None	2755	547	17223	No_constitutive_exon_found_in_species
CCATCGTCATCTTCTTGCTCATCATGATCGCGTGGGGCCGCATGGGCAAGGA	2306	2828	2256	2308	1	par_scaffold_1559	maker-par_contig_1559-fgenesh-gene-0.0	1341	2828	None	2755	547	17223	No_constitutive_exon_found_in_species
AGATGAAGCACCCACCACCCGGTTACTCTATGTAAACTATTGGGAGCAAGTC	4719	4752	4802	4750	-1	par_scaffold_1567	fgenesh_masked-par_contig_1567-abinit-gene-0.10	4719	7340	None	2755	547	17223	No_constitutive_exon_found_in_species
CGTCAAGCCGAAGGTGCAGCACTTCTTCTTTGAGAAGGGTGGGTCGACAGCA	1050	1916	1000	1052	1	par_scaffold_1586	maker-par_contig_1586-snap-gene-0.1	26	2294	None	2755	547	17223	No_constitutive_exon_found_in_species
GTGTGCGACGTCGGTGGTCGGCGTCACGACTCGAAGTGGGCGACGAACAGGA	4473	4527	4423	4475	1	par_scaffold_1586	maker-par_contig_1586-snap-gene-0.2	2842	4527	None	2755	547	17223	No_constitutive_exon_found_in_species
TGGAGGTTGCTATTGGTGGCCGCATCTAATACGCTGTTGGGGTGGACTAGCC	6547	7350	7400	7348	-1	par_scaffold_1615	maker-par_contig_1615-snap-gene-0.6	6547	7609	None	2755	547	17223	No_constitutive_exon_found_in_species
ATGGTAGACAGCCACGGTTACTGACGTTGTGTACTGGCGGTACGGGATAGAT	6032	6998	5982	6034	1	par_scaffold_1641	maker-par_contig_1641-snap-gene-0.5	4978	6998	None	2755	547	17223	No_constitutive_exon_found_in_species
TTGAGTCTCGCGTCGCGATTGACCTCAGAGTTTCTTATTTGGGCGAGCAGCT	5249	6854	6904	6852	-1	par_scaffold_1642	maker-par_contig_1642-fgenesh-gene-0.2	5249	7230	None	2755	547	17223	No_constitutive_exon_found_in_species
ACAAGAGAGAAAAAGAAAAAAAACTGACATATTTTATGTGGGGAAAACAGGA	2761	3257	2711	2763	1	par_scaffold_1644	maker-par_contig_1644-fgenesh-gene-0.1	2270	3257	None	2755	547	17223	No_constitutive_exon_found_in_species
GACATGAGTTTCGATTTTGCCAGGATGTCCCAGTATATGGACGTGGGCAGAG	4918	5040	5090	5038	-1	par_scaffold_1644	fgenesh-par_contig_1644-abinit-gene-0.18	3371	6465	None	2755	547	17223	No_constitutive_exon_found_in_species
CCGACGCCATTGGCAAAGAGTCGCCACTGTTACGCTCATCATGTGGGCAGTG	3864	4208	3814	3866	1	par_scaffold_1648	maker-par_contig_1648-fgenesh-gene-0.0	1269	5009	None	2755	547	17223	No_constitutive_exon_found_in_species
GCTTGCGTTAAGAGCACAAAACTAACTATTATCAATTCTGGGCAATGCAGGC	4040	4209	4259	4207	-1	par_scaffold_1655	maker-par_contig_1655-snap-gene-0.4	2369	6105	None	2755	547	17223	No_constitutive_exon_found_in_species
ATTTTTAGGGGCTTTGCGTGTATCTTGTTCACAACAACTGGGAGTTCAAGTC	1502	1698	1452	1504	1	par_scaffold_1665	maker-par_contig_1665-snap-gene-0.0	1160	1698	None	2755	547	17223	No_constitutive_exon_found_in_species
CGGAAGACCCCATCGCGTCGGTGCCGGCGTCGCCCACGGGTGGGGGCGAGGA	883	1393	833	885	1	par_scaffold_1677	maker-par_contig_1677-snap-gene-0.4	90	1393	None	2755	547	17223	No_constitutive_exon_found_in_species
CTCGAGCAACTGATCGCCGGTACGTTTTCTGGGTTTGGAATTTGGGGAAGTG	4786	4808	4858	4806	-1	par_scaffold_1691	fgenesh_masked-par_contig_1691-abinit-gene-0.11	2400	6409	None	2755	547	17223	No_constitutive_exon_found_in_species
AGGTTTATTATTGGTCGGATGGTTGTCATAGTGGGTTTTTGGGTGGTTAGGG	2176	3030	2126	2178	1	par_scaffold_1728	maker-par_contig_1728-fgenesh-gene-0.1	1754	5255	None	2755	547	17223	No_constitutive_exon_found_in_species
AGTGCTCGCATCAGAATCGTTTCGTTGATTGGATCTATTTGTATGGGCAGCG	2075	2393	2025	2077	1	par_scaffold_1733	maker-par_contig_1733-fgenesh-gene-0.0	333	3929	None	2755	547	17223	No_constitutive_exon_found_in_species
TCCGTGCCACTCGCCGTCGCAAGCTCAGTTGTACTGACGAAGAGGGACAGGA	387	1011	337	389	1	par_scaffold_1736	maker-par_contig_1736-fgenesh-gene-0.0	132	3361	None	2755	547	17223	No_constitutive_exon_found_in_species
ACGGACCAGTGCAACGCACTCGAGACCAAGGCATTCATGTGGGGCGACAGCT	4525	5024	4475	4527	1	par_scaffold_1738	maker-par_contig_1738-fgenesh-gene-0.1	3347	5024	None	2755	547	17223	No_constitutive_exon_found_in_species
GGTCCAACGACATTCGTTCACAGGCATACTGTATGTGTGATGGGAGCCAGGA	4730	4816	4680	4732	1	par_scaffold_1752	maker-par_contig_1752-fgenesh-gene-0.1	4214	5150	None	2755	547	17223	No_constitutive_exon_found_in_species
CGTACGGGTTTTTCGAACTGTCGTTCTCCAAAGACTGGCTGCGGGCACAGTT	1969	2098	1919	1971	1	par_scaffold_1803	maker-par_contig_1803-snap-gene-0.1	369	2098	None	2755	547	17223	No_constitutive_exon_found_in_species
TTGAGGTTGATACGGACCGCAAAACGTGCTCGTGTGGGTTCATGGGGCAGCA	1614	1639	1689	1637	-1	par_scaffold_1804	maker-par_contig_1804-snap-gene-0.2	1614	2872	None	2755	547	17223	No_constitutive_exon_found_in_species
GTTATTTGGTGTAGGGTACATAACTAGTGTGGTCCACTTAGGGTACATAGTT	1805	1818	1868	1816	-1	par_scaffold_1806	maker-par_contig_1806-snap-gene-0.0	1805	2173	None	2755	547	17223	No_constitutive_exon_found_in_species
CTGTCGTCCGGCCAGGCGAGGTTTCTAATCGAACATCTTGTGGGAACTAGTT	2141	2240	2091	2143	1	par_scaffold_1811	maker-par_contig_1811-snap-gene-0.2	1691	3017	None	2755	547	17223	No_constitutive_exon_found_in_species
GGATCTATGCACTAATGCACTCCAGCTCACAAGGAACTTGTATGGGACAGAG	747	831	881	829	-1	par_scaffold_1831	maker-par_contig_1831-snap-gene-0.2	312	2483	None	2755	547	17223	No_constitutive_exon_found_in_species
GTGGAGAAAGGTATAGTCTTGTCAACGGTGCTCGATTTGGCGTGGGGTAGGA	4451	4848	4401	4453	1	par_scaffold_1872	maker-par_contig_1872-snap-gene-0.2	4321	5501	None	2755	547	17223	No_constitutive_exon_found_in_species
TGCTGCTCCGGCGCCTGCGCCGGCTGGTGGCAACACGGGCAACGATGCAGCT	4335	4427	4477	4425	-1	par_scaffold_1972	maker-par_contig_1972-snap-gene-0.1	4335	5177	None	2755	547	17223	No_constitutive_exon_found_in_species
AAAATTAATCAGGTTTATGGCAAGATCTTGACGGACGTTTTGTGGGGTAGAG	3214	3662	3164	3216	1	par_scaffold_2031	maker-par_contig_2031-fgenesh-gene-0.1	2924	4034	None	2755	547	17223	No_constitutive_exon_found_in_species
CGAGAGCGGATCGCCGTCACCAAATACTACTGGTGAGGGCGATGGCGCAGGG	938	1355	888	940	1	par_scaffold_2059	maker-par_contig_2059-fgenesh-gene-0.0	121	5702	None	2755	547	17223	No_constitutive_exon_found_in_species
CCGCTTTTCCCGTTCAAATCTGATCGGAATTGCGTCCATGGGAACACTAGGA	4561	4677	4511	4563	1	par_scaffold_2064	maker-par_contig_2064-fgenesh-gene-0.0	4405	5979	None	2755	547	17223	No_constitutive_exon_found_in_species
CTCCGGTGGCGCTGTGGAAGTCGCCCTATTAACGTTTGCTGCGGGCGTAGGT	4569	4695	4745	4693	-1	par_scaffold_2067	maker-par_contig_2067-snap-gene-0.5	1523	4860	None	2755	547	17223	No_constitutive_exon_found_in_species
GGTATTGTCAGTGGGTGGTTGAGTTTATTAGGGCCTATATGGTCTGGGAGTC	3772	3932	3982	3930	-1	par_scaffold_2068	maker-par_contig_2068-fgenesh-gene-0.0	1196	6117	None	2755	547	17223	No_constitutive_exon_found_in_species
AAGGCGACGAAATCCGACGACGCGAAAAAGGCCTTGGGGCGCATGAACAGCA	4268	4790	4840	4788	-1	par_scaffold_2082	maker-par_contig_2082-fgenesh-gene-0.1	2131	5708	None	2755	547	17223	No_constitutive_exon_found_in_species
TATACCTGATCCAATCAGTTGTGGAACTAACATAGCGTGAGTGGGTGTAGTT	2314	2714	2264	2316	1	par_scaffold_2084	maker-par_contig_2084-snap-gene-0.2	1850	3384	None	2755	547	17223	No_constitutive_exon_found_in_species
TGCGTATACTATCTCTTATGAGCTGTTCACTCACGTTCATGGGTCGGCAGGC	4675	5446	4625	4677	1	par_scaffold_2100	maker-par_contig_2100-fgenesh-gene-0.0	4323	5446	None	2755	547	17223	No_constitutive_exon_found_in_species
TCTGTCGCGAATTGGATCTGACAGTCACGTGGCTTTTCCGTGGAGGGAAGGA	3881	4712	3831	3883	1	par_scaffold_2119	maker-par_contig_2119-snap-gene-0.4	3427	5829	None	2755	547	17223	No_constitutive_exon_found_in_species
CAGACACAAATACGGAAATGATAGACGACGTTCATTGCGAGGTTGGGCAGTC	3732	4151	4201	4149	-1	par_scaffold_2138	snap_masked-par_contig_2138-abinit-gene-0.5	2313	4942	None	2755	547	17223	No_constitutive_exon_found_in_species
AGTGGCTTCTGCAAACGATTGACACTGATACATAATGCGTATGTGGGTAGGC	1647	2520	2570	2518	-1	par_scaffold_2151	maker-par_contig_2151-snap-gene-0.6	1647	3965	None	2755	547	17223	No_constitutive_exon_found_in_species
TCCTCAGCCTCTGACGTCCTTGCTCTGTTGGATCTTATTCGCATGGGCAGGC	4647	4789	4839	4787	-1	par_scaffold_2157	maker-par_contig_2157-snap-gene-0.5	4307	4920	None	2755	547	17223	No_constitutive_exon_found_in_species
ATCCATGGGTGATTAGTTGAACCGGTTTAACTGACGTGGTACGGGAGTAGCC	4307	4478	4528	4476	-1	par_scaffold_2157	maker-par_contig_2157-snap-gene-0.5	4307	4920	None	2755	547	17223	No_constitutive_exon_found_in_species
GGCATTTTTGGTGGCAATGGAGGAGCGGACAGTAGCCTGGGCGGCGGCAGCG	3962	5496	3912	3964	1	par_scaffold_2160	maker-par_contig_2160-snap-gene-0.2	1987	5496	None	2755	547	17223	No_constitutive_exon_found_in_species
TATGAGGAGGGAGAGATTGAGAGAGTATGCTTTGTGTATGTGGGATGCAGAG	944	2354	2404	2352	-1	par_scaffold_2163	maker-par_contig_2163-snap-gene-0.3	57	3129	None	2755	547	17223	No_constitutive_exon_found_in_species
ATGTAGCCATGTTGGTCTGCAATCTAACAGTGCGGTTGTCTGGGGAACAGTT	1014	1116	964	1016	1	par_scaffold_2179	maker-par_contig_2179-snap-gene-0.3	201	1644	None	2755	547	17223	No_constitutive_exon_found_in_species
TCAGCACCCTGTAATCGTTTGAATCGCTTCCTCAATGGCGGGGAGTTTAGGT	4285	4466	4235	4287	1	par_scaffold_2194	maker-par_contig_2194-snap-gene-0.0	3698	4466	None	2755	547	17223	No_constitutive_exon_found_in_species
TTGATGGACATAAAGAGAGCTAATGACTATGCGTGGGTGTGCGGGTACAGAC	1251	1620	1201	1253	1	par_scaffold_2197	maker-par_contig_2197-snap-gene-0.2	814	1620	None	2755	547	17223	No_constitutive_exon_found_in_species
TGGACTGGACCCACAACACAAACAACTTGGGCTTTTTCTTGGGTGAGTAGCT	444	1204	394	446	1	par_scaffold_2211	maker-par_contig_2211-snap-gene-0.1	51	2929	None	2755	547	17223	No_constitutive_exon_found_in_species
TCGATATTGATGACACTGGGCCCCTCATTCTCTCTGTTCTGTATGGGTAGCA	3187	3256	3137	3189	1	par_scaffold_2214	maker-par_contig_2214-fgenesh-gene-0.0	12	3901	None	2755	547	17223	No_constitutive_exon_found_in_species
TGGCTGCACGCTGGTCCTGGCGTTTGTACGTTCAAGCTATCGGGGATCAGCA	2573	2612	2662	2610	-1	par_scaffold_2238	maker-par_contig_2238-snap-gene-0.4	2573	3380	None	2755	547	17223	No_constitutive_exon_found_in_species
ACCGAGTCCACTGTCCGCTCACAGAGCTTGTACGGTCCGTGGTGCGGGAGCG	301	514	564	512	-1	par_scaffold_2246	maker-par_contig_2246-snap-gene-0.4	159	2451	None	2755	547	17223	No_constitutive_exon_found_in_species
TCCGTTAGAGCGTCGATCACGCGTGTGCGCCGTGTCCGGAGGGACCGTAGTG	4585	4861	4535	4587	1	par_scaffold_2255	maker-par_contig_2255-snap-gene-0.1	4031	4861	None	2755	547	17223	No_constitutive_exon_found_in_species
ATCGAGTTTTAATTGTTGCTAAACTCGCGTTTTGGATGGGATGATAATAGTG	1716	1839	1889	1837	-1	par_scaffold_2266	maker-par_contig_2266-fgenesh-gene-0.0	689	2168	None	2755	547	17223	No_constitutive_exon_found_in_species
CAATGACGTGCCGTTGCCGTCGCCCTTCCGTTCACGGGCCGTGGACGTAGCG	2273	2346	2223	2275	1	par_scaffold_2270	maker-par_contig_2270-snap-gene-0.2	1235	3489	None	2755	547	17223	No_constitutive_exon_found_in_species
CTGTCGCACGGTTTGTGGGTGCTGATTACGAATGTGGTGGGGGAGCGCAGGG	1286	1332	1382	1330	-1	par_scaffold_2288	maker-par_contig_2288-snap-gene-0.8	973	1496	None	2755	547	17223	No_constitutive_exon_found_in_species
GGGTTCTGCTGTTGGAAAGGACTAAAGGTGTTGCGTTGGGAAATTGGTAGAC	4180	4542	4130	4182	1	par_scaffold_2288	maker-par_contig_2288-fgenesh-gene-0.1	1739	4542	None	2755	547	17223	No_constitutive_exon_found_in_species
ATCTTTGACGTGCTCGCGCCGTCGCTTCGCCTCGACGCGCGGCTGGGGAGCT	4082	5058	4032	4084	1	par_scaffold_2301	maker-par_contig_2301-fgenesh-gene-0.1	3082	5058	None	2755	547	17223	No_constitutive_exon_found_in_species
CAAGGCTCTCTCTCTTCGGTCCCTATTCTATCAAGCTCAGCGAGGGGTAGAG	3377	3466	3327	3379	1	par_scaffold_2307	maker-par_contig_2307-snap-gene-0.0	3270	3466	None	2755	547	17223	No_constitutive_exon_found_in_species
GAACTCAGTGCTACACGTGCCCGTCCAGCGCGACTTCTGCTCGCGGGGAGGC	590	908	958	906	-1	par_scaffold_2317	maker-par_contig_2317-fgenesh-gene-0.0	365	5285	None	2755	547	17223	No_constitutive_exon_found_in_species
AGCCCGCGTCCAAGGACTCATCCATAATTTTGTATGGAAGGGGACGCTAGCG	968	1001	1051	999	-1	par_scaffold_2371	maker-par_contig_2371-snap-gene-0.0	968	1257	None	2755	547	17223	No_constitutive_exon_found_in_species
ATTGGGAGGAGTACAGTTGTACTTGCGTGAAAGTCTGTGGGGGTCGACAGTG	1718	1788	1838	1786	-1	par_scaffold_2375	maker-par_contig_2375-snap-gene-0.5	1718	2356	None	2755	547	17223	No_constitutive_exon_found_in_species
GGCAAGCACCGACGACAGCGACGACGAGTACTCGTATTCTAACCGGGAAGAC	877	2015	827	879	1	par_scaffold_2378	maker-par_contig_2378-snap-gene-0.2	346	2188	None	2755	547	17223	No_constitutive_exon_found_in_species
CGCAACAGAATACCATAATTGTCTACTCACTCTGTGCTGTGTGGGTAAAGGC	2331	2468	2518	2466	-1	par_scaffold_2391	maker-par_contig_2391-fgenesh-gene-0.0	578	4375	None	2755	547	17223	No_constitutive_exon_found_in_species
ACTTGAACTCGAACTGGCGCTCGAACTGGCGCTTCTTCTGGGTGGCGGAGGC	4383	4698	4333	4385	1	par_scaffold_2426	maker-par_contig_2426-snap-gene-0.4	3471	4698	None	2755	547	17223	No_constitutive_exon_found_in_species
CAGTCTATGGGAAAAATCTCACGGACTCTTTTATGTGCGTGTGGGTATAGGA	2355	2640	2305	2357	1	par_scaffold_2427	maker-par_contig_2427-snap-gene-0.2	628	2640	None	2755	547	17223	No_constitutive_exon_found_in_species
TTCTGTAATTGGAAGTGGTCATGAGGGTATTGATTGTGGGGGATATGTAGAT	2518	2747	2468	2520	1	par_scaffold_2435	maker-par_contig_2435-fgenesh-gene-0.1	1846	4569	None	2755	547	17223	No_constitutive_exon_found_in_species
GACGCAACCGCTTTGTCGGTGCACAGGGCGCCGGCATGGGTACGGACAAGGA	4767	4899	4717	4769	1	par_scaffold_2437	maker-par_contig_2437-snap-gene-0.2	2428	4899	None	2755	547	17223	No_constitutive_exon_found_in_species
TGAGGTAGTTGAGAAAGTTGAAACCCTTTTCATACGGGATGGATGAGAAGAC	1099	1633	1049	1101	1	par_scaffold_2450	maker-par_contig_2450-snap-gene-0.2	243	1633	None	2755	547	17223	No_constitutive_exon_found_in_species
TGACCGGATGCGCATGTGGAATAAGACTAACTCTGGGGATAATGCGACAGTG	3301	3608	3658	3606	-1	par_scaffold_2460	maker-par_contig_2460-fgenesh-gene-0.1	3301	4331	None	2755	547	17223	No_constitutive_exon_found_in_species
CGCGCATAGATCCTCTTTCTGACCCTCATGCTGTATTTTTGTGGGTTAAGTG	3123	3208	3073	3125	1	par_scaffold_2499	maker-par_contig_2499-fgenesh-gene-0.1	2930	3403	None	2755	547	17223	No_constitutive_exon_found_in_species
GTTGGCGGGATGGAAGTGGAGACTGATCTCTGTGCATTTGGGGGTCGTAGGT	3278	3403	3228	3280	1	par_scaffold_2499	maker-par_contig_2499-fgenesh-gene-0.1	2930	3403	None	2755	547	17223	No_constitutive_exon_found_in_species
GGTGACTGAGGCCAAGGCAAGAAGAGAAGCCATCTGTGGGCTTGGAGAAGGA	146	309	359	307	-1	par_scaffold_2504	maker-par_contig_2504-snap-gene-0.1	146	4635	None	2755	547	17223	No_constitutive_exon_found_in_species
CTGCAGAAGAGATGGGAATGTACTGACTTTTGGATTCTTGTGGGGGGTAGTT	3307	3488	3538	3486	-1	par_scaffold_2531	maker-par_contig_2531-fgenesh-gene-0.1	2245	4175	None	2755	547	17223	No_constitutive_exon_found_in_species
CCCTCGGCGAGAGGCGAGAATGCTCATGGCTTTTCTCGGTATGTGGGTAGAC	4037	4172	4222	4170	-1	par_scaffold_2539	maker-par_contig_2539-snap-gene-0.3	2782	4317	None	2755	547	17223	No_constitutive_exon_found_in_species
TGGCGCGATTCTCGTAGTCGCCGGTGAGCGTGTCAGGGTCACGAATGAAGTC	3742	4085	4135	4083	-1	par_scaffold_2558	maker-par_contig_2558-snap-gene-0.3	3742	4240	None	2755	547	17223	No_constitutive_exon_found_in_species
GACAAGGAAGCCGAGCATCCCCAGTGTCGTTCAATCGTGTGGGAATCAAGTG	3203	3620	3670	3618	-1	par_scaffold_2598	maker-par_contig_2598-snap-gene-0.4	3203	4272	None	2755	547	17223	No_constitutive_exon_found_in_species
TGCGTTTTGAGGATGGCTTGGAGAGGCTCATTCTCTCTGGGAAACTGTAGGT	1181	1726	1776	1724	-1	par_scaffold_2612	maker-par_contig_2612-snap-gene-0.2	26	2220	None	2755	547	17223	No_constitutive_exon_found_in_species
GAGTTTTTTTCCTGCATGGGGCGCTGACAGTTTATGTATTGAATGGGCAGGG	317	381	431	379	-1	par_scaffold_2613	maker-par_contig_2613-snap-gene-0.3	41	1077	None	2755	547	17223	No_constitutive_exon_found_in_species
ATGTGATTATTGCGGATGCAGCTGATGAATGGCGTTTGGTTGGGTGGTAGGG	4132	4289	4339	4287	-1	par_scaffold_2613	maker-par_contig_2613-fgenesh-gene-0.2	3287	4434	None	2755	547	17223	No_constitutive_exon_found_in_species
ACTCACCAGTGCTCACCCCGAGCAGTGGTGCGTTGTGGCTCAGGGAGGAGCG	2689	3018	2639	2691	1	par_scaffold_2618	maker-par_contig_2618-snap-gene-0.1	1843	3018	None	2755	547	17223	No_constitutive_exon_found_in_species
AGTCGAACAGGGCGAATCAGGGGTCTAATAGGCTTGCGCTTGGGACGTAGGC	876	4110	826	878	1	par_scaffold_2643	maker-par_contig_2643-snap-gene-0.1	12	4520	None	2755	547	17223	No_constitutive_exon_found_in_species
GTCTCGACAAGGAAGAGGATCGAGAAAATACCAAGAGTACGGGTACGTAGAA	1161	3566	3616	3564	-1	par_scaffold_2650	fgenesh_masked-par_contig_2650-abinit-gene-0.2	377	4562	None	2755	547	17223	No_constitutive_exon_found_in_species
CAGAGTATCTGATGGGCAGTCTCTTTTCTCGTGTGTGTCGGGGTGTATAGGA	420	693	370	422	1	par_scaffold_2660	maker-par_contig_2660-fgenesh-gene-0.0	39	1769	None	2755	547	17223	No_constitutive_exon_found_in_species
TACGCAGTCGTGAAAAACCACCTTGGACGCGGCGCGGAGGGGAGTGACAGGA	1971	2417	2467	2415	-1	par_scaffold_2668	snap_masked-par_contig_2668-abinit-gene-0.4	139	2572	None	2755	547	17223	No_constitutive_exon_found_in_species
CCTTGTTTTCTTCTGGGTGTTTCTCATGATGCGGGTTCCTTGGGCGGTAGGA	1793	2175	1743	1795	1	par_scaffold_2675	fgenesh_masked-par_contig_2675-abinit-gene-0.6	1086	2175	None	2755	547	17223	No_constitutive_exon_found_in_species
CGTGTCTCTCGCACTGCTGACGCTGACGTTATTTTGTGCTGTGGGGATAGAT	3731	3781	3681	3733	1	par_scaffold_2680	maker-par_contig_2680-fgenesh-gene-0.0	2460	4444	None	2755	547	17223	No_constitutive_exon_found_in_species
TAGAGGATGGGGATTCTCATACTCATTGTCGGTGCTTTTGTGTGGGGTAGAA	1464	1686	1414	1466	1	par_scaffold_2681	maker-par_contig_2681-snap-gene-0.2	842	2180	None	2755	547	17223	No_constitutive_exon_found_in_species
TGTTTCTGTGTGGAAAGGATTCTGACGCTGGGGTTTGGAATGGGGAGTAGAT	4061	4120	4011	4063	1	par_scaffold_2702	maker-par_contig_2702-snap-gene-0.5	3744	4392	None	2755	547	17223	No_constitutive_exon_found_in_species
TTGTCTCTCTGTATGAAAACGTCTGGAACCTAATGGTGTTGCTGGGATAGAC	2359	2552	2309	2361	1	par_scaffold_2704	fgenesh_masked-par_contig_2704-abinit-gene-0.9	61	3561	None	2755	547	17223	No_constitutive_exon_found_in_species
TGACCATATGGATAAAACTGGCTACATGTTGAAGTGAGATGATTGGGCAGAA	1066	1072	1122	1070	-1	par_scaffold_2726	maker-par_contig_2726-snap-gene-0.5	1066	3055	None	2755	547	17223	No_constitutive_exon_found_in_species
GAAGGCCACGAATATCTCTGTCGAGGTTGAGCGCTGTGCATACGTGGGAGCG	3243	3319	3193	3245	1	par_scaffold_2728	maker-par_contig_2728-snap-gene-0.1	1545	3468	None	2755	547	17223	No_constitutive_exon_found_in_species
TCTTCATGGGCTTCAACCCGCCGGCCGATGCGATCCCGTCGGGGTACAAGTG	1189	1474	1524	1472	-1	par_scaffold_2730	maker-par_contig_2730-snap-gene-0.2	1189	1968	None	2755	547	17223	No_constitutive_exon_found_in_species
CATTGTGCTTTACCACGGTCATTTTCTCGACTGACACGCGTGGGTGACAGGT	3504	3868	3918	3866	-1	par_scaffold_2766	maker-par_contig_2766-snap-gene-0.5	2429	4101	None	2755	547	17223	No_constitutive_exon_found_in_species
CGATCCTGACCGAGGTAATAGTGAGACCTATTTGGGGCTGGGCTGAACAGGG	1939	2083	2133	2081	-1	par_scaffold_2786	snap_masked-par_contig_2786-abinit-gene-0.7	1939	2697	None	2755	547	17223	No_constitutive_exon_found_in_species
TCGAGGGAAAGCCGCCGCGCTCGAAGCCTTTGTGGAGAACCTGGGGTGAGTG	1713	1882	1932	1880	-1	par_scaffold_2817	maker-par_contig_2817-snap-gene-0.0	1621	2228	None	2755	547	17223	No_constitutive_exon_found_in_species
CTTTTTCGGCAACCTCCTGTCTGCTGCGGATCACTTCAGTCAGGGCGAAGCC	2387	2424	2474	2422	-1	par_scaffold_2817	maker-par_contig_2817-snap-gene-0.1	2387	3665	None	2755	547	17223	No_constitutive_exon_found_in_species
CAAGGGCGTGGAGTGTACGACGAAGGCAGATTGCTCGGGCGGAAAACGAGTG	766	1258	716	768	1	par_scaffold_2846	maker-par_contig_2846-snap-gene-0.2	189	2627	None	2755	547	17223	No_constitutive_exon_found_in_species
ACCTAAACGACGCTGGTATCTAACAAAAGGTTGGCCGATGGGACATACAGGA	1634	1922	1584	1636	1	par_scaffold_2851	maker-par_contig_2851-snap-gene-0.2	147	1922	None	2755	547	17223	No_constitutive_exon_found_in_species
GTCAGCAAGTGCGCGACAGCTTGCTGTGGCTGCTGCTGTGGGGATGGCAGCA	2080	2791	2841	2789	-1	par_scaffold_2851	maker-par_contig_2851-fgenesh-gene-0.1	2080	4198	None	2755	547	17223	No_constitutive_exon_found_in_species
CTCTCCAATCTTCTCTACTCTGACAATAGTTTTCTTCTTTGGGAATGCAGAA	2436	2701	2386	2438	1	par_scaffold_2872	snap-par_contig_2872-abinit-gene-0.8	1953	4092	None	2755	547	17223	No_constitutive_exon_found_in_species
AAACGAAAACTCGTTTACAAATGAGTGTGGCTCGCTGACAACATGGGAAGTT	2408	2535	2358	2410	1	par_scaffold_2873	maker-par_contig_2873-fgenesh-gene-0.0	1748	3614	None	2755	547	17223	No_constitutive_exon_found_in_species
ATGATGCCGGAGGGGAGGTCTACAATGGTCATGCGCTTCATGTTGGGGAGTT	473	564	423	475	1	par_scaffold_2909	maker-par_contig_2909-snap-gene-0.2	12	773	None	2755	547	17223	No_constitutive_exon_found_in_species
CAGGTCACCACCGATCCACCTTACGACAATCTCTCCGACGCGTGGGCGAGAT	1703	1789	1653	1705	1	par_scaffold_2925	maker-par_contig_2925-snap-gene-0.0	30	2716	None	2755	547	17223	No_constitutive_exon_found_in_species
CTGCTGAGGCTGATCCCTCGCGAGCGCTGTGGCACTTTTGGGGAGGTAAGTA	149	539	589	537	-1	par_scaffold_2959	snap_masked-par_contig_2959-abinit-gene-0.4	149	803	None	2755	547	17223	No_constitutive_exon_found_in_species
GGTGGCTACCCCTCGCTCACTCTCGTTTTATTGGTTGGGATGGACGGCAGAA	2236	2290	2186	2238	1	par_scaffold_2984	maker-par_contig_2984-fgenesh-gene-0.0	53	3310	None	2755	547	17223	No_constitutive_exon_found_in_species
TCACGTATGCAGCAAAAGCCCAACACTGTCCACGTGGTGGGCGAGCTGAGCT	2918	3267	3317	3265	-1	par_scaffold_3020	maker-par_contig_3020-snap-gene-0.2	2918	3827	None	2755	547	17223	No_constitutive_exon_found_in_species
TGCTAGAGTGAAGGATCCTGACACTAAATATTGGTTGGGGGGATGTATAGCT	3348	3493	3298	3350	1	par_scaffold_3074	maker-par_contig_3074-snap-gene-0.4	2892	3784	None	2755	547	17223	No_constitutive_exon_found_in_species
GCTCATCGCGCGGCGGCTCGTGATTTTATTTTCGCTCGTGCTGGGCAAAGAA	832	1290	1340	1288	-1	par_scaffold_3141	maker-par_contig_3141-snap-gene-0.1	832	1790	None	2755	547	17223	No_constitutive_exon_found_in_species
TTGACTTTTGCCACTTTCTACACAACTCATGGCTGACCAACTGGGAATAGGC	2927	3203	2877	2929	1	par_scaffold_3161	maker-par_contig_3161-snap-gene-0.0	2113	3203	None	2755	547	17223	No_constitutive_exon_found_in_species
CTGAACTATGCATGAGGCGAATCTGACCATTGTATGGGGAAACGATATAGAG	1211	1311	1361	1309	-1	par_scaffold_3194	maker-par_contig_3194-fgenesh-gene-0.1	116	1589	None	2755	547	17223	No_constitutive_exon_found_in_species
ACTTTCGCCCCCTATAGTATGACTGCTCACACCTCGTGTGGGATGTGCAGGA	248	958	198	250	1	par_scaffold_3230	maker-par_contig_3230-snap-gene-0.1	29	3212	None	2755	547	17223	No_constitutive_exon_found_in_species
CATAGTATGCCTTGGAATCTAACGATAACCGTGAGGTTTTGTATGGGTAGGC	384	816	334	386	1	par_scaffold_3232	maker-par_contig_3232-snap-gene-0.2	135	1826	None	2755	547	17223	No_constitutive_exon_found_in_species
GGAAACGCGCCACCGTTGGCTCACCATTTTGTTGGATCCAATGGGAACAGGG	972	1136	922	974	1	par_scaffold_3245	maker-par_contig_3245-snap-gene-0.2	741	3071	None	2755	547	17223	No_constitutive_exon_found_in_species
GATGCAAGGGTGCCCGCGACGCTCGCGCTATGGAAGCTCAGGGTGCACAGGA	45	78	128	76	-1	par_scaffold_3257	maker-par_contig_3257-snap-gene-0.1	45	1966	None	2755	547	17223	No_constitutive_exon_found_in_species
CCATAGAGAAACTACGGTATGAAGCTATGTGAGTCTGAAAATGGGTGCAGTG	8	274	324	272	-1	par_scaffold_3272	snap_masked-par_contig_3272-abinit-gene-0.9	8	689	None	2755	547	17223	No_constitutive_exon_found_in_species
GAGCACTTTGGTACGGTTGTCTTTCCGTGTTCTTACGCGTATGTGGGTAGTA	1515	1605	1465	1517	1	par_scaffold_3301	fgenesh_masked-par_contig_3301-abinit-gene-0.3	411	1605	None	2755	547	17223	No_constitutive_exon_found_in_species
CACGGTCTCTTTAGTATTCTAGTCGTTGACGCTGTAGACTGGGTGCGTAGCT	513	646	696	644	-1	par_scaffold_3349	maker-par_contig_3349-snap-gene-0.3	44	865	None	2755	547	17223	No_constitutive_exon_found_in_species
GACGAAACGCTGTCTGAGTCTTTCTGACAATTCGTGGGTTGTGTGGGCAGAC	1973	2069	1923	1975	1	par_scaffold_3471	maker-par_contig_3471-snap-gene-0.2	27	2337	None	2755	547	17223	No_constitutive_exon_found_in_species
ATGTGTAGCGTCTCGTGTGGCCGTGATTAACGCTCTGCCACGTGGGGTAGGA	1189	1701	1139	1191	1	par_scaffold_3487	maker-par_contig_3487-snap-gene-0.3	1095	1701	None	2755	547	17223	No_constitutive_exon_found_in_species
GACGCCATACTGACGCTCTGACGCTCTGTTGTGTACGTGTGGGGACGCAGAC	1030	1073	1123	1071	-1	par_scaffold_3541	maker-par_contig_3541-snap-gene-0.1	68	1345	None	2755	547	17223	No_constitutive_exon_found_in_species
CGGCTTTGGTCATGGATGTCGTCAACTCGCTTTACAAGGGCGGTGATAAGAC	402	845	352	404	1	par_scaffold_3614	maker-par_contig_3614-snap-gene-0.1	22	2350	None	2755	547	17223	No_constitutive_exon_found_in_species
AATTCGCATGATCACTCATCGCTGACTGAATGGATTTGTTGGGTGGCCAGTC	1439	1778	1389	1441	1	par_scaffold_3652	maker-par_contig_3652-fgenesh-gene-0.0	825	1778	None	2755	547	17223	No_constitutive_exon_found_in_species
AGCCTGATGTGGGTTGCTTACGGTGGCTTACGAATGCGTGAGGGTGATAGGC	2182	2349	2399	2347	-1	par_scaffold_3762	maker-par_contig_3762-snap-gene-0.1	2	2853	None	2755	547	17223	No_constitutive_exon_found_in_species
CTGGCTTTGCCGTGGGCGGCTATGGTGCGGGATCTGTCGTGTGGGGCAAGGC	390	1365	1415	1363	-1	par_scaffold_3787	maker-par_contig_3787-snap-gene-0.1	302	2014	None	2755	547	17223	No_constitutive_exon_found_in_species
GCATTCGGCTGCGCAAGGGCACTGTGGCCACGGCGGTGGATACTGGGGAGGC	962	1268	1318	1266	-1	par_scaffold_3920	maker-par_contig_3920-snap-gene-0.2	39	2013	None	2755	547	17223	No_constitutive_exon_found_in_species
TTACGGGATCCAGCACCGGAGTCGTCTGCCACACTCCCCCCCGTGGGAAGTT	418	2679	368	420	1	par_scaffold_3922	maker-par_contig_3922-snap-gene-0.1	24	2679	None	2755	547	17223	No_constitutive_exon_found_in_species
CTCACAAGTCTCATCTACGCCAGTTGCAAGCGCGCTGATTGCTGGGGAAGAG	31	1110	1160	1108	-1	par_scaffold_4150	maker-par_contig_4150-snap-gene-0.0	31	2191	None	2755	547	17223	No_constitutive_exon_found_in_species
CGGGTATCCACGAGTTTGAGCTCGTGCGGCGCACGCCGTTGGGATGATAGGG	2000	2252	1950	2002	1	par_scaffold_4166	maker-par_contig_4166-snap-gene-0.3	1865	2252	None	2755	547	17223	No_constitutive_exon_found_in_species
GGGTCGTTTGGGGCGCGTGGATGATCTCATGAGTGTTGGGAGTGAGATAGAA	568	695	518	570	1	par_scaffold_4232	snap_masked-par_contig_4232-abinit-gene-0.2	267	1141	None	2755	547	17223	No_constitutive_exon_found_in_species
ACGGAATCGGATAGGCATGGTCTTTGACCGATAGGATCTGGTGGGAATAGAT	1741	2348	1691	1743	1	par_scaffold_4252	maker-par_contig_4252-fgenesh-gene-0.0	1219	2348	None	2755	547	17223	No_constitutive_exon_found_in_species
CAACGGCAACAATGTGTGCCTGGTACGTGTGGGGTTTGGCTGTTGGGAAGAT	1367	1382	1432	1380	-1	par_scaffold_4377	maker-par_contig_4377-snap-gene-0.6	1367	1881	None	2755	547	17223	No_constitutive_exon_found_in_species
GCTCGAACATGAGCACAGGGGCGTCGATGCGTGCGGCTTTGGGTGTGGAGGG	354	567	617	565	-1	par_scaffold_4390	maker-par_contig_4390-snap-gene-0.1	94	828	None	2755	547	17223	No_constitutive_exon_found_in_species
TTTCCCAAACGCTGTGCTCGCAGGCCGGCTTAGTTATCGACGGGTGGTAGGT	1344	1471	1294	1346	1	par_scaffold_4409	maker-par_contig_4409-snap-gene-0.0	83	1471	None	2755	547	17223	No_constitutive_exon_found_in_species
CACCTGCAGCAGCGCCGCCTCGGCCAGCAGCTCAACGCCGGGACGAACAGCT	585	1323	1373	1321	-1	par_scaffold_4469	snap_masked-par_contig_4469-abinit-gene-0.2	417	1574	None	2755	547	17223	No_constitutive_exon_found_in_species
TCAATATGACTCTAAGGCCCACACTCGCAACAACGATGGGTGAATGACAGGG	1896	2190	1846	1898	1	par_scaffold_4488	maker-par_contig_4488-fgenesh-gene-0.0	1374	2190	None	2755	547	17223	No_constitutive_exon_found_in_species
TCCGTCTGTATGGAAGCGTTGGCGTCTGAGCATTTGGTGGGCGATGGTAGGA	40	301	351	299	-1	par_scaffold_4590	maker-par_contig_4590-fgenesh-gene-0.0	40	595	None	2755	547	17223	No_constitutive_exon_found_in_species
CAATTGCGGTCGTGCTGCAGTGACTGACTGTTCTGTACTGTGGGCGACAGGA	528	1632	1682	1630	-1	par_scaffold_4615	maker-par_contig_4615-snap-gene-0.1	36	2074	None	2755	547	17223	No_constitutive_exon_found_in_species
CAGCACTCGAGATAAAATCCTCACGAATAGGCTATTTCTGTGGTGGGTAGCT	228	748	798	746	-1	par_scaffold_4621	fgenesh_masked-par_contig_4621-abinit-gene-0.4	29	1884	None	2755	547	17223	No_constitutive_exon_found_in_species
TTCTGATCTCGTCCTCTCAAGCGCTCAATGACGCGTGGGTGTTGAAACAGGG	1737	1790	1840	1788	-1	par_scaffold_4824	maker-par_contig_4824-fgenesh-gene-0.0	568	1912	None	2755	547	17223	No_constitutive_exon_found_in_species
CGCGGCAACTTCCGCAGTTCTTTTGGTTGGTTCGATGGTACGGCGGGCAGCA	1862	1933	1812	1864	1	par_scaffold_4857	maker-par_contig_4857-snap-gene-0.0	1428	1933	None	2755	547	17223	No_constitutive_exon_found_in_species
ACGGCCATGCCGATGCGTGTCTTGGGCTCGACGACATTCGGGAGGTCCAGCG	888	1536	838	890	1	par_scaffold_4943	fgenesh_masked-par_contig_4943-abinit-gene-0.3	547	1536	None	2755	547	17223	No_constitutive_exon_found_in_species
TCGGTCCTCTGGGCAAGCGAGAGAGATTGCTGACGGATGGGTATGAACAGAG	226	471	521	469	-1	par_scaffold_5260	maker-par_contig_5260-snap-gene-0.1	226	1594	None	2755	547	17223	No_constitutive_exon_found_in_species
TTCGCTCGGCTCCGTCGCGTGTGGCGTCGTCACGGGGTGGGTAGTAACAGAC	542	1030	1080	1028	-1	par_scaffold_5259	maker-par_contig_5259-snap-gene-0.1	35	1431	None	2755	547	17223	No_constitutive_exon_found_in_species
GATGGAATCCCTCTGCTGTCTTGTGAGCTCACTTTCTTCTGGGGGTTTAGAT	1360	1561	1310	1362	1	par_scaffold_5503	maker-par_contig_5503-snap-gene-0.1	320	1561	None	2755	547	17223	No_constitutive_exon_found_in_species
GCGTAGGGGATGATCGCTTAGACATTCGTATGAGGTTTGTGTGTGGGCAGGA	239	250	189	241	1	par_scaffold_5531	maker-par_contig_5531-snap-gene-0.2	30	1127	None	2755	547	17223	No_constitutive_exon_found_in_species
GAACGCGTGGTTTACATAGTCCAGTCTCTGATGCGCTGGTACGGGAGTAGCA	791	846	741	793	1	par_scaffold_5543	maker-par_contig_5543-snap-gene-0.1	140	1533	None	2755	547	17223	No_constitutive_exon_found_in_species
TCGGCGCTATCTCACAACCCCAGCTGAGCGACGACGTTCGCGAAGGGTAGAT	308	764	814	762	-1	par_scaffold_5587	maker-par_contig_5587-snap-gene-0.1	308	1529	None	2755	547	17223	No_constitutive_exon_found_in_species
CTCTTCCTGCGGAACCGAGAGGTCAATGACTGACACCGTGGGATAAACAGCG	740	832	882	830	-1	par_scaffold_5652	maker-par_contig_5652-snap-gene-0.1	65	1340	None	2755	547	17223	No_constitutive_exon_found_in_species
ATGGTGGTCTTGCTCACTAATCAACACTCGCTGTCTCGGCGGGGATACAGCA	823	901	773	825	1	par_scaffold_5673	maker-par_contig_5673-snap-gene-0.1	540	1457	None	2755	547	17223	No_constitutive_exon_found_in_species
AGAAGAAACGCTTGATGATGGCGATACATTTTGCTCGTACGTATGGGCAGAG	987	1012	937	989	1	par_scaffold_5744	maker-par_contig_5744-snap-gene-0.1	22	1012	None	2755	547	17223	No_constitutive_exon_found_in_species
GCAAACAAGCCCCATCAAGCGTACCTTCTCGTGTCTCGGGTGGTGAACAGGA	1110	1252	1060	1112	1	par_scaffold_5869	maker-par_contig_5869-snap-gene-0.0	14	1252	None	2755	547	17223	No_constitutive_exon_found_in_species
GCCATTCTGGTCTGCCATTGTAAACTAACTTGGATTCTTGGGACGATTAGGA	1193	1232	1143	1195	1	par_scaffold_6013	maker-par_contig_6013-fgenesh-gene-0.0	36	1232	None	2755	547	17223	No_constitutive_exon_found_in_species
TTCGACGAGCACTACGCCGCGCAGGTCGAGCGCCACCGTGAGTCGGGCAGGG	170	193	243	191	-1	par_scaffold_6209	maker-par_contig_6209-snap-gene-0.1	170	528	None	2755	547	17223	No_constitutive_exon_found_in_species
AAGAAGGCCGACCGCTACCAGGTAATAAGCGGCTTTGATCGGGGCTGTAGAA	982	1209	932	984	1	par_scaffold_6363	maker-par_contig_6363-snap-gene-0.1	292	1209	None	2755	547	17223	No_constitutive_exon_found_in_species
CTTCTGACGGGCGTGGACGAACCTGACCCGGAGATGTTTGGGATGCGTAGTG	535	586	485	537	1	par_scaffold_6425	maker-par_contig_6425-fgenesh-gene-0.0	10	1156	None	2755	547	17223	No_constitutive_exon_found_in_species
CGAAAGGGAAGAAAGCAACCAAGTTCGAGTGTACGTGGGCGAAACCACAGGC	454	651	701	649	-1	par_scaffold_6596	maker-par_contig_6596-snap-gene-0.1	454	1026	None	2755	547	17223	No_constitutive_exon_found_in_species
ATCGCGGTTGGCTTTCCAGGACTTCCTGCGTGCGTCTGAGGTGTGGGAAGGT	684	1123	634	686	1	par_scaffold_6652	maker-par_contig_6652-snap-gene-0.1	75	1123	None	2755	547	17223	No_constitutive_exon_found_in_species
CGCCACCCTGACCACAACTCGAAGCACCAGCAGCTCGTGTAAGGGATCAGCT	940	1134	890	942	1	par_scaffold_6659	maker-par_contig_6659-snap-gene-0.0	30	1134	None	2755	547	17223	No_constitutive_exon_found_in_species
CTCTCTGACTAACTTAATATTTGGTTAAGCTTATGTGGATGGGTGTGTAGTG	315	835	265	317	1	par_scaffold_6730	maker-par_contig_6730-fgenesh-gene-0.0	58	1054	None	2755	547	17223	No_constitutive_exon_found_in_species
TTTGAAATCTGGGATACCGCTGGCCAGGGTACGTCATATGGGATAATGAGGG	429	563	613	561	-1	par_scaffold_7150	maker-par_contig_7150-snap-gene-0.1	59	877	None	2755	547	17223	No_constitutive_exon_found_in_species
CGACAACGGCAACCGGTCGCCCCGCCGCGAGCTGTCGCCAGGGTACGCAGCC	37	411	461	409	-1	par_scaffold_7162	maker-par_contig_7162-snap-gene-0.0	37	816	None	2755	547	17223	No_constitutive_exon_found_in_species
CAGGAGATGCGCTCAAGCTGAATACTCATGAGAACTGGTTTGAGGGATAGGT	389	645	339	391	1	par_scaffold_7218	maker-par_contig_7218-snap-gene-0.1	5	950	None	2755	547	17223	No_constitutive_exon_found_in_species
CTCAAAAGCATGCAAGCCGAAAGCTCAACCAGGTATGTTCGGGTATGTAGAG	74	658	708	656	-1	par_scaffold_7290	maker-par_contig_7290-snap-gene-0.0	74	959	None	2755	547	17223	No_constitutive_exon_found_in_species
GACTCATCCGACACCGGCGGTGCTGCAAGTAACCCGCCTGGTGGGTACAGAG	63	947	13	65	1	par_scaffold_7335	maker-par_contig_7335-snap-gene-0.1	4	947	None	2755	547	17223	No_constitutive_exon_found_in_species
GCACGCAACGGTTCGTTCTCTCTCATCATTTTGAACCCATGGGACTGGAGCG	487	762	437	489	1	par_scaffold_7404	maker-par_contig_7404-snap-gene-0.1	20	762	None	2755	547	17223	No_constitutive_exon_found_in_species
CCCCATCGGGCTTTGCGTGGTGGCTAAAGAGCCGCTCTTGATGGGAACAGTG	7	193	243	191	-1	par_scaffold_7839	maker-par_contig_7839-fgenesh-gene-0.0	7	544	None	2755	547	17223	No_constitutive_exon_found_in_species
GCGCAGTCAGGCGAGGCTAACGTGCAGCCAACACTGATGGGTGGACGCAGGC	554	628	678	626	-1	par_scaffold_8008	maker-par_contig_8008-fgenesh-gene-0.0	177	812	None	2755	547	17223	No_constitutive_exon_found_in_species
TGTTGAAACGGACAATGCATTTGACTGACCTGTGAAATGGAAATGGGCAGAG	337	737	287	339	1	par_scaffold_8518	maker-par_contig_8518-snap-gene-0.1	130	737	None	2755	547	17223	No_constitutive_exon_found_in_species
ACCTATGAAGCACCTACGAAAATCCTGCCAAGGGGCGGGAGGAGTAGTAGTG	23	148	198	146	-1	par_scaffold_8876	maker-par_contig_8876-snap-gene-0.0	23	666	None	2755	547	17223	No_constitutive_exon_found_in_species
TCTCGCATTCATGCTGAGGGATGCTGACGGAGCTTATGTGGGAGTGATAGAG	16	93	143	91	-1	par_scaffold_9426	maker-par_contig_9426-fgenesh-gene-0.0	16	552	None	2755	547	17223	No_constitutive_exon_found_in_species
