# Supplementary material for: Widespread Separation of the Polypyrimidine Tract From 3′ AG by G Tracts in Association With Alternative Exons in Metazoa and Plants
Source: Front Genet. 2019 Jan 14;9:741. doi: 10.3389/fgene.2018.00741 (PMC6339879; doi:10.3389/fgene.2018.00741)
Supplement: DATA FILE S2 — Sequences of REPAG 3′ SS from each species of metazoa, plants and protists. [file Data_Sheet_2.zip › Supplementary data 2/Protists_Release38_phytophthora_sojae.txt]

REPA_GGG_Sequence	Exon_Start	Exon_End	Pos_-50	Pos_+2	Strand	Chromosome	GeneID	Gene_Start	Gene_End	Gene_Name	Number_of_REPAs	Number_of_REPAs_has_GGG	Number_of_Intron(Intra_genic_Region)	Upstream_Constitutive_Exon
GAAATAAAAAACTTACCGAGGCTTGATAATTTTTTTGATGATGGGAGCAGGG	146708	146757	146658	146710	1	PHYSOscaffold_1	PHYSODRAFT_476308	146369	146903	None	7663	1222	36242	No_constitutive_exon_found_in_species
ACGACAACGAAGAGAACGATGACGACGCGGACGTGGCCGGCGACGGGCAGAG	204644	205079	205129	205077	-1	PHYSOscaffold_1	PHYSODRAFT_471011	204644	205298	None	7663	1222	36242	No_constitutive_exon_found_in_species
GCAAAGTCGTCGCTGGATGGTGAGGCAGGACGAAAGCTGGGACCAACAAGTG	206674	208691	206624	206676	1	PHYSOscaffold_1	PHYSODRAFT_468706	205858	208691	None	7663	1222	36242	No_constitutive_exon_found_in_species
TTGCACAGAAGAAACTACGCAGACTTTACAGAAGTGGGCCCAAGTTGAAGGC	359692	359946	359996	359944	-1	PHYSOscaffold_1	PHYSODRAFT_465105	359692	360568	None	7663	1222	36242	No_constitutive_exon_found_in_species
TTGCACAGAAGAAACTACGCAGACTTTACAGAAGTGGGCCCAAGTTGAAGGC	367615	367869	367565	367617	1	PHYSOscaffold_1	PHYSODRAFT_456993	366993	367869	None	7663	1222	36242	No_constitutive_exon_found_in_species
ACGAGAGGGCTTGGCATGCGGTGTACCCCTTTACTGGGTCTGAATATGAGTG	422368	423326	423376	423324	-1	PHYSOscaffold_1	PHYSODRAFT_477348	422368	424340	None	7663	1222	36242	No_constitutive_exon_found_in_species
GATCCAACAGCAGGCCAGTCGGTGGGGAGACTACGAGGGGTGAACAAGAGGA	720850	721159	721209	721157	-1	PHYSOscaffold_1	PHYSODRAFT_476948	720475	723340	None	7663	1222	36242	No_constitutive_exon_found_in_species
ACCGCCTGTGCTACTTGACGCGCTGACCTCGGGACGCACCGGGCATGAAGTT	890264	890348	890214	890266	1	PHYSOscaffold_1	PHYSODRAFT_320620	890101	890521	None	7663	1222	36242	No_constitutive_exon_found_in_species
ACTCACGACGTGTATTGCTGTTGGATGTATAGCCCGAAAACAACTGGGAGGT	925536	925632	925486	925538	1	PHYSOscaffold_1	PHYSODRAFT_537941	924801	926591	None	7663	1222	36242	No_constitutive_exon_found_in_species
GTGTTGGTGTGCGTATGATGCTAACGAAGTGCTGTTTTTGGGTGGAACAGGT	950286	950583	950236	950288	1	PHYSOscaffold_1	PHYSODRAFT_343457	946546	950583	None	7663	1222	36242	No_constitutive_exon_found_in_species
ATGGTGATGGTACTGCAGACCCGGAAGATACCGACGAGAAGGGATCCGAGAC	951903	952395	952445	952393	-1	PHYSOscaffold_1	PHYSODRAFT_476746	951755	953535	None	7663	1222	36242	No_constitutive_exon_found_in_species
CATACACTTGCGCAGAATATTGCTATGTGGTGAGCTTGGGGATAATCGAGAG	1100299	1100509	1100559	1100507	-1	PHYSOscaffold_1	PHYSODRAFT_308431	1099941	1101224	None	7663	1222	36242	No_constitutive_exon_found_in_species
ACTCCTGCGACTACCTGGATGGAGCATACAAGCTCGTCGAGCCCAGGGAGCG	1142290	1142438	1142240	1142292	1	PHYSOscaffold_1	PHYSODRAFT_477036	1141500	1142438	None	7663	1222	36242	No_constitutive_exon_found_in_species
ACGGTGGCATGGTCACGAACGCGACGGTGGCATTCGGCTCGGGCAGCGAGCG	1214613	1215663	1214563	1214615	1	PHYSOscaffold_1	PHYSODRAFT_320708	1211433	1219582	None	7663	1222	36242	No_constitutive_exon_found_in_species
CGTCAGTAGAAAGCTTTGGAGCGTATGCGGATACTCGGGCGTTGGCGAAGGC	1341124	1341421	1341074	1341126	1	PHYSOscaffold_1	PHYSODRAFT_553661	1338959	1341421	None	7663	1222	36242	No_constitutive_exon_found_in_species
TCGGTCTCTCGACTTGGGCTCCTCTCTGCGGCGGACTGCTCACGGGCAAGCA	1350030	1350364	1349980	1350032	1	PHYSOscaffold_1	PHYSODRAFT_320744	1348596	1350364	None	7663	1222	36242	No_constitutive_exon_found_in_species
TACTCATCTGCGTGTTGTGGTGTATTGGGCAATTAATGGGGGGGGGGCAGAT	1353955	1354023	1353905	1353957	1	PHYSOscaffold_1	PHYSODRAFT_470498	1353536	1355879	None	7663	1222	36242	No_constitutive_exon_found_in_species
CTGGTGCCGTAGTTGGATGTATATTTTACTGACCGAGTTGGGGGCCACAGCT	1460701	1460845	1460651	1460703	1	PHYSOscaffold_1	PHYSODRAFT_257507	1459850	1461649	None	7663	1222	36242	No_constitutive_exon_found_in_species
GGCGAGGACACGAAGGACGGCGTGCTGACGAATGCCACAGAGGGTGACAGAG	1490412	1490576	1490626	1490574	-1	PHYSOscaffold_1	PHYSODRAFT_320792	1490202	1490810	None	7663	1222	36242	No_constitutive_exon_found_in_species
GTTAGCGTGATTTTCTGCCAGCTTCGCCAAGCGGCTACGCGTGCGGGAAGTC	1540079	1540170	1540220	1540168	-1	PHYSOscaffold_1	PHYSODRAFT_320802	1538617	1543056	None	7663	1222	36242	No_constitutive_exon_found_in_species
TCAAGTTCACTTTTGTCTAACATTTTTTTTTTTTTTGGGGGGGGGGTCAGGA	1853307	1853805	1853855	1853803	-1	PHYSOscaffold_1	PHYSODRAFT_466617	1853307	1854407	None	7663	1222	36242	No_constitutive_exon_found_in_species
AGCTCAAGAAGCTGGAGCAGCAGCTCGGCAAGGAGCAGGGCAAGGAGCAGCT	1896209	1896684	1896159	1896211	1	PHYSOscaffold_1	PHYSODRAFT_474702	1895792	1898325	None	7663	1222	36242	No_constitutive_exon_found_in_species
CTTTCGTTCGGAGGCTGCTGGAAGTGTTCGAGCGTGACGGGGTGCAGGAGAT	1946811	1947590	1946761	1946813	1	PHYSOscaffold_1	PHYSODRAFT_553768	1946411	1947590	None	7663	1222	36242	No_constitutive_exon_found_in_species
TCTACCTGGATCGTAGTATCTAATGTGTTTTCACGGTTGGGTAATGGTAGAA	1999633	2000318	2000368	2000316	-1	PHYSOscaffold_1	PHYSODRAFT_320933	1999633	2002102	None	7663	1222	36242	No_constitutive_exon_found_in_species
TCATGCGCCGTTTGTTGATCCGGTACCGAACCATTCGTGGGGAGATGTAGGC	2029247	2030447	2029197	2029249	1	PHYSOscaffold_1	PHYSODRAFT_320938	2028392	2030766	None	7663	1222	36242	No_constitutive_exon_found_in_species
TACGCTTGACGCTAACTTGTGTTGCTGCTGATTTGGGGTTGGACCCAAAGCT	2364362	2364429	2364479	2364427	-1	PHYSOscaffold_1	PHYSODRAFT_468493	2363915	2364979	None	7663	1222	36242	No_constitutive_exon_found_in_species
TAGATTTGGTTCATCTACTCTCATTGCTACGGCCGGTTGCGGGTGTTAAGCG	2437282	2437718	2437768	2437716	-1	PHYSOscaffold_1	PHYSODRAFT_419234	2436791	2438027	None	7663	1222	36242	No_constitutive_exon_found_in_species
TCACGATGTCGGTGATCACTGATAAACTGTTGTTGGGCTGGGGTGCGCAGGT	2481725	2481972	2481675	2481727	1	PHYSOscaffold_1	PHYSODRAFT_553859	2480757	2483574	None	7663	1222	36242	No_constitutive_exon_found_in_species
CGAGGAAGAACTCTGCCATGTTCGGTGCGGCGTCGACCACCAAGGGCAAGAC	2601135	2602042	2601085	2601137	1	PHYSOscaffold_1	PHYSODRAFT_466705	2599647	2604474	None	7663	1222	36242	No_constitutive_exon_found_in_species
TACGGGATGCATTCGACAACGGAGGTAACCCGGTAGGTCAATGGGACAAGCT	2623658	2624276	2623608	2623660	1	PHYSOscaffold_1	PHYSODRAFT_468324	2623274	2624276	None	7663	1222	36242	No_constitutive_exon_found_in_species
CATAACGCCATCACGTCCGTGAGGCAGGCGGCGGAGTGGGGCATGGGGAGCA	2639624	2639793	2639843	2639791	-1	PHYSOscaffold_1	PHYSODRAFT_477709	2639624	2640173	None	7663	1222	36242	No_constitutive_exon_found_in_species
GAGGCTTTAGTCATCGCTTGATCTAGTGCATCTTGCAAAGGGCGAGCGAGTC	2709979	2710016	2709929	2709981	1	PHYSOscaffold_1	PHYSODRAFT_470290	2709752	2710154	None	7663	1222	36242	No_constitutive_exon_found_in_species
TTGTACGTACAACACGTTTCTTGGTGTATCTACAACGTGTGGGCGTTGAGGG	2734435	2734861	2734911	2734859	-1	PHYSOscaffold_1	PHYSODRAFT_475975	2734435	2736086	None	7663	1222	36242	No_constitutive_exon_found_in_species
TGTCATCTTCGCCGTCATCTAGAAAGTCTGACAGACCACGGGCAGCTGAGAA	2783217	2783820	2783870	2783818	-1	PHYSOscaffold_1	PHYSODRAFT_477239	2783217	2785305	None	7663	1222	36242	No_constitutive_exon_found_in_species
ACCCTGTCATCGATCTGACAACCTCCCGTGGGCTCGGCCGGGAGTCCAAGCC	3097892	3098358	3097842	3097894	1	PHYSOscaffold_1	PHYSODRAFT_321215	3097627	3098446	None	7663	1222	36242	No_constitutive_exon_found_in_species
TACACACATTTATTGCTAAGCTCTCGGTGCTGCGTCTGGGTGGAGTGCAGAA	3179247	3179339	3179389	3179337	-1	PHYSOscaffold_1	PHYSODRAFT_284098	3178668	3179683	None	7663	1222	36242	No_constitutive_exon_found_in_species
ACCTGCCACAACTGGCGCTCGATGCCGACGATGGGCGCGACGACAGGGAGGC	3234002	3234335	3234385	3234333	-1	PHYSOscaffold_1	PHYSODRAFT_470544	3234002	3235569	None	7663	1222	36242	No_constitutive_exon_found_in_species
TGCGCTTCGACGCCAATGTCGAGTGCTACTGGGAGCCCATTTGGGACGAGTA	3297302	3297326	3297376	3297324	-1	PHYSOscaffold_1	PHYSODRAFT_474249	3297302	3298373	None	7663	1222	36242	No_constitutive_exon_found_in_species
GAGTGCTCAGGTAGCCTAGTTGTGCTTTAGTTGTGCTTCCCAATGGGCAGAT	3299497	3299595	3299447	3299499	1	PHYSOscaffold_1	PHYSODRAFT_321259	3299352	3300782	None	7663	1222	36242	No_constitutive_exon_found_in_species
TCCAGACTTACACGACACAATTGGTTTCGCCTGCACTTGCCACGGGGGAGAT	3353840	3354292	3353790	3353842	1	PHYSOscaffold_1	PHYSODRAFT_308721	3353557	3356586	None	7663	1222	36242	No_constitutive_exon_found_in_species
GGCATGGGGTCGCTGTGTCGGGGAGGGAAGTCACGGGGCACGGGGTCGAGGT	3426723	3426993	3427043	3426991	-1	PHYSOscaffold_1	PHYSODRAFT_473046	3426723	3429207	None	7663	1222	36242	No_constitutive_exon_found_in_species
TCCGTCTCTCGCTTGACCTCGCCTTGATCGCCGGGTTGGCGGGTCAACAGCG	3534952	3535811	3534902	3534954	1	PHYSOscaffold_1	PHYSODRAFT_321326	3534801	3538055	None	7663	1222	36242	No_constitutive_exon_found_in_species
CGCGCCGTGAGGCTGCCAGGGCGTACGACATGACTAACTTCAAAGGGAAGAC	3625841	3626105	3625791	3625843	1	PHYSOscaffold_1	PHYSODRAFT_293383	3625079	3626513	None	7663	1222	36242	No_constitutive_exon_found_in_species
AGCTGTGGTGCTTGTGGTCAATGAGAGGGGTTCTGATGTGTTATGGGGAGCA	3969189	3969365	3969415	3969363	-1	PHYSOscaffold_1	PHYSODRAFT_467960	3968617	3969966	None	7663	1222	36242	No_constitutive_exon_found_in_species
AGTTTGGACACTCAATGCGATACAAATTAGAAAGTTGCTCGGGCGTACAGGG	4329765	4329846	4329715	4329767	1	PHYSOscaffold_1	PHYSODRAFT_261575	4329122	4330628	None	7663	1222	36242	No_constitutive_exon_found_in_species
CGGCGACCGGCGTGAAGTTGCCACCGTTCATCGTATTTGCCGGGGTGCAGGG	4330042	4330162	4329992	4330044	1	PHYSOscaffold_1	PHYSODRAFT_261575	4329122	4330628	None	7663	1222	36242	No_constitutive_exon_found_in_species
GAGGCCTGTTCGAAGTCGAAAGATGACGATAATTGCCTACGGGTGGGCAGTG	4438364	4439286	4439336	4439284	-1	PHYSOscaffold_1	PHYSODRAFT_448073	4436301	4440686	None	7663	1222	36242	No_constitutive_exon_found_in_species
ACAGGTGCAGCGAGCCGGGGTGCAAGACGACCGCCGGATTCGGGATTGAGTG	4518912	4519301	4519351	4519299	-1	PHYSOscaffold_1	PHYSODRAFT_293508	4518912	4520120	None	7663	1222	36242	No_constitutive_exon_found_in_species
TGTGCGGCAGTCTGCTCTGCGGCTACTTCAGCGACATCATGGGCCGCAAGAA	4535552	4536402	4536452	4536400	-1	PHYSOscaffold_1	PHYSODRAFT_343659	4535288	4536858	None	7663	1222	36242	No_constitutive_exon_found_in_species
AGAAATCAAAAAGAGGCCGAGGACGAAGGAAAACGAACCGGGCGACGCAGAA	4550868	4550936	4550818	4550870	1	PHYSOscaffold_1	PHYSODRAFT_321522	4549963	4553889	None	7663	1222	36242	No_constitutive_exon_found_in_species
TGCGCCCTGAATTAGTTTCTGTAGTCATTTAATAAAATTTGGGTACAAAGTT	4563121	4563481	4563071	4563123	1	PHYSOscaffold_1	PHYSODRAFT_321524	4562970	4563481	None	7663	1222	36242	No_constitutive_exon_found_in_species
TTGTGGCTGTGTTCAAGCCGTTCAAAGCCATGGTGAGGGATGAGCTGGAGTC	4631164	4631386	4631114	4631166	1	PHYSOscaffold_1	PHYSODRAFT_380004	4631068	4631386	None	7663	1222	36242	No_constitutive_exon_found_in_species
CCCAATTCTGGCTCGAGCTGTTCTTGAGTCCCTTCGGGGTGGTCGACAAGGG	4632524	4633252	4633302	4633250	-1	PHYSOscaffold_1	PHYSODRAFT_321541	4632524	4634860	None	7663	1222	36242	No_constitutive_exon_found_in_species
CACGCTATCATTGAGATGGACAAGACCCACTCGCAACTGTTGGGGTCGAGTA	4664218	4664310	4664360	4664308	-1	PHYSOscaffold_1	PHYSODRAFT_471902	4661589	4665590	None	7663	1222	36242	No_constitutive_exon_found_in_species
AGGTGGTTTTTGAGGGGGGGGGGGTTGTTGCTGATATCGAGTGTGGGTAGGA	4785847	4785933	4785797	4785849	1	PHYSOscaffold_1	PHYSODRAFT_473752	4785317	4786811	None	7663	1222	36242	No_constitutive_exon_found_in_species
CTCCGGTCATCGTTGCGGGTGGTAAGACAAAGCGTTTGGGTGACGTAAAGAT	4832355	4832558	4832305	4832357	1	PHYSOscaffold_1	PHYSODRAFT_473284	4829811	4832558	None	7663	1222	36242	No_constitutive_exon_found_in_species
GAAATTAATCCGCGCCCATAGTGACATTCAAATTCGGGATGACGTGGGAGGC	4886240	4886374	4886190	4886242	1	PHYSOscaffold_1	PHYSODRAFT_321625	4886181	4886889	None	7663	1222	36242	No_constitutive_exon_found_in_species
AATGCGACGGCGTTGGTCAGGAGTCGACGCAGATCAGGGGCATGTGGAAGGG	4901892	4902027	4901842	4901894	1	PHYSOscaffold_1	PHYSODRAFT_321631	4901531	4904479	None	7663	1222	36242	No_constitutive_exon_found_in_species
ACGCCAAGATGAACGTCGGGTCGTACCTGAACACGCCGTGGGGCAGCGAGAT	4976460	4978044	4978094	4978042	-1	PHYSOscaffold_1	PHYSODRAFT_554256	4975950	4982719	None	7663	1222	36242	No_constitutive_exon_found_in_species
ATAACGCTGCATTTGGGTGATAAATTGTTAATTGTATTATGGGGGTGCAGTA	5035471	5035570	5035620	5035568	-1	PHYSOscaffold_1	PHYSODRAFT_470587	5034016	5036226	None	7663	1222	36242	No_constitutive_exon_found_in_species
GCGCTGCCTGCCTCCGCGCGCCAGCTTCAGCTGCCGCCAAGTCTGGGGAGAG	5130607	5131292	5131342	5131290	-1	PHYSOscaffold_1	PHYSODRAFT_308972	5130607	5131795	None	7663	1222	36242	No_constitutive_exon_found_in_species
TGTCGTGGATGCAGCCAACCAAAACGAAGAGCAGCAAGGGAAAGAATGAGCT	5149840	5149960	5150010	5149958	-1	PHYSOscaffold_1	PHYSODRAFT_469399	5149840	5151112	None	7663	1222	36242	No_constitutive_exon_found_in_species
GGTAGCCGCCAAGGCGAGGGCGGTAAGGGCATCGAGCGGAGGGAAACGAGCG	5151661	5151926	5151611	5151663	1	PHYSOscaffold_1	PHYSODRAFT_284172	5151276	5151926	None	7663	1222	36242	No_constitutive_exon_found_in_species
TTGTGTACATTTGATGCAATAAGAGGTCATACCTTCAAAGGGTGTGACAGGA	5209729	5209965	5209679	5209731	1	PHYSOscaffold_1	PHYSODRAFT_293673	5208250	5209965	None	7663	1222	36242	No_constitutive_exon_found_in_species
TATCCACGCATTCAAGCAAAACGAAATGGTGCTGTGGGTACGTGGTGGAGAA	5245850	5245983	5246033	5245981	-1	PHYSOscaffold_1	PHYSODRAFT_321740	5244549	5247048	None	7663	1222	36242	No_constitutive_exon_found_in_species
CACGATGAATCGTCTGCACGTTCAACCAGTGAAAATGAAGTGGCGGGTAGTT	5250118	5250598	5250068	5250120	1	PHYSOscaffold_1	PHYSODRAFT_293687	5247247	5250598	None	7663	1222	36242	No_constitutive_exon_found_in_species
CGTCGAGGTGTACTGGTAGAGACTTGGTGGTGCATGAAGAAGGGACGAAGAA	5252348	5252597	5252298	5252350	1	PHYSOscaffold_1	PHYSODRAFT_472928	5252165	5254149	None	7663	1222	36242	No_constitutive_exon_found_in_species
AGCCAGAACCAGTTCGCGCATCGGATAAATCCAAAGGCTGGGATACGAAGCA	5394688	5395267	5395317	5395265	-1	PHYSOscaffold_1	PHYSODRAFT_477265	5394688	5395468	None	7663	1222	36242	No_constitutive_exon_found_in_species
GAGTTAGTAAACGCTAATATTTATCGTTAAAATGCAGATTTTGGGTGAAGAA	5398604	5398737	5398554	5398606	1	PHYSOscaffold_1	PHYSODRAFT_470527	5398389	5400105	None	7663	1222	36242	No_constitutive_exon_found_in_species
TGTGCTGTTTGCGTGTGCTGATGTGCGTTGCTTTGCTCGGGTGGGTGCAGAT	5409235	5409268	5409318	5409266	-1	PHYSOscaffold_1	PHYSODRAFT_309027	5407826	5409971	None	7663	1222	36242	No_constitutive_exon_found_in_species
ATAAATGAAGGAGTGACGAACTAACAAGGTCATTGGGTGAATGGGGATAGAT	5408447	5408707	5408757	5408705	-1	PHYSOscaffold_1	PHYSODRAFT_309027	5407826	5409971	None	7663	1222	36242	No_constitutive_exon_found_in_species
GGTGGACAAAACCTGCAGGTGATTGCGTGGATTGCTAAGGGAGGGACGAGAC	5446346	5446793	5446296	5446348	1	PHYSOscaffold_1	PHYSODRAFT_309033	5445936	5446793	None	7663	1222	36242	No_constitutive_exon_found_in_species
TCGCTCAAAAGCAGCAGCAGCAATGATACGACGCGAGAGGCACGGGACAGTG	5541690	5541880	5541640	5541692	1	PHYSOscaffold_1	PHYSODRAFT_469112	5540560	5541880	None	7663	1222	36242	No_constitutive_exon_found_in_species
GCGAGTGGTGAACCCGATTCGAGACCGGAAATGAGCGGGAAAAGCCATAGAG	5568994	5569367	5569417	5569365	-1	PHYSOscaffold_1	PHYSODRAFT_554422	5567703	5570134	None	7663	1222	36242	No_constitutive_exon_found_in_species
CCAACACCGCAGTCAGAATCGGACGAATCGCCTGGACCGGGAAATCGCAGCC	5597064	5597244	5597014	5597066	1	PHYSOscaffold_1	PHYSODRAFT_536864	5596930	5598435	None	7663	1222	36242	No_constitutive_exon_found_in_species
TAAACGGAACAGTTTCGCTTACACACGACGTGTTGTGTTGGGCCGAACAGAG	5621051	5621248	5621001	5621053	1	PHYSOscaffold_1	PHYSODRAFT_477034	5618187	5621476	None	7663	1222	36242	No_constitutive_exon_found_in_species
CACGTGCAGCCACTCTATTGTAGTACTCGACACTTACTTAAAGTGGGCAGGA	5720879	5721004	5721054	5721002	-1	PHYSOscaffold_1	PHYSODRAFT_248383	5720282	5721263	None	7663	1222	36242	No_constitutive_exon_found_in_species
ACTATTGCTGCTGGATGCTGTTGCTTACTGCATGCTGGGTGTACGGACAGAT	5892115	5892262	5892312	5892260	-1	PHYSOscaffold_1	PHYSODRAFT_466927	5891833	5892856	None	7663	1222	36242	No_constitutive_exon_found_in_species
ATCTTTGCGTTCGTCACGATTCGAAGAGTAGCGCCAGCACAAGGGGGAAGTT	5958733	5959682	5959732	5959680	-1	PHYSOscaffold_1	PHYSODRAFT_470590	5958733	5961802	None	7663	1222	36242	No_constitutive_exon_found_in_species
ACGATGAACACTACGATCTCGGTGTTGCTGGCTCCGTCTTGGGTGACGAGGT	6036520	6036805	6036470	6036522	1	PHYSOscaffold_1	PHYSODRAFT_309223	6034545	6036805	None	7663	1222	36242	No_constitutive_exon_found_in_species
TAAGAAAGGGTTACCCTCTAGCAGACGGCAAGAGAAAGCCGGGGCTGCAGCC	6118700	6119977	6118650	6118702	1	PHYSOscaffold_1	PHYSODRAFT_552074	6117961	6119977	None	7663	1222	36242	No_constitutive_exon_found_in_species
AGACGGTGAGGGCCGAGGTGCGCCGGTAGGCAATGACCATGGGTGTGCAGTG	6158767	6158830	6158717	6158769	1	PHYSOscaffold_1	PHYSODRAFT_252072	6158136	6158830	None	7663	1222	36242	No_constitutive_exon_found_in_species
AAGAGGCTCGTTCCACAGGTTCAGCTTCAGAGACGGCTGGGACTACAGAGGA	6233469	6233706	6233756	6233704	-1	PHYSOscaffold_1	PHYSODRAFT_470625	6231668	6235299	None	7663	1222	36242	No_constitutive_exon_found_in_species
TTGCCGATTGGACCGGCATTACCTCCTCCTTCGGCGAGCATTGGGGGTAGCA	6304338	6304493	6304543	6304491	-1	PHYSOscaffold_1	PHYSODRAFT_466622	6303501	6304989	None	7663	1222	36242	No_constitutive_exon_found_in_species
GTGTGACGGTGTGGTGTCTAACGATATAATCTTCGGGGTGGCAAGAGCAGGC	6371392	6371465	6371342	6371394	1	PHYSOscaffold_1	PHYSODRAFT_309288	6371247	6373277	None	7663	1222	36242	No_constitutive_exon_found_in_species
GCTGAACAGTATCGCTCGTGACGCCCAAGAAGCTGAGGGTAAACAAAAAGTA	6427226	6428317	6427176	6427228	1	PHYSOscaffold_1	PHYSODRAFT_467828	6424834	6428317	None	7663	1222	36242	No_constitutive_exon_found_in_species
GTGTCGGAGTACCCTCACAACGCGCCGTTGTAAAGAACCCTGGGGGCCAGGT	6512092	6512499	6512549	6512497	-1	PHYSOscaffold_1	PHYSODRAFT_477214	6511830	6513471	None	7663	1222	36242	No_constitutive_exon_found_in_species
AGTTATGTTGCTGATAATGTTTTTATTGCTTCCTTTTCTGCGATGGGCAGGC	6539545	6539614	6539664	6539612	-1	PHYSOscaffold_1	PHYSODRAFT_294053	6538892	6540096	None	7663	1222	36242	No_constitutive_exon_found_in_species
ACCCGGCTGACATTATGCGGTGTCTGGTTCTGGCGGGGATCGGACTGAAGTA	6664329	6664429	6664479	6664427	-1	PHYSOscaffold_1	PHYSODRAFT_476494	6663979	6664672	None	7663	1222	36242	No_constitutive_exon_found_in_species
CAAGCGTTCCGGAAAGGGCCGCCACACCGCTCACGCCAACGCGGGAGCAGTG	6664129	6664272	6664322	6664270	-1	PHYSOscaffold_1	PHYSODRAFT_476494	6663979	6664672	None	7663	1222	36242	No_constitutive_exon_found_in_species
CGCCGGCCAGGATGGCGCCTCCCTGGCGCAGCTGTTGACTCTGACGGGAGGC	6672944	6673122	6672894	6672946	1	PHYSOscaffold_1	PHYSODRAFT_260508	6672734	6674313	None	7663	1222	36242	No_constitutive_exon_found_in_species
AGACGCTCATTGTTGAACGCGACGTCTAACTTGTACACACGATGGGCAAGAA	6694740	6695570	6694690	6694742	1	PHYSOscaffold_1	PHYSODRAFT_309379	6693014	6695953	None	7663	1222	36242	No_constitutive_exon_found_in_species
CTTCATTTAGACTGTTGGTTTGGGAGAGGCTGACCGTTTTGTGGGCACAGGA	6719537	6719748	6719487	6719539	1	PHYSOscaffold_1	PHYSODRAFT_469060	6719167	6721025	None	7663	1222	36242	No_constitutive_exon_found_in_species
CAGTCGGGCCCTCAGCAGCACCGACAACTGCAACTTATCCGGGAACAGAGGC	6734097	6734766	6734816	6734764	-1	PHYSOscaffold_1	PHYSODRAFT_468593	6734097	6738125	None	7663	1222	36242	No_constitutive_exon_found_in_species
CCTGAACAGCCATCCCGTACGCCATGTGGTTCTACCTGGGCGTCGAAGAGCT	6806688	6806793	6806638	6806690	1	PHYSOscaffold_1	PHYSODRAFT_458018	6806036	6806793	None	7663	1222	36242	No_constitutive_exon_found_in_species
AACAAATTCCGCATCTGGACGTGAATGTTCATTCTTGTTGGGTGACCAAGTC	6909768	6909890	6909718	6909770	1	PHYSOscaffold_1	PHYSODRAFT_373584	6908966	6909890	None	7663	1222	36242	No_constitutive_exon_found_in_species
GTGCTGCTGTGTGACTGATTCGTGCTAACCCATCATCTCTCTGGGGGCAGCA	6952057	6952167	6952217	6952165	-1	PHYSOscaffold_1	PHYSODRAFT_353568	6951705	6952989	None	7663	1222	36242	No_constitutive_exon_found_in_species
GGACTACTCGCGTAGCAGACCCGTTCGCGTGATGGCGGGATAACGGTGAGCG	6966717	6966930	6966667	6966719	1	PHYSOscaffold_1	PHYSODRAFT_309438	6964840	6966930	None	7663	1222	36242	No_constitutive_exon_found_in_species
CACAATGCTGTCAATTCCATCCGCCAGGCTGCAGAATGGGGAATGGGTAGCG	7055865	7056043	7056093	7056041	-1	PHYSOscaffold_1	PHYSODRAFT_472945	7055865	7056449	None	7663	1222	36242	No_constitutive_exon_found_in_species
ATACGCTTCTAGTGGACCAAATCACCAGTACGATCAAGCAAAGATGGGAGAA	7058732	7059066	7058682	7058734	1	PHYSOscaffold_1	PHYSODRAFT_309455	7057567	7059518	None	7663	1222	36242	No_constitutive_exon_found_in_species
GCCTAGTTGTGCGTGAATACTGACGTTTTTCTCTGTTGTTGGGATCGAAGCA	7138339	7138565	7138615	7138563	-1	PHYSOscaffold_1	PHYSODRAFT_322340	7137915	7138864	None	7663	1222	36242	No_constitutive_exon_found_in_species
CAGACGTTCCGCGTGTGGACATGAGCGCTTGGGCTCTGCTGGGCCTGAAGGA	7206908	7207083	7206858	7206910	1	PHYSOscaffold_1	PHYSODRAFT_552443	7205339	7208107	None	7663	1222	36242	No_constitutive_exon_found_in_species
CTTGTTGTGCTGACTTTTGCCGCGTCTGCTGTGCGTGTATGTGGGAACAGCC	7207357	7208107	7207307	7207359	1	PHYSOscaffold_1	PHYSODRAFT_552443	7205339	7208107	None	7663	1222	36242	No_constitutive_exon_found_in_species
GTGTGGCAAAAGGTGTCCGTCCACCGCGTGACGTCCGCCGTTCAAGGGAGCT	7241417	7242994	7243044	7242992	-1	PHYSOscaffold_1	PHYSODRAFT_552449	7241417	7244756	None	7663	1222	36242	No_constitutive_exon_found_in_species
GTTGCTAAGCTAGTGTGTTGCGTTGTGCTGTGTCTACGGGGGAATTACAGCC	7256299	7256548	7256249	7256301	1	PHYSOscaffold_1	PHYSODRAFT_552455	7256051	7258188	None	7663	1222	36242	No_constitutive_exon_found_in_species
GTGGTGTGCAGCAACTATTTTCTAACACGCTTTATACCTTGCGGGTACAGGG	7356274	7356621	7356224	7356276	1	PHYSOscaffold_1	PHYSODRAFT_322412	7351240	7356621	None	7663	1222	36242	No_constitutive_exon_found_in_species
GTATAACCGTCTTGAGGTCGTAGAGTAGCTCCACACACGGCGGGGCGAAGGC	7442604	7442822	7442554	7442606	1	PHYSOscaffold_1	PHYSODRAFT_472932	7438584	7442822	None	7663	1222	36242	No_constitutive_exon_found_in_species
TGCTGACTATTGTTTATTTCTTTGATGAATATTGTGTGCAGACGGGTGAGCA	7532714	7532820	7532664	7532716	1	PHYSOscaffold_1	PHYSODRAFT_477411	7531637	7533583	None	7663	1222	36242	No_constitutive_exon_found_in_species
GTCGGTCACCGCTTCGAGATGTTCACTCCGATTTCGTCGTGCGGGCGGAGCT	7850982	7851090	7851140	7851088	-1	PHYSOscaffold_1	PHYSODRAFT_322531	7850982	7851607	None	7663	1222	36242	No_constitutive_exon_found_in_species
CTTGGTTGCTAAGTGGAAGGGGAGTGATCCTTTGAGTATTTCGGAGGGAGGT	7900315	7900545	7900265	7900317	1	PHYSOscaffold_1	PHYSODRAFT_443504	7899801	7900749	None	7663	1222	36242	No_constitutive_exon_found_in_species
GCGACACCAAGTTTGTGCGTCAAGTCGCCGCAGGCTCCCTGTGTGGGCAGGT	8000133	8000475	8000525	8000473	-1	PHYSOscaffold_1	PHYSODRAFT_322570	7999781	8001222	None	7663	1222	36242	No_constitutive_exon_found_in_species
CGGAGTGTGGTGAAACGATCCTCACGCGCATGTTAACTTCTGGGTGGGAGCA	8041316	8041451	8041501	8041449	-1	PHYSOscaffold_1	PHYSODRAFT_322576	8041316	8042467	None	7663	1222	36242	No_constitutive_exon_found_in_species
GGGTAGGATTGATTTTAACGGAGTGTCGTGTAATTTGCCACTATAGGGAGGC	8050493	8050652	8050443	8050495	1	PHYSOscaffold_1	PHYSODRAFT_552558	8049324	8050652	None	7663	1222	36242	No_constitutive_exon_found_in_species
ACCACGGACTTGACAGTGACTCGGATGAAGAGGGTGATGGTGGGTCGAAGTT	8062036	8062144	8061986	8062038	1	PHYSOscaffold_1	PHYSODRAFT_466773	8061262	8063242	None	7663	1222	36242	No_constitutive_exon_found_in_species
TCAGGGTGTCGTCGTATCGTGTGTGGCGCTTCTTCGGGCAGGAAATGAAGGG	8076621	8077066	8077116	8077064	-1	PHYSOscaffold_1	PHYSODRAFT_294341	8076621	8077657	None	7663	1222	36242	No_constitutive_exon_found_in_species
ATATTGAGTTGGATCGAGTTTTATAACTGGGCTTCTGGGTGTGGTGGTAGTT	8189908	8189971	8190021	8189969	-1	PHYSOscaffold_1	PHYSODRAFT_469530	8189775	8190379	None	7663	1222	36242	No_constitutive_exon_found_in_species
GTGTTTAACAGATGCAGAAAAGGCTACCGCTGCCAAGTTCTATCGGGAAGCT	8268262	8268477	8268527	8268475	-1	PHYSOscaffold_1	PHYSODRAFT_403498	8268262	8269546	None	7663	1222	36242	No_constitutive_exon_found_in_species
CTCTCGCAGTTGCAGACAAACTATCGGACCCGCCAGACAGGGTCAACAAGGC	8436106	8436232	8436282	8436230	-1	PHYSOscaffold_1	PHYSODRAFT_387682	8436106	8436610	None	7663	1222	36242	No_constitutive_exon_found_in_species
GAGCTGCAGCGGCGGAATACAATGGACCGAGCCAGGATCGGGGCGACAAGCA	8440901	8441324	8440851	8440903	1	PHYSOscaffold_1	PHYSODRAFT_467529	8440286	8441324	None	7663	1222	36242	No_constitutive_exon_found_in_species
TGCAAGTTGGGAGTGCAGATCGAGATTCAGACTTCCGTCAGTTTGGGAAGCT	8496374	8497274	8496324	8496376	1	PHYSOscaffold_1	PHYSODRAFT_470463	8492275	8497750	None	7663	1222	36242	No_constitutive_exon_found_in_species
CAAGTTATGCCTCGCCCTCAACAGCTCAATTTGGGATGCCGGGTTGGAAGTC	8622432	8622507	8622382	8622434	1	PHYSOscaffold_1	PHYSODRAFT_374165	8620926	8625135	None	7663	1222	36242	No_constitutive_exon_found_in_species
CTTCAGGGGATGTCAACGCTGACATTGGACTGATCGATGACGTGGGGAAGAA	8690449	8691511	8691561	8691509	-1	PHYSOscaffold_1	PHYSODRAFT_322750	8690449	8692681	None	7663	1222	36242	No_constitutive_exon_found_in_species
GCTTTCTGCTTTGAATTTGCAGGGTGGGTCTGACGCTAACGCCGGGGAAGTT	8839084	8840106	8839034	8839086	1	PHYSOscaffold_1	PHYSODRAFT_470720	8837817	8840106	None	7663	1222	36242	No_constitutive_exon_found_in_species
ACAAACTTGGTTGTCGGTTTGTGGTGAGTGCTATAAATCGGTTGGGCAAGCT	9124562	9124781	9124512	9124564	1	PHYSOscaffold_1	PHYSODRAFT_294546	9123669	9124781	None	7663	1222	36242	No_constitutive_exon_found_in_species
GCACAAGCAGCAGTCGGTCAGGACGTGGCTTATGGAATCGATGGGTCAAGTC	9127983	9128093	9127933	9127985	1	PHYSOscaffold_1	PHYSODRAFT_322878	9127806	9128558	None	7663	1222	36242	No_constitutive_exon_found_in_species
GCTTGCTGCAGTACGCCGAGGTTGGCTGAGGTGGTGCTGCGCGGGGGCAGCT	9167303	9167499	9167549	9167497	-1	PHYSOscaffold_1	PHYSODRAFT_322888	9167063	9167600	None	7663	1222	36242	No_constitutive_exon_found_in_species
GTAGAGGGCGAGTGCGGCGGGGACGAAGGCGCAGTTTGCGGGTTGAAGAGCG	9171962	9172057	9171912	9171964	1	PHYSOscaffold_1	PHYSODRAFT_263482	9171249	9172118	None	7663	1222	36242	No_constitutive_exon_found_in_species
GCTCGAAACTGTAGCTGAGTGAAATCATTTGTGTCGGTGCAATGGGCTAGAT	9342977	9343108	9343158	9343106	-1	PHYSOscaffold_1	PHYSODRAFT_358674	9342047	9345841	None	7663	1222	36242	No_constitutive_exon_found_in_species
CTAAATGTGTCTGACAAAATTATCCGGACATGCTATGTTGTACGGGACAGTA	9391610	9391868	9391918	9391866	-1	PHYSOscaffold_1	PHYSODRAFT_466611	9391331	9392122	None	7663	1222	36242	No_constitutive_exon_found_in_species
AAAACGATGAAGAGAATCGCAGACTAACTCTTTGTCGTGGGCAACAACAGAA	9644887	9644995	9644837	9644889	1	PHYSOscaffold_1	PHYSODRAFT_470921	9643756	9644995	None	7663	1222	36242	No_constitutive_exon_found_in_species
GTCCCTCCTATCGTCATGGTCTTCCAGTGCCTCAATGGGTGCTTGGAGAGCA	9650664	9651043	9650614	9650666	1	PHYSOscaffold_1	PHYSODRAFT_471270	9650007	9651043	None	7663	1222	36242	No_constitutive_exon_found_in_species
CGAGGAGCAAGGACCAGTCGGAGGCGGAGTTGAGGCAGCTGAGGGAGCAGAA	9714866	9715592	9714816	9714868	1	PHYSOscaffold_1	PHYSODRAFT_552798	9714155	9717539	None	7663	1222	36242	No_constitutive_exon_found_in_species
CTCACCTAATGGGCTGCTGCTGCTGCTGCTGCTGCTGTTTGGGTGTATAGGG	9738830	9738928	9738978	9738926	-1	PHYSOscaffold_1	PHYSODRAFT_294636	9738696	9739205	None	7663	1222	36242	No_constitutive_exon_found_in_species
TATGTCTTGTGGTGGTTGGGGGCTCACGGAGCGGTGTGGGGTGGATGCAGCC	9747638	9747858	9747588	9747640	1	PHYSOscaffold_1	PHYSODRAFT_552811	9747115	9748747	None	7663	1222	36242	No_constitutive_exon_found_in_species
AGAGGCCGTTGCCGAACCCGCCCACGTACGGTTGGAGTGTTGGGGCGCAGCC	10008326	10009320	10009370	10009318	-1	PHYSOscaffold_1	PHYSODRAFT_323105	10007373	10009905	None	7663	1222	36242	No_constitutive_exon_found_in_species
TCGTCAATCGAGAGGTGATCGCAGATCGGGAGTCGATCGTGGATCGGGAGCC	10026034	10026095	10025984	10026036	1	PHYSOscaffold_1	PHYSODRAFT_323108	10025624	10027399	None	7663	1222	36242	No_constitutive_exon_found_in_species
TCGTCAATCGAGAGGTGATCGCAGATCGGGAGTCGATCGTGGATCGGGAGCC	10053161	10053222	10053111	10053163	1	PHYSOscaffold_1	PHYSODRAFT_323115	10052751	10058901	None	7663	1222	36242	No_constitutive_exon_found_in_species
CGAGTCTGCATGAAGGCGGCGATTTGGTGGTGTATCGGGGGGGGGGGAAGTT	10187894	10188613	10187844	10187896	1	PHYSOscaffold_1	PHYSODRAFT_323152	10187237	10189650	None	7663	1222	36242	No_constitutive_exon_found_in_species
TGGACGCATTGGCGCATTTGACAGCATGGCTTTCCTACGTGCAAGGGAAGAC	10280965	10281028	10281078	10281026	-1	PHYSOscaffold_1	PHYSODRAFT_475460	10279972	10281265	None	7663	1222	36242	No_constitutive_exon_found_in_species
ACACTGCATCCACCGGTTGTGAAAATGCGCGTGTAGAATGGGGCAAGTAGAT	10280574	10280902	10280952	10280900	-1	PHYSOscaffold_1	PHYSODRAFT_475460	10279972	10281265	None	7663	1222	36242	No_constitutive_exon_found_in_species
CAGGGCACCCTGTCATCGATCTGACAACTTCCCGTGGGTTCGACCGGGAGTC	10391656	10391758	10391606	10391658	1	PHYSOscaffold_1	PHYSODRAFT_323209	10391400	10396151	None	7663	1222	36242	No_constitutive_exon_found_in_species
ACCCAGATCCGCGACATGCTGGTGAAGAACAACATCGCGGGCGAGGAGAGCT	10443012	10443186	10442962	10443014	1	PHYSOscaffold_1	PHYSODRAFT_470466	10441075	10443186	None	7663	1222	36242	No_constitutive_exon_found_in_species
GAAGAGATCATGAGGGCGCGCTGTGTGTGTCGTCTGGGAAGGACCTGAAGTC	10574822	10575368	10575418	10575366	-1	PHYSOscaffold_1	PHYSODRAFT_261195	10573886	10575787	None	7663	1222	36242	No_constitutive_exon_found_in_species
TTTGTACCTTGATAGAATTGTTTGCTCTAACCCATTGTTACGTGGGGTAGCC	10842638	10842685	10842735	10842683	-1	PHYSOscaffold_1	PHYSODRAFT_261176	10840879	10843545	None	7663	1222	36242	No_constitutive_exon_found_in_species
ATGCTCTCTCACTCTTTGACGACGCTCTGAACGGGTACCTGGGCGTGTAGTA	10874320	10874399	10874270	10874322	1	PHYSOscaffold_1	PHYSODRAFT_427699	10874083	10875248	None	7663	1222	36242	No_constitutive_exon_found_in_species
GCTATTTGCTGATATTCTGACGCTCTGTGGTTGTTGATTTGCTGGGACAGCT	10881365	10881650	10881315	10881367	1	PHYSOscaffold_1	PHYSODRAFT_358754	10879719	10882743	None	7663	1222	36242	No_constitutive_exon_found_in_species
TCGTTTGAACATTTCTGTTGTATCTAATGGTTTCAATTCTGCTGGGGTAGGT	10881914	10882743	10881864	10881916	1	PHYSOscaffold_1	PHYSODRAFT_358754	10879719	10882743	None	7663	1222	36242	No_constitutive_exon_found_in_species
TGTGGCTGTTTGCCTCAGTCACACCGACTCAGGTGCTTGAGCGTGGGAAGCA	10960292	10960419	10960242	10960294	1	PHYSOscaffold_1	PHYSODRAFT_467853	10960056	10964179	None	7663	1222	36242	No_constitutive_exon_found_in_species
CCAACCAACCACCACGCGACCAGCGATCGCATTTCGAGGGGATCGTGGAGGA	11082996	11083561	11082946	11082998	1	PHYSOscaffold_1	PHYSODRAFT_473515	11082024	11083758	None	7663	1222	36242	No_constitutive_exon_found_in_species
AACATGTTATTTGTCTGTAATATCCAGGTAATTAATGGGGAGCCAATGAGCG	11089863	11090211	11089813	11089865	1	PHYSOscaffold_1	PHYSODRAFT_248863	11089017	11090211	None	7663	1222	36242	No_constitutive_exon_found_in_species
GCCAATGTTGCGCTACGAAAAGCAATGGTCACTGTCTTAGGGCCAAACAGCA	11320707	11321648	11320657	11320709	1	PHYSOscaffold_1	PHYSODRAFT_468016	11319892	11321648	None	7663	1222	36242	No_constitutive_exon_found_in_species
GCGATGAAGGGGAGACAGAAGCGTTCCCATACTCCGATACGGGCACACAGCC	11352446	11352478	11352396	11352448	1	PHYSOscaffold_1	PHYSODRAFT_250171	11351414	11352478	None	7663	1222	36242	No_constitutive_exon_found_in_species
TTTATGCTGGCATGATCACCGTGCTGACACGGCGTGTGTATGGGACGCAGGT	11414249	11414527	11414199	11414251	1	PHYSOscaffold_1	PHYSODRAFT_294972	11413486	11414527	None	7663	1222	36242	No_constitutive_exon_found_in_species
CAATGTTGCCTCTTTCCCCGATCCACACGTTGTGGGCTTCAAGGGGAAAGGC	11508798	11508859	11508909	11508857	-1	PHYSOscaffold_1	PHYSODRAFT_438715	11508413	11510117	None	7663	1222	36242	No_constitutive_exon_found_in_species
AACGTCCGCCTGAACGATGTAAGTTTGGATCAAGCGAGAGCAACGGGTAGCG	11508413	11508594	11508644	11508592	-1	PHYSOscaffold_1	PHYSODRAFT_438715	11508413	11510117	None	7663	1222	36242	No_constitutive_exon_found_in_species
TATCATGAGCTGATAGCGAGGCTATGGATAGGAGTCGGCGGGTTGGAGAGCC	11521186	11521247	11521136	11521188	1	PHYSOscaffold_1	PHYSODRAFT_344181	11520245	11521247	None	7663	1222	36242	No_constitutive_exon_found_in_species
TGCCGGCAATATTTGTCCTAACGCGTTGCATTTTGGACGGGAAGCAGCAGGA	11543320	11543375	11543425	11543373	-1	PHYSOscaffold_1	PHYSODRAFT_295009	11542551	11543642	None	7663	1222	36242	No_constitutive_exon_found_in_species
CTTTTGGCGCCGAGACACTCATGCTCGACTTTTTTGTCCGTTGGGAACAGGC	11545826	11545879	11545929	11545877	-1	PHYSOscaffold_1	PHYSODRAFT_323562	11545826	11546869	None	7663	1222	36242	No_constitutive_exon_found_in_species
TCCATAATTGACTTCCCGGAAATCAATACGACGCTTTCTACGCGGGATAGGG	11554492	11554570	11554620	11554568	-1	PHYSOscaffold_1	PHYSODRAFT_358814	11552728	11555489	None	7663	1222	36242	No_constitutive_exon_found_in_species
ACAAATAAGATCTGTAGATTTTTTAACGGAATATGTTTTGTTGGGGGCAGTT	11810923	11811135	11811185	11811133	-1	PHYSOscaffold_1	PHYSODRAFT_477416	11810302	11811361	None	7663	1222	36242	No_constitutive_exon_found_in_species
AGAGTGATTGGTTTAGGTGGACTGACGTTATTGACGTTGGATGTGGGCAGTG	11830896	11830994	11830846	11830898	1	PHYSOscaffold_1	PHYSODRAFT_474156	11830665	11832383	None	7663	1222	36242	No_constitutive_exon_found_in_species
TGGTACCCAACTAGTAGGCTACAAGCCGCATCGCTTCATGGGGATGGCAGCC	11841957	11842003	11842053	11842001	-1	PHYSOscaffold_1	PHYSODRAFT_323627	11840990	11843454	None	7663	1222	36242	No_constitutive_exon_found_in_species
TTCCAGCTGAAGCTGGTATCGGCATTGGTGTTGGGGGCAACGGGGGTCAGGG	11941675	11942566	11942616	11942564	-1	PHYSOscaffold_1	PHYSODRAFT_472522	11941675	11944042	None	7663	1222	36242	No_constitutive_exon_found_in_species
CTTTCCCCTGCCTTCCTTCTCTCCTCCGATTGTCCGCCGCGGGCGTGGAGAT	11979239	11980285	11979189	11979241	1	PHYSOscaffold_1	PHYSODRAFT_349484	11979061	11980285	None	7663	1222	36242	No_constitutive_exon_found_in_species
AGGACTGGGTGCGATACTATCGCGATCGCGATGAGCAACGTGGCCGGGAGCT	12235104	12235383	12235054	12235106	1	PHYSOscaffold_1	PHYSODRAFT_468157	12234006	12235383	None	7663	1222	36242	No_constitutive_exon_found_in_species
TGGGTGGTGGCCGGGAATGTTGGCAAGGTGGCGTTCTACGGGTGGCGAAGCC	12357481	12357546	12357431	12357483	1	PHYSOscaffold_1	PHYSODRAFT_454697	12356378	12358031	None	7663	1222	36242	No_constitutive_exon_found_in_species
GTGATAGAACAGGGGACTAATGCAATTGTTTCCGTTCTGGGGATGCACAGAT	12397756	12397900	12397950	12397898	-1	PHYSOscaffold_1	PHYSODRAFT_263956	12397045	12398187	None	7663	1222	36242	No_constitutive_exon_found_in_species
GACCGAAATTATGGGAAACATCGATGATTTTACCTTGGGCCGTAGAATAGCG	12409616	12410000	12410050	12409998	-1	PHYSOscaffold_1	PHYSODRAFT_295231	12409537	12411132	None	7663	1222	36242	No_constitutive_exon_found_in_species
GAGAGGAAGGAGGAGAGGGCTGATCTTTGTGGTGTTTTTGGGAACTGTAGGA	12478840	12478939	12478790	12478842	1	PHYSOscaffold_1	PHYSODRAFT_471962	12478142	12480370	None	7663	1222	36242	No_constitutive_exon_found_in_species
CTAAACAATACTTGACGAGGAACGCTGACCACTCATGGGTGCGTGGACAGAG	12564015	12564946	12564996	12564944	-1	PHYSOscaffold_1	PHYSODRAFT_349530	12564015	12565828	None	7663	1222	36242	No_constitutive_exon_found_in_species
CGGACGACGCTGCGGCGGTCCTTGCGGCTGCTGCAGGGACAGAGACGGAGAC	12603545	12604976	12603495	12603547	1	PHYSOscaffold_1	PHYSODRAFT_471319	12603065	12604976	None	7663	1222	36242	No_constitutive_exon_found_in_species
CGGGGGCTGCCGTCGACTAATTCTACGATGCCCAAGCTGCCAAGGGTAAGCC	12669739	12670120	12669689	12669741	1	PHYSOscaffold_1	PHYSODRAFT_475383	12669487	12670120	None	7663	1222	36242	No_constitutive_exon_found_in_species
AGATGCCGAGCTGACGGCTGTGCTGGCTGGTTGTTGCTGGGTGTGGACAGGA	12680873	12680999	12680823	12680875	1	PHYSOscaffold_1	PHYSODRAFT_310419	12680407	12681824	None	7663	1222	36242	No_constitutive_exon_found_in_species
AGGGAGACGCAGAGACGGTGGAGAATGGTACCTCTACGACTATGGGGGAGCG	12682410	12682758	12682808	12682756	-1	PHYSOscaffold_1	PHYSODRAFT_474836	12681879	12683256	None	7663	1222	36242	No_constitutive_exon_found_in_species
CTGCTGTGTTTGGGTGTTGATATCATCATGCTGCTGGGTACTGTGAGAAGTG	12781902	12781983	12782033	12781981	-1	PHYSOscaffold_1	PHYSODRAFT_323948	12780197	12782530	None	7663	1222	36242	No_constitutive_exon_found_in_species
TGGTGCGCGAGAAGGGCGTACTGATCGATGTGGAAGCGCTGGGACTCGAGGA	12802757	12804577	12802707	12802759	1	PHYSOscaffold_1	PHYSODRAFT_349562	12801959	12814782	None	7663	1222	36242	No_constitutive_exon_found_in_species
GTATTGTGGAAGCACTGCGTGTTGTGGAAGCTGGTGCCGACAGGGTGAAGGC	12864673	12864838	12864888	12864836	-1	PHYSOscaffold_1	PHYSODRAFT_378116	12864673	12865324	None	7663	1222	36242	No_constitutive_exon_found_in_species
GCCCTGGGCGTCCACCTGCTGATGACAGGGGCGGCTTCGGGTACAGGAAGTC	12910148	12910397	12910098	12910150	1	PHYSOscaffold_1	PHYSODRAFT_474782	12909098	12910397	None	7663	1222	36242	No_constitutive_exon_found_in_species
CGAGTGCTGGCGAAGATTAGCAGCGTGGATGCTGTACTGGGGGCGCGTAGTA	12910845	12911025	12910795	12910847	1	PHYSOscaffold_1	PHYSODRAFT_323980	12910393	12914173	None	7663	1222	36242	No_constitutive_exon_found_in_species
GCATCGCGCCCAATATCATCTCTAAGGCGGAGAGCTTCGAGGGTGTGTAGAA	12974499	12974999	12975049	12974997	-1	PHYSOscaffold_1	PHYSODRAFT_323992	12969872	12980514	None	7663	1222	36242	No_constitutive_exon_found_in_species
TATGGAAGCAGAGAGGGTCCAGCGCACGCATGAACTATGGGCGAGTGAAGCG	12992968	12993146	12993196	12993144	-1	PHYSOscaffold_1	PHYSODRAFT_323995	12992527	12993641	None	7663	1222	36242	No_constitutive_exon_found_in_species
ATCTACGAAATTTAGTCAATCTGAGGGCAAGTGCGCTGGGCATGGTGGAGGG	12992527	12992879	12992929	12992877	-1	PHYSOscaffold_1	PHYSODRAFT_323995	12992527	12993641	None	7663	1222	36242	No_constitutive_exon_found_in_species
CTGAGTGAGTGCTCACTCGCTGTGACTGTTTTGTGACGGGGAACGAACAGTG	13151975	13152786	13151925	13151977	1	PHYSOscaffold_1	PHYSODRAFT_553621	13147825	13152786	None	7663	1222	36242	No_constitutive_exon_found_in_species
ACAGGAGGTGTTGATAACTGTTTATACAAGTTGACAACGGGTCTGAAGAGGT	13155289	13155328	13155378	13155326	-1	PHYSOscaffold_1	PHYSODRAFT_310491	13155289	13158767	None	7663	1222	36242	No_constitutive_exon_found_in_species
CGCAGAAAGGAGATCGATGGCAGTCATCTCGAGAAGATCGTCGGGACGAGCG	13231649	13231742	13231599	13231651	1	PHYSOscaffold_1	PHYSODRAFT_440443	13230863	13231742	None	7663	1222	36242	No_constitutive_exon_found_in_species
TTGTAAATTCCGCAAGAGGCAACTCCACAAGGCTCATTTTGCTGGGCGAGCC	13250503	13251634	13251684	13251632	-1	PHYSOscaffold_1	PHYSODRAFT_469616	13250503	13253467	None	7663	1222	36242	No_constitutive_exon_found_in_species
AATCCAATTTTTATGGTATTGGCGGACCTCTGCTCTACTTCAGTGGGCAGTA	36170	36698	36120	36172	1	PHYSOscaffold_2	PHYSODRAFT_310534	34271	37460	None	7663	1222	36242	No_constitutive_exon_found_in_species
CGAGCTCGGGTACGATCGCTTCCTGGTGGCGGGGTGGTCTGTGGGCCAAGCG	138540	138605	138490	138542	1	PHYSOscaffold_2	PHYSODRAFT_324118	137237	139089	None	7663	1222	36242	No_constitutive_exon_found_in_species
AGGAGCGGGAAGAAGACTACGCGACGATGTTGCTCCAAGGCAAGGGAAAGAA	233421	233649	233699	233647	-1	PHYSOscaffold_2	PHYSODRAFT_482107	233421	234417	None	7663	1222	36242	No_constitutive_exon_found_in_species
GATCATGTAGTAAAAACCTGGATTTACCATTGGCCGGTGGGCTGACGGAGGC	311389	311568	311618	311566	-1	PHYSOscaffold_2	PHYSODRAFT_324182	311389	311660	None	7663	1222	36242	No_constitutive_exon_found_in_species
GATACCGGGAGCTGCGTCGGCGGCTTCTACACCGCGGGTTACTGCAGAAGCG	466281	467151	466231	466283	1	PHYSOscaffold_2	PHYSODRAFT_483737	460118	468119	None	7663	1222	36242	No_constitutive_exon_found_in_species
GGAAGCGTGTCCTTCGGGCAACGAGCGTCGGGTGCACGTCGCGGGCAAAGAG	541246	541509	541559	541507	-1	PHYSOscaffold_2	PHYSODRAFT_324222	541246	541668	None	7663	1222	36242	No_constitutive_exon_found_in_species
GGGCGACGATGAGCGCCTGAGGTCGTCCACCTGCTGTGGCCGCGGGCGAGAA	652057	652137	652187	652135	-1	PHYSOscaffold_2	PHYSODRAFT_324257	651918	653481	None	7663	1222	36242	No_constitutive_exon_found_in_species
ACGCCGCATGCGACCTATCGCTCCGGTCGAGCTTGAGTTTAGCCGGGTAGAC	707219	707493	707169	707221	1	PHYSOscaffold_2	PHYSODRAFT_253713	705678	709997	None	7663	1222	36242	No_constitutive_exon_found_in_species
GGGTCACGTCGCTGCCTTCATTGAGCACGACCCACCACCGGGACGTCGAGGA	923759	924278	924328	924276	-1	PHYSOscaffold_2	PHYSODRAFT_310633	922196	924482	None	7663	1222	36242	No_constitutive_exon_found_in_species
TGTGGGAGGCTGATAACGGAGGCCACTACAACGCGTTGCAATGGGAACAGTC	951926	952059	952109	952057	-1	PHYSOscaffold_2	PHYSODRAFT_324321	950763	953866	None	7663	1222	36242	No_constitutive_exon_found_in_species
GTGGGGCTTAACCCCTATTCCCGGGCCGCCGCTTTTTTTATTGGGAACAGTC	1010252	1010499	1010202	1010254	1	PHYSOscaffold_2	PHYSODRAFT_344380	1009648	1014634	None	7663	1222	36242	No_constitutive_exon_found_in_species
CACAGACTGAAGCGTTCCTCAAGGCGGCGGAGGAGATCACGGGCCAGGAGTA	1021527	1022777	1021477	1021529	1	PHYSOscaffold_2	PHYSODRAFT_310648	1020756	1022812	None	7663	1222	36242	No_constitutive_exon_found_in_species
GGGGAGTGGATGGCTTGGATGTGGTGGCGAACCTAGCTGGGAAGGAGAAGAA	1028343	1028483	1028533	1028481	-1	PHYSOscaffold_2	PHYSODRAFT_483651	1026740	1028756	None	7663	1222	36242	No_constitutive_exon_found_in_species
GTGGTCGCTCCTCAGTGGTACAGTACACATCGTGTTTGCGAGGGGGGGAGAG	1083537	1083783	1083833	1083781	-1	PHYSOscaffold_2	PHYSODRAFT_324362	1080321	1085191	None	7663	1222	36242	No_constitutive_exon_found_in_species
CCTGCGATAACGCTCTGCAGCTCACACTGAGGTATCTAGCTGGCGGGTAGAT	1172381	1172841	1172891	1172839	-1	PHYSOscaffold_2	PHYSODRAFT_324387	1172281	1173141	None	7663	1222	36242	No_constitutive_exon_found_in_species
GCGGGGGGCCCAAGGGCACGAAGGACGGCGAGATGACCAAGGGTACGAAGGA	1273328	1273520	1273278	1273330	1	PHYSOscaffold_2	PHYSODRAFT_324399	1273193	1273705	None	7663	1222	36242	No_constitutive_exon_found_in_species
CGGCGGAAGATAGACGCACCAAGTGCGTGGAGGTCGGCGGAGGGCAACAGCG	1273548	1273705	1273498	1273550	1	PHYSOscaffold_2	PHYSODRAFT_324399	1273193	1273705	None	7663	1222	36242	No_constitutive_exon_found_in_species
GATCACGCAAGAGTGTGTGGGAATTCGTGATGAGACATGGGGAGAACCAGAG	1454194	1454420	1454144	1454196	1	PHYSOscaffold_2	PHYSODRAFT_251280	1451452	1455453	None	7663	1222	36242	No_constitutive_exon_found_in_species
ACCCCAGTGTTTGGCGGCTGTCGCGAGAGCGCCGAAGGGAAGCGGGGTAGAG	1454887	1455453	1454837	1454889	1	PHYSOscaffold_2	PHYSODRAFT_251280	1451452	1455453	None	7663	1222	36242	No_constitutive_exon_found_in_species
TCCAGACCCAGCTCGACGCTGCCGTAACGCAGCGAGATCGGGCGCGACAGTC	1460926	1461894	1461944	1461892	-1	PHYSOscaffold_2	PHYSODRAFT_246140	1459709	1462939	None	7663	1222	36242	No_constitutive_exon_found_in_species
CTGTGGATGCGGCGTGTTCGTATGTGGATGGTATGGGTGGGGACGATGAGAA	1555363	1555550	1555313	1555365	1	PHYSOscaffold_2	PHYSODRAFT_324450	1555105	1556675	None	7663	1222	36242	No_constitutive_exon_found_in_species
GAAATGCCGTCGCGACAACGATGAGTCCGGCGGTTGTTAACGGTGGGCAGCC	1603702	1604131	1603652	1603704	1	PHYSOscaffold_2	PHYSODRAFT_263387	1602752	1604365	None	7663	1222	36242	No_constitutive_exon_found_in_species
AGCACGACGACGCCCATAGACGGAGGTTCAGACGCCCGCAGGAGGGAGAGGA	1668311	1670612	1670662	1670610	-1	PHYSOscaffold_2	PHYSODRAFT_480390	1668311	1670762	None	7663	1222	36242	No_constitutive_exon_found_in_species
CACGAGTGGTGGTGCGTCTTCTTGCCTGAGACTTGGGCGTCGGGACGAAGGC	1713020	1713215	1713265	1713213	-1	PHYSOscaffold_2	PHYSODRAFT_324489	1712593	1714007	None	7663	1222	36242	No_constitutive_exon_found_in_species
AGGTTTTGTCGAAGAAATTACATGAGGCAATGTACAGTGTTGATGGGGAGCT	1733521	1733701	1733471	1733523	1	PHYSOscaffold_2	PHYSODRAFT_324496	1732385	1735392	None	7663	1222	36242	No_constitutive_exon_found_in_species
GGCTACGTGAAGCTTTGCCTCCAGCTGGGCCTGCAGCTACGGGGTCGGAGCA	2005430	2007313	2005380	2005432	1	PHYSOscaffold_2	PHYSODRAFT_485178	2004863	2007614	None	7663	1222	36242	No_constitutive_exon_found_in_species
GCGGAGCAGGGTCCATACTACCAGCCGACACTGCGCCGCCCATACGGGAGCC	2007508	2007614	2007458	2007510	1	PHYSOscaffold_2	PHYSODRAFT_485178	2004863	2007614	None	7663	1222	36242	No_constitutive_exon_found_in_species
GTGAGGAGGAGGCTGAAGAGGTTGAGGCCGAGGAGGAGGATGAAGGGGAGAA	2012620	2014198	2014248	2014196	-1	PHYSOscaffold_2	PHYSODRAFT_480830	2012620	2014858	None	7663	1222	36242	No_constitutive_exon_found_in_species
CGCCGCGGAGATCACGGAGATCTCAACGAGTTCGAGGGCGAATGAAGCAGTT	2097994	2098364	2097944	2097996	1	PHYSOscaffold_2	PHYSODRAFT_480706	2097167	2098364	None	7663	1222	36242	No_constitutive_exon_found_in_species
CAGCACTGCAAGTTGGAGGCCAGCGCTTCTCGGTTTCGGGAAATACGAAGAA	2136127	2136241	2136291	2136239	-1	PHYSOscaffold_2	PHYSODRAFT_482493	2136127	2136814	None	7663	1222	36242	No_constitutive_exon_found_in_species
ACGTGGAGGACCACGGAGAGCAGGTAAAGCAGGTAGAACGGGGAGAGCAGGC	2285126	2285290	2285340	2285288	-1	PHYSOscaffold_2	PHYSODRAFT_258036	2281822	2285875	None	7663	1222	36242	No_constitutive_exon_found_in_species
GTGCCTGAGGTGACCCCTGCCGCCACGACGCCGACGACCGAGCAGGGCAGCG	2439523	2439833	2439883	2439831	-1	PHYSOscaffold_2	PHYSODRAFT_556181	2436551	2440432	None	7663	1222	36242	No_constitutive_exon_found_in_species
ACTACTTTAGAGTGAATTAATAACGCTACCCAGTCCATCGAGGGCAACAGCA	2472001	2472037	2471951	2472003	1	PHYSOscaffold_2	PHYSODRAFT_324701	2471686	2472037	None	7663	1222	36242	No_constitutive_exon_found_in_species
TGCTAACCGGTCTGAGCAGTGGCGGTCGTCCTGGTACTGGGGCCCAAGAGCT	2491502	2491564	2491614	2491562	-1	PHYSOscaffold_2	PHYSODRAFT_324705	2491281	2491744	None	7663	1222	36242	No_constitutive_exon_found_in_species
GTGGTCTAATACTAGCGCGCGGCGGTTGTCTATTCCGTTTCGGTCGGGAGCA	2564192	2564345	2564142	2564194	1	PHYSOscaffold_2	PHYSODRAFT_480227	2563241	2564695	None	7663	1222	36242	No_constitutive_exon_found_in_species
GCGTGTTGGTGGCCGACAAGCTGCATGTCGACGCGATTCTGGGAGTGGAGTT	2597134	2597660	2597710	2597658	-1	PHYSOscaffold_2	PHYSODRAFT_434276	2597134	2597894	None	7663	1222	36242	No_constitutive_exon_found_in_species
CTACGTTGCTGCGATGGTTGACCTATGGAAGCAGGAATCTTGGGCTAAAGTG	2666708	2666914	2666964	2666912	-1	PHYSOscaffold_2	PHYSODRAFT_420589	2666708	2667245	None	7663	1222	36242	No_constitutive_exon_found_in_species
TATTGTGATGGGTTCAAGTTATCTAACTTAAGTTGGGAATGGGGTGGCAGCT	2738651	2738910	2738601	2738653	1	PHYSOscaffold_2	PHYSODRAFT_310845	2738005	2739383	None	7663	1222	36242	No_constitutive_exon_found_in_species
TCGAACTTTCGGCCGGTCATGGCGCGCAGCGTCGCCGCCGAGTCGGGCAGCG	2829057	2829130	2829180	2829128	-1	PHYSOscaffold_2	PHYSODRAFT_310883	2827480	2829362	None	7663	1222	36242	No_constitutive_exon_found_in_species
CTCACTCCTGGTGCTGCTGGTTTATGTAGGAGATCTTAGAGGGAGGAGAGGG	2831352	2831589	2831302	2831354	1	PHYSOscaffold_2	PHYSODRAFT_485773	2829331	2832758	None	7663	1222	36242	No_constitutive_exon_found_in_species
TAGGGGGGAGATCTAACTACTGTGCGTGTGTGGGGTTTTGTGGGGAACAGCA	2848125	2848196	2848075	2848127	1	PHYSOscaffold_2	PHYSODRAFT_556290	2847821	2850299	None	7663	1222	36242	No_constitutive_exon_found_in_species
AATGTTCAAGGCTTGCGATGACTGACGTGACGTGCTTGTTGTGGGTGCAGAG	2920472	2920562	2920612	2920560	-1	PHYSOscaffold_2	PHYSODRAFT_463651	2916135	2921374	None	7663	1222	36242	No_constitutive_exon_found_in_species
TGCAAGTTGTGTCCAAGGCAATTTGCTCGTACCAGTGGGAATCTAAAGAGTC	2917069	2917202	2917252	2917200	-1	PHYSOscaffold_2	PHYSODRAFT_463651	2916135	2921374	None	7663	1222	36242	No_constitutive_exon_found_in_species
AGACTTTGGGCGCGTGAGCGTTCAGCGATTTCTTGGATCGGGAACCACAGGT	2950066	2950124	2950016	2950068	1	PHYSOscaffold_2	PHYSODRAFT_254961	2948832	2952010	None	7663	1222	36242	No_constitutive_exon_found_in_species
AAGCCGGCCACTCAGGTGGCGCTCGCCAAGGGACGTGACAAGGGTGTGAGTG	2958287	2958754	2958804	2958752	-1	PHYSOscaffold_2	PHYSODRAFT_482055	2958287	2959461	None	7663	1222	36242	No_constitutive_exon_found_in_species
TTCCCGAAATGGCGGACTTTCACCCAGTGCACGAGTTTGGAATGGGCGAGAT	2989706	2989714	2989656	2989708	1	PHYSOscaffold_2	PHYSODRAFT_310923	2988377	2989714	None	7663	1222	36242	No_constitutive_exon_found_in_species
ACGTCAAGGACAAAGACACCAAGGAGGACAAGATCGTTTTGAAGGGCAAGAG	3029762	3029888	3029938	3029886	-1	PHYSOscaffold_2	PHYSODRAFT_483168	3029762	3030176	None	7663	1222	36242	No_constitutive_exon_found_in_species
CCGATGATGTGGCGATCTCTATCAATTCAGACAAAACTGACATTGGGGAGGC	3084537	3086952	3084487	3084539	1	PHYSOscaffold_2	PHYSODRAFT_255083	3082845	3086952	None	7663	1222	36242	No_constitutive_exon_found_in_species
AGACAAAGAAGGGGTCTGAAGAGAGCACTGAAGAGGAGGGAGAAGAGGAGGA	3176739	3177735	3177785	3177733	-1	PHYSOscaffold_2	PHYSODRAFT_255139	3176739	3179112	None	7663	1222	36242	No_constitutive_exon_found_in_species
GATAGACAAAGTTTATTCTAAGCTGTTGTGGTGCTGGTGGGTACTAGGAGCA	3187892	3187997	3188047	3187995	-1	PHYSOscaffold_2	PHYSODRAFT_441932	3187892	3188330	None	7663	1222	36242	No_constitutive_exon_found_in_species
GAGTTGGAAAAGTATCAGCAGTGGCCTAACTTTTGTGTGTATTGGGACAGGT	3381172	3381532	3381122	3381174	1	PHYSOscaffold_2	PHYSODRAFT_479428	3379131	3381532	None	7663	1222	36242	No_constitutive_exon_found_in_species
CGTGCCGCTGCCGTCCATCCTGTCGTCACATCACCACGTGGGCCACAGAGGA	3392153	3392501	3392103	3392155	1	PHYSOscaffold_2	PHYSODRAFT_480739	3390325	3392940	None	7663	1222	36242	No_constitutive_exon_found_in_species
ACCTTCGTACACGGCACAGCAGGACGTGGCTGGACAACGTCGGGCTGAAGAT	3471509	3471887	3471459	3471511	1	PHYSOscaffold_2	PHYSODRAFT_296122	3471299	3472529	None	7663	1222	36242	No_constitutive_exon_found_in_species
GATTGACAAGGGCCTTAGTGCCATATAATTATTATACTAGGGGCGATGAGAG	3489440	3489600	3489650	3489598	-1	PHYSOscaffold_2	PHYSODRAFT_296123	3488043	3490228	None	7663	1222	36242	No_constitutive_exon_found_in_species
CCGTCGAAGTGCCAGTGCTGAAGCCTTCACGTACAAAGACGGGTCAATAGGC	3489316	3489420	3489470	3489418	-1	PHYSOscaffold_2	PHYSODRAFT_296123	3488043	3490228	None	7663	1222	36242	No_constitutive_exon_found_in_species
GACCGAACACAGAGCAAGCCTTCTGATGCCACGCATGGCAAGGAGGGGAGTC	3519443	3519590	3519393	3519445	1	PHYSOscaffold_2	PHYSODRAFT_325038	3518467	3520204	None	7663	1222	36242	No_constitutive_exon_found_in_species
GGATGGCGGAGGAGGCCGCCAAGATCCGCAGCGCCAGGGAGGACGACTAGAC	3563924	3564764	3564814	3564762	-1	PHYSOscaffold_2	PHYSODRAFT_254862	3563924	3564990	None	7663	1222	36242	No_constitutive_exon_found_in_species
CCAGGAGCGACGTCCGTATCGTGAGCGGTCGTATCCGCGGGACGGACCAGAG	3639841	3640323	3640373	3640321	-1	PHYSOscaffold_2	PHYSODRAFT_482944	3639841	3640762	None	7663	1222	36242	No_constitutive_exon_found_in_species
AAGATATGGGGGGGTATCTGAATTGACGAAATCGTGGATTGGGGGAGCAGGT	3683245	3683356	3683195	3683247	1	PHYSOscaffold_2	PHYSODRAFT_484903	3682466	3683720	None	7663	1222	36242	No_constitutive_exon_found_in_species
TCGTCTTCGTCGTCCTCGACGTCGACGACCCCCGGAGCACTGGGATCGAGCT	3687569	3689364	3689414	3689362	-1	PHYSOscaffold_2	PHYSODRAFT_486606	3687569	3690197	None	7663	1222	36242	No_constitutive_exon_found_in_species
CAAAGCAATATAGGGCGGGTTGGACTAACGGTTTTTGGGATGAACAACAGAG	3695123	3695766	3695816	3695764	-1	PHYSOscaffold_2	PHYSODRAFT_486951	3695123	3696600	None	7663	1222	36242	No_constitutive_exon_found_in_species
TATGAATCTTCGTTATTACATTATGCTAAGTGATAACTTTGCGGGTGCAGCG	3732699	3732788	3732649	3732701	1	PHYSOscaffold_2	PHYSODRAFT_296182	3732391	3733924	None	7663	1222	36242	No_constitutive_exon_found_in_species
TGGATTAGTTCATGAAGAGGGGGAGCTGCCACCATCGCCGACTTGGGGAGGG	3745191	3745314	3745141	3745193	1	PHYSOscaffold_2	PHYSODRAFT_325107	3742605	3745490	None	7663	1222	36242	No_constitutive_exon_found_in_species
GGAAGCTGCGAAATACGAGCTTTCCGTGGTAAGTACGCACGTGGGCGTAGTG	3759274	3759406	3759456	3759404	-1	PHYSOscaffold_2	PHYSODRAFT_256568	3759274	3760169	None	7663	1222	36242	No_constitutive_exon_found_in_species
TCCGATTTGCTGCGTGTTGAGCAAGTGTCGTTATGACCAGGAGGGAGAAGGA	3796960	3797098	3797148	3797096	-1	PHYSOscaffold_2	PHYSODRAFT_556602	3795787	3798139	None	7663	1222	36242	No_constitutive_exon_found_in_species
CGGCTGACGCGGTGTGGGCCCACAAGTGGCTGTGCGCACGGGGACAACAGTA	3918700	3918907	3918957	3918905	-1	PHYSOscaffold_2	PHYSODRAFT_478211	3918700	3919777	None	7663	1222	36242	No_constitutive_exon_found_in_species
TCGTCTATTGATCTGGAGGAGGAGACGAAGACGGAGACGAACGGGCTGAGCT	3935741	3936453	3935691	3935743	1	PHYSOscaffold_2	PHYSODRAFT_487639	3935058	3937046	None	7663	1222	36242	No_constitutive_exon_found_in_species
GCGTGAGCGCTGGCGGACGTGTGGTGCTGCTAGGTGGAACGGGTGTGAAGAC	3967425	3968178	3967375	3967427	1	PHYSOscaffold_2	PHYSODRAFT_478485	3964461	3968178	None	7663	1222	36242	No_constitutive_exon_found_in_species
CAAGGGGAGTTCGGGGGCTATCACGCTAACAACGGCTGGTGCGACGGGAGGA	4015548	4021388	4015498	4015550	1	PHYSOscaffold_2	PHYSODRAFT_296231	4015049	4021388	None	7663	1222	36242	No_constitutive_exon_found_in_species
CGGACTCTGACGCTCTCTTTCTCCTTGTATGGCTGTCGTTGCGGGGACAGAT	4078361	4078497	4078547	4078495	-1	PHYSOscaffold_2	PHYSODRAFT_344601	4077084	4078731	None	7663	1222	36242	No_constitutive_exon_found_in_species
GTGTGGGTGGCCTTGGATATTGAAGCCATTGTTGTTGTTGTTGGGAGCAGCT	4100136	4100181	4100086	4100138	1	PHYSOscaffold_2	PHYSODRAFT_485027	4099763	4102316	None	7663	1222	36242	No_constitutive_exon_found_in_species
TTAACCTTGAGATTGATACGTGGTCTAACAGAGCTGGTGTGGGTTGGCAGCT	4100540	4101185	4100490	4100542	1	PHYSOscaffold_2	PHYSODRAFT_485027	4099763	4102316	None	7663	1222	36242	No_constitutive_exon_found_in_species
CGACTCCTAAGCCAAAACCCGCAGCTCCTGTCGTGGAAAAGGGTGTCGAGGA	4110165	4110258	4110308	4110256	-1	PHYSOscaffold_2	PHYSODRAFT_481054	4107363	4112121	None	7663	1222	36242	No_constitutive_exon_found_in_species
GCGTTGCAAAGTATCGGTGACTACAGTGACAGCACCCTGGGATGCTGGAGAA	4170820	4170901	4170770	4170822	1	PHYSOscaffold_2	PHYSODRAFT_325223	4168215	4170901	None	7663	1222	36242	No_constitutive_exon_found_in_species
GTATTATTACCTGCTATGCTATTGCTACTGCTGCTGCTACATGGGGGCAGAT	4329581	4329909	4329531	4329583	1	PHYSOscaffold_2	PHYSODRAFT_261502	4329091	4330012	None	7663	1222	36242	No_constitutive_exon_found_in_species
CTAAAATTATTGCATTGTCTAACTATTATGTAATGTATTGTGGGGTGTAGGT	4478940	4479004	4479054	4479002	-1	PHYSOscaffold_2	PHYSODRAFT_311246	4477413	4479314	None	7663	1222	36242	No_constitutive_exon_found_in_species
AAACCTCAACCGATGATGCCGATGCTGGAGCGTGAACCCACGGGAACCAGCA	4511628	4512730	4511578	4511630	1	PHYSOscaffold_2	PHYSODRAFT_482602	4507747	4513552	None	7663	1222	36242	No_constitutive_exon_found_in_species
CAAAAACACCATATTGAAAGGTTGCTGATCGCTGCGCGGTTTGGGAACAGCA	4547409	4547458	4547359	4547411	1	PHYSOscaffold_2	PHYSODRAFT_485810	4546166	4548044	None	7663	1222	36242	No_constitutive_exon_found_in_species
CAACCTCGTGAAATGGCACTGATCACTGACGGGGTGACGGGGATGAACAGGG	4585954	4586290	4586340	4586288	-1	PHYSOscaffold_2	PHYSODRAFT_311292	4585954	4586647	None	7663	1222	36242	No_constitutive_exon_found_in_species
AAGACGGGGGAGGAGAAGATCGTGACGAAGTTGGGGGGGTCGAAGCGCAGGA	4619558	4619807	4619508	4619560	1	PHYSOscaffold_2	PHYSODRAFT_325358	4619301	4619807	None	7663	1222	36242	No_constitutive_exon_found_in_species
AAGACGGGGGAGGAGAAGATCGTGACGAAGTTGGGGGGGTCGAAGCGCAGGA	4623233	4623482	4623532	4623480	-1	PHYSOscaffold_2	PHYSODRAFT_325359	4623233	4623709	None	7663	1222	36242	No_constitutive_exon_found_in_species
TCCGCTATACCGAGGTCGCCGGACACCTGCTGAAGCTAGCGGCGGGGTAGAC	4626947	4627018	4627068	4627016	-1	PHYSOscaffold_2	PHYSODRAFT_325361	4626223	4633535	None	7663	1222	36242	No_constitutive_exon_found_in_species
AGCCCGAGGTGCCCGCAGTAGCAGAGCAGGAGGAAGGCGAGGGCAAGAAGCA	4696920	4696992	4696870	4696922	1	PHYSOscaffold_2	PHYSODRAFT_556852	4696017	4696992	None	7663	1222	36242	No_constitutive_exon_found_in_species
GCTTCAAACGGGGGGTTGTCCGCCTCCACTCCGGCGTCTCTGCGGGGTAGTA	4754349	4754557	4754299	4754351	1	PHYSOscaffold_2	PHYSODRAFT_438601	4750384	4754557	None	7663	1222	36242	No_constitutive_exon_found_in_species
CTGACCAACAGGTCACCACGTCACAGCAAAAGTCCTCGGGCATGGAGAAGCG	4826742	4826779	4826829	4826777	-1	PHYSOscaffold_2	PHYSODRAFT_541857	4824943	4826977	None	7663	1222	36242	No_constitutive_exon_found_in_species
AGCTAACCCAGCAGTGGCCACCATTCTCACGAATGCTACCCGGGCGCAAGTT	5063315	5063555	5063265	5063317	1	PHYSOscaffold_2	PHYSODRAFT_485111	5060886	5065275	None	7663	1222	36242	No_constitutive_exon_found_in_species
CAATCGGGGGCCTCCCACGCTCATTCCAGAATCTGCCGCCTTGAGGGAAGAT	5135223	5135395	5135173	5135225	1	PHYSOscaffold_2	PHYSODRAFT_325505	5132966	5136468	None	7663	1222	36242	No_constitutive_exon_found_in_species
ATGATGCAGGGGCCCACGACGCCGGCGGCGACGTCCTCCTCGGGGCGCAGCA	5187170	5187864	5187914	5187862	-1	PHYSOscaffold_2	PHYSODRAFT_349922	5186576	5188941	None	7663	1222	36242	No_constitutive_exon_found_in_species
CCGATTTGAATGCTGCGATCAAAGATCACGACCTGAACGAGACGGGCTAGGC	5379540	5380272	5379490	5379542	1	PHYSOscaffold_2	PHYSODRAFT_260309	5378117	5380272	None	7663	1222	36242	No_constitutive_exon_found_in_species
GCCATGTATCCATTATGAAAGGCTATACACTAATTGCTGTGGGGTGGTAGAA	5403264	5403464	5403514	5403462	-1	PHYSOscaffold_2	PHYSODRAFT_311440	5400461	5403629	None	7663	1222	36242	No_constitutive_exon_found_in_species
GGAACTTCACAATTGACGCGATATAAACTTTGTATGATTCATGCGGGTAGAC	5427052	5427127	5427002	5427054	1	PHYSOscaffold_2	PHYSODRAFT_325613	5426678	5427549	None	7663	1222	36242	No_constitutive_exon_found_in_species
AGAGGTTTCTTCAGTGGAGATATGGGGGCTCGTATTTTGTTAGGGCGGAGGC	5438762	5438917	5438712	5438764	1	PHYSOscaffold_2	PHYSODRAFT_481617	5438549	5439389	None	7663	1222	36242	No_constitutive_exon_found_in_species
AGCGGTGATGATGGAGTTGTTGACGGGTGTGCGTGTCGCGTGTCGGGAAGAC	5453283	5453379	5453233	5453285	1	PHYSOscaffold_2	PHYSODRAFT_325623	5451099	5454612	None	7663	1222	36242	No_constitutive_exon_found_in_species
AACCTACGAGGCCAAGCGGCAGCAGTTCGAACGTGCATTGGGGTACGCAGCA	5453452	5454250	5453402	5453454	1	PHYSOscaffold_2	PHYSODRAFT_325623	5451099	5454612	None	7663	1222	36242	No_constitutive_exon_found_in_species
CCGGCTGGCCGGCGAGACGGGTGGGTGGGCATCGGTACCGGGTGGTGCAGGT	5600326	5600400	5600450	5600398	-1	PHYSOscaffold_2	PHYSODRAFT_325658	5599767	5600698	None	7663	1222	36242	No_constitutive_exon_found_in_species
GAATAGCATTGGGTGCTGCCAAACTCACGTAGTTCCAATGATCGGGGCAGCT	5655443	5656424	5656474	5656422	-1	PHYSOscaffold_2	PHYSODRAFT_478986	5655443	5657335	None	7663	1222	36242	No_constitutive_exon_found_in_species
CCAGTATCGATGAAGATCTGTTGCTCTATCTCGCGATACTTGGTGGGAAGGT	5662750	5663590	5662700	5662752	1	PHYSOscaffold_2	PHYSODRAFT_296603	5661035	5663590	None	7663	1222	36242	No_constitutive_exon_found_in_species
TCGTGCCGGAACAGGCTGACAACGATCCACTCCCTACCGACAAGGGACAGGT	5672461	5672594	5672644	5672592	-1	PHYSOscaffold_2	PHYSODRAFT_483288	5663789	5678692	None	7663	1222	36242	No_constitutive_exon_found_in_species
CCCCACCGTTCTACCTGCGTCGCGACTAACCGTGTACTGTGTGGGCAGAGCA	5711341	5713598	5713648	5713596	-1	PHYSOscaffold_2	PHYSODRAFT_483507	5711341	5713891	None	7663	1222	36242	No_constitutive_exon_found_in_species
CCCGTGTTTCCAGGGGAGACGCTTTACTTCTCAATTGGATCGGGCGGTAGCG	5754784	5755574	5754734	5754786	1	PHYSOscaffold_2	PHYSODRAFT_481425	5750356	5755574	None	7663	1222	36242	No_constitutive_exon_found_in_species
GGGTAGTCATTGGCTAGCTGGCTGACGGGGTGCTTGGCGGGGTGATGCAGGT	5845555	5845649	5845505	5845557	1	PHYSOscaffold_2	PHYSODRAFT_554736	5845182	5846543	None	7663	1222	36242	No_constitutive_exon_found_in_species
CCGACCGATTCTAATCTGACTTGTGGTATTTTCTGTTGTATGTCAGGGAGTG	5867750	5867886	5867700	5867752	1	PHYSOscaffold_2	PHYSODRAFT_484633	5865708	5867886	None	7663	1222	36242	No_constitutive_exon_found_in_species
TATTGTTATTGTTGTGCTGACGTTGATCTTGTTGTGTTGCAATGGGGCAGAT	5928997	5930698	5930748	5930696	-1	PHYSOscaffold_2	PHYSODRAFT_487168	5928997	5930871	None	7663	1222	36242	No_constitutive_exon_found_in_species
AAATTGGGCCCAATTTTGGAAAATGGATCCGCGGTAGGGGCGACAAGCAGTG	5990104	5990228	5990054	5990106	1	PHYSOscaffold_2	PHYSODRAFT_478611	5988550	5991475	None	7663	1222	36242	No_constitutive_exon_found_in_species
TGATGACGATGGATTTGGCTCGACAACGTCGACAGCTTCGAAAGGGCTAGCT	6083885	6086029	6086079	6086027	-1	PHYSOscaffold_2	PHYSODRAFT_479612	6083885	6092444	None	7663	1222	36242	No_constitutive_exon_found_in_species
ACCATTGTGAAAGATCCGAGGCGTGTACTAACCGTGAACTCGCTGGGGAGAG	6102076	6102388	6102438	6102386	-1	PHYSOscaffold_2	PHYSODRAFT_325811	6100836	6103281	None	7663	1222	36242	No_constitutive_exon_found_in_species
CTCCTCGTGGAGCAATGCCCGCACCGAAAAGTTCGTGGCTGGGCAGACAGAG	6132881	6133021	6132831	6132883	1	PHYSOscaffold_2	PHYSODRAFT_311575	6125379	6133021	None	7663	1222	36242	No_constitutive_exon_found_in_species
GGTAGCCGCCAAGGTGAGGGCGGTAAGGGCATCGAGCGGAGGGAAACGAGCG	6271695	6271962	6271645	6271697	1	PHYSOscaffold_2	PHYSODRAFT_284981	6271279	6271962	None	7663	1222	36242	No_constitutive_exon_found_in_species
GGAAATTCCAGTGGGTGGGCTAGGAGAATGTGCGGCGCGCTCAGGGGCAGCC	6316677	6316753	6316627	6316679	1	PHYSOscaffold_2	PHYSODRAFT_484425	6316123	6321319	None	7663	1222	36242	No_constitutive_exon_found_in_species
GACAAGCTGGCGCAGTGGCAGGACGCAACGCTGAAAGTCTGGGCCAAGAGGT	6328054	6328350	6328400	6328348	-1	PHYSOscaffold_2	PHYSODRAFT_311607	6327683	6328523	None	7663	1222	36242	No_constitutive_exon_found_in_species
TTATGTAAGTACGGGGGCATTGACGGACTTTGTTTTTGTTTGGGAGGCAGGC	6426985	6427219	6426935	6426987	1	PHYSOscaffold_2	PHYSODRAFT_311609	6426382	6427219	None	7663	1222	36242	No_constitutive_exon_found_in_species
GGACGGCAGTGCGCGTATGAACGGTAAATCCGCTGTCGTGATGTCGGGAGGG	6466123	6467311	6467361	6467309	-1	PHYSOscaffold_2	PHYSODRAFT_478546	6465794	6469400	None	7663	1222	36242	No_constitutive_exon_found_in_species
GCCCTATCTTCCCCGTCGTGCTGAACGACCTGGAGCCTGGGCTGGACAAGCG	6472355	6472407	6472457	6472405	-1	PHYSOscaffold_2	PHYSODRAFT_481651	6472355	6474552	None	7663	1222	36242	No_constitutive_exon_found_in_species
GCATTGTGGACACGCCACACAGAAGAGCAAGCTTTGTACCGGGGCAACAGGG	6532242	6532537	6532587	6532535	-1	PHYSOscaffold_2	PHYSODRAFT_296799	6532242	6533595	None	7663	1222	36242	No_constitutive_exon_found_in_species
GACCGGTACAAACACACCTGGATGAAGAGCAAGGCGAAGAAGGCGGGGAGGA	6707029	6709909	6706979	6707031	1	PHYSOscaffold_2	PHYSODRAFT_554926	6701833	6718869	None	7663	1222	36242	No_constitutive_exon_found_in_species
ACTCCCCGACGTCTTCGGCCGGCAGTACTGGTAAAAAGGGTGCAGGTGAGAA	6880205	6881849	6880155	6880207	1	PHYSOscaffold_2	PHYSODRAFT_481659	6879311	6884381	None	7663	1222	36242	No_constitutive_exon_found_in_species
CTCTTCATTGGCAAGTTGAGCGACATCAACTTCAGTGAGGGTCAGGGGAGCG	6957249	6957829	6957879	6957827	-1	PHYSOscaffold_2	PHYSODRAFT_404935	6957249	6958194	None	7663	1222	36242	No_constitutive_exon_found_in_species
AGTATATCATCAGTCGCTTATCCTTTTGCTACGTCGATGGGGGGATACAGAA	7331525	7331590	7331640	7331588	-1	PHYSOscaffold_2	PHYSODRAFT_539963	7331260	7332794	None	7663	1222	36242	No_constitutive_exon_found_in_species
AGCCCGCCATGCGGACGTACCCGGTGGTACTTGGTCCGGGGGAAGACTAGAT	7498090	7498207	7498040	7498092	1	PHYSOscaffold_2	PHYSODRAFT_363726	7497643	7498207	None	7663	1222	36242	No_constitutive_exon_found_in_species
TCGTTTGGGCGGTGCAATTACTGCCCGGTGAGAGACTGGGGTGGTGGTAGTC	7516087	7516153	7516203	7516151	-1	PHYSOscaffold_2	PHYSODRAFT_326194	7516087	7517128	None	7663	1222	36242	No_constitutive_exon_found_in_species
GAAAGGGTTCGTATGGTGCTGACTTTGGCTGTCTGTTTCTTGTGGGGTAGAC	7524896	7524952	7524846	7524898	1	PHYSOscaffold_2	PHYSODRAFT_540021	7523961	7526282	None	7663	1222	36242	No_constitutive_exon_found_in_species
TCGATCACTTACTGCTATTTTGCTTTTGGTGTTGCGTTCGGGACTCGAAGAG	7612118	7612178	7612228	7612176	-1	PHYSOscaffold_2	PHYSODRAFT_311777	7610612	7613084	None	7663	1222	36242	No_constitutive_exon_found_in_species
AGCGCAATTCCACAAATTCTTCGATAGGGACAGCGACTCTGGGATGCCAGCC	7621237	7621296	7621187	7621239	1	PHYSOscaffold_2	PHYSODRAFT_251783	7616289	7622390	None	7663	1222	36242	No_constitutive_exon_found_in_species
GTGACCAAGGTGTGGATGCCGCAGCTTGGCCGCGGCCTGTCGGGGCAGAGCT	7678344	7678609	7678294	7678346	1	PHYSOscaffold_2	PHYSODRAFT_479536	7678012	7679235	None	7663	1222	36242	No_constitutive_exon_found_in_species
CGACGCGCGGTAGCAGTGCAGGGGGCAACGGTCACGTGAATGGCGGGCAGCC	7699226	7701123	7701173	7701121	-1	PHYSOscaffold_2	PHYSODRAFT_479256	7694602	7702302	None	7663	1222	36242	No_constitutive_exon_found_in_species
CGAATCGCTGCCTTGGAGTTCAAGCTCAAACATCCAGTACGTGGGTCGAGTC	7715228	7717112	7717162	7717110	-1	PHYSOscaffold_2	PHYSODRAFT_326259	7715228	7718218	None	7663	1222	36242	No_constitutive_exon_found_in_species
GCTGCTCGAAGTTGAGCTGTAGGGTGGAGAGGAGCGTGCGGACGGGCTAGTT	7766955	7767097	7766905	7766957	1	PHYSOscaffold_2	PHYSODRAFT_326268	7766836	7767590	None	7663	1222	36242	No_constitutive_exon_found_in_species
TGTGGGCATTTTGATACGTGGGTTATGATGAACGTCGTTGGGTGGAGCAGGA	8167700	8168463	8167650	8167702	1	PHYSOscaffold_2	PHYSODRAFT_311861	8166865	8168463	None	7663	1222	36242	No_constitutive_exon_found_in_species
GACCGAATATCGCGCGGAAAAGATGAACACTCGGAGATTGAGTCGGGAAGGC	8173313	8173373	8173263	8173315	1	PHYSOscaffold_2	PHYSODRAFT_487404	8170697	8174019	None	7663	1222	36242	No_constitutive_exon_found_in_species
GAGAGCTACCAGGACAGTTCAAGCTGCGATGACCCTGACAAACTTGGGAGTG	8226976	8227603	8227653	8227601	-1	PHYSOscaffold_2	PHYSODRAFT_297050	8226976	8227951	None	7663	1222	36242	No_constitutive_exon_found_in_species
ATTTGAGCTCCTCAATGTTTTTTTGCAGTGATTAACATCGCGGGGTGCAGGT	8259228	8259453	8259178	8259230	1	PHYSOscaffold_2	PHYSODRAFT_326395	8258541	8261413	None	7663	1222	36242	No_constitutive_exon_found_in_species
ACTACCCGCCAGCGACTTCGCTCTGCCCAAACGGCTACATGGGCTGCAAGGA	8269978	8272006	8269928	8269980	1	PHYSOscaffold_2	PHYSODRAFT_481693	8269648	8272006	None	7663	1222	36242	No_constitutive_exon_found_in_species
TACTACCCTCCCGCTAAAACTTACTGTGCGGACAATACGTTGGGATGCAGAA	8281802	8283759	8283809	8283757	-1	PHYSOscaffold_2	PHYSODRAFT_416271	8281802	8284088	None	7663	1222	36242	No_constitutive_exon_found_in_species
AGGTCCGAAGGCCGCATGGGCTCCATCATGGGAAACGGGCGGTCTGGGAGGT	8294935	8295128	8294885	8294937	1	PHYSOscaffold_2	PHYSODRAFT_479009	8292407	8295128	None	7663	1222	36242	No_constitutive_exon_found_in_species
TGTCGCTCTAGCATGGTTGAGCTTACACTATTGCAATGGTGCATGGGTAGGT	8459571	8459697	8459747	8459695	-1	PHYSOscaffold_2	PHYSODRAFT_487209	8458931	8462813	None	7663	1222	36242	No_constitutive_exon_found_in_species
AGCGTGAGAAGTATGAAGCGACACTGAAGCACATGGGGCTGGTACCGAAGTG	8710509	8710918	8710459	8710511	1	PHYSOscaffold_2	PHYSODRAFT_311948	8709506	8712498	None	7663	1222	36242	No_constitutive_exon_found_in_species
CGTACCCGCTGCAACGATGGATGTTGATAGCACCGATGGAACCGCGGGAGTC	8747210	8747363	8747160	8747212	1	PHYSOscaffold_2	PHYSODRAFT_397710	8743052	8747363	None	7663	1222	36242	No_constitutive_exon_found_in_species
GCAGGTTGTGGTAGCTTCCAATGGCGAACCCACATTGGACATTTGGGAAGCT	8757050	8759237	8759287	8759235	-1	PHYSOscaffold_2	PHYSODRAFT_484843	8756370	8762163	None	7663	1222	36242	No_constitutive_exon_found_in_species
AGGTTTTGTCGAAGAAATTACATGAGGCAATGTACAGTGTTGATGGGGAGCT	8881732	8881912	8881962	8881910	-1	PHYSOscaffold_2	PHYSODRAFT_344979	8880377	8883063	None	7663	1222	36242	No_constitutive_exon_found_in_species
GAGCTGTGTGCATCTTAGGTGGTCGGTCTCATTTTGAAGTGGGTGATTAGCA	8929256	8929275	8929206	8929258	1	PHYSOscaffold_2	PHYSODRAFT_326582	8927417	8929814	None	7663	1222	36242	No_constitutive_exon_found_in_species
TCTATCTCAGCCATGTCAGCTGTGCGAGATATGCTGGCAGTGGGTGAAAGGA	8966890	8966950	8966840	8966892	1	PHYSOscaffold_2	PHYSODRAFT_326591	8966153	8967999	None	7663	1222	36242	No_constitutive_exon_found_in_species
TCGTCGTCCCCGAAAGTGCTGACAATCAAACCTGAAAACTGCGGCGGGAGCT	8976166	8976686	8976116	8976168	1	PHYSOscaffold_2	PHYSODRAFT_481394	8975761	8976686	None	7663	1222	36242	No_constitutive_exon_found_in_species
ACATCGCGCCCAAGATCATCTCTTAGGCGGAGAGCTTCGAGGGTGTGTAGAA	9080713	9080893	9080943	9080891	-1	PHYSOscaffold_2	PHYSODRAFT_326633	9080518	9082018	None	7663	1222	36242	No_constitutive_exon_found_in_species
CAAAGTCTTCTGTGTGCTCTTCTCACTACAAAAAGTGGCGGGGGACGCAGCA	9086718	9086996	9086668	9086720	1	PHYSOscaffold_2	PHYSODRAFT_487339	9085631	9088490	None	7663	1222	36242	No_constitutive_exon_found_in_species
TGGTGTACCTGGCGGACACTAAGTGCACGAAGCTGGACGCTGTGGGCGAGTG	9147322	9147496	9147272	9147324	1	PHYSOscaffold_2	PHYSODRAFT_407236	9146986	9147496	None	7663	1222	36242	No_constitutive_exon_found_in_species
CTGTTGAGGTGGAGGAGGAAGAGCAGGTGGTGGAGGATGAAGGGACTAAGAC	9211108	9211201	9211251	9211199	-1	PHYSOscaffold_2	PHYSODRAFT_481677	9210205	9211704	None	7663	1222	36242	No_constitutive_exon_found_in_species
CCCGCATTGTTGCAGCCGATTCGCCGGCCGTATAGACCTGGAGGGTATAGTG	9219776	9219865	9219726	9219778	1	PHYSOscaffold_2	PHYSODRAFT_479543	9219600	9220146	None	7663	1222	36242	No_constitutive_exon_found_in_species
ATGCGTGTGCTTTTTGGCTTTTGATATACATAACGGATCGCGGTGGGCAGGA	9220943	9220994	9221044	9220992	-1	PHYSOscaffold_2	PHYSODRAFT_326673	9220491	9223857	None	7663	1222	36242	No_constitutive_exon_found_in_species
CTTTGACAACTTGATGATCTATTGTTTGGTGTGGATACTGGTACGGGTAGAT	9229761	9229980	9230030	9229978	-1	PHYSOscaffold_2	PHYSODRAFT_326676	9229338	9230341	None	7663	1222	36242	No_constitutive_exon_found_in_species
GGGGGGTTGCTGTAGGTGATGACGGTTCCATTTGTGGTTTGGGGGCTTAGCA	9262530	9262657	9262707	9262655	-1	PHYSOscaffold_2	PHYSODRAFT_480606	9261966	9263354	None	7663	1222	36242	No_constitutive_exon_found_in_species
CGGCGGAAGATAGATGCACCAAGTGCGTGGAGGTCGGCGGAGGGCAACAGCG	9266588	9266742	9266792	9266740	-1	PHYSOscaffold_2	PHYSODRAFT_326695	9266588	9266856	None	7663	1222	36242	No_constitutive_exon_found_in_species
CGGCGATTGAGCCGACCAATATCGCAACTCAGGGTATTGCATGGGTGCAGAG	9339487	9339595	9339645	9339593	-1	PHYSOscaffold_2	PHYSODRAFT_345009	9339487	9341930	None	7663	1222	36242	No_constitutive_exon_found_in_species
TACTGGATGCATTCGACAACGGAGGTAACCCGGTAGGTCAATGGGACAAGCT	9373212	9373830	9373162	9373214	1	PHYSOscaffold_2	PHYSODRAFT_487284	9372828	9373830	None	7663	1222	36242	No_constitutive_exon_found_in_species
CCTTCAAACCTGACATCGATCCTACGGGTGAGACTACGGGGTTCGAGGAGGT	9411535	9411679	9411485	9411537	1	PHYSOscaffold_2	PHYSODRAFT_247755	9411114	9412819	None	7663	1222	36242	No_constitutive_exon_found_in_species
CTGAGTGTTGATTGATCATCGTGTGAGCACGAATGCGACCGTGGGTCGAGAG	9583011	9584221	9584271	9584219	-1	PHYSOscaffold_2	PHYSODRAFT_326784	9582849	9584274	None	7663	1222	36242	No_constitutive_exon_found_in_species
ACGTTGAACAAGGATCCCAGCTCCGCAACGGCCGCAACCACGACGGGAAGAA	9617894	9618137	9617844	9617896	1	PHYSOscaffold_2	PHYSODRAFT_486316	9617138	9618137	None	7663	1222	36242	No_constitutive_exon_found_in_species
CGACGACCAAGTTGCAACTGGGGACGACGAAAATGGAAATGGGTCAACAGGG	9636438	9636868	9636918	9636866	-1	PHYSOscaffold_2	PHYSODRAFT_312106	9633134	9637335	None	7663	1222	36242	No_constitutive_exon_found_in_species
TACAACTTCACCTCCAGCACTAACAATGAAGCAGTTCCTCTGGGCGAGAGCA	9640566	9640941	9640516	9640568	1	PHYSOscaffold_2	PHYSODRAFT_478113	9640156	9641374	None	7663	1222	36242	No_constitutive_exon_found_in_species
TGTTACTGAATTGCCGCATAATTTCTTACTTGCATCTTTTATATAGGGAGCG	9697740	9697808	9697858	9697806	-1	PHYSOscaffold_2	PHYSODRAFT_487148	9696116	9698945	None	7663	1222	36242	No_constitutive_exon_found_in_species
GCTGACTGGAGTGTGCAGGTATCTCGCTGTCGCCGGACCAATGGGCGAAGCT	9769542	9769677	9769492	9769544	1	PHYSOscaffold_2	PHYSODRAFT_297366	9769024	9769945	None	7663	1222	36242	No_constitutive_exon_found_in_species
CTAAAGCCCGACGAACCTGGATTCAGGGCAACATCCGGTAGATTCGGGAGAA	9846313	9846801	9846851	9846799	-1	PHYSOscaffold_2	PHYSODRAFT_484280	9846313	9847113	None	7663	1222	36242	No_constitutive_exon_found_in_species
TTGGTCACGTGTCAAATCCTTACTTTGGTCACGTGACCTAAGGGAATGAGGT	9880301	9880312	9880362	9880310	-1	PHYSOscaffold_2	PHYSODRAFT_326865	9880301	9880903	None	7663	1222	36242	No_constitutive_exon_found_in_species
GAGCTGTAGCAGCGCCCTCGTTGTCGCATCAACTTCCACGGGGGCGGCAGAT	9883202	9883404	9883454	9883402	-1	PHYSOscaffold_2	PHYSODRAFT_312151	9883202	9884136	None	7663	1222	36242	No_constitutive_exon_found_in_species
CGTTCGAGGTGGATCTGAGCAACCCGAGAGCTCCGCGGGTCTGGAACGAGGC	9884545	9885326	9884495	9884547	1	PHYSOscaffold_2	PHYSODRAFT_555522	9884311	9885326	None	7663	1222	36242	No_constitutive_exon_found_in_species
ACGCGCCGGACGAACGCGATCAACGCTCAAGTCAAGTCTCCATGGGACAGCG	9905539	9905755	9905489	9905541	1	PHYSOscaffold_2	PHYSODRAFT_285131	9905168	9905755	None	7663	1222	36242	No_constitutive_exon_found_in_species
GCAGACAGATCTTGTAGATCGAACAGGGTATTCAGCACTACGGTGGGCAGTG	9942410	9942472	9942360	9942412	1	PHYSOscaffold_2	PHYSODRAFT_326886	9941784	9943211	None	7663	1222	36242	No_constitutive_exon_found_in_species
GGTGGATCGTGTTGCTGATATTTTTTTTATCTTTGTGGCGTGGGATGCAGGG	9947638	9947868	9947588	9947640	1	PHYSOscaffold_2	PHYSODRAFT_555539	9947068	9950150	None	7663	1222	36242	No_constitutive_exon_found_in_species
CGGGGCCTGCGTGCAAGAAAATCAGCGACATCTTGTCTCGGGCGGACGAGTA	10086380	10086864	10086330	10086382	1	PHYSOscaffold_2	PHYSODRAFT_326918	10086179	10087150	None	7663	1222	36242	No_constitutive_exon_found_in_species
AGGAGAACGAACGCTACGAGAACATCAAGTGGTACTCGCCAAGGGGGGAGAG	10093854	10094142	10093804	10093856	1	PHYSOscaffold_2	PHYSODRAFT_487458	10093071	10095234	None	7663	1222	36242	No_constitutive_exon_found_in_species
AACAAGCCACTGGGTGAAGGCCTGGCAAGTGTAATCAGCAGCATGGGCAGCG	10108604	10109137	10108554	10108606	1	PHYSOscaffold_2	PHYSODRAFT_326924	10105028	10110096	None	7663	1222	36242	No_constitutive_exon_found_in_species
TGTGTTCCGAGGCCGCGACCTGAAGTTCCGACACGATTTTGGGGCTGGAGAA	10114687	10115698	10115748	10115696	-1	PHYSOscaffold_2	PHYSODRAFT_442753	10114687	10116293	None	7663	1222	36242	No_constitutive_exon_found_in_species
TCCCCACGCGTGATGCAGCATGGATACATTCATCACTTGTCGGGCGACAGCT	10128393	10128576	10128343	10128395	1	PHYSOscaffold_2	PHYSODRAFT_312173	10127860	10128576	None	7663	1222	36242	No_constitutive_exon_found_in_species
CGGGGCCTGCGTGCAAGAAAATCAGCGACATCTTGTCTCGGGCGGACGAGTA	10149845	10150247	10150297	10150245	-1	PHYSOscaffold_2	PHYSODRAFT_326935	10149281	10150448	None	7663	1222	36242	No_constitutive_exon_found_in_species
GTCGGTCGAAAGACGCATCCGCAGGCCATCCCACATCAAGGGTGGAGCAGAC	10269687	10270008	10270058	10270006	-1	PHYSOscaffold_2	PHYSODRAFT_326955	10266277	10270196	None	7663	1222	36242	No_constitutive_exon_found_in_species
GCTGCGTCAAGGTGCTCAAGGGGTAAGCCAAGCGGCTGGCCCGGGTGGAGAA	10331716	10332031	10331666	10331718	1	PHYSOscaffold_2	PHYSODRAFT_326975	10330251	10332031	None	7663	1222	36242	No_constitutive_exon_found_in_species
ATTGAATTGCTGCTGGTCTAAGCGGTTCGTTGCCAATTGCGTGAGGGCAGCA	10531327	10531631	10531277	10531329	1	PHYSOscaffold_2	PHYSODRAFT_258613	10530791	10531631	None	7663	1222	36242	No_constitutive_exon_found_in_species
ATCCAATAGTTGAAGCTGACAATGCGAATTATGATCCCAATGGGTGGAAGGC	10582378	10582640	10582328	10582380	1	PHYSOscaffold_2	PHYSODRAFT_483119	10581475	10583737	None	7663	1222	36242	No_constitutive_exon_found_in_species
CGAGGAATAATTTCTCTATTGTTCTCTGTGATGCTGCGGTGGGCTGACAGTG	10796821	10796944	10796771	10796823	1	PHYSOscaffold_2	PHYSODRAFT_555681	10795566	10797390	None	7663	1222	36242	No_constitutive_exon_found_in_species
GTAATTAAAACGGTAATTTATTGCGTGGGTTTTTCTTGGGATAAATACAGGT	10840811	10841246	10840761	10840813	1	PHYSOscaffold_2	PHYSODRAFT_258492	10840749	10841422	None	7663	1222	36242	No_constitutive_exon_found_in_species
CCTAAGACGACATGGATGGCGCCTTCGCCGCTCCTGCCGCGGCTGGGCAGGA	10862576	10864721	10864771	10864719	-1	PHYSOscaffold_2	PHYSODRAFT_312312	10862576	10864930	None	7663	1222	36242	No_constitutive_exon_found_in_species
CGGAGCTTTGAGGAGACCCTCGGTGCGCGCGCGGCGACCTGGGCATGGAGAT	11067477	11067692	11067427	11067479	1	PHYSOscaffold_2	PHYSODRAFT_327211	11067221	11067692	None	7663	1222	36242	No_constitutive_exon_found_in_species
ACACGCATCTAATGTTTCTCTTTAAATGATGCATTGTAGAGCTGGGACAGCC	11095607	11095934	11095984	11095932	-1	PHYSOscaffold_2	PHYSODRAFT_387810	11095607	11096236	None	7663	1222	36242	No_constitutive_exon_found_in_species
CTCGCGGGTGATTTGTCTGAAGCGACTGGCTCTTCGGCCTGTTGAGGGAGAG	11136144	11136310	11136360	11136308	-1	PHYSOscaffold_2	PHYSODRAFT_345137	11131259	11138587	None	7663	1222	36242	No_constitutive_exon_found_in_species
AGTGTCCACTTTTTGGCGCGCAGAGATTCGCATAATGATGGCGGGTCGAGGT	11235956	11236024	11235906	11235958	1	PHYSOscaffold_2	PHYSODRAFT_483974	11235210	11237225	None	7663	1222	36242	No_constitutive_exon_found_in_species
GCGAGCTGCTGCTGGATCATTTATGAGCTGATGCATGACAAGGGCTCGAGCC	11255172	11255314	11255122	11255174	1	PHYSOscaffold_2	PHYSODRAFT_327285	11255034	11255314	None	7663	1222	36242	No_constitutive_exon_found_in_species
AACTGGTGGCGGTGGACTCACGACGTTTCGTGGCGGTTGCAATGGGGCAGGG	11371015	11371108	11370965	11371017	1	PHYSOscaffold_2	PHYSODRAFT_487921	11370517	11371403	None	7663	1222	36242	No_constitutive_exon_found_in_species
TGCGGCGCGGGGAACAATCTGGCAGAAACGGCTAAGACTGGGCAAACAAGAT	11377252	11378631	11377202	11377254	1	PHYSOscaffold_2	PHYSODRAFT_258484	11376560	11381075	None	7663	1222	36242	No_constitutive_exon_found_in_species
CCGGCATTTACATGCATCGATATCGAGACTAACTCATTGCGGGTGTACAGGG	11478785	11479170	11479220	11479168	-1	PHYSOscaffold_2	PHYSODRAFT_484714	11478785	11480488	None	7663	1222	36242	No_constitutive_exon_found_in_species
GTTCAGGTGCTAATTGATTCATGTGCATCGTGCCGCTGCTATCGGGACAGCA	11496330	11496972	11497022	11496970	-1	PHYSOscaffold_2	PHYSODRAFT_354158	11496330	11497461	None	7663	1222	36242	No_constitutive_exon_found_in_species
GCCATCGCTAGGGGTCGTGTAGCCACTGGTGGTGACTGCTGGTGGGCAAGGC	358	499	308	360	1	PHYSOscaffold_3	PHYSODRAFT_327383	69	499	None	7663	1222	36242	No_constitutive_exon_found_in_species
GCCGCTCTGCATGGCGTGTGCATCTTGCTGATGATTGTTGGGTCGAGTAGTT	101383	103291	101333	101385	1	PHYSOscaffold_3	PHYSODRAFT_297758	101148	103291	None	7663	1222	36242	No_constitutive_exon_found_in_species
CGACGCAGACCATCAAGAGATGGCTTAACTCACTGGGGATGGCCGGGGAGCG	228396	229166	229216	229164	-1	PHYSOscaffold_3	PHYSODRAFT_327447	228396	230050	None	7663	1222	36242	No_constitutive_exon_found_in_species
TACGGAGGAGAGTTGCGATCGTCAGGGTATTCAGGGGGAGCAGGACAAAGAA	308549	309037	309087	309035	-1	PHYSOscaffold_3	PHYSODRAFT_462684	308549	309596	None	7663	1222	36242	No_constitutive_exon_found_in_species
TTAAAGTTATTTGTCCTTTTGAGCTGATGTTTTTCCTGTCGGGACTGCAGAC	311851	311962	312012	311960	-1	PHYSOscaffold_3	PHYSODRAFT_312513	310523	312812	None	7663	1222	36242	No_constitutive_exon_found_in_species
TTAGGTGACGATGCTCCAAGTTGCTGACTGAAGACTGGGTGACGACGCAGGC	313272	314039	313222	313274	1	PHYSOscaffold_3	PHYSODRAFT_557026	313047	315202	None	7663	1222	36242	No_constitutive_exon_found_in_species
GAGCTACCAGTGATTCGACTACGGCTCAATCCACAGGGGGAAGCGGCGAGAA	317990	318713	318763	318711	-1	PHYSOscaffold_3	PHYSODRAFT_494918	317990	320147	None	7663	1222	36242	No_constitutive_exon_found_in_species
AGTTGATCAAGCCCAGGACCTATTTGATCACAAGACTAAGGTGATGGGAGCT	349523	349982	350032	349980	-1	PHYSOscaffold_3	PHYSODRAFT_312520	349523	350409	None	7663	1222	36242	No_constitutive_exon_found_in_species
TTGTTGAAGAGGAGTGGGCTTACGGGTCGTTGACTGGCGGGTGGGAGCAGGC	358643	358699	358749	358697	-1	PHYSOscaffold_3	PHYSODRAFT_350366	357363	359204	None	7663	1222	36242	No_constitutive_exon_found_in_species
ACTTACCCAAGCTTGTGAGTGACGAACAAAGGGAGTTTCTCGATGGGAAGTT	407685	407904	407954	407902	-1	PHYSOscaffold_3	PHYSODRAFT_491311	407385	409029	None	7663	1222	36242	No_constitutive_exon_found_in_species
GCTTGCTGCAGTACGCCGAGGTTGGCTGAGGTGGTGCTGCGCGGGGGCAGCT	417951	418146	418196	418144	-1	PHYSOscaffold_3	PHYSODRAFT_327505	417479	419498	None	7663	1222	36242	No_constitutive_exon_found_in_species
GTCCAAGAGCGAACGGACTCCTGAAGGGGAAGATGGGGACGCTGAGGAAGCT	424273	424659	424709	424657	-1	PHYSOscaffold_3	PHYSODRAFT_497025	424273	424927	None	7663	1222	36242	No_constitutive_exon_found_in_species
AGCACCAATATTTTTATTAATCTATCGCAGGCCCTGTCATACTGGGCGAGAA	455135	455270	455320	455268	-1	PHYSOscaffold_3	PHYSODRAFT_490984	454172	455466	None	7663	1222	36242	No_constitutive_exon_found_in_species
GACAATGCAAGCAGCTTAGCTCACAGCAATGCCGGCACAACGGGACACAGGC	524353	524760	524303	524355	1	PHYSOscaffold_3	PHYSODRAFT_247048	523398	526414	None	7663	1222	36242	No_constitutive_exon_found_in_species
CACACAATTTATCGCCAGCGACGTGGATTACACCAGCGCTGGGATGATAGCG	571583	571967	571533	571585	1	PHYSOscaffold_3	PHYSODRAFT_489246	568639	573998	None	7663	1222	36242	No_constitutive_exon_found_in_species
CACACAATTTATCGCCAGCGACGTGGATTACACCAGCGCTGGGATGATAGCG	781295	781369	781419	781367	-1	PHYSOscaffold_3	PHYSODRAFT_492147	778946	784323	None	7663	1222	36242	No_constitutive_exon_found_in_species
TTATTACAGGTATCGGCCATGATATGAGCCCCTGACTGGGCAACAGCAAGCA	867391	867434	867484	867432	-1	PHYSOscaffold_3	PHYSODRAFT_374774	867211	868542	None	7663	1222	36242	No_constitutive_exon_found_in_species
GTCGGCTTGCAAACTAAGAACACTTTCGATTTATCGTTCTGGAGGGGAAGCA	885555	885731	885505	885557	1	PHYSOscaffold_3	PHYSODRAFT_496155	884081	886781	None	7663	1222	36242	No_constitutive_exon_found_in_species
ACGTGACGTTCGGGGCGGACGGTGACAACGACTATCTGTCGTGGGGCCAGCG	975648	975879	975929	975877	-1	PHYSOscaffold_3	PHYSODRAFT_253303	975648	976601	None	7663	1222	36242	No_constitutive_exon_found_in_species
TTACATAGATAACTTACACATTCGTTATGGCGATGTGGTGGGGAGTGCAGTT	1006439	1006608	1006389	1006441	1	PHYSOscaffold_3	PHYSODRAFT_312658	1004954	1007673	None	7663	1222	36242	No_constitutive_exon_found_in_species
TGAGAAGCCGAAGTACAGAGGGGGAAGCTAGCACATTGAGGGATCGACAGCT	1092305	1092477	1092255	1092307	1	PHYSOscaffold_3	PHYSODRAFT_327739	1091533	1092827	None	7663	1222	36242	No_constitutive_exon_found_in_species
CCACGAAGAGCGATGGCAGGGACAGCAAGAGAAAGCGGAAGGGGCTAGAGGA	1201665	1201808	1201858	1201806	-1	PHYSOscaffold_3	PHYSODRAFT_491619	1201665	1204014	None	7663	1222	36242	No_constitutive_exon_found_in_species
CGGTCGACTGGATATGGTCAAGTGGCTCGTGGAGAACGGGGTCACGAAAGGC	1282648	1282833	1282883	1282831	-1	PHYSOscaffold_3	PHYSODRAFT_489989	1282648	1283425	None	7663	1222	36242	No_constitutive_exon_found_in_species
ACGCGCTAGGGACATACTTACACTCTTTGGTTTTCCTCCTGGGTGGTTAGAT	1308993	1309077	1308943	1308995	1	PHYSOscaffold_3	PHYSODRAFT_490672	1307884	1313801	None	7663	1222	36242	No_constitutive_exon_found_in_species
ATGAAGGCATTGGCTTGGAAGGAGACCTCAGTGAGGCTGCGATCCGGGAGAA	1309829	1311555	1309779	1309831	1	PHYSOscaffold_3	PHYSODRAFT_490672	1307884	1313801	None	7663	1222	36242	No_constitutive_exon_found_in_species
TGAGGCGGAGGAGTATATCGACTTTAATCAGGTGTATTCCAGTGAGGGAGAG	1323414	1323610	1323660	1323608	-1	PHYSOscaffold_3	PHYSODRAFT_345295	1323414	1324908	None	7663	1222	36242	No_constitutive_exon_found_in_species
CATTGTTTGTCTTCTTCTACGCCACAAACCAAAGAACGGGGCCAGTGGAGCC	1385881	1386081	1385831	1385883	1	PHYSOscaffold_3	PHYSODRAFT_558342	1383583	1386493	None	7663	1222	36242	No_constitutive_exon_found_in_species
TTTACCCATGCCCACCACACGACAATGTTGGCTGTACATCGCTGGGAAAGCC	1558251	1558706	1558201	1558253	1	PHYSOscaffold_3	PHYSODRAFT_410670	1557341	1558706	None	7663	1222	36242	No_constitutive_exon_found_in_species
GAGACTTCATCTACTAGAACCACACACAACGCTGCGCTGCGGGCTTGGAGAA	1608268	1609782	1608218	1608270	1	PHYSOscaffold_3	PHYSODRAFT_327876	1608037	1610076	None	7663	1222	36242	No_constitutive_exon_found_in_species
CGGCCGGAAGCTGGTACTCGAACGGATACATGTAGCGTCCGGGGGCGTAGCT	1610396	1610705	1610755	1610703	-1	PHYSOscaffold_3	PHYSODRAFT_312731	1610151	1611246	None	7663	1222	36242	No_constitutive_exon_found_in_species
GTGGAGTCGCCCTCGGCGGTGAATACGCCCAAACGGGGCTGCATGGACAGTA	1621362	1622149	1621312	1621364	1	PHYSOscaffold_3	PHYSODRAFT_489718	1620820	1622149	None	7663	1222	36242	No_constitutive_exon_found_in_species
CATTCACGTAGACTACTGAGTCTGCTCACGGGAACTTGGGGGATGTGGAGAG	1717089	1717218	1717039	1717091	1	PHYSOscaffold_3	PHYSODRAFT_298158	1716563	1718653	None	7663	1222	36242	No_constitutive_exon_found_in_species
CGTTCGGCTCCAAGCTGGCGGACCTGCACGCCGTGTGCTCGGGACTGAAGGC	1887002	1887827	1886952	1887004	1	PHYSOscaffold_3	PHYSODRAFT_488354	1885835	1887827	None	7663	1222	36242	No_constitutive_exon_found_in_species
ACCCGACCACTTCATGCCGTTCATCGTCGCCGCTGGAGCGGGAATCACAGAC	1901901	1901977	1901851	1901903	1	PHYSOscaffold_3	PHYSODRAFT_312792	1901219	1901977	None	7663	1222	36242	No_constitutive_exon_found_in_species
GGAGGCTGCGAAATACGAGCTTTCCGTGGTAAGTACGCACGTGGGCGTAGTG	2115003	2115135	2115185	2115133	-1	PHYSOscaffold_3	PHYSODRAFT_263738	2115003	2115898	None	7663	1222	36242	No_constitutive_exon_found_in_species
CGGGGGCTGCCGTCGACTAATTCTACGATGCCCAAGCTGCCAAGGGTAAGCC	2315024	2315336	2315386	2315334	-1	PHYSOscaffold_3	PHYSODRAFT_495991	2315024	2315579	None	7663	1222	36242	No_constitutive_exon_found_in_species
CGGTGTCATTGGCTTCCCACTACCGTTTGCGCTCGTGATTGGGATGCTAGCG	2415561	2415977	2416027	2415975	-1	PHYSOscaffold_3	PHYSODRAFT_328148	2414007	2416428	None	7663	1222	36242	No_constitutive_exon_found_in_species
TGGTGTACCTGGCGGACACTAAGTGCACGAAGCTGGACGCTGTGGGCGAGTG	2579714	2579888	2579664	2579716	1	PHYSOscaffold_3	PHYSODRAFT_411087	2579387	2579888	None	7663	1222	36242	No_constitutive_exon_found_in_species
CCTTGCGTGACGCTGATGCGTCGTCGAGGACGAGCTGTTCGGGGCGAGAGCA	2615280	2615303	2615230	2615282	1	PHYSOscaffold_3	PHYSODRAFT_312884	2614198	2615303	None	7663	1222	36242	No_constitutive_exon_found_in_species
GCCCAGTGTACCTCCTTTCATTTCCGAGGACACAAGACCATCGGGGGTAGGC	2682355	2682696	2682305	2682357	1	PHYSOscaffold_3	PHYSODRAFT_490868	2680899	2682696	None	7663	1222	36242	No_constitutive_exon_found_in_species
CGATCCTACAACGATTTGGTGAGTGCCTAATGTCTTTTGCGAACGGGCAGTG	2712383	2712800	2712333	2712385	1	PHYSOscaffold_3	PHYSODRAFT_298350	2711129	2712800	None	7663	1222	36242	No_constitutive_exon_found_in_species
CAGCGCGCTTCCAACGCGAAGTTGCCGAGTGGTGGGAACAATGGGGACAGCA	2827115	2827747	2827797	2827745	-1	PHYSOscaffold_3	PHYSODRAFT_494188	2822406	2829618	None	7663	1222	36242	No_constitutive_exon_found_in_species
GGGAGAGCGACTGCAGACTGACACAATTCCGTGTTTATTTGGGCATGAAGAA	2859456	2859525	2859406	2859458	1	PHYSOscaffold_3	PHYSODRAFT_493174	2859151	2860348	None	7663	1222	36242	No_constitutive_exon_found_in_species
AGCCTGAGTCAGAGCCCGAGCCCAGAAGCCGCCGCTCAAGGGGCGAGGAGCG	2886783	2887773	2886733	2886785	1	PHYSOscaffold_3	PHYSODRAFT_495325	2886498	2888448	None	7663	1222	36242	No_constitutive_exon_found_in_species
GCTCACTAAACTAATTGCATACTCTTCTCTGCGTGGTTCCGGGATGTTAGGC	2913134	2913224	2913274	2913222	-1	PHYSOscaffold_3	PHYSODRAFT_489505	2910185	2914340	None	7663	1222	36242	No_constitutive_exon_found_in_species
AGCGCGACATGGAGCGCCCCGCCACGGACTCGGGCCGCGGCGGCGGGCAGCT	3091781	3092411	3092461	3092409	-1	PHYSOscaffold_3	PHYSODRAFT_497566	3091781	3092516	None	7663	1222	36242	No_constitutive_exon_found_in_species
CCCGAGCATCTACGAGAGCCATGGCAACGGTGGCGGCGGCACGGGCGAAGGA	3164910	3165196	3165246	3165194	-1	PHYSOscaffold_3	PHYSODRAFT_328367	3164910	3166006	None	7663	1222	36242	No_constitutive_exon_found_in_species
CAGTCAACCGTTCGCGTAACGTCAGTGCATGAAAACTGACACGTGGGAAGAG	3269855	3270835	3269805	3269857	1	PHYSOscaffold_3	PHYSODRAFT_328401	3266112	3270835	None	7663	1222	36242	No_constitutive_exon_found_in_species
CCCCTTGAAACGACGTTCCATTGTTTGTCCCCAACGGATCGACTCGGGAGGC	3276587	3276782	3276537	3276589	1	PHYSOscaffold_3	PHYSODRAFT_328404	3275212	3276782	None	7663	1222	36242	No_constitutive_exon_found_in_species
TGGAGTTCAAAGCCTGACAAATCGTTGACGACTACCGGGCGTATTGGGAGGA	3332659	3333265	3333315	3333263	-1	PHYSOscaffold_3	PHYSODRAFT_328423	3332659	3334744	None	7663	1222	36242	No_constitutive_exon_found_in_species
CGAGATGGGGCGTTTGCTGGGACTAACGTTTGGTGTTGCGTGGGATGAAGAA	3349117	3349193	3349243	3349191	-1	PHYSOscaffold_3	PHYSODRAFT_490699	3348382	3350003	None	7663	1222	36242	No_constitutive_exon_found_in_species
AGAAGGAGGAGGAGGAGACCGCTGTGGCTGTGTCCGGCGGCGAGGGGGAGAA	3360907	3361807	3361857	3361805	-1	PHYSOscaffold_3	PHYSODRAFT_245864	3360907	3362125	None	7663	1222	36242	No_constitutive_exon_found_in_species
GTGCTGTACCAGATGCAGATGCAACATTGACGCCACAGCAAATGGGCAAGCG	3389451	3389725	3389401	3389453	1	PHYSOscaffold_3	PHYSODRAFT_496323	3388461	3389987	None	7663	1222	36242	No_constitutive_exon_found_in_species
GGGTCTGGGACTATGGCGTCGTTGTCGGCTACAGATGGGACGAAGACCAGCG	3466767	3467217	3467267	3467215	-1	PHYSOscaffold_3	PHYSODRAFT_496661	3466767	3467538	None	7663	1222	36242	No_constitutive_exon_found_in_species
AACATTCAACCTTCTTGCTCGCAGAGGTCGGCGATTATTTGTTGGGGGAGCA	3481488	3481839	3481889	3481837	-1	PHYSOscaffold_3	PHYSODRAFT_313051	3480914	3483457	None	7663	1222	36242	No_constitutive_exon_found_in_species
ACACGGAGCTGGAGCAGGTAGCTGAGCTGTCGGACACGAGGGACTCGAAGGA	3489421	3495281	3495331	3495279	-1	PHYSOscaffold_3	PHYSODRAFT_298516	3489224	3496169	None	7663	1222	36242	No_constitutive_exon_found_in_species
GCGGACGGCGCCAAGGTGCGGCCCTCCACGGATTCAAATCTCGCGGGAAGAG	3506980	3507210	3506930	3506982	1	PHYSOscaffold_3	PHYSODRAFT_328476	3504733	3507210	None	7663	1222	36242	No_constitutive_exon_found_in_species
CGGTACTCAGCACGAGGTCGAGGCAACTGCAATGCCATCGCGATCGGGAGAG	3595090	3595403	3595040	3595092	1	PHYSOscaffold_3	PHYSODRAFT_440831	3586596	3596172	None	7663	1222	36242	No_constitutive_exon_found_in_species
CGAGGAGCAAGCGCTTAAAGTCTCGCAACATGGCGTGATGGGACGACAAGGT	3638881	3639184	3638831	3638883	1	PHYSOscaffold_3	PHYSODRAFT_328522	3638691	3639184	None	7663	1222	36242	No_constitutive_exon_found_in_species
GTGGTATGTCTTGTACTCGTCCAAACGCGCGAGGAATACCGCGTGGGAAGGC	3682082	3682630	3682032	3682084	1	PHYSOscaffold_3	PHYSODRAFT_245930	3681715	3682768	None	7663	1222	36242	No_constitutive_exon_found_in_species
GGAATCTAAGAACCCTGGCCTCGAGCTGCGGGCGTCTTCAATATGGGCAGAT	3690895	3690991	3690845	3690897	1	PHYSOscaffold_3	PHYSODRAFT_328528	3688390	3690991	None	7663	1222	36242	No_constitutive_exon_found_in_species
CCAATGGCATGGTCATCACTCCAGACGGCAAGACGCTCATCGTTGGGGAGAC	3766685	3766832	3766635	3766687	1	PHYSOscaffold_3	PHYSODRAFT_496955	3765028	3768239	None	7663	1222	36242	No_constitutive_exon_found_in_species
GCGTACGGGTATTGCAGGACGTGGGAGTCACTCAGCTTGCATTCGGGGAGTG	3789288	3789471	3789521	3789469	-1	PHYSOscaffold_3	PHYSODRAFT_442857	3789288	3792782	None	7663	1222	36242	No_constitutive_exon_found_in_species
CGCGGCTTAGATACTGGAAGAGCGCGTGCCCGTAAGGCTTGGGTCGATAGTG	3813370	3814172	3814222	3814170	-1	PHYSOscaffold_3	PHYSODRAFT_313125	3812926	3816793	None	7663	1222	36242	No_constitutive_exon_found_in_species
CGTCGCTCGAAGACGGCGGATTCCAGTGACGACGAAGAGAAACGGGCGAGAC	3862536	3864044	3864094	3864042	-1	PHYSOscaffold_3	PHYSODRAFT_494583	3862359	3864889	None	7663	1222	36242	No_constitutive_exon_found_in_species
GTGCTGGGACGGTGATAGAGCTGATGATCTTTTGCGTCTCCAACGGGCAGAC	3901984	3902232	3901934	3901986	1	PHYSOscaffold_3	PHYSODRAFT_245966	3901808	3902510	None	7663	1222	36242	No_constitutive_exon_found_in_species
CGACTGGGACCAAGCATCGCTAGTGAAGTGGCGGAGGGCACGAGAGCGAGGA	3919763	3920123	3919713	3919765	1	PHYSOscaffold_3	PHYSODRAFT_384899	3919663	3920315	None	7663	1222	36242	No_constitutive_exon_found_in_species
GGACCAAGATTCTGGTCGATAACCTGTCGCCACCCATGCTGCGGGACGAGAT	3920192	3920315	3920142	3920194	1	PHYSOscaffold_3	PHYSODRAFT_384899	3919663	3920315	None	7663	1222	36242	No_constitutive_exon_found_in_species
GACTGGAGCTTCCGTGTTCATTGTTCAATCTTATTGTTTCGAATGGGCAGAA	3954431	3954512	3954381	3954433	1	PHYSOscaffold_3	PHYSODRAFT_490132	3953145	3955371	None	7663	1222	36242	No_constitutive_exon_found_in_species
CTAATGGGTAATAAGTAGTAATACTGACACTGCTGCTACTGGGGGTGTAGAT	3969355	3969537	3969587	3969535	-1	PHYSOscaffold_3	PHYSODRAFT_313159	3965856	3970097	None	7663	1222	36242	No_constitutive_exon_found_in_species
CCGACCACGACTACGTATGATTATTTGACAAAGGGGGACGATGGGGATAGTT	4017180	4017206	4017130	4017182	1	PHYSOscaffold_3	PHYSODRAFT_313173	4017074	4018406	None	7663	1222	36242	No_constitutive_exon_found_in_species
GGTTCAAGAGGCCCTGGGCAAGGCGGATTCCGCCGGGGACCAGCAAAAAGCT	4152078	4152790	4152840	4152788	-1	PHYSOscaffold_3	PHYSODRAFT_259380	4150783	4153751	None	7663	1222	36242	No_constitutive_exon_found_in_species
GAACATTGAAGGTGGGTGATTCGACACTCCTGCGCTCGCGGGCGATGAAGAC	4166159	4166611	4166661	4166609	-1	PHYSOscaffold_3	PHYSODRAFT_328675	4166159	4167479	None	7663	1222	36242	No_constitutive_exon_found_in_species
TACAGGACGAACCGATTCAACATGCCGCTGCTTAATATTGTGGGAATCAGCG	4277250	4277548	4277598	4277546	-1	PHYSOscaffold_3	PHYSODRAFT_298663	4276468	4278655	None	7663	1222	36242	No_constitutive_exon_found_in_species
ACTTGTTAACAGACTTGTGGCGACTGCTGTTGGTTGTTGCGGGGCTGCAGTG	4354985	4355052	4354935	4354987	1	PHYSOscaffold_3	PHYSODRAFT_354319	4354575	4356849	None	7663	1222	36242	No_constitutive_exon_found_in_species
CACTGGTAGTCATATTTACAAAACTAATAAGTCGGCGTTTCTGGGTGAAGTA	4358619	4358779	4358569	4358621	1	PHYSOscaffold_3	PHYSODRAFT_494061	4357707	4359517	None	7663	1222	36242	No_constitutive_exon_found_in_species
TGAGCTTTGGCAACAGCGCTGACCTCTATATACGTTTTGGTATGGGACAGAA	4559677	4559881	4559627	4559679	1	PHYSOscaffold_3	PHYSODRAFT_350602	4558562	4560854	None	7663	1222	36242	No_constitutive_exon_found_in_species
TTTCACACGGAATGGCTTCGCGCGGACTGCTCTGGTGTGTGAACGGGTAGAA	4607758	4607841	4607708	4607760	1	PHYSOscaffold_3	PHYSODRAFT_313263	4607266	4608772	None	7663	1222	36242	No_constitutive_exon_found_in_species
TCGACGGGGGGCGTGGCGGAAAATGGGAGTGGACTTGCGGGGGACGCGAGGC	4791802	4792515	4792565	4792513	-1	PHYSOscaffold_3	PHYSODRAFT_493513	4790246	4793190	None	7663	1222	36242	No_constitutive_exon_found_in_species
GTTCGGCGGTGCACCGATGCTAATGGCTTGTGTGAACTTGCTGGGAGCAGGG	4819726	4819962	4820012	4819960	-1	PHYSOscaffold_3	PHYSODRAFT_354338	4819072	4820854	None	7663	1222	36242	No_constitutive_exon_found_in_species
GCTCCGTGGTTGCAGATTGCACGGATACGGAACTCAAGTCGGGTCGGCAGTC	4842051	4842183	4842001	4842053	1	PHYSOscaffold_3	PHYSODRAFT_557124	4841071	4842683	None	7663	1222	36242	No_constitutive_exon_found_in_species
CAGCAGTACCAGATCTTTCGTATGGAGGCGGCCAACCCGGGGTAGTGCAGTG	4856589	4856967	4856539	4856591	1	PHYSOscaffold_3	PHYSODRAFT_328874	4854679	4856967	None	7663	1222	36242	No_constitutive_exon_found_in_species
ATGTGCTCGAGTGCAGTTCTGACGGTGGTGTTGTGGGTTTATGCGGGCAGAT	5001221	5001326	5001171	5001223	1	PHYSOscaffold_3	PHYSODRAFT_345549	5000787	5003763	None	7663	1222	36242	No_constitutive_exon_found_in_species
CTCTCCGCGCACTCCGCTCCGCTCCGCCGCACCGCTGGGCGGAGAAGCAGCA	5058429	5058582	5058379	5058431	1	PHYSOscaffold_3	PHYSODRAFT_313348	5054201	5059135	None	7663	1222	36242	No_constitutive_exon_found_in_species
TTAACCACTAACGTATGGAATGGATGATGCATGGAATGGAATGGGTGCAGCG	5058669	5058752	5058619	5058671	1	PHYSOscaffold_3	PHYSODRAFT_313348	5054201	5059135	None	7663	1222	36242	No_constitutive_exon_found_in_species
TCAGTACGCAGCTACATCACCAATTGGGTGTATTCTGAGTTCGGGGGCAGAC	5088845	5088871	5088795	5088847	1	PHYSOscaffold_3	PHYSODRAFT_328946	5088661	5089560	None	7663	1222	36242	No_constitutive_exon_found_in_species
ACCTGAGAAGGACTTTACGCTTCCAGAGCTGACGTACTTTGGGTATGAAGTC	5106863	5107870	5107920	5107868	-1	PHYSOscaffold_3	PHYSODRAFT_259573	5106863	5108588	None	7663	1222	36242	No_constitutive_exon_found_in_species
CGAGGGATACGACTTCTACTGAGGATTCAGAGTGCTCGGGTAATGATGAGCC	5147607	5147880	5147557	5147609	1	PHYSOscaffold_3	PHYSODRAFT_491385	5144847	5147880	None	7663	1222	36242	No_constitutive_exon_found_in_species
TTTCGCTGTGGTTCGGCCAGGATTAAGAAGTCGCTCGTTTGGCGGGGCAGTT	5151265	5151646	5151215	5151267	1	PHYSOscaffold_3	PHYSODRAFT_313372	5150840	5152230	None	7663	1222	36242	No_constitutive_exon_found_in_species
TGGCGTGGCTCACGACGCCGGGCGTTATCCAGCGCTGGCGGCGCGGGCAGCT	5155220	5156971	5155170	5155222	1	PHYSOscaffold_3	PHYSODRAFT_313373	5155076	5159221	None	7663	1222	36242	No_constitutive_exon_found_in_species
TGCCCAGCATTTTTTTAAGAGAGCCCTTCGATCCGTAAAGCAATGGGGAGGA	5157396	5158090	5157346	5157398	1	PHYSOscaffold_3	PHYSODRAFT_313373	5155076	5159221	None	7663	1222	36242	No_constitutive_exon_found_in_species
GAGTTTCGATGGTCGGTGTGCGTGCGGCTGTGTCTGGCTGTGGGATGGAGAT	5220238	5220391	5220188	5220240	1	PHYSOscaffold_3	PHYSODRAFT_496426	5219623	5221282	None	7663	1222	36242	No_constitutive_exon_found_in_species
CACCCCGTGTTTTTCGAGCAGAAGAACGTCGTCGGCTCGTGGGTGGCGAGGT	5441053	5441378	5441003	5441055	1	PHYSOscaffold_3	PHYSODRAFT_259608	5440759	5441378	None	7663	1222	36242	No_constitutive_exon_found_in_species
TTAGATAAACAGCCAGTAACCAGGGAGTGTGGCGCTGGTGCGGGACACAGGT	5513426	5513490	5513376	5513428	1	PHYSOscaffold_3	PHYSODRAFT_450801	5513127	5513490	None	7663	1222	36242	No_constitutive_exon_found_in_species
TTGCGGCTGCCAAGCATACTGTGGACATCGCTGGAGTTAACGTCAGGGAGAG	5620496	5620605	5620655	5620603	-1	PHYSOscaffold_3	PHYSODRAFT_259666	5616784	5621143	None	7663	1222	36242	No_constitutive_exon_found_in_species
CCGCATGCCGCACTGGGCCCTCCAAAAGATTTATATGCGTGGGCCTGGAGAG	6140064	6140245	6140014	6140066	1	PHYSOscaffold_3	PHYSODRAFT_329226	6139611	6142202	None	7663	1222	36242	No_constitutive_exon_found_in_species
AGTTGGTGCCTCTTCCTCCTCCTCTGCTGCTGCTGCACCTCGTCGGGAAGAG	6288567	6288662	6288517	6288569	1	PHYSOscaffold_3	PHYSODRAFT_497071	6287323	6288662	None	7663	1222	36242	No_constitutive_exon_found_in_species
GAGATCTCACCGATTCGCTGGCTTATCACTGTCTTGCTGGGGTAGAATAGCC	6356299	6356627	6356249	6356301	1	PHYSOscaffold_3	PHYSODRAFT_329270	6356143	6359403	None	7663	1222	36242	No_constitutive_exon_found_in_species
GGCAGCAGTCACAGGGCGGGGGCAACAAGAGCATGAAGAACGGGGGCTAGGA	6399635	6399771	6399585	6399637	1	PHYSOscaffold_3	PHYSODRAFT_329281	6399311	6400446	None	7663	1222	36242	No_constitutive_exon_found_in_species
ACAAGAGTGCGAAGGGAAAAGGCACGAAGTGCACGACGGACGGGCGGCAGCT	6399815	6399916	6399765	6399817	1	PHYSOscaffold_3	PHYSODRAFT_329281	6399311	6400446	None	7663	1222	36242	No_constitutive_exon_found_in_species
TGTTTTGTTTCTTCTTACGGGTGTATTCCTTGTGTTTTTGGGTGGCGTAGAA	6437023	6437167	6437217	6437165	-1	PHYSOscaffold_3	PHYSODRAFT_313559	6437023	6437895	None	7663	1222	36242	No_constitutive_exon_found_in_species
ATCGTTTCTCCAACAAGAATATGGGCTGACTTTGTTTTCCTGGGATATAGAA	6538928	6538995	6538878	6538930	1	PHYSOscaffold_3	PHYSODRAFT_491451	6538679	6539311	None	7663	1222	36242	No_constitutive_exon_found_in_species
AGGAAAAGCACCCTGCCGCCCCCATGTCTTCTTCGGGGTCCGGTAGCAAGCC	6540450	6540771	6540400	6540452	1	PHYSOscaffold_3	PHYSODRAFT_488741	6539391	6540771	None	7663	1222	36242	No_constitutive_exon_found_in_species
TGATTTGGATGGCGTGAGCTTGTTGTGCTAACTGTTGGTGGGGGCTGCAGGT	6550193	6550433	6550483	6550431	-1	PHYSOscaffold_3	PHYSODRAFT_329324	6550193	6551205	None	7663	1222	36242	No_constitutive_exon_found_in_species
GTTGGGTAGAGCGAAAACTTATGCGTTTGCTGTGATATCGGTACGGGCAGGT	6648696	6648795	6648845	6648793	-1	PHYSOscaffold_3	PHYSODRAFT_492537	6647685	6649261	None	7663	1222	36242	No_constitutive_exon_found_in_species
ATGAAGTGTGTGGACGCGGCTCAGAGTTTTGTCGTGGGTGGGGACCGCAGCT	6699190	6699749	6699799	6699747	-1	PHYSOscaffold_3	PHYSODRAFT_491312	6698692	6701077	None	7663	1222	36242	No_constitutive_exon_found_in_species
CTCGCTTCATCTCTTGCTTGTACCCTAGGTTGTGGGTGGGCACAATGAAGGA	6698692	6698917	6698967	6698915	-1	PHYSOscaffold_3	PHYSODRAFT_491312	6698692	6701077	None	7663	1222	36242	No_constitutive_exon_found_in_species
CCGGCCTCATTAGTCCGCTGGGTACGCAGATCGCAGCACCGGGTGTGCAGTT	6788706	6789215	6789265	6789213	-1	PHYSOscaffold_3	PHYSODRAFT_299167	6788706	6790008	None	7663	1222	36242	No_constitutive_exon_found_in_species
AAGCCATTTCAACCCCCATTGGTTGTCCCGTGTAGGCCCACGGGTCGAAGGG	6836615	6836795	6836845	6836793	-1	PHYSOscaffold_3	PHYSODRAFT_493099	6836366	6837061	None	7663	1222	36242	No_constitutive_exon_found_in_species
GAGGTTGGCAAGGGATTAATTGGGTGTTGTGATTTCATTGTGGGGTGCAGTT	6910221	6910304	6910171	6910223	1	PHYSOscaffold_3	PHYSODRAFT_491824	6909657	6911504	None	7663	1222	36242	No_constitutive_exon_found_in_species
TAACGCGACCAACGTGAGCTCTGTGGCGAGTGGCAACGCTGCGGGGACAGCG	7026640	7027114	7026590	7026642	1	PHYSOscaffold_3	PHYSODRAFT_492490	7026171	7028265	None	7663	1222	36242	No_constitutive_exon_found_in_species
GCACTCTTCTTAGCCTTGATGCTCTGCATCGCTGTAGTGCAGGGGCACAGCT	7114482	7115146	7115196	7115144	-1	PHYSOscaffold_3	PHYSODRAFT_313688	7114482	7119214	None	7663	1222	36242	No_constitutive_exon_found_in_species
GACGCAGATCAGTGTAGTGCTTCTCGGGTGTACTGGCATTGGGGCTGCAGAC	7153555	7157320	7153505	7153557	1	PHYSOscaffold_3	PHYSODRAFT_329490	7153194	7157320	None	7663	1222	36242	No_constitutive_exon_found_in_species
AGCACTCGATCTACTAGCCCGCGTGGCTTCACTGCCGTCGGGCAATCGAGAT	7161938	7162139	7161888	7161940	1	PHYSOscaffold_3	PHYSODRAFT_329493	7161808	7162642	None	7663	1222	36242	No_constitutive_exon_found_in_species
ATAAATAATATCGGCATTAACTTAACTTACCTTCTTTTAATGGGACACAGAG	7290349	7290411	7290461	7290409	-1	PHYSOscaffold_3	PHYSODRAFT_354403	7289297	7290718	None	7663	1222	36242	No_constitutive_exon_found_in_species
GGTGGTCTAATGCTGCGTGTTTCTGTCTTCGTCACAGCCTGAGATGGGAGAG	7329760	7329796	7329710	7329762	1	PHYSOscaffold_3	PHYSODRAFT_495487	7329096	7329796	None	7663	1222	36242	No_constitutive_exon_found_in_species
GTTTACTACTTTTTTCTTACTAGCGGTGCTTGCAAATTATGGGCGGTTAGTC	7356702	7356960	7357010	7356958	-1	PHYSOscaffold_3	PHYSODRAFT_313731	7356080	7359470	None	7663	1222	36242	No_constitutive_exon_found_in_species
GTGCAGTTTACGCTGGTTGTCGGTGGTCGTGATGCTGCACGGGTGATCAGCT	7510563	7510637	7510687	7510635	-1	PHYSOscaffold_3	PHYSODRAFT_247505	7510312	7512743	None	7663	1222	36242	No_constitutive_exon_found_in_species
GGCCCGCCGTCGCGCATCCGATCGTCTTCTATTATGAGTAAGGAGGGCAGCG	7554626	7555359	7554576	7554628	1	PHYSOscaffold_3	PHYSODRAFT_490853	7553454	7555359	None	7663	1222	36242	No_constitutive_exon_found_in_species
CTCCTTGACCAACCTTCGCCTAGACTCACGCTTGGAACGGGTGGTGGCAGGT	7555991	7556143	7556193	7556141	-1	PHYSOscaffold_3	PHYSODRAFT_313791	7555528	7556471	None	7663	1222	36242	No_constitutive_exon_found_in_species
ACACACAGGGGTCGCTCCATCTCACGCTCGCTCAGTTCTTGACCGGGTAGAA	7648980	7652250	7648930	7648982	1	PHYSOscaffold_3	PHYSODRAFT_345730	7646469	7652250	None	7663	1222	36242	No_constitutive_exon_found_in_species
TGTCGACCGGTAGCGACGGCAAGACCAAGAAATCCGCTGGGGCTCAGAAGCA	7667358	7671459	7667308	7667360	1	PHYSOscaffold_3	PHYSODRAFT_490105	7663458	7671459	None	7663	1222	36242	No_constitutive_exon_found_in_species
CAACTGCAGGGAGAGTTCGGTGTGGTGTGTTTGCACCTGTGTGCAGGGAGAT	7758362	7758402	7758452	7758400	-1	PHYSOscaffold_3	PHYSODRAFT_493698	7758362	7759080	None	7663	1222	36242	No_constitutive_exon_found_in_species
CAATTCAGCGTCGAGCAGCGGCGGCTATTCTCTCCGACTGAGGGGCACAGCG	7870712	7871221	7870662	7870714	1	PHYSOscaffold_3	PHYSODRAFT_299419	7870392	7871767	None	7663	1222	36242	No_constitutive_exon_found_in_species
TGCAGACGGTTGTCGACGAGATGGTGTGAGCACACGCTGGTGGGGGATAGGG	7907825	7909097	7907775	7907827	1	PHYSOscaffold_3	PHYSODRAFT_251340	7906809	7909097	None	7663	1222	36242	No_constitutive_exon_found_in_species
GGGCCGAGCCGCGGCCCACGCGCACCAAGACGGCCACGGGCAAGAGGAAGCA	7934665	7935376	7935426	7935374	-1	PHYSOscaffold_3	PHYSODRAFT_496760	7931548	7935889	None	7663	1222	36242	No_constitutive_exon_found_in_species
GGGAGGAGACGCGTGTACGTTTCACCTGTACAATGCATACGCGGGTACAGCC	8163038	8163290	8163340	8163288	-1	PHYSOscaffold_3	PHYSODRAFT_299476	8162876	8165378	None	7663	1222	36242	No_constitutive_exon_found_in_species
ACTCAATGTGGGTAGGTTTTCTTGCGGCTGATCCATCTCCTGGGGGTTAGTG	8298249	8298658	8298199	8298251	1	PHYSOscaffold_3	PHYSODRAFT_313914	8297128	8300573	None	7663	1222	36242	No_constitutive_exon_found_in_species
GACAGAGACCGACGCAGCAGGAAAACGAGCAGGTCGCCAGATAGGGACAGGG	8471048	8471191	8470998	8471050	1	PHYSOscaffold_3	PHYSODRAFT_329881	8470062	8471191	None	7663	1222	36242	No_constitutive_exon_found_in_species
ATCGTCACTGCCGATAGACGGACTGTTGTTTTCCAATGGAGGCCTGGGAGCG	8474515	8474527	8474465	8474517	1	PHYSOscaffold_3	PHYSODRAFT_313924	8473955	8474527	None	7663	1222	36242	No_constitutive_exon_found_in_species
AGGCTCTAGTAGTGACAGCAGTACTAGCAGTGCATTAGATGGCGGGGTAGAG	8536935	8536991	8536885	8536937	1	PHYSOscaffold_3	PHYSODRAFT_408331	8536502	8536991	None	7663	1222	36242	No_constitutive_exon_found_in_species
TAGGCAATGAGAAGGAGGTACTGATGTGCATTGCAACGATGGCGGGGCAGAT	8610294	8610343	8610244	8610296	1	PHYSOscaffold_3	PHYSODRAFT_329926	8610016	8612793	None	7663	1222	36242	No_constitutive_exon_found_in_species
CGACGTCGTGCGACGGCCGCCACTACTGGGGCTTCTTGCTGCTGGGTAAGAA	8703032	8703207	8703257	8703205	-1	PHYSOscaffold_3	PHYSODRAFT_329957	8702583	8703706	None	7663	1222	36242	No_constitutive_exon_found_in_species
TACCACCGCTTCGACGCGGACGAAAATGCTGGCTGCGTGGAATGGGACAGTC	8816737	8816990	8817040	8816988	-1	PHYSOscaffold_3	PHYSODRAFT_489945	8816737	8821369	None	7663	1222	36242	No_constitutive_exon_found_in_species
TACCATCGCTTCAAATCCGACGAGTACTACGGCTCGGTGGAATGGGAGAGTC	8887496	8887761	8887811	8887759	-1	PHYSOscaffold_3	PHYSODRAFT_488734	8887496	8888687	None	7663	1222	36242	No_constitutive_exon_found_in_species
CCAGCAGGAAGCCGATCGCAGAGTCGCCATTCTCCGGGACGAATTTAAAGAG	9076126	9076242	9076292	9076240	-1	PHYSOscaffold_3	PHYSODRAFT_403744	9076126	9076579	None	7663	1222	36242	No_constitutive_exon_found_in_species
TCAGAAGAAGACCGACGCTGCAGCAGAGGCGAAGTCCTCCACCGGGATAGAG	9096907	9097891	9096857	9096909	1	PHYSOscaffold_3	PHYSODRAFT_256249	9095949	9098380	None	7663	1222	36242	No_constitutive_exon_found_in_species
ACGTTTGCGTACCCCGACGTGGATGCCACGCTCGGTCGGCACGCTGGGAGGG	9381896	9381974	9381846	9381898	1	PHYSOscaffold_3	PHYSODRAFT_330159	9381477	9381974	None	7663	1222	36242	No_constitutive_exon_found_in_species
CAGTCGTCGGGCGCAGCGAGCCATTGGTGGCCAGTAGCTCGCCCAGGGAGGC	9505265	9505467	9505517	9505465	-1	PHYSOscaffold_3	PHYSODRAFT_285723	9505265	9505957	None	7663	1222	36242	No_constitutive_exon_found_in_species
CGAAGTGGAACGCGACGTGGAGGTCGAACATCACTGCGCTGGGCGGCAAGAC	9595598	9595706	9595756	9595704	-1	PHYSOscaffold_3	PHYSODRAFT_330208	9595598	9596010	None	7663	1222	36242	No_constitutive_exon_found_in_species
ATGAGGCAGCCACTTCGACCATCTAAGTGCACATCTCGCGTGGGAACGAGTT	9694129	9694615	9694079	9694131	1	PHYSOscaffold_3	PHYSODRAFT_249657	9692324	9694615	None	7663	1222	36242	No_constitutive_exon_found_in_species
ACGAGGACGAACACGACGACGACGACGACGCCTCGAGCAGGGAGTTCAAGGC	9842887	9843188	9843238	9843186	-1	PHYSOscaffold_3	PHYSODRAFT_462731	9842785	9845770	None	7663	1222	36242	No_constitutive_exon_found_in_species
TGCTGCTAAGATTAACGTTGGCATGCGTTGAGCAGAGCTTGTTGCGGGAGTG	9926737	9926791	9926841	9926789	-1	PHYSOscaffold_3	PHYSODRAFT_495853	9926737	9927246	None	7663	1222	36242	No_constitutive_exon_found_in_species
AGTCAGGCGAGTGGAAGGCGGAGCTGGCGGCTAGCACGGAGAAATGGGAGCT	9941525	9943718	9941475	9941527	1	PHYSOscaffold_3	PHYSODRAFT_462902	9941183	9943718	None	7663	1222	36242	No_constitutive_exon_found_in_species
AGTGCTTTCGCTACCCGTCCTCACCAGCGTATTGCCGGCGGAATGGGCAGCA	10025809	10026157	10026207	10026155	-1	PHYSOscaffold_3	PHYSODRAFT_330301	10023504	10026351	None	7663	1222	36242	No_constitutive_exon_found_in_species
GAACAGAGATGATAAAGAGAGTGACGGTCGACACTCACGTGGGGATAAAGCT	10192800	10193258	10192750	10192802	1	PHYSOscaffold_3	PHYSODRAFT_299789	10192034	10194455	None	7663	1222	36242	No_constitutive_exon_found_in_species
TCGTCGACGAATGTTTCCAGCGCTCCCAAAACGCTGATTCCTGGGGCGAGAA	10209865	10209967	10209815	10209867	1	PHYSOscaffold_3	PHYSODRAFT_492008	10208650	10210162	None	7663	1222	36242	No_constitutive_exon_found_in_species
CTCCCCGAGCGAGCGAAACCGGCTGCGAGCAAAGCGCACAGGGGTTGCAGAT	10316897	10317107	10317157	10317105	-1	PHYSOscaffold_3	PHYSODRAFT_493912	10314917	10320409	None	7663	1222	36242	No_constitutive_exon_found_in_species
TGGGGAGGTTTTCGTCGGAGAGTGCGACTGTGAGGGGGAATGTGAGGGAGGA	10456309	10457138	10457188	10457136	-1	PHYSOscaffold_3	PHYSODRAFT_558210	10454208	10457921	None	7663	1222	36242	No_constitutive_exon_found_in_species
TGCAGCCATATCTGCCGGTTCTACGGCGACGCCTATTGCAGGAGGGGCAGCC	10455848	10456276	10456326	10456274	-1	PHYSOscaffold_3	PHYSODRAFT_558210	10454208	10457921	None	7663	1222	36242	No_constitutive_exon_found_in_species
TCGTTTGAACTTGCATGGACTGACGCGCTTGTGGATGTGGGGGGGGGTAGCT	10484818	10484914	10484768	10484820	1	PHYSOscaffold_3	PHYSODRAFT_497675	10484136	10485430	None	7663	1222	36242	No_constitutive_exon_found_in_species
AGAGGATAATGACAAGAAGATCTGACAATTGCCGGTGGGTGTGATGATAGGC	10486460	10486682	10486732	10486680	-1	PHYSOscaffold_3	PHYSODRAFT_330433	10485650	10487271	None	7663	1222	36242	No_constitutive_exon_found_in_species
GGGTTAAGCATGCCCCGTGAGCGCTTCGAGACATTCTCGACGCGCGGGAGGC	10589027	10589118	10588977	10589029	1	PHYSOscaffold_3	PHYSODRAFT_330459	10588253	10589769	None	7663	1222	36242	No_constitutive_exon_found_in_species
CCGGCCTTTCGATCGCAGAGTCAGGAACAACCGTCCGAATTGAACGGGAGCT	10652441	10652753	10652391	10652443	1	PHYSOscaffold_3	PHYSODRAFT_495189	10652183	10652753	None	7663	1222	36242	No_constitutive_exon_found_in_species
AGGTAGGCTGCTTACGTCGAATCTGTGGCGTGTGACGGACATTCAGGGAGAA	10658544	10659258	10658494	10658546	1	PHYSOscaffold_3	PHYSODRAFT_493206	10658048	10659258	None	7663	1222	36242	No_constitutive_exon_found_in_species
GTGGTTAATCGACGTGGAATCCGCTCTCATCGAAGACCAGGAATGGGTAGGC	10669957	10670004	10670054	10670002	-1	PHYSOscaffold_3	PHYSODRAFT_495255	10669957	10672045	None	7663	1222	36242	No_constitutive_exon_found_in_species
TCGTGATTCGACGCACAGCGTCAACAGCGAGATGGAGCTACTGGGAGGAGAA	147315	147665	147715	147663	-1	PHYSOscaffold_4	PHYSODRAFT_502660	146877	148728	None	7663	1222	36242	No_constitutive_exon_found_in_species
GATGCTACGGCATGGCCACCTGCTGATCTCGGTGCTGGAGCAGTGGGCAGTG	310054	310239	310289	310237	-1	PHYSOscaffold_4	PHYSODRAFT_299957	310054	310650	None	7663	1222	36242	No_constitutive_exon_found_in_species
CTCCACCGGCTCCTCCAAGTAGTCCTTAGTCTGCTGCTGGGGCGACCAAGAC	355147	355249	355097	355149	1	PHYSOscaffold_4	PHYSODRAFT_330607	354783	357851	None	7663	1222	36242	No_constitutive_exon_found_in_species
AGGCTCTTACCAAGTGGAGGAAGAAGTTAAGTGAGGCCTTGGGGTGGCAGAC	365299	366951	367001	366949	-1	PHYSOscaffold_4	PHYSODRAFT_262546	365299	367690	None	7663	1222	36242	No_constitutive_exon_found_in_species
CGGCCAAGGCCATCGGCAGCGTCCAGTCGCCCGGCGTCGTCAACTGGGAGCG	485039	485360	484989	485041	1	PHYSOscaffold_4	PHYSODRAFT_501344	484985	485360	None	7663	1222	36242	No_constitutive_exon_found_in_species
GGGCGCGGTGCTCTTCACGGCCGTGTACTACCCCATGGTGGGGCTCGGAGGC	506276	506654	506226	506278	1	PHYSOscaffold_4	PHYSODRAFT_248007	502649	506858	None	7663	1222	36242	No_constitutive_exon_found_in_species
TGCGGTTGCTGCAGGCCATGATCAAGTCGCTGGCGGTGGAGTGGGGCAAGTA	526924	527251	526874	526926	1	PHYSOscaffold_4	PHYSODRAFT_502845	526214	527251	None	7663	1222	36242	No_constitutive_exon_found_in_species
AGACAGTCGTGTCTGTATGTGCTAACTTGTGAAATGTTTGGGGTATGCAGCC	735371	735530	735580	735528	-1	PHYSOscaffold_4	PHYSODRAFT_504488	734904	736769	None	7663	1222	36242	No_constitutive_exon_found_in_species
GTCTCTTTACTCATGCTGTGGTTGTTGATGTTGCTGCTGCTGGGGAGCAGGA	747679	747784	747629	747681	1	PHYSOscaffold_4	PHYSODRAFT_314374	747163	748678	None	7663	1222	36242	No_constitutive_exon_found_in_species
AGTGTCAAGCGCTGTTGGTTTCGACGAACTAGTTGTGTTGTGGGGATCAGGT	755339	755615	755289	755341	1	PHYSOscaffold_4	PHYSODRAFT_314379	754676	758785	None	7663	1222	36242	No_constitutive_exon_found_in_species
CATCTCTTGTCGTCGGTACCAGTATCCTGCTAACATTTGCCGGGGTGCAGGA	766364	766461	766314	766366	1	PHYSOscaffold_4	PHYSODRAFT_314382	766178	767105	None	7663	1222	36242	No_constitutive_exon_found_in_species
AACTGGCAAACATTTTCTCGCGATCTAACCTGTGGTTGCTGGGGTGGCAGGT	790682	790742	790632	790684	1	PHYSOscaffold_4	PHYSODRAFT_354514	789798	790742	None	7663	1222	36242	No_constitutive_exon_found_in_species
AGGCACCAGCTCGGCTGCGCTCAAGGCCAGGGCCCGGAAGGGCGGAGAAGGA	902096	902386	902436	902384	-1	PHYSOscaffold_4	PHYSODRAFT_351042	902096	904420	None	7663	1222	36242	No_constitutive_exon_found_in_species
GCTCCTTTATTTCTTCAAGTGCTCGTTGTACTGATGCTGCGGGCGTGCAGTG	910078	910271	910321	910269	-1	PHYSOscaffold_4	PHYSODRAFT_498045	909924	910968	None	7663	1222	36242	No_constitutive_exon_found_in_species
GCACGTGCGCCAGCAGAAGCAGAAGCAGAAGCAGAAGCGCGGCGGGCGAGGC	947960	948131	947910	947962	1	PHYSOscaffold_4	PHYSODRAFT_330800	947809	950994	None	7663	1222	36242	No_constitutive_exon_found_in_species
AAGAGAAGGAGACTTACGGATATTGTGCGTGGTAAATGAACGGGATGCAGGT	948456	948531	948406	948458	1	PHYSOscaffold_4	PHYSODRAFT_330800	947809	950994	None	7663	1222	36242	No_constitutive_exon_found_in_species
TTTGGGGCTGCTGCCTATCGTAGGAGGATCTGCTGGCCGAGGCCTGGGAGCT	969966	970008	970058	970006	-1	PHYSOscaffold_4	PHYSODRAFT_392139	969966	970480	None	7663	1222	36242	No_constitutive_exon_found_in_species
GTGCTGGCCCGGCCGAGGTTCCTCCGACAGCGGTCGTCTTGGGCGAGCAGCA	1097378	1098605	1098655	1098603	-1	PHYSOscaffold_4	PHYSODRAFT_498675	1097378	1098906	None	7663	1222	36242	No_constitutive_exon_found_in_species
CCCCAAGCCTCATGGCGACGGTGAAGAGCGGAGATGGGGAGAAGAAGAAGAC	1155564	1155974	1155514	1155566	1	PHYSOscaffold_4	PHYSODRAFT_501854	1155018	1156534	None	7663	1222	36242	No_constitutive_exon_found_in_species
CGGGTCTATCTCGCTGCGGTCGGGCAACACGCATACCACCACGGGCACAGTG	1325564	1325827	1325877	1325825	-1	PHYSOscaffold_4	PHYSODRAFT_450000	1325564	1333781	None	7663	1222	36242	No_constitutive_exon_found_in_species
GGCGCGTCGGAAACCAATCGAACGAGCACAAAGAGAGAGGGTGAGAAGAGCT	1469207	1470264	1469157	1469209	1	PHYSOscaffold_4	PHYSODRAFT_501248	1466848	1470264	None	7663	1222	36242	No_constitutive_exon_found_in_species
GAGCTGAAGAAGGCTGCCTGGTGAGCGGATGCGCTGTGCACCAAGGGCAGCT	1488771	1488999	1489049	1488997	-1	PHYSOscaffold_4	PHYSODRAFT_259098	1488473	1489121	None	7663	1222	36242	No_constitutive_exon_found_in_species
AAGTTTTGTGATTCTAAGTTGTGTGTGGGTGTGTTTTCTGGGTTGGGTAGAA	1506253	1506349	1506203	1506255	1	PHYSOscaffold_4	PHYSODRAFT_501103	1505472	1507417	None	7663	1222	36242	No_constitutive_exon_found_in_species
AGGAAGCGCTCACTGATAGCGCCATCGTGACCTCATTGTGTGGGCGGCAGAT	1522940	1522993	1523043	1522991	-1	PHYSOscaffold_4	PHYSODRAFT_330951	1522940	1523396	None	7663	1222	36242	No_constitutive_exon_found_in_species
TTGGTATGATGCATTGTTTTGCTAACGCTCTAATGCGCGGGAACGCACAGAT	1548874	1549059	1549109	1549057	-1	PHYSOscaffold_4	PHYSODRAFT_346042	1548874	1551026	None	7663	1222	36242	No_constitutive_exon_found_in_species
CAACAATGCCCCCAAGAGCTACGAGCACGTCGATCCGTCCGAGAGGGAAGCA	1557465	1557806	1557415	1557467	1	PHYSOscaffold_4	PHYSODRAFT_504361	1555859	1557806	None	7663	1222	36242	No_constitutive_exon_found_in_species
GGCAGCTTGACCGTTCTCAACCCCGTCATACGCCGTGACTTGTGGGCAAGTC	1568599	1568655	1568549	1568601	1	PHYSOscaffold_4	PHYSODRAFT_330965	1562595	1568655	None	7663	1222	36242	No_constitutive_exon_found_in_species
AAAAGTCGCGGTCGCTCCTCAGTGGTACAGTACACATCGTGTGTGGGGAGAT	1723234	1723471	1723521	1723469	-1	PHYSOscaffold_4	PHYSODRAFT_331024	1722676	1724428	None	7663	1222	36242	No_constitutive_exon_found_in_species
ATGTTGCCGTCGTTTTAGTTGTTGTTACTCATTGTTGTGAGGGATTGTAGAT	1778439	1778672	1778722	1778670	-1	PHYSOscaffold_4	PHYSODRAFT_499071	1777927	1779426	None	7663	1222	36242	No_constitutive_exon_found_in_species
CGTTGACGAATCTCGTCCAAATGAGACTAAGACGGCTGACCAGCGGGCAGCG	1799173	1799451	1799501	1799449	-1	PHYSOscaffold_4	PHYSODRAFT_314557	1799173	1801588	None	7663	1222	36242	No_constitutive_exon_found_in_species
TGGCGACATCTGAGACTGACTTCCCTGGCTTGGAATGAATGGGGTGCTAGCT	1873873	1876087	1876137	1876085	-1	PHYSOscaffold_4	PHYSODRAFT_331076	1873873	1886243	None	7663	1222	36242	No_constitutive_exon_found_in_species
GGGGGTTCCCATATACCAACGTCCGACTACGTTTGGCTCGGGGGACGAAGGG	1989646	1989751	1989801	1989749	-1	PHYSOscaffold_4	PHYSODRAFT_331101	1988283	1991016	None	7663	1222	36242	No_constitutive_exon_found_in_species
AACTGAATGCGGTTCTCGGAAGTGAAGATGACTGCGCAGTGGGGCAACAGGC	1995080	1995600	1995650	1995598	-1	PHYSOscaffold_4	PHYSODRAFT_331103	1994997	1996469	None	7663	1222	36242	No_constitutive_exon_found_in_species
TGCTGGCAACGTTGAGGATTGCACGAACCCTGTTCGTGAACGGGGAAGAGCT	2011875	2012910	2012960	2012908	-1	PHYSOscaffold_4	PHYSODRAFT_392652	2011875	2013036	None	7663	1222	36242	No_constitutive_exon_found_in_species
TGCTTCGCTGTTTTCGTGCTGATGTTTACACGAAAAATGGTTGTGGGGAGCA	2019532	2019688	2019482	2019534	1	PHYSOscaffold_4	PHYSODRAFT_300271	2018711	2020260	None	7663	1222	36242	No_constitutive_exon_found_in_species
AATCCTACGTCCGACTGCTGCAATGTGTACAAGATGCTGTGGGGAACAAGCT	2027490	2028267	2028317	2028265	-1	PHYSOscaffold_4	PHYSODRAFT_503973	2027490	2029179	None	7663	1222	36242	No_constitutive_exon_found_in_species
GACAGGGAGCGGCTGTTCAATGAGGCCTTCGCCGAGGACCTGGGCTGGAGGT	2035603	2039239	2035553	2035605	1	PHYSOscaffold_4	PHYSODRAFT_331115	2035076	2039239	None	7663	1222	36242	No_constitutive_exon_found_in_species
GCGGATTGAAGTTGATAGTTGTTTGGCTTGGGGTGTTGCGTGGGGAGCAGAC	2100387	2100569	2100619	2100567	-1	PHYSOscaffold_4	PHYSODRAFT_300295	2100387	2101256	None	7663	1222	36242	No_constitutive_exon_found_in_species
TTTTCCTCCAATGACAACGCTTCAATAGTCCTTTTGAGGGGGGAGGCGAGAG	2141652	2141707	2141602	2141654	1	PHYSOscaffold_4	PHYSODRAFT_559851	2137941	2142695	None	7663	1222	36242	No_constitutive_exon_found_in_species
GCCTTGACGGCTATGCTAACATTGGTTTTGGTGTTGATTAATGTGGGTAGTG	2167480	2167556	2167430	2167482	1	PHYSOscaffold_4	PHYSODRAFT_351120	2166453	2169192	None	7663	1222	36242	No_constitutive_exon_found_in_species
TCGTGCCCGTCCGAGGTGCTCAACTACGAGTGCTCGGGCCAGACGGCCAGCG	2210440	2210578	2210390	2210442	1	PHYSOscaffold_4	PHYSODRAFT_331188	2208883	2210578	None	7663	1222	36242	No_constitutive_exon_found_in_species
CCAGCAGGAAGCCGATCGCAGAGTCGCCATTCTCCGGGACGAATTTAAAGAG	2269220	2269336	2269170	2269222	1	PHYSOscaffold_4	PHYSODRAFT_409213	2268883	2269336	None	7663	1222	36242	No_constitutive_exon_found_in_species
CTTCGGAAGCTTCCGTGCCTTCAGAGGCAGTGGTGGATGGAGGACGGGAGAA	2277488	2278151	2278201	2278149	-1	PHYSOscaffold_4	PHYSODRAFT_501909	2276882	2278859	None	7663	1222	36242	No_constitutive_exon_found_in_species
AAAGAGGCTACCAATGCTTACTTCATTGATTATTGTTTGGTGGCGGGCAGAC	2401898	2401974	2402024	2401972	-1	PHYSOscaffold_4	PHYSODRAFT_264215	2401631	2402278	None	7663	1222	36242	No_constitutive_exon_found_in_species
TGCTCTCTCATGTCTAATGCTGTGTGTATGCTGATGCTTCTGGGTGGTAGCT	2404682	2405332	2404632	2404684	1	PHYSOscaffold_4	PHYSODRAFT_559950	2404485	2408054	None	7663	1222	36242	No_constitutive_exon_found_in_species
TGATCCGTACGACGAGCGTGGCTGTGGCCCCGGGATCCGACATGGGTGAGCC	2470752	2470850	2470900	2470848	-1	PHYSOscaffold_4	PHYSODRAFT_331275	2470752	2472766	None	7663	1222	36242	No_constitutive_exon_found_in_species
CACCCAGGACACAAGGGCGAGGGGCAGCAGGCACCGGGGGGGGCACCAAGAG	2566035	2566244	2566294	2566242	-1	PHYSOscaffold_4	PHYSODRAFT_331303	2565733	2567582	None	7663	1222	36242	No_constitutive_exon_found_in_species
TGTTTGCCTGGCAGAGATCAGAGTCTAACTCGCTTGTCTGTTGGGGGTAGAG	2632919	2632970	2632869	2632921	1	PHYSOscaffold_4	PHYSODRAFT_346145	2632235	2637858	None	7663	1222	36242	No_constitutive_exon_found_in_species
GTGAGAGGGTTCAGGTAGCGAGCTCACAATCGATTTCGCTGGCGCGGGAGCC	2656949	2657579	2657629	2657577	-1	PHYSOscaffold_4	PHYSODRAFT_331339	2656539	2657796	None	7663	1222	36242	No_constitutive_exon_found_in_species
GTGTTGTTGTGGCGATGAGAGGCTAAAATGCGCTGGGGTTGTGTGGATAGCT	2853249	2853475	2853199	2853251	1	PHYSOscaffold_4	PHYSODRAFT_498576	2852560	2854197	None	7663	1222	36242	No_constitutive_exon_found_in_species
GCAAGCACCAGGTACTTTGACCAGGGTTCTCAACTCGTCAGGTAGGGCAGCA	2954163	2954372	2954113	2954165	1	PHYSOscaffold_4	PHYSODRAFT_314806	2948820	2956757	None	7663	1222	36242	No_constitutive_exon_found_in_species
AAGAACGCGTTCATCGCCAGCTGAGGTGAGAGTGAGCGGCGTGGGATCAGCA	3081588	3081694	3081744	3081692	-1	PHYSOscaffold_4	PHYSODRAFT_331462	3080956	3082945	None	7663	1222	36242	No_constitutive_exon_found_in_species
ATTGAGGAGAATGTTGCCGTGTGCTGCTTGTTGGATTGTGTGTGGGGTAGGC	3130607	3130668	3130557	3130609	1	PHYSOscaffold_4	PHYSODRAFT_560139	3130298	3131490	None	7663	1222	36242	No_constitutive_exon_found_in_species
GGTGCATGCATCGATACACAGATCAGCACTGAAAACTTGTGGGTGCGCAGCT	3137133	3137304	3137354	3137302	-1	PHYSOscaffold_4	PHYSODRAFT_500866	3136753	3137397	None	7663	1222	36242	No_constitutive_exon_found_in_species
CTGGATAGAGACGCTGATACTCTTTTTCTGTGTAATTTATGGGGCTGCAGAG	3218113	3218194	3218063	3218115	1	PHYSOscaffold_4	PHYSODRAFT_560159	3217792	3218769	None	7663	1222	36242	No_constitutive_exon_found_in_species
GTGCAGCTTGGACGCTTCGTCGACTTGGATGGGTATACCATGGAGGGCAGTA	3230141	3230616	3230666	3230614	-1	PHYSOscaffold_4	PHYSODRAFT_331504	3230141	3231963	None	7663	1222	36242	No_constitutive_exon_found_in_species
AAAAGTCGCGGTCGCTCCTCAGTGGTACAGTACACATCGTGTGGGGGGAGAT	3378610	3378837	3378560	3378612	1	PHYSOscaffold_4	PHYSODRAFT_331542	3377655	3379578	None	7663	1222	36242	No_constitutive_exon_found_in_species
AAGATATGAGGCTTTATGGTGATAGATACTGTTGGTGGTGGGAAATGCAGGA	3443548	3443784	3443834	3443782	-1	PHYSOscaffold_4	PHYSODRAFT_501545	3441067	3444173	None	7663	1222	36242	No_constitutive_exon_found_in_species
CGAATGTGTGATCTAACTACGGTTTCCCATGCTTGTTTTTCAATGGGTAGAG	3536453	3536707	3536403	3536455	1	PHYSOscaffold_4	PHYSODRAFT_360555	3535441	3537949	None	7663	1222	36242	No_constitutive_exon_found_in_species
TTCTTCACAATGGTGGCCGACTTTTGGACCTGTAAACAACGGGGATGAAGTT	3556414	3556502	3556552	3556500	-1	PHYSOscaffold_4	PHYSODRAFT_331611	3554848	3556953	None	7663	1222	36242	No_constitutive_exon_found_in_species
TGTTGTCAATCAGCAATAGAGCAGACTTGGATCCGAACGAGGTGGGCGAGCT	3558569	3559052	3559102	3559050	-1	PHYSOscaffold_4	PHYSODRAFT_501285	3558569	3561916	None	7663	1222	36242	No_constitutive_exon_found_in_species
AAGAGAAGGAGACTTACGGATATTGTGCGTGGTAAATGAATGGGATGCAGGT	3568399	3568540	3568349	3568401	1	PHYSOscaffold_4	PHYSODRAFT_331616	3567758	3568540	None	7663	1222	36242	No_constitutive_exon_found_in_species
TAACACGCTGCTGGAGAAGACGTAGGATAGCGACCATGGGCAAAAGGCAGGC	3577421	3577546	3577371	3577423	1	PHYSOscaffold_4	PHYSODRAFT_255711	3576475	3578132	None	7663	1222	36242	No_constitutive_exon_found_in_species
GTTTGTGGTGCAAGATGGCTTGACTTCTGACGGTTGAAGACTGGGAAAAGTT	3594701	3595502	3594651	3594703	1	PHYSOscaffold_4	PHYSODRAFT_331624	3592638	3595502	None	7663	1222	36242	No_constitutive_exon_found_in_species
GTGATGGCACGGGCTACCACATCCTCTTCCAGCCCGTCACGTGGGCCAAGCC	3622454	3624512	3622404	3622456	1	PHYSOscaffold_4	PHYSODRAFT_545197	3622013	3624512	None	7663	1222	36242	No_constitutive_exon_found_in_species
TTTACCAGGTCCCGGACGAGATGGCGCAGTACGGGGAACTGGGCCACAAGCT	3748565	3748651	3748701	3748649	-1	PHYSOscaffold_4	PHYSODRAFT_314948	3747417	3749238	None	7663	1222	36242	No_constitutive_exon_found_in_species
CGTACATGTACACGCGTACTAATCGGAGCAATGTATCTATGGGCGTGCAGAC	3775027	3775121	3774977	3775029	1	PHYSOscaffold_4	PHYSODRAFT_314954	3773648	3776511	None	7663	1222	36242	No_constitutive_exon_found_in_species
TGCAGCAACGTGAATGTGATCCGCAACAAGCATAAACGCTTGGGCATGAGCT	3801625	3802022	3802072	3802020	-1	PHYSOscaffold_4	PHYSODRAFT_503583	3801625	3806339	None	7663	1222	36242	No_constitutive_exon_found_in_species
TCGTCGTCGGAAAGGCTGCAGCGCCGCAAGCGTAGACAGAAGGGGCTCAGTA	3817667	3817817	3817617	3817669	1	PHYSOscaffold_4	PHYSODRAFT_560259	3814251	3819767	None	7663	1222	36242	No_constitutive_exon_found_in_species
TGTTTGTTGTTAGGGGGAGTGAGTGAGTGTGCTTACGTTTGGGGGGCCAGGC	3875504	3875723	3875454	3875506	1	PHYSOscaffold_4	PHYSODRAFT_545237	3874915	3875922	None	7663	1222	36242	No_constitutive_exon_found_in_species
CTACGTTGCTGCGATGGTTGACCTATGGAAACAGCAATCTTGGGCTAAAGTG	4005413	4005580	4005630	4005578	-1	PHYSOscaffold_4	PHYSODRAFT_376327	4005413	4005911	None	7663	1222	36242	No_constitutive_exon_found_in_species
AAAAGACCCGAGTTACGCTACTTGAAGACCGGAACCGGGTATTGCAAGAGTT	4034412	4035786	4035836	4035784	-1	PHYSOscaffold_4	PHYSODRAFT_501524	4034412	4036122	None	7663	1222	36242	No_constitutive_exon_found_in_species
CTTGTGGTATGGGCTGTTATTTACTGACGTGTTGTGGTTAACGTGGGCAGAT	4044815	4044890	4044765	4044817	1	PHYSOscaffold_4	PHYSODRAFT_331756	4043988	4044890	None	7663	1222	36242	No_constitutive_exon_found_in_species
TACGTTTGGAGCTGCAAAGGGCCCCGACAACGTGGAAATCACGACGGGAGAA	4112420	4113589	4113639	4113587	-1	PHYSOscaffold_4	PHYSODRAFT_461147	4111730	4115483	None	7663	1222	36242	No_constitutive_exon_found_in_species
GTTTGGATATGGCTCTGATGCTGGGATGCTGCGTGTGTGCGTGGGGCTAGAT	4156795	4156948	4156998	4156946	-1	PHYSOscaffold_4	PHYSODRAFT_503410	4156410	4157406	None	7663	1222	36242	No_constitutive_exon_found_in_species
TGAGATTCGGCAAAGTCGTAACTTACGACGTCGGGAACCAAGGGGTTAAGGC	4181000	4181093	4181143	4181091	-1	PHYSOscaffold_4	PHYSODRAFT_499377	4181000	4182824	None	7663	1222	36242	No_constitutive_exon_found_in_species
CAGCAGAAGTCCGTGCCCGACGTACCCGGTGGTACTTAGCCCAGGGGAAGAC	4184371	4184493	4184321	4184373	1	PHYSOscaffold_4	PHYSODRAFT_369667	4183903	4184493	None	7663	1222	36242	No_constitutive_exon_found_in_species
AAGGCACTGATAGTGTTGAAGACGGAGCTGATGACAGTCCAAGGGGGCAGAA	4238958	4239903	4239953	4239901	-1	PHYSOscaffold_4	PHYSODRAFT_499066	4238958	4241418	None	7663	1222	36242	No_constitutive_exon_found_in_species
AACGTCTTGGAGCAAGACGTTCCGTGACTCCCATGTATTTTGGTTGGGAGGC	4336765	4337140	4336715	4336767	1	PHYSOscaffold_4	PHYSODRAFT_331850	4335371	4337361	None	7663	1222	36242	No_constitutive_exon_found_in_species
CGTTGAACACGAGTGAGGCAAAACACAGCAAGTGATGGCCGCACGGGCAGAA	4542963	4543206	4542913	4542965	1	PHYSOscaffold_4	PHYSODRAFT_331908	4542413	4543206	None	7663	1222	36242	No_constitutive_exon_found_in_species
CTGTACATCCATGGCTGCAAACGGAAACTAACCCTTCATTCTGGGGACAGGC	4593547	4593967	4593497	4593549	1	PHYSOscaffold_4	PHYSODRAFT_560454	4593290	4596122	None	7663	1222	36242	No_constitutive_exon_found_in_species
GAGTGAACCGAATGAAGACGATGAAGAGGAGGAGGAAGAGGGAGAAGAAGGT	4596039	4596122	4595989	4596041	1	PHYSOscaffold_4	PHYSODRAFT_560454	4593290	4596122	None	7663	1222	36242	No_constitutive_exon_found_in_species
GCCGTTCTGGAGCGCTGTCCGCAGTGGCTCGTGTTCGTTGGGGGCGCGAGCT	4653253	4653466	4653203	4653255	1	PHYSOscaffold_4	PHYSODRAFT_502591	4653138	4654061	None	7663	1222	36242	No_constitutive_exon_found_in_species
CAGAAGGAGACGCGCTGCGTCGACTACCTCAACGGCACGGGGACTGAGAGCA	4653544	4654061	4653494	4653546	1	PHYSOscaffold_4	PHYSODRAFT_502591	4653138	4654061	None	7663	1222	36242	No_constitutive_exon_found_in_species
AGGTGTCGGACAAGAGTGACGTGGGCTTTGCGGGCTTGATGGGGTGGCAGTC	4706598	4706646	4706696	4706644	-1	PHYSOscaffold_4	PHYSODRAFT_346289	4704486	4707107	None	7663	1222	36242	No_constitutive_exon_found_in_species
AAGCTCTTGATGACGAGTCCACCGAAGAGGAAGTTGCTGACGGGCTGGAGCA	4877790	4877910	4877740	4877792	1	PHYSOscaffold_4	PHYSODRAFT_500807	4874859	4877910	None	7663	1222	36242	No_constitutive_exon_found_in_species
GCAAGTCGGGTGCGGAGGGCTGTGTGGCCAGATCAGCCTACAGCCGGGAGCT	5035580	5036126	5035530	5035582	1	PHYSOscaffold_4	PHYSODRAFT_315149	5035156	5036967	None	7663	1222	36242	No_constitutive_exon_found_in_species
GTGTGTATAGTGCCATAGTGCTAACTGTTTTCCTGCTTTCGCGCGGGCAGAA	5038980	5039064	5038930	5038982	1	PHYSOscaffold_4	PHYSODRAFT_498244	5038495	5039064	None	7663	1222	36242	No_constitutive_exon_found_in_species
GAAGATGGCGCGGAGCACGACGATGACGGTTACCTGAAGCAGGGCGGTAGGC	5079673	5079885	5079935	5079883	-1	PHYSOscaffold_4	PHYSODRAFT_332041	5079673	5082881	None	7663	1222	36242	No_constitutive_exon_found_in_species
GGGTTCACCAATCGTTTCACTCGAAGACGCTGATTTCCAGTGGGAGGAAGAC	5282644	5283289	5283339	5283287	-1	PHYSOscaffold_4	PHYSODRAFT_501549	5280725	5284469	None	7663	1222	36242	No_constitutive_exon_found_in_species
ACGACAAAGCCGTCGTATCCTTCCAAGACGCAGACTTCCAGTGGGTCGAGGA	5295180	5295864	5295914	5295862	-1	PHYSOscaffold_4	PHYSODRAFT_497918	5293299	5297241	None	7663	1222	36242	No_constitutive_exon_found_in_species
TTTTCGAGTTAGCTATGTCGGACGGCGCAGTCCTATCCGGGAACGACCAGGT	5327280	5328084	5327230	5327282	1	PHYSOscaffold_4	PHYSODRAFT_504542	5323731	5328084	None	7663	1222	36242	No_constitutive_exon_found_in_species
CTGGAGTGGCTCTACCGTCCCTGTCGGGAGCAGCGACGGGGCTGGACGAGCT	5343005	5343200	5342955	5343007	1	PHYSOscaffold_4	PHYSODRAFT_332108	5342595	5344426	None	7663	1222	36242	No_constitutive_exon_found_in_species
GGGGTGAGCGCCTGGTCGAGTACGCTCAGGCTTTGCGGGAGATCGGCGAGCG	5391576	5391735	5391526	5391578	1	PHYSOscaffold_4	PHYSODRAFT_459591	5391255	5391945	None	7663	1222	36242	No_constitutive_exon_found_in_species
GCTACGGAGTGGGGCTCGAGACGGCGACGACACGCTGGGACGACAGGGAGGC	5391777	5391945	5391727	5391779	1	PHYSOscaffold_4	PHYSODRAFT_459591	5391255	5391945	None	7663	1222	36242	No_constitutive_exon_found_in_species
TGGTGTTTCACCGGGCAAATTCGAGTACTTCTCGATGTGGGATACTGGAGGT	5473973	5474359	5474409	5474357	-1	PHYSOscaffold_4	PHYSODRAFT_261303	5473396	5474783	None	7663	1222	36242	No_constitutive_exon_found_in_species
CCGAGTAGATCCGTTGGAGGTGAGGGATCTCGTGCTTAAGGGACGTGCAGGG	5717205	5717338	5717388	5717336	-1	PHYSOscaffold_4	PHYSODRAFT_315234	5717205	5725451	None	7663	1222	36242	No_constitutive_exon_found_in_species
GACTCCGGCCGGTGGCGACTTGGAGTTCACGTACAACGCGACGTCGGGAGCC	5759180	5759311	5759361	5759309	-1	PHYSOscaffold_4	PHYSODRAFT_315239	5759180	5765213	None	7663	1222	36242	No_constitutive_exon_found_in_species
ATGGGCCTTCTTTACGCGCGAGTGAAATGGTCATCTCCACGTTTGGGAAGGT	5781207	5785410	5781157	5781209	1	PHYSOscaffold_4	PHYSODRAFT_431701	5779276	5785410	None	7663	1222	36242	No_constitutive_exon_found_in_species
TGATATGGGAGACGTGGGTGTTTGTAGTAATGACGGTGCAATGGGTGCAGAT	5803111	5805017	5805067	5805015	-1	PHYSOscaffold_4	PHYSODRAFT_332231	5797032	5808597	None	7663	1222	36242	No_constitutive_exon_found_in_species
CAAGAGCGTCACGTTTTGCTTTGTGACGCTCGCGGTACTCGGGGATAGAGCG	5872438	5872794	5872388	5872440	1	PHYSOscaffold_4	PHYSODRAFT_256508	5872292	5874365	None	7663	1222	36242	No_constitutive_exon_found_in_species
GCGACTGTGGTGGAGCTGATACTTCGGTCGTGTGAGGTGGGTGAAGGTAGAG	5899341	5899920	5899970	5899918	-1	PHYSOscaffold_4	PHYSODRAFT_332253	5899154	5900516	None	7663	1222	36242	No_constitutive_exon_found_in_species
AAGTTTTATTCCCGTCATCCAAAGAAGCCCCAGTCAAGGGCGGAGGCAAGCG	5905780	5906062	5906112	5906060	-1	PHYSOscaffold_4	PHYSODRAFT_499897	5903788	5912062	None	7663	1222	36242	No_constitutive_exon_found_in_species
AGCAGCAACAATAAGAACGCAGAAGTTGCGGGAGCGGGGGCGACGGAGAGCT	5994981	5995419	5994931	5994983	1	PHYSOscaffold_4	PHYSODRAFT_315255	5994706	5998824	None	7663	1222	36242	No_constitutive_exon_found_in_species
AACTGAACGTCGAGCGTGGCGCCAAATTGAGCTGCTGGGTCTGGAAATAGCG	6030838	6031397	6031447	6031395	-1	PHYSOscaffold_4	PHYSODRAFT_346347	6030660	6034305	None	7663	1222	36242	No_constitutive_exon_found_in_species
TAAACATCTCGGTTCAGTATTTTTAAGCACGACGCAGGGACGGATGGCAGGC	6036319	6036518	6036568	6036516	-1	PHYSOscaffold_4	PHYSODRAFT_332291	6035601	6036600	None	7663	1222	36242	No_constitutive_exon_found_in_species
GCCACGCCACGAGATATTCGCGCTGCTCTCGGGTCTGGGCAAACGCGTAGAC	6037827	6037837	6037777	6037829	1	PHYSOscaffold_4	PHYSODRAFT_256479	6036851	6037837	None	7663	1222	36242	No_constitutive_exon_found_in_species
TAAACATCTCGGTTCAGTATTTTTAAGCACGACGCAGGGACGGATGGCAGGC	6051410	6051609	6051360	6051412	1	PHYSOscaffold_4	PHYSODRAFT_332297	6051328	6052327	None	7663	1222	36242	No_constitutive_exon_found_in_species
CCAGCAAAGGACACTGAACATGCTTTTCATTCTCATCCACCGGGGACCAGCC	6089217	6089244	6089294	6089242	-1	PHYSOscaffold_4	PHYSODRAFT_315263	6088783	6091747	None	7663	1222	36242	No_constitutive_exon_found_in_species
CCAGCAGAGAAGCGATTCTGTGTGTGTGACCACGCTAATGGGATGCGCAGCC	6232338	6232828	6232288	6232340	1	PHYSOscaffold_4	PHYSODRAFT_502857	6231388	6232828	None	7663	1222	36242	No_constitutive_exon_found_in_species
TCGGCATCGACTACAATGGCGCTGACCTCGCCGACCTCACGGGCATGTAGCT	6261585	6262622	6262672	6262620	-1	PHYSOscaffold_4	PHYSODRAFT_332350	6261315	6262833	None	7663	1222	36242	No_constitutive_exon_found_in_species
TCGGCATCGACTACAATGGCGCTGACCTCGCCGACCTCACGGGCATGTAGCT	6272850	6273876	6272800	6272852	1	PHYSOscaffold_4	PHYSODRAFT_256463	6272591	6274157	None	7663	1222	36242	No_constitutive_exon_found_in_species
TCGAGGTGGTCCCCAGCACCGACGGTGAAGTCACGCAGGCTCGGGCGGAGGA	6562492	6562597	6562442	6562494	1	PHYSOscaffold_4	PHYSODRAFT_503103	6561094	6562597	None	7663	1222	36242	No_constitutive_exon_found_in_species
AGCAACACGCACCACCGTCCATTCCCGGGCGCGCGAGGGCGATCCGAAAGCA	6698948	6699440	6698898	6698950	1	PHYSOscaffold_4	PHYSODRAFT_332488	6697566	6699440	None	7663	1222	36242	No_constitutive_exon_found_in_species
CAACTGAGATCAAGGCTGCAGCTACCAACTCGGACAAACCGTCTGGGGAGCT	6722382	6724080	6724130	6724078	-1	PHYSOscaffold_4	PHYSODRAFT_499662	6722382	6726201	None	7663	1222	36242	No_constitutive_exon_found_in_species
TGGACGTCGTTCGGTATCTTCATGGCGCGATAACGTCACGGGGCACAAAGCG	6792820	6793107	6792770	6792822	1	PHYSOscaffold_4	PHYSODRAFT_332520	6791540	6795885	None	7663	1222	36242	No_constitutive_exon_found_in_species
TTTCCACTGGGGCAATCTTAATGGGAGCATGTCCTGGGGTGAGGTGGAAGAC	6925846	6926053	6926103	6926051	-1	PHYSOscaffold_4	PHYSODRAFT_255494	6925374	6927223	None	7663	1222	36242	No_constitutive_exon_found_in_species
ATGTTGTTTATAGTGCTGGGCTGACTGTTGTGCTGCGTTGCGGGCGGTAGAA	6939859	6940402	6940452	6940400	-1	PHYSOscaffold_4	PHYSODRAFT_500996	6939859	6941133	None	7663	1222	36242	No_constitutive_exon_found_in_species
CACCATTGTGCGACGCGATCTGCTAGTGGCTCCTGCTGGGACGCGGGAAGAA	7131102	7131236	7131052	7131104	1	PHYSOscaffold_4	PHYSODRAFT_332613	7130891	7132588	None	7663	1222	36242	No_constitutive_exon_found_in_species
GCGTTTGTGTGCCCCGACGTGGATGCCACGCTCGGTCGGCACGCTGGGAGGG	7132510	7132588	7132460	7132512	1	PHYSOscaffold_4	PHYSODRAFT_332613	7130891	7132588	None	7663	1222	36242	No_constitutive_exon_found_in_species
GTTGATCGCCGATTCCGAAGCTAACGCTTGGAACTGGTTGGCGGAGGGAGCG	7140456	7140659	7140709	7140657	-1	PHYSOscaffold_4	PHYSODRAFT_559459	7140456	7143377	None	7663	1222	36242	No_constitutive_exon_found_in_species
GCTTCGGCTCGAGTCAAGCGGCTGAAGGGAGCGCCCGGGGCTGAAGAGAGGG	7309325	7309484	7309275	7309327	1	PHYSOscaffold_4	PHYSODRAFT_499475	7309149	7310586	None	7663	1222	36242	No_constitutive_exon_found_in_species
ACAACGGCCATTTGGCGGACGATCTCGCGTCCTTGTCCCGCAGGGACTAGGC	7324047	7324455	7324505	7324453	-1	PHYSOscaffold_4	PHYSODRAFT_315415	7324047	7325298	None	7663	1222	36242	No_constitutive_exon_found_in_species
AGCATCGACCCGATTATTTCAGCTGACTTGGTCTTGCATGGGGCGACAAGGA	7442957	7443440	7443490	7443438	-1	PHYSOscaffold_4	PHYSODRAFT_332723	7442957	7444909	None	7663	1222	36242	No_constitutive_exon_found_in_species
CATGAAGAGCGACCCAAGGTCCAGGTGGAGGGGGGGGGGGCACATGGAAGGC	7464332	7465916	7464282	7464334	1	PHYSOscaffold_4	PHYSODRAFT_504318	7463717	7465916	None	7663	1222	36242	No_constitutive_exon_found_in_species
GATGGACCCGAAGTACTGGACGCATCTCCAGTCGTTCAAATGGGAGCAAGAA	7468494	7468778	7468828	7468776	-1	PHYSOscaffold_4	PHYSODRAFT_315438	7466191	7471083	None	7663	1222	36242	No_constitutive_exon_found_in_species
CAAGGAGATGTACGAAGGCCTCGGCGCAGGCTTTAAAGATTGGGGGTCAGCT	7496043	7496272	7496322	7496270	-1	PHYSOscaffold_4	PHYSODRAFT_254233	7496043	7497136	None	7663	1222	36242	No_constitutive_exon_found_in_species
AGCTCGAGCAGGAGAAGGGCGTGATGCAGGACAGCAGGGCGGACGAGTAGGT	9744	9882	9694	9746	1	PHYSOscaffold_5	PHYSODRAFT_332762	9535	10514	None	7663	1222	36242	No_constitutive_exon_found_in_species
GCAAGCCGACGTGGAAGCGATTGGCGCTGGCCTGCGGACTGATGGGGAAGGA	10339	10514	10289	10341	1	PHYSOscaffold_5	PHYSODRAFT_332762	9535	10514	None	7663	1222	36242	No_constitutive_exon_found_in_species
TGACTGGATCGCGAGTGCCGATAATTATGACCGATACCGTGGGGGTGAAGCC	11691	13761	13811	13759	-1	PHYSOscaffold_5	PHYSODRAFT_354709	11691	14563	None	7663	1222	36242	No_constitutive_exon_found_in_species
GTAGCCCTCACCGTCTCAGCCGTTCCACGAGGTTGCTGTCAAATGGGCAGTT	153917	154093	153867	153919	1	PHYSOscaffold_5	PHYSODRAFT_252993	153445	154717	None	7663	1222	36242	No_constitutive_exon_found_in_species
CAGGACGAGGAGGTCGACAGTGCGATGGACCAGCTCTTGTACCGGGACAGCT	169423	169712	169762	169710	-1	PHYSOscaffold_5	PHYSODRAFT_301481	168362	169920	None	7663	1222	36242	No_constitutive_exon_found_in_species
ACTTTCGCCAACATTTTCTGGTACCCGCACATGATCCGGCTGGTGGGCAGAA	258955	259365	258905	258957	1	PHYSOscaffold_5	PHYSODRAFT_508073	258663	259365	None	7663	1222	36242	No_constitutive_exon_found_in_species
CGTGATACTATCAGTGTTAAAGCCATACTATTCTGATGAAGCACTGGGAGGG	620001	620576	620626	620574	-1	PHYSOscaffold_5	PHYSODRAFT_505222	620001	621992	None	7663	1222	36242	No_constitutive_exon_found_in_species
AAATTAGAGGGGTGTTTCATTAACATTGGGGTGTATTTGGGGGGTGGCAGAC	979281	979568	979231	979283	1	PHYSOscaffold_5	PHYSODRAFT_508543	978922	980661	None	7663	1222	36242	No_constitutive_exon_found_in_species
AAATTAGAGGGGTGTTTCATTAACATTGGGGTGTATTTGGGGGGTGGCAGAC	1126505	1126792	1126455	1126507	1	PHYSOscaffold_5	PHYSODRAFT_509999	1126146	1127885	None	7663	1222	36242	No_constitutive_exon_found_in_species
GGCAGCAACCAGGGATGGTCGCAGCCAACTCCGGCGGGTGGTAGCGACAGCC	1248873	1250380	1250430	1250378	-1	PHYSOscaffold_5	PHYSODRAFT_506562	1248873	1250913	None	7663	1222	36242	No_constitutive_exon_found_in_species
TTTAGATAGCTGAAGGACCGGGACGGGCAACTGCGTCGGGAAATTGAGAGTG	1319979	1320081	1320131	1320079	-1	PHYSOscaffold_5	PHYSODRAFT_507321	1318847	1321814	None	7663	1222	36242	No_constitutive_exon_found_in_species
CGTTCATGCAGCGACTGACATGACAATACAAGGTGTTGTGGGACATCGAGTC	1406771	1406893	1406721	1406773	1	PHYSOscaffold_5	PHYSODRAFT_333162	1406276	1407874	None	7663	1222	36242	No_constitutive_exon_found_in_species
CGTTAACGCAGATAGTCGGAAGCGCAACAGGGATGGATCGCGTAAGGGAGGT	1417013	1417324	1417374	1417322	-1	PHYSOscaffold_5	PHYSODRAFT_510283	1417013	1418076	None	7663	1222	36242	No_constitutive_exon_found_in_species
GGGATGAAGCAGTGCAAGTTTTACCTGCAGGGCCACTGCCGGATGGGTAGCA	1487595	1489484	1487545	1487597	1	PHYSOscaffold_5	PHYSODRAFT_545979	1486267	1489484	None	7663	1222	36242	No_constitutive_exon_found_in_species
AGAAGGGGGGAGAGGGTCAGGAGCATGAAACGAGTGAGGCGGGCGATGAGGT	1492217	1492715	1492167	1492219	1	PHYSOscaffold_5	PHYSODRAFT_504737	1491806	1494275	None	7663	1222	36242	No_constitutive_exon_found_in_species
TCATTGAAACTCGTAACACCGCTGCGTTATTGCTGTCTCCAGTTGGGGAGCC	1495056	1495175	1495225	1495173	-1	PHYSOscaffold_5	PHYSODRAFT_301661	1495056	1496131	None	7663	1222	36242	No_constitutive_exon_found_in_species
CAGTAGAGGGCGAGTGCGGCGGGGACGAAGACGCAGTTTGCGGGTTGAAGAG	1619889	1619986	1619839	1619891	1	PHYSOscaffold_5	PHYSODRAFT_333206	1619215	1620047	None	7663	1222	36242	No_constitutive_exon_found_in_species
CCAGCAGGAAGCCGATCGCAGAGTCGCCATTCTCCGGGACGAATTTAAAGAG	1652731	1652847	1652897	1652845	-1	PHYSOscaffold_5	PHYSODRAFT_413760	1652731	1653184	None	7663	1222	36242	No_constitutive_exon_found_in_species
AAATTAGAGGGGTGTTTCATTAACATTGGGGTGTATTTGGGGGGTGGCAGAC	1754449	1754736	1754786	1754734	-1	PHYSOscaffold_5	PHYSODRAFT_508370	1753356	1755095	None	7663	1222	36242	No_constitutive_exon_found_in_species
CGCTAGCCTACGCTACTTCCTAAGATGGGCCGAGTTATGCGTTGTGGGAGGT	1786300	1786345	1786395	1786343	-1	PHYSOscaffold_5	PHYSODRAFT_333256	1786300	1787462	None	7663	1222	36242	No_constitutive_exon_found_in_species
GCGGAACCTACGCGCGAATGTGCAGAAGCATGATGTGCCTGGGTGCAAAGTC	1907872	1908255	1908305	1908253	-1	PHYSOscaffold_5	PHYSODRAFT_405891	1907584	1908532	None	7663	1222	36242	No_constitutive_exon_found_in_species
CTGACGGTGACTTGTCCGACCAAATGGCGCTGATGGCCAGGCTCAGGGAGCT	1952216	1952330	1952380	1952328	-1	PHYSOscaffold_5	PHYSODRAFT_506323	1952216	1953992	None	7663	1222	36242	No_constitutive_exon_found_in_species
AGTCCGGAGAAATGATGCTGGAGGCTACGGGCTACGTTCTGGGGACGCAGAG	2376288	2376386	2376238	2376290	1	PHYSOscaffold_5	PHYSODRAFT_333369	2375108	2376468	None	7663	1222	36242	No_constitutive_exon_found_in_species
TGTAGGTTACTGACGCGTCTGAATTGGTGCTGTTAATTGGGAATATGTAGCC	2447675	2448669	2447625	2447677	1	PHYSOscaffold_5	PHYSODRAFT_301780	2446610	2448669	None	7663	1222	36242	No_constitutive_exon_found_in_species
GTTCAACGTACGCTGTTGGCAACGACTTACAATAATCGATGGGATTGGAGAG	2455194	2455394	2455144	2455196	1	PHYSOscaffold_5	PHYSODRAFT_346539	2451452	2458115	None	7663	1222	36242	No_constitutive_exon_found_in_species
CACTGAGAGCATGGTGCTGTACGTCCGACGTGAAGTTCGACGCTGGGAAGAC	2525729	2525905	2525679	2525731	1	PHYSOscaffold_5	PHYSODRAFT_249160	2525099	2525905	None	7663	1222	36242	No_constitutive_exon_found_in_species
TAATGGGTACACTTGATTGTACCCCGTTACAGAAAGGGTCACGGGGGGAGAA	2619426	2619595	2619645	2619593	-1	PHYSOscaffold_5	PHYSODRAFT_379313	2619426	2624777	None	7663	1222	36242	No_constitutive_exon_found_in_species
CCGTCGTGTTGCCCCGCGACATTGTGTACATTGAGCACGTGGGCATCAAGAG	2774840	2775992	2774790	2774842	1	PHYSOscaffold_5	PHYSODRAFT_508021	2774651	2775992	None	7663	1222	36242	No_constitutive_exon_found_in_species
TATAGCTGAATGAGATCAGACACAATGATTCGTATGGGACGCGGGGGCAGAC	2809597	2809610	2809660	2809608	-1	PHYSOscaffold_5	PHYSODRAFT_315653	2809597	2811305	None	7663	1222	36242	No_constitutive_exon_found_in_species
ACGCCCATCGAGGAGACTGTGCGAGCCTTGAACTTCGTTGGGGCATCGAGGC	2845274	2845384	2845434	2845382	-1	PHYSOscaffold_5	PHYSODRAFT_346552	2840904	2845985	None	7663	1222	36242	No_constitutive_exon_found_in_species
CGGTGTTCCTAAGAAAGATCCTGCGACTGGTCAAATCCCGAAGCGGGTAGAA	2862519	2862689	2862739	2862687	-1	PHYSOscaffold_5	PHYSODRAFT_508286	2862519	2862882	None	7663	1222	36242	No_constitutive_exon_found_in_species
AGGAGCGGGAAGAAGACTACGCGACTATGTTGCTCCTAGGCAAGGGAAAGAA	2898163	2898391	2898113	2898165	1	PHYSOscaffold_5	PHYSODRAFT_505306	2897395	2898391	None	7663	1222	36242	No_constitutive_exon_found_in_species
ACCTTCGGCACCAAGACGTGGGAGGGTCCGCTCGTGCTGCTCAGCGGGAGGG	3048187	3049006	3049056	3049004	-1	PHYSOscaffold_5	PHYSODRAFT_259936	3048187	3049557	None	7663	1222	36242	No_constitutive_exon_found_in_species
ACCTTCGGCACCAAGACGTGGGAGGGTCCGCTCGTGCTGCTCAGCGGGAGGG	3051801	3052620	3051751	3051803	1	PHYSOscaffold_5	PHYSODRAFT_505673	3051250	3052620	None	7663	1222	36242	No_constitutive_exon_found_in_species
AAGGCCAAGACGTACGGGCTCCTGCTGGCAAAAATGAGGGTACACGAGAGCG	3319510	3320177	3319460	3319512	1	PHYSOscaffold_5	PHYSODRAFT_504760	3318952	3320177	None	7663	1222	36242	No_constitutive_exon_found_in_species
CGTACTGTTGCTACCTGCCTCCTGACTTCGTACTATTCGTTGTGGGACAGCC	3408388	3408503	3408553	3408501	-1	PHYSOscaffold_5	PHYSODRAFT_505932	3408130	3411756	None	7663	1222	36242	No_constitutive_exon_found_in_species
GCCCGCCTTCCCTGACGAGTACGCGCACGCCGAGATCGTGACGGGCCAAGTG	3412055	3413428	3413478	3413426	-1	PHYSOscaffold_5	PHYSODRAFT_315701	3412055	3414156	None	7663	1222	36242	No_constitutive_exon_found_in_species
CATTCGCGTGCCTCTTTGCGCGCGCAGAGAGCGGGCGTAACAGGGGGAAGGT	3416212	3416487	3416162	3416214	1	PHYSOscaffold_5	PHYSODRAFT_360849	3415985	3418546	None	7663	1222	36242	No_constitutive_exon_found_in_species
TTGATATGATTGGCATGGTCCTGATGCGTTGTTGTGTTGGTGGGAAGCAGGT	3439062	3439158	3439012	3439064	1	PHYSOscaffold_5	PHYSODRAFT_346574	3438338	3443440	None	7663	1222	36242	No_constitutive_exon_found_in_species
CTTTGCATGATCAGCCTCCAGACTGACAGTATACTAATGTGGTGGGCCAGGT	3497875	3497967	3497825	3497877	1	PHYSOscaffold_5	PHYSODRAFT_315723	3496873	3499317	None	7663	1222	36242	No_constitutive_exon_found_in_species
GAGGAGAAGGACAGTACTTCGGCCTCGGCTCAACTTGGCGAAAGGGACAGGA	3803759	3804792	3804842	3804790	-1	PHYSOscaffold_5	PHYSODRAFT_302010	3803759	3805385	None	7663	1222	36242	No_constitutive_exon_found_in_species
GTGCGTATATGTACTGATCGTTTGTTGCTGTTGCTTTGCGGCGGGTGTAGGA	3911100	3911507	3911557	3911505	-1	PHYSOscaffold_5	PHYSODRAFT_505563	3907015	3911968	None	7663	1222	36242	No_constitutive_exon_found_in_species
GGAGTGTGGTTTACATAAATCTTTTTCATTCCTCTGGCACGGGCGGACAGGC	4062705	4062797	4062847	4062795	-1	PHYSOscaffold_5	PHYSODRAFT_333840	4062442	4067464	None	7663	1222	36242	No_constitutive_exon_found_in_species
AAATAATTTGTTAATTTAATTATAACTGTATTGTGGTTTTTGTAGGGTAGTG	4085314	4085518	4085264	4085316	1	PHYSOscaffold_5	PHYSODRAFT_505597	4085098	4085518	None	7663	1222	36242	No_constitutive_exon_found_in_species
TATTTGTTGAGCTTGTTGGGGGTTTTGACTGGGATTTTTGGGATATGTAGGG	4198180	4198250	4198300	4198248	-1	PHYSOscaffold_5	PHYSODRAFT_404232	4196123	4198841	None	7663	1222	36242	No_constitutive_exon_found_in_species
AACTGCGTCAGCATCGCTTGATAAGCACTGTTGGACTCTGTGGGTAATAGCC	4318855	4318924	4318805	4318857	1	PHYSOscaffold_5	PHYSODRAFT_302134	4318566	4319450	None	7663	1222	36242	No_constitutive_exon_found_in_species
TAGCCGCCAAGAGCTGGCCACGGATGGAGAAGGGGAGGGTGCAAAAGAAGAA	4439384	4439668	4439334	4439386	1	PHYSOscaffold_5	PHYSODRAFT_411844	4438891	4439668	None	7663	1222	36242	No_constitutive_exon_found_in_species
ACTCTCCGGGGATCGCCTAACGAGAGGGTCTAAGTGTTTGAGGGACGAAGGC	4559417	4559884	4559934	4559882	-1	PHYSOscaffold_5	PHYSODRAFT_509290	4559417	4563979	None	7663	1222	36242	No_constitutive_exon_found_in_species
GTGGTGGGGAATTGGGGGGGGTGCTGATTGTTATTGGTGGGATGGTGCAGAA	4601760	4601838	4601888	4601836	-1	PHYSOscaffold_5	PHYSODRAFT_509250	4600445	4602478	None	7663	1222	36242	No_constitutive_exon_found_in_species
AGGTGTAGTGGGTTTAAGTATGAGGTAGTGCTGATGCTGTGGGGCTGCAGGT	4603086	4603244	4603036	4603088	1	PHYSOscaffold_5	PHYSODRAFT_315971	4602667	4606336	None	7663	1222	36242	No_constitutive_exon_found_in_species
CACAAGCTGGCAGCGTCTATCGATCGCTACGTCGAGGACGAGGCTGGGAGCG	4626379	4626530	4626580	4626528	-1	PHYSOscaffold_5	PHYSODRAFT_315976	4625827	4626664	None	7663	1222	36242	No_constitutive_exon_found_in_species
CTTCCCGTATTTTACGGCCCCTACTACGTTTACATCGCGCGGGCAACGAGTA	4683148	4683373	4683423	4683371	-1	PHYSOscaffold_5	PHYSODRAFT_315989	4683148	4684301	None	7663	1222	36242	No_constitutive_exon_found_in_species
GTTGGTGTCCTTTTGCTGACATTGTTTGGGTGCTTTGTTGGGTAAAACAGAG	4698453	4698560	4698610	4698558	-1	PHYSOscaffold_5	PHYSODRAFT_354832	4698373	4700798	None	7663	1222	36242	No_constitutive_exon_found_in_species
CACTGGACCCCATTCGCTCTTTTCTTGGGGTGCGAGAATCATGGGAACAGGC	4716793	4719111	4719161	4719109	-1	PHYSOscaffold_5	PHYSODRAFT_508656	4713111	4720243	None	7663	1222	36242	No_constitutive_exon_found_in_species
GGTTCCGATGACGGCACTGTTCGGCTCTGGGAGACTACACGGGAGACCAGCG	4782197	4782882	4782147	4782199	1	PHYSOscaffold_5	PHYSODRAFT_507383	4777411	4782882	None	7663	1222	36242	No_constitutive_exon_found_in_species
TGCTGGGCGGATGCTCAACTTTTGACATGTTTCCATCCTTTTGGGGGAAGGT	4802878	4803118	4802828	4802880	1	PHYSOscaffold_5	PHYSODRAFT_453538	4802604	4803781	None	7663	1222	36242	No_constitutive_exon_found_in_species
AACGTCATTGACGCCCAGGCTCCGCTCATCGCATCCGGGTGTGGCTGGAGTG	4816547	4816897	4816947	4816895	-1	PHYSOscaffold_5	PHYSODRAFT_316057	4815539	4817471	None	7663	1222	36242	No_constitutive_exon_found_in_species
ACGGGTTGGTGAAGGAAGCTCAGATGCTGAGTGTGGATAGTGAACGGGAGTT	4822748	4824371	4824421	4824369	-1	PHYSOscaffold_5	PHYSODRAFT_509127	4822748	4826576	None	7663	1222	36242	No_constitutive_exon_found_in_species
AGACAGTTGCTGTGAGAAGAAGTGTGGCTAAACGATGGATTGGGGTGCAGCG	4915455	4915519	4915405	4915457	1	PHYSOscaffold_5	PHYSODRAFT_334115	4915215	4916462	None	7663	1222	36242	No_constitutive_exon_found_in_species
AGACAGTTGCTGTGAGAAGAAGTGTGGCTAAACGATGGATTGGGGTGCAGCG	4947092	4947156	4947206	4947154	-1	PHYSOscaffold_5	PHYSODRAFT_459480	4946158	4947309	None	7663	1222	36242	No_constitutive_exon_found_in_species
AGAGGACTCGATCGAGTACGACGCTCAGTTTGAACGCTGGGCGAGAACAGCC	5109672	5109712	5109762	5109710	-1	PHYSOscaffold_5	PHYSODRAFT_334164	5109672	5111412	None	7663	1222	36242	No_constitutive_exon_found_in_species
TTGATGCTGATTGCGTGTTTGCTATGTGCTTGCCTTGCTTGGGGAGACAGGC	5133084	5133135	5133034	5133086	1	PHYSOscaffold_5	PHYSODRAFT_507973	5129525	5133135	None	7663	1222	36242	No_constitutive_exon_found_in_species
TGTCCGAAACCGAGCGCTACTACCCGATGACGCAGCGCAAGGGGTAGAAGGC	5168934	5169364	5169414	5169362	-1	PHYSOscaffold_5	PHYSODRAFT_263128	5168471	5172532	None	7663	1222	36242	No_constitutive_exon_found_in_species
ACATATCGCGATGACAAGCGACAAAGGAGAATGCTTCACATGGGGAAGAGGA	5199823	5199982	5199773	5199825	1	PHYSOscaffold_5	PHYSODRAFT_509419	5198710	5202638	None	7663	1222	36242	No_constitutive_exon_found_in_species
AACAGCGAGTGGGTTCTGATTTAACTGTAAACTGGTTCTGGGTGTGGCAGCG	5205518	5205977	5205468	5205520	1	PHYSOscaffold_5	PHYSODRAFT_346745	5204452	5207156	None	7663	1222	36242	No_constitutive_exon_found_in_species
ATATTGCAGGAGCCTCTCCATGTCTGACACTTCGTGTTACATGCGGGCAGTT	5247432	5247534	5247382	5247434	1	PHYSOscaffold_5	PHYSODRAFT_316123	5247091	5247960	None	7663	1222	36242	No_constitutive_exon_found_in_species
ATGGTGTTCATTCATGATGACTAACTCCACATCTCCTCTCACACGGGCAGGT	5286217	5286687	5286737	5286685	-1	PHYSOscaffold_5	PHYSODRAFT_263158	5284313	5287205	None	7663	1222	36242	No_constitutive_exon_found_in_species
TGTCCAAAGTTTTGCCATGACAAACTTACTTTATATTGGTGGGGTGAAAGGT	5384303	5384574	5384624	5384572	-1	PHYSOscaffold_5	PHYSODRAFT_508272	5383944	5385175	None	7663	1222	36242	No_constitutive_exon_found_in_species
CGTGCCGGACGCTTTGGCGCCCTGGTTCTTTTGCGTACCGGGAGTGACAGAC	5530191	5530416	5530466	5530414	-1	PHYSOscaffold_5	PHYSODRAFT_334302	5530114	5530964	None	7663	1222	36242	No_constitutive_exon_found_in_species
CCGCTGAACGGGGAAGCAGCGGGATTGCAGTGGACTTCTCGGGCTTGGAGAT	5692969	5693206	5692919	5692971	1	PHYSOscaffold_5	PHYSODRAFT_508431	5689553	5693545	None	7663	1222	36242	No_constitutive_exon_found_in_species
TCAATCAATCGAATCCGGCATGGTTGTGCTTGGATGACGGCGGGGGCAAGAA	5806866	5807643	5806816	5806868	1	PHYSOscaffold_5	PHYSODRAFT_334369	5805938	5808380	None	7663	1222	36242	No_constitutive_exon_found_in_species
TGAACTTGCTGGAGCTCAACACCGCCGTCTCGGGCGGAATCTGGGATAAGTT	5862441	5863776	5862391	5862443	1	PHYSOscaffold_5	PHYSODRAFT_545686	5860806	5863776	None	7663	1222	36242	No_constitutive_exon_found_in_species
CTGACTTCGCTACAGAGTGGCGGCGGTTCGGATTCTTCGAGCGCTGGGAGCA	5930550	5931706	5931756	5931704	-1	PHYSOscaffold_5	PHYSODRAFT_445559	5928480	5936919	None	7663	1222	36242	No_constitutive_exon_found_in_species
TGGCAGTCGCTTGAGATCCCTGTGTCGAAGCAGTTCCGGTGGTGGGTGAGTG	5991058	5991681	5991731	5991679	-1	PHYSOscaffold_5	PHYSODRAFT_334433	5990864	5992790	None	7663	1222	36242	No_constitutive_exon_found_in_species
GGCGGGTAGCTCCCGGCCTGGCGGTTCGAGGCTTCGGGTATGTGAGGCAGTG	6052836	6052974	6052786	6052838	1	PHYSOscaffold_5	PHYSODRAFT_334459	6051315	6052974	None	7663	1222	36242	No_constitutive_exon_found_in_species
GGGTTCGAGTCAGCCAGCTGCTTGACATTTTTGTTTTCGGAGGCGGGTAGCT	6129994	6130173	6129944	6129996	1	PHYSOscaffold_5	PHYSODRAFT_334464	6126173	6130173	None	7663	1222	36242	No_constitutive_exon_found_in_species
GCGCCAAGTACGACCGCATCAAGCGCCACCTCGAGCGCCAAGGGTGGAAGGT	6366768	6367041	6367091	6367039	-1	PHYSOscaffold_5	PHYSODRAFT_505132	6366768	6368149	None	7663	1222	36242	No_constitutive_exon_found_in_species
CCAGCAGATGCGCCGACAAGGACGTCTACCTTCAGTTGTGGGAATACGAGTG	6576664	6577625	6577675	6577623	-1	PHYSOscaffold_5	PHYSODRAFT_450814	6576664	6579408	None	7663	1222	36242	No_constitutive_exon_found_in_species
GTGAACCCGACGCCGAGGCTCGAGGTAGCGATGCACCGACGCTGGGGCAGAT	6654539	6655223	6654489	6654541	1	PHYSOscaffold_5	PHYSODRAFT_334561	6653454	6657514	None	7663	1222	36242	No_constitutive_exon_found_in_species
GCAGATCTCCGAGTCGGACGGAGCGGGTGCAGTACCGTTACGGTGGGCAGGG	6757314	6757493	6757543	6757491	-1	PHYSOscaffold_5	PHYSODRAFT_249766	6757116	6757914	None	7663	1222	36242	No_constitutive_exon_found_in_species
GAGGAGGTGGTTCGCCTTATCGCCTTATCGACTCGAGCAACGAAGGGCAGCT	6794917	6795217	6794867	6794919	1	PHYSOscaffold_5	PHYSODRAFT_334609	6794166	6797382	None	7663	1222	36242	No_constitutive_exon_found_in_species
GACAACGGACGAAGTCTCGAAGTCCGCGGCATCAACCCGGGGTGATGGAGAC	6806564	6806930	6806514	6806566	1	PHYSOscaffold_5	PHYSODRAFT_334612	6805619	6808615	None	7663	1222	36242	No_constitutive_exon_found_in_species
GTGTTCCTACTGACGTGTAGTTTATAATGGTCATTGACGCTGTGGGGCAGAT	154465	154929	154979	154927	-1	PHYSOscaffold_6	PHYSODRAFT_316371	153362	155661	None	7663	1222	36242	No_constitutive_exon_found_in_species
AAAAGTCGCGGTCGCTCCTCAGTGGTACAGTACACATCGTGTGTGGGGAGAT	214444	214633	214683	214631	-1	PHYSOscaffold_6	PHYSODRAFT_334662	214444	215585	None	7663	1222	36242	No_constitutive_exon_found_in_species
GTCCGGCTGACGGAATACTGTGTCAACGGGGCAATTGAGTCGGGACGCAGTT	284775	286197	286247	286195	-1	PHYSOscaffold_6	PHYSODRAFT_513162	284775	286613	None	7663	1222	36242	No_constitutive_exon_found_in_species
TGAAGCTGCATGCAATGGCCACATGCAGATATTGACATGGAATGTGGGAGAA	406989	407704	406939	406991	1	PHYSOscaffold_6	PHYSODRAFT_334714	406523	410209	None	7663	1222	36242	No_constitutive_exon_found_in_species
GGTCGAGCCGCAGTACGTGGCGACATGAGACGCTAAAATGGGTTACGGAGAG	409600	410209	409550	409602	1	PHYSOscaffold_6	PHYSODRAFT_334714	406523	410209	None	7663	1222	36242	No_constitutive_exon_found_in_species
GGGCGTTGTTATGGCCAACAACAACTACACGCGCGACACTGCCGAGGGAGTT	425453	425614	425664	425612	-1	PHYSOscaffold_6	PHYSODRAFT_257267	425453	426455	None	7663	1222	36242	No_constitutive_exon_found_in_species
CGGTCTCCGATATCGCAGATCCGTGGTGGCTTTTTCGACCCGACGGGCAGAT	440343	440523	440573	440521	-1	PHYSOscaffold_6	PHYSODRAFT_334727	437777	440635	None	7663	1222	36242	No_constitutive_exon_found_in_species
CTTTTAGGATATCTCAACTAACTGAATTCGATTGTGATGTGGGTGCACAGGT	451295	451865	451915	451863	-1	PHYSOscaffold_6	PHYSODRAFT_514526	451295	452150	None	7663	1222	36242	No_constitutive_exon_found_in_species
AAGGCAACGCCTCTGAGGTGAAGGAGGAGAGTCAGACGATCGGGAGTCAGGC	500712	500957	500662	500714	1	PHYSOscaffold_6	PHYSODRAFT_257212	497103	501022	None	7663	1222	36242	No_constitutive_exon_found_in_species
AAGAAGAGATCCAACAGCAGGCCAGTCGGTGGGGAGACAACGAGGGGTAGCA	527534	527548	527598	527546	-1	PHYSOscaffold_6	PHYSODRAFT_334757	527534	529693	None	7663	1222	36242	No_constitutive_exon_found_in_species
GTTCTGCGTCTACGTCAACTATGAGCAACAACACCTCTGCTGGGAAGAAGAA	638830	639031	639081	639029	-1	PHYSOscaffold_6	PHYSODRAFT_513786	638830	639427	None	7663	1222	36242	No_constitutive_exon_found_in_species
GTCTCATCCTGAGCTCGGAGGCAGAATTGCAACAGAAGAAGGGCAAGGAGAG	739538	740000	739488	739540	1	PHYSOscaffold_6	PHYSODRAFT_387561	737860	740000	None	7663	1222	36242	No_constitutive_exon_found_in_species
AATCGTGGCCGGTGAGGACATCGACGCTGGCGTAGTGCTGGCTCGGGGAGAT	840222	840501	840172	840224	1	PHYSOscaffold_6	PHYSODRAFT_259189	839376	842268	None	7663	1222	36242	No_constitutive_exon_found_in_species
GAGGCTTTAGTCATCGCTTGATCTAGTGCATCTTGCAAAGGGCGAGCGAGTC	866970	867007	866920	866972	1	PHYSOscaffold_6	PHYSODRAFT_512178	866743	867223	None	7663	1222	36242	No_constitutive_exon_found_in_species
GCGCGCTCAAAGCATGTGAAGAATATGGCTGCAATTTGCTGGTGGGACAGCA	880348	880419	880469	880417	-1	PHYSOscaffold_6	PHYSODRAFT_259328	878111	880723	None	7663	1222	36242	No_constitutive_exon_found_in_species
AAAAGGGGATTCTCTCTTTTTCATTCAAAGATTTTTGATGGATTGGGTAGCG	924109	926322	926372	926320	-1	PHYSOscaffold_6	PHYSODRAFT_334877	924109	927130	None	7663	1222	36242	No_constitutive_exon_found_in_species
CCGTTGAGGAGTTTGATGTATTGTGGTTTGACTTAACGGAGCGGGATTAGTC	949867	950146	950196	950144	-1	PHYSOscaffold_6	PHYSODRAFT_302829	949867	951076	None	7663	1222	36242	No_constitutive_exon_found_in_species
CCCAACAGGGACTATCGGACAGGGCGATGATGACTCGCGCGCTGGGGCAGTC	961588	961813	961538	961590	1	PHYSOscaffold_6	PHYSODRAFT_334885	958006	961813	None	7663	1222	36242	No_constitutive_exon_found_in_species
CACAACGCGATCACCTCCGTGAGGCAGGCTGCAGAGTGGGGCATGGGCAGCA	1058108	1058274	1058058	1058110	1	PHYSOscaffold_6	PHYSODRAFT_513693	1057725	1058274	None	7663	1222	36242	No_constitutive_exon_found_in_species
CCCGTCCATTGTAAGTGTTTGTCTTCGGTGTGGGTGGTCTATGGGCGGAGTG	1066258	1066419	1066469	1066417	-1	PHYSOscaffold_6	PHYSODRAFT_412553	1066258	1066729	None	7663	1222	36242	No_constitutive_exon_found_in_species
TAAAGTGATGCTGAAGGATGGCGTGAGTAAATTTACTCGGGACGCGCAAGAG	1110472	1110839	1110422	1110474	1	PHYSOscaffold_6	PHYSODRAFT_334917	1106029	1111248	None	7663	1222	36242	No_constitutive_exon_found_in_species
TGCTGACAACGAAAAAAACTATGGGACTCATTCGGTGAGAAAGGGTGTAGGC	1120334	1120392	1120284	1120336	1	PHYSOscaffold_6	PHYSODRAFT_334919	1119481	1120392	None	7663	1222	36242	No_constitutive_exon_found_in_species
AGTTAATGCGTTGCAGTTGCTGACGAGTACTTGCGGTTTTATGGGGACAGGA	1188388	1188465	1188338	1188390	1	PHYSOscaffold_6	PHYSODRAFT_561910	1187909	1188904	None	7663	1222	36242	No_constitutive_exon_found_in_species
GCGCGTACAGCGAGGACGTCGACGGGCGCGTCGCGTCGCCCTACGGGGAGTG	1278003	1278014	1277953	1278005	1	PHYSOscaffold_6	PHYSODRAFT_512100	1277395	1278456	None	7663	1222	36242	No_constitutive_exon_found_in_species
TGGCGATGGGTTGGTGCGTGTGGCTCATTGCGTTGCGTGGCTGGGGGCAGAT	1296411	1296492	1296361	1296413	1	PHYSOscaffold_6	PHYSODRAFT_512543	1296259	1297256	None	7663	1222	36242	No_constitutive_exon_found_in_species
TCGACTTGCGTCACACAACACGTACTTACTTGACTTGACTTGGGATGCAGAG	1304215	1304327	1304377	1304325	-1	PHYSOscaffold_6	PHYSODRAFT_512799	1303767	1304571	None	7663	1222	36242	No_constitutive_exon_found_in_species
GATGAATGGTGTGCTTGCCGCATCTGCTGGCTTTAGTGTTGCTTAGGGAGCG	1424171	1424878	1424121	1424173	1	PHYSOscaffold_6	PHYSODRAFT_510601	1423894	1424878	None	7663	1222	36242	No_constitutive_exon_found_in_species
GCGACCGACACGCTCCAGTCTTACCTCACTTGTGTCTTGTGCATGGGCAGTT	1426557	1427523	1427573	1427521	-1	PHYSOscaffold_6	PHYSODRAFT_346972	1426557	1428775	None	7663	1222	36242	No_constitutive_exon_found_in_species
AGCACATGTAGGAATGGACTCAACCTAAAATCCCTACGGGGGCGGCCAAGAA	1448309	1448477	1448527	1448475	-1	PHYSOscaffold_6	PHYSODRAFT_346979	1446845	1448858	None	7663	1222	36242	No_constitutive_exon_found_in_species
CGATGTCTGGCTCTGCTGCTGCTACAGAGGGCCTCCCCTCGGGGTGGAAGGC	1465662	1465725	1465775	1465723	-1	PHYSOscaffold_6	PHYSODRAFT_510782	1465515	1466505	None	7663	1222	36242	No_constitutive_exon_found_in_species
CATTGAACTGTGACGCTGTTGTCTAAAATCTCACCAAGCTGGGCGTACAGGC	1490374	1490437	1490487	1490435	-1	PHYSOscaffold_6	PHYSODRAFT_513908	1489708	1490985	None	7663	1222	36242	No_constitutive_exon_found_in_species
CGGTTGCGAGATCGGATGGTCAACAAGCTGTCATCCACTACGACGGGCAGCC	1764190	1764619	1764669	1764617	-1	PHYSOscaffold_6	PHYSODRAFT_335125	1764190	1767664	None	7663	1222	36242	No_constitutive_exon_found_in_species
CAACTACGGGACTCGCCAGTAAGACACCCAAGCGGCTTGCCCGGGGCAAGTT	1817001	1817204	1817254	1817202	-1	PHYSOscaffold_6	PHYSODRAFT_335151	1817001	1817267	None	7663	1222	36242	No_constitutive_exon_found_in_species
TACTGGATGCATTCGACAACGGAGGTAACCCGTTAGGTCAATGGGACAAGCT	1827342	1827960	1827292	1827344	1	PHYSOscaffold_6	PHYSODRAFT_510634	1826958	1827960	None	7663	1222	36242	No_constitutive_exon_found_in_species
TGTGTGTGTGATCTTGAAGAGCCGCTAACGTTGCGAGTGTATGGGGGTAGAT	1853008	1853089	1852958	1853010	1	PHYSOscaffold_6	PHYSODRAFT_246391	1852437	1853555	None	7663	1222	36242	No_constitutive_exon_found_in_species
CGAACTCGTCGCCGTTGTGGTGGCCTCCGCTCCGTGGGGTGGTGCCGAAGCT	1914084	1914240	1914034	1914086	1	PHYSOscaffold_6	PHYSODRAFT_335197	1913502	1914632	None	7663	1222	36242	No_constitutive_exon_found_in_species
CGAACTCGTCGCCGTTGTGGTGGCCTCCGCTCCGTGGGGTGGTGCCGAAGCT	1917804	1917926	1917754	1917806	1	PHYSOscaffold_6	PHYSODRAFT_335199	1917222	1917926	None	7663	1222	36242	No_constitutive_exon_found_in_species
ACGATTCGTGACGGCGTCGAGTGTTGGTGCTGCTGCTGCCCGCGTGGGAGAA	1925419	1925549	1925599	1925547	-1	PHYSOscaffold_6	PHYSODRAFT_335202	1922378	1925931	None	7663	1222	36242	No_constitutive_exon_found_in_species
CGAACTCGTCGCCGTTGTGGTGGCCTCCGCTCCGTGGGGTGGTGCCGAAGCT	1925231	1925349	1925399	1925347	-1	PHYSOscaffold_6	PHYSODRAFT_335202	1922378	1925931	None	7663	1222	36242	No_constitutive_exon_found_in_species
ACGATTCGTGACGGCGTCGAGTGTTGGTGCTGCTGCTGCCCGCGTGGGAGAA	1930769	1930899	1930949	1930897	-1	PHYSOscaffold_6	PHYSODRAFT_335204	1928513	1931281	None	7663	1222	36242	No_constitutive_exon_found_in_species
CGAACTCGTCGCCGTTGTGGTGGCCTCCGCTCCGTGGGGTGGTGCCGAAGCT	1930543	1930699	1930749	1930697	-1	PHYSOscaffold_6	PHYSODRAFT_335204	1928513	1931281	None	7663	1222	36242	No_constitutive_exon_found_in_species
ACGATTCGTGACGGCGTCGAGTGTTGGTGCTGCTGCTGCCCGCGTGGGAGAA	1929131	1929261	1929311	1929259	-1	PHYSOscaffold_6	PHYSODRAFT_335204	1928513	1931281	None	7663	1222	36242	No_constitutive_exon_found_in_species
CGAACTCGTCGCCGTTGTGGTGGCCTCCGCTCCGTGGGGTGGTGCCGAAGCT	1928943	1929061	1929111	1929059	-1	PHYSOscaffold_6	PHYSODRAFT_335204	1928513	1931281	None	7663	1222	36242	No_constitutive_exon_found_in_species
ACGATTCGTGACGGCGTCGAGTGTTGGTGCTGCTGCTGCCCGCGTGGGAGAA	1934482	1934612	1934662	1934610	-1	PHYSOscaffold_6	PHYSODRAFT_335206	1933864	1934994	None	7663	1222	36242	No_constitutive_exon_found_in_species
CGAACTCGTCGCCGTTGTGGTGGCCTCCGCTCCGTGGGGTGGTGCCGAAGCT	1934256	1934412	1934462	1934410	-1	PHYSOscaffold_6	PHYSODRAFT_335206	1933864	1934994	None	7663	1222	36242	No_constitutive_exon_found_in_species
ACGATTCGTGACGGCGTCGAGTGTTGGTGCTGCTGCTGCCCGCGTGGGAGAA	1938211	1938341	1938391	1938339	-1	PHYSOscaffold_6	PHYSODRAFT_335208	1937593	1938723	None	7663	1222	36242	No_constitutive_exon_found_in_species
CGAACTCGTCGCCGTTGTGGTGGCCTCCGCTCCGTGGGGTGGTGCCGAAGCT	1937985	1938141	1938191	1938139	-1	PHYSOscaffold_6	PHYSODRAFT_335208	1937593	1938723	None	7663	1222	36242	No_constitutive_exon_found_in_species
ACGATTCGTGACGGCGTCGAGTGTTGGTGCTGCTGCTGCCCGCGTGGGAGAA	1941931	1942061	1942111	1942059	-1	PHYSOscaffold_6	PHYSODRAFT_335210	1941313	1942443	None	7663	1222	36242	No_constitutive_exon_found_in_species
CGAACTCGTCGCCGTTGTGGTGGCCTCCGCTCCGTGGGGTGGTGCCGAAGCT	1941705	1941861	1941911	1941859	-1	PHYSOscaffold_6	PHYSODRAFT_335210	1941313	1942443	None	7663	1222	36242	No_constitutive_exon_found_in_species
ACGATTCGTGACGGCGTCGAGTGTTGGTGCTGCTGCTGCCCGCGTGGGAGAA	1945651	1945781	1945831	1945779	-1	PHYSOscaffold_6	PHYSODRAFT_335212	1945033	1946163	None	7663	1222	36242	No_constitutive_exon_found_in_species
CGAACTCGTCGCCGTTGTGGTGGCCTCCGCTCCGTGGGGTGGTGCCGAAGCT	1945425	1945581	1945631	1945579	-1	PHYSOscaffold_6	PHYSODRAFT_335212	1945033	1946163	None	7663	1222	36242	No_constitutive_exon_found_in_species
ACAGCCTCATACTCGGCGATCGCGAAGATCCCATCGGGCGTTGACAAGAGCT	1968449	1969074	1969124	1969072	-1	PHYSOscaffold_6	PHYSODRAFT_335222	1968449	1969305	None	7663	1222	36242	No_constitutive_exon_found_in_species
ACAGACTAAGCCCGCTTACACAGCACTGCATCGAACGGAAAGTTGGGAAGTC	1975539	1976167	1976217	1976165	-1	PHYSOscaffold_6	PHYSODRAFT_335226	1975539	1976785	None	7663	1222	36242	No_constitutive_exon_found_in_species
GCTGACTGACTAATATGCTTGCTGGCTGGCAGGTTCCTCTCACGGGCAAGCT	1977305	1977413	1977255	1977307	1	PHYSOscaffold_6	PHYSODRAFT_460205	1976944	1977813	None	7663	1222	36242	No_constitutive_exon_found_in_species
TTAGATACGTGGGAAACTAACGTTGGCGGTGTACGTTGAATTGGGAGTAGAA	1977684	1977813	1977634	1977686	1	PHYSOscaffold_6	PHYSODRAFT_460205	1976944	1977813	None	7663	1222	36242	No_constitutive_exon_found_in_species
TGGAGCAGAAGGTCCAATAACTTGAGGCGGAGAAAGAGCGAGAGCGGGAGTC	2000788	2001098	2001148	2001096	-1	PHYSOscaffold_6	PHYSODRAFT_370828	2000207	2001518	None	7663	1222	36242	No_constitutive_exon_found_in_species
TCAAAATAGAGGGCTTTGCTAAAGTTTTTTTTTTCGAAAGTCGAAGGGAGCA	2079696	2079706	2079646	2079698	1	PHYSOscaffold_6	PHYSODRAFT_510956	2077794	2080831	None	7663	1222	36242	No_constitutive_exon_found_in_species
CTCGACGGCCATGAGCAAGATCTGGCTGGACCACATCAAGGGGGCGCCAGTT	2094271	2094829	2094221	2094273	1	PHYSOscaffold_6	PHYSODRAFT_335255	2093646	2094829	None	7663	1222	36242	No_constitutive_exon_found_in_species
AGCGTCAGTACATGTAGTGAAGGAACTGCCCTGTTTTGATTGGGGATTAGCC	2136351	2136361	2136411	2136359	-1	PHYSOscaffold_6	PHYSODRAFT_335273	2136351	2136750	None	7663	1222	36242	No_constitutive_exon_found_in_species
GGAACTCGAAGAACAGGTGAACACTGATGAAGATGGAGGGTGCAATGGAGAA	2294108	2294299	2294058	2294110	1	PHYSOscaffold_6	PHYSODRAFT_512708	2292304	2294299	None	7663	1222	36242	No_constitutive_exon_found_in_species
ATAAAGCTGAGAATGGGTGGGTCGATGTGCTGGTACCTGGGTTTGGGAAGTG	2310008	2310744	2309958	2310010	1	PHYSOscaffold_6	PHYSODRAFT_303073	2308540	2310744	None	7663	1222	36242	No_constitutive_exon_found_in_species
ATAAAGCTGAGAATGGGTGGGTCGATGTGCTGGTACCTGGGTTTGGGAAGTG	2324276	2325012	2325062	2325010	-1	PHYSOscaffold_6	PHYSODRAFT_303074	2324276	2326480	None	7663	1222	36242	No_constitutive_exon_found_in_species
TTCAAGGGATGCTAAAGGCGTTGCCAACGAGAAAGCTAAGTGGTGGGTAGCG	2427605	2427935	2427555	2427607	1	PHYSOscaffold_6	PHYSODRAFT_335356	2425190	2427935	None	7663	1222	36242	No_constitutive_exon_found_in_species
GGAGCTGGAGGGACTAGAGCAGCAGCAGCAGCAGCAGGGCAGACGCCGAGCG	2430170	2430508	2430558	2430506	-1	PHYSOscaffold_6	PHYSODRAFT_421157	2429207	2430788	None	7663	1222	36242	No_constitutive_exon_found_in_species
TGCCGGCTCGAGGAAAGATGATGAAGCTCTTCTGTGGGCGTGGCGGGCAGCG	2534655	2534962	2535012	2534960	-1	PHYSOscaffold_6	PHYSODRAFT_335384	2524972	2535529	None	7663	1222	36242	No_constitutive_exon_found_in_species
AGAGAGGCTACCGCTAGAAATGGAGCGTTCGAGTCCCATCGGGGGTCAAGAT	2610041	2610140	2609991	2610043	1	PHYSOscaffold_6	PHYSODRAFT_335403	2609615	2610140	None	7663	1222	36242	No_constitutive_exon_found_in_species
CCGACAGTTATTCCTTGTATCTCTGTGCTGTGGAAGCGGTAACGGGGGAGGT	2625341	2625438	2625291	2625343	1	PHYSOscaffold_6	PHYSODRAFT_335410	2624763	2627598	None	7663	1222	36242	No_constitutive_exon_found_in_species
TCCTATCCGCATGTTTTGTGTACGAGTCGGAGAAAGTCGGAGGGTCGGAGGT	2642454	2643061	2642404	2642456	1	PHYSOscaffold_6	PHYSODRAFT_511204	2641712	2643061	None	7663	1222	36242	No_constitutive_exon_found_in_species
TTGTTTTTGTTTTGAGATGTGTGGGCTGACGCGTATGGGGATGGAAACAGGG	2854468	2854594	2854644	2854592	-1	PHYSOscaffold_6	PHYSODRAFT_347055	2852984	2856963	None	7663	1222	36242	No_constitutive_exon_found_in_species
AGTTGCGTGGATTCTTCGGTTGTGCCTGTGGAGAGTGGGAACGTGCAAAGTG	2891511	2891695	2891745	2891693	-1	PHYSOscaffold_6	PHYSODRAFT_514180	2891511	2892567	None	7663	1222	36242	No_constitutive_exon_found_in_species
TCTCACCAATACAGTTGTAACAGGTACGGTACTCTGTACCGGGTGACGAGAT	2910348	2910514	2910298	2910350	1	PHYSOscaffold_6	PHYSODRAFT_335497	2908701	2910679	None	7663	1222	36242	No_constitutive_exon_found_in_species
CAGCGCCAGCCAACAGACTGATAATACATGAGTGTGCGGGGTGAGGCTAGCT	2917713	2917787	2917663	2917715	1	PHYSOscaffold_6	PHYSODRAFT_335499	2917596	2919641	None	7663	1222	36242	No_constitutive_exon_found_in_species
GCGAGGGCGGTAAAGGCATCGAGCGGAGGGAAACGAGCGCAAGGGCGCAGCG	2926499	2926754	2926449	2926501	1	PHYSOscaffold_6	PHYSODRAFT_286688	2926088	2926754	None	7663	1222	36242	No_constitutive_exon_found_in_species
TGTCGAAACGTTCATCCGGGGCATCAACAACACGGACTGGGCGATGGTAGTG	2971524	2971946	2971474	2971526	1	PHYSOscaffold_6	PHYSODRAFT_303190	2970850	2972607	None	7663	1222	36242	No_constitutive_exon_found_in_species
AGAGCAGCAAGAACGAGTGGGGGACGCACCGATCGTCGTCACGGGAACAGCT	3023921	3024807	3024857	3024805	-1	PHYSOscaffold_6	PHYSODRAFT_316836	3023030	3025329	None	7663	1222	36242	No_constitutive_exon_found_in_species
CTAACAAAAAGGAAGTAGACGACGCCGAAGCCGAGATGAAACCGGGCGAGGA	3030552	3030903	3030502	3030554	1	PHYSOscaffold_6	PHYSODRAFT_514259	3028884	3030903	None	7663	1222	36242	No_constitutive_exon_found_in_species
TCCGACCAAAGTGCTGCAAAAACAGCCGAAGCAGAACGACACGCAGGGAGGA	3159623	3159796	3159573	3159625	1	PHYSOscaffold_6	PHYSODRAFT_511793	3158785	3159796	None	7663	1222	36242	No_constitutive_exon_found_in_species
GGTGCTGACTACATGTATTTTGTTTCGTTATTGACGGTTGGGGACGACAGCA	3174466	3175690	3175740	3175688	-1	PHYSOscaffold_6	PHYSODRAFT_512691	3174466	3176409	None	7663	1222	36242	No_constitutive_exon_found_in_species
CTTTATGAAAACGTGTACGGTAAGTGTTATCTTGACGCTGGGCCGGTGAGTG	3302124	3302518	3302074	3302126	1	PHYSOscaffold_6	PHYSODRAFT_374015	3298639	3302518	None	7663	1222	36242	No_constitutive_exon_found_in_species
TTCCAGCGGTTAAGGTGGAGTGAGGTGCTGATTGGGTGTTGTGGGGACAGGT	3525979	3526477	3525929	3525981	1	PHYSOscaffold_6	PHYSODRAFT_510625	3525640	3527541	None	7663	1222	36242	No_constitutive_exon_found_in_species
CCATGCCCGCGGGCGCAGGTCTCCCGGCAGCAACCACTTCGGGGCGCCAGCC	3616213	3617765	3616163	3616215	1	PHYSOscaffold_6	PHYSODRAFT_335713	3615784	3618789	None	7663	1222	36242	No_constitutive_exon_found_in_species
CGTTGTAGCGATGGGCGCTGTACGACTGCAGCGCCGTCGTGGTGGGGCAGAG	3632820	3633008	3632770	3632822	1	PHYSOscaffold_6	PHYSODRAFT_335716	3632721	3633188	None	7663	1222	36242	No_constitutive_exon_found_in_species
CTGTAGATTATCTTGCTTCTACTACATGACGCCACCTCGTCGAAAGGGAGCC	3780239	3780447	3780189	3780241	1	PHYSOscaffold_6	PHYSODRAFT_256076	3779863	3781179	None	7663	1222	36242	No_constitutive_exon_found_in_species
AATATCGATAAAGCCGTCTCCCTGACCAAAGCCTCGTCCGAGGGGTGGAGGA	3883486	3883789	3883839	3883787	-1	PHYSOscaffold_6	PHYSODRAFT_335802	3883486	3888631	None	7663	1222	36242	No_constitutive_exon_found_in_species
GCCGTCCTGCGTATCCAGTATCTTCGAGTGGAGCGTGCTGCTGGGGCAAGAT	4080538	4080916	4080488	4080540	1	PHYSOscaffold_6	PHYSODRAFT_335872	4079513	4080916	None	7663	1222	36242	No_constitutive_exon_found_in_species
CGACGAAGGCCTAACATCTCGAGCTCACATCTCGACTCACGGGTGACAAGGA	4096838	4097020	4097070	4097018	-1	PHYSOscaffold_6	PHYSODRAFT_347172	4095306	4097544	None	7663	1222	36242	No_constitutive_exon_found_in_species
AGTTTATGATGAATTTGTCAGGTTCAAGCAGTTAAAGGCTCACATGGGAGTG	4224987	4225181	4225231	4225179	-1	PHYSOscaffold_6	PHYSODRAFT_434216	4224987	4225497	None	7663	1222	36242	No_constitutive_exon_found_in_species
CGCCTGCGCGTGGAGGCGCTGCAGCGCGAGCTGCAGGAGGGGCCAAAAAGCA	4254257	4255367	4255417	4255365	-1	PHYSOscaffold_6	PHYSODRAFT_335921	4251757	4255585	None	7663	1222	36242	No_constitutive_exon_found_in_species
TGCTTACTGACTTCAACGGCGATTGACGATTCTTCTGGGTCGCCGGGAAGGA	4580826	4581198	4580776	4580828	1	PHYSOscaffold_6	PHYSODRAFT_286778	4579872	4581198	None	7663	1222	36242	No_constitutive_exon_found_in_species
CCCTTCGGTTCCCCTGCGTCTACCGTCGAAGCTCGGGGAGATCGAGCGAGGC	4600727	4601548	4601598	4601546	-1	PHYSOscaffold_6	PHYSODRAFT_317049	4600727	4601856	None	7663	1222	36242	No_constitutive_exon_found_in_species
AGTATGACGCCAAGAATGACGTGCTTCGGGCTGGCCGCTGGGATGAAAAGGA	4636434	4636887	4636384	4636436	1	PHYSOscaffold_6	PHYSODRAFT_303504	4635162	4638188	None	7663	1222	36242	No_constitutive_exon_found_in_species
GGTGAAGTGTGAGTGGAGGGCTGACTTGGTTGTATGTTGCATTGGGACAGAC	87881	88471	88521	88469	-1	PHYSOscaffold_7	PHYSODRAFT_361379	87881	89344	None	7663	1222	36242	No_constitutive_exon_found_in_species
TCCCCAAAGGCCAAGCTTCTAGCTGCTGCAAAGCGGCATAAGCGGGACAGTG	112893	113764	113814	113762	-1	PHYSOscaffold_7	PHYSODRAFT_516350	111267	114069	None	7663	1222	36242	No_constitutive_exon_found_in_species
GCGATGTATCCGCTGCCAGCACGGCGAGGAGCAGATCGGCCAGGGCCAAGTC	111267	112848	112898	112846	-1	PHYSOscaffold_7	PHYSODRAFT_516350	111267	114069	None	7663	1222	36242	No_constitutive_exon_found_in_species
GCTGAAAGCTGATGGATTATTGTTCTTGCTTCGGCGTGAGTTACAGGGAGGA	386180	386267	386130	386182	1	PHYSOscaffold_7	PHYSODRAFT_516964	385357	393018	None	7663	1222	36242	No_constitutive_exon_found_in_species
ACCCAGCGGCGGCCAACGGGAACGGAGGCGGCGGCGCCAGCGCATGGGAGAA	525416	526613	526663	526611	-1	PHYSOscaffold_7	PHYSODRAFT_250519	525167	527045	None	7663	1222	36242	No_constitutive_exon_found_in_species
ATCTATGTGCTTATTTGCTGTGTTCGTGATGCTGGGTATTCTGTGGGGAGCA	535267	535832	535217	535269	1	PHYSOscaffold_7	PHYSODRAFT_516508	534894	536800	None	7663	1222	36242	No_constitutive_exon_found_in_species
AAAACTCGGAGACCCAAACGTTTTTTATGTAATGAGGTGTAACGGGCCAGGT	570998	571332	570948	571000	1	PHYSOscaffold_7	PHYSODRAFT_303630	570088	571332	None	7663	1222	36242	No_constitutive_exon_found_in_species
AGTGAGCAGCGTTGTTGGGGCCGTCGAACTACGTGAACTGGGGCGACCAGGC	639097	639247	639047	639099	1	PHYSOscaffold_7	PHYSODRAFT_336173	638757	639247	None	7663	1222	36242	No_constitutive_exon_found_in_species
CACCAAAAGCATGACCGCGGACTTCTTCGAGCCGTTTCGCGTGCAGGGAGCG	682582	682701	682751	682699	-1	PHYSOscaffold_7	PHYSODRAFT_336181	678963	683380	None	7663	1222	36242	No_constitutive_exon_found_in_species
GCACATACATCGATGCAACTTGCTGACTGGTGTGCTCGGCGGGACTATAGAG	711490	711511	711561	711509	-1	PHYSOscaffold_7	PHYSODRAFT_317161	710501	711775	None	7663	1222	36242	No_constitutive_exon_found_in_species
CCACTAAGACTGCTGCCACAGCCGCAGCGAAACCGGCGGCGCGGGGGAAGGC	793098	793938	793048	793100	1	PHYSOscaffold_7	PHYSODRAFT_516564	792084	793938	None	7663	1222	36242	No_constitutive_exon_found_in_species
GGAAGGCACTGCGGAGGCCGACGAAGCCGTGGGGGGGGCCCACGGAGGAGGA	839959	840217	840267	840215	-1	PHYSOscaffold_7	PHYSODRAFT_516506	838789	840566	None	7663	1222	36242	No_constitutive_exon_found_in_species
GATATCCTACAAGCTCAAAAGAGCAGGAGTTTGTCATGCGAAGGGAACAGTG	880924	881005	880874	880926	1	PHYSOscaffold_7	PHYSODRAFT_336240	878720	881005	None	7663	1222	36242	No_constitutive_exon_found_in_species
ACGTGCTGGTGGGGGTGGGGTGATGCAAAGACTGGGAAATCTGGGAGCAGAA	930991	931099	931149	931097	-1	PHYSOscaffold_7	PHYSODRAFT_413315	930991	931842	None	7663	1222	36242	No_constitutive_exon_found_in_species
AGCCAGTCTGGCCCGCCTGGGTCGAACACCACCACTACTGGGGCGGGAAGCT	933695	936332	933645	933697	1	PHYSOscaffold_7	PHYSODRAFT_562784	932580	936332	None	7663	1222	36242	No_constitutive_exon_found_in_species
ATGCGACGAGCAGCCAAGACACGCTTACGAGTCAAACGCGACAGGGAGAGCC	952453	953242	953292	953240	-1	PHYSOscaffold_7	PHYSODRAFT_518022	951835	954223	None	7663	1222	36242	No_constitutive_exon_found_in_species
TATATTGGGGTAGACCTAATTATTTCTTAAACGTTTATTGGCTGGGGCAGAA	1222962	1223115	1222912	1222964	1	PHYSOscaffold_7	PHYSODRAFT_317246	1222532	1223115	None	7663	1222	36242	No_constitutive_exon_found_in_species
CAGGATGCAATGGAGGGCGGTTAAGCTCGCCGCGGCGGCACGACGGGCAGCC	1363657	1363755	1363607	1363659	1	PHYSOscaffold_7	PHYSODRAFT_336391	1363060	1364516	None	7663	1222	36242	No_constitutive_exon_found_in_species
CCATGGCGGGGCTGAGCAATGCCGTCACGTTCACTATGGGGAGCTCGGAGGC	1386995	1387340	1386945	1386997	1	PHYSOscaffold_7	PHYSODRAFT_250769	1386320	1388284	None	7663	1222	36242	No_constitutive_exon_found_in_species
CTGATCCTACCAGGGCTAACCAAAATTCGTATTCGATTTCTTGGGGACAGGG	1460697	1460973	1460647	1460699	1	PHYSOscaffold_7	PHYSODRAFT_516874	1460143	1460973	None	7663	1222	36242	No_constitutive_exon_found_in_species
ATCCGCGAGCGCTTTTTCAGTCAGGCAAAGCATGTCCTGGGAAGCCACAGGC	1601198	1601304	1601148	1601200	1	PHYSOscaffold_7	PHYSODRAFT_255876	1599718	1601304	None	7663	1222	36242	No_constitutive_exon_found_in_species
ACGTTTGTGTACCCCGACGTGGATGCCACGCTCGGTCGGCACGCTGGGAGGG	1973423	1973501	1973551	1973499	-1	PHYSOscaffold_7	PHYSODRAFT_336543	1973423	1973882	None	7663	1222	36242	No_constitutive_exon_found_in_species
AAGGAGGGAATGGCTAACGAGGTGTGATGTGGATGTTGTTGGGGCTGTAGAT	2006805	2006835	2006755	2006807	1	PHYSOscaffold_7	PHYSODRAFT_317356	2005934	2006984	None	7663	1222	36242	No_constitutive_exon_found_in_species
GGTGATTGTTATTGCTTTGGTGCAGTGCTGCGGATGTGGCGGGTGCAGAGGC	2009818	2009914	2009768	2009820	1	PHYSOscaffold_7	PHYSODRAFT_317357	2009231	2010408	None	7663	1222	36242	No_constitutive_exon_found_in_species
CGGAGGTGAATTTGGAGGGGTTTGAGCTGAGGGTCTGCCGGGTGAAGGAGAC	2025205	2025628	2025155	2025207	1	PHYSOscaffold_7	PHYSODRAFT_317364	2024833	2025628	None	7663	1222	36242	No_constitutive_exon_found_in_species
GTGGGTATTTACAGTAAGCTAACGCTGTATTTTCTGATGGAATGGGGTAGAA	2028591	2029310	2028541	2028593	1	PHYSOscaffold_7	PHYSODRAFT_347333	2027953	2029310	None	7663	1222	36242	No_constitutive_exon_found_in_species
GTTGTTTGCAATGTTGAGCGTTTTTGTTGTACCTCCCAAACGTGGGAAAGGT	2258568	2258836	2258518	2258570	1	PHYSOscaffold_7	PHYSODRAFT_246813	2257614	2259330	None	7663	1222	36242	No_constitutive_exon_found_in_species
GCATGAGTGAGGCCTAGAAGATGCAGCAGCACCATCGCAGGGGTCAGCAGGT	2309195	2309287	2309145	2309197	1	PHYSOscaffold_7	PHYSODRAFT_336630	2308936	2311116	None	7663	1222	36242	No_constitutive_exon_found_in_species
TCACAGCCCCGCCAGCCGCATTAACCTCCCGTGTCTATGCGGGCAGCCAGGA	2373704	2374002	2373654	2373706	1	PHYSOscaffold_7	PHYSODRAFT_303938	2371944	2374002	None	7663	1222	36242	No_constitutive_exon_found_in_species
CTGGGCCGGCATGATGATGTTGAAGAGAGGACTGACGTTGGGTTGAACAGAT	2418781	2418972	2419022	2418970	-1	PHYSOscaffold_7	PHYSODRAFT_361503	2417716	2419487	None	7663	1222	36242	No_constitutive_exon_found_in_species
TCCGAGGATGTCTCTAACCCGATAAAGCTGACAAAGTCTCGAGGGCGTAGCG	2530868	2531426	2530818	2530870	1	PHYSOscaffold_7	PHYSODRAFT_517198	2529777	2534871	None	7663	1222	36242	No_constitutive_exon_found_in_species
CTGACTGACATGCTGTGCTTTTGATTTGTGCTATGGCTGTGGGAGTGTAGAA	2636542	2638670	2636492	2636544	1	PHYSOscaffold_7	PHYSODRAFT_347363	2635538	2638670	None	7663	1222	36242	No_constitutive_exon_found_in_species
CCGAGTCAAGTGGCTTCCCCCGCCCTTCGCTGCAGAACTGGGAGCGCTAGTA	2673357	2673754	2673804	2673752	-1	PHYSOscaffold_7	PHYSODRAFT_258807	2673075	2673873	None	7663	1222	36242	No_constitutive_exon_found_in_species
CGGCATGTCGCCGGCATAGACGTGCTGGTCGGAATGATGTTGGCGGGAAGCC	2725618	2725705	2725755	2725703	-1	PHYSOscaffold_7	PHYSODRAFT_336745	2722617	2731148	None	7663	1222	36242	No_constitutive_exon_found_in_species
CGGCATGTCGCCGGCATAGACGTGCTGGTCGGAATGATGTTGGCGGGAAGCC	2724830	2724917	2724967	2724915	-1	PHYSOscaffold_7	PHYSODRAFT_336745	2722617	2731148	None	7663	1222	36242	No_constitutive_exon_found_in_species
CGGCATGTCGCCGGCATAGACGTGCTGGTCGGAATGATGTTGGCGGGAAGCC	2724430	2724517	2724567	2724515	-1	PHYSOscaffold_7	PHYSODRAFT_336745	2722617	2731148	None	7663	1222	36242	No_constitutive_exon_found_in_species
CGGCATGTCGCCGGCATAGACGTGCTGGTCGGAATGATGTTGGCGGGAAGCC	2723642	2723729	2723779	2723727	-1	PHYSOscaffold_7	PHYSODRAFT_336745	2722617	2731148	None	7663	1222	36242	No_constitutive_exon_found_in_species
CGGCATGTCGCCGGCATAGACGTGCTGGTCGGAATGATGTTGGCGGGAAGCC	2723242	2723329	2723379	2723327	-1	PHYSOscaffold_7	PHYSODRAFT_336745	2722617	2731148	None	7663	1222	36242	No_constitutive_exon_found_in_species
TGTGTCGGCTGACCGACCTCTATCCTTCGTGATAAGGAACGCGGGTCAAGCT	2748286	2748678	2748236	2748288	1	PHYSOscaffold_7	PHYSODRAFT_563126	2747551	2748678	None	7663	1222	36242	No_constitutive_exon_found_in_species
AGAAGGGCGGCGAAGGCACCAAGTGCGCGGACGGCAAGAGCGAGGGGGAGGA	2761024	2761116	2761166	2761114	-1	PHYSOscaffold_7	PHYSODRAFT_347369	2760617	2761406	None	7663	1222	36242	No_constitutive_exon_found_in_species
CGGTGGCGGTGGTGGTGGTGGTGGCCGAGGAGGGGGGGGAGTAGTAGTAGGA	2789913	2790042	2789863	2789915	1	PHYSOscaffold_7	PHYSODRAFT_336761	2789649	2790249	None	7663	1222	36242	No_constitutive_exon_found_in_species
ATCGCAACGTGAATCTACCGCTGGAATTGAGGAACGAAGCTGAAGGGGAGAA	2839178	2839352	2839128	2839180	1	PHYSOscaffold_7	PHYSODRAFT_518107	2838536	2839673	None	7663	1222	36242	No_constitutive_exon_found_in_species
CTCTTCACCCGACTTTCGGGACGAGTTAATTTATCGCGTTGGGATCGCAGCT	2845981	2846067	2845931	2845983	1	PHYSOscaffold_7	PHYSODRAFT_257137	2845617	2846211	None	7663	1222	36242	No_constitutive_exon_found_in_species
CGGCGGAAGATAAAGGCGCCAAGTGCGTGGAGGTCAGCGGAGGGCAACAGCG	3067749	3067903	3067953	3067901	-1	PHYSOscaffold_7	PHYSODRAFT_336855	3067749	3068225	None	7663	1222	36242	No_constitutive_exon_found_in_species
GTTGCAGTCGAGATTTATGCGTTATAGCCGTGTGCCGGGCAAAGCGCGAGCT	3094999	3095354	3094949	3095001	1	PHYSOscaffold_7	PHYSODRAFT_517745	3094553	3095354	None	7663	1222	36242	No_constitutive_exon_found_in_species
GAGGCTTTAGCCATCGCTTGATCTAGTGCATCTTGCAAAGGGCGAGCGAGTC	3158003	3158040	3157953	3158005	1	PHYSOscaffold_7	PHYSODRAFT_517571	3157779	3158256	None	7663	1222	36242	No_constitutive_exon_found_in_species
AACTGGACCCTAGGCCTCATCTCATGTGGGGCGTTGGGCTGAACTGACAGGG	3241361	3241478	3241528	3241476	-1	PHYSOscaffold_7	PHYSODRAFT_548149	3240913	3241828	None	7663	1222	36242	No_constitutive_exon_found_in_species
CAGCCAGCCCTCGCAACACCGATTTGGTCAAGTCTCTCGGGGCAGACCAGGT	3464204	3464579	3464154	3464206	1	PHYSOscaffold_7	PHYSODRAFT_249023	3463588	3464579	None	7663	1222	36242	No_constitutive_exon_found_in_species
GCATGCATGTGTCATCGCTGCTACTACTGACAAGGACATGTGGGCGCAAGCC	3523462	3523635	3523412	3523464	1	PHYSOscaffold_7	PHYSODRAFT_355220	3523226	3523812	None	7663	1222	36242	No_constitutive_exon_found_in_species
TCGACTGGGACCAAGCATCGCTAGTGAAGTGGCGGAGGGCACGAGAGCAGTA	3573412	3573778	3573362	3573414	1	PHYSOscaffold_7	PHYSODRAFT_464955	3573313	3573970	None	7663	1222	36242	No_constitutive_exon_found_in_species
GGACCAAGATTCTGGTCGATAACCTGTCGCCACCCATGCTGCGGGACGAGAT	3573847	3573970	3573797	3573849	1	PHYSOscaffold_7	PHYSODRAFT_464955	3573313	3573970	None	7663	1222	36242	No_constitutive_exon_found_in_species
GCCCGGTCGCCACACCTGATGAGAAGAAAGCTGCACGGGAGGCATAGCAGTC	3574255	3574705	3574205	3574257	1	PHYSOscaffold_7	PHYSODRAFT_412316	3574096	3574705	None	7663	1222	36242	No_constitutive_exon_found_in_species
ACCGCTTGCCTCCTCTGATAATGCATAGCGTGTTTTGATGGGTTGAGCAGAT	3612435	3614450	3614500	3614448	-1	PHYSOscaffold_7	PHYSODRAFT_548252	3612435	3617833	None	7663	1222	36242	No_constitutive_exon_found_in_species
TTCCATTTAATTTTTTTTCTGTATCTAACACCATGCTGTGGGTTGGACAGGA	3712207	3712276	3712157	3712209	1	PHYSOscaffold_7	PHYSODRAFT_515035	3711754	3713784	None	7663	1222	36242	No_constitutive_exon_found_in_species
GGCGAGGACACGAAGGACGGCATGCTGACGAAGGCCACAGAGGGCGACAGAG	3744171	3744335	3744385	3744333	-1	PHYSOscaffold_7	PHYSODRAFT_337081	3743961	3744569	None	7663	1222	36242	No_constitutive_exon_found_in_species
GGCTGTACGTTTCGTTCGGTGCTGATGCTTTTTCTCTTTTGGGGTGACAGGC	3823770	3823989	3823720	3823772	1	PHYSOscaffold_7	PHYSODRAFT_563407	3820503	3823989	None	7663	1222	36242	No_constitutive_exon_found_in_species
AGCATGGTATTGACTAGCCCATCGGGTTGTTGATCTGATTGGGTGTGTAGGT	3963127	3963172	3963222	3963170	-1	PHYSOscaffold_7	PHYSODRAFT_304265	3962419	3963886	None	7663	1222	36242	No_constitutive_exon_found_in_species
CTCATGGGAGGAGAGATCCTTTGCACGAATCGCGGCTAGCGGGGGCCAAGTT	15426	15555	15605	15553	-1	PHYSOscaffold_8	PHYSODRAFT_443985	15426	15885	None	7663	1222	36242	No_constitutive_exon_found_in_species
GAGCGTACGAGGCTCGTAGCGTGCTGCTTCTGTCTGGTGTCTGGGATAAGGA	21586	22445	22495	22443	-1	PHYSOscaffold_8	PHYSODRAFT_304276	21586	23842	None	7663	1222	36242	No_constitutive_exon_found_in_species
TACCGAATGACTCAGGCGATTTGGACAACCAGCAAGCTCAGGGCGTCAAGGG	98935	101830	98885	98937	1	PHYSOscaffold_8	PHYSODRAFT_563445	94597	105230	None	7663	1222	36242	No_constitutive_exon_found_in_species
CGCGATCTCATTCATGCACTACCTCCGGGGTCAAGGACCCTGGGGATTAGTC	180774	181273	181323	181271	-1	PHYSOscaffold_8	PHYSODRAFT_337210	179186	186335	None	7663	1222	36242	No_constitutive_exon_found_in_species
TTACGACTGCTGACCGTACAACAAGATCAAGACCAACGTTGTGGGATTAGCT	308991	309149	308941	308993	1	PHYSOscaffold_8	PHYSODRAFT_260772	308322	309454	None	7663	1222	36242	No_constitutive_exon_found_in_species
GTGGAAGTGGAGAAGATTGTGGAGAAGATCGTGATCGAGAAGGGCATCAGCA	432988	433706	432938	432990	1	PHYSOscaffold_8	PHYSODRAFT_261764	431657	433706	None	7663	1222	36242	No_constitutive_exon_found_in_species
CCCGTAGGTGATTGACTTGGTCTCATCTTCGGACGAGTCTGTTGGGGAAGTG	510958	511936	510908	510960	1	PHYSOscaffold_8	PHYSODRAFT_337304	510624	514937	None	7663	1222	36242	No_constitutive_exon_found_in_species
TGGACGGGCGCAGGACTCTGACGATGTTACGGGTGCTGGGTGGTGAGTAGAG	575260	575336	575210	575262	1	PHYSOscaffold_8	PHYSODRAFT_441856	574778	577393	None	7663	1222	36242	No_constitutive_exon_found_in_species
AGTTGAAAGCTGGAATTCTTGATGTTGATGGGCGATGGATGGGTGGATAGTG	619505	620269	619455	619507	1	PHYSOscaffold_8	PHYSODRAFT_304380	618607	620269	None	7663	1222	36242	No_constitutive_exon_found_in_species
TGCTGCAGTGTATTAATGTTTAAGTGGTGGCATCGCTGTGTACGGGGCAGAC	656383	656454	656333	656385	1	PHYSOscaffold_8	PHYSODRAFT_519078	656075	659425	None	7663	1222	36242	No_constitutive_exon_found_in_species
AGGCCACTTGTTGTCAGCGAAATCTTCGGCCTTTCACCGGGAAAGGCAAGTT	813237	813493	813543	813491	-1	PHYSOscaffold_8	PHYSODRAFT_337391	810931	813593	None	7663	1222	36242	No_constitutive_exon_found_in_species
CTGAATCTCAAGGACGTGGAGGCCTTCCGAGCTGTTGGATGGGATATGAGAC	928820	929835	929885	929833	-1	PHYSOscaffold_8	PHYSODRAFT_518367	928820	930080	None	7663	1222	36242	No_constitutive_exon_found_in_species
ACAATGTGGTTAGTCTGCTTACTCAGATCTATGCTGCTGCATGGGCGTAGTG	1132953	1133890	1132903	1132955	1	PHYSOscaffold_8	PHYSODRAFT_520491	1132160	1135032	None	7663	1222	36242	No_constitutive_exon_found_in_species
GAGACGACAGACCTACTTGTGCTGTGTGGAATTCCGGGGTCAGGTAAGAGCT	1162682	1163379	1163429	1163377	-1	PHYSOscaffold_8	PHYSODRAFT_518551	1162682	1164905	None	7663	1222	36242	No_constitutive_exon_found_in_species
CGCGGGATCTCCGACGTTGTGAACCGAATGAAGGCTTCGTTAACGGGAAGCG	1233205	1233491	1233541	1233489	-1	PHYSOscaffold_8	PHYSODRAFT_317825	1233205	1233759	None	7663	1222	36242	No_constitutive_exon_found_in_species
GCGCCACGCTTGCGTTTCTGGACACGATCGTCGAGATCAAGGGGGTCAAGAA	1257339	1257606	1257289	1257341	1	PHYSOscaffold_8	PHYSODRAFT_520774	1257051	1257606	None	7663	1222	36242	No_constitutive_exon_found_in_species
TACCGTGGCTGCGCCGAATTGAGCTCCCCGCGTTCTGTGGGGCCAAGAAGCG	1279374	1279638	1279324	1279376	1	PHYSOscaffold_8	PHYSODRAFT_352366	1279130	1281007	None	7663	1222	36242	No_constitutive_exon_found_in_species
CCAGCAGGAAGCCGATCGAAGAGTCGCCATTCTCCGGGACGAATTTAAAGAG	1294784	1294900	1294734	1294786	1	PHYSOscaffold_8	PHYSODRAFT_451999	1294447	1294900	None	7663	1222	36242	No_constitutive_exon_found_in_species
CTCACGACGTGGTCGCCTCTGGCCTACGGCACTCTGATGGGCAAGTACAGCG	1384175	1384527	1384577	1384525	-1	PHYSOscaffold_8	PHYSODRAFT_337559	1384175	1385246	None	7663	1222	36242	No_constitutive_exon_found_in_species
GTCCCAGCGTGCAAAGCCACGGAAGCCGAGTGGATCGCTTATCTGGGGAGCG	1481689	1481987	1482037	1481985	-1	PHYSOscaffold_8	PHYSODRAFT_337585	1481487	1482115	None	7663	1222	36242	No_constitutive_exon_found_in_species
GACTCGTTCGATTCCAGTCTGGCAATAACAGTGACAACGATGACGGGTAGGA	1579758	1581078	1581128	1581076	-1	PHYSOscaffold_8	PHYSODRAFT_337617	1579311	1581408	None	7663	1222	36242	No_constitutive_exon_found_in_species
TAGCCCCAATGGAGAGCGCGTGGACCGACAAGAAGCGGTGGGTGGGCAAGTC	1584012	1584351	1583962	1584014	1	PHYSOscaffold_8	PHYSODRAFT_519404	1583709	1584351	None	7663	1222	36242	No_constitutive_exon_found_in_species
AGTTCAAGCTGTCGGTGCCCCTCGAAAGCATCAGCACGGGGCCCGGAGAGAT	1584934	1586386	1586436	1586384	-1	PHYSOscaffold_8	PHYSODRAFT_519056	1584445	1587943	None	7663	1222	36242	No_constitutive_exon_found_in_species
ATGCTCGTAACTGGTTGGGCGCTAAACACACCGTGACTCCTCGGGCGAAGGC	1613292	1613471	1613242	1613294	1	PHYSOscaffold_8	PHYSODRAFT_304587	1611851	1614124	None	7663	1222	36242	No_constitutive_exon_found_in_species
GGCTGTCGGGTGAGGGAAGCGAGGATGAGCCGTGCACCAAGGGCAACAAGGT	1619387	1619794	1619337	1619389	1	PHYSOscaffold_8	PHYSODRAFT_264637	1619019	1619794	None	7663	1222	36242	No_constitutive_exon_found_in_species
ACAGCCGGGAGATTGGGCGTAGCTCTAAATGGAATGGGTTGACCAACAAGTT	1626191	1626475	1626525	1626473	-1	PHYSOscaffold_8	PHYSODRAFT_337627	1626191	1627153	None	7663	1222	36242	No_constitutive_exon_found_in_species
GAGATGGAGGCTCAAACATGCTGTCCGCGGGAAATAAATTACGGGTTAAGCA	1648967	1649072	1649122	1649070	-1	PHYSOscaffold_8	PHYSODRAFT_418793	1648967	1649567	None	7663	1222	36242	No_constitutive_exon_found_in_species
ACGCAAGAGTGTGTGGGAATTCTTGATGAGACATATTACACGGTGGGGAGAA	1658862	1659262	1658812	1658864	1	PHYSOscaffold_8	PHYSODRAFT_337636	1657975	1660187	None	7663	1222	36242	No_constitutive_exon_found_in_species
CCTCCACAACCACTGGAAACTCAAACTCCTGCTCGTGTACAGGAGGGAAGGG	1694714	1696870	1694664	1694716	1	PHYSOscaffold_8	PHYSODRAFT_317888	1694201	1697852	None	7663	1222	36242	No_constitutive_exon_found_in_species
TTTCTGAAGTACCAGCTTCTAATACGTGTTTCTTACTAGGAAGATGGGAGGA	1729162	1729543	1729112	1729164	1	PHYSOscaffold_8	PHYSODRAFT_563731	1724037	1729543	None	7663	1222	36242	No_constitutive_exon_found_in_species
GACAATTTCCAGTTTACTACACGGCGAAAACTACAAACACGTCGAGGGAGGT	1730156	1732242	1732292	1732240	-1	PHYSOscaffold_8	PHYSODRAFT_337659	1729548	1734945	None	7663	1222	36242	No_constitutive_exon_found_in_species
GCGTGCTCCTTTTTCTTTTCATCTACATATTTGCACTACTGGGAATGCAGGT	1739610	1739645	1739560	1739612	1	PHYSOscaffold_8	PHYSODRAFT_337660	1736718	1742472	None	7663	1222	36242	No_constitutive_exon_found_in_species
ACCAATATATCCTGCACCACTATCACTCAACCCTGGAAGGGGGACACCAGGG	1823024	1823127	1823177	1823125	-1	PHYSOscaffold_8	PHYSODRAFT_337674	1820420	1828658	None	7663	1222	36242	No_constitutive_exon_found_in_species
CGTGTGATTTGGACTGACATTACGGCTGATGGATGCCGATATTGGGGTAGAA	1821332	1821409	1821459	1821407	-1	PHYSOscaffold_8	PHYSODRAFT_337674	1820420	1828658	None	7663	1222	36242	No_constitutive_exon_found_in_species
CCACCGGTGCTGGGAAGCCTCGGCTTCCGCATGGCGGAATGGGGTCCAAGCG	1965767	1967087	1967137	1967085	-1	PHYSOscaffold_8	PHYSODRAFT_521215	1965767	1967213	None	7663	1222	36242	No_constitutive_exon_found_in_species
CACGAGGAGCTGGACACCACGCCCGTGCACGCGGCGGCTCGCGAGGGGAGCT	2002154	2002697	2002104	2002156	1	PHYSOscaffold_8	PHYSODRAFT_317943	2002044	2002697	None	7663	1222	36242	No_constitutive_exon_found_in_species
GGCCAAGAATGCGTTGGGATCGGAGACAACGTGTATACGACGGAAGGGAGAA	2104217	2105054	2104167	2104219	1	PHYSOscaffold_8	PHYSODRAFT_337767	2102629	2105054	None	7663	1222	36242	No_constitutive_exon_found_in_species
ACGAGGTACGCGATTCAACCAGCAGCAGTAACAGCAGCACTCGGGAAAAGTG	2172613	2172752	2172802	2172750	-1	PHYSOscaffold_8	PHYSODRAFT_518796	2171352	2174635	None	7663	1222	36242	No_constitutive_exon_found_in_species
GTACCAAGTGATGGTTGCGGTCTTCGGCTCGACGAGGTGGGTCTGAAAAGAG	2212095	2212190	2212240	2212188	-1	PHYSOscaffold_8	PHYSODRAFT_563832	2211145	2212883	None	7663	1222	36242	No_constitutive_exon_found_in_species
GAGGTGACGAACTTATCCAACTCCGCCGTCCCAGAGTGGAAGACGGGCAGGC	2266308	2266401	2266451	2266399	-1	PHYSOscaffold_8	PHYSODRAFT_337816	2265737	2266834	None	7663	1222	36242	No_constitutive_exon_found_in_species
CCAACGAATACGATAACGAACCGGCTGCCGGTTCGGTTTCGGGATACAAGGT	2295967	2296308	2295917	2295969	1	PHYSOscaffold_8	PHYSODRAFT_337822	2294794	2296308	None	7663	1222	36242	No_constitutive_exon_found_in_species
GCGACAGCGACGACGACCCGAAGGCCAGGAAGTTCAAAGAGGGCGACAAGGT	2504264	2505155	2504214	2504266	1	PHYSOscaffold_8	PHYSODRAFT_459935	2501227	2505155	None	7663	1222	36242	No_constitutive_exon_found_in_species
AACGAGACGCTGGCGGATGGCGGCCTGGTGGCTTCGGGTCGTAACAAAAGTA	2558398	2558623	2558673	2558621	-1	PHYSOscaffold_8	PHYSODRAFT_256669	2558398	2559944	None	7663	1222	36242	No_constitutive_exon_found_in_species
GTATTATTACCTGCTATGCTATTGCTACTGCTGCTGCTACATGGGGGCAGAT	2584991	2585319	2584941	2584993	1	PHYSOscaffold_8	PHYSODRAFT_518528	2584620	2585479	None	7663	1222	36242	No_constitutive_exon_found_in_species
GAGATGAGAGTTCTTTTGCTCCCAACGGTGGCACTACGGACGTGGGGCAGCA	2586594	2587893	2586544	2586596	1	PHYSOscaffold_8	PHYSODRAFT_304761	2585906	2587893	None	7663	1222	36242	No_constitutive_exon_found_in_species
GGAGACCACCAAGGTGCTCTACACCAAGTACAACCGGCCGTCGGGCGGAGAC	2613483	2614152	2614202	2614150	-1	PHYSOscaffold_8	PHYSODRAFT_337897	2609956	2614351	None	7663	1222	36242	No_constitutive_exon_found_in_species
TGCAGCTTCAGCTTCGTGAATCTCCCATTCGTGTCGATCGTGTTGGGGAGCA	2669177	2669459	2669127	2669179	1	PHYSOscaffold_8	PHYSODRAFT_337908	2664951	2669459	None	7663	1222	36242	No_constitutive_exon_found_in_species
CTGACTCGCTCGCTGTCTGTTTATCGGTCTGTCTGTACGGACATGGGCAGAG	2683180	2684130	2683130	2683182	1	PHYSOscaffold_8	PHYSODRAFT_361753	2682946	2684880	None	7663	1222	36242	No_constitutive_exon_found_in_species
GGAACGATGCAGCATTGGTATTGACACTTTAAGGTTTGGTGATTGGGCAGCG	2701682	2701818	2701868	2701816	-1	PHYSOscaffold_8	PHYSODRAFT_520913	2699818	2704750	None	7663	1222	36242	No_constitutive_exon_found_in_species
TGTGGAACTCTTGTCCTGGTTGCTGACGTATTTTACCATGAGGGCTGCAGGG	2699818	2699975	2700025	2699973	-1	PHYSOscaffold_8	PHYSODRAFT_520913	2699818	2704750	None	7663	1222	36242	No_constitutive_exon_found_in_species
TGTACTGTTCAATGCTCACCGCCCCTTGATGTTTGCAGGGTCAGAGCAAGCA	2785869	2786163	2786213	2786161	-1	PHYSOscaffold_8	PHYSODRAFT_563942	2785869	2787173	None	7663	1222	36242	No_constitutive_exon_found_in_species
GTATTATTAACTGCTATGCTATTGCTACTGCTGCTGCTACATGGGGGCAGAT	2863800	2864128	2863750	2863802	1	PHYSOscaffold_8	PHYSODRAFT_518543	2863429	2864288	None	7663	1222	36242	No_constitutive_exon_found_in_species
GACTCTGCGGCAGCCGCGGCGGGGCCTTCGCCGTCTTAAGGGCAGCGTAGTC	2875287	2875638	2875688	2875636	-1	PHYSOscaffold_8	PHYSODRAFT_337962	2872826	2875808	None	7663	1222	36242	No_constitutive_exon_found_in_species
AGCCGACGGGCTAGTAAGCCATTTCGCCAAACTTTCGCGTGGGCACGCAGTC	2910458	2910629	2910679	2910627	-1	PHYSOscaffold_8	PHYSODRAFT_337972	2910458	2911346	None	7663	1222	36242	No_constitutive_exon_found_in_species
TGCATTGATTGCATTTAATGCATGATGCAATAATTGTTATTATGGGGCAGAC	3000999	3004709	3004759	3004707	-1	PHYSOscaffold_8	PHYSODRAFT_318067	3000999	3005333	None	7663	1222	36242	No_constitutive_exon_found_in_species
CTCTACGATAACCAGTGCCGGGTGAGCAGTACGTGTCAATGGTGGGCAAGGA	3060840	3061344	3061394	3061342	-1	PHYSOscaffold_8	PHYSODRAFT_338008	3060840	3062377	None	7663	1222	36242	No_constitutive_exon_found_in_species
ATGGACAACGAGGTCAACCAGAGGTGGGCTTCGAGAGTGCTACTGGGAAGCT	3130849	3130981	3130799	3130851	1	PHYSOscaffold_8	PHYSODRAFT_338028	3129674	3130981	None	7663	1222	36242	No_constitutive_exon_found_in_species
CTAAGAGTTCACCGCATCGGCAACCGCTTCCGATTCGTGCACATGGGCAGCG	3385860	3386011	3386061	3386009	-1	PHYSOscaffold_8	PHYSODRAFT_318112	3384405	3394722	None	7663	1222	36242	No_constitutive_exon_found_in_species
TTATACATCGTGGTTCGCCCAAGATGTGGGGCTATTGCGCGGGTATCGAGTC	3435630	3436028	3435580	3435632	1	PHYSOscaffold_8	PHYSODRAFT_384739	3435137	3436028	None	7663	1222	36242	No_constitutive_exon_found_in_species
GATGCGCCGTTTTCCCGGACTGGAGAAGGCCGACCTCATGAGGGGGGGAGCA	3443688	3444752	3444802	3444750	-1	PHYSOscaffold_8	PHYSODRAFT_548966	3442492	3449788	None	7663	1222	36242	No_constitutive_exon_found_in_species
CATCCAGGGAGCTCGTGGGCGCTGTGCGTGCAATTGGGATGACAAAACAGAG	3461858	3462393	3461808	3461860	1	PHYSOscaffold_8	PHYSODRAFT_385959	3461593	3462393	None	7663	1222	36242	No_constitutive_exon_found_in_species
GACCGACGGCGGAGAACAGCGCTCATATATCTTTGTAGTGGGCGCAAAAGAA	3482503	3482732	3482782	3482730	-1	PHYSOscaffold_8	PHYSODRAFT_436245	3482503	3483027	None	7663	1222	36242	No_constitutive_exon_found_in_species
TTGGGTGGGGTGAGTGGGTTGGTTGGTTGTTTGATTTGTGGGATTGACAGGC	3505326	3505341	3505391	3505339	-1	PHYSOscaffold_8	PHYSODRAFT_304921	3505326	3505739	None	7663	1222	36242	No_constitutive_exon_found_in_species
CTGGCCCGGCCGAGGTTCCTCCGACAGCGGTCGTCTTGGGCGAGCAGCAGAT	3537088	3537913	3537038	3537090	1	PHYSOscaffold_8	PHYSODRAFT_427238	3536734	3537913	None	7663	1222	36242	No_constitutive_exon_found_in_species
AGGATGACGACAAGTCAAAGACGAGCGCCAAGACTGAGAGCAAGGGGAAGCG	48950	49004	49054	49002	-1	PHYSOscaffold_9	PHYSODRAFT_522264	48950	49660	None	7663	1222	36242	No_constitutive_exon_found_in_species
CTGGCCCGGCCGAGGTTCCTCCGACAGCGGTCGTCTTGGGCGAGCAGCAGAT	109213	109963	109163	109215	1	PHYSOscaffold_9	PHYSODRAFT_521757	108859	109963	None	7663	1222	36242	No_constitutive_exon_found_in_species
GGCAGAGCTGACACGAACGCATGCTGGCCCCGCTGGCGGGAGTAGTTGAGAT	196187	196613	196137	196189	1	PHYSOscaffold_9	PHYSODRAFT_254709	193442	197146	None	7663	1222	36242	No_constitutive_exon_found_in_species
CAACCCTCCACTGCAACTATTGGCGTAAAGCGAGCTCGATCAGGGAATAGCG	259450	260471	259400	259452	1	PHYSOscaffold_9	PHYSODRAFT_523237	259304	260471	None	7663	1222	36242	No_constitutive_exon_found_in_species
AGTGGAGAGTAATTCACTAATTATTGCTTAAAATGGGGGACAGACAGCAGCT	313878	314062	314112	314060	-1	PHYSOscaffold_9	PHYSODRAFT_522541	312186	314449	None	7663	1222	36242	No_constitutive_exon_found_in_species
TCACGGTGAACGCCCACCGCTACACCTTCAGTCATGGGGTCAAGGTGGAGGA	333539	334510	334560	334508	-1	PHYSOscaffold_9	PHYSODRAFT_522481	332737	334912	None	7663	1222	36242	No_constitutive_exon_found_in_species
CAGATCCCGGTCGATAAGGAGCTTCAAGTGGTCACCGAGGGCGACGACAGTG	332737	333455	333505	333453	-1	PHYSOscaffold_9	PHYSODRAFT_522481	332737	334912	None	7663	1222	36242	No_constitutive_exon_found_in_species
CGTGGAAGTGGACCTACTGATGACGTCATATGGGTGAATGGGTGGTGCAGGA	386580	386651	386701	386649	-1	PHYSOscaffold_9	PHYSODRAFT_305017	381521	386909	None	7663	1222	36242	No_constitutive_exon_found_in_species
CATGTTTCAGGTGATTTCAGAACGGGCTCAGGCGTTCCTGGGTGTGGTAGTG	487477	487547	487597	487545	-1	PHYSOscaffold_9	PHYSODRAFT_523367	487477	488109	None	7663	1222	36242	No_constitutive_exon_found_in_species
TGTTTGCTTTGGAGACCGCTAATCGTTCTGTGTTGGGGGGGGGGTTATAGGC	587019	587085	587135	587083	-1	PHYSOscaffold_9	PHYSODRAFT_263229	584991	587899	None	7663	1222	36242	No_constitutive_exon_found_in_species
TGTTCCTGCGGGGCAGCTCACAGTTTTATTTTCTCTCTCTGGGTGTACAGAT	586737	586806	586856	586804	-1	PHYSOscaffold_9	PHYSODRAFT_263229	584991	587899	None	7663	1222	36242	No_constitutive_exon_found_in_species
GGTCTTCCGCCTCCTTCGACTACAATTTGACCTGCGGGCTGTAGGTGTAGTC	623605	623810	623555	623607	1	PHYSOscaffold_9	PHYSODRAFT_338352	621922	626242	None	7663	1222	36242	No_constitutive_exon_found_in_species
AGTGTAACCCTTCGTGCCACCTCTGAACTGTCATAATTGTAATTGGGCAGCT	636919	637075	636869	636921	1	PHYSOscaffold_9	PHYSODRAFT_338355	636700	637890	None	7663	1222	36242	No_constitutive_exon_found_in_species
CCAGCAGCCTCGGGAGGGACACCAAGGCGCTCATGGACAATAGGGAGGAGCA	640607	642803	642853	642801	-1	PHYSOscaffold_9	PHYSODRAFT_522007	640607	643289	None	7663	1222	36242	No_constitutive_exon_found_in_species
GGCGAGGACACGAAGGACGGCGTGCTGACGAAGGCCACAGAGGGTGACAGAA	675637	675801	675851	675799	-1	PHYSOscaffold_9	PHYSODRAFT_338368	675423	676035	None	7663	1222	36242	No_constitutive_exon_found_in_species
GAGCCCAGCAGAGACACTGACGCTTGTTTGCTGATCGTGTGGGACTGCAGCG	719478	719555	719605	719553	-1	PHYSOscaffold_9	PHYSODRAFT_564209	718085	719920	None	7663	1222	36242	No_constitutive_exon_found_in_species
ATCAAAATGCAATAAAGCAGTGTAAATTTACGTGTTTGTGTGGGTGGCAGGA	794778	795098	794728	794780	1	PHYSOscaffold_9	PHYSODRAFT_305108	794480	796427	None	7663	1222	36242	No_constitutive_exon_found_in_species
ATCTTCGGGTTGCTGTTTAAGACTGTCTTCATGATGTTCATGGGGTACAGTC	805449	805800	805850	805798	-1	PHYSOscaffold_9	PHYSODRAFT_338411	805449	809691	None	7663	1222	36242	No_constitutive_exon_found_in_species
GTGGCCTGGATGCGCGTTCGGCGTTGATAGTCATGCGGGATGGGGTGCAGTC	897213	897370	897420	897368	-1	PHYSOscaffold_9	PHYSODRAFT_338436	897213	897644	None	7663	1222	36242	No_constitutive_exon_found_in_species
CCCCTGTTTGATCTAACTGAACCACCTGAACGTACTCGTCGTTGGGGCAGTT	1177755	1177890	1177705	1177757	1	PHYSOscaffold_9	PHYSODRAFT_338519	1176287	1178391	None	7663	1222	36242	No_constitutive_exon_found_in_species
CTGTCGCTAGTCCGTGACGTGACACTGCGTCCGCGTGGGAAAATCACAAGCA	1200683	1201032	1201082	1201030	-1	PHYSOscaffold_9	PHYSODRAFT_305184	1200683	1201819	None	7663	1222	36242	No_constitutive_exon_found_in_species
CGCTGTGCCGGTAAATGGATCGGATTCTTCCTGTACTGGTGATTTGGGAGCA	1296957	1297053	1297103	1297051	-1	PHYSOscaffold_9	PHYSODRAFT_338543	1296957	1298220	None	7663	1222	36242	No_constitutive_exon_found_in_species
GGCCGCCGCGAGGTGCTTGCTAGAGCCCCCACTGTCGTGATGGGGAACAGCG	1336654	1338245	1338295	1338243	-1	PHYSOscaffold_9	PHYSODRAFT_318366	1335559	1339274	None	7663	1222	36242	No_constitutive_exon_found_in_species
GATAGTAAAGGAGCTCATGGACAACGGCAGCAACTACCAGTGGGTGACAGCA	1395899	1396151	1396201	1396149	-1	PHYSOscaffold_9	PHYSODRAFT_523354	1395899	1396750	None	7663	1222	36242	No_constitutive_exon_found_in_species
TTTTGGCCTATTGACTAACTGTTTTATTGACTGACTGATGGGCATGACAGTT	1462921	1466227	1466277	1466225	-1	PHYSOscaffold_9	PHYSODRAFT_352574	1462921	1467128	None	7663	1222	36242	No_constitutive_exon_found_in_species
TTGTCGTCGAGCGAGCCCGATGGCGGCCAAGAACGGGCGGGCGGGGCTAGGC	1537104	1537293	1537343	1537291	-1	PHYSOscaffold_9	PHYSODRAFT_338599	1537104	1538890	None	7663	1222	36242	No_constitutive_exon_found_in_species
TGAATACATTACGGTCGGTGGCAAAACCGAGATTCCCGTTGAGGGTACAGGG	1596078	1596363	1596028	1596080	1	PHYSOscaffold_9	PHYSODRAFT_338620	1594642	1601483	None	7663	1222	36242	No_constitutive_exon_found_in_species
TAAGAAGTGTGTTGAAATAACGGCATCGGGGGTACCTTTGGTGGGATTAGAT	1720432	1720516	1720566	1720514	-1	PHYSOscaffold_9	PHYSODRAFT_318422	1720432	1721418	None	7663	1222	36242	No_constitutive_exon_found_in_species
AAGTGAGTATGAAGGTGCCGTTGAAGCTCGCCGTGCGGCTACGGGATAAGAC	1785136	1785279	1785329	1785277	-1	PHYSOscaffold_9	PHYSODRAFT_318428	1784863	1785388	None	7663	1222	36242	No_constitutive_exon_found_in_species
GATCACGACGGTCGCGGCATCTCTCAAGTGAAGTTTTCTCCATGTGGGAGGT	1873701	1873728	1873778	1873726	-1	PHYSOscaffold_9	PHYSODRAFT_262192	1873701	1874489	None	7663	1222	36242	No_constitutive_exon_found_in_species
AGCTGTCGCCGCTCGTGTTGCAGCAGGAATGAGGGGACGGGAGCCTGAAGCG	2092411	2092581	2092631	2092579	-1	PHYSOscaffold_9	PHYSODRAFT_438048	2092411	2093686	None	7663	1222	36242	No_constitutive_exon_found_in_species
TGGTGCGATTGGTGAGTAAAATGGTATGATATGTATGCATCAATTGGGAGTT	2251350	2251611	2251661	2251609	-1	PHYSOscaffold_9	PHYSODRAFT_523066	2248127	2257770	None	7663	1222	36242	No_constitutive_exon_found_in_species
GTCGTTGCAAGTGAAGCAGCATGGTAGCTACTCAGCCGGGAGGGTGCAAGAC	2356961	2358091	2356911	2356963	1	PHYSOscaffold_9	PHYSODRAFT_338794	2356797	2363234	None	7663	1222	36242	No_constitutive_exon_found_in_species
AAAGCACGGAGAACCCGTCAGCAAAAATATTGATGGGGTACAACGGACAGCA	2363033	2363115	2362983	2363035	1	PHYSOscaffold_9	PHYSODRAFT_338794	2356797	2363234	None	7663	1222	36242	No_constitutive_exon_found_in_species
TCATCCTCGACTCGATGAACAAGAAGGCGGAGCTGGCTGCGAAGGGGGAGAA	2365351	2366144	2365301	2365353	1	PHYSOscaffold_9	PHYSODRAFT_549331	2364488	2366144	None	7663	1222	36242	No_constitutive_exon_found_in_species
TGAAATACTTAATTTATGAACAGTATTCCGCCGGCACATTGGGTGTGCAGCT	2428865	2429236	2428815	2428867	1	PHYSOscaffold_9	PHYSODRAFT_338817	2428532	2432392	None	7663	1222	36242	No_constitutive_exon_found_in_species
AACGCACCCCACGCAGGTAGATGTCATCGAGCTTGGAGTGTCGGGGCGAGCG	2482795	2483037	2483087	2483035	-1	PHYSOscaffold_9	PHYSODRAFT_523571	2482795	2484285	None	7663	1222	36242	No_constitutive_exon_found_in_species
TCAGGGCCATCTAATGGTGGCGGTAACACGGCGGTAAACTCAAGCGGGAGCC	2527554	2527951	2528001	2527949	-1	PHYSOscaffold_9	PHYSODRAFT_522365	2527437	2529711	None	7663	1222	36242	No_constitutive_exon_found_in_species
TGGGGTGAAGTCAAAACCACTGACTTGTTGGTGCTGTGGGGGGGGGACAGAG	2561276	2561331	2561381	2561329	-1	PHYSOscaffold_9	PHYSODRAFT_521624	2560440	2561894	None	7663	1222	36242	No_constitutive_exon_found_in_species
CCCTTTTCTTTCTTGATAACGAAACTAATTCGTTTGCTGCTGGGATGCAGCT	2615341	2615524	2615574	2615522	-1	PHYSOscaffold_9	PHYSODRAFT_523337	2615341	2617209	None	7663	1222	36242	No_constitutive_exon_found_in_species
TGTACTGGCGTGCCAACGTGACGTACTGACCTTTTGTATGGGAATAACAGGC	2630703	2630857	2630907	2630855	-1	PHYSOscaffold_9	PHYSODRAFT_318537	2629118	2631900	None	7663	1222	36242	No_constitutive_exon_found_in_species
CGTCTACCAAGAAGCGGGACTCGACGCTGACTTGCGCCCAGTAATGGGAGAA	2733640	2733776	2733590	2733642	1	PHYSOscaffold_9	PHYSODRAFT_338891	2729845	2734420	None	7663	1222	36242	No_constitutive_exon_found_in_species
AATCCCTACGTGGACCAGCTCATTCTGCGATTACACGGGCACAACAACAGTC	2759524	2759666	2759474	2759526	1	PHYSOscaffold_9	PHYSODRAFT_522483	2758232	2761795	None	7663	1222	36242	No_constitutive_exon_found_in_species
GCACAGGAGGCGTCTGTATCCACAACTACTTTAACTCCTGGTGGGAATAGGA	2816440	2817115	2817165	2817113	-1	PHYSOscaffold_9	PHYSODRAFT_318554	2816003	2824456	None	7663	1222	36242	No_constitutive_exon_found_in_species
AACCAAGCATATTGCAAGGTTTCAGGACCACCAACCACAATAGGGTTAAGCA	2854447	2854523	2854397	2854449	1	PHYSOscaffold_9	PHYSODRAFT_522834	2853405	2854935	None	7663	1222	36242	No_constitutive_exon_found_in_species
TTGCTTTACTGGTGTGTGAGCTGACTGTTGTCTTTGTTTGTGGTGGGTAGGA	2934141	2934718	2934091	2934143	1	PHYSOscaffold_9	PHYSODRAFT_361940	2933356	2935057	None	7663	1222	36242	No_constitutive_exon_found_in_species
AAGAAGCGGATCGGATCGTCTTGGTCGGGACGACTACGTGGTTACGGGAGGA	24979	25239	25289	25237	-1	PHYSOscaffold_10	PHYSODRAFT_318611	24979	26384	None	7663	1222	36242	No_constitutive_exon_found_in_species
TTGCGTGCGATCTCGACTCGGCTAGTCGGATCTTCTGAACGGGGATGCAGCT	39209	39695	39745	39693	-1	PHYSOscaffold_10	PHYSODRAFT_339040	39209	40526	None	7663	1222	36242	No_constitutive_exon_found_in_species
CTTCAAGTCGGAACAGATCACCCCACCCACCCTGTCGATGGGTGAGTGAGCG	52542	52676	52726	52674	-1	PHYSOscaffold_10	PHYSODRAFT_525450	52542	53057	None	7663	1222	36242	No_constitutive_exon_found_in_species
AAGACCAATGCCTCGGAGGGCTCGTCGCTGCTGGCATCCGTCTGGGAGAGCC	63164	63297	63114	63166	1	PHYSOscaffold_10	PHYSODRAFT_564571	62436	64238	None	7663	1222	36242	No_constitutive_exon_found_in_species
GGGTTTTCCATTAATTTACAATGCTGATCAGAAGAATTGTGGGTATGTAGTT	102983	103193	103243	103191	-1	PHYSOscaffold_10	PHYSODRAFT_525001	102755	103379	None	7663	1222	36242	No_constitutive_exon_found_in_species
CGGGTACTACAAGGTACGAACGGGTCTTTATGCTGAGGGTTGATGAGCAGGC	123949	124384	124434	124382	-1	PHYSOscaffold_10	PHYSODRAFT_428566	123949	125030	None	7663	1222	36242	No_constitutive_exon_found_in_species
AAAATGTGTCGGTGCGTGCATTCACTGTGGAGATCGCGGAGCGGGTGTAGAT	158493	158913	158443	158495	1	PHYSOscaffold_10	PHYSODRAFT_525846	158096	158913	None	7663	1222	36242	No_constitutive_exon_found_in_species
GCACCAGCAGCCCGAGAGGTATGGGGGGAAGACATCGGCGGGGACGTCAGCG	185947	186222	186272	186220	-1	PHYSOscaffold_10	PHYSODRAFT_305570	185947	186906	None	7663	1222	36242	No_constitutive_exon_found_in_species
CACCCCTTATCGATGGCAAGCTGACACTCTGTACTGACGTGTACGGGTAGAT	234510	235659	234460	234512	1	PHYSOscaffold_10	PHYSODRAFT_525744	234338	235659	None	7663	1222	36242	No_constitutive_exon_found_in_species
ACGGAGCATGTGACAAGGTGGAGGGATACTTCGAGACGCTGGGGTTCAAGTG	693228	696236	696286	696234	-1	PHYSOscaffold_10	PHYSODRAFT_339208	693228	697283	None	7663	1222	36242	No_constitutive_exon_found_in_species
TTACGATATCGTATGGTGCTTGGGGGGGGGGGGGGGGGGCATTGGGGTAGCG	849485	849948	849998	849946	-1	PHYSOscaffold_10	PHYSODRAFT_318726	849419	850655	None	7663	1222	36242	No_constitutive_exon_found_in_species
GGGCTTTTAGATTTTCTTAAGAAACAGAAAGACCTCCTTGATGGGATTAGCG	919511	919695	919461	919513	1	PHYSOscaffold_10	PHYSODRAFT_339268	919319	919695	None	7663	1222	36242	No_constitutive_exon_found_in_species
AAGCTGCCGCCCAAGAAGCGCAAGGGCGAGGACAAGGGCGCGGACAAGAGCG	974194	974330	974380	974328	-1	PHYSOscaffold_10	PHYSODRAFT_525409	973047	974560	None	7663	1222	36242	No_constitutive_exon_found_in_species
AAAACATCTTTTTCGACAGTGTTGAACACGCCCTGCGTGATGGGGCCAAGGC	1043982	1044177	1043932	1043984	1	PHYSOscaffold_10	PHYSODRAFT_318756	1043755	1044941	None	7663	1222	36242	No_constitutive_exon_found_in_species
GGCGTACAGTTAATCGACTTCTGGCTCTGTACCGTGGCGGGATGGACAAGAC	1044224	1044941	1044174	1044226	1	PHYSOscaffold_10	PHYSODRAFT_318756	1043755	1044941	None	7663	1222	36242	No_constitutive_exon_found_in_species
TTGACGGCTTGGAGGGTTTGGGCTGCACGGGGAACCTGGGCCGGGGGTAGTT	1215290	1215380	1215240	1215292	1	PHYSOscaffold_10	PHYSODRAFT_339348	1198202	1215514	None	7663	1222	36242	No_constitutive_exon_found_in_species
TATCCTGGGCTTGCTAGAGAGAAGGGTGGACGAGAGGGTGGTCGAGGTAGAG	1219366	1219792	1219316	1219368	1	PHYSOscaffold_10	PHYSODRAFT_347972	1218836	1222642	None	7663	1222	36242	No_constitutive_exon_found_in_species
CAAGACGATACGATAACGTTTCTAGGCTCAAAAAGAGTGGACGGGACTAGAA	1516318	1516840	1516268	1516320	1	PHYSOscaffold_10	PHYSODRAFT_389535	1515367	1516840	None	7663	1222	36242	No_constitutive_exon_found_in_species
TGTTTCAGGCTAATCTAATGTTTGGCAATGCGCAGACACTGGGGCTCAAGCC	1595652	1596099	1595602	1595654	1	PHYSOscaffold_10	PHYSODRAFT_525783	1594666	1596099	None	7663	1222	36242	No_constitutive_exon_found_in_species
AGGTTTTCGCCTGCTTTTCACTAACCCACTTCCGTAAAATGGGTGATTAGGT	1716595	1717078	1716545	1716597	1	PHYSOscaffold_10	PHYSODRAFT_525160	1715021	1717078	None	7663	1222	36242	No_constitutive_exon_found_in_species
TTGATGAAGAAGAAAGAGCAGCATGAAGAACTGCTGCGTAGAGCTGGGAGCC	1894445	1895330	1894395	1894447	1	PHYSOscaffold_10	PHYSODRAFT_318872	1893303	1896474	None	7663	1222	36242	No_constitutive_exon_found_in_species
CGGGAGCTGCAGGGCTTGCGCCACCAGGAGTCTTAGCTACGGGCAGAGAGGA	1895351	1896474	1895301	1895353	1	PHYSOscaffold_10	PHYSODRAFT_318872	1893303	1896474	None	7663	1222	36242	No_constitutive_exon_found_in_species
GACGCTTTGCTCTATCTATCCGGGTGTTTCTATACAAGACGGAGGGCTAGAA	1911687	1912822	1911637	1911689	1	PHYSOscaffold_10	PHYSODRAFT_318879	1911035	1913274	None	7663	1222	36242	No_constitutive_exon_found_in_species
TTGAGACTCTGGACGAAGGTGAAGCGGATGATGCAGCCGAAGGTGGGGAGAA	1995001	1995451	1995501	1995449	-1	PHYSOscaffold_10	PHYSODRAFT_524864	1994790	1999180	None	7663	1222	36242	No_constitutive_exon_found_in_species
TCGGTCCTACCGGCAGTGGTTTTACTTCGAAGTGCGCAATGGGCGGCCAGGC	2069034	2069254	2068984	2069036	1	PHYSOscaffold_10	PHYSODRAFT_339603	2068614	2070890	None	7663	1222	36242	No_constitutive_exon_found_in_species
CCTCCCCACCTGCCGGCAACCCCAGCGAGCTTTGTAAGCTGGGGATGCAGGT	2080224	2080573	2080174	2080226	1	PHYSOscaffold_10	PHYSODRAFT_249855	2080161	2080998	None	7663	1222	36242	No_constitutive_exon_found_in_species
ATTTGATCATCGCTTGACTCGATACTGAGTGAACACTGCGGGCGATGAAGCG	2122910	2123022	2123072	2123020	-1	PHYSOscaffold_10	PHYSODRAFT_305965	2121789	2123876	None	7663	1222	36242	No_constitutive_exon_found_in_species
CAGAACTACTACTGGTACAGCACGTACTCGCTGTCGACCTAGTGGGACAGCG	2134434	2134720	2134384	2134436	1	PHYSOscaffold_10	PHYSODRAFT_318922	2133103	2134720	None	7663	1222	36242	No_constitutive_exon_found_in_species
CTATTCCAACCGGACTGCTCTAACGTCCTCCCGAATACTCTCGGGGCGAGCA	2347411	2348155	2347361	2347413	1	PHYSOscaffold_10	PHYSODRAFT_339685	2343667	2349060	None	7663	1222	36242	No_constitutive_exon_found_in_species
GCGGCATGCACCGGTCCAAGTTCGGCGTGAGACTGCGGGAGGTGATACAGCG	45859	46573	45809	45861	1	PHYSOscaffold_11	PHYSODRAFT_348071	45248	47596	None	7663	1222	36242	No_constitutive_exon_found_in_species
AGCAAGTTCGGCTCCTCGACGACGGAGCTCGGCACTGCGGGGCAGTGTAGAC	157525	157540	157590	157538	-1	PHYSOscaffold_11	PHYSODRAFT_252719	157525	158219	None	7663	1222	36242	No_constitutive_exon_found_in_species
CGGTGTAATGTGCTGCCACCTACTACTAAGTGCTGCTGCGGGAGGTGCAGGC	221451	221791	221401	221453	1	PHYSOscaffold_11	PHYSODRAFT_252716	221173	221791	None	7663	1222	36242	No_constitutive_exon_found_in_species
GTGCCGACGAGATTATCATGTCTGTGCTGAAGACATACTACACTGGGAAGGT	329821	330410	330460	330408	-1	PHYSOscaffold_11	PHYSODRAFT_306053	329821	330655	None	7663	1222	36242	No_constitutive_exon_found_in_species
GGACTACAAAAATGCCGTCGACGCCAGCGCTACGCGTGGGTAGGCAGCAGTT	495394	495532	495582	495530	-1	PHYSOscaffold_11	PHYSODRAFT_526276	495394	496081	None	7663	1222	36242	No_constitutive_exon_found_in_species
CCTCAGGCCATTCCGACCGATGGGATGGCCAAATGGCTGGGCAATGGCAGCG	500330	500442	500492	500440	-1	PHYSOscaffold_11	PHYSODRAFT_339832	498537	500779	None	7663	1222	36242	No_constitutive_exon_found_in_species
CAAACAAGACTTGGCACTGCAAGTTCGTGGGTTACTCCTGGGAATTACAGAC	505268	505311	505361	505309	-1	PHYSOscaffold_11	PHYSODRAFT_256009	505268	507010	None	7663	1222	36242	No_constitutive_exon_found_in_species
CAGCAGAAGGCGGGCCATCGATCCCTTCATCAGCCTCGTCGGGTAGGCAGTT	534860	535271	534810	534862	1	PHYSOscaffold_11	PHYSODRAFT_319022	533390	535271	None	7663	1222	36242	No_constitutive_exon_found_in_species
ATTGTGATGATATGATGGAGCTACTGTAACAGAAGTAGTGGGCGATGCAGAC	643837	644253	643787	643839	1	PHYSOscaffold_11	PHYSODRAFT_339871	642046	644253	None	7663	1222	36242	No_constitutive_exon_found_in_species
TGCCCCAATGACATATTCCACCATTCATACGTGGTTCGTGCGAAGGGGAGAC	711660	711879	711610	711662	1	PHYSOscaffold_11	PHYSODRAFT_339898	711564	712077	None	7663	1222	36242	No_constitutive_exon_found_in_species
GATCTTGACGCGAAGGTAGGGGAAAGATGGCAGAGCTTGCGTGGGACAAGAA	777093	777277	777327	777275	-1	PHYSOscaffold_11	PHYSODRAFT_339924	776957	782642	None	7663	1222	36242	No_constitutive_exon_found_in_species
GGAGGCTGCGAAATACGAGCTTTCCGTGGTAAGTACGCACGTGGGCGTAGTG	933040	933172	933222	933170	-1	PHYSOscaffold_11	PHYSODRAFT_255961	933040	933935	None	7663	1222	36242	No_constitutive_exon_found_in_species
TGAATTCTAAGCTTTCGCGTGATTGTTCGAGGCAAACGGGAATGCTAAAGAA	969140	969195	969245	969193	-1	PHYSOscaffold_11	PHYSODRAFT_527350	968923	969417	None	7663	1222	36242	No_constitutive_exon_found_in_species
GTGAGGGTAACACCACCATCGAGTCGGCTGAGATCATGGGCAAGCGGTAGTA	1053398	1054055	1054105	1054053	-1	PHYSOscaffold_11	PHYSODRAFT_255995	1052842	1054943	None	7663	1222	36242	No_constitutive_exon_found_in_species
GCTGGAAATATTTACTCATCACTTATTGCGGTGTGACGTTGGGGGTCGAGGG	1086060	1086246	1086296	1086244	-1	PHYSOscaffold_11	PHYSODRAFT_340004	1084231	1086592	None	7663	1222	36242	No_constitutive_exon_found_in_species
AGAAGTGTACGCCCTCCTCATCAAGGATGGCGCTCCTCTTGGGATGCCAGAC	1084231	1084263	1084313	1084261	-1	PHYSOscaffold_11	PHYSODRAFT_340004	1084231	1086592	None	7663	1222	36242	No_constitutive_exon_found_in_species
GAGCCGAGGTTGATAGCAGGAGTCTGGTTGTCGCTGCTATGGGCAACAAGCT	1100542	1100623	1100492	1100544	1	PHYSOscaffold_11	PHYSODRAFT_383389	1099918	1100623	None	7663	1222	36242	No_constitutive_exon_found_in_species
TCTTCGGGATCGCGTCGTCGTCTCTGCTGCTGGAGGACGTGACGGGGCAGTT	1138670	1139462	1138620	1138672	1	PHYSOscaffold_11	PHYSODRAFT_306212	1137799	1141811	None	7663	1222	36242	No_constitutive_exon_found_in_species
GCGAGCTGCTGCTGGATCATTTATGAGCTGATACATGACAAGGGCTCGAGCC	1447791	1447933	1447983	1447931	-1	PHYSOscaffold_11	PHYSODRAFT_340095	1447791	1448071	None	7663	1222	36242	No_constitutive_exon_found_in_species
GATACAAGAAATACTCTCCTCCAAGTCAAAGTTCGTGAACGGGTCGAGAGTG	1450464	1450685	1450414	1450466	1	PHYSOscaffold_11	PHYSODRAFT_254112	1449951	1450685	None	7663	1222	36242	No_constitutive_exon_found_in_species
CGCTGGTGGCCAGCAGCGAGCCATTGGTGGCCAGTAGCTCGCCCAGGGAGGC	1452874	1453098	1453148	1453096	-1	PHYSOscaffold_11	PHYSODRAFT_288829	1452874	1453527	None	7663	1222	36242	No_constitutive_exon_found_in_species
TCGAACTGGAGCGGGGAAGTCGAGTCTGTTTCAGTGTGGGCGAGCGACAGTT	1499749	1500055	1500105	1500053	-1	PHYSOscaffold_11	PHYSODRAFT_306283	1499749	1502948	None	7663	1222	36242	No_constitutive_exon_found_in_species
GCTTGTACGAGGACGGCGATGGCGACGGCATGCAAGCACGGGGTGGCCAGAC	1536655	1537259	1537309	1537257	-1	PHYSOscaffold_11	PHYSODRAFT_254221	1536655	1537621	None	7663	1222	36242	No_constitutive_exon_found_in_species
ATGATATGAGTTTAGATATGACGAAACTAATGTGCAAAACGGGACAACAGAT	1582394	1582425	1582344	1582396	1	PHYSOscaffold_11	PHYSODRAFT_306288	1582025	1583632	None	7663	1222	36242	No_constitutive_exon_found_in_species
GATTTCATCGCTGTTGAGGCTCGTCATAATCGAATTCACCCATGGGGAAGAA	1609482	1610175	1609432	1609484	1	PHYSOscaffold_11	PHYSODRAFT_340139	1605599	1614805	None	7663	1222	36242	No_constitutive_exon_found_in_species
GTGTGGGGAGCAATAGCAGCTCCAGCTCAAGGTCCAATGACGCGGGGAAGGG	1642527	1643286	1642477	1642529	1	PHYSOscaffold_11	PHYSODRAFT_527079	1641174	1643286	None	7663	1222	36242	No_constitutive_exon_found_in_species
CTCCATCTGCGACATCATCTCAAGCGCACGCTCCTGCGTTGGGATACCAGCG	1740427	1740614	1740664	1740612	-1	PHYSOscaffold_11	PHYSODRAFT_340175	1738192	1741779	None	7663	1222	36242	No_constitutive_exon_found_in_species
AAGATGGGACTCTCTGTGGTACTCGGAGGAATTGGATTCGGTGTCGGGAGTC	1739461	1739680	1739730	1739678	-1	PHYSOscaffold_11	PHYSODRAFT_340175	1738192	1741779	None	7663	1222	36242	No_constitutive_exon_found_in_species
CCAGTACTACCCTGAGCTGCCATGCTCGATCCACGCTGAGGGCCAGCAAGGA	1738968	1739079	1739129	1739077	-1	PHYSOscaffold_11	PHYSODRAFT_340175	1738192	1741779	None	7663	1222	36242	No_constitutive_exon_found_in_species
CCCTCCCTCTAACCTCGACGCCTCCCCCTCCTCCTATGCAGGGACCTGAGCA	1759361	1760813	1760863	1760811	-1	PHYSOscaffold_11	PHYSODRAFT_527031	1758691	1760941	None	7663	1222	36242	No_constitutive_exon_found_in_species
AAGATGGGACTCTCTGTGGTACTCGGAGGAATTGGATTCGGTGTCGGGAGTC	1772485	1772704	1772435	1772487	1	PHYSOscaffold_11	PHYSODRAFT_340187	1770725	1773973	None	7663	1222	36242	No_constitutive_exon_found_in_species
CCAGTACTACCCTGAGCTGCCATGCTCGATCCACGCTGAGGGCCAGCAAGGA	1773086	1773197	1773036	1773088	1	PHYSOscaffold_11	PHYSODRAFT_340187	1770725	1773973	None	7663	1222	36242	No_constitutive_exon_found_in_species
GACCACATCAAGTTCCAGACGGTGCTGTACAATGACACCCAGGGGCTCAGGC	1824770	1824774	1824720	1824772	1	PHYSOscaffold_11	PHYSODRAFT_352832	1824330	1830609	None	7663	1222	36242	No_constitutive_exon_found_in_species
GGTGTCTTCGGCGACGACATGGTGGCCCACGTGACGATCCCGGGCGGCAGCA	1835370	1835739	1835320	1835372	1	PHYSOscaffold_11	PHYSODRAFT_340200	1834501	1835739	None	7663	1222	36242	No_constitutive_exon_found_in_species
TTCAGTGTGAGTCAAGTTGATGTATTGCAGAAACTCTTGAGGGAGACCAGAA	1960318	1960330	1960268	1960320	1	PHYSOscaffold_11	PHYSODRAFT_306378	1959878	1960330	None	7663	1222	36242	No_constitutive_exon_found_in_species
ATCGATTGATACCGCTCTGGCCAAATGCAAGCTTTGTGCTGGGGATGAAGCC	2031395	2031643	2031693	2031641	-1	PHYSOscaffold_11	PHYSODRAFT_254120	2031395	2032163	None	7663	1222	36242	No_constitutive_exon_found_in_species
AAGAGATTCTTGTTGAAGGCAATGGTGTAACGTGGGGGGGGGGGGGCAAGGA	2126439	2126506	2126556	2126504	-1	PHYSOscaffold_11	PHYSODRAFT_527835	2125329	2127981	None	7663	1222	36242	No_constitutive_exon_found_in_species
TCGCAACCGAGGCGTCCCCGTACGACCGCTATTATGAGTTGGGACCGGAGAA	2141200	2141750	2141800	2141748	-1	PHYSOscaffold_11	PHYSODRAFT_340298	2136698	2146892	None	7663	1222	36242	No_constitutive_exon_found_in_species
GCTTAAGTTGACGTCGCACGCCGGACTCAAGGTGAAAGGTATGGGGGGAGTG	2138882	2140426	2140476	2140424	-1	PHYSOscaffold_11	PHYSODRAFT_340298	2136698	2146892	None	7663	1222	36242	No_constitutive_exon_found_in_species
CTCTTTCGGAAGCGCTCAACACTAACCTCGTTATGTGACTCTACAGGGAGAT	2160286	2160574	2160624	2160572	-1	PHYSOscaffold_11	PHYSODRAFT_340300	2158985	2161914	None	7663	1222	36242	No_constitutive_exon_found_in_species
TGTCATATTGCTGGGATCGCGGCAGAATGGGATCTGCCTAAGGGCTAGAGCT	2180150	2180380	2180100	2180152	1	PHYSOscaffold_11	PHYSODRAFT_340305	2174954	2182006	None	7663	1222	36242	No_constitutive_exon_found_in_species
CGCGAGGACGTGGGGCGGCTGAGCCGAGCCCTGGTGGGTGAGGTGGATAGGC	2181022	2181216	2180972	2181024	1	PHYSOscaffold_11	PHYSODRAFT_340305	2174954	2182006	None	7663	1222	36242	No_constitutive_exon_found_in_species
TCATTGATGGCACGGTGCGTCCAATATGCCGACCTGGAATCGGGCAACAGGC	2190582	2190942	2190992	2190940	-1	PHYSOscaffold_11	PHYSODRAFT_340308	2190582	2191443	None	7663	1222	36242	No_constitutive_exon_found_in_species
GGAGGCTACGAAATACGAGCTTTCCGTGGTTAGTACGCACGTGGGCGTAGTG	53745	53877	53695	53747	1	PHYSOscaffold_12	PHYSODRAFT_262753	53021	53877	None	7663	1222	36242	No_constitutive_exon_found_in_species
GCGAGCTGCTGCTGGAGCATTTATGAGCTGATGCATGACAAGGGCTCGAGCC	54050	54133	54000	54052	1	PHYSOscaffold_12	PHYSODRAFT_340315	53912	54453	None	7663	1222	36242	No_constitutive_exon_found_in_species
CTCGTGACGGCGAGCCGCATGCAGTTGAACGCTCGTCGCGGGGCCGGCAGAT	119577	119844	119527	119579	1	PHYSOscaffold_12	PHYSODRAFT_529150	117967	119844	None	7663	1222	36242	No_constitutive_exon_found_in_species
CGTGAGACGCCTAACATTTGCCACTCCGGTTTTGTGGGAGCAAAACGCAGGG	145730	145811	145861	145809	-1	PHYSOscaffold_12	PHYSODRAFT_565275	141175	146043	None	7663	1222	36242	No_constitutive_exon_found_in_species
TTTTCAATTTATGTGTTGCAGTGTTAAACGTCCCGGTTAGGGGCATGGAGGA	145334	145621	145671	145619	-1	PHYSOscaffold_12	PHYSODRAFT_565275	141175	146043	None	7663	1222	36242	No_constitutive_exon_found_in_species
CAGCCAAGCGTCGTAAGCATGCTCATCGCAAGTCTCGGGAGACACAACAGGC	201376	201603	201653	201601	-1	PHYSOscaffold_12	PHYSODRAFT_262664	201376	203217	None	7663	1222	36242	No_constitutive_exon_found_in_species
TGCTGTCTGTTGCCAAGTTGGTCAAAGACGGATCTGGTGGCGTTGGGAAGAT	341569	341630	341519	341571	1	PHYSOscaffold_12	PHYSODRAFT_340408	340593	342492	None	7663	1222	36242	No_constitutive_exon_found_in_species
TCGCTTTAGAGAGTGTTTAAAGAACACACAGACCCATGTTGGGCACGCAGGC	359794	360045	359744	359796	1	PHYSOscaffold_12	PHYSODRAFT_340414	355116	360512	None	7663	1222	36242	No_constitutive_exon_found_in_species
CGTCGGTAGCGCTGTTTCTGTAGCAAGAGTCCCCTACGGGAAAACCAAAGGT	388193	388490	388540	388488	-1	PHYSOscaffold_12	PHYSODRAFT_319237	388193	388755	None	7663	1222	36242	No_constitutive_exon_found_in_species
GAGTAGCTGGCTTGGAAGCGCATGTCGAGCCTGACAAGTATAGGGGCAAGCA	574137	575613	574087	574139	1	PHYSOscaffold_12	PHYSODRAFT_528929	572481	576145	None	7663	1222	36242	No_constitutive_exon_found_in_species
AGTAAGGACATTGTGTGCTGACGTTGGTGTTGTTGCTTTCATTGGGGCAGGC	769376	769542	769592	769540	-1	PHYSOscaffold_12	PHYSODRAFT_565357	768879	770133	None	7663	1222	36242	No_constitutive_exon_found_in_species
CCAGCCAGGGCAAGCTGGACAGCAAGGGCAAGCTGGACAACAGGGGCAAGCT	851028	851534	851584	851532	-1	PHYSOscaffold_12	PHYSODRAFT_529213	851028	852091	None	7663	1222	36242	No_constitutive_exon_found_in_species
AGAACTGCTCTGTATAGAATGCTAACTCTATTACGTATTGTGTGGGACAGTT	876761	876881	876931	876879	-1	PHYSOscaffold_12	PHYSODRAFT_528725	876571	877368	None	7663	1222	36242	No_constitutive_exon_found_in_species
TGGCAGCGGAGACTACCCTGCTACGACGAATTTGGATGCGATGGGCTGAGTT	878304	878526	878576	878524	-1	PHYSOscaffold_12	PHYSODRAFT_340528	878304	878797	None	7663	1222	36242	No_constitutive_exon_found_in_species
AGCCAGGCTTAAAAATGCTATACGAGACACTTTGCGGGTGATGAAAGTAGTT	901670	901876	901926	901874	-1	PHYSOscaffold_12	PHYSODRAFT_306618	899588	902693	None	7663	1222	36242	No_constitutive_exon_found_in_species
GAATCCGCCCAGATACGAGCATACCCCTTCTAGACGACGACGTATGGGAGAA	1075497	1075594	1075447	1075499	1	PHYSOscaffold_12	PHYSODRAFT_306666	1074144	1076065	None	7663	1222	36242	No_constitutive_exon_found_in_species
GTCGAGTTGATCGCAATGCGTCAGAATCCAATGAGTCGCTGGGCACAGAGAC	1242607	1245229	1242557	1242609	1	PHYSOscaffold_12	PHYSODRAFT_529390	1239916	1245229	None	7663	1222	36242	No_constitutive_exon_found_in_species
GTCGCTGGGAGAGCTACTCGGTCATAGGCCAGCAGTATACGACGGGGTAGTC	1304325	1304584	1304634	1304582	-1	PHYSOscaffold_12	PHYSODRAFT_340644	1303750	1304978	None	7663	1222	36242	No_constitutive_exon_found_in_species
TGCTGACCGTCTCCACGTCGATGCGATCCTGGGTGTTGATGCCCAGGGAGCG	1520249	1520899	1520199	1520251	1	PHYSOscaffold_12	PHYSODRAFT_529018	1520005	1520899	None	7663	1222	36242	No_constitutive_exon_found_in_species
TCCCAAAGCGTCACTCTTCACCAAGCGTCGGTCGATGGAGGGATGACGAGGG	1770514	1772501	1770464	1770516	1	PHYSOscaffold_12	PHYSODRAFT_529535	1769976	1776512	None	7663	1222	36242	No_constitutive_exon_found_in_species
AGCTACTTACCCAATTAAAGGCTGAGTTTATGTTTTGCTGCAATGGGCAGCG	2006237	2006386	2006436	2006384	-1	PHYSOscaffold_12	PHYSODRAFT_529393	2003818	2006625	None	7663	1222	36242	No_constitutive_exon_found_in_species
CTTATTCTGATGGTGCTAACGAGCTTCATGTTTCAAATGCGGGCGTGCAGGC	2079089	2079339	2079389	2079337	-1	PHYSOscaffold_12	PHYSODRAFT_340838	2079089	2080342	None	7663	1222	36242	No_constitutive_exon_found_in_species
TCCGAGCAGTCTCACCAGACGCCTTGCCGCGTCCCTTGGCTGGGATGAAGAG	2087064	2087294	2087014	2087066	1	PHYSOscaffold_12	PHYSODRAFT_340840	2086088	2088248	None	7663	1222	36242	No_constitutive_exon_found_in_species
CCATCGCTAGGGGTCGTGTAGCCACTGCTGGTGGGCTGCTGGTGGGCAAGGC	2083	2141	2033	2085	1	PHYSOscaffold_13	PHYSODRAFT_340847	1658	60989	None	7663	1222	36242	No_constitutive_exon_found_in_species
CCATCGCTAGGGGTCGTGTAGCCACTGCTGGTGGGCTGCTGGTGGGCAAGGC	22842	22905	22792	22844	1	PHYSOscaffold_13	PHYSODRAFT_340847	1658	60989	None	7663	1222	36242	No_constitutive_exon_found_in_species
CCATCGCTAGGGGTCGTGTAGCCACTGCTGGTGGGCTGCTGGTGGGCAAGGC	25192	25255	25142	25194	1	PHYSOscaffold_13	PHYSODRAFT_340847	1658	60989	None	7663	1222	36242	No_constitutive_exon_found_in_species
CCATCGCTAGGGGTCGTGTAGCCACTGCTGGTGGGCTGCTGGTGGGCAAGGC	33304	33341	33254	33306	1	PHYSOscaffold_13	PHYSODRAFT_340847	1658	60989	None	7663	1222	36242	No_constitutive_exon_found_in_species
CCATCGCTAGGGGTCGTGTAGCCACTGCTGGTGGGCTGCTGGTGGGCAAGGC	34145	34182	34095	34147	1	PHYSOscaffold_13	PHYSODRAFT_340847	1658	60989	None	7663	1222	36242	No_constitutive_exon_found_in_species
CCATCGCTAGGGGTCGTGTAGCCACTGCTGGTGGGCTGCTGGTGGGCAAGGC	34835	34893	34785	34837	1	PHYSOscaffold_13	PHYSODRAFT_340847	1658	60989	None	7663	1222	36242	No_constitutive_exon_found_in_species
CCATCGCTAGGGGTCGTGTAGCCACTGCTGGTGGGCTGCTGGTGGGCAAGGC	37037	37095	36987	37039	1	PHYSOscaffold_13	PHYSODRAFT_340847	1658	60989	None	7663	1222	36242	No_constitutive_exon_found_in_species
CCATCGCTAGGGGTCGTGTAGCCACTGCTGGTGGGCTGCTGGTGGGCAAGGC	37381	37439	37331	37383	1	PHYSOscaffold_13	PHYSODRAFT_340847	1658	60989	None	7663	1222	36242	No_constitutive_exon_found_in_species
CCATCGCTAGGGGTCGTGTAGCCACTGCTGGTGGGCTGCTGGTGGGCAAGGC	38063	38121	38013	38065	1	PHYSOscaffold_13	PHYSODRAFT_340847	1658	60989	None	7663	1222	36242	No_constitutive_exon_found_in_species
CCATCGCTAGGGGTCGTGTAGCCACTGCTGGTGGGCTGCTGGTGGGCAAGGC	38745	38803	38695	38747	1	PHYSOscaffold_13	PHYSODRAFT_340847	1658	60989	None	7663	1222	36242	No_constitutive_exon_found_in_species
CCATCGCTTGGGGTCGTGTAGCCACTGCTGGTGGGCTGCTGGTGGGCAAGGC	54689	54752	54639	54691	1	PHYSOscaffold_13	PHYSODRAFT_340847	1658	60989	None	7663	1222	36242	No_constitutive_exon_found_in_species
CCATCGCTTGGGGTCGTGTAGCCACTGCTGGTGGGCTGCTGGTGGGCAAGGC	55364	55427	55314	55366	1	PHYSOscaffold_13	PHYSODRAFT_340847	1658	60989	None	7663	1222	36242	No_constitutive_exon_found_in_species
CCATCGCTTGGGGTCGTGTAGCCACTGCTGGTGGGCTGCTGGTGGGCAAGGC	56400	56463	56350	56402	1	PHYSOscaffold_13	PHYSODRAFT_340847	1658	60989	None	7663	1222	36242	No_constitutive_exon_found_in_species
GGCGGTCGATGGCGGTGAGGCTGCAGTTGGAGAAGAGAACGACGAGGGAGGA	115579	116340	116390	116338	-1	PHYSOscaffold_13	PHYSODRAFT_530809	115579	117997	None	7663	1222	36242	No_constitutive_exon_found_in_species
GGACAGCCGCAACAACAAGCACAACCTGCCGTTAACCCAGCGCGGGCGAGCA	175742	175941	175692	175744	1	PHYSOscaffold_13	PHYSODRAFT_319490	175349	177080	None	7663	1222	36242	No_constitutive_exon_found_in_species
CTATCGCAAAGGTTATTGTGGCTAACACTGTGCTTCTGGTGGGGATGTAGCA	217785	217851	217735	217787	1	PHYSOscaffold_13	PHYSODRAFT_319494	216780	217851	None	7663	1222	36242	No_constitutive_exon_found_in_species
GCAACGCGGGGATCGTTGTCCCTCCTAACAGTACCGCGGGGCGACGTGAGAG	387981	388444	387931	387983	1	PHYSOscaffold_13	PHYSODRAFT_530679	387696	391815	None	7663	1222	36242	No_constitutive_exon_found_in_species
GGGAGCGCGCCTTGTGGAGAGGATGGTGCTATGTATGACCATGCAGGGAGAG	431376	431731	431326	431378	1	PHYSOscaffold_13	PHYSODRAFT_530786	429867	431731	None	7663	1222	36242	No_constitutive_exon_found_in_species
GGACACGAGGACGACGGGGTCTACAACTACGGGCCACTATGGGCGCTGAGTC	468680	469153	469203	469151	-1	PHYSOscaffold_13	PHYSODRAFT_340966	468680	469660	None	7663	1222	36242	No_constitutive_exon_found_in_species
CAGGGTGACGACGACCGTATGCATACCTCAACTATGCAGGGGACGAACAGCG	476109	476817	476867	476815	-1	PHYSOscaffold_13	PHYSODRAFT_319531	476109	476900	None	7663	1222	36242	No_constitutive_exon_found_in_species
ACAGCAAGGGAACCTCGAGCTGCTCACATGGCTGCTCTCCAATGGGAAAGGA	561907	562304	562354	562302	-1	PHYSOscaffold_13	PHYSODRAFT_529565	561693	563217	None	7663	1222	36242	No_constitutive_exon_found_in_species
GCTCCGAGCCAGGCTGTGATCAACGGTCGTAGTTCAAGGGCAAGTGTAAGGT	604966	605147	604916	604968	1	PHYSOscaffold_13	PHYSODRAFT_529741	604627	606455	None	7663	1222	36242	No_constitutive_exon_found_in_species
GAAATCGACGAGACGAGCCTAAAGAAGAAGTCCAAGTTCGGGCGCGGCAGCA	712971	713445	713495	713443	-1	PHYSOscaffold_13	PHYSODRAFT_341018	712971	714167	None	7663	1222	36242	No_constitutive_exon_found_in_species
CAGGGTGCTACTCTGTTGCTGACGGATGTTGGTTGTGTTCGACTGGGCAGGG	810804	811024	811074	811022	-1	PHYSOscaffold_13	PHYSODRAFT_529614	810588	811308	None	7663	1222	36242	No_constitutive_exon_found_in_species
TGTGCGGCAGTCTGCTCTGCGGCTACTTCAGCGACATCATGGGCCGCAAGAA	833628	834755	834805	834753	-1	PHYSOscaffold_13	PHYSODRAFT_348356	833628	835211	None	7663	1222	36242	No_constitutive_exon_found_in_species
TGTGCGGCAGTCTGCTCTGCGGCTACTTCAGCGACATCATGGGCCGCAAGAA	937168	938295	937118	937170	1	PHYSOscaffold_13	PHYSODRAFT_348361	936712	938295	None	7663	1222	36242	No_constitutive_exon_found_in_species
TCGCGAGTGCACAGCCGGGACAGAAGAACACGACCGAAGCCGGCTGGGAGCA	1273607	1274414	1273557	1273609	1	PHYSOscaffold_13	PHYSODRAFT_341173	1272930	1274522	None	7663	1222	36242	No_constitutive_exon_found_in_species
CGCTGGAGGAGCATCCACTGCAGGAGGCTCGGCGGCTGCGGGCAGCGCAGAC	1516047	1516727	1515997	1516049	1	PHYSOscaffold_13	PHYSODRAFT_550823	1515794	1517724	None	7663	1222	36242	No_constitutive_exon_found_in_species
GGGTCGGGTATCGCTGTACGCGGTGCCGTGTCTAATTTTGGCGGGAGCAGGT	1950256	1950521	1950206	1950258	1	PHYSOscaffold_13	PHYSODRAFT_307114	1949835	1950774	None	7663	1222	36242	No_constitutive_exon_found_in_species
CACGTATCCACAAGACGAGCGAGGCGTCCAGCTCTGAATTGGGCACAAAGCC	1988269	1989790	1989840	1989788	-1	PHYSOscaffold_13	PHYSODRAFT_530029	1987648	1994398	None	7663	1222	36242	No_constitutive_exon_found_in_species
GCAAGGTGGACGGCATGATTGCGTACTCGACGACTCGCGGGGCGTAACAGGC	2012588	2013428	2012538	2012590	1	PHYSOscaffold_13	PHYSODRAFT_252530	2010797	2013725	None	7663	1222	36242	No_constitutive_exon_found_in_species
GAGGCGCGCCGTCCAGCGGAAGGTCGCAACAATGCGACGGGGTGCGACAGTC	2832	4422	2782	2834	1	PHYSOscaffold_14	PHYSODRAFT_341347	227	7799	None	7663	1222	36242	No_constitutive_exon_found_in_species
GGACTTGACGAACGAGCTCTTGGTGTAAAAATCACGGGGATGACGGCGAGCC	76146	76250	76096	76148	1	PHYSOscaffold_14	PHYSODRAFT_341370	75702	81372	None	7663	1222	36242	No_constitutive_exon_found_in_species
TACTGCTGTGCGCTCCCCTGGCGTTGACACTATGGGCGATTTGGGCGGAGCT	106728	107137	107187	107135	-1	PHYSOscaffold_14	PHYSODRAFT_319693	105571	107314	None	7663	1222	36242	No_constitutive_exon_found_in_species
CGAGCGAGGTGGACCAACCTCGTACCAGAACTGTCGGGTGCAAATGCAAGCG	245364	245642	245314	245366	1	PHYSOscaffold_14	PHYSODRAFT_532065	244929	245642	None	7663	1222	36242	No_constitutive_exon_found_in_species
AGGACGCATTCCACCTTGATATCACGCAAGGATATACTTTTAAACGGGAGTG	392963	393293	393343	393291	-1	PHYSOscaffold_14	PHYSODRAFT_531175	392963	393614	None	7663	1222	36242	No_constitutive_exon_found_in_species
GGGACCACGGTGGACGCAGAGACCTCCACATGCCCGGAGATAACTGGGAGAA	511320	511831	511270	511322	1	PHYSOscaffold_14	PHYSODRAFT_319756	511038	511831	None	7663	1222	36242	No_constitutive_exon_found_in_species
GGCAATGGACGCGACGATTATGGGCCACGAAGTGTTGGGAAACGAAGTAGCA	570211	570505	570161	570213	1	PHYSOscaffold_14	PHYSODRAFT_416121	568539	570505	None	7663	1222	36242	No_constitutive_exon_found_in_species
TGAAGAAGCGATGAGGGCGCAGAGGCCGGAACATGGCATGAACCGGGCAGAG	588319	588769	588269	588321	1	PHYSOscaffold_14	PHYSODRAFT_246575	587003	591091	None	7663	1222	36242	No_constitutive_exon_found_in_species
CCCGGACAACCCCGGACGGATTGCGCCAACTCCGGCCTCGGGATTACGAGCC	598716	599243	599293	599241	-1	PHYSOscaffold_14	PHYSODRAFT_341531	597827	599395	None	7663	1222	36242	No_constitutive_exon_found_in_species
CATAAAGCGCTGCTGGGGCGCTCGCTGGTGGCCTGCAACACATTGGGAAGAA	709274	709372	709224	709276	1	PHYSOscaffold_14	PHYSODRAFT_341557	706794	709958	None	7663	1222	36242	No_constitutive_exon_found_in_species
TCCTCCTGAGGCGGCTGGGCCGGAGGACAAGAAGGACGGAGAGGGTGAAGCG	873948	874345	873898	873950	1	PHYSOscaffold_14	PHYSODRAFT_289129	872582	875904	None	7663	1222	36242	No_constitutive_exon_found_in_species
ATTCCGCTACACGAGGTAAGATGGTTGCTCAGGTGACAACCACCGGGGAGTG	958508	959419	959469	959417	-1	PHYSOscaffold_14	PHYSODRAFT_249236	958272	960846	None	7663	1222	36242	No_constitutive_exon_found_in_species
GCAGTCCTCGGGCAACTTCGAGATCAGTAGCAAGAACGTGGGGACACCAGCT	989844	989935	989794	989846	1	PHYSOscaffold_14	PHYSODRAFT_531884	989288	991973	None	7663	1222	36242	No_constitutive_exon_found_in_species
CGGGTACGTTCTCGGCCAAGCACACCAACCTCTTCTGGGTGGGCGACCAGAA	991253	991973	991203	991255	1	PHYSOscaffold_14	PHYSODRAFT_531884	989288	991973	None	7663	1222	36242	No_constitutive_exon_found_in_species
ACTTCGCGACTGACTTGCTTTAATTCGTGCGTGCTGATTGATGCAGGGAGTA	1068262	1068461	1068511	1068459	-1	PHYSOscaffold_14	PHYSODRAFT_532111	1068262	1072589	None	7663	1222	36242	No_constitutive_exon_found_in_species
ATAGTGGCCAGTCTTGTATTTATTAGTAGCCTCCTAATTTTGACCGGGAGCG	1180008	1180071	1180121	1180069	-1	PHYSOscaffold_14	PHYSODRAFT_341711	1180008	1181047	None	7663	1222	36242	No_constitutive_exon_found_in_species
CCGTCAGCATGTAGTCGGACGCAATTGTAGCGGGCGACTCGGGCAGCGAGGG	1280119	1280200	1280069	1280121	1	PHYSOscaffold_14	PHYSODRAFT_254492	1279497	1280200	None	7663	1222	36242	No_constitutive_exon_found_in_species
ACCGCCTGTGCTACTAGACGCGCTGACCTCGGGACGCACCGGGCATGAAGTT	1285044	1285128	1285178	1285126	-1	PHYSOscaffold_14	PHYSODRAFT_341735	1284871	1285452	None	7663	1222	36242	No_constitutive_exon_found_in_species
ACCGCCTGTGCTACTAGACGCGCTGACCTCGGGACGCACCGGGCATGAAGTT	1288305	1288389	1288255	1288307	1	PHYSOscaffold_14	PHYSODRAFT_341738	1287981	1288562	None	7663	1222	36242	No_constitutive_exon_found_in_species
GGCATCGTGTGGTTATGCTAGTGCTAATACGAACGGCTATGTATGGGTAGTT	1289422	1289475	1289372	1289424	1	PHYSOscaffold_14	PHYSODRAFT_341739	1289316	1290268	None	7663	1222	36242	No_constitutive_exon_found_in_species
CCCTCCTCCCAATGGCATGGGCGCCGAGGAGCTGCAGGGTAGATTTGGAGCA	1328901	1329160	1329210	1329158	-1	PHYSOscaffold_14	PHYSODRAFT_341752	1328901	1329628	None	7663	1222	36242	No_constitutive_exon_found_in_species
CGGCTCAAGTGTACGACCGCCTGTTTCACAACATTTACGTCGGGGCCAAGCA	1397606	1398245	1397556	1397608	1	PHYSOscaffold_14	PHYSODRAFT_531606	1397126	1398245	None	7663	1222	36242	No_constitutive_exon_found_in_species
TTCGAGCACGGCCGTGGTCTCCCCTTGCTTACGGCGTGCTAACGGGCAAGTA	1446266	1446619	1446216	1446268	1	PHYSOscaffold_14	PHYSODRAFT_341787	1446069	1446619	None	7663	1222	36242	No_constitutive_exon_found_in_species
CCAAGATAGCGCCTGTCGCGCTCATAGGCATCGGCTACGCGGGCGTCAAGAC	1620333	1620648	1620698	1620646	-1	PHYSOscaffold_14	PHYSODRAFT_341819	1620198	1623053	None	7663	1222	36242	No_constitutive_exon_found_in_species
GAGCAGTCTCTCGGGAAAACGCACTTCGGTCGGAGCTGTATCGGGGACAGTC	1675473	1676609	1675423	1675475	1	PHYSOscaffold_14	PHYSODRAFT_531067	1674971	1676609	None	7663	1222	36242	No_constitutive_exon_found_in_species
ATCGTCAGAAAGTTCCGACCTCAGCACCAGCTGTGCAACCAAGCGGGCAGTG	1728708	1729136	1728658	1728710	1	PHYSOscaffold_14	PHYSODRAFT_341849	1728505	1731247	None	7663	1222	36242	No_constitutive_exon_found_in_species
GCATCGCGCCCAATATCATCTCTAAGGCGGAGAGCTTCGAGGGTGTGTAGAA	28616	29116	29166	29114	-1	PHYSOscaffold_15	PHYSODRAFT_341872	22777	30494	None	7663	1222	36242	No_constitutive_exon_found_in_species
CGGGGGTTCTCGCGACTGGGATCGAGACCGCGATCGTGATCGGGAACGAGAC	228071	228354	228021	228073	1	PHYSOscaffold_15	PHYSODRAFT_319932	227324	229565	None	7663	1222	36242	No_constitutive_exon_found_in_species
ATGTACTCTAGCTGGCATTTCGACCATGAAGCTTATCTCAAATTGGGTAGAT	273745	274114	273695	273747	1	PHYSOscaffold_15	PHYSODRAFT_566289	273422	274386	None	7663	1222	36242	No_constitutive_exon_found_in_species
GCATCACGGCTCGCGAATTGCGAGCACGCTTCTTGCCACCGCGGGGTTAGAT	291709	292327	292377	292325	-1	PHYSOscaffold_15	PHYSODRAFT_251488	291709	294267	None	7663	1222	36242	No_constitutive_exon_found_in_species
GCTGGTTTCGCCATTTGCCCCACCGACGCGTGCAACTCGCTGGGACAGAGGA	360933	361062	360883	360935	1	PHYSOscaffold_15	PHYSODRAFT_341992	360763	361888	None	7663	1222	36242	No_constitutive_exon_found_in_species
ACGACTGCGAGGTGACCCTGACCACCGTTGTATTTGGGGTAATGAACGAGAA	450953	451045	450903	450955	1	PHYSOscaffold_15	PHYSODRAFT_342019	450699	456503	None	7663	1222	36242	No_constitutive_exon_found_in_species
CGTTGAACGGTGAAGACGCAAGTGTCGTGGTTAGCGGGGAGATCAACAAGAA	483264	483648	483698	483646	-1	PHYSOscaffold_15	PHYSODRAFT_566334	483264	485513	None	7663	1222	36242	No_constitutive_exon_found_in_species
CGCAGAAAGGAGATCGATGGCGGTCATCTCGAGAAGATCGTCGGGACGAGCG	597354	597498	597304	597356	1	PHYSOscaffold_15	PHYSODRAFT_533475	596550	597498	None	7663	1222	36242	No_constitutive_exon_found_in_species
TACCAGGGTCGAGTTATGGACGGTTCTACTGGTAAAATGTATCAGGGTAGGC	689806	692494	692544	692492	-1	PHYSOscaffold_15	PHYSODRAFT_342104	689806	693477	None	7663	1222	36242	No_constitutive_exon_found_in_species
CAAGTGGTGGTCATGACTCAAAGAAGTCCAGTGGCCAATCGCGGGAGCAGAA	701108	701911	701961	701909	-1	PHYSOscaffold_15	PHYSODRAFT_342106	700800	702717	None	7663	1222	36242	No_constitutive_exon_found_in_species
GCAAGTCAAGGGTAACTATGGCAGTTTGCACGAATGCAGATGGGTCAGAGAA	711339	711621	711289	711341	1	PHYSOscaffold_15	PHYSODRAFT_439507	711210	711621	None	7663	1222	36242	No_constitutive_exon_found_in_species
CCGTTTTACTGCTGTCACTTGTTCGAGTCGTGGATGAACGGGGGATTCAGTG	836868	837083	837133	837081	-1	PHYSOscaffold_15	PHYSODRAFT_320040	836868	837922	None	7663	1222	36242	No_constitutive_exon_found_in_species
AGGACGGGGCTGCTGTGAGAACGCCGCCGTCTGCGTCAAGGGGGGGGCAGGC	920051	920244	920001	920053	1	PHYSOscaffold_15	PHYSODRAFT_566434	919357	920810	None	7663	1222	36242	No_constitutive_exon_found_in_species
AGGCTCGAACGTCACCGCAACGGAAAAACTACGGCCTGGTGCTAGGGCAGTC	1063537	1063792	1063487	1063539	1	PHYSOscaffold_15	PHYSODRAFT_247552	1063323	1063792	None	7663	1222	36242	No_constitutive_exon_found_in_species
AAGTCTGAGATCGAAGCGTTGTCGCAAACCTTTCGCTTGACATGTGGGAGGA	96534	96736	96484	96536	1	PHYSOscaffold_16	PHYSODRAFT_342248	95893	97843	None	7663	1222	36242	No_constitutive_exon_found_in_species
GGCGAGGACACGAAGGACGGCGTGCTGACGAAGGCCACAGAGGGCGACAGAG	112630	112794	112844	112792	-1	PHYSOscaffold_16	PHYSODRAFT_342252	112420	113028	None	7663	1222	36242	No_constitutive_exon_found_in_species
TGATAAACCAACCACGTGATGCTGACTGCTTTTTGTGTGTCGGGGATCAGGG	125594	125753	125544	125596	1	PHYSOscaffold_16	PHYSODRAFT_307708	124700	125753	None	7663	1222	36242	No_constitutive_exon_found_in_species
GCATAGTGATGAGCGGTGTTCTTGCCGTGCAATTGTCGATGGGAATCCAGCA	233056	233213	233006	233058	1	PHYSOscaffold_16	PHYSODRAFT_307726	231603	234125	None	7663	1222	36242	No_constitutive_exon_found_in_species
GAGGTCGACTGGGCCTTGGGGCACGAGTCGGTGTCGTCGAACGGGAGCAGGA	281969	282625	282675	282623	-1	PHYSOscaffold_16	PHYSODRAFT_307734	281181	283224	None	7663	1222	36242	No_constitutive_exon_found_in_species
TGACTTACGAGTACTGGAGTGGTTGATGGAGCATTTCTCGGGCTGTGAAGTA	289202	289288	289338	289286	-1	PHYSOscaffold_16	PHYSODRAFT_424826	287829	291130	None	7663	1222	36242	No_constitutive_exon_found_in_species
CGATCCGACCAATCCTGACACTACCCCGTTCTTTTATTTCGACTGGGTAGAC	293306	293920	293970	293918	-1	PHYSOscaffold_16	PHYSODRAFT_307736	292225	297938	None	7663	1222	36242	No_constitutive_exon_found_in_species
TTTGACCGCGAGCTCTTCAGCATGAATATTGAAATTCTACCACCGGGAAGTT	319129	319272	319079	319131	1	PHYSOscaffold_16	PHYSODRAFT_320131	318479	320688	None	7663	1222	36242	No_constitutive_exon_found_in_species
TGATCGCCGGTATATGCCCCATTTGCTGTACTTAAGTAATGGGTTTAGAGGT	320284	320688	320234	320286	1	PHYSOscaffold_16	PHYSODRAFT_320131	318479	320688	None	7663	1222	36242	No_constitutive_exon_found_in_species
CCTGGAGGTCGGCGGTGCTTGGCCGCGGCTTGTAGGTGGGGTCCAAGGAGAT	455843	456089	456139	456087	-1	PHYSOscaffold_16	PHYSODRAFT_533759	455684	456266	None	7663	1222	36242	No_constitutive_exon_found_in_species
CGGCGGAAGATAGAGGCACCAAGTGCGTGGAGGTCGGCGGAGGGCAACAGCG	459118	459278	459328	459276	-1	PHYSOscaffold_16	PHYSODRAFT_342342	459118	463449	None	7663	1222	36242	No_constitutive_exon_found_in_species
GCGTGAACCTGTCGCTGTGTGAAGCCTGCACCTTCGGTGTGGGACTCGAGCT	497932	498945	498995	498943	-1	PHYSOscaffold_16	PHYSODRAFT_307795	497181	499161	None	7663	1222	36242	No_constitutive_exon_found_in_species
AAATGAACGCGGAAATGCTTGGGTGGACAGTGTTCCGGTGATGCGGGTAGAC	539471	539552	539421	539473	1	PHYSOscaffold_16	PHYSODRAFT_342360	538894	542197	None	7663	1222	36242	No_constitutive_exon_found_in_species
ATTGAAAACTTTGTACCTTCGTGCCACTAACTTACTGCACATGGGGGTAGTT	574161	574230	574280	574228	-1	PHYSOscaffold_16	PHYSODRAFT_534175	573372	575614	None	7663	1222	36242	No_constitutive_exon_found_in_species
AGTACTTTGCATCTACTACAACGCCTCGCTGATATTTCCGAGCGGGACAGAC	693245	693408	693195	693247	1	PHYSOscaffold_16	PHYSODRAFT_342396	691189	693979	None	7663	1222	36242	No_constitutive_exon_found_in_species
CAGGCACCTGACGAGCACCGTGACATCTAACTGTAACAGGACATGGGCAGAT	739963	740300	740350	740298	-1	PHYSOscaffold_16	PHYSODRAFT_342418	739762	740762	None	7663	1222	36242	No_constitutive_exon_found_in_species
AGATCTTGATCTTCAGTGGTAATGCCCTACCCCCACGGCCTATGGGGTAGTA	771964	772027	772077	772025	-1	PHYSOscaffold_16	PHYSODRAFT_342423	771964	772360	None	7663	1222	36242	No_constitutive_exon_found_in_species
AGACCAAGCATTGTTTGAAGGATTTGGTAGAGGTCGGGGCCGAGGCCGAGGT	43114	43309	43359	43307	-1	PHYSOscaffold_18	PHYSODRAFT_247224	43114	44015	None	7663	1222	36242	No_constitutive_exon_found_in_species
AGTCGGACGCCGTCGCTGCTACCAACGCGAAGTTGTCGATGGCGCGGGAGAA	57357	57551	57601	57549	-1	PHYSOscaffold_18	PHYSODRAFT_534487	57014	58218	None	7663	1222	36242	No_constitutive_exon_found_in_species
ACCGCCTGTGCTACTTGACGCGCTGACTTCGGGACGCACCGGGCATGAAGTT	240011	240095	239961	240013	1	PHYSOscaffold_18	PHYSODRAFT_342568	239046	240268	None	7663	1222	36242	No_constitutive_exon_found_in_species
AAGGCAACGCCTCTGAGGTGAAGGAGGAGAGTCAGACGATCGGGAGTCAGGC	255143	255720	255093	255145	1	PHYSOscaffold_18	PHYSODRAFT_289262	253610	255720	None	7663	1222	36242	No_constitutive_exon_found_in_species
CATTGCAAGACCCTTCGGTTCCCCTGCGTCTACCGTCGAAGCTCGGGGAGAC	9127	9958	9077	9129	1	PHYSOscaffold_17	PHYSODRAFT_320157	8828	9958	None	7663	1222	36242	No_constitutive_exon_found_in_species
GCAAGGTGGACGGCATGATTGCGTACTCGACGACTCGCGGGGCGTAACAGGC	11142	11391	11441	11389	-1	PHYSOscaffold_17	PHYSODRAFT_250895	10246	13766	None	7663	1222	36242	No_constitutive_exon_found_in_species
GCTGTCTTCACTTTGATCGCTGCGCTTGTCATCTCCTTCGGGTTCGGAAGTT	140336	140733	140286	140338	1	PHYSOscaffold_17	PHYSODRAFT_342460	136837	141597	None	7663	1222	36242	No_constitutive_exon_found_in_species
CCGAAGGGAGAGGATACGAATGCCGGACCTGTGGACGGGGTTAATGGAAGAA	221411	221736	221361	221413	1	PHYSOscaffold_17	PHYSODRAFT_342474	219975	222781	None	7663	1222	36242	No_constitutive_exon_found_in_species
CTGCCCTCGTTGACACAGACGGCTGCGAGCATTGATCCCTGGGCGGCGAGGG	325803	325898	325948	325896	-1	PHYSOscaffold_17	PHYSODRAFT_342497	323756	326446	None	7663	1222	36242	No_constitutive_exon_found_in_species
CGTTGCCCTGCATCCCGTCGCTGCTGCTGCTCGGCTCGGTCGTGGGCAAGCT	374957	375504	375554	375502	-1	PHYSOscaffold_17	PHYSODRAFT_348630	374415	377804	None	7663	1222	36242	No_constitutive_exon_found_in_species
AAAAGTCGCGGTCGCTCCTCAGTGGTACAGTACACATCGTGTGGGGGGAGAT	115530	115767	115480	115532	1	PHYSOscaffold_20	PHYSODRAFT_342745	114574	116586	None	7663	1222	36242	No_constitutive_exon_found_in_species
TTTCAGTCGAGCGCATTGACGTTCTGGAATCCAAGGTGCGGGACATGTAGAT	210937	211471	210887	210939	1	PHYSOscaffold_21	PHYSODRAFT_566610	210074	211471	None	7663	1222	36242	No_constitutive_exon_found_in_species
CACTACCTTGCTTCATAATAGCCCTAGAGACTCGCGTGACGCGGGGACAGCG	214502	214747	214452	214504	1	PHYSOscaffold_21	PHYSODRAFT_342811	213130	217003	None	7663	1222	36242	No_constitutive_exon_found_in_species
TCGGAGATGCAGCGATAACCCTCGACGCGCATGAAACGCTTGGGTGGTAGAC	19835	20683	19785	19837	1	PHYSOscaffold_19	PHYSODRAFT_250995	16572	20683	None	7663	1222	36242	No_constitutive_exon_found_in_species
AAAAGGTTATGTCCAGAAAACCGAAGTGTTGTTTCTTATGTGGGCCAGAGAA	75062	75270	75012	75064	1	PHYSOscaffold_19	PHYSODRAFT_348643	74488	77917	None	7663	1222	36242	No_constitutive_exon_found_in_species
AATACCGGTCCACAACGCAACACGATTTTGGGTTTGAACTGTGGGGGCAGCT	75927	76692	75877	75929	1	PHYSOscaffold_19	PHYSODRAFT_348643	74488	77917	None	7663	1222	36242	No_constitutive_exon_found_in_species
TTCTAACTAAGAGGGAAACTTACTGTAAACTAAACATGGGCAAAATGCAGGG	135654	135698	135748	135696	-1	PHYSOscaffold_19	PHYSODRAFT_320201	135148	136018	None	7663	1222	36242	No_constitutive_exon_found_in_species
GTTTGTCTCCACAGGCGGACAAGACACCAGCAACCTCACCCAGGGCCGAGTT	138837	138906	138787	138839	1	PHYSOscaffold_19	PHYSODRAFT_320202	138123	139724	None	7663	1222	36242	No_constitutive_exon_found_in_species
GCCGCGATCTGGAGCGTCGTGGAGCAGCACGCGCGCACTATTGGGACAAGCC	154494	154605	154444	154496	1	PHYSOscaffold_19	PHYSODRAFT_320208	154399	156217	None	7663	1222	36242	No_constitutive_exon_found_in_species
TCTACGGTTTGCTAGCTATCATAGTGGCGTTGGTGACGGGCCGTAGGAAGAG	158757	158895	158945	158893	-1	PHYSOscaffold_19	PHYSODRAFT_320210	158629	159987	None	7663	1222	36242	No_constitutive_exon_found_in_species
TTCTGCTCGACTCAAAAGCTCCTGGGAACTTTCTCGCTCTACGGGCCAAGGC	124138	124585	124088	124140	1	PHYSOscaffold_23	PHYSODRAFT_535414	122749	124585	None	7663	1222	36242	No_constitutive_exon_found_in_species
TTCTGCTCGACTCAAAAGCTCCTGGGAACTTTCTCGCTCTACGGGCCAAGGC	152480	152927	152430	152482	1	PHYSOscaffold_23	PHYSODRAFT_320278	151098	152927	None	7663	1222	36242	No_constitutive_exon_found_in_species
GTGTGTATAGTGCCATAGTGCTAACTGTTTTCCTGCTTTCGCGCGGGCAGAA	27379	27463	27513	27461	-1	PHYSOscaffold_24	PHYSODRAFT_535718	27379	27948	None	7663	1222	36242	No_constitutive_exon_found_in_species
GCAAGTCGGGTGCGGAGGGCTGTGTGGCCAGATCAGCCTACAGCCGGGAGCT	30317	30863	30913	30861	-1	PHYSOscaffold_24	PHYSODRAFT_320287	29476	31287	None	7663	1222	36242	No_constitutive_exon_found_in_species
GATGGACAATGGACAAAGGCTCTGGCAGTAGTGCAAGACTTGGGCAGCAGAA	49708	50067	49658	49710	1	PHYSOscaffold_26	PHYSODRAFT_343052	49028	51482	None	7663	1222	36242	No_constitutive_exon_found_in_species
GCTGTCTTCACTTTGATCGCTGCGCTTGTCATCTCCTTCGGGCTCGGAAGTT	84521	84918	84471	84523	1	PHYSOscaffold_26	PHYSODRAFT_343061	81928	85782	None	7663	1222	36242	No_constitutive_exon_found_in_species
AGTTTGCTCCGTTTCTTACGACGATGGAGCTGTGTGTGTGGGTGGTGTAGGG	72851	72945	72801	72853	1	PHYSOscaffold_25	PHYSODRAFT_320320	71559	73791	None	7663	1222	36242	No_constitutive_exon_found_in_species
GCGGCGATAGCTGCAGACACAGATACAGGTTCAGACAGGGCGGAGAGGAGAG	104283	104744	104794	104742	-1	PHYSOscaffold_25	PHYSODRAFT_535845	102172	105418	None	7663	1222	36242	No_constitutive_exon_found_in_species
TCGAGGTCGTTGTAAGGAGTGACGGTGCTCACTGCTGCTGGGGAGCGCAGGC	8501	8601	8451	8503	1	PHYSOscaffold_27	PHYSODRAFT_320341	8191	9795	None	7663	1222	36242	No_constitutive_exon_found_in_species
AAAAGTCGCGGTCGCTCCTCAGTGGTACAGTACACATCGTGTGGGGGGAGAT	52923	53160	52873	52925	1	PHYSOscaffold_27	PHYSODRAFT_343092	51967	53998	None	7663	1222	36242	No_constitutive_exon_found_in_species
CGGCGCTGCTCTGAATGGACACTGCAATGGCCACGCAGCAGGGAATAAAGTA	76452	76663	76713	76661	-1	PHYSOscaffold_27	PHYSODRAFT_566794	76452	77423	None	7663	1222	36242	No_constitutive_exon_found_in_species
AGCTGTCGCCGCTCGTGTTGCAGCAGGAATGAGGGGACGGGAGCCTGAAGCG	117077	117247	117297	117245	-1	PHYSOscaffold_27	PHYSODRAFT_444601	117077	118352	None	7663	1222	36242	No_constitutive_exon_found_in_species
GAGAGCGTCAAGGTGCTGCTACACAAGCCCTCGGCCCCTGTGGAGGGGAGAG	99463	99619	99669	99617	-1	PHYSOscaffold_29	PHYSODRAFT_343170	99463	100065	None	7663	1222	36242	No_constitutive_exon_found_in_species
GCTGTCTTCACTTTGATCGCTGCGCTTGTCATCTCCTTCGGGTTCGGAAGTT	110197	110594	110147	110199	1	PHYSOscaffold_29	PHYSODRAFT_343175	107635	111291	None	7663	1222	36242	No_constitutive_exon_found_in_species
GTCGCTGGGAGAGCTACTCGGTCATAGGCCAGCAGTATACGACGGGGTAGTC	25313	25572	25622	25570	-1	PHYSOscaffold_30	PHYSODRAFT_343189	24738	25966	None	7663	1222	36242	No_constitutive_exon_found_in_species
CGCGCGGCTCACAGACGGCTCGTGGCGAAGCAAGACACACCGGGTGATAGCT	42214	43161	43211	43159	-1	PHYSOscaffold_31	PHYSODRAFT_536264	40136	43257	None	7663	1222	36242	No_constitutive_exon_found_in_species
TCAAGATGACACTAAACATTAACATAACGTAATATGTGCCTGGGGTGCAGAG	43500	43634	43450	43502	1	PHYSOscaffold_31	PHYSODRAFT_343221	43384	44468	None	7663	1222	36242	No_constitutive_exon_found_in_species
AGCGCTCTTGAAGGCTTGAGAAGCAGTGAAGGAATGGCTGCGGGGGCCAGGG	962	1031	912	964	1	PHYSOscaffold_33	PHYSODRAFT_348748	686	1031	None	7663	1222	36242	No_constitutive_exon_found_in_species
TGTGCGGCAGTCTGCTCTGCGGCTACTTCAGCGACATCATGGGCCGCAAGAA	9046	10173	10223	10171	-1	PHYSOscaffold_36	PHYSODRAFT_348751	9046	10629	None	7663	1222	36242	No_constitutive_exon_found_in_species
CGTCTACCAAGAAGCGGGACTCGACGCTGACTTGCGCCCAGTAATGGGAGAA	7804	7940	7754	7806	1	PHYSOscaffold_37	PHYSODRAFT_343274	4009	8584	None	7663	1222	36242	No_constitutive_exon_found_in_species
CCGGACGCGCCTCCCACTGGAGGGGGTGCTCCGGGCCGGCTGGCGGGCAGGG	2325	2979	2275	2327	1	PHYSOscaffold_76	PHYSODRAFT_343401	2203	2979	None	7663	1222	36242	No_constitutive_exon_found_in_species
