# Supplementary material for: Widespread Separation of the Polypyrimidine Tract From 3′ AG by G Tracts in Association With Alternative Exons in Metazoa and Plants
Source: Front Genet. 2019 Jan 14;9:741. doi: 10.3389/fgene.2018.00741 (PMC6339879; doi:10.3389/fgene.2018.00741)
Supplement: DATA FILE S2 — Sequences of REPAG 3′ SS from each species of metazoa, plants and protists. [file Data_Sheet_2.zip › Supplementary data 2/Protists_Release38_eimeria_maxima.txt]

REPA_GGG_Sequence	Exon_Start	Exon_End	Pos_-50	Pos_+2	Strand	Chromosome	GeneID	Gene_Start	Gene_End	Gene_Name	Number_of_REPAs	Number_of_REPAs_has_GGG	Number_of_Intron(Intra_genic_Region)	Upstream_Constitutive_Exon
GAAAAAAAAACTGATTAGATGAAGTTTTTAGTATGTTTTGGGGGATGCAGAA	80133	81212	80083	80135	1	HG718748	EMWEY_00000120	79765	85731	None	1342	472	25478	No_constitutive_exon_found_in_species
TGGCCCTTCGGTATAGTAATCTTGTGGGGTATACGTGCGTGCGGGGTCAGGG	111507	112063	112113	112061	-1	HG718748	EMWEY_00000150	103183	112366	None	1342	472	25478	No_constitutive_exon_found_in_species
AAGGCAAAATAACACTTCTATGTGCAATTTGTTTTGGGTTATGTACAAAGGT	126525	126681	126731	126679	-1	HG718748	EMWEY_00000180	124422	126895	None	1342	472	25478	No_constitutive_exon_found_in_species
ATGGATATCGACATACACGCCGGCTGCTTCTGGCGTGCTGTGTGGGACAGGG	176088	176260	176038	176090	1	HG718748	EMWEY_00000240	170535	181035	None	1342	472	25478	No_constitutive_exon_found_in_species
ACAGCAGCAGCAGCAGCAGCAGCAAATATGTGTGTGCGTGGGGTGTATAGGC	203885	203987	204037	203985	-1	HG718748	EMWEY_00000280	203001	205746	None	1342	472	25478	No_constitutive_exon_found_in_species
CGCGGGAGGTGGGCGCAGAGCTGCCTGGTTTTGTCTGGGTGCAATGGCAGAT	3009	3223	3273	3221	-1	HG721241	EMWEY_00000340	100	4686	None	1342	472	25478	No_constitutive_exon_found_in_species
TCCGACCTAATGAAGCCACTGTTCGCAGGCGTGTGCATGTGGGTGCGCAGGC	105794	105971	106021	105969	-1	HG721241	EMWEY_00000520	100841	108350	None	1342	472	25478	No_constitutive_exon_found_in_species
TATTGGATACCCCCGGGATGATGCCACTGCTGCGGTTGCTGCGGGTGCAGAT	32333	32539	32589	32537	-1	HG719229	EMWEY_00000620	4259	35020	None	1342	472	25478	No_constitutive_exon_found_in_species
TTCATTTTGTATGGAACGAACTGCGGCTTTCTGCTGAGTGGGGGCGGCAGGC	42455	42625	42405	42457	1	HG719376	EMWEY_00001570	40520	49467	None	1342	472	25478	No_constitutive_exon_found_in_species
TCGTCGGCATGGATATATAACCCCGCGAATTATTTGGGGCGATGCGGCAGAT	2071	2330	2380	2328	-1	HG722238	EMWEY_00001720	366	5315	None	1342	472	25478	No_constitutive_exon_found_in_species
CCGGGTTTTGTGATTAGAATTGCCAACGTCGTGTTAGGGTGAGTGCGCAGCG	30132	30224	30082	30134	1	HG722238	EMWEY_00001750	22537	34629	None	1342	472	25478	No_constitutive_exon_found_in_species
CTGACCACAGGCTGCATGGTAGGTTGTGTATTTTTGGGCATGTGGAGCAGGG	30472	30548	30422	30474	1	HG722238	EMWEY_00001750	22537	34629	None	1342	472	25478	No_constitutive_exon_found_in_species
TTGGAAAAAAGGGTGGCAACGGGGTGTGTGCACACTGCGATGCGGGGTAGGC	39018	39130	39180	39128	-1	HG719518	EMWEY_00002190	28350	40406	None	1342	472	25478	No_constitutive_exon_found_in_species
GTGCACGTAACTACAGGCAAGTCGTGAATGGTTGTGCGTGATCTGGGAAGGT	81317	81446	81267	81319	1	HG718749	EMWEY_00002060	79399	81446	None	1342	472	25478	No_constitutive_exon_found_in_species
GGAATGACACATGTTCTATAGGTTATTGCTGTCTTGTTGAACGGGTGCAGGT	85232	85344	85182	85234	1	HG718749	EMWEY_00002070	84137	89131	None	1342	472	25478	No_constitutive_exon_found_in_species
AAGAAGGGGAGGGAGGAAGAGGAGAAGGGTCTCAGGGTTCTAATGGGCAGAA	116718	116836	116886	116834	-1	HG718749	EMWEY_00002130	116718	117706	None	1342	472	25478	No_constitutive_exon_found_in_species
TAGAATATGTTTTGACTTGCATTCTTGGGAGGTTTTGGGCGTGTGAACAGAT	64098	64300	64350	64298	-1	HG718817	EMWEY_00002430	62121	65749	None	1342	472	25478	No_constitutive_exon_found_in_species
TGTTTGGGGTTTAGAGTGCGAGAATTTTATTTGTGGGGCGAATGAAACAGGG	70764	70820	70870	70818	-1	HG718817	EMWEY_00002450	68774	71631	None	1342	472	25478	No_constitutive_exon_found_in_species
GGTGCCTCATACTGTTGCGGTTTGCAGTTGTGGGACATTTGTGGGCGCAGAG	109337	109736	109287	109339	1	HG718817	EMWEY_00002470	82008	111951	None	1342	472	25478	No_constitutive_exon_found_in_species
TGCTGTGAGCCAGCGGTTTGAGGGTTTGATTTAGTGTTTGGGATGTGCAGGA	3407	3482	3532	3480	-1	HG718853	EMWEY_00002500	180	6119	None	1342	472	25478	No_constitutive_exon_found_in_species
CAACTTGAAACTTAAGATTTAGGGTTTAGGGTTTAGAGTTTGCGGGGCAGGA	180	281	331	279	-1	HG718853	EMWEY_00002500	180	6119	None	1342	472	25478	No_constitutive_exon_found_in_species
GGTTAGGGGTTTAGGGCTTAAGGTTCTAGGGTTTAAGGTTTGCGGGCAAGGG	12776	12915	12965	12913	-1	HG718853	EMWEY_00002520	12445	13762	None	1342	472	25478	No_constitutive_exon_found_in_species
ACGCCTTACTGAATATCTTGCTTGTTGTCAGCACCTTCGCTGCAGGGTAGGT	68078	68108	68028	68080	1	HG719760	EMWEY_00002810	65346	68261	None	1342	472	25478	No_constitutive_exon_found_in_species
TCAGTTTATCCCGAGTTTTGCCCTGCCGCAGATGGGCATGCAGGGGTCAGTA	7674	7769	7624	7676	1	HG719839	EMWEY_00002870	2538	9015	None	1342	472	25478	No_constitutive_exon_found_in_species
CGGCGGTTGGTTCCTTGTGTCTTCTTTTTTGGACCTGCAGGGGGTGGCAGGG	53979	54175	53929	53981	1	HG719839	EMWEY_00002950	50442	54525	None	1342	472	25478	No_constitutive_exon_found_in_species
TGAGTTGCCACATTGGAGGTTGGTATTGTCGTGATATTTGTGGGGTGCAGGC	60848	61770	60798	60850	1	HG719839	EMWEY_00002970	59498	65507	None	1342	472	25478	No_constitutive_exon_found_in_species
TTAGTATTGTTAAGCTCACACTTGCGGTGATTCGGGTTTTGTGGGTACAGCA	77135	77462	77085	77137	1	HG719839	EMWEY_00002980	68972	77808	None	1342	472	25478	No_constitutive_exon_found_in_species
TTTGGCGCTTAATTCACTGGATGCTGAGTCCTTGTGGTTCTGGGGGGCAGCT	66411	66483	66361	66413	1	HG718972	EMWEY_00003390	62881	67435	None	1342	472	25478	No_constitutive_exon_found_in_species
CTTGTGGAACTGTGTTTTTGGCACTAGTGCGTTGGTCTGGGAATGCACAGGT	90382	91142	91192	91140	-1	HG720102	EMWEY_00003610	89954	94792	None	1342	472	25478	No_constitutive_exon_found_in_species
GACGAATTGGAGCTTCATTAGGCGTGGTTGCTGTGAGACGGGCGATGCAGGA	46829	46914	46964	46912	-1	HG719006	EMWEY_00003700	46829	47658	None	1342	472	25478	No_constitutive_exon_found_in_species
GCGTTTTCTTCCAGTAGGAGAGTTCACTCTTCTGTGTGGGGGGCGTGCAGAT	60778	60837	60887	60835	-1	HG720371	EMWEY_00004070	56467	61741	None	1342	472	25478	No_constitutive_exon_found_in_species
TCTTGATTTGAACGCCTCCAATCGGTAGGTGCGTGCGTATGTGGGCGCAGTA	66546	66819	66869	66817	-1	HG720457	EMWEY_00004220	61868	67909	None	1342	472	25478	No_constitutive_exon_found_in_species
TGGAAATATATATACTATGTTTGATGAACCTGTGGGTGGGTGGGATGCAGGC	62577	62660	62710	62658	-1	HG720457	EMWEY_00004220	61868	67909	None	1342	472	25478	No_constitutive_exon_found_in_species
GAGGGGAACGAGGGTTTAGGGTTTAGGGTTTAGGGTTTAGGGTTTAGAAGGG	95278	95316	95228	95280	1	HG719089	EMWEY_00004400	94193	95316	None	1342	472	25478	No_constitutive_exon_found_in_species
GTGTTTTGGCCGTGTCTTTTCTGTACTTTGCTTGCTTACTGGGATTGCAGAT	25246	25399	25449	25397	-1	HG720743	EMWEY_00004620	23528	30099	None	1342	472	25478	No_constitutive_exon_found_in_species
TCCTGACTATTTCAGCTAAGTTCGGTTTGATCCCGTGTGCGGTTGGGCAGTT	23528	23583	23633	23581	-1	HG720743	EMWEY_00004620	23528	30099	None	1342	472	25478	No_constitutive_exon_found_in_species
TGCTTCAGGACCCTCTTAAATTTGGCTGTTGAGCAAGGATGGGGTGGCAGAG	70197	70256	70147	70199	1	HG720743	EMWEY_00004670	70066	71711	None	1342	472	25478	No_constitutive_exon_found_in_species
TTGCTGCGCTGCAGCGGCTGCCTGCATTTATGGGTCTCTGGGGTGTACAGGC	91487	94721	94771	94719	-1	HG720743	EMWEY_00004700	91487	96695	None	1342	472	25478	No_constitutive_exon_found_in_species
TCAACTGTGAAGAGGAGAGCAAATAACCTAGATTTTCTTGGGCACAACAGCT	45209	45701	45751	45699	-1	HG720843	EMWEY_00004800	41910	46450	None	1342	472	25478	No_constitutive_exon_found_in_species
ATCGACAGGAGCAAAACGTCCTCTTCTCATTGTGCTTGGACAAGGGGCAGAT	71255	71357	71205	71257	1	HG720843	EMWEY_00004820	53701	73862	None	1342	472	25478	No_constitutive_exon_found_in_species
CGAATTTTCGCAGGCGTTCCTATTTCTTCACTCTCTTGGTGGAGGGACAGGA	77385	77459	77335	77387	1	HG720843	EMWEY_00004830	75759	78405	None	1342	472	25478	No_constitutive_exon_found_in_species
CATTCTAAATTCCCCAATGACTATTCAAACGTGGGCCTGAGGGTGTGCAGCA	94207	94269	94157	94209	1	HG720843	EMWEY_00004850	91424	97809	None	1342	472	25478	No_constitutive_exon_found_in_species
AATTGCGCCATACGTCTCCAGGCATGGTTCATGTGCTTGCGGGCGAACAGGT	18502	18724	18452	18504	1	HG720943	EMWEY_00004880	12347	21031	None	1342	472	25478	No_constitutive_exon_found_in_species
CACTGGTTACTGCCTTGGACAAGTGGTCACACCTACTGCGGGCTGCAAAGGT	86531	88550	88600	88548	-1	HG720943	EMWEY_00005000	85063	89991	None	1342	472	25478	No_constitutive_exon_found_in_species
CTGCTGGTGACTTTTGTGCTGCTGAGCATGTTGGTTTTTGGGGTGTACAGAC	65492	65575	65442	65494	1	HG719181	EMWEY_00005440	62834	66940	None	1342	472	25478	No_constitutive_exon_found_in_species
AAGTAGATAAATTTAATGTGTTAACGGTTGATTTGTGTGAGCGGGTGCAGAG	86290	86484	86240	86292	1	HG719181	EMWEY_00005480	86103	87175	None	1342	472	25478	No_constitutive_exon_found_in_species
GCTGCAGGGTACGTGTTTCTGGCTTTTTGTTTCTACTGGCGTGGGTACAGGT	588	1041	538	590	1	HG721758	EMWEY_00006070	40	31120	None	1342	472	25478	No_constitutive_exon_found_in_species
CTGTTGCTGCGACGGATTTTCTTGGTATTTGCTGTCATTGGGGTGCGTAGGT	63187	64587	63137	63189	1	HG721758	EMWEY_00006140	61647	66017	None	1342	472	25478	No_constitutive_exon_found_in_species
ACATCATGTGAGAAATCTCTCTGCTGTGTGCCTGCTGTTTGGGCCCAAAGGT	91328	91406	91456	91404	-1	HG721552	EMWEY_00005900	87937	91592	None	1342	472	25478	No_constitutive_exon_found_in_species
TGTTACTTCTGCTGCTGCATTTGCTGCTGCCGTCTCCGCTGTGGGTGTAGGG	11089	11245	11295	11243	-1	HG721656	EMWEY_00005940	9625	16166	None	1342	472	25478	No_constitutive_exon_found_in_species
AAGCACTCGCTTGTTTGCTACTTATCCTGCGGCATCTCTGCGGGGTGCAGGT	28193	28350	28143	28195	1	HG721656	EMWEY_00005960	27724	29096	None	1342	472	25478	No_constitutive_exon_found_in_species
TTGGTTGCGAAGATGCGCGTTCTTTGGTGCATGTGCATATGTGGGAACAGGT	49807	51325	49757	49809	1	HG721656	EMWEY_00005990	45252	51325	None	1342	472	25478	No_constitutive_exon_found_in_species
ATGTGCCGGATTTGCTTCGTTTGCTGCTGCTGCTGTTGTGATGGGTACAGCT	34064	34280	34330	34278	-1	HG721840	EMWEY_00006290	30183	38599	None	1342	472	25478	No_constitutive_exon_found_in_species
GTGTGGGACAAGGTGGTGGGAGTCTCTGCTTCTCCTTGCCAAGGGTACAGGG	54356	54408	54306	54358	1	HG721840	EMWEY_00006310	50608	57446	None	1342	472	25478	No_constitutive_exon_found_in_species
TGGGGGCTGAGAGTGTTGGGTTAAACGTTTGGGGTTCTGCGGGCGTGCAGTG	18072	18169	18219	18167	-1	HG719192	EMWEY_00005540	17788	20213	None	1342	472	25478	No_constitutive_exon_found_in_species
TGTGCATCGTCACAAAACGGAACTATAACTCTTTTTGGGTTCGAATGAAGGT	64823	65129	64773	64825	1	HG721849	EMWEY_00006470	63908	80546	None	1342	472	25478	No_constitutive_exon_found_in_species
ACAAAAGACGATAGGAAGGCCACGTGCGCTGTGGACTGCTGAATGGGTAGGA	68193	68584	68143	68195	1	HG721849	EMWEY_00006470	63908	80546	None	1342	472	25478	No_constitutive_exon_found_in_species
CTTGCTGCTGCTGCTGCTGTTTGCTGCTTATATTGCTGTTAGGAGGGCAGGT	13659	13932	13609	13661	1	HG719224	EMWEY_00006680	12054	17948	None	1342	472	25478	No_constitutive_exon_found_in_species
GCTGCTGGCGCTGCTGCCGCTGCTGCTGCACTTTGCTTGGGGGATTGCAGAT	14583	14871	14533	14585	1	HG719224	EMWEY_00006680	12054	17948	None	1342	472	25478	No_constitutive_exon_found_in_species
CTGTTGTTGCTATTGCTGCTGCTGTTGTTGCTGCCGCTGCGGCTGGGCAGAC	41252	41429	41202	41254	1	HG719224	EMWEY_00006720	33296	42149	None	1342	472	25478	No_constitutive_exon_found_in_species
TTTCCCTTCCAAAATATTGAGCCAGTGGTGTGCATGGGTGTGAGACGCAGCA	52155	52297	52347	52295	-1	HG719233	EMWEY_00007000	48679	58534	None	1342	472	25478	No_constitutive_exon_found_in_species
AAGGTGTCTTATCAGAGTTTTTGTGTCTAATGTGCTTTTCGTGGGAGTAGAA	11875	11984	11825	11877	1	HG721885	EMWEY_00007060	268	18240	None	1342	472	25478	No_constitutive_exon_found_in_species
AGAGCTACGTCCAGCCCTGTTTGTCCGACAATTTGTGTAAACAGGGGCAGAC	42978	43263	42928	42980	1	HG721885	EMWEY_00007080	41920	50601	None	1342	472	25478	No_constitutive_exon_found_in_species
CTTGTATATTATTCCCTCGTCGTGCATTACTGCGGTGCTGGGGTTCGAAGAG	44212	44403	44162	44214	1	HG721885	EMWEY_00007080	41920	50601	None	1342	472	25478	No_constitutive_exon_found_in_species
CTTGTGCTGCTGCTGTTTTGCTGCTTATATTGCATGGTTGGGGTGTATAGGC	70708	70717	70767	70715	-1	HG719242	EMWEY_00007280	68368	71296	None	1342	472	25478	No_constitutive_exon_found_in_species
GGTTTAGGATTTAGGGTTTAGTGTTTCTTTGTGGGGTTTGGGGTGCACAGCT	1761	1919	1969	1917	-1	HG719230	EMWEY_00006800	260	3363	None	1342	472	25478	No_constitutive_exon_found_in_species
AGCTAGCTAGCTAGCTAGCTAGCTAGCTGTTTGCGGGTTTGTGGGCGCAGGC	84416	84478	84528	84476	-1	HG719230	EMWEY_00006920	83395	85113	None	1342	472	25478	No_constitutive_exon_found_in_species
CCGGCAGTTCCTGGGCACCGTGAGCTACTGCCGCATGTTTATGGGGGCAGAC	14603	14950	14553	14605	1	HG721904	EMWEY_00007460	14013	14950	None	1342	472	25478	No_constitutive_exon_found_in_species
TGTTTGTTATATTAGATGTGTGTTTGGTGTATTGTGAGGTGGGTGAGTAGAT	75441	75518	75568	75516	-1	HG721904	EMWEY_00007530	72589	75685	None	1342	472	25478	No_constitutive_exon_found_in_species
CATTGGATGTTGGCCTTGGTAGGTGGGTGGTGTTTGTGGTGTGCGGGCAGTG	72724	72799	72849	72797	-1	HG721904	EMWEY_00007530	72589	75685	None	1342	472	25478	No_constitutive_exon_found_in_species
TCTCCCATCAGCCTCGCTATGTGTACCATATGTGTGTGTTTACGGGGTAGAG	74342	74396	74446	74394	-1	HG719254	EMWEY_00007670	68489	76051	None	1342	472	25478	No_constitutive_exon_found_in_species
CGTTTGGCATCTAGGGCCTAGTAGTGATTCGTGGGGATGCGTGGGCGCAGAG	72967	73080	73130	73078	-1	HG719254	EMWEY_00007670	68489	76051	None	1342	472	25478	No_constitutive_exon_found_in_species
AACAAGAAGACATTTAAAATATATTGTTGGTGAAGAATGCCTATGGGAAGGA	1689	2087	2137	2085	-1	HG719257	EMWEY_00007700	1689	2802	None	1342	472	25478	No_constitutive_exon_found_in_species
TAATCGTTTGGTATATTCTTCCTGTTTTATCTTTCTCTCTGGGTGTGCAGAG	29510	29610	29660	29608	-1	HG719257	EMWEY_00007760	29510	48508	None	1342	472	25478	No_constitutive_exon_found_in_species
GCAGACATGCAAACAATGCAAACCATAAGCTGCGTACTTGGGGTGTGCAGAC	56246	56545	56196	56248	1	HG719257	EMWEY_00007770	50162	57168	None	1342	472	25478	No_constitutive_exon_found_in_species
CATCATGTGGGGGTTTACTGCTCCCCTGTATGGCAGTTAGGGGACCGTAGGA	56841	57168	56791	56843	1	HG719257	EMWEY_00007770	50162	57168	None	1342	472	25478	No_constitutive_exon_found_in_species
CATGCCTTTTATCAAGTATTCCTTGTGTACCTTGTGGAGGGGAATTGCAGTT	46803	46898	46753	46805	1	HG721928	EMWEY_00007890	45770	48661	None	1342	472	25478	No_constitutive_exon_found_in_species
ATGAGTTTTGTCGTGTTGTGCGCATGCACTGGCCTGCTCTATGGGAGTAGGC	11768	11931	11981	11929	-1	HG719272	EMWEY_00008210	11457	14696	None	1342	472	25478	No_constitutive_exon_found_in_species
TGAATGCGAGTTCAGTTGCTGCCCGAGCATTCGGTCGTATGGGAGCGCAGAG	26358	26642	26308	26360	1	HG719272	EMWEY_00008230	23695	28537	None	1342	472	25478	No_constitutive_exon_found_in_species
CTTGCCATTCGGTGAGGTACCACTAAGTTTGGCTCTTGTGGGTGGCGCAGAC	46269	46410	46219	46271	1	HG719272	EMWEY_00008260	42995	50515	None	1342	472	25478	No_constitutive_exon_found_in_species
CATCAGCGACGGTTCATTTGCCTTCACAACTGTGTTGCTTGGGTACGTAGGC	63986	64312	63936	63988	1	HG721967	EMWEY_00008530	63378	64312	None	1342	472	25478	No_constitutive_exon_found_in_species
TTTTTACTATTTCTCGCACACCTGTCTGTTTGTGGTACATGGGATTGCAGGC	41234	41330	41380	41328	-1	HG719275	EMWEY_00008370	39741	43076	None	1342	472	25478	No_constitutive_exon_found_in_species
AGGACAGTGGCTCCTTGCAATTGAAACTGTATCGATGTTGGGTGGAGCAGGT	18385	18583	18633	18581	-1	HG721991	EMWEY_00008720	15916	24160	None	1342	472	25478	No_constitutive_exon_found_in_species
AATCCAGTTATTGTTCAACTTGTTTCGTTTATGAGATGATTTGGGAGCAGGT	26990	27076	27126	27074	-1	HG721991	EMWEY_00008730	24813	28143	None	1342	472	25478	No_constitutive_exon_found_in_species
GTCTGTTGCTTCTGTGTGAACAACCCTCCCGTTGATTTTTGGGTGTACAGAT	62106	62290	62340	62288	-1	HG721991	EMWEY_00008800	58187	63781	None	1342	472	25478	No_constitutive_exon_found_in_species
AAGTTCAAAGGATTGTGCCTATGTTTAGGCTTTCTGCGCTGTGGGGACAGAA	14792	15040	14742	14794	1	HG721982	EMWEY_00008600	11579	15040	None	1342	472	25478	No_constitutive_exon_found_in_species
TATGGAGCAGGTCCATCAGAAGGCAAATGAAGGGCACTTGTGGGCGACAGGG	46183	47254	46133	46185	1	HG721982	EMWEY_00008650	44325	49730	None	1342	472	25478	No_constitutive_exon_found_in_species
ATGGTTTAGGGTTTGGGGTTTAGGGTTTGGAATTTGCTGTTGGGTGACAGAA	44193	44298	44143	44195	1	HG719296	EMWEY_00009160	40412	50248	None	1342	472	25478	No_constitutive_exon_found_in_species
TAAATAAGGGTTTAGGGTTTAGGGTTTGGGGTTTAGGGTTTGGGTAAGAGAA	23002	25218	25268	25216	-1	HG722006	EMWEY_00009000	17476	40302	None	1342	472	25478	No_constitutive_exon_found_in_species
TTGAATTTTCAGCACCGTATGATGCGTCCATGCTTCCTGGGGATGTGCAGAT	38711	38846	38661	38713	1	HG722023	EMWEY_00009250	32729	38846	None	1342	472	25478	No_constitutive_exon_found_in_species
GCACGAATTACACTTGCATTTTTAGATTTTTCCAATTTTTGGGCCAACAGGA	50422	50550	50600	50548	-1	HG722023	EMWEY_00009280	47368	57177	None	1342	472	25478	No_constitutive_exon_found_in_species
TTTGCTGCATTTGCTGCTGCATCTTCTGCTGCGTTTTGCTTGGGGTGCAGCT	24271	24376	24426	24374	-1	HG722036	EMWEY_00009470	18970	28426	None	1342	472	25478	No_constitutive_exon_found_in_species
CTAGCCGGTTAGCTAAAGGACTTGCTAGCTTTGTGATACTGTGGGCGCAGGT	23482	24016	24066	24014	-1	HG722036	EMWEY_00009470	18970	28426	None	1342	472	25478	No_constitutive_exon_found_in_species
GGGTTATGGTGTATGCTTGGTTGTTTCTGTGCTGTGTGTGTGGGGCGAAGGC	22177	23011	23061	23009	-1	HG722036	EMWEY_00009470	18970	28426	None	1342	472	25478	No_constitutive_exon_found_in_species
CCTCAGCTGCAGCTGCTGCTTCTGTTGCTGCTGCTGGGGTGTATGAACAGGT	35248	35324	35374	35322	-1	HG722036	EMWEY_00009490	31575	39687	None	1342	472	25478	No_constitutive_exon_found_in_species
GTTCCAAGTGGTGTTCGTGTCGCTGCTGCTGCTGGGTAATGGGTGTACAGGT	48837	51343	48787	48839	1	HG722042	EMWEY_00009640	47489	51343	None	1342	472	25478	No_constitutive_exon_found_in_species
ACCCTAAACCCTTCTTTTTTTTGCTGTGGTGCTGCTGTGTGGGGTTGCAGAC	55164	55317	55114	55166	1	HG722048	EMWEY_00009780	53570	58371	None	1342	472	25478	No_constitutive_exon_found_in_species
TAGTAAGCACCCTAGGGTTTAGGGTTTAGGGTTTAGGGTTTAGGGTACAGAT	63183	63195	63133	63185	1	HG722048	EMWEY_00009790	61104	63195	None	1342	472	25478	No_constitutive_exon_found_in_species
ATAAAGTCGCTTGTGCATCTGGGGCTGTTGCTCTCTGTGTGTGGGAGCAGGA	51155	51266	51105	51157	1	HG722070	EMWEY_00010110	46435	51266	None	1342	472	25478	No_constitutive_exon_found_in_species
CTGGCCTTGCTGCTGTATGCAGTCGCATGCTGCTGCGCTATGGGTGGCAGAC	15171	15291	15121	15173	1	HG719337	EMWEY_00010270	11410	24199	None	1342	472	25478	No_constitutive_exon_found_in_species
TCTAGGGTTTAGGGTTAAGGGTTTGCTGTCTAGGGTTTGGGGGGTGGCAGCC	4175	5050	5100	5048	-1	HG722106	EMWEY_00010560	920	5264	None	1342	472	25478	No_constitutive_exon_found_in_species
AGGAGAGAAAACAATTTTCTTGCTTGCAACTGCTGCGTGTGTATGGGCAGCA	67494	67675	67725	67673	-1	HG722106	EMWEY_00010660	65406	68378	None	1342	472	25478	No_constitutive_exon_found_in_species
GTCCGTAGCAACAGCCTCTGCTGCTGCCGCCATCGCAGTGGGTGCAACAGTG	4695	4981	4645	4697	1	HG719346	EMWEY_00010450	4210	4981	None	1342	472	25478	No_constitutive_exon_found_in_species
GGCGGCAGAAAACAAACCTCAATCGGGATTCGATGTGCTGCGGCGGGCAGGG	7192	7405	7455	7403	-1	HG719377	EMWEY_00011370	127	8249	None	1342	472	25478	No_constitutive_exon_found_in_species
TGCATGTGAACTTCAACTGTGTACATGCTGCAACTGAATTGTGGGTGCAGGG	6557	7022	7072	7020	-1	HG719377	EMWEY_00011370	127	8249	None	1342	472	25478	No_constitutive_exon_found_in_species
GATATAGCCTCAACTGCGTGTACTCGAATGTGCGACCGTGGGATGTGAAGGA	3127	3237	3287	3235	-1	HG719377	EMWEY_00011370	127	8249	None	1342	472	25478	No_constitutive_exon_found_in_species
TATTGTCTTGTGTGCTGTTTTGTGGAGTTTAATTTGGGTTGGTATGGCAGCT	12440	12874	12924	12872	-1	HG722157	EMWEY_00011290	7949	14426	None	1342	472	25478	No_constitutive_exon_found_in_species
AAGTTGGGGTTTAGGGTTGAAGTCTCTGGTTTTGTATGGGCGCACAGAAGAT	24801	24854	24904	24852	-1	HG719372	EMWEY_00011230	23069	30145	None	1342	472	25478	No_constitutive_exon_found_in_species
GGGTTTAGGGTTTAGGGTTTGCTGTCTAGGGTTTAGGGTTTGGGGATCAGGG	36756	36761	36811	36759	-1	HG719388	EMWEY_00011750	35884	37133	None	1342	472	25478	No_constitutive_exon_found_in_species
TCCATGGAGGCAGTTGTGAGGGTTTAGGGCTTAGGGTTTAGGGTTTGAAGGG	39880	40375	39830	39882	1	HG719388	EMWEY_00011760	39018	40698	None	1342	472	25478	No_constitutive_exon_found_in_species
ATAAGGGTTTAGGGTTTAGGGTTTAGGGTTTAGGGTTTGTGAGGGTTTAGGC	59706	59820	59870	59818	-1	HG719388	EMWEY_00011810	59706	65660	None	1342	472	25478	No_constitutive_exon_found_in_species
TTTTCACTTGTCTTCTGCTTTTATTTTTATTATATTGGGTTGAGTAGTAGGT	34975	35037	35087	35035	-1	HG719362	EMWEY_00011030	33346	35251	None	1342	472	25478	No_constitutive_exon_found_in_species
TTTGACTGCGTTTGATATTGCTGCCGCTGATCCGGTGTTTGGGGCTGCAGAG	1823	2064	2114	2062	-1	HG722174	EMWEY_00011480	284	3330	None	1342	472	25478	No_constitutive_exon_found_in_species
GCTGCAGTGATGTGAAGCACTCGATGCATGTGCGTTCGTGTTGGGGACAGAT	24951	25209	25259	25207	-1	HG722174	EMWEY_00011520	17899	25713	None	1342	472	25478	No_constitutive_exon_found_in_species
CAGCAAAGTGCATGCGTTGCTGCTTGTCTGTTGTTGCTGCATGGGCAGAGAT	38765	40259	40309	40257	-1	HG722198	EMWEY_00011880	31923	41390	None	1342	472	25478	No_constitutive_exon_found_in_species
ACTAGTTGTATAAATAGGAATTAGGGTTTATAAATGTTATGAGGGTTTAGGC	47883	48128	47833	47885	1	HG722198	EMWEY_00011900	45572	49528	None	1342	472	25478	No_constitutive_exon_found_in_species
GGGAGGTTTAGGGTTTAGGGTTTAGGGTTTAGGGTTTGGTGGGTGCGTAGGT	6513	7585	7635	7583	-1	HG719395	EMWEY_00011940	6513	17546	None	1342	472	25478	No_constitutive_exon_found_in_species
TAAACCCTCGTGTGCGTCTGTGTGTTTAGTTATACGGGTTCGGGTGCGAGTT	35188	35964	36014	35962	-1	HG719405	EMWEY_00012090	28486	37391	None	1342	472	25478	No_constitutive_exon_found_in_species
GGTGGAGGATGTTTGCAGTCTTTTTTTGCGCTGCTGTTTTACTTGGGAAGGA	17108	17221	17058	17110	1	HG722255	EMWEY_00012600	16263	18519	None	1342	472	25478	No_constitutive_exon_found_in_species
CTTGTTCTAAACCGCAGTACTCTTTGAATGTTCATGTGATGCGGGTGCAGGA	48252	48429	48479	48427	-1	HG722255	EMWEY_00012690	47620	57096	None	1342	472	25478	No_constitutive_exon_found_in_species
CCTGATTTGCAGTTGCTGTGTCTTCTGTGTTGTCGCTGGTGGGGCTGCAGGA	61935	62083	61885	61937	1	HG722255	EMWEY_00012710	60348	62909	None	1342	472	25478	No_constitutive_exon_found_in_species
GGTGCGTTTGGCTTATATTTTGCAACGTGTGCCATCTGCGTGGGAGAAAGGC	60189	60244	60139	60191	1	HG719439	EMWEY_00013140	59076	60965	None	1342	472	25478	No_constitutive_exon_found_in_species
CGCGCAGCCTGTATCGTTGAGCTCCAATGTGTGGTTATTCGGGGCTGCAGCT	42847	42997	42797	42849	1	HG719449	EMWEY_00013420	40581	44441	None	1342	472	25478	No_constitutive_exon_found_in_species
TTAAAACCCGGAGGTGTAGGGCAGGGATGCCGTGTTGGCGGGATATGCAGAC	47763	47789	47839	47787	-1	HG719449	EMWEY_00013440	47398	49121	None	1342	472	25478	No_constitutive_exon_found_in_species
CAGAATCTGGCGTGGGCACTGCACGCCTTGGTCTTTTTTCACGCGGGAAGGA	53909	54214	53859	53911	1	HG719449	EMWEY_00013450	52820	54214	None	1342	472	25478	No_constitutive_exon_found_in_species
TGCTCTATTTGGATATTCGTTACAGAGCTTACTTTTATGTGGGTAGAGAGTG	10039	10226	10276	10224	-1	HG718756	EMWEY_00013580	10039	12138	None	1342	472	25478	No_constitutive_exon_found_in_species
GTGCAACATCAACTGTTTAGGGTTTAGGGTTTAGGGTTTAGGGATTGCAGCG	19425	19458	19375	19427	1	HG719453	EMWEY_00013510	15427	19458	None	1342	472	25478	No_constitutive_exon_found_in_species
TTACAAAGTAAATAATATGGGAAATTTTGCCTTTGGTTTGGTGGGCGCAGCG	25861	26164	26214	26162	-1	HG719453	EMWEY_00013520	22687	26908	None	1342	472	25478	No_constitutive_exon_found_in_species
AGAACTTTACTCTGCATAAAGGGTGTTGTGTATGTGTGGGGTGGATGCAGGT	34159	34306	34356	34304	-1	HG718776	EMWEY_00014080	23749	42349	None	1342	472	25478	No_constitutive_exon_found_in_species
GGGTTTAGGGTTTAGGGATTACGAGGGTTTAGAGGGTTTAGGGGGTTTAGGG	41284	41294	41344	41292	-1	HG718767	EMWEY_00013920	41284	42279	None	1342	472	25478	No_constitutive_exon_found_in_species
CTTAAGGCGCATATGTTCGGGTTCGTGTACAGAGGGTTTGGGGTGCGCAGCT	24526	24617	24476	24528	1	HG719485	EMWEY_00013970	23529	27412	None	1342	472	25478	No_constitutive_exon_found_in_species
TGTATGAGCTCTCCACTTGCTGTTGCTGCTGTAGTGGGTGTTGCAAGAAGGA	33220	33606	33656	33604	-1	HG719506	EMWEY_00014210	24560	36637	None	1342	472	25478	No_constitutive_exon_found_in_species
TGCTAGGGTTTAGGGTTTAGGGTTTAGGGTTTGTTATGTGTGGGGTGCAGCA	16834	17052	17102	17050	-1	HG719528	EMWEY_00014380	16520	17886	None	1342	472	25478	No_constitutive_exon_found_in_species
CACTCAGTGATTTGGTGTTTCTGCTTATGCTGTGTGGGGTGCGTGAACAGCG	32313	32394	32263	32315	1	HG719528	EMWEY_00014390	19630	32950	None	1342	472	25478	No_constitutive_exon_found_in_species
CACCATGAACCATATGCCGTCTGTTGTCTGTGCTTGTGCGCGGGATACAGGT	10036	10123	9986	10038	1	HG718801	EMWEY_00014470	2270	18364	None	1342	472	25478	No_constitutive_exon_found_in_species
AGGTTCAGCTGTTGTTGCCCTTCTGTCTGCGGCATCCTGTGGGTGCGCAGCT	14295	15016	14245	14297	1	HG718801	EMWEY_00014470	2270	18364	None	1342	472	25478	No_constitutive_exon_found_in_species
GGGGATGGGCAGATTTTTTTTCCGTTGTTGATTTGAATTAATGCGGGCAGGA	47140	47388	47438	47386	-1	HG718801	EMWEY_00014540	46510	48186	None	1342	472	25478	No_constitutive_exon_found_in_species
TATGACTGGCCGTCGGTTGCTGCTGCTGCCGTTTGTTGTTTGGGGTGCAGGT	3375	3579	3325	3377	1	HG719554	EMWEY_00014570	236	9808	None	1342	472	25478	No_constitutive_exon_found_in_species
GTACTGCTGTTTGATGTCATGCGTCGCGGCTATGAACTGTGTGGGGCGAGCT	7683	7824	7633	7685	1	HG719554	EMWEY_00014570	236	9808	None	1342	472	25478	No_constitutive_exon_found_in_species
ATCTAGGGTTTAGGGGTGGGAATGCTGGAGGGTTGTGTCTGGGGTTACAGGA	21500	21567	21450	21502	1	HG719554	EMWEY_00014590	19431	23351	None	1342	472	25478	No_constitutive_exon_found_in_species
AGTTTAGGGTTGACGTTTTAGCTTTAAGGGTTTGACGTCTGGGCGATCAGGG	23289	23351	23239	23291	1	HG719554	EMWEY_00014590	19431	23351	None	1342	472	25478	No_constitutive_exon_found_in_species
GGTTGTGGGGCTGCGTGCGGAGGTTGTAGGTTTTGCAAAGGGTGGATCAGGG	43619	44231	44281	44229	-1	HG719554	EMWEY_00014630	42843	54677	None	1342	472	25478	No_constitutive_exon_found_in_species
GGTTTAGTGTTTAGTGTTTAGTGTTTAGGGTTTAGGGTTTAAGGGTCTAGAT	54376	55687	55737	55685	-1	HG718799	EMWEY_00014460	43773	55993	None	1342	472	25478	No_constitutive_exon_found_in_species
TCCCTGTGCTTTTCGTATGAAGTCGCTTTTGTGTGACTTGGGGTGTGCAGCC	21415	21779	21829	21777	-1	HG719582	EMWEY_00014880	11523	22641	None	1342	472	25478	No_constitutive_exon_found_in_species
TACGTTGAGGAAGCCTTATGGCGGTTGCAATTTGTTGTTGGTGGGTGCAGAT	18013	18310	18360	18308	-1	HG719582	EMWEY_00014880	11523	22641	None	1342	472	25478	No_constitutive_exon_found_in_species
CTCCTTCGCTCTCAACGGTTTAGGGTTTAGGGTTTGTGATGTGGGTGCAGAG	33841	33953	34003	33951	-1	HG718818	EMWEY_00015240	33841	40562	None	1342	472	25478	No_constitutive_exon_found_in_species
GTTCTTTTTTCAACTGTTTGCTGGTGCTGCTGCTGCAATGAGGGTGGCAGAG	36665	36814	36615	36667	1	HG719637	EMWEY_00015660	34763	39723	None	1342	472	25478	No_constitutive_exon_found_in_species
TAGGGTTTAGGAGGGTTTAGGAGGGTTTAGGGTTTAGGGTCAGAGATTAGAT	40449	40466	40516	40464	-1	HG718813	EMWEY_00015130	40449	44268	None	1342	472	25478	No_constitutive_exon_found_in_species
AGCAGCATCCACTGTACCGGTATGCTTTTGCCTTTGCCTCTGGGATGCAGCT	5085	5868	5918	5866	-1	HG719661	EMWEY_00015840	5085	8268	None	1342	472	25478	No_constitutive_exon_found_in_species
CTTCTAAACACTCACCCACATTTCTTATTGTAGCGTTCCTGCAGGGGCAGAG	18249	18402	18452	18400	-1	HG719661	EMWEY_00015860	16436	21370	None	1342	472	25478	No_constitutive_exon_found_in_species
CTGGCTGAGGCCTGCTTTACGCACCGTCCATAGATGGGTATGTGGTAAAGGT	32135	32265	32315	32263	-1	HG719661	EMWEY_00015890	31361	36671	None	1342	472	25478	No_constitutive_exon_found_in_species
TAGGGTTTAGGGTTTAGGGTTTAGGGTTTAGGGTTTGTGCGAGGGTTTAGGG	55550	55617	55667	55615	-1	HG718847	EMWEY_00015990	53007	55931	None	1342	472	25478	No_constitutive_exon_found_in_species
GGCAGCAGCAGCATAATTAGAGTTCGTGAGTGGGTGTTTGGGGTGTATAGGC	25061	25189	25011	25063	1	HG719653	EMWEY_00015780	24137	34042	None	1342	472	25478	No_constitutive_exon_found_in_species
GTGTGACATGATGGTGTATCAGGGCCTAGGGTTTAGGGTTTGGAGTGTAGGC	27068	27118	27018	27070	1	HG719653	EMWEY_00015780	24137	34042	None	1342	472	25478	No_constitutive_exon_found_in_species
CTGGTGCAGCAAGAAGATTTCTTGTTTGTGTATATATATGTGGGGTGTAGGA	46359	46472	46309	46361	1	HG719653	EMWEY_00015800	39881	48939	None	1342	472	25478	No_constitutive_exon_found_in_species
GCTTGCTAGATGCTCTGTATGCCTTTATTGGGTTGTTAGCCGGGGGATAGGC	54262	54338	54212	54264	1	HG718854	EMWEY_00016090	52715	55803	None	1342	472	25478	No_constitutive_exon_found_in_species
GTTTATGAGGGTTTAGGGTTTATGAGGGTTTAGGGTTTATGGGGGTTTAGGG	14957	15096	15146	15094	-1	HG719672	EMWEY_00016010	13828	15692	None	1342	472	25478	No_constitutive_exon_found_in_species
GAAGCTGCAGTCCGCTGTTGTGGCTAACTGAGGTGCTGCTGCGGGTGCAGGT	45407	45782	45832	45780	-1	HG719672	EMWEY_00016030	25406	49160	None	1342	472	25478	No_constitutive_exon_found_in_species
GCTCCTGCTGCATGTGCTACTGTGGTTCCGGTGTTTTTTGGGTGATGCAGCG	36323	36508	36558	36506	-1	HG719672	EMWEY_00016030	25406	49160	None	1342	472	25478	No_constitutive_exon_found_in_species
CGTCAGTTTTAGCATACAACTTCACTCATGTGCTTTGGTTGGGCGAGCAGTC	30629	30777	30579	30631	1	HG719714	EMWEY_00016450	27884	42457	None	1342	472	25478	No_constitutive_exon_found_in_species
TGCGCTGCATGCATGGCGCTATCTCTGTTTATTATGGGTGGGGGGTTCAGAA	11006	11114	10956	11008	1	HG719740	EMWEY_00016720	6554	12805	None	1342	472	25478	No_constitutive_exon_found_in_species
AATGCTACCCGCCGCGTGTTTGTGAAGTTTTGGGTTCGTGTGGGATGCAGCG	29408	30196	29358	29410	1	HG719740	EMWEY_00016750	24392	40400	None	1342	472	25478	No_constitutive_exon_found_in_species
TTTGCATTGGAGCATTTGTGGATTTTGGTTGCTGTCGGGTGGATGCGCAGTT	51733	51841	51891	51839	-1	HG719740	EMWEY_00016760	51382	52389	None	1342	472	25478	No_constitutive_exon_found_in_species
TTTGCATTGGAGTATTTGTGATTGTTGGTTGCTGTCTGATGGGTGCGCAGGT	51382	51397	51447	51395	-1	HG719740	EMWEY_00016760	51382	52389	None	1342	472	25478	No_constitutive_exon_found_in_species
AGGGTTTGGGGTTTAGGGTTCGGTTTTCGTTGTGTGCGTGGGAGGCGCAGCT	10325	10372	10422	10370	-1	HG719754	EMWEY_00016860	9339	11163	None	1342	472	25478	No_constitutive_exon_found_in_species
GATGCGTTTGTGCTGCTGCTGCTGCTGTGACTCTGGTTGCGGGATGGCAGAA	30538	30823	30488	30540	1	HG719754	EMWEY_00016900	26892	33103	None	1342	472	25478	No_constitutive_exon_found_in_species
TGGATATTAAGGGTTTAGGGTTTAGGGTTTAGGGTTTATGGGTGAATTAGGA	15476	15584	15634	15582	-1	HG718870	EMWEY_00016640	12571	16402	None	1342	472	25478	No_constitutive_exon_found_in_species
CTTTAGGGTTTAGGGTTTAGAGTTTGAGGTTTAGGGTTTGGGGTGTGCAGGC	11331	11437	11487	11435	-1	HG718909	EMWEY_00017520	9453	12800	None	1342	472	25478	No_constitutive_exon_found_in_species
CAGCTAGCTGTAGCTAGCTGTAGCTATATAGGAGTGTTGTGTGGGCGCAGGT	43898	44053	44103	44051	-1	HG718909	EMWEY_00017570	40816	45412	None	1342	472	25478	No_constitutive_exon_found_in_species
AATTAATTATTTATTTACATACTTTTAATGTCTTTGTGTTGAGGGTACAGAC	6185	6255	6135	6187	1	HG718906	EMWEY_00017400	4613	7962	None	1342	472	25478	No_constitutive_exon_found_in_species
GAAGGGTTTAGGGTTTAGGGTTTAGGGTTTAGGGTTTCTTACCGGGACAGAG	37515	37571	37621	37569	-1	HG718906	EMWEY_00017460	36507	38047	None	1342	472	25478	No_constitutive_exon_found_in_species
TCTGAACATGCTTTGGCACATGCACTGGTTTGTTTCTTACGGGTGCGCAGGG	25843	25938	25793	25845	1	HG719856	EMWEY_00018080	25202	26210	None	1342	472	25478	No_constitutive_exon_found_in_species
TATTATCGCTTTTACATTCTCTGCACGCGTTGCTGCTGCGGGGCGCACAGTC	45447	45516	45397	45449	1	HG719840	EMWEY_00017940	44750	47635	None	1342	472	25478	No_constitutive_exon_found_in_species
CCTACTTGGGATTGGGCATATTTGTATCTTGTGTCTCCGGGCGCATAAAGGG	38205	38286	38155	38207	1	HG718932	EMWEY_00018360	36630	40316	None	1342	472	25478	No_constitutive_exon_found_in_species
CACTGCTTTTATTGCCGCTGCTGCTGCTGCTGGGTGACGTGCGGGTGCAGGA	15109	15561	15611	15559	-1	HG718928	EMWEY_00018230	4190	18024	None	1342	472	25478	No_constitutive_exon_found_in_species
CGCCGGCACAGAGAACTTCGTATCTGTGTGCTGCTGTTCAGGGTCGGCAGGG	14739	14947	14997	14945	-1	HG718928	EMWEY_00018230	4190	18024	None	1342	472	25478	No_constitutive_exon_found_in_species
TTACGGTCAAGCACCTCGAATTGTGCTCCATTATTTGTGTGGGTGCGTAGGA	51032	51137	50982	51034	1	HG719897	EMWEY_00018510	46129	51296	None	1342	472	25478	No_constitutive_exon_found_in_species
TTTTGAGCTAGGGTGCCGACTATGTGGCGCGTGTGCTGCTGGGCGAGCAGGG	25596	25733	25546	25598	1	HG719929	EMWEY_00018750	23601	28792	None	1342	472	25478	No_constitutive_exon_found_in_species
TTCCTAGGGTCTAGGGTTTAGGGTTTAGGGTTTAGGGTTTGTGGGTACAGGA	32373	32467	32323	32375	1	HG718952	EMWEY_00018800	30735	37666	None	1342	472	25478	No_constitutive_exon_found_in_species
TAGGGTTTAGGGTTTAGGGTTTAGGGTTTAGGGTTTGGGTGTGTGTAAAGGA	35245	35341	35195	35247	1	HG718952	EMWEY_00018800	30735	37666	None	1342	472	25478	No_constitutive_exon_found_in_species
TTTAGGGTTTAGGGTTTAGGGTTTAGGGTTTAGGGTTTTGGGGTGTATAGGC	49379	49509	49329	49381	1	HG718955	EMWEY_00018940	47660	49870	None	1342	472	25478	No_constitutive_exon_found_in_species
TTTTATTTAATTATAAATATAATTATTATTTATTTAATTGGGGTGTATAGGC	61	151	201	149	-1	HG718948	EMWEY_00018650	61	6428	None	1342	472	25478	No_constitutive_exon_found_in_species
AGCTATTCACTGCTGCTGCTGCTGCTGCTGCTACTTGTGTGGGTGTGCAGCA	25087	25215	25037	25089	1	HG718948	EMWEY_00018690	22834	30087	None	1342	472	25478	No_constitutive_exon_found_in_species
GAGGATGAGAAGGGTGGTGGATTAGCTGCGTGTGCCATGGGATATGTAAGGC	1690	1781	1831	1779	-1	HG720147	EMWEY_00020290	484	5047	None	1342	472	25478	No_constitutive_exon_found_in_species
ATGCATGAATGGAGACACCAAAGTTGTTGTGTTTGCTGCAGGTGGGGTAGGC	18485	18945	18435	18487	1	HG718974	EMWEY_00019400	18317	18945	None	1342	472	25478	No_constitutive_exon_found_in_species
GGTCTAACGTAAGGAATGGATCTTTTGTTCTGCGTGTTGTTGCGGGGCAGGA	33083	33195	33245	33193	-1	HG720036	EMWEY_00019600	32532	33579	None	1342	472	25478	No_constitutive_exon_found_in_species
AGCTAGTGGTGGTGAGTTGCAGCTGAGTGTCTGGTTTGTTAGGGTTTAAGGC	23581	23689	23531	23583	1	HG718959	EMWEY_00018990	20019	24489	None	1342	472	25478	No_constitutive_exon_found_in_species
TTTGTATTTTTTGTAGTTGTGTGTAGTTGTACACGTTTGTGGGTGTGCAGGT	34697	35253	35303	35251	-1	HG720131	EMWEY_00020190	29642	35527	None	1342	472	25478	No_constitutive_exon_found_in_species
TCTGCTGATGGTTGCCGAGTGCAAAATGTTGGTTGAATTATTGGGGGCAGTT	40404	40777	40354	40406	1	HG720131	EMWEY_00020200	39022	40777	None	1342	472	25478	No_constitutive_exon_found_in_species
GTTGCTGCTGTTGCTGCTGCTGTTGCTGCTGCTGCTGTTGGGGTGTATAGGC	34389	34450	34500	34448	-1	HG718968	EMWEY_00019220	33956	39530	None	1342	472	25478	No_constitutive_exon_found_in_species
CGTAACACAGGCAAGGGTTTAGGGTTTAGGGTTTAGGGTTTGGAAATTAGGG	1976	1984	2034	1982	-1	HG718983	EMWEY_00019820	36	3778	None	1342	472	25478	No_constitutive_exon_found_in_species
TTGTGTGGCTGCTGTTGCTGTTCCTTCTCGTGGCTTGTCGTGGGATGCAGCC	1255	1332	1382	1330	-1	HG720157	EMWEY_00020300	120	4438	None	1342	472	25478	No_constitutive_exon_found_in_species
GAGGAATTGATTTTTGGTTGGATGTGTTTTTGTGTGACATGGGTGTTGAGGT	44326	44378	44276	44328	1	HG720271	EMWEY_00021260	40276	45729	None	1342	472	25478	No_constitutive_exon_found_in_species
GTATTTATGCAGTAGTGCAACAATTTGCTGCGCGGGGTGTGGGTGTGCAGCG	30368	30704	30318	30370	1	HG719033	EMWEY_00021300	23481	35954	None	1342	472	25478	No_constitutive_exon_found_in_species
CCACACGTGCGATGTCTGCGGCATTTGTTTGTTACCTGTGGGACTGGTAGGT	37733	37828	37683	37735	1	HG719033	EMWEY_00021310	37478	41866	None	1342	472	25478	No_constitutive_exon_found_in_species
CGACAGCTGTTGGCTGTTAAATTTCTCGCCGTGTTGTGCTGTGCGGGCAGAT	16947	17445	17495	17443	-1	HG719011	EMWEY_00020710	15732	19859	None	1342	472	25478	No_constitutive_exon_found_in_species
ACCGCAGCCGACCCACTAGGGTTTAGGGTTTAGGGTTTTGGGGTGTACAGGG	32531	32649	32699	32647	-1	HG719026	EMWEY_00021110	25771	33341	None	1342	472	25478	No_constitutive_exon_found_in_species
GCATTTACTCTGTAAATCGCGAAGGGTGTTTAATTGTTTGGGTGTGGCAGTC	45	1004	1054	1002	-1	HG720226	EMWEY_00020840	45	2432	None	1342	472	25478	No_constitutive_exon_found_in_species
GTTTTAGGGTTTGGGGTTTAGGGTTTAGGGTCTTTGGTTTAGGGCTTAAGGT	33188	33284	33334	33282	-1	HG720262	EMWEY_00021160	31965	35992	None	1342	472	25478	No_constitutive_exon_found_in_species
AGTGAAGCCCTGTGGCTTTTGCCTTTGTGCTGATGTATTGGCATGGGAAGGC	37650	37751	37801	37749	-1	HG719025	EMWEY_00021060	37176	39753	None	1342	472	25478	No_constitutive_exon_found_in_species
GCAGCTGTTACCTACTGCAACGAAATTGTTCGTGGCTGCTGTGGGTACAGGT	17069	17218	17268	17216	-1	HG720308	EMWEY_00021520	16681	18832	None	1342	472	25478	No_constitutive_exon_found_in_species
CAGTTGCTGCTGCTACTGCTGTTTACAGGTTTTTTAGGGTTTGCGAAGAGCG	15649	15817	15867	15815	-1	HG720318	EMWEY_00021590	14697	26259	None	1342	472	25478	No_constitutive_exon_found_in_species
CAGCATAATAAGGCCGTGTGTACACATTGTGTTGATTGTGTGGGGGGTAGGC	560	843	510	562	1	HG720346	EMWEY_00021670	60	3762	None	1342	472	25478	No_constitutive_exon_found_in_species
GATTAGGGTTTAGGGTTTAGGGTTTAGGGTTTAGTGTTTTGGGTGTGCAGCG	45215	45382	45165	45217	1	HG720346	EMWEY_00021730	42192	45382	None	1342	472	25478	No_constitutive_exon_found_in_species
TTCTGCACAGGGTGGCTGCCGGAGTGTGCTTCTTGTGACTATGGGGGCAGGC	5329	5407	5279	5331	1	HG720354	EMWEY_00021750	2753	5407	None	1342	472	25478	No_constitutive_exon_found_in_species
ATGCTTGTTTGTTGCGACTGTATCGGCTTGCGGGCTGGATGGATGGGCAGTC	38780	39005	38730	38782	1	HG720354	EMWEY_00021810	36317	45229	None	1342	472	25478	No_constitutive_exon_found_in_species
GTTGCTCTTGCATGCATGCATGCATGTATGTGTTGTATGTATGGGTGCAGGG	5489	5719	5769	5717	-1	HG719022	EMWEY_00020950	4438	9698	None	1342	472	25478	No_constitutive_exon_found_in_species
GGAGAGGGCTTAGGGTTTAGTGTTTAGGGTTTAGTGTTTAGGGTTTAGAGAG	20202	20293	20152	20204	1	HG719042	EMWEY_00021640	15059	20293	None	1342	472	25478	No_constitutive_exon_found_in_species
AACAGAAGAAATAGATGATGAATTATTTCTTGATGAATTGTTACGGGAAGAG	32287	33247	33297	33245	-1	HG719042	EMWEY_00021660	31677	42972	None	1342	472	25478	No_constitutive_exon_found_in_species
TTAGGGTTTTAGGGTTTAGGGTTTAGGGTTTAGGGTTTTGGGGTGTACAGGC	40962	41125	40912	40964	1	HG719049	EMWEY_00021900	39758	43760	None	1342	472	25478	No_constitutive_exon_found_in_species
TTTCTAATGGAAAGTTCCTCCTCTGCTTCTTTTATTGTGTGGGTTAGCAGAG	7696	18156	7646	7698	1	HG720398	EMWEY_00021990	1631	18352	None	1342	472	25478	No_constitutive_exon_found_in_species
CTGCAGCAGCAGCAAGTAGGTCTGTAGGCTTGCTACACTGTGGGGTATAGCT	18949	18984	19034	18982	-1	HG720398	EMWEY_00022000	18502	22245	None	1342	472	25478	No_constitutive_exon_found_in_species
CTTTACGGTTTAGGGTGTAGGGTGTAGTATGGCTTGGTTTGTGTGGGCAGGT	5251	5407	5201	5253	1	HG720531	EMWEY_00022900	95	8379	None	1342	472	25478	No_constitutive_exon_found_in_species
TATAGGTACAAATAGGCGTGTAGTAGGATGTATATTAGGGGAAATAATAGGA	19744	19863	19913	19861	-1	HG719074	EMWEY_00022370	16809	20423	None	1342	472	25478	No_constitutive_exon_found_in_species
ACTTAAGGGACACATTTTGAGGGTTTAGGGTTTAGGGTTTAGGGTTTAAGAA	22182	22390	22132	22184	1	HG719074	EMWEY_00022380	21644	25366	None	1342	472	25478	No_constitutive_exon_found_in_species
CATGTATGTTCGCTCATATGGGTGTTTTGCCTTCATTCTGGGGTGTGCAGAC	31119	31279	31329	31277	-1	HG720510	EMWEY_00022830	30261	33416	None	1342	472	25478	No_constitutive_exon_found_in_species
AGTTCTAGGGTTTAGGGTTTAGGAATTAGGGTTTAGGGTTTAGGGTGTAGCG	31575	31611	31661	31609	-1	HG719092	EMWEY_00023200	24899	32709	None	1342	472	25478	No_constitutive_exon_found_in_species
CAGGAGATCCTATTAACGGTGGTATAGGGTTTAGGGTTTAGGGTTTAGAGAT	7379	7675	7329	7381	1	HG720557	EMWEY_00023110	4922	9299	None	1342	472	25478	No_constitutive_exon_found_in_species
ATACTAGGGTTTAGGGTTTAGGGTTTAGGGTTTAGGGTTTAGGGTTTAAGGG	34808	34814	34864	34812	-1	HG719080	EMWEY_00022710	34808	38425	None	1342	472	25478	No_constitutive_exon_found_in_species
GAAAACAAGAGGAAGAACTTTTCTCTTGCTTTCGTGCTGTGGGGTTGCAGTG	39683	39765	39633	39685	1	HG720652	EMWEY_00023770	37969	40877	None	1342	472	25478	No_constitutive_exon_found_in_species
GCTGCTGATTCTGCTGTTGTGTGTGCTGCCGCTATTGCTGGGTGGTGAAGGG	10083	10915	10033	10085	1	HG720677	EMWEY_00023940	6223	10915	None	1342	472	25478	No_constitutive_exon_found_in_species
CTTGTTCCCAACTGCGTTTGCTGATCCTTGCGTGCTCGTTGCGGGTGCAGAC	5098	5269	5048	5100	1	HG719118	EMWEY_00023980	2248	5848	None	1342	472	25478	No_constitutive_exon_found_in_species
GAATAAAGTTATGACAGTTTTATGTGGGTGTTTTAGGGCGTGACCAAGAGAC	5626	5848	5576	5628	1	HG719118	EMWEY_00023980	2248	5848	None	1342	472	25478	No_constitutive_exon_found_in_species
GTTACTAAAGTAGGGTTTAGGGTTTAGGGTTTAGGGTTTGGGGTTATAAGGG	8345	8401	8295	8347	1	HG720613	EMWEY_00023450	5012	10334	None	1342	472	25478	No_constitutive_exon_found_in_species
TTTCAGGGCCTAGTGTTTAGTGTTTAGGGTTTAGAGTTTGGGGCGTACAGAT	39758	39832	39708	39760	1	HG720613	EMWEY_00023470	32784	39832	None	1342	472	25478	No_constitutive_exon_found_in_species
TGTAACAGTCAGTTTACTTCTGGCTGCTCCGGGCGTTTGTGGGGCCGCAGGC	10796	10920	10746	10798	1	HG720825	EMWEY_00024870	9859	13069	None	1342	472	25478	No_constitutive_exon_found_in_species
CCCCTTTCTATTGCTCTGCACGCTGTGTTTTCCCTAGTACAAAGGGTCAGGA	20515	20573	20465	20517	1	HG720825	EMWEY_00024880	15192	28229	None	1342	472	25478	No_constitutive_exon_found_in_species
ATAGCGCAGTAAGATTTCAAGGCCTCCAAATAACATTTCTGGGTGCGCAGCT	16149	16197	16247	16195	-1	HG720714	EMWEY_00024090	15035	17390	None	1342	472	25478	No_constitutive_exon_found_in_species
CGCAGCTCCACGAGCCCGGCCCGAGGCTTTTGCTGCAGTGGGTGAATCAGAG	32005	32148	32198	32146	-1	HG720714	EMWEY_00024130	29982	34600	None	1342	472	25478	No_constitutive_exon_found_in_species
GTTCAAGATGTCCCTGCAGCTGCTGTGTCTGTTTCTTTTTGTGGGTGCAGGA	23935	24121	24171	24119	-1	HG720875	EMWEY_00025090	22802	30212	None	1342	472	25478	No_constitutive_exon_found_in_species
GGGTCTACTGTGCAGCGCAAAGGGTGTTCTAGAGTGGCTTGGGTATGCAGGC	39435	39515	39565	39513	-1	HG720875	EMWEY_00025100	31886	39930	None	1342	472	25478	No_constitutive_exon_found_in_species
ATGGGTTTCATTCATTTGCCTTCGATTTTGATTTTTGTCTGGGGTGCGAGGT	655	833	605	657	1	HG720792	EMWEY_00024630	69	2213	None	1342	472	25478	No_constitutive_exon_found_in_species
TAGAACTTGAAGTGTATCGCTGTGTGTGCGTGCCTGCGTTGGGCGTGTAGGA	12610	12775	12560	12612	1	HG720792	EMWEY_00024660	9476	12775	None	1342	472	25478	No_constitutive_exon_found_in_species
CAAGATTTCGACTCTGTTCTCTGCATGCGACATTTGGCCTGGGAGTTTAGGT	32990	33070	32940	32992	1	HG720792	EMWEY_00024690	28563	33357	None	1342	472	25478	No_constitutive_exon_found_in_species
GGGGTGTCGCTGCTGCTGCCGAGACGGTTCAGGGTTAGGTGTATGGGCAGCA	14821	14987	15037	14985	-1	HG720814	EMWEY_00024780	13386	18234	None	1342	472	25478	No_constitutive_exon_found_in_species
TTCCCAAATTGTACATTAGGCTGTTCGTTGTTGGTTTGTCTGAGGGACAGGA	11857	12186	12236	12184	-1	HG720965	EMWEY_00025660	9419	12759	None	1342	472	25478	No_constitutive_exon_found_in_species
CGGACCATCGTCTCCTGCATTCTTTACTTCTCCAGGCATTCTGGGAGCAGAA	6691	6810	6860	6808	-1	HG720865	EMWEY_00025010	6465	13821	None	1342	472	25478	No_constitutive_exon_found_in_species
CTAGGTCTGCAGAGTTGCTACAAGTCTCGGGTCGGGCTATGGGCATGCAGGT	2651	2710	2760	2708	-1	HG720914	EMWEY_00025310	2097	7449	None	1342	472	25478	No_constitutive_exon_found_in_species
TTTAGGGTTTAGGGTTTAGGGTTTAGGGTTTGGCTGGTGCTGGAGGGCAGGA	5606	5679	5729	5677	-1	HG720944	EMWEY_00025530	3753	5858	None	1342	472	25478	No_constitutive_exon_found_in_species
GGAGCTCCGGGTGGCCAGAAGTAGCCAGGTGTGCTCTGTTTGGGACGCAGGG	12813	13009	12763	12815	1	HG720933	EMWEY_00025480	9921	18448	None	1342	472	25478	No_constitutive_exon_found_in_species
AAAGGGTTTAGGGTTTAGGGTTTAGGGTTTAGGGTTTATTTGGGATTAAGAG	21197	21251	21301	21249	-1	HG719129	EMWEY_00024590	20993	24692	None	1342	472	25478	No_constitutive_exon_found_in_species
GTTTAGGGTTTAGGGTTTTTGAATGGTGTGGTGTGCTGGTGGGTGTGCAGCA	12020	12221	11970	12022	1	HG720976	EMWEY_00025710	11212	19464	None	1342	472	25478	No_constitutive_exon_found_in_species
ATAAAATTGTTTTTATTGTCTTTTTATTTGCTGCTGCTTGGGGTGTATAGAC	11442	11675	11725	11673	-1	HG721085	EMWEY_00026270	11442	12112	None	1342	472	25478	No_constitutive_exon_found_in_species
GATTGGGACTTTAGGGAAGGGGGTTGTGGATGTTGCGCTGTGGGCTAGAGAA	23045	23242	22995	23047	1	HG721273	EMWEY_00027400	19494	23889	None	1342	472	25478	No_constitutive_exon_found_in_species
TGCAAAACGTTAGGTTTTAGGGTTTAGGGTTTGATATCTGGGATGTACAGAC	26981	27165	27215	27163	-1	HG721273	EMWEY_00027410	24911	28245	None	1342	472	25478	No_constitutive_exon_found_in_species
GCTCTTGAGGTACTGTCGTGTGAGGGAAGTTGGTTGGAGCATTGGGACAGGC	36566	36756	36516	36568	1	HG721273	EMWEY_00027440	36335	36928	None	1342	472	25478	No_constitutive_exon_found_in_species
ATATACAAGGGTTTAGGGTTTAGTTAGGGTTTAGGGTTTAGGGCAATCAGGG	20483	20491	20433	20485	1	HG719178	EMWEY_00027090	17335	20491	None	1342	472	25478	No_constitutive_exon_found_in_species
AGTATTTAACGAAGGGCTTTTCTGAAAGATGCTTGTTTGTGGGGTTACAGGC	19960	20263	19910	19962	1	HG721283	EMWEY_00027470	17077	20819	None	1342	472	25478	No_constitutive_exon_found_in_species
TATTGTGTACTGTTTATTTCGTGTTGTGTTGTACTTATGGGGTGGTGCAGCT	6756	6888	6706	6758	1	HG719189	EMWEY_00027540	2704	22174	None	1342	472	25478	No_constitutive_exon_found_in_species
AATTCACATTTTAGGGCTTAAGGTGCATGGTTTAGTGTCTGGGTGTGCAGGA	15741	16080	15691	15743	1	HG719189	EMWEY_00027540	2704	22174	None	1342	472	25478	No_constitutive_exon_found_in_species
ACAGTGGCAGCGGAGCATCTGATGTACAACTGTCTGTGCTGGGTGTGCAGAG	29491	29562	29441	29493	1	HG721342	EMWEY_00027720	25423	33793	None	1342	472	25478	No_constitutive_exon_found_in_species
ATTAGGGTTTAGGGTTTAGGGTTTAGGGTTTAGGGTTTTTGAGGGTTTAGGG	4394	4478	4344	4396	1	HG719171	EMWEY_00026760	3507	6219	None	1342	472	25478	No_constitutive_exon_found_in_species
CGGGCGCACGTATCAGCCGGGTTTAAGGGTTTAGGGTTTAGGGTGTATAGGG	14666	14718	14768	14716	-1	HG719171	EMWEY_00026780	14666	16766	None	1342	472	25478	No_constitutive_exon_found_in_species
GCTGTTGCTGCTGCTGTTGCTGCTGCTGCTGCTGCTGCAGGGTGAAGAAGGA	2052	2103	2153	2101	-1	HG719190	EMWEY_00027580	724	5217	None	1342	472	25478	No_constitutive_exon_found_in_species
AGAATTTAATCTTAATTATATACATGGTTATGGTGTATATATATGGGCAGAT	30454	31395	30404	30456	1	HG719190	EMWEY_00027610	29511	31395	None	1342	472	25478	No_constitutive_exon_found_in_species
CGTTGTAACGATTTGTACGGTCATTCGCATCAATTTGTTTTAATGGGCAGCT	2396	2562	2612	2560	-1	HG721373	EMWEY_00027850	969	4402	None	1342	472	25478	No_constitutive_exon_found_in_species
CAAACTATGCATGCTGCTGGCTCCGCCGGAAGGCCGTGTTGGGTGCACAGGA	12462	12851	12412	12464	1	HG721456	EMWEY_00028250	5214	24112	None	1342	472	25478	No_constitutive_exon_found_in_species
GTGCAGTCCACCTTGGCTTGTTTGCGTTTGCGCTGTTGTTGGGTTGTGAGTA	26257	26457	26507	26455	-1	HG721456	EMWEY_00028260	25855	28526	None	1342	472	25478	No_constitutive_exon_found_in_species
CTAAATAAATAATAAATAAGATAATATGTGTATATAATTGGGGTGTATAGGG	16069	16103	16019	16071	1	HG721445	EMWEY_00028210	14589	19060	None	1342	472	25478	No_constitutive_exon_found_in_species
AAATTAGGGTTTAGGGTTTAGGGTTTAGGGTTTGGGGTTTGGGTGTACAGAG	16729	16910	16679	16731	1	HG721445	EMWEY_00028210	14589	19060	None	1342	472	25478	No_constitutive_exon_found_in_species
GGGGTTTGGGGTTTTGTTAGGGTGTATGTTTTAGAGTTTGTGGGTGGCAGAT	14417	14495	14367	14419	1	HG719202	EMWEY_00028650	13345	15889	None	1342	472	25478	No_constitutive_exon_found_in_species
GGCTCAATGCCTCCGTAGACTGCTGCCCTGCGCGCCGTGGTGGGAGGCAGAA	21603	21743	21793	21741	-1	HG721530	EMWEY_00028530	14981	21982	None	1342	472	25478	No_constitutive_exon_found_in_species
TTCTGCTGCTGCTGCTGCGCCTGCTGCTGCTGCTGCTGCTGGGTCTGAAGGC	4834	5310	5360	5308	-1	HG721573	EMWEY_00028740	153	7294	None	1342	472	25478	No_constitutive_exon_found_in_species
ATGCATGCATGCATGCGCTTGCATGCATTTGCCTGTTTCTGTGTGGGCAGAA	17633	17780	17830	17778	-1	HG721434	EMWEY_00028150	17071	19006	None	1342	472	25478	No_constitutive_exon_found_in_species
TGTAGGCTATAGTTGTGACTGCGCTCTTTTTACTTCTTTTGTGTGGGCAGGC	16291	16776	16241	16293	1	HG721678	EMWEY_00029190	15063	18654	None	1342	472	25478	No_constitutive_exon_found_in_species
GAGACAGCGGCGGAGGGTTCGCTGCATCTGCGCGCATTCGCAATGGGTAGCA	13333	13691	13741	13689	-1	HG721634	EMWEY_00028980	7730	15858	None	1342	472	25478	No_constitutive_exon_found_in_species
GTTTAGGGTTTAGGGTTTAGGGTTTAGGGTTTAGGGTTTGGGGTGTACAGGA	15909	16025	15859	15911	1	HG719204	EMWEY_00028790	15042	17870	None	1342	472	25478	No_constitutive_exon_found_in_species
TTAGGGTTTAGGGTTTAGGGTTTAGGGTTTGGTTGTGGTGGGGTTATAAGGA	11380	11401	11330	11382	1	HG721394	EMWEY_00027980	10299	12972	None	1342	472	25478	No_constitutive_exon_found_in_species
GCTGTTCAGATGGATATAGGGTTTAGGGTTTAGGGGTTTTGGGGGTTCAGGT	3279	3423	3473	3421	-1	HG721736	EMWEY_00029460	794	8832	None	1342	472	25478	No_constitutive_exon_found_in_species
TAGGGTTTAGGGTTTAGGGTTTAGGGTTTAGGGTTTGTGGTGTGGGTAAGGT	1521	2187	2237	2185	-1	HG719203	EMWEY_00028700	112	3338	None	1342	472	25478	No_constitutive_exon_found_in_species
GTTTAGGGTTTAGAGTTTAGGGTTTAGGGTTTAGGGTTTTGGGTGTACAGGG	20740	20860	20910	20858	-1	HG719211	EMWEY_00029350	19484	24494	None	1342	472	25478	No_constitutive_exon_found_in_species
TTCGGAGCTAGGGTTTAGGGTTTAGGATTTAGTCTTGCTTGGGCGTGCAGAA	6655	6730	6780	6728	-1	HG721838	EMWEY_00029980	3302	7778	None	1342	472	25478	No_constitutive_exon_found_in_species
TTTAGGGTTTATAGATTAGGGTTTAGGGTTTAGGGTTTAGGGTTTGGAAGGT	13150	13211	13100	13152	1	HG719214	EMWEY_00029860	12123	13467	None	1342	472	25478	No_constitutive_exon_found_in_species
GCTGTTGAGTCTAGTGTTTAGGGTTTGGGTGGTATTGTGGGTGAGTGCAGAA	19950	20070	19900	19952	1	HG721811	EMWEY_00029810	18802	21857	None	1342	472	25478	No_constitutive_exon_found_in_species
GCAGCAGCATCATGTACCCGGGTACAGCCCATCTCTCCTAGTGTGGGCAGTT	28380	30211	30261	30209	-1	HG721645	EMWEY_00029060	27343	31102	None	1342	472	25478	No_constitutive_exon_found_in_species
GATCCACTGATCACAAGGAGTCTTGGTTGTGTGTGCTGTGGGAAGTACAGAC	717	791	841	789	-1	HG721843	EMWEY_00030160	717	1678	None	1342	472	25478	No_constitutive_exon_found_in_species
ATGTATGAATGTATGTATGTATGTATATGTGCATGTGTTTATGCGGGCAGAT	813	943	993	941	-1	HG721830	EMWEY_00029900	116	3103	None	1342	472	25478	No_constitutive_exon_found_in_species
CTCAATACAACTTAGGGTTTTGGGTTAGGGTTTATGGTTTATGGGTTAAGGT	8986	9087	8936	8988	1	HG721846	EMWEY_00030270	4958	12718	None	1342	472	25478	No_constitutive_exon_found_in_species
ATTTTGGTTTAGGGTTAAGGGTTATGGATTTAGTGCTTGTGGGTGTGCAGCT	16075	16737	16025	16077	1	HG721846	EMWEY_00030280	12862	31427	None	1342	472	25478	No_constitutive_exon_found_in_species
TTTAGACTGTAAGGTTAAGACGCCGTTGTTGTTGTTCTGTGAGGGTTTAGGA	18871	19035	18821	18873	1	HG721846	EMWEY_00030280	12862	31427	None	1342	472	25478	No_constitutive_exon_found_in_species
TTCAGGGTTTAGGGTTTAGGGTTTAGGGTTTGCGAGAGTTGGGCGCACAGAG	20616	20761	20566	20618	1	HG721846	EMWEY_00030280	12862	31427	None	1342	472	25478	No_constitutive_exon_found_in_species
GTTCAAGGCGAGTGCGACTGTGCCATTGCTATGCCTTTGCTGGGATGCAGAA	29861	30187	29811	29863	1	HG721844	EMWEY_00030250	28709	31792	None	1342	472	25478	No_constitutive_exon_found_in_species
TTCCCGTTTGCATACATGCTTTTAATGATGTTGCGCATGGGAAATTGCAGGT	2400	2500	2550	2498	-1	HG721848	EMWEY_00030360	612	3794	None	1342	472	25478	No_constitutive_exon_found_in_species
ACTATGACTCGCCTACAGAGCCACAGTTCGTGATATCTGCATGGGACGAGTT	1247	1670	1720	1668	-1	HG721848	EMWEY_00030360	612	3794	None	1342	472	25478	No_constitutive_exon_found_in_species
GGCCTTGTAGCCAGCGTTTAGGATGCAGGTGATGGTGTGAGGGTATACAGAG	7270	7344	7394	7342	-1	HG721842	EMWEY_00030100	6016	8015	None	1342	472	25478	No_constitutive_exon_found_in_species
CGCTTGTGCCAGTCTCTCTGCAGGTTGTGCAAGTGTCGTTTGGGAAGCAGGA	21958	22027	22077	22025	-1	HG721842	EMWEY_00030110	19002	22478	None	1342	472	25478	No_constitutive_exon_found_in_species
GATTTACAATTTTGCATGAAAATTTGTTAGGAGCTTGCTTGGGTATGCAGGT	18466	18752	18802	18750	-1	HG721852	EMWEY_00030610	17259	21809	None	1342	472	25478	No_constitutive_exon_found_in_species
CAAATCGATGTAGGGTTTAGGGTTTAGGGTTTAGGGTTTTGGGGGTTTAGAG	20264	20277	20214	20266	1	HG721850	EMWEY_00030450	14253	21345	None	1342	472	25478	No_constitutive_exon_found_in_species
CAGGCAAAATGGGCTGCGTTTGTTTCTTCGCTTCTCTTCGGGGAATGCAGCT	14091	14181	14231	14179	-1	HG721851	EMWEY_00030510	13619	16150	None	1342	472	25478	No_constitutive_exon_found_in_species
GGTTAGGGTTTAGGGTTTAGGGTTTAGGGTTTAGGGTTTGGAGGGTTTAGAG	30176	30196	30126	30178	1	HG721854	EMWEY_00030760	29669	30196	None	1342	472	25478	No_constitutive_exon_found_in_species
TGTTCGGCAATATTTGTGTGTGGGTGTGTTGTTGTTGTTATGGGGGTTAGTA	21152	22207	22257	22205	-1	HG721861	EMWEY_00031110	9635	22888	None	1342	472	25478	No_constitutive_exon_found_in_species
GTTTAAGCGTCTAGGGTTTAGGGTGTAGGGTTTAGGGTTTAGGGTTTAAGGG	13034	13115	13165	13113	-1	HG721862	EMWEY_00031140	5200	13683	None	1342	472	25478	No_constitutive_exon_found_in_species
ATCTGCTGGTGCGTGGGTGGTGATGGTGCTGCTTTTGTGTGGGTACGCAGGA	2581	2736	2786	2734	-1	HG719225	EMWEY_00031180	1258	10766	None	1342	472	25478	No_constitutive_exon_found_in_species
CAGCAGCACAGATACATTCATGCCCAATTGTGGGGTTGTCTGGGCTAGAGAG	25574	25707	25757	25705	-1	HG719225	EMWEY_00031200	22310	28585	None	1342	472	25478	No_constitutive_exon_found_in_species
TGCATGCATGCATGCATGCATATGTGTTGATTGGAGCTTAGGGACTGCAGGC	7967	8354	8404	8352	-1	HG721868	EMWEY_00031430	1266	11059	None	1342	472	25478	No_constitutive_exon_found_in_species
ATCTAGGGAGCAGACAGTGCATGCATGCGTGTATGCTGCATGGGTGGCAGTA	1539	1597	1647	1595	-1	HG721868	EMWEY_00031430	1266	11059	None	1342	472	25478	No_constitutive_exon_found_in_species
TTCAGAGTACAGGGTTTGTGCTTCAGGGTTCGTGGGATTTGCGGGTGTAGGA	25748	25902	25952	25900	-1	HG721868	EMWEY_00031450	21915	27735	None	1342	472	25478	No_constitutive_exon_found_in_species
TTTTCGTTTGGTATATGGTTTAGAGTTTATGGTTTGGGGTGGGTGTGCAGCC	24129	24493	24079	24131	1	HG721869	EMWEY_00031510	23441	26070	None	1342	472	25478	No_constitutive_exon_found_in_species
TGTGGCCTGGCTACTATCTGCACGCTCCCTGCTGTGCGTGCGGGTGATAGAG	18176	18239	18289	18237	-1	HG721877	EMWEY_00031850	16528	22974	None	1342	472	25478	No_constitutive_exon_found_in_species
TGCAGGGTTAGCAGCGGGTTCCATGAAGCTTTTGTCTGTCGGGTGTATAGAC	13074	13264	13024	13076	1	HG719231	EMWEY_00031900	11840	17166	None	1342	472	25478	No_constitutive_exon_found_in_species
TGCTGCTGCTGCTGCTGCTGCAGGGTACGTCCTTTACCACGGGTGGTCAGCG	15730	16172	15680	15732	1	HG719231	EMWEY_00031900	11840	17166	None	1342	472	25478	No_constitutive_exon_found_in_species
GCTGATGCAGCACAGCCTCTGCTTAGTGCTTGTTCATCGGGGTGTTGAAGGC	9041	9049	9099	9047	-1	HG721880	EMWEY_00032140	9041	12877	None	1342	472	25478	No_constitutive_exon_found_in_species
TCCCTTCGTTTGTGAGGCGTACGGTTTAGGGTTGGGGGTTAAGGGTTCAGGT	9719	12167	12217	12165	-1	HG721884	EMWEY_00032330	2608	14122	None	1342	472	25478	No_constitutive_exon_found_in_species
TGTGTGTGTGTGTGTGTGTGTGTGTGTGTGTGTGTGTGTGGTGGGGCCAGCC	23505	23562	23612	23560	-1	HG721884	EMWEY_00032350	22922	28132	None	1342	472	25478	No_constitutive_exon_found_in_species
CCGGTGAGTGAGTGTGTACGTAAATTCTGCTGCTGGTGCTATGGGTGCAGTT	22922	23147	23197	23145	-1	HG721884	EMWEY_00032350	22922	28132	None	1342	472	25478	No_constitutive_exon_found_in_species
GGAAACAGGAAGGGTTTAGGGTTTATGGTTTAGGGCTTGTGGGTGTGCAGGG	20867	20905	20817	20869	1	HG719244	EMWEY_00032820	16899	20905	None	1342	472	25478	No_constitutive_exon_found_in_species
CGGCGGAAGGAGTTGCAACAGGAAAGAGATGCTGCGGGTGGGTGAGACAGGC	25768	25883	25933	25881	-1	HG719243	EMWEY_00032740	25511	26849	None	1342	472	25478	No_constitutive_exon_found_in_species
TTTAGGGTTTAGGGCTTAGGGTTTTGGTTGGTGCTGTGTGGGGTGTACAGGT	16298	16446	16496	16444	-1	HG721896	EMWEY_00033190	13173	23172	None	1342	472	25478	No_constitutive_exon_found_in_species
TCTTTTTTTGTGTATATGTGTGTATATGTGTGTGGGTGTGTTGGGGTGAGGA	17214	17292	17342	17290	-1	HG719251	EMWEY_00033690	15974	17508	None	1342	472	25478	No_constitutive_exon_found_in_species
ACTGGGGAGGTAAGGGTTTAGGGTTTAGGGTTTAGGGTCTGGGGGTTAAGGC	2499	2707	2449	2501	1	HG721905	EMWEY_00033610	1865	3293	None	1342	472	25478	No_constitutive_exon_found_in_species
CACCGAAGTGCCTTTCTGCTGCTGCGGCCATCGGTGCTGCTGAGGGGCAGCA	9737	11311	9687	9739	1	HG721915	EMWEY_00034120	9107	12073	None	1342	472	25478	No_constitutive_exon_found_in_species
GCTGCTAAATATATTTGTTTGTTTGTGTCTGTGTGTGTTGGGGTGTATAGGC	8328	8817	8867	8815	-1	HG721899	EMWEY_00033350	7869	18413	None	1342	472	25478	No_constitutive_exon_found_in_species
TGATGGCAGGAGCTTGAGAATTTGTCGCATCTCTGGTGGTCAGGGATCAGTT	18716	18774	18666	18718	1	HG721917	EMWEY_00034260	18124	19672	None	1342	472	25478	No_constitutive_exon_found_in_species
TCTCAGATGTGCACATGTGAACATTTTGAAACATTTGTGGATGGGTGCAGAT	6404	6989	6354	6406	1	HG721912	EMWEY_00033990	2503	8211	None	1342	472	25478	No_constitutive_exon_found_in_species
TGTTGACTCATTTTATAACTCTGAATGGTGTGTCTCAATCTAACGGGCAGGC	4670	6738	4620	4672	1	HG721924	EMWEY_00034630	4344	7212	None	1342	472	25478	No_constitutive_exon_found_in_species
CATGGACTAGGGTTTAGGGTTTAGGGTTTAGGGTTTGTGGGTGCGAGCAGGC	13538	13619	13669	13617	-1	HG719258	EMWEY_00034560	10894	16321	None	1342	472	25478	No_constitutive_exon_found_in_species
GAGTCCGAAATTGAAAAGGGAGGTCGTCGAGGACCGTGTAACAGGGGCAGAC	4419	4833	4369	4421	1	HG721937	EMWEY_00035250	3326	5348	None	1342	472	25478	No_constitutive_exon_found_in_species
TTCATCTATAAACCCTAATTATATAAACCCTAATCATCATGAGGGTTTAGAT	4808	5431	5481	5429	-1	HG721925	EMWEY_00034680	4808	5996	None	1342	472	25478	No_constitutive_exon_found_in_species
TTTATTGTTTTTAGTTAAGGGTTTAGGGTTTGATTGGGGTGTAAGCGCAGAA	1871	2113	1821	1873	1	HG721935	EMWEY_00035100	1620	14412	None	1342	472	25478	No_constitutive_exon_found_in_species
GTTTAGGGTTTAGGGTTTAGGGTTTAGGGTTTAGGGTTTAGGGTTAGTAGAT	18764	19015	18714	18766	1	HG719267	EMWEY_00035510	16847	22909	None	1342	472	25478	No_constitutive_exon_found_in_species
TTGCTATTTTTTACTATAGTTGCTAGTATATATATGTTGTTGGGGTGTAGGT	2663	3007	3057	3005	-1	HG721945	EMWEY_00035630	2663	4185	None	1342	472	25478	No_constitutive_exon_found_in_species
TCTTTGTGCTGTCATTGCTTTCATTGCGAGTTCGATTTCTTGGGACGCAGGC	22145	22365	22415	22363	-1	HG721951	EMWEY_00035950	21826	24197	None	1342	472	25478	No_constitutive_exon_found_in_species
TGGGGTTTAGGGTTTAGGGTTTAGGGTTTAGGCTTTGTTTGGGGGTTCAGAA	8473	9165	8423	8475	1	HG721953	EMWEY_00036050	7299	23813	None	1342	472	25478	No_constitutive_exon_found_in_species
GGTTTGCCTTTTAGGGTTTAGGGTTTAGGGTTTATGGTTTGGGTGCGCAGGT	13025	13112	12975	13027	1	HG721953	EMWEY_00036050	7299	23813	None	1342	472	25478	No_constitutive_exon_found_in_species
CTCCTTTATGATTCCTTGTTTGTTTCTGCTTTTACTTGTTTGTGGGGCAGCA	8261	8365	8415	8363	-1	HG721954	EMWEY_00036070	7493	11169	None	1342	472	25478	No_constitutive_exon_found_in_species
TTCAGCACTGTATTATATTGCTCTCTCGCGGCTACCTTTGGGAGACGCAGCG	4111	4184	4061	4113	1	HG721955	EMWEY_00036110	3396	6158	None	1342	472	25478	No_constitutive_exon_found_in_species
GTTTGGTACACCTTGCTGTGCCTCCTGGTGTCCTGCGATTGGGACTGCAGGT	362	454	504	452	-1	HG721958	EMWEY_00036270	362	2333	None	1342	472	25478	No_constitutive_exon_found_in_species
TGGTCAGAAGAGGGTAGGAGATGGTGAATGCTGTCCTGTGGGATGTGCAGCT	15117	15401	15451	15399	-1	HG721972	EMWEY_00036780	12196	16249	None	1342	472	25478	No_constitutive_exon_found_in_species
TAAAGAGGAGGGAGGTAAAGAGGACGGAATTGAAGAGGAGGGAATTGAAGAC	13958	14536	14586	14534	-1	HG721986	EMWEY_00037250	13958	14958	None	1342	472	25478	No_constitutive_exon_found_in_species
GTTTAGGGTTTAGGGTTTAGGGTTTAGGGTTTAGGGTTTGGCTAGGGAAGGT	19511	19519	19569	19517	-1	HG721983	EMWEY_00037180	19511	22780	None	1342	472	25478	No_constitutive_exon_found_in_species
GCCTAGGGCTTAGGGTTTAGGGTTTAGGGTTTAGGGTTTAGGGTTTGAAGGC	20236	20283	20333	20281	-1	HG721984	EMWEY_00037210	13859	21324	None	1342	472	25478	No_constitutive_exon_found_in_species
GCATCCATTGGGGCCGGCCTTCTCTTACATGTTTCCTCAGCAACGGGAAGGA	8260	8426	8210	8262	1	HG721988	EMWEY_00037310	7560	9642	None	1342	472	25478	No_constitutive_exon_found_in_species
ATTCTTACCTTCTTACGAGGGTTTAGGGTTTAGGGTTTAGGGTTTAGAAGGC	13766	13789	13716	13768	1	HG721990	EMWEY_00037440	13091	13789	None	1342	472	25478	No_constitutive_exon_found_in_species
CTTATGAGCCCCATCGTGCGGCCTGCGTTTGCTTGTAGGGGGTGATGCAGCA	7408	7684	7358	7410	1	HG721995	EMWEY_00037670	3953	8041	None	1342	472	25478	No_constitutive_exon_found_in_species
TGTTGGAAGAGGCCCGTTAAAAATTTGCTTCTGATTATGCGGGGGGTCAGTT	13548	13605	13498	13550	1	HG721995	EMWEY_00037690	11196	13605	None	1342	472	25478	No_constitutive_exon_found_in_species
TGTGACCGTCCAGACTTTAGGGTTTAGGGTTTAGGGTTTGGGGTGTACAGGC	17326	17491	17276	17328	1	HG721999	EMWEY_00037840	11512	19471	None	1342	472	25478	No_constitutive_exon_found_in_species
AGTATGGGTACACCTGGGATAGCTAGGGTTTACGGTTTTTGGGTGTGTAGGG	17894	18011	17844	17896	1	HG721999	EMWEY_00037840	11512	19471	None	1342	472	25478	No_constitutive_exon_found_in_species
AGGGTGGGGTGTACGTATGCCGCATGCGTGCAATATATATGGGGCTGCAGGC	15849	15954	15799	15851	1	HG721997	EMWEY_00037740	5415	21827	None	1342	472	25478	No_constitutive_exon_found_in_species
ATGCGCGCATGCATGTATTAGGTGTACGGAGTGGGTATGTGGGGATGCAGGG	17088	17474	17038	17090	1	HG721997	EMWEY_00037740	5415	21827	None	1342	472	25478	No_constitutive_exon_found_in_species
ACCTAAACCGTTTTTAAACGCTCAGCCTGTTTTTGTTGTTGGGGTTGCAGGG	19388	19453	19338	19390	1	HG721997	EMWEY_00037740	5415	21827	None	1342	472	25478	No_constitutive_exon_found_in_species
AGATGCTCTTGCTGCAGCGGCTGTTGCGCTTGCGGTGATTGCGGGTGCAGCG	8461	8802	8411	8463	1	HG722000	EMWEY_00037870	5974	10859	None	1342	472	25478	No_constitutive_exon_found_in_species
CTAGGGTTTACTAGGGTTTAGGGTTTAGGGTTTAGGGTTTATGGGTGCAGAC	20428	20528	20578	20526	-1	HG721992	EMWEY_00037510	20428	22054	None	1342	472	25478	No_constitutive_exon_found_in_species
AAGGGGGGAAATATATGGGAGTTAGGCTACCGTGTTGTGGGGTGGCGAAGGG	7822	7888	7938	7886	-1	HG721993	EMWEY_00037520	6278	9930	None	1342	472	25478	No_constitutive_exon_found_in_species
GCAGTGGAATAAGGCCAGTGTTGTGTTGTATTGGTTATGGGGTGGCACAGGA	14850	14933	14983	14931	-1	HG721993	EMWEY_00037530	10806	15631	None	1342	472	25478	No_constitutive_exon_found_in_species
AGGGTTTCTAGGGTTTAGGGTTTCTAGGGTTTAGGGTTTGGGGATTGCAGAA	18486	18573	18436	18488	1	HG722024	EMWEY_00038710	17210	18573	None	1342	472	25478	No_constitutive_exon_found_in_species
GGGTTTGGAGATTAGGGTTTAGGGTTTAGGGTTTAGGGTTTGGGGTGCAGGT	7410	7488	7360	7412	1	HG719302	EMWEY_00038970	5606	15656	None	1342	472	25478	No_constitutive_exon_found_in_species
TAGCTGCAGCAATAGCAGCAGCTGCAGCATTTGTGTGTTGTGGGGTGCAGCA	7175	7238	7125	7177	1	HG722030	EMWEY_00038880	2308	16343	None	1342	472	25478	No_constitutive_exon_found_in_species
TTAGGGTTTAGGGTTTAGGGTTTTAGGGTTTAGGGTTTAGGGTTAGGTAGGC	18567	18605	18655	18603	-1	HG719307	EMWEY_00039210	18044	18840	None	1342	472	25478	No_constitutive_exon_found_in_species
AGGGATTAGGGTTTAGGGTTTAGGGTTTAGGGTTTGGCTTGGGTGCGCAGAC	8365	8419	8315	8367	1	HG722027	EMWEY_00038800	7810	11047	None	1342	472	25478	No_constitutive_exon_found_in_species
CTCTAGGGTTTAGGGTTTAGGGTTTAGGGTTTAGGGTTTAGGGTTTGAAGGA	10601	10656	10706	10654	-1	HG719288	EMWEY_00037600	10188	11757	None	1342	472	25478	No_constitutive_exon_found_in_species
TTAGGGTTTATTAGGGTTTATATTAGGGTTTAGGGTTTTGGAGGGTTTAGGG	2200	2209	2259	2207	-1	HG722047	EMWEY_00039620	2200	4206	None	1342	472	25478	No_constitutive_exon_found_in_species
GTTTAGGGTTTAGGGTTTAGGGTTTAGGGTTTAGGGTTTAGGGTTTAGAGAT	4182	5589	5639	5587	-1	HG722058	EMWEY_00039980	4182	6127	None	1342	472	25478	No_constitutive_exon_found_in_species
TGCTGCTGCTCATGTTGTTTTTGCTTTTTTCTGTGCGGGTAATGGTGCAGCG	10339	10732	10782	10730	-1	HG719326	EMWEY_00040390	9664	11864	None	1342	472	25478	No_constitutive_exon_found_in_species
GGTTTAGGGTTTAGGGTTTAGGGTTTAGGGTTTAGGGTTTGGGATACCAGGT	5462	5486	5412	5464	1	HG719328	EMWEY_00040520	2407	5486	None	1342	472	25478	No_constitutive_exon_found_in_species
GCTGCTACTGCTGCTGCTGCTGCTGCTGCTGTTTATTCCTCAGGGCGCAGCG	10176	10265	10315	10263	-1	HG719327	EMWEY_00040430	7192	17094	None	1342	472	25478	No_constitutive_exon_found_in_species
TAGGGTTTCTAGGGTTTAGGGTTTAGGGTTTAGGGTTTGTGGGTATGCAGGA	7192	7391	7441	7389	-1	HG719327	EMWEY_00040430	7192	17094	None	1342	472	25478	No_constitutive_exon_found_in_species
ATGTTTATGGCAAGGGTTTTATGGTCTATGGCTTGTGCGTGGGAGCGCAGGC	14349	14800	14850	14798	-1	HG722068	EMWEY_00040490	10568	17664	None	1342	472	25478	No_constitutive_exon_found_in_species
TGTTTAGGGTTGGGGATTTGTAGGGTTTATCAGTTGGGTCGCAGGGGTAGGG	17454	17580	17404	17456	1	HG722069	EMWEY_00040510	13254	18051	None	1342	472	25478	No_constitutive_exon_found_in_species
ACTACTGTTGCTGCTGCTGCTGTTGCTGCTGCTGCTGCTGCAGGGTACAGGG	3882	4307	3832	3884	1	HG722045	EMWEY_00039530	1319	10184	None	1342	472	25478	No_constitutive_exon_found_in_species
ATTTAGGGTTTAGGGTTTAGGGTTTAGGGTTTGGGGTGTTTGGGGAGCAGAG	11521	11612	11662	11610	-1	HG722072	EMWEY_00040630	11521	18564	None	1342	472	25478	No_constitutive_exon_found_in_species
CCTCAAGCAAGCTGATAAGCAAGATGAAGAGAGGGCCAGGGAGTTTGAAGAG	6984	7550	7600	7548	-1	HG719343	EMWEY_00041250	6523	7796	None	1342	472	25478	No_constitutive_exon_found_in_species
TCATGTGCGCTCATTGCGAGGCACAAGCCGCTTTCCGCTGTGGGTGGCAGCG	11861	11895	11945	11893	-1	HG719343	EMWEY_00041260	10481	16490	None	1342	472	25478	No_constitutive_exon_found_in_species
TATTTTTGCTGCAAAAGGGAGCGTCGATCCCCTGCGACGCCGCGGGGCAGGC	9585	11002	11052	11000	-1	HG722078	EMWEY_00040820	3803	14063	None	1342	472	25478	No_constitutive_exon_found_in_species
GGCTTGGCAGGTATGGTTTCGGGTGAGTGATCAAGTGTTTCGGGTTAAAGGT	3638	3737	3787	3735	-1	HG722095	EMWEY_00041440	1345	5108	None	1342	472	25478	No_constitutive_exon_found_in_species
CCTACCAGAGAGCAAACCAGAACTTTAGAATGTTCCGTGTGTCGGGGTAGAG	16046	16237	15996	16048	1	HG722095	EMWEY_00041470	15432	16237	None	1342	472	25478	No_constitutive_exon_found_in_species
TGCATGCGTCTGTTATGTGCATGTGTGTGCCTGTGTTGTGGGGCTGATAGGG	10619	11005	11055	11003	-1	HG722112	EMWEY_00041940	8018	14930	None	1342	472	25478	No_constitutive_exon_found_in_species
GCGTGTAATTAGGGTTTAGAGTTTCCTGTTCAGAGTTTGTGGGGGTTTAGGC	13721	14810	13671	13723	1	HG722110	EMWEY_00041850	7105	17968	None	1342	472	25478	No_constitutive_exon_found_in_species
TAGGGTTTTTAGGGTTTAGGGTTTAGGGTTTAGGGTTTAAAGGGATAAAGGT	7121	7163	7213	7161	-1	HG722104	EMWEY_00041720	5027	7713	None	1342	472	25478	No_constitutive_exon_found_in_species
GTGCTGGTGCCTGTGTCTCGGGTTTAGGGTTTAGGGTTTAGGGTTTAAAGTA	15038	15074	14988	15040	1	HG722141	EMWEY_00042580	14565	17522	None	1342	472	25478	No_constitutive_exon_found_in_species
TAGGGTTTAGGGTTTAGGGTTTAGGGTTTAGGGTTTGTGTGGGTGTACAGAT	10444	10777	10394	10446	1	HG722140	EMWEY_00042550	6703	12853	None	1342	472	25478	No_constitutive_exon_found_in_species
ATGCGCTGATGTGTTTGTGCTGGGGTGTGTTTGTTGGGCTGCGTGAGCAGGT	7865	7985	8035	7983	-1	HG722139	EMWEY_00042530	210	14850	None	1342	472	25478	No_constitutive_exon_found_in_species
TTAGGGGTTTGCCGTTAGTGGTTTAGGGTTTAGGGTTGGGGGAAATTCAGGC	270	333	383	331	-1	HG722143	EMWEY_00042650	270	1837	None	1342	472	25478	No_constitutive_exon_found_in_species
TGTAGTAAGCAGCAGCATCTATTTGTATGTGTTGTTATTGGGGTGTACAGAC	2169	2256	2119	2171	1	HG722147	EMWEY_00042850	786	4963	None	1342	472	25478	No_constitutive_exon_found_in_species
GGGAGGACATGCGGCTTTTGCTGCTGCTGCTGCTGCTGCTATGGGTGTAGAA	14027	14294	13977	14029	1	HG722148	EMWEY_00042890	10483	14717	None	1342	472	25478	No_constitutive_exon_found_in_species
TGCTGCTGCTGCTGCTCAGGTGTATAGGCACCTTGTTTCTTGGGTAGCAGAG	11997	15761	11947	11999	1	HG719350	EMWEY_00041900	9608	15761	None	1342	472	25478	No_constitutive_exon_found_in_species
CATCAGACCCTCAACCCTAGCACTTTGGATGCTTGTTTGCTGGGACACAGGG	1690	1785	1640	1692	1	HG722168	EMWEY_00043440	792	4944	None	1342	472	25478	No_constitutive_exon_found_in_species
GCTGCTGTGTCTTAGGGTAAGAGTTTGCTGCTGCTGTCTGGGGCGGGCAGCG	1745	1957	1695	1747	1	HG722142	EMWEY_00042590	855	1957	None	1342	472	25478	No_constitutive_exon_found_in_species
AGGGTTTAGGGTTTAGGGTTTAGGGTTTAGGGTCTAGGGTCTAGGGGTAGAT	10622	10663	10572	10624	1	HG719375	EMWEY_00043300	9183	11283	None	1342	472	25478	No_constitutive_exon_found_in_species
GTCTAGGGTTTAGGGTTTAGGGTTTAGGGTTTAGGGTTTAGGGTGTATAGGT	1810	1818	1868	1816	-1	HG722154	EMWEY_00043140	1810	4177	None	1342	472	25478	No_constitutive_exon_found_in_species
ACACAAGGAAAACATTGCATCTATCTATGCCTTCTAGGGTGTATGGGCAGGT	8032	8277	7982	8034	1	HG722128	EMWEY_00042250	6019	9210	None	1342	472	25478	No_constitutive_exon_found_in_species
TTAGGGTTTAGGGTTTAGGGTTTAGGGTTTAGGGTTTGTTGTGGGTGCAGAT	10694	10754	10644	10696	1	HG719403	EMWEY_00044600	9089	15243	None	1342	472	25478	No_constitutive_exon_found_in_species
GTTTAGGGTTTAGGGTTTAGGGTTTAGGGTTTAGGGTTTGGGGTGTACAGGT	8802	8851	8901	8849	-1	HG722196	EMWEY_00044130	6854	9603	None	1342	472	25478	No_constitutive_exon_found_in_species
ATTAGGGTTTAGGGTTTAGGGTTTAGGGTTTAGGGTTTTGGGGTGTACAGGC	8626	8685	8735	8683	-1	HG722196	EMWEY_00044130	6854	9603	None	1342	472	25478	No_constitutive_exon_found_in_species
TTTAGGGTTTAGGGTTTAGGGTTTAGGGTTTAGGGTTTTGGGGTGTACAGGT	8210	8335	8385	8333	-1	HG722196	EMWEY_00044130	6854	9603	None	1342	472	25478	No_constitutive_exon_found_in_species
TTAGGGTTTAGGGTTTAGGGTTTAGGGTTTAGGGTTTATGGGGGTTATAGGG	2053	2060	2110	2058	-1	HG722222	EMWEY_00044960	1882	5195	None	1342	472	25478	No_constitutive_exon_found_in_species
TAGCAGCAGTTCTGCTCGGGAGGAATCGCAGCATCTGAGGGGCAGCACAGCC	4766	5626	4716	4768	1	HG719410	EMWEY_00044980	1034	6355	None	1342	472	25478	No_constitutive_exon_found_in_species
GGGTTTATTAGGGTTTAGGGTTTAGGGTTTATGTGTTGTGGGGTGTACAGAT	5225	5350	5175	5227	1	HG722234	EMWEY_00045230	3247	5350	None	1342	472	25478	No_constitutive_exon_found_in_species
TCCGTCTGTATGTTTCTACTGCTGGCTTTGTTTCTGCTGCGGGAGTGCAGTG	3717	3947	3667	3719	1	HG722258	EMWEY_00045790	2916	6529	None	1342	472	25478	No_constitutive_exon_found_in_species
GTTTAGGGTTTAAGGTTTAGGGTTTAGGGTTTAGGGTTTAGGGTTTAAAGTT	7749	7836	7886	7834	-1	HG719418	EMWEY_00045490	3628	8621	None	1342	472	25478	No_constitutive_exon_found_in_species
TGTATTGATTCCTTTGCTGCTGCTTCTGCTGCTGCGTTGTGGGGTGCCAGAG	3251	3456	3201	3253	1	HG722252	EMWEY_00045640	1349	4057	None	1342	472	25478	No_constitutive_exon_found_in_species
TGTATATTAGGGTTTAGGGTTTAGGGTTTAGGGTTTGTGTGGGTGAACAGCT	11559	11606	11509	11561	1	HG719424	EMWEY_00045750	9558	12741	None	1342	472	25478	No_constitutive_exon_found_in_species
TACGGGCTGCCGTTATTAGGGTTTAGGGTTTAGGGTTTGTGTGGGCACAGGA	6046	6118	5996	6048	1	HG719425	EMWEY_00045760	1947	6118	None	1342	472	25478	No_constitutive_exon_found_in_species
AGGGTTTAGGGTTTAGGGTTTAGGGTTTAGGGTTTAGGGTGCGGCGGCAGGT	11424	11488	11374	11426	1	HG722267	EMWEY_00046010	10879	13771	None	1342	472	25478	No_constitutive_exon_found_in_species
GCTTCGTGCTACCAACCATCGGTAGGCTCTCAGGGGTAATGGGGAGCCAGGA	9638	9813	9588	9640	1	HG718752	EMWEY_00047090	7444	13333	None	1342	472	25478	No_constitutive_exon_found_in_species
CCAGTTTGCGGTCGCCACTTTCAGTTTGTCCTTCGCTCTGTGGGTGGTAGGA	12222	12326	12376	12324	-1	HG722300	EMWEY_00046870	11156	12589	None	1342	472	25478	No_constitutive_exon_found_in_species
AAAAGGGCTAAGTTAGGGTCTCCTCTTTATAGGGGGAGAGGGGGAATCAGGA	2162	2839	2112	2164	1	HG719434	EMWEY_00046130	648	2839	None	1342	472	25478	No_constitutive_exon_found_in_species
CTCTTATTTTATTTGCTTTCTTCTTCGTTTCTGCCCGCTGGAGGGCACAGAC	1046	1209	996	1048	1	HG722285	EMWEY_00046470	819	3721	None	1342	472	25478	No_constitutive_exon_found_in_species
TTCATCTCATCTTCGCCCTTCCCCACATTTTGCTGTCTGCGGGAATACAGGC	3100	3204	3254	3202	-1	HG722289	EMWEY_00046590	155	3484	None	1342	472	25478	No_constitutive_exon_found_in_species
GGTTTAGGGTTTAGGGTTTAGGGTTTAGGGTTTAGGGTTTGGGTGTGCAGGT	2309	2417	2467	2415	-1	HG722295	EMWEY_00046760	2108	4375	None	1342	472	25478	No_constitutive_exon_found_in_species
TTGTATCTCTACGGTCTCTATTGTTCATGTTTGTTGGGGTGTACAGGCAGTG	9161	9284	9111	9163	1	HG722298	EMWEY_00046850	6468	13216	None	1342	472	25478	No_constitutive_exon_found_in_species
GAGGATTTACGCTTGAAGGCTGAGGCTTGTGTGTGCGTGTGTGGGTGCAGCT	10470	10867	10420	10472	1	HG722302	EMWEY_00046910	9907	12558	None	1342	472	25478	No_constitutive_exon_found_in_species
TAAAATTCCCCATTAGAAAATAGAATATTTCGACTGCGAGGGAATTGTAGAC	7664	7753	7614	7666	1	HG719454	EMWEY_00047060	2311	12485	None	1342	472	25478	No_constitutive_exon_found_in_species
GTAGGGTTTAGGGTTTAGAAGGGTTTAGGGTTTAGGGTTTAGGGGTTCAGGT	6752	6758	6702	6754	1	HG722297	EMWEY_00046800	6258	9075	None	1342	472	25478	No_constitutive_exon_found_in_species
TAATTGTGTTTCTTGTCTTTTTTTTTCTTAGGTATTTGTTGGGGGTTTAGCG	8994	9075	8944	8996	1	HG722297	EMWEY_00046800	6258	9075	None	1342	472	25478	No_constitutive_exon_found_in_species
TGGGAGTGCGGCTAAGGTTTAGGGTTTAGGGTTTAGGGTTTGTGGAGCAGGC	7458	7557	7408	7460	1	HG719515	EMWEY_00048460	2706	8265	None	1342	472	25478	No_constitutive_exon_found_in_species
GGCTCTAGGGTTTAGGGTTTAGGGTTTAGGGTTTGTGTGTATGGGTGTAGGG	7836	7903	7953	7901	-1	HG719494	EMWEY_00048010	5048	8792	None	1342	472	25478	No_constitutive_exon_found_in_species
GGGTTTAGGGTTTAGGGTTTAGGGTTTAGGGTTTGGGTATTGGGGATTAGGA	10198	10210	10260	10208	-1	HG719494	EMWEY_00048020	9692	10833	None	1342	472	25478	No_constitutive_exon_found_in_species
CAGCAGCTGCAGCAGCTTCGCCTTTGCTTCTCCTAGGCCGCAAGGGTCAGGT	6524	10032	6474	6526	1	HG719464	EMWEY_00047290	4592	10556	None	1342	472	25478	No_constitutive_exon_found_in_species
TAGGGTTTTTTAAGTATAAGTATATCTGCATCTGCAGCTTGGGTGTGCAGGC	6098	6186	6048	6100	1	HG719520	EMWEY_00048520	3105	6186	None	1342	472	25478	No_constitutive_exon_found_in_species
GTTTCTAGGGTTTAGGGTTTATGGTTTAGGGTTTGTCGTGGGGTGTACAGAC	7058	7170	7220	7168	-1	HG719553	EMWEY_00049070	6831	9006	None	1342	472	25478	No_constitutive_exon_found_in_species
GGGAGGGAATAAGATGTTTCTGTTGTGTGTGTTTTGGGCTGTACGGGCAGGC	4370	4547	4320	4372	1	HG719551	EMWEY_00049060	2472	8864	None	1342	472	25478	No_constitutive_exon_found_in_species
TCAGGTCCTTCATGTCTTTCATGCTAATCGTTTGCTTCGTTGGGATGCAGGA	6613	6663	6563	6615	1	HG719551	EMWEY_00049060	2472	8864	None	1342	472	25478	No_constitutive_exon_found_in_species
AGCACCGCTGTGATTTGCGAGAAAGTCTGTTGCTTGTGGGGAGTGTGCAGGC	167	543	593	541	-1	HG719573	EMWEY_00049290	167	2983	None	1342	472	25478	No_constitutive_exon_found_in_species
GCCTCTGCAGTTGACGTTGAAATTCGCACCTGCCTGGGGAGTGAATGCAGGC	1497	1610	1447	1499	1	HG719580	EMWEY_00049380	1	1818	None	1342	472	25478	No_constitutive_exon_found_in_species
TTCTGCATGTTTAGGGTTTAGGGTTTAGGGTTTAGGGTTTGCGGGTGCAGGC	8866	8953	9003	8951	-1	HG719544	EMWEY_00048960	4803	10706	None	1342	472	25478	No_constitutive_exon_found_in_species
AGTCCAGGGGTGAGTGAACCGTGTAGTTCTCTTTCCCTTGGGGCGTACAGAC	3584	3719	3769	3717	-1	HG719629	EMWEY_00050300	13	4397	None	1342	472	25478	No_constitutive_exon_found_in_species
GCAGCAGCAAAACCATCTTGGCATTGGTTTCCTTACTGTTGGGTGTGCAGAC	9088	9265	9315	9263	-1	HG718823	EMWEY_00050130	9088	9695	None	1342	472	25478	No_constitutive_exon_found_in_species
CTCTTGGGCTAGACTCACTTGCTGCCTCAGAATGTTTTGTGTGGGATCAGAC	10439	10485	10389	10441	1	HG719607	EMWEY_00049860	7348	10485	None	1342	472	25478	No_constitutive_exon_found_in_species
TCCCCAATTCCTCTAAGCATTTACAGTGCGCATTTTGACTGCTGGGGCAGCC	8427	8546	8377	8429	1	HG719620	EMWEY_00050100	4930	10431	None	1342	472	25478	No_constitutive_exon_found_in_species
TGCTGCTGCTGATTTTGCTGCTGCTGCTGCTGTTGTTGTTGGGTGTGCAGGC	1463	1541	1591	1539	-1	HG719638	EMWEY_00050470	1046	3021	None	1342	472	25478	No_constitutive_exon_found_in_species
CAGCAAGACAACGATTAAGGAATTTTTGCTGCTATTTTTATAATGGGCAGCA	613	726	776	724	-1	HG719633	EMWEY_00050380	361	2267	None	1342	472	25478	No_constitutive_exon_found_in_species
TTTAGGGTTTAGGGTTTAGGGTTTAGGGTTTAGGAGGGGTGGGGTGATAGGA	1253	1284	1334	1282	-1	HG718820	EMWEY_00049920	724	7933	None	1342	472	25478	No_constitutive_exon_found_in_species
AAACAGCATTAAATGCTTCTTCGCGTGTTGTGCCGTATTGGGGTGTACAGGC	5327	5442	5277	5329	1	HG719642	EMWEY_00050530	2503	9537	None	1342	472	25478	No_constitutive_exon_found_in_species
CGGGATCACCTGGATTAGCATCTCATGCGTGCGGTGTGGTGGGGTTGCAGCT	9448	9537	9398	9450	1	HG719642	EMWEY_00050530	2503	9537	None	1342	472	25478	No_constitutive_exon_found_in_species
TTAGCTAGGGTTTACTGTTCTTTTTTTTCTTGTGGTCTTGGGGTGTATAGAC	1477	1549	1427	1479	1	HG719649	EMWEY_00050640	394	4355	None	1342	472	25478	No_constitutive_exon_found_in_species
GTCCTACTGCTGCTGCTGCTGCTGCTGCTGCTGCTGGTTGGGGTGTACAGAC	4475	4568	4425	4477	1	HG719650	EMWEY_00050650	3367	4743	None	1342	472	25478	No_constitutive_exon_found_in_species
AGAAAACTCTCGAGGGTTTAGGGTTTAGGGTTTAGGGTTTAGGGTTTAAGGT	5174	5359	5409	5357	-1	HG718844	EMWEY_00050950	1141	7353	None	1342	472	25478	No_constitutive_exon_found_in_species
GCAAGAGCAGAAGCTGTTCGAGAGGGAAGCGAATGGTTACTGAGGGCAAGGA	6432	7414	6382	6434	1	HG719717	EMWEY_00051680	4009	7821	None	1342	472	25478	No_constitutive_exon_found_in_species
CTGGGTGCCACAGGCGTGTGCTTCCCTGGAGGGTTGAGGTGTGGGTACAGGC	643	740	790	738	-1	HG719711	EMWEY_00051600	643	5017	None	1342	472	25478	No_constitutive_exon_found_in_species
GGCGTAAGGGTTTAGGGTTTAGGGTTTAGGGTTTAGGGTTTAGGGTATAGGG	1984	1995	2045	1993	-1	HG718863	EMWEY_00051490	1984	5336	None	1342	472	25478	No_constitutive_exon_found_in_species
TCTGCAGCAGCAACCGCAGCAGCATCTGGCGTTCTGCTGCTTGGGAGCAGGT	1381	1552	1331	1383	1	HG719738	EMWEY_00051930	492	4304	None	1342	472	25478	No_constitutive_exon_found_in_species
TCGAGGGTTTAGGGTTTAGGGTTTAGGGTTTAGGGTTTGTGAGGGTTTAGGA	6225	6310	6175	6227	1	HG719738	EMWEY_00051940	5637	8329	None	1342	472	25478	No_constitutive_exon_found_in_species
TTAGGGTTTAGGGTTTAGGGTTTAGGGTTTAGGGTTTTGGGGGGTGGAAGGT	8403	8445	8353	8405	1	HG718881	EMWEY_00052180	7733	8445	None	1342	472	25478	No_constitutive_exon_found_in_species
TTTTGTCTCCTTTTTTTATTTATAGGGTACTGTATACTCATGGGGTGCAGGA	3838	4174	4224	4172	-1	HG719751	EMWEY_00052140	1381	5885	None	1342	472	25478	No_constitutive_exon_found_in_species
TAATTAAGTGGATTAGGGTTTAGGGTTTAGGGTTTAGGGTTTAGGGATAGGG	2885	2913	2963	2911	-1	HG719751	EMWEY_00052140	1381	5885	None	1342	472	25478	No_constitutive_exon_found_in_species
TTCAAGGGTTTAGGGTCTAGGTTTCAGGGTTTTTGATTGGGGGTGATCAGGA	6488	6610	6438	6490	1	HG719771	EMWEY_00052380	5947	8545	None	1342	472	25478	No_constitutive_exon_found_in_species
ATGTGTCTTTGTGTGTTATTATAGTCTCTCTTGTTTTATGGGGGCATTAGGA	7053	7823	7003	7055	1	HG719785	EMWEY_00052600	2553	7823	None	1342	472	25478	No_constitutive_exon_found_in_species
AAGAAACCCCTTTATAAATATTAATTGTAAAAAAGAATTGGGGTGTACAGGC	3602	3759	3552	3604	1	HG719787	EMWEY_00052620	2503	5004	None	1342	472	25478	No_constitutive_exon_found_in_species
CGCCATTCTGCTTGCGTGACATCGGAGGGCCGGGTTTTTTCATGGGGCAGAG	586	1676	1726	1674	-1	HG719858	EMWEY_00053430	586	2551	None	1342	472	25478	No_constitutive_exon_found_in_species
ATTTAGATATTAGGGTTTAGGGTTTAGGGTTTAGGGTTTAGGGTGTATAGGC	1221	1304	1354	1302	-1	HG718919	EMWEY_00053280	912	6098	None	1342	472	25478	No_constitutive_exon_found_in_species
GCTTCTTTTCTCTCTTGTGTTTGTAGGGATATTTTTATGTGAACGGGCAGTG	1658	1736	1608	1660	1	HG718937	EMWEY_00053770	1	1736	None	1342	472	25478	No_constitutive_exon_found_in_species
CGCATATGATGAGTGTTTAGGGTTTAGGGTTTAGGGCTTATTGGGGAGAGAA	2123	2237	2287	2235	-1	HG719876	EMWEY_00053610	1820	3826	None	1342	472	25478	No_constitutive_exon_found_in_species
GGAGAGGGATCGACGGTTTAGGGTTTAGGGTTTAGGGTTTAGGGTTAGAGCC	2794	2836	2886	2834	-1	HG719869	EMWEY_00053510	393	6339	None	1342	472	25478	No_constitutive_exon_found_in_species
GGTTTAGGGTTTAGGGTTTAGGGTTTAGGGTTTATGGTGTCGGGGGTTAGAC	3327	3408	3277	3329	1	HG719870	EMWEY_00053550	1874	3408	None	1342	472	25478	No_constitutive_exon_found_in_species
CCGTGGCTTTGTATTTGTGGTTTTCTTCTTTGCCTCCTTGGGAATGCCAGAA	5591	6546	5541	5593	1	HG719880	EMWEY_00053690	3900	7580	None	1342	472	25478	No_constitutive_exon_found_in_species
CCCCCCACTCCCCCATCATCTTCTTCTCCGCCTTGCATGCGGGCGTGCAGGA	2408	2601	2651	2599	-1	HG719913	EMWEY_00053990	179	3512	None	1342	472	25478	No_constitutive_exon_found_in_species
TGGAGGATTTGTGTGTTTTGCCTGTTGTGTGCGTGCGTTTGGGTGAACAGCA	741	1108	1158	1106	-1	HG719913	EMWEY_00053990	179	3512	None	1342	472	25478	No_constitutive_exon_found_in_species
TGCTGCTGCTGCTGCTGCAGCTGCTGGTGCTGCTGGTGTGGGGTGTACAGAC	4407	4509	4559	4507	-1	HG719931	EMWEY_00054150	2414	5500	None	1342	472	25478	No_constitutive_exon_found_in_species
ATTATATTAATAATAATTATATTATTAATAATTATATTAATAATGGGCAGGA	945	1607	1657	1605	-1	HG719939	EMWEY_00054220	945	2702	None	1342	472	25478	No_constitutive_exon_found_in_species
GCTCCTAGGGTTTAGGGTTTAGGGTTTAGGGTTTAGGGTTTAGGGGACAGAG	1340	1353	1290	1342	1	HG719919	EMWEY_00054050	955	5939	None	1342	472	25478	No_constitutive_exon_found_in_species
CCCGTGCCGCCTACGTTTACCATGTGGCCCTGGGTGTGCCGGGGTGGCAGGG	3865	3889	3939	3887	-1	HG719966	EMWEY_00054530	2579	4435	None	1342	472	25478	No_constitutive_exon_found_in_species
GTTTGTGGACCTTGTGGACCTTGACTATTCCGTGTTTTGTTGGGGTGCAGGT	4050	4261	4311	4259	-1	HG719977	EMWEY_00054650	4050	5446	None	1342	472	25478	No_constitutive_exon_found_in_species
GGTTTAGGGTTTAGGGTTTAGGGTTTAGGGTTTAGGGTTTGTGGGTGCAGAA	3384	3456	3506	3454	-1	HG720011	EMWEY_00055000	2406	6487	None	1342	472	25478	No_constitutive_exon_found_in_species
TTTTTCTTCTTTTTGCTGTTTTTTTTTCTTCTTTTTTTAGGGATGTGCAGTG	2406	2452	2502	2450	-1	HG720011	EMWEY_00055000	2406	6487	None	1342	472	25478	No_constitutive_exon_found_in_species
CTTTGATCGGTGGCGTGTATGTTTGAGTTGTGGCCTTGCGGGTGATGCAGCT	4389	4536	4586	4534	-1	HG719844	EMWEY_00053270	657	6475	None	1342	472	25478	No_constitutive_exon_found_in_species
TGCTATTGCTGCTGCTGCTTTCGCTGCTGCTGCGTCTGCTGGGGCTGCAGGC	1477	1555	1427	1479	1	HG720032	EMWEY_00055150	43	4433	None	1342	472	25478	No_constitutive_exon_found_in_species
AATTAGGGTTTAGGGTTTAGGGTTTAGGGTTTAGGGTTTAGGGTTTAGAGAT	4637	4715	4587	4639	1	HG719968	EMWEY_00054560	3867	5250	None	1342	472	25478	No_constitutive_exon_found_in_species
GTTTAGGGTTTAGGGTTTAGGGTTTAGGGTTTAGGGTTTGGGGTGTACAGGT	4023	4104	3973	4025	1	HG718962	EMWEY_00054590	1268	4104	None	1342	472	25478	No_constitutive_exon_found_in_species
GGAAGTCCTGCTGCTGCATGCGGGTTGTTGCATGCAGTTGGGGTGTACAGAC	1695	1728	1778	1726	-1	HG720230	EMWEY_00056520	1695	2510	None	1342	472	25478	No_constitutive_exon_found_in_species
CAAACGGCTAACATAGAATGAGCCAGAACGAAATGCCCTCGGGTGTATAGGG	3807	3847	3757	3809	1	HG720253	EMWEY_00056660	110	4912	None	1342	472	25478	No_constitutive_exon_found_in_species
TTTATTTATTGGATTTATTATCTTATTTATTGCTTATGGAGGGGATAAAGGA	652	1962	2012	1960	-1	HG720292	EMWEY_00056870	652	2434	None	1342	472	25478	No_constitutive_exon_found_in_species
AATGCAAATGCATGCAAATGCATGCATTTGGTTATGCTAGGGTGCAACAGGG	3778	3796	3728	3780	1	HG719046	EMWEY_00057160	887	3796	None	1342	472	25478	No_constitutive_exon_found_in_species
TTTCTATTGAGGAGACGTTTCATGATGTTTGTGATTGACCAGGGTGGCAGAT	1	93	143	91	-1	HG720709	EMWEY_00058630	1	876	None	1342	472	25478	No_constitutive_exon_found_in_species
TGCATAGGAGCACGCGTAGGACTTAGGCGTGGGAATGCTAGGGGTGGTAGGT	489	586	636	584	-1	HG720746	EMWEY_00058750	90	869	None	1342	472	25478	No_constitutive_exon_found_in_species
TGCTTGGCTATGATATATCAGGCTATGGTATCCCTTATGAGGGTGGTTAGCT	2542	2605	2655	2603	-1	HG720692	EMWEY_00058580	9	3809	None	1342	472	25478	No_constitutive_exon_found_in_species
GTGTTGGTTGATATTCGGAGTGTGTGTAGTGAGGGCGCGTGGGGTTATAGGT	1711	1778	1661	1713	1	HG720696	EMWEY_00058600	178	1778	None	1342	472	25478	No_constitutive_exon_found_in_species
GGCTTTAGTGTAAGCTTGCGGGCTTAGGGTTTGTGTGGTTGGGGTTGCAGCA	1467	1632	1682	1630	-1	HG720756	EMWEY_00058790	611	2531	None	1342	472	25478	No_constitutive_exon_found_in_species
GGCGGGGTTGGCAACGTGGCGGGCATGGGTATGGGTTTGTGTGAGGGAAGGT	19	128	178	126	-1	HG721152	EMWEY_00059630	19	1255	None	1342	472	25478	No_constitutive_exon_found_in_species
TGTGCGCGGAAGACTCTATTTCCACGGTTGCTTGGTTCTGTGGGTAAAAGGC	1443	2449	1393	1445	1	HG720916	EMWEY_00059220	1211	2449	None	1342	472	25478	No_constitutive_exon_found_in_species
TTTAGGGTTTAGGGTTTAGGGTTTAGGGTTTAGGGTTTTGGGGTGTACAGGG	959	973	909	961	1	HG721214	EMWEY_00059800	125	973	None	1342	472	25478	No_constitutive_exon_found_in_species
TTTTATCTGTATATAATTCGTCTTTGGGCTAGCCTACTTTTGGGGATTAGTG	1121	1339	1071	1123	1	HG721306	EMWEY_00059960	374	1339	None	1342	472	25478	No_constitutive_exon_found_in_species
TTATTTAATGGATATAAATCATGATTTATATTTATCCTTAGGGGAATTAGTT	379	537	329	381	1	HG721255	EMWEY_00059870	68	1546	None	1342	472	25478	No_constitutive_exon_found_in_species
