# Supplementary material for: Widespread Separation of the Polypyrimidine Tract From 3′ AG by G Tracts in Association With Alternative Exons in Metazoa and Plants
Source: Front Genet. 2019 Jan 14;9:741. doi: 10.3389/fgene.2018.00741 (PMC6339879; doi:10.3389/fgene.2018.00741)
Supplement: DATA FILE S2 — Sequences of REPAG 3′ SS from each species of metazoa, plants and protists. [file Data_Sheet_2.zip › Supplementary data 2/Metazoa_Release38_caenorhabditis_japonica.txt]

REPA_GGG_Sequence	Exon_Start	Exon_End	Pos_-50	Pos_+2	Strand	Chromosome	GeneID	Gene_Start	Gene_End	Gene_Name	Number_of_REPAs	Number_of_REPAs_has_GGG	Number_of_Intron(Intra_genic_Region)	Upstream_Constitutive_Exon
GGTAGGTAGTGTAGTGAGTGGTTAAAGGGCGAAGGATAAGTGGGGGGGAGAG	921164	921227	921114	921166	1	Cjap.Contig18210	WBGene00126623	906999	921227	CJA07419	2888	153	78626	No_or_no_constitutive_exon
AACAATAGGCGATCGTGGGACACGTGAAGATTTGTAGGACGGGAATCCAGAG	642546	642666	642496	642548	1	Cjap.Contig18194	WBGene00218771	641959	642666	CJA42923	2888	153	78626	No_or_no_constitutive_exon
GCCAAAAAATCGCATTTGCGGAACAATAGGCGATCGTGGGACACGTGAAGAT	642525	642666	642475	642527	1	Cjap.Contig18194	WBGene00218771	641959	642666	CJA42923	2888	153	78626	No_or_no_constitutive_exon
AATGAAAAAACTGTTTCAAAGAAAAAAAAAAAAAAGCCGGGGAATTAAAGAA	353915	354084	354134	354082	-1	Cjap.Contig18202	WBGene00132859	353189	358834	CJA13655	2888	153	78626	No_or_no_constitutive_exon
TGGTACGTCTTTAAAACTAGTTTTTGTTTTAATTTTGCAAAGGGATTAAGGA	535287	535814	535864	535812	-1	Cjap.Contig18051	WBGene00132625	534214	537382	Cjp-tbh-1	2888	153	78626	Yes
CAGTCCTCCATTGGATAACACACCAACCATCGGTTGACAAATGGGTGCAGAA	1660	2282	1610	1662	1	Cjap.Contig18212	WBGene00129618	0	4003	CJA10414	2888	153	78626	No_or_no_constitutive_exon
CCACTCGTTAGTCTAAAAACCGGAAAGCTCGCGTTGAATGGGCTAAACAGCA	51702	52095	51652	51704	1	Cjap.Contig18212	WBGene00207865	50321	52095	CJA32018	2888	153	78626	No_or_no_constitutive_exon
GTCATATTTATTCGGCTCCGCAAAATCTCGAAACTGCGTTAACAAGGGAGGT	90236	90271	90186	90238	1	Cjap.Contig18163	WBGene00125763	88752	96370	CJA06559	2888	153	78626	No_or_no_constitutive_exon
CAAGCCACGCAAGCTGCGGAAGCCCTCGCGGAGGCTAAGATGGCGGGCAGGA	137756	138281	138331	138279	-1	Cjap.Contig17986	WBGene00130279	137584	139387	CJA11075	2888	153	78626	No_or_no_constitutive_exon
CCACTCGTTAGTCTAAAAACCGGAAAGCTCGTGTTGAATGGGCTAAACAGCA	304551	304767	304501	304553	1	Cjap.Contig17986	WBGene00120846	304339	305159	CJA01642	2888	153	78626	No_or_no_constitutive_exon
AAAACGTACGTGTGAGAGTGTGCTCCACGAGGAGGGGGCAAGAGCTGGAGAG	278317	278563	278267	278319	1	Cjap.Contig18099	WBGene00214814	276380	278563	CJA38967	2888	153	78626	No_or_no_constitutive_exon
AATGGCAAGTGGCCCGTAAAATGACCAATATTGAGCAAGAGGGGATTCAGGT	291691	291808	291858	291806	-1	Cjap.Contig18257	WBGene00130578	283919	292010	CJA11374	2888	153	78626	No_or_no_constitutive_exon
CCATTCTTCCTCACAAATGTACTTTTCAACCTTTCATCCTGGGGTTGTAGGT	326442	326641	326392	326444	1	Cjap.Contig18190	WBGene00136569	325841	328538	Cjp-ugt-50	2888	153	78626	No_or_no_constitutive_exon
AAACAGCCTACGAACGGCATCTCAAGACTCGCTAAAAAAGGGAGTCACAGAC	376798	377698	376748	376800	1	Cjap.Contig18173	WBGene00207599	376572	378582	CJA31752	2888	153	78626	No_or_no_constitutive_exon
CGGGTTAGGAAATTTTGATTTTTTGAAAAAAAAAGAACGGGGAATTTAAGAA	322081	322194	322244	322192	-1	Cjap.Contig18203	WBGene00209899	321713	322384	CJA34052	2888	153	78626	No_or_no_constitutive_exon
CACTTGTTAGTCTAAAAAACCGGAAAGCTCGCGTTGAATGGGCTAAACAGCA	2117	2719	2067	2119	1	Cjap.Contig17990	WBGene00128213	1651	6741	Cjp-dct-11	2888	153	78626	No_or_no_constitutive_exon
AACTTTGCAAACGCTGGTAAACCGATCTGGCCTGTGGACGGGATGGTCAGCG	190188	190266	190316	190264	-1	Cjap.Contig18142	WBGene00128724	190188	194627	CJA09518	2888	153	78626	No_or_no_constitutive_exon
GAACCACCTAAACCGCTGAACCTAAAAAATGGAGACCTCCATGGGAAGAGGA	293564	294670	294720	294668	-1	Cjap.Contig18142	WBGene00126148	292304	297011	CJA06944	2888	153	78626	No_or_no_constitutive_exon
TGCATTGCTGGTGGATTTGGTACAGAAAAGAGGCACTTTCTGGGTAACAGTT	7323	7641	7691	7639	-1	Cjap.Contig18102	WBGene00210178	7323	7862	CJA34331	2888	153	78626	No_or_no_constitutive_exon
TGTTTGGCGGTTTGAGAGGAGACATTTCGGACGCCGGGACGAAGTTAAAGAC	195609	195730	195559	195611	1	Cjap.Contig17241	WBGene00214272	195009	196094	CJA38425	2888	153	78626	No_or_no_constitutive_exon
TGTTTGGCGGTTTGAGAAGAGACATTTCGGACGCCGGGACGAAGTTGAAGAC	13603	13724	13774	13722	-1	Cjap.Contig18264	WBGene00208316	13238	14324	CJA32469	2888	153	78626	Yes
GAGACTCCAGAAGAAAGTGCCATCCGGAAAAAGAAAGATCGGGAGTCCAGAC	120407	120790	120357	120409	1	Cjap.Contig18074	WBGene00217374	120055	121237	CJA41526	2888	153	78626	No_or_no_constitutive_exon
AAGTTAGTCTCCGGAGGTGAATTCCATCGAACATATGTGGGAGGAGCTAGAA	276153	276320	276103	276155	1	Cjap.Contig18074	WBGene00176742	270871	276320	CJA21170	2888	153	78626	Yes
TCCTGCCACGTGACTCGACTCGAGTGCCACCACAGTTCAGGGAAATCTAGCC	135432	135605	135382	135434	1	Cjap.Contig18247	WBGene00216091	134360	135605	CJA40243	2888	153	78626	No_or_no_constitutive_exon
TCAATAAAAATCCAGAAAGAAAAAAATAATAACTAATTTCTGGGTTAAAGAA	283572	283766	283522	283574	1	Cjap.Contig17995	WBGene00127418	283007	283766	CJA08214	2888	153	78626	Yes
CCGGATGTCCTCGAAATGTGAACACTCGCAAGATTCGGGGAGTAATCAAGAG	117830	118187	118237	118185	-1	Cjap.Contig18112	WBGene00183575	117075	118413	CJA28001	2888	153	78626	No_or_no_constitutive_exon
CACAATACATATGTAGAGTAGAGTGGTTGGAAAACGTTTCGGGATAGAAGGA	177145	177281	177095	177147	1	Cjap.Contig17880	WBGene00178221	176744	179365	CJA22649	2888	153	78626	No_or_no_constitutive_exon
AAGTTAGTCTCCGGAGGTGAATTCCATCGAACATATGTGGGAGGAGCTAGAA	74354	74521	74571	74519	-1	Cjap.Contig17945	WBGene00208484	74354	75176	CJA32637	2888	153	78626	No_or_no_constitutive_exon
GAGTCTTGGTAAGGAAGCAAAGTGAGGGCCAACAAAACACAAGGGTTAAGGC	99020	99148	99198	99146	-1	Cjap.Contig17945	WBGene00136698	98689	101104	CJA17492	2888	153	78626	No_or_no_constitutive_exon
AAATGGGCACACTGACAAGAAATTTCACATGCGCTCCGCTGAGTGGGGAGGC	128948	129048	129098	129046	-1	Cjap.Contig17945	WBGene00127224	128948	131189	Cjp-somi-1	2888	153	78626	Yes
TCGCCGCAGAGCCTGACAAAAACCAAAAGATAATTTCACTGGGTATATAGGA	55431	55888	55381	55433	1	Cjap.Contig18200	WBGene00135658	54291	57434	CJA16453	2888	153	78626	No_or_no_constitutive_exon
TGTTTGGCGGTTTGAGAAGAGACATTTCGGACGCCGGGACGAAGTTGAAGAC	6612	6733	6562	6614	1	Cjap.Contig18252	WBGene00213212	6012	7098	CJA37365	2888	153	78626	No_or_no_constitutive_exon
CACTCGTTAGTCTAAAAAACCGGAAAGCTCGCTTTTAATGGGCTAAACAGCA	41806	42022	42072	42020	-1	Cjap.Contig18135	WBGene00133565	41413	42234	CJA14361	2888	153	78626	No_or_no_constitutive_exon
AATGGCCAAGTCAGTCTCCGGACTTGAATCCCATTGAACATATGTGGGAGGA	253795	253969	253745	253797	1	Cjap.Contig18187	WBGene00211138	249773	253969	CJA35291	2888	153	78626	No_or_no_constitutive_exon
GATCGAGCACTAGTGGGAGGAACTGGAACGTCGTCTTAAAGGGGTCCGAGCC	210791	211464	211514	211462	-1	Cjap.Contig18093	WBGene00210142	202841	212143	CJA34295	2888	153	78626	No_or_no_constitutive_exon
ACGGATGTTCAAAGCGATGAACTCGTTGTGCAGTCATGTGGGAAATTCAGGT	149258	149468	149518	149466	-1	Cjap.Contig18174	WBGene00207300	149258	149610	CJA31453	2888	153	78626	No_or_no_constitutive_exon
CACTCGTTTGTCTAAAAAACCGGAAAGCTCGCGTTGAATGGGCTAAACAGCA	162081	162475	162031	162083	1	Cjap.Contig18174	WBGene00128383	161869	162690	CJA09179	2888	153	78626	No_or_no_constitutive_exon
AAGATGTGAGTAGAGGTAGAGACTTCTGAATATTTATATGGGAGGTTTAGGA	70762	71031	71081	71029	-1	Cjap.Contig17572	WBGene00137982	65713	71131	Cjp-swp-1	2888	153	78626	No_or_no_constitutive_exon
AGGGATCATTCGCATTTCAAATCATAGATGGATTCTGTGGAAATTGGGAGTC	70762	70851	70901	70849	-1	Cjap.Contig17572	WBGene00137982	65713	71131	Cjp-swp-1	2888	153	78626	No_or_no_constitutive_exon
GAGCAGTTCCTGGGCAGCAGAAAGGCAGTTCCTAGGCGGCAGACGGGCAGGT	97754	98457	98507	98455	-1	Cjap.Contig18186	WBGene00120193	97499	99984	CJA00989	2888	153	78626	No_or_no_constitutive_exon
CGCAAGGTCAGACCATATTCTAAAATTATCTATTGCATAAAGGGTTACAGTA	113400	113565	113350	113402	1	Cjap.Contig17948	WBGene00127979	113175	116387	CJA08775	2888	153	78626	Yes
TTCTTCCAGCCCTCGCGCCGAATTTTTCCGCCGTTTCCGTTGATTGGGAGCC	194116	194271	194066	194118	1	Cjap.Contig17911	WBGene00127720	193482	194271	CJA08517	2888	153	78626	No_or_no_constitutive_exon
GAGGCGATGAATAGAGAAAATGGTGGAAAATCTTCTCGCCGGGTTCGAAGGA	27948	28380	28430	28378	-1	Cjap.Contig18196	WBGene00207227	27948	28978	CJA31380	2888	153	78626	No_or_no_constitutive_exon
CAAAATTGAGTAGGTTGTTCTGAAATGGAGACACCTGAAAAGGGATTCAGAC	138327	138436	138277	138329	1	Cjap.Contig17108	WBGene00122376	137995	139869	CJA03172	2888	153	78626	No_or_no_constitutive_exon
GTAGGACCAGATCAGATTACAATGCTTTAATTGAAGCTGGGAATTGTGAGCA	145232	145553	145182	145234	1	Cjap.Contig17471	WBGene00213901	142835	145553	CJA38054	2888	153	78626	Yes
TGTTTGGCGGTTTGAGAGGAGACATTTCGGACGCCGGGACGAAGTTGAAGAC	1323	1444	1273	1325	1	Cjap.Contig17983	WBGene00184215	724	1809	CJA28641	2888	153	78626	No_or_no_constitutive_exon
TGTTTGGCGGTTTGAGAGGAGACATTTCGGACGCCGGGACGAAGTTGAAGAC	93252	93373	93202	93254	1	Cjap.Contig17983	WBGene00210420	92312	93738	CJA34573	2888	153	78626	No_or_no_constitutive_exon
TAGCGGTCTCAAATTAACATTTTCGAGCCGCCGGGAAGGCAAGGGTGCAGCC	147257	147461	147207	147259	1	Cjap.Contig17226	WBGene00131297	146573	150588	Cjp-col-58	2888	153	78626	No_or_no_constitutive_exon
GTTTTGACCTCACCTCCAAAATAGGTACATATATAAAAAGGGAATTACAGGT	49433	49551	49383	49435	1	Cjap.Contig17844	WBGene00123740	49282	61427	CJA04536	2888	153	78626	No_or_no_constitutive_exon
TGGATCCGAAGAGGTTGGGGAGGTAAAAATCTGAAATTCGGGGGTGGCAGGT	48896	49121	48846	48898	1	Cjap.Contig17530	WBGene00176386	46061	49121	CJA20814	2888	153	78626	No_or_no_constitutive_exon
TGATTTTATTTATTTATTTACAAACTTAAATATTGGGAATGACCGGGAAGAA	21604	21639	21689	21637	-1	Cjap.Contig17926	WBGene00132249	21604	23673	CJA13045	2888	153	78626	No_or_no_constitutive_exon
AAGTTAGTCTCCGGAGGTGAATTCCATCGAACATATGTGGGAGGAGCTAGAA	57569	57736	57519	57571	1	Cjap.Contig1521	WBGene00120588	56297	57736	CJA01384	2888	153	78626	Yes
AATGGCCAAGTCAGTCTCCGGACTTGAATCCCATTGAACATATGTGGGAGGA	131976	132150	131926	131978	1	Cjap.Contig18108	WBGene00137386	131746	132150	CJA18182	2888	153	78626	No_or_no_constitutive_exon
GATCGTTGATCGGAGCGCAAAAGTTAAAAGAAGAATGGGAAGGATTGGAGAG	39399	39746	39796	39744	-1	Cjap.Contig18128	WBGene00121656	36398	40242	Cjp-pfk-2	2888	153	78626	No_or_no_constitutive_exon
TTTTTAAAAACTTGTTTTATTCCTAATGCATATTTTTAAAGTGGGAAAAGTC	143177	143324	143127	143179	1	Cjap.Contig18242	WBGene00121983	134546	143324	CJA02779	2888	153	78626	No_or_no_constitutive_exon
ATTATTGATTTTCTAGGTGAAATGCCCCCCAAGAAGGACCCGAAGGGAAGCT	124004	124091	123954	124006	1	Cjap.Contig17739	WBGene00215049	122842	124322	CJA39202	2888	153	78626	No_or_no_constitutive_exon
TTTGTTTTTGTATTTAAAAAAAATCACAAATAAGTGGGCAAAAATTACAGAT	5587	5731	5537	5589	1	Cjap.Contig17346	WBGene00121257	5326	8913	CJA02053	2888	153	78626	No_or_no_constitutive_exon
AGCTGGAGTTTTGATCAATGAGCTCTATGTACAATAGGGCCAGTGAAAAGTT	112428	112497	112547	112495	-1	Cjap.Contig17566	WBGene00178693	111903	113639	CJA23121	2888	153	78626	Yes
GGATAGTGTGACTAAACGTTTACTGAAAAAACATTTCTATAAAAGGGCAGCA	4334	4380	4284	4336	1	Cjap.Contig17131	WBGene00123176	4253	5395	Cjp-col-184	2888	153	78626	No_or_no_constitutive_exon
TACTCTACAATAACGACACACACGCGCTGTCTGGATTCCTCGTGGGGAAGAA	30191	30765	30141	30193	1	Cjap.Contig17883	WBGene00123725	30047	35676	CJA04521	2888	153	78626	No_or_no_constitutive_exon
AAGTTAGTCTCCGGACTTGAATCCCATTGAACATATGTGGGAGGAGCTAGAA	120741	120908	120691	120743	1	Cjap.Contig17473	WBGene00125306	120033	120908	CJA06102	2888	153	78626	Yes
ACATTCACTCAATCGTCCTTTTTCACACCAAAAGGCAGGGTGAATCGGAGCG	24299	25178	24249	24301	1	Cjap.Contig18159	WBGene00176856	18400	25178	CJA21284	2888	153	78626	Yes
TGTTTGGCGGTTTGAGAGGAGACATTTCGGACGCCGGGACGAAGTTGAAGAC	91236	91357	91407	91355	-1	Cjap.Contig17480	WBGene00216498	90891	92292	CJA40650	2888	153	78626	No_or_no_constitutive_exon
AATGGCCAAGTCAGTCTCCGGACTTGAATCCCATCGAACATATGTGGGAGAA	117844	118018	118068	118016	-1	Cjap.Contig17491	WBGene00209902	117844	118260	CJA34055	2888	153	78626	Yes
TAAGCAAAGTTTCTGAATTCTATTTACCTCTCTAAAAAGTGGGATTGCAGCA	10004	10088	9954	10006	1	Cjap.Contig17994	WBGene00119924	9055	10381	Cjp-lgc-36	2888	153	78626	No_or_no_constitutive_exon
ACTCGTTAGTCTAAAAAAACCGGAAAGCTCGCGTTGAATGGGCTAAACAGCA	14762	14916	14966	14914	-1	Cjap.Contig17066	WBGene00122479	14308	15130	CJA03275	2888	153	78626	No_or_no_constitutive_exon
AAGTTAGTCTCCGGAGGTGAATTCCATCGAACATATGTGGGAGGAGCTAGAA	13392	13559	13342	13394	1	Cjap.Contig18228	WBGene00128402	12125	13559	CJA09197	2888	153	78626	Yes
TATCGTTAAAATGCGTGAAAAAGGATAATTTATGCTTTCGGGGCGTTAAGGC	16160	16310	16360	16308	-1	Cjap.Contig17185	WBGene00130967	16160	17929	CJA11763	2888	153	78626	No_or_no_constitutive_exon
TCCCGCAGAGCGCCAAATAAATTCCTAATTTCCAGAGCAAATGGGTAAAGAC	75998	76137	76187	76135	-1	Cjap.Contig17935	WBGene00212769	75502	76960	CJA36922	2888	153	78626	No_or_no_constitutive_exon
GACACGTTAAAAAGAGGATTGAAAAAGTTAAAACGGGGAGGGAAGTGTAGAC	105848	106531	106581	106529	-1	Cjap.Contig18077	WBGene00213163	105848	107973	CJA37316	2888	153	78626	No_or_no_constitutive_exon
GCGCTCCGTACTGAGAATACAATGCTACAATTAAAGCTGGGAAATGAGAGCA	35271	35943	35993	35941	-1	Cjap.Contig17639	WBGene00183675	35271	39167	CJA28101	2888	153	78626	No_or_no_constitutive_exon
TAAATACAGAAAAATCCCGATTTTTCGTAAATTCAGGGAAAAAAATATAGCT	45255	45284	45334	45282	-1	Cjap.Contig17089	WBGene00133396	45255	58527	Cjp-ppk-1	2888	153	78626	No_or_no_constitutive_exon
CCCTAACCCTCGCCAAAATGTTTTGTTTCTCAAAATGAAGGGATAATTAGTT	42163	42220	42113	42165	1	Cjap.Contig16670	WBGene00125582	41581	44413	Cjp-vbh-1	2888	153	78626	Yes
CCGTGTGTGAGGTTAGACAAGAAGTCCAAGTCGTTGGGAAACATTGGAAGGG	29750	30160	29700	29752	1	Cjap.Contig18260	WBGene00181107	29231	34060	CJA25535	2888	153	78626	Yes
ACGTGGACCAATAGTCAAGGCTGACCAACGTGGTGCCGGGATCAACGAAGAT	30208	30496	30158	30210	1	Cjap.Contig18260	WBGene00181107	29231	34060	CJA25535	2888	153	78626	No_or_no_constitutive_exon
ATTGGCCCAGCCAGTCCCCCGACTTGAATCAGATCGAGCACTAGTGGGAGGA	41497	41671	41447	41499	1	Cjap.Contig17826	WBGene00126740	40849	41671	CJA07536	2888	153	78626	No_or_no_constitutive_exon
GAGGTAATTGATCGGAAAATCATGGAAAATTAAAAAAAATGGGATTGCAGGG	41132	41431	41082	41134	1	Cjap.Contig18004	WBGene00120747	41039	41431	CJA01543	2888	153	78626	No_or_no_constitutive_exon
GTTGGGTCGGTCGCATCGGTTATGTCCACAGGTGTTGGGAACGATTGAAGAC	39981	40427	39931	39983	1	Cjap.Contig17680	WBGene00175456	39464	41092	CJA19885	2888	153	78626	No_or_no_constitutive_exon
CACTTGTTAGTCTAAAAAACCGGAAAGCTCGCGTTGAATGGGCTAAACAGCA	62726	63328	62676	62728	1	Cjap.Contig17579	WBGene00129922	60944	64589	CJA10718	2888	153	78626	No_or_no_constitutive_exon
TTAAATAAAAGTGTTTTACATTTATGAAACTGACAAGGGAGAAAATTCAGGT	35472	35730	35422	35474	1	Cjap.Contig17524	WBGene00120581	28816	41212	Cjp-ogt-1	2888	153	78626	No_or_no_constitutive_exon
ACTCGTTAGTCTAAAAAACCGGGAAAGCTCGCGTTGAATGGGCTAAACAGCA	72039	72648	71989	72041	1	Cjap.Contig7754	WBGene00209545	69429	72648	CJA33698	2888	153	78626	No_or_no_constitutive_exon
TCAGAAATGTGAGAAATTTAAAGAAATCCGAAAAGTCAAAGGGAATTCAGGC	50817	50914	50767	50819	1	Cjap.Contig17039	WBGene00130761	50654	52397	Cjp-dnj-15	2888	153	78626	No_or_no_constitutive_exon
ACCAGTGACCTAAGCCGCAGGAGACCAAAGGAAAGAACGAGTGGGAACAGGC	2621	2981	3031	2979	-1	Cjap.Contig17103	WBGene00209963	2149	7147	CJA34116	2888	153	78626	Yes
GAATTATTCTGCTCCATTGCTACACCACCCTCCTCCAAATGGGATTGCAGAG	12042	12150	11992	12044	1	Cjap.Contig17915	WBGene00127481	11034	28592	Cjp-rskn-1	2888	153	78626	No_or_no_constitutive_exon
AAGTTAGTCTCCGGAGGTGAATTCCATCGAACATATGTGGGAGGAGCTAGAA	4571	4738	4521	4573	1	Cjap.Contig419	WBGene00213728	3198	4738	CJA37881	2888	153	78626	No_or_no_constitutive_exon
TGGTACCAGGCCCATCCGGCCGAACTGGACGCCAAGGTGAGGGAGTGCAGCC	12694	13671	12644	12696	1	Cjap.Contig2	WBGene00176914	4570	26113	CJA21342	2888	153	78626	Yes
GAGGTCACCGATTACCGCAACGATCCGGAAGTGGGGGGCTGATGATGAAGCG	14691	15459	14641	14693	1	Cjap.Contig2	WBGene00176914	4570	26113	CJA21342	2888	153	78626	No_or_no_constitutive_exon
CTGTTACTGACCACCCTGCAGACCGATTCTCAGTAGGCGGGGGCGAGTAGCC	55783	56389	55733	55785	1	Cjap.Contig2	WBGene00180557	54065	56389	CJA24985	2888	153	78626	No_or_no_constitutive_exon
GTTCCGGCAAAAGCGACCAGTCGTTGTCCGTCGGTTTGGGAAAACCGCAGAG	9277	10140	9227	9279	1	Cjap.Contig17950	WBGene00181618	7553	11251	CJA26046	2888	153	78626	Yes
CCATGACTGCTATCTGTCCATGCATGCTGTCTGTGCTGGGATTTGGAGAGCT	52436	52587	52637	52585	-1	Cjap.Contig18145	WBGene00123130	52067	53866	CJA03926	2888	153	78626	No_or_no_constitutive_exon
CCATTCCACGACGACAGCAATCACTGAAGCCACAAGCTGCATAGTGGGAGGC	9769	10798	9719	9771	1	Cjap.Contig17903	WBGene00184355	7738	11146	CJA28781	2888	153	78626	No_or_no_constitutive_exon
CACTCGTTAGTCTAAAAAACCGGGAAGCTCGCGTTGAATGGGCTAAACAGCA	31657	32198	31607	31659	1	Cjap.Contig18088	WBGene00178846	31191	32784	CJA23274	2888	153	78626	No_or_no_constitutive_exon
AGGTCGGAAAATTATCATGGAAGTTGACCACTCGGAGACTGTGACGGGAGCA	46818	48271	48321	48269	-1	Cjap.Contig18088	WBGene00130996	46818	49866	CJA11792	2888	153	78626	Yes
ATAATACAGGATGTTATGTAATAAAAAAAACTTTAATGGGAAAAATTAAGGA	13264	13390	13214	13266	1	Cjap.Contig945	WBGene00133351	12754	16194	CJA14147	2888	153	78626	No_or_no_constitutive_exon
AAAGACGTGAGAAATGGGGTTTAAAACATAATTTAAAAGGGAAAGTTCAGCC	39439	39544	39594	39542	-1	Cjap.Contig7521	WBGene00131326	31091	42014	Cjp-spd-2	2888	153	78626	No_or_no_constitutive_exon
CACTCGTTAGTCTAAAAAACCGGAAAGCTCGCTTTTAATGGGCTAAACAGCA	13331	13940	13990	13938	-1	Cjap.Contig17851	WBGene00178013	13331	14153	CJA22441	2888	153	78626	No_or_no_constitutive_exon
TTTTTATTGTTGTCAGGTGTGGTGTGTTATCGTTATAATTGGGAATTCAGAT	41146	41373	41423	41371	-1	Cjap.Contig16379	WBGene00137708	39384	44324	Cjp-hrpf-1	2888	153	78626	No_or_no_constitutive_exon
TAGTCTAAAAACCGGTTAATCGGAAAGCTCGCGTTGAATGGGCTAAACAGCA	32195	32804	32145	32197	1	Cjap.Contig17114	WBGene00136207	19973	32804	Cjp-twk-8	2888	153	78626	No_or_no_constitutive_exon
CGCCCGAATTCACAACTTCACACGATTACTATTGACAAGGGAATTAATAGGT	23951	23967	23901	23953	1	Cjap.Contig17577	WBGene00214688	23590	23967	CJA38841	2888	153	78626	No_or_no_constitutive_exon
GTAACGGGGGGGGGGGAAGCTGGGATGGCATGGGCGGGCGAATGGGCGAGAC	2292	2354	2242	2294	1	Cjap.Contig16300	WBGene00218435	1133	2400	CJA42587	2888	153	78626	No_or_no_constitutive_exon
AACGTTCAAATAACGAATGAATTTGAAACCCGATAAGGGTTAATAAACAGAA	24865	25146	25196	25144	-1	Cjap.Contig17356	WBGene00179677	24865	25564	CJA24105	2888	153	78626	No_or_no_constitutive_exon
AATTTTTGGAAAAAGATTCTCGTTGGAAAGAAATCATCGGGAAGTTGGAGAG	6106	6328	6378	6326	-1	Cjap.Contig18235	WBGene00177486	762	6610	CJA21914	2888	153	78626	No_or_no_constitutive_exon
ATAATTTTTAATTTAAATGAGGATTCCATTAAACAATGAAAAATGGGCAGAA	26203	26636	26686	26634	-1	Cjap.Contig7355	WBGene00215947	23320	28304	CJA40099	2888	153	78626	Yes
ATAATTTTTAATTTAAATGAGGATTCCATTAAACAATGAAAAATGGGCAGAA	29784	30217	30267	30215	-1	Cjap.Contig7355	WBGene00183709	28655	30997	CJA28135	2888	153	78626	No_or_no_constitutive_exon
AATGGCCAAGTCAGTCCCCGGACTTCAATCCCATCGAACATATGTGGGAGGA	8978	9152	9202	9150	-1	Cjap.Contig17859	WBGene00120643	8978	9799	CJA01439	2888	153	78626	No_or_no_constitutive_exon
AACGTATAATTTTTTTGCAAAAAAACTAAAAAAAGAGGGTGAAAATTTAGAA	13501	13701	13751	13699	-1	Cjap.Contig14735	WBGene00135648	12345	19239	Cjp-ets-6	2888	153	78626	No_or_no_constitutive_exon
TTCCCCTAATAAACTGTTCATTTTTTATAATTCCAAGATTAGGGTTGCAGAA	13525	13574	13624	13572	-1	Cjap.Contig16641	WBGene00132872	13454	15283	CJA13668	2888	153	78626	No_or_no_constitutive_exon
AATGGCCAAGTCAGTCCCCGGACTTCAATCACATCGAACATATGTGGGAGGA	17918	18092	18142	18090	-1	Cjap.Contig17074	WBGene00128278	17918	18723	CJA09073	2888	153	78626	No_or_no_constitutive_exon
TGGAGCGAGGTGAGCAACTGGAAAATGTCGATGCTTAATTGGGCGTGTAGTT	2169	2410	2119	2171	1	Cjap.Contig3291	WBGene00127378	1732	25131	CJA08174	2888	153	78626	No_or_no_constitutive_exon
TGTTTGGCGGTTTGAGAGGAGACATTTCGGACGCCGGGACGAAGTTGAAGAC	1227	1348	1398	1346	-1	Cjap.Contig3944	WBGene00210884	862	2283	CJA35037	2888	153	78626	No_or_no_constitutive_exon
ACCGTCGACTTCCCGGGAGTCGTGAGTAGTGCTGAAAACAGGGGTTGCAGAA	162	258	308	256	-1	Cjap.Contig2952	WBGene00126458	162	2177	Cjp-alh-8	2888	153	78626	No_or_no_constitutive_exon
GTACTTTTGAAATTCAAAGGTCAATGAAAGAAATAGCATGGGAAATGAAGAG	8438	9389	9439	9387	-1	Cjap.Contig18018	WBGene00181440	8272	10149	CJA25868	2888	153	78626	No_or_no_constitutive_exon
GCAGATCTCTGTGGTCGGCGTTCCTGAAGAATCGAGAAGACGGGGAGGAGAG	4077	4212	4262	4210	-1	Cjap.Contig15794	WBGene00130408	3488	4844	CJA11204	2888	153	78626	No_or_no_constitutive_exon
GATCGAGTAAGCATGGCGCGAAGAGGAGACGTAGATCGGGCGCGAGGGAGGA	14783	14989	14733	14785	1	Cjap.Contig8540	WBGene00210019	14477	17787	CJA34172	2888	153	78626	No_or_no_constitutive_exon
CGAGTAAGCATGGCGCGAAGAGGAGACGTAGATCGGGCGCGAGGGAGGAGGT	14786	14989	14736	14788	1	Cjap.Contig8540	WBGene00210019	14477	17787	CJA34172	2888	153	78626	No_or_no_constitutive_exon
AGGCTGAAGCGTTAAATGAATTTGATGGGCTCAAAAGGGAAAAGTCAAAGAA	17144	19103	17094	17146	1	Cjap.Contig16714	WBGene00127138	15909	19103	CJA07934	2888	153	78626	No_or_no_constitutive_exon
TACTGGCTCACTAGACCCCGAAAGTTCTGTAAAACTGCTCAATGGGTCAGAA	17812	18306	17762	17814	1	Cjap.Contig16800	WBGene00135310	16086	18651	CJA16106	2888	153	78626	No_or_no_constitutive_exon
ATTTTTGGAAAAAAGATTCTCGTTGGAAAGAAATCATCGGGAAGTTGGAGAG	5764	5986	6036	5984	-1	Cjap.Contig18072	WBGene00134330	3901	6451	CJA15126	2888	153	78626	Yes
GAGAAAGGAAACAAAATATTCCAGCTTCAGTTAGAAAATCGGGTGTTAAGGA	17145	18434	17095	17147	1	Cjap.Contig17053	WBGene00180536	16813	18434	CJA24964	2888	153	78626	No_or_no_constitutive_exon
TCTTCGCCGGATCTCCACCCGTTGGACTTTTATGTTTGGGAGAACTTAAGGA	9973	10149	9923	9975	1	Cjap.Contig17270	WBGene00121299	9548	10149	CJA02096	2888	153	78626	No_or_no_constitutive_exon
AAGTTAGTCTCCGGACTTGAATCCCATTGAACAAATGTGGGAGGAGCTAGAA	1906	2073	2123	2071	-1	Cjap.Contig9830	WBGene00180292	1906	5696	CJA24720	2888	153	78626	No_or_no_constitutive_exon
AGCGATTGGAATCAGGAGCAAGAGTCCAGTGAGACAACGGGAAACAGAAGGA	894	1287	1337	1285	-1	Cjap.Contig3676	WBGene00206567	637	1388	CJA30720	2888	153	78626	No_or_no_constitutive_exon
AAAACCGCTGAGTACTACGGGAACAGACGAGATGGGTTCCGGGTGTGCAGAT	3173	3536	3586	3534	-1	Cjap.Contig16811	WBGene00122981	3173	5036	CJA03777	2888	153	78626	No_or_no_constitutive_exon
CCACTCGTTAGTCTAAAAACCGGAAAGCTCGCGTTGAATGGGCTAAACAGCA	7653	8046	7603	7655	1	Cjap.Contig12825	WBGene00133784	7441	8046	CJA14580	2888	153	78626	No_or_no_constitutive_exon
TCGCGGCGATCACCGAGGAGCAGCATGCGGAAAATCGACCACATTGGGAGGT	5999	6335	6385	6333	-1	Cjap.Contig15116	WBGene00210795	5038	6723	CJA34948	2888	153	78626	No_or_no_constitutive_exon
CAGTCCTCCATTGGATAACACACCAACCATCGGTTGACAAATGGGTGCAGAA	1663	3522	1613	1665	1	Cjap.Contig10545	WBGene00207575	0	3522	CJA31728	2888	153	78626	No_or_no_constitutive_exon
TTGGTGTTTTTATTGAAAAGGATGAGGGGAAAACACGGGTAAAATTGCAGGG	9673	9803	9853	9801	-1	Cjap.Contig13997	WBGene00134872	8994	10200	Cjp-mppb-1	2888	153	78626	No_or_no_constitutive_exon
CATTCGTTAGTCTAAAAAACCGGAAAGCTCGCTTTTAATGGGCTAAACAGCA	9413	9797	9847	9795	-1	Cjap.Contig17657	WBGene00213845	9198	11493	CJA37998	2888	153	78626	No_or_no_constitutive_exon
GAAAAAAAAAATCCTTTTTTTGGTCCCACCCCTGCTCCCAAGCATGGGAGTA	6810	7310	6760	6812	1	Cjap.Contig16795	WBGene00129524	5975	7310	CJA10320	2888	153	78626	No_or_no_constitutive_exon
CATTCGTTAGTCTAAAAAACCGGAAAGCTCGCTTTTAATGGGCTAAACAGCA	10558	10942	10508	10560	1	Cjap.Contig16816	WBGene00128686	10092	11157	CJA09482	2888	153	78626	No_or_no_constitutive_exon
AAATTGGTAAAAGGTTTTGCCCAATTTTTGAAAACTATTGGGCAAGTGAGTG	2798	3119	3169	3117	-1	Cjap.Contig13889	WBGene00216220	0	3399	CJA40372	2888	153	78626	Yes
AGGTTGGATGGACTGTAAAAAATACGAAATCTTTGTCTGTGGGATTATAGGG	1479	1566	1429	1481	1	Cjap.Contig16901	WBGene00219078	0	1702	CJA43230	2888	153	78626	No_or_no_constitutive_exon
CCCAAAGGCTTGACCAGTCTCGGGAAAGAGAGGGTGAAGAGGGATATGAGGA	3848	3857	3907	3855	-1	Cjap.Contig16287	WBGene00182581	2809	4104	CJA27009	2888	153	78626	No_or_no_constitutive_exon
ACAGGGCGAAGCGGGCGGGCGTAGGGTGCCCGACCTCCGGACGGGTGTAGGG	0	785	835	783	-1	Cjap.Contig10339	WBGene00135646	0	5433	CJA16441	2888	153	78626	No_or_no_constitutive_exon
AACCTATAAAATTTCAAAGACGGACTGTCTGAGAAATTGGGGAAATCCAGTT	249	558	608	556	-1	Cjap.Contig11244	WBGene00216656	249	4752	CJA40808	2888	153	78626	No_or_no_constitutive_exon
GTAATGACAAATCAAGAACTTGTATACGACGGCAACACCTGGGATTGCAGGC	7236	7427	7477	7425	-1	Cjap.Contig179	WBGene00214790	5554	8291	CJA38943	2888	153	78626	No_or_no_constitutive_exon
GTCAAACAGCAAGCGATCAAACGAGAGAACGAGTTGTGGGAAAACAACAGAT	6545	7218	6495	6547	1	Cjap.Contig6034	WBGene00123002	925	7433	Cjp-mog-1	2888	153	78626	No_or_no_constitutive_exon
AACAGGTGAGTGATGGGAAGACGAAAGAGTTTTTGGGCGTGAGGGAGGAGGC	4732	4772	4682	4734	1	Cjap.Contig17465	WBGene00210609	4343	6466	CJA34762	2888	153	78626	No_or_no_constitutive_exon
AATGGAGCACCATGACGCGGAACTGTTGGTTATGAAAAGATATGGGAGAGGG	5094	5127	5044	5096	1	Cjap.Contig9905	WBGene00208864	4743	5127	CJA33017	2888	153	78626	No_or_no_constitutive_exon
GAAATGGAGCACCATGACGCGGAACTGTTGGTTATGAAAAGATATGGGAGAG	5092	5110	5042	5094	1	Cjap.Contig9905	WBGene00208864	4743	5127	CJA33017	2888	153	78626	No_or_no_constitutive_exon
CGCCGGTGGCCTCACCAATGTCTTCTCCTCTGGCGGTCTTGAGGGCATAGTG	2295	2633	2245	2297	1	Cjap.Contig13041	WBGene00182716	1046	3485	CJA27144	2888	153	78626	Yes
AATAATTCCCATTGGTAGTAGACATTTTTCCCAATCCCCCAGGGTATTAGAT	1076	1349	1026	1078	1	Cjap.Contig1541	WBGene00217903	0	2196	CJA42055	2888	153	78626	No_or_no_constitutive_exon
AATAATTTCCGTTGGTAGTAGACATTTTTCCTAATCCCGCAGGGTATTAGAT	1255	1499	1205	1257	1	Cjap.Contig16489	WBGene00213727	89	2358	CJA37880	2888	153	78626	No_or_no_constitutive_exon
GTGGGAACGTTTGGTTTAGGAAATCAATTAGGAAGTTTTTAGGGATTGAGTC	2315	2378	2265	2317	1	Cjap.Contig16326	WBGene00133976	1846	2378	CJA14772	2888	153	78626	No_or_no_constitutive_exon
CACTCGTTAGTCTAAAAAACAGGAAAACTCGCGTTGAATGGGCTAAACAGCA	39	602	652	600	-1	Cjap.Contig2443	WBGene00137550	39	816	CJA18347	2888	153	78626	No_or_no_constitutive_exon
GGTTTTTAGTTTCTACAAAAATAGTAAAGTAGTGAAATTGAGGGTTACAGGT	291	366	241	293	1	Cjap.Contig7600	WBGene00184185	12	1022	CJA28611	2888	153	78626	No_or_no_constitutive_exon
CACTTGTTAGTCTAAAAAACCGGAAAGCTCGCGTTGAATGGGCTAAACAGCA	3	148	198	146	-1	Cjap.Contig13401	WBGene00216337	3	279	CJA40489	2888	153	78626	No_or_no_constitutive_exon
AAATTGGTAAAAGGTTTTGCCCAATTTTTGAAAACTATTGGGCAAGTGAGTG	20	1184	1234	1182	-1	Cjap.Contig13890	WBGene00207298	20	1382	CJA31451	2888	153	78626	No_or_no_constitutive_exon
GAGGCGATGAATAGAGAAAATGGTGGAAAATCTTCTCGCCGGGTTCGAAGGA	379	652	702	650	-1	Cjap.Contig1717	WBGene00209005	379	1229	CJA33158	2888	153	78626	No_or_no_constitutive_exon
CACTCGTTTGTCTAAAAAACCGGAAAGCTCGCGTTGAATGGGCTAAACAGCA	0	269	319	267	-1	Cjap.Contig18594	WBGene00215305	0	481	CJA39458	2888	153	78626	No_or_no_constitutive_exon
CACATAATTTTAAAAAGTTCTCATTTAATTTTTCAAGCATGGGGGTCCAGGT	513	531	463	515	1	Cjap.Contig11571	WBGene00217204	9	531	CJA41356	2888	153	78626	No_or_no_constitutive_exon
CAGGACCTGATCAGATTACAATAGCTACAATTAAAGCTGGGAATTGAGAGCA	434	894	384	436	1	Cjap.Contig9544	WBGene00213108	0	894	CJA37261	2888	153	78626	No_or_no_constitutive_exon
ATTTGGTAGGTCTAGACCTTTTTGCGGAGGGGGCGGAGCTGGGGATTTAGGC	655	792	605	657	1	Cjap.Contig12762	WBGene00184646	152	792	CJA29072	2888	153	78626	No_or_no_constitutive_exon
