# Supplementary material for: Widespread Separation of the Polypyrimidine Tract From 3′ AG by G Tracts in Association With Alternative Exons in Metazoa and Plants
Source: Front Genet. 2019 Jan 14;9:741. doi: 10.3389/fgene.2018.00741 (PMC6339879; doi:10.3389/fgene.2018.00741)
Supplement: DATA FILE S2 — Sequences of REPAG 3′ SS from each species of metazoa, plants and protists. [file Data_Sheet_2.zip › Supplementary data 2/Metazoa_Release91_procavia_capensis.txt]

REPA_GGG_Sequence	Exon_Start	Exon_End	Pos_-50	Pos_+2	Strand	Chromosome	GeneID	Gene_Start	Gene_End	Gene_Name	Number_of_REPAs	Number_of_REPAs_has_GGG	Number_of_Intron(Intra_genic_Region)	Upstream_Constitutive_Exon
AGACAGCATGCCTCTGTGAACCTGAGGAGAGACTCCAGAGGCGGGATCAGGG	391635	391671	391585	391637	1	GeneScaffold_4924	ENSPCAG00000014403.1	4078	635789	None	3643	810	125662	No_or_no_constitutive_exon
TGCCCCTTTTTTCCTTTGCTATCCCCCTGACTGATGGCACCGGGTGACAGGC	453414	453618	453364	453416	1	GeneScaffold_1698	ENSPCAG00000012498.1	23819	481952	None	3643	810	125662	No_or_no_constitutive_exon
ATAAGTTTTGTAATATGTACAATGTCTGCTTATTTTTCATGGGCATGTAGAA	130140	130382	130090	130142	1	GeneScaffold_4512	ENSPCAG00000016964.1	44302	532084	UTRN	3643	810	125662	No_or_no_constitutive_exon
AGGAACTTCTGAGGCAAGTCTGGTGACTGTTCTTGTTGTTGGGCAAGCAGGC	168241	168359	168409	168357	-1	GeneScaffold_837	ENSPCAG00000010968.1	165918	175246	FCHSD1	3643	810	125662	No_or_no_constitutive_exon
AGGCCGTGGCTTCCTGCACTGTCCCTCACCCCTTGGGATCTGGGGGGTAGGT	160858	161016	160808	160860	1	GeneScaffold_4956	ENSPCAG00000006655.1	145419	162516	ANKRD13B	3643	810	125662	No_or_no_constitutive_exon
TTTCCGTTCCGTTTCAGATGCTCACTACCTCACCTGCAGGATCCAGGGAGTG	298164	298251	298114	298166	1	GeneScaffold_4728	ENSPCAG00000010037.1	128007	477258	None	3643	810	125662	No_or_no_constitutive_exon
GAAGTCAGTTTGATCTTCTTGTTTTTCTGTGGGGGTTGGTAAATGGGTAGGA	196267	196371	196217	196269	1	GeneScaffold_2419	ENSPCAG00000008780.1	87294	361681	TTLL5	3643	810	125662	No_or_no_constitutive_exon
TGTTACATCAAATTTATGTTCAAGGCTAAAAATTATTATTTTGGGAACAGGT	158787	158914	158737	158789	1	GeneScaffold_6051	ENSPCAG00000000390.1	8128	472030	None	3643	810	125662	No_or_no_constitutive_exon
AAGCCCCACCTCCTTCCAGGTTGCCACTGATCGGAGACACGATGGGTTAGAT	398654	398673	398723	398671	-1	GeneScaffold_3756	ENSPCAG00000012732.1	380724	402196	CAMKK1	3643	810	125662	No_or_no_constitutive_exon
CAAATCTGTGGTGCTGTGAATACGCTAACAGTGTGTTTTGGGATTAACAGGT	52939	53026	52889	52941	1	GeneScaffold_3588	ENSPCAG00000017003.1	19214	69302	BMPR1B	3643	810	125662	No_or_no_constitutive_exon
TAGGATTGAATGGGAATTTTATTCATTCATTTGTACTTTTGACTGGGTAGGT	178572	178668	178522	178574	1	GeneScaffold_1784	ENSPCAG00000008584.1	162198	412742	SRP72	3643	810	125662	No_or_no_constitutive_exon
TTACAGAGAAGCCTGCCAGGAAGAACACTCCTGTAGCCAGGAGGGACGAGCA	87033	87044	87094	87042	-1	GeneScaffold_2173	ENSPCAG00000008629.1	86759	396510	ALK	3643	810	125662	No_or_no_constitutive_exon
TCACTTGGCTTTCCCTCCCTTTCCTTCCTGGGGGCCTTGTGGGCTGACAGCA	69460	69647	69697	69645	-1	GeneScaffold_3962	ENSPCAG00000010889.1	8749	387660	None	3643	810	125662	No_or_no_constitutive_exon
CGCTCCAAGCCAGACCTTGCCGACTACATCAACGGGGGCGGGAGGCGCAGGA	248091	248259	248041	248093	1	GeneScaffold_3888	ENSPCAG00000001106.1	227957	271623	KIAA1614	3643	810	125662	No_or_no_constitutive_exon
ATTTTTACTTGTTTCTATTTATGCCCTTCCCCCCACCACCACCGGGAAAGGT	39523	39730	39780	39728	-1	GeneScaffold_4452	ENSPCAG00000006561.1	3861	380088	DST	3643	810	125662	No_or_no_constitutive_exon
CGACGATCATGAGATGTTCTCTTCTGTTTTCCCCTCTGCCCCGGGAGCAGGC	324496	324634	324446	324498	1	GeneScaffold_2174	ENSPCAG00000010999.1	186579	393705	None	3643	810	125662	No_or_no_constitutive_exon
TACACTAATTTTTTAAATGTGTGCATCTTTTCTTTTTTTATTGGGAATAGGT	216178	216309	216359	216307	-1	GeneScaffold_1690	ENSPCAG00000013480.1	345	299655	None	3643	810	125662	No_or_no_constitutive_exon
GGAGTTACTAAATGTCCTGTTTTTTCCTGTCTTGTTCATTGGGCAAACAGAG	254035	254119	253985	254037	1	GeneScaffold_796	ENSPCAG00000012978.1	46976	375660	RIMS1	3643	810	125662	No_or_no_constitutive_exon
CTTTGGGGAGTGGGAGTCCAGTCTCACCAGCCTCCTGTGTGGGGTGGCAGAT	100674	100823	100873	100821	-1	GeneScaffold_5020	ENSPCAG00000001300.1	93544	310590	None	3643	810	125662	No_or_no_constitutive_exon
GTTTGGACAGATTAATTCTTTACTTTTTCTTCTGGCTTATGGGGGTCCAGGC	101586	101709	101536	101588	1	GeneScaffold_2781	ENSPCAG00000001348.1	83301	101878	CASC3	3643	810	125662	No_or_no_constitutive_exon
CGACCCACCCACCTGCCACCCTGGTGCCCCCTTTGCCACCGTGGGCACAGCT	118351	118530	118301	118353	1	GeneScaffold_2781	ENSPCAG00000001420.1	112595	120974	RAPGEFL1	3643	810	125662	No_or_no_constitutive_exon
CTCGGGCTGCCTAGGCCCTTCAGATTTTCCGCAGAGCCGCGACTGGGTAGCT	277102	277162	277052	277104	1	GeneScaffold_739	ENSPCAG00000008833.1	276898	340823	METAP1D	3643	810	125662	No_or_no_constitutive_exon
CGCACCCCAGAGCGCAGCCGCAAAGAGAACCACTGCAGTGACGGGACCAGGA	260954	261683	260904	260956	1	GeneScaffold_966	ENSPCAG00000011368.1	259018	261683	None	3643	810	125662	No_or_no_constitutive_exon
GAACAGGAGTGGTGTCTGAGGACTTTCTTACTGATGCAGGCCCGGGAGAGTC	177659	177704	177609	177661	1	GeneScaffold_6146	ENSPCAG00000013465.1	158056	184482	None	3643	810	125662	No_or_no_constitutive_exon
TCTACCCTGAGTCCACCGGGGGAAGGCCTGAGGAACCAGGGGGCCTGGAGCA	221620	221623	221673	221621	-1	GeneScaffold_6146	ENSPCAG00000013611.1	185554	237386	SPTBN5	3643	810	125662	No_or_no_constitutive_exon
GAGAGAGGAGACCCTGTAATTTGGGGGGTGAGGGTGGGGCTTGGGGACAGAT	280407	280468	280518	280466	-1	GeneScaffold_38	ENSPCAG00000006409.1	150771	320986	None	3643	810	125662	No_or_no_constitutive_exon
CCAGCAGGCTCCAAGGTCCACTCTGTAGGGCCTGGCAACATGGGAGGAAGGC	339074	339086	339024	339076	1	GeneScaffold_4977	ENSPCAG00000004659.1	332473	344360	SH2B2	3643	810	125662	No_or_no_constitutive_exon
GATTGATGCCTGCCCCATGTGCCATAACCCATTTGTCCTTGGGGTTGAAGGT	315832	316075	315782	315834	1	GeneScaffold_1578	ENSPCAG00000003312.1	6	322111	None	3643	810	125662	No_or_no_constitutive_exon
TTATGTACAGATATTTTTCTCCCCTTTATTTCCCTCTCTTGGGGAAACAGAA	46542	46659	46492	46544	1	GeneScaffold_1341	ENSPCAG00000000973.1	2	274948	POLA1	3643	810	125662	No_or_no_constitutive_exon
GGACAAGTTGGGTTCTGGACCCTGATGCTCTCCGTGTCTTGGGAAAGCAGGG	143530	143710	143480	143532	1	GeneScaffold_5144	ENSPCAG00000010282.1	137967	175803	IKBKE	3643	810	125662	No_or_no_constitutive_exon
CTCTCCGGCCTGGTCGGCAGCAGAAACTGCGGCGGCGGACCGGGGTGTAGAG	189107	189134	189057	189109	1	GeneScaffold_5144	ENSPCAG00000010601.1	188816	294339	RASSF5	3643	810	125662	No_or_no_constitutive_exon
TCAGAGGCAAAACATGTCCACACTCTCTCTTCTCAGCCGGGACACGGGAGTT	84396	84405	84346	84398	1	GeneScaffold_4683	ENSPCAG00000006679.1	84359	129011	None	3643	810	125662	No_or_no_constitutive_exon
GCCTGGCCAGACAGGAAGGAGCAGCCCCGGATAGCTCCCAAGGGACCCAGGC	12364	12372	12422	12370	-1	GeneScaffold_3721	ENSPCAG00000000741.1	2794	12401	None	3643	810	125662	No_or_no_constitutive_exon
GAGATGCCCTCACCTTTGAGTGCCAGGCTGCCTTTGAGCTGGTTGGGGAGAG	329250	329308	329358	329306	-1	GeneScaffold_6588	ENSPCAG00000009445.1	15504	329434	None	3643	810	125662	No_or_no_constitutive_exon
ACATGTACACACGTGCACTGCCTGTCTGCATGCCTGCTTGGGGCAACCAGGT	301283	301396	301233	301285	1	GeneScaffold_6038	ENSPCAG00000016015.1	258126	303674	CMTR1	3643	810	125662	No_or_no_constitutive_exon
GGTTTTTGTCCCTGATTTTCCTTTCTGTCTCTTGCCCACTCGGGTGACAGTT	102276	102460	102510	102458	-1	GeneScaffold_5712	ENSPCAG00000006952.1	76752	143204	TMEM87A	3643	810	125662	No_or_no_constitutive_exon
GCTAGAGAGGCCTTGCTGAGAGGACTCCTCATGTGCCTGGTTGGGGACAGGT	63869	64042	63819	63871	1	GeneScaffold_2536	ENSPCAG00000015871.1	48327	65552	MAPK8IP1	3643	810	125662	No_or_no_constitutive_exon
GATTTTAGCTAGTGAATACCTGAAAATGCTTAAAGAGGAGAGGAGGGAAGAG	248783	248838	248733	248785	1	GeneScaffold_5605	ENSPCAG00000002857.1	248011	248838	None	3643	810	125662	No_or_no_constitutive_exon
TTTTAATTGGGTTATTTGTCTTTTCTGTCTTTTCATTTGGGCCTGAGAAGGA	98357	98445	98495	98443	-1	GeneScaffold_6748	ENSPCAG00000014500.1	12277	312224	SMYD3	3643	810	125662	No_or_no_constitutive_exon
TCCTCTGATTCTCCTCTCCTGCCGCTGCTTTCTGTCGGGGGACTTGGAAGTG	154699	154744	154794	154742	-1	GeneScaffold_1714	ENSPCAG00000008240.1	91988	295533	SH3PXD2A	3643	810	125662	No_or_no_constitutive_exon
TCATGGACTAATGCATCTCTTGTTGATCTTTCCTTTGGGGAACAATACAGCA	246042	246299	246349	246297	-1	GeneScaffold_6977	ENSPCAG00000004249.1	164676	254805	DDX31	3643	810	125662	No_or_no_constitutive_exon
TTTGTTTGTTTGTTTTTGTTTTCTATCTCATCCTCACTTCATATGGGCAGTG	130565	130721	130771	130719	-1	GeneScaffold_2813	ENSPCAG00000011880.1	43021	282182	None	3643	810	125662	No_or_no_constitutive_exon
TCTTGGCTATAAATGCACTTCTTATAAAACACTTTGTTTCTTGGGGAAAGGG	129955	130123	130173	130121	-1	GeneScaffold_3380	ENSPCAG00000002425.1	128552	137932	CCDC47	3643	810	125662	No_or_no_constitutive_exon
CCGGGCTGTGGTCGGGGCTCTTACTCCCCTCCCTGTGTTTGGGGCTGCAGAG	76761	76911	76961	76909	-1	GeneScaffold_6650	ENSPCAG00000003573.1	62087	101025	PKD1	3643	810	125662	No_or_no_constitutive_exon
CTCCCAGGTGGGGTCTGCCCGCCTCTCACCTGCGCTCCTTGGGGCGGCAGGA	131513	131606	131463	131515	1	GeneScaffold_6650	ENSPCAG00000003977.1	126439	137747	TRAF7	3643	810	125662	No_or_no_constitutive_exon
CTGTTATTCATTTTTTTCCCATTTTAATTATTTTAAACTGGGACGTGTAGGT	234541	234615	234665	234613	-1	GeneScaffold_2675	ENSPCAG00000002948.1	50801	265004	None	3643	810	125662	No_or_no_constitutive_exon
AATATCCTGTGTGCAATGGAACGTCCTTTCCAGACAACCGGGCAGGATAGTG	64543	64615	64665	64613	-1	GeneScaffold_5473	ENSPCAG00000003250.1	41431	291502	FBN1	3643	810	125662	No_or_no_constitutive_exon
GATTTTGTTTGATTAAATAGTCATGTTTCTCTCTTTCTAATGATGGGTAGAA	279273	279351	279223	279275	1	GeneScaffold_4881	ENSPCAG00000014515.1	65979	289036	CACHD1	3643	810	125662	No_or_no_constitutive_exon
CTTCTTCCTGGAGCCGCGGCGACTGCCGGCGCTCGGCGGTGGGCGACTAGGG	273875	273881	273931	273879	-1	GeneScaffold_6978	ENSPCAG00000004703.1	11592	273914	RALGAPA2	3643	810	125662	No_or_no_constitutive_exon
TCTAATCCAGTGTTATTGCATTATGTAATTGTTCTCCCTGGGAAAAACAGAA	115070	115094	115144	115092	-1	GeneScaffold_4355	ENSPCAG00000012552.1	111398	186688	PICALM	3643	810	125662	No_or_no_constitutive_exon
TTCCCTTGCTTGTAGTTTTTGGCTTATTTATTTTCATTTTATGGGAACAGGC	248446	248578	248396	248448	1	GeneScaffold_3540	ENSPCAG00000001492.1	21260	288381	PLCE1	3643	810	125662	No_or_no_constitutive_exon
ATCTTTCTAAAACACTCAAACTTTTCCACACTAATCTTTTGGGAGTCTAGGT	249915	250206	249865	249917	1	GeneScaffold_3540	ENSPCAG00000001492.1	21260	288381	PLCE1	3643	810	125662	No_or_no_constitutive_exon
CAGGTAGGCCAACAGGGCCCTCATGCAGCCCCTGCCCGGTGGGCGGCCAGTT	162371	162496	162321	162373	1	GeneScaffold_4969	ENSPCAG00000005865.1	151404	171170	NBEAL2	3643	810	125662	No_or_no_constitutive_exon
CCATGCCAACTGTAAGCTATTTAAATTAATTACCTTCTTTTGGGGAGCAGGC	52049	52291	51999	52051	1	GeneScaffold_78	ENSPCAG00000003990.1	352	279263	None	3643	810	125662	No_or_no_constitutive_exon
GTGCTAGGCCCCAGGGTGTCCCAGATTGAGGGCTATGCCTCGGGCAACAGGT	130802	130923	130973	130921	-1	GeneScaffold_4291	ENSPCAG00000015992.1	128750	135459	PACSIN3	3643	810	125662	No_or_no_constitutive_exon
GTAGACCAGGCTGGGCCTAAGATCCCCTTGTGCCCTTTTTGGCGGGTTAGAC	196347	196469	196297	196349	1	GeneScaffold_4291	ENSPCAG00000016194.1	195851	198819	NR1H3	3643	810	125662	No_or_no_constitutive_exon
AGCCAGAACGCCCCAGCCCACCCAGGGCGTTTCAGGGAATGGGGCTAGAGGG	196482	196506	196432	196484	1	GeneScaffold_4291	ENSPCAG00000016194.1	195851	198819	NR1H3	3643	810	125662	No_or_no_constitutive_exon
AAAAGATGTTTATTAAAGTTTTTTCATTTTCCTAAACCTAGGATGGGAAGCG	81416	81542	81592	81540	-1	GeneScaffold_5040	ENSPCAG00000002874.1	53075	255354	DOCK7	3643	810	125662	No_or_no_constitutive_exon
GCGCGAGTGTCTCGGCCCCTACCGAGTAGTTGCGGGAGTTGTGAGGGAAGGG	246084	246135	246185	246133	-1	GeneScaffold_549	ENSPCAG00000013306.1	140812	246220	PLPP1	3643	810	125662	No_or_no_constitutive_exon
CACAGATCTTCCAGGCACAACATCACAAGTTTCTTTTGTTTGGGGAACAGGT	83790	83967	83740	83792	1	GeneScaffold_4762	ENSPCAG00000013005.1	11637	86050	ZFYVE9	3643	810	125662	No_or_no_constitutive_exon
CCCACCCCCACCCCTGCCCAGGGCAAAGAGGGCAAGGAGGTGAGGGAGAGAC	233642	233669	233592	233644	1	GeneScaffold_6097	ENSPCAG00000011276.1	222623	249813	RNF123	3643	810	125662	No_or_no_constitutive_exon
CGCTGCCGCGTGGGCCAGTGGGTAAGCCCGTAGGCTGGGCCGGGTGGGAGAG	250231	250240	250290	250238	-1	GeneScaffold_6097	ENSPCAG00000011596.1	250061	251987	GMPPB	3643	810	125662	No_or_no_constitutive_exon
GTTCAGGTGGCAGAAGAAATCTCACGTGGGCCTCTTCTTTATGTGGGCAGGG	235924	236009	236059	236007	-1	GeneScaffold_3184	ENSPCAG00000003961.1	234150	239663	PPM1J	3643	810	125662	No_or_no_constitutive_exon
GCTGCATGACAGGACACTGCTAACTCCTGGGGTCTTTTCTGTGTGGGCAGTA	235711	235878	235928	235876	-1	GeneScaffold_733	ENSPCAG00000016264.1	225899	236988	SYT2	3643	810	125662	No_or_no_constitutive_exon
AAGAGTTCGGACAAAGTGTTACAGACAAATTGAACGAGTTGGGAGGAAAGCT	84233	84331	84183	84235	1	GeneScaffold_6884	ENSPCAG00000010544.1	83193	85535	None	3643	810	125662	No_or_no_constitutive_exon
ACTTTGGGATTTTGACTGACCAAGTCCTTACTATGTGGCAGGGAGACTAGTA	104517	104520	104467	104519	1	GeneScaffold_6884	ENSPCAG00000010633.1	103677	104520	APOC2	3643	810	125662	No_or_no_constitutive_exon
GTTTATAATTCATGCTTATAGAACTAATTTATACAATTTGGGTTATAAAGGC	146832	147020	146782	146834	1	GeneScaffold_650	ENSPCAG00000012011.1	24472	261430	TRHDE	3643	810	125662	No_or_no_constitutive_exon
AAGCTGCTTGTTGTATATACTTAAATTGTTTTCCAATCATGGGTGACCAGAT	174136	174145	174086	174138	1	GeneScaffold_1414	ENSPCAG00000006419.1	174128	195196	None	3643	810	125662	No_or_no_constitutive_exon
TCCTGGTGCTGCTCCCTGACTGCACTTCTCCTGTTTTGGGGGGCTGGTAGTT	78777	78890	78940	78888	-1	GeneScaffold_831	ENSPCAG00000017014.1	70719	246127	HECW2	3643	810	125662	No_or_no_constitutive_exon
AACAGGGAATTCTGGGGTAAAGGGACAGTATCTCTTTTGAAGGGGGCTAGGT	161668	161669	161618	161670	1	GeneScaffold_6810	ENSPCAG00000013706.2	1555	161788	None	3643	810	125662	No_or_no_constitutive_exon
TTATTATATTTTTATTATATACTTATATTTTTTTGTGTTCTGGGATGCAGGT	34612	34729	34562	34614	1	GeneScaffold_5819	ENSPCAG00000000282.1	20726	114644	None	3643	810	125662	No_or_no_constitutive_exon
AGGAGGAGGCGCTGACCACCCCGGACAACGGCCTGGGGCCGGACACTGAGGA	67270	67578	67220	67272	1	GeneScaffold_4958	ENSPCAG00000016959.1	66934	68946	ZNF526	3643	810	125662	No_or_no_constitutive_exon
CCATCGACTACTCCCTGACCCCCGAGCCCCATTCCCCGGGCACTGAAGAGTG	228475	228484	228534	228482	-1	GeneScaffold_4958	ENSPCAG00000017036.1	223845	244903	LIPE	3643	810	125662	No_or_no_constitutive_exon
CTTTATTTCTACTCACCACTAAAATCGGCTTGTTTCTGTTTGGGATATAGGT	90047	90111	89997	90049	1	GeneScaffold_2181	ENSPCAG00000005731.1	9785	92972	GLS	3643	810	125662	No_or_no_constitutive_exon
AGGGGGAATAGAGTGGGCCACATGGTGCCACAGCTGGGGAAGAAATGCAGGA	225570	225579	225520	225572	1	GeneScaffold_362	ENSPCAG00000009433.1	116909	226105	NUP214	3643	810	125662	No_or_no_constitutive_exon
GATGGGGGTGAGTTGGGGCACTGACCTGAGGTCCCCTTGTGTTGGGGCAGGA	209040	209217	209267	209215	-1	GeneScaffold_34	ENSPCAG00000003062.1	209040	230942	MPP2	3643	810	125662	No_or_no_constitutive_exon
TGAGATGATACAGATTCAATAATTGTTTCTCATGTGCATGTGGGCAACAGCT	17081	17232	17031	17083	1	GeneScaffold_3281	ENSPCAG00000004327.1	71	32499	NAT10	3643	810	125662	No_or_no_constitutive_exon
CTAATTCTGTAGTAACTTGTTTGTTTTTCTTTCATATTCTGGGATTTAAGGG	216196	216241	216291	216239	-1	GeneScaffold_3986	ENSPCAG00000015848.1	126020	236831	COL4A4	3643	810	125662	No_or_no_constitutive_exon
CTGTCCATCTGGGATCCGCGCATTAACATGGTGTTTCTTGGGTGATACAGCA	193384	193407	193334	193386	1	GeneScaffold_2140	ENSPCAG00000011968.1	159397	197094	NISCH	3643	810	125662	No_or_no_constitutive_exon
CAGGCCAACACTACTGACCTGGCTCTCTGGGGCTGGCCACTGGGGGACAGAG	227097	227205	227047	227099	1	GeneScaffold_2140	ENSPCAG00000012169.1	199769	229588	STAB1	3643	810	125662	No_or_no_constitutive_exon
TTGTCATCCAGTCAGCAAGTGTTTTCTTACTGAGTGTATTGGGTATACAGAG	170163	170181	170113	170165	1	GeneScaffold_5568	ENSPCAG00000006303.1	24911	196340	PBX3	3643	810	125662	No_or_no_constitutive_exon
GAATTAATCATTTTTAGAAAATTAGCAATGCTTATTTCTTTTGGGTAAAGGA	173784	173819	173734	173786	1	GeneScaffold_7627	ENSPCAG00000017069.1	47173	230918	TENM3	3643	810	125662	No_or_no_constitutive_exon
TTACCTCTCAGCGGACATGTCACATGGCAGTACCCTTTGTTTGGGGACAGGT	18925	19061	19111	19059	-1	GeneScaffold_569	ENSPCAG00000011582.1	1561	88152	POLR1A	3643	810	125662	No_or_no_constitutive_exon
ACTAACCCAGCCCCTTCATGTAACAGTGGAGGGGTGGGGGTGGGGGGGAGAG	122953	122976	122903	122955	1	GeneScaffold_6596	ENSPCAG00000012652.1	122839	232327	None	3643	810	125662	No_or_no_constitutive_exon
AATGCAAAGCCGAAGCTGTATAATTGTGTGTTGGTTTTGGGGTATGACAGGT	118748	118886	118698	118750	1	GeneScaffold_1515	ENSPCAG00000015319.1	116377	120379	RNASEH2A	3643	810	125662	No_or_no_constitutive_exon
GGTACAGGCCTAGGGTAGAGGCCAGGTCCTGACCGGCTTTCTGGGGGCAGTT	194587	194686	194537	194589	1	GeneScaffold_372	ENSPCAG00000009434.1	187791	197738	ANKRD2	3643	810	125662	No_or_no_constitutive_exon
AGTATCTGAAAGACTTGATAGAAGAGGTCCGCAGGGCTCGGGGGAAGAAGAA	67466	67476	67416	67468	1	GeneScaffold_2849	ENSPCAG00000004089.1	66318	67476	ATF4	3643	810	125662	No_or_no_constitutive_exon
CCAGGACCGGGCTGAGTCTGAGGACACGGGTGTTTCTCTTCTGGGTGGAGAT	219600	219754	219550	219602	1	GeneScaffold_4320	ENSPCAG00000012866.1	177242	224805	HCK	3643	810	125662	No_or_no_constitutive_exon
AGGCCAGAACGTGGGTTGGGTACCATCTGTCCAACTGTCTGTGGGTGCAGCA	127280	127403	127230	127282	1	GeneScaffold_6944	ENSPCAG00000004155.1	115313	144600	ITGB4	3643	810	125662	No_or_no_constitutive_exon
GCCCAGCTATCATGCTGCTGACCCAGCGGACTCCCCTCTCTGTCGGGAAGGC	84606	84876	84556	84608	1	GeneScaffold_3521	ENSPCAG00000001375.1	67545	90397	None	3643	810	125662	No_or_no_constitutive_exon
GGAGCCCCCTCCCAAGGATGTCATGGTGAGTGGCACTAGGGGACACTGAGGG	62517	62539	62589	62537	-1	GeneScaffold_6275	ENSPCAG00000004551.1	62405	68762	None	3643	810	125662	No_or_no_constitutive_exon
AAGGCCAGAGGGCTCAAGGGGGCCCCTGACGCCCTCTCTGGGGCCGACAGGG	103182	103256	103132	103184	1	GeneScaffold_6275	ENSPCAG00000004756.1	101620	105932	SLC34A3	3643	810	125662	No_or_no_constitutive_exon
AGAGGCTCAGAAGCTCTCTTTTTTAACCTTTTCCTCTTCTCGGGGCTAAGGT	189897	190188	189847	189899	1	GeneScaffold_3539	ENSPCAG00000003706.1	189057	192399	CYP26A1	3643	810	125662	No_or_no_constitutive_exon
CCTGCCCCACTCATTCTGGTTTTGTGCCTTTTCTTAACCGTGGGAGTTAGAC	85316	85445	85495	85443	-1	GeneScaffold_3612	ENSPCAG00000014067.1	10861	224051	FBN2	3643	810	125662	No_or_no_constitutive_exon
AGGGAACTGGTGCAGTGCCGTGCCTGAAGCTCTTTCTTTGGGGCCAACAGGT	154827	154944	154994	154942	-1	GeneScaffold_2336	ENSPCAG00000006005.1	153022	219001	NRDC	3643	810	125662	No_or_no_constitutive_exon
TGTGTTTAGAAAGGTGTTGAGAACTTTTGTTTCCTTTTGTTCGGGTGAAGAT	108115	108260	108065	108117	1	GeneScaffold_379	ENSPCAG00000015208.1	434	218349	LAMA3	3643	810	125662	No_or_no_constitutive_exon
ACATAGTCTTTGCTTAAATTTATATTGCCTTGTTTACTTGTGGGGAACAGGA	164699	164854	164649	164701	1	GeneScaffold_379	ENSPCAG00000015208.1	434	218349	LAMA3	3643	810	125662	No_or_no_constitutive_exon
TGAGGAGCCCCCCCAGGGGACGAGCAAGGAGCCCCCGAGGGACGAACCAGGA	137895	137940	137845	137897	1	GeneScaffold_3946	ENSPCAG00000003164.1	3618	137972	None	3643	810	125662	No_or_no_constitutive_exon
CAGGAGCCCCCCAAGGGGACGAACCAGGAGCCCCCGAGGGGACGAGCCAGGA	137942	137972	137892	137944	1	GeneScaffold_3946	ENSPCAG00000003164.1	3618	137972	None	3643	810	125662	No_or_no_constitutive_exon
TGCTTTCCCTGTAAGTCACTCATGCTCTCCCCTCTCCTCCCACGGGGCAGGG	73220	73297	73170	73222	1	GeneScaffold_3171	ENSPCAG00000016535.1	5860	179744	CTIF	3643	810	125662	No_or_no_constitutive_exon
CAGGCAAGAGGGAAATCTACGTGGCCATCAAGACCGTGAAGGGGGGCTAGTC	159001	159004	158951	159003	1	GeneScaffold_4645	ENSPCAG00000009322.1	11396	195623	EPHB1	3643	810	125662	No_or_no_constitutive_exon
CGTCAGTCAAGCCCGCTCTCGGTTCGCACTCGGCAGCACGGGCAGGCTAGTG	208361	208507	208557	208505	-1	GeneScaffold_2076	ENSPCAG00000008518.1	132156	208576	CAMK2A	3643	810	125662	No_or_no_constitutive_exon
AGTGCCAACATCTATGTGTGTGTCTGCCTGTCTGTGTGCCTGGGGAGCAGGT	175536	175620	175670	175618	-1	GeneScaffold_2076	ENSPCAG00000008518.1	132156	208576	CAMK2A	3643	810	125662	No_or_no_constitutive_exon
TATTGTTATCAGGAAACCCCATGGTGAGGTGCCTTTCTTCCAAGGGGCAGAC	73191	73292	73141	73193	1	GeneScaffold_2931	ENSPCAG00000006475.1	41033	74209	SAFB	3643	810	125662	No_or_no_constitutive_exon
CAATTGTGTTTCTGTGCCTTCTTTACACATTCTTACAAACTGTGGGACAGAA	184611	184859	184561	184613	1	GeneScaffold_6674	ENSPCAG00000003715.1	51153	188000	KCND2	3643	810	125662	No_or_no_constitutive_exon
TGTGAGAAGGAAGATTGGGTTCTAGCTGCGTTGTTCTCTGTGGGTGACAGGG	17239	17293	17343	17291	-1	GeneScaffold_890	ENSPCAG00000004062.1	1609	53297	COL16A1	3643	810	125662	No_or_no_constitutive_exon
GACCCCTCGACACTTGAACTGTCCACTTCCCAAACCCTGTGGGACCAAAGCG	86120	86216	86070	86122	1	GeneScaffold_4894	ENSPCAG00000016882.1	80054	86625	TTC31	3643	810	125662	No_or_no_constitutive_exon
ACCTGGCCACCCCGTCCCATCTCTGCCCTCTCTTGTGGCTCTGGGGACAGAC	84378	84504	84554	84502	-1	GeneScaffold_2415	ENSPCAG00000012029.1	77845	200386	LTBP2	3643	810	125662	No_or_no_constitutive_exon
TGTAAGAAAGAACCGAAGCCAGAACCCCTGCCCTTGGGGGGACAGCAGAGCA	38084	38165	38034	38086	1	GeneScaffold_5536	ENSPCAG00000012836.1	37422	56502	ZNF592	3643	810	125662	No_or_no_constitutive_exon
CCGCCGGTCAGAGGTGAGTGCCTCTGGTCCAGGAGGGGGCAGAATCTGAGCT	71231	71253	71181	71233	1	GeneScaffold_5536	ENSPCAG00000012900.1	70967	125141	ALPK3	3643	810	125662	No_or_no_constitutive_exon
GTCCAGGAGGGGGCAGAATCTGAGCTCCATCTCCCGCAAAGGGAAGGAAGAT	71257	71274	71207	71259	1	GeneScaffold_5536	ENSPCAG00000012900.1	70967	125141	ALPK3	3643	810	125662	No_or_no_constitutive_exon
GCTGAGACTGTATTTGCCTCCTAATCTCCTTCTCTTGCTGTGGGGCACAGGG	106663	106911	106961	106909	-1	GeneScaffold_7266	ENSPCAG00000015555.1	105671	194453	ARHGEF11	3643	810	125662	No_or_no_constitutive_exon
TGAGCGTCTGGGCTGACTCTCTCCTGTGCTCCCACATGCTGCGGGAACAGTG	180862	180868	180918	180866	-1	GeneScaffold_3020	ENSPCAG00000016385.1	177001	183824	APBB3	3643	810	125662	No_or_no_constitutive_exon
TGGCCAGTTGCATCTTTCTCCCCTTTCCTCCAATGCCCTTGGGCATGCAGAA	26231	26326	26376	26324	-1	GeneScaffold_3592	ENSPCAG00000015479.1	3864	181147	PDE5A	3643	810	125662	No_or_no_constitutive_exon
CTAAACTACACGCTCTTCTATGATGGGAAACACTTTGTGGGAGAGAACAGTT	68641	68690	68591	68643	1	GeneScaffold_1600	ENSPCAG00000004516.1	13183	153645	CHN2	3643	810	125662	No_or_no_constitutive_exon
GTTAGTGTTGTCTTTTCAATTTTTTTCTCTATTCTTTTTGGGGAAAACAGTG	42721	42793	42671	42723	1	GeneScaffold_1734	ENSPCAG00000005416.1	3271	49817	TADA2A	3643	810	125662	No_or_no_constitutive_exon
CTCTTCGTCTATCTGCTCTGGGCTCTGAACATTCCTTCTTGGGATTGCAGGG	86793	86847	86897	86845	-1	GeneScaffold_3191	ENSPCAG00000008235.1	65642	97862	COL2A1	3643	810	125662	No_or_no_constitutive_exon
TTCATTCATTTTCCTTTCAGGGAGTGGAGGCGGGGTAGGGGTGTGGGCAGTG	29344	29395	29445	29393	-1	GeneScaffold_3561	ENSPCAG00000002316.1	16615	35113	CHRNA1	3643	810	125662	No_or_no_constitutive_exon
CTGTCCGTGCGTGTGCTTCTCTGTCTCTTCTGCCTTCTGTGGGCCGACAGAA	172274	173021	173071	173019	-1	GeneScaffold_2797	ENSPCAG00000006287.1	128799	182294	RTN1	3643	810	125662	No_or_no_constitutive_exon
TTATGTATACATGTATACAGATTTTTGTTGTCTTATTTTTGGGGTCACAGGT	101277	101389	101439	101387	-1	GeneScaffold_2612	ENSPCAG00000001146.1	5564	110521	ZC3H13	3643	810	125662	No_or_no_constitutive_exon
GCCTGGCTGGGGCTGGAGACTGAGCTGTGGCCTGGGGGGCCTGGGGGCAGGT	27091	27206	27256	27204	-1	GeneScaffold_729	ENSPCAG00000004496.1	12270	84427	RAP1GAP	3643	810	125662	No_or_no_constitutive_exon
CTAGCAAGCCTCTCACCTCCCTTTCTCCTCTCCCCTGGGCAATGAACTAGGT	38193	38283	38143	38195	1	GeneScaffold_1123	ENSPCAG00000009415.1	13540	77254	MYO9B	3643	810	125662	No_or_no_constitutive_exon
CCCCCCTCACACTCCACCTCTAATGCCTGTCCATGTGTATGTAGGGCCAGTG	81531	81706	81481	81533	1	GeneScaffold_1123	ENSPCAG00000009694.1	79135	82082	USE1	3643	810	125662	No_or_no_constitutive_exon
GGGCTTCCAGCCAGCAGGATGTGGAGAGAGTCTTTAACCTGATGGGCCAGTG	98802	98978	99028	98976	-1	GeneScaffold_5693	ENSPCAG00000010547.1	91727	105129	None	3643	810	125662	No_or_no_constitutive_exon
GGGCCAAGGACTAGAAGAATGTGGCTGCAGGAGGTGCAGGGTGGGAAGAGAG	160533	160569	160619	160567	-1	GeneScaffold_5693	ENSPCAG00000010753.1	160363	160779	None	3643	810	125662	No_or_no_constitutive_exon
AAAGGTGCGGGGAAGGGAAACTGAGTACAGGGCTGTGCTTGGGGGTTCAGGT	94793	95041	94743	94795	1	GeneScaffold_5191	ENSPCAG00000013411.1	94350	109230	OGG1	3643	810	125662	No_or_no_constitutive_exon
CAGGCCTGGAGCTTAGGGGCTGAGCAGGGTATCCCCTGCCCTGGGAGCAGAG	157464	157563	157414	157466	1	GeneScaffold_5191	ENSPCAG00000013602.1	152514	175791	None	3643	810	125662	No_or_no_constitutive_exon
GCAAGTGAAGTCATCTGGTTATGGCTCCATTTCTACTGGAGGGTAAAGAGAA	175722	175764	175672	175724	1	GeneScaffold_5191	ENSPCAG00000013602.1	152514	175791	None	3643	810	125662	No_or_no_constitutive_exon
AAGGGGGATATGGAACTCTGCCGGCCTGGGAGAGCTTCGGGCGACGGTAGTC	112416	112464	112366	112418	1	GeneScaffold_2498	ENSPCAG00000007186.1	112347	125956	PDLIM2	3643	810	125662	No_or_no_constitutive_exon
GTCCAAATTATCCTCTTTACTTTTAAACTGCTCTCTCTGCAGGGTGGGAGAA	143717	143729	143667	143719	1	GeneScaffold_2498	ENSPCAG00000007376.1	142939	156525	CCAR2	3643	810	125662	No_or_no_constitutive_exon
CACTGTGGCCTCCCCCTGCTGCCCTGGCATGTCATTTCCAAGGGTAGGAGGA	183041	183086	182991	183043	1	GeneScaffold_6211	ENSPCAG00000014488.1	182728	183086	None	3643	810	125662	No_or_no_constitutive_exon
ACGCCTTCACACTGGTGAGACCAGAGTACTAGCAGATGGAGGGAGGGCAGAG	175656	175674	175606	175658	1	GeneScaffold_2894	ENSPCAG00000013429.1	167818	175780	KDM6B	3643	810	125662	No_or_no_constitutive_exon
TCTGCTTAACCTCCCCTGCTCTTTTTTTTTTTTTAAAAAAGGGACAGTAGTC	34255	34402	34452	34400	-1	GeneScaffold_572	ENSPCAG00000005629.1	11486	186290	None	3643	810	125662	No_or_no_constitutive_exon
GGGCTAGGGTGTAAGCCCTCCTGCTTGTCTCTCCCCATGTGGGGCTGCAGAA	91599	91698	91748	91696	-1	GeneScaffold_244	ENSPCAG00000012827.1	10463	138673	None	3643	810	125662	No_or_no_constitutive_exon
GGCGCTGAGCATGAATGACCTGAAACTGCTGCAGACCATTGGAAAGGGAGTT	19208	19215	19158	19210	1	GeneScaffold_1453	ENSPCAG00000002321.1	16692	20948	CSK	3643	810	125662	No_or_no_constitutive_exon
CTGGCCGTTAATACGTCTTTCCTGGGCTTTGCTCTTGAACCGGGGACCAGTC	96810	96948	96998	96946	-1	GeneScaffold_1406	ENSPCAG00000010841.1	85904	141169	PMFBP1	3643	810	125662	No_or_no_constitutive_exon
CAAGCATGGGTTTAATATTTGTACTGTTCTTCCAGTGTGGGGTTGCAAAGTG	107853	107903	107953	107901	-1	GeneScaffold_6829	ENSPCAG00000014208.1	101521	177232	None	3643	810	125662	No_or_no_constitutive_exon
TGTGGTGAGTGGTTCAGGGCCATTGACCCTTCTGTCCTCTTGGGTGACAGGT	66071	66230	66021	66073	1	GeneScaffold_7462	ENSPCAG00000011648.1	58059	85756	DRC7	3643	810	125662	No_or_no_constitutive_exon
GATCTGGGGCTTGAGGGGAGCATGACACTGAGTGGGTCTGGGAGGGGCAGGA	165549	165677	165727	165675	-1	GeneScaffold_6847	ENSPCAG00000007418.1	137755	167168	None	3643	810	125662	No_or_no_constitutive_exon
CCTCTGTCCAGCATATACAACATTATTTTGCCTTTCCTTTGGGATTACAGGA	20107	20176	20226	20174	-1	GeneScaffold_5131	ENSPCAG00000010281.1	8993	54655	EOGT	3643	810	125662	No_or_no_constitutive_exon
CCATCCTGCCTAAAGAGTCAGCTAGCCACAAGGAGCCTTCTGAGAGGGAGCC	38410	38536	38360	38412	1	GeneScaffold_4878	ENSPCAG00000001473.1	29738	43177	FAM160B2	3643	810	125662	No_or_no_constitutive_exon
TGCAAACATGAGCTATAACCTGCCTCTGTTTTGTTTTGGGGTTGGAGCAGAG	42453	42634	42684	42632	-1	GeneScaffold_2413	ENSPCAG00000006139.1	39639	92961	ZFYVE1	3643	810	125662	No_or_no_constitutive_exon
TTACTGATGGCACAGTGACCTGGATTTGTGGGTTGGGTGGGGGGGTCTAGAT	29161	29248	29111	29163	1	GeneScaffold_6848	ENSPCAG00000014960.1	25975	31369	CPNE6	3643	810	125662	No_or_no_constitutive_exon
GCAGGGTCAGGCCCAGTCTTGCCGAGGGCCCTATGCTACTACCCAGGGAGCC	36259	36271	36321	36269	-1	GeneScaffold_6848	ENSPCAG00000015036.1	34660	36617	NRL	3643	810	125662	No_or_no_constitutive_exon
GGTGGGCAAGGTCGTGGGGCTGGCCCCGGTCGCAGCGGGACGGGAAGCAGCG	118686	118703	118636	118688	1	GeneScaffold_6848	ENSPCAG00000015558.1	118371	124296	REC8	3643	810	125662	No_or_no_constitutive_exon
TAGGAAGCAGGTGCTCCTGGCTCTGATGCTCAGCGTGTGGGATGGGACAGCT	148297	148475	148525	148473	-1	GeneScaffold_6848	ENSPCAG00000015924.1	147063	151020	CHMP4A	3643	810	125662	No_or_no_constitutive_exon
AAGGTGCCTGCAAAGATCCACTTCCTCTGACTGCTGTCCAGGAGGGTCAGCC	115952	116034	116084	116032	-1	GeneScaffold_2412	ENSPCAG00000006424.1	108088	116945	PROX2	3643	810	125662	No_or_no_constitutive_exon
CATCACGGCCTCACGTCTTTTCCTTCTGGTGGGTCTCTTTGGGATCGCAGGT	108151	108262	108312	108260	-1	GeneScaffold_2412	ENSPCAG00000006424.1	108088	116945	PROX2	3643	810	125662	No_or_no_constitutive_exon
TCAGGGTGTCCTGCTTGTTGACATCCGGTGTGTGTTTCTCTGGGTAATAGGT	111316	111389	111266	111318	1	GeneScaffold_7262	ENSPCAG00000014193.1	7731	111999	WWP2	3643	810	125662	No_or_no_constitutive_exon
GAGGGATGTCATGGGGGAAGAAGGGAACTAACCCATGTCCCTAAGGGAAGCA	118715	118723	118773	118721	-1	GeneScaffold_3843	ENSPCAG00000005210.1	118687	172818	PSMB2	3643	810	125662	No_or_no_constitutive_exon
TTCACATGCAAACCCTGCACCTGGTACTGACTCGATTCCCGGGGTCACAGGT	54340	54571	54621	54569	-1	GeneScaffold_6205	ENSPCAG00000008488.1	53163	55353	PPP1CA	3643	810	125662	No_or_no_constitutive_exon
GGCTTCCATCCTGGGTTGAGCTCCCTGTTCTGCTCTGCCTGGGGCTGCAGAA	145504	145719	145769	145717	-1	GeneScaffold_6205	ENSPCAG00000008848.1	133185	146949	PITPNM1	3643	810	125662	No_or_no_constitutive_exon
AGAGATGAGTATGTTACCCTGTCACTCACGACTTGTCTTGGGGACTGTAGCC	19987	20151	19937	19989	1	GeneScaffold_126	ENSPCAG00000015110.1	3	25012	MRC2	3643	810	125662	No_or_no_constitutive_exon
CGGAGCGCGAGTGCATCAAATACATGAGGCAGATCTCGGAGGGCGTGTAGTT	37859	37952	38002	37950	-1	GeneScaffold_507	ENSPCAG00000009226.1	4021	176803	None	3643	810	125662	No_or_no_constitutive_exon
ATTGTTACTGAAATCAACTTAAGATATATACTAACTTTTTTGGGGGGTAGGT	102148	102229	102098	102150	1	GeneScaffold_5261	ENSPCAG00000007497.1	47121	164908	NIPBL	3643	810	125662	No_or_no_constitutive_exon
GCAGAGCAGTGGACTCTTCAACCAAAGCATCCCATCTCCTTGGGGGACAGAT	95995	96243	95945	95997	1	GeneScaffold_2590	ENSPCAG00000016061.1	46600	107392	DNAI1	3643	810	125662	No_or_no_constitutive_exon
TATTTTTGGCTGTCTGTCATGTTTCTTCTTGGTGACCTTTTGGGAGGCAGGT	16739	16843	16689	16741	1	GeneScaffold_4723	ENSPCAG00000015120.1	548	39020	USP16	3643	810	125662	No_or_no_constitutive_exon
GGCTAGGGTCTGAGCCTAGCCCCTCTGTTAGGGTATCTTTGGTGGGTTAGTT	69773	69887	69937	69885	-1	GeneScaffold_1252	ENSPCAG00000009855.1	52750	98900	TEP1	3643	810	125662	No_or_no_constitutive_exon
TTTTGTAGTTATCATGGTACATTAAATGGGTGTTTCTTTGGGTGGATCAGGT	35581	35650	35700	35648	-1	GeneScaffold_6429	ENSPCAG00000016370.1	8879	160809	FGD6	3643	810	125662	No_or_no_constitutive_exon
CTGGGGAAGCTAGACCCGCAAGGCCCTCCCCGGACAGCGGGATCGGGTAGCG	24921	24930	24871	24923	1	GeneScaffold_7551	ENSPCAG00000014306.1	24876	32545	VWA5B2	3643	810	125662	No_or_no_constitutive_exon
TGGACAGCCAGGACTTGCCAGAGGTGCTGGGCCCCTGGTGTTGGGGGTAGGG	126693	126724	126643	126695	1	GeneScaffold_7551	ENSPCAG00000014825.1	125779	126884	None	3643	810	125662	No_or_no_constitutive_exon
CTTGGGTGAGCCTAGAGCTAGGACCTCAAAGTCTTTCTCAGGGATCATAGCT	66487	66521	66571	66519	-1	GeneScaffold_6193	ENSPCAG00000015865.1	57731	73317	ARHGAP9	3643	810	125662	No_or_no_constitutive_exon
ATAGCTCTGTGCCCTTTATGCTGTCACTTACACTGGGGGCAGACGGCTAGCA	66424	66475	66525	66473	-1	GeneScaffold_6193	ENSPCAG00000015865.1	57731	73317	ARHGAP9	3643	810	125662	No_or_no_constitutive_exon
TTTGTCAAATGGGACCCCCCCACCCTGAGTCCCTTTCACCCTGGGGGCAGTG	173390	174022	173340	173392	1	GeneScaffold_6193	ENSPCAG00000016518.1	173050	174105	None	3643	810	125662	No_or_no_constitutive_exon
GGTAGGTCCACCTGGAGCCCTTGTAACTTCTCGGTGGGGTGCTGGGACAGGT	100753	100887	100703	100755	1	GeneScaffold_1095	ENSPCAG00000006828.1	76377	115666	VWA2	3643	810	125662	No_or_no_constitutive_exon
TGCCCACTGCACCCCACACGGCATTCGCCTGCCTCTGCGCAGTGGGCTAGGG	168743	168746	168796	168744	-1	GeneScaffold_5646	ENSPCAG00000005410.1	145370	168942	BACE1	3643	810	125662	No_or_no_constitutive_exon
ATACACTCTTCTGTCATGTGTGTGTCTCTTGAATGGAACTCTGGGAGTAGCG	105655	105773	105605	105657	1	GeneScaffold_762	ENSPCAG00000009217.1	54714	120010	SYNJ2	3643	810	125662	No_or_no_constitutive_exon
TCTGTTCCTCTCTCTGTTCTATCTCTAACTCCTTCGCTTCGGGAAACCAGCC	23855	23915	23965	23913	-1	GeneScaffold_3290	ENSPCAG00000003480.1	21666	30195	AGAP2	3643	810	125662	No_or_no_constitutive_exon
ATGCCTGTAGGATGGCCCAGTTGGAGGAGCAAAGAACAGGGGTGCTGGAGAC	160219	160252	160169	160221	1	GeneScaffold_1550	ENSPCAG00000006571.1	97343	161627	ZSWIM9	3643	810	125662	No_or_no_constitutive_exon
CAGAGGTTTTAGCAGTCTGCCCTGACTGATGTTTCTCTTCTGGGAGCCAGGT	32363	32455	32313	32365	1	GeneScaffold_133	ENSPCAG00000003818.1	8431	155793	LARS2	3643	810	125662	No_or_no_constitutive_exon
GTGGCTCAGATTTATGGTGAGTCCCACGACCTGGGTTTGGGGGCAGGTAGCT	94468	94483	94533	94481	-1	GeneScaffold_2974	ENSPCAG00000010666.1	94163	97559	RPS16	3643	810	125662	No_or_no_constitutive_exon
TCCTCTAGCTCTGGGCAGGGCCTGACCCCTCCTTCATTTGGGCATGGCAGGG	36082	36180	36230	36178	-1	GeneScaffold_5577	ENSPCAG00000014282.1	35459	58595	MYO1C	3643	810	125662	No_or_no_constitutive_exon
AGGCAGTACCCTCCAGGCTAGGGGTACAGCCTCTGACCTGGGATGGTCAGTT	76238	76248	76298	76246	-1	GeneScaffold_5577	ENSPCAG00000014452.1	61989	78547	INPP5K	3643	810	125662	No_or_no_constitutive_exon
CTGGGTCTGGTGCTCATGGACCACACATTTCTCTGCCTCGGAGGGCTTAGGT	64095	64187	64045	64097	1	GeneScaffold_393	ENSPCAG00000006963.1	60331	78351	NOS3	3643	810	125662	No_or_no_constitutive_exon
CACGGTTCCCTTACAGGTCCAGGCCCCACCCGCGCCATCATGGGGAGTAGGC	61932	61999	61882	61934	1	GeneScaffold_7417	ENSPCAG00000017030.1	46219	62185	ATAT1	3643	810	125662	No_or_no_constitutive_exon
CTAAGAAAATGCCGAAGAAAATAGGAAAGACACGAGAAGAGCTAGGGTAGAG	66793	66794	66844	66792	-1	GeneScaffold_7417	ENSPCAG00000017034.1	66793	81998	DHX16	3643	810	125662	No_or_no_constitutive_exon
GAGGGATAGAGGAGCCTGAGAAGGTGATGAAGCGGTGGGAGAGAGAACAGCA	116476	116551	116426	116478	1	GeneScaffold_4990	ENSPCAG00000015551.1	94997	116812	TTC25	3643	810	125662	No_or_no_constitutive_exon
CACCCAGGGACGCCGAGGAGAAGGCGGGAGGGGGGTGGGGGCGAGATTAGGC	154759	154850	154900	154848	-1	GeneScaffold_5882	ENSPCAG00000005611.1	19878	154940	None	3643	810	125662	No_or_no_constitutive_exon
TTATTACCTGTACTTTCAGAAGCCATTAATCTTCACCAAGGGAAAAGTAGAG	20816	20817	20766	20818	1	GeneScaffold_2470	ENSPCAG00000002405.1	15980	21146	None	3643	810	125662	No_or_no_constitutive_exon
AGAAGTCATCAGACTTTTAATGTCTGTTTCTTTTCTCTTGGGAAATGTAGGA	130466	130636	130416	130468	1	GeneScaffold_2827	ENSPCAG00000013404.1	25131	163182	MACF1	3643	810	125662	No_or_no_constitutive_exon
TCTGGGCTGGGGGCCTGCCGTTCCTCACAGTGTCTCTGGTTTGGGGGTAGGA	64765	64780	64830	64778	-1	GeneScaffold_2851	ENSPCAG00000009072.1	47552	113134	MYH9	3643	810	125662	No_or_no_constitutive_exon
CAGACCCGGCGTCCTCTGAGCGCCTGTTCCCCCTCTTGGCTTGGGAGTAGGA	57691	57844	57894	57842	-1	GeneScaffold_2851	ENSPCAG00000009072.1	47552	113134	MYH9	3643	810	125662	No_or_no_constitutive_exon
CTCACCTTTCCCTACTCTGCTACCCTGTTCTCCCTACCCCGCTGGGGTAGTG	54005	54159	53955	54007	1	GeneScaffold_3618	ENSPCAG00000006032.1	16736	59535	B4GALNT3	3643	810	125662	No_or_no_constitutive_exon
CCCGAGTCTTGACTTCAAAAATAAAGTCAGGCTACCAGGAGGTGGGAGAGCT	11274	11294	11224	11276	1	GeneScaffold_2154	ENSPCAG00000005791.1	11237	62719	None	3643	810	125662	No_or_no_constitutive_exon
AGTGCTTTCAGGGCAGGCCTCGGCAGCTCGCCTCTGAAGAACGGGCTGAGAG	15314	15476	15526	15474	-1	GeneScaffold_1933	ENSPCAG00000002600.1	8248	66752	None	3643	810	125662	No_or_no_constitutive_exon
AGGCGGCGTCCACCTCCTGATGCTAGCTGCCAGCCACGCGGGCCAAGTAGCT	56841	56892	56942	56890	-1	scaffold_255	ENSPCAG00000015679.1	56821	57283	None	3643	810	125662	No_or_no_constitutive_exon
TTTAGGGTCTTGGTCATGACCTTGATTCACACCTGGGATGGGGGGGGCAGGA	26202	26323	26152	26204	1	GeneScaffold_5636	ENSPCAG00000002794.1	17534	28559	ATG16L2	3643	810	125662	No_or_no_constitutive_exon
TACCCCAGTACTGTAGAGGAACATTAACTGACCTTGCTGTCCATGGGAAGTG	121361	121558	121608	121556	-1	GeneScaffold_4220	ENSPCAG00000007465.1	111755	161187	ATAD2	3643	810	125662	No_or_no_constitutive_exon
CAGTGCTGAGAATGAGAGCCCTGTTCTCTTCTCCCCCACAGGGTGGAAAGTT	64741	64898	64948	64896	-1	GeneScaffold_4887	ENSPCAG00000009906.1	20873	102013	SYNJ1	3643	810	125662	No_or_no_constitutive_exon
ATTTCTGACCTCCAGTGATAAACTATATTACTTTTATCATTGGGTAGTAGGT	77313	77452	77502	77450	-1	GeneScaffold_915	ENSPCAG00000007299.1	44723	156365	None	3643	810	125662	No_or_no_constitutive_exon
CCAGGGGCATTCCGCTTTGCTGATGGCCGGCCCTACACGGGTGCAGTGAGAC	68937	70257	68887	68939	1	GeneScaffold_5595	ENSPCAG00000011791.1	61976	70589	CILP2	3643	810	125662	No_or_no_constitutive_exon
AAACATCCCCGCAGTCCCCACTTCTGTCCAGCCCCCGTGAAGCCGGGCAGCG	41869	41916	41966	41914	-1	GeneScaffold_4952	ENSPCAG00000013146.1	41325	82280	SNAPC4	3643	810	125662	No_or_no_constitutive_exon
TTGCTCTTATGATGCTGGTGACGCCGTTTGTTTTTGTCTTGGGGTGATAGAA	94586	94649	94699	94647	-1	GeneScaffold_4952	ENSPCAG00000013309.1	93363	100859	SDCCAG3	3643	810	125662	No_or_no_constitutive_exon
AGATCTGCAGCAAGCTGGCACTTCCTGGTCCCCGGGGGCCGCAGGACCAGCA	116179	116184	116129	116181	1	GeneScaffold_141	ENSPCAG00000005224.1	104910	117530	ARHGAP33	3643	810	125662	No_or_no_constitutive_exon
GAGGGGCAACATGCACCACCGAGGGTCTTTGTATAGACCGGGTCAGGGAGAG	117447	117477	117397	117449	1	GeneScaffold_141	ENSPCAG00000005224.1	104910	117530	ARHGAP33	3643	810	125662	No_or_no_constitutive_exon
AGGAAGGGGGTGAGCAGGCCCAGACCCTGATGCCTGCCCTGGCTGGGCAGTG	147794	147933	147983	147931	-1	GeneScaffold_141	ENSPCAG00000018861.1	125902	148912	PRODH2	3643	810	125662	No_or_no_constitutive_exon
GGTGTGCTGGGAGTGGGTGTTGCTGAGCGCGCTCTACCTGGGCGGGAGAGCT	6006	6012	5956	6008	1	GeneScaffold_359	ENSPCAG00000011954.1	5961	143461	NEDD4L	3643	810	125662	No_or_no_constitutive_exon
GAGTAGAGGCCCAGCTCACATGTGCTTCCCTTTCTCTTTCTGGGGGTCAGCC	62118	62241	62068	62120	1	GeneScaffold_4901	ENSPCAG00000000968.1	59526	88013	CLSTN3	3643	810	125662	No_or_no_constitutive_exon
GCACAGACCCTAAAAGAGGCCTCGCTGACGAACACCATGGGGGGCTACAGGA	150667	150787	150617	150669	1	GeneScaffold_7116	ENSPCAG00000005202.2	1753	151129	None	3643	810	125662	Yes
ATCCGGGAATTCTTGGGGATATGATGCTAACCTATTCCTTTCGGGGACAGGA	71812	71920	71970	71918	-1	GeneScaffold_1669	ENSPCAG00000013542.1	69458	97809	TLN1	3643	810	125662	No_or_no_constitutive_exon
TGATGCAGGTTGTCTCCTTGTCTCTCCCCCTCCCTCCCTGGGCTGGGCAGGT	118640	118802	118852	118800	-1	GeneScaffold_7222	ENSPCAG00000012588.1	47205	152973	NRXN2	3643	810	125662	No_or_no_constitutive_exon
TCAAAATAAAACAGCTTTTATACCATTTGATTTCATTGTGGGGAACAAAGGA	96870	96999	97049	96997	-1	GeneScaffold_404	ENSPCAG00000012057.1	95888	145841	SFMBT1	3643	810	125662	No_or_no_constitutive_exon
CTTTGGATTTAATTATACCTTTGTATTGTTTTTCTCTTCGGGGCCGAAAGAG	139919	139943	139993	139941	-1	GeneScaffold_320	ENSPCAG00000015556.1	99930	143015	None	3643	810	125662	No_or_no_constitutive_exon
ACTAACTTCTTGACACTACTATGTTGCTTCCTATAAAATTGGGTCAATAGCT	50411	50531	50361	50413	1	GeneScaffold_2400	ENSPCAG00000014870.1	26720	129774	CNTRL	3643	810	125662	No_or_no_constitutive_exon
TTAGTGTTTCTGCCTCCTGTTAATTGTGTATCGGGGTGTGGGGAGATTAGAT	57267	57462	57217	57269	1	GeneScaffold_2400	ENSPCAG00000014870.1	26720	129774	CNTRL	3643	810	125662	No_or_no_constitutive_exon
TGTGGGTCACAATTGGTTTTTGACGGAAGTTTATAGTGTGTGAGGGTGAGAA	35276	35360	35410	35358	-1	GeneScaffold_2127	ENSPCAG00000005679.1	34988	35378	None	3643	810	125662	No_or_no_constitutive_exon
GGTATCATCTACCTGGTCTTCCTTGGCTCCAACTGCCCCCGGGAACTGAGGA	113192	113229	113279	113227	-1	GeneScaffold_1675	ENSPCAG00000007011.1	113039	126402	None	3643	810	125662	No_or_no_constitutive_exon
TGTTCTTTCCCCACCCCACGTTCCCTGTCGCCTGGCTGTGGGGATGGCAGAT	1903	2260	2310	2258	-1	GeneScaffold_2487	ENSPCAG00000009519.1	1903	137492	SIL1	3643	810	125662	No_or_no_constitutive_exon
AAAAAGTGAGGCTGAAGTCCCTGGAGTATGGACTAGGGGCAGTCGTAAAGGA	41230	41280	41330	41278	-1	GeneScaffold_6713	ENSPCAG00000003237.1	15137	150083	None	3643	810	125662	No_or_no_constitutive_exon
GGGTTCTGTTTGCCTTTTTGTTTCCTAATACTCGGACCTGGGTGATGCAGGC	76040	76183	76233	76181	-1	GeneScaffold_1366	ENSPCAG00000001807.1	63079	150613	ARHGEF6	3643	810	125662	No_or_no_constitutive_exon
TTCCTTACTTTTTCTGATCACTGCATGTTCCCTAATTCGGGAAGTAGAAGCA	147262	147401	147212	147264	1	GeneScaffold_4947	ENSPCAG00000002865.1	18894	149784	None	3643	810	125662	No_or_no_constitutive_exon
CTTGGTGGATAAAGACAATGCTTTTTTCCTTTTTGTGTGTGGGAAATTAGAA	133457	133574	133624	133572	-1	GeneScaffold_2429	ENSPCAG00000010813.1	14233	147476	None	3643	810	125662	No_or_no_constitutive_exon
CGGGGCTGACAGCAGTACCTGGACTGTTATCTCCCTGAACATGGGATCAGAT	10430	10488	10380	10432	1	GeneScaffold_5090	ENSPCAG00000013165.1	1384	19495	PQLC3	3643	810	125662	No_or_no_constitutive_exon
CAGGTCAAGAATCCAGCTTGGGTTGACCCATGATAGAGGACATGGGGTAGGG	28284	28323	28234	28286	1	GeneScaffold_7555	ENSPCAG00000003059.1	27924	28417	None	3643	810	125662	No_or_no_constitutive_exon
TCCCTGCTGGAAGAGCGCTTCCGGGTGAGGTCCTGGGGGAGCGGCGGTAGGG	72317	72342	72392	72340	-1	GeneScaffold_7555	ENSPCAG00000003269.1	72163	75056	None	3643	810	125662	No_or_no_constitutive_exon
ATAGCAGAGATTTTAGGAAGTCTGGTGCATAACTTTTCTTGGGATTGTAGGA	118231	118373	118181	118233	1	GeneScaffold_5429	ENSPCAG00000010330.1	10553	130195	NSD1	3643	810	125662	No_or_no_constitutive_exon
CAGAGCCCGCCTGCCTCACTGTTTCCCCCTCCCCTGCCCTGGGCCGGCAGCA	82617	82655	82705	82653	-1	GeneScaffold_6373	ENSPCAG00000009809.1	15592	143835	NCOR2	3643	810	125662	No_or_no_constitutive_exon
ACTGAGTTTTTCTTTTTCTTTTTCTTTTTTGTTGGCGGGGGTAAATGTAGAT	11922	12053	12103	12051	-1	GeneScaffold_1064	ENSPCAG00000000699.1	11922	127496	None	3643	810	125662	No_or_no_constitutive_exon
ACTTTGAGCTCTGCTGCACTGTGCTCTTGGCGGCCTCTGGGGACAACCAGGC	129694	129709	129644	129696	1	GeneScaffold_5682	ENSPCAG00000015946.1	129179	134355	LAT	3643	810	125662	No_or_no_constitutive_exon
ATTGCATAGTAACTGTTTTTCTCTGACTTTCATTTTCTGTGGGTGAGTAGCG	47604	47732	47554	47606	1	GeneScaffold_932	ENSPCAG00000004048.1	32040	126345	PPEF1	3643	810	125662	No_or_no_constitutive_exon
AATCAACGGTCATATTTAAGAGAGCTGCTGTCCATCTTCCTGGGGAACAGAG	114758	114952	114708	114760	1	GeneScaffold_4194	ENSPCAG00000016928.1	32900	135311	XPO7	3643	810	125662	No_or_no_constitutive_exon
TTTTAACTGACTTCTCTCCACCCTGTGTCTGCCCGCTCTTGGGCTGACAGGT	42918	43162	43212	43160	-1	GeneScaffold_4062	ENSPCAG00000001938.1	9987	143451	None	3643	810	125662	No_or_no_constitutive_exon
GGTGATAGCTGTGTGACTCCTAGCGCTGACACACTGCAGCCTAGAGGGAGGA	32306	32327	32256	32308	1	GeneScaffold_772	ENSPCAG00000011015.1	27370	91227	PCM1	3643	810	125662	No_or_no_constitutive_exon
TTAGGACTGGAAAAACAGAGGCAAAATGAATACTTCCGGGATAAACAAAGAT	95739	95844	95894	95842	-1	GeneScaffold_5066	ENSPCAG00000012283.1	664	95869	None	3643	810	125662	No_or_no_constitutive_exon
AACCTGCAGTTACTCACACAAGGTATCCTGCTGCTTCCTCGTGAGGGGAGTG	21363	21401	21451	21399	-1	GeneScaffold_6310	ENSPCAG00000013332.1	21357	113833	SAMD12	3643	810	125662	No_or_no_constitutive_exon
GTCCGATATAGTAATAGGGTTACACAAGGAGGAGGAAGAGCACAGGGAAGCC	37940	37943	37890	37942	1	GeneScaffold_7004	ENSPCAG00000007514.1	37921	93610	SOCS7	3643	810	125662	No_or_no_constitutive_exon
GAGCATGCTTGGGAGAGGGCTGGGGTGATCAGTGCAGGTTATGGGTGCAGGT	20450	20559	20400	20452	1	GeneScaffold_122	ENSPCAG00000011923.1	15617	21130	ENO2	3643	810	125662	No_or_no_constitutive_exon
GCTCCAACGCCTACCATGGGACACTTTACTGGGGTGCCTCTGGGGTGCAGTG	40886	41063	40836	40888	1	GeneScaffold_122	ENSPCAG00000012150.1	40526	42243	C12orf57	3643	810	125662	No_or_no_constitutive_exon
GGCTACCTTGCCTGCGGAGCCGAGCACCGGGCCAGCGGCCGGAGGGGAAGGT	19588	19591	19641	19589	-1	GeneScaffold_6282	ENSPCAG00000004939.1	16848	19643	SIX5	3643	810	125662	No_or_no_constitutive_exon
TCGGTGCGTGCTGTGGCTGTGTGGGGCACCAGCACCCCTGGGGACCCGAGGA	84975	85011	84925	84977	1	GeneScaffold_7643	ENSPCAG00000016945.1	79238	86346	WDR6	3643	810	125662	No_or_no_constitutive_exon
CATAAAGTCTGACTAATCCCTCTTTTTTCTATCCTGACCTGGGGCACCAGCT	11990	12088	12138	12086	-1	GeneScaffold_3705	ENSPCAG00000015353.1	11990	116151	None	3643	810	125662	No_or_no_constitutive_exon
GCCCCGGCGCCGACTCCCCGTGAGGTCTTCGCGGTGTCGTCAGGGGAGAGCT	130264	130317	130367	130315	-1	GeneScaffold_7125	ENSPCAG00000008929.1	130264	131447	None	3643	810	125662	No_or_no_constitutive_exon
ACTGGCATCTGTCCCTGGCTTTTGTTTTCTTGTGAACTTGGGCACAAAAGAT	29001	29142	29192	29140	-1	GeneScaffold_7494	ENSPCAG00000001459.1	7379	135710	None	3643	810	125662	No_or_no_constitutive_exon
CCCCCACCTGCTGACTGCCCCCCTGCTGCTCTCACCTTGCGGGACCGTAGAA	19159	19265	19315	19263	-1	GeneScaffold_6258	ENSPCAG00000014018.1	12964	45499	XRCC1	3643	810	125662	No_or_no_constitutive_exon
ATAGACAGCTTGAAAAAGACCACTATGGACTGGAGGAGAGAAAAGGGTAGCT	49227	49233	49177	49229	1	GeneScaffold_6258	ENSPCAG00000014092.1	49205	50319	None	3643	810	125662	No_or_no_constitutive_exon
TTGAAAAAGACCACTATGGACTGGAGGAGAGAAAAGGGTAGCTGGGGTAGAG	49236	49248	49186	49238	1	GeneScaffold_6258	ENSPCAG00000014092.1	49205	50319	None	3643	810	125662	No_or_no_constitutive_exon
AAAAGACCACCCCAAGCAGATAAGGGGGCCTGGATTTGGGGGTGTAAGAGAC	49428	49456	49378	49430	1	GeneScaffold_6258	ENSPCAG00000014092.1	49205	50319	None	3643	810	125662	No_or_no_constitutive_exon
GCAAAGATAGTGACCACCTTCTCTCTCCTCACTCTCCTACTGGGCAATAGTG	98810	98984	99034	98982	-1	GeneScaffold_2012	ENSPCAG00000003026.1	49755	127992	None	3643	810	125662	No_or_no_constitutive_exon
TAAGCATCATGGATGAAGACAGTTATCTTTCACCTTTTCTTTGGGCAGAGGA	41421	41589	41371	41423	1	GeneScaffold_2318	ENSPCAG00000015530.1	5511	80768	PRRC2C	3643	810	125662	No_or_no_constitutive_exon
GCGAGATGGAATTTCTCATTGTGTATTTCTCTTGGGGAATGGGGTTGCAGCT	38170	38243	38120	38172	1	GeneScaffold_6397	ENSPCAG00000002708.1	12542	59571	ARID3B	3643	810	125662	No_or_no_constitutive_exon
AAAAGTCCTGTTCTGACACCCTGAATTCTGTGCCTTCTCTGGGGATACAGGG	72910	72971	73021	72969	-1	GeneScaffold_1762	ENSPCAG00000013385.1	72057	125967	None	3643	810	125662	No_or_no_constitutive_exon
AGCGTGTCCACCCCCACTGCAGCTGCTGAGTTCCTGGCTGGGAGATGGAGGA	58956	58958	58906	58958	1	scaffold_448	ENSPCAG00000004592.1	58240	60730	None	3643	810	125662	No_or_no_constitutive_exon
AGCTGTCCTGGTCCTTGTGGACACTGTTCCTTTTTCCCACTGTGGGGCAGAG	113344	113514	113564	113512	-1	scaffold_448	ENSPCAG00000004797.1	111875	128296	None	3643	810	125662	No_or_no_constitutive_exon
CCGGGACCTTCCTCTGTGTGTGTGTCCCTGACCTGCCCGTCTGGGTGAAGTT	98133	98296	98083	98135	1	GeneScaffold_6070	ENSPCAG00000011349.1	81500	99215	GRK2	3643	810	125662	No_or_no_constitutive_exon
AGGGACTTCAGCAAAAGGGCCTTAACCTCACCTGGTGGCCGACTGGGCAGGT	119116	119252	119066	119118	1	GeneScaffold_6070	ENSPCAG00000011504.1	104411	119252	None	3643	810	125662	No_or_no_constitutive_exon
GGAAGGTTATTCCTTGAAGGGCACAGACTTAGTGACTATCTTGGGGGTAGGC	18948	18959	18898	18950	1	GeneScaffold_6026	ENSPCAG00000012492.1	13719	22785	ZSWIM8	3643	810	125662	No_or_no_constitutive_exon
CGACTTCTCAGGGCCTTGGTGCACACCGCTGCCAGGCCCGGGGCCGGCAGGG	31593	31608	31658	31606	-1	GeneScaffold_6026	ENSPCAG00000012698.1	30808	31723	None	3643	810	125662	No_or_no_constitutive_exon
CAATGTCAAGTTTGACGGTAGTGGTGCTGGCCCTTGGAGGGTGGGGGGAGCA	100739	100767	100689	100741	1	GeneScaffold_7576	ENSPCAG00000012188.1	94406	105571	GRM2	3643	810	125662	No_or_no_constitutive_exon
AAAGGGGAGAAGAGGAGGAAGGGGAAAAAGAGGAGGAAGAGGGAGAAGAGGA	28669	28975	29025	28973	-1	GeneScaffold_4327	ENSPCAG00000000036.1	28570	30302	None	3643	810	125662	No_or_no_constitutive_exon
TTTCCCGGACAGCTTCCCCATGAGATTCTTTTTCCCACCCTGGGCGGCAGGT	24092	24301	24351	24299	-1	GeneScaffold_3285	ENSPCAG00000010622.1	18729	26828	KRT85	3643	810	125662	No_or_no_constitutive_exon
ATCCTGTGTCTAGGAGGAGGCAAGAGGGTGAGGGGAGGCCTGGGCAGTAGGG	9127	9137	9187	9135	-1	GeneScaffold_2253	ENSPCAG00000013777.1	9120	13580	KIAA2013	3643	810	125662	No_or_no_constitutive_exon
AACCATGTATGTAGTTACTTTTCTTTTTTTTTTCCCATGGGAAACAAAAGGA	5992	6093	6143	6091	-1	GeneScaffold_3628	ENSPCAG00000011749.1	3548	22910	ZCRB1	3643	810	125662	No_or_no_constitutive_exon
ATCCTGGGCAGAAGCTAACAGTGTTTTTCCTTCTCCATTGGGGAATCTAGTG	86553	86736	86786	86734	-1	GeneScaffold_3733	ENSPCAG00000005856.1	37014	130027	None	3643	810	125662	No_or_no_constitutive_exon
AAGGACAAGGAAAGCTCGACCTACTCTCAGGACCCTTGGAGGTAGGGGAGGG	81012	81032	80962	81014	1	scaffold_566	ENSPCAG00000015335.1	80565	81089	None	3643	810	125662	No_or_no_constitutive_exon
GCCAGCCAGCCCTCGGCCTCTTCGCGAGGTCAGGACAGGGGGACCGATAGCA	89562	89565	89512	89564	1	GeneScaffold_5320	ENSPCAG00000003180.1	20615	128704	FNDC1	3643	810	125662	No_or_no_constitutive_exon
AAGACTCTACAATAATGTGGTTATTCATCTCCTCTTTGTTTTGGGTGAAGAA	86790	86912	86962	86910	-1	GeneScaffold_7204	ENSPCAG00000011007.1	13250	120011	KLHL14	3643	810	125662	No_or_no_constitutive_exon
CTCTCTCTCACTCACTCTTTCTCTCCTTATTCCTTCCTGATGGGATACAGGC	94174	94475	94525	94473	-1	GeneScaffold_2355	ENSPCAG00000013251.1	43581	131005	GAB2	3643	810	125662	No_or_no_constitutive_exon
TCCTTGCTCTTTGTCTCTTTTTGTCTCCTCCCCCGCACCTTGGGAGGCAGGA	85739	85760	85689	85741	1	GeneScaffold_2444	ENSPCAG00000005901.1	69532	94259	ZFYVE27	3643	810	125662	No_or_no_constitutive_exon
TGGTAAAAAGGCAATTCCAAAAGCCTAAGCCAAATTTGAGAAGGGCATAGGG	93982	93993	93932	93984	1	GeneScaffold_3041	ENSPCAG00000011818.1	10215	123773	BDP1	3643	810	125662	No_or_no_constitutive_exon
GACCTCTGGAAATCTCCCTCCTCTAATCCCCTCTTTTGGGGGGGTGGCAGAA	93278	93401	93451	93399	-1	GeneScaffold_1771	ENSPCAG00000010925.1	89334	100205	FDXR	3643	810	125662	No_or_no_constitutive_exon
GGTGCGGCGCGAGTCCCCCGGCGGAGCCCATGGAGCCGGCGGGGCGCGAGCT	119179	119196	119246	119194	-1	GeneScaffold_1771	ENSPCAG00000011032.1	106685	119236	FADS6	3643	810	125662	No_or_no_constitutive_exon
GACTGATGGATCTGTGCCCACTGATGCCGCCTGCCTGCTTTGGGGGCCAGGA	71244	71340	71390	71338	-1	GeneScaffold_5596	ENSPCAG00000002849.1	58958	84131	CBFA2T3	3643	810	125662	No_or_no_constitutive_exon
AGCTGTGAGAGGGCACCCACAGCTCCTCCCTGAGAAGTTCTGCTAGGGAGCC	81016	81019	81069	81017	-1	GeneScaffold_1251	ENSPCAG00000006492.1	76283	84674	CDH24	3643	810	125662	No_or_no_constitutive_exon
GCAGAGGGCCTGAGGCCGTCTAACTGTTGGGTCCTATTTCTTGGGGACAGCA	91852	91986	92036	91984	-1	GeneScaffold_1251	ENSPCAG00000006599.1	88008	118369	ACIN1	3643	810	125662	No_or_no_constitutive_exon
TTGGCTGTCTGATCTGAATGCTCTTTGTGTCTGTGGGTCTGTGGGTGCAGTG	37510	37653	37460	37512	1	GeneScaffold_6798	ENSPCAG00000016426.1	4690	67136	LRCH3	3643	810	125662	No_or_no_constitutive_exon
GAAATCAGCCATTTGGACTCTGACATATTTATGATTTGGGGGGGGTTTAGGT	20810	21042	21092	21040	-1	GeneScaffold_867	ENSPCAG00000012464.1	6931	124693	KAT6A	3643	810	125662	No_or_no_constitutive_exon
AACCTCAGCAAAATCACAGCCCAAGGGCAGTACGAACTCCGGGTGGACAGAG	29982	30085	30135	30083	-1	GeneScaffold_306	ENSPCAG00000000253.1	28282	95849	TNC	3643	810	125662	No_or_no_constitutive_exon
TTGGGCAGGCTCATCTGATGGGGATGTGAGCTGCTCAGGGTATGGGGAAGGA	20722	20849	20672	20724	1	GeneScaffold_3957	ENSPCAG00000005718.1	16952	33835	None	3643	810	125662	No_or_no_constitutive_exon
TGGCAAGAGGGTTACCTTCTACCATTGACTTTCAGATATGGGATGACTAGAC	83198	83204	83254	83202	-1	GeneScaffold_3957	ENSPCAG00000006015.1	83198	90622	IL1A	3643	810	125662	No_or_no_constitutive_exon
TGCGCAGTCACGTCGTGGGGGAGGCCGTCGGGGCACTGATCGGGGTGCAGGG	15220	15261	15170	15222	1	GeneScaffold_6506	ENSPCAG00000015081.1	15144	26699	OTOP3	3643	810	125662	No_or_no_constitutive_exon
AGCTCACCATGTCACAAAGATCCTTCCACCAGTTGCTGCAGAAGGGTTAGCT	122072	122075	122125	122073	-1	GeneScaffold_67	ENSPCAG00000012427.1	85455	122162	ELAC2	3643	810	125662	No_or_no_constitutive_exon
TCTTTTATATGTGTGGCTTCATTGTCTGTTTTGTTGGGGGGATGGGGCAGGT	77622	77747	77572	77624	1	GeneScaffold_3717	ENSPCAG00000012045.1	7039	121972	IQGAP1	3643	810	125662	No_or_no_constitutive_exon
AGAGTTATATTCAGACCTTTGGTGTTCTTACTTTACCAACATTGGGATAGGA	29292	29380	29242	29294	1	GeneScaffold_4788	ENSPCAG00000015090.1	6656	39719	APPL1	3643	810	125662	No_or_no_constitutive_exon
TTCGATTTTAAGATCAGCAGTTTCCAACAGTCTGTGTTTTGGGAACACAGGG	97811	97970	98020	97968	-1	GeneScaffold_4788	ENSPCAG00000015238.1	66411	104475	None	3643	810	125662	No_or_no_constitutive_exon
AAACATCACAATTTTATAGCTTTTATTTTTTGCTTTGTTTTGGGGAGCAGAT	117138	118038	117088	117140	1	GeneScaffold_146	ENSPCAG00000006762.1	96905	118038	GAS2L3	3643	810	125662	No_or_no_constitutive_exon
CTTGCCCAGGCCCTTCAGTAAGTGTGTCTTGTTCCTCTCTGCATGGGCAGGT	73532	73703	73753	73701	-1	GeneScaffold_1789	ENSPCAG00000008646.1	22043	115387	None	3643	810	125662	No_or_no_constitutive_exon
CTCAGTGGGCTGGACTAGATAGCCTCTGACGGGCTCTGTGTGGGTGGCAGAT	85704	85935	85985	85933	-1	GeneScaffold_3262	ENSPCAG00000008462.1	82094	108146	DDX54	3643	810	125662	No_or_no_constitutive_exon
CTCCTGCAGGTTGATTTTCTGAATCAGGGTGGGAGCATCTCAGGGACTAGAG	101420	101441	101370	101422	1	GeneScaffold_3895	ENSPCAG00000001681.1	101087	101441	None	3643	810	125662	No_or_no_constitutive_exon
CACCCAGACCCTTCTCTCATCGGGCACCAGGCTGCGGCACCAGGGCCGAGGA	30252	30261	30311	30259	-1	GeneScaffold_480	ENSPCAG00000016577.1	14405	42082	None	3643	810	125662	No_or_no_constitutive_exon
AACTCACTTTCTCCTTTGTGTCTCTGTCTGACCTCCCCTTCGGGACACAGAT	97939	98131	98181	98129	-1	GeneScaffold_1540	ENSPCAG00000010491.1	97600	108401	KCNC3	3643	810	125662	No_or_no_constitutive_exon
GTGGTGATGTTCGCTTTTGGTTGGGAGGAAGAGGAGGGTTATGAAGCAAGAA	11091	11102	11041	11093	1	GeneScaffold_6228	ENSPCAG00000005223.1	10428	11219	None	3643	810	125662	No_or_no_constitutive_exon
GATCTCTTTTACACACAGACTGATTTTCTCTTTTCTTGGGGGGTGGTCAGGA	28857	28935	28807	28859	1	GeneScaffold_1896	ENSPCAG00000000850.1	13960	31688	COPZ1	3643	810	125662	No_or_no_constitutive_exon
TGGTTGTCTTTTTCCCTGTAGACGACGGATGACTCCTGAGGGAAATGCAGCT	41821	41839	41889	41837	-1	GeneScaffold_1360	ENSPCAG00000005579.1	37456	96909	SCML2	3643	810	125662	No_or_no_constitutive_exon
CTTGGAAACATCAGAAGACTGGGAGGCTGAGCGGAAGAACAGGGGGCCAGGG	16944	16950	17000	16948	-1	GeneScaffold_3892	ENSPCAG00000000431.1	10405	19709	None	3643	810	125662	No_or_no_constitutive_exon
CATCAGAAGACTGGGAGGCTGAGCGGAAGAACAGGGGGCCAGGGCTGGAGGT	16906	16942	16992	16940	-1	GeneScaffold_3892	ENSPCAG00000000431.1	10405	19709	None	3643	810	125662	No_or_no_constitutive_exon
TTCCAGCAGGCACTGATGCCTTCTTTTCCCTGGTGGATGTGTGGGTGCAGGT	106068	106224	106018	106070	1	GeneScaffold_3069	ENSPCAG00000005883.1	5394	106224	EEFSEC	3643	810	125662	No_or_no_constitutive_exon
GATAACACTTGCCCTCTTTTTTTTTAATGTGTTTTGTTGGGGTAATGTAGGT	68727	68936	68986	68934	-1	GeneScaffold_952	ENSPCAG00000001016.1	51571	120826	None	3643	810	125662	No_or_no_constitutive_exon
CAGGCAGAGGGATTGCAGGAGTGATGCTCATAGTTCCTTGGTGGGGGTAGCT	14202	14248	14152	14204	1	GeneScaffold_426	ENSPCAG00000008350.1	1048	37371	None	3643	810	125662	No_or_no_constitutive_exon
AGGCTGTTCAGGGCATTGCTCTGCCCTTTCCTCCAATGTCGGGGATGCAGGA	31331	31452	31281	31333	1	GeneScaffold_426	ENSPCAG00000008350.1	1048	37371	None	3643	810	125662	No_or_no_constitutive_exon
CCGGCAGTGGAGAGTCCGCGAGCCGGGTGGCTGCCGGGGGGACAATGTAGTT	104190	104205	104255	104203	-1	GeneScaffold_6109	ENSPCAG00000002555.1	31982	104320	None	3643	810	125662	No_or_no_constitutive_exon
AGGCATAATGTAACTGCCTCTTTTTTTTTTTAACCCTCGGGGCTGTGAAGAA	48365	48446	48315	48367	1	GeneScaffold_2254	ENSPCAG00000008360.1	14293	53138	SMG7	3643	810	125662	No_or_no_constitutive_exon
CGACCTCGGCGCGCCCGACGAGCTGCTGGGTCTTCCAGGACGAGGGCGAGGG	50932	50939	50882	50934	1	GeneScaffold_822	ENSPCAG00000009973.1	50837	84493	None	3643	810	125662	No_or_no_constitutive_exon
CCCGACGAGCTGCTGGGTCTTCCAGGACGAGGGCGAGGGAGCAGTGATAGAG	50945	50967	50895	50947	1	GeneScaffold_822	ENSPCAG00000009973.1	50837	84493	None	3643	810	125662	No_or_no_constitutive_exon
ATGAGTTTATTGATGGTATCTTACCAGCCCCCAAGAACCCGGGCAGTGAGAA	50657	50677	50727	50675	-1	GeneScaffold_3443	ENSPCAG00000005038.1	38801	72296	XPO5	3643	810	125662	No_or_no_constitutive_exon
GTCCTTGGGCTTGCTTTTGTGACTTCAACATTCTGTGTTTTATGGGACAGGT	42158	42608	42658	42606	-1	GeneScaffold_2020	ENSPCAG00000006455.1	7826	82275	BRD8	3643	810	125662	No_or_no_constitutive_exon
GTGGCAGGTGGGGATGCTAACTCCATGTCTCCTGTTTTCTGGGGCCTGAGGA	55534	55633	55683	55631	-1	GeneScaffold_1553	ENSPCAG00000009836.1	40837	66510	PLEKHA4	3643	810	125662	No_or_no_constitutive_exon
CCATGAAGTCACCTCTCTCACCACCCATCTCTCACTCCCACAGGGATGAGAA	76517	76590	76467	76519	1	GeneScaffold_5920	ENSPCAG00000011736.1	74776	77993	None	3643	810	125662	No_or_no_constitutive_exon
TGAAACCAAAGGATTGTTTTTCTCTCTCCTTTTATTTTATGGGGGAACAGAA	100249	100344	100394	100342	-1	GeneScaffold_2094	ENSPCAG00000009342.1	68624	108207	KPNA1	3643	810	125662	No_or_no_constitutive_exon
GCCCAGCCAGGAAAGCCCTGCCATCCCTGATGTGATGGGGGTGGGGGCAGGT	93416	93530	93366	93418	1	GeneScaffold_7423	ENSPCAG00000010425.1	52018	104525	DISP3	3643	810	125662	No_or_no_constitutive_exon
AGCCCCCATCTCCCTCAGCAACGGCCTTCCTTTGTGTCTCTTTGGGAAAGGG	98858	98985	98808	98860	1	GeneScaffold_7423	ENSPCAG00000010425.1	52018	104525	DISP3	3643	810	125662	No_or_no_constitutive_exon
TTGTGCCATCCATCCACATCAGGTTGGCTGTACCCATCTGGGAGGACTAGAA	96135	96165	96085	96137	1	GeneScaffold_2449	ENSPCAG00000013690.1	77758	103211	None	3643	810	125662	No_or_no_constitutive_exon
CCCAGCTGCGGCTACTGCAGGGCCACTGCCTGATGGCCACCAGGGAGTAGGC	101786	101789	101736	101788	1	GeneScaffold_2131	ENSPCAG00000000710.1	64514	102143	TTC21A	3643	810	125662	No_or_no_constitutive_exon
CCGAGCCTGTGTTAGGTCCCTCATGTCCCTCCTCCCTCCCATGGGTGCAGCT	109239	109554	109604	109552	-1	GeneScaffold_2131	ENSPCAG00000000819.1	108154	112544	CSRNP1	3643	810	125662	No_or_no_constitutive_exon
CATTACACTGGTGAAGTAACTTTTCTTTCTTTTTGGGGGTGGGATTGTAGCT	95136	95333	95383	95331	-1	GeneScaffold_2775	ENSPCAG00000009243.1	81947	111853	PPP1R13B	3643	810	125662	No_or_no_constitutive_exon
CGGGCTTTTCTTCTGGCCGCTGGTTGTAGCGCTCAGGCGGGGCCGTGGAGGG	30733	30743	30683	30735	1	GeneScaffold_604	ENSPCAG00000001054.1	30598	36355	None	3643	810	125662	No_or_no_constitutive_exon
CTCTCCCTCTTTTCTCCTCTGTGTGTGTGTGTGGTTGGGTGGGTGCACAGGT	33830	33946	33996	33944	-1	GeneScaffold_7308	ENSPCAG00000009617.1	769	115351	MTOR	3643	810	125662	No_or_no_constitutive_exon
GCCTGAAATGCATCCTGACAGAAGACTGCACAGTGGGGACCAGGAAATAGGC	8686	8698	8748	8696	-1	scaffold_965	ENSPCAG00000000347.1	8686	89716	None	3643	810	125662	No_or_no_constitutive_exon
ATGAACCTGGATGCCTCTCTCAGTGTTGGAAGTGAGACGCAAGGGCTCAGAG	115638	115650	115700	115648	-1	GeneScaffold_5480	ENSPCAG00000004417.1	5864	115664	GABRB3	3643	810	125662	No_or_no_constitutive_exon
TCTTGACTTTCGTGACATTATATTTTTGTTGTTCTCTTTTACGGGGTAAGCT	29986	30145	29936	29988	1	GeneScaffold_5330	ENSPCAG00000005469.1	27636	59224	MED30	3643	810	125662	No_or_no_constitutive_exon
ATCCCAAACCACCTTCACGCATGCTGCCAACGGTGTGAGGGTGGTGGGAGGT	54535	54553	54485	54537	1	GeneScaffold_6209	ENSPCAG00000014977.1	46621	64352	PNLIPRP1	3643	810	125662	No_or_no_constitutive_exon
TTTTTGGTTTCCTTCTTCGTAGTCAGAAGCTGCTGACACTGGGGGTCTAGAT	73725	73737	73675	73727	1	GeneScaffold_5806	ENSPCAG00000006524.1	957	82625	MYO7B	3643	810	125662	No_or_no_constitutive_exon
CGCCCAGCCCCGAGGCTCGCGAAGAAGTCGGCGCAGTTCCCGGGGCACAGGC	109162	109381	109112	109164	1	GeneScaffold_6408	ENSPCAG00000014128.1	79364	110257	ZFPM1	3643	810	125662	No_or_no_constitutive_exon
CCTCCGTTTATAGCTGAAGAAACTGAAGGCAAACAGCAAGGGAAAGCTAGGA	24203	24228	24278	24226	-1	GeneScaffold_5659	ENSPCAG00000001389.1	15843	24500	None	3643	810	125662	No_or_no_constitutive_exon
GGACGCCTGGCGGCTGCCCAGTGAATAAGGTGGGGGGCAGGGCTTGGGAGCC	102905	102908	102958	102906	-1	GeneScaffold_1018	ENSPCAG00000017070.1	99828	103026	PTX4	3643	810	125662	No_or_no_constitutive_exon
AGTTCTGAAGTTTGGCACCCCATCTGCAAACAGGCAGCCCGGGCAGAGAGAA	80548	80557	80498	80550	1	GeneScaffold_6078	ENSPCAG00000008148.1	7555	108833	ABLIM3	3643	810	125662	No_or_no_constitutive_exon
GATTGTGTATTTCATTTTCCCCCCCTTGTGTTTGACTTTGGGGGCTACAGAT	58393	58608	58658	58606	-1	GeneScaffold_436	ENSPCAG00000001724.1	26562	63991	ALDH18A1	3643	810	125662	No_or_no_constitutive_exon
CTTGCCACTGTCCCCTCTGCGGGCTTCCTGCCTCCTTGACACGGGTGCAGGC	81572	81637	81687	81635	-1	GeneScaffold_6175	ENSPCAG00000015853.1	80797	84115	BRMS1	3643	810	125662	No_or_no_constitutive_exon
GGGGAGGGGGGTTGCTGCTCTGACGCTGGGCTCCTTGCTTGTGGGTGCAGGG	53008	53058	53108	53056	-1	GeneScaffold_2770	ENSPCAG00000012401.1	51077	110710	IQSEC2	3643	810	125662	No_or_no_constitutive_exon
TCCAAAGCTTAGAACAGCGTATGTTCTTTTGGAGAGGGTAAAGGTTGGAGCA	8367	8377	8317	8369	1	GeneScaffold_7289	ENSPCAG00000001912.1	8070	48408	PAPSS2	3643	810	125662	No_or_no_constitutive_exon
AAATTAAGAGAGTTAAGTAACTTGTAACTTGTTTTTGTTTGGGAATTTAGAT	75231	75432	75482	75430	-1	scaffold_887	ENSPCAG00000009543.1	51064	104310	None	3643	810	125662	No_or_no_constitutive_exon
GTAGGTCTCAGAAACATTGACAACTACTGTCTCTCTGCTGGGAGGGACAGGG	26024	26142	26192	26140	-1	GeneScaffold_4862	ENSPCAG00000002161.1	24709	32474	ATG9A	3643	810	125662	No_or_no_constitutive_exon
CTTTCTTTGCAGGCCGATACTGGACTTTGAAAGGGGATGGGGTCATAAAGGT	45203	45221	45271	45219	-1	GeneScaffold_4862	ENSPCAG00000002335.1	39229	45259	GLB1L	3643	810	125662	No_or_no_constitutive_exon
CCTTTGAGAAGAGGATGGTGAGGAGGATCGCTGAGCTGTCCCGGGACAAGAC	77834	77867	77784	77836	1	GeneScaffold_3086	ENSPCAG00000000480.1	10068	101145	RIN2	3643	810	125662	No_or_no_constitutive_exon
AAAGTGGAGCAGTATGAAATTCACAATCCTCTACCTTTGATAGTGGGCAGTC	59387	59438	59337	59389	1	GeneScaffold_5796	ENSPCAG00000015201.1	22082	60172	None	3643	810	125662	No_or_no_constitutive_exon
GTGCATTATTTTTATTATTATTTATATTTATTGGCCTCTGCTGGGGACAGGT	86167	86318	86117	86169	1	GeneScaffold_5796	ENSPCAG00000015351.1	80082	102509	None	3643	810	125662	No_or_no_constitutive_exon
GCATCACTTACCCAAATGTGCAACTTGCCTCATTGCATTTTAAGGGACAGGA	8906	9026	9076	9024	-1	GeneScaffold_6339	ENSPCAG00000002515.1	2798	80876	None	3643	810	125662	No_or_no_constitutive_exon
GTTTCTGTCAAAGATAAGGCGTGGTCCGAGTGTCCCCCCTGGGGTGGCAGAG	71860	71927	71977	71925	-1	GeneScaffold_2731	ENSPCAG00000012242.1	17335	106363	CCDC93	3643	810	125662	No_or_no_constitutive_exon
GCCTCTTTGAATGTGTCTCTCTAAACATCCGCCCCTTCTCTCGAGGGTAGGA	35127	35200	35077	35129	1	GeneScaffold_7226	ENSPCAG00000014438.1	14729	105471	PLCG2	3643	810	125662	No_or_no_constitutive_exon
TAGGCTGTATGGTGTACATCGCATGAAAAAAGAAAAATTGTGGGAGAAAGAT	54975	55053	54925	54977	1	GeneScaffold_3902	ENSPCAG00000016770.1	1613	71953	None	3643	810	125662	No_or_no_constitutive_exon
CTGCCAGAACCCTGGGGCCCTGCCAACCTGACTCACGGTGGGGGTTACAGGA	32900	33030	32850	32902	1	GeneScaffold_4777	ENSPCAG00000012794.1	20364	35083	None	3643	810	125662	No_or_no_constitutive_exon
GGCATCCGGCACCTGCTGACCATCTCTTCTTTTCTTGGCTGGGACTGCAGGA	17642	17803	17853	17801	-1	GeneScaffold_5986	ENSPCAG00000012121.1	15750	25629	USP19	3643	810	125662	No_or_no_constitutive_exon
AGGCCCGGAACTCCACTGGTGATTGACTCTGGGACCTAGTGAGGGTGCAGAG	10260	10276	10210	10262	1	GeneScaffold_1484	ENSPCAG00000010538.1	10176	85795	None	3643	810	125662	No_or_no_constitutive_exon
CGAGCTTTGTTGGGCTTTTCAAGTGATGTCACTGACAGGGAAGATGACAGAA	55696	55732	55782	55730	-1	GeneScaffold_2209	ENSPCAG00000004492.1	4	103378	None	3643	810	125662	No_or_no_constitutive_exon
AAACACCTGTCCGGGTCCAACGTGAGCTTCAGCAGGGACACCGAGGGCAGGA	27370	27388	27320	27372	1	GeneScaffold_6323	ENSPCAG00000001851.1	10037	34688	TMEM94	3643	810	125662	No_or_no_constitutive_exon
CTAGCAGCAGGACACACAGCTGACCCTGGTTCTTGGTCCATGTGGGACAGGT	42153	42287	42103	42155	1	GeneScaffold_5626	ENSPCAG00000001886.1	8239	62670	MGAT5B	3643	810	125662	No_or_no_constitutive_exon
AGGAAAACCACATACATAACTACTTTCTTATTTTCTGTCACCAGGGAAAGTT	66360	66382	66310	66362	1	GeneScaffold_7372	ENSPCAG00000012775.1	36621	72394	None	3643	810	125662	No_or_no_constitutive_exon
CTGGCAGGAGGTGGCTGGTAAGCGCCCATCTGTTTCCTCCTGGGTGGCAGCC	49171	49323	49121	49173	1	GeneScaffold_6717	ENSPCAG00000006028.1	38717	95627	MROH2A	3643	810	125662	No_or_no_constitutive_exon
GGGGCGAGGCCCGGCAGCGCGGCAAGGAGCGCGCCCGGCCGCGGGGTTAGGA	42787	42909	42959	42907	-1	GeneScaffold_4995	ENSPCAG00000007617.1	12528	43074	LEMD2	3643	810	125662	No_or_no_constitutive_exon
TCTTCCAGAGGCATTTTTAAAAGCTTATACTTTTTTGTCGGGGGGGCTAGGT	9488	9659	9709	9657	-1	GeneScaffold_3645	ENSPCAG00000007333.1	3942	41511	MTMR6	3643	810	125662	No_or_no_constitutive_exon
GCTGATGGCTGGGGGTCCTGCTACCGCTGACCCCGAGTTTGGGGCCACAGGG	86460	86557	86410	86462	1	GeneScaffold_5679	ENSPCAG00000000982.1	76862	94319	PLCB3	3643	810	125662	No_or_no_constitutive_exon
TATACGAAACCCCTAATATAGTCCTACTTTGCTTTCACTTTGGGTTGAAGGT	51742	51882	51932	51880	-1	GeneScaffold_1653	ENSPCAG00000016914.1	3406	97106	C5	3643	810	125662	No_or_no_constitutive_exon
ACAGCTGGGTCGCCGTTCCTGGACCACCACTCAGCGGCAGTGTGGGAGAGCC	97166	97177	97116	97168	1	GeneScaffold_2663	ENSPCAG00000014070.1	96916	97354	None	3643	810	125662	No_or_no_constitutive_exon
CACACCCAGGCCTAGAGCTGTGGGGGCACTGACCGGGCTTGGGGGGTTAGAG	41053	41185	41235	41183	-1	GeneScaffold_2976	ENSPCAG00000014385.1	31630	97194	MEGF6	3643	810	125662	No_or_no_constitutive_exon
CGCCACGTGCACAGCAGTGAGCGCCACTTTCCATGTGAGCTATGCGGGAGAA	3366	3575	3316	3368	1	GeneScaffold_2745	ENSPCAG00000007544.1	2327	8990	GZF1	3643	810	125662	No_or_no_constitutive_exon
TGATTAATTAGAAGACTTCTTTAATTGCAAGTATTCTTGGGAAAATTTAGGC	29990	30110	30160	30108	-1	GeneScaffold_3762	ENSPCAG00000005910.1	25343	101230	None	3643	810	125662	No_or_no_constitutive_exon
GTACAGAAGGAGGGTCAAGACCTGTCTCTCTCTCTCTCCTCATGGGGCAGCT	86577	86818	86527	86579	1	GeneScaffold_3748	ENSPCAG00000000159.1	80681	86827	TSNAXIP1	3643	810	125662	No_or_no_constitutive_exon
CAGTGAACATTTTAACCAGTGATGGTTTTGTCACCCCTGTGGTGGGCTAGGT	70124	70270	70320	70268	-1	GeneScaffold_2807	ENSPCAG00000009633.1	20051	80933	HIVEP3	3643	810	125662	No_or_no_constitutive_exon
CGCTGCAGTGAAGCTAGCACTGGAGTCCATCTGCCTGCTGCTCGGGGAAGAG	77654	77706	77604	77656	1	GeneScaffold_7144	ENSPCAG00000010804.1	25095	94205	DYNC1H1	3643	810	125662	No_or_no_constitutive_exon
TTCAGGGACTTTCTGTCTTTACCTACCGGCGTCTCATTTTGTGGGGACAGGC	91018	91097	90968	91020	1	GeneScaffold_2777	ENSPCAG00000003492.1	8850	98754	MCF2L	3643	810	125662	No_or_no_constitutive_exon
GAAAGCAAATTTGTTTTATGTTCATTTGTTTGTTTTTTGGGTGTGAATAGGA	22945	23032	23082	23030	-1	GeneScaffold_2027	ENSPCAG00000000020.1	1951	91291	COL4A3BP	3643	810	125662	No_or_no_constitutive_exon
TATTGCTATGATATGTCAGACTTTGGTAAGCCCCACCAGAGGGAAACCAGGG	1951	2000	2050	1998	-1	GeneScaffold_2027	ENSPCAG00000000020.1	1951	91291	COL4A3BP	3643	810	125662	No_or_no_constitutive_exon
GCGTGGAGCAGACACCTTAGCGCGTGTTTGCTCTCCTTCCCGGGGCACAGGA	50018	50080	50130	50078	-1	GeneScaffold_2276	ENSPCAG00000004092.1	47226	81307	EPHA10	3643	810	125662	No_or_no_constitutive_exon
GCCTGCCCCGTAACCCACCCTTCTCTCCCCTCTTCCCACTAACGGGTCAGGA	25978	26005	25928	25980	1	GeneScaffold_7649	ENSPCAG00000004082.1	10071	29397	PPFIA3	3643	810	125662	No_or_no_constitutive_exon
CTTCTGAGGTCCCAGAACAACCCTCGGTGTTGGAGGGAGAAGGGAGCCAGAG	24613	24650	24563	24615	1	GeneScaffold_2133	ENSPCAG00000009481.1	23526	24650	None	3643	810	125662	No_or_no_constitutive_exon
TGCATGTTCCACCTCTTTGTTTTCACTGTTCTGTGATTTCCTGGGGATAGGC	3335	3446	3496	3444	-1	GeneScaffold_852	ENSPCAG00000014285.1	3335	83649	None	3643	810	125662	No_or_no_constitutive_exon
CTGCCCCCTTCCCCTACTGTTCCTGAGCACCCTCTCTGGGATTGGGACAGGT	59559	59632	59509	59561	1	GeneScaffold_1749	ENSPCAG00000011341.1	21990	96560	MYO15A	3643	810	125662	No_or_no_constitutive_exon
TTTGTAGAGGAGGCCGATTCTCCACTGTCCCGAGACTGGCGACCAGGGAGCC	21904	21907	21854	21906	1	GeneScaffold_4360	ENSPCAG00000006837.1	982	67205	DIXDC1	3643	810	125662	No_or_no_constitutive_exon
ACGGGCTGGCTCCTGGGCAACCTGACTCGGGGTGTCCTTGGGAGCTGCAGGA	41208	41303	41158	41210	1	GeneScaffold_2786	ENSPCAG00000010107.1	26238	44774	STAT5A	3643	810	125662	No_or_no_constitutive_exon
TTCTTTCCTTTTTTTTTTTTAACAGTGACCAATCCGTGAGGGAGATGTAGAT	24253	24292	24342	24290	-1	GeneScaffold_1117	ENSPCAG00000008133.1	4334	95475	None	3643	810	125662	No_or_no_constitutive_exon
GAGACCTCGACCATCTGGGACAATGAGACAGTGGCCACCGACTGGGACAGAC	5199	5220	5270	5218	-1	GeneScaffold_7303	ENSPCAG00000005302.1	5113	57786	COLGALT2	3643	810	125662	No_or_no_constitutive_exon
AGGAGGGAGAGTGATCCATGCTGGAGTCTGATGGTGCTGCTGGGATGCAGGA	44065	44210	44015	44067	1	GeneScaffold_7392	ENSPCAG00000003073.1	36904	59181	MED12	3643	810	125662	No_or_no_constitutive_exon
TTTTATCTTTTTCCTGTTCTTCATTTCTTGTATTTGGGATGGGTCTGAAGAC	72413	72566	72616	72564	-1	GeneScaffold_1657	ENSPCAG00000002984.1	8695	89303	None	3643	810	125662	No_or_no_constitutive_exon
TGGTGCAGACTGAGGACAAGCCTTCTGCTTCACTTTGCCCTGGGGTGTAGGA	33272	33407	33222	33274	1	GeneScaffold_3024	ENSPCAG00000007723.1	6	86141	ANO1	3643	810	125662	No_or_no_constitutive_exon
TAGTTGCGGCCCAGGCCTCGTTCCACCGATAAGGCAAACAAGGGCAACAGAA	26995	27079	27129	27077	-1	GeneScaffold_4690	ENSPCAG00000016618.1	25518	27099	TIGD6	3643	810	125662	No_or_no_constitutive_exon
ATGGAAATGCCACCTTCAACCTGGGCTTTCCTTCCCTATTGGGGTCACAGGA	67803	67935	67753	67805	1	GeneScaffold_6853	ENSPCAG00000011701.1	7229	94574	BCR	3643	810	125662	No_or_no_constitutive_exon
GTGAGGAAAATGAAGCTCAGTGAAGTTGAATGGCTCTGATTTAAGGGGAGAA	87493	87510	87560	87508	-1	GeneScaffold_2496	ENSPCAG00000000158.1	78112	89823	None	3643	810	125662	No_or_no_constitutive_exon
AGTGCCCCCCGAGGGTCCACCTCATTGTCTCGGTGTGCTCAGGGCAGCAGCA	29797	30150	29747	29799	1	GeneScaffold_6939	ENSPCAG00000014631.1	12506	79209	NWD1	3643	810	125662	No_or_no_constitutive_exon
TACATGTCTCTCTTTTTTCTCTTTCCTCTTCCGACTGGTCCGGGGAGCAGCT	5824	6019	5774	5826	1	GeneScaffold_4795	ENSPCAG00000001238.1	3837	23136	None	3643	810	125662	No_or_no_constitutive_exon
AGGGGCTGTGTGCAGTGTGTGTGCAGCTGGCCTTTGGGTGGTGAAAACAGTT	55925	55958	55875	55927	1	GeneScaffold_2560	ENSPCAG00000009952.1	55034	55993	None	3643	810	125662	No_or_no_constitutive_exon
CTTTCAGCTGTCCCTGGCTCCCACTGACCCTGTGCCATGGGATGATACAGGC	62367	62524	62574	62522	-1	GeneScaffold_3292	ENSPCAG00000011910.1	59172	70185	MICAL1	3643	810	125662	No_or_no_constitutive_exon
TGCCGTTTTTATGAAACTATCCATTTTTGCTTTTTAGGGAAAGACAACAGAA	74746	74951	75001	74949	-1	GeneScaffold_4420	ENSPCAG00000004107.1	53834	83463	MNS1	3643	810	125662	No_or_no_constitutive_exon
GGCACCGTCCTGTCCTGCGGGGACAACAGCTGGGGCCAGCTGGGGCGGAGGG	12818	12820	12768	12820	1	GeneScaffold_3577	ENSPCAG00000007881.1	12651	92929	HERC6	3643	810	125662	No_or_no_constitutive_exon
TTTCTTTGTAAGTTATGAACAGCATCAGAGATTGCTTTGTGACTGGGTAGTG	38580	38586	38530	38582	1	GeneScaffold_5436	ENSPCAG00000014528.1	10903	63283	None	3643	810	125662	No_or_no_constitutive_exon
TAAGGCTGCTTGTTTTAATCGGGTTCTGTTTTCATTTGGGGGAAATACAGGC	42926	43135	43185	43133	-1	GeneScaffold_2950	ENSPCAG00000003083.1	26817	87476	None	3643	810	125662	No_or_no_constitutive_exon
TAGAGATCTGGTGTTCTACTCGGTCCTGCTGCCGCCTCTATGGGCGGTAGAG	71517	71553	71603	71551	-1	GeneScaffold_2418	ENSPCAG00000007246.1	54213	71686	None	3643	810	125662	No_or_no_constitutive_exon
GCATATGTCTGTCAAAATCTAAGGCTGTCTACTCTGGGGTGGGGGTACAGGT	64421	64545	64595	64543	-1	GeneScaffold_6142	ENSPCAG00000018756.1	64159	69517	FANCG	3643	810	125662	No_or_no_constitutive_exon
CATGCCAGGGACTGTGTGCATGTACTAATTGTATTTTCTTGGGGACATAGGT	73926	74075	73876	73928	1	GeneScaffold_713	ENSPCAG00000001544.1	69836	78597	HIF1AN	3643	810	125662	No_or_no_constitutive_exon
TCCCCACCCCCCACGCTCCTTGGCCTCACCGTGGATCTCAAAAAGGGCAGCT	4738	4756	4688	4740	1	GeneScaffold_1448	ENSPCAG00000004348.1	2326	64845	SYT17	3643	810	125662	No_or_no_constitutive_exon
ATCGAAGACCCCCTCAGAGGAATCCTCCGGTTCTCCTGTCCAATGGGAAGCA	31790	31803	31740	31792	1	GeneScaffold_6984	ENSPCAG00000016313.1	31727	36160	S100A1	3643	810	125662	No_or_no_constitutive_exon
GAAAGGCAAGAAAGCGGCGTTTGAAGTCTAGTAGCCAAGGAATTGGGGAGAC	87076	87087	87137	87085	-1	GeneScaffold_4510	ENSPCAG00000015646.1	30430	87227	PANK1	3643	810	125662	No_or_no_constitutive_exon
GAGTGTGCACGCAGGAGGCGCCAGTTGCAGGGCCGGCGGGTGGGGGGTAGGG	86503	86975	87025	86973	-1	GeneScaffold_4510	ENSPCAG00000015646.1	30430	87227	PANK1	3643	810	125662	No_or_no_constitutive_exon
ATCTCCATTTCTGCTCTGTTTTCCTGCCCGCACCCCACCCTGGGCAGCAGCT	14394	14504	14554	14502	-1	GeneScaffold_3496	ENSPCAG00000000988.1	6266	29435	PARP6	3643	810	125662	No_or_no_constitutive_exon
AGTGGTAAGTTGCTGGCCTCAGTACTGCTTCCTCGCCCACAGGGGCTGAGGC	69744	69916	69694	69746	1	GeneScaffold_7460	ENSPCAG00000004683.1	28292	69916	None	3643	810	125662	No_or_no_constitutive_exon
GTTCTGATTTCTGCTCTTATGTCCTGTTTGTTTGTTGTATGGGTTGGCAGCT	69295	69463	69513	69461	-1	GeneScaffold_6495	ENSPCAG00000002532.1	57491	89823	OSCP1	3643	810	125662	No_or_no_constitutive_exon
TGCATTCTAAGACCTCAAGGCTAGTGTGGTTTTAGGGAATGTTGGGGCAGGG	82416	82472	82366	82418	1	scaffold_2337	ENSPCAG00000016289.1	82404	82813	None	3643	810	125662	No_or_no_constitutive_exon
GAGAACTCCTACGTATCCACCACCAGCTCTGCCCCAAGCAGGGGCAGCAGCC	4882	5024	5074	5022	-1	GeneScaffold_6658	ENSPCAG00000011678.1	685	8980	None	3643	810	125662	No_or_no_constitutive_exon
GGCCAGAGGCCGAACAGCGACCGGCCGCCGCTCCCGGGGCGACAGCCGAGAG	5956	5959	5906	5958	1	GeneScaffold_6870	ENSPCAG00000006119.1	5468	6075	None	3643	810	125662	No_or_no_constitutive_exon
AAGGTCAGTTGTATGAGTCTTTGAATTACTTCATATAGGGAGTGTGGCAGTC	64234	64246	64184	64236	1	GeneScaffold_2899	ENSPCAG00000005988.1	64138	69264	None	3643	810	125662	No_or_no_constitutive_exon
CTCAAAGCTTGGATAGAGATAAATCCCCATCTCCATTAAGTTGGGGGAAGAA	44988	45019	45069	45017	-1	GeneScaffold_6438	ENSPCAG00000004145.1	44983	68704	None	3643	810	125662	No_or_no_constitutive_exon
GTCAAGTTGAAGAGACTCAGTCACAGAAAGGTGGCACAGTGGCTGGGTAGCC	74249	74273	74323	74271	-1	scaffold_2847	ENSPCAG00000010148.1	74169	74531	None	3643	810	125662	No_or_no_constitutive_exon
TGTGGTCCTTGACTGTGTTTCTGACTTCTGTCTCCTGTTTTGGGAACAAGGT	80072	80507	80022	80074	1	GeneScaffold_4895	ENSPCAG00000015571.1	64418	85157	CHAF1B	3643	810	125662	No_or_no_constitutive_exon
AGTAGGGGACTGTGTCACATTGTCTAACAGCTCTTTTCTTGGGGTTACAGAG	24480	24538	24430	24482	1	GeneScaffold_1912	ENSPCAG00000002855.1	23930	27441	SPX	3643	810	125662	No_or_no_constitutive_exon
CCGCCCCCATCCCCCAGAGCCCCCTGTGACCAGGCTCTGTGTGGGTGCAGGC	32142	32309	32092	32144	1	GeneScaffold_493	ENSPCAG00000012670.1	13117	34513	DEF6	3643	810	125662	No_or_no_constitutive_exon
CAGTGCTGCCACGCCAAGGAGCTTACAACGTGTTGCCTGGGGGCGAGTAGGA	74147	74150	74200	74148	-1	GeneScaffold_7191	ENSPCAG00000016645.1	70852	74212	FBXL16	3643	810	125662	No_or_no_constitutive_exon
TGCTGGGCGTCTGCAGGGCGGTGAGGTCAGCGTGTGCAGGGGCGGGAAAGGG	67481	67505	67431	67483	1	GeneScaffold_6576	ENSPCAG00000010435.1	67371	67667	None	3643	810	125662	No_or_no_constitutive_exon
AGTAGAGGAGGAGAAGCGAGGGAGTGGGAGCTCGAAGTAGATGCAGGGAGAA	84834	84939	84784	84836	1	scaffold_2195	ENSPCAG00000009879.1	60017	85365	SRSF4	3643	810	125662	No_or_no_constitutive_exon
AGGAAAGGGCCTCTGAGGAAGTCTTCTGTACATTTTCTGGGGTGGCGTAGTG	10199	10410	10149	10201	1	GeneScaffold_1999	ENSPCAG00000004525.1	5200	17238	KLC4	3643	810	125662	No_or_no_constitutive_exon
GGGGCTGCCACATCACCCAGTTCAAGTCTCTGTCCCCAAGGGAGCTGTAGGT	30942	30969	31019	30967	-1	GeneScaffold_7146	ENSPCAG00000012675.1	29755	31354	None	3643	810	125662	No_or_no_constitutive_exon
TTGGGGCTGGGTGGGAGGAGATCCGCTCGCACACACGAGGAGGAGGGTAGAG	82233	82278	82328	82276	-1	GeneScaffold_5938	ENSPCAG00000011379.1	43874	82302	None	3643	810	125662	No_or_no_constitutive_exon
ACAGAGGGGAGGTTGAGACCTGCTCTGTGTCACCTCTCGGTTGAGGGCAGCG	46050	46165	46000	46052	1	GeneScaffold_3317	ENSPCAG00000016100.1	41777	48364	CHRNG	3643	810	125662	No_or_no_constitutive_exon
CAGTCCCCTGCCCCAGCCCTCTGCAGTACCCAGTGCCCAGCACAGGGCAGAC	78162	78182	78112	78164	1	GeneScaffold_7674	ENSPCAG00000001455.1	77698	78282	None	3643	810	125662	No_or_no_constitutive_exon
CTCTGACCTAATCAAAATACATTTTCTTTCTTTTTTGGGGGGAATGTTAGAG	27735	27924	27974	27922	-1	GeneScaffold_3039	ENSPCAG00000004266.1	21581	84553	None	3643	810	125662	No_or_no_constitutive_exon
TTAGTTTTTCTTTTAGATCTTCTAAAAAGGTAACGGCTATGGGTGTGGAGAG	64269	64282	64332	64280	-1	GeneScaffold_7405	ENSPCAG00000008200.1	38152	81169	None	3643	810	125662	No_or_no_constitutive_exon
CCACGTCTCACTGATCGTTTCCCCTTTTCTTTCCTTTCTGGGTGTGACAGCA	66417	66452	66502	66450	-1	GeneScaffold_5085	ENSPCAG00000017049.1	41248	79843	PUS10	3643	810	125662	No_or_no_constitutive_exon
CCATCATCAGCTCAGCTACTCCAGAAAAGGACAACAGGGAGGACCCAGAGGA	2626	2644	2694	2642	-1	scaffold_2267	ENSPCAG00000006906.1	2626	14268	None	3643	810	125662	No_or_no_constitutive_exon
GCTCTGATGTCCCCACTGGACTCCCAGACCAGCAAGAGGCATGGAGGGAGCA	59155	59165	59105	59157	1	GeneScaffold_2503	ENSPCAG00000014254.1	11358	74926	None	3643	810	125662	No_or_no_constitutive_exon
GGGAGGCCAGTTCTCTCTTGATGACCCCTCCTCCTCTGTTTGGGAAGCAGAA	32894	33016	32844	32896	1	GeneScaffold_79	ENSPCAG00000010654.1	8430	37630	None	3643	810	125662	No_or_no_constitutive_exon
AGCCTGAGCTGCTTGCTCTGATTTCTGACCCCTTGGTGTGGGAATTATAGGA	58922	59021	59071	59019	-1	GeneScaffold_98	ENSPCAG00000009095.1	53299	69859	None	3643	810	125662	No_or_no_constitutive_exon
AGGAGGGATGAACCAAGCATGGTGTGATGACAGACCCTCTGGATGGGCAGAT	74971	75007	74921	74973	1	GeneScaffold_1122	ENSPCAG00000009256.1	71829	75007	MPV17L2	3643	810	125662	No_or_no_constitutive_exon
GTCCCCCAAGAAGCCCTATGGAAATCAAGACCCAGGGTTCAGGGGCCTAGGA	73562	73581	73631	73579	-1	GeneScaffold_6745	ENSPCAG00000014937.1	35479	83341	DPP9	3643	810	125662	No_or_no_constitutive_exon
CAACAACAACGGACCTGTGGGTGGCCAGCCTGGAGACGGGGGAAGGAGAGGG	73459	73483	73533	73481	-1	GeneScaffold_6745	ENSPCAG00000014937.1	35479	83341	DPP9	3643	810	125662	No_or_no_constitutive_exon
CTTCGTGAGCGGGTGCTGAGTTGGATCCAGGACCAGGGTGGTTGGGTGAGGC	26860	26875	26810	26862	1	GeneScaffold_1517	ENSPCAG00000013142.1	24464	26977	BAX	3643	810	125662	No_or_no_constitutive_exon
CTCCAGACCTTGATCAGTTGGGGCCTGTCCTCACCATCTTGGGCGTACAGTG	53294	53476	53526	53474	-1	GeneScaffold_1517	ENSPCAG00000013250.1	36746	54998	GYS1	3643	810	125662	No_or_no_constitutive_exon
AGTCACTGGATCTGAGCCTGATGTGAGTCATCTCATGTTTACCGGGACAGCC	32630	32633	32683	32631	-1	GeneScaffold_7522	ENSPCAG00000002326.1	30279	35294	MGAT4B	3643	810	125662	No_or_no_constitutive_exon
ACCTGGGAATCCTGGCAACCCACTGACCACAGTTTCCTGCAGGGACACAGCT	6689	6803	6853	6801	-1	GeneScaffold_6862	ENSPCAG00000010987.1	6427	8336	None	3643	810	125662	No_or_no_constitutive_exon
ATTCCTGTTCAATTATGGGCTTCTCTTTGGCTTATTTCTATATTGGGAAGAA	51833	52000	52050	51998	-1	GeneScaffold_4717	ENSPCAG00000004219.1	6123	77226	PPEF2	3643	810	125662	No_or_no_constitutive_exon
TCTCTCTGTCCCCCTACCCCACCCCTCTGCCCGGCTCGTGCTGAGGGCAGGC	56479	56828	56878	56826	-1	GeneScaffold_3181	ENSPCAG00000010980.1	6524	68176	SYT6	3643	810	125662	No_or_no_constitutive_exon
CCGCCATTTATCCCCATACTTATTAGGTGCATGTGGCCGCAGGGAGAGAGAG	79696	79712	79762	79710	-1	GeneScaffold_6313	ENSPCAG00000009592.1	14964	79825	None	3643	810	125662	No_or_no_constitutive_exon
TCGCTACCTCCTTCCTTTTGAGGGATCCCTGAGACACTTGGTCATGGGAGAA	58477	58484	58427	58479	1	GeneScaffold_2192	ENSPCAG00000011771.1	58470	78914	STK36	3643	810	125662	No_or_no_constitutive_exon
AACGCAGCATGACTCACCTGTTCCTCTTCCTCCCTGGGGTGGACTGGCAGCT	50168	50273	50323	50271	-1	GeneScaffold_6702	ENSPCAG00000013283.1	44228	60863	MAP3K14	3643	810	125662	No_or_no_constitutive_exon
CCAGAGCTCGCGAGACACCATGAGTCTGGCGTGCACTCCTGGGGCAGCAGGC	45777	45853	45903	45851	-1	GeneScaffold_6702	ENSPCAG00000013283.1	44228	60863	MAP3K14	3643	810	125662	No_or_no_constitutive_exon
AAACTTTCAGAAAGTGACCTGTCTTTATTTTGTTTTCTCTGAGGGTGCAGTT	70280	70401	70451	70399	-1	GeneScaffold_2467	ENSPCAG00000004253.1	27626	73582	SEC16B	3643	810	125662	No_or_no_constitutive_exon
ATTGTAAACTAATATTTTCTTTTCAACTTTTGGGGGCGGGGAATGAACAGCC	31976	32117	31926	31978	1	GeneScaffold_652	ENSPCAG00000005143.1	6726	70588	NFATC3	3643	810	125662	No_or_no_constitutive_exon
GTGATAACTATTTAAAACTGCTATTCGCTTTACCAGGGACGAATGAAAAGGC	54998	55022	54948	55000	1	GeneScaffold_252	ENSPCAG00000002099.1	10051	79322	ARID4A	3643	810	125662	No_or_no_constitutive_exon
ATCTTGACATGTTAATGGGCAACTTCATTGCCTCTTTTTTGGTGGGGGAGGC	6943	6944	6994	6942	-1	GeneScaffold_2349	ENSPCAG00000005808.1	5900	58908	MREG	3643	810	125662	No_or_no_constitutive_exon
TTGTAAGTAAACTCATCTTTACATCTGTGTCTTATTTTTATGGGAGCCAGGT	26717	26882	26667	26719	1	GeneScaffold_3520	ENSPCAG00000012841.1	5	31018	HADHB	3643	810	125662	No_or_no_constitutive_exon
TCCTCTGTGCTGTGTTCCAGGGCTGGAGTCAGGCGAGCGGGGAATTGGAGCA	60056	60087	60137	60085	-1	GeneScaffold_3520	ENSPCAG00000012923.1	50311	63402	None	3643	810	125662	No_or_no_constitutive_exon
GACTGAGTTCTTAGACCTTTCTAGTAACATTCTGGACTTCTGTTAGGGAGAT	45521	45681	45471	45523	1	GeneScaffold_5190	ENSPCAG00000015251.1	27735	67017	U2SURP	3643	810	125662	No_or_no_constitutive_exon
TTTCATGAAAAATCTCCACTGAGAGTAACTTGTTTATTTTGGGAAAACAGCT	51721	51851	51671	51723	1	GeneScaffold_6272	ENSPCAG00000006608.1	1234	63784	RUFY1	3643	810	125662	No_or_no_constitutive_exon
GTGATGTTAATATTGCCCCCCTACTGGGGTTATTTGTCCTTGGGTTGAAGGG	72796	72935	72985	72933	-1	GeneScaffold_6272	ENSPCAG00000006715.1	70386	76786	None	3643	810	125662	No_or_no_constitutive_exon
GACCACGTGCCTCTCCGGTACATCGGCCCCAACCAGCCCCGGGCGCACAGCC	54527	54554	54604	54552	-1	GeneScaffold_6935	ENSPCAG00000010740.1	54527	66892	None	3643	810	125662	No_or_no_constitutive_exon
AGCAGTTGTGAGTTGCAGTCCTACAAGACCTCAGCAGTGTCAGATGGGAGAC	45976	46066	45926	45978	1	GeneScaffold_1067	ENSPCAG00000001335.1	7547	46066	PHGDH	3643	810	125662	No_or_no_constitutive_exon
TTGGCATACTCACTTTGTATTAAGGACCATTTCTTTTCTGGGTGGTGTAGGC	6857	6954	6807	6859	1	GeneScaffold_361	ENSPCAG00000014084.1	403	7927	LETMD1	3643	810	125662	No_or_no_constitutive_exon
TGCTCAGGAGTGTCTGGGGACACAAGTCTGCGAGGGGCTGAGGGAAAGAGGC	77124	77194	77244	77192	-1	GeneScaffold_1109	ENSPCAG00000013615.1	3849	77297	None	3643	810	125662	No_or_no_constitutive_exon
AGCTGGGGTTCCAGAGATATGACTCAGATCCTGGATTTGCAGGGAGTTAGAG	41563	41572	41513	41565	1	GeneScaffold_6127	ENSPCAG00000009185.1	20830	41572	KCNH6	3643	810	125662	No_or_no_constitutive_exon
CGTGGACAGGAGAGTGGTGAGAAACTGATTGCGTGTCAGGAGTGTGGGAGAA	27444	28424	28474	28422	-1	GeneScaffold_2778	ENSPCAG00000006437.1	27444	45783	None	3643	810	125662	No_or_no_constitutive_exon
GGTGGGGGCGCCGAGCACGGGCAGTATTTAAATAGAGGAGGGGGCTGGAGGG	30583	30742	30792	30740	-1	GeneScaffold_1763	ENSPCAG00000013472.1	29323	30862	None	3643	810	125662	No_or_no_constitutive_exon
CGTCCGCTCCTCTGGTCGAGCCCTCGGACCCCCTGGGCCCAGGAGGGTAGCT	10088	10214	10264	10212	-1	GeneScaffold_4119	ENSPCAG00000002798.1	4692	10506	None	3643	810	125662	No_or_no_constitutive_exon
CAGGACACAAATATTTTCAAGACAAAGAAGAAGAAAGGGCAGAAAGACAGAA	15478	15617	15667	15615	-1	GeneScaffold_3915	ENSPCAG00000007958.1	15478	42425	C1orf131	3643	810	125662	No_or_no_constitutive_exon
CCCATGGTGTCTTCCTTTGCCCACCTTTATACCATTCCTGGCGGGAGTAGCT	25958	26079	26129	26077	-1	GeneScaffold_6634	ENSPCAG00000005296.1	24160	27116	CAMKV	3643	810	125662	No_or_no_constitutive_exon
CTCCCCACAGCTCACCTGTTGTGTTTCCTGTCCCCTGGCTGGTGGGGAAGGC	57515	57716	57465	57517	1	GeneScaffold_690	ENSPCAG00000016545.1	11751	62939	WSCD2	3643	810	125662	No_or_no_constitutive_exon
TCTGCGCTGATGGCAGCATACGCCTGAGCCAGAGCCACGGGCACCAGAAGTT	25648	25678	25728	25676	-1	GeneScaffold_3988	ENSPCAG00000013994.1	7042	50620	None	3643	810	125662	No_or_no_constitutive_exon
CGGCAGCAAGCCATGGGAGAAGGTGCGCTACTGACATCTAGTGGGTGGAGGC	27622	27633	27683	27631	-1	GeneScaffold_3128	ENSPCAG00000012619.1	27622	39237	None	3643	810	125662	No_or_no_constitutive_exon
TTGTCAGAGCCTCTGAAGCTTGTTCCATCAGATACAGAATCGGGTAAAAGGA	39270	39336	39386	39334	-1	scaffold_4085	ENSPCAG00000003039.1	39244	39601	None	3643	810	125662	No_or_no_constitutive_exon
GAGGGACCCGCCGGGGATAGCGTGGAGGCCCAGGCACCCGCAGAGGGCAGCG	3197	3585	3147	3199	1	GeneScaffold_4891	ENSPCAG00000010340.1	2574	45008	None	3643	810	125662	No_or_no_constitutive_exon
GAGCTGTGGTTCATTACTAAAATGGTTTTCTCTTGGGGTGGGACTGACAGGA	56514	56628	56464	56516	1	GeneScaffold_5583	ENSPCAG00000000101.1	29333	64319	UBE4A	3643	810	125662	No_or_no_constitutive_exon
TCCAGGTAGAACTCACTGCCTCTTCTCAGCCACCCACTTTGCAGGGGTAGAA	28898	28901	28848	28900	1	GeneScaffold_6519	ENSPCAG00000015620.1	5885	28901	HHIPL1	3643	810	125662	No_or_no_constitutive_exon
CTCCAACCTTCTTCTCTGGCCGCCACTACTGGAGGTGGAGTGGGAGATAGAC	10042	10075	10125	10073	-1	GeneScaffold_1430	ENSPCAG00000003731.1	9682	21115	MEFV	3643	810	125662	No_or_no_constitutive_exon
CCCTGGAGTGTCTGCTGCCCCAGCCTCACACTTCTTCCGGGTGGGGTTAGCC	56122	56272	56322	56270	-1	GeneScaffold_5743	ENSPCAG00000008121.1	55136	61702	F12	3643	810	125662	No_or_no_constitutive_exon
ATGATGGATATATCAAGTTGGGGAGCAGTTGAGAGGGCCCCAGTGGGCAGGG	15275	15304	15225	15277	1	GeneScaffold_1263	ENSPCAG00000007549.1	15186	30881	SGK2	3643	810	125662	No_or_no_constitutive_exon
GCAAACGGATCGGCTACAGGGTTACTTTTGAAAATTCTGGGGAGCTATAGAA	16845	16846	16896	16844	-1	scaffold_3585	ENSPCAG00000000704.1	16845	57113	ENDOD1	3643	810	125662	No_or_no_constitutive_exon
TTGGAGGCTCTGATCCTGCTGGCAGTCACTGTCCTCTGCCTGGCGGGCAGTT	9937	10276	9887	9939	1	scaffold_3269	ENSPCAG00000006596.1	9174	18222	RAPSN	3643	810	125662	No_or_no_constitutive_exon
GCATGGGGGCAACGCAGTGATATGTCCCTTCCCCTCTTTCTGGTGGGTAGAG	31952	32175	32225	32173	-1	GeneScaffold_7169	ENSPCAG00000006262.1	17964	39021	None	3643	810	125662	No_or_no_constitutive_exon
CCCCAAGCACCCAGCTCCCTCAGCCCAGAGACCCTGGGGAAGAAAGATAGGG	65037	65038	64987	65039	1	GeneScaffold_2888	ENSPCAG00000001354.1	64836	65372	None	3643	810	125662	No_or_no_constitutive_exon
CCAGATCAGGGAGATGCTGAACAGTGTTTGTCTGGGCCCTGGGGGGGCAGTT	34692	34845	34895	34843	-1	GeneScaffold_7158	ENSPCAG00000009811.1	26451	69159	None	3643	810	125662	No_or_no_constitutive_exon
CAGCAGTTTACCATGCTTCTCTGATCTCTTTATTTCCTGGAAATGGGCAGCT	47634	47685	47584	47636	1	scaffold_4432	ENSPCAG00000002163.1	27352	55509	PIGX	3643	810	125662	No_or_no_constitutive_exon
CTGACTCTGAAAGGTTACCGTCTTTCTCCCCTTGGTCCTGGGGTGTGTAGGT	21290	21418	21468	21416	-1	GeneScaffold_4964	ENSPCAG00000005550.1	20905	72249	None	3643	810	125662	No_or_no_constitutive_exon
GGCTGACCTACCTCTCTGGCTTCTCTTCTTTCCGGCCTGTGGGGGACCAGTC	42366	42528	42316	42368	1	GeneScaffold_5210	ENSPCAG00000007539.1	3703	62295	YEATS2	3643	810	125662	No_or_no_constitutive_exon
CGCCTGTTAGTCTTGACACCACATGCACGTGAGAAAAAGGAGAAGGGGAGGC	67921	67948	67871	67923	1	GeneScaffold_7329	ENSPCAG00000001258.1	19224	67948	SLC6A2	3643	810	125662	No_or_no_constitutive_exon
TAGGACTTAGAAGACAGGCTTTCTTGTGACTTTTCCTTCGGGGCCGGCAGGC	32095	32251	32045	32097	1	GeneScaffold_5630	ENSPCAG00000014936.1	20876	33853	PSMD3	3643	810	125662	No_or_no_constitutive_exon
TAAGAAAAACTGTCAGGTGGATTGCTTACTAACTTTTATTTGGGCAACAGAA	42828	42900	42778	42830	1	GeneScaffold_2837	ENSPCAG00000006177.1	350	72317	PTPN12	3643	810	125662	No_or_no_constitutive_exon
GAATGTCATTAGAATCATTATATCACTGTCACTGGTCCTGGGGTGGCCAGGC	45748	45846	45698	45750	1	GeneScaffold_1831	ENSPCAG00000002523.1	334	68128	PPP6R3	3643	810	125662	No_or_no_constitutive_exon
CTTTCCTTCTTTCCCTGGCCTCACAGCCCCCTTTCTCTCCCGGGGGACAGGA	23676	23794	23844	23792	-1	GeneScaffold_7407	ENSPCAG00000001334.1	21863	42436	FBF1	3643	810	125662	No_or_no_constitutive_exon
CAGCCTTTAACACTGTTCCCCTTGATGGGGTATTTGTCCTTGGGTTAAAGGG	10091	10230	10041	10093	1	scaffold_5171	ENSPCAG00000000111.1	9444	14643	HNRNPH3	3643	810	125662	No_or_no_constitutive_exon
CTGTGCTGAGCCCTCGGCCTGGCAGCTAACATGGGCCTGGGGGGCTGCAGAT	26455	26636	26405	26457	1	scaffold_4119	ENSPCAG00000011922.1	24317	34938	SLC4A1	3643	810	125662	No_or_no_constitutive_exon
CCATCACGGAAGGTGACATGTTTGTTTGCGTGTCTGATGGGGAATGGCAGGT	46114	46228	46064	46116	1	GeneScaffold_2828	ENSPCAG00000014054.1	11450	66550	SMARCA4	3643	810	125662	No_or_no_constitutive_exon
ATAACTATGTGAGTGAACGTTAATTTGATTTCTCCTCTCATTGGGAATAGGG	5947	6084	6134	6082	-1	GeneScaffold_7574	ENSPCAG00000009659.1	370	58072	None	3643	810	125662	No_or_no_constitutive_exon
CTTCAGTCAGAAACTGAAAAATTAAGTTTGTGCTGCTCTGAGTGGGACAGAA	42258	42267	42317	42265	-1	GeneScaffold_3048	ENSPCAG00000002208.1	21599	62181	DLGAP5	3643	810	125662	No_or_no_constitutive_exon
CCCTACCAAAGGAAATACTAGCTGGGGGCCAGTCACCAGCTGGGGACCAGCT	61074	61159	61024	61076	1	GeneScaffold_3436	ENSPCAG00000013885.1	55132	62097	IL11RA	3643	810	125662	No_or_no_constitutive_exon
GTTTCAGAAGCTTTTGTCATGACTGTGCTTTTCTTTGGTGGGAACTGCAGGC	12210	12312	12362	12310	-1	GeneScaffold_5291	ENSPCAG00000012426.1	1084	61940	None	3643	810	125662	No_or_no_constitutive_exon
AAAAATGACCAGAAAACTCACGGCTCTTATTTCAATTTTTTCTGGGAAAGGC	35548	35762	35498	35550	1	GeneScaffold_791	ENSPCAG00000016279.1	6009	55661	None	3643	810	125662	No_or_no_constitutive_exon
AATACTTTTCTTCTTTAATATTCTGTCATACTTTACTTATGGGTGTGTAGGT	21321	21419	21469	21417	-1	GeneScaffold_2683	ENSPCAG00000013232.1	12204	30156	None	3643	810	125662	No_or_no_constitutive_exon
CCGGGCTGGAGCGGCACAGGGGCTCGCTCCGGAGTCTGGGAGAAACGAAGAA	54173	54182	54232	54180	-1	scaffold_4567	ENSPCAG00000015732.1	30882	54281	RGMB	3643	810	125662	No_or_no_constitutive_exon
CCTGCTCGCTGCGGCGGTGGCGGCGCTCTGTCTCCGACGCGGGCCTGAAGGA	49702	49891	49941	49889	-1	scaffold_4567	ENSPCAG00000015732.1	30882	54281	RGMB	3643	810	125662	No_or_no_constitutive_exon
AATGGGCCAGGCATCAAGGGACATCTTTCTTCTCTCTTCTGGGCCAAAAGCC	21933	21949	21999	21947	-1	scaffold_5370	ENSPCAG00000010676.1	11619	29601	PGF	3643	810	125662	No_or_no_constitutive_exon
GGACATCTTTCTTCTCTCTTCTGGGCCAAAAGCCACAGCTCTGGGAGGAGAT	21901	21931	21981	21929	-1	scaffold_5370	ENSPCAG00000010676.1	11619	29601	PGF	3643	810	125662	No_or_no_constitutive_exon
GCTCTAAGGGTGTGTGTTCACAACTTCCATTCCCCTTGGGGAGCACATAGTC	62338	62350	62288	62340	1	GeneScaffold_3074	ENSPCAG00000004340.1	59766	62350	None	3643	810	125662	No_or_no_constitutive_exon
GCTTTCAGCAGGATGTCCTTTGTTGAGTCTTCCTTCTGTTGGGGTTGCAGGG	3856	4023	4073	4021	-1	GeneScaffold_5742	ENSPCAG00000014367.1	3856	20966	RSPO1	3643	810	125662	No_or_no_constitutive_exon
TCAATCAAATAGGTGTTGGCTACTACCTTTGATCCATACTTGGGTGGCAGAA	25594	25672	25544	25596	1	GeneScaffold_5238	ENSPCAG00000015217.1	3689	67152	HSPA4L	3643	810	125662	No_or_no_constitutive_exon
CCACTGCTCACTCATATCCTCCACTGAACTGCAGCGCCAGTGTGTGGGAGTA	48599	48743	48793	48741	-1	GeneScaffold_1353	ENSPCAG00000015968.1	38772	64717	CACNA1F	3643	810	125662	No_or_no_constitutive_exon
CCTGGGTCTGTCATGGCCGCTCTTACCCTGCCTCCCGCCCTGGTGGGCAGAA	19325	19419	19275	19327	1	GeneScaffold_1130	ENSPCAG00000008666.1	7050	19846	CEP170B	3643	810	125662	No_or_no_constitutive_exon
AGTAGATGGGTGCATGGGAATCTGGATCACTGACGACCCACGGGCGGGAGGC	60932	61107	60882	60934	1	scaffold_3861	ENSPCAG00000007548.1	57468	68652	SLC4A9	3643	810	125662	No_or_no_constitutive_exon
ACGTGGGGGGCGGGGGCGACGCCCCGGGCCGCCGGCTGGAGGGGAAATAGCC	21564	21572	21622	21570	-1	GeneScaffold_7161	ENSPCAG00000013648.1	20176	21750	None	3643	810	125662	No_or_no_constitutive_exon
AGCAACTCTGAAAGACCAATGTTGTGAGAAAGAAGGGAGGGAGAGCTTAGAC	20926	20947	20997	20945	-1	GeneScaffold_7161	ENSPCAG00000013648.1	20176	21750	None	3643	810	125662	No_or_no_constitutive_exon
AGGAGAGCATATCTTGCTCATTAGCATCCCAACTCCTTGGGGGAGATCAGGA	56352	56461	56511	56459	-1	GeneScaffold_1127	ENSPCAG00000009756.1	55652	63561	None	3643	810	125662	No_or_no_constitutive_exon
AAGTGCTGAACCTCATTCAGTCTTTGTCTTTCTTGGCTGGGGGATTGCAGAT	47764	47850	47900	47848	-1	GeneScaffold_7166	ENSPCAG00000006770.1	42065	49008	PRMT5	3643	810	125662	No_or_no_constitutive_exon
TGGCAGAGGGCCCAGATCTGGCCCTCATGGCCTGTCCCTCCTGGGAACAGGT	39005	39143	39193	39141	-1	GeneScaffold_7127	ENSPCAG00000012976.1	22774	43611	FLNA	3643	810	125662	No_or_no_constitutive_exon
TACTGCCCTACTCCTGGCTGTCCCTGGGCCAAGGGATCTGGGGTTGAGAGAG	12375	12400	12325	12377	1	GeneScaffold_2936	ENSPCAG00000001896.1	12342	37354	None	3643	810	125662	No_or_no_constitutive_exon
CAGGCCCTGGCCCACTCAATGTCTCCCCAACTCCTCTGGTGTGGGTACAGTC	62015	62138	61965	62017	1	GeneScaffold_7506	ENSPCAG00000018906.1	61723	63863	EGFL8	3643	810	125662	No_or_no_constitutive_exon
GCGCCGCAGCCCGCGCCGCAGCCGGCCGCGGCGCCGTCGGTGGGCAGCAGCT	4113	4166	4063	4115	1	GeneScaffold_4768	ENSPCAG00000012842.1	3874	57578	SYN2	3643	810	125662	No_or_no_constitutive_exon
CTCGACGACACAGCCCGCGAGCGTGCCAAGCTGCAGATCGAACTGGGCAGTT	13691	13723	13641	13693	1	GeneScaffold_2045	ENSPCAG00000004633.1	13365	56975	LMNB1	3643	810	125662	No_or_no_constitutive_exon
CCAGGATTAAACTGCGCAAGGGAAAGCCACAAGAACCGAAGGAGGGGTAGAG	9600	9604	9654	9602	-1	GeneScaffold_767	ENSPCAG00000016469.1	7114	9985	HOXA10	3643	810	125662	No_or_no_constitutive_exon
TTGACATACCCACACACTGTTCTTTTTTGGAACGTAAATGGTGAGGGAAGCT	49171	49233	49283	49231	-1	GeneScaffold_229	ENSPCAG00000004735.1	49077	52597	None	3643	810	125662	No_or_no_constitutive_exon
GAAGAGTCTGTTAAAATTGGGGAAAGCAAGCAAATGGGAAAGGAAAATAGGG	33941	33950	33891	33943	1	GeneScaffold_3935	ENSPCAG00000003381.1	33898	34243	None	3643	810	125662	No_or_no_constitutive_exon
GTGGCCAAAAACCAGCTGAGGTCTTCCTCTTCTTTCCTTGGTGGGAACAGTA	49458	49661	49408	49460	1	GeneScaffold_6156	ENSPCAG00000012922.1	4059	52316	ATP2A2	3643	810	125662	No_or_no_constitutive_exon
CTGCTCCCCACAAGACAGCCACCTGATGGAGTTTCTTCTCTGGGGGGCAGCT	52049	52316	51999	52051	1	GeneScaffold_6156	ENSPCAG00000012922.1	4059	52316	ATP2A2	3643	810	125662	No_or_no_constitutive_exon
CCTCTTCTCCAGGGAGGACTCACTTGTGCCCCTTCTCCTTGGGGACACAGTT	21616	21779	21566	21618	1	GeneScaffold_7556	ENSPCAG00000012851.1	21411	29035	None	3643	810	125662	No_or_no_constitutive_exon
CCGCTTATCTCCCTTTTTTTATTTCCCCATCCATTGTGTCTGGGGAGCAGGA	4537	4778	4828	4776	-1	GeneScaffold_3574	ENSPCAG00000011212.1	836	52601	None	3643	810	125662	No_or_no_constitutive_exon
TTAGGCTTGCAGTGCCCCTCACAGTGCGGGGTCATGTGCCCGGCGGGCAGGT	47783	47995	47733	47785	1	GeneScaffold_7398	ENSPCAG00000008642.1	24878	53188	SYNGAP1	3643	810	125662	No_or_no_constitutive_exon
GGCAGGGCGCCCAGTTCCCTGACGTGGGGCTCCCTCTCTGGCACGGGCAGGT	55462	55799	55412	55464	1	GeneScaffold_6898	ENSPCAG00000006047.1	15433	58450	TET3	3643	810	125662	No_or_no_constitutive_exon
AGCCCTGCCCACCCCCTCACCCGCTCTGCTCCTCCTCCTGGGCTGGGCAGGA	5037	5198	4987	5039	1	GeneScaffold_7519	ENSPCAG00000009339.1	40	6427	CCDC183	3643	810	125662	No_or_no_constitutive_exon
TTGTCTGCCACTGACCACATGTTCTCTGAATGTTTTCTGTCTGGGGGAAGGC	29477	29633	29427	29479	1	GeneScaffold_19	ENSPCAG00000016191.1	28618	52926	SLC7A2	3643	810	125662	No_or_no_constitutive_exon
TCCCTGCCTTCCGTTCTCTTCTTCCTAATAGAGACCTTGGGAGAGCTTAGTT	23895	23907	23957	23905	-1	GeneScaffold_7362	ENSPCAG00000012337.1	23895	49840	None	3643	810	125662	No_or_no_constitutive_exon
CACCACACCCCCACCTCTGTGCCTTTTACTCTCCGCCCTGTGGGGACAAGGG	50043	50056	49993	50045	1	GeneScaffold_3913	ENSPCAG00000016753.1	49800	55079	SLC27A3	3643	810	125662	No_or_no_constitutive_exon
CCCCCAGGATGAGCAGAGCTGGACCCTGACGCCTGCTTTTGCCGGGACAGGT	16417	16658	16367	16419	1	GeneScaffold_817	ENSPCAG00000000103.1	3190	55296	DLGAP4	3643	810	125662	No_or_no_constitutive_exon
CTTCTGCTTAACAATTCCCACTTCCCGTGGATGGGTCTTTGGTTGGGTAGAA	32242	32350	32192	32244	1	GeneScaffold_3156	ENSPCAG00000013048.1	4515	42892	SWAP70	3643	810	125662	No_or_no_constitutive_exon
CACCCCGCTCAAGAGCGAGAATTTCCAAAATCAACAGCAGGCCAGGGTAGAG	55922	55929	55979	55927	-1	GeneScaffold_7464	ENSPCAG00000011796.1	2004	56172	None	3643	810	125662	No_or_no_constitutive_exon
GCGGGAGGCTGCCAGTGGACAGGGGCTGGGGCGAGAGCCCGGGGAAAGAGTC	33324	33378	33274	33326	1	GeneScaffold_1160	ENSPCAG00000006512.1	31393	33378	GALR3	3643	810	125662	No_or_no_constitutive_exon
TATCCTTAGATCCATCTTTAATGAAAACATCTCTTTTTTGGGTGGGATAGGG	17165	17171	17221	17169	-1	GeneScaffold_6928	ENSPCAG00000011964.1	17136	58231	None	3643	810	125662	No_or_no_constitutive_exon
ATGTCTGTGATTCTAATCTTTCCTTTGTGCATTTGGTGGCTCAGGGACAGGT	39374	39511	39324	39376	1	GeneScaffold_6949	ENSPCAG00000008216.1	25718	51965	STAG3	3643	810	125662	No_or_no_constitutive_exon
TGTACTTTTCTATTTCCACTTCCTAAATGGACCATGTCTCATGGGTGTAGTC	40933	41082	40883	40935	1	GeneScaffold_6949	ENSPCAG00000008216.1	25718	51965	STAG3	3643	810	125662	No_or_no_constitutive_exon
GCCTCATCCTCCAAACGCAGCCTCCTGTCCCGGAAGTTCCGGGGCAGCAGCG	23678	24414	24464	24412	-1	scaffold_5879	ENSPCAG00000002687.1	23597	24675	None	3643	810	125662	No_or_no_constitutive_exon
CGTTCTGTAAGCAATGACGTGACTTACCCTTGTGTCCCTCCTGGGAGCAGTA	17948	18174	18224	18172	-1	GeneScaffold_5065	ENSPCAG00000004386.1	1728	53443	OLFML2B	3643	810	125662	No_or_no_constitutive_exon
CCCGTCAACTCCTGGCCCCTAATCCTTGTTTTCTTTCCCTGAATGGGCAGAT	44622	44793	44843	44791	-1	GeneScaffold_1176	ENSPCAG00000013721.1	25379	62224	None	3643	810	125662	No_or_no_constitutive_exon
GGGGGAGTCCCGTCTGCTGGAACCCCTGAGCCACCAAAGCTACAGGGCAGGG	18549	18620	18670	18618	-1	GeneScaffold_6325	ENSPCAG00000002734.1	17911	26562	SYNPO2L	3643	810	125662	No_or_no_constitutive_exon
GCTGCAGGGAGATTGTGTTGTGATTTGCTTTTGGGCCTGTGGGGCTGCAGGT	52706	52803	52656	52708	1	GeneScaffold_6325	ENSPCAG00000002790.1	35805	54924	SEC24C	3643	810	125662	No_or_no_constitutive_exon
CTTGCCCAGGCTGGGCTTCTCTGGCCCACGCTGGCCTCACTGGGCAGCAGTC	42995	43026	42945	42997	1	GeneScaffold_6696	ENSPCAG00000000429.1	11105	58976	OSBP2	3643	810	125662	No_or_no_constitutive_exon
AAGTCTAAAGCTAATTCACAAACGCCTTTTCTTTCTTTGGGACTTAAAAGAA	59844	59997	60047	59995	-1	GeneScaffold_1060	ENSPCAG00000007603.1	41617	62150	None	3643	810	125662	No_or_no_constitutive_exon
GTTGGACCAATGATATGATAACTCTCTTTTTTCAACCCCACTGAGGGCAGAA	45765	45879	45715	45767	1	GeneScaffold_3898	ENSPCAG00000007388.1	42954	45879	C1orf54	3643	810	125662	No_or_no_constitutive_exon
TCCCTGAACCCCCTAACCAGGTATTGATCCAGTGCCTGCCTGTGGGGCAGAC	50897	51015	50847	50899	1	GeneScaffold_1562	ENSPCAG00000000773.1	46595	51419	TMEM59L	3643	810	125662	No_or_no_constitutive_exon
GAAGACATCAAGTCTATAGCCCAAAGCCTTTGTTCACATCGCGGGGTTAGAG	49696	49747	49646	49698	1	scaffold_5784	ENSPCAG00000011324.1	49601	49910	None	3643	810	125662	No_or_no_constitutive_exon
AATTTGTCCCGGTGTTGACTTTTCGGTCTGTTTCCTTTTAGGGACTGCAGGA	16191	16280	16141	16193	1	GeneScaffold_3377	ENSPCAG00000005941.1	10771	28929	CALCOCO2	3643	810	125662	No_or_no_constitutive_exon
GGTGAGCAGAACCAGGCTCCACGCTGAGGACGGTTTTCTCCCGGGGGCAGCA	54937	55060	54887	54939	1	GeneScaffold_919	ENSPCAG00000000592.1	7211	57700	None	3643	810	125662	No_or_no_constitutive_exon
CCGTGCCATGTCAGCAACTGTACTGACAGCTGTTTGGGTGAAAACACCAGGT	36775	36964	36725	36777	1	GeneScaffold_5912	ENSPCAG00000012196.1	4250	50741	MTMR1	3643	810	125662	No_or_no_constitutive_exon
ATTCCACCATGGTCACCGGCAACACCACTGGAAGTCCTCAACTGGGGCAGCT	15357	15530	15307	15359	1	GeneScaffold_5424	ENSPCAG00000012423.1	12360	58693	SLC18A2	3643	810	125662	No_or_no_constitutive_exon
TATCCATAATTAATTTTGGCTTAAAACTTTCTTTTGCATCGGGATTATAGGT	37091	37289	37041	37093	1	scaffold_6550	ENSPCAG00000005236.1	21133	44033	UGDH	3643	810	125662	No_or_no_constitutive_exon
CTGCAGTCCTTGAAGGCCCTGGGGGGCCCCTGTCCAGTGTGGGGAGCCAGTG	35672	35679	35622	35674	1	GeneScaffold_3145	ENSPCAG00000006630.1	28325	35732	None	3643	810	125662	No_or_no_constitutive_exon
GCCCTGGGGGGCCCCTGTCCAGTGTGGGGAGCCAGTGGGCAGCACAGCAGGA	35687	35699	35637	35689	1	GeneScaffold_3145	ENSPCAG00000006630.1	28325	35732	None	3643	810	125662	No_or_no_constitutive_exon
AGCGGCAGCATGGGGACCACCAGGCTTTAAGGGAGCCAACCAGGGCTGAGCT	27845	28046	27795	27847	1	GeneScaffold_3600	ENSPCAG00000003585.1	2939	55485	None	3643	810	125662	No_or_no_constitutive_exon
TGCAGCCCGCCCTGAGAGCCTTCTCCTCGGGAATGATCTGGGAGACCTAGGG	53208	53210	53260	53208	-1	GeneScaffold_7151	ENSPCAG00000013868.1	30225	53393	None	3643	810	125662	No_or_no_constitutive_exon
GGGCTGCCATGATTGTCTCTCTTATGTCCACACTTCTGTCCTGGGGGCAGGG	37797	37933	37983	37931	-1	GeneScaffold_6871	ENSPCAG00000002707.1	28599	40466	None	3643	810	125662	No_or_no_constitutive_exon
TTATTAAAAGAATTAATTTTAAATTAGGTACTTTGTTTTATGGGTAACAGAC	36517	36605	36467	36519	1	GeneScaffold_2007	ENSPCAG00000016380.1	24021	59495	TTK	3643	810	125662	No_or_no_constitutive_exon
TGGGCGATGTCCCAGCACAACTTCCTGACCTGAGCGGGCCCTGGGGACAGGA	32580	32593	32643	32591	-1	GeneScaffold_2932	ENSPCAG00000007187.1	1773	32644	None	3643	810	125662	No_or_no_constitutive_exon
GGCCTGACCGGCCCCCAGAGTCCCGGCCGGCCCGCAGGAAGCAGGGCAAGCT	45908	46358	46408	46356	-1	GeneScaffold_2932	ENSPCAG00000007379.1	35342	54732	REXO1	3643	810	125662	No_or_no_constitutive_exon
CCGAGTGGGGGGACCTGACCTCCTTGCATCCCTTGTGGCTGGGGCTACAGTC	36054	36170	36220	36168	-1	GeneScaffold_2932	ENSPCAG00000007379.1	35342	54732	REXO1	3643	810	125662	No_or_no_constitutive_exon
TGTTATGATGGTACCTAACTGTGGTTTCCCACTTGGTTCTCGGGGTGCAGAC	32757	32890	32940	32888	-1	scaffold_5655	ENSPCAG00000011163.1	6363	47901	TBL1XR1	3643	810	125662	No_or_no_constitutive_exon
TTTGTGGGTATGATGAGAATTCTACAATTTGTTTTCTTTTGGGTAAGCAGGT	29649	29766	29599	29651	1	GeneScaffold_2588	ENSPCAG00000013222.1	5756	45475	ACO1	3643	810	125662	No_or_no_constitutive_exon
TGAGAGCAACAACTGGCCCCCAGACTGCAGGCCAGGGTCTTCGGGGACAGAC	27720	27818	27670	27722	1	GeneScaffold_2714	ENSPCAG00000000232.1	300	52707	SH3TC1	3643	810	125662	No_or_no_constitutive_exon
CTGAGTGAGTCGGAACGCGAGAAGGTGGCCCAGGCCCGGGCGCTGGAGAGGC	35438	35546	35388	35440	1	GeneScaffold_2331	ENSPCAG00000016707.1	7191	58283	None	3643	810	125662	No_or_no_constitutive_exon
AGACAGCCCCGGTGTCTGAGGGCTGAGCACTATGGCCTTTGGGGTTGCAGGA	36896	37032	37082	37030	-1	GeneScaffold_6459	ENSPCAG00000014837.1	36472	41178	None	3643	810	125662	No_or_no_constitutive_exon
CTGGCCAGCCTCTCCTCTGTACGCCTGCTTCGGGGCCCAAAGGGCCACAGCC	1129	1133	1183	1131	-1	GeneScaffold_7605	ENSPCAG00000002144.1	865	3726	None	3643	810	125662	No_or_no_constitutive_exon
TCACCTCAGCTGCCCATGGTGCCTGCTGCAGTTCTCTCCGGGGACGGCAGAG	7600	7651	7550	7602	1	scaffold_6149	ENSPCAG00000001145.1	7565	21405	PRSS54	3643	810	125662	No_or_no_constitutive_exon
CCTGGAGCTCTGTCAGCAGCAGCTTTCTTCCCACAGGATCTGGGGGATAGGG	23878	23884	23934	23882	-1	GeneScaffold_4869	ENSPCAG00000004874.1	18849	41124	PIEZO1	3643	810	125662	No_or_no_constitutive_exon
GGGATACACAGCTGACCCCAGTGAGTGACCTGTGTTCTCTATGGGCACAGAA	23185	23400	23450	23398	-1	GeneScaffold_4869	ENSPCAG00000004874.1	18849	41124	PIEZO1	3643	810	125662	No_or_no_constitutive_exon
GACCTCCCTGGTCTACGCTGCTGACATCTTTCATTCCTCAGGGTGGTTAGCA	43379	43427	43477	43425	-1	GeneScaffold_4182	ENSPCAG00000001827.1	38713	47943	None	3643	810	125662	No_or_no_constitutive_exon
TATAAGAAATCAGTTATCACCACAGTGGTACAAGGGCTGGGAAAGTTTAGGA	17463	17475	17413	17465	1	GeneScaffold_2165	ENSPCAG00000016984.1	16761	42556	None	3643	810	125662	No_or_no_constitutive_exon
GTGTAGCGATGAACCTTCTGAGGAAATACTTCATGTATGGGAGAAATCAGCC	5787	5795	5845	5793	-1	GeneScaffold_4620	ENSPCAG00000016777.1	3249	48268	None	3643	810	125662	No_or_no_constitutive_exon
TCTGCATTTTTAACAGTACTGCTCATTCTCAGTTTTATTTTGGGACACAGAT	6658	6661	6711	6659	-1	GeneScaffold_3190	ENSPCAG00000005152.1	4551	56894	None	3643	810	125662	No_or_no_constitutive_exon
ATTTTTAACAGTACTGCTCATTCTCAGTTTTATTTTGGGACACAGATGAGCT	6599	6656	6706	6654	-1	GeneScaffold_3190	ENSPCAG00000005152.1	4551	56894	None	3643	810	125662	No_or_no_constitutive_exon
CAATGCGAGCATGGATGCAGTCTGTGAGTCTCCAACCCCTAGCCTGGGAGTC	37597	37627	37547	37599	1	GeneScaffold_239	ENSPCAG00000000667.1	9989	51679	TNFRSF1B	3643	810	125662	No_or_no_constitutive_exon
CTCCTGCCTCAAGAGCCCCTGCCTGACTCCGGGAATGCCTGGGGGGGAAGAT	55760	55792	55842	55790	-1	GeneScaffold_948	ENSPCAG00000009089.1	53137	56769	None	3643	810	125662	No_or_no_constitutive_exon
AGGGGTCCGTGGCTGTGGCCAACTCAGCCTGGGGGCGGGGAGTGGAGCAGGT	23222	23350	23172	23224	1	GeneScaffold_4599	ENSPCAG00000008503.1	17119	39432	ROBO3	3643	810	125662	No_or_no_constitutive_exon
ACTAAATTGAAAAAAGTAATGATGGATTATTTCTTGTTCTGGGTGTGTAGCT	8284	8419	8469	8417	-1	GeneScaffold_4602	ENSPCAG00000009275.1	709	41964	TOMM70	3643	810	125662	No_or_no_constitutive_exon
CATGCAAATGGGACGGCCTGGTGTATGCCCCTCCGGGGACGAGAGCAGAGGA	20227	20245	20295	20243	-1	scaffold_7543	ENSPCAG00000008951.1	9043	28575	None	3643	810	125662	No_or_no_constitutive_exon
CTTTCCCTGAGTGTGACTGACCTCTCTCTCTGTGTTGTGTGGGACATTAGAC	35645	35802	35852	35800	-1	scaffold_5686	ENSPCAG00000010414.1	30393	39957	LOX	3643	810	125662	No_or_no_constitutive_exon
CATGGAGGTATCTGAAGGTGGACTTTGCAGACATTGGGTGGAATGAATAGAT	12209	12275	12325	12273	-1	GeneScaffold_1691	ENSPCAG00000016475.1	3810	44603	None	3643	810	125662	No_or_no_constitutive_exon
GCCTCGTCTGTGAGCTGACCTTGTTACTTCTGTGTGCTTGGGGGTCATAGAA	20527	20669	20719	20667	-1	GeneScaffold_2284	ENSPCAG00000002558.1	10532	26758	RIMS3	3643	810	125662	No_or_no_constitutive_exon
GTTCCTGAAGAGTGACGCTTCTCTTTTGTACTTTGTTTCCACATGGGAAGGA	13684	13798	13848	13796	-1	GeneScaffold_5866	ENSPCAG00000014725.1	386	37763	SLC26A5	3643	810	125662	No_or_no_constitutive_exon
AGAGTTGACTTGCAATCCCTGACTTCCTGCATATCCTTTTATTGGGACAGGT	30840	31034	31084	31032	-1	scaffold_6192	ENSPCAG00000010844.1	25260	49214	None	3643	810	125662	No_or_no_constitutive_exon
CAAGGTCAGTATGAATCCTTGAGGGCTCTTCTCACTCCTGGTGGGAATAGGT	24120	24136	24070	24122	1	GeneScaffold_4971	ENSPCAG00000006410.1	23355	31346	FGFR4	3643	810	125662	No_or_no_constitutive_exon
CTGCAGCCGAGACTGCCTGGCAGGACCAGGAAAGGCATCATTGAAGGGAGCC	48802	48805	48752	48804	1	GeneScaffold_279	ENSPCAG00000000797.1	19277	52570	CASR	3643	810	125662	No_or_no_constitutive_exon
GAGAAGAGGGGAAATACCAGGACACAAGTGATGCAGGGAAGGGAAGGTAGGA	2981	3005	3055	3003	-1	GeneScaffold_4726	ENSPCAG00000010459.1	2981	48426	None	3643	810	125662	No_or_no_constitutive_exon
AGGATGGCTGCCATGGGCTTTGGTGCTGAGTCCCCGTTTCTGGGGTGCAGGC	712	840	890	838	-1	GeneScaffold_4646	ENSPCAG00000001323.1	529	50629	ACSS1	3643	810	125662	No_or_no_constitutive_exon
TCGGGGGTGGTGGACCGCTGGGCCTGTGCTGACTGCAGGGATGGGGCCAGGG	32209	32485	32159	32211	1	scaffold_8364	ENSPCAG00000013557.1	31417	34611	None	3643	810	125662	No_or_no_constitutive_exon
GAGGGACCGTCTGTCGCGGGACAGGCTGGCCAGCTGGGGCGCAGAGATAGGG	15537	15959	15487	15539	1	GeneScaffold_4171	ENSPCAG00000015352.1	15437	47548	SLC16A2	3643	810	125662	No_or_no_constitutive_exon
TACTAATTTCATTTTATGTCTTGATTTCTGTGGTGGGTGGGACCGAGCAGCC	16223	16273	16173	16225	1	scaffold_9291	ENSPCAG00000008238.1	10813	27125	COPS7B	3643	810	125662	No_or_no_constitutive_exon
TAGTCCCTAAGGGGAATGACCCAGGTCCCTCACCCTCGTTCTGGGAGCAGGA	12549	12687	12737	12685	-1	GeneScaffold_2517	ENSPCAG00000005552.1	959	53298	None	3643	810	125662	No_or_no_constitutive_exon
GGGTCCTTGGTGCTGTGTTCTCACTCTTTGGTTTTGGGTTTGTGGGACAGGA	11764	11851	11714	11766	1	GeneScaffold_2665	ENSPCAG00000003347.1	3192	25979	DDX27	3643	810	125662	No_or_no_constitutive_exon
GAGAATCCCTCAGACACTGGGAAATCTCCGCGAAACATCGAGGGCTTGAGTA	46608	46707	46757	46705	-1	GeneScaffold_2665	ENSPCAG00000003456.1	28339	48374	None	3643	810	125662	No_or_no_constitutive_exon
TTTCTAGCACCTGGCCCTAGAAGCCTGAATCATGTGCTTCAGGGATTCAGAA	38006	38009	38059	38007	-1	scaffold_6712	ENSPCAG00000008548.1	36583	41003	None	3643	810	125662	No_or_no_constitutive_exon
GCAGGTGGATTGCCTGGTGCTGCAGCTGCACCGGGTTGGGGAGCAGCTAGAG	47477	47480	47530	47478	-1	GeneScaffold_2728	ENSPCAG00000015978.1	47024	49733	MIF4GD	3643	810	125662	No_or_no_constitutive_exon
GCAGCCCCAGGAGGCCCTCTACCACCGCCTACCACCTGGGCTAGGCAAAGAG	47024	47057	47107	47055	-1	GeneScaffold_2728	ENSPCAG00000015978.1	47024	49733	MIF4GD	3643	810	125662	No_or_no_constitutive_exon
GAATTGAGAAGGTTTTGAAAGCGAGAGGCCTGGGAAACTTGAGGGTATAGAC	39986	40016	39936	39988	1	scaffold_11646	ENSPCAG00000010751.1	39624	40049	None	3643	810	125662	No_or_no_constitutive_exon
GCCCCAACCAGTACAGAACTAAGTGTTCATTCCAGCATGTCGGAGGGGAGTC	6649	6712	6599	6651	1	GeneScaffold_2163	ENSPCAG00000006678.1	6635	14171	NRBP1	3643	810	125662	No_or_no_constitutive_exon
ACTCTTACTGATCCAACCTCTCCCATTCTTTTCTTCTACCTGTGGGACAGAA	20314	20431	20481	20429	-1	GeneScaffold_2163	ENSPCAG00000006831.1	16552	51752	IFT172	3643	810	125662	No_or_no_constitutive_exon
GGGGTCTGGGCCACCAGGTTGGTCTGCTTACCAGTTGTCCGGCTGGGCAGGT	32740	32929	32979	32927	-1	GeneScaffold_1026	ENSPCAG00000011445.1	28102	34382	DYRK1B	3643	810	125662	No_or_no_constitutive_exon
AGAGCAAATCAGCCCCTGGTCAAGTGGAATGATGAGCCCTGCGGGAAGAGAA	33858	33880	33930	33878	-1	GeneScaffold_6145	ENSPCAG00000016259.1	4250	44873	None	3643	810	125662	No_or_no_constitutive_exon
TGTCTAGTGCCACTGGGAAGGGATGAAGTGGTAGGGGTGACGGGTTGGAGCT	21196	21232	21146	21198	1	GeneScaffold_2740	ENSPCAG00000012532.1	20658	21232	None	3643	810	125662	No_or_no_constitutive_exon
GTGGGGTCTTCATGAACTGTCAATGATCATTCGCCGACCTGTGGGTACAGGC	29060	29071	29121	29069	-1	GeneScaffold_1663	ENSPCAG00000012215.1	27897	34207	SPOUT1	3643	810	125662	No_or_no_constitutive_exon
CTGTGGGTACAGGCATGCTCTCGTAGTGTTTGGGGGCCTCCAGGGACTAGAA	28923	29033	29083	29031	-1	GeneScaffold_1663	ENSPCAG00000012215.1	27897	34207	SPOUT1	3643	810	125662	No_or_no_constitutive_exon
CACGCCCCGCTGTCACCGGCAGCAGACGCCGCCTCCGGGGACTGGGAAAGTC	616	639	566	618	1	GeneScaffold_7126	ENSPCAG00000016496.1	492	44162	KPNA5	3643	810	125662	No_or_no_constitutive_exon
CTACTCTGAGCTGTCGGCCGCCGGGAGGCGCCTGCACCAGACAGGGCCAGTC	37313	37324	37374	37322	-1	GeneScaffold_7292	ENSPCAG00000013219.1	28798	37344	DLL1	3643	810	125662	No_or_no_constitutive_exon
TCTGAAATCCCAACCCAGGGAAAAGCCAGGGAGGCTGGGGTGGGAGTGAGTC	31682	31685	31632	31684	1	GeneScaffold_1142	ENSPCAG00000007253.1	31546	31795	None	3643	810	125662	No_or_no_constitutive_exon
GGAGACAGAATGTGGGGCAGTTCCAGGAGAAGGGACCCCAGAGGGTACAGAG	21242	21258	21192	21244	1	GeneScaffold_6981	ENSPCAG00000007090.1	19960	24611	None	3643	810	125662	No_or_no_constitutive_exon
TATGAAAGAGAAATGAAAACCTATATCCCTCCTAAAGGGGAAACAAAAAGAA	17523	17558	17473	17525	1	scaffold_9118	ENSPCAG00000002201.1	16971	19296	None	3643	810	125662	No_or_no_constitutive_exon
TGAAATTGATATTTTGGCCTCAGCATTAATAATATATTTTGGGGCTACAGGA	43117	43299	43349	43297	-1	GeneScaffold_5196	ENSPCAG00000012063.1	366	49023	TOPBP1	3643	810	125662	No_or_no_constitutive_exon
CCGCCTGGCAGCGGCTCTGCCACCGACCATAGCAGCTGGGAGGTGCGGAGCG	35880	35939	35830	35882	1	GeneScaffold_532	ENSPCAG00000005858.1	35790	36284	None	3643	810	125662	No_or_no_constitutive_exon
CACCACCTCCTCCTTATCCCCACCCCTTGCACCCAGGATTGAGGGGAGAGCT	1926	1946	1876	1928	1	GeneScaffold_3861	ENSPCAG00000005062.1	254	2418	None	3643	810	125662	No_or_no_constitutive_exon
TCACACACAGCGGCACTGGCCTTGTGGCCTGGAGCCAATGGGGAAAGTAGCT	20350	20395	20445	20393	-1	GeneScaffold_3861	ENSPCAG00000005124.1	11399	28966	None	3643	810	125662	No_or_no_constitutive_exon
ACATCCAAATTTTTGTTTTACTAATGTAGATTTTTCTTTTCGGGGTATAGAA	10852	10933	10983	10931	-1	GeneScaffold_5284	ENSPCAG00000012824.1	9845	18473	ANKRA2	3643	810	125662	No_or_no_constitutive_exon
ACAGCGGGGCCTGACCCCCCTGTGCCAGCACAAACTGGAGTGGGCAGTAGGC	44505	44547	44455	44507	1	GeneScaffold_6454	ENSPCAG00000012650.1	1660	44547	None	3643	810	125662	No_or_no_constitutive_exon
ACACCGCGTTAACTCGCCGCCCGGCGCTCCCCTTTCTCTCCGCGGGACAGAT	8189	8348	8139	8191	1	GeneScaffold_3388	ENSPCAG00000008318.1	5436	13904	TBR1	3643	810	125662	No_or_no_constitutive_exon
CAGATAATAACACCCTGGTGCTTTTTCCTTTCTCTCTTTGGGCGCTAAAGGA	36471	36543	36421	36473	1	GeneScaffold_3117	ENSPCAG00000004164.1	1959	48013	None	3643	810	125662	No_or_no_constitutive_exon
AGAAACCGGTCGGGCCGGTTTCCAGCTGTCCCTGGTATTTGAGAAGGGAGCA	42807	42837	42757	42809	1	scaffold_10512	ENSPCAG00000016919.1	38187	43304	None	3643	810	125662	No_or_no_constitutive_exon
GGACACACGTGCAGTTGTTATGGTAACCTTCACCCCCTTGGGTTGGGCAGCC	33180	33449	33499	33447	-1	GeneScaffold_1607	ENSPCAG00000005947.1	33180	47420	None	3643	810	125662	No_or_no_constitutive_exon
TCTCTGGGCTTTGACTTGAACAATGGTTGTTCCCGGGGCCATGGATGCAGAG	14339	14357	14289	14341	1	scaffold_10742	ENSPCAG00000013757.1	14008	14513	None	3643	810	125662	No_or_no_constitutive_exon
TGACACCAGTGTCTCTGCTGGATTCAGAGCACTGATATGACGAGGGATAGCT	29723	29736	29786	29734	-1	GeneScaffold_6140	ENSPCAG00000014693.1	10938	29824	None	3643	810	125662	No_or_no_constitutive_exon
TGGCTTTGCCAGGAGACAGGAGAGCTTTGTGCGTGGGGCGCAGTGAGCAGCT	1611	1626	1561	1613	1	scaffold_9390	ENSPCAG00000010247.1	1603	20645	WISP3	3643	810	125662	No_or_no_constitutive_exon
TCCTCTTCCCTCAGGCAAAGCCATCAGAGGCTTAAATCCTAGGGCAATAGAC	11229	11238	11179	11231	1	scaffold_12760	ENSPCAG00000009260.1	4861	20862	None	3643	810	125662	No_or_no_constitutive_exon
AGCTCATGGGCCTCATTTAAAGGTGGTGGGTTCCTGGGGCGGGGGAACAGGA	16445	16553	16395	16447	1	GeneScaffold_1003	ENSPCAG00000000456.1	10386	20634	None	3643	810	125662	No_or_no_constitutive_exon
TGAGGGCGCTTGAGCGGCGCGATGTTCAAGCGACCTCTGGAGAGGGGTAGGT	19671	19764	19621	19673	1	GeneScaffold_1003	ENSPCAG00000000456.1	10386	20634	None	3643	810	125662	No_or_no_constitutive_exon
TATTTTTGTTTTGACCGGAATTGATTAAAATTGACCATTTCTGGGAACAGGC	20726	20804	20854	20802	-1	GeneScaffold_5161	ENSPCAG00000004965.1	6948	45215	SLC2A2	3643	810	125662	No_or_no_constitutive_exon
CTGTACCAGGACGTCCGCCCGGTGAGGGGCGGGCCCGGGGCGGGGCCGAGGG	27947	27948	27998	27946	-1	GeneScaffold_1854	ENSPCAG00000006672.1	16295	40768	TRPM5	3643	810	125662	No_or_no_constitutive_exon
TGTTTTTTGATGTTTTCTGTGTATGCTTTCTGTTCTCTTGGGGGTATTAGAG	31393	31603	31653	31601	-1	GeneScaffold_1858	ENSPCAG00000006605.1	1894	41483	HPS5	3643	810	125662	No_or_no_constitutive_exon
AGATGAGACAGGAAACAGCATTTTTACATCTTTTTCCTTTGGGTTGGCAGAA	31817	31908	31767	31819	1	GeneScaffold_1042	ENSPCAG00000001085.1	3495	47939	TF	3643	810	125662	No_or_no_constitutive_exon
AGCCTCATAGCCAGAAACAGAAGGTTCCCACATGATCCAATGGGAATCAGGT	36288	36297	36238	36290	1	GeneScaffold_5645	ENSPCAG00000010602.1	35516	36318	None	3643	810	125662	No_or_no_constitutive_exon
GCCATCCACAGACCATGTCCATTGTGAGCTACAACCACCTGGGCAACAAGCG	38886	38917	38967	38915	-1	GeneScaffold_2951	ENSPCAG00000005769.1	38869	41449	None	3643	810	125662	No_or_no_constitutive_exon
CCATGTCACTGGCCAAGGACAAACTCTCCTCTGGGATGTCTGGGATGTAGCT	29391	29392	29442	29390	-1	scaffold_10502	ENSPCAG00000004795.1	29184	29543	None	3643	810	125662	No_or_no_constitutive_exon
TGTTATGTAACTGTTTCCCCATCTTCACACTGTCTTCCTGGGCCGGGCAGCG	1077	1257	1307	1255	-1	GeneScaffold_2818	ENSPCAG00000004988.1	991	21693	TRPV5	3643	810	125662	No_or_no_constitutive_exon
ACAAAATCCCAACTTACCTTTTAGGTTTTTCTGAGTCTGGGGAGCTGTAGGT	11842	11918	11792	11844	1	scaffold_9978	ENSPCAG00000001463.1	9644	26075	None	3643	810	125662	No_or_no_constitutive_exon
TGCAGGCGTGCGCGGTGGCACTTTGACCCGATGGCCACGGGCACAGGCAGAT	10204	10207	10154	10206	1	GeneScaffold_5824	ENSPCAG00000006102.1	10184	18859	ANKK1	3643	810	125662	No_or_no_constitutive_exon
AGCCTGCATGCTTTCTGAGCCCCTCCCCCTGTCCTCGGTGGGGGTGACAGGC	33042	33215	33265	33213	-1	GeneScaffold_1560	ENSPCAG00000008069.1	32364	40904	COMP	3643	810	125662	No_or_no_constitutive_exon
CAATGGGGTCAGAGGATGGAAAGGATTTTACCTTTTTTGGGGGGTGGCAGGT	3145	3239	3289	3237	-1	GeneScaffold_4984	ENSPCAG00000002278.1	368	18726	NPHS1	3643	810	125662	No_or_no_constitutive_exon
AGGTCTTAGCCCTCTCTGACCCTCAAAAGTGAGATAGGTCTGTGGGGCAGGG	43733	43801	43683	43735	1	GeneScaffold_4984	ENSPCAG00000002487.1	34203	45565	APLP1	3643	810	125662	No_or_no_constitutive_exon
TCTCTTGGCCTGGGTGCTGTGTGAAAAATGCCTCTCTCTGAAATGGGCAGGC	19401	19492	19351	19403	1	scaffold_10521	ENSPCAG00000001196.1	12215	45219	KCTD3	3643	810	125662	No_or_no_constitutive_exon
GCCACAACCTCTCACTCAACGAGTGCTTCATCAAAGCTGCCCAAGGGCAGGG	30246	30260	30196	30248	1	scaffold_13753	ENSPCAG00000007786.1	30123	34960	FOXF2	3643	810	125662	No_or_no_constitutive_exon
TGCGGCCTTGACCAGACACCCAGTTTGATACAACCCAGTCACATGGGTAGTA	35654	35702	35752	35700	-1	scaffold_12078	ENSPCAG00000005833.1	35630	38815	TSTA3	3643	810	125662	No_or_no_constitutive_exon
GGTCTTCCTCCCTGGCATGGGTCTGATCAGCTGGGTGGGGGGTTGGGCAGGG	16201	16336	16386	16334	-1	GeneScaffold_3084	ENSPCAG00000011312.1	12210	17190	PCED1A	3643	810	125662	No_or_no_constitutive_exon
CCTCATCTGATAAATGGGTATAATAATGTCTGCCTTTTTGTGGGCAGTAGGG	35847	35862	35797	35849	1	GeneScaffold_7225	ENSPCAG00000015499.1	31468	45174	CPNE7	3643	810	125662	No_or_no_constitutive_exon
GGACACTGGGGTGTGTCAGGCTGTGGGGACGCTGGTGGCGGGGAGTGAAGGG	26512	26524	26462	26514	1	GeneScaffold_593	ENSPCAG00000009978.1	495	28194	PHRF1	3643	810	125662	No_or_no_constitutive_exon
GCTAATAACTAGTGCTGATACAGATGTTTTTTACCTCCAGGAGGGCTCAGCC	3860	3893	3943	3891	-1	GeneScaffold_1045	ENSPCAG00000008254.1	1933	33909	None	3643	810	125662	No_or_no_constitutive_exon
GCATTTCAGAAGTTTCCTGTGGCTACACCGTATTCTTCGCGGGTGCATAGCT	13585	13606	13535	13587	1	scaffold_10066	ENSPCAG00000005122.1	13440	14231	None	3643	810	125662	No_or_no_constitutive_exon
TAGCACAGAAGCCAGGGGTGTACACCAAAGTCAGTGACTTCCGGGAGTAGAT	27801	27819	27751	27803	1	GeneScaffold_1563	ENSPCAG00000004813.1	3734	28041	HPN	3643	810	125662	No_or_no_constitutive_exon
GACAAGGGTGTCTGTCAGGGATGCCACCGTGTTAAAAAGTGGGCGGGCAGGG	33094	33112	33044	33096	1	scaffold_12095	ENSPCAG00000005194.1	32894	33356	None	3643	810	125662	No_or_no_constitutive_exon
TCCCTGGTTCCACCAGTAAGGAGGCTATCTAATGCCTTGGGTAGAAGCAGCT	4644	4654	4704	4652	-1	scaffold_12114	ENSPCAG00000012729.1	4644	11286	None	3643	810	125662	No_or_no_constitutive_exon
GAGAAAACCAACCACCTGGGCCCTGCAGCTGGCATGGGCAGTAGGGGCAGGA	13157	13458	13107	13159	1	scaffold_11538	ENSPCAG00000010798.1	12974	13981	None	3643	810	125662	No_or_no_constitutive_exon
GCTGTACCATATCTATCCTTTCTTTTCCACTGGCTGTCCTGGATGGGCAGGA	10768	10825	10875	10823	-1	GeneScaffold_6029	ENSPCAG00000012671.1	535	14601	HEATR9	3643	810	125662	No_or_no_constitutive_exon
AGCCTGCCCAGTGCCCTCAAGCAGCCTCACCTGCCCGGCCTGGGAGCCAGAG	33916	33928	33978	33926	-1	scaffold_12497	ENSPCAG00000006761.1	33781	34084	None	3643	810	125662	No_or_no_constitutive_exon
TGCTGCCACTGGGGTGTCGTGGCCTTGAGCCAAGTGCAGCTGGGCAGGAGGG	33798	33819	33869	33817	-1	scaffold_12497	ENSPCAG00000006761.1	33781	34084	None	3643	810	125662	No_or_no_constitutive_exon
CATAGCCATTTCCTAAGTCACATGACACTTCTTTGTCTTTCAATGGGCAGAG	16505	16601	16651	16599	-1	GeneScaffold_5871	ENSPCAG00000012954.1	7285	35718	None	3643	810	125662	No_or_no_constitutive_exon
CCTTTTTCTCCTTCCTGCCTCTCCTCGACCTGACCTCCGCGGGACCACAGGA	9774	10236	10286	10234	-1	scaffold_10315	ENSPCAG00000007461.1	9774	13957	FOSB	3643	810	125662	No_or_no_constitutive_exon
CTAAGATTCTCCTCTCTCCATCCCCCCCATCGCCTGGTCTCGGGGAGCAGTC	11412	11500	11550	11498	-1	GeneScaffold_2943	ENSPCAG00000002453.1	6117	38546	None	3643	810	125662	No_or_no_constitutive_exon
GCGGTGCAGACTTCCCGGGCTCCAGGCAATGGATCTGCCTGGAGGGAAAGGC	15197	15223	15273	15221	-1	GeneScaffold_3726	ENSPCAG00000004016.1	15180	36700	CDR2	3643	810	125662	No_or_no_constitutive_exon
CATTTCCTTTTGCTTTTTCCCACTGGTTACCACCCACCTCGGGCATGAAGGT	34895	35964	34845	34897	1	GeneScaffold_1552	ENSPCAG00000011359.1	28809	35979	SPHK2	3643	810	125662	No_or_no_constitutive_exon
ATTGGCCGAAAGGCTGAAGCACTGCATAATATCTGGCTGGGTAGAGGCAGTA	9234	9243	9293	9241	-1	GeneScaffold_3356	ENSPCAG00000002079.1	8397	9650	None	3643	810	125662	No_or_no_constitutive_exon
AGCCGCCCAGCCTGACAACACCATGACTAGGGGTCCCATCTTGGGGGCAGGA	29855	29993	29805	29857	1	GeneScaffold_3716	ENSPCAG00000003560.1	25444	34356	FES	3643	810	125662	No_or_no_constitutive_exon
GGAGCCCTCGGGGAGTGTGTAACCAGCCACCCTGTGTTCTGGGGTCGCAGGT	28046	28133	28183	28131	-1	GeneScaffold_4910	ENSPCAG00000005737.1	8795	40849	UROC1	3643	810	125662	No_or_no_constitutive_exon
AGCAGAAAACTGGTCAGGACTAGAAGGTGACCCCTCTCCGTGGAGGGCAGCT	12125	12169	12075	12127	1	scaffold_11398	ENSPCAG00000013921.1	11686	13168	None	3643	810	125662	No_or_no_constitutive_exon
TGTCTCCATGTGGTCCCCAAGAAGACTGACACTGTGTCCCCATGGGGCAGGC	28030	28274	28324	28272	-1	scaffold_12100	ENSPCAG00000016560.1	21998	30223	None	3643	810	125662	No_or_no_constitutive_exon
GCAGAGGGCGTGAGGGAGAGTTGGATGAGGCCCCAGGGAGAGAAGACCAGAG	22350	22356	22406	22354	-1	GeneScaffold_5340	ENSPCAG00000006020.1	3604	36729	INTS1	3643	810	125662	No_or_no_constitutive_exon
CCCCGTTATGGAACAAGATCTGGCCGGCGGGCACACAGGACGGCTGGGAGCT	17955	17964	18014	17962	-1	GeneScaffold_1283	ENSPCAG00000000993.1	11225	18054	None	3643	810	125662	No_or_no_constitutive_exon
AAGCTGGGAGGAGAGGGCTTCGGAGCCTGAGGAAGCTGTTGGGGTTACAGGT	15242	15363	15192	15244	1	GeneScaffold_4917	ENSPCAG00000011983.1	9748	17114	ZYX	3643	810	125662	No_or_no_constitutive_exon
AAGAATAAAAGCCAGTTGTCATTCAGCTCAGGCTGCAATTGAAGGGGCAGTT	24292	24374	24424	24372	-1	scaffold_13259	ENSPCAG00000010447.1	24240	24664	None	3643	810	125662	No_or_no_constitutive_exon
GGCGCGCGGAGGCCCGGCCGGCGGCGGCGAACATGTCGGGCCTGGGGGAGCG	24306	24327	24377	24325	-1	GeneScaffold_3643	ENSPCAG00000014340.1	3009	24345	SLC15A4	3643	810	125662	No_or_no_constitutive_exon
TGTGTGTGCCTGCGTACCTTCACCTGCTACAGCTCTTTCAGGGTTGGTAGAA	26718	26725	26668	26720	1	GeneScaffold_2825	ENSPCAG00000011901.1	4738	38754	SIN3B	3643	810	125662	No_or_no_constitutive_exon
TGTGAAGAAGGGTTGAGAAGATTGGGGGCTTCCCCAGACAGTGGGATAAGCC	25899	25933	25849	25901	1	GeneScaffold_7433	ENSPCAG00000000671.1	19524	26503	None	3643	810	125662	No_or_no_constitutive_exon
TCCTGATCTACATTATTCTGCTTTCCTCCCGAAGAGGGGAAAAAGACCAGCC	5080	5146	5030	5082	1	GeneScaffold_6996	ENSPCAG00000001212.1	5023	14741	None	3643	810	125662	No_or_no_constitutive_exon
CACACCCCTGACTCCGCAGATGATGACGACACCTCTCACAGGGAGCGGAGCC	24436	24457	24507	24455	-1	GeneScaffold_2734	ENSPCAG00000009358.1	23169	33285	GTF2F1	3643	810	125662	No_or_no_constitutive_exon
GGTCCCCGCCAGGCCATGCGGGCGCTGCTCAAGTCCGGGGACACGGAGAGAT	5053	5080	5130	5078	-1	GeneScaffold_6894	ENSPCAG00000015154.1	5053	37496	None	3643	810	125662	No_or_no_constitutive_exon
AGGTCAGGTTTGATGTCGTCTTCTACATCAACCTCAGGGAGATGAACTAGAA	37265	37274	37324	37272	-1	GeneScaffold_3822	ENSPCAG00000006205.1	25359	37677	None	3643	810	125662	No_or_no_constitutive_exon
AAGCTGGCAGGCGCCCTGCGAGAGGCTAACGCGGCGCCGGGCAAGTGGAGCA	4852	4897	4802	4854	1	scaffold_14273	ENSPCAG00000002267.1	3034	6487	None	3643	810	125662	No_or_no_constitutive_exon
GTCACTCCTGAAGTCCATTTGCAAGTAGAAAGGCCAGACAGAGGGGGAAGGG	11468	11483	11533	11481	-1	GeneScaffold_1398	ENSPCAG00000002122.1	6986	19839	MSLNL	3643	810	125662	No_or_no_constitutive_exon
GCCCTGCGCTGACCAGAGCCTGGGGTCCCGGACCCGCTGCCCGGGAGCAGGG	35200	35345	35150	35202	1	GeneScaffold_1398	ENSPCAG00000002301.1	26255	36142	CHTF18	3643	810	125662	No_or_no_constitutive_exon
GGTGTCTGCCTGTGCCAGGCCTCACTGGCTCCGTTTGAACGGGGGGCTAGGC	28148	28304	28098	28150	1	GeneScaffold_6738	ENSPCAG00000015148.1	27389	31139	MRPL12	3643	810	125662	No_or_no_constitutive_exon
GGGCCTGGGGCCCCAGAAGGTGAGTGTTCAGAATGGGCTTGAGGGATTAGGG	14266	14272	14216	14268	1	scaffold_15674	ENSPCAG00000012872.1	1795	14334	ERCC1	3643	810	125662	No_or_no_constitutive_exon
GCCCCAGAAGGTGAGTGTTCAGAATGGGCTTGAGGGATTAGGGTACATAGAG	14275	14278	14225	14277	1	scaffold_15674	ENSPCAG00000012872.1	1795	14334	ERCC1	3643	810	125662	No_or_no_constitutive_exon
AGAGACGGACCGGGACGGCGGGCGCCGGCGCTGGTCGCGCGCTCGGGGAGGG	23176	23291	23126	23178	1	scaffold_16565	ENSPCAG00000011357.1	23095	27525	None	3643	810	125662	No_or_no_constitutive_exon
TGGCTGGGCCGTGCCGGGCTGACGGCCCCTGCTCCCCTGTGGCCGGGCAGGA	18234	18375	18184	18236	1	GeneScaffold_7335	ENSPCAG00000010432.1	154	21537	None	3643	810	125662	No_or_no_constitutive_exon
GCAGTGGGCCTGATGGCGGGCACTATCTTGCATCTTGTGGAGTGGGGCAGCA	3825	3835	3775	3827	1	GeneScaffold_7678	ENSPCAG00000009087.1	1048	6059	FAM213B	3643	810	125662	No_or_no_constitutive_exon
CATCCATAGCTCTGTCTCCCCTTTTGCTCCTCCCAACCTGGGGAGAGTAGCT	20364	20526	20576	20524	-1	GeneScaffold_7678	ENSPCAG00000009128.1	7962	27686	MMEL1	3643	810	125662	No_or_no_constitutive_exon
CGTGTAGGGGCTGGGTTCGACCCTCGTGACCTCTGACCCGAACGGGTGAGTT	229	276	179	231	1	GeneScaffold_4024	ENSPCAG00000010767.1	172	30301	EIF2A	3643	810	125662	No_or_no_constitutive_exon
GGACCTCACCCTTGGTGAGTTCCCTGGGGGCTCCAGAGGTGGGGCTGCAGCT	19693	19843	19643	19695	1	GeneScaffold_735	ENSPCAG00000006184.1	1336	19860	None	3643	810	125662	No_or_no_constitutive_exon
GAAACAGAGGATGGATCACAAAAGAGCGACCTCACTGAGCAGAGGGGAAGCT	35459	35562	35409	35461	1	GeneScaffold_4253	ENSPCAG00000016049.1	21259	35904	PROSER2	3643	810	125662	No_or_no_constitutive_exon
TCCCTCACTGCCCAGGACAGTGGCTAATGAGAGGGTTTCTGGGGCAGGAGCA	9215	9364	9414	9362	-1	GeneScaffold_6420	ENSPCAG00000003571.1	7822	22071	PPP6R1	3643	810	125662	No_or_no_constitutive_exon
CCTGCTGGAGCCGCCCAGGAAGAAAGCCCACCTGAATGAGGGGCGCCAAGCC	1970	1989	2039	1987	-1	scaffold_19369	ENSPCAG00000007861.1	1804	9454	None	3643	810	125662	No_or_no_constitutive_exon
GAGACGATCAACTAGCTGTAAAGGACTGACTTCTTTTTTGGGGGTTGCAGTG	26478	26774	26428	26480	1	scaffold_18665	ENSPCAG00000014999.1	23252	32211	PEX26	3643	810	125662	No_or_no_constitutive_exon
CTTGCTTCCTGTCTCCTTATGACCCATTGTCTGCTTCTTGGGGATTGCAGGA	9426	9598	9648	9596	-1	GeneScaffold_2803	ENSPCAG00000001853.1	4098	28359	ZC4H2	3643	810	125662	No_or_no_constitutive_exon
AATCTTGGTCTTTTCTCTCTGCCAACTCCTCTCTATATTATAGATGGGAGAA	5101	5268	5318	5266	-1	GeneScaffold_2803	ENSPCAG00000001853.1	4098	28359	ZC4H2	3643	810	125662	No_or_no_constitutive_exon
GTGTGACCTATACTGTGCAGGTCCGAGCAGACACAGTGGCAGGGCAGCAGGC	16808	16839	16889	16837	-1	GeneScaffold_1108	ENSPCAG00000010261.1	14732	33563	None	3643	810	125662	No_or_no_constitutive_exon
GTTGTGTGTGATGGGGCTTTAGTCTTCCTGAAAACCTTAGGGAATACAAGGT	4196	4199	4249	4197	-1	GeneScaffold_5900	ENSPCAG00000007260.1	3225	25112	None	3643	810	125662	No_or_no_constitutive_exon
TTCCTCCCTTTCTCACCCATTCTCTTCTTCTGCCTGGTTTGGGGATTCAGTC	7021	7127	6971	7023	1	GeneScaffold_918	ENSPCAG00000009753.1	773	34283	ATG16L1	3643	810	125662	No_or_no_constitutive_exon
GGCCCAGGATGAGGAGAATGGCCCAGAAACTGCTGGTAGAGGGTGAGGAGAG	24315	24323	24373	24321	-1	scaffold_15334	ENSPCAG00000015224.1	24246	24778	None	3643	810	125662	No_or_no_constitutive_exon
AACCACGACGAGAACATCCAGGGGTGCCACTGCCCAGTGTCGAGGGACAGCG	6137	6167	6217	6165	-1	GeneScaffold_4427	ENSPCAG00000013301.1	221	9742	None	3643	810	125662	No_or_no_constitutive_exon
CTCATCGCCGGTTGCCAGCTACCAAAATGAGCGGCCTGGTTGAGGGCTAGGG	16723	16831	16881	16829	-1	scaffold_21153	ENSPCAG00000008033.1	15541	16855	TSPYL1	3643	810	125662	No_or_no_constitutive_exon
GCCTGAAAACCGACTGTCAGAGTGGGGAGCTTCGCAGCCCCGGTGGGAAGAG	16280	16451	16501	16449	-1	scaffold_21153	ENSPCAG00000008033.1	15541	16855	TSPYL1	3643	810	125662	No_or_no_constitutive_exon
TCCCCTTTCACCCTGTACCTGCCCCAGCCTCTGCAAACATGAGGGTCTAGGC	25835	25848	25898	25846	-1	scaffold_18109	ENSPCAG00000008496.1	6456	25860	None	3643	810	125662	No_or_no_constitutive_exon
AGCTGGCCCTCTGGCTGGCAGAGAAGAGTGACCTTCTTCCCTGGGGGCAGGA	4720	4897	4947	4895	-1	scaffold_16079	ENSPCAG00000012000.1	4720	15118	None	3643	810	125662	No_or_no_constitutive_exon
GGGAGGCCAGTTCTCTCTTGATGACCCCTCCTCCTCTGTTTGGGAAGCAGAA	32287	32409	32237	32289	1	scaffold_18224	ENSPCAG00000003290.1	27529	33620	None	3643	810	125662	No_or_no_constitutive_exon
TTCAGGGATATTTCCATGTTTTTCTCCTAGGAAAGGTGGGTGGAAATGAGTC	789	829	739	791	1	GeneScaffold_5270	ENSPCAG00000007623.1	727	25525	None	3643	810	125662	No_or_no_constitutive_exon
AAGATTAATCAAAGCAATCTTAGTGAGGATATAGCATCCTTGGGATGGAGAT	30632	30640	30582	30634	1	GeneScaffold_6793	ENSPCAG00000003089.1	9660	31080	None	3643	810	125662	No_or_no_constitutive_exon
AGCCGATCATCCCCAACCTCGCACCCCAGGACGCTGAAGGGAGAATGGAGGA	24833	24852	24783	24835	1	GeneScaffold_2463	ENSPCAG00000004914.1	21821	24852	None	3643	810	125662	No_or_no_constitutive_exon
TCTGTTTCTCTCCTGTCTCCTGTCCCCGCGGCACACCCTGGGACCGACAGTG	9972	10039	9922	9974	1	GeneScaffold_6726	ENSPCAG00000014412.1	8711	23350	ADSSL1	3643	810	125662	No_or_no_constitutive_exon
GAGGTCTGGAGCGGGACGAAGGGCCACTCGGAAGGGCCTGGGAGGTCCAGGA	17482	17844	17894	17842	-1	scaffold_22775	ENSPCAG00000003680.1	9754	18901	ZNF217	3643	810	125662	No_or_no_constitutive_exon
ACCCCTGGCCTGGCACTTGTCCGCCTAAAAAGCCCTCTCTGGGATTGTAGCT	17048	17232	17282	17230	-1	GeneScaffold_5057	ENSPCAG00000015835.1	10920	17921	ZNF496	3643	810	125662	No_or_no_constitutive_exon
CTAGTCCCCAAGACCAAGGTCTTCAGCAGGGGGAGCTGTGTGGGGCGTAGGC	25302	25316	25366	25314	-1	scaffold_19325	ENSPCAG00000003711.1	23704	31540	None	3643	810	125662	No_or_no_constitutive_exon
GCACCCTTCAGCCCAGAGCAGGGCTGTTGCCGAGAGGCTGTGGGTGACAGCC	1966	1999	2049	1997	-1	GeneScaffold_7529	ENSPCAG00000002727.1	1595	30011	None	3643	810	125662	No_or_no_constitutive_exon
GAGAACGCCATCAAATACTCGGGCCAGGATTATGAGCAGCTGCGGGCAAGTG	924	945	874	926	1	GeneScaffold_167	ENSPCAG00000004339.1	781	21786	CAPN1	3643	810	125662	No_or_no_constitutive_exon
CAAAGCAGACCAAGGACGATGGACTGCCCAGGTCTCTAGAGCAGGGTCAGCT	21344	21656	21294	21346	1	GeneScaffold_7687	ENSPCAG00000016003.1	1728	22574	None	3643	810	125662	No_or_no_constitutive_exon
TGGCCTGTTCCTCTTCCTGGCTGTTTCCTTAGCTTGGGCGGGGTGGCCAGTT	30857	31239	30807	30859	1	GeneScaffold_626	ENSPCAG00000001805.1	14306	31239	VASH1	3643	810	125662	No_or_no_constitutive_exon
TGGAGAATCAGCCTGTGGAGGGAGAAGAGGGAGAAGGAGGTTGGGAGTAGGA	14327	14393	14443	14391	-1	GeneScaffold_6585	ENSPCAG00000008563.1	932	16674	None	3643	810	125662	No_or_no_constitutive_exon
GAAGAAACACGGCCCCACTGACCCTGTGTCCGCTAAGACTGGGATGGTAGGG	9790	9802	9852	9800	-1	GeneScaffold_3050	ENSPCAG00000004445.1	9790	16978	TRIM21	3643	810	125662	No_or_no_constitutive_exon
AATAAAGAGTAGTAGTTAACAGTTTTTCAAATTTTCTTTCCGGAGGGCAGAT	12235	12319	12185	12237	1	GeneScaffold_2303	ENSPCAG00000014908.1	7055	25059	PRPF3	3643	810	125662	No_or_no_constitutive_exon
TCATCCCTGACGTCCCCAGGGTGGGTGGGCCTGGCCATCTGGGGCCTGAGGA	22711	22841	22891	22839	-1	scaffold_24733	ENSPCAG00000010019.1	21359	22987	TMEM88B	3643	810	125662	No_or_no_constitutive_exon
GTTTTTGTTTAATCGTTTTTCTTTGTAGGAAAGCTATAAAAGAAAGGGAGGA	3360	3372	3422	3370	-1	scaffold_16596	ENSPCAG00000001597.1	3360	5609	None	3643	810	125662	No_or_no_constitutive_exon
TGGCAGGAGGTGGTGAGTCCGGTTGCCCGGGGCGGGGCGGAGGGAGCCAGGG	13466	13481	13416	13468	1	GeneScaffold_6055	ENSPCAG00000007787.1	13415	20765	KAT5	3643	810	125662	No_or_no_constitutive_exon
AGAGGGTGTCTTGTTCTAATGGGTTTCCTGTTTTCTACACATGGGGACAGAA	9379	9445	9495	9443	-1	scaffold_27367	ENSPCAG00000001929.1	9353	15299	GPHB5	3643	810	125662	No_or_no_constitutive_exon
GGACGCACGTGTCCTGACTCCCAGCCCTCCCGGCTGCGGCGAGGGCCCAGCC	26207	26225	26157	26209	1	GeneScaffold_7538	ENSPCAG00000015566.1	26089	26620	None	3643	810	125662	No_or_no_constitutive_exon
CTGTGTGAAACGACAGCCGCTGAGCTCAGGGAAGGGGTGTGGATGGGTAGTC	18857	18875	18807	18859	1	scaffold_21161	ENSPCAG00000016515.1	10672	19297	None	3643	810	125662	No_or_no_constitutive_exon
AAGCCAAAATGAAGCTTAAAGAGAATGACAATGCTATAGCTAAGGGATAGGG	6435	6454	6504	6452	-1	GeneScaffold_6786	ENSPCAG00000009740.1	4518	18651	None	3643	810	125662	No_or_no_constitutive_exon
TCCCAGGCAGGGAAAGAGAGCCACTGGAGGCACCAGGGTCAGGTGATGAGGA	22820	22824	22770	22822	1	GeneScaffold_468	ENSPCAG00000004528.1	2748	23634	RNF4	3643	810	125662	No_or_no_constitutive_exon
TTTGTTTCTGCAGGAATGCTGATGGTCTTCATAGTGATTGGGGCCCGGAGTT	13751	13760	13810	13758	-1	GeneScaffold_2121	ENSPCAG00000012823.1	435	27822	None	3643	810	125662	No_or_no_constitutive_exon
ACGAAGCCTGTACCCCCGCTGCACCATCCATGGTTCTGACGGGCAGCTAGGA	21278	21308	21358	21306	-1	GeneScaffold_7440	ENSPCAG00000012691.1	6536	21380	None	3643	810	125662	No_or_no_constitutive_exon
ATTCTTTCTCTACTGTGGTGGACATTCATCCCTATGGGGATGAAGCCAAGGT	28432	28449	28499	28447	-1	scaffold_21516	ENSPCAG00000006542.1	6045	28521	None	3643	810	125662	No_or_no_constitutive_exon
CAGAGCTATGCTGGGCTGGTATGCCTGGGTCCTGACAGCCTGTGGGTGAGTC	15700	15749	15650	15702	1	scaffold_22689	ENSPCAG00000010851.1	10310	17542	None	3643	810	125662	No_or_no_constitutive_exon
TGGACTTCTACTCAGCAGAAATCATGCTGACCTGGCAGTGAGATGGGTAGGA	25005	25047	24955	25007	1	GeneScaffold_7421	ENSPCAG00000000517.1	24270	27286	None	3643	810	125662	No_or_no_constitutive_exon
GCCTCCCAGAGCCTCCAGGCATCTGACCAGACCAAAAATAGGGAAAGAAGTC	8394	8400	8450	8398	-1	scaffold_28612	ENSPCAG00000008402.1	2261	9643	None	3643	810	125662	No_or_no_constitutive_exon
GGACAACCTCATTCTGGAGGACCTGAATGAGGAGGACGAGGATGGGGAAGAT	6429	6432	6379	6431	1	GeneScaffold_2981	ENSPCAG00000007212.1	4373	6449	C19orf66	3643	810	125662	No_or_no_constitutive_exon
AGCCGTCCTGAGGCGCCATCCCCTTTCTTCTCGCTGCTCTGGGAGCGCAGCT	18665	18820	18615	18667	1	GeneScaffold_6398	ENSPCAG00000003216.1	1794	27896	PACS2	3643	810	125662	No_or_no_constitutive_exon
GGAGGCAGAAAAACAGAGAGAACATGTGTGAGGACTACCACGGGTGTGAGAC	4085	4275	4035	4087	1	scaffold_30045	ENSPCAG00000000569.1	343	4814	None	3643	810	125662	No_or_no_constitutive_exon
TCCTATACCTACCCAGAAAGCTCAAAGCAGCAGGAACACCAGGGGATAAGAA	10009	10014	9959	10011	1	GeneScaffold_6147	ENSPCAG00000010009.1	4515	10113	None	3643	810	125662	No_or_no_constitutive_exon
CCCCAGTTCCTGACCATGCATCCCCCCTAATGCCCACCCTGGGGCTGCAGGT	9124	9247	9074	9126	1	GeneScaffold_4909	ENSPCAG00000015118.1	2812	26249	None	3643	810	125662	No_or_no_constitutive_exon
TCCTCGTGCCAGAACCCTAAATGTAGCTGGTTACTGGGGGACACAGGTAGAA	5879	5903	5829	5881	1	GeneScaffold_1427	ENSPCAG00000011108.1	5814	7085	None	3643	810	125662	No_or_no_constitutive_exon
AGCGTTGATTCATCGCCGTGGAGCAGGAGTTCTTCCGGCTGTGGTGGGAGCG	4504	4535	4454	4506	1	GeneScaffold_152	ENSPCAG00000010156.1	4388	26949	None	3643	810	125662	No_or_no_constitutive_exon
AGTGCACAGCAGACAGCGTAACCCCTGTCTTTCCCAATGTGGGGATGCAGGT	19225	19273	19175	19227	1	GeneScaffold_152	ENSPCAG00000010156.1	4388	26949	None	3643	810	125662	No_or_no_constitutive_exon
CTGATGAGCGGAGGGGGCAGCCCCAGTGACTCGTGTCCTGGTGGGGCCAGAT	19673	19803	19623	19675	1	GeneScaffold_1281	ENSPCAG00000002378.1	5996	26573	COL20A1	3643	810	125662	No_or_no_constitutive_exon
CGGGGTTGCGCCCCGACTGTTAATCGCTGGTTTCAGGGACTACAGAGAAGAT	5886	5906	5836	5888	1	scaffold_26152	ENSPCAG00000008143.1	5756	14023	None	3643	810	125662	No_or_no_constitutive_exon
CCAGCTCTAACTCTGTTTCTTCCTCCCCCCCACCTTCCCTCGGGGCCAAGCT	24340	24482	24532	24480	-1	GeneScaffold_963	ENSPCAG00000007251.1	3	25082	None	3643	810	125662	No_or_no_constitutive_exon
ACTAATTCAGGTTCAGAATTGACGGCTCTGAACCTCAGGACAGCGGGTAGAC	9586	9646	9696	9644	-1	scaffold_30183	ENSPCAG00000005587.1	9426	14278	None	3643	810	125662	No_or_no_constitutive_exon
TTGGGGAGGCTGTAGAAAAGGTGACCCTGGGAACTTGTCTTAGGGAGTAGAT	17369	17370	17319	17371	1	GeneScaffold_246	ENSPCAG00000012998.1	14350	17504	None	3643	810	125662	No_or_no_constitutive_exon
ATGGGAAGGTGATGGGGGGCAGGGCAGGGCAGGAAGGGAGCCTGAAGAAGTT	17419	17440	17369	17421	1	GeneScaffold_246	ENSPCAG00000012998.1	14350	17504	None	3643	810	125662	No_or_no_constitutive_exon
CAGGAGAAAGAATTCAGAAAAGTGACAGGGCAAGGAGAGTGGTCTGGGAGGG	9070	9103	9020	9072	1	scaffold_49654	ENSPCAG00000009366.1	8998	9339	None	3643	810	125662	No_or_no_constitutive_exon
GCCAGAGGGGAGCTGCCCAGACCCCACTGAGGACTCAGAGAGTGGGGCAGCT	15413	15490	15363	15415	1	GeneScaffold_6307	ENSPCAG00000010136.1	9786	19138	None	3643	810	125662	No_or_no_constitutive_exon
GTGCCTTGGCCAGGTCCTGTTCTCAGGCTGAAGGAGGTGGGGAACTGTAGAA	5778	5794	5844	5792	-1	scaffold_31213	ENSPCAG00000012335.1	2380	5800	C20orf202	3643	810	125662	No_or_no_constitutive_exon
ACACAATTCAAACCATGACATGGAGTAAACACTCAACTGGGATTGGGTAGAT	3165	3267	3317	3265	-1	scaffold_27818	ENSPCAG00000001798.1	2670	3835	GJB7	3643	810	125662	No_or_no_constitutive_exon
GGGTGGGCTGTGGACGGAGGACACTGACCACAGCCCTGCTGTGGGTGCAGAG	2430	2576	2626	2574	-1	scaffold_31334	ENSPCAG00000002331.1	2	15815	HAAO	3643	810	125662	No_or_no_constitutive_exon
GCTTGAATGCTTCTATAGACGATATACGATGGTACATGGGACAAGGCAAGAT	4448	4629	4398	4450	1	scaffold_24812	ENSPCAG00000001149.1	4119	20320	CD2	3643	810	125662	No_or_no_constitutive_exon
TCTAACTCGTCTAGCGCGGGTTCCCCTTGTTGGAGCTGGGGGCGGGGTAGGG	10203	10236	10153	10205	1	scaffold_30910	ENSPCAG00000003371.1	10148	15904	TGIF1	3643	810	125662	No_or_no_constitutive_exon
CAACACAAAGTCGAGGCTGGGAAATGCCAACCCGAATTACGTGGGAATAGTC	10343	10395	10293	10345	1	scaffold_30910	ENSPCAG00000003371.1	10148	15904	TGIF1	3643	810	125662	No_or_no_constitutive_exon
GACATATTCACTGCCATCAAGACAGGCTTCACACTGACTGGGCATATGAGAA	512	575	625	573	-1	scaffold_24392	ENSPCAG00000003539.1	336	595	None	3643	810	125662	No_or_no_constitutive_exon
AAGAGCAGCTGCAAAGACCGCGCCAGGAGGAAGAGGGGCAGGTGCGAGAGCT	6652	6976	7026	6974	-1	scaffold_26175	ENSPCAG00000003872.1	4241	8401	None	3643	810	125662	No_or_no_constitutive_exon
GTTGTATGTGTTTTTTTTCCCTATTCCACACCCTATTCTGGGGGAAACAGGG	23011	23101	22961	23013	1	GeneScaffold_3992	ENSPCAG00000008984.1	2269	23101	CNOT9	3643	810	125662	No_or_no_constitutive_exon
TCTCTTCTTGCGTCCCTAGACAAGAGCAACTGCAGCTCTGGGCAGCATAGTG	18484	18512	18562	18510	-1	GeneScaffold_2824	ENSPCAG00000000197.1	4830	23622	None	3643	810	125662	No_or_no_constitutive_exon
TGGGGGTGGCAGTGCAGCAGAAAGCGGGGATCCAACAAGTGCGGGAGCAGGC	10435	10456	10506	10454	-1	GeneScaffold_2958	ENSPCAG00000006851.1	9527	10580	None	3643	810	125662	No_or_no_constitutive_exon
CGTGAATGCCAGCACCCAGAACAGTGGAGAATATAACTGTCGGGACAAAGCA	7227	7236	7177	7229	1	scaffold_30675	ENSPCAG00000008077.1	5409	10537	FCER1A	3643	810	125662	No_or_no_constitutive_exon
AGCCGCTTTCTGCAGCAGCGCCGCCGCCCCGCACCGCCGGGACCGCGGAGCG	992	1008	1058	1006	-1	scaffold_27844	ENSPCAG00000003452.1	754	16196	None	3643	810	125662	No_or_no_constitutive_exon
GGCCCGGGGGCAGGATCAGGGCCCTCACTGCCGCGGTCTCGGGTCAGCAGAG	754	876	926	874	-1	scaffold_27844	ENSPCAG00000003452.1	754	16196	None	3643	810	125662	No_or_no_constitutive_exon
GGGGCATCTACTGGCATCAGAGTCCCTGTGACTCCCCCTCGTGGGGCCAGGT	6641	6777	6591	6643	1	GeneScaffold_6753	ENSPCAG00000013248.1	3	22196	L3MBTL1	3643	810	125662	No_or_no_constitutive_exon
GGGTGCCCTCTGTCTGCATGGCGCTCTGTTTGTCCCCCCGAGGGGCGTAGGT	7750	7842	7700	7752	1	GeneScaffold_6753	ENSPCAG00000013248.1	3	22196	L3MBTL1	3643	810	125662	No_or_no_constitutive_exon
TGAGACCCCTCCACTGCAGCTCCTTAGGTCAGGTGGTGTGGGAAACATAGCT	16095	16128	16045	16097	1	scaffold_30930	ENSPCAG00000008594.1	14277	16128	None	3643	810	125662	No_or_no_constitutive_exon
CATTCCTCTGGACAGTGCCGTGCCTCATACCAGGCCGGGTGAGAGCCCAGCT	22203	22209	22153	22205	1	scaffold_32048	ENSPCAG00000003316.1	14578	22265	None	3643	810	125662	No_or_no_constitutive_exon
GGGACGGGGACGGGGAGGGGGAGAGGAACGGCTGCTGGCTGAGGGCCTAGCT	13390	13407	13457	13405	-1	scaffold_31858	ENSPCAG00000003545.1	10910	13508	None	3643	810	125662	No_or_no_constitutive_exon
TTCTGCCCACTGTTTCGTTGGTGTTAACCTAAGTTCTTTTATTGGGACAGGC	11841	12007	11791	11843	1	GeneScaffold_4482	ENSPCAG00000012818.1	974	21570	FAM151B	3643	810	125662	No_or_no_constitutive_exon
GCTGACACGTTCTCCTTTCGACCCCTCAGGCCTGAAGCTCTCGGGAGGAGTT	919	929	869	921	1	GeneScaffold_1065	ENSPCAG00000003901.1	900	16793	None	3643	810	125662	No_or_no_constitutive_exon
TGAGTGCCCTGACCAGGTGTGAGGGGGCAGTGGAGAAGGTGGGACAGAAGCC	7355	7379	7305	7357	1	GeneScaffold_6548	ENSPCAG00000005005.1	5723	7412	None	3643	810	125662	No_or_no_constitutive_exon
GGCGCCGGCTGTGGGCGCCCACTACGGGTGCCGGCGGGGGAGCGCGGGAGCG	16220	16287	16170	16222	1	GeneScaffold_6548	ENSPCAG00000005107.1	16134	17731	None	3643	810	125662	No_or_no_constitutive_exon
GGCACCGCCCGCCAGGTCTAGTCAAGATGGCCGCCAAGTACGCTGGGAAGTG	4309	4952	4259	4311	1	scaffold_39578	ENSPCAG00000005960.1	4285	4973	DNAJC30	3643	810	125662	No_or_no_constitutive_exon
GTGAGGGATCTGGCATGATGGGGGGTGACCTCTTTGTGGATTGGGAGCAGAT	12270	12545	12595	12543	-1	scaffold_40346	ENSPCAG00000009195.1	12270	14149	None	3643	810	125662	No_or_no_constitutive_exon
AATTCCAGGGCAGGTGAGGGCACAGAGGTATGTGTGGGAGGGAGACTCAGGG	2650	2656	2706	2654	-1	scaffold_32636	ENSPCAG00000008018.1	173	2774	None	3643	810	125662	No_or_no_constitutive_exon
TGGGGTTGCCATCTTTCCAGCTGTCAGATCCTCAATGGGTCTGAAAGCAGCC	20348	20360	20298	20350	1	GeneScaffold_6857	ENSPCAG00000005301.1	16988	20874	None	3643	810	125662	No_or_no_constitutive_exon
TGATCATCTTTCCAGGAGACTGGTGCTGATGTTGATCTCAAAGGGATGAGAC	4825	4871	4775	4827	1	scaffold_31069	ENSPCAG00000011703.1	3316	9396	None	3643	810	125662	No_or_no_constitutive_exon
CTGAGAAATGCAGAAGTGAAAAATGCCATGAAGAAACTGTGGGGTGGAAGGC	10508	10535	10458	10510	1	scaffold_40446	ENSPCAG00000018885.1	9600	10535	None	3643	810	125662	No_or_no_constitutive_exon
CAGCCCCTTCCCCACTACCTACCACCTGTCGGTCCTGTCTCTGCAGGGAGCC	12831	12878	12781	12833	1	GeneScaffold_7140	ENSPCAG00000007927.1	11897	15778	ARRDC1	3643	810	125662	No_or_no_constitutive_exon
AGCTAGACTTGGCAGTGGTGCCGGCAGGGACATTCTCCTGGGGAGGAAAGCT	16960	16981	17031	16979	-1	GeneScaffold_7140	ENSPCAG00000007994.1	16960	17334	None	3643	810	125662	No_or_no_constitutive_exon
GTTTTCCTGGGGAATGGCTGAAGCGGACAGGAGGGACCTACCAGGGATAGAA	17885	17930	17835	17887	1	scaffold_38168	ENSPCAG00000005668.1	8377	18164	None	3643	810	125662	No_or_no_constitutive_exon
TGCTAGTTTATGAGGCTGCCATCAGGGAAGTATGGGGGGACGAACAGTAGGG	1540	1561	1611	1559	-1	scaffold_34130	ENSPCAG00000012661.1	950	1697	None	3643	810	125662	No_or_no_constitutive_exon
ATTTTGTAAGATAAAAACTGTAGGATCCCATGTTCATTTTGTGGGTACAGAA	3959	4063	3909	3961	1	scaffold_33351	ENSPCAG00000012200.1	1050	10244	NFKBIZ	3643	810	125662	No_or_no_constitutive_exon
GCCTACCTGCCTGCCTCTCTTATCTGAGTGTCCCCTCCTGCGGGGAACAGGG	8636	8715	8586	8638	1	scaffold_40096	ENSPCAG00000003275.1	6337	15435	RASAL3	3643	810	125662	No_or_no_constitutive_exon
TCTGAGCCCGGGACATTAGAGGCTGGGGCCCTGGCTGACGCAGGGCGGAGAA	107	510	560	508	-1	GeneScaffold_5513	ENSPCAG00000011552.1	41	8941	None	3643	810	125662	No_or_no_constitutive_exon
GGGGGTCTTTTGGGCTGTTACACAATGTTCTGGGAGACAGTGGGGTGTAGTG	14894	14921	14844	14896	1	scaffold_43477	ENSPCAG00000005971.1	14839	16469	None	3643	810	125662	No_or_no_constitutive_exon
AGGAGGAGCTGCCGAGCAGAGACAACTCCCACTCTGAGACAGGGGACCAGGA	4558	4575	4508	4560	1	scaffold_43927	ENSPCAG00000013135.1	4191	5527	None	3643	810	125662	No_or_no_constitutive_exon
TTGCCCATCTCTCCTGTGAGACTGGTTAGCCTTAAGGGGCCATGGAAAAGAT	8476	8494	8544	8492	-1	scaffold_51448	ENSPCAG00000003948.1	8316	8678	None	3643	810	125662	No_or_no_constitutive_exon
CCGAGAGCGCCCCTCCCAGCCCGGGCCCCGCCGGGGGCGACGGTGGGCAGCC	16865	16913	16963	16911	-1	scaffold_40960	ENSPCAG00000007161.1	172	17021	None	3643	810	125662	No_or_no_constitutive_exon
CGTCCCCGGGCGCCACCCGGAACCCCCTCGCCACCCTCTGGGCCGAGGAGAA	16586	16592	16642	16590	-1	scaffold_40960	ENSPCAG00000007161.1	172	17021	None	3643	810	125662	No_or_no_constitutive_exon
TGGGGTTCCCATCTTTCCAACCACCAGATCCTCAGTGGGTCTGAAAGCAGCC	13796	13799	13746	13798	1	scaffold_43906	ENSPCAG00000004998.1	3424	14318	None	3643	810	125662	No_or_no_constitutive_exon
AAGTGGCTCCTCTTGTTACTAACCAGAAATGCCTGATTTTTGGGAACCAGAT	972	1040	922	974	1	scaffold_36240	ENSPCAG00000013379.1	114	11155	None	3643	810	125662	No_or_no_constitutive_exon
ATACTCTGCCTTGTTTCTGTGGCTGCGCCCAGGTGGACGCGCATGGGCAGGG	5434	5552	5602	5550	-1	scaffold_52684	ENSPCAG00000013646.1	4991	7521	IZUMO1R	3643	810	125662	No_or_no_constitutive_exon
GCAGTGACCCAGCTGGCTTTACAGATGGCCTTCCTGCGGCAGTACGGGAGAC	14658	14661	14608	14660	1	GeneScaffold_4771	ENSPCAG00000016646.1	6560	16245	CPT2	3643	810	125662	No_or_no_constitutive_exon
TTGTGGCGTCTCTACCTGAAGAGCTGCTTCAACTAGATCTAGGGGCCTAGGC	7971	8001	7921	7973	1	scaffold_45186	ENSPCAG00000001897.1	5878	8028	None	3643	810	125662	No_or_no_constitutive_exon
TAGTAACGGAGTTTGTCCTCCTGGGTTTCCCGGGTCAAAGGGAGAAGTAGAA	10316	10423	10266	10318	1	scaffold_58847	ENSPCAG00000006123.1	10190	11183	None	3643	810	125662	No_or_no_constitutive_exon
GGCTAAGTCGGCTGGCTGACCACAGTGGGTTGTGGGGTTGGGGTGGCCAGTT	7808	8078	7758	7810	1	scaffold_46139	ENSPCAG00000004279.1	6947	10628	None	3643	810	125662	No_or_no_constitutive_exon
AGAGGGATCCCGCAGGGTCCCAACGGCCTGAGCGTGAGGGGCCAGGACAGAC	6657	9019	9069	9017	-1	GeneScaffold_1335	ENSPCAG00000013828.1	2	15911	None	3643	810	125662	No_or_no_constitutive_exon
AAGTGGCTCCTCTTGTTACTAACCAGAAATGCCTTATTTTGGGGAACCAGAT	12160	12214	12110	12162	1	scaffold_61326	ENSPCAG00000003754.1	11587	12214	None	3643	810	125662	No_or_no_constitutive_exon
ATGGAGGAAGACGATGAGGAAGAGGAGGGTGCCGGTGAGAAGGGGCTGAGAG	14476	14493	14426	14478	1	scaffold_60879	ENSPCAG00000014317.1	14058	15062	None	3643	810	125662	No_or_no_constitutive_exon
GTGTCACTGATGAACTACCGAGGTGGACATCATGTTCTGCACCAGGGTAGAG	8056	8159	8006	8058	1	scaffold_55518	ENSPCAG00000015164.1	3693	9436	None	3643	810	125662	No_or_no_constitutive_exon
TCTTTTCTGCCTTGTCCTCCCACACCTCCAACTGGTGACAACATGGGCAGTG	10503	10603	10453	10505	1	GeneScaffold_4938	ENSPCAG00000007455.1	4046	14946	AIRE	3643	810	125662	No_or_no_constitutive_exon
CAGAGGCCCATGGGAGTGGGGGCAGTGTGTCAAGTCAGGTATGTGGGCAGGT	11068	11073	11018	11070	1	GeneScaffold_7596	ENSPCAG00000015114.1	2037	14383	None	3643	810	125662	No_or_no_constitutive_exon
GCCCGGGTGGCGCTGACAGCGGCGACAAGCCTGAGCGCGGGCGGGGTCAGGG	5776	6052	6102	6050	-1	scaffold_44017	ENSPCAG00000004794.1	3541	6846	None	3643	810	125662	No_or_no_constitutive_exon
ATTGCCAACCTTTCATTTAGCAGCCAGCAGGGGAGCTATGGGACAGTTAGGA	11553	11559	11609	11557	-1	GeneScaffold_2525	ENSPCAG00000014522.1	10615	11629	None	3643	810	125662	No_or_no_constitutive_exon
CCTACTGTGGTTCTGTCTGATAGAAGGTTACTTACCTGTGGGCAGGGTAGCC	7164	7180	7114	7166	1	GeneScaffold_7435	ENSPCAG00000015377.1	6755	8681	None	3643	810	125662	No_or_no_constitutive_exon
GGCAGAGAGGTGGGGCGGGGGCCCGTGACCCACTTGGGGAGGATGGCCAGCA	13843	13960	13793	13845	1	GeneScaffold_1800	ENSPCAG00000013946.1	2130	13960	None	3643	810	125662	No_or_no_constitutive_exon
TCCTTCGAAACCCGAGTGGACCCTGACACCTCACCGCGGGGCGGGGCCAGGC	12995	13271	13321	13269	-1	scaffold_68728	ENSPCAG00000002303.1	11690	14024	None	3643	810	125662	No_or_no_constitutive_exon
ACCGTACTGTATTGGTGCCATCTTTGGTGGTATTCCAGTCTCAGGGATAGTT	4750	4786	4700	4752	1	scaffold_49394	ENSPCAG00000007434.1	4206	4786	None	3643	810	125662	No_or_no_constitutive_exon
GCAGGAAAGGAGCAGAGTGCCCAGGGCTGGGGGTGGGGAGGAAGAGAAAGGG	7724	7730	7780	7728	-1	scaffold_63094	ENSPCAG00000001103.1	6997	7744	None	3643	810	125662	No_or_no_constitutive_exon
GGAGCAGAGTGCCCAGGGCTGGGGGTGGGGAGGAAGAGAAAGGGCAGCAGCG	7710	7722	7772	7720	-1	scaffold_63094	ENSPCAG00000001103.1	6997	7744	None	3643	810	125662	No_or_no_constitutive_exon
TTAAGAGTACTTCGGTTGGTAGCTGTGCCCAGGCCAAACAACAGGGTTAGAT	627	636	577	629	1	scaffold_61613	ENSPCAG00000001771.1	462	901	None	3643	810	125662	No_or_no_constitutive_exon
CGCCCGGGCTGCAGCCGGGTACCAGGCTCAGTCGGCTTTTAATGGGGCAGGT	5625	5703	5575	5627	1	GeneScaffold_5781	ENSPCAG00000014828.1	3542	8994	None	3643	810	125662	No_or_no_constitutive_exon
ATCAACAGGACCAACCTGAGCCCCTTGAGGGACCTGAGTGTGGGGAACAGGG	744	767	694	746	1	GeneScaffold_7625	ENSPCAG00000013675.1	391	5567	None	3643	810	125662	No_or_no_constitutive_exon
CTTCCAGCTGGTTGGTGATGAAGCCATACCAAGCCAAGTCTGTGGGACAGTC	9649	9664	9599	9651	1	scaffold_85949	ENSPCAG00000015402.1	9386	9771	None	3643	810	125662	No_or_no_constitutive_exon
TGAAGCCATACCAAGCCAAGTCTGTGGGACAGTCTGAGGGCAGCAGATAGCA	9667	9679	9617	9669	1	scaffold_85949	ENSPCAG00000015402.1	9386	9771	None	3643	810	125662	No_or_no_constitutive_exon
TGTGTGGTGGTGGGAGGGGAGGAGCCAGTACTGACACACTGGGTCAGCAGAT	8802	8846	8896	8844	-1	scaffold_61717	ENSPCAG00000003397.1	7835	11845	None	3643	810	125662	No_or_no_constitutive_exon
GGGGACGGGGGCGGGGCCGGGGCGGCTAGGCTGAGCGCGGGCGGGGTCAGGG	10919	11195	10869	10921	1	scaffold_85498	ENSPCAG00000005660.1	10129	12375	None	3643	810	125662	No_or_no_constitutive_exon
GTAGCCAAAAACACTAATATTTTCTCTTTCTTCTCTGTCCGGTGGGCTAGTG	6667	6713	6763	6711	-1	scaffold_61751	ENSPCAG00000006804.1	6180	9577	None	3643	810	125662	No_or_no_constitutive_exon
TGCCTTTCCCATCTCTTACAGGGCGGGAGCCCATGCCTACAATGAGGGAGGA	6478	6531	6428	6480	1	scaffold_63801	ENSPCAG00000016082.1	2948	8110	ZNF74	3643	810	125662	No_or_no_constitutive_exon
GCCATCTGGCTGTACCAGTTCCGGCTCATTGTCATCGGGGATTATAAAAGGG	10406	10445	10495	10443	-1	scaffold_65312	ENSPCAG00000008392.1	5590	10501	RAB39B	3643	810	125662	No_or_no_constitutive_exon
CCTTACCCTTCACTCAGCATGTGAGAATTCATAATGGGGAAAGGACTTAGAA	1083	1140	1033	1085	1	scaffold_68689	ENSPCAG00000002147.1	721	1750	None	3643	810	125662	No_or_no_constitutive_exon
GGGGTGGCGGACGACCGCTGGGACCTTGCTGACTGCAGGGATGGGGCCAGGG	3966	4242	3916	3968	1	scaffold_60020	ENSPCAG00000000079.1	3196	6767	None	3643	810	125662	No_or_no_constitutive_exon
CTCTGAGTTCCCATCTGGCACTCTTGCATCTGTGAGGGTGAACAAGAGAGTT	9229	9241	9291	9239	-1	GeneScaffold_4870	ENSPCAG00000009594.1	1266	9254	None	3643	810	125662	No_or_no_constitutive_exon
TTCTGCTTTCTGGGGACCCTGCCATGGTCACTGGGGAAGGGAAGAAGCAGCA	7880	7918	7830	7882	1	scaffold_69257	ENSPCAG00000010834.1	7847	8122	None	3643	810	125662	No_or_no_constitutive_exon
TTCTGAATTCTTCCTTTCATGCTGAAGGAGCCATGAGGGTAGAAAATTAGTC	4658	5021	5071	5019	-1	scaffold_61646	ENSPCAG00000006071.1	4089	5039	None	3643	810	125662	No_or_no_constitutive_exon
GACAGTGAGGATGAGCTGACTTTTGGAGAGAATGAAAACCGGGAGAATAGAG	8013	8070	8120	8068	-1	scaffold_75419	ENSPCAG00000002002.1	7998	9083	None	3643	810	125662	No_or_no_constitutive_exon
TGGACTCAGTGCTACAAGGCGATGCACACTGTTTCCCTAATAGGGTAGAGAC	9406	9431	9481	9429	-1	scaffold_94416	ENSPCAG00000010687.1	8623	9642	None	3643	810	125662	No_or_no_constitutive_exon
ATAAATCTTCAGACAGAACTGTGCCAGCAAAGGGGAAGAGAAAAGGGAAGAC	495	510	445	497	1	scaffold_68686	ENSPCAG00000009777.1	317	607	None	3643	810	125662	No_or_no_constitutive_exon
GTCTGTCGCCAGGGGCGGGGTCTGTCGCTAGGAGCGAGGCGGACGGGTAGCC	5030	5054	5104	5052	-1	scaffold_83088	ENSPCAG00000014305.1	4574	5856	None	3643	810	125662	No_or_no_constitutive_exon
TGACAGGTTTGCCCTTGATGACAGGCTTTTTGAAGGCTGGGAAACAGTAGAT	5153	5159	5103	5155	1	scaffold_101836	ENSPCAG00000005365.1	4041	5541	None	3643	810	125662	No_or_no_constitutive_exon
CAGCCCGACCGGGTCCCGGCCGCCGGCCAGCCGCGGGCCGCGGGGGACAGCG	440	448	390	442	1	scaffold_84044	ENSPCAG00000007904.1	72	2061	KBTBD11	3643	810	125662	No_or_no_constitutive_exon
TGCCATGAAGATCTTAGACCTGCCCACCAGGGAGCTAGCATGGGGAGCAGTG	5978	5999	6049	5997	-1	scaffold_102927	ENSPCAG00000009773.1	3518	6231	None	3643	810	125662	No_or_no_constitutive_exon
GACAATTTTAGTACGTAGACCTCACATTTGTGTTTATCACTGGGGTATAGCA	5744	5752	5802	5750	-1	scaffold_102927	ENSPCAG00000009773.1	3518	6231	None	3643	810	125662	No_or_no_constitutive_exon
ATGGAGAGCAGTGCCCACAGCCTGCAAACCCCGACAGCCTCACGGGGGAGGC	1247	1367	1417	1365	-1	GeneScaffold_2965	ENSPCAG00000008978.1	47	5090	None	3643	810	125662	No_or_no_constitutive_exon
CTTTTCAGTTTAGAACAGGCCGTGACTCCTCTCCGCGGGGGCGGGGTCAGGG	1453	1729	1403	1455	1	scaffold_149697	ENSPCAG00000016659.1	72	2782	None	3643	810	125662	No_or_no_constitutive_exon
ATGCACTGGGGGTACCAAAAAAAAAAAAAAAAAAATTGGGTGAAACATAGCC	985	1009	935	987	1	scaffold_224353	ENSPCAG00000013580.1	587	1226	None	3643	810	125662	No_or_no_constitutive_exon
