# Supplementary material for: Widespread Separation of the Polypyrimidine Tract From 3′ AG by G Tracts in Association With Alternative Exons in Metazoa and Plants
Source: Front Genet. 2019 Jan 14;9:741. doi: 10.3389/fgene.2018.00741 (PMC6339879; doi:10.3389/fgene.2018.00741)
Supplement: DATA FILE S2 — Sequences of REPAG 3′ SS from each species of metazoa, plants and protists. [file Data_Sheet_2.zip › Supplementary data 2/Protists_Release38_fonticula_alba_gca_000388065.txt]

REPA_GGG_Sequence	Exon_Start	Exon_End	Pos_-50	Pos_+2	Strand	Chromosome	GeneID	Gene_Start	Gene_End	Gene_Name	Number_of_REPAs	Number_of_REPAs_has_GGG	Number_of_Intron(Intra_genic_Region)	Upstream_Constitutive_Exon
GACCTGTCGGTGTTTGGGGGGCCACAACCGCACGGGGGGGAAAAAAAAAGAT	13965	14023	13915	13967	1	supercont2.1	EPrG00024570637	12600	15840	None	1914	651	21245	Yes
GCGCGCGTGCCACCCGCCCACTAACCTCCCCCGCACACGCGCACGGGCAGAT	67532	67664	67714	67662	-1	supercont2.1	EPrG00025169683	65278	67894	None	1914	651	21245	No_or_no_constitutive_exon
CTCTCTCGCCCGATGTGCCATTCGATCACTGACATCGACCTGGGTGACAGAG	143532	145128	143482	143534	1	supercont2.1	EPrG00025260295	141748	151784	None	1914	651	21245	No_or_no_constitutive_exon
ACAAAGGAATGTCCACTCACACAGGCTACAATCCCCCTCCCGCGGGACAGTT	239758	239880	239930	239878	-1	supercont2.1	EPrG00024818142	239758	241818	None	1914	651	21245	No_or_no_constitutive_exon
TGCCGCGCCCGCCTTTGCGACATCGCCCCCACCCCCCGCACGGGAAACAGGC	321847	322067	321797	321849	1	supercont2.1	EPrG00024938958	319716	324228	None	1914	651	21245	No_or_no_constitutive_exon
CTCTTTGGGACACTCGCGTCCATCGGCGGGGCGCGCACGCGCGGGTGCAGGT	323129	324228	323079	323131	1	supercont2.1	EPrG00024938958	319716	324228	None	1914	651	21245	No_or_no_constitutive_exon
CCTTTCTAACCAGTATGTTTGACTTCATGTGGGGGTGTGGGGCTGGGCAGGT	362468	362571	362418	362470	1	supercont2.1	EPrG00025136962	359376	362943	None	1914	651	21245	No_or_no_constitutive_exon
CTGCTTCCGACCTTCGTCCGCGCCCGATCTTCATCCATGCCGGGAAATAGGA	395035	395140	394985	395037	1	supercont2.1	EPrG00024670478	393789	401943	None	1914	651	21245	No_or_no_constitutive_exon
TGGGCATGGTCCACCGCTTCCTGTGATGGTACACGCATGTGGGTATACAGAT	406490	407053	406440	406492	1	supercont2.1	EPrG00024922178	403194	407053	None	1914	651	21245	Yes
TGCCCTTCGCCCCTTGCCGGCCCCATGCATCTGACACCCGGGTGCAACAGAC	489234	490172	490222	490170	-1	supercont2.1	EPrG00024600002	489234	493511	None	1914	651	21245	No_or_no_constitutive_exon
GCGGCTGACAGCATTGCGGCACCCTCTGGCTTCTCTCACCCGGCGGGCAGAC	523489	523643	523439	523491	1	supercont2.1	EPrG00024866804	522780	524935	None	1914	651	21245	No_or_no_constitutive_exon
TCCCGCATCTCGTCCAACCTCCCCTCGGCCTGGTTGGGACAGACATCAAGGT	561908	562705	561858	561910	1	supercont2.1	EPrG00024745149	561636	563198	None	1914	651	21245	No_or_no_constitutive_exon
CCGGGACCAAAGCCTGGGAAGACTATGTGTCGCGGCTCCCGGGCCCGGAGCG	605056	605418	605006	605058	1	supercont2.1	EPrG00024724174	602727	608958	None	1914	651	21245	No_or_no_constitutive_exon
ATCCCCCCTCCCCCGCTGATCGTTGCTGACCTGCTGGCTGGGGATTCAAGGA	670430	670769	670819	670767	-1	supercont2.1	EPrG00024804718	668393	671537	None	1914	651	21245	No_or_no_constitutive_exon
GATGGCAGGCAAATGTGCAAAGGATAACAGGCCCACGGGTCGGGCGGAAGTG	692667	692683	692617	692669	1	supercont2.1	EPrG00024764446	686268	692683	None	1914	651	21245	No_or_no_constitutive_exon
TCTTCTTCTTCTTCCTCTTCCTCTTCCTCTTCTTCTTTTTGGGTCGACAGTC	758000	758785	757950	758002	1	supercont2.1	EPrG00025007756	754235	759111	None	1914	651	21245	No_or_no_constitutive_exon
GCTGATTGTCGCGGCTAACCTTCGCCCCCCGGGGGGCACGCCGGGAGCAGGT	762663	762859	762909	762857	-1	supercont2.1	EPrG00024654537	759130	764184	None	1914	651	21245	No_or_no_constitutive_exon
TGGGCGATTGAGGCTAACCTTGGCCACTTGCTTGTCCCTCCGGGCGGCAGTT	896486	896701	896436	896488	1	supercont2.1	EPrG00024910432	895037	901040	None	1914	651	21245	No_or_no_constitutive_exon
TTTCCCTCCCCCCCCCCCTGGCATCCATTCGCTAACACACGGGGAAATAGCG	908365	908968	908315	908367	1	supercont2.1	EPrG00024774514	907204	908968	None	1914	651	21245	No_or_no_constitutive_exon
TCCGTGCCCTCACACTGCTTCCCCCCTCATGATGCCCTCGGGGACAGCAGGC	921869	921986	922036	921984	-1	supercont2.1	EPrG00024865965	920093	922528	None	1914	651	21245	No_or_no_constitutive_exon
CGCATTTGTCTCCTGCTTCCCTTGCCCTGCCCCCTCCCTCGCGGGCATAGAT	943957	944141	943907	943959	1	supercont2.1	EPrG00024740115	942031	944656	None	1914	651	21245	No_or_no_constitutive_exon
CAATAATCACCATGTGCCATCTGACGCAATGCTCTTTGCCGGGACTGAAGCT	1045447	1045653	1045397	1045449	1	supercont2.1	EPrG00025151225	1044575	1047479	None	1914	651	21245	No_or_no_constitutive_exon
GGACTCCTTACTCCCCTCCCCCCCCCTCCTCCCCCTTCATCCGGGAGTAGAT	1093390	1093560	1093340	1093392	1	supercont2.1	EPrG00024655376	1092714	1094564	None	1914	651	21245	No_or_no_constitutive_exon
GGCGTTCCCCGGCTGGGCCCCGGCTCCCCCCGGCTCGGCCCTGAGGGCAGAT	1218428	1218652	1218378	1218430	1	supercont2.1	EPrG00024981747	1214932	1218652	None	1914	651	21245	No_or_no_constitutive_exon
CTGACACGCCGGGCACACGCACACTATCGCCGAATGTGACGGGAAAACAGCC	1229950	1230012	1229900	1229952	1	supercont2.1	EPrG00024777031	1228722	1231319	None	1914	651	21245	No_or_no_constitutive_exon
CATGCCCAGCACTGACCCGGAGAGATTGCCTCATTGGGGGGGGAAAAAAGTC	1281832	1283408	1283458	1283406	-1	supercont2.1	EPrG00024610070	1281832	1285817	None	1914	651	21245	No_or_no_constitutive_exon
GGCACTCACGTTCTGTCCTTCCCCCTTTGCTGGACCATGCGGGCATGCAGGT	1287753	1287996	1287703	1287755	1	supercont2.1	EPrG00025199048	1286466	1289744	None	1914	651	21245	Yes
ACTCACTCCTTCATGCTTGTCATTTTTCCCGGGGCACATTGGGGGGACAGAT	1316423	1316598	1316648	1316596	-1	supercont2.1	EPrG00024899525	1305831	1320395	None	1914	651	21245	No_or_no_constitutive_exon
CCTTGCCCGTCTACCGCCCCGTCCTGACACTTCGCTTCTCCGGGTATAAGCC	1327429	1327657	1327379	1327431	1	supercont2.1	EPrG00025300567	1325953	1329034	None	1914	651	21245	No_or_no_constitutive_exon
TCTGCGCCACGCTACCCATGCTGACCTTTGTCCGGGGCCGGGAATCACAGAC	1327828	1328383	1327778	1327830	1	supercont2.1	EPrG00025300567	1325953	1329034	None	1914	651	21245	No_or_no_constitutive_exon
GACGGACGGGGGGCACGGGCCGCCGTGGCTGTGGTCCCGTGGGGGAACAGTA	1372594	1372610	1372544	1372596	1	supercont2.1	EPrG00024878550	1370802	1372610	None	1914	651	21245	No_or_no_constitutive_exon
TGCGTGTGTCTCCGTGTGTGCCGATTTTACCATAACATGGGCGGGGACAGTA	1387725	1387792	1387842	1387790	-1	supercont2.1	EPrG00024805557	1386680	1389137	None	1914	651	21245	No_or_no_constitutive_exon
GACCCACATTCGCCCTCCATCCCACTGACGCGCTTCCTCCCGGGATACAGCA	1405570	1405843	1405893	1405841	-1	supercont2.1	EPrG00024524492	1403386	1406202	None	1914	651	21245	No_or_no_constitutive_exon
CCCCCCCCTTCCTCTCTCCCCTCGTCCGCTGGCTCTGACGGGCATGAAAGAC	1415897	1416314	1415847	1415899	1	supercont2.1	EPrG00025139479	1415407	1416628	None	1914	651	21245	No_or_no_constitutive_exon
CCCCTCCCTCCCTCCCTCTCTTCCTCCCCGTCCTTTGCACCGGGCAACAGGC	1623028	1624417	1624467	1624415	-1	supercont2.1	EPrG00024533721	1618314	1624796	None	1914	651	21245	No_or_no_constitutive_exon
ACTGACTTGGATGTTGGGGGCTGTGCCTCGTGCGTGGGATAAACAAAAAGGC	1786566	1789981	1790031	1789979	-1	supercont2.1	EPrG00024949865	1783939	1790581	None	1914	651	21245	No_or_no_constitutive_exon
CATGCCGCCTCCTGCACTTGCTTCGCTAACCTCCACCGCCGGGGAGCCAGGT	1927344	1927517	1927567	1927515	-1	supercont2.1	EPrG00024779548	1926156	1929028	None	1914	651	21245	No_or_no_constitutive_exon
CCCCTCCTTCTCACACGCGCACGCACGCACGCACGCACGCACGAGGGCAGCC	1953677	1954217	1953627	1953679	1	supercont2.1	EPrG00024666283	1952319	1955114	None	1914	651	21245	Yes
TGCACATGCGCATGGTGCTCCGCAAACTGACACCCATTTGGGGCACGCAGCT	2016736	2017079	2016686	2016738	1	supercont2.1	EPrG00024636918	2013093	2017845	None	1914	651	21245	No_or_no_constitutive_exon
GAGTGAGCGCGCGGGCAAGATCCGGCGGGGCTGTTTCATCATTCGGGAAGCC	2044994	2045113	2044944	2044996	1	supercont2.1	EPrG00024516102	2044786	2045113	None	1914	651	21245	No_or_no_constitutive_exon
CCCCCTCGCCCTGCTGTGTTGTCTTTGCTTGCTTTCTTGGGAAATCGCAGCC	2070411	2070932	2070361	2070413	1	supercont2.1	EPrG00024619299	2069612	2071480	None	1914	651	21245	No_or_no_constitutive_exon
CCCGCCCCTCCCCCCCCCCCTCTTCTGCCCGTCCTCGACTCGGGGTGTAGGC	2081497	2082274	2081447	2081499	1	supercont2.1	EPrG00025207438	2081128	2084650	None	1914	651	21245	No_or_no_constitutive_exon
ACTAACAAGCAGCCTCCTACCACCGGGCTCCCGGTCCTCGACGCGGGCAGCC	2145390	2145987	2146037	2145985	-1	supercont2.1	EPrG00025200726	2145390	2146518	None	1914	651	21245	No_or_no_constitutive_exon
CACCCGTCCAGCAGGGCAGTCATCTGACATGTGGAGGGAAAAAAAAACAGGC	2154978	2155540	2155590	2155538	-1	supercont2.1	EPrG00025292177	2153897	2156483	None	1914	651	21245	No_or_no_constitutive_exon
CCGCTCCCCGTCCTCTGTCCACTGACCGTCACTGGTGTTGGGCTGGGCAGAG	2263998	2264120	2264170	2264118	-1	supercont2.1	EPrG00024609231	2260613	2266524	None	1914	651	21245	Yes
TCCGGGGGATGGCGGGACACACAAATCCCCCCTCCGGCCCGGGGCAACAGCT	2313046	2313164	2312996	2313048	1	supercont2.1	EPrG00025019502	2312615	2317881	None	1914	651	21245	No_or_no_constitutive_exon
ACCATGGGTGCCTTTGCAACCTTTGCTTTTCTTGGGGGTGGGGGACAAAGTC	2428989	2429224	2428939	2428991	1	supercont2.1	EPrG00024808074	2424790	2430199	None	1914	651	21245	No_or_no_constitutive_exon
GTGTGACTGCTGACATGGGAACCGGGGGTGGGGGGGGGGTGGTGGTGCAGCC	2496498	2497790	2496448	2496500	1	supercont2.1	EPrG00024695648	2495781	2498410	None	1914	651	21245	No_or_no_constitutive_exon
CTGGGGGCCGGCCCGCGTGCGCGGGGGGGGGGGGGGGGTTCGCGAGACAGAA	2537067	2538085	2537017	2537069	1	supercont2.1	EPrG00024542111	2535347	2539133	None	1914	651	21245	No_or_no_constitutive_exon
CTAACCCGCCCCGTCGTCCGCTCATGCCTTTTGGTGGGAACGCCAAAAAGAA	2550923	2551566	2550873	2550925	1	supercont2.1	EPrG00024835761	2546046	2553055	None	1914	651	21245	No_or_no_constitutive_exon
TCGCGTGTCGGTTCCCTCGCTCCCATCGGCCGGGCGTCCCATGAAGGGAGCC	2602530	2602817	2602480	2602532	1	supercont2.1	EPrG00025281270	2592696	2603318	None	1914	651	21245	No_or_no_constitutive_exon
CACGCCAAACCAACCGCCCGAATGGGCCCCTGCCGGCCGGGGGGCCACAGAT	2625959	2626880	2626930	2626878	-1	supercont2.1	EPrG00025078232	2613499	2633305	None	1914	651	21245	No_or_no_constitutive_exon
CCCCCCCCCCCCCCCCCCCCCCCCTCGGCCCTGGCCCCGGGGCATGGCAGAT	2623416	2624393	2624443	2624391	-1	supercont2.1	EPrG00025078232	2613499	2633305	None	1914	651	21245	No_or_no_constitutive_exon
GGCGGCAGGCGGAAAGCATGCCCCTGCTCGGTTCGCCCGCGAGGGCTCAGCA	2622642	2623171	2623221	2623169	-1	supercont2.1	EPrG00025078232	2613499	2633305	None	1914	651	21245	No_or_no_constitutive_exon
GCATTTTGGATGCCCGGTCCTCGGCGCCGGCTCGCCCCTCCGGCGGGCAGTC	2619716	2619795	2619845	2619793	-1	supercont2.1	EPrG00025078232	2613499	2633305	None	1914	651	21245	No_or_no_constitutive_exon
CCCCCTCGCCCTGTGGCTAACTCGACGTCGATCGTACCCCTGGGCGGCAGTG	2616021	2616128	2616178	2616126	-1	supercont2.1	EPrG00025078232	2613499	2633305	None	1914	651	21245	No_or_no_constitutive_exon
TTGCTGCTTGGTCCAGTCACTGACCCATACACATCCATGCGCGCGGGCAGTC	2749085	2749592	2749642	2749590	-1	supercont2.1	EPrG00025199887	2747048	2751103	None	1914	651	21245	No_or_no_constitutive_exon
TGCTAACCATGGGGCGTGCTCGGGCCATCGGGGTGGCTCGGGCGGGGCAGTT	2852894	2853198	2853248	2853196	-1	supercont2.1	EPrG00024792972	2851745	2854423	None	1914	651	21245	No_or_no_constitutive_exon
TTCTACGCTCCTCTTGCTCCCTCTTTCCCCTCTCCGGGATGGGGCCACAGCC	2860073	2860220	2860270	2860218	-1	supercont2.1	EPrG00024758573	2855423	2861778	None	1914	651	21245	No_or_no_constitutive_exon
TGACTCATTGCCTTTTGCCCTTTGCACTTGGGGGTGGGGAAAAAAAAAAGAA	2937359	2937524	2937309	2937361	1	supercont2.1	EPrG00024996010	2935033	2938222	None	1914	651	21245	No_or_no_constitutive_exon
GGTGCTGCTGCCGCCCCGCGGCCTCCCTTGCATATATTGGGTATGAGCAGCA	2971080	2971307	2971030	2971082	1	supercont2.1	EPrG00024798845	2969678	2975919	None	1914	651	21245	No_or_no_constitutive_exon
TGCCTTTTCTTGCCTGTTGCGTCCCTCTGCGCCTTGTGTGGGGCACACAGAC	3001977	3002033	3002083	3002031	-1	supercont2.1	EPrG00024635240	3001752	3002512	None	1914	651	21245	No_or_no_constitutive_exon
TCATATATGCCGCTGAATTCCCCCTTTACTGACACGGGAAGTGGGGGCAGGC	3119020	3119598	3118970	3119022	1	supercont2.1	EPrG00024699004	3117862	3121489	None	1914	651	21245	No_or_no_constitutive_exon
GCATGTTTGCCTTTGCCCTCCTTTGGGGTCGCGCGGCCATGGGAGAGCAGTT	3119777	3119893	3119727	3119779	1	supercont2.1	EPrG00024699004	3117862	3121489	None	1914	651	21245	No_or_no_constitutive_exon
TCCCCCTCCTCGGGCATTCCTCCCCCTTGCGCGGTTCTTGGGGGTTGCAGAA	3143775	3143811	3143725	3143777	1	supercont2.1	EPrG00025258617	3143139	3145271	None	1914	651	21245	No_or_no_constitutive_exon
CGAAACTGACGGCTGTGCCCATGTGTCCCCGGCCTTCTGGGGGGAGTCAGGG	3200465	3200617	3200667	3200615	-1	supercont2.1	EPrG00025074037	3198631	3202268	None	1914	651	21245	Yes
ACTTATCCCCTCTCATCCGGTGCTTCCCGCTTGCTAACCCATGGGATCAGTC	3242971	3244237	3244287	3244235	-1	supercont2.1	EPrG00024975035	3237012	3244836	None	1914	651	21245	No_or_no_constitutive_exon
CGCTCGTCGCCCGGCAGGGCCACTAACCCCGCGCTGATGCGGGCCGGAAGTA	3374515	3375737	3375787	3375735	-1	supercont2.1	EPrG00024859253	3366299	3376598	None	1914	651	21245	No_or_no_constitutive_exon
TCCACCAATCGTCCCCATCTCCTGCCCCCTTTGCCTGGGGAAAAAAAAAGAC	3380547	3380880	3380497	3380549	1	supercont2.1	EPrG00024839117	3377695	3382121	None	1914	651	21245	No_or_no_constitutive_exon
CTCCTTCTCTCTCTCTCTCTCTCTCTTTCTCCCTGGCCCGCGGGATATAGAT	3501437	3501814	3501864	3501812	-1	supercont2.1	EPrG00025011951	3498223	3504720	None	1914	651	21245	No_or_no_constitutive_exon
CATCACCATCTAACCGCGGCCTCGCGCCGTTGGCTCCGGGGGCGGGATAGTT	3501164	3501314	3501364	3501312	-1	supercont2.1	EPrG00025011951	3498223	3504720	None	1914	651	21245	No_or_no_constitutive_exon
TCTGCTCTGCCTCTGTTGACTGACCCCCGGCCCCTTGTTCTGGGACACAGTC	3619004	3619293	3619343	3619291	-1	supercont2.1	EPrG00024735920	3616794	3619982	None	1914	651	21245	No_or_no_constitutive_exon
GGGCAAGGGACGAACACCCACTCACACCAGGCATATATGTGCACGGGCAGTC	3668468	3668884	3668934	3668882	-1	supercont2.1	EPrG00025092495	3666306	3670859	None	1914	651	21245	No_or_no_constitutive_exon
TGTCCCTCATCTGACCCTCCTTCTTCCTTTTCTCTTGGCTCGGGGCGTAGCG	3683646	3684857	3684907	3684855	-1	supercont2.1	EPrG00024771997	3673075	3685709	None	1914	651	21245	No_or_no_constitutive_exon
CCGGCCCATCGCTGACACTGGCGCTGGTGGGACGCGCGGCCGGGCCGAAGAC	3735071	3735217	3735021	3735073	1	supercont2.1	EPrG00025267007	3731482	3739161	None	1914	651	21245	No_or_no_constitutive_exon
ACGATCCTAAGCCCGTTTCCGCATTTGCTGGCGCTCCCTCCGGCGGGCAGAT	3766493	3767104	3766443	3766495	1	supercont2.1	EPrG00024953221	3765624	3767104	None	1914	651	21245	No_or_no_constitutive_exon
GTCTCTCCCCCCCCCCCTCCTCCCTGACATCCCTCCCTGCCGGGTGGTAGAT	3787525	3787721	3787771	3787719	-1	supercont2.1	EPrG00024528687	3787147	3789425	None	1914	651	21245	No_or_no_constitutive_exon
TCGCTCTCTCGCTCGGCACTCACCTCTCGCGCCCCTTGCGGGGACCACAGTC	3824431	3824684	3824734	3824682	-1	supercont2.1	EPrG00025264490	3819525	3825220	None	1914	651	21245	No_or_no_constitutive_exon
TGCGTCCCCCCTCCGCCCCTTCACCCCCTCCGTCTCGGTGGGAGGATCAGGT	3857597	3858155	3858205	3858153	-1	supercont2.1	EPrG00025115148	3857597	3858748	None	1914	651	21245	No_or_no_constitutive_exon
GGACTTTTCTCTGACACACGGCGTCTGTCGTCCGGGGGCCGGGAGCTCAGAC	3907900	3907981	3908031	3907979	-1	supercont2.1	EPrG00025131928	3905100	3909415	None	1914	651	21245	No_or_no_constitutive_exon
CCCGTCCTTCCTTTCTGACACCCCCCCTCTCCTCTCCCCCGGGGCAATAGCG	3996461	3996621	3996411	3996463	1	supercont2.1	EPrG00024872677	3995258	4007052	None	1914	651	21245	No_or_no_constitutive_exon
CCCCTCCTTGCTCTCGCTGCTTCTCGCGGCTGGCGCATACATCGGGACAGTC	4039812	4040004	4039762	4039814	1	supercont2.1	EPrG00024787938	4038448	4040682	None	1914	651	21245	No_or_no_constitutive_exon
CTAACTGCCCGTCTCGGGCACATGTGGGGCCCCCCTTGTGATGGGTGCAGGT	4113969	4114051	4113919	4113971	1	supercont2.1	EPrG00025246032	4112483	4115904	None	1914	651	21245	No_or_no_constitutive_exon
GGCCCGTCGCCGATCCTTGTGCCTGTGCCATGGCCGGGGTCGAAACACAGTC	4124227	4124623	4124177	4124229	1	supercont2.1	EPrG00025210794	4123176	4124623	None	1914	651	21245	No_or_no_constitutive_exon
GCACATGTCACTGATCATGCCTCTGCATCCCTCTGCTTGGGGATTGATAGCC	4260893	4260901	4260843	4260895	1	supercont2.1	EPrG00024565603	4259715	4264024	None	1914	651	21245	No_or_no_constitutive_exon
ATGCCCCTCCCCACGCACCCCCTTGTGGGGACATATATTTGGGCAAATAGGT	4270024	4270170	4269974	4270026	1	supercont2.1	EPrG00025089139	4267339	4271121	None	1914	651	21245	No_or_no_constitutive_exon
CCTGCCCACTCGGGCGTGTCCTTGGCTCTGCTGCCGACGGGGGTGGAAAGTC	4290059	4291679	4291729	4291677	-1	supercont2.1	EPrG00024853380	4290059	4293754	None	1914	651	21245	No_or_no_constitutive_exon
GCGTGCATGTGTGAGAATGCCCACTGACATGCCGCACTCCCGGGGCACAGGA	4417125	4417348	4417398	4417346	-1	supercont2.1	EPrG00025332449	4415858	4417838	None	1914	651	21245	No_or_no_constitutive_exon
ATTGGTAGGCTAACGGTCCTCTTCTTGTCGCATGTGGTGATCGGGAACAGGT	4426631	4426958	4426581	4426633	1	supercont2.1	EPrG00024897847	4425609	4427902	None	1914	651	21245	No_or_no_constitutive_exon
GTGGCATTTCACCCGCACCGGCTCCTCCGTCCGCCCGGGTCCGGCGAAAGTG	4495840	4496201	4496251	4496199	-1	supercont2.1	EPrG00025198209	4495840	4501755	None	1914	651	21245	No_or_no_constitutive_exon
CGCCGTGCCTCACGCGGCGCCAATGCACGTCTCGGCGCGGGACCGGGCAGAT	4552579	4552900	4552529	4552581	1	supercont2.1	EPrG00025228413	4543244	4552900	None	1914	651	21245	No_or_no_constitutive_exon
TTGTCCCTTTGTTCGTGCCTTTCTGCGTGCGTGTACATGCGCGTGGGTAGTT	4556713	4556804	4556663	4556715	1	supercont2.1	EPrG00025096690	4554579	4558479	None	1914	651	21245	No_or_no_constitutive_exon
CGCGTGTGGCATCGTCTGACAGGGCCCTCGGGGACTTTTGACATGGGCAGTG	4560090	4560221	4560040	4560092	1	supercont2.1	EPrG00024545467	4558646	4563359	None	1914	651	21245	Yes
TTTCCCCGGCCAGAATGTTGACTGACACTGGTCTTCTCCCGGTGGGGCAGCT	4581547	4581798	4581497	4581549	1	supercont2.1	EPrG00024575671	4580608	4584778	None	1914	651	21245	No_or_no_constitutive_exon
GGCATATTCAAGCGCAGATACAGCCACTGACCCGACCCGGGGGGACACAGAC	4713203	4714081	4713153	4713205	1	supercont2.1	EPrG00024688097	4712010	4714926	None	1914	651	21245	No_or_no_constitutive_exon
CACGAACACTCGAACCCGGCTTTCGTCCCCCGGCCCGGCGCGCGGGGTAGCT	4737613	4737901	4737563	4737615	1	supercont2.1	EPrG00025143674	4736925	4737901	None	1914	651	21245	No_or_no_constitutive_exon
CCCCTGCTGGCAATGTGGGGATCAAGTCCTAACCACGGGAGGGGCACCAGCC	49442	50028	50078	50026	-1	supercont2.2	EPrG00023619753	48421	50974	None	1914	651	21245	No_or_no_constitutive_exon
TTGATGTTGACCCTCATCATGTCGATGTGACTCCTCTTGCGGGGCAATAGCA	64301	64541	64591	64539	-1	supercont2.2	EPrG00023833717	62749	65201	None	1914	651	21245	No_or_no_constitutive_exon
CGCTGACCCCCATCCCCCCCCCCCCCCCCGCCCCTGCTGGGAAACATCAGTT	82066	82638	82688	82636	-1	supercont2.2	EPrG00023371325	80925	84268	None	1914	651	21245	Yes
TCTTCCCCCTTTCGGCCTTTCCCCTCTCCCGCGGCTTCAACCGGGAACAGAG	106938	108016	108066	108014	-1	supercont2.2	EPrG00023828691	106938	110008	None	1914	651	21245	No_or_no_constitutive_exon
CTTATCCTCAACCCGGTTCAACATTCCGTCAACCTCTCGCGCTGGGGAAGGG	132885	132892	132835	132887	1	supercont2.2	EPrG00023561595	130554	132892	None	1914	651	21245	No_or_no_constitutive_exon
GGCCTGCTCTACTGGCTTCCGTTACTGACCCCTGTCGGCCTTGGGAATAGCC	177873	178380	178430	178378	-1	supercont2.2	EPrG00023877515	177391	179474	None	1914	651	21245	No_or_no_constitutive_exon
ATCCATTCTGACCGGTGTTGCTTTGGTGCATCTGCTCGTCCATGGGGCAGAC	183086	183096	183146	183094	-1	supercont2.2	EPrG00023505591	180057	183903	None	1914	651	21245	No_or_no_constitutive_exon
TGCCTTTCGCCCGGCTGACGAGCGGCCCTGCTTCTGACGCGGGCGAAAAGAA	181424	182076	182126	182074	-1	supercont2.2	EPrG00023505591	180057	183903	None	1914	651	21245	No_or_no_constitutive_exon
AGGAATCCCCCCTGCTCCGGTTTCCCCCGGCCGGCGGGCTGGAATCATAGCC	180480	180838	180888	180836	-1	supercont2.2	EPrG00023505591	180057	183903	None	1914	651	21245	No_or_no_constitutive_exon
CACACACACACACACATCCTCCCCCCCCCCCCTCCCCCGGGACCGAGCAGCT	345117	345252	345067	345119	1	supercont2.2	EPrG00023476871	342323	348589	None	1914	651	21245	No_or_no_constitutive_exon
CCCCCCCACCCCACCCCACCCCCCTCACCCCTGCCTGGGTGTGCAAACAGTC	422606	422728	422778	422726	-1	supercont2.2	EPrG00023872489	420656	423865	None	1914	651	21245	No_or_no_constitutive_exon
TACCCATTAACCTCACACATTGGCGCGACCGGGCGGGGGAAAAAAAAAAGAC	557998	558236	558286	558234	-1	supercont2.2	EPrG00023555851	555690	560650	None	1914	651	21245	No_or_no_constitutive_exon
CCCCCCCCCCGCGCGCGCGCCTTCGATGGCTCGTCGCTTTCGGGACACAGTC	588771	589879	588721	588773	1	supercont2.2	EPrG00023418713	587192	590836	None	1914	651	21245	No_or_no_constitutive_exon
AACCTGTCCCCGGTGTATGCTCCCTGCTGGTGCCGGGGGGGGAAAAAAAGGA	645132	645221	645271	645219	-1	supercont2.2	EPrG00023866027	644560	646533	None	1914	651	21245	No_or_no_constitutive_exon
GCACTGACCCGGAGACCGCCTCCCTCCCGGGGCTCCCCGCGGGCCGATAGAT	695592	695671	695721	695669	-1	supercont2.2	EPrG00023662833	692731	696780	None	1914	651	21245	No_or_no_constitutive_exon
GACAGCCCGCCCGTCACTCCTGTGTCCGCCGCGCACCTGTATGGGGATAGCA	810416	810503	810553	810501	-1	supercont2.2	EPrG00023523541	808902	811063	None	1914	651	21245	No_or_no_constitutive_exon
GTGAAATCTCCCCCCCCCCCCTCATCTTCCGCCTTCGCTTGTCGGGATAGAC	840253	841375	840203	840255	1	supercont2.2	EPrG00023708785	838535	841375	None	1914	651	21245	No_or_no_constitutive_exon
GTCCTGACCCCCGCCACCTCCTCGCATCCACCCCTGCGGGGAACTCAAAGGG	851190	851517	851140	851192	1	supercont2.2	EPrG00023431637	850814	854122	None	1914	651	21245	No_or_no_constitutive_exon
CCGTGCTGACCTTTTTTTTTCTCCCCCCCCCCCTCCCCGGGGAATTGCAGAT	875002	875242	875292	875240	-1	supercont2.2	EPrG00023527849	872992	876273	None	1914	651	21245	No_or_no_constitutive_exon
TTCCCCGCCGCCCTCTGTCCGCGGCTGCTGTTTAACATCGGGATGTGCAGAA	917212	917752	917802	917750	-1	supercont2.2	EPrG00023575237	916552	918174	None	1914	651	21245	No_or_no_constitutive_exon
CTCCGCCTGGCTGTCTGACACATCGGTCCCCTGCTCCCCTGGGCGCACAGCA	954140	954305	954355	954303	-1	supercont2.2	EPrG00023453895	954140	955739	None	1914	651	21245	No_or_no_constitutive_exon
ACTAACAGCCGCGATGGTCCTCGCCCCGGCTGCCGTGCGGGAACGCGCAGAT	975875	976010	975825	975877	1	supercont2.2	EPrG00023381377	974730	979633	None	1914	651	21245	No_or_no_constitutive_exon
TAATGCGCCGGGATGTGTGTCTCACCCTTGTCTCGCTCCCTGGGGATCAGTG	1060679	1060830	1060880	1060828	-1	supercont2.2	EPrG00023802125	1057512	1061883	None	1914	651	21245	No_or_no_constitutive_exon
TCCTCACGGCCTTTTGCCCGGTTTTCCCCTTCGGCCATGCGGGTGACCAGAG	1086380	1086499	1086549	1086497	-1	supercont2.2	EPrG00023535747	1084402	1086792	None	1914	651	21245	No_or_no_constitutive_exon
ACTTTGCATCGGTGTGTCACTGACAGTCGCATGGGGGGGGGGAGATGCAGAT	1160864	1160974	1160814	1160866	1	supercont2.2	EPrG00023479025	1158649	1161613	None	1914	651	21245	No_or_no_constitutive_exon
GGGCCCCTCCTGCTCCGGCCTCCCGAACCCGTGCATCCCGGGAAAAACAGGC	1200690	1200928	1200640	1200692	1	supercont2.2	EPrG00023602521	1198875	1201425	None	1914	651	21245	No_or_no_constitutive_exon
CCTGACGCACGATCTTCACGGCGGCTTTCCCTGCCTGGGTATATGCAAAGGC	1262626	1262878	1262576	1262628	1	supercont2.2	EPrG00023649191	1260469	1265375	None	1914	651	21245	No_or_no_constitutive_exon
GCCTCGGCCTCGGCCTCGGCCATTGTGCCGCCCGTCGGCCGGGGCAAAAGGT	1299869	1300058	1299819	1299871	1	supercont2.2	EPrG00023787047	1298453	1300058	None	1914	651	21245	No_or_no_constitutive_exon
CCCCCCCCCCCCGCCCCGCCCCCCCCCGCCCCGCCATTCCGGGTGCGCAGGT	1324047	1324809	1323997	1324049	1	supercont2.2	EPrG00023586725	1323284	1324809	None	1914	651	21245	No_or_no_constitutive_exon
GACCGGATGTGGCTTTCTCCTTGTGCCCGGGGGGCTTGCTGGGTGGGCAGGA	1365784	1366096	1366146	1366094	-1	supercont2.2	EPrG00023401481	1362376	1373409	None	1914	651	21245	No_or_no_constitutive_exon
CACACGACGACCATCCGCGTGGTTCCCGTACCCGGGGGGGGGGACAGCAGAT	1400475	1402025	1400425	1400477	1	supercont2.2	EPrG00023510617	1400006	1402951	None	1914	651	21245	No_or_no_constitutive_exon
CTTGCATGCGTCGCTGTCTTGCATGCCACAACCTCGCCCGGGCGGCACAGTC	1438505	1438783	1438833	1438781	-1	supercont2.2	EPrG00023682937	1437559	1440069	None	1914	651	21245	No_or_no_constitutive_exon
CCTGTCTCGTGTGGCTCCGCACCATCCTCCGGGCTTCCTGGCCGGGGAAGCT	1512517	1512713	1512763	1512711	-1	supercont2.2	EPrG00023685809	1510919	1513286	None	1914	651	21245	No_or_no_constitutive_exon
CCTCTCGCCCCATGGTCCGGAGGGCCGCCTGACTGACGTCCGGGAGCAAGAC	1511783	1512438	1512488	1512436	-1	supercont2.2	EPrG00023685809	1510919	1513286	None	1914	651	21245	No_or_no_constitutive_exon
GTGTTTGCTGACCTCGTGCCGGTGCCCGGTGAATGGATTTTGGGGGGCAGAT	1532385	1532500	1532335	1532387	1	supercont2.2	EPrG00023417277	1529115	1535207	None	1914	651	21245	No_or_no_constitutive_exon
CCTCTCCTCTCTCTCTCCCTCTCCCTCTCTCTCCTGCGGGGGGAAAAAAGTA	1549531	1549763	1549481	1549533	1	supercont2.2	EPrG00023724581	1548261	1557573	None	1914	651	21245	No_or_no_constitutive_exon
GCTCCTTCTCCCGGCGTCCCCCCCTCCCACCCCACCCCCGGCCGGGGCAGCT	1596259	1597891	1597941	1597889	-1	supercont2.2	EPrG00023692271	1596259	1599523	None	1914	651	21245	No_or_no_constitutive_exon
GGCTGGCTTGGGCGTGCGCCCTCGCCCCCCGGCGGGGGGGGGGGGGCCAGTC	1608509	1608661	1608711	1608659	-1	supercont2.2	EPrG00023743249	1602909	1613624	None	1914	651	21245	No_or_no_constitutive_exon
CATACACACTTGCCTGGCATCCACCCTCGGCACCGGGCCCCGGGGAACAGGA	1618808	1618915	1618758	1618810	1	supercont2.2	EPrG00023845923	1614192	1619347	None	1914	651	21245	No_or_no_constitutive_exon
CATCCCCATGTGTCGCCCGGCCTGACCGGCCAACCCGGTGGGCTGGGCAGCT	1631227	1633688	1631177	1631229	1	supercont2.2	EPrG00023608265	1630640	1634158	None	1914	651	21245	No_or_no_constitutive_exon
GCCGTCGTCCGTGCAGCGTCTTTTCCCCCCTCCTCGGGTCCGGCAACAAGCA	1665084	1665348	1665034	1665086	1	supercont2.2	EPrG00023402199	1664154	1676249	None	1914	651	21245	No_or_no_constitutive_exon
TGCGTGGATCGGCCGACGACCCGGCCCGGGCCCTCTTCACCGGGCCGGAGCA	1668945	1669509	1668895	1668947	1	supercont2.2	EPrG00023402199	1664154	1676249	None	1914	651	21245	No_or_no_constitutive_exon
TGCGAGCCCTGTCGGGGCTCGGGCTGCCGGGCACGGCGCCCGGGGCCAAGCA	1756188	1756417	1756467	1756415	-1	supercont2.2	EPrG00023601085	1741015	1758412	None	1914	651	21245	No_or_no_constitutive_exon
TGCTTGGCGCGCGCGGCGCCAATGGACGGGACCCGGGCCCTGGGAAATAGCT	1791826	1792255	1791776	1791828	1	supercont2.2	EPrG00023354811	1790994	1794040	None	1914	651	21245	No_or_no_constitutive_exon
GGGCTGCGCGCTAACATGGCCCCCCTCCCCCCTGCCCGGGGAAATCGCAGTC	1897272	1897403	1897453	1897401	-1	supercont2.2	EPrG00023666423	1895580	1908196	None	1914	651	21245	No_or_no_constitutive_exon
GCCACCGTCCATGCACTCCTGGCCGCCTCGCCGGCCGTCCGGGGCCACAGGC	1950036	1950265	1950315	1950263	-1	supercont2.2	EPrG00023394301	1948783	1952632	None	1914	651	21245	Yes
CGACACCGTGACTGACCACTTTTTTTGCCCCCCCCCCTTTGGGAGCGCAGCC	1986209	1987309	1987359	1987307	-1	supercont2.2	EPrG00023440253	1986209	1989026	None	1914	651	21245	No_or_no_constitutive_exon
CCTGCCCCCCCTCTCGCCGGCGGCCGGGGCCGCCTGCCCTGTGGGCACAGTT	2049757	2050018	2049707	2049759	1	supercont2.2	EPrG00023778431	2047826	2052785	None	1914	651	21245	No_or_no_constitutive_exon
CCCCCTGAAATACTGACCAACGGACGGGCTCGATCTCGCCGCGGGAACAGTC	2112792	2113104	2113154	2113102	-1	supercont2.2	EPrG00023545081	2111440	2113919	None	1914	651	21245	No_or_no_constitutive_exon
GCGCCTGTGGCTGCCTTCCGCCCTCCCTGCCGTTCGGGGGGGAAAAAAAGAC	2111440	2111670	2111720	2111668	-1	supercont2.2	EPrG00023545081	2111440	2113919	None	1914	651	21245	No_or_no_constitutive_exon
GCTGCTGCTGTTGCTGTCGCTGTTGCTGGCCGTGGGGGGGGATGAAACAGCG	2120672	2120795	2120622	2120674	1	supercont2.2	EPrG00023422303	2114771	2121382	None	1914	651	21245	No_or_no_constitutive_exon
GCCGGCCGGCGCGCAAGTCGCCGTACCTCGGCCGCAGGGGAGGATGGCAGGG	2121370	2121382	2121320	2121372	1	supercont2.2	EPrG00023422303	2114771	2121382	None	1914	651	21245	No_or_no_constitutive_exon
CCAAATTGCCCCCTGCCTCAGGTCCACTGACCCTTGCCATGTGTGGGCAGAT	2187106	2187160	2187210	2187158	-1	supercont2.2	EPrG00023638421	2185391	2195161	None	1914	651	21245	No_or_no_constitutive_exon
GGCGCCTCAGATGGCGGGCTCTCTCCCCTGACCGGGGGCGGGACGGCCAGCC	2246731	2246828	2246878	2246826	-1	supercont2.2	EPrG00023460357	2243587	2252248	None	1914	651	21245	No_or_no_constitutive_exon
CACATGCCGCTGGTTTCCACCACCTCGCCGTGGTTCCCCCCGGGGTGCAGAT	2375120	2375827	2375070	2375122	1	supercont2.2	EPrG00023687245	2371252	2377266	None	1914	651	21245	No_or_no_constitutive_exon
CGCTTTGTCTCGGAGGACTTCTCCCCTCTGCCGCTGATCATGGTCGGGAGTG	2378162	2378277	2378112	2378164	1	supercont2.2	EPrG00023896183	2377681	2379071	None	1914	651	21245	No_or_no_constitutive_exon
CGCCGGCCGCCGCGCGCTCTCCCCCCCCCCCCCCCCCCCCGGGAGGTCAGTC	2385059	2385299	2385349	2385297	-1	supercont2.2	EPrG00023712375	2384164	2385800	None	1914	651	21245	No_or_no_constitutive_exon
GAAGTGAAAGGAGCTACCCGGGACCGACCGAACGCCGGCTGGGGAGACAGCC	2416121	2416422	2416071	2416123	1	supercont2.2	EPrG00023420867	2414002	2417754	None	1914	651	21245	No_or_no_constitutive_exon
CCTGTCGACTGACCCCACCTACTCCGACCTGTCCCCTGGGCGAATGGCAGCC	2447755	2448550	2448600	2448548	-1	supercont2.2	EPrG00023742531	2447755	2450273	None	1914	651	21245	No_or_no_constitutive_exon
CATGCCGCGGCGCATGATGACCCCCCGCTCCCCCGCCCGCGGGCCGGCAGAA	2520091	2520372	2520422	2520370	-1	supercont2.2	EPrG00023717401	2519128	2521609	None	1914	651	21245	No_or_no_constitutive_exon
GACCGGGTTTACTCACCGCCGACACACGATGCATGTTGATGATGGGACAGCC	2604583	2605076	2604533	2604585	1	supercont2.2	EPrG00023647037	2600980	2605076	None	1914	651	21245	No_or_no_constitutive_exon
CCGGGCACATTTCCCCCGCCTCGCGTCCTCCTGCCCCCTGGGACTGGCAGCT	2610544	2612430	2612480	2612428	-1	supercont2.2	EPrG00023546517	2610544	2616662	None	1914	651	21245	No_or_no_constitutive_exon
TTCTCCCTCCTCCCTCGGCCACGGCCGCCCATCCTGCTTCGGGTGCGCAGCT	2618960	2619087	2618910	2618962	1	supercont2.2	EPrG00023547235	2617150	2620669	None	1914	651	21245	Yes
GTGTGTTTGTCCGCTGGTGCGCCTGATGCGGCTGCGGCATGGGGAAATAGCC	2669369	2671187	2671237	2671185	-1	supercont2.2	EPrG00023837307	2666830	2672770	None	1914	651	21245	No_or_no_constitutive_exon
GCGTTCCTCTTGCTCACCGCCTTTCCCTTGCCCCTTCTCCATGGGAGCAGAT	2667438	2667914	2667964	2667912	-1	supercont2.2	EPrG00023837307	2666830	2672770	None	1914	651	21245	No_or_no_constitutive_exon
CCCCTCAATCCGCCTTCTTGGTCCTCCTCACTCACTCCATGGCGGGTCAGAG	2752808	2752995	2752758	2752810	1	supercont2.2	EPrG00023527131	2751917	2753639	None	1914	651	21245	No_or_no_constitutive_exon
TCCCCCCTCCCCTCCCTCTCCCTCTCTCTCCTTGTCTGCTTGGGATGCAGTG	2753118	2753639	2753068	2753120	1	supercont2.2	EPrG00023527131	2751917	2753639	None	1914	651	21245	No_or_no_constitutive_exon
GATTCTCTACTCGCCGGATTCTCTACTCACCAAACTCGCCGGGGTGATAGCT	2774666	2775123	2775173	2775121	-1	supercont2.2	EPrG00023694425	2771933	2780116	None	1914	651	21245	No_or_no_constitutive_exon
CTTTGACTTCCCCCCCCCCCCCCCCCCCCCGCACGGCCTCGGGGTCGCAGCT	2789476	2790047	2790097	2790045	-1	supercont2.2	EPrG00023792791	2788495	2792346	None	1914	651	21245	Yes
TCCCTCTCTCTCTCTCCCCTTTCCACTAACACGCTCGCTGGGGCACATAGGT	2876432	2876716	2876766	2876714	-1	supercont2.2	EPrG00023535029	2876432	2877708	None	1914	651	21245	No_or_no_constitutive_exon
CTCTTTTTTCTTCTGCCCCGTCCCCTCCCCCTCCCATAACCGGGGACCAGCC	3128363	3128445	3128313	3128365	1	supercont2.2	EPrG00023734633	3126559	3130893	None	1914	651	21245	No_or_no_constitutive_exon
ACGTCCACCTTACGGTTTCGCCTTGGCCGGCCACCCGGGCAAACGCACAGCG	3137627	3138304	3138354	3138302	-1	supercont2.2	EPrG00023883259	3137627	3139295	None	1914	651	21245	No_or_no_constitutive_exon
CAACTCGCTTGCGGCTGGACTGACATCTCGAGCGGTGCAATGGGTAAAAGTG	3178955	3180133	3178905	3178957	1	supercont2.2	EPrG00023656371	3178117	3184554	None	1914	651	21245	No_or_no_constitutive_exon
CTCGGGATTGGTCCTTCTCTTGCTCTCGCGACGTCGACCTGGCGGGTTAGTC	3209453	3209545	3209403	3209455	1	supercont2.2	EPrG00023578109	3206606	3211465	None	1914	651	21245	No_or_no_constitutive_exon
GGCCTCGCATAGTGGTGTTTGGCGGCTGACACAAACTCCCGGGAGGCCAGCT	3256005	3256339	3255955	3256007	1	supercont2.2	EPrG00023863155	3252870	3257915	None	1914	651	21245	No_or_no_constitutive_exon
TCCCATGTGCTTCGCCGCCCCTCCCCCCCGATCCCGCCTCCGGGGAGCAGAC	3279510	3279588	3279638	3279586	-1	supercont2.2	EPrG00023864591	3276967	3280926	None	1914	651	21245	No_or_no_constitutive_exon
CCCCTGACACCGAGCCCCCTTTCTTGATCGCATCCCGGAAATGGGTATAGTG	3480861	3481038	3480811	3480863	1	supercont2.2	EPrG00023540773	3480265	3481712	None	1914	651	21245	Yes
TCCCTGTGGTTCTTTCTCTGGGGGGGGGGGGGCGAATGGGGGCTGAATAGGG	3487251	3487857	3487201	3487253	1	supercont2.2	EPrG00023779149	3483417	3487857	None	1914	651	21245	No_or_no_constitutive_exon
TTTCTCACCCATTTTTCTCATGGCGCGGACGGGGGGGGAAAAAAGCACAGAT	3515344	3516635	3516685	3516633	-1	supercont2.2	EPrG00023425175	3512811	3516927	None	1914	651	21245	No_or_no_constitutive_exon
CATGGGCTGGTCCTCTTCCTTCCTGCTTTTGCCGGGCGGGGAAAAAACAGCT	3621956	3623252	3621906	3621958	1	supercont2.2	EPrG00023810741	3618878	3623252	None	1914	651	21245	No_or_no_constitutive_exon
CCTCCCCCCTGCCCCTTTCCTGTGTCCGCGCTCTCCTCGAAATGGGCCAGGT	3671258	3672117	3671208	3671260	1	supercont2.2	EPrG00023356247	3670764	3675202	None	1914	651	21245	No_or_no_constitutive_exon
GCCCATTCTCTTCGTTTGTCCTCTCCCCCGGGGGCGCGGGGCGGGGCCAGGC	3672743	3673087	3672693	3672745	1	supercont2.2	EPrG00023356247	3670764	3675202	None	1914	651	21245	No_or_no_constitutive_exon
CGCCCCACTGGACAACACAAATGCCCCCCCCCCCTATCGCCGGGACAAAGAT	3707656	3708351	3708401	3708349	-1	supercont2.2	EPrG00023841615	3706944	3710770	None	1914	651	21245	No_or_no_constitutive_exon
CTTCTCCGAATGCTTGGCCAATGATTGACCCCTTTTCCATGGGGCCAAAGGC	3855586	3856362	3855536	3855588	1	supercont2.2	EPrG00023497693	3854857	3856792	None	1914	651	21245	No_or_no_constitutive_exon
GCCCCCCCTGGTCTGACATGTGTGAGCATCTGCGTCACCCTGCGGGAAAGAT	3860811	3860972	3861022	3860970	-1	supercont2.2	EPrG00023836589	3859698	3865407	None	1914	651	21245	No_or_no_constitutive_exon
GTACGACCTGCCCTCCACGGTGGGGACGGGGCACGCCCATGCGGGTGCAGGG	31558	31857	31907	31855	-1	supercont2.3	EPrG00024112260	31137	34551	None	1914	651	21245	Yes
CGTCACGCCCACTCCTCGCACCATTCGCTGGCCCCGTCGGGCGGGTCGAGCC	43231	44029	44079	44027	-1	supercont2.3	EPrG00024198237	36277	44391	None	1914	651	21245	No_or_no_constitutive_exon
CGGCCCCTTTGTGGTGCCCCCTGGGAATGGGCCCCCTCCTCGGGGCGCAGGG	59717	59875	59925	59873	-1	supercont2.3	EPrG00024015798	56270	61543	None	1914	651	21245	Yes
TTCCCGTGCTGACACTTCGCTCGCCGCCTCTGCCGGCTGTCGGGACACAGCC	69418	69784	69368	69420	1	supercont2.3	EPrG00024178665	69065	70877	None	1914	651	21245	No_or_no_constitutive_exon
CCCCCCCCCCCCACACACACACGCACACGCACACACATTGGGACACGCAGGT	80104	81614	81664	81612	-1	supercont2.3	EPrG00024347124	80104	81895	None	1914	651	21245	No_or_no_constitutive_exon
CGGCCACCGTGCGGGTCTCCCTGCCGACGGCCCGGCGGCCGGGACGACAGGC	172056	172341	172391	172339	-1	supercont2.3	EPrG00024126240	168418	172781	None	1914	651	21245	No_or_no_constitutive_exon
TGCTGGCGGGGTGCCGCCCACCGGGTGGCGGGGCTGGGGGGGGGGCGTAGTT	171453	171824	171874	171822	-1	supercont2.3	EPrG00024126240	168418	172781	None	1914	651	21245	No_or_no_constitutive_exon
CCTCTCCTCCCATGCATGCGGGTGGTGCTTCCCCGCGCCCAACCCGGGAGGG	176400	176439	176350	176402	1	supercont2.3	EPrG00023992032	176082	176439	None	1914	651	21245	No_or_no_constitutive_exon
CCTCCTCCCCCCTTCCCCGGCTTGTGGCCTACCGCCCGGGGGGCGGATAGCC	194261	194331	194381	194329	-1	supercont2.3	EPrG00024337338	192276	194887	None	1914	651	21245	No_or_no_constitutive_exon
CTGCTCGACCCCGCTCCCGGGACCCCGATCCGAACCGCTCGGCCGGGCAGAT	248211	248322	248372	248320	-1	supercont2.3	EPrG00024161190	245385	249642	None	1914	651	21245	No_or_no_constitutive_exon
TGGCAAGACCTATCCCCCCCCCTCGACCCATGGCCCGACCGGGCGCGAAGTC	299852	300183	300233	300181	-1	supercont2.3	EPrG00024036069	299367	300865	None	1914	651	21245	No_or_no_constitutive_exon
GCGCACCTCCATTCGCCATGCGCGTGCCATGGTGGCGGCCGGGGCCACAGGG	350226	350245	350176	350228	1	supercont2.3	EPrG00023993430	343326	352466	None	1914	651	21245	No_or_no_constitutive_exon
TCTCCGCCTGCGGCTGACCCGACGTCTCTGGACCCGCGAAATGTGGGCAGAA	450847	451456	451506	451454	-1	supercont2.3	EPrG00024053544	449634	454742	None	1914	651	21245	No_or_no_constitutive_exon
CATCGGGTCAGGCCCCTATGCCGCATGCTGACATCATCCGCGCGGGGCAGAT	462148	462500	462550	462498	-1	supercont2.3	EPrG00024205227	462148	465124	None	1914	651	21245	No_or_no_constitutive_exon
CCCGCCCCTTTCGGCTGACTTTTTCCCCTTGTCTGTGTGCGTGGGTGCAGGT	491271	491402	491452	491400	-1	supercont2.3	EPrG00024435897	489319	494472	None	1914	651	21245	No_or_no_constitutive_exon
AGTCATTGCCCGGCTCGGCGACTGACCCCTCGCTCCCAATTGGGATGTAGTT	532675	532791	532841	532789	-1	supercont2.3	EPrG00024332445	532016	533321	None	1914	651	21245	No_or_no_constitutive_exon
GCATACTGACGCGCGTGTGCGCCCTGCGGGACTCTTGGGGGAAAATGCAGGC	533904	534190	534240	534188	-1	supercont2.3	EPrG00024180063	533904	537351	None	1914	651	21245	No_or_no_constitutive_exon
GCCTTGTTTGTGTGGCTCGCCAGCGTACTGACCCCGCCGGGGCGGATAAGAC	606880	607525	607575	607523	-1	supercont2.3	EPrG00024209421	598600	607916	None	1914	651	21245	Yes
CCCCCCCCCCCCCCCCCTTCTTTTCCCTCCTTCCCCGGGTGCATGAGTAGGT	744940	745883	745933	745881	-1	supercont2.3	EPrG00024261846	738724	746012	None	1914	651	21245	No_or_no_constitutive_exon
CCCGGTCTCCGGCCCCCGGTTCCACCTCGCCCACCCTCGCGCGAGGGCAGAC	773961	774710	773911	773963	1	supercont2.3	EPrG00024049350	773342	776796	None	1914	651	21245	No_or_no_constitutive_exon
ATTTGTTCCCCCTGCTGTGCTGCTGGCTGATGCGACCCATGGGATGGTAGCT	868476	868575	868426	868478	1	supercont2.3	EPrG00023983644	867335	868914	None	1914	651	21245	No_or_no_constitutive_exon
CGCTGTGTGGGTGCTTTTCCGGGTGGGTCGGTGGGTTGGGGGCGAAAAAGAC	901229	901322	901179	901231	1	supercont2.3	EPrG00024045855	898354	902470	None	1914	651	21245	No_or_no_constitutive_exon
TGTGTGCGTGTGTGCGCGTGTGCGTGTCTGGTTGGCCTTCGGGCGCGCAGAA	996464	997151	996414	996466	1	supercont2.3	EPrG00024124143	994478	997151	None	1914	651	21245	No_or_no_constitutive_exon
GGACCCCTTCTCCTCTTGGCCTGCGGCCCCGCTTGCGCGCGCGGGGACAGTG	1006076	1006134	1006026	1006078	1	supercont2.3	EPrG00024071718	1001791	1008220	None	1914	651	21245	No_or_no_constitutive_exon
CACGCGCATGAATTGCTAACCCTTCGCATGTTGCCTGCCGGGCGCGACAGCG	1204155	1204222	1204272	1204220	-1	supercont2.3	EPrG00023996226	1201882	1205125	None	1914	651	21245	No_or_no_constitutive_exon
CATCTCCCCGGGCACCTCCCTCGGCGCCCTCCCCCCTCTCCGATGGGCAGAT	1208142	1212924	1212974	1212922	-1	supercont2.3	EPrG00024080805	1208142	1217101	None	1914	651	21245	No_or_no_constitutive_exon
GGCCGGCCACTGACCGCGGTCCATGCTGTGGTGGCCCGTCATGGGCGCAGTT	1239981	1240712	1239931	1239983	1	supercont2.3	EPrG00024005313	1239090	1241407	None	1914	651	21245	No_or_no_constitutive_exon
TTCCTTTGCCTGATGGCCGACTAACTTGCTCGGGGCCGGGCGGGTGACAGTT	1269798	1270367	1269748	1269800	1	supercont2.3	EPrG00024162588	1269035	1270367	None	1914	651	21245	No_or_no_constitutive_exon
CGGCCCCTCTTCCGGATTGTGGTTATGGGCTTTGCGCCTGGGACTGGCAGTC	1280926	1281058	1280876	1280928	1	supercont2.3	EPrG00024084999	1277405	1284235	None	1914	651	21245	No_or_no_constitutive_exon
CCAAGCCCCCTCACTTGCTTGCCCATGCGGACTGACACACCGGGAAATAGCT	1316646	1316846	1316896	1316844	-1	supercont2.3	EPrG00024101076	1315245	1317395	None	1914	651	21245	No_or_no_constitutive_exon
TCTCTCTCTCTCTCCCTCTCCTCCATCTGCCTATCTCTGGGCTGAAACAGGC	1322873	1324124	1322823	1322875	1	supercont2.3	EPrG00024150705	1321900	1324124	None	1914	651	21245	No_or_no_constitutive_exon
TGGCACTTTCAGCTAACCGGCCGCTCTCTCTCTCTCTTGCCCGGGAACAGGC	1341212	1341377	1341427	1341375	-1	supercont2.3	EPrG00024046554	1336121	1343133	None	1914	651	21245	No_or_no_constitutive_exon
GCGCTCCTCCCCCCCCCCGCCCCCCCGCCCCGGGCGCCTGGGCCAAATAGGA	1586783	1587195	1587245	1587193	-1	supercont2.3	EPrG00024304485	1577889	1587756	None	1914	651	21245	No_or_no_constitutive_exon
ACACACACACACACACACACACACACGCTCACCGGCACCACGGGGGACAGAA	1580010	1580246	1580296	1580244	-1	supercont2.3	EPrG00024304485	1577889	1587756	None	1914	651	21245	No_or_no_constitutive_exon
CCCTGTGGTTCTCATGCTGTTTCTCCCTGTGCATGGTGGCCGGGTGGCAGTC	1607558	1608548	1608598	1608546	-1	supercont2.3	EPrG00024369492	1599461	1610485	None	1914	651	21245	No_or_no_constitutive_exon
CGCCGCTCCTCGCCCTTCCCCCTCCTGCCCTCCGCCGGCGGGAATCGCAGTC	1606197	1606459	1606509	1606457	-1	supercont2.3	EPrG00024369492	1599461	1610485	None	1914	651	21245	No_or_no_constitutive_exon
CCCTGCATGGTGCTTGGCATGGGGGTGCTCCTGTGACTGACGGGATGTAGAT	1601517	1601730	1601780	1601728	-1	supercont2.3	EPrG00024369492	1599461	1610485	None	1914	651	21245	No_or_no_constitutive_exon
TGGCGCTTTCCGTCTCTGCCTCTCCCCCTGGCGCGCGGGGAAATGCACAGCG	1623676	1625456	1625506	1625454	-1	supercont2.3	EPrG00024316368	1623676	1627310	None	1914	651	21245	No_or_no_constitutive_exon
CTTCCGCCCACTTGGGACTGACATCCTGGAGCCTACCCTGTGGCGGGCAGAG	1742105	1742258	1742308	1742256	-1	supercont2.3	EPrG00024038166	1737168	1747051	None	1914	651	21245	No_or_no_constitutive_exon
CCCCGCGCCACCCCCGCGCCACCCACACGCATCAACACATGCACGGGCAGCT	1737168	1738004	1738054	1738002	-1	supercont2.3	EPrG00024038166	1737168	1747051	None	1914	651	21245	No_or_no_constitutive_exon
CGCTAACTCACCCTCCCCCGCGAATGGGCGGAATGGCGGGAAAAAAAAAGAC	1752180	1752714	1752130	1752182	1	supercont2.3	EPrG00024163986	1750605	1758795	None	1914	651	21245	No_or_no_constitutive_exon
CGCCTCGAGGCCCCCACACCTGGAGGTGTGTCTTCCCCTCGGGTGTGCAGGT	1790765	1790860	1790715	1790767	1	supercont2.3	EPrG00024173772	1789435	1791060	None	1914	651	21245	No_or_no_constitutive_exon
CTCTCGCCTCTCTCTCTAACATGTCGGTTTGCCTGTCCCGGGGGGAAAAGGC	1829122	1829205	1829255	1829203	-1	supercont2.3	EPrG00024367395	1829122	1830623	None	1914	651	21245	No_or_no_constitutive_exon
CCCCCCACTTCCTCTTCCGGATTGGCATCGTTGTCTCTCGACTGGGGCAGGT	1834769	1834905	1834719	1834771	1	supercont2.3	EPrG00024250662	1831396	1837364	None	1914	651	21245	No_or_no_constitutive_exon
GTCCCTCCCTTGCTCGGCGCGCCCTGCCTGCCCGGGCGGGGACGACACAGCT	1864622	1864704	1864572	1864624	1	supercont2.3	EPrG00023981547	1864450	1868945	None	1914	651	21245	No_or_no_constitutive_exon
ACGTGCTCCTCCCTTCCTTCCTGCCTGTCCCTGCTCGGGCGGGGGTGTAGTT	1904965	1905071	1904915	1904967	1	supercont2.3	EPrG00024052146	1903279	1905071	None	1914	651	21245	No_or_no_constitutive_exon
CTCCCCCTATCTGCTGTCCCGCTCAAACGCGCGCTTTCCCTCGGGCGAAGAT	1989454	1989513	1989563	1989511	-1	supercont2.3	EPrG00024324057	1988747	1989842	None	1914	651	21245	No_or_no_constitutive_exon
GCCTGTGCCTCGAATGCCTGTCTTTGGGTGGGCTGGCGGGGGCGAAACAGAC	2062414	2062594	2062644	2062592	-1	supercont2.3	EPrG00024235983	2060704	2063117	None	1914	651	21245	No_or_no_constitutive_exon
GGGCCGGGTGTCTGACACTTCTTTCACTACCTTGGCCGGGAAAACGCCAGCG	2061457	2061664	2061714	2061662	-1	supercont2.3	EPrG00024235983	2060704	2063117	None	1914	651	21245	No_or_no_constitutive_exon
TTCCTCCACCCCCTCCGGCGGATGTGTGGTCCACTGACACGCTGGGGCAGTT	2111545	2111721	2111495	2111547	1	supercont2.3	EPrG00024335241	2108040	2112838	None	1914	651	21245	No_or_no_constitutive_exon
TGTGTGTGTGTGTGTGTGTGCGCTGACATAGTCGCCGGAATGGGGGATAGCT	2174596	2174981	2175031	2174979	-1	supercont2.3	EPrG00024163287	2172826	2175484	None	1914	651	21245	No_or_no_constitutive_exon
TTACCCTTTTGTCCCTTTGTCTCCCTCCCTTTTCTCGCGGGGAAATGCAGAT	2237401	2237535	2237585	2237533	-1	supercont2.3	EPrG00024409335	2235970	2239017	None	1914	651	21245	No_or_no_constitutive_exon
AGAGACAAGCATGCTAACTACCGCGTCTTTCGGGGCGGGGGCGGGGCTAGCA	2246412	2246628	2246362	2246414	1	supercont2.3	EPrG00024069621	2243066	2248355	None	1914	651	21245	No_or_no_constitutive_exon
CTGCCCAGCCTCCCTTGCATTCTCACACCGCCAAATGGACCGGGGCACAGCT	2250737	2250834	2250687	2250739	1	supercont2.3	EPrG00024201732	2250377	2253006	None	1914	651	21245	No_or_no_constitutive_exon
ATGTATTGTATGTATGTGTGTGTGTGCATGTCCTCGCTCGGGGTAAATAGCG	2278867	2278934	2278817	2278869	1	supercont2.3	EPrG00024444285	2277635	2280605	None	1914	651	21245	No_or_no_constitutive_exon
GCTGCCGCTGCATGCGCGTGGCCCTCGACCGGATACGGTGGGGGACTTAGGC	2356771	2357963	2356721	2356773	1	supercont2.3	EPrG00024440790	2356263	2358709	None	1914	651	21245	No_or_no_constitutive_exon
TCACACATCCGCACACACACACACACACACAAACGGGGGGAAAACAACAGTA	2401416	2401465	2401366	2401418	1	supercont2.3	EPrG00024345726	2400863	2403185	None	1914	651	21245	No_or_no_constitutive_exon
TGGCACATTGGCATGGGCGCTGACTCCAAGCATGGTGCCTGGGCGCATAGTC	2414130	2414476	2414080	2414132	1	supercont2.3	EPrG00024294000	2412927	2416964	None	1914	651	21245	No_or_no_constitutive_exon
CCCCTTTCCCTTCCCACTCCTCCTCCTCCTCCTCCTCCTCGGGATGACAGAA	2501440	2501574	2501624	2501572	-1	supercont2.3	EPrG00024142317	2498794	2505235	None	1914	651	21245	No_or_no_constitutive_exon
TCCGCGACCCTCTCTGACATGATCACCCTGCCCCTTGCTCGGGCGGCTAGTT	2517382	2517440	2517332	2517384	1	supercont2.3	EPrG00024387666	2516261	2520489	None	1914	651	21245	No_or_no_constitutive_exon
AGACAAACAAGCTCACATAAACCCACCTTGGGCCACCACTCGGGGGATAGAT	2615864	2616207	2615814	2615866	1	supercont2.3	EPrG00024233187	2613630	2616207	None	1914	651	21245	No_or_no_constitutive_exon
CCTCTCGGCCACTGACCCTGCCTCCTGCCCGATGTGCCCCTGGGGATTAGGA	2665259	2665343	2665393	2665341	-1	supercont2.3	EPrG00024217809	2664097	2665789	None	1914	651	21245	No_or_no_constitutive_exon
GGCTCCCGGCTTCGCCTGTCCAGGGTGACGGTACTGACCCGAGGGCGTAGGT	2689706	2689847	2689656	2689708	1	supercont2.3	EPrG00024057738	2689061	2691110	None	1914	651	21245	No_or_no_constitutive_exon
GGGCATGCGCATGTGCATGTCTACTTGGCCCTCCCGGGGCGACACAATAGCG	3028479	3028760	3028810	3028758	-1	supercont2.3	EPrG00024259749	3027086	3030966	None	1914	651	21245	No_or_no_constitutive_exon
CAGCTCCTCCCGCCGGCGCCATTCTAACACGCACCCGCGGGCTGGGGCAGCT	3042484	3042776	3042826	3042774	-1	supercont2.3	EPrG00024092688	3042484	3044763	None	1914	651	21245	No_or_no_constitutive_exon
TTTGCTGGTCTTTCTCCTTCGTGCTTCCCCTTCTTCTCCGGGTGGGGTAGTT	3162243	3162717	3162193	3162245	1	supercont2.3	EPrG00024059835	3158371	3163829	None	1914	651	21245	No_or_no_constitutive_exon
CGGCTCCTCGCCCATCCCATGCTAACTCCTCTTCTTCTGCGTGGGGGCAGAT	3180010	3180349	3180399	3180347	-1	supercont2.3	EPrG00024224799	3179587	3181024	None	1914	651	21245	No_or_no_constitutive_exon
CTCCCCCCTTTCCGCCTGCATCTGACATCCCCACTCACGACGGGAAATAGCT	3233576	3233803	3233853	3233801	-1	supercont2.3	EPrG00024103173	3230904	3236213	None	1914	651	21245	No_or_no_constitutive_exon
GTCGGCGACTTACATTCCCTGTCTCCCCCCTCTCCCCCGGGACGATGTAGCG	3331981	3332153	3331931	3331983	1	supercont2.3	EPrG00024275826	3331143	3332864	None	1914	651	21245	No_or_no_constitutive_exon
GTATGCATCAATGTCCTGCCCATGGTCTGCCTGCTGATGTGGGACAAAAGAT	3366100	3366891	3366941	3366889	-1	supercont2.3	EPrG00024381375	3361072	3377022	None	1914	651	21245	No_or_no_constitutive_exon
CCTCATCCGGCTCTCCCCTGCGCCTGCGCCTCCCTTGCTCGCTGGGACAGTT	3364036	3364381	3364431	3364379	-1	supercont2.3	EPrG00024381375	3361072	3377022	None	1914	651	21245	No_or_no_constitutive_exon
GGCCCGCCGTGCACTCACACCCACGTCCACCCTGTGCCCCGGGCGCGCAGAC	3434789	3435309	3434739	3434791	1	supercont2.3	EPrG00024100377	3429670	3435309	None	1914	651	21245	No_or_no_constitutive_exon
GCTGATGAAACGCGAAATGTGCACTCAATTGGGGACAACGTGGCGGGTAGTC	3481149	3481908	3481099	3481151	1	supercont2.3	EPrG00024231090	3479592	3481908	None	1914	651	21245	No_or_no_constitutive_exon
TGCTCGGTGTTCTCGGCTAACGCCTCTCGTGTCGCATGTTCCGGGCGAAGAC	54743	56329	56379	56327	-1	supercont2.4	EPrG00025400214	54743	61506	None	1914	651	21245	No_or_no_constitutive_exon
CTGCTGCTGCTGCTGCTGCTGCTGCTGCTGCTGCTGGCGGCGGCGGGCAGGC	65332	66677	66727	66675	-1	supercont2.4	EPrG00025562326	65332	72287	None	1914	651	21245	No_or_no_constitutive_exon
TTTGCCTGCTCCCCCCCCCCCCACTAACATGTGCGTGCACATGGGAGCAGCA	86915	86976	87026	86974	-1	supercont2.4	EPrG00025689078	86405	87941	None	1914	651	21245	No_or_no_constitutive_exon
TTCTCGTCGCTCTCACTCTCGCTCACCCCTCCGTCCCTCGGACGGGACAGAA	118474	118963	119013	118961	-1	supercont2.4	EPrG00025605302	118474	123107	None	1914	651	21245	No_or_no_constitutive_exon
TGTAGATGAGGGACCACCTGCGAGAGGGCCAGGGCCCTTTGACGGGGCAGCC	195895	196090	195845	195897	1	supercont2.4	EPrG00025618902	195656	196090	None	1914	651	21245	No_or_no_constitutive_exon
GTGCGCCGGCAGCCACGCCATCTAACGCGCCCGCCCTGGGGACATGGCAGTT	379654	379926	379976	379924	-1	supercont2.4	EPrG00025607478	379292	380971	None	1914	651	21245	No_or_no_constitutive_exon
CCCCCCCCCTCCCTTCCCAGCGCCCCAGTCCTGACAGCCGGGGATGACAGTT	476769	477167	477217	477165	-1	supercont2.4	EPrG00025623254	473324	478185	None	1914	651	21245	No_or_no_constitutive_exon
ATTGCCTCCCTGCCGACGCCTCGCTCGTGCTCGTGGGGCCGGCGTCGAAGTT	494941	495467	495517	495465	-1	supercont2.4	EPrG00025602038	489505	496521	None	1914	651	21245	No_or_no_constitutive_exon
GCGCCGCACTGACCCTCTCCGCATGTGCATCGGCCGGGTCCGGGAAACAGAG	504353	505057	504303	504355	1	supercont2.4	EPrG00025586262	502991	505057	None	1914	651	21245	No_or_no_constitutive_exon
GCGCGGACCTGGGGCTGACACTTGCGCGTGGCGGTCCTCCGGGGTCGCAGGC	536458	536862	536408	536460	1	supercont2.4	EPrG00025530774	536214	542645	None	1914	651	21245	No_or_no_constitutive_exon
TCGGGGCGCATATGGGTGTCCGTGTGTGTGTGCGCGCCCGGGGCCGGCAGTG	560094	560256	560044	560096	1	supercont2.4	EPrG00025461142	555272	560256	None	1914	651	21245	No_or_no_constitutive_exon
TCTAACCACCCTCGGCCGGTCTGCCTGTCGGCCGCCGCTCGCCGGGATAGTC	850706	850815	850656	850708	1	supercont2.4	EPrG00025657526	850173	851737	None	1914	651	21245	No_or_no_constitutive_exon
CCGATGTGCGTGGCTCCTTCGTCCCCCTCTCCCGGCGGCGGGGCACACAGGC	952356	952768	952306	952358	1	supercont2.4	EPrG00025578646	951492	952768	None	1914	651	21245	No_or_no_constitutive_exon
CCGTGTGCTTGCCGTCCGGCTTTGCCGCTGCCTCGGCCGTCGGGGGCCAGGC	971083	971524	971033	971085	1	supercont2.4	EPrG00025697782	968347	977292	None	1914	651	21245	No_or_no_constitutive_exon
GATTACTGACTTCGCTGTGGGCAATGGGCGGCCTGGTGCGGCCGGGGCAGCC	986137	986245	986087	986139	1	supercont2.4	EPrG00025476918	983863	986526	None	1914	651	21245	No_or_no_constitutive_exon
CTGCCGCGACTGCATCAACTACCAACAATCGTGCTACACATGCGGGGCAGGG	1021636	1023613	1021586	1021638	1	supercont2.4	EPrG00025629782	1020904	1023888	None	1914	651	21245	No_or_no_constitutive_exon
GCAGCATGGCAAGTCCAAACTGACATGCCTCCCCCGCGACATGGGGCCAGGC	1065042	1065230	1064992	1065044	1	supercont2.4	EPrG00025452438	1062692	1069932	None	1914	651	21245	No_or_no_constitutive_exon
CTCCCCCGGATGCCGGCCATGTGCCATTCGATGCCCGGGCGGGGGAAAAGGC	1065975	1066452	1065925	1065977	1	supercont2.4	EPrG00025452438	1062692	1069932	None	1914	651	21245	No_or_no_constitutive_exon
CCCAATGTCACACTGCTTCGCGCGACCGACTGCCCCTTCCGCCGGGGTAGCT	1066760	1066856	1066710	1066762	1	supercont2.4	EPrG00025452438	1062692	1069932	None	1914	651	21245	No_or_no_constitutive_exon
CTGACACCTGTCTCCATCCTTCCCTTCCCCCCGGCCATTGGGTGGCACAGGG	1089083	1089199	1089249	1089197	-1	supercont2.4	EPrG00025485078	1082177	1089874	None	1914	651	21245	No_or_no_constitutive_exon
TCCCCACTGCCATCACGCCTCCTATTGACCTTCCCTCTCGGGTGTGACAGTG	1097826	1097900	1097950	1097898	-1	supercont2.4	EPrG00025612374	1095980	1098979	None	1914	651	21245	No_or_no_constitutive_exon
TGGATGGGCAATGTGCTGACTACCATGTGCCTCCTGCTCCCGGGATGCAGCT	1113611	1114022	1113561	1113613	1	supercont2.4	EPrG00025457878	1112954	1115100	None	1914	651	21245	Yes
CGTCACTCTTTGTCTTCTTCCACGTTTCGGTGGCTCGGCGACTGGGGCAGAC	1176287	1176742	1176237	1176289	1	supercont2.4	EPrG00025400758	1173356	1177797	None	1914	651	21245	No_or_no_constitutive_exon
GGTGAGACTGACATGTTGGCGCTTGTCGACGCCGCCCTCGGGGTGGAAAGTT	1211515	1213348	1211465	1211517	1	supercont2.4	EPrG00025463318	1210265	1213348	None	1914	651	21245	Yes
TGAGGTCCCTCGCTCCGGCTGACCGATGTCCCTTCCATCGCGTGGGGCAGTT	1220478	1220687	1220428	1220480	1	supercont2.4	EPrG00025504118	1218752	1223807	None	1914	651	21245	No_or_no_constitutive_exon
ACACATGCGCACAAACGCGATCCTGTCCATCCATCTGGGCCATGAAACAGGA	1248064	1248299	1248349	1248297	-1	supercont2.4	EPrG00025541110	1241880	1250844	None	1914	651	21245	No_or_no_constitutive_exon
CCCCCCCCCCCCCCCCCCTGTCCGCCCGGTATGCCTCGTGGGAGACACAGGC	1244569	1244782	1244832	1244780	-1	supercont2.4	EPrG00025541110	1241880	1250844	None	1914	651	21245	No_or_no_constitutive_exon
TGCCCCCCATTTGCCCGGATCGTCCCCTCACTCACACCCCGATTGGGTAGCC	1280040	1280774	1279990	1280042	1	supercont2.4	EPrG00025406742	1279216	1287797	None	1914	651	21245	No_or_no_constitutive_exon
TGACTGATGTGCCTTTCTCATGTTGCACCCCGAATTGGATGTGGGCACAGGC	1284319	1286465	1284269	1284321	1	supercont2.4	EPrG00025406742	1279216	1287797	None	1914	651	21245	No_or_no_constitutive_exon
GTCGGCCGATCGCCCTGACACCCCGCCCCCCTCCCCCGCTCGGGGTGCAGAT	1299815	1299931	1299981	1299929	-1	supercont2.4	EPrG00025511734	1297620	1306311	None	1914	651	21245	No_or_no_constitutive_exon
CGATGCTCCTGCTGACACTGCGTCTCCCGGCCGACGGGGGCGGGAAATAGCT	1298678	1298755	1298805	1298753	-1	supercont2.4	EPrG00025511734	1297620	1306311	None	1914	651	21245	No_or_no_constitutive_exon
CGCCCGCTGCCCACCCACCCACCTGCCTGTTCTCCTGCCGGGGCGAAAAGGT	1310653	1310834	1310884	1310832	-1	supercont2.4	EPrG00025405110	1309029	1311958	None	1914	651	21245	No_or_no_constitutive_exon
CACCCCCGGGCCACATGATGGACTCACGCTGCATGTGCTCTGGGCGATAGCA	1364215	1364917	1364967	1364915	-1	supercont2.4	EPrG00025526966	1362122	1366550	None	1914	651	21245	No_or_no_constitutive_exon
TGCCCTTTTTCTCGCTCGCCGCCTGCGGCGTATGATCACCGGGATCACAGCC	1380741	1380816	1380691	1380743	1	supercont2.4	EPrG00025544374	1379156	1384117	None	1914	651	21245	No_or_no_constitutive_exon
TTATTTCGCTTTTTCTGACACCAGGCCCCCTCTTGGACGCCGGGACACAGGA	1404986	1405098	1405148	1405096	-1	supercont2.4	EPrG00025420886	1403561	1406510	None	1914	651	21245	No_or_no_constitutive_exon
AAAAAAAACACCCCCCTCCCCATGCCTCGGCGCGCTCCTGGGGCCGATAGGC	1426558	1430686	1426508	1426560	1	supercont2.4	EPrG00025476374	1425092	1432808	None	1914	651	21245	No_or_no_constitutive_exon
CCGCCGCCGCCGCCGCCGCCGCACCCCCCCCCTGCACGCGTGGGGTACAGGT	1457543	1457641	1457691	1457639	-1	supercont2.4	EPrG00025448630	1454671	1459050	None	1914	651	21245	No_or_no_constitutive_exon
TACATACATATATATGGATTGGCTGACTGAAAGTCCTGACGCATGGGCAGGT	1470882	1470949	1470832	1470884	1	supercont2.4	EPrG00025407830	1469703	1472621	None	1914	651	21245	No_or_no_constitutive_exon
GCGGGTCTGTGTGTGTTTGTATTTTCCCCGGGCCGCGACGACTGGGACAGTG	1630651	1630754	1630601	1630653	1	supercont2.4	EPrG00025526422	1629267	1631174	None	1914	651	21245	No_or_no_constitutive_exon
TTGGCCATCCCGTTCGGCCTCCCCCCGGTTCGCTTGCGGGGAATGAGCAGGC	1713711	1714001	1714051	1713999	-1	supercont2.4	EPrG00025474742	1712452	1716572	None	1914	651	21245	No_or_no_constitutive_exon
CTCCTGCTGGCCCTTTGCCTTTGACTGACATGTGGGGATGTGGGTGGCAGTT	1718723	1718790	1718673	1718725	1	supercont2.4	EPrG00025510102	1717575	1719431	None	1914	651	21245	No_or_no_constitutive_exon
TTCCCTCTCTCCCTCTCTCCCTCTCTCCCTCTCTCTCCCTGGGACTACAGGC	1725040	1726255	1726305	1726253	-1	supercont2.4	EPrG00025471478	1725040	1727912	None	1914	651	21245	No_or_no_constitutive_exon
CCCCTGCCACTGTTGACTTACACCTTCCGGGGATGGCGAACGGGACACAGGG	1790268	1790975	1791025	1790973	-1	supercont2.4	EPrG00025455702	1790268	1792942	None	1914	651	21245	No_or_no_constitutive_exon
GCGTACGTGTGTGTGTGTGTGTGTGTGTGTGTCTAGCCGAAACAAGGGAGCT	1803598	1803658	1803548	1803600	1	supercont2.4	EPrG00025653174	1793843	1803658	None	1914	651	21245	No_or_no_constitutive_exon
ATGATCGCCCCCATGCGAATGGCCCATTGCCCCTCCTCGGGGGCCGGCAGTC	1861709	1861820	1861870	1861818	-1	supercont2.4	EPrG00025465494	1861355	1863313	None	1914	651	21245	No_or_no_constitutive_exon
GGGGGGCCGGTCGCCCGCGGGGGGTTCCGGGCTCCGGTCGGGGGATCCAGCA	1876090	1879049	1879099	1879047	-1	supercont2.4	EPrG00025596598	1876090	1883781	None	1914	651	21245	No_or_no_constitutive_exon
TGTCAGATCTTCCGGCCGACTGCCACTAACCATCCTCCCGGGGCTCGAAGAA	1953085	1953232	1953282	1953230	-1	supercont2.4	EPrG00025473110	1951192	1953615	None	1914	651	21245	No_or_no_constitutive_exon
CTTTCCGGAGATTAACACATTTCAACGCTTCCGCAGATACCGGGCAAAAGGT	1969829	1970328	1969779	1969831	1	supercont2.4	EPrG00025377366	1968417	1979515	None	1914	651	21245	No_or_no_constitutive_exon
ACCGGACTCGCGACCTGCTGGATGGCGAGCTGGCTGCCCTGGCCGGGGAGTC	1975611	1976117	1975561	1975613	1	supercont2.4	EPrG00025377366	1968417	1979515	None	1914	651	21245	No_or_no_constitutive_exon
CATGGCTCTCCTCCCCTCGATGGCATGGACCGTTACTTACCGGGACACAGCG	1996681	1996736	1996786	1996734	-1	supercont2.4	EPrG00025510646	1994114	2001041	None	1914	651	21245	No_or_no_constitutive_exon
ACTCGCTTTCCCCTCCCATGCTCTGACACCCATGCGGGGCCTCGAAAAAGTC	2117599	2118422	2117549	2117601	1	supercont2.4	EPrG00025401846	2114863	2118422	None	1914	651	21245	No_or_no_constitutive_exon
CCGCACCTGCATTTGCTAACATCCCATTTCCATCGCCCTCTGGGGCACAGAA	2133125	2133863	2133075	2133127	1	supercont2.4	EPrG00025544918	2131902	2133863	None	1914	651	21245	No_or_no_constitutive_exon
TCTCTCTCTCTCTCTCTGACCCGGGCCGTACCTGGTACGAATGGGCGCAGGT	2216767	2217005	2216717	2216769	1	supercont2.4	EPrG00025614006	2215818	2220021	None	1914	651	21245	No_or_no_constitutive_exon
TGACTTGGCCGTTTGCCCGTCCTTCCCCGGCCCCTCGGTCCTGGGGAAAGTT	2269153	2269396	2269446	2269394	-1	supercont2.4	EPrG00025418710	2266547	2269996	None	1914	651	21245	No_or_no_constitutive_exon
CCTGTGCGCCTGCCATGTGTGCATGCTTGCTGACGTCCTGGGATTGACAGGC	2318067	2318266	2318017	2318069	1	supercont2.4	EPrG00025385526	2317682	2321511	None	1914	651	21245	No_or_no_constitutive_exon
GACGCGTCGACTGATGTCTGCCGCCGGCGGGGGGGGTGGGGGAAGTACAGCC	2347305	2348448	2347255	2347307	1	supercont2.4	EPrG00025550902	2341166	2348448	None	1914	651	21245	No_or_no_constitutive_exon
CGCCGCCCTCATGGTCAAGGGGAGTGCCTTGCCATGCGTCTACGGGCGAGTG	2530652	2530798	2530848	2530796	-1	supercont2.4	EPrG00025401302	2525716	2531451	None	1914	651	21245	No_or_no_constitutive_exon
CCCCCCCCCTCGGCCGCCGTCCTGGCTGTCACTCGGACCACCGGGGACAGTC	2526702	2527016	2527066	2527014	-1	supercont2.4	EPrG00025401302	2525716	2531451	None	1914	651	21245	No_or_no_constitutive_exon
GCGATGCTCCAAACGCCTGGATGGGCGTGCGGGACGCGGGGATGGGACAGCC	2564822	2565372	2564772	2564824	1	supercont2.4	EPrG00025668406	2563711	2566382	None	1914	651	21245	No_or_no_constitutive_exon
CTCCTCTGCCTCCCCCCCCCGTCCCCCGTCCGGCGGGGCCACAAAATCAGGC	2567950	2568358	2568408	2568356	-1	supercont2.4	EPrG00025688534	2567287	2568909	None	1914	651	21245	No_or_no_constitutive_exon
CCCCTCCCCGCTCCTCCACACCTCTCCTTGGCTCCTTGGCTGGGACGCAGCC	2679548	2679913	2679963	2679911	-1	supercont2.4	EPrG00025440470	2678696	2680759	None	1914	651	21245	No_or_no_constitutive_exon
CATTCCCTCGCCATCCTTCTCTTACTGTGGGGGGGGGGGCGGCAAAACAGGA	2734569	2735730	2735780	2735728	-1	supercont2.4	EPrG00025501398	2734569	2738016	None	1914	651	21245	No_or_no_constitutive_exon
CCTCTTTCTAACCTGCTCCTCCCTGTCTGCGCGCCGGCCGGGAATCATAGTC	2768919	2769959	2770009	2769957	-1	supercont2.4	EPrG00025569942	2767824	2770905	None	1914	651	21245	No_or_no_constitutive_exon
CCCGTTGGCCGATCCTCGGCTCCCCTCACACCACCACGACCATGGGGCAGAT	2801217	2801253	2801167	2801219	1	supercont2.4	EPrG00025514998	2800914	2803917	None	1914	651	21245	No_or_no_constitutive_exon
ACGTGCTGTCCCACCTTTGCTCCGGGCGCTGTCCCACCGGGCGGACACAGAC	2802081	2802174	2802031	2802083	1	supercont2.4	EPrG00025514998	2800914	2803917	None	1914	651	21245	Yes
GACCCTGCCACGGGCGGAGGGGATCTAACCTGCGCATGGCCCGGGCGAAGAC	2802850	2802934	2802800	2802852	1	supercont2.4	EPrG00025514998	2800914	2803917	None	1914	651	21245	Yes
CCACTAACGTGTGGCCATTTGACCGGGACCCGGCCGGCCGGGGGATGAAGCT	2828111	2829196	2828061	2828113	1	supercont2.4	EPrG00025508470	2826739	2829196	None	1914	651	21245	No_or_no_constitutive_exon
CAACAGGCCATTTGATCTGACTCCGTGCCATCGCCGTGCTCTTGGGGAAGAC	2898005	2898079	2897955	2898007	1	supercont2.4	EPrG00025518262	2893935	2900419	None	1914	651	21245	No_or_no_constitutive_exon
TGTTTGATGGTCTGACCCTCTCTCCTTGGACGGGCTGAACCGGGTGGCAGAT	3040117	3040677	3040067	3040119	1	supercont2.4	EPrG00025394774	3037846	3043907	None	1914	651	21245	Yes
TTTCCCGTCCCCTCTCCCCCCTTCCTCCCTCCGTCTTCGGGCCGAAAAAGCC	83911	84099	84149	84097	-1	supercont2.6	EPrG00026092364	78459	89166	None	1914	651	21245	No_or_no_constitutive_exon
CTGCCACAAGCTAACGCGCCGGACTTCGCGGCCCCCTACGGTGGGTGCAGTT	147542	147571	147621	147569	-1	supercont2.6	EPrG00026137150	146940	148180	None	1914	651	21245	No_or_no_constitutive_exon
TTTTTTCCCCCTTGTCATCTGCCCAACGGCTAACCGTCCTCCGGGGACAGTG	203562	203893	203512	203564	1	supercont2.6	EPrG00026133037	201853	204286	None	1914	651	21245	No_or_no_constitutive_exon
TGACATCCGGCCCTAATCCACGATCCGTGCTTGGTTGCTTGGGGCGCCAGAC	212132	212386	212082	212134	1	supercont2.6	EPrG00025963033	210638	215556	None	1914	651	21245	No_or_no_constitutive_exon
TGCGGCGCCTTCCCCCCCCCCCCCCTTCGGACGGGGCTTTGCCGGGGCAGCT	291900	292565	292615	292563	-1	supercont2.6	EPrG00025996851	290575	293052	None	1914	651	21245	No_or_no_constitutive_exon
CCTGCATGTGTACTCGCATGGCCTCGCCGCTCCCTCGCCAAATGGGCCAGGG	322991	323057	322941	322993	1	supercont2.6	EPrG00026008276	322697	325022	None	1914	651	21245	No_or_no_constitutive_exon
CACCCATGCTCCTGTTGAACGCCCAATCATGTCCCACGGTCGGGACACAGCA	413176	413233	413126	413178	1	supercont2.6	EPrG00025942925	412549	415428	None	1914	651	21245	No_or_no_constitutive_exon
TATGGCTGCCTCGTCGGGCACTGACCCGCTCATGTGTCGGACGGGCATAGTC	487668	487957	487618	487670	1	supercont2.6	EPrG00026147204	485973	488705	None	1914	651	21245	No_or_no_constitutive_exon
GCCGTAAGAGCCCGCACTAACACAACCGTGCTGTGGGGGGGAAAAAAAAGCT	681191	681313	681363	681311	-1	supercont2.6	EPrG00026075455	678757	682855	None	1914	651	21245	No_or_no_constitutive_exon
TCCCTTCCCCCTCCCGGCCGCCCCTCTGCTCCCTTCTGCCGGGTGGGTAGTT	701266	702587	701216	701268	1	supercont2.6	EPrG00026000507	700495	703730	None	1914	651	21245	No_or_no_constitutive_exon
CTTCCCCTGTCTCTGACCCATTCGATCGCTTGCCTCTTCTGGATGGGCAGAT	707015	707096	706965	707017	1	supercont2.6	EPrG00026095106	704429	720445	None	1914	651	21245	No_or_no_constitutive_exon
GCCCGGCATCGGTGGGCCATTTGTGCCTGCTTGTCGGGCCATCGGAAAAGCC	726492	726853	726903	726851	-1	supercont2.6	EPrG00026028384	725915	731482	None	1914	651	21245	No_or_no_constitutive_exon
CCTCGCTCGTCTACTCACGCATCTGTCTCGCCCTCCGGGGATGGATGCAGTG	726133	726245	726295	726243	-1	supercont2.6	EPrG00026028384	725915	731482	None	1914	651	21245	No_or_no_constitutive_exon
GATGCCCTTTACTGACCTGCTGCTGCTGCATGCGCCCACGCGGGCAACAGGT	735803	736017	735753	735805	1	supercont2.6	EPrG00026134865	734003	736017	None	1914	651	21245	No_or_no_constitutive_exon
TTCCCCTCCCCGGGCCCTCCCTCACACTCCCGACCACCCCCGATGGGCAGTT	751135	751388	751438	751386	-1	supercont2.6	EPrG00026095563	748351	752325	None	1914	651	21245	No_or_no_constitutive_exon
CTTCCTCCTGCCCTCGCCTGCCCGCCTCCCTTCGGAACATGGGGACCCAGGC	762091	762598	762041	762093	1	supercont2.6	EPrG00026041180	759293	767681	None	1914	651	21245	No_or_no_constitutive_exon
TTCGTTCGGTCCCTGACGGTGCCCCTGACATGCTCCCTGGGGGGGTGTAGAT	789595	789791	789841	789789	-1	supercont2.6	EPrG00026096934	786814	792102	None	1914	651	21245	No_or_no_constitutive_exon
CGGCCACTTCGCCGGGGCCGGACCTGGGCGTCTGCACGCCGGGGTGGCAGCG	833071	833366	833416	833364	-1	supercont2.6	EPrG00026025642	832371	840531	None	1914	651	21245	Yes
GTCTCTTCTCCTCTCTGACCTGCTTCTTCACCATGTGCCGGGGCAAACAGTC	851575	851632	851682	851630	-1	supercont2.6	EPrG00026056718	850362	852190	None	1914	651	21245	No_or_no_constitutive_exon
ACTTCAAATGTCACGTCTCGACGTGTGGGCCGCAATCCGCATGGGGGCAGAT	850362	850675	850725	850673	-1	supercont2.6	EPrG00026056718	850362	852190	None	1914	651	21245	No_or_no_constitutive_exon
CCCGGCTAACCTGCCTTCTTCTCCCCTCCCCGCGCTCCTCGGGCAACTAGCT	874724	875079	874674	874726	1	supercont2.6	EPrG00026145376	871036	877295	None	1914	651	21245	No_or_no_constitutive_exon
TCCCCCTCGCCGCTCCTCCTCTGACGCACTCTCCCCCCTGGGGCAAAAAGGC	917023	917244	916973	917025	1	supercont2.6	EPrG00026090536	915588	917564	None	1914	651	21245	No_or_no_constitutive_exon
GCAAACCGCTGTGTGTGGCGGGCGTGCGGCCTGCCGGGGGCGGGGGACAGCC	1137899	1138387	1138437	1138385	-1	supercont2.6	EPrG00025974915	1137899	1140177	None	1914	651	21245	No_or_no_constitutive_exon
CAGCAATTTCCTCACGACGCACCGATCCCTGATGGGTCGGGAAAATACAGAC	1224231	1224398	1224181	1224233	1	supercont2.6	EPrG00026108359	1222780	1224398	None	1914	651	21245	No_or_no_constitutive_exon
CACCCCCCTCCCTCTCTTCTGGGGCGCCCATCTGGATGCGCGGGCGGCAGTG	1317453	1317874	1317403	1317455	1	supercont2.6	EPrG00025957549	1316384	1319245	None	1914	651	21245	No_or_no_constitutive_exon
CCGCGCCAATGCACTAACAGCACGCTACCTGGTGGGGCGGGCAAATGCAGGT	1382424	1382627	1382677	1382625	-1	supercont2.6	EPrG00026060374	1377989	1383436	None	1914	651	21245	No_or_no_constitutive_exon
GGACGATATCCAGACACTAACCCGTGGGAGGGGACGCCCGGGCGCAACAGCC	1392050	1392206	1392256	1392204	-1	supercont2.6	EPrG00025943382	1387108	1401269	None	1914	651	21245	No_or_no_constitutive_exon
GCACGCTCTAACCGCACAACCCTCGCCCCCCTGGCCGCCCGGGCCGACAGTT	1389184	1389309	1389359	1389307	-1	supercont2.6	EPrG00025943382	1387108	1401269	None	1914	651	21245	No_or_no_constitutive_exon
CTCCTCTCGTCGGCTGCCCTGTCGCCGCCCTCCCTGCCGCGGGCACGCAGCT	1403932	1404377	1403882	1403934	1	supercont2.6	EPrG00025958006	1402348	1404652	None	1914	651	21245	No_or_no_constitutive_exon
CCGATTTGCTCGCTGACTTGCTCTTCGCCATGGCGCCGCGCGGGTGACAGAT	1425241	1425334	1425384	1425332	-1	supercont2.6	EPrG00026092821	1417466	1426388	None	1914	651	21245	No_or_no_constitutive_exon
CGCCGCCGCCGCCGCCGCCGCCGCCACTCTTCCATGCCCGGGGGCAATAGTA	1417466	1420107	1420157	1420105	-1	supercont2.6	EPrG00026092821	1417466	1426388	None	1914	651	21245	No_or_no_constitutive_exon
GTGTGTCTGCCCCCCCCCCCCCCCCCCCGGCCACCCTCCCCCGATGGGAGGC	1528946	1529047	1529097	1529045	-1	supercont2.6	EPrG00025966689	1528946	1530093	None	1914	651	21245	No_or_no_constitutive_exon
CTCGCCTCGCCTCGCCTCTCCTGCGCAACTGACCCTCGCCTGTGGGGCAGAA	1534751	1534962	1535012	1534960	-1	supercont2.6	EPrG00026138064	1532480	1535311	None	1914	651	21245	No_or_no_constitutive_exon
AAGTCACACATGTCGGCTCTTACTGACACCCTTCCTGCACATGGGCGCAGTT	1567979	1569202	1569252	1569200	-1	supercont2.6	EPrG00025970345	1567979	1571992	None	1914	651	21245	No_or_no_constitutive_exon
CGCGGTGTCCCACTGCGGATGCCTTTGGCACTCCTCTCCCCGGCGGGCAGCG	1655475	1655618	1655668	1655616	-1	supercont2.6	EPrG00026027927	1651097	1656551	None	1914	651	21245	No_or_no_constitutive_exon
CACACACACACACAAACGTACTTAAACTGACGGATCGACGGGGAAAATAGCC	1711084	1711326	1711376	1711324	-1	supercont2.6	EPrG00025997765	1710167	1712932	None	1914	651	21245	No_or_no_constitutive_exon
CGGCCCCTTCCGTTGTCGCCCTCGCCGCCGCTCCAACCCGACACGGGCAGGT	1722279	1722402	1722229	1722281	1	supercont2.6	EPrG00025973087	1722094	1741137	None	1914	651	21245	No_or_no_constitutive_exon
CCTCTCCCCCCCCCCTCTCTCTCTCTCTCTCTCTCTCTCGGGCGAAGTAGCT	1819531	1822102	1822152	1822100	-1	supercont2.6	EPrG00026074084	1819531	1826390	None	1914	651	21245	No_or_no_constitutive_exon
GCCAGATACCGAATGCTCACACCTCCCCCCTCCCCCTCCGATGGGTGCAGTC	1873052	1873121	1873002	1873054	1	supercont2.6	EPrG00025969431	1870691	1879719	None	1914	651	21245	No_or_no_constitutive_exon
TGGGCCTGCGCCTTGCCATGTGCTTGCATCGGTCCGCATCGCCGGGACAGAC	1940858	1941184	1940808	1940860	1	supercont2.6	EPrG00026039352	1938970	1942691	None	1914	651	21245	Yes
CCCACACCCCCTGCGGCTGTTGCGCGCCCCTGTCGGACCTGGGGGCATAGGC	2027984	2028665	2028715	2028663	-1	supercont2.6	EPrG00026090993	2026573	2030940	None	1914	651	21245	No_or_no_constitutive_exon
TTCTCCACTGACACACACATCTCCACATCGGCGGGAGAGGGGGAGTACAGAT	2087154	2087369	2087419	2087367	-1	supercont2.6	EPrG00026094649	2084304	2088450	None	1914	651	21245	No_or_no_constitutive_exon
GGGTCTCCTTTGCCCGGGGCCCGACACGATGCCGACCTGCCGGGGTGTAGAA	2180714	2181693	2180664	2180716	1	supercont2.6	EPrG00026101961	2174216	2182679	None	1914	651	21245	No_or_no_constitutive_exon
TTTTGGCTCCGCCCATCTGTTCCCTTCCTCGGGGGGGGGAAAAAAAAAAGAA	2248338	2248447	2248497	2248445	-1	supercont2.6	EPrG00026093278	2247597	2249300	None	1914	651	21245	No_or_no_constitutive_exon
GCCCGCGTCTGACACCCGCGCCGCCTAACGCCCGGCCGCACCGGGGGAAGGT	2307238	2307582	2307632	2307580	-1	supercont2.6	EPrG00026091907	2304443	2308914	None	1914	651	21245	No_or_no_constitutive_exon
TGACTTGCTCCGTTCTCTCCCTCCTCCCCGCCCCGCCGGCGGGGGTCCAGCT	2317317	2317459	2317509	2317457	-1	supercont2.6	EPrG00026148118	2316020	2318745	None	1914	651	21245	No_or_no_constitutive_exon
GCGGACGAGCCACTGGCCCCGCTGCTGCTGGCCGCGTTGCCGGGCGAAAGCG	2365322	2370437	2365272	2365324	1	supercont2.6	EPrG00026048949	2360565	2371569	None	1914	651	21245	No_or_no_constitutive_exon
GCCTCTCGTGTCTCTTTCGCTCCCATGCCCTTCGACTGTTTGGGCAACAGAC	94673	98365	94623	94675	1	supercont2.5	EPrG00025785831	93073	100319	None	1914	651	21245	No_or_no_constitutive_exon
TGCTGCGCGAGCACGGCCACATCGTCCGGCTCTTCGGGTACAGCGAGCAGCC	165236	165252	165186	165238	1	supercont2.5	EPrG00025903251	151341	165252	None	1914	651	21245	No_or_no_constitutive_exon
CTCCGTCTATCTCCCCCCTCTCCCCCTCCGCCGGATTGCAATGGGCACAGGT	281172	281290	281122	281174	1	supercont2.5	EPrG00025874371	273682	281632	None	1914	651	21245	No_or_no_constitutive_exon
GCACGCGCACGCGCACGCGCACGCCCCAATGCTCCCCGCTCTGGGACGAGGA	287175	287215	287125	287177	1	supercont2.5	EPrG00025818511	284341	289344	None	1914	651	21245	No_or_no_constitutive_exon
CGAGGGCCTGTGCGCGTCCTGCGCCGAGCCGTGTGCCACATGCTGGGGAGAT	318609	321179	318559	318611	1	supercont2.5	EPrG00025854231	317492	323093	None	1914	651	21245	No_or_no_constitutive_exon
CCGACGGCGGCCTGGGACACCGGTGTGTGACCTCCTGCCCGGGGGGGCAGTA	334696	335016	334646	334698	1	supercont2.5	EPrG00025821931	334598	337644	None	1914	651	21245	No_or_no_constitutive_exon
TTGTCATCGTGGTGGTGTTCGTCGTCGTCCGTCGCCGCCGTGGGGCCAAGAG	373771	373817	373721	373773	1	supercont2.5	EPrG00025897931	367415	373929	None	1914	651	21245	No_or_no_constitutive_exon
CGCACGTGCTGTGGGATCCTCACCCATTCGGTCGACCGGGCAAATGCAAGAT	384774	384945	384724	384776	1	supercont2.5	EPrG00025835611	381153	386191	None	1914	651	21245	No_or_no_constitutive_exon
ACACCATCTGGCTGGAATGGGGCGGGGGCCGGGGGGGGGGAAAAAAAAAGAC	396258	396429	396208	396260	1	supercont2.5	EPrG00025833711	388484	397615	None	1914	651	21245	No_or_no_constitutive_exon
GTCAAGCACATTGGGTTGGTCTGACATGGATGATCTTTCGGGCGGCAAAGAG	457847	458663	458713	458661	-1	supercont2.5	EPrG00025887671	455769	459702	None	1914	651	21245	No_or_no_constitutive_exon
GCCCCTCCCTTCGGCCCGGGTCCTGCCTCCTGGTCTCGGGGATCGCGAAGAG	534258	534327	534208	534260	1	supercont2.5	EPrG00025764551	525928	537753	None	1914	651	21245	Yes
CGCCCCCGCCCCCGCACACAGACTGACCCATGTGTCGCGTGGCGGGCCAGGT	547715	547872	547922	547870	-1	supercont2.5	EPrG00025821171	547715	549091	None	1914	651	21245	No_or_no_constitutive_exon
ATCGTCTCCTCGCTGTCTAACATGGCTCCCCCCTGGCGGGGAGAAAGTAGCT	553310	554685	554735	554683	-1	supercont2.5	EPrG00025915031	552851	555346	None	1914	651	21245	No_or_no_constitutive_exon
CTTTCTCGCTGCTCTCCTGCTCCCCCTGGGCCCGGGCCTGCGCGGGACAGGA	579945	580239	580289	580237	-1	supercont2.5	EPrG00025915411	563204	589338	None	1914	651	21245	No_or_no_constitutive_exon
CGTCGATCTTTTCGGGGCCTTCGATCTGGTGCTGACTTGCTGCGGGGCAGGT	574567	574901	574951	574899	-1	supercont2.5	EPrG00025915411	563204	589338	None	1914	651	21245	No_or_no_constitutive_exon
CCAGCGCTGACCCCTCTCCTCCATCTGTCCCCCCGGCCCCGGGAAAATAGCC	811414	811770	811820	811768	-1	supercont2.5	EPrG00025858791	810406	812366	None	1914	651	21245	No_or_no_constitutive_exon
CTCCGGTCTCGCCATTTGCCCCTCCCCGATGGGGCTACGGCGGGATGAAGCT	820636	820866	820586	820638	1	supercont2.5	EPrG00025865251	816310	825902	None	1914	651	21245	No_or_no_constitutive_exon
CCCTGTGCTAACCCCCTTGCCCCTGTGCCTGGGTGATTCCCCGGGCGAAGAT	829260	829724	829210	829262	1	supercont2.5	EPrG00025888051	826412	831828	None	1914	651	21245	No_or_no_constitutive_exon
CCTCTCCCCTCTCCCCCACCCCCTCGCCTTCCGCCGCCGGTGGGTGACAGAT	842543	842674	842724	842672	-1	supercont2.5	EPrG00025843971	835379	845155	None	1914	651	21245	No_or_no_constitutive_exon
ACCCATTGACCGGCATGCCTCCCCCCCCCCCCCCCCCATCGGGCGGACAGTT	863345	864032	864082	864030	-1	supercont2.5	EPrG00025767591	863345	866554	None	1914	651	21245	No_or_no_constitutive_exon
AATACATGGTACTTACTGGTTGAAAATTGTGCCTGCGCGCCGGGCAACAGGA	902510	902663	902713	902661	-1	supercont2.5	EPrG00025795331	899439	903189	None	1914	651	21245	No_or_no_constitutive_exon
ACACTATCCTGCCTGGGTTTCTTCCTCACTGGGGTGGGGGAAAAAATCAGCT	926719	927128	927178	927126	-1	supercont2.5	EPrG00025775951	926278	928803	None	1914	651	21245	Yes
GCGCTAATCTGCCCTTCCTCCTTGCCGTTTGCCCTTCCCAACGGGGGCAGGT	930214	931837	931887	931835	-1	supercont2.5	EPrG00025787731	929066	940436	None	1914	651	21245	No_or_no_constitutive_exon
GTTTTGCTTTCGCTCTTTTTTTTTTGCACCCCTCCCGGCGCGCGGGGCAGAC	1030699	1032956	1030649	1030701	1	supercont2.5	EPrG00025783171	1030272	1032956	None	1914	651	21245	No_or_no_constitutive_exon
GCTTTTCTTTCCTGCCTTTATTCCTGGTCCCTCGGCTCTTGGCGGGGCAGTG	1043439	1043632	1043389	1043441	1	supercont2.5	EPrG00025808251	1041140	1045807	None	1914	651	21245	No_or_no_constitutive_exon
ACTGGCCAGTGACACTGACCCACCTGCTCCGCGCCTGTCCCTGGGAACAGTG	1124302	1124413	1124463	1124411	-1	supercont2.5	EPrG00025866011	1123265	1124955	None	1914	651	21245	No_or_no_constitutive_exon
CCTGCTGATTTCCCCTGCTCGGCTGTGGCGCTGCCGGGCCGGGCACGCAGCT	1164329	1164452	1164279	1164331	1	supercont2.5	EPrG00025796471	1163408	1165765	None	1914	651	21245	No_or_no_constitutive_exon
TTGCTTCTTTTGAGGAACTGCCCCTTTAACACTCTGGCATGGGCAAACAGCG	1171592	1171767	1171817	1171765	-1	supercont2.5	EPrG00025912371	1170326	1172513	None	1914	651	21245	No_or_no_constitutive_exon
CTCCCTCTCCTCGGCTCCTTCCATCCGCCTTGCTGATGCATGGGCGACAGGC	1199808	1200271	1199758	1199810	1	supercont2.5	EPrG00025839791	1196815	1205223	None	1914	651	21245	No_or_no_constitutive_exon
CTCTCTCTCTCTCTCTCTCTCTCTCTTCTGCCTCCTCCGGGGCATGACAGCA	1470449	1470876	1470399	1470451	1	supercont2.5	EPrG00025805971	1468485	1471428	None	1914	651	21245	No_or_no_constitutive_exon
CTATCGCTTCCCCTCACACACACACATCGTACATACGCTTGGGCATGCAGTT	1506739	1506933	1506689	1506741	1	supercont2.5	EPrG00025798371	1502980	1508205	None	1914	651	21245	No_or_no_constitutive_exon
GCTGACATCCCTTTCTCCGTTCCTCTCTTTTTAACCCGGGAAAAAAAAAGAG	1698230	1698488	1698180	1698232	1	supercont2.5	EPrG00025781651	1697601	1700127	None	1914	651	21245	No_or_no_constitutive_exon
TTGCATTTGCCGGACACACCCACTAACTCCAAGGGGGGCGGGAAACCCAGCT	1788535	1789105	1788485	1788537	1	supercont2.5	EPrG00025869051	1784010	1789105	None	1914	651	21245	No_or_no_constitutive_exon
TTCGGTTCTCCCCACCCCCATCCGAACGCGGCACCCTCCCGGGGTCAAAGGT	1803069	1804084	1803019	1803071	1	supercont2.5	EPrG00025780891	1799792	1806765	None	1914	651	21245	No_or_no_constitutive_exon
GGCTCACCACCCGCGCCCTGCCGCCTGTGCTGATCTCCCCGGGGCCGTAGCT	1888910	1889004	1888860	1888912	1	supercont2.5	EPrG00025893751	1887975	1892149	None	1914	651	21245	No_or_no_constitutive_exon
ATTGACCACATTCACCTTCTGATGGGCGGATGGGCGGGCAAAAAAAACAGCC	1899630	1899778	1899580	1899632	1	supercont2.5	EPrG00025794571	1894311	1902837	None	1914	651	21245	No_or_no_constitutive_exon
CGTGCGGGCGTTCGGTGCTCGCGCACCTTGGAAAATCCGTGGGTGCGCAGAC	1915625	1915769	1915819	1915767	-1	supercont2.5	EPrG00025821551	1915625	1922612	None	1914	651	21245	No_or_no_constitutive_exon
AGGCAGCCTCCTGTGCGATATGCTGGGTATGGTGCTGTCTCGGGGGAAAGGC	1980255	1980528	1980205	1980257	1	supercont2.5	EPrG00025827631	1978241	1983698	None	1914	651	21245	Yes
AGGCAGCCTCCTGTGCGATATGCTGGGTATGGTGCTGTCTCGGGGGAAAGGC	1988757	1989030	1988707	1988759	1	supercont2.5	EPrG00025864491	1988040	1991318	None	1914	651	21245	No_or_no_constitutive_exon
GGCCGGCCTTCTGGCGCTTGGCCATGTGCCCATTGGGCCTGGGCGCGCAGCC	2151161	2152001	2151111	2151163	1	supercont2.5	EPrG00025802931	2149710	2153501	None	1914	651	21245	No_or_no_constitutive_exon
TCAATCCTGCCGCTGTCCCCATGCTAATGCTCTTTGCCGAATGGGTGCAGGC	2152820	2153501	2152770	2152822	1	supercont2.5	EPrG00025802931	2149710	2153501	None	1914	651	21245	No_or_no_constitutive_exon
AGCCCCAAAGGCTGGCCCCCGGGAGGGCGCCAGCCTTTGGGATGATGTAGAC	2194771	2194896	2194946	2194894	-1	supercont2.5	EPrG00025848151	2194771	2195522	None	1914	651	21245	No_or_no_constitutive_exon
CTCTCTCTCTCTCCCCTCCCTTCCATTGACACGAGGGGCCATGTGGACAGAA	2221381	2221612	2221331	2221383	1	supercont2.5	EPrG00025856891	2220794	2224219	None	1914	651	21245	No_or_no_constitutive_exon
GGCCCGGGGCGGCTGCCTGGTCTGACATTCGTTCCCCCTGTGGGCGGTAGTT	46123	46778	46073	46125	1	supercont2.7	EPrG00026212517	46071	51816	None	1914	651	21245	No_or_no_constitutive_exon
TTTGCCGACGACTGACCGATGCCTCTCCTGTCGCCGGCTTGGGAACGCAGTC	235683	235882	235932	235880	-1	supercont2.7	EPrG00026295722	235228	236587	None	1914	651	21245	No_or_no_constitutive_exon
GGCATGGAGCGCTAACTTCGAGTCCATGCTCCCACTTTCCCGGGCGACAGGA	377613	377728	377778	377726	-1	supercont2.7	EPrG00026299979	377054	379804	None	1914	651	21245	No_or_no_constitutive_exon
CCCTCCTGCTCTTGCTCCCTCGTCCCTTCCCGTCCTTCACGTGGGTGTAGGT	446553	447233	446503	446555	1	supercont2.7	EPrG00026214065	442658	448006	None	1914	651	21245	Yes
ATGCCCGTCCATGCTGTCCGTCTGCCTAACACAGGGCCCGTGATGGGCAGAC	472581	472772	472531	472583	1	supercont2.7	EPrG00026220644	471271	473274	None	1914	651	21245	No_or_no_constitutive_exon
CTCGCTCACATGCCTCTGCCTCCCCTTCTCCCCCGCCCGGCCCGGGAAAGTT	510319	510523	510269	510321	1	supercont2.7	EPrG00026216387	509304	512787	None	1914	651	21245	No_or_no_constitutive_exon
GCTTGGCGCGGCCTTCCAGGCCTTGGCCTTTTTCATTTTCGCGGGGCCAGCC	517795	517810	517745	517797	1	supercont2.7	EPrG00026307719	517151	517810	None	1914	651	21245	No_or_no_constitutive_exon
CGTGGGTGTGTGTGCATGCGCTCGTTTCAAAATCGCCGGCGGGGGGACAGCT	524980	526187	524930	524982	1	supercont2.7	EPrG00026258183	523377	526187	None	1914	651	21245	No_or_no_constitutive_exon
GCGGGGTCTTCCCTCGGCGCGGACGCCGATGCGCCGGCCGGGATGGTCAGGT	548449	548938	548988	548936	-1	supercont2.7	EPrG00026335970	548449	550912	None	1914	651	21245	No_or_no_constitutive_exon
TGTGTGTGTGTGTGTGTGTGTGTGTATGTGGCCCGGGGGGCGGGATACAGAT	552608	552988	553038	552986	-1	supercont2.7	EPrG00026338679	551588	553957	None	1914	651	21245	No_or_no_constitutive_exon
CCTGTCCCTCCTCCTCGTCCCCTTGTCCGGGCCTGGTGGGGGTCGTGAAGAA	590103	590670	590053	590105	1	supercont2.7	EPrG00026227997	588199	590670	None	1914	651	21245	No_or_no_constitutive_exon
TTTGGTCCCCTTCCCCCCTCCCTTCCCCCCTCGCCCCCCTGCTGGGATAGAT	594641	595818	595868	595816	-1	supercont2.7	EPrG00026210582	594641	598989	None	1914	651	21245	No_or_no_constitutive_exon
CCATCACCACTCGACCGGGCGCACCCCCCCCCCCCCCCCCCGGGGCACAGGC	681879	682680	682730	682678	-1	supercont2.7	EPrG00026210195	681879	683348	None	1914	651	21245	No_or_no_constitutive_exon
TTCCTGTCCTGCTCCCTCGGGCGGTTCTGCTCCTCAAATGGGTGGTGCAGTG	758170	758889	758120	758172	1	supercont2.7	EPrG00026346032	758017	767500	None	1914	651	21245	No_or_no_constitutive_exon
GCCTCCACTCACCCAGCGCCTTCGCCTCGCCTCCCTTTTCTGGGGAGAAGTT	785577	785832	785527	785579	1	supercont2.7	EPrG00026246573	783984	786140	None	1914	651	21245	No_or_no_constitutive_exon
CTCGCCTTCTTTTCTCCAATACAATCCCCCTCCCTCGCGGGGCCGGAAAGGC	856518	856531	856468	856520	1	supercont2.7	EPrG00026286047	852213	856531	None	1914	651	21245	No_or_no_constitutive_exon
GCTTGCCTTCCCTTTCGGGCCTCTCCACGTCCACTGGCTGGATGGGCCAGCC	952863	952944	952813	952865	1	supercont2.7	EPrG00026261666	952085	955598	None	1914	651	21245	No_or_no_constitutive_exon
TTCTCGCCTCTCTTCGCCTCTGCTTTTGCCGGACTCGCGCCGGGATATAGCT	967834	968038	967784	967836	1	supercont2.7	EPrG00026334422	964088	968790	None	1914	651	21245	No_or_no_constitutive_exon
CCTCCCCGGCCCTCCTCTAACCACGCCCGGCTTCGGCCTCGGAAGGGCAGTC	1057578	1058609	1058659	1058607	-1	supercont2.7	EPrG00026308106	1057017	1059065	None	1914	651	21245	No_or_no_constitutive_exon
CCCGTCCAGTGCCTGACCGCGTGGCCCCCTCTGGCCGGGATCCAAAAAAGCT	1198325	1198802	1198852	1198800	-1	supercont2.7	EPrG00026222192	1198325	1200683	None	1914	651	21245	No_or_no_constitutive_exon
CCGCGCCGGTGCTCCATCCTGACATGCCCGTCTCGCCTCCCCGGGAGCAGGT	1335140	1335254	1335090	1335142	1	supercont2.7	EPrG00026219870	1334655	1335410	None	1914	651	21245	No_or_no_constitutive_exon
CCCCGATGCCGACTTGCTGCTGCCTGCCGGCCATGGGGCCACACGGGCAGCC	1339275	1340486	1339225	1339277	1	supercont2.7	EPrG00026347967	1339010	1340486	None	1914	651	21245	No_or_no_constitutive_exon
CGTCGGCTTTCCATCCTAACCCCCCGGGCGTTCCCCGCGCTGGCGGGCAGGC	1372363	1372564	1372614	1372562	-1	supercont2.7	EPrG00026191232	1370915	1373592	None	1914	651	21245	No_or_no_constitutive_exon
CCGACGTGTGCTTACCTTGCTCGCTCCTTCCCCCGTCTTCGGGCGCGTAGCC	1390688	1390795	1390638	1390690	1	supercont2.7	EPrG00026237672	1389892	1393688	None	1914	651	21245	No_or_no_constitutive_exon
TGGGGACCATAACGCTCGGCCGGCTGTCGGCGCACGGGAAGGGGCCAAAGAT	1407715	1409381	1407665	1407717	1	supercont2.7	EPrG00026300366	1404175	1415796	None	1914	651	21245	No_or_no_constitutive_exon
TCGATGCCTTGGTCTGACCGGTGAGCCTCGCTCCTTCCTCCCGAGGGCAGAT	1410328	1410501	1410278	1410330	1	supercont2.7	EPrG00026300366	1404175	1415796	None	1914	651	21245	No_or_no_constitutive_exon
GCGGCCATCCCTCAGGCGGCCATGTACTGACAGGACCACCGGGCCAGCAGGG	1414389	1415796	1414339	1414391	1	supercont2.7	EPrG00026300366	1404175	1415796	None	1914	651	21245	No_or_no_constitutive_exon
CCCCCACCCCGCGCCAACACTAACTCTGTCAACCGCTCTCGGGGCGATAGAT	1715543	1715641	1715691	1715639	-1	supercont2.7	EPrG00026219483	1712349	1718798	None	1914	651	21245	No_or_no_constitutive_exon
GCCCTCTCTCTCTCTCTCCCCTGACACCTTGACCAACCTTGTGAGGGCAGCG	1750702	1751210	1750652	1750704	1	supercont2.7	EPrG00026267471	1749215	1752400	None	1914	651	21245	No_or_no_constitutive_exon
AACCCCCTGGCCTGACCATTTCACCCACCTCCGCCGGGGCTCGAGGGCAGAT	1802640	1802885	1802935	1802883	-1	supercont2.7	EPrG00026192780	1801887	1804254	None	1914	651	21245	No_or_no_constitutive_exon
CCTTCCCTCCCCCCCCCCTCCCTTGCTCTTGTGCGACGCCGGGCTGGCAGAG	1808082	1808469	1808032	1808084	1	supercont2.7	EPrG00026272889	1807413	1809573	None	1914	651	21245	Yes
CCACATGTGGTCGGGTGTGTCTGGTCGGTCGCCTTGCTGCATGGGTGCAGTG	1912546	1913622	1913672	1913620	-1	supercont2.7	EPrG00026315459	1912546	1914263	None	1914	651	21245	No_or_no_constitutive_exon
CATTTCTCCGGCGCTTCTTTCATCGTGGGCTCGGTGCGGTTGGGCGGCAGTG	1960723	1961119	1960673	1960725	1	supercont2.7	EPrG00026317781	1958960	1965115	None	1914	651	21245	No_or_no_constitutive_exon
CTCTCTTTCTGCGTGCCCACCGGCTTGCCATGTGCCCTTGGGCATGGCAGAC	1962443	1962629	1962393	1962445	1	supercont2.7	EPrG00026317781	1958960	1965115	None	1914	651	21245	No_or_no_constitutive_exon
CGGATTTGCCGGTGTCTCTGTGGTTGCCTTCGGCTCATGCGCGGGATCAGGC	1979366	1980868	1979316	1979368	1	supercont2.7	EPrG00026309654	1966925	1987186	None	1914	651	21245	No_or_no_constitutive_exon
GCCGGTGTGCTGACTCCCCGTGTTCCCGCTTCGCGCCCCTGCTCGGGAAGAC	1996399	1996722	1996772	1996720	-1	supercont2.7	EPrG00026271341	1995600	1997933	None	1914	651	21245	No_or_no_constitutive_exon
ACGTCCCCTAACCCCGGGCCTCGCCACTCGGGGCGGGGAAAAAAAAACAGCC	2006371	2006857	2006321	2006373	1	supercont2.7	EPrG00026343710	2003073	2006857	None	1914	651	21245	No_or_no_constitutive_exon
ACGCTAACTGACCGGCCCTATGCCCGCCGCCCTGCACACTGGGCCAACAGAT	2020118	2020343	2020068	2020120	1	supercont2.7	EPrG00026248121	2018344	2020343	None	1914	651	21245	No_or_no_constitutive_exon
CTCCTGCCCCTGGTGGCGTTGCCACCGCAACCATCGCACCCGGGACACAGTA	2041964	2042094	2042144	2042092	-1	supercont2.7	EPrG00026230319	2039897	2042853	None	1914	651	21245	No_or_no_constitutive_exon
TTTCCTCCCCCTCTTCCGCTTGCTTGACCGGGGCCGGGCGGCGGGAATAGCC	2048130	2048508	2048080	2048132	1	supercont2.7	EPrG00026348354	2047463	2048508	None	1914	651	21245	No_or_no_constitutive_exon
TCCCATACTCACTTCCTCCCCGCTTTCCTCTTGGGGCCTGAATTGGGCAGAT	2085692	2086821	2085642	2085694	1	supercont2.7	EPrG00026324747	2081817	2088130	None	1914	651	21245	No_or_no_constitutive_exon
CTGTCGGGCGCTCGCGGCCCTTGGCGGGGGTTTTCCGCGGCGGGACACAGCT	2122714	2123994	2122664	2122716	1	supercont2.7	EPrG00026226062	2122148	2123994	None	1914	651	21245	No_or_no_constitutive_exon
GACTGACCTGGACATGGGCGATGGCCGTGCGGCGCTGCTGGGTGACATAGAA	31295	31322	31372	31320	-1	supercont2.8	EPrG00023303682	31095	34109	None	1914	651	21245	No_or_no_constitutive_exon
GTGCCCTTGCTTGGGCCTTTGGTCCCGTCGTGCCGACCGACCGGGGGCAGTA	47363	47659	47709	47657	-1	supercont2.8	EPrG00023276832	45229	48033	None	1914	651	21245	No_or_no_constitutive_exon
TTTTCTTTTCTTTCCTCCCCTTGACTGCCTCCTCTCTTGCCGGGGTGAAGAG	45229	45564	45614	45562	-1	supercont2.8	EPrG00023276832	45229	48033	None	1914	651	21245	Yes
GGATGGAAGGCCCACACGCCGGGCATTGTGACTTACGGTCGTTGGGACAGCC	75109	75553	75603	75551	-1	supercont2.8	EPrG00023238526	73389	75777	None	1914	651	21245	No_or_no_constitutive_exon
TCGCGCGGCCACCTGCCCCCAGGGTGCTGACCATGCCGGCGCGTGGGCAGAC	81615	81810	81860	81808	-1	supercont2.8	EPrG00023315496	79402	83639	None	1914	651	21245	No_or_no_constitutive_exon
CGCCGACGCCGCCGCCGCCGCCGGCGCGCATGCACACATGCGGGTGGCAGAT	102255	102433	102205	102257	1	supercont2.8	EPrG00023209528	100104	103684	None	1914	651	21245	No_or_no_constitutive_exon
CGCCACTAACATGTCTTTCCCCTGCCCGGTCACCTCCCCTGGGCATGTAGCC	190969	191132	191182	191130	-1	supercont2.8	EPrG00023229218	190969	191737	None	1914	651	21245	No_or_no_constitutive_exon
CGCTACTGACTCCCCGCCCTCGCCCCCCCCCCCCCCTGGGGGGTTCAAAGTC	242286	242454	242236	242288	1	supercont2.8	EPrG00023218478	241830	246948	None	1914	651	21245	No_or_no_constitutive_exon
GGCCATGCGGCCGGATTGTGGGCCCCACTCGCCGGGCCTCACACGGGCAGCG	293771	293906	293956	293904	-1	supercont2.8	EPrG00023266092	293771	304037	None	1914	651	21245	No_or_no_constitutive_exon
CGGTGGCTGACCTCTCGCGCCCGGCCGGCGGTGGGGGGGGCCGAGGACAGTC	358569	358822	358519	358571	1	supercont2.8	EPrG00023287572	357643	360410	None	1914	651	21245	No_or_no_constitutive_exon
CACCATCCCCCTCCCCCCCGCCCCCGCCCCCGCCCGGCCGGGATGCACAGTC	422108	423067	422058	422110	1	supercont2.8	EPrG00023287930	420512	424667	None	1914	651	21245	No_or_no_constitutive_exon
TAACCGTGCGCATGGGCGACGTCGGGCGGGCGGCGGGGGGGAAAAAAAAGGC	443434	443735	443384	443436	1	supercont2.8	EPrG00023323372	440146	444043	None	1914	651	21245	No_or_no_constitutive_exon
CCTCTCTTCTCTGCCGCCCCCCCCCCCCCCTCCCCCCCGCTCGGGGGCAGTC	449814	451094	449764	449816	1	supercont2.8	EPrG00023312274	448238	452299	None	1914	651	21245	No_or_no_constitutive_exon
CAAACTGACTTGCCCTCCTCCACCTTTCCGCCCCCACGATCGGGGACCAGGC	527117	527193	527243	527191	-1	supercont2.8	EPrG00023238168	526583	527914	None	1914	651	21245	No_or_no_constitutive_exon
TTTCCTCGGCCCCTCTCCCCTCCTCCTGGTCGTCCTGCCCGGGGCCACAGGC	536335	536494	536285	536337	1	supercont2.8	EPrG00023280412	533721	540596	None	1914	651	21245	No_or_no_constitutive_exon
CTCCCTCTTCCTGGGTTGCGGGACTCGCCCTTTTTGGGAGGGGGGCGCAGCT	547678	547837	547628	547680	1	supercont2.8	EPrG00023220268	545761	549312	None	1914	651	21245	No_or_no_constitutive_exon
CCTCGGCCAAATCGCGGTCCTCGCCTGCTCCGGCCCGCGGCCGGGAACAGGC	548519	548673	548469	548521	1	supercont2.8	EPrG00023220268	545761	549312	None	1914	651	21245	No_or_no_constitutive_exon
TGACTCTCGCCGGCCCGGCCACCGATGTGCTCGGGTCCATGGGATTGCAGGT	671659	671923	671609	671661	1	supercont2.8	EPrG00023266808	670074	672633	None	1914	651	21245	No_or_no_constitutive_exon
CCCTCTCCCCTTCCCCTCCCTCGCCACCGGCCGCCGGCCCGGGTGCACAGGC	703385	704244	703335	703387	1	supercont2.8	EPrG00023222774	702933	704244	None	1914	651	21245	No_or_no_constitutive_exon
GCCCCGGTGCGGGTGCGCACTCGCGCGGCCACCGCCGGCGGCCAGGGCAGCT	723281	723366	723416	723364	-1	supercont2.8	EPrG00023231366	717960	729630	None	1914	651	21245	No_or_no_constitutive_exon
ACGCACCCCTGCTCACACCCGATAATCCCTGCTTTGGCGTGGGAATCCAGCC	813105	813367	813417	813365	-1	supercont2.8	EPrG00023244970	813105	814487	None	1914	651	21245	No_or_no_constitutive_exon
TTGCATGTTGACCCTCCTTCCGTGTCCTCCCCCTGGTGCTGGGGCAATAGCG	843703	843990	843653	843705	1	supercont2.8	EPrG00023312990	840624	845239	None	1914	651	21245	No_or_no_constitutive_exon
GCCGGCGCATCCGCCGCGTCGGCCCTTCGACCTGCATGGGGCGGGCGCAGCT	996578	997041	996528	996580	1	supercont2.8	EPrG00023324446	993081	998759	None	1914	651	21245	No_or_no_constitutive_exon
TGCTGCCTCGCCCTCGCCTGTCGGAATCCCCGCCCCCTGCGGGGGGACAGAC	1001324	1001683	1001733	1001681	-1	supercont2.8	EPrG00023318360	999380	1002301	None	1914	651	21245	No_or_no_constitutive_exon
CCTTTGCCCGGCTCCTGCCTCGCCCCTTCCCTTCTCACCCGGGGATGCAGAT	1008847	1009750	1008797	1008849	1	supercont2.8	EPrG00023253204	1008289	1011256	None	1914	651	21245	No_or_no_constitutive_exon
CGCTAACGCCTTTCTCTCGGCCCCCACCCTCTCGGCCTTTGGTGGGAAAGCT	1175487	1175560	1175437	1175489	1	supercont2.8	EPrG00023294374	1174936	1176810	None	1914	651	21245	No_or_no_constitutive_exon
CCCTGTTCCGGCGCTCCCCACGCGCGGCCTCTGCTGTGGGGAAAAAACAGCT	1195625	1196297	1196347	1196295	-1	supercont2.8	EPrG00023297954	1194348	1196675	None	1914	651	21245	No_or_no_constitutive_exon
CCTCCCCTCCCCTCCCCCCCTACTTTCCCCTCATGTGCCTGGGCAAGCAGAC	1215381	1215882	1215932	1215880	-1	supercont2.8	EPrG00023298312	1215381	1219533	None	1914	651	21245	No_or_no_constitutive_exon
CCCTTCCCCTGCCCAACCCTCCTCAACCCCCCTCGCCGTGGGAAAAATAGCT	1226525	1226605	1226475	1226527	1	supercont2.8	EPrG00023280054	1224682	1228020	None	1914	651	21245	No_or_no_constitutive_exon
ACGTACGCTGACCCGCTCGCCTCCCCCCCCCCCCCCCCCCGGGCACGAAGAT	1267120	1268533	1268583	1268531	-1	supercont2.8	EPrG00023285782	1265362	1268949	None	1914	651	21245	No_or_no_constitutive_exon
CCCGCTGCCATGGGGGGTTTCGCCTTACTGACCACGATGGGGCATGGTAGTC	1353902	1354563	1353852	1353904	1	supercont2.8	EPrG00023220984	1353451	1361662	None	1914	651	21245	No_or_no_constitutive_exon
TCCGCCGCAGATTGAATGACACGCCCGGCACTGACCCCCCAGGGTGATAGTG	1445818	1445999	1446049	1445997	-1	supercont2.8	EPrG00023226354	1442279	1446517	None	1914	651	21245	No_or_no_constitutive_exon
CGCCCGCCCGCCCATCCTCCCACCTCGGCTGCCGGCCTTCGGGAACACAGTC	1463526	1463771	1463476	1463528	1	supercont2.8	EPrG00023306546	1462598	1468007	None	1914	651	21245	No_or_no_constitutive_exon
CGGTCTCATGCTCCCCTGTGGCTTGCTCGTGCTGACATCCGGACGGGCAGAA	1497530	1497720	1497480	1497532	1	supercont2.8	EPrG00023266450	1495047	1500214	None	1914	651	21245	No_or_no_constitutive_exon
GTGTCCACGCCCATGGCGCATTTCCCGCGATGCCGTGTCACGGGAGACAGCT	1511065	1511418	1511015	1511067	1	supercont2.8	EPrG00023312632	1504880	1511418	None	1914	651	21245	No_or_no_constitutive_exon
TTGTGACTCCCGGCCATGGACGTGGCTGTGCCGCCCCATCGTGCGGGCAGAA	1553730	1553831	1553680	1553732	1	supercont2.8	EPrG00023288646	1553197	1555155	None	1914	651	21245	No_or_no_constitutive_exon
CGCCATGGCCCCATAACCGATGCTGACCCCCCGGGGGGCCAAATCTGAAGCT	1561950	1562651	1561900	1561952	1	supercont2.8	EPrG00023329816	1560067	1562651	None	1914	651	21245	No_or_no_constitutive_exon
AGGCCCAGGGCCGTTCCCACCGGCCCCCCCCCCCCCCCCTGGGGGGATAGGA	1582757	1582826	1582876	1582824	-1	supercont2.8	EPrG00023267524	1582757	1586610	None	1914	651	21245	No_or_no_constitutive_exon
TCGCTCTCCCGGGCCTTGTTCCGCGTGCCTCTTTGGGTTTGGGCCAAAAGTC	1603454	1603512	1603562	1603510	-1	supercont2.8	EPrG00023304756	1603105	1606775	None	1914	651	21245	No_or_no_constitutive_exon
CCACCTGGCATGTTGCTGATCCATCCTCTTGTGTGTCCCTTGGGATGTAGCC	1649748	1650198	1649698	1649750	1	supercont2.8	EPrG00023286140	1647333	1650961	None	1914	651	21245	No_or_no_constitutive_exon
CCGCCCCGGGGCTGCGCCGGTGGGGAATGACTAACCGGCTGTATGGGCAGAT	1808907	1809324	1808857	1808909	1	supercont2.8	EPrG00023263944	1802949	1810167	None	1914	651	21245	No_or_no_constitutive_exon
TGACCGCTCGTTCCTTCTTTCTTTCTTTTTTTTTCTTCCCGGCGGGCCAGTC	1812205	1812459	1812155	1812207	1	supercont2.8	EPrG00023302966	1811243	1812459	None	1914	651	21245	No_or_no_constitutive_exon
GGCCTCGCCCTTTGCCTGACTGACATGTCCTGTCGTGGGGTGGCGGAAAGAA	1834766	1834937	1834987	1834935	-1	supercont2.8	EPrG00023268598	1833681	1841483	None	1914	651	21245	No_or_no_constitutive_exon
CGCCCCCCCCCCTTGCCCCGCCTTTCGTGTGCCCTCCTGTCATGGGGTAGAA	21048	21622	21672	21620	-1	supercont2.9	EPrG00023971677	21048	22774	None	1914	651	21245	No_or_no_constitutive_exon
CCGGGCCGCATGGCCGGACGACCGACCTGGAACATGGCTGGGATGTGAAGTC	44696	44787	44837	44785	-1	supercont2.9	EPrG00023977518	44696	47074	None	1914	651	21245	No_or_no_constitutive_exon
TCCAGTCCGGCGACCAGCTTTACACCTGTGTATCTACCTGCGGGAGCCAGGA	76862	77233	76812	76864	1	supercont2.9	EPrG00023961234	69870	81164	None	1914	651	21245	No_or_no_constitutive_exon
GGATGGGATGTCCTCCACTCCGCCCCTCCCCCCCTCCTCCTCGGGAGTAGCT	112893	112912	112962	112910	-1	supercont2.9	EPrG00023969022	112893	116170	None	1914	651	21245	No_or_no_constitutive_exon
CCGTGCACTCACCCGCTTCGCTCCGTCCTCCCCCTCCCCCGGGCAAGTAGCT	191067	191221	191017	191069	1	supercont2.9	EPrG00023948490	190913	192883	None	1914	651	21245	No_or_no_constitutive_exon
TCGGCTGACCGACCTGCGTCTTGGGTGGATGGGGCCATTGGGCTCGGAAGCT	228740	229671	228690	228742	1	supercont2.9	EPrG00023966544	225648	229671	None	1914	651	21245	No_or_no_constitutive_exon
TCTCTCTTTCCCATCCTTGCCGTCCTTCCCCTCCTGTGGCCGGGACACAGTG	237658	237997	238047	237995	-1	supercont2.9	EPrG00023939817	236003	247759	None	1914	651	21245	Yes
CCGCCCCCCCCCTCCCCCCCATCCCCCTCCGGCCGTTCCGGGATGAGCAGGC	280075	280973	280025	280077	1	supercont2.9	EPrG00023948313	279602	283088	None	1914	651	21245	No_or_no_constitutive_exon
GGGGGGGGGGGGGGGGGGGGGGGGGGGGGCCGGACAACACGGGGGCCCAGCG	353715	353720	353770	353718	-1	supercont2.9	EPrG00023965305	353715	354468	None	1914	651	21245	No_or_no_constitutive_exon
TTGTGCGCCGCCTCTGCCACGGTCATCGCCGCTCGCCGCCGGGACGACAGGA	418958	419870	418908	418960	1	supercont2.9	EPrG00023942826	416732	421026	None	1914	651	21245	No_or_no_constitutive_exon
GATTTGTTTCCGTCTATCTCCTCTCTTGACCCGATGCCCCCGGGCAACAGGC	506667	506752	506617	506669	1	supercont2.9	EPrG00023965128	506250	509118	None	1914	651	21245	No_or_no_constitutive_exon
ATTGACCAATCAACCGGCTGCCGGCCTGGCCCACACGTTCGGGCCGACAGCT	520388	520776	520338	520390	1	supercont2.9	EPrG00023964243	519401	521709	None	1914	651	21245	No_or_no_constitutive_exon
CCTGCCGGCCTGCCGCTACGTCGGGATCTGTGCCAACATCGGGCTGACAGGG	561176	561863	561126	561178	1	supercont2.9	EPrG00023971323	559701	566548	None	1914	651	21245	No_or_no_constitutive_exon
TTGCCTGTTCTGACCTGTCGCCTGGGCCCATCTCCCGCATGCGTGGGCAGAC	612582	612798	612532	612584	1	supercont2.9	EPrG00023958756	612133	612798	None	1914	651	21245	Yes
CGCGCGGGCGCCTCCTCCTTTGCACCCTCGTCCTGGGGCTGGCTGGGCAGAT	709822	710008	709772	709824	1	supercont2.9	EPrG00023941410	708048	714709	None	1914	651	21245	No_or_no_constitutive_exon
TCCTTCCCTCGGTCCCCTCTCTGACTCTGTCTTTCCTCCCATCGGGGCAGAT	724139	724414	724089	724141	1	supercont2.9	EPrG00023973270	723413	731953	None	1914	651	21245	No_or_no_constitutive_exon
CTGGGCAAATCACGGGGCCCCCTTTCTGACCGCTCTCCTCCGTGGGAAAGTA	783427	784499	783377	783429	1	supercont2.9	EPrG00023949021	782092	785787	None	1914	651	21245	No_or_no_constitutive_exon
TCCTTGTGGGGCGGTGATTGTGCGGTCCTGCGGCGGCCCGGTGGGAATAGCT	886597	887216	886547	886599	1	supercont2.9	EPrG00023971146	885294	890046	None	1914	651	21245	No_or_no_constitutive_exon
CATGCCGCTGACCCACCCCGCCGCAAGGAGCAACGGGAATCGGGGCAAAGGC	909098	909110	909160	909108	-1	supercont2.9	EPrG00023959995	909098	913481	None	1914	651	21245	No_or_no_constitutive_exon
TCTTCGCCCCTGTGTGCCCCTGTGTCCTTGTGGGACTCCGGGAACCACAGCC	950998	951312	951362	951310	-1	supercont2.9	EPrG00023968845	950998	951881	None	1914	651	21245	No_or_no_constitutive_exon
TTCCTCCCCATCACTGACACCCATTTTCCTGCTTTCGCTTTGGGCGGCAGAC	962150	963516	962100	962152	1	supercont2.9	EPrG00023948136	958913	963973	None	1914	651	21245	No_or_no_constitutive_exon
CGTCGAGAAGGGCCGGGCAATGCAAGTGGTCTCTGACAGGCATGGGCAAGAT	1024252	1024346	1024202	1024254	1	supercont2.9	EPrG00023942472	1023429	1025932	None	1914	651	21245	No_or_no_constitutive_exon
CCATTGCCGCGCCGCATGCCTCCTTCTTCTGACCGCGAGTCGGGGTGCAGGG	1025625	1025932	1025575	1025627	1	supercont2.9	EPrG00023942472	1023429	1025932	None	1914	651	21245	No_or_no_constitutive_exon
CCCCTATCTTTTTCCGGCACTTACGCGCCTGTGTGGCACTGCGGGCGAAGAG	1039903	1039925	1039853	1039905	1	supercont2.9	EPrG00023938932	1035132	1040465	None	1914	651	21245	No_or_no_constitutive_exon
TTGTGGCCATGCTGTGGCCTGCCGCTTGGCCGCGTGCGCCCGGGTGACAGAG	5008	5357	5407	5355	-1	supercont2.12	EPrG00024506057	4530	6438	None	1914	651	21245	No_or_no_constitutive_exon
GGTCGCCGCTGAATATGGCCCCCTCGCTGGGGTTCGGCGTGGGGCTCAAGTC	31040	31229	31279	31227	-1	supercont2.12	EPrG00024496385	28053	32849	None	1914	651	21245	No_or_no_constitutive_exon
CTCTCTGTCTCTCCCGGCCCGCGTGGCCGTGCACACATGTGGGCCGACAGAG	39772	40074	40124	40072	-1	supercont2.12	EPrG00024500129	37607	41601	None	1914	651	21245	Yes
TTCTCTCTCGGGAACCCGTGCCTGGCCTGTGTGCGGGGGGGGGGGTCCAGCT	39147	39537	39587	39535	-1	supercont2.12	EPrG00024500129	37607	41601	None	1914	651	21245	Yes
CGATGGCTCCTCCGCCGAAGCCGCGTCCGGCCTTCGGTGGGGGCAGCGAGGC	37607	37951	38001	37949	-1	supercont2.12	EPrG00024500129	37607	41601	None	1914	651	21245	No_or_no_constitutive_exon
CACCAACCTCCCACACCGTTCCTCCCCCCCTCGCCGGGCTGGCGCCAAAGTT	72406	72715	72356	72408	1	supercont2.12	EPrG00024503405	71289	72715	None	1914	651	21245	No_or_no_constitutive_exon
CCCCCCCCCCCGGCCCCGGCCCCGGCCCCGGCCCCGGCCCCGGGACGCAGCT	75216	75529	75579	75527	-1	supercont2.12	EPrG00024512453	72872	75906	None	1914	651	21245	No_or_no_constitutive_exon
CGTTCCCTGTTTCTCCTCCTGCTCCTCTCCTGCTATCCTCGGGTGTGCAGTC	89040	89256	89306	89254	-1	supercont2.12	EPrG00024512765	86167	93244	None	1914	651	21245	No_or_no_constitutive_exon
TTCCCCCCCCCCCCGCGCCCCTCTCCGGCGGCCGCCCCACGGGCAGGCAGGG	143792	143812	143742	143794	1	supercont2.12	EPrG00024504029	142796	143812	None	1914	651	21245	No_or_no_constitutive_exon
CGCCTCGCGGCCCGGCGGCGTGCGTCCCCCCCCCCCCGCCCGGGCGACAGTC	214627	214924	214974	214922	-1	supercont2.12	EPrG00024509645	208484	227214	None	1914	651	21245	No_or_no_constitutive_exon
CCATGGCGGGCGGGGGGACCGGTGGCGGTGACGGGCCCCCGGTCGGGCAGAC	212130	213054	213104	213052	-1	supercont2.12	EPrG00024509645	208484	227214	None	1914	651	21245	No_or_no_constitutive_exon
TGGTGATCCGCCTCGCCGCCCCCCCCCCCCGTCCCCGGCGCGCGGGGCAGTT	208484	208889	208939	208887	-1	supercont2.12	EPrG00024509645	208484	227214	None	1914	651	21245	No_or_no_constitutive_exon
CCGCCGCCCGTGCTGCGCCCTTTCTGACCGCCTTGCCGGGTGCGGAGCAGAG	311486	311571	311621	311569	-1	supercont2.12	EPrG00024508709	309558	312572	None	1914	651	21245	No_or_no_constitutive_exon
TCGGCGGCTCCGCCACCAATGCCCCTTCCGCCGGCCCGGGGGGGAGACAGAC	309558	310085	310135	310083	-1	supercont2.12	EPrG00024508709	309558	312572	None	1914	651	21245	No_or_no_constitutive_exon
TCTCTCCCCTTACCGACGATGTCATTCTCACCGCCCATGTACGGGGATAGCC	403980	404335	404385	404333	-1	supercont2.12	EPrG00024502157	390865	407699	None	1914	651	21245	No_or_no_constitutive_exon
GCTTTTTTTTTTCTCCCCCCGACGCCCGTGGTCCTCTTTGGGTGGTGCAGCT	420012	420162	419962	420014	1	supercont2.12	EPrG00024493109	418004	421594	None	1914	651	21245	No_or_no_constitutive_exon
GGAATCGCTGCTAACATGCGCATGGGAATCCCCGCCGGGGCGGGGCGCAGCT	435678	436096	436146	436094	-1	supercont2.12	EPrG00024506993	435678	437007	None	1914	651	21245	No_or_no_constitutive_exon
TTCCTCCTGTCCCCCCCCCCTCCCCCGGGCCTGGCTGGGTGGATGCGCAGTT	474058	474232	474282	474230	-1	supercont2.12	EPrG00024492017	474058	474752	None	1914	651	21245	No_or_no_constitutive_exon
ACATGCATGCATATGCTCCCCCCCTCCCCCCTCCCCTGGGACCGGGACAGAC	561149	561359	561409	561357	-1	supercont2.12	EPrG00024510269	559673	564469	None	1914	651	21245	No_or_no_constitutive_exon
TGTCCCATCCCAAATGCCTTCGCTGACCTGGCCGAATGGCGGGCGAGAAGAT	569642	570091	570141	570089	-1	supercont2.12	EPrG00024507461	566738	572365	None	1914	651	21245	No_or_no_constitutive_exon
GCATGCGCGTGCCTCCCTCCCCCTCTCTCTCTCTCTCCCAATGGGCGCAGGC	577873	578008	578058	578006	-1	supercont2.12	EPrG00024504341	573006	578463	None	1914	651	21245	Yes
CATTGCTCCCGTCTGTGGCCGGCTGGATGGCCCCGGGCAAACATGGGCAGAT	7644	9812	9862	9810	-1	supercont2.11	EPrG00023927441	7644	12214	None	1914	651	21245	Yes
GACTCCCCCGAGAGGTGTGCCCTGTCCACGCTGCCGCGGGCCAAGGGAAGAT	58486	58926	58436	58488	1	supercont2.11	EPrG00023933356	57972	61824	None	1914	651	21245	No_or_no_constitutive_exon
GCAGGACCATGCCGCGGGCGGCGGCCCCCCCCCCCCTGTCGGGCGCGCAGCA	145162	145402	145452	145400	-1	supercont2.11	EPrG00023928897	139919	145745	None	1914	651	21245	No_or_no_constitutive_exon
GACGCGGGACCATGCCCCAGACGGTGGGGCCCCCCTTGTTGGGGGCGCAGCA	149639	149879	149929	149877	-1	supercont2.11	EPrG00023931627	148605	150387	None	1914	651	21245	No_or_no_constitutive_exon
TCCCTCGCCCGCCCGTTCCCGGGCCATGACGCCGGCCGGGATGGACGCAGAA	151495	152365	152415	152363	-1	supercont2.11	EPrG00023931718	151495	153488	None	1914	651	21245	No_or_no_constitutive_exon
GCCAGTGATAAGCCAACTATGCTATCTTTACTTGTCAGTCGAGGGAATAGCT	176060	179401	176010	176062	1	supercont2.11	EPrG00023933174	173354	180645	None	1914	651	21245	No_or_no_constitutive_exon
CTGGCTGATCTCCCTCCTCTCGCTCCTCCCTGCCCAACTCCGGGGCGCAGTT	233737	233839	233687	233739	1	supercont2.11	EPrG00023928715	233093	236366	None	1914	651	21245	No_or_no_constitutive_exon
TTGCCCTTTTTTCCTTTGCCCATTTTGTTTCCCCTCGGTGTGCGGGGCAGCC	306436	308085	306386	306438	1	supercont2.11	EPrG00023930171	304110	308524	None	1914	651	21245	No_or_no_constitutive_exon
GGCCTGCACAGGCGCACGGACTCGCCGACTGACCCGTCGACCGGGGGCAGAT	381408	381511	381358	381410	1	supercont2.11	EPrG00023926622	376495	382445	None	1914	651	21245	Yes
CGGCCACTGACGCACCCTTTATGTCGCCCCCCCCCCCCGAATGGGCACAGGC	384330	384566	384616	384564	-1	supercont2.11	EPrG00023926713	384330	384923	None	1914	651	21245	No_or_no_constitutive_exon
CCATGGGCTCCTTTCCCTCGCCCCTGCGCCTGGGCCGCTCGGGTGCGCAGAA	398330	398547	398597	398545	-1	supercont2.11	EPrG00023932901	397051	400425	None	1914	651	21245	No_or_no_constitutive_exon
CTCTCTCTCTCTCTCTCTCTCTCTCTCTGTGTGTGTGCGGGGCACAACAGCC	454092	454372	454042	454094	1	supercont2.11	EPrG00023930808	453401	454372	None	1914	651	21245	No_or_no_constitutive_exon
CCCTCCCCTCTCTGAACACCGGTCCTCCCTCCTGGCTCCGGCGGGCACAGAC	476931	477152	476881	476933	1	supercont2.11	EPrG00023926440	476383	479009	None	1914	651	21245	No_or_no_constitutive_exon
CACAAGCCGCCCCTCGCTGGATGTCTGGACGTGGTGGTTACGGCGGGCAGAT	519439	519511	519389	519441	1	supercont2.11	EPrG00023927532	518662	522737	None	1914	651	21245	No_or_no_constitutive_exon
ACACAACATCACATGGTGATCACGGGCAGACGCCCTTCCAGGGCAAATAGGA	603278	603299	603228	603280	1	supercont2.11	EPrG00023933720	601486	603299	None	1914	651	21245	No_or_no_constitutive_exon
TGCCCGGTGCCTGGTGGGATAGGGCCTCGCCTCTCGCGAGGGGGCCACAGCC	22645	22860	22595	22647	1	supercont2.10	EPrG00023348904	21095	22860	None	1914	651	21245	No_or_no_constitutive_exon
GCGACTGACCTGGTGTGTGCGTGCGTGCGTGCGTGCGGGGCACATGGAAGCG	60894	61315	61365	61313	-1	supercont2.10	EPrG00023348742	60791	62207	None	1914	651	21245	No_or_no_constitutive_exon
GTGGCTGTGCATCTGCCTGTGTGTGGGGGCCGGGCCTCCGCCGGGTGAAGGC	77751	77947	77997	77945	-1	supercont2.10	EPrG00023345826	76506	78279	None	1914	651	21245	No_or_no_constitutive_exon
CCCCCCCCCCGCCGCCGCCCCGGGCCCGGGCCCCCCTGCTGGGCTGGCAGAT	77337	77606	77656	77604	-1	supercont2.10	EPrG00023345826	76506	78279	None	1914	651	21245	No_or_no_constitutive_exon
CCACGGGCACGCGGCTCTCCGCACATGGGCGTGCGTGCTGCCGGGAACAGGG	76838	77109	77159	77107	-1	supercont2.10	EPrG00023345826	76506	78279	None	1914	651	21245	No_or_no_constitutive_exon
TGCGCCCCGCGCCGCGCATGCAATGGAAACTCTGCCCGCCGGGGGGACAGGC	140356	140501	140306	140358	1	supercont2.10	EPrG00023349471	136082	140501	None	1914	651	21245	No_or_no_constitutive_exon
GCCGGTCTTCCGGCGGGTGACTGACCTTTCTCTTCTCCGGGGGACGGCAGCG	171319	171655	171705	171653	-1	supercont2.10	EPrG00023350200	169736	172422	None	1914	651	21245	No_or_no_constitutive_exon
GTTTTTAATACTGGCCACTGACCGGCGCCCGGTGGGGGGGAGCGTGGCAGCC	170776	171184	171234	171182	-1	supercont2.10	EPrG00023350200	169736	172422	None	1914	651	21245	No_or_no_constitutive_exon
CGCCCCCCCCCCCCTCCCCTCCACTTCTTCTCCCACACCGGGGCTGGCAGAT	174287	174450	174500	174448	-1	supercont2.10	EPrG00023347203	172774	178363	None	1914	651	21245	No_or_no_constitutive_exon
GGGATTGGGCTGCGCGGGCGGCGCCTGGCCCGCCGGCGGGGGGCTGGCAGTC	172774	174128	174178	174126	-1	supercont2.10	EPrG00023347203	172774	178363	None	1914	651	21245	No_or_no_constitutive_exon
GTGCGTGGCGACGGCGGTGTGACCGGACGACGGCCCGGGCCAATAAGCAGAA	179391	180729	180779	180727	-1	supercont2.10	EPrG00023345664	179052	183927	None	1914	651	21245	No_or_no_constitutive_exon
CCCTCCGATGCCTCCTCCCGCCCCCTGTTTCCCGGGGGCCGCGGGTGCAGCC	185727	185792	185842	185790	-1	supercont2.10	EPrG00023350038	185045	186792	None	1914	651	21245	No_or_no_constitutive_exon
CAGTTGCCCTGACCCCTTCCCCCGCACTCTGCGGCCGACCGGCGGGCCAGAC	260718	260770	260668	260720	1	supercont2.10	EPrG00023346960	252505	261685	None	1914	651	21245	No_or_no_constitutive_exon
CGCGCCAGCCCGACGCACGGCTCTGACAGACCCCCCTGCATGGGGCGCAGGC	369976	370464	369926	369978	1	supercont2.10	EPrG00023348418	363275	371047	None	1914	651	21245	No_or_no_constitutive_exon
GGCGGCGGCGGGGGCGGCGACGACGACGACACCAACGGCGAATGGGATAGCA	370705	371047	370655	370707	1	supercont2.10	EPrG00023348418	363275	371047	None	1914	651	21245	No_or_no_constitutive_exon
CGCGCCAACCCGACGCACGGCTCTGACAGACCCCCCTGCATGGGGCGCAGGC	381638	382126	381588	381640	1	supercont2.10	EPrG00023345583	372062	391609	None	1914	651	21245	No_or_no_constitutive_exon
CGGCTCCGGGCCACACGCGCCCGTATTTTCCCGGCCCCCTGCCGGGGCAGCC	399828	399935	399778	399830	1	supercont2.10	EPrG00023345259	393791	401082	None	1914	651	21245	No_or_no_constitutive_exon
TGTTGGTGGCGCTGCTGGTCCTGCTGTGGCGGTACCGCCGGGCGGCCAAGCC	450786	451743	450736	450788	1	supercont2.10	EPrG00023345097	444536	451743	None	1914	651	21245	No_or_no_constitutive_exon
GGCCGATGCCGACAAGCGCCCATGCGCCCCCGGGCCACCGGGAATGGAAGGC	526720	526913	526670	526722	1	supercont2.10	EPrG00023346798	523638	528241	None	1914	651	21245	No_or_no_constitutive_exon
TTCCACCCAGCTGCGCGCGCATACTGACTCGGCGCTCCACACGGGTGCAGAA	565861	566766	565811	565863	1	supercont2.10	EPrG00023350281	559512	566766	None	1914	651	21245	No_or_no_constitutive_exon
GCCTGGGGTCCGTGCTTCTGTCCCTCTGGTCCCCCTGGCTGGCGGGGTAGAT	15054	15335	15004	15056	1	supercont2.14	EPrG00025760025	13367	18433	None	1914	651	21245	No_or_no_constitutive_exon
CCCCCCCCCCGCCCCGCTCTCCCCGTCTGTCGTCACCCCGGGACCGGCAGAT	48616	48815	48566	48618	1	supercont2.14	EPrG00025758995	48259	53701	None	1914	651	21245	No_or_no_constitutive_exon
GCTCCCTCCTCGCGCCTCCTCCCGGGCCGGGGGCGGGGGGATCAAAACAGAT	75553	75710	75503	75555	1	supercont2.14	EPrG00025759098	74453	77183	None	1914	651	21245	No_or_no_constitutive_exon
CGGCCTCCCCCCTTGCCCTCGCCCTCGCCCTCGCCCTCGCCGGGGCACAGAA	135885	135932	135835	135887	1	supercont2.14	EPrG00025761776	133926	137748	None	1914	651	21245	No_or_no_constitutive_exon
TCTCTCTCTGTGCGTGTGCGTCTGCGGCCCGGGCGGGCCGGCGGGCGCAGTT	145149	145868	145099	145151	1	supercont2.14	EPrG00025755390	143915	148715	None	1914	651	21245	No_or_no_constitutive_exon
GCATACTGACCGCTGTGCTGTGTCTGCCGGATCGCTGTTGCGCGGGGCAGTT	147730	147794	147680	147732	1	supercont2.14	EPrG00025755390	143915	148715	None	1914	651	21245	No_or_no_constitutive_exon
ACAAATCATCGATGGGGTGGGGGGGGGTGATTGGGGGTGGGGGACAAAAGGC	186355	186643	186305	186357	1	supercont2.14	EPrG00025755905	184759	186643	None	1914	651	21245	No_or_no_constitutive_exon
TCTGACACATGGTCTTCCTTCCTCCCCACCACGCCCCCATGGGGCCACAGCG	192311	192964	193014	192962	-1	supercont2.14	EPrG00025758171	188813	194614	None	1914	651	21245	No_or_no_constitutive_exon
CCCCGCCCGGCCCCCCCCCCCCCCCCTCGGACCGCCCGGGTCGGCGGAAGGC	197077	197261	197311	197259	-1	supercont2.14	EPrG00025757656	195462	197425	None	1914	651	21245	No_or_no_constitutive_exon
CGACGGTACTTGTTGCCGCCTGTCCCGCGGGCGGGCGGGCGGGCGCGTAGGC	235447	235597	235397	235449	1	supercont2.14	EPrG00025762188	231669	236085	None	1914	651	21245	Yes
GCCTGACCCTCCTCCCTACTCTTGCCCCCCCCCCCTGTCGAGGGCCGCAGCT	282850	283095	283145	283093	-1	supercont2.14	EPrG00025762600	282850	284063	None	1914	651	21245	No_or_no_constitutive_exon
GCTCCGTCTTCTCCCACCATCCTCGCCCCTGCTCTGCCGGGGCGTGGCAGAG	288399	288419	288469	288417	-1	supercont2.14	EPrG00025762394	287614	288861	None	1914	651	21245	No_or_no_constitutive_exon
CTTCCCTCCCTCCCTCCGTGCCGTGTCCTCGCTCCGCTCGCGGGCCAAAGGC	317361	317584	317634	317582	-1	supercont2.14	EPrG00025759510	308452	318662	None	1914	651	21245	No_or_no_constitutive_exon
CTGACCGACCTCATGCCGGGGGCCGCGCCACGCGCTCGGGGCAAACACAGCC	385993	386173	386223	386171	-1	supercont2.14	EPrG00025762085	384701	389960	None	1914	651	21245	No_or_no_constitutive_exon
GCCCTCCTTGCCCGGCGGCCCCTCCCTCGCGTCGGTGCCCGGGCGTGTAGTT	131242	131829	131879	131827	-1	supercont2.13	EPrG00025751330	127589	135275	None	1914	651	21245	No_or_no_constitutive_exon
CCTTTGTCTGGCCATGGCTGCGCTTGGCACACGGTGCCCGGTGGGTGAAGCT	150487	150625	150675	150623	-1	supercont2.13	EPrG00025749656	150032	152047	None	1914	651	21245	No_or_no_constitutive_exon
GCGTCAACTACACGCGCAACGGTAGCCACCTCCTCCTCGGCGGGCGCAAGGG	155074	155154	155204	155152	-1	supercont2.13	EPrG00025750772	153229	155267	None	1914	651	21245	No_or_no_constitutive_exon
GCTATCCCCCCCCCCCTCCACTCCGGCTCGGTCCTGGGCTGGGGGCGCAGGA	160540	160696	160746	160694	-1	supercont2.13	EPrG00025752632	159112	161492	None	1914	651	21245	No_or_no_constitutive_exon
ACCTCCCTCGCCTGCCCCTTACTCTCTTACCCGCGCTCCCGGGCATGCAGCC	180943	181071	181121	181069	-1	supercont2.13	EPrG00025747238	178646	192135	None	1914	651	21245	No_or_no_constitutive_exon
CTCTCTCGCTCTCCCTCTCCCTTGGTCTCGTGCCCATGGCGGGGGAAAAGGT	222419	222648	222369	222421	1	supercont2.13	EPrG00025750214	216702	225692	None	1914	651	21245	Yes
TACCCCTGTGCCCCCAAAACACACACACACACACACACACACACGGGCAGAA	290029	290370	289979	290031	1	supercont2.13	EPrG00025748540	289493	290370	None	1914	651	21245	No_or_no_constitutive_exon
CGCCCCCCCTCCCTTGCCCGGGCTCTGCGCGCACGCGCGCGCGCGGGCAGCT	324859	325477	325527	325475	-1	supercont2.13	EPrG00025751795	324859	325913	None	1914	651	21245	No_or_no_constitutive_exon
CTTTCCCCTTGGGTCGTGCTCACACGGTTCATCCCCGGGCGATCGGACAGAG	327505	328168	327455	327507	1	supercont2.13	EPrG00025748726	326331	328168	None	1914	651	21245	No_or_no_constitutive_exon
TGGCTGGCTACTGACGCTCCTTTCCGGCCGGTGGGCGCACACATGGGCAGGT	425248	425601	425198	425250	1	supercont2.13	EPrG00025747331	424131	428714	None	1914	651	21245	No_or_no_constitutive_exon
GCATCCGCCCGCGCGCTGCCCTGCCGGGCGCCTCCCTGCGAGCGGGGGAGCG	430292	430460	430242	430294	1	supercont2.13	EPrG00025749191	429103	433881	None	1914	651	21245	No_or_no_constitutive_exon
CGAAAGGCTGACCCCCTTTGCCGGATGGCGGGCCGGCGCGCCGGGAGCAGGC	432820	433061	432770	432822	1	supercont2.13	EPrG00025749191	429103	433881	None	1914	651	21245	No_or_no_constitutive_exon
GCCGGGCGGTGTGCCATGCCGGCCATGCTGACGATGGATGGCGGGCGAAGTT	26733	26891	26941	26889	-1	supercont2.15	EPrG00025369899	22477	28324	None	1914	651	21245	No_or_no_constitutive_exon
GCCGGTGCCGACGCCCGTGTCCCCGTGGGGCCGGTGGTCCGGGGGCCAAGGC	25759	26310	26360	26308	-1	supercont2.15	EPrG00025369899	22477	28324	None	1914	651	21245	No_or_no_constitutive_exon
GGATGGATGCCGCGCGTGCGATATACTGACCGGTCGCGTGGGGAATGCAGCT	42696	42908	42958	42906	-1	supercont2.15	EPrG00025372291	42149	43625	None	1914	651	21245	No_or_no_constitutive_exon
GACAATCGGCCCGCTTGGCCGGTGCCTCGCCGTGTGCCGGGCGCGGGCAGAT	205014	205518	204964	205016	1	supercont2.15	EPrG00025368335	195841	207447	None	1914	651	21245	No_or_no_constitutive_exon
GACTGACCCCCGCTGTGTCTGTCCTGTGCCCCGGGCGCCGGGGCGCGCAGTC	212872	212993	213043	212991	-1	supercont2.15	EPrG00025368611	207784	219227	None	1914	651	21245	No_or_no_constitutive_exon
CGGCCGCCCCCCCCTCCCGCCCCCCTTCCCAACGCATGATGATGGGCCAGGA	236353	236462	236303	236355	1	supercont2.15	EPrG00025370083	235522	236462	None	1914	651	21245	No_or_no_constitutive_exon
TGTCCCGCCTCTGGCACTGGCCCGCCGCCTCGGCCCCCCGGGGACCACAGCT	245222	246784	245172	245224	1	supercont2.15	EPrG00025370819	241466	254565	None	1914	651	21245	No_or_no_constitutive_exon
TGGCTGGTCGCCATGCACTAACCCTCCTCTTCTACCACCGACCGGGGCAGAA	320959	321176	320909	320961	1	supercont2.15	EPrG00025370727	320092	321713	None	1914	651	21245	No_or_no_constitutive_exon
GCGCCGCCCTCGGCGTGCCTCTCTGCCCGGGTGCTGGGCCGCTGGGAGAGCG	388311	388395	388261	388313	1	supercont2.15	EPrG00025369991	386863	388395	None	1914	651	21245	No_or_no_constitutive_exon
GCTGACATGCCTCGCCGGCCCCCCTTGCCGGGCCCCGCCCGGGACGCCAGCC	391906	392150	392200	392148	-1	supercont2.15	EPrG00025370175	391515	396215	None	1914	651	21245	No_or_no_constitutive_exon
ATGTGCTTGGCCATAGGGTGCGAGGGTGCTAACACGTGGGAGGGCCGCAGCT	15093	15222	15272	15220	-1	supercont2.17	EPrG00025934128	12058	16020	None	1914	651	21245	Yes
CGGCGCGGTCCCGGGAAACTAACCTTCGACGACTCGCGGAATGGGAGCAGCC	13258	13387	13437	13385	-1	supercont2.17	EPrG00025934128	12058	16020	None	1914	651	21245	No_or_no_constitutive_exon
TTCCGGTGAGCTGCTGACACGTTTGCCCGGGCCTCCTGCCGGGCGCGCAGTG	38913	39053	39103	39051	-1	supercont2.17	EPrG00025934869	35629	43780	None	1914	651	21245	No_or_no_constitutive_exon
GCGTGGGCGCCTCCCCTGCCTCTTCCATGTGCTGCCGGTCTGGCGGGCAGTG	55070	55198	55248	55196	-1	supercont2.17	EPrG00025934983	53769	55698	None	1914	651	21245	No_or_no_constitutive_exon
TTCTCACCTGCATCCGCCCTTCTCGCCTGGGGCGGCCTGGGGACCGGCAGGC	167222	167334	167172	167224	1	supercont2.17	EPrG00025933216	166267	167495	None	1914	651	21245	No_or_no_constitutive_exon
CCGGCTGACTTTCCCTCCTTTTGCCTCCCCCTTGTGCACCGGGAAAATAGCC	199177	199331	199381	199329	-1	supercont2.17	EPrG00025933330	197729	201941	None	1914	651	21245	No_or_no_constitutive_exon
GGAGCTAACCTTCGCCCCTCTCTGCGCTGTGTGATGTCCCGGCCGGGCAGCC	233758	234024	233708	233760	1	supercont2.17	EPrG00025935553	233298	234024	None	1914	651	21245	No_or_no_constitutive_exon
ACGGGCCCGCGAATCGGGCATGACGGGGGGGGGGGACGGCACGGGCAAAGGT	249028	249463	249513	249461	-1	supercont2.17	EPrG00025935496	247843	250662	None	1914	651	21245	No_or_no_constitutive_exon
CAAGGGGCGCTGCTTGTCATGCTGCGCGCTCCTGGAAACCGGGCCGCGAGGC	285348	285621	285671	285619	-1	supercont2.17	EPrG00025934413	285348	285792	None	1914	651	21245	No_or_no_constitutive_exon
GCCCGAGAAGGAGGCACCCTGGGGGCGGGGCCGGTCCGGCACGGGGCGAGGC	328088	328321	328038	328090	1	supercont2.17	EPrG00025934014	327467	328321	None	1914	651	21245	No_or_no_constitutive_exon
GGTGTTGGTGGGCGGCGGCCCGGCGACTCCGCCGGGGGGAATGTGGGCAGTT	54312	54551	54601	54549	-1	supercont2.16	EPrG00026177338	52658	56692	None	1914	651	21245	Yes
CCTCCCCCTCCTCCCCCCTCCCCCCCGCCGGCTCCCCTCAACGCGGGCAGTG	53026	53324	53374	53322	-1	supercont2.16	EPrG00026177338	52658	56692	None	1914	651	21245	No_or_no_constitutive_exon
GCCGCCGGCCGAATGATACTAATGATGTCGCGCTTGCCCGGGCGATGCAGTC	57258	58433	58483	58431	-1	supercont2.16	EPrG00026177698	57258	59003	None	1914	651	21245	No_or_no_constitutive_exon
TCCCGCTGCCCCTTTTTTATCTGACCGGCATTCCGCGCGCGCGCGGGCAGCA	121702	122812	121652	121704	1	supercont2.16	EPrG00026178218	120436	123793	None	1914	651	21245	No_or_no_constitutive_exon
TCTCTCTCTCTCTCTCTCGCGCGCGCCTGACCATGCTGCCCGGGATGCAGGT	141987	142463	141937	141989	1	supercont2.16	EPrG00026177858	137448	143505	None	1914	651	21245	No_or_no_constitutive_exon
CTCATTGCGCGATCCTCCGCGGCGTGCGTGGTTCTCCCCCGGGGGGGGAGGA	87305	87344	87394	87342	-1	supercont2.18	EPrG00023938271	87305	88098	None	1914	651	21245	No_or_no_constitutive_exon
CCGTGCTGACACTTTGCTCCGGCCCCTGCCCTGCCATGTGGGCGGCACAGCC	108064	108462	108014	108066	1	supercont2.18	EPrG00023937711	107839	115911	None	1914	651	21245	No_or_no_constitutive_exon
TCTTTGTCATGCGGTGCCCCTGCTGACCGTTTGACCGGGCGGCCCGAAAGAC	118099	118198	118049	118101	1	supercont2.18	EPrG00023937551	117056	120146	None	1914	651	21245	No_or_no_constitutive_exon
ACACCTTCGGTCGGTCTTTCCGCGCCTTTCCTCCCCCTCTGGCGGGCCAGGT	122945	123222	122895	122947	1	supercont2.18	EPrG00023937991	120665	123222	None	1914	651	21245	No_or_no_constitutive_exon
CCCCCCCCGCCCCCCTTTGGACGGTCTGCCGCACGGGCCGCCGGGAGCAGCA	160656	161223	160606	160658	1	supercont2.18	EPrG00023938191	159703	164716	None	1914	651	21245	No_or_no_constitutive_exon
GTGTGTGTGTGTGTGTGTGTGTGTGCGTGTGTCTCCCCGCGGGCGTGCAGGT	164361	164716	164311	164363	1	supercont2.18	EPrG00023938191	159703	164716	None	1914	651	21245	No_or_no_constitutive_exon
CGCGCCATGCCCCCGCCTCCCCTGCTTCTAACACTCCCCCGACGGGGCAGAC	20879	21232	20829	20881	1	supercont2.19	EPrG00024491488	20575	25174	None	1914	651	21245	No_or_no_constitutive_exon
TGGCGCTCTGTCCGGGTCGCGCTTGTTTCTTTTTCCGGGCAAAAACACAGCC	76641	77166	76591	76643	1	supercont2.19	EPrG00024491212	73456	77166	None	1914	651	21245	No_or_no_constitutive_exon
AAGGGCGCTGGTCTCTGGGCATCTGGTGCTGGAGGATATGGGGAGCCCAGTT	120256	120304	120206	120258	1	supercont2.19	EPrG00024491235	119874	120304	None	1914	651	21245	No_or_no_constitutive_exon
CTGATCTGAGCCGCGGCCCAACTGGCCCCCCGATGGGGGAGCGGGCGCAGCC	60105	60328	60055	60107	1	supercont2.21	EPrG00023980075	58742	63979	None	1914	651	21245	Yes
CTGTCCGGCGCATGTGTTCCTGACATGAGACATCCCCCTCGGCCGGGAAGAT	60401	60751	60351	60403	1	supercont2.21	EPrG00023980075	58742	63979	None	1914	651	21245	Yes
AAGCTTGCAACTGTGCACCCTTCGTGGCTCTGCGTCCCTCTGGGGAGTAGTA	38233	39530	39580	39528	-1	supercont2.23	EPrG00026177039	38233	44940	None	1914	651	21245	No_or_no_constitutive_exon
CCCCTCCCTCCCTCCCCCTTGCCCATTCTTCCCCGCCTGCTGGGGCGTAGCA	41266	41930	41216	41268	1	supercont2.24	EPrG00023937184	40797	44624	None	1914	651	21245	No_or_no_constitutive_exon
GGCGCCGCTTTCCTGGGATGGGTCTGTGACGGGGGGGGGGGGGGGGATAGTC	23428	24995	25045	24993	-1	supercont2.30	EPrG00023937208	23428	27346	None	1914	651	21245	No_or_no_constitutive_exon
GCCGAGGAGTCTGCCAGTGGTTGTTCTCTCTCTTGGCCTGGTGGGGACAGCG	2837	2935	2985	2933	-1	supercont2.31	EPrG00023203772	105	3255	None	1914	651	21245	No_or_no_constitutive_exon
CCCTCTCGGCTCTCCGCCTGCTTCATTCCCCCGCCCGCTTGGGGCCGCAGTT	20309	20339	20389	20337	-1	supercont2.31	EPrG00023203778	19203	20596	None	1914	651	21245	No_or_no_constitutive_exon
GCTCCGACACCCACAACGTTGCCTCCCCCCAGGCCGAGGCCCCGGGAGAGAC	5123	5696	5746	5694	-1	supercont2.33	EPrG00026176998	3026	7093	None	1914	651	21245	No_or_no_constitutive_exon
GCTCTGAGTGTGCTGACCATTTGTCGACATTCCCGTGCTCGGGGTTGAAGGT	26811	26917	26967	26915	-1	supercont2.33	EPrG00026176980	23992	27806	None	1914	651	21245	Yes
CGAAAAAAAAACACCCGCTCCGCACGCCGCCTTTCACGCTGGGGAGACAGCT	23992	24313	24363	24311	-1	supercont2.33	EPrG00026176980	23992	27806	None	1914	651	21245	No_or_no_constitutive_exon
GGCCTGTCACGCCCTGGCCGCTTGACTGACCCCTCGCCGGGGAACAAAAGGC	86	335	385	333	-1	supercont2.46	EPrG00025366863	86	9696	None	1914	651	21245	No_or_no_constitutive_exon
CCTCCGCCCTATTCTTCGCGATCCCGCCCCCCTCCCCCCTCGACGGGCAGCT	9159	9225	9109	9161	1	supercont2.52	EPrG00025366853	9001	13032	None	1914	651	21245	No_or_no_constitutive_exon
TCTGCAGCTGGTCCCCGGGGAGCCAAGCGAGCGCGCCGCCCGGCGGGAAGGG	714	807	857	805	-1	supercont2.128	EPrG00023980007	714	1318	None	1914	651	21245	No_or_no_constitutive_exon
