# Supplementary material for: Widespread Separation of the Polypyrimidine Tract From 3′ AG by G Tracts in Association With Alternative Exons in Metazoa and Plants
Source: Front Genet. 2019 Jan 14;9:741. doi: 10.3389/fgene.2018.00741 (PMC6339879; doi:10.3389/fgene.2018.00741)
Supplement: DATA FILE S2 — Sequences of REPAG 3′ SS from each species of metazoa, plants and protists. [file Data_Sheet_2.zip › Supplementary data 2/Metazoa_Release91_tetraodon_nigroviridis.txt]

REPA_GGG_Sequence	Exon_Start	Exon_End	Pos_-50	Pos_+2	Strand	Chromosome	GeneID	Gene_Start	Gene_End	Gene_Name	Number_of_REPAs	Number_of_REPAs_has_GGG	Number_of_Intron(Intra_genic_Region)	Upstream_Constitutive_Exon
AAAGAACCCTCACACACTAAAAACCGGGCTATGAGAAATTATTGGGACAGTA	513824	513891	513941	513889	-1	1	ENSTNIG00000014227	1	508515	515655	hmgxb3	4467	908	171159	No_or_no_constitutive_exon
TTCCCCTGCTGCTACAACAAGCTACTGACACTTGTTTTCTTGGGATGCAGAG	988915	989006	988865	988917	1	1	ENSTNIG00000010516	1	980014	992723	kdm3b	4467	908	171159	Yes
GTAGAGACCAAGAAAGCGGAAGGCCGCCGCACTGGGGCCTCCGAGGGCAGCG	988401	988567	988351	988403	1	1	ENSTNIG00000010516	1	980014	992723	kdm3b	4467	908	171159	No_or_no_constitutive_exon
GAGTGTAAACAGCTGGTGATCTCCACCTTGAGTTCATTCAAAGGGTTTAGTT	1295682	1295741	1295632	1295684	1	1	ENSTNIG00000008948	1	1294988	1303716	None	4467	908	171159	No_or_no_constitutive_exon
AGGAGCCGTGTTAACAGGGGCTGGGAGAGGCAGGAAGGTGGGGAGGCAAGGG	1448781	1449018	1448731	1448783	1	1	ENSTNIG00000000495	1	1444736	1449018	NEXMIF	4467	908	171159	No_or_no_constitutive_exon
TTCCAAACGCAGCCTTTGTCTGACGTGTTTACTGTCGTCTGCTGGGAAAGGA	2427367	2427462	2427512	2427460	-1	1	ENSTNIG00000008998	1	2426878	2430078	rufy1	4467	908	171159	No_or_no_constitutive_exon
AAGGTGTTCCCTGAGCTTCATCTGTGATTAATGGACTGTTGTGGGAGCAGGA	3103650	3103756	3103806	3103754	-1	1	ENSTNIG00000017061	1	3097189	3103960	sh3tc2	4467	908	171159	Yes
CAGGTGTGTGTGCCTGGCTGGGTGGAAGGGGGCAGAGTGTAACGTGGGAGGA	4054388	4054488	4054338	4054390	1	1	ENSTNIG00000015779	1	4019377	4107872	None	4467	908	171159	Yes
AAGCTAATATTTCGGCATGAAAGCTTTAAAGTTGTTTGTGGGTAACGCAGGA	4175922	4176063	4175872	4175924	1	1	ENSTNIG00000015774	1	4160454	4176680	rps6kal	4467	908	171159	No_or_no_constitutive_exon
GAATCAGAAACCAAGTGACTCGGTCTAAACGTCGGACGTCGGTCGGGCAGGA	4314623	4314678	4314573	4314625	1	1	ENSTNIG00000015769	1	4314376	4315348	None	4467	908	171159	No_or_no_constitutive_exon
GGTGAAGAAACTGGACAAACCGCTGGAGAAGGAGAGAGATCAGGGGAAAGAT	4338231	4338248	4338181	4338233	1	1	ENSTNIG00000015763	1	4336733	4339048	upf3b	4467	908	171159	No_or_no_constitutive_exon
TAGGTGCATGGGTGACTGTTATATTCATGGAGTTCTTCTCTGGTGGGCAGAA	4384132	4384258	4384082	4384134	1	1	ENSTNIG00000015758	1	4380814	4386927	ef1	4467	908	171159	No_or_no_constitutive_exon
TTGAGGAAAACGCAGCAAGACAAGCGTGTGTCTCTGTCTCGGGTGCATAGGT	5572745	5572910	5572960	5572908	-1	1	ENSTNIG00000015726	1	5568874	5575039	mcm7	4467	908	171159	No_or_no_constitutive_exon
TTGAAGTAATAAATGAATCTATTTCTTGTTTTTTTGCATCTGTGGGGCAGTG	6970896	6970978	6971028	6970976	-1	1	ENSTNIG00000005868	1	6932005	6973753	DOCK2	4467	908	171159	No_or_no_constitutive_exon
CCCCGGAGGCCCTGGTGGGACTCTTGCAAGTATGTCTGTGGGGATGTCAGGC	7176580	7176852	7176530	7176582	1	1	ENSTNIG00000013126	1	7172596	7176954	zdhhc5b	4467	908	171159	No_or_no_constitutive_exon
GATAGAGGTGCTCGGGGAGAACCTCAGGTCTCACTTCAGCATCGAGGGAGTT	8039459	8039486	8039409	8039461	1	1	ENSTNIG00000016785	1	8037861	8042440	pola2	4467	908	171159	No_or_no_constitutive_exon
TGTGTGTGTGTGTGTGTGTGTGATTCTTTTGTGTACACATGTGTGGGTAGAT	9155547	9155613	9155663	9155611	-1	1	ENSTNIG00000016854	1	9151028	9194782	drp2	4467	908	171159	No_or_no_constitutive_exon
TGGCTGTGTGCTGGTGGCTTAGCGTGTTGTCTCCTGTGTGGGGGACTCAGGG	9154533	9154680	9154730	9154678	-1	1	ENSTNIG00000016854	1	9151028	9194782	drp2	4467	908	171159	No_or_no_constitutive_exon
AAAACCTGAGAATCTGAAGTGTTACATTTGTCTGCGTTATGGGTTGGCAGAT	10993908	10994034	10994084	10994032	-1	1	ENSTNIG00000001039	1	10993388	10999888	tubgcp5	4467	908	171159	No_or_no_constitutive_exon
GACGAGGGGAGGCTGTACAACACCTGTGTGGTGTTCGGGCTGACGGAGAGCT	11049273	11049294	11049344	11049292	-1	1	ENSTNIG00000000805	1	11048079	11050443	NIT2	4467	908	171159	No_or_no_constitutive_exon
CATCTGTGACCCAGGTGGGCGCTGTTGCTCAGTGATCGGCGGGTGTGCAGTT	11060146	11060269	11060319	11060267	-1	1	ENSTNIG00000010662	1	11059831	11063820	tomm70a	4467	908	171159	No_or_no_constitutive_exon
ATGTTGTTGCTGTATTTTGTTGTATAATTGTGTTCCACGTATGGGTGCAGGT	11160057	11160253	11160007	11160059	1	1	ENSTNIG00000006373	1	11158180	11160571	RS1_(1_of_many)	4467	908	171159	No_or_no_constitutive_exon
TTTAAGTAGTCTTTTTGTCCTGCTCAGGAGCCATGGGGGAAAGAGTTCAGGA	11166550	11167509	11167559	11167507	-1	1	ENSTNIG00000006372	1	11163309	11181740	CDKL5_(1_of_many)	4467	908	171159	No_or_no_constitutive_exon
GATCCGCTACCGCCTCAAGCATTACTTCAAGTTCATGTTTGTGCGGGGAGCC	11932262	11932757	11932807	11932755	-1	1	ENSTNIG00000017649	1	11932262	11933793	chst14	4467	908	171159	No_or_no_constitutive_exon
GTGGCGCACATTAGAGACTACAGGTTCATACCCAAGGGATGATGATGCAGGC	12123334	12123376	12123426	12123374	-1	1	ENSTNIG00000000466	1	12122818	12124523	cts12	4467	908	171159	No_or_no_constitutive_exon
TGTGTGTTTTCTTTGACGTGTTTAATCTGTTAATCCCAAACGGGGCGTAGGT	12780361	12780490	12780311	12780363	1	1	ENSTNIG00000010862	1	12777937	12786118	pfas	4467	908	171159	No_or_no_constitutive_exon
TTTCAAATGACTTGACTTGAAACTTCCTGTCTGTGTGTTTTAACGGGCAGTG	12922015	12922211	12921965	12922017	1	1	ENSTNIG00000013182	1	12921000	12923326	rab11bb	4467	908	171159	No_or_no_constitutive_exon
AAAAGTGTTTGTTAACTTTTGTGTGTGTGTGTGTGTGTTTTAACGGGCAGTG	12929480	12929676	12929726	12929674	-1	1	ENSTNIG00000013184	1	12928538	12930837	None	4467	908	171159	No_or_no_constitutive_exon
ATCCGGCCTTTCCTCTGTCCCCCTCTGCTGTGGCGGGGGTATAAAACCAGCC	12934211	12934301	12934351	12934299	-1	1	ENSTNIG00000013185	1	12934211	12945051	pip5k1ca	4467	908	171159	No_or_no_constitutive_exon
ACTGGATTAGGAACTCATCTGTTCTCCATCTGTGCTCTACATGTGGGCAGCA	13052766	13052911	13052961	13052909	-1	1	ENSTNIG00000013192	1	13049523	13107531	ncanb	4467	908	171159	No_or_no_constitutive_exon
GTCCGTTCACAGAGCCGTCCTGGCGGCGACGCAGCTGCAGGGAATAACAGGG	14694084	14694163	14694034	14694086	1	1	ENSTNIG00000010683	1	14691249	14697971	olfml2ba	4467	908	171159	No_or_no_constitutive_exon
AGATCAAGGAGCAGAGGGAGAGAGAGAGGCAGAGACAGCGGGAGAGGGAGAT	15209090	15209119	15209040	15209092	1	1	ENSTNIG00000015470	1	15204522	15210202	safb	4467	908	171159	No_or_no_constitutive_exon
GTCTCAAGCTTATTTAAACAGAAACTGGTGTGTGTGTGTGTGTGGGACAGAT	16411990	16412122	16412172	16412120	-1	1	ENSTNIG00000015540	1	16407668	16418729	p3h2	4467	908	171159	Yes
GGAAACCTTGTCTGCTGTATAACATGATTTACAACGTGTGCATGGGACAGGC	16511523	16511616	16511473	16511525	1	1	ENSTNIG00000015542	1	16502068	16520614	pex5la	4467	908	171159	No_or_no_constitutive_exon
ATCAGTGCTAATAGATTCATATTTAATGGAACCTGCAGGGAAATTAGTAGAA	16584326	16584412	16584276	16584328	1	1	ENSTNIG00000015549	1	16580459	16585521	ftsj3	4467	908	171159	No_or_no_constitutive_exon
ACACCACACACCACACACACTCCTGTTTGTCCTTTGTATCTGGGACACAGAC	16606956	16607100	16606906	16606958	1	1	ENSTNIG00000015553	1	16602522	16609990	None	4467	908	171159	No_or_no_constitutive_exon
ACCTCGTCAGAAGGTTCCCACTCACACGTGTCCTCAATCTGTGGGTGCAGGT	16657119	16657383	16657069	16657121	1	1	ENSTNIG00000001300	1	16645749	16657678	None	4467	908	171159	No_or_no_constitutive_exon
AGAGCGGGAGCGAGAGCGAGAGCGGGAGCGGGAACGGGAACGAGAAAGAGAA	17057853	17057946	17057803	17057855	1	1	ENSTNIG00000010494	1	17052451	17058240	srsf11	4467	908	171159	No_or_no_constitutive_exon
GGCAACGCCAGCGCCAACCCTGACCTCCCGACCTTTGGGCCAAAGGTCAGGA	19385841	19385982	19386032	19385980	-1	1	ENSTNIG00000010200	1	19385028	19386831	None	4467	908	171159	No_or_no_constitutive_exon
CGCTTCCTGGTTTTTTCCCCCCCTGAACCCGCCTCATCCTGGGTGTGCAGGT	19965648	19965770	19965598	19965650	1	1	ENSTNIG00000018128	1	19961845	19969283	rfx2	4467	908	171159	No_or_no_constitutive_exon
GATGTTCAGGCTGGAGCAAAGAAGCTCATTCCGGAGTATCAACGGGGCAGGT	20045106	20045228	20045278	20045226	-1	1	ENSTNIG00000018120	1	20041046	20048387	None	4467	908	171159	No_or_no_constitutive_exon
CGGCAGCAGAGCGTGCAGGCGACGTTAATAAGAAGGTTTTGGGTTTGAAGAT	20042105	20042232	20042282	20042230	-1	1	ENSTNIG00000018120	1	20041046	20048387	None	4467	908	171159	No_or_no_constitutive_exon
GAACATATTTAGAAATGACAGTGTGATTTATACTTTCTGCATGGGTGCAGAG	21407490	21407630	21407680	21407628	-1	1	ENSTNIG00000003319	1	21403069	21410615	CP	4467	908	171159	No_or_no_constitutive_exon
GTGTGCGTGCTTGGGTGTGTGTGTGTGTGTGTGTGTGTGGGTGGGTCAAGCA	21416306	21416478	21416528	21416476	-1	1	ENSTNIG00000000290	1	21414471	21419632	None	4467	908	171159	No_or_no_constitutive_exon
TGCAGAAGAGGTTTGTGGGAGGATCAGAGATGTTCAGGGCTGAAGGTCAGGT	21507291	21507475	21507241	21507293	1	1	ENSTNIG00000006782	1	21505630	21507659	None	4467	908	171159	No_or_no_constitutive_exon
CTTTTTGCATGTCTCAAACCAAGACATTGTGCCCATCTTGTGGGATCAAGGG	22095056	22095297	22095347	22095295	-1	1	ENSTNIG00000008235	1	22094640	22096855	None	4467	908	171159	No_or_no_constitutive_exon
CCTCTGGAAAGGACAAAGGTGGTGCTGGACTCGGAGGAGGGACATGGCAGCA	22885206	22885298	22885156	22885208	1	1	ENSTNIG00000006235	1	22882017	22894868	None	4467	908	171159	No_or_no_constitutive_exon
ACTTACATTTTCCACTTTTTTTTAACCTTTCTGGATCGGGTGTAAAACAGGT	605039	605154	605204	605152	-1	10	ENSTNIG00000008284	1	601145	608287	setd3	4467	908	171159	No_or_no_constitutive_exon
GAGTTTGTCTTCTGTGTGTGTGTGTGTGTGTGTGTGTGTGTGTGGGGCAGCG	2813555	2813649	2813699	2813647	-1	10	ENSTNIG00000003925	1	2809278	2820010	ttc7b	4467	908	171159	No_or_no_constitutive_exon
CAGAGACCTGCAGCCGTCCTAACTGTGTCCTCCTCTGGGTGGGACTGCAGAG	4123597	4123716	4123547	4123599	1	10	ENSTNIG00000000180	1	4119380	4126527	mfsd2aa	4467	908	171159	No_or_no_constitutive_exon
GCAGCACTCCTTCCTGACAGATGTGTCAGATGTCCGAGAGATGGAGGGAGGC	4168445	4168497	4168395	4168447	1	10	ENSTNIG00000017469	1	4167953	4169112	ccdc28b	4467	908	171159	No_or_no_constitutive_exon
TTTAATAGTAATGTTTGGTGAAAACTCTGTAATCTGTTTGGGGCATATAGGA	4204968	4205073	4204918	4204970	1	10	ENSTNIG00000017464	1	4204688	4208852	None	4467	908	171159	No_or_no_constitutive_exon
GCTCCAGGCAGGGGGGCAGAGGAGAGGATGGCTCGGCTACTGGGGGACAGCG	4327027	4327496	4326977	4327029	1	10	ENSTNIG00000000917	1	4325894	4327496	zbtb42	4467	908	171159	No_or_no_constitutive_exon
CATCAGGAGCATGCCGCCGGAGGACCTGCAAGCAGGAGGCCTGGGAGCAGCA	5046627	5047004	5046577	5046629	1	10	ENSTNIG00000017414	1	5036926	5052012	prox2	4467	908	171159	No_or_no_constitutive_exon
GGGCCCAGTGATGTATTTTTCCACTCCGAATTTCTTTTGTGGGTGTGTAGAG	5238745	5238850	5238900	5238848	-1	10	ENSTNIG00000017406	1	5238467	5239341	JDP2	4467	908	171159	No_or_no_constitutive_exon
CAGCGCTGCGCTGCTTGTACTGATCCTCACTTTTCTCCTTATTTGGGAAGGT	5332397	5332637	5332347	5332399	1	10	ENSTNIG00000017393	1	5330240	5333173	zgc:163014	4467	908	171159	No_or_no_constitutive_exon
CCCCCCCTTTTTGTAACTTTTTTCTCCTTTTTGTCCATTTTGGGGAACAGTT	5525774	5525828	5525878	5525826	-1	10	ENSTNIG00000017379	1	5525068	5542098	tmem260	4467	908	171159	No_or_no_constitutive_exon
GTTTTAATTTTCTTACAAGTTAATGTGTCCTTGCATGCTTGTGTGGGCAGGT	5772145	5772211	5772261	5772209	-1	10	ENSTNIG00000017371	1	5766138	5777968	None	4467	908	171159	No_or_no_constitutive_exon
GCCAGGAGAAGCAGCCTGCAGAGGTGGAGATGGGCTGGGAAGACGTGCAGAC	5919115	5919452	5919065	5919117	1	10	ENSTNIG00000017357	1	5911024	5921866	zfyve28	4467	908	171159	No_or_no_constitutive_exon
TTTACTCCTGAAAATTATATTTATTTTCTGTTGATTCATCCATGGGACAGAT	6944670	6944726	6944620	6944672	1	10	ENSTNIG00000017302	1	6942002	6959030	MYO6_(1_of_many)	4467	908	171159	No_or_no_constitutive_exon
CCGTTCCAAAAAGGCCCGGGTCGCGACCTTTCGTTTTTGGGGACCAACAGAT	7434966	7435056	7434916	7434968	1	10	ENSTNIG00000017266	1	7430170	7436361	rps6ka1	4467	908	171159	No_or_no_constitutive_exon
GGAAGAGAAGGAGAAGGCGAAGAAAGGAAAGAAGGGCAAGGGGAAAGAAGAA	7841536	7841679	7841486	7841538	1	10	ENSTNIG00000017250	1	7836573	7842380	None	4467	908	171159	No_or_no_constitutive_exon
CAAGGAAGAGAAGGAGAAGGCGAAGAAAGGAAAGAAGGGCAAGGGGAAAGAA	7841533	7841679	7841483	7841535	1	10	ENSTNIG00000017250	1	7836573	7842380	None	4467	908	171159	No_or_no_constitutive_exon
TATTATAAATTGTATAATAATGAAAATTGTGTGTCTGTGTGTGGGGTTAGGT	7979713	7979882	7979932	7979880	-1	10	ENSTNIG00000017242	1	7972889	7981371	spred1	4467	908	171159	No_or_no_constitutive_exon
CCTGCTTGAACCGTCTCTAACTACACTGCGATCTTGTGCTGCTGGGGCAGGT	8729143	8729280	8729330	8729278	-1	10	ENSTNIG00000017212	1	8727402	8742392	myo10l1	4467	908	171159	Yes
TCCAACGCCACCACCCTCTCCCAGCCCATCCTGCAGCTGTCTGGGGACAGCC	8824246	8824400	8824196	8824248	1	10	ENSTNIG00000017208	1	8822829	8825827	None	4467	908	171159	No_or_no_constitutive_exon
CGCACAGCCGCCAGAGCCTGGCCTCCAAACTGGAGGACGGACAGAGGGAGGA	8848333	8848423	8848473	8848421	-1	10	ENSTNIG00000017206	1	8848333	8882268	hs6st1b	4467	908	171159	No_or_no_constitutive_exon
TACGGCCTCTGCCTTCGGTCCTGCTGACTCTGGGCTCCTGGGTGTGGCAGAG	8950966	8951091	8951141	8951089	-1	10	ENSTNIG00000017203	1	8948900	8951866	None	4467	908	171159	No_or_no_constitutive_exon
CATGCATGCACATGCATCACCTAACACTACCCTCTCTGTTTGGGACGTAGGT	9107751	9107913	9107701	9107753	1	10	ENSTNIG00000017194	1	9107543	9111417	None	4467	908	171159	No_or_no_constitutive_exon
CTACGCATACGCAAAGAGACAAAGCAGCAGGTGGTGATGATGAGGGGCAGAT	9159000	9159306	9158950	9159002	1	10	ENSTNIG00000017188	1	9154782	9160977	map1sb	4467	908	171159	No_or_no_constitutive_exon
GTGACTTGTTGGGAATCCTCACCAATCTTCTCTTCCTTCTTGGGGAGCAGGT	9255321	9255421	9255471	9255419	-1	10	ENSTNIG00000019429	1	9254612	9258129	PAK2	4467	908	171159	No_or_no_constitutive_exon
GCGATGGGGCTGCAAGAGAAGGAAAGGGTGCCGGGAAGGGCGTGGGGCAGCA	9303088	9303856	9303906	9303854	-1	10	ENSTNIG00000019435	1	9302853	9304216	slc35g2a	4467	908	171159	No_or_no_constitutive_exon
GTGACTTGTTGGGAATCCTCACCAATCTTCTCTTCCTTCTTGGGGAGCAGGT	9312221	9312321	9312371	9312319	-1	10	ENSTNIG00000006866	1	9311512	9315030	None	4467	908	171159	No_or_no_constitutive_exon
TTGAGACAATCGCTGGCTGCTCGGTGCTTTTGCAACTGTTGTTGGGGCAGAT	9347030	9347168	9347218	9347166	-1	10	ENSTNIG00000006669	1	9345079	9348152	tnfsf10_(1_of_many)	4467	908	171159	No_or_no_constitutive_exon
GCCAGGGAAAGGAACAATCCTTGAGGACACTAAGTTAAAGGGCAGCACAGGC	9376621	9377269	9376571	9376623	1	10	ENSTNIG00000000559	1	9375900	9378076	None	4467	908	171159	No_or_no_constitutive_exon
AGGGTCTCGGAGCTGGAGTGAGGGGAGGCGACGGCTACGGGGATGCTAAGGC	9602141	9602337	9602091	9602143	1	10	ENSTNIG00000006658	1	9574399	9616951	grin3ba	4467	908	171159	No_or_no_constitutive_exon
TGGATGAGGAAGAACCCGGGGCCGCGCCGCAGGGCCGGCGCGGGTCGGAGCG	10559461	10559716	10559766	10559714	-1	10	ENSTNIG00000019589	1	10559461	10562620	scarf1	4467	908	171159	No_or_no_constitutive_exon
CCTCCTGACCCCCAGCCCAGCCCCAGTTTACCGTCACAGAGGGGTCGCAGGA	10836858	10837074	10837124	10837072	-1	10	ENSTNIG00000019264	1	10831791	10838070	cdan1	4467	908	171159	Yes
AGGAGAAGGCCGTGGTGGAGCCGCCTGACCGACGCTGCTCTGTGGGACAGGT	10833285	10833389	10833439	10833387	-1	10	ENSTNIG00000019264	1	10831791	10838070	cdan1	4467	908	171159	Yes
ATTCCATTTCCAGATGAACCCCCGGCGGTCACGTGATCCTGTGCGGGCAGAT	10856896	10857070	10857120	10857068	-1	10	ENSTNIG00000019267	1	10856636	10858259	ptgr2_(1_of_many)	4467	908	171159	No_or_no_constitutive_exon
CCTTTCCTCCTCCCGTCCTCGGTGAAAAACCAAATGTTTGTGTTGGGAAGGC	11693599	11693870	11693549	11693601	1	10	ENSTNIG00000019333	1	11692039	11694379	sav1	4467	908	171159	No_or_no_constitutive_exon
CACCGGTGTCCCTCAGTTTCATCACTGGTTTTCGTTTGGTGGGCGTGAAGGC	11923871	11923993	11923821	11923873	1	10	ENSTNIG00000019356	1	11919961	11925009	rtf1	4467	908	171159	No_or_no_constitutive_exon
GACGCTCTCCCAGGAGGGGGCAAGCGCCGGAGGCGTGCCGTAGCAGGGAGCA	13092483	13092879	13092929	13092877	-1	10	ENSTNIG00000012379	1	13092483	13120856	kcnh5b	4467	908	171159	No_or_no_constitutive_exon
TGTGTGTGTGTGTGTGTGTGCGTGCGTGAGAGAGAGAGAGAGGGAGAGAGCC	13186417	13186433	13186367	13186419	1	10	ENSTNIG00000002578	1	13172993	13187219	arhgap5	4467	908	171159	No_or_no_constitutive_exon
TCAGTATGCGCTAACATGCGCTGCCTGGTGGGGTTTGTGTGGGTGCACAGGG	1595466	1595613	1595416	1595468	1	11	ENSTNIG00000010679	1	1548113	1599925	celf4	4467	908	171159	No_or_no_constitutive_exon
TTAACAATGTCTTGATTTCACTCGTTAGCTTAACAACCTTGTATGGGCAGGT	1829926	1830057	1830107	1830055	-1	11	ENSTNIG00000011107	1	1827604	1831130	OTOP1	4467	908	171159	No_or_no_constitutive_exon
CTTCCACAGATCCACCACGGGGCACTGTTGCTCCTTCTAATGGGAATTAGGA	1837489	1837636	1837686	1837634	-1	11	ENSTNIG00000011108	1	1837151	1839384	lyar	4467	908	171159	No_or_no_constitutive_exon
TGTGCGCGCTCACCAGGGCCTAAAAATGGCGTTGTGCTGCGCGGGTGCAGGT	2637121	2637246	2637071	2637123	1	11	ENSTNIG00000007097	1	2633766	2639705	mapkapk3	4467	908	171159	No_or_no_constitutive_exon
TCGGGCGTGTTTGCGAGCTCCTTTCCTAACAACGCGTTGGATGGGTGCAGAG	3870151	3870240	3870101	3870153	1	11	ENSTNIG00000007044	1	3868035	3876358	ipo9	4467	908	171159	No_or_no_constitutive_exon
TGACTTTGGTGTTGCCATCCGGGATGCTGATGTTCTTGTGGGGGATAAAGTA	4185010	4185029	4184960	4185012	1	11	ENSTNIG00000014832	1	4183916	4185935	None	4467	908	171159	Yes
CCATCCGGGGGATGGGCGAGGGGAGCAGGTGGGAAGACCCGGGGTCGCAGGG	4250316	4250568	4250266	4250318	1	11	ENSTNIG00000014826	1	4249740	4250568	None	4467	908	171159	No_or_no_constitutive_exon
TATGACTCGCGACCCCTTTGACCCCGTGCTCTGCCTTTTTTATGGGATAGGT	4537023	4537206	4536973	4537025	1	11	ENSTNIG00000014813	1	4514269	4540731	atp2b2	4467	908	171159	No_or_no_constitutive_exon
CGTTGTTTGGTGCAAATCCCCAAGCCCTAAACGACAGTGTGGGTCAACAGGT	5015828	5015954	5015778	5015830	1	11	ENSTNIG00000014787	1	5015097	5018005	znf362a	4467	908	171159	No_or_no_constitutive_exon
AGGACTGCCCTGACTAGCAGTCATCCAACAGTTTGCTTTAATGGGTGCAGGA	5244824	5244956	5245006	5244954	-1	11	ENSTNIG00000014768	1	5242480	5245513	hemk1	4467	908	171159	No_or_no_constitutive_exon
TCAGCTGATGGCCAACCTGGAGAGCATGCCCGTGTCCAAGGGTGGGAGAGTT	5942440	5942551	5942601	5942549	-1	11	ENSTNIG00000014728	1	5917673	5955785	cadpsb	4467	908	171159	Yes
CAAGAAGGGTGAGAACGAGAAGAAGGATCAGCAAGGAGGGTGAGAAGGAGGC	6522046	6522180	6521996	6522048	1	11	ENSTNIG00000001365	1	6521278	6523143	None	4467	908	171159	No_or_no_constitutive_exon
TCTGTATCCCAGACAGCGTCTCACTCTGTCCTCTCTCGTCGGGACTGCAGGT	6621652	6621736	6621602	6621654	1	11	ENSTNIG00000014660	1	6620581	6622324	None	4467	908	171159	No_or_no_constitutive_exon
CACACTATTAATAACAGAAGGAAAATGTGTGTGCGTGTGTGTGGGAGCAGGT	6669742	6670000	6670050	6669998	-1	11	ENSTNIG00000000973	1	6669742	6671764	MINOS1-NBL1	4467	908	171159	No_or_no_constitutive_exon
TACTGCGTTATGAAGCTTCTGACTCGTTTTTTGTCTTTTTCGATGGGCAGAG	6906318	6906514	6906268	6906320	1	11	ENSTNIG00000014626	1	6898948	6923823	srgap3_(1_of_many)	4467	908	171159	No_or_no_constitutive_exon
CACTTTTCAGGATGCTTTTGGCCAGTGTAACAGTTTCTTATGGGATTAAGGT	7029765	7029882	7029932	7029880	-1	11	ENSTNIG00000014618	1	7026411	7034978	fancd2	4467	908	171159	No_or_no_constitutive_exon
GGCTCCGGGCGAAGGCAGCTGAGTTTAATTCACTGATTGTGTCGGGGCAGTT	7214040	7214169	7213990	7214042	1	11	ENSTNIG00000014608	1	7213002	7217102	uroc1	4467	908	171159	Yes
CTCTGTCCTCCGCCGACGCCTGTTCCCAGCAGACGTTCCCGCAGGGCCAGAC	7298148	7298261	7298311	7298259	-1	11	ENSTNIG00000014599	1	7297620	7306042	fgd5b	4467	908	171159	No_or_no_constitutive_exon
TGTGTGTGTGTGTGTGTGTGTGTGTGTGTGTGTGTGTGTAGGGGCTACAGTG	7387039	7387137	7386989	7387041	1	11	ENSTNIG00000014586	1	7385137	7389142	arhgef25b_(1_of_many)	4467	908	171159	No_or_no_constitutive_exon
GAGTCTGGTTTACGTGTAGCTCTCACCTTTGTGTCACACCGGGATGGCAGGG	7991130	7991336	7991080	7991132	1	11	ENSTNIG00000018252	1	7990106	7994067	avil	4467	908	171159	No_or_no_constitutive_exon
AACAATAACCGGAACATTAATCTGTGTGTGTGTGTGGGGGCGGGGAACAGGC	8424766	8424874	8424924	8424872	-1	11	ENSTNIG00000018279	1	8423257	8431633	ppm1j	4467	908	171159	No_or_no_constitutive_exon
ACAATTTAAATTGCTAAAAATTGGACTTTTCACTTTGCATATGGGCACAGAT	9704013	9704115	9703963	9704015	1	11	ENSTNIG00000007285	1	9697259	9709649	srgap2	4467	908	171159	Yes
GTAACATTGTCAAGCTAGCTGACGTCCTGTGTGTTTCCTGGTGCGGGCAGGC	9791978	9792110	9791928	9791980	1	11	ENSTNIG00000007292	1	9791756	9795371	slc6a14_(1_of_many)	4467	908	171159	No_or_no_constitutive_exon
ACAACACCGTCAGCCTGCACGCGTCTAACAACAAGAACCCGGGTGCACAGCT	9970116	9971015	9970066	9970118	1	11	ENSTNIG00000007305	1	9963356	9976860	None	4467	908	171159	No_or_no_constitutive_exon
CGCTGCTCTGCCGCGTTACTCTGGGAGTCCTCGAAAGGGAGGCTGGGCAGAG	10143136	10143279	10143086	10143138	1	11	ENSTNIG00000007326	1	10141766	10145673	None	4467	908	171159	No_or_no_constitutive_exon
TCCAGACGACGAGGTGGTTGGCGTCAGCGTCAGCGTGCGCGAGCGGGGAGGA	10906963	10907075	10906913	10906965	1	11	ENSTNIG00000007358	1	10905370	10907287	EIF4E3_(1_of_many)	4467	908	171159	No_or_no_constitutive_exon
TGTCTTTCTTCTTAAAATTGCTAATATCTGGGCATTTCTCGGGGGGTCAGAT	11595979	11596132	11596182	11596130	-1	11	ENSTNIG00000007388	1	11594658	11597527	cfap57	4467	908	171159	No_or_no_constitutive_exon
GGGGGGGGGGCTGCAGTGAGAGCTGACATGTTTCTCTTTTGGGGTGCTAGCC	863793	863919	863969	863917	-1	12	ENSTNIG00000010810	1	863541	865315	gda	4467	908	171159	No_or_no_constitutive_exon
CTAAAAGTAATCGTTTTTTCTGCTCCTTCCCACCGGGGGGGTGGGTGTAGGT	2803094	2803297	2803347	2803295	-1	12	ENSTNIG00000015419	1	2799476	2810447	pip5k1bb	4467	908	171159	No_or_no_constitutive_exon
CGTCCCTCCGTGGATCTCAAACCGGTTTGTCTCGTTGTTGGGATGAACAGAC	2841205	2841371	2841421	2841369	-1	12	ENSTNIG00000015418	1	2837853	2842443	unc45b	4467	908	171159	No_or_no_constitutive_exon
CGTCTGTGGGTTCGCGTTCCTCCTGATCCAGCTGATGCTGTTGGTGGGAGTT	2923555	2923581	2923631	2923579	-1	12	ENSTNIG00000015408	1	2920977	2925348	serinc5	4467	908	171159	No_or_no_constitutive_exon
TTCAGAAATGCATGAATATAATGTGGATTTTTCTGCCCTTCTGGGGACAGGA	3062653	3062798	3062603	3062655	1	12	ENSTNIG00000015399	1	3056060	3064244	epg5	4467	908	171159	No_or_no_constitutive_exon
TTTGAAAATAAGCATTAAATAACAAACACACTTTTCCCGTGGGGCATCAGGC	3159885	3159975	3159835	3159887	1	12	ENSTNIG00000015389	1	3142344	3160280	pi4kab	4467	908	171159	No_or_no_constitutive_exon
GGATCTGTGTGTGAACGAAAAAGAGAAGGCAGGATGGGAAAAGTGCATAGTA	3561365	3561406	3561456	3561404	-1	12	ENSTNIG00000015362	1	3556161	3565284	rusc2	4467	908	171159	No_or_no_constitutive_exon
CTGTGTGACTGATGGTGTGTTTTTGTCCCACCAGTGGGTCAGTCAGGCAGGC	3558930	3559085	3559135	3559083	-1	12	ENSTNIG00000015362	1	3556161	3565284	rusc2	4467	908	171159	No_or_no_constitutive_exon
CTATCACATTATGGTAATTCTTTTTTGTGTGTGTGTGTCCTGGGTAATAGAT	3686533	3686640	3686483	3686535	1	12	ENSTNIG00000015353	1	3683784	3694055	ppil2	4467	908	171159	No_or_no_constitutive_exon
GTGCGCGTGTGTGTGTGTGTGTGTGTGTGTGTGTGTGTGTGTGGGTGCAGCG	4127726	4127817	4127676	4127728	1	12	ENSTNIG00000015628	1	4126044	4130256	si:dkey-13n15	2	4467	908	171159	No_or_no_constitutive_exon
TTTGTTGCTGGTGATGTGAGCGTCTGAGGGTCTGTTTTGTGGTGGGGCAGGT	4220469	4220576	4220419	4220471	1	12	ENSTNIG00000015624	1	4219308	4222204	coq5	4467	908	171159	No_or_no_constitutive_exon
AGAGGCTGACCTGCGTGGCCCGGCACGCCACGCTCGCTCCCGGGGCAGAGAG	4395286	4395308	4395236	4395288	1	12	ENSTNIG00000015615	1	4393834	4397125	None	4467	908	171159	No_or_no_constitutive_exon
TATGTGGCGTATCTCCGGACATGATAACGTCTCTGCTCCGTAGGCGGGAGGG	4396994	4397125	4396944	4396996	1	12	ENSTNIG00000015615	1	4393834	4397125	None	4467	908	171159	No_or_no_constitutive_exon
CAATCCCTGCGACTACGGAACCTGCATTGACAATATCAACGGGTATCGAGTG	4938967	4938992	4939042	4938990	-1	12	ENSTNIG00000015591	1	4926486	4953886	notch1b	4467	908	171159	No_or_no_constitutive_exon
TCACATTTGCACGTTTAGGTACCGACCATCTCTGATGTCTGGGGTCACAGGA	5415428	5415536	5415586	5415534	-1	12	ENSTNIG00000015963	1	5414439	5420979	None	4467	908	171159	No_or_no_constitutive_exon
GCTGTGGGTTCCTTCTGTTGATGCCTGTCTGCTGGGCCGGGGGGGTTCAGGT	5591026	5591122	5591172	5591120	-1	12	ENSTNIG00000015957	1	5587212	5594889	mccc2	4467	908	171159	No_or_no_constitutive_exon
CCTTTTGCCCAAAATCACATTGAAATGAGACATTTTCCCTGTGGGCGTAGGT	5600449	5600526	5600576	5600524	-1	12	ENSTNIG00000015956	1	5598662	5610614	TLE1	4467	908	171159	No_or_no_constitutive_exon
GGCGGAGAGGGAGAGGGAGGAGTGGGAGAGGGAGCAGCAGAGGGGCGGAGGC	5873090	5873227	5873277	5873225	-1	12	ENSTNIG00000015935	1	5865254	5876976	adamts12	4467	908	171159	No_or_no_constitutive_exon
ATGAAGATGATGATGAGGAAGAGGAAGAAGAAGAAGAGGGAGACGAGAAGAG	6206451	6206490	6206540	6206488	-1	12	ENSTNIG00000015898	1	6205924	6211180	pes	4467	908	171159	No_or_no_constitutive_exon
TTGCTTTTGGTAAAAATTCAGTGATCTAATCTAAAGTTTTGTGGGTCAAGGA	6276996	6277078	6276946	6276998	1	12	ENSTNIG00000015890	1	6276039	6278249	aldh3b2	4467	908	171159	No_or_no_constitutive_exon
GTGTGTGTGTTTGGACCTTGGTGATGGGTTTGCTGTAACTCTGGGAACAGGT	6281236	6281381	6281186	6281238	1	12	ENSTNIG00000015888	1	6280832	6283905	mvk	4467	908	171159	No_or_no_constitutive_exon
GTGACCCCTCTGACTCTCAGACCAGCATTAAATCCCTCTGTTGGGAGCAGGA	6376799	6376972	6376749	6376801	1	12	ENSTNIG00000015884	1	6373929	6377739	tchp	4467	908	171159	No_or_no_constitutive_exon
CCTGCCTTCTACAGAGTTGATCAGCTGAGCTCTGGTCCTCATGGGGAAAGGT	6377208	6377394	6377158	6377210	1	12	ENSTNIG00000015884	1	6373929	6377739	tchp	4467	908	171159	No_or_no_constitutive_exon
CCTTCCTCTCCTCCCACCTCCCCCTCCACCTGCCCGGGTGTGGGGGTCAGGA	6877783	6877925	6877975	6877923	-1	12	ENSTNIG00000015837	1	6876838	6900353	SMTN	4467	908	171159	No_or_no_constitutive_exon
ACCTGCCGTTTGCTCTGTGCGGCCCTGTCATCGGCGGGTGAAATGTGAAGCA	7636501	7636574	7636451	7636503	1	12	ENSTNIG00000006005	1	7633105	7642957	hnrnpk	4467	908	171159	Yes
CAAAAGGAAATGTTTATTTCTACATTTTCTTCGTGTGCGGGGGGAATCAGAA	7747026	7747269	7747319	7747267	-1	12	ENSTNIG00000002192	1	7745896	7748009	None	4467	908	171159	No_or_no_constitutive_exon
ACTCCAGTTTTCCCTTTGAACCAGGAACTTGGAGGATAGATGGGATACAGCA	8064624	8064681	8064574	8064626	1	12	ENSTNIG00000017583	1	8055034	8132367	grid2	4467	908	171159	No_or_no_constitutive_exon
TTTCATAATGAACGTTTTTTCGGTCATATGTGTTGGCGGTGGGGTCACAGGC	9224223	9224362	9224412	9224360	-1	12	ENSTNIG00000016691	1	9223454	9225206	None	4467	908	171159	No_or_no_constitutive_exon
CTTTGATGCATTTAAGATTCACCCAATGACGGCGGCGTGTCGATGGGCAGGG	9223631	9223769	9223819	9223767	-1	12	ENSTNIG00000016691	1	9223454	9225206	None	4467	908	171159	No_or_no_constitutive_exon
CCTCTCTCGCTGTATTTACAGAACTGTCCTCCGGTGTGTCTGCGGGGCAGGT	9996516	9996579	9996629	9996577	-1	12	ENSTNIG00000016722	1	9995509	10002493	PKN3_(1_of_many)	4467	908	171159	No_or_no_constitutive_exon
CACATGGCTGTTCCCTGTTGTTTCTTGTTGTGATTGCGATGGTGGGACAGGT	10159910	10160127	10160177	10160125	-1	12	ENSTNIG00000016735	1	10159221	10160526	None	4467	908	171159	No_or_no_constitutive_exon
GCCTTCACTGGCGCGTGGGTGCAGGGACTGATGACGGCTGTGGGTGGCAGGA	10224023	10224163	10224213	10224161	-1	12	ENSTNIG00000016742	1	10218939	10225888	None	4467	908	171159	No_or_no_constitutive_exon
GCAGATGTATAATCGTCCGTCTGTTTTTGGGCCTCTGTTGGTGGGGTCAGTC	11021216	11021379	11021166	11021218	1	12	ENSTNIG00000016766	1	11020702	11032344	gnb1l	4467	908	171159	No_or_no_constitutive_exon
CCTAGACTTGGGCCTGGGCGAGCTGTGGAGGGAGGTGGGGAGGAATGCAGAG	11376639	11377055	11376589	11376641	1	12	ENSTNIG00000011429	1	11375302	11377055	bmp10	4467	908	171159	No_or_no_constitutive_exon
GTTTGAAGTGATGCGGAAAAAAGAAAAATGCCTTTTTGCACACGGGATAGAA	11511001	11511113	11510951	11511003	1	12	ENSTNIG00000011437	1	11503742	11511985	susd1	4467	908	171159	No_or_no_constitutive_exon
GGAAGCACGGCGGATCTCCGTGGTTACCAGTTTGTGTTTCCGTGGGACAGGT	11864895	11865088	11864845	11864897	1	12	ENSTNIG00000011479	1	11864274	11866880	si:dkey-222h21	12	4467	908	171159	No_or_no_constitutive_exon
CCGCCGCCGCCGCGGGTTGAGCTAAGGTGCCGCTGGTTGTGTGTGGGCAGGC	11994295	11994506	11994556	11994504	-1	12	ENSTNIG00000018854	1	11993480	11995598	ptar1	4467	908	171159	No_or_no_constitutive_exon
CGGAAGAAGAGTAAAGAGGAGGAGGAGAGGGAGAGGGAGAGGGGGAAGAGCA	12352398	12352490	12352540	12352488	-1	12	ENSTNIG00000018884	1	12352086	12354070	None	4467	908	171159	No_or_no_constitutive_exon
GCCTCACAGAGGCCACAGTGTACCCAGCTGAATGGTTCCAGGGCCAGCAGTA	1154384	1154418	1154334	1154386	1	13	ENSTNIG00000008850	1	1147560	1177076	wwp2	4467	908	171159	No_or_no_constitutive_exon
GCCAGGTTCCCTACGTGAGCGCCTTCCGTCCTTTTGCTTGGGTGCGGCAGGC	1305249	1305374	1305424	1305372	-1	13	ENSTNIG00000008836	1	1304716	1307674	si:dkey-238o13	4	4467	908	171159	No_or_no_constitutive_exon
CACACCGGGGGGTCATGGCTAATGCATTTCTCTTCCTCCTGGGTTGGCAGTT	1388601	1388691	1388551	1388603	1	13	ENSTNIG00000008828	1	1386580	1388691	pllp	4467	908	171159	No_or_no_constitutive_exon
CTCCTGAAGCTAACCTGTGTTGTTTCTCTTTGTCTTATGGGGATGATCAGAC	3755925	3756024	3756074	3756022	-1	13	ENSTNIG00000019211	1	3752130	3756255	ppp6r2b	4467	908	171159	No_or_no_constitutive_exon
GATGAATAAAATGGAGCTTTCTGCTTCTGTCCTTGTGGTTGTGGGTGTAGAG	3752896	3752982	3753032	3752980	-1	13	ENSTNIG00000019211	1	3752130	3756255	ppp6r2b	4467	908	171159	No_or_no_constitutive_exon
CTTCTTTCTTTTTTTTTTCCCCTGTGTTTTCTGGACATGTGAGGGTACAGAT	4768268	4768366	4768416	4768364	-1	13	ENSTNIG00000000274	1	4768268	4771999	nudt7	4467	908	171159	No_or_no_constitutive_exon
CTCCACCACGGTGCCCGGGAATGCTATACTGCCAGTGGGCATGATAACAGGC	4860350	4860456	4860506	4860454	-1	13	ENSTNIG00000012114	1	4853798	4860905	erc1a	4467	908	171159	No_or_no_constitutive_exon
CTAGAGGCTGACGCAGATGCTCAGGAGTAACGCTGCTTTCTGGGGGATAGAC	4948000	4948153	4947950	4948002	1	13	ENSTNIG00000012125	1	4941532	4951989	None	4467	908	171159	No_or_no_constitutive_exon
CCATAAAGCGCTGTGTTTGTTCTGGGTATAACTGTGTGTTTGGGTTGAAGGT	5192088	5192187	5192038	5192090	1	13	ENSTNIG00000012150	1	5187459	5221328	itpr2	4467	908	171159	No_or_no_constitutive_exon
TTTTAATTTTTGGTTTTTTTTACCCCTCATCCTCTCTTGATTGGGGGCAGTA	6816345	6816462	6816512	6816460	-1	13	ENSTNIG00000008355	1	6813077	6820443	WASHC4	4467	908	171159	No_or_no_constitutive_exon
CTGCTGTTAAAGTTCTCCTGGCTAACCGTGTCCCGTTTGTGTGGGATCAGGA	6866450	6866566	6866616	6866564	-1	13	ENSTNIG00000008360	1	6865991	6867713	zgc:153031	4467	908	171159	No_or_no_constitutive_exon
AACGGGACCCTGGCGCCGGCGGGGAGAGAGGGGAGCGGAGCTGAGGGCAGAC	6915810	6915950	6915760	6915812	1	13	ENSTNIG00000008363	1	6915699	6917955	mlc1	4467	908	171159	No_or_no_constitutive_exon
CAAATTCACTTTTACCTCACTTTCCCTCTCTGTCTCTCTCGGGGTTACAGGT	7017202	7017417	7017152	7017204	1	13	ENSTNIG00000008369	1	6988165	7037733	None	4467	908	171159	No_or_no_constitutive_exon
TCTGGACTAAATATTAAAGTCTTTGGTAATGAACATGTTTTAACGGGCAGAT	7826661	7826819	7826611	7826663	1	13	ENSTNIG00000008411	1	7822487	7829598	ca12	4467	908	171159	No_or_no_constitutive_exon
GTTATCCCTTTATAAATCTGCTTATAACAATTGTTATCTGGGGTGTTGAGCG	7892335	7892496	7892546	7892494	-1	13	ENSTNIG00000008418	1	7891444	7893792	cyp11a2	4467	908	171159	No_or_no_constitutive_exon
CGGGACCGGGACAGGGACAGGGACAGGGACAGGGACAGGGACAGGGACAGCC	8194504	8194595	8194454	8194506	1	13	ENSTNIG00000008434	1	8189767	8194595	pias1b	4467	908	171159	No_or_no_constitutive_exon
TTTCCATAACTTTCTCGGTTTTAAATGTGTTTTTCTGTCTGTGGGTGCAGCT	8201464	8201556	8201414	8201466	1	13	ENSTNIG00000008435	1	8200194	8202789	morf4l1	4467	908	171159	No_or_no_constitutive_exon
GTGTGTGTGTGTGTGTGTGTGTGTGTGTGTGTGTGTGTGTGGGTCAACAGGG	8336136	8336273	8336323	8336271	-1	13	ENSTNIG00000002358	1	8335678	8340229	None	4467	908	171159	No_or_no_constitutive_exon
AGGTGGCTGCTGTTGAAGTAGATGGTGGTTCAAGTGGGCATGGCGAACAGCA	8998575	8998780	8998830	8998778	-1	13	ENSTNIG00000008469	1	8987729	9003416	si:ch211-272n13	3	4467	908	171159	No_or_no_constitutive_exon
ACACCAGGACCTGACCTTCATCCTCCCTCCATGCTGCCTGTCAGTGGGAGGG	11147569	11147601	11147519	11147571	1	13	ENSTNIG00000016060	1	11143774	11148740	st7	4467	908	171159	No_or_no_constitutive_exon
GGGTGGGGTGTGGGGGGGGGGGAGGTGTTGTATGTATAGGGGATGTGGAGAG	11147754	11147783	11147704	11147756	1	13	ENSTNIG00000016060	1	11143774	11148740	st7	4467	908	171159	No_or_no_constitutive_exon
CAAGTGTGAGCGTAGTGTATTGACTGCCTTAACTCCCTGGCGGTGGGCAGGT	11165344	11165385	11165435	11165383	-1	13	ENSTNIG00000016062	1	11155589	11166252	asz1	4467	908	171159	No_or_no_constitutive_exon
TCAGTGAATCAGATTCTGACAGAATTTAACGGTTTTCTGCCGGTGGGCAGGA	11243236	11243302	11243186	11243238	1	13	ENSTNIG00000016068	1	11241916	11245420	deaf1	4467	908	171159	Yes
CTCCCCCCATCTCTGACCTGTTTTCCATTGTTTGTCTCGGCGGGAGCCAGCG	11326795	11326934	11326984	11326932	-1	13	ENSTNIG00000016076	1	11315552	11344262	syt7a	4467	908	171159	Yes
GAAAGTATTTACCAGCTTAAAGCACTCGCTGATGATGGGAAACAATGCAGGG	11424059	11424235	11424285	11424233	-1	13	ENSTNIG00000006541	1	11421218	11424436	epx	4467	908	171159	No_or_no_constitutive_exon
CTGCAGCGGCAGATGTCCAGCGGGAGCGCCTACGCCCTGAGTGGGGACAGAA	11509824	11510001	11509774	11509826	1	13	ENSTNIG00000013679	1	11506361	11513719	pkp3a	4467	908	171159	No_or_no_constitutive_exon
GCTTTTTGTTGGGAACGCGCTCCAAAGGCTTTGTTCTTCATGGGTGACAGAT	11735644	11735728	11735778	11735726	-1	13	ENSTNIG00000013704	1	11734631	11739220	None	4467	908	171159	No_or_no_constitutive_exon
TGCTCCTAACAGGCGCCGAGGGGTTTCTCATCCTTCTTTTTGGGCGACAGGA	11758268	11758564	11758218	11758270	1	13	ENSTNIG00000013706	1	11757433	11762001	RFX7_(1_of_many)	4467	908	171159	No_or_no_constitutive_exon
TGAAGGCAGGAGCCTGGATGCTGATGTGTGTTTTACCGCTCGGGATGCAGGC	12243027	12243209	12242977	12243029	1	13	ENSTNIG00000013729	1	12219905	12247471	cpne8	4467	908	171159	Yes
ATTCTTAGTCTGCCCTAAACGACTGAAGTGGTTGTTTTCTGGGGCTGCAGCG	12289916	12290043	12290093	12290041	-1	13	ENSTNIG00000013735	1	12287944	12290211	ampd3b	4467	908	171159	No_or_no_constitutive_exon
GAAGTCTCCTGATGGCGTCTGACCTTTGACCTGTGCTCTGTGGCGGGCAGGA	12380587	12380713	12380537	12380589	1	13	ENSTNIG00000013746	1	12377905	12383790	INSC	4467	908	171159	No_or_no_constitutive_exon
GCTACGTCTCTTCTGAGTGTCTGTTATCGCCCCCGTTTCCATGGGAACAGGT	12935002	12935158	12934952	12935004	1	13	ENSTNIG00000010392	1	12931896	12936283	mfge8b	4467	908	171159	No_or_no_constitutive_exon
GAGGGGCTGGCGGGAGGGGCTGGGGGAGGGGCTGGTGGGAGGAGTCTGAGCA	13013987	13014098	13013937	13013989	1	13	ENSTNIG00000010404	1	13011656	13014098	None	4467	908	171159	No_or_no_constitutive_exon
AGCGGGAGAGGGAACGTGAGCGGGAAAGAGAGCGGGAAAGAGAAAGGGAGGA	913241	913295	913191	913243	1	14	ENSTNIG00000019184	1	911714	913295	ptchd4_(1_of_many)	4467	908	171159	No_or_no_constitutive_exon
TCCTCCTCCTCCTCCTCCTCCTCTCTCATCCCATTCTTCTCCGAGGGCAGGA	1198954	1199066	1198904	1198956	1	14	ENSTNIG00000019172	1	1195590	1199066	znf395b	4467	908	171159	No_or_no_constitutive_exon
TACACCGACGAGAAGGGGAAGGTGAAGATCAAGGGGAACCTGCTGGGGAGCT	1586714	1586996	1587046	1586994	-1	14	ENSTNIG00000019150	1	1586274	1588048	cx32	3	4467	908	171159	No_or_no_constitutive_exon
CGGTCTCGCCCCGTTTGCAGGGACGGTCAAGCATCTGGACGTCCAGGGAGAA	2036487	2036667	2036437	2036489	1	14	ENSTNIG00000019132	1	2035047	2037088	None	4467	908	171159	No_or_no_constitutive_exon
CAGTAGAACTAATGTCACATTTGCTTCCTCTCCCACGTGCACGGGCGCAGGC	2083219	2083387	2083437	2083385	-1	14	ENSTNIG00000019125	1	2073011	2089054	map3k5	4467	908	171159	Yes
AGAGCGGGAGCGTGAACGGGAGAGGGAAAGAGAGAGGGAGCGAGAAAGAGAC	2472184	2472296	2472134	2472186	1	14	ENSTNIG00000012222	1	2468552	2475372	None	4467	908	171159	Yes
TTTAAGCTCAGGCGCAACTTCTGTTTGTGGCTTCTTATAAATGTGGGCAGCA	2882289	2882488	2882239	2882291	1	14	ENSTNIG00000012242	1	2870007	2886583	FIG4	4467	908	171159	Yes
TAGGCAGCCATATTTGCTTTGGTTTTGATATTATTTATTTGGGACCACAGGA	3513953	3514049	3513903	3513955	1	14	ENSTNIG00000012274	1	3513723	3515388	ppil6	4467	908	171159	No_or_no_constitutive_exon
CAGCGGTGCCCCCCCGCGGTCGTTGACGTTGTTGTTTTTGAATCGGGCAGGA	3553422	3553613	3553372	3553424	1	14	ENSTNIG00000012277	1	3551383	3554004	sesn1	4467	908	171159	No_or_no_constitutive_exon
ATCCTCTCTTGAAATTCGGCCTGTCTGCCTCTGGGGGGTGGGGGAACTAGGT	3953593	3953678	3953728	3953676	-1	14	ENSTNIG00000012298	1	3952592	3956145	tram2	4467	908	171159	No_or_no_constitutive_exon
TAACGCTGTTCGCAGATGTTCATTAGTCGATCTCTCTCCCGGGGGTTCAGGA	4356854	4357071	4357121	4357069	-1	14	ENSTNIG00000010758	1	4355949	4358435	nek2	4467	908	171159	No_or_no_constitutive_exon
AGACGAAGGTACATGAACACACCTCATCTTCTTACAATAAAATTTGGGAGTC	4423948	4425117	4423898	4423950	1	14	ENSTNIG00000010753	1	4422438	4425117	tagapb	4467	908	171159	No_or_no_constitutive_exon
AACCTTTGCCATCATTGTCTGTCCTGTTGTTCATCGCTGGGCACGAGCAGGA	4608590	4608743	4608540	4608592	1	14	ENSTNIG00000016417	1	4577506	4635716	None	4467	908	171159	No_or_no_constitutive_exon
GGTGGCAGCGGGACTCTGACCCGTGGGGACCAGAGTGGGGTGAACGGCAGCG	5151024	5151170	5150974	5151026	1	14	ENSTNIG00000016380	1	5140047	5154783	PTPN14	4467	908	171159	No_or_no_constitutive_exon
CCTTCTCCACCAGCCCGCCTCTGTCCTCCGGCGCGGCCGCGGCGCGGGAGAC	5319236	5319468	5319518	5319466	-1	14	ENSTNIG00000016369	1	5314776	5319777	gata4	4467	908	171159	No_or_no_constitutive_exon
CCAGATGGCCGGAGTAACGCCTGTGGTTTTTCTCCTTTTCTCGAGGGCAGGC	5771482	5771559	5771609	5771557	-1	14	ENSTNIG00000016336	1	5770293	5772224	blk	4467	908	171159	No_or_no_constitutive_exon
CTCCTGACCAGAGGAGCCTTGGATGCTAATCAGATTTGGGTGGATTGAAGGC	6070391	6070444	6070494	6070442	-1	14	ENSTNIG00000016315	1	6067703	6073685	MAP7	4467	908	171159	No_or_no_constitutive_exon
AGAGGATGAGAGAGATGGAGAGGCAGAGGGAGGAGGAAAGGGTGAGGGAGTT	6258617	6258658	6258567	6258619	1	14	ENSTNIG00000016308	1	6254896	6267747	itsn2a	4467	908	171159	Yes
GACTTGAGAAACTTGATTTGACCTTTTCTTCCTCTTCTCTGCGGGCAAAGAT	6268713	6268782	6268832	6268780	-1	14	ENSTNIG00000016307	1	6268016	6269230	None	4467	908	171159	No_or_no_constitutive_exon
GTCACCATGTTAGGCCCCCCACCGGTCCCCAAAGCACGCATGGGTGGCAGGC	6290017	6290269	6289967	6290019	1	14	ENSTNIG00000016304	1	6289325	6294023	None	4467	908	171159	No_or_no_constitutive_exon
GAGTAAATCTACACCTTCTACAGTTGTTTCCACCTAAATGGTGGGATCAGGT	7323079	7323147	7323029	7323081	1	14	ENSTNIG00000002450	1	7321549	7324733	actr10	4467	908	171159	No_or_no_constitutive_exon
CTAGTAAACTACACGGTAAACTATTTTTCTCTCCTCATTTTTCAAGGGAGCA	7660702	7660952	7660652	7660704	1	14	ENSTNIG00000001146	1	7659296	7660952	zgc:110789_(1_of_many)	4467	908	171159	No_or_no_constitutive_exon
CGCTGTCCCAGAGAATCAGGACTTCCTGGATTCCATCAAGAGGGGGTAAGTT	7898046	7898061	7897996	7898048	1	14	ENSTNIG00000003595	1	7897692	7900539	ubxn2a	4467	908	171159	No_or_no_constitutive_exon
ACTTTAATAAGTCTGGTTGGAAGACGGTTGTTTGTCTTTGGGGCTTGAAGGT	9345671	9345753	9345621	9345673	1	14	ENSTNIG00000001141	1	9344658	9345975	None	4467	908	171159	No_or_no_constitutive_exon
GGGCCCCGTATTTAGCATTTACCCCAACTGTGTTGCTTTCTGGGCGGCAGCA	9522660	9522907	9522957	9522905	-1	14	ENSTNIG00000005430	1	9515797	9528560	cad	4467	908	171159	No_or_no_constitutive_exon
ACCTCGTAAACGCGCCTGGGTGCGTGTTTTGTTTTTCTTGGGTAAAACAGGA	9530374	9530521	9530324	9530376	1	14	ENSTNIG00000005431	1	9529962	9543436	ift172	4467	908	171159	No_or_no_constitutive_exon
AGCTGTGCTTTGGGAAAGATTGACGAAGCGGTTCTGTTTTGGGCCGACAGGA	9572334	9572380	9572430	9572378	-1	14	ENSTNIG00000006023	1	9567607	9582003	adgrg6	4467	908	171159	Yes
CTGGAGCGGACCCCGCCGCCGCCGCCGCTCCGCCGGCCGGCGTGAGGGAGCT	9627338	9627736	9627786	9627734	-1	14	ENSTNIG00000002824	1	9627338	9628608	None	4467	908	171159	No_or_no_constitutive_exon
CTGGCGGCAGCCGGACGACGCCGGCGGGGGGCGTGGCCCCGGCCGGGCAGCC	576135	576419	576469	576417	-1	15	ENSTNIG00000000277	1	576135	580961	None	4467	908	171159	No_or_no_constitutive_exon
CGCCTGCCCAACGCTCGCCCGCCGCCGGCGGTGGCGCCGGCGGGCAGGAGGC	600420	600542	600370	600422	1	15	ENSTNIG00000005986	1	597589	602243	kcnq3	4467	908	171159	No_or_no_constitutive_exon
GCCGTAGCGTTAGCAGCGCTCGCCTGACGCCTCCTGGGCTGTGTGAGCAGGC	628314	628467	628264	628316	1	15	ENSTNIG00000008003	1	624352	631106	adcy8	4467	908	171159	No_or_no_constitutive_exon
AGAAGCAGGATGGAGGGAAGGACAAGGACAAAGACAAAGACAAGGGGAAGGC	1280513	1280554	1280463	1280515	1	15	ENSTNIG00000007975	1	1224358	1298164	pard3ab	4467	908	171159	Yes
CCTACATAAACTTTGATGTTGGGTGTACGTGGTCGGTGGGCCGGAACGAGTG	1999974	2000598	2000648	2000596	-1	15	ENSTNIG00000007952	1	1999974	2012240	None	4467	908	171159	No_or_no_constitutive_exon
GCTGTTTTATCCAGCTGAGGAAATAGGAATAACCTCTGTTGTGGGTACAGGT	2212700	2212844	2212894	2212842	-1	15	ENSTNIG00000007942	1	2211288	2213668	dhrs1	4467	908	171159	No_or_no_constitutive_exon
CTGTTTTATCCAAGCTGAGGAAATAGGAATAACCTCTGTTGTGGGTACAGGT	2232599	2232743	2232793	2232741	-1	15	ENSTNIG00000007938	1	2231208	2233560	DHRS1	4467	908	171159	No_or_no_constitutive_exon
AGAGCCAGGACCAGGACCAGGACCAGGACCAGGAGGCCCGAGGGGTGCAGAG	2401779	2402022	2401729	2401781	1	15	ENSTNIG00000007919	1	2399893	2402022	csrnp1a	4467	908	171159	No_or_no_constitutive_exon
TGTACCTCGTTAGACTTGACGTGTGACCTGAACCTTTTCTCAACGGGCAGCT	2476405	2476456	2476355	2476407	1	15	ENSTNIG00000007912	1	2475385	2478297	orc2	4467	908	171159	No_or_no_constitutive_exon
TCAGTCACGTGCGTCTCACACACAACCGTCTCCGTCTGTTGGGTGAGCAGGT	2624957	2625095	2625145	2625093	-1	15	ENSTNIG00000007893	1	2623953	2630875	tlk1b	4467	908	171159	No_or_no_constitutive_exon
TGGGAAAAGTTAAATAAAGAACCTTCCTGTGTCAGGCCTGCAGGGAGCAGAC	2635160	2635292	2635342	2635290	-1	15	ENSTNIG00000007892	1	2632362	2644070	myo7bb	4467	908	171159	No_or_no_constitutive_exon
TGTGTGTGTGTGAGGGAGGGTCCTCCACCTGCTCCTGGCGGGGTGTGCAGGC	2738198	2738301	2738351	2738299	-1	15	ENSTNIG00000007880	1	2729878	2739008	mpp7b	4467	908	171159	No_or_no_constitutive_exon
GTGTGTGTGTGTGTGTGTGTGTGTGTGTGTGTGTATGTGTGTGTGGGCAGGG	2827335	2827451	2827285	2827337	1	15	ENSTNIG00000007874	1	2824337	2828537	rgs11	4467	908	171159	Yes
TAAATTCATTTGGGGTTGTTTCTGCCAAACTTCACCGTTTGGGCTGACAGGG	2956836	2956931	2956981	2956929	-1	15	ENSTNIG00000007863	1	2955413	2960947	FGGY	4467	908	171159	No_or_no_constitutive_exon
GTGCTTGTGTGTGCTTAGGAATCTCAATGTCTCATCTCTGTGTGGGACAGGT	3046092	3046182	3046232	3046180	-1	15	ENSTNIG00000007853	1	3046092	3050114	None	4467	908	171159	No_or_no_constitutive_exon
ACAAAGTTGCGCTCTCCCTCCGCTAACCTGACTGTTTCATGGGCTGGCAGGC	3291845	3291942	3291795	3291847	1	15	ENSTNIG00000007825	1	3289446	3292728	None	4467	908	171159	No_or_no_constitutive_exon
GATTCGTGAGCACGCCCGTCCGACCTGCACGTGTCTGTGCTGGGTGGCAGAA	3405786	3405941	3405991	3405939	-1	15	ENSTNIG00000001472	1	3404636	3406730	None	4467	908	171159	No_or_no_constitutive_exon
CCGCGGGCGCGGGGGCCCTCGTGGTGGCCGGGGAGGCCGCGGCGGGGGAGGC	3527864	3527902	3527814	3527866	1	15	ENSTNIG00000006938	1	3525246	3528478	serbp1b	4467	908	171159	No_or_no_constitutive_exon
GCAGGTTTGAACCATCTGATTACCGTTTCCAGGCGGCACCTTGGGTGAAGGC	4074314	4074507	4074264	4074316	1	15	ENSTNIG00000011070	1	4066269	4076765	None	4467	908	171159	No_or_no_constitutive_exon
GTCCCAGATTGATGTGGCTTTGTCCCAGGACTCCACCTACCAGGGGGGAGCG	4139331	4139373	4139281	4139333	1	15	ENSTNIG00000011076	1	4132439	4139373	upf1_(1_of_many)	4467	908	171159	Yes
TCCTCTCTTTTTCCCCTCTAATTATTCCTGCCATGTTTCACTGGGAGCAGCA	4600468	4600480	4600418	4600470	1	15	ENSTNIG00000015340	1	4579618	4606795	None	4467	908	171159	No_or_no_constitutive_exon
TGTAAGCCTGATTTCCAGTATTTTGATGCATCGTGTGGGTGAGATCTGAGGA	4979330	4979514	4979280	4979332	1	15	ENSTNIG00000015305	1	4976461	4987962	None	4467	908	171159	No_or_no_constitutive_exon
TCAGACGACCGAAGACACAAAGAGGACAGGGAGAGGCACAGGGACGAGAGGA	5041445	5041680	5041395	5041447	1	15	ENSTNIG00000015299	1	5038421	5041680	prpf38b	4467	908	171159	No_or_no_constitutive_exon
CACCTCCAGCCAAAGTCAGCTGAGCTCGTTCGCCTACCTGGGCCATGAAGAG	5093044	5093403	5093453	5093401	-1	15	ENSTNIG00000015295	1	5090938	5107684	camsap2b	4467	908	171159	No_or_no_constitutive_exon
GGGGTCGGCGGTGCTGACCCCGAGGGTGGGAGGGGCAGTGGTGGGGACAGGA	5094624	5094844	5094894	5094842	-1	15	ENSTNIG00000015295	1	5090938	5107684	camsap2b	4467	908	171159	No_or_no_constitutive_exon
AAAGTTTCATGAGATCAGAGCTGAGGGTGGATGAACAGTGTGTTGGGAAGAG	5100215	5100293	5100343	5100291	-1	15	ENSTNIG00000015295	1	5090938	5107684	camsap2b	4467	908	171159	No_or_no_constitutive_exon
GGGCTCCTTGGAGCTATCTGTGGGGCCCTCTCCGAGCCAGGGCCAGGCAGAC	5172452	5172769	5172402	5172454	1	15	ENSTNIG00000015290	1	5164928	5172769	vwa5b2	4467	908	171159	No_or_no_constitutive_exon
CATTAGAGTAATTTTGTTTTCGTGTCCGTGCAGCTCTGCAGGGGGTATAGGA	6647156	6647237	6647106	6647158	1	15	ENSTNIG00000015224	1	6643219	6648343	TTC39C_(1_of_many)	4467	908	171159	No_or_no_constitutive_exon
TGCCATCAGTGCGCAAATAACTTTGTTTTAATGTTGATTGGGGGGAAAAGGC	6785729	6785849	6785679	6785731	1	15	ENSTNIG00000015219	1	6784367	6786554	psma8	4467	908	171159	No_or_no_constitutive_exon
CTTGTTGAGGTCGTGGGGTCGTGCCTTATAAGAACGACACCGGGTGACAGAT	7078171	7078312	7078121	7078173	1	15	ENSTNIG00000015206	1	7076060	7078312	None	4467	908	171159	No_or_no_constitutive_exon
CACGGGAGAGGGAGAGGAAAATGAAAGAGAAGGAGAGAAGAGAGGGGAAGCA	7111154	7111580	7111104	7111156	1	15	ENSTNIG00000015202	1	7108059	7113056	mapk7	4467	908	171159	No_or_no_constitutive_exon
AGGAGGAGGAGGGGGAGGCGGAGGAGGAGGAGGCGGAGGAGGCGGGGGAGGG	1172780	1172857	1172730	1172782	1	16	ENSTNIG00000007773	1	1165175	1188953	dock10	4467	908	171159	Yes
ACCTTTGCGTGTAATTTCACACGGCCTCTCTGTGACTCTGGGGTACACAGGG	1792869	1792916	1792966	1792914	-1	16	ENSTNIG00000007733	1	1792292	1797842	None	4467	908	171159	No_or_no_constitutive_exon
AGACCGGGACAAAGACAAAGACAGAGACAGAGACAAAGACAGGGAGAAAGGC	2061009	2061120	2060959	2061011	1	16	ENSTNIG00000007711	1	2060855	2065057	None	4467	908	171159	No_or_no_constitutive_exon
TCTTCTCCTCCCTGTTTGCTCCACTCCCTGTCGTAATGCATGATGGGCAGGC	2385111	2385147	2385061	2385113	1	16	ENSTNIG00000007695	1	2376918	2386236	None	4467	908	171159	No_or_no_constitutive_exon
TCGTGAGCGAAGAGGGGGTTCTCTAACCCGCGTGTGTCTTTAACGGGCAGAG	2452117	2452318	2452368	2452316	-1	16	ENSTNIG00000007692	1	2452117	2463876	dhx36	4467	908	171159	Yes
GAACATCAGCGCTGGTCTGGGAATGGATATCGCCCTTGGAATGGGAGTAGGA	2467002	2467372	2467422	2467370	-1	16	ENSTNIG00000007691	1	2466602	2472161	GPR149	4467	908	171159	No_or_no_constitutive_exon
GATTTAATGGGGAGTGAGAAAGATTCCCAGTCTGAGGGAGAGATGCAGAGCG	2515044	2515144	2515194	2515142	-1	16	ENSTNIG00000007689	1	2512163	2515703	None	4467	908	171159	No_or_no_constitutive_exon
GTCGCAGCACAGACCGCAGCGACTGCCAAAGCAAGGCAGGTGGTCGGGAGGT	2769872	2770084	2769822	2769874	1	16	ENSTNIG00000016175	1	2765591	2774738	SYTL2	4467	908	171159	No_or_no_constitutive_exon
TGGCCGACACACTGAGCGAGAGTACACACACTTCAAATGGGAGTGTGTAGAA	3505995	3506021	3506071	3506019	-1	16	ENSTNIG00000016199	1	3493276	3507394	rpa1	4467	908	171159	No_or_no_constitutive_exon
CACACCAGCAGAGTTCACTGAACCCTCTGTGTTGACTCCTGGTGGGGCAGAT	3982235	3982300	3982185	3982237	1	16	ENSTNIG00000016231	1	3981356	3983397	RAB34_(1_of_many)	4467	908	171159	No_or_no_constitutive_exon
TGTTGGCCTATCGGTGTTGTTGTTGAATCACAATATTTCCGTGGGTGTAGCT	4016696	4016825	4016875	4016823	-1	16	ENSTNIG00000016238	1	4015371	4018903	camkk1b	4467	908	171159	No_or_no_constitutive_exon
TCTGCATGTGTAATAACACTATTTTTTCCACTTATCTGGGGAAAATATAGGA	4891217	4891230	4891280	4891228	-1	16	ENSTNIG00000016269	1	4886731	4892260	postnb	4467	908	171159	No_or_no_constitutive_exon
AGAGAACAAAGACGATGCTTCCCGTCCAACTTCTAACTGTGGTTGGGTAGGT	5836338	5836505	5836555	5836503	-1	16	ENSTNIG00000019038	1	5827608	5849884	FNDC3A	4467	908	171159	Yes
ACATTATAAAATACAACACAATGCGGTTTGTTTTTGTGGGGGGGGTGTAGGA	6532477	6532636	6532427	6532479	1	16	ENSTNIG00000018985	1	6523214	6548480	None	4467	908	171159	Yes
CTTGTTGACGCCACGGCAACACTTCTGTTTGTTCTCTGGGGGGAAATTAGGC	6703358	6703416	6703466	6703414	-1	16	ENSTNIG00000006534	1	6696517	6706218	MAP4K1	4467	908	171159	Yes
TCTTGAGCTGAGCAGGACGGTAATAATGCTTTCCTGTTTCTGGGGTGCAGCT	6702142	6702215	6702265	6702213	-1	16	ENSTNIG00000006534	1	6696517	6706218	MAP4K1	4467	908	171159	Yes
CTTGTTGACGCCACGGCAACACTTCTGTTTGTTCTCTGGGGGGAAATTAGGC	6710824	6710882	6710932	6710880	-1	16	ENSTNIG00000006538	1	6709186	6713684	None	4467	908	171159	No_or_no_constitutive_exon
TCTTGAGCTGAGCAGGACGGTAATAATGCTTTCCTGTTTCTGGGGTGCAGCT	6709598	6709671	6709721	6709669	-1	16	ENSTNIG00000006538	1	6709186	6713684	None	4467	908	171159	No_or_no_constitutive_exon
GTTCACATTTGTGTTTCTCTGTCTGTGTCTGTGGGTGTGGGGGAGTGCAGTC	6792060	6792164	6792010	6792062	1	16	ENSTNIG00000014278	1	6786039	6795245	slc8a2b	4467	908	171159	No_or_no_constitutive_exon
GAGGAGGCAGCGGAGGCGGAGAAGGCGGCGGCGGGGGCAGCAGCGGGGAGCC	7079197	7079389	7079439	7079387	-1	16	ENSTNIG00000014298	1	7078301	7082102	FAM131A	4467	908	171159	Yes
GAAGGCCGGCGGATCGAGCTGAAGATGGGGCTATGGTCCTGGGGGTGCAGGA	7829397	7829664	7829714	7829662	-1	16	ENSTNIG00000001190	1	7826014	7829877	FBXO46	4467	908	171159	No_or_no_constitutive_exon
CTGACGTCTGGGTGGGGTCAGTGATCTCTGTGGTCTGTGTTTGGGGACAGCC	7965741	7965844	7965691	7965743	1	16	ENSTNIG00000014349	1	7962002	7966447	tagln	4467	908	171159	Yes
TTCCACCAGAATGTGTACAAACAAACCAAAAAACCCACTGGGGGTTACAGGC	8050619	8050776	8050826	8050774	-1	16	ENSTNIG00000014360	1	8043701	8051200	None	4467	908	171159	No_or_no_constitutive_exon
CTCTGGTTGGGGGTCCTCATGGTGGTGCTTCTGTCCCCGTGGGGGGCCAGGA	8194848	8195820	8195870	8195818	-1	16	ENSTNIG00000014374	1	8189456	8196542	snx19b	4467	908	171159	No_or_no_constitutive_exon
TGTGATTTAAGAGAAGCTGCAGAATCCCAAAGCGGAGAAGGGCCAAACAGAT	8423925	8424060	8423875	8423927	1	16	ENSTNIG00000014393	1	8423351	8441389	brip1	4467	908	171159	No_or_no_constitutive_exon
TGAAGCCGCAGTGTTTCTGTATTAACAATGGCTTTTGTCATTTGGGAAAGGA	8618972	8619070	8619120	8619068	-1	16	ENSTNIG00000014396	1	8611255	8640590	bcas3_(1_of_many)	4467	908	171159	Yes
AGAGGAAGATGGTGGGATCAACGGAAGATGAGGATGCCGAGAAAGGGCAGGA	721796	722309	722359	722307	-1	18	ENSTNIG00000017802	1	716761	725584	pcdh7a	4467	908	171159	No_or_no_constitutive_exon
TCAGTTTGACCTGTGAGTCGGTGTGTTTGTGTCTGTCTTTATGGGGGCAGAG	972563	972682	972513	972565	1	18	ENSTNIG00000003748	1	964762	991423	None	4467	908	171159	No_or_no_constitutive_exon
TTTTGCTCTGTGATGAGTGTGTGTGTGTGTGTGTGTGTGTGTGTGGGCAGGC	981501	981635	981451	981503	1	18	ENSTNIG00000003748	1	964762	991423	None	4467	908	171159	No_or_no_constitutive_exon
GCGGCTGAGCACCACTCGTGACACCAACAGCCCGTGTCTGGGAATCGCAGCC	1149380	1149467	1149517	1149465	-1	18	ENSTNIG00000014163	1	1146015	1185489	sh3pxd2aa	4467	908	171159	No_or_no_constitutive_exon
TAGGCCTGTTGGGTCAAAGGTTAGTTAGGATGGCCAGGGTTAGGGGTTAGTT	1417288	1417307	1417238	1417290	1	18	ENSTNIG00000014147	1	1416234	1426487	None	4467	908	171159	No_or_no_constitutive_exon
TGACGTCAATGGAGCGTGAGGAGAAGGAGAAGGTGAAGAAAAGGGAGAAGAA	1679368	1679437	1679318	1679370	1	18	ENSTNIG00000014125	1	1672830	1693458	bptf_(1_of_many)	4467	908	171159	No_or_no_constitutive_exon
ACGGCATCTTTGCAAACATGGAACTAAAGCGGGGACTTTGGGTGAGGCAGGA	2286972	2287098	2287148	2287096	-1	18	ENSTNIG00000014093	1	2286391	2290588	pik3r5	4467	908	171159	No_or_no_constitutive_exon
TTCCTCCATCTTGGCCCCCCTGCTGGTTTGTCACTGGCTGCAGTGGGTAGCT	2445449	2445532	2445582	2445530	-1	18	ENSTNIG00000014074	1	2442087	2455454	TSC2	4467	908	171159	No_or_no_constitutive_exon
CTCGGTTTTTAAGATGCCGCTTGTTCTCCACACGGCCCCTGGGAACGCAGAA	2967754	2967817	2967704	2967756	1	18	ENSTNIG00000010568	1	2966320	2967947	odam	4467	908	171159	No_or_no_constitutive_exon
TGTGTGTGTGTGTGTGTGTGTGTGTGTGTGTGTGTGCGTGCGGGGACTAGAC	4054078	4054165	4054215	4054163	-1	18	ENSTNIG00000004618	1	4051503	4057583	asah2	4467	908	171159	No_or_no_constitutive_exon
GAGTAGGGGAAATGGGTGAGAGGTTGTAGTGGCGACCCGGGGTCATGAAGTT	4141677	4141749	4141627	4141679	1	18	ENSTNIG00000004098	1	4126689	4159217	None	4467	908	171159	No_or_no_constitutive_exon
ACACCCAGTGCCTACGGCCAGCCTCCTACTACTGAAAGTGTGGGGGTCAGGC	4933082	4933147	4933197	4933145	-1	18	ENSTNIG00000012040	1	4931159	4933764	None	4467	908	171159	No_or_no_constitutive_exon
GTGTTGGCTGAGCTTCCGGTTGTTCTTGCTGCCCGCCTGCGGGTGTGCAGCT	8296902	8297070	8296852	8296904	1	18	ENSTNIG00000003377	1	8294475	8299450	fam160a1a	4467	908	171159	Yes
ATATTGATGGATTGTAGTGACGGGCTTTGTCTCCGATCATGTGGGTACAGGC	9496705	9496819	9496655	9496707	1	18	ENSTNIG00000008276	1	9493500	9515188	myo15ab	4467	908	171159	Yes
TATTCGTGTGTATGAATGTGTGTGTTGTGTGTGTGTGTGTGGGTGTGCAGTG	9511832	9511906	9511782	9511834	1	18	ENSTNIG00000008276	1	9493500	9515188	myo15ab	4467	908	171159	No_or_no_constitutive_exon
AGAAACCGGTTTGGGTTTTTCACTAGCCGTTTTCATGTTTGTGGGTGCAGGT	9575022	9575134	9574972	9575024	1	18	ENSTNIG00000008265	1	9571964	9575851	SH2D3A	4467	908	171159	No_or_no_constitutive_exon
TCCCCAGACGGTCAGCGCTTTGAAGGAGTGAGGTCAGGGAGCTGAAGCAGAA	9716039	9716141	9715989	9716041	1	18	ENSTNIG00000008255	1	9714887	9736305	None	4467	908	171159	No_or_no_constitutive_exon
TCTCTCTTTGAGATTCTAATCAGCGGCTTCCTTTTGTTTGCGGGGATCAGAG	9824931	9825040	9825090	9825038	-1	18	ENSTNIG00000008251	1	9823447	9825421	None	4467	908	171159	No_or_no_constitutive_exon
GTTTGGGACCCAGAGGAAAGGACTAACCGCGTATGTTCTCACCCAGGGAGGA	9824666	9824697	9824747	9824695	-1	18	ENSTNIG00000008251	1	9823447	9825421	None	4467	908	171159	No_or_no_constitutive_exon
TGTCGTTCTTTTTAGTAACTGGTCTAAAACGGTTTGGGTGTGATGGACAGCT	9883081	9883204	9883254	9883202	-1	18	ENSTNIG00000008245	1	9879135	9888902	GTF3C1	4467	908	171159	No_or_no_constitutive_exon
ACGCCCGCGCGGCCGCCATGCTTGATCTGATCTTCCTGTGGTGGGTGCAGAA	10017876	10018017	10018067	10018015	-1	18	ENSTNIG00000003513	1	10011347	10020410	CAMSAP3	4467	908	171159	No_or_no_constitutive_exon
CAGCTGTCTGTCCCGCTTGTTTTTGACTTGGTCTTTGTTTTGATGGGCAGGG	10042529	10042671	10042721	10042669	-1	18	ENSTNIG00000001231	1	10041624	10046494	akap8l	4467	908	171159	No_or_no_constitutive_exon
TCAGAGTAGGTTTTTAGATGCCAGAGTTAAACCTAGGGTGAAATTAACAGGG	10162261	10162305	10162211	10162263	1	18	ENSTNIG00000018839	1	10159482	10162305	None	4467	908	171159	No_or_no_constitutive_exon
CTCTCCTCCGCTGACTCTTTGTGCGTGTGCACGTCGCCCTGGGACACCAGAC	10416335	10416484	10416285	10416337	1	18	ENSTNIG00000018820	1	10414450	10417948	cyth4b	4467	908	171159	No_or_no_constitutive_exon
AGAATACCTCTGCCCTGCTCTCTGCCTCTGTTCCTCCTCTGGGGACACAGAA	10420576	10420698	10420748	10420696	-1	18	ENSTNIG00000018819	1	10419997	10422543	fam83fb	4467	908	171159	No_or_no_constitutive_exon
TCGGAGGAGTAGAAGAAGGCGACGATGAGGAGGACGAGTGGGAGTATCAGGA	10822151	10822240	10822101	10822153	1	18	ENSTNIG00000006306	1	10817950	10828217	c3b	2	4467	908	171159	No_or_no_constitutive_exon
TAGAACATCTGAGTTACATGATCATTAAATCACTTCTTTCTGGGGATCAGAT	10823448	10823509	10823398	10823450	1	18	ENSTNIG00000006306	1	10817950	10828217	c3b	2	4467	908	171159	No_or_no_constitutive_exon
GGTGTAGGCGAGGCTGCAGGACATGTTTCTGTGTTTGCGTTAACGGGCAGGC	11011779	11011939	11011989	11011937	-1	18	ENSTNIG00000003271	1	11008377	11018534	myom2a	4467	908	171159	No_or_no_constitutive_exon
CGGCCGTGACTATTCTGATCAGTTGGCCCGGGTGTGTTTCTGGGTGGCAGGT	505246	505389	505196	505248	1	19	ENSTNIG00000005320	1	503666	514286	plxnb2a	4467	908	171159	No_or_no_constitutive_exon
TTGTCCCTGGCTTGCCTCTTTCCCTTGACACCTTTTTGGGGGACATGTAGAC	1302016	1302410	1301966	1302018	1	19	ENSTNIG00000012658	1	1301340	1306077	syt10	4467	908	171159	No_or_no_constitutive_exon
ATGATGCTGCTGAGAAAGAAGAAGAGGAGAAGAAAGGGGAGCACGAGGAGTC	1311138	1311819	1311869	1311817	-1	19	ENSTNIG00000012659	1	1311138	1311951	tnnt2c	4467	908	171159	No_or_no_constitutive_exon
GACGTGCCTCTCTTTTGTGTGTGTGTGTGTGTGTGTGTGTGTGGGGTCAGGG	1428819	1428887	1428937	1428885	-1	19	ENSTNIG00000012667	1	1426848	1433330	pah	4467	908	171159	No_or_no_constitutive_exon
GGACGAGGGGGAGAAAGAGGAAGAGGAGGTGGGGAGGGGGGACGGAGTAGAT	1621446	1621784	1621834	1621782	-1	19	ENSTNIG00000012683	1	1621242	1624958	dclre1c	4467	908	171159	No_or_no_constitutive_exon
ATGAGGCAAGCCCGGAGGGAGAGAGCCGAGGCCGAGGCCGAGTCGGGCAGGC	1654695	1655487	1655537	1655485	-1	19	ENSTNIG00000012690	1	1653090	1662989	golgb1	4467	908	171159	No_or_no_constitutive_exon
GAAAAAGGCTTTTTATTCCAGTTCGTGGTCTCTGGTTCTATGATGGGCAGGT	1931599	1931643	1931549	1931601	1	19	ENSTNIG00000011408	1	1930135	1932295	usp18	4467	908	171159	No_or_no_constitutive_exon
TGGAACATTATTGTAACCCCCGCCCTGCCTCGTTTTGTGGGTAAATACAGGG	3471105	3471190	3471240	3471188	-1	19	ENSTNIG00000007580	1	3444305	3481188	cacna1c	4467	908	171159	Yes
AAAATAGGGAAGTTTTCTGTTCTTAACTCATATCTGTTTGTGGGTAACAGCG	3456356	3456515	3456565	3456513	-1	19	ENSTNIG00000007580	1	3444305	3481188	cacna1c	4467	908	171159	Yes
AAGGAGGATGACGGGAAAGAGGAGAAAGAGGAGGAGGACGAAGGGCGCAGCG	3839621	3839700	3839571	3839623	1	19	ENSTNIG00000018609	1	3839543	3841040	adipor2	4467	908	171159	No_or_no_constitutive_exon
GCCTGCATTTGTGTAAATATGCTGACCTTGTCGTCTCTGGGGACGGGCAGGA	3995017	3995102	3994967	3995019	1	19	ENSTNIG00000018482	1	3992919	3997054	asun	4467	908	171159	Yes
AGCATCCATAATTGTGGCTCCTTTTTTTGTTTTGCTTTTGTGCTGGGAAGGT	5421433	5421548	5421383	5421435	1	19	ENSTNIG00000000678	1	5420575	5422911	IL17REL	4467	908	171159	No_or_no_constitutive_exon
GCGCAGACACGGATGCATAAATGCGTGTGTGTGTCTCCGTCCGGGAGCAGAT	6330987	6331126	6330937	6330989	1	19	ENSTNIG00000006919	1	6328302	6332353	None	4467	908	171159	No_or_no_constitutive_exon
TGTGTGTGTGTGTGTGTGTGTGTGTGTGTGTGTGTGTGTGTGGGGCGCAGAT	6817530	6817626	6817676	6817624	-1	19	ENSTNIG00000005770	1	6817530	6820675	GAS2L3	4467	908	171159	No_or_no_constitutive_exon
GGGCGTGCACGTGCAGGTGCCGGTGGGTCTGATCCCGGTGTGGGCGGCAGGT	8917	9109	8867	8919	1	2	ENSTNIG00000003601	1	5830	15035	fshr	4467	908	171159	Yes
TGGTGGAGAAGAAAGACGAGGAGGTGGAGAAGAAGAAGAGGAGGGAGGAGTA	130050	130184	130234	130182	-1	2	ENSTNIG00000006394	1	129536	134095	myoz1b	4467	908	171159	No_or_no_constitutive_exon
CCGAGGCCCCGAGGCCGAGAGGAGCGGCGCCGGCGCCGGCGGGGCGGAAGTG	173681	173887	173937	173885	-1	2	ENSTNIG00000004816	1	173681	174426	socs3b	4467	908	171159	No_or_no_constitutive_exon
GTTCCAGGGGACCCACCGCTCCTCCCCACCAACCGTGCTCGGGGCTGCAGGG	277681	277962	277631	277683	1	2	ENSTNIG00000008612	1	276757	278529	zgc:112285	4467	908	171159	Yes
ACACCCTGTGGTTTTTGTCTAATCGGCTGATGTCGTTCCTGTGCGGGCAGGT	1419414	1419916	1419364	1419416	1	2	ENSTNIG00000014406	1	1414728	1419916	meox1	4467	908	171159	No_or_no_constitutive_exon
GTTGCAAACCTGTATTTTTCTAACTTGCTAAGAGCGACCGCTGGGAGTAGAC	1969738	1969918	1969968	1969916	-1	2	ENSTNIG00000011850	1	1969346	1971176	None	4467	908	171159	No_or_no_constitutive_exon
CCAGAAGGGGGCGCTGCAGTCTAACCCTGTCACCTGTGATGGGCCGGCAGAT	1988925	1989123	1988875	1988927	1	2	ENSTNIG00000011851	1	1984560	1989123	None	4467	908	171159	No_or_no_constitutive_exon
CCTCCTCCTCCTCCGGCTCCTCCTCTGGACTCATGTGTTCATGGGACCAGGG	2190789	2190882	2190739	2190791	1	2	ENSTNIG00000011871	1	2188023	2194673	exoc7	4467	908	171159	No_or_no_constitutive_exon
TATTTTGTCGGCTTTGAAATGGTAAATGTTCTTCCGTGACAGCTGGGAAGGG	4751923	4752171	4752221	4752169	-1	2	ENSTNIG00000004457	1	4745386	4760923	pkd1b	4467	908	171159	No_or_no_constitutive_exon
AGAGAGAGAGAGAGAGAGAGAGAGGGGAACTAACCCCCCCTGGGTGGCAGGT	5546329	5546521	5546279	5546331	1	2	ENSTNIG00000012938	1	5542147	5548234	aco2	4467	908	171159	No_or_no_constitutive_exon
ATGTTCAAGTTAAGGGTGGTATAATCTCCTTTTTGTGGTTGGGCATGCAGGA	6268029	6268111	6267979	6268031	1	2	ENSTNIG00000012884	1	6265900	6271106	ccz1	4467	908	171159	Yes
CCCTGCTCACTCACCTAAATACCGTCTCTGTCTCACTTCCTGGGGCGTAGAT	6277026	6277131	6277181	6277129	-1	2	ENSTNIG00000012882	1	6276460	6277563	None	4467	908	171159	No_or_no_constitutive_exon
ACGCATGACACCGTTACCTCCAACCAACGTGTGATTTCTGGGATGTGCAGAG	6545467	6545574	6545417	6545469	1	2	ENSTNIG00000012858	1	6542747	6545761	KAT7	4467	908	171159	No_or_no_constitutive_exon
AGGATGAGACACTTGAGGATCAGGAGGAGGAAGAAGGGAAGGAGGAGGAGGC	6816950	6817046	6817096	6817044	-1	2	ENSTNIG00000012848	1	6814828	6825603	top2a	4467	908	171159	Yes
ATTATTTAGCTGGTTTTTGTTAGAACCTGTGTCTCTCTGCGTGGGCGCAGTT	7329303	7329487	7329537	7329485	-1	2	ENSTNIG00000012806	1	7322330	7330612	None	4467	908	171159	No_or_no_constitutive_exon
GGAAAAGGAGGAGAGACGCCGGGAGCAGCGGAGCAGGAGGGAGGCTGCAGAG	7342836	7342899	7342786	7342838	1	2	ENSTNIG00000012804	1	7342649	7344593	None	4467	908	171159	No_or_no_constitutive_exon
AATCTTTCAGTCTTGCACTACTAAAATCCGACTGTTGTCTGGGAGTTCAGGA	7596004	7596157	7595954	7596006	1	2	ENSTNIG00000012791	1	7590438	7597739	USP31	4467	908	171159	No_or_no_constitutive_exon
CTTTGTCTGATTCCGTTTGTGGGTGATGTTCTGCTGTGGGTGGTGAGCAGCG	7995398	7995534	7995348	7995400	1	2	ENSTNIG00000018921	1	7991404	7996386	smarcd2	4467	908	171159	No_or_no_constitutive_exon
AGCGCCTTTCTTTTTTTATGCTTACCATCTTGTTCTGTCCTGGGTGACAGAT	7995614	7995737	7995564	7995616	1	2	ENSTNIG00000018921	1	7991404	7996386	smarcd2	4467	908	171159	No_or_no_constitutive_exon
TATTTTGATAAGGGAGGATAGTAAATCCACTTTCCATTTTCATGGGGCAGAA	8092672	8092759	8092809	8092757	-1	2	ENSTNIG00000018915	1	8087382	8093435	si:dkeyp-94b4	1	4467	908	171159	No_or_no_constitutive_exon
GGCCGAGAGAGGGGAGGAGGAGAGAGAGGGGGTGAGCGAGTCAAGGGTAGAT	8278189	8278329	8278139	8278191	1	2	ENSTNIG00000018912	1	8218988	8278329	None	4467	908	171159	No_or_no_constitutive_exon
TGAACAGCATTATTGACCGCTCTACTTTGTCCTCGTTTGTGGGAACACAGGT	8285162	8285300	8285350	8285298	-1	2	ENSTNIG00000018911	1	8281633	8305838	plce1	4467	908	171159	No_or_no_constitutive_exon
ATGTAAGGCCTGATACTAATGATGTTCTCTAAATCTGTGCCGTTGGGAAGGT	9355943	9356086	9356136	9356084	-1	2	ENSTNIG00000006714	1	9347084	9357922	dnajb11	4467	908	171159	No_or_no_constitutive_exon
ATATTGCTTTACGACCTGCATGTGTACGTGGTGCTTCTGTGGGGGTCCAGGC	9399082	9399273	9399032	9399084	1	2	ENSTNIG00000006707	1	9398631	9400635	mmadhc	4467	908	171159	No_or_no_constitutive_exon
CCGAGGGTGGAGGAGGAGGAGGAGGCGGAGGAGGAGGAGGAGGGGGACAGGG	9525584	9525600	9525650	9525598	-1	2	ENSTNIG00000005546	1	9519443	9527689	sestd1	4467	908	171159	No_or_no_constitutive_exon
GTGAGTGAGCGAGTGAGGGGGGAAGGAGGGAAGGGAGGTGGGTGGGTGAGCG	9547288	9547388	9547438	9547386	-1	2	ENSTNIG00000005074	1	9546409	9553628	cwc22	4467	908	171159	No_or_no_constitutive_exon
GATAAGACGCGGCTTCAGGAATGTTTATTCTAACCTCTCAATGTGGGCAGAC	9607332	9607427	9607477	9607425	-1	2	ENSTNIG00000003535	1	9601829	9613761	itga4	4467	908	171159	No_or_no_constitutive_exon
GAGCTAGATTTCTATTTGGGTTGTGGTTTTTGTGGCTGCAGGGGTTGCAGGA	10258666	10258802	10258852	10258800	-1	2	ENSTNIG00000014984	1	10237629	10323578	dachd	4467	908	171159	No_or_no_constitutive_exon
CACCGCGAACGTCTGGGGCGGTCGTTCACAGAGGGCTCGCTGTGGGACAGGT	11282734	11282852	11282902	11282850	-1	2	ENSTNIG00000013875	1	11278476	11283948	inpp4aa	4467	908	171159	No_or_no_constitutive_exon
TGGACGCGTCCCCGCCAGGTCCGTCTGACCGTCTGTCTGTGGGTGTGCAGAG	11498298	11498448	11498498	11498446	-1	2	ENSTNIG00000013885	1	11497104	11498882	jam2b	4467	908	171159	No_or_no_constitutive_exon
AACGCTTCTGTGTTCTTATTGGTGCAGATAAATCGGCCGCTGTCGGGGAGCC	12124998	12125070	12125120	12125068	-1	2	ENSTNIG00000013936	1	12124396	12128200	fstl1b	4467	908	171159	No_or_no_constitutive_exon
TGATAAGACAATGAAGCTGTGGTTTGGTGAATAATGAGGGAAAATTACAGTT	12928207	12928273	12928157	12928209	1	2	ENSTNIG00000013970	1	12911186	12958811	gpc6b	4467	908	171159	No_or_no_constitutive_exon
TCTTTTTTTTTTGTTATGTTTGTTTGGATTTTGTAGGACCGGGAACTGAGAG	13339289	13339398	13339448	13339396	-1	2	ENSTNIG00000016958	1	13336899	13340103	hnrnpa3	4467	908	171159	No_or_no_constitutive_exon
GCAGCGCCCTCTATTACCGTTAAGAGGTTCTGTCTTCTCTGGGTCAACAGTG	14441686	14441783	14441833	14441781	-1	2	ENSTNIG00000001021	1	14440966	14443260	dap1b	4467	908	171159	No_or_no_constitutive_exon
CTTCTACGAGCTGGGTGCCTACGACTCCGGCCTGGACGTGTGGGGTGGAGAG	14535650	14535684	14535734	14535682	-1	2	ENSTNIG00000016486	1	14535591	14537075	None	4467	908	171159	No_or_no_constitutive_exon
GAAGTGGTGCACCTAGTAAAGGGGGCAGAGCCTCAGACGGGGTAGGAGAGGG	14585270	14585305	14585355	14585303	-1	2	ENSTNIG00000016485	1	14584178	14589865	None	4467	908	171159	No_or_no_constitutive_exon
GTGGACGGGCGGAGGAGCCTCTGTCTCTGAACGGGTGCCGGTGGGTGCAGTG	14784597	14784761	14784811	14784759	-1	2	ENSTNIG00000016480	1	14781714	14801426	fmnl2a	4467	908	171159	Yes
CTTCTCTGTGGCCGCCTCCAGGAAAGTCGACGAGTTGGGGATGAGGGGAGAT	15001917	15002028	15001867	15001919	1	2	ENSTNIG00000016465	1	15001415	15007558	None	4467	908	171159	No_or_no_constitutive_exon
TTTACAAAGTACAGTAGGTGCTTCTAAAGTCCCCCCCCCTGGGGTTGCAGGG	15004795	15004858	15004745	15004797	1	2	ENSTNIG00000016465	1	15001415	15007558	None	4467	908	171159	No_or_no_constitutive_exon
AATGGGAGAAGGCGACTCTTCCAGGGACCACTGTGAGGAGGGCAAACAAGGT	15034495	15034648	15034698	15034646	-1	2	ENSTNIG00000016461	1	15030128	15034853	MAP3K13	4467	908	171159	No_or_no_constitutive_exon
ATGAGGCCGTGGATGTGGCTCAAGAGGGAGGGGGGGATGATGGGAACCAGGC	15326277	15326427	15326477	15326425	-1	2	ENSTNIG00000016448	1	15325129	15332921	bin1a	4467	908	171159	No_or_no_constitutive_exon
CAAAAGCTTAATTTTTTTAAAAATTATTTTTATTTTTTCCGGGACTGCAGGT	16004806	16005019	16005069	16005017	-1	2	ENSTNIG00000016428	1	16002834	16005893	akap17a	4467	908	171159	No_or_no_constitutive_exon
TGTGTGTGTGTGTGTGTGTGTGTGTGTATGTGTGTATGTGTGCGGGACAGAC	16562828	16562890	16562778	16562830	1	2	ENSTNIG00000004395	1	16562283	16564506	None	4467	908	171159	No_or_no_constitutive_exon
GTTGCTTGAAATAGTTCTCACACGTGAGTAATGTGCTGATGGGTTGACAGGA	19495827	19495904	19495954	19495902	-1	2	ENSTNIG00000015650	1	19485798	19533497	kalrna	4467	908	171159	No_or_no_constitutive_exon
AGGAGGACCAGGACACGGAGGACGAGGAGGAGGACGGGGAGCAGGGGGAGGG	19998584	19998608	19998534	19998586	1	2	ENSTNIG00000015668	1	19989929	19998608	lats2	4467	908	171159	No_or_no_constitutive_exon
TCTTGCACAAATGTCCTAACATTGCGTTGGTATTGTGTGTTGGGAAACAGAG	20107211	20107945	20107161	20107213	1	2	ENSTNIG00000015680	1	20106944	20111449	cenpj	4467	908	171159	No_or_no_constitutive_exon
TCCTGCCGCCCCCGCACGGCGCCACGTGGGACCGGGGCAAGGGGCTGCAGCA	20628116	20628245	20628066	20628118	1	2	ENSTNIG00000015708	1	20627636	20629624	serpine3	4467	908	171159	No_or_no_constitutive_exon
TGGTTTATGTCTGTGGTTTTGGCCTTAAAATATTGGTCGTGTGGGTGCAGGT	20722183	20722313	20722133	20722185	1	2	ENSTNIG00000017859	1	20721907	20728029	wdr75	4467	908	171159	No_or_no_constitutive_exon
GTTGGAGGCTGGGTTTCCAGCAGCAGCGTCACCTTTGCTGTGGGTGGCAGGT	20823657	20823764	20823814	20823762	-1	2	ENSTNIG00000017849	1	20818418	20831055	HECW2	4467	908	171159	No_or_no_constitutive_exon
GCGACCTGTGTGTGTGTGTGTGTGTGTGTGTGTGTGTGTGTGGGGTGCAGAG	20823415	20823540	20823590	20823538	-1	2	ENSTNIG00000017849	1	20818418	20831055	HECW2	4467	908	171159	No_or_no_constitutive_exon
TTTTTTTTTTTTAGCAACTCATGTAACTGTAAACTCAAACGGGTTGGAAGAA	21139630	21139814	21139580	21139632	1	2	ENSTNIG00000017834	1	21139124	21142890	ddx18	4467	908	171159	No_or_no_constitutive_exon
GGTCCCCCTCCTCTGGCGCAGACCCCAGCCCGTGCGGGATAGAACGGCAGCG	700070	700140	700020	700072	1	20	ENSTNIG00000010154	1	697146	701642	zgc:114045	4467	908	171159	No_or_no_constitutive_exon
CATGCTGCATCCTAAACCCAAGCAGTTCCTAACCAAACCTAACTGGGCAGGG	814184	814291	814341	814289	-1	20	ENSTNIG00000007198	1	810003	815963	per1a	4467	908	171159	Yes
CCCGGGGACTCCTACTCGGGGAAGAGGAGGTTCGAGGAGGGGGCGAGCAGGA	1110593	1110696	1110746	1110694	-1	20	ENSTNIG00000006929	1	1107318	1111747	pcdh7b	4467	908	171159	No_or_no_constitutive_exon
TGGCTGACAAAGAGAGAGGAAGGCAGAAAGAGGGAGAAGAGGGAAGAGAGGT	1381378	1381411	1381461	1381409	-1	20	ENSTNIG00000012998	1	1369320	1390792	chd3	4467	908	171159	No_or_no_constitutive_exon
TGTGCATGTGTCTGTGCCACCCAGGGAAGGTGCACCTTGCCTGGGCAGAGAC	1506587	1506667	1506717	1506665	-1	20	ENSTNIG00000013016	1	1506295	1507130	None	4467	908	171159	No_or_no_constitutive_exon
ATGAGAAAAAAACTGCAATCTAACTTTTTTTTTCCCCCCCGGGAAAATAGAT	1879095	1879248	1879298	1879246	-1	20	ENSTNIG00000013027	1	1879095	1887520	gpm6aa	4467	908	171159	No_or_no_constitutive_exon
TCACTGTCAGTTTGTCATTTTTATTTTCTATCGTGTTGTTTTGGGTGAAGAG	2968805	2969178	2968755	2968807	1	20	ENSTNIG00000013059	1	2965539	2969178	adad1	4467	908	171159	No_or_no_constitutive_exon
GCAGAGGGAGACGGAGGATGAAGCAGGCGCGGCGGGAGGGAGGAAGTTAGGA	719875	719953	720003	719951	-1	21	ENSTNIG00000002905	1	717734	720530	cdca7b	4467	908	171159	No_or_no_constitutive_exon
CCTTCCCCGACCCCGACTCCGGGACCTAAACGAGGAGGGATGGCGGGGAGGG	1120295	1121523	1121573	1121521	-1	21	ENSTNIG00000016987	1	1120295	1125340	ahdc1	4467	908	171159	No_or_no_constitutive_exon
AACGTGAGAGAGAGCGAGAGAGGCAGCGAGAGCTGGAAAGGGAGAGAGAGCT	1168624	1168849	1168899	1168847	-1	21	ENSTNIG00000016984	1	1167511	1174449	SDC3	4467	908	171159	No_or_no_constitutive_exon
GCTTAATCTTGCAGGAGAAGAAAAAGAAGAGGAAGAGGGAGAGGAAGGAGTC	1216450	1216567	1216400	1216452	1	21	ENSTNIG00000016980	1	1214466	1216567	zcchc17	4467	908	171159	No_or_no_constitutive_exon
TGCTCCACATGAGCTAACGCAGGCTGTCTCTCCTTTTCTCTGGGATGCAGGT	1456140	1456224	1456090	1456142	1	21	ENSTNIG00000005091	1	1453376	1457147	ubqln4	4467	908	171159	No_or_no_constitutive_exon
CTCCTCCTTTAGTCCGGTCTGTTCTGACACGGCTTCTCTTCCGGGGACAGGA	1633865	1633964	1633815	1633867	1	21	ENSTNIG00000009145	1	1631812	1633964	spag1a	4467	908	171159	No_or_no_constitutive_exon
CGCTCTCCGCGGAGGCCGGGGAATGACGGGTGCTTTTGCTTGGTGGGCAGCT	1838365	1838486	1838315	1838367	1	21	ENSTNIG00000009167	1	1828803	1839268	PTK2	4467	908	171159	No_or_no_constitutive_exon
AACAGAAATGGTTCCCTCATTAATCCTGGCTGTGTGTTTGGGATTGACAGGC	1951568	1951646	1951696	1951644	-1	21	ENSTNIG00000009180	1	1944918	1952604	cap2_(1_of_many)	4467	908	171159	No_or_no_constitutive_exon
TGGGGATCATATCGAAGGTGGAGGGGGGTAAAGGAGGAGGGGGGTCGGAGAG	2397868	2398035	2398085	2398033	-1	21	ENSTNIG00000009188	1	2396996	2413111	None	4467	908	171159	No_or_no_constitutive_exon
CTTGTCTTTTTCTACCTTTGCCGCCTATAACCTGCCACATGCTGGGGCAGCA	2963092	2963248	2963298	2963246	-1	21	ENSTNIG00000009205	1	2954330	2967347	tax1bp1a	4467	908	171159	No_or_no_constitutive_exon
GAGGATGATGAGCTGGGTGGAGGTGGACAACGAGAGGCAAAGCGGGGCAGGA	2957609	2957821	2957871	2957819	-1	21	ENSTNIG00000009205	1	2954330	2967347	tax1bp1a	4467	908	171159	No_or_no_constitutive_exon
GAGACACAAAAACCGTGGTTTCACCTCACCTTTGATCCCTCTGGGGACAGGA	4052899	4053046	4052849	4052901	1	21	ENSTNIG00000009224	1	4044779	4053874	dlgap3	4467	908	171159	No_or_no_constitutive_exon
TATTGACGTTTTTTATTTCCCCTCCCTTCGCTGTGTGAACGTGTGGGCAGAT	4486946	4487096	4487146	4487094	-1	21	ENSTNIG00000009256	1	4473417	4495205	adcy2b	4467	908	171159	Yes
CCTGCAGAAGTGAAAATATAATCTAGCCACCCAAACTGGGCCAATGAGAGGT	5179489	5179578	5179439	5179491	1	21	ENSTNIG00000014020	1	5144685	5182520	FAM135B	4467	908	171159	No_or_no_constitutive_exon
CGTCCATCCGACAGACATTTTCAGCTTGGCCCTGGTTTTGATGTGGGCAGGT	85973	86183	85923	85975	1	3	ENSTNIG00000010610	1	82036	86183	None	4467	908	171159	No_or_no_constitutive_exon
GACGCCCCCAGCTGATGTCACATGACCCTAACGGGTGTGTTGGGGTGCAGGT	124003	124207	123953	124005	1	3	ENSTNIG00000010614	1	118957	124747	atp7b	4467	908	171159	Yes
GGTGAAGGAGGAGCAGCAGGAGCAGCAGGAGCAGGAGGAGGGAGGAGGAGGC	272581	272622	272531	272583	1	3	ENSTNIG00000017180	1	270093	279319	als2b	4467	908	171159	No_or_no_constitutive_exon
CGGCGGCGCGTCCACGGAGAACATAATCAGGAAGAAGGTGTACCAGGGAGCC	303028	303072	302978	303030	1	3	ENSTNIG00000000941	1	301882	305705	cyp20a1_(1_of_many)	4467	908	171159	No_or_no_constitutive_exon
TCCACACAGCAGCAGAGTGCGGATATTCAGTGATGAGAAACATTGGGAAGGT	688145	688699	688749	688697	-1	3	ENSTNIG00000017167	1	686572	688852	None	4467	908	171159	No_or_no_constitutive_exon
TCCACACAGCAGCAGAGTGCGGATATTCAGTGATGAGAAACATTGGGAAGGT	703520	704074	704124	704072	-1	3	ENSTNIG00000015049	1	701914	704227	None	4467	908	171159	No_or_no_constitutive_exon
TGAGATAACCGCCTTTATTCTTCCTCTTTCTTGTCTCTCCGTGCGGGCAGAG	979650	979775	979600	979652	1	3	ENSTNIG00000017153	1	977350	982135	dnpep	4467	908	171159	No_or_no_constitutive_exon
GGGTGGAAGGAGAGAAGAGACGGCAAAGGTGGAAAAAAGGGAGATCACAGAA	1111348	1111465	1111298	1111350	1	3	ENSTNIG00000006600	1	1104037	1121837	None	4467	908	171159	No_or_no_constitutive_exon
CTTTAGCCGTCCCCGCTGTCTCTCAGGAGGGGTCACCTGGGGGTCGGCAGCC	1168709	1168910	1168960	1168908	-1	3	ENSTNIG00000000471	1	1168391	1170894	None	4467	908	171159	No_or_no_constitutive_exon
TTTAGCCGTCCCCGCTGTCTCTCAGGAGGGGTCCCCTGGGGGTCGGGCAGCC	1173336	1173537	1173587	1173535	-1	3	ENSTNIG00000006593	1	1173018	1175512	None	4467	908	171159	No_or_no_constitutive_exon
CCAGGGTTCGACCGTGCCGGAAGACGAAGACCAAGCCGGGAAAGAGGAAGAC	1558819	1558850	1558900	1558848	-1	3	ENSTNIG00000010257	1	1492227	1561136	None	4467	908	171159	No_or_no_constitutive_exon
ATATCCAAGCAGATATTTCTTTTCTTCTCCTGCTCCAGGTGAGGGAGGAGGG	1767535	1767718	1767768	1767716	-1	3	ENSTNIG00000008346	1	1750705	1778840	spega	4467	908	171159	No_or_no_constitutive_exon
TGTTCATACTGTGGCATCTGGATTTTTTGACTCCAGGGTCAAATGCACAGCT	1845782	1845954	1846004	1845952	-1	3	ENSTNIG00000008342	1	1839602	1871449	TNS1_(1_of_many)	4467	908	171159	No_or_no_constitutive_exon
CATGTGAAAGGGATAGCGTGATCTTGACACGGATCCCTTTGGGACCACAGGA	2173174	2173252	2173302	2173250	-1	3	ENSTNIG00000008325	1	2172573	2175296	mylz3	4467	908	171159	No_or_no_constitutive_exon
TTTCTCAGCTTTAAATGTCTGTTAGCTCCTGATATTTCGGGTGTGAGCAGGA	3035532	3035656	3035706	3035654	-1	3	ENSTNIG00000013258	1	3031656	3036564	gtf3c3	4467	908	171159	No_or_no_constitutive_exon
CTGTGGAGGACGAGGAGGAGGAAGGCAAGGAGGAGGGGGAGGAGGAGGAGCA	3402940	3403064	3402890	3402942	1	3	ENSTNIG00000013275	1	3386431	3403713	kcnh7	4467	908	171159	No_or_no_constitutive_exon
CACTTTGCATTAAATTGACCTAAAACCTGTTAATTTCTTTGGGTGACCAGGG	4056126	4056243	4056076	4056128	1	3	ENSTNIG00000010355	1	4044445	4058266	nbeal1	4467	908	171159	No_or_no_constitutive_exon
TCCTGTGTGTGTGTGCGTGTGGGTGTGTGTGTGGGTGTGTGGGTGGCTAGGC	4204769	4204886	4204719	4204771	1	3	ENSTNIG00000010363	1	4186214	4238507	zranb3	4467	908	171159	No_or_no_constitutive_exon
GATTCCAGTGGAATCTAAATCATTAATGCAAAACCATTGTGGGTCAACAGGG	4439065	4439357	4439015	4439067	1	3	ENSTNIG00000019060	1	4438203	4439357	DBI	4467	908	171159	No_or_no_constitutive_exon
CCACCCACCAGCGTGGCCGCCGCGGGGGAGGGGCCCTCGGGATCGTGGAGCC	4571037	4571108	4570987	4571039	1	3	ENSTNIG00000014402	1	4569098	4572086	ndfip2	4467	908	171159	No_or_no_constitutive_exon
CTTGAGATTCTCAGTACTCGTTTGCCCCCGTCTATGCTACCAAGGGGGAGAA	5491617	5491647	5491567	5491619	1	3	ENSTNIG00000000374	1	5491290	5492985	None	4467	908	171159	No_or_no_constitutive_exon
TTGTTTGAACAGGGTGATTGGACTTTACACTGGCCCAGTGGGATGATTAGAC	6145770	6145815	6145720	6145772	1	3	ENSTNIG00000014532	1	6126296	6197399	None	4467	908	171159	No_or_no_constitutive_exon
GACAGGGAGAAGGACCGAGAGCGAGACAAAGAGAGAGAGAGGGACAGGAGTG	6398782	6398919	6398732	6398784	1	3	ENSTNIG00000014523	1	6394857	6403962	zc3h13	4467	908	171159	No_or_no_constitutive_exon
AGTCGAGAGAGGTTCTGTGCTCTTTACCGAAGACATGGGTAACAGAATAGGT	6979092	6979196	6979042	6979094	1	3	ENSTNIG00000014496	1	6978621	6980172	None	4467	908	171159	No_or_no_constitutive_exon
AAAACAGTCCACCTTGCAAATTTGTGTAAGGTGACTGCACTTGAGGGTAGAT	8062676	8062796	8062626	8062678	1	3	ENSTNIG00000003739	1	8062371	8064548	None	4467	908	171159	No_or_no_constitutive_exon
TCTCAGTGGCGAAGAAACGGCAAACTTTAAATCTTTGGGGAAAACGGTAGTT	9248604	9248632	9248554	9248606	1	3	ENSTNIG00000011952	1	9248327	9249791	bri3	4467	908	171159	No_or_no_constitutive_exon
GAGGTGAGACACCACTGTCCCAACACTCCCATCATCCTGGTGGGAACAAGCT	9823905	9824005	9823855	9823907	1	3	ENSTNIG00000017983	1	9803530	9837185	None	4467	908	171159	No_or_no_constitutive_exon
TGCAGCACCGATACAGTATGTACACGGCTAACAGAGGTGTGTGTGGGGAGGG	9983809	9984015	9984065	9984013	-1	3	ENSTNIG00000000295	1	9983809	9992292	iqck	4467	908	171159	No_or_no_constitutive_exon
TTTTGTGTCAAACTGGCCGGGCCTTGAGGAACGGGCTGTTGTTGGGACAGAA	10130736	10130857	10130907	10130855	-1	3	ENSTNIG00000007030	1	10129165	10132486	trap1	4467	908	171159	No_or_no_constitutive_exon
GCGCTCTCCCCGCTGAGAAACCCTGACGTCTGTTCTCTCCTGGGAAACAGTA	10281071	10281224	10281021	10281073	1	3	ENSTNIG00000009745	1	10279593	10282426	dnaja3a	4467	908	171159	No_or_no_constitutive_exon
CATGCTTTCACCTCATGCATGTGTGTTTTATTGTTTTCATTGCGGGACAGCG	10622040	10622177	10622227	10622175	-1	3	ENSTNIG00000009762	1	10620860	10623515	syngr2a	4467	908	171159	No_or_no_constitutive_exon
GACTGAGCAGGAAGGGTGGACGGAGTTCCAGCGCACCAAAGGGGGTGCAGGC	11359326	11359449	11359499	11359447	-1	3	ENSTNIG00000010450	1	11358298	11383358	KCNT2	4467	908	171159	No_or_no_constitutive_exon
CAGCAGCCCCGAAGGTCAAGATCCGGGGATGGGGCTGGGCAGCAGAAGAGGG	11361881	11362052	11362102	11362050	-1	3	ENSTNIG00000010450	1	11358298	11383358	KCNT2	4467	908	171159	No_or_no_constitutive_exon
GAGCAGGAAGGGTGGACGGAGTTCCAGCGCACCAAAGGGGGTGCAGGCAGTG	11359326	11359445	11359495	11359443	-1	3	ENSTNIG00000010450	1	11358298	11383358	KCNT2	4467	908	171159	No_or_no_constitutive_exon
TTTGCATTCAGTAAACCTCAGTGGATGACCATAGAGGGTTGGGGAAACAGGA	11755171	11755425	11755121	11755173	1	3	ENSTNIG00000018556	1	11740275	11756393	camsap3	4467	908	171159	No_or_no_constitutive_exon
CAGCTGTGTCCTCTCTTTCCTCTTTCTGCTTGTGTCTTTTGGGTGTGCAGGC	13437026	13437128	13436976	13437028	1	3	ENSTNIG00000011725	1	13433968	13444134	mrc2	4467	908	171159	No_or_no_constitutive_exon
CCGGGCCGCGTTCAGGCCGGCGGTGGCTGACTGCTCTTCCTGTGGGACAGAC	13664895	13665034	13664845	13664897	1	3	ENSTNIG00000014950	1	13662446	13665998	retsat	4467	908	171159	No_or_no_constitutive_exon
CCCCTGAGGCCGAGCGGCTGCGGCCTGGCTGAGCGTCTCCGTGTGGGCAGGT	14187182	14187416	14187132	14187184	1	3	ENSTNIG00000001178	1	14186056	14187853	None	4467	908	171159	No_or_no_constitutive_exon
CAGCGGCCGCCGGCGCGGTGACGCTTCCCCCCCTCTGTGTCGGGCGGCAGGT	14342943	14343103	14343153	14343101	-1	3	ENSTNIG00000003219	1	14338806	14349546	mybpc2a	4467	908	171159	No_or_no_constitutive_exon
TATCTTTGAGGTGAAATCCACAGCTGGAGACACTCACCTGGGTGGAGAAGAC	14395274	14395735	14395785	14395733	-1	3	ENSTNIG00000004281	1	14394515	14401725	HSPA1L	4467	908	171159	No_or_no_constitutive_exon
TGGGTGTGGATTGGTTGGGTCTGGATCTGTGCGACTGTTCCGGGGAGCAGGT	14414123	14414307	14414357	14414305	-1	3	ENSTNIG00000004278	1	14411987	14415719	None	4467	908	171159	No_or_no_constitutive_exon
GGCTTCCCCAGCTTCAGCTCAAAGCGGCCGCCCTGTTTCCGGGTGCGAAGGG	14596315	14596524	14596265	14596317	1	3	ENSTNIG00000011287	1	14586143	14597491	None	4467	908	171159	No_or_no_constitutive_exon
TGTAATCTTATGAAATAATCTCTTTTTTTCTCCCAAATGTGGGGCTGCAGAC	14607198	14607673	14607148	14607200	1	3	ENSTNIG00000011284	1	14606553	14607673	None	4467	908	171159	No_or_no_constitutive_exon
GGAGGAGGACGAGCTGGGATCAGCCTAACTCGGCCTGCCCTGTGGGACAGCT	15128650	15128785	15128835	15128783	-1	3	ENSTNIG00000002364	1	15128650	15130004	hsd17b14	4467	908	171159	No_or_no_constitutive_exon
CTCCCGTCAGGAGGTGCTTTTCCAAACTTGTCTGACTTCCTGTGGGACAGTT	15207104	15207272	15207054	15207106	1	3	ENSTNIG00000003207	1	15206191	15209982	RAPGEFL1	4467	908	171159	No_or_no_constitutive_exon
ACACACACACACACACACACACACACACTCACACATACACACGGGAACAGGA	15244575	15244749	15244799	15244747	-1	3	ENSTNIG00000000992	1	15244366	15246938	None	4467	908	171159	No_or_no_constitutive_exon
CGGTGCTGCTTCCCTGCGTCATGTGACCTGCGCTCTCTCTGGCGGGACAGGA	15256471	15256543	15256593	15256541	-1	3	ENSTNIG00000006488	1	15255495	15257967	THOC6	4467	908	171159	No_or_no_constitutive_exon
GAAGCTGTGCTGCTGAGCTCTGACCCCGCCCCTGCCTTCTGATTGGGCAGCT	15309163	15309385	15309113	15309165	1	3	ENSTNIG00000006493	1	15305552	15309567	zgc:158376	4467	908	171159	No_or_no_constitutive_exon
CCAGGGGAGCCTGCAGAACCAGCTCAAACGGGTTCTGTTGGGCCGGGCAGGT	614671	614749	614621	614673	1	4	ENSTNIG00000002625	1	613293	615380	stoml2	4467	908	171159	No_or_no_constitutive_exon
CTCATGATGTTGAAACCCGGTTAAACTGATGCTTATCTTTGGGGCGACAGGT	701670	701758	701808	701756	-1	4	ENSTNIG00000013250	1	699572	702872	prpf4	4467	908	171159	No_or_no_constitutive_exon
TAAGAAGGAGAAAGAGGAGGAAGAGGAGGAAGCCAAGGGAGTGAGAGGAGGC	751731	752693	751681	751733	1	4	ENSTNIG00000013241	1	743568	752693	apc	4467	908	171159	No_or_no_constitutive_exon
TTTAAATGGACGATGAACGCAAACTAGCTTCTTTAAGCAGACGTGGGCAGAC	777460	777615	777665	777613	-1	4	ENSTNIG00000013236	1	777460	778203	None	4467	908	171159	No_or_no_constitutive_exon
TGTGTGTGTGTGGGGGGACTTCACGAGGAGGTTTTCCTCCGTTGGGGCAGAT	818823	818947	818773	818825	1	4	ENSTNIG00000013232	1	799263	820714	None	4467	908	171159	Yes
TACCTGAACGGAGCTGCGGGAGTACGGCACCGTGTACTCCAGCTGGGCAGAG	933284	933433	933234	933286	1	4	ENSTNIG00000013219	1	931118	934131	snx30	4467	908	171159	No_or_no_constitutive_exon
GGAAAAGAGGTGGGAGGGGAGGAAAAGGAGGAGAAGAAGGGGAGGAAAAGGC	951063	951106	951156	951104	-1	4	ENSTNIG00000013217	1	944773	979468	None	4467	908	171159	No_or_no_constitutive_exon
GCTACCGTCCCAGCTTGGCTGATGGTGCCGTATTGTTGATGGGTGTGCAGAT	1273964	1274083	1274133	1274081	-1	4	ENSTNIG00000004942	1	1270823	1275899	RC3H2	4467	908	171159	No_or_no_constitutive_exon
TGGAAGCCAAGTTTCCATCTGTCCAACCATCCTGGTGTTTGGGTGCGCAGGT	1383271	1383360	1383221	1383273	1	4	ENSTNIG00000009131	1	1381599	1393773	nnt	4467	908	171159	No_or_no_constitutive_exon
CAGCTGATCCAAGCGTGTGTGTGTGTGTGTGTGTGTGTGTGTGTGGGTAGGT	1623316	1623464	1623266	1623318	1	4	ENSTNIG00000009116	1	1619312	1623982	ggcx	4467	908	171159	Yes
TCCCCCCATCTACTGCATTACTTTTTTACATTTAACTGGGAAAATTAGAGGT	1931020	1931141	1930970	1931022	1	4	ENSTNIG00000004150	1	1929824	1931141	None	4467	908	171159	No_or_no_constitutive_exon
CAAGCAGGAATCCGAGCGCCAGGCTCTGATGCAGCAGCTGAAGCAGGGAGAT	1996526	1996646	1996476	1996528	1	4	ENSTNIG00000009069	1	1995085	1997277	taok3b	4467	908	171159	No_or_no_constitutive_exon
ACGCCGCGGCCGCAGGCCTTGACTCTCTCTCTGCGTGTGCTGGGGTACAGGA	2341064	2341273	2341014	2341066	1	4	ENSTNIG00000009051	1	2336074	2342320	rfx3	4467	908	171159	No_or_no_constitutive_exon
GTGGCAGGAGGACTCTGTCCTGGGCCTGTACAGGGCTCCTGAGGAGGGAGTG	2815741	2815794	2815691	2815743	1	4	ENSTNIG00000009022	1	2812632	2816715	traf2b	4467	908	171159	No_or_no_constitutive_exon
CCTGGGTCGGGATCCCTTCACACCACCCCAGGTCCTGGGGATGAGCTGAGGA	3559611	3559850	3559900	3559848	-1	4	ENSTNIG00000013573	1	3546071	3559984	vcanb	4467	908	171159	No_or_no_constitutive_exon
CGACGGATGGCGTCGGGCCAATGGGTTGGAGAAGCGAGGGAGCAGAGGAGCT	3901210	3901324	3901374	3901322	-1	4	ENSTNIG00000013548	1	3900130	3903434	None	4467	908	171159	No_or_no_constitutive_exon
CCAGCTCTGAGGTTCTCACTCTGATCTTCCCGTAGATCCCAACTGGGCAGGT	3967737	3967875	3967925	3967873	-1	4	ENSTNIG00000013539	1	3949938	3976169	kmt2ca	4467	908	171159	No_or_no_constitutive_exon
TTGGGTAACAGATTTATATTCTAATTATCCAGCGCGCTCTCACGGGGTAGTT	6449631	6449685	6449581	6449633	1	4	ENSTNIG00000007518	1	6446354	6450016	dnajc21	4467	908	171159	No_or_no_constitutive_exon
GGATGGTGAAATCAGTGTTGATGACTTGTCAGACGAGCACGGGAGGATAGAA	6772824	6773162	6772774	6772826	1	4	ENSTNIG00000007533	1	6757338	6779980	ptpn13	4467	908	171159	No_or_no_constitutive_exon
AGCTACAGCTGGTGGCTGAGACATAATGGATGTTGTTTGTACTTGGGAAGAA	6917142	6917269	6917092	6917144	1	4	ENSTNIG00000007548	1	6915518	6922577	dhx29	4467	908	171159	Yes
GTGTTGCCTCCTAACCCGCAGGGAGCCTTGATTCTTCTGGCACAGGGCAGTT	6985338	6985451	6985288	6985340	1	4	ENSTNIG00000007554	1	6979892	6985824	hnrpkl	4467	908	171159	No_or_no_constitutive_exon
AGGAGATTTTCTGTGTGGGGTCACTGTTTTGTGTTTTTGGGTGTAAACAGGT	7210130	7210190	7210240	7210188	-1	4	ENSTNIG00000018751	1	7201063	7211153	None	4467	908	171159	Yes
CATTTTTTTGGCGTTTTTTTGGTTTTTTTGGGGGGGTGGTTGGGGGGCAGAT	9180005	9180139	9179955	9180007	1	4	ENSTNIG00000005252	1	9177484	9184493	gsna	4467	908	171159	No_or_no_constitutive_exon
GAGTCGCGTTTTTTTCAGTTTCTGTGACATGCTGTTATTTGGGTGCGTAGGA	1207151	1207258	1207101	1207153	1	5	ENSTNIG00000013614	1	1203623	1207258	irx6a	4467	908	171159	No_or_no_constitutive_exon
GCGCGCAAGGGGCCAGCGGTGGTGGCGGCGGCGGCGGCGGCGGGGGCCAGAA	1609271	1609510	1609560	1609508	-1	5	ENSTNIG00000011958	1	1556480	1609972	hcn4l	4467	908	171159	No_or_no_constitutive_exon
TGAACGGAGGACTAATGCCACAGTTGCCGCTCTCGCCTGAGGTCAGGGAGGC	1668590	1668650	1668700	1668648	-1	5	ENSTNIG00000011964	1	1668347	1672690	chrna3	4467	908	171159	No_or_no_constitutive_exon
GAGGAGGGAGACGGTGTGGCAGACGGGCTGAGGGCTGATGGAGGTGGGAGGA	3337013	3337212	3337262	3337210	-1	5	ENSTNIG00000017711	1	3337013	3343176	kctd3	4467	908	171159	No_or_no_constitutive_exon
CAACAGTCGCACGGTCATGGTGAGAGAGAGAGAGGGAGAGAGGGAGAGAGGC	3375181	3375303	3375353	3375301	-1	5	ENSTNIG00000017707	1	3371129	3376962	si:rp71-84d9	1	4467	908	171159	No_or_no_constitutive_exon
TGTAACATTTTAGCTGCAGCTGGAGACGAGCGGACGTTCTGTGGGTGCAGGT	3372670	3372744	3372794	3372742	-1	5	ENSTNIG00000017707	1	3371129	3376962	si:rp71-84d9	1	4467	908	171159	No_or_no_constitutive_exon
AAGAGGAGAGGAAAAAACAAGAGGAGGAGAGGAGACGAAGGGAGGAGGAGGA	3519499	3519510	3519449	3519501	1	5	ENSTNIG00000017697	1	3514490	3528343	itsn2b	4467	908	171159	No_or_no_constitutive_exon
CGAAGTGGTGCTAGCGAGTGTCCCCGCCTTGTGAGCTCTGTGTGGGGCAGCG	3702763	3702974	3702713	3702765	1	5	ENSTNIG00000005821	1	3701239	3707364	None	4467	908	171159	No_or_no_constitutive_exon
TCTCTCAGTCTCCATACCGACCTCTGTATCTATGTGTGCTTGGGTTGAAGGG	3729323	3729462	3729512	3729460	-1	5	ENSTNIG00000013788	1	3727663	3730807	hnrnph3	4467	908	171159	No_or_no_constitutive_exon
AAAGAGAGCGGGAGCGGGAGAGAGAGCGAGAAAGGGAACGGGAGAGGGAGAA	4857807	4857961	4857757	4857809	1	5	ENSTNIG00000009279	1	4853749	4863096	gse1	4467	908	171159	Yes
GTGGAGGTAAAGGTCGGAGTGGTGTTTATATAGGGGTCTGGGGGGGACAGTT	5180115	5180325	5180375	5180323	-1	5	ENSTNIG00000009299	1	5179593	5182323	None	4467	908	171159	No_or_no_constitutive_exon
GTGGAGGTGAAGGTCGGAGTGGTGTTTATATAGGGGTCTGGGGGGGACAGTT	5183296	5183506	5183556	5183504	-1	5	ENSTNIG00000000100	1	5182732	5183876	None	4467	908	171159	No_or_no_constitutive_exon
CCCGACGTGCATGAATCCACATGTTTGTATCTCTGATTGTGGGTTGGCAGGA	5262749	5262829	5262879	5262827	-1	5	ENSTNIG00000009311	1	5261808	5265823	ogfod1	4467	908	171159	No_or_no_constitutive_exon
AGTCCACCATTCAGATGGAGGAGCTGGCCCAGGAGGAGGTTGCAGGGCAGGA	5281137	5281213	5281087	5281139	1	5	ENSTNIG00000009314	1	5277709	5281213	ctcf	4467	908	171159	No_or_no_constitutive_exon
CGCCAGTAAGATGGTGGCGGCCTTTAACTCGGCCAGCGGCAGCAGGGGAGGC	5286319	5286370	5286269	5286321	1	5	ENSTNIG00000009315	1	5285349	5287327	None	4467	908	171159	No_or_no_constitutive_exon
CTACGTGTGGTATGTTTTAGTGTTATGGACGGCCACAAAGACTCGGGAAGGA	6527805	6527849	6527755	6527807	1	5	ENSTNIG00000000247	1	6521195	6529826	trim66	4467	908	171159	No_or_no_constitutive_exon
AGACCAAATGGCAGAGAAAAAGAGGATTGGGACCTAGGGGTAGCAGATAGAC	7064843	7065211	7065261	7065209	-1	5	ENSTNIG00000009390	1	7064843	7075228	dagla	4467	908	171159	No_or_no_constitutive_exon
TCTTATTTCGTGATTTATTGAAGTCGTATTATTTTTGGGGGAAAATGCAGGA	9300465	9300566	9300415	9300467	1	5	ENSTNIG00000009470	1	9270451	9301412	tanc1a	4467	908	171159	No_or_no_constitutive_exon
TGGCTGGACCGTAACACTGATGCACGTCTCTGAATTCTTTGGGAATGCAGAT	9640620	9640834	9640570	9640622	1	5	ENSTNIG00000009495	1	9638408	9642158	zrsr2	4467	908	171159	No_or_no_constitutive_exon
AGTGGAGGATGAAGTGGACAGGGACGTGGGGGAGGATGAGAGGGAGACAGCT	9859558	9859675	9859725	9859673	-1	5	ENSTNIG00000009518	1	9854555	9862458	scg3	4467	908	171159	No_or_no_constitutive_exon
TCCTGCACTATCAAATCACTTTAACTGTTTTATTCCCACTTGGGAAACAGGT	10054131	10054168	10054081	10054133	1	5	ENSTNIG00000009523	1	10048757	10057843	sema6dl	4467	908	171159	Yes
GAGATGGGTCGTAACCGACGCTGACGGGCTGTGATTTGGGGAAAGAACAGAT	10235940	10236096	10236146	10236094	-1	5	ENSTNIG00000009541	1	10234389	10238399	mfge8a	4467	908	171159	No_or_no_constitutive_exon
TTGTGTGTGTGTGTGTGCGTGCGTGTGCTTTGGTTGCATGCGGAGGGCAGGA	10638062	10638187	10638012	10638064	1	5	ENSTNIG00000009562	1	10630970	10660471	None	4467	908	171159	Yes
ACTGGATCCCGCCACCGAAAAGAGTCGGAGCTGGCTGCAGTGGGCAGCAGGA	10826078	10826269	10826028	10826080	1	5	ENSTNIG00000009572	1	10823834	10829589	cpeb1b	4467	908	171159	No_or_no_constitutive_exon
GCTCCGTTTATTAGCTCAAAGTGTCGCGTTGAAATTGCGGGTGAATTAAGTT	12007152	12007177	12007227	12007175	-1	5	ENSTNIG00000009610	1	11996799	12007953	slc6a5	4467	908	171159	No_or_no_constitutive_exon
GGAGAAGCTTAAGGAGGCGGGAAAACGGGTTTCTGTGCCCGACAGGGCAGAG	12095307	12095776	12095826	12095774	-1	5	ENSTNIG00000009614	1	12066160	12107238	nav2a	4467	908	171159	No_or_no_constitutive_exon
GGTCATCAACACGCCTGAGCTGGTGCTATAAGGGGACAAAACGGGTACAGAC	12071314	12071389	12071439	12071387	-1	5	ENSTNIG00000009614	1	12066160	12107238	nav2a	4467	908	171159	No_or_no_constitutive_exon
GCTAATGACGCTGTGGTTGGACAACAATAGGATAGCCACCGTTGAGGGAGGG	12228254	12229195	12228204	12228256	1	5	ENSTNIG00000005152	1	12227968	12230013	None	4467	908	171159	No_or_no_constitutive_exon
ATTAAAAAATAGTTCCCATAAAGCACCAGTTCCAGGACACTGATGGGCAGGG	12235808	12235845	12235895	12235843	-1	5	ENSTNIG00000005150	1	12235808	12237966	NR2E3	4467	908	171159	No_or_no_constitutive_exon
CCAGCGACCCTGAAGAGGAGGCAGGGGAGGAGGAGGAGGGCGAGAACGAGCC	12258470	12258578	12258420	12258472	1	5	ENSTNIG00000018806	1	12255577	12259315	None	4467	908	171159	No_or_no_constitutive_exon
ACGTTCCCAGCGCCGAGGAGGAGCTGGAGGAGGAGGCGGGGGTGGAGGAGCA	12393644	12393707	12393594	12393646	1	5	ENSTNIG00000018793	1	12393446	12394930	None	4467	908	171159	No_or_no_constitutive_exon
TTCACATTACATACTCGACTATTTTCCAATTTGTGATGGGAAGTGGATAGGA	12627033	12627156	12626983	12627035	1	5	ENSTNIG00000003947	1	12622196	12630957	acana	4467	908	171159	No_or_no_constitutive_exon
TTGCCAGGCCTGAGCCAGTCAGACTGATGACCGTCCGTCTGTGGGTGTAGTC	12903304	12903451	12903254	12903306	1	5	ENSTNIG00000004753	1	12899434	12913645	ppfia1	4467	908	171159	No_or_no_constitutive_exon
GCTGGAAGATAGATGCCATCGACTGGAGCGGCAGTCCAGCAGCTTGGGAGAA	12972503	12972960	12973010	12972958	-1	5	ENSTNIG00000003299	1	12966562	12984823	None	4467	908	171159	No_or_no_constitutive_exon
TGTGTGTGTGTGTGTGTGTGTGTGTGTCTGGGGGCCGGGGGGGGCGGCAGGG	13108418	13108502	13108552	13108500	-1	5	ENSTNIG00000002551	1	13105751	13109815	katnb1	4467	908	171159	No_or_no_constitutive_exon
ACCGCCAGGGCAAGTGGGAGGAGCCAGCGGGGGAACCGAGCAGGGAGGAGGA	13268037	13268178	13267987	13268039	1	5	ENSTNIG00000010227	1	13264657	13271381	EMILIN1	4467	908	171159	No_or_no_constitutive_exon
AAGATGTGACTGAGGCTGAAAGCTGGAATGGGCTGATGTGAGATGGGCAGAT	13330366	13330467	13330517	13330465	-1	5	ENSTNIG00000010232	1	13325273	13351078	myo5aa	4467	908	171159	No_or_no_constitutive_exon
AGCAGGACAGCCGAGGGCTTTTCCCAGGAGCGGAGCTCGGTTTAGGGAAGAG	1063230	1063485	1063180	1063232	1	6	ENSTNIG00000004469	1	1062438	1074738	phldb2b	4467	908	171159	No_or_no_constitutive_exon
GCAGGAACAGGAGGAGGAGGAGGAGGAAGAGGAGGAGGTGGGTGAGGAAGCC	1313778	1313942	1313728	1313780	1	6	ENSTNIG00000005742	1	1307382	1313942	mtmr6	4467	908	171159	No_or_no_constitutive_exon
TGGAGCTCAGGTAAGAGCGCCCGCGGGCCTCATGAGGGATGAATAACCAGAT	2097899	2098259	2098309	2098257	-1	6	ENSTNIG00000008143	1	2097207	2121004	mllt10	4467	908	171159	No_or_no_constitutive_exon
CTGATGAAAGGGATGCAGATCATGTGACCACCCGGGTGTTGGGACCACAGCT	2152002	2152102	2151952	2152004	1	6	ENSTNIG00000000844	1	2144741	2156425	None	4467	908	171159	Yes
CTTTTGTTGTGAAATTGTGCGTGACTGGCGTGTGTTTGTTGGGGGGACAGAA	3350105	3350254	3350055	3350107	1	6	ENSTNIG00000010108	1	3347213	3350573	cops5	4467	908	171159	No_or_no_constitutive_exon
ATGCCTTTCCACAGAGGAGGAGGAGGAGGAGGACGATGAGGAGGGAGAAGCC	3401259	3401303	3401353	3401301	-1	6	ENSTNIG00000004027	1	3401259	3403497	trim55b	4467	908	171159	No_or_no_constitutive_exon
CCTGCCCCTACCCTCTGGAGGAGGAGGGGGAGGAGGGGGAGGAGGAGGAGTC	3829417	3830124	3830174	3830122	-1	6	ENSTNIG00000012720	1	3829417	3836328	usf3	4467	908	171159	No_or_no_constitutive_exon
CAGCGAAGGAGACTGGTGGGAGGCCCGCTCCATCACCACAGGGAGGACAGGG	5338273	5338326	5338376	5338324	-1	6	ENSTNIG00000017116	1	5334781	5339931	YES1_(1_of_many)	4467	908	171159	No_or_no_constitutive_exon
GCTTGTTCTCCCTCTCCATAGGTGGTACTTTGGAAAAATGGGACGCAAAGGA	5338053	5338129	5338179	5338127	-1	6	ENSTNIG00000017116	1	5334781	5339931	YES1_(1_of_many)	4467	908	171159	No_or_no_constitutive_exon
GATGACAACGGGGAGGCGGGCCTCAGTCAGGCTCAGCAGGATGGGGTCAGGA	5895720	5895802	5895852	5895800	-1	6	ENSTNIG00000013672	1	5893558	5899171	topbp1	4467	908	171159	No_or_no_constitutive_exon
GCTGATGCTTGCGTCCCCGTTGGGGTCTGAGCGTGTCCGTGCTGGGGCAGGT	6631582	6631678	6631532	6631584	1	6	ENSTNIG00000013631	1	6630647	6635708	tnk2a	4467	908	171159	No_or_no_constitutive_exon
TGTTGTGTGGTTTACCTGCTCAGCTGTGAGAGCCCCAAGTCTGAGGGCAGAG	6686224	6686268	6686174	6686226	1	6	ENSTNIG00000013629	1	6676922	6687399	sh3kbp1	4467	908	171159	Yes
AGGACATGTTGGAGGGACTATCTTTTGGCCCGGGGAACACCTCGGGAAAGTT	518128	518132	518182	518130	-1	7	ENSTNIG00000003753	1	505975	552560	uvrag	4467	908	171159	No_or_no_constitutive_exon
ATAGGCACTGAGGCCACCAGTTTAGGCCTAGGATTTGGGATGGGGTTAAGGC	505975	506165	506215	506163	-1	7	ENSTNIG00000003753	1	505975	552560	uvrag	4467	908	171159	No_or_no_constitutive_exon
CCTAGCCCGGCTCTGGAAGATCCTAAGGGTGATCTGGAGAAGGGGGGAAGGT	874182	874479	874132	874184	1	7	ENSTNIG00000001381	1	873557	876458	None	4467	908	171159	No_or_no_constitutive_exon
CTTGGCGTCTCTGATTTGTTGCTGTGGTTTTGTTCCGTTTGGGTTAGCAGGG	954001	954116	954166	954114	-1	7	ENSTNIG00000011640	1	948738	958853	ints2	4467	908	171159	No_or_no_constitutive_exon
ATCGCGGTCGCACGAAAAAAAAGAGATACTGTGGTTGTGGGGGCGTAAAGTG	1255122	1255239	1255289	1255237	-1	7	ENSTNIG00000005142	1	1249030	1259230	None	4467	908	171159	No_or_no_constitutive_exon
AGCTTTCTGAATTGTATCTACGTCCTTCTTGCTTGGTGCTGGGGTTGCAGCC	2403075	2403174	2403025	2403077	1	7	ENSTNIG00000008565	1	2400031	2406224	ankfy1	4467	908	171159	No_or_no_constitutive_exon
GTCACCTGGTGTTTGGTGTTTTTGTTTGTTTGTTTTTAATGGGATATCAGAT	2421537	2421628	2421487	2421539	1	7	ENSTNIG00000008562	1	2419563	2425192	myo19	4467	908	171159	No_or_no_constitutive_exon
CAGTGGCTGTCGCTGACATGTTCTAACCCCCCCCGCGTCTGCCGGGACAGAT	2659087	2659215	2659265	2659213	-1	7	ENSTNIG00000008548	1	2658123	2666057	MLXIPL	4467	908	171159	Yes
ACGAGAACGGGAGAGAGAGCGGGAAATGCGAGAAAGAGAGCGGGAAAGAGCT	2832299	2832368	2832418	2832366	-1	7	ENSTNIG00000008537	1	2828731	2853562	ncor1	4467	908	171159	No_or_no_constitutive_exon
GCCCGTTTTACTAAATTTTCGAAACACCTTTTCCTTTCCTGGGTGTTAAGAC	3663975	3664023	3663925	3663977	1	7	ENSTNIG00000009940	1	3653309	3666919	synj1	4467	908	171159	Yes
GTGGAAAGAAAAGCGAGGCAGCCAGGATAGTGAACGGGGGCGAGGAAAAGGC	3701771	3701908	3701721	3701773	1	7	ENSTNIG00000009945	1	3695911	3701908	scaf4a	4467	908	171159	No_or_no_constitutive_exon
GTGTCCGGTTCCCCGGGGTCCGCGGGCGCGTTTGGCGAGGTGGGAGGCAGCA	3856301	3856425	3856251	3856303	1	7	ENSTNIG00000009953	1	3818211	3860727	FAT3_(1_of_many)	4467	908	171159	No_or_no_constitutive_exon
TAAACGCCTTCCTGTTTCTGACGGCGTGCTGCGTGCGTGTTGGGGTGCAGGT	4360810	4360971	4360760	4360812	1	7	ENSTNIG00000009974	1	4359860	4361887	aldocb	4467	908	171159	No_or_no_constitutive_exon
AACTGATGGCACAATAACTTTGTTTTTACCCCGTATGTGGGAATGCACAGAT	4390329	4390469	4390519	4390467	-1	7	ENSTNIG00000009980	1	4387056	4391622	zgc:158446	4467	908	171159	No_or_no_constitutive_exon
TATGCAGGTGACACTTTTAGCAGCAGCCCGGAGACGACTCCAATGGGCAGCC	4430139	4430221	4430089	4430141	1	7	ENSTNIG00000009985	1	4422328	4430327	arhgap42a	4467	908	171159	No_or_no_constitutive_exon
ACACCCAATCAGAATTTTGATTTTGTTTTATATCTTCTGTGGTGGGACAGGT	4454920	4454999	4454870	4454922	1	7	ENSTNIG00000009989	1	4453244	4456977	birc2	4467	908	171159	No_or_no_constitutive_exon
CCACGGCCGCGCCTCCTCCTGTCCTGTTCCTGGTGCCTTCGGGGGCCCAGAC	4521711	4521866	4521661	4521713	1	7	ENSTNIG00000000565	1	4521082	4522506	zgc:165604	4467	908	171159	No_or_no_constitutive_exon
GCAGCATATTAAATAAAAAAAAAACATTTTAACATATTAATTGGGAATAGAG	4635243	4635345	4635193	4635245	1	7	ENSTNIG00000010002	1	4629559	4637116	pygma	4467	908	171159	No_or_no_constitutive_exon
TTCTAAAGAAGTTTATGTTTGATATACAGATAAATTAGAACTAGGGAGAGCA	4797837	4797891	4797941	4797889	-1	7	ENSTNIG00000010010	1	4792778	4799121	nfrkb	4467	908	171159	No_or_no_constitutive_exon
TCGAATGTCAGACTGCCTCCTCTTCTACCCCTTTTCCCCTCTGCAGGGAGAC	4802269	4802386	4802219	4802271	1	7	ENSTNIG00000010011	1	4800417	4835608	ryr1a	4467	908	171159	No_or_no_constitutive_exon
TTGAAGGCTCAGGAGAAGAAGCCGAAGCTCTGGACTGAGTGAGGGAGGAGAG	4833502	4833639	4833452	4833504	1	7	ENSTNIG00000010011	1	4800417	4835608	ryr1a	4467	908	171159	No_or_no_constitutive_exon
AGGCCAATCAGCTGCTGGGGGAAGCCAACAGCAAAGCCTGAGTGGGTCAGCT	4909331	4909482	4909532	4909480	-1	7	ENSTNIG00000010021	1	4909024	4915527	map7d2a	4467	908	171159	No_or_no_constitutive_exon
TGACCTACTCATTTCCAGGTGGGCTCTGGTGACTTGGGTCTGTAGGGAAGCA	4928681	4928828	4928631	4928683	1	7	ENSTNIG00000010024	1	4927507	4930531	None	4467	908	171159	No_or_no_constitutive_exon
TGTGTTTGAAAAATAGCTGTGTCATAATTTTCTGCTCTAATGGGAACCAGGG	5489346	5489479	5489529	5489477	-1	7	ENSTNIG00000011744	1	5485692	5492520	abcg4a	4467	908	171159	No_or_no_constitutive_exon
TTTAAATGGACGATGAACGCAAACTAGCTTCTTTAAGCAGACGTGGGCAGAC	5754338	5754476	5754526	5754474	-1	7	ENSTNIG00000011770	1	5750514	5755064	slc12a9	4467	908	171159	No_or_no_constitutive_exon
TCTCTCTCTCTCTCTCTCTCTCTCTCTCTTCTTCTCTCTTTGGTGGGCAGGT	5982111	5982901	5982951	5982899	-1	7	ENSTNIG00000011792	1	5980779	5987352	nlgn3b	4467	908	171159	No_or_no_constitutive_exon
TACATTAAAATCTTCTTTGTGCGCTCCTCAGTTGAAAGAATGGGTAGAAGAG	6934792	6934963	6935013	6934961	-1	7	ENSTNIG00000010764	1	6919176	6940560	acaca	4467	908	171159	No_or_no_constitutive_exon
AATCGTCATCAAGGTTATAAATGTGTGTGTGTGGGTGTGTGTGTGGGTAGGC	8000705	8000787	8000655	8000707	1	7	ENSTNIG00000016158	1	7999680	8001358	rab34b	4467	908	171159	No_or_no_constitutive_exon
GGAATGAACATGAGCATGAATATGGGCATGACCACTCCTGTAATGGGCAGTA	8186926	8187041	8186876	8186928	1	7	ENSTNIG00000016147	1	8182862	8187041	clint1b	4467	908	171159	No_or_no_constitutive_exon
AAATCTAATGAAGCGTGATTGAATGACTGGTTCTGTGTGTGGGATTCAAGGG	8616345	8616478	8616528	8616476	-1	7	ENSTNIG00000000024	1	8615636	8617074	None	4467	908	171159	No_or_no_constitutive_exon
ACTTTTTTTCTTTTTGTCTGAATGTTTGTGTTCATTGGGCAACTATAAAGAC	10349162	10349205	10349255	10349203	-1	7	ENSTNIG00000006329	1	10348179	10351848	alg8	4467	908	171159	No_or_no_constitutive_exon
ACCAGCTGTGATTGGTCCTCACAGGTGACCGTCTACCTGGGAAAGAGGAGGA	10576554	10576591	10576504	10576556	1	7	ENSTNIG00000007670	1	10573104	10580515	arrb2a	4467	908	171159	No_or_no_constitutive_exon
GTGTCTGAAAGGCTGTGTGTGTGTGTGTGTGTGTGTGGGTGGGTGTGTAGGA	10579061	10579197	10579011	10579063	1	7	ENSTNIG00000007670	1	10573104	10580515	arrb2a	4467	908	171159	No_or_no_constitutive_exon
TTGCTGCCAGACCCGGCTCCGCCCGGCGGGGCGGGGCCGGGCGGAGTCAGGT	10605799	10605892	10605749	10605801	1	7	ENSTNIG00000007667	1	10604965	10608884	None	4467	908	171159	No_or_no_constitutive_exon
CCGGCGCCACACCGCCGGCCCAAAGAGCAGAACCAGAACCAGGGTCCAAGCC	10689933	10690105	10689883	10689935	1	7	ENSTNIG00000007659	1	10688404	10690105	None	4467	908	171159	No_or_no_constitutive_exon
TTGACATTGGTGGTCACATGATCACACTCTGGCCTCTTATTGGTGGGCAGGT	11475814	11475882	11475932	11475880	-1	7	ENSTNIG00000007612	1	11470765	11476374	None	4467	908	171159	No_or_no_constitutive_exon
AGGGGGAGAAGGACCTCCAGGAGGGGGAGAAGGACCTCCAGGAGGGGGAGAA	11559021	11559303	11558971	11559023	1	7	ENSTNIG00000007608	1	11550244	11559303	chm	4467	908	171159	No_or_no_constitutive_exon
GCGCTCATGTCTGTTCTCGGGGGCCGGTCCTCGGGGGCCGGTGGGTGCAGAA	3201026	3201170	3201220	3201168	-1	8	ENSTNIG00000019078	1	3200000	3202340	ZHX1-C8orf76	4467	908	171159	No_or_no_constitutive_exon
ACCTGTGTGTGTCACCTGCGCATCAGCGCTGCTTGGCTTTGTGGGTGCAGGT	3208390	3208555	3208605	3208553	-1	8	ENSTNIG00000019079	1	3206555	3210911	ZHX1_(1_of_many)	4467	908	171159	No_or_no_constitutive_exon
TTGTGCCCTTTAGAGGACAATAGAAAGTTATGTTGATAAAAGAATGGGAGCT	4284966	4284999	4284916	4284968	1	8	ENSTNIG00000019063	1	4276786	4284999	None	4467	908	171159	No_or_no_constitutive_exon
AATAGACATCATTTATGTGCTGAAAAGATGCAAAAGAACTGGGTCAAAAGTG	4352243	4352494	4352544	4352492	-1	8	ENSTNIG00000003741	1	4350721	4354848	PAPD7_(1_of_many)	4467	908	171159	No_or_no_constitutive_exon
GTCCTTCACAGGAGCTCCAAAAGGTCAACGGTGGAAGGAAGGGCGATCAGGA	6770051	6770214	6770264	6770212	-1	8	ENSTNIG00000018429	1	6768654	6776155	tax1bp1b	4467	908	171159	No_or_no_constitutive_exon
TTGCTCCCCAGGGAGGTGCTGGTGTTCCTCAGCACCAAGCTGTGGGATAGCA	7023325	7023412	7023275	7023327	1	8	ENSTNIG00000018406	1	7018207	7042745	nbeal2	4467	908	171159	No_or_no_constitutive_exon
ATAGGTCAAAGGCCTTTTTGAGTGTAACGCGCATCCTGGGTATGAAACAGGG	7282479	7282576	7282626	7282574	-1	8	ENSTNIG00000018388	1	7277996	7285102	None	4467	908	171159	No_or_no_constitutive_exon
AAAAGCCTCCTTGCTGGTTCAGTGAGATTGTGCCTTGTTCGGGTGTGCAGAT	7527479	7527657	7527707	7527655	-1	8	ENSTNIG00000018376	1	7524624	7530761	tex10	4467	908	171159	No_or_no_constitutive_exon
GGCGGAGGTAGTTCGGGCTGACCGGGCCGGCGTTTGTCTGCGCAGGGAAGAG	7563619	7563778	7563828	7563776	-1	8	ENSTNIG00000000029	1	7562738	7565232	rad54b_(1_of_many)	4467	908	171159	No_or_no_constitutive_exon
TACATGTTTGGATGTTATTGTTCTAAAACCCTGGACTGCCCTGGGAACAGAC	7740945	7741063	7740895	7740947	1	8	ENSTNIG00000000239	1	7738904	7742141	None	4467	908	171159	No_or_no_constitutive_exon
TGTCATCCCTGATTTTCTGTGTGTGTATGTGTGTGTGTGTGTGGGTGTAGAT	7768314	7768415	7768264	7768316	1	8	ENSTNIG00000018352	1	7743604	7770541	adam22	4467	908	171159	No_or_no_constitutive_exon
CGTAAGCTGGCCGGCCACGGCATGGGGGGCGCCTGGCGCGGGGCCGGCAGCA	7855170	7855351	7855401	7855349	-1	8	ENSTNIG00000018341	1	7855167	7863152	ATP8B2	4467	908	171159	No_or_no_constitutive_exon
AGAGGTGGCCATGTGTGTGACTGGTACTCCAGAAGGAAGGGCGGTGGCAGAA	8131740	8131879	8131690	8131742	1	8	ENSTNIG00000018320	1	8128959	8135172	adar	4467	908	171159	No_or_no_constitutive_exon
TCTGTCTGTCCCTGTTGCAGCCGTCCACGGGTGAGAAGGAGACCAGGGAGGG	8315437	8315504	8315554	8315502	-1	8	ENSTNIG00000008297	1	8285024	8320849	ephb6	4467	908	171159	Yes
GGTGGTTCCTGTGAACACCGTGACTGACTGTTTTTCTGCTCGGCGGGCAGGC	8300929	8301079	8300879	8300931	1	8	ENSTNIG00000019501	1	8298545	8301362	polr3c	4467	908	171159	No_or_no_constitutive_exon
TGTACTGAATATGTTCTATTTTCTCTTTTCTGGGATTTCTCGGTGGGCAGCA	8372322	8372526	8372272	8372324	1	8	ENSTNIG00000001164	1	8369501	8372526	None	4467	908	171159	No_or_no_constitutive_exon
CGTGCCTGCTGGAACAGGGGGGATGATGGGAGCGGGAGGATCGATGGGAGGC	8404100	8404144	8404050	8404102	1	8	ENSTNIG00000008114	1	8399229	8404144	epn1	4467	908	171159	No_or_no_constitutive_exon
TCCTCCGTGCTCTCCAGCGGCTTGATTCCGTCCCTCTGTGCGGTGGGCAGGT	8703181	8703339	8703131	8703183	1	8	ENSTNIG00000008083	1	8701832	8704501	prpf31	4467	908	171159	No_or_no_constitutive_exon
CGAGGCCGAGGGCCACGGTTTGGTTTCACACACCGGCTACAGGGTGGCAGGA	8726529	8726585	8726479	8726531	1	8	ENSTNIG00000000635	1	8725338	8727480	si:dkey-283b15	2	4467	908	171159	No_or_no_constitutive_exon
GGGAGGAGGAGAAGGCCAGGGTGGAGCGGCAGAGGGAGCGGCTGAGGGAGGA	8756411	8756495	8756545	8756493	-1	8	ENSTNIG00000008075	1	8753103	8768344	myh14	4467	908	171159	No_or_no_constitutive_exon
ACCCGAAGGGGTCTGGCCCGGCGGTGACGGTTGCTGGGTTTGGGGTGCAGAT	8754664	8754873	8754923	8754871	-1	8	ENSTNIG00000008075	1	8753103	8768344	myh14	4467	908	171159	No_or_no_constitutive_exon
ACAAGCGGGTCCTCTCATTTTGTGTCTTTTTGTTTTATTTTGGGGGACAGGT	8983808	8983881	8983758	8983810	1	8	ENSTNIG00000008054	1	8981199	8984907	phc1	4467	908	171159	No_or_no_constitutive_exon
GTGCGGTCGGTTCCTGCTGCTCTGAAGGGTCTTGTGTGTTTGTGGGACAGTT	9241179	9241335	9241129	9241181	1	8	ENSTNIG00000008030	1	9235693	9242001	lpcat3	4467	908	171159	No_or_no_constitutive_exon
AATTTGGGATTTACGTGTGTAAAGTGTCAGAGTCGGGGTCAAGTGGCGAGGG	9316549	9316592	9316499	9316551	1	8	ENSTNIG00000001042	1	9315945	9318559	cd4-1	4467	908	171159	No_or_no_constitutive_exon
TCAGAGTGAGGAAGAGGAGTAGTTTAGCTTTCCTTCTGCTGGGCTGGCAGGT	9459264	9459373	9459214	9459266	1	8	ENSTNIG00000008011	1	9456162	9464079	vars	4467	908	171159	Yes
CACCGCGGCCCGCCGGCCTTCAAGAGCGAGCCCGTGGAAGGGGACAGCAGCA	9671831	9671975	9671781	9671833	1	8	ENSTNIG00000006052	1	9664325	9672168	None	4467	908	171159	No_or_no_constitutive_exon
TTCAGCCCCAGTTTCTTCCTGCCTCGTCTTTGGCGCCCCCTGTGGGTAAGGC	9696254	9696452	9696204	9696256	1	8	ENSTNIG00000003521	1	9693092	9701804	None	4467	908	171159	No_or_no_constitutive_exon
TGTTTCCAGAGCAGGAGGAGGTCTGGAAGGAGAGATGAGCTGCCAGGGAGGA	946994	947213	947263	947211	-1	9	ENSTNIG00000012022	1	946472	950761	actr8	4467	908	171159	No_or_no_constitutive_exon
GCAGGTTGTTGCCAAAGACGTCCTGTTGCTCAAGGGCAGGGCCCGGGAAGCA	1838835	1839019	1838785	1838837	1	9	ENSTNIG00000005680	1	1837787	1839985	ttc34	4467	908	171159	No_or_no_constitutive_exon
GCGTGTCATTTATGACCAATGTCTTTGTTTTTTTCGGGTTGAACTCGAAGGG	1938391	1938492	1938542	1938490	-1	9	ENSTNIG00000006540	1	1937815	1939331	pigt	4467	908	171159	No_or_no_constitutive_exon
GATGGGCCGGCGCAGCGGGAGAAGCCTGGTCCCCGCCAGCTCCAGGGGAGAC	2649455	2649562	2649612	2649560	-1	9	ENSTNIG00000015160	1	2648299	2658218	plekhn1	4467	908	171159	No_or_no_constitutive_exon
GGAGAGGGAGAAAGAGCGCGACAGAGACAGGGACCGGGAGAAGAGGGAAGCG	2799047	2799338	2799388	2799336	-1	9	ENSTNIG00000015156	1	2754934	2799471	rerea	4467	908	171159	Yes
CTAGTGTTACAGCAGCAGGGGGGTGGGGGGGTGGGGGGGGGGGGTTACAGGT	2781618	2781672	2781722	2781670	-1	9	ENSTNIG00000015156	1	2754934	2799471	rerea	4467	908	171159	No_or_no_constitutive_exon
AACTCGGCCTACCTGAAGAATCTGAGCATGACCAAGAAGCGGGCGCGCAGAT	3238677	3238707	3238757	3238705	-1	9	ENSTNIG00000015112	1	3237744	3239702	ppardb	4467	908	171159	No_or_no_constitutive_exon
TATTTTCAAGTATCTGAATATTAAAAAGGAAAACTGTGTTGGGTGTGCAGGT	3305732	3305844	3305682	3305734	1	9	ENSTNIG00000015106	1	3285024	3308441	dip2ba	4467	908	171159	Yes
ATATGTTCAAAATGCCCCATCTGCAACATGTTTTTTTTGGGGGGGGTCAGAT	3306392	3306523	3306342	3306394	1	9	ENSTNIG00000015106	1	3285024	3308441	dip2ba	4467	908	171159	Yes
GTTTGATCTATGTTGTAACCGTGGGTGCCTCTGTCCTCTGTGGGTGACAGGT	3687905	3688085	3687855	3687907	1	9	ENSTNIG00000015080	1	3682120	3688085	c1ql4a	4467	908	171159	No_or_no_constitutive_exon
GGACATTGGGGAATACATCAAGGTCTGCGCTGGCATAGGGGAACCTGGAGGT	3968573	3968647	3968523	3968575	1	9	ENSTNIG00000015062	1	3961265	3968647	erbb3b	4467	908	171159	No_or_no_constitutive_exon
TAAGGGAATTGAATACCAGACTTTCTAAAAGTCATTGTTTGGGTTTAGAGTG	3989168	3989226	3989118	3989170	1	9	ENSTNIG00000001026	1	3988133	3990503	None	4467	908	171159	No_or_no_constitutive_exon
GTTTTCATTTGGCATCCTGTTGACCTCTCCGTACTTCACAGGTGGGTCAGGG	4004187	4004262	4004137	4004189	1	9	ENSTNIG00000015059	1	4002030	4013023	fmnl3	4467	908	171159	No_or_no_constitutive_exon
TCCACACAGCAGCAGAGTGCGGATATTCAGTGATGAGAAACATTGGGAAGGT	4220142	4220696	4220092	4220144	1	9	ENSTNIG00000017168	1	4219989	4222280	hoxc10a	4467	908	171159	No_or_no_constitutive_exon
CATCAGCTGTTGTGTGATGATCGTTACCAAGAATACATCCGATGGGGAAGAC	4719160	4719229	4719110	4719162	1	9	ENSTNIG00000000806	1	4717529	4719636	None	4467	908	171159	No_or_no_constitutive_exon
GGTTCGCAGGCTGAGGAGGGACATTACCGAGAGGGGAAGGGACATTGAAGGG	5780029	5780123	5779979	5780031	1	9	ENSTNIG00000017876	1	5777821	5783840	uckl1a	4467	908	171159	No_or_no_constitutive_exon
AGAGAAGTCCTTTACGGCGGAGCAAAATGGGGGTGAAAGCATGGGTACAGGG	6243643	6244050	6244100	6244048	-1	9	ENSTNIG00000017889	1	6237318	6245376	DCAF1	4467	908	171159	No_or_no_constitutive_exon
CATGAACTATATCTTAATCAAATGTTATGTTTGATGTCTGTTGGGAGCAGTT	6298240	6298366	6298190	6298242	1	9	ENSTNIG00000001338	1	6296990	6298744	KRT73	4467	908	171159	No_or_no_constitutive_exon
TTTCCCCTTTCTTTTTTTTCTGTCTCTTGTCTTTATGTGTTGGGTACAAGGA	6304974	6305103	6305153	6305101	-1	9	ENSTNIG00000017897	1	6303383	6307325	CERS5	4467	908	171159	No_or_no_constitutive_exon
CGGCCATCGTCGCGGCTCCTCCTGCTGACCCGTTGTCCTCGCGTGGGCAGGG	6331547	6331642	6331497	6331549	1	9	ENSTNIG00000017903	1	6330536	6333653	pabpc1l	4467	908	171159	No_or_no_constitutive_exon
AACCGGTGGAGGGGTGTGTAACGGTAGTGATGGTGGAGGGAGTGAGTTAGGA	6721899	6722113	6722163	6722111	-1	9	ENSTNIG00000017930	1	6716795	6722630	BRPF1	4467	908	171159	No_or_no_constitutive_exon
TTCTATTCGATACTTTTACATCGATCACAGCTGTGGTTTTGTTCGGGGAGCC	7005683	7005838	7005888	7005836	-1	9	ENSTNIG00000017939	1	7004676	7007409	None	4467	908	171159	No_or_no_constitutive_exon
CTGGTTAAAAGTCCAGCTCCGAACTGACCTTCTGGTGTTTGTGGGCGCAGAT	7429645	7429828	7429595	7429647	1	9	ENSTNIG00000012604	1	7423063	7430251	col9a3	4467	908	171159	No_or_no_constitutive_exon
GATTAACGTGCACGAAGGAGTGAAGCGTGTGTTTCTGTGCGGGGCTGCAGAG	8166068	8166402	8166018	8166070	1	9	ENSTNIG00000012560	1	8162331	8166402	UBA3	4467	908	171159	No_or_no_constitutive_exon
CATTATCTCACTTGTCTCTGCTGCCTGTAGCATCCATAGTAATTGGGAAGTG	8177070	8177175	8177225	8177173	-1	9	ENSTNIG00000012558	1	8176919	8178159	FAM19A1	4467	908	171159	No_or_no_constitutive_exon
GCTTCCTGCCCAGGTGTCAGCAGTCAGTGCAGTGGTAAACTGGGGTACAGCC	8218344	8218501	8218294	8218346	1	9	ENSTNIG00000012555	1	8216088	8219037	None	4467	908	171159	No_or_no_constitutive_exon
GATAACTTATGCAGGTGGAACTGATCATTGGTGACTTTTCTGGGACACAGGA	8723273	8723416	8723466	8723414	-1	9	ENSTNIG00000012524	1	8720240	8723879	racgap1	4467	908	171159	No_or_no_constitutive_exon
TCTGATTTCTCTCACTCTTTGCTAACCCGACTTTTCCCGGCGGGGTGCAGGG	8991065	8991115	8991165	8991113	-1	9	ENSTNIG00000012504	1	8989597	9007719	iqsec2b	4467	908	171159	No_or_no_constitutive_exon
GGCTGATTTGGTCTTCTCTCCTCCGTCTCCAACTGGTGGGATGGATGCAGCA	9123239	9123408	9123189	9123241	1	9	ENSTNIG00000012492	1	9121464	9124008	samd10a	4467	908	171159	No_or_no_constitutive_exon
GCTCACCTCAACAACGCCCTGGCCCAGGAACCAAGTAGGCCGACGGGCAGAA	9218266	9218428	9218478	9218426	-1	9	ENSTNIG00000012481	1	9217256	9221891	cables2a	4467	908	171159	No_or_no_constitutive_exon
AGGATTAGTACCCACGGAGGAGGGAGGAACAGGGAACGCGGGCATAAAAGCA	9237498	9237643	9237693	9237641	-1	9	ENSTNIG00000012478	1	9237120	9242275	kdm5bb	4467	908	171159	No_or_no_constitutive_exon
CCTTCGAGAGCTGAGAGCGAAGCCTCTGCTGCGAGGAGGCGGGACCACAGGA	9549975	9549985	9549925	9549977	1	9	ENSTNIG00000012467	1	9532084	9549985	None	4467	908	171159	No_or_no_constitutive_exon
GACATCAAGAGAAGAGTCATTTTTGTTAATCGATACGTTTTGGGATGTAGCA	10175454	10175533	10175583	10175531	-1	9	ENSTNIG00000012425	1	10174326	10206451	hspg2	4467	908	171159	Yes
CATCGAGCCCGGAGGAGGAGGAGGAGGAGGAGGAGGAGGAGGAAGGGGAGGT	10505840	10506724	10506774	10506722	-1	9	ENSTNIG00000004355	1	10504805	10511806	asxl1	4467	908	171159	No_or_no_constitutive_exon
GGGGGAGGGGCCTCTCTCCCCCCCCCCCCCTCTCTCTGGGGGGTGTGCAGGT	10524040	10524237	10523990	10524042	1	9	ENSTNIG00000004357	1	10520215	10524583	mfn2	4467	908	171159	No_or_no_constitutive_exon
CCAGTCCTTGTTAGCGTTAGCATGGCTAACGCCTGTGTTCTGGGTGACAGAG	10543604	10543750	10543554	10543606	1	9	ENSTNIG00000002488	1	10542029	10543750	tnnc1b	4467	908	171159	No_or_no_constitutive_exon
GGAGCCTCCTGCTGCCGACGCGTTCCGGCTCACGGCTGTTGTGGGCGCAGGG	10550213	10550308	10550358	10550306	-1	9	ENSTNIG00000002486	1	10549571	10552021	None	4467	908	171159	No_or_no_constitutive_exon
GGGATTGTTAATGTGTGTTTGTGTTGTTGTGTTTGTTTCTGGGATGACAGGA	337840	337971	338021	337969	-1	Un_random	ENSTNIG00000000863	1	336937	340277	epoa	4467	908	171159	No_or_no_constitutive_exon
GCGCTGAGCCTGAACGAGGGGGGGAAAAGGAAAGGAATGGGGGTCAACAGGC	666362	666636	666312	666364	1	Un_random	ENSTNIG00000002492	1	659978	666636	dok1b	4467	908	171159	No_or_no_constitutive_exon
TCAGACTAATCCGCCAGTTCACGTGTCATCTCTGCCGGCTCCGGGAGCAGGC	998171	998273	998121	998173	1	Un_random	ENSTNIG00000013843	1	997332	1000055	dhrs4	4467	908	171159	No_or_no_constitutive_exon
TCAGACTAATCCGCCAGTTCACGTGTCATCTCTGCCTGCTCCGGGAGCAGGC	1025157	1025259	1025107	1025159	1	Un_random	ENSTNIG00000013848	1	1024379	1027042	None	4467	908	171159	Yes
TCCCTAACATCTTGGAAACCTGATTGTCTGATCCAATATGATGGGGGTAGGG	1149340	1149451	1149290	1149342	1	Un_random	ENSTNIG00000013857	1	1129173	1150330	poln	4467	908	171159	No_or_no_constitutive_exon
GGAAAAGGATCAAAAATACACATGTACATGTTTGGTCTTGGGGCATATAGCT	1213203	1213273	1213323	1213271	-1	Un_random	ENSTNIG00000019053	1	1211844	1218485	pik3c3	4467	908	171159	No_or_no_constitutive_exon
GTTGTTGCAGTCAAACTGGCTCTTCTCTAGCCGGTGGGGAAAGGAAGCAGGC	1856855	1857220	1856805	1856857	1	Un_random	ENSTNIG00000007414	1	1843506	1865472	casq1b	4467	908	171159	No_or_no_constitutive_exon
AGGAGGTCCATATTCCATCTAATGTACTTGTTGGGGGGTTGAGGGGGTAGGT	2360876	2361040	2360826	2360878	1	Un_random	ENSTNIG00000010880	1	2356559	2362196	ampd1	4467	908	171159	No_or_no_constitutive_exon
GCTCATACGTGTGCTGTCCATCTCTCTCGTTGTCTGTCGTGGCGGGGCAGGT	2467980	2468086	2468136	2468084	-1	Un_random	ENSTNIG00000010885	1	2454604	2481519	None	4467	908	171159	No_or_no_constitutive_exon
TTAGTTTGTCAGATGCTTCTCGTCAAGCATATTTGTGTGTGGGCATGCAGAC	3438533	3438677	3438727	3438675	-1	Un_random	ENSTNIG00000010917	1	3436307	3450137	None	4467	908	171159	Yes
TGGTTTTGGTTCTAAACACACTTCTGTTCCCTGGGCTCAGTTGCGGGAAGCC	3524798	3524962	3524748	3524800	1	Un_random	ENSTNIG00000010920	1	3523353	3526513	dffb	4467	908	171159	Yes
CATCATAGCCTTCCATCATCTCCATACTCCACGGGATCAGTGGGTCAGAGGT	3800840	3800948	3800998	3800946	-1	Un_random	ENSTNIG00000003977	1	3793304	3812302	usp43b	4467	908	171159	No_or_no_constitutive_exon
CGAAGGGAACCTGGTGTGCGAGTGCAAGCACCACACGGCGGGACCCGGAGTG	3837749	3837825	3837875	3837823	-1	Un_random	ENSTNIG00000010205	1	3828628	3838768	ntn1b	4467	908	171159	No_or_no_constitutive_exon
AAGCTATTTATGTTATTTGTGTGTGTGTGTGTGTGTGTGTGGGTGAGCAGAG	5151711	5151835	5151885	5151833	-1	Un_random	ENSTNIG00000014002	1	5148893	5161279	hdac5	4467	908	171159	No_or_no_constitutive_exon
CGCCGTGCTCCCTCACGTCTCGGTGCCAGACGAGCACCGGTACGTGGGAGGC	5694088	5694573	5694623	5694571	-1	Un_random	ENSTNIG00000001262	1	5694088	5694720	None	4467	908	171159	No_or_no_constitutive_exon
AGCATCTGGGAGAAAAAAGACAAGAAAGAGAAGGATTGGGTGAAAGACAGGG	5704104	5704226	5704276	5704224	-1	Un_random	ENSTNIG00000010831	1	5698072	5704372	None	4467	908	171159	No_or_no_constitutive_exon
CAGAGGTGTGGAGCAAATTCAGACAATGGGGGGAGCAGGAGTGGGTGCAGGG	5783467	5783589	5783417	5783469	1	Un_random	ENSTNIG00000010835	1	5779748	5788710	srebf2	4467	908	171159	No_or_no_constitutive_exon
CTAATGAAGCTGTTTCTGTGGTGTGTGTGTGTGTGACCCCGGGGAGGCAGAC	5807218	5807373	5807423	5807371	-1	Un_random	ENSTNIG00000010839	1	5806864	5809317	smdt1a	4467	908	171159	No_or_no_constitutive_exon
GAGAATAGCTCGAGGTGAGAGAACGGCTTGGTCTGCTCTTAGGGCCGCAGAG	5823387	5823604	5823654	5823602	-1	Un_random	ENSTNIG00000010843	1	5822943	5826305	None	4467	908	171159	No_or_no_constitutive_exon
GGGAAGCTTGATGGGCGGCCTTGGAGGAGGTGGGGGCATGGGTGGTGCAGGT	5911404	5911504	5911354	5911406	1	Un_random	ENSTNIG00000010847	1	5893146	5912039	None	4467	908	171159	No_or_no_constitutive_exon
GAGCGGTGGAGCTGATGTGGTTGGATCTGGGCTACAGGGTAAGAACCCAGTG	6074131	6074235	6074081	6074133	1	Un_random	ENSTNIG00000004210	1	6068213	6077820	nbr1b	4467	908	171159	No_or_no_constitutive_exon
CAGGCCAGTCTGGAGCAGCAGCAGAGGGAGCTGGAGAGGGAGAGGGAGAGGA	6088892	6088970	6089020	6088968	-1	Un_random	ENSTNIG00000004046	1	6085139	6093588	CARD10	4467	908	171159	No_or_no_constitutive_exon
GGAGCAGCTGTCTCCTGGAGGTGGAGCGGTCAAACCAAAGGGTTGGGAAGGC	6132379	6132512	6132562	6132510	-1	Un_random	ENSTNIG00000004418	1	6131680	6135521	None	4467	908	171159	No_or_no_constitutive_exon
TACACACTAGTCTTTCCGGGCCGTTGGGGGGGCTGGGTCTGGGCGGGCAGGA	6166753	6166886	6166703	6166755	1	Un_random	ENSTNIG00000005094	1	6165070	6191713	ep300b	4467	908	171159	No_or_no_constitutive_exon
CTCTCCAGCAGCAGCAGCAGCAGCAGCAGGGTGTGGGGAGAGGCATGCAGGG	6190803	6190864	6190753	6190805	1	Un_random	ENSTNIG00000005094	1	6165070	6191713	ep300b	4467	908	171159	No_or_no_constitutive_exon
TGTTAGGACTAAAACATCACTACTCGTTTTATCTGCTTTTGGGTGATCAGTG	7770939	7771106	7771156	7771104	-1	Un_random	ENSTNIG00000011623	1	7769187	7771721	tufm_(1_of_many)	4467	908	171159	No_or_no_constitutive_exon
TTAAGACTAGAACATCACTAATCTTAATTTATCTGCTTTTGGGTGATCAGTG	7774606	7774773	7774823	7774771	-1	Un_random	ENSTNIG00000011624	1	7772787	7775527	tufm_(1_of_many)	4467	908	171159	No_or_no_constitutive_exon
TGCAGCCTCACACACCTAAAGTGTTTGGTTTCTGTGTGTTTATGGGGCAGGT	8643976	8644079	8644129	8644077	-1	Un_random	ENSTNIG00000005400	1	8643481	8652890	mkln1	4467	908	171159	No_or_no_constitutive_exon
CTGGCTCAGCGTGACGCGGAGTGTGTGTGTGTGTGTCCGTGTGTGGGCAGGC	9630817	9630902	9630952	9630900	-1	Un_random	ENSTNIG00000003983	1	9628049	9631456	None	4467	908	171159	Yes
AGGGACAGAGGAGACACACGGGAGACAGAGATATGGAGACAGGGACACAGAG	9741546	9741627	9741496	9741548	1	Un_random	ENSTNIG00000007146	1	9737125	9752275	kif1aa	4467	908	171159	No_or_no_constitutive_exon
GGGGCTCAGCTCAGTGGGAAGTACCGCCAGCTTGTGCGGGAGCACCGGAGCC	9992007	9992120	9991957	9992009	1	Un_random	ENSTNIG00000005283	1	9986452	9992564	PLPPR4	4467	908	171159	No_or_no_constitutive_exon
GGTGCAAACATCCAGGTGGTGTCTAAGCTTTGGTTCTCGGGGACGCACAGAG	10865320	10865521	10865571	10865519	-1	Un_random	ENSTNIG00000005362	1	10863530	10866940	chrnd	4467	908	171159	Yes
AAACCACAGGTGGAGTCACACAACTCTAATTATGGATGGGGTTGGAATAGAT	11099519	11099793	11099469	11099521	1	Un_random	ENSTNIG00000001855	1	11096814	11099793	riok3	4467	908	171159	No_or_no_constitutive_exon
GGAAGCAGCTGGTGGAGCCCTAACGCTGTCACTGGTCTGACTGGGAGCAGGT	11105664	11105802	11105614	11105666	1	Un_random	ENSTNIG00000004963	1	11100855	11105963	zgc:101800	4467	908	171159	No_or_no_constitutive_exon
TTCACCATCCGCCGTCCGTTCATTTGACTTCAACCGTATTTGGGTTGAAGAG	11580431	11580487	11580381	11580433	1	Un_random	ENSTNIG00000011316	1	11573144	11591240	MPDZ	4467	908	171159	No_or_no_constitutive_exon
AGAGTGTGACTTAGACAAACACTGCGGCGTCCTCGACCCTGAGAGGGAAGAA	13479622	13479652	13479572	13479624	1	Un_random	ENSTNIG00000004315	1	13476811	13481968	atxn7l2a	4467	908	171159	Yes
TGTCTGTCTGTGTCTCTGTGTCCTGACTGGACGGATAAATGGGAACACAGAT	13564235	13564372	13564185	13564237	1	Un_random	ENSTNIG00000014254	1	13539813	13596572	cadpsa	4467	908	171159	Yes
CTGTGAGTCGGCCCCAGAACTCCGGATCCAGATCCAGCGCAGGGGACAAGCG	14465000	14465079	14465129	14465077	-1	Un_random	ENSTNIG00000002411	1	14464410	14465233	None	4467	908	171159	No_or_no_constitutive_exon
GAGCAGTCTTTGGTTTGTTGGTGACCTCTGGTCTCTGGGCTCAGGGGCAGGT	14734193	14734469	14734143	14734195	1	Un_random	ENSTNIG00000012345	1	14730274	14734469	ELF2_(1_of_many)	4467	908	171159	No_or_no_constitutive_exon
TCCGGTCGGGTCCATCCAGTCCCTGAACGGTGTCTGTGCGTGTGGGGAAGGT	14745039	14745132	14745182	14745130	-1	Un_random	ENSTNIG00000012347	1	14743514	14746480	slc43a3a	4467	908	171159	No_or_no_constitutive_exon
GAGGCAGGTGTGTACTCAGGCTGTGTGTGTGTGTGTGTGTGGGCGGGCAGGA	16014985	16015109	16014935	16014987	1	Un_random	ENSTNIG00000005389	1	16012965	16016343	PI4KB_(1_of_many)	4467	908	171159	No_or_no_constitutive_exon
GACCCCCGAGGGTGACCCCCGAGGGTGACTGGGGCTGTTTGTGGGCGCAGAT	16025157	16025262	16025107	16025159	1	Un_random	ENSTNIG00000004620	1	16024391	16027713	npr1a	4467	908	171159	No_or_no_constitutive_exon
GACGCCTGTATGTGCACATGCAGAGTGCGTGTGTGTGCGTGATGGGATAGAT	16046700	16046808	16046650	16046702	1	Un_random	ENSTNIG00000004622	1	16045946	16049152	zgc:100906	4467	908	171159	No_or_no_constitutive_exon
GGTTAATGCCGCCTAACACCTCCCTCTGTGATTGGCTGCTGGGCGGTCAGGT	16073626	16073728	16073576	16073628	1	Un_random	ENSTNIG00000004626	1	16060720	16074190	None	4467	908	171159	No_or_no_constitutive_exon
CGGTGACGCTATGTTGAAAACAGAGGGTGATGGGAAGAAGGGAACGGCAGAC	16422329	16422430	16422279	16422331	1	Un_random	ENSTNIG00000018185	1	16421642	16423586	daxx	4467	908	171159	No_or_no_constitutive_exon
AGCAGGAGGAGCAGGAGCAGGAGGAGCAGGAGGGGGGGAGGACGGGCCAGAC	16427765	16428037	16428087	16428035	-1	Un_random	ENSTNIG00000000019	1	16427765	16430065	zbtb22b	4467	908	171159	No_or_no_constitutive_exon
TCCACTTGATTGGCCTAATCTTCTCCTTTGTTGTCCTCACGGGCGCGCAGGC	16702207	16702376	16702157	16702209	1	Un_random	ENSTNIG00000006558	1	16691116	16711129	slmapa	4467	908	171159	Yes
TGAGCGGTGAAACGTCGATGACCTCTCTGGGCCTTGTGTTGTGGGTGTAGCT	16706223	16706349	16706173	16706225	1	Un_random	ENSTNIG00000006558	1	16691116	16711129	slmapa	4467	908	171159	Yes
AAATTTTACAGTCGCTTTTCCCGACTGACGGATCCCGACGGGAATGTCAGAT	16707418	16707623	16707368	16707420	1	Un_random	ENSTNIG00000006558	1	16691116	16711129	slmapa	4467	908	171159	Yes
CATGACAGAACCTGCTCTCACCTCGGATCTTCTTTCTCGTTGGGGTGCAGAT	17005931	17005967	17006017	17005965	-1	Un_random	ENSTNIG00000006729	1	17004091	17007005	pdhb	4467	908	171159	No_or_no_constitutive_exon
CTTTGGCAAGCGTGTCAACCAGTGACGGTCGGTAAACTGTATGGGAACAGGT	17527567	17527686	17527736	17527684	-1	Un_random	ENSTNIG00000005497	1	17527103	17531155	None	4467	908	171159	No_or_no_constitutive_exon
CCGTGCGGAGCGCAACCGGTGTGTGTAACGCCTCTCCGCCCGGGACGCAGAT	18008024	18008224	18007974	18008026	1	Un_random	ENSTNIG00000003530	1	18004726	18016463	atm	4467	908	171159	No_or_no_constitutive_exon
GAGAGGCTGGAGAGGGAGCGACTGGAGAGGGAGCGACAGGAGAGGGAGAGAC	18235088	18235211	18235261	18235209	-1	Un_random	ENSTNIG00000011735	1	18232712	18238112	vaspb	4467	908	171159	No_or_no_constitutive_exon
ACACACACACACACACCTTAACCCCCGTGTTTGGGTGTGGGGACGTGCAGGT	19684035	19684153	19683985	19684037	1	Un_random	ENSTNIG00000004782	1	19674387	19686352	blmh_(1_of_many)	4467	908	171159	No_or_no_constitutive_exon
TGCTGAAGAGAACTACCTGTGGTTGGTGAACGGCTCTGTCGGGGTTGCAGGC	19852952	19853040	19852902	19852954	1	Un_random	ENSTNIG00000004502	1	19848533	19853384	akt2_(1_of_many)	4467	908	171159	No_or_no_constitutive_exon
AGCAGCAGGAGGAGCAGGAGGAGGCGGGACAGCAGCCGGAGGGGGCGGAGTC	20212815	20212947	20212765	20212817	1	Un_random	ENSTNIG00000017614	1	20210815	20212947	toe1	4467	908	171159	No_or_no_constitutive_exon
TCTTTAACAAATACATCCGCACAATCTGAATTGTACTTGCGGGTGTGTAGGT	20823585	20823692	20823535	20823587	1	Un_random	ENSTNIG00000018646	1	20815822	20828073	myom1a	4467	908	171159	No_or_no_constitutive_exon
GACAACTTTTGTCTTTTCTTTGCCTGTCTCTGTGACTGCAGGGAGAGCAGGT	21014756	21014828	21014706	21014758	1	Un_random	ENSTNIG00000018655	1	21013239	21016810	cacnb2b	4467	908	171159	No_or_no_constitutive_exon
CTACCAAAATTAACAGTGTGTGTGTGTGTGTGTGTGTGTGTGTGGGACAGGC	21218207	21218383	21218157	21218209	1	Un_random	ENSTNIG00000012197	1	21213912	21222159	alpl	4467	908	171159	No_or_no_constitutive_exon
TGGTGAGTAATAACAACACTGTTTCCCTCTGTGGGTGTGGGCGGGGCCAGGA	21823700	21823785	21823835	21823783	-1	Un_random	ENSTNIG00000004767	1	21815916	21824874	zc3h18	4467	908	171159	Yes
TGGTCAGTCTGGGTGGTGTGTGTGACGCTGCTGTTCTCTGTGGGGGGCAGAG	22398335	22398433	22398285	22398337	1	Un_random	ENSTNIG00000003410	1	22397657	22398914	None	4467	908	171159	Yes
TGGTAAAAGGCAGTTTTTTTTCTTGCCGCTGTGCTAACCTGAGGGTTCAGGC	22530229	22530290	22530340	22530288	-1	Un_random	ENSTNIG00000018133	1	22527470	22532115	TGS1	4467	908	171159	No_or_no_constitutive_exon
AGGTGAGCGGAGAGGCGGCGGCGGCGGAGGGCTGGGCTGCGGGCGTTGAGCC	22979803	22980214	22979753	22979805	1	Un_random	ENSTNIG00000003456	1	22977166	22981574	si:dkeyp-27e10	3	4467	908	171159	No_or_no_constitutive_exon
TGCTTCAGCCGTGCACCTGACCGTGTGTGTGTGGGTGCAGGGCGGTGCAGGA	23082319	23082390	23082440	23082388	-1	Un_random	ENSTNIG00000002498	1	23079756	23089405	PTPRB	4467	908	171159	Yes
GAGACGGCGGCTGCTGACAGGTGTGTGTGGGTGTGTGTGTGGGGCTGCAGGT	23081353	23081476	23081526	23081474	-1	Un_random	ENSTNIG00000002498	1	23079756	23089405	PTPRB	4467	908	171159	Yes
CTGTGTGTGTGTGCGCGCGCGCGTGTGCGTGCTGCGTGTGTGTGGGGCAGTG	23080848	23080984	23081034	23080982	-1	Un_random	ENSTNIG00000002498	1	23079756	23089405	PTPRB	4467	908	171159	Yes
TGGCGTGCAGCGACTCTGCAGGGTGTGTGACCGCTCTGTCCGTGGGTGAGGG	24125252	24125383	24125202	24125254	1	Un_random	ENSTNIG00000002702	1	24124513	24126223	None	4467	908	171159	No_or_no_constitutive_exon
CCGCATGGATGGAGGAGGAGGAGGAGGAGGAGGAGGGGGAGGAGGGCGAGTA	24236646	24236769	24236596	24236648	1	Un_random	ENSTNIG00000004291	1	24234527	24248763	tjp2b	4467	908	171159	No_or_no_constitutive_exon
CCACCACCGCATGGATGGAGGAGGAGGAGGAGGAGGAGGAGGGGGAGGAGGG	24236640	24236769	24236590	24236642	1	Un_random	ENSTNIG00000004291	1	24234527	24248763	tjp2b	4467	908	171159	No_or_no_constitutive_exon
CTTTCTCATCCAGTCCCCCCGGATGACCCCGTGATTGACGGGGGTCCGAGGT	24884214	24884334	24884164	24884216	1	Un_random	ENSTNIG00000003847	1	24883914	24892407	KIRREL1	4467	908	171159	No_or_no_constitutive_exon
ATCAGTTGAGAATGTGGGGATGCTCCGAGGCATCGCGGCAGGGATGAGAGAT	25823208	25823346	25823396	25823344	-1	Un_random	ENSTNIG00000007251	1	25818149	25871327	epha7	4467	908	171159	No_or_no_constitutive_exon
GCGTTTGACTTTGATTTAATCCAGCTACTGACCAAACTTTTACGGGACAGGG	25822693	25822843	25822893	25822841	-1	Un_random	ENSTNIG00000007251	1	25818149	25871327	epha7	4467	908	171159	No_or_no_constitutive_exon
TGTTGGTGAGACGTCTCAGACTTGCTTTTCTCCTCTGCTGGGTGGGGCAGGA	25964237	25964505	25964187	25964239	1	Un_random	ENSTNIG00000001699	1	25961848	25964505	lyrm2	4467	908	171159	No_or_no_constitutive_exon
AGGAGAGGATGGAGAACGAGCAGAGAGACAACGAGCGGATGGAGAGGGAGAA	26089256	26089305	26089355	26089303	-1	Un_random	ENSTNIG00000007253	1	26064358	26093460	enah	4467	908	171159	No_or_no_constitutive_exon
TCTGGGAACCGAATGCTGACCCTAACTAAAATCTTCACGTCATGGGGCAGGT	26110436	26110518	26110568	26110516	-1	Un_random	ENSTNIG00000007255	1	26107992	26112724	None	4467	908	171159	No_or_no_constitutive_exon
ACCCACGAAGGAGAAGCGCTTTCTGGACGATATCAAGAAGCTGCAGGGAGAA	26978858	26978945	26978808	26978860	1	Un_random	ENSTNIG00000017517	1	26971524	26981411	UBE2O	4467	908	171159	Yes
CGTCCCCGCCCAGACTCAGCTAGAAGGTCTTTCCAGGGAGACGGGTGCAGGG	27048562	27048778	27048828	27048776	-1	Un_random	ENSTNIG00000017524	1	27047616	27052369	mgea5l	4467	908	171159	Yes
AGCTTTGCCAACTGGCTCTTCTCCTGTTGCTTGTCCATCCTGGGGTGCAGGA	27078788	27078908	27078958	27078906	-1	Un_random	ENSTNIG00000004863	1	27077663	27081554	jupa	4467	908	171159	No_or_no_constitutive_exon
AGCTGGCAGACGGAGCCCAGCGGGGCCGGGTCGGGCCCCGGGGCCGGCAGCA	27170220	27170302	27170170	27170222	1	Un_random	ENSTNIG00000004692	1	27169184	27171891	rbm41	4467	908	171159	No_or_no_constitutive_exon
GCCTCGGAGGAGGAGCCCACCCCCAGCCGCCGCCGGGCCGGCGGGCGGAGGA	27180963	27181095	27180913	27180965	1	Un_random	ENSTNIG00000004694	1	27175943	27183146	clip2	4467	908	171159	No_or_no_constitutive_exon
TCGGTTGGGGCCTGTGGAGCTGTAACGTGCGTGTCTCCGTGCACGGGCAGGA	27438995	27439114	27438945	27438997	1	Un_random	ENSTNIG00000010276	1	27437580	27441072	tmem120a	4467	908	171159	Yes
AACACACCTTTTGATGCTGACACGCCTCTGTGGGTTTGGTGGGGCTGAAGGC	27484217	27484337	27484387	27484335	-1	Un_random	ENSTNIG00000010280	1	27482931	27494286	None	4467	908	171159	No_or_no_constitutive_exon
CGGTTCCGCTTGCAAACCCATCCGGCCAAAGTGGCCCCCGGAGGGTGGAGTC	27907539	27907777	27907827	27907775	-1	Un_random	ENSTNIG00000002916	1	27907233	27913560	lima1a	4467	908	171159	No_or_no_constitutive_exon
GTTGGCTCCAGAGTAGGTTCTGAGGCTCTGGTGGGGTTTCGGGGGTCCAGAA	27938666	27938815	27938616	27938668	1	Un_random	ENSTNIG00000006823	1	27931878	27939574	dnmt3bb	1_(1_of_many)	4467	908	171159	No_or_no_constitutive_exon
GTTGGCTCCAGAGTAGGTTCTGAGGCTCTGGTGGGGTTTCGGGGGTCCAGAA	27950159	27950308	27950109	27950161	1	Un_random	ENSTNIG00000006824	1	27949609	27951078	dnmt3bb	1_(1_of_many)	4467	908	171159	No_or_no_constitutive_exon
GGAGAGAGCGGAGAGGATGAGCGAGGAGGGGGTGGAGGGGGAGGGTGCAGCG	28112492	28112540	28112442	28112494	1	Un_random	ENSTNIG00000014953	1	28110813	28120646	None	4467	908	171159	No_or_no_constitutive_exon
AACCTTCACGGGACTCTGACTCTGTGTGTGTGTGTGTGTGGGGGGGGCAGGT	28114691	28114817	28114641	28114693	1	Un_random	ENSTNIG00000014953	1	28110813	28120646	None	4467	908	171159	No_or_no_constitutive_exon
CGTAGAGGCTCTTCCTCTTTGTTGTCTGACGTTTGTTGTGGGTGTTGAAGGC	28180670	28180799	28180849	28180797	-1	Un_random	ENSTNIG00000014959	1	28176454	28183851	None	4467	908	171159	No_or_no_constitutive_exon
CGTAGAGGCTCTTCCTCTTTGTTGTCTGACGTTTGTTGTGGGTGTTGAAGGC	28207413	28207542	28207363	28207415	1	Un_random	ENSTNIG00000014963	1	28205262	28210354	ccdc135	4467	908	171159	No_or_no_constitutive_exon
GAGGCGTAGGAGAGGGGCTGGAAGAGGGGCTGGAAGAGGGGCTGGAAGAGGG	28282549	28282819	28282499	28282551	1	Un_random	ENSTNIG00000000317	1	28281529	28293414	None	4467	908	171159	No_or_no_constitutive_exon
TATTCTTGCTAACGTCTCCTCTCCGGTGTTTGCCGTGCGTGTGGGCGTAGTC	28799767	28800033	28799717	28799769	1	Un_random	ENSTNIG00000003588	1	28788395	28807358	piezo1	4467	908	171159	No_or_no_constitutive_exon
ATCCGTCCGTCACGTTTGTGGTCTTCTTTGTGTTCCTGTGGCGGGGGCAGGC	29238060	29238210	29238010	29238062	1	Un_random	ENSTNIG00000001407	1	29235330	29239906	ispd	4467	908	171159	No_or_no_constitutive_exon
CGAGATTGCGTCGGTGCCCACTTTCCTTTTCTTTCGCGGGAGCGAGCCAGGT	29339047	29339764	29339814	29339762	-1	Un_random	ENSTNIG00000011649	1	29339047	29340050	None	4467	908	171159	No_or_no_constitutive_exon
GCCAGGCTTAAGTTCTACCCCTCTGCAGGTTTTAAAGTGCGAAAGGGCAGAT	29400297	29400478	29400247	29400299	1	Un_random	ENSTNIG00000011651	1	29391454	29413189	thsd7ab	4467	908	171159	No_or_no_constitutive_exon
ATGTCAATGGACACCAACTCCAGCTCGGCCTCCTCGTGTGGGTCGGACAGCG	29479828	29479841	29479891	29479839	-1	Un_random	ENSTNIG00000011657	1	29478683	29480059	None	4467	908	171159	No_or_no_constitutive_exon
ACACGTCGCCGTACGTCAGCCCCAACAAGTCGAGTCAGGAGATCTGGGAGGA	29479168	29479292	29479342	29479290	-1	Un_random	ENSTNIG00000011657	1	29478683	29480059	None	4467	908	171159	No_or_no_constitutive_exon
ACGAGAGCACGTGAATAAGATGAAGAAGATGGAGATGGAGATGGGAGCAGGT	29483577	29483634	29483684	29483632	-1	Un_random	ENSTNIG00000011658	1	29483332	29486399	None	4467	908	171159	No_or_no_constitutive_exon
CCTTTTTTGAGCTTTAAAAAAAAAGAAATTTTGTTTCATCTTCAGGGGAGGA	30690855	30690905	30690955	30690903	-1	Un_random	ENSTNIG00000006100	1	30689309	30691338	None	4467	908	171159	No_or_no_constitutive_exon
TTTTAACTTCAGTAGTCTGAGCTTAGCTTCTTGCTGCTTCTCCAGGGGAGGC	31520432	31520588	31520382	31520434	1	Un_random	ENSTNIG00000013413	1	31500706	31520894	None	4467	908	171159	No_or_no_constitutive_exon
ATCTGCAGACGTGCAAACTGTGAAGAACGACAATAGCAACGAAGTGGGAGAG	32101470	32101506	32101556	32101504	-1	Un_random	ENSTNIG00000006284	1	32098773	32111213	None	4467	908	171159	No_or_no_constitutive_exon
CAAACTCTTTACATATAAATTAAATTTGTGTCCTGTATTAGACTGGGAAGGA	32646500	32646646	32646696	32646644	-1	Un_random	ENSTNIG00000005353	1	32644760	32646954	None	4467	908	171159	No_or_no_constitutive_exon
GTGTGTGTGTGTGTGTGTGTGTGTGTGTGTGTGTGGGTGGGTGGTGGCAGCT	33220039	33220127	33220177	33220125	-1	Un_random	ENSTNIG00000001499	1	33218414	33221448	zmp:0000001301	4467	908	171159	No_or_no_constitutive_exon
GCTGACGCGGATGCTAAACGGCGATGGCTAACTCGCCTCTGGGTGCGCAGGG	33228205	33228333	33228155	33228207	1	Un_random	ENSTNIG00000003130	1	33225843	33230676	None	4467	908	171159	No_or_no_constitutive_exon
CGGAGAGGTTTCTGCTTCCCCCGCCTAAAACCGCCTCTCTGGGGTGTCAGGA	34093564	34093695	34093514	34093566	1	Un_random	ENSTNIG00000003672	1	34090187	34099126	smarcc1a	4467	908	171159	No_or_no_constitutive_exon
GCTGCAGATGTTGGGGAATATCAGTGCACCGTGGCCAATGAGGTGGGAAGCT	35075980	35076012	35075930	35075982	1	Un_random	ENSTNIG00000000519	1	35075895	35098178	None	4467	908	171159	No_or_no_constitutive_exon
CTTCATCACCCCTTCCACTAACCATGTGACCACGTGTGCCTGTGGGGCAGCT	35286368	35286445	35286495	35286443	-1	Un_random	ENSTNIG00000000824	1	35284328	35286910	None	4467	908	171159	No_or_no_constitutive_exon
GTGTGTGTGTGTGTGTGTGTGTGTGTGTGTGTGTGTGTGTGGGGCTGCAGAT	35784125	35784229	35784075	35784127	1	Un_random	ENSTNIG00000005460	1	35779996	35784720	None	4467	908	171159	No_or_no_constitutive_exon
GGACGACGAGGACGACGAAGGTGAGCGCGAGCGCAGGAGGAGGGCTGGAGGC	35788776	35788818	35788726	35788778	1	Un_random	ENSTNIG00000005461	1	35786933	35789187	None	4467	908	171159	No_or_no_constitutive_exon
ACCTGAAGCCTGTGTGTGTGTGTGTGTGTGTGTGTGGGTGGGTGGAGCAGGT	35861515	35861637	35861465	35861517	1	Un_random	ENSTNIG00000005079	1	35837686	35866478	ascc3	4467	908	171159	No_or_no_constitutive_exon
GAGGCCAGGCGATGGGAGGAGGAGAGGGAGAGGGAGATGGAGCGGGCCAGAG	36224131	36224145	36224081	36224133	1	Un_random	ENSTNIG00000005786	1	36203943	36228903	SHROOM4	4467	908	171159	No_or_no_constitutive_exon
GTGTGTGTGTGTGTGTGTCTGTGACAGACGGGCGGTCCATCGGGGTGGAGGG	36802382	36802518	36802568	36802516	-1	Un_random	ENSTNIG00000002935	1	36799787	36803565	None	4467	908	171159	No_or_no_constitutive_exon
GGTCAGGTGACCCCGGTGAGCCAGGTCAGGTGACGCCTGTGTGGGTGCAGAT	37551533	37551681	37551483	37551535	1	Un_random	ENSTNIG00000002922	1	37551177	37553092	soul4	4467	908	171159	No_or_no_constitutive_exon
AAGAAGAAGACGAGGTAACAGGCAGAGAGCTGGCTGAGGAGGGTGAAGAGAC	38382986	38383049	38383099	38383047	-1	Un_random	ENSTNIG00000003639	1	38376365	38394399	ep400	4467	908	171159	Yes
TGACGCCAGGTAGGCTGTTTGCTGCTCACACCTAAACATTTGGGATGGAGGT	38378725	38378817	38378867	38378815	-1	Un_random	ENSTNIG00000003639	1	38376365	38394399	ep400	4467	908	171159	No_or_no_constitutive_exon
GTGCCACTAATATCTATGTTATTCTGTTGAACCAGGTTGGGGCTGGACAGAC	38856650	38857027	38856600	38856652	1	Un_random	ENSTNIG00000006226	1	38839202	38857027	None	4467	908	171159	No_or_no_constitutive_exon
CTGACTTGTTTTCCCAATGAACAATCTTCTCTGCGTTTGTGGGAAACCAGGA	38951003	38951141	38951191	38951139	-1	Un_random	ENSTNIG00000003236	1	38949587	38954638	rab11fip4b	4467	908	171159	No_or_no_constitutive_exon
AGAATACCTCTGCCCTGCTGTCTGCCTCTGTTCCTCCTCTGGGGACACAGAA	40997296	40997418	40997246	40997298	1	Un_random	ENSTNIG00000002213	1	40997020	40997619	None	4467	908	171159	No_or_no_constitutive_exon
CTGCAGAAGAAGAGCGGACGCGGCCTCGGCCTCAGTATCGTTGGGAAGAGGT	42902035	42902078	42901985	42902037	1	Un_random	ENSTNIG00000001607	1	42901769	42902466	None	4467	908	171159	No_or_no_constitutive_exon
CAGGGTTGCCCCGACAACCTCTAAACTGCGTTATCTGTTGGGAATGGCAGAA	44007864	44007987	44007814	44007866	1	Un_random	ENSTNIG00000002019	1	44007645	44008990	None	4467	908	171159	No_or_no_constitutive_exon
GCCAGCTGCAGCTGGTGCTGCTGAAGGTGGCGCTGCTGCTGGGGGTGGAGGT	44498430	44498491	44498541	44498489	-1	Un_random	ENSTNIG00000019759	1	44497870	44499190	None	4467	908	171159	No_or_no_constitutive_exon
CGTCCTCTTTGGTCTCCAGGCCTCCGTGTAAAAACGGCGGGCGGTGCGAGGA	44681835	44682182	44682232	44682180	-1	Un_random	ENSTNIG00000001836	1	44681835	44682642	None	4467	908	171159	No_or_no_constitutive_exon
TCCGACCTGAGCCAGACGCCCTCTTTCCCGTCTTCCCTGAACCGGGACAGGA	44758440	44758494	44758544	44758492	-1	Un_random	ENSTNIG00000001844	1	44758440	44759866	None	4467	908	171159	No_or_no_constitutive_exon
CACGCACGCACGCACGCACGCACACACGAAGGGCCTGGAGAAAGGGTGAGCC	45918409	45918445	45918495	45918443	-1	Un_random	ENSTNIG00000001932	1	45917809	45919535	None	4467	908	171159	No_or_no_constitutive_exon
TCCGATCTCTCCCGTTCCCGACCGCTCCGGTCCGGACTCCCGGTGGGCAGTC	46080268	46080412	46080218	46080270	1	Un_random	ENSTNIG00000002294	1	46078553	46080412	None	4467	908	171159	No_or_no_constitutive_exon
TCTGTTGGCAGCCGAGTTCTCCATCTGGACCAGAGAGGCCGGGGCCGGAGCT	46624896	46624993	46624846	46624898	1	Un_random	ENSTNIG00000001986	1	46624871	46626060	None	4467	908	171159	No_or_no_constitutive_exon
TACACCGGAGATGGGACGGGGCCGTGGGGGCGGGGCCGGGTGGTTGAAAGAA	46723300	46723346	46723396	46723344	-1	Un_random	ENSTNIG00000001995	1	46723022	46726755	ndrg2	4467	908	171159	No_or_no_constitutive_exon
TCACCAGCACCACCCCCATCTGCCACACCTGTCCAACCAGGAGGGTCCAGAG	47196884	47197122	47197172	47197120	-1	Un_random	ENSTNIG00000002062	1	47196884	47197874	None	4467	908	171159	No_or_no_constitutive_exon
GCTCCTCAACTCCAAGTTTGACGTGAACTACGCCTTTGGGACGGGTGAAGAG	47420120	47420146	47420070	47420122	1	Un_random	ENSTNIG00000002075	1	47419391	47420829	None	4467	908	171159	No_or_no_constitutive_exon
CTTCTCCTACTCGCACAGCCCGCCGGGCAGCGGCCCCTCGGGCCGGAGAGGC	47595960	47596122	47596172	47596120	-1	Un_random	ENSTNIG00000002085	1	47595105	47597509	None	4467	908	171159	No_or_no_constitutive_exon
ACACACACACACACACCTTAACCCCCGTGTTTGGGTGTGGGGACGTGCAGGT	47778059	47778180	47778230	47778178	-1	Un_random	ENSTNIG00000002101	1	47778059	47778839	blmh_(1_of_many)	4467	908	171159	No_or_no_constitutive_exon
GGAGATTAAATACCGTCCCAAGAAAAACAAGGAGGAGAAGGAGACGGGAGCG	47820813	47820887	47820763	47820815	1	Un_random	ENSTNIG00000002105	1	47820332	47821127	None	4467	908	171159	No_or_no_constitutive_exon
CCCGACCTGAGCCAGACGCCCTCTTTCCCGTCTTCCCTGAACCGGGACAGGA	48161972	48162116	48161922	48161974	1	Un_random	ENSTNIG00000002133	1	48161280	48162921	sars_(1_of_many)	4467	908	171159	No_or_no_constitutive_exon
GAGCGGGTGAGCGCCAGTGTGTGTGCGTGTGTGTGCGTGAGGGAGCTCAGCA	49038728	49038742	49038792	49038740	-1	Un_random	ENSTNIG00000001609	1	49038086	49039092	None	4467	908	171159	No_or_no_constitutive_exon
CAGCATTTGTAACCGGCGTGTTTGTGATGCCTGGGGGGCCGGGCGTGCAGGT	49213257	49213405	49213207	49213259	1	Un_random	ENSTNIG00000002197	1	49212980	49214076	None	4467	908	171159	No_or_no_constitutive_exon
GTGTGTGTGTGTGTGTGTGTGTGTGTGTGTGTGTGTGGGTGTGGGGGTAGGA	49452415	49452559	49452609	49452557	-1	Un_random	ENSTNIG00000003288	1	49451994	49452928	None	4467	908	171159	No_or_no_constitutive_exon
ACACACACACACACACCTTAACCCCCGTGTTTGGGTGTGGGGACGTGCAGGT	49481815	49481933	49481765	49481817	1	Un_random	ENSTNIG00000002234	1	49481371	49482306	None	4467	908	171159	No_or_no_constitutive_exon
GAGGCAGAAACGGACGTCCAGGGTGCCAGTCGCAGCTGGGAAACGCACAGAG	49854709	49854842	49854659	49854711	1	Un_random	ENSTNIG00000002261	1	49854611	49856260	None	4467	908	171159	Yes
CCCGACCTGAGCCAGACGCCCTCTTTCCCGTCTTCCCTGAACCGGGACAGGA	51678813	51678957	51678763	51678815	1	Un_random	ENSTNIG00000002383	1	51677432	51680717	sars_(1_of_many)	4467	908	171159	No_or_no_constitutive_exon
TGCTAGAAATGCACGTTTCCGGTCGTTCGCCACTAGGGGGCAGTAAACAGCA	52951673	52951753	52951803	52951751	-1	Un_random	ENSTNIG00000002559	1	52950747	52953087	trip6	4467	908	171159	No_or_no_constitutive_exon
GATGGATGGATGGATGGATGGATGGATGGATGGGTGGATGGGTGGGTGAGGA	53016429	53016627	53016379	53016431	1	Un_random	ENSTNIG00000002568	1	53005496	53017523	PLCB3	4467	908	171159	No_or_no_constitutive_exon
CTTTTATTCTCATACACTCAACTAAAGAATTTTTTGCGGGGGGGGGGCAGAT	53088185	53088230	53088280	53088228	-1	Un_random	ENSTNIG00000002581	1	53080790	53093413	None	4467	908	171159	No_or_no_constitutive_exon
AACTATTAAACAGAGAGGAGGTAGCCATGTTGTGATGTGTTTGGGGGCAGGT	53222108	53222253	53222303	53222251	-1	Un_random	ENSTNIG00000002588	1	53219252	53224071	sec23a	4467	908	171159	No_or_no_constitutive_exon
CCCTTCAGCAGCACCGCCTCACCTTCATGGACGTGTTGGGTAGAAGGTAGAG	53549283	53549334	53549233	53549285	1	Un_random	ENSTNIG00000002633	1	53547939	53551326	usf2	4467	908	171159	No_or_no_constitutive_exon
GGTAGCAGATGTTCCTGATGGAGTTCTCATTTAATGTGAAGGGACGCGAGTG	53983272	53983352	53983222	53983274	1	Un_random	ENSTNIG00000004481	1	53981967	53983638	None	4467	908	171159	No_or_no_constitutive_exon
GAGGCTGACGTGTGTGTGTGTGTGTGTGTGTGTGTGTGTGTGTGGGGCAGAG	54053033	54053147	54053197	54053145	-1	Un_random	ENSTNIG00000002714	1	54052070	54056013	PLOD3	4467	908	171159	No_or_no_constitutive_exon
GGGCACCCGCCCCGCCCCTGACACGGCACCGCTTCTGGTTGTGGGTGCAGGC	54067835	54068061	54067785	54067837	1	Un_random	ENSTNIG00000000419	1	54063282	54068061	si:ch211-283g2	3	4467	908	171159	No_or_no_constitutive_exon
TGGCGTCCACGTTTCCCTGGTCACAACCCTTTTCCTGTTTGTGGGTGTAGCT	54096508	54096706	54096756	54096704	-1	Un_random	ENSTNIG00000002719	1	54094635	54099838	eno3	4467	908	171159	No_or_no_constitutive_exon
TTTACACTCGGTCAGTGACACAAACTGGACTCATCGTGTCTTGGGAGCAGCT	54129444	54129553	54129603	54129551	-1	Un_random	ENSTNIG00000002724	1	54128630	54131487	ccdc84	4467	908	171159	No_or_no_constitutive_exon
CGGACCTCAGCTGGAGTGTGTGTGTGTTTGTGTGTGTGCGCAGGGGTCAGGC	54250171	54250246	54250296	54250244	-1	Un_random	ENSTNIG00000002730	1	54248126	54251749	slc29a2	4467	908	171159	No_or_no_constitutive_exon
GGCCACTGTGTGACGGCAGCTCGCTTCTGTCCTCTGGGTGCTGGGGGCAGTA	54249898	54250047	54250097	54250045	-1	Un_random	ENSTNIG00000002730	1	54248126	54251749	slc29a2	4467	908	171159	No_or_no_constitutive_exon
TAAGCCGAGTTAGACGTGTTAATGCTGCTCATCTTCTCGGTTGGGGACAGAT	54449137	54449246	54449296	54449244	-1	Un_random	ENSTNIG00000002785	1	54447340	54451374	None	4467	908	171159	No_or_no_constitutive_exon
CCCGCTGTGCTGAGTGTGTCCCTAACTGCGACCTGTTTGTGGGTGTGCAGAT	54677481	54677616	54677666	54677614	-1	Un_random	ENSTNIG00000002843	1	54674798	54678490	None	4467	908	171159	No_or_no_constitutive_exon
TGCACAGGTCAGTGTGTGTGTGTGTGTGTGTGTGTGAGAGCGGGGCCGAGCA	54675275	54675601	54675651	54675599	-1	Un_random	ENSTNIG00000002843	1	54674798	54678490	None	4467	908	171159	No_or_no_constitutive_exon
CCGTGTCCTCCTCCTCCTCCTCCTCGCTGCTCTACTCTGGGGACCTGGAGGC	54712640	54712815	54712865	54712813	-1	Un_random	ENSTNIG00000002847	1	54712640	54714993	None	4467	908	171159	No_or_no_constitutive_exon
CGGGCACTTGCTCTGGCGGGGTGGTGGCGGCTCTGGCCGGGGGAGGCCAGCC	54882254	54882383	54882433	54882381	-1	Un_random	ENSTNIG00000002859	1	54877815	54882840	otud5a	4467	908	171159	No_or_no_constitutive_exon
ACCTGACCCGGACCCCGAAGGAAAGGAGAGGCCTTCGGAAAGTCGGGCAGAC	55686886	55687047	55686836	55686888	1	Un_random	ENSTNIG00000002965	1	55678167	55687409	golga1	4467	908	171159	No_or_no_constitutive_exon
GAACAAGAGGCCATTGGTTTTTAAAGTTGACTCTATCTCCTGATGGGCAGGG	55931060	55931181	55931231	55931179	-1	Un_random	ENSTNIG00000002988	1	55929816	55940702	None	4467	908	171159	No_or_no_constitutive_exon
GCTGTGGTTAGTTACACTTTTGATCGGATGGGTTGATTGTGTGTGGGCAGGA	56237144	56237302	56237094	56237146	1	Un_random	ENSTNIG00000003034	1	56236005	56244643	cps1	4467	908	171159	No_or_no_constitutive_exon
AGGAGGAGGAGTTATGTGAGGAGGAGGAGGAGGCGGCGGCAAGGGCGGAGCT	56612591	56612960	56613010	56612958	-1	Un_random	ENSTNIG00000001323	1	56612386	56613623	zgc:55781	4467	908	171159	No_or_no_constitutive_exon
AAGGCACACGAGAGCCGGCCGCTGCACCCGTGTCTCCAGTGTGGGAGGAGCT	56621812	56622668	56621762	56621814	1	Un_random	ENSTNIG00000002343	1	56619375	56622668	None	4467	908	171159	No_or_no_constitutive_exon
CTGGGACCGGGTCCTGGTGCTGTCACCCACCTGAGTGTTTGTGTGGGCAGAT	56929834	56929889	56929784	56929836	1	Un_random	ENSTNIG00000003139	1	56914248	56931036	spna2	4467	908	171159	Yes
CTACAACGTGCCCTTCCACCCAAACATTTATGCCCTGAGTGGGTACTGAGAA	57298572	57298695	57298522	57298574	1	Un_random	ENSTNIG00000003179	1	57296235	57299447	plbd1	4467	908	171159	No_or_no_constitutive_exon
TTTAATGCGCCTGTTGTTGTTGATATAAACGTTTTTATTCCTGGGGGCAGAC	57896221	57896330	57896380	57896328	-1	Un_random	ENSTNIG00000003260	1	57894528	57896680	dtymk	4467	908	171159	No_or_no_constitutive_exon
CACGAGGGCGGCGCTCTCCTCGGTCTGAGCAGATGTTTGTGGTTGGGCAGAA	58050235	58050359	58050409	58050357	-1	Un_random	ENSTNIG00000003303	1	58042071	58051127	dars2	4467	908	171159	No_or_no_constitutive_exon
TGCAGCAGATCCCTTCATGATTGGGGAGGTGAAAACATGAAAACAGGGAGGA	58357904	58358227	58357854	58357906	1	Un_random	ENSTNIG00000003329	1	58356829	58358227	None	4467	908	171159	No_or_no_constitutive_exon
TCAACCTTCCACTCTCATCTGTCAGGCGGAGGTCTGGAGAGGTCCGGGAGCA	58639166	58639375	58639116	58639168	1	Un_random	ENSTNIG00000003369	1	58631347	58639792	None	4467	908	171159	No_or_no_constitutive_exon
CGGTTCTCCACGTTCTCATACAACGCTGCTGTTGTGGGTCACATGGGCAGGC	59025527	59025630	59025680	59025628	-1	Un_random	ENSTNIG00000003446	1	59024425	59032030	paxip1	4467	908	171159	No_or_no_constitutive_exon
CTGCACGAGCACGCCCCTCCCTCGCTGCTGACGGTGGCGGACGTGGGCAGCC	59498062	59498208	59498012	59498064	1	Un_random	ENSTNIG00000003495	1	59497579	59503570	None	4467	908	171159	No_or_no_constitutive_exon
CGGCTACAACGTGCTGGTTGACGGCGAACTGCGCGCCCACGTGGGCGGAGGG	59498305	59498721	59498255	59498307	1	Un_random	ENSTNIG00000003495	1	59497579	59503570	None	4467	908	171159	No_or_no_constitutive_exon
TTTGGGGGTTTCTTGCTAGGGCTAGGGTCAGGCCTGGGGGGCAAGGACAGGC	59500361	59500426	59500311	59500363	1	Un_random	ENSTNIG00000003495	1	59497579	59503570	None	4467	908	171159	No_or_no_constitutive_exon
GAAGACGAGGAGGAGGAGGAGGAGGAAGGCTTCGGACGGGGTCGGCGGAGAG	59500522	59500591	59500472	59500524	1	Un_random	ENSTNIG00000003495	1	59497579	59503570	None	4467	908	171159	No_or_no_constitutive_exon
AAAATGACGAGAAAGCTCACTGGGCTGGACGGCTGCTTCTGGGTTGGCAGGT	59512248	59512362	59512198	59512250	1	Un_random	ENSTNIG00000003496	1	59507581	59515332	si:dkey-1d7	3	4467	908	171159	No_or_no_constitutive_exon
GCTACTTTTCCCGTTGTTCCCTGAGCCACGCCTCTCCACAGAGGGTCCAGGA	59532207	59532285	59532157	59532209	1	Un_random	ENSTNIG00000003501	1	59531429	59532780	rnf170	4467	908	171159	No_or_no_constitutive_exon
CAAGTTGGAATGTATCAGTCAAGTATATAAGGTTGTCTGAGGGTTGATAGAA	59939516	59939536	59939586	59939534	-1	Un_random	ENSTNIG00000003552	1	59937898	59940130	None	4467	908	171159	No_or_no_constitutive_exon
TAGTATCCGGTACTATGAATTGACTTAAAAGTTTGTGTATGGGTGTGAAGGT	60210111	60210240	60210290	60210238	-1	Un_random	ENSTNIG00000003599	1	60207764	60212117	cdc27	4467	908	171159	No_or_no_constitutive_exon
ACAACAGCAAGAAAAGGCTAAAACCAGTGGCTTTGCTCCCTGGGGGGTAGAG	60861635	60861783	60861833	60861781	-1	Un_random	ENSTNIG00000003683	1	60860811	60862929	None	4467	908	171159	No_or_no_constitutive_exon
GCGGCCTGGGCGGCGGCCCCCGGAGCGCAGGAGCGGCGGGGGGCGGCGAGCG	60881569	60881698	60881519	60881571	1	Un_random	ENSTNIG00000003685	1	60873401	60882801	khnyn	4467	908	171159	No_or_no_constitutive_exon
ACGTGTTGCTGTGTGTGCCGCTGTTAACCATGTGACTGTGGGAACGCCAGGA	61904601	61904780	61904830	61904778	-1	Un_random	ENSTNIG00000003764	1	61902845	61906062	renbp	4467	908	171159	No_or_no_constitutive_exon
TGATTCAGGTTTTTTTGTATTGAAGACACTGGTGGAAAGGGCAAAGGCAGCA	63867442	63867488	63867392	63867444	1	Un_random	ENSTNIG00000003838	1	63863897	63875387	vmhc	4467	908	171159	No_or_no_constitutive_exon
AGATCAAGGAGCAGAGGGAGAGAGAGAGGCAGAGACAGCGGGAGAGGGAGAT	64312847	64312876	64312926	64312874	-1	Un_random	ENSTNIG00000003883	1	64311908	64313244	None	4467	908	171159	No_or_no_constitutive_exon
ACTGGGTCCGAGCAGCGGTCCTCTACCTGCCTGTGGCAGAAGGGGGACAGGG	64613768	64614076	64614126	64614074	-1	Un_random	ENSTNIG00000001636	1	64612772	64615084	None	4467	908	171159	No_or_no_constitutive_exon
CTACTCATCAGCCCACAGGTGGGGGGGGTGGCAGGATGGGAGGAAACCAGCT	64613343	64613474	64613524	64613472	-1	Un_random	ENSTNIG00000001636	1	64612772	64615084	None	4467	908	171159	No_or_no_constitutive_exon
GGGCCTGGGCCTTGGGGGCGTGGCCTCTGAGCCTGTGGCTGTGTGGGCAGTA	65228867	65229040	65229090	65229038	-1	Un_random	ENSTNIG00000003994	1	65227181	65240500	mast2	4467	908	171159	Yes
GGGCGACGGCGGGAGCATGGAGGACGACGACGGCGATGAGGAGGGCACAGTC	66100508	66100641	66100458	66100510	1	Un_random	ENSTNIG00000004069	1	66097515	66101019	lrfn4b	4467	908	171159	No_or_no_constitutive_exon
GGCTCCGCCCCCCCCCGCTCACACCTGTGCGCTTCTGTCCGGGGGAACAGTG	66122752	66122868	66122702	66122754	1	Un_random	ENSTNIG00000004073	1	66119466	66123959	None	4467	908	171159	Yes
TGTGTGTGTGTGTGTGTGTGTCCGCGTCCGTCCTAGGAGGAGCTGGGCAGGG	66122195	66122300	66122145	66122197	1	Un_random	ENSTNIG00000004073	1	66119466	66123959	None	4467	908	171159	No_or_no_constitutive_exon
TGAGACAGGTGAGAAGGTGGGTGAGACAGGTGAGGTGCAGGGTGAGACAGGT	66839579	66839663	66839713	66839661	-1	Un_random	ENSTNIG00000001595	1	66839072	66840321	None	4467	908	171159	No_or_no_constitutive_exon
TGAGACAGGTGAGGTGCAGGGTGAGACAGGTGAGGTGCAGGGTGAGACAGGT	66839247	66839537	66839587	66839535	-1	Un_random	ENSTNIG00000001595	1	66839072	66840321	None	4467	908	171159	No_or_no_constitutive_exon
GCATGTTCCTCAGCTGATCTTCGTGTGTGTGTGTGTGTGTGGGCTGGCAGGT	67539434	67539598	67539648	67539596	-1	Un_random	ENSTNIG00000002191	1	67539246	67542672	None	4467	908	171159	No_or_no_constitutive_exon
GACAAAGTGGCCGTTAAGAGTGACGGGAGCTGTGGTCTTCGCCGGGAAAGTG	67995779	67995985	67996035	67995983	-1	Un_random	ENSTNIG00000004272	1	67994757	67996379	None	4467	908	171159	No_or_no_constitutive_exon
GGAGGAACGCTGTCGTTAACGTCGTTCTCTCCGTCCGGTGGGGCTGGCAGGC	68069848	68070043	68069798	68069850	1	Un_random	ENSTNIG00000004304	1	68067584	68070976	si:ch1073-390k14	1	4467	908	171159	No_or_no_constitutive_exon
GTGTTCAGTTTCTTCTATTGGTGTCGTGAATATTAAGGGTTATGAAACAGGT	69773957	69774043	69774093	69774041	-1	Un_random	ENSTNIG00000004475	1	69771748	69793538	pear1	4467	908	171159	No_or_no_constitutive_exon
GCCGCCTGCCTCCGTCTTTCACCACCTGTCTGGATTCACAGGGTGGCCAGGA	70562334	70562478	70562284	70562336	1	Un_random	ENSTNIG00000004554	1	70557477	70573774	None	4467	908	171159	No_or_no_constitutive_exon
AGATATTGGTGCTGAAGACAGAGATGGCGTTCCATTCTGAATTGGGACAGCG	71253748	71254258	71253698	71253750	1	Un_random	ENSTNIG00000001601	1	71252354	71258370	None	4467	908	171159	No_or_no_constitutive_exon
TGCCTTTAGCTCCGCCCTTCACGCCATCCTTTCTTTCCCCGGGGGTCCAGGC	71441023	71441126	71440973	71441025	1	Un_random	ENSTNIG00000004710	1	71440848	71442303	hdhd2	4467	908	171159	No_or_no_constitutive_exon
GGGGAGGAATCGGGGGAGTCGGGGAGCAGAATGGAGGAGGGCAGGAGGAGAA	72011323	72011445	72011495	72011443	-1	Un_random	ENSTNIG00000004827	1	72008193	72011580	None	4467	908	171159	No_or_no_constitutive_exon
AAGGACGCGGACGGAGGCGCCCCCGGAGGGAAGGACGGGGAGAAGAAGAGCG	72162425	72163185	72163235	72163183	-1	Un_random	ENSTNIG00000004841	1	72162206	72163509	foxg1a	4467	908	171159	No_or_no_constitutive_exon
GTCAGGAGGTCAGAGGTCGGCACCACGGCTCTCGGTCTTCTGTGGGACAGGT	72247513	72247618	72247463	72247515	1	Un_random	ENSTNIG00000004854	1	72245775	72257048	ckap5	4467	908	171159	Yes
CCTAACGCTGTCTTCTCCACCCTTCCTGCTGCCGGTGCTGGTGGGGGCAGGG	72748387	72748556	72748337	72748389	1	Un_random	ENSTNIG00000004890	1	72742082	72755031	None	4467	908	171159	No_or_no_constitutive_exon
CTCCCAAGACGGAAGTGCGGGGAGTGGGGGAAGCGGGGGAGGGAGTGCAGGG	73923539	73923713	73923489	73923541	1	Un_random	ENSTNIG00000001214	1	73923030	73937005	None	4467	908	171159	No_or_no_constitutive_exon
ATAACATACCATAACATAACATAACATATGCGGTTGATTTGTGGGGGTAGGT	74347552	74347678	74347728	74347676	-1	Un_random	ENSTNIG00000005075	1	74347552	74350299	None	4467	908	171159	No_or_no_constitutive_exon
TCCGATCTCTCCCGTTCCCGACCGCTCCGGTCCGGACTCCCGGTGGGCAGTC	74573889	74574029	74573839	74573891	1	Un_random	ENSTNIG00000005103	1	74568863	74582652	None	4467	908	171159	No_or_no_constitutive_exon
CCCTGGCGCAGACGGTAGGGCGAGGCTCCGGGCGGAGCCAGAGGGCCCAGGG	74709644	74709751	74709801	74709749	-1	Un_random	ENSTNIG00000005114	1	74709644	74714482	None	4467	908	171159	No_or_no_constitutive_exon
GGACACTTGTGTGTATTTCATGCGCGTGCGTCGTCTCTGGGTGCGGGCAGGA	74781098	74781188	74781048	74781100	1	Un_random	ENSTNIG00000005120	1	74777009	74809394	dock11	4467	908	171159	Yes
CCAGGCCGCCTGCACGCAGATGAGGGGCTTCCCCCTGGGGGGGCCAGGAGCG	76497384	76497801	76497851	76497799	-1	Un_random	ENSTNIG00000002438	1	76496596	76498801	rbm15b	4467	908	171159	No_or_no_constitutive_exon
CTTTGTTTTTAACGCGCAGCGACCCTGTGTCTGGTGGACTTGGCGGGCAGTG	77021531	77021640	77021481	77021533	1	Un_random	ENSTNIG00000005314	1	77013139	77025497	None	4467	908	171159	No_or_no_constitutive_exon
GTCTGTCCCCGTCCCCAGATGCAGTCCCTGCCTGTGGAGGTGGGAAGCAGCA	77023415	77023611	77023365	77023417	1	Un_random	ENSTNIG00000005314	1	77013139	77025497	None	4467	908	171159	No_or_no_constitutive_exon
TGTATCACCAGAGGAAGAGGAGGAGAGGAGGGGGCAGCGGGAGGAGGAAGAA	77024215	77024365	77024165	77024217	1	Un_random	ENSTNIG00000005314	1	77013139	77025497	None	4467	908	171159	No_or_no_constitutive_exon
TGGGGGGAGGGGCTTAGGTGGTGACTGACGACGTGCTTGTGGGGCGTCAGGT	77063567	77063664	77063714	77063662	-1	Un_random	ENSTNIG00000005321	1	77057184	77073182	None	4467	908	171159	Yes
GTCTTGGGAAGAGAGAAAGACTCCAAGATGTCTCTGGGCAAGAGCGCAAGGA	78810737	78810894	78810687	78810739	1	Un_random	ENSTNIG00000005507	1	78810207	78810894	None	4467	908	171159	No_or_no_constitutive_exon
TAACGCTTTTTTGCGCGTTTAACAATCGCGTCTTTTCTGGGGGAGACTAGGA	78836926	78837007	78836876	78836928	1	Un_random	ENSTNIG00000005509	1	78835635	78837218	bcas2	4467	908	171159	No_or_no_constitutive_exon
AGAGTCAAAGTGTTTCCTGATACTATTCTCTGTTTGACGTGTGTGGGTAGCA	78970014	78970153	78969964	78970016	1	Un_random	ENSTNIG00000005523	1	78966692	78979708	None	4467	908	171159	No_or_no_constitutive_exon
CTCCTGGAGCCGCTGCTCTTCACCCTCACCTTTTGTCCTCTGGGGGGCAGGT	79054359	79054772	79054822	79054770	-1	Un_random	ENSTNIG00000005532	1	79050406	79055655	orc1	4467	908	171159	No_or_no_constitutive_exon
TTTTTTTTTTGTGATGTGATGGTCACGTGATAGTGGTTACTGGGGTGCAGGG	80487499	80487604	80487654	80487602	-1	Un_random	ENSTNIG00000005733	1	80483092	80506350	None	4467	908	171159	No_or_no_constitutive_exon
TTCATGACGTTGGGCTGTCATCAGTCAGTGTCTGTTGTCTCAGGTGGGAGAG	80611842	80612066	80612116	80612064	-1	Un_random	ENSTNIG00000005751	1	80610478	80612299	None	4467	908	171159	No_or_no_constitutive_exon
ACGATAGAGCTGCAGGAAATAAAGAGCAACAAAAGGGGACTATCGAAGAGGA	81106039	81106328	81106378	81106326	-1	Un_random	ENSTNIG00000005812	1	81105263	81108358	None	4467	908	171159	No_or_no_constitutive_exon
GATCCGGCTGCCCAACGACGGCTCGGGCCTGGGCTTCGGCATCGTGGGAGGG	81620829	81620885	81620779	81620831	1	Un_random	ENSTNIG00000005867	1	81617525	81624188	None	4467	908	171159	No_or_no_constitutive_exon
GTGTGTGTGTGTGCGTGCGCGCGGCACAGCCTAACCTTGAGGGCTATGAGAT	81621384	81621466	81621334	81621386	1	Un_random	ENSTNIG00000005867	1	81617525	81624188	None	4467	908	171159	No_or_no_constitutive_exon
TTTGCCGGCAGCGTGACGGTGATGGTTCCTTTTCTGTCTCTGGGGGTCAGAT	81876140	81876236	81876090	81876142	1	Un_random	ENSTNIG00000005882	1	81874803	81877774	None	4467	908	171159	No_or_no_constitutive_exon
CCTGACTTGCCACAGGTTTGTGCCGTCTGACATCAAGGGAGTTGGTGGAGAC	85107124	85107240	85107074	85107126	1	Un_random	ENSTNIG00000006113	1	85105170	85109548	pcgf5a	4467	908	171159	No_or_no_constitutive_exon
GGAGAGGAAGAAGAAGAAGAGGAGGAGGAGGAGCATGAGGAGGAGGGCAGAG	85368468	85369294	85368418	85368470	1	Un_random	ENSTNIG00000006150	1	85366098	85369318	nefma	4467	908	171159	No_or_no_constitutive_exon
CGTGGTCACTTGCACGACCTCTCCGAGTACGACAGCGGGTCGTGGAACAGTC	85421263	85421366	85421416	85421364	-1	Un_random	ENSTNIG00000006156	1	85418193	85422969	None	4467	908	171159	No_or_no_constitutive_exon
TCCTTTCGAGGGCTCACAGCTAGCACCACCGTCTGTTCCTGTGGGTGCAGGG	85757734	85757940	85757990	85757938	-1	Un_random	ENSTNIG00000006248	1	85756723	85761781	gga1	4467	908	171159	Yes
GGCCACAGGCGAGGGCGGGGGGGTCCACGCCGGGCACTGCGACAGGGCAGGA	86048006	86048152	86047956	86048008	1	Un_random	ENSTNIG00000006313	1	86045653	86062009	pde5ab	4467	908	171159	No_or_no_constitutive_exon
ATTCCTCCCGCTTTTCAACAAGTCATGTCTGATACAGAGCTATGGGCAAGTT	86093103	86093229	86093279	86093227	-1	Un_random	ENSTNIG00000000667	1	86092584	86105130	None	4467	908	171159	No_or_no_constitutive_exon
GACCCGCTCGGAGAAAGACGACCTGAATGTAACTTTGTGTCTGGGAGCAGGT	86176497	86176638	86176688	86176636	-1	Un_random	ENSTNIG00000006348	1	86175286	86179654	spdl1	4467	908	171159	Yes
ATTTTTTTGAGCTGCACATTTAATTAAGCACTTTCTTTGGGGGTGTGCAGGC	86793604	86793823	86793554	86793606	1	Un_random	ENSTNIG00000006476	1	86793057	86793823	tmem42a	4467	908	171159	No_or_no_constitutive_exon
CTGCTCACGCTGTCTGTGTGTGTGTGTGTGTGTGTGTCCCAGGGTGCAAGCT	87977067	87977248	87977017	87977069	1	Un_random	ENSTNIG00000006746	1	87976328	87981004	None	4467	908	171159	No_or_no_constitutive_exon
CTCCTGAAGCTAACCTGTGTTGTTTCTCTGTGTCTTATGGGGATGATCAGAC	88030095	88030194	88030045	88030097	1	Un_random	ENSTNIG00000006753	1	88029864	88035087	PPP6R2_(1_of_many)	4467	908	171159	No_or_no_constitutive_exon
GATGAATAAAATGGAGCTTTCTGCTTCTGTCCTTGTGGTTGTGGGTGTAGAG	88033131	88033217	88033081	88033133	1	Un_random	ENSTNIG00000006753	1	88029864	88035087	PPP6R2_(1_of_many)	4467	908	171159	No_or_no_constitutive_exon
TCTTCTCATACATAGACGACTACCTCGTGTGCTCTCACTCACGGGAGCAGGG	89271960	89272014	89272064	89272012	-1	Un_random	ENSTNIG00000001033	1	89269708	89273466	None	4467	908	171159	No_or_no_constitutive_exon
ACCACAATGACAGACGTGAAACCCAGTTTGACGCTTTTTGATCGGGGCAGGT	89555816	89556283	89556333	89556281	-1	Un_random	ENSTNIG00000008694	1	89553566	89559790	avl9	4467	908	171159	No_or_no_constitutive_exon
AACCCTGCAGCCACAGACCATCCAAGATGTGGCAGCGCAGCTGGGGGCAGCT	90833536	90833554	90833604	90833552	-1	Un_random	ENSTNIG00000008739	1	90830354	90836738	abca4a	4467	908	171159	No_or_no_constitutive_exon
TTCCCTGCTGTGTCTAACGTTTCTCAATTGTCTTTGGGGTGGATCAACAGGG	90920044	90920121	90920171	90920119	-1	Un_random	ENSTNIG00000001285	1	90919624	90921331	None	4467	908	171159	No_or_no_constitutive_exon
TTTTCCGCCTTGCTGCGATGGTGCTGATGCGTGTTCTGACATGGGTGCAGCC	91284380	91284482	91284532	91284480	-1	Un_random	ENSTNIG00000008770	1	91281632	91290331	KIF5B_(1_of_many)	4467	908	171159	No_or_no_constitutive_exon
TAGCATGACCCGGGGGTGTTCTGACTGGAACACAATGGTTGTGGGTGCAGAC	91355338	91355458	91355288	91355340	1	Un_random	ENSTNIG00000008781	1	91352856	91360341	None	4467	908	171159	No_or_no_constitutive_exon
ACTGTAACTGTGTATAAGCAAGTGTGTGTGTGTGTGTGTGGGGGGTTCAGGT	91837954	91838056	91838106	91838054	-1	Un_random	ENSTNIG00000000345	1	91837048	91839217	None	4467	908	171159	No_or_no_constitutive_exon
AGACCAGCGCCGCAAAATCGAGGAAGAGGAGAAGCAGAGGGAAATGGTAGGA	92020719	92020767	92020817	92020765	-1	Un_random	ENSTNIG00000010760	1	92017018	92027739	chd2	4467	908	171159	Yes
GTGTGTGTGTGTGCGTGCGTGCGTGTGCGTGCGTGCGTGTGGGTGGCCAGGA	92124179	92124336	92124129	92124181	1	Un_random	ENSTNIG00000011176	1	92117505	92124707	timm50	4467	908	171159	Yes
GAGCGCCGGGAAGGCCAACTGTGTGTGTGTGTGTGTGTGTGTGCGGGCAGGT	92194226	92194338	92194388	92194336	-1	Un_random	ENSTNIG00000011184	1	92192131	92197430	zgc:162872	4467	908	171159	No_or_no_constitutive_exon
GTCTGCAGGCGGTCAGACAGCCAGTTACACGCGTGTGTGTGTGGGCACAGGT	92309483	92309566	92309616	92309564	-1	Un_random	ENSTNIG00000011202	1	92307290	92310950	eif2a	4467	908	171159	No_or_no_constitutive_exon
GGCAGACTGGGACAGGGGTGGTGACAGTGGGTGTGGTCTGTGTGTGGGAGGA	92316843	92316983	92317033	92316981	-1	Un_random	ENSTNIG00000011204	1	92314483	92317127	mmp23bb	4467	908	171159	No_or_no_constitutive_exon
CTGCAGCCGGATGAGCTTCGGCACCGCTGGGCTCAGGGCGCCGATGGGAGCC	92376280	92376328	92376378	92376326	-1	Un_random	ENSTNIG00000011213	1	92373344	92377177	pgm2l1	4467	908	171159	No_or_no_constitutive_exon
GCCGTAGCATGCTCCCCGCACGCTCCGCATGCTAACCGGGGTGTGTGAAGCA	92970098	92970115	92970048	92970100	1	Un_random	ENSTNIG00000011898	1	92967706	92977012	mctp2b	4467	908	171159	No_or_no_constitutive_exon
ACTGGGTCCGAGCAGCAGTCCTCTACCTGCCTGTGGCAGAAGGGGGACAGGG	93402331	93402639	93402689	93402637	-1	Un_random	ENSTNIG00000003131	1	93382822	93406581	None	4467	908	171159	No_or_no_constitutive_exon
GCAGGTGGGAGAGAGTGTCTGATCTGTGTGTGTGTGTGTGTGTGTGGGAGCA	93606718	93606851	93606668	93606720	1	Un_random	ENSTNIG00000011921	1	93596127	93607634	IGF1R_(1_of_many)	4467	908	171159	No_or_no_constitutive_exon
GAGGCGTGTGTGTGTGTGTGTGTGTGTGTTTGTTTGTGTGTGGGGCGCAGAT	93887740	93887890	93887940	93887888	-1	Un_random	ENSTNIG00000012950	1	93887740	93890933	gas2l3	4467	908	171159	No_or_no_constitutive_exon
TCGCCGTGACAACGTTGTGTGCTCTCCTGTCCCCCTAACTTCAGCGGGAGTG	94729862	94730065	94730115	94730063	-1	Un_random	ENSTNIG00000017083	1	94727409	94731153	None	4467	908	171159	No_or_no_constitutive_exon
AAGAATGGTGTCGTGATTTCATGATTGTCTCCAGGCAATGAGGGCTACAGGG	95353872	95354017	95353822	95353874	1	Un_random	ENSTNIG00000017102	1	95344348	95414859	thada	4467	908	171159	Yes
GAACCGTCGGCAGCCTCCCGTCATCCTCTGGACTGGGTTTGGTGGGGCAGGA	95729053	95729160	95729003	95729055	1	Un_random	ENSTNIG00000018541	1	95728507	95730066	NUDT13	4467	908	171159	No_or_no_constitutive_exon
GTGGTTCCCTGTCCTCGCTGTCTGTGACCTGTCTGATTTTGGGGTTGCAGAC	95997223	95997306	95997173	95997225	1	Un_random	ENSTNIG00000018693	1	95994310	96000036	GOLIM4	4467	908	171159	Yes
ACCCTGCTGAAGCAGATCTACACTGAGCTCTACATCACTGAGGGACAAAGTG	96072227	96073059	96073109	96073057	-1	Un_random	ENSTNIG00000003484	1	96069412	96075886	None	4467	908	171159	No_or_no_constitutive_exon
AATCCATATTTATAAGGGTTTCTGACATTGCTCATTCTGATGGGGTGCAGAA	97930270	97930432	97930220	97930272	1	Un_random	ENSTNIG00000019562	1	97928517	97931692	None	4467	908	171159	Yes
TGTGTGTGTGTGTGTGTGTGTGTGTGTGTGTGTGTGTGTGTGGGACAGAGCC	100111549	100111713	100111763	100111711	-1	Un_random	ENSTNIG00000019790	1	100111549	100112353	None	4467	908	171159	No_or_no_constitutive_exon
TGTATGGTGCTGCTGAATAACATTCTTTGTTTGCGCCTTCCTGGGAGCAGGC	101163339	101163418	101163468	101163416	-1	Un_random	ENSTNIG00000019695	1	101163012	101164006	None	4467	908	171159	No_or_no_constitutive_exon
CCCTCCTCTGAATGAAAGACTGACCTGAGTTGTCTTTTGCGTTGGGGCAGTG	102654669	102654833	102654619	102654671	1	Un_random	ENSTNIG00000019584	1	102652718	102655302	None	4467	908	171159	No_or_no_constitutive_exon
CTGCATCGGAATATTCACACCTTGACATTTTGCTCTCTTTGGGTGAACAGGA	103394725	103394866	103394916	103394864	-1	Un_random	ENSTNIG00000019473	1	103393479	103397709	None	4467	908	171159	No_or_no_constitutive_exon
GTAGCTGCTTGTCCTTGGATATCCCATTCTCCTGCCTTCATGGGTTAAAGCT	104029876	104029901	104029951	104029899	-1	Un_random	ENSTNIG00000019490	1	104029386	104030698	None	4467	908	171159	No_or_no_constitutive_exon
TGGTGTCACTGTAATTGAGTTTGTTTGTTTGTTTGTTTTTACAGGGCTAGAA	104029386	104029489	104029539	104029487	-1	Un_random	ENSTNIG00000019490	1	104029386	104030698	None	4467	908	171159	No_or_no_constitutive_exon
GAGGTTTGCTAGCGTGCGAAACATGGCCGACTACGGGCGGAGCGTGGGAGTG	12860	12922	12972	12920	-1	21_random	ENSTNIG00000004555	1	7682	17386	None	4467	908	171159	No_or_no_constitutive_exon
GCACATCATCAAGGTTTCCGTTGCTGAAGTGGGTTTGATGGGAATCGTAGGT	1975783	1975966	1975733	1975785	1	21_random	ENSTNIG00000017539	1	1971404	1980163	None	4467	908	171159	Yes
TTAACCTGAGCCACCAACAGTTCTGTCTGTGCTTGGGGGGGGGGGGTCAGGT	2115100	2115279	2115050	2115102	1	21_random	ENSTNIG00000017548	1	2114056	2115800	crabp2b	4467	908	171159	No_or_no_constitutive_exon
TCATTCAGGAGGAAGCAGCATTAGCTGTCCTCCCTGGATGTGGGCGAGAGGA	2158027	2158216	2157977	2158029	1	21_random	ENSTNIG00000017551	1	2156291	2158217	rps27	1	4467	908	171159	No_or_no_constitutive_exon
CCAGGGGCGGGATCAGGGGCGGCCTGGCCACCGCCCGGTGGGGCTGGCAGCG	2207746	2207891	2207696	2207748	1	21_random	ENSTNIG00000017557	1	2201450	2210143	trim46b	4467	908	171159	No_or_no_constitutive_exon
CTTGACAGGAGCGGCCCCACAATCAAGGTGCCCTGCTAATCCCGGGGAAGGC	3216628	3217134	3217184	3217132	-1	21_random	ENSTNIG00000004307	1	3216123	3221576	None	4467	908	171159	No_or_no_constitutive_exon
GGCGGATGGCGCCCGGAGTGAGCAGCTGTGTGTCCTTGTGTGGGTTGAAGGC	416416	416587	416637	416585	-1	15_random	ENSTNIG00000008520	1	416087	418922	gpaa1	4467	908	171159	No_or_no_constitutive_exon
CCCGATGAAGGGTTCCTTCCTTCTCCCAGGGATTCATGGGAGAATTTAAGGA	1187067	1187400	1187450	1187398	-1	15_random	ENSTNIG00000008485	1	1183672	1187589	snap47	4467	908	171159	No_or_no_constitutive_exon
CAGAGGAGAACGAGCAGAAAAAGGAGGCAGAGGGGGAGCAAAAGGGGGAGCT	1239055	1239075	1239005	1239057	1	15_random	ENSTNIG00000008478	1	1233919	1239075	tmie	4467	908	171159	No_or_no_constitutive_exon
CCTGATTCTCTACATACTTAATTCTATCCATTTTCTTGGTGGGGACACAGGA	1607112	1607222	1607272	1607220	-1	15_random	ENSTNIG00000014848	1	1604453	1608703	None	4467	908	171159	No_or_no_constitutive_exon
TTTGCAGCACATATGAAGGTGCTTTTTTGTTGTTGTTTTTTACGGGACAGGG	1629561	1629715	1629765	1629713	-1	15_random	ENSTNIG00000014851	1	1629192	1630982	si:dkey-222f8	3	4467	908	171159	No_or_no_constitutive_exon
CCTCTGTCCCACCAGTCTAAGGTGTGTGATCAACGTTTTGGGGGTTACAGAG	1633696	1633796	1633646	1633698	1	15_random	ENSTNIG00000014852	1	1632325	1634184	pak1ip1	4467	908	171159	No_or_no_constitutive_exon
TCAGCAGTGGAATTGAAGTAATCCTTTATTTTTTGTGGTGGGGGGTGCAGCA	1669082	1669205	1669255	1669203	-1	15_random	ENSTNIG00000014855	1	1668422	1675790	mppe1	4467	908	171159	No_or_no_constitutive_exon
CCTCCCCCCAGACCGCTGCCTCCCCTTTCTCATCACCATCGATGGGGGAGAG	1887294	1887327	1887377	1887325	-1	15_random	ENSTNIG00000014870	1	1882861	1961335	None	4467	908	171159	No_or_no_constitutive_exon
CTGTGTTTGTATAAAACAAACGCCTGGATTGGTCTCTTTTGGGCACGCAGAT	2879587	2879728	2879537	2879589	1	15_random	ENSTNIG00000014906	1	2879364	2884461	arhgef18a	4467	908	171159	Yes
ATCTGGACCCAGAATAAATAATGATCCCAAAATTCATCTGGGAAAAAGAGCG	176144	176199	176249	176197	-1	1_random	ENSTNIG00000019507	1	175148	177022	None	4467	908	171159	No_or_no_constitutive_exon
TTGTCTTTTTCTTTCTTTTTTGTCCTTCTTTGTTCCTCTTGGGATTGTAGCA	237970	238059	237920	237972	1	1_random	ENSTNIG00000007176	1	235026	241410	pcdh18b	4467	908	171159	No_or_no_constitutive_exon
GGGCTGAGCTAGCGCGCTAGGCTCGGCCTGAGCGTGTCCCTGGGTGGCAGGT	745814	745922	745972	745920	-1	1_random	ENSTNIG00000006320	1	742468	751030	pde6a	4467	908	171159	No_or_no_constitutive_exon
CCGCAACATGTTCCAGCTTCAAAGGACTGACCTTTCCTCTGGGCTGACAGAC	796713	796874	796663	796715	1	1_random	ENSTNIG00000006317	1	793195	796874	lman2	4467	908	171159	No_or_no_constitutive_exon
TCCAGAATCAGGCCCCCGACTGTAATTATCTGCAAGGTGTGAATGGGCAGCC	1053333	1053363	1053413	1053361	-1	17	ENSTNIG00000013094	1	1045796	1057853	MYPN	4467	908	171159	No_or_no_constitutive_exon
ACACCAGCCCCAAAGTTAACGATGCCCCCAAGCATGAGAATGGGAGTCAGGC	1051359	1051580	1051630	1051578	-1	17	ENSTNIG00000013094	1	1045796	1057853	MYPN	4467	908	171159	No_or_no_constitutive_exon
TAGCATCTAACACTCGTTCATTTATTTATCTGTGTGTTGGGGCGAGTCAGGT	1202869	1203047	1203097	1203045	-1	17	ENSTNIG00000013106	1	1196094	1204937	None	4467	908	171159	No_or_no_constitutive_exon
CGCTGTCACCTCACCAGAGACAGGCACACCATTGTGGGACTGACGTAAAGGA	1918255	1918432	1918205	1918257	1	17	ENSTNIG00000013430	1	1891310	1925087	sipa1l2	4467	908	171159	No_or_no_constitutive_exon
GAGGAAGTGGATGAGGCGCAGAGCGGTGGCAGCAAGCCCCTGGGGGGGAGGA	2027315	2027379	2027265	2027317	1	17	ENSTNIG00000016659	1	2020477	2045528	lyst	4467	908	171159	No_or_no_constitutive_exon
CGCCGCTCTCTCTGTCTGTGCTCACCGGCGCCGCCGTCTCCTGGGAACAGAT	2088168	2088266	2088118	2088170	1	17	ENSTNIG00000016655	1	2079789	2095057	tomm20a	4467	908	171159	No_or_no_constitutive_exon
TCCATTTTCTCAGGCCTATGTTGTGTTCGTGACTACACTTGGGGGGTCAGTG	2222408	2222622	2222358	2222410	1	17	ENSTNIG00000016651	1	2220366	2233276	heatr5b	4467	908	171159	No_or_no_constitutive_exon
CCTCAACAACGTGGCTGCAGCTCTAAAATCGCCTTATTTTGGGTTGACAGGA	2977473	2977634	2977684	2977632	-1	17	ENSTNIG00000016630	1	2973953	2980054	None	4467	908	171159	Yes
AGCCCGATGGACCTGTAAAAAAACCGATGTGTTTGTTTCTGGGCATGCAGGG	3163846	3163972	3164022	3163970	-1	17	ENSTNIG00000016619	1	3159760	3166336	psap	4467	908	171159	Yes
TTCTATCCGTCCCCTTACTGACTGCTCCACTGATTTTTTTGGGTGTGCAGGG	3177572	3177681	3177731	3177679	-1	17	ENSTNIG00000016617	1	3176805	3191128	micu1	4467	908	171159	No_or_no_constitutive_exon
ACTGATTCACATTTTTATATTTCTCGACTTGTCGTTGGGCCAAAATAAAGGG	3317172	3317255	3317122	3317174	1	17	ENSTNIG00000016610	1	3314580	3319200	TMEM87B	4467	908	171159	No_or_no_constitutive_exon
GGTAAACTTGCAACAGGAACAGTTATTGGGACTTTGCTGGGAGAGATAAGCA	3832331	3832406	3832281	3832333	1	17	ENSTNIG00000001096	1	3831687	3835721	None	4467	908	171159	No_or_no_constitutive_exon
GAGGCAGAAACGGACGTCCAGGGTGCCAGTCACAGCTGGGAAACGCACAGAG	4688703	4688836	4688886	4688834	-1	17	ENSTNIG00000016539	1	4681466	4690267	adam8a	4467	908	171159	Yes
ATCAGGTGTGTAAAGTGGCTCGGGAATAACTGGCTGTGTTTGGGACGCAGAC	4952578	4952686	4952736	4952684	-1	17	ENSTNIG00000016522	1	4950488	4957816	rrp12	4467	908	171159	No_or_no_constitutive_exon
TCAGTCAGTTTTCAAACGGTCGTCTCACCCATTTGACCCCGTGGGTGCAGGA	5122382	5122549	5122332	5122384	1	17	ENSTNIG00000016512	1	5112182	5124022	abcc2	4467	908	171159	No_or_no_constitutive_exon
GGAACAAATGTTTTGCTTCTTCCTCCTCTGTGTGCAGGTAAAGGGTACAGCT	5256467	5256609	5256417	5256469	1	17	ENSTNIG00000002757	1	5251795	5258541	CNNM1	4467	908	171159	No_or_no_constitutive_exon
TGCATGCGCATGCTCATTGTTTGTGTTTCTGCCATGTCCTTACTGGGAAGCA	5474395	5474455	5474345	5474397	1	17	ENSTNIG00000008676	1	5472483	5480178	fam21c	4467	908	171159	No_or_no_constitutive_exon
TCCCTTTCATTAGGAACAATCAGACAGGAGATGCTCTTTATCGAGGGTAGAT	7872426	7872595	7872376	7872428	1	17	ENSTNIG00000013374	1	7864516	7877007	None	4467	908	171159	No_or_no_constitutive_exon
CGTCCCCGAGGACCTGCCATCAGCTGATCCCAGCAGGGCGAGAGGGGCAGGG	7933327	7933816	7933277	7933329	1	17	ENSTNIG00000013384	1	7929708	7933816	ncoa4	4467	908	171159	No_or_no_constitutive_exon
CCAACATGGCCGCCCTGCGTGACTCGCTGAAGGTCCCGGGCAAAAACAAGAA	7937064	7937376	7937014	7937066	1	17	ENSTNIG00000013385	1	7934646	7937794	None	4467	908	171159	No_or_no_constitutive_exon
AAGAATTTATAATTTAACTGTTATAGTATTATTGTGTTTCAGGGTCTAAGTT	8727256	8727339	8727389	8727337	-1	17	ENSTNIG00000009877	1	8712487	8730649	itsn1	4467	908	171159	Yes
CCTCTCTCTGTCTGTCTCTCTCTCTCTCTCTCCTCCTTTTTGGGGTGCAGTT	10099036	10099186	10098986	10099038	1	17	ENSTNIG00000009830	1	10095793	10101292	ACTR2	4467	908	171159	No_or_no_constitutive_exon
GGATAGCTCACCTCTTATCTCTCTCTCACGCCCGCCTCGATGGGAACCAGGC	11207560	11207668	11207510	11207562	1	17	ENSTNIG00000007477	1	11204667	11208029	RTKN2	4467	908	171159	No_or_no_constitutive_exon
TGCTCACCTCCTCTTCCTTCCATCTCCCATCTTCCATCTCTGCGGGACAGGA	11289755	11289898	11289705	11289757	1	17	ENSTNIG00000007482	1	11286752	11312481	sdccag8	4467	908	171159	No_or_no_constitutive_exon
ACAGAGCCGGAAGCCCCGCCGCGGCGCCCGCCAGCCCCGGGCGCGGCGAGGC	11344370	11344725	11344320	11344372	1	17	ENSTNIG00000000430	1	11343746	11345474	zbtb18	4467	908	171159	No_or_no_constitutive_exon
CTCAGAGCCCCGGGGGGCCGGCCGACGGCGGGGCGGGGCCGGGAGCTCAGGG	11432437	11432669	11432719	11432667	-1	17	ENSTNIG00000017006	1	11431608	11440498	None	4467	908	171159	No_or_no_constitutive_exon
GCACATGAGGGAGGAGAACATCCGCCTGCAGCGGAAGCTGCAGCGGGGAGAT	11925936	11926007	11926057	11926005	-1	17	ENSTNIG00000017032	1	11924308	11928081	ccdc6a	4467	908	171159	No_or_no_constitutive_exon
GACCTCTGCCCTCTCCTCTGTGCCCTCCTCCTTGTTGGCGTGGGCTGAAGGA	12018059	12018176	12018226	12018174	-1	17	ENSTNIG00000017037	1	12015689	12020445	dis3	4467	908	171159	No_or_no_constitutive_exon
