# Supplementary material for: Widespread Separation of the Polypyrimidine Tract From 3′ AG by G Tracts in Association With Alternative Exons in Metazoa and Plants
Source: Front Genet. 2019 Jan 14;9:741. doi: 10.3389/fgene.2018.00741 (PMC6339879; doi:10.3389/fgene.2018.00741)
Supplement: DATA FILE S2 — Sequences of REPAG 3′ SS from each species of metazoa, plants and protists. [file Data_Sheet_2.zip › Supplementary data 2/Metazoa_Release91_mus_musculus_aj.txt]

REPA_GGG_Sequence	Exon_Start	Exon_End	Pos_-50	Pos_+2	Strand	Chromosome	GeneID	Gene_Start	Gene_End	Gene_Name	Number_of_REPAs	Number_of_REPAs_has_GGG	Number_of_Intron(Intra_genic_Region)	Upstream_Constitutive_Exon
TATATCAACCCCCTAAATGTGAAATCCTTTTTTCTTCCCCGGGCATGCAGTG	7082238	7082362	7082188	7082240	1	1	MGP_AJ_G0002617.1	7060458	7107836	1700034P13Rik	4591	909	209570	No_or_no_constitutive_exon
ATTTGGGGTTTCTGACTTTTTTTTTTTTTTTTCCTTTTGGGAAGGTGCAGCT	7262794	7262920	7262970	7262918	-1	1	MGP_AJ_G0004753.1	7262728	7264888	Snhg6	4591	909	209570	No_or_no_constitutive_exon
TTCTCCCTACCCCTTCCTCACAAACTATGGCTGCATATGGGCAAACACAGTT	11587218	11587297	11587347	11587295	-1	1	MGP_AJ_G0015827.1	11479976	11623806	Eya1	4591	909	209570	No_or_no_constitutive_exon
TGTCACTGCTCTAAATATTAATTAGCTCTTTTGTCGGGTTGGGGACACAGGG	13900278	13900359	13900409	13900357	-1	1	MGP_AJ_G0015837.1	13869581	13950824	Ube2w	4591	909	209570	No_or_no_constitutive_exon
GAGTTACTAAATGTCCTGTTTTTTTCCTGTCTTGTTCACTGGGCAAACAGGG	19830789	19830873	19830923	19830871	-1	1	MGP_AJ_G0015863.1	19704014	20200198	None	4591	909	209570	No_or_no_constitutive_exon
TAGATTCATTTGTAGTTTTGTTTTGTTTTTCCTTCTTCTCCTGGGGACAGTC	28566268	28566411	28566218	28566270	1	1	MGP_AJ_G0004773.1	28564708	28566992	Gm28644	4591	909	209570	No_or_no_constitutive_exon
GCTCCTGACCCTCTCACCTTATGGCTGTGGCCTGTTGCCTGGGGAAACAGGA	32403728	32403996	32403678	32403730	1	1	MGP_AJ_G0015898.1	32273316	32410020	None	4591	909	209570	No_or_no_constitutive_exon
CAGAGAGCTCCAGGCTGAGGCCAGTTCTCTCCCTTTCTCTCAATGGGCAGAA	33996901	33997002	33996851	33996903	1	1	MGP_AJ_G0015906.1	33966909	34016467	Fer1l5	4591	909	209570	No_or_no_constitutive_exon
GGCCATTTGGGCCCCAGTGGACACTGTCCCTTTCTCCCACCGTGGGGCAGAG	34118832	34119002	34118782	34118834	1	1	MGP_AJ_G0015909.1	34110197	34126552	Cnnm3	4591	909	209570	No_or_no_constitutive_exon
TAGGTGGTGTCCCCACTGATGAGGAGCAGGCTACTGGGCTGGAGAGGGAGAT	34293840	34293867	34293790	34293842	1	1	MGP_AJ_G0015914.1	34292484	34295264	Cox5b	4591	909	209570	No_or_no_constitutive_exon
AGCTGCCTCAGGGACCCTGTGCTGCTCTGTGTGTGTGTGGCTGAGGGGAGGG	34999657	34999663	34999607	34999659	1	1	MGP_AJ_G0015920.1	34926315	35037526	Inpp4a	4591	909	209570	No_or_no_constitutive_exon
GTTTATAGAAGTGCAGGCCTTCTGCATTGAATTTAGTAGGATACGGGAAGCT	37220895	37221104	37220845	37220897	1	1	MGP_AJ_G0015942.1	37210681	37222712	Cnot11	4591	909	209570	No_or_no_constitutive_exon
CGGAGCGGCATGGCCACGGCGGCTTCTAACCCCTACCTGCCGGGGAACAGCC	40411226	40417360	40411176	40411228	1	1	MGP_AJ_G0015958.1	40409807	40417360	Pou3f3	4591	909	209570	No_or_no_constitutive_exon
TGTTCTCATGTGATTTTGCTTCACTTCCTGATGCTTCTCATGGGGATCAGAG	42468651	42468675	42468601	42468653	1	1	MGP_AJ_G0015975.1	42251409	42491457	Gulp1	4591	909	209570	No_or_no_constitutive_exon
AATACACTTCTTAATGTCTTTTTTTATCCTCCTGCTTTCACGGTGGGTAGCG	42485332	42485343	42485282	42485334	1	1	MGP_AJ_G0015975.1	42251409	42491457	Gulp1	4591	909	209570	No_or_no_constitutive_exon
AAATCCCACTCAAGACTAAAATACATTTTTTTGTGTTTGGGGGAATATAGGT	49948472	49948536	49948586	49948534	-1	1	MGP_AJ_G0015989.1	49943584	50012965	Gls	4591	909	209570	No_or_no_constitutive_exon
CAATTTCTGAGTGACTAAACATGTTTGTGTTTCCTTTCTGTTGGGTGGAGAT	55030974	55031214	55031264	55031212	-1	1	MGP_AJ_G0004818.1	55022819	55038024	BC055402	4591	909	209570	No_or_no_constitutive_exon
TAAGCTCGTGGTTGTTGTCTTTTGCTCCCCTCCTTGGGTGGGAAAAACAGGT	69498823	69499093	69499143	69499091	-1	1	MGP_AJ_G0016110.1	69474954	69543099	Fn1	4591	909	209570	No_or_no_constitutive_exon
CGAATTACTTTGTGACTTTTCCCCCCCTACCTTTGTTTTGGGTAAAACAGGG	72501804	72501896	72501754	72501806	1	1	MGP_AJ_G0016136.1	72480381	72505055	Cnot9	4591	909	209570	No_or_no_constitutive_exon
GTGTCTCACTGTCCGTCACATTGCCCTTCTCCCTATTCCCTGGGGCACAGGA	72677351	72677562	72677301	72677353	1	1	MGP_AJ_G0016142.1	72640100	72684686	Ttll4	4591	909	209570	No_or_no_constitutive_exon
AGATCTTGCAAATGTTGATGCCTGCTGTCTGTCTGTGCTGGGAGGGACAGAG	73106627	73106745	73106795	73106743	-1	1	MGP_AJ_G0015076.1	73093516	73107318	Gm29253	4591	909	209570	No_or_no_constitutive_exon
CCTCCTGACTCATGGTGTCTCACTGAGCTGGCTGGGGCTCCTGGGGACAGGT	73361933	73362120	73361883	73361935	1	1	MGP_AJ_G0016170.1	73359023	73366287	Gmppa	4591	909	209570	No_or_no_constitutive_exon
AGAAGGCATGCTCATCAAAGAAGTGCTGATTTTGTGTTTTCTGGGAACAGGG	77747349	77747436	77747486	77747434	-1	1	MGP_AJ_G0016191.1	77742128	77807601	Serpine2	4591	909	209570	No_or_no_constitutive_exon
AGCATTTGAAATGTAAATAAAGAAAATATCTAATTAAAAAAAGAGGGAAGTG	81134836	81134979	81134786	81134838	1	1	MGP_AJ_G0010220.1	81134139	81134979	None	4591	909	209570	No_or_no_constitutive_exon
GAGTCACTGGACTTACTGTGTTCTCTTTCTTTTGTGTTTGGGGCACACAGCA	81341781	81341881	81341931	81341879	-1	1	MGP_AJ_G0016208.1	81227121	81384877	Sphkap	4591	909	209570	No_or_no_constitutive_exon
TTAAGTGATGTTCTCAAGAGAAAACGACTGCCAAAACGAGGGCCAAGAAGGC	82706740	82706787	82706837	82706785	-1	1	MGP_AJ_G0016211.1	82676043	82795335	Trip12	4591	909	209570	No_or_no_constitutive_exon
TCCTAATTTTATTTTGTGTCTTGATTTTTGTGGTGGGTGGGACTGAACAGCC	84617061	84617150	84617011	84617063	1	1	MGP_AJ_G0016232.1	84602217	84629796	Cops7b	4591	909	209570	No_or_no_constitutive_exon
TTCTCACCCTGGCTCTGTTCTCATAACCCCTCTTCTTTTTGATTGGGTAGCA	85870754	85871115	85870704	85870756	1	1	MGP_AJ_G0016251.1	85832458	85881714	Sag	4591	909	209570	No_or_no_constitutive_exon
AGAGGGAGAAGAGGCCACTACACGCGCATCCCTTCCCTTTCGGGACATAGGG	85889857	85890368	85890418	85890366	-1	1	MGP_AJ_G0002690.1	85889857	85890809	Gm19582	4591	909	209570	No_or_no_constitutive_exon
TCCTTTTTGTTGTCTCTCCCCCCCCTGCCCTCTCTGCTCTCGGGATGCAGCC	88022834	88022912	88022784	88022836	1	1	MGP_AJ_G0016271.1	87644264	88096640	Agap1	4591	909	209570	No_or_no_constitutive_exon
AGGTAGGATCTTAGGTGTGAGCAGACTTATGAACGTAAGATTGAGGGTAGAT	88963257	88963310	88963360	88963308	-1	1	MGP_AJ_G0016277.1	88963257	89042331	Col6a3	4591	909	209570	No_or_no_constitutive_exon
GTGAAGGAGAGTGGCTAGTGACATCATTGGGAGCCATGCTAGGGTCACAGAA	90824424	90824432	90824374	90824426	1	1	MGP_AJ_G0016303.1	90823423	90824432	Olfr1410	4591	909	209570	No_or_no_constitutive_exon
GAGCCATGGTCAGAGCCCTTCCATTCCTTACCCTGCACCTATGGGCACAGAT	91136705	91136941	91136655	91136707	1	1	MGP_AJ_G0016310.1	91130777	91144379	Rnpepl1	4591	909	209570	No_or_no_constitutive_exon
AGAGTGCCAATCCTTAGCCTAGCCCATTGCAGGCCCCCTTAGGGGTACAGGT	91135826	91135928	91135776	91135828	1	1	MGP_AJ_G0016310.1	91130777	91144379	Rnpepl1	4591	909	209570	No_or_no_constitutive_exon
GCCCTTTTCTGAAGGGATATATCTCCTTGGGGTTGGAGGGGACAGAGCAGGG	91217942	91218121	91218171	91218119	-1	1	MGP_AJ_G0010239.1	91217942	91221318	None	4591	909	209570	No_or_no_constitutive_exon
TGGAGCATTGAATTGTTATGAGCTGTGAGGAAAATGGGCTGTTTGGGAAGAA	103288475	103288548	103288598	103288546	-1	1	MGP_AJ_G0002703.1	103288475	103289374	Gm15699	4591	909	209570	No_or_no_constitutive_exon
ACCATGGGCTCAGAAGGCAGCATCTTCATGTCTCCTTTCTCTGGGAACAGCC	118396695	118396740	118396645	118396697	1	1	MGP_AJ_G0016384.1	118380951	118437685	Sctr	4591	909	209570	No_or_no_constitutive_exon
TTCCCTCCCAAGCAATTGCTGCAGCTGATGGCGGTCTTGGGCAGGTGCAGCT	118437266	118437683	118437216	118437268	1	1	MGP_AJ_G0016384.1	118380951	118437685	Sctr	4591	909	209570	No_or_no_constitutive_exon
ACAGAGTAGACAGGCCTTTCAGCATCTCTTTGTCTTCTTTATTAGGGCAGTT	126299378	126299465	126299515	126299463	-1	1	MGP_AJ_G0016408.1	126284678	126432688	Zranb3	4591	909	209570	No_or_no_constitutive_exon
AGTGACAGAGAAGGCTAATGGTATTTATCTTTTCTTCCCTCCGGGAACAGTG	130768823	130768847	130768773	130768825	1	1	MGP_AJ_G0016453.1	130758822	130776721	Nuak2	4591	909	209570	No_or_no_constitutive_exon
GGGTGGTCCTCCTTGGGTGTTTCTCATTCTCTGTCTTTTTGGGTCGGCAGGA	131844478	131844641	131844691	131844639	-1	1	MGP_AJ_G0016470.1	131840015	131882092	Sox13	4591	909	209570	No_or_no_constitutive_exon
ACCCACAAAGCCGTTCTTTAATTAAAGACTACCTCTCCCTTGTAGGGCAGGA	132643633	132644097	132643583	132643635	1	1	MGP_AJ_G0016482.1	132642571	132651652	Chil1	4591	909	209570	No_or_no_constitutive_exon
GGTGGTGACAAGCCTTGTGGAGACTAAGTACAAGATGGTGGGATGTGCAGGT	132787092	132787224	132787274	132787222	-1	1	MGP_AJ_G0016486.1	132759577	132807756	Ppfia4	4591	909	209570	No_or_no_constitutive_exon
TGCTACACCATGGGCTGGTGAAGACTCATGCTCTCTGGGGTGGGGTGCAGGT	133957023	133957259	133957309	133957257	-1	1	MGP_AJ_G0016508.1	133938830	134112981	Nav1	4591	909	209570	No_or_no_constitutive_exon
TCCATCCATCCATCCATCCATCCATCCATCCATCCATCCATCGAGGGCAGTC	134285398	134285746	134285348	134285400	1	1	MGP_AJ_G0016511.1	134283697	134315350	Tnni1	4591	909	209570	No_or_no_constitutive_exon
CAGCTATATCTTCTCACCTGCAGTGACGTTTTTTCTCTTTCTGGAGGGAGAG	134344958	134345006	134344908	134344960	1	1	MGP_AJ_G0016513.1	134340454	134356165	Tnnt2	4591	909	209570	No_or_no_constitutive_exon
TTACTATAATTTATCAAAGAAAAAGATCACAATGCTATTGTCAAGGGTAGAT	142959231	142959308	142959358	142959306	-1	1	MGP_AJ_G0016551.1	142934039	142986653	Rgs21	4591	909	209570	No_or_no_constitutive_exon
GAAAGTAGAAGAAATAACCTTTTTTTTCCTCCCTCTACCTGGGACTGCAGAA	151268542	151268623	151268673	151268621	-1	1	MGP_AJ_G0016574.1	151264024	151330422	Smg7	4591	909	209570	No_or_no_constitutive_exon
CCCAACCATTATGCCTGTCATTGACCCTATAACTGTTGAGGGCATAAAAGGA	152334959	152336297	152334909	152334961	1	1	MGP_AJ_G0016586.1	152332935	152336297	Teddm1b	4591	909	209570	No_or_no_constitutive_exon
GCAGAGGCAGCAAGTGACCTGCCTCTGTTTTGCTTTCTCTGAGGGTGCAGTG	156012993	156013114	156012943	156012995	1	1	MGP_AJ_G0016614.1	155987874	156049739	Sec16b	4591	909	209570	No_or_no_constitutive_exon
GGAGTCCTGGAGCTGAGGTCCTGGGTGGGCGATGGGGTGTGATGGGGCAGAA	159628954	159629019	159628904	159628956	1	1	MGP_AJ_G0016631.1	159628760	159656562	Ankrd45	4591	909	209570	No_or_no_constitutive_exon
AGAGCCTTTAATTAAATTTCTTTCCTTGCCATTGTCTGTTTGATGGGCAGGT	168648027	168648221	168648271	168648219	-1	1	MGP_AJ_G0016705.1	168639079	168672602	Uap1	4591	909	209570	No_or_no_constitutive_exon
ATTGTACCCAGTGAGTGCATACTCCAGGAGCTTTCCTTAACCGAGGGCAGGA	181396083	181396152	181396202	181396150	-1	1	MGP_AJ_G0016874.1	181390307	181441443	Capn2	4591	909	209570	No_or_no_constitutive_exon
CTGAAGAAACTGACTGACTTTCTTTGTGCTGTGCTGCTGATGGGAATAAGGT	8168793	8168967	8168743	8168795	1	10	MGP_AJ_G0016990.1	8132087	8202158	Shprh	4591	909	209570	No_or_no_constitutive_exon
TGGGCTTTGCTGTGTGAGTGTGACTCTCTCTTTTGTTCTTGGGGATGCAGAC	17467651	17467796	17467846	17467794	-1	10	MGP_AJ_G0017034.1	17451826	17780408	Pde7b	4591	909	209570	No_or_no_constitutive_exon
TTGAGTTCTTTTCCATGGCAGGATTACCAACTGTTTTCTTGGGTTGACAGTA	26118180	26118394	26118130	26118182	1	10	MGP_AJ_G0017084.1	25996655	26214935	Themis	4591	909	209570	No_or_no_constitutive_exon
CCTTGCTCTTCTGGTTATTAAGCAAGAGTTGGTTTTCAGCGGGATGATAGGC	39013277	39013360	39013410	39013358	-1	10	MGP_AJ_G0017151.1	39009988	39014716	Smpd2	4591	909	209570	No_or_no_constitutive_exon
ATGAGGCACATCAGTTATGTTTGTTCTTGCTGTAACAAGAGGGAGTTAAGGA	39943020	39943212	39943262	39943210	-1	10	MGP_AJ_G0017161.1	39856352	40032698	Lace1	4591	909	209570	No_or_no_constitutive_exon
TGTTTATTACTTATATATCATCAGTTCTTTATACTTTTTGGGGACTATAGGT	43232447	43232537	43232397	43232449	1	10	MGP_AJ_G0017186.1	43219297	43353284	Hace1	4591	909	209570	No_or_no_constitutive_exon
CTGACTGCCGTGACACTCTTCTCTTGCTTTCCTCCCGCCCTGGGCAGCAGAA	49672321	49673231	49672271	49672323	1	10	MGP_AJ_G0017196.1	49667389	49673359	Vgll2	4591	909	209570	No_or_no_constitutive_exon
TTACTCTAAACACAAACTTATTAGTATTTCTTTTCTAACCAACAGGGCAGTT	55510730	55510939	55510680	55510732	1	10	MGP_AJ_G0017218.1	55504149	55521553	Smpdl3a	4591	909	209570	No_or_no_constitutive_exon
GGGCTACCCTCTCAGGACTCTTTGCTTTTCTGGATGCCCCTGGGTGGCAGCG	58726234	58726315	58726365	58726313	-1	10	MGP_AJ_G0017254.1	58711009	58787842	Adamts14	4591	909	209570	Yes
CAGCCTTTAACACTGTTCCCCTTGATGGGGTATTTGTCCTTGGGTTAAAGGG	60570067	60570206	60570256	60570204	-1	10	MGP_AJ_G0017288.1	60565971	60575403	Hnrnph3	4591	909	209570	No_or_no_constitutive_exon
GACTAAAGGTGTGTACCACCACCACCTGGCAAAGTAACTCTGGGGGGCAGGG	60841258	60841654	60841704	60841652	-1	10	MGP_AJ_G0005105.1	60841258	60844766	Gm26789	4591	909	209570	No_or_no_constitutive_exon
GTGGGGGGTGGGGGCAGTAACTGTTGAGCTCAAACTTAAAAGATGGGCAGGC	64428851	64429602	64428801	64428853	1	10	MGP_AJ_G0005111.1	64426904	64429602	Gm26576	4591	909	209570	No_or_no_constitutive_exon
CTGTCCATTATAATATTCCTTGTCTCTGCAATGCATCTTGGGACCAAAAGGA	67514873	67514900	67514823	67514875	1	10	MGP_AJ_G0017312.1	67063291	67561812	None	4591	909	209570	No_or_no_constitutive_exon
CAGCTTAAGGAGGTATGTAAACATCCCATTGAATATTTTAAGGGAATTAGTG	67527584	67527802	67527534	67527586	1	10	MGP_AJ_G0017312.1	67063291	67561812	None	4591	909	209570	No_or_no_constitutive_exon
GTTGGACCTGTTTGTTCTCAGGTAACTTTCTTTCTTTTGGGGAACCACAGGA	72729087	72729219	72729037	72729089	1	10	MGP_AJ_G0017328.1	72621836	72746210	Bcr	4591	909	209570	No_or_no_constitutive_exon
TGGAGTTCTCGAGGCTGGGTCTTACCCTACTCTTTCTCACTGGGCAGCAGAG	73151586	73151751	73151536	73151588	1	10	MGP_AJ_G0017335.1	73138960	73163580	Ggt1	4591	909	209570	No_or_no_constitutive_exon
ATTGGCACTGGTCTGTGGCACCAACATGTTATCCTACGTTTGGGGGGCAGAC	73798821	73798958	73799008	73798956	-1	10	MGP_AJ_G0017355.1	73796706	73827657	Prmt2	4591	909	209570	Yes
CCTTTCTTTTCTTCCTCTCTAATTTGTATTTCCTGGTGACGTGGGGACAGAA	74676738	74676768	74676818	74676766	-1	10	MGP_AJ_G0017370.1	74658966	74776525	Col18a1	4591	909	209570	No_or_no_constitutive_exon
AAACCAAAAGTCAACTTGATGTCCTCTCTCTTCTCCTGTTGGGATTGCAGGA	75133608	75133717	75133767	75133715	-1	10	MGP_AJ_G0017374.1	75106280	75135116	Fam207a	4591	909	209570	No_or_no_constitutive_exon
AGAGCTTGTGGTCATATTCCCCAATGGGCATGCCTGTGGGATGTGGGGAGGG	75238325	75238582	75238275	75238327	1	10	MGP_AJ_G0017377.1	75228139	75264084	Sumo3	4591	909	209570	No_or_no_constitutive_exon
TTCCCTGACCCTGGCTACTTCGTTAAGACCCTGTGTCTCTCATAGGGTAGAG	75731724	75731800	75731850	75731798	-1	10	MGP_AJ_G0017392.1	75722150	75735673	Aire	4591	909	209570	No_or_no_constitutive_exon
CAGTAACCAGAGCCTCTGGAGGAAAACACCTGTCCACGGTGGGCCTGGAGCC	76054433	76054454	76054504	76054452	-1	10	MGP_AJ_G0017398.1	75970796	76055296	Agpat3	4591	909	209570	No_or_no_constitutive_exon
TGAGGCCCTCACTGTGACCTTACCTGACTTATCTGTCTCTGGGGGTGCAGAT	77621557	77621693	77621743	77621691	-1	10	MGP_AJ_G0017442.1	77614982	77629828	Plppr3	4591	909	209570	No_or_no_constitutive_exon
TGAGACCTGTTCCCCACTCCCCGAGGAACTCACCTGGGTGGGTGGCGCAGGG	77676098	77676331	77676048	77676100	1	10	MGP_AJ_G0017449.1	77672054	77677357	Kiss1r	4591	909	209570	No_or_no_constitutive_exon
CCACTATTCTCTTACTGTCCGCCTCTCTCTCCTTGGCTGTCGGGAACCAGTA	78101410	78101491	78101360	78101412	1	10	MGP_AJ_G0017475.1	78096269	78103139	Reep6	4591	909	209570	No_or_no_constitutive_exon
CACCACTGCCCGGCAATAAATCTTTAAGAAGAAGCAAACAAGCCGGGCAGTG	78105831	78105865	78105915	78105863	-1	10	MGP_AJ_G0017476.1	78105831	78116284	Adamtsl5	4591	909	209570	No_or_no_constitutive_exon
CTAGGGCCTGTCTCCTGCTCTGCAGCTGAGGATCCTTCATGGGGACACAGGT	78126093	78126210	78126043	78126095	1	10	MGP_AJ_G0017477.1	78124312	78133443	Plk5	4591	909	209570	No_or_no_constitutive_exon
TCGCCTTGGACCGCGATGGGGCCCGGCTGCGGCCTCCTAACGGGACTGAGGT	78375950	78376201	78376251	78376199	-1	10	MGP_AJ_G0017486.1	78372925	78379619	Abhd17a	4591	909	209570	No_or_no_constitutive_exon
TTGGGCACAGTGATGCCCACCCTCTGAGCCCACTCTCCTTTCGGGGACAGCG	78655191	78655331	78655141	78655193	1	10	MGP_AJ_G0017503.1	78647511	78660942	Sppl2b	4591	909	209570	No_or_no_constitutive_exon
AGCTCTAGAGACTTTACCTAAAGTGGTGTCCCCTGATGGGGAGGGGACAGGA	79446764	79446872	79446714	79446766	1	10	MGP_AJ_G0017548.1	79435359	79454361	Ankrd24	4591	909	209570	No_or_no_constitutive_exon
CTCATCAGCTCCTGACTCTCCATCTCTGTTTCTCTCCCTCTATGGGACAGAT	84026312	84026483	84026533	84026481	-1	10	MGP_AJ_G0017586.1	84009484	84061992	Bpifc	4591	909	209570	No_or_no_constitutive_exon
TCCCCCGGCCCTTCTCCGTTCGCTATGACCCCTACACTCAAAGGGTTGAGGT	85649852	85649901	85649802	85649854	1	10	MGP_AJ_G0017598.1	85589760	85651941	Pah	4591	909	209570	No_or_no_constitutive_exon
TCGTGCGTCCCGTTGTCACTTCTTATATATGATTCTTCTTGTGGGGACAGAT	91150953	91151055	91151105	91151053	-1	10	MGP_AJ_G0017626.1	90890424	91181001	Cfap54	4591	909	209570	No_or_no_constitutive_exon
ATGATTGACATGATCCACATGCTAACCATTCTTTTCTCACGGGAGTTTAGGT	98753295	98753409	98753245	98753297	1	10	MGP_AJ_G0017672.1	98740343	98768192	1700017N19Rik	4591	909	209570	No_or_no_constitutive_exon
TTTAACTATAGTAGTAATATTGAACTTTCTCTCTTACAGGGTGACAATAGCT	100504939	100504978	100504889	100504941	1	10	MGP_AJ_G0017673.1	99831883	100549908	Mgat4c	4591	909	209570	No_or_no_constitutive_exon
AGTTTTCACCTTTAGTTGGGAGATAACTGACACTCTGCTTTCATGGGAAGCT	113574973	113575197	113574923	113574975	1	10	MGP_AJ_G0017714.1	113557572	113606774	Zfc3h1	4591	909	209570	No_or_no_constitutive_exon
TGTATGTATAGCTAAGCCAACATTTTTTTTTTGTGTATTCTGGGGAATAGCA	115556971	115557434	115557484	115557432	-1	10	MGP_AJ_G0017735.1	115552606	115588403	Cpsf6	4591	909	209570	No_or_no_constitutive_exon
TTATGCATTGGTGTTATTTGCCTGCATGCATGTCTGTGTGAGGGTGTCAGGT	117698456	117698943	117698993	117698941	-1	10	MGP_AJ_G0002879.1	117698456	117699403	Gm16321	4591	909	209570	No_or_no_constitutive_exon
GTTTTGGTTCCCTGTCTTCCTTATTTCTCATCATCACGTCACACGGGCAGTG	118245553	118245709	118245503	118245555	1	10	MGP_AJ_G0017745.1	117709817	118348036	Grip1	4591	909	209570	No_or_no_constitutive_exon
AATACTTTTAGTTTCCTTAATAGAGCTATATAGAAGTCTCAGGGAACCAGGA	118108693	118108884	118108934	118108882	-1	10	MGP_AJ_G0002881.1	118081840	118110648	Grip1os1	4591	909	209570	No_or_no_constitutive_exon
TAAGTCCCTGTCTGACGTGCGTGGGGGGTGGGGGGATGTGGGGACTGCAGGA	125353782	125353936	125353732	125353784	1	10	MGP_AJ_G0017773.1	125344936	125365004	Avil	4591	909	209570	No_or_no_constitutive_exon
TTCTGTTTGCTCTTCATTCTGTCTCTATCTTCTTCGCTTCGGGAAACCAGCC	125434268	125434328	125434218	125434270	1	10	MGP_AJ_G0017781.1	125423077	125437294	Agap2	4591	909	209570	No_or_no_constitutive_exon
TCTGTCAAATGGGGACTCCCCACTCTGAGTCCCTTTCACCCTGGGGGCAGTG	125537784	125538533	125538583	125538531	-1	10	MGP_AJ_G0017786.1	125535556	125540904	Dtx3	4591	909	209570	No_or_no_constitutive_exon
CTCTTCTGACTATTCCACCCTCAATACCCTCACCTCTTCCCTTGGGGAAGCT	125690956	125691046	125691096	125691044	-1	10	MGP_AJ_G0017794.1	125684209	125695918	Gli1	4591	909	209570	No_or_no_constitutive_exon
CAACTTTGCTTCTCTTCCCTCCTCTCCACCTTTTTGGGAGGTGGAGTGAGTA	125967685	125968703	125968753	125968701	-1	10	MGP_AJ_G0017802.1	125906600	125988974	Lrp1	4591	909	209570	No_or_no_constitutive_exon
CACACCTTCCAAGGAATGGAAACAGGGAAGATCTTTATGGCAGGGAACAGGG	126192327	126194841	126192277	126192329	1	10	MGP_AJ_G0017812.1	126180894	126244274	None	4591	909	209570	No_or_no_constitutive_exon
CTGGACGGGTCCTCACGCGCTGACGTGTGTCTTCCTCTCTGGGTGGGCAGGC	126527165	126527396	126527115	126527167	1	10	MGP_AJ_G0017823.1	126496280	126537210	Baz2a	4591	909	209570	Yes
AAAGACCAGAACCACTGAAGTAAAACTTTTGCTTTTTCCGGGGAAACCAGAT	126935531	126937365	126935481	126935533	1	10	MGP_AJ_G0005147.1	126932489	126937365	A430046D13Rik	4591	909	209570	No_or_no_constitutive_exon
CCAGGAGGCTCTCCGGGGTCCTTGGACCTGAATTCTGGTTCTGGGGACAGGT	407758	407893	407708	407760	1	11	MGP_AJ_G0017931.1	405899	416983	Pla2g3	4591	909	209570	Yes
AATGGCCAAGTTCCTATCTTGTATTTTTTTTCCTGGGGGTTGGAAATGAGGA	452401	452440	452490	452438	-1	11	MGP_AJ_G0017934.1	435110	458258	Smtn	4591	909	209570	No_or_no_constitutive_exon
CCACGTCATCCTGTTTCTCCTTGACCAGCCGCCCTGCCCTGGGCAGGTAGAT	2065143	2065306	2065093	2065145	1	11	MGP_AJ_G0017970.1	2058887	2066052	Rhbdd3	4591	909	209570	No_or_no_constitutive_exon
TGTAAATAAAGAAAATATCCAATTTTTTTTTAAAAAGGAGGGAAAAAAAGAA	3699706	3699792	3699842	3699790	-1	11	MGP_AJ_G0010569.1	3699706	3700284	None	4591	909	209570	No_or_no_constitutive_exon
GCTCTGTCTCTGCCTGCCTGCTGACCCTGGGCTTCCCCTGGGTGCGGCAGGC	46883150	46883319	46883100	46883152	1	11	MGP_AJ_G0018202.1	46860583	46909608	Flt4	4591	909	209570	No_or_no_constitutive_exon
AAGGGCCAAGCTCTCTAGACCCCTCACAGGAAGGACCCACAGGGCTGAAGGA	47473817	47473848	47473898	47473846	-1	11	MGP_AJ_G0018211.1	47470784	47483223	Sqstm1	4591	909	209570	No_or_no_constitutive_exon
GTGATGTTAATATTGCCCCCCTACTGGGGTTATTTGTCCTTGGGTTGAAGGG	47663670	47663809	47663620	47663672	1	11	MGP_AJ_G0018217.1	47659200	47668846	Hnrnph1	4591	909	209570	No_or_no_constitutive_exon
GGAAATCTCCCACTGAAACTAACTGTAGATCACTTTTGGGGAAACAACAGCT	47681118	47681248	47681298	47681246	-1	11	MGP_AJ_G0018218.1	47671596	47717317	Rufy1	4591	909	209570	No_or_no_constitutive_exon
ACACTGCTCTTAAAACCAGTTGTATTAATCCCAGCACTCGGGAGGCAGAGGC	49613392	49613777	49613342	49613394	1	11	MGP_AJ_G0002930.1	49610892	49613777	Gm12207	4591	909	209570	No_or_no_constitutive_exon
CCAGCTGCTGGCCCCAGGCATGAAGCTGAGCTGTCCCCTGTAGGGTGCAGGA	56531475	56534093	56531425	56531477	1	11	MGP_AJ_G0018355.1	56519499	56534096	Trim11	4591	909	209570	No_or_no_constitutive_exon
AGGCGGGCAAGGCGGATGCTGGGGAGTACAGCTGCGAGGCCGGGGGACAGAA	56656557	56656585	56656635	56656583	-1	11	MGP_AJ_G0018356.1	56536905	56682700	Obscn	4591	909	209570	No_or_no_constitutive_exon
GTGGCCTGGCTGTGGAAGACGCTGGGGAGTACTCATGTGTGTGTGGGCAGGA	56598171	56598202	56598252	56598200	-1	11	MGP_AJ_G0018356.1	56536905	56682700	Obscn	4591	909	209570	No_or_no_constitutive_exon
TACTCCTCTCTCTCTACCTGGCCCTGATCTGCTGCTTTCTGGGATTGCAGCT	57072928	57073109	57073159	57073107	-1	11	MGP_AJ_G0018369.1	57055662	57097036	Zkscan17	4591	909	209570	No_or_no_constitutive_exon
CTTCATGGCCTGCTTACTGTTCCCTGAGTGCTCTCTTTGTGATGGGACAGGT	58096527	58096600	58096477	58096529	1	11	MGP_AJ_G0018388.1	58061032	58120035	Myo15	4591	909	209570	No_or_no_constitutive_exon
GGTGAAGAAGAGGATCAGATCTTGTGTGACTTCTGTCTTGGGGCCAGCAGAG	60565942	60566453	60565892	60565944	1	11	MGP_AJ_G0018432.1	60565435	60596997	Trim16	4591	909	209570	No_or_no_constitutive_exon
TGCCACCACCATATGCCATTTTAGTTAATTCTATTTCTTTTGGGGAGCAGGC	63882971	63883213	63883263	63883211	-1	11	MGP_AJ_G0018448.1	63597972	63934984	Dnah9	4591	909	209570	No_or_no_constitutive_exon
AAATTTAACTCCACTTTTCATCACCATTGACCCAGAAAGGGACACCAAAGAA	64810648	64810672	64810598	64810650	1	11	MGP_AJ_G0018453.1	64806736	64821127	Sco1	4591	909	209570	No_or_no_constitutive_exon
ACTGAGTTGTGTGTTCTTCATTTCCTCTCCTTGGCTCTGGTGTGGGACAGGT	66553798	66553913	66553748	66553800	1	11	MGP_AJ_G0018473.1	66472526	66601863	Myh10	4591	909	209570	No_or_no_constitutive_exon
GGCCCCGGGGAGTCGGACGGACGCTTACCTGGTGGCGGGGGCGGCGGCAGCG	67167825	67168044	67167775	67167827	1	11	MGP_AJ_G0018498.1	67162691	67168044	Gm17305	4591	909	209570	No_or_no_constitutive_exon
TTGTGCCCTCTTTCCCCATGTGACCTGGGAAGAAGGGAGAAAGTGGGAAGCC	67602769	67602925	67602719	67602771	1	11	MGP_AJ_G0018521.1	67586958	67604997	Zbtb4	4591	909	209570	No_or_no_constitutive_exon
GAAAAGGAACATGGAAGTAACCAGAACCCTCCAAGCTGGAATGGGCGCAGAC	67718395	67718460	67718510	67718458	-1	11	MGP_AJ_G0018534.1	67718175	67722665	2810408A11Rik	4591	909	209570	No_or_no_constitutive_exon
AAAAGCCCTTGCCTGGTCTGAGGCTGAGTGCTGTCTTCTCTGGGGAACAGGT	68149177	68149300	68149350	68149298	-1	11	MGP_AJ_G0018559.1	68147201	68154220	Alox12e	4591	909	209570	No_or_no_constitutive_exon
GGAGGGATAAGTCCTGGTGTGGTGGTCCTTGCCCAGCCTAAGGGAGGCAGTG	68274696	68274753	68274646	68274698	1	11	MGP_AJ_G0018562.1	68271815	68280009	Arrb2	4591	909	209570	No_or_no_constitutive_exon
CCTGACAGGTATTTTTCTTCCTGATTGTTGCCTTGGACCTGGGACCATAGCT	68443868	68443979	68443818	68443870	1	11	MGP_AJ_G0018571.1	68405251	68457496	Mink1	4591	909	209570	No_or_no_constitutive_exon
TCGAACTCAGAAATCCACCTGCCTCTGCCTCCCAAGTGCTGGGATTAAAGGC	68727413	68729246	68727363	68727415	1	11	MGP_AJ_G0036882.1	68721140	68729246	Gm19967	4591	909	209570	No_or_no_constitutive_exon
GAAGAAAAGAGCAGTTACAGGAAAAGATCAAGAAGTGGGCAGCAAATCAGAG	68953741	68954087	68954137	68954085	-1	11	MGP_AJ_G0018592.1	68953741	69001305	Nlrp1a	4591	909	209570	No_or_no_constitutive_exon
GGAACTGGGGGAGATATGTCTACACCAAAGCCCTCTGTTCTGGGGACCAGGT	69928421	69928601	69928651	69928599	-1	11	MGP_AJ_G0018595.1	69919774	69929319	Aipl1	4591	909	209570	Yes
GCAGGGAACTGGTGAGGTCGCAGACGCTGCCTCGGACTTCAGGGGCACAGGC	70292786	70292833	70292883	70292831	-1	11	MGP_AJ_G0018606.1	70282559	70303097	Smtnl2	4591	909	209570	No_or_no_constitutive_exon
CTCTTCTCCCTCCCCCTGGGTTTTCCCACCTCCCCCCTGGGGCTGACGAGGT	70345515	70345676	70345726	70345674	-1	11	MGP_AJ_G0018609.1	70343599	70382467	Spns2	4591	909	209570	No_or_no_constitutive_exon
TGAATGAAAGATGTTTATTTTACAGTCTCTTTCTTTACTTTGAAGGGCAGAA	74044320	74044457	74044507	74044455	-1	11	MGP_AJ_G0018693.1	73975614	74121299	Vps53	4591	909	209570	No_or_no_constitutive_exon
GGCCATGCCTTCCTACAGCTTCCCTTACCCCTTGGGATCTGGGGGACCAGGT	75418937	75419095	75419145	75419093	-1	11	MGP_AJ_G0018713.1	75416411	75435378	Ankrd13b	4591	909	209570	No_or_no_constitutive_exon
CAGAAAGCCAGCTTTACAGCTCATGCTCATTCAGTTGGGGGTGGGGGTAGAT	75835556	75835715	75835765	75835713	-1	11	MGP_AJ_G0018723.1	75834053	75847375	Pipox	4591	909	209570	No_or_no_constitutive_exon
GGGGAGGCCTATTCACTTTTGGTGATCATCCTTGTCTGCTTGGGGAGTAGAA	76367881	76368003	76368053	76368001	-1	11	MGP_AJ_G0018745.1	76364884	76389965	Slc13a2	4591	909	209570	No_or_no_constitutive_exon
ACCCCAACCTGGGACAGTTGATAAACTACTCTGTCCCTGTTCTGGGGAAGGT	76924780	76924922	76924730	76924782	1	11	MGP_AJ_G0018758.1	76908009	76947472	Nos2	4591	909	209570	No_or_no_constitutive_exon
CAAACAAACAAACAAAAGAACCATATATATACATAGACGGGCAGTAGTAGCA	78037536	78037726	78037776	78037724	-1	11	MGP_AJ_G0005251.1	78036410	78049198	Gm26563	4591	909	209570	No_or_no_constitutive_exon
GGACCAGCCTCTGCAGCCCGTATGACTCACATGGCCTTTCTGGGTGGCAGGT	81557590	81557815	81557865	81557813	-1	11	MGP_AJ_G0018816.1	81550832	81573128	Mmp28	4591	909	209570	No_or_no_constitutive_exon
TAGAGGAGGTAGCTATGGAGGAGACAGAGGTGGTTATGGTGGGGACCGAGGA	81614954	81615249	81614904	81614956	1	11	MGP_AJ_G0018817.1	81583464	81616888	Taf15	4591	909	209570	No_or_no_constitutive_exon
ATTTAAGTGGTGTTTTCTTTTTATCCTGCCTTGTGCCTGGGGTGGGACAGGG	81911788	81911885	81911738	81911790	1	11	MGP_AJ_G0018828.1	81879887	81914965	Heatr6	4591	909	209570	No_or_no_constitutive_exon
CCATTGATTTGTTTTTCCATTTTTTCTCCTTTGTTCTCCTGGGGAAACAGTG	82239416	82239488	82239538	82239486	-1	11	MGP_AJ_G0018833.1	82231239	82282450	Tada2a	4591	909	209570	No_or_no_constitutive_exon
TAGGCATGCACAAGCCCTGCATTTGAACTCTGTCTTTAATTTGGGAACAGAC	83407022	83407126	83406972	83407024	1	11	MGP_AJ_G0003002.1	83404384	83407916	Appbp2os	4591	909	209570	No_or_no_constitutive_exon
GAATAAGCTGTGTTACCTGGATGGCCCTTCCTCACCTACCTGGGGTACAGAG	85762342	85762461	85762292	85762344	1	11	MGP_AJ_G0018873.1	85752339	85773924	Sept4	4591	909	209570	No_or_no_constitutive_exon
GCAGTAAACAAAAACCAAACTCCTTTCTGTTTAGTTGCCTGGGGAAGAAGGC	86183083	86183248	86183298	86183246	-1	11	MGP_AJ_G0018886.1	86181539	86189526	Dynll2	4591	909	209570	No_or_no_constitutive_exon
ACGTTTGTGTTTGTCTGTGTGCGTGTGTGGGGGTGGGTTTGGGGTAGAAGGG	86182171	86182511	86182561	86182509	-1	11	MGP_AJ_G0018886.1	86181539	86189526	Dynll2	4591	909	209570	No_or_no_constitutive_exon
GCTCCACCCCTGAGCAAGCAGGTTTCAGGCTGGGGGAGGGGAGACTACAGCA	90991752	90992155	90992205	90992153	-1	11	MGP_AJ_G0010816.1	90991752	90992552	None	4591	909	209570	No_or_no_constitutive_exon
ATGGGTATTTTATCTCTTAAAAAAACTATGTTGAATTTATGGGTGACCAGAG	92513114	92513290	92513064	92513116	1	11	MGP_AJ_G0018920.1	92510255	92514439	None	4591	909	209570	No_or_no_constitutive_exon
ATTGACATTGTTGATGGTTGCAGGTGAGAGCACAGAGCCGGGATAAGCAGAT	93553676	93553739	93553789	93553737	-1	11	MGP_AJ_G0018948.1	93536375	93572276	Kat7	4591	909	209570	No_or_no_constitutive_exon
ATACTTTGTGCCCTTCGATTTAAATGTATTTTCTTATTTTTCACAGGGAGCC	94631322	94631381	94631431	94631379	-1	11	MGP_AJ_G0003023.1	94627566	94639155	Hoxb3os	4591	909	209570	No_or_no_constitutive_exon
CCCCCACCCTCCATGTTCCTGGCTGCTTGTTCTGTCCCTCTGGGGTACAGAG	95362016	95362070	95361966	95362018	1	11	MGP_AJ_G0018991.1	95359896	95378360	Osbpl7	4591	909	209570	No_or_no_constitutive_exon
CTCACACCCCGCTCACACCCTGTTCACACCTGTCTCCCCTGGGCTAACAGAG	95658977	95659046	95659096	95659044	-1	11	MGP_AJ_G0018997.1	95645625	95665377	Gpr179	4591	909	209570	No_or_no_constitutive_exon
GAATGACACCCCCACCTTCCCCTAAGTCACTCGGAGTTCTTGGGGTACAGGT	96797887	96797999	96797837	96797889	1	11	MGP_AJ_G0019029.1	96793205	96801955	Grb7	4591	909	209570	No_or_no_constitutive_exon
TTCTCAATGTCCTTGGTTATCCAGAACTTTTACTTAACTCAGGGCATCAGCT	97199113	97199249	97199063	97199115	1	11	MGP_AJ_G0019043.1	97193763	97210602	Rapgefl1	4591	909	209570	No_or_no_constitutive_exon
CAACTTAATACAGTTTCTTTATTTGTTTATTTATTTATTGGGAGGAGCAGAT	99897174	99897499	99897549	99897497	-1	11	MGP_AJ_G0019168.1	99895114	99901648	Ptges3l	4591	909	209570	No_or_no_constitutive_exon
CCAGAAGCCCTGCTTTGGCACTAAATGCTTTTTCCTTTCTGGGTATGCAGGG	99974479	99974540	99974590	99974538	-1	11	MGP_AJ_G0019174.1	99970803	100036474	Brca1	4591	909	209570	No_or_no_constitutive_exon
ACATAGCTAGACTCTTCCACACCCTCAAAAAGCAAAAAACTGTAGGGCAGAT	100046761	100046773	100046711	100046763	1	11	MGP_AJ_G0019175.1	100036751	100066922	Nbr1	4591	909	209570	No_or_no_constitutive_exon
TGGTGGAACTGAGTTGGAGACACTGACCGAAGCTCCTTGTGCGGGGACAGGA	100567752	100570237	100570287	100570235	-1	11	MGP_AJ_G0019187.1	100567752	100600004	Mpp2	4591	909	209570	No_or_no_constitutive_exon
TTTGAAAGGTGCACCCGGCTCCGTAGCAGCTACCCCTCCTCGTGTGGGAGGT	101468235	101468481	101468531	101468479	-1	11	MGP_AJ_G0019218.1	101449205	101468892	Kif18b	4591	909	209570	No_or_no_constitutive_exon
CTCCCCGCCACCACCTCAGACCTCACCCTACTCCTGCTGTCTGGGGACAGAG	101740789	101740939	101740739	101740791	1	11	MGP_AJ_G0019226.1	101719026	101747675	Fmnl1	4591	909	209570	No_or_no_constitutive_exon
CTAAGGGTCTCTGGACACCCCCACGCTCATGGCATCTCTGGTCGGGGCAGGC	102745085	102745239	102745035	102745087	1	11	MGP_AJ_G0019240.1	102706768	102750519	Crhr1	4591	909	209570	No_or_no_constitutive_exon
GCAAACAGGGGCTACCCCATCACTCTTTCCTTTCTTCTGGGGGACTGCAGCA	103947119	103947283	103947069	103947121	1	11	MGP_AJ_G0019252.1	103891721	103951830	Mrc2	4591	909	209570	No_or_no_constitutive_exon
TCCTGTGCATTAGAATTGGTTCCTTATGAAGTCTTTGTTTTCTGGGGAAGGG	104829315	104829483	104829533	104829481	-1	11	MGP_AJ_G0019265.1	104824266	104843658	Ccdc47	4591	909	209570	No_or_no_constitutive_exon
TGTCTAGATAGTTCAACCTAATGATTATGTCTTGCTTTGTGGGGGAGCAGGA	105395885	105395978	105395835	105395887	1	11	MGP_AJ_G0019279.1	105383239	105400840	Milr1	4591	909	209570	Yes
TATAAAGACATTTTAGTTATGGTTTGAATGTTCCTTTTGTACATGGGTAGGT	108760928	108761048	108761098	108761046	-1	11	MGP_AJ_G0019309.1	108716119	108787536	Abca8a	4591	909	209570	No_or_no_constitutive_exon
TGCTCTGACGCTAATGGGCACTGGTGGGTGGGGGACCCTTTTGGGAACAGTA	112613534	112613633	112613683	112613631	-1	11	MGP_AJ_G0019324.1	112546268	112833809	Sdk2	4591	909	209570	No_or_no_constitutive_exon
TTATTTGGGTTGTCTTCTTCTTCTTCATTTTTCCCCCTTTGGGATTTAAGGG	113680332	113680425	113680282	113680334	1	11	MGP_AJ_G0019332.1	113678573	113693791	Cd300a	4591	909	209570	No_or_no_constitutive_exon
AACACTCCATTCCCTGACCTCTGACAATCAGTGGGCTTCTGGGGTGACAGGA	114068446	114068681	114068731	114068679	-1	11	MGP_AJ_G0019345.1	114051517	114069611	Grin2c	4591	909	209570	No_or_no_constitutive_exon
TGTATTCATTTGTATCCATTCCTTCCCTGGTCACTATTTCTGGGAACCAGGA	114153519	114153600	114153650	114153598	-1	11	MGP_AJ_G0019351.1	114151304	114171379	Hid1	4591	909	209570	No_or_no_constitutive_exon
GGGCGGAAACCGCCTCACAGGGTTCACTCACACTATGTGTGCATGGGCAGAT	114434557	114434741	114434791	114434739	-1	11	MGP_AJ_G0019366.1	114431180	114445505	Slc25a19	4591	909	209570	No_or_no_constitutive_exon
TGCTGTGACGGTGACACACTCACCGGGGTTTGTCCATGTTGGGGAGGAAGCT	114600996	114601075	114600946	114600998	1	11	MGP_AJ_G0019368.1	114591031	114623241	Tmem94	4591	909	209570	No_or_no_constitutive_exon
ACAGGCAGGAAGGTTTGACCTCAGTCCTGGTTCACTCTTGGGGAGGACAGGT	115799347	115799481	115799297	115799349	1	11	MGP_AJ_G0019412.1	115749384	115818240	Mgat5b	4591	909	209570	No_or_no_constitutive_exon
TGAGCAGGCAGAGCCACTGACGCACACTGTGTGTTGGGGGGCGGGGGCAGGG	116946064	116946226	116946276	116946224	-1	11	MGP_AJ_G0019429.1	116899698	117010680	Dnah17	4591	909	209570	No_or_no_constitutive_exon
AGTGATTTACTGCCGTCCCAGGCTCTAATCTCAGTTTATTGGGACCACAGGT	117296654	117296765	117296815	117296763	-1	11	MGP_AJ_G0019435.1	117292863	117305841	Cant1	4591	909	209570	No_or_no_constitutive_exon
TGGTTTCCTATTGTGCCTCTCTTCCATATGCCTCTCAATGGGACGGACAGCT	119011850	119011874	119011924	119011872	-1	11	MGP_AJ_G0019460.1	119007343	119054698	Slc38a10	4591	909	209570	No_or_no_constitutive_exon
GGATGGGTGATACCCTGTTTCACAGGAACTTGCATTTGTTTGGGGTATAGCT	119477445	119477579	119477629	119477577	-1	11	MGP_AJ_G0019478.1	119469571	119482232	P4hb	4591	909	209570	No_or_no_constitutive_exon
CGGCTCTTGGCCGAGAGCGAGGATCTGGTGACCGAGCTGCAGGGTCGAAGTC	119534753	119534790	119534840	119534788	-1	11	MGP_AJ_G0019484.1	119528451	119535321	Sirt7	4591	909	209570	No_or_no_constitutive_exon
CAGACATTGTCCTCCTGCTCTTCGTCTTTCATTTCAATGGGAACGTGAAGCA	13903998	13904021	13904071	13904019	-1	12	MGP_AJ_G0019581.1	13895026	13906774	Pqlc3	4591	909	209570	No_or_no_constitutive_exon
CTTAAACTTTGCTTTTTTTTTTCTTGTGTTTCTCCCTTGTCTGGGGGCAGAT	28417298	28417422	28417248	28417300	1	12	MGP_AJ_G0019625.1	28382379	28446694	Lamb1	4591	909	209570	No_or_no_constitutive_exon
GGGCTGACCCTGATATTCAGGATGGTGATGAGCAGGTGCTGGGGCAGGAGGT	28605035	28605098	28604985	28605037	1	12	MGP_AJ_G0003107.1	28604166	28605098	Gm29542	4591	909	209570	No_or_no_constitutive_exon
AGAAGGTGTGGCCTTGTTAGAGGAAGTGTGTGTGTGGGGGGGGTGTTGAGAC	30265145	30265296	30265346	30265294	-1	12	MGP_AJ_G0015202.1	30237776	30274638	F730043M19Rik	4591	909	209570	No_or_no_constitutive_exon
TTCTAACATCTGTCTCTTTTCTCGCATGACCCCAACTCTGGTGGGAGCAGGG	37992552	37994829	37992502	37992554	1	12	MGP_AJ_G0019671.1	37587614	37994829	Dock4	4591	909	209570	No_or_no_constitutive_exon
ATAATTCTGTTTCTCTCAACCACTAACGAGCTTAATCCTTGATCGGGCAGCT	41577473	41577670	41577423	41577475	1	12	MGP_AJ_G0019676.1	41364817	41641991	Nrcam	4591	909	209570	Yes
TGTTCACAACGTCCAGCGCATCTCAGTCCATCCTTAACAGAGGGAATCAGCT	52709992	52710117	52710167	52710115	-1	12	MGP_AJ_G0019711.1	52700287	52917271	Ralgapa1	4591	909	209570	Yes
CTGTCCGTGTGTGTGCCTCTCTGGCTCTCTTTCGCTCTGTGGGAGGACAGAA	69438963	69439725	69439775	69439723	-1	12	MGP_AJ_G0019782.1	69347684	69545943	Rtn1	4591	909	209570	No_or_no_constitutive_exon
GAAAATATTATTAAAATGTATTTTCTTTATTTCTCTTATAGGGTCAACAGAT	70378171	70378284	70378121	70378173	1	12	MGP_AJ_G0019792.1	70281023	70439007	Mnat1	4591	909	209570	No_or_no_constitutive_exon
TGAGCAGTTGGTTATGTTCAACTTTGTTTCCTTTTCTTCCTGGGAAATAGCA	72602835	72603040	72603090	72603038	-1	12	MGP_AJ_G0019805.1	72598945	72604007	Gphb5	4591	909	209570	No_or_no_constitutive_exon
CTGACTGAGCTGCTGTTTCGTTTATTGTTGTTTTTCCCTCTTGGGGGCAGGA	73832167	73832470	73832520	73832468	-1	12	MGP_AJ_G0019820.1	73789823	73918736	Sptb	4591	909	209570	No_or_no_constitutive_exon
AAAGAAAGCAGTGAAGGCCGTTCTGTGGGTGTCAGCGGATGGGCTCAGAGTT	81268956	81268976	81269026	81268974	-1	12	MGP_AJ_G0019875.1	81251459	81381899	Numb	4591	909	209570	No_or_no_constitutive_exon
AGAAAAGGATCCTTGTGAACCTGCGCCATCCTTTTCAATCCACGGGGCAGGT	81425534	81425695	81425745	81425693	-1	12	MGP_AJ_G0019878.1	81414955	81442860	Heatr4	4591	909	209570	No_or_no_constitutive_exon
AGCAGTGACCTGAGCCACACATCTGCCCCCTCTCATGGCTCTGGGGACAGAT	82288331	82288463	82288513	82288461	-1	12	MGP_AJ_G0019903.1	82281271	82375664	Ltbp2	4591	909	209570	No_or_no_constitutive_exon
TATGGTGCCTCATTTCTTCCTTTTCTTGGGGGGTGTCTTTGGGGCTGCAGGT	82589726	82590896	82590946	82590894	-1	12	MGP_AJ_G0019908.1	82589726	82609782	Prox2	4591	909	209570	No_or_no_constitutive_exon
CGGGAGTCAGTTTAATTTTGTCGTTCTTCTCTGGGCTTGGACATGGGTAGGA	83441535	83441639	83441485	83441537	1	12	MGP_AJ_G0019923.1	83336919	83573594	Ttll5	4591	909	209570	No_or_no_constitutive_exon
TGTCCATGAAAGAGCTCAACAAGAGTACCCCTCTCCTCACCGAGGGACAGGC	107381143	107381643	107381093	107381145	1	12	MGP_AJ_G0020068.1	107373852	107384368	Dlk1	4591	909	209570	No_or_no_constitutive_exon
TGACAGGGTACATTTCTCCATTTTGTCTCTGTTTCTTGTTTGGGGGACAGGC	110668073	110668171	110668023	110668075	1	12	MGP_AJ_G0020110.1	110649160	110671228	Adssl1	4591	909	209570	Yes
GAGACAGTGAGGCATCTCTCCCTCTCTGCCCCACCCTCTTGGGATCACAGCT	111081584	111081739	111081534	111081586	1	12	MGP_AJ_G0020125.1	111033253	111093431	Pacs2	4591	909	209570	No_or_no_constitutive_exon
GGGGGGATGCTGGTGCGGAGGATAATGGCCACAAGACCTGGGAGAGAAAGTC	111094139	111094471	111094089	111094141	1	12	MGP_AJ_G0020126.1	111093531	111107725	Tex22	4591	909	209570	No_or_no_constitutive_exon
TGAGCCATCTCCATTTCTCCTCACCAGCTCATGAATTCCTAGGGGGAGAGCA	111413413	111413693	111413363	111413415	1	12	MGP_AJ_G0040020.1	111412675	111413881	None	4591	909	209570	No_or_no_constitutive_exon
AATGTAAATTGTAAGATTGTTATATAATTCTGCTCATTCTCTGGGGATAGGA	116492816	116492959	116493009	116492957	-1	12	MGP_AJ_G0020142.1	116362466	116686079	Dnah11	4591	909	209570	No_or_no_constitutive_exon
TGGTTATCCATTAGCCAGGAAGCTGATTGACTGTTCCACGAAGGGTGCAGGA	817204	817326	817154	817206	1	13	MGP_AJ_G0020161.1	812168	832140	Akr1c19	4591	909	209570	No_or_no_constitutive_exon
TTTAAGGAAAAGTTATTCTTCTAACACATCCTCTTGGGATAAAACTACAGTT	5760435	5760582	5760385	5760437	1	13	MGP_AJ_G0020179.1	5717181	5797721	Larp4b	4591	909	209570	No_or_no_constitutive_exon
TCCAAGTCTGTGCTTTAAGCCACTGTTAAAACTACTGTGCTTGGGAACAGGG	18304228	18304546	18304596	18304544	-1	13	MGP_AJ_G0020232.1	18297047	18309790	Zscan26	4591	909	209570	No_or_no_constitutive_exon
TATCTTACTTGCTCACTGTGTTCAATGTGACTTTTCTCTTGGGGGCACAGAA	21030602	21030680	21030730	21030678	-1	13	MGP_AJ_G0020324.1	21009841	21048232	Scgn	4591	909	209570	No_or_no_constitutive_exon
CGTCTTTAATGATAGTCATTTTGTGGTCATTTCTGCTGTTGTGTAGGGAGCG	21962942	21963062	21962892	21962944	1	13	MGP_AJ_G0020332.1	21930975	21989837	D130043K22Rik	4591	909	209570	No_or_no_constitutive_exon
ATATCTCCCCCTTTCTCTTTATTTCCATCACTTTCTTGGGAAAAAACAAGCC	40127942	40128107	40127892	40127944	1	13	MGP_AJ_G0020449.1	39850725	40313368	Phactr1	4591	909	209570	No_or_no_constitutive_exon
GGGAGGTCCCCGTAGAGAGGGCACAGGGGCAAGGGCTCAGCACTGGGAAGGA	42108827	42108838	42108888	42108836	-1	13	MGP_AJ_G0020459.1	42098917	42181312	Dtnbp1	4591	909	209570	No_or_no_constitutive_exon
CTCATGCCCAGGCTGATCTGCTGTGTATCTGATCTCACCCATTGGGACAGAA	51978450	51978557	51978607	51978555	-1	13	MGP_AJ_G0020524.1	51977648	51990390	4833439L19Rik	4591	909	209570	No_or_no_constitutive_exon
CCGAGGCTGGCCTGGGCTCAGGGCTTGTCCTTCCTGGGTGTGGGGTGCAGAA	52935582	52935734	52935784	52935732	-1	13	MGP_AJ_G0020553.1	52927493	52942173	Dbn1	4591	909	209570	No_or_no_constitutive_exon
AAGTTTTGTAATTTTAAATGATTGTGCATTGTTTATGGGTACGAGTACAGGT	55779352	55779588	55779302	55779354	1	13	MGP_AJ_G0003167.1	55764183	55782146	Gm26555	4591	909	209570	No_or_no_constitutive_exon
TTAATAACACGCGTTTCTTGTGTCATACTTTGGGCCCTCTCACTGGGGAGGT	61036765	61036982	61037032	61036980	-1	13	MGP_AJ_G0036895.1	61036765	61041583	Gm16132	4591	909	209570	No_or_no_constitutive_exon
ATTGGTAGTAGTGGCCAGAGGGTGGTGACCCTTGACCTCCTGAAAGGGAGCC	61741540	61741686	61741736	61741684	-1	13	MGP_AJ_G0020626.1	61741540	61777125	Hsd17b3	4591	909	209570	No_or_no_constitutive_exon
TGCAATCACGCGTGTGCACTGCATTGGACTCTCAGAGGCTGTTGGGAGAGGT	92828074	92828077	92828024	92828076	1	13	MGP_AJ_G0020790.1	92804936	92852328	Wdr41	4591	909	209570	No_or_no_constitutive_exon
TGGTTTGTTGTGTCATGAATTCTCTCTATACTTCTCTCTTCTTGGGGAAGCA	94299454	94299553	94299603	94299551	-1	13	MGP_AJ_G0020803.1	94258821	94315918	Ankdd1b	4591	909	209570	No_or_no_constitutive_exon
CACCTCCCTGGGGGGTGGCAGAAGGAGCTAAGGGAGCGGAAGTTGGGAAGGC	99552163	99552168	99552218	99552166	-1	13	MGP_AJ_G0005491.1	99552163	99552779	Gm29341	4591	909	209570	No_or_no_constitutive_exon
TCTTTTCTTCCATGTGCTTTTTCTGGATTCTCTGCCTTGGGATTACAAAGAG	102247041	102247406	102246991	102247043	1	13	MGP_AJ_G0020859.1	102237945	102448261	Adamts6	4591	909	209570	No_or_no_constitutive_exon
TATGCTTTTTTTTTTCTTGTGTGTCTGTGTGCTGTGTTGGGGAACACAAGGC	111316277	111316748	111316227	111316279	1	13	MGP_AJ_G0020901.1	111290429	111381520	BC067074	4591	909	209570	No_or_no_constitutive_exon
CTTTGAGATTTTTAACCTTCTCTTTTTTATTGTTTTTGGTGGGTGGTTAGAA	8798850	8799339	8798800	8798852	1	14	MGP_AJ_G0020964.1	8734663	8799339	Top2b	4591	909	209570	No_or_no_constitutive_exon
CAAACACTAAATCTACTTCATTTTCTACACTTGTCCTTTGATTGGGGCAGCT	13030532	13030764	13030814	13030762	-1	14	MGP_AJ_G0020988.1	13002190	13073662	Usp54	4591	909	209570	No_or_no_constitutive_exon
GGAATGCTAGTCCTGGAGGCTGGAGACTGACTTCATTTTGGGGGTACTAGGC	13175113	13175342	13175063	13175115	1	14	MGP_AJ_G0020994.1	13163860	13179733	Zswim8	4591	909	209570	No_or_no_constitutive_exon
AGTGATTCTACAGGTCTGAGTTCATGACATTCTATCCCCCTGGGGGCCAGCT	16767528	16767670	16767478	16767530	1	14	MGP_AJ_G0021011.1	16764745	16786976	E330034G19Rik	4591	909	209570	No_or_no_constitutive_exon
ATCCCATTTTAATATCAACAGTTTATAACAGCTAATGTTTGGGAACACAGGG	19063501	19063660	19063451	19063503	1	14	MGP_AJ_G0021034.1	18896713	19090178	Dnah12	4591	909	209570	No_or_no_constitutive_exon
TGTTCCCACTAGCATGTGCTTATGTTCACAGTATTCATGCTGTGGGATAGTT	22916284	22916435	22916234	22916286	1	14	MGP_AJ_G0021054.1	22906846	22944248	Rft1	4591	909	209570	No_or_no_constitutive_exon
GTATATGAGTTCTTACACCACTTGGTTTGATCTCATTCTTGGGAATGAAGGA	23069317	23069446	23069267	23069319	1	14	MGP_AJ_G0021055.1	22967824	23075287	Sfmbt1	4591	909	209570	No_or_no_constitutive_exon
TATGGGCGCACATGTTCACTTGGCATTTCTTGGGTCTCTGGGAGATGTAGTG	23428043	23428656	23428706	23428654	-1	14	MGP_AJ_G0021069.1	23424717	23470631	Nisch	4591	909	209570	No_or_no_constitutive_exon
TGACACTCACCAGTCTCTATACACTGTATACAACTGGGAGCACATGAAAGGT	24443402	24443796	24443846	24443794	-1	14	MGP_AJ_G0021089.1	24443402	24467351	None	4591	909	209570	No_or_no_constitutive_exon
CTCCTGTCTGACCATCTGTCCCCCTTGGATGTGTTTCCTATGGGAATCAGGT	24876136	24876315	24876086	24876138	1	14	MGP_AJ_G0021096.1	24867456	24918901	Prrxl1	4591	909	209570	Yes
AAGGGGGTGCTTTCCTCATTGCATACCCCAATATACTCACTGGGGAGCAGAT	25244854	25245039	25245089	25245037	-1	14	MGP_AJ_G0021101.1	25232875	25466254	Wdfy4	4591	909	209570	No_or_no_constitutive_exon
TGTGTTTTCATAACTGTTTGTTTATTTTCAAGGCCATGGTAGGGGAGGAGTG	41717955	41718061	41717905	41717957	1	14	MGP_AJ_G0021179.1	41712188	41730878	Naa30	4591	909	209570	No_or_no_constitutive_exon
CCATGTCCTGACCACTATGACTGTCCTCTGACACTGTGATCTGGGGACAGGA	43445752	43445885	43445935	43445883	-1	14	MGP_AJ_G0021213.1	43439267	43486416	Tep1	4591	909	209570	No_or_no_constitutive_exon
GGGGTCAGCAGCCCAGTTTCAGCCTTGATGTGACCCCGAGGGGCTGGGAGGC	43507637	43508397	43508447	43508395	-1	14	MGP_AJ_G0021215.1	43507637	43509152	A930018M24Rik	4591	909	209570	No_or_no_constitutive_exon
CATCAGATGGGTTCAGTGGCCCAGCCTGTCTCTTTTCTCCCGGGATGCAGTC	44805286	44805393	44805236	44805288	1	14	MGP_AJ_G0021243.1	44802888	44827349	Arhgef40	4591	909	209570	No_or_no_constitutive_exon
AGTGCCCGCCGCACACTTCATACCTTTGATCTGCTTGGTTTTGGGCGAAGCT	47283895	47284057	47283845	47283897	1	14	MGP_AJ_G0021263.1	47275209	47291389	Abhd4	4591	909	209570	No_or_no_constitutive_exon
ACATGCCAACTCCCATTGAGTCTTTGTCTTCTCTTGGGTTGGGGATGCAGAC	47530723	47530809	47530859	47530807	-1	14	MGP_AJ_G0021271.1	47521791	47532143	Prmt5	4591	909	209570	No_or_no_constitutive_exon
CAGGGCTTGCTTCTCTTAGCACTTGCTTGTTCTTTGTCTTGGGGGTTCAGGT	47553983	47554114	47554164	47554112	-1	14	MGP_AJ_G0021272.1	47552066	47566091	Haus4	4591	909	209570	No_or_no_constitutive_exon
TAGGAACCTAGACCATCTAACTGTTGGGTCCTATCTTTTGGGGACAGCAGCT	47659205	47659336	47659386	47659334	-1	14	MGP_AJ_G0021280.1	47654674	47700016	Acin1	4591	909	209570	No_or_no_constitutive_exon
TGTCTGTGTCCCAGAGCCTCATCCCCGACATCAAACCCCTGGCGGGGCAGGA	47658953	47659070	47659120	47659068	-1	14	MGP_AJ_G0021280.1	47654674	47700016	Acin1	4591	909	209570	No_or_no_constitutive_exon
AGTTAGGAACCTAGACCATCTAACTGTTGGGTCCTATCTTTTGGGGACAGCA	47659205	47659339	47659389	47659337	-1	14	MGP_AJ_G0021280.1	47654674	47700016	Acin1	4591	909	209570	No_or_no_constitutive_exon
AGTAGAAGCAGAAGAAGAAAAGGAGGAGGAGGAAGAAGGGGAGGAGAGAGAG	47996078	47996123	47996028	47996080	1	14	MGP_AJ_G0021295.1	47996032	47996123	Gm17428	4591	909	209570	No_or_no_constitutive_exon
GCTGCTCGCCGGGACGACCACTGGCATCGCTCGGTGGCTCGGGGAGCGAGCA	48692225	48692363	48692413	48692361	-1	14	MGP_AJ_G0021317.1	48684808	48693529	Tm9sf1	4591	909	209570	No_or_no_constitutive_exon
GCCCTTGAAGAAAATAGATAGGATTTGCAATTTATTTTCTGGGGATACAGAG	48764287	48764406	48764456	48764404	-1	14	MGP_AJ_G0021323.1	48753850	48767312	Tgm1	4591	909	209570	Yes
AGGCTCTGGTGTCCTCCTCTTTATTTTCCATGCAAACTTTTTGGGCAAAGAC	49780432	49780512	49780382	49780434	1	14	MGP_AJ_G0021355.1	49753053	49782194	Mphosph8	4591	909	209570	No_or_no_constitutive_exon
TGAACTTCTTGCAGAGGCATTTTTCAAAGCTTGTGCTTTCTGGGGTGTAGGT	53464725	53464926	53464675	53464727	1	14	MGP_AJ_G0021390.1	53432606	53470519	Mtmr6	4591	909	209570	No_or_no_constitutive_exon
TCCACCTTGGAGACATTCCGTATTGTCACATTCCTCCCTGTGATGGGCAGGT	55585965	55586286	55586336	55586284	-1	14	MGP_AJ_G0021405.1	55567164	55629574	Gucy1b2	4591	909	209570	No_or_no_constitutive_exon
ATTAAAATGGACTTAATATTGAGCTGTGTTCTCTGTCCACAGGGTGACAGTG	57289623	57289972	57290022	57289970	-1	14	MGP_AJ_G0021428.1	57289623	57304518	Prss55	4591	909	209570	No_or_no_constitutive_exon
TTTATTTTTTTTTTCTTTTCCTTTTTCCCATCCACCACTTGGGACCTAAGCG	57800722	57800841	57800672	57800724	1	14	MGP_AJ_G0005547.1	57798121	57804953	Mir124a-1hg	4591	909	209570	No_or_no_constitutive_exon
GATTGCGGTAGTCCCTTCTTACTCTGAAGTCTCTCCTGGGCGGAGGGCAGGG	59214437	59214602	59214652	59214600	-1	14	MGP_AJ_G0021448.1	59210848	59234308	Gulo	4591	909	209570	No_or_no_constitutive_exon
CCTTCCCGTCCTGGTGGTTGCCTTGCTCCCTGTCCTGGGTGGGCTGGCAGTA	63580180	63580350	63580400	63580348	-1	14	MGP_AJ_G0021494.1	63569552	63618039	Slc39a14	4591	909	209570	No_or_no_constitutive_exon
TTCTTTCTTGTCATTGAATTAAAGAGAACTGCCTTCTTTCTTGGGAGTAGGG	63956969	63957163	63957213	63957161	-1	14	MGP_AJ_G0021508.1	63923158	64027773	Xpo7	4591	909	209570	No_or_no_constitutive_exon
ATTTTTAATTTTAAAATTAAAAATACAAATTTCTTTTTGTTATGGGACAGGT	72689146	72689245	72689096	72689148	1	14	MGP_AJ_G0021554.1	72667129	72693557	Mtrf1	4591	909	209570	No_or_no_constitutive_exon
GCCACATTTTCTGATGTTGTTATATTTGTTCTTTGTTTCGGGGTTGACAGCT	91164495	91164630	91164680	91164628	-1	14	MGP_AJ_G0021571.1	91050994	91436197	Dach1	4591	909	209570	Yes
CTATATCGTAATGATGAGCTGCTGTAACAACGTCATCTTTGGGGTTGCAGAT	112261006	112261119	112261169	112261117	-1	14	MGP_AJ_G0021614.1	112153123	112269800	Uggt2	4591	909	209570	No_or_no_constitutive_exon
CTTTGAAAAGTTGCTTTTTTCCTCACTGTATAAAATTCTTTTGGGTAAAGGC	117059017	117059158	117058967	117059019	1	14	MGP_AJ_G0021638.1	116901570	117188670	Itgbl1	4591	909	209570	No_or_no_constitutive_exon
TGCACCTTCAATTTACCTTATGCAGGGCGCCCCGCGAGCTGCGGGCTGAGGC	921097	921516	921566	921514	-1	15	MGP_AJ_G0015263.1	914814	922106	BC037032	4591	909	209570	No_or_no_constitutive_exon
GTGAAAAGCAGACCCTAACCACAGGTACTTTGTTTCTGCTTACTGGGAAGCG	988248	988363	988198	988250	1	15	MGP_AJ_G0021645.1	921083	1055168	Oxct1	4591	909	209570	No_or_no_constitutive_exon
AGAAGCTGTACTGTCCGAAGTGAGTTGCTATAGCAAAAGGGAGCCCAAAGAT	3916110	3916293	3916060	3916112	1	15	MGP_AJ_G0000864.1	3913725	3920197	None	4591	909	209570	No_or_no_constitutive_exon
ATGAGATACACGAAACATCTAACACAATCTCTTTTGTTTGGGCAGGCAAGGT	4237351	4237456	4237506	4237454	-1	15	MGP_AJ_G0021662.1	4127100	4314786	Egflam	4591	909	209570	No_or_no_constitutive_exon
CCAGCCGTCCCTGGAAGCTATGCTGACCTATGCTTGTTTTGGCAGGGTAGGG	9196826	9196983	9196776	9196828	1	15	MGP_AJ_G0021695.1	9133921	9202455	Mtmr12	4591	909	209570	No_or_no_constitutive_exon
GATTGACTCTGTAACCCTTTCTCTGCCCTTTCTTGGGGGTGGGGAAACAGGT	22893388	22893632	22893338	22893390	1	15	MGP_AJ_G0021710.1	22729131	22921260	Myo10	4591	909	209570	No_or_no_constitutive_exon
AGCCCAGGCTGGCTTTAATCTCACAATTTTCCTAAGTGCTGGGGTAACAGAT	34525265	34525432	34525215	34525267	1	15	MGP_AJ_G0021763.1	34510341	34525432	4930447A16Rik	4591	909	209570	No_or_no_constitutive_exon
ATGATGAAGAAGGAGAGGCAGGTGATGATGATGAGAGGAAGGGTTGGAAGAT	35329014	35329274	35329324	35329272	-1	15	MGP_AJ_G0005576.1	35329014	35330814	Gm8705	4591	909	209570	No_or_no_constitutive_exon
ATCCTGAAGAAGTGTGGCCTTGACGTTTAGATGGTTGTGTCATGGGAAAGTG	54942935	54943100	54943150	54943098	-1	15	MGP_AJ_G0021825.1	54931443	54945277	None	4591	909	209570	No_or_no_constitutive_exon
TAGCTTCCTGCTGGGGTGGGGGTGGGAACAGGTGAGGGAAAAGATAGAAGTA	61162185	61162190	61162240	61162188	-1	15	MGP_AJ_G0021855.1	61090108	61394144	Asap1	4591	909	209570	No_or_no_constitutive_exon
CTGGGTATTCACACCAGCTTCATGTTTCCTTCCTCCCCCGGGCCGGGCAGTG	71664330	71664495	71664280	71664332	1	15	MGP_AJ_G0021886.1	71639715	71713455	Adgrb1	4591	909	209570	No_or_no_constitutive_exon
TTTAGGGAAGTGTCCCCTGACTTGGCCTTTGGGTCATCTATGGGGGACAGGA	71749976	71750099	71750149	71750097	-1	15	MGP_AJ_G0021887.1	71729992	71760030	Mroh4	4591	909	209570	No_or_no_constitutive_exon
GCTGGTCTGGTTGCTTGGTCCTCATTGCTCCCTTTGATGGGTGGGTGCAGGT	73589364	73589503	73589553	73589501	-1	15	MGP_AJ_G0021940.1	73583330	73616053	Oplah	4591	909	209570	No_or_no_constitutive_exon
GTAAAGATTACCTCGTTCCTTTTCCTTTCACATTCGTGTGGGTAACGAAGAG	73636601	73638253	73638303	73638251	-1	15	MGP_AJ_G0021944.1	73635020	73639101	Sharpin	4591	909	209570	No_or_no_constitutive_exon
GGGCCTGGTGCCTGTTTCCTCAGTGACAGAAGTGGGCTTGGGAGGGACAGCT	73950188	73950303	73950138	73950190	1	15	MGP_AJ_G0021962.1	73948047	73955354	Kifc2	4591	909	209570	No_or_no_constitutive_exon
CTTCATTGAGGAAGCCGCTGAGTACCTGCAGCACACATCGGGCAGGGAAGAC	75186677	75186744	75186794	75186742	-1	15	MGP_AJ_G0021990.1	75181685	75189104	Apol8	4591	909	209570	No_or_no_constitutive_exon
CCTCGTCAGTGTCTCCACTCTCTCTTCCCTGGTCGGCGGCGGGTGCACAGAG	75935258	75935352	75935208	75935260	1	15	MGP_AJ_G0022004.1	75926883	75937267	Kctd17	4591	909	209570	No_or_no_constitutive_exon
GATCATAGTTTCCAACATCTTGTCTTCCTCCTCTTCCCTGGGTAAAAAAGAG	76647629	76648068	76648118	76648066	-1	15	MGP_AJ_G0022026.1	76645377	76657289	1700088E04Rik	4591	909	209570	No_or_no_constitutive_exon
TGGAGCAGGCTCCCCCACACTAAAGGCCGCCCCTCTTGCCTCCAGGGGAGAT	76801727	76801784	76801834	76801782	-1	15	MGP_AJ_G0022031.1	76774966	76803839	Baiap2l2	4591	909	209570	No_or_no_constitutive_exon
CTATCCCAGATGTCTTTCTGCCTTTGCATCTTGTCCTCTTACGTGGGCAGGC	78510723	78510871	78510673	78510725	1	15	MGP_AJ_G0022065.1	78495583	78517272	Adsl	4591	909	209570	No_or_no_constitutive_exon
AGCAACTTTTTTTTTTCTCAATGACTCTATTCTTTTCTTTTGTGGGGAAGCT	81526493	81526695	81526745	81526693	-1	15	MGP_AJ_G0022130.1	81497275	81697254	Efcab6	4591	909	209570	No_or_no_constitutive_exon
GAGACTTAGTTTTGATTTTTTTTTCTTTTCTTTTCTTTTTTGGGACCAAGGG	82428579	82428674	82428724	82428672	-1	15	MGP_AJ_G0022141.1	82428578	82499630	Phf21b	4591	909	209570	No_or_no_constitutive_exon
GCAGACAACGGGCAGCTAGTGATGTGCTTCATTCATCCTCTTACAGGGAGCC	83771200	83771407	83771150	83771202	1	15	MGP_AJ_G0022160.1	83736514	83819268	Gramd4	4591	909	209570	No_or_no_constitutive_exon
TGGGGAACACCTGGGGCCAGGGACTTGGAGTTATAGGGGCACGAAGCCAGTA	87012714	87013170	87013220	87013168	-1	15	MGP_AJ_G0022183.1	87012664	87040177	Sbf1	4591	909	209570	No_or_no_constitutive_exon
ATTCAACTGTGCACACTTACATTTCCATCTTTTGTTTCGGGGGAAAAAAGGG	89463127	89463345	89463077	89463129	1	15	MGP_AJ_G0022208.1	89396484	89549433	Lrrk2	4591	909	209570	No_or_no_constitutive_exon
CCCTCCTCCTGCCTTCTCTCCTTGCCTGTTCCTGGTCTGCCTGGGAGTAGCC	97243715	97243865	97243915	97243863	-1	15	MGP_AJ_G0022289.1	97231786	97267394	Nckap5l	4591	909	209570	No_or_no_constitutive_exon
TCCCTCTCCTGCCTCCTCACCTTTGCTTCCTGTCCTTCCTGGGTGGACAGGA	97242380	97242500	97242550	97242498	-1	15	MGP_AJ_G0022289.1	97231786	97267394	Nckap5l	4591	909	209570	No_or_no_constitutive_exon
GACACTGGCAGAAGGACACCACTCAGCCTGTTCTTTTCACATGGGTACAGAC	97512413	97512567	97512363	97512415	1	15	MGP_AJ_G0022296.1	97485711	97516100	Asic1	4591	909	209570	No_or_no_constitutive_exon
GATTCAAACCGGGATAACACCACGTTCTGTCCTCCACTTTAATGGGGCAGGA	98396755	98396871	98396705	98396757	1	15	MGP_AJ_G0022314.1	98394129	98404348	Letmd1	4591	909	209570	No_or_no_constitutive_exon
GGGGCTGCAGGAGGAAAGCCTTCACAGTCTCTTTCCTTTGGCGGGGACAGGT	99544069	99544278	99544328	99544276	-1	15	MGP_AJ_G0022341.1	99536033	99546611	Krt90	4591	909	209570	No_or_no_constitutive_exon
GTCACTCTGTGCCTTGTCTCTTCACCATCTTCCTGCCTCTGGGACACTAGAT	99786536	99786662	99786712	99786660	-1	15	MGP_AJ_G0022348.1	99782813	99791201	Krt74	4591	909	209570	No_or_no_constitutive_exon
TTGAGGGGCCGTGGGGGCTGGGGTTCAGTGAGCCTCCTCTTGGGGTACAGAA	100284009	100284211	100284261	100284209	-1	15	MGP_AJ_G0022366.1	100275408	100291340	Itgb7	4591	909	209570	No_or_no_constitutive_exon
GGAAGAGCATATACAAACCATCACAAGTATTCTTCTTTACTGGGCAACAGGT	100605926	100606124	100606174	100606122	-1	15	MGP_AJ_G0022382.1	100588374	100689052	None	4591	909	209570	No_or_no_constitutive_exon
ATTCCTACTTCACTAACCCTTCCTTATCCTGCCACCTCGCCGGGGGCCAGGA	101088757	101089103	101088707	101088759	1	15	MGP_AJ_G0022393.1	101077355	101090979	Hoxc6	4591	909	209570	No_or_no_constitutive_exon
GAATTCCTTTCTCACACAACCTAATTTTTCCTCTTCTTTTGGGGATTCAGGA	101380509	101380587	101380459	101380511	1	15	MGP_AJ_G0022399.1	101356574	101383839	Copz1	4591	909	209570	No_or_no_constitutive_exon
GGCCAGAAAGAGGCCTGGACTGAGGTGGCCCTTTGGGGGGTGTGGGGCAGGT	1342159	1342304	1342109	1342161	1	16	MGP_AJ_G0022442.1	1341703	1342725	Smim22	4591	909	209570	No_or_no_constitutive_exon
AAGAGAAAAAGGGAAAAAAAGTTAAGGGAGGAAGATGAAGAGGGGGGGAGGA	5962514	5966417	5966467	5966415	-1	16	MGP_AJ_G0022463.1	5962514	6391998	Grin2a	4591	909	209570	No_or_no_constitutive_exon
GTAGTGCTGGGCTGGAGGCTGTACTAACTGTCGTTTCAGGGAAGGTGAAGTT	10244054	10244551	10244601	10244549	-1	16	MGP_AJ_G0022499.1	10241411	10314186	Pdxdc1	4591	909	209570	No_or_no_constitutive_exon
TCCCCAGGAGGGACTTCACATGAGTCAATGAGCTGTTCTGGGGATGGGAGTA	10726812	10727040	10727090	10727038	-1	16	MGP_AJ_G0036907.1	10726812	10728024	Gm15869	4591	909	209570	No_or_no_constitutive_exon
AGAAGTTGCTAACATTGAATTTGTCCAAATTGGTGGGGTCCTGTGAAAAGAA	13505698	13505958	13505648	13505700	1	16	MGP_AJ_G0003304.1	13502422	13505958	Gm15585	4591	909	209570	No_or_no_constitutive_exon
ACTTTACCCCTATCTCCCTTGTCCCTCTGGACCTTGGGTTTGGAACACAGGC	17184841	17184915	17184965	17184913	-1	16	MGP_AJ_G0022615.1	17179963	17194751	Clcn2	4591	909	209570	No_or_no_constitutive_exon
TACTACACTGCTCCTCTGCTCCGGACTCCTGCTGACTTTAACACAGGGAGAA	19602456	19602590	19602406	19602458	1	16	MGP_AJ_G0022639.1	19601816	19657886	None	4591	909	209570	No_or_no_constitutive_exon
GACCAGAAGGAAAGAGATGTCATCATGAGGGAATTCCGATCAGGGTCAAGCC	19679633	19679661	19679583	19679635	1	16	MGP_AJ_G0022640.1	19675599	19681710	Eif4a2	4591	909	209570	No_or_no_constitutive_exon
TCATCACCTGGTGATTTTCAGCTAGTTATGAACAATTTTCTGGGAAGCAGCT	26011842	26012028	26012078	26012026	-1	16	MGP_AJ_G0022668.1	25986013	26125642	Atp13a4	4591	909	209570	No_or_no_constitutive_exon
CTGACTACTTTTTCTTTTCTTTTTCTTTCTTTTTTTTGGGGGGGGTCTAGGT	29646973	29647050	29646923	29646975	1	16	MGP_AJ_G0022714.1	29555839	29680448	Lrch3	4591	909	209570	No_or_no_constitutive_exon
TATCCCTCCTTACCTTGTCACTGAGTTCTTACTTTTCTTTGTGGGGCCAGGG	29651141	29651193	29651091	29651143	1	16	MGP_AJ_G0022714.1	29555839	29680448	Lrch3	4591	909	209570	No_or_no_constitutive_exon
TAAGTTCCAGTGTTGAGGTTCTAATTTCCTTCCTCTTTTTGGGAGTCTAGCA	29653614	29653665	29653564	29653616	1	16	MGP_AJ_G0022714.1	29555839	29680448	Lrch3	4591	909	209570	No_or_no_constitutive_exon
TTTAACTTCAATGTTCCTATTGTGTTTTCTTCTTTGGGGATTTGAGAAAGGA	30457751	30458069	30458119	30458067	-1	16	MGP_AJ_G0003315.1	30457751	30474360	Gm15658	4591	909	209570	No_or_no_constitutive_exon
ACCCTCCCGCCTTTTCCTTTCCTCCCTAATTGTCACTTTCTGGGGGTTAGGT	30655766	30656533	30655716	30655768	1	16	MGP_AJ_G0003317.1	30655459	30656533	Gm15829	4591	909	209570	No_or_no_constitutive_exon
CTATACAGTCATTATATTGAGATCTCTTATTTTATTTTATGGGGAAACAGAA	32705876	32705971	32705826	32705878	1	16	MGP_AJ_G0022740.1	32670221	32729950	Kpna1	4591	909	209570	No_or_no_constitutive_exon
TCACTGTGGTTTTGGGCTTAAGACTCTAATGTGAACTTCCGGGAAATCAGTC	47308997	47309041	47308947	47308999	1	16	MGP_AJ_G0005653.1	47277923	47310668	G730013B05Rik	4591	909	209570	No_or_no_constitutive_exon
CCTTTCTGAAAGAACTGCAGAGATGGAAATGGAGATGAGCCTACGGGGAGGG	55757633	55757766	55757816	55757764	-1	16	MGP_AJ_G0040107.1	55757633	55759528	None	4591	909	209570	No_or_no_constitutive_exon
AATACTAAAACTAACGAAAACACATGTGTATCTTTTTCTCTGGGATGTAGCA	56215975	56216088	56215925	56215977	1	16	MGP_AJ_G0022897.1	56206645	56261157	Gabrr3	4591	909	209570	No_or_no_constitutive_exon
TCCTACATGTTTGCACACGTATTTCTCGATGACAACGATGGGAAATACAGCG	62255884	62255956	62255834	62255886	1	16	MGP_AJ_G0022912.1	62252832	62267101	Pou1f1	4591	909	209570	No_or_no_constitutive_exon
AAACAATTTTTTCAATTTTATTTTCTTTCATTCTATCTCACTAAAGGGAGTT	72300842	72300911	72300792	72300844	1	16	MGP_AJ_G0022921.1	72295504	72305569	Rbm11	4591	909	209570	No_or_no_constitutive_exon
CTCTCCTTACAACTACAAGATGTTGTGTTTGTATTTTTCCACGGGACCAGCT	73712231	73712558	73712608	73712556	-1	16	MGP_AJ_G0005662.1	73709217	73715828	None	4591	909	209570	No_or_no_constitutive_exon
CACATCCTGTTTCCGGCCTAAGCAATACTTCTCCAGCCCCTGCCAGGGAGGC	85487596	85487766	85487546	85487598	1	16	MGP_AJ_G0022964.1	85478500	85488126	Krtap15	4591	909	209570	No_or_no_constitutive_exon
AGATCGAGTTTTTTTGTTTTTTTTTTTTTTTGTTTTCCATGAGGGTAAAGGT	88785123	88785199	88785073	88785125	1	16	MGP_AJ_G0023020.1	88759676	88788864	Slc5a3	4591	909	209570	No_or_no_constitutive_exon
CTATAGACATCAGTTAAACCTCTGACTTCTTTCCTGTTCTGGGGACACAGGT	90647782	90648214	90647732	90647784	1	16	MGP_AJ_G0023033.1	90630787	90652978	Chaf1b	4591	909	209570	No_or_no_constitutive_exon
TGAATTCTTGCAACCCTCTCCGTAGAGTTGGTGATCACAGAACTTGGGAGCA	94216265	94216329	94216379	94216327	-1	16	MGP_AJ_G0023058.1	94209532	94226985	Mx1	4591	909	209570	No_or_no_constitutive_exon
AGTGATAGCTAGTAAACTTGTTTCTTTGTTTATATTTCTTCACAGGGCAGCC	2108820	2109010	2108770	2108822	1	17	MGP_AJ_G0023073.1	2061950	2415510	Arid1b	4591	909	209570	No_or_no_constitutive_exon
ACGGCTTCGAATTTTCTTCTCTGTCTGTTTCTACCCACCCCACTGGGAAGCT	10361155	10361325	10361375	10361323	-1	17	MGP_AJ_G0023118.1	10339226	10366101	Mas1	4591	909	209570	No_or_no_constitutive_exon
ACTTATTATGTTTTGCTTTCCATTTTTGACTCCTTTATATGAAAGGGCAGCA	19387232	19387318	19387182	19387234	1	17	MGP_AJ_G0023194.1	19379759	19393865	Zfp677	4591	909	209570	No_or_no_constitutive_exon
TCCCACTGAGGAAGTAATATACCAGGAGACTCCAGGCTGGGGGAGCAAAGCC	22290558	22290574	22290508	22290560	1	17	MGP_AJ_G0023241.1	22285019	22290600	Sbp	4591	909	209570	No_or_no_constitutive_exon
CTATCTTCTAACCTCAAAAACACATTTCTACCCTTGTCTTGGGGGCGTAGGG	22630600	22630723	22630773	22630721	-1	17	MGP_AJ_G0023255.1	22614458	22704648	Abca17	4591	909	209570	Yes
GGGCCGACTGGGCCCCTCAGGCCTTTCTGACCCTGTGTGGGTGGCGGCAGGT	22999522	22999676	22999726	22999674	-1	17	MGP_AJ_G0023270.1	22997083	23007978	Slc9a3r2	4591	909	209570	Yes
CCTCCCTTGCCCAGGGTGAAAATGACTGCCTGTGCTTCTCTGGGTGGCAGGG	23044878	23045785	23044828	23044880	1	17	MGP_AJ_G0023272.1	23032702	23045785	Zfp598	4591	909	209570	No_or_no_constitutive_exon
ACCACGCTGGTGGGAACGAGAAGCTGGTGAAGCTGGAGCCTGGGCTGAAGGT	23218971	23219037	23218921	23218973	1	17	MGP_AJ_G0023285.1	23212904	23226649	Hagh	4591	909	209570	No_or_no_constitutive_exon
GTCTTCTTTTCATGCTCCTGTTTTTTATCTATGCTGCCCTGGGAGTGGAGCT	23750119	23750135	23750185	23750133	-1	17	MGP_AJ_G0023314.1	23745622	23805450	Cacna1h	4591	909	209570	No_or_no_constitutive_exon
CACCAGTGAATATGGAAGCTCAGGAGCTCTGTGGGATCCCATGTGGGGAGGA	24226725	24226839	24226889	24226837	-1	17	MGP_AJ_G0023336.1	24217671	24234398	Wdr90	4591	909	209570	No_or_no_constitutive_exon
GCCAAGGCTGGGCGCCTCTCACAGTACGGGGTCATGTGCCCGGCGGGCAGGT	25396374	25396586	25396324	25396376	1	17	MGP_AJ_G0023369.1	25371261	25403863	Syngap1	4591	909	209570	No_or_no_constitutive_exon
GCTGGGCGCCTCTCACAGTACGGGGTCATGTGCCCGGCGGGCAGGTGAAGGA	25396380	25396586	25396330	25396382	1	17	MGP_AJ_G0023369.1	25371261	25403863	Syngap1	4591	909	209570	No_or_no_constitutive_exon
CACATCCTTAAAAGGGTGCTTTTTTTCCCTCTTATGTTGGGTACGGGAAGGC	26661693	26661830	26661643	26661695	1	17	MGP_AJ_G0023392.1	26659342	26688995	Zfp523	4591	909	209570	No_or_no_constitutive_exon
CTGTCCTTGTGCACATGCTTCCTGGACGCCTGTCCATTTGGGGAGACCAGGC	28278415	28278528	28278365	28278417	1	17	MGP_AJ_G0023428.1	28189525	28280804	Gm28043	4591	909	209570	No_or_no_constitutive_exon
AGAGGTCCCCCCGCGTTCAGCACCCTCGGTGGACAGCCCTGGGGACCTAGGA	28475778	28476139	28476189	28476137	-1	17	MGP_AJ_G0023431.1	28415389	28561477	Mdga1	4591	909	209570	No_or_no_constitutive_exon
GAAGTATGTCTCCAGTTTGCTCTCCCTGTTTTTTCCTTGCATGATGGGAGCT	29889577	29889645	29889527	29889579	1	17	MGP_AJ_G0003365.1	29883253	29893619	Gm15318	4591	909	209570	No_or_no_constitutive_exon
CCCCCTTATGTGCCCCCCCTTTCTGACTGCCCACCTGTATGGGGGGACAGGG	31166817	31166896	31166946	31166894	-1	17	MGP_AJ_G0023461.1	31158313	31171380	Rasal3	4591	909	209570	No_or_no_constitutive_exon
GATCTCTCGCCTCTCACTCCATCTGTGTGTGTCTCTTTCTGGGGTACCAGGA	32834690	32834901	32834640	32834692	1	17	MGP_AJ_G0023519.1	32831726	32859150	Col11a2	4591	909	209570	No_or_no_constitutive_exon
ACTAGATCAAATCAGTGCCTGTTGCCCCTTCCTTCTCTCCTGGGGACCAGGA	33992631	33992728	33992581	33992633	1	17	MGP_AJ_G0023566.1	33990822	34000991	Vwa7	4591	909	209570	Yes
CCCTTCCGAGGGATTCAGATATCGATCCCCTTTCCTTCCTCGCGGGACAGAT	34019836	34019960	34020010	34019958	-1	17	MGP_AJ_G0023568.1	34002759	34020743	Msh5	4591	909	209570	No_or_no_constitutive_exon
GCCTTCCTGTACTCAGTGCCCGAGTCCTTTGGGAGGTTGGGGAGCGCTAGGG	34091392	34091619	34091669	34091617	-1	17	MGP_AJ_G0023579.1	34089861	34095748	Csnk2b	4591	909	209570	No_or_no_constitutive_exon
TCCTGTGCCTGTGCCCTTCAGCCAAGTGCCGCTATGCCCTGGGCATGCAGGA	34771508	34771582	34771632	34771580	-1	17	MGP_AJ_G0023606.1	34759469	34782546	Ddr1	4591	909	209570	No_or_no_constitutive_exon
ACAGACCTGGGACTCACTTTAACTTTCAGTTCAGGCGATTCCTAGGGAAGGG	35361126	35361433	35361483	35361431	-1	17	MGP_AJ_G0040157.1	35359289	35362095	None	4591	909	209570	No_or_no_constitutive_exon
GATGGAAGAGAAGCCTCACAGTGACCAGAGACTTAATGGGGGTGGGGCAGAA	35434513	35434789	35434839	35434787	-1	17	MGP_AJ_G0023632.1	35432817	35435665	H2-M10.2	4591	909	209570	No_or_no_constitutive_exon
GGAGGGTAAGAAGCCTCACAGTGACCAGGGGCTGAATGGGGGTGGGGCAGAT	35534444	35534720	35534770	35534718	-1	17	MGP_AJ_G0023633.1	35532131	35535546	H2-M10.3	4591	909	209570	No_or_no_constitutive_exon
AGGGAGGAAGAAGCCTTAAAGTGACTAGAGTCTGAATGGGGGTGGGGCAGAC	35645201	35645477	35645527	35645475	-1	17	MGP_AJ_G0023634.1	35642882	35646300	H2-M10.4	4591	909	209570	No_or_no_constitutive_exon
GTAGAGGGAGAAGCCTCACAGTGATGAGAGACTGAATGGGAGTGGAGCAGAA	35919271	35919548	35919221	35919273	1	17	MGP_AJ_G0040171.1	35918471	35943755	None	4591	909	209570	No_or_no_constitutive_exon
TGGTGGTAAGAAGACTCACAGTGATCAGGGGCTGAATGGGGGTGGGGCAGAT	35942405	35942681	35942355	35942407	1	17	MGP_AJ_G0023638.1	35941484	35944919	H2-M10.5	4591	909	209570	No_or_no_constitutive_exon
GATGTAAGAGAAGCCTCATAGTGACCAAAGGCTGAATGGGGGTGGGGCAGGT	35989472	35989748	35989422	35989474	1	17	MGP_AJ_G0023639.1	35988657	35992051	H2-M10.6	4591	909	209570	No_or_no_constitutive_exon
AACCGGTTTCGTGCAAGGTTGTGGTCCAAATACGACCGGGGCGGGGCCAGGC	36170139	36170415	36170465	36170413	-1	17	MGP_AJ_G0023650.1	36165715	36171164	H2-M5	4591	909	209570	No_or_no_constitutive_exon
TTTCCTGGATGATTCATTTCTCATCAATTTTAGGCACTCCTGTAGGGTAGTT	37526677	37526697	37526627	37526679	1	17	MGP_AJ_G0023699.1	37514257	37528610	Olfr138	4591	909	209570	No_or_no_constitutive_exon
GCATTATTTTTTCTCTGACACATGCTCCATATTCATTCCTGGGTATGCAGGT	40079933	40080028	40080078	40080026	-1	17	MGP_AJ_G0023710.1	40072930	40096224	Crisp3	4591	909	209570	No_or_no_constitutive_exon
GATCATTTATGAGCAAATGTACTTGTTATTTTCCTTTGGGAAATCAACAGGT	40806232	40806348	40806182	40806234	1	17	MGP_AJ_G0023723.1	40788138	40817786	Mut	4591	909	209570	No_or_no_constitutive_exon
AATTACATGTGTCATTGGTGATTTAGTTGGAGAAGGAACGGGAGAAGGAGAT	45472004	45472289	45472339	45472287	-1	17	MGP_AJ_G0023751.1	45469518	45475025	Hsp90ab1	4591	909	209570	No_or_no_constitutive_exon
AAAGGAGAAGTCCTCTGAGGAAATGCCTTGTCTCTTTGGGGATGAGTTAGTG	46571509	46571729	46571779	46571727	-1	17	MGP_AJ_G0023780.1	46562254	46576809	Klc4	4591	909	209570	No_or_no_constitutive_exon
TGAGGGAGGAGGTGAGGCCAGCTTTAACATCCCTGGTGTGGGTGTGATAGGT	46658370	46658510	46658320	46658372	1	17	MGP_AJ_G0023787.1	46644847	46659099	Pex6	4591	909	209570	No_or_no_constitutive_exon
GGTGCTGGAGGCCTAAGCAGATGGTGTCTGTGGCCCTGCCGGGAACCCAGGT	46659618	46659969	46660019	46659967	-1	17	MGP_AJ_G0023788.1	46659221	46662687	Gnmt	4591	909	209570	No_or_no_constitutive_exon
ATACCATGGCGTTGGACTTAAACTGACAAAATCCCTTCTTGGGCCAACAGGT	49900598	49900681	49900548	49900600	1	17	MGP_AJ_G0023839.1	49614072	49914947	Kif6	4591	909	209570	No_or_no_constitutive_exon
GATAGGTCAAGAGGCAGAGCAGTTGACCAGTTGACAGGGAGAAAACCCAGGA	55955355	55955386	55955305	55955357	1	17	MGP_AJ_G0023860.1	55954508	55962714	Zfp959	4591	909	209570	No_or_no_constitutive_exon
CACTTGGCATTCTCTTTTTCTCCTCTCACCTGCATCCGGTCTGGGGACAGCA	56523524	56523536	56523586	56523534	-1	17	MGP_AJ_G0023884.1	56514122	56577963	Ptprs	4591	909	209570	No_or_no_constitutive_exon
AGGCCATACTGTGGCAGCATAGGTCAGAGGTGTCTCTTTCCAAGGGGCAGGC	56716579	56716680	56716529	56716581	1	17	MGP_AJ_G0023887.1	56695580	56717317	Safb	4591	909	209570	No_or_no_constitutive_exon
AGATGACAATCTCTTCTTTCCCTCTTGTGCTGCCCTGGCGTGGGCTGAAGTC	57015562	57015650	57015700	57015648	-1	17	MGP_AJ_G0023901.1	57010794	57055261	Mllt1	4591	909	209570	No_or_no_constitutive_exon
TCCCTCTTTGTTTTTTTTTCCCTCTTTGTTTTTATTTTGGGGACATGCAGGG	57565612	57565797	57565562	57565614	1	17	MGP_AJ_G0023921.1	57494075	57611781	Adgre1	4591	909	209570	Yes
ATGTCCCACCTCCTTTTTGTTTTCGCCCTTCTGTGATTTCCCGGGGATAGGC	69460774	69460891	69460724	69460776	1	17	MGP_AJ_G0023954.1	69329575	69463153	Epb41l3	4591	909	209570	Yes
TATTAGCCTCTCAGCAGCTGTTTCCTCGTTTGTTCTCTCCCGGGTGGCAGGT	71935074	71935192	71935024	71935076	1	17	MGP_AJ_G0023970.1	71894080	71950421	Fam179a	4591	909	209570	No_or_no_constitutive_exon
TCCAATGGCCCGAGACTGATGGGGCTACGCTCCTCCTCCGTGCGGGGCAGTG	71937217	71937356	71937167	71937219	1	17	MGP_AJ_G0023970.1	71894080	71950421	Fam179a	4591	909	209570	No_or_no_constitutive_exon
CTTCTTACTGTGTATAAAATGGTTTAATAGCAAACTTTCTTGGGTAACAGAA	79258687	79258774	79258824	79258772	-1	17	MGP_AJ_G0024003.1	79255737	79276271	Cebpz	4591	909	209570	No_or_no_constitutive_exon
TGCTACAGTGTCAATAACAACACTCCCTTTCCTTTGTCTTTGGGCAGGAGAC	84138018	84138118	84137968	84138020	1	17	MGP_AJ_G0024034.1	84066039	84199372	Mta3	4591	909	209570	No_or_no_constitutive_exon
GGACTCTACAATAATGCTGTTATTCCTCTCCTCTTTTGTTTTGGGTGAAGAA	18755537	18755659	18755709	18755657	-1	18	MGP_AJ_G0024153.1	18681278	18786793	Klhl14	4591	909	209570	Yes
GGGACCTGGGCTTTCCCTGTGTGCTCAACAGTTTGTGTGTTGTGGGACAGGT	31720677	31721130	31721180	31721128	-1	18	MGP_AJ_G0024210.1	31712429	31738991	Brd8	4591	909	209570	No_or_no_constitutive_exon
TGAGCCTGGGGTAAACTGAGGGCCAGAGACCAATCTCTGTGAGGTGGGAGGT	32803659	32803985	32804035	32803983	-1	18	MGP_AJ_G0024231.1	32803655	32808543	Prob1	4591	909	209570	No_or_no_constitutive_exon
GCAGGTGTGGGGTGTGGAAACCTGGATCACTGATGACCCACGGGTGGGAGGC	33699988	33700163	33699938	33699990	1	18	MGP_AJ_G0024245.1	33696793	33709925	Slc4a9	4591	909	209570	No_or_no_constitutive_exon
TTGGGTCTGGCTATTGCTTAATTTATAGTGATTCGGCTTTATGTGGGCAGGC	33845370	33845562	33845612	33845560	-1	18	MGP_AJ_G0024248.1	33837330	33849787	Sra1	4591	909	209570	No_or_no_constitutive_exon
AATCCAACGACTGGCGAGTTACAATATCCCCTGTTATGGGATCCAGAGAGAA	34920518	34921055	34921105	34921053	-1	18	MGP_AJ_G0015335.1	34914908	34937055	Gm26672	4591	909	209570	No_or_no_constitutive_exon
ATGGTGGAGTGTTTCGCTCTTCAACACGGACCTTCTCCGGGGAGGGGTAGGA	35137457	35137593	35137643	35137591	-1	18	MGP_AJ_G0024324.1	35127130	35139472	Fchsd1	4591	909	209570	No_or_no_constitutive_exon
TGGAGTGCTAAGCAAGTCTGATAACCTGTTCACACTGCTGGGTGGAGCAGGC	35132617	35132735	35132785	35132733	-1	18	MGP_AJ_G0024324.1	35127130	35139472	Fchsd1	4591	909	209570	No_or_no_constitutive_exon
CTAGGTAAACTGGGAACAAGATGTGAAGCTGTTTCTTCAGGGGCCTGGAGTC	35135355	35135398	35135448	35135396	-1	18	MGP_AJ_G0024324.1	35127130	35139472	Fchsd1	4591	909	209570	No_or_no_constitutive_exon
CTTTGTCTATGTGCCACTGACTGCTGTTTCTTTGTTGTGTGGGACATTAGAC	49656940	49657097	49657147	49657095	-1	18	MGP_AJ_G0024394.1	49648229	49661689	Lox	4591	909	209570	Yes
CTCTTATTTCCCTCTGTATTTTTCTTTTTTCTTTTTGAAATCGGGGGCAGAC	55261445	55261574	55261624	55261572	-1	18	MGP_AJ_G0024418.1	55197255	55403982	Fbn2	4591	909	209570	No_or_no_constitutive_exon
CGTGCCAACCTCTGTGTGTGTGTCTGCCTGTCTGTGTGTCTGGGGAGCAGGG	58201721	58201805	58201671	58201723	1	18	MGP_AJ_G0024438.1	58169120	58233458	Camk2a	4591	909	209570	No_or_no_constitutive_exon
GGTTCTTGAGGCAATAACCTGTTGCATTTTCTCTGCTGTTTTGGGAACAGAA	58508420	58508486	58508370	58508422	1	18	MGP_AJ_G0024445.1	58470952	58540149	Pde6a	4591	909	209570	No_or_no_constitutive_exon
ACCGCCTCTGTGTGCCCTGAGCTCATTCTCTCTCTCATTCGGGATAACAGAT	64828881	64829018	64829068	64829016	-1	18	MGP_AJ_G0024493.1	64821964	64948430	Spire1	4591	909	209570	Yes
AATGAATTGAGTATTTCAAATGTTTTTGTTTCTTTTGGGTTAAATAATAGGT	67821309	67821380	67821430	67821378	-1	18	MGP_AJ_G0024509.1	67817983	67837315	4930503L19Rik	4591	909	209570	No_or_no_constitutive_exon
TCTCTTCCCTCTGTCTGTCTGTCTTTCCGTCCGTCCAACTTGATGGGCAGTT	74747124	74747279	74747074	74747126	1	18	MGP_AJ_G0024542.1	74632273	74790404	Loxhd1	4591	909	209570	No_or_no_constitutive_exon
AAACAAACAGAAAACCCTCCCCCTTCTCTGTCTGTCTAATGGGTACACAGTG	911822	911993	911772	911824	1	19	MGP_AJ_G0024612.1	901993	915962	Pitpnm1	4591	909	209570	No_or_no_constitutive_exon
CCCTGGAGTTGTCTTCAAGGGAACAGGAGGAGTTGGAGCGACGGGGTCAGCA	1073132	1073342	1073392	1073340	-1	19	MGP_AJ_G0024626.1	1073132	1085825	Ankrd13d	4591	909	209570	No_or_no_constitutive_exon
TGAGATGAACGGGGTGGTGGGGCTGATGGACGCGGCTGTGGGGACTGCAGTT	2520765	2520926	2520976	2520924	-1	19	MGP_AJ_G0024687.1	2504185	2528034	Pcnx3	4591	909	209570	No_or_no_constitutive_exon
CGGGAAGGGACGTCCAAGGTCATGACACTGATGCACACTTTTGGGAACAGGT	2861541	2861627	2861677	2861625	-1	19	MGP_AJ_G0024702.1	2842349	2869696	Capn1	4591	909	209570	Yes
AATCCTGGGTCTGGATCCTGGTCTTAGCTTTTGGTTCTTTGGGGGCACAGCG	3255538	3255702	3255488	3255540	1	19	MGP_AJ_G0024728.1	3250164	3265114	Pygm	4591	909	209570	No_or_no_constitutive_exon
CCCCAACACTCAGGAAATGACCTCTGGATTCTTGACCCCGGGGAACCCAGGC	3268867	3269101	3268817	3268869	1	19	MGP_AJ_G0024729.1	3265994	3281867	Rasgrp2	4591	909	209570	No_or_no_constitutive_exon
GGTGTTGATGTCGGTTGTCTCCTGTCTCTCCCCCTCCTCGGGCTGGGCAGGT	3338586	3338748	3338536	3338588	1	19	MGP_AJ_G0024730.1	3285381	3411334	Nrxn2	4591	909	209570	No_or_no_constitutive_exon
ATCTCTGTGGTGCCCGTCTGATCTGGTGTTTCCTCCCTACCGTGGGGCAGGT	3357782	3357973	3357732	3357784	1	19	MGP_AJ_G0024730.1	3285381	3411334	Nrxn2	4591	909	209570	No_or_no_constitutive_exon
AGGGGAGTAAGGGACATCTGGTACCACTGATCTTGAGTTTGGGACCACAGGG	3722588	3722685	3722735	3722683	-1	19	MGP_AJ_G0024741.1	3716010	3731984	Plcb3	4591	909	209570	No_or_no_constitutive_exon
TGGCCTGTTGCCATCTTCCTCATCTTACCTTTTGTCCCTGGGTGGGGCAGTT	3967024	3967219	3967269	3967217	-1	19	MGP_AJ_G0024752.1	3965859	3973783	Otub1	4591	909	209570	No_or_no_constitutive_exon
TGTGTAAAACTTATTATTATTTTTTTTTTCTGTTTCCTAAATGGGCATAGGT	4295686	4295901	4295636	4295688	1	19	MGP_AJ_G0024760.1	4272197	4330884	Atl3	4591	909	209570	Yes
CTCTCTTTCTGTCTCTTTCTGTTGCCACCACATCTTGCATCTGGGGAAAGGG	8660135	8660246	8660296	8660244	-1	19	MGP_AJ_G0024860.1	8652369	8697825	Stx3	4591	909	209570	No_or_no_constitutive_exon
TGGAAACTCATAGATTCTACATTATACCCCTCTTGTTTCCTGGGACATAGAT	9642153	9642311	9642103	9642155	1	19	MGP_AJ_G0024891.1	9636860	9673556	Lpxn	4591	909	209570	No_or_no_constitutive_exon
CAAAATTGTACGTTTTCAATACCAAGAATTATTTTTAAAAGACCGGGCAGTT	11387328	11387345	11387395	11387343	-1	19	MGP_AJ_G0024932.1	11343296	11496322	Tle4	4591	909	209570	No_or_no_constitutive_exon
GCTGGGTGCTGTTCTGCAGACACGTGACTTCTGTTTCCTGTGTTGGGAAGGT	15533744	15533846	15533896	15533844	-1	19	MGP_AJ_G0024943.1	15528422	15580542	Ostf1	4591	909	209570	No_or_no_constitutive_exon
TAACTGACTCTGTCCTGTCTGTTGACATGTCTCTGGCTGCTGGGGTACAGGT	22119819	22119992	22119769	22119821	1	19	MGP_AJ_G0024977.1	21975810	22191729	Dock8	4591	909	209570	No_or_no_constitutive_exon
GTTTGTTTGTTTATTTATTTTTTTATGTTGCCTGTGGTACTGGGAGCAAGAG	33180209	33180224	33180274	33180222	-1	19	MGP_AJ_G0025044.1	33125344	33230066	Htr7	4591	909	209570	No_or_no_constitutive_exon
AAATGCAGTATAAGAAATGTGATGCCTTCTCTCTGTGACTTTGGGAACAGGT	33603722	33604003	33603672	33603724	1	19	MGP_AJ_G0025047.1	33568188	33653102	Pcgf5	4591	909	209570	Yes
TTAGTGTCCTGTTCTAAAGTCTTAATGGTGGTGTTGCCTTTGGGTAACAGGT	35380597	35380705	35380547	35380599	1	19	MGP_AJ_G0025065.1	35350944	35402236	Pde6c	4591	909	209570	Yes
GGACCCATGCACTGCAAATGCAGCAGAGGTTTCTGTTTCAGGGACCTAAGAG	35524633	35524794	35524583	35524635	1	19	MGP_AJ_G0025067.1	35486138	35535022	None	4591	909	209570	No_or_no_constitutive_exon
ATAGTATTTTAATTTTTGGGTTTTTTTGCCTGTGACTTTGGGACATACAGAT	37854427	37854642	37854692	37854640	-1	19	MGP_AJ_G0025089.1	37824798	37863051	Aldh18a1	4591	909	209570	No_or_no_constitutive_exon
CTAGGCCTCGGTTTCATGGAACTCAGGCCTGACAGTCTCTTTGGGGACAGTT	39367135	39367234	39367085	39367137	1	19	MGP_AJ_G0025112.1	39361177	39370292	Ankrd2	4591	909	209570	No_or_no_constitutive_exon
CTTCCTGCTATCTCTCTGTTTCTTCTTCTTCCCTGCACCCTGGGAGGCAGGA	39514769	39514790	39514719	39514771	1	19	MGP_AJ_G0025119.1	39492073	39523732	Zfyve27	4591	909	209570	No_or_no_constitutive_exon
CAACCTGGGCTTCCTTCTGGGGGTGCTTTGGGGGTCTCCTGCTGGGGCAGAC	40063927	40064062	40064112	40064060	-1	19	MGP_AJ_G0025125.1	40054326	40081940	Pyroxd2	4591	909	209570	No_or_no_constitutive_exon
ATAGCTTTTAAAATCTCATCTATCCTCTTCTGCTTTTGTTGTGGGAACAGGT	40243502	40243609	40243659	40243607	-1	19	MGP_AJ_G0025127.1	40117594	40740321	Hpse2	4591	909	209570	No_or_no_constitutive_exon
CCAGGGACTGCTCACCCATACTGATGGGAGTTTTCTCTTGGGGAATGTAGGT	41956407	41956556	41956357	41956409	1	19	MGP_AJ_G0025152.1	41953385	41966804	Hif1an	4591	909	209570	No_or_no_constitutive_exon
AGGAGTCTCTGTGTTACTGTGGAGGAAGGACTCTCGTCAAGGGGGTTCAGTA	42546534	42546608	42546484	42546536	1	19	MGP_AJ_G0025162.1	42544488	42550794	Tlx1	4591	909	209570	No_or_no_constitutive_exon
AGCCTGCAACTCAGGTATCCACCTCTGCCTCCCTGGGGCTGGGTTGAAAGGT	42724383	42724566	42724616	42724564	-1	19	MGP_AJ_G0005830.1	42723495	42732225	Gm28578	4591	909	209570	No_or_no_constitutive_exon
GGATGCAGGGAGGGTGGGATTTGATGGGGACTTTTTCTACAGGGAAACAGCT	43478895	43480185	43478845	43478897	1	19	MGP_AJ_G0025174.1	43457419	43485809	Pprc1	4591	909	209570	No_or_no_constitutive_exon
TAACGGTTTTCTCTCCTGCTTCTCCTTGCTCTCTCTCGGGGACCTGGAAGTG	44761233	44761278	44761328	44761276	-1	19	MGP_AJ_G0025205.1	44700490	44907820	Sh3pxd2a	4591	909	209570	Yes
TCCTGCCAAAACTGTAGCATTCCTAATTTCTTTCATTTTCAATCGGGAAGAT	1988030	1988165	1988215	1988163	-1	2	MGP_AJ_G0025296.1	1970415	1994642	Mcm10	4591	909	209570	No_or_no_constitutive_exon
GCCAGCATTTCATAGGACTTTGTTAGGTTTGTGGGGTGGGGAAGTAGAAGAG	6956605	6956743	6956793	6956741	-1	2	MGP_AJ_G0025313.1	6929965	7066908	Taf3	4591	909	209570	No_or_no_constitutive_exon
TGCTTGCCATGGACATCCACATCTCTCTTTTCTCACTTTTCCGGGAGGAGAC	9266186	9266199	9266249	9266197	-1	2	MGP_AJ_G0025327.1	9178583	9379926	Itga8	4591	909	209570	No_or_no_constitutive_exon
CACACTTTAACCAGTTCTCTTCCCTTCTCCCTCCTCATCCCACCGGGAAGAA	15942990	15943143	15943193	15943141	-1	2	MGP_AJ_G0025356.1	15898233	16051561	Pip4k2a	4591	909	209570	No_or_no_constitutive_exon
GGGAGTGGCCATCTCCCCCCTTTTATTCTGCTTAGGTAGCTGGGAAGGAGGG	21280715	21283269	21280665	21280717	1	2	MGP_AJ_G0025385.1	21280712	21295350	Il1rn	4591	909	209570	No_or_no_constitutive_exon
GCTTGGTTGAGGAGTCTCCTGAAAGCTTTCTTCCTGCCTGGGGGCACTAGGT	21389158	21389334	21389384	21389332	-1	2	MGP_AJ_G0025387.1	21367974	21425012	Pax8	4591	909	209570	No_or_no_constitutive_exon
TTGAGGCCTCGATTCTCATGCCCTTCGCCCTGGGTCTATATGCAGGGTAGCT	21424485	21424588	21424638	21424586	-1	2	MGP_AJ_G0025387.1	21367974	21425012	Pax8	4591	909	209570	No_or_no_constitutive_exon
TGTGCCTCTGTCTCCACGTCTGTGTCCCTCCTGCCTTCAGCCAAGGGCAGTG	22021375	22021468	22021325	22021377	1	2	MGP_AJ_G0025395.1	22017501	22026028	Nsmf	4591	909	209570	No_or_no_constitutive_exon
GTGGGAGGTCGGTGCTTTACAGCCTTGTTGCATCTCCCTGTGGGGAATAGGC	22210433	22210577	22210627	22210575	-1	2	MGP_AJ_G0025404.1	22207184	22212698	Slc34a3	4591	909	209570	No_or_no_constitutive_exon
GAACTCACAGAGATCCATCTGTCTCTGCCTCCCAAATACTGGGATTAAAGGG	22390636	22391121	22390586	22390638	1	2	MGP_AJ_G0025421.1	22382852	22393135	Npdc1	4591	909	209570	No_or_no_constitutive_exon
GTGGAGGCCACACATGGCTCTGAGCTTGGTTCTTCTACCTGCAGGGACAGAT	22654144	22654237	22654094	22654146	1	2	MGP_AJ_G0025440.1	22650547	22654573	Lcn5	4591	909	209570	No_or_no_constitutive_exon
TGGGGTGGGAAGGGCTACTGGTCAGGTTCAACCCCTCTGTCCAGGGACAGTG	22912679	22912908	22912629	22912681	1	2	MGP_AJ_G0025451.1	22874243	22931185	Kcnt1	4591	909	209570	No_or_no_constitutive_exon
CTGTCTTGGCATCAGCAGCCCCTCTGAAGGCTTTGTTCTCGTGGGTGTAGTT	23391387	23391552	23391602	23391550	-1	2	MGP_AJ_G0025462.1	23380092	23397992	Snapc4	4591	909	209570	No_or_no_constitutive_exon
TAACACAGCCTTGGTGATGTGCATTGTGTTTATTTTTTTGGGGGCCACAGAA	23402395	23402458	23402508	23402456	-1	2	MGP_AJ_G0025463.1	23400114	23406629	Sdccag3	4591	909	209570	No_or_no_constitutive_exon
TCATGGACTAATGCACCTCTTCTTGATCTTTCCTTTTGGGAACAACACAGCA	25901477	25901734	25901427	25901479	1	2	MGP_AJ_G0025510.1	25897045	25962845	Ddx31	4591	909	209570	No_or_no_constitutive_exon
TGTCACTCAGCTCTTCTCTTGTACCTCCTATGCCCCCTCCATAGGGCAAGAC	27355104	27355352	27355054	27355106	1	2	MGP_AJ_G0025538.1	27320097	27366558	None	4591	909	209570	No_or_no_constitutive_exon
TCCCTGTAGTAAGAGCTGTGTTTAATGCGGACTTGCCTCTGGGGTTACAGGT	28512398	28512522	28512348	28512400	1	2	MGP_AJ_G0025562.1	28430437	28577964	None	4591	909	209570	No_or_no_constitutive_exon
CCCCTCTCCCCTTCCCTCTTCCCCTCTCCCCCTTTGGGGAGGGGGCTCAGGA	28539578	28539676	28539528	28539580	1	2	MGP_AJ_G0025562.1	28430437	28577964	None	4591	909	209570	No_or_no_constitutive_exon
AGCCTTCCAAGGAATCTTCTCAACCACCCCACAGCCAACAGCGGGGCCAGCA	29834875	29835217	29835267	29835215	-1	2	MGP_AJ_G0025594.1	29834667	29856327	Fpgs	4591	909	209570	No_or_no_constitutive_exon
AGTAGTAATTAGTACCCATTATCCTTTATTTCCCTAATGCGGGTTGGAAGCA	29887644	29888067	29888117	29888065	-1	2	MGP_AJ_G0025597.1	29887644	29897110	6330409D20Rik	4591	909	209570	No_or_no_constitutive_exon
AGTAATTAGTACCCATTATCCTTTATTTCCCTAATGCGGGTTGGAAGCAGAA	29887644	29888064	29888114	29888062	-1	2	MGP_AJ_G0025597.1	29887644	29897110	6330409D20Rik	4591	909	209570	No_or_no_constitutive_exon
AAGGCTCTCAGCAGCCGCTCCTCACCAGCCTTGTGGCCCCTGATGGGCAGGG	29937243	29937397	29937447	29937395	-1	2	MGP_AJ_G0025601.1	29933982	29941030	Cfap157	4591	909	209570	No_or_no_constitutive_exon
TGGCTAAATGAAATTCCCTTTTATTCCTGCAAAACACCACTGGGAAGAAGTC	30981650	30982258	30981600	30981652	1	2	MGP_AJ_G0003530.1	30977736	30985504	Nron	4591	909	209570	No_or_no_constitutive_exon
GACAAGAATTCCCTAACATGATCCTACCTTGCTTTCCCTTTGGGCTGAAGGT	32215683	32215823	32215873	32215821	-1	2	MGP_AJ_G0025624.1	32173811	32258165	None	4591	909	209570	No_or_no_constitutive_exon
TGTTGTTGCTCTCCTTTATTAATTATGTGCTGGGGGCTGGGGAGAATTAGAT	32323465	32324572	32323415	32323467	1	2	MGP_AJ_G0025626.1	32303597	32372558	Cntrl	4591	909	209570	No_or_no_constitutive_exon
GACTGGTCGTCACCAATGATGTTCTTCTCTCTCCTTTCTCTGGGATATAGCC	47092752	47092865	47092702	47092754	1	2	MGP_AJ_G0025699.1	46946715	47108721	Kif5c	4591	909	209570	No_or_no_constitutive_exon
GGTCTTAAATCTGTTTCTTCTGACACTGAGTCTCCTCTTGGGGACAATAGGG	47886805	47886971	47886755	47886807	1	2	MGP_AJ_G0005903.1	47885448	47889793	Gm13485	4591	909	209570	No_or_no_constitutive_exon
GAAATATGGCCTTCCTCCTTTCTGATGCTGTGTCTCTTCCACGTAGGGAGTT	56566983	56567112	56566933	56566985	1	2	MGP_AJ_G0025730.1	56407519	56603439	Pkp4	4591	909	209570	No_or_no_constitutive_exon
CAGGCGATCGCTGCAGCCGCTGCTGAGTACACGAGTTTAGGGCGGAGCAGGA	63809778	63810016	63810066	63810014	-1	2	MGP_AJ_G0025761.1	63748873	63903079	Scn9a	4591	909	209570	No_or_no_constitutive_exon
CATGTCACTGGGATCACAAATGATAGAGAAATTGTGTTGGGTAAAGACAGTA	68741042	68741215	68740992	68741044	1	2	MGP_AJ_G0025799.1	68696670	68748635	Hat1	4591	909	209570	No_or_no_constitutive_exon
TGTTGAATTCATGCTCAGTTCTGTGTCTACCATTATTCTGTGGGAAATAGAA	74261296	74261650	74261700	74261648	-1	2	MGP_AJ_G0025847.1	74111046	74391790	Ttn	4591	909	209570	No_or_no_constitutive_exon
GGGCTGTCTATTTTTAACTTCCTGTTCTTTCCTTTTGGCCGGGCAATCAGTG	74584790	74585013	74585063	74585011	-1	2	MGP_AJ_G0025848.1	74417632	74586153	Ccdc141	4591	909	209570	No_or_no_constitutive_exon
CTAAGTACAGTTTTTAATTCAAATATGATTTGTTGGTCCTGTGGGTACAGAT	74917742	74917868	74917692	74917744	1	2	MGP_AJ_G0003579.1	74888195	74918569	None	4591	909	209570	Yes
AGAACTTTTAAATAACACGATACCATCAAAATTCTTTCCTGGGACTATAGCT	81238603	81238684	81238553	81238605	1	2	MGP_AJ_G0025869.1	81146285	81241614	Itgav	4591	909	209570	No_or_no_constitutive_exon
CTCAGATGCCCAGGTGACTTTACCCTCTTTCTCTTCCCTCTGTGGGGTAGGA	82058565	82058672	82058722	82058670	-1	2	MGP_AJ_G0025878.1	82052582	82064187	Tmx2	4591	909	209570	No_or_no_constitutive_exon
TACCTGCTCATTCTCATAGCTATTCTCAGGATGAACTCTGCTGAGGGCAGGC	83848846	83849155	83849205	83849153	-1	2	MGP_AJ_G0025941.1	83848846	83851109	Olfr1065	4591	909	209570	No_or_no_constitutive_exon
GTGGCCATTTGTAAACCTCTCCACTATATGACTATTATGGACCGGGAAAGAT	86329945	86330616	86329895	86329947	1	2	MGP_AJ_G0026025.1	86328626	86330616	Olfr1193	4591	909	209570	No_or_no_constitutive_exon
AGGGACAAGGAGGGACTGCCTTGAGCTTCCCAGTGGGCTGTGGGACACAGGG	88733577	88733741	88733527	88733579	1	2	MGP_AJ_G0026103.1	88728702	88747278	Mybpc3	4591	909	209570	Yes
GGACCCCAGACTGGGCCTGGCTGCAGCACCTCCCGTGCCCTTGGGGACAGGT	90019407	90019580	90019630	90019578	-1	2	MGP_AJ_G0026128.1	90017304	90034827	Mapk8ip1	4591	909	209570	No_or_no_constitutive_exon
GCTGGCTTGCTGTTCTTGGGCACCATGCCACACAGGAGGGATGAGGTCAGTT	107151341	107151558	107151291	107151343	1	2	MGP_AJ_G0040253.1	107129591	107151558	None	4591	909	209570	No_or_no_constitutive_exon
AGCCATTTTTCTTGCTTGCTTTCTCTCTATGTCTCCCGACTGGGGCACAGGG	110492655	110492731	110492781	110492729	-1	2	MGP_AJ_G0026255.1	110372020	110955099	Ryr3	4591	909	209570	No_or_no_constitutive_exon
AAATAAAGACAACAATTCTTGTTTATGATGCCCTCCCTGCCCACGGGAAGAA	111034310	111034375	111034260	111034312	1	2	MGP_AJ_G0026256.1	111028047	111039655	Tmco5b	4591	909	209570	No_or_no_constitutive_exon
GGGGTGTTTTGGGGAAAAGCAGGTGGCCTGACTGCCGTGGGGATCGGCAGGT	117559673	117560273	117559623	117559675	1	2	MGP_AJ_G0026311.1	117550713	117560273	Itpka	4591	909	209570	No_or_no_constitutive_exon
CTACTTCTTTCAGGTGCTGTGCCCTGTGAGACACCCTCCGTCAGGGACAGAA	117588601	117588786	117588836	117588784	-1	2	MGP_AJ_G0026313.1	117572794	117597231	Rpap1	4591	909	209570	No_or_no_constitutive_exon
GTCTAGACTAGGCGGTGACAGCTATGCTTCTTTTCCTGCAGGGAACTGAGCC	118426538	118426635	118426685	118426633	-1	2	MGP_AJ_G0026331.1	118421859	118427141	Lrrc57	4591	909	209570	No_or_no_constitutive_exon
CTGAGTAAGCCCTACTTTTTCTACCTGGCTAATTTATTTGGGGATGATAGGA	119162006	119162092	119162142	119162090	-1	2	MGP_AJ_G0026348.1	119124061	119168245	Ppip5k1	4591	909	209570	No_or_no_constitutive_exon
TTGGTCTAGTAACTACCACCTTTTAATTCCTAATGGCCCTTTGGGGGCAGTT	119212103	119212203	119212253	119212201	-1	2	MGP_AJ_G0026351.1	119205104	119227372	Catsper2	4591	909	209570	No_or_no_constitutive_exon
CCCTTCTTATGGAAAAGAATAAACAGGAGAAGGAACTTTGGGACAAGCAGCA	124711763	124712099	124711713	124711765	1	2	MGP_AJ_G0026406.1	124672285	124728872	Usp8	4591	909	209570	No_or_no_constitutive_exon
TGGGTTTTTTTTGTTTTTTGTTTTTTCTGGACTGGACGTTGTGTGGGGAGCT	125113386	125113558	125113608	125113556	-1	2	MGP_AJ_G0026413.1	125083150	125113942	Ncaph	4591	909	209570	No_or_no_constitutive_exon
CTCCCTCACTGGCTCGTCAGGATTTCTTTCAACCATGCTTGGGTTGGCAGGT	125213943	125214133	125213893	125213945	1	2	MGP_AJ_G0026416.1	125192185	125224347	Snrnp200	4591	909	209570	No_or_no_constitutive_exon
ATGAAGGTCAGTCAGAAACACAAGTTTGACCTCAGAGTTGGGGAGATAAGGC	126755045	126755301	126755351	126755299	-1	2	MGP_AJ_G0003614.1	126755045	126757480	Gm14011	4591	909	209570	No_or_no_constitutive_exon
AACTGTATTACTTACGTTCAATTTTTCTCTTCATCCTGGGACATACAAAGAA	127212312	127212806	127212856	127212804	-1	2	MGP_AJ_G0015445.1	127212312	127236791	9830144P21Rik	4591	909	209570	No_or_no_constitutive_exon
GGAGGGCCTGGATGAGACTCTGCCTCTGAGTACAGCTTCTCTGGGAGCAGTT	128174839	128174968	128174789	128174841	1	2	MGP_AJ_G0026458.1	128148755	128190499	Tgm6	4591	909	209570	Yes
GGACCACCTACCTGGCATGGATCTGACCATCGGGTGGGGTGGGTGGGCAGGG	128461668	128461907	128461957	128461905	-1	2	MGP_AJ_G0026468.1	128456449	128463904	Pced1a	4591	909	209570	No_or_no_constitutive_exon
AAAGCCCTGCCATCAGCTTTTCCCTGACTGCCGCTGCTTTGGGCACACAGGT	141125003	141125111	141124953	141125005	1	2	MGP_AJ_G0026539.1	141123556	141126791	Otor	4591	909	209570	No_or_no_constitutive_exon
TTGGGTGTACATAGCACACATCCCCACAAACCTCCTGCTTATTGGGACAGGT	150204062	150204184	150204012	150204064	1	2	MGP_AJ_G0026613.1	150188208	150222802	Angpt4	4591	909	209570	No_or_no_constitutive_exon
ACCCTGCAGATAACTCCTTTTTTTCTTTTAAATTCCTTCTGGGAATACAGGC	151707287	151707381	151707237	151707289	1	2	MGP_AJ_G0026658.1	151657261	151718448	Asxl1	4591	909	209570	No_or_no_constitutive_exon
GAATTCTTTCTTATCCCTGGCTGACACTCTTGTCTGTGCTGGGGGCCTAGGT	152463000	152463064	152462950	152463002	1	2	MGP_AJ_G0026672.1	152455831	152463779	Bpifa3	4591	909	209570	No_or_no_constitutive_exon
TGGCCTCTAGTGACCAGTCCTGTGACCAGTCCTATCATGGGAAACAGCAGTT	152949043	152949155	152948993	152949045	1	2	MGP_AJ_G0026683.1	152947004	152950083	1700003F12Rik	4591	909	209570	No_or_no_constitutive_exon
CGGTAGTACCTGACCTTCAGCCTGATGCTCTGATCCTCAATGGGATGCAGGT	154515234	154515412	154515462	154515410	-1	2	MGP_AJ_G0026719.1	154489106	154523501	Fer1l4	4591	909	209570	No_or_no_constitutive_exon
CATTCTTATCTGAGGGCCTGGAGGCACTGCCTTGTTACTGCCACAGGGAGGA	154590464	154590793	154590843	154590791	-1	2	MGP_AJ_G0026724.1	154590453	154619349	Nfs1	4591	909	209570	No_or_no_constitutive_exon
CAGTGGCCCGGCGCCTGGGTGTCCCTGTGGTCCATGACAAGGAGGGCAAGAT	155520662	155520993	155521043	155520991	-1	2	MGP_AJ_G0026740.1	155515603	155578585	Soga1	4591	909	209570	No_or_no_constitutive_exon
AAGACCAGGTTGAATGGGGGTTGGCAGGTGGTGGGGTTGAGTCTGGGAAGGG	156636906	156637018	156636856	156636908	1	2	MGP_AJ_G0015460.1	156636266	156637018	Gm20412	4591	909	209570	No_or_no_constitutive_exon
GCAAATGGTCATCTTAGTCTAAAAACATCTCTTAAACCTTGGGTTTGAAGCC	157152887	157153027	157152837	157152889	1	2	MGP_AJ_G0026764.1	157141988	157156091	Actr5	4591	909	209570	No_or_no_constitutive_exon
GCCCAAGCCTCTGCAAGGTGCTCTGTTCCTTCCCCCCTCGAGGGGCCCAGGT	161496363	161496455	161496313	161496365	1	2	MGP_AJ_G0026780.1	161478719	161509926	L3mbtl1	4591	909	209570	No_or_no_constitutive_exon
TGAGCAAGGATGGGGGTTGCCACTGGCTATCGTCTTTCCCGATGGGACAGAT	163377574	163377679	163377524	163377576	1	2	MGP_AJ_G0026846.1	163371818	163379808	Ctsa	4591	909	209570	No_or_no_constitutive_exon
TGGTGGGAACCTGGTCGCTTCTAAAGCAGTTTTTCTTATTCTGGGGGAAGCA	166619753	166619807	166619857	166619805	-1	2	MGP_AJ_G0026887.1	166605261	166635516	Fam65c	4591	909	209570	No_or_no_constitutive_exon
GGGCAGCAGATAGACCGCCTCCAATTGCTGTCTGTGGTGTTTGCAGGGAGCA	167273951	167274151	167274201	167274149	-1	2	MGP_AJ_G0026895.1	167270889	167383836	Atp9a	4591	909	209570	No_or_no_constitutive_exon
AGCATGAATAATAATATTGTTTTGTATGTTTGTGTTTCTTGGGAATCTAGGT	177171232	177171438	177171488	177171436	-1	2	MGP_AJ_G0026942.1	177161616	177225414	Sycp2	4591	909	209570	No_or_no_constitutive_exon
TGTGTGTCTGTCTGCTCGTTCTGTCCGCTGGTCCGTTATCCTGGGAACAGTC	179943173	179943397	179943447	179943395	-1	2	MGP_AJ_G0026976.1	179930413	179990044	Kcnq2	4591	909	209570	No_or_no_constitutive_exon
GGCCGATGCCCCCGGTACACACATTGACATCTCTCAGGGTGCCAGAACAGGA	180216713	180216807	180216857	180216805	-1	2	MGP_AJ_G0026986.1	180209462	180217470	Arfrp1	4591	909	209570	No_or_no_constitutive_exon
AACATTGCATTAATAAATTGAGTAGTTGTCTTCTTTTTGGGAATTAGAAGTA	2535647	2535775	2535597	2535649	1	3	MGP_AJ_G0027009.1	2355732	2554926	Zfhx4	4591	909	209570	No_or_no_constitutive_exon
TGTAACATTGCATTAATAAATTGAGTAGTTGTCTTCTTTTTGGGAATTAGAA	2535644	2535775	2535594	2535646	1	3	MGP_AJ_G0027009.1	2355732	2554926	Zfhx4	4591	909	209570	No_or_no_constitutive_exon
ATGTTTATAATGAAGTGAAATAATTGGTGTTTTGTGTTTGGGGTATACAGAA	11676623	11676798	11676573	11676625	1	3	MGP_AJ_G0027037.1	11652159	11690891	Lrrcc1	4591	909	209570	No_or_no_constitutive_exon
TACTTACGTCTGTTTGATCTGGGTTGTTTCAACCTGTTTTGGGGAAACAGGC	25839089	25839277	25839039	25839091	1	3	MGP_AJ_G0027076.1	25817972	25852122	Slc2a2	4591	909	209570	No_or_no_constitutive_exon
AGGGCTATATTGCTAAATAATGTTTTCTTGCACCTTCTTGGGAAAGACAGCT	27173997	27179032	27173947	27173999	1	3	MGP_AJ_G0003705.1	27144175	27179032	Mecomos	4591	909	209570	No_or_no_constitutive_exon
AGGAATACTTCAATTATTGTTGTACATTATTAATACTGTTGCCGGGCAAGAT	30283125	30283285	30283335	30283283	-1	3	MGP_AJ_G0027105.1	30147821	30345003	Pex5l	4591	909	209570	No_or_no_constitutive_exon
CTAGTGTGTAGTGGTTTTAACTAATTGCCTTTAACTGTTCTGGGGTACAGGA	34029760	34029911	34029710	34029762	1	3	MGP_AJ_G0027124.1	34002078	34205763	4932438A13Rik	4591	909	209570	No_or_no_constitutive_exon
TGAACTTCTGACCCTCCTATCTCCATCTCTCCTGAATGCTGGGATTACAGGC	35575166	35575311	35575361	35575309	-1	3	MGP_AJ_G0006160.1	35570923	35589735	Gm43536	4591	909	209570	No_or_no_constitutive_exon
AGCCTCTTCTAATATTGAACTATCCACATAGGAAACTATAATAGGGGTAGGA	48273618	48273642	48273692	48273640	-1	3	MGP_AJ_G0027154.1	48261238	48351780	Elf2	4591	909	209570	No_or_no_constitutive_exon
ATCAGATTCTGATTAACTGTAATTTTTTCTTCTTTGTTTTGGGTGGCCAGCC	54900877	54901070	54901120	54901068	-1	3	MGP_AJ_G0027193.1	54897598	54903781	Pfn2	4591	909	209570	No_or_no_constitutive_exon
AAGGAAGGAAGGAAGGAAGGAAGGAAGGAAGGAAACCAGGGAAGGAGGAGGG	55684502	55684593	55684643	55684591	-1	3	MGP_AJ_G0027198.1	55677236	55702933	Erich6	4591	909	209570	No_or_no_constitutive_exon
TTCTTTTCCCTTTTCAAATCCACCTTCCTGTTGCAATGCATGATGGGCAGGC	57818591	57818627	57818541	57818593	1	3	MGP_AJ_G0027214.1	57662167	57826899	Mbnl1	4591	909	209570	No_or_no_constitutive_exon
CTCAATGATGTAAGATGTTGACTTTCTCTTTCTTTTCTGGGGGATGCTAGTC	82763037	82763116	82762987	82763039	1	3	MGP_AJ_G0027312.1	82698542	82773707	Gatb	4591	909	209570	No_or_no_constitutive_exon
TCAAGCAGCTCTGCTTGCCTCCTGATTTCTTTTTCTTGCCATTGGGACAGGG	84876245	84876472	84876195	84876247	1	3	MGP_AJ_G0027329.1	84758635	84878935	Arhgef11	4591	909	209570	No_or_no_constitutive_exon
TCATCAGCCCACACTTAGGTTCTAATGCCCCTCCGTACCCTGGGTGGCAGGT	84929109	84929252	84929302	84929250	-1	3	MGP_AJ_G0027332.1	84919025	84935956	Ntrk1	4591	909	209570	No_or_no_constitutive_exon
AGGCCAGGCTCCGAGAGAGCGAGCAAGCCCGGGCCCTGCTGGAGCGGGAGGC	85822725	85822872	85822675	85822727	1	3	MGP_AJ_G0027368.1	85785356	85826705	Arhgef2	4591	909	209570	No_or_no_constitutive_exon
TGTTTTGTGGACCTAGGAGAAAATGCATGTTCTATCCTTGTTGGGAACAGGT	86009791	86009987	86009741	86009793	1	3	MGP_AJ_G0040290.1	85950939	86137335	None	4591	909	209570	No_or_no_constitutive_exon
ATCACATGACCCCCTAGGTTTAACCTTGCCTTTCATTTCTGGGCAGGTAGTC	86150108	86150174	86150224	86150172	-1	3	MGP_AJ_G0027374.1	86142314	86151250	Msto1	4591	909	209570	No_or_no_constitutive_exon
TCCTTTCTCCGCCATCTTTATCTTGTTCCATTCTCCTTGATGGGCTAAAGAG	86631962	86632163	86632213	86632161	-1	3	MGP_AJ_G0027399.1	86623946	86641843	Zbtb7b	4591	909	209570	No_or_no_constitutive_exon
TCTAATGATCATGTTTTACTGTCTTCCCTCCTGTTCTCCTGGGATAGCAGTC	87270659	87270854	87270904	87270852	-1	3	MGP_AJ_G0027415.1	87268520	87321563	Ubap2l	4591	909	209570	No_or_no_constitutive_exon
TTGAACTCAGAAATCCGCCTGCCTCTGCCTCCCGAGTGCTGGGATTAAAGGT	87327421	87327514	87327371	87327423	1	3	MGP_AJ_G0036937.1	87326348	87327514	Gm16540	4591	909	209570	No_or_no_constitutive_exon
AACCGATGTTAGTGATGTGTCTGCTTATCTCTTGTCATTTCTGGGGACAGTG	87552729	87552799	87552679	87552731	1	3	MGP_AJ_G0027424.1	87549166	87564772	Dennd4b	4591	909	209570	No_or_no_constitutive_exon
CAAATGGACCTTTCGCTCTAATATGTACTCTTAATCCTGCTGGGGTATAGAG	87552969	87553139	87552919	87552971	1	3	MGP_AJ_G0027424.1	87549166	87564772	Dennd4b	4591	909	209570	No_or_no_constitutive_exon
TGTCCTGAATCTGGTTTATAATTCACTTCCATCTTTGTGGGAATGGGTAGGT	87806223	87806377	87806427	87806375	-1	3	MGP_AJ_G0027432.1	87805261	87808620	S100a1	4591	909	209570	No_or_no_constitutive_exon
GGAGAGGAAAGAGGAGGAGGGGGAAGGGGAGAAGGGGGAAGGGGAAGGAGGA	90820707	90821174	90820657	90820709	1	3	MGP_AJ_G0012273.1	90818616	90821174	None	4591	909	209570	No_or_no_constitutive_exon
GGGCCGCCCCAATGAAGGAGCCAGATGCCATCAAGCTGTTTGTGGGGCAGAT	92166752	92166858	92166702	92166754	1	3	MGP_AJ_G0027512.1	92166054	92179795	Celf3	4591	909	209570	No_or_no_constitutive_exon
GATACTGTATGGAAGAAATGATAACTGTTTCCCAATCCTACCGAGGGCAGAA	93641545	93641701	93641751	93641699	-1	3	MGP_AJ_G0027557.1	93637360	93645410	BC028528	4591	909	209570	No_or_no_constitutive_exon
ATGACGATGAGGATGAAGCTGGCTCAGAAGTGGGAGAGGGAGAAGAGGAGGT	93695006	93695042	93694956	93695008	1	3	MGP_AJ_G0027560.1	93685271	93705287	Anp32e	4591	909	209570	No_or_no_constitutive_exon
AGGCTACACAAAGAAACCCTGTCTGGAGAGAGAGGGAAAGAGAGGGGAAGGG	94020135	94020984	94021034	94020982	-1	3	MGP_AJ_G0015489.1	94020133	94021792	Gm20627	4591	909	209570	No_or_no_constitutive_exon
TTGGCTTCAGGATGCCTTTATTCCGATAACTTTTCTTTGTGGGATGGTAGGT	94627147	94627344	94627097	94627149	1	3	MGP_AJ_G0027596.1	94603780	94638366	Pdzk1	4591	909	209570	No_or_no_constitutive_exon
CTGCGTGTGATAGTGCAGACCTGTAACCTCAGTAGAGATGGGAGGATCAGAA	100061887	100064769	100061837	100061889	1	3	MGP_AJ_G0036956.1	100061887	100064769	4632404M16Rik	4591	909	209570	No_or_no_constitutive_exon
ACCTCTGTGTGTCTCTCTGTCCTGCCCTGCCCGCCTCATGCTGAGGGCAGGC	101531767	101532116	101531717	101531769	1	3	MGP_AJ_G0027653.1	101521650	101591655	Syt6	4591	909	209570	No_or_no_constitutive_exon
GGAAGAACTCAGTGTTTGACCTTAGGAGTATAGTTCTGTTGGCAGGGCAGGG	103877088	103877186	103877236	103877184	-1	3	MGP_AJ_G0027683.1	103873768	103885837	I830077J02Rik	4591	909	209570	No_or_no_constitutive_exon
AGTGGCCAGTGCTCTGAGTCAGGATCACTTGGCCCAGGAGAGGGCATGAGGC	105513076	105513143	105513193	105513141	-1	3	MGP_AJ_G0027709.1	105513068	105561786	Slc6a17	4591	909	209570	No_or_no_constitutive_exon
CAAGGTTTTTATAACCGTCTAGTCAAGGCCATGGGTTGTTGGGGGTCTAGGA	105938507	105938628	105938457	105938509	1	3	MGP_AJ_G0027716.1	105931794	105947520	Eps8l3	4591	909	209570	No_or_no_constitutive_exon
CTTATCTGGGGTGGGCTGCTGAGGGTGAGTCTGGGCTGTGAGGGCTGCAGGT	105964401	105964502	105964552	105964500	-1	3	MGP_AJ_G0040310.1	105961395	105965863	None	4591	909	209570	No_or_no_constitutive_exon
GTTCGATGTAAAATGAGAATGATATTGTGTTGCATCCTTTGGGAATCTAGGT	107233942	107234110	107233892	107233944	1	3	MGP_AJ_G0027753.1	107200008	107241183	Slc25a24	4591	909	209570	No_or_no_constitutive_exon
ACATATCTCCTCTTTCTGTCAGCAAGTATTTGGGGGCAAGTAAGGGAAAGTG	120213683	120213746	120213796	120213744	-1	3	MGP_AJ_G0040315.1	120213683	120317368	None	4591	909	209570	No_or_no_constitutive_exon
CACAAAACCAGCCAGTGCAGCTGGAAATTCTGGTTTCTTTGGGCAGATAGAA	120342804	120342988	120342754	120342806	1	3	MGP_AJ_G0027795.1	120332053	120352237	Gclm	4591	909	209570	No_or_no_constitutive_exon
TCGAACTCAGAAATCCGCCTGCCTCTGCCTCCCGAGTGCTGGGATTAAAGGT	124462609	124464775	124462559	124462611	1	3	MGP_AJ_G0001243.1	124459962	124464775	None	4591	909	209570	No_or_no_constitutive_exon
TACAGGGATTTACAATGGTTTAGGAAGTAGATCGGGCTGTGGGTTTAGAGTA	138179126	138179129	138179076	138179128	1	3	MGP_AJ_G0012445.1	138177489	138179129	None	4591	909	209570	No_or_no_constitutive_exon
GAGGTCACTCCTGACCCTTGTGTCTCCTCTCTCAAACCTTTGTGGGACAGCT	140576117	140576311	140576067	140576119	1	3	MGP_AJ_G0027899.1	140559725	140580403	Gbp7	4591	909	209570	Yes
CCCCCCCCACCCCCCACCCCCCCCTCCGTGGCCAAGTGTCGATTGGGCAGAG	142259472	142261563	142261613	142261561	-1	3	MGP_AJ_G0036991.1	142259472	142261563	Gm43445	4591	909	209570	No_or_no_constitutive_exon
CATAAAAGTTATAATGTATTTGTTTTTGTTTGCTTGTTGTGGGGATGTAGAT	142937335	142937572	142937622	142937570	-1	3	MGP_AJ_G0027912.1	142935063	142977180	Clca3b	4591	909	209570	No_or_no_constitutive_exon
CTGGCATCCACGTGCTGAAGATAATGTGGAAGTGGCTAGGGGAAATGCAGGT	143112158	143112321	143112371	143112319	-1	3	MGP_AJ_G0027915.1	143111418	143140289	Clca1	4591	909	209570	No_or_no_constitutive_exon
TTTCCTCTTTTTCTTCACTCTCTCTCTCTCTTTTCTTCTGGGGACCTAAGGG	143197180	143197411	143197461	143197409	-1	3	MGP_AJ_G0027916.1	143181179	143210421	Clca2	4591	909	209570	No_or_no_constitutive_exon
TTTTTTTTTTTTTTTTTTTTTTTTTTTTTTTTTTTTTTTAGGGACTGGAGAG	157881088	157881280	157881038	157881090	1	3	MGP_AJ_G0027977.1	157854695	157881280	Rpe65	4591	909	209570	No_or_no_constitutive_exon
GGCCTCCACTTACGGGTCGCTGTTTGTTTTTCCCGCCTGGGTGATAACAGGC	393287	393387	393437	393385	-1	4	MGP_AJ_G0027982.1	386608	393761	Rps20	4591	909	209570	No_or_no_constitutive_exon
AAAGTCTCTCTTGTCCACTTGGCTGTCTCGAATGATATTCATGGGAAGAGGA	2883071	2883341	2883391	2883339	-1	4	MGP_AJ_G0003849.1	2881093	2885460	4930430E12Rik	4591	909	209570	No_or_no_constitutive_exon
TCTGGAGACAGGAACGAGACTTTAAGCCTTTTCTTCCTTCTTGGGAACAGAT	5302845	5302929	5302795	5302847	1	4	MGP_AJ_G0027998.1	5164480	5345051	Chd7	4591	909	209570	No_or_no_constitutive_exon
GCTGAGTGATGGTGGCCCATGCCTTTAGATTCAGCACTTGGGAGGCAGAGGC	18299256	18300555	18299206	18299258	1	4	MGP_AJ_G0028050.1	18224220	18300555	Usp45	4591	909	209570	No_or_no_constitutive_exon
AGAATGGAGTTGGGGTAACTGGGCTCGTCCATATTCTTTCACGGGAACAGAC	21373204	21373558	21373154	21373206	1	4	MGP_AJ_G0028058.1	21368187	21375074	Ndufaf4	4591	909	209570	No_or_no_constitutive_exon
ATCTGAGAAGTTAGTTTTGCTGCTTGTGTGTTTAGGGGGAAAAGAAGAAGAG	29156376	29156543	29156326	29156378	1	4	MGP_AJ_G0028070.1	29062376	29180567	Mdn1	4591	909	209570	No_or_no_constitutive_exon
TGTGCTGTCTCTTTGTGAAGTCTGTGATTGCTTTTGGCTTGGGTGCACAGGT	36622585	36622702	36622535	36622587	1	4	MGP_AJ_G0028098.1	36577233	36640798	Aco1	4591	909	209570	No_or_no_constitutive_exon
GGGATAATGGGAAGATACTTGCTGACTTGGGTGGTGGTCTCTGGGGGCAGGC	39643547	39643697	39643747	39643695	-1	4	MGP_AJ_G0028153.1	39642107	39650192	Fancg	4591	909	209570	No_or_no_constitutive_exon
TAGAGTCCGAAGGGACACGAGAGTCAGCTATTAATGTGGCAGAGGGGAAGAA	39670561	39670622	39670672	39670620	-1	4	MGP_AJ_G0028155.1	39668762	39672778	Stoml2	4591	909	209570	No_or_no_constitutive_exon
GGGGGGCGGGGGTCTGAAGCTCTAAAGCTAACCTGCTGCTCTGGGGACAGGA	40176186	40176294	40176344	40176292	-1	4	MGP_AJ_G0028168.1	40173303	40204388	Tln1	4591	909	209570	No_or_no_constitutive_exon
GAGGACAGTGAGAGGTGAAGTAGCCTGACAATTCCAAGCCGAGAAGGGAGGA	40274545	40274858	40274908	40274856	-1	4	MGP_AJ_G0003871.1	40274545	40285454	Gm12473	4591	909	209570	No_or_no_constitutive_exon
TCTGGGAGGAGCCCTGGATTAAACTAGAGGTTTGGCTCCTATGGGGAGAGCC	40298448	40298550	40298600	40298548	-1	4	MGP_AJ_G0028175.1	40298162	40300402	Hint2	4591	909	209570	No_or_no_constitutive_exon
AAACTCTTGGGGTCATCTGGGTTTCCCTGTGGACTCAGGGCATAACAGAGAA	40442243	40442438	40442488	40442436	-1	4	MGP_AJ_G0012618.1	40442243	40443603	None	4591	909	209570	No_or_no_constitutive_exon
AGGTGTTCCTAAAATGGGTAATCAAAACTGTTTTCCTGTCTGGGGTGGAGCT	40687688	40687915	40687965	40687913	-1	4	MGP_AJ_G0028189.1	40680100	40731459	Gne	4591	909	209570	No_or_no_constitutive_exon
GCTTTGATTTCTTTCTATAAAAAATTATTTATTGGGGTGGGGACAACAAGGA	44957258	44957554	44957208	44957260	1	4	MGP_AJ_G0028232.1	44956258	45109705	Invs	4591	909	209570	No_or_no_constitutive_exon
CCTTTCTCTGTTCTTCTCCCTTCGTTTTACATTTTGGGATGGGTCTGAAGAC	56072623	56072776	56072826	56072774	-1	4	MGP_AJ_G0028296.1	55978262	56099881	Susd1	4591	909	209570	No_or_no_constitutive_exon
GTGGCAGCAAAGTCTGAAACAGCCTGCTTCAAGGCTGGGGGAGGCTACAGTT	58859693	58860246	58859643	58859695	1	4	MGP_AJ_G0003886.1	58853036	58860246	Gm12910	4591	909	209570	No_or_no_constitutive_exon
GGCTATCCCTTCACCCCGCACCCTCAAAAAAGAACTGGGTCGTAATGGAGGC	59452163	59452207	59452113	59452165	1	4	MGP_AJ_G0028320.1	59323482	59466606	None	4591	909	209570	No_or_no_constitutive_exon
CTGTGTCTGAACGGGCGTGTCTGTGCATTTCTTGGTAACCTCGGGAGCAGAC	68942027	68942044	68942094	68942042	-1	4	MGP_AJ_G0028345.1	68901753	68985432	Tle1	4591	909	209570	No_or_no_constitutive_exon
AATATCAATTCCAAATGTTATAGTAACGTATACTTTTTTAAATTGGGCAGCT	96615238	96615450	96615188	96615240	1	4	MGP_AJ_G0028447.1	96601182	96654549	Efcab7	4591	909	209570	No_or_no_constitutive_exon
TCTCTTCCTTTGCATCCTTTGCTACTCCCTCCCTTCCCTGGCTGGGATAGAC	101482990	101483029	101482940	101482992	1	4	MGP_AJ_G0028472.1	100418503	101549098	Dab1	4591	909	209570	No_or_no_constitutive_exon
TCATGCTGGGGTCCTCACGTTCTCTGCTTCTCTTCCTTCTTGGGGATCAGGA	103263333	103263525	103263575	103263523	-1	4	MGP_AJ_G0028481.1	103246058	103268394	Pcsk9	4591	909	209570	No_or_no_constitutive_exon
GTTAACCCAGGAACTGTTCTCCTCACTCCCACAATGGCTGCCATGGGAAGAT	103259009	103259143	103259193	103259141	-1	4	MGP_AJ_G0028481.1	103246058	103268394	Pcsk9	4591	909	209570	No_or_no_constitutive_exon
CTCGAACTCAGAAATCCTCTGCCTCTGCCTCCCGAGTGCTGGGATTAAAGGC	105326047	105326414	105325997	105326049	1	4	MGP_AJ_G0037002.1	105323367	105326414	Gm12737	4591	909	209570	No_or_no_constitutive_exon
TTATTGTACCAGAGCAACAGGAATAATTCAGGATTGTTGTGGGCAAACAGGT	105974435	105974677	105974727	105974675	-1	4	MGP_AJ_G0028530.1	105872900	106014958	Osbpl9	4591	909	209570	No_or_no_constitutive_exon
TCTTTCTCTCCACCCCCATCTTTCCTGGAAACTCGCTTTGGGCGCGGCAGAC	111418883	111419031	111418833	111418885	1	4	MGP_AJ_G0028556.1	111415790	111432255	Tal1	4591	909	209570	No_or_no_constitutive_exon
ACTGAGTGTCCAGGCTCTAACTCCCACTCCCACTCCCCTGACCAGGGCAGAG	113514829	113514972	113514779	113514831	1	4	MGP_AJ_G0028603.1	113502460	113526695	Ptch2	4591	909	209570	No_or_no_constitutive_exon
TTTCTCTTTCCTCATCTTTATGCTTCTGTCCTGTTTTTCGGGGGTTGCAGAG	114812991	114813070	114813120	114813068	-1	4	MGP_AJ_G0028626.1	114784241	114831626	Szt2	4591	909	209570	No_or_no_constitutive_exon
GTTTCTTTGGAAAGTCAGTTATGTCAATGACATTTTGCTGGGGCACACAGGT	115762680	115763404	115763454	115763402	-1	4	MGP_AJ_G0028656.1	115755544	115776063	Ppih	4591	909	209570	No_or_no_constitutive_exon
TTTTGATTGTTTGTTTTGTTTTGTTTTTTGCTGTTGTTTTGGGCAAGCAGCA	120037035	120037159	120037209	120037157	-1	4	MGP_AJ_G0028700.1	119931130	120282563	Macf1	4591	909	209570	No_or_no_constitutive_exon
GTCCTACCCAAGAGCAACCCTGTCACCTGTTCCTTAACATTGGGCCAAAGGT	121393991	121394119	121393941	121393993	1	4	MGP_AJ_G0028712.1	121338271	121397252	Inpp5b	4591	909	209570	No_or_no_constitutive_exon
GCTTCTGGTCTGCTTTTATGACCCCATCTATTCTGTGTGTGGGTTGACAGCT	122693335	122693503	122693285	122693337	1	4	MGP_AJ_G0028728.1	122675953	122708950	Oscp1	4591	909	209570	No_or_no_constitutive_exon
GGGTGAGTTTGAGATCACAGAGCAGCTGGAGCAGAACACCAGTAAGGGAGAC	122704668	122704703	122704618	122704670	1	4	MGP_AJ_G0028728.1	122675953	122708950	Oscp1	4591	909	209570	No_or_no_constitutive_exon
AGCATTTTTCATGGAATTTCTGTAACCTTCATTTTTCTTGTTGGGAACAGGT	123010357	123010445	123010495	123010443	-1	4	MGP_AJ_G0028739.1	122968441	123072968	Ago3	4591	909	209570	No_or_no_constitutive_exon
TGTAACCATTGCTCTCTGTCCTTTCACTTCCTTTGGGGGCGGGGACCCAGGT	125791210	125791609	125791659	125791607	-1	4	MGP_AJ_G0028772.1	125784465	125794883	Hpca	4591	909	209570	No_or_no_constitutive_exon
GGGTTTAAGTCAGCAAAGCCTCGTTGGTGGCTCCAATTGTGGCTGGGTAGCT	125984028	125984388	125984438	125984386	-1	4	MGP_AJ_G0028778.1	125981617	126009933	Rbbp4	4591	909	209570	No_or_no_constitutive_exon
ACATTCAGGTTTTAGAAGACCACCTAGAAGGAAGGAGCTGGGTAGAACAGGT	126103053	126103367	126103417	126103365	-1	4	MGP_AJ_G0028781.1	126102549	126118036	Zbtb8b	4591	909	209570	No_or_no_constitutive_exon
GCCATGCCTTGACTCTCATGCCTTGACTCTCCTCTCCTTAGGGGCCACAGGG	126782406	126782448	126782356	126782408	1	4	MGP_AJ_G0028801.1	126736132	126788845	Col16a1	4591	909	209570	No_or_no_constitutive_exon
CCCCTCCCCCTGCCCCGCCCTACCTCTGATGTTGTGTCCCTGTGGGGCAGGC	126825220	126825464	126825514	126825462	-1	4	MGP_AJ_G0028803.1	126819772	126828967	Hcrtr1	4591	909	209570	Yes
GAACTTTAGAAAATGTGACCTAGTCTACAGAAGTTGGTCTTTGGGGGCAGGT	127541225	127541323	127541373	127541321	-1	4	MGP_AJ_G0006515.1	127538264	127548002	A930031H19Rik	4591	909	209570	Yes
ACTGTGAACCCCAAGTGTGAGAATCATTTTATCTTTCTTTGGCAGGGCAGTT	128215207	128215347	128215397	128215345	-1	4	MGP_AJ_G0006517.1	128188895	128220122	Gm12962	4591	909	209570	No_or_no_constitutive_exon
CTTGGGCCTGTGACAATCCACAAGGCTGAATCACAGCCCCTGGGGTTGAGGT	128311120	128311443	128311493	128311441	-1	4	MGP_AJ_G0028816.1	128311115	128382797	Ptpru	4591	909	209570	No_or_no_constitutive_exon
TGGCTTGTTTGTGAGCACCTTTTCAATGACTTGGTGTCTTGGGTGTGTAGCC	128548784	128548994	128549044	128548992	-1	4	MGP_AJ_G0028820.1	128468607	128622680	Epb41	4591	909	209570	No_or_no_constitutive_exon
ATCCTGGAGGTTCCTGAGGGTCCGCCCGTCTTCCTCAGCCCGTGGGTGAGCT	129351223	129352115	129352165	129352113	-1	4	MGP_AJ_G0028839.1	129347887	129365351	Themis2	4591	909	209570	No_or_no_constitutive_exon
AGGGCGTCGCGGACGGCATGTGACCACTCCGGCGCGGGAAGGCGCGGGAGGG	131309345	131310167	131310217	131310165	-1	4	MGP_AJ_G0028891.1	131165779	131310691	Man1c1	4591	909	209570	No_or_no_constitutive_exon
CTCTTCCCTCCCAGACACCCTGAAGTCTCCTTTGCATGTCTGAGGGGCAGGA	132868016	132868126	132867966	132868018	1	4	MGP_AJ_G0028921.1	132839693	132878385	Asap3	4591	909	209570	No_or_no_constitutive_exon
TAAGGAATTATTGGTATGAGTTGACTTTTTTCTTCTCTTGGGGAACCTAGAA	133253696	133254128	133253646	133253698	1	4	MGP_AJ_G0028929.1	133251183	133254128	4930549C01Rik	4591	909	209570	No_or_no_constitutive_exon
AGGCCTGATTGGAGCTGGAGACTGAGCCATGGCCTTGGGTCTGGGGACAGGT	134402642	134402772	134402592	134402644	1	4	MGP_AJ_G0028945.1	134350098	134414636	Rap1gap	4591	909	209570	No_or_no_constitutive_exon
CCTTGGGAGAGTCTTGTCTTGATGCTTTTCTCTTCCTCCTTGGGAAACAGCT	134935689	134935849	134935639	134935691	1	4	MGP_AJ_G0028949.1	134914852	134943181	Hp1bp3	4591	909	209570	No_or_no_constitutive_exon
GCTGTTCGGCTGGGGGAAGCCCGGCCCCGCGGCGGCCTGGGGCCGCGGAGAG	135026706	135026963	135027013	135026961	-1	4	MGP_AJ_G0028953.1	135014223	135027181	Pink1	4591	909	209570	No_or_no_constitutive_exon
GAGGTCATCCCTAGGGTGGAAGTCTGACACTTGGCCCCCTGGGATTGCAGGA	136177104	136177233	136177054	136177106	1	4	MGP_AJ_G0028977.1	136071340	136207668	Ubr4	4591	909	209570	No_or_no_constitutive_exon
CTGTTGGTCTGAGCAGAGGTCCTCCTCTTGCCTCTCTGTTGGGGATACAGGA	137782787	137782908	137782958	137782906	-1	4	MGP_AJ_G0028995.1	137777380	137820867	Crocc	4591	909	209570	No_or_no_constitutive_exon
AGAGAAGCCTTATTTGTGTGACAAGTGTGGCCGTGGTTTCAACCGGGTAGAC	138235109	138235268	138235059	138235111	1	4	MGP_AJ_G0029008.1	138213669	138236641	Zbtb17	4591	909	209570	No_or_no_constitutive_exon
CTGCTGGTTGTGGACTATGCCACCTGCTCCAGCGCTAGCTGGTGGGGAAGCT	138602910	138602968	138603018	138602966	-1	4	MGP_AJ_G0029020.1	138598890	138632637	Ctrc	4591	909	209570	No_or_no_constitutive_exon
TTTGTCCCTGGGCCTGCTGGACAGGTGGTTAGTGGGGCCTGGGCTGGCAGGC	145293237	145293380	145293430	145293378	-1	4	MGP_AJ_G0029074.1	145279830	145311435	Mfn2	4591	909	209570	No_or_no_constitutive_exon
TGGCCAGAGAGGATCCCATGTCCCTGACTCAGTGGGCCGGTGGGGGGCAGGT	145677533	145677647	145677697	145677645	-1	4	MGP_AJ_G0029087.1	145662737	145710435	Ptchd2	4591	909	209570	No_or_no_constitutive_exon
TGAGTCCGCAACTCACTGAGTGCCTGGGCCTGTGTGTCTCCTTGGGAAAGGG	145672156	145672283	145672333	145672281	-1	4	MGP_AJ_G0029087.1	145662737	145710435	Ptchd2	4591	909	209570	No_or_no_constitutive_exon
TGTTCTCTCCTGAGTCTCTTCTTCCTTCTCTATTCACCTCTAATGGGCAGGC	147725750	147725809	147725700	147725752	1	4	MGP_AJ_G0029118.1	147720594	147733337	Eno1	4591	909	209570	No_or_no_constitutive_exon
TGTGGGGCCCGGAAGTCCATTCTCACTTTTGTTTGGTTTTGGAGGGGCAGAT	148106732	148106894	148106682	148106734	1	4	MGP_AJ_G0029119.1	147767104	148114816	Rere	4591	909	209570	No_or_no_constitutive_exon
CTTGAACTCTTGCTCCTCCCGCTCCCATCTCATGTGTGCTGGGGTTACAGCA	148436830	148437084	148436780	148436832	1	4	MGP_AJ_G0029123.1	148421497	148454100	Tnfrsf9	4591	909	209570	No_or_no_constitutive_exon
GCTGGGTAGCCACGCGATTGTCCTGAAACACATCCCTTCCTGGGGTGCAGGG	149644785	149644922	149644735	149644787	1	4	MGP_AJ_G0029136.1	149627246	149656197	Plekhg5	4591	909	209570	No_or_no_constitutive_exon
CCTGAGCCTGGCACACACAGGCTCATCTTTGTCATCTTTGTGGGGGACAGTC	152496282	152496402	152496232	152496284	1	4	MGP_AJ_G0029165.1	152473148	152498579	Mmel1	4591	909	209570	No_or_no_constitutive_exon
TGGATCTGACTGGACACTGACCAGTTATGTGTGGGCTTGGGCTGGGGCAGGG	152575791	152575873	152575741	152575793	1	4	MGP_AJ_G0029169.1	152567789	152584580	Pank4	4591	909	209570	No_or_no_constitutive_exon
AGCCTCTGAGGTCATGGCCTTCTCCCACTCCTCTTGTCTTGGGACCACAGGT	152605894	152606066	152606116	152606064	-1	4	MGP_AJ_G0029170.1	152586773	152663771	Plch2	4591	909	209570	No_or_no_constitutive_exon
TTCCCAGGCCCCCTAACTGCCGCCCTTGGTTTCTCTCGGAGGGAAGTAAGAG	152862219	152862321	152862169	152862221	1	4	MGP_AJ_G0029175.1	152861486	152868361	Faap20	4591	909	209570	No_or_no_constitutive_exon
GTGCTTCCCAGGCCCCCTAACTGCCGCCCTTGGTTTCTCTCGGAGGGAAGTA	152862215	152862321	152862165	152862217	1	4	MGP_AJ_G0029175.1	152861486	152868361	Faap20	4591	909	209570	No_or_no_constitutive_exon
CAGGTACAATGTGGGCTGAAGACCACCGTCTTTGCCTTTTTGTGGGACAGCC	153372015	153372181	153372231	153372179	-1	4	MGP_AJ_G0029190.1	153358995	153379220	Atad3a	4591	909	209570	No_or_no_constitutive_exon
TTCTTACTTCGCAGACGGTGGCAGGGTACACCATTCCTCCGGGACATCAGGT	804233	804366	804416	804364	-1	5	MGP_AJ_G0029231.1	798731	822404	Cyp51	4591	909	209570	No_or_no_constitutive_exon
TTTGTGATAATCCCAAAACTTCTGCTCATGTCAATGCTTGGCGTGGGAAGAA	2399451	2399490	2399540	2399488	-1	5	MGP_AJ_G0029237.1	2389556	2466462	Cfap69	4591	909	209570	No_or_no_constitutive_exon
ATGCATTCCTAAAAGCCCATGTTCATGGAGCTCTGTCTTCCTGGGAACAGGC	14151280	14151424	14151474	14151422	-1	5	MGP_AJ_G0040370.1	14149666	14153867	None	4591	909	209570	No_or_no_constitutive_exon
ATACCAGAGCTTCCAGGTATCTAACTGTGATTCTTCTGCCCTTGGGAAAGGC	18952762	18952968	18953018	18952966	-1	5	MGP_AJ_G0029291.1	18827725	19294099	Reln	4591	909	209570	No_or_no_constitutive_exon
GAGAGCATTTATACAAGATTTAAATTATTGAAATTCTCTCCTGGGAGTAGCA	19462433	19462524	19462574	19462522	-1	5	MGP_AJ_G0029292.1	19426823	19486495	Orc5	4591	909	209570	No_or_no_constitutive_exon
GCTCTCTCTCTCTCCTTTCTCTCCTAACTATTGATATGGGGTGAAAACAGGG	20881441	20881571	20881621	20881569	-1	5	MGP_AJ_G0029300.1	20880905	20998129	Fam126a	4591	909	209570	No_or_no_constitutive_exon
TCAAAGTCCCATTCACACCCCTATGACCTGCCTTCATCTGTTGGGAACAGGT	21597014	21597424	21597474	21597422	-1	5	MGP_AJ_G0029318.1	21565479	21598879	Smarcd3	4591	909	209570	No_or_no_constitutive_exon
GTCTTAAGTAAAATTGCCTTTAAATTGTCTTTGGTTTTTGTGGGAGCCAGGT	27226791	27226956	27226741	27226793	1	5	MGP_AJ_G0029351.1	27200213	27231343	Hadhb	4591	909	209570	No_or_no_constitutive_exon
TGACGTTTTGGGGGGTGATGTTAGCCTTGACCTTTGTTCTGGGCTGGCAGGT	28098178	28098418	28098128	28098180	1	5	MGP_AJ_G0029373.1	28080068	28104824	Cad	4591	909	209570	No_or_no_constitutive_exon
TGTTTCAGGGTGATGTTGTCGGTCTGGAGCGAGGTGGTGGGAAGACAGAGGT	28303975	28304070	28304120	28304068	-1	5	MGP_AJ_G0029388.1	28284305	28323256	Ift172	4591	909	209570	No_or_no_constitutive_exon
AAGCCCAAATGACCATTTACAGAATGCTTTGTTGTTGTGTGGGATGTCAGGC	28538074	28538179	28538024	28538076	1	5	MGP_AJ_G0029391.1	28516324	28553597	None	4591	909	209570	No_or_no_constitutive_exon
AATGAAGCACGAGATTGGAGAATTCCCTGTATTTTTCTTTGGGTCTAAAGAT	31038616	31038718	31038566	31038618	1	5	MGP_AJ_G0029421.1	30975581	31054272	None	4591	909	209570	No_or_no_constitutive_exon
TGTGGGTGGGCGTGGCCGGGGCATCACCAGTGGAACGGTTCGGGGTGCAGCC	31133796	31133973	31133746	31133798	1	5	MGP_AJ_G0029423.1	31133509	31135100	Gm1673	4591	909	209570	No_or_no_constitutive_exon
GGGCGAGGCAGGATGTGCTGCTGGATCACTTCTGTAGTCTGGGTGAGCAGTC	31394984	31395140	31395190	31395138	-1	5	MGP_AJ_G0029428.1	31350639	31444230	Zfyve28	4591	909	209570	No_or_no_constitutive_exon
TCTCTCCAGGTTGGGTGGTCCCAGGAGGCCCAGGGGTGCTGTGGGCGGAGCC	32208897	32209193	32209243	32209191	-1	5	MGP_AJ_G0004042.1	32208897	32210473	Gm43791	4591	909	209570	No_or_no_constitutive_exon
GGAATCGATGCCCCACAAGCATGTGGCTTTCTCTCCTGTGCACGGGGCAGGT	32548215	32548654	32548165	32548217	1	5	MGP_AJ_G0006605.1	32542868	32549428	4930478P22Rik	4591	909	209570	No_or_no_constitutive_exon
TCCTCTCTCTGGGTAGAGCTCACATGACCTCTTTTCCCACTGGGAATTAGGA	33923876	33924087	33923826	33923878	1	5	MGP_AJ_G0004045.1	33922267	33924087	Gm43701	4591	909	209570	No_or_no_constitutive_exon
GACCATGGTTGTGTTGTTTTCTCCTTCTCATCCACCCCCCGGGCGCAAAGCC	47209725	47209817	47209867	47209815	-1	5	MGP_AJ_G0029509.1	47120251	47217869	Adgra3	4591	909	209570	No_or_no_constitutive_exon
TAGAAGCATTTATTGTCTGCATTCATAAATAAAAGAGATGGGTGGCAAAGAC	50345159	50348530	50348580	50348528	-1	5	MGP_AJ_G0029520.1	50296993	50406510	Sel1l3	4591	909	209570	No_or_no_constitutive_exon
GCATTGGGATGACCCTGAAGAGTTAACAAGTGGCTTTAGCACGGGCTGAGCT	64311614	64311702	64311564	64311616	1	5	MGP_AJ_G0029559.1	63997191	64314226	Limch1	4591	909	209570	No_or_no_constitutive_exon
CAGCGAGGACCTGCGGGACGCCACCTCCTTGCTGGCGGCCGGCGAGGGAGGC	70154853	70154932	70154803	70154855	1	5	MGP_AJ_G0029586.1	70154222	70216172	Slain2	4591	909	209570	No_or_no_constitutive_exon
AGATGGTGGGCAAACTGTTTTGTTTTGTTTTTCTTTTGGGGGGGCACCAGGT	70301128	70301305	70301355	70301303	-1	5	MGP_AJ_G0029590.1	70268763	70506247	Fryl	4591	909	209570	No_or_no_constitutive_exon
ATGACTATGCTAAAAGACTCTCTCTCTCTCTTTTTGGGGGATGGGGGTAGGA	73574814	73574935	73574985	73574933	-1	5	MGP_AJ_G0029611.1	73561927	73581731	Pdcl2	4591	909	209570	No_or_no_constitutive_exon
AGAGTACAGACTAACCAATGTCTTCTCTTCTTTTTCTGTCCTGGGAGAAGGA	74273523	74273718	74273473	74273525	1	5	MGP_AJ_G0029620.1	74267176	74273718	Arl9	4591	909	209570	No_or_no_constitutive_exon
AGACAAACTCCTTTCACCATAGTGTATTTGTTTTTGGTTTTGGGGTGCAGGG	84194861	84195010	84195060	84195008	-1	5	MGP_AJ_G0029644.1	84184842	84196844	Ugt2b1	4591	909	209570	No_or_no_constitutive_exon
ATGTGGATTAATACCTTCTTTTGATGAATTGTCCCTCTCTGGGTGTCAAGGA	94200062	94200146	94200012	94200064	1	5	MGP_AJ_G0029731.1	94018846	94428692	Fras1	4591	909	209570	No_or_no_constitutive_exon
ACGTCTCTGTTTTCCATTCTCTTCCCCTCATGCCCCTCTTAAACGGGAAGCT	96899281	96899361	96899411	96899359	-1	5	MGP_AJ_G0029744.1	96887386	96922890	None	4591	909	209570	Yes
GGCTCCAGAGAAATGGTACTTTTCGTGAAACCTATGTTTTCACAGGGCAGCC	97771370	97771445	97771320	97771372	1	5	MGP_AJ_G0004103.1	97753994	97774326	Tmem150cos	4591	909	209570	No_or_no_constitutive_exon
GAGCTTCATGTGTTTCGCAAATTGTATCTTATATCTTGGGTAAAACACAGGT	104671817	104671969	104672019	104671967	-1	5	MGP_AJ_G0029796.1	104670395	104755773	Hfm1	4591	909	209570	No_or_no_constitutive_exon
ATTAGAATAACTCCATCCTGTTTTCTTTTTATAATTTTGGGATTATAAAGAT	106074333	106074534	106074283	106074335	1	5	MGP_AJ_G0029815.1	105981340	106088569	Ccdc18	4591	909	209570	No_or_no_constitutive_exon
GTCTGTGTCTGGTCTGTACCTAACTTTGTATTTTCATCTTTTGGGGGCAGCT	106516934	106517046	106517096	106517044	-1	5	MGP_AJ_G0029825.1	106514248	106537809	Dgkq	4591	909	209570	No_or_no_constitutive_exon
CATTTGTCCATGCACATATCTGTGTATGTGTGCTGGTGCTGGTGGGGTAGGG	110989249	110989467	110989517	110989465	-1	5	MGP_AJ_G0029876.1	110803223	111015387	Myo18b	4591	909	209570	No_or_no_constitutive_exon
GCTTGGTTTCATCCCAGGGTCAGGACATGGTTTTGCATATTGGGAGGCAGGA	111037333	111037538	111037588	111037536	-1	5	MGP_AJ_G0029877.1	111030090	111137799	Adrbk2	4591	909	209570	No_or_no_constitutive_exon
AGGCACAGGGGTCTGTACTGGGTTATGGGTAGGGGTAGGGAAGATGTGAGGT	111200647	111200699	111200749	111200697	-1	5	MGP_AJ_G0029879.1	111197964	111203694	Crybb3	4591	909	209570	No_or_no_constitutive_exon
ATTTATTACATGTAAGTACACTGTAGCTGTCATCCAGAAGAGGGCATCAGAT	112053823	112053958	112054008	112053956	-1	5	MGP_AJ_G0006760.1	112052842	112054382	Gm42797	4591	909	209570	No_or_no_constitutive_exon
GGCCATGTGCAGCCGGCTAACGTTCCCACCATGTATTTTGTGGGGCACAGGT	112501500	112503800	112503850	112503798	-1	5	MGP_AJ_G0029901.1	112501500	112518400	Kctd10	4591	909	209570	No_or_no_constitutive_exon
GGTCCCTCTGAAAGTGAAGGCATTGACTTTGCCGTTCTTGGGGCGGGTAGGA	113269487	113269544	113269594	113269542	-1	5	MGP_AJ_G0029922.1	113268692	113277840	Acads	4591	909	209570	No_or_no_constitutive_exon
GCCCCCTCCTGGGCTCCCTAACTGCCTCTCTCCTCTTGGTGGGCCTGAAGGT	114315778	114315968	114316018	114315966	-1	5	MGP_AJ_G0029944.1	114308546	114472319	Ccdc60	4591	909	209570	No_or_no_constitutive_exon
GGATAACCTGGAGTAGATGTCCACTTGACGGGTCTCTGGTTGGGTGACAGGT	119010334	119010585	119010635	119010583	-1	5	MGP_AJ_G0029978.1	119001854	119026413	Oas3	4591	909	209570	No_or_no_constitutive_exon
TTTAGGGCGGCTCCTATGATGAACACACTGCACTCAAGGGCAAGTCAGAGGC	119058495	119058739	119058789	119058737	-1	5	MGP_AJ_G0029980.1	119050656	119062945	Oas1c	4591	909	209570	No_or_no_constitutive_exon
ATCCCTTAATCTACACCATCCTCATCTGGGAATGTACCTCCCTGGGGAAGGA	119157753	119157861	119157911	119157859	-1	5	MGP_AJ_G0029983.1	119142883	119175379	None	4591	909	209570	No_or_no_constitutive_exon
CTCAGAGATCCACCTGCCTCTGCCTCCTAAATGCTGGGATTAAAGCAGAGAA	120127319	120127744	120127794	120127742	-1	5	MGP_AJ_G0004148.1	120127319	120136867	Gm16552	4591	909	209570	No_or_no_constitutive_exon
GGAGTCCTGGATGATCCTAGTAGTAACATCTGCTCCCGCGCAGGGGACAGGT	120266168	120266495	120266118	120266170	1	5	MGP_AJ_G0030004.1	120262594	120268243	Fam109a	4591	909	209570	No_or_no_constitutive_exon
GGTCGTGGGTATATCTGTCCCCTTAGTACCTCGCCTCCCTGGGAATACAGTC	121216484	121216642	121216692	121216640	-1	5	MGP_AJ_G0030023.1	121203596	121237555	Anapc5	4591	909	209570	No_or_no_constitutive_exon
CCAGTGAGAGTGGGGGGCAACTACTGCTTTAGACTTTCAGTGTAGGGGAGAA	121987912	121988602	121988652	121988600	-1	5	MGP_AJ_G0030039.1	121975594	121989341	Diablo	4591	909	209570	No_or_no_constitutive_exon
GGCCAGCTGAGACCAGTCTTTACTAGCGCCACGGCAGCTGGTGGGCCAAGAC	122476394	122476661	122476344	122476396	1	5	MGP_AJ_G0001735.1	122475155	122476661	None	4591	909	209570	No_or_no_constitutive_exon
GATGGGCTGGCCTTCCAGATGCGAACAGGCCTACTTCCCTGAGGGCTCAGCC	122585143	122585285	122585093	122585145	1	5	MGP_AJ_G0030054.1	122583182	122585290	Arl6ip4	4591	909	209570	No_or_no_constitutive_exon
AATACACAATGAATTTTTAGCTGAGTCTTGTTTGTGGCTTTTGAGGGTAGGT	122866252	122866447	122866497	122866445	-1	5	MGP_AJ_G0030059.1	122840588	122899614	Sbno1	4591	909	209570	No_or_no_constitutive_exon
GTGCAGTCCATAGTGTTTAATACGTGTTCATTTTTCTTTCTGTAGGGTAGAA	123137533	123137647	123137483	123137535	1	5	MGP_AJ_G0030068.1	123105761	123140285	Atp6v0a2	4591	909	209570	No_or_no_constitutive_exon
TTATATGTATAACTTTTTTGTCTGCCTGCATGTATGTGTACCTGGGGAAGCC	126969722	126969829	126969879	126969827	-1	5	MGP_AJ_G0006817.1	126969071	126970591	4930573I07Rik	4591	909	209570	No_or_no_constitutive_exon
ATGTATAACTTTTTTGTCTGCCTGCATGTATGTGTACCTGGGGAAGCCAGAA	126969722	126969825	126969875	126969823	-1	5	MGP_AJ_G0006817.1	126969071	126970591	4930573I07Rik	4591	909	209570	No_or_no_constitutive_exon
CTCCTGAGGGTATGGCAGAGACTGGGGGAAGAGGCAGCGGGAAGAAGGAGGC	128028069	128028112	128028019	128028071	1	5	MGP_AJ_G0030092.1	127985995	128056187	Sfswap	4591	909	209570	No_or_no_constitutive_exon
AAATCTTTGTGCTTTGGGGTCAGAGCAGGGCAGGGGCTAAGATGGGGGAGCA	128513381	128513733	128513331	128513383	1	5	MGP_AJ_G0030107.1	128482171	128513733	Crcp	4591	909	209570	No_or_no_constitutive_exon
TCCCTGTCCACCCTGCCATCCCTCCCCCACCCCCGCCCTGGGTGGAGCAGAC	133018097	133018202	133018252	133018200	-1	5	MGP_AJ_G0030125.1	133001898	133066790	Clip2	4591	909	209570	No_or_no_constitutive_exon
TGGATCCAGGGTGAACAGGAGGCCACCAGCCAAGGCAGGAAGATGGGAAGGG	134655512	134656982	134655462	134655514	1	5	MGP_AJ_G0030167.1	134648134	134677823	Rasa4	4591	909	209570	No_or_no_constitutive_exon
GCAGGCTGGGGAACGAGGAGGCTGTATTGACAGCTGGCTTGGGCACGCAGCC	134689692	134689789	134689839	134689787	-1	5	MGP_AJ_G0030169.1	134688772	134702499	Lrwd1	4591	909	209570	No_or_no_constitutive_exon
ATCATTGCTGCTTAGTACGCGGGCGCTGGCTGAGAGATGACTTAGGGAAGGG	135603822	135603938	135603772	135603824	1	5	MGP_AJ_G0030182.1	135599491	135606450	Vgf	4591	909	209570	No_or_no_constitutive_exon
TGCCCCTCAACCCTATGAACTCAACACAGCCATCAACTGCAGGGATGAAGTT	136360543	136360807	136360857	136360805	-1	5	MGP_AJ_G0030212.1	136357563	136363313	Mepce	4591	909	209570	No_or_no_constitutive_exon
GTGGGGATTGTGTTTCATTGACTTGCCTTAATCTACTCCTGTGGGGCCAGGT	136475340	136475503	136475553	136475501	-1	5	MGP_AJ_G0030215.1	136473129	136501758	Cyp3a13	4591	909	209570	No_or_no_constitutive_exon
GGGGCCTCCTGGCATTTGTGCTGCTGCCTTCCACCTCCATATGGGAACAGTG	140938287	140938403	140938237	140938289	1	5	MGP_AJ_G0030278.1	140140483	141122344	Sdk1	4591	909	209570	No_or_no_constitutive_exon
GGGGCGTGGGTCAGCGCTGTGGTCCCCCTTCCTTCCTTAGGGAAATCCAGGA	141380818	141380943	141380768	141380820	1	5	MGP_AJ_G0030280.1	141378494	141394489	Ap5z1	4591	909	209570	No_or_no_constitutive_exon
ACAACTATTTTTCCTTTTGTAACAACTCATTGTTTGGTTCTGGGGCACAGGA	142027557	142028196	142028246	142028194	-1	5	MGP_AJ_G0030290.1	141929595	142050283	Rnf216	4591	909	209570	No_or_no_constitutive_exon
TGGGTCAGGGAGAGATTCTACCAGGACAAGCTGCGGTGGGACAAGTGCAGGT	142665559	142666030	142666080	142666028	-1	5	MGP_AJ_G0030305.1	142661283	142684106	Usp42	4591	909	209570	No_or_no_constitutive_exon
CCAGAATCTTGGCTGATGGAGACCGCCTGGGTTTCTTTGGGGACTGGCAGGA	143122935	143123036	143123086	143123034	-1	5	MGP_AJ_G0030316.1	143103715	143132596	Tecpr1	4591	909	209570	No_or_no_constitutive_exon
TTTTCATCCTCTGTAGACGTTCATGCTCATTTTTCTGTTTTGATGGGCAGGT	149660696	149660800	149660646	149660698	1	5	MGP_AJ_G0030381.1	149343331	149730981	Fry	4591	909	209570	No_or_no_constitutive_exon
TCTCATATTTGGTTCCAGAATAAATCCTATTCCCTTTGAAGTGGGAAAAGTT	150875748	150876115	150875698	150875750	1	5	MGP_AJ_G0040403.1	150868697	150876115	None	4591	909	209570	No_or_no_constitutive_exon
AACCACGGAAGAATCTGGCGTCCTGTGTCTGTTTCTGCTGGCGGGAACAGGC	29155	29172	29222	29170	-1	6	MGP_AJ_G0015599.1	29155	45745	None	4591	909	209570	No_or_no_constitutive_exon
ATGTTTTCATTCAGAGTTATCTCCTCTATTACTGCTCTCGGGAATTTAAGGA	1395920	1395955	1396005	1395953	-1	6	MGP_AJ_G0030402.1	1393108	1465758	Sgce	4591	909	209570	No_or_no_constitutive_exon
TCTCACGTGCTGCTCCCGTGTTATGACCTCTTTGCCATTTCCTAGGGAAGGT	1820871	1821665	1820821	1820873	1	6	MGP_AJ_G0030404.1	1641864	1914801	Ppp1r9a	4591	909	209570	No_or_no_constitutive_exon
GCCGGTTGCCCTCACAGGGACATCTCTACACTGTTCCCATCCGGGAACAGGG	13957843	13957975	13957793	13957845	1	6	MGP_AJ_G0030442.1	13956268	13991389	Cav1	4591	909	209570	No_or_no_constitutive_exon
CCCTACTGAGGTTTGATTTACTTATGCATGTTTACAGGGAGCCCAGGAAGTC	19783433	19783499	19783549	19783497	-1	6	MGP_AJ_G0030459.1	19741365	19802284	Aass	4591	909	209570	No_or_no_constitutive_exon
GAAGTCCAGATCTCAGACTCAAAGCTTACAGCTACCTGCCTGGGACACAGGC	26130657	26130831	26130881	26130829	-1	6	MGP_AJ_G0030499.1	26113437	26149427	Kcp	4591	909	209570	No_or_no_constitutive_exon
CTTGACAGGGGAAGTGTCCTGTGACTGAATCTGTTTGGGTCGGGGGCCAGGA	26125268	26125441	26125491	26125439	-1	6	MGP_AJ_G0030499.1	26113437	26149427	Kcp	4591	909	209570	No_or_no_constitutive_exon
GTGTGTGCTGTGGTAGGGAAGTAGAACCACTCTCCTCTCTGGGTGTGCAGGT	31640740	31640905	31640955	31640903	-1	6	MGP_AJ_G0030540.1	31637213	31680130	None	4591	909	209570	No_or_no_constitutive_exon
TAGTGTTTTCTCTTAAGTACCTTTAGACTGTAATTTCTTTGGGGTTACAGGA	31906223	31906413	31906173	31906225	1	6	MGP_AJ_G0030542.1	31872148	31942978	Nup205	4591	909	209570	No_or_no_constitutive_exon
GACCCTGCAGCCCCAGTTTGCCCATGTCTCCAAGGCTTCTACAGGGCCAGTT	38384677	38384706	38384627	38384679	1	6	MGP_AJ_G0030603.1	38374543	38389571	Ephb6	4591	909	209570	No_or_no_constitutive_exon
CTATTCATGACACAGTTGCCATGGCAACTCTCACCCCTTGGGTGGAGCAGCC	38391877	38392146	38392196	38392144	-1	6	MGP_AJ_G0030604.1	38389682	38405661	Trpv6	4591	909	209570	No_or_no_constitutive_exon
TACTTACCATGACAATTTAATTCCCCAACTGTTCTTCCTGGGCGGAGCAGCC	38427096	38427365	38427415	38427363	-1	6	MGP_AJ_G0030605.1	38421483	38450047	Trpv5	4591	909	209570	Yes
AGTTGATGTATGACTTTACCCAGCGTCAAGGGGCAGTAGACAGAGGGGAGGT	44695818	44697607	44695768	44695820	1	6	MGP_AJ_G0039831.1	44692797	44705376	None	4591	909	209570	No_or_no_constitutive_exon
TGGCTGAATATTAACATCTTTCCCTGCTTCTCCCTGTGTGATGGGGGCAGAC	45239490	45239573	45239440	45239492	1	6	MGP_AJ_G0030665.1	45238588	45293862	Sspo	4591	909	209570	No_or_no_constitutive_exon
GGGAGCTGAGGCAATGACGTCTCACTCCCCTCCATCTTCAGGGGAGACAGCA	45262873	45263038	45262823	45262875	1	6	MGP_AJ_G0030665.1	45238588	45293862	Sspo	4591	909	209570	No_or_no_constitutive_exon
AGTGCTGTTGCCACACCCACATTAGACCGTCACTCAGGGAAGGAGTCCAGGG	45589978	45590100	45590150	45590098	-1	6	MGP_AJ_G0006946.1	45589978	45590525	Gm44019	4591	909	209570	No_or_no_constitutive_exon
TACTACCTTTTAAAGTTGTGACATTTGGCCTGTTTCTTCCACTGGGACAGGA	47149417	47149534	47149584	47149532	-1	6	MGP_AJ_G0030700.1	47089329	47255375	Osbpl3	4591	909	209570	No_or_no_constitutive_exon
ATATGGTGGTGGAGGACCTGGATATGGCAACCAGGGTGGGGGCTACGGAGGT	48287002	48287026	48287076	48287024	-1	6	MGP_AJ_G0030704.1	48283506	48294213	Hnrnpa2b1	4591	909	209570	No_or_no_constitutive_exon
AAGATACCAATCTCCTTTCTCTCTCCTCCTCCCCCTGGGGCCATAAAAAGAG	49003908	49004980	49003858	49003910	1	6	MGP_AJ_G0015606.1	49001181	49005093	Hoxaas2	4591	909	209570	No_or_no_constitutive_exon
ACACTCACGAGACTGTCAGAGAAGAGTGACTGGCTCTTGTTTGGGAACAGGG	52266218	52266392	52266168	52266220	1	6	MGP_AJ_G0006965.1	52257556	52274972	6430584L05Rik	4591	909	209570	No_or_no_constitutive_exon
AGTGTTTGAAGTGTGTGGTCACCATGTGCTTGCCTGTGTTGGGGTTGCAGAA	53013534	53013655	53013705	53013653	-1	6	MGP_AJ_G0030747.1	52930159	53416821	Pde1c	4591	909	209570	No_or_no_constitutive_exon
GTCCCTTTTTCCCCCTCTCTCTTGCTGTGACATCACCTGGGGAAATCCAGAA	53750357	53750412	53750462	53750410	-1	6	MGP_AJ_G0030752.1	53734982	53777018	Nt5c3	4591	909	209570	No_or_no_constitutive_exon
AGCTAACTAAGGTTTGACTTTTTCCTTCAACTCTCTCTTTTGGGAAATAGGT	69218564	69218680	69218514	69218566	1	6	MGP_AJ_G0030829.1	69206651	69223754	Rnf103	4591	909	209570	No_or_no_constitutive_exon
AGTCACCAGACCCTGGACCTTGATCTCTCTCCCCAACCAGGCCAGGGCAGCT	70078221	70078393	70078171	70078223	1	6	MGP_AJ_G0030842.1	70077549	70081782	Tmem150a	4591	909	209570	No_or_no_constitutive_exon
AGTTCCTAAGCGGCTTTTTTTTTTTGGTAATGGACTGGGGTGAAATCAAGGG	70082955	70083094	70083144	70083092	-1	6	MGP_AJ_G0030843.1	70081794	70089027	Rnf181	4591	909	209570	No_or_no_constitutive_exon
CTTCTGTGGAGCTCTGATCAGACTTTTCCAGTTTGGGGTTGACTGGTGAGAG	70344512	70344554	70344462	70344514	1	6	MGP_AJ_G0015617.1	70338450	70344554	Gm20536	4591	909	209570	No_or_no_constitutive_exon
CCTTCACTCCATCCTACACTGGAAAACTCTTGGGCTCCTGGGATGAACAGGT	70721727	70723778	70721677	70721729	1	6	MGP_AJ_G0004269.1	70714935	70723778	Gm44031	4591	909	209570	No_or_no_constitutive_exon
TATATCTATATTATTTGTGTGTGTGTGTCTGCCTGTCCTCTCCGGGGAAGTT	77760005	77760158	77759955	77760007	1	6	MGP_AJ_G0030869.1	77759355	78555040	Lrrtm4	4591	909	209570	No_or_no_constitutive_exon
AGATTCCAGTTTGTTGCGTCTTTCTTGCCGGTCGAGTGGGATGCAATAAGTT	79646648	79646930	79646980	79646928	-1	6	MGP_AJ_G0040442.1	79646648	79650220	None	4591	909	209570	No_or_no_constitutive_exon
AAGGGAACCACTCTGATCTGTCTTGGCCTTGTCTGGGGGCTGGATGACAGGT	80850839	80850939	80850789	80850841	1	6	MGP_AJ_G0030882.1	80848281	80856967	None	4591	909	209570	No_or_no_constitutive_exon
TCTCCAGGCATGGACTCCTGTCCCATATCTCCTCTCCCTGTGTGGGGCAGGT	81165135	81165472	81165522	81165470	-1	6	MGP_AJ_G0030900.1	81162794	81254184	Tet3	4591	909	209570	No_or_no_constitutive_exon
AGGGTGTGATGGTGGGAATGGGCCAGAAAGACAGCTATGTGGGGGACGAGGC	81324112	81324193	81324243	81324191	-1	6	MGP_AJ_G0030902.1	81310472	81333331	Actg2	4591	909	209570	No_or_no_constitutive_exon
GAAGTCCAATGTCCAGATGCTACAGAGCAATCTTCAGAGGGCCAAGACAGAG	81457920	81458049	81458099	81458047	-1	6	MGP_AJ_G0030904.1	81448242	81461733	Clec4f	4591	909	209570	No_or_no_constitutive_exon
CTGGCCTCCTCTGCCCATCCTTTCTTTCTCTTCCACTCTGGGGGCTGCAGCG	83350340	83350414	83350464	83350412	-1	6	MGP_AJ_G0030925.1	83339611	83373484	Fbxo41	4591	909	209570	Yes
CCCCCTGCAGGGCTTGGGCAGGGGCAGACTTGCCAGCCCAAGGGTGCCAGGC	85713211	85713352	85713402	85713350	-1	6	MGP_AJ_G0030964.1	85713199	85736592	Rab43	4591	909	209570	No_or_no_constitutive_exon
ATCAGTTCTCAGCATGCACTACTAATGCCTCCTCTCCTGTGTGGGGACAGGT	86215961	86216118	86216168	86216116	-1	6	MGP_AJ_G0030975.1	86191632	86386560	Eefsec	4591	909	209570	No_or_no_constitutive_exon
CTGAGGTTCTAGTCACCGGCTTCTTCTCTCCACCGGGCTCTGGGGGTTAGGT	89834291	89834437	89834487	89834435	-1	6	MGP_AJ_G0031020.1	89816148	89901005	Grip2	4591	909	209570	No_or_no_constitutive_exon
ATCTGGAGCCTCAAGGGCCCTCCATGCGTAACAGGCCTCTGGGGTTGCAGGA	90111453	90111614	90111403	90111455	1	6	MGP_AJ_G0031023.1	90039806	90137578	Fgd5	4591	909	209570	No_or_no_constitutive_exon
TGTGCATCGGTTAGAACAGCAGATGACACCCGCTCTTTCTGCATGGGCAGGT	104759419	104759588	104759369	104759421	1	6	MGP_AJ_G0031062.1	103744952	104765465	Cntn4	4591	909	209570	No_or_no_constitutive_exon
GAGAGGCCTGGAGCCTGGGGGCTGAGCAGGGTATCCCTGCCTGGGAGCAGAG	111476839	111476944	111476789	111476841	1	6	MGP_AJ_G0031090.1	111466432	111491760	Ttll3	4591	909	209570	No_or_no_constitutive_exon
TGTCTGTCTCCTCCTCCAAGGCACGAGTCTCCCTGGCCGGGGTGGAGGAGCA	111771002	111771261	111770952	111771004	1	6	MGP_AJ_G0031103.1	111717394	111775226	Irak2	4591	909	209570	No_or_no_constitutive_exon
GTACACCACTTTCAGTTCTCTGCTTTGTTTCTTGATGTCTTGGGGGAAAGGT	118573996	118574217	118573946	118573998	1	6	MGP_AJ_G0031172.1	118507172	118593715	Kdm5a	4591	909	209570	No_or_no_constitutive_exon
ATTTCCTAAAGGCAGAGACTTACCAATTTCTCTCTTATTGGGGTCGGCAGAC	118624295	118624343	118624245	118624297	1	6	MGP_AJ_G0031173.1	118612384	118638066	Il17ra	4591	909	209570	Yes
TAGAGCACTGACTCTTCTTTTGGGGGGGACTGTGTTGTTTGGGGACACAGCA	119341212	119341520	119341162	119341214	1	6	MGP_AJ_G0031182.1	119337620	119352811	Pex26	4591	909	209570	No_or_no_constitutive_exon
AGATGGGAAACATGACTGCTACTTTGTGCTTGTTCTCCTGGGCGGGACAGGA	119417006	119417099	119416956	119417008	1	6	MGP_AJ_G0031184.1	119400178	119425721	Usp18	4591	909	209570	No_or_no_constitutive_exon
GGGAGTGGATGGTCAGCTCACTTTCTCTCTTCTTCCTGGGGTGGGGCCAGCC	122852681	122852804	122852854	122852802	-1	6	MGP_AJ_G0031224.1	122821653	122855056	Clstn3	4591	909	209570	No_or_no_constitutive_exon
CTCTCTTTGCTCCCCACCCTGGGTCAATGTTACCATATGCCGGGATGTAGGC	123265195	123265332	123265382	123265330	-1	6	MGP_AJ_G0031237.1	123260904	123270580	Lrrc23	4591	909	209570	No_or_no_constitutive_exon
GGCCTGTATCCTGGGCTTAGACTGCTTTCACTATTTTGGGATGGAGCCAGCA	126947729	126947879	126947679	126947731	1	6	MGP_AJ_G0031295.1	126918625	126950264	Gm44596	4591	909	209570	No_or_no_constitutive_exon
AAGTGGCCTGTATCCTGGGCTTAGACTGCTTTCACTATTTTGGGATGGAGCC	126947725	126947879	126947675	126947727	1	6	MGP_AJ_G0031296.1	126942090	126959202	None	4591	909	209570	No_or_no_constitutive_exon
GGTGACTCTGGGGAAGGTGACCACTGTGTCTCTCCTTTGGGGTGCAACAGGC	126978704	126978788	126978838	126978786	-1	6	MGP_AJ_G0031298.1	126974416	126983856	Fkbp4	4591	909	209570	No_or_no_constitutive_exon
CGTTTACCCCCTCCTTCTGATTCTTTCTACCTGTCTGGGTTTGGAAACAGAT	127040416	127040543	127040593	127040541	-1	6	MGP_AJ_G0031299.1	127028815	127072916	None	4591	909	209570	No_or_no_constitutive_exon
AGCCAAGGAAATGAAATACATGGCTTCCTGCGTGACAATGGGATCAGCAGTA	127207779	127207841	127207891	127207839	-1	6	MGP_AJ_G0040457.1	127207779	127225687	None	4591	909	209570	No_or_no_constitutive_exon
ACCCCTACAGGGAGGCCCACAGGGACCCCTTAGGCCTGGGAACCATGAAGGA	130968411	130969035	130969085	130969033	-1	6	MGP_AJ_G0031353.1	130968411	130971403	None	4591	909	209570	No_or_no_constitutive_exon
CCTGTGACTCTGCTGACTCTTCCGTGTCTTCATTGTTTTCTGGGAAGAAGAT	133848111	133848270	133848061	133848113	1	6	MGP_AJ_G0031388.1	133843942	133856049	Ddx47	4591	909	209570	No_or_no_constitutive_exon
TACAAAGTCTTGCTTTGTTTGTTTGTTTTTTTTTTTCTTTAACTGGGTAGGA	134605552	134605724	134605774	134605722	-1	6	MGP_AJ_G0031396.1	134539701	135007677	Grin2b	4591	909	209570	No_or_no_constitutive_exon
TGTGGAAGCATAACACTGGTTTCCTGTTTTTCCTAATTTCTGGGTAATAGAC	135619029	135619142	135619192	135619140	-1	6	MGP_AJ_G0031400.1	135546951	135626971	Gucy2c	4591	909	209570	Yes
AAGCAGAGAAAGAGAGAGAGGGAGAGAGAGAGAGGGAGGGAGGGAGAGAGAG	148134799	148135008	148134749	148134801	1	6	MGP_AJ_G0031483.1	148134346	148135008	None	4591	909	209570	No_or_no_constitutive_exon
CATCCCGTCTCAACCAGGTCGGACGCCTGGGTCCCTTGCTGTTGGGGGAGGG	299832	299943	299782	299834	1	7	MGP_AJ_G0031493.1	299264	325521	Cacng8	4591	909	209570	No_or_no_constitutive_exon
CTTGGGGTGCCCTAGTGATGGGGGACTGAGGACAGGTTCTGTGGGGGCAGGA	517077	517352	517027	517079	1	7	MGP_AJ_G0031500.1	509195	525595	Cnot3	4591	909	209570	No_or_no_constitutive_exon
AGGGAGGGGACAGGAGGCAGTACCCAGGGCCACTGGTGGGGATGGGGCAGCC	1034665	1034788	1034615	1034667	1	7	MGP_AJ_G0031511.1	1020795	1039031	Ttyh1	4591	909	209570	No_or_no_constitutive_exon
AGGGATGTCTTCTATTTTTGCTGCCTCCTCCCTACCCATTGTCTGGGGAGGG	1400634	1400692	1400742	1400690	-1	7	MGP_AJ_G0031520.1	1400631	1421409	Ppp1r12c	4591	909	209570	No_or_no_constitutive_exon
TCCATGCTGAGTTGCTTCTCTTTAGGAGCCAGTGGCTTCAGAGGGCAGAGGG	1563346	1563573	1563296	1563348	1	7	MGP_AJ_G0004384.1	1560010	1563573	Gm44877	4591	909	209570	No_or_no_constitutive_exon
CTTCTTCATCTTGTGTTTCTTCTTCATCATCTTGTTTTTCTGTGGGACAGAA	3673620	3673752	3673802	3673750	-1	7	MGP_AJ_G0031587.1	3663048	3687963	Zim1	4591	909	209570	Yes
TTAGGCATGGAGGCCAGCAAGCAGCCACAAGGCTGCAGGGAGCATCAGAGAA	9945272	9945309	9945359	9945307	-1	7	MGP_AJ_G0031623.1	9929060	9969847	Vmn2r56	4591	909	209570	No_or_no_constitutive_exon
CTGACTTCATTTCTTCTTCCTAATGTTCTTCGGCTTTGCTGGGACCACAGTG	13550981	13551085	13550931	13550983	1	7	MGP_AJ_G0031669.1	13532091	13556498	Zfp541	4591	909	209570	No_or_no_constitutive_exon
CCACGGTTGGGTGGGAACCAGAGCCATTCCTTTCCTTTGCAGGGTCTGAGGA	13659467	13659743	13659793	13659741	-1	7	MGP_AJ_G0031674.1	13659467	13684179	Dhx34	4591	909	209570	No_or_no_constitutive_exon
CTTGACCCTCCCCACCCCTCTGGGCTCTCTGCTCCCCTGGGATGGACCAGTG	13933667	13933815	13933865	13933813	-1	7	MGP_AJ_G0031683.1	13928910	13949649	Npas1	4591	909	209570	No_or_no_constitutive_exon
CCCCATCCTCCCTCTCCCCGCTGGCTTGGGCACCAGGGGAGTGGAACCAGGT	14537170	14537302	14537352	14537300	-1	7	MGP_AJ_G0031700.1	14512660	14544956	Hif3a	4591	909	209570	No_or_no_constitutive_exon
GATTAAGTCCAGAGACAAAAAGATAACAGGTCATTGCCTGGGTGGGACAGAT	15762251	15762527	15762201	15762253	1	7	MGP_AJ_G0031710.1	15743185	15765214	Mill1	4591	909	209570	No_or_no_constitutive_exon
GTGAGGTCCAGGGACAAGAAGGTAACGAGTTCCTGCCTGGGGCGGGCCAGGC	16494919	16495195	16494869	16494921	1	7	MGP_AJ_G0031721.1	16478699	16501563	Mill2	4591	909	209570	No_or_no_constitutive_exon
AGTGCACTGACTGAGTGGTGTCCCCCACCTCCCACTCCTTTGGGAGGCAGGT	16698051	16698283	16698001	16698053	1	7	MGP_AJ_G0031731.1	16695242	16714707	Rsph6a	4591	909	209570	No_or_no_constitutive_exon
TCTAAGGGTTCTTCTGGCCTTTCCCAGCTGAGCTTGCTGCCTGGGAGGAGGT	16806354	16806495	16806545	16806493	-1	7	MGP_AJ_G0031739.1	16797975	16807962	Gipr	4591	909	209570	No_or_no_constitutive_exon
CACCTAGAGTCCAATGAAGACAGGCCTCAGCTGGTCTAAGATGGGCAAAGTT	17428666	17428956	17429006	17428954	-1	7	MGP_AJ_G0031772.1	17428666	17447723	Cblc	4591	909	209570	No_or_no_constitutive_exon
TGTCTCAACAAAAACAAACAAGTCATTAAGGACTTTGATAATGGGGACAGGC	21860030	21860506	21860556	21860504	-1	7	MGP_AJ_G0004396.1	21860030	21864173	Gm44793	4591	909	209570	No_or_no_constitutive_exon
GGGGCAGGGCAGAACCCTTGGCTTGACGGTAACTGGGCTGGGTCGGGCAGGA	22303748	22303913	22303698	22303750	1	7	MGP_AJ_G0031809.1	22284088	22307803	Cadm4	4591	909	209570	No_or_no_constitutive_exon
GTGGAGGGGTAGTCGGTGGGGCCCTCAGGAAGAGCTAGCGAGGGTAGCAGTT	23074995	23076373	23074945	23074997	1	7	MGP_AJ_G0004399.1	23074802	23076379	9130221H12Rik	4591	909	209570	No_or_no_constitutive_exon
TCCACAAGCAGAGAGGGACTTAACATACATCCCACCTCTGGGTGGTACAGGT	23184492	23184693	23184442	23184494	1	7	MGP_AJ_G0031842.1	23163022	23213082	Megf8	4591	909	209570	No_or_no_constitutive_exon
CCTCTTCTGCCTAGCCAGAATAACTGATCTTCCTGGGGTGGGGGGCTCAGGC	23639367	23639489	23639539	23639487	-1	7	MGP_AJ_G0031858.1	23632679	23666366	Axl	4591	909	209570	No_or_no_constitutive_exon
GGTGGAGATGAGCCATGTCCTGACCTTACTGCTTTTCCCAACCGGGGCAGGC	23636829	23636989	23637039	23636987	-1	7	MGP_AJ_G0031858.1	23632679	23666366	Axl	4591	909	209570	No_or_no_constitutive_exon
CATCTAAATCTACCTGATCGAGTCTCTTTATCATCACCAGGGTACTGAAGTG	24964921	24965337	24964871	24964923	1	7	MGP_AJ_G0031871.1	24810859	24965337	None	4591	909	209570	No_or_no_constitutive_exon
TTTCATTATTTTAAAGTGTGTTGTGTGTGTGTTTGCTCAAACGGGTGCAGGA	27302680	27302745	27302795	27302743	-1	7	MGP_AJ_G0004406.1	27302680	27304308	Gm16282	4591	909	209570	No_or_no_constitutive_exon
AGTCCATCATCACTGTCATTGCAGTGTTGCCTTGCTCTCTGGGACTGTAGGT	28473839	28473977	28474027	28473975	-1	7	MGP_AJ_G0031986.1	28451546	28490917	Wdr62	4591	909	209570	No_or_no_constitutive_exon
CTCCTGGAGAGGAGTCCAGTGCCCATTCTGATGTGACTTGGGTGGGCTAGGG	28639782	28639853	28639903	28639851	-1	7	MGP_AJ_G0031997.1	28638795	28649447	Aplp1	4591	909	209570	No_or_no_constitutive_exon
TTGATCTGAGGACAGACTTGGGGACAAGCTCCTGTGTCTTGGGATGCTAGGG	28674448	28674620	28674398	28674450	1	7	MGP_AJ_G0031999.1	28662128	28689627	None	4591	909	209570	No_or_no_constitutive_exon
GGAGTGGGCAGGAAGGGGGCTCTGGAAGCTGACCTCCACTGGCCGGGCAGTG	28697796	28697935	28697746	28697798	1	7	MGP_AJ_G0032000.1	28697206	28718146	Prodh2	4591	909	209570	No_or_no_constitutive_exon
CGGCCCATATCTCGGAACTTGCGCCGGCAGCTCTATGGGCGAGGACCCAGGC	28770316	28770322	28770266	28770318	1	7	MGP_AJ_G0032006.1	28768824	28773478	U2af1l4	4591	909	209570	No_or_no_constitutive_exon
AGCAGAGGCTGTGGGAGGTCTGACCAATTTCTCTGCATTCTCAGGGACAGCT	32677237	32677369	32677419	32677367	-1	7	MGP_AJ_G0032055.1	32675657	32754292	4931406P16Rik	4591	909	209570	No_or_no_constitutive_exon
GCACGGGAGGCGGCGGCGGTGGCAGCGGTGCCGGTGCGGGCAAAGCCAAGAA	33573359	33575040	33573309	33573361	1	7	MGP_AJ_G0032062.1	33572405	33575040	Cebpa	4591	909	209570	No_or_no_constitutive_exon
GGGGTTGGTCAGACTTTAAGCAGCATTCACTCTTTGAATTTATGGGACAGGA	42822517	42822771	42822467	42822519	1	7	MGP_AJ_G0032122.1	42818980	42824061	Klk14	4591	909	209570	No_or_no_constitutive_exon
TGCAAAAAAAGAGGCTGAAGGTGGGGGGCAGAACCGGAATGGGAAGGCAGGG	44319735	44319846	44319685	44319737	1	7	MGP_AJ_G0032166.1	44308524	44326642	Tsks	4591	909	209570	No_or_no_constitutive_exon
AAGCCCACGTCCTGTCTTTCCATGGCCTTTGACTGCCCCGGGGAACCCAGGA	44329366	44329519	44329569	44329517	-1	7	MGP_AJ_G0032167.1	44327981	44343004	Cpt1c	4591	909	209570	No_or_no_constitutive_exon
CATCTGGGCCAGCCCTCCCCGTGACTGGCATGCCATTCCTGTGGGTGCAGTG	44347519	44347662	44347712	44347660	-1	7	MGP_AJ_G0032168.1	44344897	44354305	None	4591	909	209570	No_or_no_constitutive_exon
GCACTGGCACTGGGACCAGAACTGATTCTGTTCTCTCTGGGGTGGGCCAGGA	44567964	44568015	44568065	44568013	-1	7	MGP_AJ_G0032187.1	44558436	44579736	Ccdc155	4591	909	209570	No_or_no_constitutive_exon
TGTCCCCTTAACCCACCCCTTCTCTCCCCCTCTTCCCACTAACGGGTCAGGA	44729263	44729290	44729340	44729288	-1	7	MGP_AJ_G0032194.1	44724770	44752868	Ppfia3	4591	909	209570	No_or_no_constitutive_exon
ACTTAAATGGCACCCATTCATTTTGGTTTGTGCCTGCTCTGGGTATGCAGAC	44841665	44843261	44841615	44841667	1	7	MGP_AJ_G0032201.1	44821520	44843261	Gys1	4591	909	209570	No_or_no_constitutive_exon
GTCTAACGCTGACATACATTTTCTCTGTTCCCTTCTGCTCTGCTGGGAAGCG	46029719	46029833	46029883	46029831	-1	7	MGP_AJ_G0032244.1	45849549	46046964	Sergef	4591	909	209570	No_or_no_constitutive_exon
CTGCTCCTGTTTACTGATCTTTTTCTTTCTCTTTTCCGATGGATGGGAAGCA	49745747	49745834	49745697	49745749	1	7	MGP_AJ_G0032279.1	49695269	49775097	Prmt3	4591	909	209570	No_or_no_constitutive_exon
GCCTAGATGTACTTTGTGACATTCTCTATCTCTTTCTTATGGGAATATAGCA	55833717	55833809	55833667	55833719	1	7	MGP_AJ_G0032292.1	55788266	55892221	Cyfip1	4591	909	209570	No_or_no_constitutive_exon
CAGGAGGCTGTAGCAGAAGGGTCGCTGTCTAATAATTGACTGTGGGGCAGTC	66113359	66113505	66113555	66113503	-1	7	MGP_AJ_G0032329.1	66069912	66226058	Lrrk1	4591	909	209570	No_or_no_constitutive_exon
TACAAGACATGGAACCTGCGTGCTTTTGGCTGGTACCCCCACTTGGGAAGGC	79139229	79139296	79139346	79139294	-1	7	MGP_AJ_G0032364.1	79136379	79152380	Mfge8	4591	909	209570	No_or_no_constitutive_exon
TCTCCCTAATGGAACACTTTTTTTTTTTAAACCCCTGTTGTGGGGAATAGGT	79465434	79465671	79465721	79465669	-1	7	MGP_AJ_G0032368.1	79453491	79474331	Polg	4591	909	209570	No_or_no_constitutive_exon
GGTGCCAGAGCAGGAGATGCTGCTGAGCGCGGCTGCGGGCCGTGGGGAAGGG	79948801	79948983	79948751	79948803	1	7	MGP_AJ_G0004449.1	79945278	79948983	Gm26646	4591	909	209570	No_or_no_constitutive_exon
TGACGCCAATGTTGTTTGAAGTAAATAATGTGTCCTTGTTTGGGGACCAGCT	80353862	80354009	80353812	80353864	1	7	MGP_AJ_G0032389.1	80337666	80359399	Prc1	4591	909	209570	No_or_no_constitutive_exon
TGTCTCGGGGAAAAAAAAAAAGAAAAAAATAATTAATTTTAGGGCTGGAGAG	80340943	80341510	80341560	80341508	-1	7	MGP_AJ_G0007224.1	80340943	80342828	6330403N20Rik	4591	909	209570	No_or_no_constitutive_exon
AGCCTGAGGTCCTCTGACTCAGTGGCTCTATGGGGTGGGGGGCAATGCAGGA	80426460	80426598	80426648	80426596	-1	7	MGP_AJ_G0032393.1	80420949	80431532	Fes	4591	909	209570	No_or_no_constitutive_exon
GGTGCATGTGGTGGGGGCCCAGCTTTCATTCTCCTGCCCTTGGGGTACAGGC	80426002	80426125	80426175	80426123	-1	7	MGP_AJ_G0032393.1	80420949	80431532	Fes	4591	909	209570	No_or_no_constitutive_exon
AGGGCTTGGGTTTTTTTTCACCCTGTCTTTTTTGATTTGGGCTGGGGCAGGT	80806163	80806288	80806338	80806286	-1	7	MGP_AJ_G0032397.1	80766056	80884120	Iqgap1	4591	909	209570	No_or_no_constitutive_exon
TCTAATCCAGTGTTATTGCATTATGTAATTGTTCTCCCTGGGAAAAACAGAA	90382702	90382726	90382652	90382704	1	7	MGP_AJ_G0032477.1	90316552	90397901	Picalm	4591	909	209570	Yes
TATAATTAATTACATTTAAACTCTGTTGTCTTTTGTCTTATCAAGGGCAGAC	97250428	97250461	97250378	97250430	1	7	MGP_AJ_G0032492.1	97170395	97282839	Nars2	4591	909	209570	No_or_no_constitutive_exon
TTTTGAGAACTCTATGTATTTTATTCCCATGTCCTGTGCTGGATGGGTAGTG	98466263	98466427	98466477	98466425	-1	7	MGP_AJ_G0032511.1	98449679	98537175	Acer3	4591	909	209570	No_or_no_constitutive_exon
CCCCTCACACCCCGTCTTTCTCCCCCGTTGGTGGTTTTCGGGGTATGCAGGG	99089850	99090064	99089800	99089852	1	7	MGP_AJ_G0032517.1	99078666	99098666	Wnt11	4591	909	209570	No_or_no_constitutive_exon
GAGTGGTTATTTGGGGGGCTTGGATTAATGTGTGCTTTCTATGGGGACAGGA	101590277	101590398	101590448	101590396	-1	7	MGP_AJ_G0032556.1	101587790	101600479	Atg16l2	4591	909	209570	No_or_no_constitutive_exon
GGAGAACATCGATGAGAGTGCAGTGACAGAGAGCCGCGAGGAGCGGGCAGGC	101645909	101646127	101645859	101645911	1	7	MGP_AJ_G0032557.1	101616379	101646445	Stard10	4591	909	209570	No_or_no_constitutive_exon
GGATTTGAGGGAGAAATGTGACACTGGGTGATCCTTGGGGGGGGGGGCAGGA	101686983	101687108	101686933	101686985	1	7	MGP_AJ_G0032558.1	101647966	101714060	Arap1	4591	909	209570	No_or_no_constitutive_exon
TAAACAACACAGTAAGAACTTCATCTCAAAAATACTTTCTTGGGGACCAGCA	102415041	102415211	102414991	102415043	1	7	MGP_AJ_G0032574.1	102414091	102433267	Xndc1	4591	909	209570	No_or_no_constitutive_exon
TCACAGGGACTGACTGACTGCCTTTTTCTTTTCTTGGCCATGGGGCGCAGCT	106160452	106160548	106160402	106160454	1	7	MGP_AJ_G0032742.1	106156538	106162865	Ilk	4591	909	209570	No_or_no_constitutive_exon
AGCATGCTAATCCTATATAACTTATGTCCTCATAATATGGGGAAATTTAGAT	108367242	108367446	108367496	108367444	-1	7	MGP_AJ_G0032781.1	108367242	108386787	Ovch2	4591	909	209570	No_or_no_constitutive_exon
AAGGCAGCTCCCGACACTCTTTCTCTTTGGGCTGCTGGTGGTGGGCACAGGT	110177148	110177289	110177339	110177287	-1	7	MGP_AJ_G0032827.1	110166370	110259666	St5	4591	909	209570	Yes
GTGGAGCAAACAGAGAGTGATGGTTTGTTGGCTTTATTTTCTGGGATAAGCT	111026333	111026590	111026640	111026588	-1	7	MGP_AJ_G0032841.1	110957579	111293079	None	4591	909	209570	No_or_no_constitutive_exon
GGGCAAGAGGGGTGGTCCTGCAGTCTTTGATAGCTTTCCGGGACACACAGGC	112837324	112837560	112837610	112837558	-1	7	MGP_AJ_G0032850.1	112794542	112838199	Dkk3	4591	909	209570	No_or_no_constitutive_exon
CTCTCCCACCCGCCCAACCCTGGCTTCACCGTGGCTCTCTAAAAGGGCAGTT	119181053	119181071	119181121	119181069	-1	7	MGP_AJ_G0032880.1	119117339	119186061	Syt17	4591	909	209570	No_or_no_constitutive_exon
CATCCTATACTTTGCTGCTGTTCTCAGAGTGATGCTTTTTTGGGGGCCAGGT	119294120	119294268	119294318	119294266	-1	7	MGP_AJ_G0032883.1	119277145	119326873	Tmc7	4591	909	209570	No_or_no_constitutive_exon
AAACTGCATTTTTAGTAAATTTTCTTCCTCTTACTCTGGTGGGTCTAAAGAT	120640613	120640772	120640563	120640615	1	7	MGP_AJ_G0032904.1	120625329	120647571	Lyrm1	4591	909	209570	No_or_no_constitutive_exon
TCCAGCGGCTTCTGGCGCTAGAGCCTGAGCGGCGTGGGCCCGCCAAGGAGGT	127107202	127107703	127107152	127107204	1	7	MGP_AJ_G0032957.1	127087537	127109899	Sbk1	4591	909	209570	No_or_no_constitutive_exon
TCTGCCTGCCTGGCTCATGGCCTCTCCTATCTTACTTTTTGGGATATCAGGT	127701683	127701765	127701815	127701763	-1	7	MGP_AJ_G0032989.1	127691509	127710534	Taok2	4591	909	209570	No_or_no_constitutive_exon
CCGTCATCCCAGCTCCCAGCTGGCAGGGCCTGGGGTGGAAGGGGGCGAAGGC	127846991	127847089	127847139	127847087	-1	7	MGP_AJ_G0032999.1	127845127	127848808	Prrt2	4591	909	209570	No_or_no_constitutive_exon
TGAGTGAACATTTTTCCTTCCCTTTCCCTTTGGTCATCCTGGGGCGACAGAA	128338269	128338341	128338219	128338271	1	7	MGP_AJ_G0033023.1	128330211	128342508	None	4591	909	209570	No_or_no_constitutive_exon
TCCTGTGTCTCCTGCCTCATCTAGTTCTCCAGATTCTAGTGGGGCAGGAGGC	128371276	128371449	128371226	128371278	1	7	MGP_AJ_G0033024.1	128363639	128413267	Srcap	4591	909	209570	No_or_no_constitutive_exon
GAGGGAAGAGAGACCAGACCCCATGTTCTGAAAGGAGATGGGGGCTGGAGAC	128464154	128464752	128464802	128464750	-1	7	MGP_AJ_G0033030.1	128459201	128467958	Zfp629	4591	909	209570	No_or_no_constitutive_exon
AGGCCTAGGAGAACTTCCATTCTCACTGGGTTGGTTTTCGCTGGGGACAGGT	128976382	128976533	128976332	128976384	1	7	MGP_AJ_G0033055.1	128971103	128992074	Itgax	4591	909	209570	No_or_no_constitutive_exon
CAGCCGTGCCCAGCTGGGCTTGCACTAATACATTACATTTGGGTCAGAAGCC	139986931	139987060	139986881	139986933	1	7	MGP_AJ_G0033127.1	139895450	140024655	Jakmip3	4591	909	209570	No_or_no_constitutive_exon
TGAAGGCATCAGGTGGACCTGCCCTACAGTAAGCCTCTCTGTGGGACCAGGT	140947593	140947783	140947833	140947781	-1	7	MGP_AJ_G0033139.1	140939630	140956625	Adam8	4591	909	209570	No_or_no_constitutive_exon
GTCTAACTCTCCCCATCTGAGTGTGAACCTTATTCTACTTGGGTTGGCAGGG	141046066	141046173	141046016	141046068	1	7	MGP_AJ_G0033144.1	141042791	141046593	Prap1	4591	909	209570	No_or_no_constitutive_exon
TTTCCTATAGCATCACTAACCCATTTCCACGCACTGTTCCTGGGAAGTAGCA	141845927	141846047	141845877	141845929	1	7	MGP_AJ_G0033178.1	141841044	141847818	Ric8a	4591	909	209570	No_or_no_constitutive_exon
AACCTGATCAAGACCCCTAGACTCTATCAATAATATCACCAGCTGGGTAGCT	142018376	142018411	142018326	142018378	1	7	MGP_AJ_G0033189.1	142017921	142018411	Gm17387	4591	909	209570	No_or_no_constitutive_exon
CCTGTACACCACTAATTCTACTTTGGGCGTGGGGGTGGGGGTGGGGTCAGCG	142271232	142271337	142271387	142271335	-1	7	MGP_AJ_G0033203.1	142270945	142271748	Sct	4591	909	209570	Yes
GGGAGGTTGGGTGCAGGTAGAGCGAGTAGCTGGGGTGGTGAGCCAGGGAGGC	143571967	143572060	143572110	143572058	-1	7	MGP_AJ_G0007292.1	143570667	143573282	H19	4591	909	209570	No_or_no_constitutive_exon
CCACCTTGCCCCCAGGAGGTCTGGAGCTCTACAGACCTCCTGGGGGCAAGGT	143645968	143646750	143646800	143646748	-1	7	MGP_AJ_G0033244.1	143645891	143662035	Igf2	4591	909	209570	No_or_no_constitutive_exon
AACCTCCCTGGCAGTGGCACAACTGGAGCTGGGTGGAGGCCCGGGAGCAGGT	143675365	143675475	143675525	143675473	-1	7	MGP_AJ_G0033245.1	143675308	143696169	Ins2	4591	909	209570	No_or_no_constitutive_exon
TTTGCTCGTGCTGTGTTGACTTTATATTCCCTTGCTGTGGGTGGATATAGTG	145526207	145526421	145526471	145526419	-1	7	MGP_AJ_G0033271.1	145482721	145560231	Ppfia1	4591	909	209570	No_or_no_constitutive_exon
CTGTGAACACATTGTGTTTTGTTTTCTTTTGTTGATTGATTGGGATACAGAG	10120748	10120907	10120698	10120750	1	8	MGP_AJ_G0033353.1	10111997	10128285	Lamp1	4591	909	209570	No_or_no_constitutive_exon
TGGAAATGTACACCCCCGTGCTTCCTTCAGACTTGGATTTGGGGTGTGAGTC	15952728	15955017	15955067	15955015	-1	8	MGP_AJ_G0014063.1	15950334	15956750	None	4591	909	209570	No_or_no_constitutive_exon
TTGGCTACTGTGTGAGTTGCTGACCTTTGTACACTTTGTGTGGGATACAGAA	20291926	20292025	20291876	20291928	1	8	MGP_AJ_G0033441.1	20172828	20349668	Ank1	4591	909	209570	No_or_no_constitutive_exon
CTTCCCCCACCCCACCTCACCTCACCCCGCTCTCTGGTTTGCATGGGAAGCC	22770209	22770320	22770159	22770211	1	8	MGP_AJ_G0033461.1	22713242	22775790	Fgfr1	4591	909	209570	No_or_no_constitutive_exon
CAGTTAAACTTGCGGTCCTCTGATTTTCACATCTCCTTTCATTGGGACAGGT	23028199	23028393	23028443	23028391	-1	8	MGP_AJ_G0033470.1	23021390	23045052	Ash2l	4591	909	209570	No_or_no_constitutive_exon
CCACAAGGAGCTTAGTTGGAGGGCACCCCCTCTGGAAGAAGGGGAAGCAGCT	24338692	24338720	24338642	24338694	1	8	MGP_AJ_G0033481.1	24303587	24342262	Adgra2	4591	909	209570	No_or_no_constitutive_exon
CTCAGAAGAAGGTGTCACACCTTTAATCCTAGGAAGGCAGAGGGAGGCAGAT	31315585	31315994	31315535	31315587	1	8	MGP_AJ_G0007315.1	31314470	31315994	Gm26768	4591	909	209570	No_or_no_constitutive_exon
TTTTGGGCCAATTCGATTAAAGACACCAACCAATATTTATTTGGGGATAGGT	38225428	38225634	38225378	38225430	1	8	MGP_AJ_G0033540.1	38171017	38235340	Slc7a2	4591	909	209570	No_or_no_constitutive_exon
TCTCGGAGGGGTGTGCTCAGACAGTGGCCGCGGAAGCTCCTGGGTGGCAGCG	54638831	54638902	54638952	54638900	-1	8	MGP_AJ_G0004538.1	54638831	54642078	Gm28063	4591	909	209570	No_or_no_constitutive_exon
CCGGGACAATCGGATCCTCTCTTCTCGGGTAATCTCGAACCGGCAGGGAGAC	56238037	56238370	56237987	56238039	1	8	MGP_AJ_G0033609.1	56236928	56239470	BC030500	4591	909	209570	No_or_no_constitutive_exon
ACGGTTATTATTGGAGGCATTTACATTTTTCCTTTTCTCCCTGGGAACAGTC	62115087	62115194	62115244	62115192	-1	8	MGP_AJ_G0033626.1	62028922	62141828	Klhl2	4591	909	209570	No_or_no_constitutive_exon
TTCGTGGACTGGGTGGAACCGAAACTCCTGGTGGTTTGGGGAGAGGGCAGAG	67269508	67269521	67269571	67269519	-1	8	MGP_AJ_G0033664.1	67268889	67284076	Yjefn3	4591	909	209570	No_or_no_constitutive_exon
GAAGGGTTCCCGACCTCTCTGGCTAGCTCTGGCTTTCTCCTACGGGGCAGGT	67464338	67464440	67464288	67464340	1	8	MGP_AJ_G0033670.1	67459368	67466524	Tm6sf2	4591	909	209570	No_or_no_constitutive_exon
TTCCCGACCTCTCTGGCTAGCTCTGGCTTTCTCCTACGGGGCAGGTACAGGA	67464344	67464440	67464294	67464346	1	8	MGP_AJ_G0033670.1	67459368	67466524	Tm6sf2	4591	909	209570	No_or_no_constitutive_exon
CTCTGCCTCACTGCCTAGTGGCACTGACCTTGGCATTTTTTGGGCAGAAGAG	68718481	68718574	68718624	68718572	-1	8	MGP_AJ_G0033720.1	68710617	68734890	Haus8	4591	909	209570	No_or_no_constitutive_exon
TTCCAGGACATACATGGAAACTGGGGCCTTGTGGGGACCCTGGGGATCAGGG	68845509	68845808	68845858	68845806	-1	8	MGP_AJ_G0033724.1	68845509	68853347	Nr2f6	4591	909	209570	No_or_no_constitutive_exon
TACTGGTTCTCTGGATGATGTGTAATGTCAACTCTTGTTTTGGGGTGCAGAC	77453815	77453964	77454014	77453962	-1	8	MGP_AJ_G0033798.1	77444935	77537615	Hhip	4591	909	209570	Yes
GGTCCACAGCTGGGCCGCCTGGCACTAGTATAACGGAGGTACTGGGGCAGTT	81551202	81551529	81551579	81551527	-1	8	MGP_AJ_G0033830.1	81549980	81551930	2210011C24Rik	4591	909	209570	No_or_no_constitutive_exon
TTCCTTCTTTCTGTTTTTTCTGTGTGCGCCATCCTGTGGGGCTGGGACAGAG	82179433	82179469	82179383	82179435	1	8	MGP_AJ_G0033846.1	81931072	82184674	Cacna1a	4591	909	209570	No_or_no_constitutive_exon
GCCCGATGGGAAGTGGCCAGTCATCCCTCTCTCCCACAGGGAGGACTCAGAA	82504253	82504440	82504490	82504438	-1	8	MGP_AJ_G0033865.1	82503178	82517528	Rnaseh2a	4591	909	209570	No_or_no_constitutive_exon
CCTGTCAGAGGCCCCGCCACGTACCGTCCCGGGGCCACTCGGGGTTGCAGGT	82602282	82602388	82602232	82602284	1	8	MGP_AJ_G0033872.1	82584495	82605184	Tnpo2	4591	909	209570	No_or_no_constitutive_exon
GTGTGTGTCTCTCTCTGTCTTGCTCTCTCCCCTCCCCGCCGGGGCTGCAGAA	91642874	91643028	91642824	91642876	1	8	MGP_AJ_G0033932.1	91484225	91648866	Gnao1	4591	909	209570	No_or_no_constitutive_exon
AAGCCTGTAAAGGGTGCAGTGGGCGACTTTCCACTCTTCTTGGGTGACAGAT	92755737	92755896	92755687	92755739	1	8	MGP_AJ_G0033961.1	92749297	92774343	Drc7	4591	909	209570	No_or_no_constitutive_exon
GCAAGCCAAATGAGTGACAAGAATCTATTTCTACTTTTGGGGGGGGTCAGGA	103125565	103126305	103125515	103125567	1	8	MGP_AJ_G0034008.1	103103730	103126305	Ces4a	4591	909	209570	No_or_no_constitutive_exon
TTGGTTATGAGGTTTTGATGTTGAAGGCAGCACTCTTCTCTGTGGGACAGAC	103374891	103375042	103375092	103375040	-1	8	MGP_AJ_G0034025.1	103361331	103392224	Kctd19	4591	909	209570	No_or_no_constitutive_exon
TGCCAAGAAAATGTTCAGATTGAGGGGGAGGGGGAGGGGGAACGCCAAAGAG	103987391	103987443	103987493	103987441	-1	8	MGP_AJ_G0034053.1	103985892	103997727	Dpep2	4591	909	209570	No_or_no_constitutive_exon
TAACCTGTCTGGGGGGATGGGGTGGGCTTCCCTGTTTAATGGGGGAGCAGGC	107573410	107573548	107573360	107573412	1	8	MGP_AJ_G0034085.1	107533684	107583984	Pmfbp1	4591	909	209570	No_or_no_constitutive_exon
TTACTCTCTCGCCCGCACACTACAACACACATGCCCATGACAGCAGGGAGGT	108985165	108985227	108985115	108985167	1	8	MGP_AJ_G0034108.1	108940417	108985238	Cog4	4591	909	209570	No_or_no_constitutive_exon
GAAAGATTATTTCTCCCAATGTGATTGTTGCCTTCTCTTTTTGGGATAAGGT	117816207	117816318	117816368	117816316	-1	8	MGP_AJ_G0034164.1	117782312	117832895	Mbtps1	4591	909	209570	Yes
GTGAGCCGGGGCAACCAGAATCTACCCCCAGTCCTTAATCAGGGGCTCAGAT	117874942	117875059	117875109	117875057	-1	8	MGP_AJ_G0034167.1	117871601	117879691	Taf1c	4591	909	209570	No_or_no_constitutive_exon
GCCCCGGTTTACTTTCATTGATGTTTTTCAACTTTCTTTTGGGAACCCAGGG	118226992	118227218	118226942	118226994	1	8	MGP_AJ_G0034175.1	118185178	118232151	Usp10	4591	909	209570	No_or_no_constitutive_exon
CCTGCCTGACTGAGCAACCTCGTTCTCACTTTTCCTTTTGGGATGGGAAGAT	120120964	120121395	120121445	120121393	-1	8	MGP_AJ_G0034196.1	120120964	120152804	Klhdc4	4591	909	209570	No_or_no_constitutive_exon
GGGCTCTGTAACGTTAGTTACAAATCCAGCTTTGAGGATTGGGCATGAAGTC	121239911	121240116	121240166	121240114	-1	8	MGP_AJ_G0034219.1	121223096	121317700	Ankrd11	4591	909	209570	No_or_no_constitutive_exon
GACCGACCGTCTCTTCTTCTCATTGCCGCCGTTCTTTTCTGGGCTGGCAGGT	122714088	122714176	122714038	122714090	1	8	MGP_AJ_G0034249.1	122611517	122728048	Galnt2	4591	909	209570	No_or_no_constitutive_exon
AGACTCACAGCACTAAGCCATCTTTCTGTGTCCCTCCCATGTGGGAGTAGAT	12964493	12964704	12964754	12964702	-1	9	MGP_AJ_G0034348.1	12848721	13319183	Fat3	4591	909	209570	No_or_no_constitutive_exon
ATCCTTCCTGTCTTTTCCTCACTTCTCCCCATTGTTTTCTGGGAGCCCAGAA	17770711	17770816	17770866	17770814	-1	9	MGP_AJ_G0034409.1	17768947	17773214	Eif3g	4591	909	209570	No_or_no_constitutive_exon
GCTCAGGGCTAGTAACGCACCAGTGCTGAAGTCTGTTCCGTGGGGTGCAGCT	18168814	18168911	18168961	18168909	-1	9	MGP_AJ_G0034425.1	18160400	18175819	Kri1	4591	909	209570	No_or_no_constitutive_exon
TTTCCTGACCACCCCACTTTCCACCCCCTGCTGGTTCCCGGGGGGCCCAGGT	18241854	18242026	18241804	18241856	1	9	MGP_AJ_G0034428.1	18208436	18243886	Slc44a2	4591	909	209570	No_or_no_constitutive_exon
TGTTTTGTTTTTGTTTTTTAAATTTCTTTTCTTTTCTTCCATGGGCAAAGAA	18440872	18441529	18440822	18440874	1	9	MGP_AJ_G0034433.1	18419574	18441529	AB124611	4591	909	209570	No_or_no_constitutive_exon
GGTGTGGGGTCAGTGATGCCCATGAATAACTGAACCTTTGGGGGTTGCAGAA	18881368	18881455	18881505	18881453	-1	9	MGP_AJ_G0034449.1	18875707	18893598	Rgl3	4591	909	209570	No_or_no_constitutive_exon
ACGGGGTTTGTAGCTGTGGCCAACCCAGCTTGGTGTGGGGAGTGGAGCAGGT	34467124	34467252	34467302	34467250	-1	9	MGP_AJ_G0034543.1	34455102	34472893	Robo3	4591	909	209570	No_or_no_constitutive_exon
AATACCCTCTTTTGCTTGTTACTCATGCTCTGTTACCATGGGGATGCCAGCT	37506864	37506960	37507010	37506958	-1	9	MGP_AJ_G0034647.1	37484261	37734593	Gramd1b	4591	909	209570	No_or_no_constitutive_exon
GATATCCTCTCCTTGTTTCTGACGTCTTGCTTTGGTGGGGGGGTTAACAGCT	39297776	39297862	39297912	39297860	-1	9	MGP_AJ_G0034655.1	39221973	39381455	Sorl1	4591	909	209570	No_or_no_constitutive_exon
CCCCCACATGGGCCTCCCTGACCTAGTCTCTTCTGCTTTCTTGGGGGCAGGT	42254636	42254941	42254991	42254939	-1	9	MGP_AJ_G0034704.1	42234836	42278015	Ube4a	4591	909	209570	No_or_no_constitutive_exon
CCGGGTACCTCTGCTTTCTCTAGTGTTAGAATTCTTTCCCCTAGGGACAGAA	42595461	42595576	42595626	42595574	-1	9	MGP_AJ_G0034716.1	42582211	42597510	Il10ra	4591	909	209570	No_or_no_constitutive_exon
CTGTCTCTTGGCTTTTCTTTCCGTCTGTGTTCCATCCATGGGAAATGCAGAT	46933634	46933649	46933699	46933647	-1	9	MGP_AJ_G0034755.1	46892804	47190150	Ncam1	4591	909	209570	No_or_no_constitutive_exon
ACGGTTAAGTGTTATATAGTAATTGTATTTATGTGTCTTCTGGGCAACAGGT	48386799	48386916	48386966	48386914	-1	9	MGP_AJ_G0034775.1	48280875	48397368	Sik2	4591	909	209570	Yes
AGAGAGAGAGAGGTTCCTCTGCTCCTGATATGATTTTCTTGGGCATGTAGGG	51964941	51965062	51965112	51965060	-1	9	MGP_AJ_G0034808.1	51942397	52000002	Acsbg1	4591	909	209570	No_or_no_constitutive_exon
AGCCTCTTTTCACATTTGTATGCCCCTCCCCCCTCTTGTCTGGGGTCAAGGA	55541645	55541774	55541595	55541647	1	9	MGP_AJ_G0034865.1	55469397	55560774	Stra6	4591	909	209570	No_or_no_constitutive_exon
TCTTTTCACATTTGTATGCCCCTCCCCCCTCTTGTCTGGGGTCAAGGAAGAA	55541649	55541774	55541599	55541651	1	9	MGP_AJ_G0034865.1	55469397	55560774	Stra6	4591	909	209570	No_or_no_constitutive_exon
TGGCTCTGCTGGTCTTGTCAGTAGCTTTTTTCCCCTTCATGTGGGCACAGAT	56749682	56749884	56749934	56749882	-1	9	MGP_AJ_G0034879.1	56748145	56782170	Bbs4	4591	909	209570	No_or_no_constitutive_exon
ATCTCTATTTCTGCTCTGTTTTTTTATCCCACCCCCACCCTGGGCAGCAGCT	57105622	57105732	57105572	57105624	1	9	MGP_AJ_G0034884.1	57081372	57115830	Parp6	4591	909	209570	No_or_no_constitutive_exon
TTTTATGGATTATTTTATAATGTGGGACTCCGTCTGGGAAGGAAGATGAGGG	58904369	58904599	58904319	58904371	1	9	MGP_AJ_G0034894.1	58858504	58904677	Tle3	4591	909	209570	No_or_no_constitutive_exon
CTCACAACTTCCAGAGGGACTTTCTATCCCGTTTTTTTTTCTGAGGGAAGGG	60350404	60350652	60350354	60350406	1	9	MGP_AJ_G0034904.1	60341933	60355504	Cln6	4591	909	209570	No_or_no_constitutive_exon
CTCAGTGCGCTGGCACTGATCCACCTCTGTTGTGTCTCTCTTGGGGACAGTT	61175080	61175212	61175262	61175210	-1	9	MGP_AJ_G0034912.1	61154390	61265338	Smad3	4591	909	209570	No_or_no_constitutive_exon
CTCTCCTCCTTCCCTTTCCCCTTCTTATCCTTTCCTGGGGGGAGTGATAGAG	61553310	61553466	61553516	61553464	-1	9	MGP_AJ_G0015718.1	61553310	61556301	1700055C04Rik	4591	909	209570	No_or_no_constitutive_exon
AGGTGTCTTACCATGCTTTGCGTTTTGGTTCCTGCTGCCGTGGGATGCAGGT	65454769	65454832	65454719	65454771	1	9	MGP_AJ_G0034969.1	65428780	65583921	Vps13c	4591	909	209570	Yes
TACACTTATTAAAGTTTAATACTAACTTTTTCTCTTTTTGGGGGGATCAGGG	65566424	65566500	65566374	65566426	1	9	MGP_AJ_G0034969.1	65428780	65583921	Vps13c	4591	909	209570	Yes
GGAAGATGTACGGTCACCACGGCAACCGCATCGCCCCGGGGTTGGTAAAGAT	70126261	70126288	70126338	70126286	-1	9	MGP_AJ_G0034996.1	70084481	70126548	Tex9	4591	909	209570	No_or_no_constitutive_exon
TTTTTTCCTTGTCATAACCTTGGCTTTCTTGGTCTGTGGTTGTAGGGAAGCC	77402341	77402408	77402458	77402406	-1	9	MGP_AJ_G0035055.1	77392902	77513674	Col12a1	4591	909	209570	No_or_no_constitutive_exon
GCTAATGTAAAAATACCAAAGTCTTTTCTTTTGTTCTTTTGGGACATAAGGT	77907928	77908316	77907878	77907930	1	9	MGP_AJ_G0035059.1	77856409	77940005	Senp6	4591	909	209570	No_or_no_constitutive_exon
TGTATATGAAGCTCAATATGTAGTTGCGTTTCCCTCTTTTGGGTTGGCAGAT	84487201	84487267	84487151	84487203	1	9	MGP_AJ_G0004638.1	84483589	84489372	A330041J22Rik	4591	909	209570	No_or_no_constitutive_exon
ATGGGGTGGTGGCCGGCCATGCCTCACAGTCTGTGGTTTTGGGGTGACAGGA	92472038	92473623	92473673	92473621	-1	9	MGP_AJ_G0004639.1	92472038	92478651	Gm16262	4591	909	209570	No_or_no_constitutive_exon
TCGTGAGGACGTGCACACAGCAGAGCGATCTGATGCGGGGAAGGCAACAGGA	102006291	102006313	102006241	102006293	1	9	MGP_AJ_G0035182.1	101852316	102006313	Nphp3	4591	909	209570	No_or_no_constitutive_exon
CTTTAACCTGCAGGCAACCTACACCTATTGCGGCCCAAGAGCTGGGGCAGGT	104271613	104272187	104271563	104271615	1	9	MGP_AJ_G0035207.1	104264473	104272190	Dusp7	4591	909	209570	No_or_no_constitutive_exon
GAACTAATACGCAGGCAGTGTCCACCCTCTTTGCTTTTCAGGGACCCAAGTC	104574107	104574209	104574259	104574207	-1	9	MGP_AJ_G0035222.1	104573400	104680480	Rad54l2	4591	909	209570	No_or_no_constitutive_exon
TGTGTCCCTAGACCAAGGGAGCCAGCCACTCACATTCTCCATGGGAACAGTT	105231981	105232073	105232123	105232071	-1	9	MGP_AJ_G0035229.1	105222674	105233764	Hemk1	4591	909	209570	No_or_no_constitutive_exon
AGCCTGCTGGGTGGCTGGCTTACCCTGCGTGGAATGCCGCCCAGGGGAAGGT	105223300	105223542	105223592	105223540	-1	9	MGP_AJ_G0035229.1	105222674	105233764	Hemk1	4591	909	209570	No_or_no_constitutive_exon
TCCCGTTGCACATCTGGTCACCCAATGTACACACATCCCTTCGGGGGCAGGT	105444787	105444896	105444737	105444789	1	9	MGP_AJ_G0035235.1	105444285	105448286	Zmynd10	4591	909	209570	No_or_no_constitutive_exon
GGAGTGGGTCGGGCGGGGCCGAGCCGGGCCGTGGGCCGTGTGGGGGCCAGGC	105533260	105533399	105533449	105533397	-1	9	MGP_AJ_G0035244.1	105512031	105533528	Gnai2	4591	909	209570	No_or_no_constitutive_exon
TTGCCTTTGTTGTTAATAAAGTTCCTCTCCCTTTGAAACGGGTGTCAGAGGG	105646373	105651088	105651138	105651086	-1	9	MGP_AJ_G0035248.1	105641543	105671770	Rbm5	4591	909	209570	No_or_no_constitutive_exon
TATGGCCATGAGGCCATAGTCTGATTGTATTTTTTCTCCTTGGGGGTCAGAG	105967561	105967669	105967719	105967667	-1	9	MGP_AJ_G0035262.1	105957325	105988828	Rnf123	4591	909	209570	No_or_no_constitutive_exon
TGGCCATGAGGCCATAGTCTGATTGTATTTTTTCTCCTTGGGGGTCAGAGGA	105967561	105967667	105967717	105967665	-1	9	MGP_AJ_G0035262.1	105957325	105988828	Rnf123	4591	909	209570	No_or_no_constitutive_exon
GGGAGATAGCAGCAAATGAAGCTCTCAAAACGCACAGAGAATAAGGGAAGGC	106212560	106212875	106212925	106212873	-1	9	MGP_AJ_G0035270.1	106211628	106214788	Tcta	4591	909	209570	No_or_no_constitutive_exon
GCCCGCTGACGGGCGGGGAGCCTGTGAGCCTGGGCTCCCTGCGGGGCAAGGT	106249002	106249140	106248952	106249004	1	9	MGP_AJ_G0035272.1	106248484	106249925	Gpx1	4591	909	209570	No_or_no_constitutive_exon
CCGAGATCAACCGAGACAACCCTCTGGGGATGAAAGGGGAGATTGCAGAGGC	106278574	106280892	106278524	106278576	1	9	MGP_AJ_G0035273.1	106258631	106303227	Usp4	4591	909	209570	No_or_no_constitutive_exon
GAGTGTGGTGGCATCTGCGGTTAATTCCAGCACTCGGGAGGCAGAAGCAGGT	106300536	106300887	106300486	106300538	1	9	MGP_AJ_G0037083.1	106299763	106300887	Gm37963	4591	909	209570	No_or_no_constitutive_exon
CTGGGCTCCCGCCAACTAACTGCCTCACCCTTCTCTGACTGGGACTACAGGA	106412857	106413018	106412807	106412859	1	9	MGP_AJ_G0035280.1	106403639	106415345	Usp19	4591	909	209570	No_or_no_constitutive_exon
AAGGGGGGTCTGCGGGAAATGTGGGCAAGGCTGAGCACACGGGAAATGAGGA	106488757	106488888	106488707	106488759	1	9	MGP_AJ_G0035285.1	106486118	106489007	Dalrd3	4591	909	209570	No_or_no_constitutive_exon
GTAGGGGTGTGGGCGGGCCATCCTCTGACGGTCCCGCCCTGCAGGGGAAGAC	106756345	106756565	106756295	106756347	1	9	MGP_AJ_G0035293.1	106749971	106778700	Celsr3	4591	909	209570	No_or_no_constitutive_exon
TCTGTCTCTCTCTGTCTCTTTCTCTCCTCTCCACTCAACCGTGGGGGTAGAT	106768104	106768184	106768054	106768106	1	9	MGP_AJ_G0035293.1	106749971	106778700	Celsr3	4591	909	209570	No_or_no_constitutive_exon
ACTGAGTTTCAGTAAGTAGCAAAGAATTCTCAGGGTACCTGGGGACCCAGTC	106789901	106790097	106789851	106789903	1	9	MGP_AJ_G0035294.1	106779006	106790592	Slc26a6	4591	909	209570	No_or_no_constitutive_exon
AAGGCACCGTTACACTGAAGGACTTACCTCAATCTGTTTCCCATAGGGAGAG	106859326	106859358	106859276	106859328	1	9	MGP_AJ_G0035297.1	106833430	106864707	Col7a1	4591	909	209570	No_or_no_constitutive_exon
TATGATTCTGTTTTATTCTTTTGCATGTTTTCTTGGCTGAATGGGAGTAGAG	108604663	108604679	108604613	108604665	1	9	MGP_AJ_G0035331.1	108591966	108679037	Setd2	4591	909	209570	No_or_no_constitutive_exon
GAGTTGTGTCTTAAACTGTTGGTTCTCACTGGTCTCTCTCGTGGGCAAAGGC	112751034	112751110	112751160	112751108	-1	9	MGP_AJ_G0035371.1	112743394	112799580	Cnot10	4591	909	209570	No_or_no_constitutive_exon
CATCTTGAAGAAATGGAGAGAGTGAGGCTGGGCAGCCGCTGCCTGGGAAGCT	116787778	116788702	116787728	116787780	1	9	MGP_AJ_G0035386.1	116711102	116788702	Golga4	4591	909	209570	No_or_no_constitutive_exon
ACGGGAGCAAGGGTGGTGGGTAACATAGCGTCTGTGGTGTGGGACAGCAGCA	117353723	117353900	117353673	117353725	1	9	MGP_AJ_G0035391.1	117319009	117364763	Dlec1	4591	909	209570	No_or_no_constitutive_exon
TGAACGGGAGCAAGGGTGGTGGGTAACATAGCGTCTGTGGTGTGGGACAGCA	117353720	117353900	117353670	117353722	1	9	MGP_AJ_G0035391.1	117319009	117364763	Dlec1	4591	909	209570	No_or_no_constitutive_exon
ACATACACACACACAGAGTCCCTCACGCTGTGCCTATTTTCTGGGGACAGGT	117603082	117603179	117603032	117603084	1	9	MGP_AJ_G0035399.1	117577289	117613904	Xylb	4591	909	209570	No_or_no_constitutive_exon
GGGGTGACTGCCAAAGTGCCCCAATGTTTGCTTCTCGTGGATGTGGGCAGAA	118179323	118179548	118179273	118179325	1	9	MGP_AJ_G0035408.1	118150415	118180566	Ttc21a	4591	909	209570	No_or_no_constitutive_exon
TGCTCATTGTGCTTTTAGTGTTTATTTTTATCTATGTGTGTTGGGGGTAGGT	118329153	118329408	118329103	118329155	1	9	MGP_AJ_G0035412.1	118328184	118342218	Slc25a38	4591	909	209570	No_or_no_constitutive_exon
TTAATGTGCTGTTCTTGTCTTCTGTCCCCCTCTGTCATTGGGCCAAACAGAA	118671391	118671586	118671341	118671393	1	9	MGP_AJ_G0035415.1	118519293	118692880	Myrip	4591	909	209570	No_or_no_constitutive_exon
CAGGAAGACCGAGGTCAACAGAGTGTGCCCACCCTGGGGTTGTGGAGAAGGT	121838567	121838679	121838729	121838677	-1	9	MGP_AJ_G0035460.1	121801027	121839023	Slc6a20b	4591	909	209570	No_or_no_constitutive_exon
CTGTTCCTCTGTTCTGGACTTGCTCTCACCTGTCGTGGGGGTGGGGCCAGGT	2383049	2383142	2382999	2383051	1	X	MGP_AJ_G0035502.1	2368462	2401296	Gripap1	4591	909	209570	No_or_no_constitutive_exon
AGTATAATGGTCCTTTTTTTTCTTTTTTCTTTGTTTTTTTTTGTGGGAAGGA	4796553	4796683	4796503	4796555	1	X	MGP_AJ_G0035537.1	4741181	4839002	Sytl5	4591	909	209570	Yes
GCCCCAGTCGAGCTTCCTCAGCACCGAGGGCTTGCGGGTCCTGAGTGGAGGA	8804279	8804348	8804398	8804346	-1	X	MGP_AJ_G0035551.1	8458733	8809556	Cask	4591	909	209570	No_or_no_constitutive_exon
GGATGGGGAGGGCTGAGCACTAATATCTTTCTGATTTTGGGGAATGGCAGCA	44790906	44791188	44791238	44791186	-1	X	MGP_AJ_G0035687.1	44779048	44794163	Igsf1	4591	909	209570	No_or_no_constitutive_exon
TGCTTTTTGTCTCCGTGTTCTTTGTATATGTTTTTGTTCGGTGGGTATAGTA	46463143	46463230	46463280	46463228	-1	X	MGP_AJ_G0035695.1	46421611	46719363	Hs6st2	4591	909	209570	No_or_no_constitutive_exon
CTCACTCAAAATGATTTATTTTTCTATTTTTTCCCCCTATGGGACCTGAGAC	56735692	56735768	56735642	56735694	1	X	MGP_AJ_G0015758.1	56717362	56780495	C230004F18Rik	4591	909	209570	No_or_no_constitutive_exon
CATGTCACCTACTTTCCCTACCTCTTACCCCACCATGCCTGGGGCTACAGGA	70000408	70000473	70000523	70000471	-1	X	MGP_AJ_G0035810.1	69992123	70002977	Irak1	4591	909	209570	No_or_no_constitutive_exon
CTTCTTTCCCCTCTCATCTTTCTTCCTCTGGTACTTGGGATGGAACACAGGC	70128058	70128075	70128008	70128060	1	X	MGP_AJ_G0035812.1	70107835	70134175	Opn1mw	4591	909	209570	No_or_no_constitutive_exon
GGTGAAGGGCCCCTTACCTCACTCTCACAGCCTGCCCCTTCTGGGAACAGGT	70224099	70224262	70224312	70224260	-1	X	MGP_AJ_G0035815.1	70206186	70234179	Flna	4591	909	209570	No_or_no_constitutive_exon
GGTGATGGGCCCCAAGCTGGTGGCAGTAAGGGGAGGGAAGAAGGGCCCAGAG	70287808	70288177	70287758	70287810	1	X	MGP_AJ_G0035820.1	70281174	70288883	Atp6ap1	4591	909	209570	No_or_no_constitutive_exon
TGGGGGTGGGGGAATAGAGTAAGCCCCCATTTTACCCTTGGCACGGGAAGGA	70735173	70735301	70735123	70735175	1	X	MGP_AJ_G0035834.1	70734240	70742575	None	4591	909	209570	No_or_no_constitutive_exon
CCCCTTCAGCTCTTTGGGTACTTTCTCTAACTCCTTCATTGGGGACAAAGTT	81400086	81400631	81400036	81400088	1	X	MGP_AJ_G0014576.1	81399516	81400631	None	4591	909	209570	No_or_no_constitutive_exon
CTTTTCCCTTTATTATACTCTTTTCCCTTCTTCTCTTCATGGGAGAATAGAA	90067809	90067926	90067976	90067924	-1	X	MGP_AJ_G0035889.1	89771755	90099595	Pola1	4591	909	209570	No_or_no_constitutive_exon
CTGCTGAAACCATTGTCATTCCTCCCTCTATTTTTCCAATGGGACTACAGAA	93029639	93029790	93029589	93029641	1	X	MGP_AJ_G0035912.1	92980498	93108716	Heph	4591	909	209570	No_or_no_constitutive_exon
AGGAGGGCAGGAGACTTGTGATGGAGCCTGATGGTGCTGCTGGGATGCAGGA	97786759	97786904	97786709	97786761	1	X	MGP_AJ_G0035942.1	97779051	97802514	Med12	4591	909	209570	No_or_no_constitutive_exon
CTGGACTCGGGCTCAGGGGCTCCTTACTATTGCTGGGTGTGGGGTTACAGGA	149002302	149002459	149002252	149002304	1	X	MGP_AJ_G0036158.1	148961221	149006218	Smc1a	4591	909	209570	No_or_no_constitutive_exon
GGGAGGGAGGGTTGCTGCTCTGACGCTGGGCTCCTTGCTTGTGGGTGCAGGG	149170589	149170639	149170539	149170591	1	X	MGP_AJ_G0036159.1	149091014	149173543	Iqsec2	4591	909	209570	No_or_no_constitutive_exon
GAAAGAATCAGCTTGTTTACCTATTCTTCCCCCTTTCCTGGGCACGGCAGAT	149219656	149220238	149219606	149219658	1	X	MGP_AJ_G0036160.1	149181159	149223180	Kdm5c	4591	909	209570	No_or_no_constitutive_exon
AGTGTAGTGGCTGTGGATTCTTGGTCAAGAACGTTTCTCTGGGTTGGCAGGT	149337505	149337613	149337455	149337507	1	X	MGP_AJ_G0015771.1	149321399	149352260	None	4591	909	209570	No_or_no_constitutive_exon
TGGTCCATACTGTTTCTGCTAAAGTTCTACACCTTTTGTAAATTGGGCAGGA	156635837	156635943	156635787	156635839	1	X	MGP_AJ_G0036195.1	156590186	156679956	Map7d2	4591	909	209570	No_or_no_constitutive_exon
CAGGTGGCCAGAGAAGGCAACAGGGGCAGGTAGAGTGGGGCAGGGCTGAGGT	156708394	156708698	156708344	156708396	1	X	MGP_AJ_G0036196.1	156708181	156775720	A830080D01Rik	4591	909	209570	No_or_no_constitutive_exon
