# Supplementary material for: Widespread Separation of the Polypyrimidine Tract From 3′ AG by G Tracts in Association With Alternative Exons in Metazoa and Plants
Source: Front Genet. 2019 Jan 14;9:741. doi: 10.3389/fgene.2018.00741 (PMC6339879; doi:10.3389/fgene.2018.00741)
Supplement: DATA FILE S2 — Sequences of REPAG 3′ SS from each species of metazoa, plants and protists. [file Data_Sheet_2.zip › Supplementary data 2/Protists_Release38_plasmodium_vivax_mauritania_i.txt]

REPA_GGG_Sequence	Exon_Start	Exon_End	Pos_-50	Pos_+2	Strand	Chromosome	GeneID	Gene_Start	Gene_End	Gene_Name	Number_of_REPAs	Number_of_REPAs_has_GGG	Number_of_Intron(Intra_genic_Region)	Upstream_Constitutive_Exon
CAGGGGAGCCCGCTGGGGGGGGGCGCAGAAGGCACACTGATGGGAGCAAGAG	291565	293656	293706	293654	-1	KQ235088	PVMG_00071	288537	294190	None	418	49	8947	No_or_no_constitutive_exon
GCAGTGTGGGCGTTTACAGGGATGACACGCATAAGGATACGGACGGGGAGAC	291014	291430	291480	291428	-1	KQ235088	PVMG_00071	288537	294190	None	418	49	8947	No_or_no_constitutive_exon
AAAAATCAAACAGGCAGAAAAGGCAGGATTTATTTGTTGGGAAAATTAAGGT	410870	421922	421972	421920	-1	KQ235088	PVMG_00100	410870	427484	None	418	49	8947	No_or_no_constitutive_exon
ATTGCAAATCCGGGTACGCACCCCTTTCGCCTGACTGGGAAAACGCGCAGAT	679159	679381	679109	679161	1	KQ235088	PVMG_00154	677793	679824	None	418	49	8947	No_or_no_constitutive_exon
GAACGTCAAGCGGAACGGCTGCGAGCAGGTCATGTGCCTCTACCGGGAAGGT	1243002	1243068	1243118	1243066	-1	KQ235088	PVMG_00299	1243002	1244395	None	418	49	8947	No_or_no_constitutive_exon
GAAAGCCACTGAAGAGCAGCACCACCACTACCACAAGGGGAACGCCGAAGGG	1915462	1915960	1915412	1915464	1	KQ235088	PVMG_00453	1910514	1923920	None	418	49	8947	No_or_no_constitutive_exon
AACGCAAATGATGGCAAACCAGGGAATAACAACTTGAATGGGATGATGAGCA	2870534	2871792	2870484	2870536	1	KQ235088	PVMG_00681	2869146	2872896	None	418	49	8947	No_or_no_constitutive_exon
TTCTCTCATTTTTCTCCCAATTTTCCCCCATATTTCTCCCCATTGGGAAGAT	2996222	2996309	2996172	2996224	1	KQ235088	PVMG_00703	2994258	3004780	None	418	49	8947	No_or_no_constitutive_exon
TCACCCAATATGCAATTCGTTAACATTTTTCTCCCCCCCTCGGGCGATAGGC	307091	307256	307041	307093	1	KQ235038	PVMG_00806	305359	308908	None	418	49	8947	No_or_no_constitutive_exon
CCTCCTTTGCAGTGGAACCTCTAACGGTTCTGAAAAAGGGAAGCGGCGAGGT	797205	797367	797417	797365	-1	KQ235038	PVMG_00920	796981	799434	None	418	49	8947	No_or_no_constitutive_exon
GAGGGGAACGAAGGGGCACACGACGGAGCGCGCCATCTTCTGGGCGGCAGCT	860640	864532	860590	860642	1	KQ235038	PVMG_00935	860420	864532	None	418	49	8947	No_or_no_constitutive_exon
TTTTGCTTACCAAAATGATGCTCTCTTTTTTTTTTTTTTTTTGGGGACAGGC	1207582	1207626	1207532	1207584	1	KQ235038	PVMG_01010	1203043	1207626	None	418	49	8947	No_or_no_constitutive_exon
GTGCAGGTAAGAGTGCGAAGGGAAGGCTGGCCGTCCCACAGCCGGGCAAGAG	1516412	1524953	1516362	1516414	1	KQ235038	PVMG_01090	1513654	1524953	None	418	49	8947	No_or_no_constitutive_exon
CCGCGTACACCGATGGAGAACCCCCGAGCTGCCAACTGAACGGGTCGGAGGG	733778	735239	735289	735237	-1	KQ235063	PVMG_01263	733778	736964	None	418	49	8947	No_or_no_constitutive_exon
AGCGGCGGGATTAGCGGCGGGATTAGCGGCGGGATTAGCGGCGGGACCAGCG	1056320	1057605	1057655	1057603	-1	KQ235063	PVMG_01340	1056320	1058030	None	418	49	8947	No_or_no_constitutive_exon
CGGGCTGAGCACACCCGACGCCCCCCCCTCGCGCACCACCCGGGAGAAAGTC	973304	973714	973764	973712	-1	KQ235110	PVMG_01658	973304	975284	None	418	49	8947	No_or_no_constitutive_exon
GTGAAAAGTTGCATGCGCAGATGGAGGCGCAGGAAAGGGTAAGCGATCAGGT	1183335	1183363	1183285	1183337	1	KQ235110	PVMG_01709	1182318	1183363	None	418	49	8947	No_or_no_constitutive_exon
GCCCTCCACACGTGCAAAAAAAGCTACATTTGCCCACTGGGCCGCAAAAGGT	152855	153172	152805	152857	1	KQ235019	PVMG_01746	145225	153172	None	418	49	8947	No_or_no_constitutive_exon
TAGAACGGGCAGGACCGGTAGAGCGAAATGCGCAGGGCAGGGCGAAGGAGAA	971628	972705	971578	971630	1	KQ235019	PVMG_01954	970957	975024	None	418	49	8947	No_or_no_constitutive_exon
GCTGCACAATTATAGGAAGGGGAACCACTACGAGGCGCAGCAGGGGGAAGTG	1069561	1071778	1071828	1071776	-1	KQ235019	PVMG_01976	1069561	1072865	None	418	49	8947	No_or_no_constitutive_exon
AAAAGGGTGCCGAGGTTAAAAAAACGGCAAATGTTAAAAAGGGTGCCGAGCC	166216	167339	167389	167337	-1	KQ235026	PVMG_02301	166216	171608	None	418	49	8947	No_or_no_constitutive_exon
CCTACCCATTTGTCACTTCCCTCCTCATTTTTACCCCCAAAACGGGCCAGGT	334076	334114	334164	334112	-1	KQ235026	PVMG_02341	332866	336009	None	418	49	8947	No_or_no_constitutive_exon
AGACAATGCGGCCAACTCGGGGATCGGAGGCACCCCCCCGGGGGGCGAAGGC	329194	330774	330824	330772	-1	KQ235014	PVMG_02611	329194	333216	None	418	49	8947	No_or_no_constitutive_exon
ACACCGTGTACGACCTTTTCTATAACTTCTTCCTAACCTGCCTGAGGGAGAA	503517	504667	503467	503519	1	KQ235014	PVMG_02651	494505	505336	None	418	49	8947	No_or_no_constitutive_exon
TCCATGCCAGAGGAGAGCCCCCCACTTCTGCTTCGCCTCACCATGGGGAGTT	687336	688194	687286	687338	1	KQ235014	PVMG_02696	687145	690893	None	418	49	8947	No_or_no_constitutive_exon
AACGGCGATGGCTTACCTCCCAGCGTGGTGGCCACCCCGAGCAGGGGGAGGA	161407	162309	161357	161409	1	KQ235104	PVMG_02811	160834	162309	None	418	49	8947	No_or_no_constitutive_exon
GTACTACTACAATGAGGGTAACAAGTACGTTAAGCAGTAGGGCAGTATAGCA	437078	437911	437961	437909	-1	KQ235104	PVMG_02873	437078	442673	None	418	49	8947	No_or_no_constitutive_exon
ATGGCACTTGGCCCCTTCATAAAGTGGCACCTTTGAGGGCAGCGCGTAAGTT	835021	835073	835123	835071	-1	KQ235104	PVMG_02954	835021	836403	None	418	49	8947	No_or_no_constitutive_exon
CTCCAAGTGGGGAAGGCCACCCAAATAGGGAAGGTCACCCAAATGGGGAGAT	309003	309675	308953	309005	1	KQ235028	PVMG_03044	307773	309675	None	418	49	8947	No_or_no_constitutive_exon
AGAAGAAATACACCCATTTTTCTTTTCTCTATCCTCCCGTGGGGTGAAAGAA	356820	365837	356770	356822	1	KQ235107	PVMG_03276	353597	365837	None	418	49	8947	No_or_no_constitutive_exon
GCAGATTGCAGGCACGGATGTGTTATCCCAAGCACATGTGGCAGCGGGAGCA	41084	41122	41172	41120	-1	KQ235117	PVMG_03428	41084	43962	None	418	49	8947	No_or_no_constitutive_exon
TGCGAAGGCAAACCAAGACAGCTGCCCCGCGCAACCCCCCAACGGGGCAGAT	371388	371545	371595	371543	-1	KQ235117	PVMG_03499	366731	373289	None	418	49	8947	No_or_no_constitutive_exon
GCGAACGAGCGAACTTGCAAACCTGCGAGTCCTCCTTTTGGGCGACGTAGAA	510171	510254	510121	510173	1	KQ235117	PVMG_03538	509942	513407	None	418	49	8947	No_or_no_constitutive_exon
AACTTCCCTTTTGCTTCCTCTTTTTTTCCCACCAAATTAGAGAAGGGCAGTT	592421	592457	592371	592423	1	KQ235117	PVMG_03561	592030	593731	None	418	49	8947	No_or_no_constitutive_exon
TCTTTCCACCACTTTTATTTTATTGTTTTCTTTTTTTTGGGTAAACACAGCC	740192	741767	741817	741765	-1	KQ235117	PVMG_03601	740023	742400	None	418	49	8947	No_or_no_constitutive_exon
CCCCTTTACTCCCCCTTTGCACGAACCAACCGCGGATCCCAAACGGGTAGAT	482508	482621	482671	482619	-1	KQ235069	PVMG_03744	479913	483766	None	418	49	8947	No_or_no_constitutive_exon
TAGGGACTTCATGGACGCGATGAATTTGGAGGGGCGGGTGGAAGAGGTAGTA	120967	120970	120917	120969	1	KQ234971	PVMG_03866	116121	120970	None	418	49	8947	No_or_no_constitutive_exon
GAGGGGGAGCAGCAGGAAAGGCCGCGGGACCAGTGGACGGTTGGGCGGAGCG	372006	372018	372068	372016	-1	KQ234971	PVMG_03921	372006	375905	None	418	49	8947	No_or_no_constitutive_exon
CACCGCTTAACTCGTTCACCTCCCCTTTGCATCATTCCACCGGGACGCAGAT	537066	537207	537016	537068	1	KQ234971	PVMG_03964	535690	539978	None	418	49	8947	No_or_no_constitutive_exon
GCAGATGCAAGCGGCAACCGAGCTGAGCAACCAAGACAATCGACGGGCAGAC	717152	717580	717630	717578	-1	KQ234971	PVMG_04000	714753	725546	None	418	49	8947	No_or_no_constitutive_exon
GCTTTTTTTCCGCTTCCCCCCCCTCTTTTTCCCCTTTTTTTTGGGGGGAGCC	548993	549123	549173	549121	-1	KQ235100	PVMG_04144	541650	551009	None	418	49	8947	No_or_no_constitutive_exon
GGCAGAAAACACTTCTGGGTGATGACACGATAGGCCAAAATCGCAGGGAGAA	491433	492763	491383	491435	1	KQ234984	PVMG_04414	490251	498371	None	418	49	8947	No_or_no_constitutive_exon
ATGACGATCATGGCGACAATAGCGACAATAGCGATAGTGGCGAAGGGGAGGG	497501	498371	497451	497503	1	KQ234984	PVMG_04414	490251	498371	None	418	49	8947	No_or_no_constitutive_exon
TTTTTTTTCCTTTTTTTTTTTTTTTTTTTCCCCTTTGGACGAATGGGCAGGG	456087	456168	456037	456089	1	KQ235086	PVMG_04490	455555	457228	None	418	49	8947	No_or_no_constitutive_exon
GGTTTGTGAAGCTGCTCGTCGCGAGAGGGGGTCGGCGTCTGCCCGGGGAGAC	48580	50973	48530	48582	1	KQ235059	PVMG_04622	44905	50973	None	418	49	8947	No_or_no_constitutive_exon
TGGCTGTCAGGCGGTTAGAAGTGGAGCGGTGGGAGGTGGAGCGGTGGGAGGT	181477	188838	188888	188836	-1	KQ234986	PVMG_04751	180553	191743	None	418	49	8947	No_or_no_constitutive_exon
GGAACGCGGCAGGTGGGGACGCGGCAGCGCGGCAGGTGGGGACGCGGCAGGT	332108	334247	332058	332110	1	KQ235046	PVMG_04985	330908	335719	None	418	49	8947	No_or_no_constitutive_exon
GTGGAGGCGAACGCAATGAGGGACCTGGAAATGCTGGGCGGGCAGGGGAGCA	100950	100965	101015	100963	-1	KQ235032	PVMG_05017	100950	102953	None	418	49	8947	No_or_no_constitutive_exon
ATGTGTTAAGTAGGATAAAAAAATATTTCGATTTATTAAACCATGGGGAGGA	321563	321989	321513	321565	1	KQ235032	PVMG_05076	321293	321989	None	418	49	8947	No_or_no_constitutive_exon
