# Supplementary material for: Widespread Separation of the Polypyrimidine Tract From 3′ AG by G Tracts in Association With Alternative Exons in Metazoa and Plants
Source: Front Genet. 2019 Jan 14;9:741. doi: 10.3389/fgene.2018.00741 (PMC6339879; doi:10.3389/fgene.2018.00741)
Supplement: DATA FILE S2 — Sequences of REPAG 3′ SS from each species of metazoa, plants and protists. [file Data_Sheet_2.zip › Supplementary data 2/Metazoa_Release91_dasypus_novemcinctus.txt]

REPA_GGG_Sequence	Exon_Start	Exon_End	Pos_-50	Pos_+2	Strand	Chromosome	GeneID	Gene_Start	Gene_End	Gene_Name	Number_of_REPAs	Number_of_REPAs_has_GGG	Number_of_Intron(Intra_genic_Region)	Upstream_Constitutive_Exon
GAGTAAGCTGCACATGGAGGGCTTCCGGAGCCTGAAGGAGGGTGAGGCAGAA	2803412	2803664	2803362	2803414	1	JH573670.1	ENSDNOG00000043098.1	2803159	2803741	None	3582	788	171151	No_or_no_constitutive_exon
GTACACCTTTGATCTCAAGAAACTGTTTTTGTTTTGGGGGGTGGGTATAGGT	11395564	11395744	11395794	11395742	-1	JH573670.1	ENSDNOG00000014867.3	11345266	11407087	CPNE3	3582	788	171151	No_or_no_constitutive_exon
AGAGCGTGAAAAAAAGTGGGTTTTGGGTCTGGTATTGTTGCCTGGGAGAGCT	11715190	11715676	11715726	11715674	-1	JH573670.1	ENSDNOG00000034157.1	11715190	11715902	None	3582	788	171151	No_or_no_constitutive_exon
CTTCATAATTACATTATTGAATTTTTTCCCATATTTTGGGGGGTATACAGAA	12629473	12629648	12629698	12629646	-1	JH573670.1	ENSDNOG00000011333.3	12602070	12655650	LRRCC1	3582	788	171151	Yes
TTATTTTTTACAAAAATGGGTTCTCAGTGTCTTCTTTATCTTAAGGGCAGGT	6242466	6244376	6244426	6244374	-1	JH570378.1	ENSDNOG00000051909.1	6242466	6258130	None	3582	788	171151	No_or_no_constitutive_exon
TGGATTGGCTTAAACAATGGGAATTTGTTAACTTGGGATTTTGAGGGTAGGA	7014231	7014260	7014181	7014233	1	JH570378.1	ENSDNOG00000039372.1	7011641	7014752	None	3582	788	171151	No_or_no_constitutive_exon
TCCTTTCCTTTCAGCCAGGAAAATTCCCTTTAGTATTTCTTGTAGGGCAGGT	9629315	9629339	9629389	9629337	-1	JH570378.1	ENSDNOG00000040421.1	9600218	9758392	None	3582	788	171151	No_or_no_constitutive_exon
TGATGGCAGGAATTATCACCACTGACTGGGAGCCTCAAGAATAAGGGCAGGT	11512101	11512386	11512436	11512384	-1	JH570378.1	ENSDNOG00000041965.1	11512101	11512773	None	3582	788	171151	No_or_no_constitutive_exon
TCTTGATAATACAGGGGAAGATCCATCCAAAAGCTTTGGGAAATTATGAGAC	7073855	7074256	7074306	7074254	-1	JH572107.1	ENSDNOG00000032769.1	7073855	7075127	None	3582	788	171151	No_or_no_constitutive_exon
AGCCTTTAACACTGTTCCCCTTGATGGGGTTATTTGTCCTTGGGTTAAAGGG	5509332	5509471	5509282	5509334	1	JH570374.1	ENSDNOG00000004881.2	5508637	5512628	HNRNPH3	3582	788	171151	No_or_no_constitutive_exon
GATTCTGCCAATGGAGACCTTAACTGGACCTGCCCATGCCTTGGGGGAAGGG	9227897	9228131	9227847	9227899	1	JH570374.1	ENSDNOG00000047960.1	9227759	9228131	None	3582	788	171151	No_or_no_constitutive_exon
AGCAAGTGCAAACAAGGGACAAGAAAATAAATTTTGGGGAAAAATAAAAGGT	2740203	2740242	2740292	2740240	-1	JH563900.1	ENSDNOG00000033312.1	2739326	2741528	None	3582	788	171151	No_or_no_constitutive_exon
AGGAGCCGCTGTCAGGCTGGTGACTTCCTGGGGGGTGGGGGGCGGGCCAGGG	336636	336912	336962	336910	-1	JH567943.1	ENSDNOG00000048337.1	330632	340305	None	3582	788	171151	No_or_no_constitutive_exon
GAACCTCCGGGAATCTCACTATGCTGCGGGTTTCTTTCCCTGTGGGACAGGA	3164725	3165028	3165078	3165026	-1	JH575817.1	ENSDNOG00000001538.3	3120935	3253703	SPTB	3582	788	171151	No_or_no_constitutive_exon
GGGAGCGGCCACTGCAGCGGCGGCGGGGAAGGGGGAGGGGTAGAGGGGAGGG	3515690	3515980	3515640	3515692	1	JH575817.1	ENSDNOG00000051803.1	3417716	3515980	None	3582	788	171151	No_or_no_constitutive_exon
GCAGATGTGGCTCAGGTGATTGGGCTCCCATCTACCATATGGGAGGCCAGGG	6210778	6210913	6210963	6210911	-1	JH575817.1	ENSDNOG00000043235.1	6210266	6211518	None	3582	788	171151	No_or_no_constitutive_exon
GGGCACAGAGCGATGTGGTCTGATAAGGTGCCTCCTCCCCGGGTGAGCAGGA	7593418	7593598	7593648	7593596	-1	JH575817.1	ENSDNOG00000045722.1	7585409	7680479	ACTN1	3582	788	171151	Yes
CCAGAGTGGGTCCACCTCCCATACCATGACAATTACGATTCCCAGGGAAGCA	2760908	2760941	2760858	2760910	1	JH570690.1	ENSDNOG00000041774.1	2760474	2760941	None	3582	788	171151	No_or_no_constitutive_exon
TTTTCTCTCTTTCTCTCTCTCTTGTGCTCTTATTCTCACTCTGGGATAAGGT	1547634	1547726	1547776	1547724	-1	JH567551.1	ENSDNOG00000007383.3	1419625	1584639	PKHD1L1	3582	788	171151	No_or_no_constitutive_exon
AGAAAGCGGAGAAAAGGGTATCATGCCCGTTCTGAAGGGTCAGGGAATAGGA	4733496	4733688	4733446	4733498	1	JH567551.1	ENSDNOG00000047338.1	4731606	4733688	None	3582	788	171151	No_or_no_constitutive_exon
GATTTTGTTTGATTAAATAGTCATGTTTCTCTCTTTTTAATGATGGGTAGAA	1068616	1068694	1068566	1068618	1	JH582969.1	ENSDNOG00000012097.3	864583	1090308	CACHD1	3582	788	171151	No_or_no_constitutive_exon
TAACTATTTTGACACTCCATAGTTCAGGGAAGAATGGGAAGAAGAGGCAGTA	1832141	1832203	1832091	1832143	1	JH582969.1	ENSDNOG00000004371.3	1791984	1848038	DNAJC6	3582	788	171151	No_or_no_constitutive_exon
ACTGTGTCTGGAGGTAACTGACTCCATTTCTGTTTTGTGGGGGGCATTAGAC	766215	766372	766165	766217	1	JH576236.1	ENSDNOG00000031089.1	761342	780391	LOX	3582	788	171151	No_or_no_constitutive_exon
AGCTCCATTGGTCAAGGAGGTGGATATGGTGGTAGTGGGTAGGGCTACAGTG	4325390	4325457	4325507	4325455	-1	JH566706.1	ENSDNOG00000037882.1	4325292	4326093	None	3582	788	171151	No_or_no_constitutive_exon
TAGGGCTAAGTACTGGGAGAAAAGACTAAAACAAAGGGAAGCCAGAAGAGGT	5636610	5636679	5636729	5636677	-1	JH566706.1	ENSDNOG00000047863.1	5636355	5637361	None	3582	788	171151	No_or_no_constitutive_exon
TGCACTACATTACAAAGAAATTAAGACAACCTTGAGGAAGTGTGGGGTAGTG	245661	245944	245994	245942	-1	JH571788.1	ENSDNOG00000008637.3	211693	302496	TARBP1	3582	788	171151	No_or_no_constitutive_exon
GGAAGTTTGCTGGGGGAGCTTTCAGCAGTATCTCTGTGTTTGGGGAGCAGCT	2596983	2597214	2596933	2596985	1	JH571788.1	ENSDNOG00000039914.1	2578862	2622119	ACTN2	3582	788	171151	No_or_no_constitutive_exon
ACTCTGGATTAGATATGAAACTTTACCCATCCTTTCTGTGTAGGGATCAGGG	6817934	6818070	6818120	6818068	-1	JH571788.1	ENSDNOG00000049231.1	6806079	6821658	None	3582	788	171151	No_or_no_constitutive_exon
AGACAGAGATAGAGAGAGAGGGAGAGAGAATAGTACTGGGGGAAAAAAAGGT	5016732	5016856	5016906	5016854	-1	JH570423.1	ENSDNOG00000032417.1	5016608	5017817	None	3582	788	171151	No_or_no_constitutive_exon
CGGTTTGACTGACTTTCTGAAACCTTCCCTGCCCGGCTTCGGGAGAACAGGT	2687189	2687433	2687139	2687191	1	JH565675.1	ENSDNOG00000004469.3	2581003	2711106	MYO10	3582	788	171151	No_or_no_constitutive_exon
CCCCTAATTCGGTTTTTTTTTTTCCCCCTCTCTCTCTCCAATGGGGAAAGGG	1816388	1816433	1816338	1816390	1	JH575175.1	ENSDNOG00000016800.3	1721112	1863156	COL25A1	3582	788	171151	No_or_no_constitutive_exon
CTAGACGTGCACACCGAATCAAGACTCAACTAGGCTCTTGAGGGATACAGAA	992952	993046	993096	993044	-1	JH581819.1	ENSDNOG00000041456.1	992905	993288	None	3582	788	171151	No_or_no_constitutive_exon
CCGCCTAATAATTGCCCTAGATGCCGCAGGGGTAGGCACTGGGCCAAGAGTG	4645140	4645278	4645090	4645142	1	JH569232.1	ENSDNOG00000045427.1	4643474	4645331	None	3582	788	171151	No_or_no_constitutive_exon
GCCAATTGTGTATTCCGTGTTGACGCTGACGCTTTGCGTGAACTGGGCAGGA	2105846	2105958	2106008	2105956	-1	JH563664.1	ENSDNOG00000017855.3	2061083	2184585	MAP7D2	3582	788	171151	Yes
CCCAACTCTTGCATCAGTACCCCATTCTATCATCAATGGGTACAAGTGAGTT	2651202	2651357	2651152	2651204	1	JH569158.1	ENSDNOG00000038484.1	2650492	2651405	None	3582	788	171151	No_or_no_constitutive_exon
CCCTTCGGGTCCACAACTCTGACATCTGGCACCCAACATGGGACCCGAAGAA	4279901	4280013	4279851	4279903	1	JH569158.1	ENSDNOG00000051132.1	4223702	4280013	None	3582	788	171151	No_or_no_constitutive_exon
CTGTGAGGTAGGTGGAGCCAGGGACCTAGTCTGCTTGGGGTGGCTAGAAGAT	687768	687792	687842	687790	-1	JH564669.1	ENSDNOG00000043146.1	677611	691455	FCHSD1	3582	788	171151	No_or_no_constitutive_exon
CATGAGCTGCTGAGGCAAGTCTGATTCCATCCACATCACTGGGCGAGCAGGC	684509	684627	684677	684625	-1	JH564669.1	ENSDNOG00000043146.1	677611	691455	FCHSD1	3582	788	171151	No_or_no_constitutive_exon
CTGTTCTTTGATGTTTCTGACCTTTTGCTTTTGGGGCTGGGGGATGACAGCT	1748992	1749078	1748942	1748994	1	JH568225.1	ENSDNOG00000012955.3	1669970	1821955	SORL1	3582	788	171151	Yes
TTGCCTGACTTTTACCTGTTACCCATTCTCTATTCCTGTGGGAATGCCAGCT	3640185	3640281	3640135	3640187	1	JH568225.1	ENSDNOG00000018415.3	3484939	3662748	GRAMD1B	3582	788	171151	Yes
CGTGTGCAATGGATAAACCTAATATGCCTTTCATTTAACTGGCTGGGCAGGT	1449896	1450121	1450171	1450119	-1	JH569334.1	ENSDNOG00000052715.1	1449896	1466100	None	3582	788	171151	No_or_no_constitutive_exon
TATATGATATTCACATCATATGTCTGAAGTTTCTCTTTCTGGGACCATAGGA	5088058	5089069	5088008	5088060	1	JH571343.1	ENSDNOG00000004143.3	4917780	5089069	PTPN13	3582	788	171151	No_or_no_constitutive_exon
TGAGATAGCTCACTCAAGACACACCCAGCGTGGACTCGGGAAGCAGGCAGGT	929848	929885	929798	929850	1	JH574534.1	ENSDNOG00000000840.3	906998	943655	BOC	3582	788	171151	No_or_no_constitutive_exon
TCAGCAGGCCCTTCAGCCAGACTGGTTCCAGTGCCTCTCAGATGGGAGAGGC	1914809	1914911	1914759	1914811	1	JH574534.1	ENSDNOG00000031370.1	1910398	1924894	QTRT2	3582	788	171151	No_or_no_constitutive_exon
GATGATGATATTCGCCACCAAATGGCATTGCACTGGGTGAGCCGGGAGAGAG	5201984	5202143	5201934	5201986	1	JH574534.1	ENSDNOG00000047387.1	5201215	5202143	None	3582	788	171151	No_or_no_constitutive_exon
CAGCAAATAGACACAGAGAACAGACAACTGGGGAGGGGAGAGAAATACAGAA	4312936	4313031	4313081	4313029	-1	JH568349.1	ENSDNOG00000033407.1	4312936	4313702	None	3582	788	171151	No_or_no_constitutive_exon
TTTTGGTTGTCATTTTGTCTTTTTTTTCTCTGTTACCTCTTGGGAGACAGGT	274958	275062	275112	275060	-1	JH570026.1	ENSDNOG00000018696.3	253762	285000	USP16	3582	788	171151	No_or_no_constitutive_exon
TTCCCCCAGTAAGCAGGCTAGGCCTGCGGAGAGGGTGGCGTGGGGATCAGCG	3339208	3339356	3339406	3339354	-1	JH570026.1	ENSDNOG00000037761.1	3338942	3339483	None	3582	788	171151	No_or_no_constitutive_exon
AGGAAAACGGAAGGCATAATTTACTACCTTATTTTTTGGGGACTGTGAAGAA	3146534	3146615	3146665	3146613	-1	JH570121.1	ENSDNOG00000010295.3	3143136	3153304	None	3582	788	171151	No_or_no_constitutive_exon
CAGTGATGCTTTTTCAGTTTATATCATTTATAGATTAGGATATGGGATAGTG	723895	723913	723845	723897	1	JH570400.1	ENSDNOG00000031685.1	707665	793588	BMP2K	3582	788	171151	No_or_no_constitutive_exon
AGGGGCCTGTAGCTGTGGCCAACCCAGCCCGGGGGTGGGGAGTGGGGCAGGT	2369382	2369510	2369560	2369508	-1	JH570143.1	ENSDNOG00000013342.3	2357658	2374042	ROBO3	3582	788	171151	No_or_no_constitutive_exon
CTCTGCCTGCTTTCTTTTCCCCATCCTGCATGACATCTTGGGACGGCAAGGA	2286917	2286950	2286867	2286919	1	JH580080.1	ENSDNOG00000032732.1	2238068	2319979	None	3582	788	171151	Yes
TCCAGCTCACAACTGGCCTTTTATCAAATACTTTTTTGGGGGAATTGCAGGT	3508748	3508859	3508698	3508750	1	JH580384.1	ENSDNOG00000014795.2	3466100	3512307	BCO2	3582	788	171151	No_or_no_constitutive_exon
GCTATTTACTGAGAAAGGCTGATACAGAACAGATCTGGGAATAAAGACAGGT	56571	56685	56735	56683	-1	JH574481.1	ENSDNOG00000036295.1	55952	56945	None	3582	788	171151	No_or_no_constitutive_exon
TGGTCATCAATAATTTTGGGTCTTTCTGTTCTTTCCTTGGGTGGCAACAGTA	4829006	4829209	4828956	4829008	1	JH574481.1	ENSDNOG00000013601.3	4769849	4835846	ATP2A2	3582	788	171151	Yes
ATCTCAAAGGCTGTTGAGCACATCAATAAAACTGTTAGGCCTGGGAATAGGA	774631	774721	774771	774719	-1	JH563095.1	ENSDNOG00000046356.1	773691	774903	None	3582	788	171151	No_or_no_constitutive_exon
ATCATGCTGATAGGAAAACATTGTTACCATGCTTGTGGGCAGTGAGTGAGTC	4143127	4143203	4143253	4143201	-1	JH563095.1	ENSDNOG00000046234.1	4142944	4143665	None	3582	788	171151	No_or_no_constitutive_exon
GAGTTGACTTGCAGTCCTTTGACTTCCTGTATGTCCTTTTATTGGGACAGGT	318820	319014	319064	319012	-1	JH570164.1	ENSDNOG00000009759.3	313904	360018	ASH2L	3582	788	171151	No_or_no_constitutive_exon
CTTCCTTTGTCTCCGTGTGCTTCCTCCACGGGCTGCTGGGGGTGGCGCAGGC	1167420	1167550	1167600	1167548	-1	JH583697.1	ENSDNOG00000011674.3	1152128	1282115	CHD7	3582	788	171151	No_or_no_constitutive_exon
GGTGCTGCCAAGACCCGGGAAACCACCACAACTCCAGGGATGAAACCAAGGG	4262808	4262877	4262758	4262810	1	JH582193.1	ENSDNOG00000031508.1	4262545	4262877	None	3582	788	171151	No_or_no_constitutive_exon
ATTGTTTGTTAGTATAATATAAATACTATTTTCATCTGGGAAATTAACAGGG	83559	83675	83725	83673	-1	JH570428.1	ENSDNOG00000011878.3	64486	105598	MUT	3582	788	171151	No_or_no_constitutive_exon
CTGTGTATTTCATCTTTTTTCTTGTATTTGGTTTTGTTTGGGGGCTACAGGT	439737	439952	440002	439950	-1	JH567359.1	ENSDNOG00000017847.3	408726	450791	ALDH18A1	3582	788	171151	No_or_no_constitutive_exon
GTGGGGTTAGGTCCAGTAGATGTCACAGGTGCCTTCTCCCACGGGTGCAGAT	2406587	2406671	2406721	2406669	-1	JH567359.1	ENSDNOG00000005120.3	2381072	2408843	RRP12	3582	788	171151	No_or_no_constitutive_exon
TCTTCTATCTTTCTGTTTTCTCTCCTTCTCCCCTGCACCTTGGGAGGCAGGA	2755832	2755853	2755782	2755834	1	JH567359.1	ENSDNOG00000019918.3	2740557	2760881	ZFYVE27	3582	788	171151	No_or_no_constitutive_exon
CATTACGTTGTCACATTATTTACGTTATTCTTATTTCCTGGGGCCAACAGGC	3402828	3402884	3402934	3402882	-1	JH567359.1	ENSDNOG00000011491.3	3394949	3418070	HPS1	3582	788	171151	Yes
CCTGGCTTGGCCGGTGCTGACTCACCGGGCTCCTCTCCTCTGCCGGGAAGGA	732200	732470	732150	732202	1	JH561737.1	ENSDNOG00000049689.1	718456	740996	ABCG8	3582	788	171151	No_or_no_constitutive_exon
AAGACTATAAACTACATTGACTTTGGATATCTTTTCTGTTTTGGGAACAGGG	2686031	2686115	2685981	2686033	1	JH565588.1	ENSDNOG00000005733.2	2675674	2693146	TRAPPC6B	3582	788	171151	No_or_no_constitutive_exon
TATTTTTGTTTTAACCTGAGTTGGTTCAATGTGATCATTTTTGGGAACAGGC	174084	174184	174034	174086	1	JH562293.1	ENSDNOG00000048637.1	152113	182619	None	3582	788	171151	No_or_no_constitutive_exon
ATCCCTTCTGATAGCTCCACAGAACTCACCCAGACTGTGTTGGAGGGGAGTC	982020	982662	982712	982660	-1	JH562293.1	ENSDNOG00000008923.3	961015	983120	None	3582	788	171151	No_or_no_constitutive_exon
CTAAAGCAGTGTGACATTTAGTGACGCGAGCAATGCCTTTGGGTTTAAAGCT	3012218	3012326	3012376	3012324	-1	JH569430.1	ENSDNOG00000008582.3	2998442	3038819	CCDC125	3582	788	171151	No_or_no_constitutive_exon
GTCCTTCATGAGCCTCAGGTTCCCCATCTTCAAAGTGGGGATCAGGGTAGCA	964320	964362	964270	964322	1	JH569095.1	ENSDNOG00000040708.1	955094	1000324	ANGPT4	3582	788	171151	No_or_no_constitutive_exon
GTTGGGCTGGGCCGGGTCTGAGGATATGGGTGTTTCTGTTTTGGGTGGAGAT	2901473	2901627	2901423	2901475	1	JH569095.1	ENSDNOG00000036565.1	2883465	2912104	HCK	3582	788	171151	No_or_no_constitutive_exon
AGAAGTCAATGCAGCCGTGAATGCAAGGCCACACTAGGGGAATGGAATAGTT	1472548	1472596	1472498	1472550	1	JH565883.1	ENSDNOG00000009228.2	1472423	1473252	None	3582	788	171151	No_or_no_constitutive_exon
AGGGTGGCGGGAGGGACCCGAGGTGCCTGGCTGGCAGGTGCAGTGGGCAGGA	3610385	3610477	3610527	3610475	-1	JH570415.1	ENSDNOG00000035249.1	3593151	3611297	ZNF367	3582	788	171151	No_or_no_constitutive_exon
TTCCAAATTCTCTCAGGCACAAGGTTGAAATCTTTTTGTTTGGGAAATAGGT	3446686	3446809	3446636	3446688	1	JH575428.1	ENSDNOG00000008484.3	3156302	3448357	ZFYVE9	3582	788	171151	No_or_no_constitutive_exon
GTAATCACAGGAGGGGATATTAATGCCATTTCTCCTCTCATTGGGAATAGGG	1802954	1803091	1803141	1803089	-1	JH570731.1	ENSDNOG00000024571.2	1794338	1931864	None	3582	788	171151	No_or_no_constitutive_exon
ATCTTTGATGATCACAGAGCTGGGAAAAGTGTTGTGAACCTCACAGGGAGTT	2762950	2763136	2763186	2763134	-1	JH570731.1	ENSDNOG00000043899.1	2762950	2763339	None	3582	788	171151	No_or_no_constitutive_exon
AAGAGGGACAGCTGAGTTCAGCTGATGAGAGAGGGAAAGGGAAGTGATAGGG	2827532	2827614	2827482	2827534	1	JH561436.1	ENSDNOG00000031033.1	2827217	2828830	None	3582	788	171151	No_or_no_constitutive_exon
GGAAATAAAAAAGAAAGAAAGAGGAAGGAAGAGGAAGGAAGGAAGGGAAGGA	1985983	1986083	1986133	1986081	-1	JH563455.1	ENSDNOG00000035343.1	1985983	1987687	None	3582	788	171151	No_or_no_constitutive_exon
AGTTTTCATTCAAAAATTATCTTCTCTGTTAATGCTTTCGGGAACTTAAGGA	477300	477335	477385	477333	-1	JH570391.1	ENSDNOG00000002355.3	474623	543562	SGCE	3582	788	171151	No_or_no_constitutive_exon
TTGTTACTTCCACTGGGAGTCAAACCCTAGCTTGCAACCAGGGGCTTAAGGG	1430552	1430571	1430502	1430554	1	JH568938.1	ENSDNOG00000000005.3	1398815	1445109	GOLGA1	3582	788	171151	No_or_no_constitutive_exon
AGGGACAATGGGGTTCCTACAGGCTGCTAAGAGCTTTTCTGGTGGGGCAGAT	1340101	1340206	1340051	1340103	1	JH570299.1	ENSDNOG00000003092.3	1335192	1340840	CTSA	3582	788	171151	No_or_no_constitutive_exon
TTCCTTGGCGAGGGCAAGGGGCCGGGTCTTTCTCCTTGACGGGAGCTCAGAC	1485974	1486066	1485924	1485976	1	JH570299.1	ENSDNOG00000003096.2	1450601	1486066	SLC12A5	3582	788	171151	No_or_no_constitutive_exon
CCACAGACTTGAGTAAACTTCCTAACTTGTTTTCCTATTGGGGACAAAAGGT	3069677	3070112	3069627	3069679	1	JH573390.1	ENSDNOG00000012819.3	3048839	3073278	CHAF1B	3582	788	171151	No_or_no_constitutive_exon
ATCACTCTTCTTTCTCCCTTACAGAAAATGAAGGAGTACCTGGAGGGCAGAA	65052	65110	65002	65054	1	JH570311.1	ENSDNOG00000012217.3	34268	113653	None	3582	788	171151	No_or_no_constitutive_exon
GCCGAGGCCGGGCTCCAGCCCCTGACGGCCTCCCTGTGCTGGGAGGGCAGGG	138784	138964	138734	138786	1	JH570311.1	ENSDNOG00000032332.1	135087	154612	IKBKE	3582	788	171151	No_or_no_constitutive_exon
TGGGGAGCAGGCCAGCTTTGGCCGCTCGCGGGAGTACCAGGGAGTACCAGCT	2033822	2034026	2033772	2033824	1	JH582424.1	ENSDNOG00000047897.1	2033384	2034265	None	3582	788	171151	No_or_no_constitutive_exon
TGGTTTCTTTTTTTTTCTCTCTCTCTCTCTTCCTTTCCTGGGAAAAATAGGT	2678240	2678510	2678560	2678508	-1	JH582424.1	ENSDNOG00000000626.3	2656819	2722456	None	3582	788	171151	No_or_no_constitutive_exon
TTGCAGTAATGTTTGTAATCCTTTTTTGCTTTCCTTTATTTTGGGGGCAGGA	1862207	1862403	1862157	1862209	1	JH562620.1	ENSDNOG00000018177.3	1517229	1945632	LIMCH1	3582	788	171151	Yes
GTTATTCATTTTTTTTTTCCGTTTTAATTATTTTAAACTGGGACACGTAGGT	2867062	2867136	2867186	2867134	-1	JH562620.1	ENSDNOG00000007298.3	2692475	2938358	ATP8A1	3582	788	171151	No_or_no_constitutive_exon
AATATGTTCTGTTCATGGTAAATGCTAATTTTCTTTTTCTGGGTGGTTAGAT	131459	131596	131409	131461	1	JH564248.1	ENSDNOG00000000133.3	12184	265618	METTL15	3582	788	171151	No_or_no_constitutive_exon
TTTTAAACTAAATTGAAAATAATGAGCCTTTTCTCATTTTGGGAATGTAGCT	1418052	1418187	1418237	1418185	-1	JH578425.1	ENSDNOG00000035215.1	1404412	1455384	TOMM70	3582	788	171151	No_or_no_constitutive_exon
CTTTATGTTATTTCTCCTGATATACCTGCTGATCTTGCTGGGGAATATAGGA	2840900	2841682	2840850	2840902	1	JH583169.1	ENSDNOG00000046725.1	2818280	2841929	None	3582	788	171151	No_or_no_constitutive_exon
CCAAATTCTTAAAGATGTAACCTTACAGGTGTTTTTCCTTTGGGTGACAGGT	517919	518055	518105	518053	-1	JH570362.1	ENSDNOG00000000806.3	502759	585164	None	3582	788	171151	No_or_no_constitutive_exon
GGCTGGCCGGCTTGGAGGTGACAGCCTTCTCCCTCTCTCCCGGGATGCAGTA	1893460	1893607	1893657	1893605	-1	JH575572.1	ENSDNOG00000023640.2	1888235	1933813	HCN4	3582	788	171151	No_or_no_constitutive_exon
TCCCCTCACCTCCTTGTTCTGTTTCTCAATCCGTCCTGTCTGGGGAGCAGGA	1893110	1893351	1893401	1893349	-1	JH575572.1	ENSDNOG00000023640.2	1888235	1933813	HCN4	3582	788	171151	No_or_no_constitutive_exon
GGCCTGGATGGGAGTGGGGTTCACCACACCCCCTCTTTTGGGGACCGCAGGA	2752286	2752348	2752398	2752346	-1	JH575572.1	ENSDNOG00000005359.3	2741643	2764830	STRA6	3582	788	171151	No_or_no_constitutive_exon
CTGGAGAGGCCCTGCCGATGCCGTTCCTCACGGGCCTGTGGCGGGGACAGGT	34078	34251	34028	34080	1	JH567781.1	ENSDNOG00000031412.1	16687	36588	MAPK8IP1	3582	788	171151	No_or_no_constitutive_exon
GGGGCTCTGGCCTAGGCCTGTGGAGCTAACCTGCCTGCTGGGGCATACAGCA	1396927	1397060	1397110	1397058	-1	JH567781.1	ENSDNOG00000044310.1	1388422	1401318	ACP2	3582	788	171151	Yes
GGCTTGGGGTCCAGGGCCGACAACCGCTCACCCTCCACCCTGGTGGGCAGTT	1554442	1554781	1554831	1554779	-1	JH567781.1	ENSDNOG00000040969.1	1545591	1555503	RAPSN	3582	788	171151	No_or_no_constitutive_exon
GAAGGCCCTTTTTATGCTTCATTGGCTTTTTTGTTGGGGGAATGGGGCAGGT	766694	766819	766644	766696	1	JH578779.1	ENSDNOG00000004068.3	690831	806892	IQGAP1	3582	788	171151	No_or_no_constitutive_exon
TGCCCCGCTCGAGGTCCCCCTGACCGGGGGTCCCGGGGCGGGGGGGGCAGGA	1198802	1198940	1198752	1198804	1	JH578779.1	ENSDNOG00000049658.1	1194284	1206027	FES	3582	788	171151	No_or_no_constitutive_exon
CTTTTATTTTCCATTCTCTCCTCTCACCATCTCTGACCCCCGGGTGAAAGGG	877316	877499	877549	877497	-1	JH569839.1	ENSDNOG00000032502.1	868543	949945	LATS2	3582	788	171151	No_or_no_constitutive_exon
TTGCATTATCTGGTAAAACATTTCTTGTTCTACTTTGAACACGGGTACAGGT	3327141	3327239	3327289	3327237	-1	JH569839.1	ENSDNOG00000013185.3	3284008	3352280	None	3582	788	171151	Yes
ACCGTGTCATAGGCCTGTCTCCCTTTTTCTTATCTCTTTGGGGGACCCAGAT	3242839	3243150	3242789	3242841	1	JH562567.1	ENSDNOG00000000368.2	3232788	3243150	SYT11	3582	788	171151	No_or_no_constitutive_exon
GTCTGGAGCTCTCTGGAATCTTAAAACTAACATACTCCTCTGGGGGGCAGGA	3103088	3103196	3103038	3103090	1	JH567450.1	ENSDNOG00000017820.3	3078263	3104120	TLN1	3582	788	171151	No_or_no_constitutive_exon
ATCCACCTAATAAGGCTTACTTCTAGTCACTTTTCCCTGTGGGTCAACAGAT	684750	684918	684968	684916	-1	JH562869.1	ENSDNOG00000033142.1	661268	704569	APOB	3582	788	171151	No_or_no_constitutive_exon
AGGAGCTCCAGGCCTAGAGAGCTAGACACTCACATCTTCTGTGGGGTCAGTT	1162775	1162867	1162917	1162865	-1	JH564313.1	ENSDNOG00000009803.3	1155503	1163594	HEMK1	3582	788	171151	No_or_no_constitutive_exon
TTTGAAACAGGTTCTAATTCCCTACCTTCTTTTTTCATCCGGGGCTGCAGGA	2389059	2389151	2389009	2389061	1	JH564313.1	ENSDNOG00000019586.3	2387758	2390403	C3orf62	3582	788	171151	No_or_no_constitutive_exon
CATCCTGGGCTCCTACTAACTGTCTCACTCCTCGCTTGCTGGGGCCACAGGA	2516637	2516798	2516587	2516639	1	JH564313.1	ENSDNOG00000000033.3	2495340	2519183	None	3582	788	171151	No_or_no_constitutive_exon
ATTGGTTACAACCTCCCCAGCTATGAGTACCTCTAAAATTGGGTGACTAGCA	42587	43276	42537	42589	1	JH577179.1	ENSDNOG00000037209.1	41996	45321	None	3582	788	171151	No_or_no_constitutive_exon
GCCGAGCGCTGGGCCAGCCGTTCACAGGGCCGCCTCCCGGGGGGGCTCAGGT	3136225	3136385	3136435	3136383	-1	JH568342.1	ENSDNOG00000025298.2	3113977	3312432	None	3582	788	171151	No_or_no_constitutive_exon
TGGGTAGGCTGGGCCCAGAGGACGCTGACCACAGCTGTGTGTGGGTACAGAG	2905118	2905264	2905314	2905262	-1	JH562344.1	ENSDNOG00000040710.1	2902261	2917227	HAAO	3582	788	171151	No_or_no_constitutive_exon
ACGTTAAAAGCTTTCCTCATGACTGTGTTTTCCTTTGGTGGGAATTGCAGGC	3137868	3137970	3138020	3137968	-1	JH568671.1	ENSDNOG00000016953.2	3124996	3194026	None	3582	788	171151	No_or_no_constitutive_exon
CCCTTTGGAACCAAATCTCCAACATCTGGCACCCAACGTGGGGCTCAAAGAA	3202829	3202979	3202779	3202831	1	JH568671.1	ENSDNOG00000052710.1	3193446	3202979	None	3582	788	171151	No_or_no_constitutive_exon
AGCTGGTGAGAACGCTCCCTCTGAGTCTCTGATTTCTGTCTTGGGAGCAGGG	2657492	2657562	2657442	2657494	1	JH567063.1	ENSDNOG00000018874.3	2605642	2662877	HAO2	3582	788	171151	Yes
CTTAAGTTAACTCAGTCTTTCTTTTTTTTTTAATTTTTGGGGTGGTGTAGGT	1840648	1840729	1840598	1840650	1	JH566216.1	ENSDNOG00000039154.1	1781000	1859474	YLPM1	3582	788	171151	No_or_no_constitutive_exon
CTTCACAGCCTCACGGCTTTTCTTTCTTGTGGGTCTCTTTGGGAATGCAGAT	1880347	1880533	1880583	1880531	-1	JH566216.1	ENSDNOG00000005528.3	1880347	1888592	PROX2	3582	788	171151	No_or_no_constitutive_exon
ACCAGGAGTTGGTTTCATCTCATTTTTCTGTGGGTTTTTGGAATGGGTAGGA	2830333	2830437	2830283	2830335	1	JH566216.1	ENSDNOG00000004904.3	2685924	3032598	TTLL5	3582	788	171151	Yes
TTCTGCACCTGAACTCTTTTTCTCATTTCCTTTCCTTTTTTGGGGGACAGTC	3152614	3152661	3152564	3152616	1	JH566216.1	ENSDNOG00000043800.1	3061583	3189469	IFT43	3582	788	171151	No_or_no_constitutive_exon
GAACGAAGTTGCCGAGACAGAGGATGGCCAGGAGGAGGGGCTTGGAGGAGCT	3095971	3096094	3096144	3096092	-1	JH568416.1	ENSDNOG00000044498.1	3095971	3096440	None	3582	788	171151	No_or_no_constitutive_exon
TGAAGATCATCACCTAAGAGATTATTTTGAGCAATATGGGTAAATTGAAGTA	459600	459782	459832	459780	-1	JH570293.1	ENSDNOG00000033368.1	459436	460151	None	3582	788	171151	No_or_no_constitutive_exon
CCTCTCCCATGAAAGAACCTGGGGATGTGGGTAGAGTGGGGGGTGGGCAGTG	680612	680840	680890	680838	-1	JH564388.1	ENSDNOG00000044056.1	680612	681193	None	3582	788	171151	No_or_no_constitutive_exon
AGCTGGGTAAGATGTGATACATCCCCCTTTTACTTTCCCTTTGGGTAAAGCT	295834	296013	295784	295836	1	JH579988.1	ENSDNOG00000044840.1	228539	315846	GOLGB1	3582	788	171151	No_or_no_constitutive_exon
GTTATTAATAAAAGCATATTTGTATATCTGTGTTGGGGGCAGTCTGAAAGAA	2564243	2564259	2564309	2564257	-1	JH579988.1	ENSDNOG00000019114.3	2560258	2566210	ADPRH	3582	788	171151	No_or_no_constitutive_exon
GGCTTAACCTTTGCTGTCTTCTTTTCCCTTCCTGCCCTTGGGAACCAAAGAA	3081414	3081929	3081364	3081416	1	JH564549.1	ENSDNOG00000049972.1	3074225	3081929	None	3582	788	171151	Yes
GGACAGTCTGCTGCTCAGCGTGGGACAGGTGCATGTCAATGCCGGGACAGTG	2856680	2856746	2856796	2856744	-1	JH581448.1	ENSDNOG00000039505.1	2855840	2858302	None	3582	788	171151	No_or_no_constitutive_exon
CGGCCCTCTGTCTGTCTGCGTCCCTCCCGGCCGGCCCGTGCCGAGGGCAGGC	2030442	2030791	2030392	2030444	1	JH568870.1	ENSDNOG00000048919.1	2018439	2084123	SYT6	3582	788	171151	No_or_no_constitutive_exon
TAGGAGGTTCCGGTGCAGAGGGACCTTCACCAGGATTGGGCAAAGCGGAGTA	2905858	2906023	2905808	2905860	1	JH568870.1	ENSDNOG00000033815.1	2905811	2906023	None	3582	788	171151	No_or_no_constitutive_exon
TTCTTTTCCCTTTTCAAATCCACCTTCCTGTTGCAATGCATGATGGGCAGGC	1089954	1089990	1089904	1089956	1	JH578009.1	ENSDNOG00000044505.1	953092	1099971	MBNL1	3582	788	171151	No_or_no_constitutive_exon
TTTTTCCCTCTTTCTTTATTTCTATCTCTTTCTCTGGGGGAAAAAACAAGCT	2133035	2133200	2132985	2133037	1	JH565814.1	ENSDNOG00000032807.1	2085074	2391965	PHACTR1	3582	788	171151	No_or_no_constitutive_exon
CTCTTAATATCCCTGACACCTATCCCAGTTAATCTATTTGGGGGTGACAGGA	1358013	1358099	1358149	1358097	-1	JH569607.1	ENSDNOG00000005820.3	1324775	1366088	PPIP5K1	3582	788	171151	Yes
TGGGAGGCACTGCTTCCTGGCCTGTGAGGGCCCTGAGGCTGTTGGGGTAGTT	2652530	2652557	2652607	2652555	-1	JH569607.1	ENSDNOG00000024883.2	2652321	2656995	DUOXA1	3582	788	171151	No_or_no_constitutive_exon
TGGCCCTCAGCTGACTCCAGCATCCCATTCCCTTCCCCATGGGTGGGCAGGC	2669764	2669952	2669714	2669766	1	JH569607.1	ENSDNOG00000018039.3	2666536	2694673	DUOX1	3582	788	171151	No_or_no_constitutive_exon
ATGTCTTTCCTGGCTGCAGGTGTCTGACTTCCATTTTCTTGGGTTGATAGTT	2884995	2885109	2884945	2884997	1	JH570017.1	ENSDNOG00000011278.3	2601421	2898560	None	3582	788	171151	No_or_no_constitutive_exon
TCAAAGACTCAGTCAGGGGCCACCCTCGAGGACCCTGAGGGAACAGCCAGCC	1358948	1358980	1359030	1358978	-1	JH570565.1	ENSDNOG00000024923.2	1341742	1388908	ABCC6	3582	788	171151	No_or_no_constitutive_exon
TTTTTTTTCTTTCTTTTTTCTGTTTTTGTTGGGGGGGGCGGTGAATGTAGAT	2637434	2638964	2637384	2637436	1	JH570460.1	ENSDNOG00000012390.3	2588023	2638964	TRPM7	3582	788	171151	Yes
AGGGTGGACCTGGCTGGCGGACCCGCCTCATGGTGCTGCCGGGGCTGCAGGT	16369	16478	16319	16371	1	JH568364.1	ENSDNOG00000041864.1	13234	16478	None	3582	788	171151	No_or_no_constitutive_exon
GCCCGCGGGGACATGGGGTTCCTCGCTGGCTGTTGGGGGGGGGGGGGCAGGC	2623596	2623728	2623778	2623726	-1	JH568364.1	ENSDNOG00000034378.1	2585036	2657453	None	3582	788	171151	No_or_no_constitutive_exon
CCCCGGTGACGTGGGGTCTTCCCAGGGCCAGCGCGGCCGGCGGCGGGTAGGG	2617584	2617823	2617873	2617821	-1	JH568364.1	ENSDNOG00000034378.1	2585036	2657453	None	3582	788	171151	No_or_no_constitutive_exon
GCTGAGCAGCCCAGGGAGCCAGCCCGGGGAGCCGGTGCCTGGGCCGGCAGGG	54772	54924	54722	54774	1	JH568843.1	ENSDNOG00000014835.2	49368	55981	GUCA1B	3582	788	171151	No_or_no_constitutive_exon
GCGGGAGGACCTGCGCCCACTCTCTCTCCTCTGCCCCTGCCCGCGGGAAGAC	633964	634112	634162	634110	-1	JH568843.1	ENSDNOG00000048023.1	624277	681038	FOXP4	3582	788	171151	No_or_no_constitutive_exon
CGGTGACAGTGGTATCTCATCTGATCACACGTGAGCCTGCAGGGTTGCAGGA	746844	747199	747249	747197	-1	JH582994.1	ENSDNOG00000008904.2	745518	751325	SERPINF2	3582	788	171151	No_or_no_constitutive_exon
AGGCACACCCCTCCAGGCCAGGGGTAGAGCCTCTGACCTGGGATGGTCAGTT	944661	944770	944611	944663	1	JH582994.1	ENSDNOG00000049053.1	942107	960747	INPP5K	3582	788	171151	Yes
GCAGCCCCCACCGCTGGATGCATCTGATCCCCGGGGGGCGGCGGCGGCAGCA	2127587	2127819	2127869	2127817	-1	JH582994.1	ENSDNOG00000002018.3	1954897	2128638	ABR	3582	788	171151	No_or_no_constitutive_exon
CTTCTGGGGAGAAGTCTGTCCTTCCAGGCTACAGGTTTGGGTTAGGATAGAG	1980744	1980807	1980857	1980805	-1	JH582994.1	ENSDNOG00000002018.3	1954897	2128638	ABR	3582	788	171151	No_or_no_constitutive_exon
ATTACCAGCATTAACCAACCTTTCCTCTTTTCCTGGTGGTGGGAGCTCAGGA	2849524	2849815	2849474	2849526	1	JH569404.1	ENSDNOG00000047692.1	2848003	2849815	None	3582	788	171151	No_or_no_constitutive_exon
CCTGGACAGTGACAGCGGCTTCCTAGCGAGCGGGCGGCCCCCTGGGGGAGCC	95137	95398	95448	95396	-1	JH570810.1	ENSDNOG00000019762.3	65130	96248	DLGAP3	3582	788	171151	No_or_no_constitutive_exon
ACTTTTACATGTGACAGTTCTATAACCTCAGTTTTTCTTGTTGGGAACAGGT	1322829	1322917	1322779	1322831	1	JH570810.1	ENSDNOG00000008106.3	1203844	1368808	AGO3	3582	788	171151	No_or_no_constitutive_exon
GCTTGGGGCAGGACGTCCTCCGTTGATTCTTCCTGCTGTTGGGGTTGCAGGG	2863670	2867226	2867276	2867224	-1	JH570810.1	ENSDNOG00000049599.1	2863670	2882895	RSPO1	3582	788	171151	No_or_no_constitutive_exon
TCAACTGTAACGATTTCTGCTTTCTTGTGGATGGGGTTTTGATTGGGTAGAA	680444	680552	680602	680550	-1	JH570342.1	ENSDNOG00000036620.1	668723	765560	SWAP70	3582	788	171151	No_or_no_constitutive_exon
CTGCCGGCCATAGAGAGGAGCCAGAGACAGAAAGTGGGAATATGGAGTAGAT	357612	357735	357562	357614	1	JH569223.1	ENSDNOG00000038333.1	356577	358154	None	3582	788	171151	No_or_no_constitutive_exon
ATCTGTTCCCTTTGATCTCACTGAGCTGGCTGTGGGGTCCCTGGGGACAGGT	51726	51913	51676	51728	1	JH578554.1	ENSDNOG00000033026.1	49363	55998	GMPPA	3582	788	171151	No_or_no_constitutive_exon
ACTGTGTAGTTTACAAGTTTCCTAAATTTGATTTCTTTGCTTGGGGACAGGT	2732585	2732727	2732777	2732725	-1	JH579377.1	ENSDNOG00000049313.1	2722912	2740181	BLOC1S6	3582	788	171151	No_or_no_constitutive_exon
ATGTCCCACTTCCTTTTTGTTTTTGCCCTTCTGTGATTTCTCGGGGATAGGC	2276552	2276669	2276502	2276554	1	JH569653.1	ENSDNOG00000003614.3	2018523	2277823	EPB41L3	3582	788	171151	No_or_no_constitutive_exon
TTCAAGCACAAGTCCCACCTCAAAGACCACGAGAGACGACACAGGGGGAGAA	2415640	2415832	2415590	2415642	1	JH569653.1	ENSDNOG00000004717.3	2414486	2415832	None	3582	788	171151	No_or_no_constitutive_exon
CCAAAGTTTTATTTGGAGCAAGGTGGCTGCTGATGTCTGTAAGGGTTCAGAT	1793705	1793773	1793655	1793707	1	JH567026.1	ENSDNOG00000032001.1	1765687	1820018	OTUD4	3582	788	171151	No_or_no_constitutive_exon
ATTTTAGCTTTTCTTTTCTCACTTTTCTTAGTGTGGGGAAAGCAGTAAAGCT	412438	412795	412388	412440	1	JH563889.1	ENSDNOG00000046814.1	412256	412795	None	3582	788	171151	No_or_no_constitutive_exon
ATATGCAAATGACGTGCATGGGCCCCTCCTGAACCTTCTGGGACTAGCAGAC	1296400	1296489	1296350	1296402	1	JH563889.1	ENSDNOG00000004534.3	1070834	1305479	ATP11A	3582	788	171151	No_or_no_constitutive_exon
AGCTCAGGAACCTCAGTACTTACCTACTGGCATTTCTTTTGGGGGAATAGGC	1705042	1705121	1704992	1705044	1	JH563889.1	ENSDNOG00000003552.3	1470173	1718218	MCF2L	3582	788	171151	Yes
TGCAGCCTGCGCGGGCTCCCGCTGACCTTGCGGCCTGGGGGGACATGCAGGC	630826	630983	630776	630828	1	JH570014.1	ENSDNOG00000003962.3	621510	640650	MICAL1	3582	788	171151	Yes
GTCTTATGTGGGTTTTTTCCCCCTATCCCATCCCTTGTTTGGGGAAACAGGG	264485	264577	264627	264575	-1	JH570238.1	ENSDNOG00000012115.3	262965	280761	CNOT9	3582	788	171151	No_or_no_constitutive_exon
GCTCACCTGCCTGCACTCCCTGCCGGCTCCCCCGGGGTGGGGTCGGGCAGCA	943716	943803	943666	943718	1	JH570238.1	ENSDNOG00000018818.3	886004	972218	TNS1	3582	788	171151	No_or_no_constitutive_exon
GTCCTTTTTTAAATAAAAATTTCATCTCCTTATTCATATTTGGGAATTAGTG	2519639	2519725	2519589	2519641	1	JH567436.1	ENSDNOG00000014493.3	2469913	2525701	GRHL1	3582	788	171151	No_or_no_constitutive_exon
GCCCCATGACTAATGTCCCCTTCTCTCTCTGCCTTGTTCTGGGTCATAAGCT	1859985	1860115	1860165	1860113	-1	JH568561.1	ENSDNOG00000003937.3	1849621	1886574	QSOX1	3582	788	171151	No_or_no_constitutive_exon
TGTCGTGGGCGGGGCCTGGAAGGCGGGGCTGATCGTGGGGCGGGGACTAGGG	962980	963256	962930	962982	1	JH567741.1	ENSDNOG00000043018.1	961726	964496	None	3582	788	171151	No_or_no_constitutive_exon
AGAGGATATTCCCCACACACCACAGGAAAGTTGTAAGAAAAGGGAAAGAGGA	1160848	1160938	1160798	1160850	1	JH578757.1	ENSDNOG00000039377.1	1160440	1161000	None	3582	788	171151	No_or_no_constitutive_exon
AGAATTTTATAATTATTTTAAATTCATCTACCAAGAAAGGGGAATACCAGAC	2205386	2205527	2205577	2205525	-1	JH578757.1	ENSDNOG00000046565.1	2203448	2205844	None	3582	788	171151	No_or_no_constitutive_exon
GTGACAAAGCTGATGATTGGACCTTTTTTTTTCTTTTGGCGTGGGGTCAGGT	1946499	1946676	1946726	1946674	-1	JH570291.1	ENSDNOG00000018958.3	1919265	2110336	FRYL	3582	788	171151	No_or_no_constitutive_exon
GCATGCTGTGGCTGACTCGAGTGATGTTTTCTTCTTTTTTCTTGGGGAAGCA	575211	575310	575161	575213	1	JH569575.1	ENSDNOG00000025636.2	549171	646019	ANKDD1B	3582	788	171151	Yes
AAGGGAGATGGGGAAGGCTGAGGGAAAACAGGAAAATGGGAAAGGGACAGGT	12798	12886	12748	12800	1	JH566723.1	ENSDNOG00000007433.3	12467	16554	PROCR	3582	788	171151	No_or_no_constitutive_exon
TGTCGAGAAGTGATTATTACACCAAATTCTGCATGGGGTGGAGAAGGAAGCT	509361	510060	510110	510058	-1	JH581015.1	ENSDNOG00000035563.1	509361	510626	None	3582	788	171151	No_or_no_constitutive_exon
CAAAACAGATTTTCTGCTTTTCCTTTTCTGATTCTCTCACTAAAGGGCAGTG	2335336	2335385	2335435	2335383	-1	JH564878.1	ENSDNOG00000003182.3	2157636	2544761	None	3582	788	171151	No_or_no_constitutive_exon
ATAGACATCACAGTTTTACAGCTTTAGTTTTTACTCTCTTTTGGGAGCAGAT	1169419	1171813	1171863	1171811	-1	JH570141.1	ENSDNOG00000038024.1	1169419	1190885	GAS2L3	3582	788	171151	No_or_no_constitutive_exon
GGATGTTATTGGCATCTAGTGGGTGGAGGCCAGAATGCTAAAATGGGCAGGA	1488385	1488437	1488487	1488435	-1	JH584002.1	ENSDNOG00000033685.1	1476112	1491224	HAUS1	3582	788	171151	No_or_no_constitutive_exon
GCGGGGCCCACGCGCGCGGGGCCAGGGGTGGCGGCAGGGCAGCAGCGTAGGA	134336	134438	134488	134436	-1	JH574228.1	ENSDNOG00000047472.1	132979	134531	None	3582	788	171151	No_or_no_constitutive_exon
CGGATTATTTAAAACTGCACAGGGAATTAAGGCAGACAAAGAAAGGGAAGAA	320418	320559	320368	320420	1	JH570308.1	ENSDNOG00000044019.1	319666	320625	None	3582	788	171151	No_or_no_constitutive_exon
TGATATCTCTCAGGTTTCGTTCGAGCCTGATGAGGCAGGGTAGATGGAAGAG	950253	950370	950203	950255	1	JH570308.1	ENSDNOG00000040847.1	947863	950973	None	3582	788	171151	No_or_no_constitutive_exon
ATGCATCTGCAACAGTACTGCTCATTCTTGGTTTTATTTTGGGATAATAGAT	1048420	1048557	1048607	1048555	-1	JH570308.1	ENSDNOG00000000046.3	1045841	1280807	SPIRE1	3582	788	171151	Yes
GCTTCTAAATTTATGGGGCACTTAATACTGTAGCTATTGAGGGTAAATAGGT	1707681	1707923	1707631	1707683	1	JH570308.1	ENSDNOG00000013248.3	1625665	1756171	CEP192	3582	788	171151	No_or_no_constitutive_exon
ATTTTTCTTGCCTGCTTTCTCTTTGACTTTGCCTCCTTGGTGGGGCACAGGG	616109	616185	616235	616183	-1	JH566301.1	ENSDNOG00000011402.3	524309	920371	RYR3	3582	788	171151	No_or_no_constitutive_exon
TGGTCGACAGTGTCGGGAGTCAAGTGTGCGAGAGGGGCTGGTTGGGGCAGCA	1637057	1637255	1637305	1637253	-1	JH575687.1	ENSDNOG00000034279.1	1600619	1638221	None	3582	788	171151	No_or_no_constitutive_exon
GGCAGGAGATGATGCTAAGACCCCAAGACCTGGCCTGCTGAAGGGTCTAGCC	767891	767999	767841	767893	1	JH567307.1	ENSDNOG00000048806.1	767151	767999	None	3582	788	171151	No_or_no_constitutive_exon
TGTCTTTGTCTTTCCTCCATCGGGACCGCTGCCGCCCGTGCGGGACGAAGCC	883417	883492	883367	883419	1	JH570472.1	ENSDNOG00000009240.2	832235	883492	ZNF800	3582	788	171151	No_or_no_constitutive_exon
GCCCCTGTGTGTGCGCCTTTCTGGCTCTTCTGCGTTCTGCGGGACGACAGAA	1934853	1935677	1935727	1935675	-1	JH564621.1	ENSDNOG00000015159.3	1934853	1945491	None	3582	788	171151	Yes
CAGACACTCATACCTACCTCCTGTTGCCCCCTACTCCTCTTGGGGCATAGGC	85798	85929	85748	85800	1	JH569306.1	ENSDNOG00000012751.3	83183	92454	WDR13	3582	788	171151	No_or_no_constitutive_exon
CTGTCCCCTTGTTCTGGGCCCGCTCCCACCTGTTGTGGGGGTGGGACCAGGT	495046	495139	495189	495137	-1	JH569306.1	ENSDNOG00000038321.1	484750	506939	GRIPAP1	3582	788	171151	No_or_no_constitutive_exon
CAGCCCCCTCTGGAATTCCAGGCCCTTGGGGGCGGGGGGGGGTCAGACAGGG	2372101	2372119	2372169	2372117	-1	JH568806.1	ENSDNOG00000036942.1	2269518	2382561	None	3582	788	171151	No_or_no_constitutive_exon
CCTGAGATTAACACTTCTTGACTGGGCTTTGTTCTTTAACGGGAGCGCAGGC	101671	101809	101859	101807	-1	JH565395.1	ENSDNOG00000006747.3	91789	146928	PMFBP1	3582	788	171151	No_or_no_constitutive_exon
TTGATTTTTCCCCCCTTTTTTTTCCTTTCTTTCCCTGGGCGGGTCAATAGCT	322817	323056	323106	323054	-1	JH565395.1	ENSDNOG00000052025.1	322817	329927	None	3582	788	171151	No_or_no_constitutive_exon
TTTATATATATATAGAAACTGACTTCCTCTCTTCTTTTATGTGGGTTAAGAG	462918	465117	465167	465115	-1	JH571632.1	ENSDNOG00000039271.1	462918	468113	None	3582	788	171151	No_or_no_constitutive_exon
CGGGCGGGCGGGGCCCCGGGCCGCCGGGGACTGACCGGCTGGGCGCACAGGT	184937	185123	185173	185121	-1	JH568311.1	ENSDNOG00000038873.1	166706	198212	SBF1	3582	788	171151	No_or_no_constitutive_exon
GACAATTACGTTATACTTCTACTGTGTTTTTCTTTTATGTTGGGTAACAGAA	460025	460136	460186	460134	-1	JH568311.1	ENSDNOG00000038917.1	454264	464032	None	3582	788	171151	No_or_no_constitutive_exon
GTGAGCTCATCTTACTGTGGAAGTCTGACCTCTTACTCTTGGGGTTGCAGGA	243979	244108	244158	244106	-1	JH567484.1	ENSDNOG00000009915.3	199725	341466	UBR4	3582	788	171151	No_or_no_constitutive_exon
CAAAATGCTGAAATCAAGCACTAACTTGCCTTGATTCAAGGGATGGACAGGA	1888677	1888819	1888869	1888817	-1	JH567484.1	ENSDNOG00000045416.1	1888210	1889884	None	3582	788	171151	No_or_no_constitutive_exon
TTGCAGCCCACATGGTAATACTGTGTTTCCGGGTGGGTTGGGCGATGCAGCA	117200	117507	117150	117202	1	JH569195.1	ENSDNOG00000036637.1	86415	120927	NISCH	3582	788	171151	No_or_no_constitutive_exon
GCTAAGCCTTGGCTCCCAGCAACCCCACTGATTAGGCTTTTGGGGGACAGGT	141146	141221	141096	141148	1	JH569195.1	ENSDNOG00000014588.3	122715	148837	STAB1	3582	788	171151	No_or_no_constitutive_exon
GGAGAGCGCAGCCGCTAACCTGGCTTTGTGGCGCCGGGCACTGGGGACAGAG	145683	145791	145633	145685	1	JH569195.1	ENSDNOG00000014588.3	122715	148837	STAB1	3582	788	171151	No_or_no_constitutive_exon
CCCGGGCCAGTCGCCGCCACTCACCCCGTCCTACGTCCCCGTGGGTGCAGGA	520449	520631	520681	520629	-1	JH569195.1	ENSDNOG00000023801.2	511122	528285	ITIH4	3582	788	171151	No_or_no_constitutive_exon
TTAGAATAAAATATCTCTTATTCCATTTGACTTTGTTGTGGGGGGTGAAGGA	591889	592018	592068	592016	-1	JH569195.1	ENSDNOG00000006278.3	590879	655614	SFMBT1	3582	788	171151	No_or_no_constitutive_exon
CCACGCAGACGCCACGCCCTGCGTGCAAGTCGCCTAGACAGGGCACACAGAC	1397538	1397766	1397488	1397540	1	JH563817.1	ENSDNOG00000045744.1	1392852	1397766	None	3582	788	171151	No_or_no_constitutive_exon
GGGGCGTGAAATGTGGGGTCCCGGATCACTGACGGTCCCCCGGTGGGAAGGC	1729648	1729823	1729598	1729650	1	JH576496.1	ENSDNOG00000014958.2	1726322	1738085	SLC4A9	3582	788	171151	No_or_no_constitutive_exon
TGGGTCTAGCCAGTGCCTGGCCCTCTAGTGACTAGGCCTGGTGTGGGCAGGC	1946255	1946447	1946497	1946445	-1	JH576496.1	ENSDNOG00000014174.3	1944337	1949667	APBB3	3582	788	171151	No_or_no_constitutive_exon
AGGCGCTGAAGGCGTCGTCGCGGGCGTCGGCGGGCGCGGCGGGCGCCGAGGC	2186422	2186746	2186372	2186424	1	JH576496.1	ENSDNOG00000000875.2	2184349	2251515	None	3582	788	171151	No_or_no_constitutive_exon
CGGCGGGCGGCGCGCGCGGCGCGTTCCGCGTGGCGCTGTACACGGGCGAGGT	2253498	2253999	2253448	2253500	1	JH576496.1	ENSDNOG00000017296.3	2209531	2253999	None	3582	788	171151	No_or_no_constitutive_exon
AGGGCATTCCTGGGCTTTCATGAAGTTCCTCCCTTGTCTCCCGGGGACAGGT	2021695	2021803	2021853	2021801	-1	JH570052.1	ENSDNOG00000010984.3	2015940	2029947	NUDT5	3582	788	171151	Yes
GCCAAGCATCTGTTTGAGAATTAAGCTGCATGCCTTTTTTGGGGGGACAGGT	932555	932761	932811	932759	-1	JH564415.1	ENSDNOG00000011346.3	928220	952676	SLC7A2	3582	788	171151	No_or_no_constitutive_exon
GGGCTGCAAGGCGGGCACTGCTGACTCCGGGGTCCTCTCTGTGTGGGCAGTA	783370	783537	783320	783372	1	JH581209.1	ENSDNOG00000042177.1	675614	794551	SYT2	3582	788	171151	No_or_no_constitutive_exon
GCCCTCAGGGCCCTGGTCAAGACTCATGCTTTCTGGGGCTGGGGGTTCAGGT	1639666	1639902	1639952	1639900	-1	JH581209.1	ENSDNOG00000042327.1	1633836	1668666	NAV1	3582	788	171151	No_or_no_constitutive_exon
CGAGCTGGAAGAGGCCTCGGGGCCACCTCCACTGCCACCTGTGGAGGGAGCG	732817	732998	732767	732819	1	JH562075.1	ENSDNOG00000043754.1	729056	740420	None	3582	788	171151	No_or_no_constitutive_exon
AAAAAACCGCCAGTTTAAACCGCTTTTCTCTCGCTCACGCGGGCAAAGAGAA	949251	949528	949578	949526	-1	JH576627.1	ENSDNOG00000051098.1	949251	954747	None	3582	788	171151	No_or_no_constitutive_exon
ACCTGGTATCTTTATGGGACTCTCGGTGCCTCTCTCCATTGGCTGGGTAGGT	1331476	1331710	1331760	1331708	-1	JH569525.1	ENSDNOG00000011221.3	1324066	1354950	BAZ2A	3582	788	171151	Yes
TGGTGAGAACTAGAGGAAATCGCGGTCATCTCGGTTGTTCGTTGGGACAGGG	11596	11758	11546	11598	1	JH561954.1	ENSDNOG00000037747.1	2808	32215	OTOF	3582	788	171151	No_or_no_constitutive_exon
CCGGGCCGTGGGCCCCAGCCAGTAGGGCTCGTTTCCTGTTGGGTGCACAGGA	182492	183875	182442	182494	1	JH561954.1	ENSDNOG00000007015.3	175651	187151	ADGRF3	3582	788	171151	Yes
TTCTTAAGGAAGCTCATCTTTATATTTGTTTTTATCTTTGTGGGAGCCAGGT	202574	202739	202789	202737	-1	JH561954.1	ENSDNOG00000006999.3	202505	225999	HADHB	3582	788	171151	No_or_no_constitutive_exon
CTCCAGACTGTGTTTTCATTTGTAATGTGCTTTTGTCATTTGCGGGACAGCG	1705049	1705173	1705223	1705171	-1	JH561954.1	ENSDNOG00000008460.3	1651612	1740240	OSBPL3	3582	788	171151	No_or_no_constitutive_exon
CCCCGCGCCCCCGCCCTCAGGACGCCCTCCGTGATGCTCGCGGGGGGTAGGT	1395911	1396025	1396075	1396023	-1	JH581874.1	ENSDNOG00000024072.2	1384539	1434754	DISP3	3582	788	171151	Yes
TCCCCATCTCACTGAGCGGCCCGGGCCGGCTTGTGTCTCCCTTGGGAAAGGG	1390423	1390550	1390600	1390548	-1	JH581874.1	ENSDNOG00000024072.2	1384539	1434754	DISP3	3582	788	171151	No_or_no_constitutive_exon
GGCAGGCAGTGCAGGGAGACAGAACCAGGGGCAGAAGGCAGGGCCAGCAGGC	1387794	1387850	1387900	1387848	-1	JH581874.1	ENSDNOG00000024072.2	1384539	1434754	DISP3	3582	788	171151	No_or_no_constitutive_exon
AAGTGCAGTTTATAGGATTGGACCCTACTGATTTCTGCCTGGGCATACAGGG	1445510	1445649	1445460	1445512	1	JH582061.1	ENSDNOG00000017471.3	1434952	1448486	PARP2	3582	788	171151	No_or_no_constitutive_exon
GGCTGGAGTGTGAACCCAGCCTCACCCTTGGGGTAACATTGGTGGGTCAGCT	1493528	1493642	1493692	1493640	-1	JH582061.1	ENSDNOG00000019848.3	1476678	1552260	TEP1	3582	788	171151	No_or_no_constitutive_exon
TGACAGGTCTCCTCCTTCTCCTCTCCTTCCACTTCCTCATACGAGGGCAGTC	1490457	1490591	1490641	1490589	-1	JH582061.1	ENSDNOG00000019848.3	1476678	1552260	TEP1	3582	788	171151	No_or_no_constitutive_exon
CCCATGTCCTGCTAGAATGACCCTGCTCTGATCCTGTGCTCTGGGGACAGGA	1481215	1481348	1481398	1481346	-1	JH582061.1	ENSDNOG00000019848.3	1476678	1552260	TEP1	3582	788	171151	No_or_no_constitutive_exon
CTTACACAAACCAATTATTTTATTTTATTTTATTTTGGTGGGGGCTACAGTA	560219	561713	561763	561711	-1	JH568234.1	ENSDNOG00000031362.1	556707	598058	USP42	3582	788	171151	No_or_no_constitutive_exon
AATTGTAGCGTTAATGTGGAGAAAGTGGCCGTGGTAGCTGCTGAGGGTAGGG	877448	877462	877512	877460	-1	JH568234.1	ENSDNOG00000024536.2	846301	878773	None	3582	788	171151	No_or_no_constitutive_exon
CTCCCGCCGCCCACAGGTGGCTGCGCGTCCCGCTCGGGGCGCGGTGACAGGC	773017	773224	772967	773019	1	JH568013.1	ENSDNOG00000037405.1	772776	788559	None	3582	788	171151	No_or_no_constitutive_exon
AAGGAATGAAATAACTTTTATTCTTACTGTTTTCTCTGTGGGGAACTTAGGT	679539	679750	679489	679541	1	JH581611.1	ENSDNOG00000017447.3	638683	711926	DHX35	3582	788	171151	No_or_no_constitutive_exon
ACAGAAGCCCTGCTGCACTGACATCCGGTCCGGCTCCCTGGGGTCAGCAGCC	358516	358546	358466	358518	1	JH582474.1	ENSDNOG00000038129.1	353223	367057	None	3582	788	171151	No_or_no_constitutive_exon
ATGATAATTTAGTAACTTTTATGACTTTGTTTTATTTTCTGGGAGTTTAGGG	1643547	1643592	1643497	1643549	1	JH565611.1	ENSDNOG00000000093.3	1620382	1746114	COL4A4	3582	788	171151	No_or_no_constitutive_exon
AGACTCTACAATAATGTGGTTATTCATCTCCTCTTTTGTTTTGGGTGAAGAA	855002	855124	854952	855004	1	JH578126.1	ENSDNOG00000046541.1	826796	921191	KLHL14	3582	788	171151	No_or_no_constitutive_exon
TTTTTGTTTAGTCTTAGGGTTTTTTGTTTTGTTTTTTTCTTTTGGGAAAGGT	1857317	1857538	1857267	1857319	1	JH567641.1	ENSDNOG00000015558.3	1752162	1944965	KDM5A	3582	788	171151	No_or_no_constitutive_exon
ACTGCCTATCCTTGAACCAGTATTACCATCAGCTATCAAGGGGATTCAAGTC	411026	411742	410976	411028	1	JH568143.1	ENSDNOG00000039601.1	399457	411742	None	3582	788	171151	No_or_no_constitutive_exon
GCCTGCACTGCATCAATTTACTGAAGAAGGAACTTTATGGGGGAGTTTAGTT	1513592	1513737	1513542	1513594	1	JH568143.1	ENSDNOG00000031306.1	1511732	1519250	None	3582	788	171151	No_or_no_constitutive_exon
TGAGGGAAGGAAGATTGGGTACCAGCTGTGTTGTTCTGTGTGGGTGACAGGG	98729	98783	98833	98781	-1	JH570447.1	ENSDNOG00000047211.1	84387	122331	COL16A1	3582	788	171151	Yes
GGGGGCCTGACTTCTCCTCTCTGTCCCTTGACCCCCCTCGGGGGACCCAGGT	1343895	1344293	1343845	1343897	1	JH570447.1	ENSDNOG00000003366.3	1341237	1348622	HPCA	3582	788	171151	No_or_no_constitutive_exon
CATTAGCTTTGCCTAATTAATGTGCTTCTCTGTGTTTTGGGAAATTTAAGGG	1896041	1896192	1895991	1896043	1	JH561503.1	ENSDNOG00000017846.3	1859705	1926670	None	3582	788	171151	No_or_no_constitutive_exon
GCCACTGACCCCTCCCCTTCTCCTCTTTACCCACCCCGTCCTGGGGACAGAC	1064762	1065078	1065128	1065076	-1	JH562200.1	ENSDNOG00000018922.3	1021413	1135455	CACNA1I	3582	788	171151	No_or_no_constitutive_exon
AGCACCCCTCCCCCCTTCCCAAACCCTCCCTTTGCCACCTGGCTGGGCAGGT	1035041	1035175	1035225	1035173	-1	JH562200.1	ENSDNOG00000018922.3	1021413	1135455	CACNA1I	3582	788	171151	No_or_no_constitutive_exon
GCCGCCGGTCCTCACCGCTGCCCCCACCTGCCGCCGCGCGGCGGGCGCAGGA	1028257	1028374	1028424	1028372	-1	JH562200.1	ENSDNOG00000018922.3	1021413	1135455	CACNA1I	3582	788	171151	No_or_no_constitutive_exon
CAGCATCTCTATCTCCCTTGGCCTGACATTTCCTTTCTGTGTTGGGGCAGGT	1869970	1870094	1870144	1870092	-1	JH562200.1	ENSDNOG00000010901.2	1850609	1884465	GTPBP1	3582	788	171151	No_or_no_constitutive_exon
TTAGTTTAAGGTCACAATAAAAATAATTAAATATTTTCTGGGGATTATAGGG	1493314	1493428	1493264	1493316	1	JH567734.1	ENSDNOG00000008762.3	1489392	1502883	LRP2BP	3582	788	171151	No_or_no_constitutive_exon
TGCCGGGAGACGGGGCAGGGCCCTGACTGTTGTTTCTGCTGGGGATCTAGGC	1092052	1092221	1092002	1092054	1	JH562945.1	ENSDNOG00000005083.3	1085450	1117657	UNC45B	3582	788	171151	No_or_no_constitutive_exon
AGACCCAGGCCCTGCAGCAGGAGTGACTGTGTGGCCTCTCTGGGTGGCAGGT	1455210	1455435	1455485	1455433	-1	JH562945.1	ENSDNOG00000038104.1	1446504	1475989	MMP28	3582	788	171151	No_or_no_constitutive_exon
AACTATATTTCTCTCTTTCTTCCTTTCCACTGGCTGCCTTGGATGGGCAGGA	1535987	1536044	1536094	1536042	-1	JH562945.1	ENSDNOG00000017262.3	1524770	1539565	HEATR9	3582	788	171151	No_or_no_constitutive_exon
TTTTTGTTTTGTTTTGTTTTTTATTTCTCATCATCACGTCATATGGGCAGTG	673533	673689	673739	673687	-1	JH570114.1	ENSDNOG00000003191.3	578769	749134	GRIP1	3582	788	171151	No_or_no_constitutive_exon
GCCCAACTGCCAGTGCTGGAAGAGCAGCAGCTGGAGGGGAAGGAGCCCAGGT	1294373	1294601	1294323	1294375	1	JH564654.1	ENSDNOG00000031909.1	1292910	1294601	None	3582	788	171151	No_or_no_constitutive_exon
GCCTGGGCCTCAGCCCCCACCGCCCCTGACTTGGCTCTTCCGTGGGGCAGGT	155936	156184	155886	155938	1	JH568910.1	ENSDNOG00000011452.3	136948	165389	FLNC	3582	788	171151	No_or_no_constitutive_exon
TTAAATGTTTATCTGCCTTTCTTCCTCTCTATCCCTCTGTCAATGGGCAGAT	826920	827125	826870	826922	1	JH568910.1	ENSDNOG00000007065.3	786289	845413	STRIP2	3582	788	171151	No_or_no_constitutive_exon
TTTTGTTTTGTTGAATATGTATATGTTTCTGTTTTGGAATGGGGAAATAGCT	683643	683789	683839	683787	-1	JH578408.1	ENSDNOG00000019725.3	671540	763615	NUP107	3582	788	171151	No_or_no_constitutive_exon
AGGATGTTCGTGTTTATGCGTGTCCCTTCTCTCGCCTCTTGGGTGCACAGGA	901721	901904	901671	901723	1	JH574980.1	ENSDNOG00000038894.1	901365	902290	None	3582	788	171151	No_or_no_constitutive_exon
GGGGCCCCCAACCAGGGCAAAAAGGCAGAGGGGACCCCCAACCAGGGCAGGA	1432996	1434287	1432946	1432998	1	JH571128.1	ENSDNOG00000047811.1	1432308	1463686	RRBP1	3582	788	171151	No_or_no_constitutive_exon
CCGGTGCTGAGACCCAGGCTGCTTGCCAGCTCCCCTCTTCGGGTGTGCAGAG	1435488	1435515	1435438	1435490	1	JH571128.1	ENSDNOG00000047811.1	1432308	1463686	RRBP1	3582	788	171151	No_or_no_constitutive_exon
TCTTACCCAGTGCATCCCCCTGCCCCGTCATCCTCTAGGGAAGAGTGTAGAC	537184	537215	537134	537186	1	JH580658.1	ENSDNOG00000008133.3	473591	590696	None	3582	788	171151	No_or_no_constitutive_exon
TTGTGTGAGGATTGCTGTCACTAATAATTAACTCCTTTTTCTGAGGGTAGGT	1685427	1685543	1685377	1685429	1	JH570030.1	ENSDNOG00000043535.1	1668465	1706994	GPAT4	3582	788	171151	No_or_no_constitutive_exon
CGGAGACGCCTTCACCCAGTCCCCTCTTTTCCCTCTTCCCTCGGGGGCAGGT	479926	480041	480091	480039	-1	JH568233.1	ENSDNOG00000016532.3	435907	480845	CDH3	3582	788	171151	No_or_no_constitutive_exon
GTATACAGTGGAAGGGTCAAGACCAATCTCTCTCTCTCTTTGGGGGACAGTC	1434901	1435142	1435192	1435140	-1	JH568233.1	ENSDNOG00000016758.3	1434901	1450296	TSNAXIP1	3582	788	171151	No_or_no_constitutive_exon
ATGACCCGTGGGGGGGGAGGGTGGCGGGCCTGAGGCCCCGGGCAGCGTAGCC	1623977	1624123	1624173	1624121	-1	JH568233.1	ENSDNOG00000041030.1	1616055	1627809	CARMIL2	3582	788	171151	No_or_no_constitutive_exon
CAGCACTGATTTGTCTTCCCCTTCTATTTTGGCTGTGATCTGGGAAACAGAC	337071	337162	337212	337160	-1	JH575828.1	ENSDNOG00000039114.1	285108	344388	DUPD1	3582	788	171151	No_or_no_constitutive_exon
CGCCCGCCCCATGTCTTCAGGGCAGGAGGCCTGGGGAGGGTGGGTAACAGGC	578799	578979	579029	578977	-1	JH583493.1	ENSDNOG00000007676.3	555256	586284	ZC3H7B	3582	788	171151	No_or_no_constitutive_exon
TATTTTATCTTCAAAAAAATGCCTAATTTGCCTGTCTTGTGTTGGGAAAGGT	1209495	1209594	1209644	1209592	-1	JH569172.1	ENSDNOG00000045778.1	1205509	1253113	None	3582	788	171151	No_or_no_constitutive_exon
TTTTAAAGCAAAATCGCGAAGTCCCGGGGACCGGCGAGGCGGGGAGCCAGGG	310209	310706	310756	310704	-1	JH576081.1	ENSDNOG00000050380.1	310209	313883	None	3582	788	171151	No_or_no_constitutive_exon
CGAGTGCAAAGGCCCTGGGGCATGAGGGAGCTAGGTGGATTTGAGGGCAGGT	1686686	1686765	1686815	1686763	-1	JH576081.1	ENSDNOG00000016124.3	1447228	1694112	None	3582	788	171151	No_or_no_constitutive_exon
TGAATGTTCTTTCCTTCCCTTTCCCTTTGGTCACTCTTCTGGGGCGACAGAA	924128	924200	924078	924130	1	JH578552.1	ENSDNOG00000049508.1	922505	926851	None	3582	788	171151	No_or_no_constitutive_exon
CATAGCAGAGTTATCAGGATTTTCACTGAGGTGGTCTTTGCTGGGGACAGGT	1604275	1604426	1604225	1604277	1	JH578552.1	ENSDNOG00000044805.1	1599940	1617722	ITGAX	3582	788	171151	No_or_no_constitutive_exon
AAGGAAAAGTGATGGCATCTACATCACACATCTGAAGAGGACCTGGGAAGCT	788891	789086	788841	788893	1	JH568163.1	ENSDNOG00000008181.3	788722	789390	None	3582	788	171151	No_or_no_constitutive_exon
CTTCTCCTGTCTTTTGTTTATATCCTTTCTCCTGCCCTTTGGGGGCTCAGGT	512764	512895	512714	512766	1	JH573438.1	ENSDNOG00000002572.3	504446	564825	None	3582	788	171151	No_or_no_constitutive_exon
AACCTCATTCTTTTTTTTTTTTTTGGTCTTTCTTGGGTGGGGGAGTGCAGAC	557789	557875	557739	557791	1	JH573438.1	ENSDNOG00000002572.3	504446	564825	None	3582	788	171151	No_or_no_constitutive_exon
TGCATCTTCATGTACATCCGGACAGGCAAAGACAGATAGGGGGAGGACAGGA	777090	777229	777279	777227	-1	JH573438.1	ENSDNOG00000036263.1	777090	789411	None	3582	788	171151	No_or_no_constitutive_exon
GACAAAGGAGGTTGGGGTGGGGAGGGGAGGCAGAGGTCCCCTGGGTGAAGGA	53608	53775	53825	53773	-1	JH569212.1	ENSDNOG00000017753.3	43733	55542	None	3582	788	171151	No_or_no_constitutive_exon
CCCCTTGTTCTGCTGGCTCTTAGGCACAGCTTGTGTCTGCCATGGGGCAGAA	78106	78121	78171	78119	-1	JH569212.1	ENSDNOG00000002245.3	78106	102695	EIF4G1	3582	788	171151	No_or_no_constitutive_exon
TTTCTTTTCTTTGTTTTTTCCTTCCCCAATTTTCCCTGGGCGTGGAGCAGCC	226132	226404	226454	226402	-1	JH569212.1	ENSDNOG00000025319.2	226132	240710	DVL3	3582	788	171151	No_or_no_constitutive_exon
CCTAATTTCTTTCTTTTTTGTCTTTTTTTTTTGGGGGGGGGGATGATTAGAT	474205	474342	474392	474340	-1	JH564889.1	ENSDNOG00000003557.2	437297	509512	None	3582	788	171151	Yes
GCTGCTTCCATGTCTGGTCAACCCCATCATCTATGGGGCCAGGACACAAGGA	506051	506093	506001	506053	1	JH575647.1	ENSDNOG00000042849.1	505123	506093	None	3582	788	171151	No_or_no_constitutive_exon
TCACTTGGGTGTTTTAGAAAGGTCGCGCTGGCCCTGGGCCTGGGGGACAGGC	846949	847022	846899	846951	1	JH579681.1	ENSDNOG00000035229.1	806268	859088	ADAMTS7	3582	788	171151	No_or_no_constitutive_exon
TCCGAGGCCTTGAATTTAAGCTATGTTCTGCGGGGGGTCTGGGGGCTCAGGG	8558	8741	8508	8560	1	JH569570.1	ENSDNOG00000035493.1	5557	21039	None	3582	788	171151	No_or_no_constitutive_exon
AGCTGAGCCCCGACCACCACCGAGGGGTGCTTCCTATACCTAGGGCGCAGGT	482011	482105	482155	482103	-1	JH569570.1	ENSDNOG00000011041.2	480698	483077	DERL3	3582	788	171151	No_or_no_constitutive_exon
GTTGATGCCGGTTGTCTCCTTGTCTCCCCCTCCCTCCCTGGGCTGGGCAGGT	323510	323672	323722	323670	-1	JH577683.1	ENSDNOG00000004770.3	264453	364818	NRXN2	3582	788	171151	No_or_no_constitutive_exon
CTGGCATCGCCCCCACCTTGACCTGGTGTCTCCTCCCTACTGTGGGGCAGGT	309352	309543	309593	309541	-1	JH577683.1	ENSDNOG00000004770.3	264453	364818	NRXN2	3582	788	171151	Yes
CAGCGGTGTGGGGGCGGCAGGGCTGACAGCCGCGGCTGTGGGGACTGCAGTT	1315910	1316071	1315860	1315912	1	JH577683.1	ENSDNOG00000048688.1	1310471	1328613	PCNX3	3582	788	171151	No_or_no_constitutive_exon
CCAGGTAGGATGCAGCTTGCCCTAGACTACCTCTGCAGCTGGGCCCAAAGCA	6289	6507	6557	6505	-1	JH582515.1	ENSDNOG00000034500.1	5884	6937	None	3582	788	171151	No_or_no_constitutive_exon
ATATATTTAAAATACAGTTCGGTAGATGGGCTAACTGGGGTAAATCGAAGGA	181320	181347	181397	181345	-1	JH561541.1	ENSDNOG00000012160.3	176229	279872	GIGYF2	3582	788	171151	No_or_no_constitutive_exon
TCCTAATTTTATTTTGTGTCTTGATTTTTGTGGTGGGTGGGACTGAGCAGCC	1180268	1180357	1180407	1180355	-1	JH561541.1	ENSDNOG00000007145.2	1172534	1186463	None	3582	788	171151	No_or_no_constitutive_exon
TGCCATCACTGCAACCCAGAAGACTGTGTATGTGCCCTAAGGGAAGCTAGCA	786740	786959	786690	786742	1	JH568972.1	ENSDNOG00000048883.1	786179	787615	None	3582	788	171151	No_or_no_constitutive_exon
TTTTAGGTACCAGGGTTGGGATTCAAGAGGCATTATAACCTAGTGGGCAGGT	625482	625496	625546	625494	-1	JH562504.1	ENSDNOG00000014559.3	620536	632633	None	3582	788	171151	No_or_no_constitutive_exon
GCCGGCGGCCGGGCCTCCTTCACGGCACCTTCGCTTTTTTCCGGGAGAAGCA	603237	603291	603187	603239	1	JH568676.1	ENSDNOG00000032214.1	524957	621520	RIPOR3	3582	788	171151	No_or_no_constitutive_exon
CTCTTGCTGCCCCGCCCCTCCCTCCCCCACTATCCCTGGGGACCGAGCAGGT	725801	726035	725751	725803	1	JH568464.1	ENSDNOG00000009869.3	724893	728275	BEST4	3582	788	171151	No_or_no_constitutive_exon
TATTACCTTGCTGTACCAAAATACTAAACAAATATATATGGGATATGCAGCA	794660	794801	794851	794799	-1	JH565157.1	ENSDNOG00000003121.3	667183	821946	SPEF2	3582	788	171151	Yes
CTATGGGTTAGATACTGAGTAGATCTTGTATGTTGACCTGGGAATGCTAGGT	284690	284777	284640	284692	1	JH568388.1	ENSDNOG00000019344.2	273634	289131	FHOD1	3582	788	171151	No_or_no_constitutive_exon
CTCAGTGTTCTCCCTGATCCCAGTACTGGGCCCAAGCCTCAGGGTGCTAGAC	306818	307240	306768	306820	1	JH568388.1	ENSDNOG00000044213.1	291697	307881	None	3582	788	171151	No_or_no_constitutive_exon
CCTCCTGGTGACTTCCCGCCGGGTCTTCTCTGGCCGGGTCGCGGTGGCAGTG	183402	183566	183352	183404	1	JH578212.1	ENSDNOG00000007196.3	165732	223324	SGSM1	3582	788	171151	No_or_no_constitutive_exon
GTTTTCTGGCTTCTGACATTTGTTCCTTTCTCTCACCTACCGGGATGAAGCC	504620	504658	504708	504656	-1	JH573913.1	ENSDNOG00000000740.3	503250	505121	JTB	3582	788	171151	No_or_no_constitutive_exon
ATATATACAGTTTCCTGCACTAATCTGAGGCTAATCTTTTGGGGATTTAGGT	265297	265585	265247	265299	1	JH568486.1	ENSDNOG00000016988.3	110608	291985	PLCE1	3582	788	171151	No_or_no_constitutive_exon
AGCTAATTAGAGGTTCTCTTTTTCTTTCTTTTGACTTCGTTGGGGGCCAGCT	1170684	1170819	1170634	1170686	1	JH569268.1	ENSDNOG00000010744.3	1125182	1439429	FRAS1	3582	788	171151	No_or_no_constitutive_exon
TTTCCTCCAAGAAGAATGCTGTTACTATGTCAATGAATCGGGAATTATAGAA	635509	635784	635834	635782	-1	JH573411.1	ENSDNOG00000033630.1	635509	637536	None	3582	788	171151	No_or_no_constitutive_exon
TCGTATACTGATGGGAGGTTGTCTTGTCCATCCTTTGTGGGGTATGCAAGAA	722878	723035	722828	722880	1	JH566981.1	ENSDNOG00000049821.1	720873	723035	None	3582	788	171151	No_or_no_constitutive_exon
CGGGCCCTGCTCGGCCCCCTGGGCCTGAGCCGGGCCCTCGGGTGTGACAGGT	783996	784209	783946	783998	1	JH566981.1	ENSDNOG00000016566.3	724395	789213	MYH9	3582	788	171151	No_or_no_constitutive_exon
TGCCCGAGAGGCGGGAAGGGGGGGCGGGGGCTGGGACGCCGCGGGGCCAGGG	1330859	1331340	1330809	1330861	1	JH566981.1	ENSDNOG00000014122.2	1319547	1331340	MB	3582	788	171151	No_or_no_constitutive_exon
TATCTGCGGCTGAAGGAGGCCTTTGTGGTGGAGGAGGAGGGCGCAGGCAGAG	305766	306099	305716	305768	1	JH569063.1	ENSDNOG00000047334.1	305195	306099	None	3582	788	171151	No_or_no_constitutive_exon
CTTCTTAGTTCCTAATATTGGAGAAATGTGATTCTTAACTGGGAAAATAGAT	277186	277325	277136	277188	1	JH565002.1	ENSDNOG00000006693.2	274883	279458	None	3582	788	171151	No_or_no_constitutive_exon
GGAATAACCTGGTTTTGTTGGGATTTTTTGTTGCCATGTTGGTGGGAAAGGC	994200	994283	994333	994281	-1	JH581643.1	ENSDNOG00000006699.2	984673	1003061	RAB2B	3582	788	171151	No_or_no_constitutive_exon
AAGGTCCCAACTGAAATTTAAAACTGACTGGTTCTTTTGGGTTAGTGAAGGT	1378738	1378787	1378688	1378740	1	JH568831.1	ENSDNOG00000012289.3	1361349	1379159	MEIS2	3582	788	171151	No_or_no_constitutive_exon
CCAGGGACTGTTTATGTGGGCACTAATGGGATTTCTTCTTGGGAATATAGGT	301836	301985	302035	301983	-1	JH568182.1	ENSDNOG00000011964.2	297212	305717	HIF1AN	3582	788	171151	No_or_no_constitutive_exon
GGGAAACTTTCCAGCCCTCTTTAGGTGGAGGAAAGTGGGGAGTATGGCAGAT	375955	376019	375905	375957	1	JH568182.1	ENSDNOG00000025686.2	340025	377155	SEC31B	3582	788	171151	No_or_no_constitutive_exon
AGCAAGCAGAGGAAAAGGAGGAGGAGGATCGCAAAGACACCAGAGGGCAGGA	497043	498084	496993	497045	1	JH578441.1	ENSDNOG00000042633.1	494112	499133	None	3582	788	171151	No_or_no_constitutive_exon
CATTCCATTTTCCTTGGTAATTTTTATTGTTCTGTCCTCTGGGCATGCAGAT	130052	130175	130002	130054	1	JH562999.1	ENSDNOG00000015778.3	66003	209858	None	3582	788	171151	No_or_no_constitutive_exon
AAGATCAGTTTTTCACTCATATCTATTTATGTCCCTTTTTTGGGGTAAAGGT	909739	909946	909689	909741	1	JH569403.1	ENSDNOG00000015065.3	459363	947584	None	3582	788	171151	No_or_no_constitutive_exon
TTACAAAGTGAAAATTTACTTTTTTTGTTTTCTTATTCTGGGGGATCTAGAA	1329656	1329758	1329808	1329756	-1	JH568922.1	ENSDNOG00000004289.3	1322608	1359852	None	3582	788	171151	No_or_no_constitutive_exon
CAGGCTGGGCGTTGCACCTGGTCAAGGCCATGCACTGTTTTGGGGCGCAGGA	167164	167288	167114	167166	1	JH562706.1	ENSDNOG00000018250.2	161645	175171	EPS8L3	3582	788	171151	No_or_no_constitutive_exon
GTTTCTGAGCCCCGTCTCCAACCGTTCTGACTCTGTCTCTGGGGTTGGAGGG	172535	172731	172485	172537	1	JH562706.1	ENSDNOG00000018250.2	161645	175171	EPS8L3	3582	788	171151	No_or_no_constitutive_exon
CGGTCTGGCACCGCCGCTTCTCTCACCCAGCCCTTTTGCCCTGGGAGCAGGA	422225	422366	422416	422364	-1	JH569907.1	ENSDNOG00000002594.3	383384	551739	None	3582	788	171151	No_or_no_constitutive_exon
ACACCTGGGCCTAATGACACAAGACTTTGCTTTCCCTCTTGGGGCTACAGGA	396044	396176	396226	396174	-1	JH569907.1	ENSDNOG00000002594.3	383384	551739	None	3582	788	171151	No_or_no_constitutive_exon
AGCCAAGGGGCTGCGGCTCCTGGACCCACATCCCGCGGTCGACTGGGCAGGT	670739	670897	670689	670741	1	JH580704.1	ENSDNOG00000002857.3	646238	672666	ANKRD13D	3582	788	171151	No_or_no_constitutive_exon
GTGGGCGGCAGGACCCCGCCCAGAGCCCCGGAGCTGGGGGTGCTGAGGAGCC	1096038	1096164	1095988	1096040	1	JH580704.1	ENSDNOG00000002682.2	1089613	1099065	TCIRG1	3582	788	171151	No_or_no_constitutive_exon
CGGGACGCCGAAGCAGAGGGAAACCGCAGTGGGTGCCGGGGAATTTGGAGCC	737185	737265	737135	737187	1	JH564055.1	ENSDNOG00000041868.1	737104	751029	None	3582	788	171151	No_or_no_constitutive_exon
TTAACCACAACTTCACGTGTTTTTTTTCTTTTTTCTTTTTTTGGGGGCAGCC	506222	506415	506465	506413	-1	JH571570.1	ENSDNOG00000039168.1	502302	509171	None	3582	788	171151	No_or_no_constitutive_exon
GCTGCCCCCCCACAGCCTTCCTGCCCCTGGCCCGGGCCCTGTGGGGACAGTC	84879	84954	85004	84952	-1	JH566087.1	ENSDNOG00000033926.1	77630	90484	None	3582	788	171151	No_or_no_constitutive_exon
CTGGTATGCATTCTCACGTGTCTTTCTTATCCTGGTGGCCATGGGGACAGTC	646162	646324	646112	646164	1	JH568881.1	ENSDNOG00000033946.1	538551	691348	HMCN2	3582	788	171151	No_or_no_constitutive_exon
AGCCAAGGGCCTCTCCCCCGTGGTGACTCCAAGCTGGGCGGGGATTGCAGGG	681533	681655	681483	681535	1	JH568881.1	ENSDNOG00000033946.1	538551	691348	HMCN2	3582	788	171151	Yes
GGAGAGCGGCCTCAGCACGGCAGTGGCTCTCACGCACTCCTGGGGGCCAGGC	648054	648217	648267	648215	-1	JH568325.1	ENSDNOG00000052523.1	648054	650648	None	3582	788	171151	No_or_no_constitutive_exon
GGGGCCAGGCCCGCGCTGAAAGAGAGGCTCAGGAGGGCCAGGGCCGGCAGGG	1213716	1214224	1214274	1214222	-1	JH568325.1	ENSDNOG00000043334.1	1213644	1215563	None	3582	788	171151	No_or_no_constitutive_exon
AAAGGAGGAGTTACAGTTTTTCAACTTTTTTTTTTTTTTTTGGTGGGCAGAT	630920	631004	631054	631002	-1	JH568514.1	ENSDNOG00000005904.3	612620	636409	PRPF3	3582	788	171151	No_or_no_constitutive_exon
CGGCCGGGGAATTCTGGGAGTGGGATTCATGGTCCCTGGGTTGGGGGCAGCT	233425	233619	233375	233427	1	JH568334.1	ENSDNOG00000001399.3	215970	253519	None	3582	788	171151	No_or_no_constitutive_exon
CAGGTTGTTCAGAGCAGGGGTATTCCCCTTGCCCCCCTGGGGGGCTGCAGGA	245909	246030	245859	245911	1	JH568334.1	ENSDNOG00000001399.3	215970	253519	None	3582	788	171151	No_or_no_constitutive_exon
GCCCCGGGGCTGTCCCTGGCCATGGCTGACGGGGCTGGTGGGGGCCGCAGCC	246312	246476	246262	246314	1	JH568334.1	ENSDNOG00000001399.3	215970	253519	None	3582	788	171151	No_or_no_constitutive_exon
CATGGCCCTCCACGTGCCTAATGGACTGACCCGGGCGGGTGGGGCCGCAGGT	1000374	1000555	1000324	1000376	1	JH564260.1	ENSDNOG00000004568.2	997523	1008657	SLC4A1	3582	788	171151	No_or_no_constitutive_exon
CTGAAGACGAGTCTTCACCGCTGTCCTCCTCTCTCGCCCCGGGGCTGCAGAT	172424	172574	172374	172426	1	JH571881.1	ENSDNOG00000009972.2	125401	218222	ADCY3	3582	788	171151	No_or_no_constitutive_exon
TGGCCCCTGCGCGACGGGCCGCGGCATCTGACGGGCTGTCGGGGCCGCAGAG	202959	203121	202909	202961	1	JH571881.1	ENSDNOG00000009972.2	125401	218222	ADCY3	3582	788	171151	Yes
CAGCGTGGCAGCTGGGGGCAGGGAGTCACCTGGAGTATCTTTGGGGACAGAG	154120	154268	154070	154122	1	JH566902.1	ENSDNOG00000017205.3	148812	155169	MCAM	3582	788	171151	No_or_no_constitutive_exon
AGGATCAGCTGCGGCTCTGCAACCCACTCCTTGCCAACTTGCCAGGGCAGAT	262176	262242	262126	262178	1	JH566902.1	ENSDNOG00000049777.1	261148	265052	CCDC153	3582	788	171151	No_or_no_constitutive_exon
CGAAACGTTTGTGCAAAGCGAAAGATGGGGTGGGGACTGGAGGGGAGCAGAG	967703	967886	967653	967705	1	JH566902.1	ENSDNOG00000036504.1	967458	967886	None	3582	788	171151	No_or_no_constitutive_exon
ACCCTTTATGATCCTCCCTGAACCAATCTCTTCTGCTTTCCTGGGGGCAGGT	1022370	1022675	1022725	1022673	-1	JH566902.1	ENSDNOG00000010644.2	1005004	1035879	UBE4A	3582	788	171151	No_or_no_constitutive_exon
TGGGCCAGCTCCCCTCCGGGCTGGCTCTGACCTTGGCTGCGGGCCGGCAGGT	449843	450303	450353	450301	-1	JH564236.1	ENSDNOG00000004535.3	443628	465252	CAD	3582	788	171151	No_or_no_constitutive_exon
CCGGTCCGAGAATCTGTAAAGCACGAAGCCCAGCAGGGTGATGAGGATAGCT	487216	487351	487166	487218	1	JH578991.1	ENSDNOG00000043126.1	486341	489216	None	3582	788	171151	No_or_no_constitutive_exon
CTCAGGGTGGAGTGCCCCTCACAGTGCGGGGTCGTGTGCCCGGCGGGCAGGT	508335	508547	508597	508545	-1	JH578991.1	ENSDNOG00000002048.3	502632	532186	SYNGAP1	3582	788	171151	No_or_no_constitutive_exon
TCCTAACCATAGGCAGCAGCATCAACTGTTCCTTAACCATGGGGCAAAAGCT	211802	211930	211980	211928	-1	JH569678.1	ENSDNOG00000009142.3	209721	259576	INPP5B	3582	788	171151	Yes
AGGACCAGCCTTTGCCCTCCCCCAAATCATTTGCAATCCCTGGGGTATAGGT	45175	45332	45125	45177	1	JH563468.1	ENSDNOG00000015677.3	40243	48799	GRB7	3582	788	171151	No_or_no_constitutive_exon
CCATCCACATCCTCGACGCCCTGGCGGCCCCTCCGCCACCGTGGGTGCAGCT	472845	473024	472795	472847	1	JH563468.1	ENSDNOG00000043103.1	471034	480612	RAPGEFL1	3582	788	171151	No_or_no_constitutive_exon
CTAATTCCTTTTTTGCCATTGTTTGATTATTGTGTGGGGAAAAACTTAAGGA	420681	420988	421038	420986	-1	JH570471.1	ENSDNOG00000024053.2	388210	424215	ASIC5	3582	788	171151	No_or_no_constitutive_exon
TGCCTTCACTCTCATCTTGAACCCTCTCCTTTCCCCAGCCTGGGCAGCAGCA	469848	470031	469798	469850	1	JH569826.1	ENSDNOG00000016742.3	469502	477053	AMHR2	3582	788	171151	No_or_no_constitutive_exon
ATGATTTGAAACTTGAAACTGATTTCGCTTGTTTTCTGACGGGAGAGCAGAT	243200	243307	243357	243305	-1	JH561635.1	ENSDNOG00000045800.1	242484	247476	None	3582	788	171151	No_or_no_constitutive_exon
ATATGTTGGAGAGGTAAGAACAGGTGAAGAAGGTGAAAGAAAGGGGGGAGTT	787194	787209	787259	787207	-1	JH561635.1	ENSDNOG00000031148.1	786819	788810	None	3582	788	171151	No_or_no_constitutive_exon
AGAAAGCTGAGAATTAAACTGAGAAAATTATAATGCTGTCTGTAGGGCAGGC	710671	710687	710737	710685	-1	JH580214.1	ENSDNOG00000008712.3	707664	746330	DTL	3582	788	171151	No_or_no_constitutive_exon
GTGCCCGGGTCCCGTGGCGCTCCGGCCGGACAGGCAGGCGGGACGCGCAGGA	1124123	1124246	1124296	1124244	-1	JH573299.1	ENSDNOG00000019093.3	1044432	1124824	None	3582	788	171151	No_or_no_constitutive_exon
TGCGTGGAAGGCCGGCCCTCGCTGCTCACTCTGTTCTGATTGGGAGCCAGGT	179524	179683	179474	179526	1	JH565844.1	ENSDNOG00000009522.2	169525	181593	PIPOX	3582	788	171151	No_or_no_constitutive_exon
GGGGCTTCCTGCAGTGCCCCTCAACCCTTGGGATCTTGGGGGGGAAGCAGGT	721234	721392	721184	721236	1	JH565844.1	ENSDNOG00000003426.3	715476	726075	ANKRD13B	3582	788	171151	Yes
CCCTCCGGTCTTGCAAAAAGAGATGCTCAGGCTCTGCCTCTGGGCGGCAGGT	698690	698899	698949	698897	-1	JH568389.1	ENSDNOG00000048875.1	694086	701395	None	3582	788	171151	No_or_no_constitutive_exon
GGCGTGTGCCCGGGCTCCCTCTGAGTCTCTCTCCCCACCCTGGGCGGCAGGT	752194	752403	752453	752401	-1	JH568389.1	ENSDNOG00000005039.3	748124	753920	KRT85	3582	788	171151	No_or_no_constitutive_exon
TGTCTATGCTGCTGTACCTGAGTGGTGGGAGAACCGGGGAGGTGAGGCAGGT	1181139	1181158	1181208	1181156	-1	JH568389.1	ENSDNOG00000036195.1	1164581	1189054	None	3582	788	171151	No_or_no_constitutive_exon
GAGATCAAAGTATTGTTTTTCTTTTTTCCTTTTCCTTTTTGGGGAGACAGAG	548490	548585	548440	548492	1	JH569691.1	ENSDNOG00000005561.3	498338	580077	KPNA1	3582	788	171151	No_or_no_constitutive_exon
AATTTATGCACAGGCTATTTAGCATAAAGATAAAAAGGGAAGATTGGCAGAA	1144045	1144067	1144117	1144065	-1	JH569691.1	ENSDNOG00000015140.3	1103755	1156376	None	3582	788	171151	No_or_no_constitutive_exon
GCGCCCTGTGGACCACAAGGGCCCATCTCACAGGGCTGCAGGGAAGGGAGAG	725466	725582	725632	725580	-1	JH569539.1	ENSDNOG00000040916.1	725466	1000805	RSF1	3582	788	171151	No_or_no_constitutive_exon
CCAACAAAGAGAGGACGCAGTGTCATCTTTTGCTAATGTTGGATGGGGAGTG	332822	333020	333070	333018	-1	JH569555.1	ENSDNOG00000031912.1	332356	333267	None	3582	788	171151	No_or_no_constitutive_exon
CTGCAGCTTGGGGTTCGGTGGCAGCGGCCGGATAGGCCGAAGTTGGGAAGGG	1038577	1038701	1038751	1038699	-1	JH569555.1	ENSDNOG00000037376.1	1037927	1038809	None	3582	788	171151	No_or_no_constitutive_exon
CTCAAGTGTGACTCCCCCCCAATAATTTCTGTCTCCGTCCTGGGTAACAGTT	138825	138959	139009	138957	-1	JH562813.1	ENSDNOG00000048702.1	106407	157543	None	3582	788	171151	No_or_no_constitutive_exon
CTTCTTTGATTGAAAGGCTCCTCACATCTTCCTTAACTCATGGGGCACAGAC	116762	116831	116881	116829	-1	JH562813.1	ENSDNOG00000048702.1	106407	157543	None	3582	788	171151	No_or_no_constitutive_exon
CCATCTGCGCATTGCCACCAAAGTAGTTTAGCAGATGTATGATTGGGTAGTC	690370	690759	690809	690757	-1	JH561675.1	ENSDNOG00000045489.1	689424	690914	None	3582	788	171151	No_or_no_constitutive_exon
TACATGGCTCGAGGACGGCACGCATGACCACGAAGGCCCCGAACGGGCAGGC	666825	668052	668102	668050	-1	JH568330.1	ENSDNOG00000050868.1	666825	668623	None	3582	788	171151	No_or_no_constitutive_exon
ATTTGCTGCCAGAGCTTCCAGACCCTGTGGGAACAGGTGCTCAGTGGGAGCT	139774	139881	139931	139879	-1	JH570981.1	ENSDNOG00000035359.1	138513	140377	None	3582	788	171151	No_or_no_constitutive_exon
CGGCTGCCCACCGAGGCAAACGTCTGTCTGTCCATCTCTCTGGGATGCAGTC	146231	146341	146391	146339	-1	JH562454.1	ENSDNOG00000000993.3	130953	240941	RPH3A	3582	788	171151	No_or_no_constitutive_exon
TCTTTTTAAATATTTTTAAAGTATATTAAAATTGGGGAGGGGTCGTAAAGAG	723195	723213	723145	723197	1	JH565041.1	ENSDNOG00000038192.1	715488	726923	None	3582	788	171151	No_or_no_constitutive_exon
GCACGTGTCGCTTCCGGGCTTACGCTTGTCATTTCATTTCTTGGGCAAAGGG	963880	964011	963830	963882	1	JH577241.1	ENSDNOG00000004638.3	833752	990001	TRAK1	3582	788	171151	Yes
TTTCTCCATCCCCCTCTCCTTCTCTTCCCCTGCCTCCTCCTGGGCGGCAGGA	1090253	1090373	1090423	1090371	-1	JH561465.1	ENSDNOG00000049196.1	1082475	1093967	NCKAP5L	3582	788	171151	No_or_no_constitutive_exon
TGCCCTGGGCCCGAGGGGAAGCATGACTCTGAGCGGTCCGGGAAGGGCAGGA	490185	490316	490366	490314	-1	JH579338.1	ENSDNOG00000011551.3	465510	501481	ARAP1	3582	788	171151	No_or_no_constitutive_exon
CCCCAGGACTCAGCACTCCAGCCTTCCCCCAGAGAGGGGCTAAGGCGCAGGT	306776	306965	307015	306963	-1	JH575838.1	ENSDNOG00000033480.1	299684	314502	TMEM269	3582	788	171151	No_or_no_constitutive_exon
CAAGGTTCTCCTTGCTTTTGTTTTTAAATGCTCATAATTGGGCGATACAGGT	490441	490587	490637	490585	-1	JH567531.1	ENSDNOG00000009674.3	475535	608142	ARHGEF6	3582	788	171151	No_or_no_constitutive_exon
CCAGCAGGCATGTTTTAAGAGAACTGCTTTCCTTCCTCCCTTGGGAGTAGAG	96085	96279	96035	96087	1	JH568296.1	ENSDNOG00000017937.3	80904	118838	XPO7	3582	788	171151	No_or_no_constitutive_exon
GCGGTGGGGGCGTGGCTGGCCGGCTCCACTCTCCTCCTCTGGGTTGGCAGGA	281089	281283	281333	281281	-1	JH568296.1	ENSDNOG00000048348.1	280329	283343	REEP4	3582	788	171151	No_or_no_constitutive_exon
AGCTTTGGAAGTGGTATCTTTTGCCTGAATCGGTGTGGGAAATGACATAGAT	288226	288381	288431	288379	-1	JH571752.1	ENSDNOG00000004033.3	238244	316632	None	3582	788	171151	No_or_no_constitutive_exon
TCTGCAGAGCCAGCCTCTCTCTGACGCGGGCTTCCCCTCGGGGCGGGCAGGC	725672	725841	725891	725839	-1	JH567928.1	ENSDNOG00000048259.1	699811	746641	FLT4	3582	788	171151	No_or_no_constitutive_exon
ACCATGGAAGACCTGGATCTGCTACAGCTTCCAGTGGCCCGGGGCATGAGTT	713270	713288	713338	713286	-1	JH567928.1	ENSDNOG00000048259.1	699811	746641	FLT4	3582	788	171151	No_or_no_constitutive_exon
ACGTTTGCCTGTTTCTTCCTCTGCCCCCGCCCCGCTGGCCCTGGGAGCAGCT	275881	276076	275831	275883	1	JH570359.1	ENSDNOG00000040142.1	137793	293639	TSPAN18	3582	788	171151	Yes
AGGTTCTGACCAGATGACAATTCCGTGTCCCTTCCCCTTCCGGGCGGCAGGT	653321	653749	653271	653323	1	JH580559.1	ENSDNOG00000011085.3	598978	722224	EIF2AK4	3582	788	171151	No_or_no_constitutive_exon
GCAGAGGGCCTGGCCGTCCGGCTGGTCACCAAGGCCAGTGGGTCAGGCAGGG	223753	223891	223703	223755	1	JH568256.1	ENSDNOG00000046248.1	223175	223891	None	3582	788	171151	No_or_no_constitutive_exon
AGTATTTGCATTTAATATGTGTTGCTTTTTTTTTTTCCCTTGGGTGGCAGGT	808035	808126	807985	808037	1	JH568189.1	ENSDNOG00000017147.3	780091	846092	SBNO1	3582	788	171151	Yes
TTTAAAAACTGTATTTGGGCTGACTCTCTTGTTTTGGGCTTGGGGGTTAGGT	820109	820307	820059	820111	1	JH568189.1	ENSDNOG00000017147.3	780091	846092	SBNO1	3582	788	171151	Yes
GGCTCAGGAAGTCATTTGTACCAATGCACATGTTTCTTTTGGGGATTTAGTT	150695	150789	150839	150787	-1	JH567044.1	ENSDNOG00000015036.3	138749	325968	NUP93	3582	788	171151	No_or_no_constitutive_exon
CTGCCTCTCACTGTCTGTCCTGCTCTCTTCTTCCCCACCTGGGGCTGCAGAA	644710	644864	644914	644862	-1	JH567044.1	ENSDNOG00000036164.1	639698	823805	GNAO1	3582	788	171151	No_or_no_constitutive_exon
TGGACCAAGGCAATAAGGATGTACGTCATAAAGAAAAACGTGGGAAAAAGGC	726783	727638	726733	726785	1	JH563625.1	ENSDNOG00000038046.1	725606	727638	None	3582	788	171151	No_or_no_constitutive_exon
GCCCCGCGCGCCCTGCCCCTGACGCTGGCCCTCTGTCCCCGCCGGGGCAGGG	70081	70224	70031	70083	1	JH561987.1	ENSDNOG00000046168.1	57918	90296	None	3582	788	171151	No_or_no_constitutive_exon
GCCCCGCGCGCCCTGCCCCTGACGCTGGCCCTCTGTCCCCGCCGGGGCAGGG	390644	390787	390837	390785	-1	JH561987.1	ENSDNOG00000014562.3	370489	406786	None	3582	788	171151	No_or_no_constitutive_exon
GTGGGATGGATGCTTCAATACTCACAAAGCCTCTTCCTTTTGGGGCACAGGC	613962	614046	613912	613964	1	JH561987.1	ENSDNOG00000040968.1	589932	680186	None	3582	788	171151	No_or_no_constitutive_exon
GTGGGATGGATGCTTCAATACTCACAAAGCCTCTTCCTTTTGGGGTACAGGC	966512	966596	966646	966594	-1	JH561987.1	ENSDNOG00000007330.3	917334	1032497	None	3582	788	171151	No_or_no_constitutive_exon
ATCACTATTGATATATCACTCAGTAAACTATCATTCTGGTGGGTTGTAAGGA	310696	310788	310838	310786	-1	JH568991.1	ENSDNOG00000008659.3	152030	435735	UGGT2	3582	788	171151	No_or_no_constitutive_exon
CCTGGAGGGGGCCTGCCCTGCGCTCACCTCTCTGGGTCTCGGGGTTGCAGGC	654268	654341	654218	654270	1	JH573257.1	ENSDNOG00000009966.3	437851	654524	None	3582	788	171151	No_or_no_constitutive_exon
AAATCTTTAATCAGTGGAAAATTGCTATTTCAACTTTTTTGGATGGGCAGGG	920753	920848	920898	920846	-1	JH570241.1	ENSDNOG00000035205.1	892503	1079346	P3H2	3582	788	171151	No_or_no_constitutive_exon
TGGACACACAGAGCAGACAACTGGGGTGGGTGGTGGGAGGGGGAGGGCAGGA	968884	968915	968965	968913	-1	JH577751.1	ENSDNOG00000044046.1	965207	972523	None	3582	788	171151	No_or_no_constitutive_exon
GACAGGGCTTGGCCCGGGGTCCTCAGAGGAAAAACAGAGATTGAGGGCAGGT	1055231	1055521	1055181	1055233	1	JH570314.1	ENSDNOG00000001489.3	976671	1083530	None	3582	788	171151	No_or_no_constitutive_exon
TCCACTGGGGGAAGGTACTGAATCCTGGAGACCCCCGGGTTAAAATACAGGT	501650	501710	501600	501652	1	JH582755.1	ENSDNOG00000018344.3	497986	541570	NLRP1	3582	788	171151	No_or_no_constitutive_exon
TTGTTTTCTTAACTTATGCTTTTTTTTTATTTTTATTTTTTGGGGAACAGAG	542647	542757	542597	542649	1	JH563715.1	ENSDNOG00000031126.1	442059	616878	None	3582	788	171151	No_or_no_constitutive_exon
CATGTACAGATATTTTGTTTTCCTTCACTCCCTTCTCGATGGGAGAACAGAA	432637	432754	432587	432639	1	JH570284.1	ENSDNOG00000010588.3	394208	577582	None	3582	788	171151	No_or_no_constitutive_exon
TTGGGACAGGATGTCCACACCAACCAGTGCCTCTCTCCCCGTGTGGGCAGGT	103823	103935	103985	103933	-1	JH562802.1	ENSDNOG00000035921.1	58853	160564	None	3582	788	171151	No_or_no_constitutive_exon
CCTGGGCGCTGGCTCATGCCCGTGTGGGGTTTGCTTCTCTGGGTGGTCAGGT	142324	142391	142441	142389	-1	JH562802.1	ENSDNOG00000035921.1	58853	160564	None	3582	788	171151	No_or_no_constitutive_exon
TTGCTAAATAAATTGATGTTTAAGGCTAAAAATTATTATTTTGGGAACAGGT	369743	369870	369920	369868	-1	JH578662.1	ENSDNOG00000000648.3	21100	600590	None	3582	788	171151	Yes
TGGGAGCACGCTACGGCCCGACCAACGGGTGCGCGCAGGCAGTGGGCTAGGA	449188	449248	449298	449246	-1	JH569164.1	ENSDNOG00000048292.1	448900	449391	None	3582	788	171151	No_or_no_constitutive_exon
TTATAAAATGATGCCTAAGTCTCTGTCTTTACTCTTGGGTGGGGATACAGGT	579975	580099	579925	579977	1	JH583184.1	ENSDNOG00000014577.3	574357	580654	FANCG	3582	788	171151	No_or_no_constitutive_exon
GCCACACATTGCTGCACCCTATCCCTTCACTCTTCACACCTGGGGATCAGGT	670057	670370	670420	670368	-1	JH583184.1	ENSDNOG00000042421.1	660401	671160	DNAJB5	3582	788	171151	No_or_no_constitutive_exon
AATCAAACCTTAAAAAATCAGCCCTGGCTGCGGGTGGAAGTCAAGGGTAGGT	249823	249929	249979	249927	-1	JH580647.1	ENSDNOG00000043219.1	248078	257255	ECH1	3582	788	171151	No_or_no_constitutive_exon
GGTGCGCGGGGACCTCATAAGGACGTCCTCCTAACCCGCTGGGGCCACAGGT	615015	615150	614965	615017	1	JH580647.1	ENSDNOG00000018735.3	613218	615443	NCCRP1	3582	788	171151	No_or_no_constitutive_exon
TGTATAACTATAACAGACTTCTCTTTTTCTCCCCTTGGGGATGAAAATAGGA	185175	185387	185437	185385	-1	JH561217.1	ENSDNOG00000014408.3	165045	445135	DCHS2	3582	788	171151	No_or_no_constitutive_exon
TCGCCGGCACTGACCCGGGCACCTTTCTCCGCCGGGCCTGGGCGGTGCAGGA	669689	669824	669639	669691	1	JH568200.1	ENSDNOG00000042488.1	625983	719080	ANO1	3582	788	171151	Yes
AGGGCCAGGCGGGAGCCAGGGCGCCCTGATGGTAAGGGGCGTGAGCGCAGAA	671901	671980	671851	671903	1	JH569069.1	ENSDNOG00000033064.1	671732	678542	None	3582	788	171151	No_or_no_constitutive_exon
TATAAATGTTTATGAAATACTGCAAAATAATTTTGGGGTCTTGAATGAAGGA	119281	119453	119231	119283	1	JH561405.1	ENSDNOG00000006115.3	104816	210223	RNF17	3582	788	171151	No_or_no_constitutive_exon
CTGGCCATTCCTGCATTTGGGTTGGCCATTATTTATGGTGGGGCCAGCAGAC	431448	431606	431398	431450	1	JH561964.1	ENSDNOG00000003393.3	409786	443575	DRP2	3582	788	171151	No_or_no_constitutive_exon
TTACTTTTGTTTTAACCTGAGTTGACTGAATGTGATAATTTTGGGGACAGGC	779426	779614	779376	779428	1	JH577408.1	ENSDNOG00000045358.1	761139	940834	None	3582	788	171151	Yes
CTTCCAATGAGACTGCTGGCAGGAGGGAGGTCTTGGGGTGAGGGTAAAAGGG	484504	484558	484608	484556	-1	JH569977.1	ENSDNOG00000045197.1	484072	485085	None	3582	788	171151	No_or_no_constitutive_exon
CGGGCAGGGGGGAGGCCCGAGAGCTGTGCTGAGCGTGTCCGGGGCTGCAGGT	117747	117954	118004	117952	-1	JH566709.1	ENSDNOG00000016373.3	117534	145042	HIP1R	3582	788	171151	Yes
CTCAAAATCACAGAGGTGCCAAGATGGAAGGCCTCTTCTCTGCAGGGCAGGT	756859	756895	756945	756893	-1	JH566709.1	ENSDNOG00000002641.2	756729	759592	B3GNT4	3582	788	171151	No_or_no_constitutive_exon
ATTAGACCTGACTAATCAGCACCGGGGGCTGGCCGCGGGGACGGGGCCAGGG	18993	19269	19319	19267	-1	JH573039.1	ENSDNOG00000039296.1	17261	19944	None	3582	788	171151	No_or_no_constitutive_exon
GCGGGCAGGTGGGCGGGCAGTTGGCGGGCTGACCTCGGGGGCGGGGTCAGGG	54679	54953	55003	54951	-1	JH573039.1	ENSDNOG00000045592.1	53006	55709	None	3582	788	171151	No_or_no_constitutive_exon
TGCGCTCCGCCTCACCTGAGCCTACATTTTTCTCCCCTGGGTCGAGGCAGGA	79018	79094	79144	79092	-1	JH565884.1	ENSDNOG00000000277.3	66603	81736	EVPL	3582	788	171151	No_or_no_constitutive_exon
TCATGGACTAATGCATCTCTTGTTGATCTTTCCTTTTGGGAACAACAAAGCA	300923	301180	301230	301178	-1	JH574997.1	ENSDNOG00000009865.3	226100	306699	DDX31	3582	788	171151	No_or_no_constitutive_exon
TCTTTTTAATCGTCTGCACTCTCTTTCTGTCCTGACGGCTGCCGGGATAGGC	71512	74822	74872	74820	-1	JH574462.1	ENSDNOG00000037276.1	61627	165476	None	3582	788	171151	No_or_no_constitutive_exon
GTACAAGGTATAGAGGTAGAGAAGAAGCCATTAATTTTGCCATAGGGCAGGG	223170	223188	223238	223186	-1	JH572070.1	ENSDNOG00000010028.3	113105	351345	CDK5RAP2	3582	788	171151	No_or_no_constitutive_exon
CGCAGCCTATCCCTCACTTACTTGACACTCATTTGCTCCTCAATGGGCAGGC	150617	150792	150842	150790	-1	JH566304.1	ENSDNOG00000013498.3	129646	174710	TTLL6	3582	788	171151	No_or_no_constitutive_exon
AGGTCTCAGAAACATTGACAACTGCTGTCTCTCTGTGCTGGGAGGGACAGGG	748865	748983	749033	748981	-1	JH569916.1	ENSDNOG00000014052.3	745983	754207	ATG9A	3582	788	171151	Yes
CCTGGATTTACCACGACGGCGAGGACACCAAGATGATCGTGGGCGAGGAGAA	117587	118463	118513	118461	-1	JH578031.1	ENSDNOG00000005756.3	117584	155893	None	3582	788	171151	No_or_no_constitutive_exon
AGCCAGATGCTGGTTGATGAGTGGAAAAGTAAAAGTATGGGGAAATGTAGTT	494270	494460	494220	494272	1	JH578031.1	ENSDNOG00000030840.1	492200	495151	None	3582	788	171151	No_or_no_constitutive_exon
TCTTTGCATGCCACCTCCAATTAGAAGTCAGGGTTGTGGTGGGGGTTGAGGT	494850	494978	494800	494852	1	JH578031.1	ENSDNOG00000030840.1	492200	495151	None	3582	788	171151	No_or_no_constitutive_exon
GACAAAAATAAATAAAGTTGAACTTTACTGACCCGCTTCTATTGGGGCAGGC	795631	795817	795581	795633	1	JH583537.1	ENSDNOG00000038342.1	572494	866537	GREB1L	3582	788	171151	No_or_no_constitutive_exon
TTACTTTCTAAATTGCTTTTTCTGTATTGTTTCTTAATTTGGGAAACCAGGT	512099	512198	512248	512196	-1	JH584078.1	ENSDNOG00000001153.3	490516	556754	NUP153	3582	788	171151	No_or_no_constitutive_exon
GGGTGGGAGGGGCTTGGGACGGCCGAGGCTTGACTGTCCCTGGGGACCAGGA	740928	741068	740878	740930	1	JH577890.1	ENSDNOG00000024045.2	735768	751261	None	3582	788	171151	No_or_no_constitutive_exon
GGCGGTGGTGGTCTGGCCATCAGAAGCGCTGACGGCTCCTGGGGTCGCAGGA	806525	806666	806475	806527	1	JH577890.1	ENSDNOG00000016838.3	765327	807213	None	3582	788	171151	No_or_no_constitutive_exon
AATGTTTCCTTCCTTGTGCAATTCACTTTCTTTTCTTCCTGGGTTGGCAGGT	126881	127065	126831	126883	1	JH569934.1	ENSDNOG00000010215.3	121988	135152	DDX39B	3582	788	171151	No_or_no_constitutive_exon
GGGGGCCGCCGGCAATAGGCCGAGCCATCTTCAGCAGGGGGGAGACTCAGCC	809996	810084	809946	809998	1	JH564256.1	ENSDNOG00000032066.1	807930	820245	None	3582	788	171151	No_or_no_constitutive_exon
GGGCAGCCCTCCCTGACCGCACCCGCTCGCAGGGCCTCGGACCAGGGGAGGA	184056	184164	184006	184058	1	JH565942.1	ENSDNOG00000019912.3	96459	231483	None	3582	788	171151	No_or_no_constitutive_exon
CTGCCGGCCGCCTCCAGCTCGGGGGAGCTGCCCCCACTGTTGAGGGCCAGGT	230115	230412	230462	230410	-1	JH565942.1	ENSDNOG00000049372.1	218200	232990	None	3582	788	171151	No_or_no_constitutive_exon
GGCTGATGAAGGGGCAACGGGTTTGCTAAATTGTCTTGTGGGGATTGCAGGG	508669	508729	508779	508727	-1	JH568037.1	ENSDNOG00000011065.3	487522	558239	COL15A1	3582	788	171151	No_or_no_constitutive_exon
AGGCGCCACCTGGTAAACAGTGACCCTGAACTTGGGGATTGGGGGTCTAGAT	718474	718561	718424	718476	1	JH568936.1	ENSDNOG00000037616.1	714390	721110	CPNE6	3582	788	171151	No_or_no_constitutive_exon
CGCTCTCCCGGGAGCAAGGCGGAAGTGTGGAGGGCCGCGGTGGGTTGGAGGC	831491	831534	831584	831532	-1	JH568936.1	ENSDNOG00000005682.2	828055	831596	CHMP4A	3582	788	171151	No_or_no_constitutive_exon
TTAGAGGGTGGCCCCTGATGTCGCCCCTTGCCCCCGCCCTGCCTGGGAAGTT	604499	604637	604687	604635	-1	JH563241.1	ENSDNOG00000047201.1	603382	610205	INPP5J	3582	788	171151	No_or_no_constitutive_exon
CCGGGGGCGGGGTGAGCAGGTGGGCGGGGCTGAACGAGCGGTGGGGCCAGGG	756204	756480	756154	756206	1	JH570037.1	ENSDNOG00000047497.1	755437	757907	None	3582	788	171151	No_or_no_constitutive_exon
GTCAGCTCCTGTTGTGGCTCCGTCTGCTCTGAGCAGGGCTGTGGCCAAAGTC	93572	93752	93802	93750	-1	JH570468.1	ENSDNOG00000000089.3	42227	357271	None	3582	788	171151	No_or_no_constitutive_exon
ACACCCTCTGGATGTGCCTCCTAATCGCTCTCTCTCGCCATGGGGGACAGGG	122298	122525	122248	122300	1	JH579858.1	ENSDNOG00000015349.3	73284	125811	None	3582	788	171151	No_or_no_constitutive_exon
ACGGAGGCCCCTCCCAGCTCTCACACCCCTCGGGCATCCTGGGTGGCCAGGT	192034	192177	192227	192175	-1	JH579858.1	ENSDNOG00000007215.3	179063	199094	NTRK1	3582	788	171151	No_or_no_constitutive_exon
ACCCAGAGCAGACAATGGGCACGGGGGGGATGGGGGGACGGGACAGGGAGAA	78668	79452	78618	78670	1	JH564312.1	ENSDNOG00000030681.1	66628	79452	None	3582	788	171151	No_or_no_constitutive_exon
GGACGGGAGGGGTCCTGAGCACAGGGTGAACTCTTTGTGGATGGGGGCAGGT	13890	15128	15178	15126	-1	JH563915.1	ENSDNOG00000038648.1	13890	27372	None	3582	788	171151	No_or_no_constitutive_exon
GGATGGGAGGGGTCCTGAGCACAGGGTGAACTCTTTGTGGATGGGGACAGGT	61176	61449	61499	61447	-1	JH563915.1	ENSDNOG00000045802.1	59086	63702	None	3582	788	171151	No_or_no_constitutive_exon
GGTAGTGGGCGAGGCCTGGAAACCGGGACTGATCGCGGGCCGGGGACCAGGG	813988	814264	814314	814262	-1	JH563915.1	ENSDNOG00000039972.1	812310	815472	None	3582	788	171151	No_or_no_constitutive_exon
ATCTCTTTCCCCCTCCCCATTTCCTCCCTTCCCGCCCCTTCGGGCTGAAGTG	129895	129998	130048	129996	-1	JH577669.1	ENSDNOG00000011640.3	117405	174481	MRC2	3582	788	171151	No_or_no_constitutive_exon
GAGGAGATGCCTCGCCACTCCACTCCTGACTCTCTTCCTGGGGACTATAGCA	123276	123440	123490	123438	-1	JH577669.1	ENSDNOG00000011640.3	117405	174481	MRC2	3582	788	171151	No_or_no_constitutive_exon
TGGGGAACCTGTGGCTTCACAAGGAGTATCTGGTGTCTTTGGGGCTGCAGAC	364220	364342	364392	364340	-1	JH571165.1	ENSDNOG00000032269.1	360691	365451	GHDC	3582	788	171151	No_or_no_constitutive_exon
TTCGTAACCTTGTTTGCATTTTCTGTTTTCTCTTCTGCTCCGGTGGGAAGCA	700317	700431	700267	700319	1	JH583624.1	ENSDNOG00000001225.3	681480	736538	SERGEF	3582	788	171151	No_or_no_constitutive_exon
AACGAGAGTTTCCCCTGCTTCCTTCCACCCCGATCTGCGGGCAAATGCAGGA	716228	716414	716464	716412	-1	JH570376.1	ENSDNOG00000040761.1	695603	736614	None	3582	788	171151	No_or_no_constitutive_exon
ATCCCGAATAGAAGTTAGTAAATGACTTAATCTCTCTTTGGGATTGACAGGC	403374	403521	403324	403376	1	JH575303.1	ENSDNOG00000011118.3	300582	577504	ACACA	3582	788	171151	No_or_no_constitutive_exon
AGCCACGACACTAACCATGTAAAATCTCCTTTTTACTTGGGGAATTGCAGAA	127669	127792	127842	127790	-1	JH567057.1	ENSDNOG00000010655.3	107699	391579	DOCK10	3582	788	171151	No_or_no_constitutive_exon
GCCCATCCCACACACCAGACCTCACCCCACTCCTCCCGTTTGGGGGACAGAG	491539	491689	491489	491541	1	JH568133.1	ENSDNOG00000024936.2	474724	497968	FMNL1	3582	788	171151	Yes
CGATGTATGACCTGCCTTTTATTTTTCATGTATTCACCTGGGCACAAAAGAT	355744	355885	355694	355746	1	JH582967.1	ENSDNOG00000024373.2	251580	378894	None	3582	788	171151	Yes
CGAGCCCGGGGATGGAGAGGAGGAGGAGGAGGAGGAGGGAAGTGGAGGAGGA	601040	601086	601136	601084	-1	JH567220.1	ENSDNOG00000011849.3	565013	767809	MICAL3	3582	788	171151	No_or_no_constitutive_exon
CCTGGCTCTCCCCTGTCCTCCAAGCTGTGCTCGACGCCCAGAGGGTGCAGTG	734612	734665	734562	734614	1	JH563525.1	ENSDNOG00000045207.1	728184	754717	None	3582	788	171151	No_or_no_constitutive_exon
TGGGCAAGGGGCGAGCAGGTGGGAGGGACTGATCGCGGGGGCGGGATCAGTG	441170	441446	441496	441444	-1	JH574318.1	ENSDNOG00000043462.1	435695	442159	None	3582	788	171151	No_or_no_constitutive_exon
GGGCAGGTGGGCGGGCCTGTGGGCGGGGCTGACCGCGAGGGCGGGGCCAGGG	641747	642023	642073	642021	-1	JH574318.1	ENSDNOG00000043904.1	582338	712735	None	3582	788	171151	No_or_no_constitutive_exon
GGGCAGATGGGCGGACAGGTGTACTGGCTTAACCGCGGGGGCGGGGCCAGGG	678343	678619	678669	678617	-1	JH574318.1	ENSDNOG00000043904.1	582338	712735	None	3582	788	171151	No_or_no_constitutive_exon
CCAACCTCCCGCCCCAGGTCACAACCTTCTCTCCCTCCCACTGGGAGCAGCA	743409	743499	743359	743411	1	JH564881.1	ENSDNOG00000045393.1	736423	751096	None	3582	788	171151	No_or_no_constitutive_exon
CCAGAAAGGGGAGTGGGGGAGGACAGCCGCGCCCTCGCGGGGGGCTGCAGGG	388343	389888	388293	388345	1	JH573283.1	ENSDNOG00000042937.1	369743	404258	None	3582	788	171151	No_or_no_constitutive_exon
GCTGAGATGCCAGGAGGGCCTGGAAGACCCCCTGGTGCTGACGAGGGAAGCT	411102	411252	411302	411250	-1	JH574507.1	ENSDNOG00000048726.1	410884	411295	None	3582	788	171151	No_or_no_constitutive_exon
CTGAGGGGCCGGCTCACCCCTCCTCTCCCTGTTCTCTCCGGGACTGACAGTC	249071	249294	249021	249073	1	JH575861.1	ENSDNOG00000003764.3	232385	269997	ZC3H4	3582	788	171151	No_or_no_constitutive_exon
TCCTTTGCACTTTAGGCTCCCTAATGACCTTGTTTGTTTTGGGGTTATAGCG	23340	23468	23518	23466	-1	JH562692.1	ENSDNOG00000011442.3	12911	26393	None	3582	788	171151	Yes
TTTTTAAAAAAAGAATATGAAAAGAAGCCCAGGACAGGGCAAAATGATAGGA	708982	709033	709083	709031	-1	JH566619.1	ENSDNOG00000005524.2	708892	710022	None	3582	788	171151	No_or_no_constitutive_exon
AAATCCACCAGATGCCATTCCCGTTGTAAGCCCTTAACTGCAGGGTGCAGAC	261167	261249	261117	261169	1	JH568292.1	ENSDNOG00000031486.1	165727	282472	None	3582	788	171151	No_or_no_constitutive_exon
AGGTTCATTATAACTGAGGTTTTGACTTTGTTTGTTTCGGGGGGGCACAGGG	592201	592398	592448	592396	-1	JH569438.1	ENSDNOG00000018718.3	590336	631129	AIFM1	3582	788	171151	No_or_no_constitutive_exon
CGCGGGCGGGGGCCAGGTCGCCCTCCCTGAGCCGGGCTCCGTGCGGGCAGAT	140483	140691	140433	140485	1	JH569150.1	ENSDNOG00000041819.1	135657	143167	None	3582	788	171151	No_or_no_constitutive_exon
GGCCGCCCGCCGAGGCCCCGCGGGCTAACGGCTCCGGGCACGGGGCACAGAT	567864	567960	568010	567958	-1	JH564494.1	ENSDNOG00000034313.1	565205	569526	ROGDI	3582	788	171151	No_or_no_constitutive_exon
CACTTCAAGGTGTTCATCAACCAGCTGGACCACATCAGTGAGGAGGGCAGCC	219017	219176	219226	219174	-1	JH582822.1	ENSDNOG00000032219.1	218889	220315	KCNK5	3582	788	171151	No_or_no_constitutive_exon
TGCCTGGGAAGGGAGTCCTCTAATATCCTTTTTTCCTTTTCTTGGGGAAGTT	255614	255740	255564	255616	1	JH575517.1	ENSDNOG00000014385.3	216713	297223	KAT2B	3582	788	171151	No_or_no_constitutive_exon
TTCTCAGTCCACAAGCTAAAAGTGGTGTGCTTGGTTTTATTGGGCAACAGGC	28574	28799	28524	28576	1	JH568175.1	ENSDNOG00000006379.3	2523	62442	None	3582	788	171151	Yes
GCCTGCTGGCCTCCTCACGCCTCCTTGGGCTCTATCTTGGGTGGTGGCAGGA	349604	349748	349798	349746	-1	JH566134.1	ENSDNOG00000043824.1	299160	388685	PLXDC1	3582	788	171151	No_or_no_constitutive_exon
CTGGAGGGCCAGCTCACAGGTGCTTCCCCTCTTCTCCCTGGGGGGGTCAGCC	694708	694831	694881	694829	-1	JH569972.1	ENSDNOG00000032306.1	669826	697527	None	3582	788	171151	No_or_no_constitutive_exon
ATGACCTTCATCGTGGATGGAGCAGTAGTCAAGTTTGGCCAGGGTTTGAGGC	110244	110298	110194	110246	1	JH572977.1	ENSDNOG00000038008.1	109251	110533	None	3582	788	171151	No_or_no_constitutive_exon
CATGTCCACTTCCTGTTTCCCCAGGGACTGAGAACGAGGGGATGTGGCAGGG	418341	419277	418291	418343	1	JH568787.1	ENSDNOG00000023955.2	385067	419277	None	3582	788	171151	No_or_no_constitutive_exon
TCAGGCATGACTGTTATTTTTTTTCCATTTCTCGAACCTTCATGGGGCAGTG	75621	75815	75571	75623	1	JH570283.1	ENSDNOG00000012244.3	43868	77448	None	3582	788	171151	No_or_no_constitutive_exon
CTAGCCAGGCCCTAGCTCTGGGGGGGAAGCCCTGAGCAGCTGTCGGGAAGGG	204238	204479	204529	204477	-1	JH582165.1	ENSDNOG00000025707.2	194097	207575	PLXNA3	3582	788	171151	No_or_no_constitutive_exon
CGGGTGCCCGAGATGCCAGCTGAACCCTTCCCATCCTGTGCCGGGGACAGGT	343561	343709	343759	343707	-1	JH582165.1	ENSDNOG00000037289.1	327143	344350	FLNA	3582	788	171151	No_or_no_constitutive_exon
TGTCCCGTGCCCCCTCCACCTCAGGTAACCAGGTCTCCTCTGGGCGGCAGGT	407768	407896	407946	407894	-1	JH582165.1	ENSDNOG00000024515.2	382653	415598	TKTL1	3582	788	171151	No_or_no_constitutive_exon
AGCAGTGCCATCTAGCTCACTCTTACCTTTTCTCTGTAACCTGGGAGCAGGC	361140	361282	361090	361142	1	JH583847.1	ENSDNOG00000045613.1	345068	408741	SZT2	3582	788	171151	Yes
GGCCGTGAGGAGGCCTGGTGAAGCTGACCGTCCTGGGCTGGGCGGTGCAGTG	571568	571705	571518	571570	1	JH583847.1	ENSDNOG00000013519.3	514817	598738	PTPRF	3582	788	171151	No_or_no_constitutive_exon
CTGACCGCGGGCGCTGATGCTCTTTCTCGGGGCCGGGTGTGCGGGGACAGGC	351813	351970	352020	351968	-1	JH572118.1	ENSDNOG00000008925.3	309316	557482	EEFSEC	3582	788	171151	Yes
CGTTAGACGCTAAGAAACCAAGGTGGCAGGGACTGACATAATTGGGAAAGAT	677806	678051	678101	678049	-1	JH572118.1	ENSDNOG00000034290.1	676771	678287	None	3582	788	171151	No_or_no_constitutive_exon
CACTCGTGGGCGGGGCCTGTGGGCGGGACTGACCTCGGGGGCGGGGCCAGGG	94513	94789	94463	94515	1	JH562192.1	ENSDNOG00000043137.1	93238	96247	None	3582	788	171151	Yes
TGCGGGGGCGGGACAGGGAGTGGGCGTGGCTAATCGCGGGGCGGGGTTAGGG	383161	383437	383487	383435	-1	JH562192.1	ENSDNOG00000048662.1	381002	384917	None	3582	788	171151	No_or_no_constitutive_exon
CGGAGCCAACGGCGGTGGCCGGTCGTGGGCGGGGCTGACCTAGGGGGTAGGG	564886	565168	565218	565166	-1	JH562192.1	ENSDNOG00000037955.1	563647	565683	None	3582	788	171151	No_or_no_constitutive_exon
GGCATGGATGGCCACCCTGTCTCTGTCTTTGCCTTGTTTTGGGGGTTCAGCC	112277	112356	112406	112354	-1	JH564682.1	ENSDNOG00000039588.1	108499	122568	CAMK1	3582	788	171151	No_or_no_constitutive_exon
ATCTCCCTCACTCTTGACCTGACCTCTGTCTGTCTGCTTTGGGGCTGTAGAA	18821	18863	18913	18861	-1	JH562355.1	ENSDNOG00000015588.3	15092	20350	MUTYH	3582	788	171151	No_or_no_constitutive_exon
TTGTCAGTGGTCTTGTATATTCTGCTTCACAGGAGCCTCAGGGAGCCCAGCC	415229	415373	415423	415371	-1	JH572665.1	ENSDNOG00000010880.3	415229	418357	None	3582	788	171151	No_or_no_constitutive_exon
TGTTAATGGTCGTTCTTGTCTTCTGTCCCCTCCTGTGCTTGGGCCAACAGAA	147975	148170	148220	148168	-1	JH561180.1	ENSDNOG00000033417.1	77302	340220	None	3582	788	171151	No_or_no_constitutive_exon
AGTAGAATATAAAAATATCAGCTTCACAGTCTGGGATGTCGGTGGGCCAGGA	302938	302984	302888	302940	1	JH579845.1	ENSDNOG00000035235.1	297231	313093	None	3582	788	171151	No_or_no_constitutive_exon
CCCCCCACCACCTTGGCTAATGGTCGTCTCTGGTGGGGGTGGGGTGGCAGGC	516784	516938	516734	516786	1	JH579845.1	ENSDNOG00000039246.1	494533	522877	None	3582	788	171151	No_or_no_constitutive_exon
CCTGGCAGCAGGAAGTGGTTAAATCCCACCCACGCCACAGGGATCAGCAGGA	4008	4058	4108	4056	-1	JH583084.1	ENSDNOG00000036343.1	436	78937	None	3582	788	171151	No_or_no_constitutive_exon
TCAGCGTCCCCTGAAAGAGGCCACGCAGGGGCTGCCTCTGGGGTTGGCAGAG	335732	335959	336009	335957	-1	JH562716.1	ENSDNOG00000042840.1	334383	351945	ALS2CL	3582	788	171151	No_or_no_constitutive_exon
AGCCCCGGGCGGGGCTCCCCGGCCTAGCGTGTCTCCTCTCGGGCGCGCAGAA	389677	389800	389850	389798	-1	JH564422.1	ENSDNOG00000000305.3	385030	390092	None	3582	788	171151	No_or_no_constitutive_exon
GGGCACAGGGCTGCCCATCTCACTGGCTGATGGCTGGCCTCTGGGGACAGGT	518718	522964	523014	522962	-1	JH570188.1	ENSDNOG00000049787.1	518718	542574	None	3582	788	171151	No_or_no_constitutive_exon
GTCTTTTTCTTTTTAATGTCGTCATGTCCCTCCTCTCTGCTGGGGGCCAGGA	330101	330293	330051	330103	1	JH569942.1	ENSDNOG00000004236.3	326605	348346	PCSK9	3582	788	171151	No_or_no_constitutive_exon
TGGTTTGGGCAGGATCCCTCGGGCAGCTGGAGGCAGGGCCTGGAGTGCAGCA	467044	467094	466994	467046	1	JH582762.1	ENSDNOG00000049500.1	466184	476076	None	3582	788	171151	No_or_no_constitutive_exon
GGCTCCTGAGGCCCTTGAGACCAAAGAAGAGGGACTGAGTATGCTGGGAGGA	241318	241349	241399	241347	-1	JH574837.1	ENSDNOG00000046517.1	221649	248491	None	3582	788	171151	No_or_no_constitutive_exon
AAAATGACCCTTTAACCAGCAGTGATTTTGTCATTCCTGCGGTGGGCCAGGT	104294	104440	104490	104438	-1	JH568685.1	ENSDNOG00000043199.1	50735	235556	HIVEP3	3582	788	171151	No_or_no_constitutive_exon
CCTTCTGTCCACTTCAACCCTCATCACCCTCACTTCTTCCCTTGGGGAAGTT	426838	426928	426978	426926	-1	JH580497.1	ENSDNOG00000017512.2	421603	428858	GLI1	3582	788	171151	No_or_no_constitutive_exon
TCTCGATTTCTGCTCTGTTTTCCTGACCCCACCCCCACCCTGGGCAGCAGCT	89595	89705	89755	89703	-1	JH569042.1	ENSDNOG00000024718.2	81342	154574	PARP6	3582	788	171151	No_or_no_constitutive_exon
ATAATACTTAGTATAATTACATGTGATCTTTATTTTCTTGAATGGGACAGCG	431858	432119	431808	431860	1	JH569042.1	ENSDNOG00000013674.2	312564	438846	ARIH1	3582	788	171151	No_or_no_constitutive_exon
CTGCCAGTCATGCCTGTGACCTTCTTTTTTTCTTCCCATATGGGCAAAAGAT	523468	523670	523418	523470	1	JH569042.1	ENSDNOG00000039326.1	503675	527528	BBS4	3582	788	171151	No_or_no_constitutive_exon
GCGACTGGGCCTGGGGCTGGCCTCTAACAGGCTCTTGTTCCCGGGGGCAGGT	11367	11547	11317	11369	1	JH575181.1	ENSDNOG00000018253.3	7968	66710	None	3582	788	171151	No_or_no_constitutive_exon
CCCCGAGGCTGTCCCCCAGCAGCAGTTTTTTCTCTGATCTGGGGCTACAGGG	435361	435493	435311	435363	1	JH583370.1	ENSDNOG00000048634.1	392342	447083	CMTR1	3582	788	171151	Yes
GTGTGCTTTCTCTCACTTGCACTTTCTGTCTGCTCTGGGGGGGAAACCAGGC	441070	441183	441020	441072	1	JH583370.1	ENSDNOG00000048634.1	392342	447083	CMTR1	3582	788	171151	Yes
AATCATTATTGGTATCCTTTGTTAATTGTGTTGGGATGTGGGGGAATTAGAT	68898	69093	68848	68900	1	JH582870.1	ENSDNOG00000016700.3	36681	163502	CNTRL	3582	788	171151	No_or_no_constitutive_exon
CGCCTCAACCTCCCTCCCGAGCTAAGCTCTCCCCTCTTCGGGATCGGCAGCA	471720	471931	471981	471929	-1	JH582995.1	ENSDNOG00000013424.3	465499	473006	None	3582	788	171151	No_or_no_constitutive_exon
GCCGCGGCCCTGGCCGGCAGGCCCCGGGCGGCGCTCCGAGGTGGGTGCAGGA	149031	149083	148981	149033	1	JH572273.1	ENSDNOG00000042702.1	135819	168235	None	3582	788	171151	No_or_no_constitutive_exon
GGGGGCCCGGCGGGGCCTCGCGCCACTCTGACGGTGGGCTTGGGGACCAGGC	260277	260415	260465	260413	-1	JH561674.1	ENSDNOG00000039900.1	259253	264805	VAMP5	3582	788	171151	No_or_no_constitutive_exon
GACACTATTGATGATTGGAACCTCATTCTTTATAATCTTGGGAGTTGTAGGT	141326	141508	141276	141328	1	JH569669.1	ENSDNOG00000023587.2	138603	160880	HSPA9	3582	788	171151	No_or_no_constitutive_exon
GAACCTGGGCTTCCTACTATGACCTCAACAGTCTGTGTATTATGGGACAGGT	513653	514106	513603	513655	1	JH569669.1	ENSDNOG00000003203.3	499198	531772	BRD8	3582	788	171151	No_or_no_constitutive_exon
GGGCCCGCTCTGACCTGTCTCGGGCTTGGTCGGGGGGGTGCGGGTGACAGGT	514331	514431	514281	514333	1	JH569176.1	ENSDNOG00000019907.3	511782	518823	DQX1	3582	788	171151	No_or_no_constitutive_exon
CATCCCCTGACACCTCAACTTTCCTCTTTTCAATCCCTCTGGGACCAAAGCG	543604	543706	543756	543704	-1	JH569176.1	ENSDNOG00000015109.3	543030	549578	TTC31	3582	788	171151	No_or_no_constitutive_exon
CCTGCAGTGCATTGTATGTCACACCACAGTGGAGCGGGCAGGGGAGATAGGC	5881	5969	5831	5883	1	JH564546.1	ENSDNOG00000044665.1	515	50472	None	3582	788	171151	No_or_no_constitutive_exon
GATCTCCAATGCTTCTTACTATCGAAACTGAGGAATTTTGGAATGGGGAGAG	556551	556615	556501	556553	1	JH567252.1	ENSDNOG00000040526.1	556468	576339	None	3582	788	171151	No_or_no_constitutive_exon
TTTGGAGCCACAACAAAACCAGCAGGCTTCTTTTGGAATGGGCTAAATAGCT	553533	553857	553907	553855	-1	JH569679.1	ENSDNOG00000002684.3	553026	554413	None	3582	788	171151	No_or_no_constitutive_exon
TGATGCGCTTTTGTGTCTCTGTGGGTCTCTCGAATGGAACCTGGGAGTAGCT	318733	318851	318683	318735	1	JH566969.1	ENSDNOG00000015900.3	247094	351353	SYNJ2	3582	788	171151	Yes
AGGCTGGCTGGGGCCACATGGTAACCAGCCCTGTCCTTGTCCTGGGGAAGGT	263959	264101	263909	263961	1	JH578529.1	ENSDNOG00000013234.3	247470	286665	NOS2	3582	788	171151	Yes
TCAGCCAACTTCACCATGATTGCAATCTCTCCAGGCGTCATGGGAATTAGGA	458302	458604	458654	458602	-1	JH568370.1	ENSDNOG00000047033.1	458192	459191	None	3582	788	171151	No_or_no_constitutive_exon
CCGCGGCCGTGGTGGCTCAGCTCTCCTCTCTCTCTCCTCGGTCGGGGCAGCA	451001	451178	450951	451003	1	JH575147.1	ENSDNOG00000003821.2	333681	451178	INTS9	3582	788	171151	Yes
TAAGTATATGCCTTTTTTACTTTATGTTTTCAGTGGTTGCTGTAGGGCAGTG	164817	164938	164988	164936	-1	JH579329.1	ENSDNOG00000008543.3	161671	168812	ZNF583	3582	788	171151	No_or_no_constitutive_exon
TGCCCCTGCCTGTGTTTTTTCTCACACTTGTGGGTGGGTGTGGGGGACAGGT	324901	325028	325078	325026	-1	JH564215.1	ENSDNOG00000008127.3	249275	326189	PZP	3582	788	171151	No_or_no_constitutive_exon
CCACGTGGGGTCTGGGGATCCATTCTCACCCACCTCTGGTTGGGGGGCAGAT	52532	52694	52744	52692	-1	JH581138.1	ENSDNOG00000016194.3	46594	567002	RERE	3582	788	171151	No_or_no_constitutive_exon
CTGCTGAGTGCCTGTTCCCTCAGTGACAGGGGTGTGGTCTGGTGGGGCAGCT	484411	484526	484361	484413	1	JH570730.1	ENSDNOG00000036370.1	481980	490032	KIFC2	3582	788	171151	No_or_no_constitutive_exon
CCCTGCGACTCTCCCTGTGTCCGCGTCTGCGGGGCCCGCCGCGGGTGCAGAA	538740	538970	539020	538968	-1	JH570595.1	ENSDNOG00000038983.1	537590	564175	C9orf24	3582	788	171151	No_or_no_constitutive_exon
CCTGCCCCCACCTCCCACGGCCTGAATTCCGTGTCTTCTGGGGGTGGCAGCT	485081	485280	485031	485083	1	JH570127.1	ENSDNOG00000007086.3	464043	490070	KIF19	3582	788	171151	No_or_no_constitutive_exon
TCATCTCTGAGCTCCTTGGCTGCCTCCCACCCAGTCTGGGAGTCGTGAAGGC	548093	548132	548182	548130	-1	JH561489.1	ENSDNOG00000041029.1	541405	563745	None	3582	788	171151	No_or_no_constitutive_exon
GTTGGTTCACGCAACTGTGGGGACTAGTAAGTCTGCATTCCGTAGGGCAGGC	328389	328444	328494	328442	-1	JH579927.1	ENSDNOG00000013849.3	228492	348050	SCN11A	3582	788	171151	No_or_no_constitutive_exon
TGAGAGCACGCGAGCGCCCAGCCCCTGACCCTCACCTGCCTTGGGGACAGGC	490364	490537	490587	490535	-1	JH573870.1	ENSDNOG00000017689.3	486929	493375	PKMYT1	3582	788	171151	No_or_no_constitutive_exon
CAGGCCCCAGGAGGAAGCTGACACTGCCCTGGCCCTTCCCCGGGGCACAGTA	18487	18591	18641	18589	-1	JH568462.1	ENSDNOG00000023962.2	2583	53409	None	3582	788	171151	No_or_no_constitutive_exon
CTCCCCATCTCCCCCTCTCCCCACCCCCGCCCCCGGCCCGGGTGGACCAGAC	11242	11347	11397	11345	-1	JH568462.1	ENSDNOG00000023962.2	2583	53409	None	3582	788	171151	No_or_no_constitutive_exon
TCCAGGTGTTGGAGTCCCAGGTGTTGGAGTTCCAGGTGTTGGGGTGCCAGGT	303880	303925	303975	303923	-1	JH568462.1	ENSDNOG00000008577.3	290781	322763	ELN	3582	788	171151	No_or_no_constitutive_exon
CCTTTCTCCCTACCCCGTCCCTGGCCGGCGGCGGGGAGGAAGGGGCACAGAC	285672	288235	288285	288233	-1	JH567410.1	ENSDNOG00000049504.1	285672	294922	NYAP1	3582	788	171151	No_or_no_constitutive_exon
CTTCTTTTTTTTTTTTTTTTTTTTTGGTGGGGGAGGGCGCAGGGATTCAGGC	398907	399042	398857	398909	1	JH567410.1	ENSDNOG00000002593.3	378044	399839	ZCWPW1	3582	788	171151	No_or_no_constitutive_exon
TACAGGACAGGAGGCCTAAATCCGTTCTGCGTTTGATGGCTCAGGGGCAGGT	469554	469691	469741	469689	-1	JH567410.1	ENSDNOG00000010564.3	454899	497279	STAG3	3582	788	171151	No_or_no_constitutive_exon
GCACGCCAGGACCGGCTGAAGGTGGGCGCCGGCGGGGGGCATTGAGGCAGGC	490718	490755	490668	490720	1	JH579688.1	ENSDNOG00000013102.3	461793	493451	UVSSA	3582	788	171151	No_or_no_constitutive_exon
TTCTTTAATCCTATTTGCCCACTCACCTGCTGATATTGATGGGGGAAAAGCA	244715	244733	244783	244731	-1	JH569001.1	ENSDNOG00000014158.3	171277	246972	NRCAM	3582	788	171151	No_or_no_constitutive_exon
TTGGCTTCCCCTTCTGCCCCAGGAATGACAGGCCTGCTGGGGGGGTTCAGGC	298868	298990	299040	298988	-1	JH579057.1	ENSDNOG00000039260.1	287122	315952	AXL	3582	788	171151	No_or_no_constitutive_exon
TGATTATTCATTCAAAACGTTTTTCTCTTTCCTCATTTACGGGCAAGTAGCA	438329	438453	438279	438331	1	JH565428.1	ENSDNOG00000001963.3	286995	533877	MACF1	3582	788	171151	No_or_no_constitutive_exon
TGTTTTCCATTGCCCTAGTGAAGCCACTGGAGTTCGGAAGGGTTGGGTAGGA	320140	320153	320203	320151	-1	JH574078.1	ENSDNOG00000004538.3	309289	439253	None	3582	788	171151	No_or_no_constitutive_exon
CTGCCTGACCGTCTGCCTCTGGCGGGCGTGGGTTTCTGTCGGGGACTCAGGT	271100	271279	271329	271277	-1	JH565331.1	ENSDNOG00000031385.1	246501	279183	DRGX	3582	788	171151	No_or_no_constitutive_exon
CCGGAGGCATCATTTTCATCGTGGCAGGTGAGCCACAGGGCTGAGGGCAGCC	60752	60784	60702	60754	1	JH574222.1	ENSDNOG00000045733.1	59530	61206	CLDN7	3582	788	171151	No_or_no_constitutive_exon
GGGGCTTCCCGTTAGCTTCTGCCCTCTCGCCCTGGCCCCTGGGCTGGCAGGT	393153	393275	393325	393273	-1	JH574222.1	ENSDNOG00000024854.2	392160	397184	None	3582	788	171151	No_or_no_constitutive_exon
AGGGGGGGAGGCTCCCTGGCGCGGTGACGAGCGCGGCTTCCGTGGGGCAGGT	26972	27247	26922	26974	1	JH568844.1	ENSDNOG00000016769.3	18066	43794	None	3582	788	171151	No_or_no_constitutive_exon
AGGGGGTGTGTGCTGCTAACCTGACTGCTCTGTATTCTGTGGGGACACAGGT	473536	473761	473486	473538	1	JH577487.1	ENSDNOG00000007621.3	447094	473761	KCTD10	3582	788	171151	No_or_no_constitutive_exon
TTCCAATGTATAGTGTTTTCTCTGTTTCTCTCCCAAATACTGGGTTGAAGGA	19282	19430	19480	19428	-1	JH561398.1	ENSDNOG00000047645.1	10950	21136	None	3582	788	171151	No_or_no_constitutive_exon
TTCCAATGTAAAGTGTTTTCAATGTTTCTCTCCCAAATACTGGGTTGAAGGA	314221	314369	314171	314223	1	JH561398.1	ENSDNOG00000038510.1	313077	322168	None	3582	788	171151	No_or_no_constitutive_exon
GCTCGGGCCGCTTCGCTAGGGCCTCGGGGCTCAGCCGGGGACAGCCGGAGTG	291057	292222	291007	291059	1	JH579048.1	ENSDNOG00000040601.1	290416	292222	SOWAHC	3582	788	171151	No_or_no_constitutive_exon
GGCCCGGCCGCCGCGGGAGGCCCCCTCACCGTGTGTGCTCGTGGGTGCAGGT	433976	434050	433926	433978	1	JH563426.1	ENSDNOG00000025252.2	416054	445625	None	3582	788	171151	No_or_no_constitutive_exon
CAGTGAATATTCTGCCATCTAATACAGTTACTTTTGGGGGAGGGATCTAGGA	231630	231741	231791	231739	-1	JH565215.1	ENSDNOG00000009058.2	227639	278714	AMPD3	3582	788	171151	No_or_no_constitutive_exon
GGGCCTCCCCTGCTCACCCTCTAAACGCCCTCTCCTTTTCCCGAGGGCAGGA	257375	257448	257498	257446	-1	JH570089.1	ENSDNOG00000001166.3	180712	338670	PLCG2	3582	788	171151	No_or_no_constitutive_exon
TGACCTTGACCCCTCTGTTGACCGATGGCGGCAGGGACGCTTGGGGGCAGAG	92540	92614	92664	92612	-1	JH571314.1	ENSDNOG00000041652.1	78192	102191	PRR12	3582	788	171151	No_or_no_constitutive_exon
CCAGCCGTATCTCTCCCCCTTGGAAACCTGTCCTCGGGTGATGAGGGCAGCC	470074	470374	470024	470076	1	JH575314.1	ENSDNOG00000044109.1	382302	478586	BICRA	3582	788	171151	No_or_no_constitutive_exon
CGCTCTCCTAAGGCGTCCGTCCCTCTCTGCCCCTGCCACGGGGATCGCAGCT	303668	303823	303873	303821	-1	JH573885.1	ENSDNOG00000033016.1	291641	323908	PACS2	3582	788	171151	No_or_no_constitutive_exon
CTCACGCCCCGTCTCTCCTTCCGTTGGTCGCTGCCCTTTGGCGGGTGCAGGG	472912	473148	472862	472914	1	JH564044.1	ENSDNOG00000046349.1	463123	483283	WNT11	3582	788	171151	No_or_no_constitutive_exon
TCTCAGAGAGTAGGGCTGGTATGGAGTTTCTTCATCTTTGGGTTTGAGAGGA	9918	10770	10820	10768	-1	JH565975.1	ENSDNOG00000039283.1	9918	11185	None	3582	788	171151	No_or_no_constitutive_exon
GCCAGCCATTTTCAGCTATTCCTGTTCTTTTTCTTTCTCATGGGATGCAGGC	126616	126736	126566	126618	1	JH567178.1	ENSDNOG00000002653.3	78362	368491	None	3582	788	171151	No_or_no_constitutive_exon
TGCTTTATGCCAAAAGATTGAACAAGGTGACAGGAATGGCATGCGGGAAGGA	66939	67003	67053	67001	-1	JH569286.1	ENSDNOG00000015840.3	65739	67567	OVOL3	3582	788	171151	No_or_no_constitutive_exon
TGGGCCCACGCTCTGGAGAGTGTCCCCAGCTGACCCGGGCGGTGGCGCAGGG	153595	153755	153545	153597	1	JH569286.1	ENSDNOG00000048892.1	153291	162218	CLIP3	3582	788	171151	No_or_no_constitutive_exon
GCACCCCTCTGGACACTCAAGAATGACATCGGACTTGGGGGGGGGGTCAGAG	304789	304860	304910	304858	-1	JH569286.1	ENSDNOG00000034161.1	302991	314455	APLP1	3582	788	171151	No_or_no_constitutive_exon
GGAGCGCCTCTAGCCCGGGACGAAGAGTCGGGCGGGAAGGGGGCTTGGAGGT	326743	326861	326911	326859	-1	JH569286.1	ENSDNOG00000037530.1	317168	327116	KIRREL2	3582	788	171151	No_or_no_constitutive_exon
CCAGGGCTCTGCTGGGGCTGATGTCCACCGCCCTCACCTCCCGGGGGCAGGT	315844	316080	315794	315846	1	JH573644.1	ENSDNOG00000012703.2	297545	329561	SGK2	3582	788	171151	No_or_no_constitutive_exon
CTTCCTGTGAGGGCCAGCACCTTTGACTGACCCTGGGTCTGGGGGCTCAGAG	69234	69327	69184	69236	1	JH564633.1	ENSDNOG00000019369.2	67622	70708	BRMS1	3582	788	171151	No_or_no_constitutive_exon
ACCGACCCCGCCTTTGAGGTCTTCCCCTACACGTGAGGCCCGGGAGGCAGGG	436610	436689	436739	436687	-1	JH569859.1	ENSDNOG00000048480.1	433982	457513	NPC1L1	3582	788	171151	No_or_no_constitutive_exon
TAAAATGTGAACATAGAGCATATGAATGGAGAACACTAGGATGGGTACAGCT	290953	291187	291237	291185	-1	JH579867.1	ENSDNOG00000017224.3	273860	328184	MTMR3	3582	788	171151	No_or_no_constitutive_exon
AGGCCCCTGCAAAGAAAGGAGAGAAGGTACCCAAAGGGAAAAAGGGAAAGCT	371971	372103	372153	372101	-1	JH569352.1	ENSDNOG00000001373.3	371971	372379	None	3582	788	171151	No_or_no_constitutive_exon
CTCCGAGGCGCTGTCGGCCGGAGGAGCGCAGCCGGTGGGAGAGGCCCAAGGG	427466	427621	427671	427619	-1	JH580682.1	ENSDNOG00000035545.1	427466	433530	None	3582	788	171151	No_or_no_constitutive_exon
ACCGACCGCCCTGGGCTGACCTCCTTTCTCTAACTCCTTGTCGGGTGAAGGT	34156	34337	34106	34158	1	JH565266.1	ENSDNOG00000011668.3	17752	57885	WDR1	3582	788	171151	No_or_no_constitutive_exon
CGTGGGGCCCACCTGCCACGCCCTGAAGACCCTCTGTGGGGTGGGGACAGGT	54408	54481	54531	54479	-1	JH565112.1	ENSDNOG00000005519.3	26910	98647	MYO15A	3582	788	171151	No_or_no_constitutive_exon
GCGACCCCGGGCCCTCGGAGGACTCGTCCCGGGCTCGACCCAGCGGGCAGGT	212330	212512	212562	212510	-1	JH565112.1	ENSDNOG00000000207.3	206180	247715	DRC3	3582	788	171151	No_or_no_constitutive_exon
AGGCCCTCAGCTCTCCATGGGCATAGGCCATCAGCTTCCACGGGGCACAGGC	299909	303561	303611	303559	-1	JH583523.1	ENSDNOG00000052132.1	299909	305902	None	3582	788	171151	No_or_no_constitutive_exon
ATGGCGAGGAGGGTGGAGGCAGGACTGGAGGCAGGGAGGCCAGTGGGCAGGT	251933	252142	252192	252140	-1	JH564573.1	ENSDNOG00000044250.1	240933	288339	None	3582	788	171151	No_or_no_constitutive_exon
CCCGCGCCCTCCCGGCCACCCTCATTCCTTTCCTGGGCCCGGGAGCCTAGGC	309030	309216	309266	309214	-1	JH564573.1	ENSDNOG00000042135.1	304928	315755	ATF6B	3582	788	171151	No_or_no_constitutive_exon
CCCCCGAGCTGGCCCACCAGTGTCTCCCCTCTCGCCCTGCGCGGGTGCAGTC	345660	345783	345610	345662	1	JH564573.1	ENSDNOG00000024209.2	335940	347007	None	3582	788	171151	No_or_no_constitutive_exon
TGGAGAGGAGAGGCAGACTCGGAATGCATTTTAGAGTGACTGTGGGGCAGGC	147165	147184	147234	147182	-1	JH564263.1	ENSDNOG00000036435.1	106482	164356	TRIOBP	3582	788	171151	No_or_no_constitutive_exon
AAAGTCAGACACCAGCCCTAGAAGCCCAAACACATGACGGGAAATATTAGGA	167878	168295	167828	167880	1	JH571472.1	ENSDNOG00000015095.3	165924	168295	None	3582	788	171151	No_or_no_constitutive_exon
GCCCCCCGCGCAGCCCACCCAGCCTCGGCCTCTGTCTCTCGGGACCACAGGG	341634	341735	341584	341636	1	JH564077.1	ENSDNOG00000039465.1	340656	349646	KDELR1	3582	788	171151	No_or_no_constitutive_exon
TCGGGCAGTGGCTCCGAGCTCTGGGCAGCCCTCCCTCCTGGGCACGGCAGGT	156685	156781	156831	156779	-1	JH566797.1	ENSDNOG00000025582.2	153520	172624	PLBD2	3582	788	171151	No_or_no_constitutive_exon
TATTTATTTTTTAAACTGAGTTGATTCAATGTGATCATTTTTGGGGACAGGC	72240	72305	72190	72242	1	JH576906.1	ENSDNOG00000044947.1	59187	85690	None	3582	788	171151	No_or_no_constitutive_exon
GGGGAGGGCGCCCATGAGCCCGTGGGCTCAGCGGCGCCCCGGGCCAGCAGGT	80904	81007	81057	81005	-1	JH577685.1	ENSDNOG00000025125.2	64330	87042	PARVG	3582	788	171151	No_or_no_constitutive_exon
AGTGGGCCGTCCTTGGGCAGGTACACTCCACCCTGCTAACTCGGGGGTAGAT	136642	136827	136877	136825	-1	JH580461.1	ENSDNOG00000015699.3	121585	375241	None	3582	788	171151	No_or_no_constitutive_exon
GCGCCAGCTGTGGCAAGGGGAGCTGCGTATCCTGTGGGGGCTATAAGGAGGG	346773	346852	346902	346850	-1	JH582224.1	ENSDNOG00000015028.3	322740	347179	None	3582	788	171151	No_or_no_constitutive_exon
GTCCTAAAAAGCAAAGATACAGAAAGAAGGAGATCTGCAGTGCAGGGTAGAT	304479	304506	304556	304504	-1	JH563533.1	ENSDNOG00000040917.1	297702	307855	None	3582	788	171151	No_or_no_constitutive_exon
AGCCCGGAAGACTGGGCTGGCGTGAGGAGAAGGCGGGCAGGGGGGCTCAGGG	81936	82176	81886	81938	1	JH583225.1	ENSDNOG00000041006.1	79430	99828	COL9A3	3582	788	171151	No_or_no_constitutive_exon
CAATGCCTTCAGGCCCAAAGGGAGACACAGGTAGGGCCTGGTGGGTGCAGGG	252738	253230	253280	253228	-1	JH569980.1	ENSDNOG00000044985.1	252395	253319	None	3582	788	171151	No_or_no_constitutive_exon
GTGATGTTAATATTGCCCCCCTACTGGGGTTATTTGTCCTTGGGTTGAAGGG	36392	36531	36342	36394	1	JH567338.1	ENSDNOG00000046593.1	31492	40858	HNRNPH1	3582	788	171151	No_or_no_constitutive_exon
TTTTAAAAAAGTCTCTTGCTCTTTTCTCCTGCATCCTGTGTGGGAACAAGCC	139699	139788	139838	139786	-1	JH572123.1	ENSDNOG00000014895.3	96124	196964	FANCA	3582	788	171151	No_or_no_constitutive_exon
ACACAGGGAGGCTGGGCTGCTGGCATTACCCCACTCGGGTGATGGCTGAGGC	184398	184604	184348	184400	1	JH572123.1	ENSDNOG00000038798.1	183000	184604	None	3582	788	171151	No_or_no_constitutive_exon
TGAGGGCAGGGGCGCCCTGGCCTCCCCGGGGTGCTGCGGAGGGCGGGCAGGG	171866	171979	172029	171977	-1	JH561919.1	ENSDNOG00000045629.1	154532	256758	None	3582	788	171151	No_or_no_constitutive_exon
CAGTCTAGCACGGGGCTCCCTCTCAAGTTCTTCGTTTCTCAACCGGGCAGGC	49726	50028	49676	49728	1	JH570034.1	ENSDNOG00000032132.1	42731	50411	TNK1	3582	788	171151	No_or_no_constitutive_exon
ACAGACAGGATGAGGTGCTAGAGGGATTGACAGGGGAATGGGCCGGGCAGGA	94817	95085	94767	94819	1	JH570034.1	ENSDNOG00000048274.1	80277	101343	None	3582	788	171151	No_or_no_constitutive_exon
GGAGCTGAGGTCTTTTAATTCCATCCAGCTCTTTTGTGTCATTGGGACAGGT	222504	222582	222454	222506	1	JH570034.1	ENSDNOG00000046769.1	219157	225782	None	3582	788	171151	No_or_no_constitutive_exon
AGGGCCCTCCCCCCTGGCACGGGTCTGACCAGCCAGGTGGGGGCGGCCAGGG	236362	236601	236312	236364	1	JH570123.1	ENSDNOG00000036389.1	236184	239661	PCED1A	3582	788	171151	No_or_no_constitutive_exon
CCTGAAGAACAGAAAGAAGGGCAAAGTGGCTGAAGGGCAGTGGGTGACAGGG	143357	143366	143416	143364	-1	JH572381.1	ENSDNOG00000035659.1	136625	161736	None	3582	788	171151	No_or_no_constitutive_exon
TTAAATCTCTTATTAAAGACTTTTTTCCTTCTTTCTCTTGGGTATTAAAGGT	367265	367443	367493	367441	-1	JH579168.1	ENSDNOG00000010841.3	324720	383702	HEATR6	3582	788	171151	No_or_no_constitutive_exon
CTGTGTTTAAATGGGTTTTTATCATGTTTTGCATGCTTTGGGTGGAACAGGG	329120	329217	329267	329215	-1	JH579168.1	ENSDNOG00000010841.3	324720	383702	HEATR6	3582	788	171151	No_or_no_constitutive_exon
CAGGGTGCCCTGTGTGAAGTTCAGCTGGTGGAGTCAGGGTGAGATGTGAGAA	333571	333641	333691	333639	-1	JH574050.1	ENSDNOG00000049725.1	326832	333676	None	3582	788	171151	No_or_no_constitutive_exon
GTGGGCGGGGCTGACCGCGGGGGCGGGGCTGACCGCGGGGACGGGGCCAGGG	363877	364153	364203	364151	-1	JH575041.1	ENSDNOG00000035861.1	362107	365285	None	3582	788	171151	No_or_no_constitutive_exon
AGAAAGCGAACACAGTGCAGCGAGCCCGGGGCCTAGACAGAGGGAACCAGGG	90023	90122	89973	90025	1	JH563589.1	ENSDNOG00000008087.3	89227	92640	None	3582	788	171151	No_or_no_constitutive_exon
CCCAGGGCCCCGCGCCGAGCCGCCCCGAGCCGCCGGCGCAGGGCGCGCAGCT	52912	53218	52862	52914	1	JH564230.1	ENSDNOG00000037097.1	52435	53218	None	3582	788	171151	No_or_no_constitutive_exon
ACCTCCACCCGCCCCTCTGGCCACTGGTGGCCACAGCCCCTGCTGGGGAGTC	41105	41297	41055	41107	1	JH583732.1	ENSDNOG00000035769.1	39525	101686	None	3582	788	171151	No_or_no_constitutive_exon
TTGACCTGTGGCCCCCTCACACCATCACCCTCTGGTTTGGGGGGCCACAGTC	55166	55311	55116	55168	1	JH583732.1	ENSDNOG00000035769.1	39525	101686	None	3582	788	171151	No_or_no_constitutive_exon
TAAAGCACGCTAACTGGCCTCCTTTTTTCCACATCCCTGTGGGGAAACAGAC	119075	121782	121832	121780	-1	JH582126.1	ENSDNOG00000043310.1	119075	152509	DTYMK	3582	788	171151	No_or_no_constitutive_exon
CTAGCAGGAAAAGCAAAATTACATCTTTGATCCTTGTTTTGGGAATGTAGGC	321537	321663	321487	321539	1	JH570310.1	ENSDNOG00000047622.1	126585	335195	None	3582	788	171151	No_or_no_constitutive_exon
GAGAGAGTCACTCCCAGGAAGGGAGGGCATGCTGGGGGTGATAAGCACAGCT	135027	135089	135139	135087	-1	JH570018.1	ENSDNOG00000015615.2	127640	139081	CCDC102A	3582	788	171151	No_or_no_constitutive_exon
TCCCTGCACTGGGAGGCCCAGGACGCCGGGGGGCCAGAGCCGGGGGAGAGGT	352145	352999	353049	352997	-1	JH570018.1	ENSDNOG00000033803.1	352145	393267	KIFC3	3582	788	171151	No_or_no_constitutive_exon
ATAAAGTTCTACTTGACTTGTACTAACAGATTCTTACTTTCGGGATGCAGGT	82582	82752	82532	82584	1	JH566325.1	ENSDNOG00000038915.1	51736	95393	FHL5	3582	788	171151	No_or_no_constitutive_exon
GATGCAGACTTTGAAGCTAAAGTTAAACAGCTGATGGAAGTGACGGGAAGAA	170397	170445	170495	170443	-1	JH562097.1	ENSDNOG00000034588.1	167042	170642	None	3582	788	171151	Yes
ACAACCTGAGGAAAAGCAAACAATCAGATCAAAAACACCTACTGGGGTAGGG	99021	99063	98971	99023	1	JH566515.1	ENSDNOG00000044517.1	98454	99719	None	3582	788	171151	No_or_no_constitutive_exon
GGGTTCCTGGAAACAGACTCTGAGATGGAGAGGAGTGGGTGGGAGGCTAGTT	205610	205691	205741	205689	-1	JH569010.1	ENSDNOG00000009351.3	187294	220699	CTSF	3582	788	171151	No_or_no_constitutive_exon
TGAAGGAGGAGGCGTGCTGCTCACCCCTGCCCGCGCCTCCGGGCTGGCAGAT	328977	329202	329252	329200	-1	JH569010.1	ENSDNOG00000012546.3	319051	344379	None	3582	788	171151	No_or_no_constitutive_exon
ATACACAGTTGGACAGGATTTGATGCCTCACGTCCCCTTGGGATGTGCAGGT	18061	18148	18011	18063	1	JH582086.1	ENSDNOG00000047287.1	8944	18148	None	3582	788	171151	No_or_no_constitutive_exon
GCTGGAGGCACCAGAGCCCTGGCCCTCACCCCTGCGCTGGGTGCGGGCAGGT	65980	66170	66220	66168	-1	JH580600.1	ENSDNOG00000047391.1	19384	283475	SDK2	3582	788	171151	Yes
AAGGCCGCCTTGGCTGCATGGCCCCACCGTGACGACCACTTGGTGGGCAGTA	346609	346747	346559	346611	1	JH570358.1	ENSDNOG00000009580.3	345663	351230	None	3582	788	171151	No_or_no_constitutive_exon
GTCTGGGTGCAGGCGCACCCGGCCGCGCTCACCCGGCGGGCGGGGGCCAGGG	180617	180737	180567	180619	1	JH574834.1	ENSDNOG00000013682.3	180079	180968	None	3582	788	171151	No_or_no_constitutive_exon
CCGGGTGGACGGCGCCTCTCCCCCTGAGTGCCCCTCTCCTGGCCGGGCAGAT	188297	188456	188247	188299	1	JH574834.1	ENSDNOG00000046778.1	181119	196494	ETFB	3582	788	171151	No_or_no_constitutive_exon
CTGACCAAAGCTGGACCCATCACCCAGTGCTACCATGACATGGGAGCCAGCA	81268	81370	81218	81270	1	JH566223.1	ENSDNOG00000044839.1	80901	81446	None	3582	788	171151	No_or_no_constitutive_exon
TGCTGTACAGAAATGCAATCATTCCCATATTTGGGAGGGTTTATAGAGAGGC	2965	3298	2915	2967	1	JH569322.1	ENSDNOG00000046580.1	1123	9614	None	3582	788	171151	No_or_no_constitutive_exon
CCCTGAGGTGGCAGCAGAGCAGCACTGCCCAGAGCCCCTGTGGGCGTAAGGC	5991	6113	6163	6111	-1	JH569837.1	ENSDNOG00000043753.1	4203	12629	FAAP100	3582	788	171151	No_or_no_constitutive_exon
GGGAGGGGGGGTTGCTACTCTGACGCTGGGCTCCTTGCTTGTGGGTGCAGGG	205219	205269	205319	205267	-1	JH583802.1	ENSDNOG00000048167.1	203119	218309	None	3582	788	171151	No_or_no_constitutive_exon
GGCCAGCCTGACTCACACATCTCGTCCTTGTTCCTGGCGTTGCGGGACAGGT	20	269	319	267	-1	JH568244.1	ENSDNOG00000051509.1	20	2242	None	3582	788	171151	No_or_no_constitutive_exon
ATGATCGAGGTCTGGGTCGTGACTCTCGAACGCCCCCGGGGCCTGAGAAGGT	180559	180650	180509	180561	1	JH568244.1	ENSDNOG00000037878.1	180146	184790	None	3582	788	171151	No_or_no_constitutive_exon
GAGTGGAGCCATGCTCTGGGGGTCCCTTGGGCTTGTGGGGAAGAAGACAGGC	131898	132551	132601	132549	-1	JH566408.1	ENSDNOG00000048491.1	131786	134741	None	3582	788	171151	No_or_no_constitutive_exon
TGGCAGCACCACCAGAGCCACTGCCAGAGCTAAAGTCAGCAGCAGGGCAGGT	332182	332300	332350	332298	-1	JH567763.1	ENSDNOG00000049697.1	323449	336264	None	3582	788	171151	No_or_no_constitutive_exon
TGGCCGACCTCTGTTTTTTCTTTGTTTACTCCCATTTCCCGGGGAATCAGGG	196363	196471	196313	196365	1	JH565515.1	ENSDNOG00000046781.1	189824	243392	LPIN1	3582	788	171151	No_or_no_constitutive_exon
GATGTGCCGAGGCCGCTGTTCCTGCTGAGCCCACTTGTTCCCGGGGGCAGGT	72210	72400	72160	72212	1	JH563543.1	ENSDNOG00000037265.1	67722	82958	None	3582	788	171151	No_or_no_constitutive_exon
CCCAGGCAGCGGTGCGGCGGCCCCTCCCCTGGCCTGCGTCTGGGTGACAGCC	80418	80465	80368	80420	1	JH563543.1	ENSDNOG00000037265.1	67722	82958	None	3582	788	171151	No_or_no_constitutive_exon
GAGACCGCGGCCTTCTCAGCAACCTGCTGTGTTCTGTGTTCGGGAGGCAGGT	72391	72530	72580	72528	-1	JH579643.1	ENSDNOG00000009424.3	66917	121063	CEP104	3582	788	171151	No_or_no_constitutive_exon
CAGGCCTGCTAGGGACCAGACGCTCTTGCCCGTCTCCCTTTGGGTGGCAGAT	143855	144044	143805	143857	1	JH579643.1	ENSDNOG00000042475.1	135940	157919	DFFB	3582	788	171151	Yes
GGCGCTGGCCCCCACCCTGACGAGGCCGGGTCTGCCTGTCTCGGGGACAGCG	236339	236733	236783	236731	-1	JH569064.1	ENSDNOG00000045623.1	232766	242234	None	3582	788	171151	No_or_no_constitutive_exon
AAGATTTGTCGCTTTCTCTTTTCTCGCCCTCCCCATCCTGGTGGGTGAAGTC	52503	52591	52641	52589	-1	JH563768.1	ENSDNOG00000045050.1	44816	109068	None	3582	788	171151	Yes
CTTCCCCCAGCTCACCCCAGGGACCGGGCAGGAGTGGGGAGATAGGACAGAG	198296	198530	198246	198298	1	JH563768.1	ENSDNOG00000040919.1	194193	200647	CLPP	3582	788	171151	No_or_no_constitutive_exon
GGGCTGACCCTGCCTCTCTCTCTCTCCTCTGTGCTGCGGGGCGGCGGCAGGT	64908	64920	64858	64910	1	JH567376.1	ENSDNOG00000047606.1	47805	66844	L1CAM	3582	788	171151	Yes
GAGCCACTCAGCAGCCCCTCTGAGGACCACCTCCTTTTTCTAATGGGCAGAC	111201	111579	111151	111203	1	JH562675.1	ENSDNOG00000052344.1	102085	111579	None	3582	788	171151	No_or_no_constitutive_exon
CGGGCAGGTGGGGGGATAGGGGTCGTGGCTAACGTCGGGGGTGGGGTCAGGG	146010	146286	145960	146012	1	JH581392.1	ENSDNOG00000039358.1	145325	147518	None	3582	788	171151	No_or_no_constitutive_exon
TGTGAAGTTGATCCATGTTTTTGCTTCTTTCCACACTTCTGGGCGGACAGGA	208274	208386	208224	208276	1	JH579308.1	ENSDNOG00000012294.3	123777	246874	None	3582	788	171151	Yes
AGGAGGGAAGGAAAGCCATGCTGGAGTCTGATGGTGCTGCTGGGATGCAGGA	19954	20099	19904	19956	1	JH579270.1	ENSDNOG00000010106.3	13422	36848	MED12	3582	788	171151	No_or_no_constitutive_exon
GGGCTGAGGGAGGACCTTGCAACGCGGGGAGGGGGGGTGGGGCTAGACAGGG	123796	123926	123976	123924	-1	JH579270.1	ENSDNOG00000003723.3	109777	124617	ZMYM3	3582	788	171151	No_or_no_constitutive_exon
GGCTCATGCCAGTCTCTCTCGTTCCCCTTCCTCTGTTGTCTACTGGGAAGTC	252035	252119	252169	252117	-1	JH579255.1	ENSDNOG00000000999.3	183196	302717	None	3582	788	171151	No_or_no_constitutive_exon
TGCGGCAGGCCCTGCCGTGAGGACTGACAGCTTTGCCTCCGTGCGGGCAGGT	188183	188302	188133	188185	1	JH582923.1	ENSDNOG00000011227.2	169993	197695	SNRNP200	3582	788	171151	No_or_no_constitutive_exon
GCACTCAATAATCACGCCAAAACCTGTTCTCGTTTTCTTGTGGGGTGCAGTT	154585	154798	154535	154587	1	JH568392.1	ENSDNOG00000000763.3	9601	164992	None	3582	788	171151	No_or_no_constitutive_exon
CGGGCAGCCCCAGGCCTCGGCGGCGGGAGACGGTGGGCCCGGGGGTGCAGGC	78337	78566	78616	78564	-1	JH570411.1	ENSDNOG00000005196.3	73331	78810	ADAD2	3582	788	171151	No_or_no_constitutive_exon
TCAAAAGGCGATTGCTCCAAATGTGATTGTTTTTGTTCTTACGGGATAAGGT	177772	177883	177722	177774	1	JH570411.1	ENSDNOG00000005135.3	158011	217972	MBTPS1	3582	788	171151	No_or_no_constitutive_exon
CTTTCTGTTTTCCTCTCTCTCCCTATGCCCTTTGCTGGCTGTATGGGCAGCT	93958	94105	93908	93960	1	JH575811.1	ENSDNOG00000015117.3	61055	162208	IFT122	3582	788	171151	No_or_no_constitutive_exon
TTCACTGCTAGTGCTCATCTGTCTTGATTCCCTGGTCCCTGGGTATGCAGAT	101962	102088	102138	102086	-1	JH568714.1	ENSDNOG00000012967.3	97263	118578	PFAS	3582	788	171151	No_or_no_constitutive_exon
TTCCATCTGTCTGTGTCCAATAATAATCTTTTTTGCTTTGTTGAGGGTAGGA	145940	146082	145890	145942	1	JH568033.1	ENSDNOG00000003843.3	143639	149178	TWNK	3582	788	171151	No_or_no_constitutive_exon
AGGTCCCGCCGGGCAGTGGTGGAGGCGGGTAGGGTGGGCTTGGCAGGTAGAG	33001	33115	33165	33113	-1	JH580640.1	ENSDNOG00000041096.1	23220	34525	None	3582	788	171151	No_or_no_constitutive_exon
TAGGTGGGCGGAGGCCCTGGGAGGTGAGGGTCCTCTTGGCGTGGGTGCAGGC	192873	192886	192823	192875	1	JH565768.1	ENSDNOG00000011003.3	189784	196857	None	3582	788	171151	No_or_no_constitutive_exon
AGGGGTTGGGGCGCGAGCCCGCGCTCAGCTCGGCTTCCCGGGACGCACAGCA	108148	108304	108098	108150	1	JH561714.1	ENSDNOG00000039238.1	107096	111727	CHRNE	3582	788	171151	No_or_no_constitutive_exon
TGTGCCTGGCCGCGGACACCAAGTACGACTGCGCGTGGTGCGGTGGGCAGGG	23192	23261	23142	23194	1	JH565079.1	ENSDNOG00000036402.1	18117	87781	None	3582	788	171151	No_or_no_constitutive_exon
TCTTTCTCTCCACCCCCATCTTTCCTGGAAACTCGCTTTGGGCGCGGCAGAC	75979	76130	75929	75981	1	JH571654.1	ENSDNOG00000047501.1	73013	87044	TAL1	3582	788	171151	No_or_no_constitutive_exon
CCCCGGGGGAGGGGCGGGGCGCGTGCCCCGCTGACGGTCTGTGGGCGCAGCG	74252	74375	74202	74254	1	JH563943.1	ENSDNOG00000037024.1	57778	90342	ITGB4	3582	788	171151	No_or_no_constitutive_exon
CGGGGCTGTCCCACCTGAGCCCCGTGCCTCTCTCCTGCCCACGGGATCAGTT	185427	186753	186803	186751	-1	JH563943.1	ENSDNOG00000039907.1	185427	208204	None	3582	788	171151	Yes
GCCCACACTTTGATCTTTCCGTCTATGCCTCCCTCTGCCTGCGGGCACAGTT	212751	213035	212701	212753	1	JH564344.1	ENSDNOG00000024313.2	212135	214080	None	3582	788	171151	No_or_no_constitutive_exon
GGGGCTGGGGTCAGCCACATCTGCACAGCTGGCTGGGGAAAGCTGGGCAGGT	21242	21285	21335	21283	-1	JH567460.1	ENSDNOG00000003417.2	15415	33614	POC1A	3582	788	171151	No_or_no_constitutive_exon
TTGGAAGTGGGTGGTCGGGGAAGGCTTCCTGGAGGAGGTGATGCTGGGAGCC	239035	239290	238985	239037	1	JH567168.1	ENSDNOG00000041857.1	52536	242531	None	3582	788	171151	No_or_no_constitutive_exon
TCACCGTTTTGAGTGACTGAGATGAAGTTGGGGAGGGGGTGACTTGAAAGAC	221571	221635	221521	221573	1	JH567050.1	ENSDNOG00000042404.1	220834	223054	None	3582	788	171151	No_or_no_constitutive_exon
TATTTATTTTTTAAACTGAGTTGATTCAATGTGATCATTTTTGGGGACAGGC	40039	40227	39989	40041	1	JH569256.1	ENSDNOG00000047148.1	26517	51788	None	3582	788	171151	No_or_no_constitutive_exon
TCTAATCCGGTGTTATTGCATTATGTAATTGTTCTCCCTGGGAAAAACAGAA	175648	175672	175598	175650	1	JH573022.1	ENSDNOG00000038474.1	93638	193928	None	3582	788	171151	No_or_no_constitutive_exon
CGTAATTCTTTCCAAAGGCTTTCGCTCCTGGCTGGAGGGATAGCGGGCAGTG	234498	234677	234727	234675	-1	JH569153.1	ENSDNOG00000040223.1	234498	237593	None	3582	788	171151	No_or_no_constitutive_exon
CTTTGGAGAAGTAACATCCTAGAAAGGTGTGGGCGGCTGGGGGATTTAAGGA	64702	64750	64652	64704	1	JH570199.1	ENSDNOG00000038032.1	62596	66314	None	3582	788	171151	No_or_no_constitutive_exon
CCCTTCTCTGTTTTCTTTCATGTCATTGATAACAACTCTTGGGAATCCAGGG	106845	106858	106795	106847	1	JH561765.1	ENSDNOG00000007813.3	58732	225024	None	3582	788	171151	No_or_no_constitutive_exon
AAATTATATGTTGTGTATATATCCCCACAATTAAAAATATTGGGATGCAGGG	207717	207864	207667	207719	1	JH561765.1	ENSDNOG00000007813.3	58732	225024	None	3582	788	171151	No_or_no_constitutive_exon
CTCCCACTGCTGGTGAGGGCAGCCCCGGGCAGCGCAGCCGCACGGGGCAGGT	142324	142476	142526	142474	-1	JH563071.1	ENSDNOG00000047858.1	129966	144459	None	3582	788	171151	No_or_no_constitutive_exon
GGGCCTGCAGGCAAACGCTTGGGTCCACCTGCCCGCCTGGGGGAATCCAGGA	17578	17710	17760	17708	-1	JH566004.1	ENSDNOG00000037686.1	9538	30174	None	3582	788	171151	No_or_no_constitutive_exon
GGGGCAGAGCCCTTGATTTGTCCAGTCACCTCTGCTCTTTGGGGCCATAGAG	67808	67957	68007	67955	-1	JH581267.1	ENSDNOG00000040197.1	57978	82151	MAN1B1	3582	788	171151	No_or_no_constitutive_exon
CCTGATGGAGACTGCCACCAGATGAACCGGCAAATGGAGACGGGGCTGAGCC	60118	60178	60228	60176	-1	JH581267.1	ENSDNOG00000040197.1	57978	82151	MAN1B1	3582	788	171151	No_or_no_constitutive_exon
GGGCCCCGGGACGTCCCCTGCCCGGGCTCTGACTGGCACTCCGGGGGCAGAG	223468	223585	223418	223470	1	JH581267.1	ENSDNOG00000047419.1	222415	225528	None	3582	788	171151	No_or_no_constitutive_exon
GCTCCCGCCCCGAGAGCGGCTGAAGGTGCACGAGGGCCGCGTGGGAGCAGCT	225426	225446	225376	225428	1	JH581267.1	ENSDNOG00000047419.1	222415	225528	None	3582	788	171151	No_or_no_constitutive_exon
GCCTGGCCGGAGCCGGAGACTGAGCCGTGGCCTGGGGGGCCTGGGGGCAGGT	83739	83869	83919	83867	-1	JH565262.1	ENSDNOG00000024368.2	69092	119781	RAP1GAP	3582	788	171151	Yes
CTGGTCTCTCGAGGGCATGCTAAGAACCTTGTTTTCATCTGGGGCTATAGGA	99725	99962	100012	99960	-1	JH567856.1	ENSDNOG00000009937.3	87691	104771	CNTROB	3582	788	171151	No_or_no_constitutive_exon
GATGTTACCCTGTCAGTGATCCTTCTTGGTTTTATTTTTTGGGGTAACAGAA	8629	8692	8742	8690	-1	JH568352.1	ENSDNOG00000014677.3	6417	13806	SDCCAG3	3582	788	171151	Yes
GAGTGAGGGAGGGGGCACAGGGGCATGGGGGTGCAGGAGGGGACATGCAGGC	126688	126817	126867	126815	-1	JH568352.1	ENSDNOG00000014374.3	107253	147240	NOTCH1	3582	788	171151	No_or_no_constitutive_exon
CTGGGCTCTGGCCACCCGACAGCGCTTCCCGGTTGCTTTGGGGGCTGCAGGC	52637	52817	52587	52639	1	JH569022.1	ENSDNOG00000031902.1	40957	80236	TERT	3582	788	171151	No_or_no_constitutive_exon
ATGAGGAGGCCGGCTACGGGAATGGTTATGACCAGTGCAAAAGGGACTAGGA	133040	133346	133396	133344	-1	JH583326.1	ENSDNOG00000044889.1	133040	138371	None	3582	788	171151	No_or_no_constitutive_exon
CGGCTGCCCTTCAGCGGTACCGAGAAGCCCTCCTCTGGGGGTACGGGAAGGA	50216	50425	50166	50218	1	JH581475.1	ENSDNOG00000033159.1	47816	50425	None	3582	788	171151	No_or_no_constitutive_exon
GACGGTGGCCAAACTGCTGGGCCAGAGGGAGCAGATGCTGCGGGAGACAGCG	33323	33378	33273	33325	1	JH569405.1	ENSDNOG00000049282.1	33166	34864	None	3582	788	171151	No_or_no_constitutive_exon
TTTCAAGTTGAGAGATCATCGATGGGCATTGGCTGGGGGGTGACGGGTAGGT	75021	75044	75094	75042	-1	JH568882.1	ENSDNOG00000036654.1	32181	85519	COL5A3	3582	788	171151	No_or_no_constitutive_exon
CACGAGCGAGCTGGGGGATGTCTCCCCGGAAGAGGGGTCCCAGGGTGCAGGA	140042	140149	140199	140147	-1	JH562423.1	ENSDNOG00000000886.2	134248	143797	PLPPR3	3582	788	171151	No_or_no_constitutive_exon
CCCTCCCGTCTGCGCTCGGCCCTGCCCGGCCCTCCAGCTTGTTGGGGCAGAT	57784	58005	58055	58003	-1	JH572100.1	ENSDNOG00000039054.1	40543	66969	None	3582	788	171151	No_or_no_constitutive_exon
AGGTGAAATTTGAATGGATCATCGTTTATTTCCACGGGTTCAAATCAAAGCA	174861	175624	175674	175622	-1	JH569432.1	ENSDNOG00000052948.1	174861	176028	None	3582	788	171151	No_or_no_constitutive_exon
TTGGTGCCAGGAGCAAGAGTGAGTGTCCGTCATAGCACAGGGAAGCTCAGGG	153202	153276	153326	153274	-1	JH578258.1	ENSDNOG00000034770.1	93846	153401	None	3582	788	171151	No_or_no_constitutive_exon
GCCCTGGAGCGGCACTGATGCGTTTCCCACACTCCCTTCCTGGGAACCAGCA	131521	131641	131691	131639	-1	JH573871.1	ENSDNOG00000047525.1	126358	136507	RIC8A	3582	788	171151	No_or_no_constitutive_exon
GCTGTCTGTCCCTCCCTCTGTCTGCCCGCCTGCGGCCCTGCGGGGAGCAGGG	10109	10188	10059	10111	1	JH564540.1	ENSDNOG00000044197.1	7640	18072	RASAL3	3582	788	171151	No_or_no_constitutive_exon
CCGCTCGTGCCAAGGAAGCAGGGTTTGCTTCCCCAGCTGGGAGAAGGGAGCC	156639	156694	156589	156641	1	JH564540.1	ENSDNOG00000037867.1	146615	166888	BRD4	3582	788	171151	No_or_no_constitutive_exon
GAATGGGGGGACTGACTAGCTGATGCATTTCTTGTCTTCTGATCGGGTAGGT	49023	50853	50903	50851	-1	JH569637.1	ENSDNOG00000042444.1	49023	67120	PPIL1	3582	788	171151	No_or_no_constitutive_exon
GAGAGGTCTGGGGAGATGATGCGGAGTGAGGCCGTCGCTTGTGGGCGCAGGT	144882	144970	144832	144884	1	JH566131.1	ENSDNOG00000036015.1	133040	153623	MYBPC2	3582	788	171151	No_or_no_constitutive_exon
GCCTGGAGGGCGTCGTCTCCAAATGTGAGGCCCGGCGCCCGGGATGCCAGGG	69306	69333	69383	69331	-1	JH578491.1	ENSDNOG00000014247.3	61768	88193	None	3582	788	171151	No_or_no_constitutive_exon
GACCCCAGACAGACCCGAGGCGGGCGGGCCCCGTCCCTCGGCGGGAGCAGGT	93490	93879	93929	93877	-1	JH580222.1	ENSDNOG00000035933.1	72563	170599	None	3582	788	171151	No_or_no_constitutive_exon
AGAAATGCAAATGACTTTTACTGAGTTGTTTCACTTCTGATGGTGGGTAGGA	97279	97303	97229	97281	1	JH579898.1	ENSDNOG00000011564.3	70208	104592	None	3582	788	171151	No_or_no_constitutive_exon
AAGGCACAGATCAGCTCTGCCATGGGCATGTTCAACACCACCATGGGAAGCT	138998	139079	139129	139077	-1	JH564277.1	ENSDNOG00000041838.1	137452	139165	None	3582	788	171151	No_or_no_constitutive_exon
TTATTTATTTTTAAACTGAGTTGATTCAATGTGATCATTTTTGGGAACAGGC	54236	54424	54474	54422	-1	JH584126.1	ENSDNOG00000005104.3	37115	68341	None	3582	788	171151	No_or_no_constitutive_exon
CCCTCAAACTCCCTCTGTCCTCCAGGAAGACACGAGGGCAGAGATGGTAGCA	87574	87785	87524	87576	1	JH572466.1	ENSDNOG00000047190.1	87422	88263	None	3582	788	171151	No_or_no_constitutive_exon
ACACTATCCGGACCAATGCCATCACCCTGGGCAGTGCCCAAGCTGGGCAGGA	99081	99254	99304	99252	-1	JH568750.1	ENSDNOG00000039155.1	99081	106433	RAB25	3582	788	171151	No_or_no_constitutive_exon
GTAAAATCTCATTTTATTGTCATTTTTTATGCCAACTGCTGTTGGGGAAGAA	100843	100936	100793	100845	1	JH569274.1	ENSDNOG00000051271.1	6076	114638	None	3582	788	171151	No_or_no_constitutive_exon
GGGGAGCAGGTAGGGCCCGGGATGGAGGAGGCCCAGACATCTGGGGACAGGA	97327	97465	97515	97463	-1	JH562343.1	ENSDNOG00000049555.1	91604	98902	KLC3	3582	788	171151	No_or_no_constitutive_exon
TATTTATTTTTTAAACTGAGTTGATTCAATGTGATCATTTTTGGGGACAGGC	27143	27331	27381	27329	-1	JH572304.1	ENSDNOG00000012173.3	18807	33072	None	3582	788	171151	No_or_no_constitutive_exon
TGGCAGCACCACCAGAGCCATTGTCAGAGCTAAAGTCAGCAGCAGGGCAGGT	38117	38243	38293	38241	-1	JH567262.1	ENSDNOG00000042159.1	36249	42460	None	3582	788	171151	No_or_no_constitutive_exon
GAGAGAGGATAAGCCCTACCCTTCCCTTCCTGTTCCTTGCCATGGGGCAGGC	71983	72133	71933	71985	1	JH573996.1	ENSDNOG00000017785.3	70637	72787	CIDEB	3582	788	171151	No_or_no_constitutive_exon
AAGTTCATGAGTGCTCCTCACCACGGGATTGGCCTCACTGACAGGGGCAGGA	78915	78971	78865	78917	1	JH569355.1	ENSDNOG00000020041.3	66771	79113	None	3582	788	171151	No_or_no_constitutive_exon
CCCATCTCACTTGGTCTCTCTCCCCCGCCATGCTGACACCGTGGGACCAGAG	2608	2627	2558	2610	1	JH567658.1	ENSDNOG00000038715.1	20	9713	None	3582	788	171151	No_or_no_constitutive_exon
AATTGCATCCTCCATTTTGAGAATTTCATCATCTGGGGGCTAGTGTAAAGCA	22533	22727	22483	22535	1	JH569048.1	ENSDNOG00000033240.1	21823	37376	None	3582	788	171151	No_or_no_constitutive_exon
CTCTCTCTGGCCTCTGGGTCCATCTGGACGGGCTTGTGTTTTGGGAGCAGGC	23138	23422	23088	23140	1	JH573523.1	ENSDNOG00000051025.1	14472	23422	None	3582	788	171151	No_or_no_constitutive_exon
CGTCCTGCCACAGGGGCTGCAGCTGGGGCCGTGGCGGGGGCGGCGGCAAGGG	85080	85527	85577	85525	-1	JH580846.1	ENSDNOG00000012539.2	84734	86170	None	3582	788	171151	No_or_no_constitutive_exon
AAGTTCACGAGTGCCCCTCACCATGGGATTGGCCTCACTGACAGGGGCAGGA	66690	66746	66640	66692	1	JH561390.1	ENSDNOG00000030626.1	58851	67080	None	3582	788	171151	No_or_no_constitutive_exon
GGCCAGCCGCTCGTGTCTCACGTCTGCTCTTTCCTTCCCGCGGGGACCAGGG	53127	53236	53077	53129	1	JH576264.1	ENSDNOG00000030763.1	45922	78387	FAM207A	3582	788	171151	No_or_no_constitutive_exon
GACCTCCGGGGGGGCCGGCTGGGGCGCGGGCCCCCAGGTGGGGCTGGCAGAG	88557	88705	88755	88703	-1	JH565422.1	ENSDNOG00000041395.1	88557	112906	None	3582	788	171151	No_or_no_constitutive_exon
TCACGCTTGACCTGTTATTTCATTACCATTCTAATACTTCCATGGGATAGCG	82672	82866	82916	82864	-1	JH580655.1	ENSDNOG00000032728.1	77154	92862	None	3582	788	171151	No_or_no_constitutive_exon
AGGCATGGGGTTGGAGGCGGGATTGAGTTGAGTTTTAGGGTAAAGGGTAGGT	18966	18995	19045	18993	-1	JH561798.1	ENSDNOG00000038253.1	455	31319	None	3582	788	171151	No_or_no_constitutive_exon
ACAGGTTGTGGGAGTGGCCGGGGAGGGGCTGATCTTAGGGGTGGGGCCAGGG	117040	117316	117366	117314	-1	JH570002.1	ENSDNOG00000038368.1	111432	118125	None	3582	788	171151	No_or_no_constitutive_exon
TTCTTCACGGAGAGGGGAGAGGTTCAAGGGAGGACAGGAATGTCAGGGAGCT	54572	54838	54888	54836	-1	JH583342.1	ENSDNOG00000001385.3	49211	57812	None	3582	788	171151	No_or_no_constitutive_exon
CACATCTGCCTGCAATCCTCATGTCCCGATTTCAATTTCGTGGGTGACAGGA	24865	25025	25075	25023	-1	JH562778.1	ENSDNOG00000040086.1	14367	53802	None	3582	788	171151	No_or_no_constitutive_exon
AACTGACCACATGGGCCGGTGGGGTCGGGTCTCCCCCGGGCCAGGGGTAGGC	116202	118535	116152	116204	1	JH575679.1	ENSDNOG00000051639.1	114641	118535	None	3582	788	171151	No_or_no_constitutive_exon
TGGGAAGCCGGGCACGGGGGCAATGAGCAGGGCATGAGGGAGCTGAGCAGGG	91852	91915	91802	91854	1	JH581036.1	ENSDNOG00000024889.2	88786	92226	PYCR3	3582	788	171151	No_or_no_constitutive_exon
AAGGCACAGATCAGCTCTGCCATGGGCATGTTCAACACCACCATGGGAAGCT	70621	70702	70571	70623	1	JH570159.1	ENSDNOG00000019040.3	70541	72247	None	3582	788	171151	No_or_no_constitutive_exon
TGCCAGTCTCCGACTTTGGACCCCCTCCACCCCTTGGGGTGTCCGAGGAGGC	51519	51566	51469	51521	1	JH570361.1	ENSDNOG00000038860.1	13133	51810	None	3582	788	171151	No_or_no_constitutive_exon
GGTGAGGGTGGCACTCCAGGGCTCAGCGTGTCCTGTGTCTCGGGCGGCAGGG	112627	112886	112577	112629	1	JH579684.1	ENSDNOG00000034595.1	106684	120283	None	3582	788	171151	No_or_no_constitutive_exon
CAGGCAGATGGGAGCCGCCTGGTCACGCCAGTGTCCTCCCCCGGGGGCAGGT	30627	30880	30930	30878	-1	JH569586.1	ENSDNOG00000031031.1	25518	35615	KEAP1	3582	788	171151	No_or_no_constitutive_exon
CAGTGGCACCCGCACAGGGGTCGGGCACACGGGCGGTGGGGTCAGGGCAGGC	81135	81297	81347	81295	-1	JH569586.1	ENSDNOG00000034329.1	79155	85112	KRI1	3582	788	171151	No_or_no_constitutive_exon
GCCCCAAATGGGTAGTGGGGGTGAGGGGCTGAGCCCATGGTGGGCAACAGGG	51095	51522	51045	51097	1	JH562815.1	ENSDNOG00000045552.1	49491	119350	None	3582	788	171151	No_or_no_constitutive_exon
GCCCCCTGGGCCCGTCCCTGGAACCAGTCAGGAGACTGAGGCTGGGAAAGGG	52785	53290	53340	53288	-1	JH567805.1	ENSDNOG00000051253.1	52785	61904	None	3582	788	171151	No_or_no_constitutive_exon
CTCTGATCTGACTTGCTGTTTTCTTCTCTTTCAAAACCTTCATGGGATAGTG	83111	83305	83355	83303	-1	JH568741.1	ENSDNOG00000040573.1	26870	116408	None	3582	788	171151	No_or_no_constitutive_exon
GGACGGGAGGGGTCCTGAGCACAGGGTGAACTCTTTGTGGATGGGGACAGGT	15181	15454	15131	15183	1	JH567558.1	ENSDNOG00000046509.1	11611	16376	None	3582	788	171151	No_or_no_constitutive_exon
GGCCAGTCAGAGCTGATACATCAGGAGACCACTTCCTGGGTGGATGAGAGAA	60720	60761	60811	60759	-1	JH570157.1	ENSDNOG00000040986.1	48294	63396	None	3582	788	171151	No_or_no_constitutive_exon
CCCCCTTCCGTTGCTACCCCTCACCAGGCCTTGTACCCTGCGGTGGGCAGGG	100030	100184	100234	100182	-1	JH566492.1	ENSDNOG00000034244.1	94774	103502	CFAP157	3582	788	171151	No_or_no_constitutive_exon
AGACAGCCTTCTCAGATGGCCGGGAGCCAGCCGCGGAGCCGCTGGGAGAGCA	91871	92183	92233	92181	-1	JH572680.1	ENSDNOG00000041527.1	91871	92659	None	3582	788	171151	No_or_no_constitutive_exon
GCCGCCAGCAGCCCCTTACCCCACCTTGTCCCCTCCCTGGCGGTGGGCAGAG	18081	18215	18265	18213	-1	JH569109.1	ENSDNOG00000005416.3	6551	35470	None	3582	788	171151	No_or_no_constitutive_exon
GCAGGTGGGCCGGCAGGGCCCTCATGAGCCCCCGCCCGGTGGGCGGCCAGTT	10836	10961	11011	10959	-1	JH569109.1	ENSDNOG00000005416.3	6551	35470	None	3582	788	171151	No_or_no_constitutive_exon
GCCTCTCCTCCGTGGCCCGGCCTCACGTGCCTTCTCCCTCGCGGGGTCAGGA	7557	7730	7780	7728	-1	JH569109.1	ENSDNOG00000005416.3	6551	35470	None	3582	788	171151	No_or_no_constitutive_exon
AGCCAGTAGTGCTAATGCCCTCTCCCCCTTTTGTCTTTGCTGGGATGCAGGA	17232	17405	17455	17403	-1	JH563310.1	ENSDNOG00000034841.1	15659	26818	None	3582	788	171151	No_or_no_constitutive_exon
GTCCACCTGGGGAGATGTGGCGCTCAGAAAGACCGTTTCTGGGTTGGCAGAT	59831	62215	59781	59833	1	JH563310.1	ENSDNOG00000036936.1	46946	62215	None	3582	788	171151	No_or_no_constitutive_exon
GGGGGCGGGGCTGACCGTGGGGGCGGGGCCGACCATGGGGGTGGGACCAGGG	11783	12059	12109	12057	-1	JH569929.1	ENSDNOG00000041179.1	10321	12801	None	3582	788	171151	No_or_no_constitutive_exon
GGTTTCTGGAAGGAGTGAGCCTCCCGTCACGGGGAGCACGTAAGGGGAAGTT	24089	24355	24405	24353	-1	JH568415.1	ENSDNOG00000042104.1	17723	34399	None	3582	788	171151	No_or_no_constitutive_exon
CGCGCAGAGGCAGGGCCTGACCCCCTTCTCCCCCGCCTCGGGGTCGGCAGGT	10939	11105	10889	10941	1	JH570281.1	ENSDNOG00000035631.1	1234	29035	MAN2B2	3582	788	171151	No_or_no_constitutive_exon
GGGCAGGGGGGCGAGCAGGTGGAGGGGGCTGACCTTGGGGACGGGGCCAGAG	6196	6472	6146	6198	1	JH567976.1	ENSDNOG00000030850.1	5675	105482	None	3582	788	171151	No_or_no_constitutive_exon
CGGGCGTGTGCGGCTGCTCGGTAACCCCGTCGTGTCCCGGGGGGCTGCAGCT	15698	15829	15648	15700	1	JH570004.1	ENSDNOG00000034713.1	10800	32713	None	3582	788	171151	No_or_no_constitutive_exon
TCACGCCTGACCTGTTATTTCATTACCATTCTAATACTTCCATGGGATAGAG	89446	89640	89690	89638	-1	JH579179.1	ENSDNOG00000008209.3	88434	101535	None	3582	788	171151	No_or_no_constitutive_exon
TGGCAGCAGCACCTGAGCCACGGCCAGAGCTCAGCTCAGCAGCAGGGCAGGC	58086	58212	58036	58088	1	JH580014.1	ENSDNOG00000033769.1	57762	65846	None	3582	788	171151	No_or_no_constitutive_exon
CCCCGGGCGGCCCCCCATGGGCCTGAGCTCTCCTGCCGGGGCGGGCGCAGGT	31742	31878	31928	31876	-1	JH565904.1	ENSDNOG00000048133.1	18113	48972	ADAMTS13	3582	788	171151	No_or_no_constitutive_exon
CTTCTGGTCGACTCTTCTGACAACTGGCACCCAAATGGTGGGGCCTGAAGAA	60643	60754	60804	60752	-1	JH583756.1	ENSDNOG00000050653.1	60643	65001	None	3582	788	171151	No_or_no_constitutive_exon
GCGGGCAGGGGGGCGAGCAGGTGGAGGGGGCTGACTTGGAGAGGGGCCAGAG	30857	31133	31183	31131	-1	JH568496.1	ENSDNOG00000049654.1	29184	31988	None	3582	788	171151	No_or_no_constitutive_exon
CAGGGGCGGGGCCGGCGCGGGCGGCGGGCTCAGCCTTGGCGGGGTTGCAGGT	9611	9691	9741	9689	-1	JH579567.1	ENSDNOG00000049108.1	2755	31106	None	3582	788	171151	No_or_no_constitutive_exon
CAAGAGTAGAAGTGACAGGTATGCAGAAGTGTGATGTTCTGGGCCAACAGAT	29964	30010	29914	29966	1	JH579536.1	ENSDNOG00000041607.1	23353	30010	None	3582	788	171151	No_or_no_constitutive_exon
GGCCCCCGGGCCTCTGGGACGCCGGTGCTCGGCGTGGGACGTGGACGCAGCT	66423	67047	66373	66425	1	JH579536.1	ENSDNOG00000045028.1	66143	67047	None	3582	788	171151	No_or_no_constitutive_exon
GGGTGGTCAGCGCCTGCAGGGAGTCCTCACGGGGCGGGGGGGGGCCGCAGCG	21794	22004	22054	22002	-1	JH566737.1	ENSDNOG00000045956.1	20169	22722	PNPLA2	3582	788	171151	No_or_no_constitutive_exon
GCAGGGGAGTCCAAGACGGCGTCTCCACTTGGGTTCCCACGGGATGACAGCC	40745	40843	40893	40841	-1	JH582575.1	ENSDNOG00000009093.3	40302	43259	None	3582	788	171151	No_or_no_constitutive_exon
ACATTGCCAATATTTGACTCACTTTTGTAATCCTTGTTTTTTGGGGGCAGTC	34601	34648	34551	34603	1	JH568155.1	ENSDNOG00000049572.1	22785	50824	EIF3B	3582	788	171151	No_or_no_constitutive_exon
GGGGGGGCGGGGCCGGCCTGGACCGGGCAGGACCAGCCTGGACCGGGCAGGA	53023	53120	52973	53025	1	JH566212.1	ENSDNOG00000037700.1	52632	61874	None	3582	788	171151	No_or_no_constitutive_exon
CCCGTTAAAGGGGCCGCGCCCTCCGCGCCCGCCGACCGCGAGCCGGGCAGGA	68031	68156	67981	68033	1	JH570978.1	ENSDNOG00000046313.1	67622	71723	None	3582	788	171151	No_or_no_constitutive_exon
AGGGGAGGCCGGGCGCCATGGTCAGCTGTCGCCTGTCTCCTGGCGGGCAGGT	43851	44085	43801	43853	1	JH568427.1	ENSDNOG00000035575.1	37827	51384	SLC1A5	3582	788	171151	No_or_no_constitutive_exon
AAAACCATAATTCATCCCTTAGAGTACATCAGAGAACACACACAGGGCAGAA	5373	5439	5489	5437	-1	JH574244.1	ENSDNOG00000043341.1	5367	36272	None	3582	788	171151	No_or_no_constitutive_exon
TTACAAATAGATCAGGCCTCACAGTTGATTAGAGGATACACACAGGGTAGAA	6101	6179	6229	6177	-1	JH574244.1	ENSDNOG00000043341.1	5367	36272	None	3582	788	171151	No_or_no_constitutive_exon
AAATGGCGGCTCCTGGGACCGATCCTGAGACCTTCCAGAGTGGGAGAGAGGT	24593	25717	25767	25715	-1	JH568814.1	ENSDNOG00000041042.1	24593	26136	None	3582	788	171151	Yes
GCTGGTACAGAAATGCGATCATTCCCATATTTGGGAGGGTTTATAGAGAGGG	52164	52335	52114	52166	1	JH579149.1	ENSDNOG00000037812.1	51731	59730	None	3582	788	171151	No_or_no_constitutive_exon
GCCCCGGGTGGCCTGGTGTTTCTAGATGAGTCCCACTTGGAGCTGGGCAGGA	32809	32831	32759	32811	1	JH569620.1	ENSDNOG00000039510.1	5912	48794	TP73	3582	788	171151	No_or_no_constitutive_exon
ACTGAGCACAAGGAACAGCTGCAGGATCACATGCAGGGAGGTGGTTAAAGAC	38666	38744	38616	38668	1	JH567973.1	ENSDNOG00000039835.1	37927	38744	None	3582	788	171151	No_or_no_constitutive_exon
AAGTTCACGAGTGCCCCTCACCATGGGATTGGCCTCACTGACAGGGGCAGGA	50984	51040	50934	50986	1	JH579445.1	ENSDNOG00000044284.1	43067	51692	None	3582	788	171151	No_or_no_constitutive_exon
TGGTCGTGGGCGGGGCCTGTGGGCGGGGCTGACCGCGGGGGCGGGGCCAGGG	35928	36204	35878	35930	1	JH569843.1	ENSDNOG00000043828.1	34730	39594	None	3582	788	171151	No_or_no_constitutive_exon
CCCAGCTCGCAGCACCCACACGCTGCCGGCCTGGGGGGGAGAGCTGGCAGGC	4341	4508	4291	4343	1	JH581424.1	ENSDNOG00000042052.1	3621	7657	None	3582	788	171151	No_or_no_constitutive_exon
GGTCGCGGGGCGGGGCATGTGGGCGGGGCTGACCCCGGGGGCGGGGCAAGGG	10371	10637	10321	10373	1	JH570225.1	ENSDNOG00000031455.1	9013	11851	None	3582	788	171151	No_or_no_constitutive_exon
ATTCACATATTTTCTACTGTGCTCAAGTTTCCAACCAGGGGTGAGTGAAGAA	29332	29573	29623	29571	-1	JH572493.1	ENSDNOG00000015623.3	29332	30300	None	3582	788	171151	No_or_no_constitutive_exon
AATTTCACGAGTGCCCCTCACCACGGGATTGGCCTCACTGACAGGGGCAGGA	11635	11691	11741	11689	-1	JH582834.1	ENSDNOG00000031076.1	10986	22339	None	3582	788	171151	No_or_no_constitutive_exon
AAGTTCACGAGTGCCCCTCACCACGGGATTGGCCTCACTGACAGGGGCAGGA	22178	22234	22284	22232	-1	JH563784.1	ENSDNOG00000044170.1	21511	30579	None	3582	788	171151	No_or_no_constitutive_exon
GGGGCCCCGGCAGGTGGCGGCCGTGAGCCCTGAAGGGGAGGATGCGGCAGGC	28257	28378	28207	28259	1	JH578493.1	ENSDNOG00000047174.1	19007	38021	None	3582	788	171151	No_or_no_constitutive_exon
CAGGCATGGGTCGCTCACTGGTCCTCACCTCCCACTCGGCGGCTGGGTAGGT	15747	15936	15986	15934	-1	JH563070.1	ENSDNOG00000040481.1	10155	19077	DYRK1B	3582	788	171151	Yes
TTTTGTAGGGCCCCTGCAGAAGATGAAAGGAAAAAGAGGTGATGGGAAAGGA	32191	32252	32141	32193	1	JH570134.1	ENSDNOG00000046139.1	25389	33965	None	3582	788	171151	No_or_no_constitutive_exon
GGCTCCCAGCTTTCCATCTGCACTGCTGAGACTGCTTGGTGGGATGGCAGCA	25838	25862	25788	25840	1	JH570927.1	ENSDNOG00000042058.1	25407	25945	None	3582	788	171151	No_or_no_constitutive_exon
TGCTCAGGAGATGGGCACCCGTCATCTGAGCAGCTGTGGGCAACGGGCAGGA	12794	12931	12744	12796	1	JH568880.1	ENSDNOG00000012679.3	282	15075	PGAP3	3582	788	171151	No_or_no_constitutive_exon
ATTTTTTTTTTTAAACTGAGTTGATTCAATGTGATCATTTTTGGGGACAGGC	18700	18888	18938	18886	-1	JH561488.1	ENSDNOG00000018757.3	10282	32576	None	3582	788	171151	No_or_no_constitutive_exon
CCAAAAAATTGCGGCAGTATGGAGGCGAATCTCAAGGGTCAATAGCTGAGGA	10282	10321	10371	10319	-1	JH561488.1	ENSDNOG00000018757.3	10282	32576	None	3582	788	171151	No_or_no_constitutive_exon
TAATTTCTTTTTGAAATGAGTTGATTCAATGTGATCATTTCTGGGGACAGGC	21443	21631	21681	21629	-1	JH570570.1	ENSDNOG00000035304.1	3179	25704	None	3582	788	171151	No_or_no_constitutive_exon
CGGGCCTGGGCGCGGGCGCCCCTGCCGTCGGGTGCCGGGCTAGGCTGAAGGC	23841	23917	23967	23915	-1	JH573612.1	ENSDNOG00000045630.1	22587	27160	None	3582	788	171151	No_or_no_constitutive_exon
CGTGAGTGGCTTCCAAGGGGGTCCCCCGTGTCGGGTGGAGTACGGGGCAGGG	5098	5145	5195	5143	-1	JH571484.1	ENSDNOG00000044482.1	4524	5576	None	3582	788	171151	No_or_no_constitutive_exon
AGGGGGCACCTGGGAGGCGGGGCACCTGGGGGTCCTGGGGGGGCCAGCAGGA	19366	19688	19316	19368	1	JH572092.1	ENSDNOG00000047508.1	12929	23313	None	3582	788	171151	No_or_no_constitutive_exon
CGCCTCAACCTCCCTCCCGAGCTAAGCTCTCCCCTCTTCGGGATCGGCAGCA	15264	15475	15214	15266	1	JH577329.1	ENSDNOG00000038470.1	14046	21713	None	3582	788	171151	No_or_no_constitutive_exon
GTTTTCAGTTTAGACCAATCAGCGCGGGGGCGGGGCGGGAGGGTGGGCAGAA	12701	13106	12651	12703	1	JH581621.1	ENSDNOG00000049331.1	11823	14002	None	3582	788	171151	No_or_no_constitutive_exon
TTTTGTAGGGCCCCTGGAGAAGATGAAAGGAAAAAGAGGTGATGGGAAAGGA	5935	5996	6046	5994	-1	JH566748.1	ENSDNOG00000037567.1	3986	11299	None	3582	788	171151	Yes
CCTCCTGCCACAGGGGCTGCGGCTGGGGCCGTGGCGGGGGCGGCGGCAAGGG	9477	9789	9839	9787	-1	JH580415.1	ENSDNOG00000019610.3	9096	10384	None	3582	788	171151	No_or_no_constitutive_exon
GTGGTGACCTCAGGAGGGAATGTGACCCTCCAGTGTGGGTATTTGAGAAGTT	16361	16532	16311	16363	1	JH573222.1	ENSDNOG00000043640.1	15835	17123	None	3582	788	171151	No_or_no_constitutive_exon
TGAGAAACACTGAGACATGGAACTCAGGAGCAGGTGGGAAGTGATTGGAGGA	14211	14529	14579	14527	-1	JH575152.1	ENSDNOG00000034746.1	5434	15933	None	3582	788	171151	No_or_no_constitutive_exon
GGAAACAGCAACTTTGCAGGTGGTAGAACCAGAGGCAGGGTCAGAGACAGTG	6211	6323	6373	6321	-1	AAGV03156275.1	ENSDNOG00000038126.1	5181	6608	None	3582	788	171151	No_or_no_constitutive_exon
AGAGCCAGGGGCCCCAGCCCGGAGCACCTCAAACAGCATTTCGGGGGAAGCC	4781	4961	4731	4783	1	JH579157.1	ENSDNOG00000037064.1	4211	4961	None	3582	788	171151	No_or_no_constitutive_exon
TCCCAGGAGCCCCCCGGGCCTTTCAGTCCCTGTCCAGGTATGGTGGGTAGGT	11234	11274	11184	11236	1	JH562193.1	ENSDNOG00000034154.1	61	14245	None	3582	788	171151	No_or_no_constitutive_exon
AAGTTCTGTCTTTCTTTTGAGAATTTCATCATTTGGGGGCTAGAATAAAGTA	3933	4141	3883	3935	1	JH568864.1	ENSDNOG00000036400.1	3254	4560	None	3582	788	171151	No_or_no_constitutive_exon
CTGCCGCCCCCTCTCACTGTCCACCTCTCTCCCACGCTCTCGGGGAGCAGTC	4923	5004	4873	4925	1	JH571825.1	ENSDNOG00000048477.1	44	6530	None	3582	788	171151	No_or_no_constitutive_exon
TGTCGTGGGCGGGGCCTGGAAGGCTGGGCTGATCGTGGGGCAGGGACCAGGG	4934	5210	5260	5208	-1	JH568564.1	ENSDNOG00000048867.1	3631	5803	None	3582	788	171151	No_or_no_constitutive_exon
AAGGCAGCATATCACAGATAAGACTCTTAAATGTTAGAGTAACTGGGTAGGA	5145	5200	5250	5198	-1	JH574880.1	ENSDNOG00000036371.1	340	6024	None	3582	788	171151	No_or_no_constitutive_exon
GAATTTAAAATCCGAAAACCAAATGAAGGTGCTGATGGGCAGTGGAAAAGGG	383	557	333	385	1	JH575172.1	ENSDNOG00000045608.1	2	637	None	3582	788	171151	No_or_no_constitutive_exon
GAAGAAAATGAAGAAATTGGAGGAGGTGCAGAAGGTGGACAGGGTAATAGAG	648	867	598	650	1	JH577781.1	ENSDNOG00000049241.1	568	932	None	3582	788	171151	No_or_no_constitutive_exon
CTCCCAGCACTCACCCGCGGTCGGGGCCACCCCTCTGAGCCAGCCGGGAGCC	867	1084	1134	1082	-1	JH561394.1	ENSDNOG00000045397.1	374	4272	None	3582	788	171151	No_or_no_constitutive_exon
CCTACTGCAAGCTGCTGGAAGGATAGAACAGGCTGAAGTCTGGGATGCAGAA	24	263	313	261	-1	AAGV03067250.1	ENSDNOG00000040348.1	24	952	None	3582	788	171151	No_or_no_constitutive_exon
GGGGCCCGCTCCACCCTCCCCGTGCCTCTCACGCCCGCCCGCGGGGGCAGTT	25	399	449	397	-1	AAGV03096661.1	ENSDNOG00000052739.1	25	1011	None	3582	788	171151	No_or_no_constitutive_exon
