# Supplementary material for: Widespread Separation of the Polypyrimidine Tract From 3′ AG by G Tracts in Association With Alternative Exons in Metazoa and Plants
Source: Front Genet. 2019 Jan 14;9:741. doi: 10.3389/fgene.2018.00741 (PMC6339879; doi:10.3389/fgene.2018.00741)
Supplement: DATA FILE S2 — Sequences of REPAG 3′ SS from each species of metazoa, plants and protists. [file Data_Sheet_2.zip › Supplementary data 2/Metazoa_Release91_lepisosteus_oculatus.txt]

REPA_GGG_Sequence	Exon_Start	Exon_End	Pos_-50	Pos_+2	Strand	Chromosome	GeneID	Gene_Start	Gene_End	Gene_Name	Number_of_REPAs	Number_of_REPAs_has_GGG	Number_of_Intron(Intra_genic_Region)	Upstream_Constitutive_Exon
CGGCGCTGTGATCAAATCCTGTTTCTCTTTCTCTTTCCCTGGGGCTGCAGTT	260268	260403	260453	260401	-1	LG1	ENSLOCG00000014330.1	245900	263264	uba1	3462	654	180255	No_or_no_constitutive_exon
GTGATCAAGCAGGAGATGAGGAGACAAGGTGAGGATCCGGGGGTGGTCAGTG	897741	897821	897871	897819	-1	LG1	ENSLOCG00000014446.1	895330	912031	wasb	3462	654	180255	No_or_no_constitutive_exon
GCAGAAAAGCTCCTGTGAAGCCTCAGACTTCAGCGCCCCCCAAGGGTCAGAA	1076858	1077055	1077105	1077053	-1	LG1	ENSLOCG00000014499.1	1071426	1097349	ptpn18	3462	654	180255	No_or_no_constitutive_exon
GTAGGTCATCGTGTTCGTTACTAAATACCGTCATGTCCTTGTGGGCGCAGGT	1354657	1354861	1354607	1354659	1	LG1	ENSLOCG00000014533.1	1348306	1370219	si:dkey-8e10.2	3462	654	180255	No_or_no_constitutive_exon
GTTTTCAGTATTTGCTTTCTCTCTGCTTCTGTCCCTGGGGTGTGTGGAAGGT	1535552	1535688	1535502	1535554	1	LG1	ENSLOCG00000014563.1	1504012	1562096	grm6a	3462	654	180255	No_or_no_constitutive_exon
AAGCTGACCATGTTGATGTTGCCCCTGTTCTCCTGTTCTTGGGGTGTCAGGG	2301651	2301828	2301878	2301826	-1	LG1	ENSLOCG00000014660.1	2293406	2316033	plxnb3	3462	654	180255	No_or_no_constitutive_exon
TTCAGCTGTAGAGCTTTCTTCAGGAGTGAGGGAGAGAGACAGGGAGTGAGGA	2467942	2467956	2468006	2467954	-1	LG1	ENSLOCG00000014684.1	2454468	2473434	cxxc1a	3462	654	180255	No_or_no_constitutive_exon
TGTGTCTGTGTGTCTCTGTGCATCTCCCTCTCTGTGTGTGAGGGGAGCAGAA	2548496	2548635	2548685	2548633	-1	LG1	ENSLOCG00000014698.1	2541365	2562999	fgd1	3462	654	180255	No_or_no_constitutive_exon
CAGCGGCCGGGGCGGGGGCGGGGGCTGAGGTGGGGGGGGCAGTGGTGGAGGA	2660924	2661158	2660874	2660926	1	LG1	ENSLOCG00000014725.1	2654462	2661506	mecp2	3462	654	180255	No_or_no_constitutive_exon
ACCACCAATCCCAGGGCAGAGCCGCGCTTGGGGGGGGACCAGGGCCACAGGA	2661194	2661506	2661144	2661196	1	LG1	ENSLOCG00000014725.1	2654462	2661506	mecp2	3462	654	180255	No_or_no_constitutive_exon
CGTGGTGTTAACCTGTGTGTTTGTGTGTGCGCGCGCGGGCGGGGGCGTAGGT	3405025	3405228	3404975	3405027	1	LG1	ENSLOCG00000014797.1	3369072	3412969	huwe1	3462	654	180255	No_or_no_constitutive_exon
TGTTCACTGGCTCTTGCTCTTGTTCACAACGCTGTTCCTCTGGGTGGCAGAT	3448002	3448014	3448064	3448012	-1	LG1	ENSLOCG00000014844.1	3446714	3470737	nadl1.2	3462	654	180255	No_or_no_constitutive_exon
CCTAGTTGCCTGTGTCATTGCTCGTCCTCTCTCCCCCTCTGGGCTGACAGGG	5568634	5568748	5568584	5568636	1	LG1	ENSLOCG00000014966.1	5536579	5582333	aak1b	3462	654	180255	Yes
GGGTTTTCAAGGCAGCCTGGAAGGTAACCCATGTGCTTGTGGGATTGCAGGC	7693705	7693810	7693860	7693808	-1	LG1	ENSLOCG00000015174.1	7691577	7696193	myl7	3462	654	180255	No_or_no_constitutive_exon
CGCTCTCCGTCGCCCCCCGGTGGTGTGTGCGTGTTCGTGTGGCGGGGCAGAA	8295706	8295805	8295656	8295708	1	LG1	ENSLOCG00000015227.1	8274571	8344554	ank1b	3462	654	180255	No_or_no_constitutive_exon
ACTTCGGTGAGAGGGGTATGATGGCGTGCTTGTGTTATGTGGGGGCGCAGGT	9571429	9571619	9571669	9571617	-1	LG1	ENSLOCG00000015362.1	9542301	9577560	ncaph	3462	654	180255	No_or_no_constitutive_exon
TCCCCCCCCGGCCTCTTTCTCTCCCCTTCTCTCCCCCTGCTTGGGGGCAGAC	9768043	9768139	9767993	9768045	1	LG1	ENSLOCG00000015371.1	9754448	9801005	slc4a5	3462	654	180255	Yes
TCTCCCTTGGTGTAATTGTTTTATCCTTTTGGTTTTTGGGGGCGCTGAAGAA	11761019	11761109	11760969	11761021	1	LG1	ENSLOCG00000022368.1	11754740	11766388	None	3462	654	180255	Yes
ACCCCAGCAGCAGCGACGTGTCACATAATTTCTCTTTAACGGGGTATCAGTG	11948399	11948528	11948578	11948526	-1	LG1	ENSLOCG00000015581.1	11946999	11949981	None	3462	654	180255	No_or_no_constitutive_exon
GGCCTGAGGTGACACTGGATCAGCGCTCATGGACACTCACAAGGGGACAGTC	12652813	12653035	12652763	12652815	1	LG1	ENSLOCG00000015640.1	12646928	12653789	fahd2a	3462	654	180255	No_or_no_constitutive_exon
GAAACCGTAGCACCTGGAGGAAACCCAAGGGAACATAGGGAGAACTATAGGC	16986057	16986066	16986007	16986059	1	LG1	ENSLOCG00000015848.1	16978568	17022828	gtf3c2	3462	654	180255	No_or_no_constitutive_exon
TGTGTGTTTGTGGGTTTTTCACTTGTGGTCTGTATTGTTTTGGGAGACAGAG	17658580	17658848	17658898	17658846	-1	LG1	ENSLOCG00000015886.1	17652368	17662288	TP53I3	3462	654	180255	No_or_no_constitutive_exon
ACAAGGAAAACAGCTGGCGGCTAAGCACACAGCCCTGAGGGGTATAAAAGAA	18340012	18340105	18340155	18340103	-1	LG1	ENSLOCG00000015923.1	18340012	18340734	None	3462	654	180255	No_or_no_constitutive_exon
CTCTCCTCTCTCTGTCACCTTTTGCCTTGCTACCATTCTTGGGGGACTAGAG	18779369	18779418	18779468	18779416	-1	LG1	ENSLOCG00000015938.1	18762701	18830151	snap25b	3462	654	180255	Yes
AGTACTTGTGTCAGGTGACAGATTGACAATATTGTGCATTGGGGATTCAGGT	22110790	22110999	22110740	22110792	1	LG1	ENSLOCG00000016077.1	22095669	22116762	tet3	3462	654	180255	No_or_no_constitutive_exon
GTTCAAGTCATGGTGACCTGTTTCCTTCTCCTTCACCCCCGGGGGTAAAGCA	27610640	27610757	27610807	27610755	-1	LG1	ENSLOCG00000016236.1	27607749	27611236	rps12	3462	654	180255	No_or_no_constitutive_exon
AAAGGCTGGGTGTCTTACTGTGGGGAATCTGTGTTTCTTGTTGGGAACAGGT	27752719	27752818	27752669	27752721	1	LG1	ENSLOCG00000016244.1	27748494	27816194	phip	3462	654	180255	Yes
ACAGCTGGAGGCAGTGGAGTGCAGCATCCCCAGCGTGGGGCTGGTGGAAGAA	28381593	28381634	28381543	28381595	1	LG1	ENSLOCG00000016272.1	28246884	28439769	syne1b	3462	654	180255	No_or_no_constitutive_exon
TGTTCGCAGTAAGGCTAGTAAGGCTGATGAGGTTTTTCTGGGGTCGGCAGGG	42931009	42931212	42931262	42931210	-1	LG1	ENSLOCG00000016650.1	42924667	43109723	kif26ba	3462	654	180255	No_or_no_constitutive_exon
TATCGATTACCGAATTGCATCATGTTCAGCTGGTTGGGTAATGATGACAGGA	46305311	46305509	46305559	46305507	-1	LG1	ENSLOCG00000016786.1	46262788	46306254	ehd3	3462	654	180255	No_or_no_constitutive_exon
AAGTAATCAGTAAAAGAGATTATTTAGTATTTATAAACTTGGGATGCTAGAA	50964275	50964288	50964338	50964286	-1	LG1	ENSLOCG00000016881.1	50930040	50979494	kiz	3462	654	180255	No_or_no_constitutive_exon
GTAATCCACCCCTCATTTTCTCCTGTCTGAGGCTACAGGGGTAAACTAAGAC	51393474	51393523	51393573	51393521	-1	LG1	ENSLOCG00000016890.1	51390448	51395066	naa20	3462	654	180255	No_or_no_constitutive_exon
CTCCAGGCTCAGAAGTGAAAGCCCCTGTCCTTTTCCCCCTGGGGGTGTAGGT	55827677	55827906	55827956	55827904	-1	LG1	ENSLOCG00000016991.1	55818354	55896543	slc16a10	3462	654	180255	No_or_no_constitutive_exon
TGCTGACTCTCCTGGAGAAGGGGAGGGGACGCAGAGAGTGTGGGATTAAGGG	57173834	57173920	57173784	57173836	1	LG1	ENSLOCG00000017050.1	57016392	57173920	mdga1	3462	654	180255	No_or_no_constitutive_exon
CCGTGCCAGGCCTCTCCCCCACCAGAGCCAGCTACAGGCCAGGGGAGCAGGA	60387126	60387231	60387281	60387229	-1	LG1	ENSLOCG00000017159.1	60365693	60404283	si:ch73-242m19.1	3462	654	180255	No_or_no_constitutive_exon
CCAAACACATACATGCTAATACTCTTTTCTTTCTTTCATGTGGGAAACAGTG	60788161	60788180	60788111	60788163	1	LG1	ENSLOCG00000022706.1	60785950	60790531	None	3462	654	180255	No_or_no_constitutive_exon
CTTTAATGATGGGATTGCATTCCTTTTCTGTACCAGTGGGTGGAGTACAGGT	61288943	61288954	61288893	61288945	1	LG1	ENSLOCG00000017175.1	61179133	61301007	kif6	3462	654	180255	No_or_no_constitutive_exon
ATAGCCCATCTCATAGTTACTGGCGATTCAGCCAACAGGGATGAGGTCAGGT	65366512	65366546	65366462	65366514	1	LG1	ENSLOCG00000017244.1	65357097	65373989	si:dkeyp-114g9.1	3462	654	180255	No_or_no_constitutive_exon
ATACTTATTAAGCTCTTAACGTTTGTGTGTTATGTTTTGGGGTGTTAAAGGT	67572786	67572959	67572736	67572788	1	LG1	ENSLOCG00000017276.1	67543425	67593401	EPB41L2	3462	654	180255	No_or_no_constitutive_exon
GTCCATCCTTAGGCACCGTTTCCACATCTGAGAGTTTGAGGGGACCATAGCT	139124	139247	139297	139245	-1	LG10	ENSLOCG00000001189.1	133388	147774	si:ch211-267e7.3	3462	654	180255	No_or_no_constitutive_exon
TGTTGTTTTAATTGCTTTCACTGAGAATTATGTGACTTCTGTCTGGGAAGGT	414204	414357	414407	414355	-1	LG10	ENSLOCG00000001516.1	397692	425167	tprb	3462	654	180255	Yes
GGTGCAGATCTGTTGAAAGACTTGTGCTGAATTGTGTTTGGGGATCACAGCC	721748	721939	721989	721937	-1	LG10	ENSLOCG00000001749.1	695300	734514	swt1	3462	654	180255	No_or_no_constitutive_exon
AATCTATCTGGAAGGGATTTACTAAAATGTTCTTTTTTTCGGGGTTGCAGAT	2418339	2418727	2418289	2418341	1	LG10	ENSLOCG00000002509.1	2386721	2422218	ptch2	3462	654	180255	No_or_no_constitutive_exon
AATTTTAATTGGTTTTCTCTTTCCCTCCCCTGCCTCTCTCGGGGTATCAGGA	2822894	2823153	2823203	2823151	-1	LG10	ENSLOCG00000002674.1	2816555	2880692	slc6a9	3462	654	180255	Yes
TTTAATAATCTGCCGTCTCTGTTGATCTCTCCTTTCTCTGTGATGGGCAGTT	3585968	3586110	3586160	3586108	-1	LG10	ENSLOCG00000003071.1	3566027	3661816	glis1b	3462	654	180255	No_or_no_constitutive_exon
AGCGCGGTGATTTGTTGCGTTTCTGATTTCAGAGCCGTCCGGTTTGGGAGAA	3672075	3672333	3672383	3672331	-1	LG10	ENSLOCG00000003080.1	3665226	3679026	ndc1	3462	654	180255	No_or_no_constitutive_exon
GCCCAGTGGTTAAACGAGCACCTCTCTCTGCTTTGTGTTCGGGGAAACAGAA	4659121	4659197	4659247	4659195	-1	LG10	ENSLOCG00000003904.1	4650213	4665000	cc2d1b	3462	654	180255	No_or_no_constitutive_exon
CCGCTGTGCCCTCTCTTCTGCAGGAGTCTCAACGTAGAGAAGGAGGGCAGTC	5839426	5839526	5839576	5839524	-1	LG10	ENSLOCG00000004364.1	5793379	5872493	SZT2	3462	654	180255	No_or_no_constitutive_exon
GAGGGCGCCAGCGATTCGGGCGAGTTCTACCCGGCGGGGCAGCAGGGCAGGC	5797708	5797967	5798017	5797965	-1	LG10	ENSLOCG00000004364.1	5793379	5872493	SZT2	3462	654	180255	No_or_no_constitutive_exon
AGAACCCCTCTGTACACTGAACTGAAGGAGCTTCTGTCCATGTGGGGCAGGT	6369454	6369622	6369672	6369620	-1	LG10	ENSLOCG00000004628.1	6352640	6380270	si:dkeyp-1a11.3	3462	654	180255	No_or_no_constitutive_exon
TCTGTGCACGCCGGATGTGTCATAGAAGTGTTTGTGTTTGGGATTAACAGGT	6775108	6775244	6775294	6775242	-1	LG10	ENSLOCG00000004901.1	6761823	6778180	CDC7	3462	654	180255	No_or_no_constitutive_exon
TACTTGAAAAGAACACTTACAGTGTTTGTTTCTTTTAATTGGGTTTGAAGAC	7998063	7998188	7998238	7998186	-1	LG10	ENSLOCG00000005471.1	7989713	8019848	WDR63	3462	654	180255	No_or_no_constitutive_exon
CAAACCAAAATGGCTGCCTTCTCTGCTTTTGTGTGCACGTGTGGGAGCAGGT	9245917	9246179	9246229	9246177	-1	LG10	ENSLOCG00000006227.1	9244308	9249458	gpx7	3462	654	180255	No_or_no_constitutive_exon
GGCTCTGCTCTAACTCTGCCGTTATATAACTCGGCTATTTGGGACTGCAGGT	9296713	9296883	9296663	9296715	1	LG10	ENSLOCG00000006282.1	9285514	9302086	orc1	3462	654	180255	Yes
CCCTGAATAAGCAATAAAGCTGACAACGTCTCTTGTTTTGGTGGGTGTAGGC	15745802	15745986	15746036	15745984	-1	LG10	ENSLOCG00000008424.1	15721809	15812025	adgrl2a	3462	654	180255	Yes
TTCAAAATACGTGTGTTCTGCCTCACTAATATCTGTGTGTATGTGGGCAGGT	18725138	18728506	18728556	18728504	-1	LG10	ENSLOCG00000008687.1	18725138	18745040	ttc22	3462	654	180255	No_or_no_constitutive_exon
CTGACTGAATTTCACATTTGTGAATCCCATCTAAATTTCTGGGGTTGCAGTG	23618887	23618977	23618837	23618889	1	LG10	ENSLOCG00000009682.1	23427772	23693660	cacna1ea	3462	654	180255	Yes
ACATTTGTCTGTAGAAAGGAATAAATAAACCTGTTACTTTGGGATTATAGGT	25286659	25286737	25286787	25286735	-1	LG10	ENSLOCG00000010025.1	25263120	25296721	cthl	3462	654	180255	Yes
AGGGACAGGGACCGGGACAGGGACAGAGAGAAGGAGAGGGATCGAGACAGGG	26186134	26187034	26186084	26186136	1	LG10	ENSLOCG00000010383.1	26173731	26202467	prrc2c	3462	654	180255	No_or_no_constitutive_exon
GCCAGGCCCAGCCCGGCGGGCCGCTCACAGGGCTTGGGGGAGGGGGCCAGGC	26318773	26320663	26320713	26320661	-1	LG10	ENSLOCG00000010470.1	26318773	26324155	tmed5	3462	654	180255	No_or_no_constitutive_exon
GAATGCAGCTGCTTCAGAAAGTGGTCTGGTTTGTGTTGCTTGCAGGGCAGGC	27918848	27918918	27918968	27918916	-1	LG10	ENSLOCG00000010884.1	27916254	27990688	wu:fj29h11	3462	654	180255	No_or_no_constitutive_exon
CTACTTTGTAAGAGCCCAGGTGTATATAATCTCGGTTTCTGGGTTAACAGTG	28179202	28179397	28179152	28179204	1	LG10	ENSLOCG00000010918.1	28085282	28179976	abcc3	3462	654	180255	Yes
TAAGGCTCTGTGACTTTATTGTATTTGTTTTGGCTATTGTTGTGGGACAGGC	30203710	30203819	30203869	30203817	-1	LG10	ENSLOCG00000011217.1	30194335	30228978	RNF157	3462	654	180255	No_or_no_constitutive_exon
GCCCAGGAGGAAGAGAGGCAGGGCCAGGGCGCAGAGGAGCTGGGGGGCAGAC	30284168	30284325	30284375	30284323	-1	LG10	ENSLOCG00000011234.1	30270962	30285510	None	3462	654	180255	No_or_no_constitutive_exon
ACGTCAACGACGAGGTCCGTTTAACTGGCTTGTCTACTGTGGGGTTGCAGGT	30738768	30738939	30738989	30738937	-1	LG10	ENSLOCG00000011408.1	30738159	30774430	tmem94	3462	654	180255	No_or_no_constitutive_exon
TGTCTCTGTTTGGTCTGTGCCACAGGGCGGCAACGTGGCTTGGAGGGCAGGG	30820530	30820636	30820686	30820634	-1	LG10	ENSLOCG00000011425.1	30788474	30856389	myo15b	3462	654	180255	No_or_no_constitutive_exon
CAGTCTAGTCTGAATCGCGCCTTTCTTTGCTCTGGGGGGGGGGGTTTAAGAA	36010757	36010906	36010707	36010759	1	LG10	ENSLOCG00000012647.1	36005544	36021529	tmc8	3462	654	180255	No_or_no_constitutive_exon
GTCTCTTCGTAAACCTGATTAACAGCTTGGTCTAACCCCTGGGATTGTAGAT	37535179	37535376	37535426	37535374	-1	LG10	ENSLOCG00000012955.1	37532536	37551506	cep131	3462	654	180255	Yes
CCCTTCCTCCCTTTGGTGTCCCTTTCTCTGTTTTTTTTCTATGGGAACAGGC	37953608	37953701	37953751	37953699	-1	LG10	ENSLOCG00000013076.1	37940643	37961325	exoc7	3462	654	180255	No_or_no_constitutive_exon
CTGAGCGTGGAATTTGTTTCTGTTTTTCCAATATGGCTTGGGGGCACCAGGT	39786566	39786695	39786516	39786568	1	LG10	ENSLOCG00000013406.1	39765745	39800281	sec14l1	3462	654	180255	No_or_no_constitutive_exon
GAGAACTGGGAATCGCTGACTTTTCTCTTCCTGCGCCCTGGGCAACGCAGCG	372595	372717	372545	372597	1	LG11	ENSLOCG00000000744.1	236203	381660	triob	3462	654	180255	Yes
TGAAGGATCTCGCTGACGGTCATCTTGGCTTCTTGTCTTGCGGTGGGCAGTG	1774801	1774972	1775022	1774970	-1	LG11	ENSLOCG00000001574.1	1770419	1803743	ATP2C1	3462	654	180255	Yes
TGTAAGACAATATGATATTTTGTTTTGTTTTTCTTCATCGGGGTGGGCAGGT	2083375	2083517	2083567	2083515	-1	LG11	ENSLOCG00000001835.1	2081869	2088983	mettl6	3462	654	180255	Yes
CCATGAGAAGTCATAACACATAACAAAATGTCCCCCCAGGGATAATACAGAC	7583349	7583412	7583462	7583410	-1	LG11	ENSLOCG00000003533.1	7565782	7603682	SLC6A18	3462	654	180255	No_or_no_constitutive_exon
TGTGAGTGATTTAATTATTTCCTTAATTATTTCTGTGTGTGGGTGTGCAGAG	11264737	11264893	11264943	11264891	-1	LG11	ENSLOCG00000004538.1	11172102	11374078	si:ch211-208k15.1	3462	654	180255	No_or_no_constitutive_exon
GATATTGTTTAAACCTGATATCTTAATAGTGTTTGTTTTAAATAGGGTAGTA	14177093	14177229	14177279	14177227	-1	LG11	ENSLOCG00000005022.1	14088439	14189211	None	3462	654	180255	No_or_no_constitutive_exon
GCCTTGTCTTTTGTTCCTTTCCACGCCTCTCTCTTTCTCTGTGGGAGCAGGC	16178407	16178516	16178357	16178409	1	LG11	ENSLOCG00000005531.1	16167489	16181997	IQANK1	3462	654	180255	No_or_no_constitutive_exon
AAATGTGTAATTCCTTTCTTTTTTCTTTCCATGCTTCGCTGGGCAAGTAGCG	25262147	25262174	25262097	25262149	1	LG11	ENSLOCG00000008140.1	25261522	25309365	nkd2b	3462	654	180255	No_or_no_constitutive_exon
TGTCTTACCGAAATTAGAAATTTTCTGTGTTTTCTTTATTGGGACTTGAGGA	26483255	26483399	26483449	26483397	-1	LG11	ENSLOCG00000008457.1	26455522	26582819	ctdp1	3462	654	180255	No_or_no_constitutive_exon
TTGCCCCTTTCGCCTTTGCGTCCTTTCTTGCACTGCTCTTGCTGGGGTAGCC	26937066	26937102	26937016	26937068	1	LG11	ENSLOCG00000008626.1	26772398	27036059	plecb	3462	654	180255	No_or_no_constitutive_exon
TGCTTTCTGACTCCGCTTAATAAAACCTGTCCACCGGGGGGGGCTGACAGTG	31791648	31791890	31791940	31791888	-1	LG11	ENSLOCG00000009471.1	31754088	32021913	RIMS2	3462	654	180255	Yes
CGATCCAGCTGTTCCCTAGGGCTGACGCGCCGTGTCCCGCGTGCGGGCAGGT	32976885	32977044	32976835	32976887	1	LG11	ENSLOCG00000009743.1	32963092	32981683	RGS22	3462	654	180255	Yes
CCATGGCAGTGTGGCCGCTATATCAAAGCATGGCTTTGTCGTGGGCGCAGAT	33633102	33633448	33633498	33633446	-1	LG11	ENSLOCG00000009882.1	33626731	33686584	ubr5	3462	654	180255	Yes
TTTGTCTGCTTCTTGCAGTGTAGACAATACTGTCGCTGTCTGCAGGGCAGAG	35212704	35212756	35212806	35212754	-1	LG11	ENSLOCG00000010346.1	35212058	35219895	dbf4	3462	654	180255	No_or_no_constitutive_exon
TTATTGTAAAAGAACAAAAGAAATCTTTCTATTCTTCAATGGGCTGGTAGGT	35311061	35311155	35311205	35311153	-1	LG11	ENSLOCG00000010406.1	35308341	35334546	crot	3462	654	180255	No_or_no_constitutive_exon
AGGAAGAATGTTATTGGAAAGTCTGCTTTATTTTTCGACATGCAGGGCAGGT	35478168	35478289	35478339	35478287	-1	LG11	ENSLOCG00000010450.1	35424585	35492100	itga8	3462	654	180255	No_or_no_constitutive_exon
GGATCTTACAAGACAACGAAAATGAATGTCTTTTTCCTGGGCGATTAAAGGT	39538173	39538319	39538369	39538317	-1	LG11	ENSLOCG00000011366.1	39534596	39560718	snx13	3462	654	180255	No_or_no_constitutive_exon
CCAGCAGCCTTCACAAACTGTGTGTTTCGGTGGGGGGTGGGGGGGGTCAGTC	40201077	40201242	40201027	40201079	1	LG11	ENSLOCG00000011503.1	40142204	40217354	dnah11	3462	654	180255	No_or_no_constitutive_exon
CTGCTTTCCGGCATGGTGATTTCTCTCTCTTTTTCTTTTCTAATGGGCAGGA	4253023	4253159	4253209	4253157	-1	LG12	ENSLOCG00000002417.1	4222029	4284967	sema5ba	3462	654	180255	Yes
TTTGCCAGGAGCTTTGATGGCAAACGTCTGTGTTCCCGTCGGGGCGTCAGGT	6775480	6775655	6775705	6775653	-1	LG12	ENSLOCG00000003937.1	6772961	6781821	hspd1	3462	654	180255	No_or_no_constitutive_exon
TGCGTCTGTGTGTGTCAGCAGTGCGGGCAGCGAGCTGGGCGGGCTGGGAGGC	7637591	7637724	7637774	7637722	-1	LG12	ENSLOCG00000004395.1	7631999	7645424	None	3462	654	180255	No_or_no_constitutive_exon
GCTGATGGCTCCTGCTCCACTCTCACCTGTCTTTGTTCCCCGGGACGCAGAG	7661964	7662109	7662159	7662107	-1	LG12	ENSLOCG00000004410.1	7654332	7664707	None	3462	654	180255	No_or_no_constitutive_exon
GGAAGAGCCTGTTACAGTACAGCAGCAGCAACTGCGGGCATTGAGGACAGCC	8910221	8910280	8910171	8910223	1	LG12	ENSLOCG00000004691.1	8882423	8911982	KANSL1L	3462	654	180255	No_or_no_constitutive_exon
AATAGAGAAGATTACACAAAAATAAGTCGGTCATTAAAAGAATGGGGAAGGA	9106306	9106333	9106256	9106308	1	LG12	ENSLOCG00000004735.1	9060687	9128152	unc80	3462	654	180255	No_or_no_constitutive_exon
AAAACCAGTTTTTAATTCTTGTTTTGGATATTTTTTTTTATCGGGGAAAGAG	13955387	13955765	13955815	13955763	-1	LG12	ENSLOCG00000006456.1	13920485	13971172	cwc22	3462	654	180255	No_or_no_constitutive_exon
AATAAAGATGGCAATTTTCTTACTTTCTATTTTCTCTTCTTGTGGGACAGGA	16711981	16712022	16711931	16711983	1	LG12	ENSLOCG00000007779.1	16676324	16723546	tlk1a	3462	654	180255	Yes
CCTAAAGATGGTCAGTGTCTGTTCTTGTGTTCTTTGTCCTGTATGGGCAGCT	19187482	19187582	19187632	19187580	-1	LG12	ENSLOCG00000008883.1	19181838	19198597	lss	3462	654	180255	No_or_no_constitutive_exon
GTTTTATGTTGCTGAATACTTTCCACTTTAATTTCTTCATATGGGAATAGGA	20337822	20337949	20337999	20337947	-1	LG12	ENSLOCG00000009169.1	20332155	20348045	arpc2	3462	654	180255	Yes
CCACATTAAATCAGAGCCTAAAAGAAGTGTATTTGTGTGCCATGGGGCAGGG	23525992	23526152	23525942	23525994	1	LG12	ENSLOCG00000009665.1	23511105	23574818	COL6A1	3462	654	180255	No_or_no_constitutive_exon
TAACTTTCCTTTAAAACTTTCCTTTTGTCCTGTGTATATGGGGGGTCTAGGC	24017329	24017448	24017498	24017446	-1	LG12	ENSLOCG00000009832.1	24015392	24040309	orc2	3462	654	180255	No_or_no_constitutive_exon
GACCACTTTACATATAAGACGGGACCCACTTCATCTACAACTGGGTGAAGGC	25951566	25951589	25951516	25951568	1	LG12	ENSLOCG00000010132.1	25942782	25974223	None	3462	654	180255	No_or_no_constitutive_exon
CTCCCTGACAAGCTCTGTGCATTCTGTTGTCTTTGCGGGCGGTGGAGCAGAT	26316239	26316394	26316444	26316392	-1	LG12	ENSLOCG00000010208.1	26308927	26320095	wdr12	3462	654	180255	No_or_no_constitutive_exon
ATAAAAGGGAAATCTTAATTGGGGGTTTGACATTTTGTCTTTGGGAACAGGC	26850499	26850621	26850449	26850501	1	LG12	ENSLOCG00000010304.1	26822893	26851778	tmem237b	3462	654	180255	Yes
GTGATGTTTAGTGGCTTGGTATCCCAGCATGCTGTGCTGTCGGTGGGCAGGT	31157376	31157586	31157326	31157378	1	LG12	ENSLOCG00000010723.1	31117296	31171197	trak2	3462	654	180255	No_or_no_constitutive_exon
CTTTAACTGAGAGACATAAATTGTCCCAAAAAAAACTGAGGGTAGTATAGGT	31552294	31552383	31552244	31552296	1	LG12	ENSLOCG00000010852.1	31543767	31565382	ino80db	3462	654	180255	No_or_no_constitutive_exon
CACATAATAATCTAGATGTTTATTGACTTGTCTCTTCTGGGGATTGTAAGGA	32230876	32231161	32230826	32230878	1	LG12	ENSLOCG00000010951.1	32177868	32233570	None	3462	654	180255	Yes
CGCGCCTAATCCTTGTTCGTTACTCCTTGGCAATGGTTCGGGGGGTGCAGGT	32448498	32448592	32448448	32448500	1	LG12	ENSLOCG00000011025.1	32437372	32449972	prkag3b	3462	654	180255	No_or_no_constitutive_exon
ATTATTGTTATTGTTATAATAACAGTGTTATTATGTGTTTTGGGGCGCAGGT	33654092	33654246	33654042	33654094	1	LG12	ENSLOCG00000011263.1	33646846	33657610	mfng	3462	654	180255	No_or_no_constitutive_exon
CCCAGACCTGCTGGTTTTCATTGTGCCCGAGCTCTCGAGTTACGGGGCAGGT	34353820	34353843	34353770	34353822	1	LG12	ENSLOCG00000011442.1	34353228	34357413	None	3462	654	180255	No_or_no_constitutive_exon
CTGCGTTGACCCCTGACCTCTGACCTCTGATCTCTGGGTGGGGCCAACAGGT	34356876	34357059	34356826	34356878	1	LG12	ENSLOCG00000011442.1	34353228	34357413	None	3462	654	180255	No_or_no_constitutive_exon
GCCCCCGACCGTCCCGTCACCCCCTCTCTCTCTCCCTCTCCGGGGTGCAGGA	34696186	34696360	34696410	34696358	-1	LG12	ENSLOCG00000011547.1	34691420	34724780	ep300a	3462	654	180255	No_or_no_constitutive_exon
TGCGTTTGTGGGGTTCCCTCCCTCCCTCTCTCTCTCTCTCGGGGGGACAGAT	34879379	34879658	34879329	34879381	1	LG12	ENSLOCG00000011607.1	34870481	34880694	aco2	3462	654	180255	No_or_no_constitutive_exon
CCCTCCACCACCACCAATGTGCAGCATCCACCTGGCACTGGGGGCACCAGGA	34901026	34901046	34901096	34901044	-1	LG12	ENSLOCG00000011637.1	34899072	34907982	PMM1	3462	654	180255	No_or_no_constitutive_exon
TTGGCTGAGGGACCCAGGTGAGTGACTGACTCTCGCTGTGTGGGTGGCAGAT	36243689	36243800	36243639	36243691	1	LG12	ENSLOCG00000012068.1	36242437	36243800	ankrd54	3462	654	180255	No_or_no_constitutive_exon
GTACTCTTCTAAATAAAACCCACTAACCGTCATCTTGCTGCTGGGGGGAGGT	154040	154197	154247	154195	-1	LG13	ENSLOCG00000000802.1	150061	156940	acsm3	3462	654	180255	No_or_no_constitutive_exon
CTGTTTGCTTTGCCTGGGCTGACACCCTGTTCTGACCTGCTGGGTGAAAGGG	266225	266547	266175	266227	1	LG13	ENSLOCG00000000909.1	260966	283914	GTF3C1	3462	654	180255	Yes
CCCGTGCGGCGTAAAGCGGGGTGTGAACATGCTTGTGCTCTGATGGGCAGGA	829463	829622	829672	829620	-1	LG13	ENSLOCG00000001281.1	808923	843324	ints1	3462	654	180255	No_or_no_constitutive_exon
ATCATTTTAACTCTTTTTTTTTTTTTTCCCCCCGTTTTGCTTGGGGGCAGGC	850929	851081	851131	851079	-1	LG13	ENSLOCG00000001326.1	843814	854303	si:ch73-12o23.1	3462	654	180255	No_or_no_constitutive_exon
GTCCAGGACACTCCGGGGAAGAGAGAGAAGGGACAGGAGCATGGGATCAGAC	3382342	3382374	3382292	3382344	1	LG13	ENSLOCG00000002257.1	3378965	3385513	EME2	3462	654	180255	No_or_no_constitutive_exon
GTGGAAGTGTAGGCCGTCACTGTCCTGTGTGGTTCTGTGTGTGTGGGCAGTA	3756405	3756537	3756587	3756535	-1	LG13	ENSLOCG00000002464.1	3746887	3769668	cfap70	3462	654	180255	Yes
TTTAGTCACCCGGCGCTTCTCTCTCTCCGCCCCCCCGCCTGTGGGGACAGGT	3944952	3945092	3945142	3945090	-1	LG13	ENSLOCG00000002612.1	3935448	3945430	glis2b	3462	654	180255	No_or_no_constitutive_exon
AAGCAAAGCCAGGTCATCCATCCCTCGAATGGCTCAGACCTGGGCAGCAGCG	4222741	4223047	4222691	4222743	1	LG13	ENSLOCG00000002753.1	4212225	4228156	slx4	3462	654	180255	No_or_no_constitutive_exon
TCATCCTGGCGACCACTTGAGTGAGGTCAGTCGCCAGCCCGATGGGACAGGT	4223343	4223369	4223293	4223345	1	LG13	ENSLOCG00000002753.1	4212225	4228156	slx4	3462	654	180255	No_or_no_constitutive_exon
AGGGAAGGAAACCCCTCCCCGGCGATGTGGGATCTGGGCGATTTGAGGAGCC	4226795	4226917	4226745	4226797	1	LG13	ENSLOCG00000002753.1	4212225	4228156	slx4	3462	654	180255	No_or_no_constitutive_exon
TCCTGCCATTAGAAATTGAGCGTGCCCCCCCCTCTCGTCTGTGTGGGCAGGA	4330255	4330421	4330205	4330257	1	LG13	ENSLOCG00000002839.1	4314006	4333334	zgc:163107	3462	654	180255	No_or_no_constitutive_exon
TGTCCCTACAGGATGTTTCACATCTGGCTGCTATGTTTTGTTGGGAACAGGA	6034037	6034162	6034212	6034160	-1	LG13	ENSLOCG00000003707.1	6012012	6093414	baiap3	3462	654	180255	Yes
GAAGCTCACAGCTTGGCAGTCGCCACTGCTTGCCCTGCCCGGGGTGGCAGCA	10509245	10510358	10509195	10509247	1	LG13	ENSLOCG00000005487.1	10496160	10513100	rbbp6	3462	654	180255	No_or_no_constitutive_exon
GCTAAGGTACTGTCACGACAGTGGTTAAGCAATCTGTGTTTATGGGAAAGCA	12060977	12061114	12061164	12061112	-1	LG13	ENSLOCG00000006270.1	12054899	12063065	zgc:136472	3462	654	180255	No_or_no_constitutive_exon
CCCTGGTGAGCCCTGTCTCTCTCTTTCTTCTCTCCGTCCCGGGACCATAGTG	13599861	13599959	13599811	13599863	1	LG13	ENSLOCG00000006941.1	13596480	13603873	TMC7	3462	654	180255	No_or_no_constitutive_exon
CTTCGCGGTTTTAAATGTGCTTGGAAATTGCCATTGGTCTGGTTGGGCAGGT	13816434	13816653	13816703	13816651	-1	LG13	ENSLOCG00000007061.1	13806448	13843829	smg1	3462	654	180255	No_or_no_constitutive_exon
AGTGTTGTGACTGCGTGTCTCTCCTCCTTCTCTCTGGGGGCGACGGGCAGCT	13981534	13981672	13981722	13981670	-1	LG13	ENSLOCG00000007196.1	13962894	13988414	ABCC1	3462	654	180255	Yes
TGATGAGTGCCCTGACCCCGTCCTCTCTCTCCCTGGCGTGGATCGGGCAGGT	14670429	14674415	14674465	14674413	-1	LG13	ENSLOCG00000007676.1	14670429	14691536	rhbdf1b	3462	654	180255	Yes
TCACCGGTGCGGTTTTTTTTTTCCCCCCCACCCGCGCTCTCCCGGGGAAGAC	14896981	14897119	14897169	14897117	-1	LG13	ENSLOCG00000007921.1	14882922	14905667	si:dkey-161j23.5	3462	654	180255	No_or_no_constitutive_exon
AAAAATACGTGTTAATATGTAGCTTGTTTTTTTTTTTTTGGGGATCGAAGCA	15028447	15028923	15028397	15028449	1	LG13	ENSLOCG00000008086.1	15027801	15033209	DXO	3462	654	180255	No_or_no_constitutive_exon
AGTTTGGGGGGATCTGACGCTGTTGTGCTGTTTGTTTCCCTGGGGACCAGGC	15689885	15690086	15689835	15689887	1	LG13	ENSLOCG00000008702.1	15677142	15772775	trrap	3462	654	180255	No_or_no_constitutive_exon
GGGCTGCCCAGTGACTCTGTCCCGTTTCTCTTTTCTCTCCTGATGGGCAGAA	16146631	16146668	16146718	16146666	-1	LG13	ENSLOCG00000008795.1	16141883	16173831	tom1l2	3462	654	180255	No_or_no_constitutive_exon
AGGCGCTTCCAGGATAAATTTCACCCCGATGTCACATTTTGGGTTGGCAGCT	422940	423073	422890	422942	1	LG14	ENSLOCG00000000758.1	418070	427389	None	3462	654	180255	No_or_no_constitutive_exon
TTCTTTTCCCCTTTCCAATCCACCTTCCTGTTGCAATGCATGATGGGCAGGC	2825167	2825203	2825117	2825169	1	LG14	ENSLOCG00000002053.1	2775821	2827650	MBNL1	3462	654	180255	Yes
GTTGGTTCACACTGACGTTCTTTTGTCTTCTGTGGATCTGGTGGGGTTAGGT	3096621	3096795	3096571	3096623	1	LG14	ENSLOCG00000002202.1	3093765	3121349	MME	3462	654	180255	No_or_no_constitutive_exon
CATTGGGATCAGACCAAGAGGAACGTCCCGCAGAGGCCCCTGCAGGGCAGGA	4600426	4600634	4600684	4600632	-1	LG14	ENSLOCG00000003346.1	4576273	4628891	veph1	3462	654	180255	No_or_no_constitutive_exon
TAAATAATTAACATTTTAATGGACTACTTTTGCTTTGGGGGAATGTATAGGG	5760204	5760369	5760419	5760367	-1	LG14	ENSLOCG00000003657.1	5747785	5765190	smc4	3462	654	180255	Yes
TTTAGGCATAAGCCTGTTTGCCTTTGTCTTCCTTGGGGGGGGGACGGCAGTG	10124668	10124828	10124878	10124826	-1	LG14	ENSLOCG00000005458.1	10115238	10157058	sned1	3462	654	180255	No_or_no_constitutive_exon
TTTGTAAAACCGATGTATTATTCTACTTATGGTTATGTTCTGGGATGAAGAT	11143151	11143345	11143101	11143153	1	LG14	ENSLOCG00000005781.1	11136034	11148475	capn10	3462	654	180255	No_or_no_constitutive_exon
TGCTGTTGTGTGTGTTCACGCTTTGTGTATTGTGTTGGGTGGGGGGCCAGGT	13552560	13552726	13552510	13552562	1	LG14	ENSLOCG00000007258.1	13542934	13557960	si:ch211-230g15.5	3462	654	180255	No_or_no_constitutive_exon
TGCTGGGCAAAAAAAGATAACGGCCATTCAATTCTCTCCTTGGGGATTAGAG	14514190	14514371	14514140	14514192	1	LG14	ENSLOCG00000007640.1	14495601	14515440	hltf	3462	654	180255	Yes
GCCAGTGATAAAATCCATTTTCTTCCCCCTGTTGGGGGGGTGGGGAACAGGA	16152007	16152241	16152291	16152239	-1	LG14	ENSLOCG00000008317.1	16148894	16158304	trim69	3462	654	180255	No_or_no_constitutive_exon
ACAGAGGGCAGGGAGACTCCTAACGCTGTTTCCCTGTGTCCGGGAGTCAGGA	16195932	16196164	16196214	16196162	-1	LG14	ENSLOCG00000008353.1	16195932	16200370	None	3462	654	180255	No_or_no_constitutive_exon
AGTGTATAATGATTTCATGTGCTTCTGTTTCACATGCGATGTGGGAACAGTC	18579548	18579712	18579498	18579550	1	LG14	ENSLOCG00000009151.1	18553823	18585112	ngef	3462	654	180255	No_or_no_constitutive_exon
GGAGCTCGGAAGCTAAGCGATCTCACCTTTGTGTGTATGTGTGTGGGCAGCT	18718717	18718826	18718876	18718824	-1	LG14	ENSLOCG00000009226.1	18703686	18745868	DGKD	3462	654	180255	No_or_no_constitutive_exon
TGGCCTTTCAGCAGCACCTGAATGAGTCTTTCCTCTCCCTGGGGCTGCAGGA	98640	98783	98833	98781	-1	LG15	ENSLOCG00000011368.1	98007	104608	becn1	3462	654	180255	Yes
GCTGGTTGCTAATGGGAGTTCCCCCTCTTCCTCTCCCGGCGCGTGGGCAGGT	1957353	1957606	1957303	1957355	1	LG15	ENSLOCG00000011829.1	1893591	1969152	kcnh6a	3462	654	180255	Yes
ATGTCAAGTCAACATCGACCCTCTGTACCCTGTGTGTGTCTGGGACACAGGT	2108642	2108850	2108900	2108848	-1	LG15	ENSLOCG00000011894.1	2060572	2112177	mylk5	3462	654	180255	No_or_no_constitutive_exon
CCCTGTGCCCTTGTGCCCCCGTGTCTCCCCCTCTCTATATGGGAGTGCAGTG	3914164	3914167	3914114	3914166	1	LG15	ENSLOCG00000012303.1	3789267	3914167	None	3462	654	180255	No_or_no_constitutive_exon
GTGTTGTGACTCTGATTGTCATCTCTCTGATGTGCTGTTTGCATGGGCAGAT	5118763	5118880	5118713	5118765	1	LG15	ENSLOCG00000012582.1	5114910	5126745	dhx58	3462	654	180255	No_or_no_constitutive_exon
TTTCTATTTATTTTTATTATCCACTGCTTTTCCTATCGGGCAAAATGAAGAC	5624828	5625533	5625583	5625531	-1	LG15	ENSLOCG00000021038.1	5624828	5626610	None	3462	654	180255	No_or_no_constitutive_exon
AATGGCAGCATTGAAGCAGTATGTATATCTGTGCATTTGTGGGATTGCAGAT	6690000	6690485	6689950	6690002	1	LG15	ENSLOCG00000013003.1	6685789	6690485	None	3462	654	180255	No_or_no_constitutive_exon
TAAGGAAGCAAAGCCATGACTGTCTGTTACTTCATTTTTCTTTGGGAAAGGC	8279684	8279774	8279634	8279686	1	LG15	ENSLOCG00000013296.1	8265428	8284371	kat7b	3462	654	180255	No_or_no_constitutive_exon
CTGCAGGTTTGATGGCGGTGAACAAGCCTGTGTCTCCCGCGGGAATACAGGT	9831362	9831982	9832032	9831980	-1	LG15	ENSLOCG00000023259.1	9831362	9833949	None	3462	654	180255	No_or_no_constitutive_exon
CTTAAAGTTTCTTTCTGTTTCTGCCCGTCTTGCCCCTGGGTGTGAGACAGGT	10339909	10340133	10339859	10339911	1	LG15	ENSLOCG00000013743.1	10331830	10350414	si:ch211-156l18.8	3462	654	180255	No_or_no_constitutive_exon
TTTTGAGGACCGACTTTCACCTTTACCTTTACCTTTATCTGGGGGTGCAGGA	65161	65330	65380	65328	-1	LG16	ENSLOCG00000015379.1	60521	74869	cfap36	3462	654	180255	Yes
CCTTTCTTCCTCCTCTTCCTCCTGCATGTCCGCCGGCGCCCTGGGCAAAGGT	2425113	2425251	2425063	2425115	1	LG16	ENSLOCG00000015539.1	2368226	2481455	EML6	3462	654	180255	Yes
CAGTGCAGGTCCACAGCGCGCTCACTGTGCCCTTGCTGTGCGCGGGACAGGG	2557718	2557859	2557909	2557857	-1	LG16	ENSLOCG00000015555.1	2557277	2565690	mtif2	3462	654	180255	No_or_no_constitutive_exon
CGGAGTGTTTTTATCATTGACGGTTGCGTCTGCTCTCTGCTTGGGGGCAGGA	3574515	3574676	3574726	3574674	-1	LG16	ENSLOCG00000015646.1	3564157	3588262	capn2a	3462	654	180255	Yes
CTTAACTGATGTCCACCCCTGTTCTGTCCTGTCCTGCGATGGGTGTGCAGGT	4189196	4189472	4189146	4189198	1	LG16	ENSLOCG00000015740.1	4041947	4194425	slc8a1b	3462	654	180255	No_or_no_constitutive_exon
CTGTGCTCTCTACCTCCATTTGATGTGTGTTCTTTCCTGGGCAAACACAGGT	5647094	5647179	5647229	5647177	-1	LG16	ENSLOCG00000015896.1	5638993	5649302	tbce	3462	654	180255	No_or_no_constitutive_exon
AACATTGCAAGACATAGACAACAGAGCGGTGTCGTGTTGTTGGGATGCAGGT	6698011	6698273	6697961	6698013	1	LG16	ENSLOCG00000015977.1	6682971	6703828	ism1	3462	654	180255	No_or_no_constitutive_exon
CTGAAACATCCCTTCTATCACCAAGAGTGGGTGAAAAGCCAGGGGCTCAGGG	7746182	7746305	7746355	7746303	-1	LG16	ENSLOCG00000016006.1	7721133	7762719	APLF	3462	654	180255	No_or_no_constitutive_exon
TTGACTACATGCTTTATCTACTAATGAGTTGCTTTTCTTTCAATGGGCAGGA	8632362	8632468	8632312	8632364	1	LG16	ENSLOCG00000016056.1	8618474	8638694	vps54	3462	654	180255	No_or_no_constitutive_exon
AGGAGAACATATGTGCCAAGTTAATGCTGCCTGTATTTCCGATGGGTTAGAT	8715551	8715743	8715501	8715553	1	LG16	ENSLOCG00000016068.1	8700424	8732915	wdpcp	3462	654	180255	No_or_no_constitutive_exon
ACAGGCTTCTTACAGCTTAGGAAAGGTGACTGGAATCTGTGTTGGGACAGGA	9012595	9012695	9012545	9012597	1	LG16	ENSLOCG00000016091.1	9006721	9016374	fam161a	3462	654	180255	Yes
CCTTGACTCATTACCCCCCCCCTGTTGTTGTGTTTGTTCTGGGGCGCCAGCC	12092776	12092869	12092919	12092867	-1	LG16	ENSLOCG00000016286.1	12083916	12108893	PPP1R21	3462	654	180255	Yes
TCAATGTAATTTACATTTTTTTTACGATTTGTTTCTCTTATGGGCTGAAGGT	12918293	12918401	12918243	12918295	1	LG16	ENSLOCG00000016360.1	12899643	12984840	SRBD1	3462	654	180255	Yes
GTGCTGTTTCATTATCCATATGTGTTTCTGTTCTCTGTCCTGGGACACAGGA	13595512	13595744	13595462	13595514	1	LG16	ENSLOCG00000016430.1	13583758	13699330	thada	3462	654	180255	No_or_no_constitutive_exon
CTGTCTCTTACTCTTTCTCCCTGGCATCAATGCGCGAGCAGGGGTCACAGTG	14204670	14204802	14204852	14204800	-1	LG16	ENSLOCG00000016471.1	14174015	14235767	EML4	3462	654	180255	No_or_no_constitutive_exon
CTTTGTTTCTCCTGAATTAATTTTTCTTTGTTTGGTGCTAACCGGGGCAGAC	15109060	15109118	15109168	15109116	-1	LG16	ENSLOCG00000022689.1	15105767	15128027	None	3462	654	180255	No_or_no_constitutive_exon
GGCATGGTGCCCCGCAATGCAATTAAACGTCTCTGCCTTGGGGGGACCAGCT	16278845	16279076	16279126	16279074	-1	LG16	ENSLOCG00000016619.1	16259595	16295426	actn2b	3462	654	180255	Yes
AGCCAAAAAAAAAGGACTTTTTTTTTTTTCTCCTCCCCGGGGCGGTCAAGGC	16406890	16407014	16407064	16407012	-1	LG16	ENSLOCG00000016639.1	16394019	16408982	exo1	3462	654	180255	No_or_no_constitutive_exon
TGGAGGCGGTCTGGATGTGATCAGCGGTTGATGTGTTTCTGTGCGGGCAGGC	16406433	16406571	16406621	16406569	-1	LG16	ENSLOCG00000016639.1	16394019	16408982	exo1	3462	654	180255	No_or_no_constitutive_exon
AAAGTCAGTATTACAGTAGAGTGGGCTAATGATGTCCTTTGTGGGAACAGGT	17069092	17069167	17069217	17069165	-1	LG16	ENSLOCG00000016743.1	17064626	17100316	None	3462	654	180255	No_or_no_constitutive_exon
AGTAACCAGTAAATAAGGACGTGCTTATGTGTGTGTGTGTGCCGGGGCAGAA	17129345	17129618	17129295	17129347	1	LG16	ENSLOCG00000016750.1	17109593	17134511	NINL	3462	654	180255	No_or_no_constitutive_exon
GTATTAAAATATAACAAAGAACTTATGTTTTGTTGCTTTGATCTGGGAAGTC	17573153	17573318	17573103	17573155	1	LG16	ENSLOCG00000016832.1	17559455	17603861	myom2a	3462	654	180255	No_or_no_constitutive_exon
CTGGTGCAGTGAAGAGCTGTAATGCTTTTTTTCTTCGTCTGGGATCGTAGGT	19097849	19098044	19098094	19098042	-1	LG16	ENSLOCG00000016933.1	19077953	19252552	DST	3462	654	180255	Yes
CTGTCTTGTGTCTTCCCTGTGTCCTCTTGCGTCTCTGCTCTGTGGGTAAGCC	19197720	19197756	19197806	19197754	-1	LG16	ENSLOCG00000016933.1	19077953	19252552	DST	3462	654	180255	No_or_no_constitutive_exon
TTTCTTTCCTTTTTGTTTCTCATTAAAACGTTGTGTTCTCTGGTGGGCAGTG	19279173	19279256	19279306	19279254	-1	LG16	ENSLOCG00000016999.1	19277947	19284521	rab23	3462	654	180255	No_or_no_constitutive_exon
ATAAGCAGCAGATGTAATTCTAACAGAAACTCTGTTTCTCTGGTGGGCAGGG	539382	539475	539332	539384	1	LG17	ENSLOCG00000001479.1	535425	539475	mitd1	3462	654	180255	No_or_no_constitutive_exon
CAAGCCGTTTGAAGGACTTGAATTTTACTGGCTCCACTGAATTTGGGAAGGA	757783	758958	759008	758956	-1	LG17	ENSLOCG00000001675.1	740868	777906	f5	3462	654	180255	No_or_no_constitutive_exon
TTTTATTGGTCAGTAGTCATACGTGTCATTATTTTCATCTGGGTGCGCAGGA	1231360	1231453	1231310	1231362	1	LG17	ENSLOCG00000001949.1	1207726	1235639	efhc2	3462	654	180255	No_or_no_constitutive_exon
CCCCCTCCGCTGTCTCACTCTCTCTCTCTCTCCCCCTGGCGGGGTGTCAGGG	19156817	19157007	19157057	19157005	-1	LG17	ENSLOCG00000007559.1	19135888	19227738	cdkl5	3462	654	180255	Yes
TTGGGTCGTTCCTCCCCTCTTTGCCCACTCCTGTGTGCGTGTGTGGGCAGGA	20570433	20570649	20570699	20570647	-1	LG17	ENSLOCG00000008081.1	20567922	20572991	rgn	3462	654	180255	No_or_no_constitutive_exon
TCAGTTACAGTATGTGATGTGGATCATTCCTGTTTTTTTGGGGACTACAGAT	21143167	21143305	21143355	21143303	-1	LG17	ENSLOCG00000008316.1	21115665	21303011	GABRG3	3462	654	180255	No_or_no_constitutive_exon
CTGGGCAGAATGAAAAGCTCAGTGATGTTGTGTGCTTTGTGTGTGGGCAGAT	24287340	24287463	24287290	24287342	1	LG17	ENSLOCG00000009085.1	24261732	24312271	arhgef7a	3462	654	180255	No_or_no_constitutive_exon
TGATCAAGTATAGGGATTAATTCATCACATTGTACCATTGTGGGTAACAGGC	24760573	24760723	24760523	24760575	1	LG17	ENSLOCG00000009166.1	24724310	24787673	mcf2lb	3462	654	180255	Yes
AGGTTACTCTTCTGAAGTTGAACTTCTTTCTTCTCTTTTGGGGGATGCAGAA	26661502	26661577	26661452	26661504	1	LG17	ENSLOCG00000009530.1	26658122	26663033	pcnp	3462	654	180255	No_or_no_constitutive_exon
AGGACCCCGCCCCCGGCAGCGGACCTGAGGCTATGAGGGGAAACGGGCAGGA	27225803	27225949	27225999	27225947	-1	LG17	ENSLOCG00000009739.1	27219194	27235418	None	3462	654	180255	No_or_no_constitutive_exon
GAGAGCAATTCTTCTTGCTCACTGAGTTTGTCTCCCATGGGTGGGTGCAGGA	27701155	27701559	27701609	27701557	-1	LG17	ENSLOCG00000010052.1	27701155	27702580	zgc:92518	3462	654	180255	No_or_no_constitutive_exon
CAGTCCTTGCTGCAATTGACCTGAGGGCTGTGTGTTCTGTGTGGGTGCAGGT	27755883	27755968	27756018	27755966	-1	LG17	ENSLOCG00000010105.1	27755883	27761028	None	3462	654	180255	No_or_no_constitutive_exon
GCAGACATGACCTGCCGTGTGAATGAACTGCTGTGTTGTTGGGGGAGCAGGT	29247451	29247572	29247401	29247453	1	LG17	ENSLOCG00000010416.1	29233650	29252557	sucla2	3462	654	180255	No_or_no_constitutive_exon
TTGTTTTTCTCTGTCCCGACGGCTGCCCTGTCCTCTCCCCCGGGGGACAGAC	29425297	29425516	29425566	29425514	-1	LG17	ENSLOCG00000010453.1	29423336	29501656	lrch1	3462	654	180255	No_or_no_constitutive_exon
CCCTTGAAGTTTGTCACAAAGCTGATTTTCGTTCTCTGAACGACGGGCAGAG	29577299	29577408	29577249	29577301	1	LG17	ENSLOCG00000010561.1	29574223	29591316	zc3h13	3462	654	180255	No_or_no_constitutive_exon
GGGAGGAGAGGGAGAGGGAGAGGAAGGACAGGGAGCGCGAGAGGGAGCAGCG	29584317	29584442	29584267	29584319	1	LG17	ENSLOCG00000010561.1	29574223	29591316	zc3h13	3462	654	180255	No_or_no_constitutive_exon
CAGACACACACAGTTTTCTAACCCCTCTGTTCTTTATTTCCGTGGGGAAGGA	30391513	30391577	30391463	30391515	1	LG17	ENSLOCG00000010875.1	30386984	30413524	ift88	3462	654	180255	Yes
CAGTTTAGAACTGTGATATTCACTCAAGTGCCTCTTTTTTGTCGGGGTAGCG	30405664	30405725	30405614	30405666	1	LG17	ENSLOCG00000010875.1	30386984	30413524	ift88	3462	654	180255	Yes
AAAAGTGTGAACTAACTGACTGGTATTCTGTTCTTTTTGGGAAAACAAAGTC	30390456	30390510	30390406	30390458	1	LG17	ENSLOCG00000010875.1	30386984	30413524	ift88	3462	654	180255	No_or_no_constitutive_exon
TGGATTTCTCCCCCCCCCCCCCCCCCCAACTCTCTCTCTCCCGGGGGCAGTT	2054014	2054164	2053964	2054016	1	LG18	ENSLOCG00000001454.1	2023908	2076922	EPB41L1	3462	654	180255	No_or_no_constitutive_exon
GTGCCCTGCGATGGACAACCTAACCTTGTGACCATTGCTTGTCGGGATAGGC	6335638	6335689	6335739	6335687	-1	LG18	ENSLOCG00000002800.1	6331972	6344536	None	3462	654	180255	No_or_no_constitutive_exon
TATGCTGCTGAAAGACATTAAGAGCCTTGTGTTTCCATGGGAACTGACAGGT	6425940	6426070	6426120	6426068	-1	LG18	ENSLOCG00000002883.1	6404726	6469595	None	3462	654	180255	No_or_no_constitutive_exon
ATGTTTATCCTGGCTGGTGCATCTCTATCTCCATCTTTCTGGGGCAGCAGGC	6985927	6988414	6988464	6988412	-1	LG18	ENSLOCG00000003352.1	6985927	6997433	ttll9	3462	654	180255	No_or_no_constitutive_exon
CTCTGTGGTAATGTTCACTGCACCCACATGGTTTCTTATTTTGGGAACAGAC	7540414	7540562	7540612	7540560	-1	LG18	ENSLOCG00000003710.1	7536777	7542417	MTG2	3462	654	180255	No_or_no_constitutive_exon
TGGCGAACGGGAGAGACCCGAGGGACAGGACCGACGCCGGGGACGCGAAGAG	8903254	8903714	8903204	8903256	1	LG18	ENSLOCG00000004172.1	8900617	8915285	phf20a	3462	654	180255	No_or_no_constitutive_exon
TAATTTTCTTTTTTAATTGCTGACGGCTGGCCGCTACCTGGGAGCTCAAGGC	10010065	10010085	10010015	10010067	1	LG18	ENSLOCG00000004862.1	9999903	10035382	samd10b	3462	654	180255	Yes
AAATATCATCCTTTGGTAGGAAATGAACTGGATTACATGTAAAAGGGTAGCC	10125221	10125385	10125435	10125383	-1	LG18	ENSLOCG00000004940.1	10120622	10128629	trim101	3462	654	180255	No_or_no_constitutive_exon
ATATGCAAGATGTCTAAACCACTATCTTTATGTATGTGCTGGGCATGCAGAT	10628035	10628184	10627985	10628037	1	LG18	ENSLOCG00000005152.1	10626368	10639041	tpd52l2a	3462	654	180255	No_or_no_constitutive_exon
CAGTTCCAAAACCACTGCCTGGGATTCTGACTGCGGTGATGGGATTGCAGAA	11237163	11237347	11237113	11237165	1	LG18	ENSLOCG00000005436.1	11233211	11246062	ccm2l	3462	654	180255	No_or_no_constitutive_exon
AGAAAGGCAGCCGAAAGACGGCACCCTGGAAGATGGGGCAAAGAAGCCAGAC	11440771	11440926	11440721	11440773	1	LG18	ENSLOCG00000005565.1	11404999	11441317	soga1	3462	654	180255	No_or_no_constitutive_exon
CTAATAATCTGGTGTTTGTTTCACGTTGACATGTTTTAATTGGGGGTTAGAA	11825678	11825801	11825851	11825799	-1	LG18	ENSLOCG00000005800.1	11819893	11832496	kif3b	3462	654	180255	No_or_no_constitutive_exon
AAACATATCAATAATTTAATAATCTAATAATCTATTTATTGGGTAAGCAGTG	11954427	11954523	11954573	11954521	-1	LG18	ENSLOCG00000005890.1	11937094	11963513	None	3462	654	180255	No_or_no_constitutive_exon
GTTACGAGGCTATTTTATACCCTGTCCCCTCTGTTCCCTGGGGACCGCAGTC	12486662	12487122	12486612	12486664	1	LG18	ENSLOCG00000006150.1	12483138	12502669	MYLK2	3462	654	180255	No_or_no_constitutive_exon
GGAAAAGCCGAGTCGGCGCTGTCCGGGGGGGGCGGGGAGGGAAGGGGCAGGA	12996411	12996640	12996690	12996638	-1	LG18	ENSLOCG00000006485.1	12991365	13044388	unm_sa1614	3462	654	180255	No_or_no_constitutive_exon
AGTAACAACTGTCTCCTGACACCTTTTCCACCATCTCTCTGTCGGGACAGGA	13491582	13491716	13491766	13491714	-1	LG18	ENSLOCG00000006842.1	13491234	13596141	slc12a5a	3462	654	180255	No_or_no_constitutive_exon
AGGCCACGGCCTCCTGTGCAGGAGTGGACAGGGAGGCGGGAGACGCGCAGGA	14989682	14990000	14990050	14989998	-1	LG18	ENSLOCG00000007386.1	14989682	15021125	chd6	3462	654	180255	No_or_no_constitutive_exon
AGAGGGCGAGGGCTGACTTCCTTTCTGCTTTCTGTTCCCGGGGACCGCAGGC	1698179	1698284	1698129	1698181	1	LG19	ENSLOCG00000000887.1	1692356	1718522	fcho1	3462	654	180255	No_or_no_constitutive_exon
AAGGGCGGACGTCACACCTGAACTCCTCTGTCTGGGTGTTGGGGTTACAGGA	1890670	1890846	1890896	1890844	-1	LG19	ENSLOCG00000001068.1	1886030	1935600	myo1f	3462	654	180255	No_or_no_constitutive_exon
ACCTGTCGTCTTGTTGTCATGTCCTGTAAATGTTTCCTCACATGGGGCAGGC	5201833	5201950	5202000	5201948	-1	LG19	ENSLOCG00000003603.1	5178859	5211542	si:ch1073-396h14.1	3462	654	180255	No_or_no_constitutive_exon
GGGGCTGCAGAGCTAAGCCGTGTGTTTCTTCCGGGTGGGGGGGGTTACAGCG	5224050	5224347	5224397	5224345	-1	LG19	ENSLOCG00000003613.1	5221261	5235543	safb	3462	654	180255	No_or_no_constitutive_exon
CGTGTGTTTCTTCCGGGTGGGGGGGGTTACAGCGAGCGGGAGCGGGACAGCC	5224050	5224329	5224379	5224327	-1	LG19	ENSLOCG00000003613.1	5221261	5235543	safb	3462	654	180255	No_or_no_constitutive_exon
ACAGTCTAGGTCTTAACCTGCAGAATGTCTTCCTTCTGTTGGGCTGACAGAA	5857602	5857776	5857826	5857774	-1	LG19	ENSLOCG00000004111.1	5847530	5925759	myo9b	3462	654	180255	No_or_no_constitutive_exon
ATATTGTCAACAGTAAAGTTAACCAGAAACTACTGCTGTTGGGGTTACAGGT	8922578	8922902	8922528	8922580	1	LG19	ENSLOCG00000006065.1	8911424	8937143	si:dkey-110c1.10	3462	654	180255	No_or_no_constitutive_exon
AGAGAAGGAGGGAGACTGAGCCAGTTTCCTCTGTCCTTCAGGGCGCGGAGCT	8997688	8997755	8997805	8997753	-1	LG19	ENSLOCG00000006147.1	8996946	8998176	hmg20b	3462	654	180255	No_or_no_constitutive_exon
TGGAGGCCAAGAACCCCGCCGACCTGCCCAAGCTGGTGGAGGGGCTGAAGCG	9016606	9016744	9016794	9016742	-1	LG19	ENSLOCG00000006185.1	9013888	9021926	eef2a.2	3462	654	180255	No_or_no_constitutive_exon
TTGTGCTCTGACAGAGGGGGGGTGTGTCTCTCTCGTTCGGGGGGCTGCAGGT	9082410	9082499	9082360	9082412	1	LG19	ENSLOCG00000006239.1	9079484	9090745	None	3462	654	180255	No_or_no_constitutive_exon
AGTTGTACCACACTGACCGCACTGCTGTTCTTTTCCTCTCTGGGAGTCAGGA	9667791	9667893	9667741	9667793	1	LG19	ENSLOCG00000006682.1	9655348	9668580	hdgfrp2	3462	654	180255	No_or_no_constitutive_exon
ACACTGTGCACTATAGACACACAGTGAAGAGCTAAAGGGACAGAGTGCAGTC	673640	675828	673590	673642	1	LG2	ENSLOCG00000001334.1	665210	686624	None	3462	654	180255	No_or_no_constitutive_exon
GTTTAGTCAACTCGCACTGGCCTCCCAGTGTCCTCTTGTCTTGGGAACAGGT	1038996	1039204	1039254	1039202	-1	LG2	ENSLOCG00000001543.1	1029136	1039789	fam81b	3462	654	180255	No_or_no_constitutive_exon
AAAAAAATTAAGATTGCATGTGAGCATTTATTTTTCTTTGTGGGTAACAGAT	5843994	5844046	5844096	5844044	-1	LG2	ENSLOCG00000002613.1	5838682	5856579	rassf6	3462	654	180255	Yes
GCGTGTTGCGGAGGTGACAGAGCTGTCGTTTTGTGCTCTCTGGGGAGCAGGC	10278047	10278216	10277997	10278049	1	LG2	ENSLOCG00000003834.1	10265434	10294876	CCDC158	3462	654	180255	No_or_no_constitutive_exon
GGGGGCAGTTACGGCGGTTTCGGGGGCAGTTACGGCGGTTTCGGGGGCAGTT	10777926	10778317	10777876	10777928	1	LG2	ENSLOCG00000004288.1	10776969	10784893	OCLN_(1_of_many)	3462	654	180255	No_or_no_constitutive_exon
AGTGTTGCTGGGGCGCTGACCCGCTGTGTGTGCTGTGCCCCGTGGGACAGGC	13554481	13554648	13554431	13554483	1	LG2	ENSLOCG00000005233.1	13545225	13662913	msh3	3462	654	180255	Yes
TCTAATTTCCTATTGCCTCTGTTGTTGTTATTCTGTTTGTCTGGGAACAGAT	14350765	14350930	14350715	14350767	1	LG2	ENSLOCG00000005520.1	14252482	14360822	sv2c	3462	654	180255	No_or_no_constitutive_exon
AAAGCAATGACATTAATGGACTGTACTGTATTGTGAATTTTGGGATATAGGA	16905026	16905158	16905208	16905156	-1	LG2	ENSLOCG00000006589.1	16898217	16913133	vcp	3462	654	180255	Yes
AAAAAAACTCATTCTAACCTTTTCTTGCTTCTTCTCTGGGGGAAAAAAAGCT	17539128	17539270	17539078	17539130	1	LG2	ENSLOCG00000006727.1	17511822	17551456	zfr	3462	654	180255	No_or_no_constitutive_exon
CTAAAGTTTTGAAGAACATTTTTGGTGTTTTTCTGTTTGGGGAAAAAAAGGA	22325347	22325493	22325297	22325349	1	LG2	ENSLOCG00000007469.1	22325048	22340699	None	3462	654	180255	No_or_no_constitutive_exon
TTTGTAATACTACAAAAACATTTTCAATTACTTTTTATGGGATGTAACAGGC	22328456	22328567	22328406	22328458	1	LG2	ENSLOCG00000007469.1	22325048	22340699	None	3462	654	180255	No_or_no_constitutive_exon
CTGAGTCAGGCAATTGAACTAACGAATTTCTCCTCCTCCGCTGGGCGAAGCC	24730979	24731200	24731250	24731198	-1	LG2	ENSLOCG00000008094.1	24729346	24732435	sepp1a	3462	654	180255	No_or_no_constitutive_exon
ACTGCAAAATAACTGCAACTAAATAACTAATTGTTCTGCGGGGGTTGCAGGG	25120402	25120515	25120352	25120404	1	LG2	ENSLOCG00000008182.1	25069728	25123450	syk	3462	654	180255	Yes
AATGATTCTGAAATCTGAAGTCATTTTTTATCCTCTTTCCTGTGGGGCAGAT	26299954	26300074	26299904	26299956	1	LG2	ENSLOCG00000008383.1	26191940	26309108	fbn2a	3462	654	180255	Yes
TTTCTCTTCCTCCTCTCTCATGCATGCTCTATGCAAATTAAAATGGGCAGTC	27520382	27520478	27520528	27520476	-1	LG2	ENSLOCG00000008613.1	27512510	27570868	CSNK1G3	3462	654	180255	Yes
AGGAACTCTGAGAGACTAACTCTGCTGCCTCTGTGTGTCCTGGGGGGCAGGT	33032784	33032940	33032990	33032938	-1	LG2	ENSLOCG00000009386.1	33030487	33049321	unc45b	3462	654	180255	Yes
TGAAAGGGAACTGCAGAAGTTCAGTTGCTGTAAATGTGTTTTAGGGGTAGAG	34074456	34074537	34074587	34074535	-1	LG2	ENSLOCG00000009652.1	34072970	34075742	None	3462	654	180255	No_or_no_constitutive_exon
GCAGCCAAAGCCGTTGGGGACCAAGACGAGGCTAGAAGGCTAAAGGGCAGCT	39329573	39330177	39329523	39329575	1	LG2	ENSLOCG00000010271.1	39328846	39335305	None	3462	654	180255	No_or_no_constitutive_exon
GTAAGTTTAAATGCAAAGCTGGAAGAATATGTGCTGTTGTGGGTTGACAGAA	45435309	45435423	45435473	45435421	-1	LG2	ENSLOCG00000011122.1	45430437	45442205	ptcd2	3462	654	180255	No_or_no_constitutive_exon
GTTTTACAATATTTGTAAATCGGTTTTCCCATGTTTGTGTGGGGTGTTAGGG	49900372	49900554	49900322	49900374	1	LG2	ENSLOCG00000011989.1	49894490	49909728	None	3462	654	180255	No_or_no_constitutive_exon
GTGATTCAGTATATTAGACTTTAATCCAACCAAGCTCTTTGGGGATGCAGGG	52844349	52844512	52844299	52844351	1	LG2	ENSLOCG00000012385.1	52831490	52847689	katnal2	3462	654	180255	No_or_no_constitutive_exon
TGGTGGAGGAGCTGCTGGATACGGGGGTGGGGGAGGAGGCAATGGGGGAGGT	53184208	53185436	53184158	53184210	1	LG2	ENSLOCG00000021262.1	53184011	53185436	None	3462	654	180255	No_or_no_constitutive_exon
AACCGGGGGCTGGAGGGAATATGAAAAATGGGCTGAGAAGGGGGTTATAGAG	53207560	53207598	53207648	53207596	-1	LG2	ENSLOCG00000012458.1	53206055	53215142	None	3462	654	180255	No_or_no_constitutive_exon
ATTGTAACCGAGCCTTGTCATAACAGCATGTGTCTTCTCTGGGTTGGCAGGA	53429418	53429508	53429558	53429506	-1	LG2	ENSLOCG00000012543.1	53425016	53450697	carm1l	3462	654	180255	No_or_no_constitutive_exon
GTTGGGCTGGCCTGCTCTACATTGTCCTGTTGTGTCCTCTTGGGTAACAGGA	53604790	53604990	53604740	53604792	1	LG2	ENSLOCG00000012599.1	53550601	53631027	rictorb	3462	654	180255	No_or_no_constitutive_exon
AAACCCCTAGATTCCAGCGAATGCTATTTTTGTTTCCCTGGGTGGCGCAGGA	54274098	54274187	54274048	54274100	1	LG2	ENSLOCG00000012738.1	54270725	54280318	nadk2	3462	654	180255	Yes
AGTGTTGTGTCCCGGCTCCGGCTAACCGTGGGCTCTCTCCCGCGGGGCAGAA	54546871	54547090	54547140	54547088	-1	LG2	ENSLOCG00000012829.1	54544600	54553322	cfap53	3462	654	180255	No_or_no_constitutive_exon
GCACGTGGCGGACACCTGCCGCGCCTTCATCCTCGCCAGGTAGCGGGCAGGG	57959993	57960079	57959943	57959995	1	LG2	ENSLOCG00000013298.1	57942466	57966396	bcl6b	3462	654	180255	No_or_no_constitutive_exon
TTCTTCTTCCTGCTTTTTTCTTCTGTTCCCTCCTCCTGGTCCTGGGAGAGGT	58613756	58613768	58613818	58613766	-1	LG2	ENSLOCG00000013430.1	58606443	58669912	efnb3b	3462	654	180255	No_or_no_constitutive_exon
GGGGTGGAGCGAGAGGTGACGGGCGAGGTGAAAGGTTAGAGTAAGGGCAGGG	59528413	59528458	59528508	59528456	-1	LG2	ENSLOCG00000013666.1	59522461	59530797	ephb4b	3462	654	180255	No_or_no_constitutive_exon
CCCCAGTGCGTCAGAGGTACTTGCAGAGGGATTAAAAGGATGAGGGACAGGA	59805340	59805416	59805290	59805342	1	LG2	ENSLOCG00000013712.1	59781742	59816023	CAMTA2	3462	654	180255	No_or_no_constitutive_exon
TTGTGTCACATGGCGGGAAAGAGGGGGCAGAGGCAAAGGGAATCGTAAAGAT	60692909	60693671	60692859	60692911	1	LG2	ENSLOCG00000013872.1	60689408	60693671	zbtb4	3462	654	180255	No_or_no_constitutive_exon
GACTGGACTATCATTTTGTTTTGTTTCTCGGATTCTGTGCTGGGTCAAAGGT	60992378	60992464	60992514	60992462	-1	LG2	ENSLOCG00000013965.1	60972617	61016089	chd3	3462	654	180255	No_or_no_constitutive_exon
CTCTCGCACTAACTCAGGCTCTCTCTGTCTCCTCTCTCTCCTGGGAGCAGTG	61052954	61054681	61054731	61054679	-1	LG2	ENSLOCG00000013990.1	61052954	61060205	None	3462	654	180255	No_or_no_constitutive_exon
GCCTCCCTCTCTCTCTCTCTTTTCTTCCCTCTCTGCCTCTGCTGGGGTAGGT	61321658	61321796	61321608	61321660	1	LG2	ENSLOCG00000014056.1	61313438	61323161	ap1s1	3462	654	180255	No_or_no_constitutive_exon
ACATCGAGATCGGAGAGAGTGAGGAGAGGGGGAGGGAGAGAGTAGGGCAGGA	62530471	62530524	62530421	62530473	1	LG2	ENSLOCG00000014248.1	62511073	62610835	ryr1b	3462	654	180255	No_or_no_constitutive_exon
GCCGCGGGAGATTCCAGGGAAGGAGAAGGAGAGCGCGGGGAAGGGGGGAGGG	62532325	62532371	62532275	62532327	1	LG2	ENSLOCG00000014248.1	62511073	62610835	ryr1b	3462	654	180255	No_or_no_constitutive_exon
CTGCTATGAGAAGTTTGTCAGCAAGGTGTAAATCTCTCTCTCTGGGGAAGAA	62567388	62567495	62567338	62567390	1	LG2	ENSLOCG00000014248.1	62511073	62610835	ryr1b	3462	654	180255	No_or_no_constitutive_exon
TGAGTACTGAAAGACCGCAGGAGGAGAGAAGGAAGGAGGGCAGTGAATAGGG	62635810	62635891	62635760	62635812	1	LG2	ENSLOCG00000014286.1	62633695	62641467	kptn	3462	654	180255	No_or_no_constitutive_exon
GTGAATAAATTGGACTCCGTATCCGTCTCTCTCCTCATGTGGGGGCGCAGGC	62743006	62743102	62743152	62743100	-1	LG2	ENSLOCG00000014311.1	62741579	62753297	hnrpl	3462	654	180255	No_or_no_constitutive_exon
TCCCTCTTTGCCCCTCCCGCTCCTCCTCTCTCTGTGCGCTTGTGGGACAGCC	62840829	62841467	62841517	62841465	-1	LG2	ENSLOCG00000014319.1	62840829	62853838	None	3462	654	180255	No_or_no_constitutive_exon
CGAGGTGCTCGGCGTCACAGGAGTGTGTTCTCGTTGCGGGTGGGGGCCAGGG	64314140	64314331	64314381	64314329	-1	LG2	ENSLOCG00000014556.1	64305472	64319054	SHKBP1	3462	654	180255	No_or_no_constitutive_exon
TGCTCCCCGCCAGGTTATCTCCATCTTCCTTTTTTTTTTTTGGGGTGCAGGA	64465938	64466135	64465888	64465940	1	LG2	ENSLOCG00000014580.1	64432655	64466135	None	3462	654	180255	No_or_no_constitutive_exon
ACAGGCTGTGGGTAACCCGTCTCCTGTTTCCTCGGGCTCGTGGGGGACAGGT	66557767	66557902	66557952	66557900	-1	LG2	ENSLOCG00000014677.1	66550302	66558115	si:ch211-132b12.2	3462	654	180255	No_or_no_constitutive_exon
TGTTGATGGGCTGTTGATGTGTGTTGGAATTGAAGGGGAGGGTTGGGCAGTG	66930010	66930041	66930091	66930039	-1	LG2	ENSLOCG00000014723.1	66919447	66936893	spint2	3462	654	180255	No_or_no_constitutive_exon
AAAGCACAGTGTGGGATGCATTTAATTCAACCCTAGCAAATAGGGTGCAGGA	68283253	68283298	68283203	68283255	1	LG2	ENSLOCG00000014893.1	68270815	68292030	arhgap35b	3462	654	180255	No_or_no_constitutive_exon
TTTCTGTTTCTCCTGGTTTTAACTCTCTCCCTCTGTGTCTGGGGCTGCAGGA	68482491	68484855	68484905	68484853	-1	LG2	ENSLOCG00000014916.1	68482491	68521967	prkd2	3462	654	180255	No_or_no_constitutive_exon
TGAGGATCGCTCTAACGCGCCGTCTCCGTTTTGTTCATGGGTGTGGGCAGCC	383987	384125	383937	383989	1	LG4	ENSLOCG00000000928.1	314084	459539	atrn	3462	654	180255	No_or_no_constitutive_exon
CGGTGCGTCACAAATCTCTTTTTCTTCTTTTTTTGGGGTAAAAATTATAGCC	8498070	8498331	8498381	8498329	-1	LG4	ENSLOCG00000002900.1	8487549	8592735	si:ch211-233a24.2	3462	654	180255	No_or_no_constitutive_exon
TGCGCTCACCTGCAGCAGGCGGGTGTCACAGTGTCCGTTCTGGGCGGCAGGG	11958623	11958836	11958886	11958834	-1	LG4	ENSLOCG00000004229.1	11952758	11963421	None	3462	654	180255	No_or_no_constitutive_exon
TGAGAGCGCTTCTGGGCTGATTGCAGGTTCTCTGTCTCTTGGGATTGCAGGC	12389665	12389751	12389801	12389749	-1	LG4	ENSLOCG00000004530.1	12383207	12403901	dgkaa	3462	654	180255	No_or_no_constitutive_exon
CATCGGGATAGAGGATTTCTTCAGTCCGAGGCCAGGGGAACAGCAGGCAGCT	13982842	13984220	13984270	13984218	-1	LG4	ENSLOCG00000005388.1	13976526	14007186	None	3462	654	180255	No_or_no_constitutive_exon
TGTGGCGCCCCCCTCAGGTGCAGCGGGGAGAGGCAAGCCGGGAGCTGCAGGA	15708055	15708118	15708168	15708116	-1	LG4	ENSLOCG00000006258.1	15704087	15716581	calcoco1a	3462	654	180255	No_or_no_constitutive_exon
GGAGAAAGCTGGGGGGGGTGTCTACAGGAGCGTGCATGGGTTAAAGGCAGGA	16047296	16047342	16047392	16047340	-1	LG4	ENSLOCG00000006445.1	16044798	16047994	smug1	3462	654	180255	No_or_no_constitutive_exon
GACCCTACAGAGTCTGAATTGCTGACACCTCTCTCCGTCTGTGGGCACAGGG	16806991	16807053	16807103	16807051	-1	LG4	ENSLOCG00000006838.1	16803163	16841634	dip2bb	3462	654	180255	No_or_no_constitutive_exon
CGGAGGCCAAGAAGCGCCGCTGGAGGAGGAGGAAGGAGACGGGCGAGAAGGC	17993553	17993784	17993834	17993782	-1	LG4	ENSLOCG00000007281.1	17976833	18007645	baz2a	3462	654	180255	No_or_no_constitutive_exon
GCATCTCTTCCTCTCCCTCTCTCTCGCCCCATCCCTGTCCGGGGGGAGAGAT	18713751	18713917	18713967	18713915	-1	LG4	ENSLOCG00000007652.1	18711228	18718416	PRKAG1	3462	654	180255	No_or_no_constitutive_exon
CAAGTTCTCATTGTCTGTCAGTGTGTTGACCCTTGACCCTGGGGTGCCAGGT	18842085	18842176	18842226	18842174	-1	LG4	ENSLOCG00000007708.1	18839650	18862673	lmbr1l	3462	654	180255	No_or_no_constitutive_exon
TGTGCAGCCGGACGATGTGATAACCGACCTGTTCTGTGTCTTGGGAACAGGC	26694651	26694768	26694601	26694653	1	LG4	ENSLOCG00000009531.1	26667981	26731805	None	3462	654	180255	No_or_no_constitutive_exon
CATCCCTACTATTGTCACAGTGGTAAAATTGTGTGATTGTGTGGGATTAGAT	34074651	34074855	34074905	34074853	-1	LG4	ENSLOCG00000009843.1	34059566	34103031	cc2d2a	3462	654	180255	Yes
GGGCCCATGCTGAAGAGTGCTAATGAGGAAGGCCCTCTGTGTGCGGGCAGGC	43350020	43350159	43350209	43350157	-1	LG4	ENSLOCG00000010714.1	43335311	43375373	abhd18	3462	654	180255	Yes
TTTTTGCTCTTCCTTTCTTCAATGTGTAGCATGTGACACTGGGGACTCAGGT	43629623	43629778	43629573	43629625	1	LG4	ENSLOCG00000010840.1	43607693	43630954	reep1	3462	654	180255	No_or_no_constitutive_exon
TTGGAAACAAGTTAGGGTGTGTGTACACTAATAGGGATCTTGGTGGGCAGTC	45298844	45299063	45299113	45299061	-1	LG4	ENSLOCG00000011126.1	45266018	45317590	DENND4C	3462	654	180255	Yes
TAACGGTGTGGTCTCAAGCGCTGTGGTCACATCTTCCTGGGTGGACGCAGGT	47196015	47196165	47195965	47196017	1	LG4	ENSLOCG00000011488.1	47191534	47197836	nipsnap3a	3462	654	180255	Yes
TAGTTTTTGTTTCTGTTCTTGGGGGGAAGTTACAGTGCTGTGCTGGGAAGAG	49306182	49306259	49306309	49306257	-1	LG4	ENSLOCG00000011863.1	49290688	49324039	psip1a	3462	654	180255	No_or_no_constitutive_exon
TACGAGAGTAAAAATCTCAACCTGTTTCTGTTTTTGTGTTGGGGTGCTAGCC	50664825	50664917	50664775	50664827	1	LG4	ENSLOCG00000012003.1	50634713	50693396	nfxl1	3462	654	180255	Yes
TCTGTACACATTGACAATTGGGAACTAACAGCCTGTGTTCTGGGTGTAAGGC	51534099	51534226	51534049	51534101	1	LG4	ENSLOCG00000012159.1	51525427	51543641	fnta	3462	654	180255	No_or_no_constitutive_exon
CTACCAGGGTTTGTAGAAGACAAGAGAAGGCAGACCGAGGGAAAATTAAGAG	57124272	57124337	57124222	57124274	1	LG4	ENSLOCG00000012418.1	57123362	57124337	None	3462	654	180255	No_or_no_constitutive_exon
CCTGACTCCGTCTCACCTCTCTTCTCCCTTCTCTCCCTGGGGCGGAGCAGCA	61512188	61512289	61512339	61512287	-1	LG4	ENSLOCG00000012825.1	61468064	61551389	pax5	3462	654	180255	No_or_no_constitutive_exon
AGGTAGGCGAGGGCTTGATGTGCTGCTAACCTCTTTGTTGTGGGTGGCAGGG	61717858	61717963	61717808	61717860	1	LG4	ENSLOCG00000012844.1	61710458	61721705	None	3462	654	180255	No_or_no_constitutive_exon
TTCTTCGGCACACAACTGACCTGTTTCCCCCCTCCACCCTGTGGGCACAGGA	62726167	62726322	62726372	62726320	-1	LG4	ENSLOCG00000012969.1	62721111	62730753	chrna9	3462	654	180255	No_or_no_constitutive_exon
GTTATCGCCCTCTGCTAGGATTCCTGAGTGTCCCTTCCTCTGGCGGGCAGGG	62940562	62940742	62940512	62940564	1	LG4	ENSLOCG00000013023.1	62925470	62950935	rfc1	3462	654	180255	Yes
GATTTATTGCTTAACTAACTTGCTTTGTCACTCAGGGGAAAGCCAGATAGAA	66152328	66152968	66153018	66152966	-1	LG4	ENSLOCG00000013308.1	66069303	66263455	KDM4C	3462	654	180255	No_or_no_constitutive_exon
AATAAAGATCTTTTTTCCCCGTATTTCCTGGTTTATTTTTGGGGATTTAGAT	66940302	66940413	66940463	66940411	-1	LG4	ENSLOCG00000023114.1	66934939	66941630	None	3462	654	180255	No_or_no_constitutive_exon
GCTTTCCAATTTCCTTTCCTTTCTTTTGGATTGTGTTTGGGATGTACAAGGA	70583484	70583553	70583603	70583551	-1	LG4	ENSLOCG00000013845.1	70554619	70630324	fat1a	3462	654	180255	No_or_no_constitutive_exon
CTGCACTGTGTGTATGAACAAGCGTCTTCTTTCCTTCTGGGTGAAATCAGCA	71207744	71207896	71207946	71207894	-1	LG4	ENSLOCG00000013903.1	71204717	71211089	pdgfrl	3462	654	180255	No_or_no_constitutive_exon
GTTGTGATGTTTGTGACCCATTTCCTTTCTGTGTTTTTTGGGACGTGAAGAA	71313361	71313488	71313538	71313486	-1	LG4	ENSLOCG00000013942.1	71303633	71334299	zdhhc2	3462	654	180255	No_or_no_constitutive_exon
TGTGTGTAACCCTCTTCCTCTCCTCTACCCGGCCGTTCCGGGGGGCTCAGGT	72436114	72436291	72436341	72436289	-1	LG4	ENSLOCG00000014083.1	72420458	72510631	fryl	3462	654	180255	No_or_no_constitutive_exon
TGACAAGTATAACCTTGATCATTAATATGTCGCTATTCTGGGTTGAGCAGGA	73178679	73178786	73178836	73178784	-1	LG4	ENSLOCG00000014177.1	73168249	73193054	kdr	3462	654	180255	Yes
TCCCCCATCACCCTGCACGCACACCGCTCTCCACCCATCTGCACGGGAAGAC	891219	891243	891169	891221	1	LG5	ENSLOCG00000001559.1	849599	895004	CADM3	3462	654	180255	No_or_no_constitutive_exon
ATCTCCACACAGGAAAAAGGTCACCAATGAGTGTCCTGGGAAGGTTCAAGTT	2699384	2699473	2699523	2699471	-1	LG5	ENSLOCG00000002445.1	2684595	2700005	None	3462	654	180255	No_or_no_constitutive_exon
TTTCGTCTGTGAAATTGAGTTACAAGCTGTGGGTTTGGGAGGGTTAACAGTA	2905973	2906044	2905923	2905975	1	LG5	ENSLOCG00000002560.1	2903793	2907587	hnrnpc	3462	654	180255	No_or_no_constitutive_exon
TCTGAGTCACAGCGCAGAGCCTGTGGGGGTTGGGGGAGGGGGTGGAGCAGGT	4019793	4019990	4019743	4019795	1	LG5	ENSLOCG00000003354.1	4006760	4026378	fbrs	3462	654	180255	No_or_no_constitutive_exon
GTCCAACCCCAGATAGAGGTCGGAACAGGACTCAGACGCTCTGGGGACAGGG	4068110	4069330	4069380	4069328	-1	LG5	ENSLOCG00000003391.1	4068110	4208176	None	3462	654	180255	No_or_no_constitutive_exon
TAAAAACACTTCTATTATAACGGACAGCCAGTCGAGCAATGAGGGCACAGGT	6533212	6533331	6533162	6533214	1	LG5	ENSLOCG00000004826.1	6530929	6539238	None	3462	654	180255	No_or_no_constitutive_exon
TGACCCTCGCCTCCTGTTCACGTCTCTATCTAATTGTGTGTGGGAAACAGGC	8406806	8406938	8406756	8406808	1	LG5	ENSLOCG00000005918.1	8318700	8416503	plce1	3462	654	180255	Yes
TGTCCATCGTATTATTCCCTGTTTCTGCAATGCATCTTGGGAACCAAAAGGA	10114637	10114664	10114714	10114662	-1	LG5	ENSLOCG00000006646.1	10087559	10290963	ank3b	3462	654	180255	Yes
TATGCATGACTTTTTTTTTGTAAGTGTATCTCTCCTTTTGTAATGGGCAGCG	12141786	12141990	12142040	12141988	-1	LG5	ENSLOCG00000007499.1	12140243	12184968	jakmip3	3462	654	180255	Yes
CCCGAGGGCTCCTCAGCAAACTGCCGTCTGTCTCTTTCCCACGGGGGCAGGA	13117357	13118566	13117307	13117359	1	LG5	ENSLOCG00000021722.1	13080258	13193169	None	3462	654	180255	No_or_no_constitutive_exon
CTGGAACAGGCACAGGAACCAGCAGAGCTGAGGGAGGGCAAGACACGCAGAG	15856915	15856960	15856865	15856917	1	LG5	ENSLOCG00000008452.1	15849254	15857149	dnajc9	3462	654	180255	No_or_no_constitutive_exon
TGCATATACTGTAAACCTCTGTCCCCCTCTCTCTTTCTGGGTGCGGGCAGTG	15940444	15940605	15940655	15940603	-1	LG5	ENSLOCG00000008577.1	15938130	15944882	oit3	3462	654	180255	No_or_no_constitutive_exon
GCTTTTTAACATGTCCCCCCTTGCGGGGGTTATTTGTCCTTGGGTTGAAGGG	18119341	18119480	18119530	18119478	-1	LG5	ENSLOCG00000009247.1	18112712	18122938	hnrnph3	3462	654	180255	Yes
GAGTGCTGCATTTATTTCGTTTTATGTTTCTCGCTTTTTTGTTTGGGAAGAC	20180051	20180117	20180167	20180115	-1	LG5	ENSLOCG00000009759.1	20171953	20180740	sfxn4	3462	654	180255	No_or_no_constitutive_exon
TAATAATAATAATAATAATAATAATAATAATTGTTTCTTTTGGGAATCAGGT	20756531	20756712	20756762	20756710	-1	LG5	ENSLOCG00000009835.1	20752474	20884724	CNTN3	3462	654	180255	No_or_no_constitutive_exon
TGTCACAGAGAGAACTACAACATGTTTCTTTATGTGTTTTCATGGGACAGGA	24484567	24484710	24484760	24484708	-1	LG5	ENSLOCG00000010428.1	24477008	24735743	ptprga	3462	654	180255	Yes
CTTCCAAGGCCGAGAGGGAGGTCCCATGGATTTCCCAGGGGCTAAGGAAGGC	27320915	27321478	27320865	27320917	1	LG5	ENSLOCG00000010900.1	27317364	27348523	rbm6	3462	654	180255	No_or_no_constitutive_exon
TAAGATACCCCGACTTCGAGAAAAGGCAGCATCCCGGCAGACGGGAGGAGGA	28370991	28371480	28371530	28371478	-1	LG5	ENSLOCG00000011194.1	28369516	28373566	None	3462	654	180255	No_or_no_constitutive_exon
GGCTGGAGGATCACTTGTGAGTGATGTGAGTACAATGGGCAAGGCAACAGAA	33725767	33725815	33725717	33725769	1	LG5	ENSLOCG00000012095.1	33721136	33750493	nrap	3462	654	180255	No_or_no_constitutive_exon
CAGGTCTCCGTGTGACACAGCGCACTCACGCTCTGATCTCGGGGTTGCAGGT	35811092	35811279	35811329	35811277	-1	LG5	ENSLOCG00000012496.1	35802806	35857709	opn4a	3462	654	180255	Yes
CCCAGTGCCGTGCTGTTGGTAACCTTCATTTATTCTGGATGGGGTTGCAGGT	41117205	41117424	41117474	41117422	-1	LG5	ENSLOCG00000013231.1	41114154	41225075	FLNB	3462	654	180255	Yes
GAGGCCTTGTAAGTTGAAAGTGATGTCTTGCCTGTGTGGGGGGGGTTCAGTG	41464849	41465008	41464799	41464851	1	LG5	ENSLOCG00000013306.1	41451012	41474095	appl1	3462	654	180255	Yes
TTCCCATTCCCCCCCTCTCCCGGCGGGCGGGCCTGTCTTCTCGGGGGCAGCG	41674719	41674881	41674931	41674879	-1	LG5	ENSLOCG00000013348.1	41670125	41683977	CCDC66	3462	654	180255	No_or_no_constitutive_exon
AGACTGCGGGGAGCCACGGAAAGTGGGGCGGCGGGGGGCGGAGGGCCCAGGG	50176403	50176896	50176946	50176894	-1	LG5	ENSLOCG00000014377.1	50173849	50181750	wdr6	3462	654	180255	No_or_no_constitutive_exon
TCTCGGCTGAGTGTTGCTCTGCTAACCCCGTGTCCCGCCCGTGGGTGCAGCT	50231111	50231297	50231061	50231113	1	LG5	ENSLOCG00000014385.1	50206576	50257740	celsr3	3462	654	180255	No_or_no_constitutive_exon
AGATATATAAGGGTGTAGGGGTGTGTGGATGTAGGAATATAGGGGTGTAGGG	50319078	50319122	50319172	50319120	-1	LG5	ENSLOCG00000014406.1	50313642	50321208	zgc:112334	3462	654	180255	No_or_no_constitutive_exon
CACCTGGTGTGAGACGAGATGTCACGGTGCTGTCTCACTTGGGCCAACAGGT	50665217	50665350	50665167	50665219	1	LG5	ENSLOCG00000014452.1	50660569	50679816	None	3462	654	180255	No_or_no_constitutive_exon
TGACTGTCTATTTCACTGTACCTTTATTTTCTTTCTTTCCGCCGGGACAGCC	50963466	50963586	50963416	50963468	1	LG5	ENSLOCG00000021678.1	50962916	50967626	None	3462	654	180255	No_or_no_constitutive_exon
CCGGCTGCGGGTGCGAGGCCGACCATGAGCCTGCGGAGAGGGGTTTGGAGTT	225214	225328	225164	225216	1	LG6	ENSLOCG00000000997.1	214037	226379	tceb3	3462	654	180255	No_or_no_constitutive_exon
TCGCGACCCAGCTGCAACACTGTGGCACGCGGGACACTGGGGTTCGAGAGGT	401666	403705	401616	401668	1	LG6	ENSLOCG00000001182.1	374264	460653	macf1a	3462	654	180255	No_or_no_constitutive_exon
TGAGCTGCTGACAGGGAGCACTGGGTGGGAGGTGCTTGACACCAGGGCAGAG	405721	406186	405671	405723	1	LG6	ENSLOCG00000001182.1	374264	460653	macf1a	3462	654	180255	No_or_no_constitutive_exon
CCAGGGTGGTTAATGAAGTTTCTCTCCCCCTTGTGTGTCTGGGTGTACAGGT	2283682	2284197	2284247	2284195	-1	LG6	ENSLOCG00000001807.1	2283682	2289353	fuca1.2	3462	654	180255	No_or_no_constitutive_exon
CTCTAGAGGGCAGTAGAGTCCCACAGGCTAGAGCCGGGCTTGCAAGGTAGTG	2467806	2467911	2467961	2467909	-1	LG6	ENSLOCG00000002000.1	2465518	2469007	None	3462	654	180255	No_or_no_constitutive_exon
CAGTCTGGCGGGGCTGCTGACGCGCTGCTGTCTGTGCTGTGTGTGGGCAGAC	2481565	2481688	2481738	2481686	-1	LG6	ENSLOCG00000002015.1	2479330	2488836	nt5c1aa	3462	654	180255	No_or_no_constitutive_exon
TGAGTAGTGGGCGCATGTTTTAACAAGAGTCATCTTCTCTGTGGGTGAAGGT	6848578	6848650	6848700	6848648	-1	LG6	ENSLOCG00000003716.1	6847696	6862409	tcea3	3462	654	180255	No_or_no_constitutive_exon
GCAGAGCGGTACTAACCTACCTGCCTTTCTTTCCCTCTGCGGGGAAACAGCG	7493732	7493774	7493682	7493734	1	LG6	ENSLOCG00000004107.1	7437891	7515173	epb41a	3462	654	180255	No_or_no_constitutive_exon
TAGCTCTTAAGCTCTTTCCCTGCTGAGAAATAAACCACTATTTAGGGAAGTT	7650463	7650522	7650572	7650520	-1	LG6	ENSLOCG00000004228.1	7641228	7653935	eya3	3462	654	180255	No_or_no_constitutive_exon
GTGCCTTTGTACCTTTATAATGTCAATTTATGTCACTTTTATTGGGACAGGA	9429900	9430151	9429850	9429902	1	LG6	ENSLOCG00000005034.1	9416708	9446152	None	3462	654	180255	No_or_no_constitutive_exon
AGGAGAGAGGGAGGAGTAAGGAGGTGAAGGGAGGAGGAGGGGAGAATTAGGA	13243688	13243773	13243638	13243690	1	LG6	ENSLOCG00000006572.1	13200269	13247950	None	3462	654	180255	No_or_no_constitutive_exon
CCCGCCTCCTCCCCTCTGCGTGCCCTGGACCACGAGAGGGGGGCAGGCAGGC	13481799	13481942	13481749	13481801	1	LG6	ENSLOCG00000006765.1	13470736	13489855	None	3462	654	180255	No_or_no_constitutive_exon
GGGTCGGGGGGGTCCTTCCGGGGACCCTGCTGGGGTCCGGGGGCGCGCAGAG	13664609	13664783	13664833	13664781	-1	LG6	ENSLOCG00000006885.1	13650663	13682435	brd4	3462	654	180255	No_or_no_constitutive_exon
GTCGCTCGCGTACGCTGGAGACTGACGCTTGTTTCCTTGTGAACGGGCAGAT	13789172	13789292	13789122	13789174	1	LG6	ENSLOCG00000006992.1	13784128	13794694	XAB2	3462	654	180255	Yes
TCCCCCGCAAGAAAAGACGTCGGGAAGATGAACAGCAGCGGGGCTGATAGCT	14742572	14742909	14742522	14742574	1	LG6	ENSLOCG00000007381.1	14729811	14742909	ppan	3462	654	180255	No_or_no_constitutive_exon
TCCTGCAGTCCTGCTCTCTAATTGGCATCTGTCTGTGTTCTGGGGTGCAGGA	15458450	15458585	15458400	15458452	1	LG6	ENSLOCG00000007635.1	15457286	15458585	None	3462	654	180255	No_or_no_constitutive_exon
TTGGATTTTGGAGGAGGTTATGGGTTTTGTGTCCTGTTGTGTGTGGGCAGGC	16605783	16605831	16605733	16605785	1	LG6	ENSLOCG00000008092.1	16603830	16606085	swsap1	3462	654	180255	No_or_no_constitutive_exon
AATCAATTGACTGGATTAACCTCCTTCCTCTTGCCTCCCCGGGGGGTCAGGT	16785119	16785263	16785313	16785261	-1	LG6	ENSLOCG00000008196.1	16783053	16810772	plppr2a	3462	654	180255	No_or_no_constitutive_exon
GAATAGTTGTTAGAATCCTCCTGTTTTTTTCTGTGTGGTTGGGTCGGCAGGT	18290333	18290460	18290283	18290335	1	LG6	ENSLOCG00000008804.1	18285076	18296886	SYDE1	3462	654	180255	No_or_no_constitutive_exon
AGGGCAGCCCCGCCCCGGGCGAGGTCAAGGGCGAGCTGGGAGAGGAGGAGGA	22639162	22639243	22639112	22639164	1	LG6	ENSLOCG00000009616.1	22631674	22651372	brd8	3462	654	180255	No_or_no_constitutive_exon
GAAATGGTTTGAAAGCACAGTTTTCAGTGGAGCCTGTCGGGAATGTTGAGGT	26636463	26636608	26636413	26636465	1	LG6	ENSLOCG00000010226.1	26627623	26648039	CDKL3	3462	654	180255	No_or_no_constitutive_exon
TTCTTTTGTACTACCAGTTTATTAACTGTCCTCATATCTTTGTGGGGCAGTT	27191922	27192075	27192125	27192073	-1	LG6	ENSLOCG00000010294.1	27162289	27262717	RAPGEF6	3462	654	180255	Yes
GTCAGATAATTGCAGAGTAATGGCTCCCGGTTTGTCGATTGTGTGGGCAGTA	30276824	30277020	30276774	30276826	1	LG6	ENSLOCG00000010864.1	30025535	30359204	si:ch211-12m10.1	3462	654	180255	No_or_no_constitutive_exon
TAAAATTCCATTTTTAATATTAAATAAACCCCTGGACAGGGAACATAAAGCC	31438473	31439090	31438423	31438475	1	LG6	ENSLOCG00000011233.1	31410778	31573686	None	3462	654	180255	No_or_no_constitutive_exon
TATTACTAATTGCCCTTGATGGGGGAAATCCACAACGATCTGGGACACAGAC	31448570	31449564	31448520	31448572	1	LG6	ENSLOCG00000011233.1	31410778	31573686	None	3462	654	180255	No_or_no_constitutive_exon
TCTCCGGTCCACAGTTATGTGGTTGATTACAATTATGGAAAATCTGGGAGAG	34185470	34185660	34185710	34185658	-1	LG6	ENSLOCG00000011597.1	34171175	34186028	None	3462	654	180255	No_or_no_constitutive_exon
ACCTGATTATCCTCTCGAACCCGAAGCCGGCTCTGGGGAGCGACAGCAAGAG	36658412	36658496	36658362	36658414	1	LG6	ENSLOCG00000011944.1	36657641	36658496	None	3462	654	180255	No_or_no_constitutive_exon
GGGCTGGGTGGAGAAGGGCATTGACGGGCTGTGTCTGCTCTGTGGGGCAGGT	37187721	37187903	37187671	37187723	1	LG6	ENSLOCG00000012077.1	37185382	37196639	hspa9	3462	654	180255	No_or_no_constitutive_exon
CTCAACCCTGTGTTCTCATGCTGGGGTGCTAACCTTCTCTGCCGGGGCAGGT	37420481	37420598	37420431	37420483	1	LG6	ENSLOCG00000012130.1	37411693	37430530	klhl3	3462	654	180255	Yes
CATGTGATTTAATATGTCCCCTGCTGGGGTTATTTGTCCTTGGGTTGAAGGG	39718669	39718808	39718619	39718671	1	LG6	ENSLOCG00000012510.1	39717281	39731325	hnrnph1	3462	654	180255	Yes
TTGAATGAAGTCTTTACTGGTCCTTATACGTCTGTGTTTTTGGGGTGTAGGT	1628389	1628521	1628339	1628391	1	LG7	ENSLOCG00000008714.1	1627289	1633643	ccnk	3462	654	180255	Yes
CGCAGTGCAAACCACCTGCGTTTCTCTCTCTCTTTGTCCCGGGTCGACAGGT	1921203	1921362	1921153	1921205	1	LG7	ENSLOCG00000008823.1	1835625	1989405	adck1	3462	654	180255	No_or_no_constitutive_exon
GTTTGTTCCTTCTTTCTTGTGTGTTTCTTTCTGTGGTGGCGGGGTCAAAGAC	2402339	2402418	2402289	2402341	1	LG7	ENSLOCG00000008835.1	2029588	2415212	nrxn3b	3462	654	180255	Yes
GCTGGAGCTCACCATAGTGCTTTGTTGATTCTGTCTTTGGCCGGGGACAGCT	3041288	3041484	3041534	3041482	-1	LG7	ENSLOCG00000009172.1	3040768	3064632	si:dkeyp-33b5.4	3462	654	180255	No_or_no_constitutive_exon
AAGCTCGTACCACTTCTGTGCCCGTAGATACTGAAGGGCAAACAGTACAGGT	3116311	3116445	3116495	3116443	-1	LG7	ENSLOCG00000009207.1	3093385	3122798	CTAGE5	3462	654	180255	No_or_no_constitutive_exon
TTGGAGCAAGATAAACCAATAGAGCAGCAGAAAGAGGAGGAGACGGGCAGAA	4242343	4243212	4243262	4243210	-1	LG7	ENSLOCG00000009355.1	4240630	4264115	arid4a	3462	654	180255	No_or_no_constitutive_exon
TAACGGAGATCTTTCACCCTGCACTTTGCCTGTTTCCCCTGGTGGGTTAGGA	7632017	7632221	7631967	7632019	1	LG7	ENSLOCG00000010242.1	7558402	7689911	SYNE2	3462	654	180255	No_or_no_constitutive_exon
AGCAGGCTTCAAACACAGGTTGTAATCTACTTATGTCTTTGGGGGGGCAGGC	8203675	8203761	8203625	8203677	1	LG7	ENSLOCG00000010427.1	8197466	8207208	TTC8	3462	654	180255	No_or_no_constitutive_exon
AGCGCAGACGAGCTCCTGACGAGCACCTCTCTGTGTGTCCAGTGGGACAGGG	8224720	8224891	8224670	8224722	1	LG7	ENSLOCG00000010439.1	8211570	8225330	NEK9	3462	654	180255	No_or_no_constitutive_exon
AGTGCTCCCTGAGGTCTGTCTCCCATGTGGACTGTGTTCTGGGGTTACAGGT	9604548	9604759	9604809	9604757	-1	LG7	ENSLOCG00000011094.1	9604548	9611992	actr10	3462	654	180255	Yes
CATTGCCTTGTTTCGGATTGCTCATACCTGTGCATATTTGGGATGTGCAGTG	10974060	10974173	10974010	10974062	1	LG7	ENSLOCG00000011444.1	10970996	10981974	KLHDC2	3462	654	180255	No_or_no_constitutive_exon
TGTATCTGACCAGTGTCTGAACTGAAGGTGCATTTCTTTTGGGGGCGCAGCG	16829836	16829994	16830044	16829992	-1	LG7	ENSLOCG00000012860.1	16807705	16846245	PLCB2	3462	654	180255	No_or_no_constitutive_exon
TTCGCCCCCTCGCCGGGCCCTCCCCCCTTCGCGGCCGAGGGAGACGCCAGGT	18568153	18568424	18568103	18568155	1	LG7	ENSLOCG00000013156.1	18567641	18568424	si:dkey-177p2.6	3462	654	180255	No_or_no_constitutive_exon
GCTTTGTGCCCACAGGTGACGCGGGCCCCGCGGGCGGAGCGGGCCGGCAGGC	19120928	19121075	19120878	19120930	1	LG7	ENSLOCG00000013336.1	19107426	19160383	galnt16	3462	654	180255	No_or_no_constitutive_exon
AAGAATAAAGCCAGGTAAGTGTAGAAGTGCTGTTATTGACACACGGGCAGAT	31794937	31795155	31795205	31795153	-1	LG7	ENSLOCG00000014027.1	31761875	31833940	pcnx	3462	654	180255	No_or_no_constitutive_exon
TTATTACAGTCACTGTGCCTAGGGTTGATGGTGTTGTGTCTGTGGGGCAGAT	35602282	35602346	35602232	35602284	1	LG7	ENSLOCG00000014196.1	35570005	35610594	rbm25a	3462	654	180255	No_or_no_constitutive_exon
TCACCTGAATGTCACCTGTGACGCTTTCCTTTCTCTCTCCCGGCGGGCAGGG	38226264	38226472	38226522	38226470	-1	LG7	ENSLOCG00000014486.1	38218995	38232551	tmem185	3462	654	180255	No_or_no_constitutive_exon
GTCCAGTTGTACAATAAATGCTGAGCTGGTCTTTCCTCTGGGTGTGACAGGG	38324564	38326085	38324514	38324566	1	LG7	ENSLOCG00000014511.1	38319194	38326085	pin4	3462	654	180255	No_or_no_constitutive_exon
AAATGCTTTAACAGTGCTCTAGCACATATTACCTTGCGTGGGTATGAAAGGA	41886060	41886084	41886010	41886062	1	LG7	ENSLOCG00000014722.1	41852780	41927297	None	3462	654	180255	No_or_no_constitutive_exon
TTAATGAATTTCATTCCACTGGAATGTTCCTTTCCCCTTTTGGGATGCAGGC	42394343	42394536	42394586	42394534	-1	LG7	ENSLOCG00000014778.1	42385844	42395958	si:ch211-26b3.2	3462	654	180255	No_or_no_constitutive_exon
TTCTGTGAAGCAGTTTTCCCAACAGTGCGGTTTTTGGCGGGTGTGAGCAGGA	43382641	43382752	43382591	43382643	1	LG7	ENSLOCG00000014845.1	43375103	43385964	fhdc2	3462	654	180255	No_or_no_constitutive_exon
CGGCGTCGCTCTTTGTTTTGTCCTGGCGGTGGCGCTGCTGGGGGGGCCAGAA	44276607	44276807	44276557	44276609	1	LG7	ENSLOCG00000014948.1	44259398	44289442	pof1b	3462	654	180255	No_or_no_constitutive_exon
GCTGTTCAAAGTCACACGGCTCAATCTCTCTCTTACCCCCTGGGGAGCAGGA	45510634	45510800	45510584	45510636	1	LG7	ENSLOCG00000015063.1	45502526	45511094	si:ch211-153b23.3	3462	654	180255	No_or_no_constitutive_exon
GATCGTGTTTTTCTCTTTTTTTTCCCCCTCCCGCCTGTTTCGGGATGCAGAA	45841407	45841425	45841357	45841409	1	LG7	ENSLOCG00000015083.1	45834370	45845322	hprt1	3462	654	180255	No_or_no_constitutive_exon
CGCCTCACTGTGGGTTTTATGGTGTTCTGTGTCCCTGTGTGGGCGTGAAGGC	45972779	45972966	45972729	45972781	1	LG7	ENSLOCG00000015108.1	45970947	45973742	fhl1a_(1_of_many)	3462	654	180255	No_or_no_constitutive_exon
ACTAACAAGCATTGGGATTGTAACATTGTGATTTTTTTTCTGGGAAAAAGGT	47275092	47275191	47275241	47275189	-1	LG7	ENSLOCG00000015238.1	47270857	47279637	upf3b	3462	654	180255	No_or_no_constitutive_exon
GTCCTCTGCTGTGTCTGTTCACTGTTTCTCCCTGACTCTTGTGGGCACAGGT	47784972	47785097	47784922	47784974	1	LG7	ENSLOCG00000015310.1	47776206	47789251	cenpi	3462	654	180255	Yes
TTGATTTACCATGTGAGTGTGACGGAAAACCTTTTGCTTTCCTGGGGAAGAT	269642	269776	269826	269774	-1	LG8	ENSLOCG00000015038.1	264763	273007	nfyba	3462	654	180255	No_or_no_constitutive_exon
GAAAGACCACTTTTTCTCACTCTTTTTTCCCCCTTTCCTTTCGGGAACAGAC	4927343	4927501	4927293	4927345	1	LG8	ENSLOCG00000015335.1	4925886	4936943	None	3462	654	180255	No_or_no_constitutive_exon
ATTTGATTTTTTTGATTCAGTTTTATTTTTCTTCTCCATCGGGATTATAGGG	11177252	11177420	11177470	11177418	-1	LG8	ENSLOCG00000015597.1	11165495	11178682	cav1	3462	654	180255	No_or_no_constitutive_exon
ACTCATGGGTTATGATGAAAGTAACTAATTGTGCTTTATTTGAAGGGCAGTC	11414268	11414323	11414373	11414321	-1	LG8	ENSLOCG00000015617.1	11331798	11460934	col7a1l	3462	654	180255	No_or_no_constitutive_exon
GGCCTGAAGCGCTCGTCAGAGTGCCTGGGCGGCGACAGTGCAGGGTGCAGCA	12816367	12816617	12816317	12816369	1	LG8	ENSLOCG00000015655.1	12812572	12834635	fbxo18	3462	654	180255	No_or_no_constitutive_exon
AGTGGAGTTGTCAGCTTGTTAACTCCGTGACTTGCTGTTCCTGAGGGCAGTG	20539406	20539592	20539642	20539590	-1	LG8	ENSLOCG00000015969.1	20529949	20550356	cax1	3462	654	180255	No_or_no_constitutive_exon
AGCAACCTTGAGATGTGTACTGTCACACAGCACTGCTGGAGGGTAACCAGAT	20866225	20866303	20866353	20866301	-1	LG8	ENSLOCG00000015997.1	20845073	20878867	gsap	3462	654	180255	No_or_no_constitutive_exon
CGAGCTGCATGTTTCTGTAATTGTCAAGTGGGGTTTTCTGTAACGGGCAGGT	27032005	27032157	27032207	27032155	-1	LG8	ENSLOCG00000016201.1	27029438	27044707	BEST3	3462	654	180255	No_or_no_constitutive_exon
ACGCCAGTGAAGTTGTAGCGTTTTGTGTCTTTTGTTTCTTGGGATGTCAGAG	30700393	30700621	30700671	30700619	-1	LG8	ENSLOCG00000016303.1	30688755	30755394	lin7a	3462	654	180255	No_or_no_constitutive_exon
GAAAGGGCTCACAGCAGATCTCACACCAGGAAAGTCAGGGAAGAGGTCAGAC	36192040	36192432	36191990	36192042	1	LG8	ENSLOCG00000016467.1	36168410	36232930	ptpro	3462	654	180255	No_or_no_constitutive_exon
GCGAGCGGCTCGAGCCTTTCACCATGAAGCCCGACAGGGAAGCCAAGTAGGA	36479668	36479684	36479734	36479682	-1	LG8	ENSLOCG00000016492.1	36479668	36503552	borcs5	3462	654	180255	No_or_no_constitutive_exon
GGAAAATGATCAACAGTGAATGAGGGCCCCTTCTCTTGTTGGGTTGGCAGGG	41507774	41507903	41507953	41507901	-1	LG8	ENSLOCG00000016681.1	41506103	41513443	adck2	3462	654	180255	Yes
TTATTATTACGAAGTGGTGTACTAATCTGTGGCATTACGGGTGATGGCAGGA	42050766	42050937	42050987	42050935	-1	LG8	ENSLOCG00000016695.1	42048400	42057064	yars2	3462	654	180255	No_or_no_constitutive_exon
ATAGAAATTCTCTTTGAGCTAAACTGTGTCTCTTTGTCAACATGGGGCAGGT	43755899	43755998	43755849	43755901	1	LG8	ENSLOCG00000016772.1	43750074	43764829	None	3462	654	180255	No_or_no_constitutive_exon
CACAACCACCCTCTGACTCTTGCTCTCTCGCTGCCCCGTTGGGCACGTAGAT	47819895	47820054	47820104	47820052	-1	LG8	ENSLOCG00000017001.1	47791024	47835430	None	3462	654	180255	No_or_no_constitutive_exon
AGATTATTCTTTTCCAAGCATTTCACCTGTCGCTGTCCTGTTGGGGGCAGGT	47816618	47816738	47816788	47816736	-1	LG8	ENSLOCG00000017001.1	47791024	47835430	None	3462	654	180255	No_or_no_constitutive_exon
CTGACGTCTAATTGTTCTGTAATTGTCCGTCTTTTTTGGGGGGCTGGCAGGG	47814983	47815165	47815215	47815163	-1	LG8	ENSLOCG00000017001.1	47791024	47835430	None	3462	654	180255	No_or_no_constitutive_exon
CTTGGCAGGCATGTTATCTCAACCTGTCCGTCTGTTTTGTGGGGGTACAGGA	47846594	47846788	47846838	47846786	-1	LG8	ENSLOCG00000017008.1	47839414	47852590	None	3462	654	180255	No_or_no_constitutive_exon
CTGGAGCTGCAGTGAAGCATGCTGCTCTGTTTTCTCCTGGGGTGATATAGGT	48706511	48706655	48706461	48706513	1	LG8	ENSLOCG00000017042.1	48666080	48731062	vwf	3462	654	180255	No_or_no_constitutive_exon
GACGTGTTGAGGGTCGGAGGAGAGGCAGTGGTGACGCTGTTGGGGGTCAGGT	49239371	49239508	49239321	49239373	1	LG8	ENSLOCG00000017080.1	49236543	49245292	None	3462	654	180255	No_or_no_constitutive_exon
CAGCTTTCAGTGACGACCTTGTCTGTGTGTCCACAGCGGGTGGTGGACAGCG	326672	326778	326828	326776	-1	LG9	ENSLOCG00000001733.1	323184	343773	RBBP8	3462	654	180255	No_or_no_constitutive_exon
GTCAAAAAGTTCCTGTGAAGGTAACCTGTCGTCCTTCCCTTGGGGGTTAGCT	1732076	1732199	1732249	1732197	-1	LG9	ENSLOCG00000002658.1	1710421	1786414	mtcl1	3462	654	180255	No_or_no_constitutive_exon
GGATCATTTTTTTTTCTGTGCCCTTGTGTTTCTGTTCCTGGTGGGTATAGGC	6795628	6795801	6795851	6795799	-1	LG9	ENSLOCG00000004781.1	6769624	6796391	trim55b	3462	654	180255	Yes
ACACAGGAAAGAAAAGGAAAGGAAGGAAAAAAGAGAAGCGTTAAGGGCAGAA	7624672	7624917	7624622	7624674	1	LG9	ENSLOCG00000005010.1	7610272	7624917	None	3462	654	180255	No_or_no_constitutive_exon
CGTTTTAGAAATTCCTTGATTTAACCTTTTTATTTTTCTTGGGGTCACAGTG	7800261	7800365	7800415	7800363	-1	LG9	ENSLOCG00000005062.1	7784278	7845420	chd7	3462	654	180255	No_or_no_constitutive_exon
ATACTGTTTTTGCTCATTAAAATATTTTCTTATTTTCTTCATGGGAGTAGGT	9573614	9573743	9573564	9573616	1	LG9	ENSLOCG00000005780.1	9566232	9632777	rb1cc1	3462	654	180255	Yes
CAAATGAATAACCATGGATTAAATGTCATTTTGTTTTCAAATGGGTGCAGGC	10075693	10075863	10075643	10075695	1	LG9	ENSLOCG00000005932.1	10043639	10112110	PXDNL	3462	654	180255	No_or_no_constitutive_exon
ACATCCTGTTGAAATCTTGTGAAATCAGGATGAGCCTGCAGGAAGGGCAGCA	13862318	13862333	13862383	13862331	-1	LG9	ENSLOCG00000006796.1	13849876	13871829	DSG2_(1_of_many)	3462	654	180255	No_or_no_constitutive_exon
CTTTTTGGAGAGCAGCCCTAACCATATCTTCTCTCATTCCTATGGGATAGGT	19341994	19342127	19341944	19341996	1	LG9	ENSLOCG00000008713.1	19334825	19344663	aoc1	3462	654	180255	No_or_no_constitutive_exon
CTTCATTTTGTTGTCTTCCTTATTTTTGTCCTCTGTGTGTGGGGCTGCAGGA	19955882	19955988	19956038	19955986	-1	LG9	ENSLOCG00000008785.1	19952294	19961776	None	3462	654	180255	No_or_no_constitutive_exon
TCTGAGAATTATTTTGGTCAGTGATGATGAAGCTGTGGTTGGGGTTGCAGAT	20237393	20237516	20237566	20237514	-1	LG9	ENSLOCG00000009009.1	20229218	20249502	None	3462	654	180255	No_or_no_constitutive_exon
ACACATCAAACTAATTTAACACATTTCCCCTTCTTTGTGCGTGGGAGAAGAG	20712234	20712356	20712184	20712236	1	LG9	ENSLOCG00000009140.1	20644788	20769174	None	3462	654	180255	No_or_no_constitutive_exon
CAAGTATGGTTTACTGTATAATAATATCTGTCTTGTATGTCTGGGTGAAGGT	20729072	20729186	20729022	20729074	1	LG9	ENSLOCG00000009140.1	20644788	20769174	None	3462	654	180255	No_or_no_constitutive_exon
TATTTTATATAGGTTAACATCTTGTGTATTTTCTTTTGGGGACTTAAAAGGC	30404724	30404821	30404674	30404726	1	LG9	ENSLOCG00000010730.1	30399938	30409380	rpl37	3462	654	180255	No_or_no_constitutive_exon
ACACCTTCAAGAAAAAGAGGGTTATAATTGCTGTTTTTTGTGTGAGGGAGAG	34467937	34468119	34467887	34467939	1	LG9	ENSLOCG00000011568.1	34411640	34471594	prlh2	3462	654	180255	No_or_no_constitutive_exon
AAACCTGAGGAGAGTTTGAATAAAGGTCTAAATTCTGACGTTGTGGGAAGTT	34482646	34482684	34482734	34482682	-1	LG9	ENSLOCG00000011575.1	34478142	34615124	myrip	3462	654	180255	No_or_no_constitutive_exon
ACACCTACGTTGTACTGCTGAATGAGCTCGTCTTCTCTTTCATGGGGCAGAC	36572203	36572385	36572435	36572383	-1	LG9	ENSLOCG00000011924.1	36565151	36587815	zgc:111976	3462	654	180255	No_or_no_constitutive_exon
ACCTGACATTCAAAACAAAAAGGTTTTGACTATTCTGTTGGGGTTAACAGGA	40288465	40288580	40288415	40288467	1	LG9	ENSLOCG00000012308.1	40106640	40343119	dip2ca	3462	654	180255	Yes
TGACTCGTACTTTTCTTTGCCATCCTTTCCTGTGACTGGGGGGGCATTAGGG	40626445	40626763	40626813	40626761	-1	LG9	ENSLOCG00000012365.1	40607481	40630544	wdr60	3462	654	180255	No_or_no_constitutive_exon
GATTAGTACAGCAGCTTTTGTGAAACTACTTTTGATTTGGGGTTGAACAGGA	43073644	43073760	43073594	43073646	1	LG9	ENSLOCG00000012640.1	43069114	43076578	znf622	3462	654	180255	No_or_no_constitutive_exon
ACTGTGATGCTTTAATGTTTTTTTTTTCATCTTTGTTTTTTAACGGGCAGAT	48860156	48860240	48860106	48860158	1	LG9	ENSLOCG00000013051.1	48845597	48872428	dspa	3462	654	180255	No_or_no_constitutive_exon
TTCTCAAAGTGGAAACACATTGTTGGCCTAGCTTTCTTAGAACTGGGTAGGC	48906753	48906810	48906703	48906755	1	LG9	ENSLOCG00000013065.1	48872981	48954125	tns3.2	3462	654	180255	No_or_no_constitutive_exon
AAATATTAGTCTATTGCTGTTTGTTCAGCTTTTTTTCTCCACCGGGGTAGGT	50497682	50497810	50497632	50497684	1	LG9	ENSLOCG00000013303.1	50497078	50503816	None	3462	654	180255	Yes
GTCTAGAACAATGCGCAATGTTTCACCTTTACTGTTCTTCACATGGGCAGGC	51460540	51460600	51460490	51460542	1	LG9	ENSLOCG00000013442.1	51453696	51476009	pign	3462	654	180255	No_or_no_constitutive_exon
AGTTTACGCAATTTAATGTGTTTTATGCTGTTTTATTATTTTGGGAACAGGT	52072470	52072533	52072420	52072472	1	LG9	ENSLOCG00000013486.1	52060540	52104764	None	3462	654	180255	No_or_no_constitutive_exon
GAGTTGAATTCTCGCTCATGCCTTGCTGCACTTCTCCCCCGGGTGAACAGAG	2199262	2199429	2199212	2199264	1	JH591410.1	ENSLOCG00000000819.1	2161066	2206532	itgb1b.1	3462	654	180255	Yes
TTATTTACTCTGTGTCTGCTTATTTATATGCTGATTCTTGGGGGGAAAAGCA	622178	622196	622128	622180	1	JH591411.1	ENSLOCG00000001143.1	541943	667498	nrcama	3462	654	180255	No_or_no_constitutive_exon
TAGACAACTTTCATTTGTTTCTTCTGCATTCTTTATAATGGGAAATATAGGT	662674	662686	662624	662676	1	JH591411.1	ENSLOCG00000001143.1	541943	667498	nrcama	3462	654	180255	No_or_no_constitutive_exon
GGTGAATTATCAGTTGAAAAGTTTGTGTTTTCTCTCTCCTTTGGGAACAGCA	142171	142447	142121	142173	1	JH591430.1	ENSLOCG00000000121.1	139048	152268	None	3462	654	180255	No_or_no_constitutive_exon
TGAGAAATACAGAATGTTTGACTGCTTTTTTTCTTGTTTGGGGGGGTTAGGC	492532	492724	492482	492534	1	JH591430.1	ENSLOCG00000000299.1	481479	495250	dbt	3462	654	180255	Yes
AGAGGAGAGGACAGAGAATCCTCCAGTAAAAAACACACACAACAGGGCAGGA	387054	387074	387124	387072	-1	JH591434.1	ENSLOCG00000023094.1	383564	387452	None	3462	654	180255	No_or_no_constitutive_exon
ACAGCAGCAGCAGCTGCAGCAACAGCATCACAGCAAGGGGGCAGCGGAAGGG	151593	151889	151543	151595	1	JH591436.1	ENSLOCG00000014667.1	115351	162915	mapk8ip1a	3462	654	180255	No_or_no_constitutive_exon
TCTTTTTATAAATGCACCACTTTTCTGGTTCTTTCTGATTGGGTTTGAAGGT	313465	313655	313415	313467	1	JH591436.1	ENSLOCG00000014674.1	279710	325582	LRP4	3462	654	180255	No_or_no_constitutive_exon
AAGGTGAGCTGATATGAGATCTTTCTCAATCTCTAATAAAGGGATTTGAGTT	227075	227153	227025	227077	1	JH591441.1	ENSLOCG00000000810.1	223718	231143	None	3462	654	180255	No_or_no_constitutive_exon
AGGACAGGGCTGGGCATGAGCTGCTGACAGAGGGAGAGGGGGTGATGGAGGG	41786	42168	41736	41788	1	JH591447.1	ENSLOCG00000021405.1	33256	42168	None	3462	654	180255	No_or_no_constitutive_exon
AGGGGCCAGTGGAGGGAGACAGAAGGGGAGGAGACAGTGGGAGGGGCCAGGT	145984	146663	146713	146661	-1	JH591448.1	ENSLOCG00000022165.1	145320	154701	None	3462	654	180255	No_or_no_constitutive_exon
TTTAGTGCCTGCTGTTTTTGTATTGCTGGTATAGTGGGTTCTGGACAAAGGC	49759	49831	49709	49761	1	JH591457.1	ENSLOCG00000012167.1	38840	50602	mcm3l	3462	654	180255	No_or_no_constitutive_exon
GTCTAGGCTGTCGCTGGTTGCACTGACTGCTTCATGTTTCTGGGGTGCAGAG	118456	118565	118406	118458	1	JH591457.1	ENSLOCG00000012192.1	92758	165034	trappc8	3462	654	180255	Yes
GCTGGTCTGTTTGCAGTAATTGTCATTCGACCTCCGTCCTGTGGGGGCAGTA	84025	85250	83975	84027	1	JH591460.1	ENSLOCG00000000523.1	83365	85250	None	3462	654	180255	No_or_no_constitutive_exon
CAGTATCTCGGGCATCAGGTCAGTGTCATGGGCAGAGGGTCAGGCAGCAGGT	67586	68856	67536	67588	1	JH591461.1	ENSLOCG00000021857.1	66497	68856	None	3462	654	180255	No_or_no_constitutive_exon
ATTGGATAAGTGTTCATTGATCTCTACGATCTCTTTTTGCCGGGGTGCAGAG	40178	40338	40388	40336	-1	JH591472.1	ENSLOCG00000000125.1	24045	72841	c3b.2	3462	654	180255	Yes
AGAGGGAGAGGAGAAAGAGGCAGAGGGGAAAGAGGGAGAAAGAGGGAGAGGA	2536	2656	2706	2654	-1	JH591473.1	ENSLOCG00000000329.1	2536	3710	None	3462	654	180255	No_or_no_constitutive_exon
CCAGTCTCTCGTTTTCCCAGGATGTCCAGAAGCTGACAGTGGGAAGACAGGT	13372	13583	13633	13581	-1	JH591485.1	ENSLOCG00000022370.1	7762	15787	None	3462	654	180255	No_or_no_constitutive_exon
TGTGTGGGATTTAAATGTGTGTGGTGTTTCTTTACTGTGTGGGTGTGTAGTA	75631	75748	75798	75746	-1	JH591485.1	ENSLOCG00000000132.1	71133	82728	None	3462	654	180255	No_or_no_constitutive_exon
CGTTGCCATTTTGAGCGAAGCAGGGTAGATGCAGTCGGGTACAAGTAGAGAG	5817	5936	5767	5819	1	JH591503.1	ENSLOCG00000023078.1	20	5936	None	3462	654	180255	No_or_no_constitutive_exon
CACCACTACCCTGCACCTCACCCCAGTGTGTCTCTGCCTCTGGGGCGCAGGC	36025	36214	35975	36027	1	JH591543.1	ENSLOCG00000000228.1	23353	36527	pnpla2	3462	654	180255	No_or_no_constitutive_exon
CGCCTCACTGTGGGTTTTATGGTGTTCTGTGTCCCTGTGTGGGCGTGAAGGC	20	259	309	257	-1	JH591607.1	ENSLOCG00000011484.1	20	7528	fhl1a_(1_of_many)	3462	654	180255	Yes
AACTGCAACGAGGACAGGCACCTGGCAAAAACCTACGGGCAGCCAAAAAGTG	605	683	555	607	1	JH591619.1	ENSLOCG00000000561.1	173	683	None	3462	654	180255	No_or_no_constitutive_exon
GACAGGGGACAGGAGCACAGGGGACAGGAGAGCAGGGGACAGGAGCACAGGG	44463	45401	44413	44465	1	JH591620.1	ENSLOCG00000021393.1	43507	45401	None	3462	654	180255	No_or_no_constitutive_exon
GACAGGAGCACAGGGGACAGGAGAGCATGGGACAGGAACACAGGGGACAGGA	44531	45401	44481	44533	1	JH591620.1	ENSLOCG00000021393.1	43507	45401	None	3462	654	180255	No_or_no_constitutive_exon
TGTGTGCTCCTGCGCCTCACGCATTCCCGTGCCTGTGTGTGGGAGTACAGGG	37246	37347	37397	37345	-1	JH591645.1	ENSLOCG00000000407.1	25334	40397	myrf	3462	654	180255	No_or_no_constitutive_exon
TGTATGTGCCGTGCGCGTCTCTCATGTGTGTCTTTGCGCGGGGGGAGCAGGC	14869	15075	14819	14871	1	AHAT01042935.1	ENSLOCG00000000449.1	1843	17269	cfap99	3462	654	180255	No_or_no_constitutive_exon
GTTTTTTGTGAGTGCGGTCCTCTTTCTTCTCTGATCGCTCGGTGGGACAGGC	15771	17269	15721	15773	1	AHAT01042935.1	ENSLOCG00000000449.1	1843	17269	cfap99	3462	654	180255	No_or_no_constitutive_exon
GTGAGAGGGGTGTGTGTGGGTGTGTGTGTGTGTGTGAGAGGGAGAGAGAGGT	247	1412	197	249	1	JH591782.1	ENSLOCG00000022611.1	20	1412	None	3462	654	180255	No_or_no_constitutive_exon
ACTGCTCACTTCGGCTCGCTCTTCTAACCTGGTCCTCTCTGGGCCAACAGGT	5259	8319	5209	5261	1	AHAT01043543.1	ENSLOCG00000000404.1	0	8319	aldh3b2	3462	654	180255	No_or_no_constitutive_exon
TTGTCTTTAACCACCCGTCTATGCTTGTGTCGCCCTCCTCTGGGACACAGCG	2609	2661	2559	2611	1	AHAT01043619.1	ENSLOCG00000000295.1	0	7836	None	3462	654	180255	No_or_no_constitutive_exon
ATCAGATGTACTGTAGAGACAGAAGCTGCCGTTGCTTTTGTCGGGAACAGGG	4283	4450	4233	4285	1	AHAT01043635.1	ENSLOCG00000014086.1	524	7672	None	3462	654	180255	No_or_no_constitutive_exon
ATCAGATGTACTGTAGAGACAGAAGCTGCCGTTGCTTTTGTCGGGAACAGGG	4310	4477	4260	4312	1	AHAT01043634.1	ENSLOCG00000000363.1	529	7353	None	3462	654	180255	No_or_no_constitutive_exon
GGGCGGCTGATGTCTGAACGTCTCCCTCTCTCTCCTCCGTGGGCGCGCAGCT	3187	3805	3855	3803	-1	JH591994.1	ENSLOCG00000023105.1	3187	5187	None	3462	654	180255	No_or_no_constitutive_exon
GGGAGAGGGAGTGAAGGAGAGAGGGAGTGAGACGAGAGAGCGAGGGAGAGAG	3989	4112	4162	4110	-1	JH592026.1	ENSLOCG00000023245.1	2985	4676	None	3462	654	180255	No_or_no_constitutive_exon
GAGAGAGCGAGATGAGAGAGGGAGTGAGACAAGGGAGAGATGGGAGAGAGGA	2985	3777	3827	3775	-1	JH592026.1	ENSLOCG00000023245.1	2985	4676	None	3462	654	180255	No_or_no_constitutive_exon
GGGGAGAAAGGGGTGTGGTCACACAGTGAGGGCGGGGCCAGGGGAGAAAGGG	1166	1672	1116	1168	1	AHAT01044569.1	ENSLOCG00000021461.1	20	1672	None	3462	654	180255	No_or_no_constitutive_exon
GAGCTGGGAGTCAGACAGACAGACAGGCAGACAGGTGAGCTGGGAGACAGAC	38	539	589	537	-1	AHAT01044869.1	ENSLOCG00000021054.1	38	1282	None	3462	654	180255	No_or_no_constitutive_exon
GACACCAGCAGCCTCTAGACTGCACAGCCTGCCTCTCCCTGTGTGGGCAGGT	244472	244633	244422	244474	1	LG21	ENSLOCG00000001030.1	242121	245839	None	3462	654	180255	No_or_no_constitutive_exon
CGACCCCCCCCTTCCCCCTCCCGGCTCTGCTGTGCCGTTCCGGGGCGCAGTA	267779	268007	267729	267781	1	LG21	ENSLOCG00000001110.1	263607	270241	entpd2b	3462	654	180255	No_or_no_constitutive_exon
TAGGACAGTTCTCCCCCGTGACCCTTCTCCCTCTCTCTGGGTGGGGGTAGGT	1389248	1389501	1389551	1389499	-1	LG21	ENSLOCG00000001511.1	1387750	1391448	None	3462	654	180255	No_or_no_constitutive_exon
TTTTCGTTCTCTGTCTGAGCGGTTGTGTTTCTGGGACTGGGGGGGTTTAGGC	1500267	1500500	1500550	1500498	-1	LG21	ENSLOCG00000001584.1	1497643	1653605	cacna1ba	3462	654	180255	No_or_no_constitutive_exon
CCCTGAAATGCGAGCCTCCTCGGTTCATCGTTCTTTTTCCCGGGATGCAGGG	1679631	1679858	1679908	1679856	-1	LG21	ENSLOCG00000001665.1	1663684	1684584	EHMT1	3462	654	180255	No_or_no_constitutive_exon
GACGCTGTGTTCACCTGTGGCGTTTCTCTGTGTCTCCCGCTGGGGAACAGGA	1788155	1788261	1788311	1788259	-1	LG21	ENSLOCG00000001748.1	1781073	1791291	si:ch211-282j22.3	3462	654	180255	No_or_no_constitutive_exon
TTCCAGGGCCTGCCTGCAGGGGGCAGCGCGGATGAGCCCGAGCCGGGCAGCT	1961593	1961722	1961772	1961720	-1	LG21	ENSLOCG00000001867.1	1958582	1970636	NOXA1	3462	654	180255	No_or_no_constitutive_exon
TGGGGTGGGGGTGCGCCGCACGTGGGGCAGTGGCTAAAAAATCAGGGTAGCA	2274751	2274777	2274827	2274775	-1	LG21	ENSLOCG00000002108.1	2236967	2309050	hmcn2	3462	654	180255	No_or_no_constitutive_exon
CATGTTGAAATCGACACTGGATCCGTGCTGCACGTGGCAGTGGGACACAGAT	2273093	2273237	2273287	2273235	-1	LG21	ENSLOCG00000002108.1	2236967	2309050	hmcn2	3462	654	180255	No_or_no_constitutive_exon
CCCCCACCCCCCCCCCTCGTTCTCACCTCTCCTTTCCTCCGTGGGCGCAGTG	2256930	2257087	2257137	2257085	-1	LG21	ENSLOCG00000002108.1	2236967	2309050	hmcn2	3462	654	180255	No_or_no_constitutive_exon
GTTTGCTCCCTAGCTGACCGGTCTGCTTCTCCGTCTGTCTGTGTGGGCAGTG	3141564	3141889	3141939	3141887	-1	LG21	ENSLOCG00000002585.1	3141564	3150379	None	3462	654	180255	No_or_no_constitutive_exon
ATCTGTTAACCTGTTGTCGTGTTTGTCTGTGTGTTGGTGGGGTGGGATAGTG	3968017	3968128	3968178	3968126	-1	LG21	ENSLOCG00000002828.1	3868143	4010314	RABGAP1	3462	654	180255	Yes
GATCAGACTGTTGCAGACTGGAGGGAAGAATCATGCTCTCGGGGTTACAGGT	4976675	4976861	4976911	4976859	-1	LG21	ENSLOCG00000003419.1	4953612	5001676	notch1b	3462	654	180255	Yes
GTTTCACTGAGTTTGTACCTCTCTCGTCTTGTTTTGGTGGGCAATGGCAGAA	5367624	5367787	5367574	5367626	1	LG21	ENSLOCG00000003643.1	5348432	5372336	egfl7	3462	654	180255	Yes
GCCAGAAAGTCCAATTGAATATTTTTGTTTTTATGTTGTTGGGGATTTAGGG	8299752	8299806	8299856	8299804	-1	LG21	ENSLOCG00000004021.1	8274144	8300784	usp20	3462	654	180255	No_or_no_constitutive_exon
AACAAACTGTGTTTGTTTTGCGGAATTGTTTTTCTCCTCGGGGAGGCCAGGC	12087424	12087556	12087606	12087554	-1	LG21	ENSLOCG00000004964.1	12081489	12090910	haus4	3462	654	180255	No_or_no_constitutive_exon
GACAATCTGAAGACGTTGACATTTCATTTTTCAATTCATCCGTGGGACAGGT	12108027	12108180	12108230	12108178	-1	LG21	ENSLOCG00000004994.1	12104468	12109981	RABEPK	3462	654	180255	No_or_no_constitutive_exon
GCACCCCCTCACCCTCCTCCTCTTCTCTCCCCACCCCCCCGGGGGCGCAGAT	13838830	13838952	13838780	13838832	1	LG21	ENSLOCG00000005526.1	13828521	13842064	gsna	3462	654	180255	No_or_no_constitutive_exon
CTTTGAACTTCACTGTTTCCCCTCCCTTTCTCCCTCGCCTGGGGCGTCAGGA	14133096	14133294	14133046	14133098	1	LG21	ENSLOCG00000005785.1	14127344	14134297	cel.2	3462	654	180255	No_or_no_constitutive_exon
AGACAGGGCGGCTGTCTGACGGCTCTGTTCTTCCCCCCGGGGGGGCGCAGGG	14258176	14258405	14258126	14258178	1	LG21	ENSLOCG00000005909.1	14255337	14263496	gle1	3462	654	180255	No_or_no_constitutive_exon
AGTCCTTCAGCTTGGTGACTCTCTCCCCGTCTCTCTCTCTCTGGGAGCAGGT	14278323	14278478	14278273	14278325	1	LG21	ENSLOCG00000005929.1	14274693	14317913	spna2	3462	654	180255	Yes
TGCTCCTCCCTGACCTGTGGTGTGTGTCGTTGTCTCTGGGGGCGGGGCAGCC	14340626	14340803	14340576	14340628	1	LG21	ENSLOCG00000006047.1	14332471	14344531	pkn3	3462	654	180255	No_or_no_constitutive_exon
AGCAGGACGACGAGGAGGAGGAGGAGGAGGAGGGCAGCGGGGAGGAGGAGGA	228657	232600	232650	232598	-1	LG22	ENSLOCG00000000983.1	228657	250188	baz1b	3462	654	180255	No_or_no_constitutive_exon
GGGAGTTTTTACTGCAGCTGTTGACTGTTTTCTCTGCCTTTCTGGGAAAGGA	284973	285152	284923	284975	1	LG22	ENSLOCG00000001105.1	281808	286723	nsun5	3462	654	180255	No_or_no_constitutive_exon
CTCTGGCTGGTGCACTTTTTTGCAAAACTGAATGCTTCTGAATTGGGCAGGT	508496	508611	508661	508609	-1	LG22	ENSLOCG00000001333.1	499530	529936	trim37	3462	654	180255	Yes
AGGTCTTATATCTATGCATTGCGGTATAAAAATGCATGTTGGTTGGGCAGGG	502095	502254	502304	502252	-1	LG22	ENSLOCG00000001333.1	499530	529936	trim37	3462	654	180255	No_or_no_constitutive_exon
CTCACTGTCACACTGTCTGCTTTCACCCCCTATCTTCACTGCGGGCACAGCG	548403	548424	548474	548422	-1	LG22	ENSLOCG00000001391.1	540655	551255	rabgef1	3462	654	180255	No_or_no_constitutive_exon
TGCTGCTGCGGTGCTGGAGCCTGACGTGTTCCTCTGCTTGGTGGGTGCAGGT	687565	687648	687698	687646	-1	LG22	ENSLOCG00000001485.1	682495	690770	bud23	3462	654	180255	No_or_no_constitutive_exon
TTGTCTTTAACCACCCGTCTATGCTTGTGTCGCCCTCCTCTGGGACACAGCG	1211111	1211163	1211061	1211113	1	LG22	ENSLOCG00000001933.1	1208848	1217295	rcc1l	3462	654	180255	No_or_no_constitutive_exon
CACCTGTTCAGCCATGTTCCTCACTGATGGTCTTTTCTCTGGGGTGGCAGGA	2864082	2864221	2864032	2864084	1	LG22	ENSLOCG00000002683.1	2829549	2908219	atp2a3	3462	654	180255	Yes
CTTTGCATAGTAGCACAAAAAAATGTGCCGGTTTGACCGTGGGCATGCAGTT	3888593	3888608	3888543	3888595	1	LG22	ENSLOCG00000003448.1	3883150	3894686	None	3462	654	180255	No_or_no_constitutive_exon
ACAGTGATTCAGTAGCTGCTTCATGTAGGACTCTTAATTTGGGATTGCAGGT	4727740	4727938	4727988	4727936	-1	LG22	ENSLOCG00000003892.1	4712809	4745656	CLTC	3462	654	180255	Yes
CCCACTGTCTCGGTCCCATGCTTACTTGCGTGTGTCTCTCTGGGAACCAGGT	5566047	5566194	5565997	5566049	1	LG22	ENSLOCG00000004273.1	5555522	5576149	None	3462	654	180255	No_or_no_constitutive_exon
ACGTTGTTTTCTTTCTCGGCATCCACCTCTGTTGATCCGCGGGGGAGCAGGT	8255487	8255622	8255437	8255489	1	LG22	ENSLOCG00000005260.1	8215189	8276464	sgsm2	3462	654	180255	No_or_no_constitutive_exon
ACACCTGACCTGAAACTTTGCGTGCTGTCTTTTGTCTGCGCTGAGGGCAGGT	8347151	8347250	8347300	8347248	-1	LG22	ENSLOCG00000005302.1	8340562	8348509	crcp	3462	654	180255	No_or_no_constitutive_exon
CTTTACTTAAAATGCCTTGCTCACCTCTCCTCTCCTCTCTGGGGCTGCAGCT	9084456	9084637	9084406	9084458	1	LG22	ENSLOCG00000005815.1	9082891	9087366	rpl23a	3462	654	180255	No_or_no_constitutive_exon
TTGTGTGTCTGTTTCTCTCCCGAACTTCGCTGCCTAACCAATGGGAGCAGGA	10417397	10417517	10417567	10417515	-1	LG22	ENSLOCG00000006583.1	10410162	10429188	coro6	3462	654	180255	No_or_no_constitutive_exon
GCCTGTGGCCTGCCGGCGTGACTGACGGGCTGTGTCTGGCACTGGGACAGAG	10613821	10613950	10613771	10613823	1	LG22	ENSLOCG00000006751.1	10612870	10618085	tekt1	3462	654	180255	No_or_no_constitutive_exon
AGCATTTCAATGTCCTCGGTACACATAACCATGAACTCTGATGTGGGCAGGT	11309627	11309711	11309761	11309709	-1	LG22	ENSLOCG00000007016.1	11304680	11324415	pitpnaa	3462	654	180255	No_or_no_constitutive_exon
ATTCTGACTTTCTGTTTATGATCTAATTTCCTGCACACTGGGATAATTAGGC	918010	918112	918162	918110	-1	LG23	ENSLOCG00000000792.1	910025	935791	FAM92B	3462	654	180255	Yes
GGCAGGGAGCGTGTTCGGGCGCTAAACAGACAGAAAAGAGAGTCTGGGAGTG	947277	948265	947227	947279	1	LG23	ENSLOCG00000000856.1	946084	948388	None	3462	654	180255	No_or_no_constitutive_exon
TAAAAGATTCCCGCGTGATTCTGATGGCCCCTCTGGTGTTCTGGGGGCAGCC	1244728	1244900	1244678	1244730	1	LG23	ENSLOCG00000000986.1	1225485	1260409	dusp22a	3462	654	180255	No_or_no_constitutive_exon
AAAGGCTGATTTCCAAGCGGAACATTTAGACATTAAGGGGATCAAAACAGAA	4061598	4062368	4062418	4062366	-1	LG23	ENSLOCG00000002480.1	4061598	4167317	zfpm1	3462	654	180255	No_or_no_constitutive_exon
TAGTTCATGCTTTTTGTTTCCCACACCTGTTTTTGTCCTTGGGGTTGCAGCT	6610579	6610680	6610529	6610581	1	LG23	ENSLOCG00000003699.1	6600465	6616613	csnk2a2b	3462	654	180255	Yes
TGGTGCTGTTTTGGTCATTCACATAAAACAAGCAATTGGGCTGAGAGCAGGA	7015503	7015546	7015453	7015505	1	LG23	ENSLOCG00000003985.1	7012383	7044130	nfat5b	3462	654	180255	No_or_no_constitutive_exon
GGCATACAAGTGACGGCAGAGCACAGTCCCGACATCACCAGTATGGGCAGCC	8134903	8135116	8135166	8135114	-1	LG23	ENSLOCG00000004385.1	8133922	8137587	atxn1l	3462	654	180255	No_or_no_constitutive_exon
AGCTACATCAAATTACTGTTTGTGTGCCATATGTTTTTTTTGAAGGGCAGAA	9015396	9019088	9015346	9015398	1	LG23	ENSLOCG00000005055.1	9000124	9019088	dync1li2	3462	654	180255	No_or_no_constitutive_exon
TCACATAAATCTGTGCTGAACTCGTCCCTTTCTTTCTCTCTGTGGGGCAGAA	12954358	12954962	12955012	12954960	-1	LG23	ENSLOCG00000006495.1	12954358	12978561	calb2a	3462	654	180255	No_or_no_constitutive_exon
CACCCTCATCTTGCCGTTTCTCTTTTCTCTCTCCCCCTGGGGGGGTGCAGGT	15986411	15986909	15986959	15986907	-1	LG23	ENSLOCG00000007716.1	15973360	15988219	rspry1	3462	654	180255	No_or_no_constitutive_exon
GCAGCCCTGTGTGGATCCTGATATCCTGTTTCCTGTGTTTCGGGGGCCAGAT	16035964	16036039	16036089	16036037	-1	LG23	ENSLOCG00000007746.1	16011257	16043394	cpne2	3462	654	180255	Yes
TGCAAGTGCTAAACCTGCCTTGAGCCATATGCTGTGTTTCTGGCGGGCAGTG	16171041	16171186	16170991	16171043	1	LG23	ENSLOCG00000007883.1	16163976	16174135	bbs2	3462	654	180255	No_or_no_constitutive_exon
CAAGCAAACTGGAATGTGGAGAGAGGGAGCTTGTTACAGGGTGTGAGTAGCA	16890704	16891009	16891059	16891007	-1	LG23	ENSLOCG00000008250.1	16848729	16905385	plekhg4	3462	654	180255	No_or_no_constitutive_exon
GGTGACCCTTGACGCTTGACCCTTTGCTTCTCTCCCCTCCGCGGGGACAGGT	241400	241537	241587	241535	-1	LG24	ENSLOCG00000003550.1	236912	247746	ATP4A	3462	654	180255	No_or_no_constitutive_exon
CGGAGTGCGCTGCCATCCGCAGGGAGTGGGTGGTCGGAGGGAGGTGCCAGCC	902903	903020	902853	902905	1	LG24	ENSLOCG00000004010.1	900268	906691	igflr1	3462	654	180255	No_or_no_constitutive_exon
CGACGAGGAGGGCGAGGAAGAGGAGGGCCGAGGCGGGGCGCAGAGGGCAGGG	1187306	1187578	1187628	1187576	-1	LG24	ENSLOCG00000004208.1	1173597	1212680	None	3462	654	180255	No_or_no_constitutive_exon
AGCAGAGGGGGCCCCGCGGGGCCCGGGCGGGAGGCGGGCCGGCGCGGGAGGC	1186945	1187201	1187251	1187199	-1	LG24	ENSLOCG00000004208.1	1173597	1212680	None	3462	654	180255	No_or_no_constitutive_exon
TCTTTCGGAAACCGACCCGGGGCGAACCTCTCGACACCAGAACTGGGCAGGA	1308491	1308535	1308441	1308493	1	LG24	ENSLOCG00000004280.1	1308012	1313226	si:ch211-79k12.1	3462	654	180255	No_or_no_constitutive_exon
GGATGAAGCTGGTTTTTTGTCCTTCTGTCCTGGCGCTGTCCGGGAAGCAGGG	1885675	1885786	1885836	1885784	-1	LG24	ENSLOCG00000004589.1	1881183	1888598	rabac1	3462	654	180255	No_or_no_constitutive_exon
CCCCCCCACACCCCTCTGATGCCCCCCCGCGTTTCCCCCTGCTGGGACAGGT	2198470	2198590	2198420	2198472	1	LG24	ENSLOCG00000004700.1	2194329	2211935	dyrk1b	3462	654	180255	No_or_no_constitutive_exon
GAGGTCTTCATCACAGACTCGTTGGTGTCAGATTTCTGTTTGGGGTGCAGGA	2312500	2312537	2312587	2312535	-1	LG24	ENSLOCG00000004770.1	2311047	2315012	None	3462	654	180255	No_or_no_constitutive_exon
GGAAATTCGGGGCCCCAAGTTCATGACCAAGACGTAAGTGTGGGGATCAGCG	2312503	2312665	2312715	2312663	-1	LG24	ENSLOCG00000004770.1	2311047	2315012	None	3462	654	180255	No_or_no_constitutive_exon
TGAGACGAGAGTCAATGCAAGAGATGGGTATTTATTTATTTTGGGGACAGAT	2912547	2912805	2912497	2912549	1	LG24	ENSLOCG00000005232.1	2882892	2924379	MAG	3462	654	180255	No_or_no_constitutive_exon
ACATGTCTCCCTCTAAGAATTGAGTGTTTAGCCTCTGTGTTAAGGGAAAGGA	4306529	4306543	4306479	4306531	1	LG24	ENSLOCG00000006136.1	4304925	4310829	None	3462	654	180255	No_or_no_constitutive_exon
GGCGGCGGGGGGAGGCTCTGGCTCTGAGCTCTTGTGTGCTGTGGGCGCAGGT	4527228	4527357	4527407	4527355	-1	LG24	ENSLOCG00000006286.1	4519327	4528901	KHDC4	3462	654	180255	No_or_no_constitutive_exon
TGTCAGGACAGGAACTCCTCTTCCACACTGCAGCCCCACAGCAGAGGGAGGA	5188989	5189679	5189729	5189677	-1	LG24	ENSLOCG00000022442.1	5188989	5190494	None	3462	654	180255	No_or_no_constitutive_exon
TGTGCCTCTCCTCTCCTCTCCTCTCTCCGCGTCTGCTGTCCGTGGGGCAGGG	5632389	5632492	5632542	5632490	-1	LG24	ENSLOCG00000007268.1	5632127	5655311	gon4l	3462	654	180255	No_or_no_constitutive_exon
CCCATCTCTCAGTCCCTCTGTGTCCTCCCTCAGGCAGGGGGGGGCTGCAGGG	5671160	5671368	5671418	5671366	-1	LG24	ENSLOCG00000007308.1	5669032	5676110	si:ch73-109i22.2	3462	654	180255	No_or_no_constitutive_exon
CCTCGTAAAATGTCTCAGGGATATTATTTTGGGTTTGGGGATTGGTAAAGGG	6650804	6650924	6650754	6650806	1	LG24	ENSLOCG00000007775.1	6647261	6651265	tnfaip8l2b	3462	654	180255	No_or_no_constitutive_exon
TCTTGCAGACAGACCCCCTCTCACACGGTTGTGTCTCTTGGGCTGGACAGGA	6762592	6762715	6762765	6762713	-1	LG24	ENSLOCG00000007864.1	6761210	6766543	ensab	3462	654	180255	No_or_no_constitutive_exon
CATGCAAACTCATGCTGTGTTCTTTTTTTTGTTCTGGGTCGGACGCGCAGAA	6970998	6971064	6971114	6971062	-1	LG24	ENSLOCG00000008014.1	6970082	6974990	PRCC	3462	654	180255	No_or_no_constitutive_exon
ACAGGCAGAAACACACACAGGGACAGGGACAGGGGCAAAGATTGGGACAGGC	7007646	7007802	7007596	7007648	1	LG24	ENSLOCG00000008083.1	7007439	7012619	isg20l2	3462	654	180255	No_or_no_constitutive_exon
CGGACTGGATCGCGGCGCGGGAAGTAGGAGGGAAGCAGTCCGGGGTGCAGCC	7040706	7040879	7040656	7040708	1	LG24	ENSLOCG00000008101.1	7027980	7047933	bcan	3462	654	180255	No_or_no_constitutive_exon
TCTGTGGCTGTAGCCGAAATGGGGATTTTTTTTTTCTTCCTGGGACACAGGC	8421197	8421297	8421347	8421295	-1	LG24	ENSLOCG00000008793.1	8416991	8448960	DENND4B	3462	654	180255	No_or_no_constitutive_exon
CTGCTCGCGATCGCACTGACCCAGGGCCTCTCTTCTCTGTGTGTGGGCAGGT	8480378	8480429	8480479	8480427	-1	LG24	ENSLOCG00000008820.1	8478249	8485426	gpatch4	3462	654	180255	No_or_no_constitutive_exon
GTGGTGTATCTGGGTGTGAATCTTTGCTTGCCTGCTCTTTGGGTGATTAGGA	2505810	2505900	2505950	2505898	-1	LG25	ENSLOCG00000001300.1	2463596	2519228	None	3462	654	180255	No_or_no_constitutive_exon
GTGTGCTGACCGCTGTGCTCAAGGCGTGTTGTGTGCTGTGTGGGGGACAGGA	2900241	2900413	2900191	2900243	1	LG25	ENSLOCG00000001538.1	2894340	2906522	zymnd12	3462	654	180255	No_or_no_constitutive_exon
AGAAGAGGAGGAGGAGGAGGAGGAGGAAGAAGAACTAGGGAAAGCACCAGGA	3202123	3203316	3202073	3202125	1	LG25	ENSLOCG00000001614.1	3179637	3206865	prdm2b	3462	654	180255	No_or_no_constitutive_exon
AGGAATTATCTGGATTTTTTAAAACTGAGTCTCTGCATTTGTGTGGGCAGGA	7229045	7229208	7228995	7229047	1	LG25	ENSLOCG00000003655.1	7218629	7249258	kif17	3462	654	180255	No_or_no_constitutive_exon
TTTTGGGCAAACTCACCATTGTACTTGTCCTACGTTTCCACGGGTGACAGAT	8138318	8138444	8138268	8138320	1	LG25	ENSLOCG00000004006.1	8133508	8148011	ccdc114	3462	654	180255	No_or_no_constitutive_exon
CCTGTTGTCATTCCTCTTATGTTTTTGGCGTTATTGCTCACTGAGGGCAGGC	8268363	8268530	8268580	8268528	-1	LG25	ENSLOCG00000004222.1	8263537	8273470	TTC34	3462	654	180255	Yes
TGAAAAGCATTACTCAACCTCTCTGAAAGTGTAAGTGATGAGGGCTGCAGTT	8693804	8693882	8693754	8693806	1	LG25	ENSLOCG00000004638.1	8631117	8699099	aldh4a1	3462	654	180255	No_or_no_constitutive_exon
AGGGTCACAGTCTTGACTCAGTGGAATGATGTTTCTCCACATGTGGGCAGCT	9726854	9727018	9727068	9727016	-1	LG25	ENSLOCG00000005408.1	9713228	9730136	plod1a	3462	654	180255	Yes
GCTCTTTGTCTAAGTAATTGTGTTTTTCTGGGGGTGGGTTTGGGGTGCAGAT	13832780	13832944	13832994	13832942	-1	LG25	ENSLOCG00000007424.1	13827371	13842025	arhgef19	3462	654	180255	No_or_no_constitutive_exon
GGGGCTGTCCGCAGGGCTGCTAACCCCTCTGTCTGTGTGTGCGAGGGCAGTG	13861245	13861343	13861393	13861341	-1	LG25	ENSLOCG00000007442.1	13854315	13868758	ano11	3462	654	180255	No_or_no_constitutive_exon
AGCCTCCTGCTGCTGTGATGCTGTCGGTAACGGTGGGGATGTGTGAGCAGGT	13900153	13900473	13900523	13900471	-1	LG25	ENSLOCG00000007498.1	13900153	13902642	None	3462	654	180255	No_or_no_constitutive_exon
CGCCTGTAGGTGCTCTGACTGTCTCTGCTCTCGTCTGGCCGGGCGAGCAGGT	199031	199121	199171	199119	-1	LG26	ENSLOCG00000000934.1	190914	199558	chek1	3462	654	180255	No_or_no_constitutive_exon
ATGTGCTTCTCGTTAACTGCTCATTTCTGTTTTCCCTGTCTTGGGAATAGGC	922301	922417	922251	922303	1	LG26	ENSLOCG00000022821.1	921713	924800	None	3462	654	180255	No_or_no_constitutive_exon
TCTAGAGTTGGTTAACACTTTTTATTCTGTGGGTGTTTCCCTGGGGACAGTA	1177413	1177536	1177586	1177534	-1	LG26	ENSLOCG00000001939.1	1175793	1182813	None	3462	654	180255	No_or_no_constitutive_exon
AGCACTGTATCTGGGACTCTCTTGTGACTCATGTGCTGTTGGGGCTGCAGCT	1942103	1942283	1942053	1942105	1	LG26	ENSLOCG00000002288.1	1933488	1969360	si:ch211-286b4.4	3462	654	180255	No_or_no_constitutive_exon
TCCTTGCCTTTGCCTTCTGCCCACCTGCCCCCCAATGTGCTCATGGGAAGGA	4213250	4213409	4213459	4213407	-1	LG26	ENSLOCG00000003664.1	4202609	4290686	phldb1a	3462	654	180255	No_or_no_constitutive_exon
GGAGGGGCACAGGGGGAGGCGTTGAGTACCGTCATCCGGGTGGAGAACAGGA	4392134	4392306	4392084	4392136	1	LG26	ENSLOCG00000003801.1	4386724	4396190	hinfp	3462	654	180255	No_or_no_constitutive_exon
TTGATGCAACAAAGAAATAGCTTAGTGTATCTTATGTGTCTGGGTGACAGAT	5105032	5105184	5104982	5105034	1	LG26	ENSLOCG00000004369.1	5103433	5110507	ankk1	3462	654	180255	Yes
CTAAAAAGTCTCCATGACCCTGATTCTCATGTGTTGATCTGTGGGAGCAGGT	5399530	5399626	5399676	5399624	-1	LG26	ENSLOCG00000004503.1	5387114	5414273	usp28	3462	654	180255	Yes
ACCCACCTCTCTCTCTCTCTCTCTCTCCCGACCTGTCTGATGCCGGGAAGTG	10452673	10455720	10455770	10455718	-1	LG26	ENSLOCG00000006000.1	10452673	10456418	None	3462	654	180255	No_or_no_constitutive_exon
GGGCTGCCCTGACCAGCTGCGTTCCTCCTCCTCTCTCCCGCGGGGGGCAGGT	10536684	10536822	10536634	10536686	1	LG26	ENSLOCG00000006101.1	10531041	10542917	bco2b	3462	654	180255	Yes
CACCAGGAGTGGGTCCTCATTGTGTTGTCTGTGTCTGGGGGTGGGGGCAGGA	10572776	10572956	10572726	10572778	1	LG26	ENSLOCG00000006149.1	10568979	10579276	None	3462	654	180255	No_or_no_constitutive_exon
CTCCCCTCCCCCCCCCCTCCTCTTCCTCTTGTCCTGGATTGGGGCGGCAGCA	12221063	12221237	12221013	12221065	1	LG26	ENSLOCG00000007438.1	12206204	12235739	chd4b	3462	654	180255	No_or_no_constitutive_exon
CAGTTCAGCCCAGCTTAACTGGTGCGTTTTTGGTGGGGGGGGTGGAACAGGA	12224961	12225139	12224911	12224963	1	LG26	ENSLOCG00000007438.1	12206204	12235739	chd4b	3462	654	180255	No_or_no_constitutive_exon
GGGCAGGGCGTTGGCGACGCCGGGCTGACTCCCTGTCTTTGCGCGGGCAGGT	12524221	12524344	12524394	12524342	-1	LG26	ENSLOCG00000007660.1	12502524	12526123	ptpn6	3462	654	180255	No_or_no_constitutive_exon
TGGGGATACTGGGAGCTCTGGTACAGAGACTGGGGATACTGGGGGCTCAGGT	13265078	13265108	13265028	13265080	1	LG26	ENSLOCG00000008181.1	13262931	13270518	None	3462	654	180255	No_or_no_constitutive_exon
TGTCCCTTGCTCTGCTGTGCTCGCTCCATTTCTCTGTGCCTCGTGGGAAGGA	3897025	3897212	3897262	3897210	-1	LG27	ENSLOCG00000001577.1	3886302	3915212	ptpn5	3462	654	180255	Yes
GAGCAGTGGACTAGTCCTGTAGGGACCGTGCTTCGTCAGAGAGCGGGTAGGA	14510504	14510603	14510653	14510601	-1	LG27	ENSLOCG00000006616.1	14497330	14517839	ano5b	3462	654	180255	No_or_no_constitutive_exon
TCCCCTGTGCACGCAGCGTGTGCCTCAACAGCCGCTGGGAGTGCAAGGAGCG	15067902	15068007	15067852	15067904	1	LG27	ENSLOCG00000006907.1	15063599	15086141	None	3462	654	180255	No_or_no_constitutive_exon
CGAGCGCAGCGCCTGGCTGAGGCCGAGAGGTGAGCTGTATGTTGGGGCAGCA	15152119	15152279	15152069	15152121	1	LG27	ENSLOCG00000006979.1	15146798	15156107	None	3462	654	180255	No_or_no_constitutive_exon
GGCTCTGAGGGCTAACTGGTTTATCTTCTGCTCTGGCTTTGTGGGGGCAGGA	5324	5449	5499	5447	-1	LG28	ENSLOCG00000000454.1	2989	6880	pfdn6	3462	654	180255	Yes
CAAGCAGAAGGCTGAAGGCCTCTCCCCTTGTCTGTCACCCGGGCCGGCAGCA	1802770	1802894	1802720	1802772	1	LG28	ENSLOCG00000002101.1	1794828	1803677	None	3462	654	180255	No_or_no_constitutive_exon
TGCACGTTCTCCCCGTGTTCACATCGGTTTCCCTCTCTCTCCGGGGGCAGCG	1953155	1953236	1953105	1953157	1	LG28	ENSLOCG00000002173.1	1950847	1953888	arl2	3462	654	180255	No_or_no_constitutive_exon
CCCCTCTCTCCTTCCCCGCTCATGGCGGTCTCTGTTCCCCCGGGGCGCAGGT	1963124	1963258	1963074	1963126	1	LG28	ENSLOCG00000002188.1	1961265	1963258	None	3462	654	180255	No_or_no_constitutive_exon
GCGTGCCCGTGAGTAACGGCGCCCCCCTGTGTGCGTGTGTGGGAGTGCAGGT	1984239	1986668	1984189	1984241	1	LG28	ENSLOCG00000002197.1	1980827	1986668	None	3462	654	180255	No_or_no_constitutive_exon
AGAGAGATAGGGACAGAGAGACAGAGAAACAGAGAGAGAGATAGGGACAGAC	3473629	3473776	3473826	3473774	-1	LG28	ENSLOCG00000002661.1	3473171	3474688	None	3462	654	180255	No_or_no_constitutive_exon
CCAGTAAGGGGCACCGGCGGGTTCTGACTGGTTTGTCTGGGGGGGGACAGGA	3964789	3965107	3965157	3965105	-1	LG28	ENSLOCG00000002884.1	3956316	3968927	None	3462	654	180255	No_or_no_constitutive_exon
CCTTGTTGATTTTCTGGTTTGTTCTTGAAGAGATTTGAAAGGATGGGTAGGG	4725409	4725419	4725359	4725411	1	LG28	ENSLOCG00000003033.1	4708983	4733613	None	3462	654	180255	No_or_no_constitutive_exon
TTCTTGCTGCTGACGCCCTGTGTTTGTGTGCTGTGTGTCTGGGGCTGAAGGC	93495	93716	93445	93497	1	LG20	ENSLOCG00000001416.1	76012	104072	slc5a1	3462	654	180255	Yes
GTTTTTCAGTCGTTACTCTTCCCACGACTCCAGTTTTCTCGCGCGGGCAGGG	207139	207245	207295	207243	-1	LG20	ENSLOCG00000001495.1	206937	236939	sfi1	3462	654	180255	No_or_no_constitutive_exon
TGACCCGTGTCCCCCCCGTCTCTCTCCCCCTCGGTGTCCTCGGGGAGCAGTA	403599	403815	403549	403601	1	LG20	ENSLOCG00000001618.1	399936	435307	ccdc64	3462	654	180255	No_or_no_constitutive_exon
TCCGGGTGAGTTGACCGTCTCTCTCTCTCTCTCTCTCCCGGCGCGGGCAGTG	461695	461904	461954	461902	-1	LG20	ENSLOCG00000001651.1	461695	462843	None	3462	654	180255	No_or_no_constitutive_exon
CTAGTTACAACCGCACCTAACTTTTGTTTGTGTATTTCTTGGGGAAACAGGA	5589983	5591139	5591189	5591137	-1	LG20	ENSLOCG00000003922.1	5589983	5597724	gal3st1a	3462	654	180255	No_or_no_constitutive_exon
TTCTTCGGTATAGTAGCATGTCTCTGACCGCTCCTGGGTTGGTGTGGCAGGT	5603876	5604061	5604111	5604059	-1	LG20	ENSLOCG00000003935.1	5602514	5612900	pes	3462	654	180255	No_or_no_constitutive_exon
CTGGCTTTTGATTAAAACCGTGATTTCCCCTCTCCTCCTTGGGATTGCAGGT	5781012	5781170	5781220	5781168	-1	LG20	ENSLOCG00000004140.1	5776953	5787665	ankrd13a	3462	654	180255	No_or_no_constitutive_exon
GTGAAGAAACCACTTTTAACTTTTTTTATTTTATTGGGCTGAATTGACAGGT	7127349	7127719	7127299	7127351	1	LG20	ENSLOCG00000005265.1	7114303	7127719	wdr66	3462	654	180255	No_or_no_constitutive_exon
CGGCAGCGCCACGCTAAAGGCCCGCTTTGTTTTCCTCTCCCGGGTGGCAGGG	7540024	7540120	7540170	7540118	-1	LG20	ENSLOCG00000005634.1	7517925	7564686	PITPNM2	3462	654	180255	No_or_no_constitutive_exon
CAGCAGCCATCTCACTGTCTTCTTGCTAACACTTTCTGTTGGGCCGGCAGTG	7710370	7710463	7710320	7710372	1	LG20	ENSLOCG00000005828.1	7706462	7716425	ddx55	3462	654	180255	No_or_no_constitutive_exon
ATTTTTGTTTTGTTTTTTAATTCGCTCTGTTTTCTTTCTTGGGTCAACAGGT	8029792	8029847	8029897	8029845	-1	LG20	ENSLOCG00000006023.1	7969461	8104653	ncor2	3462	654	180255	No_or_no_constitutive_exon
ACGGCGTTCGCCCGACTGACCTCTCTTCTTCCTCTCTGTCGGGTGTGCAGGC	10295631	10295830	10295880	10295828	-1	LG20	ENSLOCG00000007322.1	10292474	10309561	pptc7b	3462	654	180255	No_or_no_constitutive_exon
GGTAGACAGGTCAGGAGGAGCTAACGGGTGCCGTCCTTGTGGCGGGGCAGGT	10525838	10526662	10525788	10525840	1	LG20	ENSLOCG00000007417.1	10383359	10532479	cux2b	3462	654	180255	Yes
CCTTGTGTTGTGTGTGTTGTGTGTGTGTGTCCGGGTCTCTCGCGGGGCAGTG	10742217	10742397	10742167	10742219	1	LG20	ENSLOCG00000007571.1	10670214	10758877	MED13L	3462	654	180255	No_or_no_constitutive_exon
TGGTTTCTTTGTTTTTTTATTATTATTTTTTATGGGGGGCGGTCAAACAGTT	11118094	11118267	11118044	11118096	1	LG20	ENSLOCG00000007616.1	11115452	11150049	tbx5a	3462	654	180255	No_or_no_constitutive_exon
GAGTGAGGTTGCCGGTGCTCTGTCACAGCTGTGCCTGTTGGGGTTAACAGGA	13907943	13908133	13907893	13907945	1	LG20	ENSLOCG00000008261.1	13874128	13910328	tbc1d10aa	3462	654	180255	No_or_no_constitutive_exon
TCTTCACTCACCCTGGCTCCTCTCCCTGCTCCCGGCTGTGGGGGCTGCAGGT	14397447	14397561	14397611	14397559	-1	LG20	ENSLOCG00000008448.1	14382236	14408056	tpcn1	3462	654	180255	No_or_no_constitutive_exon
CACCCTTTCTCACCAGTCTCCTTTCATTACAGACCTGTGGGGGATGACAGCT	14544427	14544445	14544495	14544443	-1	LG20	ENSLOCG00000008562.1	14540779	14545692	selm	3462	654	180255	No_or_no_constitutive_exon
CCTCCAGTATCCACAGCTCTGCTTATGTTTTACCTCTTGCTGGGTGGTAGAT	1898849	1899011	1898799	1898851	1	LG3	ENSLOCG00000002160.1	1896594	1900351	wdr73	3462	654	180255	No_or_no_constitutive_exon
TAAAGATGCTCAAGTTATAATCCACAGACCAGGCTGGCAAGGGTGATTAGGG	3927288	3927407	3927238	3927290	1	LG3	ENSLOCG00000002962.1	3922783	3931469	None	3462	654	180255	No_or_no_constitutive_exon
TCAAGTTATAATCCACAGACCAGGCTGGCAAGGGTGATTAGGGATTGCAGCC	3927297	3927457	3927247	3927299	1	LG3	ENSLOCG00000002962.1	3922783	3931469	None	3462	654	180255	No_or_no_constitutive_exon
AACGAAGCTTTAGCCTTTCTGATTTGTCTTCCCTCTGCTCCGGGTGAGAGAT	3957694	3957898	3957644	3957696	1	LG3	ENSLOCG00000003015.1	3943359	3961765	None	3462	654	180255	No_or_no_constitutive_exon
TGTTCCTCACGAGCGTTCCTCTGACACCTGGCTGTGTTTGGTGGGTGCAGTG	3958514	3958710	3958464	3958516	1	LG3	ENSLOCG00000003015.1	3943359	3961765	None	3462	654	180255	No_or_no_constitutive_exon
ACACCGCCCCCGGGCCGCGCTCCCCGCTCCACTGTGCTGTGTGTGGGCAGGT	4148145	4148369	4148419	4148367	-1	LG3	ENSLOCG00000003111.1	4139550	4152965	ccdc191	3462	654	180255	Yes
AGTCCGGGGTGTTGCAGTAACGCTGTGTTTTTCTGTGTGTGTGGGGACAGCG	4146685	4146864	4146914	4146862	-1	LG3	ENSLOCG00000003111.1	4139550	4152965	ccdc191	3462	654	180255	No_or_no_constitutive_exon
GTACAAAGAAGTGTCATCCTGTCTGACTCTCTCTGTGTCTGTCGGGGCAGGT	4418497	4418648	4418698	4418646	-1	LG3	ENSLOCG00000003527.1	4403928	4436044	map3k15	3462	654	180255	Yes
CCTTATTCTGCTTTTAAACAGATCTCCGTGCTTTAAATGGGTTAATGAAGGA	4489471	4489512	4489562	4489510	-1	LG3	ENSLOCG00000003567.1	4442244	4500239	sh3kbp1	3462	654	180255	No_or_no_constitutive_exon
TGATGCTCACATGGTCTTTGCTTTTGGGTGATGTTTCCTGCTGGGAGTAGTC	5070417	5070528	5070578	5070526	-1	LG3	ENSLOCG00000003944.1	5067075	5077795	zgc:174160	3462	654	180255	No_or_no_constitutive_exon
AAAATGTTTCTTTTTCTTCCAGATTACTTAAAATACGGGGGTGAGTACAGCC	5151674	5151846	5151624	5151676	1	LG3	ENSLOCG00000003992.1	5137020	5183310	phldb2a	3462	654	180255	No_or_no_constitutive_exon
CTCTCCTCTCCTCTCCCGCTGGCCCATCCCTCCCAACTGCGCCGGGGCAGGA	5364729	5364874	5364924	5364872	-1	LG3	ENSLOCG00000004080.1	5256854	5375928	atp8a2	3462	654	180255	No_or_no_constitutive_exon
GGGCGCTCTAGAGAGGGAAGCTGACTCTGTTTTATTCTCTGCGCGGGCAGGA	5591112	5591629	5591679	5591627	-1	LG3	ENSLOCG00000004220.1	5576765	5609186	lnx2a	3462	654	180255	No_or_no_constitutive_exon
TTTCTCTGTTCTCTGTGCACGTGTGTTTTATTTAACGTGATGGCGGGCAGGT	5576765	5576901	5576951	5576899	-1	LG3	ENSLOCG00000004220.1	5576765	5609186	lnx2a	3462	654	180255	No_or_no_constitutive_exon
AGAAAGGTTGGAATGATTTGATGGTGAAAAGGTGTTTCTCTACGGGACAGGT	5908385	5908448	5908335	5908387	1	LG3	ENSLOCG00000004497.1	5906625	5910621	c1qtnf9	3462	654	180255	No_or_no_constitutive_exon
TCTATTATTTCAAATAACTAAAACCACCTATCTGTCTTTTTGGGGGGCAGGT	11094673	11094755	11094623	11094675	1	LG3	ENSLOCG00000007231.1	11081043	11095735	naalad2	3462	654	180255	No_or_no_constitutive_exon
AATGAAAATATTTGTGGATGGACGAGTACACATTGTCTGGGGATTGGCAGGT	12706521	12706682	12706471	12706523	1	LG3	ENSLOCG00000007865.1	12694417	12712541	NUMA1	3462	654	180255	Yes
CCGTGTTTTTTTTTTTAAAAAGCATTGTGTCTCGCTGGCTTTGGGGGCAGGT	12742207	12742363	12742157	12742209	1	LG3	ENSLOCG00000007903.1	12740722	12757389	trpc2b	3462	654	180255	Yes
ATGATTAGGATTAATGTGAATTATGTTTTTTTCTTCTTTGAATGGGACAGGT	12918365	12918615	12918665	12918613	-1	LG3	ENSLOCG00000008012.1	12907538	12920777	pgap2	3462	654	180255	No_or_no_constitutive_exon
TAAATTGCGAATGAACATTAGATTGGTCTCTGACATAAGAAGTGGGTCAGAT	18394111	18394121	18394171	18394119	-1	LG3	ENSLOCG00000009162.1	18369737	18415037	scaf4a	3462	654	180255	No_or_no_constitutive_exon
CAAGTGCAGACTAATAACGCACAAAGCAGACAAATGTGGGGAGTGAACAGCA	23033563	23033613	23033663	23033611	-1	LG3	ENSLOCG00000009685.1	23033563	23034196	None	3462	654	180255	No_or_no_constitutive_exon
TGAAATAAGGTATATTCTAATATTTTTTGTTGTTGTTGCTGGGAAACTAGAG	23578150	23578285	23578335	23578283	-1	LG3	ENSLOCG00000009756.1	23560426	23578901	mybpha	3462	654	180255	No_or_no_constitutive_exon
GCTCATGCTCGCTTGCGTGCGTTTGTCCCCCCCCTCCCCCGGGGGCGCAGGC	26615525	26615743	26615793	26615741	-1	LG3	ENSLOCG00000010150.1	26604414	26623875	klhl12	3462	654	180255	No_or_no_constitutive_exon
AAAAATTAAAATGAGAATCCTTGTTTTTACTTTTTTTTTTACCAGGGCAGAT	27772642	27773363	27773413	27773361	-1	LG3	ENSLOCG00000021697.1	27772642	27774590	None	3462	654	180255	No_or_no_constitutive_exon
CATGTCTTGTGCCTTGTGTGTAAATGTGTTCCTCCTTTGGCTGGGGGCAGAT	31252432	31252575	31252382	31252434	1	LG3	ENSLOCG00000011013.1	31244196	31256788	None	3462	654	180255	No_or_no_constitutive_exon
TCATAGTGATGCTCCTAACAAGGTGTGTTTGTCTCCGTGACGGGGGGCAGGT	32776087	32776208	32776037	32776089	1	LG3	ENSLOCG00000011344.1	32760717	32790263	LAMB3	3462	654	180255	No_or_no_constitutive_exon
GGAGTCCTGTTCATTTCCTCTTTTTATTTTCTTCTGTCTTCGTGGGGCAGTG	32892891	32893013	32892841	32892893	1	LG3	ENSLOCG00000011406.1	32889704	32896693	RAB29	3462	654	180255	No_or_no_constitutive_exon
CGGATGTGTGGGTGGGCTGCGATGCTCACAGGCTTGCTCTTGGCGGGCAGGT	34189070	34189205	34189020	34189072	1	LG3	ENSLOCG00000011890.1	34172868	34191217	slc41a1	3462	654	180255	No_or_no_constitutive_exon
GGGTCCCTCTGGCCTCTGTCCTGACCTGTCCTGTCCTGTCTGGGACGCAGGG	34251436	34251562	34251612	34251560	-1	LG3	ENSLOCG00000011918.1	34250821	34259885	SOX13	3462	654	180255	No_or_no_constitutive_exon
CCCATCTCCTTTGTTCTCTCCTCTCACTCTGGCAACTCGGGAACTAACAGCA	34474718	34474736	34474786	34474734	-1	LG3	ENSLOCG00000011984.1	34435682	34476399	NFASC	3462	654	180255	Yes
CTGTTTCTTTTGTTGTTTTGCTCTTTTCTTTCTCCGTTGGGCCGATGAAGGT	34437925	34437937	34437987	34437935	-1	LG3	ENSLOCG00000011984.1	34435682	34476399	NFASC	3462	654	180255	No_or_no_constitutive_exon
TTCAGACAGGAGCCCAGTGTGAGCCCCCAGTCCAGGGGAGCAGACTGAAGCA	36378323	36378456	36378273	36378325	1	LG3	ENSLOCG00000012363.1	36357104	36521660	slc6a11a	3462	654	180255	No_or_no_constitutive_exon
CCGCAGGTAGAGGCACTAACCGCGGTGTGTTTGTCTGGCCACATGGGCAGGC	36762034	36762274	36762324	36762272	-1	LG3	ENSLOCG00000012508.1	36761410	36785331	fkbp5	3462	654	180255	No_or_no_constitutive_exon
TTCTGCTAAGAGATCACAGTGTTCATTTGAGACTTCATATCCGGGAACAGGT	39050253	39050395	39050203	39050255	1	LG3	ENSLOCG00000013028.1	39047386	39063555	usp8	3462	654	180255	Yes
TTTACTGCGTTTTGTCCCATTTCCCTAAGAGATAATTTTTGGGGTTGCAGGT	42447381	42447567	42447617	42447565	-1	LG3	ENSLOCG00000013727.1	42436879	42463022	duox	3462	654	180255	Yes
CCTCAGGTGTCCTCTGAGCTGGTGTGTGTCTGTCTCTGGGCGAATGGCAGGC	43770779	43770946	43770729	43770781	1	LG3	ENSLOCG00000013975.1	43754369	43773519	nox5	3462	654	180255	No_or_no_constitutive_exon
CTGGGGCCAGCACGCCACTGACGCTTCTCTCCTTTGTCTTGGGAGTGCAGGG	44575277	44575495	44575545	44575493	-1	LG3	ENSLOCG00000014091.1	44543517	44591143	pcsk6	3462	654	180255	No_or_no_constitutive_exon
CTGCTCAGATTGTGTCCCAGGTCCTGACAACTCTGTTTTCCTTGGGAAAGGT	44858214	44858325	44858375	44858323	-1	LG3	ENSLOCG00000014162.1	44829321	44864792	crtc3	3462	654	180255	Yes
GTCATTGGAGTGATGCACGGTTTTTAAAAGTGAGTTGTCTGGGGTTGCAGAG	44976262	44976512	44976562	44976510	-1	LG3	ENSLOCG00000014181.1	44973697	44977340	cdkn2aip	3462	654	180255	No_or_no_constitutive_exon
CTGACACTCAGTGTAAGTAATGACCACTTTTCTGTGTTTGCGGGTGACAGAG	47698390	47698602	47698652	47698600	-1	LG3	ENSLOCG00000014352.1	47684362	47737819	fkbp16	3462	654	180255	No_or_no_constitutive_exon
CCGATGAGCTGAGCTTGTTTTTTCTCCCGGCCTGCTCTGTGGGCGCGCAGGG	51235714	51235882	51235664	51235716	1	LG3	ENSLOCG00000014557.1	51233018	51251487	None	3462	654	180255	Yes
AGCGTAGCGGCAAAGAGCTGCATTGTGACTGTTGCCTCTCCTGGGGGCAGGT	51237828	51238011	51237778	51237830	1	LG3	ENSLOCG00000014557.1	51233018	51251487	None	3462	654	180255	Yes
GGATACCTAACACCCTCTCTTTCTTTCCCCGTCTCCCACCGCATGGGCAGGT	52110766	52111365	52111415	52111363	-1	LG3	ENSLOCG00000014643.1	52110766	52236267	frmd5	3462	654	180255	No_or_no_constitutive_exon
TCTCCTGGGCAGTACTCCTCTGAGCCTATGTCTCTGTGTTGGGGTGACAGGG	55024278	55024421	55024471	55024419	-1	LG3	ENSLOCG00000014977.1	55011403	55158000	myo9aa	3462	654	180255	Yes
AGCAGAAAGACGTTGTTGTATGTTCTGAACGGGGTGAAGGGAGGTATCAGGA	55579045	55579198	55578995	55579047	1	LG3	ENSLOCG00000015007.1	55567327	55580773	sv2	3462	654	180255	No_or_no_constitutive_exon
TAAAATGTCTAGTTCATTCCCTGTTCTAACCCCTGTGTTCTGTGGGACAGGT	55773035	55773166	55773216	55773164	-1	LG3	ENSLOCG00000015026.1	55767566	55777547	psma4	3462	654	180255	No_or_no_constitutive_exon
