# Supplementary material for: Widespread Separation of the Polypyrimidine Tract From 3′ AG by G Tracts in Association With Alternative Exons in Metazoa and Plants
Source: Front Genet. 2019 Jan 14;9:741. doi: 10.3389/fgene.2018.00741 (PMC6339879; doi:10.3389/fgene.2018.00741)
Supplement: DATA FILE S2 — Sequences of REPAG 3′ SS from each species of metazoa, plants and protists. [file Data_Sheet_2.zip › Supplementary data 2/Protists_Release38_plasmodium_yoelii.txt]

REPA_GGG_Sequence	Exon_Start	Exon_End	Pos_-50	Pos_+2	Strand	Chromosome	GeneID	Gene_Start	Gene_End	Gene_Name	Number_of_REPAs	Number_of_REPAs_has_GGG	Number_of_Intron(Intra_genic_Region)	Upstream_Constitutive_Exon
CACAATCTAGCTATATTTAAATATATATATTTTTTTTATTAACGGGTCAGGT	209618	209745	209795	209743	-1	1	PY17X_0105500	208713	210124	None	417	9	10310	No_constitutive_exon_found_in_species
ATAGATGTGTTCAAATAACCATATACCATGAATTATTTTTTTGGGTAAAGGA	1128976	1129055	1129105	1129053	-1	11	PY17X_1130300	1128722	1130743	None	417	9	10310	No_constitutive_exon_found_in_species
TTTTCTACATTTTCTGCATTTTCTGCATTTGGGGTGGGTGGGTAAATCAGGT	2164806	2165312	2165362	2165310	-1	13	PY17X_1357700	2163851	2166848	None	417	9	10310	No_constitutive_exon_found_in_species
TCATGGTGTTTCCCACTTTTTCCACTGGCCCGACTTTGCTTGGGTAATAGAT	1986708	1986859	1986909	1986857	-1	14	PY17X_1452900	1981169	1989040	None	417	9	10310	No_constitutive_exon_found_in_species
ATATTTTTCTTATTTTTATGTTGGTATTTATCATTTGGATGGGGAAAAAGTT	106310	106358	106408	106356	-1	2	PY17X_0202800	106310	106986	None	417	9	10310	No_constitutive_exon_found_in_species
TTAATTTTTTATTGACAAATCATAATTTACGCTATTTTTTATGGGTGTAGGA	297470	297525	297575	297523	-1	4	PY17X_0408100	297183	298873	None	417	9	10310	No_constitutive_exon_found_in_species
ACAATAAAATATAATTATTATATATATGCATATTTTTTTTTGGGAATTAGTA	1010770	1010840	1010720	1010772	1	6	PY17X_0626400	1010084	1011725	None	417	9	10310	No_constitutive_exon_found_in_species
TATTTTTTACTATTTTTATATTAGCGTTCATCATTTGACTTTCGGGAAAGGC	831446	831551	831396	831448	1	7	PY17X_0722300	830393	831551	None	417	9	10310	No_constitutive_exon_found_in_species
TATTTTTTACTATTTTTATATTAGCGTTCATCATTTGACTTTCGGGAAAGGC	838668	838773	838618	838670	1	7	PY17X_0722500	837578	838773	None	417	9	10310	No_constitutive_exon_found_in_species
