# Supplementary material for: Widespread Separation of the Polypyrimidine Tract From 3′ AG by G Tracts in Association With Alternative Exons in Metazoa and Plants
Source: Front Genet. 2019 Jan 14;9:741. doi: 10.3389/fgene.2018.00741 (PMC6339879; doi:10.3389/fgene.2018.00741)
Supplement: DATA FILE S2 — Sequences of REPAG 3′ SS from each species of metazoa, plants and protists. [file Data_Sheet_2.zip › Supplementary data 2/Metazoa_Release38_pristionchus_pacificus.txt]

REPA_GGG_Sequence	Exon_Start	Exon_End	Pos_-50	Pos_+2	Strand	Chromosome	GeneID	Gene_Start	Gene_End	Gene_Name	Number_of_REPAs	Number_of_REPAs_has_GGG	Number_of_Intron(Intra_genic_Region)	Upstream_Constitutive_Exon
ATCGTGTGGAATGGTGAGTGAAGGGAATGGAATATAGGGGGAGATTGTAGAT	133348	133380	133298	133350	1	Ppa_Contig0	PPA00027	130936	133380	None	11105	480	234947	No_constitutive_exon_found_in_species
CTGACCGAAGTTCAAGCCATCGTTGCTAATTTTACAATGGGCAAATGCAGGC	209828	209901	209951	209899	-1	Ppa_Contig0	PPA00042	205625	211075	None	11105	480	234947	No_constitutive_exon_found_in_species
TCAATCCTGGTGCGTTTTGTGTATTTTCCAAATTGGGTTACGGTGGGTAGGA	366383	366448	366333	366385	1	Ppa_Contig0	PPA00064	364698	366448	None	11105	480	234947	No_constitutive_exon_found_in_species
GTTTCGGACGAACTGCATGCGGTTTTGAGCTTATGAAATCGGGTTCGAAGAT	1081840	1081911	1081790	1081842	1	Ppa_Contig0	PPA00180	1076900	1081911	None	11105	480	234947	No_constitutive_exon_found_in_species
ACAGGGCACAGGCAAAATCAAGATGCGCGGTGCAAAGGGAAGGGGTCTAGGT	1176868	1177044	1176818	1176870	1	Ppa_Contig0	PPA00190	1174879	1181954	None	11105	480	234947	No_constitutive_exon_found_in_species
GTTTTTTGTTGAAGAGTAATCAAATTCTTAATTTTCGAATGGTTGGGCAGGA	1821164	1821273	1821323	1821271	-1	Ppa_Contig0	PPA00274	1813814	1822038	None	11105	480	234947	No_constitutive_exon_found_in_species
AGAAATGGCGGGATTTTCGATAGATAGCTCTTTGATAAGGGTGATTAAAGAA	1976208	1976265	1976158	1976210	1	Ppa_Contig0	PPA00298	1974942	1976265	Ppa-rgs-1	11105	480	234947	No_constitutive_exon_found_in_species
AAATATTTTTTCATATCAAACGAAGACAAATAAACAATGGGAAGGTTCAGAA	2340470	2340527	2340420	2340472	1	Ppa_Contig0	PPA00366	2339905	2340807	None	11105	480	234947	No_constitutive_exon_found_in_species
GCCGCCCTGGAGATCATCCATGAAGCGTCGTTGGATAAGGGTACGGGAAGGC	2355478	2355490	2355540	2355488	-1	Ppa_Contig0	PPA00370	2355478	2355692	None	11105	480	234947	No_constitutive_exon_found_in_species
GCCCACGCCCGCGACGACTCCTTTTTTGACCATACATGGTCAAAAGGGAGGT	2804316	2804343	2804266	2804318	1	Ppa_Contig0	PPA00443	2798654	2804343	None	11105	480	234947	No_constitutive_exon_found_in_species
AGGTACGGTAGGGGATTGGGTACGGTAGTTTACGGTGTGAGAGGGTACAGTA	2884826	2884844	2884776	2884828	1	Ppa_Contig0	PPA00452	2870176	2884844	None	11105	480	234947	No_constitutive_exon_found_in_species
ACAGGCTTGTCGACATCAGAGAAGAATTTCTTGAGCATCGTGGGTGTAAGAA	3259641	3260239	3260289	3260237	-1	Ppa_Contig0	PPA00509	3257625	3260491	None	11105	480	234947	No_constitutive_exon_found_in_species
AGGGTCTCTGCAAGGTGAGCAATGTATTATGTTTTATTTTGGGCGAATAGCT	425814	425820	425764	425816	1	Ppa_Contig3	PPA15040	419651	425820	None	11105	480	234947	No_constitutive_exon_found_in_species
GGTTCCAGTCAACCGACAAGTACACTCGATGAAATCGAGCATTTGGGGAGCC	857625	857693	857575	857627	1	Ppa_Contig3	PPA15132	857441	857968	None	11105	480	234947	No_constitutive_exon_found_in_species
TGTTCGTTGGGATCACGAGTGGCATGTATAAAAGGACGGAACGGGAACAGGA	1502549	1502656	1502499	1502551	1	Ppa_Contig3	PPA15248	1495503	1504581	Ppa-ugtp-1	11105	480	234947	No_constitutive_exon_found_in_species
CGGTTGTTATGTTATTATTGTTGTTATTGCTGGAAGAAAAGGGATTAAAGGA	1846528	1846630	1846478	1846530	1	Ppa_Contig3	PPA15324	1836215	1863544	Ppa-him-6	11105	480	234947	No_constitutive_exon_found_in_species
GTGGATTCAAGTGCTCATGAGGAGACAGTTGAAGATGACCCATGAGGGAGAT	2465755	2465806	2465856	2465804	-1	Ppa_Contig3	PPA15437	2465755	2468300	None	11105	480	234947	No_constitutive_exon_found_in_species
TATTATTTTTGGCGATGCCTAAAATTATAAAATAAGAAGGGATATTGAAGGT	127949	128016	127899	127951	1	Ppa_Contig1	PPA00591	126781	128437	None	11105	480	234947	No_constitutive_exon_found_in_species
TCTTATTTTACTTTCTTATCTTTGCATGTGTATTCGGGATGCCGGTGAAGCA	1021112	1021195	1021062	1021114	1	Ppa_Contig1	PPA00717	1013145	1024705	None	11105	480	234947	No_constitutive_exon_found_in_species
TCACGCCGCTCCTGACTGAGAGGTATGGTAGTTTTAAATATAGGGTTGAGGT	1099621	1099646	1099571	1099623	1	Ppa_Contig1	PPA00725	1095753	1099646	Ppa-vps-29	11105	480	234947	No_constitutive_exon_found_in_species
TTCTTGCGAAAATCGTTTCGAAAAAATATATTTATCATAAACAAGGGAAGGG	1352874	1352935	1352985	1352933	-1	Ppa_Contig1	PPA00778	1352715	1354750	None	11105	480	234947	No_constitutive_exon_found_in_species
ACCGTCATCTCTACGCGGTCAGAGAAGGTGAGAGAGCATGGGGATTGGAGAG	1907261	1907332	1907382	1907330	-1	Ppa_Contig1	PPA00879	1907261	1909301	None	11105	480	234947	No_constitutive_exon_found_in_species
TATTCGATTCATTGAAATTTCGATACAATTCAAACGGGAAAAAGTCGCAGGA	1998492	1998577	1998627	1998575	-1	Ppa_Contig1	PPA00883	1988809	2000264	None	11105	480	234947	No_constitutive_exon_found_in_species
TGGTTTTGATCCACTAAAAAAGTGACACTAAAAAAACGGGAAAATTTGAGGC	2106061	2106076	2106126	2106074	-1	Ppa_Contig1	PPA00908	2105887	2108242	None	11105	480	234947	No_constitutive_exon_found_in_species
CGTCAAGGCGGGAAAGGTGATTGTTATGTTTTAAAGCATATGATTGGGAGGA	2231427	2231466	2231377	2231429	1	Ppa_Contig1	PPA00927	2221808	2241765	Ppa-set-2	11105	480	234947	No_constitutive_exon_found_in_species
CTCTCGGAACTAGCGGAAGGCCAGTTGGGGACTAATTTACGGATGGGAAGGC	2412507	2412550	2412600	2412548	-1	Ppa_Contig1	PPA00958	2412507	2417357	None	11105	480	234947	No_constitutive_exon_found_in_species
CCATGACCAGCCTCCTTGAAGCATTTAAGTTCAAAAATTTGGGAGTTCAGTG	279887	279943	279837	279889	1	Ppa_Contig2	PPA10629	279179	280725	None	11105	480	234947	No_constitutive_exon_found_in_species
TGAATTATTATAAGTTTATTACGACAATGATAAATGATAGGGAAGGGAAGGA	608471	608533	608421	608473	1	Ppa_Contig2	PPA10673	605922	608533	None	11105	480	234947	No_constitutive_exon_found_in_species
GTGCCGGAAATAGTGTAACAACAATTCCGATGCTTATGGGGAAATTGCAGTC	765816	765845	765766	765818	1	Ppa_Contig2	PPA10699	763179	765845	None	11105	480	234947	No_constitutive_exon_found_in_species
ATCGATTTATTTTGGGGTTGGGAGTACGGTAGAATACGGTAGGGCTAGAGAT	956472	956521	956422	956474	1	Ppa_Contig2	PPA10716	943621	967956	None	11105	480	234947	No_constitutive_exon_found_in_species
CGCGCATGCTGCATTTCATGGCCTAATCTGGTCGATCGCGGGTGTACAAGGC	1032536	1032634	1032486	1032538	1	Ppa_Contig2	PPA10727	1031434	1033970	None	11105	480	234947	No_constitutive_exon_found_in_species
CTCACCAGCCAGACGACGACGGTTAGTAAAGTACACTCTGGGTACGGTAGGG	1148367	1148412	1148462	1148410	-1	Ppa_Contig2	PPA10744	1148367	1149785	None	11105	480	234947	No_constitutive_exon_found_in_species
GAGATAGCAAAGGTTAACGCACAGACCGGGAATCGAACCCGGGGATTCAGGG	1203229	1203397	1203447	1203395	-1	Ppa_Contig2	PPA10751	1200720	1205324	None	11105	480	234947	No_constitutive_exon_found_in_species
ATTTCGTAATATTTTCATGGAGAGAAACCGATAGAAAGTCAGGGTTTAAGAA	1273189	1273298	1273139	1273191	1	Ppa_Contig2	PPA10761	1272916	1276192	None	11105	480	234947	No_constitutive_exon_found_in_species
TATTTTTTTCGATAATCTTGATTTGAATTGAACTGAAAAGGGCATTGAAGAA	1568915	1569042	1569092	1569040	-1	Ppa_Contig2	PPA10816	1566951	1570671	None	11105	480	234947	No_constitutive_exon_found_in_species
GATTTTTGGGTACTTTCTTTTTTCTAACAGTTTCACTTGGGAGAATTCAGGA	2004498	2004630	2004680	2004628	-1	Ppa_Contig2	PPA10922	2003391	2005253	None	11105	480	234947	No_constitutive_exon_found_in_species
CCCCCTCTCAAGAGGACAAAGAAGGCGGTACAGGAAAGAATCAAGGGGAGAT	2019639	2019648	2019698	2019646	-1	Ppa_Contig2	PPA10927	2019639	2020001	None	11105	480	234947	No_constitutive_exon_found_in_species
GGTCTCTTGGGAACACGAGAAACACAAGATCGATGGTGCAATCGGGGAAGAG	113806	113881	113931	113879	-1	Ppa_Contig4	PPA18037	112160	118295	None	11105	480	234947	No_constitutive_exon_found_in_species
TTGTGTCTGAAGAAAAATAGGTCCTTGATTAGAGAAACAAAGTGGGGCAGGT	668911	668986	668861	668913	1	Ppa_Contig4	PPA18122	666829	670217	None	11105	480	234947	No_constitutive_exon_found_in_species
CATGAATCAAATGGAATCAAAGGCTCAATAAAAATTTTTGGGACCCGAAGAA	870673	870825	870875	870823	-1	Ppa_Contig4	PPA18144	867086	871655	None	11105	480	234947	No_constitutive_exon_found_in_species
CTGCCGGTGAGGAGTACGGTAGATTACGGTAGATGGGGGTACGGTAGTAGGC	985837	985888	985787	985839	1	Ppa_Contig4	PPA18156	972692	994818	Ppa-tag-315	11105	480	234947	No_constitutive_exon_found_in_species
AATATGTATCTAATATTTCCGCGATATTTTGTAATTTTCATGGGAAGTAGGC	1141839	1141941	1141789	1141841	1	Ppa_Contig4	PPA18189	1141188	1146020	Ppa-grl-2	11105	480	234947	No_constitutive_exon_found_in_species
TGGAAGGAGCTAGAAAGGAAGAGGGAAATAAGTGAGTGGAGGGGATGTAGGG	1894494	1894605	1894444	1894496	1	Ppa_Contig4	PPA18297	1894403	1897610	None	11105	480	234947	No_constitutive_exon_found_in_species
TAGAATTTTTCATCATTTACCTTGGCGATGAAACATATTCAAGGGGCCAGAA	1979913	1979948	1979863	1979915	1	Ppa_Contig4	PPA18310	1976318	1982498	Ppa-lgc-39	11105	480	234947	No_constitutive_exon_found_in_species
TGAACAATTAGTGCAATTATAATAACTAAATAATGAATGGGAAATTGCAGCC	81017	81112	80967	81019	1	Ppa_Contig5	PPA20504	79161	84087	None	11105	480	234947	No_constitutive_exon_found_in_species
GGGCGGATCGCTGAAAGGCAGTTATGAATCATTAAGGGCTTCAAAAGCAGAT	134486	134669	134436	134488	1	Ppa_Contig5	PPA20510	131510	140861	None	11105	480	234947	No_constitutive_exon_found_in_species
ACAACTTTTAGTTATTCTCACTTTTTCTTTCTCCGAGTGGGGGATTACAGAG	435821	435894	435771	435823	1	Ppa_Contig5	PPA20556	434325	436173	None	11105	480	234947	No_constitutive_exon_found_in_species
TTCTATCATTAAATTTATCGCTAAGATTTGTAAAAATTAAACGGGTTAAGAT	956685	956787	956635	956687	1	Ppa_Contig5	PPA20657	955198	957113	None	11105	480	234947	No_constitutive_exon_found_in_species
GACAACGTTTCACAGATTCAATATAGTAACAAGAGTAAGGGAAATTGCAGGT	1137048	1137183	1137233	1137181	-1	Ppa_Contig5	PPA20687	1125978	1140199	Ppa-plc-1	11105	480	234947	No_constitutive_exon_found_in_species
TCGCTAAAGGAAATAAAGCACGTTGTTACAATTTAACCCTGGGTATGTAGGC	1383339	1383456	1383289	1383341	1	Ppa_Contig5	PPA20731	1381876	1384237	None	11105	480	234947	No_constitutive_exon_found_in_species
ATCGCGGGTACGGTATCGATCAATAAAATGGAAATCGATAATCAGGGCAGGA	1545483	1545586	1545636	1545584	-1	Ppa_Contig6	PPA23067	1540457	1545646	Ppa-smn-1	11105	480	234947	No_constitutive_exon_found_in_species
ACGACATTTGTCGGTATACGTCAAGTGTAGCCGGTGATCGGGGGTTGCAGAG	263730	263784	263834	263782	-1	Ppa_Contig7	PPA24613	263730	265282	None	11105	480	234947	No_constitutive_exon_found_in_species
CAGGTGGGAGGAAAAGAGGAGGATCGAGGAGAGAAGGGGAGGAATTACAGAT	434729	434903	434953	434901	-1	Ppa_Contig7	PPA24631	434729	435834	None	11105	480	234947	No_constitutive_exon_found_in_species
GACAATGGGGTCTTTTGTCCCCCCTTCATAAAAAAAAGGGGGGTGATCAGGT	997029	997055	996979	997031	1	Ppa_Contig7	PPA24703	994398	998196	None	11105	480	234947	No_constitutive_exon_found_in_species
GATGGTAGAAATGGGTTATGATGGGCAGATGATACGTACGGGTACGGTAGCT	55233	55248	55298	55246	-1	Ppa_Contig11	PPA02273	55233	60388	Ppa-tag-182	11105	480	234947	No_constitutive_exon_found_in_species
AGGGTCTCTGCAAGGTGAGCAATGTATTATGTTTTATTTTGGGCGAATAGCT	896860	896866	896916	896864	-1	Ppa_Contig11	PPA02461	896860	899879	None	11105	480	234947	No_constitutive_exon_found_in_species
CGAGAATGGTAAGGAAGGAAAATAATAGAGAGGGACTCTAAAGGGTTCAGGC	1044305	1044604	1044654	1044602	-1	Ppa_Contig11	PPA02486	1042801	1045399	None	11105	480	234947	No_constitutive_exon_found_in_species
GTGAGATAAGATATTTATGGATTGATTGTAATGGGGGGTGGAAATTGCAGGT	1297804	1297966	1297754	1297806	1	Ppa_Contig11	PPA02546	1294450	1298483	Ppa-mig-22	11105	480	234947	No_constitutive_exon_found_in_species
GTAATTGATCTTACACAATCAGTTGTATCGAAATAATAATGGGAATTCAGAT	1333150	1333265	1333315	1333263	-1	Ppa_Contig11	PPA02553	1328567	1346024	Ppa-ssl-1	11105	480	234947	No_constitutive_exon_found_in_species
CAGGTGGGAGGAAAAGAGGAGGATCGAGGAGAGAAGGGGAGGAATTACAGAT	1408270	1408390	1408440	1408388	-1	Ppa_Contig11	PPA02569	1404640	1409320	None	11105	480	234947	No_constitutive_exon_found_in_species
ATACGGTAAGGGAAGGAAGGATATCGATTGATGAAGAGATGGGATTGTAGGA	1430003	1430095	1429953	1430005	1	Ppa_Contig11	PPA02574	1428242	1431995	None	11105	480	234947	No_constitutive_exon_found_in_species
AACATAAAAAGGTTTGGTATTGTTATTATTAAATTGAAATGGGAATTGAGAA	1511223	1511298	1511348	1511296	-1	Ppa_Contig11	PPA02591	1510788	1511760	None	11105	480	234947	No_constitutive_exon_found_in_species
CGGATACGCCTCGTGGTGGGGATCGAACAAGGGAGGAAAGGGACCCGAAGGA	1658074	1658084	1658134	1658082	-1	Ppa_Contig11	PPA02617	1658074	1658443	None	11105	480	234947	No_constitutive_exon_found_in_species
CTCTCTCTTTCATTACTGGAAGTGGTCATTTCACAAGGGGGAAATTGCAGGA	1755529	1755587	1755637	1755585	-1	Ppa_Contig11	PPA02638	1752930	1758696	Ppa-ida-1	11105	480	234947	No_constitutive_exon_found_in_species
CAGCTGAAATATAATACCTTTTGAAGAGCTCAATATATTAGGGAGTTCAGGA	257073	257183	257233	257181	-1	Ppa_Contig8	PPA26434	253085	257552	None	11105	480	234947	No_constitutive_exon_found_in_species
GATTTGGCGATGCGAGGGAAGTGGTGAATGGGATGCAGAGGGTTAGGCAGAT	950533	950596	950646	950594	-1	Ppa_Contig8	PPA26573	950291	958001	None	11105	480	234947	No_constitutive_exon_found_in_species
CTTTGCAAGTTAGTTGTGGAAAAAAAAGAAAAAAAGGGAAAAAAATTCAGCA	1061409	1061465	1061359	1061411	1	Ppa_Contig8	PPA26595	1060755	1061595	None	11105	480	234947	No_constitutive_exon_found_in_species
GTGAAACAACTGGCGAGAACGTGAAAGCATACAACAAATTGGGAATTGAGTG	1521122	1521183	1521233	1521181	-1	Ppa_Contig8	PPA26674	1521122	1529979	Ppa-cct-7	11105	480	234947	No_constitutive_exon_found_in_species
ACGAAACTCGAATTAACCTGCTGTTTATTGTTGAATTGATGGGATTGCAGGC	1709624	1709777	1709574	1709626	1	Ppa_Contig8	PPA26712	1707743	1721306	Ppa-capg-2	11105	480	234947	No_constitutive_exon_found_in_species
GTGGAGCTCACAATATTTGATCCAATTTCATTCGCTACTTGGGGTTGGAGTG	173357	173476	173307	173359	1	Ppa_Contig9	PPA28022	168700	175682	Ppa-clh-3	11105	480	234947	No_constitutive_exon_found_in_species
ACTCAGGTTTTGCGAATGGAAGCTAACGGGAATAATTTTGGGAAATTCAGGA	240662	240730	240780	240728	-1	Ppa_Contig9	PPA28039	239492	241218	None	11105	480	234947	No_constitutive_exon_found_in_species
CAAATTCAGTGCTCAACTCTGGATCGAAAGTGGCATTGGTTGGGTCGAAGCC	1711697	1711781	1711647	1711699	1	Ppa_Contig9	PPA28348	1711587	1713864	None	11105	480	234947	No_constitutive_exon_found_in_species
TACTATACGGTAACCCATTCGAAATTGATTGCGTTCATTGGGAAATTCAGAA	1725492	1725568	1725442	1725494	1	Ppa_Contig9	PPA28350	1720878	1726231	None	11105	480	234947	No_constitutive_exon_found_in_species
GTGGGTGAGGTTTATTGTTTCCATTGACTGATTCTTGGGAAATAATTGAGGA	745337	745393	745443	745391	-1	Ppa_Contig12	PPA03719	744236	746057	None	11105	480	234947	No_constitutive_exon_found_in_species
CGACAATGCCGAACGCGCTCGACAACTGTGAGTTTGGGTTCTGAGGACAGAT	759572	759694	759744	759692	-1	Ppa_Contig12	PPA03722	759176	760984	None	11105	480	234947	No_constitutive_exon_found_in_species
AGTCCGGAATTTTATCAATCTCCAATCGATACTAGAGAAGGGCACAGCAGGT	1352446	1352522	1352396	1352448	1	Ppa_Contig12	PPA03837	1347114	1353507	Ppa-mec-18	11105	480	234947	No_constitutive_exon_found_in_species
TAGTTATTTAAATGAATCTGTTTGATATTCACTTTCCGAAAATGGGAAAGGC	76483	76562	76433	76485	1	Ppa_Contig27	PPA13951	76297	77617	Ppa-sut-1	11105	480	234947	No_constitutive_exon_found_in_species
TATTCTGGTGAGATCACATTTAGGGATGAGACAATGAATGGGTATTGAAGGC	707484	707612	707434	707486	1	Ppa_Contig27	PPA14080	701935	707754	None	11105	480	234947	No_constitutive_exon_found_in_species
ACCCGGAAAGAGACTGCTGGGAGAATACGCCTTCAATGGGTAGGATTAAGGA	1323927	1323947	1323877	1323929	1	Ppa_Contig27	PPA14198	1323510	1323947	None	11105	480	234947	No_constitutive_exon_found_in_species
TGCGTCGATAGGAGGAGTAGCCTACCGTAACCTAGTGGTGTGGTGGGCAGGC	106594	106622	106672	106620	-1	Ppa_Contig10	PPA00990	106594	106991	None	11105	480	234947	No_constitutive_exon_found_in_species
CGACGAGGCTGCGGCGGCGGAGATGGACGGCGAGGTGCTCACGAAGGGAGGC	567911	567968	567861	567913	1	Ppa_Contig10	PPA01069	564048	569465	None	11105	480	234947	No_constitutive_exon_found_in_species
GCTCCCATTTTACAAATATACTCTAAATTAATTGCAGCCTGTGGGTGGAGGT	1146551	1146579	1146501	1146553	1	Ppa_Contig10	PPA01191	1142549	1146579	None	11105	480	234947	No_constitutive_exon_found_in_species
AGACAGATGAGAAAAGTGCATAATACCATTCCCTGTTTAGCATTGGGAAGAA	137470	137568	137618	137566	-1	Ppa_Contig14	PPA05789	136671	141229	None	11105	480	234947	No_constitutive_exon_found_in_species
ATATTTTTTTCTAAATCAACTTATTCGAAAGTAATGGGCAAAAAATTCAGAT	331892	331966	331842	331894	1	Ppa_Contig14	PPA05841	330185	332595	None	11105	480	234947	No_constitutive_exon_found_in_species
TCACGTACGTTTCATCAATTGATTATCCCATCTGAATGTTGGGATTGCAGTG	377272	377346	377396	377344	-1	Ppa_Contig14	PPA05852	372830	378612	None	11105	480	234947	No_constitutive_exon_found_in_species
CCAGGTAGACAGACTCTATGGTTTCGAAACTTAATGAGGGAAACTCAAAGAT	417162	417261	417311	417259	-1	Ppa_Contig14	PPA05863	417001	419327	None	11105	480	234947	No_constitutive_exon_found_in_species
CAATGCCGGTGAATAGAGTAACATTTATTTCATGAATAAAAATGGGTTAGAA	651727	651848	651898	651846	-1	Ppa_Contig14	PPA05924	651085	652402	None	11105	480	234947	No_constitutive_exon_found_in_species
GTGCACTAGGTAGGGGACTATAGTTGATTGGATGGAACGGGAACATTAAGAT	670608	670683	670733	670681	-1	Ppa_Contig14	PPA05929	670051	671913	None	11105	480	234947	No_constitutive_exon_found_in_species
AACAGGTAATTCAGATTACCTAACACGAAAATCAACGATATGGGTTGAAGGT	747518	747604	747654	747602	-1	Ppa_Contig14	PPA05954	746118	748341	None	11105	480	234947	No_constitutive_exon_found_in_species
TGAATCACAGAGGATTCAGAAAGCAGACACTCAAATTATTTGGGTTAGAGAT	848503	848620	848453	848505	1	Ppa_Contig14	PPA05974	847212	850460	None	11105	480	234947	No_constitutive_exon_found_in_species
CCTTACTAATTTTATGTTATCTAAATTTTTTAAAATGGGAACTGAACAAGAT	232353	232362	232303	232355	1	Ppa_Contig15	PPA06924	232055	232362	None	11105	480	234947	No_constitutive_exon_found_in_species
ACCAAGTAGGCTCACGTTCCACATCGGCTGAAACTCGAGGGTGAATTAAGCT	433689	433777	433827	433775	-1	Ppa_Contig15	PPA06967	433689	435570	None	11105	480	234947	No_constitutive_exon_found_in_species
CCTGTAGCCACGACACTTCGAAAAATCAATGCTAATAATGGGAAATTCAGCA	1109178	1109270	1109128	1109180	1	Ppa_Contig15	PPA07063	1104749	1111027	None	11105	480	234947	No_constitutive_exon_found_in_species
AAAGGTAAGCATTTTATTCAAAACTAAATACATAAATAGGGCAAATTAAGGA	277624	277743	277793	277741	-1	Ppa_Contig13	PPA04808	275593	278476	None	11105	480	234947	No_constitutive_exon_found_in_species
ACAAACATTACGTGGAATACTGGCAGTTTTAAAGCAAAGGGAAATTACAGGA	541204	541245	541154	541206	1	Ppa_Contig13	PPA04866	540628	541432	None	11105	480	234947	No_constitutive_exon_found_in_species
GCTGCACTACAACTGCACGCTCAGCGCGTACAAGATGGGGTGAGTGGAAGGT	914703	914745	914795	914743	-1	Ppa_Contig13	PPA04925	914703	915334	None	11105	480	234947	No_constitutive_exon_found_in_species
TCTTTTGTACAATCGAAATATGGTGGTCTCTCTTGAAAAACTATGGGAAGTT	1383991	1384099	1384149	1384097	-1	Ppa_Contig13	PPA05006	1383991	1399590	None	11105	480	234947	No_constitutive_exon_found_in_species
ATGCAATAGTCTGCCTTGTGACTATTTGAGTTGAGGGTAGATTGGGGAAGAT	347699	347773	347649	347701	1	Ppa_Contig19	PPA10098	335508	348587	None	11105	480	234947	No_constitutive_exon_found_in_species
ATCGCCGAGGAGTCAGACCAGCGCCAGGTAAGGATTTATGGGGTGTCGAGTG	413794	413870	413920	413868	-1	Ppa_Contig19	PPA10110	413794	419179	Ppa-mab-10	11105	480	234947	No_constitutive_exon_found_in_species
TCGACACGTCTAATGAAGAAATCGTTGATGTCGAGAGGGCAGAATTAGAGGC	672656	672870	672920	672868	-1	Ppa_Contig19	PPA10148	672656	674352	None	11105	480	234947	No_constitutive_exon_found_in_species
TGAGGTAAGGTAGGGTACGGTAGCGTATTGATTAGGATAGGGTACGGTAGAT	1264011	1264075	1263961	1264013	1	Ppa_Contig19	PPA10229	1257001	1264075	None	11105	480	234947	No_constitutive_exon_found_in_species
ACGGTAGCATGGAGAGTACGGTAGCCAGGGAGAAGGGGAGGGTACGGCAGGT	1324565	1324628	1324515	1324567	1	Ppa_Contig19	PPA10232	1315938	1328049	None	11105	480	234947	No_constitutive_exon_found_in_species
GTTACATGGTAGTAGTGAAACTCGAAGTATGCAAGAGGGGAGATGAGAAGAA	891374	891388	891438	891386	-1	Ppa_Contig16	PPA07943	891374	896132	None	11105	480	234947	No_constitutive_exon_found_in_species
AGAGCAAGGAGATGAGTGAGAAGGAGAAGAAGGAGTTGAAGGGATTGAAGAA	899831	899838	899888	899836	-1	Ppa_Contig16	PPA07944	899831	906052	None	11105	480	234947	No_constitutive_exon_found_in_species
ATGGGTTGTTACATTAATATTTCTTGCATAATAACTAATTGGGATTGCAGAA	110473	110560	110423	110475	1	Ppa_Contig20	PPA11043	97922	112886	None	11105	480	234947	No_constitutive_exon_found_in_species
CTCCCCGGGAACGTGGAAACCGGAAACGTTTGGACGTGGGAAGACACAAGAT	459128	459238	459078	459130	1	Ppa_Contig20	PPA11127	455480	461646	None	11105	480	234947	No_constitutive_exon_found_in_species
TGTGCTTTGTTTCGAAATAATCGGTTATATAAATGATATGGGAATTGCAGAT	219096	219238	219046	219098	1	Ppa_Contig59	PPA22622	217845	222125	Ppa-brf-1	11105	480	234947	No_constitutive_exon_found_in_species
AATTGAGTGGCATGTATTTTCCGTATACCGTAATCCAAGAGGGTGATCAGGA	252893	252964	253014	252962	-1	Ppa_Contig59	PPA22628	252649	253301	Ppa-ttr-41	11105	480	234947	No_constitutive_exon_found_in_species
TTTCTCATTTTTTTATCTATCTCTGCAGTCAAAAAACGTGGGAAATTCAGAC	256098	256154	256204	256152	-1	Ppa_Contig59	PPA22629	253944	256693	None	11105	480	234947	No_constitutive_exon_found_in_species
CAAAGAATAAGGGGAAATAAGTTCATATTCATGTCGACCGGGGAAGACAGGT	260417	260494	260544	260492	-1	Ppa_Contig59	PPA22631	259676	261546	None	11105	480	234947	No_constitutive_exon_found_in_species
TAACAGAAGAATTCTGTAGTATCATAGGTATTGTAATAAGGGAATTGCAGAT	263636	263648	263698	263646	-1	Ppa_Contig59	PPA22633	263636	268177	None	11105	480	234947	No_constitutive_exon_found_in_species
TCAGAGGTGAGAGAAGAAGGAAGAGATGAGATTGATATGGGAATGATCAGGT	342658	342771	342821	342769	-1	Ppa_Contig59	PPA22649	342517	345474	None	11105	480	234947	No_constitutive_exon_found_in_species
AAATTGTGAGTGGAAGAGAGGACGAAGAGAGAGAAGGGAGATGAATGCAGGT	472988	473087	473137	473085	-1	Ppa_Contig59	PPA22683	470500	478952	None	11105	480	234947	No_constitutive_exon_found_in_species
CTCTTTCAAAGGACAGATAGAATGTATTTTGAAAATAGGGGAAATTGCAGTG	652834	652958	653008	652956	-1	Ppa_Contig59	PPA22706	648110	654100	Ppa-mig-5	11105	480	234947	No_constitutive_exon_found_in_species
TTATTTTAAAAAATAAACTGGGTGATTTTACTCATGGGTTGGAATTGCAGAA	652464	652496	652546	652494	-1	Ppa_Contig59	PPA22706	648110	654100	Ppa-mig-5	11105	480	234947	No_constitutive_exon_found_in_species
GGAGGTATAATAGTGATATGATTATCACGAAGAAGGGGATGAAATTGTAGAT	874556	874688	874506	874558	1	Ppa_Contig59	PPA22754	872226	875205	Ppa-vps-18	11105	480	234947	No_constitutive_exon_found_in_species
AGTAGAAGAGAAGAGAAGAAGGGAAGGGAAGAGAAGGGAGAATGATTAAGGA	879544	879612	879494	879546	1	Ppa_Contig59	PPA22756	878085	879727	None	11105	480	234947	No_constitutive_exon_found_in_species
GAGGAAGAGATAGAGAGGAAAGGGCAGATGGATTAATGGGGTGATTGAAGGT	933881	933988	934038	933986	-1	Ppa_Contig59	PPA22766	930154	939967	Ppa-nurf-1	11105	480	234947	No_constitutive_exon_found_in_species
GTCAGTTGGCCAATGGATGACTATTTAGGATAAAAAAGTTTGGGAATCAGGG	59236	59278	59186	59238	1	Ppa_Contig26	PPA13641	57554	59278	None	11105	480	234947	No_constitutive_exon_found_in_species
TGAGCCCACCTTCAGCAATTCTCTTCTAAAATGGTTTTGAATAATGGGAGTA	184359	184420	184309	184361	1	Ppa_Contig26	PPA13652	179930	193657	None	11105	480	234947	No_constitutive_exon_found_in_species
TCTGAAGAGACCGAATCGGCAACCCAAACCGGATTCCGGAGAGGGTGTAGCA	471435	471969	471385	471437	1	Ppa_Contig26	PPA13678	469268	475569	None	11105	480	234947	No_constitutive_exon_found_in_species
TGTGAGCTAGAGATTTTCAAATTTATGTTTTTTTTCTTTTGGGTAAATAGTC	870369	870391	870319	870371	1	Ppa_Contig26	PPA13729	866279	870391	None	11105	480	234947	No_constitutive_exon_found_in_species
TCAGAGTTGTATTCTTTTCTTTTACATAATTAATTGCCATAATTGGGCAGGA	1067901	1068036	1068086	1068034	-1	Ppa_Contig26	PPA13750	1057118	1074888	None	11105	480	234947	No_constitutive_exon_found_in_species
GAGAAAGAGTGAAATCGTGCTGATTTACAAAGGAAAGGGAGACGTAAGAGAG	1279472	1279496	1279422	1279474	1	Ppa_Contig26	PPA13794	1278319	1279496	None	11105	480	234947	No_constitutive_exon_found_in_species
TGAGGTAGACCACTCAATAGGAAGAATTGTGTTTCTTCGCGATGGGGCAGAA	269417	269504	269554	269502	-1	Ppa_Contig18	PPA09427	265702	269899	None	11105	480	234947	No_constitutive_exon_found_in_species
TGTTGCGAGACACAAGAGGAGTTGAATGGAATGATAGGGGGATGATGCAGTC	712186	712283	712136	712188	1	Ppa_Contig18	PPA09492	696153	716563	None	11105	480	234947	No_constitutive_exon_found_in_species
GAGGCATCTATGCACAGGTGAGAGGTGTGCTAGACGCGCCGGGTTAGAAGGG	772348	772414	772464	772412	-1	Ppa_Contig18	PPA09499	772348	773739	None	11105	480	234947	No_constitutive_exon_found_in_species
TCATTCAATGAGGATGAAGTAACTACAATAGAAATGGGTTAAAATTGCAGAT	915466	915529	915416	915468	1	Ppa_Contig18	PPA09519	915201	917589	None	11105	480	234947	No_constitutive_exon_found_in_species
TTACTTGACTCATGACTAGGGCTAGAGTTAGGTTTATGACTGGGATTAAGGC	52184	52232	52134	52186	1	Ppa_Contig21	PPA11515	50819	56089	None	11105	480	234947	No_constitutive_exon_found_in_species
CCCTTCTCGAGTCTCGGTGAGGTATATAAGGGAGAGAGGGCGAATGGTAGAT	563395	563487	563345	563397	1	Ppa_Contig21	PPA11618	563273	565649	None	11105	480	234947	No_constitutive_exon_found_in_species
AGAAGGGTACGGTAGGGTGCTGATGGATACGGTAACTTGGGAGATTACAGTA	660407	660511	660561	660509	-1	Ppa_Contig21	PPA11633	660119	661214	None	11105	480	234947	No_constitutive_exon_found_in_species
GATTCGAGGTACTGAAGCATACGGTAGGAGAGAGAGAGACGGGATGACAGGT	693640	693762	693590	693642	1	Ppa_Contig21	PPA11637	692803	697461	Ppa-lgc-33	11105	480	234947	No_constitutive_exon_found_in_species
ATCTTTCCTTCGTTTTTCTTTTCGTATTCGATTGATTGTGCGGGTTGAAGGA	749330	749448	749280	749332	1	Ppa_Contig21	PPA11646	748352	768593	Ppa-taf-2	11105	480	234947	No_constitutive_exon_found_in_species
AGGGTCTCTGCAAGGTGAGCAATGTATTATGTTTTATTTTGGGCGAATAGCT	953704	953710	953760	953708	-1	Ppa_Contig21	PPA11683	953704	955671	None	11105	480	234947	No_constitutive_exon_found_in_species
TCAAAATGTGACGAAAAAATATTAGACGAAAAACTAAAACGGGGTTGCAGTG	1026612	1026734	1026562	1026614	1	Ppa_Contig21	PPA11693	996794	1040876	Ppa-unc-22	11105	480	234947	No_constitutive_exon_found_in_species
ATTGTAAGTATCTTGTCCCTTTCTCTCAATCTATCCCATCGTGGGTAAAGGC	241	379	429	377	-1	Ppa_Contig46	PPA19791	14	2163	Ppa-atf-7	11105	480	234947	No_constitutive_exon_found_in_species
TTTGTCATCTTCCTTTCTATTTATCTATCTATAATCAATGGGAATTACAGCC	196659	196711	196761	196709	-1	Ppa_Contig46	PPA19820	192234	199536	None	11105	480	234947	No_constitutive_exon_found_in_species
ATTGTTTGTTCTGGTTTGAAGTTATGAATGAGTTAAATGTGAGGGTTAAGAT	310854	310964	311014	310962	-1	Ppa_Contig46	PPA19848	309066	311350	Ppa-ymel-1	11105	480	234947	No_constitutive_exon_found_in_species
TGAGGATGGTATAGATCAAAGATCAATGAATCGAATCAATGGGTAATCAGGA	608188	608273	608323	608271	-1	Ppa_Contig46	PPA19897	607109	611649	None	11105	480	234947	No_constitutive_exon_found_in_species
CGTATCCATGGAGTGGATACTGTAGCTATTGAATATGGGTGGAATTGCAGAA	620883	620950	620833	620885	1	Ppa_Contig46	PPA19901	620001	622159	None	11105	480	234947	No_constitutive_exon_found_in_species
TTTTCATCGTTGCCTTACAAAATTTTATTTTGTGAAGTTTGGGATGGCAGTA	9263	9298	9213	9265	1	Ppa_Contig24	PPA12895	7022	9506	None	11105	480	234947	No_constitutive_exon_found_in_species
TTTATTTCATATTTTCGAAAATTAATTAATTTGGAAAATTGGGTAAACAGAA	305063	305129	305013	305065	1	Ppa_Contig24	PPA12928	298560	305129	Ppa-lgc-36	11105	480	234947	No_constitutive_exon_found_in_species
CGTCACTTCATATGCGATTGCAGATAACATTATCTAAGATGGGAATTCAGCA	372887	372931	372837	372889	1	Ppa_Contig24	PPA12941	370828	373171	None	11105	480	234947	No_constitutive_exon_found_in_species
CATCGTGAGCCACTATTATTTTATTATTATTATGAAACATGGAAAGGGAGGG	567209	567257	567159	567211	1	Ppa_Contig24	PPA12970	566230	568538	Ppa-snx-6	11105	480	234947	No_constitutive_exon_found_in_species
AAAGGCACAATCGACATTCTCTATTGAATAATTGACTGGAAAGGGTGAAGGC	1124959	1124973	1125023	1124971	-1	Ppa_Contig24	PPA13054	1124959	1129288	None	11105	480	234947	No_constitutive_exon_found_in_species
CTTTCTCTCTCGCTCTCTGCCTGTGTTGTTATTCACTAGCGGGATGCGAGAG	104582	105264	104532	104584	1	Ppa_Contig28	PPA14401	98619	105907	None	11105	480	234947	No_constitutive_exon_found_in_species
ACAGATAGAGGGGTTCGTCTTAGAAGATTACGGTAGGGTATGCGGGGCAGGG	378913	378952	378863	378915	1	Ppa_Contig28	PPA14445	377254	378952	None	11105	480	234947	No_constitutive_exon_found_in_species
TGAAATCATAATGCACGGCCCGTTTTATCAGTAAAATTAAATTGTGGGAGAC	393678	393722	393628	393680	1	Ppa_Contig28	PPA14449	393044	393722	None	11105	480	234947	No_constitutive_exon_found_in_species
CATTGCGAGGTATCTGGAGATTGGCAGTGAGGAGGATCGTAAGGGGAGAGGA	588331	589202	589252	589200	-1	Ppa_Contig28	PPA14465	588331	589365	None	11105	480	234947	No_constitutive_exon_found_in_species
AGGGTCTCTGCAAGGTGAGCAATGTATTATGTTTTATTTTGGGCGAATAGCT	712502	712508	712558	712506	-1	Ppa_Contig28	PPA14483	712502	720554	None	11105	480	234947	No_constitutive_exon_found_in_species
GAGGATAGCCGGGAAATCCGGGAGCCGGAATCGAGAACCGGGAATTGCAGTG	760925	761051	761101	761049	-1	Ppa_Contig28	PPA14493	759682	765825	None	11105	480	234947	No_constitutive_exon_found_in_species
AGGGTCTCTGCAAGGTGAGCAATGTATTATGTTTTATTTTGGGCGAATAGCT	953443	953449	953499	953447	-1	Ppa_Contig28	PPA14529	953443	957413	None	11105	480	234947	No_constitutive_exon_found_in_species
TGAGCACACATTTTTGGTGGCTTGCTTCAAACCTATGTCAAACCGGGCAGGA	358014	358117	358167	358115	-1	Ppa_Contig25	PPA13324	357374	359447	None	11105	480	234947	No_constitutive_exon_found_in_species
CGATTTTTCCTCAATAACAAGACTATATTTAATTCATAAATTGGGTAAAGAT	613800	613901	613750	613802	1	Ppa_Contig25	PPA13383	612955	618427	None	11105	480	234947	No_constitutive_exon_found_in_species
AGGGTGATACAATCTACAACAACATTGTTTCGTTACTGTGGGTAAATCAGAA	776586	776592	776536	776588	1	Ppa_Contig22	PPA12145	776136	776592	None	11105	480	234947	No_constitutive_exon_found_in_species
TACGGCAAGTGCAAGCACGAGGCGTCCGGTATCTACTGCGAAGTGGGAAGGC	920757	920802	920707	920759	1	Ppa_Contig22	PPA12165	913022	920802	Ppa-nsh-1	11105	480	234947	No_constitutive_exon_found_in_species
CATCATGTCCGATGACAATGTCGCCGATCTGATCAATGCGAGGGACGGAGAG	1046977	1046983	1047033	1046981	-1	Ppa_Contig22	PPA12190	1046977	1048732	None	11105	480	234947	No_constitutive_exon_found_in_species
TAGGGATACGGTAGGGTGAGAGAATGGATACGGTAGTATGGGTACGGTAGGA	285054	285114	285164	285112	-1	Ppa_Contig17	PPA08683	274991	291265	None	11105	480	234947	No_constitutive_exon_found_in_species
TAGGGATACGGTAGGGTGAGAGGATGGATACGGTAGTATGGGTACGGTAGGA	284928	284988	285038	284986	-1	Ppa_Contig17	PPA08683	274991	291265	None	11105	480	234947	No_constitutive_exon_found_in_species
TATTTTTCATAACTCGAGAAAAACTAATTTATAATTTTCCGTCGGGCAAGCG	377137	377221	377087	377139	1	Ppa_Contig17	PPA08704	376740	378443	None	11105	480	234947	No_constitutive_exon_found_in_species
TGTGCCGGGTGAAATGCTTTTGAAACTTCAATTATTGCGGGCAATGGCAGAT	495046	495135	495185	495133	-1	Ppa_Contig17	PPA08720	494767	495422	None	11105	480	234947	No_constitutive_exon_found_in_species
CTTCAGTAAACTCATTTTCAGGGCAAAATAATAAAACAATGGGGGTAAAGGC	303741	303867	303917	303865	-1	Ppa_Contig37	PPA17430	303573	304450	None	11105	480	234947	No_constitutive_exon_found_in_species
CGTCGATGGTTAGGTGAATTACGTCGAAGCTAAATATTTTTGGGGATTAGGG	1078282	1078289	1078232	1078284	1	Ppa_Contig37	PPA17566	1077467	1078289	None	11105	480	234947	No_constitutive_exon_found_in_species
ATAAGGTGAGAGAAGTATCAATTGATTATCGATCGGAATCTGGGATACAGTA	1098165	1098246	1098115	1098167	1	Ppa_Contig37	PPA17567	1093969	1098246	None	11105	480	234947	No_constitutive_exon_found_in_species
TCTAAGAGAGCTTTAGAAAAAGTGTGAACAAACAAATAGGGGAAATTCAGGA	1115323	1115471	1115273	1115325	1	Ppa_Contig37	PPA17569	1109539	1115563	None	11105	480	234947	No_constitutive_exon_found_in_species
ATCCGTAGGCCAGAATAACTATTTTGTACATGATAGGGAGATTAAGATAGAA	121179	121272	121322	121270	-1	Ppa_Contig41	PPA18675	121179	123505	None	11105	480	234947	No_constitutive_exon_found_in_species
CCACGGACGACGGCGTGCATGACGGAGTAAATGAGGGAGGGGGAATGGAGAG	648743	649024	648693	648745	1	Ppa_Contig41	PPA18792	648256	649585	None	11105	480	234947	No_constitutive_exon_found_in_species
GTGCGTTTCTTACCATCGAAGACATAAACACAAAAATGGGAAAAGTTTAGCT	115820	115908	115958	115906	-1	Ppa_Contig23	PPA12457	114406	116567	None	11105	480	234947	No_constitutive_exon_found_in_species
CTGCCTCTTCCGCAAGGTAATATTATCATTTCGTAATCAGGGTACAATAGAT	123994	124018	124068	124016	-1	Ppa_Contig23	PPA12460	123994	126497	None	11105	480	234947	No_constitutive_exon_found_in_species
CATTTGATTGACACCTCGGAAGCATCACATGAAATTCGGGATAATCGGAGGA	191859	191983	191809	191861	1	Ppa_Contig23	PPA12483	191691	192506	None	11105	480	234947	No_constitutive_exon_found_in_species
TACCCTTCCTCCTTTCAGATAGCGACGATGGCTCGTCGACGGGTGCGCAGAC	1039677	1039810	1039860	1039808	-1	Ppa_Contig23	PPA12652	1038399	1039833	None	11105	480	234947	No_constitutive_exon_found_in_species
ATGGATGAGGGAGATGAGGAGGAAGGAGACGGGTAGGATGGAGGGGAGAGCG	168542	168972	169022	168970	-1	Ppa_Contig31	PPA15791	167018	170546	None	11105	480	234947	No_constitutive_exon_found_in_species
GCTCGCGAAGCCGCTGCCGAGAAGAAAAGGAGAGAGGGGTAACATGCGAGAG	761489	761586	761439	761491	1	Ppa_Contig31	PPA15908	755473	762438	None	11105	480	234947	No_constitutive_exon_found_in_species
GGATCGTCTTGTGCGTGTCATGATGCCCAAATAGAGATTAATGATGGGAGGC	827330	827356	827406	827354	-1	Ppa_Contig31	PPA15925	827330	828586	None	11105	480	234947	No_constitutive_exon_found_in_species
GAGAGAGGGAGGAGAGGGGGAGGAAGATAGAGAGAGAGAGGGAATTACAGGT	184010	184137	184187	184135	-1	Ppa_Contig73	PPA25397	183732	188780	Ppa-cua-1	11105	480	234947	No_constitutive_exon_found_in_species
AGGGTCTCTGCAAGGTGAGCAATGTATTATGTTTTATTTTGGGCGAATAGCT	240573	240579	240523	240575	1	Ppa_Contig73	PPA25405	232458	240579	None	11105	480	234947	No_constitutive_exon_found_in_species
AGTTCGCCTGTCTACCATATTCGGCAACTACTCGATAATCATGGGCAAAGGA	513004	513154	513204	513152	-1	Ppa_Contig73	PPA25436	512799	513422	None	11105	480	234947	No_constitutive_exon_found_in_species
TACACGGTGAGAAATAATAGACAATTGGACGATTATGATTGGGATATCAGGA	810602	810675	810725	810673	-1	Ppa_Contig73	PPA25484	807747	812539	Ppa-elpc-2	11105	480	234947	No_constitutive_exon_found_in_species
ATATCCAAAAATGAATCAGATGCAAAATGAAATTGATGGGGAAATTGCAGGT	436842	436953	436792	436844	1	Ppa_Contig45	PPA19609	435143	437812	Ppa-dim-1	11105	480	234947	No_constitutive_exon_found_in_species
TTATGGGTACAGTAGTTATGATGGAATGGTACTATAAATGGGAATTGCAGAC	90363	90429	90479	90427	-1	Ppa_Contig40	PPA18380	89642	90738	None	11105	480	234947	No_constitutive_exon_found_in_species
CGGTTGGAGTGCCAGGAAGAATTGGAGGGCGAGGAAACATGGGACGGCAGGG	290225	290417	290175	290227	1	Ppa_Contig40	PPA18425	289203	292513	None	11105	480	234947	No_constitutive_exon_found_in_species
GGTACGGTAGAATGGAGGAAGTATTGATTGAGATGAGGGGGGAATTGCAGGC	694159	694236	694109	694161	1	Ppa_Contig40	PPA18513	691955	696433	None	11105	480	234947	No_constitutive_exon_found_in_species
GTGATGACGTCGATGATGTGAGTGAATTATGAAATTATGATGGGATGTAGGT	731537	731582	731487	731539	1	Ppa_Contig40	PPA18520	729494	731582	None	11105	480	234947	No_constitutive_exon_found_in_species
GCGTAAGTGCAGCTTCATTATTCGATATGAGATGAGGGTTCGAATGACAGGC	830950	831062	831112	831060	-1	Ppa_Contig40	PPA18542	830824	831200	None	11105	480	234947	No_constitutive_exon_found_in_species
AGCCGGGGATCCGAGGACCGGAGATCAGTGCCGGAAACCGGGAATTGCAGGT	681272	681356	681222	681274	1	Ppa_Contig36	PPA17241	680984	683878	Ppa-spp-10	11105	480	234947	No_constitutive_exon_found_in_species
ATTTGGGTAGAAATGTATATTCTGAAACTAGCTGTGAAGGGACTATAAAGAT	842540	842547	842597	842545	-1	Ppa_Contig36	PPA17271	836785	842703	Ppa-lst-4	11105	480	234947	No_constitutive_exon_found_in_species
GGAACGAGTGAATATTCGAGATATTCTCTTCTACTCGATAATACTGGGAGTT	885249	885339	885199	885251	1	Ppa_Contig36	PPA17279	882711	885339	None	11105	480	234947	No_constitutive_exon_found_in_species
AGGGTCTCTGCAAGGTGAGCAATGTATTATGTTTTATTTTGGGCGAATAGCT	891328	891334	891384	891332	-1	Ppa_Contig36	PPA17281	891328	893295	None	11105	480	234947	No_constitutive_exon_found_in_species
AGGGTCTCTGCAAGGTGAGCAATGTATTATGTTTTATTTTGGGCGAATAGCT	978472	978478	978422	978474	1	Ppa_Contig36	PPA17300	974911	978478	None	11105	480	234947	No_constitutive_exon_found_in_species
TGGTCAGTCCTTCGTTTATTATTATTTATTAAAAGGAAGGGAATAATCAGGA	209206	209289	209339	209287	-1	Ppa_Contig42	PPA18968	209039	211197	Ppa-pgs-1	11105	480	234947	No_constitutive_exon_found_in_species
CAATAATGAAAAGTGAGTTCGGCGTGTCAGATTTATGATTGGGTTGACAGGT	403619	403700	403750	403698	-1	Ppa_Contig42	PPA18991	401328	404262	None	11105	480	234947	No_constitutive_exon_found_in_species
ACTTCTAGGTAGAAGCAAACACTGCTTCAAAAAATGGGAAAAAATTGCAGAA	500668	500732	500782	500730	-1	Ppa_Contig42	PPA19009	499578	501333	None	11105	480	234947	No_constitutive_exon_found_in_species
CACATAGGAAAGGTCAGTTTTGAACAGCCTAAATCATGGGGATGGGGAAGGG	531990	531996	531940	531992	1	Ppa_Contig42	PPA19013	531796	531996	None	11105	480	234947	No_constitutive_exon_found_in_species
ACGTTAGGTGCTGGGAGATCAATAGTGTGATGAAGGAGGGGGATATGCAGTG	880271	880299	880221	880273	1	Ppa_Contig42	PPA19086	872017	881021	None	11105	480	234947	No_constitutive_exon_found_in_species
TGGTTAAAATGTACTCCGAGTACAATCAGAGAATACGGGAAAAATTTAAGTG	102234	102330	102380	102328	-1	Ppa_Contig64	PPA23652	99439	102447	None	11105	480	234947	No_constitutive_exon_found_in_species
AGACAAAGGTGAGAATAGAGATGGAAATAGATTAATGGGAACGGATTAAGGT	107451	107556	107401	107453	1	Ppa_Contig64	PPA23654	105279	107556	None	11105	480	234947	No_constitutive_exon_found_in_species
TCATGGGCGGAGTCACGGGGGGCGGGGTTTGATATCCGGGAGTAGGACAGTC	288740	288946	288996	288944	-1	Ppa_Contig64	PPA23683	286801	289698	Ppa-ztf-19	11105	480	234947	No_constitutive_exon_found_in_species
TAGATGAGCGGTACTGTAGTCTCGGACTCTATCGATTGCTGGGATTGCAGCT	442799	442915	442965	442913	-1	Ppa_Contig64	PPA23700	432270	443534	None	11105	480	234947	No_constitutive_exon_found_in_species
ACATAAGTTTTTTTACTCGAGCATCTATTAAAAATGTACTTGGGGTGCAGAG	505692	505794	505642	505694	1	Ppa_Contig64	PPA23715	500763	510787	None	11105	480	234947	No_constitutive_exon_found_in_species
AAACTTTTCATGTGCTCAAATCCATATCCTTCTCTATCTACGAAGGGGAGCA	598177	598264	598314	598262	-1	Ppa_Contig64	PPA23731	597210	601985	Ppa-pgp-10	11105	480	234947	No_constitutive_exon_found_in_species
GAAGGAGGGAGAGGGAGGGGATAGAATGATGAGTGTGATTACGGGTGAAGAG	986581	986623	986531	986583	1	Ppa_Contig64	PPA23798	983560	986623	None	11105	480	234947	No_constitutive_exon_found_in_species
CGTGGAACAAATGTGAAATGAGAACTTTATTATTTCGGGCAGCGTACGAGAT	289111	289176	289061	289113	1	Ppa_Contig48	PPA20294	288514	290058	None	11105	480	234947	No_constitutive_exon_found_in_species
CTACTTTAGGTAAACAAATCGATAGAACGTATAAAATGGGAAATTGACAGGG	894814	894881	894931	894879	-1	Ppa_Contig48	PPA20388	894350	895094	None	11105	480	234947	No_constitutive_exon_found_in_species
TGGGCATTCTCAGAGTGGAGGTAAGTAAGAAATATGGCAATGGGTTGAAGAA	19072	19187	19022	19074	1	Ppa_Contig54	PPA21641	16014	21143	None	11105	480	234947	No_constitutive_exon_found_in_species
TCCCTTTTTTAAGGGATTGGCCAAATTGTGGAAATGGGTTGAGATTTGAGGT	629482	629534	629432	629484	1	Ppa_Contig54	PPA21767	627726	629534	None	11105	480	234947	No_constitutive_exon_found_in_species
TCCGTGAGTGAAATACACTTGGAAATATGTGTAATTGGGAAAAATTACAGAG	833800	833868	833918	833866	-1	Ppa_Contig54	PPA21805	827246	834176	None	11105	480	234947	No_constitutive_exon_found_in_species
TCTAGACCATTTCTGTGGGAGAAAAATCGTCTAGACGGATTTGAGGGTAGTC	527279	527360	527229	527281	1	Ppa_Contig30	PPA15550	526490	527360	None	11105	480	234947	No_constitutive_exon_found_in_species
TCACGTTTCCTTCAAATTGTTATTATTGTTTATTAAATTGGGTAATGCAGGT	738216	738304	738166	738218	1	Ppa_Contig30	PPA15596	737997	740176	None	11105	480	234947	No_constitutive_exon_found_in_species
AGGGTCTCTGCAAGGTGAGCAATGTATTATGTTTTATTTTGGGCGAATAGCT	795805	795811	795755	795807	1	Ppa_Contig30	PPA15610	793475	795811	None	11105	480	234947	No_constitutive_exon_found_in_species
GGAGTGGTAAAGTCAATTTGGAGAATCGAAAAGAATTCAGAAGGGTTCAGGT	920910	921070	921120	921068	-1	Ppa_Contig30	PPA15636	920206	921857	None	11105	480	234947	No_constitutive_exon_found_in_species
TTACAGTATCCCAGTAAATCGAAATATAAATCGATATCAGGGAATTACAGTA	208717	208813	208667	208719	1	Ppa_Contig33	PPA16395	207665	209983	None	11105	480	234947	No_constitutive_exon_found_in_species
CGTTTCAGCATGAATGTTCAATGAATCTTCAAACAAATTCGGGAGTTCAGGT	347779	347828	347878	347826	-1	Ppa_Contig33	PPA16423	346116	350690	None	11105	480	234947	No_constitutive_exon_found_in_species
TTGTAAACGTTCTCCTTCTAAACAGTAAAGAGAATAGAAATAGGGAGTAGGA	582679	582892	582942	582890	-1	Ppa_Contig33	PPA16464	582679	583171	None	11105	480	234947	No_constitutive_exon_found_in_species
TTTACTTTAAATTGGACATTTTAATTTTTACTCAAAAAATTGGGTAACAGGG	666874	666891	666941	666889	-1	Ppa_Contig33	PPA16480	664456	667026	None	11105	480	234947	No_constitutive_exon_found_in_species
ACCATGAGACGGGATACGTAGTTTGAATGGGAAACGGAGGGAGATAAAAGGA	265975	266068	266118	266066	-1	Ppa_Contig43	PPA19208	261001	266324	None	11105	480	234947	No_constitutive_exon_found_in_species
TCTTCTCCTCCCCGGGAACGTGGAAACCGGAAACGTTTGGACGTGGGAAGAC	348475	349100	349150	349098	-1	Ppa_Contig43	PPA19223	348475	350156	None	11105	480	234947	No_constitutive_exon_found_in_species
TTTGCCGGTGCGTTTCCTTGTCTGGGAAAGATTGATAGGGAAGATGGAAGGT	819803	819815	819865	819813	-1	Ppa_Contig43	PPA19286	819803	819999	None	11105	480	234947	No_constitutive_exon_found_in_species
CCACTATTAATTGGGGACCTCTAGATGCTTGAACAAAATGGGAATTGCAGGG	93529	93625	93479	93531	1	Ppa_Contig29	PPA14674	91355	93625	None	11105	480	234947	No_constitutive_exon_found_in_species
CAGGAGTAATTGAAAAAAAATGTGAAACCATTAATCAGAGGGCAATACAGGA	157945	158087	157895	157947	1	Ppa_Contig29	PPA14685	153615	159981	None	11105	480	234947	No_constitutive_exon_found_in_species
CACGTGCACTCTTGTGTCAATGGAGGATGACGAAAAAGTAAGGGATTAAGGT	629218	629279	629329	629277	-1	Ppa_Contig35	PPA16974	626857	629343	Ppa-tag-93	11105	480	234947	No_constitutive_exon_found_in_species
GCTCTCCATCTTTTCTGAAGTCAATTGGCCGAAGGGAGTAGGGAGTTTAGCT	117950	118202	117900	117952	1	Ppa_Contig32	PPA16103	114410	121095	None	11105	480	234947	No_constitutive_exon_found_in_species
GACTCGGACTCGGACAGCGACAGTGACAGCGACTCGGGTGAGCATTGGAGAA	276942	276959	277009	276957	-1	Ppa_Contig32	PPA16139	276942	286239	Ppa-let-858	11105	480	234947	No_constitutive_exon_found_in_species
GGGGTAGGGGGGTGGGGTCTTAAAGTTAACGTGTAGGCTGGGTAGTGAAGGT	246027	246079	245977	246029	1	Ppa_Contig38	PPA17650	242233	246433	None	11105	480	234947	No_constitutive_exon_found_in_species
CTGACGGACGAGGATTCTCCAAACTGGAGATGGAAGAAAGCGGGGGTGAGAG	695850	695939	695800	695852	1	Ppa_Contig38	PPA17722	695772	695939	None	11105	480	234947	No_constitutive_exon_found_in_species
ACATGAATGCTTTTCCTCTTTAAAGAACAAATACAAAAAGGGAATTGCAGAG	61290	61396	61240	61292	1	Ppa_Contig72	PPA25159	58710	63208	Ppa-dnj-5	11105	480	234947	No_constitutive_exon_found_in_species
CAGGTGAGAGAGAGGGAAGGGAGAGAGGGGATAATGAGAGGGAATTACAGAT	104751	104831	104701	104753	1	Ppa_Contig72	PPA25166	104146	107325	None	11105	480	234947	No_constitutive_exon_found_in_species
CAAGTTATCTAAATACTATGTTGATGATAAATACAAGTGAGTGGGTTAAGCC	229542	229695	229492	229544	1	Ppa_Contig72	PPA25190	227932	233041	Ppa-puf-12	11105	480	234947	No_constitutive_exon_found_in_species
TCAGGTATACATCACTTTCCCCATCCAAATAAGAAGGGAATAAATGACAGCG	641883	641958	642008	641956	-1	Ppa_Contig72	PPA25283	641006	644460	None	11105	480	234947	No_constitutive_exon_found_in_species
GGTGGTCTGTGTGTATACAAGAGTACATTTCTCATTCTAGGGAGTTGCAGTA	641659	641695	641745	641693	-1	Ppa_Contig72	PPA25283	641006	644460	None	11105	480	234947	No_constitutive_exon_found_in_species
AGAAGGTGAGAGATGAAGAGGGAAGAGGAAGGGAAGGGACATGAATTGAGGC	732436	732534	732386	732438	1	Ppa_Contig72	PPA25303	730352	732776	None	11105	480	234947	No_constitutive_exon_found_in_species
AATATATACTCTACTCGACCATGTCTTCATTTAAATATAAAAACTGGGAGGC	964956	964987	965037	964985	-1	Ppa_Contig72	PPA25355	964956	966749	None	11105	480	234947	No_constitutive_exon_found_in_species
ACCTAGCACTGATTATGATACAAGGCTTTAATAAAGGGATAAAATTGTAGCG	711981	712089	711931	711983	1	Ppa_Contig55	PPA21993	710246	714422	None	11105	480	234947	No_constitutive_exon_found_in_species
GCAACGTACAGTACTCCATAAAAAGTCTTGAATATACGGGAAAGTTGCAGAT	66467	66544	66417	66469	1	Ppa_Contig44	PPA19371	65752	71439	None	11105	480	234947	No_constitutive_exon_found_in_species
AATCGATAAAAGTACAGTATCAAGCAAAAATAAAAATGAGGGTGTGACAGGC	750387	750461	750511	750459	-1	Ppa_Contig44	PPA19458	750387	766065	None	11105	480	234947	No_constitutive_exon_found_in_species
TCAGAGGGGTTTGTGTTTGAAAAATGTTTTGGGAAAGGGGTAAGGTGAAGAA	435030	435078	434980	435032	1	Ppa_Contig58	PPA22488	434750	435643	Ppa-prx-12	11105	480	234947	No_constitutive_exon_found_in_species
GTAAATCATGTTGCGCTTCGCGGGTTTTGCTTCAAATATCGGGGGTACAGTC	488562	488621	488671	488619	-1	Ppa_Contig58	PPA22496	487357	488890	None	11105	480	234947	No_constitutive_exon_found_in_species
GACGGCGCGCCCTAGAAGCACCGGGTTAAATAGAATAGGGGCAATGCGAGAT	654135	654264	654314	654262	-1	Ppa_Contig58	PPA22526	654135	655771	None	11105	480	234947	No_constitutive_exon_found_in_species
GTGTAGCGCTTCTTTTTGTCTTTTTTTTTGTTTATATTTTTAAATGGGAGCT	662190	662228	662278	662226	-1	Ppa_Contig58	PPA22528	662190	664664	None	11105	480	234947	No_constitutive_exon_found_in_species
CTTAGCGATTTCGAAAACACGTATTCACACTGATTATTATATTTAGGGAGTA	312865	312902	312815	312867	1	Ppa_Contig39	PPA17863	311878	312902	None	11105	480	234947	No_constitutive_exon_found_in_species
GTACGGCATCCGGCATTTGTCAACCAATCGATAAATCAATAATCGGGCAGGC	22506	22570	22456	22508	1	Ppa_Contig65	PPA23833	22407	24062	None	11105	480	234947	No_constitutive_exon_found_in_species
TTCTATTTAATTCCCTCCCCAATATTATTGATTCAACTTCGGGGATTCAGTT	809200	809329	809150	809202	1	Ppa_Contig109	PPA02228	806911	814546	Ppa-cogc-2	11105	480	234947	No_constitutive_exon_found_in_species
GAAGAGGTGGGAGGAATATGAGAAGAGAACTTTGAGAGGGAAGAATTGAGGT	835468	835573	835418	835470	1	Ppa_Contig109	PPA02234	834893	835573	None	11105	480	234947	No_constitutive_exon_found_in_species
CTTATTGGTATTGAATGTAACCGGGATTTAGTTGACATAGTGGGGTGCAGGG	266361	266435	266485	266433	-1	Ppa_Contig47	PPA20104	266361	267307	None	11105	480	234947	No_constitutive_exon_found_in_species
TTTCGTAAGCCATACGGTGAAAACGCTAGATATAACAGGAAATAGGGTAGCT	685255	685373	685423	685371	-1	Ppa_Contig47	PPA20177	685255	690548	Ppa-nhr-48	11105	480	234947	No_constitutive_exon_found_in_species
GTAAGAGAGATTAGAGAAGCGTGAAACTCAAATTATACGGGGAATTTGAGGT	866585	866593	866643	866591	-1	Ppa_Contig47	PPA20199	866585	868327	Ppa-stam-1	11105	480	234947	No_constitutive_exon_found_in_species
TCGTCTGTCTGACAGGCAAAGAGAGCATGCATTGCATCGGGAGAAGTCAGAA	41451	41461	41511	41459	-1	Ppa_Contig66	PPA24009	41451	41712	None	11105	480	234947	No_constitutive_exon_found_in_species
GTAGTGTGGTGCATTAGTAAACGTCGCCTGTCAAAATTTCGACAAGGGAGCT	845695	845818	845645	845697	1	Ppa_Contig66	PPA24115	839153	846086	Ppa-hmit-1.3	11105	480	234947	No_constitutive_exon_found_in_species
CAGCGCGTCGGTCGATCGATTTTGAGTGGCCTTTATATGGGAGATTACAGTA	548581	548750	548800	548748	-1	Ppa_Contig57	PPA22366	548581	564766	None	11105	480	234947	No_constitutive_exon_found_in_species
GAAATCTTTCTCAGATGCGTGAATATATGAAGGGATTATGAGGGAATCAGTT	565614	565712	565564	565616	1	Ppa_Contig57	PPA22367	564997	568282	None	11105	480	234947	No_constitutive_exon_found_in_species
CCACTTTCGCTCGAAAGGATTGCTAGCTCAATATAATGGAATGGGTTGAGAT	402494	402594	402644	402592	-1	Ppa_Contig70	PPA24937	400240	404681	None	11105	480	234947	No_constitutive_exon_found_in_species
CAGGTACGGTAATCTGCCCCCGTAGTTACCGTAATTGGCTGGGATTGTAGAT	478463	478534	478413	478465	1	Ppa_Contig70	PPA24951	477540	479681	Ppa-arrd-25	11105	480	234947	No_constitutive_exon_found_in_species
GCTGCTCGGAGCGACCCAGGAAGAGGTAGGCGAAGGGACTATTTGGGAAGAG	531821	531845	531895	531843	-1	Ppa_Contig70	PPA24958	531821	536114	None	11105	480	234947	No_constitutive_exon_found_in_species
TGAAAAAACATAGAAACTAATATTTTTCTGAATGATTGGGTAAATGACAGAC	358064	358137	358014	358066	1	Ppa_Contig79	PPA26311	356128	358851	None	11105	480	234947	No_constitutive_exon_found_in_species
GGGTTCGATCCGGGAGACCCCTCATGGTATTCCTGGTTCCGGGGTGTCAGGC	642930	642941	642880	642932	1	Ppa_Contig68	PPA24412	640289	642941	None	11105	480	234947	No_constitutive_exon_found_in_species
AGCGAAATATCTCTGCTGGATGTCTCAAGTTTGGTGTTCGGGATTGTGAGCT	147809	147871	147921	147869	-1	Ppa_Contig81	PPA26871	147809	149306	None	11105	480	234947	No_constitutive_exon_found_in_species
TGCTCTCACATCCTCAAGAGAGAGAGCTCATTGAAAATTGGGAGATTCAGGA	576878	576952	577002	576950	-1	Ppa_Contig81	PPA26944	576878	578074	None	11105	480	234947	No_constitutive_exon_found_in_species
CCTCGCTGCAATGTTGCCACCCGGTGAGTAGGTTTGATATGAGTAGGGAGAA	649098	649139	649189	649137	-1	Ppa_Contig81	PPA26952	649098	651732	Ppa-mdt-6	11105	480	234947	No_constitutive_exon_found_in_species
AATTTAAAAATTGAACGGTGAAATATTTATTTAAATGGGTGAAAAATTAGAG	717081	717118	717031	717083	1	Ppa_Contig81	PPA26963	716763	718525	None	11105	480	234947	No_constitutive_exon_found_in_species
TGCTCACGATCTCTTTTCAATATATAATTTTCAATATATTGGGTTTGAAGAG	718117	718379	718067	718119	1	Ppa_Contig56	PPA22235	717523	719793	None	11105	480	234947	No_constitutive_exon_found_in_species
TCCCAGCGGTGTTCCTTTATCGTATTCAAGGAAAATTCCGGGCATATGAGAA	128293	128354	128404	128352	-1	Ppa_Contig92	PPA28621	128293	130225	None	11105	480	234947	No_constitutive_exon_found_in_species
TACTAACCAGCCTCCTTAGGTAGATAGTCTCTTCATTTCCGGGTTGACAGGT	149503	149590	149453	149505	1	Ppa_Contig92	PPA28625	145545	151646	Ppa-tag-233	11105	480	234947	No_constitutive_exon_found_in_species
ATGAGTAGTGAGTCAATTGGGAAGGTAGGGGCTAATGGGTAGAATTGCAGTA	552414	552493	552364	552416	1	Ppa_Contig92	PPA28703	546585	554098	None	11105	480	234947	No_constitutive_exon_found_in_species
GCAATGTACAACGATGACGCCCCCAATACATCGAAGACTGAGGGATACAGAG	637192	637222	637142	637194	1	Ppa_Contig92	PPA28720	636883	637222	None	11105	480	234947	No_constitutive_exon_found_in_species
AATCGTAAGTGATGATTGGAAAGGAAAAAAAGAAATGAGGGAAATTATAGAG	684655	684790	684605	684657	1	Ppa_Contig93	PPA28886	683314	685301	None	11105	480	234947	No_constitutive_exon_found_in_species
TTCTGAGCATGCCATACAATCAAATAATTTTTCGCAGAATCCACGGGAAGAT	5100	5186	5050	5102	1	Ppa_Contig71	PPA25020	4136	6257	None	11105	480	234947	No_constitutive_exon_found_in_species
GCATAATGGGAGAAAATATGATCGATATTGAGGAGAGGGAAGCTGATAAGAA	55266	55382	55216	55268	1	Ppa_Contig71	PPA25032	54619	56006	None	11105	480	234947	No_constitutive_exon_found_in_species
TTCGTTTCCTTCATCAGGTGCTGGTCCGCAATTGACGGGGCGGGGCCGAGGA	321575	321730	321525	321577	1	Ppa_Contig71	PPA25069	319200	335212	None	11105	480	234947	No_constitutive_exon_found_in_species
GAGAAGAATGAGGAAAGGAAGAGTGAGTTATAAGATGGGAATGCATAGAGAT	183439	183553	183603	183551	-1	Ppa_Contig67	PPA24190	182534	183836	None	11105	480	234947	No_constitutive_exon_found_in_species
ATTGTAAGGAATGTTTTTTGAGAGAAATGAATATTGGGAAAAAAATCCAGAA	556989	557079	557129	557077	-1	Ppa_Contig67	PPA24272	556335	558160	None	11105	480	234947	No_constitutive_exon_found_in_species
CTCAATTACGTCAATTTTGATGGCGAAATGCATTTATAATTTACAGGGAGAC	743449	743604	743654	743602	-1	Ppa_Contig67	PPA24306	742966	745763	None	11105	480	234947	No_constitutive_exon_found_in_species
AAGAGGTCAAGGAGAATATTGTCACCAAGTGAGTATTGAGGGGAGAACAGGA	16034	16077	16127	16075	-1	Ppa_Contig52	PPA21277	16034	16233	None	11105	480	234947	No_constitutive_exon_found_in_species
AATACTGGGACTGGCCGATATTGGCGATGATAAACAGGGTGCTGGGGTAGCC	81170	81365	81120	81172	1	Ppa_Contig52	PPA21287	79071	81365	None	11105	480	234947	No_constitutive_exon_found_in_species
TTCGCATTCACATGGTCAGTCAAATGGACAATATTGATGGGATGATACAGGG	193153	193298	193348	193296	-1	Ppa_Contig88	PPA27771	193153	194889	Ppa-lin-17	11105	480	234947	No_constitutive_exon_found_in_species
ATAGCACCAGTGGCTAACGCGCAATCGCTTTTGAATGTGAAGAGGGGAAGGG	197929	198115	198165	198113	-1	Ppa_Contig88	PPA27772	197008	198812	None	11105	480	234947	No_constitutive_exon_found_in_species
GCCAGTATCACATGGCCAGATTGATAAAGAAAGAAGGGTTGAAATTGCAGAT	534839	534935	534789	534841	1	Ppa_Contig88	PPA27842	533453	538726	None	11105	480	234947	No_constitutive_exon_found_in_species
TGTATCAATTGGACATTGTATCTCGTATTGCTCACAAATAGGGCATGTAGAA	307948	308184	308234	308182	-1	Ppa_Contig77	PPA26049	307242	308383	Ppa-ceh-12	11105	480	234947	No_constitutive_exon_found_in_species
AAATTTTATATTATATTATATTAATTTTCTTTATTAAATTTTATGGGAAGAC	464134	464515	464565	464513	-1	Ppa_Contig77	PPA26065	459658	469497	None	11105	480	234947	No_constitutive_exon_found_in_species
CTCGATTGCACGCTCGGGTTCGCGGGCGGCGGTACAATGCCGGGATTGAGCT	728848	728904	728954	728902	-1	Ppa_Contig77	PPA26110	728848	729356	None	11105	480	234947	No_constitutive_exon_found_in_species
CAAAGAGAAACACGAAGCTCGTAGAGGAAAGGAGAAGTTGGGAAAGGTAGTT	371678	371711	371761	371709	-1	Ppa_Contig89	PPA27940	371678	372807	None	11105	480	234947	No_constitutive_exon_found_in_species
AGTAATACAATCGAAAGAGTCGATACTACTGTTGACGGTTTGGGTTGAAGGT	599897	600026	599847	599899	1	Ppa_Contig89	PPA27983	596135	603125	None	11105	480	234947	No_constitutive_exon_found_in_species
TGGGTAGAGATCAAAGATCGAGCCATGATTTAATTTTGGAATTAGGGAAGAA	81743	81833	81693	81745	1	Ppa_Contig78	PPA26143	80556	84284	None	11105	480	234947	No_constitutive_exon_found_in_species
ATCTATGAGGTGTTTGATCATACATTGTTTGATGTTTGATAGGGTTGCAGTT	113866	113926	113816	113868	1	Ppa_Contig78	PPA26147	112614	114530	None	11105	480	234947	No_constitutive_exon_found_in_species
ACAGACCCGCCGAGGCAACCGACGAAGGGAATGAGAGGAAGGGGATGTAGAG	381526	381881	381931	381879	-1	Ppa_Contig78	PPA26193	378020	385267	None	11105	480	234947	No_constitutive_exon_found_in_species
CCGTCTCAAAGGATCTACTCAAGAAACTTGGAGATGCTGTGGGTGACAAGCT	463896	464595	464645	464593	-1	Ppa_Contig78	PPA26208	460435	464612	None	11105	480	234947	No_constitutive_exon_found_in_species
AATTTTTAATTCGACATTTTGTCTTAATCGACGATGGGTGGAAATTGCAGAA	172194	172276	172144	172196	1	Ppa_Contig84	PPA27271	167386	179003	None	11105	480	234947	No_constitutive_exon_found_in_species
ACATTTCAAGGCAATGTTTTTCATATATATGGAGTGGTAATATGGGGCAGGC	73512	73580	73462	73514	1	Ppa_Contig61	PPA23332	71240	73983	None	11105	480	234947	No_constitutive_exon_found_in_species
TTCCAAAGTCTACCCACTTCGAGGCTGAAAATATTTCGGGAAAATATGAGAA	426682	426695	426745	426693	-1	Ppa_Contig75	PPA25761	426682	428353	None	11105	480	234947	No_constitutive_exon_found_in_species
CAAAACACGCCCAGCATGCAGACGATCTATTCTACATTATGGGAGTGCAGAA	650614	650685	650564	650616	1	Ppa_Contig74	PPA25673	647578	652177	None	11105	480	234947	No_constitutive_exon_found_in_species
TCGTCTCCGGTTGACAATAATAAAAAATGTATGAATGTATGGGGATGGAGGA	119422	119539	119589	119537	-1	Ppa_Contig87	PPA27654	118823	127629	Ppa-dhs-1	11105	480	234947	No_constitutive_exon_found_in_species
GAGATCCGAAAAAAAATTTTTTTTGTCGTTCTTGTAGATGGGAATTGCAGGA	583847	583913	583963	583911	-1	Ppa_Contig87	PPA27718	582552	585366	None	11105	480	234947	No_constitutive_exon_found_in_species
CATTTACTAACCTCTTGCATTTCAAAAATCGAAAAAACATTGATAGGGAGCT	47284	47383	47433	47381	-1	Ppa_Contig80	PPA26723	47021	50661	None	11105	480	234947	No_constitutive_exon_found_in_species
AGGGTCTCTGCAAGGTGAGCAATGTATTATGTTTTATTTTGGGCGAATAGCT	423689	423695	423745	423693	-1	Ppa_Contig80	PPA26791	423689	429599	None	11105	480	234947	No_constitutive_exon_found_in_species
GGTATGGGTAGTGTAGTGCAAGATAAGCAATTAGCCGAAGGGAATGGCAGGA	498467	498500	498550	498498	-1	Ppa_Contig80	PPA26810	498467	498980	None	11105	480	234947	No_constitutive_exon_found_in_species
AGGGTCTCTGCAAGGTGAGCAATGTATTATGTTTTATTTTGGGCGAATAGCT	513864	513870	513920	513868	-1	Ppa_Contig80	PPA26811	513864	516180	None	11105	480	234947	No_constitutive_exon_found_in_species
AAGCTGCTCTTGCAGTGGTCGAAGCTCCCGTGCCTGAAGACCCGAGGGAGGT	334110	335646	334060	334112	1	Ppa_Contig94	PPA28982	326185	352986	None	11105	480	234947	No_constitutive_exon_found_in_species
GCTTATGATTTGGTTATTGTTATTGGTTCACAATGAAAATGGGATTTAAGGA	533888	533950	533838	533890	1	Ppa_Contig94	PPA29006	526145	538928	None	11105	480	234947	No_constitutive_exon_found_in_species
TATTTAGAAATAAATGAAAAATAGATGAATTATAAACTGGGAAGTTGAAGAA	624702	624779	624829	624777	-1	Ppa_Contig94	PPA29021	624012	625287	None	11105	480	234947	No_constitutive_exon_found_in_species
CATATCAGGCAAGAGTTTCAACGTTTTATTCCCAATTTGGGAAATTGCAGGA	42690	42762	42640	42692	1	Ppa_Contig82	PPA26995	40870	42762	None	11105	480	234947	No_constitutive_exon_found_in_species
CAAGACACGCAAACGTAGTATCGAAGAAGTAGATGATTGTGTTGTGGGAGGG	397824	398009	397774	397826	1	Ppa_Contig82	PPA27083	396582	398009	None	11105	480	234947	No_constitutive_exon_found_in_species
TGCCTTCGGCGAGGTTGGTGGACTCTTGCTGTTCGTCATTGGTGAGGGAGGC	211215	211225	211165	211217	1	Ppa_Contig85	PPA27432	207710	211225	None	11105	480	234947	No_constitutive_exon_found_in_species
AGTTCAATGATCTAACATCACTCTTCAAAGATCAAAGGGGGGAATTAAAGGG	370722	370749	370672	370724	1	Ppa_Contig85	PPA27469	369180	370749	None	11105	480	234947	No_constitutive_exon_found_in_species
TCGGGTTGCCCAAGCTGACGGACGAGGATTCTCCAAACTGGGAATGGAAGAG	60231	60244	60181	60233	1	Ppa_Contig76	PPA25868	59170	60244	None	11105	480	234947	No_constitutive_exon_found_in_species
CATAGGCTACCATGGGGGGGGGGGAATGATCGCATTGGGAAAAATACCAGGA	239575	239617	239525	239577	1	Ppa_Contig76	PPA25897	227736	239617	None	11105	480	234947	No_constitutive_exon_found_in_species
CCCATGCTGACAATTCCCCGTTGCGCATGTGATGCATTGCGAAAGGGTAGGC	166657	166767	166607	166659	1	Ppa_Contig96	PPA29173	164867	172291	None	11105	480	234947	No_constitutive_exon_found_in_species
AAGAGGTTAGTTTAGATTTAAATTGTAGCAAGATAATGAATAATGGGCAGGC	490792	490901	490742	490794	1	Ppa_Contig96	PPA29229	489777	491422	None	11105	480	234947	No_constitutive_exon_found_in_species
AAGATCAAAGTTCGATTTACCATGTTATAGTATCAAAAGGGGAATTTGAGGT	579558	579643	579693	579641	-1	Ppa_Contig96	PPA29251	573492	583951	None	11105	480	234947	No_constitutive_exon_found_in_species
GGTAAGCTGATATTACTTTTGAAAATGAGTGTTCAATCGGGAACGTACAGAA	141894	141980	141844	141896	1	Ppa_Contig83	PPA27148	139196	143569	None	11105	480	234947	No_constitutive_exon_found_in_species
TAGTCTGGGTTTACGGAAATTCAATTTATAATACATCATTGGGTAATCAGGC	472557	472659	472507	472559	1	Ppa_Contig83	PPA27212	468445	473290	Ppa-pmk-3	11105	480	234947	No_constitutive_exon_found_in_species
ACACTCAGGTAAAAGATATTGAGAGATGAAAGCAAAGAAGGGAATTACAGAT	79479	79543	79593	79541	-1	Ppa_Contig151	PPA07214	77818	82936	None	11105	480	234947	No_constitutive_exon_found_in_species
GAAGGTAAGGAAGGGAAGAGAGATGAGGGATAAGACAGGAGGGATTGAAGGT	166702	166769	166652	166704	1	Ppa_Contig151	PPA07232	165285	170597	Ppa-smg-3	11105	480	234947	No_constitutive_exon_found_in_species
GGGGGGGGGGCGTAATTTTATGTAGTATTGTATGATTGGGAAAATAGTAGAG	37798	37816	37866	37814	-1	Ppa_Contig120	PPA03893	37798	41386	None	11105	480	234947	No_constitutive_exon_found_in_species
GTAATTATTAGTTGTAAAATTTATCTATTTAGTGAATTTGGGCATCGAAGGT	476312	476327	476377	476325	-1	Ppa_Contig86	PPA27614	476312	480593	None	11105	480	234947	No_constitutive_exon_found_in_species
TGACGGTTATTTTTTCTGTGCATTCATTTCCATATTGATGGGAATTGCAGAT	5033	5142	5192	5140	-1	Ppa_Contig117	PPA03239	3956	6261	None	11105	480	234947	No_constitutive_exon_found_in_species
TACTATCAAGGAACTACGGGATCAATTCAGATTTGAAGGAGGGAGTTCAGGA	305248	305331	305198	305250	1	Ppa_Contig117	PPA03317	302585	307096	None	11105	480	234947	No_constitutive_exon_found_in_species
GTTGCTGTGAGTGAGTAGAATAGAGATGTGAATTGAGGGAAAAATTGCAGAA	319284	319390	319234	319286	1	Ppa_Contig117	PPA03318	318923	319510	None	11105	480	234947	No_constitutive_exon_found_in_species
CTATTTTATTCATACGATTATGATAACTCACTAATTGGGTAATGATACAGCC	368460	368547	368597	368545	-1	Ppa_Contig117	PPA03325	367783	369771	Ppa-lgg-3	11105	480	234947	No_constitutive_exon_found_in_species
AACGAAGGTAGATAATGAATTGATTGAAATATCTGATATTGTGGGTGTAGGA	515635	515746	515796	515744	-1	Ppa_Contig117	PPA03360	513623	516286	Ppa-cpsf-1	11105	480	234947	No_constitutive_exon_found_in_species
GAGAAAGGTAGGGACAAAAATAAAAAGGTCAAAGAAGGGAAAAAATTTAGGT	234635	234714	234585	234637	1	Ppa_Contig95	PPA29077	231667	238008	None	11105	480	234947	No_constitutive_exon_found_in_species
AAGGCGTTAGGTCGGGTTGCAATAGGTTAGGTGAGATTAGGTGGGGTTAGTG	244342	244444	244494	244442	-1	Ppa_Contig95	PPA29080	243441	246529	None	11105	480	234947	No_constitutive_exon_found_in_species
TGTCCATATTAAATTCCGCTTTTCCTTGAATGAGTGGTTTGTGGGTTAAGGC	537054	537175	537225	537173	-1	Ppa_Contig95	PPA29132	536394	538063	None	11105	480	234947	No_constitutive_exon_found_in_species
ATCTATGTGAGTAAAATCAGAGTTGTTTGTTTGCGAAGGGAGAATTGTAGAC	220853	220892	220803	220855	1	Ppa_Contig90	PPA28414	220527	221052	None	11105	480	234947	No_constitutive_exon_found_in_species
GAACATGAGACAGTGTACAGAAATTGAGAGGGGAAGGGGGAGATGGTCAGAT	459684	459803	459634	459686	1	Ppa_Contig90	PPA28457	455990	459803	None	11105	480	234947	No_constitutive_exon_found_in_species
ACTGATTGTGAGAGCAAAATAAAACAAAAAAAAAATGCCTGGGACTGGAGAC	101970	102095	101920	101972	1	Ppa_Contig130	PPA05024	101434	104567	None	11105	480	234947	No_constitutive_exon_found_in_species
TGCAATTAATACGAGGCGACTGGGTGATGGAAAAAAGTGAGAAATGGGAGAT	156426	156459	156509	156457	-1	Ppa_Contig130	PPA05031	156426	161060	Ppa-acdh-13	11105	480	234947	No_constitutive_exon_found_in_species
GCCGTGCTCCTCGCGACTGGACGACAGCTACGAGCAGGAGAAGGCGGGAGGA	235387	235403	235337	235389	1	Ppa_Contig130	PPA05034	219637	235403	Ppa-dgk-4	11105	480	234947	No_constitutive_exon_found_in_species
CATTTATACGATCGACTTGACTTATTCTCCCAATCTTCTATTTGGGGGAGGA	289218	289298	289168	289220	1	Ppa_Contig130	PPA05037	286919	293562	None	11105	480	234947	No_constitutive_exon_found_in_species
GCAACTTATGGTGAGGGGAGGAGAGGGGAATGAGGGGGGGGGGATTGAAGGG	166422	166575	166372	166424	1	Ppa_Contig106	PPA01865	165929	169063	None	11105	480	234947	No_constitutive_exon_found_in_species
AGATGTCGTGAAACATAAGTGGTGCTTGCGAAATAATTGGGTAATTAAAGGT	393309	393392	393259	393311	1	Ppa_Contig106	PPA01909	393006	393762	Ppa-cnb-1	11105	480	234947	No_constitutive_exon_found_in_species
TAATTTAAAAATTCAGTATGAAATAAAATAAATAGAAATGGGAAATTCAGGA	378907	378982	379032	378980	-1	Ppa_Contig118	PPA03444	375490	382237	None	11105	480	234947	No_constitutive_exon_found_in_species
AGAGGGGGGAAGGGAGGAGAGGAGAGGAAGGACTAAGGAAGGGAATACAGGT	46572	46677	46727	46675	-1	Ppa_Contig116	PPA03170	35103	48647	Ppa-cdh-4	11105	480	234947	No_constitutive_exon_found_in_species
TACCGTACCTTATCTCCCCCCTTCAAGGTTCATGTTCGATGTGGGTGCAGCT	399956	400055	400105	400053	-1	Ppa_Contig116	PPA03208	399956	406551	None	11105	480	234947	No_constitutive_exon_found_in_species
AACCTGGTTTGGTACTAAACATTGAATGTTTTCTCACAAAGGGATTTGAGGC	68761	68832	68882	68830	-1	Ppa_Contig112	PPA02826	68220	70598	None	11105	480	234947	No_constitutive_exon_found_in_species
CCTGACTTCTATATCTTGAGATTGAAACTCAAATCAGTCGGGAAATTTAGGG	543915	543988	544038	543986	-1	Ppa_Contig112	PPA02898	542557	546236	None	11105	480	234947	No_constitutive_exon_found_in_species
CATACAACTTGGGTTTATCGTGATGACTCTCAATAATTGGGACAATTAAGGG	552243	552298	552193	552245	1	Ppa_Contig112	PPA02900	548862	553304	None	11105	480	234947	No_constitutive_exon_found_in_species
AAACCCTACGATGGTTCGCTGAGTGATTTTATGAAAAATTGGGGCTAGAGGT	395913	396016	395863	395915	1	Ppa_Contig105	PPA01787	387727	396767	None	11105	480	234947	No_constitutive_exon_found_in_species
GGAGTATAGAAAATACATGAAAAAAATGAGCGATGAGAGGGTGAGTGTAGAA	67014	67025	66964	67016	1	Ppa_Contig101	PPA01367	62562	67025	Ppa-exoc-7	11105	480	234947	No_constitutive_exon_found_in_species
TGAGAGCAGTTGGTTCCATGTTCCACGAATAATATTTGACGGGGTGGGAGGC	326911	326988	326861	326913	1	Ppa_Contig101	PPA01406	325414	334318	None	11105	480	234947	No_constitutive_exon_found_in_species
CTTTGATCTCTGCTCTCATTCATCTGCCGATTTTGACAAGCGCGGGGCAGAG	319732	319889	319939	319887	-1	Ppa_Contig91	PPA28547	319478	320333	None	11105	480	234947	No_constitutive_exon_found_in_species
ATCGCTTTCACGATAGACGTCTTCCAGAGTTGAACAATTATGGGTGGCAGAC	188026	188082	187976	188028	1	Ppa_Contig102	PPA01475	187935	189457	None	11105	480	234947	No_constitutive_exon_found_in_species
CCCGCATGATGATGTGGCCAGTTTATGGAAACGTTTGGGAATAGGTGCAGGA	20374	20522	20572	20520	-1	Ppa_Contig103	PPA01539	18479	21671	None	11105	480	234947	No_constitutive_exon_found_in_species
GTGGATTCATCGGTCAAGCCATCCCTTGTACGTGATGGTTTGGGGCGGAGTC	74797	75252	74747	74799	1	Ppa_Contig113	PPA02916	74221	75252	None	11105	480	234947	No_constitutive_exon_found_in_species
GCAGGAGTAATTGAAAAAAATGTGAAACCATTAATCAGAGGGCAATACAGGA	480331	480473	480523	480471	-1	Ppa_Contig113	PPA02965	479677	481058	None	11105	480	234947	No_constitutive_exon_found_in_species
GGAGGGAGGGGGAGGAGTGAGGAAAATGAGAAATATCTTGGGCACTAAAGTA	215692	215827	215642	215694	1	Ppa_Contig119	PPA03513	210855	215999	None	11105	480	234947	No_constitutive_exon_found_in_species
TACAAGTATGAGGAAGAGAAGGAAGTAGAAGGAGGAAAGGGAGATTACAGGC	228298	228423	228473	228421	-1	Ppa_Contig144	PPA06413	228132	230129	None	11105	480	234947	No_constitutive_exon_found_in_species
ACAGGTAAGATATAAGTGGTTGGATGAATAAATAAGGGGTGATAATGAAGGT	313401	313556	313351	313403	1	Ppa_Contig144	PPA06429	312354	313771	None	11105	480	234947	No_constitutive_exon_found_in_species
TTTTCCATTCTCATATTATTTTGAGTAAAATTAATTGGGTGAAAACTCAGGC	406071	406293	406343	406291	-1	Ppa_Contig144	PPA06443	403519	406581	Ppa-haf-6	11105	480	234947	No_constitutive_exon_found_in_species
AGAAATCGGTAAGAAAGAATGTTTGGGTGAAGGAGAGAGGGGGTATACAGGT	335290	335368	335418	335366	-1	Ppa_Contig156	PPA07594	334172	335803	None	11105	480	234947	No_constitutive_exon_found_in_species
TGGTGGTTGAGAAGCGACACCCTTATGGTAGCAACGGGTAGAAGCTGTAGGG	306225	306459	306509	306457	-1	Ppa_Contig97	PPA29344	304608	313332	None	11105	480	234947	No_constitutive_exon_found_in_species
GGAGATTCAGGTACAAGAGCCAGTAAGGCGTGGAAAAGGGAAAAATTCAGGA	12332	12404	12282	12334	1	Ppa_Contig99	PPA29529	10811	13294	None	11105	480	234947	No_constitutive_exon_found_in_species
TCCTACACTATCCCTTCTCTATGACCTGTGAGATAGTGAGGGAAATGAAGAA	164511	164614	164664	164612	-1	Ppa_Contig99	PPA29561	163856	166054	None	11105	480	234947	No_constitutive_exon_found_in_species
ATTTCTATCTTCATCATAACTTAGGAATAATGAATTAATTGGGATTGCAGAC	208322	208418	208272	208324	1	Ppa_Contig145	PPA06514	207145	209308	Ppa-col-45	11105	480	234947	No_constitutive_exon_found_in_species
AGCAAAGGCTAAGGCTGCAGCTAGAACTCCCAAGAAATCATTGGGAAAAGGA	275701	275765	275815	275763	-1	Ppa_Contig145	PPA06534	275701	276160	None	11105	480	234947	No_constitutive_exon_found_in_species
TGCACATCTTGACTTTCACTTGCGGTTTCCTCCTTTCTTGGGTATGACAGGT	481417	481531	481581	481529	-1	Ppa_Contig145	PPA06575	481417	482283	None	11105	480	234947	No_constitutive_exon_found_in_species
AGCTTCACACCGTCATGGGAAACGTGCTCCAGAGTCCGAAGGGTAATCAGCT	142243	142311	142193	142245	1	Ppa_Contig98	PPA29423	140316	142311	None	11105	480	234947	No_constitutive_exon_found_in_species
TTACACGCTGTTTTCTTACGGGCACAACAAACAAAGGATGGGTATTGGAGTT	10994	11041	10944	10996	1	Ppa_Contig100	PPA01262	10085	12172	None	11105	480	234947	No_constitutive_exon_found_in_species
GAAGAAATCGCAGGTATCGCCAGTGATTAGTGGGGGGGGGGGGGGCTTAGGT	271812	271824	271762	271814	1	Ppa_Contig100	PPA01311	267242	271824	Ppa-pat-6	11105	480	234947	No_constitutive_exon_found_in_species
GCCCCTGCGCCCGCTCCCGAACTTACTTATGAGGTAAGGGAAGGAATGAGGA	5025	5034	4975	5027	1	Ppa_Contig170	PPA08835	4222	5034	None	11105	480	234947	No_constitutive_exon_found_in_species
GAGAGAGAGAGAGAGAGAGAAAAGGAGATAGAAGAGAGGGGGAATTGAAGGT	166657	166718	166768	166716	-1	Ppa_Contig170	PPA08849	166557	169371	None	11105	480	234947	No_constitutive_exon_found_in_species
AGAGGTGAGAAAAAGGGAGGAATGGGAAGAGAAAGAGGGAAAAATTGTAGAC	339453	339582	339403	339455	1	Ppa_Contig170	PPA08890	339305	342252	Ppa-vha-7	11105	480	234947	No_constitutive_exon_found_in_species
TGTTTTCTATTAAATTTCTTAACCCCTTGGATGTTAACGGGAAATTGCAGAT	40235	40340	40390	40338	-1	Ppa_Contig138	PPA05620	38130	41424	None	11105	480	234947	No_constitutive_exon_found_in_species
TAAATTCACAATCATATTGATTGCAATACTCTTTTTCGATGGGTATCGAGAA	196532	196610	196660	196608	-1	Ppa_Contig138	PPA05655	195801	199037	None	11105	480	234947	No_constitutive_exon_found_in_species
AAAATATATAAATATTAATTATAAATAATTTAATTTAAATCGCAGGGGAGAA	7930	7994	8044	7992	-1	Ppa_Contig114	PPA02991	3210	17192	None	11105	480	234947	No_constitutive_exon_found_in_species
TTGATGTTGTAGAATTTGTGAAACACAAAACGGAAGGGTGAAAATTGCAGGT	459615	459662	459565	459617	1	Ppa_Contig114	PPA03065	459041	472782	Ppa-lin-23	11105	480	234947	No_constitutive_exon_found_in_species
TTTGATCTCTGATCTGTAAGGCCGGATTTTAGGGAGGGCAGTAGGTTAAGGA	305646	305691	305596	305648	1	Ppa_Contig121	PPA04007	292737	310377	None	11105	480	234947	No_constitutive_exon_found_in_species
GTAATCGGCGATCGATCGATCGTTTCGTGCTGCTTTGCGGGGCAGAATAGAA	292194	292263	292313	292261	-1	Ppa_Contig122	PPA04095	291204	292420	None	11105	480	234947	No_constitutive_exon_found_in_species
ATTCAGATTGAACAGGTGAGTGGGTGTTGCATTGAGTAGTGTTAGGGTAGAA	77753	77759	77703	77755	1	Ppa_Contig154	PPA07429	68737	77759	None	11105	480	234947	No_constitutive_exon_found_in_species
GATAGAGGGAATTGCAGAAACTTTGGTATTTATATTTTTAATGGGTACAGGA	287886	287950	287836	287888	1	Ppa_Contig154	PPA07448	286006	289963	None	11105	480	234947	No_constitutive_exon_found_in_species
TGAGAACGGTGTCCTGTTCTTTGATCTGAGAACACAGTGGGAATATACAGAA	350369	350619	350319	350371	1	Ppa_Contig154	PPA07460	347654	350730	Ppa-mex-1	11105	480	234947	No_constitutive_exon_found_in_species
TGAGTACAGTGTGAAACGGGGAAGTGAGGGGTAAAACTGGGAAATTGCAGGA	409133	409272	409083	409135	1	Ppa_Contig154	PPA07469	407275	411725	None	11105	480	234947	No_constitutive_exon_found_in_species
TTAGATGTTAGTATTCGATTCGGGGAAAGAAACGAGATGGGAAATTGCAGGG	430587	430698	430748	430696	-1	Ppa_Contig128	PPA04700	426256	432396	None	11105	480	234947	No_constitutive_exon_found_in_species
GGTCAAGTAATTTCGCACCGGCTACAAAAAATAATCTAATCAATGGGCAGAC	95491	95658	95441	95493	1	Ppa_Contig110	PPA02655	95437	103497	Ppa-eif-3.K	11105	480	234947	No_constitutive_exon_found_in_species
TGAACATTTTTTTGGCAAATGCAAAGCTATATTTTATTTTATTGGGGCAGGG	208157	208163	208213	208161	-1	Ppa_Contig110	PPA02664	208157	210862	None	11105	480	234947	No_constitutive_exon_found_in_species
TTACCATAGATAATATATTTGATGAAAATAACCTACAATCGGGGATTCAGGA	271207	271313	271157	271209	1	Ppa_Contig110	PPA02674	271066	274047	None	11105	480	234947	No_constitutive_exon_found_in_species
TTAATTATGTTCTGAGTCAGTTCTGTGACCTAAATGACGGGTAATGACAGGC	15343	15425	15293	15345	1	Ppa_Contig125	PPA04354	14925	15747	None	11105	480	234947	No_constitutive_exon_found_in_species
AAAGCTTGCGTAACAATTTTGATGTAATTGTTAGATGGGCGATAATATAGAT	239709	239741	239791	239739	-1	Ppa_Contig107	PPA01975	239709	240556	None	11105	480	234947	No_constitutive_exon_found_in_species
TCATATTATTCGTATTATGTTGATTGGTAACGATGAGTGGGAAATTTGAGAT	456182	456249	456299	456247	-1	Ppa_Contig107	PPA02011	455599	460427	None	11105	480	234947	No_constitutive_exon_found_in_species
GCAGGAGTAATTGAAAAAAATGTGAAACCATTAATCAGAGGGCAATACAGGA	321856	321998	322048	321996	-1	Ppa_Contig115	PPA03128	320464	326481	None	11105	480	234947	No_constitutive_exon_found_in_species
TGAGTACTCGGGATAAAAGAAGAGAGAAGTGTATTGATGGGAAGACACAGGT	176315	176386	176265	176317	1	Ppa_Contig147	PPA06704	172010	177030	None	11105	480	234947	No_constitutive_exon_found_in_species
AGGTAATATTTATATTAGCAGGGAGAAGAGTAGTCAATGGGGAATTGCAGGT	80587	80673	80537	80589	1	Ppa_Contig162	PPA08170	79380	80808	Ppa-cacn-1	11105	480	234947	No_constitutive_exon_found_in_species
GTGAGTTTTTTAACATTTATATTCTATATTACGGTGATTGGGAATGTCAGTT	369046	369094	369144	369092	-1	Ppa_Contig162	PPA08239	369046	369531	None	11105	480	234947	No_constitutive_exon_found_in_species
TTGCATCCTGCGAGAAGTACCGATGAAAGTGTGATAAGTAGGGGTGTCAGGA	250329	250376	250426	250374	-1	Ppa_Contig132	PPA05191	247770	252855	None	11105	480	234947	No_constitutive_exon_found_in_species
GAGGTAAGGACGAAGGAGGGGGGGGGGAGTGAAGTTGGGAGGTATTGAAGCT	364807	364816	364866	364814	-1	Ppa_Contig132	PPA05215	364807	369360	Ppa-gly-2	11105	480	234947	No_constitutive_exon_found_in_species
ACAATGCATGTACACTGGTTGGTATGACGATGACGGTTAAAGTGGGTCAGGA	380457	380570	380407	380459	1	Ppa_Contig132	PPA05217	380044	387978	None	11105	480	234947	No_constitutive_exon_found_in_species
TGAGTACTATTCGAACTCGCACGAGCACTACTATAGAATGCGAAGGGAAGCG	9478	9485	9535	9483	-1	Ppa_Contig127	PPA04531	9478	9702	None	11105	480	234947	No_constitutive_exon_found_in_species
AGGGTCTCTGCAAGGTGAGCAATGTATTATGTTTTATTTTGGGCGAATAGCT	297480	297486	297430	297482	1	Ppa_Contig127	PPA04591	295954	297486	None	11105	480	234947	No_constitutive_exon_found_in_species
AGGGTCTCTGCAAGGTGAGCAATGTATTATGTTTTATTTTGGGCGAATAGCT	340701	340707	340757	340705	-1	Ppa_Contig127	PPA04605	340701	343551	None	11105	480	234947	No_constitutive_exon_found_in_species
CTCTTTTGGTTATTTTGAAACAATTATGTTCAAAAAGGGTAGTAATTAAGGA	40602	40665	40552	40604	1	Ppa_Contig142	PPA06261	40491	40727	None	11105	480	234947	No_constitutive_exon_found_in_species
GTACGGTAGGTCACTGTACTATCCTCACCATGTTCTTGCATGCGGGCGAGGT	127679	128148	128198	128146	-1	Ppa_Contig142	PPA06275	127580	132141	Ppa-dpy-18	11105	480	234947	No_constitutive_exon_found_in_species
CATGTTAGTTGGCAAATATCTTCTTTGGGTATACTGTATTTTAATGGGAGAA	85842	85861	85911	85859	-1	Ppa_Contig179	PPA09350	84964	87998	None	11105	480	234947	No_constitutive_exon_found_in_species
GAGAGATCGCGTGCTAGTCGCGCCGGGTTAAAGAAAGCGGGGAGCGATAGGT	171270	171333	171220	171272	1	Ppa_Contig179	PPA09361	171108	177569	None	11105	480	234947	No_constitutive_exon_found_in_species
CTGCTGCGGCCGCTGCAGTAGTCGCTGGTCGTAGCTGGGGGCGGGTCGAGGC	81247	81294	81344	81292	-1	Ppa_Contig133	PPA05244	81247	83267	None	11105	480	234947	No_constitutive_exon_found_in_species
AAAAGATAATTTGGCTTCACGGTGAGACGATCAATAAGATAAACGGGCAGGT	185656	185770	185606	185658	1	Ppa_Contig164	PPA08326	184404	186419	None	11105	480	234947	No_constitutive_exon_found_in_species
ATCGTTGTTTTTGTTTTGCACAATTAGATTCAAATTATGAGGGTGAGTAGAG	218998	219052	218948	219000	1	Ppa_Contig155	PPA07519	217570	219052	Ppa-epn-1	11105	480	234947	No_constitutive_exon_found_in_species
GTAATCATTAGTTGTAAAATTTATCTATTTAGTGAATTTGGGCATCGAAGGT	226424	226439	226489	226437	-1	Ppa_Contig166	PPA08445	226424	228897	None	11105	480	234947	No_constitutive_exon_found_in_species
GTCGTCCCATTGAGTGCTGGCTACCCGCAGAGTACAAGAGCAACTGGGAGGA	259865	259932	259815	259867	1	Ppa_Contig166	PPA08454	259406	259932	None	11105	480	234947	No_constitutive_exon_found_in_species
TTCGGTGCACACATGCCCACGTATGATTCCATGAGGTAATTACAGGGCAGGT	366061	366125	366175	366123	-1	Ppa_Contig166	PPA08472	364652	369028	None	11105	480	234947	No_constitutive_exon_found_in_species
TCTTTTCATAGCTTCAATCAAATCTTCCCTAACATTATTTGGGGTTGCAGGT	204404	204508	204558	204506	-1	Ppa_Contig137	PPA05572	202083	205741	None	11105	480	234947	No_constitutive_exon_found_in_species
TATATATTTCGTTTTTATTATATTTAAATATTCATTTCTCGATGGGAGAGCA	17199	17257	17149	17201	1	Ppa_Contig159	PPA07745	15616	33495	Ppa-pars-2	11105	480	234947	No_constitutive_exon_found_in_species
ACCAAAGTAATTTGCATTTTTTAAAAAATTTAACGATTGGGCAAACGCAGGT	302384	302435	302334	302386	1	Ppa_Contig129	PPA04744	299037	306585	None	11105	480	234947	No_constitutive_exon_found_in_species
CTACAACCGCACTGAATGTGAAGGAGGTAGGGAATGAGAATGATAGGGAGGG	265205	265504	265155	265207	1	Ppa_Contig158	PPA07720	262330	268964	None	11105	480	234947	No_constitutive_exon_found_in_species
AGGGTCTCTGCAAGGTGAGCAATGTATTATGTTTTATTTTGGGCGAATAGCT	311412	311418	311362	311414	1	Ppa_Contig153	PPA07409	309023	311418	None	11105	480	234947	No_constitutive_exon_found_in_species
AACACGTGTAAGAGTTATCTCATTCAGATATCTTAGTCAGAATTGGGCAGGA	43084	43158	43208	43156	-1	Ppa_Contig172	PPA08988	40892	43799	Ppa-rps-11	11105	480	234947	No_constitutive_exon_found_in_species
CCAACCGAAGGATTTCATCCTTCCTATCGTATTCTAAATGGGTACGTAAGTA	315109	315241	315291	315239	-1	Ppa_Contig160	PPA08087	314881	316181	None	11105	480	234947	No_constitutive_exon_found_in_species
GTGAAGGAGGGTCAGAATGTGTTTGGTCAAGACAAAGAATGGGGGTTTAGGG	133592	133663	133542	133594	1	Ppa_Contig182	PPA09730	133033	135138	None	11105	480	234947	No_constitutive_exon_found_in_species
AATAGAAAAGTATGAGAAAAGAGCGAAATCAGAGTCAAATAAGGGTTCAGAT	170597	170693	170547	170599	1	Ppa_Contig182	PPA09739	170421	170930	None	11105	480	234947	No_constitutive_exon_found_in_species
GTATGAAGGAGATAAGATTTACGTTGATCTTCGTTAGGTTTTGGGTGGAGGT	94714	94816	94664	94716	1	Ppa_Contig165	PPA08370	92707	94816	None	11105	480	234947	No_constitutive_exon_found_in_species
ATGAATCGATATGCTTACAATTTTTTTGCATATATAAACAATTGGGCGAGGT	148469	148545	148419	148471	1	Ppa_Contig157	PPA07656	148042	151155	None	11105	480	234947	No_constitutive_exon_found_in_species
CATGAAGAAAACTTTATCGGCCCTTGGTGATATGAACGATGATAGGGAAGAT	151043	151161	151211	151159	-1	Ppa_Contig157	PPA07657	150378	163533	None	11105	480	234947	No_constitutive_exon_found_in_species
TCCTCCAACCGATCGCGATCAATGCGGCATTCAGAGCAAAATATGGGGAGCA	245237	245262	245312	245260	-1	Ppa_Contig157	PPA07675	245237	252278	None	11105	480	234947	No_constitutive_exon_found_in_species
AAAACCAAATTTTGAAAAAAATTGTGAAAATAAATTTAATGGGCAAGTAGAT	34004	34019	33954	34006	1	Ppa_Contig167	PPA08475	29771	34019	None	11105	480	234947	No_constitutive_exon_found_in_species
AGAGACGAGAGTATCAGAGCAACAAAAAAAAAACTCGGGAACAGACACAGAT	41779	41845	41729	41781	1	Ppa_Contig167	PPA08477	39109	41845	None	11105	480	234947	No_constitutive_exon_found_in_species
ACGGAAAATAATTTCACGATACATTTCCGATCGATAACCTGGGACGACAGTG	131207	131271	131157	131209	1	Ppa_Contig174	PPA09103	127038	137715	None	11105	480	234947	No_constitutive_exon_found_in_species
TTTGTCATCTTCCTTTCTCTTTATCTATCTATAATCAATGGGAATTACAGCC	140981	141033	140931	140983	1	Ppa_Contig191	PPA10300	138419	142573	None	11105	480	234947	No_constitutive_exon_found_in_species
AGAAGAGGGAAGAGAAGGGAAGGAGAGGGAAGGAAGGGGAGGAATTACAGAG	161584	161701	161534	161586	1	Ppa_Contig191	PPA10304	157925	164238	None	11105	480	234947	No_constitutive_exon_found_in_species
TTACAACCAATTCGGCTTGTGCATTTCTGTTCGAGATGCAGGGATTGAAGTA	21091	21137	21041	21093	1	Ppa_Contig178	PPA09301	18829	21137	None	11105	480	234947	No_constitutive_exon_found_in_species
CGGAAGTGAGTACTATTTTCGAAATCCGGTGCTAAAACCGGGAATTGCAGAG	106634	106770	106584	106636	1	Ppa_Contig184	PPA09812	103739	108800	None	11105	480	234947	No_constitutive_exon_found_in_species
CCTTTGCTGAGGTTCTTCAAATATTTGATCTTTATCTATCTGTGGGGCAGGA	127872	127989	127822	127874	1	Ppa_Contig184	PPA09817	126407	128207	None	11105	480	234947	No_constitutive_exon_found_in_species
AAGTGAGAAAATGAAGGATAATTGAGATAATATAATGGGATAAATAACAGAT	89386	89469	89336	89388	1	Ppa_Contig193	PPA10363	89087	90727	Ppa-par-4	11105	480	234947	No_constitutive_exon_found_in_species
AAATTCTTGTTCTCGAGTCAGTAAATGGTCGGAAAGGGAAGAGATTGCAGGA	49496	49564	49446	49498	1	Ppa_Contig198	PPA10529	47568	55367	None	11105	480	234947	No_constitutive_exon_found_in_species
GAAAACGGCAATCTACGCGATTCGACCACTTCCAAATGAGGGCAAGGAAGAG	69171	69204	69254	69202	-1	Ppa_Contig190	PPA10252	69171	71826	None	11105	480	234947	No_constitutive_exon_found_in_species
AATATTAGACAATTCTCAATGATTTTACATTATTTTGGGCAAATTTGAAGTG	105792	105920	105970	105918	-1	Ppa_Contig190	PPA10260	100927	106317	Ppa-wrk-1	11105	480	234947	No_constitutive_exon_found_in_species
ATTATCTACCATGTCAGGTTAGATAATTTACACATATATGGGTATTGAAGGG	152012	152018	152068	152016	-1	Ppa_Contig214	PPA11862	152012	152457	None	11105	480	234947	No_constitutive_exon_found_in_species
ACAGGTACGATAGGGATATTGTAGGAAGTGTATCCAAGGGATGAATGCAGGG	164201	164282	164332	164280	-1	Ppa_Contig214	PPA11864	160688	164621	Ppa-sptl-3	11105	480	234947	No_constitutive_exon_found_in_species
ACGTGCCGCAGGCTAACGAAGTGGCTGTTGTGTATGTAGGGGAAGATGAGGA	33719	34006	34056	34004	-1	Ppa_Contig189	PPA10027	30774	35816	None	11105	480	234947	No_constitutive_exon_found_in_species
AAAAATACAGTAAGAAAAAAGAAAATGAGAAGTGAAATGAATGGGTTGAGAT	40911	41103	40861	40913	1	Ppa_Contig201	PPA11300	37063	41397	None	11105	480	234947	No_constitutive_exon_found_in_species
TTCGTATATTGTGCACAGACCAAATATTATATATAACAAGGGAATTGCAGAA	11723	11854	11673	11725	1	Ppa_Contig210	PPA11729	10870	14392	None	11105	480	234947	No_constitutive_exon_found_in_species
AATGTTGCATCAAAACTACTTCCTGTTTCATCTATACCGTTAATCGGGAGGA	110548	110590	110498	110550	1	Ppa_Contig196	PPA10472	107966	110590	None	11105	480	234947	No_constitutive_exon_found_in_species
ACAGCAATGTGTGCTAATGGAAACACACTACAATTACAAGGGAAATTCAGAG	21201	21329	21151	21203	1	Ppa_Contig209	PPA11489	21061	21667	None	11105	480	234947	No_constitutive_exon_found_in_species
GGCCAAGACGTATTCGAGCGGCGACCGTCTCATCTCCTGTGTGATGGGAGAG	7748	7757	7807	7755	-1	Ppa_Contig188	PPA09976	7748	9581	None	11105	480	234947	No_constitutive_exon_found_in_species
GGAGTGATCTTCTGCTCTCCTTTTATTTTCACAAATGGGATAAATTGAAGGA	91988	92077	92127	92075	-1	Ppa_Contig218	PPA11961	88014	93061	Ppa-itx-1	11105	480	234947	No_constitutive_exon_found_in_species
CTGAATGATTCGTGCTTCGAGTTCAGTTATAAAGGTGAGTGGGTATGCAGGT	30690	30715	30640	30692	1	Ppa_Contig207	PPA11441	19428	31600	None	11105	480	234947	No_constitutive_exon_found_in_species
TAGGTCTGATCTATGATTGTGATAATCTTTAAATTCGGGGATACGAGCAGGC	1315	1343	1393	1341	-1	Ppa_Contig199	PPA10543	28	2643	None	11105	480	234947	No_constitutive_exon_found_in_species
AGGGTCTCTGCAAGGTGAGCAATGTATTATGTTTTATTTTGGGCGAATAGCT	63275	63281	63331	63279	-1	Ppa_Contig203	PPA11363	63275	67018	None	11105	480	234947	No_constitutive_exon_found_in_species
GGGGGGAGGGGGGGGGGTGAGGAAAATGAAAAATATCTTGGGCACTAAAGTA	78602	78777	78827	78775	-1	Ppa_Contig228	PPA12409	78602	78861	None	11105	480	234947	No_constitutive_exon_found_in_species
TGGACACACCTTTTACATATGCCTTTAATCAATAATTCCTGGGAAATCAGAC	39955	40085	40135	40083	-1	Ppa_Contig216	PPA11912	39739	41266	None	11105	480	234947	No_constitutive_exon_found_in_species
AAATCGATAATTGGCTTAGATTACGGTAGAATAAATCGATAATTGGGCAGGG	48746	48854	48696	48748	1	Ppa_Contig227	PPA12380	38191	53909	None	11105	480	234947	No_constitutive_exon_found_in_species
GTATCCACGAGTGACCAAGCCGATGAAGGTGAGTGGTTGGGGCGTTAGAGGG	45265	45316	45366	45314	-1	Ppa_Contig192	PPA10331	45265	48402	None	11105	480	234947	No_constitutive_exon_found_in_species
ATTCCAGGCACTGATTCAACAAAATGAATTTGAAAAAGGGAAAATTGCAGTT	18887	18956	18837	18889	1	Ppa_Contig223	PPA12290	18622	20548	None	11105	480	234947	No_constitutive_exon_found_in_species
AAAAACTAGGAAGTCACGACAATGAGCGAAGAAAACAGAGGGAATTTGAGGG	78875	78997	78825	78877	1	Ppa_Contig243	PPA13157	78564	80310	None	11105	480	234947	No_constitutive_exon_found_in_species
AAATTTATCTTACAAAACAAAAGTAACAAAATAAATGAGTGGCTGGGCAGCC	57475	57566	57616	57564	-1	Ppa_Contig234	PPA12781	56811	60079	None	11105	480	234947	No_constitutive_exon_found_in_species
AATCGATTCTTCCCCCAGATTGAAATGGACGAAATCGGGACGGAAAGCAGTG	65236	65245	65186	65238	1	Ppa_Contig268	PPA13915	57810	65245	None	11105	480	234947	No_constitutive_exon_found_in_species
GGAGCAACTGTTAGGAGAGACACTAGAGAGACGAGGTTAGGGAGGTTCAGAA	15203	15252	15302	15250	-1	Ppa_Contig382	PPA17783	15203	22236	None	11105	480	234947	No_constitutive_exon_found_in_species
GATTAGTTTGCTTTGTTCAGAAAATAATTGAGAAGAATGGGAAATTGCAGGA	19626	19728	19576	19628	1	Ppa_Contig257	PPA13601	18012	22019	None	11105	480	234947	No_constitutive_exon_found_in_species
TCTGAAGGTGATAACGAAAAGATATGATGATATAAAAAAAGGGGTTGCAGAG	34802	34893	34752	34804	1	Ppa_Contig281	PPA14587	34416	37815	None	11105	480	234947	No_constitutive_exon_found_in_species
ATCGCGCAAGTGGATGAATTGAGCAGGTGAGATTTATGGGTTGAGTGAAGCT	7252	7277	7202	7254	1	Ppa_Contig305	PPA15715	6001	7277	None	11105	480	234947	No_constitutive_exon_found_in_species
TATCATGGAAGAACTCGTTAGTTGTACACAACATATCCTGGGATTGCAAGAG	11960	12053	11910	11962	1	Ppa_Contig266	PPA13886	11442	14078	None	11105	480	234947	No_constitutive_exon_found_in_species
GGTATGGGGAGGGAGAGGGGAGGATGGAGTAGATGGAAAGGGAATTGCAGTC	2735	2833	2883	2831	-1	Ppa_Contig277	PPA14356	1803	3069	Ppa-dna-2	11105	480	234947	No_constitutive_exon_found_in_species
CAGGTGTGACTCATTGATATATTCAAGTGTGAGCATGGGAACGAGTTAAGGG	30410	30589	30639	30587	-1	Ppa_Contig313	PPA16028	29714	32331	Ppa-rer-1	11105	480	234947	No_constitutive_exon_found_in_species
TGAAGGTGGCCTTTATTATTTTTTCAAGGTTCAAAAGGGCAAAAATTTAGGC	20412	20513	20362	20414	1	Ppa_Contig293	PPA14886	18271	23247	None	11105	480	234947	No_constitutive_exon_found_in_species
TAGTCTGGGTTTACGGAAATTCAATTTATAATACATCATTGGGTAATCAGGC	22098	22200	22048	22100	1	Ppa_Contig293	PPA14886	18271	23247	None	11105	480	234947	No_constitutive_exon_found_in_species
TAGCAAGTGAGATAAAAGAGGACGGAAATTAAAAAGGGAAATAAATGCAGAG	10297	10406	10247	10299	1	Ppa_Contig391	PPA17962	9619	10903	None	11105	480	234947	No_constitutive_exon_found_in_species
TCACAGCATTCTGACCCCCGTTGTTCTCTCCAGAAAAGGGTGAAAAAGAGTA	2083	2812	2862	2810	-1	Ppa_Contig369	PPA17385	2083	3737	None	11105	480	234947	No_constitutive_exon_found_in_species
TTATTCTCCCTCTTCATTTCTCGATTTCATTCTTCAGTTTGGATGGGAAGAT	3159	3258	3109	3161	1	Ppa_Contig481	PPA20407	2616	3258	None	11105	480	234947	No_constitutive_exon_found_in_species
AGAAGGTGAGAGGGAAGAGGGGGGGGGGAGAGTAAGAGGGAAGATTGCAGAT	8445	8567	8395	8447	1	Ppa_Contig448	PPA19530	6642	9469	None	11105	480	234947	No_constitutive_exon_found_in_species
TTCTCACTTGTTTCTCGTTTAATATTTTTAGCTCCATTTCGGGATTACAGTA	7063	7130	7013	7065	1	Ppa_Contig436	PPA19344	6019	7543	None	11105	480	234947	No_constitutive_exon_found_in_species
TTGATTTTTGATCTATGTTGTTTGATTTATGTTAACCCCTAGGGTTGCAGGT	1348	1469	1298	1350	1	Ppa_Contig496	PPA20471	142	1469	None	11105	480	234947	No_constitutive_exon_found_in_species
GCTGGATTGACTGGCTCGGATCTGGATGGGTATAAATGAGATTGAGGGAGTT	3776	3884	3726	3778	1	Ppa_Contig630	PPA23620	108	4821	None	11105	480	234947	No_constitutive_exon_found_in_species
CTATTCGGAGTTAATGTGAGTAATAATATGTTGATGGGTGAAATTTGAAGGT	5008	5119	5169	5117	-1	Ppa_Contig615	PPA23444	3260	6944	Ppa-eftu-2	11105	480	234947	No_constitutive_exon_found_in_species
ATTTCTCCACAAAAAACATATTTTTCCAATTTTCACTCTGGGAATGGTAGTC	6242	6257	6192	6244	1	Ppa_Contig495	PPA20467	5849	6257	None	11105	480	234947	No_constitutive_exon_found_in_species
CCTAATGAGTTGCTAATTACGAAGAGTAGGAAGAAATGGGAGAATTGCAGGG	2665	2728	2778	2726	-1	Ppa_Contig677	PPA24315	1346	3878	Ppa-ppk-1	11105	480	234947	No_constitutive_exon_found_in_species
ACCATTGGGAAGATAATAGGAAGCTAGAAACCTAGAAATGACGGGGTTAGGA	2152	2206	2102	2154	1	Ppa_Contig662	PPA24134	341	6515	None	11105	480	234947	No_constitutive_exon_found_in_species
GATGTTATTGTTGTTGTATTGTTATTGGATGAGCAACAATTTATGGGGAGGT	2519	2554	2469	2521	1	Ppa_Contig578	PPA22427	173	2554	None	11105	480	234947	No_constitutive_exon_found_in_species
TGGGAAGTGCATGAAGAGATACGTTAAGATTGTTATGGGAAAGTATGCAGCA	1129	1252	1079	1131	1	Ppa_Contig1064	PPA01939	267	1986	None	11105	480	234947	No_constitutive_exon_found_in_species
GGTAGGAAGATAGGAAAGGAGATGGATGGAGAGAGAGGGAGAGATTACAGGA	768	881	718	770	1	Ppa_Contig1921	PPA10348	32	1015	None	11105	480	234947	No_constitutive_exon_found_in_species
TCACGTTTCCTTCAAATTGTTATTATTGTTTATTAAATTGGGTAATGCAGGT	255	363	205	257	1	Ppa_Contig1106	PPA02719	36	2950	None	11105	480	234947	No_constitutive_exon_found_in_species
TCACGTTTCCTTCAAATTGTTATTATTGTTTATTAAATTGGGTAATGCAGGT	1126	1234	1076	1128	1	Ppa_Contig751	PPA25845	547	3322	None	11105	480	234947	No_constitutive_exon_found_in_species
GCAGGAGTAATTGAAAAAAATGTGAAACCATTAATCAGAGGGCAATACAGGA	666	808	858	806	-1	Ppa_Contig909	PPA28501	23	2645	None	11105	480	234947	No_constitutive_exon_found_in_species
GTGATCTATACTTATTGACTCGAATTGAGTAAAATCAAGGGATACGGTAGAC	1486	1513	1436	1488	1	Ppa_Contig1468	PPA06676	831	1513	None	11105	480	234947	No_constitutive_exon_found_in_species
GCAGGAGTAATTGAAAAAAATGTGAAACCATTAATCAGAGGGCAATACAGGA	443	585	635	583	-1	Ppa_Contig1160	PPA03231	312	1359	None	11105	480	234947	No_constitutive_exon_found_in_species
GTTGTTATTGCTGTTGTTTACGCGAATTTTTAAAATAAGATAGGGGTTAGGA	198	279	148	200	1	Ppa_Contig4191	PPA18929	43	1342	None	11105	480	234947	No_constitutive_exon_found_in_species
AGAGATTGGCATTTATAAGGCTATGAACTGAATGAATTTGCAGGGATCAGAC	786	852	902	850	-1	Ppa_Contig2353	PPA12811	515	1213	None	11105	480	234947	No_constitutive_exon_found_in_species
GCAGGAGTAATTGAAAAAAATGTGAAACCATTAATCAGAGGGCAATACAGGA	984	1126	1176	1124	-1	Ppa_Contig1811	PPA09709	853	1323	None	11105	480	234947	No_constitutive_exon_found_in_species
CACGTGGTCTAAGAAAGGGACCGAAACGAAAGATAGGAGGGAGAGTTCAGAA	611	621	561	613	1	Ppa_Contig2472	PPA13223	125	621	None	11105	480	234947	No_constitutive_exon_found_in_species
AGGGTCTCTGCAAGGTGAGCAATGTATTATGTTTTATTTTGGGCGAATAGCT	556	562	506	558	1	Ppa_Contig4913	PPA20449	74	562	None	11105	480	234947	No_constitutive_exon_found_in_species
ATTCTATAAACTCTGTGATTCCCACTATTCTGACTAATTGGGTAATTAAGGA	599	668	549	601	1	Ppa_Contig1556	PPA07549	150	798	None	11105	480	234947	No_constitutive_exon_found_in_species
TGGACATTCGTCCTCTCTTCCGTATGATCTACTCATTCTGCTGGGAGCAGGC	336	419	469	417	-1	Ppa_Contig1766	PPA09247	22	725	None	11105	480	234947	No_constitutive_exon_found_in_species
AGGGTCTCTGCAAGGTGAGCAATGTATTATGTTTTATTTTGGGCGAATAGCT	475	481	425	477	1	Ppa_Contig4294	PPA19157	32	481	None	11105	480	234947	No_constitutive_exon_found_in_species
AGGGTCTCTGCAAGGTGAGCAATGTATTATGTTTTATTTTGGGCGAATAGCT	345	351	401	349	-1	Ppa_Contig4083	PPA18641	345	794	None	11105	480	234947	No_constitutive_exon_found_in_species
AGGGTCTCTGCAAGGTGAGCAATGTATTATGTTTTATTTTGGGCGAATAGCT	508	514	458	510	1	Ppa_Contig1531	PPA07418	32	514	None	11105	480	234947	No_constitutive_exon_found_in_species
AATCCCCTCGCTTGAATCGGGTGAACCAATTGAAGCAGGTGTAAAGGGAGGG	113	225	275	223	-1	Ppa_Contig4944	PPA20463	113	427	None	11105	480	234947	No_constitutive_exon_found_in_species
