# Supplementary material for: Widespread Separation of the Polypyrimidine Tract From 3′ AG by G Tracts in Association With Alternative Exons in Metazoa and Plants
Source: Front Genet. 2019 Jan 14;9:741. doi: 10.3389/fgene.2018.00741 (PMC6339879; doi:10.3389/fgene.2018.00741)
Supplement: DATA FILE S2 — Sequences of REPAG 3′ SS from each species of metazoa, plants and protists. [file Data_Sheet_2.zip › Supplementary data 2/Plants_Release38_vitis_vinifera.txt]

REPA_GGG_Sequence	Exon_Start	Exon_End	Pos_-50	Pos_+2	Strand	Chromosome	GeneID	Gene_Start	Gene_End	Gene_Name	Number_of_REPAs	Number_of_REPAs_has_GGG	Number_of_Intron(Intra_genic_Region)	Upstream_Constitutive_Exon
ATTATCCTCCTAATGAAAATTGTAAGATTGCTCCAGAAAGTGGGATAAAGCT	773143	773480	773530	773478	-1	1	VIT_01s0011g00910	770030	779152	None	13107	1799	116144	No_constitutive_exon_found_in_species
GCTACAATATGGAAAGTGCCCTACCTTTTGATATTGTGCAGGGGTTCAAGGC	888088	888273	888038	888090	1	1	VIT_01s0011g01000	872584	888273	None	13107	1799	116144	No_constitutive_exon_found_in_species
TAATCCTAGAAAAGAAATAGCAATCCAACAGTACGTTTTGGGGAATCTAGAA	888710	888923	888973	888921	-1	1	VIT_01s0011g01010	888710	895574	None	13107	1799	116144	No_constitutive_exon_found_in_species
AGTTAACTCATATTATGTTGTGTTTGGATGGGTGGAAAATGGATGGGTAGAT	1355219	1355465	1355169	1355221	1	1	VIT_01s0011g01560	1353270	1355959	TT16	13107	1799	116144	No_constitutive_exon_found_in_species
AAGCTGTGGCAAGATGATTTTTTTTATTGGGGACGATTGCATGGGTGCAGGT	1459214	1459289	1459339	1459287	-1	1	VIT_01s0011g01630	1426693	1459820	GRL	13107	1799	116144	No_constitutive_exon_found_in_species
AATAGCTTTAACTCAAGTTAACTCACATTATGTTGTGTTTGGATGGGTAGAT	1600525	1600581	1600631	1600579	-1	1	VIT_01s0011g01840	1600525	1602399	None	13107	1799	116144	No_constitutive_exon_found_in_species
AAAGTTCTAATCATACTCAACTGAGTGTTAGAGATTCGGGGGGACATGAGGA	1802988	1803337	1802938	1802990	1	1	VIT_01s0011g02120	1798111	1814868	None	13107	1799	116144	No_constitutive_exon_found_in_species
AAGAGGGAGTGTTGAGGGGTAGTAATGTCTTTTTTTGTGGGGTCGAATAGGT	1924442	1924549	1924392	1924444	1	1	VIT_01s0011g02200	1923725	1928025	None	13107	1799	116144	No_constitutive_exon_found_in_species
AGCATATTATTATCATAAATTACCATGTGAACAAACTTTGTAAAGGGAAGAA	2061019	2061027	2061077	2061025	-1	1	VIT_01s0011g02280	2042106	2062423	None	13107	1799	116144	No_constitutive_exon_found_in_species
TAAAATATCGATTGTTTTTGTGTATAAAAAAATAAATGTAGAGGGCTCAGTC	2365382	2365507	2365557	2365505	-1	1	VIT_01s0011g02590	2365382	2365923	None	13107	1799	116144	No_constitutive_exon_found_in_species
CACCATTTGATGCTATTCTCTTTGCTACTTTCTTTTTTTGGTGGGTACAGGC	2654270	2654553	2654603	2654551	-1	1	VIT_01s0011g02970	2651545	2665672	None	13107	1799	116144	No_constitutive_exon_found_in_species
GACGTCTCAAAGAGTTCCTTGTTTTGACTAACACTTCTATATATGGGCAGAT	2700810	2701065	2701115	2701063	-1	1	VIT_01s0011g03020	2699630	2703068	HAK5	13107	1799	116144	No_constitutive_exon_found_in_species
ATATATTTTTACTTCTGCCTTGCCTGAAATGAGTTGTGATGGGATTATAGGT	3147475	3147621	3147671	3147619	-1	1	VIT_01s0011g03480	3147475	3149151	None	13107	1799	116144	No_constitutive_exon_found_in_species
TAGATAGATAGATTGAGATTTTTCTCTCTTTTTCACTTCCATGGGATCAGTC	3391044	3391134	3391184	3391132	-1	1	VIT_01s0011g03740	3380000	3395799	None	13107	1799	116144	No_constitutive_exon_found_in_species
CCCATGAATCTGGACCCACATTTGTCAATGAATCCCGTGAATGTGGGGAGGC	3399812	3399908	3399958	3399906	-1	1	VIT_01s0011g03750	3396141	3401075	None	13107	1799	116144	No_constitutive_exon_found_in_species
TGGACTTCTATTGAAATTTTTGGTTGACTTTCTACTCGGGTTGAATGAAGGT	3468687	3469037	3469087	3469035	-1	1	VIT_01s0011g03820	3451025	3473536	None	13107	1799	116144	No_constitutive_exon_found_in_species
GATCGGATGACAAATAAGCCGATGAATAGGATGGAATTGGGTATGTGAAGCA	3682127	3682360	3682077	3682129	1	1	VIT_01s0011g04030	3678831	3683597	None	13107	1799	116144	No_constitutive_exon_found_in_species
TATATACATAGGAGGAGAAAAGCGCTCTTTTTTGAGTTGGGAGGCGAAAGAT	3892515	3892684	3892734	3892682	-1	1	VIT_01s0011g04310	3891283	3895375	None	13107	1799	116144	No_constitutive_exon_found_in_species
TTTAGTTATTTGATTTCTGCTAAGTAATCCTAGTTAATCTATATGGGCAGCT	3975357	3976686	3975307	3975359	1	1	VIT_01s0011g04360	3945279	3976686	None	13107	1799	116144	No_constitutive_exon_found_in_species
ATTATGTTCATTAATTTGAAGTGCCTTCCCTGTTTTTGTATGGGCGGCAGGT	4847034	4847178	4847228	4847176	-1	1	VIT_01s0011g05200	4845050	4848344	None	13107	1799	116144	No_constitutive_exon_found_in_species
AATTTAATTTCTGTTAGTCTATGGATAACGGGAATTTTGGGCAAAATCAGGG	4928711	4928851	4928661	4928713	1	1	VIT_01s0011g05310	4928288	4929522	CRR3	13107	1799	116144	No_constitutive_exon_found_in_species
ATGCATTTGAGAACTGTTCCTTAAATTGAGGCTTGTGATTATGGGTGCAGGG	5284035	5284465	5284515	5284463	-1	1	VIT_01s0011g05560	5284035	5288161	None	13107	1799	116144	No_constitutive_exon_found_in_species
GAGAGAGAGAGAGAGAGAGAGAGAGAGAGAGAGAGGGAGGGGTGGGGGAGTG	5334245	5335013	5335063	5335011	-1	1	VIT_01s0011g05620	5334245	5345032	None	13107	1799	116144	No_constitutive_exon_found_in_species
AAATTCGGAACGATGAGTTGAAAGCAGAAGCAAAAAAGCGTGGGGAGAAGAT	5601591	5601700	5601541	5601593	1	1	VIT_01s0011g05830	5599544	5605879	ARR14	13107	1799	116144	No_constitutive_exon_found_in_species
TCACTATGAAAACAATACATTTATCAATACCATCGGGGGTGGAAATGCAGGT	5767236	5767322	5767372	5767320	-1	1	VIT_01s0011g06010	5765340	5767653	None	13107	1799	116144	No_constitutive_exon_found_in_species
GTCTTTTTGATTGTTTGTGTTGTGGGAATGGTTTCTTGCGGGAAATGCAGGA	5997933	5998167	5998217	5998165	-1	1	VIT_01s0011g06190	5989625	5998738	WOL	13107	1799	116144	No_constitutive_exon_found_in_species
ACTCTTTAACTTTCTGACATGGTGGTACATAATCAATTGGGGAAGTGAAGCT	5993181	5993280	5993330	5993278	-1	1	VIT_01s0011g06190	5989625	5998738	WOL	13107	1799	116144	No_constitutive_exon_found_in_species
TACATTCAAAATGCAAAAAGAAATGATTCTTAGGTTGGCGGGGTGAACAGGA	6034822	6035022	6035072	6035020	-1	1	VIT_01s0011g06240	6034326	6035646	None	13107	1799	116144	No_constitutive_exon_found_in_species
GTGTTGGATTTTGGGTTTTTGACAGTGGTTTTGGGTTTTGGGGCACACAGGT	6044728	6044829	6044678	6044730	1	1	VIT_01s0011g06250	6043631	6047154	None	13107	1799	116144	No_constitutive_exon_found_in_species
ACTAATCTTTTTAAGAAAAAAACCACTAATCATAACAACTGTTTGGGAAGGT	6262873	6263053	6263103	6263051	-1	1	VIT_01s0011g06450	6261955	6263898	None	13107	1799	116144	No_constitutive_exon_found_in_species
ACGAATCTTTTTAAGAAAAAAACCACTAATCATAACTACTGTTTGGGAAGGT	6271513	6271693	6271743	6271691	-1	1	VIT_01s0011g06460	6263898	6272514	None	13107	1799	116144	No_constitutive_exon_found_in_species
TTTTCTATTCTTATTACAATACAAGTGAGTATGTCATTTTGTGGGTGTAGTT	6613521	6613651	6613701	6613649	-1	1	VIT_01s0137g00060	6611876	6618370	None	13107	1799	116144	No_constitutive_exon_found_in_species
TTATTTTATCTGTTGGCTAAGTAAAATGCCTATATTTCTAACCTAGGGAGGA	6628594	6628725	6628775	6628723	-1	1	VIT_01s0137g00090	6628344	6633436	None	13107	1799	116144	No_constitutive_exon_found_in_species
CTAGCAGTAGTATAATGTAAAGAAATACCCAGGGTCTTATGGGATTGCAGGC	6998058	6998154	6998204	6998152	-1	1	VIT_01s0137g00510	6998058	7007581	None	13107	1799	116144	No_constitutive_exon_found_in_species
GAGGAACCCTAAATTTTAACTTGATTTTCATATTTGTGGTTAAGAGGGAGTG	7009548	7009678	7009728	7009676	-1	1	VIT_01s0137g00520	7007864	7024610	None	13107	1799	116144	No_constitutive_exon_found_in_species
TATGATTACAATTCAAGAATTTCAGACGGATTGACGTTGGGAAATTGCAGGA	7235769	7236188	7235719	7235771	1	1	VIT_01s0137g00710	7234023	7236188	None	13107	1799	116144	No_constitutive_exon_found_in_species
CAGTTGACCTGTTACTATCAAGTTTAAGTGCCTTTCTGTGGGAATTGCAGAA	7276373	7276427	7276323	7276375	1	1	VIT_01s0137g00770	7268311	7277441	None	13107	1799	116144	No_constitutive_exon_found_in_species
AGGGCTTTTTCCTCTTTTATCAAGTTGTTTTGTGCTTTTGGGTAAAACAGGC	7492883	7493341	7492833	7492885	1	1	VIT_01s0127g00140	7490193	7493341	None	13107	1799	116144	No_constitutive_exon_found_in_species
AGGGCTTTTTCCTCTTTTATCAAGTTGTTTTGTGTTTTTGGGTAAAACAGGC	7512172	7512735	7512122	7512174	1	1	VIT_01s0127g00160	7509480	7512735	None	13107	1799	116144	No_constitutive_exon_found_in_species
TACAGAAACAATAATTCCTTTTTTCCTCCTCTTTTTATGGGTTGAGGCAGCT	8084431	8084591	8084641	8084589	-1	1	VIT_01s0127g00740	8083897	8085993	None	13107	1799	116144	No_constitutive_exon_found_in_species
TGCTTTATAAACTTTGGAACTTTTATGCGAACTCAACTTTGGGTTAACAGGA	8909367	8909608	8909658	8909606	-1	1	VIT_01s0026g00250	8907447	8916688	RSZP21	13107	1799	116144	No_constitutive_exon_found_in_species
GTGTTTGTGTCTTCAACTCTTTTTTTAAATGAAGATGCTTCATGGGACAGGT	9459997	9460105	9460155	9460103	-1	1	VIT_01s0026g00690	9458021	9476054	None	13107	1799	116144	No_constitutive_exon_found_in_species
CTCTCAAGCTTTCATCCCATAAATATTTGTTAACACACATGGGTATGCAGGA	9526222	9526300	9526350	9526298	-1	1	VIT_01s0026g00740	9525635	9530188	None	13107	1799	116144	No_constitutive_exon_found_in_species
TTGAAACATATGTTGAAACTGAACCTGCAGAATTCATGCGGGGGACTAAGAT	9674650	9674748	9674798	9674746	-1	1	VIT_01s0026g00820	9674650	9688273	None	13107	1799	116144	No_constitutive_exon_found_in_species
TTTTTTTTTTTTGGTAATATGTTTGCTTATTTAATGTTTGGGCAATGAAGGT	9961112	9961265	9961315	9961263	-1	1	VIT_01s0026g01010	9947500	9962409	None	13107	1799	116144	No_constitutive_exon_found_in_species
TTTTTTTCAACCTTTCACAATTGCTGATGGATTTGTTTGTGGGTAAGTAGGT	10068357	10068549	10068599	10068547	-1	1	VIT_01s0026g01080	10067834	10075197	None	13107	1799	116144	No_constitutive_exon_found_in_species
AAGTGATTCTTGTTATTTGATTATGATCGATGCGATTCAAATGGGTGTAGTG	10300940	10301575	10300890	10300942	1	1	VIT_01s0026g01330	10300517	10301575	None	13107	1799	116144	No_constitutive_exon_found_in_species
TGTGTAATGTTTTACATTCTCATATGTTGGTTCTATGTGTGGGTCAACAGAA	10771460	10771795	10771410	10771462	1	1	VIT_01s0026g01620	10769994	10781391	None	13107	1799	116144	No_constitutive_exon_found_in_species
GTTGAAAGCGCACGTCCCCTTGGCATCTGCGTGGATCCCTGGGACGCGAGGC	10991458	10991526	10991576	10991524	-1	1	VIT_01s0026g01760	10991458	11002007	None	13107	1799	116144	No_constitutive_exon_found_in_species
ATATGTACCATGTTGCTTATGTTAGATTCTTCACATATTTGGGAACACAGGT	11330954	11331033	11331083	11331031	-1	1	VIT_01s0026g01970	11323711	11332337	None	13107	1799	116144	No_constitutive_exon_found_in_species
AGAGCATTTTCGTGAGAGAGAGAAAGACAGAGAAAGGGAAAAAGAACGAGAA	12484176	12484420	12484126	12484178	1	1	VIT_01s0026g02720	12478588	12504597	emb1579	13107	1799	116144	No_constitutive_exon_found_in_species
TATACTTTTTAACTTATTCTTTCCTTGTCAATTGATGGGACAAATGAAAGAC	13970305	13970391	13970255	13970307	1	1	VIT_01s0182g00020	13949462	13973640	VIK	13107	1799	116144	No_constitutive_exon_found_in_species
CCTGTGATTCTGTTATATTGTACTCAATTTGACATATTTTATGTGGGAAGGG	15462859	15463076	15462809	15462861	1	1	VIT_01s0010g00550	15443312	15464465	None	13107	1799	116144	No_constitutive_exon_found_in_species
TATTTTTTTATTTATTAATTTTTTTTTTAATGGTTGTGAATTGGGGGAAGAA	15683231	15683279	15683181	15683233	1	1	VIT_01s0010g00620	15680898	15683279	None	13107	1799	116144	No_constitutive_exon_found_in_species
CTCCTGGTTTTATTTTTTATAATCTATTTCTATATTTTTGGGTATGGCAGGT	15848323	15848455	15848273	15848325	1	1	VIT_01s0010g00690	15828711	15858003	None	13107	1799	116144	No_constitutive_exon_found_in_species
GTTGAATGCTCTGATAAATGGTGTATTGATGCTTTTTCAAATGGGAGCAGGT	15848537	15848954	15848487	15848539	1	1	VIT_01s0010g00690	15828711	15858003	None	13107	1799	116144	No_constitutive_exon_found_in_species
ATATAGGTAAATAACCGTGCATTCTTATTATGTAATGAATGGGAAAACAGGT	15896937	15897046	15896887	15896939	1	1	VIT_01s0010g00720	15895455	15897646	None	13107	1799	116144	No_constitutive_exon_found_in_species
TTAGATAAAAGTCCTAATCTTAAAAATTAGGATTATTGTCCGGGTAACAGAG	16589411	16589463	16589513	16589461	-1	1	VIT_01s0010g01030	16584280	16590008	None	13107	1799	116144	No_constitutive_exon_found_in_species
ATTCACTCTCTGATGAAGCCACTGATATTTTCTTTTTTGGGGTAGTGTAGTC	17376973	17377543	17377593	17377541	-1	1	VIT_01s0010g01390	17376973	17379283	None	13107	1799	116144	No_constitutive_exon_found_in_species
AGGCTTTGGAGGGAGTTTGGGTGGCTATGCATGGTATAGGAAATGGGTAGCG	18052686	18052803	18052636	18052688	1	1	VIT_01s0010g01690	18036849	18052803	None	13107	1799	116144	No_constitutive_exon_found_in_species
TCATCAGCAGGATTCTCATGCCATGTGCAGATTGTTAGGGTGTAAGAAAGAG	18098639	18098645	18098695	18098643	-1	1	VIT_01s0010g01730	18098639	18106880	None	13107	1799	116144	No_constitutive_exon_found_in_species
CCATACTTTGTCGTTATATGAAACTTAATGGCTGAAATATATGGGGACAGGC	18762895	18763023	18763073	18763021	-1	1	VIT_01s0010g02050	18753619	18764408	None	13107	1799	116144	No_constitutive_exon_found_in_species
ACTATCATATTCTAATGCATTCATTTCTTTCTTACTTTCCATGGGAGAAGAA	19145926	19146342	19146392	19146340	-1	1	VIT_01s0010g02160	19145926	19153309	RGS1	13107	1799	116144	No_constitutive_exon_found_in_species
GCTTGATTTGCAGCAGCTGGAGTCTGCATTTGGTGACCACAGGGATCAAGTT	19167805	19168974	19169024	19168972	-1	1	VIT_01s0010g02180	19163418	19171838	None	13107	1799	116144	No_constitutive_exon_found_in_species
GAGTTTCTCGGCCACTTTATTAGCTGAATTTTCATGGGCTGAATGTGCAGGA	19236634	19236682	19236584	19236636	1	1	VIT_01s0010g02280	19233569	19241519	None	13107	1799	116144	No_constitutive_exon_found_in_species
CTCGATACTATCCACTAGCCGGGAGGATTGGGGATGGTGGGAGTATTGAGTG	19335592	19336633	19336683	19336631	-1	1	VIT_01s0010g02330	19335592	19336894	None	13107	1799	116144	No_constitutive_exon_found_in_species
TTTTTTTCTTTTTTTCTGGTTTTATTCTAAAATTTGGGAAAATGATGCAGTT	19531640	19531880	19531590	19531642	1	1	VIT_01s0010g02440	19528630	19532372	None	13107	1799	116144	No_constitutive_exon_found_in_species
TGTCATGTTATTTATTATTTGTTTTGCCCTTTTTTTTCCCAATGGGATAGGT	19533576	19533665	19533715	19533663	-1	1	VIT_01s0010g02450	19533132	19534967	None	13107	1799	116144	No_constitutive_exon_found_in_species
CTTTTGTGTTTTTGTTGTCTGCAAGTCTGAAAAGAGTTGGGGGATATCAGGG	19544242	19544343	19544192	19544244	1	1	VIT_01s0010g02460	19543649	19546617	None	13107	1799	116144	No_constitutive_exon_found_in_species
ATGGTGAAGTGGGTGACAAGTTGTTTTTGGTTTGTGATTGGGAAATGCAGAC	19544444	19544560	19544394	19544446	1	1	VIT_01s0010g02460	19543649	19546617	None	13107	1799	116144	No_constitutive_exon_found_in_species
TTCTTATTTCATTGAATCTTCATTTCCTCATAAGCTTGTGGGAACTGCAGAT	19571219	19571325	19571169	19571221	1	1	VIT_01s0010g02490	19570004	19571901	None	13107	1799	116144	No_constitutive_exon_found_in_species
TTATTCCAATATTGAATCTTCATTTCCTCGTAAGCTTGTGGGAACTGCAGAT	19575497	19575603	19575653	19575601	-1	1	VIT_01s0010g02500	19574983	19576510	None	13107	1799	116144	No_constitutive_exon_found_in_species
TTATTTCAATATAGAATCTTCATTTCCTCATAAGCTTGTGGGAACTGCAGAT	19584249	19584355	19584199	19584251	1	1	VIT_01s0010g02520	19582631	19584982	None	13107	1799	116144	No_constitutive_exon_found_in_species
ATTCTTCATTATGACCAAGGTAAGGTGCTTATGCGAATACTGGGATGCAGGG	19639324	19639412	19639462	19639410	-1	1	VIT_01s0010g02590	19639324	19647921	None	13107	1799	116144	No_constitutive_exon_found_in_species
TTTTTATTTCATTGAATCTTCATTTCCTCATAAGTTTGCGGGAACTGCAGAT	19747401	19747507	19747351	19747403	1	1	VIT_01s0010g02700	19746048	19748079	None	13107	1799	116144	No_constitutive_exon_found_in_species
ATTAAGCCATATATTCCTTATTACTGAGCTTTGGCATTTTGGGATCATAGAG	19838730	19839006	19839056	19839004	-1	1	VIT_01s0010g02800	19834918	19840989	None	13107	1799	116144	No_constitutive_exon_found_in_species
TTGGGATGAATTGCTATGCTAACAAACATTTAGATACTTAATTGGGGCAGGG	19895862	19895966	19895812	19895864	1	1	VIT_01s0010g02860	19893106	19896199	None	13107	1799	116144	No_constitutive_exon_found_in_species
GCCTATCTTAATTTCATGATCTTAATCTGTCTACTTTGTGGGGTATGTAGGG	19948194	19948298	19948144	19948196	1	1	VIT_01s0010g02900	19942815	19949698	None	13107	1799	116144	No_constitutive_exon_found_in_species
TGGTGGAGTCGATGGACTCGGACGGGGATGGGCTGTTGGGGATGGAGGAGTT	20034468	20034705	20034418	20034470	1	1	VIT_01s0010g03010	20034282	20034705	None	13107	1799	116144	No_constitutive_exon_found_in_species
TACCAACACTTGGGTGGTTAGATCTTTCCAGGAACCAATTGAGGGGAAAGCC	20085776	20085950	20086000	20085948	-1	1	VIT_01s0010g03070	20085776	20097440	None	13107	1799	116144	No_constitutive_exon_found_in_species
TGTGTAATAACATTTGATAAAGTAATGAATAATCTTTTCATGTGGGGCAGGT	20653464	20653831	20653881	20653829	-1	1	VIT_01s0010g03310	20653464	20660496	None	13107	1799	116144	No_constitutive_exon_found_in_species
GTAAATCGATCTCTTTCTCATGGCTTGTAAATCATTTTTTGGGTATGCAGAC	21109784	21109941	21109991	21109939	-1	1	VIT_01s0010g03750	21108388	21110665	None	13107	1799	116144	No_constitutive_exon_found_in_species
AATATCTGCACATTTGTAATTTGAATTTTCCAATTTTTGGGGGAGGGCAGTT	21159356	21159455	21159306	21159358	1	1	VIT_01s0010g03780	21155999	21161969	None	13107	1799	116144	No_constitutive_exon_found_in_species
AAAAAAAAAGTAATTAAAATTTTGAATTGACGATGATTCGGGGAATACAGGA	21191306	21191406	21191456	21191404	-1	1	VIT_01s0010g03830	21186424	21192801	None	13107	1799	116144	No_constitutive_exon_found_in_species
AATTAGATTGCAATGAATCACCTTTTTGCTTTTCTTTTATGGATGGGAAGGA	21926799	21927675	21927725	21927673	-1	1	VIT_01s0146g00140	21924402	21931349	None	13107	1799	116144	No_constitutive_exon_found_in_species
TTTTTGACTTTAGGGGGTTGTCTTATCTCTCTTGTTTTATGGGTGTGCAGTT	22200588	22200950	22201000	22200948	-1	1	VIT_01s0146g00340	22200588	22202388	None	13107	1799	116144	No_constitutive_exon_found_in_species
GTGGCGGTGGCGTCTGCGGAGGTGGTGAAAATTTGGTGACGGGTTGGCAGGG	22219174	22219342	22219392	22219340	-1	1	VIT_01s0146g00360	22216430	22220032	None	13107	1799	116144	No_constitutive_exon_found_in_species
TTGTTGGCTAATTTGGTTATTGGGGGTGGGAGGATTGGATTGGGGATAAGAG	22846123	22846150	22846200	22846148	-1	1	VIT_01s0150g00500	22845051	22846597	None	13107	1799	116144	No_constitutive_exon_found_in_species
ATTCATCCATTTGCTTGCAAAGTGTGATTTCTTTTGTTGCATGGGACCAGCT	190667	190986	191036	190984	-1	10	VIT_10s0116g00410	190069	195160	ATGA2OX8	13107	1799	116144	No_constitutive_exon_found_in_species
TATGAAAATTGATCATTATCTTTGGTTTCATGTTTTGAAGGGAATTGTAGGA	209346	209610	209296	209348	1	10	VIT_10s0116g00450	208984	219598	TDP1	13107	1799	116144	No_constitutive_exon_found_in_species
ATCAAGAGTATCATATGAGTAAGGTGCTGAAAGGGAAAAATAATGGGCAGAT	237328	237531	237581	237529	-1	10	VIT_10s0116g00520	236146	238110	XTH8	13107	1799	116144	No_constitutive_exon_found_in_species
CATGTGTATTTAATATGAAGCCAATAATATCTAGTTTTTGGGTTGTGAAGCT	400096	400182	400046	400098	1	10	VIT_10s0116g00860	397006	401424	CLS	13107	1799	116144	No_constitutive_exon_found_in_species
TTTGTCATTTTTTTCTTGAATATTTTGATTGAATGTGGGAAGTGGAACAGGG	870927	871037	871087	871035	-1	10	VIT_10s0116g01610	866480	871411	None	13107	1799	116144	No_constitutive_exon_found_in_species
GAGAACTCTCTCTACTTACGTTGTTTTTGTTCCATGTGAAATTGGGATAGGT	873626	873768	873576	873628	1	10	VIT_10s0116g01620	872794	876237	None	13107	1799	116144	No_constitutive_exon_found_in_species
TATAACACCATGTTGAGGTACAAATAAAACAAATTTTTTGGGGACAAAAGCG	879902	880514	880564	880512	-1	10	VIT_10s0116g01640	879902	883212	None	13107	1799	116144	No_constitutive_exon_found_in_species
GCGGCGGAGGTGGGGGGCAGAGCGATTGGAGCCCACGCGCTGGGGGTGAGCC	1080337	1081121	1081171	1081119	-1	10	VIT_10s0116g01810	1080337	1081478	None	13107	1799	116144	No_constitutive_exon_found_in_species
GGACTAAAGAGAAATGGAGAGATTCCAGCAGATTCTATCTGGGTTATAAGGC	1219885	1219928	1219978	1219926	-1	10	VIT_10s0405g00010	1216990	1220185	None	13107	1799	116144	No_constitutive_exon_found_in_species
CGATACCGCGACTTTGAACTATGTTCTTGACATGCAGGGTAACATGATAGAT	1217231	1217570	1217620	1217568	-1	10	VIT_10s0405g00010	1216990	1220185	None	13107	1799	116144	No_constitutive_exon_found_in_species
ATGCAAGCATTTAAACAGTTGATTTGACTTTTGTCCTACTGGGAATGCAGGT	1241102	1241171	1241052	1241104	1	10	VIT_10s0405g00030	1236691	1242718	VTC4	13107	1799	116144	No_constitutive_exon_found_in_species
TTATTCTAGCTGATTGTGGTATGCTAACCTAAACGTTGCTTGGGATGTAGGT	1242718	1243036	1243086	1243034	-1	10	VIT_10s0405g00040	1242718	1244259	None	13107	1799	116144	No_constitutive_exon_found_in_species
CAAGCTATTTTCTTGTTAATTTATCATGTTGTGATGCTTTATGGGTGCAGAT	1296335	1297811	1297861	1297809	-1	10	VIT_10s0597g00040	1296335	1298918	None	13107	1799	116144	No_constitutive_exon_found_in_species
TTGTTTTCTTTATATTCCTACATGTACTGATGCGTTGTGCGGGATCACAGGC	1398002	1398350	1398400	1398348	-1	10	VIT_10s0003g00090	1398002	1399270	None	13107	1799	116144	No_constitutive_exon_found_in_species
GCTTATTTGAAAGTTTTACTGATTTGAGAAGTAGGATTGGGGATGCATAGGT	1504486	1504600	1504650	1504598	-1	10	VIT_10s0003g00240	1500979	1505621	None	13107	1799	116144	No_constitutive_exon_found_in_species
TTTTTGGGAAAATGTTGTGAAATTTGTATGTTGGATGCTTTGGGGGACAGGC	1704003	1704060	1704110	1704058	-1	10	VIT_10s0003g00420	1695103	1704519	ETT	13107	1799	116144	No_constitutive_exon_found_in_species
CTTCGTTTTCGATCATATATCATTTTTCTAACGCCAGTATTGATGGGCAGGG	1814680	1814746	1814796	1814744	-1	10	VIT_10s0003g00570	1814232	1815854	None	13107	1799	116144	No_constitutive_exon_found_in_species
ATTCTGCAAATTTTTCTATATGATTATCGTAATTCTTGTTTGGGTAACAGAT	2052175	2052320	2052125	2052177	1	10	VIT_10s0003g00810	2051976	2083936	None	13107	1799	116144	No_constitutive_exon_found_in_species
GTTTTTTCTATTTCTTTTTCTTTTTCCTTTTTCTTTTGGGGTGGGATCAGGT	2341629	2341854	2341904	2341852	-1	10	VIT_10s0003g00960	2337549	2342426	None	13107	1799	116144	No_constitutive_exon_found_in_species
ACAATAACCCGCTCATTTTGTTACAAACTTTTAATATTGGGGTAAAACAGGT	2363803	2364128	2363753	2363805	1	10	VIT_10s0003g00990	2354100	2364128	None	13107	1799	116144	No_constitutive_exon_found_in_species
TTTTTTCCTGATGTGTTGGCTGACTTTACTTTTTGATGGGACTAAAACAGGC	2444028	2444140	2443978	2444030	1	10	VIT_10s0003g01050	2441918	2445270	None	13107	1799	116144	No_constitutive_exon_found_in_species
GTAGAAATATTCCAAAATGACCGACATATGAGTCTTCTTTGCGGGTGTAGGT	2453756	2453928	2453978	2453926	-1	10	VIT_10s0003g01070	2451254	2454324	None	13107	1799	116144	No_constitutive_exon_found_in_species
CAAACAGAGCTTAATGGGTTAGGGAATATGTTTGGGCAATGGGCGTGCAGGG	2452079	2452255	2452305	2452253	-1	10	VIT_10s0003g01070	2451254	2454324	None	13107	1799	116144	No_constitutive_exon_found_in_species
GTTGCTAATTGAAATTTTGCCTTAATGATGGAACATGCATAAATGGGCAGAA	2589710	2589778	2589828	2589776	-1	10	VIT_10s0003g01270	2584418	2596685	None	13107	1799	116144	No_constitutive_exon_found_in_species
TGGTTGAATAGGGTTCTTTGTTTTTGATTGCAATTGGAGTGGGAATGCAGGA	2776305	2776438	2776255	2776307	1	10	VIT_10s0003g01400	2775849	2782935	None	13107	1799	116144	No_constitutive_exon_found_in_species
TGTATTTTCATTTTCCCTTTTCTTTTGGTTAATTCGATGAATGGGATCAGGA	2862692	2862869	2862642	2862694	1	10	VIT_10s0003g01460	2861947	2866846	None	13107	1799	116144	No_constitutive_exon_found_in_species
TATTTCAGTAGCAAAATACTTACTCCATGTGTTATTTGATGGGACTGCAGCC	2872473	2872594	2872644	2872592	-1	10	VIT_10s0003g01470	2867314	2877953	None	13107	1799	116144	No_constitutive_exon_found_in_species
CAGTGGTTGCAGTCCTGTTTTAGACTAATACACATGCATGAAATGGGCAGGA	3000712	3000979	3000662	3000714	1	10	VIT_10s0003g01590	3000327	3000979	None	13107	1799	116144	No_constitutive_exon_found_in_species
AGCTCTGCCTGTGTGAATTGTTATGAAAAGATTGAAGTTGGGAAAAAAAGGG	3280264	3280361	3280411	3280359	-1	10	VIT_10s0003g01840	3278239	3281380	None	13107	1799	116144	No_constitutive_exon_found_in_species
TGGTGCTATGTTTCGAACTGTGTGTATGTCATTTTATTTTTGTGGGGTAGGG	3483888	3483917	3483838	3483890	1	10	VIT_10s0003g01940	3483565	3493620	None	13107	1799	116144	No_constitutive_exon_found_in_species
CTTATTTTGGATATATAATGTTATCCATTCTCAGAACTTGGAAAGGGGAGCA	3655851	3655964	3655801	3655853	1	10	VIT_10s0003g02020	3643852	3657896	None	13107	1799	116144	No_constitutive_exon_found_in_species
TGAAATTGGATTGGGCTACGAGGTACAAGATATGTGTTGGGATAGCCAAGGG	3657067	3657237	3657017	3657069	1	10	VIT_10s0003g02020	3643852	3657896	None	13107	1799	116144	No_constitutive_exon_found_in_species
TTAAGGTATAGTTAAAACCTCCAACGTGGTCTTGGCAATTGGGTGTGCAGGG	3684998	3685081	3684948	3685000	1	10	VIT_10s0003g02040	3684610	3685828	None	13107	1799	116144	No_constitutive_exon_found_in_species
TTATTGAGTATTATAATAGTAATATATATTAAGAGTAATGGGTGGTGCAGAT	3685195	3685310	3685145	3685197	1	10	VIT_10s0003g02040	3684610	3685828	None	13107	1799	116144	No_constitutive_exon_found_in_species
CTATCGTGAATATTGATGGGTTTTCGTTTTTTGATGTGGGATGAGTCAAGGT	3685413	3685828	3685363	3685415	1	10	VIT_10s0003g02040	3684610	3685828	None	13107	1799	116144	No_constitutive_exon_found_in_species
GCAATTGCAAAGCTGAATCTTTCTTTCTTCTTTTGGGGTGGTTGGAGCAGGT	3713127	3713475	3713077	3713129	1	10	VIT_10s0003g02060	3697833	3713475	None	13107	1799	116144	No_constitutive_exon_found_in_species
GCTAGTGTTAGAAATAGATGAGAGTAATTAGTTTTTTCTTGCATGGGCAGGG	3793990	3794236	3794286	3794234	-1	10	VIT_10s0003g02110	3792947	3794981	None	13107	1799	116144	No_constitutive_exon_found_in_species
ATCTGCAAGGAGGTTAGAAAAACTGCAAAGAGATTTTTTGTGGGGAGGAGGA	3855968	3856111	3855918	3855970	1	10	VIT_10s0003g02150	3852096	3856111	None	13107	1799	116144	No_constitutive_exon_found_in_species
GGGCTTCTTCCAATCCGGTCAGAAGATCAAAAACTTGACTAGGGTGATAGGT	4164993	4165032	4165082	4165030	-1	10	VIT_10s0003g02320	4143872	4165767	None	13107	1799	116144	No_constitutive_exon_found_in_species
CTGAATCTGTGCCTGAAGACCAGATAATTGCTTATCTTTCGAGGGTTCAGAG	4681065	4682848	4682898	4682846	-1	10	VIT_10s0003g02680	4672678	4682998	PHYE	13107	1799	116144	No_constitutive_exon_found_in_species
GCCTAAGAATATGGTGAATGCCTTTCTAACTTCTGGACATGGGTGTGCAGAT	4922452	4922549	4922402	4922454	1	10	VIT_10s0003g02830	4919639	4924752	None	13107	1799	116144	No_constitutive_exon_found_in_species
TTCTTGCGGGGGGTGGGGGGCGGTGTTGGTTTTATTGAGTAGGGTGGTAGGT	4942314	4942560	4942610	4942558	-1	10	VIT_10s0003g02870	4942314	4947328	None	13107	1799	116144	No_constitutive_exon_found_in_species
TGGGTTTTGACCTGATCTAATGGGGTTTGTTCGTTTGTTTGGGTGTGCAGTT	5270873	5270989	5271039	5270987	-1	10	VIT_10s0003g03130	5268024	5271352	None	13107	1799	116144	No_constitutive_exon_found_in_species
CTTTTTTACAAATTCAAATACCCTAATCCATCAACGGGATAAATAAGCAGCC	5327862	5327956	5328006	5327954	-1	10	VIT_10s0003g03180	5324146	5344851	ATTRANS11	13107	1799	116144	No_constitutive_exon_found_in_species
TCTTTAGTCTGCTAGTGGTAATGCTGAGAACTTTGTATTGGGTGGTGCAGAG	5454276	5454516	5454226	5454278	1	10	VIT_10s0003g03270	5452531	5456972	None	13107	1799	116144	No_constitutive_exon_found_in_species
AATTAGAGAGAGGGCTGTAAAGAAAGCAATTGATATCATTCACTGGGAAGAT	6013916	6013957	6013866	6013918	1	10	VIT_10s0003g03570	6013549	6014808	None	13107	1799	116144	No_constitutive_exon_found_in_species
TCCACCCCCACCCCCATTAACCTTGTGCTAAAATATTGAAGGGATGCAAGAG	6065378	6065526	6065328	6065380	1	10	VIT_10s0003g03620	6065143	6065526	None	13107	1799	116144	No_constitutive_exon_found_in_species
GTCCCAAAGGATTGGAAGAAGAGACATAGCTGGGGCATGGAGAGGGACAGTG	7131192	7131208	7131258	7131206	-1	10	VIT_10s0003g04190	7097967	7131827	None	13107	1799	116144	No_constitutive_exon_found_in_species
GTTCCAAAGGATTGGAAGAAGAGACATAGTTGTGGCATGGAGAGGGACAGTG	7155620	7156036	7156086	7156034	-1	10	VIT_10s0003g04220	7155620	7156660	None	13107	1799	116144	No_constitutive_exon_found_in_species
GATAACTTAAATTTGATTTGTCATACCTTGATAATGTTATGTAGGGGAAGGT	7362521	7362626	7362471	7362523	1	10	VIT_10s0003g04280	7355579	7366796	None	13107	1799	116144	No_constitutive_exon_found_in_species
GGGTACTAATACGGGTCTTTTATTCTTTTTACGTGCGTGTGGGGAAACAGAT	7440561	7440785	7440511	7440563	1	10	VIT_10s0003g04350	7439881	7440995	PSAK	13107	1799	116144	No_constitutive_exon_found_in_species
TGCCATTGTTGTTCACATGGGAAGAGTTGGAGCAGAAGTGTGGGGAAGAGGA	7545922	7546263	7546313	7546261	-1	10	VIT_10s0003g04370	7545922	7547115	None	13107	1799	116144	No_constitutive_exon_found_in_species
TAATCTCCTTCAATTAATTTGTCTTTCATCTGTGTTATTTTGTGGGACAGAC	7588845	7588952	7588795	7588847	1	10	VIT_10s0003g04390	7566895	7609581	None	13107	1799	116144	No_constitutive_exon_found_in_species
AAACCATGTGTTTTTACATATTTACATGCTACTTGGTTCTTGGGAAACAGGC	8012757	8012790	8012840	8012788	-1	10	VIT_10s0003g04560	8011206	8099267	AIR9	13107	1799	116144	No_constitutive_exon_found_in_species
CATCGAACCGATTTTCCGACGGGAATGCGAAGGTGGAATCGGCTGGGAAGGT	8103073	8103230	8103280	8103228	-1	10	VIT_10s0003g04570	8103073	8109785	None	13107	1799	116144	No_constitutive_exon_found_in_species
AAGAAAGTAGGCAAGGAGAGGGAGAGCAAGCAAAGGAGTGGGAGAGCCAGAG	8638837	8638876	8638787	8638839	1	10	VIT_10s0003g04820	8638625	8640004	None	13107	1799	116144	No_constitutive_exon_found_in_species
CAAAATTTGCCATTAAGTTTTCTGAGTCAATTCTTTCCCTTGGGGACCAGGG	8752119	8752339	8752069	8752121	1	10	VIT_10s0003g04880	8748808	8753600	None	13107	1799	116144	No_constitutive_exon_found_in_species
GTTTTTATTTTTTATTTTTATTTATTTATTTATTTTTTATGGGAATTCAGGT	8885677	8885847	8885897	8885845	-1	10	VIT_10s0003g04970	8882298	8893394	None	13107	1799	116144	No_constitutive_exon_found_in_species
TAATGAATTCCTTAACCTTCAATTTGTGTTCAAAATATTAGGGCTAGTAGCT	8921840	8921880	8921930	8921878	-1	10	VIT_10s0003g05010	8921208	8922696	None	13107	1799	116144	No_constitutive_exon_found_in_species
TCAATAGTTCTGCACTCATATCTAATTACAAAAATTTTTGAGGGCCATAGGG	10387409	10387467	10387517	10387465	-1	10	VIT_10s0003g05590	10377112	10389364	None	13107	1799	116144	No_constitutive_exon_found_in_species
AGATAACTATTGTTAAACCTTTTTCTTTGTGGGTCTGTGGGAATGAACAGGC	10483748	10484198	10484248	10484196	-1	10	VIT_10s0003g05640	10483748	10493329	None	13107	1799	116144	No_constitutive_exon_found_in_species
AAAGAGCTAAGAGAAGGGATTTTTTTTTTAGAGAAAGGGCAGAACGAGAGGG	10887013	10887089	10886963	10887015	1	10	VIT_10s0003g05760	10886898	10887762	None	13107	1799	116144	No_constitutive_exon_found_in_species
TGAATCCTAAATTTTACATTTTGACATTGTTATTTGTATGGGGAACACAGAA	11904795	11904875	11904745	11904797	1	10	VIT_10s0092g00350	11859668	11910043	ATVPS54	13107	1799	116144	No_constitutive_exon_found_in_species
TGCAACTCTCCATCTTGGAAACATTGAATTCAAAAAGGGAAAGGAAACAGAC	13144687	13144751	13144801	13144749	-1	10	VIT_10s0042g00320	13143310	13145218	None	13107	1799	116144	No_constitutive_exon_found_in_species
ATAATTTATAAGTAGAAAGGTTTAAGATTTCATAGAATTGATGGGTGCAGGT	14852024	14852174	14852224	14852172	-1	10	VIT_10s0042g01090	14851634	14852877	None	13107	1799	116144	No_constitutive_exon_found_in_species
TCTTGAGAAACGAACAACTCTTTACTATTCTGGTTCTTTTGGGTGGATAGGG	17276800	17277121	17276750	17276802	1	10	VIT_10s0071g00760	17276256	17277121	None	13107	1799	116144	No_constitutive_exon_found_in_species
GGATATTCTTAGTCCTAACTGAACGTGCTGCTGCTTAATGGGTGTCAAAGAC	17993141	17993210	17993260	17993208	-1	10	VIT_10s0071g01150	17992461	18022481	None	13107	1799	116144	No_constitutive_exon_found_in_species
ATCTTATCTGATTCACCTCCATTTTCTGATGTTTGGTTTGGGAAATTCAGGT	145527	145702	145477	145529	1	11	VIT_11s0016g00170	145352	225422	ATMIN7	13107	1799	116144	No_constitutive_exon_found_in_species
GCTGCCTATTTGCTCTGCCTGTTGATTGATTTGTTGGGTTGAAACTGCAGTA	410494	411373	411423	411371	-1	11	VIT_11s0016g00400	407972	411961	None	13107	1799	116144	No_constitutive_exon_found_in_species
AAGTTTTGGGGAGTAGTAGCTGATGACCGATTTTGTTGGGAGGGGAACAGGT	407972	408570	408620	408568	-1	11	VIT_11s0016g00400	407972	411961	None	13107	1799	116144	No_constitutive_exon_found_in_species
GTAAATAAATTGATTACTCATGTACTGATCTGATTTTAATGGGATATCAGGA	537547	537597	537497	537549	1	11	VIT_11s0016g00530	532555	538154	None	13107	1799	116144	No_constitutive_exon_found_in_species
TTTTTCATTTTAAAGTTTCTGTTAGTTTACATTTTTCTGTTTGGGTAAAGGG	701517	701679	701467	701519	1	11	VIT_11s0016g00730	701297	703546	LHCA6	13107	1799	116144	No_constitutive_exon_found_in_species
ACACACTTTATATTTTCATTCAACTGATTTTTATTAATATGGGTAAACAGTT	1006344	1006416	1006466	1006414	-1	11	VIT_11s0016g01260	1002833	1026894	ELF8	13107	1799	116144	No_constitutive_exon_found_in_species
AGAAACATACCTGCGTTACCAGGCAAAGGTCACCAATTGATGGGAGAAAGTG	1215085	1215113	1215163	1215111	-1	11	VIT_11s0016g01530	1215085	1216651	None	13107	1799	116144	No_constitutive_exon_found_in_species
TCTATCTCCTGTGCTTTTATTTTGAATCTGAAATTTGGGTTATGCAAAAGCA	1344268	1344316	1344366	1344314	-1	11	VIT_11s0016g01690	1339878	1346563	None	13107	1799	116144	No_constitutive_exon_found_in_species
TAATTTCAGATGATTGATTGTGTTTTTTTCTGATTTTTGGGAATGTGTAGAG	1586226	1586290	1586340	1586288	-1	11	VIT_11s0016g01950	1583545	1589897	None	13107	1799	116144	No_constitutive_exon_found_in_species
TTCTTGTATTCTATGGTTAACCTGATGAGCAATATGCTTGGGCAATGCAGTT	1583545	1584203	1584253	1584201	-1	11	VIT_11s0016g01950	1583545	1589897	None	13107	1799	116144	No_constitutive_exon_found_in_species
TCACTGTTTAGAGCACAACTGACTTATTTATCTATTTATTGTGGGTGCAGGT	1717740	1717805	1717855	1717803	-1	11	VIT_11s0016g02120	1713098	1719827	None	13107	1799	116144	No_constitutive_exon_found_in_species
TGTTATTTCTTCTTCAATATCTTGTAAGGTTTCAAGGTTTCAGAGGGAAGAG	1797188	1797285	1797138	1797190	1	11	VIT_11s0016g02190	1796782	1800464	None	13107	1799	116144	No_constitutive_exon_found_in_species
TTTTTTTTTTTTTTTTTTTTTTTTTTTGTGGGTGTTGTTGGGAATTGCAGAT	1807288	1807384	1807434	1807382	-1	11	VIT_11s0016g02200	1800942	1807928	None	13107	1799	116144	No_constitutive_exon_found_in_species
TTGATTTTTGATTTTTTTGATTTTTTTGAAATAATTTTTGGTGGGTGTAGAG	1830684	1830726	1830776	1830724	-1	11	VIT_11s0016g02220	1823300	1831120	None	13107	1799	116144	No_constitutive_exon_found_in_species
ATTTGCAATTCTTTGTTTTGTTTTTTTTCTCCCCTTGTTTTTGGGAATAGGA	1864200	1864288	1864338	1864286	-1	11	VIT_11s0016g02290	1862469	1869755	EER5	13107	1799	116144	No_constitutive_exon_found_in_species
GAGAGTTTGCATAAAATATTTACCTTTGTATCATGGTGACGGGCATGCAGCT	1863038	1863144	1863194	1863142	-1	11	VIT_11s0016g02290	1862469	1869755	EER5	13107	1799	116144	No_constitutive_exon_found_in_species
TTGGATTTTGATAGCAAGGGGAGGCTAAGACAGTATTCGGGGATGCTGAGGA	2002471	2005245	2002421	2002473	1	11	VIT_11s0016g02500	1999827	2007867	None	13107	1799	116144	No_constitutive_exon_found_in_species
TTGCTTTGCCTGAAGACTTGGTTGAAGAGCTGGTTGATGGGGAGTACAAGAA	2091498	2091617	2091448	2091500	1	11	VIT_11s0016g02610	2087436	2091617	None	13107	1799	116144	No_constitutive_exon_found_in_species
TCTGACATAGTGTGGATGTGGCATGCCCCGGTATCAAAAAATGGGATTAGGG	2314301	2314544	2314251	2314303	1	11	VIT_11s0016g02870	2313393	2319205	None	13107	1799	116144	No_constitutive_exon_found_in_species
TATTTGTTTATTAATTTAGTTTTTTTCCTTTTTGGGGGTGGGAGTTGCAGGA	2327038	2327404	2326988	2327040	1	11	VIT_11s0016g02880	2322025	2327404	None	13107	1799	116144	No_constitutive_exon_found_in_species
GTTGAGATGAAAGTTTCTTTTCTTTTTGGGTTTTCCCTTCTGGGGAACAGAG	2333062	2333145	2333195	2333143	-1	11	VIT_11s0016g02890	2331742	2335643	None	13107	1799	116144	No_constitutive_exon_found_in_species
GATTTCACACCCAGAGCCAAAAGTCATACCTAAAAACATGGGAATGCTAGTT	2356204	2356307	2356357	2356305	-1	11	VIT_11s0016g02930	2356204	2357712	None	13107	1799	116144	No_constitutive_exon_found_in_species
TTTATTACTATTGCTACTCTTTTCGAACTGACTAACTTTTTGATGGGCAGGG	2405415	2405505	2405365	2405417	1	11	VIT_11s0016g02990	2391717	2406810	None	13107	1799	116144	No_constitutive_exon_found_in_species
CATTGGGATTTACTCCAAATTAACAAATGTTATTTTAAAAAATTGGGCAGGT	2406594	2406810	2406544	2406596	1	11	VIT_11s0016g02990	2391717	2406810	None	13107	1799	116144	No_constitutive_exon_found_in_species
CACATGAGGCCTTGTATTCATTCTGTTGTTGCTTTTGGGGGTGGGTGCAGGA	2437436	2437702	2437386	2437438	1	11	VIT_11s0016g03020	2434598	2437702	None	13107	1799	116144	No_constitutive_exon_found_in_species
GTAAATCAAAATCTTGTTTTTTTGTTGCCTGATTTTGGGCACGAAAACAGGC	2440116	2440317	2440367	2440315	-1	11	VIT_11s0016g03030	2439158	2441045	None	13107	1799	116144	No_constitutive_exon_found_in_species
ATAATTCACCTTCTGTGGTTTTCTTAATCTAAAAACTGGGGGCAAAGCAGGT	2519544	2519672	2519494	2519546	1	11	VIT_11s0016g03140	2518466	2520600	None	13107	1799	116144	No_constitutive_exon_found_in_species
TTGTGATTTGATGTGTTTCAATTCTGATTTTCCTTGTTTATAATGGGTAGGA	2521576	2521734	2521526	2521578	1	11	VIT_11s0016g03150	2521014	2527145	None	13107	1799	116144	No_constitutive_exon_found_in_species
TGTTTTTGACTCTCCTCTGATTTTGTATTGGTTGCTGTTTGTGGGCACAGGT	2598481	2598638	2598688	2598636	-1	11	VIT_11s0016g03220	2582030	2599309	None	13107	1799	116144	No_constitutive_exon_found_in_species
AGTGTTTTTCTTTTGCAGTTTGGAAGTAATATTCTTATTTGGGAATTCAGGT	2594660	2594748	2594798	2594746	-1	11	VIT_11s0016g03220	2582030	2599309	None	13107	1799	116144	No_constitutive_exon_found_in_species
TAGTTGATATTTTAGCTTTGAACTATACTTCCTAACTTATGGGAGCTCAGGT	2988829	2988923	2988973	2988921	-1	11	VIT_11s0016g03660	2982085	2991775	None	13107	1799	116144	No_constitutive_exon_found_in_species
ACAGGAGGTTTAACATTACTAGGGTCCATATGGAAGAGGATGCTGGGAAGCT	3113557	3113767	3113507	3113559	1	11	VIT_11s0016g03800	3108852	3113767	None	13107	1799	116144	No_constitutive_exon_found_in_species
CCATTAATGTTAATTTCATCGATCGTTCCTGTTGAAATCGATGGGAGCAGGA	3397851	3397934	3397801	3397853	1	11	VIT_11s0016g04160	3394735	3399120	None	13107	1799	116144	No_constitutive_exon_found_in_species
TTGTACGTAGAACTTTTGGCTAATACAAGATCATAACTTGGGGCATGTAGGA	3417427	3417504	3417377	3417429	1	11	VIT_11s0016g04170	3413267	3417781	None	13107	1799	116144	No_constitutive_exon_found_in_species
AAATAAGGCTAATGCATTATATTTTGGCTTTTCCTTTATTGGTGGGACAGCA	4048730	4048925	4048975	4048923	-1	11	VIT_11s0016g04750	4046106	4052225	AKT1	13107	1799	116144	No_constitutive_exon_found_in_species
CATAGGCAAATGAATCTGAGTAATTGATTATTGTTTTGGTGGGTGATCAGAG	4234044	4234106	4233994	4234046	1	11	VIT_11s0016g04920	4233707	4234671	None	13107	1799	116144	No_constitutive_exon_found_in_species
TTGATCAAATTCAGGGATTTTATTTTTTTATTTCTTTTTTGATTGGGCAGTT	4834052	4834124	4834002	4834054	1	11	VIT_11s0016g05460	4831930	4836537	None	13107	1799	116144	No_constitutive_exon_found_in_species
GTTCTCAAGAGGGGGCTAAGGTTAGTGGTCTATCTCCTGGGAAAAGTAAGGG	4912870	4913179	4912820	4912872	1	11	VIT_11s0016g05510	4911134	4913179	None	13107	1799	116144	No_constitutive_exon_found_in_species
GGGTATGTGAATTATTGAGTCTTGGAATTGTTGTTTGAATTGGGGGGCAGAT	4984111	4984190	4984240	4984188	-1	11	VIT_11s0016g05580	4977220	4984421	None	13107	1799	116144	No_constitutive_exon_found_in_species
GCTGTTGAATTGATTTGTTACTTATTACTATTTTTTTTTGGGGTGTGGAGAT	5070218	5070398	5070448	5070396	-1	11	VIT_11s0016g05620	5052404	5070991	None	13107	1799	116144	No_constitutive_exon_found_in_species
ATCAGAAATTCCATCACCTTAATCTGATATGGTGTCGGGATGGTGAACAGCT	5285762	5285972	5286022	5285970	-1	11	VIT_11s0016g05770	5284605	5287422	DIN10	13107	1799	116144	No_constitutive_exon_found_in_species
GCAGAGGCAATTGGTTGATTGAAAAATCACGGTGAGATTGGGGTATGCAGGT	5324591	5324816	5324866	5324814	-1	11	VIT_11s0016g05810	5309079	5325863	None	13107	1799	116144	No_constitutive_exon_found_in_species
AAGAGCCTTCTCTTACACTGGATAATCTGGAATTGATTGTGGGACGGCAGGC	6016305	6016779	6016255	6016307	1	11	VIT_11s0118g00350	6011012	6016779	AVP1	13107	1799	116144	No_constitutive_exon_found_in_species
TATTTCACATTGAATTAATGTTTTTTTTTTTTGTATTTTTGATTGGGCAGGT	6081079	6081225	6081029	6081081	1	11	VIT_11s0118g00410	6077787	6132550	PHT4;5	13107	1799	116144	No_constitutive_exon_found_in_species
ATTAATGGAAGGATCATGCAGGAGAGAATGCTCACAAACGGGAGCCCAAGAT	6332604	6333254	6332554	6332606	1	11	VIT_11s0118g00550	6331999	6333254	None	13107	1799	116144	No_constitutive_exon_found_in_species
GAATTTTTTATTTTTTGGGTGATTTTTGGGGGTTTTTTTGGGTGGTGTAGAG	6371531	6371716	6371766	6371714	-1	11	VIT_11s0118g00590	6366150	6372094	None	13107	1799	116144	No_constitutive_exon_found_in_species
TAAGCGGATATTTGGTAGAGGCCTGCTTGTATATACATTCATTCGGGAAGTA	6472933	6472998	6472883	6472935	1	11	VIT_11s0118g00700	6467915	6472998	None	13107	1799	116144	No_constitutive_exon_found_in_species
ATTTTTACTTTAATACGAAATCGATAATGTTGGGTGGGGTGGAATGACAGAC	7657763	7657829	7657879	7657827	-1	11	VIT_11s0037g00040	7656324	7659699	None	13107	1799	116144	No_constitutive_exon_found_in_species
TTGGCATATGGAATGGAACATAAATTTATTGAAGATGTTTGGGCAAACAGAT	7821480	7821830	7821430	7821482	1	11	VIT_11s0037g00130	7809595	7833836	None	13107	1799	116144	No_constitutive_exon_found_in_species
GAATCATCCTGGCTGATGGCAGCAATGGGGAGTTGGTCTCTAAGGGGGAGAA	7962156	7962295	7962345	7962293	-1	11	VIT_11s0037g00230	7932785	7977504	None	13107	1799	116144	No_constitutive_exon_found_in_species
TATTATTTTTTTTATTGGGGATTATCTCATGCTTGTTATGGGAAACACAGGA	8304716	8304959	8305009	8304957	-1	11	VIT_11s0037g00490	8303114	8313095	None	13107	1799	116144	No_constitutive_exon_found_in_species
TATTTTTTATCTTTTTATTTTTTTATTTTTATTCTTTTCTGATTGGGCAGCT	9049050	9049215	9049265	9049213	-1	11	VIT_11s0037g00720	9048756	9049505	None	13107	1799	116144	No_constitutive_exon_found_in_species
GTGAAAGTTAATTTGAAAAAAAATGCTATTCGTGAAGATAATCGGGTGAGTG	9898590	9898693	9898540	9898592	1	11	VIT_11s0037g01000	9883370	9900820	None	13107	1799	116144	No_constitutive_exon_found_in_species
TATTCTGGCTCGCCCGAAATTCGAGTTGTGACAATATGGGTGCATAAAAGGC	10102894	10103031	10103081	10103029	-1	11	VIT_11s0037g01090	10102894	10105059	None	13107	1799	116144	No_constitutive_exon_found_in_species
TTGGTCTAATTGCTTGCAATCGAAATATTTTTATGAACAGGGAATTATAGGA	10239595	10239737	10239787	10239735	-1	11	VIT_11s0037g01150	10239245	10240756	None	13107	1799	116144	No_constitutive_exon_found_in_species
CTAAACTTAGCCTTAGCAAATGGCTAACCTGCTGGGGGTTGTTGAAACAGTA	10405545	10405935	10405495	10405547	1	11	VIT_11s0037g01210	10399610	10405935	FLP1	13107	1799	116144	No_constitutive_exon_found_in_species
GGTTGAGTTGTGGTCTTTATTTGATTTTGTCTTCCTTGGGAAGTTGTGAGTG	13283759	13284055	13283709	13283761	1	11	VIT_11s0065g00080	13283206	13284258	None	13107	1799	116144	No_constitutive_exon_found_in_species
AATTTTCTCTTCCTTTCCCTGTCCTTTCTTTTCTTCTGTGTGTGGGGCAGGG	14281504	14281582	14281454	14281506	1	11	VIT_11s0065g00450	14255781	14282218	RPN13	13107	1799	116144	No_constitutive_exon_found_in_species
TTCAATTAAACAACATTAATTTGAAATCGTTTTGGTTGGGTGGCGAGCAGAG	14525718	14525906	14525668	14525720	1	11	VIT_11s0065g00630	14524663	14526730	None	13107	1799	116144	No_constitutive_exon_found_in_species
ATTATTAGTGTTAAAACTTAAAAAGGGTAGTGGGAGTTGCGGGGGTGTAGAT	14747142	14747288	14747092	14747144	1	11	VIT_11s0065g00720	14746918	14750209	None	13107	1799	116144	No_constitutive_exon_found_in_species
GGATCAATCGAGAGGGAGAGGGAGAGGGAGAGGGAGAGGGAGAAGGAGAGAA	14761355	14761455	14761505	14761453	-1	11	VIT_11s0065g00740	14760594	14762110	None	13107	1799	116144	No_constitutive_exon_found_in_species
TAGCTAGTCAAGAAAAGGCCTTGAAATAGATTGGTTTATGGGATTTAAAGGA	14874208	14874229	14874158	14874210	1	11	VIT_11s0065g00860	14858616	14874229	None	13107	1799	116144	No_constitutive_exon_found_in_species
ATCTCGAACATATGTCAGGACAAACAATGTTGGGAACCCCACCAAGGGAGCT	15688969	15689017	15688919	15688971	1	11	VIT_11s0103g00140	15685409	15689385	None	13107	1799	116144	No_constitutive_exon_found_in_species
TCCTCTGCTGCCTCACATGTTGACAAGCATGGATGTAAAGGGGGTGGGAGCC	16085691	16085813	16085641	16085693	1	11	VIT_11s0103g00370	16080170	16085813	None	13107	1799	116144	No_constitutive_exon_found_in_species
TATTCAACAGTTATAATTGATTATGCTTGCCTTGACATGTAATTGGGCAGAT	16988803	16988959	16988753	16988805	1	11	VIT_11s0052g00070	16961990	17012807	ATLIG4	13107	1799	116144	No_constitutive_exon_found_in_species
CTCCCTGTGTTTCTTATTGTTGTTTTCTGCCTTCCTTTTTGGGCATGTAGGA	17277764	17277873	17277923	17277871	-1	11	VIT_11s0052g00170	17240444	17291046	None	13107	1799	116144	No_constitutive_exon_found_in_species
TTCCAAATTGAGGGATAATTTGGCTTGGTTTGTGTGGGCATGGAAAATAGGA	17642037	17642250	17642300	17642248	-1	11	VIT_11s0052g00330	17640338	17648021	None	13107	1799	116144	No_constitutive_exon_found_in_species
TGACTCCTTGTGCTTCCTGACATCAGGGAGGGCAAACAGGGAAACAAGAGGT	17689978	17689989	17689928	17689980	1	11	VIT_11s0052g00370	17688036	17692060	None	13107	1799	116144	No_constitutive_exon_found_in_species
TTCCATATAACCAGAGTTGTCTGATTGTGTGTTTGGTGGGAAATGAACAGGA	18107172	18107409	18107122	18107174	1	11	VIT_11s0052g00620	18105272	18111364	None	13107	1799	116144	No_constitutive_exon_found_in_species
AAACTAGGGAGCTGCAGTTTCTTATGGTTTTTTTTTTTTTGGGATAATAGGT	18107496	18108258	18107446	18107498	1	11	VIT_11s0052g00620	18105272	18111364	None	13107	1799	116144	No_constitutive_exon_found_in_species
AAAAGAAAGTTTAGGGTCTTAAGTACATATTTCTTATGCTGTGTGGGCAGGG	18351065	18351149	18351015	18351067	1	11	VIT_11s0052g00790	18346276	18351149	None	13107	1799	116144	No_constitutive_exon_found_in_species
CATTATTGCGTTGGTTACGCCTGATTTATGATCTTGTCCACGGGAAACAGGT	18468065	18468102	18468152	18468100	-1	11	VIT_11s0052g00880	18463159	18469680	ATR2	13107	1799	116144	No_constitutive_exon_found_in_species
GGTGTAGATTATATACGTTTCACTCACTACTTTAATGTGATGGGAAACAGGC	18903970	18904141	18904191	18904139	-1	11	VIT_11s0052g01140	18903621	18906935	None	13107	1799	116144	No_constitutive_exon_found_in_species
CTTCTGTTGGTAACTTGCACAGATTTTGATATCACTTGGGGTGATGGCAGAG	19014123	19014280	19014073	19014125	1	11	VIT_11s0052g01330	19013044	19015143	None	13107	1799	116144	No_constitutive_exon_found_in_species
TCCTTATCTTCTATATGAGTTTATAAACGCAATAACCCACAAGGGTTTAGAT	19498649	19498675	19498599	19498651	1	11	VIT_11s0052g01710	19498456	19505866	None	13107	1799	116144	No_constitutive_exon_found_in_species
ATGTGGAGATTGTTTTTGTTGAAACTGTGGTGACGGGGGCACATGTGAAGAA	260435	260597	260385	260437	1	12	VIT_12s0142g00340	258843	265186	GAUT15	13107	1799	116144	No_constitutive_exon_found_in_species
AATGAAGAAGAATTGATAAAGTAGTGTGTTGTCTTGAACAATGGGTGCAGGT	279425	279729	279779	279727	-1	12	VIT_12s0142g00360	279425	291956	None	13107	1799	116144	No_constitutive_exon_found_in_species
GGCTAAGGTTGGGTTCGGGGTTAATAATTTGATATGATTCTGGGTGACAGGT	525712	525838	525888	525836	-1	12	VIT_12s0142g00580	495533	526392	None	13107	1799	116144	No_constitutive_exon_found_in_species
TTCTGTTCATCTGATGCTGATTTTTGTCTCATGTGTTTTTGGGACTGAAGAA	1025878	1025968	1025828	1025880	1	12	VIT_12s0028g00400	1014461	1078999	None	13107	1799	116144	No_constitutive_exon_found_in_species
TTGTGTTTTGATTAATAACAGTCTCGAATTTATGTGTCAATGGGGTATAGGA	1111590	1112689	1112739	1112687	-1	12	VIT_12s0028g00510	1111590	1114754	None	13107	1799	116144	No_constitutive_exon_found_in_species
TTTATCTGAGTTTCTATCTAACAAGTTCATGAATGTAAATGGGGCTACAGGG	1704837	1705086	1704787	1704839	1	12	VIT_12s0028g01140	1701068	1713637	None	13107	1799	116144	No_constitutive_exon_found_in_species
AGTACAGCATTGAATTGGAAAAACATGTAATAAGTGCAATGGGAATTCAGGT	1742110	1742229	1742060	1742112	1	12	VIT_12s0028g01160	1739688	1742817	None	13107	1799	116144	No_constitutive_exon_found_in_species
TGAGGGGACGTAACTGATGATAAGGGTTTTTTTTTTGTATGTGGGTGCAGAA	1768326	1768548	1768598	1768546	-1	12	VIT_12s0028g01180	1768326	1769050	None	13107	1799	116144	No_constitutive_exon_found_in_species
TAGACACTCCTATGGATCCAAATGTCAAACTTATACCAGGACAAGGGGAGCC	1875685	1876215	1875635	1875687	1	12	VIT_12s0028g01230	1854296	1876215	None	13107	1799	116144	No_constitutive_exon_found_in_species
TAGTGACTTTCCAGAAAGAAAAGCCGGACACAATTTCTGTTCAAGGGGAGAA	2056984	2057068	2056934	2056986	1	12	VIT_12s0028g01410	2054799	2057799	None	13107	1799	116144	No_constitutive_exon_found_in_species
ACCCCACCGATGCTCTACTTCAGGGCCAAAAGATGGTTTCAGGGAAGAAGCT	2102908	2104801	2102858	2102910	1	12	VIT_12s0028g01430	2098118	2115326	None	13107	1799	116144	No_constitutive_exon_found_in_species
ATCCCACTGATGCTTTACTTCACGGCCAAAAGATGGTTTCAGGGAAGAAGCT	2182458	2182601	2182408	2182460	1	12	VIT_12s0028g01520	2172267	2184432	None	13107	1799	116144	No_constitutive_exon_found_in_species
TTTGCTAATTCTTACCGTTTGTAACTTTTGGAATGTGGACCAATGGGCAGGT	2264124	2264506	2264074	2264126	1	12	VIT_12s0028g01550	2258707	2264506	None	13107	1799	116144	No_constitutive_exon_found_in_species
CTTTCCAATTTTTTTAATTTATAATAAAAAATAACATGATGGGCAAGCAGAG	2599112	2599450	2599062	2599114	1	12	VIT_12s0028g01950	2595169	2599450	None	13107	1799	116144	No_constitutive_exon_found_in_species
TCATTGTCATTCAATCAATTCGTCGGGGGCATACCACAAGCCATAGGGAGCC	2616455	2618941	2616405	2616457	1	12	VIT_12s0028g01960	2614556	2619559	None	13107	1799	116144	No_constitutive_exon_found_in_species
TTTATGCCTTCAGGACCTAATTACGAATTTGGTATTGGTTTGGGGTACAGGT	2620699	2620832	2620882	2620830	-1	12	VIT_12s0028g01970	2619706	2629882	None	13107	1799	116144	No_constitutive_exon_found_in_species
GCATTCTCCCTATTTTTGTGGGGAGTCAATCTCCCTGTTTCTGTGGGGAGTC	3189905	3190049	3189855	3189907	1	12	VIT_12s0028g02460	3189766	3190049	None	13107	1799	116144	No_constitutive_exon_found_in_species
GAGATTGCTATAGTGTTTTCTCAACAAAGGAAACAAAAGGGAGATTTAAGCC	3691908	3692002	3692052	3692000	-1	12	VIT_12s0028g02940	3691908	3697486	None	13107	1799	116144	No_constitutive_exon_found_in_species
ATTGTTTCTTTGAATATTTGAGTTACTTGTTATGTATTGTGTGGGCACAGGC	3779296	3779603	3779246	3779298	1	12	VIT_12s0028g03030	3778165	3780152	None	13107	1799	116144	No_constitutive_exon_found_in_species
AATTTTCTTTATAGTTTGTTTTACACTATCATTTTTGGGTGCAAGTGCAGGG	3855979	3856189	3855929	3855981	1	12	VIT_12s0028g03090	3850585	3862626	None	13107	1799	116144	No_constitutive_exon_found_in_species
CCTATCAATGTAGCAGTATTTTCTGAGTGACGTCAAGGGTTGATAAACAGGG	3956210	3956352	3956402	3956350	-1	12	VIT_12s0028g03190	3955214	3957441	None	13107	1799	116144	No_constitutive_exon_found_in_species
ATGAGATATTATGACATAAAGAGTTCATTGTTGACCTGAAATGGGTATAGTA	5081938	5082019	5081888	5081940	1	12	VIT_12s0059g00180	5079382	5084179	None	13107	1799	116144	No_constitutive_exon_found_in_species
TTTTTATTAAAAAAAATTATTTATTTATTTGGAAATGTGTATGTGGGCAGGC	5091022	5091513	5090972	5091024	1	12	VIT_12s0059g00190	5089056	5091513	None	13107	1799	116144	No_constitutive_exon_found_in_species
AGAATTCAAGTAAATGTTAACCTTGCATGTTACATGGCTGGTGGGTGCAGAG	5337116	5337254	5337066	5337118	1	12	VIT_12s0059g00500	5334504	5350788	None	13107	1799	116144	No_constitutive_exon_found_in_species
TGAAACTAAGCATTGCAGTTTTCCCTACTTTTTGGTGGGAAAATTAACAGAT	5792346	5792522	5792296	5792348	1	12	VIT_12s0059g00960	5789673	5793745	None	13107	1799	116144	No_constitutive_exon_found_in_species
ACATTCGAAAAATTATATCATTACTGATTTGATGTATTGTGGGGTTGAAGGT	6138102	6138171	6138221	6138169	-1	12	VIT_12s0059g01210	6135740	6138437	None	13107	1799	116144	No_constitutive_exon_found_in_species
GGATTATAAGAAAGAATGGATGAATGAATATTTTTTTGGTGGGCATGCAGTT	6172166	6172430	6172480	6172428	-1	12	VIT_12s0059g01250	6169978	6177829	AtGH9B8	13107	1799	116144	No_constitutive_exon_found_in_species
AATTTGTATCGAATTTTGCTTGGTAATTAAGATTTTGGGAATGGTGACAGGT	6472260	6472419	6472210	6472262	1	12	VIT_12s0059g01560	6471579	6476405	None	13107	1799	116144	No_constitutive_exon_found_in_species
TTTCTCAATTGTTGTGTTTGTGTTGTATGTGGTTGTTGGGAATAATACAGAA	6751101	6751134	6751184	6751132	-1	12	VIT_12s0059g01880	6751101	6752707	None	13107	1799	116144	No_constitutive_exon_found_in_species
CGACCGAAACCTATTCATCTTACGCGATGCCTTATTGTGGGTGACAACAGCT	6948132	6948764	6948082	6948134	1	12	VIT_12s0059g02160	6947652	6952853	None	13107	1799	116144	No_constitutive_exon_found_in_species
AATGATAGTGCAAGTGTTACACGAATCTTTTGGCATGGTATGGTGGGCAGTG	6970791	6971030	6970741	6970793	1	12	VIT_12s0059g02180	6968887	6971793	None	13107	1799	116144	No_constitutive_exon_found_in_species
AACGATGGTGCAAGTGTTACACGAATCTTTTGGCATGGTATGGTGGGCAGTG	7026790	7027029	7026740	7026792	1	12	VIT_12s0059g02220	7024881	7027768	None	13107	1799	116144	No_constitutive_exon_found_in_species
AATGATAGTGCAAGTGTTACACGAATCTTTTGGCATGGTATGGTGGGCAGTG	7040692	7040931	7040642	7040694	1	12	VIT_12s0059g02230	7030290	7041664	None	13107	1799	116144	No_constitutive_exon_found_in_species
GTAATACACCATTTTCGGAGAGTTGGTATTTTGATTTCCTATGGGTGCAGGT	7163460	7163514	7163564	7163512	-1	12	VIT_12s0059g02370	7163064	7166098	None	13107	1799	116144	No_constitutive_exon_found_in_species
GGAGATGGCAGCCAAGGGCTTATTTTGATTAATTGAAAAAGGGGGTTTAGAC	7621959	7621987	7621909	7621961	1	12	VIT_12s0134g00080	7621708	7623155	None	13107	1799	116144	No_constitutive_exon_found_in_species
TTTGAGTTCTGTGTTTTGGAATTGTGAGTTGTTTTGATGTGTGGGTGCAGTT	7754004	7754930	7754980	7754928	-1	12	VIT_12s0134g00230	7753335	7755364	None	13107	1799	116144	No_constitutive_exon_found_in_species
CTTTTTGGTCCCTCCCTGCCTCATACTACTGATTTTCTATGGTGGGTTAGGC	7808537	7808840	7808890	7808838	-1	12	VIT_12s0134g00270	7808537	7812841	None	13107	1799	116144	No_constitutive_exon_found_in_species
AAAGAAAGTTAAGAAGATGAGTCATATGAGGAAAGCTTGGGTGGTGGCAGCA	8783839	8784403	8783789	8783841	1	12	VIT_12s0057g00100	8782407	8784403	None	13107	1799	116144	No_constitutive_exon_found_in_species
GGACATAGTCAGCTAATAATGGGCCCTGGTAATCCACTGATTGGGGTGAGAT	9283170	9283237	9283120	9283172	1	12	VIT_12s0057g00650	9280305	9288704	None	13107	1799	116144	No_constitutive_exon_found_in_species
TGAGATCAATGAAGGAAGAAGACTAGGTGCAGCCTGTGACAGGTGGGGAGAA	9798145	9798255	9798095	9798147	1	12	VIT_12s0057g01130	9797688	9800441	RPM1	13107	1799	116144	No_constitutive_exon_found_in_species
TTGACTGTTGGGCATGGATATCAGTTTCCCAAACAAATGGAAGTGGGGAGCT	9798372	9798395	9798322	9798374	1	12	VIT_12s0057g01130	9797688	9800441	RPM1	13107	1799	116144	No_constitutive_exon_found_in_species
TGAAGTGTTGGCCAAATTCAAACTACTGAGGGTCCTTGATTTGCAGGGAGTT	9799426	9799500	9799376	9799428	1	12	VIT_12s0057g01130	9797688	9800441	RPM1	13107	1799	116144	No_constitutive_exon_found_in_species
GAACTCAGAAGGTTGGAGATCACTAATTTGAGAGCAGTTGATGGGCCAAGAC	9799823	9800441	9799773	9799825	1	12	VIT_12s0057g01130	9797688	9800441	RPM1	13107	1799	116144	No_constitutive_exon_found_in_species
AACCCTCATGAGAAGAACTTGACATTGTTTTGGTTTGGGATTGAAAACAGTC	9811293	9811435	9811243	9811295	1	12	VIT_12s0057g01140	9804980	9811866	None	13107	1799	116144	No_constitutive_exon_found_in_species
AACCCTCATGAGATGAACTCGACATTATTTTGGTTTGGGATTGAAAACAGTC	9893091	9893233	9893041	9893093	1	12	VIT_12s0057g01150	9886935	9893535	None	13107	1799	116144	No_constitutive_exon_found_in_species
AACCCTTATGAGATGAACTCAACATTATTTTGGTTTGGGATTGAAAACAGTC	9903935	9904077	9903885	9903937	1	12	VIT_12s0057g01160	9898798	9904281	None	13107	1799	116144	No_constitutive_exon_found_in_species
CAGTGAATTTGGGGCCAGTTATGGGGGTTATGGTGGTGGTTATCGGGGAGAG	10029404	10029444	10029494	10029442	-1	12	VIT_12s0057g01280	10029404	10031466	None	13107	1799	116144	No_constitutive_exon_found_in_species
TTCTCCTTACTCTCCTTAGTCTCATATAGTTAAAATTTTTGGGAATTTAGGG	10128763	10129420	10128713	10128765	1	12	VIT_12s0057g01410	10124566	10129420	None	13107	1799	116144	No_constitutive_exon_found_in_species
TTTCTGTTTTGTACTACCAACACTCTTGCATATTCTGTTGGGTGAGTTAGGT	12142294	12142464	12142244	12142296	1	12	VIT_12s0121g00230	12140486	12144354	None	13107	1799	116144	No_constitutive_exon_found_in_species
TTTCTGTTTTGTACTACCAACACTATTGCATATTCTGTTGGGTGAGTTAGGT	12498792	12498962	12498742	12498794	1	12	VIT_12s0121g00380	12498414	12502662	None	13107	1799	116144	No_constitutive_exon_found_in_species
AATATTTTATATATTTGCCTTCCGGTCTGCAATTTGGGGGTGGGGCAAAGGG	13345592	13345652	13345702	13345650	-1	12	VIT_12s0055g00450	13343622	13346076	None	13107	1799	116144	No_constitutive_exon_found_in_species
TGTGGATCACTTCATAGATTTGACCCAACTGGAGTAGGTCTGGGGATCAGAT	13554467	13555682	13554417	13554469	1	12	VIT_12s0055g00560	13553487	13556697	None	13107	1799	116144	No_constitutive_exon_found_in_species
ATTGAAACTAACATTGTACTTTATGATTCTCTATGGGGTTGAATATGCAGTA	13629533	13629578	13629628	13629576	-1	12	VIT_12s0055g00580	13624742	13636163	None	13107	1799	116144	No_constitutive_exon_found_in_species
ATTGATACTAACATTGTACTTTATGATTCTCTATGGGGTTGAATATGCAGTA	13749721	13749766	13749816	13749764	-1	12	VIT_12s0055g00590	13721320	13757142	None	13107	1799	116144	No_constitutive_exon_found_in_species
ATTGAAACTAACATTGTACTTTATGATTCTCTATGGGGTTGAATATGCAGTA	13726102	13726147	13726197	13726145	-1	12	VIT_12s0055g00590	13721320	13757142	None	13107	1799	116144	No_constitutive_exon_found_in_species
TGGAAAAACCAGTTTTGAGAACTGCAACTGTATGTTGTTTTGGGATGCAGGA	14269613	14269965	14270015	14269963	-1	12	VIT_12s0055g00900	14269613	14294674	None	13107	1799	116144	No_constitutive_exon_found_in_species
TTTCTGTTTTGTACTACCAACACTCTTGCATATTCTGTTGGGTGAGTTAGGT	15035567	15035663	15035713	15035661	-1	12	VIT_12s0055g01190	15034929	15037010	None	13107	1799	116144	No_constitutive_exon_found_in_species
GAGATTTTATCCTTTTTTTTCACATGGGGTGTGTTGGTGGGGGATTGCAGGG	15226783	15226849	15226899	15226847	-1	12	VIT_12s0055g01270	15226783	15228293	None	13107	1799	116144	No_constitutive_exon_found_in_species
CTATGTCTCTAATGGATCAGATAATCATGTAATATCAAGGGAAGAGCAAGAT	15377273	15377317	15377367	15377315	-1	12	VIT_12s0034g00020	15377273	15387850	None	13107	1799	116144	No_constitutive_exon_found_in_species
TATTCTGGCTCGCCCGGAATTTGAGTTGTGACAATATGGGTGCATAAAAGGC	15523305	15523443	15523255	15523307	1	12	VIT_12s0034g00120	15519498	15523443	None	13107	1799	116144	No_constitutive_exon_found_in_species
AAGGAGAAGGGTCATGGCCGGTATTACCTTTGATTTTCATATGGGCACAGTC	16760184	16760538	16760588	16760536	-1	12	VIT_12s0034g00940	16760184	16760841	None	13107	1799	116144	No_constitutive_exon_found_in_species
ATTTTAATGTGTGACTATTCCTTATTTGTGTATTTGTTTGGTGGGTCAAGGT	16949382	16949494	16949544	16949492	-1	12	VIT_12s0034g01080	16929795	16952508	None	13107	1799	116144	No_constitutive_exon_found_in_species
GTTTTTACTTATGTGAGTTACCATTCTAATATTGTCTTTGTTGGGAACAGGT	16938050	16938139	16938189	16938137	-1	12	VIT_12s0034g01080	16929795	16952508	None	13107	1799	116144	No_constitutive_exon_found_in_species
GTAAGTTTGTTGCAGTTTGTTATTGTAAGTGAATTTAGGTTGGAGGGAAGAC	17725784	17725842	17725892	17725840	-1	12	VIT_12s0034g01640	17725784	17726103	None	13107	1799	116144	No_constitutive_exon_found_in_species
AATTCTGATATGTTTATGTTGTATGGGGACTATGGGGGATATGGGGATAGGA	17728807	17728886	17728936	17728884	-1	12	VIT_12s0034g01650	17728044	17729048	None	13107	1799	116144	No_constitutive_exon_found_in_species
AGGCATAGCAAAGTGAAAGAGATGCCAAGTCACATGGGTCAATTAAAAAGTT	17800459	17800634	17800409	17800461	1	12	VIT_12s0034g01680	17798387	17800634	None	13107	1799	116144	No_constitutive_exon_found_in_species
TTGTATACTCAGTTTTTAGCTAAGTTTCTTAATTTTCTCTTGATGGGCAGCC	18064448	18065097	18065147	18065095	-1	12	VIT_12s0034g01850	18064448	18066807	None	13107	1799	116144	No_constitutive_exon_found_in_species
TTTGTTTGTTTACAGACATGTATTTGGCTAATTTACTGGGAAAACATCAGTA	18121811	18121848	18121761	18121813	1	12	VIT_12s0034g01900	18115242	18128371	None	13107	1799	116144	No_constitutive_exon_found_in_species
CTCTTCCTTAAGAATGTTTGTATGCCTTAATACTTTATTTGGGGAATTAGGG	18570223	18570324	18570173	18570225	1	12	VIT_12s0034g02220	18567608	18571409	None	13107	1799	116144	No_constitutive_exon_found_in_species
CAAAGGATTGCAACTCAGAACAATTTCTAATGGATAATGTTGTGAGGGAGGT	18696831	18697104	18697154	18697102	-1	12	VIT_12s0034g02290	18696831	18697588	None	13107	1799	116144	No_constitutive_exon_found_in_species
TCCAACAATAATATTTCTGGTTCTATATATACCACCTCAACTTGGGAAAGCA	19062098	19062287	19062337	19062285	-1	12	VIT_12s0034g02600	19061624	19063390	None	13107	1799	116144	No_constitutive_exon_found_in_species
AACTACAATTATATTATTTTCCTAAGATATTTGAAGGGTGGAATGTGCAGGT	19143969	19144079	19144129	19144077	-1	12	VIT_12s0035g00020	19143599	19146418	None	13107	1799	116144	No_constitutive_exon_found_in_species
AGGAAAGATTTTTCCTTCATTTCCTTTTACTTTGTACTTTTGTAGGGTAGGA	19712661	19712707	19712611	19712663	1	12	VIT_12s0035g00390	19709956	19713050	None	13107	1799	116144	No_constitutive_exon_found_in_species
TTGTGACATATATACCATAAATTTGTACCAGCTATTTCTAATACGGGAAGAA	20214682	20214730	20214780	20214728	-1	12	VIT_12s0035g00730	20213868	20215695	None	13107	1799	116144	No_constitutive_exon_found_in_species
ATTCTCTGTTAATTTATTTCCCACTATTTGTAACTAACTCTAAGGGACAGAT	20486124	20486217	20486267	20486215	-1	12	VIT_12s0035g00890	20482500	20502763	None	13107	1799	116144	No_constitutive_exon_found_in_species
ATTTTGTTAACTATTTCAAAATAATAGAATCTAACTCAAGGGTTGGGCAGTA	20905988	20906105	20905938	20905990	1	12	VIT_12s0035g01100	20901339	20909855	None	13107	1799	116144	No_constitutive_exon_found_in_species
TGATTTTCATCATTTAAGAATCAGTTGGTTTCATTTTCTTTGGGATGTAGAT	21015363	21015436	21015313	21015365	1	12	VIT_12s0035g01220	21001413	21018347	None	13107	1799	116144	No_constitutive_exon_found_in_species
AATTATTTTATAATTGATTTTTCTTTTTCCTTTTTTTTTGGTGGGTGCAGAT	21235250	21235355	21235200	21235252	1	12	VIT_12s0035g01400	21232362	21235815	None	13107	1799	116144	No_constitutive_exon_found_in_species
GTATACCGCTGATAACACAGGAATGGCTGATCTAACTACTGGGGTTGCAGGT	21568516	21568857	21568466	21568518	1	12	VIT_12s0035g01600	21564462	21568857	None	13107	1799	116144	No_constitutive_exon_found_in_species
CTTATTCAGCTCTCTCATTTTTGGTTTTTTTTCTTGTTGATGAGGGACAGGT	21774435	21774717	21774385	21774437	1	12	VIT_12s0035g01680	21769637	21774717	None	13107	1799	116144	No_constitutive_exon_found_in_species
CACTGAATTCATGTGAAGCATTTCTAACAAATATCTTCTCTGGGATACAGAC	22430526	22430598	22430648	22430596	-1	12	VIT_12s0035g02090	22416951	22432647	None	13107	1799	116144	No_constitutive_exon_found_in_species
ATAATTTCTTTTATATGTCTGATATGTTTATATATGTTGTATGGGGATAGGA	22460248	22460327	22460377	22460325	-1	12	VIT_12s0035g02100	22458064	22461088	None	13107	1799	116144	No_constitutive_exon_found_in_species
AACCTATTACTATATATATGTATATCATCTTTTAATTTTGGGCAATGCAGAT	22535568	22535839	22535518	22535570	1	12	VIT_12s0035g02150	22531016	22539481	None	13107	1799	116144	No_constitutive_exon_found_in_species
TGTAAAGCAATAATACACTACAACTACATTTCTTCGTATGGGTGTGGCAGAT	22687676	22687937	22687987	22687935	-1	12	VIT_12s0035g02290	22673242	22690301	None	13107	1799	116144	No_constitutive_exon_found_in_species
TTTTAACATGTTTTCCTAAACTGATTGTGTTGCTATATTTGTATGGGCAGAA	22683166	22683301	22683351	22683299	-1	12	VIT_12s0035g02290	22673242	22690301	None	13107	1799	116144	No_constitutive_exon_found_in_species
ACTTGTAAGTTATAATTCAGAGAGGCTGGAAATGTATACGATGGGTGTAGGT	99939	100166	99889	99941	1	13	VIT_13s0067g00110	98016	101750	None	13107	1799	116144	No_constitutive_exon_found_in_species
GATAAAACTAAATTGAAGTGTTTGAGATGGGTGTATTGCTGATGGGACAGGT	324478	324707	324757	324705	-1	13	VIT_13s0067g00610	324478	327242	None	13107	1799	116144	No_constitutive_exon_found_in_species
CTTCCACAAAACGATCATATAACATTCTTATTTTTCTGTCTGGTGGGCAGGA	395389	395481	395339	395391	1	13	VIT_13s0067g00720	387587	397604	ATATH9	13107	1799	116144	No_constitutive_exon_found_in_species
TTTGTTTTTGTTTTCTTTTTTCTTTTTTCTTTTTTTGGGGTGCAAAACAGGT	479642	480137	479592	479644	1	13	VIT_13s0067g00830	473987	480826	None	13107	1799	116144	No_constitutive_exon_found_in_species
GCAATTATTCAAGTAAAATAATCTTGATGTTAGAATGTTTGGGCTTGAAGGA	534200	534321	534371	534319	-1	13	VIT_13s0067g00940	531578	537364	None	13107	1799	116144	No_constitutive_exon_found_in_species
TGATATAAAAAATGTGGTAAAGCGTTTAATTGTGTGATTCTGGGAATCAGGT	679750	679852	679902	679850	-1	13	VIT_13s0067g01210	673291	689526	EMB2771	13107	1799	116144	No_constitutive_exon_found_in_species
GATTAGGTTTCTTAAGCTATGTTACTGTTTGTGGATTGTTGGGTATGTAGGT	932910	933011	933061	933009	-1	13	VIT_13s0067g01660	929543	935570	SYN1	13107	1799	116144	No_constitutive_exon_found_in_species
GTTAAGTATCAACCCTCTAAGCATGCGTTCGGCAGAAGAGAGAATGGGAGAG	980004	980112	980162	980110	-1	13	VIT_13s0067g01780	970414	992213	None	13107	1799	116144	No_constitutive_exon_found_in_species
TGGCTTCTTTTTTCTTTTTCAATATGTAATAGATGTGGGTGGATTGACAGGG	1198276	1198445	1198495	1198443	-1	13	VIT_13s0067g02120	1196425	1198774	None	13107	1799	116144	No_constitutive_exon_found_in_species
GACACTACTGTTTACCCATGTGATACATATATTTGAATTCCATGGGTAAGGT	1197541	1197697	1197747	1197695	-1	13	VIT_13s0067g02120	1196425	1198774	None	13107	1799	116144	No_constitutive_exon_found_in_species
ATGCTCAGTGAATAGTTAATGCTTAATGATTTTGTAATGGGAATGAGCAGAG	1213138	1213298	1213088	1213140	1	13	VIT_13s0067g02160	1211449	1213888	None	13107	1799	116144	No_constitutive_exon_found_in_species
ACATCGGTTTTAACTAGTTTATGTGATTTTGTGATGAGTTGGGAGAACAGGG	1240462	1242210	1242260	1242208	-1	13	VIT_13s0067g02190	1228900	1242590	None	13107	1799	116144	No_constitutive_exon_found_in_species
CTGTTTATTTGATTTTATTCATTTTTGTTTTGGAATTTTTGGGTTGATAGGG	1310643	1310893	1310943	1310891	-1	13	VIT_13s0067g02380	1310003	1311298	LBD15	13107	1799	116144	No_constitutive_exon_found_in_species
AAGTTCTCTAATTTTCTTTTGTAAAATTTATTTTTGGTGTGACTGGGCAGAT	1556330	1556659	1556280	1556332	1	13	VIT_13s0067g02870	1553516	1556659	None	13107	1799	116144	No_constitutive_exon_found_in_species
GCTGCCAAACAGGTCCTAATATTTTTTATGAAACCTTTTATGGGGGACAGGG	1952762	1952849	1952899	1952847	-1	13	VIT_13s0067g03470	1939231	1954373	GSTL2	13107	1799	116144	No_constitutive_exon_found_in_species
GATAGCCTTATTATGAAAATACATATCAATGGGCTCATTTTGTGGGACAGGC	2006377	2006473	2006523	2006471	-1	13	VIT_13s0067g03600	2005651	2009957	None	13107	1799	116144	No_constitutive_exon_found_in_species
AAATAAAATCGGTTCTTAATTATCATTTTTTTTTTCTGGGGAGTGTGCAGGA	2382909	2383032	2383082	2383030	-1	13	VIT_13s0019g00260	2381360	2384970	PPL1	13107	1799	116144	No_constitutive_exon_found_in_species
TGCAGGTGGTGGTAGATACCTCTATTTTTGCGATTCCGTTGTGATGGGAGGT	2591164	2591353	2591403	2591351	-1	13	VIT_13s0019g00630	2591164	2599209	None	13107	1799	116144	No_constitutive_exon_found_in_species
GTTGACAAGATTTTTTTTGTTTTTACTGTGTTCATTTGAGGGCAGAACAGGT	3202867	3202970	3203020	3202968	-1	13	VIT_13s0019g01860	3197357	3207587	ATARP5	13107	1799	116144	No_constitutive_exon_found_in_species
ACAATGTTAGTGCTATCTTCTTTTGACTCAGAACTCATGGGAACCATGAGGG	3712202	3712315	3712365	3712313	-1	13	VIT_13s0019g02470	3712202	3715117	None	13107	1799	116144	No_constitutive_exon_found_in_species
GTCTTCGTATCATCATTCGTAGCATCCCATTTACAGGTATGGGGATAAAGTG	3884947	3885078	3885128	3885076	-1	13	VIT_13s0019g02630	3884947	3890320	None	13107	1799	116144	No_constitutive_exon_found_in_species
GCAGAGGCCTCGCGAGTGAGGGGGGGACGTTGGCGAGAGGGGTGGTGAAGGG	4182386	4182464	4182514	4182462	-1	13	VIT_13s0019g03050	4180056	4183444	None	13107	1799	116144	No_constitutive_exon_found_in_species
CTAGGATTAGTTTCTGACTTCCTTCTATAATTATGTTGTATTGCAGGGAGCT	4314928	4314967	4314878	4314930	1	13	VIT_13s0019g03260	4314156	4316209	None	13107	1799	116144	No_constitutive_exon_found_in_species
TTTGTCTTCAAAGAAGCATAAAATTGAGCAATTTCTGATGATGGGTGTAGGT	4400776	4400907	4400726	4400778	1	13	VIT_13s0019g03360	4397435	4400907	None	13107	1799	116144	No_constitutive_exon_found_in_species
TGGAGAAGAGGAGGTTTGGAATTTGTATACCAAGAGGGGGAAAGGAAAAGGG	4819067	4819952	4819017	4819069	1	13	VIT_13s0019g03670	4811075	4829569	None	13107	1799	116144	No_constitutive_exon_found_in_species
GTGAGAAAGAGATGAATAAACCAAAGTTTTTATTTCTTTGAAATGGGCAGCT	5308545	5308806	5308495	5308547	1	13	VIT_13s0019g04040	5307499	5309819	scpl28	13107	1799	116144	No_constitutive_exon_found_in_species
ATATGTAAGTGGTAGTAATTTTCTGTGATGATGATGATTTGGGAATGTAGAT	5934219	5934506	5934169	5934221	1	13	VIT_13s0019g04500	5933462	5936866	None	13107	1799	116144	No_constitutive_exon_found_in_species
ATCTTGTAATAAGAATTTAATTACTTATATAAAGTTCTTTTTGGGTAAAGGA	5948419	5948577	5948369	5948421	1	13	VIT_13s0019g04520	5944788	5948577	None	13107	1799	116144	No_constitutive_exon_found_in_species
TTTATGTCAAGATTTTTTCTTCTTAACCAATTCATGTTTTGGGTGAACAGCG	6050257	6050669	6050207	6050259	1	13	VIT_13s0019g04610	6049537	6055727	None	13107	1799	116144	No_constitutive_exon_found_in_species
GGTTTTTGCAGAAATCGTCATTCTTACATAACTTTATATGGGTGAAATAGGA	6078688	6078737	6078638	6078690	1	13	VIT_13s0019g04620	6062363	6087114	None	13107	1799	116144	No_constitutive_exon_found_in_species
TGCAATTTTGGTTGCTTTATCCATTTCTTTTGTTCTTTTTGGGTGGCCAGGT	6405199	6405415	6405149	6405201	1	13	VIT_13s0019g04760	6402349	6407339	None	13107	1799	116144	No_constitutive_exon_found_in_species
GTGTTTTGATTTTGGAGTAATGGGTGTTTGTTTTTATCTTTGATGGGCAGGA	6558872	6559705	6559755	6559703	-1	13	VIT_13s0019g04880	6558872	6562740	None	13107	1799	116144	No_constitutive_exon_found_in_species
AATAATTTTATTAATTTATTAATTTAATGATGATGTGGGTGGGGGAACAGGT	6605902	6606108	6605852	6605904	1	13	VIT_13s0019g04910	6603764	6608486	None	13107	1799	116144	No_constitutive_exon_found_in_species
TCAATGTGTTATATAGATTGATAATTCTATTTTTTTGACTTTGGGAACAGAT	6647454	6647708	6647758	6647706	-1	13	VIT_13s0019g04950	6641767	6649385	None	13107	1799	116144	No_constitutive_exon_found_in_species
TATTGTTTAGCTTTCTAAGTGTTGATTTGCTGCTCAAAATGCTGGGGCAGGG	6887186	6887337	6887387	6887335	-1	13	VIT_13s0019g05130	6884839	6899770	None	13107	1799	116144	No_constitutive_exon_found_in_species
ATCGATTTATCTTTCTCCCTATCAAGTTCTCTGGTGTTTCGGGGTTGCAGGT	7051635	7051907	7051585	7051637	1	13	VIT_13s0019g05230	7051158	7054469	None	13107	1799	116144	No_constitutive_exon_found_in_species
TATAAATCTCGTGTTAATCATTTGTAGCTTGTTCTTTTTTGGTGGGTAAGGA	7052549	7052735	7052499	7052551	1	13	VIT_13s0019g05230	7051158	7054469	None	13107	1799	116144	No_constitutive_exon_found_in_species
AATGCTTTTTTTCAGGAGTGCTTTGACTTTGATTTGGTATGGGAATGCAGCT	7273192	7273275	7273142	7273194	1	13	VIT_13s0019g05380	7258903	7279731	None	13107	1799	116144	No_constitutive_exon_found_in_species
CTTTTTTGGAATTTTGATTTTTCTGAAATGTGGATCCGAAATGGGCGCAGAT	7469267	7469390	7469217	7469269	1	13	VIT_13s0074g00090	7468801	7476199	None	13107	1799	116144	No_constitutive_exon_found_in_species
CTCAAAACATGAAAGAAGGAAACTTTTGATTTTGCTGGGCTCTAAGGAAGCT	7543672	7543682	7543732	7543680	-1	13	VIT_13s0074g00170	7541215	7546525	None	13107	1799	116144	No_constitutive_exon_found_in_species
CTTTGAACTTGGAGTATTACATATTATAATTATATCTCTGTGGGAAATAGGT	7778877	7778947	7778827	7778879	1	13	VIT_13s0074g00300	7760303	7809970	None	13107	1799	116144	No_constitutive_exon_found_in_species
TGGGAGTAGAGCTGGGGTTAAATTCGGAAGAACATCACTTGGGAGTAGAGTC	9345545	9345652	9345495	9345547	1	13	VIT_13s0106g00050	9345283	9347978	None	13107	1799	116144	No_constitutive_exon_found_in_species
TCCAATACTAAAAGAACACCTAAAGCATGTGCTAAGGGGACAAAATGAAGGG	9803989	9804075	9804125	9804073	-1	13	VIT_13s0106g00270	9803989	9816760	None	13107	1799	116144	No_constitutive_exon_found_in_species
AAAACTAAGGTCCATAAAATATGGAATGAATTTTGCTTATGGAGGGACAGGC	9915132	9915305	9915082	9915134	1	13	VIT_13s0106g00330	9914679	9915566	None	13107	1799	116144	No_constitutive_exon_found_in_species
TGGATGATGTTTCTAAAAATTTCATGTAAGGTCTTTATGCAATTGGGTAGGT	10000653	10000902	10000952	10000900	-1	13	VIT_13s0106g00380	9995667	10005655	None	13107	1799	116144	No_constitutive_exon_found_in_species
CAGTTGACCTGTTACTATCAAGTTTAAGTGCCTTTCTATGGGAATTACAGAA	10228442	10228496	10228392	10228444	1	13	VIT_13s0106g00570	10228082	10229434	None	13107	1799	116144	No_constitutive_exon_found_in_species
TATTTCTACAACTGAATTTTTGAATTAAGCTTTTAGGTTAGGGAAAATAGGT	10255717	10255951	10255667	10255719	1	13	VIT_13s0106g00580	10254227	10256292	None	13107	1799	116144	No_constitutive_exon_found_in_species
GCACTAGTTTAAGTTCATTTCCTTTTGATTGATTTTGTGGGAAAGTTCAGTA	10493069	10493525	10493019	10493071	1	13	VIT_13s0106g00710	10486405	10493525	None	13107	1799	116144	No_constitutive_exon_found_in_species
CAAACACTTCCATGATCTTAGACTTCTTCAAAGGTTGGGAAAAATGCAAGCT	11242498	11242539	11242448	11242500	1	13	VIT_13s0147g00180	11236129	11244468	None	13107	1799	116144	No_constitutive_exon_found_in_species
GATTGTAAACTAATTTGAAAAATAACCTTCTATTTTCTCGGGGGCTGCAGGT	12232261	12232324	12232211	12232263	1	13	VIT_13s0101g00410	12225241	12232739	ATVAMP727	13107	1799	116144	No_constitutive_exon_found_in_species
AATTAAGACAACAAAGGCTGAGTGGCTGAGTTTTTGGTGGGAAGGTGCAGGT	12822095	12822189	12822239	12822187	-1	13	VIT_13s0101g00510	12798247	12828394	None	13107	1799	116144	No_constitutive_exon_found_in_species
ACATGATTATTTGATGATTTTTGTAAGGGATTCTAATCTTGTGTGGGCAGGA	12885033	12885478	12885528	12885476	-1	13	VIT_13s0101g00520	12885033	12887046	None	13107	1799	116144	No_constitutive_exon_found_in_species
GCGGGATGTTAAAATGACTGAACTGACCCTTCGTGCAATGGGCGGCGCAGAT	13066558	13066793	13066508	13066560	1	13	VIT_13s0073g00050	13065175	13068257	None	13107	1799	116144	No_constitutive_exon_found_in_species
TGGAGTTGAGTTTGATGATGTTTGATTAATTATTTTTGTGGGGTTTGAAGAC	13451159	13451265	13451315	13451263	-1	13	VIT_13s0073g00160	13445998	13451653	None	13107	1799	116144	No_constitutive_exon_found_in_species
GCTTTAGTATGGGGTAATTGAGGCTATTGCTTTAGTATGGGGTAATTGAGGC	15235540	15235739	15235789	15235737	-1	13	VIT_13s0175g00230	15233786	15238095	None	13107	1799	116144	No_constitutive_exon_found_in_species
TATGAACTTAAATTTTATGCGGTGTTCTTTGGTCATTTTTGGGTTTGGAGGG	16044849	16044952	16044799	16044851	1	13	VIT_13s0047g00300	16040756	16044952	None	13107	1799	116144	No_constitutive_exon_found_in_species
CACACCACTCCAATTTAGATTGAAAAAAACAAAGAAGAGAAAGGGTAAAGTC	17156923	17157067	17157117	17157065	-1	13	VIT_13s0047g00690	17156923	17163649	None	13107	1799	116144	No_constitutive_exon_found_in_species
ACTCTGATGTTTTGCTCAAATTAATCCTGATGATTTTCTTGATTGGGAAGGT	17256556	17256853	17256903	17256851	-1	13	VIT_13s0047g00720	17254753	17258001	None	13107	1799	116144	No_constitutive_exon_found_in_species
GCTAGAAATCCAAAGTTGCCCTAAGCTCCGGTCAATTTTGCCAAGGGAAGGA	17318403	17318531	17318581	17318529	-1	13	VIT_13s0047g00740	17318403	17321300	None	13107	1799	116144	No_constitutive_exon_found_in_species
AAAGTGTTGTGGTCTCTTTGTGGAATGATCATGCTACTAATGTAGGGTAGGA	17536089	17536159	17536209	17536157	-1	13	VIT_13s0047g00870	17535304	17536417	None	13107	1799	116144	No_constitutive_exon_found_in_species
GCTGTTGCTAATCCCTGTTTGAATAACTATGTAATAAATTCTCAGGGAAGAA	17919841	17919947	17919997	17919945	-1	13	VIT_13s0047g01050	17909164	18008934	None	13107	1799	116144	No_constitutive_exon_found_in_species
ACCTGAGTTACAACAAATTGTATGGTGAGCTTTCACATAAATGGGGGCAGTG	19526339	19527732	19527782	19527730	-1	13	VIT_13s0084g00560	19525580	19530618	None	13107	1799	116144	No_constitutive_exon_found_in_species
GGAAATGATTGATAGTTTTGTGTTATGTTTGGTTATGGGAAAGTACTAAGGA	20037046	20037066	20037116	20037064	-1	13	VIT_13s0084g00810	20037046	20038541	None	13107	1799	116144	No_constitutive_exon_found_in_species
TATACCAAAGGAGTGAGAATAGCCAAGAGGGAAAAAGAATGCTACGGGAGAC	20344772	20344813	20344722	20344774	1	13	VIT_13s0139g00120	20344471	20350882	None	13107	1799	116144	No_constitutive_exon_found_in_species
TAGGCTTATCCTTTTGCTTTCGTGACAATATTGTATGGATGGGATTGCAGAG	20499849	20500137	20499799	20499851	1	13	VIT_13s0139g00250	20496636	20507114	None	13107	1799	116144	No_constitutive_exon_found_in_species
TAAAATTGATCAAAATGAGAGAGCTAGCGCTCAATGCCACTACGGGATAGGG	20857535	20858183	20858233	20858181	-1	13	VIT_13s0139g00470	20857535	20862189	None	13107	1799	116144	No_constitutive_exon_found_in_species
ATTACAAGTTTTCAGTAACTCACTTTGATTGGTTTTCTGTGGGGTTGCAGTG	21191276	21191356	21191406	21191354	-1	13	VIT_13s0158g00330	21191276	21193610	None	13107	1799	116144	No_constitutive_exon_found_in_species
GTTTTTTATTGATTAATTATGGTTTCCTTTATATTTGTTTACATGGGCAGAT	21210690	21210999	21210640	21210692	1	13	VIT_13s0158g00350	21208729	21212877	None	13107	1799	116144	No_constitutive_exon_found_in_species
CTCGTCTTCAAATATTGAGTTGTGACCAACTTGTGTCCTTGGGAGAGGAGGA	21532911	21533119	21532861	21532913	1	13	VIT_13s0064g00060	21506427	21534198	None	13107	1799	116144	No_constitutive_exon_found_in_species
ACCCACTACACCTATAGCATACGAACCTCGCGTTTATGGCAGGGATGAAGAT	21572430	21572592	21572380	21572432	1	13	VIT_13s0064g00100	21571874	21576340	None	13107	1799	116144	No_constitutive_exon_found_in_species
TGGTCACAACACGCAATAAAGGAGTTGCATTGATGATGGGAGCTGAGAAGAA	21603810	21604393	21603760	21603812	1	13	VIT_13s0064g00140	21601516	21610881	None	13107	1799	116144	No_constitutive_exon_found_in_species
CTCTTTCAGATTTCTAAATGTCCTCCTCTCATGTGTTTCCAAGGGGCCAGTT	21850700	21850812	21850650	21850702	1	13	VIT_13s0064g00320	21840878	21852936	None	13107	1799	116144	No_constitutive_exon_found_in_species
TTGACAGATTTCTTCAGTTTGTAGAATTATGATCTGTCGGGTGTAAACAGGT	22358678	22359293	22358628	22358680	1	13	VIT_13s0064g00620	22356492	22359293	None	13107	1799	116144	No_constitutive_exon_found_in_species
TTTCATTATCAATGTGCTCTGATATAGACATTCGGTGTTTATAAGGGAAGTT	22390821	22390924	22390771	22390823	1	13	VIT_13s0064g00660	22384155	22415566	None	13107	1799	116144	No_constitutive_exon_found_in_species
TGTTGTGACCGGTTGTAAGTTAATAACTCGATGCTGGTGTATGGGATCAGCT	22762114	22762484	22762064	22762116	1	13	VIT_13s0064g00910	22760028	22762484	None	13107	1799	116144	No_constitutive_exon_found_in_species
GATTTTTCCATTTTTTTAGCTTAATTTCTGTATCTTTTTTGTGGGTGCAGCT	23140483	23140584	23140634	23140582	-1	13	VIT_13s0064g01270	23137348	23140947	AGL26	13107	1799	116144	No_constitutive_exon_found_in_species
TTTTTATTTCATGTGTTGTTATTTATTTATTTAAATTTTGATGCGGGTAGGG	23212322	23212565	23212272	23212324	1	13	VIT_13s0064g01350	23211508	23240120	None	13107	1799	116144	No_constitutive_exon_found_in_species
TTTAATTGATTAACTTGAAACTTTGAAACCATTTTCAGGGTATAGTGAAGTC	23453828	23453925	23453975	23453923	-1	13	VIT_13s0064g01540	23453482	23466038	None	13107	1799	116144	No_constitutive_exon_found_in_species
ATCATGGTTTTGTTTTTCATATTTTCCATAATTGTTTTTCATTGGGACAGAT	23790171	23790575	23790121	23790173	1	13	VIT_13s0156g00020	23779805	23790575	None	13107	1799	116144	No_constitutive_exon_found_in_species
ATTTAATTTTTGTTTTCATTTTTTCTTTTTCTTTTTTTTTGGGATTGCAGGA	23935911	23935977	23935861	23935913	1	13	VIT_13s0156g00180	23934221	23944075	None	13107	1799	116144	No_constitutive_exon_found_in_species
ACCAAACGGGCTTTTGCCTTATTTATGTGTGGTGGATTTTGGGGATGCAGGT	23971787	23972015	23971737	23971789	1	13	VIT_13s0156g00210	23971255	23998780	None	13107	1799	116144	No_constitutive_exon_found_in_species
TTAAAAAAACAAAGTACTTACTTGTTTGTGCTGGGTGAATTGGGATGAAGGA	24317381	24317483	24317533	24317481	-1	13	VIT_13s0320g00020	24316786	24318805	None	13107	1799	116144	No_constitutive_exon_found_in_species
TTGTGTTGCCACTTCTGTTATTCTGATTCTTAGTTTTTAATGGGACACAGTA	410851	411313	410801	410853	1	14	VIT_14s0060g00430	408060	412937	None	13107	1799	116144	No_constitutive_exon_found_in_species
AAATAGGATCATGAATTGGTTGTTTGAGATCTAACTTTGTGGGTTGACAGAG	425290	425381	425431	425379	-1	14	VIT_14s0060g00450	418588	426137	None	13107	1799	116144	No_constitutive_exon_found_in_species
ATGGATTTAAGCTTATTTTAAGTGTTTCTTGCATCTTTATGGGGTAGCAGGA	687822	689034	687772	687824	1	14	VIT_14s0060g00870	687103	689034	None	13107	1799	116144	No_constitutive_exon_found_in_species
CTAGGTAATGTCATTGAGATTTTCTTTTATCTTTTGGGTGTTGGAAATAGGT	700255	700437	700487	700435	-1	14	VIT_14s0060g00910	700255	708109	None	13107	1799	116144	No_constitutive_exon_found_in_species
TTCATAATCCCAGATAAACAGTTTACATTTATTTGATTCATGGGAGGCAGAA	1061305	1061351	1061255	1061307	1	14	VIT_14s0060g01340	1059363	1062672	None	13107	1799	116144	No_constitutive_exon_found_in_species
AGTATTGTCAATATTATGCCATTATTTATTTTCTTTCTCTTCGTGGGAAGGT	1133926	1134324	1134374	1134322	-1	14	VIT_14s0060g01440	1129452	1135814	RECQI1	13107	1799	116144	No_constitutive_exon_found_in_species
AATCTTTGTCATGATTCCTTCATATCTGGGGTATCTTTTGGGATATGTAGAG	1316509	1317180	1317230	1317178	-1	14	VIT_14s0060g01630	1316509	1326274	EIF3A	13107	1799	116144	No_constitutive_exon_found_in_species
GCATGCAATATATGGTTTTGATCATGAAAAAACTTCTACTGGGGAAACAGGC	1704824	1705075	1704774	1704826	1	14	VIT_14s0060g02120	1693087	1707263	RAD9	13107	1799	116144	No_constitutive_exon_found_in_species
TTTTTTAAAAAAAGGTACTGATCTTGCTAGTGGTATGGGCTAGAAATCAGAG	1938893	1939098	1938843	1938895	1	14	VIT_14s0060g02350	1929560	1955813	RECQSIM	13107	1799	116144	No_constitutive_exon_found_in_species
ACTGCTAAATTCTTGGTTACTGCTTACATTTTGAATTCTATGGGGGACAGGA	1955510	1955589	1955460	1955512	1	14	VIT_14s0060g02350	1929560	1955813	RECQSIM	13107	1799	116144	No_constitutive_exon_found_in_species
TCTTAAGAAAAGTGATGGAATAACTTGGATGGCATTTTCTGGGGTGTTAGGT	2055088	2055520	2055038	2055090	1	14	VIT_14s0060g02420	2048652	2057311	None	13107	1799	116144	No_constitutive_exon_found_in_species
ACTCTCACAAGAACAAAACAAAGTCTTTGATTCAGTGTCTATTGGGGCAGGG	2651028	2651143	2651193	2651141	-1	14	VIT_14s0128g00090	2650511	2654362	None	13107	1799	116144	No_constitutive_exon_found_in_species
ATTATGTCTTGTTGGATTTTAACTTAAATTAGTTATTTGGGGTGGTACAGAT	2688510	2688594	2688460	2688512	1	14	VIT_14s0128g00100	2656378	2693205	None	13107	1799	116144	No_constitutive_exon_found_in_species
TGTCTGTAAAGCTGACATTTTCTTGGTTTAAATGTGATGGAAAAGGGCAGGA	2982991	2984008	2982941	2982993	1	14	VIT_14s0128g00360	2981438	2989084	None	13107	1799	116144	No_constitutive_exon_found_in_species
CCTACATTTCTTACTAGTCTCTCTCTTCTTTCTTTTCTTTTTTGGGAAAGGG	3254773	3254853	3254723	3254775	1	14	VIT_14s0128g00720	3245300	3268905	LACS7	13107	1799	116144	No_constitutive_exon_found_in_species
ACTTGCTTCTGTCTGATGCCACCTTCTCTTTGATTTTGTGAAGGGAGCAGTT	3281662	3281938	3281988	3281936	-1	14	VIT_14s0128g00750	3275129	3286977	None	13107	1799	116144	No_constitutive_exon_found_in_species
ACGGCGGCGGCGGCGGCTGCGAGTAGTAATGGAGGAGAAGGGTTGAGGAGGT	4023882	4024288	4024338	4024286	-1	14	VIT_14s0030g00190	4023882	4025103	None	13107	1799	116144	No_constitutive_exon_found_in_species
TCATTTATCTGTTCTGTTCAACCTTTCCTATTTCATTAAGTGTAGGGAAGAA	4181189	4181362	4181412	4181360	-1	14	VIT_14s0030g00330	4176598	4185717	None	13107	1799	116144	No_constitutive_exon_found_in_species
TAACTGAAGTTACTGATGTGGACAGCGGCAGTAGTCCCTGTGACAGGGAGAA	4249325	4249367	4249275	4249327	1	14	VIT_14s0030g00400	4240549	4250342	None	13107	1799	116144	No_constitutive_exon_found_in_species
CAAATTGACTAGTTTTGTATTTTTTATTCTCTTTATTTTCTGGGATGCAGAT	6044100	6044204	6044254	6044202	-1	14	VIT_14s0030g01440	6026361	6048716	EDR1	13107	1799	116144	No_constitutive_exon_found_in_species
CTGGCTCAAATACTTAAAAAGTAATATTGCAGATGATGATATGGGTGAAGAT	6091659	6091784	6091609	6091661	1	14	VIT_14s0030g01480	6077848	6092608	None	13107	1799	116144	No_constitutive_exon_found_in_species
TTGGAATATTTCTCTTTGTTCTGAATCTGTTTGAATGGTGGTGGGTGTAGAC	6242554	6242818	6242868	6242816	-1	14	VIT_14s0030g01550	6241058	6244463	None	13107	1799	116144	No_constitutive_exon_found_in_species
ATTAATCCTTTGCAAGTTGGTTACTGAAAATTCCACATTGGGACTGGTAGGC	6604881	6605010	6605060	6605008	-1	14	VIT_14s0030g01740	6600677	6613533	ZDS	13107	1799	116144	No_constitutive_exon_found_in_species
AGTATAAATATCAGTCTGATACTGTTTTGATTTGTTGTTTGGGGAAAAAGTT	6712325	6712465	6712515	6712463	-1	14	VIT_14s0030g01830	6711553	6713831	None	13107	1799	116144	No_constitutive_exon_found_in_species
TGAATACTTGTTTTTCTTAACATAGTTGACATACAAAGGGATGCGATAAGGA	6744887	6744975	6744837	6744889	1	14	VIT_14s0030g01850	6737274	6754700	None	13107	1799	116144	No_constitutive_exon_found_in_species
AATGAGGTGGAGTTGGTTTTTTTTTGTTTGTTTGTTTATGGTGGGAACAGGA	6758748	6760394	6758698	6758750	1	14	VIT_14s0030g01860	6757807	6760394	None	13107	1799	116144	No_constitutive_exon_found_in_species
CTAATGATGAAGCTTATAAAAGGGACTGCATTTTGGAGGGACCGGAAGAGAA	7075845	7076274	7076324	7076272	-1	14	VIT_14s0030g02040	7075845	7077276	None	13107	1799	116144	No_constitutive_exon_found_in_species
CACTCATGGAGTTGCTCAACTAGCTGGATGGATTTGATCAGTTTGGGAAGGT	7867668	7867683	7867618	7867670	1	14	VIT_14s0081g00220	7867260	7868513	None	13107	1799	116144	No_constitutive_exon_found_in_species
AAATAAATATAATGCTGAGACATACAGATTATTGGTGGGTAAATTGGGAGAG	8037491	8037505	8037555	8037503	-1	14	VIT_14s0081g00320	8030351	8037856	None	13107	1799	116144	No_constitutive_exon_found_in_species
CGATGGGGAGTCGGTGTAGGGGGTGGAAAATCTCATAAACGTTGTGGGAGGG	8496731	8496796	8496681	8496733	1	14	VIT_14s0081g00480	8496411	8502744	None	13107	1799	116144	No_constitutive_exon_found_in_species
AAATCTCTATTTGTGGATTTATCATTGCTTATATTTGGTTGGGCTTGAAGCA	9827333	9827353	9827403	9827351	-1	14	VIT_14s0036g00330	9827333	9840401	None	13107	1799	116144	No_constitutive_exon_found_in_species
TTGTCTTCTATTTTTCTGATGCATTTTTAACTTCTATTGCAATGGGCCAGCT	10951529	10951671	10951479	10951531	1	14	VIT_14s0036g00750	10938027	10956535	None	13107	1799	116144	No_constitutive_exon_found_in_species
CAGTTGACCTGTTACTATCAAGTTTAAGTGTCTTTCTGTGGGAATTGCAGAA	11047426	11047492	11047542	11047490	-1	14	VIT_14s0036g00800	11047426	11048292	None	13107	1799	116144	No_constitutive_exon_found_in_species
AAATAGGAAGTTGCAAAGCTATGCAACAAATAATTGCATATGAAAGGGAGTT	12118072	12118092	12118022	12118074	1	14	VIT_14s0036g01230	12105750	12118092	None	13107	1799	116144	No_constitutive_exon_found_in_species
TTATTTGAAAAATTACTTTTATTTTTATGGTTGGAATTTTGTGGGTGAAGGC	12679769	12679838	12679888	12679836	-1	14	VIT_14s0036g01440	12679769	12681574	None	13107	1799	116144	No_constitutive_exon_found_in_species
GATTTGAGGATGCTGTTTGCGATTGATACATCAAAAAGTTGGGATTGCAGAG	13234602	13234845	13234895	13234843	-1	14	VIT_14s0006g00100	13205170	13235118	None	13107	1799	116144	No_constitutive_exon_found_in_species
GAAGAAGAAGAAAAATAGGCAGAGAAAGCTTTTCGGGGAGGGAAGTAAAGAA	13460161	13460401	13460111	13460163	1	14	VIT_14s0006g00240	13459967	13460401	None	13107	1799	116144	No_constitutive_exon_found_in_species
TATTTTTTATTTTAACCTTTGATTTTTTGTATCTTAAATATGAAGGGCAGTG	13906917	13907050	13906867	13906919	1	14	VIT_14s0006g00380	13887005	13935590	None	13107	1799	116144	No_constitutive_exon_found_in_species
TTATTATTATTATGATTATTATGATCATCATCATGGTTTTGTGGGGGCAGCT	14066329	14066434	14066484	14066432	-1	14	VIT_14s0006g00420	14061563	14086310	None	13107	1799	116144	No_constitutive_exon_found_in_species
TCATTTCTACCAGGAGGAACTTTGATGACTTTGAAAGTGGGTATGAGCAGCG	16329164	16329348	16329114	16329166	1	14	VIT_14s0006g01150	16328468	16329348	None	13107	1799	116144	No_constitutive_exon_found_in_species
AATAGCACATATTATTCTCACTGATTCTTATTATTTTTGTTGGGATATAGAT	16359506	16359603	16359456	16359508	1	14	VIT_14s0006g01170	16356928	16360168	None	13107	1799	116144	No_constitutive_exon_found_in_species
TTTGTTTTGTTATTATTGTTATAATTCTTGTCTTTTTTGGTGGGCAAAAGAG	16488602	16488715	16488765	16488713	-1	14	VIT_14s0006g01240	16488207	16526582	None	13107	1799	116144	No_constitutive_exon_found_in_species
TTTTGGGCCCAATTGGACCCAAATTACAATTCTCCCAAAGAAAAAGGGAGAA	17277975	17278059	17278109	17278057	-1	14	VIT_14s0006g01380	17277975	17282444	None	13107	1799	116144	No_constitutive_exon_found_in_species
TTTGTTTCATGTATTACAATTTTGATTGGTTTTTCTTGTTGAATGGGTAGGC	17379973	17380231	17380281	17380229	-1	14	VIT_14s0006g01420	17377508	17380970	None	13107	1799	116144	No_constitutive_exon_found_in_species
CCTCTACAATGACCTTGAAAGAAGGTAAAACAAAACTTACATGGGTATAGAC	18162104	18162116	18162166	18162114	-1	14	VIT_14s0006g01690	18161653	18163437	None	13107	1799	116144	No_constitutive_exon_found_in_species
TTATTGATTTTCCATTTGCCTGGACATTGGCAACTGACTGGGAATTGCAGGA	18255317	18255374	18255267	18255319	1	14	VIT_14s0006g01740	18214600	18257624	None	13107	1799	116144	No_constitutive_exon_found_in_species
CTTTTCCTGGATTCAATCAAAACTCATAGTCTTAAGTGGGGTGGTGGCAGGC	18308646	18309107	18308596	18308648	1	14	VIT_14s0006g01790	18305225	18309107	None	13107	1799	116144	No_constitutive_exon_found_in_species
AAACATGTGTTAGTTACCTAACTTCCTTCAATGGCTGTGGGTGGTAACAGCA	18903698	18903752	18903648	18903700	1	14	VIT_14s0006g02010	18900926	18905253	None	13107	1799	116144	No_constitutive_exon_found_in_species
AAAAGCTTTAATTCAACTAGTCTAATTTTCTTTTCTTCTTTGATGGGCAGGG	19650974	19651210	19650924	19650976	1	14	VIT_14s0006g02280	19628876	19652796	None	13107	1799	116144	No_constitutive_exon_found_in_species
TTTAAAACATAAATGATGATCTTTTCTGTGTTTTGTTTTCTGGGAGCCAGTT	20196812	20196962	20196762	20196814	1	14	VIT_14s0006g02520	20192561	20219169	None	13107	1799	116144	No_constitutive_exon_found_in_species
TGTTTCTCAGAAGGTCTATGTAACTCAGGAAAGTTCTGTTGGGATTGCAGAT	20730204	20730403	20730154	20730206	1	14	VIT_14s0006g02710	20728917	20730985	None	13107	1799	116144	No_constitutive_exon_found_in_species
ATGTTGATCATTTTTCCATCATGTTAACTGGGAATTGGTATGTGGGGCAGAT	20791157	20791475	20791107	20791159	1	14	VIT_14s0006g02750	20785554	20791475	None	13107	1799	116144	No_constitutive_exon_found_in_species
TTCCTTGTCATGTTAATACTAATGGATACACATTTCTGCTGGGTGCATAGGT	21101164	21101293	21101114	21101166	1	14	VIT_14s0006g02890	21079344	21103505	None	13107	1799	116144	No_constitutive_exon_found_in_species
ATTGCAAATTTTTGAGGATTTTCTTTTCTTTTCTTTTTTGGGAATTACAGTC	21129261	21129322	21129211	21129263	1	14	VIT_14s0006g02910	21128272	21130541	None	13107	1799	116144	No_constitutive_exon_found_in_species
CACCAGAAAACTAGAATGAAAGAATAGAGACTGGAGTAGAGGGAAACTAGTC	21417349	21417511	21417561	21417509	-1	14	VIT_14s0006g03020	21416707	21418682	None	13107	1799	116144	No_constitutive_exon_found_in_species
TTTAACTTATGACACTTTTTGGTTTGTTCTATCATATCTAATGGGTGCAGGT	21618555	21618621	21618671	21618619	-1	14	VIT_14s0006g03120	21612992	21619275	None	13107	1799	116144	No_constitutive_exon_found_in_species
CCTCTGATTGATCCCTAGTTACTTAGGCCTTCCCTTTGTTGAATGGGAAGAT	21647705	21647768	21647818	21647766	-1	14	VIT_14s0006g03140	21647705	21653672	None	13107	1799	116144	No_constitutive_exon_found_in_species
CTTATGAAGTTGAGCCCACGATCTGTGATTTCGGGGCTTGGTGAGGGCAGGT	21899909	21900191	21900241	21900189	-1	14	VIT_14s0006g03280	21884261	21900586	LINC1	13107	1799	116144	No_constitutive_exon_found_in_species
TGGGAATTTGGATGAGGGCAGGAGTGAGCCTCCCAAGGAAGGTGGGGAAGGG	21884261	21884799	21884849	21884797	-1	14	VIT_14s0006g03280	21884261	21900586	LINC1	13107	1799	116144	No_constitutive_exon_found_in_species
ATCTCTTTTTCCCGATCCACACATATGAATGCCATTATAAATAAGGGTAGTG	22304418	22304547	22304597	22304545	-1	14	VIT_14s0083g00260	22303427	22307059	None	13107	1799	116144	No_constitutive_exon_found_in_species
CACACATATGAATGCCATTATAAATAAGGGTAGTGAGGGAGAAGGTTTAGCA	22334400	22334512	22334562	22334510	-1	14	VIT_14s0083g00290	22333405	22334765	None	13107	1799	116144	No_constitutive_exon_found_in_species
TCATAGATGAAATAATGAATTTTGATTGCTGATTTTGTTGGGGAAAACAGCT	22369130	22369284	22369334	22369282	-1	14	VIT_14s0083g00320	22368032	22370374	None	13107	1799	116144	No_constitutive_exon_found_in_species
GGATCATCCTTACCAACAAAGATAACAAAGCCAAGGACACGCAGAGGGAGAT	22438213	22438611	22438661	22438609	-1	14	VIT_14s0083g00390	22431590	22456772	None	13107	1799	116144	No_constitutive_exon_found_in_species
AGAGAGAGAGAGAGAGAGAGAGAGAGAGAGAGAGAGAGGAGGGTGAATAGCT	22431590	22431594	22431644	22431592	-1	14	VIT_14s0083g00390	22431590	22456772	None	13107	1799	116144	No_constitutive_exon_found_in_species
ATTTGAGTTTTAATGGTTACTTTCTTGTGTTCTATTTCTGGGTTGAGCAGTC	22511576	22511911	22511961	22511909	-1	14	VIT_14s0083g00440	22511576	22526125	None	13107	1799	116144	No_constitutive_exon_found_in_species
TTTGCAATATATTTGCTTCACTGCTTCCCAAATTTTATTGTGGTGGGCAGGA	22684841	22684947	22684791	22684843	1	14	VIT_14s0083g00630	22677597	22687861	None	13107	1799	116144	No_constitutive_exon_found_in_species
ATATATCAATATTCCCAATATATACCAACTCTTCTAAATTTTGGGAGCAGGT	22988224	22988641	22988691	22988639	-1	14	VIT_14s0083g00790	22977588	22994438	None	13107	1799	116144	No_constitutive_exon_found_in_species
TCAATGTCAATGATAGAGTGAATGGAAATATGAATCAAAATGGGAAGCAGGT	23084516	23085903	23085953	23085901	-1	14	VIT_14s0083g00880	23082778	23088930	None	13107	1799	116144	No_constitutive_exon_found_in_species
GTTGATATCGGCGTTGAGGGTTGTAGTGTAGTGATGGGGTGACGAGTGAGGA	23139932	23140210	23140260	23140208	-1	14	VIT_14s0083g00940	23137129	23143930	None	13107	1799	116144	No_constitutive_exon_found_in_species
TCTGAGGGCATTAACCCATCCTCCTCCTCTGTGGACTCTTTGGGCCAAAGGA	23187604	23187646	23187696	23187644	-1	14	VIT_14s0083g00960	23160684	23194222	BIG	13107	1799	116144	No_constitutive_exon_found_in_species
ATACATTCCTTGCTTATGAATCTGAGTCATTTTTTGGACAATTGGGACAGGG	23162392	23162893	23162943	23162891	-1	14	VIT_14s0083g00960	23160684	23194222	BIG	13107	1799	116144	No_constitutive_exon_found_in_species
TTTTTAATATTAGTACCATAGCTGAATTAGTTTTCTTTTATGGGATGAAGAT	23363260	23363561	23363611	23363559	-1	14	VIT_14s0083g01050	23363260	23379498	None	13107	1799	116144	No_constitutive_exon_found_in_species
GGGTTTCAAGGGCGGCAGCCGTGTAGGAGAAAGTAAAGGGAGAGTGAGAGAA	23394899	23395052	23394849	23394901	1	14	VIT_14s0083g01070	23391102	23396928	None	13107	1799	116144	No_constitutive_exon_found_in_species
AAAATAATAGCTTCTTCATTATAATTTTTTTTTTTTCTGTGTTGGGATAGAA	23472281	23472419	23472469	23472417	-1	14	VIT_14s0083g01130	23470714	23473749	None	13107	1799	116144	No_constitutive_exon_found_in_species
GATAAAACGATGCTGTTCCTTGATTAACCAATTCTGGTTGTGGTGGGCAGGA	23928302	23928505	23928252	23928304	1	14	VIT_14s0068g00210	23920910	23938861	ALS1	13107	1799	116144	No_constitutive_exon_found_in_species
GATAAAATGATGCTATTTCTTGATTAACCAATCCTGGATGTGGTGGGCAGGA	23938655	23938861	23938605	23938657	1	14	VIT_14s0068g00210	23920910	23938861	ALS1	13107	1799	116144	No_constitutive_exon_found_in_species
TAATTGAGAGGGGAATTTTAGTTTTGATTTCTGGTTTTTGGGAAATTTAGGG	23967556	23969816	23969866	23969814	-1	14	VIT_14s0068g00250	23967556	23970244	ATEXO70E1	13107	1799	116144	No_constitutive_exon_found_in_species
GATTTACTGTGGCTAGTTTGATGTTGATGTTGATCGTAATGTGGGGTTAGGT	24650841	24650943	24650993	24650941	-1	14	VIT_14s0068g00880	24650209	24651648	None	13107	1799	116144	No_constitutive_exon_found_in_species
CAATGCTTTACTTCTTACTGTGATCTCATTGTCCTGTTTTGTTGGGTAAGGT	24862990	24863079	24862940	24862992	1	14	VIT_14s0068g01090	24844787	24881775	SUVH4	13107	1799	116144	No_constitutive_exon_found_in_species
CTGAATGTGGGGATTATTTGGACTGGTTTCCTTTTTGTTTGGGATTGCAGAA	24904300	24904475	24904250	24904302	1	14	VIT_14s0068g01120	24902066	24918086	None	13107	1799	116144	No_constitutive_exon_found_in_species
TTAATATTTTTAATGTTCAGTGTATATAAAATTTTTATATTGTGGGATAGGT	25429133	25429248	25429298	25429246	-1	14	VIT_14s0068g01730	25427500	25440208	ATNAP14	13107	1799	116144	No_constitutive_exon_found_in_species
TTTGAGTGTAGTTTTGTACTCATCATGTTTCTCATTCCATTGATGGGCAGGT	25712312	25712673	25712262	25712314	1	14	VIT_14s0068g02110	25707771	25712673	SOX	13107	1799	116144	No_constitutive_exon_found_in_species
TTTTAAAAAATTTAGAAATTATTGGCTAACCACTGGTTTTGGGGATAAAGAG	25725158	25725254	25725304	25725252	-1	14	VIT_14s0068g02130	25724376	25732572	None	13107	1799	116144	No_constitutive_exon_found_in_species
AAATTGATGACATTAATTAATACAGAATTGAACAACTGTGGTGGGTGCAGGA	25779906	25780107	25779856	25779908	1	14	VIT_14s0068g02190	25779519	25783996	None	13107	1799	116144	No_constitutive_exon_found_in_species
CCCATTTTGGATAGAGGTTTAGATATGAAAGTTTGTTGTGATGGGTGCAGGT	25780274	25780452	25780224	25780276	1	14	VIT_14s0068g02190	25779519	25783996	None	13107	1799	116144	No_constitutive_exon_found_in_species
GGGGTTGTGCTTTGTAATTTATGTGAATCTAATGAATGCTGTGGGTGCAGAT	25788601	25788656	25788706	25788654	-1	14	VIT_14s0068g02200	25783996	25789602	None	13107	1799	116144	No_constitutive_exon_found_in_species
ATATATCTCAAGTATCTACAATTCAAATTTTCTCTATCTAAGGGGATGAGAA	26178366	26178623	26178673	26178621	-1	14	VIT_14s0171g00350	26178366	26179543	None	13107	1799	116144	No_constitutive_exon_found_in_species
AAGAGTGTTTGCAGTTGGGATTTTGGTGGGGTGGGTGTTGGGTGTGGTAGGT	26788896	26789079	26789129	26789077	-1	14	VIT_14s0066g00240	26785226	26792127	None	13107	1799	116144	No_constitutive_exon_found_in_species
ATATATATATATATATATATATATATACATAGGATGGATAGTGTTGGGAGTG	26786304	26786493	26786543	26786491	-1	14	VIT_14s0066g00240	26785226	26792127	None	13107	1799	116144	No_constitutive_exon_found_in_species
TCTGTTTCCTTGAGTAAATGAAAATTTGTATTTTGGTTTTCATTGGGAAGCT	26793650	26793860	26793910	26793858	-1	14	VIT_14s0066g00250	26792508	26794228	None	13107	1799	116144	No_constitutive_exon_found_in_species
TGATTATTGATTTTTTGAAATTCAATGCAATTTGGGTTGATGGGTGGCAGGT	27184662	27184947	27184612	27184664	1	14	VIT_14s0066g00730	27184079	27198870	None	13107	1799	116144	No_constitutive_exon_found_in_species
TAGTTTCACACTATATCTGATCCATTTCTGTTACTTGGATGGGTATGCAGGT	27420425	27420948	27420998	27420946	-1	14	VIT_14s0066g00980	27420425	27425321	None	13107	1799	116144	No_constitutive_exon_found_in_species
TTGTTGTTGATTTTAATCTTGTTTCACATGGGTTCTATTGGGAATTGCAGGA	27633747	27633911	27633961	27633909	-1	14	VIT_14s0066g01150	27631421	27634347	None	13107	1799	116144	No_constitutive_exon_found_in_species
GGGATAACATTAGTGAATAATCATTTGCTTGGTTTATGTTGGATGGGCAGAA	27632458	27632653	27632703	27632651	-1	14	VIT_14s0066g01150	27631421	27634347	None	13107	1799	116144	No_constitutive_exon_found_in_species
TGTTTAGGTATCAAGAAGTTCCTAATTATTTGGGTAATGGTGATGGGCAGGT	27740407	27740646	27740357	27740409	1	14	VIT_14s0066g01270	27739126	27740646	None	13107	1799	116144	No_constitutive_exon_found_in_species
ATGTGACTTCTTTAAGCTCCTGAGTAGTTTATTGGCTTGGAATGGGACAGGT	27818631	27818766	27818581	27818633	1	14	VIT_14s0066g01400	27812914	27819523	None	13107	1799	116144	No_constitutive_exon_found_in_species
ACCATCTGCAACTTCCGTATCTGTTTTGTCTTATTGGGTGCACCGAAAAGGA	27992571	27992812	27992521	27992573	1	14	VIT_14s0066g01640	27990564	27993909	None	13107	1799	116144	No_constitutive_exon_found_in_species
CTTATTACATGTTTCTGAAAGCTTGCTGATAACATTATGATGGGTAACAGGT	28132582	28132768	28132532	28132584	1	14	VIT_14s0066g01800	28112847	28132768	None	13107	1799	116144	No_constitutive_exon_found_in_species
ATTTTATTTTGTATTTTGACTTTTTGTTTGATTAAATTTTTGGGAAATAGGC	28395830	28395935	28395780	28395832	1	14	VIT_14s0066g02170	28394895	28398366	None	13107	1799	116144	No_constitutive_exon_found_in_species
AGTACACAGAGGCCTGATGTTACTCAGGATTGTATTGGGTGGATGTGTAGGA	28586786	28586936	28586736	28586788	1	14	VIT_14s0066g02390	28585639	28592415	GMII	13107	1799	116144	No_constitutive_exon_found_in_species
TCCTATACTACTGAGTACTATGGAAATGGTTTCTGATGGGGACAATGCAGTC	28664568	28664741	28664791	28664739	-1	14	VIT_14s0066g02490	28664568	28670390	None	13107	1799	116144	No_constitutive_exon_found_in_species
CTTTATAATTTGGGGGTTTGACGTTTAATGTGTGATTTGATTGGGTGAAGAT	28756382	28756505	28756555	28756503	-1	14	VIT_14s0066g02560	28755933	28756776	ATTRX2	13107	1799	116144	No_constitutive_exon_found_in_species
AATTCTGACTATTTATGATTATAAGGATGAATATGGGGATGATGGCGCAGGT	28870132	28870375	28870082	28870134	1	14	VIT_14s0108g00030	28869047	28870986	None	13107	1799	116144	No_constitutive_exon_found_in_species
AGGAGGATTTTTGACTCATTTGAGTGGCTTTTGTTGATGGGGTTGGGCAGGT	28870463	28870986	28870413	28870465	1	14	VIT_14s0108g00030	28869047	28870986	None	13107	1799	116144	No_constitutive_exon_found_in_species
TAAGGTGTTGTGTAGAAGGCAGGGTCGAATGAACTTGGGCTAACCAAAAGGT	28982933	28983401	28983451	28983399	-1	14	VIT_14s0108g00180	28982933	28985707	None	13107	1799	116144	No_constitutive_exon_found_in_species
CCATTTCACACTGCAACAAGAATGGAGTATTTCCATATAAGGGAACTGAGGA	29268364	29268831	29268314	29268366	1	14	VIT_14s0108g00500	29266012	29275249	None	13107	1799	116144	No_constitutive_exon_found_in_species
ATGTGACCTGGAATTCATAATTACCTCCTAATGGAACTGTGGTTGGGCAGGT	29330779	29331080	29330729	29330781	1	14	VIT_14s0108g00580	29315826	29331080	DEGP8	13107	1799	116144	No_constitutive_exon_found_in_species
CCTAATCAAGTATCAACCGATAAGGAAAGATACTAGAGACTTGTGGGGAGGT	29372966	29372976	29373026	29372974	-1	14	VIT_14s0108g00650	29372185	29377167	None	13107	1799	116144	No_constitutive_exon_found_in_species
CATTTCTTTAGAGATTCATTTTGTTTTAGTTTTGATTTTGGGATGGGCAGAG	29423053	29423143	29423193	29423141	-1	14	VIT_14s0108g00710	29409933	29423532	ATSMC3	13107	1799	116144	No_constitutive_exon_found_in_species
TAAGATTAAACTTTCCATATTGTTCTCAGTTTTATAATGTATATGGGCAGGC	29669083	29669157	29669207	29669155	-1	14	VIT_14s0108g01030	29657076	29671038	PTB	13107	1799	116144	No_constitutive_exon_found_in_species
ATCATCTGTATGTGTCACCTCATAATCGATGGACCTTCTTGGCTGGGCAGGT	29985319	29985421	29985471	29985419	-1	14	VIT_14s0108g01400	29984789	29985954	None	13107	1799	116144	No_constitutive_exon_found_in_species
TTTTTCTTTCCATGCCCTTCCCTAATATCTGTGATTTGGTGTTGGGACAGAG	30107088	30107286	30107038	30107090	1	14	VIT_14s0108g01560	30082256	30107286	None	13107	1799	116144	No_constitutive_exon_found_in_species
CATGTGTTATTTGTTCTGAATTAATTAGGCATCTTTGGTTATGGGTACAGAT	30232999	30233431	30233481	30233429	-1	14	VIT_14s0108g01680	30220146	30252880	EMB2773	13107	1799	116144	No_constitutive_exon_found_in_species
CTACAATTATTCATGAGCAATCAGACAAACTTGATTCTGGGAAGGTTAAGGC	332094	332348	332044	332096	1	15	VIT_15s0024g00240	305032	345994	None	13107	1799	116144	No_constitutive_exon_found_in_species
TTAGAAATCCTTGTACTACATTCTAATTTGCAATATTTTGGGGTGAACAGTT	1094421	1094622	1094672	1094620	-1	15	VIT_15s0024g00640	1093858	1099408	SIGB	13107	1799	116144	No_constitutive_exon_found_in_species
ACTGTTAAATTCTTGGTTACTGCTCACATTTTGAATTCTATGGGGGACAGGA	1169823	1169899	1169949	1169897	-1	15	VIT_15s0024g00700	1168075	1187431	ATKRS-1	13107	1799	116144	No_constitutive_exon_found_in_species
TGGTTTTGAGAGTTTTCAGTTGGTCTCACTGTTTCTATTTGGGAGTGCAGGA	3838852	3838941	3838802	3838854	1	15	VIT_15s0024g01800	3835121	3838941	None	13107	1799	116144	No_constitutive_exon_found_in_species
CTTATTTTATTTTTATTTTTATTTTTATTTTTATTTTTTACATGGGTGAGAA	5230936	5230955	5230886	5230938	1	15	VIT_15s0045g00370	5227756	5230955	None	13107	1799	116144	No_constitutive_exon_found_in_species
ATTCTACATCCCCTGTTAGTGTTCGTCGACTAACCATTCATCAGGGTAAGAA	5996207	5997338	5996157	5996209	1	15	VIT_15s0045g00880	5994638	5997338	None	13107	1799	116144	No_constitutive_exon_found_in_species
TTTTTTTAATTTTATTTTATTCTTATTTGCCCTTTTGTTGGGAAATGAAGGG	7086385	7086493	7086335	7086387	1	15	VIT_15s0045g01310	7079031	7090195	PYR6	13107	1799	116144	No_constitutive_exon_found_in_species
CTACCCTACAACTGGTTATTTGATAACTCTAAGAAAGGGTAGATACTAAGGT	7110772	7110819	7110722	7110774	1	15	VIT_15s0045g01320	7108579	7110819	None	13107	1799	116144	No_constitutive_exon_found_in_species
TGCAGCTCGTTTTGCACCATTTCACTTGCAGCAACTTGGGTTAGAGAGAGAA	9099121	9099150	9099200	9099148	-1	15	VIT_15s0107g00560	9098219	9100292	None	13107	1799	116144	No_constitutive_exon_found_in_species
CCGGAAAAACCCCACAGTAAAGAAAGCAGGGCTTCAAGTAAGAGGGTAAGTC	9417859	9417867	9417809	9417861	1	15	VIT_15s0021g00150	9414868	9418626	None	13107	1799	116144	No_constitutive_exon_found_in_species
CTAAGCTTCTGTAATTTATCAGTGGTTTAGAGTTTTGATTGGGGTTGCAGGT	10349392	10349505	10349555	10349503	-1	15	VIT_15s0021g00610	10328980	10349851	None	13107	1799	116144	No_constitutive_exon_found_in_species
TCTGATGGTATTGCACTTGCTGCAACTTTATCAGGTGGATTTGGGAACAGAT	10655521	10655792	10655842	10655790	-1	15	VIT_15s0021g00830	10655521	10660478	None	13107	1799	116144	No_constitutive_exon_found_in_species
TTTTGATTTACTGTTGAATGTGTTATGTCAACTTTACTCTGACTGGGCAGTG	10770078	10770137	10770187	10770135	-1	15	VIT_15s0021g00900	10767830	10770627	None	13107	1799	116144	No_constitutive_exon_found_in_species
ACCTCAGACCAAAAAGCTAAATATGTGTATACTGATTTCTTTGGGAACAGGC	10948346	10948565	10948615	10948563	-1	15	VIT_15s0021g00990	10945135	10974416	None	13107	1799	116144	No_constitutive_exon_found_in_species
ATAACAACCCAAATTAACTCATAAATTCATTACATTCATACCTGGGAAAGCT	12501704	12501771	12501821	12501769	-1	15	VIT_15s0021g01820	12501704	12503217	None	13107	1799	116144	No_constitutive_exon_found_in_species
TTTTTAGATTGCATACTGTTGCTTATGACCATCTTCTCATGTATGGGTAGAG	12535387	12535602	12535652	12535600	-1	15	VIT_15s0021g01850	12530970	12542723	None	13107	1799	116144	No_constitutive_exon_found_in_species
GAATCTCACTATGACAATTCAGGACCATCATTGTGAAACGATACTGGGAGAT	12605439	12605692	12605389	12605441	1	15	VIT_15s0021g01920	12603620	12605692	None	13107	1799	116144	No_constitutive_exon_found_in_species
AGAGCATCATGGTGGTGAGGTTCAATGCAACCTTTTCTGGGTTGCAAAAGGC	13342405	13342434	13342484	13342432	-1	15	VIT_15s0021g02350	13342405	13345625	None	13107	1799	116144	No_constitutive_exon_found_in_species
TTTCCTCCTTTTCTTTGGCATCTTGAATTTAAATTGATTTGATGGGTCAGTA	13557358	13557499	13557308	13557360	1	15	VIT_15s0021g02580	13545561	13562550	None	13107	1799	116144	No_constitutive_exon_found_in_species
CTCTGATATATTTGCTCAAATTAATCCTGATGATTTTCTTGATTGGGAAGGT	13968034	13968410	13968460	13968408	-1	15	VIT_15s0048g00030	13968034	13976998	None	13107	1799	116144	No_constitutive_exon_found_in_species
TGTTACTCTTTGATATCTGCTGCGGAATAACAAGTAATTGCGGGAGCGAGGT	14246223	14246299	14246173	14246225	1	15	VIT_15s0048g00150	14243937	14246299	None	13107	1799	116144	No_constitutive_exon_found_in_species
TCAACTAATCCCGTCTCTTGTTTGTGGTGATTTTGGGGGAAACTGGACAGAG	14399340	14399390	14399440	14399388	-1	15	VIT_15s0048g00270	14396827	14399794	None	13107	1799	116144	No_constitutive_exon_found_in_species
TATTGATTTCTTCACTTTCAAAGAATAATGATGTGCAAAAATGGGTGCAGGG	14446434	14446693	14446384	14446436	1	15	VIT_15s0048g00310	14440166	14447252	None	13107	1799	116144	No_constitutive_exon_found_in_species
AGGAACGGGAAGAGAGAGAGAGAGGAGCTGGGAAAGAGGGGTTGAAAAAGGA	14453112	14453147	14453197	14453145	-1	15	VIT_15s0048g00320	14448792	14467538	None	13107	1799	116144	No_constitutive_exon_found_in_species
CCCTGGCCGCTTGCCATACATAACTCTGCTCTGTTCCGGGATTGAAAGAGAA	14539163	14539225	14539275	14539223	-1	15	VIT_15s0048g00420	14534671	14540177	None	13107	1799	116144	No_constitutive_exon_found_in_species
ATGGGACTTGAGCATTGACCCATGATCAATATAATGAAAAAGGGCAAGAGAA	15252297	15252325	15252247	15252299	1	15	VIT_15s0048g01130	15244252	15252325	None	13107	1799	116144	No_constitutive_exon_found_in_species
GCATGCCACTTTTAAATTAGAGAAAGGAAGAAAGTGGGAGGGGAGCACAGTC	15330364	15330469	15330519	15330467	-1	15	VIT_15s0048g01200	15327280	15338686	None	13107	1799	116144	No_constitutive_exon_found_in_species
ATGTGGTTTTCATGTAGATATTTTAAGTATTACCATATTCATTGGGAAAGTT	15828795	15829566	15828745	15828797	1	15	VIT_15s0048g01650	15795756	15857112	None	13107	1799	116144	No_constitutive_exon_found_in_species
TTTATTGCTTTCTGATATGAGGAGTTTATTTTGTTTTTGGGAATTAACAGGA	16221912	16223161	16223211	16223159	-1	15	VIT_15s0048g02120	16221912	16224544	ATMYB3R2	13107	1799	116144	No_constitutive_exon_found_in_species
ACTAACTAACTCTTGAAATGCATAATTAAATTTTTATTTGGGTGATGTAGTA	16259776	16259876	16259926	16259874	-1	15	VIT_15s0048g02130	16252688	16266370	None	13107	1799	116144	No_constitutive_exon_found_in_species
AGCAAAGGAGTGGAGGCCTGAAGAGAGGTTTTACGGTGGGTTTGAGAAAGCG	16518354	16518432	16518304	16518356	1	15	VIT_15s0048g02350	16518112	16525844	None	13107	1799	116144	No_constitutive_exon_found_in_species
TGTCATTCACCGTAACTCATTAGAACATCATACTTTCATGGGATATGCAGGT	16521621	16521738	16521571	16521623	1	15	VIT_15s0048g02350	16518112	16525844	None	13107	1799	116144	No_constitutive_exon_found_in_species
TTTCGAAACCAGTTTTGGCCTAATAATTCTCTTTGTGTTCTTGGGTGAAGGT	17212124	17213117	17212074	17212126	1	15	VIT_15s0046g00170	17211756	17213117	None	13107	1799	116144	No_constitutive_exon_found_in_species
TAATGTTGAGTTGGATCTACTCCACTCTTACTCTTGAAATTATGGGACAGAT	17467491	17467707	17467441	17467493	1	15	VIT_15s0046g00510	17464182	17467707	None	13107	1799	116144	No_constitutive_exon_found_in_species
AGCACCAGCTGGAAATGAATCAGCTGATACACCAAGTGGGAACGAATCAGTT	17879749	17879797	17879847	17879795	-1	15	VIT_15s0046g00830	17879749	17881920	None	13107	1799	116144	No_constitutive_exon_found_in_species
TTGGGTATGTGCATTAATTTTTTGTTTCGATTTGGAATGAGGGCATGCAGGA	17994617	17994979	17994567	17994619	1	15	VIT_15s0046g00950	17993528	17999551	BECLIN1	13107	1799	116144	No_constitutive_exon_found_in_species
TTGAAGTGGGTGTTCAGTTTGGGAACTGAGAAAGTGTGGGAGAAGTGCAGGA	18035994	18036085	18036135	18036083	-1	15	VIT_15s0046g00980	18026129	18036390	None	13107	1799	116144	No_constitutive_exon_found_in_species
TTATAGAGTGGTTGTTTTACATGAGTCTCATTTCAATGTGATGTGGGCAGGA	18364054	18364159	18364004	18364056	1	15	VIT_15s0046g01350	18356769	18365514	None	13107	1799	116144	No_constitutive_exon_found_in_species
TTTTGGTTGTCACATTAAGTTATATACATATTTTCTCTTTGGGTGACCAGGT	18538657	18538873	18538923	18538871	-1	15	VIT_15s0046g01630	18536944	18541069	None	13107	1799	116144	No_constitutive_exon_found_in_species
TCTGGGTGATTTTGTCTGGGAAACGACGTCGTTGGGTGCGGGGGATGCAGGG	18891992	18892261	18892311	18892259	-1	15	VIT_15s0046g02090	18891992	18892603	None	13107	1799	116144	No_constitutive_exon_found_in_species
TTATCTACAATATTCATTTTCGTGTTGGTTATTTTGTTTGGGGAATGTAGGA	18895932	18896182	18896232	18896180	-1	15	VIT_15s0046g02100	18895932	18896484	None	13107	1799	116144	No_constitutive_exon_found_in_species
CCTCAACTTCCTTGTCTCTTTTCGTTCAATGGGGTGCCTTGTTGGGGCAGGG	19142487	19142784	19142834	19142782	-1	15	VIT_15s0046g02330	19142487	19145831	None	13107	1799	116144	No_constitutive_exon_found_in_species
GATGTATGTTTTTTAAATATATTCTCATTTCTGTTGTTTGTGGGGAGCAGCT	19381271	19381475	19381221	19381273	1	15	VIT_15s0046g02620	19379441	19386506	BAM2	13107	1799	116144	No_constitutive_exon_found_in_species
TTTGTTATAAATATATGATTCCATTGGTTTTGTTAATTTATGGGGTATAGAG	19412484	19412572	19412434	19412486	1	15	VIT_15s0046g02660	19408866	19414610	None	13107	1799	116144	No_constitutive_exon_found_in_species
TAGTGAATTTAGAAAACACATTAAGGGAGAGAAATTAAGTTTTAAGGGAGAG	19416273	19416313	19416363	19416311	-1	15	VIT_15s0046g02680	19416273	19418296	None	13107	1799	116144	No_constitutive_exon_found_in_species
ACTGCAATTGGTATTCTGTTTTTTTATTTTCCCTTTTTTTGGGGGGGAAGTG	19981235	19981337	19981185	19981237	1	15	VIT_15s0046g03360	19979419	19986456	None	13107	1799	116144	No_constitutive_exon_found_in_species
AGTATTAAATTAGATAACAGTGCCTTTTGGTTGAATTTTTGGTGGGACAGGT	20030299	20030765	20030249	20030301	1	15	VIT_15s0046g03420	20029923	20030765	None	13107	1799	116144	No_constitutive_exon_found_in_species
TGAAGAAAGTTAAGGTAGATATAGAATTAATAACAATGTTGGGAAAACAGGT	141429	141508	141558	141506	-1	16	VIT_16s0039g00290	140768	143178	None	13107	1799	116144	No_constitutive_exon_found_in_species
AAGAAAATGAATTAATGGGTTATAATAGATGTATTGGGTTGAATTGGCAGAT	141221	141343	141393	141341	-1	16	VIT_16s0039g00290	140768	143178	None	13107	1799	116144	No_constitutive_exon_found_in_species
AAAATACTAACCCTGTTGAACCCATTGTCTGTTGTATGGGACATGGACAGCA	242216	242663	242166	242218	1	16	VIT_16s0039g00490	234012	242663	None	13107	1799	116144	No_constitutive_exon_found_in_species
GTCTTAGCATGGGAATGGTGGTGTTAATGATGGTAATTTGGGTGGTGTAGAC	335697	335896	335647	335699	1	16	VIT_16s0039g00660	332541	337573	SIGA	13107	1799	116144	No_constitutive_exon_found_in_species
TTGATGTGTGGTTGGGTGGTAGTCATTGAAAAAGTTGGGGAGGGTTCAAGTT	539515	539542	539592	539540	-1	16	VIT_16s0039g00990	539515	543630	None	13107	1799	116144	No_constitutive_exon_found_in_species
GAAACAATACTAATAAGGTTTTCTTCTATGATGGTTGCATGGGAGATCAGGG	1096877	1097054	1097104	1097052	-1	16	VIT_16s0039g01500	1096877	1098082	None	13107	1799	116144	No_constitutive_exon_found_in_species
CTAAGCTTCATGTCCTTTTTTTTTTTTTAACTAGAGCTGGCAGGGCTGAGCA	1421384	1421507	1421557	1421505	-1	16	VIT_16s0039g01750	1412098	1428570	None	13107	1799	116144	No_constitutive_exon_found_in_species
AGTCTTATTTGTATTTTGTAATATAGTGCTTCTCAACTTCAACAGGGGAGGG	1916800	1916865	1916915	1916863	-1	16	VIT_16s0039g01930	1915523	1934440	None	13107	1799	116144	No_constitutive_exon_found_in_species
CATTTTCTGTGATTGATTGCTAACTTGGTTCTTAAGTACATGGGAATCAGGT	2551037	2551118	2550987	2551039	1	16	VIT_16s0039g02400	2545017	2562339	FU	13107	1799	116144	No_constitutive_exon_found_in_species
TTATGGAGCATTATAAGCATGTTATGTTCATTTATGTCTTCTAGGGTAAGAA	2688321	2688423	2688473	2688421	-1	16	VIT_16s0039g02470	2677331	2694162	None	13107	1799	116144	No_constitutive_exon_found_in_species
ATAGAGCCTATTCCATATTTATGACTTTGTTAAAGGGGATGATGGAGCAGAA	3074352	3074452	3074502	3074450	-1	16	VIT_16s0039g02700	3071177	3077494	None	13107	1799	116144	No_constitutive_exon_found_in_species
TTGAAATATTCTCTCATTCATGAAGCTGAAATATTTATAAATATGGGCAGAC	3125879	3125954	3126004	3125952	-1	16	VIT_16s0039g02750	3124113	3127269	None	13107	1799	116144	No_constitutive_exon_found_in_species
TGCGAACTGCAGCACTGCCAACTTTCAGAAAACTATATGGGAAGATAGAGGT	3714085	3714294	3714344	3714292	-1	16	VIT_16s0115g00160	3713213	3719756	None	13107	1799	116144	No_constitutive_exon_found_in_species
TCGGTTAAGCCCTAATATTGTAGTATAATTAAATTGGAAGGGAAAAATAGGA	3747022	3747060	3747110	3747058	-1	16	VIT_16s0115g00190	3747022	3747858	None	13107	1799	116144	No_constitutive_exon_found_in_species
GTTTGAGATATGAAATGCTTATAATTTCTTTTCTTTTCATGGGGGGTCAGAG	5105492	5105737	5105787	5105735	-1	16	VIT_16s0013g00190	5102505	5106639	None	13107	1799	116144	No_constitutive_exon_found_in_species
CATGGAAAACAAACCTTCAAGCTAATGCTTTTAGCCTTTTATGTGGGCAGGC	5140595	5140799	5140545	5140597	1	16	VIT_16s0013g00220	5135094	5142564	None	13107	1799	116144	No_constitutive_exon_found_in_species
GCAATTGAAGCTCCTCTGGTTTTTTTTTCTTTTTAATTTGGGACATGCAGTG	5701568	5701640	5701518	5701570	1	16	VIT_16s0013g00520	5694462	5702976	None	13107	1799	116144	No_constitutive_exon_found_in_species
ATCCTTAGTAGATCCTATAACCTAACAGCTTAACAATGCTTGATGGGCAGGG	5831476	5831993	5832043	5831991	-1	16	VIT_16s0013g00620	5831476	5839230	None	13107	1799	116144	No_constitutive_exon_found_in_species
AGGTGTGAAATGACCGTCACGCTCTTGGAGTGGGTCTTGGGGCGTGACAGAG	6273261	6273291	6273211	6273263	1	16	VIT_16s0013g00800	6264853	6273291	None	13107	1799	116144	No_constitutive_exon_found_in_species
TTCATGGTCATATATATAAATCTGACATGCTTATGGTTATGGGTTGGCAGGT	6368532	6368869	6368919	6368867	-1	16	VIT_16s0013g00860	6368532	6436142	EMF2	13107	1799	116144	No_constitutive_exon_found_in_species
TTTTGGGGATTGGTCCGTTAACTCCGTCAAATTGGAGGGCCGTGTGGGAGGA	6693439	6693594	6693389	6693441	1	16	VIT_16s0013g00970	6692472	6693594	None	13107	1799	116144	No_constitutive_exon_found_in_species
GCTGAAGTTTGGTAGTTTATTAGAAAATCTGATCTCTTTTAGGGATCCAGGT	7116602	7116656	7116706	7116654	-1	16	VIT_16s0013g01140	7085439	7130394	PFK4	13107	1799	116144	No_constitutive_exon_found_in_species
TGTAAATCTTCAATCTCTTTCTGTAGGAGGAAATTCCTTGAGTGGGACAGTG	8662164	8662377	8662427	8662375	-1	16	VIT_16s0013g01700	8661139	8663788	None	13107	1799	116144	No_constitutive_exon_found_in_species
AGGGAGACCTCTAACCCCAAGAGAAAAAAAACTTTTTTTCCGGTGGGAAGCT	8896793	8896818	8896743	8896795	1	16	VIT_16s0013g01790	8893143	8896818	None	13107	1799	116144	No_constitutive_exon_found_in_species
TCACCGGGACATTTATGGGTTTTAGACATGCAAAGGTTGGGAAAATGTAGGA	9918780	9918902	9918730	9918782	1	16	VIT_16s0013g02060	9918574	9920251	None	13107	1799	116144	No_constitutive_exon_found_in_species
ATCTTCCAAAAATAGGGAAAGCAACTAGTATTTGAGATGCCTCAAGGGAGGT	9971502	9971983	9971452	9971504	1	16	VIT_16s0013g02100	9970379	10045190	None	13107	1799	116144	No_constitutive_exon_found_in_species
GGCAACTTGGAAGGATGGTTGTTTCTTTAACTGCATTTCTGGGCATGTAGGT	10006212	10006328	10006162	10006214	1	16	VIT_16s0013g02100	9970379	10045190	None	13107	1799	116144	No_constitutive_exon_found_in_species
TAAAGAAATTGTCTTGGTAGAAACCACCAAACCAATAGAACAAGGGTTAGCT	10964225	10964745	10964795	10964743	-1	16	VIT_16s0022g00160	10962800	10965920	None	13107	1799	116144	No_constitutive_exon_found_in_species
ATGAAGAGGGTGGCGGCAGTGGAGAGACTCGCGACAACGATTTGGGGGAGGG	11166466	11166617	11166416	11166468	1	16	VIT_16s0022g00300	11166127	11166866	None	13107	1799	116144	No_constitutive_exon_found_in_species
TGTTAGTAGCTGTCAGCTTACAAGGACTACTTGTTTGTTCATGGGGGCAGTT	12052984	12053220	12052934	12052986	1	16	VIT_16s0022g00670	12049398	12054187	None	13107	1799	116144	No_constitutive_exon_found_in_species
GGCTATTTCTTGATGCAGGCTATCATTCATTTGATAGGTGGGCTGAGCAGAT	12217533	12217625	12217483	12217535	1	16	VIT_16s0022g00810	12217113	12231043	None	13107	1799	116144	No_constitutive_exon_found_in_species
ATTGAGAAGAACTCCAACTTGATCAACAGATTTCTTCGGAATGGGTTGAGCT	12319858	12319898	12319808	12319860	1	16	VIT_16s0022g00820	12306985	12319898	None	13107	1799	116144	No_constitutive_exon_found_in_species
TTATAGATTTCGTATCAAGCATTTTAGCAAAAGATGTTGGGGTGGATAAGGA	13520201	13520369	13520419	13520367	-1	16	VIT_16s0022g01490	13519644	13520644	None	13107	1799	116144	No_constitutive_exon_found_in_species
TAGATTTCGTATCAAGCATTTTAGCAAAAGATGTTGGGGTGGATAAGGAGGA	13606563	13606723	13606773	13606721	-1	16	VIT_16s0022g01520	13606127	13606881	None	13107	1799	116144	No_constitutive_exon_found_in_species
TTGAACTTCCATTTTGAAATGGTCTCTCTTTGTTTTTAATGGGAAAAAAGGT	14166179	14166320	14166129	14166181	1	16	VIT_16s0022g01860	14100068	14219500	CPSF160	13107	1799	116144	No_constitutive_exon_found_in_species
AAAGAATGGTATAGGTTCAATACCTTCAGTTAATGGCTATGTGGGTGCAGGT	14522094	14522331	14522044	14522096	1	16	VIT_16s0022g02070	14521556	14522331	None	13107	1799	116144	No_constitutive_exon_found_in_species
GTCAATCATCAAAATGTAGCAGCTCCTTGTCTAGTTGCGGGACACCAAAGTA	14989482	14990118	14990168	14990116	-1	16	VIT_16s0022g02370	14989482	14992069	None	13107	1799	116144	No_constitutive_exon_found_in_species
TTATCTGAAACAAATAATTTTTCTTTTTCTTCATGTCTGGGAAAATAAAGGG	15198227	15198547	15198597	15198545	-1	16	VIT_16s0022g02460	15196652	15199479	None	13107	1799	116144	No_constitutive_exon_found_in_species
TTATCTGAAACAAATCATTTTTCTTTCTCTTCATGTCTGGGAAAATAAAGGG	15358043	15358363	15358413	15358361	-1	16	VIT_16s0100g00060	15356605	15361640	None	13107	1799	116144	No_constitutive_exon_found_in_species
GACAAGAGGTCTGTGTGTGTGAATTGTGAAAGCAAGGGAGAGAGAGAGAGAT	15666200	15666324	15666374	15666322	-1	16	VIT_16s0100g00290	15651473	15669267	None	13107	1799	116144	No_constitutive_exon_found_in_species
GGCTTGATTTTGTATGTTTACTGATTGCGGTTTTTCTTTTGGGGCAACAGGG	15664442	15664617	15664667	15664615	-1	16	VIT_16s0100g00290	15651473	15669267	None	13107	1799	116144	No_constitutive_exon_found_in_species
GTGAGGGTCCAGAGCTCTCTGTGTGTGAGTTGTGAAAGCAGGGGAGAGAGAT	15653810	15653934	15653984	15653932	-1	16	VIT_16s0100g00290	15651473	15669267	None	13107	1799	116144	No_constitutive_exon_found_in_species
GGCTTGATTTTGTATGTTTAATAATTGTGGTTTTTCTTTTGGGGCAACAGGG	15651473	15651893	15651943	15651891	-1	16	VIT_16s0100g00290	15651473	15669267	None	13107	1799	116144	No_constitutive_exon_found_in_species
TTTTATTGTTATTTATTTATTTATTTATTTTTGTTTTTTGATGGGCGAAGGA	15763430	15763502	15763380	15763432	1	16	VIT_16s0100g00370	15763133	15813398	None	13107	1799	116144	No_constitutive_exon_found_in_species
TAGACACACCTATGGATCCGAATGTCAAACTTGTACCAGGACAGGGGGAGCC	15795207	15795482	15795157	15795209	1	16	VIT_16s0100g00370	15763133	15813398	None	13107	1799	116144	No_constitutive_exon_found_in_species
AAATGGGGTAAAAACTAAGATGCCTAGCTTTTTAATTGATGGGGGAAGAGGT	15957374	15957497	15957324	15957376	1	16	VIT_16s0100g00480	15957162	15959525	crr1	13107	1799	116144	No_constitutive_exon_found_in_species
AGTTGGTTGATGCCTTAACGATTTAACAAATTTTCATGTGGGTTGGGCAGCA	16019032	16019084	16019134	16019082	-1	16	VIT_16s0100g00530	16018014	16022797	None	13107	1799	116144	No_constitutive_exon_found_in_species
GATACATAATAGCATGTTAGCATATTCTAATTCTAATGGGCGAAATGCAGGT	16147364	16147539	16147314	16147366	1	16	VIT_16s0100g00670	16144826	16148486	None	13107	1799	116144	No_constitutive_exon_found_in_species
CAAAAGCTTTTAATCTAATACATACTTGGGGTACTGGGTTGGTGGTGTAGGA	17227042	17227369	17227419	17227367	-1	16	VIT_16s0050g00410	17219782	17228284	None	13107	1799	116144	No_constitutive_exon_found_in_species
CAAAAGCTTTTAATCTAATACATACTTGGGGTACTGGGTTGGTGGTGTAGGA	17239304	17239631	17239681	17239629	-1	16	VIT_16s0050g00430	17238828	17239980	None	13107	1799	116144	No_constitutive_exon_found_in_species
TACTGTTTTGATTTGAATCTTAATGCATAGCTGAATGAAATGGGGTGCAGGT	17392670	17392845	17392895	17392843	-1	16	VIT_16s0050g00490	17357494	17397226	TPP2	13107	1799	116144	No_constitutive_exon_found_in_species
TTTTGAGGGTGCTGGCGGGGGATCTGCAGAGAGGAAGGGGGTGAGGAAAGCG	17463282	17463540	17463590	17463538	-1	16	VIT_16s0050g00540	17463282	17469612	None	13107	1799	116144	No_constitutive_exon_found_in_species
ATTCTAAACAACATTTTAGCTAAGTCTTTCTATGTTTGGGAAATGAACAGAC	17517967	17518054	17518104	17518052	-1	16	VIT_16s0050g00570	17512818	17521780	None	13107	1799	116144	No_constitutive_exon_found_in_species
TTTAACAAGAGGAAAGAAAAAAACTTCATTCACGGAAGGGGAGAGAAGAGAA	17682449	17682559	17682399	17682451	1	16	VIT_16s0050g00750	17678918	17699356	None	13107	1799	116144	No_constitutive_exon_found_in_species
TGTGATTCCTTCTTTTCTCTATTGTTGATTTTCTCTCTGTGGGATTGGAGGT	17929477	17929704	17929754	17929702	-1	16	VIT_16s0050g00990	17920167	17930273	None	13107	1799	116144	No_constitutive_exon_found_in_species
GAGGATTATGGGTTTTTCCTTTATTTATATAGTAATTCTTGGGATTGAAGGT	17934816	17935043	17935093	17935041	-1	16	VIT_16s0050g01000	17931081	17936399	None	13107	1799	116144	No_constitutive_exon_found_in_species
GTTTTAGAGTTCTCCCGAGTAAAAGAAATTAAGCAAACAAGACTGGGTAGTT	17985617	17986689	17986739	17986687	-1	16	VIT_16s0050g01060	17985617	17989715	None	13107	1799	116144	No_constitutive_exon_found_in_species
TTGTGCTGCTATGTGGTAATGCTCTTTAACCACTTTGTGGGAAAAACAAGTA	18020280	18020495	18020545	18020493	-1	16	VIT_16s0050g01100	18020280	18021998	None	13107	1799	116144	No_constitutive_exon_found_in_species
ATGGGATCGTAAAGCGATTCCCAAGATTGAAAATATCAACTACAGGGAAGTG	18034755	18034769	18034705	18034757	1	16	VIT_16s0050g01110	18026668	18039457	None	13107	1799	116144	No_constitutive_exon_found_in_species
ATTGGGTCTTGGTTGAGTCTAGACTCTGATGGTGTGGGATGTGGGTGTAGGC	18054496	18054638	18054446	18054498	1	16	VIT_16s0050g01150	18054146	18057201	None	13107	1799	116144	No_constitutive_exon_found_in_species
AGATATGATTTCTGAATTTTTGATCGATCAAATTGTATATGGGGATCTAGGT	18326621	18326834	18326571	18326623	1	16	VIT_16s0050g01450	18325285	18328708	emb1417	13107	1799	116144	No_constitutive_exon_found_in_species
AGCAATCATCATGTTAATTTTGATCTTAAAGCCATGCATTGGGATTTAAGGA	18696101	18696266	18696051	18696103	1	16	VIT_16s0050g01750	18692092	18696266	None	13107	1799	116144	No_constitutive_exon_found_in_species
GCTAAGGTTGGATAGAGGAGGGTATAGTCTTTTTTGGGAGAGAATTTGAGGT	18761654	18761895	18761945	18761893	-1	16	VIT_16s0050g01840	18755893	18768677	None	13107	1799	116144	No_constitutive_exon_found_in_species
TGTGTCCGAACAACCTGTCAGGACATCTTTTGCAGGAAAGAAGGGAGAAGCA	19071110	19071189	19071239	19071187	-1	16	VIT_16s0050g02080	19047646	19073254	None	13107	1799	116144	No_constitutive_exon_found_in_species
AGGCTTGGTACAGGTTGATGAGCCCGAAATACCTGTGCTGGGACAGGAAGTC	19111854	19112143	19112193	19112141	-1	16	VIT_16s0050g02130	19111388	19118799	None	13107	1799	116144	No_constitutive_exon_found_in_species
TCTTGTAAATTCTTTTGTGATTAGGTTTCTAGAAAGTCAAGAAAGGGGAGAA	19139606	19140105	19140155	19140103	-1	16	VIT_16s0050g02160	19135047	19148022	None	13107	1799	116144	No_constitutive_exon_found_in_species
TCAAGGAAATAATTTACAAGTGCTACCATCCTTTTTTCTCTTGGGGACAGAA	19138750	19138834	19138884	19138832	-1	16	VIT_16s0050g02160	19135047	19148022	None	13107	1799	116144	No_constitutive_exon_found_in_species
CTAGTTACAGAATTATTGAAGTAAGTTTAATCTTCTTTTTTGGTGGGCAGTT	19451704	19452289	19451654	19451706	1	16	VIT_16s0050g02480	19447502	19454978	None	13107	1799	116144	No_constitutive_exon_found_in_species
TGAAGGGCAAAAACTTGGTTGGTTACTGAGTGTGATATGATGATGGGCAGGT	19586631	19586772	19586581	19586633	1	16	VIT_16s0050g02600	19585121	19587018	None	13107	1799	116144	No_constitutive_exon_found_in_species
GATATCAAATAATTTGTTTAATTTTTTTTCCCGGGTTTTTGGGGCAACAGGT	19597494	19597683	19597733	19597681	-1	16	VIT_16s0050g02610	19588100	19599953	None	13107	1799	116144	No_constitutive_exon_found_in_species
TTTCTTTTTTTTTTTCAAATATTCTACAAAAATAATTATTAGGGTTGTAGAT	20552238	20552250	20552300	20552248	-1	16	VIT_16s0098g00110	20552238	20555845	None	13107	1799	116144	No_constitutive_exon_found_in_species
TGCATTCCATGGCTCTGCTGATACTCCCTTGTACATATTTGTTGGGACAGAA	21090036	21090245	21090295	21090243	-1	16	VIT_16s0098g00730	21090036	21092621	None	13107	1799	116144	No_constitutive_exon_found_in_species
GGGTTGGTGTGTTCTCTCCTGATGTGAGATCCTTCTTTTGGGGATTACAGGG	21103085	21103306	21103035	21103087	1	16	VIT_16s0098g00750	21102337	21105339	None	13107	1799	116144	No_constitutive_exon_found_in_species
CTAGACTTAATTCATCTAGTTGCTTCTTTGCTCTTGTTTTGAGGGATTAGCT	21539412	21539459	21539509	21539457	-1	16	VIT_16s0098g01280	21537645	21539881	None	13107	1799	116144	No_constitutive_exon_found_in_species
GTAGTGCCACTGAACAGCGTTTCTCAAATGTGGATTGCGGGTTGAAACAGAT	21647885	21648257	21648307	21648255	-1	16	VIT_16s0098g01430	21644056	21649749	None	13107	1799	116144	No_constitutive_exon_found_in_species
TTGAAGGCCATGTTGGTTTATTGATATGTATTCTTGTGGGGTTGAAACAGAT	201421	201498	201371	201423	1	17	VIT_17s0000g00310	201291	212911	AGD1	13107	1799	116144	No_constitutive_exon_found_in_species
CCAACCACTGCTTAGTAAGTGTTGAGCATATTATCTCAGGCAGGTGGGAGTC	208239	208438	208189	208241	1	17	VIT_17s0000g00310	201291	212911	AGD1	13107	1799	116144	No_constitutive_exon_found_in_species
CCATCCGATACAGATGCCAGAAACTGGAATGCAGATAGGAATGGGAATAGTG	334331	334801	334281	334333	1	17	VIT_17s0000g00490	333606	334801	None	13107	1799	116144	No_constitutive_exon_found_in_species
TAGTTTCTGAAGCACATTTTATGTTTGTGAAAATGTGATGTTGGGAGCAGGC	450927	450990	451040	450988	-1	17	VIT_17s0000g00690	443965	451657	None	13107	1799	116144	No_constitutive_exon_found_in_species
TCTAATTAGGTGCTTCTAATTATTGTTATTGTGTGGATTGAAACGGGAAGAT	612929	613058	613108	613056	-1	17	VIT_17s0000g00910	604778	637111	None	13107	1799	116144	No_constitutive_exon_found_in_species
TTAGTTCTTGCTTCAACAAGGGAAAACAGGCTCCAAGAAGTTGGGGGTAGCG	748330	748435	748485	748433	-1	17	VIT_17s0000g01050	746759	749039	None	13107	1799	116144	No_constitutive_exon_found_in_species
TTTTAATTCGTAGATTTTCACTCGCTATTTCCTTTGGGTATGAGGTGCAGTG	748147	748233	748283	748231	-1	17	VIT_17s0000g01050	746759	749039	None	13107	1799	116144	No_constitutive_exon_found_in_species
AAGGATCAACAGACAAAGGAGGCTTGAAGCTAAGCACTAGGGAGAGAGAGAG	751112	751347	751397	751345	-1	17	VIT_17s0000g01060	751112	752057	None	13107	1799	116144	No_constitutive_exon_found_in_species
AAAAAAAAAAAAGCATGAAATTGATCATCAATTTCGTTTGATGGGTGCAGCA	878500	878582	878450	878502	1	17	VIT_17s0000g01230	878170	881093	None	13107	1799	116144	No_constitutive_exon_found_in_species
ACCTAAGTTGTTATATATTTTAACACCTTAATCTTTTGGGGGAAATTAAGAG	880578	880677	880528	880580	1	17	VIT_17s0000g01230	878170	881093	None	13107	1799	116144	No_constitutive_exon_found_in_species
CTTCTGTATTTCAAAAATCTTGCTTTAGTTGCATTTGTTCCAATGGGCAGGT	898476	898664	898714	898662	-1	17	VIT_17s0000g01250	894953	901506	None	13107	1799	116144	No_constitutive_exon_found_in_species
ACGTATGGTGTAATTTGTACAGGTGTATCAGGTGTGTCGGGATGAAAGAGTG	951878	951905	951955	951903	-1	17	VIT_17s0000g01350	949988	955526	None	13107	1799	116144	No_constitutive_exon_found_in_species
ATTGAGATTTAGTGCTGTAATTTGATAGTTGTCGTTGTGGGGAACTGCAGGC	982882	982956	982832	982884	1	17	VIT_17s0000g01390	979927	991034	None	13107	1799	116144	No_constitutive_exon_found_in_species
TTGGTTTCCTGTTTTATTATAATTGTGATGCCAAATGTTGGGTGAAACAGGG	1489142	1489271	1489321	1489269	-1	17	VIT_17s0000g01910	1487855	1491378	None	13107	1799	116144	No_constitutive_exon_found_in_species
AATTATCTTATAACTCATTTGCTATTTCAACCTAATATGGGCAATGACAGTG	1648192	1648269	1648319	1648267	-1	17	VIT_17s0000g02030	1644222	1656845	None	13107	1799	116144	No_constitutive_exon_found_in_species
CTGTATTTTTTTTTTTTTTTTTTGTTAATTTTTTTGTTAATGGGGTGAAGCT	1680218	1680386	1680168	1680220	1	17	VIT_17s0000g02070	1679843	1685569	DHS	13107	1799	116144	No_constitutive_exon_found_in_species
ATGCTTATGCTTGTGCTTGCAAAGTTTTTAACAATTACATGGGCAAACAGGT	1889354	1889402	1889452	1889400	-1	17	VIT_17s0000g02250	1884364	1897769	None	13107	1799	116144	No_constitutive_exon_found_in_species
CATTTTGCTCTCAGATGTTTTGCTGATGTTTGGGTTCTGGGAATTTGAAGGA	1901263	1901313	1901213	1901265	1	17	VIT_17s0000g02260	1900959	1903772	None	13107	1799	116144	No_constitutive_exon_found_in_species
ATCTGTAGTTTGGTTACAAATTTAATGTAATTTTTTGCTTGCTGGGACAGAT	1905845	1905926	1905976	1905924	-1	17	VIT_17s0000g02270	1904102	1909247	None	13107	1799	116144	No_constitutive_exon_found_in_species
CTTCTACTTCTTTTTGCTTTCATTGGAATTTTCTTGGGTGCTGAAAGAAGAG	2042322	2042352	2042402	2042350	-1	17	VIT_17s0000g02330	2042322	2043706	None	13107	1799	116144	No_constitutive_exon_found_in_species
CTATGCTGATTGACTGAATAATGTGTATTGTTGGGGGGTGAATGATACAGGC	2390824	2391066	2390774	2390826	1	17	VIT_17s0000g02590	2388618	2392994	LAC1	13107	1799	116144	No_constitutive_exon_found_in_species
TACTGTTGTGATTATTGTTTTTTTTTTTTTAAATAATTTTTGGGGAGCAGGG	2496331	2496390	2496281	2496333	1	17	VIT_17s0000g02680	2495969	2498824	None	13107	1799	116144	No_constitutive_exon_found_in_species
CAGTTGACCTGTTACTATCAAGTTTAAGTGCCTTTCTGTGGGAATTGTAGAA	2564522	2564588	2564638	2564586	-1	17	VIT_17s0000g02790	2564522	2565658	None	13107	1799	116144	No_constitutive_exon_found_in_species
CAATTGTCAAAAACTTGAATCCATGGATGGGGAAGCAGAAGGGCAAGAAGAC	2591273	2591387	2591437	2591385	-1	17	VIT_17s0000g02830	2591273	2593709	None	13107	1799	116144	No_constitutive_exon_found_in_species
ATAACAATGAAACAAAGGGATTTATTTGGAAAGGAAAAAGGGTTGAGAAGCT	2909564	2909592	2909514	2909566	1	17	VIT_17s0000g03090	2907491	2909885	None	13107	1799	116144	No_constitutive_exon_found_in_species
TGTTTATAGCTCATGATTTTATACTGATAATACCACCTATGGGATATCAGGC	3065866	3065976	3066026	3065974	-1	17	VIT_17s0000g03170	3063848	3066518	None	13107	1799	116144	No_constitutive_exon_found_in_species
GTTGCATGCATATGTTGATACAATTCTCCTACTCATGGTGGGGCAAACAGGA	3094616	3094772	3094822	3094770	-1	17	VIT_17s0000g03210	3094226	3100434	None	13107	1799	116144	No_constitutive_exon_found_in_species
TATATTGTGTTCGTCATTTGGGTTGTGATTTTCAAATTCTGGGGGTGCAGAA	3117521	3117696	3117746	3117694	-1	17	VIT_17s0000g03230	3111085	3118447	None	13107	1799	116144	No_constitutive_exon_found_in_species
ACCTATAATGGGACAGCTCTGACAGAAAATGTGTTGTGGGAAATATGCAGGT	3193666	3194355	3193616	3193668	1	17	VIT_17s0000g03310	3189807	3194355	None	13107	1799	116144	No_constitutive_exon_found_in_species
ATCAAAAGGAAAATATTTGAATCGTACTGGTTTCTTTTTGGGTATGACAGGT	3322990	3323185	3322940	3322992	1	17	VIT_17s0000g03440	3316470	3333789	EMB2454	13107	1799	116144	No_constitutive_exon_found_in_species
TTGTTTATGGTTATGGATTCATATAACCATGTGGTCTTCATGGGAAACAGTC	3364449	3364777	3364827	3364775	-1	17	VIT_17s0000g03500	3361944	3388600	None	13107	1799	116144	No_constitutive_exon_found_in_species
TGATGGTGGGTTTCTTTTCAATTTGATGTTACGGAGTGGGAAAATACCAGAT	3489184	3489375	3489134	3489186	1	17	VIT_17s0000g03590	3488455	3510725	None	13107	1799	116144	No_constitutive_exon_found_in_species
AGTGTTAACAGAGAAGAAGAGGCCTCCTGAGAGTGAGGGGCTTGAGGGAGAG	3838794	3839460	3838744	3838796	1	17	VIT_17s0000g03920	3837402	3839460	None	13107	1799	116144	No_constitutive_exon_found_in_species
TCCATTTTGGTTTAATCCTTTTAATACATGTTCATTTCTTGCAAGGGCAGAT	3983002	3983091	3982952	3983004	1	17	VIT_17s0000g03970	3969679	3996623	AtCASP	13107	1799	116144	No_constitutive_exon_found_in_species
AGAGAGGGTACAGGATTTCTGATTGAATTTTTCTCTGTTGGGATGGATAGGT	4705889	4705978	4705839	4705891	1	17	VIT_17s0000g04450	4702526	4708871	None	13107	1799	116144	No_constitutive_exon_found_in_species
ATCATAAATGATAGGAAAGATAAATAACCATTTTTAATTTGTGGGGGCAGTT	4781480	4781635	4781430	4781482	1	17	VIT_17s0000g04540	4778500	4784046	ENO1	13107	1799	116144	No_constitutive_exon_found_in_species
GCGTGTTCTCTTGGGTTGATGAGTAAAGGCAATTTGGTTTGGGCGTGCAGAG	4831456	4831573	4831623	4831571	-1	17	VIT_17s0000g04620	4829682	4831828	None	13107	1799	116144	No_constitutive_exon_found_in_species
ATGGTCACCTAATGGGAAATATATGGCCACTGCTGGTTTGGGATAGGCAGAT	5134041	5134636	5134686	5134634	-1	17	VIT_17s0000g04740	5129708	5136316	None	13107	1799	116144	No_constitutive_exon_found_in_species
TGATTTGGCAATATTGTTCTTGACTTGAAATTCAAACTTTATGGGTGCAGAT	5184495	5184565	5184445	5184497	1	17	VIT_17s0000g04790	5177494	5186800	BIM1	13107	1799	116144	No_constitutive_exon_found_in_species
ATTGTTGGTGGTTGTGTTATTCTAATTAGACCATCGATGGGTGTGAACAGGA	5269998	5270236	5269948	5270000	1	17	VIT_17s0000g04870	5258928	5270236	MPB2C	13107	1799	116144	No_constitutive_exon_found_in_species
TTAATCTTATTTTAATATTGTTTTCCTGTTTAAAATTTTGGTTGGGATAGGA	5291712	5291893	5291943	5291891	-1	17	VIT_17s0000g04890	5278367	5292271	GEK1	13107	1799	116144	No_constitutive_exon_found_in_species
GCTTTAATTTTATAAGCTTGTGATGTTTATGGTCTAAATTGTGGGTGCAGGA	5458803	5458845	5458895	5458843	-1	17	VIT_17s0000g05000	5457733	5464468	None	13107	1799	116144	No_constitutive_exon_found_in_species
TGTCCAACTGAAATTATGAGGGCATAACTCCTGCTATTTTGATTGGGCAGAT	5533766	5534046	5533716	5533768	1	17	VIT_17s0000g05060	5529704	5544384	None	13107	1799	116144	No_constitutive_exon_found_in_species
TTAGAAATTGAGTTTTGTTTTATTTTATTTTTGTTTGTTGGGTTTAAAAGGT	5662567	5662626	5662517	5662569	1	17	VIT_17s0000g05170	5661946	5662916	None	13107	1799	116144	No_constitutive_exon_found_in_species
TACACACACAATCACAATCAAAGACTTCAATACACTTTCTGGGGTGGCAGGG	5811114	5811346	5811064	5811116	1	17	VIT_17s0000g05320	5809176	5813137	None	13107	1799	116144	No_constitutive_exon_found_in_species
TTCAAATTATGTTAAATCTCATGTCCTTCCCTTGCTTTGTGGGAAACCAGGT	5815400	5815592	5815642	5815590	-1	17	VIT_17s0000g05330	5815016	5818306	None	13107	1799	116144	No_constitutive_exon_found_in_species
TGATCTCGACTTTTAGCAAGAGCAAGGATTATTATGCTAGGATTGGGAAGGT	5872817	5873510	5872767	5872819	1	17	VIT_17s0000g05420	5872126	5873510	None	13107	1799	116144	No_constitutive_exon_found_in_species
ATATGTATGGAATGGAGCTTCAGTAGTGTAATGATGGTGGGCATGAACAGGT	6168321	6168533	6168583	6168531	-1	17	VIT_17s0000g05690	6167653	6170135	None	13107	1799	116144	No_constitutive_exon_found_in_species
TCACAATGGGGCTGTGACTTGGTACAAAAACGTAACATTTTATGGGACAGGA	6216312	6216964	6216262	6216314	1	17	VIT_17s0000g05740	6216006	6217587	None	13107	1799	116144	No_constitutive_exon_found_in_species
TCGGTGTTATAATTGTGTAAAGTAACTGTAAGGTTGTGAAACGGGCGCAGAG	6227398	6227587	6227637	6227585	-1	17	VIT_17s0000g05750	6218456	6227902	None	13107	1799	116144	No_constitutive_exon_found_in_species
CAAATCTTAATCTTACCACTAATCAAAATTGTTAGTTTGTGGGGTGGCAGAT	6218456	6218660	6218710	6218658	-1	17	VIT_17s0000g05750	6218456	6227902	None	13107	1799	116144	No_constitutive_exon_found_in_species
GGTGAATTCTGATGATCATTTATGTTTTTTTCCCTGGGTTAAATGAGCAGAA	6770179	6770613	6770129	6770181	1	17	VIT_17s0000g06210	6769420	6770613	None	13107	1799	116144	No_constitutive_exon_found_in_species
GAAGTTTCTTTTCTTTTCTTTTATTTATTTATTATTATTTTGGAGGGTAGAA	6970646	6970718	6970596	6970648	1	17	VIT_17s0000g06380	6967310	6970922	None	13107	1799	116144	No_constitutive_exon_found_in_species
AACCTATAGTAATGGTTTGAAGGTTTAATAAATTTGCATTGGATGGGCAGGT	7046334	7046493	7046543	7046491	-1	17	VIT_17s0000g06460	7045831	7050297	None	13107	1799	116144	No_constitutive_exon_found_in_species
TGAATGCTTATCAAGTTTTGTGAATTGGGTTTTTTGGGTTGAGGTTGCAGGT	7226353	7226476	7226526	7226474	-1	17	VIT_17s0000g06660	7223881	7226821	None	13107	1799	116144	No_constitutive_exon_found_in_species
TCTTAGCATCTGTATTCATGCTGAATTTTTGGCTAACAGGGATATTAAAGTA	7243033	7243130	7242983	7243035	1	17	VIT_17s0000g06690	7239171	7243130	None	13107	1799	116144	No_constitutive_exon_found_in_species
CAGTGGCTATATGACCCTAACGTTGAGGGCGAGGACCCTTTGGGGAGGAGTA	7397136	7397504	7397554	7397502	-1	17	VIT_17s0000g06780	7387423	7411694	None	13107	1799	116144	No_constitutive_exon_found_in_species
ACTACCTGCAACAAGACCTTCCACTCTTACCAAGCTCTAGGGGGTCACAGAG	7476984	7477007	7476934	7476986	1	17	VIT_17s0000g06820	7475228	7477459	None	13107	1799	116144	No_constitutive_exon_found_in_species
TTTCTAGTCTCAAAACTTTAGATGTTGATCGTATTTCTCTGGGAATGCAGTT	7638031	7638118	7637981	7638033	1	17	VIT_17s0000g06950	7636879	7658792	None	13107	1799	116144	No_constitutive_exon_found_in_species
GTTATGAATATGTGGGGAAATGACTGAACTGCTGCTTCGTTTGGGGATAGGT	7668794	7668935	7668985	7668933	-1	17	VIT_17s0000g06970	7668251	7676896	DGK1	13107	1799	116144	No_constitutive_exon_found_in_species
ATTCATCACACTGGACCTTTTGATTTAATGCTTTTGCTGGGAAGTTGCAGAC	8077439	8077562	8077612	8077560	-1	17	VIT_17s0000g07230	8047133	8095031	None	13107	1799	116144	No_constitutive_exon_found_in_species
TTTGTTTACTATATTTCCATTTTCTGCCCTTTGGTCTGTTGTGGGTACAGAG	8409745	8410320	8409695	8409747	1	17	VIT_17s0000g07470	8408103	8412048	None	13107	1799	116144	No_constitutive_exon_found_in_species
CGCAATGATGTTTCATGGGCAGTCATGGTTGCTGGTTATGTGGGACACAGGT	8787790	8788215	8787740	8787792	1	17	VIT_17s0000g07830	8786987	8791406	None	13107	1799	116144	No_constitutive_exon_found_in_species
TGAAATAAGCTTTGCTGACCTTAATTATGCAACCTTTTCTTAATGGGCAGGC	8903507	8903656	8903706	8903654	-1	17	VIT_17s0000g07930	8903186	8905249	None	13107	1799	116144	No_constitutive_exon_found_in_species
TGGTTAGCTGGGAGAGTAAGCCAGTCGGAGGAAGAGAAAGGGAAAGAGAGCG	9600481	9601123	9600431	9600483	1	17	VIT_17s0000g08400	9599236	9601123	None	13107	1799	116144	No_constitutive_exon_found_in_species
TTTGTTATAATTTTCTGTTTCTGATCATGTGCCCATGCATGGGTATGAAGAC	9842016	9842143	9841966	9842018	1	17	VIT_17s0000g08550	9841307	9843240	MYB98	13107	1799	116144	No_constitutive_exon_found_in_species
GTTTTTCCGTACTCCCATCTCATTATCTTGTTTAATCACAACGGGTGCAGCT	10401915	10401994	10402044	10401992	-1	17	VIT_17s0000g08920	10401071	10403551	None	13107	1799	116144	No_constitutive_exon_found_in_species
GCTAAAGCTAAGGGGGGGGTGCTGATGTTTTTGTGGGTGGATGGGCGCAGGG	10401071	10401446	10401496	10401444	-1	17	VIT_17s0000g08920	10401071	10403551	None	13107	1799	116144	No_constitutive_exon_found_in_species
CTTATGTTTTAATTTTTGTTTTTGTGTGTTTTGTGTTGGGGGAATGTTAGGG	10460180	10460242	10460130	10460182	1	17	VIT_17s0000g08940	10459787	10483349	ATFIP37	13107	1799	116144	No_constitutive_exon_found_in_species
TTGGTATGAAAAATTGAAATGGGTATTCATGGATTCTTTGGGAATTGCAGGT	10650745	10651487	10650695	10650747	1	17	VIT_17s0000g09080	10650212	10651994	None	13107	1799	116144	No_constitutive_exon_found_in_species
AAAGAAAGTTCATTGTGAGTGATTTCTGGGCTATTTGGGTGTTGGGAAAGTT	10669844	10671615	10671665	10671613	-1	17	VIT_17s0000g09090	10669626	10672588	None	13107	1799	116144	No_constitutive_exon_found_in_species
GTGCTTGAAATAATGTATTGACCCAGTGTTTTTGATGGTTGTGGGTGCAGCC	10672865	10673193	10673243	10673191	-1	17	VIT_17s0000g09100	10672865	10682320	None	13107	1799	116144	No_constitutive_exon_found_in_species
CTTTTCATAATCTCTTCCTGATACTTGGGGTTCCCATGTGAGGGAAACAGTT	10824090	10824257	10824040	10824092	1	17	VIT_17s0000g09230	10820978	10825182	None	13107	1799	116144	No_constitutive_exon_found_in_species
TAATTGTTTGTAAAACGTTGTGAATCATCCTTGATGATGTGGGGAATCAGAT	10979595	10979823	10979873	10979821	-1	17	VIT_17s0000g09380	10966251	10980394	WNK3	13107	1799	116144	No_constitutive_exon_found_in_species
ATACATAAATTGTGTTTGGAGCTAATAAATAAATTTATCTTGGGATGCAGAG	11510023	11510166	11509973	11510025	1	17	VIT_17s0000g09700	11508744	11511752	None	13107	1799	116144	No_constitutive_exon_found_in_species
CCATTTTTTATAGTTTTCTAATTTATTTTCCTTGTTTTGTTTGGGAATAGTG	12070100	12070210	12070260	12070208	-1	17	VIT_17s0000g10010	12031153	12098518	ATGSL08	13107	1799	116144	No_constitutive_exon_found_in_species
TTCTTTTTCCACCAAGTCAGGTTGCATTGCTAGACTATGGGCAAGTGAAGGA	12514192	12514282	12514142	12514194	1	17	VIT_17s0000g10260	12508402	12516342	None	13107	1799	116144	No_constitutive_exon_found_in_species
TTGACCTTAACTGTGTAAAAATTTCCTTATTATGTTGTTGGGTATGGTAGGC	12515419	12515564	12515369	12515421	1	17	VIT_17s0000g10260	12508402	12516342	None	13107	1799	116144	No_constitutive_exon_found_in_species
CAGGCGTAATGAGAAGATTGCTTGCTACGTCACTGTCAGGGGCGAGAAAGCA	14689089	14689225	14689275	14689223	-1	17	VIT_17s0053g00180	14688735	14689464	None	13107	1799	116144	No_constitutive_exon_found_in_species
GTCGTTGGGAGTAAGCTGGGGCAGTAAGAAATCTAAGAGGGTGTAAACAGAG	15247708	15247875	15247658	15247710	1	17	VIT_17s0053g00480	15234882	15247875	None	13107	1799	116144	No_constitutive_exon_found_in_species
GATTGGGGATTTTTGATTGTGGTGGTTTGGTGGTGAATTGAATAGGGTAGGG	15570529	15570636	15570479	15570531	1	17	VIT_17s0053g00590	15569451	15573868	None	13107	1799	116144	No_constitutive_exon_found_in_species
GACCATTTGGACTTCATTCTCATTCTTTTGAATCTTTTTTGGGGCCATAGGG	16119377	16119483	16119533	16119481	-1	17	VIT_17s0053g00750	16119130	16147701	None	13107	1799	116144	No_constitutive_exon_found_in_species
TATTCATATTTTGTTGTAGTTTTGTAACAACGGAAACATGGGTGGTGCAGAT	16976107	16976521	16976571	16976519	-1	17	VIT_17s0053g01010	16976107	16982350	None	13107	1799	116144	No_constitutive_exon_found_in_species
GATCATGCGTCCATCCATTTGGCAACTACATGGATCACCAGGGACGCGAGGC	17088018	17088455	17087968	17088020	1	17	VIT_17s0053g01080	17077435	17089089	None	13107	1799	116144	No_constitutive_exon_found_in_species
GGCTGTTTGGGGTGTACGATATCTCATAAGAGGGAATTGTAGGGGTTTAGTC	70037	70108	69987	70039	1	18	VIT_18s0122g00040	67802	70298	None	13107	1799	116144	No_constitutive_exon_found_in_species
GGTATTTCTGAATAAATATATTCCCTTTGTTCCTCTGTGTGGGAGTTCAGGA	180407	180558	180608	180556	-1	18	VIT_18s0122g00160	178833	216908	None	13107	1799	116144	No_constitutive_exon_found_in_species
TTTATTTTTGGATCTGTAACTTCTAACCCTTGGGTGGGCTGTGGATGCAGTC	301750	302056	302106	302054	-1	18	VIT_18s0122g00280	299052	304803	None	13107	1799	116144	No_constitutive_exon_found_in_species
CTGACTGTAGAGTGACTTTGTTTCCTTGGTATTTTGTATGGAGGGGTTAGGT	525974	526098	525924	525976	1	18	VIT_18s0122g00660	524898	531374	None	13107	1799	116144	No_constitutive_exon_found_in_species
TTTTGATTTAAAAAAGGTAAAGCACATACTAACCTTCAAACGGGTTAAAGGT	648314	648488	648538	648486	-1	18	VIT_18s0122g00910	646525	652078	None	13107	1799	116144	No_constitutive_exon_found_in_species
TGACAATAAATATGAAGAACTAATTTAATGAAAAAACTTTGATTGGGCAGGG	647609	647670	647720	647668	-1	18	VIT_18s0122g00910	646525	652078	None	13107	1799	116144	No_constitutive_exon_found_in_species
ACTTGTTCTTCAATCGTGATGGCACTGAATCTCACTCTTTCTGGGAACAGAA	751816	751904	751954	751902	-1	18	VIT_18s0122g01080	749992	760218	None	13107	1799	116144	No_constitutive_exon_found_in_species
ATTCCTTAAAGTGGTGTTTTCCTCTCTCACTTGTAATTTTGGGAATGTAGGA	773399	773493	773349	773401	1	18	VIT_18s0122g01130	767917	780302	None	13107	1799	116144	No_constitutive_exon_found_in_species
AAAATTCTTTAGAGAGGTAATTAATGATATCGTATTTTGATGGGAACCAGGC	808058	808154	808204	808152	-1	18	VIT_18s0122g01190	807720	809475	None	13107	1799	116144	No_constitutive_exon_found_in_species
CATCAAATTGTTCTTTGGAACCTGAGACTTGCACAATTTGGATGGGTTAGGA	913007	913309	913359	913307	-1	18	VIT_18s0122g01290	908402	914042	None	13107	1799	116144	No_constitutive_exon_found_in_species
GTTTTTATGAAGTGTTGAATGTTTCTTTATGTTCTATGCGGGTGAATTAGAG	960636	960713	960763	960711	-1	18	VIT_18s0122g01370	949048	961326	None	13107	1799	116144	No_constitutive_exon_found_in_species
GCTTTTATCATTCGGATGCTTGATTTTCAATTTGTTTTTGGGCATGGCAGGG	1171195	1172149	1171145	1171197	1	18	VIT_18s0001g00130	1170214	1172149	None	13107	1799	116144	No_constitutive_exon_found_in_species
TCGGTTTTTTAGGGTTTCATGCGTAATTATTGTTGAGTTTTGGGTGGCAGGA	1204890	1205026	1204840	1204892	1	18	VIT_18s0001g00180	1204363	1214937	None	13107	1799	116144	No_constitutive_exon_found_in_species
TTTATTTGACCTGTTGGTTCTATCTGTTGATGATTGTGTTTGGGGAGCAGAG	1365921	1366027	1365871	1365923	1	18	VIT_18s0001g00490	1365477	1370686	ECH2	13107	1799	116144	No_constitutive_exon_found_in_species
TAAACGCAGTTTCGAATCGAAAGTTTCAGTAGATGATAGGGAAGATGTAGAA	1434778	1434996	1434728	1434780	1	18	VIT_18s0001g00580	1434097	1436613	None	13107	1799	116144	No_constitutive_exon_found_in_species
TGTTGACTATCGTATATCTTCACTGTTTGGTTTTGAATTGGGAACGGGAGTG	1446640	1446695	1446745	1446693	-1	18	VIT_18s0001g00630	1446640	1449245	None	13107	1799	116144	No_constitutive_exon_found_in_species
TGAAAAAAATCATTCAACTTAGTTGTTATACTACATTTTTTGATGGGCAGTA	1551985	1552072	1552122	1552070	-1	18	VIT_18s0001g00800	1550511	1554616	None	13107	1799	116144	No_constitutive_exon_found_in_species
TTGATTTGGGTGTTTTGGTTGATTTTAAAAATGTTTTGCGGGGGAAGAAGAT	1752800	1752923	1752750	1752802	1	18	VIT_18s0001g01090	1752552	1758037	None	13107	1799	116144	No_constitutive_exon_found_in_species
AGAGGATTAGGATTTTTTGTTCATTTGTTTCCTCGTTATTTGGGATGTAGAG	1772944	1773135	1772894	1772946	1	18	VIT_18s0001g01120	1772270	1777402	None	13107	1799	116144	No_constitutive_exon_found_in_species
TCAGTAGAATATATGGAGAGTCTGATTCTGATTCAAATCTGGGCATACAGGC	1782576	1782971	1782526	1782578	1	18	VIT_18s0001g01140	1780342	1782971	None	13107	1799	116144	No_constitutive_exon_found_in_species
TTATTCATCTCATCTTGTATACATGGTTCTATGCAATTTCTGGGAGACAGGC	1785274	1785428	1785478	1785426	-1	18	VIT_18s0001g01160	1784959	1786659	None	13107	1799	116144	No_constitutive_exon_found_in_species
GACTTTTCTCAATAATGCTGTGTTTTCTTGATGTTTTCTGGGCATGGCAGAT	1913062	1913103	1913153	1913101	-1	18	VIT_18s0001g01350	1897392	1914523	None	13107	1799	116144	No_constitutive_exon_found_in_species
TTCACTCCTCACCACCCACCAGTGCTTGAATTAACCGTCGATAGGGAGAGAG	2075168	2075585	2075635	2075583	-1	18	VIT_18s0001g01510	2075168	2084464	None	13107	1799	116144	No_constitutive_exon_found_in_species
ATAGTCATATATTTCCATTAATATCTTTCATTATTTGGGTAAATAATCAGGC	2176487	2177070	2176437	2176489	1	18	VIT_18s0001g01590	2174966	2177070	None	13107	1799	116144	No_constitutive_exon_found_in_species
CTACGTTTTTGGATGCTCCTATTTTTATCAAAGAGGGGGAAACCAGAGAGCC	2328861	2329088	2328811	2328863	1	18	VIT_18s0001g01810	2324023	2335447	MEI1	13107	1799	116144	No_constitutive_exon_found_in_species
CCACTTCTTCACACACAGCTATTAATTTAATTGATAATTTGTGGGGACAGGT	2515505	2515687	2515455	2515507	1	18	VIT_18s0001g02120	2513738	2517442	None	13107	1799	116144	No_constitutive_exon_found_in_species
TTCAGTGAATTTCTTTTATCCAAAATTTAATTGATAATTTTTGGGGACAGGT	2520109	2520293	2520059	2520111	1	18	VIT_18s0001g02130	2519566	2521025	None	13107	1799	116144	No_constitutive_exon_found_in_species
ATTTATTTATTATGTTTCCATTGAATTGAATTGGTGATTGGAGGGGTCAGGT	2527743	2527925	2527693	2527745	1	18	VIT_18s0001g02140	2521401	2529629	None	13107	1799	116144	No_constitutive_exon_found_in_species
CAAATTAAAATCTAGTGTATACTTACCAACAAACTTTTGATGGGGTGTAGAA	2528633	2528738	2528583	2528635	1	18	VIT_18s0001g02140	2521401	2529629	None	13107	1799	116144	No_constitutive_exon_found_in_species
ATACATAGAATGCTGATGTGAAAATATTCTAATAATTGGGGATGGGCAAGAT	2584037	2584523	2583987	2584039	1	18	VIT_18s0001g02200	2573307	2584831	OGG1	13107	1799	116144	No_constitutive_exon_found_in_species
ATTCTCACTCATTCTTCATATTCTAATGCTATTTTTTCTGGGATTAACAGTA	2600499	2600612	2600662	2600610	-1	18	VIT_18s0001g02220	2592071	2601990	None	13107	1799	116144	No_constitutive_exon_found_in_species
TAAGTGGCAGAAATTTCCATCATTCTGAAGTTACTTCAATTGGGTGACAGGT	2821130	2821208	2821080	2821132	1	18	VIT_18s0001g02550	2813208	2821688	None	13107	1799	116144	No_constitutive_exon_found_in_species
AAATTTTTTGAATTTATTGGGGAATTCTGAATTGAATGATGTGGGCGTAGGT	2884174	2884279	2884329	2884277	-1	18	VIT_18s0001g02700	2881699	2884919	CH1	13107	1799	116144	No_constitutive_exon_found_in_species
AAGGCATTTTTGGTCTCCTCATTTCTATCATTATTTTTTGGGAATTGCAGAT	2882822	2882935	2882985	2882933	-1	18	VIT_18s0001g02700	2881699	2884919	CH1	13107	1799	116144	No_constitutive_exon_found_in_species
CATTTGTATTGCTATATATCTCTAATGAAGTTACTGACATACAAGGGCAGAT	3117739	3117777	3117689	3117741	1	18	VIT_18s0001g03100	3109636	3133804	None	13107	1799	116144	No_constitutive_exon_found_in_species
ATCATCATTTCACCTCTCTTGAGTCTCTACATTTTGTGGGAGTGATGCAGGT	3131670	3131760	3131620	3131672	1	18	VIT_18s0001g03100	3109636	3133804	None	13107	1799	116144	No_constitutive_exon_found_in_species
TATGATTTTAAGAAATTTTGAGTTCTGAAATATTTTGGTGGTGGGTGCAGTT	3380992	3381250	3381300	3381248	-1	18	VIT_18s0001g03540	3380454	3383288	LAX3	13107	1799	116144	No_constitutive_exon_found_in_species
AATCGTGTAATTTTACTTGTGATAAATTGAGTCCTTTTGGGAAATTACAGGA	3979294	3979396	3979446	3979394	-1	18	VIT_18s0001g04760	3976113	3980165	None	13107	1799	116144	No_constitutive_exon_found_in_species
TAGTCTCCTGAAGAGAGAGATTGGACTAATGCTGCCCAACCACAAGGGAGAA	4033184	4033755	4033805	4033753	-1	18	VIT_18s0001g04850	4033184	4034494	None	13107	1799	116144	No_constitutive_exon_found_in_species
AGAAAAATATATGTTTTTGTTTTGATGGAATCACCTGTGCTAATGGGCAGTT	4414536	4414832	4414486	4414538	1	18	VIT_18s0001g05640	4407515	4416666	None	13107	1799	116144	No_constitutive_exon_found_in_species
TTCTTTCTACAGAACATCTAAGTTCTGACATATCTTAATATGATGGGCAGGG	4466845	4467271	4467321	4467269	-1	18	VIT_18s0001g05740	4465942	4475083	None	13107	1799	116144	No_constitutive_exon_found_in_species
TTAGAGATATTTTTTTGGAAGGGGGTCCCGCAGACCGTCAAGGGGCACAGAT	4589573	4589855	4589523	4589575	1	18	VIT_18s0001g06000	4586570	4589855	None	13107	1799	116144	No_constitutive_exon_found_in_species
TGACGATCAGTGAAAGGTAAAATGGGATGACTTGGTTTTGTGATGGGCAGAT	4739391	4739536	4739586	4739534	-1	18	VIT_18s0001g06320	4738322	4739992	None	13107	1799	116144	No_constitutive_exon_found_in_species
TCAAATCCTATGGGAACGTGGAGATTTTATTATGGAATTGGTGGGTGCAGTT	4738517	4738721	4738771	4738719	-1	18	VIT_18s0001g06320	4738322	4739992	None	13107	1799	116144	No_constitutive_exon_found_in_species
TCTTGAATGTGCTGATTTTACTGAAAGCTTTTGTGTGGGTGCGTGTGAAGTG	4760680	4761006	4760630	4760682	1	18	VIT_18s0001g06360	4760149	4762878	None	13107	1799	116144	No_constitutive_exon_found_in_species
GTTTTGTTTTTATTGTTGACGAAAGTTGATTGATCGGTGGTGGGGTATAGGA	4761464	4761547	4761414	4761466	1	18	VIT_18s0001g06360	4760149	4762878	None	13107	1799	116144	No_constitutive_exon_found_in_species
GTAGAAGTTGTAAAATTGAAATTAACAGAGATTGTGTGGGGTTGAGGTAGGA	4794271	4794418	4794468	4794416	-1	18	VIT_18s0001g06410	4791621	4794578	None	13107	1799	116144	No_constitutive_exon_found_in_species
AGTTTTTGTCTGGATAACATAACCAATGGTGTAACATTTTGGGAAGGCAGTT	4950306	4950405	4950256	4950308	1	18	VIT_18s0001g06520	4900036	4954270	ATISA3	13107	1799	116144	No_constitutive_exon_found_in_species
TCTTGGCACTGCGACTTCAAGGGAGAAGGAGAAGGAGTAGGAGAGGGGAGAG	5169764	5170518	5169714	5169766	1	18	VIT_18s0001g06950	5169727	5171215	None	13107	1799	116144	No_constitutive_exon_found_in_species
TCATTTGGTGTCATCCTGAATCATTACTTTGCCATTTTGTAACTGGGCAGAG	5984000	5984345	5983950	5984002	1	18	VIT_18s0001g07710	5964137	6029045	None	13107	1799	116144	No_constitutive_exon_found_in_species
ATTTACTAATTTCTCCTTGAGGTTCTGACTTGCTGAGGCCGTGTGGGCAGGG	6008245	6008459	6008195	6008247	1	18	VIT_18s0001g07710	5964137	6029045	None	13107	1799	116144	No_constitutive_exon_found_in_species
TGCCAAAAAATTGTAGTTTTACATTCTTCTGCTGTCTGTTGAACTGGGAGCA	6484286	6484362	6484236	6484288	1	18	VIT_18s0001g08020	6473674	6486586	None	13107	1799	116144	No_constitutive_exon_found_in_species
TAAGCTAATTTCTGTACTTATATGTTCGGATAATGTCCCAAATGGGTTAGGT	6896301	6896414	6896251	6896303	1	18	VIT_18s0001g08430	6893296	6896731	None	13107	1799	116144	No_constitutive_exon_found_in_species
GAAGCCAGTTTCTGTGCTTATATGTTCTGACAATTTCCCAAATGGGTTAGGT	6910203	6910316	6910153	6910205	1	18	VIT_18s0001g08450	6907177	6910553	None	13107	1799	116144	No_constitutive_exon_found_in_species
TAAGGCTAGTTCTCACTTAATTTGGATCTTTATTATAACGCTGGGCGAAGGC	7010278	7010365	7010228	7010280	1	18	VIT_18s0001g08560	7009563	7015534	None	13107	1799	116144	No_constitutive_exon_found_in_species
TATGGGCGAAATATTTTTGATGCTTCAACTAAACCTTTTTGGGTAATCAGCA	7130715	7130821	7130665	7130717	1	18	VIT_18s0001g08680	7121642	7146931	ATPRP40A	13107	1799	116144	No_constitutive_exon_found_in_species
TAAATTCGATTTTTTTCATGTATTAATTCTATTTTGGGGTTTGGAAACAGTG	7336655	7336769	7336605	7336657	1	18	VIT_18s0001g08840	7333924	7337286	None	13107	1799	116144	No_constitutive_exon_found_in_species
GTATTTAATAGAGGCTATCTGATGGTATGTTGCTTTTGGTTTGGGGGCAGGT	7729458	7729569	7729619	7729567	-1	18	VIT_18s0001g09220	7722664	7729913	APT1	13107	1799	116144	No_constitutive_exon_found_in_species
GTTCATCTGTTAAACTGCACATGCTAAATTGATTAACTTGATGGGTGCAGAT	7758610	7758727	7758777	7758725	-1	18	VIT_18s0001g09260	7749436	7763466	QWRF9	13107	1799	116144	No_constitutive_exon_found_in_species
TATTCTGAATTTGTACATTTATTATTATTATTCTTTGGTTATGGGTATAGGA	7799458	7799564	7799408	7799460	1	18	VIT_18s0001g09310	7798157	7812757	None	13107	1799	116144	No_constitutive_exon_found_in_species
ACACTTTTGTTACATCTTACACATCTACTTTAGTTTTGGGATGGTAACAGTC	7923523	7923680	7923730	7923678	-1	18	VIT_18s0001g09470	7918125	7925289	None	13107	1799	116144	No_constitutive_exon_found_in_species
ATAGCTTTATACAAATGGTGAGCCAGCTTCATACAAGGGAATGACAAAAGCA	8023773	8023796	8023846	8023794	-1	18	VIT_18s0001g09610	8020875	8028101	None	13107	1799	116144	No_constitutive_exon_found_in_species
TGAAAATGGGTCATTGAAGTTTTTGCTATGGTTTGCCTTCGTACTGGGAGTT	8196677	8197702	8197752	8197700	-1	18	VIT_18s0001g09800	8196677	8199086	None	13107	1799	116144	No_constitutive_exon_found_in_species
GCTGGCTTCTCTGAAATCACCTAAAGAATGTTGATTGTTTTATGGGGCAGGT	8259324	8259542	8259274	8259326	1	18	VIT_18s0001g09870	8258031	8260204	None	13107	1799	116144	No_constitutive_exon_found_in_species
TGATTTTGATCATGCAATAAAATTGATGGACTGTGGGAATGGGTGGACAGGT	8269225	8269503	8269175	8269227	1	18	VIT_18s0001g09880	8266868	8269503	None	13107	1799	116144	No_constitutive_exon_found_in_species
ATATTTTGGCCCTGAGACTGAGTCCATATACTGACCTGATTGGGATGCAGGT	8734945	8735239	8734895	8734947	1	18	VIT_18s0001g10410	8731498	8735239	None	13107	1799	116144	No_constitutive_exon_found_in_species
TTTGATTTTTGGTTTCTGATGGAAGTTCATTAATCTGGACGGGGGTGCAGGG	8855958	8856238	8855908	8855960	1	18	VIT_18s0001g10520	8855183	8856238	ATSCP2	13107	1799	116144	No_constitutive_exon_found_in_species
TTAGGGTTTTTCAATTTGTTTTCTTTTGATTTGGGGATTGGGAATAATAGGG	9090621	9090799	9090849	9090797	-1	18	VIT_18s0001g10820	9085974	9091140	None	13107	1799	116144	No_constitutive_exon_found_in_species
CTTCTTCTGTCCTTGTCTACCATTTATACTGACACAAAGGGTAAATACAGGA	9102270	9102443	9102493	9102441	-1	18	VIT_18s0001g10830	9101814	9105297	None	13107	1799	116144	No_constitutive_exon_found_in_species
TTCTTCTGTTCCTTGTCTACCACTGATACTGACACAAAGGGTAAATACAGGA	9115546	9115719	9115769	9115717	-1	18	VIT_18s0001g10850	9115363	9117349	None	13107	1799	116144	No_constitutive_exon_found_in_species
TTCTTCTGTTCCTTGTCTACCACTGATACTGACACAAAGGGTAAATACAGGA	9148011	9148184	9148234	9148182	-1	18	VIT_18s0001g10870	9147784	9149815	None	13107	1799	116144	No_constitutive_exon_found_in_species
TTCTTCTGTTCCTTGTCTACCACTGATACTGACACAAAGGGTAAATACAGGA	9187542	9187715	9187765	9187713	-1	18	VIT_18s0001g10900	9187359	9188756	None	13107	1799	116144	No_constitutive_exon_found_in_species
TTCTTCTGTTCCTTGTCTACCACTGATACTGACACAAAGGGTAAATACAGGA	9220962	9221135	9221185	9221133	-1	18	VIT_18s0001g10910	9220735	9222889	None	13107	1799	116144	No_constitutive_exon_found_in_species
TGATTTTAAGTTGTGTTCACCATTGATATATTGCATTTCTGTGGGAGCAGCA	9312683	9313005	9312633	9312685	1	18	VIT_18s0001g10990	9306604	9313005	None	13107	1799	116144	No_constitutive_exon_found_in_species
TGATTTTAAGTTGTGTTCACCATTGATATATTGCATTTCTGTGGGAGCAGCA	9338711	9339866	9338661	9338713	1	18	VIT_18s0001g11030	9336601	9346056	None	13107	1799	116144	No_constitutive_exon_found_in_species
GCAACCCACTGCTAATGGAAGAAGTGATGGGTGATGTTTGGGATGTGCAGGG	9421971	9422079	9422129	9422077	-1	18	VIT_18s0001g11100	9420351	9423762	None	13107	1799	116144	No_constitutive_exon_found_in_species
TCACTCCATCCTTTTTCTTCTTCAGTGTAAATATATTTGGGATGTGGAAGGA	9425431	9425515	9425565	9425513	-1	18	VIT_18s0001g11110	9425431	9427155	None	13107	1799	116144	No_constitutive_exon_found_in_species
TCTATAGATGTTGATGTTGATGAATGGGTATTGGTTGATGGGGGTTGCAGAT	9628251	9628412	9628462	9628410	-1	18	VIT_18s0001g11320	9625485	9628671	GA3	13107	1799	116144	No_constitutive_exon_found_in_species
TGAATGTCAGAATTGTAGGTTTTTGCTGAGAGATGGTTTGGGATATGCAGGC	9653222	9653301	9653172	9653224	1	18	VIT_18s0001g11330	9650133	9653301	None	13107	1799	116144	No_constitutive_exon_found_in_species
TTCAATTTTGTTGTACTCTAATCTTGTTCTCTCGTTAACTTGGGGATCAGAT	9694817	9694914	9694767	9694819	1	18	VIT_18s0001g11390	9692567	9695345	None	13107	1799	116144	No_constitutive_exon_found_in_species
TTGAAACATATTCTGACATATGTTGTTGACATTGATGGGGATATAGACAGGC	10132598	10132619	10132669	10132617	-1	18	VIT_18s0001g11870	10132598	10143113	None	13107	1799	116144	No_constitutive_exon_found_in_species
ATTTCGAATTAATGTTCAGTTATTTCCCCCCATTTTTTTTGGGAGTGTAGTG	10435762	10435914	10435712	10435764	1	18	VIT_18s0001g12250	10435489	10445249	None	13107	1799	116144	No_constitutive_exon_found_in_species
TGTTATTATCCTTGGCATGTTTTATAATTAAAATTTTGGTGGGTTGATAGAT	10666733	10667004	10667054	10667002	-1	18	VIT_18s0001g12470	10663514	10668547	None	13107	1799	116144	No_constitutive_exon_found_in_species
CAGGGCCTGTGCTTGGGGACAATGACCGGGATTTGAAGTGGGATTTGAAGTG	10780120	10780434	10780070	10780122	1	18	VIT_18s0001g12570	10766959	10780434	None	13107	1799	116144	No_constitutive_exon_found_in_species
GTCCATGACCTTTCTTCTTCATTCTTTCTTTCCTTTCTTGGGTTCAAAAGGG	10937505	10937700	10937455	10937507	1	18	VIT_18s0001g12830	10937040	10940329	None	13107	1799	116144	No_constitutive_exon_found_in_species
ATGAAGATATTTTTGCTGGATATTTAATGAACACTGAATTGATGGGACAGGC	10969823	10970004	10970054	10970002	-1	18	VIT_18s0001g12870	10968172	10971522	CYP722A1	13107	1799	116144	No_constitutive_exon_found_in_species
CTTATTTTACTCCTCTCCCTATTGACTTCACCTTTTTTTCTGGGAAGCAGCC	11014861	11014972	11014811	11014863	1	18	VIT_18s0001g12910	11011978	11016761	None	13107	1799	116144	No_constitutive_exon_found_in_species
ACTTTGGTCTCTCTGACATGGGAATGTAATCACCTTTTTCTGGGTAGCAGGC	11259886	11260014	11260064	11260012	-1	18	VIT_18s0001g13200	11256652	11261569	CKX5	13107	1799	116144	No_constitutive_exon_found_in_species
GTGGGCTTAATTGGGGTTTTGAAAGTGAAATGTTGATGGGAAAATTGCAGGG	11385067	11385219	11385269	11385217	-1	18	VIT_18s0001g13360	11384284	11387145	WAT1	13107	1799	116144	No_constitutive_exon_found_in_species
GGTTTACCTTTTTGTCTATCATTGTTTGCTAATGAAGAATGGGCGTGCAGAG	11750819	11750887	11750769	11750821	1	18	VIT_18s0001g13750	11750153	11761059	None	13107	1799	116144	No_constitutive_exon_found_in_species
GCTCTTTTCGTAAAGTCATGGTAACAAACACTCAAGTGCTAATGGGGCAGGA	12136486	12137010	12137060	12137008	-1	18	VIT_18s0001g14080	12136486	12140512	None	13107	1799	116144	No_constitutive_exon_found_in_species
GGGGCAGAATAATATAATTAATTAACTCTGCATTCGATTGACGTGGGCAGTA	12304583	12305027	12304533	12304585	1	18	VIT_18s0001g14310	12303076	12305027	None	13107	1799	116144	No_constitutive_exon_found_in_species
AAAAAGTATTTGTTTTGCATTATTTTTGGTTGGGTGGGTGGGGCGTGAAGGA	12307191	12307323	12307141	12307193	1	18	VIT_18s0001g14320	12306643	12309420	None	13107	1799	116144	No_constitutive_exon_found_in_species
GAAAATGAGGAAAATTGATATTAAAACTTTCTTCTATCTTGGGTGTGCAGTT	12337144	12338037	12338087	12338035	-1	18	VIT_18s0001g14360	12337144	12340985	None	13107	1799	116144	No_constitutive_exon_found_in_species
TCTAGTCTAACACATATACCATAATATTGAAAATTTGGGGAAAATGGCAGGA	12364011	12364155	12364205	12364153	-1	18	VIT_18s0001g14390	12362496	12370721	None	13107	1799	116144	No_constitutive_exon_found_in_species
ATGTATTGTCCATTTCTTAACTTGGTTTTCATTTTTGGGTCAAAAATCAGTC	12854831	12855065	12854781	12854833	1	18	VIT_18s0001g14790	12853194	12855945	None	13107	1799	116144	No_constitutive_exon_found_in_species
ATGTATTGTCCATTTCTTAACTTGGTTTTCATTTTTGGGTCAAAAATCAGTC	12860336	12860570	12860286	12860338	1	18	VIT_18s0001g14800	12859138	12862545	None	13107	1799	116144	No_constitutive_exon_found_in_species
AAGATAGAATTTATTGGTGATGTTTTTGTTAAATTTGGGAATGGAGACAGGC	12955913	12956365	12955863	12955915	1	18	VIT_18s0001g14910	12954422	12956365	None	13107	1799	116144	No_constitutive_exon_found_in_species
AACTGTTATTTTTTTTCTTTCTTTCTTCTGTTTTTTGGGGATATAGACAGGA	13039202	13039474	13039152	13039204	1	18	VIT_18s0001g15010	13037310	13042185	None	13107	1799	116144	No_constitutive_exon_found_in_species
TATAAAATGCCCATATGTAACGGACTCTGTTTAACTTTGTGGGTGTATAGGA	13540489	13540815	13540865	13540813	-1	18	VIT_18s0001g15410	13539134	13541625	None	13107	1799	116144	No_constitutive_exon_found_in_species
TCCTTTATCAGTTTGGTGTAGTGGTTAACTGGGTGTGTATGGGATTGTAGCT	13582586	13582723	13582536	13582588	1	18	VIT_18s0001g15450	13581958	13584888	ADH1	13107	1799	116144	No_constitutive_exon_found_in_species
TAATGTGTTTACTTTTGGAAATGGCACTAATTATATGTGGGGTGAAACAGAT	15923547	15923950	15924000	15923948	-1	18	VIT_18s0076g00250	15923547	15925964	None	13107	1799	116144	No_constitutive_exon_found_in_species
TCTATATTTGTTTGAGAAGAGTGAACTGAAAATATTGTCTAATTGGGCAGGC	16287173	16287367	16287417	16287365	-1	18	VIT_18s0076g00360	16285311	16288458	emb1075	13107	1799	116144	No_constitutive_exon_found_in_species
TTAACAAAAGATGAATGTGATGGCTGCATATTTGCTCGTTGTATTGGGAGGC	16297216	16297521	16297166	16297218	1	18	VIT_18s0076g00370	16296858	16297521	None	13107	1799	116144	No_constitutive_exon_found_in_species
CGACTTCACATTGAAGAGAAAGATGTTGATGAGAAGGGGCAATCAAGGAGTG	17544855	17545012	17545062	17545010	-1	18	VIT_18s0086g00280	17544603	17545629	None	13107	1799	116144	No_constitutive_exon_found_in_species
ATGCATTCCGTTCTAATCACTTCCTTTTTTCTTTTCTTTTTGGGATAAAGGT	17738304	17738395	17738445	17738393	-1	18	VIT_18s0086g00440	17738304	17740132	None	13107	1799	116144	No_constitutive_exon_found_in_species
TGTTTTGGGTTTTTGAAATAATTGTTTGAATGAATTTTTGGTGGGTGTAGAG	18145706	18145748	18145798	18145746	-1	18	VIT_18s0164g00020	18137012	18146891	None	13107	1799	116144	No_constitutive_exon_found_in_species
ATTATTGGTGCATTCATCTTGATTATTTTTTATTTTTTGGGAGATTGCAGGG	18992222	18992312	18992362	18992310	-1	18	VIT_18s0157g00180	18987544	19001784	SAMC1	13107	1799	116144	No_constitutive_exon_found_in_species
AGTGAAATTTTGGATAAGCTTTCTGACTCTGAGTTATGGGTGGATGCAAGGC	19145216	19145838	19145166	19145218	1	18	VIT_18s0072g00110	19143756	19150562	None	13107	1799	116144	No_constitutive_exon_found_in_species
TGAAGTTCTTTTTACTGGGAACTAAAATCCTTTCAAAATTGGGATGATAGGG	19481500	19482162	19482212	19482160	-1	18	VIT_18s0072g00310	19481500	19490855	PTB3	13107	1799	116144	No_constitutive_exon_found_in_species
CTGGAAGTGGGGAATCAATTTGTTGTCGTGCGGTTGTCTTGCGGGTGAAGAT	19649299	19649358	19649408	19649356	-1	18	VIT_18s0072g00440	19629025	19649753	UGT80B1	13107	1799	116144	No_constitutive_exon_found_in_species
AATTAGTTTGTAAAACTATCGAATCATTCACATTTGGGTTCAAAAATCAGGT	19872023	19872062	19872112	19872060	-1	18	VIT_18s0072g00640	19871772	19873053	None	13107	1799	116144	No_constitutive_exon_found_in_species
GGACATGGGTGCCCTAAAAGTAGGACATGTGGGGGAGGGGTTGAGTGAAGAC	20989508	20989590	20989640	20989588	-1	18	VIT_18s0072g01240	20989272	20993698	None	13107	1799	116144	No_constitutive_exon_found_in_species
TTTGAAGCAAGATTCTTGTCATAGTGGGACTTCACAGGGACAGCACAAAGGA	21293034	21293370	21293420	21293368	-1	18	VIT_18s0075g00130	21278126	21300847	None	13107	1799	116144	No_constitutive_exon_found_in_species
TTTAAAAAAAAAAAAAAAAAAAAAAAGGGGGGGCCCGGGGGGGGGGAAAGGT	21690630	21692058	21690580	21690632	1	18	VIT_18s0075g00300	21687839	21692058	None	13107	1799	116144	No_constitutive_exon_found_in_species
ATGGCATCATCACAAGTATCCAGCGTCACGTCACCAGAATCAGGGGGCAGAT	23383377	23384031	23383327	23383379	1	18	VIT_18s0117g00190	23364589	23402135	None	13107	1799	116144	No_constitutive_exon_found_in_species
ACTCTATCGGGCCCTTTCTCTTTCTAAATTTTTTAATATTTTGGGAACAGGT	23462220	23465483	23462170	23462222	1	18	VIT_18s0117g00250	23461969	23465483	None	13107	1799	116144	No_constitutive_exon_found_in_species
TCTCTGATATATTGCTCAAATTAATCCTGATGATTTTCTTGATTGGGAAGGT	24520170	24520430	24520120	24520172	1	18	VIT_18s0041g00170	24519597	24522308	None	13107	1799	116144	No_constitutive_exon_found_in_species
GTCCATTAAAGTGGATTGTTTTCCCTTTTCTTTGATAGGGATTTGAGAAGTT	24599463	24599574	24599624	24599572	-1	18	VIT_18s0041g00230	24598422	24599846	None	13107	1799	116144	No_constitutive_exon_found_in_species
CGGTAACATGTATGTTTTCTGTGGCGTGTTTGGATGGGGTGGGAAAACAGAT	24889964	24890106	24890156	24890104	-1	18	VIT_18s0041g00430	24889199	24892081	None	13107	1799	116144	No_constitutive_exon_found_in_species
TTTAGCCTACTAGTCTTGACCTCAAGAATAAGCCAATCTTGGGACAATAGGT	25256562	25256595	25256645	25256593	-1	18	VIT_18s0041g00720	25256562	25257046	None	13107	1799	116144	No_constitutive_exon_found_in_species
TAAGCTTCAGTAATCAGACTCCGAAGACTCTGAGTTAAAATGGGCTGAAGGT	25751370	25751652	25751320	25751372	1	18	VIT_18s0041g01130	25750955	25751986	None	13107	1799	116144	No_constitutive_exon_found_in_species
ATGATTTTACGGATCATTTATTCGTAAATTTGGATGGGATGGGGATTAAGAC	26121588	26121936	26121986	26121934	-1	18	VIT_18s0041g01380	26121588	26124946	None	13107	1799	116144	No_constitutive_exon_found_in_species
AAATCAACTTGAAGTCTAGCAACATAAAACAACTTTGGAAAGGGAATAAGGT	26402819	26402913	26402963	26402911	-1	18	VIT_18s0041g01570	26402819	26405256	None	13107	1799	116144	No_constitutive_exon_found_in_species
TAAGACTAGCTACTTATTAACTAGCTTTTTTTCCTCCTTGAATTGGGTAGGG	26579813	26580661	26580711	26580659	-1	18	VIT_18s0041g01750	26576659	26585729	None	13107	1799	116144	No_constitutive_exon_found_in_species
TATTTTTTGTGGAAAACATTGGTGATGGTTTTGGTGTGGGAAATATGCAGGA	27955535	27955699	27955485	27955537	1	18	VIT_18s0089g00210	27952656	27956129	None	13107	1799	116144	No_constitutive_exon_found_in_species
GTAGGTATGCTAAGATTTTATTTTTTATTTTTATTTTTTTATGGGTGTAGGT	28929444	28929532	28929394	28929446	1	18	VIT_18s0089g01040	28928370	28931151	None	13107	1799	116144	No_constitutive_exon_found_in_species
TTTATTGCAAAATCCAAACCTGAATATTTGAAGCTGGTGCTTGGGGGCAGGT	376841	376965	377015	376963	-1	19	VIT_19s0014g00380	375192	381850	None	13107	1799	116144	No_constitutive_exon_found_in_species
CATTCTGCATGGAAAACTATGATGAATTAAACTGTGAATAATGGGTGCAGTG	506887	506947	506997	506945	-1	19	VIT_19s0014g00500	501503	518217	None	13107	1799	116144	No_constitutive_exon_found_in_species
CATGTGGGGTGTGTTGCAGTTCTCTTCTTGGGAACCGGTTAACGGGATAGAT	640485	640526	640576	640524	-1	19	VIT_19s0014g00620	627396	642137	None	13107	1799	116144	No_constitutive_exon_found_in_species
GCACCGGGAATCAAATCAATGGCATGTTGTATGTCACGCATAGGAGGGAGTT	627396	627408	627458	627406	-1	19	VIT_19s0014g00620	627396	642137	None	13107	1799	116144	No_constitutive_exon_found_in_species
AGTGGGTTTGTTCAAAAAATGACTAGTAACAACCATTCCTTGGGAAGCAGGT	997064	997624	997014	997066	1	19	VIT_19s0014g00950	980795	997624	None	13107	1799	116144	No_constitutive_exon_found_in_species
TTTGCTATGTTGTGAACTGCAAGTTATGAAATTACTTTCGGGAAATGCAGGA	1330290	1330438	1330488	1330436	-1	19	VIT_19s0014g01190	1328455	1335364	None	13107	1799	116144	No_constitutive_exon_found_in_species
CCTCTGTTTCTGGTTCTGTCTTAGTTCTTAATGTTGGGTTGAAATGACAGTG	1351601	1351749	1351799	1351747	-1	19	VIT_19s0014g01240	1351601	1354447	None	13107	1799	116144	No_constitutive_exon_found_in_species
TGATGTAGTTATGGATATAGAAGGTGGGGATGACGAATTGGGCATCAAAGAG	1391248	1391855	1391905	1391853	-1	19	VIT_19s0014g01300	1391248	1393290	None	13107	1799	116144	No_constitutive_exon_found_in_species
CTGAGGAGAGGAGAGCCTCACAGCCCTTTATTGTGTGAACAGGGATAAAGGA	1493686	1494033	1493636	1493688	1	19	VIT_19s0014g01420	1489167	1494033	None	13107	1799	116144	No_constitutive_exon_found_in_species
ATCTTCTCTATATCTCTCCAATGCAGGATTTTGGATGGGAGATGGGGGAGTA	1547099	1547189	1547049	1547101	1	19	VIT_19s0014g01460	1528716	1547189	None	13107	1799	116144	No_constitutive_exon_found_in_species
TCTTTCTCCTTATGTGCAATTAAGGGATATAATTCCTGTAAGGGTTGCAGGT	1568360	1568556	1568606	1568554	-1	19	VIT_19s0014g01470	1566155	1570258	None	13107	1799	116144	No_constitutive_exon_found_in_species
CTTTAGGGTTTTGTATGGTTTATATGATTGTTCAATTGTTGGGATTACAGCT	1567350	1567555	1567605	1567553	-1	19	VIT_19s0014g01470	1566155	1570258	None	13107	1799	116144	No_constitutive_exon_found_in_species
GGCTGAATTTGGAGTGAGTGAGAAGGTGAGGTGAATGGGAGCATTAGAAGAT	1981266	1981293	1981343	1981291	-1	19	VIT_19s0014g01800	1981266	1985111	HGO	13107	1799	116144	No_constitutive_exon_found_in_species
AGGGCACAAGCTGACCTGCCCATTACCACGTGTTGTGGGATGAAAACAAGTT	2028198	2028509	2028148	2028200	1	19	VIT_19s0014g01840	2025038	2028509	None	13107	1799	116144	No_constitutive_exon_found_in_species
GCCCCATGAAGCTTGGATGGAACAATTACCGTATGCACCATTTGGGGAAGGC	2189196	2190012	2190062	2190010	-1	19	VIT_19s0014g02000	2189196	2190597	None	13107	1799	116144	No_constitutive_exon_found_in_species
CTTACTTGATCGCATTATATTTTTATGAATTCTTCAGGTGGGTTGTGAAGGG	2308722	2308762	2308812	2308760	-1	19	VIT_19s0014g02180	2307789	2308877	None	13107	1799	116144	No_constitutive_exon_found_in_species
GATTTGATGATTTTTTTCTGATGATTTTTTTTTCTGTGTTTGTGGGTAAGTT	2542022	2542990	2541972	2542024	1	19	VIT_19s0014g02460	2541728	2542990	None	13107	1799	116144	No_constitutive_exon_found_in_species
TTAGCAACTTAGCTTAACTTAATTTGCATTTTTAATGTATGGGGTTGCAGGC	3290998	3291110	3290948	3291000	1	19	VIT_19s0014g03140	3289866	3292771	None	13107	1799	116144	No_constitutive_exon_found_in_species
GTTGAATAACTGAAATGGGTGTTTGTTTTTTTGGGTTGTGAATTGGGTAGGG	3778466	3778628	3778678	3778626	-1	19	VIT_19s0014g03660	3777469	3778927	None	13107	1799	116144	No_constitutive_exon_found_in_species
ATGGGGCCTTTACAATTTATCTGCAAATTTTGTTTATGGGGGTCAAACAGGT	3824741	3824978	3824691	3824743	1	19	VIT_19s0014g03700	3814710	3826938	ATCNGC4	13107	1799	116144	No_constitutive_exon_found_in_species
ATTTTCTTGTGGTAGGTTATGGGATTTGCCTGACTTTTGGGGATTGGCAGGG	4111991	4112118	4112168	4112116	-1	19	VIT_19s0014g03920	4110639	4155052	None	13107	1799	116144	No_constitutive_exon_found_in_species
CAGGGCCCTAATGGAACTAGCCAGATTTTTATCTTGCAAGGGCCAACAAGGT	4301216	4301897	4301166	4301218	1	19	VIT_19s0014g04050	4296792	4304803	None	13107	1799	116144	No_constitutive_exon_found_in_species
TCCCTATGAGTTATAGAATGGATTAACTTGAGTGAGAAAAAACTGGGCAGAT	4543970	4544208	4544258	4544206	-1	19	VIT_19s0014g04240	4537060	4547073	None	13107	1799	116144	No_constitutive_exon_found_in_species
AATGTGCAATCAGTAAAATGGACTAACTTGACTGAGGAAAAACTGGGCAGAT	4556451	4556689	4556739	4556687	-1	19	VIT_19s0014g04270	4555845	4559630	None	13107	1799	116144	No_constitutive_exon_found_in_species
AATGCACGTTCAATATGTTATTAGTAAATGACCGAGGAAAAACTGGGCAGAT	4564154	4564392	4564442	4564390	-1	19	VIT_19s0014g04280	4563292	4572521	None	13107	1799	116144	No_constitutive_exon_found_in_species
AACAATCCAAGTAGTAGAACAAGTTAACTTGAATGATAAAAAATGGGCAGAT	4723090	4723114	4723164	4723112	-1	19	VIT_19s0014g04450	4723090	4725550	None	13107	1799	116144	No_constitutive_exon_found_in_species
ATAATCCATGTAGTACAATGAGTTAACTTGAATGATAAAAAAATGGGCAGAT	4909873	4910111	4910161	4910109	-1	19	VIT_19s0014g04600	4902835	4913336	None	13107	1799	116144	No_constitutive_exon_found_in_species
AATACGTAAAAGAAAATACTCGAGCTAACTTTCGGATGCATGGGGAACAGGT	4966856	4967119	4966806	4966858	1	19	VIT_19s0014g04660	4962666	4967556	None	13107	1799	116144	No_constitutive_exon_found_in_species
ATGCATTCTGTTCTAATCACTTCCTTTTTTCTTTTTTTTTTGGGATAAAGGT	5169617	5169829	5169567	5169619	1	19	VIT_19s0014g04830	5167088	5172519	None	13107	1799	116144	No_constitutive_exon_found_in_species
ATGTTGGCTATTTACATGCTGATTTTTATCTCTTCTATTTGTCTGGGAAGTC	6106706	6106866	6106916	6106864	-1	19	VIT_19s0177g00260	6105560	6115659	None	13107	1799	116144	No_constitutive_exon_found_in_species
TGTGAGTGTTCTCGGATTTTTGTTAATTTCTGATATTGACGTGTGGGTAGAA	6205139	6205237	6205287	6205235	-1	19	VIT_19s0177g00360	6198195	6205543	None	13107	1799	116144	No_constitutive_exon_found_in_species
TTTCTAATCATATGGTTACCTTTTGTTCTCCTTCATTCTGGGAATGCCAGAC	6251455	6251653	6251405	6251457	1	19	VIT_19s0090g00060	6246820	6252470	None	13107	1799	116144	No_constitutive_exon_found_in_species
CCTAATATTCATTTTAATTGATGCTCATGAAACTCTGTTGGGTGATGCAGGA	6293603	6293915	6293553	6293605	1	19	VIT_19s0090g00110	6281384	6293915	None	13107	1799	116144	No_constitutive_exon_found_in_species
CTTATTAGTTCATTTATACCAAATGTGGTGTTTTTGGTGGGTGACATAAGGC	6592157	6592283	6592333	6592281	-1	19	VIT_19s0090g00440	6587058	6593535	None	13107	1799	116144	No_constitutive_exon_found_in_species
AAATGCTATCCTCTTCAGAAGTTGCAGTCCGAACTCAATGTGGGTAACAGGC	6801110	6801146	6801196	6801144	-1	19	VIT_19s0090g00740	6801110	6803378	None	13107	1799	116144	No_constitutive_exon_found_in_species
CTTTATAATGTTGAATGAGTGATTATGCACTTCTGATGTCATGGGAGCAGAT	6807477	6807533	6807427	6807479	1	19	VIT_19s0090g00750	6806653	6809964	None	13107	1799	116144	No_constitutive_exon_found_in_species
CATGTATTGTTGGGTAGGAGAGAATCTCATGGTCTTGCCTTGGGATGCAGGT	6876681	6876742	6876792	6876740	-1	19	VIT_19s0090g00830	6870962	6877992	None	13107	1799	116144	No_constitutive_exon_found_in_species
TCTGTTTGGTAGCTATGAGGCATGGACCTTTAATCATGACAATGGGACAGCT	7081886	7081942	7081992	7081940	-1	19	VIT_19s0090g00970	7076143	7082843	None	13107	1799	116144	No_constitutive_exon_found_in_species
TCTTGCAGCTTACTCTTACATTTCCGTTCATAATCATTTTGGGATTGCAGAG	7230134	7230208	7230084	7230136	1	19	VIT_19s0090g01170	7228148	7230831	None	13107	1799	116144	No_constitutive_exon_found_in_species
GTTTGCTGCTAGCTTCTTATAATTATGACTTTGGTATTTAATGGGTGCAGGC	7679840	7679990	7680040	7679988	-1	19	VIT_19s0090g01600	7676334	7684462	None	13107	1799	116144	No_constitutive_exon_found_in_species
TCTTTGTGTAAATTTGCGTATTCTGTTTCTCCAGTATCAGGGTCCAGAAGCC	7678006	7678080	7678130	7678078	-1	19	VIT_19s0090g01600	7676334	7684462	None	13107	1799	116144	No_constitutive_exon_found_in_species
CATTGCATCTAGTTTTGTTGCTTCTCCTGTTTGTATCATGGGTGTGCAAGAG	7932015	7932121	7932171	7932119	-1	19	VIT_19s0015g00010	7926079	7935919	None	13107	1799	116144	No_constitutive_exon_found_in_species
TTTATCCCTTCTTACCTCTTTCTAATGTAATTTTTTTATGGGGAAATTAGGT	8128452	8129296	8129346	8129294	-1	19	VIT_19s0015g00160	8128452	8133797	None	13107	1799	116144	No_constitutive_exon_found_in_species
TGCCTTGATCATTGACTTCTTACATGGTACATCTGTTACACGGGTGGCAGGA	8606973	8607114	8607164	8607112	-1	19	VIT_19s0015g00550	8601630	8609287	ATNUDT10	13107	1799	116144	No_constitutive_exon_found_in_species
GAAAAATAATACAAATGCTATATTGCTGATCTTGTTTTGGGTTGAAACAGTC	9391386	9391519	9391336	9391388	1	19	VIT_19s0015g01220	9387512	9392058	TEX1	13107	1799	116144	No_constitutive_exon_found_in_species
ACTCAAGGAGTCTCCAGAAGCTTCCTGGCTCTATATAAGCCTATGGGGAGGC	9424834	9425262	9424784	9424836	1	19	VIT_19s0015g01260	9421065	9425262	None	13107	1799	116144	No_constitutive_exon_found_in_species
TAAATTCCTTCTACTTAGTTTTTGGGTAATTCTAACATGCATATGGGCAGTG	9671012	9671169	9671219	9671167	-1	19	VIT_19s0015g01380	9659292	9673344	None	13107	1799	116144	No_constitutive_exon_found_in_species
ACAACTATTTTGATTGAATTATTTGGTCCCATTCATTATCAATGGGATAGGG	9742700	9742740	9742650	9742702	1	19	VIT_19s0015g01410	9739587	9743061	None	13107	1799	116144	No_constitutive_exon_found_in_species
GGTTGCATGCACTGCTTGGACAGTAGAAAGAGCTGCAATGGGAACATTAGCA	10656813	10656818	10656763	10656815	1	19	VIT_19s0015g01860	10628724	10656818	None	13107	1799	116144	No_constitutive_exon_found_in_species
CCAGATGATTGGGAGGATGCAGCTGACTTCCCTACATCGAAATTGGGAAGCT	12363875	12363964	12364014	12363962	-1	19	VIT_19s0015g02470	12356595	12365523	None	13107	1799	116144	No_constitutive_exon_found_in_species
GTTTTCCTTTGAAAGAGGCTTTCAAGCTTTAAGACTGGGAATCTGGGGAGAT	13247958	13248191	13247908	13247960	1	19	VIT_19s0015g02810	13247464	13248191	None	13107	1799	116144	No_constitutive_exon_found_in_species
AATTGCAGAAAATTTGTTTGAACATTTGATTTATGAGTCATGGGATAAAGCT	15027297	15027345	15027395	15027343	-1	19	VIT_19s0135g00190	15027297	15032098	None	13107	1799	116144	No_constitutive_exon_found_in_species
TTTGCATAACATTTGTTTTGAACTTCCTTGGTTGGGTTGTGGGTATGCAGGT	15499139	15499547	15499089	15499141	1	19	VIT_19s0140g00120	15497746	15499547	None	13107	1799	116144	No_constitutive_exon_found_in_species
GGGTCTTGGTGGCATTTTTTTTTTTTAATAAAAAAAAATGGGAAATGCAGGT	18709753	18709975	18709703	18709755	1	19	VIT_19s0027g00200	18708815	18709975	PSBR	13107	1799	116144	No_constitutive_exon_found_in_species
ATGGATTGATATTAACTTGATGATGGTTGATGTGTATGTGGGTGGGGCAGAG	18786859	18787134	18787184	18787132	-1	19	VIT_19s0027g00230	18785291	18790096	None	13107	1799	116144	No_constitutive_exon_found_in_species
ATACAAGTGGTGTGGTATGCTTACTGTTTTCTTTATATGTGTGGGTGTAGGC	19252150	19252231	19252281	19252229	-1	19	VIT_19s0027g00440	19247401	19265051	None	13107	1799	116144	No_constitutive_exon_found_in_species
AACCAAACAAGCCTGACTGAACTTTCGCAAAAATTGTGGTGGGTGTGCAGGC	19968005	19968118	19968168	19968116	-1	19	VIT_19s0027g00750	19961974	19968765	REV7	13107	1799	116144	No_constitutive_exon_found_in_species
GAGTACATATCTCTTACAGAATCATTGATCATCTGATGGGTGAAAACCAGGC	20106965	20107091	20106915	20106967	1	19	VIT_19s0027g00790	20066608	20107439	None	13107	1799	116144	No_constitutive_exon_found_in_species
AAACTTTTATTATATTGGTTATTGACGTGTTTTCTTTTGTGGGATTGCAGGA	20227196	20227553	20227146	20227198	1	19	VIT_19s0027g00860	20225997	20227553	None	13107	1799	116144	No_constitutive_exon_found_in_species
AAACTTTTATTATATTGGTTATTGACTTGTTTTCTTTTGTGGGATTGCAGGA	20231863	20232220	20231813	20231865	1	19	VIT_19s0027g00870	20230674	20232220	None	13107	1799	116144	No_constitutive_exon_found_in_species
AAATCTCTAGTACGTTGGTTAATTCTGTGTTATGCTTTTTGGGATTGTAGGA	20289671	20290073	20289621	20289673	1	19	VIT_19s0027g00910	20288470	20290073	None	13107	1799	116144	No_constitutive_exon_found_in_species
AAATCTCTAGTACGTTGGTTAATTTTGTGTTATGCTTTGTGGGATTGTAGGA	20325793	20326176	20325743	20325795	1	19	VIT_19s0027g00920	20325371	20326176	None	13107	1799	116144	No_constitutive_exon_found_in_species
ATGCCTGCAGGCTGGCCAAGTCTCTGCAATCCCGGGAACATAAATGGGAGCT	20515116	20515308	20515358	20515306	-1	19	VIT_19s0027g01010	20515116	20517420	None	13107	1799	116144	No_constitutive_exon_found_in_species
ATTCAAGTAATAAAGTTTCTTTGAAATAAGATTCTCTGGGTGAAGTACAGGC	20595923	20596068	20596118	20596066	-1	19	VIT_19s0027g01060	20593526	20596273	None	13107	1799	116144	No_constitutive_exon_found_in_species
TTTGCTCTTTAATTTTGTTTTGTTGATTTGAATTGCATTGGGAACTGTAGGT	20801855	20801954	20802004	20801952	-1	19	VIT_19s0027g01090	20683426	20804410	SIR3	13107	1799	116144	No_constitutive_exon_found_in_species
TACAGGTAATGACTAATAACCTGGAATTTGGCTATGATTCTGGGGTGCAGTG	21108892	21109027	21108842	21108894	1	19	VIT_19s0027g01200	21097310	21109027	None	13107	1799	116144	No_constitutive_exon_found_in_species
TTGGCTGAGTTGTATCAGACTCGGCCGATACTTTGAACCCTGATTGGGAGAC	21589545	21589624	21589495	21589547	1	19	VIT_19s0027g01470	21573357	21600084	None	13107	1799	116144	No_constitutive_exon_found_in_species
GTTGACTTTACTTCAAAGTCTACCATTGTTTGTTGTTGGGAATGAGACAGGG	21636778	21638325	21636728	21636780	1	19	VIT_19s0027g01490	21634749	21638325	None	13107	1799	116144	No_constitutive_exon_found_in_species
TTTGGATGTATATTGTTTTGGTTCAGTATCATGACTTTTGGGCAATGCAGGA	21922378	21922483	21922328	21922380	1	19	VIT_19s0027g01660	21921000	21934455	ATCYP59	13107	1799	116144	No_constitutive_exon_found_in_species
TTCTTATCTCATATTTAAGCTAATTTAGATTTGGTTTTTGGGTAGTGCAGAA	22383325	22383380	22383430	22383378	-1	19	VIT_19s0085g00060	22379271	22383673	None	13107	1799	116144	No_constitutive_exon_found_in_species
GGGTTTTAATGATATAGGATGAAGTTGGATCTGCCTTGGGCATGAGGCAGGT	22536167	22536242	22536117	22536169	1	19	VIT_19s0085g00210	22530596	22536242	None	13107	1799	116144	No_constitutive_exon_found_in_species
AAGAGAGCTGTATTTTGTCCATTGTTCTAACATGATTTTGGGTGATGCAGAG	22689851	22690298	22689801	22689853	1	19	VIT_19s0085g00350	22688698	22720160	None	13107	1799	116144	No_constitutive_exon_found_in_species
TGTCATTCACTGTAATTCATTAGAACATCATACTTAGATGGGATATGCAGGT	23188598	23188715	23188548	23188600	1	19	VIT_19s0085g00730	23186134	23190845	None	13107	1799	116144	No_constitutive_exon_found_in_species
TACCCTGCATTATTGATTCAGTCTGCTTTTTCTTTTTCGGGTATAGGGAGCT	23313128	23313344	23313078	23313130	1	19	VIT_19s0085g00840	23305998	23313344	None	13107	1799	116144	No_constitutive_exon_found_in_species
TATATGAACCAGCTCTGCTCATCATGAAATATATATGGGGTAATGAGCAGGA	23400653	23401001	23401051	23400999	-1	19	VIT_19s0085g00900	23399247	23401502	None	13107	1799	116144	No_constitutive_exon_found_in_species
TATTTAAGTTGGAAGAAAAATGAAAGTGGGTATGTGATGTGGGTGGCCAGGG	23784006	23784166	23784216	23784164	-1	19	VIT_19s0085g01100	23780101	23784708	ECT8	13107	1799	116144	No_constitutive_exon_found_in_species
GATAGGTTTTTTCTTCTTCTTCTTCTTCTTCTTTTGTCTTTGGGTTGGAGGG	39851	40013	39801	39853	1	2	VIT_02s0234g00030	36581	40013	None	13107	1799	116144	No_constitutive_exon_found_in_species
TCTATATTTTTTTTATTCATTCATTATTTTTCTTCTTTGGGGAATTGCAGGT	268756	269094	268706	268758	1	2	VIT_02s0025g00110	264652	274131	None	13107	1799	116144	No_constitutive_exon_found_in_species
ATGGTTACTGATTTCTAACAGTGAATCTCTTCTTCATGGATGGGGATCAGTA	343538	344081	344131	344079	-1	2	VIT_02s0025g00210	343062	345980	None	13107	1799	116144	No_constitutive_exon_found_in_species
TTGAGGTGTTTCAGTCTTCTTAAGGACTGACATTTGTTTGGGAATTGTAGAT	433941	434599	434649	434597	-1	2	VIT_02s0025g00320	433941	435565	AtMYB103	13107	1799	116144	No_constitutive_exon_found_in_species
ACTTTTCATAACCTTTAGCTCACTATTTTTCTATCTCATGGGAAAAACAGAT	454587	454689	454537	454589	1	2	VIT_02s0025g00340	450367	457307	MDAR6	13107	1799	116144	No_constitutive_exon_found_in_species
GATTATGTTTGGTTATTTGTGGTTGAATTGAGGTTTGCTTGGGATTGCAGGT	486727	486858	486908	486856	-1	2	VIT_02s0025g00380	486536	487336	None	13107	1799	116144	No_constitutive_exon_found_in_species
GCTTGAACAGTTTCTATATGGATATCCCTGACATTGGGACAGATATGCAGGT	523856	524059	524109	524057	-1	2	VIT_02s0025g00440	520823	532985	None	13107	1799	116144	No_constitutive_exon_found_in_species
TGATTCAAATTTCTGATGAGTTTGTTACATGGTGGTGGGTGATGATGCAGCT	625635	626058	625585	625637	1	2	VIT_02s0025g00510	621825	631583	None	13107	1799	116144	No_constitutive_exon_found_in_species
AGCAGATATTTAAATATGGATGATTTTGCTGAGAGAGGAGGGAAATGCAGTG	1047975	1048445	1048495	1048443	-1	2	VIT_02s0025g01060	1047975	1048904	None	13107	1799	116144	No_constitutive_exon_found_in_species
TGAGTCGGGGTTTGATGCAGCCTTTTGCCCCAGACAAGCATGTCAGGGAGCC	1159031	1160542	1158981	1159033	1	2	VIT_02s0025g01190	1157626	1161887	None	13107	1799	116144	No_constitutive_exon_found_in_species
ACAGATGCCTAACTGTCAATTGCTATTCTTTGTTTATGTGGGTGAGGCAGCA	1227243	1227431	1227193	1227245	1	2	VIT_02s0025g01270	1225292	1227979	None	13107	1799	116144	No_constitutive_exon_found_in_species
TCGATAACAGCATCGCCACTAGTTGGTGGCGACACCCACAGTTGGGGTAGCG	1274354	1274442	1274492	1274440	-1	2	VIT_02s0025g01360	1274104	1275209	None	13107	1799	116144	No_constitutive_exon_found_in_species
GAGGTATTGCAAAAGAATCAAATCTTGACAATGCTTGTGATGGTGGGCAGTA	1463374	1463823	1463324	1463376	1	2	VIT_02s0025g01510	1459582	1463823	None	13107	1799	116144	No_constitutive_exon_found_in_species
AGCTCGACATGCATACCTCATGGGTCGGTGTCGGTAATCGGGCGTAGGAGAG	1487107	1487211	1487057	1487109	1	2	VIT_02s0025g01550	1482107	1488349	None	13107	1799	116144	No_constitutive_exon_found_in_species
GTATTCATATCATTTAACATGACACTGACGACTTACCTTGGGCAATGTAGAG	1516370	1516432	1516482	1516430	-1	2	VIT_02s0025g01570	1509253	1518573	None	13107	1799	116144	No_constitutive_exon_found_in_species
GTTCAGTATTGGTACACACTTTTCTGAATCATATTTTTTGGATTGGGTAGAT	1512779	1512974	1513024	1512972	-1	2	VIT_02s0025g01570	1509253	1518573	None	13107	1799	116144	No_constitutive_exon_found_in_species
CCAAGGCACCTACTGATACATATGTAATATTGGTACATTGAGGGACGCAGGT	1768348	1768474	1768298	1768350	1	2	VIT_02s0025g01900	1767618	1777462	None	13107	1799	116144	No_constitutive_exon_found_in_species
ATATGTAATTTTTCTTCATTAATTTTCTGAGAAGTTCAAATGTGGGGCAGGT	1950907	1950988	1950857	1950909	1	2	VIT_02s0025g02200	1947973	1953786	None	13107	1799	116144	No_constitutive_exon_found_in_species
GGTGATCAAACAAAGAATATGAATCGATAAGTAATGGAATTAGGGTTAAGTA	1965696	1965840	1965646	1965698	1	2	VIT_02s0025g02210	1964781	1965840	None	13107	1799	116144	No_constitutive_exon_found_in_species
TATCCAATTTTTATTTAATATAAAAATATTATTTATTTATTGGGATGTAGGG	2029336	2029598	2029286	2029338	1	2	VIT_02s0025g02280	2029174	2029598	None	13107	1799	116144	No_constitutive_exon_found_in_species
TATCCAATTTTTATTTAATATAAAAATATTATTTATTTATTGGGATGTAGGG	2036273	2036535	2036223	2036275	1	2	VIT_02s0025g02290	2035369	2036535	None	13107	1799	116144	No_constitutive_exon_found_in_species
TATCCAATTTTTATTTAATATAAAAATATTATTTATTTATTGGGATGTAGGG	2040657	2040911	2040607	2040659	1	2	VIT_02s0025g02300	2040490	2040911	None	13107	1799	116144	No_constitutive_exon_found_in_species
TTCACCACTCCCCGAATCACTCTTATCCATCTATATCTGGGTGGTGACAGTA	2150057	2150650	2150700	2150648	-1	2	VIT_02s0025g02480	2150057	2160116	None	13107	1799	116144	No_constitutive_exon_found_in_species
GATTTCTCTCTTTTAGCTGTTGTTTATTTATGTTGTTTGGTGGGTTAAAGGT	2331777	2332154	2331727	2331779	1	2	VIT_02s0025g02680	2331486	2332154	AtGRF8	13107	1799	116144	No_constitutive_exon_found_in_species
TAATTCAAGAAAATAATTCTTTTTTTTTTTTTTTTTTTCTGGGGCTGAAGCT	2368613	2368750	2368563	2368615	1	2	VIT_02s0025g02730	2368433	2370943	None	13107	1799	116144	No_constitutive_exon_found_in_species
GTTTCCAGTACTTTTATGTGATGTAGCTGTCGCCTGTTGGTGGGGTGCAGAA	2368975	2369304	2368925	2368977	1	2	VIT_02s0025g02730	2368433	2370943	None	13107	1799	116144	No_constitutive_exon_found_in_species
TTAACTTTGTATTGTGTTTGGGCAATGGCCATATAAAATGGGCGATGAAGGG	2369693	2369776	2369643	2369695	1	2	VIT_02s0025g02730	2368433	2370943	None	13107	1799	116144	No_constitutive_exon_found_in_species
CATGTTCTGTATTAGGATGTGAAGTTCTGTTGTTTTTTTGGGGTGCACAGTT	2467837	2467958	2467787	2467839	1	2	VIT_02s0025g02860	2465943	2467958	None	13107	1799	116144	No_constitutive_exon_found_in_species
CGTTCAACAACATGTCCTTACAGTGCTTGGAATGAATTCAAACTGGGCAGGA	2471117	2471788	2471067	2471119	1	2	VIT_02s0025g02880	2470495	2473511	None	13107	1799	116144	No_constitutive_exon_found_in_species
TGAAAATACGACCTTCCAATATTCCAAGTTCTTGGTGGGCATTGGAACAGGT	2577930	2578057	2578107	2578055	-1	2	VIT_02s0025g03030	2577442	2582737	None	13107	1799	116144	No_constitutive_exon_found_in_species
GTCCTAAATAATACACAATATGTGTGTTGTGGGGTTAATTAATTGGGCAGCT	2789687	2790107	2789637	2789689	1	2	VIT_02s0025g03260	2788378	2791515	NIP5;1	13107	1799	116144	No_constitutive_exon_found_in_species
TTCATCAAATTACATTGATGCTTACGCTTTGGAATGGGATAAAACTGCAGGT	2804525	2804606	2804475	2804527	1	2	VIT_02s0025g03280	2804179	2807528	None	13107	1799	116144	No_constitutive_exon_found_in_species
CTGCATGTTCAGAAATCCTGACTACTTATTTCGTTCAACACGGGACACAGGG	2883781	2884104	2884154	2884102	-1	2	VIT_02s0025g03380	2883781	2889055	None	13107	1799	116144	No_constitutive_exon_found_in_species
CCTGTATACCTGAGCATTTCTTTGATATGCTTTTTGATTGGTGGGTGCAGTT	3117883	3118083	3117833	3117885	1	2	VIT_02s0025g03560	3075657	3119030	None	13107	1799	116144	No_constitutive_exon_found_in_species
AGCCAACTACTAAAACGAAATTATCTTTTTTTATTAATGGGGTGTGATAGAT	3120815	3120964	3120765	3120817	1	2	VIT_02s0025g03570	3120417	3123640	None	13107	1799	116144	No_constitutive_exon_found_in_species
GTATGAGGTTGATTAGGAATTGAACTTTTGTGTTCTGTGTGGGGTGACAGTT	3212502	3213643	3212452	3212504	1	2	VIT_02s0025g03690	3211245	3214915	None	13107	1799	116144	No_constitutive_exon_found_in_species
GCATTAATACAAATGACTAAAGATGAGTTTTGTTGTGGGTGAACATGCAGGT	3249288	3249419	3249238	3249290	1	2	VIT_02s0025g03750	3248583	3249814	None	13107	1799	116144	No_constitutive_exon_found_in_species
TCTCTGTTTATCTTCTCTTCACTGCCCTTTGTTGCACATGGGTCGGCAAGCT	3442551	3442782	3442501	3442553	1	2	VIT_02s0025g03910	3441026	3442782	None	13107	1799	116144	No_constitutive_exon_found_in_species
TTTATGATATGATAGTTGGTTTGATTAGTTTTAAATTTTGGGTGATGCAGAG	3570680	3570713	3570630	3570682	1	2	VIT_02s0025g04070	3570032	3585952	None	13107	1799	116144	No_constitutive_exon_found_in_species
CCTAGTGAAATGGGAGTACTTGAATTGATTTCTTCTCTCTGGGCATGTAGGT	3855020	3855425	3854970	3855022	1	2	VIT_02s0025g04380	3852854	3856475	None	13107	1799	116144	No_constitutive_exon_found_in_species
TTTTTCTCGTTTTAACATTTTGTTATGTATTTGTTTAATTATTGGGAAAGGT	4628041	4628114	4628164	4628112	-1	2	VIT_02s0025g05140	4625090	4628481	CLPR2	13107	1799	116144	No_constitutive_exon_found_in_species
GTCTATTATTAAAGAAACGCATGTTTTGACATATAAAAGGGGAGGTGCAGGT	4642111	4642634	4642684	4642632	-1	2	VIT_02s0025g05170	4642111	4643844	None	13107	1799	116144	No_constitutive_exon_found_in_species
GAAGAGGGGCAGCAGCTAGGTGGAGGAAGAAAACGGGCAGCAGCTGGGAGGT	4811196	4811284	4811334	4811282	-1	2	VIT_02s0241g00190	4810828	4811634	None	13107	1799	116144	No_constitutive_exon_found_in_species
GGGTTTTGTAGTGCTGAACTTACTGAAATTGTGCTTTGAAAAAAGGGAAGCC	4850852	4851024	4851074	4851022	-1	2	VIT_02s0154g00040	4845958	4851301	None	13107	1799	116144	No_constitutive_exon_found_in_species
GTTTTGGTTTTTTTCCCATCCAATTTTACTTTCCTCTTCTGATTGGGCAGCT	4900257	4900398	4900448	4900396	-1	2	VIT_02s0154g00110	4898107	4901030	None	13107	1799	116144	No_constitutive_exon_found_in_species
TTCCTCTCTATATATTTGATTGTTTTCTGATGGACTCTTAGGGCGTGCAGGA	5286980	5287027	5287077	5287025	-1	2	VIT_02s0154g00530	5284551	5287212	HINT4	13107	1799	116144	No_constitutive_exon_found_in_species
AGGTCAGGCAATTTACCTAACTGCTTTTCTTGTTTTGAAATGGGTTAAAGGA	5295308	5295402	5295258	5295310	1	2	VIT_02s0154g00540	5288542	5296580	ATPRMT7	13107	1799	116144	No_constitutive_exon_found_in_species
TTCTAATGATTAAAGTATTGGGTGCAAAAATGGATGTAATGTGGGTGCAGAA	5379248	5379455	5379198	5379250	1	2	VIT_02s0154g00600	5378601	5380749	None	13107	1799	116144	No_constitutive_exon_found_in_species
TTGCGTGGTGGGTTCCATTTTGTGGTGGTGATGCGATGTGTTGGGGGTAGTG	5417338	5417428	5417478	5417426	-1	2	VIT_02s0488g00040	5412998	5419068	None	13107	1799	116144	No_constitutive_exon_found_in_species
CATCTTGTTGGGGATACGGTTATCGTAAACCTGATTGATGGGGATGACAGCC	5625022	5625069	5625119	5625067	-1	2	VIT_02s0012g00010	5625022	5625771	None	13107	1799	116144	No_constitutive_exon_found_in_species
TTGAATGTATATTTGTATGTGATTTGCATCTGTCTTTGTTGGGGTTGCAGGT	6443732	6443873	6443923	6443871	-1	2	VIT_02s0012g00570	6442241	6448260	APRR2	13107	1799	116144	No_constitutive_exon_found_in_species
TTTACATCTAATTAGTCATTAATAATTAATCATCACTTGGGAAAATGCAGAA	6442931	6443012	6443062	6443010	-1	2	VIT_02s0012g00570	6442241	6448260	APRR2	13107	1799	116144	No_constitutive_exon_found_in_species
TGGATGATGTTTCTAAAAATTTCATATAAGGTCTTTATGCAATTGGGTAGGT	6519269	6519518	6519219	6519271	1	2	VIT_02s0012g00620	6513135	6524515	None	13107	1799	116144	No_constitutive_exon_found_in_species
CAAGTCTTTATACAAGAAAGAGAGTTTTCCTGTTTGATTGATTGGGGCAGGT	6677499	6677663	6677449	6677501	1	2	VIT_02s0012g00770	6675173	6677663	None	13107	1799	116144	No_constitutive_exon_found_in_species
ATGCATGAATTGGCTACAAAAGTTGATGAATATGCTCGTGGGATGGTCAGTG	6882520	6882848	6882470	6882522	1	2	VIT_02s0012g00960	6881519	6882848	None	13107	1799	116144	No_constitutive_exon_found_in_species
ACTAGTTTTCCCATAGTTGCGTCCTCCATTTCCATATAGAAAAGGGGTAGGT	7180507	7180630	7180680	7180628	-1	2	VIT_02s0012g01150	7180185	7183125	None	13107	1799	116144	No_constitutive_exon_found_in_species
ATCTACTAATATGTTCAAAGTTACTCCATTGCTTGATATTCTGGGAACAGGC	7364800	7365302	7364750	7364802	1	2	VIT_02s0012g01250	7361993	7365302	BOU	13107	1799	116144	No_constitutive_exon_found_in_species
GAACTTATGCCATGGATTTCATATTTGAAGTTGAATTGTGGGTGATGCAGGT	7970240	7970441	7970491	7970439	-1	2	VIT_02s0012g01660	7963944	7972385	None	13107	1799	116144	No_constitutive_exon_found_in_species
TCTATTTTGGTGATGCCATTACATTCATGTACTGATATAAGAGGGGTCAGGC	8974840	8974960	8974790	8974842	1	2	VIT_02s0012g02160	8943038	8978181	ATS1	13107	1799	116144	No_constitutive_exon_found_in_species
TTGACATGATTTAGGAATTGAGTGTGCTTTTTGTATTTGTGGGGCTGCAGAC	9191534	9192023	9191484	9191536	1	2	VIT_02s0012g02270	9179276	9192023		13107	1799	116144	No_constitutive_exon_found_in_species
TCATGCATAAAGGTATGGGATATGGGTATAAGTTTCAGCCGCGGGTGTAGGA	11074754	11074833	11074704	11074756	1	2	VIT_02s0012g02970	11071822	11074833	None	13107	1799	116144	No_constitutive_exon_found_in_species
TTTGAACGCATGAACGTGGTGTTTAATGATATTCGGGATCGGATGGGTAGGC	11705589	11705789	11705839	11705787	-1	2	VIT_02s0012g03130	11705589	11719313	None	13107	1799	116144	No_constitutive_exon_found_in_species
GTAATCTGTTATCACAAGGCAATTGACTATTGAATCATGTGGGCTTGAAGGT	11847495	11847570	11847445	11847497	1	2	VIT_02s0012g03240	11835893	11847570	None	13107	1799	116144	No_constitutive_exon_found_in_species
AACAAACAAAATGAGATTGAAATGTGGTGTCATGAATGGGCAAAATGCAGGT	12238705	12238790	12238655	12238707	1	2	VIT_02s0109g00080	12236163	12239904	PRK	13107	1799	116144	No_constitutive_exon_found_in_species
AAGGTTTTTTTTTATTTTTTATTTTTTGAGTTCGTTTCTGGGCGGTGCAGAT	12239098	12239343	12239048	12239100	1	2	VIT_02s0109g00080	12236163	12239904	PRK	13107	1799	116144	No_constitutive_exon_found_in_species
CCCAAGTTCGTCAATAGCTTTTGCTCTGGTTGAGCAGGTATGGGGCGAAGAT	13076224	13076745	13076795	13076743	-1	2	VIT_02s0109g00380	13058239	13081615	STRS1	13107	1799	116144	No_constitutive_exon_found_in_species
ACTTTCTAAGTTGTGCATTATTAATTCTTGCAATGTGATTTTGGGAGCAGAT	13235836	13236004	13235786	13235838	1	2	VIT_02s0109g00430	13235364	13237571	None	13107	1799	116144	No_constitutive_exon_found_in_species
ACTTTCTAAGTCGTGAATTATTAATTCTTGCAATGTGATTTTGGGAGCAGAT	15325376	15325544	15325594	15325542	-1	2	VIT_02s0033g00700	15324012	15326009	None	13107	1799	116144	No_constitutive_exon_found_in_species
ACTTCCTAAGTCATGAATTGTTAATTCTTGCAATGTGATTTTGGGAGCAGAT	15496104	15496272	15496322	15496270	-1	2	VIT_02s0033g00800	15494321	15496744	None	13107	1799	116144	No_constitutive_exon_found_in_species
ACTTTCTAAGTCGTGAATTATTAATTCTTGCAATGTGATTTTGGGAGCAGAT	15559124	15559292	15559342	15559290	-1	2	VIT_02s0033g00850	15557871	15559772	None	13107	1799	116144	No_constitutive_exon_found_in_species
ACTTTCTAAGTCATGAATTGTTAATTCTTGCAATGTGATTTTGGGAGCAGAT	15589796	15589964	15590014	15589962	-1	2	VIT_02s0033g00870	15588024	15590439	None	13107	1799	116144	No_constitutive_exon_found_in_species
TAATTTATGTTTCAAACGTAATCATCAATGTTTGTTTGATGTATGGGCAGGT	16663887	16663971	16664021	16663969	-1	2	VIT_02s0033g01260	16663404	16664211	None	13107	1799	116144	No_constitutive_exon_found_in_species
TGAGTCACTATTGTTGATAGTGCTGACAATGGGTATATCAATGGGGTCAGGT	16882737	16882845	16882895	16882843	-1	2	VIT_02s0033g01370	16879690	16884324	ATDUR3	13107	1799	116144	No_constitutive_exon_found_in_species
TATTGGTTTTCTGGATTTACTGAGATTTACCCATCGAATTTTACGGGAAGTA	17131045	17131182	17131232	17131180	-1	2	VIT_02s0087g00050	17126802	17131472	None	13107	1799	116144	No_constitutive_exon_found_in_species
GGATACAAACCTACTTTAGAAGAGAATGCAGTTTTTTGGAAAGGGGGAAGAA	17642442	17642525	17642575	17642523	-1	2	VIT_02s0087g00360	17635083	17646967	None	13107	1799	116144	No_constitutive_exon_found_in_species
CTTTCTTCCAGTTCCTGCTTTGTTTCCCTGAATTTAAGAGGGAAGTGAAGGA	18353323	18353460	18353510	18353458	-1	2	VIT_02s0087g00770	18345684	18354668	ATRLI2	13107	1799	116144	No_constitutive_exon_found_in_species
GTTCCCTGAATCCTGAAACCCTTCCACATGTTTTGTTTGTGTGGGGGCAGCA	18359645	18359828	18359878	18359826	-1	2	VIT_02s0087g00790	18359645	18364148	None	13107	1799	116144	No_constitutive_exon_found_in_species
TGTCAGTGACTCTGGGGATCTCTTCCTGGAAAGTCCATTGCTGAGGGAAGAT	40104	40126	40054	40106	1	3	VIT_03s0038g00030	26343	40565	None	13107	1799	116144	No_constitutive_exon_found_in_species
TATTTTGATTCTATCTTTTACGTCCTTCTCATCCTTGTTTGGGATTGCAGGT	280821	280935	280985	280933	-1	3	VIT_03s0038g00300	277278	284428	MCM4	13107	1799	116144	No_constitutive_exon_found_in_species
GTTTAGTTTAGCGCTTTCTCTAATGTGGGTGTAATTTTGTAGGGTCGGAGGC	288652	288991	289041	288989	-1	3	VIT_03s0038g00310	288652	289505	SRS3	13107	1799	116144	No_constitutive_exon_found_in_species
TCTTTTCATAAATCAAAACAACATCAAGCATTATGGTTTTGAATGGGCAGGA	405646	405741	405791	405739	-1	3	VIT_03s0038g00430	398695	406451	None	13107	1799	116144	No_constitutive_exon_found_in_species
GTTTTCAGCTAAGCTGGCTTGTTAACTTGTATTCTTTTTTATGGGGTTAGGC	593428	593519	593378	593430	1	3	VIT_03s0038g00670	592538	594503	None	13107	1799	116144	No_constitutive_exon_found_in_species
GTTATCTGATTTCCTCATATCTTTACTTTTGATTCATGTTTTGGGGATAGAC	608150	608240	608100	608152	1	3	VIT_03s0038g00700	606113	613813	None	13107	1799	116144	No_constitutive_exon_found_in_species
GATTAGGGTCAATGTATCAAATTCTAACCACAAATTTGATTTGGGAGTAGGG	697949	698222	697899	697951	1	3	VIT_03s0038g00870	694565	700828	None	13107	1799	116144	No_constitutive_exon_found_in_species
TAGTAAATGATTTTATTTATTTATTTATTTATTTATTTGTTAATGGGCAGAT	1474949	1475047	1475097	1475045	-1	3	VIT_03s0038g02140	1472503	1476160	LAX2	13107	1799	116144	No_constitutive_exon_found_in_species
AAAATACTTTTGGGGGTAGAATTGAATGTTGGTGTGTTTTGTGGGTGCAGAA	1472503	1473056	1473106	1473054	-1	3	VIT_03s0038g02140	1472503	1476160	LAX2	13107	1799	116144	No_constitutive_exon_found_in_species
TGAGTGATTCTTTTTGGTATTTTATTTCTAATCATACTTATGATGGGCAGGT	1986426	1986493	1986376	1986428	1	3	VIT_03s0038g02830	1980659	2017904	TRN1	13107	1799	116144	No_constitutive_exon_found_in_species
TATTTGAGTTGAGAGGCTTAGGTTTCATTGAAATCTGGGAAAAAAACAAGGG	2042273	2042361	2042411	2042359	-1	3	VIT_03s0038g02890	2042273	2047495	None	13107	1799	116144	No_constitutive_exon_found_in_species
ATTCTTTCTGAATTTTTTTTTTTTGCTTCATTTTTGGACTGATGGGTCAGAT	2342888	2343070	2343120	2343068	-1	3	VIT_03s0038g03220	2338608	2344558	None	13107	1799	116144	No_constitutive_exon_found_in_species
ACTACTTCAACATGGTTTCTGATGTGGTGCTGTATGGGAAAATGAAACAGGA	2583174	2583445	2583124	2583176	1	3	VIT_03s0038g03570	2582050	2585088	None	13107	1799	116144	No_constitutive_exon_found_in_species
AAGTGAAGGAGAATTTGGAGGAGAAGATGATGATGGTGTTGGGGCACAAGTG	2661713	2661950	2661663	2661715	1	3	VIT_03s0038g03700	2660981	2661950	None	13107	1799	116144	No_constitutive_exon_found_in_species
CATTTTACTGTGAAAAGGCTGAATTTCCATACTTTTTTTGGGGGGGTTAGCT	2916665	2916734	2916784	2916732	-1	3	VIT_03s0038g04010	2913177	2918354	None	13107	1799	116144	No_constitutive_exon_found_in_species
GCCTATCATCAACATCAATTCAATTCTCATTAGCTTCATTTGTGGGACAGAT	3045495	3045602	3045652	3045600	-1	3	VIT_03s0038g04210	3038834	3048390	PHOT2	13107	1799	116144	No_constitutive_exon_found_in_species
CCCTCTTAACTGACTACTTGATTGCTAATCGGTGGTAACATGTGGGGCAGAC	3065473	3065704	3065423	3065475	1	3	VIT_03s0038g04240	3062179	3067699	None	13107	1799	116144	No_constitutive_exon_found_in_species
GTGTATATGGTTCTTATAGTGATTTTATTTGGCCAACTTATGGGAAGCAGGT	3147842	3147944	3147792	3147844	1	3	VIT_03s0038g04320	3142952	3151173	SAE2	13107	1799	116144	No_constitutive_exon_found_in_species
GCCTACTGATAAGCTTACTGAATCCATGTGTTGAATATTGGGCGTAACAGGT	3309320	3309575	3309625	3309573	-1	3	VIT_03s0038g04520	3308723	3311907	None	13107	1799	116144	No_constitutive_exon_found_in_species
AAGCTTAAATAATTATTTTGGTTCTCATGTGAAATCCTGTTTGGGAATAGGT	3354972	3355065	3354922	3354974	1	3	VIT_03s0038g04570	3353186	3358631	None	13107	1799	116144	No_constitutive_exon_found_in_species
CATTGATTTGCCATGGAAGTTGTTCGCTGACTTAGTGATTGGGATACCAGGA	3781854	3781989	3781804	3781856	1	3	VIT_03s0063g00160	3768330	3782384	None	13107	1799	116144	No_constitutive_exon_found_in_species
TGTGGCATTTGTTTTTGGCTCATATTGTGTTAAATTTTGGGAGAAATGAGGT	3830032	3830160	3829982	3830034	1	3	VIT_03s0063g00210	3823722	3830160	None	13107	1799	116144	No_constitutive_exon_found_in_species
GTGTCTTGTGTGTATGTAATGATGATAATCTTGCGGGGTTGGATGATCAGGG	3981245	3981378	3981195	3981247	1	3	VIT_03s0063g00400	3981013	3983570	None	13107	1799	116144	No_constitutive_exon_found_in_species
AGGTTTCTACAATTTGATAATGTCGTCTGTTTCATTTTTTGGGGTTGCAGGA	4051945	4052072	4051895	4051947	1	3	VIT_03s0063g00520	4047420	4053901	CYO1	13107	1799	116144	No_constitutive_exon_found_in_species
CCAATTTGTATTCTTACGCACTGACTTGCACCATTGCTCTTGGTGGGTAGGT	4060668	4061157	4061207	4061155	-1	3	VIT_03s0063g00550	4060668	4066802	None	13107	1799	116144	No_constitutive_exon_found_in_species
CTGGACTTATATATATACTAATGCTATTCTTTGATTTCTTCGTTAGGGAGCT	4068473	4068731	4068781	4068729	-1	3	VIT_03s0063g00560	4067223	4070468	None	13107	1799	116144	No_constitutive_exon_found_in_species
GGAGGCCTTCACTGTGAAGTATGGATCATCACAGGAGGATGTGAAGGGAGGT	4107731	4109084	4109134	4109082	-1	3	VIT_03s0063g00600	4096053	4121959	ATATG2	13107	1799	116144	No_constitutive_exon_found_in_species
TTCCAAATATTATCTTATGTTTCTGCCTGATTCTCTGGATTTGGGGACAGTG	4317217	4317326	4317167	4317219	1	3	VIT_03s0063g00860	4315152	4317718	None	13107	1799	116144	No_constitutive_exon_found_in_species
ATGGGGTTTTTCCAAACACGACTCCTCGATCTACACGGACAGTGGGGAAGGG	4616726	4616972	4617022	4616970	-1	3	VIT_03s0063g01120	4600994	4617416	POK2	13107	1799	116144	No_constitutive_exon_found_in_species
TGTTTCTTGTTATAAAAAATATACTAACCTGTTTTCTGTGGGTAATATAGGT	5340275	5340344	5340394	5340342	-1	3	VIT_03s0063g02060	5324316	5346752	None	13107	1799	116144	No_constitutive_exon_found_in_species
CTCTCTCTCTCTCTCAATTCTGTTCTCTGATTCATCTCTTTGTGGGGTAGGT	5470337	5470412	5470462	5470410	-1	3	VIT_03s0063g02240	5469461	5470720	None	13107	1799	116144	No_constitutive_exon_found_in_species
TCCATGCTTATGTTTATTGTCTGCTGTTGTATTTATTTCTTTTGGGAAAGTT	5502399	5502547	5502597	5502545	-1	3	VIT_03s0063g02260	5494212	5528939	None	13107	1799	116144	No_constitutive_exon_found_in_species
AAATGTTATTTCTTAATTTTCCTTCTTTTCTATATTTGGGAAACAACCAGGT	5807891	5809029	5809079	5809027	-1	3	VIT_03s0063g02600	5807891	5814979	None	13107	1799	116144	No_constitutive_exon_found_in_species
CATCATCATCATCTTCTTTTGATTCACAAGTTTTGGGGTTTGGGATGCAGTG	5962874	5962979	5962824	5962876	1	3	VIT_03s0180g00030	5962648	5966620	None	13107	1799	116144	No_constitutive_exon_found_in_species
CAGGAGTGGGAGTGACTGGTGAAGAATCAGAATCAGGTGGTGGGGATGAGGC	5993718	5993941	5993668	5993720	1	3	VIT_03s0180g00060	5989503	5993941	None	13107	1799	116144	No_constitutive_exon_found_in_species
TTAGTTTTTTAAGATTGGTTGATGAGAGGAATTGGGATTGGGATTGATAGGG	6539912	6539935	6539862	6539914	1	3	VIT_03s0091g00250	6538965	6539935	None	13107	1799	116144	No_constitutive_exon_found_in_species
TTCACATTTACTAAACTAAGAAGACTTTTAAACAATGTTGGGGTGTATAGGT	6567336	6567474	6567524	6567472	-1	3	VIT_03s0091g00280	6566135	6569256	None	13107	1799	116144	No_constitutive_exon_found_in_species
TACCGTTTCTAATTCTATGCATTAACTCAATCTTGAATATGGGGCTGCAGGT	7229403	7229466	7229516	7229464	-1	3	VIT_03s0091g00760	7223729	7230484	None	13107	1799	116144	No_constitutive_exon_found_in_species
GGTTTGATGCGGGTTCAGTGGTTCTGACTCAGTGAGGTGTGGGATTGTAGGG	7339422	7339595	7339645	7339593	-1	3	VIT_03s0091g00860	7324112	7339946	None	13107	1799	116144	No_constitutive_exon_found_in_species
CTTGCTTATGATTTTGTCATGTTCATTTATTTGATTTTGGTGTGGGATAGGA	7578729	7578947	7578997	7578945	-1	3	VIT_03s0091g01030	7563889	7582120	TRB1	13107	1799	116144	No_constitutive_exon_found_in_species
TGGAAATGGTGGGGTTGTTTGGAGTGGATTGGTGATTTTGGGTGATGCAGGT	7674403	7674490	7674353	7674405	1	3	VIT_03s0091g01060	7673916	7675754	None	13107	1799	116144	No_constitutive_exon_found_in_species
TACCTATCCGGAATTTGCCGGAATCTGACAGAGTTGTTTGGTGGGTGCAGCA	7674562	7674875	7674512	7674564	1	3	VIT_03s0091g01060	7673916	7675754	None	13107	1799	116144	No_constitutive_exon_found_in_species
GGCATGTTAATACCAAATATATATGTATTGCATTATGGAGATGCAGGGAGAT	7716201	7716346	7716396	7716344	-1	3	VIT_03s0091g01110	7716201	7726782	None	13107	1799	116144	No_constitutive_exon_found_in_species
AATTGACCTTTTGCTTATGGGTTTTTGTTGTTGTTGAATTGGGTGTAAAGGA	7851897	7852143	7852193	7852141	-1	3	VIT_03s0091g01190	7831918	7853120	MGT4	13107	1799	116144	No_constitutive_exon_found_in_species
GATTTGAAATAATTTCACTTAATAATTTTATCATGACAAGCAGGGAACAGTA	7936236	7936348	7936398	7936346	-1	3	VIT_03s0091g01270	7935397	7938767	None	13107	1799	116144	No_constitutive_exon_found_in_species
AGAGTGTTGTGGTCTCTTTGTGGAATGATCATGCTACTAATGTAGGGTAGGA	8241825	8241895	8241945	8241893	-1	3	VIT_03s0088g00230	8241018	8242075	None	13107	1799	116144	No_constitutive_exon_found_in_species
GTTAAAATTTTTGCAATCTTGATGGTACATGATTCCTCTTGGGACAACAGAA	8435450	8435538	8435588	8435536	-1	3	VIT_03s0088g00410	8432141	8436432	None	13107	1799	116144	No_constitutive_exon_found_in_species
TAAGTTTGGGCTAAAAGTCTTCATATTGGGAGGGCTTTAAAAGGGATAAGAG	8613669	8613766	8613816	8613764	-1	3	VIT_03s0088g00450	8486719	8618518	TOR	13107	1799	116144	No_constitutive_exon_found_in_species
ATGGAGGGGTGGGCCGCCCCCAATTGGGCTCTATCCTCAGCTAAGGGCAGGG	8608898	8609085	8609135	8609083	-1	3	VIT_03s0088g00450	8486719	8618518	TOR	13107	1799	116144	No_constitutive_exon_found_in_species
AAGGTGCGAATGGGGACTCAGCGGGTTATCTCCAGTCAGGGGGTCGGAAGAG	8589707	8589857	8589907	8589855	-1	3	VIT_03s0088g00450	8486719	8618518	TOR	13107	1799	116144	No_constitutive_exon_found_in_species
CATGCCACTTGGGAAGCCCACTCTCTGAAATTTCTCTGTTTTGGGAGAAGGA	8588144	8588303	8588353	8588301	-1	3	VIT_03s0088g00450	8486719	8618518	TOR	13107	1799	116144	No_constitutive_exon_found_in_species
GCTTTCTGGAAACAAGGCCGTAGGAGAGAGAAAGAGGGAACCGAGGAGAGAG	9288237	9288287	9288337	9288285	-1	3	VIT_03s0088g01050	9286042	9295905	None	13107	1799	116144	No_constitutive_exon_found_in_species
GGTAAGAAATGGAATGAGAGGCTTAGTGTGTGTGATCCCAGGGTGTGCAGGG	9762423	9762871	9762921	9762869	-1	3	VIT_03s0097g00080	9762423	9767619	None	13107	1799	116144	No_constitutive_exon_found_in_species
TTAGCTTGGTGTATATAAAATAAGGCTAGAACGTGAAAAGCGGCGGGTAGTA	10544136	10544446	10544086	10544138	1	3	VIT_03s0097g00390	10534309	10544446	None	13107	1799	116144	No_constitutive_exon_found_in_species
AAGGTATTGAGCTGAATTTATGAACTTTCTGAACAGGGAGAGAGAGAGAGAG	10960853	10961248	10961298	10961246	-1	3	VIT_03s0097g00560	10960853	10961495	None	13107	1799	116144	No_constitutive_exon_found_in_species
GGCATGAATTTTGTGTTAATGCTGAAAAGAGTGTTGCTTATGGGGTGCAGAT	11324382	11324518	11324332	11324384	1	3	VIT_03s0132g00020	11323177	11325009	None	13107	1799	116144	No_constitutive_exon_found_in_species
TTTATCAGATTTTCTTGATGCTTGAGTTGTAAACGAGGGTAGGAAATAAGAG	11884520	11884840	11884890	11884838	-1	3	VIT_03s0132g00360	11884520	11885474	None	13107	1799	116144	No_constitutive_exon_found_in_species
GTGTTACATTAGAATAACGGTGCTACTTGTGATTGTATGTGTGGGTGCAGAA	12780417	12781176	12781226	12781174	-1	3	VIT_03s0110g00080	12780417	12797297	None	13107	1799	116144	No_constitutive_exon_found_in_species
TTTGGGCTTATTGAGTTGACCTGGGCCAACCCGATTAAATTCAATGGGAGGC	12926651	12926916	12926966	12926914	-1	3	VIT_03s0110g00180	12921042	12928068	None	13107	1799	116144	No_constitutive_exon_found_in_species
GTGTTACATTAGAATAACGGTGCTACTCGTGATTGTATGTGTGGGTGCAGAA	14048707	14049472	14048657	14048709	1	3	VIT_03s0017g00030	14043362	14059898	None	13107	1799	116144	No_constitutive_exon_found_in_species
GTGTTACATTAGAATAACAGTGCTACTCGTGATTGTATGTGTGGGTACAGAA	14211474	14212245	14211424	14211476	1	3	VIT_03s0017g00100	14204862	14212245	None	13107	1799	116144	No_constitutive_exon_found_in_species
CACCAACTCCAGATATAGCAAAAACAGTTCTTGACAAATTGGGCATCAAGTC	14772640	14772658	14772708	14772656	-1	3	VIT_03s0017g00380	14771758	14773578	None	13107	1799	116144	No_constitutive_exon_found_in_species
TATGGGTTTGGGTGCTCAAGTGGGTTGTTTCGATTCGACCCAAGAGGGAGCG	15202371	15202458	15202321	15202373	1	3	VIT_03s0017g00560	15200148	15202458	None	13107	1799	116144	No_constitutive_exon_found_in_species
TTTTTCACAAAGTTGATTCTTTCTCCCTGTATTTGTTTCTTTGGGAGAAGAG	15631094	15631131	15631181	15631129	-1	3	VIT_03s0017g00730	15631094	15631942	None	13107	1799	116144	No_constitutive_exon_found_in_species
ATATGGATCCAATAGCTTGGAACTTGGAAACTTAGGCTGGCAAGGGGTAGGT	16264825	16264845	16264895	16264843	-1	3	VIT_03s0017g00960	16264825	16268475	None	13107	1799	116144	No_constitutive_exon_found_in_species
TTAATCTTCAACTATAAAAAGGATAATAATAATACTGGTCATTGGGGAAGGG	17901516	17901593	17901643	17901591	-1	3	VIT_03s0017g01730	17891887	17906378	None	13107	1799	116144	No_constitutive_exon_found_in_species
AGTTCAAATCCTCTTGGTTACTTTTTTATTGGTTATGTGGATATGGGTAGGG	17909368	17909514	17909564	17909512	-1	3	VIT_03s0017g01740	17907033	17916785	None	13107	1799	116144	No_constitutive_exon_found_in_species
TGTTGATATCTACTAGGAAATATGTGTTGATTCTTGTGGGGATATGGTAGAA	18407992	18408199	18407942	18407994	1	3	VIT_03s0017g01950	18407104	18409640	None	13107	1799	116144	No_constitutive_exon_found_in_species
TCGCCATAACATATATATTATTTATTACAAGCCTTCCCTTTTTGGGGAAGAA	18582191	18582309	18582141	18582193	1	3	VIT_03s0017g02040	18574617	18584369	None	13107	1799	116144	No_constitutive_exon_found_in_species
CCACCGCCACCAACACCGTGCCCACCACCACCACCACCACCCAAGGGGAGGC	19021049	19021324	19020999	19021051	1	3	VIT_03s0017g02260	19020404	19021602	None	13107	1799	116144	No_constitutive_exon_found_in_species
GTGCCAAGGTTTATATGCATGCTTGTTATGACTCAGATCTGTATGGGCAGGC	134277	134400	134227	134279	1	4	VIT_04s0008g00200	129855	154787	OVA4	13107	1799	116144	No_constitutive_exon_found_in_species
AATTAAGGATATGAACTTTCTTGACCGAAACAAAGCTGGGATTGGAGTAGGT	173752	173892	173702	173754	1	4	VIT_04s0008g00240	172217	174712	None	13107	1799	116144	No_constitutive_exon_found_in_species
TGAAAGAAATTGATCTTTCCAAGAACCATTTGACGGGGCCAATACCAGAGGG	367462	369173	367412	367464	1	4	VIT_04s0008g00420	366393	369907	None	13107	1799	116144	No_constitutive_exon_found_in_species
ATGAAGGCCTCAACTAGAGTTAATCATGAATGTGTTTTGGAATGGGACAGGT	635875	636283	636333	636281	-1	4	VIT_04s0008g00710	632660	638175	None	13107	1799	116144	No_constitutive_exon_found_in_species
GATTTCTGATTAGGTGCTTGTTGAATGTTCTGTGTGAAGGGATCGAGAAGCC	855694	856012	856062	856010	-1	4	VIT_04s0008g00990	855694	856165	None	13107	1799	116144	No_constitutive_exon_found_in_species
AATGTTATTAATTGAATTTCATGTTATTTTTGAATAATTGATGGGAGCAGAC	861480	861587	861430	861482	1	4	VIT_04s0008g01000	861238	863373	None	13107	1799	116144	No_constitutive_exon_found_in_species
TACAATTGCATATAGTGATCTTAAGCCTTATAAAATCCTTGGGAATTTAGGT	874993	875050	874943	874995	1	4	VIT_04s0008g01030	871435	877534	None	13107	1799	116144	No_constitutive_exon_found_in_species
TGTTTTTTCCTTTTCCCCATTTTGCAATGATCTTATTCATTGTGGGGTAGGT	918302	918455	918505	918453	-1	4	VIT_04s0008g01100	916044	919492	CYP711A1	13107	1799	116144	No_constitutive_exon_found_in_species
TTGTTGACAAATTCAATTTCCAAAAATCAACCTTTGATTGTGGGATGCAGGT	1182467	1183115	1182417	1182469	1	4	VIT_04s0008g01420	1178517	1183115	None	13107	1799	116144	No_constitutive_exon_found_in_species
TTAAGGTAAGATGGAATGATTAATGATTTAAAATGTTGGGGGAATTGCAGGA	1645075	1645225	1645275	1645223	-1	4	VIT_04s0008g02020	1643454	1646409	None	13107	1799	116144	No_constitutive_exon_found_in_species
GAACTTTTTTGTTACAATTTTTTTATTTTAAGTTCTTATGAGGGCTGCAGGG	1651399	1651468	1651518	1651466	-1	4	VIT_04s0008g02030	1648092	1654700	None	13107	1799	116144	No_constitutive_exon_found_in_species
AATTCATTATTTTCCTGATATGTTATTCATATTGTGGGTAAAATATATAGGA	1692225	1692362	1692175	1692227	1	4	VIT_04s0008g02070	1691098	1693262	ARSK1	13107	1799	116144	No_constitutive_exon_found_in_species
GGGAGGTGGTGCTGGAACTGGAGCAGGTGGTGGAGTTTCCTTGGGTGGAGGA	1931739	1931958	1932008	1931956	-1	4	VIT_04s0008g02350	1931739	1932417	None	13107	1799	116144	No_constitutive_exon_found_in_species
CTCTGTATATAAAGGGCCTGATGTTCCTCCTGTAATAGCGGGAGCATCAGAA	2140373	2141470	2141520	2141468	-1	4	VIT_04s0008g02600	2140373	2143683	None	13107	1799	116144	No_constitutive_exon_found_in_species
TCACGACCCATGCCAGACGAGTGGTGTCTTATCGGGCTGGGAAAGAGCAGAA	2265502	2265644	2265694	2265642	-1	4	VIT_04s0008g02730	2265502	2266305	None	13107	1799	116144	No_constitutive_exon_found_in_species
TGCTTTATGGACTTTCTGAAATGACCAACTTAAAATCTTTGTGGGGGCAGGT	2402169	2402476	2402119	2402171	1	4	VIT_04s0008g02910	2400522	2404845	None	13107	1799	116144	No_constitutive_exon_found_in_species
GTGGTTCATTGAACTAAGCTCTCCTTTTCTGCCTGTGGTAAAAATGGGAGTT	2492139	2492182	2492232	2492180	-1	4	VIT_04s0008g02990	2492030	2492849	None	13107	1799	116144	No_constitutive_exon_found_in_species
TAGTGTATATGTTTTATGAATATTTTTGATGAGCTATTTATGGGATACAGTA	2543000	2543182	2543232	2543180	-1	4	VIT_04s0008g03060	2534624	2547915	None	13107	1799	116144	No_constitutive_exon_found_in_species
CTTTCATTTTTTTTTTTGTTTTTGTCATGCTATTTATCGGGTGAATGCAGGT	2646264	2646333	2646383	2646331	-1	4	VIT_04s0008g03180	2639714	2646523	None	13107	1799	116144	No_constitutive_exon_found_in_species
TGTAACAATATTTATTTGTGCCCTTTTATATTTACTAGGGGGAGAAGAAGAA	2865751	2865901	2865701	2865753	1	4	VIT_04s0008g03450	2863131	2867051	None	13107	1799	116144	No_constitutive_exon_found_in_species
GGTTTGGGGTATAAAATTTGGTTTTAATTGAAGTTATGTGATGGGGGCAGAG	2936611	2936863	2936913	2936861	-1	4	VIT_04s0008g03590	2936019	2937689	None	13107	1799	116144	No_constitutive_exon_found_in_species
ATTTATGGCTGATTTTTTCTGTTTGTTTACTTTGCTTGCTTGGGGGATAGCC	3105938	3106038	3105888	3105940	1	4	VIT_04s0008g03770	3104450	3109265	None	13107	1799	116144	No_constitutive_exon_found_in_species
TCTCCTTCTCTGTCCTCATAAGTACATATTCTTTAAACTCTGGGATGAAGGA	3307826	3308045	3308095	3308043	-1	4	VIT_04s0008g03960	3298714	3326185	None	13107	1799	116144	No_constitutive_exon_found_in_species
GGTTGTTTGTGGGATCTTGATCTTTAGGCTATGTTTTGTGAGGGGAGTAGGG	3622792	3622921	3622971	3622919	-1	4	VIT_04s0008g04250	3613522	3623291	None	13107	1799	116144	No_constitutive_exon_found_in_species
GAGGAGGAGGGAGTGATGATGGTGATGGTTGGGGGGGGGGGGGGGGGGAGGG	3830339	3831261	3831311	3831259	-1	4	VIT_04s0008g04450	3830339	3831895	None	13107	1799	116144	No_constitutive_exon_found_in_species
CTTCCAAACTGACACTTTTTTTTTTTTTTTTAAATCTGGGATGGATACAGCA	4130736	4131037	4130686	4130738	1	4	VIT_04s0008g04670	4124079	4132652	None	13107	1799	116144	No_constitutive_exon_found_in_species
ATAGTTTCTAATCTCCAGTCCTAATTTGATTATAATTTTGGGAGTTGTAGGA	4264386	4264558	4264336	4264388	1	4	VIT_04s0008g04820	4258540	4265241	None	13107	1799	116144	No_constitutive_exon_found_in_species
ATAGTTTCTAATCTCCAGTCCTAATTTGATTATAATTTTGGGAGTTGTAGGA	4294779	4294951	4294729	4294781	1	4	VIT_04s0008g04840	4286953	4295631	None	13107	1799	116144	No_constitutive_exon_found_in_species
TTAGACTATGAAGCCTCCGGACTGTGCCTCTTGGTCTGTGGGCAAAGAAGGT	4396457	4396537	4396407	4396459	1	4	VIT_04s0008g04910	4389208	4409570	None	13107	1799	116144	No_constitutive_exon_found_in_species
ATCAATGGGGTCATGTGCTGATTACTGGAATATTACTTGGGGTAGTGTAGGC	4417490	4418033	4417440	4417492	1	4	VIT_04s0008g04920	4415689	4418033	None	13107	1799	116144	No_constitutive_exon_found_in_species
ATATTGTCAGAAGGCAAATTGTTATGCTAATTTTTTTTTGGGTGATGCAGCA	4480319	4480514	4480564	4480512	-1	4	VIT_04s0008g04990	4478743	4485166	None	13107	1799	116144	No_constitutive_exon_found_in_species
GATTATGAAGCAACAAAAGAGTCAAAATTGTGTACCTAAAATAAGGGCAGCA	4778509	4778598	4778648	4778596	-1	4	VIT_04s0008g05290	4778509	4779248	None	13107	1799	116144	No_constitutive_exon_found_in_species
TCTGACTATAAGATCCTTCAGGTATAATTTTTGTTTTTGGGGAAAACCAGGT	4793094	4793296	4793346	4793294	-1	4	VIT_04s0008g05310	4793094	4794952	None	13107	1799	116144	No_constitutive_exon_found_in_species
CTGTTGTTGGTGATTTGTATTTATCTCACCTTGATACCTTTTGAGGGCAGCA	4808840	4809025	4809075	4809023	-1	4	VIT_04s0008g05330	4803785	4813895	None	13107	1799	116144	No_constitutive_exon_found_in_species
TTTGGTTTTAAGGTTGAAATTTCAAGAGACATAGTCATTGATTGGGGGAGGA	4805453	4805506	4805556	4805504	-1	4	VIT_04s0008g05330	4803785	4813895	None	13107	1799	116144	No_constitutive_exon_found_in_species
TTAATACCTAGTTTTTAGTCGAGTTCATGACGAATTTGGGGGAAATACAGGG	4971465	4971618	4971415	4971467	1	4	VIT_04s0008g05510	4971041	4974572	None	13107	1799	116144	No_constitutive_exon_found_in_species
ATTTATTTATTTATTTTTTTTTTTGTGATTTTCTATTTGTGGGTATGCAGGA	5386358	5386540	5386590	5386538	-1	4	VIT_04s0008g05800	5372707	5390707	None	13107	1799	116144	No_constitutive_exon_found_in_species
AGAAGGATAGGAACTCTGAAAGAAGCAGTTGGGTTTTGGGTAACATGGAGGA	5443404	5443711	5443761	5443709	-1	4	VIT_04s0008g05840	5443404	5446625	None	13107	1799	116144	No_constitutive_exon_found_in_species
GGTTATTTTTTTTCGTTGTTATTGTTGTTGTTTGATTATCGATGGGGAAGCC	6154017	6156076	6153967	6154019	1	4	VIT_04s0008g06310	6153540	6159137	None	13107	1799	116144	No_constitutive_exon_found_in_species
AAATGTTTGGTTTCTCAGAAGGTTGCTTACCTATGTCGAGATGGGATGAGCT	6378252	6378260	6378202	6378254	1	4	VIT_04s0008g06460	6370129	6380301	None	13107	1799	116144	No_constitutive_exon_found_in_species
GCTTTGTAAGAATTTAAAATTTAGTAACATTCTAAAATTTCTATGGGAAGGA	6855961	6856295	6856345	6856293	-1	4	VIT_04s0008g06820	6845000	6867478	None	13107	1799	116144	No_constitutive_exon_found_in_species
TTTCCGTTCCTTTTTTGGTTGGTTATTTAGTGATGAAATATTGGGAGCAGGT	7135930	7136096	7135880	7135932	1	4	VIT_04s0008g07040	7134485	7136999	None	13107	1799	116144	No_constitutive_exon_found_in_species
TGCTTTGTTTTGTTCTGTTTTGTAATCTTGTAAGTCAATTACGGGTGTAGTT	7881183	7881246	7881296	7881244	-1	4	VIT_04s0069g00050	7881183	7890145	None	13107	1799	116144	No_constitutive_exon_found_in_species
GCAGACGTCCAGGCACGCCAAGAGCGCCTCAACCAACGGGAGGAAAAGAGGT	8437704	8437737	8437654	8437706	1	4	VIT_04s0069g00480	8434778	8437737	None	13107	1799	116144	No_constitutive_exon_found_in_species
CACTATAATGTAAAGCTGGCTTTAACATGAAATTTGTTTTGACTGGGCAGAG	8865726	8865870	8865676	8865728	1	4	VIT_04s0069g00770	8856586	8866434	None	13107	1799	116144	No_constitutive_exon_found_in_species
TATCTTTGAATATGCTGCTATTTACCAAATGCACTTTTGGGAAGTGGCAGGG	9507681	9507717	9507767	9507715	-1	4	VIT_04s0069g01030	9507681	9509678	None	13107	1799	116144	No_constitutive_exon_found_in_species
TTCTAGCTTAGGTTTCTGAGTCTCATATTTTGGTATCATGGGGTTAATAGGC	10121388	10121703	10121753	10121701	-1	4	VIT_04s0079g00040	10121388	10126073	None	13107	1799	116144	No_constitutive_exon_found_in_species
CTGAACACTATAACTTAGTTTCTTGCTGGGTTTTATTTTTTTGGGTAAAGCT	10522685	10522824	10522635	10522687	1	4	VIT_04s0079g00230	10519229	10523422	SUS5	13107	1799	116144	No_constitutive_exon_found_in_species
TGTCCAAAATAAGGTGGCTTTACTTGTGTGTTTGTATGCAATTGGGACAGCT	10612993	10613212	10612943	10612995	1	4	VIT_04s0079g00260	10608995	10628089	None	13107	1799	116144	No_constitutive_exon_found_in_species
CCTTTTTTGGTTTCATTGATTTAGTTATATTTTGCTAAACTTGGGAACAGTA	10625462	10625567	10625412	10625464	1	4	VIT_04s0079g00260	10608995	10628089	None	13107	1799	116144	No_constitutive_exon_found_in_species
GCTTCAGGTTACTAATATTTCTCTATTTAATTTTTTCATTGGGAATGCAGTC	11135307	11135411	11135257	11135309	1	4	VIT_04s0079g00530	11130820	11137310	None	13107	1799	116144	No_constitutive_exon_found_in_species
AATATACATATATGTTCGGAATTATGAACATATATAGGGTGGTGGTGCAGGT	11272074	11272279	11272024	11272076	1	4	VIT_04s0079g00600	11271832	11278144	None	13107	1799	116144	No_constitutive_exon_found_in_species
TGTAGATGCATTAAAATGATTTTTAACCTAAGTTTGCCAAATGGGGACAGGC	14126497	14126644	14126694	14126642	-1	4	VIT_04s0043g00470	14126028	14128649	None	13107	1799	116144	No_constitutive_exon_found_in_species
AGATTATTTTTTGCAATGAAAAATAACTTGGAGTGCATTGGGAATGATAGTA	14227104	14227275	14227325	14227273	-1	4	VIT_04s0043g00530	14226254	14228871	None	13107	1799	116144	No_constitutive_exon_found_in_species
AATTGCTAGATAATATTTTGCAATGAAAAATAGTGCATTGGGAATGACAGTA	14265660	14265828	14265878	14265826	-1	4	VIT_04s0043g00550	14265391	14267197	None	13107	1799	116144	No_constitutive_exon_found_in_species
TAAGTAAGAGAATATGAAAATTTTGAAAGTGCAGAATTCAATGGGATAAGCG	14879791	14879797	14879847	14879795	-1	4	VIT_04s0043g00750	14878674	14882905	None	13107	1799	116144	No_constitutive_exon_found_in_species
CTTCTTCTGTCAAGTGGGTGTCATCTTATGTGTTGTTTTGGGATGTGCAGGT	15227441	15227633	15227683	15227631	-1	4	VIT_04s0043g00850	15225712	15228201	None	13107	1799	116144	No_constitutive_exon_found_in_species
TGGATCCCCATCGTCACTTTCATACTTTGGCGTTGGGGTAATTGAGGAAGTT	15677779	15678108	15678158	15678106	-1	4	VIT_04s0043g01000	15677779	15678625	None	13107	1799	116144	No_constitutive_exon_found_in_species
ATATGCTCTGTCATTAAGATTCTCTTATGGAGATTGTATCTGTGGGGCAGGG	16412576	16412654	16412526	16412578	1	4	VIT_04s0023g00290	16404545	16417804	ATNAP11	13107	1799	116144	No_constitutive_exon_found_in_species
TTGAGCTATGCGATTTTCAACGTAATTGATTCTGGTATCTGGGATTACAGGG	17416888	17417145	17417195	17417143	-1	4	VIT_04s0023g00990	17416888	17417786	None	13107	1799	116144	No_constitutive_exon_found_in_species
GGCGGAAGAAAGAGACGACGATGATGAAGAAGATACTGATATGGGAATAGCA	17434196	17435522	17435572	17435520	-1	4	VIT_04s0023g01020	17429934	17435841	None	13107	1799	116144	No_constitutive_exon_found_in_species
GTATTTTAAGTTTCCATGAAGTTTGAATGTTCTCTTTATTGTATGGGCAGGG	17464471	17464534	17464421	17464473	1	4	VIT_04s0023g01040	17457399	17465593	None	13107	1799	116144	No_constitutive_exon_found_in_species
CGCCACGTGTCTTCTGCGATCATATCCGTCGGGTGTGGTTTGGGGTCGAGGT	18035121	18035381	18035431	18035379	-1	4	VIT_04s0023g01490	18030229	18035626	None	13107	1799	116144	No_constitutive_exon_found_in_species
ACTTTGTTTTGGGTTGTGTATTTGTTTCTTAATGTGTTTTGGGGGTCCAGGC	18122146	18122222	18122096	18122148	1	4	VIT_04s0023g01580	18116495	18126475	U1-70K	13107	1799	116144	No_constitutive_exon_found_in_species
AGCCTATTAGTTGAATTAGGTTTACTTTCTCGGCTACCAAACGGGGCGAGCC	18303882	18303890	18303940	18303888	-1	4	VIT_04s0023g01730	18301308	18304190	None	13107	1799	116144	No_constitutive_exon_found_in_species
TTTTTTTTGTTTTTTTTTTTTTTTGTTTTTAATGGAATTTGGGATTGAAGGG	18381474	18381636	18381686	18381634	-1	4	VIT_04s0023g01790	18370613	18382069	None	13107	1799	116144	No_constitutive_exon_found_in_species
TAATTTTAAATCTGCTTCCTTGACTGAATTTTTCCTCTGGGGAATTGTAGCT	18411065	18411182	18411232	18411180	-1	4	VIT_04s0023g01830	18401428	18413427	None	13107	1799	116144	No_constitutive_exon_found_in_species
GTGTTGGTTTTGGTTACGTTTTTATTCATAGCTCATTGTCATGGGTACAGTT	18437159	18437249	18437299	18437247	-1	4	VIT_04s0023g01860	18430781	18437696	None	13107	1799	116144	No_constitutive_exon_found_in_species
TCATTCTTGCCATTTGGGACTCTCCTGAAACCAAAAAAAACTGGGAACAGAT	18554954	18555091	18554904	18554956	1	4	VIT_04s0023g02020	18551003	18557058	None	13107	1799	116144	No_constitutive_exon_found_in_species
CAAATGGTTAATTTCTATCGCCAATAATTTTTTTTTTGTGGGGAGCTCAGCG	18574354	18574389	18574304	18574356	1	4	VIT_04s0023g02060	18571244	18574541	APFI	13107	1799	116144	No_constitutive_exon_found_in_species
AAAAGCTCTAAGAATAGCAAATAGCGTTTGAAATTCGTGGGGGTGAGAAGCA	18598501	18598640	18598451	18598503	1	4	VIT_04s0023g02110	18598156	18604325	None	13107	1799	116144	No_constitutive_exon_found_in_species
CTTTTGCTTGGAATTATGTTAAATTCAGTTTACTGGTGGTTGTGGGACAGGC	18618905	18619108	18618855	18618907	1	4	VIT_04s0023g02130	18617370	18620228	None	13107	1799	116144	No_constitutive_exon_found_in_species
CGTGTTGTAAAGGGTTTTGTCCCAGAATTGCCAAAGGGGGAGATTGTGAGTG	18803788	18804835	18803738	18803790	1	4	VIT_04s0023g02300	18798071	18804835	None	13107	1799	116144	No_constitutive_exon_found_in_species
GAGTTGTGATATATTTTCTTTCGTGTTTCCTTCTTGGGCAAAAATTGCAGGT	18959936	18960060	18959886	18959938	1	4	VIT_04s0023g02400	18957443	18961992	None	13107	1799	116144	No_constitutive_exon_found_in_species
CAAATTACTATTTGACTATGGTATTGTTTGTTGGTTTTTGTGGAGGGTAGGT	19376884	19376958	19377008	19376956	-1	4	VIT_04s0023g02800	19373390	19378087	None	13107	1799	116144	No_constitutive_exon_found_in_species
CATACATTTGTGATATACAATTATTTGTTAACTGGGGCGGGTGAGTGTAGAA	19605456	19605726	19605406	19605458	1	4	VIT_04s0023g03010	19605036	19607046	None	13107	1799	116144	No_constitutive_exon_found_in_species
GAGCCCCATAGGCTCCAACTGATTGTGTATCTTTGTTTTGGGTTATAAAGCA	19826096	19826170	19826046	19826098	1	4	VIT_04s0023g03280	19822136	19827530	None	13107	1799	116144	No_constitutive_exon_found_in_species
GTACCTGTTCTCTTACTTGAATCTGCGGTGATGTTTTCGTGGGGTTGCAGAG	19829638	19830244	19829588	19829640	1	4	VIT_04s0023g03300	19828334	19833917	None	13107	1799	116144	No_constitutive_exon_found_in_species
ATTGATAAAGAGTTCGGTTCTGTTGTAATGTATATGAATTGGGGATATAGGT	20115838	20115989	20116039	20115987	-1	4	VIT_04s0023g03570	20106650	20116197	None	13107	1799	116144	No_constitutive_exon_found_in_species
GAATAATTTTCTTTCTAGAAAAGAGATGCATAGAAAATTTGGGGTGGCAGGG	20126857	20127141	20126807	20126859	1	4	VIT_04s0023g03590	20125856	20127356	None	13107	1799	116144	No_constitutive_exon_found_in_species
ATCGTTATTTCTTTTTCTTTTCCTCTTCAATTCTTTGCAGGGTGGGTGAGCT	20272262	20272419	20272469	20272417	-1	4	VIT_04s0023g03730	20263387	20278688	None	13107	1799	116144	No_constitutive_exon_found_in_species
CATTTGAAGCTTAAAAAACTCCTCTCATTCTTCTATATGTTGGGATGCAGGT	20325974	20326330	20325924	20325976	1	4	VIT_04s0023g03820	20321515	20326330	None	13107	1799	116144	No_constitutive_exon_found_in_species
TTTGATAGGCAAAGGACTTATTGTTTTATTTTTGAATTATTGGGAAACAGGA	20351179	20351267	20351129	20351181	1	4	VIT_04s0023g03860	20350194	20354868	None	13107	1799	116144	No_constitutive_exon_found_in_species
TTTCCTTGTCATTTGATTCTTACAAGGTTGCTGTTCTGGGAAAATTGCAGGT	20523449	20523528	20523578	20523526	-1	4	VIT_04s0210g00150	20522828	20529516	None	13107	1799	116144	No_constitutive_exon_found_in_species
TGATTTTCTTATGAAGTCGTTATGCGCTCTTTGAATTATTGGGATTGCAGGT	20530826	20530905	20530955	20530903	-1	4	VIT_04s0210g00160	20530083	20532381	None	13107	1799	116144	No_constitutive_exon_found_in_species
TGTAGGTAATATTAATGCATTTTGTGTTTGGATTGTTGGGATGGGTACAGGC	20665508	20665809	20665458	20665510	1	4	VIT_04s0044g00020	20659986	20665809	None	13107	1799	116144	No_constitutive_exon_found_in_species
TGTTTCTTTGTTTCTTTGTTTTTTTTTTTTTTTTTTTTCTGGGCAATCAGTC	20732423	20732773	20732823	20732771	-1	4	VIT_04s0044g00050	20730245	20733256	CONNEXIN_32	13107	1799	116144	No_constitutive_exon_found_in_species
CTATAGATTCTTCATTTTTATGCCAGAATTTTCATTTTTGGGGGTTACAGGT	20913580	20913806	20913856	20913804	-1	4	VIT_04s0044g00230	20912725	20914980	None	13107	1799	116144	No_constitutive_exon_found_in_species
GTTGATAACGGGGTCATATATATCAGGGTGGGCGCAGTTACGTGGGGAAGGA	20912725	20912963	20913013	20912961	-1	4	VIT_04s0044g00230	20912725	20914980	None	13107	1799	116144	No_constitutive_exon_found_in_species
TATTTTCTTATTTATTGATCTGTTTTTCGTTTTCCTTGCTGGGTATGCAGTA	21016009	21016427	21015959	21016011	1	4	VIT_04s0044g00310	21012655	21016427	None	13107	1799	116144	No_constitutive_exon_found_in_species
CATCCTCCTGAATCTAACTATGATTTTTTTTTGGTGGGGAGAACAAATAGTT	21372349	21372423	21372299	21372351	1	4	VIT_04s0044g00530	21370968	21372844	None	13107	1799	116144	No_constitutive_exon_found_in_species
TCTTGACTCCTGTGTTGGCCAGCCGAGTTGAGGGGCTGTTGCCGGGGGAGGC	21469674	21469866	21469624	21469676	1	4	VIT_04s0044g00600	21469068	21469866	None	13107	1799	116144	No_constitutive_exon_found_in_species
CTCATTCCCATAATTATAGCCTTTAACTTACCCTTTTTTGGGTGATGCAGAT	21786479	21786540	21786429	21786481	1	4	VIT_04s0044g00710	21784527	21809243	None	13107	1799	116144	No_constitutive_exon_found_in_species
TTTTTTGAGATGGGACTAATACATGTACTCTTTTTTCTTTGGGTGTGCAGGA	22418572	22418599	22418649	22418597	-1	4	VIT_04s0044g01090	22411362	22436682	FAS2	13107	1799	116144	No_constitutive_exon_found_in_species
TGTTCTAATCTGATAAGAAGTTGACATATTTGTTCATGGTTGATGGGCAGTG	22563542	22563981	22564031	22563979	-1	4	VIT_04s0044g01180	22563542	22590545	None	13107	1799	116144	No_constitutive_exon_found_in_species
TTTAGGGTTTTGAGGTGTTTGTAACTCGATTCAAATGATGTTGGGAACAGGG	22706918	22707432	22706868	22706920	1	4	VIT_04s0044g01220	22706396	22713390	None	13107	1799	116144	No_constitutive_exon_found_in_species
TTTTGTTTATTATGCTGAAATTAAACTGGGTGTTGTTTTGATCCAGGGAGAT	22785918	22785999	22786049	22785997	-1	4	VIT_04s0044g01280	22776372	22794935	CALS5	13107	1799	116144	No_constitutive_exon_found_in_species
GATGGTGGGGTGGGTTCTTATTTTTCAGTTTTGATTTGTGATATGGGCAGTG	22842270	22842326	22842376	22842324	-1	4	VIT_04s0044g01310	22840809	22842670	NDH-O	13107	1799	116144	No_constitutive_exon_found_in_species
AATGCTCATATGGATGATCCTTTATATTCTGGTTGTCTGAATGTGGGCAGAG	23588454	23588516	23588566	23588514	-1	4	VIT_04s0044g01720	23569518	23589840	None	13107	1799	116144	No_constitutive_exon_found_in_species
TTATTGTTTCATCCGATTCTATTTCTGGGTAGGATTGGGGGTGGATGCAGAT	21604	21822	21872	21820	-1	5	VIT_05s0077g00050	19030	22803	None	13107	1799	116144	No_constitutive_exon_found_in_species
CTCTTTTCTAACACCAACTATTGACAAATTGTATTAGAATGGGTGAACAGGA	27137	27197	27247	27195	-1	5	VIT_05s0077g00070	27137	27806	None	13107	1799	116144	No_constitutive_exon_found_in_species
CAGTTGAACTATTACTATCAAGTTTAAGTGCCTTTCTGTGGGAATTGCAGAA	35815	35869	35765	35817	1	5	VIT_05s0077g00080	32005	35997	None	13107	1799	116144	No_constitutive_exon_found_in_species
TACTTTTGGATGCCTTTGGGGGCATCTTTTAAACAATGGGACAAAAGCAGAA	207068	207132	207018	207070	1	5	VIT_05s0077g00360	203609	207132	None	13107	1799	116144	No_constitutive_exon_found_in_species
AATCAAATGGAGGAAATCGGGATTTTAAACACGCTTTCTTGGTTGGGTAGGA	501231	501373	501423	501371	-1	5	VIT_05s0077g00700	496389	501843	QQT2	13107	1799	116144	No_constitutive_exon_found_in_species
TCATTATTTTGTTCCTCAAAAATGTATGTTTGCTACTGCTATGGGTGCAGTG	497030	497236	497286	497234	-1	5	VIT_05s0077g00700	496389	501843	QQT2	13107	1799	116144	No_constitutive_exon_found_in_species
TGCTTTTGTAGTGTAGTAGTAATGCTAATGAACACAATGCGGGTAATGAGTT	524932	525132	525182	525130	-1	5	VIT_05s0077g00720	524013	525260	None	13107	1799	116144	No_constitutive_exon_found_in_species
TTGAAACTGTGTTTTTGTTCTTAATCCTCTCACTCTCTGGGTGAACGCAGAA	687484	687732	687434	687486	1	5	VIT_05s0077g00890	686477	687981	None	13107	1799	116144	No_constitutive_exon_found_in_species
TTTGACATCTCTTCTCATAAACAGAAGCCTTAACCTAAGTTGGGTAACAGGA	774498	774567	774448	774500	1	5	VIT_05s0077g01000	771997	782552	None	13107	1799	116144	No_constitutive_exon_found_in_species
ATTTAACTTATGAATTTCGGAACGTAACTCTCTTCTTTTACGTGGGACAGAT	1052044	1052142	1051994	1052046	1	5	VIT_05s0077g01280	1049443	1054222	BXL1	13107	1799	116144	No_constitutive_exon_found_in_species
AAACATGAATACGCCTGTTGTTAGCAAGGCTATGTTCTCTGTGGGGGCAGGA	1184786	1184950	1185000	1184948	-1	5	VIT_05s0077g01480	1183943	1188170	None	13107	1799	116144	No_constitutive_exon_found_in_species
TTTCTTGTTGTTAGTATGCGATCAATGTGTGTGATGCGCTGTGGGACCAGAG	1428440	1428571	1428621	1428569	-1	5	VIT_05s0077g01810	1424906	1428963	None	13107	1799	116144	No_constitutive_exon_found_in_species
TTCTTCGGTTTTATCGATGGAAAAAGATTTCATTTTTTCTGGGGTTGCAGGG	1463189	1464029	1464079	1464027	-1	5	VIT_05s0077g01860	1463189	1464371	RAP2.3	13107	1799	116144	No_constitutive_exon_found_in_species
CGGAAGCCATTTTGTTGCCGTTCCTTGATTTAAAATCTGGGGTTAACAAGAC	1808855	1809080	1809130	1809078	-1	5	VIT_05s0077g02300	1806174	1809826	None	13107	1799	116144	No_constitutive_exon_found_in_species
TAATTGACAGCACAGGAGACAAAGCTAAGGCATCCAGGGACAATACAGAGAT	1852312	1852483	1852533	1852481	-1	5	VIT_05s0077g02330	1845280	1854345	None	13107	1799	116144	No_constitutive_exon_found_in_species
ACAAGTTTTTGCTTACTGTTCATATTTTCTCACATCTATGGGGACAAAAGTA	2039536	2039624	2039486	2039538	1	5	VIT_05s0020g00170	2038695	2053470	None	13107	1799	116144	No_constitutive_exon_found_in_species
GGATTCCAAGATCAATGTGCTCATGGAGATGCAGCCACTGGGTAGGATAGGA	2067903	2068236	2068286	2068234	-1	5	VIT_05s0020g00190	2067903	2068838	None	13107	1799	116144	No_constitutive_exon_found_in_species
TAAGAAATCTAATTAGTTATCTGGAATGGCATGACAATTTGGATGGGCAGGG	2354507	2354646	2354696	2354644	-1	5	VIT_05s0020g00440	2350467	2355844	None	13107	1799	116144	No_constitutive_exon_found_in_species
TATAATGGCAATAATTATTCAACCTTGTTTAAACTTAGTGTGATGGGCAGGG	2351505	2351825	2351875	2351823	-1	5	VIT_05s0020g00440	2350467	2355844	None	13107	1799	116144	No_constitutive_exon_found_in_species
AATATGCTGCAGTTGAAATGGCTAACAACTGTCTTGTTGGGATGAAACAGGC	2371612	2371720	2371770	2371718	-1	5	VIT_05s0020g00450	2361508	2376608	DRM3	13107	1799	116144	No_constitutive_exon_found_in_species
TTATTGTTTCATCCGATTCTATTTCTGGGTAGGATTGGGGGTGGATGCAGAT	2482792	2483059	2483109	2483057	-1	5	VIT_05s0020g00590	2482792	2483986	None	13107	1799	116144	No_constitutive_exon_found_in_species
TTATTCAGAAACATTGATCAATGCTTATTGCTTCATCTGGGTGGGTGCAGAT	2488235	2488641	2488185	2488237	1	5	VIT_05s0020g00600	2487516	2488641	None	13107	1799	116144	No_constitutive_exon_found_in_species
AATGATTCTGTTCTCTCCATTTCACTACTTATTTTTCCAATGGGTGGTAGGT	2552635	2552796	2552585	2552637	1	5	VIT_05s0020g00680	2548761	2557921	None	13107	1799	116144	No_constitutive_exon_found_in_species
TTTCCATCCTTTTAGTGATAGAAATAATGTCCTTTCATTTGTGGGTGTAGGA	2589629	2589903	2589579	2589631	1	5	VIT_05s0020g00720	2587436	2591207	None	13107	1799	116144	No_constitutive_exon_found_in_species
TTTTCAATCACAACCTCTGATTCTTTTATAATGTTGTATGCTGGGAACAGAT	2591017	2591207	2590967	2591019	1	5	VIT_05s0020g00720	2587436	2591207	None	13107	1799	116144	No_constitutive_exon_found_in_species
CCAATTTCTTTTTATTTTATCTCATTCTATCTTTTTTGGGGTAATGGCAGAT	2619979	2620030	2619929	2619981	1	5	VIT_05s0020g00740	2606760	2623221	None	13107	1799	116144	No_constitutive_exon_found_in_species
GGCCTATAAATATTTGTTCTAACAATGCGTCGTCATTTTGGGAAATGCAGGA	2622741	2623221	2622691	2622743	1	5	VIT_05s0020g00740	2606760	2623221	None	13107	1799	116144	No_constitutive_exon_found_in_species
GGTATAATTTGATTATCCTCCTTTACTTTTGAATTGATGTGGGGTTACAGGT	2776410	2776579	2776360	2776412	1	5	VIT_05s0020g00950	2775452	2778471	None	13107	1799	116144	No_constitutive_exon_found_in_species
TGTCCATCTTTCTTTCTACTCTGATTTTTCTGAGAAAAACAAATGGGCAGCC	2783054	2783246	2783296	2783244	-1	5	VIT_05s0020g00970	2781943	2783603	None	13107	1799	116144	No_constitutive_exon_found_in_species
TTTAAAATTTGTGTTGTTCTTTTCTGTGTTGCCATCTTTGCGGGGAAAAGAA	3052488	3052637	3052687	3052635	-1	5	VIT_05s0020g01340	3051409	3053761	None	13107	1799	116144	No_constitutive_exon_found_in_species
CCTTTAAAATTGATGGTATAGGGATTTATTCTTTTTGGTCAGGGGCAAAGTT	3262776	3262899	3262949	3262897	-1	5	VIT_05s0020g01570	3253338	3274840	None	13107	1799	116144	No_constitutive_exon_found_in_species
TACAGTAGAAGTTCAACAGAAGGGGAAGAAATTTTATGGGAAGAAGGCAGAA	3326864	3327047	3327097	3327045	-1	5	VIT_05s0020g01610	3312015	3336419	None	13107	1799	116144	No_constitutive_exon_found_in_species
GGTTTCATTTACATGGATGGACTAGGGTTTTAGCTTGAGCGGGGGATGAGGA	3342581	3343724	3343774	3343722	-1	5	VIT_05s0020g01630	3341974	3346846	None	13107	1799	116144	No_constitutive_exon_found_in_species
AATGTGGGGTTTGGTGAATTGAATTTGATCTTGATTTGGGGGGAATGCAGAG	3360988	3361134	3360938	3360990	1	5	VIT_05s0020g01650	3360747	3368175	None	13107	1799	116144	No_constitutive_exon_found_in_species
CCATCTTATTGATGTTGTTGAAAATATACTCACAATGCCTGTGGGTGCAGCT	3551423	3551839	3551373	3551425	1	5	VIT_05s0020g01830	3549466	3551839	None	13107	1799	116144	No_constitutive_exon_found_in_species
TTTTCCCTTTCTTCAAATGTAATATTTGATTTTTTTTTGTTGTTGGGAAGGC	3567054	3567207	3567004	3567056	1	5	VIT_05s0020g01850	3561974	3569589	None	13107	1799	116144	No_constitutive_exon_found_in_species
CATTGGTTTCTAATACTGCTTTTATTTTTTTGATTTATTGGGTGCTGAAGGT	3589295	3589408	3589458	3589406	-1	5	VIT_05s0020g01880	3584747	3590306	None	13107	1799	116144	No_constitutive_exon_found_in_species
GCTTGGTTCTGTATGTAATTTTACATCATTGCATCTGCAGGGTCGAAAAGTC	3817534	3817605	3817484	3817536	1	5	VIT_05s0020g02070	3811974	3819728	None	13107	1799	116144	No_constitutive_exon_found_in_species
GTAATTATTTGCAAAATGTTAGCCCTTTGATTTTAGGGTGTTGAGTGAAGGA	3833093	3833191	3833043	3833095	1	5	VIT_05s0020g02090	3831454	3835644	None	13107	1799	116144	No_constitutive_exon_found_in_species
TGAGCTTGTTTATACTTGTTAACATGTTTTATGCATTTTCATGGGTATAGAT	3891782	3891918	3891732	3891784	1	5	VIT_05s0020g02160	3885358	3895996	SPL7	13107	1799	116144	No_constitutive_exon_found_in_species
GAATCCCACATCTTATGATAAACTTTGAAATATATATAATGAGGGAGAAGGT	3970176	3970242	3970126	3970178	1	5	VIT_05s0020g02250	3968916	3972241	None	13107	1799	116144	No_constitutive_exon_found_in_species
CATCTTATGATAAACTTTGACAAAAAAATATATCTATAATGAGGGAGAAGGT	3980266	3980332	3980216	3980268	1	5	VIT_05s0020g02260	3978961	3984864	None	13107	1799	116144	No_constitutive_exon_found_in_species
ACCCAATCTGTGCTTGTGACACTAATCTTTGATCCATAATGGGATTGCAGTG	5130351	5130429	5130479	5130427	-1	5	VIT_05s0020g03370	5122446	5134133	None	13107	1799	116144	No_constitutive_exon_found_in_species
TTAATTTGAATTTATTGGGTGCTTTTTCTTTTCTTTTGTGGGTATAACAGTG	5352210	5352679	5352729	5352677	-1	5	VIT_05s0020g03640	5352210	5353807	None	13107	1799	116144	No_constitutive_exon_found_in_species
CTGGTGGTGTATTAGTATTAATTGGTTTTCTGTGTTTGGTTTGAGGGCAGCA	5467261	5467366	5467416	5467364	-1	5	VIT_05s0020g03770	5463584	5468872	None	13107	1799	116144	No_constitutive_exon_found_in_species
TTCTTATATTTGATAAGGATTAGCTAGTTAAATTTTCTTTAGGGTTGCAGGC	5487623	5487792	5487573	5487625	1	5	VIT_05s0020g03790	5485063	5492329	None	13107	1799	116144	No_constitutive_exon_found_in_species
TTGACATGGGCGAGAGAGTGTGTGCTTATATCGGTGAGTTGGGGCTGAAGCT	5509388	5511107	5511157	5511105	-1	5	VIT_05s0020g03850	5509388	5511899	None	13107	1799	116144	No_constitutive_exon_found_in_species
TCTCTTGGCTGAAATTCATTGTCAAATCTGATGGACTTTTGGGAATGCAGGT	5596820	5597011	5597061	5597009	-1	5	VIT_05s0020g03930	5594161	5599680	None	13107	1799	116144	No_constitutive_exon_found_in_species
TTTTATAATTTCTTTCTGAGAAGTGTAAACTTATGTATTGGGAAATGCAGAT	5626452	5626660	5626710	5626658	-1	5	VIT_05s0020g03970	5622652	5627062	None	13107	1799	116144	No_constitutive_exon_found_in_species
TCCTAGTGGGAGGGCTAACATACATAGCTCAATTGATGGACGGGGTACAGGA	5624173	5624300	5624350	5624298	-1	5	VIT_05s0020g03970	5622652	5627062	None	13107	1799	116144	No_constitutive_exon_found_in_species
AATAGATGACAGTCAGATTCATTATTTGATTTAACTATTGGGGAATGCAGGT	5623474	5623665	5623715	5623663	-1	5	VIT_05s0020g03970	5622652	5627062	None	13107	1799	116144	No_constitutive_exon_found_in_species
TTGGGCAGTTAGTTTGTTGACTGACGGAAGTGCCCTTGTTGGGGCTGCAGCT	5707877	5708105	5707827	5707879	1	5	VIT_05s0020g04020	5705583	5709589	None	13107	1799	116144	No_constitutive_exon_found_in_species
TTGTATCTAATTTTTAGAATAAAGAGTAATGTTTGGTTTGCGGGGTGAAGGA	5739850	5740090	5739800	5739852	1	5	VIT_05s0020g04070	5739341	5740403	ATARD4	13107	1799	116144	No_constitutive_exon_found_in_species
TCTTGGATGGGCATTCTTTGCAAGTGGATGAATCAAGCATAACAGGGGAGAG	5884387	5886613	5886663	5886611	-1	5	VIT_05s0020g04220	5884387	5898902	None	13107	1799	116144	No_constitutive_exon_found_in_species
AAGGTTGTCCATAACATAGTTGGATTGAATTTATTTCGATTATGGGTAAGCT	5929753	5929802	5929703	5929755	1	5	VIT_05s0020g04240	5920939	5929802	None	13107	1799	116144	No_constitutive_exon_found_in_species
TCCATTCGGTGATCTTGTGATCTTTGCCCCCAAACAACTGAAGTGGGAAGTT	5976747	5976796	5976846	5976794	-1	5	VIT_05s0020g04270	5964251	5982994	None	13107	1799	116144	No_constitutive_exon_found_in_species
GTGAATGCAAGGAAGCTGGTGAAGAAGAATGTGTTTGGGGGGATGCATAGAA	5964251	5964447	5964497	5964445	-1	5	VIT_05s0020g04270	5964251	5982994	None	13107	1799	116144	No_constitutive_exon_found_in_species
GCAGCAGAGATCGTGGAGAAAGCAAATCCGAAAAAGGGGGGAAGGGACAGAG	6076783	6076826	6076876	6076824	-1	5	VIT_05s0020g04330	6056508	6085843	None	13107	1799	116144	No_constitutive_exon_found_in_species
GCTATTGTCACTGAACATTTGCTGGCTTGGTTCTCCTTTTGGCTGGGCAGGG	6410825	6410884	6410775	6410827	1	5	VIT_05s0020g04600	6409718	6411399	NDH18	13107	1799	116144	No_constitutive_exon_found_in_species
GTTGCATCTTTTGCTTAACTTCAAAATAATTATTTGGAAGTGGGTGGCAGAT	6553586	6553699	6553749	6553697	-1	5	VIT_05s0020g04700	6552771	6557767	None	13107	1799	116144	No_constitutive_exon_found_in_species
TTCTGACTACTCTACCATTAATATTGAGTTGATTTTGTGTGGGTTAACAGGA	6695947	6696163	6696213	6696161	-1	5	VIT_05s0020g04850	6694383	6698195	None	13107	1799	116144	No_constitutive_exon_found_in_species
GCTGATGCCAAAACACAAAGAAATGCAGAATAGCAACATGGGATCTGAAGGA	7847933	7847962	7848012	7847960	-1	5	VIT_05s0049g00830	7840973	7849634	None	13107	1799	116144	No_constitutive_exon_found_in_species
ATAGAAATTTCGAGTATGTACTGAATGATTTTTGTTGGTGAATGGGATAGCT	8104783	8105220	8104733	8104785	1	5	VIT_05s0049g01070	8104344	8105220	None	13107	1799	116144	No_constitutive_exon_found_in_species
ATAGAAATTTCGAGTATGTACTGAATGATTTTGGTTGGTGAATGGGATAGCT	8137876	8138356	8137826	8137878	1	5	VIT_05s0049g01090	8137437	8138356	None	13107	1799	116144	No_constitutive_exon_found_in_species
ATAGAAATTTCGAGTATGTACTGAATGATTTTGGTTGGTCAATGGGATAGCT	8147331	8147830	8147281	8147333	1	5	VIT_05s0049g01100	8146883	8147830	None	13107	1799	116144	No_constitutive_exon_found_in_species
TAGAAATTTTGAGTATGTACTGAATGATTTTTGGTTGGTGAATGGGATAGCT	8171207	8171813	8171157	8171209	1	5	VIT_05s0049g01120	8170757	8171813	None	13107	1799	116144	No_constitutive_exon_found_in_species
ATTTTATTTATAGGTTTTTCTTTCTTAGATTTGATGTTTTGTGTGGGCAGTG	8361882	8362006	8361832	8361884	1	5	VIT_05s0049g01230	8360009	8367477	None	13107	1799	116144	No_constitutive_exon_found_in_species
TCACTCTTTTTGTTTTGTTTTTGTTTTTCTGTGTGGGGGAATGAGAACAGGG	8681713	8681986	8681663	8681715	1	5	VIT_05s0049g01400	8681360	8685053	ATFAO3	13107	1799	116144	No_constitutive_exon_found_in_species
GGTATTAATTAATGAGTTTAATGGCCTACCCTTTTCTTATGGGTGAGCAGGT	8697731	8697803	8697853	8697801	-1	5	VIT_05s0049g01410	8695010	8700349	PHO1	13107	1799	116144	No_constitutive_exon_found_in_species
GGAGGCGGCTCCAACCCCTCGTCTCCTAGCTCAGCGCATGGACCGGGCAGCC	8933534	8933676	8933726	8933674	-1	5	VIT_05s0049g01560	8930072	8934179	None	13107	1799	116144	No_constitutive_exon_found_in_species
CTAAGGGCTGTTGAGACTTGAAATTAAGAGATGATTACATTGGGATACAGGT	9041757	9041836	9041707	9041759	1	5	VIT_05s0049g01620	9041355	9048135	None	13107	1799	116144	No_constitutive_exon_found_in_species
CTAATGGCTGTTGAGACTTGAAATTAAGAGATGATTACATTGGGATACAGGT	9103440	9103519	9103390	9103442	1	5	VIT_05s0049g01650	9095897	9110026	None	13107	1799	116144	No_constitutive_exon_found_in_species
CCTGTTAGTTGAAAATGTTTCAATTTTCTCGTTATTTTTCGGGATCGCAGGT	9225321	9225606	9225656	9225604	-1	5	VIT_05s0049g01790	9223213	9225870	None	13107	1799	116144	No_constitutive_exon_found_in_species
TCTTGTATTTGGTTTTTGATTCAGCTCTGATCGTTTAAAATGAAGGGCAGTA	9317002	9317075	9317125	9317073	-1	5	VIT_05s0049g01850	9307266	9318378	None	13107	1799	116144	No_constitutive_exon_found_in_species
CCCTCAAACTGAGTTATTATTCACTAGTGTAATTTGTTTTGTGGGAGCAGTC	9460049	9460372	9459999	9460051	1	5	VIT_05s0049g01970	9458732	9461668	None	13107	1799	116144	No_constitutive_exon_found_in_species
TTCCCTTTTTGCATCATCCTTTCTGTATTCTTGTTTATGGGTAGTGACAGGT	9758771	9759373	9759423	9759371	-1	5	VIT_05s0049g02120	9758771	9759919	None	13107	1799	116144	No_constitutive_exon_found_in_species
AACTCTTACTAAGGAACAGCAATATAAAGCAACTTTGGAGAGGGAATAAGGT	10785717	10785748	10785798	10785746	-1	5	VIT_05s0051g00290	10785717	10789061	None	13107	1799	116144	No_constitutive_exon_found_in_species
TATTTTTTTCATGTTGTAATTGGATTCATTTGGTTACATTGGGATGGCAGAT	10899203	10899299	10899153	10899205	1	5	VIT_05s0051g00340	10895022	10900859	None	13107	1799	116144	No_constitutive_exon_found_in_species
TACTTCAGCTCTTTTCTCAGCAATTAAGTAATTTGACCTCTGGGATGCAGAT	11517993	11518439	11517943	11517995	1	5	VIT_05s0051g00650	11503733	11518439	KAB1	13107	1799	116144	No_constitutive_exon_found_in_species
TTTGAAATTTTTAAGTGATGACAACTGATTAGTTTAGCTGGGGGCTGCAGAG	11954720	11954844	11954670	11954722	1	5	VIT_05s0051g00850	11954470	11969217	SAD1	13107	1799	116144	No_constitutive_exon_found_in_species
TGCTTTTCATACAAATCAAAATGTCTTATAAGGTTTTTGTGGGAATGCAGCT	11968948	11969217	11968898	11968950	1	5	VIT_05s0051g00850	11954470	11969217	SAD1	13107	1799	116144	No_constitutive_exon_found_in_species
TAAATCTTTTATCACAAGGAAATTGACTATTGAGTCATGTGGGCTTGAAGGT	12428047	12428126	12428176	12428124	-1	5	VIT_05s0051g00970	12427631	12428669	None	13107	1799	116144	No_constitutive_exon_found_in_species
AATTCTTGTTGGTTTGAGACTTTAATGCTTGAGATTTTTGGGAAAATCAGGG	13953329	13953417	13953467	13953415	-1	5	VIT_05s0029g00020	13951263	13954072	None	13107	1799	116144	No_constitutive_exon_found_in_species
GTATGTGAACCTGATAAGTTCCAGGCATCTATTGTTTCATTGGGCAACAGGT	14518112	14518397	14518447	14518395	-1	5	VIT_05s0029g00200	14517472	14521074	None	13107	1799	116144	No_constitutive_exon_found_in_species
CAAACACCACCAAGCCACCCACGGATAAAGAGAGAAAGTGGGGAACCTAGCA	14591580	14591634	14591530	14591582	1	5	VIT_05s0029g00230	14591198	14603052	None	13107	1799	116144	No_constitutive_exon_found_in_species
ACTTAAAATATGATGCAATTGATTACATTTTTGTCTACTTTGGTGGGCAGGG	14901807	14903256	14901757	14901809	1	5	VIT_05s0029g00350	14893558	14903256	AT-HSFA5	13107	1799	116144	No_constitutive_exon_found_in_species
TGGGGATGGAGGGGCGTCGGAAAAGGCGTCAGCAGGAATGGGTGTTAGAGTG	15441325	15441461	15441275	15441327	1	5	VIT_05s0029g00560	15437398	15444641	None	13107	1799	116144	No_constitutive_exon_found_in_species
AATGGAATATAGGAAATGGAGAGATGGGCGGTTGTTGTGAATTGGGGGAGGG	15443278	15443497	15443228	15443280	1	5	VIT_05s0029g00560	15437398	15444641	None	13107	1799	116144	No_constitutive_exon_found_in_species
CCCATATATCAAACACACCTTAAATGGCAATGCTTTCCATTTGGGGGAAGAA	16453868	16453936	16453818	16453870	1	5	VIT_05s0029g00940	16452016	16453936	None	13107	1799	116144	No_constitutive_exon_found_in_species
TAAATTATTCATTTGAATCTTAAAGCATAGCTGAACGAAATGGGGTGCAGGT	16668179	16668476	16668129	16668181	1	5	VIT_05s0029g00990	16650054	16668476	None	13107	1799	116144	No_constitutive_exon_found_in_species
GGCTTTAATTGATTAGCCCGCCAATTAGCGGGCAATAACATGGTGGGCAGGT	17444507	17444714	17444457	17444509	1	5	VIT_05s0029g01380	17443712	17468305	None	13107	1799	116144	No_constitutive_exon_found_in_species
AGCAAACAGTGGAAATATTAGTTTATGAGCAATGCGTTATTGTATGGGAGGT	17883818	17884145	17884195	17884143	-1	5	VIT_05s0029g01570	17883818	17885180	None	13107	1799	116144	No_constitutive_exon_found_in_species
TTGAGATATACCAGTGAAGAATGTGGTCTGTAAGAGGGCATTGGAAGCAGAT	19523446	19523487	19523396	19523448	1	5	VIT_05s0062g00960	19523279	19525018	None	13107	1799	116144	No_constitutive_exon_found_in_species
AGCTTTTCTTCTATTCTTCTTTTATGCTATTTTTGTAACGGGAAACTTAGGT	19565623	19565776	19565826	19565774	-1	5	VIT_05s0062g00970	19561952	19570171	None	13107	1799	116144	No_constitutive_exon_found_in_species
CTGTGTTATATTCATCATTCCATTCTAATTTCTTTTCCTTGTTGGGGCAGAT	19784871	19784957	19784821	19784873	1	5	VIT_05s0062g01120	19783606	19785843	None	13107	1799	116144	No_constitutive_exon_found_in_species
TCTCTTATCTAAAATGTTTTCCCTTGCTTACAATGCATGTCAATGGGCAGGG	19974872	19975050	19974822	19974874	1	5	VIT_05s0062g01200	19967410	19975050	None	13107	1799	116144	No_constitutive_exon_found_in_species
TTCTCTTTGATGATAGAGTGATCTTGAAATCTTTCTTTTAGGGACAGAAGAT	20442962	20444312	20444362	20444310	-1	5	VIT_05s0124g00060	20437967	20445327	None	13107	1799	116144	No_constitutive_exon_found_in_species
TCACAGAAAAATAACTAGTAGCTAACTCTGTGAATTGGTGGGTGATGCAGCT	20953340	20953780	20953830	20953778	-1	5	VIT_05s0124g00360	20953340	20958516	None	13107	1799	116144	No_constitutive_exon_found_in_species
GGAAGAGAGACCGCAGTGGTGAGGGTGGAGCTATGCAAGAGGGAGTTGAGCC	21000873	21000924	21000974	21000922	-1	5	VIT_05s0124g00390	21000873	21003176	None	13107	1799	116144	No_constitutive_exon_found_in_species
TTAGCCAATCCTTAAATAATGCAATGGATTTTGCTTCTGTGGGCATGCAGTT	21132493	21132603	21132653	21132601	-1	5	VIT_05s0124g00550	21130405	21137194	None	13107	1799	116144	No_constitutive_exon_found_in_species
ATCTGTGTTGAAATTAACGAGTTCAAGTTCTGTTTCGGATGTGGGATTAGGA	21182273	21183406	21182223	21182275	1	5	VIT_05s0124g00580	21181076	21183569	None	13107	1799	116144	No_constitutive_exon_found_in_species
AAACTTCTGGCAGTTGGTTATTTTCTCAACTTCTTATACATGGGAAACAGGC	22196467	22196554	22196417	22196469	1	5	VIT_05s0102g00300	22185945	22200029	None	13107	1799	116144	No_constitutive_exon_found_in_species
GAGGCTCGACGTTTAAAGGATGAGAGTGGTGGCGATGGGGACAGGGATAGGA	22431871	22431881	22431931	22431879	-1	5	VIT_05s0102g00480	22424479	22433155	None	13107	1799	116144	No_constitutive_exon_found_in_species
CTCATGGCAAACTCAGCTCTATCAAACATCTCTGTCCTGGGGTGTGACAGAC	22469229	22469312	22469362	22469310	-1	5	VIT_05s0102g00520	22469229	22471743	None	13107	1799	116144	No_constitutive_exon_found_in_species
TTTTTTTTTGTCCTTTTGTTATTGTTTTTTGATTTGATGGGATGCGACAGAC	22551114	22551384	22551434	22551382	-1	5	VIT_05s0102g00640	22550217	22551818	None	13107	1799	116144	No_constitutive_exon_found_in_species
AACCAAACTTGCTCAGTGTTGATAGTGAATGAGTGTGGGGGGAATGTTAGGA	23503052	23503280	23503330	23503278	-1	5	VIT_05s0094g00140	23503052	23506585	None	13107	1799	116144	No_constitutive_exon_found_in_species
CAACCCAACTTCAGGCCCATTGGGCTTACGGAAACCTCTGGGAGTCTGAGAA	23522874	23522958	23522824	23522876	1	5	VIT_05s0094g00170	23520465	23524730	None	13107	1799	116144	No_constitutive_exon_found_in_species
CCTTTGCTCTCTCTATCTCTTACACACTAGCCTTTGCATGGGGCATGCAGGT	24091573	24091832	24091882	24091830	-1	5	VIT_05s0094g00770	24089119	24092575	None	13107	1799	116144	No_constitutive_exon_found_in_species
AAGCCATGTGCATCGATGGAACCAAACGCCTTTGCCATATCCGCGGGAAGAT	24621131	24621317	24621081	24621133	1	5	VIT_05s0094g01370	24617202	24654926	None	13107	1799	116144	No_constitutive_exon_found_in_species
CTTCTTTTAGTGGGGTCTCATTGCTTCTTGTTTTTTGGGTGTGAAAACAGCA	112653	112896	112946	112894	-1	6	VIT_06s0004g00040	112074	120161	PUR_ALPHA-1	13107	1799	116144	No_constitutive_exon_found_in_species
GAGTTCCAACCAAAGTGGCGTTCTTTGCTTGGGAGGCTACGTGGGGGAAGGT	200879	200944	200829	200881	1	6	VIT_06s0004g00090	200093	227052	None	13107	1799	116144	No_constitutive_exon_found_in_species
GCCACTGTTCTTATTTTATATTGACTGCTGTTTTTTATTGTGGGATGTAGGA	316116	316209	316066	316118	1	6	VIT_06s0004g00180	311466	317854	None	13107	1799	116144	No_constitutive_exon_found_in_species
AGAAATGGAAATTCTGAATCTTATTGAGGGTGTTTGGGTTGGTATGGTAGTT	317089	317184	317039	317091	1	6	VIT_06s0004g00180	311466	317854	None	13107	1799	116144	No_constitutive_exon_found_in_species
AATCACAACTATCTTATATCGATTTCTCTTCTAATGATTTCTCGGGAGAGGT	412241	412539	412191	412243	1	6	VIT_06s0004g00310	399159	413510	None	13107	1799	116144	No_constitutive_exon_found_in_species
AGAGGTTCCAACCGCCTTTCCTCAATACATTGAAATTCTTGCACTGGGAGGA	503659	503906	503609	503661	1	6	VIT_06s0004g00370	493775	504627	None	13107	1799	116144	No_constitutive_exon_found_in_species
TTCTAATAGTCTCTTTTGTTTTTCCCCTTTTCCTCTGGTGGGGTGATCAGCA	557650	557815	557600	557652	1	6	VIT_06s0004g00410	556070	559347	None	13107	1799	116144	No_constitutive_exon_found_in_species
ATCGTCCATACAAAAGTTCAACAATGGTTTTTTGAGATTGGGAATTGCAGGT	760342	760440	760292	760344	1	6	VIT_06s0004g00590	760093	764191	None	13107	1799	116144	No_constitutive_exon_found_in_species
TCACCTGCTCCTCTAAATATCAAACTCTCACCATGGCAAGCAAAGGGAAGAG	872275	872613	872225	872277	1	6	VIT_06s0004g00750	869798	880092	None	13107	1799	116144	No_constitutive_exon_found_in_species
GTCTTCAGGCAGTATGTATACCCAAAGTCTGCTGGCTCAAGTTCAGGGAGGT	1686552	1688130	1686502	1686554	1	6	VIT_06s0004g01410	1670469	1688130	None	13107	1799	116144	No_constitutive_exon_found_in_species
AATAATTAAAAATAATTCTATTTCTCTATTCTTTTTCTATATAAAGGGAGAG	1707577	1707776	1707527	1707579	1	6	VIT_06s0004g01420	1699484	1713361	None	13107	1799	116144	No_constitutive_exon_found_in_species
GACATCTCTTAACTTCTAAGTGTTACTCATCTTTTGTTGATGTGGGACAGTC	1865719	1865960	1865669	1865721	1	6	VIT_06s0004g01500	1860595	1868697	None	13107	1799	116144	No_constitutive_exon_found_in_species
GTATTGTTTTGTTTACCTTAATCTAATGAATTTTCTGTTGGTGTGGGCAGTC	1899506	1899592	1899456	1899508	1	6	VIT_06s0004g01530	1896259	1904036	ATTOP6B	13107	1799	116144	No_constitutive_exon_found_in_species
CCAAGTTCTTGCTGCAAATAGTGCCCCTGTTATCTTTCACTGGGCAAAAGAA	1927590	1927721	1927540	1927592	1	6	VIT_06s0004g01560	1927232	1934977	None	13107	1799	116144	No_constitutive_exon_found_in_species
TTTGTATTCAATTTCTAATTATTTATTTCTTGTTTATCTTGAGGGACTAGGA	2085314	2085381	2085431	2085379	-1	6	VIT_06s0004g01700	2084160	2104368	None	13107	1799	116144	No_constitutive_exon_found_in_species
TTTAATTTTTTCAATCTGGAATTTGAAAAGGGTATGTGGTGGGAATGTAGGC	2230517	2230600	2230650	2230598	-1	6	VIT_06s0004g01800	2228789	2231310	None	13107	1799	116144	No_constitutive_exon_found_in_species
AGATGAGGTTTAGTTCCATAATTTAACCATGGTTCCTGGGATGTGGACAGGT	2285294	2285353	2285244	2285296	1	6	VIT_06s0004g01860	2284093	2292221	ZTP29	13107	1799	116144	No_constitutive_exon_found_in_species
GGTGACTTATGTTCTCCTAGTCTCAGCTAGTTTCCTCTTGTTGGGAACAGAT	2382378	2382487	2382328	2382380	1	6	VIT_06s0004g01930	2373670	2382922	None	13107	1799	116144	No_constitutive_exon_found_in_species
ACTTACATACAACTAGTAGAGATAGCGTCTTGTTTAGTAGTATGTGGGAGGA	2451048	2451093	2450998	2451050	1	6	VIT_06s0004g02020	2444519	2451760	None	13107	1799	116144	No_constitutive_exon_found_in_species
TTTGTTGTTTTGGTTTCTTTTCCACTTGGTTCCTTAAAATGAATGGGCAGAT	2592998	2593120	2592948	2593000	1	6	VIT_06s0004g02140	2592261	2596199	None	13107	1799	116144	No_constitutive_exon_found_in_species
GATATTCGTTCTTTGTTATACATTGATGACACTTTTATTCTTGGGGACAGAT	2683786	2683902	2683736	2683788	1	6	VIT_06s0004g02270	2680756	2687576	None	13107	1799	116144	No_constitutive_exon_found_in_species
GGATCGCGATGTGGAAAGATGATCAGGATTACGGCACAAAATGGGAGGAGTG	3092105	3092280	3092055	3092107	1	6	VIT_06s0004g02570	3089188	3092280	None	13107	1799	116144	No_constitutive_exon_found_in_species
AATCTCCATCTTCTTGGATGTATGATTATATTTGTCAACTGGGAATGTAGGG	3692260	3692353	3692403	3692351	-1	6	VIT_06s0004g02960	3689872	3693429	None	13107	1799	116144	No_constitutive_exon_found_in_species
TTCTGATGGTCCCATCAAATCCCAAGCAAGCCCAACAGATTGCAGGGAAGTT	3815582	3816158	3816208	3816156	-1	6	VIT_06s0004g03070	3815582	3818141	None	13107	1799	116144	No_constitutive_exon_found_in_species
ATTCATGTTTGAAGCGACCATATTGATTTGTTTCTGGGTTAATAATGTAGCC	3857490	3857936	3857440	3857492	1	6	VIT_06s0004g03110	3856575	3857936	None	13107	1799	116144	No_constitutive_exon_found_in_species
TTGAAGATCTTTATTTATTTATTTTCTTTTTCCTTGTTTCTGTGGGACAGAT	3942613	3943826	3943876	3943824	-1	6	VIT_06s0004g03180	3941419	3962149	ATSIZ1	13107	1799	116144	No_constitutive_exon_found_in_species
TACAAATGAAATTAGGGAAATATTTATCAGCCATTGTTGTGACAGGGAAGTA	4195479	4195726	4195776	4195724	-1	6	VIT_06s0004g03340	4195479	4196807	None	13107	1799	116144	No_constitutive_exon_found_in_species
GCTGCTTTAATTTTCTTGTATCTAACATTGAATTCCAACTATGGGTGCAGTT	4432887	4433422	4433472	4433420	-1	6	VIT_06s0004g03540	4432887	4436315	ATMPK3	13107	1799	116144	No_constitutive_exon_found_in_species
ATTGAGGATCTCAAAAGGGCATTTTAATTTATTTTGCAGATGGCCGGGAGGA	4515634	4515679	4515729	4515677	-1	6	VIT_06s0004g03600	4511273	4517147	ATRAD51B	13107	1799	116144	No_constitutive_exon_found_in_species
ATTGTAATTTCTTTTATATGTGTTTCCCTGATTAGTATGGGTATGAATAGGT	4597937	4598040	4598090	4598038	-1	6	VIT_06s0004g03640	4593343	4599671	None	13107	1799	116144	No_constitutive_exon_found_in_species
GGGCATTTAAGACACTTGGTTGCTTTTCTTTTGTGGGTTCGTGGGTGTAGTC	4661786	4661969	4661736	4661788	1	6	VIT_06s0004g03700	4659709	4675061	PHOT1	13107	1799	116144	No_constitutive_exon_found_in_species
TCCCTCTTCCATGATTATAAATCTGTTTTTACAAACCTATTATGGGAAAGGT	4765233	4765347	4765397	4765345	-1	6	VIT_06s0004g03790	4762502	4766209	None	13107	1799	116144	No_constitutive_exon_found_in_species
TTCCATTATATTAATCCTCCTATCTTATTTCTAACATGAAAATGGGACAGAT	4762706	4762785	4762835	4762783	-1	6	VIT_06s0004g03790	4762502	4766209	None	13107	1799	116144	No_constitutive_exon_found_in_species
TAAACCTACCTTATTCATTAATTGTTTGTTGACTTCGCCGTGGGCAGAAGGG	4779879	4780131	4780181	4780129	-1	6	VIT_06s0004g03810	4779879	4787342	None	13107	1799	116144	No_constitutive_exon_found_in_species
TATATGAGCTTTGTTCATTGTTGTGAAGAAGCCTTTGGTTTGGGATGCAGGA	4918163	4918730	4918780	4918728	-1	6	VIT_06s0004g03980	4916076	4919403	None	13107	1799	116144	No_constitutive_exon_found_in_species
AAACGGTAGCTTAATTTTTGATCCGATTTATCTGTTGACGTTGGGTGAAGGT	4933199	4933274	4933324	4933272	-1	6	VIT_06s0004g03990	4923634	4933586	aTNUDT9	13107	1799	116144	No_constitutive_exon_found_in_species
ATATGCTATTACGGTGATTGATTTTAATGCTGTTTTCTGTGTGGGTGCAGAA	5007790	5007947	5007997	5007945	-1	6	VIT_06s0004g04020	5004765	5009234	None	13107	1799	116144	No_constitutive_exon_found_in_species
TCAATGCTATGTAGGTGTACCTTTACCTTTTTTCTGCTGTGGGCAACTAGGG	5028783	5028899	5028949	5028897	-1	6	VIT_06s0004g04040	5021169	5031333	None	13107	1799	116144	No_constitutive_exon_found_in_species
AACTCATGCATGCAAATATTGATTGGTTCATGTCTGATGGGTGAATGCAGGA	5026215	5026286	5026336	5026284	-1	6	VIT_06s0004g04040	5021169	5031333	None	13107	1799	116144	No_constitutive_exon_found_in_species
AATTTACAATTTGAAGCTAATGACAATGGTGATAAATATGTGGGAAACAGGG	5035139	5035353	5035089	5035141	1	6	VIT_06s0004g04050	5033002	5035353	None	13107	1799	116144	No_constitutive_exon_found_in_species
TTTGAATTATTGATATGTGTTGAAAAGTTCAGAATGAATGGGTGGAACAGGA	5117722	5117984	5117672	5117724	1	6	VIT_06s0004g04150	5115690	5117984	None	13107	1799	116144	No_constitutive_exon_found_in_species
ATTGATTTAGTTTTCTTGTCTAATGTGTTCTGAATACGGGAATGTAACAGTG	5322806	5323438	5322756	5322808	1	6	VIT_06s0004g04340	5316255	5323438	None	13107	1799	116144	No_constitutive_exon_found_in_species
AATGGATTTTCATGAGGATTCAATTTGCTATGCAGCCTCTTGAAGGGGAGAA	5683251	5683271	5683321	5683269	-1	6	VIT_06s0004g04750	5683251	5684428	None	13107	1799	116144	No_constitutive_exon_found_in_species
GGCAGTGGTTTTTCTCCACTTGAAGATTGAGTGACATGGATGTAGGGCAGGA	5879327	5879565	5879277	5879329	1	6	VIT_06s0004g04910	5877616	5881840	None	13107	1799	116144	No_constitutive_exon_found_in_species
ATGATTGAAAAGTCATGTGACGGCGGGGTTTGGTAATGTTGGGTATGCAGGA	5910773	5911379	5910723	5910775	1	6	VIT_06s0004g04940	5904832	5911379	None	13107	1799	116144	No_constitutive_exon_found_in_species
ATTTATAAAGCTGCAGAGTGAATTAAAGTGATGAAAATGAATTGGGACAGGT	5975187	5975373	5975423	5975371	-1	6	VIT_06s0004g05050	5973295	5977333	CYP707A2	13107	1799	116144	No_constitutive_exon_found_in_species
TGCACGAAGCACTGAACTTGGTGCAGAAAATGCAACAAGCAGGGGTTAAGCC	6075899	6076955	6077005	6076953	-1	6	VIT_06s0004g05130	6075899	6080151	None	13107	1799	116144	No_constitutive_exon_found_in_species
TCTGTATCCTTGATAGCAACTTCATTAACATAATGCATTTGGATGGGTAGGT	6117348	6117432	6117482	6117430	-1	6	VIT_06s0004g05210	6116883	6125528	None	13107	1799	116144	No_constitutive_exon_found_in_species
GGAAGGTACCGGAGGGTGTGGAAGGGGCGGAGAATGAGGGGGAAGGGGAGGC	6320509	6320828	6320459	6320511	1	6	VIT_06s0004g05460	6318872	6320828	None	13107	1799	116144	No_constitutive_exon_found_in_species
TTGTGCCTTTTGATCTGTTCTTTGTTGAATCTCCATGGCAAGGGATCAAGCT	6472077	6473528	6473578	6473526	-1	6	VIT_06s0004g05660	6472077	6474965	None	13107	1799	116144	No_constitutive_exon_found_in_species
TATTATGCAGCTCTGGCCGGCAGCAAAAAAGGTTGCGTTGAGTAAGGGAGAG	6487496	6488106	6487446	6487498	1	6	VIT_06s0004g05680	6487055	6488106	None	13107	1799	116144	No_constitutive_exon_found_in_species
TCACTTCCATCTTCTTTGATTTCCTTGTTGATGATCATCTGGGGTTGTAGCT	6500256	6500366	6500416	6500364	-1	6	VIT_06s0004g05730	6499604	6500690	None	13107	1799	116144	No_constitutive_exon_found_in_species
AAATCTTATAGTAGTTTTAATTTACTTTTGACTGGATTGGGGTGGAACAGAT	7115074	7115340	7115024	7115076	1	6	VIT_06s0004g06340	7114670	7116540	None	13107	1799	116144	No_constitutive_exon_found_in_species
AAAATTGAAGTTAATTACGTGTTTTGCTATGTTGGTTTTGGGAATTGAAGGC	7250021	7250149	7249971	7250023	1	6	VIT_06s0004g06550	7249261	7254470	DDB2	13107	1799	116144	No_constitutive_exon_found_in_species
GATTATAAATCTTCTTCTCTTCTTCTACTTCAAATGATTGGGAAGTGTAGGA	7379259	7379395	7379209	7379261	1	6	VIT_06s0004g06670	7377805	7382236	None	13107	1799	116144	No_constitutive_exon_found_in_species
CATGTTGATTTTGAGTGTAAAGGCTTAATTGGTATTGGGTATTGATGAAGGT	7461704	7461918	7461968	7461916	-1	6	VIT_06s0004g06760	7458876	7462759	None	13107	1799	116144	No_constitutive_exon_found_in_species
GAGGCATGAGCTCTCTGTGAACTTGATCTTTGGGTTTGTTGATGGGGCAGGA	7461441	7461602	7461652	7461600	-1	6	VIT_06s0004g06760	7458876	7462759	None	13107	1799	116144	No_constitutive_exon_found_in_species
CTTTTTCCAATTCGAACATACCCTAATTGGAATTGTTTTGGGAAATGCAGGA	7525002	7525181	7524952	7525004	1	6	VIT_06s0004g06820	7524258	7527500	None	13107	1799	116144	No_constitutive_exon_found_in_species
GGATTGTTTTGATGATGAATTTTCTGATTCGGGAACATTTTGGTGGGCAGGT	7622742	7622931	7622692	7622744	1	6	VIT_06s0004g06900	7620850	7623490	None	13107	1799	116144	No_constitutive_exon_found_in_species
TATTGGGAAGGTGTGGAGGCATTGATGAATGGTGTGTTGGGTGGATACAGCC	8523883	8524384	8523833	8523885	1	6	VIT_06s0004g07720	8523693	8524384	None	13107	1799	116144	No_constitutive_exon_found_in_species
AAATACTGGTTTTCTAACTTCTGTTTTTTATTGTTTGTTGGGTGGTATAGGA	8667347	8667505	8667555	8667503	-1	6	VIT_06s0004g07920	8665165	8669149	WNK4	13107	1799	116144	No_constitutive_exon_found_in_species
TATTTTGGTGAATTGTTAAGAATGATGATGGGATAATTGCATGTGGGCAGGT	8846022	8846126	8846176	8846124	-1	6	VIT_06s0004g08090	8845623	8846957	None	13107	1799	116144	No_constitutive_exon_found_in_species
CCTGATTTATGGATTTTTCTGATTTGTATACCTTGATTCTATGGGAGTAGGG	10278737	10278820	10278870	10278818	-1	6	VIT_06s0009g00250	10272391	10279769	None	13107	1799	116144	No_constitutive_exon_found_in_species
TCTTTCTTTTTATATTTTCAACTTTTAATGCTTTATTTCGTGGGTGACAGAT	10958701	10958827	10958651	10958703	1	6	VIT_06s0009g00440	10952848	10963148	LHW	13107	1799	116144	No_constitutive_exon_found_in_species
GCTGTAAATGCGACCTTGTACTGAATCGAGAGCTTTGGGTTGGAATGCAGGG	11444569	11444616	11444519	11444571	1	6	VIT_06s0009g00690	11443753	11452987	ATNEK6	13107	1799	116144	No_constitutive_exon_found_in_species
AGTGAAATACACCCCTGGTCATGATTTTTGGGTGTTGGGATATGGAGAAGGA	12983161	12983553	12983111	12983163	1	6	VIT_06s0009g01340	12982400	12983553	None	13107	1799	116144	No_constitutive_exon_found_in_species
TTTATTTCTCTTTTTCCCCCTTTTTTGATTTTAATTTCTCTTAAGGGTAGAT	13688168	13688246	13688118	13688170	1	6	VIT_06s0009g01710	13684789	13698878	None	13107	1799	116144	No_constitutive_exon_found_in_species
ACTAGAGTACCAAGAATTTCTGATATCAACTTCATTACTTGGGGTTGCAGAT	13852788	13852898	13852948	13852896	-1	6	VIT_06s0009g01800	13833662	13857920	None	13107	1799	116144	No_constitutive_exon_found_in_species
TGTATGCTTACTCTCCCCATCTTCTTTTTATTTATTTTTGGGCATAATAGCT	13835101	13835159	13835209	13835157	-1	6	VIT_06s0009g01800	13833662	13857920	None	13107	1799	116144	No_constitutive_exon_found_in_species
GAAAGAAGAGCTGAGATTTTCTTGCTTTTTTATTTCTTTGACTTGGGAAGGT	14010000	14010243	14010293	14010241	-1	6	VIT_06s0009g01870	14009728	14010388	None	13107	1799	116144	No_constitutive_exon_found_in_species
AGTGAGGACCAATCAACCTAAACCAAATTTTAAGGGGGAAAACAAAAAAGGA	14128766	14129091	14128716	14128768	1	6	VIT_06s0009g01910	14126625	14129091	None	13107	1799	116144	No_constitutive_exon_found_in_species
CTCATGGATTCATCTCAACAACCACAATAACACAAATTGAAGGGTTGCAGGG	14191462	14192343	14191412	14191464	1	6	VIT_06s0009g01960	14190687	14192343	None	13107	1799	116144	No_constitutive_exon_found_in_species
CTCATGGATTCATCTCAACAACCACAATAACACAAATTGAAGGGTTGCAGGG	14225826	14226707	14225776	14225828	1	6	VIT_06s0009g02000	14217725	14226707	None	13107	1799	116144	No_constitutive_exon_found_in_species
AGTTTTTGTTGTTTCAAACTTTCAAATTAATAATTATTAATGGGTGGCAGGG	15187256	15187424	15187206	15187258	1	6	VIT_06s0009g02510	15076994	15198132	None	13107	1799	116144	No_constitutive_exon_found_in_species
TTAAGGCTGTTACAATACGCACATTGTAAACTAACAATTTGTGGGGACAGCT	15454296	15454416	15454246	15454298	1	6	VIT_06s0009g02660	15452931	15456922	None	13107	1799	116144	No_constitutive_exon_found_in_species
CATTTTTCCGTTCTAATTCTTATATTTGTTGCAATCCTGGGAACAATTAGGT	15654786	15654827	15654736	15654788	1	6	VIT_06s0009g02790	15634710	15656052	None	13107	1799	116144	No_constitutive_exon_found_in_species
GGCATGAATTTTGTGTTAATGCTGAAAAGAGTGTTGCTTATGGGGTGCAGAT	16128862	16128999	16129049	16128997	-1	6	VIT_06s0009g03080	16128371	16130204	None	13107	1799	116144	No_constitutive_exon_found_in_species
AGATCATTCGAAGTGTTTGATTACCGGAAACGATGTGTTGAAGGGTAGAGGG	16610143	16610259	16610309	16610257	-1	6	VIT_06s0009g03380	16610143	16612096	None	13107	1799	116144	No_constitutive_exon_found_in_species
GATTGGTGGGTGGAGCTGTTTGTCAATGTAAATCTGGTCTTCAGTGGGAGCG	16961248	16961723	16961198	16961250	1	6	VIT_06s0009g03700	16960974	16961723	None	13107	1799	116144	No_constitutive_exon_found_in_species
AGTGAACTTTCAGTGAACTAACATTTTTTTTTCTCTTCTTGGGGCAACAGTA	17058708	17059155	17059205	17059153	-1	6	VIT_06s0009g03750	17025244	17065578	CHR5	13107	1799	116144	No_constitutive_exon_found_in_species
TTCTTGTTGTTGATTTTACAGAGTTAATATGAGAAGCCCTATGGGTGCAGAT	17455058	17455487	17455537	17455485	-1	6	VIT_06s0061g00220	17455058	17465875	None	13107	1799	116144	No_constitutive_exon_found_in_species
CTCAAATTAAGAACTGATATTCTAATAATTCATTATCTGGGCAATGACAGCT	18028747	18028965	18028697	18028749	1	6	VIT_06s0061g00550	18028156	18029872	XTR8	13107	1799	116144	No_constitutive_exon_found_in_species
GACTTGACTCTGATTGGCAACTGGGTTTTCCTTTTGTTGGTGGGGGTTAGGT	18246444	18246532	18246582	18246530	-1	6	VIT_06s0061g00710	18243946	18247168	None	13107	1799	116144	No_constitutive_exon_found_in_species
TGCTCTTCTTGTTTGGAACTCATTGATTTGGGTGATGGGTTATGAGACAGGT	18654217	18654445	18654167	18654219	1	6	VIT_06s0061g01030	18652825	18658516	None	13107	1799	116144	No_constitutive_exon_found_in_species
AGAACCGAATTGTGTTTCCTCTAATCTATTTTCTAATTGGGAACAAGCAGAT	18805976	18806260	18806310	18806258	-1	6	VIT_06s0061g01110	18799902	18808229	None	13107	1799	116144	No_constitutive_exon_found_in_species
TTGGATTCAAGAAGATTTGGTTGATCTGATTTTCTTTATGGGTGTGACAGGT	18845137	18845308	18845087	18845139	1	6	VIT_06s0061g01130	18844435	18845308	None	13107	1799	116144	No_constitutive_exon_found_in_species
ATGCTGTAAGTTGTAGATTTGCTTGATCTAATTGAAGATAGTGGGTGTAGGA	19155074	19155245	19155295	19155243	-1	6	VIT_06s0061g01310	19141149	19156341	ATNAT12	13107	1799	116144	No_constitutive_exon_found_in_species
CTGCTTTACACCACTTGAATAATGTTCTAATCTTGGTTGTGGCAGGGCAGAA	19265576	19265951	19266001	19265949	-1	6	VIT_06s0061g01410	19262729	19283723	ATIPT2	13107	1799	116144	No_constitutive_exon_found_in_species
TGTTTTGAGCTCACTGATTGACATGTACTCCAAATGTGGTATCTGGGAAGCG	19695273	19696820	19695223	19695275	1	6	VIT_06s0080g00020	19693922	19696820	None	13107	1799	116144	No_constitutive_exon_found_in_species
TTTCTCATGATGTTTTCGAGGACATTAAATTTTTGCTTTTGTGGGTGCAGTT	19856791	19856895	19856945	19856893	-1	6	VIT_06s0080g00120	19852264	19857112	None	13107	1799	116144	No_constitutive_exon_found_in_species
TGGAGAGTGAATTCCAGGATTTTTAGTAATGACTTGATCTGTGGGTGCAGAT	20055902	20056036	20056086	20056034	-1	6	VIT_06s0080g00260	20053542	20057813	None	13107	1799	116144	No_constitutive_exon_found_in_species
GAAGAAGAAAAAGGAGAAAGTGCACCACAGCCAGGTGGGCAGAGAGGCAGAA	20262761	20262864	20262711	20262763	1	6	VIT_06s0080g00340	20262006	20263157	DPBF2	13107	1799	116144	No_constitutive_exon_found_in_species
GGTAACGGTTATGAATATTTGATTCTTTTTTTCTTGAATCATGGGCACAGGA	20358604	20358654	20358554	20358606	1	6	VIT_06s0080g00400	20354181	20362215	None	13107	1799	116144	No_constitutive_exon_found_in_species
ATGGCATGCTTAATTAAGTTCTGATATTGTGACTATTGCAGAGGGCAGAGAA	21143132	21143570	21143082	21143134	1	6	VIT_06s0080g01060	21139772	21143570	None	13107	1799	116144	No_constitutive_exon_found_in_species
TGTAAGTAATGTGGAATATATATCCGAGGACCGAGAAGGGCTGGTAAGAGTT	21290757	21290812	21290862	21290810	-1	6	VIT_06s0080g01120	21286932	21293262	None	13107	1799	116144	No_constitutive_exon_found_in_species
TTTGGATTGTTTCTATGGTGTGAATTTGAATTTTGTTTTGGGAATTGTAGAT	411667	412628	411617	411669	1	7	VIT_07s0141g00730	411302	412628	None	13107	1799	116144	No_constitutive_exon_found_in_species
TTATATTCTCCTTTGCTCGCTCATTTCTTATTCACCGATGTGGGACAAAGCG	503938	504058	504108	504056	-1	7	VIT_07s0141g00850	498219	504281	INDL	13107	1799	116144	No_constitutive_exon_found_in_species
GTTTCCAGCAGCAAATGTTACTGGAACCAGTGACATTGAGCATGGGGAAGCT	507351	508514	507301	507353	1	7	VIT_07s0141g00860	506082	508514	None	13107	1799	116144	No_constitutive_exon_found_in_species
CAGGAAAGCAAATAACAAGAATTAAGCATAGTTTGGGGATGAAATTGCAGGG	886603	886890	886553	886605	1	7	VIT_07s0151g00340	882602	888278	None	13107	1799	116144	No_constitutive_exon_found_in_species
TGCAAATGCTGAACTTGAAGGGTTGAGGACAAGGTCAAAGGGCTTAGAAGAT	917988	917998	918048	917996	-1	7	VIT_07s0151g00430	913712	923043	None	13107	1799	116144	No_constitutive_exon_found_in_species
CTCACTCTCACTCCTGTGTTTATGTAAAATCTTGTAACTTGGGCTGGCAGGA	942033	942276	941983	942035	1	7	VIT_07s0151g00460	931844	943374	MCCA	13107	1799	116144	No_constitutive_exon_found_in_species
GTAGAGTTGGTTTTCACTGGTTGTTTGCGGCTTTCTCCATGTGGGCACAGGA	982885	982990	982835	982887	1	7	VIT_07s0151g00590	981645	986273	None	13107	1799	116144	No_constitutive_exon_found_in_species
CGTATATAGACAGAAACTGATGTGTTTTCTTGTTTGGAATGTGGGTGCAGAA	1033693	1033913	1033963	1033911	-1	7	VIT_07s0151g00670	1033693	1034321	None	13107	1799	116144	No_constitutive_exon_found_in_species
TTAGTTATCTTTACAAGTATGTAATAATTATTATGTTGTGTGTGGGATAGGA	1227863	1228078	1228128	1228076	-1	7	VIT_07s0151g01040	1223756	1230175	None	13107	1799	116144	No_constitutive_exon_found_in_species
GTACTGAAATTTATGGTTTTTGATGTGATTTTTGCCACTTCTACGGGAAGGG	1256707	1257011	1257061	1257009	-1	7	VIT_07s0151g01070	1251670	1257702	None	13107	1799	116144	No_constitutive_exon_found_in_species
AAATTAATCCAAAATGATAATCCAACTGACATATATATGTTGGGCGGCAGTT	1253234	1253355	1253405	1253353	-1	7	VIT_07s0151g01070	1251670	1257702	None	13107	1799	116144	No_constitutive_exon_found_in_species
AATGTGGGTACATCCTATATATTTGAATATGGTTGAGAATTGTGGGACAGGT	1482176	1482395	1482445	1482393	-1	7	VIT_07s0104g00220	1476721	1482553	None	13107	1799	116144	No_constitutive_exon_found_in_species
CTTTGTCTATAAAATGATCATAAGACTGAAGTTTCTTGGGAAATGAGCAGAC	1550850	1550918	1550800	1550852	1	7	VIT_07s0104g00300	1533375	1555377	None	13107	1799	116144	No_constitutive_exon_found_in_species
CTGTAAAAATTCTCGTATGGGATTTGAGCTTTTTTTTTGGGGGTGTGCAGGA	1582911	1582988	1583038	1582986	-1	7	VIT_07s0104g00320	1577540	1583210	None	13107	1799	116144	No_constitutive_exon_found_in_species
TCTTGTTTAATTATGCCTTTATGGTGATTACTGCTTCTGGGGTGCTAAAGAT	1628336	1628570	1628286	1628338	1	7	VIT_07s0104g00360	1617643	1628903	None	13107	1799	116144	No_constitutive_exon_found_in_species
TTTACCCAGTGGTAAGCCAACTGAATTTAAGCTCATGGGTTTGATGGAAGCT	1645083	1645198	1645248	1645196	-1	7	VIT_07s0104g00390	1639852	1659768	REF4	13107	1799	116144	No_constitutive_exon_found_in_species
GGTACTTTAAATATCATAGCAGAAAATGACTACTCTTGGGCGAAGAGCAGGG	1772513	1772600	1772650	1772598	-1	7	VIT_07s0104g00550	1770468	1774110	None	13107	1799	116144	No_constitutive_exon_found_in_species
TACTCATAACAGATTCTTATGTGGCAAGACCCTTTTTTGGGGGAATTTAGGT	1815554	1815642	1815504	1815556	1	7	VIT_07s0104g00610	1814537	1817726	None	13107	1799	116144	No_constitutive_exon_found_in_species
TATTGAAGGTTTTCTCTAATGCTGGACTTGTTCTTGGTGGTGGGGAAAAGGG	2013160	2013291	2013110	2013162	1	7	VIT_07s0104g00880	2012593	2017260	None	13107	1799	116144	No_constitutive_exon_found_in_species
TTCTTTCTTTTTTCGATAGCTCTTTGCTTATCGCTGTTTTCTGGGTGAAGTT	2266560	2266686	2266510	2266562	1	7	VIT_07s0104g01240	2266296	2276740	None	13107	1799	116144	No_constitutive_exon_found_in_species
CAAGGAAAAATTGGTATTTTGGAACTTGGCTTTGTCTCCGAGGGGGTAAGGG	2501743	2501784	2501693	2501745	1	7	VIT_07s0104g01500	2497535	2508005	None	13107	1799	116144	No_constitutive_exon_found_in_species
CTCCATCATTAACTTGAGAAATTTCTCAGATTGTTTTCGGGAAAATGCAGGG	2665412	2665580	2665630	2665578	-1	7	VIT_07s0104g01660	2664032	2668904	None	13107	1799	116144	No_constitutive_exon_found_in_species
CCTCCATCATTAACTTGAGAAATTTCTCAGATTGTTTTCGGGAAATGCAGGG	2717711	2717879	2717929	2717877	-1	7	VIT_07s0104g01710	2716303	2720661	None	13107	1799	116144	No_constitutive_exon_found_in_species
CTCCATCATTAACTTGAGAAATTTCTCAGATTGTTTTCGGGAAAATGCAGGG	2722662	2722830	2722880	2722828	-1	7	VIT_07s0104g01720	2721250	2725821	None	13107	1799	116144	No_constitutive_exon_found_in_species
CCTCCATCAATAACTCGGAAAATTCTCAAATAGTTTCTGGGAAAATGTAGGG	2731176	2731344	2731394	2731342	-1	7	VIT_07s0104g01730	2729556	2734387	None	13107	1799	116144	No_constitutive_exon_found_in_species
AGTGGGAGTACGTGTGCTTCACATTTGCATTGAGACTGATTGATGGGAAGTT	2918389	2918897	2918947	2918895	-1	7	VIT_07s0005g00120	2918389	2920093	HSBP	13107	1799	116144	No_constitutive_exon_found_in_species
TTATGAAAGGTGTTGGGGTGTTAAAAGTTTCTTGAATTTTCCGGGAACAGGT	3038512	3038818	3038462	3038514	1	7	VIT_07s0005g00260	3032742	3039982	None	13107	1799	116144	No_constitutive_exon_found_in_species
TCCTGGCCTTTCTTGCTCATTGTTGATAACATTATACTTGGGATGTATAGAT	3045243	3045365	3045193	3045245	1	7	VIT_07s0005g00270	3041493	3045811	None	13107	1799	116144	No_constitutive_exon_found_in_species
AACCAAACTATATCTTAAAACCCAATTCACATTATCAACTGTGGGTGCAGAT	3644523	3644882	3644932	3644880	-1	7	VIT_07s0005g01090	3644523	3646323	None	13107	1799	116144	No_constitutive_exon_found_in_species
ATAAATGGCTAACCCTTGATTCATTTTTGTTTGTGGGGGCGAGAGCACAGGT	3843498	3843596	3843646	3843594	-1	7	VIT_07s0005g01300	3841373	3845412	BXL2	13107	1799	116144	No_constitutive_exon_found_in_species
TTTCATTAGGCATAAGCCAAACATTCTTACTCTTCTTACTTGTGGGACAGGC	3908713	3908818	3908868	3908816	-1	7	VIT_07s0005g01390	3908291	3913910	None	13107	1799	116144	No_constitutive_exon_found_in_species
AGAAAATGGCTTCTGTTAGTAATAGTTTGGTCTATGATGGGAAATGCCAGGT	3932661	3933065	3933115	3933063	-1	7	VIT_07s0005g01420	3928359	3955358	None	13107	1799	116144	No_constitutive_exon_found_in_species
AGAGGGATCTTTTGAGGAGGAAGGTGGAGGAGTATGGGAATGAGGAACAGGT	4177351	4177645	4177695	4177643	-1	7	VIT_07s0005g01690	4177351	4179920	None	13107	1799	116144	No_constitutive_exon_found_in_species
GGCTTTTTTCTTTTCTTTTTTTCTTTTTTGTTTGCATTTATGGGGTACAGGT	4201139	4201286	4201089	4201141	1	7	VIT_07s0005g01710	4200460	4202183	WRKY23	13107	1799	116144	No_constitutive_exon_found_in_species
GCATTTACTGTGGGAGGGGTGTTAAAGTCATTTTCCCTTTTGGGTGGCAGAA	4281672	4282128	4282178	4282126	-1	7	VIT_07s0005g01800	4278000	4282786	None	13107	1799	116144	No_constitutive_exon_found_in_species
AGTTCCATTTACATCTACTGAGACTTTACTAATATTCAGTGGGTAAACAGGA	4300607	4300744	4300557	4300609	1	7	VIT_07s0005g01820	4298916	4301298	NFU1	13107	1799	116144	No_constitutive_exon_found_in_species
GGAGGAAGGATCCGAGGCATTGTGCCTGCAGTCATCCTGAAGGGTCTGAGGC	4307775	4307787	4307725	4307777	1	7	VIT_07s0005g01850	4307487	4308536	None	13107	1799	116144	No_constitutive_exon_found_in_species
CAGATAGCTTGCTCACTCGGTTGACAGAATTGATAGTTTCCGGGGCGGAGAC	4308526	4308536	4308476	4308528	1	7	VIT_07s0005g01850	4307487	4308536	None	13107	1799	116144	No_constitutive_exon_found_in_species
TATGATATGATATCTCATGTACTTTCTTTGTTAAATTTTGGGATGTGAAGGC	4379173	4379446	4379123	4379175	1	7	VIT_07s0005g01920	4377228	4379446	ATGA2OX4	13107	1799	116144	No_constitutive_exon_found_in_species
GTCGTCTCGAATTTATGGACTTTTGCTGATGTCCTAAATGGGTGACACAGGG	4504284	4504329	4504379	4504327	-1	7	VIT_07s0005g02090	4503235	4505061	None	13107	1799	116144	No_constitutive_exon_found_in_species
TTTCATTATGCGGGTTGAAGCTAATTTTTCTTCTTGGGCAATAACAACAGAC	4561316	4561406	4561456	4561404	-1	7	VIT_07s0005g02170	4560127	4563111	None	13107	1799	116144	No_constitutive_exon_found_in_species
TTTCATTTCGTCCAAATTTCCTTCTCTGAAATTTTTCTCTGGGTATGCAGAT	4658765	4658816	4658715	4658767	1	7	VIT_07s0005g02280	4655105	4661709	None	13107	1799	116144	No_constitutive_exon_found_in_species
TTATATCTATAGAAGGGGAAAAAAAATTAAAATTTGTGGAGAGGGAGGAGTG	4728388	4728439	4728489	4728437	-1	7	VIT_07s0005g02360	4704760	4729294	None	13107	1799	116144	No_constitutive_exon_found_in_species
GACTTTTAGTTTTACTAAAACAAATTCGGAGTTCGATTCTAATTCGGGAGGC	4728212	4728218	4728268	4728216	-1	7	VIT_07s0005g02360	4704760	4729294	None	13107	1799	116144	No_constitutive_exon_found_in_species
AGTCAAGGCTAGGCCTCAATACAATGGAGTTGAAGTTCTGGGGGTACTAGCC	4889276	4889305	4889226	4889278	1	7	VIT_07s0005g02550	4884902	4889305	None	13107	1799	116144	No_constitutive_exon_found_in_species
TGTCTCAAAGCATATGTTATACTGTTTCTAAAATGATAAAAGGGCTGCAGGG	4921718	4921785	4921835	4921783	-1	7	VIT_07s0005g02610	4918649	4937322	AGY1	13107	1799	116144	No_constitutive_exon_found_in_species
AAATTTTAATTACTGATACTAACTTTTCTTGCTCTGTATGAATGGGTCAGGT	5008328	5008909	5008278	5008330	1	7	VIT_07s0005g02710	5007757	5010681	None	13107	1799	116144	No_constitutive_exon_found_in_species
ACAGCAACAAGAACAAGGACAAGAACAAGAACAAGAAGGTAGTCAGGGAGGT	6273185	6273583	6273135	6273187	1	7	VIT_07s0005g03400	6272319	6274307	None	13107	1799	116144	No_constitutive_exon_found_in_species
TATTCTTATCCTATTTATCTAACGGCTAAACCCTATTGCATGGGCTGAAGAT	6502461	6502727	6502777	6502725	-1	7	VIT_07s0005g03610	6501703	6503940	anac074	13107	1799	116144	No_constitutive_exon_found_in_species
ATTATCCACATGTACCTAAGATGATTCTCTTCTGCTGTGGGCGGTAACAGGT	6521331	6521514	6521281	6521333	1	7	VIT_07s0005g03630	6520664	6525329	None	13107	1799	116144	No_constitutive_exon_found_in_species
TTGGTTATTCAAATATTACAATCTGACATAGCAATTGTGTGAATGGGCAGGC	6567156	6567723	6567773	6567721	-1	7	VIT_07s0005g03670	6562129	6570110	CHR8	13107	1799	116144	No_constitutive_exon_found_in_species
AATTTCTCTTTCTCTAAATATATGCTTGTCTTTTGGCAGTTGTGGGAAAGGC	7653597	7653680	7653730	7653678	-1	7	VIT_07s0005g04510	7623922	7701606	None	13107	1799	116144	No_constitutive_exon_found_in_species
TTTTTTGTTGTCTTATTTTTAACTTAATTTGGTTGTACCTGGGAATGCAGTT	7796835	7797068	7796785	7796837	1	7	VIT_07s0005g04590	7787497	7797068	TPR2	13107	1799	116144	No_constitutive_exon_found_in_species
GGGGGGGGTTCGAAGCTGTGGAGAAACACGGGCCTGCAGGCTGGGAAGAGAG	8027718	8027773	8027823	8027771	-1	7	VIT_07s0005g04780	8027439	8035037	None	13107	1799	116144	No_constitutive_exon_found_in_species
TCCTTGTCAATGGTCTTTTATGGGAAATGGTTTGACTGTTTGGGGAGTAGGA	8383254	8383299	8383204	8383256	1	7	VIT_07s0005g05010	8378638	8383299	None	13107	1799	116144	No_constitutive_exon_found_in_species
ACTGGCTGCAGGGTATAACTGTCAAGATGACAGATTGGGAGTTAATAAAGGT	9483308	9483713	9483763	9483711	-1	7	VIT_07s0005g05420	9482475	9486270	None	13107	1799	116144	No_constitutive_exon_found_in_species
TTACTGACGTAGCATCTGCAGATCCTGATCCAGTTGGAGGAAGGGAACAGGT	12068270	12069035	12069085	12069033	-1	7	VIT_07s0005g06680	12052097	12070335	None	13107	1799	116144	No_constitutive_exon_found_in_species
AACCTTGTAAGTAAATCAACCCTAAAATGAACTGGAATCAGGCTTGGGAGCT	12580852	12580987	12580802	12580854	1	7	VIT_07s0095g00180	12579734	12580987	None	13107	1799	116144	No_constitutive_exon_found_in_species
TATTCATAAGAAAAGGAAAAGGACTTCAGTGGTAGTTAACGGCTGGGAAGGA	13704767	13704913	13704717	13704769	1	7	VIT_07s0095g00790	13702437	13705184	None	13107	1799	116144	No_constitutive_exon_found_in_species
TTGGATGATTGTTGATTGGGTCCTGAATGGTAATTTTCATGAGGGTTTAGAT	14353132	14353369	14353082	14353134	1	7	VIT_07s0255g00040	14352575	14362050	None	13107	1799	116144	No_constitutive_exon_found_in_species
GTGTATACGGTTGTGTTTGATGGGGGGTTCTCTATGTTTTGGGAGTGCAGAT	14952240	14953232	14953282	14953230	-1	7	VIT_07s0191g00180	14952240	14954822	None	13107	1799	116144	No_constitutive_exon_found_in_species
TTCCAGTCCACGCGTTTGGCTTCGGCGAGAACGGCGCCTATGGGGCTGAGCC	15114420	15115917	15114370	15114422	1	7	VIT_07s0205g00030	15112794	15115917	None	13107	1799	116144	No_constitutive_exon_found_in_species
CCTCTAAGCTGAAGGTATTGAAGCAAAAAATTAAAGTTTGGAGTAGGGAGGT	15178806	15179049	15178756	15178808	1	7	VIT_07s0205g00110	15177550	15197749	None	13107	1799	116144	No_constitutive_exon_found_in_species
ATAAATTTGATACATATGGCACATTTACTCTAGTCTCGGGATGGGAACAGTG	15845277	15845434	15845484	15845432	-1	7	VIT_07s0129g00600	15840159	15846953	None	13107	1799	116144	No_constitutive_exon_found_in_species
GGCTATTGGACTGATTTGGCTTTTTGTTAACTTGGGGGAATGGTGAGCAGGG	16273792	16273933	16273742	16273794	1	7	VIT_07s0129g01120	16271610	16275640	None	13107	1799	116144	No_constitutive_exon_found_in_species
GGTGTGTTCTCCCCTTTTGATTAAGAAACTAGAGATCGTTGTGGGTGCAGAT	16347351	16347560	16347610	16347558	-1	7	VIT_07s0031g00130	16346439	16362558	KICP-02	13107	1799	116144	No_constitutive_exon_found_in_species
AGTTCGCTTTCCTCTTTCTGAATTTTGTACTTAATTTCGGGAATTGGCAGGT	16573759	16573882	16573709	16573761	1	7	VIT_07s0031g00330	16573504	16578880	None	13107	1799	116144	No_constitutive_exon_found_in_species
AGAAAGAATCTAACTTATGACTTTGTTGCTTATTTCTCGGGAAACTGAAGGT	16830074	16830489	16830024	16830076	1	7	VIT_07s0031g00660	16829389	16830489	None	13107	1799	116144	No_constitutive_exon_found_in_species
GGTTTTTTCGTTATTAATTGAAAGCTTACGTTTTGGTTCATAATGGGCAGAC	16923706	16923787	16923837	16923785	-1	7	VIT_07s0031g00780	16919575	16924288	None	13107	1799	116144	No_constitutive_exon_found_in_species
TGTGTGGCACGTGTTACCAGGAGGAGTGTGCCACATGTTATCAATGGGAGGG	17244066	17244271	17244016	17244068	1	7	VIT_07s0031g01120	17242786	17247545	None	13107	1799	116144	No_constitutive_exon_found_in_species
TGCCTACCCAAGTACACAGCTCGGGCAATCTTCGGTGGGTAGGGTTCAAGGG	17384801	17384844	17384751	17384803	1	7	VIT_07s0031g01290	17383386	17389583	None	13107	1799	116144	No_constitutive_exon_found_in_species
GGATCGGGGACGTGAGAGAGAGAAGGAGAGAGGGAGGGACAGAGAGAAAGAT	18155368	18155690	18155318	18155370	1	7	VIT_07s0031g02020	18154901	18171410	None	13107	1799	116144	No_constitutive_exon_found_in_species
ATTTCCCCATTGAATTTCTTCTTATTATATTAAATTGATGTGGAGGGCAGGA	18161733	18161812	18161683	18161735	1	7	VIT_07s0031g02020	18154901	18171410	None	13107	1799	116144	No_constitutive_exon_found_in_species
CTAAAGCTGCTTTATTGGTCATGTTTCATCTCATGTTACTGGGGATGCAGGA	18193519	18193720	18193469	18193521	1	7	VIT_07s0031g02040	18184061	18194412	None	13107	1799	116144	No_constitutive_exon_found_in_species
TTCACAAGTGAATGGATGCTCATATTTATTATGATTTTGGGGCAATGCAGAT	18350775	18350855	18350905	18350853	-1	7	VIT_07s0031g02200	18347894	18351179	None	13107	1799	116144	No_constitutive_exon_found_in_species
TTGTTGTTAGCGCAGTTTCGTGAATTTTTTTTTTTGTTGGGAATGTGCAGTG	18415366	18415452	18415502	18415450	-1	7	VIT_07s0031g02300	18412549	18415973	emb1624	13107	1799	116144	No_constitutive_exon_found_in_species
CTTTCCAATCTTAATTTGGACTAATGGGTCTGCTGAATTTCAATGGGCAGGG	18470310	18470525	18470260	18470312	1	7	VIT_07s0031g02340	18469571	18473342	None	13107	1799	116144	No_constitutive_exon_found_in_species
TAGCACATTTATCACCAAGGAAATCAAGGTTCCAATACCATGTTGGGGAGTC	18579082	18579342	18579392	18579340	-1	7	VIT_07s0031g02440	18578775	18580805	None	13107	1799	116144	No_constitutive_exon_found_in_species
TTTTTGTTCATGATTGTTGTTTTCTCTTTTATACATATGAAATGGGGTAGAT	18649720	18649816	18649866	18649814	-1	7	VIT_07s0031g02480	18628732	18651398	None	13107	1799	116144	No_constitutive_exon_found_in_species
TATTAAGTCTGGAATTAACGACTTCCTTTTTCTTTTTTGGGAAACTGAAGAA	18804400	18804486	18804536	18804484	-1	7	VIT_07s0031g02560	18802283	18814275	UVR8	13107	1799	116144	No_constitutive_exon_found_in_species
AACATTGGTTTCATACTAATATTTCTTCACAAAAATATGAAATGGGCCAGGT	19048958	19049096	19048908	19048960	1	7	VIT_07s0031g02660	19044007	19052039	None	13107	1799	116144	No_constitutive_exon_found_in_species
TTGTTTGTTCATTTATTAATACTCTTGAGATTTACTGTATGTGGGACCAGGT	19113885	19113952	19113835	19113887	1	7	VIT_07s0031g02690	19106771	19130616	NDC1	13107	1799	116144	No_constitutive_exon_found_in_species
ATCCTGAAATGCCCCCTGCTGATTTTATATTTTTCATCCTGGGCAGCCAGGT	19114504	19114598	19114454	19114506	1	7	VIT_07s0031g02690	19106771	19130616	NDC1	13107	1799	116144	No_constitutive_exon_found_in_species
AAAGGCACTTTTGTTTTGACAGTCACTGATAAAATGGTTTTGGGCTGAAGGA	19314574	19314675	19314725	19314673	-1	7	VIT_07s0031g02780	19305965	19326527	None	13107	1799	116144	No_constitutive_exon_found_in_species
ATTTGAGCTCAACAGTCGATAATAATTTCTTTCTTGGGTGAGTTGGGCAGGC	20416324	20416549	20416274	20416326	1	7	VIT_07s0130g00130	20409615	20417336	CDPK9	13107	1799	116144	No_constitutive_exon_found_in_species
ACCTTTTGGTTTCTCATGTTGGACAATTTTTCATTGATTGGATTGGGCAGGT	20527751	20527810	20527701	20527753	1	7	VIT_07s0130g00230	20523178	20529852	None	13107	1799	116144	No_constitutive_exon_found_in_species
AATCAGGATTCAACTCTTCCTTCATGATCCCATGGTTATGGGGTATGCAGAT	20636185	20636281	20636331	20636279	-1	7	VIT_07s0130g00350	20634528	20654898	ATLCB1	13107	1799	116144	No_constitutive_exon_found_in_species
TGCTGCTGGTCTAACCCATTTTCGGTTCAAAATATGTTGGGCAAATGCAGAA	20635095	20635223	20635273	20635221	-1	7	VIT_07s0130g00350	20634528	20654898	ATLCB1	13107	1799	116144	No_constitutive_exon_found_in_species
AACTACAATTATATTATTTTCCTAAGATATTTGAAGGGTGGAACGTGCAGGT	20686313	20686478	20686528	20686476	-1	7	VIT_07s0130g00380	20683939	20689960	None	13107	1799	116144	No_constitutive_exon_found_in_species
CATGTTTCTGACATATCACATGGATGACTTTGCTAAAAATATGGGAACAGCA	163836	164073	163786	163838	1	8	VIT_08s0056g00070	161866	164705	None	13107	1799	116144	No_constitutive_exon_found_in_species
GTTGTGTTTCTAGAATGCAGAAGCCATATATTGTACTGTTATTGGGTGAGAG	393137	393182	393087	393139	1	8	VIT_08s0056g00250	391490	393755	None	13107	1799	116144	No_constitutive_exon_found_in_species
TAGGAGAGATGGGTATGAAGAGAATGGTGATAATAGGGAGGGTGGTGAAGAT	700982	703518	703568	703516	-1	8	VIT_08s0056g00470	699449	704368	None	13107	1799	116144	No_constitutive_exon_found_in_species
GATGTAGGATAACCCTCAAATGGGTATCTATAACCAATTTGGTGGGCTAGGT	2470734	2470844	2470894	2470842	-1	8	VIT_08s0056g01560	2470734	2473144	None	13107	1799	116144	No_constitutive_exon_found_in_species
GGGTCAGGGGTATGGGCATGGTGAACACAAGGGAGAGGGTTATGGGCAAGGT	2532970	2532974	2533024	2532972	-1	8	VIT_08s0056g01610	2532970	2533228	None	13107	1799	116144	No_constitutive_exon_found_in_species
TTACATTTTATGGACTGCCTTCTCAAATGATATGATCTTGCCTAGGGAAGAT	2572409	2572483	2572533	2572481	-1	8	VIT_08s0056g01620	2551108	2589271		13107	1799	116144	No_constitutive_exon_found_in_species
CACGCAAAACCACGATTTGTGATGTAGGGTTTCTATTTCTGTGGGCACAGGT	3021737	3021848	3021898	3021846	-1	8	VIT_08s0032g00090	2999044	3022064	EMB161	13107	1799	116144	No_constitutive_exon_found_in_species
TGTACTAACAAAAGAACAAAACTAAAAGTCTAATTAATGGGGAACTGCAGGT	3795243	3795678	3795193	3795245	1	8	VIT_08s0032g00510	3793199	3795678	None	13107	1799	116144	No_constitutive_exon_found_in_species
TACCGTAGCAACATGTAATAAAATTCACTAAGATCTGGGCATAATGACAGGG	4368939	4369047	4368889	4368941	1	8	VIT_08s0032g00790	4360763	4369672	None	13107	1799	116144	No_constitutive_exon_found_in_species
AGTTGTTAGTGGTAATAAGTTCTTCACATTTTGTGTTCAAATGTGGGCAGGG	4383524	4383731	4383781	4383729	-1	8	VIT_08s0032g00800	4369833	4386475	CRTISO	13107	1799	116144	No_constitutive_exon_found_in_species
TTTCTGTTTTGTACAACCAACACTCTTGCATATTCTGTTGGGTGAGTTAGGT	4567560	4567730	4567780	4567728	-1	8	VIT_08s0032g00890	4565521	4569567	None	13107	1799	116144	No_constitutive_exon_found_in_species
TTTCTAGCTTTATGCCTTTATAATCTTACCCTTTTTTTGGGTGAATACAGGC	6007661	6007854	6007611	6007663	1	8	VIT_08s0032g01230	5958488	6009269	None	13107	1799	116144	No_constitutive_exon_found_in_species
TCTTTTTCTTTATTTCTTTGGGGTTTTGGCCTTTTGGGCGCTGAGGTAAGAG	7225870	7225996	7226046	7225994	-1	8	VIT_08s0105g00230	7221934	7226534	BLH1	13107	1799	116144	No_constitutive_exon_found_in_species
AAGCTTATTCCTATATCATAACATTGGTGTTAATTTAGGGTAGTCAAGAGAT	7656259	7656300	7656209	7656261	1	8	VIT_08s0105g00400	7652604	7656300	None	13107	1799	116144	No_constitutive_exon_found_in_species
CCTTTCTCGTAACTATTTTACTGGTCAGATAATTTCCCATCACTGGGAAGGC	8279073	8279193	8279023	8279075	1	8	VIT_08s0058g00010	8277836	8281079	None	13107	1799	116144	No_constitutive_exon_found_in_species
TCTTAGAAAATATTATTTGCTCTAGCTTTTTATAAACATACTAAAGGGAGCT	8867973	8868220	8867923	8867975	1	8	VIT_08s0058g00180	8867830	8868549	None	13107	1799	116144	No_constitutive_exon_found_in_species
AAGGCCGAAAATTTCTGAAAAGATAAGAAAGGAGGGTATTGGGATCGGAGCT	9115933	9116829	9116879	9116827	-1	8	VIT_08s0058g00280	9110038	9117001	None	13107	1799	116144	No_constitutive_exon_found_in_species
AGGAGGAGGAGAGAGAAAGGGTTGGTGAGGAGAGAGAAGGCAAGGGTAAGGG	9640215	9640526	9640165	9640217	1	8	VIT_08s0058g00560	9639911	9640526	None	13107	1799	116144	No_constitutive_exon_found_in_species
TGAATTAACCTAATAAAGAGTTGTGCTTTCTTGTGTGGGGGATGGATTAGGC	9742148	9742621	9742098	9742150	1	8	VIT_08s0058g00640	9740172	9742621	None	13107	1799	116144	No_constitutive_exon_found_in_species
TGGAATGTGAATCAGAATCTCATTTTAGGTATTTGTGAGGGTGAATGTAGGT	9746095	9746183	9746045	9746097	1	8	VIT_08s0058g00650	9745142	9747659	None	13107	1799	116144	No_constitutive_exon_found_in_species
TCTATTTATAAGGTGCCAGACGAAAGGGAAGTACAAGTTGATGGGGAAAGCA	9915197	9915205	9915255	9915203	-1	8	VIT_08s0058g00780	9915197	9920548	None	13107	1799	116144	No_constitutive_exon_found_in_species
CATTGCTGTATCAATTTAATTTTTAATCCAAGTTGTTGGGATGCAAGCAGGC	10172436	10172595	10172645	10172593	-1	8	VIT_08s0058g00890	10159124	10177168	None	13107	1799	116144	No_constitutive_exon_found_in_species
CATGTTGCGAACCGTTAGATCTAAAAAGTTTTCTGATGGGATTGGGACAGGT	10249585	10249816	10249866	10249814	-1	8	VIT_08s0058g00930	10247219	10250419	AGT3	13107	1799	116144	No_constitutive_exon_found_in_species
TCTGGATTGAATTTTGATGCCAACGAGAGCGGTTTCTGATATAACGGGAGGT	10443100	10444650	10444700	10444648	-1	8	VIT_08s0058g01090	10443100	10444884	None	13107	1799	116144	No_constitutive_exon_found_in_species
TTATCAACCAAAATTATAGAATTGAAGATCGCAGAGTTCAAGGGTTAGAGAT	10709883	10709916	10709966	10709914	-1	8	VIT_08s0058g01220	10709883	10714240	None	13107	1799	116144	No_constitutive_exon_found_in_species
TTTTTTTTTTTTTTCATTTTGGTTTGATTTATCTTTTGACATGGGTATAGGG	10918859	10919139	10919189	10919137	-1	8	VIT_08s0058g01480	10916754	10921854	None	13107	1799	116144	No_constitutive_exon_found_in_species
TTTTTTTTTTTTTTTTGTAATACTGATAGATTTCTCCTTTGCTGGGACAGGT	10993535	10993741	10993791	10993739	-1	8	VIT_08s0040g00070	10978419	10994078	None	13107	1799	116144	No_constitutive_exon_found_in_species
GGGTGATTTCAGTATATAAAGTTAAATAGTTGAACATTCGGGAATTGCAGGC	11123765	11124047	11124097	11124045	-1	8	VIT_08s0040g00210	11119938	11124714	None	13107	1799	116144	No_constitutive_exon_found_in_species
CACTTGTTGAGGATGTTAGTTTTAAAATATATTACTCTCTTGATGGGCAGAG	11384818	11384893	11384768	11384820	1	8	VIT_08s0040g00430	11382525	11391872	FUS12	13107	1799	116144	No_constitutive_exon_found_in_species
CTGCTGAGATGGAAAATCATAGTTTAGTCATTGATAATGTGTGGGTGCAGAA	11992852	11992980	11993030	11992978	-1	8	VIT_08s0040g00990	11991183	11995436	None	13107	1799	116144	No_constitutive_exon_found_in_species
CTTAAGAGTTATGGCAGTGCATTTTCTATTGAGTGGTAATGTTGGGGTAGCT	12190447	12190510	12190560	12190508	-1	8	VIT_08s0040g01170	12172197	12190752	None	13107	1799	116144	No_constitutive_exon_found_in_species
GGTTTTTTCTTCATACATATCTTGTTTGGGGTTCAATTTTGGGGTTATAGAA	12398504	12398751	12398801	12398749	-1	8	VIT_08s0040g01330	12386802	12399152	None	13107	1799	116144	No_constitutive_exon_found_in_species
CATTTTTAATTTAATATATTCTTTCAATGGTGCTTTGATGTGGGTGGTAGGG	13911115	13911315	13911065	13911117	1	8	VIT_08s0040g02860	13909138	13912315	None	13107	1799	116144	No_constitutive_exon_found_in_species
ATGTTCCTTTGTGGCATTTGCATATTAAAGTGTCTGAAATGGGATTGCAGGC	13953720	13954159	13953670	13953722	1	8	VIT_08s0040g02910	13948942	13954234	None	13107	1799	116144	No_constitutive_exon_found_in_species
CTCTCTCTCTCTCTCTCTCTCTCTTTTCCAAAATTCATTGGAGGGCACAGTT	13973615	13973965	13973565	13973617	1	8	VIT_08s0040g02960	13972867	13974345	None	13107	1799	116144	No_constitutive_exon_found_in_species
TTGCTGTTAATTGGATTTCTTTCTGAAATTTTGGCTGGGTTATATGAAAGAG	13995532	13995589	13995482	13995534	1	8	VIT_08s0040g03010	13991645	13999814	PDE149	13107	1799	116144	No_constitutive_exon_found_in_species
CTGTACTATTTTATTGAAACATTCTTGAATCTTATATCTGGGGATTGCAGGG	14289149	14289219	14289269	14289217	-1	8	VIT_08s0040g03320	14283635	14292636	None	13107	1799	116144	No_constitutive_exon_found_in_species
TTCTCATTCACGTCATCTGTTTTTCACTGAGTGGGACCAGGGGATTGGAGAA	14418967	14418978	14419028	14418976	-1	8	VIT_08s0007g00030	14416469	14420425	ATCHX20	13107	1799	116144	No_constitutive_exon_found_in_species
CGCCACCATCTACTTGTTCACTAAATAATGGCTATGTTGTTGGGTAACAGGT	14585990	14586383	14586433	14586381	-1	8	VIT_08s0007g00240	14585703	14588173	None	13107	1799	116144	No_constitutive_exon_found_in_species
GATGATTTTATTTATTTTGAGGCTTCTAACAAGTATATTGCTGGGAACAGGA	14730280	14730419	14730230	14730282	1	8	VIT_08s0007g00430	14729935	14730654	None	13107	1799	116144	No_constitutive_exon_found_in_species
TAGTTTTGAAATTGAAAAATAATATCTTAATTCATTTGTTTGGGTGACAGGA	14828035	14828659	14828709	14828657	-1	8	VIT_08s0007g00570	14828035	14830056	WRKY49	13107	1799	116144	No_constitutive_exon_found_in_species
ATTATCATGTAATCTGAAAACGTGGCCGCATGCATTGGACGAGGGCGCAGGC	14845316	14845561	14845266	14845318	1	8	VIT_08s0007g00600	14844801	14847616	LAC2	13107	1799	116144	No_constitutive_exon_found_in_species
TCTTTTAATTATTATTTTTGAATGATTTAATCTTTTGGGAAAGGGATAAGAG	14916669	14916709	14916759	14916707	-1	8	VIT_08s0007g00720	14916669	14922764	None	13107	1799	116144	No_constitutive_exon_found_in_species
GCCCAGAAAATTGTCATCCCTATCCAAGAGGCATCAATGCACAAGGGAAGCC	15077368	15077438	15077318	15077370	1	8	VIT_08s0007g00910	15075905	15077438	None	13107	1799	116144	No_constitutive_exon_found_in_species
TCTATATCTATATCTATATCTATATGTGCTTTGGTTAATTGGGTGTATAGAT	15425734	15425906	15425684	15425736	1	8	VIT_08s0007g01340	15425427	15433558	None	13107	1799	116144	No_constitutive_exon_found_in_species
TGGATCTGGTTCATTGTACTTATACTATCATGTTTCATTCATGGGTGAAGTC	15893324	15893551	15893601	15893549	-1	8	VIT_08s0007g01810	15891507	15895243	PHT4;2	13107	1799	116144	No_constitutive_exon_found_in_species
TCCTAATTTTCCTTTCCGCAATTAAAGAGTAGAGACGGGGAGCAAGTAAGAA	15977563	15977877	15977927	15977875	-1	8	VIT_08s0007g01900	15974403	15982281	None	13107	1799	116144	No_constitutive_exon_found_in_species
CAAACAGAATATATTCATCTGAGACATGAATCTCTTCTATGGGTAATCAGGG	16255075	16255245	16255295	16255243	-1	8	VIT_08s0007g02230	16253582	16259661	None	13107	1799	116144	No_constitutive_exon_found_in_species
CTCTTGGGGTGTGGGGGTGGTATTGGTGTTCATGTTGGGGGTGAGTGTAGAT	16403517	16403723	16403467	16403519	1	8	VIT_08s0007g02340	16397914	16406169	None	13107	1799	116144	No_constitutive_exon_found_in_species
AAGGTTACTTGTGATTTGAAGGTTCCTTTGGATTCTGATGGGACAAGCAGTG	16431609	16431611	16431559	16431611	1	8	VIT_08s0007g02360	16430897	16431875	YLS9	13107	1799	116144	No_constitutive_exon_found_in_species
GGTTCGGTCGCACAATGTTCTCGTTGCCAATGCAGATGGGTGTGAAGAAGTT	16556652	16557575	16557625	16557573	-1	8	VIT_08s0007g02450	16556652	16569287	None	13107	1799	116144	No_constitutive_exon_found_in_species
AGGTTTTGGCTGGGCAGGGACAACAGGTAGAAGGTGATGCAGGGTCAGAGAA	16689551	16690240	16689501	16689553	1	8	VIT_08s0007g02590	16688080	16690240	None	13107	1799	116144	No_constitutive_exon_found_in_species
GCAGGGTTCTAAGGCAAGGTGTTTACCTGTGATATTGCAGGGATGGTAAGTG	16875834	16876152	16875784	16875836	1	8	VIT_08s0007g02830	16873975	16876152	None	13107	1799	116144	No_constitutive_exon_found_in_species
AAATGACTTATAATTACATTTTCTTTTTCCTGAATCACATGTGGGTGCAGAG	17021199	17021495	17021545	17021493	-1	8	VIT_08s0007g02940	17020468	17022252	None	13107	1799	116144	No_constitutive_exon_found_in_species
TATTATAAGTTATAAACAAGGCCATAATTGGGATTTGGACATGGGTGCAGTT	17237405	17237896	17237946	17237894	-1	8	VIT_08s0007g03240	17237405	17239757	CAH1	13107	1799	116144	No_constitutive_exon_found_in_species
ATAATAATAATAATTAAGTGTTGCTTTCTAATTACTGGGGAGTGTGGCAGGA	17458875	17459444	17458825	17458877	1	8	VIT_08s0007g03520	17458043	17460588	None	13107	1799	116144	No_constitutive_exon_found_in_species
TGGGTTTGTTGTTACTAATTTTGTTTGTTTGTTTGTTTGCGGGGATATAGCT	17567363	17567467	17567517	17567465	-1	8	VIT_08s0007g03620	17565340	17567618	None	13107	1799	116144	No_constitutive_exon_found_in_species
ACTATTTGTCCGCTTGTATCTCGAAACCCTAAAAAGCTTTGGGTTGTAAGCG	17604365	17604504	17604554	17604502	-1	8	VIT_08s0007g03660	17604365	17606629	None	13107	1799	116144	No_constitutive_exon_found_in_species
TTTTTCCCAGAGCACCTGCTAAAATGACACTTTTATATAAAATGGGGCAGGT	17948330	17948450	17948500	17948448	-1	8	VIT_08s0007g03930	17940191	17962017	FK	13107	1799	116144	No_constitutive_exon_found_in_species
CTTGCCTTGTTGCTTATGCCTTGGTGGTACACATTTGTTCTGTCAGGGAGTT	17970954	17971231	17971281	17971229	-1	8	VIT_08s0007g03950	17969193	17974006	None	13107	1799	116144	No_constitutive_exon_found_in_species
TGATATGGAAGCTCCCTGACCTTTCTTCCCTAATAATGAAATGGGTGCAGGA	18163313	18163402	18163263	18163315	1	8	VIT_08s0007g04170	18158125	18166238	None	13107	1799	116144	No_constitutive_exon_found_in_species
CATACACACAATAACTTCCAGAATCTTGAGTCAGTTTCATGGGAGTGCAGGA	18404010	18404219	18404269	18404217	-1	8	VIT_08s0007g04480	18402844	18412633	None	13107	1799	116144	No_constitutive_exon_found_in_species
ATTCCTAAGTAAATCCTTATGATTGGTATGTTTCTGTTTTTGGGTGACAGTT	18554040	18554162	18554212	18554160	-1	8	VIT_08s0007g04630	18510766	18577627	None	13107	1799	116144	No_constitutive_exon_found_in_species
ATGATTTTTGTTGTGTATATTTGTTGACTATTTTCCTTAGCCATGGGAAGAT	18540546	18540678	18540728	18540676	-1	8	VIT_08s0007g04630	18510766	18577627	None	13107	1799	116144	No_constitutive_exon_found_in_species
GCGAACAAAAAATACCGATGTTTAATTGATGGTGTGTGTGATGGGTGCAGCT	18772894	18773001	18773051	18772999	-1	8	VIT_08s0007g04800	18771853	18775120	None	13107	1799	116144	No_constitutive_exon_found_in_species
TGGCTGAATAAATTGGGGAGAAATTGAGGGTTTGTGTGGTGGGGTTGCAGGG	18845237	18845376	18845426	18845374	-1	8	VIT_08s0007g04910	18843581	18845652	CDC25	13107	1799	116144	No_constitutive_exon_found_in_species
TGAAGCTTTGGAGCTTTTCAAAGAGATGGAGGCATTGGGCATAAAACCAGAT	18906270	18907650	18906220	18906272	1	8	VIT_08s0007g04970	18905239	18907650	None	13107	1799	116144	No_constitutive_exon_found_in_species
GGAAATTGATAGTATTCGATGAATTGAAACCCTAATTTTGATGGGAGAAGGA	19319113	19319377	19319427	19319375	-1	8	VIT_08s0007g05370	19317888	19319790	None	13107	1799	116144	No_constitutive_exon_found_in_species
GCAAACCCAAGGCCTGACCAACTGAGCTACCCCTCAGGGTTTAAATAAAGGC	19540206	19540313	19540156	19540208	1	8	VIT_08s0007g05630	19539369	19547829	None	13107	1799	116144	No_constitutive_exon_found_in_species
AATAAATTTGGAGCTGCTACTACTACCGATGGAGTTGGGGGGGGGCATAGGA	19602652	19602791	19602841	19602789	-1	8	VIT_08s0007g05680	19602652	19606297	None	13107	1799	116144	No_constitutive_exon_found_in_species
TTGATCAATGTTTTTGCTTTTGTTTAGATAACTTTGGGATCAAAATCAAGAA	19751661	19752054	19751611	19751663	1	8	VIT_08s0007g05880	19750527	19752565	None	13107	1799	116144	No_constitutive_exon_found_in_species
ATTTTTACCCTTGTAAATTCTTGTTTTACTTTATTGGGAGGTGGGAGAAGTG	19781952	19782595	19781902	19781954	1	8	VIT_08s0007g05910	19773515	19808461	ARP	13107	1799	116144	No_constitutive_exon_found_in_species
TCTGGATACTGATTAGACTTGCACTTTTTCCTGTTCACTTGCATGGGCAGAT	19798029	19798223	19797979	19798031	1	8	VIT_08s0007g05910	19773515	19808461	ARP	13107	1799	116144	No_constitutive_exon_found_in_species
ATATCTTTAATTTGAAAGCCAATTAAATTTTCATTGGGAGAGTGATGCAGGC	19844560	19844791	19844510	19844562	1	8	VIT_08s0007g05960	19843661	19845717	None	13107	1799	116144	No_constitutive_exon_found_in_species
TAGGATTATTTTGAGGTATGAAATTTTAAGAATCTGAATTTGGGTAGCAGAT	19847753	19847978	19847703	19847755	1	8	VIT_08s0007g05970	19847418	19849624	None	13107	1799	116144	No_constitutive_exon_found_in_species
ATCTGTAATTCTTCTTCAACCCAATTAAATCCTGATTGGGGGTGATGCAGGC	19852215	19852443	19852165	19852217	1	8	VIT_08s0007g05980	19849624	19853893	None	13107	1799	116144	No_constitutive_exon_found_in_species
AACTATGTTAGTGGTCTGACTGGTTGCTGAGAAAGGATAGGAGGAGGGAGGA	20066024	20066115	20066165	20066113	-1	8	VIT_08s0007g06280	20064425	20066385	None	13107	1799	116144	No_constitutive_exon_found_in_species
ATGACAAACTGTTTTATCTTGCTTACTTCGTAGAATCATCAATTGGGCAGGA	20238907	20238991	20238857	20238909	1	8	VIT_08s0007g06490	20234683	20241918	POLD2	13107	1799	116144	No_constitutive_exon_found_in_species
ATTTGAATTTATATTTTTTAGTCACTGTGACATATCTCCTGTGGGTGTAGTA	20272101	20272163	20272051	20272103	1	8	VIT_08s0007g06540	20265261	20273140	ATNUDT23	13107	1799	116144	No_constitutive_exon_found_in_species
TTGATGTCTTGATTTTCTTACCTTTTTTTTGTTGGGTTTTTTGAGGGCAGAT	20825447	20825512	20825562	20825510	-1	8	VIT_08s0007g07180	20821576	20826139	None	13107	1799	116144	No_constitutive_exon_found_in_species
ACCTGCCCGATGATGGGTTTCTTGATTTCAGTGAAGACGGTGGGAGGAAGAT	20908859	20909543	20908809	20908861	1	8	VIT_08s0007g07320	20908768	20909962	None	13107	1799	116144	No_constitutive_exon_found_in_species
TCTCCCCTTCCAATAATTATTGAGTTCTCAAATCTGACTAAAATGGGCAGGA	20969497	20969756	20969806	20969754	-1	8	VIT_08s0007g07440	20968759	20974743	APUM12	13107	1799	116144	No_constitutive_exon_found_in_species
AGGTCTCATTAACACCGAAATTAACACAAACTTGTTACATGTGGGCACAGGG	21308076	21308510	21308026	21308078	1	8	VIT_08s0007g07870	21302638	21308510	None	13107	1799	116144	No_constitutive_exon_found_in_species
CCAGTACTCAGATTCTCAACTTGGTAGGCTTTTTTTCATGGGTTGAGCAGGA	21606474	21607002	21607052	21607000	-1	8	VIT_08s0007g08260	21606474	21610119	None	13107	1799	116144	No_constitutive_exon_found_in_species
AATTAAATCTATTACCATATGATGGGGCTGATATCATATTGGCAGGGCAGTT	21952481	21952560	21952431	21952483	1	8	VIT_08s0007g08560	21950869	21953960	None	13107	1799	116144	No_constitutive_exon_found_in_species
TTTGTTTGATTATTTATATTGACCATTATGACCTGTCCTTGGGATTGTAGTT	22003785	22003867	22003917	22003865	-1	8	VIT_08s0007g08620	22003785	22007557	None	13107	1799	116144	No_constitutive_exon_found_in_species
TCATATTTTGAAGTTGTAGTTTGGTAATAATGGAAACATGGGTGGTGCAGAT	22228336	22228785	22228286	22228338	1	8	VIT_08s0007g08860	22222052	22228785	None	13107	1799	116144	No_constitutive_exon_found_in_species
ACAAGAAGCAATTTTTTGTTTTTAAAATAAAAAATAGGGCGTTAATAGAGGG	22229197	22229382	22229147	22229199	1	8	VIT_08s0007g08870	22229040	22230003	None	13107	1799	116144	No_constitutive_exon_found_in_species
ACAGATGATTATAAAATCTTAATTTCTTCTTTGAAGTCCGGAGGGAAGAGAA	22332481	22332506	22332431	22332483	1	8	VIT_08s0007g08980	22329390	22332740	None	13107	1799	116144	No_constitutive_exon_found_in_species
TTTGGCTGTTTAGTATCTTCTGTATTCAGGTTTTCTTTTTGGGGCTGCAGAT	22369793	22369994	22370044	22369992	-1	8	VIT_08s0007g09020	22355198	22372637	INO80	13107	1799	116144	No_constitutive_exon_found_in_species
CTTTGGCCTTTAGATCATTAACATGAGTTGTTATTTTCATGTGGGTGCAGCT	243103	243791	243053	243105	1	9	VIT_09s0002g00320	240599	244970	None	13107	1799	116144	No_constitutive_exon_found_in_species
TTATTATTGTTCATGTAAATGTTGATTTTGGGGTCTGGTGGGATTTGAAGGA	267547	267629	267679	267627	-1	9	VIT_09s0002g00350	261095	267910	None	13107	1799	116144	No_constitutive_exon_found_in_species
TTATGGAGTTCTGATGTTGTTTTTTCTGTCTGTGGTTGGTGGGTGTGAAGCC	472603	472703	472553	472605	1	9	VIT_09s0002g00700	472155	473409	None	13107	1799	116144	No_constitutive_exon_found_in_species
GAGACTCCGACTCCGACTGAAACGTCGTCAGCGTCTTCAATTCAGGGGAGTC	496345	496766	496295	496347	1	9	VIT_09s0002g00740	489239	502372	None	13107	1799	116144	No_constitutive_exon_found_in_species
AAATCACTATCAAAACCTTCAAAATTAAACTTATTTTGATGTGGGTGAAGGA	904034	904102	903984	904036	1	9	VIT_09s0002g01170	901024	904399	None	13107	1799	116144	No_constitutive_exon_found_in_species
GTGATGTTTTTGTTTTTGTCTTCAGTTTGTAACATATGTTGTGGGCGCAGGC	904179	904399	904129	904181	1	9	VIT_09s0002g01170	901024	904399	None	13107	1799	116144	No_constitutive_exon_found_in_species
TCAAAGCATATGAAATTTAAAATGGCGGCTGGAGAGTTGGGCAAGCAGAGGC	1211612	1211621	1211671	1211619	-1	9	VIT_09s0002g01430	1204698	1220083	None	13107	1799	116144	No_constitutive_exon_found_in_species
ATTGTCTTGGATCGTTTTCGGCCTAAATTATCTTGTAGTATATCGGGGAGAT	1259162	1260140	1259112	1259164	1	9	VIT_09s0002g01480	1249504	1264077	None	13107	1799	116144	No_constitutive_exon_found_in_species
AGGTTTTTTTTTTTTTCTTTTTTTTTTTTGCATAATTGGGGAAATATCAGGT	1404876	1405158	1405208	1405156	-1	9	VIT_09s0002g01610	1400584	1462243	None	13107	1799	116144	No_constitutive_exon_found_in_species
ATACTTTTTTATTTTTTATTTTTTAATCTGGGTAAATGGGAAAATTGCAGGC	1518762	1518990	1519040	1518988	-1	9	VIT_09s0002g01680	1517450	1523754	None	13107	1799	116144	No_constitutive_exon_found_in_species
ACAACAGATTTTACATAATCAGTATGAAACGTTTGGTTTGGGTATAGCAGAA	1763276	1763323	1763226	1763278	1	9	VIT_09s0002g01960	1748948	1763323	None	13107	1799	116144	No_constitutive_exon_found_in_species
GATTGATCTATGAAGAGAATTATATATTGAGTTATATTTTTGTGGGGCAGAA	1882259	1882297	1882347	1882295	-1	9	VIT_09s0002g02070	1874598	1882691	None	13107	1799	116144	No_constitutive_exon_found_in_species
CAATCTGTACCGAGTACTCTTATGAATAAAAGGACTAATTAGGGTTGCAGGC	1890491	1890740	1890790	1890738	-1	9	VIT_09s0002g02080	1887504	1891994	CYP90D1	13107	1799	116144	No_constitutive_exon_found_in_species
CTTCGGCCTTTGATTAGGGTTCTAAGTTGTGGGTGGTTTTGGGGTGACAGGA	1889797	1889919	1889969	1889917	-1	9	VIT_09s0002g02080	1887504	1891994	CYP90D1	13107	1799	116144	No_constitutive_exon_found_in_species
TTGATTGATTGATTGATTTATTGGTTGGTTGCATGTTGGGTGAGGAGCAGCC	1900755	1900932	1900982	1900930	-1	9	VIT_09s0002g02090	1896080	1901939	None	13107	1799	116144	No_constitutive_exon_found_in_species
AGGTTATTGTAATGGCTTATTTTTTATGTTTTAATTTGTTTGGGAAATAGTT	1920566	1920688	1920516	1920568	1	9	VIT_09s0002g02110	1916913	1928046	None	13107	1799	116144	No_constitutive_exon_found_in_species
TATTTTCTGATATCCTCTTTCATTTATTTTCATTCTTTGGGTGCTAAAAGCG	1962989	1963071	1963121	1963069	-1	9	VIT_09s0002g02150	1960595	1969321	None	13107	1799	116144	No_constitutive_exon_found_in_species
TATTCCGTGTTTTGTTTGTTCATTGATTTTTTTGTTATATGCTGGGAAAGGT	2080503	2080584	2080634	2080582	-1	9	VIT_09s0002g02270	2078501	2081153	None	13107	1799	116144	No_constitutive_exon_found_in_species
ATGCACACATGGTCTGAGTTTGTTGACAAGATTGTTTTTTGAGGGTTCAGGG	2351057	2351352	2351007	2351059	1	9	VIT_09s0002g02550	2348978	2355397	None	13107	1799	116144	No_constitutive_exon_found_in_species
TTTTATTCCCGACTCTGAGGGCTTGGATGGTTTGGTTTTGAAATGGGCAGGT	2428245	2428488	2428195	2428247	1	9	VIT_09s0002g02670	2427376	2433782	None	13107	1799	116144	No_constitutive_exon_found_in_species
TGTAGAAAAAGACCACAATAAAAATTTGCTTTATTATGTCATGGGTGCAGGT	2514313	2514376	2514263	2514315	1	9	VIT_09s0002g02760	2510632	2515605	None	13107	1799	116144	No_constitutive_exon_found_in_species
GAAAATTGAAACTTAATTTGAATATTGCTGGGTGTTGGTTTGGGTGACAGGC	2601394	2601521	2601344	2601396	1	9	VIT_09s0002g02840	2596001	2603082	None	13107	1799	116144	No_constitutive_exon_found_in_species
AAAAATTGAAACTTAATTTGAATATTGCTGGGTGTTGGTTTGGGTGACAGGC	2652468	2652626	2652418	2652470	1	9	VIT_09s0002g02900	2652218	2653725	None	13107	1799	116144	No_constitutive_exon_found_in_species
GGCTTTATCTGATTTGGGTCGTTTGAATTTTGTTGGCTTTGGGTATGTAGAT	2911565	2911812	2911862	2911810	-1	9	VIT_09s0002g03170	2909045	2912115	AR791	13107	1799	116144	No_constitutive_exon_found_in_species
AACAATTACCATAATTTGCTGCTGGCAGGCTAGCTGCAAAGTGGGGACAGAG	3014481	3014582	3014431	3014483	1	9	VIT_09s0002g03320	3014278	3015341	None	13107	1799	116144	No_constitutive_exon_found_in_species
AGAGAGACACACATCTAGAGAGAGAAAGTAAGAGAGAAAGAGGGAGGGAGGG	3041274	3041364	3041414	3041362	-1	9	VIT_09s0002g03370	3040981	3042326	None	13107	1799	116144	No_constitutive_exon_found_in_species
TCATGAATGTTATTTTCTTACTCAGCTTCTTTTAATTTCTGGGTGAATAGAT	3065295	3065370	3065245	3065297	1	9	VIT_09s0002g03390	3062354	3067918	None	13107	1799	116144	No_constitutive_exon_found_in_species
TGTTCCAACTACCTGCTGTTGATCTGAAACCCTTGTTGGCATGGGCACAGGA	3149681	3149787	3149631	3149683	1	9	VIT_09s0002g03490	3142104	3155012	None	13107	1799	116144	No_constitutive_exon_found_in_species
GAAAAGTCTCATACGCGAGGCCTAACAGAGAATTTTGTGCTGATGGGCAGAT	3252246	3252356	3252196	3252248	1	9	VIT_09s0002g03580	3246543	3252734	None	13107	1799	116144	No_constitutive_exon_found_in_species
GAAAAGTCTCATACGCGAGGCCTAACAGAAAATTTTGTGCTGATGGGCAGAT	3322481	3322591	3322641	3322589	-1	9	VIT_09s0002g03630	3318731	3327354	None	13107	1799	116144	No_constitutive_exon_found_in_species
TTAATGAGAGCAGATGAGATAGTAATAACATTCTCCCCTATGTGGGACAGTT	3702220	3702624	3702674	3702622	-1	9	VIT_09s0002g04000	3700714	3707642	None	13107	1799	116144	No_constitutive_exon_found_in_species
CAGTATAATTGCTAATTCATGATTTTTCATATTCATGCTTTGATGGGCAGAA	3746750	3746866	3746700	3746752	1	9	VIT_09s0002g04070	3744462	3748552	None	13107	1799	116144	No_constitutive_exon_found_in_species
AACAAGGGTCGAGTTCGGTCACTGCAGGGCCAGGAGCAGGGGTCATGGAGGT	4163895	4164043	4163845	4163897	1	9	VIT_09s0002g04590	4162957	4167787	None	13107	1799	116144	No_constitutive_exon_found_in_species
TTATCTTTTCTGATAAATTTGTGACCTTGCAGGACCGGAGTACGGGGAAGAC	4803222	4803843	4803172	4803224	1	9	VIT_09s0002g05110	4763846	4809223	EMB2753	13107	1799	116144	No_constitutive_exon_found_in_species
TAGACACACCTATGGATCTGAATGTCAAACTTGTACCAGGACAGGGGGAGCC	4805346	4806021	4805296	4805348	1	9	VIT_09s0002g05110	4763846	4809223	EMB2753	13107	1799	116144	No_constitutive_exon_found_in_species
ATAAAACCCACAATTAAATATTTGGACCAAAATGAATGAAAGGAAGGGAGTG	4860633	4861087	4860583	4860635	1	9	VIT_09s0002g05160	4853688	4862025	None	13107	1799	116144	No_constitutive_exon_found_in_species
CATGTTTTATATGGCTCATTGAATTTAAACTTGAAATGCAGAGAGGGGAGAG	5101971	5102090	5102140	5102088	-1	9	VIT_09s0002g05360	5099145	5114849	None	13107	1799	116144	No_constitutive_exon_found_in_species
CATGTTTTATATGGCTCACTGAATTTAAACTTGACATGCAGAGAGGGGAGAG	5118322	5118441	5118491	5118439	-1	9	VIT_09s0002g05370	5115504	5122760	None	13107	1799	116144	No_constitutive_exon_found_in_species
TATGCTTCTCCATATCAACTTCAATTTTTACTTCACATGGGAAAATGCAGGA	5184103	5184275	5184325	5184273	-1	9	VIT_09s0002g05420	5183753	5187635	None	13107	1799	116144	No_constitutive_exon_found_in_species
TTGTTAATCCTTGGCAGATAAGTACTGAATTATTTAAAATGGGTGTGCAGTT	5189687	5189701	5189751	5189699	-1	9	VIT_09s0002g05430	5188495	5189937	None	13107	1799	116144	No_constitutive_exon_found_in_species
ATTTTTTTAGTCAATGGGCTTCAAATGTCCTCAAAGAAAGGGCGTGACAGAC	5197367	5197381	5197431	5197379	-1	9	VIT_09s0002g05470	5196785	5198428	None	13107	1799	116144	No_constitutive_exon_found_in_species
GTTTTTGAAGGTTGTGAATGTAGTTGTATGACATTTGCATGGGCCAGGAGAT	5272708	5272830	5272880	5272828	-1	9	VIT_09s0002g05550	5271898	5280516	None	13107	1799	116144	No_constitutive_exon_found_in_species
TATGCTTCTCCAAATCAACTTCAATTTTTACTTCACATGGGAAAATGCAGAA	5271898	5271941	5271991	5271939	-1	9	VIT_09s0002g05550	5271898	5280516	None	13107	1799	116144	No_constitutive_exon_found_in_species
TATGCTTCTCCATATCAACTTCAATTTTTACTTCACATGGGAAAATGCAGAA	5281998	5282170	5282220	5282168	-1	9	VIT_09s0002g05560	5281295	5288255	None	13107	1799	116144	No_constitutive_exon_found_in_species
CTGTGCCTTTGTTTCTGTCATAACTTTTGACCATTCCTCGGGAATTGCAGGA	5437091	5437254	5437041	5437093	1	9	VIT_09s0002g05680	5435921	5439455	None	13107	1799	116144	No_constitutive_exon_found_in_species
TGCATTCCGTTCTAATCACTTCCCTTTTTTATTTTCTTTTTGGGATAAAGGT	5499041	5499369	5498991	5499043	1	9	VIT_09s0002g05720	5495218	5499369	None	13107	1799	116144	No_constitutive_exon_found_in_species
CTTGTAGCTGAAATTAGCTTGATATTAATGCATTGGAATTGGGGATGCAGAC	5887084	5887571	5887034	5887086	1	9	VIT_09s0002g06080	5886627	5887571	None	13107	1799	116144	No_constitutive_exon_found_in_species
TTAATATATTTTGTAATGGTATCTTAACATCTATTGTCCTGGGAATGCAGAC	6292952	6293450	6292902	6292954	1	9	VIT_09s0002g06380	6285865	6293450	None	13107	1799	116144	No_constitutive_exon_found_in_species
CCTGAGGAACACTGACTGCAGAAGGTTTTCGATAATGTGGGGGATTACAGGT	6566568	6566721	6566771	6566719	-1	9	VIT_09s0002g06650	6564402	6567208	None	13107	1799	116144	No_constitutive_exon_found_in_species
CCTTTTCCTGGGAATTGTGAGTTCTGATATGTTCTTGTCGGGGTGTGTAGAT	6687899	6688272	6687849	6687901	1	9	VIT_09s0002g06770	6687610	6688272	None	13107	1799	116144	No_constitutive_exon_found_in_species
TGAATTTAACTTTGAATTGCATTTGATTTGATTTGATTTTGGGTAAATAGGT	6885704	6885842	6885892	6885840	-1	9	VIT_09s0002g06990	6884624	6886346	None	13107	1799	116144	No_constitutive_exon_found_in_species
AGTTGCTCCTAGCAACCTTCTAATACATTTTCTTGCTTGGGATGGTGCAGCT	7029185	7029274	7029135	7029187	1	9	VIT_09s0002g07090	7022266	7030327	None	13107	1799	116144	No_constitutive_exon_found_in_species
AGCATTTTCATTGCTTCAGTTACACTCTCTCTTAACTTTGGAAGGGACAGTT	7347246	7347345	7347395	7347343	-1	9	VIT_09s0002g07300	7337301	7351151	None	13107	1799	116144	No_constitutive_exon_found_in_species
TCGCCTTTTATTTTACCATGAATTATGAATGAATGACTTTGGGAATTCAGGT	7544480	7544624	7544430	7544482	1	9	VIT_09s0002g07500	7531419	7545784	None	13107	1799	116144	No_constitutive_exon_found_in_species
CAGATAGGTAACATGACCTATTTGACTACACTGGTGTTGGGCAACAATAGTT	8042424	8043387	8042374	8042426	1	9	VIT_09s0002g07720	8019851	8044104	None	13107	1799	116144	No_constitutive_exon_found_in_species
TGTAATGATAGTAATGAGTGATATTGATGTTTTCAACATTGGGCATGCAGAA	8844198	8844290	8844340	8844288	-1	9	VIT_09s0002g08230	8843748	8856331	None	13107	1799	116144	No_constitutive_exon_found_in_species
CAACCCCCCACCTAATTTATTCAAACATTTGGTATGCCTTAGGGCATTAGAC	9100697	9101711	9101761	9101709	-1	9	VIT_09s0002g08300	9099744	9103465	None	13107	1799	116144	No_constitutive_exon_found_in_species
GTTTAAATAGCAGGAAAGTTGCAATTATTTCTAATATGTTGGGATTGTAGGT	9252969	9253065	9253115	9253063	-1	9	VIT_09s0002g08370	9246439	9256248	None	13107	1799	116144	No_constitutive_exon_found_in_species
CCTTTTGCAGTACTGTTTAATGATGAAGTATATATCTACAATGGGTGCAGGA	9573969	9574082	9574132	9574080	-1	9	VIT_09s0002g08510	9571451	9574374	None	13107	1799	116144	No_constitutive_exon_found_in_species
CTGTTTTTTTTATTAATATCTTTGATATTATATGTTTATTTAATGGGCAGTT	11136640	11136715	11136590	11136642	1	9	VIT_09s0002g09280	11125420	11147833	None	13107	1799	116144	No_constitutive_exon_found_in_species
GGAGGCCTTTTGGAGATAAAGCATTTGTGGTAAATATGGGGATTTGGAAGGA	11782737	11782758	11782808	11782756	-1	9	VIT_09s0096g00350	11782737	11785836	None	13107	1799	116144	No_constitutive_exon_found_in_species
TTTCTGTAACAATACTCTTTTTTTTTAATTTTATTTTTATGGGATTACAGAT	13368023	13368178	13368228	13368176	-1	9	VIT_09s0070g00240	13365544	13368514	None	13107	1799	116144	No_constitutive_exon_found_in_species
ATCCATATAGAGTGATCGTATATTTTCGAGTCATTGATGGGACTATAAAGAA	14051723	14051759	14051809	14051757	-1	9	VIT_09s0070g00610	14049846	14056510	None	13107	1799	116144	No_constitutive_exon_found_in_species
TAAATCTGTTATCACAAGGCAATTGACTATTGAATCATGTGGGCTTGAAGGT	14596242	14596321	14596371	14596319	-1	9	VIT_09s0070g00810	14595799	14596803	None	13107	1799	116144	No_constitutive_exon_found_in_species
CTATTCAACTTGATCAGAATATGATATGTAGACCAAAAGGGTTAAAATAGTA	16073908	16074051	16073858	16073910	1	9	VIT_09s0018g00230	16065321	16074051	None	13107	1799	116144	No_constitutive_exon_found_in_species
TCACATCAGTGATTGTGCTACTTTAGCAGATTTGAACATCAATGGGACAGAT	16666087	16666584	16666634	16666582	-1	9	VIT_09s0018g00480	16666087	16668229	None	13107	1799	116144	No_constitutive_exon_found_in_species
AGAGTATAAAAATTTGAATATTGATTTTCTTTTAATAAACCAGGGTAGAGGG	17899127	17899189	17899077	17899129	1	9	VIT_09s0018g01150	17898815	17903025	None	13107	1799	116144	No_constitutive_exon_found_in_species
CTGATTTTTACCCCCTTTGGAATTGGGGTTTGTTTTTTTGGGAAATGTAGCT	18223719	18223793	18223843	18223791	-1	9	VIT_09s0018g01280	18223719	18224507	None	13107	1799	116144	No_constitutive_exon_found_in_species
AAAGAAAAAGAAATGTTGGATTGAAATGTGATTGGGTGAAAAATGGGCAGGT	18241121	18241470	18241071	18241123	1	9	VIT_09s0018g01290	18239390	18241470	None	13107	1799	116144	No_constitutive_exon_found_in_species
ACTATTCTATGTATTGACCATATCTGTAACTTGTGGTGTGTGACGGGTAGAC	18313629	18313803	18313853	18313801	-1	9	VIT_09s0018g01340	18312378	18321364	None	13107	1799	116144	No_constitutive_exon_found_in_species
ACTATTCTATGTATTGACCATATCTGTAACTTGTGGTGTGTGACGGGTAGAC	18330761	18330935	18330985	18330933	-1	9	VIT_09s0018g01360	18329510	18338253	None	13107	1799	116144	No_constitutive_exon_found_in_species
TTATTTTTTCCTCCACCTATTTTCTTCATTGTTTTATTCTGGGTGGCCAGGA	18787544	18787639	18787494	18787546	1	9	VIT_09s0018g01600	18744637	18788415	atnudt3	13107	1799	116144	No_constitutive_exon_found_in_species
TAATATTCTTGTACTGAGAGAATTTTTTTTCTGGTAATTTTGTGGGGCAGGC	19481146	19481257	19481096	19481148	1	9	VIT_09s0018g01870	19476935	19482695	PGDH	13107	1799	116144	No_constitutive_exon_found_in_species
CCACAGGGGAACCATACAACCCATGGGATGAAGATGGATGGGTAACAGAGGA	21779915	21779939	21779989	21779937	-1	9	VIT_09s0054g00900	21778772	21783957	None	13107	1799	116144	No_constitutive_exon_found_in_species
TGTCTAGCTATGGTACTGCAAAGTCTGATACAAGGTGGTGGGTGGTGTAGGA	21899517	21899763	21899813	21899761	-1	9	VIT_09s0054g01040	21898509	21899938	None	13107	1799	116144	No_constitutive_exon_found_in_species
ATGGCATCATCACAAGTATCCAACGTCACGTCACCAGAATCAGGGGGCAGAT	21938368	21939002	21938318	21938370	1	9	VIT_09s0054g01090	21929408	21952630	None	13107	1799	116144	No_constitutive_exon_found_in_species
ACATCTTGATAGGGTTTTTGTCATTTTTTTGGTAACTTGATAGGGTCAAGTT	23002375	23002464	23002514	23002462	-1	9	VIT_09s0054g01890	23002375	23003202	None	13107	1799	116144	No_constitutive_exon_found_in_species
CATATAGAGGAGTGATCGTATATTTTCGAGTCATTGATGGGACTATAAAGAA	29263	29299	29349	29297	-1	Un	VIT_00s0120g00020	27384	34798	None	13107	1799	116144	No_constitutive_exon_found_in_species
TAAATTTGTTATCACAAGGCAATTGACTATTGAATCATGTGGGCTTGAAGGT	77397	77476	77347	77399	1	Un	VIT_00s0120g00070	76663	77919	None	13107	1799	116144	No_constitutive_exon_found_in_species
TGAATATAAGGACTTTGACATATCAAGAGAGGCAGGTGGGGTTGAGAAAGCA	1434819	1434957	1435007	1434955	-1	Un	VIT_00s0125g00140	1429685	1437482	None	13107	1799	116144	No_constitutive_exon_found_in_species
ATGGTGATAGTTTTAATTAATCATGATTTGTGTACTGCTGATGGGTACAGAA	1614858	1617021	1617071	1617019	-1	Un	VIT_00s0125g00180	1614858	1617684	None	13107	1799	116144	No_constitutive_exon_found_in_species
TTCTCATTGTGATTATTGTTGTTGTTCTCTTGTCTTGTTTGGGGATTTAGGA	1843643	1843752	1843593	1843645	1	Un	VIT_00s0125g00250	1842077	1866688	BRIZ2	13107	1799	116144	No_constitutive_exon_found_in_species
GTCCGAAGCCTGCTTGAAGGATGACCGTACAACTTGCATGGGCGGTGCAGGA	1892066	1892339	1892016	1892068	1	Un	VIT_00s0125g00260	1879484	1907369	None	13107	1799	116144	No_constitutive_exon_found_in_species
AGTTCAAATCCTCTTGGTTACTTTTTTCTTGGTTTTGTGGATATGGGTAGGG	2173082	2173228	2173278	2173226	-1	Un	VIT_00s0131g00010	2170760	2173428	None	13107	1799	116144	No_constitutive_exon_found_in_species
AGTTCAAATCCTCTTGGTTACTTTTTTCTTGGTTCTGTGGATATGGGTAGGG	2264183	2264329	2264379	2264327	-1	Un	VIT_00s0131g00060	2263725	2264543	None	13107	1799	116144	No_constitutive_exon_found_in_species
AGTTCAAATCCTCTTGGTTACTTTTTTCTTGGTTCTGTGGATATGGGTAGGG	2854164	2854310	2854360	2854308	-1	Un	VIT_00s0131g00320	2851693	2854524	None	13107	1799	116144	No_constitutive_exon_found_in_species
TTGATGGTGTACTTTCTCACTCCTAAATTTGTAATATATCGTTGGGACAGGT	3068892	3069009	3068842	3068894	1	Un	VIT_00s0144g00010	3067252	3079408	None	13107	1799	116144	No_constitutive_exon_found_in_species
CAGAAGAGGATGATCAAGAATTGGGAATCTGTTACCAGTTAAAGGGCCAGGA	3471745	3471752	3471695	3471747	1	Un	VIT_00s0144g00240	3471540	3473607	None	13107	1799	116144	No_constitutive_exon_found_in_species
GACTTTGTATAGAGTTTGATCCATATTCATTTGTTTTGTTTGGGATGTAGGT	4723570	4724037	4723520	4723572	1	Un	VIT_00s0153g00050	4723072	4724037	None	13107	1799	116144	No_constitutive_exon_found_in_species
GCCTTATAAACTGTGGATTGAAATGGAAAATATTGAGAAAGGGATTGTAGAA	5271202	5271269	5271319	5271267	-1	Un	VIT_00s0160g00220	5269391	5275971	None	13107	1799	116144	No_constitutive_exon_found_in_species
TTGCCTTCATGAAAAGCACTAACAAACTATGCATTTCATTGATGCGGGAGCT	5562100	5562573	5562050	5562102	1	Un	VIT_00s0163g00040	5560231	5562573	None	13107	1799	116144	No_constitutive_exon_found_in_species
TTAGGCATTATTGACTTTTAATAGATGTTGTTTGGTTGTGGGAACTCAAGTG	6097429	6097508	6097379	6097431	1	Un	VIT_00s0169g00040	6089577	6102383	None	13107	1799	116144	No_constitutive_exon_found_in_species
GTTTGGTTACCTATATTGACAATTGTGACCTTAATTATGTGGGATTGTAGTT	6209695	6209764	6209814	6209762	-1	Un	VIT_00s0169g00070	6209695	6212995	None	13107	1799	116144	No_constitutive_exon_found_in_species
TTAGGCATTATTGACTTTTAATAGATGTTGTTTGGTTGTGGGAACTTAAGTG	6214390	6214469	6214519	6214467	-1	Un	VIT_00s0169g00080	6212995	6215304	None	13107	1799	116144	No_constitutive_exon_found_in_species
TAAATCTGTTATCACAAGGCAATTGACTATTGAATCATGTGGGCTTAAAGGT	6503411	6503490	6503540	6503488	-1	Un	VIT_00s0173g00040	6491782	6505916	None	13107	1799	116144	No_constitutive_exon_found_in_species
TAACTAGCTACTTCTTTTTCCCATTTCCTTTAGATTGGATTGGGGGGTAGGG	6688184	6688518	6688134	6688186	1	Un	VIT_00s0173g00220	6686802	6688518	None	13107	1799	116144	No_constitutive_exon_found_in_species
CAGAAGACATATAGTTAAGTTAGAATACTGATTGAATATTTGTGGGGCAGGT	7153459	7153661	7153409	7153461	1	Un	VIT_00s0174g00270	7152027	7153661	None	13107	1799	116144	No_constitutive_exon_found_in_species
ATTCGAGTGGATAACGAGGCTGTAACATGGTATGTGGATTGGTGGGGCAGTT	7368959	7369416	7368909	7368961	1	Un	VIT_00s0179g00100	7363832	7369416	None	13107	1799	116144	No_constitutive_exon_found_in_species
GAACCAGAGAGTGATAATTTTTTCTTGGGAGTCTTTGGGAAAGCAAGCAGAG	8312398	8312576	8312626	8312574	-1	Un	VIT_00s0183g00250	8312398	8314991	None	13107	1799	116144	No_constitutive_exon_found_in_species
TTTCTTTTGGTGTCTGATGTGAAATCGGCACCATTTTGATATGGGATTAGCT	8697639	8697968	8697589	8697641	1	Un	VIT_00s0186g00020	8695010	8697968	None	13107	1799	116144	No_constitutive_exon_found_in_species
CAATTGACCTGTTACTATCAAGTTTAAGTGTCTTTCTGTGGGAATTGCAGAA	9003792	9003846	9003896	9003844	-1	Un	VIT_00s0187g00030	9002762	9005348	None	13107	1799	116144	No_constitutive_exon_found_in_species
TGGTCGTTTCATTGTTCGTGGCACGCATCAAACTGTTGCTATTGAGGGAGGT	9039363	9039797	9039847	9039795	-1	Un	VIT_00s0187g00070	9039363	9040263	None	13107	1799	116144	No_constitutive_exon_found_in_species
CCTACCTAGTTACTCTAGATTGGGGGTAGGTCTTGGTAGGGAAGTTATAGGT	9086741	9086884	9086934	9086882	-1	Un	VIT_00s0187g00140	9086741	9087102	None	13107	1799	116144	No_constitutive_exon_found_in_species
TATGTTGGTTCTCCTGTGGATAATTTTAGTCCCTCTCTTTTGGGCAACAGTA	9140949	9141425	9140899	9140951	1	Un	VIT_00s0187g00200	9138354	9141425	None	13107	1799	116144	No_constitutive_exon_found_in_species
GACTTGGATCCATTATGCTTTGTTTCCATGCATTTTTATTTGGGGAACAGGC	9196629	9196841	9196891	9196839	-1	Un	VIT_00s0187g00280	9195280	9199203	None	13107	1799	116144	No_constitutive_exon_found_in_species
GGCTTGGATCCATTATGTTTTGTTTCCATGCATTTTTATTTGGGGAACAGGC	9243650	9243862	9243912	9243860	-1	Un	VIT_00s0187g00320	9242401	9246169	None	13107	1799	116144	No_constitutive_exon_found_in_species
TTTAGATAATTTTCATTCAATTTTAATCTTTTTTGGGAATCGGGAATCAGGA	9276355	9276568	9276305	9276357	1	Un	VIT_00s0187g00350	9260180	9277500	RAP74	13107	1799	116144	No_constitutive_exon_found_in_species
CTTTCCAATCTTAATTTGGACTAATGGGTCTGCTGAATTTCAATGGGCAGGG	9475418	9475633	9475368	9475420	1	Un	VIT_00s0188g00130	9475117	9476366	None	13107	1799	116144	No_constitutive_exon_found_in_species
GCAACTGTTGCCTTTGCCTCATCAGCCGGGGTAAAGCAAGACACTGGGAGTA	10376528	10376732	10376782	10376730	-1	Un	VIT_00s0193g00050	10376528	10377349	None	13107	1799	116144	No_constitutive_exon_found_in_species
ACAAAAGTCATAATGTAACATTTTGTTCCTCTACCTGCAAATGGGTGCAGGT	10539129	10539378	10539428	10539376	-1	Un	VIT_00s0194g00020	10539129	10543939	NRPD4	13107	1799	116144	No_constitutive_exon_found_in_species
GAGACTCTGCAAAGAAGCTAATATCTCAGTACTTGTTTTTGGGAATGCAGGA	10589036	10589106	10589156	10589104	-1	Un	VIT_00s0194g00080	10586710	10589305	None	13107	1799	116144	No_constitutive_exon_found_in_species
TAAATCTGTTATCACAAGGCAATTGACTATTGAATCATGTGGGCTTGAAGGT	11038942	11039021	11038892	11038944	1	Un	VIT_00s0198g00170	11018775	11053143	None	13107	1799	116144	No_constitutive_exon_found_in_species
CTGATTATGTCTGTCATTATTCTTGTTGGTCACTTGATGTGGGCATAAAGAC	11227430	11227529	11227380	11227432	1	Un	VIT_00s0199g00210	11226338	11228800	None	13107	1799	116144	No_constitutive_exon_found_in_species
TTGGAATATTTTCAATCTGATAAGCATTGTGATGTGGGTGATATGGGCAGGA	11227630	11227835	11227580	11227632	1	Un	VIT_00s0199g00210	11226338	11228800	None	13107	1799	116144	No_constitutive_exon_found_in_species
TGAATTAATGAAATGGAAAAGTGCGCTTTTTCTATTTGTGGGATATGCAGGG	11228209	11228800	11228159	11228211	1	Un	VIT_00s0199g00210	11226338	11228800	None	13107	1799	116144	No_constitutive_exon_found_in_species
GTTATAAAAGACAAATGATCGAAATGGTGCATGCATGGGTGAGATTGCAGGA	11889379	11889677	11889329	11889381	1	Un	VIT_00s0203g00080	11888685	11889677	None	13107	1799	116144	No_constitutive_exon_found_in_species
TCGTTTCAGTGGATTGAAAAAGTGATGGGTATTTCTTTTTGGGATTGCAGTA	12099926	12100257	12100307	12100255	-1	Un	VIT_00s0204g00030	12098217	12100790	None	13107	1799	116144	No_constitutive_exon_found_in_species
TGGAGAAGGTGGAGGAGGAAGCGGAGGAAATTCTCAAGGAAGGGATCGAGGC	12546484	12546730	12546434	12546486	1	Un	VIT_00s0207g00260	12541441	12546730	None	13107	1799	116144	No_constitutive_exon_found_in_species
AACATTAACTGAAGATGTCTCAAAAGGATGTCAATAATTTAGTTGGGTAGAT	12771229	12772223	12771179	12771231	1	Un	VIT_00s0208g00120	12770263	12772223	None	13107	1799	116144	No_constitutive_exon_found_in_species
CTTACTCCAGATCTGGCTATCTTACATGATTGTACAATTTGTATGGGCAGCG	12799701	12799946	12799996	12799944	-1	Un	VIT_00s0211g00010	12798392	12803301	None	13107	1799	116144	No_constitutive_exon_found_in_species
TAAATCTGTTATCACAAGGCAATTGACTATTGAATCATGTGGGCTTGAAGGT	13065579	13065658	13065708	13065656	-1	Un	VIT_00s0213g00010	13065403	13066188	None	13107	1799	116144	No_constitutive_exon_found_in_species
TTCCTTAATGACACATCTAATACCCATAAAAGCTGAATTGGGCAATGCAGGC	13916102	13916616	13916052	13916104	1	Un	VIT_00s0218g00010	13915094	13917298	None	13107	1799	116144	No_constitutive_exon_found_in_species
GGCATTTAACTGTTTTGATTGTGTTGTTTTTGTGTGGGTGAACTGTGAAGGT	14013165	14013462	14013115	14013167	1	Un	VIT_00s0218g00090	14012894	14017676	None	13107	1799	116144	No_constitutive_exon_found_in_species
CAAAACATTGAGCTGAAACAAGTTTAAAAAATTTTGTTGTCTGAGGGCAGAC	14270091	14270381	14270431	14270379	-1	Un	VIT_00s0220g00150	14269420	14270959	None	13107	1799	116144	No_constitutive_exon_found_in_species
GATATGAGTTTTTTCTACTCATTTTCCCCCTTTTTATTTGGTATGGGCAGGT	14342382	14342500	14342332	14342384	1	Un	VIT_00s0222g00020	14341508	14342500	None	13107	1799	116144	No_constitutive_exon_found_in_species
ATATGAGTTTTTTTCTACTCATTTTCCCCCTTTTTATTTGGTATGGGCAGGT	14421432	14421550	14421382	14421434	1	Un	VIT_00s0222g00090	14420530	14421550	None	13107	1799	116144	No_constitutive_exon_found_in_species
TTGTAGGAACAATCGAGGTACTTATCTATTGTTTTGGTATGGGTGAGCAGGT	14554192	14554345	14554142	14554194	1	Un	VIT_00s0225g00010	14553219	14557268	None	13107	1799	116144	No_constitutive_exon_found_in_species
GTATTACAATAGAATCCCGGTGCTAATTGTGATTGTATGTGTGGGTGCAGAA	15199984	15200707	15199934	15199986	1	Un	VIT_00s0228g00010	15198699	15200707	None	13107	1799	116144	No_constitutive_exon_found_in_species
GTATTACAATAGAATCCCGGTGCTAATTGTGATTGTATGTGTGGGTGCAGAA	15291301	15291993	15291251	15291303	1	Un	VIT_00s0228g00070	15290001	15292412	None	13107	1799	116144	No_constitutive_exon_found_in_species
TTAATCTAAGTTCATTTGTCTATTGCACTCGTTTTTCATCATTGGGACAGCT	15594711	15594747	15594661	15594713	1	Un	VIT_00s0230g00010	15574936	15594747	None	13107	1799	116144	No_constitutive_exon_found_in_species
TTTAGTGTTAGGCAAAGAATGCACTGGATCAAATGGACTGGGTTGAAAAGAT	15693806	15693874	15693756	15693808	1	Un	VIT_00s0230g00150	15693120	15693874	None	13107	1799	116144	No_constitutive_exon_found_in_species
GTTTTGGTTGTTTTCCCATCCAATTTTACTTTCCTTTTCTGATTGGGCAGCT	15982313	15982454	15982504	15982452	-1	Un	VIT_00s0233g00030	15980282	15983086	None	13107	1799	116144	No_constitutive_exon_found_in_species
AACTTGCATAGCCACCTTGTGATATTTGGAGTCACTACGCGGGCTGGTAGAA	16010974	16011171	16011221	16011169	-1	Un	VIT_00s0233g00040	16010463	16011359	None	13107	1799	116144	No_constitutive_exon_found_in_species
TTTCTCCATATGGAAGTGCTGCGGGCACATAGAGATATGGGTAGAGGAAGCC	17052312	17052465	17052515	17052463	-1	Un	VIT_00s0246g00010	17051160	17057531	None	13107	1799	116144	No_constitutive_exon_found_in_species
TCATGTTCATCTGATTTTTCTTTTTCATTCTTTGACTGGGTGGGGGATAGAA	17688836	17689054	17688786	17688838	1	Un	VIT_00s0252g00110	17688552	17690874	None	13107	1799	116144	No_constitutive_exon_found_in_species
TCGCTCTCTCACTATTTATTTATTTATTTATTTATTTTTTTGGGTGGCAGAT	17732065	17732252	17732302	17732250	-1	Un	VIT_00s0253g00030	17731264	17732433	RTNLB13	13107	1799	116144	No_constitutive_exon_found_in_species
GTCATATATTTGTATGAAAACTCATAAGCAATAGTTTATTGGGAATCTAGGA	17744195	17744466	17744145	17744197	1	Un	VIT_00s0253g00050	17741397	17746417	None	13107	1799	116144	No_constitutive_exon_found_in_species
TTATTATTATTATTGTACATTGATTGATAAAAAGAATGAAATGGGTGCAGGT	17789692	17789778	17789642	17789694	1	Un	VIT_00s0253g00070	17788709	17795448	None	13107	1799	116144	No_constitutive_exon_found_in_species
TAATCAGTTTGAGTTCAAAAAAATGACTTAATATTCATATGGGATTACAGCT	17862035	17862170	17862220	17862168	-1	Un	VIT_00s0253g00150	17861334	17864038	None	13107	1799	116144	No_constitutive_exon_found_in_species
TGTTTTTGTTTTCTCGGGAATTTGATTTTTCGCCGATTGTACCCGGGAAGTG	18371756	18371773	18371823	18371771	-1	Un	VIT_00s0259g00020	18371316	18372357	None	13107	1799	116144	No_constitutive_exon_found_in_species
AAAGGAGAAAAAGGGTAATAAGATGGGAAGATGGAGGTAGAGGGTGGTAGCT	18483979	18484034	18484084	18484032	-1	Un	VIT_00s0259g00150	18483979	18494251	None	13107	1799	116144	No_constitutive_exon_found_in_species
GTCCTTGCTCAGCCAGACTTCCTTTACCACTTCTGCATAGAGGGTGCTAGCA	18898097	18898571	18898047	18898099	1	Un	VIT_00s0262g00110	18895678	18900074	None	13107	1799	116144	No_constitutive_exon_found_in_species
AAAGATAGTATGATCTACATTGAGTGTAACAGTTGTTTTGGAGGGTTTAGGG	19749554	19749645	19749504	19749556	1	Un	VIT_00s0269g00050	19748993	19751024	None	13107	1799	116144	No_constitutive_exon_found_in_species
GTTGTGTATTGGATCTGGTCCATCTGGAACTTGTCGATAGGGATTATAAGTA	19900742	19900889	19900939	19900887	-1	Un	VIT_00s0270g00020	19900742	19901734	None	13107	1799	116144	No_constitutive_exon_found_in_species
TTTTTCACAAAGTTGATTCTTTCTCCCTGTATTTGCTTCTTTGGGAGAAGAG	20618738	20618880	20618688	20618740	1	Un	VIT_00s0276g00020	20618244	20619658	None	13107	1799	116144	No_constitutive_exon_found_in_species
GATATGAGTTTTTTCTACTCATTTTCCCCCTTTTTGTTTGGTATGGGCAGGT	20687963	20688273	20687913	20687965	1	Un	VIT_00s0276g00060	20686000	20688753	None	13107	1799	116144	No_constitutive_exon_found_in_species
GGGTTGCATTAGAATAACGGTGCTACTCGTGATTGTATGTGTGGGTGCAGAA	20870547	20871342	20871392	20871340	-1	Un	VIT_00s0281g00010	20870547	20877405	None	13107	1799	116144	No_constitutive_exon_found_in_species
AATTGAGTATTTTATTTGATCATTTTCCTATTTGGCAGCTTTGGGAGTAGAT	21421120	21421350	21421070	21421122	1	Un	VIT_00s0286g00040	21419369	21421350	None	13107	1799	116144	No_constitutive_exon_found_in_species
ACTCGTCCTCACTTTCTTTGTGGACCCTCATATTCAGTTGGGTAATGCAGGA	21856962	21857019	21857069	21857017	-1	Un	VIT_00s0291g00090	21850346	21863062	None	13107	1799	116144	No_constitutive_exon_found_in_species
TTTTGTCATTGATTTTGAAACTAATAGGTTAAACGACATTGTGGGAACAGGT	22181644	22181824	22181874	22181822	-1	Un	VIT_00s0301g00090	22181158	22184305	None	13107	1799	116144	No_constitutive_exon_found_in_species
TGGGCAATCCTAATTGAGGGTTTTTACATGGATTCGCTATGGGTGGACAGAT	22439849	22440183	22439799	22439851	1	Un	VIT_00s0304g00060	22438119	22441039	None	13107	1799	116144	No_constitutive_exon_found_in_species
GGTGTTATTGATATGCTTGTGATTTATGTTTGATCTATGTGTGGGTGCAGAA	23052229	23052386	23052179	23052231	1	Un	VIT_00s0317g00130	23051398	23053284	None	13107	1799	116144	No_constitutive_exon_found_in_species
TAGCTAATTCACTAGAGATCAACCCTTTTTGATGCTCTTTGGGTCATGAGAC	23166231	23166272	23166181	23166233	1	Un	VIT_00s0319g00070	23165920	23166498	None	13107	1799	116144	No_constitutive_exon_found_in_species
CGAGTGTTTCAGATGAGATCGATTCGTCCGATTGTGCCGTGGATGGGCAGGG	23215616	23215898	23215566	23215618	1	Un	VIT_00s0322g00030	23215133	23216854	None	13107	1799	116144	No_constitutive_exon_found_in_species
TCTAGGGTTATAAAATGTGTCCTTTGCGTTCTTTTGATCTGGGATGATAGAA	23297901	23298045	23298095	23298043	-1	Un	VIT_00s0323g00030	23294809	23298508	AtHip1	13107	1799	116144	No_constitutive_exon_found_in_species
TTTTATGGTTCTTATTTCTCAATTTCTAATGTTAATGGGTGATGGGCTAGGA	23375696	23375853	23375646	23375698	1	Un	VIT_00s0323g00100	23374305	23377586	BETA-VPE	13107	1799	116144	No_constitutive_exon_found_in_species
CCAATATTATTGAATAGCATGGCCTGGGGCTAAGGTAACTAAAGTGGGAGAG	23748425	23748438	23748488	23748436	-1	Un	VIT_00s0332g00160	23746338	23749942	None	13107	1799	116144	No_constitutive_exon_found_in_species
GATAGTAGGTAGAGTTATGTGATATGAATGGTTATTTTTTGTGGGTGTAGGA	23809531	23809732	23809481	23809533	1	Un	VIT_00s0333g00060	23809296	23811577	None	13107	1799	116144	No_constitutive_exon_found_in_species
TGTTTATGTTTATGAGAGCCTAATTTTATACTGTGGGGACGAAATCGCAGGG	24400240	24400332	24400382	24400330	-1	Un	VIT_00s0341g00030	24399844	24407823	None	13107	1799	116144	No_constitutive_exon_found_in_species
GCCATTCCAATTACCACACATCTAAGATCCAACTGAATTGGGTAATGCAGGC	24773283	24773797	24773233	24773285	1	Un	VIT_00s0346g00100	24772056	24774737	None	13107	1799	116144	No_constitutive_exon_found_in_species
GCCATTCCAATTACCACACATCTAAGATCCAACTGAATTGGGTAATGCAGGC	24797642	24798156	24797592	24797644	1	Un	VIT_00s0346g00120	24796749	24799104	None	13107	1799	116144	No_constitutive_exon_found_in_species
TGACTCCGGATGGAACAGTAGTGAAAACATATAGGGAGTACGGGAAGGAGGA	24846749	24846804	24846699	24846751	1	Un	VIT_00s0347g00070	24845104	24858019	None	13107	1799	116144	No_constitutive_exon_found_in_species
CTTCCCAAGGATCACTAGTGCAAACAGATAGGGAGTACGGGAAGGAGGAGTG	24848804	24849255	24848754	24848806	1	Un	VIT_00s0347g00070	24845104	24858019	None	13107	1799	116144	No_constitutive_exon_found_in_species
CTCCTTTTGATGCTTTAGCTTCCTCTACCGGCTTGACCTCATTTGGGAAGAA	24951060	24951109	24951159	24951107	-1	Un	VIT_00s0349g00050	24950557	24951511	None	13107	1799	116144	No_constitutive_exon_found_in_species
TATATGGATTGTATGAAGTAATTATTGGGATTGTCTTGGCGGGATTGCAGAT	25098866	25098954	25098816	25098868	1	Un	VIT_00s0352g00020	25095977	25102339	None	13107	1799	116144	No_constitutive_exon_found_in_species
ATTAAACATCTCTGATTATCAGTTGATCATTTCATATGGTGGGAGCATAGGT	25202879	25203032	25202829	25202881	1	Un	VIT_00s0353g00060	25199832	25204702	None	13107	1799	116144	No_constitutive_exon_found_in_species
AGTCTCCAGTATATTCATTGCACTGAGCTCTCTTCATTTGGGTAATGTAGGG	25637694	25637954	25637644	25637696	1	Un	VIT_00s0361g00080	25635917	25648730	None	13107	1799	116144	No_constitutive_exon_found_in_species
TCACTTGATTTTCATATTCCTAATATCATACAACTGGTTGTGTGGGGTAGTT	26050651	26051400	26051450	26051398	-1	Un	VIT_00s0370g00020	26050651	26053671	None	13107	1799	116144	No_constitutive_exon_found_in_species
ATTCGTGACAAGGTTGTGGAATGTCCATATTTCTTTCATTATGGGTGTAGGT	26091183	26091348	26091398	26091346	-1	Un	VIT_00s0370g00070	26090037	26092406	None	13107	1799	116144	No_constitutive_exon_found_in_species
GCCATTCCAATTACCACACATCTAAGATCCAACTGAATTGGGTAATGCAGGC	26155561	26156075	26156125	26156073	-1	Un	VIT_00s0371g00060	26152986	26156994	None	13107	1799	116144	No_constitutive_exon_found_in_species
GGTACAAATGCATTAACTCCTGTAATTCTGTTTTATTTTTGTGGGGACAGCT	26430660	26430717	26430610	26430662	1	Un	VIT_00s0375g00030	26427586	26435633	None	13107	1799	116144	No_constitutive_exon_found_in_species
GTAGTGTTTTTTTTTTAAAAAAAACTTTCTTTGGTGTAACTGGGATGCAGGG	27273825	27273926	27273775	27273827	1	Un	VIT_00s0394g00030	27272747	27275894	None	13107	1799	116144	No_constitutive_exon_found_in_species
GCTCGTAGATCTTCAGAGGGCTATCTTACTAAAAAGTTGAAAGGGGCAAGCC	27350874	27350911	27350961	27350909	-1	Un	VIT_00s0396g00060	27350874	27352237	None	13107	1799	116144	No_constitutive_exon_found_in_species
AGCTCTGGTTAACTAGAGGCCTCAGGTTTTTATGTGTATTGGGTTGGCAGGC	27499889	27499964	27500014	27499962	-1	Un	VIT_00s0399g00010	27499889	27500564	None	13107	1799	116144	No_constitutive_exon_found_in_species
GTATTACAATAGAATCCCGGTGCTAATTGTGATTGTATGTGTGGGTGCAGAG	28101145	28102076	28101095	28101147	1	Un	VIT_00s0411g00050	28099887	28102076	None	13107	1799	116144	No_constitutive_exon_found_in_species
CGGCCTATTGCATCATTTTTTATACGGGTGATTATGATTTGGGTGAACAGAT	28235411	28235624	28235674	28235622	-1	Un	VIT_00s0414g00020	28234002	28237998	None	13107	1799	116144	No_constitutive_exon_found_in_species
CGGCCTATTGCATCATTTTTTATACGGGTGATTATGATTTGGGTGAACAGAT	28270309	28270522	28270572	28270520	-1	Un	VIT_00s0414g00040	28269945	28272281	None	13107	1799	116144	No_constitutive_exon_found_in_species
TTTATTTTTATTATTCTCTAATGTGATATGGGTTGGATGTGGGGATCCAGTC	28325443	28325704	28325754	28325702	-1	Un	VIT_00s0415g00070	28325443	28326410	None	13107	1799	116144	No_constitutive_exon_found_in_species
TATTGCCACTTGGTCAATCCATATGTAACTCCTGGGTGGCCTAAGGGCAGAT	28331021	28331119	28331169	28331117	-1	Un	VIT_00s0415g00080	28328885	28332255	None	13107	1799	116144	No_constitutive_exon_found_in_species
AATCTTGTTTCTTTATAGTTTGATACACTTGGAGGAGCTGGGAAATTAAGTT	28766347	28766451	28766501	28766449	-1	Un	VIT_00s0429g00030	28765431	28774982	ATXR7	13107	1799	116144	No_constitutive_exon_found_in_species
CCTTTCAGTTCTAGCCTCAAAACCTGAACCCCTTTCTGTGCAATGGGCAGTC	28933873	28933973	28933823	28933875	1	Un	VIT_00s0434g00080	28931223	28934847	None	13107	1799	116144	No_constitutive_exon_found_in_species
GGCGTAGAGAGCTTTTTGCGGGGAAACTTGCAAGTACAGTTTGGGGGGAGGC	29060508	29060843	29060893	29060841	-1	Un	VIT_00s0438g00010	29057308	29063508	COX2	13107	1799	116144	No_constitutive_exon_found_in_species
GTTGTTTTATTAGGCAGTTAGATGTAACATATGCTCCCGTGTGTGGGCAGGG	29210006	29210362	29209956	29210008	1	Un	VIT_00s0445g00020	29202465	29210362	None	13107	1799	116144	No_constitutive_exon_found_in_species
CTTGATACTCGTCAATATTTTCAATAACATATGCTTGCTTTTCAGGGAAGAA	29416878	29417094	29416828	29416880	1	Un	VIT_00s0450g00010	29416150	29418994	None	13107	1799	116144	No_constitutive_exon_found_in_species
ATGGACAAATTTCACAAGCCTTTTTTCAAAATTTTTACTGGGAAATTCAGGA	29417436	29417552	29417386	29417438	1	Un	VIT_00s0450g00010	29416150	29418994	None	13107	1799	116144	No_constitutive_exon_found_in_species
TATTATTACTATGAACAACTGTTGCTTAATGCTGACTACCATATGGGCAGAA	29501528	29502089	29501478	29501530	1	Un	VIT_00s0454g00040	29498295	29502089	None	13107	1799	116144	No_constitutive_exon_found_in_species
CGGCCTATTGCATCATTTTTTATACGGGTGATTATGATTTGGGTGAACAGAT	29846592	29846805	29846855	29846803	-1	Un	VIT_00s0469g00040	29841292	29849739	None	13107	1799	116144	No_constitutive_exon_found_in_species
ATGCCAAATCATATGCATTTCATTTGATTTAATTTGGGTTGAAATTGCAGGC	30040119	30040395	30040069	30040121	1	Un	VIT_00s0477g00030	30037648	30040395	None	13107	1799	116144	No_constitutive_exon_found_in_species
TATGATTGTCGGGCCCTCTCCTCGTTCCGCCCGCTGGCCTATTGGGATAGCT	30800315	30800508	30800558	30800506	-1	Un	VIT_00s0505g00030	30797756	30802400	None	13107	1799	116144	No_constitutive_exon_found_in_species
AGCTCTGGTTAACTAGAGGCCTCAGGTTTTTATGTATATTGGGTTGGCAGGC	31052004	31052205	31051954	31052006	1	Un	VIT_00s0516g00010	31051404	31053065	None	13107	1799	116144	No_constitutive_exon_found_in_species
CGACATCACCAATAGAAAGAAAGAGGGAAAGGAAAGGGAGAGAATGGGAGAT	31419233	31419348	31419398	31419346	-1	Un	VIT_00s0532g00010	31419233	31420246	None	13107	1799	116144	No_constitutive_exon_found_in_species
CTCTCATGGCAGACTGTGATTGGTAACTACCATTTGGTACATGGGTGCAGGT	31437825	31438169	31438219	31438167	-1	Un	VIT_00s0532g00060	31437825	31439536	None	13107	1799	116144	No_constitutive_exon_found_in_species
AAGCTCATTGTTAGTTGTTCTGCTTTCTGTTTGGATATCGGGTACTGAAGGC	31446303	31446847	31446897	31446845	-1	Un	VIT_00s0532g00070	31446303	31448049	None	13107	1799	116144	No_constitutive_exon_found_in_species
CAATTTATGTCCATGCCAAATGATGATGAAATTTGTTATTATGGGATTAGGC	31462852	31462999	31463049	31462997	-1	Un	VIT_00s0533g00020	31460973	31463790	None	13107	1799	116144	No_constitutive_exon_found_in_species
CTTTTGCCCAGGTTATTTAAAGATCTGCTAACAAGCATGAGGGTAGCTAGCT	31557039	31558120	31558170	31558118	-1	Un	VIT_00s0540g00020	31552753	31561139	None	13107	1799	116144	No_constitutive_exon_found_in_species
ATCAATAAAAAAAAAGGGGGTTGTTGTACTAATTATATTAGGGATTGCAGGT	31868442	31868683	31868733	31868681	-1	Un	VIT_00s0561g00020	31867719	31869354	None	13107	1799	116144	No_constitutive_exon_found_in_species
GAGAGAAACTGATAAAATAAAAATAATAATTGGCTGGGTGGATGATGCAGGG	31867829	31868093	31868143	31868091	-1	Un	VIT_00s0561g00020	31867719	31869354	None	13107	1799	116144	No_constitutive_exon_found_in_species
GTGGTGTGTGGTTCTTTGTTTGTGTCTTATGTTATCATTTGGGTAAGAAGGC	31886166	31886296	31886346	31886294	-1	Un	VIT_00s0561g00030	31871392	31893338	None	13107	1799	116144	No_constitutive_exon_found_in_species
ATCAATTAAAAAAAAGGGGGTTGTTGTACTAATTATATTAGGGATTGCAGGT	32401581	32401822	32401872	32401820	-1	Un	VIT_00s0586g00030	32400892	32402501	None	13107	1799	116144	No_constitutive_exon_found_in_species
GAGAGAAACTGATAAAATAAAAATTATAATTGGCTGGGTGGATGATGCAGGG	32400892	32401232	32401282	32401230	-1	Un	VIT_00s0586g00030	32400892	32402501	None	13107	1799	116144	No_constitutive_exon_found_in_species
TTCCTTAATGACACATCTAATACCCATAAAAGCTGAATTGGGCAATGCAGGC	32972126	32972640	32972076	32972128	1	Un	VIT_00s0615g00020	32971145	32973314	None	13107	1799	116144	No_constitutive_exon_found_in_species
TTTTTAGTTGGAAGAGACTTTCTTATTCTGTAAATATTTTTGGGGTACAGTC	33594094	33594217	33594267	33594215	-1	Un	VIT_00s0652g00030	33590050	33599245	None	13107	1799	116144	No_constitutive_exon_found_in_species
TGTAGGTAATATTAATGCATTTTGTGTTTGGATTGTTGGGATGGGTACAGGC	34388290	34388591	34388641	34388589	-1	Un	VIT_00s0698g00010	34388290	34393188	None	13107	1799	116144	No_constitutive_exon_found_in_species
TGTGTGTGGTTGTTTTTCCTTTTTCTCTTTTTTTCTTTTTGGGACTGAAGAA	35193979	35194420	35193929	35193981	1	Un	VIT_00s0768g00040	35193399	35196002	None	13107	1799	116144	No_constitutive_exon_found_in_species
TGGGCTTCACTACTGTCACGTCAATCAAGTACTTCACAGGGACATCAAAGGT	35565684	35565915	35565634	35565686	1	Un	VIT_00s0805g00020	35561048	35572579	None	13107	1799	116144	No_constitutive_exon_found_in_species
TTTGAATTGGTTGAGATCTTATACATCTCTTTTTAATACCAGGGAATGAGTT	36419396	36419483	36419346	36419398	1	Un	VIT_00s0878g00010	36418767	36421006	ATSBT5.4	13107	1799	116144	No_constitutive_exon_found_in_species
TCAAATGCAAGATTAGATGACAGACCACGAAGCATTAGGGAGAGTGAGAGGT	36471796	36471971	36471746	36471798	1	Un	VIT_00s0883g00010	36462393	36471971	None	13107	1799	116144	No_constitutive_exon_found_in_species
GTATTACAATTGAACCATGGTGCTACTTGTGATTGTATGTGTGGGTGCAGGA	36623072	36624015	36623022	36623074	1	Un	VIT_00s0901g00010	36621783	36624015	None	13107	1799	116144	No_constitutive_exon_found_in_species
TGTGTGTGGGTGTTTTTCCTTTTTCTCTTTTTTTCTTTTTGGGACTGAAGAA	36932506	36932947	36932997	36932945	-1	Un	VIT_00s0929g00020	36929314	36933459	None	13107	1799	116144	No_constitutive_exon_found_in_species
GTATGTGGTCGGGATGTGAAGTTTACTCTTGAAGTGCTCCGGGGTGATAGTG	39192702	39193477	39192652	39192704	1	Un	VIT_00s1448g00030	39190128	39193477	None	13107	1799	116144	No_constitutive_exon_found_in_species
TGCAATGAGTGATTGCAATGAGTGATTGAGAATAATGGTGGGTGATGCAGCA	39554780	39555067	39555117	39555065	-1	Un	VIT_00s1547g00010	39554780	39556158	None	13107	1799	116144	No_constitutive_exon_found_in_species
TGCAATGAGTGATTGCAATGAGTGATTGAGAATAATGGTGGGTGATGCAGCA	39754130	39754417	39754467	39754415	-1	Un	VIT_00s1596g00010	39754130	39755508	None	13107	1799	116144	No_constitutive_exon_found_in_species
TGAATTGATGAATTGATTGTGGGATTTTATGGTGGCGTGGGTGAGAATAGGT	40527006	40527292	40526956	40527008	1	Un	VIT_00s1818g00010	40526301	40527905	None	13107	1799	116144	No_constitutive_exon_found_in_species
TGTTTCTCATTCAAACATTTGGCTTCTCCTCTTGATCTTCACGTGGGCAGGG	40527387	40527905	40527337	40527389	1	Un	VIT_00s1818g00010	40526301	40527905	None	13107	1799	116144	No_constitutive_exon_found_in_species
AATTTTTATATAGTTTCATTTAGCTAAAACGATCCTAATATGATGGGCAGTT	40598035	40598598	40598648	40598596	-1	Un	VIT_00s1860g00010	40598035	40599336	None	13107	1799	116144	No_constitutive_exon_found_in_species
GCCATGGTGTATTAGCTTAGTGTACAATTCGATAACTGGGTGGGTGGCAGGT	40854976	40855275	40854926	40854978	1	Un	VIT_00s1995g00010	40854330	40857313	None	13107	1799	116144	No_constitutive_exon_found_in_species
AGAAGGCTTGGACAGAGAAGAAAGTAGGAAGGATGAAGGAGAAAGGGAAGAG	42009908	42010762	42009858	42009910	1	Un	VIT_00s2440g00010	42009190	42010762	None	13107	1799	116144	No_constitutive_exon_found_in_species
TGTTTCTTTGTTTCTTTGTTTTTTTTTTTTTTTTTTTTCTGGGCAATCAGTC	42294452	42294844	42294894	42294842	-1	Un	VIT_00s2539g00010	42294452	42295327	None	13107	1799	116144	No_constitutive_exon_found_in_species
TTGTGGTGGTACCACTAATTTTCATTAAACCTTTGGGTCTGGGGTTGCAGAG	42400050	42400204	42400000	42400052	1	Un	VIT_00s2576g00010	42398625	42400396	None	13107	1799	116144	No_constitutive_exon_found_in_species
ATTTAAATGCATATTCAAGGTGGATAACGGTGTTTATACTATTGGGACAGGT	42650667	42650777	42650617	42650669	1	Un	VIT_00s2668g00010	42649759	42651528	None	13107	1799	116144	No_constitutive_exon_found_in_species
GGATTTTAAGTCATTTCTTTTTTTCCCTTTTGTTAATTTGGTATGGGCAGGT	42763031	42763157	42763207	42763155	-1	Un	VIT_00s2710g00010	42763031	42764968	None	13107	1799	116144	No_constitutive_exon_found_in_species
CCTGTTTTTGTTGCTTAACCAATCCATTGTTTTAGTGGGAGGATCAGTAGGT	43199670	43199794	43199844	43199792	-1	Un	VIT_00s2879g00020	43199110	43200858	None	13107	1799	116144	No_constitutive_exon_found_in_species
TTCTCTAGATTTTCATCTCATGTTATTCTCTTATTTTGATGGGTGCACAGGG	2210982	2211024	2210932	2210984	1	18_random	VIT_18s0001g01620	2184679	2256721	None	13107	1799	116144	No_constitutive_exon_found_in_species
TGTATATGTAACATTGTGCATTTATTTATTTTTTCATTTAAGTGGGGCAGAA	3274400	3274535	3274350	3274402	1	18_random	VIT_18s0001g03360	3273931	3274535	None	13107	1799	116144	No_constitutive_exon_found_in_species
AAGGATTTGGATACTGAAACTAAGTTTTCAACATTTGGGAAAATATGCAGGT	4511997	4512088	4512138	4512086	-1	18_random	VIT_18s0001g05830	4510479	4516064	None	13107	1799	116144	No_constitutive_exon_found_in_species
AGGAGGTCAAACATTCCTGAACATACCATATCGATGGGTGGATGTGTGAGAT	365663	365686	365736	365684	-1	13_random	VIT_13s0067g00680	365086	367185	None	13107	1799	116144	No_constitutive_exon_found_in_species
AGGGAAAAGTGGGAAAGATTTTTAAAGAAAAACAAAGAGAATGGGAAAAGAA	467091	467707	467757	467705	-1	13_random	VIT_13s0067g00820	467091	468273	None	13107	1799	116144	No_constitutive_exon_found_in_species
CGAGGGTCGTTTAGGCTCAAAGCAAATAATATCCACACAACTGGGAGTAGGT	591665	591726	591615	591667	1	13_random	VIT_13s0067g01040	586695	591726	None	13107	1799	116144	No_constitutive_exon_found_in_species
AATATCTGCAAATCTCAAGGATGAATGGAGTAGAGTGTGTGGGTGATGAGTT	836363	837701	837751	837699	-1	13_random	VIT_13s0067g01490	830411	840307	None	13107	1799	116144	No_constitutive_exon_found_in_species
AAATCAAATGGCTTAAATTATTGAGTTGCTATATTTGGACTGGGAATCAGGT	1083691	1083759	1083641	1083693	1	13_random	VIT_13s0067g01920	1055093	1113981	None	13107	1799	116144	No_constitutive_exon_found_in_species
CCTTTTTTTTCCTTATTTTATTTTCTTTACTTTGGAATTGGGAATTAAAGGA	1151055	1151159	1151209	1151157	-1	13_random	VIT_13s0067g02040	1145142	1152180	None	13107	1799	116144	No_constitutive_exon_found_in_species
GTTTTTTTTTCCTCATTTTATTTTCTTTATTTTGGAATTGGGAATTAAAGGA	1215609	1215713	1215559	1215611	1	13_random	VIT_13s0067g02180	1214405	1222243	None	13107	1799	116144	No_constitutive_exon_found_in_species
AGCAGAAGACTGCAGTTTAGCCTCCAACCTTACATCACTTTATATGGGAGAT	2496053	2496058	2496003	2496055	1	13_random	VIT_13s0019g00470	2495753	2496555	None	13107	1799	116144	No_constitutive_exon_found_in_species
TATTTGTGTGAATTCTGTTGATGATTTTTGGGTTATTTTGGTGGGTGTAGGG	2648853	2648999	2649049	2648997	-1	13_random	VIT_13s0019g00730	2645550	2649242	None	13107	1799	116144	No_constitutive_exon_found_in_species
TTGAAACAAAAAATTCACTTGGTTTTATTTGATTCCTGGGAAACGAACAGGC	2893930	2894045	2893880	2893932	1	13_random	VIT_13s0019g01250	2884114	2896890	None	13107	1799	116144	No_constitutive_exon_found_in_species
GTGGGACGACTCATGCAAAAGAATGTTTTTGTTCTCATGCATGGGTAGAGCC	2931812	2931838	2931762	2931814	1	13_random	VIT_13s0019g01320	2929575	2931838	None	13107	1799	116144	No_constitutive_exon_found_in_species
GGATTTCTCCAGTTTAATGATATCTAGTTTTGTGTTGATATGGGGAGCAGGA	3144593	3144739	3144789	3144737	-1	13_random	VIT_13s0019g01690	3142648	3149010	UBP24	13107	1799	116144	No_constitutive_exon_found_in_species
ATATTCAGGCTTTCATATGATTTATGTGAAGCTTGGTGGGTAAGTGGCAGGT	348474	348556	348606	348554	-1	12_random	VIT_12s0142g00420	347916	351354	None	13107	1799	116144	No_constitutive_exon_found_in_species
GTAGTTTCTTGTAGGTGTTTTGATGTTACAAATTAGTTGTGGGACTGTAGGT	640235	640355	640185	640237	1	12_random	VIT_12s0142g00700	615726	641062	None	13107	1799	116144	No_constitutive_exon_found_in_species
TGGTTTTCATTGTTTGAGTTGTTCATTCTGATATTATCCTGTGGGTGCAGGG	296543	296797	296847	296795	-1	7_random	VIT_07s0141g00520	296543	302656	None	13107	1799	116144	No_constitutive_exon_found_in_species
GGATTTTAAGTTATTTCTTTTTTTCCCTTTCGTTAATTTGGTATGGGCAGGT	610252	610343	610393	610341	-1	7_random	VIT_07s0141g01000	608775	615167	None	13107	1799	116144	No_constitutive_exon_found_in_species
GATATGAGTTTTTTCTACTCATTTTCCCCCTTTTTATTTGGTATGGGCAGGT	615980	616105	616155	616103	-1	7_random	VIT_07s0141g01010	615980	616248	None	13107	1799	116144	No_constitutive_exon_found_in_species
CTGCACCTTTTATTTTAAAGCTTATAAGATGATTTCCTTTATGTGGGCAGTG	895343	895452	895293	895345	1	7_random	VIT_07s0151g00350	886168	898115	MHK	13107	1799	116144	No_constitutive_exon_found_in_species
CTTATGATTTGATTACCGACTGTTTGAGATGTTTGTGTGGCATGGGACAGGT	594651	595243	595293	595241	-1	3_random	VIT_03s0038g00680	594651	613100	None	13107	1799	116144	No_constitutive_exon_found_in_species
AGGGTGATAATAGACTATGTTTTTGTGTTGAATTTGTGGGGGTGGGGCAGAT	961828	962155	962205	962153	-1	3_random	VIT_03s0038g01350	961449	964499	None	13107	1799	116144	No_constitutive_exon_found_in_species
TTGAAAATGGGTAGAAGCAGGGAGTGAAAAGTTGAAGGGAAGAATGTAAGAT	1088307	1088342	1088257	1088309	1	3_random	VIT_03s0038g01600	1082861	1088342	None	13107	1799	116144	No_constitutive_exon_found_in_species
GATTCATTTTGTCTTATGATAGTAAACATTTCTCTAATGTGTGAGGGCAGGT	515366	515456	515506	515454	-1	10_random	VIT_10s0116g01050	514920	517692	None	13107	1799	116144	No_constitutive_exon_found_in_species
AAATTAATCTCTTGTTTGCGTGAACAGTTGTATGTCTTGGGTGTGAATAGTA	527428	527451	527378	527430	1	10_random	VIT_10s0116g01080	525304	527451	None	13107	1799	116144	No_constitutive_exon_found_in_species
CTTTCCAATCTTAATTTGGACTAATGGGTCTGCTGAATTTCAATGGGCAGGG	729493	729708	729758	729706	-1	10_random	VIT_10s0116g01380	728238	730644	None	13107	1799	116144	No_constitutive_exon_found_in_species
AACAACAATGGAGAGAAGCATCGTTCTTAATGATCTGAAATAGGAGGGAGAA	447912	448034	448084	448032	-1	1_random	VIT_01s0011g00430	447912	448686	None	13107	1799	116144	No_constitutive_exon_found_in_species
GTGTAATTTGTTAGTCAAAAAGAAGCTGATCTTTCTTCCCTTGGGGGCAGAG	297335	297449	297285	297337	1	5_random	VIT_05s0077g00480	292357	300820	None	13107	1799	116144	No_constitutive_exon_found_in_species
