# Supplementary material for: Widespread Separation of the Polypyrimidine Tract From 3′ AG by G Tracts in Association With Alternative Exons in Metazoa and Plants
Source: Front Genet. 2019 Jan 14;9:741. doi: 10.3389/fgene.2018.00741 (PMC6339879; doi:10.3389/fgene.2018.00741)
Supplement: DATA FILE S2 — Sequences of REPAG 3′ SS from each species of metazoa, plants and protists. [file Data_Sheet_2.zip › Supplementary data 2/Metazoa_Release38_acyrthosiphon_pisum.txt]

REPA_GGG_Sequence	Exon_Start	Exon_End	Pos_-50	Pos_+2	Strand	Chromosome	GeneID	Gene_Start	Gene_End	Gene_Name	Number_of_REPAs	Number_of_REPAs_has_GGG	Number_of_Intron(Intra_genic_Region)	Upstream_Constitutive_Exon
GACTATAATTTTTTATTAAATAATATTTCCTTTTTTTGGGGGGGACACAGGA	72338	72804	72288	72340	1	GL349630	ACYPI007772	55436	93752	None	7906	364	143876	No_constitutive_exon_found_in_species
GCCACTGAATTTTTAACGATCGTTGAAATAAAAAAATCACGTACGGGTAGAT	1672144	1672525	1672575	1672523	-1	GL349630	ACYPI000721	1665675	1674991	None	7906	364	143876	No_constitutive_exon_found_in_species
TAATAAAGAGCAGATTATTGAGTCCTATAGTGATATCTTTGAGGGTTTAGGT	1688259	1688897	1688947	1688895	-1	GL349630	ACYPI064419	1678903	1695778	None	7906	364	143876	No_constitutive_exon_found_in_species
ATCAACAGTCAAACGGCTTAGCTGAAAAATTTGTGGGGATTTGTAAAAAGAT	1685738	1686657	1686707	1686655	-1	GL349630	ACYPI064419	1678903	1695778	None	7906	364	143876	No_constitutive_exon_found_in_species
TCGGTGCAACAAAAATGCAATTTTCTCAACCCTGTGACCCACTTGGGGAGGT	1712597	1712864	1712914	1712862	-1	GL349630	ACYPI081440	1712597	1718683	None	7906	364	143876	No_constitutive_exon_found_in_species
CTCTATGTTTCAAAAGGTGATAAACAAAAAAAAAATTTCAAACGGGCCAGAT	678075	678762	678812	678760	-1	GL349627	ACYPI34792	678075	681759	None	7906	364	143876	No_constitutive_exon_found_in_species
TAATAGGTAGGTACATAATTGGTATTATTGATATTTTGTGGGGAGGTTAGCC	548810	550035	548760	548812	1	GL349621	ACYPI21374	545518	550035	None	7906	364	143876	No_constitutive_exon_found_in_species
TACAGATAATGTTGATATAGGTGATAATAACTTCAATGGGAATTAAACAGTT	100924	101061	100874	100926	1	GL349641	ACYPI26298	95745	107169	None	7906	364	143876	No_constitutive_exon_found_in_species
AACTCAAATGAAAAATGTTATTAAAACTATTAGAAGTGACTGGGGATTAGAG	142563	142790	142840	142788	-1	GL349641	ACYPI061980	141046	144765	None	7906	364	143876	No_constitutive_exon_found_in_species
AAAAGTATGGTTGGGGCTTCTGAGTTAAATTTTACGGGAGACGAAAAAAGTT	312829	313578	313628	313576	-1	GL349624	ACYPI089058	312829	313931	None	7906	364	143876	No_constitutive_exon_found_in_species
CGCAGGGAAGGGGTATCCCCACTCGGATAACTCGCTCTTGGGCGGGATAGGG	401477	402059	401427	401479	1	GL349622	ACYPI53223	400322	402447	None	7906	364	143876	No_constitutive_exon_found_in_species
CAGGGCAGCTGTGATTAATGAAATTCTTCTTAAATCATTTAAGGGAACAGAA	719002	719493	718952	719004	1	GL349636	ACYPI55038	710055	729085	None	7906	364	143876	No_constitutive_exon_found_in_species
TAATGTTTAAAATTTGAAATTATTATGCTTGTATAAATATGGGTATAAAGGT	149431	149539	149589	149537	-1	GL349637	ACYPI087192	143938	150135	None	7906	364	143876	No_constitutive_exon_found_in_species
TATTGGTATAATTTTTATCGCCACTACTAATTAATATATCAAATAGGGAGAT	1424954	1425047	1424904	1424956	1	GL349629	ACYPI000987	1424460	1437208	None	7906	364	143876	No_constitutive_exon_found_in_species
CTTGATATAAAGAATGAAACTGTCATTCCCATGAAAATCTCGGGATATAGGT	2174910	2174940	2174860	2174912	1	GL349629	ACYPI067448	2167139	2174940	None	7906	364	143876	No_constitutive_exon_found_in_species
ACGCCCAATATCAACGAAATTTATAAGAGCCAAACATTTTGAATGGGCAGGT	241273	241504	241223	241275	1	GL349639	ACYPI40034	238410	246625	None	7906	364	143876	No_constitutive_exon_found_in_species
TTTTTTAAAATGATTTATACAATTTATTGCATTTTCGAGGGCAACAAAAGAA	1732959	1734060	1734110	1734058	-1	GL349639	ACYPI088719	1732959	1735113	None	7906	364	143876	No_constitutive_exon_found_in_species
GACCATGTAAAATATCTAGGACTGTGGCTGGATCCTGGGAGGCAATATAGAG	20007	20783	20833	20781	-1	GL349643	ACYPI54152	650	58765	None	7906	364	143876	No_constitutive_exon_found_in_species
TGAGTGGTCGAAGTCTCACCCAAGGCATACAAACTTATGAATGGGAAAAGGA	12228	12718	12768	12716	-1	GL349643	ACYPI54152	650	58765	None	7906	364	143876	No_constitutive_exon_found_in_species
CGATGACCTCAGACTAAGGCTTCAAAATTCACTACGCAACTGCGGGATAGAA	7726	9147	9197	9145	-1	GL349643	ACYPI54152	650	58765	None	7906	364	143876	No_constitutive_exon_found_in_species
TTACGCGATTTCGAAAGCATCAAGTTGTCATAACCAGGGATGTTGAGAAGAT	846041	846364	845991	846043	1	GL349643	ACYPI46059	838829	857113	None	7906	364	143876	No_constitutive_exon_found_in_species
TAATAATAATTATGATTTTTTTTTGTTTTTACATTGTCCGGGACACGCAGTC	1854209	1856103	1854159	1854211	1	GL349651	ACYPI54769	1843685	1856103	None	7906	364	143876	No_constitutive_exon_found_in_species
CTTACTTCAGTTATATTTGTAATTTAACTATGTAGTGGGTAAAATTACAGAA	1527449	1527571	1527399	1527451	1	GL349698	ACYPI54779	1524867	1533194	None	7906	364	143876	No_constitutive_exon_found_in_species
ATCGCGGCGCCGGTCAACAGCAAGTCGATGGCGTGGCCTTTGGGCGGCAGTT	1675317	1675910	1675960	1675908	-1	GL349698	ACYPI067368	1638182	1694392	None	7906	364	143876	No_constitutive_exon_found_in_species
TAAAATCAGCGGAGGTTGCCCGTAACCAAAAACGGGAAGTGATGGGATAGGT	1249936	1250347	1249886	1249938	1	GL349623	ACYPI48445	1241637	1250347	None	7906	364	143876	No_constitutive_exon_found_in_species
AATGACAATCATTTAGAAATATTGTTGTCAAATGTTCCACTGGGACATAGAA	1499680	1499699	1499630	1499682	1	GL349623	ACYPI086640	1499003	1511529	None	7906	364	143876	No_constitutive_exon_found_in_species
TGACGCGTCGTTCACCTCCTAACTAAACAAACACACCGACAAACGGGTAGTC	1557247	1557420	1557470	1557418	-1	GL349623	ACYPI40408	1550081	1559737	None	7906	364	143876	No_constitutive_exon_found_in_species
GATATCAAGGCGTTCGACAGCACGAATGATGAAAAAACCTTGGGTTGAAGGT	1569756	1570060	1570110	1570058	-1	GL349623	ACYPI065635	1565219	1571199	None	7906	364	143876	No_constitutive_exon_found_in_species
TTTTGTATGATTTTATGGATATGTTCAAAAATATAAAAATCGGGTCAAAGGG	1342892	1343307	1343357	1343305	-1	GL349655	ACYPI52244	1339426	1348707	None	7906	364	143876	No_constitutive_exon_found_in_species
TTTACCGGAAAAGGTTTTTGAGATTTAACACATTTTACCGAATTCGGGAGGC	1430825	1431363	1430775	1430827	1	GL349655	ACYPI081995	1420925	1431363	None	7906	364	143876	No_constitutive_exon_found_in_species
ATATATATATTAATATAACCGACACAAGTAGTATATTTTGGGGGGTTCAGAC	1026085	1026257	1026307	1026255	-1	GL349625	ACYPI086076	1024631	1033362	None	7906	364	143876	No_constitutive_exon_found_in_species
AGATATTTTAAAAGTTATAATTAAAACAGTAATTCTTTGTGGGCGCCAAGGA	30864	31178	30814	30866	1	GL349646	ACYPI29933	30545	42329	None	7906	364	143876	No_constitutive_exon_found_in_species
AGAGCTCATGGTGGGTGAGTGACGGATGACTATAATTACTGGGTGGCCAGGA	351919	352343	352393	352341	-1	GL349646	ACYPI35567	333727	368357	None	7906	364	143876	No_constitutive_exon_found_in_species
GGTTCGGGTGGTGGCAGTTGGGTGTCTAAAGCCAAGACGGGAAACGAGAGTG	1722891	1724246	1724296	1724244	-1	GL349646	ACYPI080851	1720324	1733362	None	7906	364	143876	No_constitutive_exon_found_in_species
CTCAGTACGTGACTTCCAAAATACTGTATGATAATATTGTGGGGGATAAGGC	1722564	1722723	1722514	1722566	1	GL349646	ACYPI066076	1722366	1724659	None	7906	364	143876	No_constitutive_exon_found_in_species
CAATTTCATTTTTTCGTAGTAAAATTACTAATTTTGGGCTGGATTTAAAGGG	210576	210736	210526	210578	1	GL349691	ACYPI42407	187419	218736	None	7906	364	143876	No_constitutive_exon_found_in_species
GACATGTACAAACACTGCAGACAATAAAAGAACTACGGTGCAGGGACTAGAA	1079152	1079224	1079102	1079154	1	GL349691	ACYPI084712	1074107	1084218	None	7906	364	143876	No_constitutive_exon_found_in_species
GACTAGATGTGATCATTAATAAATATATATCATTAATAAATCTGGGAAAGGT	684913	687614	687664	687612	-1	GL349666	ACYPI55677	684913	690178	None	7906	364	143876	No_constitutive_exon_found_in_species
TGCTTAACGCTACCGGAATATCAACCGCGGCCCGGCACGAACGGGCACAGGC	1167295	1167633	1167683	1167631	-1	GL349632	ACYPI061275	1162287	1167876	None	7906	364	143876	No_constitutive_exon_found_in_species
TGAAGAATTGAAAGCTTTCATTGGTATTCATTTTGTAATGGGATATATAGAT	360466	360876	360416	360468	1	GL349644	ACYPI069275	356263	364721	None	7906	364	143876	No_constitutive_exon_found_in_species
TACCATAAGTTTGGTCTGTTGTGCTTATTCTATTCTCTGTTGGGTGGCAGCA	1645882	1645960	1645832	1645884	1	GL349644	ACYPI068599	1632845	1656747	None	7906	364	143876	No_constitutive_exon_found_in_species
TTAGACAGCGCAATCGTACAGACCGTCGAGAACGGTCACTCGAAGGGAAGTG	596186	596628	596136	596188	1	GL349647	ACYPI56590	594857	606881	None	7906	364	143876	No_constitutive_exon_found_in_species
CTTTACAAGTTAAGTCAAGATCACATTGAACTATTTTTTGGGAATATCAGAG	856582	857626	856532	856584	1	GL349634	ACYPI088236	848956	857626	None	7906	364	143876	No_constitutive_exon_found_in_species
ACATGCAAATTTGATAACAAATTGGTCTAAAAAAAACTTAGGGAAAAAAGTG	331027	333200	330977	331029	1	GL349628	ACYPI44831	328606	337099	None	7906	364	143876	No_constitutive_exon_found_in_species
ATGAAAAACAAACCTAAAAAAATGGGGTTATAAAATGTTTGTTAGGGCAGGC	553073	553223	553273	553221	-1	GL349626	ACYPI085000	551678	560962	None	7906	364	143876	No_constitutive_exon_found_in_species
GTACGAAAACACCTCCAAACAACCACTGATAATTTAGTTGAATGGGCAAGAA	864335	864595	864285	864337	1	GL349626	ACYPI28894	860316	867073	None	7906	364	143876	No_constitutive_exon_found_in_species
AAGTCCTAAAAGAAGAAAAGTATAAAATTATAAGAATTTTTAGGGAATAGTT	86464	87797	87847	87795	-1	GL349679	ACYPI49133	86464	89755	None	7906	364	143876	No_constitutive_exon_found_in_species
TTAAAGATTCTTATTATACATACCATATATAAGTATTGGGGACTTAAAAGAT	473870	474039	474089	474037	-1	GL349654	ACYPI41268	473196	477650	None	7906	364	143876	No_constitutive_exon_found_in_species
AACTTTCATTACTTCACTCGGAATCTAAAATATGCACTGAATGGGTATAGTT	228369	228502	228319	228371	1	GL349633	ACYPI001365	224949	234361	None	7906	364	143876	No_constitutive_exon_found_in_species
TTTTAATTAATTTGTTTTTTTTATTTTTTGTTGGGGCGGGGGTAATACAGCT	1215275	1215625	1215675	1215623	-1	GL349633	ACYPI060563	1215275	1217779	None	7906	364	143876	No_constitutive_exon_found_in_species
ATCAAAGCTAAAGAAATCTTACTAAAAATGTATAATAATATGGGTGCAAGGA	491254	491947	491997	491945	-1	GL349635	ACYPI35745	486460	493388	None	7906	364	143876	No_constitutive_exon_found_in_species
TTTCGGGGGGAAAATGTCCTACTACGCCGAAAGCATCCGGGGGGAAAAAGTC	1543349	1543368	1543418	1543366	-1	GL349667	ACYPI089159	1543349	1544264	None	7906	364	143876	No_constitutive_exon_found_in_species
CAGTTAGGCCAAAAGGTTATACTCCCGTAAACTTTTACTGGTGGGCCAAGGT	562537	562760	562810	562758	-1	GL349640	ACYPI46858	559453	564125	None	7906	364	143876	No_constitutive_exon_found_in_species
ACTTCTATTAAACATATAAAAAACTTATATATTCATATAGGGTGAATTAGAA	1068271	1068801	1068851	1068799	-1	GL349640	ACYPI51436	1055661	1083884	None	7906	364	143876	No_constitutive_exon_found_in_species
GTCCGCGCGGGCCAATACCTCACAGCACTAAGCCAACAGGCCAAGGGCAGGG	149557	150271	149507	149559	1	GL349645	ACYPI22363	148925	150271	None	7906	364	143876	No_constitutive_exon_found_in_species
TTGTGTTGCCCCACATAATATAATATTATAATACATTTTGCGGGATACAGGA	886990	887143	886940	886992	1	GL349677	ACYPI000941	870478	890774	None	7906	364	143876	No_constitutive_exon_found_in_species
CATGCGCAGTGACGGACGCATGCTGACATATGGACTCTCGTGGGCCGGAGTA	427963	428080	427913	427965	1	GL349670	ACYPI084119	426592	428080	None	7906	364	143876	No_constitutive_exon_found_in_species
CTTTATAATTTACAAAAATTAAATTACTTCACGTATCCTTGTCACGGGAGGC	938722	939059	939109	939057	-1	GL349722	ACYPI088768	938722	940961	None	7906	364	143876	No_constitutive_exon_found_in_species
CCATATAATATAATTTATATACATATATATGGATATTTGTGTTGGGGAAGGT	738569	738665	738715	738663	-1	GL349642	ACYPI082451	724414	747142	None	7906	364	143876	No_constitutive_exon_found_in_species
CTCTTTGGTATACATTATAATTGTGCAATTTATTGTTAATGGGGATTTAGAG	266767	267043	266717	266769	1	GL349665	ACYPI48484	262903	270792	None	7906	364	143876	No_constitutive_exon_found_in_species
TGCAAAAAAAAAAACGCAGAGAACTTGCTAATAAAAGGGTTAATAAACAGAG	186607	186704	186754	186702	-1	GL349650	ACYPI56091	184076	191767	None	7906	364	143876	No_constitutive_exon_found_in_species
AAAGAAAAGTCTGCAGACATTTTTTTTAAGTACACTTTGTCTGGGTGAAGAC	204203	206477	204153	204205	1	GL349650	ACYPI30828	202033	206477	None	7906	364	143876	No_constitutive_exon_found_in_species
ATATATATATATATAAAAAATAAGTAAACATGATATAATCGGGCCACAAGGT	453477	453884	453934	453882	-1	GL349650	ACYPI086374	453477	457399	None	7906	364	143876	No_constitutive_exon_found_in_species
GGACATCAACCCGGGAGCTTCGTGTCCCTATCTACTCGGGGTCGAAATAGCT	688198	689089	688148	688200	1	GL349650	ACYPI39327	684314	694831	None	7906	364	143876	No_constitutive_exon_found_in_species
ACGAATCACATACTCATTGTATGTTAAGGGTTGTTAACTCAATGGGCTAGAA	692508	692688	692458	692510	1	GL349650	ACYPI39327	684314	694831	None	7906	364	143876	No_constitutive_exon_found_in_species
TCCCACCTTCGGCCATGAACCCCTCGGATGCTTCTGACCCCGGGCCAAAGCC	721274	722501	721224	721276	1	GL349650	ACYPI008451	712929	725643	None	7906	364	143876	No_constitutive_exon_found_in_species
GTCAGCAACGCTTTATGGAAAAAGGTAATGGCTAGGAAGGGGACGGCCAGGT	1224920	1225371	1225421	1225369	-1	GL349650	ACYPI002163	1213941	1231372	None	7906	364	143876	No_constitutive_exon_found_in_species
TTTATAAAGTACTAGTAAGACCTATAGCTTTGTATGCATGTGGGACGTAGGC	420207	420704	420157	420209	1	GL349674	ACYPI47162	417878	420704	None	7906	364	143876	No_constitutive_exon_found_in_species
TCTCCAACAAAAAATTTTGAGAAGAAATAATCGAGTAAGTAATATGGGAGAA	667627	668407	667577	667629	1	GL349659	ACYPI52024	664019	670949	None	7906	364	143876	No_constitutive_exon_found_in_species
TTGCAAGGGCGAACACATAACCTTATCTAAGGATTGTGCCAAATGGGCAGAT	792362	795531	792312	792364	1	GL349659	ACYPI008109	789136	795531	None	7906	364	143876	No_constitutive_exon_found_in_species
ACAGTGAAACAGAGCAATTTGAAAGAAGACATATTAACGAATTACGGGAGGT	620547	621876	620497	620549	1	GL349721	ACYPI42473	619799	621876	None	7906	364	143876	No_constitutive_exon_found_in_species
GCGCATTCCTTACAATGATATTGTAATGAAATATTGGGAAAACAATAAAGAA	112936	112995	113045	112993	-1	GL349653	ACYPI45692	112247	118525	None	7906	364	143876	No_constitutive_exon_found_in_species
CCTCTCCGGCTTCCGAGAAGCGGACGCGGGCGGTCACCGTACGGGCGGAGCG	20584	20673	20723	20671	-1	GL349680	ACYPI087677	20584	25761	None	7906	364	143876	No_constitutive_exon_found_in_species
AATGTAAATTTAGTTCTAGGATAGTGTTACCTTTTTGGGTTATAAAATAGAT	902245	902470	902195	902247	1	GL349660	ACYPI56851	899789	906266	None	7906	364	143876	No_constitutive_exon_found_in_species
TTAAAATTAAGTTTTAAATACAATTAATTGTTTTTATGGGATTGAAATAGTA	587902	588006	588056	588004	-1	GL349736	ACYPI002722	584167	593215	None	7906	364	143876	No_constitutive_exon_found_in_species
TACAATATTTTGATGTGTTAAATTGTTTTCCATATTTTTTGGGGTGTCAGGG	79892	80064	80114	80062	-1	GL349678	ACYPI54997	72270	97525	None	7906	364	143876	No_constitutive_exon_found_in_species
TCAAGACTCCTAATTGATATACAATATATTATATTTATATTGTAGGGTAGAT	207691	207757	207641	207693	1	GL349765	ACYPI080481	200713	207757	None	7906	364	143876	No_constitutive_exon_found_in_species
GGAAAATGAAATCACTGTAAAAAACCAGGACATTAGAAAAGGGACTGAAGGA	255036	255236	255286	255234	-1	GL349685	ACYPI067093	239747	257458	None	7906	364	143876	No_constitutive_exon_found_in_species
AATGGTTCGCCGAAAGTTGGACCTTCCGTCTCAAAAAACGGGGATGTAAGCC	698490	699936	699986	699934	-1	GL349661	ACYPI29212	696876	708992	None	7906	364	143876	No_constitutive_exon_found_in_species
TCCAATTATCTTAAATGAAAAATGATCATATTTTATTTTAAATTAGGGAGAA	15281	15660	15231	15283	1	GL349662	ACYPI54950	7929	22699	None	7906	364	143876	No_constitutive_exon_found_in_species
CCGCATAACCCACGCCCCCTCAACTAATCTAGTATTGGGAAATAGATTAGAG	1059779	1059786	1059836	1059784	-1	GL349662	ACYPI004348	1057565	1099407	None	7906	364	143876	No_constitutive_exon_found_in_species
TTTCCGCTGAACCAAATATTGTCTAATTGGAATATGTGGCTGCCGGGAAGCA	257044	257231	257281	257229	-1	GL349658	ACYPI42263	251120	260456	None	7906	364	143876	No_constitutive_exon_found_in_species
GCAGCGTCTAACGGTCACCTGGAGTGCCTGAAATACGCACGGGAAAACAGGT	165585	166327	166377	166325	-1	GL349693	ACYPI065092	165585	167669	None	7906	364	143876	No_constitutive_exon_found_in_species
TAGTGCAATGCGCAAAGCTGTGGCTAATGGCCTTGCCGGGGTGTGACAAGGC	39677	39948	39627	39679	1	GL349709	ACYPI37167	29455	41705	None	7906	364	143876	No_constitutive_exon_found_in_species
CCCTTTGACAAGCTTAACAAAAAAGTATAATACATTTGTTTGGGGAAAAGAA	286577	286747	286797	286745	-1	GL349709	ACYPI085150	283956	290339	None	7906	364	143876	No_constitutive_exon_found_in_species
CGGCATAAGCTGTTGCTGGAACGGAGGCCTTTTCGTATTTGCCGGGATAGTA	955925	956108	956158	956106	-1	GL349724	ACYPI087006	955925	956359	None	7906	364	143876	No_constitutive_exon_found_in_species
TAGTGGAGTGCGTCGTCTGTATATTTTATAAAATCTTTTGGGTCAAATAGGA	604294	604454	604504	604452	-1	GL349734	ACYPI004176	597300	610390	None	7906	364	143876	No_constitutive_exon_found_in_species
TTTTACCAGAGAAAGAGATGTAGCTCATACAACCACACGGGAAATAAAAGGT	385124	386073	385074	385126	1	GL349675	ACYPI085540	370702	398882	None	7906	364	143876	No_constitutive_exon_found_in_species
CGGAGAAATGACGAATAGTACACCACCACACTCCGGGAAACCGGGGAAAGGC	83122	85006	83072	83124	1	GL349715	ACYPI23562	78965	90895	None	7906	364	143876	No_constitutive_exon_found_in_species
TATGGACGAGTTGATGCCTACACCGACTGAAGAAATGTGGGAGAACATAGCT	752787	753260	753310	753258	-1	GL349715	ACYPI000659	752787	755344	None	7906	364	143876	No_constitutive_exon_found_in_species
ACTGTGTTTCATTTCAACATTTTAGATTGTGTGTAATGGGAAGGCTGAAGGT	160911	161121	160861	160913	1	GL349648	ACYPI45363	148025	187723	None	7906	364	143876	No_constitutive_exon_found_in_species
GGGGTATTTCTTCCAAAAGTGGCATATGGTGCGACGATATGGGCACACAGAT	171785	172359	171735	171787	1	GL349648	ACYPI45363	148025	187723	None	7906	364	143876	No_constitutive_exon_found_in_species
TTTGCCAAAATTGCTGCAAATATGGAACGCCCGGCGTAGGGGCAAAGCAGGA	172415	172618	172365	172417	1	GL349648	ACYPI45363	148025	187723	None	7906	364	143876	No_constitutive_exon_found_in_species
TATAGCAGAAGTTTGCCGATAACCCCATAGCGGGTAACAAATGGGGTAAGCT	176257	177698	176207	176259	1	GL349648	ACYPI45363	148025	187723	None	7906	364	143876	No_constitutive_exon_found_in_species
GCCGGGGCCGGCGTCTGGGACGCGGACACACCGAAACCCTTGGGGACTAGGG	262084	262348	262034	262086	1	GL349648	ACYPI46613	258920	263947	None	7906	364	143876	No_constitutive_exon_found_in_species
ACTCGCCGAAGTAGTACGCAACTATCCGGACGTATTCAGTGGTAGGGTAGGT	330318	331776	331826	331774	-1	GL349648	ACYPI062075	330318	337637	None	7906	364	143876	No_constitutive_exon_found_in_species
ACCTATCTAATAAATAATAATTTAGTTTAAGGTGGTTCATTCTGGGAAAGCA	529805	530036	530086	530034	-1	GL349648	ACYPI070001	527682	539291	None	7906	364	143876	No_constitutive_exon_found_in_species
TACGTCCTCGAAGGTTTGAGGTCTCAGCCGCTAACCGATTGGGTGTATAGTC	954040	954481	953990	954042	1	GL349648	ACYPI37282	951307	955532	None	7906	364	143876	No_constitutive_exon_found_in_species
ATTAAAACCGTGTACGTGAATGCCGTGAATGGGCTGATCGATACCGGGAGTT	954558	955532	954508	954560	1	GL349648	ACYPI37282	951307	955532	None	7906	364	143876	No_constitutive_exon_found_in_species
TGGCACCGTCAAAGTTATTATTTTTATTAATAATGAATTTGGGCTTAAAGTT	468508	468748	468458	468510	1	GL349682	ACYPI000464	447538	471013	None	7906	364	143876	No_constitutive_exon_found_in_species
TTATTAAATTTAATTTTTGACTAATACCACTGCAATGGGTGTATATGAAGAG	530959	531607	530909	530961	1	GL349688	ACYPI36056	516770	533923	None	7906	364	143876	No_constitutive_exon_found_in_species
AATCATAACAATGTAATAAGGTATACTCATTAGTGGTAATATGGGTACAGGT	676094	676173	676223	676171	-1	GL349671	ACYPI35796	669554	677947	None	7906	364	143876	No_constitutive_exon_found_in_species
TTAAGTGTAAAGTTAGTTACAGTGAAAAGTAACAATGTTAGGGCAAATAGAG	669554	672046	672096	672044	-1	GL349671	ACYPI35796	669554	677947	None	7906	364	143876	No_constitutive_exon_found_in_species
TTAAATAAAGGATATAAAATTTATGATACGATTATTTTGCATGGGCACAGTG	234847	235058	234797	234849	1	GL349770	ACYPI087872	227803	241923	None	7906	364	143876	No_constitutive_exon_found_in_species
AATCATATGTAATCATATGAAATTGGATTTAAACAAATGTGTGGGTCAAGGC	53678	54353	53628	53680	1	GL349713	ACYPI088805	51355	55371	None	7906	364	143876	No_constitutive_exon_found_in_species
TTAAAAATGCATCGCAATAGCCCTACCCTGACCTTAATTGGTTAGGGTAGTC	672257	673422	672207	672259	1	GL349833	ACYPI29397	671072	675304	None	7906	364	143876	No_constitutive_exon_found_in_species
ACACCCAAGCATAATAAATAATAATTATTAATGTTGACTCGGTTGGGCAGGT	790405	790537	790587	790535	-1	GL349833	ACYPI001958	755934	793657	None	7906	364	143876	No_constitutive_exon_found_in_species
ATTCCAAACAATTTGTGCAAGAAATAATCTGCCATTACGCGGGCATAGAGAA	387835	389027	387785	387837	1	GL349684	ACYPI37155	375900	395373	None	7906	364	143876	No_constitutive_exon_found_in_species
TAAAATCAGCCGAGGTTGCCCGTAACCAAAAATGGGAAGTGATGGGATAGGT	146979	147408	146929	146981	1	GL349663	ACYPI067979	141915	164301	None	7906	364	143876	No_constitutive_exon_found_in_species
TTAATATTAGCATGTGTTTAAATATTTTAAATGTTTAAGGGCTGCAAAAGGG	393312	394194	393262	393314	1	GL349663	ACYPI073223	392637	394194	None	7906	364	143876	No_constitutive_exon_found_in_species
TAAAAGTTTAGCTGTAAATTCATAAAATTTGACCTATTGGGGCCTAAAAGAC	642082	642217	642032	642084	1	GL349663	ACYPI47060	640777	645655	None	7906	364	143876	No_constitutive_exon_found_in_species
GGGTGGTAGACTACACAACACGATACCGGTACTAACGGCGGGTGCATAAGAT	631734	631937	631684	631736	1	GL349723	ACYPI082685	630398	635256	None	7906	364	143876	No_constitutive_exon_found_in_species
CATTTAAATATGTAGATTAAACTGACTTCTGCCATTTTAGGGGTGAATAGAA	701337	702961	703011	702959	-1	GL349723	ACYPI009970	682250	703384	None	7906	364	143876	No_constitutive_exon_found_in_species
TACAATTTTCTCTAATGCGGATTTGTCGTCAGTGATACGCTGGGAGGTAGAT	284969	286025	284919	284971	1	GL349740	ACYPI069693	284408	297733	None	7906	364	143876	No_constitutive_exon_found_in_species
GTTTGGATGACTAGTCTAATTTTTACCGAATTTTTACGAAAATGGGATAGAG	331070	331727	331020	331072	1	GL349745	ACYPI29576	321142	331727	None	7906	364	143876	No_constitutive_exon_found_in_species
TCCCTCATCTGCGGTGATTTAAACGCCCACCACACCGCCTGGGGGTCCAGAT	127601	130862	127551	127603	1	GL349668	ACYPI38386	125615	130862	None	7906	364	143876	No_constitutive_exon_found_in_species
AATTTAAACATTTATTTACATCCGACCCATTAAACATAGGGTGTGCAAAGGT	459398	459537	459587	459535	-1	GL349668	ACYPI46930	453084	461132	None	7906	364	143876	No_constitutive_exon_found_in_species
TCGCTATGCCACGTATTGGATGTGGACTGGACCAACTCAATTGGGACAAGGT	482812	483936	482762	482814	1	GL349751	ACYPI083981	473574	483936	None	7906	364	143876	No_constitutive_exon_found_in_species
TGTGTAATATTTTAAACGTTGTGTATTTAAATTTGTGCATTGGGAATCAGGT	830406	830517	830356	830408	1	GL349969	ACYPI007287	713620	834172	None	7906	364	143876	No_constitutive_exon_found_in_species
TGAATTATAGTGACATGACAGTATAATGTTATACGGTGTTTGGCCGGGAGGT	303349	304474	304524	304472	-1	GL349754	ACYPI42942	303349	324869	None	7906	364	143876	No_constitutive_exon_found_in_species
CCCCTGGGAGCCGCGACGCACAGGTTGAAAACCCCTGCGCTGGGGGATAGTA	692954	693595	692904	692956	1	GL349702	ACYPI082520	692115	693595	None	7906	364	143876	No_constitutive_exon_found_in_species
AGGAAGACGTTAAATGGCGACCTCTGGTGGAACTGACCAAAGGGGCTAAGCG	609366	609851	609316	609368	1	GL349783	ACYPI070107	606994	612619	None	7906	364	143876	No_constitutive_exon_found_in_species
TATTAATTTTGTTTCGTTTTCCTTTGTTCACGCACTTGTGGGGTGTACAGAG	119945	120040	120090	120038	-1	GL349729	ACYPI003364	117152	152391	None	7906	364	143876	No_constitutive_exon_found_in_species
TTGTCTGAAACGTAAATACAATATGGACAATCCTAAAGTAAGGGCTACAGAC	40115	40432	40482	40430	-1	GL349786	ACYPI29944	32991	40665	None	7906	364	143876	No_constitutive_exon_found_in_species
ATCCGACACAGTCCGCCCCTGAACCCAGTACCTCTACCCCGGGAAACTAGTT	518563	522114	522164	522112	-1	GL349786	ACYPI28945	518563	523661	None	7906	364	143876	No_constitutive_exon_found_in_species
AAGTTGGCGATACAGGAAGTGCTCACGGTGGTTAGAGGTCTAAAGGGCAGCA	721770	722230	722280	722228	-1	GL349786	ACYPI069181	715377	728828	None	7906	364	143876	No_constitutive_exon_found_in_species
CACTTCAACCTGCCTGCCGCGCCGCATTTCGGTGGCATTTGGGAAGCCAGCA	149196	149910	149146	149198	1	GL349766	ACYPI083907	145585	149910	None	7906	364	143876	No_constitutive_exon_found_in_species
CCAAAAAAATGTCTGCAATAGTTGAAACAATAATATTTTGTGGGCGCAAGAA	694643	695722	694593	694645	1	GL349689	ACYPI26559	692867	695722	None	7906	364	143876	No_constitutive_exon_found_in_species
TCTCGTATGGTTTATGTTTCGTTCTATCCGTCGATTTTCCGGGCATGCAGGC	457326	458263	458313	458261	-1	GL349857	ACYPI003143	457326	465929	None	7906	364	143876	No_constitutive_exon_found_in_species
GTTGTGCTAATGATTGGGTTATCTATGATTGGTTGTATTGTGGGCAACAGGG	61561	61700	61750	61698	-1	GL349758	ACYPI004142	58780	80253	None	7906	364	143876	No_constitutive_exon_found_in_species
ATTGTAGTAGGATTTATATTTTTAATAAAAATATTTGATTGGGTAACTAGGC	44685	45078	45128	45076	-1	GL349943	ACYPI009492	39667	50069	None	7906	364	143876	No_constitutive_exon_found_in_species
CGTATTTAAGTTTATATTAATACTTAAAAAGGCTATTTTTTGGGCAGTAGGG	146165	146732	146782	146730	-1	GL349793	ACYPI086315	146165	167976	None	7906	364	143876	No_constitutive_exon_found_in_species
ATGTGGCATACCTGTACATGCTCTTCCATCTTGTTCTGGGCAAAAATCAGAT	208573	209221	209271	209219	-1	GL349753	ACYPI073343	207630	210705	None	7906	364	143876	No_constitutive_exon_found_in_species
CTATCTCTACTGAAGACATAACTAATTCTCTTTCGGAATTGGGACACTAGAT	789443	790035	789393	789445	1	GL349706	ACYPI55209	779357	806126	None	7906	364	143876	No_constitutive_exon_found_in_species
TCCTATGGGGTAATAGTTGGAGTATTCCGACATTGCACCGGTTGGGTAAGGT	796	1184	746	798	1	GL349681	ACYPI46533	94	6982	None	7906	364	143876	No_constitutive_exon_found_in_species
TGAAACAATGACATCCTTTTCTGATATTAGTTAAAATTTCACCAGGGAAGAT	158745	159795	158695	158747	1	GL349681	ACYPI27152	154195	159795	None	7906	364	143876	No_constitutive_exon_found_in_species
ACCGGGCCTCAAACTTGCCTGCATCAAAAAGATGAGCATTGGTTGGGCAGTT	711497	711819	711869	711817	-1	GL349681	ACYPI35832	703417	715394	None	7906	364	143876	No_constitutive_exon_found_in_species
CCGCGCGTATGGTATGTACATATAAAAATATAGATATAAACGTGGGGTAGTC	42338	42348	42398	42346	-1	GL349856	ACYPI070340	42338	57765	None	7906	364	143876	No_constitutive_exon_found_in_species
CAACGCACACTACGACCGCATAAACGCCCCAATACATAATGCACGGGAAGAA	2615	2874	2565	2617	1	GL349687	ACYPI070071	1775	4047	None	7906	364	143876	No_constitutive_exon_found_in_species
GTCTCATGGACCCATCGCATTATACCAAACATCGCAAGATGGGAGAATAGGA	162349	162539	162299	162351	1	GL349711	ACYPI41952	159895	163661	None	7906	364	143876	No_constitutive_exon_found_in_species
CCATAGTATTCGCGTGCAAAAAGTTCCGTAATTACTTACTTGGGCATAAGGT	480414	481284	480364	480416	1	GL349870	ACYPI080233	467832	481284	None	7906	364	143876	No_constitutive_exon_found_in_species
GACTGGCCACGGAAAAACGGGAAATATGCTGTATTAATGGGGACTTAAAGAT	491750	493163	493213	493161	-1	GL349741	ACYPI086037	485976	495399	None	7906	364	143876	No_constitutive_exon_found_in_species
TTCCTTTACCACAGATAACTTAAATTTTGGACGAATTGGGGAAATGTAAGTA	733702	734063	734113	734061	-1	GL349996	ACYPI46193	722366	736310	None	7906	364	143876	No_constitutive_exon_found_in_species
TCCACAGCCAAAGAACCAAAGGGAATTTAAAGGATTTTTGGGATTAACAGGA	733139	733602	733652	733600	-1	GL349996	ACYPI46193	722366	736310	None	7906	364	143876	No_constitutive_exon_found_in_species
ATATGTAATATGTGAAAGTATAGATACCTACCAATAGTTATGGGTAAAAGCT	741227	741502	741177	741229	1	GL349890	ACYPI48163	739133	745469	None	7906	364	143876	No_constitutive_exon_found_in_species
TCAGTTGTCGCTTTGAATATGGCTTCAAAATATATTCTTTTAAAGGGTAGGC	58137	58201	58251	58199	-1	GL349686	ACYPI54066	56017	63485	None	7906	364	143876	No_constitutive_exon_found_in_species
TTCCAGTATTTACTACTTTACAGTTTTTCTTTTACATGGGGTGGCTGAAGGT	552937	553010	552887	552939	1	GL349686	ACYPI49177	530165	553211	None	7906	364	143876	No_constitutive_exon_found_in_species
ATAATATTTTTCGTAAAACATTTCCTACATTTGCTGTCTGGGTTATGGAGTC	241512	241721	241771	241719	-1	GL349719	ACYPI063453	241234	243054	None	7906	364	143876	No_constitutive_exon_found_in_species
GACACCAATATTATTGTTCGACATCAATTAGTAATGGGATAAAATGAAAGGG	400302	400549	400252	400304	1	GL349719	ACYPI082191	392488	400549	None	7906	364	143876	No_constitutive_exon_found_in_species
CTCTTATACGTGTTATAAACTATAACTTTAAATTTTATTAAAATGGGCAGAA	254633	254887	254937	254885	-1	GL349694	ACYPI072036	250913	256197	None	7906	364	143876	No_constitutive_exon_found_in_species
AATTAGCAGCATTAATGCACAACTATCAAACAGACTTATCATGGGTATAGAT	161660	161840	161890	161838	-1	GL349799	ACYPI50076	158630	164015	None	7906	364	143876	No_constitutive_exon_found_in_species
TCTTGCCAATTATTTGCTAAATGTTGATATAGGTTAGATTGATTTGGGAGAA	226353	226720	226303	226355	1	GL349797	ACYPI31491	224509	229450	None	7906	364	143876	No_constitutive_exon_found_in_species
CCCACCTTTTTTTGGTTGCTGCTAAATATTCAAAATTTTCGGGTTGATAGGA	324889	324930	324980	324928	-1	GL349797	ACYPI53032	324889	331755	None	7906	364	143876	No_constitutive_exon_found_in_species
TGAAATGGATAGCCAAAAAAAGATACATGGATACATTAATATGGGTGCAGAA	623185	623425	623475	623423	-1	GL349797	ACYPI073689	616135	627223	None	7906	364	143876	No_constitutive_exon_found_in_species
AATCATATGCAAGCATATGAAATTGGATTTAAACAAATGTGTGGGTCAAGGC	691800	692357	691750	691802	1	GL349797	ACYPI073225	680928	692357	None	7906	364	143876	No_constitutive_exon_found_in_species
AAACTCAACATAATCAAAATAATTGCTCATACATCATGGGGTGGTGACAGCT	609185	609455	609505	609453	-1	GL349716	ACYPI069953	605043	615907	None	7906	364	143876	No_constitutive_exon_found_in_species
CCATAGTAATGTAAATTATTCAACGTTTAACGTTTCCGGAGTCGGGTAAGAA	145377	145413	145463	145411	-1	GL349882	ACYPI087814	145377	159135	None	7906	364	143876	No_constitutive_exon_found_in_species
TCATTCTGCGTAAATGAGTTTTGTCTATGTTGTGCGTGGGCCAGATAGAGAA	341405	341434	341355	341407	1	GL349963	ACYPI072863	302303	341434	None	7906	364	143876	No_constitutive_exon_found_in_species
GGAGTGAAAAAAAGCTTATATAAAATATAACTAACCAAAAACGGGTATAGGA	409799	409935	409985	409933	-1	GL349942	ACYPI004787	407930	416716	None	7906	364	143876	No_constitutive_exon_found_in_species
TCAAATTAATTTAATTTAAATTGTATTGGTTGGAGGTTTTAATGGGACAGTA	154483	154708	154433	154485	1	GL349826	ACYPI005595	151539	160199	None	7906	364	143876	No_constitutive_exon_found_in_species
AAATATTTTTTAATATTGACTTACGGATAAATCTACGGGTGTCGATGAAGCC	12417	12607	12367	12419	1	GL349742	ACYPI56219	7513	16070	None	7906	364	143876	No_constitutive_exon_found_in_species
TTATCCAACTATTTACTATAACCAAATTTTTTTTTTCCGTGTGGGCACAGTG	136559	137237	136509	136561	1	GL349764	ACYPI061150	115295	137237	None	7906	364	143876	No_constitutive_exon_found_in_species
TAATTATTTTCATATTTAATGAGTACCTAATTATTACAATTAAAGGGGAGTT	276018	276233	276283	276231	-1	GL349759	ACYPI25669	275755	276334	None	7906	364	143876	No_constitutive_exon_found_in_species
TATATTAATAGTAATAACGGGGGGTACTCTCGTGGGTGTCTGGGGTACAGTG	178475	178783	178833	178781	-1	GL349938	ACYPI060544	172761	374620	None	7906	364	143876	No_constitutive_exon_found_in_species
TCTGATATACCTCTATAATCTTAAGTAAGTACATAATTGTGATGGGTAAGAA	549064	549512	549014	549066	1	GL349993	ACYPI088622	546497	549512	None	7906	364	143876	No_constitutive_exon_found_in_species
CTGTTATAGCATTTGTTTTTGTAAATGTTGATTTAGGGTTAAAAATTTAGTG	567795	568004	568054	568002	-1	GL349809	ACYPI061262	567795	569554	None	7906	364	143876	No_constitutive_exon_found_in_species
AAACAGCATGACACCCAATCATAGCTAGTAGTATATTTTGGGGGGTTCAGAC	441752	441962	442012	441960	-1	GL349850	ACYPI065310	415200	442720	None	7906	364	143876	No_constitutive_exon_found_in_species
TCAAAAATGTATAAAGATATAATATATGAAAATAATTTGGGTGATATAAGTG	17285	17861	17911	17859	-1	GL349837	ACYPI27497	16682	23255	None	7906	364	143876	No_constitutive_exon_found_in_species
CGCAGTTGACTGGGCCCGCCAACTCTCGGCCAGAGTTGGGCGAGGATAAGCC	758	1711	708	760	1	GL349923	ACYPI084703	235	22709	None	7906	364	143876	No_constitutive_exon_found_in_species
TTGATGTTGGGACTATGGTCTCATCCGAGTTATGATGGCATGGGCCAAAGTG	233710	236457	233660	233712	1	GL349894	ACYPI37524	229841	236457	None	7906	364	143876	No_constitutive_exon_found_in_species
CTACAAGTACACATAAGGTGATATTTGGCTTGCTATTCCTTGGGAAACAGAG	32722	32983	32672	32724	1	GL349672	ACYPI31238	31891	33587	None	7906	364	143876	No_constitutive_exon_found_in_species
AAAAAAAAACTTAGAACCAAAATTAAATGGTGAAGTTTTGGGTGACGCAGTA	157060	157519	157569	157517	-1	GL349775	ACYPI32626	153029	158525	None	7906	364	143876	No_constitutive_exon_found_in_species
GGTTAGGCTCACCTGTGCATACTAGTGTATTAGTAACATGGGTGACGTAGAA	24363	25910	24313	24365	1	GL349781	ACYPI071855	19825	29987	None	7906	364	143876	No_constitutive_exon_found_in_species
TTGTCCTTTGTAAATTTGGTAGTTTTTTTCTCAATCGTTACGGGACGTAGCG	463429	463651	463379	463431	1	GL350183	ACYPI066176	461326	464432	None	7906	364	143876	No_constitutive_exon_found_in_species
AAGCAATATACACAGCAATAATTCGACCCACATTCACATATGGGTGCGAGGT	508054	508393	508004	508056	1	GL350183	ACYPI55750	507678	508393	None	7906	364	143876	No_constitutive_exon_found_in_species
TTTGCGAACGCGATCTGGTTCACATCATGCACACGTCTCGGGGTGCGCAGGC	487473	487838	487888	487836	-1	GL349966	ACYPI009902	446261	508944	None	7906	364	143876	No_constitutive_exon_found_in_species
ATAATATACGAAAAACGTATACATCGCGTTTTCTTTGTTTCGGGGCACAGGA	53436	53544	53594	53542	-1	GL349788	ACYPI009474	42742	69387	None	7906	364	143876	No_constitutive_exon_found_in_species
GTCGCTCTGCTGAACAGTAGGTTACAAGTGGGTCACTGTATAATGGGTAGTA	517774	517840	517890	517838	-1	GL349788	ACYPI088991	517774	547437	None	7906	364	143876	No_constitutive_exon_found_in_species
TGTGTTTTATTTTGTTTATGCTTTTAATTTCACCATGGCGTGGGGAACAGAC	484078	484337	484028	484080	1	GL349800	ACYPI008425	463728	519522	None	7906	364	143876	No_constitutive_exon_found_in_species
TTATTATTAGAGTGAACCGGCGTATTTGAAAATTTATTATTAATGGGAAGAA	81223	82204	82254	82202	-1	GL349708	ACYPI082609	69359	85725	None	7906	364	143876	No_constitutive_exon_found_in_species
TAGGTATTATATTTTATACGTGTGGAATAAATTTGAATTTTGGGTAACAGAG	223087	223150	223037	223089	1	GL349798	ACYPI38979	213983	223942	None	7906	364	143876	No_constitutive_exon_found_in_species
TTTTATTTCATTTTTTAACCTAATCCTAAATAATATAATAACACGGGTAGGT	223363	223482	223313	223365	1	GL349798	ACYPI38979	213983	223942	None	7906	364	143876	No_constitutive_exon_found_in_species
AAAACGACGCTTTACGGCTGCCTAATATGGTCGCTCCGCAACATGGGCAGAT	52541	52805	52855	52803	-1	GL349779	ACYPI063961	51365	53525	None	7906	364	143876	No_constitutive_exon_found_in_species
CTACCCATTCATCAACAGGCTACACTCCCCAATATGTGTTGTTTGGGAAGGA	274823	275110	275160	275108	-1	GL349869	ACYPI084109	271993	279542	None	7906	364	143876	No_constitutive_exon_found_in_species
AAGCTTGGTACCAATAACTAACAGTAATGTTGTATTTTTAATGGGTACAGGT	387138	387217	387088	387140	1	GL350493	ACYPI004868	386657	391235	None	7906	364	143876	No_constitutive_exon_found_in_species
AACCACTGAGTGATTTATTGAAGAAAGGTTTACCGTTTCATATGGGACAGAA	195168	195593	195118	195170	1	GL349844	ACYPI27505	194282	195593	None	7906	364	143876	No_constitutive_exon_found_in_species
CGTAAACGATACGCGTAATTACTTATTATATTTAACATTGGGATTAATAGTA	349843	350201	349793	349845	1	GL349844	ACYPI070095	343478	350201	None	7906	364	143876	No_constitutive_exon_found_in_species
AAGAAGCAGATGTGCTAATAATCTGCGAGCAACACCGCGACCGCGGGGAGGA	236987	238876	236937	236989	1	GL349730	ACYPI28895	236160	238876	None	7906	364	143876	No_constitutive_exon_found_in_species
TTTGTTGCAAATATCTTTTTTCCTGAAGTCTCATTATGTTGGGTGATTAGTT	447701	447783	447833	447781	-1	GL349730	ACYPI43289	446061	450644	None	7906	364	143876	No_constitutive_exon_found_in_species
GGTTAAAATCAAAAGGGATCTAAGGTTATTACAAATAATTCGGGCACAAGGT	470616	471516	471566	471514	-1	GL349730	ACYPI56844	465619	472237	None	7906	364	143876	No_constitutive_exon_found_in_species
AGGGGCAGCACCCGCGGGATTCCCACGTTATTCGTAATGGGCAAAAATAGAC	333113	333321	333371	333319	-1	GL350015	ACYPI37534	302491	351801	None	7906	364	143876	No_constitutive_exon_found_in_species
AAAATTTGGAACTAAGAGAAAATAGTGTACCGAAATTTCAAAGGGCGTAGCA	420737	421022	420687	420739	1	GL349801	ACYPI083910	408674	426042	None	7906	364	143876	No_constitutive_exon_found_in_species
ATATTGTCATACTGCTGCCACTATGCTTATATATATTATGACTGGGTGAGAG	237129	237416	237079	237131	1	GL349995	ACYPI32096	236304	241999	None	7906	364	143876	No_constitutive_exon_found_in_species
TACAGCCGCCCCGCCCATTCACCAACTAAATGTGTCGGGAAACGAGGAAGCT	43306	45072	45122	45070	-1	GL349718	ACYPI22520	41031	51655	None	7906	364	143876	No_constitutive_exon_found_in_species
TACAGCCGCCCCGCCCATTCACCAACTAAATGTGTCGGGAAACGAGGAAGCT	51706	53023	53073	53021	-1	GL349718	ACYPI45919	51706	64575	None	7906	364	143876	No_constitutive_exon_found_in_species
AAAATCTTTGACAATTCATGTAATTTTAAAAGTTTGGGGAGAAAGAAAAGCC	374784	375090	374734	374786	1	GL349718	ACYPI085393	374727	375090	None	7906	364	143876	No_constitutive_exon_found_in_species
TATAATATACAGGCACCTAATTGGTATTTGTAATTCGGGTGGATTTGAAGGA	92873	92986	92823	92875	1	GL349905	ACYPI071713	70895	95580	None	7906	364	143876	No_constitutive_exon_found_in_species
ACTTAATACTAATTATTAATTACTTATATTATAAACCTTGAAATGGGTAGAC	386862	387181	387231	387179	-1	GL349905	ACYPI24983	378541	391785	None	7906	364	143876	No_constitutive_exon_found_in_species
ATGCACATTGCACATATTGTAGAGCATTCAAGTGATGTGCTGGGGGCAAGGT	418245	418709	418195	418247	1	GL349905	ACYPI42929	417624	418709	None	7906	364	143876	No_constitutive_exon_found_in_species
GTATTTAAGTTTGTTAGAGGTAGAGTGTAACGTGTGTTGTGGGGCTATAGGT	450559	450718	450509	450561	1	GL349982	ACYPI001652	368073	453999	None	7906	364	143876	No_constitutive_exon_found_in_species
CTCATCGTTTTGTCCCATCGTTATGTTCGTTATATTTTTTGGGGTGTAAGTG	295233	295376	295426	295374	-1	GL349803	ACYPI086703	295233	296548	None	7906	364	143876	No_constitutive_exon_found_in_species
TTTTGGCTAGTGTGTATGGCGTAAATTACAATCTTTTTGGGCTACAAAAGAA	15098	15473	15523	15471	-1	GL349959	ACYPI47291	15098	16761	None	7906	364	143876	No_constitutive_exon_found_in_species
GTCTAAATTATACTAAATAGACTATACATATACAAATGGGGGATGAACAGTG	6192	6303	6142	6194	1	GL350084	ACYPI005031	4915	11301	None	7906	364	143876	No_constitutive_exon_found_in_species
CGCACGGAAACGCCCCGGAGGGCGATTTCGCGCGCCCGCGAAGGGCGGAGAT	43875	44957	45007	44955	-1	GL349816	ACYPI085168	43875	48905	None	7906	364	143876	No_constitutive_exon_found_in_species
AGACTAAAGCGCCTTAGATGTCTGACCTCGGTCAACTGGGGCATGGGCAGAT	412409	412879	412359	412411	1	GL349812	ACYPI27974	407789	426226	None	7906	364	143876	No_constitutive_exon_found_in_species
TAATCTGTAAGCTTACTTTTTTAATTATGTTTATCTAATGGGATTACAAGAC	27555	28058	28108	28056	-1	GL349750	ACYPI002190	27555	29237	None	7906	364	143876	No_constitutive_exon_found_in_species
CGTCTTATCTTGCTTGCTCTTTATTCCTTAAAATCGTGTAATATGGGAAGGC	294915	300575	300625	300573	-1	GL349750	ACYPI066973	294915	308057	None	7906	364	143876	No_constitutive_exon_found_in_species
CAAAATTAATTATTATATTATACAACTAATAAATAAATTTTGGGTTGAAGAA	248922	250220	248872	248924	1	GL350028	ACYPI43138	243669	250220	None	7906	364	143876	No_constitutive_exon_found_in_species
CCCAACTTAATATTAATGTGTTTCTTGTTTACTTGGTTTTGGGCTGACAGTG	148344	148484	148294	148346	1	GL349863	ACYPI001591	147950	151762	None	7906	364	143876	No_constitutive_exon_found_in_species
GTAACTGGCGTCTAGGTTAGGTGGTAATTGAGCTGTTGCCTGGGTGACAGGG	382117	382338	382067	382119	1	GL350020	ACYPI003327	357037	387337	None	7906	364	143876	No_constitutive_exon_found_in_species
CACGCCGAGCGACAGCCTTTACGTCATGACCAACAGGGTCGAGTGACAAGGT	95101	96081	96131	96079	-1	GL349807	ACYPI54456	95101	116225	None	7906	364	143876	No_constitutive_exon_found_in_species
TGGTCACGGACAACCTTCGATGCATATAGCCCCAACGATAAGCTGGGTAGGC	46449	46955	47005	46953	-1	GL349785	ACYPI073495	44938	49425	None	7906	364	143876	No_constitutive_exon_found_in_species
AAGAAACGAGTGAGAGTATAAAAATAAACTATAATGCCGACGGGCGACAGCG	305168	305766	305816	305764	-1	GL349785	ACYPI39833	291696	308835	None	7906	364	143876	No_constitutive_exon_found_in_species
CTTGAAATGTCTCGCTTATGCCCGTGAAAACGGGTGCTATTGGGGCAAAGCT	304855	305101	305151	305099	-1	GL349785	ACYPI39833	291696	308835	None	7906	364	143876	No_constitutive_exon_found_in_species
ATTTTAGATTGCGGTAAAATTAATAATAATATAAACAATGGGATGATTAGCG	359199	359328	359378	359326	-1	GL349785	ACYPI003753	352351	360215	None	7906	364	143876	No_constitutive_exon_found_in_species
GTGTCATTGTTTCTGGTAATAAGTACATAGGTTATGGGAAAAGTAAAAAGAA	294886	295104	295154	295102	-1	GL349900	ACYPI065134	291240	295843	None	7906	364	143876	No_constitutive_exon_found_in_species
ACGGAAGCCTAGTGACGAATCAGGAAAAAATAATGGAGAAATGGGCATAGTA	171384	171687	171334	171386	1	GL349792	ACYPI41746	154475	174676	None	7906	364	143876	No_constitutive_exon_found_in_species
GTACAGCCATACACAAGGCAACGGAAACGGTCGGAACCACGGGAAGATAGGT	303833	305913	303783	303835	1	GL349792	ACYPI061723	289594	307791	None	7906	364	143876	No_constitutive_exon_found_in_species
AAATAATAATATTAATTGTTTTAATTTACATTTTTGTGTTGGGTATACAGTA	130731	130900	130681	130733	1	GL350414	ACYPI001617	121155	157240	None	7906	364	143876	No_constitutive_exon_found_in_species
CGTCGAGTCACGACTATAATATTATAAGTAGTATATTTTGGGGGGTTCAGAC	190137	190325	190087	190139	1	GL350236	ACYPI49037	183760	212403	None	7906	364	143876	No_constitutive_exon_found_in_species
TTTTTTTTTTAATTAAATAATTTGATACTTATTTTTCCTAGGGGTGTTAGAG	135261	135348	135398	135346	-1	GL350071	ACYPI001601	130695	152455	None	7906	364	143876	No_constitutive_exon_found_in_species
CTAGGTACATTTTTAACAAACAATTAATTCTCTTTTTTGGGAATTAATAGCA	668	748	618	670	1	GL349968	ACYPI071062	10	2247	None	7906	364	143876	No_constitutive_exon_found_in_species
TATAATTATTCATGTATGTATTTATTTATAAATTTTTTTTTGGGTGAAAGGC	83954	84100	83904	83956	1	GL349968	ACYPI21355	67804	99771	None	7906	364	143876	No_constitutive_exon_found_in_species
TATTGTAAATGTTTTGATGATACCAATAAACAATGTGAATGGGGAGGCAGCA	23788	24311	23738	23790	1	GL349836	ACYPI55253	20647	26376	None	7906	364	143876	No_constitutive_exon_found_in_species
AATATTGTTATGTTCTATACTAATGCGATATCCGGTGTGGGGTGACACAGGT	217364	217550	217314	217366	1	GL350245	ACYPI005215	201099	221106	None	7906	364	143876	No_constitutive_exon_found_in_species
GACCGGGGAATTGGATGGGGAACCCGGTGACTGACGATACGGGTCGAAAGAC	218022	219002	219052	219000	-1	GL349973	ACYPI52103	218022	219981	None	7906	364	143876	No_constitutive_exon_found_in_species
TATAGTCTTTGCTTGTGAGAAGTTTCGAGTATTCATCTTGGGATAACCAGTC	207825	208567	208617	208565	-1	GL349794	ACYPI49466	207825	222547	None	7906	364	143876	No_constitutive_exon_found_in_species
ATATACCACATGGTGAAAATATTAATATTTTCCAATTGCTGTGTGGGAAGAT	232656	233541	232606	232658	1	GL349811	ACYPI071648	230075	233541	None	7906	364	143876	No_constitutive_exon_found_in_species
ATGGTTAAACGAGAGGTAAAAAACTGATAATTTATCTTTTGGGATATCAGTT	308230	308916	308966	308914	-1	GL349811	ACYPI50872	306772	310916	None	7906	364	143876	No_constitutive_exon_found_in_species
TAAATTCGTTTAAAAGAAATATTTCTATTTGTTTATAATTTGTTGGGAAGCA	50731	50876	50926	50874	-1	GL349868	ACYPI34614	43294	53653	None	7906	364	143876	No_constitutive_exon_found_in_species
CAGTAAAACTGCTTCGATTTTCTTCAACAGTATCTTGTTTGATGGGAAAGTA	200051	200244	200001	200053	1	GL350102	ACYPI081269	199251	200244	None	7906	364	143876	No_constitutive_exon_found_in_species
GTCAGTGTCGTAAATTAGAGGGAATTGTTACAATATTTCGGGATGTACAGTA	172925	173323	172875	172927	1	GL349865	ACYPI080443	170134	173323	None	7906	364	143876	No_constitutive_exon_found_in_species
AGATTTAATTATATTAACGTTTTTATTCGATAAATCCCTATGGGTACAAGCA	183296	183496	183546	183494	-1	GL349834	ACYPI073051	181856	183740	None	7906	364	143876	No_constitutive_exon_found_in_species
GTGCTGACGAACCACGGCTGCTTTCAGTATTAACTGGCGTGGAGGGACAGGG	248463	248805	248413	248465	1	GL349834	ACYPI53832	246860	248805	None	7906	364	143876	No_constitutive_exon_found_in_species
AAGTACTTTGACATCTTTAGGACTAAATTTAAAAAATGCTTGAGGGCAAGGG	105653	106027	106077	106025	-1	GL349860	ACYPI43222	103044	107245	None	7906	364	143876	No_constitutive_exon_found_in_species
TTCGTTTATTGTACGAGTGTAACTACTCTACTGTACGTTTGGGCGGACAGCC	25117	27747	27797	27745	-1	GL350143	ACYPI070220	25117	34395	None	7906	364	143876	No_constitutive_exon_found_in_species
TTTTTGAAATATTTAACATATTAACAATTTTTTTTTTGTGGGGGATTTAGGC	57011	57110	56961	57013	1	GL350254	ACYPI003272	47395	57911	None	7906	364	143876	No_constitutive_exon_found_in_species
CGGTTACTCTTACCTCTTTGAGCAAATACGATTGGAAATCAATGGGATAGAA	224761	225803	224711	224763	1	GL350179	ACYPI067409	223756	225803	None	7906	364	143876	No_constitutive_exon_found_in_species
AATGATTTTAGCGGCAGTATCACATCCAAAATTTTAACTGAGGGGCTAAGCG	26346	26790	26296	26348	1	GL350078	ACYPI39896	24975	26790	None	7906	364	143876	No_constitutive_exon_found_in_species
AGAAACGCTCTAAACGCAGAATCGCAGAATTGCTCCCAGTGGGGCCGCAGCT	3660	3875	3610	3662	1	GL350604	ACYPI085151	2948	3875	None	7906	364	143876	No_constitutive_exon_found_in_species
ACAATAATTTATCATTGAATCAAAATTTAACATTATCTGTGGGGACACAGAG	239601	239700	239750	239698	-1	GL350517	ACYPI56766	239601	255744	None	7906	364	143876	No_constitutive_exon_found_in_species
AATCAGAGACAAAAATAAAGATCTTGTACAACAACTTCGAAAATGGGCAGTG	116196	116986	116146	116198	1	GL349944	ACYPI28858	106405	128636	None	7906	364	143876	No_constitutive_exon_found_in_species
TCGGATACAAAAAAAGTTGTATTCAAATACTTTACAAGACTGCGGGATAGGG	145217	145426	145476	145424	-1	GL349893	ACYPI084319	137046	146305	None	7906	364	143876	No_constitutive_exon_found_in_species
TACGCGTGCACCAAGGTGGATATCTGCCAATGATGTCGGGATACAAATAGCC	199688	199825	199638	199690	1	GL350354	ACYPI088468	194175	204897	None	7906	364	143876	No_constitutive_exon_found_in_species
AGTCCGCGAGACGCGCCCGAGCAACCAGACTACTCTGGGTCGGGGTGCAGGG	12097	12707	12757	12705	-1	GL349934	ACYPI34521	12097	24630	None	7906	364	143876	No_constitutive_exon_found_in_species
TAAAGTTTTTTTAATTTGTTCTATTTAAAAATGTATTTCCATGGGTACAGAA	91813	92006	92056	92004	-1	GL350368	ACYPI002900	59499	206869	None	7906	364	143876	No_constitutive_exon_found_in_species
GCACCCATATCTACCAGATTTAGTTCAAAATTTCCATCGGGGTGATGCAGAT	115820	116039	115770	115822	1	GL349989	ACYPI26789	115295	117159	None	7906	364	143876	No_constitutive_exon_found_in_species
AAATTTTTTTATATTAATTTAATTTCATTATTTATCATGCCGGGACACAGGT	43199	43425	43149	43201	1	GL349994	ACYPI21861	38354	45683	None	7906	364	143876	No_constitutive_exon_found_in_species
TATTATATCTGAATGCCGCCAATTTGAGAGAGAAAAACGGGAAGCAGGAGGT	166356	166589	166639	166587	-1	GL350307	ACYPI36753	166356	179765	None	7906	364	143876	No_constitutive_exon_found_in_species
CATAACAAATGATAATTGATAATTTATCATTTCTATATTTTGGGTGACAGTC	131024	131186	131236	131184	-1	GL350010	ACYPI007602	118817	161239	None	7906	364	143876	No_constitutive_exon_found_in_species
AGGGCAGCTGTGATTAATGAAATTCATCTTAAATCATTTAAAGGGGACAGAA	97622	98203	98253	98201	-1	GL351207	ACYPI39049	97622	100775	None	7906	364	143876	No_constitutive_exon_found_in_species
TAATGGATTTATGATTTTTCTAATTTATTAATTTTGTTGAGGGATGCCAGTT	103795	103958	104008	103956	-1	GL350518	ACYPI000690	97215	114804	None	7906	364	143876	No_constitutive_exon_found_in_species
ATTATATTATAAAATTAACACTTGCTCAAATGTTTTTTGTTGGGATACAGGC	96421	96602	96371	96423	1	GL350578	ACYPI006059	90885	98843	None	7906	364	143876	No_constitutive_exon_found_in_species
TCCCTCAGCCACAGGGATGACATGGGATGATTTTTAAAACAATGGGAAAGAG	9662	9825	9875	9823	-1	GL350299	ACYPI21921	6722	14525	None	7906	364	143876	No_constitutive_exon_found_in_species
GCAAAAATCACTCTACATGTTTGTTCTTATAAATAACATTTTGTGGGAAGCT	92717	92996	92667	92719	1	GL350109	ACYPI34728	86545	94097	None	7906	364	143876	No_constitutive_exon_found_in_species
ATTAAAATAGTTGTACGTTATATACTAATATTGGAACTATGGGTGCGCAGGT	92264	92609	92659	92607	-1	GL350274	ACYPI006567	82964	141037	None	7906	364	143876	No_constitutive_exon_found_in_species
TAACTCTGTTTTTTTACACAAAATATAATTCAATTGTGTTGGGGGACGAGGT	55919	57450	57500	57448	-1	GL350910	ACYPI069221	55919	60705	None	7906	364	143876	No_constitutive_exon_found_in_species
ACTCAACAATCGCATTTGGTTGTACATAAAATAATGCACACCGGGGAGAGGC	88811	89238	88761	88813	1	GL350119	ACYPI000311	80932	89238	None	7906	364	143876	No_constitutive_exon_found_in_species
AAGAATTAAAAATCCACATTGGCGTTGTATCAAAAATTTAAGGGCATTAGTA	3240	3300	3190	3242	1	GL350589	ACYPI49229	1139	17977	None	7906	364	143876	No_constitutive_exon_found_in_species
ATTGTGCTAATGATTGGGTTATCCATGATTGTTTGTATTGTGGGAAACAGGG	79558	79691	79508	79560	1	GL350196	ACYPI004141	58803	81507	None	7906	364	143876	No_constitutive_exon_found_in_species
GAAAATAAAATCTTAACCGAACTCGATACATTTTTACTGGGAAATATTAGTG	100491	100689	100441	100493	1	GL350582	ACYPI009876	99991	101837	None	7906	364	143876	No_constitutive_exon_found_in_species
GTATGGTACACATCCATAAAAGTACTCGACCTAACCTGGGAAGAGTTTAGGG	812	1083	762	814	1	GL350279	ACYPI56234	0	2062	None	7906	364	143876	No_constitutive_exon_found_in_species
TTTTGATATAGTATGATATATTAAATTATGCTAAAATATTTGGGATATAGAA	52225	52351	52175	52227	1	GL350424	ACYPI065982	51838	53892	None	7906	364	143876	No_constitutive_exon_found_in_species
ATGTTATAATATGTATGAACAGTGGCGTGCTCACGTGGGGGGGGGATGAGGT	143079	143715	143029	143081	1	GL350593	ACYPI063619	142545	143715	None	7906	364	143876	No_constitutive_exon_found_in_species
TCATCCGAACCTCCTCTCACCCAGTTGCTTAATCGTTTTTTGGGAAATAGAA	49715	51160	51210	51158	-1	GL350223	ACYPI001420	47066	53165	None	7906	364	143876	No_constitutive_exon_found_in_species
ATACGAAACTATATACTGCGTGACGATAAATGCATAATATCCGGGGCAAGGA	2911	3080	2861	2913	1	GL350507	ACYPI067466	2625	11958	None	7906	364	143876	No_constitutive_exon_found_in_species
TTAGAAATAAAATATTTGTGTATAATATGTGTATTGTGTGTATTGGGAAGCC	19088	19178	19038	19090	1	GL350413	ACYPI004864	18237	29027	None	7906	364	143876	No_constitutive_exon_found_in_species
TTAGAAATAAAATATTTGTGTATAATATGTGTATTGTGTGTATTGGGAAGCC	119928	120018	119878	119930	1	GL350413	ACYPI082777	119005	126982	None	7906	364	143876	No_constitutive_exon_found_in_species
TGTCTGTTCGCCTGTTTGACCACTCGGTTTGCGCTTTAATCGGGAACCAGTG	34621	34809	34859	34807	-1	GL350463	ACYPI44605	24333	35375	None	7906	364	143876	No_constitutive_exon_found_in_species
ATTTACAAAATTTTATTTATCTAATTCATTTCGTGACTGGGCAAAATCAGTT	58171	59479	58121	58173	1	GL350207	ACYPI53398	50855	71825	None	7906	364	143876	No_constitutive_exon_found_in_species
AACACCTCAAATACTAAACAAAGTACAGTATTAAATGATTATGGGAATAGTT	79529	79771	79479	79531	1	GL350444	ACYPI29347	77405	82526	None	7906	364	143876	No_constitutive_exon_found_in_species
CATTTTTTCCATTTTGTTTATTTTTTCAATCTTGATTATGGGGAATCAAGGT	79568	79728	79518	79570	1	GL350945	ACYPI002267	74481	84746	None	7906	364	143876	No_constitutive_exon_found_in_species
TATAATATATAATTATGTGGTTTTTATATAATTTGTTACTGGGATTGTAGGA	8560	9048	8510	8562	1	GL350571	ACYPI083567	8073	10709	None	7906	364	143876	No_constitutive_exon_found_in_species
TATAATATATAATTATGTGGTTTTTATATAATTTGTTACTGGGATTGTAGGA	104309	104797	104259	104311	1	GL350571	ACYPI24965	103988	106634	None	7906	364	143876	No_constitutive_exon_found_in_species
TAATGTTTAAAATTTGAAATTATTATGCTTATATAAATATGGGTATAAAGGT	79225	79432	79175	79227	1	GL350323	ACYPI37557	75895	85462	None	7906	364	143876	No_constitutive_exon_found_in_species
ATAACCAAGGCCCACTTTAAGCAGCCCCTAACACTTTGGGGAAACACTAGTC	83986	84257	83936	83988	1	GL350152	ACYPI36813	82815	86466	None	7906	364	143876	No_constitutive_exon_found_in_species
AGATATTTTAAAAGTTATAATTAAAACAGTAATTCTTTGTGGGCGCCAAGGA	32614	33472	33522	33470	-1	GL350148	ACYPI001048	31431	34532	None	7906	364	143876	No_constitutive_exon_found_in_species
GTGGGTACTGGAAGAACCGGTCTTCGAAATCCCATTCCGCGGGCGTGAAGAG	285	1005	235	287	1	GL350452	ACYPI080970	1	1005	None	7906	364	143876	No_constitutive_exon_found_in_species
CAAGACGGGTTACGTTGTAAACTTGCTAACAAATCTGGCCCGGGTCGAAGCT	39007	39228	39278	39226	-1	GL350452	ACYPI084405	32006	39917	None	7906	364	143876	No_constitutive_exon_found_in_species
GAAAAAAACGAATTAACCATTGAAGTAGGGTGTTTGTTATGGGGACATAGAA	102133	102393	102083	102135	1	GL350353	ACYPI067014	99645	104669	None	7906	364	143876	No_constitutive_exon_found_in_species
TATATATATATTATATTTTATTAATTATTATACATATTTTGGGGGACGAGGT	103356	104669	103306	103358	1	GL350353	ACYPI067014	99645	104669	None	7906	364	143876	No_constitutive_exon_found_in_species
GAAAAGTAGAAAACTACAGGGGGATAACTATATTAAATACGGGATACAAGGT	83520	83723	83773	83721	-1	GL350415	ACYPI47502	82733	87165	None	7906	364	143876	No_constitutive_exon_found_in_species
AACGATAACGACTGGAAAATAGTCACTAATGAATCGGGTAAACGTTAAAGAT	52845	53947	52795	52847	1	GL350361	ACYPI43883	50265	56228	None	7906	364	143876	No_constitutive_exon_found_in_species
ATATTATTCACCTATATATATATATTTATATGATAACCCTGGGTGCAAAGTA	9292	9453	9242	9294	1	GL351184	ACYPI087248	5405	17080	None	7906	364	143876	No_constitutive_exon_found_in_species
CAGGATATGGCGAAAAATATGTTTGACGCGAATGTGGGATGTTGGCGAAGAA	48621	48946	48996	48944	-1	GL350426	ACYPI39992	48621	51125	None	7906	364	143876	No_constitutive_exon_found_in_species
CGCGGTAGCTTAAAACCCTGCCCCGATCACGGACGCTAACGGGAAAACAGTC	4187	4584	4137	4189	1	GL350532	ACYPI24094	3670	4964	None	7906	364	143876	No_constitutive_exon_found_in_species
CTCTCCGGCTTCCGAGAAGCGGACGCGGGGCGGTCACCGTACGGGCGGAGCG	86356	86445	86306	86358	1	GL350647	ACYPI082205	83031	86445	None	7906	364	143876	No_constitutive_exon_found_in_species
ATTTTTAAACTCATCTCATATTAAATTAAAATATTTATAAAATGGGTGAGGA	31756	32129	31706	31758	1	GL350450	ACYPI33041	25365	47561	None	7906	364	143876	No_constitutive_exon_found_in_species
AGGAAGAATGAGTTAGCAATTGAATAAGGATGTCTTATGTGGGGTCACAGGT	73207	73464	73514	73462	-1	GL351046	ACYPI56808	62408	74765	None	7906	364	143876	No_constitutive_exon_found_in_species
ATCGTAAGTCCATGCACGGCACAGTGGCACCCGAATCCGCTCCGGGGAAGCC	31565	31938	31988	31936	-1	GL351230	ACYPI086275	30776	35345	None	7906	364	143876	No_constitutive_exon_found_in_species
ATTTTAACAAAGTATTATAATATGTAATTTTGATGTTTGCGGGATTGTAGAA	11871	11960	11821	11873	1	GL350687	ACYPI35388	11355	20633	None	7906	364	143876	No_constitutive_exon_found_in_species
ACACCACAGCCAACGGTAACTTTAAGTGACTGCTGTACGCCCGGGAACAGGG	49315	49473	49265	49317	1	GL350672	ACYPI088417	47027	49473	None	7906	364	143876	No_constitutive_exon_found_in_species
TCTACGAAAAAACGAGTTAGATATCGCTGCGCGTGTGTTGGCGGGCGGAGTC	25739	27410	25689	25741	1	GL351025	ACYPI23139	20565	27410	None	7906	364	143876	No_constitutive_exon_found_in_species
CCAAAGACATTTGTACAAAGGTTTTTAAACACTTTATTATTGGGGTATAGTA	42441	42639	42689	42637	-1	GL350751	ACYPI008130	27433	50283	None	7906	364	143876	No_constitutive_exon_found_in_species
ATGTGTTAACTCTGCCATCAATCAAATGACACCTATTACAACGGTGGGAGTA	37529	37626	37479	37531	1	GL351427	ACYPI48729	35025	42290	None	7906	364	143876	No_constitutive_exon_found_in_species
CCTCTCCGGCTTCCGAGAAGCGGACGCGGGCGGTCACCGTACGGGCGGAGCG	10884	10973	10834	10886	1	GL351022	ACYPI080848	7408	10973	None	7906	364	143876	No_constitutive_exon_found_in_species
CATTCTTAACTCTGACCTTAACATTAAAACTGACTCACCCGTGGGTGTAGTA	50469	51092	50419	50471	1	GL351102	ACYPI084747	30025	51092	None	7906	364	143876	No_constitutive_exon_found_in_species
AGCGGACGAGTGCAGTCGATGGTGCGTTTGCTCGTGGGTGATGGCGATAGCG	8883	9728	8833	8885	1	GL351339	ACYPI28797	6542	9728	None	7906	364	143876	No_constitutive_exon_found_in_species
ACATCACCTTCGTCTCAGCAAGGGAACACCCCAATGTTCGAGACTGGGAGGT	17872	20170	20220	20168	-1	GL350351	ACYPI36254	17872	21337	None	7906	364	143876	No_constitutive_exon_found_in_species
GGTTGTTTTCTTTTCCTCCGCTTATTAATATGCTTAAATCCGGCGGGTAGTC	41830	42643	42693	42641	-1	GL353478	ACYPI34665	41830	43015	None	7906	364	143876	No_constitutive_exon_found_in_species
GGTTGTTTTCTTTTCCTCCGCTTATTAATATGCTTAAATCCGGCGGGTAGTC	3346	4249	4299	4247	-1	GL350684	ACYPI40330	3346	5505	None	7906	364	143876	No_constitutive_exon_found_in_species
GTCCCTACACAAGCACCTCGTCTATAACTTCTCGAGCTCTATGGGCACAGAG	16840	17212	17262	17210	-1	GL351020	ACYPI23974	14154	35047	None	7906	364	143876	No_constitutive_exon_found_in_species
TTGACCGACGCGAAAATCTCACGGCAATCCACAAACTCTGAGGGCGGCAGAG	12432	12853	12382	12434	1	GL351033	ACYPI070996	418	12853	None	7906	364	143876	No_constitutive_exon_found_in_species
GGCTGAGCATACGCTGTTTTATTGTACACAATGTAATGGTCTAAGGGCAGAT	17134	18780	17084	17136	1	GL350706	ACYPI38501	15775	18780	None	7906	364	143876	No_constitutive_exon_found_in_species
TTTTGATATAGTATGATATATTAAATTATGCTAAAATATTTGGGATATAGAA	24059	24314	24364	24312	-1	GL351594	ACYPI081658	18076	26390	None	7906	364	143876	No_constitutive_exon_found_in_species
GGTTGTTTTCTTTTCCTCCGCTTATTAATATGCTTAAATCCGGCGGGTAGTC	19613	20046	20096	20044	-1	GL351040	ACYPI080029	18576	22765	None	7906	364	143876	No_constitutive_exon_found_in_species
TTAAATAAAGGATATAAAATTTATGATACGATTATTTTGCATGGGCACAGTG	11756	11967	11706	11758	1	GL371013	ACYPI003051	10495	18975	None	7906	364	143876	No_constitutive_exon_found_in_species
TAATTATTATACATATAATTATTGGAACGAAGTTCTTTATGGGGCGTTAGGT	0	221	271	219	-1	GL350926	ACYPI086799	0	1075	None	7906	364	143876	No_constitutive_exon_found_in_species
TGATGACTGAGAATTTGAATAATCTGATGAAATCTGGGAATTGAGCAAAGAT	4291	4705	4241	4293	1	GL351833	ACYPI42629	2135	6117	None	7906	364	143876	No_constitutive_exon_found_in_species
TCATAAAAATTAACAATGTAACTAAAAGTCACTGGCAAAAAACGTGGGAGGA	3951	4269	3901	3953	1	GL351136	ACYPI22498	45	4269	None	7906	364	143876	No_constitutive_exon_found_in_species
TAATGTAGGTAAGGGAAGTTGGCAAAACGGATCCGTAACTTCGGGATAAGGA	3339	3767	3289	3341	1	GL352802	ACYPI38354	495	3767	None	7906	364	143876	No_constitutive_exon_found_in_species
TCCGGGTTAATGAACTTCGCTACCTGCGCTTTTTTATCGTGCGGGTGCAGAT	4338	4527	4288	4340	1	GL351116	ACYPI000898	0	5940	None	7906	364	143876	No_constitutive_exon_found_in_species
ATCGCTCCTCATCTTAGTTCGGATTGCTATTCACCCTGAGAGGGTTATAGCG	1634	2030	1584	1636	1	GL352508	ACYPI37583	0	12751	None	7906	364	143876	No_constitutive_exon_found_in_species
TGCGAATTTGATAAAGTCTTTGCCTCATAAAATTAAATTAATTGGGGTAGCG	6704	7751	6654	6706	1	GL351298	ACYPI005574	0	11521	None	7906	364	143876	No_constitutive_exon_found_in_species
AGTTTTTTTTCTATAAATATCAATAAAGTTTTATCTATTGGGCCAAAAAGTG	8662	8742	8612	8664	1	GL351517	ACYPI008697	3947	8742	None	7906	364	143876	No_constitutive_exon_found_in_species
CTGCCAGTCGCGGTCACGGACCTGACGGTGTCGGACAATGTGGGCGGTAGCA	0	1069	1119	1067	-1	GL351403	ACYPI088919	0	10115	None	7906	364	143876	No_constitutive_exon_found_in_species
AATATGAAAATACTTAAATGAAAAAAGATATCCCACACAAGGGTTGGTAGGA	3996	5250	5300	5248	-1	GL373017	ACYPI080581	3996	5635	None	7906	364	143876	No_constitutive_exon_found_in_species
CAAAGCTTGCATTACAATTAATAGTAAATTAAGTTCATATTGGGAGCCAGAT	941	1518	1568	1516	-1	GL351969	ACYPI29782	0	4835	None	7906	364	143876	No_constitutive_exon_found_in_species
GCCTGGGGGCTTGCACATGAAGATTGATCTTAATGCTGACCTGGGCGAAGGC	3961	4543	4593	4541	-1	GL351871	ACYPI087771	0	8685	None	7906	364	143876	No_constitutive_exon_found_in_species
TAATACCACATCTGTATCATTTTATTATAAATATATTTTCATGGGACAAGTT	2451	2541	2591	2539	-1	GL367224	ACYPI062317	327	5775	None	7906	364	143876	No_constitutive_exon_found_in_species
TACGGGCGACCGGTGGCATTTCATGGGCATCGTTGTGCATGTGGGTGCAGCT	3806	5010	3756	3808	1	GL351970	ACYPI25256	0	8157	None	7906	364	143876	No_constitutive_exon_found_in_species
CGTCCGGCGACATCGGATAACCAGATGTTGACTTTACCACCGGGGGACAGGC	3014	3328	2964	3016	1	GL351689	ACYPI083559	535	7452	None	7906	364	143876	No_constitutive_exon_found_in_species
CATGGTCGGCAAGATCAAACGTTTTGAACTGCGCGATGTTGGGGAGGAAGCG	7278	7667	7228	7280	1	GL351609	ACYPI067186	6705	7667	None	7906	364	143876	No_constitutive_exon_found_in_species
GTTTAATCCCCCCAGCGCACCACATTTTGGGGGGTTGTGGGAGGCCGCAGTC	1651	2170	1601	1653	1	GL357431	ACYPI088893	0	2170	None	7906	364	143876	No_constitutive_exon_found_in_species
CGAAGGGGTGCCACAAATTCGCGTGGCGTTTCGTGGGGTTGAAGTAAAAGCG	6558	7601	6508	6560	1	GL351812	ACYPI061357	40	7601	None	7906	364	143876	No_constitutive_exon_found_in_species
TTGAGAGATAGACTAATAAACAAGGGAGGGTGGTAAGTGTCGGGTGTAAGGA	1456	1656	1406	1458	1	GL351601	ACYPI53731	511	7195	None	7906	364	143876	No_constitutive_exon_found_in_species
CCTCTCCGGCTTCCGAGAAGCGGACGCGGGCGGTCACCGTACGGGCGGAGCG	519	608	658	606	-1	GL351547	ACYPI080052	519	3383	None	7906	364	143876	No_constitutive_exon_found_in_species
GAAATATGATAAATGGATCAAATATGTAAACAACTATTGGGACAGGAAAGAA	2659	3699	3749	3697	-1	GL353827	ACYPI50433	2659	5273	None	7906	364	143876	No_constitutive_exon_found_in_species
GGTTGTTTTCTTTTCCTCCGCTTATTAATATGCTTAAATCCGGCGGGTAGTC	2736	2956	3006	2954	-1	GL351675	ACYPI086755	2736	3305	None	7906	364	143876	No_constitutive_exon_found_in_species
CGGTCTCAAAAATAGTCCAATTACTTTCGTGAGACTCATGGGGGTACCAGGA	5125	5478	5075	5127	1	GL353036	ACYPI086506	1795	6096	None	7906	364	143876	No_constitutive_exon_found_in_species
CATAAGGCTAACCCTGACAACCCTGAACGGCCTGCGGTACTCGGGACAAGGA	477	1206	1256	1204	-1	GL352769	ACYPI48699	477	1446	None	7906	364	143876	No_constitutive_exon_found_in_species
CCTCTCCGGCTTCCGAGAAGCGGACGCGGGCGGTCACCGTACGGGCGGAGCG	363	452	502	450	-1	GL351610	ACYPI083777	363	5486	None	7906	364	143876	No_constitutive_exon_found_in_species
CGCGCGCTACACTGAAGGAATCAGCGTGTTTAACAATCCTGGGCCGACAGGC	1031	1637	1687	1635	-1	GL351803	ACYPI45620	0	5095	None	7906	364	143876	No_constitutive_exon_found_in_species
CCGGGAGGGCCTGACATGGTGCAACGCAACGGTATTCTCGGTGCGGGCAGTA	1051	1610	1001	1053	1	GL353139	ACYPI28694	42	4897	None	7906	364	143876	No_constitutive_exon_found_in_species
CAGTTTGACGCGGATTTATACTAAGCCCAACGTTTAATTCTGGGGAGAAGGA	386	827	877	825	-1	GL353105	ACYPI20429	386	4787	None	7906	364	143876	No_constitutive_exon_found_in_species
AGATCCGGTGAGAACAGCTGGCTAATTTGCACCAGCGAACTGGCGGGTAGAT	4232	4329	4379	4327	-1	GL352468	ACYPI34349	0	4819	None	7906	364	143876	No_constitutive_exon_found_in_species
ATTTCACCAAAGAAAATTTCAATATAAGTTCTAAATGGGAAAACGATTAGAC	2510	2773	2823	2771	-1	GL365817	ACYPI26906	1551	3063	None	7906	364	143876	No_constitutive_exon_found_in_species
GACTCTAACCAAGTAGTCAAATGCTTGGCGCATTATTAGTGCGGGCCAAGGT	607	865	557	609	1	GL352170	ACYPI067593	175	4518	None	7906	364	143876	No_constitutive_exon_found_in_species
CCCGCTGCCCTACCTGCATGACTTCACCGCAAACCTCGCGGGAAAAACAGTC	0	289	339	287	-1	GL352223	ACYPI082362	0	2015	None	7906	364	143876	No_constitutive_exon_found_in_species
GTTTGAACATCGGCACTTTGCTCAGCGCCCCTGGCTGCAGCGGGTTAAAGGA	0	563	613	561	-1	GL354056	ACYPI073576	0	4505	None	7906	364	143876	No_constitutive_exon_found_in_species
AAAGCCAACTATGAAAACAGAGACTTCAGTGATTTATTATTGGGGTATAGGT	3413	3972	3363	3415	1	GL366738	ACYPI40114	2026	3972	None	7906	364	143876	No_constitutive_exon_found_in_species
CCTCTCCGGCTTCCGAGAAGCGGACGCGGGCGGTCACCGTACGGGCGGAGCG	3102	3191	3052	3104	1	GL353948	ACYPI080168	44	3191	None	7906	364	143876	No_constitutive_exon_found_in_species
GGGAATGTTCTGGCTTCGAGAGCTAGTAACTTGCGAAACGGTAACGGGAGTC	866	1230	1280	1228	-1	GL353965	ACYPI067053	0	4239	None	7906	364	143876	No_constitutive_exon_found_in_species
AATTTCGATCTCTGCTTCCACCTTCAGCCATTCACCCGGAACGGGCGCAGGA	3555	3804	3854	3802	-1	GL353551	ACYPI088331	0	4224	None	7906	364	143876	No_constitutive_exon_found_in_species
CCTCTCCGGCTTCCGAGAAGCGGACGCGGGCGGTCACCGTACGGGCGGAGCG	382	471	521	469	-1	GL353821	ACYPI082832	382	4207	None	7906	364	143876	No_constitutive_exon_found_in_species
ACGTTAGCTTGCACCGCAACCTGTTTGGTGACCTGATAACGGGCAAACAGGT	3876	4114	3826	3878	1	GL352180	ACYPI060350	3135	4114	None	7906	364	143876	No_constitutive_exon_found_in_species
CCTCTCCGGCTTCCGAGAAGCGGACGCGGGCGGTCACCGTACGGGCGGAGCG	3496	3585	3446	3498	1	GL353898	ACYPI080763	7	3585	None	7906	364	143876	No_constitutive_exon_found_in_species
ACGTTTAGAGATTAATACATATGGAGTAGGTATTTTTAATGGGCGACGAGGT	454	864	404	456	1	GL352044	ACYPI081600	0	864	None	7906	364	143876	No_constitutive_exon_found_in_species
GGTTGTTTTCTTTTCCTCCGCTTATTAATATGCTTAAATCCGGCGGGTAGTC	3814	4116	3764	3816	1	GL352543	ACYPI082536	3455	4116	None	7906	364	143876	No_constitutive_exon_found_in_species
GCCCGTCGGCCGCTCCGGTGGTGCGAGATTGGCGGTTCGACCGGGGAGAGCC	3381	3413	3331	3383	1	GL352033	ACYPI087208	3132	3413	None	7906	364	143876	No_constitutive_exon_found_in_species
AATAATTAATTTTTGAAAAAATTTCATGTATAATGAAAAGGGATTACAAGAA	454	798	404	456	1	GL353423	ACYPI42229	55	3554	None	7906	364	143876	No_constitutive_exon_found_in_species
AACAGACATAAAAAATAAGTTATAATATTATAGTATAAACAAATTGGGAGGT	600	1035	1085	1033	-1	GL353487	ACYPI064127	0	4004	None	7906	364	143876	No_constitutive_exon_found_in_species
CCTCTCCGGCTTCCGAGAAGCGGACGCGGGCGGTCACCGTACGGGCGGAGCG	3248	3337	3198	3250	1	GL353347	ACYPI082412	2	3337	None	7906	364	143876	No_constitutive_exon_found_in_species
GGCGCGCGCTTGTCACTCACCGTGCAGTTTCAAGCAAGCGCCACGGGAAGGT	1654	3581	3631	3579	-1	GL352147	ACYPI46967	1654	3974	None	7906	364	143876	No_constitutive_exon_found_in_species
AGAGGAAAGGTCATGAAATACGCATTTCCCGATAATTTCTGGTGGGGCAGCG	711	1094	661	713	1	GL353627	ACYPI062048	0	3816	None	7906	364	143876	No_constitutive_exon_found_in_species
AGTAATATTTTATTATATTGATCAAAATTCCATTCAACTTGACTTGGGAGAA	1980	3727	1930	1982	1	GL368168	ACYPI086263	1365	3727	None	7906	364	143876	No_constitutive_exon_found_in_species
AAACGATCGAGACGACTCAAATTATCTAGCGAAACCAATGCCAAGGGTAGTT	2157	2357	2107	2159	1	GL371514	ACYPI084347	13	2357	None	7906	364	143876	No_constitutive_exon_found_in_species
TATTCAACAACAGAATTAGAATGTCTTGCGATAATTTTTGGGTTAAACAGTT	319	908	958	906	-1	GL356492	ACYPI060493	23	1805	None	7906	364	143876	No_constitutive_exon_found_in_species
TAAAAAAAAATTGTGCCTATGTATTTTTATAATTTTTGAATGGGAGTTAGAA	0	63	113	61	-1	GL372894	ACYPI089387	0	1165	None	7906	364	143876	No_constitutive_exon_found_in_species
GGATGCACGCCGCTGATGACCATGGACGTCAATGAACTGCCTGGGAGTAGGC	58	679	729	677	-1	GL356481	ACYPI062181	1	1200	None	7906	364	143876	No_constitutive_exon_found_in_species
AGCTGAGCCCCCCACTGAGAACAGTACGGACACACTGGATGGGATTATAGCT	0	500	550	498	-1	GL362956	ACYPI088576	0	995	None	7906	364	143876	No_constitutive_exon_found_in_species
GCAAAATAGAAATTACTGCTGAACAATGATTGTTTATTTTGGGGCTATAGAG	426	1120	376	428	1	GL361460	ACYPI070944	0	1120	None	7906	364	143876	No_constitutive_exon_found_in_species
ACACATAGATACAACCACACATATGTACAAATGAAACAACACTAGGGGAGAC	391	1085	341	393	1	GL363388	ACYPI062728	0	1085	None	7906	364	143876	No_constitutive_exon_found_in_species
CAAGACGGGTTACGTTGTAAACTTGCTAACAAATCTGGCCCGGGTCGAAGCT	420	738	370	422	1	GL357122	ACYPI069758	0	738	None	7906	364	143876	No_constitutive_exon_found_in_species
