# Supplementary material for: Widespread Separation of the Polypyrimidine Tract From 3′ AG by G Tracts in Association With Alternative Exons in Metazoa and Plants
Source: Front Genet. 2019 Jan 14;9:741. doi: 10.3389/fgene.2018.00741 (PMC6339879; doi:10.3389/fgene.2018.00741)
Supplement: DATA FILE S2 — Sequences of REPAG 3′ SS from each species of metazoa, plants and protists. [file Data_Sheet_2.zip › Supplementary data 2/Metazoa_Release38_rhodnius_prolixus.txt]

REPA_GGG_Sequence	Exon_Start	Exon_End	Pos_-50	Pos_+2	Strand	Chromosome	GeneID	Gene_Start	Gene_End	Gene_Name	Number_of_REPAs	Number_of_REPAs_has_GGG	Number_of_Intron(Intra_genic_Region)	Upstream_Constitutive_Exon
TATTTCACATCTTGCCGGATTGAATCGTGCAACAGCCGATGGGAATCTAGCA	3245582	3246160	3246210	3246158	-1	KQ034056	RPRC003292	3245582	3246761	None	4449	290	73875	No_or_no_constitutive_exon
TTTAAGCAATAGTACAATCGATGGTAGTACATTAGGTGGGGATGCTGGAGCC	5641160	5641759	5641110	5641162	1	KQ034056	RPRC014259	5579713	5658436	None	4449	290	73875	No_or_no_constitutive_exon
TTGAATTCTGATTCTTATTATATCATACGTTGAATCGAAATGTGGGAAAGAA	7198230	7198255	7198180	7198232	1	KQ034056	RPRC012227	7180714	7201047	None	4449	290	73875	No_or_no_constitutive_exon
GAAGGTGGAGATTGCTTAATCAATGAACATCATTCTAAATGAGCCGGGAGTG	9352226	9352270	9352320	9352268	-1	KQ034056	RPRC013633	9343817	9396423	None	4449	290	73875	No_or_no_constitutive_exon
TCATCTAATAATACAAAAATAGTGCCTATTAAATTTTTAGGGTGTGGAAGAT	11091338	11091490	11091288	11091340	1	KQ034056	RPRC008889	11067407	11109887	None	4449	290	73875	No_or_no_constitutive_exon
TGCCCCTGCTAATGTTTGGTCATTAGCAGTTGTGCTTTGGGAAATAGCAGAA	11382465	11382577	11382627	11382575	-1	KQ034056	RPRC009033	11377158	11384053	None	4449	290	73875	No_or_no_constitutive_exon
AGATGTCTCCTTATAAGTTCACTTAATTAAAACGCTTATTTCATAGGGAGGT	12650719	12650921	12650971	12650919	-1	KQ034056	RPRC010304	12646085	12670103	None	4449	290	73875	No_or_no_constitutive_exon
TTATTATAAATTAATTAATTTTACTTTTTTTTTTTTTTTAGACGGGCCAGCC	2248810	2249341	2248760	2248812	1	KQ034057	RPRC008565	2245753	2249341	None	4449	290	73875	No_or_no_constitutive_exon
TTTTTTAAAATGTATTTATTCTTTTTTTTTTCGTTGTGGGGATGGAAAAGGT	3589924	3590078	3589874	3589926	1	KQ034057	RPRC005792	3578431	3617353	None	4449	290	73875	No_or_no_constitutive_exon
TACAGGTGGGAGTGCCGGTGGTGGAAGCGGTTCTACACCTAGCTTGGGAGGG	3613660	3613811	3613610	3613662	1	KQ034057	RPRC005792	3578431	3617353	None	4449	290	73875	No_or_no_constitutive_exon
AGCTGTTGCACACTTTGCAGTTCTGACCACTGTTTGTCCCCGAGAGGGAGCT	4480072	4480135	4480022	4480074	1	KQ034057	RPRC003552	4474951	4492567	None	4449	290	73875	No_or_no_constitutive_exon
TAAATTGACTGATAGTAATAGTCATGCACAACCTGATGTAGGGGCGCAAGAT	6607831	6608926	6608976	6608924	-1	KQ034057	RPRC006609	6605630	6610493	None	4449	290	73875	No_or_no_constitutive_exon
AAATTAAGTAATTCGGTTTTATTTATTTGTTTTTAAACTAGTTGGGAGAGAT	7035288	7035438	7035488	7035436	-1	KQ034058	RPRC002695	7031307	7052737	None	4449	290	73875	No_or_no_constitutive_exon
ATTGTAGAAACTATTCACCAGAATTTTCTTTGTTAAGCAGGGGGAGCAAGAA	885593	885824	885874	885822	-1	KQ034059	RPRC013827	879879	891926	None	4449	290	73875	No_or_no_constitutive_exon
TCTAACGTTCTGCCCAGGGATGTTGGGGAGGCGGCGGTGGGGGCGGCAAGCC	985532	985721	985771	985719	-1	KQ034059	RPRC009683	984292	998694	None	4449	290	73875	No_or_no_constitutive_exon
CAGCGTAGTCGGGGGAGGTGGAGGTGTTTTGGGTGGAGGAGGGTGCGGAGCC	1919455	1919508	1919558	1919506	-1	KQ034059	RPRC012069	1904304	1952493	None	4449	290	73875	No_or_no_constitutive_exon
CGGTACAAGAATTATCATTATGTATTGAATCTTTATTTTATTTAGGGAAGTT	3549167	3549294	3549344	3549292	-1	KQ034059	RPRC003491	3546956	3557134	None	4449	290	73875	No_or_no_constitutive_exon
ATAATCATGACATAAAATTGAAATATTTTCTATTTTCAGAACGATGGGAGCA	3994453	3994573	3994403	3994455	1	KQ034059	RPRC003743	3983199	4016555	None	4449	290	73875	No_or_no_constitutive_exon
ATACTGAGTAAGCGTGGAGAGGGCTTTCATCTAGTCTAGGGTGCTGGGAGAC	946061	946104	946011	946063	1	KQ034061	RPRC015417	943944	953920	None	4449	290	73875	No_or_no_constitutive_exon
AGGAATGTGGTGATTTATATATTATAGATTATAACAATTAAGGGTTAAAGTT	344786	344826	344736	344788	1	KQ034062	RPRC003784	323404	362678	None	4449	290	73875	No_or_no_constitutive_exon
AGGAAGATTAGGTAAAGATTGTGACTTTAAGAAGGGGGCTTGATAAGAAGAC	345071	345144	345021	345073	1	KQ034062	RPRC003784	323404	362678	None	4449	290	73875	No_or_no_constitutive_exon
GATGCTGTACTTAAAAATTTACTCTTATTGAACGTTTCAGTTGGGTGGAGTA	454581	454753	454531	454583	1	KQ034062	RPRC003796	449668	457707	None	4449	290	73875	No_or_no_constitutive_exon
ACAGGCGAGACCAGCAGACAAATGAAGGTTTTGTCATTACAACTTGGGAGGG	1374327	1374416	1374277	1374329	1	KQ034062	RPRC001826	1370461	1381410	Ir21a	4449	290	73875	No_or_no_constitutive_exon
CTTGAATTTGGTGCATTTGAAAATTTAGGTCATTTTTTATGGGTATACAGAC	1013484	1013501	1013434	1013486	1	KQ034064	RPRC003903	878066	1041617	None	4449	290	73875	No_or_no_constitutive_exon
ACAAAATTTTTTTATTTCAGGACGAACGTAGTCCATACACAATTGGGTAGAT	1130854	1131049	1131099	1131047	-1	KQ034064	RPRC004932	1129879	1132025	None	4449	290	73875	No_or_no_constitutive_exon
CCTTAAGTTCCTTCTGCTCTACTTGAAAATTCGGCCCGGTTTAGGGAAAGGG	1353294	1353345	1353244	1353296	1	KQ034065	RPRC008266	1348209	1358868	None	4449	290	73875	No_or_no_constitutive_exon
CTATGACGTGTGTGGTATGTAAGTCTCAAAATAATGAATGGGGGTTGCAGAC	1734551	1734705	1734501	1734553	1	KQ034065	RPRC008224	1701876	1738029	None	4449	290	73875	No_or_no_constitutive_exon
TGTATAGACTGTGTAGTGGAGAGCGGAGTGAACCCGCTTGTGGGGGCTAGGA	1957859	1957951	1957809	1957861	1	KQ034065	RPRC009627	1942362	1963178	None	4449	290	73875	No_or_no_constitutive_exon
ATCTTCAGAATTTTAATTCTTTGGTTGATTACAGAATGGGTAAGTAGGAGTG	2445478	2445581	2445428	2445480	1	KQ034065	RPRC009584	2414690	2445581	None	4449	290	73875	No_or_no_constitutive_exon
TAAATTTTTTATTGAAATAATGATATTACGCACTTCAGGAGGGGGAATAGCT	2977253	2977401	2977451	2977399	-1	KQ034065	RPRC012156	2957802	2994033	None	4449	290	73875	No_or_no_constitutive_exon
GCTTGCGGTCGCCTATTTTGACACACTGTTGCAGCAGCAAGTTGGGCGAGGA	3222980	3223124	3223174	3223122	-1	KQ034065	RPRC012152	3212596	3237564	None	4449	290	73875	No_or_no_constitutive_exon
CGGATGTTAACAAAGTAGCGAATAATACTGCGCCAGGGGTAGCTGGACAGGC	3490870	3491011	3490820	3490872	1	KQ034065	RPRC012139	3490750	3505044	None	4449	290	73875	No_or_no_constitutive_exon
TTAACTGTTAGAATTGGAAATAGGTCAGCATGTTTTTCAGGAGGGGTTAGCT	3493863	3493938	3493813	3493865	1	KQ034065	RPRC012139	3490750	3505044	None	4449	290	73875	No_or_no_constitutive_exon
TTGATTGTACTCTCAAATATTTCCCATTATAATAATAACAATAAGGGAAGAT	821193	821211	821143	821195	1	KQ034066	RPRC005943	815619	824367	None	4449	290	73875	No_or_no_constitutive_exon
ACAAGATCTAATTTGTCAAATTTCAATTACAGGGGGAACCAGGGCCACAGGG	1663199	1663289	1663149	1663201	1	KQ034066	RPRC011862	1659700	1676093	None	4449	290	73875	No_or_no_constitutive_exon
TGTAGAAGATTTTAAAAAATGATGTTTTGTTTTAGATGTGAATCTGGGAGAA	1626439	1626588	1626389	1626441	1	KQ034067	RPRC012654	1622019	1644486	None	4449	290	73875	No_or_no_constitutive_exon
ATTCATCTTAAGTAATGCAGGGCTCTTCTACTAAAAAATAACAAAGGGAGAG	1863004	1863019	1863069	1863017	-1	KQ034067	RPRC012397	1855912	1870015	None	4449	290	73875	No_or_no_constitutive_exon
AATTTTTCGACCAATTTGTCGACTTCCCTCATGATTTTCTCAGCTGGGAGAA	3383162	3383251	3383301	3383249	-1	KQ034067	RPRC012743	3380130	3387439	None	4449	290	73875	No_or_no_constitutive_exon
ACAGTTTATAAGTGGTTTCAAAATTTTCGTAGTGGCCATATGGGCACAAGTG	1241445	1241836	1241886	1241834	-1	KQ034068	RPRC000586	1241445	1251682	InaE-2	4449	290	73875	No_or_no_constitutive_exon
AAGTTTGAAGTTTACTAAAAGAATCTGTATTTATTTCTTTTATGGGACAGCA	2155274	2155461	2155224	2155276	1	KQ034068	RPRC002377	2100018	2157723	bmp1	4449	290	73875	No_or_no_constitutive_exon
CTTTTTGAGTTTTTTTTTTCATATAAAATTTATTATTTTCGGGTAATTAGGC	2646836	2646989	2647039	2646987	-1	KQ034069	RPRC014494	2644296	2656758	None	4449	290	73875	No_or_no_constitutive_exon
TTTATCCCATAGTAGTCGGGAATCCATTTGTACACCAAGGGTGCAAGAAGTT	2315927	2315945	2315995	2315943	-1	KQ034070	RPRC014839	2248808	2317412	None	4449	290	73875	No_or_no_constitutive_exon
GGGCTTCGAAATGTGTTAAGTCTGCGGCCATTATTAACTTATGGGTGCAGAG	1589131	1589330	1589380	1589328	-1	KQ034072	RPRC001780	1589131	1591833	None	4449	290	73875	No_or_no_constitutive_exon
TTTTTAATAAAAAAAATAAATGATACTAATAAATTCTTTTAGGGCTAAAGAA	14321	14428	14271	14323	1	KQ034073	RPRC005048	12989	17748	None	4449	290	73875	No_or_no_constitutive_exon
TTGTTAATTAATTCTATTTTTAGCTTGCTGAATCACAAGGGATGCTAGAGAA	2663279	2663529	2663579	2663527	-1	KQ034073	RPRC005722	2652133	2664612	None	4449	290	73875	No_or_no_constitutive_exon
AGCTCACTAATTTTCAATAATTTTATTCGATAAACAATTTTCAGGGTAAGAG	148849	148971	148799	148851	1	KQ034074	RPRC015265	142660	154954	None	4449	290	73875	No_or_no_constitutive_exon
TTAAAGCGTTCTTATAGTCGTTCTGGAGAAAACTCTTAATGGGTGTACAGGT	288304	288616	288666	288614	-1	KQ034074	RPRC001661	283770	304194	None	4449	290	73875	No_or_no_constitutive_exon
AGATAATTTTGTATTATTTTTTGCAGGAAGAAAATGGGGACGGTGAAGAGAA	991407	991789	991839	991787	-1	KQ034075	RPRC014187	981432	994294	None	4449	290	73875	No_or_no_constitutive_exon
AGGAATAGTTTAAGAGTGAAGTAATAACTAAATGAATTTCTGGGCTGAAGGA	1457291	1457449	1457241	1457293	1	KQ034075	RPRC014223	1454864	1462636	None	4449	290	73875	No_or_no_constitutive_exon
TGTTGGGTGATAATATTTTGTTTTTTCTTCAGGAGATTCCGGGAATGTAGCC	1564301	1564451	1564251	1564303	1	KQ034075	RPRC014230	1559630	1571075	None	4449	290	73875	No_or_no_constitutive_exon
TATCTTTGAATAAAAAGTTTTTGAGTTGAACAGTTTGGGGAGAGAGAAAGAA	1907908	1907949	1907999	1907947	-1	KQ034075	RPRC005442	1901943	1908922	None	4449	290	73875	No_or_no_constitutive_exon
ATTGTGTATTGTTAACTGAGGTGGATATTGTTGATTATTTGGTTGGGTAGAT	1019838	1019977	1020027	1019975	-1	KQ034076	RPRC006312	1007536	1021537	None	4449	290	73875	No_or_no_constitutive_exon
GTTGTGCTTAGGCGCCCCGAGCAGATACTCCGGCCCGGGGGGTATGGGAGGA	1013040	1013273	1013323	1013271	-1	KQ034076	RPRC006312	1007536	1021537	None	4449	290	73875	No_or_no_constitutive_exon
TGGACTTGCTGCTAAATAGAACCATGTGAAATGAGTTTTTAGGGTATCAGGT	2310457	2310502	2310407	2310459	1	KQ034079	RPRC010561	2303667	2317964	None	4449	290	73875	No_or_no_constitutive_exon
AGTTTTTTTTTTGTTTTATATTATGTTAAAAATACTGGGTTGAGTATAAGGT	2364755	2364792	2364705	2364757	1	KQ034079	RPRC011040	2353126	2369797	None	4449	290	73875	No_or_no_constitutive_exon
CTGAATCTTCAACTAATGCAAAAAAGAAATCTAAAAAGAAAAAGGGAAAGTC	2585256	2585428	2585206	2585258	1	KQ034079	RPRC010799	2508924	2639395	None	4449	290	73875	No_or_no_constitutive_exon
TTGGTCAGTTCATAAATGCTTATTTTATTCATTTCCATGTTCACAGGGAGTT	2602804	2603133	2602754	2602806	1	KQ034079	RPRC010799	2508924	2639395	None	4449	290	73875	No_or_no_constitutive_exon
TCTAAAGTGGCTCCTACTTTTATTTTCTGTTTATTTAGGAGTGGGAGGAGAA	2625434	2625652	2625384	2625436	1	KQ034079	RPRC010799	2508924	2639395	None	4449	290	73875	No_or_no_constitutive_exon
TATTTAATAAAATAATCAGTATTGTCTAGATGAACTTTATGGGTTAGTAGAG	298695	298911	298961	298909	-1	KQ034080	RPRC006855	295012	301084	None	4449	290	73875	No_or_no_constitutive_exon
TGATTGTCCGCATCAGAATTGCCTTCAGGCCACTGGTGCTAAGCCGGGAGGC	1493301	1496048	1493251	1493303	1	KQ034082	RPRC011736	1492340	1497545	None	4449	290	73875	No_or_no_constitutive_exon
CATCGTATTAGAAAATAAAAATATAATATGTCCTATTTTTTGGGGGGCAGAA	491977	492050	492100	492048	-1	KQ034083	RPRC004769	489388	497703	CYP4D	4449	290	73875	No_or_no_constitutive_exon
TTGAAAAACCAAAAAAGAACATCCTAAAAGCCTCCAAAGTCACAGGGCAGGT	2224820	2224879	2224929	2224877	-1	KQ034087	RPRC015233	2214377	2229915	None	4449	290	73875	No_or_no_constitutive_exon
ATTTTGAATTTGACGTAATTTTTCATTTAAACTGTTCCAGGGTAAAGGAGAA	2223506	2224370	2224420	2224368	-1	KQ034087	RPRC015233	2214377	2229915	None	4449	290	73875	No_or_no_constitutive_exon
TTAAATTATTCAATCTTCAGCTGATTCCGAACTCTAAGGCTGAAGGGAAGGT	1182984	1183155	1183205	1183153	-1	KQ034088	RPRC013935	1172103	1258589	None	4449	290	73875	No_or_no_constitutive_exon
CAAACAAATTTCAGGCAACACTTACGGGAAAAGAAACTGTAGGGCCGAAGAT	1459461	1459672	1459722	1459670	-1	KQ034091	RPRC009494	1436382	1462002	None	4449	290	73875	No_or_no_constitutive_exon
TTACACTCAGTGACCCTGATATTATGTTTATGTTCAATAATGGGTTAAAGTC	905593	905790	905543	905595	1	KQ034092	RPRC008826	900521	916410	None	4449	290	73875	No_or_no_constitutive_exon
ATTTCGTTTATGACAAATTTTTTGTCATGTAAGACCGGGCAGTAAATTAGCT	2316427	2316490	2316540	2316488	-1	KQ034094	RPRC006659	2314547	2322363	None	4449	290	73875	No_or_no_constitutive_exon
TCATAATTAACAAAATGAATTTTGTATCCTTATCCTTGTTAACAGGGAAGTT	2061289	2061492	2061239	2061291	1	KQ034095	RPRC002781	2059360	2065680	None	4449	290	73875	No_or_no_constitutive_exon
TGGCGGCGGAGGAGGAGGTGGTGGCGGCGGCGGCGGTAATATGGGACGAGGA	2117055	2117343	2117005	2117057	1	KQ034095	RPRC002774	2116712	2117537	None	4449	290	73875	No_or_no_constitutive_exon
TACCAATTTCTGTTGAGATAATGGTCGTATAATTTTTATTTTAGGGATAGAT	438460	438621	438410	438462	1	KQ034097	RPRC013452	431942	442557	None	4449	290	73875	No_or_no_constitutive_exon
GGGGAAAACAACCTTGAGTTAAAAAGAATTCAGTATGGTGGGGAATGTAGCC	873136	873205	873086	873138	1	KQ034097	RPRC013382	861774	884260	None	4449	290	73875	No_or_no_constitutive_exon
TTACAAGGTGATATAAAAGACGTGTCAGACGACAAAGAGGGCTATGGGAGTG	877671	877757	877621	877673	1	KQ034097	RPRC013382	861774	884260	None	4449	290	73875	No_or_no_constitutive_exon
AATTGAGCAAATCAGTGAAAGATTGATTGATATAGTGTTCAGGTTGGGAGAT	621020	621044	621094	621042	-1	KQ034098	RPRC013135	614634	621553	None	4449	290	73875	No_or_no_constitutive_exon
TTGTCTAACAGTAAATCTATTAATTTCTTTTCTAGGCACACTGGGGGCAGAA	984003	984195	984245	984193	-1	KQ034098	RPRC010255	971864	1009621	None	4449	290	73875	No_or_no_constitutive_exon
AATTCTTGTATAATAGGCAACTTCTAGGAAAGGGTTGTTAGGGTAACTAGCC	1712787	1712905	1712737	1712789	1	KQ034098	RPRC010103	1711995	1718087	None	4449	290	73875	No_or_no_constitutive_exon
ATCTGGATTTACAGGAAATATTCGTGTTGAGATAAGGGTGCTCAAGAAAGTA	1119126	1119148	1119198	1119146	-1	KQ034099	RPRC004735	1094125	1123676	None	4449	290	73875	No_or_no_constitutive_exon
CCTTTAATAATGTGGTTTATATCGTATAATTATTTTGTATTTTAGGGAAGCT	1485383	1485477	1485527	1485475	-1	KQ034100	RPRC013527	1477484	1488025	None	4449	290	73875	No_or_no_constitutive_exon
ATGCTGCAATTAATGCAATCTGTAAAATACTTTGGAGGGTCGGTGAAAAGAA	1061500	1061584	1061634	1061582	-1	KQ034102	RPRC007674	1058204	1063138	None	4449	290	73875	No_or_no_constitutive_exon
CCTTATGGAGAAAATAAATGTGAAGCTAAGACTCCTGTTGGAATGGGTAGGA	663786	663948	663998	663946	-1	KQ034103	RPRC012260	647879	677804	None	4449	290	73875	No_or_no_constitutive_exon
CATTGCACTGATCTAGGTGATTTTACAAAGTTGAAGGGTCAGAAGGTCAGAA	1224998	1225021	1225071	1225019	-1	KQ034103	RPRC015094	1207178	1230626	None	4449	290	73875	No_or_no_constitutive_exon
AGTTGCTCCATTGTGATGCTAAAAGTTACATCATGAAAAGATGTAGGGAGAG	1224650	1224762	1224812	1224760	-1	KQ034103	RPRC015094	1207178	1230626	None	4449	290	73875	No_or_no_constitutive_exon
CTTTGTTGGAAGATTAAGATATTTCCTTAACAGTCGCACTTAATGGGTAGTA	1110922	1111052	1111102	1111050	-1	KQ034105	RPRC013482	1049426	1114960	None	4449	290	73875	No_or_no_constitutive_exon
AAAATATTTTTTTTTAATTATTTTTTTTGTCATATTTTTTAGGGACGGAGCT	223745	223888	223695	223747	1	KQ034106	RPRC013448	218004	231608	None	4449	290	73875	No_or_no_constitutive_exon
CTATCCATGATTTTTTTTATTTTTTCAGAAAACAAGGGAAACAAAAGCAGAA	1350411	1350892	1350361	1350413	1	KQ034106	RPRC008509	1349201	1352955	None	4449	290	73875	No_or_no_constitutive_exon
ATTGATTGTTTACTGCTTTAATGTTAAATTCTTTTTTCAGGGATTGACAGCA	1640112	1640239	1640062	1640114	1	KQ034106	RPRC003657	1631104	1645217	None	4449	290	73875	No_or_no_constitutive_exon
GTGATTAGTGCAAAGGATCAAACGATTAGTCCAAAGGGTCAAATGATTAGTG	1599015	1599448	1598965	1599017	1	KQ034110	RPRC011353	1588518	1599815	None	4449	290	73875	No_or_no_constitutive_exon
ATGTACAGAACATGCTTGAAGTAATAGAGATTAAAGGTGAGGGCGGGGAGTG	749854	749918	749968	749916	-1	KQ034111	RPRC010306	738479	755250	Corin	4449	290	73875	No_or_no_constitutive_exon
GAAATCTACATTACCTTCAGATAAATGTCTATAATTTTCAGTGTGGGTAGTA	1513176	1513272	1513322	1513270	-1	KQ034111	RPRC008697	1513176	1516264	None	4449	290	73875	No_or_no_constitutive_exon
TAAAAAACTTACGTCTGTTTTTGTTTCATAGGTCATGTAAACGGGAAAAGTT	1570550	1570635	1570685	1570633	-1	KQ034111	RPRC008737	1570550	1574591	None	4449	290	73875	No_or_no_constitutive_exon
AATATAAACATTTTGTTTTTAATCAACACTAATTGAATTTGGGGCTCAAGGA	706085	706331	706381	706329	-1	KQ034112	RPRC001596	705292	709962	None	4449	290	73875	No_or_no_constitutive_exon
CGCTTTTATAGAGATTATTAAAAGAAGCACAATTTGGAAAAGGGCGTCAGTC	1401951	1401988	1401901	1401953	1	KQ034112	RPRC003117	1367076	1451990	None	4449	290	73875	No_or_no_constitutive_exon
TGTCAAGTGCCAAATGTGTCAAATGGATGCAACATTTATGGGCAAGTGAGCC	827965	828067	828117	828065	-1	KQ034114	RPRC008329	825478	838670	None	4449	290	73875	No_or_no_constitutive_exon
AGATAACTTTATTAGAGGCACGGGTGTAATTGGCAGTTCATTTGGGAAAGAT	1449987	1450135	1449937	1449989	1	KQ034114	RPRC013647	1438468	1452018	None	4449	290	73875	No_or_no_constitutive_exon
TTCCTTTAAACTACGATCGCCATTATTGATTTTAGGTGGGACGAGAAAAGTA	1757708	1758002	1757658	1757710	1	KQ034114	RPRC004535	1744931	1776904	None	4449	290	73875	No_or_no_constitutive_exon
TTGCCAAGATTTTTTATTCATTAAAAGGCTGTTCTGCTTTCAGGGTGGAGTG	1770615	1770799	1770565	1770617	1	KQ034114	RPRC004535	1744931	1776904	None	4449	290	73875	No_or_no_constitutive_exon
TAGTTGGTGTGAACCAAGTCTAGAACGTTGATCATATACTAGGGTTACAGGT	1810339	1810483	1810289	1810341	1	KQ034114	RPRC004042	1808191	1811546	None	4449	290	73875	No_or_no_constitutive_exon
AAGTGCTTCTAAAGACAAGAAAGAGGATGGTCACAAGACCAGTCTGGGAGAT	1836667	1836753	1836803	1836751	-1	KQ034114	RPRC004388	1817848	1859501	None	4449	290	73875	No_or_no_constitutive_exon
TGTGTATTTGAAAGACGTATTTTTTTAATATAAATTTTGGGAAATGCCAGAT	690232	690370	690182	690234	1	KQ034117	RPRC004962	689975	696027	None	4449	290	73875	No_or_no_constitutive_exon
TTATTTAGTTATACTATTACTACAACTAGACATCACGTATGCGGGAATAGAC	776151	776226	776101	776153	1	KQ034117	RPRC004886	764502	791993	None	4449	290	73875	No_or_no_constitutive_exon
TGTGTATGGGTGACTTATTCTCTTTGTGATTGGTGTGGTCGGGACCGCAGCC	1304883	1304977	1305027	1304975	-1	KQ034117	RPRC013587	1270853	1311283	None	4449	290	73875	No_or_no_constitutive_exon
AATTCTTTTCTTTACTTTTTTGTTTTTAGGTTGATTGGGCAATATCAGAGGC	247413	247470	247520	247468	-1	KQ034118	RPRC010606	247413	333043	None	4449	290	73875	No_or_no_constitutive_exon
GAAGTCATGTAAACAGAATCATTTAAGAAATTTACATTTATTTGGGAGAGGT	425686	425796	425636	425688	1	KQ034120	RPRC003202	425526	427483	None	4449	290	73875	No_or_no_constitutive_exon
TGAAGGGTGGAGGGCAACAGCAACAACAAGGAAGGGGCTGGGGTCAGCAGCA	1494041	1494270	1494320	1494268	-1	KQ034120	RPRC011380	1492135	1501886	None	4449	290	73875	No_or_no_constitutive_exon
TTTAATGAATCCGTATTGTGAGTTTAATAAGTAAATTATGAGGGGAACAGGG	1840643	1840647	1840697	1840645	-1	KQ034121	RPRC011301	1835463	1851556	None	4449	290	73875	No_or_no_constitutive_exon
TATATTTTTAATTTGATTACGTTTTCCATTTTTATATGTGGGGCTGACAGAA	1546820	1546847	1546770	1546822	1	KQ034127	RPRC013443	1534571	1562848	None	4449	290	73875	No_or_no_constitutive_exon
CTGACGTTTTAATTTATTTTGTTGTTTTTTTTTTTTATTTAAAGGGTAAGCT	913192	913312	913362	913310	-1	KQ034130	RPRC002660	903499	922428	None	4449	290	73875	No_or_no_constitutive_exon
CCTGCGTAACAATGACGATGGTGCAGTGGGTTCCGGCGGGGTAGGAGGAGGT	1403175	1403456	1403506	1403454	-1	KQ034131	RPRC005572	1393646	1403607	None	4449	290	73875	No_or_no_constitutive_exon
AAAAAGGAAAAATCATAATTTTTGATGAATTTCAGGCAATCAGGGGCTAGTG	824081	824112	824162	824110	-1	KQ034132	RPRC005609	815313	835830	None	4449	290	73875	No_or_no_constitutive_exon
AGGTAAGATTAATTTATTTATTTTTGTAGGCAAAATTCGGCACGGGTAAGCC	83400	83536	83586	83534	-1	KQ034133	RPRC004198	81694	91066	None	4449	290	73875	No_or_no_constitutive_exon
TATTTTCTATGATTAATTAATCTTTTTAATAAATTCTCTTCTGCAGGGAGAT	1335486	1335628	1335678	1335626	-1	KQ034133	RPRC007564	1320388	1336753	na	4449	290	73875	No_or_no_constitutive_exon
GTATAACCTGCTACAAGGTATAACCTGCTGGATTTATTTTGGCGGGAAAGAA	1666548	1666679	1666498	1666550	1	KQ034135	RPRC008949	1647752	1669934	None	4449	290	73875	No_or_no_constitutive_exon
CATAGTATATTAAGTTTGATGCCAAGAGTAAATCAGCAATTTGGGTAAAGTC	1705099	1705245	1705049	1705101	1	KQ034135	RPRC008996	1698659	1706164	None	4449	290	73875	No_or_no_constitutive_exon
AGTATTAATGATAACCTTTATTTTGTTGTTATTATTTTAGGCGGTGGGAGCC	1109848	1110059	1109798	1109850	1	KQ034137	RPRC005876	1088190	1111896	None	4449	290	73875	No_or_no_constitutive_exon
TCTGATTATATGAATAGTATATAAAAACCGCAGTACAATATGCCAGGGAGTA	1653613	1653644	1653563	1653615	1	KQ034137	RPRC005710	1647823	1666289	None	4449	290	73875	No_or_no_constitutive_exon
TTAGAACTTTTAATTTTCTTGTTTTAACAAATCTTTCTTTGATGGGACAGAA	1571883	1572068	1572118	1572066	-1	KQ034138	RPRC005080	1571883	1575069	None	4449	290	73875	No_or_no_constitutive_exon
ATGGCGGCCGATTGAAGAAGACGTCGTACATATGTTCAATCGGGGACCAGCA	323854	324066	323804	323856	1	KQ034141	RPRC005984	321629	326564	None	4449	290	73875	No_or_no_constitutive_exon
AAGAATATTACATTAACCATTTGCATTTTGATTTGCAGGAGGGAACTAAGAA	492475	492574	492624	492572	-1	KQ034142	RPRC006980	491282	504314	None	4449	290	73875	No_or_no_constitutive_exon
CCGGAAGAAGTTTTGAAAAAAATTGAGAAAAAAAGTATTCCTTGGGAAAGGT	25431	25444	25494	25442	-1	KQ034143	RPRC004934	18106	40292	None	4449	290	73875	No_or_no_constitutive_exon
CTGACCAATTCGTTATTCCTTTCTAAACTGTAGTTCTTTTAACTGGGAAGAC	915841	916159	916209	916157	-1	KQ034145	RPRC005395	914663	919834	None	4449	290	73875	No_or_no_constitutive_exon
GAAGAGGAAGGTTACGTTTGTGTTACAAGTTGAATTTCAATTGGGAACAGAT	1455196	1455244	1455146	1455198	1	KQ034148	RPRC009399	1454155	1455244	None	4449	290	73875	No_or_no_constitutive_exon
TGCATAGCTAGATCACCTATCTGATTAGTTCTAGGACAAAATGGGATAAGTA	1175482	1175539	1175589	1175537	-1	KQ034149	RPRC002302	1168033	1196358	None	4449	290	73875	No_or_no_constitutive_exon
GTATATGAGGTTGACCAGAGGTGCAACAGCCACAGCAGAACAGGGAGCAGTA	311067	311225	311017	311069	1	KQ034150	RPRC009615	305179	315392	None	4449	290	73875	No_or_no_constitutive_exon
CCTCACGGTTCCGCAGCCACAAAACACTTATTGTGCCTTAGGGTAGTCAGAT	1191177	1191248	1191298	1191246	-1	KQ034152	RPRC000236	1191177	1313105	Pdp1	4449	290	73875	No_or_no_constitutive_exon
GACAATCGATTGCGGGGAGTGCCTCTTTACAAAACTTTTTCTGGGTGGAGCG	276831	276855	276905	276853	-1	KQ034154	RPRC015376	275218	278639	None	4449	290	73875	No_or_no_constitutive_exon
CACTTGTCAGATAAATAATATGTTAAAATTTAATGTTAACTTGGGAATAGAA	23029	23225	22979	23031	1	KQ034156	RPRC007116	19747	25525	None	4449	290	73875	No_or_no_constitutive_exon
TTCTTGACATTCCTTTTTATATTATTTTTTCTAACCATTTTCAGGGAGAGGC	239517	239645	239695	239643	-1	KQ034157	RPRC006843	239517	243934	None	4449	290	73875	No_or_no_constitutive_exon
TGTTTACAGATTTCATTTTTGTTTTTCTTTACTTTTTTTTAAGGGTCCAGTA	707645	707968	708018	707966	-1	KQ034157	RPRC006477	707645	710473	None	4449	290	73875	No_or_no_constitutive_exon
TTATGACAAAAAAATGCGCGTGGGTAATATACAAAAAAAAGTGCGGGAAGAC	864182	864230	864280	864228	-1	KQ034158	RPRC008004	862633	873619	None	4449	290	73875	No_or_no_constitutive_exon
ATATTTTTCAGCAAAACTCAATTAAGGAACTTCTGGGGAAAAGAACGTAGGA	992995	993126	992945	992997	1	KQ034158	RPRC007871	981769	1012388	None	4449	290	73875	No_or_no_constitutive_exon
GTCTGTGACAGGTTTTAAAAATAAGTGCATACTCTATGTGTGGGAACTAGGA	1547676	1547680	1547730	1547678	-1	KQ034158	RPRC011967	1544648	1549638	None	4449	290	73875	No_or_no_constitutive_exon
AATAGATGCATTTTTTATATTGAGATGTTTCAGGTACCAACTGGGGGAAGAG	579140	579179	579229	579177	-1	KQ034161	RPRC009212	566405	583958	None	4449	290	73875	No_or_no_constitutive_exon
AAAAGAATAAATAGTTAATTATCTTTTTGATGGAATGTTTGGGATTATAGCC	578055	578164	578214	578162	-1	KQ034161	RPRC009212	566405	583958	None	4449	290	73875	No_or_no_constitutive_exon
AGGAAAAAAAGATAAATCTAACTAATTTAACTAATATTTTAAATGGGCAGGA	964386	965952	966002	965950	-1	KQ034163	RPRC007795	962066	969705	None	4449	290	73875	No_or_no_constitutive_exon
AAAAATCTGGAAATAATATAAAAGTTAATTTAAGGAGAGCATGCTGGGAGAC	1064691	1064780	1064830	1064778	-1	KQ034163	RPRC007791	1058003	1070106	None	4449	290	73875	No_or_no_constitutive_exon
TTGTTGTTAAATATTTGATTTATTTATTTATTTTTTTTATCTCAGGGGAGAG	1280632	1280826	1280876	1280824	-1	KQ034163	RPRC007783	1280632	1287426	None	4449	290	73875	No_or_no_constitutive_exon
GTATTGTTATAATAATGTTTTTATTTTTAAGGAATAATACCAAAGGGGAGAG	364562	364712	364512	364564	1	KQ034165	RPRC009595	360788	364959	None	4449	290	73875	No_or_no_constitutive_exon
TTGTTCGGTTTTTGGTTGAATTTGAAGAAAATGAATTAAGGGGATTGCAGAT	1206519	1206696	1206746	1206694	-1	KQ034165	RPRC010683	1200905	1235199	None	4449	290	73875	No_or_no_constitutive_exon
CCCAAGAATAAAAGAGGGTGTATGTACGAGAAAAAAAATCTGTGGGTGAGAA	1389975	1390107	1390157	1390105	-1	KQ034166	RPRC006909	1383501	1400478	None	4449	290	73875	No_or_no_constitutive_exon
ATGTACACTTGCGGATCGTTATTGTTGATAGAAAATAAATCTGATGGGAGGC	45493	45759	45443	45495	1	KQ034167	RPRC014725	37369	48639	None	4449	290	73875	No_or_no_constitutive_exon
ATCGGCTACTAGGAGAGGTATCCAGAGATCCGTCAGGGGTGGCAACCGAGGT	669353	669439	669303	669355	1	KQ034171	RPRC017149	668650	669439	None	4449	290	73875	No_or_no_constitutive_exon
TTATCTCTTGGAAATAAAGTGGTTGTCCTGTGGTATGTGTGGGTGGGTAGTT	708389	708677	708727	708675	-1	KQ034172	RPRC008073	693252	722697	None	4449	290	73875	No_or_no_constitutive_exon
GCCTCTATATCTGCTTCAACAACGACTCAGAGAACCCCGGACGGGCTGAGTC	245093	245126	245176	245124	-1	KQ034175	RPRC002420	224492	282841	None	4449	290	73875	No_or_no_constitutive_exon
TTAATCCCGTGGCGTACCGACGTTAAAAATAGTAAAAAAACTCGGGGGAGCA	857555	857647	857505	857557	1	KQ034177	RPRC014309	843703	869705	None	4449	290	73875	No_or_no_constitutive_exon
AATTTAATAGATTAGAACGAATAGGCGGTGACAGCACTTTAACTGGGAAGGA	28294	28402	28452	28400	-1	KQ034179	RPRC010819	19372	54073	None	4449	290	73875	No_or_no_constitutive_exon
AGAGGTTGTTGACCGTGAAGATAGGAGTGGAAGAGATCGGGATCGCGGAGAT	294471	294586	294636	294584	-1	KQ034182	RPRC005656	291846	302227	snRNP-U1-70K	4449	290	73875	No_or_no_constitutive_exon
GAAACCTTTTTTTTTTTTTTCAAAGGACCTGACGAAGATGTACGGGACAGGG	907018	907127	907177	907125	-1	KQ034182	RPRC004988	868423	918773	None	4449	290	73875	No_or_no_constitutive_exon
TTGGTACATGCACCAGGTGTAAAAAGAAAAGCAGATGTGATCAGGGACAGTT	277373	277476	277323	277375	1	KQ034183	RPRC009937	275688	277476	None	4449	290	73875	No_or_no_constitutive_exon
TAAGTGATGAAATCGTACGAATGGATTGTCAAAATTTTCTGGGTGTATAGAT	1204042	1204148	1203992	1204044	1	KQ034186	RPRC003284	1150092	1272311	None	4449	290	73875	No_or_no_constitutive_exon
AAGTACCAGATTGGAAAGAGATACAGGTGCCAGACTGGGTAGAAGTCCAGGT	1070873	1071191	1071241	1071189	-1	KQ034188	RPRC008026	973371	1071536	None	4449	290	73875	No_or_no_constitutive_exon
ATTCTTTATGTTGATAATAGATGACATGGCAGAAAGACAATCTAGGGAAGTG	1193164	1193188	1193114	1193166	1	KQ034193	RPRC011248	1192355	1193188	None	4449	290	73875	No_or_no_constitutive_exon
CATTACTTTCCTTAATTCTTTCGTCTTTTAAGGGTGAGGGGGAGGTTCAGAT	383301	383364	383251	383303	1	KQ034195	RPRC003943	348784	410616	None	4449	290	73875	No_or_no_constitutive_exon
ACTATTTATGGCAGCAAACATATTTCCTTGTATGTTTCAGTGGGACACAGAT	648768	648966	648718	648770	1	KQ034195	RPRC003908	644831	653487	None	4449	290	73875	No_or_no_constitutive_exon
GCCATTTAGTTTAGGCGAATGATTACTTGTGAAAAAAAGAAGGGCGTTAGCT	879119	879144	879069	879121	1	KQ034195	RPRC007108	829474	896057	None	4449	290	73875	No_or_no_constitutive_exon
ACTTCGTCAAATTTAATCGTATTTACACCGCTCACAGAGGTTGGGAGGAGGT	937956	938100	937906	937958	1	KQ034199	RPRC015188	918382	942530	None	4449	290	73875	No_or_no_constitutive_exon
AATTTTTTTCTGGACAAATTATATTTGATGGAGCTTGGGATAATTAAGAGTT	1010073	1010181	1010231	1010179	-1	KQ034199	RPRC007680	972397	1014776	None	4449	290	73875	No_or_no_constitutive_exon
ATTAAACTAATATATTTTTCCTATTCTGTTCTTGGGGGAAAAAATAATAGGA	619787	620068	619737	619789	1	KQ034200	RPRC011382	612304	651329	None	4449	290	73875	No_or_no_constitutive_exon
TAACCAAAATATGAGTTTGAATAAGTTCACTGAACCTGTCTGGGGCGCAGGT	981371	981535	981321	981373	1	KQ034201	RPRC006742	974564	982722	None	4449	290	73875	No_or_no_constitutive_exon
TTTACCAATCGTAAATACATTCTCATTTCTGCATGTTTACATAGGGACAGTA	678215	678443	678493	678441	-1	KQ034203	RPRC007589	670374	701082	None	4449	290	73875	No_or_no_constitutive_exon
TTCAGATCTGTCATCCGGCTCATTAGAAACTAGTCCACAGTCGGGGCAAGAT	844534	844661	844484	844536	1	KQ034203	RPRC000240	834459	849709	None	4449	290	73875	No_or_no_constitutive_exon
GTTTCACCATATTTTTAATGTGATACCCTTCATCCTGACTGTCGGGGTAGGT	188293	188488	188243	188295	1	KQ034209	RPRC005422	186876	218710	None	4449	290	73875	No_or_no_constitutive_exon
ACCATAAAAAAATATTAAATATTTCCACTTTTTTGGGGGGGTTAAAATAGGA	583441	583491	583541	583489	-1	KQ034209	RPRC005383	583441	589436	None	4449	290	73875	No_or_no_constitutive_exon
ACATTTGTAAAACGATTTCTTTAAATTTAAGGTATGGAAAAAATCGGGAGAA	762809	762926	762976	762924	-1	KQ034209	RPRC005417	727774	791783	None	4449	290	73875	No_or_no_constitutive_exon
ACACCATAATGATCGGTAATTATTTAACATCTTCTTTACAGATCAGGGAGAA	735605	735705	735755	735703	-1	KQ034209	RPRC005417	727774	791783	None	4449	290	73875	No_or_no_constitutive_exon
TGAATTTACTAAAGTAAAAAATTATTAATATTTGTACAACGGGCAAGGAGCA	1142935	1142974	1143024	1142972	-1	KQ034209	RPRC012489	1137119	1155621	Fak56D	4449	290	73875	No_or_no_constitutive_exon
ACGATTAGTCAGGATAGCCGAGGAAGTAATAAAGAGAACAGGCCGGGTAGAA	713963	714012	714062	714010	-1	KQ034210	RPRC005528	706292	728467	None	4449	290	73875	No_or_no_constitutive_exon
CCACACTTTTTTCAAAAATTTTCTTTGGTTGCAAGGCGGGAAATAGAAAGAG	23121	23132	23071	23123	1	KQ034212	RPRC004960	9653	31278	None	4449	290	73875	No_or_no_constitutive_exon
GCAGGTAAAGGAATAAGATTGTAAAAGACAGGAGGAAAGGGTAGATAAAGCG	1106257	1106424	1106474	1106422	-1	KQ034215	RPRC003023	1102934	1118253	None	4449	290	73875	No_or_no_constitutive_exon
AATAATTATCGAGACAATAATCATCTTCTTTTTGGGGGGGGCGGAAGTAGAA	621550	621775	621500	621552	1	KQ034218	RPRC015443	616927	621775	None	4449	290	73875	No_or_no_constitutive_exon
AAGGTTACAATTTATAATTTATTTCTTTTAGTCATCTGGGGGAAAGGCAGAT	311791	311842	311892	311840	-1	KQ034219	RPRC006102	286617	325836	None	4449	290	73875	No_or_no_constitutive_exon
TTACCTTTTAGAATATTTATAGCAATAAGAATAATTGTAGGGATAATAAGCT	470599	470655	470705	470653	-1	KQ034219	RPRC006035	453128	476112	None	4449	290	73875	No_or_no_constitutive_exon
CTAGAAACTTCACAAAGTTAATTAATTTAATAATATTTCTAATTAGGGAGAT	464936	465017	465067	465015	-1	KQ034219	RPRC006035	453128	476112	None	4449	290	73875	No_or_no_constitutive_exon
ATTGAATCAAGTTAATAAGTTTTAAATTTACTTTTTTTTAGGGACTATAGCG	210578	210691	210741	210689	-1	KQ034222	RPRC005112	210364	212227	None	4449	290	73875	No_or_no_constitutive_exon
ATTCTTCTAATTCTAGGTTAGATATGGATCACCAACAAGTTGGGAAGTAGAT	124633	124893	124583	124635	1	KQ034229	RPRC002485	109584	135439	None	4449	290	73875	No_or_no_constitutive_exon
TGTTTTATGCACAATTTTCTTAGGATAGTAAGGGTTTGTGGTGGGTGCAGTT	261455	262622	262672	262620	-1	KQ034229	RPRC002507	261455	279159	None	4449	290	73875	No_or_no_constitutive_exon
CCTATTGCTGCTAGTCGTCAAGTAAAATGATCAAATGTATGGGGTTGCAGGT	873229	873343	873393	873341	-1	KQ034229	RPRC007298	869434	876403	None	4449	290	73875	No_or_no_constitutive_exon
TAAAGAATAGTCAATTTGCGTGAAAAAATGAAACTGGGTAACATTAAGAGGA	1040567	1041816	1041866	1041814	-1	KQ034232	RPRC003705	1034664	1042888	None	4449	290	73875	No_or_no_constitutive_exon
TTTAAGAGATAATGAGCCAACACCAGTTACTGGGAAAATGTTAAAGGGAGAA	736184	736341	736391	736339	-1	KQ034240	RPRC004380	728976	761950	None	4449	290	73875	No_or_no_constitutive_exon
TGAATAGTCTTACTCTTTTCCTGGCTGGCTTACCTAGAAAGGGACAACAGCG	318429	318525	318379	318431	1	KQ034243	RPRC009981	278243	327308	None	4449	290	73875	No_or_no_constitutive_exon
TTTTCTTTTTTTAAAAAAATAAAAAACAGAATACTATATTACAGGGTGAGGA	605684	605757	605807	605755	-1	KQ034244	RPRC010988	588490	612044	None	4449	290	73875	No_or_no_constitutive_exon
CCTTGCCCCTAGGGGCGGCTTTGACCTGACCGTGTCCGCAGGGTATGGAGGC	594459	594628	594678	594626	-1	KQ034244	RPRC010988	588490	612044	None	4449	290	73875	No_or_no_constitutive_exon
AAATAATAAATTATATTTTTTTCAAAATAGGTATAGTGGGAATCAAGAAGAG	895165	895374	895424	895372	-1	KQ034245	RPRC005095	888344	941225	Link1	4449	290	73875	No_or_no_constitutive_exon
GGAACAGTATTGCTTGGTAATAAAATTTTATTTTTGCTTTCAGATGGGAGGT	529506	529677	529727	529675	-1	KQ034250	RPRC006154	509811	532179	None	4449	290	73875	No_or_no_constitutive_exon
TAAAAACATGTTTATAATTGTTAAATTATCTTTCTTGAAGGGATAGACAGAA	903931	904009	903881	903933	1	KQ034260	RPRC004926	870615	904802	None	4449	290	73875	No_or_no_constitutive_exon
ATTTCAGTTGTTATGTACTTTATAATAGGATATTAATTGTATACGGGCAGAT	17371	17614	17321	17373	1	KQ034261	RPRC014736	9148	29916	None	4449	290	73875	No_or_no_constitutive_exon
CGGCTATTGTTGGGCAGCTCAGCTAAAGTTGAGGAGAATCAGATGGGAAGTC	25855	25983	25805	25857	1	KQ034261	RPRC014736	9148	29916	None	4449	290	73875	No_or_no_constitutive_exon
ATGCATTTCAAATAATTTCTTTTTTTCCCAGGTACAATCATGGGCAGCAGTG	418846	418963	419013	418961	-1	KQ034261	RPRC014661	406426	423187	None	4449	290	73875	No_or_no_constitutive_exon
CTGTAAGTGGGGCAGCGCCGAAGAGAGCTAGAGAGTAGGGACCAGAGTAGTA	666732	666827	666877	666825	-1	KQ034262	RPRC008355	664957	677707	None	4449	290	73875	No_or_no_constitutive_exon
TCTTTTAGATAATGAAATTGTGTCTTTGGCCACGGATATGGGATTGACAGTT	736149	736497	736547	736495	-1	KQ034262	RPRC008354	736149	738806	None	4449	290	73875	No_or_no_constitutive_exon
ATGGGCCAAGGTGGGCCACCTCATGGACCTCCGCCTAGGTTCAGGGGCAGAG	130300	130527	130250	130302	1	KQ034264	RPRC009426	129967	155730	None	4449	290	73875	No_or_no_constitutive_exon
CAATATTTCAATAATTTTTATTTCTTTTGAATGCTGGTTTTTAGGGAAAGAG	618697	618796	618846	618794	-1	KQ034270	RPRC009467	607934	621619	None	4449	290	73875	No_or_no_constitutive_exon
AAATACAAAAAAATAAAATAAAAAAAAATGTAGAAAAAACGTTGGGTAAGAA	610549	610587	610637	610585	-1	KQ034270	RPRC009467	607934	621619	None	4449	290	73875	No_or_no_constitutive_exon
TATTTTATTTTTTTGTTTGCAGTTCTTTTTCTATATGGGGTGGCTGAAAGTA	697655	697735	697605	697657	1	KQ034276	RPRC005853	690861	700655	None	4449	290	73875	No_or_no_constitutive_exon
TTTTTAGACGTTAGTATTTGAAGATTTACGATCAGGTGAAGGGCTAAGAGAT	19777	19932	19982	19930	-1	KQ034277	RPRC004630	16267	33579	None	4449	290	73875	No_or_no_constitutive_exon
TATGAGAATCTAATCATCCCTTTATTCTATTTCAGATTCCGTGGGAATAGAG	635583	635704	635754	635702	-1	KQ034286	RPRC006734	628582	637218	None	4449	290	73875	No_or_no_constitutive_exon
CGGGAAGTTTAAGAGGAATCTGCAAATATTAATATAATCGGCGGGTGTAGTC	191083	191133	191183	191131	-1	KQ034291	RPRC003441	178458	200605	None	4449	290	73875	No_or_no_constitutive_exon
AGAGAGGATGTTTATGGGCTGGTAAGAGTAGGTTCTTGGGGGTACAGCAGCA	708522	708562	708612	708560	-1	KQ034296	RPRC005157	701685	713517	None	4449	290	73875	No_or_no_constitutive_exon
TTGAAATGTAAATGTAGGTTTAGATCCGAAAGAAAGAAGGGAACTGAAAGAA	472752	472863	472913	472861	-1	KQ034304	RPRC009892	461362	485405	None	4449	290	73875	No_or_no_constitutive_exon
CTGTGAGCTAATCGTGAGTTTCTTTGCAGAGAACGTCTTGAAGGGCGAAGAG	84152	84298	84348	84296	-1	KQ034312	RPRC008020	81348	88063	None	4449	290	73875	No_or_no_constitutive_exon
GATTTTGGAGAATCTGATCCTTTCAATTAAGAATTCTCTGATCGCGGGAGTT	217554	217679	217504	217556	1	KQ034314	RPRC014795	214355	231540	None	4449	290	73875	No_or_no_constitutive_exon
GTAAAAGATAGTTTAATTTTATTAAAATTGTTTTTATTTAGGGGCCGAAGCT	558405	558490	558540	558488	-1	KQ034328	RPRC008365	557312	563766	None	4449	290	73875	No_or_no_constitutive_exon
AAGTTATATTTACATTTATTTATGATACGAATTCTTGTTTGTGGGTACAGGT	743757	744090	744140	744088	-1	KQ034316	RPRC011102	711757	763908	None	4449	290	73875	No_or_no_constitutive_exon
CCTTTATATATTTAAGTGCCAAAATTAAATTGTGCATTTATAGGGAGAAGTT	582594	582777	582827	582775	-1	KQ034320	RPRC007352	579064	615184	None	4449	290	73875	No_or_no_constitutive_exon
ACGTTATAAATATTTCGCCAATGTTCAGAAGTTCCATTAAGCATGGGTAGTG	636512	636569	636619	636567	-1	KQ034325	RPRC004879	635865	646438	None	4449	290	73875	No_or_no_constitutive_exon
TTTTAAATTAACATCTTAATAATAATAATTTGATGTAGATGGGAACACAGAT	60691	60811	60641	60693	1	KQ034326	RPRC007242	55479	69455	None	4449	290	73875	No_or_no_constitutive_exon
TAATAATTTAATTACAATTATTTTTATCTTATTCTAGTGGAATCTGGGAGTA	23281	23372	23422	23370	-1	KQ034329	RPRC008914	12627	48424	None	4449	290	73875	No_or_no_constitutive_exon
TAAAAGGTTCAATTGATTTGACAACACTTGGTTTACATTTTAAGGGAGAGGG	419290	419474	419524	419472	-1	KQ034340	RPRC010031	401913	420765	None	4449	290	73875	No_or_no_constitutive_exon
TGGTAGTAATTCATAATTAAAGAAAACCTTGAAAAATGGGAAATAAATAGTT	550121	550141	550191	550139	-1	KQ034340	RPRC010045	543608	564555	None	4449	290	73875	No_or_no_constitutive_exon
CTGATTTTACACCTGTCTGGAAATGGGAAAAAAGTTCAATTAAGGGTTAGTT	123019	123030	122969	123021	1	KQ034345	RPRC007287	115074	124618	None	4449	290	73875	No_or_no_constitutive_exon
ATCCATACCAACTGGCCATGGCGAATGCCGCCGTGGGCGCGGGCAACAAGTC	124540	124618	124490	124542	1	KQ034345	RPRC007287	115074	124618	None	4449	290	73875	No_or_no_constitutive_exon
TTTTATATTAGTGTACTTATTTTATTAAAATAACGAACGATGGGCGATAGAA	495090	495378	495040	495092	1	KQ034348	RPRC012167	482247	499831	None	4449	290	73875	No_or_no_constitutive_exon
AACTGAAAGAAAAGTTTGATAAAGAGTATGATAAAGTAGAAGGGGATGAGTC	519420	519465	519515	519463	-1	KQ034364	RPRC011581	514300	529453	None	4449	290	73875	No_or_no_constitutive_exon
TTGTGCTGTTATTATCTATAATAAAATTTTAATTACTGGGCAGTAGACAGGT	40514	40743	40464	40516	1	KQ034365	RPRC007678	32956	49058	None	4449	290	73875	No_or_no_constitutive_exon
GCTAAAGAAATTATTATTCTGTTTTTTTAGTTTCGTACCACCGGGTGAAGAT	594926	595105	594876	594928	1	KQ034366	RPRC005114	593487	600167	None	4449	290	73875	No_or_no_constitutive_exon
GCAATAACTTTTGTTTCTGCACGAAATTTCAAAAAAAAAGGGAAAGATAGTC	595663	595820	595613	595665	1	KQ034366	RPRC005114	593487	600167	None	4449	290	73875	No_or_no_constitutive_exon
TTTTCTATTTAAAAAAAAAAAAATCTAAACGAATCTCTTGCAGGGTGGAGGA	85502	85532	85582	85530	-1	KQ034375	RPRC012946	80998	104445	None	4449	290	73875	No_or_no_constitutive_exon
AAAAATACGTTGCGAACATTTTCGATCGATGTTCCAATATCATTGGGAAGAA	119049	119260	118999	119051	1	KQ034381	RPRC013048	116860	124382	None	4449	290	73875	No_or_no_constitutive_exon
TTCTGTTCCAAGAGCTAAACGTTTGGGCTCGATTTGTCCAGATTCGGGAGCA	406936	407228	407278	407226	-1	KQ034386	RPRC007514	404075	432119	None	4449	290	73875	No_or_no_constitutive_exon
TTATAATATCGATATTATTAAAACAATTATTGATATGCAACAGGGAAGAGAG	549284	549394	549234	549286	1	KQ034397	RPRC006941	537317	562136	None	4449	290	73875	No_or_no_constitutive_exon
ATTACTCTACATAGTTATTAAAATTTTAAAGTGATTTTAATTGCAGGGAGGT	534010	534168	533960	534012	1	KQ034402	RPRC010991	527864	538258	Ksr	4449	290	73875	No_or_no_constitutive_exon
TAGTGTACCGTTCTATTCATTTTTTTTTTTTTTTTTTTTCAGAAAGGGAGAT	536441	536571	536391	536443	1	KQ034402	RPRC010991	527864	538258	Ksr	4449	290	73875	No_or_no_constitutive_exon
ATTAAATTAAATATTTCAAAAAAACAAAACTCTTTTTTGGGATATAACAGGT	149399	149590	149349	149401	1	KQ034416	RPRC008535	141524	152428	None	4449	290	73875	No_or_no_constitutive_exon
TCCGTTTGGGGTAAAGTTATAACCGTTCCACAAAGAAATTGATTGGGTAGGA	413348	413464	413298	413350	1	KQ034431	RPRC007432	400392	425596	None	4449	290	73875	No_or_no_constitutive_exon
ACGAATATTGAATAAATTGTTTTAATTTTTTTAATTTAATAACATGGGAGTT	444096	444204	444046	444098	1	KQ034431	RPRC007360	436611	447615	None	4449	290	73875	No_or_no_constitutive_exon
ATTTTACCCTTGATTATGCTTAATAATGAATTTTTTTTATTGCGAGGGAGGA	250794	250958	250744	250796	1	KQ034434	RPRC002903	248531	253680	None	4449	290	73875	No_or_no_constitutive_exon
GAAAAAAAATATATACAAATATTTCATTATACTCATTGGGAAAAGTTTAGGT	298700	298859	298650	298702	1	KQ034435	RPRC011043	298227	302785	None	4449	290	73875	No_or_no_constitutive_exon
GTTACGACTTTTTCAGGCAAGGAAATCAGGCAATTTAAAAGCCTGGGGAGAA	217985	218315	217935	217987	1	KQ034436	RPRC008380	206427	221527	None	4449	290	73875	No_or_no_constitutive_exon
TTGGGTAAATAATTACATTAATTTGTTGTTAATTTTGTGTTAGTGGGAAGTA	29628	29696	29578	29630	1	KQ034445	RPRC011030	22120	33725	None	4449	290	73875	No_or_no_constitutive_exon
TTCTTTCTTAAAGATGGTGTTTGTGACAATTTATGTTGATAATCGGGAAGAG	338068	338106	338018	338070	1	KQ034451	RPRC013212	335082	338887	None	4449	290	73875	No_or_no_constitutive_exon
ATCGCCAGCTCTACCAAACCTCTAATCAATTCACTAATCTGGGTGTGCAGGT	7586	7874	7924	7872	-1	KQ034454	RPRC003924	2630	13438	None	4449	290	73875	No_or_no_constitutive_exon
CTATTTAATTAATTAATTTCGTCTTGTGTCTTGTCCCTATGACTGGGTAGAT	161863	162182	161813	161865	1	KQ034463	RPRC015365	160946	166812	sog	4449	290	73875	No_or_no_constitutive_exon
CCGCTTTTCACCTTTAACCAGGGGTGAAGGCACCTGAGGGCAGTCGAGAGCA	95909	96084	95859	95911	1	KQ034464	RPRC009738	71756	107450	None	4449	290	73875	No_or_no_constitutive_exon
TCTCTGCTCTAATAAATATTGCAAACCTTTTTTTTGGGGGGGGGGAACAGGT	9720	9888	9670	9722	1	KQ034469	RPRC013261	8014	13863	None	4449	290	73875	No_or_no_constitutive_exon
TAGCTCCATTGTGATAAATGTTTGCAATTTGCAGTGTGGGCAGTGGTGAGCT	308480	308674	308430	308482	1	KQ034469	RPRC013267	303788	311510	None	4449	290	73875	No_or_no_constitutive_exon
TATTACCAGAAGTACAAAAGGTCAGCCTCCGCAAAGTCCCGTGGGCAAAGTG	266272	266293	266343	266291	-1	KQ034474	RPRC002557	261211	300698	None	4449	290	73875	No_or_no_constitutive_exon
AAAATTCTTACAAATCTCCAAGACAAATACATCTTGGAGAGGGAGGTTAGAA	284611	284711	284761	284709	-1	KQ034482	RPRC006962	275864	284840	None	4449	290	73875	No_or_no_constitutive_exon
AACATTAATTTTATGTTCTTTAATGATAAATTTATAACTTGTTGGGACAGTT	366557	366748	366798	366746	-1	KQ034484	RPRC013924	359383	370370	None	4449	290	73875	No_or_no_constitutive_exon
ATATTTTGTTTCTGTTTAACATTTCAGTGTAAAACCATTTTCGGGAGCAGGA	219218	219376	219426	219374	-1	KQ034485	RPRC005005	205748	227883	None	4449	290	73875	No_or_no_constitutive_exon
TACTTCAACTATAGTTTCAGTCTTACTCTATACTTACTGAGTGCGGGTAGTT	213460	213469	213519	213467	-1	KQ034485	RPRC005005	205748	227883	None	4449	290	73875	No_or_no_constitutive_exon
TAATTGCACAAGATTATTTGCGGGGGTTACCATAGTAAATGTGGGCGCAGGT	338343	338538	338588	338536	-1	KQ034491	RPRC006924	331719	340883	None	4449	290	73875	No_or_no_constitutive_exon
TACATTCTGATCATCCAGATGTGGTGAGAGAATTAAAAGATATGGGTGAGGA	244455	244590	244640	244588	-1	KQ034509	RPRC005709	241082	244785	None	4449	290	73875	No_or_no_constitutive_exon
TTTTGCTATTTATTTATTTATTTTGTTTTTTTCTTTTGTTATTCAGGGAGCA	321551	321715	321765	321713	-1	KQ034511	RPRC014843	321551	347094	None	4449	290	73875	No_or_no_constitutive_exon
TGAACTTTTAAGTAATACAGTTTGTGTTTTTTGTTGTATCTGGGTAATAGAA	135465	135591	135415	135467	1	KQ034522	RPRC005511	134962	138062	None	4449	290	73875	No_or_no_constitutive_exon
ACTACAGAAAATAATTCATTAATTCACCATGTTTCTTTTGTGGGTAACAGTT	5455	5678	5728	5676	-1	KQ034523	RPRC012770	5455	7046	None	4449	290	73875	No_or_no_constitutive_exon
TAATTCCATTTCAGAATTCAGAACAAATACAAATGCTAATGGCGGGTTAGTT	184280	184474	184524	184472	-1	KQ034531	RPRC005269	176616	186848	None	4449	290	73875	No_or_no_constitutive_exon
TGTCTATTTGTATTTAGGATCCACGATTCACTGAAATCGTTAAGGGTTAGAA	319173	319207	319257	319205	-1	KQ034543	RPRC015301	304598	327662	None	4449	290	73875	No_or_no_constitutive_exon
AACACTATTGAGGTAATATGTGTTTTAAGTTTTGGAAAAAGGAAGGGTAGCT	88287	88332	88382	88330	-1	KQ034571	RPRC008818	85805	89307	None	4449	290	73875	No_or_no_constitutive_exon
CGAGAGAGCACTTTAGATCAATGGGTAATAGACAACCAGGGAAGCCGCAGCA	224092	224157	224207	224155	-1	KQ034571	RPRC008849	222242	225478	None	4449	290	73875	No_or_no_constitutive_exon
GTTTTTAATATTGTTACTTAACATATTTGTTTATATTTATGGGCGTAAAGGT	152695	152977	152645	152697	1	KQ034574	RPRC012982	143698	152977	None	4449	290	73875	No_or_no_constitutive_exon
TGCAGGAGATGTAGAGCAAGGTTTGTCGAGGATGGCTGGAGTAGGGAGAGCT	258488	258655	258438	258490	1	KQ034582	RPRC000475	245843	258655	ACBP-4	4449	290	73875	No_or_no_constitutive_exon
CGAGCATACATTTTGATTGGCCGAGTATGTCTGGATGAGCAGGGTGACAGTG	243076	243103	243153	243101	-1	KQ034595	RPRC009257	219876	244373	None	4449	290	73875	No_or_no_constitutive_exon
TGTTTCCGTCAGAATATTAAAAATATTTTGCTATTTTTTTTTTAAGGGAGCT	169856	170017	170067	170015	-1	KQ034612	RPRC000150	166837	174988	Sb	4449	290	73875	No_or_no_constitutive_exon
TGGCGGAGGCCGTGGCAGTGGTCTAGGCGGTAGTCACGGCAGTGGGATAGGC	156277	156414	156227	156279	1	KQ034623	RPRC006872	155973	156414	None	4449	290	73875	No_or_no_constitutive_exon
AATAATCCCTTTGTTCCAGCCGGCTGAAGTGGCCATATTAGATGGGGCAGAT	114755	114946	114996	114944	-1	KQ034630	RPRC014066	110968	116423	None	4449	290	73875	No_or_no_constitutive_exon
CAATTTCTTGATGTTTTCAGCATCAACTGTAACTAATATGGGAACAAGAGCA	161152	161277	161327	161275	-1	KQ034645	RPRC006841	31939	165446	None	4449	290	73875	No_or_no_constitutive_exon
TGTTTTTTTCTGGGTATTCAGCTGCCCCTGAGAAAAATGGGAATTAAAAGCC	37851	37888	37938	37886	-1	KQ034657	RPRC008370	2114	64177	None	4449	290	73875	No_or_no_constitutive_exon
ATGAAGACTAGTAACTCTTTATTCACTCATTTATTTATTTATTCAGGGAGAA	135405	135592	135642	135590	-1	KQ034667	RPRC010947	131853	136306	None	4449	290	73875	No_or_no_constitutive_exon
ACTTAGTCTTAAAGAACATGAATTCCCCCCCCCAATGGGTTATAGCGGAGGG	154676	154705	154626	154678	1	KQ034668	RPRC006367	149647	187549	None	4449	290	73875	No_or_no_constitutive_exon
GGGACCCCATTACATGCAGTTGCAGGATTGCAACGATTTTTGAGGGGAAGCG	34217	34222	34272	34220	-1	KQ034679	RPRC004645	26485	36307	None	4449	290	73875	No_or_no_constitutive_exon
TCCCCCAAAATATTACCCTGGCCGCCATCCAGGGAGAAAGGGCTGGACAGTT	14876	15012	15062	15010	-1	KQ034693	RPRC008255	12347	23975	None	4449	290	73875	No_or_no_constitutive_exon
TGATTTCAGGTTCTCTATCGAACGGTTGGGAAAGAAGTGGGTTAAAGAAGCA	138751	138774	138824	138772	-1	KQ034693	RPRC008241	131396	175577	None	4449	290	73875	No_or_no_constitutive_exon
AGCATGTGAATTTTACGTTAATGGGTTAATTTCTATTATTGTGGGTACAGTC	108149	108420	108099	108151	1	KQ034708	RPRC005018	104469	108420	None	4449	290	73875	No_or_no_constitutive_exon
TTTCTCTAAAGTTGGAATCTTTACTAAAATATAATGTACCATTACGGGAGAA	14729	15444	14679	14731	1	KQ034725	RPRC010476	11319	15619	None	4449	290	73875	No_or_no_constitutive_exon
TAAGGACATGACGTATTAGTAGTGAATAACTTTGTCTTTGTTAAGGGCAGCC	15897	16058	16108	16056	-1	KQ034737	RPRC009175	15897	23448	None	4449	290	73875	No_or_no_constitutive_exon
GGAAGTAAACCCGGCCAGCCGACTGTGTCGGACGGATATGCGGGTAGTAGCG	40080	40185	40030	40082	1	KQ034737	RPRC009158	34375	40900	None	4449	290	73875	No_or_no_constitutive_exon
ATTAAATTTTCTCATTTTCAAGAAAACTTTTTTTTATTAGGGAGCCAAAGAA	100762	100854	100904	100852	-1	KQ034757	RPRC011490	82177	101099	None	4449	290	73875	No_or_no_constitutive_exon
TTTTGCTAAATTTTTCTGTGATAATTCGATTAAAGGTGCTCATGGGAGAGGG	42013	42111	42161	42109	-1	KQ034770	RPRC012565	37290	42955	None	4449	290	73875	No_or_no_constitutive_exon
TGATTTTTGTTTCATGTTTTTTATTTTATGTGAAATATTTGCAAGGGCAGGA	8798	8989	9039	8987	-1	KQ034778	RPRC013265	8552	9272	None	4449	290	73875	No_or_no_constitutive_exon
ATTAAAAATTGAACTTTTAAATTGTTTAGGTAGTAATAGGGTAACTGGAGTT	31351	31580	31301	31353	1	ACPB03022837	RPRC011322	18221	40586	None	4449	290	73875	No_or_no_constitutive_exon
TTATTTATAACCTTAATTTACGTTACAGGTTCCTTTGGGCAGATAATGAGGC	74478	74831	74428	74480	1	ACPB03022906	RPRC009112	68260	75948	None	4449	290	73875	No_or_no_constitutive_exon
GGCGCACCGATGTGAAGCCCCCAGGAGTCGGCATGTAAGCCGGGCACAAGCC	55067	55124	55017	55069	1	KQ034809	RPRC000397	47296	59643	None	4449	290	73875	No_or_no_constitutive_exon
CAAGTAATAAGTTCATAAGGATCCACAATAATAGAGGGAAAAAAACACAGTT	55164	55192	55114	55166	1	KQ034809	RPRC000397	47296	59643	None	4449	290	73875	No_or_no_constitutive_exon
GTTAAAGGAGGGATTCGCCACATTTCTTGGAAATATGGGAGTTGAAGAAGTT	53194	53242	53144	53196	1	KQ034849	RPRC002232	47635	60536	None	4449	290	73875	No_or_no_constitutive_exon
ATTAGATTCTAGTTAGTTATCCTTTTCTTTTTTATCTGGGGAAACCTAAGTT	53969	54016	53919	53971	1	KQ034849	RPRC002232	47635	60536	None	4449	290	73875	No_or_no_constitutive_exon
TTAGACAATTCTTGGTATTAAAATTTTATTTCTGAAAAATCTAAGGGCAGGC	54227	54282	54177	54229	1	KQ034849	RPRC002232	47635	60536	None	4449	290	73875	No_or_no_constitutive_exon
GTTAACGAACAGAACAGAAGAGATCAGAGAGACTGATCAAGGGACCAAAGGG	50511	50555	50461	50513	1	KQ034854	RPRC004423	45828	54968	None	4449	290	73875	No_or_no_constitutive_exon
TATTTAGTAGATTATGTTTAATAAAAAAAAAAACATGGGAAAAGAAGGAGTG	54541	54585	54491	54543	1	KQ034863	RPRC007922	36944	61874	None	4449	290	73875	No_or_no_constitutive_exon
GGTATTTCATTTTTATCTTTTCTACAGTGATTAATATTTGTGCAGGGGAGGT	55268	55508	55218	55270	1	KQ034863	RPRC007922	36944	61874	None	4449	290	73875	No_or_no_constitutive_exon
ATGCAAATCTAAGTAAGATTTGGATCAAAAATGGTACTCTAGGGATTTAGTA	55985	56111	55935	55987	1	KQ034863	RPRC007922	36944	61874	None	4449	290	73875	No_or_no_constitutive_exon
TCCTGAAAAAATAGGCAATTACTTTACTTTTACTTTATTCAACAGGGCAGTA	28190	28278	28140	28192	1	KQ034889	RPRC008575	26684	30458	None	4449	290	73875	No_or_no_constitutive_exon
TTAGGCGGAAGGAAAAGGGGAAACGGGATGTCAAGTTCTCGGGTGATGAGAT	46445	46513	46395	46447	1	KQ034958	RPRC012501	39319	58465	None	4449	290	73875	No_or_no_constitutive_exon
GAGAGGGAAGACGAAGAAAGGCAGAAGAAGCGTGAAGAGAGGAGGGTTAGGG	18022	18432	18482	18430	-1	KQ034973	RPRC012351	17666	18821	None	4449	290	73875	No_or_no_constitutive_exon
TAAAAAGTTTAATTAAAACCTTTACTAATTAATTTTAATTTGGGAAACAGTA	38426	38564	38376	38428	1	ACPB03024614	RPRC010944	33615	41793	None	4449	290	73875	No_or_no_constitutive_exon
CCGTAAATTCAAGTACCATCTGGACGTTTTCCCATGCGGGGAAAGGTAAGAA	21939	21952	21889	21941	1	KQ035153	RPRC002348	18993	32792	None	4449	290	73875	No_or_no_constitutive_exon
TTTCATTTTTTTCTTTGTTTTATTTAGGAAATTATTTTGGGTGGATGAAGGT	13374	13430	13480	13428	-1	ACPB03024745	RPRC000060	5219	38922	Mgl-2	4449	290	73875	No_or_no_constitutive_exon
TAATCAGAAACAAAAAGTAGAATTTGAATTGATGACTTTTTGGAGGGTAGAA	10317	10531	10267	10319	1	KQ035213	RPRC004009	8353	12809	None	4449	290	73875	No_or_no_constitutive_exon
TCGTGAAGAGAGGAGAGCAGCGCATATAGTACAAAATAAGGGCTAGGGAGAA	11508	11519	11458	11510	1	ACPB03025228	RPRC006848	1915	21823	None	4449	290	73875	No_or_no_constitutive_exon
GTAAGCCATAAAAGCGTTTCTCTTCGTTAGCAATAATGGCAAACGGGCAGGT	6325	6714	6275	6327	1	KQ035552	RPRC013972	4769	6714	None	4449	290	73875	No_or_no_constitutive_exon
TCTGTAGAATATATTACATAAAGCGACAACAATAACAATAAGGGTGCAAGAA	11287	11469	11519	11467	-1	KQ035654	RPRC002338	6516	12629	None	4449	290	73875	No_or_no_constitutive_exon
AAAATTGAATAATTCTTCAATTTACATAACAGTTGCTTGGGTGTAATAAGTT	4044	4088	4138	4086	-1	KQ035819	RPRC011159	198	9808	None	4449	290	73875	No_or_no_constitutive_exon
ATTTAGCTCATACTATTATTGTAAACAAACTTCATTGTTGGATGGGTAAGGT	4932	5067	5117	5065	-1	ACPB03031115	RPRC006360	4372	6470	None	4449	290	73875	No_or_no_constitutive_exon
