# Supplementary material for: Widespread Separation of the Polypyrimidine Tract From 3′ AG by G Tracts in Association With Alternative Exons in Metazoa and Plants
Source: Front Genet. 2019 Jan 14;9:741. doi: 10.3389/fgene.2018.00741 (PMC6339879; doi:10.3389/fgene.2018.00741)
Supplement: DATA FILE S2 — Sequences of REPAG 3′ SS from each species of metazoa, plants and protists. [file Data_Sheet_2.zip › Supplementary data 2/Metazoa_Release91_bos_taurus.txt]

REPA_GGG_Sequence	Exon_Start	Exon_End	Pos_-50	Pos_+2	Strand	Chromosome	GeneID	Gene_Start	Gene_End	Gene_Name	Number_of_REPAs	Number_of_REPAs_has_GGG	Number_of_Intron(Intra_genic_Region)	Upstream_Constitutive_Exon
GGTTTCATAAGTGTGTTGCTTTCCTGCCCCTGCCCCCTCCAACGGGACAGTC	1876118	1876205	1876068	1876120	1	20	ENSBTAG00000014612.5	1452375	1893741	DOCK2	3129	711	172367	No_or_no_constitutive_exon
CTGGCGCTGCTGGCGGGGCTGGTAGTGCAGGCGGCGCTGGGGACGCGAAGGA	6760285	6760459	6760235	6760287	1	20	ENSBTAG00000034138.3	6760172	6794112	None	3129	711	172367	No_or_no_constitutive_exon
TGGGTCAGCAGTGTTACACTTGGTAATGGATAATTCTTTGGGATTTGAAGCT	10344661	10344769	10344611	10344663	1	20	ENSBTAG00000017011.4	10329063	10351647	CCDC125	3129	711	172367	No_or_no_constitutive_exon
TAAGTTGTGGGTACTGATTTGTATTTCTCATATTGCATTTGGGAATGAAGTG	37155797	37155929	37155747	37155799	1	20	ENSBTAG00000000586.5	37092891	37174619	None	3129	711	172367	No_or_no_constitutive_exon
GATGGACTTTCCTCAAACCCCTCCCTTCCCCCCGAACCCTGGGGAGACAGGT	56546712	56546956	56546662	56546714	1	20	ENSBTAG00000020126.5	56295178	56572213	MYO10	3129	711	172367	No_or_no_constitutive_exon
GGCCTACTGCTGGGTTGGGGGCACTGCGTATAGCAGTGCGTACATGGGAGGA	71617583	71617622	71617672	71617620	-1	20	ENSBTAG00000011405.5	71602438	71645343	CEP72	3129	711	172367	No_or_no_constitutive_exon
CCGCATCGTCTGCCCAGCCTCCCAGCGCCCTTAGCGGGAGCATGGAGCAGCC	71727757	71727823	71727707	71727759	1	20	ENSBTAG00000039409.2	71723177	71734283	None	3129	711	172367	No_or_no_constitutive_exon
CTCAGGTTATTCCCATGGAAGACCAATGACTTTTTGCTTGGGGTTGACAGAA	2453155	2453265	2453105	2453157	1	1	ENSBTAG00000012412.4	2382872	2459950	URB1	3129	711	172367	No_or_no_constitutive_exon
AACAGCAGTCTGATGCCTTTTCTCTTTTTCTCTGTGTGTGCGGGTAACAGAG	2457435	2458008	2457385	2457437	1	1	ENSBTAG00000012412.4	2382872	2459950	URB1	3129	711	172367	No_or_no_constitutive_exon
GGTGGTTGTCAGTTTGTCACTTTTCTTCTCTGGGATCTGTTGGGACACAGGT	6507631	6507735	6507785	6507733	-1	1	ENSBTAG00000020122.4	6490670	6517408	USP16	3129	711	172367	No_or_no_constitutive_exon
CTAGAGTCAGATGATTATCTCACTGATTATCCCATTTTCTTTGGGAGCAGCT	18142266	18142407	18142216	18142268	1	1	ENSBTAG00000000597.5	18058708	18207251	TMPRSS15	3129	711	172367	Yes
AGGCTTAAAATTCAGAAATAAAAATTGTCTTTTGTTTCTTTTCAAGGGAGTC	25654974	25655115	25655165	25655113	-1	1	ENSBTAG00000009851.6	25620169	26210494	ROBO1	3129	711	172367	No_or_no_constitutive_exon
TCCTAAATGTTTGTGCACATGTTTTGTGGTGACAATGCTGGGAAACACAGCA	35021000	35021072	35021122	35021070	-1	1	ENSBTAG00000009128.5	35009034	35024781	POU1F1	3129	711	172367	No_or_no_constitutive_exon
AAGGAGACCTTTTACTTTGCCTTTTTTTTTTTTTTTTTGGCGGGGGTCAGCC	46197828	46197962	46198012	46197960	-1	1	ENSBTAG00000016932.5	46162637	46317067	SENP7	3129	711	172367	No_or_no_constitutive_exon
GACTTGAAATCAAAGGATTGTTTTTCTTCTTTTATTTTATGGGGAGACAGAA	67503572	67503667	67503717	67503665	-1	1	ENSBTAG00000011143.5	67476526	67545097	KPNA1	3129	711	172367	No_or_no_constitutive_exon
GCAGGAGTGAGGTCAGAAGAGTCACCACCCATCACCGCACAGGGAAGCAGGG	68611271	68611346	68611396	68611344	-1	1	ENSBTAG00000014567.5	68580143	68667822	MYLK	3129	711	172367	No_or_no_constitutive_exon
GAATGGGAGAGATGTTTTGTGAGTGGTAAAACTCAGTGGTTCATGGGAAGGT	69606555	69606564	69606505	69606557	1	1	ENSBTAG00000002640.5	69248612	69724961	KALRN	3129	711	172367	No_or_no_constitutive_exon
AGCAGCCTTGTGGGGAGAAGAGGAGGACTTCAGGGTAGGGAGAAGTATAGTC	69622183	69622224	69622133	69622185	1	1	ENSBTAG00000002640.5	69248612	69724961	KALRN	3129	711	172367	No_or_no_constitutive_exon
ACCTGCCCTTGTGGTTCTTGGGGTTGATGGGGGCAGGGTGGCAAGTGCAGCG	69626824	69626833	69626774	69626826	1	1	ENSBTAG00000002640.5	69248612	69724961	KALRN	3129	711	172367	No_or_no_constitutive_exon
GGGAGGACCATGAGGGCACTGCTGAATGAAGAGCAGAAGGGAGAATGTAGAC	69633685	69633703	69633635	69633687	1	1	ENSBTAG00000002640.5	69248612	69724961	KALRN	3129	711	172367	No_or_no_constitutive_exon
TAGTTAACCTTATCTCTGGTCTGATTTTCTGTTGTCCCCTGTGGGCATAGCA	70771160	70771339	70771389	70771337	-1	1	ENSBTAG00000044172.2	70742635	70784188	LMLN	3129	711	172367	No_or_no_constitutive_exon
TTCCAGTGTTCCAAATTCTAACCAACTTCCCTTTCTTGTGGGGTATATAGCA	70866442	70866493	70866543	70866491	-1	1	ENSBTAG00000032839.3	70845569	70947214	LRCH3	3129	711	172367	No_or_no_constitutive_exon
TTGATTTCTGCCAAATATCAACAACATTTTTTTTTTTTTTTAATGGGCAGGG	77905081	77905176	77905031	77905083	1	1	ENSBTAG00000021025.4	77752545	77932253	P3H2	3129	711	172367	No_or_no_constitutive_exon
TCTCCAGCAAAGATGGCACTGCCCTCAGGGCCTTGTGTTTGGGAACACAGGG	83451240	83451314	83451190	83451242	1	1	ENSBTAG00000012284.5	83443168	83457221	CLCN2	3129	711	172367	No_or_no_constitutive_exon
TTTCTGTGTTTTTTTTTTCTAAACCATTTCCTTCTCTCCTGGGAGACTAGGG	95325880	95326045	95325830	95325882	1	1	ENSBTAG00000031802.4	94965197	95364350	SPATA16	3129	711	172367	No_or_no_constitutive_exon
TCTTCTCACTGAAGCCCAAGTATAATTATTAAGAGTGGGAAAGTAAATAGAA	95206081	95206770	95206031	95206083	1	1	ENSBTAG00000037965.2	95203731	95206770	ZSCAN23	3129	711	172367	No_or_no_constitutive_exon
TATTTTTGTTTTGACCTGAGTTGTGTCAACATGATCATTTTGGGGGACAGGC	97239970	97240158	97239920	97239972	1	1	ENSBTAG00000005386.5	97220099	97250231	SLC2A2	3129	711	172367	No_or_no_constitutive_exon
TCCTCACTGAGGGCACATTCTTTACCGTCTGAGCCACCAGGGAAGTCCAGTA	107986519	107986553	107986469	107986521	1	1	ENSBTAG00000031572.3	107962965	108058677	None	3129	711	172367	No_or_no_constitutive_exon
TTCTCTCTCTCTCTCTCTCTCTTTTTTTTTGTGGTTGGGGGTGGGGGCAGCC	119153402	119153595	119153352	119153404	1	1	ENSBTAG00000011150.5	119151122	119157806	PFN2	3129	711	172367	No_or_no_constitutive_exon
ATGGAAGAAATATTGTTTGATTCTGTATTAATTTTCTTTTGGGGCTACAGGA	136840951	136841133	136840901	136840953	1	1	ENSBTAG00000000526.5	136833121	136903149	TOPBP1	3129	711	172367	No_or_no_constitutive_exon
ATCGGCCCCATGGACCTCGGCCTACCAGGCTCCTTTGTCTGTGGGAGCAGGA	143618268	143618292	143618342	143618290	-1	1	ENSBTAG00000021253.5	143569075	143621182	PRDM15	3129	711	172367	No_or_no_constitutive_exon
CTGATTTATAATTTTGTGTTTTCCTTTTTAAACTTTCTTTGGGTGACTAGGA	146802463	146802575	146802413	146802465	1	1	ENSBTAG00000007100.5	146785259	146840277	TRAPPC10	3129	711	172367	No_or_no_constitutive_exon
GGCTGCCCTCGCCTGCATCCTGGGGTCCCCTCCCAGCAGAGGGTATGCAGGA	147036658	147036682	147036608	147036660	1	1	ENSBTAG00000023907.4	146989243	147040968	COL18A1	3129	711	172367	No_or_no_constitutive_exon
CAACAGCGTTCGGTAAACTTCCTCCCTTCTGCTTCTTTTTGGGAACGAAGGT	150384018	150384450	150383968	150384020	1	1	ENSBTAG00000011880.4	150360987	150386586	CHAF1B	3129	711	172367	No_or_no_constitutive_exon
GTTTGTAGTTGCCAAACTTGGATAAATGTGATTCTTAACTGGGAAAATAGAT	13321172	13321311	13321361	13321309	-1	10	ENSBTAG00000005211.3	13318874	13323526	RPL4	3129	711	172367	No_or_no_constitutive_exon
TTTGGTATGGATATTTAAGGTATCCTTTATTTGGATTTATTTAGGGAAAGAA	17528302	17528349	17528399	17528347	-1	10	ENSBTAG00000013982.5	17516708	17559258	UACA	3129	711	172367	No_or_no_constitutive_exon
TGATGGTATGAACTCAGAACACAGGCAGCTGTTTTATTGATACTGGGAAGTG	18674929	18674987	18675037	18674985	-1	10	ENSBTAG00000007433.4	18655255	18829592	MYO9A	3129	711	172367	No_or_no_constitutive_exon
ATAATAAATTTGTTATAATTATGTGACCTTAATTTTTTTTAATGGGACAGAG	19297513	19297774	19297463	19297515	1	10	ENSBTAG00000006708.5	19197513	19300694	ARIH1	3129	711	172367	No_or_no_constitutive_exon
TTCCCCTCACCTCCGCCTCCCTTTCTCAATTCACCCCATCTTGGGAGCAGGA	19982369	19982610	19982660	19982608	-1	10	ENSBTAG00000017466.5	19980211	20021927	HCN4	3129	711	172367	No_or_no_constitutive_exon
TCTCTCAGGCTCAGAGCTGACAGCTGACGGCACCCCTCTCCTGAGGGCAGGA	20666207	20666517	20666157	20666209	1	10	ENSBTAG00000018422.5	20665545	20669690	RIPK3	3129	711	172367	Yes
CCCAGGGAGAGGGCTGAAGGGAACCAGGCATATGTGTTTTGGGGACACAGAG	20738741	20738860	20738691	20738743	1	10	ENSBTAG00000003920.4	20735502	20750260	TGM1	3129	711	172367	No_or_no_constitutive_exon
GAGAGCCTGGGACCATCTAACTGTGGGGTCCTGTTTCTTGGGGACAGCAGCT	21632868	21632999	21632818	21632870	1	10	ENSBTAG00000011571.4	21598910	21637359	ACIN1	3129	711	172367	No_or_no_constitutive_exon
TCTGCTGTCTTTTGTGGCTGCCCTCTTCCTCCTGCCTCCTGGGGGCTCAGGT	21731830	21731961	21731780	21731832	1	10	ENSBTAG00000012723.5	21725593	21732994	HAUS4	3129	711	172367	No_or_no_constitutive_exon
AAGTGCTGAACCTTATTTAGTCTTTGTCTTTCTTGGGTGGGGGAGTGCAGAC	21753987	21754073	21753937	21753989	1	10	ENSBTAG00000010890.4	21752765	21760473	PRMT5	3129	711	172367	No_or_no_constitutive_exon
CTCGCGTCCACGCGGGACACAGACAGCTCCACACCGCCGGGGCACCGGAGGC	25907956	25907975	25908025	25907973	-1	10	ENSBTAG00000004694.5	25862557	25917420	RPGRIP1	3129	711	172367	No_or_no_constitutive_exon
GACAGCCCTTCTCCCACTTCTCTTGCCTTCTCTCCCAAACATGGGGTCAGTT	26771875	26772009	26771825	26771877	1	10	ENSBTAG00000001179.5	26750845	26784291	TEP1	3129	711	172367	No_or_no_constitutive_exon
TACAGAAATTCTTGATTATGATAAATATTTTTCTTTATTTCCATGGGAAGAA	29410466	29410531	29410416	29410468	1	10	ENSBTAG00000021414.5	29404363	29420840	TMCO5B	3129	711	172367	No_or_no_constitutive_exon
GGTGCACAGGCAGAGCAGGGCTCTTAGCAAGCTTCTCTCTTTGGGAACAGCC	37087446	37087592	37087396	37087448	1	10	ENSBTAG00000001694.5	37078591	37095809	TYRO3	3129	711	172367	No_or_no_constitutive_exon
CCCCACACACGTGGGAGGCAGATTTTGACGCATTACTGTCTGGGTGGCAGGC	37358492	37358575	37358625	37358573	-1	10	ENSBTAG00000006790.5	37355714	37405210	SPTBN5	3129	711	172367	No_or_no_constitutive_exon
GCATTTCCAAGCCCGTCACTGGACCAACATCTATTTCTCTGGGCTCAGAGGT	37606320	37606510	37606560	37606508	-1	10	ENSBTAG00000005268.5	37602794	37624778	PLA2G4D	3129	711	172367	No_or_no_constitutive_exon
TTTCTCTGAGAGGCAGATCTGAAAGTGCAATTCCTTTTGGGGGGGCACAGAC	37874290	37874460	37874240	37874292	1	10	ENSBTAG00000008868.4	37828796	37885860	CAPN3	3129	711	172367	Yes
TGCATGCCCTCCCCTCCCCCTAGTGTAGGAGGAGGGCAGGGCATGCAAAGGT	45880895	45881118	45881168	45881116	-1	10	ENSBTAG00000016821.5	45880895	45886880	SNX22	3129	711	172367	No_or_no_constitutive_exon
CTTGTCGGGGACTGATCCTTCTCCCTTCTCTGCCCTTTTGGGAACTGCAGCC	51204397	51204567	51204347	51204399	1	10	ENSBTAG00000021538.6	51020032	51240077	MYO1E	3129	711	172367	No_or_no_constitutive_exon
TGTGATCAAGTCTGCTCCTAAGGTCCATGCGCTTTCCCTTGTGGGTGCAGGG	51261455	51261626	51261676	51261624	-1	10	ENSBTAG00000005269.4	51247754	51272733	CCNB2	3129	711	172367	Yes
TAAGTAATACTGACTCTTTTTTTCTTTTTTTGTTGGGGTTGTGAATATAGAT	59942678	59943298	59942628	59942680	1	10	ENSBTAG00000031165.3	59853460	59943298	TRPM7	3129	711	172367	No_or_no_constitutive_exon
TTTGTAACTTTAATTATGTTTGCAAAGGTCAAATTTGTTGGGGCATAAAGGT	59989533	59989760	59989810	59989758	-1	10	ENSBTAG00000011916.5	59984278	60037841	USP8	3129	711	172367	No_or_no_constitutive_exon
AATGGAGTGGAATTTTCTACTTCTGGTCATGTTTATATCAATATAGGGAGGG	63632350	63632845	63632300	63632352	1	10	ENSBTAG00000006267.3	63632193	63633045	None	3129	711	172367	No_or_no_constitutive_exon
CCTGTGTCAGTTTAAAAGCTTCCTAAATATGATTTTTTGCTCGGGGACAGGT	65122195	65122337	65122387	65122335	-1	10	ENSBTAG00000012250.5	65111942	65126559	BLOC1S6	3129	711	172367	No_or_no_constitutive_exon
CTGTCCTTATGTGTGCCTCTTTGGCGTTTCTTCGCTCTGTGGGACGACAGAA	72223614	72224364	72224414	72224362	-1	10	ENSBTAG00000011451.6	72111471	72235201	RTN1	3129	711	172367	No_or_no_constitutive_exon
CAACCAAGGGGACCCTAACCAAACTGCCTGTTTTTCTCCCTGGGGGACAGGA	77243246	77243549	77243599	77243547	-1	10	ENSBTAG00000004732.4	77201410	77273590	SPTB	3129	711	172367	No_or_no_constitutive_exon
GGGGCCCAGAGTGCATAGGTCTCACAAGAGCCTCCTTTCTGGGTGAGCAGGA	81029539	81029719	81029769	81029717	-1	10	ENSBTAG00000018255.5	81023525	81121590	ACTN1	3129	711	172367	No_or_no_constitutive_exon
CCCCATTGGCAAATGGGGCCCTGAGTGAGCGCCTCTCCCTGGGGGGGCAGGA	81622802	81622935	81622752	81622804	1	10	ENSBTAG00000008576.5	81593973	81624744	PLEKHD1	3129	711	172367	No_or_no_constitutive_exon
ACCAAGTTACTGGTGACTAGTTCACTGGCTAGGTCATTCAGGGGAGTCAGAC	82574441	82574758	82574808	82574756	-1	10	ENSBTAG00000039950.1	82574441	82575288	None	3129	711	172367	No_or_no_constitutive_exon
CTGTGGGGAGAAGAGATGGCTATCTGGCCCTTTTCACCTCACTGGGGCAGGT	85336384	85336545	85336595	85336543	-1	10	ENSBTAG00000002842.3	85310598	85350659	HEATR4	3129	711	172367	No_or_no_constitutive_exon
CAGGGTAGTGACCTGGCCACTTCTGTCCCCTCTCCTGGCCCTGGGGACAGAC	86194691	86194823	86194873	86194821	-1	10	ENSBTAG00000021957.3	86186699	86294121	LTBP2	3129	711	172367	No_or_no_constitutive_exon
CTTCACGGCCTCACGTTTTTTCTTTCTCGTGGGTCTCTTTGGGAATGCAGGT	86504030	86504216	86504266	86504214	-1	10	ENSBTAG00000015052.5	86504030	86512467	PROX2	3129	711	172367	No_or_no_constitutive_exon
GGAGCCACGCCGCGGCCTTCTCGCGCTCACCTTTTCTCTTTGGGCGGTAGGG	86654619	86654740	86654569	86654621	1	10	ENSBTAG00000008664.4	86654323	86661342	EIF2B2	3129	711	172367	No_or_no_constitutive_exon
ATCAGGAGTCAGTTTTATCTTGTTTTTCTTTGGGATTGGGGACTGGATAGGA	88038329	88038433	88038279	88038331	1	10	ENSBTAG00000025403.4	87923922	88238514	TTLL5	3129	711	172367	No_or_no_constitutive_exon
CTTGCCCACCTCTCGGCTCATGTTCCCGTCCCTCGTGCTTGGGTGGGCAGGT	2351537	2351727	2351777	2351725	-1	11	ENSBTAG00000000848.5	2343016	2368147	SNRNP200	3129	711	172367	No_or_no_constitutive_exon
AGTGCCCGCCGCGCGGGAAGCCTCACGCCCTGGCCTGTCCGGGGCTGCAGTA	2643212	2643375	2643162	2643214	1	11	ENSBTAG00000003963.5	2598254	2651937	FER1L5	3129	711	172367	No_or_no_constitutive_exon
GCTGGGCCCAGAGGACAGTGTCCCCATCCCTCTTTCCCGCTGTGGGGCAGAG	2758285	2758455	2758235	2758287	1	11	ENSBTAG00000010846.5	2730997	2762524	CNNM3	3129	711	172367	No_or_no_constitutive_exon
AGAAATAGCCCACTCTCATCTGTCTTGGCCTTGGTTGGGGGTGGTGACAGGT	10099234	10099334	10099184	10099236	1	11	ENSBTAG00000016609.3	10096618	10103298	DQX1	3129	711	172367	No_or_no_constitutive_exon
TGCAGGAATGGGAATGGAAGGCATAGGATTTGGAACAAATAAAATGGGAGGC	11884380	11884540	11884590	11884538	-1	11	ENSBTAG00000039263.1	11883552	11885179	None	3129	711	172367	No_or_no_constitutive_exon
ACCGCATGGCTGAGGGGGGGAGAGGGGCGGGGTGGGGACAGGGCAGACAGCA	11884207	11884361	11884411	11884359	-1	11	ENSBTAG00000039263.1	11883552	11885179	None	3129	711	172367	No_or_no_constitutive_exon
CGCTGGTCTCTTGCCACGGCCATGGCCTCAGCGTCTCTCTGCTTGGGAAGGT	14191089	14191235	14191285	14191233	-1	11	ENSBTAG00000012519.4	14176297	14281717	XDH	3129	711	172367	Yes
TGGGTGGGTGGAGCCAGAGGACACTGACCACATCTATGCCGTGGGTACAGAC	25189908	25190054	25190104	25190052	-1	11	ENSBTAG00000004674.5	25187251	25201563	HAAO	3129	711	172367	No_or_no_constitutive_exon
GGTCCAACTGGAGTCCTGCCCATTAAACCAGGCTTCTCTGTGTTGGGAAGGA	26168457	26168727	26168407	26168459	1	11	ENSBTAG00000016366.5	26156647	26174650	ABCG8	3129	711	172367	No_or_no_constitutive_exon
CTCTGCTCGTACTTCCCCTAAGGGCCCTTTCATCTTGTGTGGGAGTGTAGGA	37557684	37557814	37557634	37557686	1	11	ENSBTAG00000011101.5	37290105	37573238	EML6	3129	711	172367	No_or_no_constitutive_exon
TTGATGCCATTTTAGGTGATTAAAGTTTCTGTTTTCCTTCTTGGGAATAGGT	48163672	48163788	48163622	48163674	1	11	ENSBTAG00000020947.5	48149254	48171946	RNF103	3129	711	172367	No_or_no_constitutive_exon
GTCCTTCCCTGAGGGCCAATTCAGCAGAGCATGCATGTGTTTGGGGGCAGGT	49459482	49459605	49459655	49459603	-1	11	ENSBTAG00000021935.5	49442119	49473288	ELMOD3	3129	711	172367	Yes
ACCAAGTTACTGGTGACTAGTTCACTAGCTAGGTCATTCAGGGGAGCCAGAC	49760291	49760608	49760658	49760606	-1	11	ENSBTAG00000031731.2	49760291	49761138	HIGD1D	3129	711	172367	No_or_no_constitutive_exon
TTTGAGTGCCTACTGGTTCATCTCTCTCTCTCTTTTTTTTGGGGGGGTAGAA	62321818	62321924	62321974	62321922	-1	11	ENSBTAG00000000115.5	62301308	62377281	VPS54	3129	711	172367	No_or_no_constitutive_exon
TTTTTAAGTAAATTCACCTTTTTATTTGTGTTTATTTTTGTGGGAGCCAGGT	73219719	73219884	73219934	73219882	-1	11	ENSBTAG00000010083.4	73215423	73246167	HADHB	3129	711	172367	Yes
AGCGGAGGAGGATAGTCCTGGGGGAAGCTGCACTGGGGCAAAGGTGTTAGGA	73296690	73296796	73296846	73296794	-1	11	ENSBTAG00000015037.5	73292030	73307412	GAREM2	3129	711	172367	No_or_no_constitutive_exon
TCCCTGAGATGGAAAAACCCATTTCTGATGTTCTCTCTGTTTGGGGGCAGAA	86239111	86239240	86239290	86239238	-1	11	ENSBTAG00000015402.6	86199419	86268193	GREB1	3129	711	172367	No_or_no_constitutive_exon
TCCTATCAATGAATTACACTTTTCCCTCCTTCTTCCCCACTGGGGATCAGTG	87573639	87573725	87573775	87573723	-1	11	ENSBTAG00000007485.5	87565730	87616670	GRHL1	3129	711	172367	No_or_no_constitutive_exon
TTGTGTTTTTTTCCTGTAACCATTTTTCCTTTGTGATACTGGGAAATCAGGA	95959961	95960060	95960110	95960058	-1	11	ENSBTAG00000015553.5	95925112	95996116	SCAI	3129	711	172367	No_or_no_constitutive_exon
TGCCCTCCCGAGGCGGCCCCTCACCAGTCCCGTGCCCTGTGGCGGGGCAGGG	98403880	98404034	98403830	98403882	1	11	ENSBTAG00000012735.5	98400783	98406834	CFAP157	3129	711	172367	No_or_no_constitutive_exon
GCTCTCCCCACCTGGTGCAGGTGCGTGAGCGGATCCGCATCAATGGGCAGCC	98502969	98503035	98502919	98502971	1	11	ENSBTAG00000008994.5	98498178	98506303	FPGS	3129	711	172367	No_or_no_constitutive_exon
CCAGCTCGTGAAGGGGACGGATCGCCCGTGGACTTTCTTCTGGGGTACAGGT	100708267	100708391	100708217	100708269	1	11	ENSBTAG00000002319.5	100603003	100777880	HMCN2	3129	711	172367	No_or_no_constitutive_exon
CTCTTTCTCCCCCCCTCACTCTCGTCCCTCCCTTTGCTCGAGGGCGTCAGGA	100743366	100743464	100743316	100743368	1	11	ENSBTAG00000002319.5	100603003	100777880	HMCN2	3129	711	172367	No_or_no_constitutive_exon
GTGGCCGTGTGGCCATGCTAACCACAGTCTCTGCTCTCACCGGGACGCAGGT	101436265	101436405	101436215	101436267	1	11	ENSBTAG00000021896.5	101350156	101438043	NUP214	3129	711	172367	No_or_no_constitutive_exon
TTCGGTGGAAAGGGTCAGCCCCCGCACCGTGCTCTGCTCCGGGCTGGCAGGT	101666017	101666789	101665967	101666019	1	11	ENSBTAG00000010805.4	101650162	101666789	POMT1	3129	711	172367	No_or_no_constitutive_exon
GCGTAGGAGCTCTCCTCGTGTCTCACCTCGTTTCTCTTGTGTGGGGGTAGGA	101769449	101769538	101769588	101769536	-1	11	ENSBTAG00000020791.5	101728371	101793685	RAPGEF1	3129	711	172367	No_or_no_constitutive_exon
TCATGGACTGACGCATCTCTTGTCACTCTTTCCTTTTGGGAACAACGCAGCA	102766517	102766774	102766824	102766772	-1	11	ENSBTAG00000003530.5	102698013	102771662	DDX31	3129	711	172367	No_or_no_constitutive_exon
CCGAGGGCCCTGACACAGCCCAGGCCACAGCCCCGGCCCCCACAGGGCAGCT	103891467	103891526	103891576	103891524	-1	11	ENSBTAG00000000054.5	103884748	103905548	SNAPC4	3129	711	172367	No_or_no_constitutive_exon
GCCCTCTGGCTCCTGGCGTAGAGTAGAGGAGTAGAGGACAGTGCGGGCAGGC	103890436	103890740	103890790	103890738	-1	11	ENSBTAG00000000054.5	103884748	103905548	SNAPC4	3129	711	172367	No_or_no_constitutive_exon
AAGCTGCCGTGTCAGTGATGGCTTTTTTTTTTTTTTGGTCGGGGAATCAGAA	103912597	103912660	103912710	103912658	-1	11	ENSBTAG00000001352.5	103910384	103916652	SDCCAG3	3129	711	172367	No_or_no_constitutive_exon
GAGGGCCCTGGCCCGCAGGCCGCTCGGGGGCTGACGGCGCTGGGGTGCAGGT	105846140	105846247	105846297	105846245	-1	11	ENSBTAG00000021861.5	105843376	105850401	NELFB	3129	711	172367	No_or_no_constitutive_exon
CCGCCCTGGAATCACTAATGCGTTCCCCACACCTCTCTCTCGGGAAACAGCA	107165195	107165315	107165145	107165197	1	11	ENSBTAG00000002042.4	107161082	107166425	RIC8A	3129	711	172367	No_or_no_constitutive_exon
AGTCTTACAGAATATTCATAGAAGATTTCTTTGTTGTTTTCTGGGAACAGAT	18348101	18348184	18348234	18348182	-1	12	ENSBTAG00000006647.5	18319334	18349305	RCBTB2	3129	711	172367	No_or_no_constitutive_exon
AATCGTCATGCAACTTTCTAATAAACAAAAACAATCCAGGGAGAGAAAAGAA	23302931	23302985	23302881	23302933	1	12	ENSBTAG00000018232.4	23294962	23308189	STOML3	3129	711	172367	No_or_no_constitutive_exon
TTGTTCAATAAGTTTGTATTTAAGACTAAAAACTATTATTTTGGGAACAGGT	26187535	26187662	26187712	26187660	-1	12	ENSBTAG00000022991.5	25792985	26361421	NBEA	3129	711	172367	No_or_no_constitutive_exon
GGAGGGGGTGTGGGACAGCTGATCAGAGTGGCTGCAGGGAAGACAGTCAGTT	30528263	30528312	30528213	30528265	1	12	ENSBTAG00000009340.5	30519851	30558210	KATNAL1	3129	711	172367	No_or_no_constitutive_exon
TGACCTCTTCCAGTGGCATTTTCAAAAGCTTGTACTTTCTCGGGGGTTAGGT	34193306	34193507	34193256	34193308	1	12	ENSBTAG00000003116.5	34177964	34197920	MTMR6	3129	711	172367	No_or_no_constitutive_exon
GATTTTGTTTTCTGTTCTCTTCTCTCCCCACCCTGCTTTCTGGGTGACAGGG	35935951	35936134	35935901	35935953	1	12	ENSBTAG00000014406.4	35919545	35942309	LATS2	3129	711	172367	No_or_no_constitutive_exon
AAGACAAAAGTAGTTTACTGAAATAACATTTCCTATTTTGGGGTATATAGGA	70041369	70041459	70041509	70041457	-1	12	ENSBTAG00000032603.3	70024623	70171520	None	3129	711	172367	No_or_no_constitutive_exon
GCCAGGGCTGACCCGCGAGCAGGACGCCTGATGGGCGATGATGGGGGCAGGA	88264776	88264802	88264726	88264778	1	12	ENSBTAG00000018237.4	87918739	88313548	MYO16	3129	711	172367	No_or_no_constitutive_exon
CGATGTGCATGGCCTCCTGACCTCTGACCTCTGACCTCTGGGACCGGCAGAC	90402094	90402670	90402044	90402096	1	12	ENSBTAG00000000446.5	90353678	90402670	ATP11A	3129	711	172367	No_or_no_constitutive_exon
GACGCTCCCAGGGAGGGTGACAGCCGTCTAAGGGGGTGTGGTGGGTGCAGGA	90494297	90494390	90494247	90494299	1	12	ENSBTAG00000017289.4	90438590	90504948	MCF2L	3129	711	172367	No_or_no_constitutive_exon
CACACGTCACGGTGGGCACGCAGTCACCCCTGGTCTGCTCTGGGGCACAGGC	90496932	90497011	90496882	90496934	1	12	ENSBTAG00000017289.4	90438590	90504948	MCF2L	3129	711	172367	No_or_no_constitutive_exon
CACAGACACTTCCAAAAAGTCACACGGGGGTTTCTCTGTTTGGGAGTCAGCA	90614618	90614740	90614568	90614620	1	12	ENSBTAG00000010242.5	90609709	90621680	LAMP1	3129	711	172367	No_or_no_constitutive_exon
TTTTAGGAGTTCTCTTAACTTCCTGTTCCAGTGTTTTCTGGGAATGCCAGTT	10508923	10509039	10509089	10509037	-1	13	ENSBTAG00000000939.5	10238639	10519339	KIF16B	3129	711	172367	No_or_no_constitutive_exon
GCCTTTGCTGGGAGAGGATCCCTTACAGGCTGGGCTCTTCTGTAGGGCAGGC	22968987	22969248	22969298	22969246	-1	13	ENSBTAG00000044047.2	22967367	22970068	SKIDA1	3129	711	172367	No_or_no_constitutive_exon
ACTGGTCTTTAACTGGTTCTCTTCCTTCCTCCCCCATCGCCCACGGGAAGAA	23957566	23957719	23957769	23957717	-1	13	ENSBTAG00000018033.5	23900872	24085889	PIP4K2A	3129	711	172367	No_or_no_constitutive_exon
TGCCACGTGAGGTTGCCTGTATAAGTTAAATGAGTGAATGACAAGGGAAGGG	34944483	34944490	34944540	34944488	-1	13	ENSBTAG00000027444.4	34860210	34965895	None	3129	711	172367	No_or_no_constitutive_exon
TGTTCACAGACAGCATGTTTAACTCTTATTCATGTCGTTTGGGGCTGCAGGT	40860636	40861282	40860586	40860638	1	13	ENSBTAG00000020988.5	40837472	40930702	KIZ	3129	711	172367	No_or_no_constitutive_exon
CAGTTTGGAGAACAGGAGATGGTGACTCCTTCTGTCTCCTGGGTGTGCAGGG	43034659	43034786	43034836	43034784	-1	13	ENSBTAG00000004281.5	43029812	43073610	ACSS1	3129	711	172367	No_or_no_constitutive_exon
TTCTCCTCCAAGACACAAGCTCTGGCCACACCCAGCAAGGAGGAGGGAAGAA	51003680	51003842	51003892	51003840	-1	13	ENSBTAG00000007199.4	51003520	51004117	None	3129	711	172367	No_or_no_constitutive_exon
GGATGCAGGGTCATGACGAGGCTGATATCTGCTTGTCTCTGTGTGGGCAGGA	52787310	52787399	52787449	52787397	-1	13	ENSBTAG00000001320.5	52780802	52808879	VPS16	3129	711	172367	No_or_no_constitutive_exon
TGAACTGTGGGTGTGACTCTGACCTCTAAGAGCAGCCTCTCTGGGGACAGTT	53193302	53193431	53193481	53193429	-1	13	ENSBTAG00000037464.1	53169425	53196424	TGM6	3129	711	172367	No_or_no_constitutive_exon
GGCAGCCAGGGGGCAGCCCCGGACCTGAGGCAGGAGAGCTTGGAGGGGAGAT	54280811	54280826	54280876	54280824	-1	13	ENSBTAG00000021836.5	54276807	54284473	TCEA2	3129	711	172367	No_or_no_constitutive_exon
TGACACGGTCCCCATGGAGAGGCCCTCAATAGCCCAGGGACGGGTTGGAGGG	54278211	54278235	54278285	54278233	-1	13	ENSBTAG00000021836.5	54276807	54284473	TCEA2	3129	711	172367	No_or_no_constitutive_exon
GACAGGTCCTTAAACACCCGTACGTATCTTCCGGGATGTGGGAAACACAGAC	54278038	54278166	54278216	54278164	-1	13	ENSBTAG00000021836.5	54276807	54284473	TCEA2	3129	711	172367	No_or_no_constitutive_exon
CTGTCATCCAGTCCCCCTCAACCCTCGCAGGGTGGGCAGGTGGGCAGCAGGG	54529106	54529122	54529172	54529120	-1	13	ENSBTAG00000047150.1	54528272	54547753	None	3129	711	172367	No_or_no_constitutive_exon
TTGCTCTCTCTCTTCCCCCACCCCTGTCTCCCCACGCTGTCTGGGTAAAGTT	54762768	54762798	54762848	54762796	-1	13	ENSBTAG00000004916.5	54759401	54769733	ARFGAP3	3129	711	172367	No_or_no_constitutive_exon
CACAGCCAGGGGCCCACAGGCTGCCCCCAGCATCTGGTCTCTGGGAACAGGT	54921177	54921325	54921375	54921323	-1	13	ENSBTAG00000001829.4	54916960	54931310	SLC17A9	3129	711	172367	No_or_no_constitutive_exon
CGGCCGGCAGAGCCGCGGGGACTAATGAAACCTTCTCTCTGGGGTGGCAGCC	57074373	57074645	57074695	57074643	-1	13	ENSBTAG00000020261.5	57056796	57091107	CDH26	3129	711	172367	No_or_no_constitutive_exon
TCCTAAAGGGCTTACAAAGCCCCCTCTCCCCACCTCCCTTGTCGGGGCAGGT	60755575	60755697	60755525	60755577	1	13	ENSBTAG00000021811.5	60729755	60773778	ANGPT4	3129	711	172367	No_or_no_constitutive_exon
AGGTCTGGGCTGATTAAAGTTTCCTCTCTCAACCTGGTGGGGGGGCCCAGGG	61998558	61998755	61998508	61998560	1	13	ENSBTAG00000005937.5	61958856	62006471	TTLL9	3129	711	172367	No_or_no_constitutive_exon
CTTGGGCTGGGCCAAATCTGAGGGTAAGGGTGTCTCTGTTTTGGGTGGAGAT	62145728	62145882	62145678	62145730	1	13	ENSBTAG00000007932.5	62106256	62151619	HCK	3129	711	172367	No_or_no_constitutive_exon
GTGACTTGCAGGTGACACAGTCTCCTTTTGTATTCTCTCTGGGGAAACAGGC	62403949	62404043	62403899	62403951	1	13	ENSBTAG00000031402.2	62354935	62412018	ASXL1	3129	711	172367	No_or_no_constitutive_exon
AGGACAGCGGGTACCCAGGAAACGAGAGAAGGCGGGCTTCTGGGAGACAGGA	63691857	63691897	63691807	63691859	1	13	ENSBTAG00000003962.4	63690852	63692393	None	3129	711	172367	No_or_no_constitutive_exon
GATCCAGGGAGCAGCCGATGGCTCCAGGTTCCAGGTGTGGGACTACGGAGGA	66538852	66538939	66538802	66538854	1	13	ENSBTAG00000046344.1	66538446	66538939	None	3129	711	172367	No_or_no_constitutive_exon
AAAGGAAGTGCCATCGGGAGGGGTGGTGATTCACTGTTTTGGGCACACAGAG	66752963	66753128	66753178	66753126	-1	13	ENSBTAG00000013737.5	66742861	66794243	MROH8	3129	711	172367	Yes
GACAACCAAAACACTTTTATCCTGACTCTCCTTCCTGTGGGGGAACCTAGGT	68440660	68440871	68440610	68440662	1	13	ENSBTAG00000004039.5	68399157	68468557	DHX35	3129	711	172367	No_or_no_constitutive_exon
CAGAGGCGAGGGGGCAGCTGCAGGCTGCTAAGTCTTTCCTGGCGGGGCAGAT	75373845	75373950	75373795	75373847	1	13	ENSBTAG00000027337.4	75368316	75374637	CTSA	3129	711	172367	No_or_no_constitutive_exon
CAGGGCCTCGCTGGGGAGTCCCCAGAAATACCGGGATGGAGGGGCATCAGGA	75806878	75806893	75806943	75806891	-1	13	ENSBTAG00000003635.5	75799805	75807162	SLC35C2	3129	711	172367	No_or_no_constitutive_exon
TTTTAATCGTGCACTGACTTTGTTTCCAAAACATCACCCCTGTGGGACAGGA	80234174	80234255	80234305	80234253	-1	13	ENSBTAG00000007962.5	80167667	80262763	ATP9A	3129	711	172367	No_or_no_constitutive_exon
ACACAGCTTTTCACCACCCACTTCTTTGGGGGGGGGGGGGCGGGATTGAGGT	254047	254452	253997	254049	1	14	ENSBTAG00000046868.1	253709	254630	None	3129	711	172367	No_or_no_constitutive_exon
TGGTAAGTGCCTGTTTCCTCAGTGACAGGGGTGGGGTTGGGTGGGGGCAGCT	1661363	1661478	1661528	1661476	-1	14	ENSBTAG00000007753.5	1656949	1663804	KIFC2	3129	711	172367	No_or_no_constitutive_exon
TCCCGCCCCGCCCCCAGGCCATCTCAGTGACTGCTCCCCCGGGGACCCAGGT	1810154	1810279	1810329	1810277	-1	14	ENSBTAG00000020751.5	1806080	1825793	HSF1	3129	711	172367	No_or_no_constitutive_exon
TGAGGTTTGCCTCCTTTGGTCAGGGTGTCAGTTGAGGTCTTTGGGGACAGGA	1877550	1877713	1877763	1877711	-1	14	ENSBTAG00000014458.5	1844663	1894424	MROH1	3129	711	172367	No_or_no_constitutive_exon
GCGCATGGGTTGGCCTGGCTGCCGCCCCTGACAGTCCCCTCGGGACGCAGGT	1960978	1961117	1960928	1960980	1	14	ENSBTAG00000017281.4	1957553	1966646	OPLAH	3129	711	172367	No_or_no_constitutive_exon
CACGGGCACACCTGCCGGGCTGCTGACCTCTCCCCCACTCTGGTGGGCAGGG	1964909	1965044	1964859	1964911	1	14	ENSBTAG00000017281.4	1957553	1966646	OPLAH	3129	711	172367	No_or_no_constitutive_exon
TGCTGACAGGGCTGCGCCTGAGCCCCGCCTCCTGCCCCCTGTGCGGGCAGAT	2068741	2068908	2068691	2068743	1	14	ENSBTAG00000011922.5	2054916	2088261	PLEC	3129	711	172367	No_or_no_constitutive_exon
CTGGCTGTTCACGCTGGCTTCCTGTTCCCTTCTTCCCCTGGGCCGGGCAGTG	3001529	3001694	3001744	3001692	-1	14	ENSBTAG00000006385.5	2948971	3014380	ADGRB1	3129	711	172367	No_or_no_constitutive_exon
GAAATCTCAGGTGGCTCTAACTGTGAGGTCCCTAAGCAGATAACAGGGAGGT	4025367	4025384	4025317	4025369	1	14	ENSBTAG00000009578.5	3870892	4065010	PTK2	3129	711	172367	No_or_no_constitutive_exon
TGGGACAGACTGGAGTTAATGCTCACTCCCTGTCTCTCCCTTGGGGACAGAA	10157821	10157875	10157771	10157823	1	14	ENSBTAG00000007736.3	10142425	10166694	None	3129	711	172367	No_or_no_constitutive_exon
GCCTTCGTGGTCTCTGTGTGTGTCCTCTCTGGGTTGGGGGGACGGCACAGGG	28156221	28156351	28156171	28156223	1	14	ENSBTAG00000021841.5	28044275	28171159	CHD7	3129	711	172367	No_or_no_constitutive_exon
ATGTATTTTTCCATGTAGTAAATAGATGCTTTTTTTAAATTGGGGAATAGGT	57172324	57172460	57172510	57172458	-1	14	ENSBTAG00000026247.4	57163699	57216589	None	3129	711	172367	No_or_no_constitutive_exon
AAGCATCTTTTGGCACAAAGTTTATTTTGGTAAATATCTTTATTGGGAAGCA	59403301	59403317	59403251	59403303	1	14	ENSBTAG00000014051.5	59137213	59436333	ANGPT1	3129	711	172367	No_or_no_constitutive_exon
ACTGTTATTTGCTAAAAATATATCACTCTTACAAAATAATAATGGGACAGTA	59420159	59420164	59420109	59420161	1	14	ENSBTAG00000014051.5	59137213	59436333	ANGPT1	3129	711	172367	No_or_no_constitutive_exon
GTTACCTGTTCAAGACTCCGGCACACAAGACAAGAAACCAGGGGAAAAAGAA	72800372	72800402	72800322	72800374	1	14	ENSBTAG00000026231.3	72800008	72800402	None	3129	711	172367	No_or_no_constitutive_exon
TGCACCTTTCATCTGAGGTAGCTTTTTTTGTTTTGGTGGGGTGAATATAGGT	78533168	78533348	78533398	78533346	-1	14	ENSBTAG00000015536.5	78500614	78547035	CPNE3	3129	711	172367	No_or_no_constitutive_exon
CAGGAATCTTGCGTTTGAGCCATTACGCATGAGCTGTATGTGGGTATGAGAT	80076504	80076519	80076569	80076517	-1	14	ENSBTAG00000017717.5	80076504	80281851	RALYL	3129	711	172367	No_or_no_constitutive_exon
GGACTAGTTGAAATGCATTGCTTTTTAATTTTGTAATTTTTAATGGGCAGAG	18218701	18218815	18218651	18218703	1	15	ENSBTAG00000003111.4	18119200	18265060	ATM	3129	711	172367	No_or_no_constitutive_exon
AAATGTTAACCTTTTTATACTAATTGTATTTATTTGTGTCTGGGATGCAGGT	22259752	22259869	22259702	22259754	1	15	ENSBTAG00000020272.5	22246390	22372643	SIK2	3129	711	172367	No_or_no_constitutive_exon
TCCTACCTGCCGTGTGTGTCCCCCGCCCCGCCCCGTCCCGGGGCGCATAGGT	24849186	24849408	24849136	24849188	1	15	ENSBTAG00000010791.4	24838866	24851695	HTR3A	3129	711	172367	No_or_no_constitutive_exon
CCCCGTCTAAGCTGGGACACTGATTTTTCTCTTTGGGTTGGGGAATCTAGGC	28439730	28439833	28439680	28439732	1	15	ENSBTAG00000014137.5	28431027	28501993	CEP164	3129	711	172367	No_or_no_constitutive_exon
ATCTGTGTGTGAGCCTTCTGACCCAGTCTCTTCTGCTTTCTTGAGGGCAGGT	29499586	29499891	29499536	29499588	1	15	ENSBTAG00000019725.4	29476821	29516720	UBE4A	3129	711	172367	No_or_no_constitutive_exon
GGAAGGCTGAGATCCTGACAAGCTGAGGGTCTGCCGTCTTGCCAGGGCAGAT	30306358	30306424	30306474	30306422	-1	15	ENSBTAG00000017794.3	30302981	30307214	CCDC153	3129	711	172367	No_or_no_constitutive_exon
TTGTACTCTGATGTTTCTGACTTCTTGCTTTTGGGGGGGGGTGGTGACAGAT	32675555	32675641	32675505	32675557	1	15	ENSBTAG00000014611.5	32584733	32755339	SORL1	3129	711	172367	No_or_no_constitutive_exon
CTTCATCCAGGTAAATGTTTTCTCTTTTTCTCTCCTACGCCGCTGGGAAGCT	35038990	35039104	35038940	35038992	1	15	ENSBTAG00000005340.5	35019669	35267343	SERGEF	3129	711	172367	No_or_no_constitutive_exon
CGGGCGAGCGGGTGGTCGGCGCGCCTCTGACCGCATTCTGGGACGCGCAGGC	41242286	41242511	41242236	41242288	1	15	ENSBTAG00000004275.4	41241521	41291990	DKK3	3129	711	172367	No_or_no_constitutive_exon
TGTTGAAATGGACAGGCTCCCATCTAACGTTTCCTCTGGGGGGAATCTAGGA	42760793	42760904	42760954	42760902	-1	15	ENSBTAG00000015821.5	42759304	42796464	AMPD3	3129	711	172367	No_or_no_constitutive_exon
ACCTGCTCCCCAGCATCCCTGGAGATCCAGGCGCAGGGACTGGAAAACAGTC	43473792	43473803	43473742	43473794	1	15	ENSBTAG00000043981.2	42970986	43480821	SBF2	3129	711	172367	No_or_no_constitutive_exon
GGGCAGGGCCCTGACCGCCTTCCTCTTTGGGCTGCTGCCGGTGGGCACAGGT	44446920	44447061	44446870	44446922	1	15	ENSBTAG00000005356.5	44335341	44460360	ST5	3129	711	172367	No_or_no_constitutive_exon
GTGGGACTGACTGTACCTTCTACCTCTTTCTGTTTGGCCACGGGGACCAGCT	47076996	47077092	47077142	47077090	-1	15	ENSBTAG00000000696.5	47074661	47082065	ILK	3129	711	172367	No_or_no_constitutive_exon
AACCCTCATTGTTTGCTCTTTCTGCCCCTTCTTTGCACCTTGGGATGAAGGT	47149790	47149842	47149892	47149840	-1	15	ENSBTAG00000009255.4	47108928	47171016	DNHD1	3129	711	172367	Yes
TAAATATGAGGAGGTGAAGGAACTGCAAAAACTGAAGGGTAAGGAGGAAGTT	48327156	48327273	48327106	48327158	1	15	ENSBTAG00000005609.5	48323708	48332456	None	3129	711	172367	No_or_no_constitutive_exon
TTGCTGACAGGGTCTTGGCCATGCCCTTGACACTTCCCTGGGATGCACAGGA	53150047	53150168	53149997	53150049	1	15	ENSBTAG00000019059.5	53137072	53152599	ATG16L2	3129	711	172367	No_or_no_constitutive_exon
CCATGTCTCCCCGTGTCTTCCCCATGGTCCTGCCTGGCCCCGGGGAGCAGCT	75834778	75834973	75834728	75834780	1	15	ENSBTAG00000021484.4	75693436	75843207	TSPAN18	3129	711	172367	No_or_no_constitutive_exon
CAACCACCGAAGGCCCCACCCTTCCCTGCAGAGGGGAGCAGGGTGGTCAGGC	75841819	75841837	75841769	75841821	1	15	ENSBTAG00000021484.4	75693436	75843207	TSPAN18	3129	711	172367	No_or_no_constitutive_exon
GTTGAAGGGGCCCAGGTGGTGAATTCCTGATGGGCCCTCACTGGGGACAGGT	76811478	76811651	76811428	76811480	1	15	ENSBTAG00000000317.5	76794435	76813776	MAPK8IP1	3129	711	172367	No_or_no_constitutive_exon
GGAATCGAGACCCAGGGCTTCCTGGCCTGAGGCTTATACCCGGGACACAGGT	78267912	78268033	78268083	78268031	-1	15	ENSBTAG00000009576.5	78266385	78275225	PACSIN3	3129	711	172367	No_or_no_constitutive_exon
TTGAAACATTGCTCAGTGAAAACAGACTGCTTCAGGGGAAGTTTGGGAAGGA	81170228	81170247	81170178	81170230	1	15	ENSBTAG00000039801.2	81169227	81170247	None	3129	711	172367	No_or_no_constitutive_exon
ACCATCGCTTCCTGATAAGCTGACCCTCTCACTTTCTCGGGATACGGCAGGT	83481782	83481890	83481940	83481888	-1	15	ENSBTAG00000012540.5	83472626	83501632	GAT	3129	711	172367	No_or_no_constitutive_exon
TATATGCTATTCTGGCAATCCAAAGGGAGACAACTAATCTCTGGGTAAAGAA	83581391	83582319	83581341	83581393	1	15	ENSBTAG00000036016.3	83568473	83582435	FAM111B	3129	711	172367	No_or_no_constitutive_exon
TCAACAACACACACTCTCTGTTATGTGCCAGGAGCTGCACTAAGGGTTAGGG	84628917	84628945	84628867	84628919	1	15	ENSBTAG00000004580.5	84615939	84630983	MS4A1	3129	711	172367	No_or_no_constitutive_exon
CTGTGAGGCAGTGAATGAGAGTAGAGTTGGGGTCTGTCTCTCGGGGACAGGG	84793146	84793385	84793435	84793383	-1	15	ENSBTAG00000002260.5	84777783	84838995	NCAPD3	3129	711	172367	No_or_no_constitutive_exon
TCCGCAAGGACCCCTCGGTGACCCTTTTCTCTCCTTTCCCTGGGCTAGAGTG	1275197	1275454	1275147	1275199	1	16	ENSBTAG00000014059.5	1272936	1313257	ATP2B4	3129	711	172367	No_or_no_constitutive_exon
CGTTGTCTTCTTTTCTCCCCTCACAATGCTAACCCATCGGGAACTAACAGCA	2564581	2564599	2564531	2564583	1	16	ENSBTAG00000045895.1	2557487	2629557	NFASC	3129	711	172367	No_or_no_constitutive_exon
AGGAAGGCAGACCCCCACCCAAGGTCAGGGTTAGGTCTCTGGGGTTGCAGAC	2587572	2587684	2587522	2587574	1	16	ENSBTAG00000045895.1	2557487	2629557	NFASC	3129	711	172367	No_or_no_constitutive_exon
GGTTAAGTCTGGGCCCCCAGCCCCTGACTCTCTCCGTGTCCCGGGGGCAGGG	4118758	4118938	4118708	4118760	1	16	ENSBTAG00000010408.5	4113294	4134772	IKBKE	3129	711	172367	No_or_no_constitutive_exon
CTGCCAGGGGTTCTCTTTCCCAGTGGTCTTCTTTTGCTTCCGGGGCACAGGG	29639205	29639286	29639336	29639284	-1	16	ENSBTAG00000002854.5	29624571	29655286	TMEM63A	3129	711	172367	No_or_no_constitutive_exon
TTGATAGTAAAAATCTAATTTTGCTTTATTTTTCGATCTTGGGGATCTAGGA	35756065	35756167	35756217	35756165	-1	16	ENSBTAG00000009396.5	35747265	35788726	EXO1	3129	711	172367	No_or_no_constitutive_exon
CTCCTTTCACTGAAGTGATGATTTTTTTTCCCTGTCCGATCTGGGGGAAGAC	38316452	38316637	38316687	38316635	-1	16	ENSBTAG00000014794.5	38299763	38341385	SCYL3	3129	711	172367	Yes
ACCAGCGGCCACATCCAGTGCAAAGGACAGTGTCTGGGTTGGGATTGCAGAG	42722863	42722971	42723021	42722969	-1	16	ENSBTAG00000020700.3	42719366	42750151	CLCN6	3129	711	172367	No_or_no_constitutive_exon
GGGGGGGTCTGCTCGGCACGGCTGACCGCGTGTGCTTGCCATGTGGGCAGGG	42846047	42846137	42846187	42846135	-1	16	ENSBTAG00000014359.5	42840334	42868899	DRAXIN	3129	711	172367	No_or_no_constitutive_exon
CGAGCCCAGCCAGGGAGGCCCTCCTGTCCCTGACACGACGCGGGGGGTAGGT	43039910	43040024	43040074	43040022	-1	16	ENSBTAG00000015533.5	43027922	43064263	DISP3	3129	711	172367	Yes
AGTCCCTGACTCACTGAGCAGCTGCACTGGCTTGTGTCTCCTTGGGAAAGGG	43033688	43033815	43033865	43033813	-1	16	ENSBTAG00000015533.5	43027922	43064263	DISP3	3129	711	172367	Yes
CTTGTGGGGACCGGGGTCGAGTCTCACCAGCCTCCGGTTGGGGTGGGCAGAT	45873555	45873717	45873505	45873557	1	16	ENSBTAG00000018272.4	45621456	45879645	RERE	3129	711	172367	No_or_no_constitutive_exon
TCAGGGCGTCTGGCCCCCAGCGTAACCCATTCTCTCCCCGCGGGAACCAGGA	49260503	49260614	49260453	49260505	1	16	ENSBTAG00000045789.1	49259286	49262028	TNNT2	3129	711	172367	No_or_no_constitutive_exon
GAAGAAGATGTTCTCAATGTCATCTGTTCCCCCCTCGCCTGCCTGGGAAGCA	50682929	50683016	50682879	50682931	1	16	ENSBTAG00000015859.4	50674471	50686441	WRAP73	3129	711	172367	No_or_no_constitutive_exon
TGGGCGCTGGCAGTGGGCAGGCCCCCCTCACACTGCATTCTGGGGTGCAGCC	50791565	50791700	50791515	50791567	1	16	ENSBTAG00000020839.5	50705000	50803757	MEGF6	3129	711	172367	No_or_no_constitutive_exon
ATCGGGCTGTCCACACCGGGTCTCCCTTTGCAATCCCTGGGGACGAACAGCT	51535246	51535408	51535196	51535248	1	16	ENSBTAG00000009349.5	51517448	51552204	MMEL1	3129	711	172367	No_or_no_constitutive_exon
ACCTAGCCTTCCCCCAGCCTCATCCTGCTCCTTCCGTCTTGGGGCCACAGGT	51620761	51620933	51620983	51620931	-1	16	ENSBTAG00000002464.4	51607337	51633655	PLCH2	3129	711	172367	Yes
ATCAGCTAGCTGACCCCAGAACAGGGAGAAAACCCCTGGGCAGGGGTCAGCT	52572638	52573189	52573239	52573187	-1	16	ENSBTAG00000007623.4	52572638	52576496	CPTP	3129	711	172367	No_or_no_constitutive_exon
TTAGGAATAGGAAGTGACCTGTCTTCGTTTTGTTTTCTCTGAGGGTGCAGTG	60788905	60789026	60789076	60789024	-1	16	ENSBTAG00000000854.5	60747107	60792164	SEC16B	3129	711	172367	No_or_no_constitutive_exon
ATGGAAAGCATAATTTAACTATCTTTTGTTTTCCCTCTGGGACTATGAAGAA	66074979	66075060	66074929	66074981	1	16	ENSBTAG00000008003.5	66032150	66079837	SMG7	3129	711	172367	No_or_no_constitutive_exon
TGGCTGCTTCAGCATTCAGGGCGGTAGCAGCAAATCCTCCTGAAGGGCAGGA	77082232	77082319	77082182	77082234	1	16	ENSBTAG00000001173.5	77046128	77250393	PLXNA2	3129	711	172367	No_or_no_constitutive_exon
TGCTGACAAAGGGAAGTGATGTGTTTTCTTCTCTCCTTTGGGGGTGCCAGTC	6069710	6069789	6069660	6069712	1	17	ENSBTAG00000013914.5	5981167	6082118	PET112L	3129	711	172367	No_or_no_constitutive_exon
TCCACCTGCGAGGTCTGCACCCGTCTCCCCTGTCTTTCTTCAGGGTAAAGGG	50736650	50736789	50736600	50736652	1	17	ENSBTAG00000046439.1	50734878	50736971	None	3129	711	172367	No_or_no_constitutive_exon
GATGAAGCATGCGGATTTAAGTTTAGTCAGGATTAGAGGGAGAAATTTAGGA	51647427	51647450	51647500	51647448	-1	17	ENSBTAG00000034761.2	51645902	51648371	None	3129	711	172367	No_or_no_constitutive_exon
CTCTCCCTGGGGCGAGGCCCAGCCTGCTGAGCTGCTGTACGGGGCTGCAGGT	54917881	54918085	54918135	54918083	-1	17	ENSBTAG00000021595.5	54917416	54946127	HIP1R	3129	711	172367	No_or_no_constitutive_exon
AGGAGGAAGAAGGAGGGAAGGGAGAGGAAGTGGTAGAAGGATTTGGGAAGGA	55669252	55669433	55669483	55669431	-1	17	ENSBTAG00000004187.4	55596058	55669832	WDR66	3129	711	172367	No_or_no_constitutive_exon
TGGGCAAAAATAATTTGGGGTCTTTCTCTTCTTTCCTTGGGTGGACACAGTA	56508288	56508491	56508238	56508290	1	17	ENSBTAG00000001398.5	56458749	56512895	ATP2A2	3129	711	172367	No_or_no_constitutive_exon
GGGCCGCGGGCAGAGGACGGCCTCTGACTGGGGCTCCTGGCGGGCGGCAGGC	63453520	63453751	63453801	63453749	-1	17	ENSBTAG00000011930.5	63448840	63466323	DDX54	3129	711	172367	No_or_no_constitutive_exon
GTCTCCTGAATTGCAGGCAGACGCTTTAACCATCTGAGCCACCAGGGAAGTC	64322849	64322864	64322914	64322862	-1	17	ENSBTAG00000008761.5	64313878	64328239	TRAFD1	3129	711	172367	No_or_no_constitutive_exon
GGTCCTGGGCGAGCTGGCGGCGGTGGACTCTGAGTCTGCGTGTGGGGCAGGG	65235155	65235307	65235105	65235157	1	17	ENSBTAG00000007484.3	65220604	65237484	ACADS	3129	711	172367	No_or_no_constitutive_exon
GGGGAGCTGTGAAATGCTAACTTTCTGCCTTGTGTTTCGTGGGGCTGCAGGT	65976747	65979498	65976697	65976749	1	17	ENSBTAG00000002697.5	65950165	65979498	KCTD10	3129	711	172367	No_or_no_constitutive_exon
ATCATCTCTCTCCCTGCCACCCTTCCTTACCCCCCACCCCCGATGGGAAGTG	66091919	66092047	66091869	66091921	1	17	ENSBTAG00000010847.3	66074399	66097412	FOXN4	3129	711	172367	No_or_no_constitutive_exon
TCCCCCAGCTCACTGCTGTATCCCCTGGCCCCCTCCCCGGCTGCGGGAAGGG	66860330	66860531	66860581	66860529	-1	17	ENSBTAG00000013686.4	66852964	66903763	WSCD2	3129	711	172367	No_or_no_constitutive_exon
CCTCATCGTGACTTCCTGCCGGGTCTCCTCTGGCCGGGTCGCGGCGGCAGTG	67302539	67302703	67302489	67302541	1	17	ENSBTAG00000006592.5	67284514	67335715	SGSM1	3129	711	172367	No_or_no_constitutive_exon
CCGGATGCATGTGGTTTTCCTTGACCAGCCGCCCTGCCCCGGGCAGACAGAC	70684920	70685083	70685133	70685081	-1	17	ENSBTAG00000017750.5	70684129	70689293	RHBDD3	3129	711	172367	No_or_no_constitutive_exon
CTGGTGTCCGTGGGCAGAGGGGCGTGGCCTGTGACCTCTGGGGCAGGCAGTC	71612014	71612101	71612151	71612099	-1	17	ENSBTAG00000031351.3	71606711	71619967	SEC14L4	3129	711	172367	No_or_no_constitutive_exon
CTGTCCCCAAGTAACAGATACTAACAAACAGGTACGAAGTCCTGAGGGAGCC	72425875	72426074	72426124	72426072	-1	17	ENSBTAG00000008998.5	72425875	72453307	PISD	3129	711	172367	No_or_no_constitutive_exon
GCGGGGCCTGCCCAGTAACCTGGGGGCTTTCCTCCTCTCTCGGGGCACAGGA	73707944	73708079	73708129	73708077	-1	17	ENSBTAG00000020566.5	73694206	73778104	BCR	3129	711	172367	No_or_no_constitutive_exon
GCCCAGTTCCCCCGCGCGGCCCAAGGCTCACGGGGGCTCTGGGGGCGCAGGT	74329315	74329485	74329265	74329317	1	17	ENSBTAG00000011292.5	74319808	74331832	LZTR1	3129	711	172367	No_or_no_constitutive_exon
ACAGGCAGCTGCTCCGTCCTCGCCCTTGGCCATTGGCCTTAACGGGCCAGCA	75046609	75046712	75046559	75046611	1	17	ENSBTAG00000006657.5	75039313	75050946	ZDHHC8	3129	711	172367	No_or_no_constitutive_exon
GGGGCTGGCCTGCACTCTGGGGTCAGCGTGACCCAGAGTTGGGGTTACAGGG	1873661	1873791	1873841	1873789	-1	18	ENSBTAG00000004766.5	1870816	1875884	None	3129	711	172367	No_or_no_constitutive_exon
GTTCCAGGCAGGGCCTCATGCTGTTCTTCCTCCTCCTCTGGGTGAGCCAGCG	7869462	7869645	7869695	7869643	-1	18	ENSBTAG00000012693.6	7809821	7917256	None	3129	711	172367	No_or_no_constitutive_exon
GGAAGGTATACTTCCTGAGTCCTTTCACCAGAGCCTCTTTGGGGTTGCAGGT	7851337	7851568	7851618	7851566	-1	18	ENSBTAG00000012693.6	7809821	7917256	None	3129	711	172367	No_or_no_constitutive_exon
GGGGCCCCCAGGCACGGTATGTCACCTCTGCTTGTTCTCCTGGGGCGCAGGC	8026112	8027130	8026062	8026114	1	18	ENSBTAG00000009428.5	7982464	8027130	GAN	3129	711	172367	No_or_no_constitutive_exon
CCTGACTGCTGACTGCCCCCTCTAAACACCATCTCTTTCCCCGAGGGCAGCA	8449908	8449981	8449858	8449910	1	18	ENSBTAG00000002103.5	8427454	8516798	PLCG2	3129	711	172367	No_or_no_constitutive_exon
TCAGCCTCAAAAGAGACAGGCTTCTTTTGAGAGCCAGGGTCACAAAGCAGGT	8454808	8454877	8454927	8454875	-1	18	ENSBTAG00000048177.1	8454174	8456489	None	3129	711	172367	No_or_no_constitutive_exon
GAGGATGCCCTGGGTCCTGAGACATCCAAGGGGCTCAGGCAGGGGCTCAGCC	13748907	13751929	13748857	13748909	1	18	ENSBTAG00000045507.1	13740621	13753849	ZNF469	3129	711	172367	No_or_no_constitutive_exon
GGGTGGGGGTCAGGGAGTTTTCGGGGCTTTAGCTGTTTCTGTCGGGGCAGGT	14533928	14534102	14533878	14533930	1	18	ENSBTAG00000012044.5	14533160	14535556	RPL13	3129	711	172367	No_or_no_constitutive_exon
GGCGGGGCTCTGCAGGCCAGGCGGCCGGCTGACAGCTGCTGGGTGTGCAGGT	14814967	14815225	14814917	14814969	1	18	ENSBTAG00000038051.2	14794750	14815225	None	3129	711	172367	No_or_no_constitutive_exon
CACTGTGCCTCATCAGGAAGCAGTGGGATTTATGAATTCTATGGGTGTAGAT	24292088	24292110	24292038	24292090	1	18	ENSBTAG00000003798.4	24290807	24334739	AMFR	3129	711	172367	No_or_no_constitutive_exon
AAACTTATTTACGTGGAAGTTTGGATTCTGCCCACAAGGGAAGATTGTAGAA	24299623	24299629	24299573	24299625	1	18	ENSBTAG00000003798.4	24290807	24334739	AMFR	3129	711	172367	No_or_no_constitutive_exon
CCCTCTCGCTGTCTGTCTGACTCTCTCCCCCTCCCCGCCTGGGGCTGCAGAA	24343670	24343824	24343874	24343822	-1	18	ENSBTAG00000003794.5	24338465	24519487	GNAO1	3129	711	172367	No_or_no_constitutive_exon
GGAGTAGGGTGCCGTTGGTACCAATGCCTGTGTTTCTTTTGGGGGTTTAGTT	24971247	24971341	24971197	24971249	1	18	ENSBTAG00000006611.4	24879122	24981115	NUP93	3129	711	172367	No_or_no_constitutive_exon
GTGCCAGGCCCAACCCCACACAGGCTAATACCACCCTCTTGTGGGCACAGGG	25764990	25765165	25764940	25764992	1	18	ENSBTAG00000008005.5	25761282	25782446	DRC7	3129	711	172367	No_or_no_constitutive_exon
TGGGGGCTCTGTCAGCAGGTACGCCTCTGAGCCCCTCTCTGTGTGGGCAGGG	26519606	26519806	26519856	26519804	-1	18	ENSBTAG00000007170.4	26514590	26525996	SLC38A7	3129	711	172367	No_or_no_constitutive_exon
CCCTCTCTCCTACTTGTTCCCACGTGAACTCTCCCCTTTCTGGGTGGCAGGT	34983512	34983607	34983657	34983605	-1	18	ENSBTAG00000032427.3	34977245	34993385	FHOD1	3129	711	172367	Yes
TGGCCTCGGAGGAGGGACTTAACCTGGCTTGTGTTTCTGGGCACAGGTAGTC	35464938	35465068	35465118	35465066	-1	18	ENSBTAG00000006404.5	35463581	35467533	CENPT	3129	711	172367	No_or_no_constitutive_exon
CTAGATGACCTCAGCTTGTTTCTGTCTTTTTGATTCCTGGACGGGTACAGCG	36488000	36488097	36487950	36488002	1	18	ENSBTAG00000006347.4	36471593	36500063	UTP4	3129	711	172367	No_or_no_constitutive_exon
TGATGAAGTAATGCCTCCATTCTGGGTGTTGTTCCTTAATCCGGGAGCAGTC	39136065	39136203	39136015	39136067	1	18	ENSBTAG00000013266.5	39097784	39143822	PMFBP1	3129	711	172367	No_or_no_constitutive_exon
ACGTTGTCTCTTGTCCTCGAGACGGCTGTAACCCAGTAGGGGAACAGCAGCC	39211464	39211471	39211521	39211469	-1	18	ENSBTAG00000019887.4	39204697	39218132	None	3129	711	172367	No_or_no_constitutive_exon
TGGGAAGGGGGCTAGTGGGCTCCCAGCCCTGATGCCTGCTGGCTGGGCAGCG	46711203	46711342	46711392	46711340	-1	18	ENSBTAG00000031772.3	46696419	46711973	PRODH2	3129	711	172367	No_or_no_constitutive_exon
CAAAGTGGTTGTACTGAATCGCCCTTTGCCTTGTTCTCTGGGGACTGTAGGT	46929932	46930070	46929882	46929934	1	18	ENSBTAG00000014996.5	46906320	46954817	WDR62	3129	711	172367	No_or_no_constitutive_exon
GGGAAGACATGTCTGATGTTGGGGTCAGAATTGAGGGGACAGATGGTCAGGT	48637590	48637598	48637648	48637596	-1	18	ENSBTAG00000021145.5	48633597	48647723	MAP4K1	3129	711	172367	No_or_no_constitutive_exon
CCCCACCTCTCACCCACTGCCCTTTGCCCTGTCTTTCTCCGGGGCTGCAGAG	48897509	48897603	48897653	48897601	-1	18	ENSBTAG00000001780.5	48896563	48905610	SARS2	3129	711	172367	Yes
TCCTGACAACCTGTCACTCACCGCTCCCCGTCTCCTGGCCGGCTGGGCAGGT	49655141	49655330	49655380	49655328	-1	18	ENSBTAG00000012509.5	49650521	49658124	DYRK1B	3129	711	172367	No_or_no_constitutive_exon
CGAGGGGTTGGAGATAGGGTGGAAAACCTTTACTAGCGGTGGGTAATCAGGG	50200976	50201073	50200926	50200978	1	18	ENSBTAG00000004757.5	50173267	50202104	LTBP4	3129	711	172367	No_or_no_constitutive_exon
AGGAAGAGATGCAGAAAGACAGGGACACAGAGAAAGTCAAAAGGAGGGAGAG	50317840	50317911	50317790	50317842	1	18	ENSBTAG00000009079.5	50314965	50323667	None	3129	711	172367	No_or_no_constitutive_exon
GAGAGACTGTGACAGAGGCAGGCAGCCAAGATAAAGATTGAGGGAAGTAGGC	50318020	50318039	50317970	50318022	1	18	ENSBTAG00000009079.5	50314965	50323667	None	3129	711	172367	No_or_no_constitutive_exon
CCTTCCATTTCCTGGGCCTGCGGGACTGTAGGGTGGGATGGGGTTGGTAGGG	51475373	51475387	51475323	51475375	1	18	ENSBTAG00000008556.5	51475030	51497957	POU2F2	3129	711	172367	No_or_no_constitutive_exon
GCCCATCCCTGGGCCTCAGTTTTTCCATCTGTCAAAGGGGACAAAGAGAGGA	51677831	51677836	51677886	51677834	-1	18	ENSBTAG00000018912.5	51658122	51678112	ARHGEF1	3129	711	172367	No_or_no_constitutive_exon
TGGAGGGGCTAGGGAGGGAGCACTCCCCCTTGTTTTCCTTAGCAGGGCAGAT	54041285	54041391	54041235	54041287	1	18	ENSBTAG00000008014.5	54025020	54045583	PPP5C	3129	711	172367	No_or_no_constitutive_exon
CCAGGCCTGGGGATTGGGGCACTGGGGAGCCACAGGAGGGCTGGGAGCAGGG	55693235	55693252	55693185	55693237	1	18	ENSBTAG00000045498.1	55660401	55697135	SULT2B1	3129	711	172367	No_or_no_constitutive_exon
TTATTCGGAGTTCAACTTTAACTGAACATCATCGAATCCATGCTGGGGAGAA	60978317	60978970	60979020	60978968	-1	18	ENSBTAG00000038755.2	60952726	60988020	None	3129	711	172367	No_or_no_constitutive_exon
TTTCAGTTACGAAGTAGTAGAAAAATGATGCCCCTTCCTGATGTGGGCAGCC	61416175	61416423	61416125	61416177	1	18	ENSBTAG00000009171.5	61410277	61417516	None	3129	711	172367	No_or_no_constitutive_exon
CAGTCACCCAGAGTCTGACCCCTCCCCGCCTGCCGCTCCGGGTGGATCAGGA	62319263	62319347	62319397	62319345	-1	18	ENSBTAG00000046996.1	62316245	62324320	EPN1	3129	711	172367	No_or_no_constitutive_exon
TCAAGAAGCCCAGCCACCTGCACCAGCACCAGATCATCCACACGGGCGAGAA	62379792	62379855	62379905	62379853	-1	18	ENSBTAG00000037582.1	62378121	62380014	None	3129	711	172367	No_or_no_constitutive_exon
GGAGCAGCCGGGTCCCCGCCAACTCCTACGCAACTCTGCTGGGTTGACAGGT	62666859	62667046	62666809	62666861	1	18	ENSBTAG00000021157.5	62665593	62676998	PPP6R1	3129	711	172367	No_or_no_constitutive_exon
GCCCCGAGCTGCTGTCCCGAGTGCCCGTCTCTGTGCTTCTGGGAGCGCAGGC	63612185	63612356	63612406	63612354	-1	18	ENSBTAG00000006961.4	63607559	63639810	None	3129	711	172367	No_or_no_constitutive_exon
ACTGGGACCAGGACTGGGAGCGAGACCGGGAGCGAGGCCGGGCGCGGGAGCG	64280547	64280623	64280673	64280621	-1	18	ENSBTAG00000023338.4	64270786	64282112	None	3129	711	172367	No_or_no_constitutive_exon
TTGATTTTACTTCACAGTAGCGAGTAGATCCAAGTTTGCATGGGTAACAGTA	4030187	4030216	4030266	4030214	-1	19	ENSBTAG00000036115.2	3970226	4030794	None	3129	711	172367	No_or_no_constitutive_exon
CCTGTGTGGGTCCACCACACCCGTCTCCCCTGTCTTTCTTCAGGGTAAAGGG	12536384	12536523	12536573	12536521	-1	19	ENSBTAG00000033841.3	12536190	12538358	None	3129	711	172367	No_or_no_constitutive_exon
TGGTGTGTCTGAAGGTAGTGGATGACTTGATCTCTCATTGGGGTTGACAGGC	13905832	13905979	13906029	13905977	-1	19	ENSBTAG00000017567.6	13752491	13996058	ACACA	3129	711	172367	No_or_no_constitutive_exon
GATGTTGATGTTGTTTTTCCGATGTTTCTCTTTTTTGGGGGGATAAACAGTG	14078380	14078452	14078330	14078382	1	19	ENSBTAG00000014677.3	14040481	14085969	TADA2A	3129	711	172367	No_or_no_constitutive_exon
TGTAGGTGGGTTTTACAGTTAACATGTTTTGCTTGCTTTGGGTGGGACAGGG	14450346	14450443	14450493	14450441	-1	19	ENSBTAG00000009635.5	14446873	14479517	HEATR6	3129	711	172367	No_or_no_constitutive_exon
AACTATATTTGTCCCTTTCTTCCCTTCCACTGGCTTCCCTGGATGGGCAGGA	14838781	14838838	14838731	14838783	1	19	ENSBTAG00000002850.4	14834531	14851130	HEATR9	3129	711	172367	No_or_no_constitutive_exon
GCCCCAGGCCCTGCAGCAGCTGTGACTGACGCAGCCTCTCTGGGTGGCAGGC	14922870	14923225	14922820	14922872	1	19	ENSBTAG00000006086.4	14904919	14930074	MMP28	3129	711	172367	No_or_no_constitutive_exon
AATCTCTCAAGCTCAGAGGCTGAGTTCTTTCTTTTCCTCGATGGGGTCAGGC	19874949	19875225	19874899	19874951	1	19	ENSBTAG00000024490.4	19833724	19875946	None	3129	711	172367	No_or_no_constitutive_exon
AATCTGTCAAGCTCAGAGGCTGAGTTCTTTCTTTTCCTCGATGGGGTCAGGC	19920064	19920344	19920014	19920066	1	19	ENSBTAG00000023970.4	19919499	19921026	None	3129	711	172367	No_or_no_constitutive_exon
GGAAAGCCTGTTGGCTCCTGGTGACCCAACTTCTTCTGCTTGGGGAGTAGGA	20521667	20521789	20521617	20521669	1	19	ENSBTAG00000008788.5	20501230	20525353	SLC13A2	3129	711	172367	No_or_no_constitutive_exon
ATTCTTATAGACCTGATTATCCCATGGTTCTTTTTCTTTCGGGCTGGCAGAG	20673018	20673136	20672968	20673020	1	19	ENSBTAG00000009036.5	20665058	20687601	SUPT6H	3129	711	172367	No_or_no_constitutive_exon
GTGCAGGAAGCCGGGGCCTCCCAGCTCAAACCGCTTTGATTGGGAGCCAGGT	20975713	20975872	20975663	20975715	1	19	ENSBTAG00000007946.4	20964784	20978420	PIPOX	3129	711	172367	No_or_no_constitutive_exon
GGACACCCCCACGTGAGCCCTGACTCCCTGAGCTATTCTGGGGCTGGCAGAC	21420838	21421028	21420788	21420840	1	19	ENSBTAG00000001119.4	21409207	21425398	ANKRD13B	3129	711	172367	No_or_no_constitutive_exon
GGGTCACGGCTTCTACAATGGCCCTCACTTTGGGATCTGCGGGGGGTCAGGT	21423851	21424009	21423801	21423853	1	19	ENSBTAG00000001119.4	21409207	21425398	ANKRD13B	3129	711	172367	No_or_no_constitutive_exon
TCAACAAGGACAACAATGAGATCGTGGATAAGATCATGGGCAAAGGGCAGAT	22392896	22392902	22392846	22392898	1	19	ENSBTAG00000008424.5	22287404	22431563	ABR	3129	711	172367	No_or_no_constitutive_exon
AGGCAGGGCCCTACAGGCCAGGGGGCAGGCCTCTGATCTGGGATGGGCAGTT	23210089	23210198	23210248	23210196	-1	19	ENSBTAG00000011479.5	23193609	23212514	INPP5K	3129	711	172367	No_or_no_constitutive_exon
AGAGGAGACCCTGCAGCCACCCCACCAGGAGCCGGTGGGCAGGCCGACAGCC	23320980	23321052	23321102	23321050	-1	19	ENSBTAG00000038889.2	23320980	23323996	RILP	3129	711	172367	No_or_no_constitutive_exon
TTTTCAGTCAATATTAAACCACGCTGAATTGTTTTGGGTATGACAAACAGCC	24939954	24940107	24940157	24940105	-1	19	ENSBTAG00000000829.3	24933749	24951464	CARKL	3129	711	172367	No_or_no_constitutive_exon
GAGCTGATGTGTCTTTCATCTCGGCATCCATCCTGGGACGGGAGCTGTAGGC	25548406	25548620	25548356	25548408	1	19	ENSBTAG00000016175.5	25530010	25589282	SPNS3	3129	711	172367	No_or_no_constitutive_exon
GGCAGACTGGCCTTGGGAAGGCCCCCTCTGTGGTCTAGCCTAGGGGGCAGCC	26657868	26658076	26657818	26657870	1	19	ENSBTAG00000020433.4	26638784	26668466	NLRP1	3129	711	172367	No_or_no_constitutive_exon
AGGCCTTGCCTGACAGATACTTTTCCCTCCGGTCCTCCCTGGGACCATAGCT	27136400	27136511	27136561	27136509	-1	19	ENSBTAG00000004907.5	27123624	27170653	MINK1	3129	711	172367	No_or_no_constitutive_exon
GGTCCTAGGCTGGCCATCTGAGACCCAGTGTCTTCTTCCCTGGGGAGCAGGT	27368561	27368684	27368511	27368563	1	19	ENSBTAG00000031933.3	27361426	27370256	ALOX12E	3129	711	172367	No_or_no_constitutive_exon
CAGGCCTGGGGCTGCTGGCGGTGGGATTGGTGCCTGTGGTGGGGAACGAGGA	27459773	27459954	27460004	27459952	-1	19	ENSBTAG00000020852.5	27459409	27461845	SLC16A11	3129	711	172367	No_or_no_constitutive_exon
TTCAACTTCTAACTCGATGTCATTTTTTTCTCCCTCTTTTGTACGGGTAGTT	31005492	31005561	31005442	31005494	1	19	ENSBTAG00000022509.4	30963517	31248936	DNAH9	3129	711	172367	No_or_no_constitutive_exon
CCTCTGGGGGAGCCTCTGTGTACTGTGGTGGGCTGTCTTTGTGGGGACAGGT	35066669	35066742	35066792	35066740	-1	19	ENSBTAG00000006520.5	35047308	35093223	MYO15A	3129	711	172367	No_or_no_constitutive_exon
GATCACCTCTCCACCTTTTCATTCTCTGTTTTTTCTTTTTTGGGGCATAGGA	36662442	36662591	36662392	36662444	1	19	ENSBTAG00000002267.5	36655573	36675085	ANKRD40	3129	711	172367	No_or_no_constitutive_exon
CCGTGGGGACCAGTCACTCTCAGTCTGAGCAGCTCTGGGTGGCGGGGCAGGA	40698641	40698778	40698828	40698776	-1	19	ENSBTAG00000011732.5	40696350	40710279	PGAP3	3129	711	172367	No_or_no_constitutive_exon
GGGAAACTCTGTGGCTTCATGGGGATTTTATGATGTCTTTGGGGCTACAGAT	42949101	42949223	42949273	42949221	-1	19	ENSBTAG00000000666.5	42946039	42949784	GHDC	3129	711	172367	No_or_no_constitutive_exon
TCCATTTGAGAACTGTTTGTAATGCCTTCTGTCTTCTTGGGATGCAATAGAT	43232719	43232838	43232669	43232721	1	19	ENSBTAG00000019218.4	43201173	43251818	ATP6V0A1	3129	711	172367	Yes
GCCCACTACAAGGTGGATTTGGATGTGGGAGGTAAGACACCCTGGGGGAGGC	43528818	43528856	43528768	43528820	1	19	ENSBTAG00000046264.1	43527202	43531702	None	3129	711	172367	No_or_no_constitutive_exon
TGCAGTAGAGGGGCCTGAAAGATTGGGGACGTCTTCGGGTGAGAGGTGAGAA	43528876	43528985	43528826	43528878	1	19	ENSBTAG00000046264.1	43527202	43531702	None	3129	711	172367	No_or_no_constitutive_exon
AAAAGTTCTGTTCTGACACCCTCAATGCTTTTTCCTTTCTGGGGGTGCAGGG	43715459	43715520	43715570	43715518	-1	19	ENSBTAG00000022520.4	43714456	43783351	BRCA1	3129	711	172367	No_or_no_constitutive_exon
GTCCTGGTGCGGCTGCAGGTCGGAGGCTCACCCCCTAGTCCGGGACACAGGT	44487978	44488159	44487928	44487980	1	19	ENSBTAG00000016249.4	44486047	44491268	NAGS	3129	711	172367	No_or_no_constitutive_exon
ACAGCCCTGCCCTGGGCCTGAGGAACTAATTCAAGCCTGTGGGGCCGCAGGT	44701242	44701423	44701473	44701421	-1	19	ENSBTAG00000001610.5	44692188	44708381	BKB3	3129	711	172367	Yes
AAAGATCCCTCACACCAGGCCTTACCCTGCACCTTCCATCTCGGGGACAGAG	45512882	45513032	45512832	45512884	1	19	ENSBTAG00000004196.5	45493956	45520053	FMNL1	3129	711	172367	No_or_no_constitutive_exon
CATCCCCACCCCCCTTGGTTAATCATCACCTCCGATGGGGTGGGCGGCAGGG	46479529	46479683	46479479	46479531	1	19	ENSBTAG00000002749.5	46456087	46483532	CRHR1	3129	711	172367	No_or_no_constitutive_exon
CAAGAAACTCCCTGTCACCAGGCACTCAGATTGTTCTTCTTGGGGTGCAGGT	46650957	46651210	46651260	46651208	-1	19	ENSBTAG00000012564.5	46650343	46775847	KANSL1	3129	711	172367	Yes
AGGGGGCTGCTGCCCTGTGGCTCATCACGGTCTCTTCTGGGGGACTGTAGCG	47743375	47743539	47743325	47743377	1	19	ENSBTAG00000015739.5	47721710	47747246	MRC2	3129	711	172367	No_or_no_constitutive_exon
GGCAGCAGGTCTTACCCCGGCCCTCGTGCTTCCGTTTCTCCAATGGGCAGGT	51429937	51430040	51429887	51429939	1	19	ENSBTAG00000011575.4	51429343	51431873	RFNG	3129	711	172367	No_or_no_constitutive_exon
GACACCGGGAGATTGGTGACCTGGGTTCCTGGGGGGTGGGGTGGGGGCAGGT	55549041	55549175	55549225	55549173	-1	19	ENSBTAG00000005104.6	55528769	55590603	MGAT5B	3129	711	172367	No_or_no_constitutive_exon
GCCTGACCTTGGACCTGAGCCCTGCGTTTCTCTCCGGTCCGTGGGGGCAGTT	56376793	56377735	56376743	56376795	1	19	ENSBTAG00000018920.5	56373298	56377735	TRIM47	3129	711	172367	No_or_no_constitutive_exon
CTCCCCCGCCTCTCCCACCATCCCTCACTTTGTTCCTTCTCGGGGACCAGGA	57094879	57094960	57094829	57094881	1	19	ENSBTAG00000010809.5	57076158	57097117	HID1	3129	711	172367	No_or_no_constitutive_exon
CTGACCTTTCCTCCTCCACTGACCTCTCCCATCTCCCATTCAACGGGCAGCT	57730988	57731163	57731213	57731161	-1	19	ENSBTAG00000004617.5	57726114	57753535	KIF19	3129	711	172367	No_or_no_constitutive_exon
TCTGGCTCTAACTGGCCTCGGGTGGGGTGGGGGGCCTTCTCGGGGTGCAGTG	58525879	58525978	58525829	58525881	1	19	ENSBTAG00000044195.2	58439766	58579255	SDK2	3129	711	172367	No_or_no_constitutive_exon
TGGCCAAACAGGGGCATTCCATTCAGCACTAGCCTCAGCCTCGGGGCAAGCG	62640239	62640249	62640189	62640241	1	19	ENSBTAG00000017751.5	62614469	62654740	RGS9	3129	711	172367	No_or_no_constitutive_exon
ATCTTCGTATTTTTTCTCTGTCTTTCTCATTTCTTTGGGTGGATGAGAAGGC	6889477	6889636	6889686	6889634	-1	2	ENSBTAG00000003002.5	6875267	6916093	WDR75	3129	711	172367	No_or_no_constitutive_exon
TCTTTTCAATAACCTTGTTTTGTTTTTGCTTTTTCCCTGTGGGTGAACAGCG	27065955	27066132	27065905	27065957	1	2	ENSBTAG00000004555.5	26936762	27078521	LRP2	3129	711	172367	No_or_no_constitutive_exon
GGGGTACCTGGGGTGTGTCTGACCTTTGTTGCAACAGAGCTGTGGGGAAGCA	43530510	43530624	43530460	43530512	1	2	ENSBTAG00000033143.3	43529728	43530624	None	3129	711	172367	No_or_no_constitutive_exon
GGACAAAGATCGCCCTTCCCTCCTGACTGACTCCTGGTCTCCGGGGGCAGGT	71616191	71616594	71616644	71616592	-1	2	ENSBTAG00000013619.5	71616191	71714943	SCTR	3129	711	172367	No_or_no_constitutive_exon
AGACTGATCTCTTGGCTTCACCATCTCCTTCTGTTTTCTTGGGTTGATAGTT	85154430	85154543	85154593	85154541	-1	2	ENSBTAG00000020696.5	85136810	85285250	HECW2	3129	711	172367	Yes
AGGACATACATAAGCAGAAGTAACTCAATATCTCTTTCTCGTTGGGGCAGGA	90665852	90665949	90665999	90665947	-1	2	ENSBTAG00000007395.6	90664832	90712586	ALS2	3129	711	172367	No_or_no_constitutive_exon
AATCATTTCATGGTTTGCTTTTCTCCTCTTTCCACCTCTGGATGGGCCAGGC	96826376	96826707	96826757	96826705	-1	2	ENSBTAG00000015054.5	96826376	96828228	CRYGD	3129	711	172367	No_or_no_constitutive_exon
ATGAAAATCACTTGTGTAATTAGAGTAATTATCTAATTTGGGGGTTATAGGA	98438495	98438609	98438659	98438607	-1	2	ENSBTAG00000010579.5	98416823	98456944	ACADL	3129	711	172367	No_or_no_constitutive_exon
ATATCATAACTTTCCTCTTTATCTCTTCTTCCCCTGGATGGGAAAAACAGCT	103903630	103903900	103903950	103903898	-1	2	ENSBTAG00000008300.5	103881401	103950562	FN1	3129	711	172367	Yes
GTTGTGTTTTGTATGTTCTCTCCTACCCCACCTTGTTTTGGGGAAAACAGGG	107285420	107285512	107285370	107285422	1	2	ENSBTAG00000003807.4	107256012	107289222	CNOT9	3129	711	172367	No_or_no_constitutive_exon
CCGGTCTCAGAAATGTTGATGACTGCTGTCTGTGCTGGCGGCGGGGACAGGG	107895288	107895406	107895456	107895404	-1	2	ENSBTAG00000020608.4	107892322	107901716	ATG9A	3129	711	172367	No_or_no_constitutive_exon
ATCTGTCTCTTCTGATCTCACTGAGCTGGCCCTGGGGTCCCTGGGGACAGGT	108155882	108156069	108155832	108155884	1	2	ENSBTAG00000002995.4	108153422	108160399	GMPPA	3129	711	172367	No_or_no_constitutive_exon
GGACACAGTCTTCATTGTGTAAAATCACATTTTCATTTGGGGAATTGCAGAA	113670374	113670497	113670547	113670495	-1	2	ENSBTAG00000000581.5	113649873	113891180	DOCK10	3129	711	172367	No_or_no_constitutive_exon
TGGCCATTTACGTTGTGCTGTCTGCCTTTTCTCCCCTCTCGGGGCCGCAGGC	118897063	118898047	118898097	118898045	-1	2	ENSBTAG00000010344.5	118886690	118909613	SLC16A14	3129	711	172367	No_or_no_constitutive_exon
TCCTAATTTTGTTTTGTGTCTTGATTTTTGTGGTGGGTGGGACTGAGCAGCC	120320516	120320605	120320466	120320518	1	2	ENSBTAG00000005207.3	120311156	120333986	COPS7B	3129	711	172367	No_or_no_constitutive_exon
ACCTGAGGTCCAAAATCAAAGTCCATGGGCACGAAGAGCAGGGTAGAAAGCT	121419585	121419600	121419650	121419598	-1	2	ENSBTAG00000020548.5	121400543	121444433	AZIN2	3129	711	172367	No_or_no_constitutive_exon
AGGCTTTGGAGGGAGGGAGTGCTCAGACTGTGCACGTATGCCCGGGAAAGCT	121408322	121408560	121408610	121408558	-1	2	ENSBTAG00000020548.5	121400543	121444433	AZIN2	3129	711	172367	No_or_no_constitutive_exon
TGTCTCCGGGTGGCCCCCAAAATGACTGACATTGTGTCCCCACGGGGCAGGC	122647554	122647798	122647848	122647796	-1	2	ENSBTAG00000010366.5	122641986	122649721	HCRTR1	3129	711	172367	No_or_no_constitutive_exon
AAAGACCCCCTGGTGCAGAATTCTCTGGGTGCCTGACGGGGGTTACAAAGAG	127856945	127856956	127857006	127856954	-1	2	ENSBTAG00000021778.5	127851647	127869417	SELENON	3129	711	172367	No_or_no_constitutive_exon
AGCCTGGATCAGTTTGGATGTAAATAACCCTGCTTGGAAGGCTGGGGTAGAG	129502272	129502317	129502222	129502274	1	2	ENSBTAG00000048024.1	129501942	129502611	None	3129	711	172367	No_or_no_constitutive_exon
AGATTACCTCTCTGTCCCTCAGTCTCTCACCTACACAGTGGGTGAGAGAGTT	132565050	132565068	132565000	132565052	1	2	ENSBTAG00000017644.5	132533578	132584194	KIF17	3129	711	172367	No_or_no_constitutive_exon
AGGCCACCTAGCCAGTTTTGGACGAGCGGACAGTGTCAGGGAAGACTTAGCC	133389250	133389296	133389346	133389294	-1	2	ENSBTAG00000017108.5	133387210	133416030	OTUD3	3129	711	172367	No_or_no_constitutive_exon
AAGCAGGGGAGACCCCAGGGGTGGCCCTCATGGCACCTGGTGGGGGCCAGCT	136221221	136221415	136221465	136221413	-1	2	ENSBTAG00000003822.5	136193742	136239981	CROCC	3129	711	172367	No_or_no_constitutive_exon
CCAAGGGCTCAGGTCTCGGCCAAGCCTGACGGGCCAGGTTGGGGCCGCAGCC	136202132	136202296	136202346	136202294	-1	2	ENSBTAG00000003822.5	136193742	136239981	CROCC	3129	711	172367	No_or_no_constitutive_exon
CCGGGTGAAGGGAGCCGGCGCTGGGGGCTGAGCCTGGCTGTTGGGGACAGGT	21483086	21483285	21483335	21483283	-1	21	ENSBTAG00000002440.5	21482023	21496869	KIF7	3129	711	172367	No_or_no_constitutive_exon
TTGTGACATAGGGAGCTGGGGGTGACTGCTTTCTGCTTTTTTGGGGGCAGAG	22182424	22182682	22182732	22182680	-1	21	ENSBTAG00000018905.4	22166072	22183354	MAN2A2	3129	711	172367	No_or_no_constitutive_exon
GCCTCGTCCAGCCTGAGGTCTCCCTGACCCAGGGTCTGGTCTGGGGGCAGGA	22198807	22198945	22198995	22198943	-1	21	ENSBTAG00000002941.4	22192639	22204117	FES	3129	711	172367	No_or_no_constitutive_exon
CTGCCTTTTCTAAGGTTGCACTTCTCTCTTTTGTCGGGGGAATGGGGCAGGT	22574581	22574706	22574756	22574704	-1	21	ENSBTAG00000013060.5	22530901	22614701	IQGAP1	3129	711	172367	No_or_no_constitutive_exon
TAGACCTCCCCAGATACCGAGCTCACCTGGACCTTTCTCTCGGGTGGCAGGT	22968954	22969068	22968904	22968956	1	21	ENSBTAG00000020250.3	22949799	23048041	SLC28A1	3129	711	172367	No_or_no_constitutive_exon
ATGTATTTCCTTGATGTTGGAACACATCCAGTAATTTTCAGAAGGGGCAGGA	27553981	27554000	27553931	27553983	1	21	ENSBTAG00000010963.5	27527683	27606711	IL16	3129	711	172367	No_or_no_constitutive_exon
CTGGCCCCCACGTCTGACCTGTCCCTCCTTTCTCCTTTGGGGGAACCCAGCT	29672803	29673109	29672753	29672805	1	21	ENSBTAG00000006675.4	29553200	29673109	PCSK6	3129	711	172367	No_or_no_constitutive_exon
TATGGCGTGTTTTTGTTTTTTTCTTTTTTCTGGTGGGTTCGGGATTGCAGCT	34495440	34495513	34495563	34495511	-1	21	ENSBTAG00000011828.5	34476932	34523170	ARID3B	3129	711	172367	No_or_no_constitutive_exon
GGCTTGGGTGGTGCTGGGGTTCACCATGCCCATCCTTTTGGGGACTGCAGGA	34891355	34891417	34891305	34891357	1	21	ENSBTAG00000007348.5	34878676	34901785	STRA6	3129	711	172367	No_or_no_constitutive_exon
TGATCCCATCTCCCCTGTTCAAACTTTGGCTCCATGAGCACAGCGGGCAGGC	35145695	35145862	35145645	35145697	1	21	ENSBTAG00000038159.2	35140511	35152721	None	3129	711	172367	No_or_no_constitutive_exon
CCTTGTCACCTGCCCCCACCTCTCTCAGCTAATTTATTCGGGGGTAACAGGA	55864318	55864404	55864454	55864402	-1	21	ENSBTAG00000014005.5	55831893	55866344	PPIP5K1	3129	711	172367	No_or_no_constitutive_exon
AGGGAGGGGCAGGGCCTGCCTGGCCCCCAGCTGAGGGCCCGGGGGTACAGTT	59250451	59250646	59250401	59250453	1	21	ENSBTAG00000014981.3	59231721	59254106	OTUB2	3129	711	172367	No_or_no_constitutive_exon
GCACCTGACTCATTGGGAAAGCCCCTGATGCTGGGAAAGATTGAGGGCAGGA	66339902	66339924	66339852	66339904	1	21	ENSBTAG00000035544.3	66321441	66348839	CYP46A1	3129	711	172367	No_or_no_constitutive_exon
TGTCCATGAAGGAGCTCAACAAGAGCACTCCGCTCCTCTCCGAGGGACAGGC	67282613	67283089	67282563	67282615	1	21	ENSBTAG00000037899.2	67274799	67283089	DLK1	3129	711	172367	No_or_no_constitutive_exon
AAAACAAGTCCACTAATTATGTTTTTTTCTTTACTGATGGGAAATTACAGCT	69997819	69998016	69998066	69998014	-1	21	ENSBTAG00000003559.5	69982290	70077426	PPP1R13B	3129	711	172367	No_or_no_constitutive_exon
GCTGCGGCGTGAGCTGTTCCTTCCTGTTGAGACCTGCTGGAGGGACGGAGCC	70292645	70292666	70292595	70292647	1	21	ENSBTAG00000017194.5	70269909	70292666	ASPG	3129	711	172367	No_or_no_constitutive_exon
CTGCGGTCACCGTCCTCTGCCTGCTCCCGCCCCCACCCCTTCGGGGACAGGA	70982723	70982817	70982673	70982725	1	21	ENSBTAG00000004802.5	70919569	70983506	CEP170B	3129	711	172367	No_or_no_constitutive_exon
CAAAGCCACCTGCAGGAGTGGCTCCCGCTCCTGGCTCCCGAGGGCCACAGGC	15432332	15432548	15432282	15432334	1	22	ENSBTAG00000017365.5	15431364	15437006	ZBTB47	3129	711	172367	No_or_no_constitutive_exon
AGTTACCCCTGTGTTTCACTTGTTCATCTGCGAAATGGGGATGATAACAGGA	16834254	16834275	16834204	16834256	1	22	ENSBTAG00000003882.5	16833932	16848259	EMC3	3129	711	172367	No_or_no_constitutive_exon
CAGGCCTGGAGCCTAGGGGCTGATGAGGGTATCCCCTGCCCTGGGAGCAGAG	16949733	16949826	16949876	16949824	-1	22	ENSBTAG00000007966.5	16933319	16955467	None	3129	711	172367	No_or_no_constitutive_exon
GTGTTCTCAGGCACCACCATGCTGTCTTTGCTCTTGTCTGGGGGGCTCAGCC	16999888	16999967	16999838	16999890	1	22	ENSBTAG00000007780.4	16991343	17001919	CAMK1	3129	711	172367	No_or_no_constitutive_exon
TTCATTTAATGTTAAAACAATTTACAACAGTCCTTATTTTGGGAACACAGGG	44353291	44353450	44353241	44353293	1	22	ENSBTAG00000020802.5	44235617	44376594	None	3129	711	172367	No_or_no_constitutive_exon
AATAGTTGATTAATGCTTTAAGTCCTTTATTGTGTTTTGGGAAAATACAGGT	44954245	44954487	44954537	44954485	-1	22	ENSBTAG00000019746.6	44952364	44995732	CCDC66	3129	711	172367	No_or_no_constitutive_exon
CAGGAGGGCAGCCACTAACCTGGATGTGTGGGGTGGGCCCTGGGGGACAGAG	48886666	48886774	48886824	48886772	-1	22	ENSBTAG00000014782.5	48884237	48909562	STAB1	3129	711	172367	No_or_no_constitutive_exon
GTCGGTCTCACGCGGGCCCTGTCCACCCCTACCCCCACCCGGGGCCACAGGT	49381786	49382221	49381736	49381788	1	22	ENSBTAG00000021912.5	49379907	49385352	DUSP7	3129	711	172367	No_or_no_constitutive_exon
GGAACTCGGCACCTTCAAAGGAGGCAAGCACAGAGGCAGGGCGGGCAGAGCT	49510549	49510729	49510779	49510727	-1	22	ENSBTAG00000032304.2	49502957	49516552	ACY1	3129	711	172367	No_or_no_constitutive_exon
GCATGGGACTCTGTGCTGACTGCCCTCTGCTCCTCCTCCTTGGGTGGCAGAG	51065613	51065721	51065771	51065719	-1	22	ENSBTAG00000011588.5	51054913	51078183	RNF123	3129	711	172367	No_or_no_constitutive_exon
TGAAAGAGGATCTAATCCTCTGCCTTTTTCTTTTCTCCCGGGGGCTGCAGGA	51377079	51377171	51377029	51377081	1	22	ENSBTAG00000011894.5	51375766	51379188	C22H3orf62	3129	711	172367	No_or_no_constitutive_exon
GCTGTGACAGCGGGTGGGTGCCATAGACTGCCTTGCGCTTGGGGCTGCAGGA	52016591	52016714	52016541	52016593	1	22	ENSBTAG00000013407.5	52011052	52033986	PLXNB1	3129	711	172367	No_or_no_constitutive_exon
CCCAGGCCTCGGAGGGGCAGCCTTCGGGGCGGGGAGCGGGAGCGGGCCAGGC	52028042	52028084	52027992	52028044	1	22	ENSBTAG00000013407.5	52011052	52033986	PLXNB1	3129	711	172367	No_or_no_constitutive_exon
GATCTAGACAGGTGTCCTCCACCTTTTTCTGTCTGTCTCTGTGGGCACAGGG	53167202	53167313	53167363	53167311	-1	22	ENSBTAG00000016948.5	53161301	53224114	PTH1R	3129	711	172367	No_or_no_constitutive_exon
CGTGCGCAGATGGAGCAGAAGGGGAGCCTCTGCGGCCTGGGGCGGGTGAGGC	57215701	57215930	57215980	57215928	-1	22	ENSBTAG00000004512.4	57210749	57216906	MKRN2	3129	711	172367	No_or_no_constitutive_exon
GTCTTGGCTCTCTCCGCCCGCTTTGCTCATCCCTGTTTCTGGGTGGCCAGAA	59187355	59187426	59187305	59187357	1	22	ENSBTAG00000003665.5	59167798	59244357	NUP210	3129	711	172367	No_or_no_constitutive_exon
CACCCGGCCTCCTCTGTGGCTTTGTTGTGTTTGCCGGGAAGGATGAAAAGAC	59655388	59655401	59655338	59655390	1	22	ENSBTAG00000005922.5	59648571	59675093	EFCC1	3129	711	172367	No_or_no_constitutive_exon
AGCGGGAGGCGGCGGAAGCCTGGACAAGGGGAACCTTCCTCTGGGTGGAGGA	59656891	59656914	59656841	59656893	1	22	ENSBTAG00000005922.5	59648571	59675093	EFCC1	3129	711	172367	No_or_no_constitutive_exon
CTCTGCAGAACCCAGGGAGGGTCCATCCACTGGCAGCCTGGAGCCGGGAGCT	59663523	59663649	59663473	59663525	1	22	ENSBTAG00000005922.5	59648571	59675093	EFCC1	3129	711	172367	No_or_no_constitutive_exon
CAGCCAGCCTTCCCCCGGCACTGACGCTCTCCCCGGGCGGGTGGGCACAGGT	60076972	60077129	60077179	60077127	-1	22	ENSBTAG00000030962.1	60063339	60172924	EEFSEC	3129	711	172367	No_or_no_constitutive_exon
CCGGGGGACGGTGACGTCTGTGCCGGCCTGGGAGCCTGGCTGTGGGGCAGCC	61186885	61186934	61186835	61186887	1	22	ENSBTAG00000009874.5	61167345	61188874	ZXDC	3129	711	172367	No_or_no_constitutive_exon
TCCTCCTTCCCGCCCTCTGCTCCTCTCCCCTCGCTTCCCCTTGGGGGTAGGA	7311063	7311126	7311176	7311124	-1	23	ENSBTAG00000000601.5	7290454	7318840	COL11A2	3129	711	172367	No_or_no_constitutive_exon
GGTCAGGCCCAGCCCCCCTCACAGTGCGGGGTCGTGTGCCCGGCGGGCAGGT	7561125	7561337	7561075	7561127	1	23	ENSBTAG00000020975.5	7537951	7566784	SYNGAP1	3129	711	172367	No_or_no_constitutive_exon
GGAGCTGGGCCAAGGCAGCCTTCGCAGCTGACTTGCAGGCCTGGGGGCAGGT	9249333	9249519	9249283	9249335	1	23	ENSBTAG00000025622.4	9237763	9263820	DEF6	3129	711	172367	No_or_no_constitutive_exon
CCTGTCCCTTCCCCCAACCCAGCCATGTTTTCTCTGACCCGGGGCTGCAGGG	11349276	11349408	11349226	11349278	1	23	ENSBTAG00000017091.5	11303505	11356260	CMTR1	3129	711	172367	No_or_no_constitutive_exon
GACTGACTCTCACACACTTCCTGTTTGCACGCCTGCTTGGGAAAATCAAGGC	11354305	11354418	11354255	11354307	1	23	ENSBTAG00000017091.5	11303505	11356260	CMTR1	3129	711	172367	No_or_no_constitutive_exon
AGAGCTGGTGTCATCTGAGGGAGTCTCTGTCGTCTTCTGCGATGGGGTAGTG	16666466	16666567	16666416	16666468	1	23	ENSBTAG00000012755.4	16662349	16676410	KLC4	3129	711	172367	No_or_no_constitutive_exon
CTCATGGCGGGGCTAGCCCCTAAATGTACCTTAGCTGTCCCGAAGGGAAGGA	16668196	16668349	16668146	16668198	1	23	ENSBTAG00000012755.4	16662349	16676410	KLC4	3129	711	172367	No_or_no_constitutive_exon
ATCCCCCCCAACAGACCTTCCCACTCATCTGCTGGGGGATCAGGGATCAGGG	17260863	17260977	17260813	17260865	1	23	ENSBTAG00000005339.5	17255946	17269998	None	3129	711	172367	No_or_no_constitutive_exon
CGGGGGCTACGCCCCCACCTGCCGCTACGGCGGGGTGGGTGGACCGGGAGCG	17895336	17895458	17895286	17895338	1	23	ENSBTAG00000013711.4	17893780	17895740	None	3129	711	172367	No_or_no_constitutive_exon
ATTATTTGTGAATAGAATATACATATTATTTTCCTCTGGGAAATTGACAGGT	21953105	21953221	21953271	21953219	-1	23	ENSBTAG00000014272.4	21938480	21980132	MUT	3129	711	172367	No_or_no_constitutive_exon
AAGCCCAGAAGCTTCACAGTATCGGTCCTGATGTGTTTACTGGGGTGCAGGT	24219657	24219936	24219986	24219934	-1	23	ENSBTAG00000011237.5	23795771	24250799	PKHD1	3129	711	172367	No_or_no_constitutive_exon
TCCCAGGGCCTGGCCCACTCAGTGTCTCACTTTCTCCCACATGGGTGCAGTC	27026234	27026357	27026407	27026355	-1	23	ENSBTAG00000025410.3	27024476	27027205	EGFL8	3129	711	172367	No_or_no_constitutive_exon
GGACAGGCAGAGGCGCCCTCTTGGGTACTCACTCCACCTGGGCATGGCAGGA	27369024	27369130	27369180	27369128	-1	23	ENSBTAG00000005631.5	27365214	27374077	VARS	3129	711	172367	No_or_no_constitutive_exon
TCCTAGTCTAATGCTTTCTGCCTTTCTGTGTTTGGCCCCGGGGAGTACAGCA	27468496	27468694	27468446	27468498	1	23	ENSBTAG00000019685.5	27463437	27474655	BAG6	3129	711	172367	No_or_no_constitutive_exon
GGTTGACCCTTTCCTTCCTTGTGAAATACTGTTCTCTTCTGGGTTGGCAGGT	27571069	27571253	27571019	27571071	1	23	ENSBTAG00000014490.5	27565923	27576711	DDX39B	3129	711	172367	No_or_no_constitutive_exon
GAGCACTGGGCGGGGCTAAGTGGGCAGTGCTAACCGCGGGGACGGGGCAGAA	27601004	27601021	27600954	27601006	1	23	ENSBTAG00000008959.5	27600054	27604052	None	3129	711	172367	No_or_no_constitutive_exon
GTTTCATTTCAGTTTGGGTTTAATCACCGCGGGTGGTCGGGGCGGGTCAGGG	27647935	27648208	27647885	27647937	1	23	ENSBTAG00000005182.5	27647068	27652297	BoLA	3129	711	172367	No_or_no_constitutive_exon
AGGCCCTGGGGACCAGAGGAGTCACTGATGGGGGGGTGGGGATGGGGCAGGC	27726235	27726499	27726549	27726497	-1	23	ENSBTAG00000010166.5	27659362	27729750	MIC1	3129	711	172367	No_or_no_constitutive_exon
TTTCATTTTCAGTTTGAGTTTAATCACCGCGGGTGGTCGGGGCGGGTCAGGG	27690221	27690497	27690171	27690223	1	23	ENSBTAG00000012208.5	27689368	27692407	None	3129	711	172367	No_or_no_constitutive_exon
TTTCTTTTTCAGTTTGGATTTAATCACGGCGGATGGTCGGGGCGGGTCAGGG	27715862	27715963	27715812	27715864	1	23	ENSBTAG00000001476.5	27715022	27718202	None	3129	711	172367	No_or_no_constitutive_exon
GTTTCATTTCAGTTTGGGTTTAATCCCTGCGGATGGTCGGGACGGGTCAGGG	27843132	27843200	27843082	27843134	1	23	ENSBTAG00000007075.5	27842252	27845729	None	3129	711	172367	No_or_no_constitutive_exon
TTTCATTTTCAGTTTGAGTTTAATCACCGCGAGTGGTCAGGGCGGGTCAGAG	27863976	27864252	27863926	27863978	1	23	ENSBTAG00000022590.4	27863066	27867532	None	3129	711	172367	No_or_no_constitutive_exon
ACTTGGTTGGGCTTACTTTCCCCTCTTGCTTTTCTTCTCCTGGGTGATAGTA	28190008	28190255	28189958	28190010	1	23	ENSBTAG00000006933.5	28177337	28192982	PPP1R10	3129	711	172367	No_or_no_constitutive_exon
GACTGTGCCCAACTGACACTGGCTGACACCACTGTCCTGGGGCTGGGCAGGC	28304694	28304970	28304644	28304696	1	23	ENSBTAG00000038619.2	28299436	28311309	None	3129	711	172367	No_or_no_constitutive_exon
TTTCATTTTCAGTTTGGGTTTAATCACCGCGGGTGGTCGGGGCGGGTCAGGG	28333013	28333222	28333272	28333220	-1	23	ENSBTAG00000005146.5	28330538	28334072	None	3129	711	172367	No_or_no_constitutive_exon
TTTCATTTTCAGTTTGGGTTTAATCACCGCGGGTGGTCGGGGTGGGTCAGGG	28357205	28357481	28357531	28357479	-1	23	ENSBTAG00000019386.5	28355360	28358332	BOLA-NC1	3129	711	172367	No_or_no_constitutive_exon
TTTCATTTTCAGTTTGGGTTTAATCACCGCGGGTGGTCGGGGCGGGTCAGGG	28472252	28472528	28472578	28472526	-1	23	ENSBTAG00000020116.5	28469734	28473401	JSP.1	3129	711	172367	No_or_no_constitutive_exon
GTTTCATTTCAGTTTGGGTTTAATCACCGCGGGTGGTCGGGGCGGGTCAGGG	28505162	28505438	28505488	28505436	-1	23	ENSBTAG00000002069.5	28502523	28506312	BOLA	3129	711	172367	No_or_no_constitutive_exon
TTAATACATGCAACTGTAATTGCTTATTTACTTGATTTCTTGTGGGGCAGAG	30168059	30168136	30168186	30168134	-1	23	ENSBTAG00000031869.3	30161122	30171348	ZSCAN26	3129	711	172367	No_or_no_constitutive_exon
TTTCCAGGATCCAAAGTGTGGAGAAACTTTTCAATATAGGGGTAAATCAGAA	30254378	30254983	30255033	30254981	-1	23	ENSBTAG00000007074.5	30254378	30294439	ZNF192	3129	711	172367	No_or_no_constitutive_exon
CCCTGACTCTTTTCTCTGCTGCTTCTTTTTGTCCCCACTTTGGGGTACAGGG	40622815	40622975	40623025	40622973	-1	23	ENSBTAG00000015743.4	40616329	40677006	GMPR	3129	711	172367	No_or_no_constitutive_exon
TTTTAACACTTTTCTTTCTCCTTTTTCCATCTCCTCCTCGGGAAAACAAGCT	43249390	43249555	43249605	43249553	-1	23	ENSBTAG00000012039.5	43052891	43647528	PHACTR1	3129	711	172367	No_or_no_constitutive_exon
GGTGTGGTGAGGGGGGAAGATAAAAGAAAGATCCACGTGGAGGGATCCAGGT	43054843	43054856	43054906	43054854	-1	23	ENSBTAG00000012039.5	43052891	43647528	PHACTR1	3129	711	172367	No_or_no_constitutive_exon
CGTCCTCTGTGAAGGTTCCCGTGTTTTCTGTCCCTGTGGGAGAGATAAAGCC	44978720	44978760	44978670	44978722	1	23	ENSBTAG00000006287.5	44851676	44988907	NEDD9	3129	711	172367	No_or_no_constitutive_exon
CTGAACAAAAAAACCTGCAAGTCTTCATATTACATGGGCCATCTGAAAAGCT	50403763	50403830	50403880	50403828	-1	23	ENSBTAG00000006379.5	50394683	50417050	BPHL	3129	711	172367	No_or_no_constitutive_exon
ACCCTGATGCTGGGAAAGATTGAGGGCAGGAGGAGAAGGGGATGACAGAGGA	50399484	50399531	50399581	50399529	-1	23	ENSBTAG00000006379.5	50394683	50417050	BPHL	3129	711	172367	No_or_no_constitutive_exon
GAGAGCCCAGGTGAACTGACAGTGATCTGGGGCGGGGGTCGGGGGCTCAGGT	736577	736690	736740	736688	-1	24	ENSBTAG00000036297.3	729250	741978	RBFA	3129	711	172367	No_or_no_constitutive_exon
AGGCTCTACAATAATGTGGTTATTCATCTCCTCTTTTGTTTTGGGTGAAGAA	24709034	24709156	24708984	24709036	1	24	ENSBTAG00000020003.4	24673955	24787757	KLHL14	3129	711	172367	No_or_no_constitutive_exon
TACTAATGTCAACTTTCTCCTTTTTCTTTTCCTTTGTGGGGGTGGTATAGAC	35162701	35162861	35162911	35162859	-1	24	ENSBTAG00000008275.5	35054957	35173407	GREB1L	3129	711	172367	No_or_no_constitutive_exon
GACCTCAGGAGGAAATGTTGAACTGTATTGACCTGCTTCTGTTGGGGCAGGC	35115079	35115265	35115315	35115263	-1	24	ENSBTAG00000008275.5	35054957	35173407	GREB1L	3129	711	172367	No_or_no_constitutive_exon
ATGTTCCACCTCCTTTTTGTCTCTGCCCTCCTGTGATCTCCCGGGGATAGGC	39313742	39313859	39313909	39313857	-1	24	ENSBTAG00000019251.6	39312036	39404644	EPB41L3	3129	711	172367	No_or_no_constitutive_exon
TCTGCCTCTCCAGCAGTCCTGCTCATTCTCAGTTTTATTTGGGATCATAGAT	43325598	43325735	43325785	43325733	-1	24	ENSBTAG00000010542.5	43323644	43488851	SPIRE1	3129	711	172367	No_or_no_constitutive_exon
GGGGGCTGCTGCACGGTCTCACACTTGGGGGCTCCTCTCCCCGAGGGCAGGT	652070	652165	652020	652072	1	25	ENSBTAG00000000177.5	649252	652835	MSLN	3129	711	172367	No_or_no_constitutive_exon
CGGGCTGTGAGGGACGGCCATGTGACCGACTCTGGGTCTGGGGTGGGCAGGT	1630456	1630569	1630619	1630567	-1	25	ENSBTAG00000020619.5	1627977	1666088	PKD1	3129	711	172367	No_or_no_constitutive_exon
CCTGCATTGCAGGCAGATTCTTTACCATCTGGGCCACCAGGGAAGACTAGAG	2375037	2375156	2374987	2375039	1	25	ENSBTAG00000020190.5	2372470	2377363	KREMEN2	3129	711	172367	No_or_no_constitutive_exon
GGCTGGGAGGTGCAAGGCCCTGCCCCTGACGTGGCCCTGCCCGGGGACAGGG	2383527	2383700	2383750	2383698	-1	25	ENSBTAG00000004729.5	2382051	2386318	PKMYT1	3129	711	172367	No_or_no_constitutive_exon
GTGACTGTTGAACAGCAGACACTCCAGACTTTTCCCTTTTCGGGGGATAGGT	10819992	10820241	10819942	10819994	1	25	ENSBTAG00000026371.4	10743975	11273969	SNX29	3129	711	172367	No_or_no_constitutive_exon
TCCCTCGCCCCCTGTGCCCCTTGGCTTCACGTGGATCTCTAAAAGGGCAGTT	16905072	16905090	16905140	16905088	-1	25	ENSBTAG00000014229.5	16821398	16908660	SYT17	3129	711	172367	No_or_no_constitutive_exon
TCCAGTCCAGTACTTGGTGGTGTTAATTGTTATTTCTGCTGGGTGTGTAGGT	16894025	16894645	16894695	16894643	-1	25	ENSBTAG00000014229.5	16821398	16908660	SYT17	3129	711	172367	No_or_no_constitutive_exon
TCCTTACTGTGCTACCAGATGAATACTGATTCATCATTTTGGGATTGCAGAA	17150804	17150965	17150754	17150806	1	25	ENSBTAG00000002097.5	17146667	17201619	TMC5	3129	711	172367	No_or_no_constitutive_exon
ACTGAATTTTTATGCAAATTATCCTCCCTTCTATTTTGGTGGGTCGGAAGAT	18826141	18826300	18826091	18826143	1	25	ENSBTAG00000018559.3	18797873	18835009	LYRM1	3129	711	172367	No_or_no_constitutive_exon
TGGGGATGTTCGGGAGTCAGACCCAGAGCAGGCCCCAGTGCCTGGGGAAGCT	26458876	26458976	26458826	26458878	1	25	ENSBTAG00000009046.3	26455574	26459590	TBX6	3129	711	172367	No_or_no_constitutive_exon
TGAACGTTCTTTCCTTCCCTTTCCCTTTGGTCATCCTTCTGGGGCGGCAGAA	27048740	27048812	27048690	27048742	1	25	ENSBTAG00000031789.3	27048342	27051971	FBRS	3129	711	172367	No_or_no_constitutive_exon
CAATCCTGTGTCCCCTGCCTCATCCAGTTCCCCAGCCTCTAGTGGGGCAGGC	27091692	27091868	27091642	27091694	1	25	ENSBTAG00000013917.5	27089882	27117931	None	3129	711	172367	No_or_no_constitutive_exon
ATCTTTGGTTGTTTCCTATCTCCACTTTTCCTGCTGTCTTGGGCAAGCAGAA	27531276	27531380	27531226	27531278	1	25	ENSBTAG00000005757.5	27523968	27533988	FUS	3129	711	172367	No_or_no_constitutive_exon
AAGATGAAGCTGGTGTGGCTGGAGGGGGCCAAACTGTGAAGGGGGAGGAGCT	27557936	27557975	27557886	27557938	1	25	ENSBTAG00000001503.5	27552789	27561099	TRIM72	3129	711	172367	No_or_no_constitutive_exon
GAATCTGCCTGCAATGCAGGAGACCCGGGTTCAATCTCTGGGTTGGGGAGAT	28763057	28763076	28763007	28763059	1	25	ENSBTAG00000008446.5	28638037	28780415	TYW1	3129	711	172367	No_or_no_constitutive_exon
CAGCAGGGACGCCCGATCACACACACGCTCTCAATCCACGAGGGTCACAGCA	32372323	32372504	32372554	32372502	-1	25	ENSBTAG00000047264.1	32367420	32390408	None	3129	711	172367	No_or_no_constitutive_exon
CAGCGGAGACGCCCGATCAAGCACACGCTCCTGGTCCACGAGGGTCACAGCG	32368526	32368638	32368688	32368636	-1	25	ENSBTAG00000047264.1	32367420	32390408	None	3129	711	172367	No_or_no_constitutive_exon
CTGTGCTCCTCTCTCCTGTCCCCACCTCGCCACCCGCCCCGGGTGGACAGAC	33586259	33586364	33586414	33586362	-1	25	ENSBTAG00000011875.5	33571587	33619646	CLIP2	3129	711	172367	No_or_no_constitutive_exon
CTCCCCCACCCCACCCCGTCGGGGGCCGGCGGCGGGAGGAGGGGGTGCAGAC	36603210	36603480	36603530	36603478	-1	25	ENSBTAG00000017456.5	36603210	36609285	NYAP1	3129	711	172367	No_or_no_constitutive_exon
GGCCTGAATTGTGATTCTGACACTTCCACTCTGTGCTTGGGGGGAGCCAGGT	36749961	36750098	36750148	36750096	-1	25	ENSBTAG00000010496.5	36741208	36770974	STAG3	3129	711	172367	No_or_no_constitutive_exon
TGATGCCCAGCTGGCTGGCTGACTTTCACGGGGCCGGGGGGAGGGTGCAGGG	36983271	36983547	36983597	36983545	-1	25	ENSBTAG00000026236.2	36982286	36986566	AZGP1	3129	711	172367	No_or_no_constitutive_exon
AGCAAATGAGTAAATGACCCCTGTCCTTCTCTGTCTCTGCGGGGCTGCAGGA	38670242	38671712	38670192	38670244	1	25	ENSBTAG00000000725.4	38638459	38673274	USP42	3129	711	172367	No_or_no_constitutive_exon
ATGGCTATTTTCCCGTGTATAACAGCTCATTGTTTGGTTCTGGGACACAGGA	39179934	39180618	39179884	39179936	1	25	ENSBTAG00000017175.5	39160894	39279504	RNF216	3129	711	172367	No_or_no_constitutive_exon
TATCTCAAGTGTTCGGCACTAATCTGAGGCTGATCTCTGGGGGGGTTTAGGT	15669660	15669951	15669610	15669662	1	26	ENSBTAG00000018966.5	15372111	15701216	PLCE1	3129	711	172367	No_or_no_constitutive_exon
GGAAAGGGAAACCCACACTCCCGATTGACTCTGTTTCTCTGGGTGAGCAGAA	18469566	18469649	18469699	18469647	-1	26	ENSBTAG00000002191.5	18468763	18497554	RRP12	3129	711	172367	No_or_no_constitutive_exon
GGGTGGATGATGAGGACAGGCTGGGGCCCTGACTGTTTCTCTGGGGACAGTT	18633274	18633373	18633224	18633276	1	26	ENSBTAG00000012720.5	18627372	18636269	ANKRD2	3129	711	172367	No_or_no_constitutive_exon
ACAGACAGTGTGTACATGCACTAATCGGATTTTCTTTTTGGGGAACATAGGT	21294492	21294641	21294442	21294494	1	26	ENSBTAG00000000092.5	21291075	21300157	HIF1AN	3129	711	172367	No_or_no_constitutive_exon
TGCAGAAGGCTCCTACCTTCCTCTCGGCTGAAAGGGGCTGGGGGCCATAGGT	22882732	22882846	22882682	22882734	1	26	ENSBTAG00000006014.6	22761605	22884208	GBF1	3129	711	172367	No_or_no_constitutive_exon
TCAGGGTGGAGGTTGGGAGGTGACGCAGGCCTGTTGTCTTTGGGTGACAGGA	23601948	23602119	23601898	23601950	1	26	ENSBTAG00000004321.2	23593340	23611728	SFXN2	3129	711	172367	No_or_no_constitutive_exon
GGGGTTGGACCTCAGAGATGGGCAGACAGGCCTGTTCTGTGTTGGGGTAGCT	25835652	25835654	25835704	25835652	-1	26	ENSBTAG00000018321.5	25828812	25855778	PAOX	3129	711	172367	No_or_no_constitutive_exon
CCCCAGTGCGGGCAGATTCTCTACGATCTGAGCCACCAGGGAAGCCGCAGGA	44419536	44419549	44419599	44419547	-1	26	ENSBTAG00000020918.4	44416759	44420132	NKX1-2	3129	711	172367	No_or_no_constitutive_exon
GCAGCAGAGACATCCCCCACTCACAGACACGCCCTCCTCTACGCGGGCAGCT	51045157	51045303	51045107	51045159	1	26	ENSBTAG00000019919.4	51008297	51070531	None	3129	711	172367	No_or_no_constitutive_exon
GGGGTCCCCTCTGACACCTTCTGACCTCCGCGGTTGTTTGGGTTGAGGAGGA	51091943	51092068	51091893	51091945	1	26	ENSBTAG00000015651.5	51082252	51105116	None	3129	711	172367	No_or_no_constitutive_exon
GGGCACATGCAGGCAGTCACCCTGGACCCCGAGGCAGCAGTGGGTGACAGGT	1333342	1333401	1333451	1333399	-1	27	ENSBTAG00000009739.5	1019177	1424171	CSMD1	3129	711	172367	No_or_no_constitutive_exon
TGGCCTCTCAGTGCCCGGGGCCTGGGTTCAATCCCTGGGCGGGGAACTAGAG	5328067	5328098	5328017	5328069	1	27	ENSBTAG00000047363.1	5327038	5328959	None	3129	711	172367	No_or_no_constitutive_exon
ACCTCATAGTGGTTTTGATTTGCATTTCTCTGATAATGAGTGAGGGTGAGCA	6276946	6276963	6277013	6276961	-1	27	ENSBTAG00000004231.4	6267200	6417208	GPM6A	3129	711	172367	No_or_no_constitutive_exon
TGGAAATGTGACTGTCCCCTCTCTTTCTGTCCCTTTGCCTGGGGACCCAGTT	14233153	14233226	14233276	14233224	-1	27	ENSBTAG00000004344.5	14223448	14288333	ACSL1	3129	711	172367	No_or_no_constitutive_exon
ATTGGCTTTCTCACAACTTCCTCCCTGAGGTCTGTTTCACCAGTTGGGAGAA	14617875	14617936	14617825	14617877	1	27	ENSBTAG00000010351.6	14612117	14675817	SNX25	3129	711	172367	No_or_no_constitutive_exon
ATTCTCGCCTGGAAAATCCCATGGACAGAGGAGCCTGCTGGGAAAGATAGGA	32418105	32418136	32418055	32418107	1	27	ENSBTAG00000033381.3	32417550	32418888	None	3129	711	172367	No_or_no_constitutive_exon
GTGTTCCTTTCAGGTAAGAGAGTCAGTGTTCACCTGGCTGGACTTGGGAGCC	32778083	32778198	32778033	32778085	1	27	ENSBTAG00000008814.5	32774354	32797592	ADGRA2	3129	711	172367	No_or_no_constitutive_exon
GGCCAAGAACTAATGAGAAGACTGAGCACATTAAAAGCTTACAGGGTTAGGT	34015521	34015550	34015471	34015523	1	27	ENSBTAG00000023146.4	33900714	34069888	ADAM32	3129	711	172367	No_or_no_constitutive_exon
GCTCGCGGGTAAGCCCCTGCTCATCCGTCTCCCTTTGTGTGGGGCTGCAGAA	36320406	36320505	36320555	36320503	-1	27	ENSBTAG00000003275.4	36295589	36355927	ANK1	3129	711	172367	No_or_no_constitutive_exon
TGTGGGAAATGTGACTTTGTTTATCTTAAACTCTTTTTTTTGGGGGGGAGGA	8796514	8796550	8796600	8796548	-1	28	ENSBTAG00000007244.5	8733208	8829937	NID1	3129	711	172367	No_or_no_constitutive_exon
CTGTTTTTTTCAGCAGTTTTTATGTGTGTGTGTGTGTGTTTTGGGAGCAGCT	9425476	9425707	9425426	9425478	1	28	ENSBTAG00000009696.4	9403201	9450916	ACTN2	3129	711	172367	No_or_no_constitutive_exon
CTGTCCATTATAATATTCCTTGTCTCTGCAATGCATCTTGGGACCAAAAGGA	15877945	15877972	15878022	15877970	-1	28	ENSBTAG00000019052.6	15818094	16073196	ANK3	3129	711	172367	No_or_no_constitutive_exon
ACCACTTTGCCCACCTCCTAAAACTCCTGTTTTACTCTGTTGGGGAACAGGT	19394175	19394307	19394357	19394305	-1	28	ENSBTAG00000001573.5	19393374	19663523	JMJD1C	3129	711	172367	No_or_no_constitutive_exon
AGCCTTTAACACTGTTCCCCTTGATGGGGTTATTTGTCCTTGGGTTAAAGGG	24910116	24910255	24910066	24910118	1	28	ENSBTAG00000014316.4	24904445	24915401	HNRNPH3	3129	711	172367	No_or_no_constitutive_exon
TTGGTGGATTGTATGTAGTAGATGATGTGACTCTGGGCCTGGGGATGCAGGT	29829695	29829792	29829645	29829697	1	28	ENSBTAG00000002791.4	29812281	29832215	SEC24C	3129	711	172367	No_or_no_constitutive_exon
ACAGCTACTTCTTCATATTTCCTTCATCTTCCAACAGGGCAAGGGCTCAGAG	35842921	35843025	35843075	35843023	-1	28	ENSBTAG00000023032.4	35840848	35854765	SFTPA1	3129	711	172367	No_or_no_constitutive_exon
CAGGTATCGTCCTTTGACAAACAAGCTCCTCCCTACTGACTGGGGAGCAGAT	43643139	43643324	43643089	43643141	1	28	ENSBTAG00000023028.4	43426275	43657765	WDFY4	3129	711	172367	No_or_no_constitutive_exon
TCTAATCCAGTGTTATTGCATTATGTAATTGTTCTCCCTGGGAAAAACAGAA	9662344	9662368	9662294	9662346	1	29	ENSBTAG00000001657.5	9613011	9665840	PICALM	3129	711	172367	No_or_no_constitutive_exon
GACATTTCTGTCAGTAAACATGATTTCTCTCTTTTTGTGGGGGGTATTAGAG	26623913	26624126	26623863	26623915	1	29	ENSBTAG00000005147.4	26616289	26651007	HPS5	3129	711	172367	No_or_no_constitutive_exon
TGGGGTCTGTAGTTGTGGCCAACCCAGCCTGGGGGTGGGGAGGGGAGCAGGT	28704916	28705044	28704866	28704918	1	29	ENSBTAG00000004355.5	28699640	28717748	ROBO3	3129	711	172367	No_or_no_constitutive_exon
TGGCTGTGACAGGTTGCGCGGCTGACGGGGTGTCATCTCTGGGGCTGTAGGA	33697732	33697817	33697682	33697734	1	29	ENSBTAG00000014224.5	33680585	33703975	IGSF9B	3129	711	172367	No_or_no_constitutive_exon
CAGGTGGGTGCTGGGAGGGCTGCCGGGAGGGGGGCCACTGTGGGGGGCAGGC	36955357	36955364	36955307	36955359	1	29	ENSBTAG00000019712.5	36933305	36971367	ST14	3129	711	172367	No_or_no_constitutive_exon
GGGCTTCCCTGGTGGCTCAGAGGTTAAAGTGTCTGCCTGCAATGCGGGAGAC	36958832	36958865	36958782	36958834	1	29	ENSBTAG00000019712.5	36933305	36971367	ST14	3129	711	172367	No_or_no_constitutive_exon
GGGATACCTAACTCCTCAGGTGGGTGCTAATATGAGGAAAGGGTGCACAGAG	38142887	38142909	38142837	38142889	1	29	ENSBTAG00000004116.5	38135608	38144051	PAG10	3129	711	172367	No_or_no_constitutive_exon
CCCTTCAGCCTCTTCCAGACTAACCTCTGCCGTCCCCCCTGGGGCTGCAGAA	41713735	41713816	41713866	41713814	-1	29	ENSBTAG00000002503.4	41713366	41724760	BSCL2	3129	711	172367	No_or_no_constitutive_exon
AAGGCGGGTGGGGACAGTAGAAGGTCGAAGGGGAGACGGGAGGCTGGCAGCA	42735612	42735667	42735717	42735665	-1	29	ENSBTAG00000019208.4	42735167	42738131	C11orf95	3129	711	172367	No_or_no_constitutive_exon
GTTGATGCCAGTTGTCTCCTTGTCTCCCCCTCCCTCCCTGGGCTGGGCAGGT	43535394	43535556	43535606	43535554	-1	29	ENSBTAG00000000244.4	43476402	43576128	NRXN2	3129	711	172367	No_or_no_constitutive_exon
CCTTCCCAGCCCCCACCTTGACCCAGTGTCTCCTCCCTACTGTGGGGCAGGT	43519596	43519787	43519837	43519785	-1	29	ENSBTAG00000000244.4	43476402	43576128	NRXN2	3129	711	172367	No_or_no_constitutive_exon
TGGCCAGTGGGTCACTGTTGTCTCCTTGTCCCTTGTCCTGGTGGGTGCAGGC	43912623	43912739	43912573	43912625	1	29	ENSBTAG00000002243.3	43905795	43917298	SNX15	3129	711	172367	No_or_no_constitutive_exon
TTCTCTCTCTTTCCTGGGCCTGGCTTCAAGTCACCTTCTCTTGGGAGTAGGG	43935008	43935131	43935181	43935129	-1	29	ENSBTAG00000002249.4	43919967	43936194	NAALADL1	3129	711	172367	No_or_no_constitutive_exon
TGTTAAAATGTGTGCCAGAAGCAGGTGCTGACATGAGCTCTGGGGAACAGGT	44068597	44068683	44068547	44068599	1	29	ENSBTAG00000010230.5	44064428	44089990	CAPN1	3129	711	172367	No_or_no_constitutive_exon
ACCCAGGCGTCCGGGGGGCCCTAGGTGTTTACCTAATCCGGGGCGGACAGCG	44961839	44962128	44961789	44961841	1	29	ENSBTAG00000019334.5	44960929	44970707	KLC2	3129	711	172367	No_or_no_constitutive_exon
GGCGTCCTGGGAGGGTGGCACCCCGATGCTGACTCTGGTCTGGGGCGCAGAG	45038353	45038446	45038496	45038444	-1	29	ENSBTAG00000017689.3	45035735	45042778	BRMS1	3129	711	172367	No_or_no_constitutive_exon
CAAGAAGAAAGGAGAAGAACTCGCAGGGGTGGTCTGCAACGGGCGTGCAGGA	46080880	46081847	46080830	46080882	1	29	ENSBTAG00000038054.1	46080001	46081847	None	3129	711	172367	No_or_no_constitutive_exon
ACTAACCGCACGCTGTGTTTGCACGCTTCCTCCCGTGCTCGTGGGACCAGGC	48151889	48151956	48151839	48151891	1	29	ENSBTAG00000022188.4	48078849	48152891	PPFIA1	3129	711	172367	No_or_no_constitutive_exon
CCTAACCTCTCTTCTCTCTCCCCCACCCCCTGCCCGCCCTCTGGGGACAGTG	50286825	50286832	50286882	50286830	-1	29	ENSBTAG00000010880.5	50285048	50287648	TNNI2	3129	711	172367	No_or_no_constitutive_exon
TGTGGGATCCCCCCAACTCCAGACTAATCCTGACTTGGGGTGGGGGGCAGCG	50792506	50792543	50792456	50792508	1	29	ENSBTAG00000045915.1	50791816	50794320	None	3129	711	172367	No_or_no_constitutive_exon
GTGCTGGACCCTGGCTGACCCCTGGCTCCCTCCTACCCCCGGGGCTGCAGGT	50836067	50836123	50836017	50836069	1	29	ENSBTAG00000001229.4	50835592	50839686	SLC25A22	3129	711	172367	No_or_no_constitutive_exon
CGATGGCGGGATGCGATGGCGGGATGCGATGGCGGGATGCGGGGCTGCAGGT	50935214	50935333	50935383	50935331	-1	29	ENSBTAG00000022147.4	50933805	50949800	EPS8L2	3129	711	172367	No_or_no_constitutive_exon
ACGTTAACTCATCCTGTTCTTGTTTAACTTGCTCCTGGGGATGGCGGCAGCC	51267371	51267534	51267321	51267373	1	29	ENSBTAG00000011149.4	51265566	51271520	SIGIRR	3129	711	172367	No_or_no_constitutive_exon
AAAGACACGAAGAGAGTTAGAGAAAGGTGGAGAGGATCTCGGGAGGCCAGAC	51317899	51317944	51317994	51317942	-1	29	ENSBTAG00000024814.4	51291088	51345808	B4GALNT4	3129	711	172367	No_or_no_constitutive_exon
CATAGCTGCAAGAGTATCTTGGGATCTGGTCCAACACTGCCTGGGGGTAGCT	51457593	51457666	51457716	51457664	-1	29	ENSBTAG00000008274.5	51371104	51461957	None	3129	711	172367	No_or_no_constitutive_exon
GTCTTTATCTCTTTCCCCACAACTCTCTTTCTCTTTCTCCCGGGAGCCAGCA	845088	845165	845038	845090	1	3	ENSBTAG00000001052.4	825293	905484	ADCY10	3129	711	172367	No_or_no_constitutive_exon
TTCCATTCTTTTGGAAATCATTAATGTTTTTGTTTGTTTGGGGGTTGCAGGC	7852961	7853148	7853198	7853146	-1	3	ENSBTAG00000021754.3	7849646	7857668	DUSP12	3129	711	172367	No_or_no_constitutive_exon
GCTTATAAAATCTTTTAGAATAATAGCAAAAATAAGGGAGAAACAATCAGAA	12865486	12865772	12865436	12865488	1	3	ENSBTAG00000000964.5	12862099	12907593	FCRL5	3129	711	172367	No_or_no_constitutive_exon
GGCCTTTCTACCATGCTCACCAACCTGGACAAAGGGAACCCTGGGTGAAGGC	14871489	14871595	14871645	14871593	-1	3	ENSBTAG00000046885.1	14871053	14872623	RXFP4	3129	711	172367	No_or_no_constitutive_exon
TTTGGACCCATGGAAATTTTCAAATCCAGTCATCTCCCTATGGGGGACAGGT	14975640	14975839	14975590	14975642	1	3	ENSBTAG00000045596.1	14967807	14990444	None	3129	711	172367	No_or_no_constitutive_exon
TTTGGACTCGTGAAAATATTCAAATCTAGTCATCTCCCTGTGGGGGATAGGT	15068137	15068336	15068087	15068139	1	3	ENSBTAG00000020356.5	15009726	15093527	GON4L	3129	711	172367	No_or_no_constitutive_exon
AGGTACCCTAAGCATGGTCCAAGCTCACTTCCATGATGGGACGTGGGTAGGT	16814081	16814234	16814284	16814232	-1	3	ENSBTAG00000005163.5	16812601	16816588	S100A1	3129	711	172367	Yes
AGGCTCCTCTGTCCATGGGATTCTCCAGGCAGGAATACTGGAGTGGGTAGCC	17340101	17340116	17340051	17340103	1	3	ENSBTAG00000039487.1	17320182	17340116	None	3129	711	172367	No_or_no_constitutive_exon
AGGAAGAGCAGGACCACCAAAGCTGTGGTAGACACAGTCATGAGGGTCAGGA	18627099	18627265	18627049	18627101	1	3	ENSBTAG00000039260.2	18623658	18628095	None	3129	711	172367	No_or_no_constitutive_exon
TGTTGAACGGAGGCAATGATAACTCTGTTTCCTAATCCTACGGAGGGCAGAA	20410988	20411096	20411146	20411094	-1	3	ENSBTAG00000021485.3	20406683	20413546	C3H1orf54	3129	711	172367	No_or_no_constitutive_exon
AACAGTTTTCCTTTTATTTTTTCAGAAGAAGAAGGTCTTCGAGGGAAAAGAG	20464854	20465219	20464804	20464856	1	3	ENSBTAG00000016730.5	20453149	20465219	ANP32E	3129	711	172367	No_or_no_constitutive_exon
AAAGCTGCAACCACCTAACCGTGCGATTCTCATCTGACTCTCGGGGGCAGGG	20527818	20527965	20528015	20527963	-1	3	ENSBTAG00000004852.5	20519725	20528784	PLEKHO1	3129	711	172367	No_or_no_constitutive_exon
TCTTTCGGATAATTCTATTTAATTTTTTTTTTTTGGGGGGGGTTGGGTAGGT	21792030	21792227	21791980	21792032	1	3	ENSBTAG00000005810.5	21755126	21801218	PDZK1	3129	711	172367	No_or_no_constitutive_exon
TTCTCCCCACCTCTGTCTGTCTCTGTGCCTCCCTGCCTGGCTGAGGGCAGGC	29355763	29356112	29355713	29355765	1	3	ENSBTAG00000018881.4	29343181	29402185	SYT6	3129	711	172367	No_or_no_constitutive_exon
ACATCTGCTTAACACGCTCCCTTCCCTTCCCGCTGCCCCCATGGGCACAGAT	29400280	29400452	29400230	29400282	1	3	ENSBTAG00000018881.4	29343181	29402185	SYT6	3129	711	172367	No_or_no_constitutive_exon
GCTGGGCTGGGAGGGGATACTGAGGGTGAGTCTCTGTTGTGTGGGTACAGGT	33878991	33879092	33879142	33879090	-1	3	ENSBTAG00000037673.2	33874018	33880598	GSTM4	3129	711	172367	No_or_no_constitutive_exon
ATAAAGTATGTTGGTACCACTGAGAAACTGAAACTTTTGGAGGGGAAAAGTT	41127270	41127483	41127220	41127272	1	3	ENSBTAG00000008894.3	41127031	41127631	None	3129	711	172367	No_or_no_constitutive_exon
TTAGTAGAAAATTATAAATAATAAGTTTTGTTTTTGTTTTTGTTGGGAAGAG	58602962	58603043	58602912	58602964	1	3	ENSBTAG00000021051.5	58564021	58625809	ZNHIT6	3129	711	172367	No_or_no_constitutive_exon
AAGAGTTGACTCACTGGAAAGACTCTGATGCTGGGAGGGATTGGGGGCAGAG	81582435	81582441	81582491	81582439	-1	3	ENSBTAG00000040268.2	81575428	81652244	UBE2U	3129	711	172367	No_or_no_constitutive_exon
TCAGCTCAGCCCCACACCTGCTCCCATTTGGAGCTGGCCCATGGGTGGAGGG	89786044	89786093	89785994	89786046	1	3	ENSBTAG00000003775.5	89742860	89786323	C8B	3129	711	172367	No_or_no_constitutive_exon
AACTAACTTGTTGGCTTTGGTTTTCCCTTTGTTTCTTCCTGGGATCCAAGGA	94172081	94172247	94172297	94172245	-1	3	ENSBTAG00000019680.4	94123285	94197896	ZYG11B	3129	711	172367	No_or_no_constitutive_exon
CCCACAGACCCTGGACACAAGCTTAAAAGTCTCTTTGGTTTGGGGAACAGGT	94602157	94602334	94602384	94602332	-1	3	ENSBTAG00000014289.5	94600423	94713143	ZFYVE9	3129	711	172367	Yes
CACAGGAGGGTCCATCACAGGCCATGCTGACAGCTCTGTCTCGGGGGCAGGG	101627867	101627987	101627817	101627869	1	3	ENSBTAG00000019013.4	101623082	101631050	HECTD3	3129	711	172367	No_or_no_constitutive_exon
GATGGGAAAGCTGGATTCCAATCTCTGTGTGTCTCCCTCCAGGGACCCAGAG	105432795	105432867	105432917	105432865	-1	3	ENSBTAG00000024115.4	105414635	105435303	FOXO6	3129	711	172367	No_or_no_constitutive_exon
CTCATCAGCGATCTGACCTTCTTCCCTCTCTGTGCTTCGGGGGGTCACAGAA	106160364	106160506	106160314	106160366	1	3	ENSBTAG00000018726.2	106154950	106169324	RIMS3	3129	711	172367	No_or_no_constitutive_exon
GCCTGCCTTTATATAAGGTCCGTTTCTTTTGTTCACGTGTGGGTTGGCAGCT	110041555	110041723	110041505	110041557	1	3	ENSBTAG00000007994.5	110025911	110055110	OSCP1	3129	711	172367	No_or_no_constitutive_exon
TATGTCACTTGTGACAGTTCTGTAACCTCAGTTTTTCTTGTTGGGAACAGGT	110375519	110375607	110375657	110375605	-1	3	ENSBTAG00000018324.2	110338487	110456098	AGO3	3129	711	172367	No_or_no_constitutive_exon
CTTATTATAGAGTATTGAGCAGGGTTCCCTGTGCTACAAAATAGGGTTAGGG	112567250	112567258	112567200	112567252	1	3	ENSBTAG00000005784.5	112558419	112898742	CSMD2	3129	711	172367	No_or_no_constitutive_exon
CATGTAGAAAAAAAAATCATTTTCTTTTTCTTTCTCCTTCTGGGGTGCAGAC	116478881	116478988	116479038	116478986	-1	3	ENSBTAG00000013505.6	116402593	116592405	IQCA1	3129	711	172367	No_or_no_constitutive_exon
CCTGTTCCTCTGTTTCTGTCTCTGTGTCCCGCGGCCAGCTGGGTGGGCAGGC	117831652	117831730	117831602	117831654	1	3	ENSBTAG00000005354.5	117707633	117869819	LRRFIP1	3129	711	172367	No_or_no_constitutive_exon
CCGCTCGCTGCTCTGGTGGCTCTCGCCCGGCCCTGGAGCCCGCAGGGCAGAA	120713079	120713152	120713029	120713081	1	3	ENSBTAG00000005168.5	120676093	120714918	CROCC2	3129	711	172367	No_or_no_constitutive_exon
TATGTTTGGGTTTGCTTTCCTTACTGTTCCCCTGCTTTATTGGGGGGTAGCC	7326728	7326959	7327009	7326957	-1	4	ENSBTAG00000003531.5	7096629	7487703	ABCA13	3129	711	172367	No_or_no_constitutive_exon
CCTGTGGGGGCCCACCACACCCGTCTCCCCTGTCTTTCTTCAGGGTAAAGGG	12618191	12618330	12618141	12618193	1	4	ENSBTAG00000038030.2	12616772	12618524	None	3129	711	172367	No_or_no_constitutive_exon
TATGAATTATAGCAGTCTTTTAATAACTCTACTCATTCCTTTGGGGGCAGGG	30625636	30625779	30625586	30625638	1	4	ENSBTAG00000013078.6	30420508	30799675	DNAH11	3129	711	172367	No_or_no_constitutive_exon
TGATGTCCACTTCGATTTGGGAATAACTGACTTTTCCTCTGGGCTTGAAGAT	30784066	30784309	30784016	30784068	1	4	ENSBTAG00000013078.6	30420508	30799675	DNAH11	3129	711	172367	No_or_no_constitutive_exon
ACCAAGTTACTGGTGACTAGTTCACTAGCTAGGTCATTCAGGGGAGTCAGAC	57168910	57169227	57169277	57169225	-1	4	ENSBTAG00000045592.1	57168910	57169757	None	3129	711	172367	No_or_no_constitutive_exon
GACCATTCTCTGGTCATTTGGCATTTGAAGCAAATTGGGAAGGTGAAGAGCT	63936721	63936802	63936852	63936800	-1	4	ENSBTAG00000025110.4	63933401	63937149	None	3129	711	172367	No_or_no_constitutive_exon
TGTACCTTTTTTCTCTCTCTTTTACTGTGACATCACCTGGGAAAATCCAGAA	64189820	64189875	64189770	64189822	1	4	ENSBTAG00000016709.3	64185798	64205027	NT5C3A	3129	711	172367	No_or_no_constitutive_exon
TGTGGGGCTCCTTACTTCAAGGCATCTGTCTTCCCCCTCCGTGGGTGTAGGA	65691896	65692029	65692079	65692027	-1	4	ENSBTAG00000020247.5	65670542	65729276	ADCYAP1R1	3129	711	172367	Yes
TATAACTGTGTGTCTTTGTTTTCTCCTTTCCCTTACCGGTGGGCACGCAGCA	66630959	66631082	66631132	66631080	-1	4	ENSBTAG00000039231.2	66610954	66643765	MTURN	3129	711	172367	No_or_no_constitutive_exon
TGTTAGCTAATATGTTTCTACTCTGCTTTCTCCCTTTCCTGGGAATATAGAT	78477589	78477697	78477747	78477695	-1	4	ENSBTAG00000021216.5	78221618	78492463	HECW1	3129	711	172367	No_or_no_constitutive_exon
GGCCCGGCCGGGAGCGCGGCGTGTCTGACCGTGTGCGGGGCGGAGGCCAGGA	93658287	93658460	93658510	93658458	-1	4	ENSBTAG00000003449.5	93655276	93685724	KCP	3129	711	172367	Yes
CGTAACTCTTGGACTGTTGCTGTCTCCTTGTCGACTGGGTGTGAATCAAGCG	100242723	100242862	100242673	100242725	1	4	ENSBTAG00000011127.5	100178311	100258625	NUP205	3129	711	172367	No_or_no_constitutive_exon
GAATTCTGAGGGCTCCCTCACTTGTACTGCCAGATTTGGCAATGGGGGAGGG	102432998	102432999	102433049	102432997	-1	4	ENSBTAG00000015802.5	102401897	102529709	CREB3L2	3129	711	172367	No_or_no_constitutive_exon
CGGGCTAAGGTTTAATCACATGGAACTCTCACCCCCTTGGGTGAGAGCAGCC	106999288	106999557	106999607	106999555	-1	4	ENSBTAG00000024219.3	106996939	107013515	TRPV6	3129	711	172367	No_or_no_constitutive_exon
AAAATGGCTTCATAGTTACTGTGTTGAGCGGGGAGTGGGTGTGAAGCCAGAT	107660044	107660458	107659994	107660046	1	4	ENSBTAG00000038649.1	107659927	107661137	None	3129	711	172367	No_or_no_constitutive_exon
CTCCTACTGCACGGCGGCGGCGGCGGCGGCGGCGGCGGTGGGGCGCGCAGCA	113104578	113105071	113104528	113104580	1	4	ENSBTAG00000020448.4	113083335	113105271	ZNF282	3129	711	172367	No_or_no_constitutive_exon
ACCCCACCCCGTTGGCCCCCACTCCCCACAGCAGAGGGGAAGGTGTACAGCT	114520833	114521365	114521415	114521363	-1	4	ENSBTAG00000011120.4	114520833	114541871	GBX1	3129	711	172367	No_or_no_constitutive_exon
TATTTGATGTGAGAAGTGCACTAACCATTGATTTTCTTGTGGGAGATTAGGT	17870994	17871108	17871158	17871106	-1	5	ENSBTAG00000018180.5	17858068	17887582	C5H12orf50	3129	711	172367	No_or_no_constitutive_exon
GAACTCAGAGTGGGAAAAAGCTTAGTCTAATTTTCACTTTGTGGGGGCAGAT	17904114	17904194	17904244	17904192	-1	5	ENSBTAG00000018745.5	17902276	17998418	CEP290	3129	711	172367	No_or_no_constitutive_exon
CTCCATATATTTAGAGAAAAATAACCATGTGCCATTATTTGGGGTTGCAGGT	21080012	21081041	21081091	21081039	-1	5	ENSBTAG00000003505.5	21080012	21119087	DCN	3129	711	172367	No_or_no_constitutive_exon
AGGATCCCTTTCACACCCAGGCTGGGTTTTCTCTTCTCTTGGGGACTCAGGA	25842089	25842167	25842217	25842165	-1	5	ENSBTAG00000005384.3	25838390	25857694	COPZ1	3129	711	172367	No_or_no_constitutive_exon
AGATCCTTTAAGCAGATCTTCAAGTAACTCCTCTTCCTTCTGGGCAACAGGT	26664731	26664929	26664681	26664733	1	5	ENSBTAG00000005863.5	26580497	26671702	ATF7	3129	711	172367	No_or_no_constitutive_exon
ACACCTCCCGGGGCTCCTCCTGAGTCTCTTTCTCCCACTCTGGGCGGCAGGT	27700884	27701093	27700834	27700886	1	5	ENSBTAG00000000400.4	27698711	27706239	KRT85	3129	711	172367	No_or_no_constitutive_exon
CAGGATGCTGGAATTACGGCTGTCTGGGTGACTATTCCTCTGGGCGGCAGGT	27808471	27808680	27808730	27808678	-1	5	ENSBTAG00000013756.5	27804587	27809806	None	3129	711	172367	No_or_no_constitutive_exon
TCTCCCTCTCCCCACCACCTTGCCCTTCTTCCGCCTCCTGGGGGTGGCAGGA	30252968	30253088	30252918	30252970	1	5	ENSBTAG00000004851.5	30251224	30262563	NCKAP5L	3129	711	172367	Yes
GCCCGCGTGGAATCTGCGCGGTGAACTCGGCATCTTGCCCTGGGCGACAGGA	30690466	30690634	30690684	30690632	-1	5	ENSBTAG00000017864.4	30688659	30692263	PRPH	3129	711	172367	No_or_no_constitutive_exon
CTAACACAAATGTTCTATTTCTTCCTTTCCTTCTTAATGGGAAACAAAAGGA	38588206	38588319	38588156	38588208	1	5	ENSBTAG00000019119.2	38571961	38589568	ZCRB1	3129	711	172367	No_or_no_constitutive_exon
GGTTCTTTGTTTGTTTTTTCTTATTTCTCATCATCACTTCATGTGGGCAGTG	47596183	47596339	47596133	47596185	1	5	ENSBTAG00000033726.3	47534236	47703486	GRIP1	3129	711	172367	No_or_no_constitutive_exon
TCTGTTTTGCTCTCCATTCTATCTCTATCTCCTTTGCTTCGGGAAACCAGCC	56060986	56061046	56060936	56060988	1	5	ENSBTAG00000007156.5	56051445	56062903	AGAP2	3129	711	172367	No_or_no_constitutive_exon
CTGTGAAATGGGGACCCCCCCACCCTGAGTCCCTTTTACCCTGGGGGCAGTG	56202244	56202993	56202194	56202246	1	5	ENSBTAG00000018002.4	56201576	56205117	DTX3	3129	711	172367	No_or_no_constitutive_exon
TTTCCTCCTCCCACTTCTACCTTCATCATCCTCACCTTCCTTTGGGAAAGCT	56326826	56326916	56326966	56326914	-1	5	ENSBTAG00000006631.4	56321394	56331773	GLI1	3129	711	172367	No_or_no_constitutive_exon
CCCCACCCTGACCCCCCCCACCACCTCATTTACTTCTCTGGGGCTGGCAGGG	56670433	56670562	56670383	56670435	1	5	ENSBTAG00000006335.5	56658076	56670842	STAT6	3129	711	172367	No_or_no_constitutive_exon
GATTTGAATCTTCATGGCACTCTTGATTCCTCTCTCTCTTGGGTGGGTAGGC	57151991	57152225	57151941	57151993	1	5	ENSBTAG00000017840.5	57132350	57162026	BAZ2A	3129	711	172367	No_or_no_constitutive_exon
AGGCTTCCCCTTGCTGGCTTCTCTCACTCCTTTCTCCCTTGGGTTGACAGTG	57357119	57357216	57357069	57357121	1	5	ENSBTAG00000004374.2	57354891	57357900	CNPY2	3129	711	172367	No_or_no_constitutive_exon
TTATCTCATTGAACGCTCCTGTCATGTTCTTTTCCCACCCTGGGTGGCAGCC	57452448	57452508	57452398	57452450	1	5	ENSBTAG00000026754.4	57428177	57454003	RNF41	3129	711	172367	No_or_no_constitutive_exon
CTTCGCTGGAGATTGTTGGCTGACATCTGCCCCAATTGTTCAACGGGCAGGT	57471074	57471190	57471024	57471076	1	5	ENSBTAG00000014697.5	57467336	57484118	SMARCC2	3129	711	172367	No_or_no_constitutive_exon
GGGTGTTTCTCTGGGTAGGTGCTGGGGGGCAGGGCAGGAGAGGCAGGGAGGC	57883517	57883544	57883467	57883519	1	5	ENSBTAG00000012897.5	57874053	57898519	ITGA7	3129	711	172367	No_or_no_constitutive_exon
ATTCTAATGTACGCCAGTCTACTGCTCGAGAGAGAGGAAATGGGAAATAGAA	69189810	69189860	69189910	69189858	-1	5	ENSBTAG00000047983.1	69189810	69192111	None	3129	711	172367	No_or_no_constitutive_exon
CCTCCTCATCTCATGACTCCCGATCTCTCTCTTTCCCTGAATGTGGGCAGAT	71406646	71406817	71406867	71406815	-1	5	ENSBTAG00000011071.4	71391549	71427743	BPIFC	3129	711	172367	No_or_no_constitutive_exon
TTAAAAGTGAATAATTGTTTTTCCTTTTTTTTTCTTTTTTTTGGGGGCAGCT	88003247	88003507	88003557	88003505	-1	5	ENSBTAG00000005833.5	87967759	88017062	ETNK1	3129	711	172367	No_or_no_constitutive_exon
ACCTTTTCCCTGTGTTCTTTGTCCAACTTGTGGGTGGGAATGGGGGACAGGT	101249001	101249128	101248951	101249003	1	5	ENSBTAG00000038461.2	101210291	101266954	None	3129	711	172367	Yes
GGTCTCCTGCATTGCAGGCAGATTCTTTACCAGCTGAGCCACAAGGGAAGCA	101238542	101238559	101238492	101238544	1	5	ENSBTAG00000038461.2	101210291	101266954	None	3129	711	172367	No_or_no_constitutive_exon
CGACTACAGCAGGTACTGTGATCCATCTGCAGTCAGGGGAGAATACTGAGAT	103110443	103110607	103110657	103110605	-1	5	ENSBTAG00000034678.3	103110443	103113609	None	3129	711	172367	No_or_no_constitutive_exon
GAGGGCCAGCTCACAGGTGCTTCCTCTGCTCTCCCTGGGGGTGGGGTCAGCC	103608495	103608618	103608668	103608616	-1	5	ENSBTAG00000008129.5	103581387	103611327	CLSTN3	3129	711	172367	Yes
ATTGGTGGTGTCAGACGAAAACTAAATGGTTCTCTTGGGTGATGACACAGGG	103953043	103953131	103953181	103953129	-1	5	ENSBTAG00000019780.5	103946732	103960262	USP5	3129	711	172367	No_or_no_constitutive_exon
GGGCCCCAGGCCGCAGGCAGGAGCAGCTGGGCCAATTCCCTGGCCGGGAGCG	104186113	104186222	104186063	104186115	1	5	ENSBTAG00000014734.5	104186060	104214563	CHD4	3129	711	172367	No_or_no_constitutive_exon
AACTCCTTGGGGCGGCTGACAGCTTGTTTTTCTCCTTTGGGGTATGGCAGGC	107448562	107448646	107448696	107448644	-1	5	ENSBTAG00000007605.5	107445595	107453517	FKBP4	3129	711	172367	No_or_no_constitutive_exon
GTGAAGCATTGACCACTCTTTTTCTGGGATTGGATTATTTGGGGCTGCAGTG	109857471	109857767	109857421	109857473	1	5	ENSBTAG00000011826.5	109855400	109860640	PEX26	3129	711	172367	No_or_no_constitutive_exon
CAGCACTCTCTGTGCCCCTTGTCCTGATAGTCCTTTCTGTGTTGGGGCAGGT	110859351	110859475	110859301	110859353	1	5	ENSBTAG00000010324.5	110846348	110868288	GTPBP1	3129	711	172367	Yes
GGGATGAAAGGAGTCACCCAAGGTCACACAGTGTGTTAGGGACATCAGAGTT	111577524	111577608	111577474	111577526	1	5	ENSBTAG00000045610.1	111524746	111610218	CACNA1I	3129	711	172367	No_or_no_constitutive_exon
CTGTTCCCTGAGGTCTTCCTGCCTTTGCTTCTTGTCCTTTACACGGGTAGGC	112204074	112204222	112204024	112204076	1	5	ENSBTAG00000000077.5	112192429	112209091	ADSL	3129	711	172367	No_or_no_constitutive_exon
AGAGGCCGGGTGGGGAGTGGCCCCCCGTCAGCTGTCCCTCGGGGCCGCAGGT	115588031	115588134	115587981	115588033	1	5	ENSBTAG00000008057.5	115583626	115608935	PARVG	3129	711	172367	No_or_no_constitutive_exon
TTACCGTGCGGTTACCCCACTCACACCTCTCTCCTCTCTCCTGAGGGTAGAT	117232519	117233112	117232469	117232521	1	5	ENSBTAG00000008063.4	117151548	117233112	PPARA	3129	711	172367	No_or_no_constitutive_exon
GAGTTGGGTGGGAGACCGATGTGCCGTCACGGGGGCAGCACAGGGCTGAGGG	117670403	117670584	117670353	117670405	1	5	ENSBTAG00000003017.5	117650284	117673269	TTC38	3129	711	172367	No_or_no_constitutive_exon
TCACCACCTGCAGGTGGTCCCCCCTTGCTGGCACTGGGTTTGGAGTGCAGGT	117718278	117718327	117718228	117718280	1	5	ENSBTAG00000007102.5	117677521	117738845	GTSE1	3129	711	172367	No_or_no_constitutive_exon
GGAGCTGGCTGCTCACCATCTTGCCTTTACCGTCCATGTGTCTGGGGAAGGT	121159072	121159219	121159022	121159074	1	5	ENSBTAG00000020341.4	121099142	121164873	MOV10L1	3129	711	172367	No_or_no_constitutive_exon
CCCACTGATATTCCCGTGGTATGTCTAGAATTAGATAATGGGGATGTTAGAA	20442287	20442332	20442382	20442330	-1	6	ENSBTAG00000046270.1	20442287	20442550	None	3129	711	172367	No_or_no_constitutive_exon
TTCTAAAAATTCAGGCTCACTCAATGAGACATGAAACAGGGAGACAAGAGAA	23030768	23030771	23030718	23030770	1	6	ENSBTAG00000009035.5	22959365	23041858	CENPE	3129	711	172367	No_or_no_constitutive_exon
AGTAACAGTATTGTTCTCTTTGCTCTTTTTTTCTGCCTTTGGGTATGCAGGT	26796716	26796977	26796666	26796718	1	6	ENSBTAG00000006991.4	26786779	26802348	ADH6	3129	711	172367	No_or_no_constitutive_exon
CCCAGGCAGGGTGAGGGTCCCAGCCTGAGGTTGGATGCCCTGGTGGGCAGGT	38635423	38635636	38635686	38635634	-1	6	ENSBTAG00000005932.5	38614369	38672306	FAM184B	3129	711	172367	No_or_no_constitutive_exon
ACATAGTTGAGGAAAGAGAGAATAAGTAATTTGTCTCCCTCTGGGGGCAGGA	87896624	87896792	87896574	87896626	1	6	ENSBTAG00000016795.5	87819397	87910688	RUFY3	3129	711	172367	Yes
CTTGTCTTGCTTCTTATACCTTTTTTTTTTCCCCCTCTCCTGGGGATTAGGC	92074831	92074951	92075001	92074949	-1	6	ENSBTAG00000007189.5	92061507	92076962	RCHY1	3129	711	172367	No_or_no_constitutive_exon
AGATTGTAAGTACCACAAGGCCAGTGGGCCTTCTACAGGGCTAAAGAGAGGC	92779361	92779383	92779433	92779381	-1	6	ENSBTAG00000010955.5	92758456	92792459	NUP54	3129	711	172367	No_or_no_constitutive_exon
TGTGGATTTTATTAATATCGCCTTCTGATGGACTCTTTTTGGGGTGTTAGGA	94747790	94747874	94747740	94747792	1	6	ENSBTAG00000010716.6	94711651	95055569	FRAS1	3129	711	172367	No_or_no_constitutive_exon
AGCAGGAATTTATGCATCAAGATAAAAGTTTCCTCTTGCTGTGGGTGCAGGT	94952475	94952666	94952425	94952477	1	6	ENSBTAG00000010716.6	94711651	95055569	FRAS1	3129	711	172367	No_or_no_constitutive_exon
CAGGAGCAGGTCCTGACCGCACTCTTGTCCTGCTCGGGGTGGGGACACAGGT	104437843	104437982	104437793	104437845	1	6	ENSBTAG00000006508.4	104408000	104453232	None	3129	711	172367	No_or_no_constitutive_exon
GTTTGGGGGCCTCTTGATGAACCTCTCATCTCTTTTGGGGGAAATTGCAGGA	107680322	107680452	107680502	107680450	-1	6	ENSBTAG00000001506.5	107672979	107840568	HTT	3129	711	172367	No_or_no_constitutive_exon
GGGGACGCGGACCTCCGTCACTTCTCTGTCCTGCTCTTCTGTGGGTGCAGAT	107850777	107850915	107850965	107850913	-1	6	ENSBTAG00000001505.5	107849266	107891935	GRK4	3129	711	172367	No_or_no_constitutive_exon
GGCAGCCGTGTCGCCCCTGAGCCCTCACTTTGTTCCCTCCGGGATTGCAGCA	117831621	117831710	117831760	117831708	-1	6	ENSBTAG00000019584.5	117798818	117856796	None	3129	711	172367	No_or_no_constitutive_exon
AGCAGAGGCTGGCCTGACCCCACTCTTGCTTTGCTCTGGCGGGGGCCCAGGT	117827714	117827853	117827903	117827851	-1	6	ENSBTAG00000019584.5	117798818	117856796	None	3129	711	172367	No_or_no_constitutive_exon
AGCAGAGGCTGGCCTGACCCCACTCTTGTCCTGCTCCTGTGGGGATCCAGGT	117912699	117912838	117912649	117912701	1	6	ENSBTAG00000027825.3	117898821	117923220	None	3129	711	172367	No_or_no_constitutive_exon
GTGATGTTAATATTGCCCCCCTACTGGGGTTATTTGTCCTTGGGTTGAAGGG	1597330	1597469	1597280	1597332	1	7	ENSBTAG00000009389.5	1593462	1602463	HNRNPH1	3129	711	172367	No_or_no_constitutive_exon
GGTGCTCCATTCAGCCACAGGAGTCGTCCCAGGACCGCTGTGGAGGGCAGGC	2590769	2591892	2591942	2591890	-1	7	ENSBTAG00000001604.5	2586100	2598115	None	3129	711	172367	No_or_no_constitutive_exon
CTGAGTACCTGTTGGATACCAGACTTCTCATGCTATCTCTCATGGGGCAGGT	3931113	3931215	3931063	3931115	1	7	ENSBTAG00000016042.5	3926971	3933852	TM6SF2	3129	711	172367	No_or_no_constitutive_exon
AGACGCTGCTCTTCAGCGCCACGCTGACCGACACACTGAGGGAGCTACAGGG	4220655	4220699	4220749	4220697	-1	7	ENSBTAG00000000811.5	4216054	4223818	DDX49	3129	711	172367	No_or_no_constitutive_exon
GGCTGTCTGGTCCCACCGCGGCCCCTGAACATGCCTGCTGGGCGGGGCAGGC	4508849	4508967	4509017	4508965	-1	7	ENSBTAG00000007698.5	4507986	4513857	TMEM59L	3129	711	172367	No_or_no_constitutive_exon
GTGGTGGGGGCCGCAGGTGTCTCAGCGGGGGCTGCGGGGCACCTGAGGAGGA	5721998	5722556	5721948	5722000	1	7	ENSBTAG00000017074.5	5716939	5727054	ANO8	3129	711	172367	No_or_no_constitutive_exon
CCTGCTGACCGCTGCCTTTCGACCCTCCCCCCCATCTGCCTGTGGGGCAGCG	5748991	5749162	5748941	5748993	1	7	ENSBTAG00000025809.4	5744756	5751713	ABHD8	3129	711	172367	No_or_no_constitutive_exon
CCCCCATCCCCTGATCTCATACCCACTGGTCTACCCATCTGTGGGGTCAGTG	5800630	5800805	5800855	5800803	-1	7	ENSBTAG00000011134.4	5800190	5803107	USE1	3129	711	172367	No_or_no_constitutive_exon
GGGGCTGGGGCCCCGGGGGGCCGACAACTGACCGGGAGCCGGGATGGCAGCC	6430294	6430461	6430511	6430459	-1	7	ENSBTAG00000002447.4	6428154	6441115	None	3129	711	172367	No_or_no_constitutive_exon
TCTGTCTGTCTTTCTCCCCTTTCTGACCATCCACTCCTGCTGGGGGACAGGG	8713639	8713718	8713589	8713641	1	7	ENSBTAG00000011602.4	8710305	8722572	RASAL3	3129	711	172367	No_or_no_constitutive_exon
CACATGTCAAGGGACACGAGGTGCAGGAAGTGGGTGGGGAAAAGTGAGAGCT	12821538	12821757	12821488	12821540	1	7	ENSBTAG00000008854.6	12804297	12831028	RFX1	3129	711	172367	No_or_no_constitutive_exon
GTGGTGTGTGGAGGATCCCCAGCAAGGAGCCAGAGCCGAGGTTAGGGCAGGC	12824007	12824151	12823957	12824009	1	7	ENSBTAG00000008854.6	12804297	12831028	RFX1	3129	711	172367	No_or_no_constitutive_exon
GGGTCACTGGTTAGGGGTCGGGATCAGCACAGGTTCCCTCTTGGGGGCAGGA	15552977	15553197	15553247	15553195	-1	7	ENSBTAG00000007550.4	15550297	15556967	OLFM2	3129	711	172367	No_or_no_constitutive_exon
CAGACAGCTCTGATGTAGAAAGAGCAGAAAGTGGGCTTGGGGATGTGCAGGG	16154275	16154493	16154543	16154491	-1	7	ENSBTAG00000011699.5	16154275	16158004	CDC37	3129	711	172367	No_or_no_constitutive_exon
GGCCCCATTGAGACCACCCAGCAACAGACATGTCCGCTGGGGGCCGGCAGGT	16289549	16289648	16289698	16289646	-1	7	ENSBTAG00000010729.5	16288061	16297653	KRI1	3129	711	172367	No_or_no_constitutive_exon
GAACAGGGAGAACTCACTGGTGTCTGTTTCACCTTGGGGGCGGGGGCCAGTT	16860336	16860489	16860539	16860487	-1	7	ENSBTAG00000009569.5	16851753	16898876	DOCK6	3129	711	172367	No_or_no_constitutive_exon
CTGATGGGGTCACTGATGCCTAAGGGTGACTGGAGCTCTGGGGGCCACAGAA	17013805	17013892	17013942	17013890	-1	7	ENSBTAG00000008198.5	17008968	17022975	RGL3	3129	711	172367	No_or_no_constitutive_exon
CACTTTCTCAGTAACCCAAATTCACCCCCTTCCTCTGTCATGGGTAACAGGC	19020101	19020260	19020051	19020103	1	7	ENSBTAG00000017280.4	18989688	19025591	C3	3129	711	172367	No_or_no_constitutive_exon
ACCATGGGACTGCTCTGTACTTTCAGGACAAAAGTGAGAAGCACTGGGAGGA	19078420	19078433	19078370	19078422	1	7	ENSBTAG00000012223.4	19076009	19080237	TNFSF14	3129	711	172367	No_or_no_constitutive_exon
GTCCTTGGGGCTGGATGCTAGGGGTTGTGACAGGGGTGTCGTGGGGGCAGTG	19463274	19463521	19463571	19463519	-1	7	ENSBTAG00000009105.5	19462466	19499738	ACSBG2	3129	711	172367	No_or_no_constitutive_exon
GGGTGGGGCGCTGCCAGAGCTGATCCCATCCCCCGCTTCCCGGGGTGCAGGG	20449917	20450104	20450154	20450102	-1	7	ENSBTAG00000002224.5	20436669	20469912	UHRF1	3129	711	172367	No_or_no_constitutive_exon
GCCCTGGCCAGGCTGAGAGACTTAGTTTGTGCATGCTTCTCTGGGGGCAGGA	20989820	20989916	20989966	20989914	-1	7	ENSBTAG00000005999.4	20979097	20990894	FSD1	3129	711	172367	No_or_no_constitutive_exon
AGGACGCAGTCCTTGGGCCTCCTGTAAAGGTGGTGGGGTGGGGGGCACAGGA	21051496	21051604	21051654	21051602	-1	7	ENSBTAG00000014774.5	21041966	21063254	ANKRD24	3129	711	172367	No_or_no_constitutive_exon
CGGTGGTTTCCTACTGCCTCTCCAGCAACTCAATTTCGCTTTGGGGACAGGA	22151742	22151827	22151692	22151744	1	7	ENSBTAG00000015090.5	22144021	22158441	SGTA	3129	711	172367	No_or_no_constitutive_exon
CACTTTAAAAACTTTTGTCATAACTATGTTTTCCTCTGGTGGGATCACAGGC	23872705	23872807	23872655	23872707	1	7	ENSBTAG00000019708.5	23779095	23882198	ACSL6	3129	711	172367	No_or_no_constitutive_exon
CTGTCTCTGTATGTTACTGACTGCTGTCTCTGTGTCGTGTGGGACATTAGGC	33093401	33093558	33093351	33093403	1	7	ENSBTAG00000012994.4	33089539	33101644	LOX	3129	711	172367	No_or_no_constitutive_exon
TCACCTTCCTCCTGGAAAGCTGCTGCTTATTCACCTGTTGGGGGTTGCAGAT	39216241	39216353	39216403	39216351	-1	7	ENSBTAG00000010740.5	39210709	39230761	CLTB	3129	711	172367	Yes
GGTGGGCCACAAGCTCAGGGCCTGCACTGCCTTGGCACGAGGGGCTGTAGAA	40319365	40319517	40319567	40319515	-1	7	ENSBTAG00000011400.5	40312120	40325975	DBN1	3129	711	172367	No_or_no_constitutive_exon
GTATCCCCGGGTCCCAGGACCAGGATGGGGGGGGGTCTCTGGGGGCAGAGTT	45045849	45045877	45045927	45045875	-1	7	ENSBTAG00000047217.1	45037821	45050756	MED16	3129	711	172367	No_or_no_constitutive_exon
AGGCACGCTGAGGTCTGGACAGAGAGAGACTCAGGAGGGATGAGGGGCAGGA	45185551	45185750	45185501	45185553	1	7	ENSBTAG00000020772.4	45182656	45191973	ARHGAP45	3129	711	172367	No_or_no_constitutive_exon
GCTGAGGGTTTTCCATAAGTGAAGTTGAGTCAGGTGCCTATATAGGGTAGGT	51056655	51056737	51056787	51056735	-1	7	ENSBTAG00000020041.5	51005529	51068385	FAM13B	3129	711	172367	No_or_no_constitutive_exon
GGACTTGGGCTTCTTTTTGTGACTTCAACAGTGTATGTATTATGGGACAGGT	51200842	51201295	51201345	51201293	-1	7	ENSBTAG00000008753.5	51185665	51213742	BRD8	3129	711	172367	No_or_no_constitutive_exon
AGGGACTTGGGATGCTGAAGCCTGGATCACTGACAACCCATGGGCGGGAGGC	53246480	53246655	53246430	53246482	1	7	ENSBTAG00000021775.5	53242015	53256016	SLC4A9	3129	711	172367	No_or_no_constitutive_exon
AAGGAGGGGGTGGTGGCCTGAACCTGACTGAGTGTCCGCTGGGTGGCCAGGT	53249031	53249145	53248981	53249033	1	7	ENSBTAG00000021775.5	53242015	53256016	SLC4A9	3129	711	172367	No_or_no_constitutive_exon
GCTGGTCCTAAGGCTACCTGACTGATGGGAATCTTGGAATGTGGGCACAGGT	53427445	53427598	53427648	53427596	-1	7	ENSBTAG00000003987.4	53427445	53436775	None	3129	711	172367	No_or_no_constitutive_exon
GTGGACAGCTGAGGCAAGCCCACTTTCTGTTCACATGGCTGGGAGAGCAGGC	54366523	54366641	54366691	54366639	-1	7	ENSBTAG00000030499.2	54285454	54437207	FCHSD1	3129	711	172367	No_or_no_constitutive_exon
ATTTGTGTACTAACTATGTCTCTATTTTTTCCCCAATGTTCACCGGGAAGAC	60579113	60579589	60579063	60579115	1	7	ENSBTAG00000000626.5	60450228	60579589	STK32A	3129	711	172367	No_or_no_constitutive_exon
GGAAATGTCTGCTAATGCTGTCTCTTTTCTGCCCTCATGCTGGGGGTTAGGA	62392879	62393071	62393121	62393069	-1	7	ENSBTAG00000017151.4	62392879	62446567	SH3TC2	3129	711	172367	No_or_no_constitutive_exon
CGTGCCAACCTCTGTGTATGTGTCTGCCTGTCTGTGTGTCTGGGGAGCAGGG	63604814	63604898	63604948	63604896	-1	7	ENSBTAG00000020087.5	63576975	63641028	CAMK2A	3129	711	172367	No_or_no_constitutive_exon
ACCCTGCATCAGAGCTCACCTCCCACCTCGGGGACTTCTCTGGGGGCCAGTC	64366973	64367069	64367119	64367067	-1	7	ENSBTAG00000014809.5	64359562	64406299	ANXA6	3129	711	172367	No_or_no_constitutive_exon
CTCTAATTTTTCCATTTTTCTTTGGTTTTTCTGGCTACTGGGAAAAATAGGA	67315985	67316085	67316135	67316083	-1	7	ENSBTAG00000017078.4	67287093	67321469	FAM114A2	3129	711	172367	No_or_no_constitutive_exon
CTAGACTCTAACAAATCTCAAAGAGTTAAAACCTGCACTGAAGGGGGTAGGG	75391966	75391995	75392045	75391993	-1	7	ENSBTAG00000018585.5	75103432	75393342	GABRB2	3129	711	172367	No_or_no_constitutive_exon
TAACCGTGTGCCCCTCCCCTGGTCTCTCCTTGCTGTGGCCGCGCGGGCAGAT	95462976	95464057	95462926	95462978	1	7	ENSBTAG00000017599.5	95454539	95464057	NR2F1	3129	711	172367	Yes
TATTATTTTTGTCCGTTTTTCACTTTTCTTTTTTTTCTTTTTGGGAATAGGG	98853461	98853593	98853411	98853463	1	7	ENSBTAG00000019900.5	98825232	98878164	LNPEP	3129	711	172367	No_or_no_constitutive_exon
GCCTCCTGTGGGACGATACAGACGATACCAGCCCCACAGCTGCAGGGCAGCC	8514291	8517097	8514241	8514293	1	8	ENSBTAG00000020155.5	8508959	8518765	None	3129	711	172367	No_or_no_constitutive_exon
TTACACTCTTTTCTTTCATGTCAATGATGACACCTCTTTTGGGAACTCAGAA	9350016	9350029	9349966	9350018	1	8	ENSBTAG00000017232.5	9276104	9481183	KIF13B	3129	711	172367	No_or_no_constitutive_exon
TTTGTGGGTATAATGCCAGTTCTATGGTTCCTTTTCTTCTGGGTGGACAGGT	11500519	11500636	11500686	11500634	-1	8	ENSBTAG00000000555.5	11480117	11543046	ACO1	3129	711	172367	No_or_no_constitutive_exon
TACTGAGCTGCATTCTTTACTTACATGCATTGTGCATCTTATTGGGGCAGGT	17034054	17034193	17034004	17034056	1	8	ENSBTAG00000020151.5	17003816	17038592	None	3129	711	172367	No_or_no_constitutive_exon
TAAAGGGGGTATAGGAGGTGATGGTGTTGGAGGACATGAAGGGTGAGCAGAG	44633486	44633588	44633436	44633488	1	8	ENSBTAG00000033122.3	44631717	44638173	FOXD4L1	3129	711	172367	No_or_no_constitutive_exon
CTACTATAGAGTCTTCAAAACACCTAATTTCTTTTCTTGTGTTGGGGAAGGT	51492751	51492850	51492701	51492753	1	8	ENSBTAG00000002746.4	51440386	51501432	OSTF1	3129	711	172367	No_or_no_constitutive_exon
CTGTGTCTGAACGGGCATGTCTGTGCGTTTCTTGGTAACCTCGGGAGCAGAC	57963833	57963850	57963900	57963848	-1	8	ENSBTAG00000000256.5	57935461	58010785	TLE1	3129	711	172367	No_or_no_constitutive_exon
TTAAGTCTGTGTCAAGTTCTAAGGCCCTGTGCTCTGGGCTGGGGCTACAGGT	59748717	59748841	59748891	59748839	-1	8	ENSBTAG00000015005.5	59748225	59754144	FANCG	3129	711	172367	No_or_no_constitutive_exon
CATATTCTCCTCTGACTCTCACTATCTATCACCATCTTCTCGGGAATAAGAA	59996317	59996445	59996267	59996319	1	8	ENSBTAG00000011397.5	59797488	60010848	UNC13B	3129	711	172367	No_or_no_constitutive_exon
AGAGGTGTGAAGATTTGACTTGGCCAGTCTTACAGAGGAGGGAAAGAAAGGC	64491835	64491855	64491785	64491837	1	8	ENSBTAG00000010082.5	64437275	64540739	COL15A1	3129	711	172367	No_or_no_constitutive_exon
GCAGGTAGGTGTTGAAAAAGGGATGGTCAGGAAGAATGTGGGGCCATAAGGT	65909974	65910005	65909924	65909976	1	8	ENSBTAG00000035707.3	65908756	65918894	None	3129	711	172367	No_or_no_constitutive_exon
GGAAGTCAGCAACACACTTTAAGAGGGCTCCTTCCTTCTGTTGGGAGTAGAG	69809313	69809507	69809263	69809315	1	8	ENSBTAG00000047628.1	69738146	69829468	XPO7	3129	711	172367	No_or_no_constitutive_exon
AAAGCATTTTCTCTTCCTCATGGCATTTATTTTCCCCCTGTGGTGGGCAGGA	70033837	70035983	70036033	70035981	-1	8	ENSBTAG00000015757.5	70033837	70046045	PHYHIP	3129	711	172367	No_or_no_constitutive_exon
GTCTCCTACATTGGCAGGTGGGTTCCTTTACCACCGACCCACCTGGGAAGCC	73814443	73814553	73814393	73814445	1	8	ENSBTAG00000002756.5	73789126	73833214	None	3129	711	172367	No_or_no_constitutive_exon
TGCCATGTCCTCCTCCAGGGGATCTTCCCAACTCAGGGATCAAAGCCAAGTC	73816709	73816776	73816659	73816711	1	8	ENSBTAG00000002756.5	73789126	73833214	None	3129	711	172367	No_or_no_constitutive_exon
ACATGACAAATCTATCTTATGATGTTCTGTTTAGGCTTTGGGGTGGAAAGGA	74128777	74128804	74128854	74128802	-1	8	ENSBTAG00000040390.2	74118849	74327065	None	3129	711	172367	No_or_no_constitutive_exon
CTTCCTCAGGTCTGGGTTCCATCCCCTCTCCCACCCTGGGCCGAGGGCAGAG	76006040	76006205	76005990	76006042	1	8	ENSBTAG00000026748.4	75984695	76010699	GULO	3129	711	172367	No_or_no_constitutive_exon
TCCTGTGACTCTGTGTCTGGGTCTCCCGGGCTCGGGGCTCGCGGGCGCAGAG	77091281	77091516	77091566	77091514	-1	8	ENSBTAG00000008376.5	77089026	77103429	SMRP1	3129	711	172367	No_or_no_constitutive_exon
TTGGTCTTATTTTCGGTATATTTTTCTGAACACCTGTCTTTGGGATGTAGTT	92924335	92924482	92924285	92924337	1	8	ENSBTAG00000009516.5	92911254	92935750	RNF20	3129	711	172367	No_or_no_constitutive_exon
GCATGGTTCTCTGTGGCCGACGGGTCTCTTTCCCTTGGGTGGCCAAACAGGT	105522425	105522533	105522375	105522427	1	8	ENSBTAG00000000204.4	105510824	105535712	TMEM268	3129	711	172367	Yes
TTATGGGAATTCCCTAATTCGCTTCAACTTTGCTTTTACTTGGGCTGAAGGT	112293931	112294071	112294121	112294069	-1	8	ENSBTAG00000012210.5	112239888	112336418	C5	3129	711	172367	No_or_no_constitutive_exon
TACTAACTTATTGAATCTGTGTGTTGTTTCTTATCAAATTGGGCCAACAGCT	112439206	112439326	112439156	112439208	1	8	ENSBTAG00000011417.6	112418135	112498495	CNTRL	3129	711	172367	No_or_no_constitutive_exon
AGGGTATGCCCTGTGTGGGCTGGGTGCATCCTTCTGTTTGACAGGGTCAGCT	23506676	23506693	23506743	23506691	-1	9	ENSBTAG00000005681.5	23401998	23590098	ME1	3129	711	172367	No_or_no_constitutive_exon
TAGTTAACTGTTTATTTCTTTGTGTGTTTGTGCTTACCTGGGAACTTAAGTG	23828030	23828036	23828086	23828034	-1	9	ENSBTAG00000009355.5	23746499	23855786	SNAP91	3129	711	172367	No_or_no_constitutive_exon
TGGTTGAAATCGTAAGAGTGATCCAGCAAGGGTTTGGTCAAGTCGGGCAGGA	23792883	23792901	23792951	23792899	-1	9	ENSBTAG00000009355.5	23746499	23855786	SNAP91	3129	711	172367	No_or_no_constitutive_exon
GCGTATGCAGGACACCGCAAGGACCGGAATACAATCCACCGGGTGGCAAGAG	23788747	23788915	23788965	23788913	-1	9	ENSBTAG00000009355.5	23746499	23855786	SNAP91	3129	711	172367	No_or_no_constitutive_exon
TTACTGTTTACACTCTTTTACTTTTTTGCTGCATAATGGATAATGGGTAGAT	23791196	23791282	23791146	23791198	1	9	ENSBTAG00000047118.1	23781160	23791282	None	3129	711	172367	No_or_no_constitutive_exon
CATCCGTGTATTCATACATTTTTGTTGTTCTTTTGCTTTTTTGGGGATAGAT	25882301	25882385	25882435	25882383	-1	9	ENSBTAG00000000919.3	25873434	25884617	HEY2	3129	711	172367	No_or_no_constitutive_exon
TGTACCACAAGGTAACAGATTTGATTTGGGGCTTTCTTTTGGGGTGTTAGGT	32429249	32429431	32429199	32429251	1	9	ENSBTAG00000015467.5	32425507	32497610	FAM184A	3129	711	172367	No_or_no_constitutive_exon
TAAGTGACTGCAGTCCTGCTAACATATTTCACTGTTATTTGTTGGGGTAGCC	45818596	45818708	45818546	45818598	1	9	ENSBTAG00000001533.5	45735181	45855545	HACE1	3129	711	172367	No_or_no_constitutive_exon
TTTCCATTTTTACTTTTCCCTGCCCTTATCTCCCATTACCTGGGGGCCAGAA	61395701	61395900	61395651	61395703	1	9	ENSBTAG00000001644.5	61291440	61430150	MDN1	3129	711	172367	No_or_no_constitutive_exon
GACCTACTATTCTTTTCTTTGTTGTGTGTGGTGCTGGTGATGGGAATCAGAT	84286684	84286858	84286908	84286856	-1	9	ENSBTAG00000008112.3	84251969	84333971	SHPRH	3129	711	172367	No_or_no_constitutive_exon
AATCTGTCAAGCCCAAAGGCTGAGCTCTTTCTTTCCCATGGTGGGAGCAGAC	85814059	85814335	85814009	85814061	1	9	ENSBTAG00000039444.2	85813502	85814535	None	3129	711	172367	No_or_no_constitutive_exon
AATCTATCAAGCCCAGAGGCTGAGCTCTTTCTTTCCCATGGTGGGAGCAGAC	88234367	88234643	88234693	88234641	-1	9	ENSBTAG00000039329.2	88232043	88402262	RAET1G	3129	711	172367	No_or_no_constitutive_exon
AAAGAATCTGTCAAGCCCAGAGGCTGAGCTCTTTGCCACGGCGGGGGCAGAC	88244952	88245224	88245274	88245222	-1	9	ENSBTAG00000038891.2	88244952	88245726	None	3129	711	172367	No_or_no_constitutive_exon
AATCTCTCAAGCTCAGAGGCTGAGTTCTTTCTTTTCCTCGGTGGGGTCAGGC	88264636	88264912	88264586	88264638	1	9	ENSBTAG00000036061.3	88262867	88266693	None	3129	711	172367	No_or_no_constitutive_exon
AATTTGTCAAGTCCAGAGCCTGAGCTCTTTCTTTTCCTCGATGGGGTCAGAC	88276406	88276682	88276732	88276680	-1	9	ENSBTAG00000047902.1	88273908	88299080	ULBP21	3129	711	172367	No_or_no_constitutive_exon
GGATGGACTGAGGAGAGTCCAGAAAGACTCATTGTGTGGGGGGGGCACAGGT	88634217	88634499	88634167	88634219	1	9	ENSBTAG00000048114.1	88632915	88639753	None	3129	711	172367	No_or_no_constitutive_exon
ATCGGTTTGAATTTTAACATTGTGACTCGTTCTATCTCTGACGTGGGCAGCT	90397858	90398008	90398058	90398006	-1	9	ENSBTAG00000009362.5	90276612	90670346	SYNE1	3129	711	172367	No_or_no_constitutive_exon
CTGCCTGTGCTGTCTCTTGTGCTGCCATCTGGCCCCCGCCGCGGGTGCAGAG	102033606	102033793	102033843	102033791	-1	9	ENSBTAG00000007758.4	101987618	102068801	PDE10A	3129	711	172367	No_or_no_constitutive_exon
TCCAGTCAAAGTATGACGAACTTAAAAAATCAGAGAAGGGAAGTAAACAGCA	7602009	7602240	7602290	7602238	-1	X	ENSBTAG00000008388.5	7580440	7696156	THOC2	3129	711	172367	No_or_no_constitutive_exon
TGGGAGAGTGCTGTGCTTTCGTGGGCCCCTTCTTGAGGAAATGGGAGTAGCT	11792854	11792916	11792804	11792856	1	X	ENSBTAG00000048188.1	11791775	11797280	None	3129	711	172367	No_or_no_constitutive_exon
TTTTAAAGTGAATTTATCCCTTTCTGTGTGTGTATGTTTGGCGGGACCAGGT	13976328	13976413	13976463	13976411	-1	X	ENSBTAG00000006838.5	13966655	13997438	AIFM1	3129	711	172367	No_or_no_constitutive_exon
GAGAGGGTTGGAACCGCTGACATCTTTGTTTTCTTTGGGAATGACAGCAGTG	15198532	15198814	15198864	15198812	-1	X	ENSBTAG00000046476.1	15186559	15201911	IGSF1	3129	711	172367	No_or_no_constitutive_exon
ATGCCTTGTTATACTTCTAATCAAGCTATTTTGGGGTTGGGTGTGGGTAGGT	38906953	38907168	38906903	38906955	1	X	ENSBTAG00000010726.5	38838454	38982287	F8	3129	711	172367	No_or_no_constitutive_exon
AGGGGGGCCCCCGAGTGGCTCAGGGATTGATCGGGGTTCTTGGGGTGCAGAT	39033248	39033451	39033198	39033250	1	X	ENSBTAG00000013046.5	39003630	39036435	MPP1	3129	711	172367	No_or_no_constitutive_exon
GAATTCATCTGTCGCCTCCGTCCTTCCCTTCTGTCCTTGGGCGGGCGCAGCC	39683168	39683426	39683118	39683170	1	X	ENSBTAG00000000520.5	39677596	39720987	ATP2B3	3129	711	172367	No_or_no_constitutive_exon
GTGTGACTGCATCTCTCTGTCTCTCCTTTGTGCTGCGGGGGTGATGGCAGGT	39991842	39991854	39991904	39991852	-1	X	ENSBTAG00000013462.5	39990126	40004312	L1CAM	3129	711	172367	No_or_no_constitutive_exon
GCAGTATCAATGGAACACTATTCAGTGCTAAAAAGAAGGGAGTTATAAAGCC	40060344	40060430	40060480	40060428	-1	X	ENSBTAG00000047702.1	40058808	40063513	NAA10	3129	711	172367	No_or_no_constitutive_exon
GAGTCTCACACTGCCAGTCCCCCCTGCCTCATTCTCCCCGAGGGCTGCAGGA	40132105	40132170	40132220	40132168	-1	X	ENSBTAG00000016085.3	40126142	40133455	IRAK1	3129	711	172367	No_or_no_constitutive_exon
CTAGGGGGGACCCCAACCCTGGCCTCACGGCCTGCCCCTCCTGGGAACAGGT	40327478	40327641	40327691	40327639	-1	X	ENSBTAG00000011190.5	40310756	40332714	FLNA	3129	711	172367	No_or_no_constitutive_exon
CCGCGCGGGCCGCGGCCTCACCCCCCGCCCACCTTTCTCGGCCGGGACAGGT	40460517	40460623	40460673	40460621	-1	X	ENSBTAG00000014331.4	40458244	40460872	UBL4A	3129	711	172367	Yes
TGCCACAGCTTAGACACCGGAAGCCGGATGTGAGAAGTTGGCAGCGGGAGAA	40502193	40502303	40502143	40502195	1	X	ENSBTAG00000006268.5	40501901	40519262	IKBKG	3129	711	172367	No_or_no_constitutive_exon
GGAGGAGGAGTTGGAGGAGGAGGTGGATCAGGTGGAAGAGGGAAATGCAGCT	41131494	41131736	41131786	41131734	-1	X	ENSBTAG00000045853.1	41130958	41132723	None	3129	711	172367	No_or_no_constitutive_exon
AAGAAGATCCAAAAGAAGCCCTCCAGACAAAGGCAGAAGATAAAGGGCAGAC	44789453	44789528	44789578	44789526	-1	X	ENSBTAG00000019407.4	44788868	44789996	None	3129	711	172367	No_or_no_constitutive_exon
CTGGCCATTTCTGTTGTGGGCTTGGCGATGACTTATGGTGGGGCCAGCAGAC	55108572	55108730	55108522	55108574	1	X	ENSBTAG00000001975.5	55090124	55118981	DRP2	3129	711	172367	No_or_no_constitutive_exon
GCACTGGGAACCAGGCCAGTGAAGGATTATTGGCTGGGACTGTGGAGCAGGC	55323547	55323805	55323497	55323549	1	X	ENSBTAG00000026141.4	55319416	55323805	None	3129	711	172367	No_or_no_constitutive_exon
AAGAAAGGGGGACCCAGTGGAAAGGGCAGGAGATGCAGAGAATGGGACAGGG	59134031	59134168	59134218	59134166	-1	X	ENSBTAG00000034644.2	59131167	59134535	None	3129	711	172367	No_or_no_constitutive_exon
AGGATGACGGGGTGGGGTGTAGAGAAGGGGATGGGGATGAAGGGTGGCAGGA	59132213	59132295	59132345	59132293	-1	X	ENSBTAG00000034644.2	59131167	59134535	None	3129	711	172367	No_or_no_constitutive_exon
GGGAACCAAGGGGAAGGGGAGGGGCACCGAGCAGAAGGGGAGGGATTCAGAA	59131167	59131302	59131352	59131300	-1	X	ENSBTAG00000034644.2	59131167	59134535	None	3129	711	172367	No_or_no_constitutive_exon
TCTGCTTGTGTAAAGAATCCAACCTCTTCTCTTTTCTTGTGTGGGTGCAGAG	62397308	62399511	62397258	62397310	1	X	ENSBTAG00000020739.5	62392937	62399511	NXT2	3129	711	172367	No_or_no_constitutive_exon
AGGAAGAAGACAAGAAAGAAACTGGAGATGGAAAAGAGGGTAAAGATAAGAA	70628669	70628768	70628619	70628671	1	X	ENSBTAG00000001877.4	70619740	70628828	None	3129	711	172367	No_or_no_constitutive_exon
TCTTCACGGGATGGAGGCCCTGGGTCCTGCCATCCTGGTTAGGGTGTCAGGG	72065100	72065172	72065222	72065170	-1	X	ENSBTAG00000047385.1	72061676	72065341	None	3129	711	172367	No_or_no_constitutive_exon
AACCCTCAGACCCAGCCCTAGGAAAGTTTCCCTTCTAGGCGGGAGAGAAGGC	79554925	79555033	79554875	79554927	1	X	ENSBTAG00000045931.1	79554828	79602478	MAGT1	3129	711	172367	No_or_no_constitutive_exon
AGGAGGGAGAGTGATCCCTGCTGGAGTCTGATGGTGCTGCTGGGATGCAGGA	84804345	84804490	84804540	84804488	-1	X	ENSBTAG00000021351.4	84789499	84811761	MED12	3129	711	172367	Yes
ATGGTCCCTCCTTTCCTCACCCCTGCTTTCTCATTTTTATGATTGGGCAGAG	85588916	85589395	85589445	85589393	-1	X	ENSBTAG00000007797.4	85588916	85635721	IGBP1	3129	711	172367	No_or_no_constitutive_exon
GTTTTCAACCCTTCTGCTCTTTTAAATCCTGTGCAGGGCTGTGGGCTGAGAG	91623241	91623242	91623191	91623243	1	X	ENSBTAG00000031845.3	91622418	91629194	SSX5	3129	711	172367	No_or_no_constitutive_exon
CCTGTCTTCCGGTTCTGGACCCACTCTCACTTGTTGTGGGGTGGGGCCAGGT	92167106	92167199	92167249	92167197	-1	X	ENSBTAG00000007788.5	92157113	92178592	GRIPAP1	3129	711	172367	No_or_no_constitutive_exon
GTAGGCTGGGCTCCCCCACTGACTGGGAGTAAGGGTTTCTGGGGTGCCAGGT	92365841	92365961	92365791	92365843	1	X	ENSBTAG00000013277.4	92353296	92368376	CCDC22	3129	711	172367	No_or_no_constitutive_exon
GAAGGAGGGTTGGGGTGCTGACCTCTCCTCCCCTGTCCTGGGCACGGCAGAT	96043750	96044350	96044400	96044348	-1	X	ENSBTAG00000014943.5	96041771	96072571	KDM5C	3129	711	172367	No_or_no_constitutive_exon
CTGTTAAAACTGTTGTTATTCTCCTTTGTTTTCTTCCACTGGGACTACAGAA	99751870	99752021	99752071	99752019	-1	X	ENSBTAG00000047416.1	99644621	99768588	HEPH	3129	711	172367	No_or_no_constitutive_exon
CTTTCCTTCTTCCTCCTGCTGATCTGTTTCCTCCATTTGGGGGACTGCAGGA	101075986	101076158	101075936	101075988	1	X	ENSBTAG00000003779.4	101028238	101103881	ZC4H2	3129	711	172367	No_or_no_constitutive_exon
AATAACATTTTCACAAATATTTATTTTTATTTCTTTCCATGGGAAAACAGAA	105285780	105285918	105285730	105285782	1	X	ENSBTAG00000001288.5	105235854	105359152	MAOB	3129	711	172367	No_or_no_constitutive_exon
GCTAAGTTTAAGCATTGGGGGTGGTGTTTGTACCAAGGTTTGGGATATAGAT	111485302	111485340	111485252	111485304	1	X	ENSBTAG00000047536.1	111483753	111486589	PRRG1	3129	711	172367	No_or_no_constitutive_exon
ACAGATACTTTTTTCCCCTCCCCTTGCCTGCCCTCTCCATGGGAAAGCAGAA	125646004	125646121	125646171	125646119	-1	X	ENSBTAG00000008170.4	125523560	125668443	POLA1	3129	711	172367	No_or_no_constitutive_exon
AACATGATGCTGTGGACAAATGCATGTGCTTACTTTAAGTTGGTGGGTAGGA	125618099	125618130	125618180	125618128	-1	X	ENSBTAG00000008170.4	125523560	125668443	POLA1	3129	711	172367	No_or_no_constitutive_exon
CACAGGCATCAGGGCCACAGATCTCAAGGGCACAACCCCCACGGGCACAGGC	126053084	126053438	126053034	126053086	1	X	ENSBTAG00000006380.5	126050903	126054020	None	3129	711	172367	No_or_no_constitutive_exon
ATCTTATGTCTAGGTCTGTACCATTAACAGAAATTTTTTGGGGTAATAAGGA	133955782	133955977	133956027	133955975	-1	X	ENSBTAG00000001768.4	133943267	133984291	TXLNG	3129	711	172367	No_or_no_constitutive_exon
AAATAACTGCGCTGTTTTCTTTTGCCTGAATATTTTGCTTTTGGGAATAGGT	135194822	135195017	135194772	135194824	1	X	ENSBTAG00000034402.3	135148995	135198057	ACE2	3129	711	172367	No_or_no_constitutive_exon
GACGTGGGCTCTCTTTCCTCTGTCGGCTGGCCGCCCTCGTCGCGGGGCAGGG	135203326	135203484	135203534	135203482	-1	X	ENSBTAG00000000377.4	135201709	135238777	BMX	3129	711	172367	No_or_no_constitutive_exon
ACTAATTCAGTTAAGTTCACTAATTCTCCCCCTTCCTCCAGGGGGCGCAGTG	139033204	139033616	139033154	139033206	1	X	ENSBTAG00000014932.5	139018054	139033616	ARSE	3129	711	172367	No_or_no_constitutive_exon
