# Supplementary material for: Widespread Separation of the Polypyrimidine Tract From 3′ AG by G Tracts in Association With Alternative Exons in Metazoa and Plants
Source: Front Genet. 2019 Jan 14;9:741. doi: 10.3389/fgene.2018.00741 (PMC6339879; doi:10.3389/fgene.2018.00741)
Supplement: DATA FILE S2 — Sequences of REPAG 3′ SS from each species of metazoa, plants and protists. [file Data_Sheet_2.zip › Supplementary data 2/Plants_Release38_zea_mays.txt]

REPA_GGG_Sequence	Exon_Start	Exon_End	Pos_-50	Pos_+2	Strand	Chromosome	GeneID	Gene_Start	Gene_End	Gene_Name	Number_of_REPAs	Number_of_REPAs_has_GGG	Number_of_Intron(Intra_genic_Region)	Upstream_Constitutive_Exon
GTGGAACCGCATAGTTGCTATGGAAAGCATCTCTCATTATCTGGGACGAGGC	112019	112760	112810	112758	-1	1	Zm00001d027233	111654	118312	None	18200	2281	197138	No_or_no_constitutive_exon
CCTTATACAAAGTTGACGTGTATTCTTTTGTATATGGGTGATATACAAAGAA	226055	226142	226005	226057	1	1	Zm00001d027245	225861	243688	None	18200	2281	197138	No_or_no_constitutive_exon
TGTGGCATTTATGTTAGCTCCATTTGTTTTTGTGTATGTGTGGGAAGCAGAT	1547887	1548148	1547837	1547889	1	1	Zm00001d027279	1547136	1548341	None	18200	2281	197138	No_or_no_constitutive_exon
CCAACAACGTCAAGTCGACGGTGTGCGACATCCCGCCCACGGGGCTGAAGAT	2106048	2106303	2105998	2106050	1	1	Zm00001d027295	2104760	2106624	beta_tubulin1	18200	2281	197138	No_or_no_constitutive_exon
TATTCCATATAGGATATGTATTTCTTACATGATCTATCTGGGGAGTTTAGGA	2285889	2286047	2286097	2286045	-1	1	Zm00001d027302	2284851	2289401	None	18200	2281	197138	No_or_no_constitutive_exon
GTTCTGCGTTCCCCCATCTCAATCTGACTTGGTTATCTGTGGGCGGTTAGGC	2635371	2635416	2635466	2635414	-1	1	Zm00001d027309	2629288	2635834	None	18200	2281	197138	No_or_no_constitutive_exon
CTGACAACAACCTTGCATTGTCTTGGGCGCAATGGCATGTGGGCTGGCAGAC	3496165	3496247	3496297	3496245	-1	1	Zm00001d027353	3495120	3497148	None	18200	2281	197138	No_or_no_constitutive_exon
TAGTAATCCACAAACATGCCTACTTACTATACCTTAAAAGGGGTGTGCAGGC	3975924	3976076	3976126	3976074	-1	1	Zm00001d027376	3974142	3987696	None	18200	2281	197138	No_or_no_constitutive_exon
CCATCCCGTGGGTGGGAGGACCGGGGGCGCGGAAGGCGGGAGTACGACAGGC	4735173	4735600	4735650	4735598	-1	1	Zm00001d027412	4724455	4736832	dicer-like_101	18200	2281	197138	No_or_no_constitutive_exon
AGCATGTTACTGCTGACATTGCCACAATTAAACACATGCATGGGTGGCAGGT	5102088	5102768	5102818	5102766	-1	1	Zm00001d027428	5102088	5104469	None	18200	2281	197138	No_or_no_constitutive_exon
CTTGTCGATCACCTATGGTCTCAGCTCAACGGTTGCATTGGGGACTGCAGGA	6250860	6250990	6251040	6250988	-1	1	Zm00001d027479	6246861	6251356	4331489	18200	2281	197138	Yes
GTAACTAACTTGATGCGTGGATGGTGAACAACCCATGCGCGGGCGCGCAGAT	6275958	6276608	6276658	6276606	-1	1	Zm00001d027481	6274094	6277349	None	18200	2281	197138	No_or_no_constitutive_exon
CTGACGAACGGATGGGTGGTGTCTGATTCTGATTTCTGAATGATGGGCAGGG	6275627	6275863	6275913	6275861	-1	1	Zm00001d027481	6274094	6277349	None	18200	2281	197138	No_or_no_constitutive_exon
CATTAATTGCAAATATTCCATTTTGGTTACTGTGGTTTGGGGTGATGCAGGT	6296234	6296669	6296719	6296667	-1	1	Zm00001d027484	6296234	6300940	4338348	18200	2281	197138	No_or_no_constitutive_exon
TCCTTGCCCCGCGGATTCGAACGCGTTAAGAGTTTCTCGGATGGGCGCAGGT	6838888	6840116	6840166	6840114	-1	1	Zm00001d027503	6829808	6840626	None	18200	2281	197138	No_or_no_constitutive_exon
AGCGATTTGAATTTTTCGTTGATTAACGTTACTTGCGCTCGTGGGAGCAGAG	7029505	7029590	7029455	7029507	1	1	Zm00001d027506	7028337	7034080	None	18200	2281	197138	Yes
GTCTCGTGGCTTGGGTTGCTGTGCTTGATTCTTGCTGGGAAAGGAAACAGGG	7064753	7064914	7064703	7064755	1	1	Zm00001d027508	7064042	7068106	None	18200	2281	197138	No_or_no_constitutive_exon
GTCCTGCAGTCTGACTTGCTGGGAGTCAAAATGTCTGTCTGGCCGGGCAGGG	7073493	7073636	7073443	7073495	1	1	Zm00001d027509	7072425	7074524	None	18200	2281	197138	No_or_no_constitutive_exon
CTCGTTTTGATTTGATTGCATCTGTTGTTTTAGTTGCGCAGGGGAGGAAGGA	8290018	8290446	8290496	8290444	-1	1	Zm00001d027571	8286847	8291232	None	18200	2281	197138	No_or_no_constitutive_exon
GCTACTAGTGTAGTCCTCCACATATGTTGGTACTTCGTTGGTTGGGGCAGTG	8589932	8589947	8589997	8589945	-1	1	Zm00001d027592	8589932	8592006	None	18200	2281	197138	No_or_no_constitutive_exon
TCGTCAAGCGCATGACGGAGCCGGGCGCGCGGGAGGCGTGCCGGGAGCAGGT	9122245	9122679	9122195	9122247	1	1	Zm00001d027619	9119706	9122688	beta_amylase2	18200	2281	197138	No_or_no_constitutive_exon
CAAGCTCCCTCCCAAATCCCAATCTGCTCGTCTGCGGTGCAGGGCTGCAGGC	9355298	9355695	9355745	9355693	-1	1	Zm00001d022667	9355298	9355854	None	18200	2281	197138	No_or_no_constitutive_exon
CTCTTCTTTGCAACCGACCTCTCTCTGCCTGCGTGATCCCGGGACGCCAGGT	10107125	10107213	10107075	10107127	1	1	Zm00001d027649	10105589	10109563	None	18200	2281	197138	No_or_no_constitutive_exon
TTTAACCCTGGTTCCAGGATATCATTGATTTGATTTGCTGTGGGATGCAGCT	10350979	10351062	10350929	10350981	1	1	Zm00001d027659	10349112	10358254	None	18200	2281	197138	Yes
GGATTTTATTGGTGATATTTTTTTTTTACACTGGTGGTGTTTGGGGGCAGGA	11595203	11595366	11595416	11595364	-1	1	Zm00001d027707	11591118	11595660	None	18200	2281	197138	No_or_no_constitutive_exon
GTTAGAATTATGACCAGTTTTTGCTCACTTGTCCTTTTCTGGGATTGCAGAT	11982612	11982738	11982562	11982614	1	1	Zm00001d027715	11952379	11984542	4331654	18200	2281	197138	No_or_no_constitutive_exon
CATTACTACTGCATTTATAGTCTCTACAGCGTGTTTCTATTTGGGGGCAGGA	12621184	12621223	12621273	12621221	-1	1	Zm00001d027751	12621184	12624879	None	18200	2281	197138	No_or_no_constitutive_exon
TTTCTTTTTTAATAATGAAACAAACTTACGATTTTTTGGGAAAAATGTAGGG	13824575	13824610	13824525	13824577	1	1	Zm00001d027801	13815366	13827552	None	18200	2281	197138	No_or_no_constitutive_exon
ACTTACATGATATTTCCTTGCACAGATTGAGAATGAGTATGGGCCAGAAGGC	13909347	13909466	13909516	13909464	-1	1	Zm00001d027803	13905217	13911405	None	18200	2281	197138	No_or_no_constitutive_exon
GGCGGTGGCGGCGGTGACGGACGACGACGCCCGGCGGATAAGAGCGGGAGCG	14208068	14208308	14208358	14208306	-1	1	Zm00001d027809	14207662	14212490	None	18200	2281	197138	No_or_no_constitutive_exon
TGATTGATTATATATCCATGTGACTTGTGAGGGCAAATTAAAATGGGCAGAT	14702965	14703367	14703417	14703365	-1	1	Zm00001d027837	14702215	14704540	male_sterile26	18200	2281	197138	No_or_no_constitutive_exon
GGAAGCCAAACGCCGCTGTGGTTTGATGGAACGAGAAACGAGCAGGGCAGGA	16721613	16721814	16721563	16721615	1	1	Zm00001d027885	16721225	16722692	None	18200	2281	197138	No_or_no_constitutive_exon
TGGTAAGCAGCAACACTTGGTTCCTTCTGACATTAGCAGTGTGGGTGCAGTC	16729930	16730003	16730053	16730001	-1	1	Zm00001d027886	16722713	16730676	compact_plant2	18200	2281	197138	No_or_no_constitutive_exon
TCTTTAAATGTATTATTCTCTTTAAATGCTAATTATAACCGACATGGGAGTT	17380449	17380725	17380775	17380723	-1	1	Zm00001d027914	17378163	17381754	None	18200	2281	197138	No_or_no_constitutive_exon
TGCAGAGATCGCGGGTAGAGTCGACATGACGTTGACGTGCACGGGCAAAGGA	17985180	17985591	17985130	17985182	1	1	Zm00001d027937	17977812	17985594	None	18200	2281	197138	No_or_no_constitutive_exon
CGTTTGTTTCGACCGACGTCTCGGAGGTTTAAGCCAACGGGGACCTGAAGCT	18281447	18281605	18281655	18281603	-1	1	Zm00001d027955	18280823	18282397	None	18200	2281	197138	No_or_no_constitutive_exon
GTTTCATGCCAATTTCATTATATTCTCAATTTCATTGTCTATAAGGGAAGTT	20423299	20423609	20423659	20423607	-1	1	Zm00001d028018	20422194	20426539	None	18200	2281	197138	No_or_no_constitutive_exon
CCTGCAACACTTGTCAATGCACAGATGCTGAACATGTATGTTGGGTGAAGAT	21800548	21800789	21800498	21800550	1	1	Zm00001d028061	21798183	21802261	None	18200	2281	197138	No_or_no_constitutive_exon
CAACTGTATTTAGCTCGGTGTTGACTATCTGTTTGGGGAAAAAAAAACAGGT	22006366	22006841	22006316	22006368	1	1	Zm00001d028073	21990179	22006881	None	18200	2281	197138	No_or_no_constitutive_exon
GGCCGCCTCCTGAGTCCAGCAGCACTGCCATTGGAGGGGGCCGATGGGAGGA	22057354	22059088	22059138	22059086	-1	1	Zm00001d028075	22053544	22070105	None	18200	2281	197138	No_or_no_constitutive_exon
CTCGGAGAAGAACCACGGCGGCAACAAGGGTGCCAACGGCAGGGCGAAAGGT	22053696	22054125	22054175	22054123	-1	1	Zm00001d028075	22053544	22070105	None	18200	2281	197138	No_or_no_constitutive_exon
TACTATTGATGATGGTGCTGTATGTAGCTTCACGAAACAAAGCGGGACAGCA	22200241	22200970	22201020	22200968	-1	1	Zm00001d028081	22199825	22202673	None	18200	2281	197138	No_or_no_constitutive_exon
ATGTATCTACAAAAACTAATGTACTTTCTCCTATTGTGTGGGCAATGCAGAT	22881032	22881136	22881186	22881134	-1	1	Zm00001d028096	22880021	22891698	None	18200	2281	197138	No_or_no_constitutive_exon
GAAACTTGTGTTGACCTGAACTCTCGTGCACGCGAAACGCGTGGGCGCAGTG	23016758	23016981	23016708	23016760	1	1	Zm00001d028103	23014400	23018862	None	18200	2281	197138	No_or_no_constitutive_exon
GTTACTATCTGAATGTTATTTTCTCTGCTGATTATAATTGGGTGGTGTAGGC	23111108	23111171	23111058	23111110	1	1	Zm00001d028109	23110478	23114096	None	18200	2281	197138	No_or_no_constitutive_exon
TTGTTCTACATTGATACTGGGTATCTCACAGTTGAGCTCTGGGGTTACAGCA	23250401	23250446	23250351	23250403	1	1	Zm00001d028113	23243300	23250772	None	18200	2281	197138	No_or_no_constitutive_exon
ACGAACGTGAGTGAACTGTGTGTGTGTGTGTGTGTGTTGGGGACGGGCAGAG	23362893	23363054	23363104	23363052	-1	1	Zm00001d028118	23362247	23363688	None	18200	2281	197138	No_or_no_constitutive_exon
GTCGCGGCGGCGGCGGCGGCGGCCGGCGGCGCAGCGGGCGCAGGGAGCAGCA	23626769	23627281	23626719	23626771	1	1	Zm00001d028129	23625800	23627370	grassy_tillers1	18200	2281	197138	No_or_no_constitutive_exon
CTGGCACACCGGTGGTGAACGCTCTGGCCAAGCAGAGGGCGATGCTGGAGAA	25636375	25636667	25636325	25636377	1	1	Zm00001d028180	25632514	25636718	low_phytic_acid1	18200	2281	197138	No_or_no_constitutive_exon
CCAAGATAGAAGTTCTCCAAGTTTATGATGCATGAAATATGGGGTGACAGAA	25757296	25757580	25757246	25757298	1	1	Zm00001d028187	25755279	25759748	None	18200	2281	197138	No_or_no_constitutive_exon
ATATACAGGAAAATTGTACCATTTCCATGAATTTATTTTTGGGGTTTAAGAC	26346178	26346352	26346128	26346180	1	1	Zm00001d028207	26334263	26346936	None	18200	2281	197138	No_or_no_constitutive_exon
ATATCTTAGCCGCGTTAATGAGTGTGTGTGTGTGTTCGTCCTGGGCAAAGGT	26873845	26874326	26874376	26874324	-1	1	Zm00001d028217	26873845	26883816	Zea_mays_MADS14	18200	2281	197138	No_or_no_constitutive_exon
CTATCGGATATGTGTCTATTACGGCATCCTATACACCTGAATGGGAGAAGTG	26891658	26891727	26891777	26891725	-1	1	Zm00001d028218	26887362	26899704	None	18200	2281	197138	No_or_no_constitutive_exon
GAGGTAAATTTTCCATCCTGATTAGATAGGATATGGTTATTATGCGGGAGGG	27043065	27043139	27043015	27043067	1	1	Zm00001d028220	27042551	27048152	None	18200	2281	197138	No_or_no_constitutive_exon
CGAGTGCTGTGCTGCTAAATCTAATCTGCGTGCGATTGGTCGATGGGCAGGT	27287093	27287312	27287362	27287310	-1	1	Zm00001d028228	27284567	27293763	multidrug_and_toxic_compound_extrusion3	18200	2281	197138	No_or_no_constitutive_exon
TTTCCTTTAACTTTGTTGCCTGGTTGGGCGCGCCAATGGCGGGCGAGCAGGC	27407651	27407769	27407601	27407653	1	1	Zm00001d028231	27407334	27410561	None	18200	2281	197138	Yes
TGAAATAATTAATTAATCTTTGCTATTTCATCCCTACTTCCGAAGGGCAGGC	28228012	28228332	28228382	28228330	-1	1	Zm00001d028261	28226066	28235042	None	18200	2281	197138	No_or_no_constitutive_exon
GCATCGATCCTCGATCTCCGCATCTTCTTTGCATTGGGCAAATAGACCAGGC	28638544	28639256	28639306	28639254	-1	1	Zm00001d028267	28638544	28642886	trehalose-6-phosphate_synthase2	18200	2281	197138	No_or_no_constitutive_exon
CATCTCTCCTCTCTATTTATTTTAATATACTTTGTTTGTTGGGAATATAGGA	29673530	29673642	29673480	29673532	1	1	Zm00001d028299	29671336	29676427	None	18200	2281	197138	No_or_no_constitutive_exon
TCAGGGCTTTGGGACCTTGATGTTGCAATGCTGTATGTTGGGGATTGCAGGG	31047903	31048022	31048072	31048020	-1	1	Zm00001d028330	31041488	31049951	None	18200	2281	197138	No_or_no_constitutive_exon
AGACAACACAAGTCTAGATGTTGCTGGTGCAGCTGTTCAACACGGGCAAGGT	31043683	31045069	31045119	31045067	-1	1	Zm00001d028330	31041488	31049951	None	18200	2281	197138	No_or_no_constitutive_exon
TGAGTACTCGTTATGGTGTATCATGATTCATGCATGCGTGGTGGGTGCAGGG	31104947	31105034	31105084	31105032	-1	1	Zm00001d028337	31103530	31114482	None	18200	2281	197138	No_or_no_constitutive_exon
GACCCCGTTTCGGGCTGACTGGTTCGTTCTTTTTTCTGATGTGGGTGCAGAT	32606074	32606157	32606207	32606155	-1	1	Zm00001d028375	32602768	32606650	None	18200	2281	197138	No_or_no_constitutive_exon
GGGTTTCTGGGATTCCGGATCTGATTGCTTCTGGTTGTTGGGTGGTGCAGTC	33310158	33310264	33310314	33310262	-1	1	Zm00001d028396	33303344	33310707	None	18200	2281	197138	Yes
GGAGCAAAAGCGTAGGCGAGGTGCGGAGGGGGAAAAGCGGCAGTGGGCAGCG	34030656	34030905	34030606	34030658	1	1	Zm00001d028412	34030312	34038303	None	18200	2281	197138	No_or_no_constitutive_exon
CTTGATCCTTCGATGGAGCGGTCGGTGATCGGTCGCGGGCGATGGCGCAGGG	34212201	34213003	34212151	34212203	1	1	Zm00001d028416	34211829	34214257	None	18200	2281	197138	Yes
AGTTGTCTACAACTAACTGAATTACTGAAGTACAAGGTGAAAAGGGGCAGAT	37583496	37584033	37584083	37584031	-1	1	Zm00001d028511	37580597	37594480	None	18200	2281	197138	No_or_no_constitutive_exon
TCTGGGAATCCATGTGCCACCTAAAGCTTGTTCAAAACATGAGGGCACAGAG	38031669	38032536	38031619	38031671	1	1	Zm00001d028519	38027329	38032536	None	18200	2281	197138	No_or_no_constitutive_exon
AAATTGCAAACTGCATTGATGTTCTCTCTCTTTTTCTGTTGGGAAAACAGGT	38736033	38737199	38735983	38736035	1	1	Zm00001d028543	38734078	38737199	None	18200	2281	197138	No_or_no_constitutive_exon
CCATCACCTGGGAGGCGTAGGCCAAGGTCTCCATCACCTGGGAGGCGTAGGC	39750500	39750580	39750630	39750578	-1	1	Zm00001d028579	39746223	39755459	None	18200	2281	197138	No_or_no_constitutive_exon
GAGTTTTGGGTTCACCGAGCCGTTCTTGTCCGAATTTTGGGATGATGCAGGA	40887703	40887817	40887653	40887705	1	1	Zm00001d028615	40886064	40889048	None	18200	2281	197138	No_or_no_constitutive_exon
TCTCGGAGTCGGGCAGGCTACTAAATGGCGTCTCCGATTTGGGCGTGCAGAT	40944424	40944549	40944599	40944547	-1	1	Zm00001d028616	40942151	40945320	None	18200	2281	197138	No_or_no_constitutive_exon
GAATTTTTTTTATCGTATTGATTTTATTGTTATTTGTTAGGGATGAGCAGCA	41794159	41794203	41794109	41794161	1	1	Zm00001d028649	41792755	41796270	None	18200	2281	197138	No_or_no_constitutive_exon
ATCGTCTGATTTCTCTGACGGGTGTTTTGGTTTGGATCTGGGCGGACCAGGC	41834340	41834448	41834290	41834342	1	1	Zm00001d028653	41833737	41838204	dTDP-glucose_dehydratase_homolog_csu219	18200	2281	197138	No_or_no_constitutive_exon
TCCCTCTGTACATGCCTTCAAAATTTTCACTGTTGCTTTGGGGGAACCAGGG	43329818	43329902	43329952	43329900	-1	1	Zm00001d028692	43328451	43334856	pco124824	18200	2281	197138	No_or_no_constitutive_exon
ATGTGTGGGTGTTTGTGTCTCCCTACCTTCTCTCCCATTTGGGGGTGCAGTT	43905330	43905445	43905280	43905332	1	1	Zm00001d028710	43905139	43907073	None	18200	2281	197138	No_or_no_constitutive_exon
ATGTGGTGCTAATTGCTTGTCATTTTTGTCTTTCTTCTTCGAGGGAGTAGCA	44169660	44169912	44169610	44169662	1	1	Zm00001d028715	44168659	44172559	None	18200	2281	197138	No_or_no_constitutive_exon
CATTATGTATGCAGTTCAAGTGATTGAGATGATTTATAGGGATAAATCAGAG	44525589	44525660	44525539	44525591	1	1	Zm00001d028728	44521224	44532226	None	18200	2281	197138	No_or_no_constitutive_exon
TCGCGACACCACATTTTTTGTGGTGCTGGATTGCTTTCTCGGGGAACCAGGA	45264346	45264424	45264296	45264348	1	1	Zm00001d028748	45261728	45268817	None	18200	2281	197138	No_or_no_constitutive_exon
CAGGATGATGAGACGATCTCTTCTCTACTCTCATGGGGTGGAAGCTGCAGAT	46010642	46010886	46010592	46010644	1	1	Zm00001d028769	46006890	46011253	None	18200	2281	197138	No_or_no_constitutive_exon
GTATATACAAGAGCCTTAGTTCTGTTACTGTTAGAGTTGGACATGGGGAGGC	46010738	46010884	46010688	46010740	1	1	Zm00001d028769	46006890	46011253	None	18200	2281	197138	No_or_no_constitutive_exon
TATCGATGTCTCAAACTAACATTATTGTTGTTTCATTGGGGAAAGAATAGAT	46331016	46331111	46330966	46331018	1	1	Zm00001d028783	46327872	46334046	None	18200	2281	197138	No_or_no_constitutive_exon
TGTTGTATCGATGTCTCAAACTAACATTATTGTTGTTTCATTGGGGAAAGAA	46331011	46331111	46330961	46331013	1	1	Zm00001d028783	46327872	46334046	None	18200	2281	197138	No_or_no_constitutive_exon
TCCCCAACAGACATGCTCACACGTTCCGATCTATTGCCGTGGGCGCGCAGAA	47594445	47594533	47594583	47594531	-1	1	Zm00001d028820	47593454	47595021	None	18200	2281	197138	No_or_no_constitutive_exon
GTGCGGGGTTTTCTGAATTTTGTTTGCTGCGGGTCAATTGGTGGGTGCAGCG	47988009	47988176	47988226	47988174	-1	1	Zm00001d028830	47982358	47988628	None	18200	2281	197138	No_or_no_constitutive_exon
GTCTAAATAAGCGAGCTTTAATTTGATCTCGTGTTGGCAGGGACGAACAGTA	49279747	49279775	49279697	49279749	1	1	Zm00001d028873	49279037	49280540	None	18200	2281	197138	No_or_no_constitutive_exon
AATGAGGCACTCCTGGCAGTTGAAGTGGTTGGGCCGCTGGAATGGGCCAGGC	49605881	49606601	49605831	49605883	1	1	Zm00001d028886	49605408	49606601	None	18200	2281	197138	No_or_no_constitutive_exon
GATGCAAACTGTGGCAAGAAGCGGCGGCAGGGCGCTCCTGCTGGGGGTAGCT	51128158	51130119	51128108	51128160	1	1	Zm00001d028915	51076670	51160417	None	18200	2281	197138	No_or_no_constitutive_exon
GTATTTTCGACTTTAATAACAAAGATTAACCGATCGAATTTGGGATGTAGGT	53152540	53152645	53152490	53152542	1	1	Zm00001d028964	53145601	53154854	None	18200	2281	197138	Yes
ACAAAGTTGACGTAGACGTGTATTCTTTTGTATATGGGTGATATACAAAGAA	53416135	53416204	53416254	53416202	-1	1	Zm00001d028976	53415527	53416657	None	18200	2281	197138	No_or_no_constitutive_exon
AAAGAAAATGCCACTTGATTAGCTGACAACTGCTTATGCTGGGAATGCAGGT	54577149	54578041	54578091	54578039	-1	1	Zm00001d029008	54577149	54580933	None	18200	2281	197138	No_or_no_constitutive_exon
TGCCTGTTGCCACTAGGCCATTGCTAATCTGAATTATGGGGAGGGTGCAGGT	54824572	54825034	54825084	54825032	-1	1	Zm00001d029011	54822255	54826599	None	18200	2281	197138	No_or_no_constitutive_exon
TCAGCACTGTTCAAAGCCCAACCAATCTCACATCATAAATATGGGTGCAGGT	55482516	55482582	55482466	55482518	1	1	Zm00001d029034	55454317	55483990	None	18200	2281	197138	No_or_no_constitutive_exon
GTGTCGAGGAACTCTTCCTTCAACACCGCCGACGACGGAAGGATGGGCAGAG	56146445	56146719	56146395	56146447	1	1	Zm00001d029051	56143994	56146719	None	18200	2281	197138	No_or_no_constitutive_exon
CGACGGGCAGAAGCGGCTCTCGGTTCTGGCCGGGCGACGAGGGGTGCGAGGT	56814210	56816145	56816195	56816143	-1	1	Zm00001d029060	56811456	56816453	None	18200	2281	197138	No_or_no_constitutive_exon
ACTGGGTTAATGGCATTGAATCGAATGAATCTCTGGGGCGAATAATGCAGAT	57397374	57397707	57397324	57397376	1	1	Zm00001d029083	57394909	57397707	None	18200	2281	197138	No_or_no_constitutive_exon
ATATGCAACTGCAAGTGAATGCAGGTCCTCTGATGATTGTGGGTATGCAGAT	57397084	57397171	57397034	57397086	1	1	Zm00001d029083	57394909	57397707	None	18200	2281	197138	No_or_no_constitutive_exon
CAGCTGGGCTGATGAGATGTGAAATATATGTGGTGGTTTCGGTGTGGGAGGA	57581145	57581396	57581095	57581147	1	1	Zm00001d029092	57580537	57582365	None	18200	2281	197138	No_or_no_constitutive_exon
CGGCACCGTAGCCCATGTGAGAAGCGACCGGGACGGGACGGCGGGACCAGGA	59410600	59411165	59410550	59410602	1	1	Zm00001d029129	59406803	59421124	None	18200	2281	197138	No_or_no_constitutive_exon
CCTCTGTCTGATTTGGTTCCCTGCGCGTTCGTTCGATTCAGGTTAGGGAGGG	60430777	60430906	60430956	60430904	-1	1	Zm00001d029144	60427116	60431202	None	18200	2281	197138	No_or_no_constitutive_exon
AAAAATAATCTGGACTACTGTAGTGTTTTTTTTTTGTTGTTGAAGGGAAGAT	61567394	61567965	61567344	61567396	1	1	Zm00001d029188	61566223	61570528	None	18200	2281	197138	No_or_no_constitutive_exon
ACGACACTTAGCAAGATGCCAAGAACCTAAGTGATTTGTTTCAGGGACAGCC	63135564	63135632	63135682	63135630	-1	1	Zm00001d029227	63131992	63142494	None	18200	2281	197138	No_or_no_constitutive_exon
CTGAATTCTTGGTGGGTGTCTAATGCTCCATCTTGTTCTTTGGGTGAAAGGT	63209384	63209490	63209334	63209386	1	1	Zm00001d029230	63208322	63209490	None	18200	2281	197138	No_or_no_constitutive_exon
TTGGCTTCACCTGCGCTGCCAAGTGCAAGAAGGGCGAGCTCAAGGGGGAGGA	64209220	64213422	64209170	64209222	1	1	Zm00001d029264	64207239	64216522	None	18200	2281	197138	No_or_no_constitutive_exon
ATGGAAAACACTCATATACTTTGCTATTTGTTTTTATCAACTGGGGACAGGG	65562706	65562746	65562796	65562744	-1	1	Zm00001d029307	65560690	65565363	None	18200	2281	197138	No_or_no_constitutive_exon
CAGCATGGTTCAACAGTTATTTTCATCCAGATTTCCTTTCCGGGAAACAGGT	66572162	66572838	66572112	66572164	1	1	Zm00001d029339	66569892	66572838	None	18200	2281	197138	No_or_no_constitutive_exon
CCTTTCCTTAAAGCAAGTCAATACCCTGCATATCATGTACCGTAGGGCAGTG	66639131	66639213	66639081	66639133	1	1	Zm00001d029342	66637358	66648456	None	18200	2281	197138	No_or_no_constitutive_exon
TGTGCCTCCTTTGGCGGCCCCGCGCCGTGGCTGGCATGTTTAGGGCGTAGGG	68513750	68513907	68513700	68513752	1	1	Zm00001d029384	68513621	68514446	None	18200	2281	197138	No_or_no_constitutive_exon
TGTTTATTGTGACTTGACTTACAATGAATAACAATATTGACCAGGGGCAGTA	69853577	69853886	69853527	69853579	1	1	Zm00001d029422	69844291	69855894	None	18200	2281	197138	No_or_no_constitutive_exon
TCCATCCCAGTTTCAAGTGGCCCTGACAGAAATGTCGATGAGGGGGACAGGA	70828146	70828479	70828529	70828477	-1	1	Zm00001d029443	70817726	70829834	None	18200	2281	197138	No_or_no_constitutive_exon
ATCGATCGTTCGTTCGTTACCTTTCTAACCCCTTTCTCTGGTGGGTGTAGTG	71832413	71832667	71832363	71832415	1	1	Zm00001d029461	71830421	71834236	None	18200	2281	197138	No_or_no_constitutive_exon
CTTGGCGGCTGTGTCTTCTTATTTGTTGGCAGATCTGGGGTGACAAATAGAT	72601477	72601536	72601586	72601534	-1	1	Zm00001d029482	72598356	72602773	None	18200	2281	197138	No_or_no_constitutive_exon
TGGCCAAGTTCCACGTTCCCGGTTTTAAGCTCACGATCTTGTCGGGGCAGGT	73366419	73366555	73366369	73366421	1	1	Zm00001d029498	73364610	73369802	None	18200	2281	197138	No_or_no_constitutive_exon
CCATAGCGGCTGTCAAATCCCCAGATCAAATGCTTATTCGGTGGGTGCAGAG	74095814	74095874	74095764	74095816	1	1	Zm00001d029515	74095472	74102001	None	18200	2281	197138	No_or_no_constitutive_exon
ATCTGTTATAATGTTTCCTTTCCATTTTGTTTATCTTTTGGGATATATAGAT	74535218	74535467	74535168	74535220	1	1	Zm00001d029523	74533260	74535868	None	18200	2281	197138	No_or_no_constitutive_exon
CGCCCGTCTCCATTTCGAAGCTAAACTGACTCGCGCGCGCGCGGGGGCAGAT	75378896	75379166	75379216	75379164	-1	1	Zm00001d029539	75377979	75379495	None	18200	2281	197138	No_or_no_constitutive_exon
CCTGCATCTGAAGGAAGATCTGAGCTGATCTGATATGGGCGAATCCGAAGGC	78757117	78757271	78757321	78757269	-1	1	Zm00001d029603	78752782	78763899	None	18200	2281	197138	No_or_no_constitutive_exon
TGGGCACATTATATTGTATCATTTCTAAGTTGGTTGGGGAAAAAAAACAGTC	78753307	78753448	78753498	78753446	-1	1	Zm00001d029603	78752782	78763899	None	18200	2281	197138	No_or_no_constitutive_exon
TTATATTATGCCCTTTTTGTGTCTGGTAACTCATGTCTAGGGTGATGCAGGG	80925675	80925855	80925625	80925677	1	1	Zm00001d029644	80924893	80926549	None	18200	2281	197138	No_or_no_constitutive_exon
TTTCATTGTACGTTTCCTCTGAAACACACTTTTTTGGAACCGGGATGCAGAA	81803032	81803683	81803733	81803681	-1	1	Zm00001d029664	81803032	81807676	None	18200	2281	197138	No_or_no_constitutive_exon
AGAGTATTGGAACCGTTCGGTTTCCTCACATTCTTGGTTCTGGGATGCAGAA	83792419	83792495	83792545	83792493	-1	1	Zm00001d029716	83791691	83792855	None	18200	2281	197138	Yes
TTAGGTTGCTGAAAAATCATTTTACAGGCTCATTTATCTCCGGGGACTAGGT	86264449	86264515	86264565	86264513	-1	1	Zm00001d029768	86261115	86266872	barley_mlo_defense_gene_homolog2	18200	2281	197138	No_or_no_constitutive_exon
GGAGCGGCGAGTCCCCTCCCGCTGCCTCAGTGGAGGCGGCAGCGGGGGAGGC	86640761	86640939	86640989	86640937	-1	1	Zm00001d029782	86636233	86641408	None	18200	2281	197138	No_or_no_constitutive_exon
ATACCAAGCTGCCGCCGTTTGTCCGTCACCATCTGACAGACGGGTGCAAGTT	87589366	87589521	87589571	87589519	-1	1	Zm00001d029803	87586798	87591619	None	18200	2281	197138	No_or_no_constitutive_exon
ACAAGTTAAGTACATGACTGCGCCCTACTGCTTGCAGGGTGCGGTGCAAGTA	89015334	89015652	89015702	89015650	-1	1	Zm00001d029827	89015334	89016583	None	18200	2281	197138	No_or_no_constitutive_exon
CCGGCGTCGTGCTCCCCGCCGACCCCGAAAGCGCGGGGCGACGGGGACAGGT	90507862	90508078	90508128	90508076	-1	1	Zm00001d029857	90507862	90509394	None	18200	2281	197138	No_or_no_constitutive_exon
CCCGTTGCTTCGGTAGCTAAAGGAGTGGTTGTTCTCCACGGGGACAACAGAA	91136252	91136290	91136202	91136254	1	1	Zm00001d029868	91135732	91139783	None	18200	2281	197138	No_or_no_constitutive_exon
CTAGCCTACGTGCGAACGATGTCTCTGCTGACACTGACAGGGATGTGCAGCA	93137882	93137991	93137832	93137884	1	1	Zm00001d029898	93133918	93138777	None	18200	2281	197138	No_or_no_constitutive_exon
TCTTGCTTGGACTGACATGCATAGCTGACGGTTGCCGCGGATGGGCGCAGAT	93194628	93194813	93194863	93194811	-1	1	Zm00001d029899	93193093	93195786	beta_expansin2	18200	2281	197138	No_or_no_constitutive_exon
CTCTCACGATTTCAAGCAAAATGACACAGATTTTGGTTGTATCGGGACAGGT	94348247	94348781	94348197	94348249	1	1	Zm00001d029919	94344536	94348781	None	18200	2281	197138	No_or_no_constitutive_exon
ATGATCTAAGTCTAACGGTGTGGTTCTTGGTTTTTTTTTGGGGGGGGCAGGT	98382492	98382543	98382442	98382494	1	1	Zm00001d029997	98382116	98384521	None	18200	2281	197138	Yes
TGAGAACTTAAGATCAATTCTGACTAGTCACTGTTCTGCGGGGCAAATAGGT	102062472	102062738	102062788	102062736	-1	1	Zm00001d030048	102060296	102063588	None	18200	2281	197138	No_or_no_constitutive_exon
ACTCCTATGCCTGTTGCCTGATCGCTATGGTTTTCTCGCTGGGATCGCAGAA	105183227	105186026	105183177	105183229	1	1	Zm00001d030094	105181710	105186026	None	18200	2281	197138	No_or_no_constitutive_exon
CTTTATTTAATTGTTTTTGGGCTAATTATTTCTTTTAATTGGGGGTACAGAA	106184509	106184835	106184459	106184511	1	1	Zm00001d030108	106180424	106186974	JUMONJI-transcription_factor_14	18200	2281	197138	No_or_no_constitutive_exon
CCGACTACTGATGGCATGCTGGTTTGTTTCATCTGACGGGGATCGAACAGGG	106378637	106378850	106378587	106378639	1	1	Zm00001d030109	106376177	106378884	None	18200	2281	197138	No_or_no_constitutive_exon
GTATGTTCCCTTATGTTTATTTTATCTGCTATATGCAAAAACAAGGGCAGGC	107091818	107091938	107091988	107091936	-1	1	Zm00001d030117	107088821	107096192	None	18200	2281	197138	No_or_no_constitutive_exon
TAGAGTTGTTTATCCCTATTTCTTTTGTTTGTATGTCTTTGTAGGGAAAGAG	109869036	109869148	109868986	109869038	1	1	Zm00001d030164	109844575	109871086	None	18200	2281	197138	No_or_no_constitutive_exon
CGCGGGAGGAGGCCGGCCTGAACGTGAGCCTGACGGAGTCCGGGCGGCAGCA	110344281	110345012	110345062	110345010	-1	1	Zm00001d030172	110342607	110348109	None	18200	2281	197138	No_or_no_constitutive_exon
ACCGGGACCACCTCCGCGTGGGGGGAGCCCCGGCTGCCGTGGGAGGGCAGAG	117620342	117620451	117620292	117620344	1	1	Zm00001d030266	117619932	117695083	None	18200	2281	197138	No_or_no_constitutive_exon
TTCCAGTTAGTTTCTGTTGCAAATAACCTCTTTTTTCTTGCAGGGAACAGTT	117659686	117659770	117659636	117659688	1	1	Zm00001d030266	117619932	117695083	None	18200	2281	197138	No_or_no_constitutive_exon
CGGCCTCAACGGCTTTCTTCTCGGTTCTCACCTGATCCTGGGGGATGCAGGG	119493210	119493294	119493344	119493292	-1	1	Zm00001d030285	119480814	119493835	None	18200	2281	197138	Yes
TGTTTCTAACTGAAACACGTAACCCACTTCTGAAATGTTTTGGGGATCAGGC	119488723	119488837	119488887	119488835	-1	1	Zm00001d030285	119480814	119493835	None	18200	2281	197138	Yes
CAATATTTGGTCATTTGTACTAATCTGTGTTACTTTTATGATGGGAGCAGCT	127221589	127222010	127222060	127222008	-1	1	Zm00001d030373	127221589	127227817	enolase2	18200	2281	197138	No_or_no_constitutive_exon
CTATAAGACTGCATATTGCAGGCTCTAATTGGCTGATACGTGGGATGCAGGT	142263839	142263944	142263994	142263942	-1	1	Zm00001d030533	142260863	142278394	None	18200	2281	197138	Yes
TTATTTTAGGGGTTGCTGATTCTGCTATCTATGATAAATTGGGATTGCAGAT	146391410	146391814	146391360	146391412	1	1	Zm00001d030584	146389913	146397654	None	18200	2281	197138	No_or_no_constitutive_exon
TTATGTTTTGCAATGCAATGATTCTTGGTAAATACAATGTAGGGTGACAGCT	148175779	148175927	148175729	148175781	1	1	Zm00001d030609	148162034	148190548	None	18200	2281	197138	No_or_no_constitutive_exon
AGCTGCTAAGATATGTAGTTCCAATAATCTTCTTTCTTCTGAGGGTGTAGAG	151025547	151026086	151026136	151026084	-1	1	Zm00001d030652	151023943	151029791	None	18200	2281	197138	No_or_no_constitutive_exon
AAACACCACTGCATATTGATTAAGTTCTTTGACATCGATCAAATGGGCAGGA	151223645	151223819	151223595	151223647	1	1	Zm00001d030656	151221228	151225821	rotten_ear1	18200	2281	197138	Yes
GTAACTAAATGCTAACTGAACGGATTGTCGCTGTTGTGGGGTGGATGCAGTT	151632390	151632760	151632340	151632392	1	1	Zm00001d030661	151627585	151634045	None	18200	2281	197138	No_or_no_constitutive_exon
CAGACAACTACTAAAATTTCGAATGCTGGATAGCAGGAAGGTGGGTAGAGCA	152037319	152037784	152037269	152037321	1	1	Zm00001d030666	152032064	152040608	None	18200	2281	197138	No_or_no_constitutive_exon
TGTGCTTGGTCAGTGGAACAAATCTGATCGTTTACTCTTCTGGGGTGCAGGT	152959138	152959499	152959549	152959497	-1	1	Zm00001d030685	152957706	152961952	None	18200	2281	197138	No_or_no_constitutive_exon
GAGGACGAGGTGGCGCCGGAGCTCGGCGGCCTGCTGGGGGCGGGCGGCAGCG	156787870	156788017	156787820	156787872	1	1	Zm00001d030735	156787628	156788017	None	18200	2281	197138	No_or_no_constitutive_exon
CTGCGCCGATCTGACGCTGGCTTGCTACGGATTTGGGGCTGCGGGTGCAGGT	163155388	163155621	163155338	163155390	1	1	Zm00001d030849	163154467	163156940	None	18200	2281	197138	No_or_no_constitutive_exon
GTCCGTTCCCTTGCTCATTGGAGTGCGCGTACGCTACTCGGGTGGTGCAGCA	164017407	164017563	164017357	164017409	1	1	Zm00001d030860	164016949	164031018	None	18200	2281	197138	No_or_no_constitutive_exon
CCCTGTGACTCAGTGAGATCAAAGAGACTAGATCCGGGTCCAAGGAAGAGAT	166146912	166147418	166146862	166146914	1	1	Zm00001d030893	166141956	166148221	4352664	18200	2281	197138	No_or_no_constitutive_exon
TATCTTATTAGAGCATACCGGAGAAGTTCGTGAGCGATCCAAATGGGCAGCT	166748578	166748836	166748528	166748580	1	1	Zm00001d030908	166746592	166757849	ABI3-VP1-transcription_factor_9	18200	2281	197138	No_or_no_constitutive_exon
GTCATCCATTGTAATTGTAATTCCAAACTGCCCTTTGTTTGGGCATGCAGGA	168634817	168635168	168635218	168635166	-1	1	Zm00001d030951	168634817	168645497	None	18200	2281	197138	No_or_no_constitutive_exon
GGCGGCCCAAGCAGAAGGCCCGCGGCCCGTCCTGCTGCATGAGGGCCAAGGC	172956677	172956710	172956760	172956708	-1	1	Zm00001d031005	172956482	172964147	None	18200	2281	197138	No_or_no_constitutive_exon
TTTTGTTTCTTTTATGACAAAAATAGTAAAACTATTGGATTGGGGTGAAGAT	173442730	173442828	173442680	173442732	1	1	Zm00001d031014	173441033	173445839	MAP_kinase_kinase_kinase51	18200	2281	197138	No_or_no_constitutive_exon
GAACCTGATTTGTTGCTTTGTGACCCACAGGTACTTCTTGCGGGTGTAAGCA	175151135	175151393	175151085	175151137	1	1	Zm00001d031058	175149397	175154334	None	18200	2281	197138	No_or_no_constitutive_exon
TTTGATTATTGAACAAGTGGAATGGAACTTTAGTATCAATAACAAGGGAGAA	175375079	175376598	175376648	175376596	-1	1	Zm00001d031064	175371169	175379288	ARF-transcription_factor_34	18200	2281	197138	No_or_no_constitutive_exon
CAGATACGTCGTCGTCTTTTTTGTATTTACGGTCGTTGCGGTGGGTGCAGGT	175808663	175809432	175808613	175808665	1	1	Zm00001d031068	175807850	175809432	barren_inflorescence2	18200	2281	197138	No_or_no_constitutive_exon
TCCCAGTACGAGTTGTTAACAGATTTGCCGTCTGCTCTTTGGTGGGGCAGCA	181631909	181632002	181632052	181632000	-1	1	Zm00001d031186	181630808	181632504	None	18200	2281	197138	No_or_no_constitutive_exon
CAGTACGAGTTGTTAACAGATTTGCCGTCTGCTCTTTGGTGGGGCAGCAGAA	181631909	181631999	181632049	181631997	-1	1	Zm00001d031186	181630808	181632504	None	18200	2281	197138	No_or_no_constitutive_exon
ATAGCATGATAATAACATTCTCTGTACTAACAGCACATGTGGGGTTGCAGGA	182383815	182383902	182383765	182383817	1	1	Zm00001d031212	182379166	182384473	None	18200	2281	197138	Yes
AATGAAGAGACGAAGAAAGGCTCTGAGCTCTGTCTGTCTGTGGGGTATAGAC	182925111	182925952	182926002	182925950	-1	1	Zm00001d031232	182925111	182945175	None	18200	2281	197138	No_or_no_constitutive_exon
GTTTGATTCATTCCTTGAATTGAGCTGGATTCCTCCAATCAATTGGGAAGGC	184110086	184110667	184110717	184110665	-1	1	Zm00001d031258	184110086	184113451	None	18200	2281	197138	No_or_no_constitutive_exon
TCACCTGACCTCATCACCTAACCTAGGGTTCCCGATCTGGGCCAGCGAAGGA	184629851	184629892	184629801	184629853	1	1	Zm00001d031271	184629578	184634811	None	18200	2281	197138	No_or_no_constitutive_exon
AGACTTTGCAATAAGGGTTTGATGCTTATTCGTTTGCCTGGGGAATGAAGTT	185872576	185872668	185872718	185872666	-1	1	Zm00001d031315	185871253	185874831	None	18200	2281	197138	Yes
TGCATCTCATTGTGAATTGTTATTCTTCTTTGACATCATGGGTGCTGAAGGG	186314959	186315124	186314909	186314961	1	1	Zm00001d031331	186314542	186324863	None	18200	2281	197138	No_or_no_constitutive_exon
CATTATATGGGTCCTCTTCTTGATCAATGCTTATATTTTTACTGGGGTAGAT	187075677	187075878	187075928	187075876	-1	1	Zm00001d031352	187068909	187076465	None	18200	2281	197138	No_or_no_constitutive_exon
TGGATTCATCTTCTGAGACCTTCTTGGCCGGCGCCTGGTGGTGCGGGCAGAT	189346026	189346125	189345976	189346028	1	1	Zm00001d031414	189345798	189347225	None	18200	2281	197138	No_or_no_constitutive_exon
GGTGTTTTCCCTTTTAACCAGACGTGCTTGGGCTTGGGCCGGGGGCGCAGGT	189810262	189810835	189810885	189810833	-1	1	Zm00001d031428	189808670	189811445	None	18200	2281	197138	No_or_no_constitutive_exon
ATTGGTTCCTTCAAATTAAAATTTTCAGATCCAAATTTGTGGGAAAACAGCA	190288658	190288957	190289007	190288955	-1	1	Zm00001d031447	190284562	190291949	None	18200	2281	197138	No_or_no_constitutive_exon
TACTTCGGAGGGATTATATTTAAATTCATGCAATGGTTTGGGCAATGCAGAG	190320006	190320092	190319956	190320008	1	1	Zm00001d031449	190316536	190321767	lipoxygenase13	18200	2281	197138	Yes
GCATATATGCTTATTGCTACAGTTTTGGTCGGCGGGGGTGGGTAATTAAGAG	191583025	191583091	191582975	191583027	1	1	Zm00001d031484	191582402	191584575	None	18200	2281	197138	Yes
GTGTGTGTCTCTGTACTGACGGCGATCCATCTTGCTTCCTGGGACGGCAGGT	191587325	191587464	191587275	191587327	1	1	Zm00001d031485	191586050	191588335	None	18200	2281	197138	No_or_no_constitutive_exon
TAGGCCGAGCAAGCGGGTGCGGTCTGGATCGCCGGGGGGCGCTGGGGGAGGG	191767262	191767449	191767212	191767264	1	1	Zm00001d031487	191766319	191771809	SBP-transcription_factor16	18200	2281	197138	No_or_no_constitutive_exon
GGTCAGCTGCGACCATCGCGGGGGGGTGCACGTGGGCGGGCGTGCGGGAGCG	192040041	192040446	192040496	192040444	-1	1	Zm00001d031500	192040041	192040576	None	18200	2281	197138	No_or_no_constitutive_exon
TTATGTAGTAGTAAAGTCTTATATTTACTATGTTTTGTTGGGAAATATAGCC	192253662	192253985	192254035	192253983	-1	1	Zm00001d031505	192252488	192255152	None	18200	2281	197138	No_or_no_constitutive_exon
CGAGTCGCTCTACGTGACGAATGATGGATGGTTCGTCGTTGTGGGAGCAGTC	193854967	193855575	193855625	193855573	-1	1	Zm00001d031549	193854781	193874626	math-btb3	18200	2281	197138	No_or_no_constitutive_exon
TTCCTGATGATGCCTGTGCCTGTGTGTGGGACTGGGACATGGGAATGCAGCA	195292659	195292945	195292995	195292943	-1	1	Zm00001d031580	195291756	195294291	None	18200	2281	197138	No_or_no_constitutive_exon
GTAAATCATAACCTATCTCTGAATGTCTGTGTGTCATCTCCGGGGTGAAGAT	195610703	195610802	195610852	195610800	-1	1	Zm00001d031589	195608213	195611534	None	18200	2281	197138	No_or_no_constitutive_exon
CTGAATTCTTGGTGGGTGTCTAATGCTCCATCTTGTTCTTTGGGTGAAAGGT	195872126	195872265	195872076	195872128	1	1	Zm00001d031598	195871194	195872558	None	18200	2281	197138	No_or_no_constitutive_exon
TTCACTCAACTTAGAACAGTTTGTGAGAAATACATCTTGTGTGGGTACAGGT	196227687	196228047	196227637	196227689	1	1	Zm00001d031617	196224573	196228047	sulfite_oxidase1	18200	2281	197138	Yes
CAAAGCCAAACTCCCAGAGCGAGGAGGTGGAGGACGGACGGGAGGAGGAGAG	197355026	197355327	197355377	197355325	-1	1	Zm00001d031648	197351129	197355424	None	18200	2281	197138	No_or_no_constitutive_exon
AGAAAACTGAATTCGTATGTGCTGTGCTGCTGCATGGGTGATGGGCGCAGTA	197694526	197694646	197694696	197694644	-1	1	Zm00001d031657	197692664	197700005	None	18200	2281	197138	No_or_no_constitutive_exon
CAGTGATTAGGTAAATTTGACTTGGTCTATTATTGTGTCGGAGGGGACAGGT	197849123	197849231	197849073	197849125	1	1	Zm00001d031660	197840679	197849444	None	18200	2281	197138	No_or_no_constitutive_exon
TAACCGCAGCCTGCAGATCCCGATTCCGCAGGGAGGCGGGAGAGGTGAAGGC	199139164	199139251	199139301	199139249	-1	1	Zm00001d031712	199132107	199139506	None	18200	2281	197138	No_or_no_constitutive_exon
CCGCAGGTGGGCACGTTAGGGGATGACCGCTTTGGGTGTTGTGGGCGCAGGA	199138651	199138885	199138935	199138883	-1	1	Zm00001d031712	199132107	199139506	None	18200	2281	197138	No_or_no_constitutive_exon
GGTGGAAGTCAATCTAATGGAATTTTTGGTGGCACCTGCAGGGAGAACAGGC	199525058	199525277	199525008	199525060	1	1	Zm00001d031724	199517586	199526569	None	18200	2281	197138	No_or_no_constitutive_exon
AATAAGGTGGAAGTCAATCTAATGGAATTTTTGGTGGCACCTGCAGGGAGAA	199525053	199525277	199525003	199525055	1	1	Zm00001d031724	199517586	199526569	None	18200	2281	197138	No_or_no_constitutive_exon
CAGCTAAAGGTTAGATACTCGTCTCCCCCGACCTAGGGCAGGGGCTGTAGGC	200078063	200078279	200078013	200078065	1	1	Zm00001d031734	200077842	200082258	None	18200	2281	197138	No_or_no_constitutive_exon
TAACATAATGATCCAGGACTTGCTTTGCCAAAATCTTAGGGACGGACTAGGA	200161066	200161196	200161246	200161194	-1	1	Zm00001d031735	200160358	200163833	None	18200	2281	197138	No_or_no_constitutive_exon
CCGTCTCGTCTCGGCTTGTTTGTTGTGATCCGGGGCTCCAACGGGTGCAGGG	200197811	200198951	200199001	200198949	-1	1	Zm00001d031736	200197811	200199489	HSF-transcription_factor_8	18200	2281	197138	No_or_no_constitutive_exon
GGCTCTCATTCTGATGCTTGTGGCTCTGGGCGTGTGTTTGGTGGGCGCAGTG	200707605	200707786	200707555	200707607	1	1	Zm00001d031750	200707268	200708767	None	18200	2281	197138	No_or_no_constitutive_exon
TCTCCAGATCCACTATATATGTTGGGGTGGACCAAATTTACACGGGAAAGCT	201762984	201763058	201762934	201762986	1	1	Zm00001d031784	201757779	201763642	None	18200	2281	197138	No_or_no_constitutive_exon
CCTGATGATTCGGGAATCTTAGCCGGATTCGTGTGCTGGTGGGTGTGCAGGG	202215360	202215533	202215310	202215362	1	1	Zm00001d031802	202214938	202217025	Helminthosporium_carbonum_susceptibility1	18200	2281	197138	Yes
CCTTATACAAAGTTGACGTGTATTATTTTGTATATGGGTGATATACAAAGAA	203038453	203038540	203038590	203038538	-1	1	Zm00001d031829	203032399	203038983	None	18200	2281	197138	No_or_no_constitutive_exon
TCATTATCACCATGTAAGTGATCTGCTGACCTTAATGGGTTAGTGAAAAGAG	204134948	204135045	204135095	204135043	-1	1	Zm00001d031851	204134343	204138811	None	18200	2281	197138	No_or_no_constitutive_exon
TGTATGTTTGTCGTCTCACTTTGTTCTATGTTGGAACGTGTGGGTGGCAGAG	204519045	204519134	204519184	204519132	-1	1	Zm00001d031863	204518457	204537518	None	18200	2281	197138	No_or_no_constitutive_exon
GAGAATTACTATTATTAGCTAATGCGGTTTGTTCCTGGGTGTGAAATCAGGT	205440956	205441028	205440906	205440958	1	1	Zm00001d031891	205429717	205442392	None	18200	2281	197138	Yes
TCCTTTTTGTGAAACTTGACATTTCTTTTACATAATAAAAAATCGGGCAGAT	205695293	205695369	205695243	205695295	1	1	Zm00001d031894	205693707	205696793	None	18200	2281	197138	No_or_no_constitutive_exon
TGGAGTACTAACAATCTGTCATCCATGCCGTTGAATGGATTGGGACACAGGA	205994947	205995034	205995084	205995032	-1	1	Zm00001d031899	205992134	205996030	malate_dehydrogenase6	18200	2281	197138	No_or_no_constitutive_exon
TTCTCACCAAATCTGATTACTGCCATTCGTAAACTGACATGGGTAAGCAGTG	206066536	206066663	206066713	206066661	-1	1	Zm00001d031901	206063577	206072875	None	18200	2281	197138	No_or_no_constitutive_exon
GATTGTGCTTTCTCGGTCAAGACCGATTCTTTCTTTCTTGGGCGCGCAAGAA	207480171	207480251	207480301	207480249	-1	1	Zm00001d031938	207474093	207480770	4346315	18200	2281	197138	No_or_no_constitutive_exon
TATTTGCTTCCTAAATGTCTGATTAAAATTTATAAAAAAAAATGGGACAGGC	207479119	207479281	207479331	207479279	-1	1	Zm00001d031938	207474093	207480770	4346315	18200	2281	197138	No_or_no_constitutive_exon
CGGAGTGATGATGTCTGTATATTACTTTCCCCACGGCGGGCGGGGAGTAGAA	207526462	207529143	207529193	207529141	-1	1	Zm00001d031940	207526462	207529592	None	18200	2281	197138	No_or_no_constitutive_exon
AACTCCACTATATGTATGTATGTATATATGCGCGCGGCGCGGGCATGAAGGA	209622147	209622257	209622307	209622255	-1	1	Zm00001d032022	209620859	209625239	None	18200	2281	197138	No_or_no_constitutive_exon
GAACTGCAACCTTGCTGACAGTGTGACGATGGATCTCTTGGGTGACGCAGAC	211798528	211798740	211798790	211798738	-1	1	Zm00001d032079	211796760	211802432	None	18200	2281	197138	No_or_no_constitutive_exon
GCTCTGCTGAGTGCTGACTGGTGTTGTTACCGCCCCGTGCTGGTGGGCAGAA	212111988	212112085	212112135	212112083	-1	1	Zm00001d032084	212111363	212112423	None	18200	2281	197138	No_or_no_constitutive_exon
TTTTTGAGTTTTGAAGTTAAAAAAACTAAAGGTGGACTTCGGGGATGCAGGT	212545805	212545997	212545755	212545807	1	1	Zm00001d032096	212544488	212560643	ARID-transcription_factor_9	18200	2281	197138	No_or_no_constitutive_exon
ATAAAGATTACACTCTATATATAGCATCTCAGTATTGTGAATGGGGGCAGGC	213639531	213639681	213639731	213639679	-1	1	Zm00001d032116	213635319	213644930	None	18200	2281	197138	No_or_no_constitutive_exon
TACTATTTTAATGTTAAATTTAAGTACGCTATAATTGTGGGTGACAACAGCA	214378153	214379087	214379137	214379085	-1	1	Zm00001d032144	214378153	214380573	AP2-EREBP-transcription_factor_60	18200	2281	197138	No_or_no_constitutive_exon
TAAATTACTAATGCAACCTTACTGGTCGTATTTTTCTCCTGCTGGGACAGCC	215247163	215247238	215247288	215247236	-1	1	Zm00001d032165	215245296	215249999	None	18200	2281	197138	No_or_no_constitutive_exon
AGATCCACACTTTGCTTTCTTGGGATTTTTTGGGGTTTCGGGAGGCACAGGT	217645922	217646091	217646141	217646089	-1	1	Zm00001d032220	217631089	217658099	None	18200	2281	197138	No_or_no_constitutive_exon
CTTTTCCTGTGAGAGGTATCTGATGCTGTTGCAATGCCTGTGCTGGGAAGTG	219629527	219630077	219630127	219630075	-1	1	Zm00001d032263	219629524	219630314	PHD-transcription_factor_2	18200	2281	197138	No_or_no_constitutive_exon
TCGATTCTATGCGATGTGAATTGGATCTGGCGCGCACTACTGGCGGGCAGGT	221392554	221392688	221392504	221392556	1	1	Zm00001d032304	221392193	221397307	None	18200	2281	197138	No_or_no_constitutive_exon
ACTTGTTCATGTGGTACCGTGCACACTCATTTTATTATTTGGGTATGTAGGG	223571863	223571968	223572018	223571966	-1	1	Zm00001d032353	223545281	223577431	blue-light_receptor_phototropin_2	18200	2281	197138	Yes
GAGAGAGAGAGAAGAGAGAGAGAAGAGAGAGAGAGAGAGAGGAGTGGGAGAC	223831515	223831719	223831769	223831717	-1	1	Zm00001d032359	223828340	223831895	None	18200	2281	197138	No_or_no_constitutive_exon
GCCTGAATTTGCTTCCTTGCAGGGTGGGCGTGGTGTTCTCTGGGAGGCAGTC	225030179	225030264	225030314	225030262	-1	1	Zm00001d032386	225026375	225031085	phosphofructose_kinase2	18200	2281	197138	No_or_no_constitutive_exon
TTCTCACCAAATCTGATTACTGCCATTCGTAAACTGACATGGGTAAGCAGTG	225993297	225993424	225993474	225993422	-1	1	Zm00001d032425	225990372	225999638	None	18200	2281	197138	No_or_no_constitutive_exon
GTGGTTGGTTGAGCTGACCTGATGTGAGCGCGTGTCTCCGGGCCGGGCAGGC	227452519	227453079	227452469	227452521	1	1	Zm00001d032461	227449315	227453079	tasselless1	18200	2281	197138	No_or_no_constitutive_exon
AATCCCAAAGTTTTTACAAGCTCGAAGTTGTGTGTGGCTGGGCGGTGCAGGT	228681197	228681500	228681147	228681199	1	1	Zm00001d032502	228680489	228685551	yabby_homolog10	18200	2281	197138	No_or_no_constitutive_exon
TCTTTGTTCTCTTATGCTTTCGTGGCGCCCTTGATTTGTGTGGGTAGTAGGT	228906273	228906355	228906223	228906275	1	1	Zm00001d032507	228905844	228912344	None	18200	2281	197138	No_or_no_constitutive_exon
CTTTCCTATATACTGCAATTCCCCCAAAACTTTTTTCTCTGGGGGTATAGAG	229139417	229139629	229139367	229139419	1	1	Zm00001d032516	229137339	229142063	None	18200	2281	197138	No_or_no_constitutive_exon
GGGGCATTGCTTTGCTTGGTTACTGATTGTTGTCCTCCGGGTGGCAACAGTG	229242134	229242267	229242317	229242265	-1	1	Zm00001d032520	229238334	229244014	None	18200	2281	197138	No_or_no_constitutive_exon
CGCCATCGATCTTGACTGGGGCAATGCTGTCGGCGCAGGGGTCGAGCAAGGC	229242725	229242833	229242883	229242831	-1	1	Zm00001d032520	229238334	229244014	None	18200	2281	197138	No_or_no_constitutive_exon
AGCAGCAGGTTTTAAGGTTTACCCACCGCTTGCTTTCCTGGATTGGGCAGGT	230853576	230854062	230854112	230854060	-1	1	Zm00001d032570	230853576	230855383	None	18200	2281	197138	No_or_no_constitutive_exon
TCTGTATAAGGCATTGCTTGCGGTGCTACGTAGTCAGGGCAAGATTGCAGTT	231181894	231182757	231182807	231182755	-1	1	Zm00001d032581	231181604	231196137	None	18200	2281	197138	No_or_no_constitutive_exon
TACAAGGCTTGTTGTACCATCAAGCAAAGTTGGCTGTATTATTGGGGAAGGT	231553975	231555310	231555360	231555308	-1	1	Zm00001d032597	231553044	231559488	None	18200	2281	197138	No_or_no_constitutive_exon
TTTGGTGAAAGTGATCTTGTGTTACTGTGTCCTTTGATATTGGGCTGAAGAT	232684921	232685051	232685101	232685049	-1	1	Zm00001d032637	232683292	232699590	None	18200	2281	197138	No_or_no_constitutive_exon
GCTTGTCAGTGATGACACATGACATTCTCTTGTTCTTCATTGGGGTGTAGAA	233404262	233405133	233405183	233405131	-1	1	Zm00001d032659	233390765	233406919	None	18200	2281	197138	No_or_no_constitutive_exon
GTAGGGTGGTTTGGTACTTGGATTCGTGTGAATAACGGGGAACGTGGCAGGT	234269806	234270939	234270989	234270937	-1	1	Zm00001d032683	234266862	234271357	ARF-transcription_factor_2	18200	2281	197138	No_or_no_constitutive_exon
GTCTGCCCAAATATATTTGTTTTGACACGGAATATGTTGGTAGGGTTGAGTT	235343990	235344021	235344071	235344019	-1	1	Zm00001d032704	235324862	235346931	None	18200	2281	197138	No_or_no_constitutive_exon
TTTCTTTTGTGGTTGTTTGTACTCATAGTTTGATCTTCTAATATGGGCAGTG	236247972	236248011	236247922	236247974	1	1	Zm00001d032725	236244015	236252944	None	18200	2281	197138	No_or_no_constitutive_exon
CTGACAAATTCTACTTTACCTGGTTTGCATTTTTAACGTGGGGAAGATAGTA	236793352	236793452	236793302	236793354	1	1	Zm00001d032735	236791609	236815089	None	18200	2281	197138	No_or_no_constitutive_exon
CATTATATGGGTCCTCTTCTTGATCAATGCTTATATTTTTACTGGGGCAGAT	236793537	236793738	236793487	236793539	1	1	Zm00001d032735	236791609	236815089	None	18200	2281	197138	No_or_no_constitutive_exon
TCTCCACGTGCGGGGAAGGGCTGGTCCCCGAGGACGTGGTGGCGCGGGAGGC	236899439	236899910	236899960	236899908	-1	1	Zm00001d032737	236899233	236903006	None	18200	2281	197138	No_or_no_constitutive_exon
ATTTCCTTGGTCTTTGCAACAAAAATAACATGCCTTGGTGTGGGATACAGAT	237010848	237011060	237010798	237010850	1	1	Zm00001d032741	237007999	237012244	E2F-DP-transcription_factor_21	18200	2281	197138	No_or_no_constitutive_exon
TCCAGTGATGTGGAGCTCACCTTTCTCCGGCTAGCGTTGTGTCAGGGGAGAG	237517684	237518188	237518238	237518186	-1	1	Zm00001d032761	237515392	237518728	None	18200	2281	197138	No_or_no_constitutive_exon
ATGAGTTGTATCTACATGGTCTTGTGAGTAAAACAGGGTTAAAGAATCAGCT	239027817	239027989	239027767	239027819	1	1	Zm00001d032811	239017268	239027989	None	18200	2281	197138	No_or_no_constitutive_exon
TAATTTGATTTTAGATGCAGTACTCGCGATCCAACCTATTTGGGATGTAGTA	239915088	239915166	239915038	239915090	1	1	Zm00001d032844	239914236	239916276	None	18200	2281	197138	No_or_no_constitutive_exon
CCAACGCTGTCAAGGGTCCGGTTCTTCATCTAGCTTCTCCTGCAGGGCAGGA	240361230	240361872	240361922	240361870	-1	1	Zm00001d032855	240361059	240373010	None	18200	2281	197138	No_or_no_constitutive_exon
GGGGAGATAAGAAGAAGGACGGTGGCGGCGGCGGCGGCGGCGGGGCCGAGGA	241076539	241076692	241076742	241076690	-1	1	Zm00001d032873	241076120	241077989	umc2181	18200	2281	197138	No_or_no_constitutive_exon
TTTCTACTTAAAAGGTTTCAGCCATGGCTGTGCTGAATTTGCAACGGGAGGT	241155448	241155624	241155674	241155622	-1	1	Zm00001d032874	241152251	241172018	None	18200	2281	197138	No_or_no_constitutive_exon
ATACCCAACAAAAAATCACAACAGCTGGTCTTTCTGATTCATGGGAGCAGTG	241152352	241152675	241152725	241152673	-1	1	Zm00001d032874	241152251	241172018	None	18200	2281	197138	No_or_no_constitutive_exon
TTCTCACCAAATCTGATTATTGCCATTCGTAAACTGACATGGGTAAGCAGTG	241263526	241263653	241263476	241263528	1	1	Zm00001d032877	241260777	241265239	None	18200	2281	197138	No_or_no_constitutive_exon
CTTCCCCTTGCAAGCAATGCTAATCATTGACTAGCTGGGAATAATGGCAGGG	241798158	241798827	241798877	241798825	-1	1	Zm00001d032893	241798158	241799166	None	18200	2281	197138	No_or_no_constitutive_exon
TTGGTCGTCCACTGGATGGACAGACTGTTTCTGAATTTTGGGGGTTGCAGAT	242039145	242039221	242039271	242039219	-1	1	Zm00001d032897	242037796	242040088	None	18200	2281	197138	No_or_no_constitutive_exon
ACGACGCTCTTGGCTTGGCGTTTCAATTCCGGGATTCGGCCGGGGTGCAGAG	242332228	242333586	242332178	242332230	1	1	Zm00001d032902	242331387	242333586	None	18200	2281	197138	No_or_no_constitutive_exon
CTCGAGAGCGAGAGCGAGAACGGGAGCGGGAGCGTTCCTTGGAGAGGGAGAG	242405857	242406043	242406093	242406041	-1	1	Zm00001d032905	242404402	242413137	None	18200	2281	197138	No_or_no_constitutive_exon
TCTCCGCCACAGTAGACAGCTTGATCCAGCGGTTTGCTTTGGGTTACAAGCA	242404419	242405728	242405778	242405726	-1	1	Zm00001d032905	242404402	242413137	None	18200	2281	197138	No_or_no_constitutive_exon
TATTAGACGATCATGCGTGATGCGTGCATATGCATGTCCATGGGATGCAGGT	242884147	242885020	242885070	242885018	-1	1	Zm00001d032911	242884147	242885678	None	18200	2281	197138	No_or_no_constitutive_exon
CCCAGTAGTGTTGTTTTGCTTAGAGATGGTCCAGGTCGCGACAAGGGGAGGT	242978818	242979602	242978768	242978820	1	1	Zm00001d032913	242975595	242979602	None	18200	2281	197138	No_or_no_constitutive_exon
TTCACATTGCGTTGCTGGATCTATCTCGTTGGGTGCGCGGGCGCGGGCAGTC	243487271	243487438	243487488	243487436	-1	1	Zm00001d032927	243487271	243487987	None	18200	2281	197138	No_or_no_constitutive_exon
CGTCCGTCCGTGAGCTTGATGTCTTTCGTTCTCTTGTGTCTTGAGGGTAGGA	243997148	243997253	243997098	243997150	1	1	Zm00001d032935	243995653	244000344	None	18200	2281	197138	No_or_no_constitutive_exon
TTATGGACTGTAATGTGATCTGCTTATTCTATATTTTTTGGGGCATGTAGGA	247433694	247433701	247433644	247433696	1	1	Zm00001d033021	247431337	247433701	None	18200	2281	197138	Yes
TATTTTCTTTCCCCGTCCTTATGGTTCTAATATGTGGAACTGTGGGGCAGGA	247651875	247654559	247654609	247654557	-1	1	Zm00001d033025	247651862	247656325	None	18200	2281	197138	No_or_no_constitutive_exon
GTCCTGCAATCTTCTTTGTTTGACAGATTTTTTTTACTGGAATTGGGCAGTT	247945417	247945578	247945367	247945419	1	1	Zm00001d033033	247945162	247946655	None	18200	2281	197138	No_or_no_constitutive_exon
TTTACCATTTGTCTTTGACAAATTCTGCATATAACTTAAAAAAAGGGCAGGC	248203293	248203606	248203243	248203295	1	1	Zm00001d033037	248197910	248213926	None	18200	2281	197138	No_or_no_constitutive_exon
TTGCTGTAGCTGTAGTGTGCTTGGCGTTACGTGTCTGTGTTGGGTGGCAGGA	248443247	248443405	248443197	248443249	1	1	Zm00001d033046	248442925	248461086	None	18200	2281	197138	No_or_no_constitutive_exon
CGAGTTTGCGATTGACTCGGGTGGTGACAGCGTCTTGGGTGGGTGCACAGGC	250347181	250347274	250347131	250347183	1	1	Zm00001d033109	250346962	250360412	None	18200	2281	197138	No_or_no_constitutive_exon
ATGCCTTTTATTACATATTCTTGTGTTGATCAGTACATTGGGAATTGCAGAT	250449017	250449147	250449197	250449145	-1	1	Zm00001d033112	250446438	250452170	kinesin-related_protein13	18200	2281	197138	Yes
ATGGCGCTGATGAATTGGTTTCCATGTGATTGTGCCGGCTGTGGGCGCAGAC	252663472	252663746	252663422	252663474	1	1	Zm00001d033167	252662517	252665880	None	18200	2281	197138	No_or_no_constitutive_exon
AGCAAGCACATAGGGGGACTGAAGCAGGAACCTGGTGGTGGGCATGGCAGGT	253163472	253163794	253163422	253163474	1	1	Zm00001d033180	253162490	253166753	brassinosteroid-deficient_dwarf1	18200	2281	197138	No_or_no_constitutive_exon
CGATGCTGCTCCCGAGCGCCGCGTGCCTGGCCGTGGGCAGGGAACGGCAGTC	258890027	258890866	258890916	258890864	-1	1	Zm00001d033320	258889575	258891752	None	18200	2281	197138	No_or_no_constitutive_exon
ACTGAACTTTGTGACGCAAAATTTTACCTGATGCTGGGATGTGCAAGCAGGA	259503384	259503605	259503655	259503603	-1	1	Zm00001d033338	259497729	259504323	rz403	18200	2281	197138	Yes
GGCTTAGCGATTTAAATTGCTCTCTGAACTTTATGTGTTGGGAATGTCAGAA	259903070	259903156	259903020	259903072	1	1	Zm00001d033350	259901765	259903552	None	18200	2281	197138	No_or_no_constitutive_exon
GTCCTACATCCTTATTTCTGACTTTTTTCTTGGGGGGTGGGGGAGAAAAGGA	260990315	260990501	260990551	260990499	-1	1	Zm00001d033375	260986514	261031711	None	18200	2281	197138	No_or_no_constitutive_exon
CAGATCCTGAAAGACTTATGGGATGGCAGGATACTGGGAGGAGTCATGAGAT	261009491	261009888	261009938	261009886	-1	1	Zm00001d033375	260986514	261031711	None	18200	2281	197138	No_or_no_constitutive_exon
TCAACATATCTTACTCTCTTTGCTTTCTTTTCTTTGGGAATGGAACAAAGAG	261811698	261811946	261811996	261811944	-1	1	Zm00001d033397	261810538	261821065	None	18200	2281	197138	No_or_no_constitutive_exon
TGGAGCGATGATGGTTACTGTTACTGAAATACCCGTCGCTGGGGCTGCAGGG	263854214	263854993	263854164	263854216	1	1	Zm00001d033478	263854041	263854993	None	18200	2281	197138	No_or_no_constitutive_exon
ATTTTTTTCTCTCACGAATTTTGTTGACGTTTTTTTTGTTTCGGGGGCAGGT	264384697	264384829	264384647	264384699	1	1	Zm00001d033494	264384379	264407418	None	18200	2281	197138	No_or_no_constitutive_exon
TGTTACCGGCCGAGGAAGGGTGGGATACAGCTGAAGACAGTCGGGAGAAGGA	266981983	266984470	266984520	266984468	-1	1	Zm00001d033553	266977363	266985110	C3H-transcription_factor_351	18200	2281	197138	No_or_no_constitutive_exon
TCGGCGTGCGCCCAGCTGTGGTCACTGGAACACGGCGCGTGGGTGCACAGGA	268013217	268013304	268013354	268013302	-1	1	Zm00001d033593	268012804	268013816	None	18200	2281	197138	No_or_no_constitutive_exon
TTCTCACCAAATCTGATTACTACCATTCGTACACTGACATGGGTAAACAGTG	268766747	268766874	268766924	268766872	-1	1	Zm00001d033614	268754134	268772581	None	18200	2281	197138	No_or_no_constitutive_exon
CGGACCTCACCTCCCCGGCCAACGAGGCGCGGTCGCGGGCAGAGCAGCAGTT	269308776	269310072	269308726	269308778	1	1	Zm00001d033632	269308496	269321829	None	18200	2281	197138	No_or_no_constitutive_exon
AGCCGTGGGCTTCGCGTCCGTGCCGCGGGGGCGGACACGGGAGGGCTGAGCC	269682281	269682403	269682453	269682401	-1	1	Zm00001d033651	269673767	269682674	4333842	18200	2281	197138	No_or_no_constitutive_exon
GTGATGGCTGTCCAGCTGCATTTCATTCGAAATGTGTTGGGGTGGTGGAGGA	269693745	269693897	269693695	269693747	1	1	Zm00001d033653	269692436	269694571	None	18200	2281	197138	No_or_no_constitutive_exon
AATGTTAGTCACTTAATATATATTTTTCTCAGATAATATTTGGAGGGCAGAA	269767002	269769141	269769191	269769139	-1	1	Zm00001d033654	269766089	269773110	opaque_endosperm10	18200	2281	197138	No_or_no_constitutive_exon
GGCGGGGCGGACGCCTCCATGGACTCCAGCAGCCGCGGCGGCGGCGGGAGCG	269797941	269798985	269799035	269798983	-1	1	Zm00001d033655	269775415	269799268	None	18200	2281	197138	No_or_no_constitutive_exon
ACCGTGACCGTGACCGGGATATGGAGCGGGAGCGAGATCGCGACAGGGAGCG	271708513	271710324	271710374	271710322	-1	1	Zm00001d033704	271704790	271710881	None	18200	2281	197138	No_or_no_constitutive_exon
GATTATACTTTAACTGCACTGATATTATAGTTCGTTTCACCGGGTAACAGAA	272375797	272375850	272375747	272375799	1	1	Zm00001d033732	272372951	272379170	None	18200	2281	197138	No_or_no_constitutive_exon
CCCTTGTCATTCTCTGATCTAAATCAATATTCCACTGCTTGGGACACCAGGT	273677224	273678008	273677174	273677226	1	1	Zm00001d033786	273671337	273678008	None	18200	2281	197138	No_or_no_constitutive_exon
TCTCTGAAGTCTGAACACGGAAATGGACTGCGCAGGGTCTCGGGCGGCAGCA	273743165	273743452	273743115	273743167	1	1	Zm00001d033787	273742639	273745271	None	18200	2281	197138	No_or_no_constitutive_exon
GTATGGACTTCAAACCTGTCTTATTTTCTTGTTTTATGTTTGTAGGGAAGGT	273747970	273748065	273748115	273748063	-1	1	Zm00001d033788	273745774	273749951	None	18200	2281	197138	No_or_no_constitutive_exon
GGCGTGGTGCGGTGCTGGCAGAGAAGAGGGATCGAGGTGTTGGGACCGAGCA	274060310	274060872	274060922	274060870	-1	1	Zm00001d033798	274055413	274062244	None	18200	2281	197138	No_or_no_constitutive_exon
AAATGCACACTGGAAAATTGTCGTTGGTACCTTTTTCCCATGGGATGCAGGA	275027104	275027856	275027054	275027106	1	1	Zm00001d033827	275021146	275027856	chromatin_complex_subunit_A_106	18200	2281	197138	No_or_no_constitutive_exon
ATCCAAAGTCCATTCCCATCTTCTGATGCTTTATTTTTGTGGGAATGCAGGA	275427926	275427949	275427999	275427947	-1	1	Zm00001d033839	275426786	275431066	None	18200	2281	197138	No_or_no_constitutive_exon
GTTGTCATGCATTTGGTGCTCAAGATTTCTGTTTTCCATGGATGGGTCAGAT	275467068	275467452	275467502	275467450	-1	1	Zm00001d033840	275467068	275468844	None	18200	2281	197138	Yes
GTTCTGCTTAGCTTGGCTAATATAGTGGCAATTTTGATTGGGTGGCACAGGC	276054670	276054741	276054791	276054739	-1	1	Zm00001d033858	276052194	276069551	None	18200	2281	197138	No_or_no_constitutive_exon
AGCGCAGGCCTGCCGCTGACCCTGAACACGGTGGCGGCCACTGGGAACAGCG	276080575	276080759	276080809	276080757	-1	1	Zm00001d033859	276073334	276081242	knotted1	18200	2281	197138	No_or_no_constitutive_exon
GCCGCCTAGATCTGATTGGGTTGGCTCTCGTCGCGGGGGCGAAGGGGAAGGG	278712739	278712978	278712689	278712741	1	1	Zm00001d033926	278712667	278713522	None	18200	2281	197138	No_or_no_constitutive_exon
TATGTCTCACAATTAATTCTGGTTCTGATTATTTGTTTCGGGAATTGCAGCT	278903061	278903144	278903011	278903063	1	1	Zm00001d033933	278902030	278907452	None	18200	2281	197138	Yes
GAACGTGCTGCTCAGCCTCGGGGTCGCCGGCGGCGAGCCAGGGGTCGAAGGC	279128138	279128437	279128088	279128140	1	1	Zm00001d033937	279124551	279128540	None	18200	2281	197138	No_or_no_constitutive_exon
GCTGCCCCATTTCTCAGAGTTTTATTTACATTTTACTGACGAATGGGCAGGT	279944134	279944246	279944296	279944244	-1	1	Zm00001d033978	279941920	279945927	None	18200	2281	197138	No_or_no_constitutive_exon
GAAGACGCGAAAAGCTCCCGAAAAAACGTTTTTTTGGGGGGGGGGGGCAGTG	280589401	280589786	280589836	280589784	-1	1	Zm00001d033993	280589401	280605270	4334089	18200	2281	197138	No_or_no_constitutive_exon
CCATTAAATCTGCCTCATGACCTTTTTTAATCTTTGTTGCAGATGGGAAGAT	280909482	280909628	280909432	280909484	1	1	Zm00001d034004	280899967	280910431	PHD-transcription_factor_15	18200	2281	197138	No_or_no_constitutive_exon
TTTCTACTATTTGACTTTTAGTCGTAACCTCCTTTTTTGGGGGTATGTAGGC	281137903	281138054	281138104	281138052	-1	1	Zm00001d034012	281133199	281140918	None	18200	2281	197138	Yes
ACCTGGCAAAAGCTCAGCAGCTTGTCAGCAAAGATTGTCGAGTTGGGCAGCA	281352703	281352766	281352816	281352764	-1	1	Zm00001d034023	281352577	281356965	None	18200	2281	197138	No_or_no_constitutive_exon
ATTTATTTCTTTAATCTGAAGAATTTCACATTTTTAAACTAATGGGCCAGTT	281967383	281967440	281967333	281967385	1	1	Zm00001d034036	281961009	281971333	None	18200	2281	197138	No_or_no_constitutive_exon
AATCCCTCTCAATCCCCATGGGTTTGATAAAAACGAACAGGGCATTAGAGGG	282393259	282393408	282393209	282393261	1	1	Zm00001d034048	282391966	282393408	None	18200	2281	197138	No_or_no_constitutive_exon
TATCCTGAACCGTGGTGTCTGTTGTTTGTTTGTTTATTTCATGGGCAAAGGC	283401869	283402548	283401819	283401871	1	1	Zm00001d034076	283401533	283408034	None	18200	2281	197138	Yes
TTAGATCTTTTACCTTACTCACTGCAGTGTCTTAATCATTTGATGGGCAGGT	283563458	283563711	283563408	283563460	1	1	Zm00001d034080	283562216	283579999	None	18200	2281	197138	No_or_no_constitutive_exon
TGCTCATCGTGAACGCGTACGCCATCCACAGGGACCCGCTGGTGTGGGAGGA	284128835	284129120	284128785	284128837	1	1	Zm00001d034107	284127281	284129120	None	18200	2281	197138	No_or_no_constitutive_exon
GGTGCTTGTCGAAGGTTCTGAGGCCTGTTGCTTCGCTTTCATGGGGTTAGGG	284174704	284174749	284174799	284174747	-1	1	Zm00001d034108	284169312	284175779	None	18200	2281	197138	No_or_no_constitutive_exon
GCGCGCGCACGAATTTGCGTGTACATGTTGACATGCATGTTCTGGGAGAGGG	284687676	284687788	284687626	284687678	1	1	Zm00001d034128	284686235	284687788	None	18200	2281	197138	No_or_no_constitutive_exon
ATGAGCGAACATTGAGTGCATAATGGATATACTAATTTTCCATGGGCAAGGC	285304516	285304678	285304466	285304518	1	1	Zm00001d034157	285303620	285312664	None	18200	2281	197138	No_or_no_constitutive_exon
GGTGCAACACCCCTCTCCTTTCTAACTACCTTCCGGTTGTGGTTGGGCAGGA	285657251	285657332	285657382	285657330	-1	1	Zm00001d034169	285657071	285657857	None	18200	2281	197138	No_or_no_constitutive_exon
TAAGTTATTTGCAACTAGTACTTAACAATACTTCTTCTTGTCGGGAACAGAT	285707803	285707877	285707927	285707875	-1	1	Zm00001d034175	285707106	285709046	None	18200	2281	197138	Yes
ATCGCTACGATCTGCATTACATTGTGCTTGCATGTGTTGAATGGGACTAGGC	286412985	286413004	286412935	286412987	1	1	Zm00001d034198	286411876	286413004	None	18200	2281	197138	No_or_no_constitutive_exon
TTCCTGCGTATCGCTACCGAAGCCTAAAACAGATGCTCTTGTGGGTGCAGAG	286846286	286846583	286846633	286846581	-1	1	Zm00001d034209	286846286	286846930	None	18200	2281	197138	No_or_no_constitutive_exon
TCTCCGAAATCCAATGGCCTAACGCTTATTGGGTCTCTGGGGGAAAACAGAG	287663867	287664220	287664270	287664218	-1	1	Zm00001d034241	287663867	287667586	None	18200	2281	197138	No_or_no_constitutive_exon
TCTGACACTAGTGACATTCCAGAATTGAATCGCACTCTGTTGATGGGCAGCT	290263676	290263771	290263821	290263769	-1	1	Zm00001d034343	290260178	290264937	None	18200	2281	197138	No_or_no_constitutive_exon
AGGTGTATGTAGCTACTTCGGTGTTTGATGACCTCGATGTTTGGGAACAGGT	290899732	290899832	290899682	290899734	1	1	Zm00001d034364	290898977	290914568	None	18200	2281	197138	Yes
GGTGGACCCGTCATGGCGGTTCCCGAGCCGGCGCCTGCGGGACGCGAAAGCG	292032078	292032213	292032028	292032080	1	1	Zm00001d034402	292031927	292032921	None	18200	2281	197138	No_or_no_constitutive_exon
CAGCTACAACATCCCGATCCTGGCGGAGGCCATGAGGTCCGAGCAGGGAGGA	292042286	292042518	292042568	292042516	-1	1	Zm00001d034405	292041508	292045751	None	18200	2281	197138	No_or_no_constitutive_exon
CCAGTTTCTGACCACAATAGTACCATTATGTGTCTCATTGGTGGGGTCAGTC	295480054	295480218	295480004	295480056	1	1	Zm00001d034516	295472177	295480964	None	18200	2281	197138	No_or_no_constitutive_exon
CATCACAATTTAGTCACTCCTCTTTTCTTGCACTGTATGGGCGGGAGCAGGC	295760033	295760489	295759983	295760035	1	1	Zm00001d034531	295750531	295760489	None	18200	2281	197138	No_or_no_constitutive_exon
GTGGAATAGCAGAGTTGCTACGGAAATCATCTCTCATTATCTGGGACGAGGC	296021442	296021528	296021578	296021526	-1	1	Zm00001d034549	296020421	296024626	None	18200	2281	197138	No_or_no_constitutive_exon
GTGCCTTTTGGGTTTGGTTTATCTGCGCGCGTGCGAAGAATTCGGGGAAGCA	296077254	296077435	296077485	296077433	-1	1	Zm00001d034553	296072135	296078144	cellulose_synthase5	18200	2281	197138	No_or_no_constitutive_exon
TGGCCGTGGCCGGCGCCGGCGATATTTTCCGTGGCCGGGACCGGGAGCAGGG	296461897	296461988	296462038	296461986	-1	1	Zm00001d034564	296458781	296462896	None	18200	2281	197138	Yes
GGATTTGGATTTGATTAGGGTTTTTGGTTCACTGTGGCGGTGGGATGCAGCA	296597420	296597540	296597370	296597422	1	1	Zm00001d034571	296596876	296600683	bZIP-transcription_factor_29	18200	2281	197138	No_or_no_constitutive_exon
TGCACTTTTGTTTGCCCCACTGCCCCCACCTGGATCATGCTGGGTGACAGGG	296930144	296930287	296930094	296930146	1	1	Zm00001d034578	296914951	296930870	4334528	18200	2281	197138	No_or_no_constitutive_exon
TTTTTATTGTCTTCAGTATTATGTTACCTTATTGCTTTCTTGTAGGGCAGAA	297064510	297064677	297064727	297064675	-1	1	Zm00001d034582	297049819	297072520	None	18200	2281	197138	No_or_no_constitutive_exon
GCCCGGCCCCCGCCGGATAGAGAGGAGGAGGAGCGGCGCGGCTGCGGGAGGA	297187988	297188070	297188120	297188068	-1	1	Zm00001d034586	297171527	297188267	None	18200	2281	197138	No_or_no_constitutive_exon
TGCTGACTTCTGACAAGAAAGCTGCTTTTTGTTTTGTTTTGTGGGAGAAGGT	297747217	297747722	297747772	297747720	-1	1	Zm00001d034608	297744153	297748093	None	18200	2281	197138	No_or_no_constitutive_exon
CTGTACAACTGTTGGAACCTGCTCTTGGGGCGGGGTGGGGGGTGATGCAGAC	298229839	298229881	298229931	298229879	-1	1	Zm00001d034624	298189986	298238898	None	18200	2281	197138	No_or_no_constitutive_exon
TTCGGAGTTCATAGATCACAACTAATCATTGGCCTGTGGGATGCAAGCAGGC	298573877	298574017	298574067	298574015	-1	1	Zm00001d034634	298573877	298575017	None	18200	2281	197138	No_or_no_constitutive_exon
GAGCTCCCGGGCTGGGGGTGTGGTGGGATCGGTTGTGGTGGGGGGCACAGAT	298898711	298898836	298898886	298898834	-1	1	Zm00001d034652	298897451	298899145	None	18200	2281	197138	No_or_no_constitutive_exon
CATATATGGTTTTAATGGTTATTACAACTTGCCTTTCTTTGCATGGGCAGGT	299111287	299111743	299111793	299111741	-1	1	Zm00001d034659	299111287	299113821	None	18200	2281	197138	No_or_no_constitutive_exon
TCTGGTTTATCTCGCTCCCGCCCCCGGGCATCGGCTGATTGGGGATTTAGTA	299438428	299440476	299438378	299438430	1	1	Zm00001d034670	299438170	299441658	None	18200	2281	197138	No_or_no_constitutive_exon
GTCTTGCTTCTGCGGCGGCTGATTGAATGGCTGTGCCTCCGTGGGTGCAGGA	300061553	300061689	300061739	300061687	-1	1	Zm00001d034689	300057444	300062985	None	18200	2281	197138	No_or_no_constitutive_exon
CTCACTGCGTGCTCCTAACGGCCGGTGCTGTCTTTTCTGCGGGATTGAAGAT	300607937	300608017	300607887	300607939	1	1	Zm00001d034717	300607638	300610410	None	18200	2281	197138	No_or_no_constitutive_exon
GCCTGCTTGTCAGAAATTCCTCACGCGTGTTGCGCTCTCTGCGGGTGCAGGT	301051820	301052003	301052053	301052001	-1	1	Zm00001d034740	301042430	301052478	None	18200	2281	197138	Yes
CCGATTGCAGGTACCCCATATATAGAATTCCAACAGGGCCAACACTGAAGGA	301373214	301373266	301373164	301373216	1	1	Zm00001d034752	301368750	301374143	None	18200	2281	197138	No_or_no_constitutive_exon
GCGATGGCTAACTCAGTCTCTTTTCTGACTATTTATTGGAAGCTGGGAAGAA	301742100	301742169	301742050	301742102	1	1	Zm00001d034772	301737378	301745945	None	18200	2281	197138	No_or_no_constitutive_exon
GAATGTGCAACAAAGGAAAAGACTTAAAGTAGTTTCTCCAAATTGGGCAGTT	302794325	302794394	302794275	302794327	1	1	Zm00001d034813	302791728	302795556	FAR1-like-transcription_factor_3	18200	2281	197138	No_or_no_constitutive_exon
TTCTCACCAAATCTGATTACTGTCATTCGTAAACTGGTGTGGGTAAACAGTG	302913122	302913249	302913072	302913124	1	1	Zm00001d034819	302901135	302931115	None	18200	2281	197138	No_or_no_constitutive_exon
TCTCAACAGTCGACCCTGATCCTTTTTTTCTCTCTCTCTCGGGATTGCAGAT	303932925	303933086	303932875	303932927	1	1	Zm00001d034858	303927048	303933356	None	18200	2281	197138	No_or_no_constitutive_exon
AGAGAACATGTGACTGACGAGTGAGAGGCCACCTCGCCGGCCGGGAGCAGGT	304072240	304073074	304073124	304073072	-1	1	Zm00001d034863	304072240	304074510	None	18200	2281	197138	No_or_no_constitutive_exon
CTCAGGCGTGTTAATCTCGGTTCTTTCTTTCTCTTGCGACGGGGTACCAGAT	304251903	304252546	304252596	304252544	-1	1	Zm00001d034867	304250017	304253134	None	18200	2281	197138	No_or_no_constitutive_exon
CATGTAGCATCTGTTGATGAACCAGTGCTACATGTACCACGAGCGGGCAGCG	305005421	305005820	305005870	305005818	-1	1	Zm00001d034895	305005181	305008372	None	18200	2281	197138	No_or_no_constitutive_exon
GTATATTGAAGTAGAAGGGAAACTGATGATTTTATTTTTCTGGGGATCAGGG	305110808	305110906	305110956	305110904	-1	1	Zm00001d034900	305107083	305114359	None	18200	2281	197138	Yes
ATTTCACTAATCCCTTGAAAAAACCATCTCACTAAATTGAAAGGGTTTAGGG	306279261	306279365	306279211	306279263	1	1	Zm00001d034941	306278602	306290988	None	18200	2281	197138	No_or_no_constitutive_exon
TTATCTCAGAAATCCTTGCTTCATTGTCAATTTGTATCTTGACCAGGGAGCT	694049	694132	693999	694051	1	10	Zm00001d023218	689233	699503	None	18200	2281	197138	No_or_no_constitutive_exon
GCTTTACAATTCTCTCTTTGGTTGGTACTATTTATTTATGGGTATGACAGAT	954678	955615	955665	955613	-1	10	Zm00001d023230	954678	966602	None	18200	2281	197138	No_or_no_constitutive_exon
TTTGGCTGCGGGGTGAAAAGAGGCACAGCAAGCGTCGATGGCATTGGGAGAT	965959	966276	966326	966274	-1	10	Zm00001d023230	954678	966602	None	18200	2281	197138	No_or_no_constitutive_exon
GAGGGCAACGCCAAGAGCGAAAAAAGTCTCCTGCTGGGAGAGCATGGAAGCT	2950780	2954354	2954404	2954352	-1	10	Zm00001d023318	2950376	2965782	None	18200	2281	197138	No_or_no_constitutive_exon
CGACGTCACGTACGCATATGACAGACATGCATTGTTGTTGGGTATCAAAGGA	4265350	4265605	4265655	4265603	-1	10	Zm00001d023374	4263635	4265759	None	18200	2281	197138	Yes
TAATGTTTGCATATATGAGTTGTGCTAATAATTAGTTGTTGGGATTGAAGGG	4496885	4497119	4497169	4497117	-1	10	Zm00001d023392	4495322	4511091	None	18200	2281	197138	Yes
TTATTTATATTTTAGTAATTTCTATATTATTTTGTTTTTTGTGTGGGTAGAC	4496622	4496794	4496844	4496792	-1	10	Zm00001d023392	4495322	4511091	None	18200	2281	197138	Yes
ATGCGTACGCCGGCGGCCGGCGGGTGGCGGCTGCACCCGCGGGGAAGCAGCA	5087645	5089124	5089174	5089122	-1	10	Zm00001d023418	5087645	5091935	None	18200	2281	197138	No_or_no_constitutive_exon
TCATTGTTCATGTTTGCCTGGTGGTTCTGAACACAATGGGGGACATGCAGAT	5853527	5853571	5853477	5853529	1	10	Zm00001d023448	5845147	5854093	None	18200	2281	197138	No_or_no_constitutive_exon
GCCTGACAAGTTACCGATCTCTTTCGCTGCTCTCAACGGCGGGCGCGCAGCA	5903454	5903806	5903856	5903804	-1	10	Zm00001d023450	5902064	5906458	None	18200	2281	197138	No_or_no_constitutive_exon
ACATATTTTGTGTCTTCGCCTTGGTGACGTGCAGGCATTTGGTGTGGGAGGA	6925633	6925764	6925583	6925635	1	10	Zm00001d023479	6924446	6930183	None	18200	2281	197138	No_or_no_constitutive_exon
TCCTGAACCCATTAACAAAAATCTCTAGCTCCGCCCCTGGGGCCACGGAGCT	6940184	6940532	6940134	6940186	1	10	Zm00001d023480	6935821	6940532	None	18200	2281	197138	No_or_no_constitutive_exon
TTATATTATGCCCTTTTTGTGTCTGGTAACTCATGTCTAGGGTGATGCAGGG	7325845	7325975	7326025	7325973	-1	10	Zm00001d023493	7325566	7328076	None	18200	2281	197138	No_or_no_constitutive_exon
TGTCGTCTATAGGAAAACACTAATGTAGGTTGTATCGATGGGAATCACAGAA	10115071	10115200	10115021	10115073	1	10	Zm00001d023555	10114289	10116746	None	18200	2281	197138	No_or_no_constitutive_exon
TCATCTCTGCTTTAGTTGTCTCATATTTTCTCTCCTATATGGGTATACAGGC	10306544	10306635	10306494	10306546	1	10	Zm00001d023564	10303267	10309476	None	18200	2281	197138	No_or_no_constitutive_exon
TCTTGAAGTGAAATGGTAATGTACATTCTCCTATTGTGTGGGCAATGCAGAT	10565685	10565787	10565635	10565687	1	10	Zm00001d023573	10564306	10567240	None	18200	2281	197138	No_or_no_constitutive_exon
GGAGCACTCGTGGTTCTATCTAATCGCGCCTGTTCGTGCTGGGGTTGCAGCC	10639346	10639425	10639296	10639348	1	10	Zm00001d023578	10639055	10642976	4351654	18200	2281	197138	No_or_no_constitutive_exon
ACACACACACAAAAATGGCGCGCGATCCCCGCAACTGGGGGATCGAGCAGGC	10859710	10859853	10859660	10859712	1	10	Zm00001d023587	10856360	10862386	None	18200	2281	197138	No_or_no_constitutive_exon
GTTTGTGACGAGGTTTTGCTTGCCTCATGTGGCTGGGCCTGGGCGTGCAGGC	13876893	13877042	13876843	13876895	1	10	Zm00001d023659	13876465	13882683	ARF-transcription_factor_28	18200	2281	197138	No_or_no_constitutive_exon
TCTGTTTGTTTTGTCATGGGTTCTGTTTTCGTAATTTTGAGTATGGGAAGGT	23923897	23923958	23924008	23923956	-1	10	Zm00001d023840	23920907	23925442	None	18200	2281	197138	No_or_no_constitutive_exon
TTGGAATAGTGCCTCCTGATTTTGATCTGTTTGATTGATCGGGCCAACAGGG	28388734	28388812	28388684	28388736	1	10	Zm00001d023922	28388022	28391656	4352344	18200	2281	197138	No_or_no_constitutive_exon
CTGAGGTCGAATGTTGACAGTGTTTTTTTGGGTGTGTGTGGGGGAGGCAGAA	35715260	35715810	35715210	35715262	1	10	Zm00001d024002	35713641	35715810	None	18200	2281	197138	No_or_no_constitutive_exon
TGATCCCGACTCATTAGGCGCCGAACCACCTGTGCTCACGGGAGTTGCAGGA	40250864	40250960	40250814	40250866	1	10	Zm00001d024053	40250481	40256679	None	18200	2281	197138	No_or_no_constitutive_exon
ATAGAAAACGCTCATATACTTTGCTATTTGTTTTTATCAACTGGGGACAGGG	63093004	63093044	63092954	63093006	1	10	Zm00001d024307	63091727	63097838	None	18200	2281	197138	No_or_no_constitutive_exon
CTGCAGTTTTTTAGTGCCTGTATAGACTGCTAGTGATATGGGAAGTGCAGTT	63451225	63451403	63451175	63451227	1	10	Zm00001d024310	63447120	63453995	None	18200	2281	197138	No_or_no_constitutive_exon
TGGTGGAATGATTTCCGATTGCATATAGACCTGAGCTTTGCGCGGGACAGAA	66774855	66775017	66774805	66774857	1	10	Zm00001d024359	66773172	66776124	None	18200	2281	197138	No_or_no_constitutive_exon
TGCGTCAGCGGCGGGGCCTGCGGCGGCGGCGGCGACGACGGGTGGATGAGCA	68324594	68324943	68324993	68324941	-1	10	Zm00001d024386	68324450	68325959	xyloglucan_endo-transglycosylase/hydrolase1	18200	2281	197138	No_or_no_constitutive_exon
GAAATTAACAGTACTCTAATCCATTTGCCCTGTTGCTGGTTGGGATACAGAA	68477774	68478162	68478212	68478160	-1	10	Zm00001d024392	68477774	68478941	None	18200	2281	197138	No_or_no_constitutive_exon
TCCATGGGTGGAGCGCGCTGATGATCCTCGGTCTGCGGCCCGGGGCGCAGAC	69714649	69715075	69715125	69715073	-1	10	Zm00001d024413	69712466	69715466	None	18200	2281	197138	No_or_no_constitutive_exon
TGTCGGTGTTTCTAATTTGATACATCTTTTAACTTTTGTGCGGGGCATAGGC	70583939	70584011	70584061	70584009	-1	10	Zm00001d024430	70581047	70587119	None	18200	2281	197138	No_or_no_constitutive_exon
GCGGCGCTGCGGACTGCCTGATCCGGCTGGAATGGCGGCGGGCCGACGAGGG	70586890	70586918	70586968	70586916	-1	10	Zm00001d024430	70581047	70587119	None	18200	2281	197138	No_or_no_constitutive_exon
GTGGGAGCCTTTCAAGTAGCATGTTCTTCATTTGTTGGGATGGGTGACAGCA	73709607	73709707	73709757	73709705	-1	10	Zm00001d024486	73708901	73712703	terpene_synthase10	18200	2281	197138	No_or_no_constitutive_exon
TACTTACTTATGATAGGAAAAAAAAAATTAAAATCCACCTGGGTTAAAAGGT	74098759	74098947	74098709	74098761	1	10	Zm00001d024493	74093370	74099448	None	18200	2281	197138	No_or_no_constitutive_exon
GGTCGCGCCGACGGAATCGGCGGGGATCCCGGCGGGATGGGCGCGGCGAGGC	76002335	76002640	76002690	76002638	-1	10	Zm00001d024523	75993827	76002912	ramosa1_enhancer_locus2	18200	2281	197138	No_or_no_constitutive_exon
CCGAACTGGTTTGGTGTGCCCACCTCTCTCTCTTCCATGGGATATGGCAGGG	79728823	79729094	79728773	79728825	1	10	Zm00001d024594	79726996	79731279	None	18200	2281	197138	No_or_no_constitutive_exon
CCGAACTGGTTTGGTGTGCCCACCTCTCTCTCTTCCATGGGATATGGCAGGG	79818523	79818815	79818473	79818525	1	10	Zm00001d024595	79813505	79821012	None	18200	2281	197138	No_or_no_constitutive_exon
TCTGAAGAGCACGGATCTCTGAATACCTGCAATGGTGGGGAAAAAAACAGGT	79820402	79820602	79820352	79820404	1	10	Zm00001d024595	79813505	79821012	None	18200	2281	197138	Yes
GCGGCCGAGCTCGTCGGAGGGGCGGCCGAACTCGCCGGGGCGGGGCCGAGCG	81107246	81107589	81107639	81107587	-1	10	Zm00001d024629	81097553	81132124	None	18200	2281	197138	No_or_no_constitutive_exon
CAGAACAGAACTATGCAACGACAGTGGTCTCTGTGATCGAGAGGGCGCAGAA	82869758	82869884	82869708	82869760	1	10	Zm00001d024667	82869682	82873455	None	18200	2281	197138	No_or_no_constitutive_exon
TACCATTGCCTTGATTAAAAAAACATAATGACGACAAGTGGGATGAACAGAT	82872494	82872617	82872444	82872496	1	10	Zm00001d024667	82869682	82873455	None	18200	2281	197138	No_or_no_constitutive_exon
AGTACACCACTGACTGATGCCGTGCATGCATGTCGATCTGGTGGGTGCAGAA	84128072	84129119	84128022	84128074	1	10	Zm00001d024701	84124038	84129119	Homeobox-transcription_factor_18	18200	2281	197138	No_or_no_constitutive_exon
TAAAAAATGTTCCTGTAATTCCATAAGTACTTATACAATAGGGTTTGGAGGC	84549756	84551733	84549706	84549758	1	10	Zm00001d024710	84546906	84553633	None	18200	2281	197138	No_or_no_constitutive_exon
TGTGGCATTTATGTTAGCTCCATTTGTTTTTGTGTATGTGTGGGAAGCAGAT	84969051	84969312	84969362	84969310	-1	10	Zm00001d024719	84968156	84970062	None	18200	2281	197138	No_or_no_constitutive_exon
TTTGAGATAATCAAGCTTAAGCTAGTTTACATTTTTTTTTGGTGGGTCAGGT	86467881	86468014	86467831	86467883	1	10	Zm00001d024755	86464825	86469049	None	18200	2281	197138	No_or_no_constitutive_exon
TGTTGTTGATGACACACTGTTGGAGGCATTCGCTGCTGGGCAAGACGCAGCG	86740009	86740407	86740457	86740405	-1	10	Zm00001d024762	86732566	86742134	None	18200	2281	197138	No_or_no_constitutive_exon
CCTATCCTTCTCCATCTCTGACGCGCGCGCGTGTTTCTGCGGCGGGACAGCT	89626465	89626730	89626415	89626467	1	10	Zm00001d024823	89626221	89630017	None	18200	2281	197138	No_or_no_constitutive_exon
TTTTCTGTTTCTGAGTGAAGCTGGGAATATGCTTTCATCTAAATGGGCAGGC	89998317	89998454	89998267	89998319	1	10	Zm00001d024828	89995764	90000359	None	18200	2281	197138	Yes
ATCTGCATAATGAAATAATCTCATTTACTCTATGTGTTGGGATTAAACAGGC	95452853	95453306	95453356	95453304	-1	10	Zm00001d024928	95451162	95473347	None	18200	2281	197138	No_or_no_constitutive_exon
CTGCTCTTAATTCCATTAATAATGACTGGTACAACGTAATTCTAGGGAAGGT	95455446	95455595	95455645	95455593	-1	10	Zm00001d024928	95451162	95473347	None	18200	2281	197138	No_or_no_constitutive_exon
TTGCCCTCCTGCATCTTAATTCGATGTTTTAACTCTCATCCATGGGATAGGT	95797905	95798035	95797855	95797907	1	10	Zm00001d024936	95794146	95805417	None	18200	2281	197138	Yes
TGAAGTTGTACACTTGATATGTGCATTTCCAATTTTCATCCGCAGGGCAGAA	100002433	100002766	100002816	100002764	-1	10	Zm00001d025021	100002392	100008244	None	18200	2281	197138	No_or_no_constitutive_exon
GTTTTGTTCTAATTTTTTGGACTCTCCCTTTACCATGGGCATGTGAGCAGGT	100220953	100221009	100220903	100220955	1	10	Zm00001d025024	100210115	100246420	None	18200	2281	197138	No_or_no_constitutive_exon
GCAGCGAGATTAAAATATGGAAGCTGGTCTGGCGACGTAACGGGTAGCAGAT	102929367	102930519	102929317	102929369	1	10	Zm00001d025082	102925322	102930804	None	18200	2281	197138	No_or_no_constitutive_exon
TCTACCCTAAACCCTAAACCCTAGCAATGGGAAACCGGACTGGGATGGAGGG	103300295	103300389	103300245	103300297	1	10	Zm00001d025090	103298535	103301500	None	18200	2281	197138	No_or_no_constitutive_exon
TCACATCTTTCTTTTTTTTGGTTGGCTCGTTTAAACCTCACTGGGAACAGGG	104836079	104836196	104836246	104836194	-1	10	Zm00001d025111	104817351	104841697	None	18200	2281	197138	No_or_no_constitutive_exon
GCCGAAAGGCTGGACCAGTTACCCCCATCCTGCACGGCGCAGGGGAGTAGAG	105193288	105193473	105193238	105193290	1	10	Zm00001d025118	105193045	105209430	None	18200	2281	197138	No_or_no_constitutive_exon
GCTTCAAAAGCACGCTGGACCTGGACTAAACCCTTCTGTTCGGGGTGCAGGC	107999210	107999699	107999749	107999697	-1	10	Zm00001d025180	107999210	108003428	None	18200	2281	197138	No_or_no_constitutive_exon
ATTTATCTGCTAGTCTCTCCATTTATCAGATGAGAAAGGGGAGAAGGCAGCT	108131172	108131372	108131122	108131174	1	10	Zm00001d025182	108128002	108131484	None	18200	2281	197138	No_or_no_constitutive_exon
CTGAATTCTTGGTGGGTGTCTAATACTCCATCTTGTTCTTTGGGTGAAAGGT	110166877	110166967	110167017	110166965	-1	10	Zm00001d025227	110166877	110169330	None	18200	2281	197138	No_or_no_constitutive_exon
AGAGTTTAGCTTTGGAACATAAATAATTAATGGAAGGGAAAACGATGCAGGG	111402545	111402794	111402495	111402547	1	10	Zm00001d025253	111399534	111412064	None	18200	2281	197138	No_or_no_constitutive_exon
ATTAAGAGAGTTTAGCTTTGGAACATAAATAATGGAAGGGAAAAGTGCAGGG	111451638	111451755	111451805	111451753	-1	10	Zm00001d025255	111450958	111453781	None	18200	2281	197138	No_or_no_constitutive_exon
TACTTGTTAGCCTAAATATGTAGGAGATACCTGGTGTTGGGAAATTTAAGAA	113521443	113521830	113521393	113521445	1	10	Zm00001d025306	113520373	113523864	None	18200	2281	197138	No_or_no_constitutive_exon
GGAGACAGACTACATATGAAGGAGAGAGAGAGAGAGGGAGTAGGGCACAGGG	114820912	114821206	114821256	114821204	-1	10	Zm00001d025342	114817294	114821325	None	18200	2281	197138	No_or_no_constitutive_exon
CCAGGAATTGGGGCCCTCTAGTGTTGTTCCTTTTGTCGACGCGGGTGCAGGT	115737686	115738115	115738165	115738113	-1	10	Zm00001d025363	115737350	115738852	None	18200	2281	197138	No_or_no_constitutive_exon
CAATCAGTCCATGAAAGCGGGCTCATCTGACACGGATGGGAACGGACCAGCG	115868057	115868221	115868007	115868059	1	10	Zm00001d025369	115865913	115869725	None	18200	2281	197138	No_or_no_constitutive_exon
CTGCTCCTGTATATGTGATGAGTTTAAAAAGAAGATGGTGCGGGTGACAGGT	115985734	115985875	115985925	115985873	-1	10	Zm00001d025373	115983809	115986401	None	18200	2281	197138	No_or_no_constitutive_exon
TTCCCCATCCTTTTGATGCCTTGGTGTTGTTGTGACTTGGGAGTGAGCAGGA	117686260	117686442	117686492	117686440	-1	10	Zm00001d025407	117683618	117686883	None	18200	2281	197138	No_or_no_constitutive_exon
AGATTAATTAATAAAATTGCTGACATAGATTTTGAATTTCAATGGGCTAGGG	118050821	118050973	118050771	118050823	1	10	Zm00001d025418	118049166	118051288	None	18200	2281	197138	No_or_no_constitutive_exon
AAGTATAGATAATACTTTCATATCTACTGAAATCAAATATGGTTGGGCAGGC	118854008	118854146	118854196	118854144	-1	10	Zm00001d025446	118852747	118859926	None	18200	2281	197138	No_or_no_constitutive_exon
AGAATGTGAACGTCCTTGCTGCTTGGACCTCCTGGATCCGGGAAAACAAGTC	119080275	119080318	119080368	119080316	-1	10	Zm00001d025455	119077237	119081245	None	18200	2281	197138	No_or_no_constitutive_exon
TTGCCTGTTCAGATGGCACAACGCTTGTAGCTTATATAAATAGGGGTTAGAT	119222039	119222254	119222304	119222252	-1	10	Zm00001d025461	119220774	119232248	None	18200	2281	197138	No_or_no_constitutive_exon
TAGTATAATAGTATTCATTCTACGTTGGAATTTGAAAACTGGGGCAAAAGGT	121524030	121524444	121523980	121524032	1	10	Zm00001d025528	121509128	121526342	None	18200	2281	197138	No_or_no_constitutive_exon
GATTCTTGTCTTGCGTGCCGACGACGTGCGTGCCGTGTGGGATCGAGCAGGA	121568042	121568472	121567992	121568044	1	10	Zm00001d025533	121567455	121569106	None	18200	2281	197138	No_or_no_constitutive_exon
ACGGCCGCGGCCTCAAATTATTCTTCCTTCCTTTGGCGGCGGGTGGACAGGG	121762100	121762177	121762227	121762175	-1	10	Zm00001d025542	121760584	121762717	None	18200	2281	197138	No_or_no_constitutive_exon
CAACGCACTAAAATTTCACTGACAGAACTGAATCATTACATGGGTAACAGAT	121761099	121761171	121761221	121761169	-1	10	Zm00001d025542	121760584	121762717	None	18200	2281	197138	No_or_no_constitutive_exon
TGCTCAAGTTATTCTAATGCCATAATTTTTATGAATGTTTGGGAATTCAGGC	122828271	122828382	122828432	122828380	-1	10	Zm00001d025575	122821713	122833327	synaptonemal_complex_protein_ZIPPER1	18200	2281	197138	No_or_no_constitutive_exon
TGATTGAATTGATTTTGTAGCAAAATTTGATTGAATTGAATGGGTAATAGTA	125366350	125366572	125366622	125366570	-1	10	Zm00001d025663	125363944	125369623	None	18200	2281	197138	No_or_no_constitutive_exon
GTCGTGTAGTTCCTCTCAAGTGTGACCGAGTCCGCGTGATGGGATTGCAGGA	125371039	125371169	125371219	125371167	-1	10	Zm00001d025664	125369797	125371471	MYB-transcription_factor_84	18200	2281	197138	No_or_no_constitutive_exon
CGTCGCGAACGGGCTGACGGAAACGGCGATTTATTTCTGTTCGGGGGCAGGG	125378613	125378850	125378900	125378848	-1	10	Zm00001d025665	125373154	125379315	None	18200	2281	197138	No_or_no_constitutive_exon
CTAAAAATAATTGTATTTTGATTTATATGGATCACGGGTTATGTGCAGAGGA	126776980	126777763	126777813	126777761	-1	10	Zm00001d025701	126776579	126778346	None	18200	2281	197138	No_or_no_constitutive_exon
CGCAGCGGCTGCTGAGGCTGTTCCGGGAACAGCGGCAGCGGGAGTTGGAGCT	127668398	127668824	127668874	127668822	-1	10	Zm00001d025727	127668398	127678365	bHLH-transcription_factor_133	18200	2281	197138	No_or_no_constitutive_exon
GCGGATTCGTTCGATTCGCTCATGGCCGCTGGGCGCCATGGGGGTTACAGGG	128025747	128027211	128027261	128027209	-1	10	Zm00001d025739	128021607	128027534	None	18200	2281	197138	No_or_no_constitutive_exon
TGGTTTGTGACAATGGCGCGTCTGTGATCCGTTATTCCATGATTGGGCAGCT	128934438	128934935	128934388	128934440	1	10	Zm00001d025764	128932135	128934935	None	18200	2281	197138	No_or_no_constitutive_exon
TTATGTTGATGTTGCTGTACATTTGGATGACGTGGATGTGGGTGAAGAAGTA	129851416	129851935	129851366	129851418	1	10	Zm00001d025795	129817568	129851935	None	18200	2281	197138	No_or_no_constitutive_exon
CATCGACGTCGAGTGGCCTAGGAGACCTGGGACCCCGGGATGAGGTATAGGC	131468712	131469765	131468662	131468714	1	10	Zm00001d025844	131468001	131469765	None	18200	2281	197138	No_or_no_constitutive_exon
TTCTCAGCCGGTTTCGATCGATGAATGTTTCATTTGCCGAGGGTACGTAGGA	131493770	131493845	131493895	131493843	-1	10	Zm00001d025847	131489755	131495677	None	18200	2281	197138	No_or_no_constitutive_exon
ACTGCTGACTCGATTGCATTTGCATATCCTGGCTGAGTTCTGGGCGGCAGAC	131492558	131492661	131492711	131492659	-1	10	Zm00001d025847	131489755	131495677	None	18200	2281	197138	No_or_no_constitutive_exon
CTCTGTGCCATGTTCACCGACATGGCATTCGAGCTCCCGTGGGAGCGCAGCG	131505986	131506625	131506675	131506623	-1	10	Zm00001d025851	131505986	131507148	None	18200	2281	197138	No_or_no_constitutive_exon
CATTGATCCTTGCAAACAAAAATAACATGCCTTCTTGGTGTGGGATACAGAT	131521545	131521641	131521691	131521639	-1	10	Zm00001d025853	131518169	131523882	None	18200	2281	197138	Yes
TCCAAGCTTACCACTGTCTCTGTCTGTCTGTCTGCTGGGCACGGGGTCAGGT	133104377	133104541	133104327	133104379	1	10	Zm00001d025889	133103779	133106556	None	18200	2281	197138	No_or_no_constitutive_exon
GATTAAGTTGATCTGTTTTCCTCAATTGACACTGTTTGGGGGATATGCAGGG	134557237	134557371	134557421	134557369	-1	10	Zm00001d025950	134553868	134559580	autophagy13d	18200	2281	197138	Yes
GCTTGTGCCCACCCTGTCAGCGAAGGAGCCGCAAGGAGGGCGGCATGGAGGC	134614788	134615056	134614738	134614790	1	10	Zm00001d025953	134612926	134615457	C2C2-GATA-transcription_factor_6	18200	2281	197138	No_or_no_constitutive_exon
ATATATACATATATATGTTTCTTATTGGAACATTGTGTGGAGTTGGGCAGAG	134990596	134990808	134990546	134990598	1	10	Zm00001d025966	134986887	134991306	None	18200	2281	197138	No_or_no_constitutive_exon
CCTGCTTTCTGACAATTTTTATCAACCTGCCTTTTCTAATCGGGATGCAGTA	135130126	135131627	135130076	135130128	1	10	Zm00001d025979	135124956	135134224	None	18200	2281	197138	No_or_no_constitutive_exon
CTAAGAAATTAAAATATCTGAAATAATTTCAGCTTCATATGGGAATCTAGAG	135570750	135570938	135570988	135570936	-1	10	Zm00001d025991	135568285	135572664	None	18200	2281	197138	No_or_no_constitutive_exon
TACGGTGGTTCGGTGATCTGACGCCACAGCTGCTTTGTTTGGGTGTGCAGGA	135966635	135967157	135967207	135967155	-1	10	Zm00001d026012	135966635	135967690	None	18200	2281	197138	No_or_no_constitutive_exon
TAGTAATCCACAAACATCCCTATTTACTACGCCTTAAAAGGGGTGTACAGGC	136402601	136402757	136402551	136402603	1	10	Zm00001d026030	136396306	136404366	None	18200	2281	197138	No_or_no_constitutive_exon
TGGCTACATTGTTGACGCAGCTGCATCTTGAGAACTCCGGGGCTGGGGAGGT	137105509	137106606	137106656	137106604	-1	10	Zm00001d026051	137105333	137107748	None	18200	2281	197138	No_or_no_constitutive_exon
CTCGTTTTTTTTCTCTCTCTGACCATCCTCACTAAACCATGGGAATACAGGC	138706918	138707054	138706868	138706920	1	10	Zm00001d026111	138699396	138708217	argonaute1b	18200	2281	197138	Yes
ATGTGACGATTTCCATTGATAATTAAACCTTCAGGTCCTTGTTGGGATAGGT	138802679	138802739	138802789	138802737	-1	10	Zm00001d026117	138801250	138808831	None	18200	2281	197138	No_or_no_constitutive_exon
TCGAGGCTACGGGACCTTGATGTTGCAATGCTGTATGTTGGGGATTGCAGGG	138857262	138857329	138857379	138857327	-1	10	Zm00001d026118	138832709	138862665	None	18200	2281	197138	No_or_no_constitutive_exon
TTCATTGTCTGTTTAAGAAATCCTCTACATTTATTCTGAATGTAGGGCAGCC	138975232	138975431	138975481	138975429	-1	10	Zm00001d026124	138973766	138976226	None	18200	2281	197138	No_or_no_constitutive_exon
TCTTAGACATGTAGGTGACATATACAGTGGAAAAGGGGGGAGGGCTGTAGAA	140174742	140174905	140174692	140174744	1	10	Zm00001d026165	140169658	140174926	None	18200	2281	197138	No_or_no_constitutive_exon
TTTCTCATTTTTAATTTAGTTGTGACATCTCCCTATTTGTTGAAGGGCAGTC	140683454	140683848	140683898	140683846	-1	10	Zm00001d026192	140675800	140685728	None	18200	2281	197138	No_or_no_constitutive_exon
ACACTTTTCTTGTCGGATATCTGTTGTCTCCCAAATCTTGGGGTGATAAGAA	141182763	141183853	141183903	141183851	-1	10	Zm00001d026214	141182613	141188938	4336849	18200	2281	197138	No_or_no_constitutive_exon
TGGCAATGAGTTTTGTTACTCATTTCTTGTTCTAATTTCGAAATGGGTAGAG	141729434	141729529	141729384	141729436	1	10	Zm00001d026242	141728451	141731631	None	18200	2281	197138	No_or_no_constitutive_exon
CTGACACTTCTCTTCTTTGGCTACTAATGTTGTTGTTGGGGGTTGTGAAGGC	141896597	141896608	141896658	141896606	-1	10	Zm00001d026249	141894650	141903608	None	18200	2281	197138	Yes
TGGAGATCAAGGACAGGGCGGAGGGGGTGGAGATCAAGGCCAGGGCGGAGGT	142754530	142755097	142755147	142755095	-1	10	Zm00001d026281	142749948	142756081	None	18200	2281	197138	No_or_no_constitutive_exon
TGCCCCATTCTGTATGATGGATAACGTATTTTTTTTTGGGGGGGCATCAGAT	142869031	142869121	142869171	142869119	-1	10	Zm00001d026287	142866475	142870798	None	18200	2281	197138	No_or_no_constitutive_exon
TATTTTTACAAACGCTGGCACTTTTTTCCTAATAGAAAATGGGCAGTCAGAC	142986308	142986472	142986522	142986470	-1	10	Zm00001d026291	142982966	142990366	DNA_methyl_transferase2	18200	2281	197138	No_or_no_constitutive_exon
CAAGCCTGGTGCTGACATACGTACGTGTGCGCGCGTCAATGGGCGTGCAGGC	143169112	143170119	143169062	143169114	1	10	Zm00001d026298	143168655	143170119	None	18200	2281	197138	No_or_no_constitutive_exon
AAAATTGACTTGCTTGCAGCTGCCTCTCTTGCTGTGGACTGTGGGAGCAGTA	143274521	143274855	143274905	143274853	-1	10	Zm00001d026306	143271398	143283473	None	18200	2281	197138	No_or_no_constitutive_exon
CCAATGGGCGAACAAAATCCTGAGATATGAAATGAATTTGAGGGCAGCAGAG	143643746	143643956	143643696	143643748	1	10	Zm00001d026331	143632250	143644255	None	18200	2281	197138	No_or_no_constitutive_exon
ACATTGTGAAATTATTGTGCCTTATGCATGATAATGTTGATGGGATGCAGGA	143653808	143653906	143653956	143653904	-1	10	Zm00001d026334	143652485	143657784	None	18200	2281	197138	No_or_no_constitutive_exon
ATTTCCTTGGTCTTTGCAACAAAAATAACATGCCTTGGTGTGGGATACAGAT	144165523	144166313	144166363	144166311	-1	10	Zm00001d026355	144165523	144168971	E2F-DP-transcription_factor_215	18200	2281	197138	No_or_no_constitutive_exon
GCTGAGTTTTTTTTTTTGGGGTTCTGGGTGTGATTTGGCGGGGGTACCAGAT	144207958	144208047	144208097	144208045	-1	10	Zm00001d026359	144198483	144208442	None	18200	2281	197138	No_or_no_constitutive_exon
GTTGTTATTGGAGTAACAATTTTGCTGAATGTTCCCCTGGGCAGGAGAAGAA	144415203	144415607	144415657	144415605	-1	10	Zm00001d026366	144415203	144421773	None	18200	2281	197138	No_or_no_constitutive_exon
CTGCCATTCCATTCCTATTGGTCACACTGTCCTGATCTGGGCAAGTGCAGGC	144612429	144612516	144612566	144612514	-1	10	Zm00001d026374	144605145	144613330	None	18200	2281	197138	No_or_no_constitutive_exon
TTTAACCCTGGTTCTGAGATATCATTGACTTGATTTGCTGTGGGATACAGCT	144896734	144896817	144896867	144896815	-1	10	Zm00001d026388	144896622	144898409	None	18200	2281	197138	No_or_no_constitutive_exon
TTTTGATAGACTTTTGTCATGTTGCATTACATGATGACATGGGTGCGAAGTT	145493646	145493827	145493596	145493648	1	10	Zm00001d026422	145472124	145494737	None	18200	2281	197138	No_or_no_constitutive_exon
TTGTGAAGTCGGTGCACGACAGTTTAGGTCCCTCCCGGGCTGAACCAGAGAG	145896069	145896585	145896019	145896071	1	10	Zm00001d026439	145882412	145897009	None	18200	2281	197138	No_or_no_constitutive_exon
CTACTACTATAGAAAAAAATCGATTCTCTTGCTTGCTGGGTGGGATGCAGGT	146439536	146440048	146440098	146440046	-1	10	Zm00001d026467	146439214	146440716	None	18200	2281	197138	No_or_no_constitutive_exon
AGTGTATTATTGCTTGCTCTGTTCCTGATCCTACCGTTTTAATCGGGCAGGG	146663666	146664107	146664157	146664105	-1	10	Zm00001d026475	146663666	146667358	None	18200	2281	197138	No_or_no_constitutive_exon
TGGCTACTGTTGAGTGTTTTGGTTATTGATTGTGCACATGGGAAATGCAGGT	146797165	146797202	146797115	146797167	1	10	Zm00001d026483	146795023	146816445	None	18200	2281	197138	No_or_no_constitutive_exon
CGCGCTTTTGTGCTATTTGCTGCGTTGTCTGTGGGCGGGCGACGGTGCAGGA	146894728	146895167	146894678	146894730	1	10	Zm00001d026486	146894286	146895167	AP2-EREBP-transcription_factor_190	18200	2281	197138	No_or_no_constitutive_exon
CGTCACCACCACCACCATCATCTGCGTTTAATTTTTGGACAATTGGGCAGTT	147243967	147243974	147244024	147243972	-1	10	Zm00001d026501	147240628	147249381	glutamine_synthetase1	18200	2281	197138	No_or_no_constitutive_exon
TGAGGACAGTGGAATCCGGTGGGGGGATCTTGTCTCCTGGGCTGGAAGAGAT	147530159	147530692	147530109	147530161	1	10	Zm00001d026524	147528613	147532136	None	18200	2281	197138	No_or_no_constitutive_exon
AGAGAGAGAGAGAGAGAGAGAGAGAGAGAGAGGAGAATCGCGGGAGGGAGGC	147936685	147937316	147936635	147936687	1	10	Zm00001d026541	147936531	147941050	None	18200	2281	197138	No_or_no_constitutive_exon
CTCTGCTGATTTCCCTCTGACCTCTCCGCGGCGTCGGTGCGCGGGCGCAGTT	148036663	148039081	148039131	148039079	-1	10	Zm00001d026553	148036663	148039343	None	18200	2281	197138	No_or_no_constitutive_exon
CTGGTCAAACTTGATGTCAAAAAATTCAAACGACATCCTTTGTGGGACAGAT	148188385	148188802	148188335	148188387	1	10	Zm00001d026569	148186746	148188802	None	18200	2281	197138	No_or_no_constitutive_exon
CAGCTCCTGTGGTCATTCTGCGCTCCTCAGGTTGAGGACGGGGAGAAGAGGG	148382372	148382608	148382322	148382374	1	10	Zm00001d026582	148376425	148383157	None	18200	2281	197138	No_or_no_constitutive_exon
GGGAAGGACAGGACCAAAACATCTATGCCAAATTGGCAGCATTGAGGGAGGC	148526499	148527615	148527665	148527613	-1	10	Zm00001d026590	148523745	148532791	ARF-transcription_factor_30	18200	2281	197138	No_or_no_constitutive_exon
AGGCCGAGGCGGCGGCTGGGGAGCTGAAGAGGCTGCGCGAGGCCGGGCAGTC	148931715	148931824	148931874	148931822	-1	10	Zm00001d026612	148925849	148932210	None	18200	2281	197138	No_or_no_constitutive_exon
GATCACTGACGTATATACTACGCGTCTGCGGCTGTGGGCTGGCATGGCAGGG	149177140	149177992	149178042	149177990	-1	10	Zm00001d026628	149177140	149178387	C2C2-Dof-transcription_factor_41	18200	2281	197138	No_or_no_constitutive_exon
CCGAATTCTAATGAGCATCATTGAAAAGGTACAGTGGAATAGGGAATCAGAC	150310500	150310585	150310635	150310583	-1	10	Zm00001d026698	150307586	150319013	PHD-transcription_factor_8	18200	2281	197138	No_or_no_constitutive_exon
TCTTTCTTTTCTCTCGTTCTGCACCTTGGTTATCTGGTATGGTTGGGCAGCT	150354172	150354336	150354122	150354174	1	10	Zm00001d026700	150353626	150355852	None	18200	2281	197138	No_or_no_constitutive_exon
TGTGCATGCAGGCGAGCAAGTACCTCCAGCAGGCAGAGGAGATCGGGAAGCT	891771	892120	892170	892118	-1	2	Zm00001d001786	891740	896781	None	18200	2281	197138	No_or_no_constitutive_exon
TCATATTTTTTTGGGAGCTTCACCTTTTTTTTAATAAAATTTGGGAGCAGCA	956937	957004	957054	957002	-1	2	Zm00001d001789	954828	957763	4337437	18200	2281	197138	Yes
ATATATATATATAATACATATAATTTTCCTATTTCGTATTGGGATTATAGTG	1308528	1308629	1308679	1308627	-1	2	Zm00001d001809	1294931	1314979	None	18200	2281	197138	Yes
CTTGAATTGAACGTGTCACTGACTCTGTCGTGAGCATGCCATGCGGGCAGAA	1439870	1441141	1441191	1441139	-1	2	Zm00001d001820	1439870	1441447	protochlorophyllide_reductase1	18200	2281	197138	No_or_no_constitutive_exon
GAATTGAACGTGTCACTGACTCTGTCGTGAGCATGCCATGCGGGCAGAAGGT	1440754	1441138	1441188	1441136	-1	2	Zm00001d001820	1439870	1441447	protochlorophyllide_reductase1	18200	2281	197138	No_or_no_constitutive_exon
TAGTAGTTTCCATCGACTGACTGACTGACGAGCTGTGTGGGTGGGTGCAGGG	1537720	1538279	1538329	1538277	-1	2	Zm00001d001826	1537720	1538940	None	18200	2281	197138	No_or_no_constitutive_exon
AACGCCGTGGTGTCTCTCACCGGGTTCGCGCTCGTCGGCGGGCCGGCGAGGC	1918098	1918259	1918309	1918257	-1	2	Zm00001d001850	1914397	1919938	None	18200	2281	197138	No_or_no_constitutive_exon
GTGTGTGTGTGTGTGGGGGGGGGGGGGGGGGGGGGGGGGGGGGCGACCAGGG	2128397	2128596	2128347	2128399	1	2	Zm00001d001871	2125928	2128596	None	18200	2281	197138	No_or_no_constitutive_exon
CAGCTCTTGTGGTCATTCTGCGCTCCTCAGGTCGAGGACGGGGAGAGGAGGG	2501020	2501460	2501510	2501458	-1	2	Zm00001d001895	2500956	2506732	None	18200	2281	197138	No_or_no_constitutive_exon
CAAAGGAAACTAAACATTTTGCTACCAGACCATACATCGAATGGGCAAAGGG	2555025	2555102	2555152	2555100	-1	2	Zm00001d001898	2553343	2559999	None	18200	2281	197138	No_or_no_constitutive_exon
GATCTTGCACCGGTTCTAACTTGCAAGCACCTGCACCTGGGGGGCGCCAGAT	2645314	2645458	2645508	2645456	-1	2	Zm00001d001906	2644302	2648830	None	18200	2281	197138	No_or_no_constitutive_exon
ATATCAACGGGGTCATGTAGAGGCAGCACTCCGTGTCTTTGATGGGATAGAC	3082953	3083122	3082903	3082955	1	2	Zm00001d001929	3079741	3089142	None	18200	2281	197138	No_or_no_constitutive_exon
CTTAACTATGTATGCTAACAAATTTAGATTATGGTTTTGGGGTAATGCAGGG	3408142	3408268	3408092	3408144	1	2	Zm00001d001947	3404970	3408793	None	18200	2281	197138	No_or_no_constitutive_exon
GTAGCCCCACACCCCCGATCTAATTCTCGTCGTTCGATGGGCGGCGGCAGGC	3954007	3954253	3954303	3954251	-1	2	Zm00001d001984	3952211	3954752	None	18200	2281	197138	Yes
CTTTTTTCACAAGAAACCACTTGATTTTCATAAGATTTTGGGTGATACAGGG	4124530	4124585	4124480	4124532	1	2	Zm00001d001995	4120297	4126906	None	18200	2281	197138	Yes
TGACCAGTCTGCGCTTACTGGAGAATCCCTCCCGGTTACCAAGGGCCCAGGG	4280291	4280998	4281048	4280996	-1	2	Zm00001d002006	4277522	4284581	plasma-membrane_H+ATPase2	18200	2281	197138	No_or_no_constitutive_exon
TGTGGCATTTATGTTAGCTCCACTTGTTTTTGTGTATGTGTGGGGAGCAGAT	4303651	4303912	4303601	4303653	1	2	Zm00001d002007	4299770	4305794	None	18200	2281	197138	Yes
GGCACTGTTGGTACTTAACTGACTGGATTCACATGGCCACCAATGGGCAGGT	4643360	4644379	4643310	4643362	1	2	Zm00001d002026	4638993	4644379	None	18200	2281	197138	Yes
TTGTTGTACCATCAAACAAAGTTGGTTGTATTCTTGGGGAAGGTGGGCAGGT	4955429	4955528	4955379	4955431	1	2	Zm00001d002048	4954093	4955881	None	18200	2281	197138	No_or_no_constitutive_exon
AGCGCATTGCGATGGCGGAGTCGGCGGCGGCTGACGGGAAGTCGGACAAGGT	6125669	6125921	6125619	6125671	1	2	Zm00001d002119	6125332	6132308	None	18200	2281	197138	No_or_no_constitutive_exon
GAGGGGGAGGCGGCGATGCAGCGGGGGAGGGGAAGAAGCGGGGGGACCAGGC	6125732	6125921	6125682	6125734	1	2	Zm00001d002119	6125332	6132308	None	18200	2281	197138	No_or_no_constitutive_exon
AGCAGCTACTAGCTAGCTGAAGCTCACATGGACAAGGGCGAATAATGCAGGG	6145142	6145983	6145092	6145144	1	2	Zm00001d002121	6144650	6145983	107278038	18200	2281	197138	No_or_no_constitutive_exon
ACACACATGCAATGCACACGCTTGACACTGAATAAATTTCGTGGGGGCAGGC	7654146	7654254	7654096	7654148	1	2	Zm00001d002190	7649643	7654759	severe_depolymerization_of_actin1	18200	2281	197138	No_or_no_constitutive_exon
GACTGACGAACGTGCACATTAAACTCCCATGCGATGCGAATGGGCGGCAGGG	7658386	7658947	7658336	7658388	1	2	Zm00001d002191	7656051	7658947	None	18200	2281	197138	No_or_no_constitutive_exon
AGAATTCTTCATGACATCCTATGAGATAATGGTTTTCTTGAATGGGCTAGCT	8609592	8609692	8609742	8609690	-1	2	Zm00001d002239	8607517	8615365	None	18200	2281	197138	No_or_no_constitutive_exon
GTGAGCGGCTCGGGGGAGAGGATCGGCGAGGTGACCAGCGGAGGGTTCAGCC	9081401	9081706	9081756	9081704	-1	2	Zm00001d002258	9081346	9084382	None	18200	2281	197138	No_or_no_constitutive_exon
AGGACTGAGGAATCGAGGCCTGATCTGATGCACTTTTTTTTGGTGGGCAGCA	9088242	9088352	9088402	9088350	-1	2	Zm00001d002259	9085386	9088906	4337050	18200	2281	197138	No_or_no_constitutive_exon
CATTATGAGATTACTGTGCCTTATTACATGATAATGTTGACGGGATGTAGGA	9171105	9171203	9171055	9171107	1	2	Zm00001d002266	9167394	9172599	None	18200	2281	197138	No_or_no_constitutive_exon
GAGCTCTCGTTTAGATTTCATACGTAAGAATCAGGATCGTTTAAGGGCAGAC	9765601	9768747	9765551	9765603	1	2	Zm00001d002299	9741119	9769903	None	18200	2281	197138	No_or_no_constitutive_exon
TCGCCCTCATTTTGGGTGTCTTACGATTCTTGATTTGGGTGTGGGATCAGAC	10189583	10189762	10189533	10189585	1	2	Zm00001d002320	10188495	10192581	None	18200	2281	197138	No_or_no_constitutive_exon
TGTTTTTTTTGCAAAACCTCACAATTGTTTTTCTACTAGAAAATGGGCAGTC	10466710	10466878	10466660	10466712	1	2	Zm00001d002330	10460527	10470318	DNA_methyl_transferase5	18200	2281	197138	No_or_no_constitutive_exon
GTAGGTCAACAAACTGTATATGAACTAAAAACTCTTTTCTTGGGGCACAGGG	10509602	10509733	10509552	10509604	1	2	Zm00001d002334	10508132	10512232	None	18200	2281	197138	No_or_no_constitutive_exon
GTGTAATCTGATCGGTTTTTCGATGCGTTCTTTCTATGCTGGGCGTGCAGGT	11635839	11636302	11635789	11635841	1	2	Zm00001d002384	11634308	11636302	None	18200	2281	197138	No_or_no_constitutive_exon
TTGTGATCTAAGTCTAACGGTGTGGTTCTTGGTTTTTTTTGGGGGGGCAGGT	12114239	12114290	12114340	12114288	-1	2	Zm00001d002408	12112261	12114644	None	18200	2281	197138	Yes
TCCCTTCTGCCAGTACCAATCGATCCCGCCTGTTCGGATTCGTGGGGGAGGA	12235833	12236393	12236443	12236391	-1	2	Zm00001d002414	12235833	12236854	None	18200	2281	197138	No_or_no_constitutive_exon
CTTGCCTCTGAGAATAAATTGTTTTTTAGGTTCCTAATGTCAAATGGGAGGA	13301515	13301588	13301465	13301517	1	2	Zm00001d002462	13293935	13307750	None	18200	2281	197138	No_or_no_constitutive_exon
AAAGGTTTTTAAAAAAGTCAATGACGTTATATATTTAAAAACGGAGGGAGTA	14411899	14412171	14411849	14411901	1	2	Zm00001d002511	14409917	14417121	None	18200	2281	197138	No_or_no_constitutive_exon
GGCGGGTGTGCTGTGGTCTGACGCCGCGCTGCTTTTATTTGGGTGTGCAGGA	15220428	15220932	15220378	15220430	1	2	Zm00001d002549	15219898	15220932	None	18200	2281	197138	No_or_no_constitutive_exon
CCTTATACAAAGTTGACGTGTATTATTTTGTATATGGGTGATATACAAAGAA	17667395	17667482	17667532	17667480	-1	2	Zm00001d002637	17661389	17667676	None	18200	2281	197138	No_or_no_constitutive_exon
CTGTTGGCAAACTTGATTTTCCAACCGAAAGATTGCGTGGGCAATGGCAGAA	17713734	17713780	17713684	17713736	1	2	Zm00001d002640	17710876	17738889	None	18200	2281	197138	No_or_no_constitutive_exon
GTCAATCCCTTGTTATAGTCTGAATTTTTCTTCTTATGTCAGGGCTGCAGAT	17994627	17995669	17994577	17994629	1	2	Zm00001d002644	17989990	18026177	None	18200	2281	197138	No_or_no_constitutive_exon
CTTTTTTTCATGGGGGTCTCTGGTCGTCTACTCTTTGGGTGCATGAACAGGG	18093596	18093828	18093878	18093826	-1	2	Zm00001d002649	18092187	18095739	G2-like-transcription_factor_37	18200	2281	197138	Yes
GAGTTGCTGTTGTTCTTATGATTCTATACTCCATTCAGGGCACAAAGAAGAT	18561745	18561858	18561695	18561747	1	2	Zm00001d002658	18550414	18564104	None	18200	2281	197138	No_or_no_constitutive_exon
TTCTCGTGCACGGACTGAATGAGTCGCTCCGTTTTTGTTGTGGGTGGCAGAT	19078494	19078514	19078564	19078512	-1	2	Zm00001d002678	19071689	19082040	None	18200	2281	197138	No_or_no_constitutive_exon
CTCAGTTGAAGTTGAGGGTTCTGTAAAGAATGAGGTAGTGGGGAGTCAAGGT	21491250	21491366	21491200	21491252	1	2	Zm00001d002751	21483044	21493504	None	18200	2281	197138	No_or_no_constitutive_exon
GTGCGCCTCCTTTGGCGGCCCGCGCCGTGGCTGGCATGTTCAGGGCGTAGGG	22079709	22079866	22079659	22079711	1	2	Zm00001d002769	22079581	22109969	None	18200	2281	197138	No_or_no_constitutive_exon
TACTTTTTATTTGGGATTCCTGATTTTATTTGAATTTTCTATTTGGGAAGGT	22567855	22567955	22567805	22567857	1	2	Zm00001d002781	22563740	22576668	RNA_recognition_water-stress_protein1	18200	2281	197138	No_or_no_constitutive_exon
TGGGGATGATAAATGTTTCCCCTTGTGTATCGAAAATGCGGGAAGTCCAGAA	22568109	22571144	22568059	22568111	1	2	Zm00001d002781	22563740	22576668	RNA_recognition_water-stress_protein1	18200	2281	197138	No_or_no_constitutive_exon
CATGCTGCTTTCTGGCTTACTGAAACAAGCGCGCTTGTGCATTAGGGCAGCA	25545442	25545625	25545675	25545623	-1	2	Zm00001d002879	25544332	25546588	None	18200	2281	197138	No_or_no_constitutive_exon
GCGACCCCGCCGACCTCGTCGCGCTCTCCGGCGGCCACACCGTGGGGAAGGC	26197357	26197747	26197797	26197745	-1	2	Zm00001d002902	26197357	26201770	None	18200	2281	197138	No_or_no_constitutive_exon
GCGGCGGCGGAGTAGGAGTACAGCAAGTGGCGGCCCGGGTCGATGGACAGGG	26734033	26734706	26733983	26734035	1	2	Zm00001d002925	26726245	26737510	None	18200	2281	197138	No_or_no_constitutive_exon
TTTGCCTTCTTTTGTTTTTTTACTGATAACCTACCGATGATGGGGAGCAGAT	27446906	27447423	27447473	27447421	-1	2	Zm00001d002938	27443631	27447830	set_domain_gene107	18200	2281	197138	No_or_no_constitutive_exon
ATATGCGTTAAAAAAACTGAATCGATGCTGTTACCATCGTTGGGATGTAGGA	27775967	27777318	27775917	27775969	1	2	Zm00001d002943	27769844	27779192	None	18200	2281	197138	No_or_no_constitutive_exon
ACTAATTCAGTGAAACCTGGTGGGTTTGTTACGCATCTTACAGGGATGAGTC	27937801	27937923	27937751	27937803	1	2	Zm00001d002950	27929334	27938858	None	18200	2281	197138	No_or_no_constitutive_exon
TTCTCACCAAATATGATTACTATCATTCGTAAACTGGTGTGGGTAAACAGTG	28909813	28909940	28909990	28909938	-1	2	Zm00001d002987	28909229	28916069	None	18200	2281	197138	No_or_no_constitutive_exon
TATCTTTCTATTGTTTTTCCGCTTCTGCAGGTGTCCCTGTGGGGGTCCAGCG	28979908	28980015	28979858	28979910	1	2	Zm00001d002994	28978911	28980472	None	18200	2281	197138	No_or_no_constitutive_exon
TGATAAAGTGCTAATGACTTGTATGTCCGTGGTGCGCTGTCGACGGGAAGTT	29442026	29442375	29441976	29442028	1	2	Zm00001d003014	29439499	29461773	None	18200	2281	197138	No_or_no_constitutive_exon
CCAGGTGGATGTCGAGAAAGTGGAGAAAAAGGTCGAGGATGGGGAGAAAGGG	29829831	29829936	29829986	29829934	-1	2	Zm00001d003031	29817832	29830611	None	18200	2281	197138	No_or_no_constitutive_exon
CGGGGTTTTTGACGCCTCACGCGTGCTGGTGGGTTTTGTTTGCGGGGCAGGT	29990300	29990441	29990250	29990302	1	2	Zm00001d003033	29989843	29995440	None	18200	2281	197138	No_or_no_constitutive_exon
ATTTCCTTGGTCTTTGCAACAAAAATAACATGCCTTGGTGTGGGATACAGAT	30348035	30348131	30348181	30348129	-1	2	Zm00001d003049	30345291	30349962	None	18200	2281	197138	No_or_no_constitutive_exon
ACTGAATCCGCCCCTGCCAGCAACCGTTCTGACGTGGCGGGGTGGGGCAGGA	31121970	31122172	31121920	31121972	1	2	Zm00001d003071	31121752	31124408	None	18200	2281	197138	No_or_no_constitutive_exon
ACAAATCGGAACACTGTACCGTGTGCTGTGTGGACGGCGGGCGAGCGCAGCG	31707784	31708037	31708087	31708035	-1	2	Zm00001d003085	31707030	31709757	None	18200	2281	197138	No_or_no_constitutive_exon
TTTCCAAAGATTCACTGCTAAGCTGTTTTCAGTAATTTTCTGTGGGATAGGA	32543859	32544039	32544089	32544037	-1	2	Zm00001d003110	32540977	32544536	None	18200	2281	197138	No_or_no_constitutive_exon
AATTACTTGCATTGGCGCTGAAACCATGTGACGCGTGCTTAATTGGGTAGGT	33435958	33436411	33436461	33436409	-1	2	Zm00001d003140	33434809	33437031	None	18200	2281	197138	No_or_no_constitutive_exon
TTATATTATGCCCTTTTTGTGTCTGGTAACTCATGTCTAGGGTGATGCAGGG	33858728	33858908	33858678	33858730	1	2	Zm00001d003152	33858417	33859435	None	18200	2281	197138	No_or_no_constitutive_exon
TTATATTATGCCCTTTTTGTGTCTGGTAACTCATGTCTAGGGTGATGTAGGG	33929406	33929631	33929356	33929408	1	2	Zm00001d003154	33929095	33930250	None	18200	2281	197138	No_or_no_constitutive_exon
GCGGATTCGTTCGATTCGCTCATGGCCGCTGGGCGCCATGGGGGTTACAGGG	36694659	36696042	36694609	36694661	1	2	Zm00001d003222	36694331	36699139	None	18200	2281	197138	No_or_no_constitutive_exon
TTTTGATTAAAACTGTATATGTTCATATATAACCTTTCTGGGTGCTGAAGGA	36786672	36786720	36786770	36786718	-1	2	Zm00001d003227	36786173	36790595	None	18200	2281	197138	No_or_no_constitutive_exon
TCCTTTTTTTATCAAACTGCTGTATTCTGAATTCTCCACCAGTCGGGTAGGT	38067997	38068147	38068197	38068145	-1	2	Zm00001d003254	38063916	38068896	None	18200	2281	197138	No_or_no_constitutive_exon
CAGATACGAGTTCTTGAAATGAGTGGGTACCAAATGGTTTGGGCATGCAGGT	38064852	38065060	38065110	38065058	-1	2	Zm00001d003254	38063916	38068896	None	18200	2281	197138	No_or_no_constitutive_exon
CTGCGGGATTGACAATTCTGACAGGACCGGCGTGGAGGAAGGGTTGATAGGG	38272319	38272530	38272580	38272528	-1	2	Zm00001d003262	38268765	38273283	None	18200	2281	197138	No_or_no_constitutive_exon
ATTTGTGGCGATCATTTGTAGGTAGACCGCGGCGAGGTGCCCAAGGGCAGCG	38401159	38402012	38401109	38401161	1	2	Zm00001d003267	38396776	38402590	None	18200	2281	197138	No_or_no_constitutive_exon
CGGACGACGCGGTGCTGCTCGACGTCCTCAATCGCATCGGGGACGTCAAGGC	38560163	38560622	38560113	38560165	1	2	Zm00001d003273	38557840	38560622	None	18200	2281	197138	No_or_no_constitutive_exon
TATGGTTGCACAAAATCAGTACTCACCAATATGGTCTGCTGTGGGCGTAGTG	42351702	42355303	42355353	42355301	-1	2	Zm00001d003382	42345835	42356555	None	18200	2281	197138	No_or_no_constitutive_exon
AAAGTTATTGTGGGCGTGACTCTGTTGGTGAGTTTTCCTGGGCAGTGTAGTT	43286179	43286217	43286129	43286181	1	2	Zm00001d003404	43285524	43287246	None	18200	2281	197138	No_or_no_constitutive_exon
TGAAACCTTGCCTGTGTTTCTTTCATGCCACCGTTTTTGGGGGAAAACAGGT	43975013	43975376	43975426	43975374	-1	2	Zm00001d003426	43975013	43982419	None	18200	2281	197138	No_or_no_constitutive_exon
TTGACTTTTGATCGCAACTGCGACTTTGTTTCTTTGCGGGCGGGTAGCAGAT	46052517	46052711	46052761	46052709	-1	2	Zm00001d003495	46044804	46059398	None	18200	2281	197138	No_or_no_constitutive_exon
AATACAAAACGATCGATCCTTGTCTCGTGCGGCTCGTGCCGTGGGAGCAGGA	46659190	46659614	46659664	46659612	-1	2	Zm00001d003524	46658255	46660165	None	18200	2281	197138	No_or_no_constitutive_exon
TCGAATCTAGAGAGTCAGCGACCCAATGGGTAAGGGCGGGCAGGACGAAGGC	50826249	50827009	50827059	50827007	-1	2	Zm00001d003625	50826249	50829279	None	18200	2281	197138	No_or_no_constitutive_exon
CCCTTTGATCTCCTTGGTGTATGGTGGGCTTCTTGATGGGGGAAATGCAGCT	51941448	51941534	51941398	51941450	1	2	Zm00001d003648	51941037	51950006	None	18200	2281	197138	No_or_no_constitutive_exon
GTTTTGTTTATGACGATGCCTTAGTGTGGTTGGGACTTGGGAGTGAGCAGGA	54348435	54348617	54348385	54348437	1	2	Zm00001d003685	54347997	54351273	None	18200	2281	197138	No_or_no_constitutive_exon
AAACAATCTGGAATGCATTGGGCTTTAACGTGTCTGGGCGTAAGTGAAAGCT	56553840	56554020	56554070	56554018	-1	2	Zm00001d003726	56552188	56555570	None	18200	2281	197138	No_or_no_constitutive_exon
TCGAGGCTTCGGGACCTTGATGTTGCAATGCTGTATGTTGGGGATTGCAGGG	56639261	56639328	56639378	56639326	-1	2	Zm00001d003728	56632215	56643296	None	18200	2281	197138	No_or_no_constitutive_exon
CCCCCATTCTTCTCTAAAGTTCTAACAAGTTCTGCCTGGGACAAACACAGAT	56947644	56947743	56947793	56947741	-1	2	Zm00001d003736	56946869	56951217	None	18200	2281	197138	No_or_no_constitutive_exon
GGCCTGGGATGAGACGAAGATTGATCTGACTCTTGTTCTTGTGGGTGCAGAA	57378392	57378407	57378342	57378394	1	2	Zm00001d003746	57377566	57378407	None	18200	2281	197138	No_or_no_constitutive_exon
ATAGATATTGGATGTGTTTCGCTGAATTGGTGAAACTGGTGTGGGTGCAGGA	59827638	59827850	59827900	59827848	-1	2	Zm00001d003800	59826667	59845512	None	18200	2281	197138	No_or_no_constitutive_exon
AGTGGCATGCACCTATGATTGACAACCCCAACTACAAGGGAATCTGGAAGCC	63034409	63034661	63034711	63034659	-1	2	Zm00001d003857	63033368	63037024	calnexin_homolog1	18200	2281	197138	No_or_no_constitutive_exon
ACTAACAAAATATTTCTCCGTCTTCCATTTTTCTGTTCTTACCGGGGCAGAC	63415357	63415618	63415307	63415359	1	2	Zm00001d003859	63412886	63417847	None	18200	2281	197138	No_or_no_constitutive_exon
TCGGCCCGGAGCGTCACTAAATCCTGGATCCGCATTGGCCGCAGGGCCAGTG	70137987	70138173	70138223	70138171	-1	2	Zm00001d003935	70122507	70149172	None	18200	2281	197138	No_or_no_constitutive_exon
TGAAACAAAACAAAAGTACCAGGCTTTTTCGGGGGGGGGGGGGGGGGGAGGA	71037397	71037596	71037646	71037594	-1	2	Zm00001d003945	71037397	71040700	mouse_DNA_EBV_homolog1	18200	2281	197138	No_or_no_constitutive_exon
TTGCTTGAATTCTTTGTCCATCCTCTGTTTCTGCGTGATTGGGATTGCAGGC	75673003	75673019	75672953	75673005	1	2	Zm00001d004012	75641849	75675408	None	18200	2281	197138	Yes
GGGTCGACCGCCTTACCTCGCCTTACCGCCTTAACAACTATGGGTTGGAGAT	81977849	81977998	81978048	81977996	-1	2	Zm00001d004091	81972461	82000539	None	18200	2281	197138	No_or_no_constitutive_exon
CAGTGGTCTGACGAATGAATAATGGTTTCTTGGTGCGTGCGCGCGGGCAGCA	82546405	82546658	82546708	82546656	-1	2	Zm00001d004095	82544088	82547190	bHLH-transcription_factor_144	18200	2281	197138	No_or_no_constitutive_exon
ATAAGTGTTGACAAATATTTTGATTTGATCTATTTTGGGTGATGAAACAGAG	83269710	83269806	83269856	83269804	-1	2	Zm00001d004109	83268893	83272972	None	18200	2281	197138	Yes
GACTCTGATTCCGACGGCGAGGGTGCGGTCGGAAGCGGTAAGAGGGTGAGGG	83750742	83750936	83750692	83750744	1	2	Zm00001d004118	83750411	83790051	None	18200	2281	197138	No_or_no_constitutive_exon
TCTTGTCACCTGCTTCTGGTGTCATTCATTGTATGATGTCTGAGGGCCAGGC	84503286	84503295	84503236	84503288	1	2	Zm00001d004125	84495886	84510274	acetyl-CoA_carboxylase2	18200	2281	197138	No_or_no_constitutive_exon
TTTACTTACGCTTTTGTAGTTATCTGGTTACTATGGTGCACGAGGGGCAGCT	94063552	94063770	94063502	94063554	1	2	Zm00001d004230	94054834	94067869	Homeobox-transcription_factor_96	18200	2281	197138	No_or_no_constitutive_exon
CTGTCATGTTTGTTATGAGCATGGAACATATGACACATGATAATGGGTAGGT	99779592	99779626	99779676	99779624	-1	2	Zm00001d004279	99777894	99783642	None	18200	2281	197138	No_or_no_constitutive_exon
TTATTTCTTTAGTGACATGTCTCTAAAAATTACTCTTTGGGGAAATCAAGCA	103313476	103313569	103313426	103313478	1	2	Zm00001d004325	103313352	103316122	None	18200	2281	197138	No_or_no_constitutive_exon
GATGTACCACAACGTAAGGTCGTTTGGTAGGGAAGCTGGGGGGGGAACAGAA	105343608	105344113	105344163	105344111	-1	2	Zm00001d004347	105337725	105346227	None	18200	2281	197138	No_or_no_constitutive_exon
TCAGTGTGCGTCCAGGCTATGCTTGTGTCTGTTTAAACTTTGAAGGGTAGGT	110925823	110925916	110925773	110925825	1	2	Zm00001d004425	110923397	110926029	None	18200	2281	197138	No_or_no_constitutive_exon
AAACTTTCATCAGGACAATATGTATTATTACAAGCAGCTCATGGGAACAGGC	111773923	111774047	111774097	111774045	-1	2	Zm00001d004438	111723171	111775606	pullulanase-type_starch_debranching_enzyme1	18200	2281	197138	No_or_no_constitutive_exon
TCTGCATAATGAAATTATCTTATTTACGCTCATGTATTGGGATTAAACAGGC	117114630	117115068	117115118	117115066	-1	2	Zm00001d004541	117112004	117121714	C3H-transcription_factor_310	18200	2281	197138	No_or_no_constitutive_exon
TATATAGTCAATCAATCAACCCCTTTTGAGTATATATGTGATGGGTGCAGAA	118176704	118177046	118177096	118177044	-1	2	Zm00001d004564	118175341	118183006	None	18200	2281	197138	No_or_no_constitutive_exon
TTATGTAGTAGTAAAGTCTTATATTTACTATGTTTTGTTGGGAAATATAGCC	120891637	120891960	120892010	120891958	-1	2	Zm00001d004595	120889839	120894646	None	18200	2281	197138	No_or_no_constitutive_exon
TTTCTGATTTTCTTCGAGCACAGGCTGAAATGTCAACTATTGGGCCAAAGGT	124717179	124717356	124717406	124717354	-1	2	Zm00001d004642	124716684	124720210	None	18200	2281	197138	No_or_no_constitutive_exon
TTCTGATTTTTTTTCGAGCACAGGCTGAAATGTCAACTATTGGGCCAAAGGT	124717755	124717870	124717920	124717868	-1	2	Zm00001d004642	124716684	124720210	None	18200	2281	197138	No_or_no_constitutive_exon
ACGGTTCGTGTGCGTTCAGCTTTCACTGCCCTTGGCTGTGTGGGGCGCAGGT	124818485	124818669	124818719	124818667	-1	2	Zm00001d004644	124805299	124818947	None	18200	2281	197138	Yes
CTCTCAGTTCGAATTATAAATGCAATTTTCTTTTTTTTTTGGGTCAGTAGGT	127004213	127004456	127004506	127004454	-1	2	Zm00001d004659	126969672	127005982	None	18200	2281	197138	No_or_no_constitutive_exon
GTGGAACCGCAGAGTTGCTACGGAAAGCATCTCTCATTATCTGGGACGAGGC	135730715	135731579	135731629	135731577	-1	2	Zm00001d004747	135728850	135744016	None	18200	2281	197138	No_or_no_constitutive_exon
GACCATGTCATAGAACCCGAGGTTGCTGGGGTTCAATGTTGGTTGGGCAGGG	137446630	137446882	137446932	137446880	-1	2	Zm00001d004765	137445956	137447501	None	18200	2281	197138	No_or_no_constitutive_exon
GTCGAAATATACCTTCATGCTTCATTCATTTCCTTTGAACTGGGATATAGGA	141034764	141034897	141034947	141034895	-1	2	Zm00001d004818	141025000	141035997	None	18200	2281	197138	Yes
GGTGCAACACCCCTCTCCTTTCTAACTACCTTCCGGTTGTGGTTGGGCAGGA	145650093	145650174	145650224	145650172	-1	2	Zm00001d004869	145649715	145650886	None	18200	2281	197138	No_or_no_constitutive_exon
GGCAGAAATTTGATCGAGACTGATAGGGTTTGTGGTTGGGATGAATGAAGGT	148561004	148561119	148560954	148561006	1	2	Zm00001d004916	148560205	148564300	None	18200	2281	197138	No_or_no_constitutive_exon
TTGATTATCTTTTCTATATATTTTTTAAAAATATTATTTTGTCGGGGGAGAT	151125161	151125223	151125273	151125221	-1	2	Zm00001d004968	151122485	151126192	None	18200	2281	197138	No_or_no_constitutive_exon
GCTTCATTAACCTCATGAGTTCTTTTCTCACTGTCTATAATACCAGGGAGCT	157788207	157788290	157788340	157788288	-1	2	Zm00001d005090	157782895	157793519	None	18200	2281	197138	No_or_no_constitutive_exon
TGTTGATTCCTGCGAAGCTTCTGACGTCCTTTTTCGTTTGATGGGAACAGAC	158485531	158485915	158485481	158485533	1	2	Zm00001d005106	158478751	158485915	None	18200	2281	197138	No_or_no_constitutive_exon
TGCATGCATATGGTTATTACTGTAGGGTGTTAGCATGGGCATGGTGGCAGCC	160793263	160793412	160793462	160793410	-1	2	Zm00001d005143	160785203	160795415	4346610	18200	2281	197138	No_or_no_constitutive_exon
AAGTCACTAGGTCGTATGTTCGAAACAACCTCTCCGTATTTGCGGGGAAGGT	160874423	160875739	160875789	160875737	-1	2	Zm00001d005144	160874291	160889881	None	18200	2281	197138	No_or_no_constitutive_exon
CTTCTGCCGGAACCTCAATGCTCTATCTGATGGGCAGAATGGGTGTGCAGGG	161884043	161884101	161884151	161884099	-1	2	Zm00001d005160	161883751	161884455	BBR/BPC-transcription_factor_2	18200	2281	197138	No_or_no_constitutive_exon
TCATGCTGACAGGGGACAGCAAAGCGGCGGCGTCGCGGGCGCAGCGGCAGCT	163038511	163039178	163039228	163039176	-1	2	Zm00001d005190	163038224	163041426	4342783	18200	2281	197138	No_or_no_constitutive_exon
CAAACTGTTAATGCTTACGGTTTTTATTGACCCTTCTCAGGGATGTACAGGC	165393188	165393273	165393323	165393271	-1	2	Zm00001d005240	165391565	165398971	FHA-transcription_factor_7	18200	2281	197138	No_or_no_constitutive_exon
ATCGAGGTCCCTGTCACCGAGGGCTCCACGGTGGTGTGGCCGTGTGGGAGCT	165651219	165651468	165651169	165651221	1	2	Zm00001d005249	165650030	165651468	None	18200	2281	197138	No_or_no_constitutive_exon
TTGATATATACTTTTGTCATGTTGCATTACAGGATGACATGGGTGTGAAGTT	166064996	166065177	166065227	166065175	-1	2	Zm00001d005258	166063298	166067626	None	18200	2281	197138	No_or_no_constitutive_exon
TAACTCGGGCTATGCTTCACTTGTAACCAATTTGATGCCTTATGGGACAGTG	168540533	168540624	168540674	168540622	-1	2	Zm00001d005301	168529788	168546720	None	18200	2281	197138	No_or_no_constitutive_exon
GGCTCCACGGTGGTGTGGCCGTGTGGAAGCTCCGCGTGCTAGGATGGGAGGT	168856038	168856266	168856316	168856264	-1	2	Zm00001d005304	168856038	168857476	None	18200	2281	197138	No_or_no_constitutive_exon
ATCCATCTTCTTATATGCATTGAGTGTAGTTGTTTCTCATTGAAGGGCAGAC	171127144	171128264	171127094	171127146	1	2	Zm00001d005370	171125478	171128890	None	18200	2281	197138	No_or_no_constitutive_exon
TTTGCATTCCAAATATATATTGTTAATGATTGTTCTCGTGGGAAGGGCAGGT	172247031	172247108	172246981	172247033	1	2	Zm00001d005395	172237664	172248235	None	18200	2281	197138	No_or_no_constitutive_exon
AGGAGGTGGTTGGGGAGGGGAAGAGGAGGAAAAAGAGGGTGGACTATGAGGT	172688912	172689107	172688862	172688914	1	2	Zm00001d005402	172688324	172696553	None	18200	2281	197138	No_or_no_constitutive_exon
ACGCGAGCGCCAACAACGCCTGGATGACTGTGCCGACGTTCGGGGACTAGAA	173246131	173246257	173246307	173246255	-1	2	Zm00001d005416	173246131	173246932	None	18200	2281	197138	No_or_no_constitutive_exon
ATATATATATATATATATATATATATATACAAATTACAATGTGGGTGCAGGT	175350338	175350528	175350288	175350340	1	2	Zm00001d005472	175349735	175351455	None	18200	2281	197138	No_or_no_constitutive_exon
GCATCTTTAATTTTCATTTTCTGTGTTTAAATGTGCATCTCTGGGAACAGGC	175396257	175396767	175396817	175396765	-1	2	Zm00001d005473	175395654	175401157	None	18200	2281	197138	No_or_no_constitutive_exon
ATTATTGTCCTTGTTTTTAATAAAAGAAATCCATATGTGCGGGCACGCAGGT	176233105	176233656	176233055	176233107	1	2	Zm00001d005500	176232721	176233656	None	18200	2281	197138	No_or_no_constitutive_exon
ACATTGTGAAATTATTGTGCCTTATGCATGATAATGTTGATGGGATGCAGGA	177074168	177074266	177074316	177074264	-1	2	Zm00001d005517	177072894	177075399	None	18200	2281	197138	No_or_no_constitutive_exon
GCTGTTTCATATCTCGTCTTATTAACTGTTTTTTTGATCGGGGCGCACAGCT	177304910	177305134	177304860	177304912	1	2	Zm00001d005528	177301061	177306292	None	18200	2281	197138	No_or_no_constitutive_exon
TACCGAATTTCTTGGAAAATGTTCTACCTTCTCCTTGTGGGGTTAGACAGGG	178434677	178434809	178434859	178434807	-1	2	Zm00001d005558	178429164	178436518	None	18200	2281	197138	No_or_no_constitutive_exon
CTCAACAGCAGCAGCAACCCCAGATGGTGGGTACAGGAATGGGGCAGCAGTT	178919606	178920011	178920061	178920009	-1	2	Zm00001d005573	178919566	178933420	None	18200	2281	197138	No_or_no_constitutive_exon
GGATTATTTTCGATCCATCTAATTCTGTGAACAATATTTGAGGGTTGCAGAC	180012013	180012100	180011963	180012015	1	2	Zm00001d005590	180005802	180013761	None	18200	2281	197138	Yes
GATTTCTATCAGCGTGTTTAGCTATGGCTCACCGGCCGGCGGGCGTACAGGT	181166307	181166453	181166257	181166309	1	2	Zm00001d005627	181165985	181173007	None	18200	2281	197138	Yes
CTACAAGTGTGTCCTTGTTGTCTCTTGATATTTTGATCTGGGATGTACAGGC	181233189	181233390	181233139	181233191	1	2	Zm00001d005629	181232425	181235733	None	18200	2281	197138	No_or_no_constitutive_exon
CAATTGAACTAGGAAAAAACGGTTGAACCACTGGTTTTTGGGAAAAACAGTA	187009013	187009128	187009178	187009126	-1	2	Zm00001d005762	187005828	187013142	None	18200	2281	197138	No_or_no_constitutive_exon
TGGTTGAACTCAGTGCCTTACTGAGATCGCTGTGTTGGGCGGTTGAACAGGT	187010634	187012750	187012800	187012748	-1	2	Zm00001d005762	187005828	187013142	None	18200	2281	197138	No_or_no_constitutive_exon
TTTCTTTGATTCCTTAGAAGAACTGAGCACTTAGGGCCAGGGGAGCTCAGCC	187010634	187012152	187012202	187012150	-1	2	Zm00001d005762	187005828	187013142	None	18200	2281	197138	No_or_no_constitutive_exon
GGAAGAAGGCGCGCCGCGATAGGTTCCTCCCGGCCGCCGAGGAACGGGAGGC	187148115	187150441	187148065	187148117	1	2	Zm00001d005764	187147473	187151967	None	18200	2281	197138	No_or_no_constitutive_exon
GATGTGGCGTGGCGAGGTTACCGCGGGCGCCGCGGAGGTGGAGGGGGAAGGG	188006221	188006273	188006171	188006223	1	2	Zm00001d005779	188005706	188020534	None	18200	2281	197138	No_or_no_constitutive_exon
ACGGATGGTGACCGCCGGTGACGGCAATGCTGCAACGGGCAATAATGCAGGG	190605813	190606902	190605763	190605815	1	2	Zm00001d005843	190605383	190606902	HSF-transcription_factor_2	18200	2281	197138	No_or_no_constitutive_exon
GCCCCCATTACATTCATCAATCTTTCTCACCTGCTTGTTGGGGTGTGAAGCT	190612735	190612850	190612685	190612737	1	2	Zm00001d005844	190611875	190613858	None	18200	2281	197138	No_or_no_constitutive_exon
GTTTAGTGTTGCTTTGACGTGATGAGAAATTCTGCGACGGGATGATGCAGGG	190702337	190702618	190702668	190702616	-1	2	Zm00001d005846	190700414	190703601	None	18200	2281	197138	No_or_no_constitutive_exon
TTTCTGATTTTCTTCGAGCACATGCTGAAATGTCAACTATTGGGCCAAAGGT	191724716	191724891	191724666	191724718	1	2	Zm00001d005882	191723800	191726602	None	18200	2281	197138	No_or_no_constitutive_exon
AATAATGGTTCCTTGTTTTTTTTCTCTTCCTCCTAATGCAACGGGATCAGGA	193501903	193501948	193501853	193501905	1	2	Zm00001d005944	193501631	193503819	None	18200	2281	197138	No_or_no_constitutive_exon
TAGGATATCAAAATAATGTTATGAATCTTATTTTCTGTTTCTGTGGGAAGGA	194488708	194489111	194489161	194489109	-1	2	Zm00001d005975	194488201	194490236	None	18200	2281	197138	No_or_no_constitutive_exon
GTGCTGCTCTCAAGGTGTGATTCTGAATCATCTGCTCTTGGGGCGTGCAGGA	195080045	195080130	195080180	195080128	-1	2	Zm00001d006004	195079114	195083151	None	18200	2281	197138	No_or_no_constitutive_exon
CGCGCCGCCGCTACCGCTGCCTGTCCACGGTGGTGATGGCGGGGCGATAGGA	196690722	196690867	196690672	196690724	1	2	Zm00001d006056	196690493	196696633	None	18200	2281	197138	Yes
TGTGCTTGGTCAGTGGAACAAATCTGATCGTTTACTCTTCTGGGGTGCAGGT	196696406	196696633	196696356	196696408	1	2	Zm00001d006056	196690493	196696633	None	18200	2281	197138	Yes
TTTATTGAAATAAAAAGAATCTTATGAAACTGGTTCTGACAGGGTTACAGAG	196694910	196694959	196694860	196694912	1	2	Zm00001d006056	196690493	196696633	None	18200	2281	197138	No_or_no_constitutive_exon
TGCTTTTTCTTCTTCTTCATGCTGTTCTTGATTGCGGAACAAGGGAACAGTG	196889908	196889968	196890018	196889966	-1	2	Zm00001d006061	196886905	196890424	None	18200	2281	197138	No_or_no_constitutive_exon
AGGCATGATGTACCATAATATCAAGTCATTCGGTAGTGAATGTGGGGCAGAG	197451556	197451810	197451860	197451808	-1	2	Zm00001d006074	197448257	197453051	None	18200	2281	197138	No_or_no_constitutive_exon
GTTGCATAACTACTGCTACACTCATTTTTGTTTGTTTGTTTGTGGGACAGGC	197709201	197709722	197709772	197709720	-1	2	Zm00001d006084	197709201	197717272	None	18200	2281	197138	No_or_no_constitutive_exon
GGCGATCGGCGATAGGGAGGGCGATGAGGACGGGGGTGACGAGAAGGGAGGA	198798999	198799034	198798949	198799001	1	2	Zm00001d006113	198798410	198822169	None	18200	2281	197138	No_or_no_constitutive_exon
ATGAGGAGGCGATCGGCGATAGGGAGGGCGATGAGGACGGGGGTGACGAGAA	198798992	198799034	198798942	198798994	1	2	Zm00001d006113	198798410	198822169	None	18200	2281	197138	No_or_no_constitutive_exon
TTGTGTGTGAGATTTTGAAGGCTTCGGATGTGCAGTCAGCCGGGATCAAGGC	199696330	199697479	199696280	199696332	1	2	Zm00001d006142	199695210	199699168	None	18200	2281	197138	No_or_no_constitutive_exon
TTGTGTGTGAGATTTTGAAGGCTTCGGATGTGCAGTCAGCCGGGATCAAGGC	199727139	199728288	199727089	199727141	1	2	Zm00001d006147	199726019	199729976	None	18200	2281	197138	No_or_no_constitutive_exon
GCCACGGCGGAGATGCCGGCGTCGCCGGCGCCGGCGCAAGCGGGGTCGAGGT	199939934	199940027	199939884	199939936	1	2	Zm00001d006153	199939673	199944750	None	18200	2281	197138	No_or_no_constitutive_exon
GGAAATGTTTTATTGCATTTTCTGATTCTTACCATATTATCTGGGAGCAGGC	200735677	200735781	200735831	200735779	-1	2	Zm00001d006177	200734878	200745262	generative_cell_specific1	18200	2281	197138	No_or_no_constitutive_exon
CACTCCACTGAAGCGGGCCAAAAGAAGGAAAGAAGGCGGGCAAGCGACAGGA	200785611	200785934	200785984	200785932	-1	2	Zm00001d006179	200782470	200786352	None	18200	2281	197138	No_or_no_constitutive_exon
TTCTCACCAAATCTGATTATTGCCATTCGTAAACTGACATGGGTAAGCAGTG	202062513	202062640	202062463	202062515	1	2	Zm00001d006215	202055894	202062873	None	18200	2281	197138	No_or_no_constitutive_exon
TTATTTTTTTGTACTGTGTAAACTGATGTGACTTTTTTGGGGATTGACAGAC	203636440	203636664	203636390	203636442	1	2	Zm00001d006286	203633939	203638997	None	18200	2281	197138	No_or_no_constitutive_exon
TCTTCTGTTCTGTTTGTGAACGCTGATTGGATCGTGTGTCTGTGGGGTAGAT	204244536	204245710	204244486	204244538	1	2	Zm00001d006309	204243912	204249878	UDP-glucose_pyrophosphorylase1	18200	2281	197138	No_or_no_constitutive_exon
GGGGGGGGTCTGGACTTCTGGTTCTATCGTTTAATGCGGGGTGGGGGTAGGT	204593842	204594434	204593792	204593844	1	2	Zm00001d006323	204593374	204611852	None	18200	2281	197138	No_or_no_constitutive_exon
TGTTCCACAGTGGCGGCAATGGCACCGAGAACAAGGAGCCTGCGGGGGAGGA	204612143	204612423	204612473	204612421	-1	2	Zm00001d006324	204611681	204615749	set_domain_gene106	18200	2281	197138	No_or_no_constitutive_exon
GTAAGTGTGTGGCGTAATTTTTTTCTTTCTGATTGTTATTTGGGGTATAGTT	204817808	204817918	204817758	204817810	1	2	Zm00001d006328	204816151	204820265	None	18200	2281	197138	Yes
CTCTAAACCAAACACGTCACAAGTGACTAACAATAAGTTTGATTGGGCAGGT	205077339	205078854	205078904	205078852	-1	2	Zm00001d006343	205076860	205080041	None	18200	2281	197138	No_or_no_constitutive_exon
ATCACTGATTATGACAAATAAGGGACTGAGAAAATTCAATGATAGGGAAGAA	205960928	205960998	205960878	205960930	1	2	Zm00001d006370	205959668	205971341	None	18200	2281	197138	No_or_no_constitutive_exon
ACCTGTTGCTCTTGAGGGCTGGAGATGAAACTAACTGCTGGGAGATGCAGGT	206068313	206068454	206068263	206068315	1	2	Zm00001d006375	206066838	206069070	4343248	18200	2281	197138	No_or_no_constitutive_exon
ACATAAACACTGAATTCACATCTTTTGCTGTTTTATTGTTGTGGGTCAAGAT	206077781	206077856	206077906	206077854	-1	2	Zm00001d006377	206075999	206098072	None	18200	2281	197138	No_or_no_constitutive_exon
TTTGGTTTTGACGCTTTTTTTCCCTCTCTTGTCTGTTTGTGCTGGGTAAGGT	206943161	206943222	206943272	206943220	-1	2	Zm00001d006409	206933854	206943463	None	18200	2281	197138	No_or_no_constitutive_exon
GCGGAGAACTGTAGATTAGCTGATTTTATTTATCCAATTAATGGGCGCAGGT	207298919	207298979	207299029	207298977	-1	2	Zm00001d006417	207291139	207302436	None	18200	2281	197138	Yes
TGCGCCTCCTTTGGCGGCCCCGCGCCGTGGCTGGCATGTTCAGGGCGTAGGG	207631579	207631740	207631790	207631738	-1	2	Zm00001d006425	207630474	207631869	None	18200	2281	197138	No_or_no_constitutive_exon
GGACCCGTCGTGGCGGTTCCCGAGCCGGCGCCTATGGGACGCGAAAGCAGCA	207997846	207998143	207998193	207998141	-1	2	Zm00001d006435	207995751	207998297	None	18200	2281	197138	No_or_no_constitutive_exon
CCGACGCTGCGCTTCCTGGGCGTCCGCTTCAACGACTTCGAGGGGACGAGGG	207996890	207997763	207997813	207997761	-1	2	Zm00001d006435	207995751	207998297	None	18200	2281	197138	No_or_no_constitutive_exon
GAGAGGCAGAGACCTAGAGGCCGCTACCCGGGGAGGAGAGGGAGGGAGAGGG	208249318	208249534	208249584	208249532	-1	2	Zm00001d006440	208245554	208249764	None	18200	2281	197138	No_or_no_constitutive_exon
TGTTTGGTAGGGAGCTGTTGAGTATTGATCGTGGTTATTGAATGGGACAGCT	209324731	209324830	209324681	209324733	1	2	Zm00001d006472	209323327	209330933	None	18200	2281	197138	No_or_no_constitutive_exon
TGTTTTGACTATTGGTATTGAACATTTTTGCACTATGGTTGGGAATATAGGC	209326451	209327472	209326401	209326453	1	2	Zm00001d006472	209323327	209330933	None	18200	2281	197138	No_or_no_constitutive_exon
AGGAGCTCGAGCAGCTAGGCCTCTAGTACAACGTCATCAACGTGGGGAAGAA	209348327	209348870	209348920	209348868	-1	2	Zm00001d006475	209348327	209417348	None	18200	2281	197138	No_or_no_constitutive_exon
GTGCAGTTGCAAACATGTGACTTATTGATTTGTTATCATGGGCATGGCAGAT	209676952	209677027	209677077	209677025	-1	2	Zm00001d006483	209674888	209678812	None	18200	2281	197138	No_or_no_constitutive_exon
CCCACTGGTACTGAACTTTTTGCTCACTGGACGACGACGGGTGATGAAAGGT	209829256	209829375	209829206	209829258	1	2	Zm00001d006494	209827246	209830427	None	18200	2281	197138	No_or_no_constitutive_exon
AATCTTATAAAGTACCACTGTTTCATTTTTCTCTCCTTATGGGAAAACAGCT	209872524	209872848	209872898	209872846	-1	2	Zm00001d006497	209870355	209873965	None	18200	2281	197138	No_or_no_constitutive_exon
CAGATGGAGGCTGGCTGTACCTGTTCCGATCCAACCTATTTGGGATGCAGTA	210727375	210727478	210727528	210727476	-1	2	Zm00001d006545	210726899	210728335	None	18200	2281	197138	No_or_no_constitutive_exon
TAACCATCTAATCTTTATAATCTTACCAGCTGCTGGTGGGGTTGGGACAGTG	211706297	211706446	211706247	211706299	1	2	Zm00001d006589	211705630	211706446	None	18200	2281	197138	No_or_no_constitutive_exon
AAAACAAGGAAATGCAGAGAGAGAGGGGGGGGGGGGGGGGGGAGTGCAAGCG	211856773	211857083	211857133	211857081	-1	2	Zm00001d006602	211852649	211857224	None	18200	2281	197138	No_or_no_constitutive_exon
TTTAACACATCAATGTAACCCTTTCTAATCTGGCATGATTGCATGGGAAGCA	211853992	211854236	211854286	211854234	-1	2	Zm00001d006602	211852649	211857224	None	18200	2281	197138	No_or_no_constitutive_exon
AACACATCAATGTAACCCTTTCTAATCTGGCATGATTGCATGGGAAGCAGGC	211853992	211854233	211854283	211854231	-1	2	Zm00001d006602	211852649	211857224	None	18200	2281	197138	No_or_no_constitutive_exon
AAGGTTTACACAATTTATGTATTCATAGGTTTACCGTCACCATCAGGGAGAA	212386647	212386789	212386597	212386649	1	2	Zm00001d006607	212378282	212389458	None	18200	2281	197138	No_or_no_constitutive_exon
TTCTCACCAAATCTGATTACTGTCATTCGTAAACTGGTGTGGGTAAACAGTG	213280027	213280154	213279977	213280029	1	2	Zm00001d006642	213272861	213280536	None	18200	2281	197138	No_or_no_constitutive_exon
TTGCTTGCCCACTGAGTCCCTGATCCGAGGTGCGTGTGCGGGGACTGCAGGT	213305091	213305319	213305041	213305093	1	2	Zm00001d006644	213304599	213307872	MAP_kinase_kinase_kinase27	18200	2281	197138	Yes
CACGGGGCCAAATGTGCGAGAGTGACACGGTGATGGGTGGCGGGGAGAAGGT	213337001	213341238	213336951	213337003	1	2	Zm00001d006645	213336144	213343661	None	18200	2281	197138	No_or_no_constitutive_exon
TATGAAAGGTACCCTGGTGGCCTCTGGTTTGACCCGCTCGGCTGGGGCAGCG	213811446	213811615	213811396	213811448	1	2	Zm00001d006663	213805343	213811979	light_harvesting_complex_A1	18200	2281	197138	No_or_no_constitutive_exon
TTGTATCGGTGCCCGTGATTGATTCCGGTTTCTTGCTTGCGGGGTCGCAGGA	213907602	213907708	213907758	213907706	-1	2	Zm00001d006670	213904732	213908168	None	18200	2281	197138	No_or_no_constitutive_exon
AATAAGCTAATTCATCTTAGCGTTTACTGTGTATATGATTCTGGGGGTAGAT	214014162	214014395	214014112	214014164	1	2	Zm00001d006673	214011827	214022318	None	18200	2281	197138	No_or_no_constitutive_exon
AAAGGCCTAAGGCATGTGAAAGCTGATGCAAGGACATATAATGGGGCTAGCT	214523576	214523635	214523526	214523578	1	2	Zm00001d006696	214523109	214524368	None	18200	2281	197138	No_or_no_constitutive_exon
TGGCTGGCTGGTATGAAACTGGGCCTGCTGTTGTGGATTGCAGGGGCCAGGG	214785236	214785490	214785186	214785238	1	2	Zm00001d006704	214784264	214791106	None	18200	2281	197138	No_or_no_constitutive_exon
CATTAGCTTGTTCTGGAATTAGCTGTGTAGTGTTGATAATATGGGATTAGGT	214990069	214990200	214990019	214990071	1	2	Zm00001d006710	214987075	214994407	None	18200	2281	197138	No_or_no_constitutive_exon
AACGTTTTTCCCTGGTGTGTGCGCGTGCGTCTGGGTGCGCGGGCATGCAGGC	215049801	215049891	215049751	215049803	1	2	Zm00001d006717	215049467	215062063	None	18200	2281	197138	No_or_no_constitutive_exon
GGAGACGCAGCAGCTCGGCGGGCGCCGGCGGAGAGGCGGCGGGCGCGGAGGT	216100658	216100765	216100815	216100763	-1	2	Zm00001d006758	216069790	216101183	None	18200	2281	197138	No_or_no_constitutive_exon
TTTACACCGTCCTGTTGACTTGGTTCACAGGCAAATTAACAGGGCTAAAGAA	218537901	218538215	218538265	218538213	-1	2	Zm00001d006885	218537810	218543707	None	18200	2281	197138	No_or_no_constitutive_exon
ATCACTTGCATGGCTGAGGCTGACATGTATGTGTGATTGGAGCTGGGCAGAA	219295257	219295405	219295207	219295259	1	2	Zm00001d006913	219293808	219297189	trehalose-6-phosphate_phosphatase3	18200	2281	197138	No_or_no_constitutive_exon
TGCTGTTTTGCGTCTGACTGAGTGAACAGGTGCTGCGCGGCATGGGGCAGGG	219296242	219296314	219296192	219296244	1	2	Zm00001d006913	219293808	219297189	trehalose-6-phosphate_phosphatase3	18200	2281	197138	No_or_no_constitutive_exon
TTAATAGAGTTGTATTGCTCATGTGACCTGCGTGGAGTGACGGCGGGCAGTC	220363459	220363764	220363814	220363762	-1	2	Zm00001d007024	220363459	220365167	None	18200	2281	197138	No_or_no_constitutive_exon
AGACCTTTTGAGCATGAACTGATGCAATTTTTTTTGGGAGGCAAATGTAGGC	220445454	220445505	220445555	220445503	-1	2	Zm00001d007032	220442952	220446764	None	18200	2281	197138	Yes
TTGATCAGTCCAGATGTCTCTGAAGTCTCTATGATAATTTTGGGCAGCAGGA	220574873	220575043	220574823	220574875	1	2	Zm00001d007034	220570258	220602599	None	18200	2281	197138	No_or_no_constitutive_exon
CTGAATTCTTGGTGGGTGTCTAATGCTCCATCTTGTTCTTTGGGTGAAAGGT	220808006	220808096	220807956	220808008	1	2	Zm00001d007046	220805189	220808096	None	18200	2281	197138	No_or_no_constitutive_exon
CGTCCTACCATTAATGTTCGCTAATGATCTTGTTTTTTCTGGGTATACAGTG	221307112	221308565	221308615	221308563	-1	2	Zm00001d007067	221307112	221311112	None	18200	2281	197138	No_or_no_constitutive_exon
CGTGCAGCCAAAGCAACATAACTGATGATGGTTTTCGTGTGGGGCGGAAGAT	221457745	221458015	221458065	221458013	-1	2	Zm00001d007073	221455837	221459336	None	18200	2281	197138	No_or_no_constitutive_exon
TGACATCATCTTTGTTAAGTTCACTTGTGCACTTCCAATATAGGGCACAGTT	221952581	221952752	221952802	221952750	-1	2	Zm00001d007089	221949340	221966837	None	18200	2281	197138	No_or_no_constitutive_exon
ATGAGAAACGCATCCTTACTTGCACACAGAGCCAGAGGGCATACCGAAAGTT	222136247	222136341	222136391	222136339	-1	2	Zm00001d007093	222133463	222143376	None	18200	2281	197138	No_or_no_constitutive_exon
ATTGCAGTGGCTGAGATGATGAATTTTGAGTTCTGTGTGTTTAGGGACAGTA	222136086	222136166	222136216	222136164	-1	2	Zm00001d007093	222133463	222143376	None	18200	2281	197138	No_or_no_constitutive_exon
CGGGGCCTCTTCTGAGTGCTCCGGATCGTGTCGGCGGTGGGGCTGAGCAGGG	222238018	222238352	222237968	222238020	1	2	Zm00001d007096	222237594	222249013	None	18200	2281	197138	No_or_no_constitutive_exon
ATCGTCGATGGGGCGCTTTTTTTTCTCTCTCTCTTGCTCTGCAGGGTTAGCT	222392013	222392132	222391963	222392015	1	2	Zm00001d007106	222391000	222393219	None	18200	2281	197138	No_or_no_constitutive_exon
GCGCCCAATTATGCGAAATGCGACTGATTGAGGTGTTTATATGGGGGCAGGT	222482092	222482410	222482042	222482094	1	2	Zm00001d007111	222481036	222485565	None	18200	2281	197138	No_or_no_constitutive_exon
GTTTTTACTTTTTAGACAGTAACATTTAAATCTGCTATTGGGAATGAAAGGT	222533713	222533888	222533663	222533715	1	2	Zm00001d007116	222533370	222540067	None	18200	2281	197138	No_or_no_constitutive_exon
ATCTTTTCAGTTTAGTTTGGGGCTTGATTATATCTTTGTCTCAGGGGCAGCC	223199570	223199607	223199520	223199572	1	2	Zm00001d007139	223189581	223205906	None	18200	2281	197138	No_or_no_constitutive_exon
TTCTAATAACACATATGGGCTTACTCCAGTCATTTCCTATCGGGAAGCAGGT	223463999	223464140	223463949	223464001	1	2	Zm00001d007158	223462979	223469222	None	18200	2281	197138	No_or_no_constitutive_exon
CCTACTCCTTTGGGTGACAGCCGTGCTTGTGGCTCATGGTAGGGCTCAAGGA	223619281	223620038	223619231	223619283	1	2	Zm00001d007162	223606934	223620038	None	18200	2281	197138	No_or_no_constitutive_exon
TGTTTTGAACTATGACTGATGCCACTTTTTGTGGCTTTGGGGATTGGAAGCG	224489598	224490009	224489548	224489600	1	2	Zm00001d007200	224484113	224490009	None	18200	2281	197138	No_or_no_constitutive_exon
CCCCAAACCCAAATCCAAAGCAAGCACTTCGTCGGCGGGCGGCGGCCGAGGG	224901412	224901905	224901955	224901903	-1	2	Zm00001d007215	224898493	224901979	None	18200	2281	197138	No_or_no_constitutive_exon
TATTGTCATTAACAAAAGGGCAACCTGATGCAACAGATGGTGGGCAACAGGA	225122797	225122883	225122933	225122881	-1	2	Zm00001d007223	225121042	225124649	None	18200	2281	197138	No_or_no_constitutive_exon
CCAATCGGATCTGACTAACATTTCCGTGTTCTTGGGTTGGGGCGGCGCAGAT	226306582	226306681	226306731	226306679	-1	2	Zm00001d007270	226300832	226306935	clathrin_coat_assembly_protein__AP17	18200	2281	197138	No_or_no_constitutive_exon
TCTGTGTGTGATTCACCGATCAGGCCATGGTGAATTTCGGTGTGGGCAAGGT	226813953	226814097	226813903	226813955	1	2	Zm00001d007285	226813482	226814994	None	18200	2281	197138	No_or_no_constitutive_exon
GCTCTCCTGGTTCTTCGTCTTGGGTGGCAACGGAATGGGGGGTGATGCAGGC	230449753	230449880	230449703	230449755	1	2	Zm00001d007387	230449348	230454131	GNAT-transcription_factor_14	18200	2281	197138	No_or_no_constitutive_exon
CAGCTAAAGGTTAGATACTCGTCTCCCCCGACCTAGGGCAGGGGCTGTAGGC	232827876	232828089	232827826	232827878	1	2	Zm00001d007487	232827655	232828330	None	18200	2281	197138	No_or_no_constitutive_exon
CTTGACTTCCAATGCCTGATCGATTCTTTCGTTGTTTTCCGGGGGCGCAGTC	233345764	233345908	233345714	233345766	1	2	Zm00001d007500	233345261	233355446	4350754	18200	2281	197138	No_or_no_constitutive_exon
GGTGGTAACAGAGTTCCTGGTGTGAATCCTAGTTACGGTGGGGATGGCAGAC	233437987	233438078	233437937	233437989	1	2	Zm00001d007505	233437344	233438189	None	18200	2281	197138	No_or_no_constitutive_exon
GCCTGTTATACATACATATCACAACGTGTCTCTGTTTGGGCGGACGGCAGCC	233655491	233655663	233655713	233655661	-1	2	Zm00001d007517	233654879	233658387	None	18200	2281	197138	No_or_no_constitutive_exon
AGTGGAGTTTTATTGCTACATTTATTGAGTAGTCTCTTTTTTGGGGGTAGGG	233725778	233726575	233725728	233725780	1	2	Zm00001d007522	233722013	233727690	None	18200	2281	197138	No_or_no_constitutive_exon
CCGAGCAGCAACGGATCGAAAAGTACGCCGCCATGCTCTGCTGGGAGAAGGT	235870165	235870278	235870328	235870276	-1	2	Zm00001d007592	235868895	235871791	None	18200	2281	197138	No_or_no_constitutive_exon
AAGCCAATATCACGGACCACAACATCAAGTGTATGAGGCAGGGCAAAGAGGC	235881297	235883902	235883952	235883900	-1	2	Zm00001d007595	235879041	235887599	None	18200	2281	197138	No_or_no_constitutive_exon
CGTGCGGCCGCGTGTCCCGTGCTGATTTGGCGTTCCGTGGTGGTGGGCAGGT	236218403	236218498	236218548	236218496	-1	2	Zm00001d007610	236214871	236218997	None	18200	2281	197138	No_or_no_constitutive_exon
TACTATACAAAGTTGATGTGTTGCCTTTTGTAAATGGGTGATATATGAAGAA	236697903	236697999	236697853	236697905	1	2	Zm00001d007637	236697478	236706994	None	18200	2281	197138	No_or_no_constitutive_exon
TTTATTCGATATAACCATTGGATAATGGTGTCCTTTTTGGGAGGTTGCAGTG	238231836	238232177	238232227	238232175	-1	2	Zm00001d007726	238231836	238234924	None	18200	2281	197138	No_or_no_constitutive_exon
ATAGGTGTCTGAGTTTGACGCCGCCGTTCCGCTGTTTTTGGTGGGCGCAGGT	239290477	239290588	239290427	239290479	1	2	Zm00001d007769	239289830	239296367	None	18200	2281	197138	No_or_no_constitutive_exon
ACGCACCTTTAATTAGTCACCTAACAGCTTCAACCTCTGGGCATGAACAGGA	239389882	239390043	239390093	239390041	-1	2	Zm00001d007775	239388884	239393934	membrane_H(+)-ATPase1	18200	2281	197138	No_or_no_constitutive_exon
GATGATGTGTTGTTTACTATCCTCGGGGCTACATGGTGTGGGCTGTGAAGGC	239824567	239824703	239824517	239824569	1	2	Zm00001d007795	239821776	239825988	None	18200	2281	197138	Yes
AAAAGTTAGTTCATAACGTTTTAACGTTTTACCGCTTCCGGGGAGGAAAGCA	240008983	240009054	240009104	240009052	-1	2	Zm00001d007806	239998751	240009892	None	18200	2281	197138	No_or_no_constitutive_exon
TTTGCAATAATCCCATGTAATTTCATTTCATATGACGTTGGGCGATGCAGTG	240008793	240008860	240008910	240008858	-1	2	Zm00001d007806	239998751	240009892	None	18200	2281	197138	No_or_no_constitutive_exon
CGCGGCACTGCATTTTTCGCGGGTGCTGGATTGCTTTCTCGGGGAACCAGGA	240021919	240021997	240022047	240021995	-1	2	Zm00001d007807	240011427	240022438	4342584	18200	2281	197138	No_or_no_constitutive_exon
CAGGTGACGGAGTTCGCGTGCGGCGGCTTCGCGCTCGGGGCAACGTGGAGCC	241573184	241574117	241574167	241574115	-1	2	Zm00001d007878	241573184	241574395	None	18200	2281	197138	No_or_no_constitutive_exon
CCTCGGTTTCCTGGTAAATTCTTCCCACCCTTGTTTTGCTGGGGCGGCAGGT	241668206	241668264	241668156	241668208	1	2	Zm00001d007881	241667529	241671845	None	18200	2281	197138	No_or_no_constitutive_exon
TGCCGAGCGCACGGAAGCGTGCTCCTACACGTGCTGCTAGGGGCAGAAAGGG	241879275	241879530	241879580	241879528	-1	2	Zm00001d007889	241874595	241880785	None	18200	2281	197138	No_or_no_constitutive_exon
ATAGTTTGAAACTGATAAGATCTGTTCTCATTCTTTTGCGGGCAATGTAGGA	242167939	242168028	242167889	242167941	1	2	Zm00001d007904	242152005	242173997	None	18200	2281	197138	No_or_no_constitutive_exon
AAGGTCCTTTCCATCCCTTCTAATCGTATAGTTTTTTTTTGTGGGTGCAGTT	242175590	242176157	242176207	242176155	-1	2	Zm00001d007905	242175590	242196209	None	18200	2281	197138	No_or_no_constitutive_exon
CTTGGCATGTTCTAGGCAGCAGGACTGACTTGCGTCTTTTAGGGCATCAGCA	243172312	243172401	243172262	243172314	1	2	Zm00001d007929	243169817	243173004	None	18200	2281	197138	No_or_no_constitutive_exon
CATATAACCTTTGTCTTTATATTATTCTGATCATGTTGGGAAAATTGCAGAG	243519575	243519640	243519690	243519638	-1	2	Zm00001d007942	243516752	243524450	None	18200	2281	197138	Yes
GTAGTTTTTTTTTCTTCTTCTAAATAATCAAAATGGGACTTGGGATGCAGGC	243861098	243861454	243861048	243861100	1	2	Zm00001d007947	243855185	243861454	None	18200	2281	197138	No_or_no_constitutive_exon
CGCATTTTTCATTAATATAAGGAGAATCTTGTTTTTTTGGGGGGATGCAGGC	243949490	243949554	243949604	243949552	-1	2	Zm00001d007951	243948908	243953867	CK2_protein_kinase_alpha_1	18200	2281	197138	No_or_no_constitutive_exon
TTGTTGTACCATCAAACAAAGTTGGTTGTATTCTTGGGGAAGGTGGGCAGGT	552944	553043	553093	553041	-1	3	Zm00001d039248	552591	554604	None	18200	2281	197138	No_or_no_constitutive_exon
GATTGTGCGTGTGTGTTCCTGCGGGTCATCATGCATGTATGCGGGCGCAGGC	918557	918970	918507	918559	1	3	Zm00001d039274	903520	918970	None	18200	2281	197138	No_or_no_constitutive_exon
TCTTCCTGCGTCTCTGAACTTTTTCTGCTGTGTCTGTTGGCCGGGAGCAGAG	1000186	1000329	1000136	1000188	1	3	Zm00001d039283	999934	1002234	None	18200	2281	197138	No_or_no_constitutive_exon
TTCCTGCGTCTCTGAACTTTTTCTGCTGTGTCTGTTGGCCGGGAGCAGAGGT	1000188	1000329	1000138	1000190	1	3	Zm00001d039283	999934	1002234	None	18200	2281	197138	No_or_no_constitutive_exon
CATGCTTTTCTTGATTTTTTTTTAATCTCTGATGATATGGGGGGTTACAGCT	1015143	1015455	1015505	1015453	-1	3	Zm00001d039285	1014359	1017859	umc32a	18200	2281	197138	No_or_no_constitutive_exon
CTTCCCGAGCCCTCTGACTGACTGACTCGCCCCGTGGGCCGTGGGTGCAGGA	1394803	1394944	1394994	1394942	-1	3	Zm00001d039303	1394244	1395354	None	18200	2281	197138	No_or_no_constitutive_exon
GGTTTCCTCAATCCTCATATATGCAATGCTTTTTTTGGGGATAAAACTAGGT	1405616	1405956	1405566	1405618	1	3	Zm00001d039305	1404116	1408225	None	18200	2281	197138	No_or_no_constitutive_exon
TGACTTTATGTTTGCTAGTTACTTACCCTTTATGTCTGCTCTAGGGAAAGAA	2116514	2116721	2116771	2116719	-1	3	Zm00001d039341	2111718	2119789	ethylene_insensitive_2	18200	2281	197138	No_or_no_constitutive_exon
ACTGAAGGTTTTTGCCATAGTTCCTACTCTGTACTGGGCGAAAGTTGCAGGA	2112985	2115435	2115485	2115433	-1	3	Zm00001d039341	2111718	2119789	ethylene_insensitive_2	18200	2281	197138	No_or_no_constitutive_exon
TGCCAATCCCGAGTTCTGATGTGATGCGTGTCGTGCTCTTTGGGTGACAGGA	2368802	2369155	2369205	2369153	-1	3	Zm00001d039352	2368802	2371476	None	18200	2281	197138	No_or_no_constitutive_exon
TTCTCACCAAATCTGATTACTATCATTCGTAAACTGGTGTGGGTAAACAGTG	2498627	2498754	2498577	2498629	1	3	Zm00001d039358	2495317	2505484	None	18200	2281	197138	No_or_no_constitutive_exon
TTCCTGCGTATCGCTACCGAAGCCTAAAACAGATGCTCTTGTGGGTGCAGAG	3829520	3829616	3829470	3829522	1	3	Zm00001d039417	3828027	3837246	None	18200	2281	197138	No_or_no_constitutive_exon
AGAATTCTTCATGACATCCTATGAGATAATGGTTTTCTTGAATGGGCTAGCT	3858110	3858210	3858260	3858208	-1	3	Zm00001d039421	3856169	3863883	None	18200	2281	197138	No_or_no_constitutive_exon
GCCTAGTCTGACACGCGTGATGTGCTTGGTTGGTTTGTCTGGGCGCGCAGGC	4951410	4951497	4951360	4951412	1	3	Zm00001d039460	4951057	4954231	None	18200	2281	197138	No_or_no_constitutive_exon
TGGTGGTGGCAAGATCAGTGCCTCTGGGGGTGATGGTTTGGCTGGGGGAGGT	6840594	6840657	6840707	6840655	-1	3	Zm00001d039522	6823790	6842767	None	18200	2281	197138	No_or_no_constitutive_exon
TGAAATAGCAGTGGTTGAGATCTCTAAAGTATTATTTATTAATCGGGCAGGC	7455352	7455458	7455508	7455456	-1	3	Zm00001d039534	7451812	7457371	None	18200	2281	197138	No_or_no_constitutive_exon
CATTCTCAACATTGCCGTGGAATCTTCCCAGATCTGCTTGTAGGGAACAGGC	7504404	7504646	7504696	7504644	-1	3	Zm00001d039537	7487244	7530464	None	18200	2281	197138	No_or_no_constitutive_exon
TGCTGAAGTTCTACCAAAACACATTTACTGGTTTTTTTATTGGGAAAAAGAG	7807707	7807786	7807836	7807784	-1	3	Zm00001d039546	7807269	7812273	None	18200	2281	197138	No_or_no_constitutive_exon
TCTTTATTTTGGACAAACCCAGCCAGAAGTATCTATATTTTGGGATGTAGGT	8528464	8528766	8528414	8528466	1	3	Zm00001d039589	8521897	8533430	gigantea2	18200	2281	197138	No_or_no_constitutive_exon
GAGAAAGCAATGGGAGGGCATCTTGGTAGCATAATGTCTTCGATGGGCAGGT	9058010	9058116	9058166	9058114	-1	3	Zm00001d039612	9050685	9081730	FAR1-like-transcription_factor_4	18200	2281	197138	No_or_no_constitutive_exon
ACTGCAATTCGCTCGGAATCTTCCCTGAATGCTTCTCTGTGGGGTCGCAGGT	9229215	9229307	9229165	9229217	1	3	Zm00001d039620	9228970	9231614	None	18200	2281	197138	No_or_no_constitutive_exon
GTTGTCTATTACACATTTGTAACGAATTTTGGTTATTGGGGGAACTGCAGAT	9345333	9346195	9346245	9346193	-1	3	Zm00001d039623	9345333	9348991	None	18200	2281	197138	No_or_no_constitutive_exon
GGTGGAGTGGAGTTTGATGTGCCTCCTCCTCATTTGTTTTGGTGGGGCAGGG	9367446	9367652	9367396	9367448	1	3	Zm00001d039624	9366939	9370004	Aux/IAA-transcription_factor_8	18200	2281	197138	No_or_no_constitutive_exon
AAGGGCTCGCCCATGAAATCGTGACGAGATCTCGAGTCTGGGACGTGCAGGT	9427993	9428107	9428157	9428105	-1	3	Zm00001d039626	9425806	9428729	None	18200	2281	197138	Yes
TGTCTTCACTTCATGTATCTTTGTTTAGAGACCTTGCCTTGTTGGGGCAGGG	9469067	9469380	9469017	9469069	1	3	Zm00001d039628	9468904	9474712	None	18200	2281	197138	No_or_no_constitutive_exon
CACAAACTTGAACAAAGCCTATGTCCTTACACTCTCATATCTGGGAATAGGC	9574988	9575122	9574938	9574990	1	3	Zm00001d039631	9567325	9577428	glossy13	18200	2281	197138	No_or_no_constitutive_exon
GCGTCAAGGTGCCCGCCATGTTCTTACCCAAGGAGGCGGAGGGCGTGCAGGT	10159715	10159904	10159665	10159717	1	3	Zm00001d039644	10158506	10159904	None	18200	2281	197138	No_or_no_constitutive_exon
AGGGCCGCTGGTCGGCTGCTGAATCGTCGCCGTTGTTGCTGGGACTGCAGCG	10752827	10752917	10752777	10752829	1	3	Zm00001d039653	10752206	10756034	multidrug_resistance_associated_protein7	18200	2281	197138	No_or_no_constitutive_exon
GTCGGAATGCGTGCTGCGTGAAGAGAGGCGAGACGGGCTGCGGGGAGGAGGC	10945443	10945542	10945393	10945445	1	3	Zm00001d039660	10945250	10952016	cellulose_synthase3	18200	2281	197138	No_or_no_constitutive_exon
CATGTCGTTCACGGATGCTGACTGACTGTCATTTGGGGAAAAAAATGCAGGA	11444600	11444682	11444732	11444680	-1	3	Zm00001d039668	11443868	11446022	None	18200	2281	197138	No_or_no_constitutive_exon
TTGAGCTGATTAATCCCGTGGTGGGTGGGCTGTGTGACAGGGTACACGAGCA	11568579	11568830	11568529	11568581	1	3	Zm00001d039673	11568306	11574682	None	18200	2281	197138	No_or_no_constitutive_exon
ACAAGATTTTGCTTGCTGCTTTGCATGGCGGATCGGACGGACGGGCGCAGCA	11810616	11810781	11810566	11810618	1	3	Zm00001d039682	11808670	11813842	None	18200	2281	197138	No_or_no_constitutive_exon
TTCTCACCAAATCTGATTACTGCCATTCGTAAACTGACATGGGTAAGCAGTG	11902851	11902978	11903028	11902976	-1	3	Zm00001d039688	11899891	11910192	None	18200	2281	197138	Yes
TTCGTCGCCCCGTGTCGCGTCGCGCCGGTGGCCGAGCCTGGGGACGCTAGCT	13178130	13178292	13178342	13178290	-1	3	Zm00001d039732	13174524	13178562	None	18200	2281	197138	No_or_no_constitutive_exon
TGTGGCATTTATGTTAGCTCCATTTGTTTTTGTGTATGCATGGGAAGCAGAT	13656220	13656657	13656170	13656222	1	3	Zm00001d039746	13655403	13661672	None	18200	2281	197138	No_or_no_constitutive_exon
TCATGTGGACGCCCTTTTATGTAATTTGGACTTTTTGATGGGGTGTGCAGCG	13687679	13688075	13688125	13688073	-1	3	Zm00001d039747	13687679	13693484	None	18200	2281	197138	No_or_no_constitutive_exon
CAGCTGGGCTGATGAGATGTGAAATATATGTGGTGGTTTCGGTGTGGGAGGA	14601400	14601798	14601350	14601402	1	3	Zm00001d039784	14600792	14605179	None	18200	2281	197138	No_or_no_constitutive_exon
ACTTGATCTGAGGAACATTTGTATTATGTTTCTTATTATGGGATTGACAGAG	14737399	14737609	14737349	14737401	1	3	Zm00001d039787	14736641	14747309	None	18200	2281	197138	No_or_no_constitutive_exon
TGGGCACCATGGAGTTCCACAAATGTGACACCTAACACATGGGGTGGCAGTG	15591880	15592568	15591830	15591882	1	3	Zm00001d039815	15591785	15594122	None	18200	2281	197138	No_or_no_constitutive_exon
TGGTATTCCTCTCGCGTTCTCTGTGAAGCTAACAAGGTGGGCGGCGATAGGC	17701944	17702124	17702174	17702122	-1	3	Zm00001d039887	17697649	17702661	None	18200	2281	197138	No_or_no_constitutive_exon
GTTTCGTCCTCCGTGCTGATAGGCTGCCCTGTTTCTGTGCGGGGGTCCAGAT	20814961	20815156	20815206	20815154	-1	3	Zm00001d039963	20813901	20816454	None	18200	2281	197138	No_or_no_constitutive_exon
GGCGCCGCGCGCGGGCTGGCCTACATCCACCACTCTGGGCGGCGGGGCAGCG	21008383	21008960	21009010	21008958	-1	3	Zm00001d039967	21008383	21010566	None	18200	2281	197138	No_or_no_constitutive_exon
ATTAGGGTTTGTCAGTATTTCTCACACACGTTGCAATTATGTGGGTACAGTT	22671931	22672406	22672456	22672404	-1	3	Zm00001d040006	22671931	22673242	9269702	18200	2281	197138	No_or_no_constitutive_exon
CCCCGCCGCTACCGCTGCCTCGACACGCACCGCGGCGACCCGGGGCCAAGGT	23369663	23370206	23370256	23370204	-1	3	Zm00001d040026	23369522	23371202	None	18200	2281	197138	No_or_no_constitutive_exon
CCTTATCCCAGCTCATCTCAATCTTATTCTTTCCTTTCCTACGGGTGCAGAC	24874025	24874114	24874164	24874112	-1	3	Zm00001d040051	24858773	24877660	None	18200	2281	197138	No_or_no_constitutive_exon
CCTGAAATACTTTGTAAACTCAAAATCTGCATTTTGCTTGGGTGCAACAGAT	27138593	27138821	27138871	27138819	-1	3	Zm00001d040090	27133418	27141104	outer_cell_layer1	18200	2281	197138	No_or_no_constitutive_exon
TTCTGAATACTTTGTAAACTCAAAATCTGCATTTTGCTTGGGTGCAACAGAT	27158114	27158541	27158591	27158539	-1	3	Zm00001d040091	27158114	27160809	None	18200	2281	197138	No_or_no_constitutive_exon
GTTTATTTATTTCCTTTTCATTCGGCTTTATTTGATGCATGCATGGGTAGCT	27851380	27851593	27851330	27851382	1	3	Zm00001d040108	27850930	27852740	4326119	18200	2281	197138	No_or_no_constitutive_exon
TGGGGCTGTCTGAACTCTGAATGTCTGAAACGTGATCGTTGGGTGGGCAGTG	28538725	28539004	28538675	28538727	1	3	Zm00001d040125	28534286	28540068	phosphate_transporter1	18200	2281	197138	No_or_no_constitutive_exon
CTTTCTAGACATTTATGCAGTTCTTCACTTGTTCTCCTTGGGGATGGCAGAG	32394855	32394863	32394913	32394861	-1	3	Zm00001d040216	32393164	32395998	None	18200	2281	197138	No_or_no_constitutive_exon
AAGCTTGGGCAATGCAAGGTCATTGAAGAGATTATGATTGGGGAGGACAGGC	34262438	34262501	34262388	34262440	1	3	Zm00001d040257	34256904	34263420	None	18200	2281	197138	No_or_no_constitutive_exon
CGAAAAGAAGAGACGGGGGAGGGTGGGAGAACGGATACCGAAAGGGGTAGGA	34652851	34652988	34652801	34652853	1	3	Zm00001d040263	34652667	34657191	None	18200	2281	197138	No_or_no_constitutive_exon
CCATTGCCTATGATGGCGTCGTACAATGCTGATTTTGTCGAGGGCATTAGGT	39318848	39318938	39318798	39318850	1	3	Zm00001d040348	39314835	39322904	None	18200	2281	197138	No_or_no_constitutive_exon
CTCAAATACTCCTCAATAGCCATCGAGGAGAAGGGAGATAGAAACGGGAGGG	41115189	41115814	41115139	41115191	1	3	Zm00001d040390	41114999	41122806	None	18200	2281	197138	No_or_no_constitutive_exon
CCTTCACTGGCCGATGTTTGCATGTTCCTCAATCCGCCGTCGATGGGCAGGC	41248475	41249046	41249096	41249044	-1	3	Zm00001d040396	41248475	41249543	None	18200	2281	197138	No_or_no_constitutive_exon
TACTATACAAAGTTGATGTGTTGCCTTTTGTAAATGGGTGATATATGAAGAA	42223870	42223966	42223820	42223872	1	3	Zm00001d040413	42223445	42229577	None	18200	2281	197138	No_or_no_constitutive_exon
TATTATGCCTACTAACTTTGATTTTTTGGGGAAAAATATCGGGTGTACAGAG	43326153	43326343	43326393	43326341	-1	3	Zm00001d040435	43323739	43326702	None	18200	2281	197138	No_or_no_constitutive_exon
GTTGTCTTCTGTTGATGTGGTTCTTGATTCAACATTTCTCGGGGTTGCAGAT	43828429	43828543	43828593	43828541	-1	3	Zm00001d040449	43825328	43828852	None	18200	2281	197138	No_or_no_constitutive_exon
CACTAAACAAACGAACTCGTATTGGCCGGGCCGGGCCGGGCAAACGGCAGCC	44985545	44986404	44986454	44986402	-1	3	Zm00001d040466	44985545	44989066	None	18200	2281	197138	No_or_no_constitutive_exon
TTCACTCAACTTAGAACAGTTTGTGAGAAATACATCTTGTGTGGGTACAGGT	46772790	46772982	46773032	46772980	-1	3	Zm00001d040496	46772790	46773294	None	18200	2281	197138	No_or_no_constitutive_exon
GTCTGTTATGTTGTGTTAATCATGCCTTAGCAAACTTATGTGGGTAACAGCA	47881651	47881884	47881934	47881882	-1	3	Zm00001d040520	47881651	47882503	None	18200	2281	197138	No_or_no_constitutive_exon
ATTCTTAAATCTTTGTGCGCTTTGATTGTTCCATTGCCAATGGGGCTGAGCG	48725645	48725751	48725595	48725647	1	3	Zm00001d040539	48724572	48727639	None	18200	2281	197138	No_or_no_constitutive_exon
TACATTTATTAACATGACACTTTCAACACCAACGTACGGGTGATGGGCAGGA	48776718	48776921	48776668	48776720	1	3	Zm00001d040541	48775677	48777774	Aux/IAA-transcription_factor_9	18200	2281	197138	No_or_no_constitutive_exon
CCACAGGTACAGACATAGTCATTCTAAATGTGTGCTTGTATGGGTGGCAGCT	50766546	50766762	50766496	50766548	1	3	Zm00001d040571	50763984	50771779	SBP-transcription_factor_24	18200	2281	197138	No_or_no_constitutive_exon
CAAACAAAGAGCAGCAAAAGAAGAACAAGTGGGGCGACAGGGACAGGGAGGA	50764432	50764968	50764382	50764434	1	3	Zm00001d040571	50763984	50771779	SBP-transcription_factor_24	18200	2281	197138	No_or_no_constitutive_exon
CCTTATACAAAGTTGACATGTATTATTTTGTATATGGGTGATATACAAAGAA	51587508	51587595	51587645	51587593	-1	3	Zm00001d040584	51573435	51598500	None	18200	2281	197138	No_or_no_constitutive_exon
TGCTGCTTCTTTTTCGTGACTGGAGTCGGATCCTTCCTTCCGGGGTACAGCC	52321592	52321744	52321542	52321594	1	3	Zm00001d040596	52321294	52324902	None	18200	2281	197138	No_or_no_constitutive_exon
AGATTGGTGTATTTACTATCCATAGATCTTTGTTTCTTGGGATGTAACAGGG	52760729	52760858	52760908	52760856	-1	3	Zm00001d040603	52758776	52777667	None	18200	2281	197138	No_or_no_constitutive_exon
ACAAGTAGTATAACCCTGTTTCTCTCGACCTCGACATGCAGGGTTGGCAGCC	53997049	53997108	53997158	53997106	-1	3	Zm00001d040613	53996518	53997786	None	18200	2281	197138	No_or_no_constitutive_exon
CACTTTTTTTTTTTTGGCCACTGATGTCTGTATGTTGTTGGGTGGTGCAGGA	54002069	54002415	54002465	54002413	-1	3	Zm00001d040614	54002069	54005318	None	18200	2281	197138	No_or_no_constitutive_exon
GCAAAATTAAGTTGTGCTTGCGTGATGATTGTGTTTGTTGTGGGATGCAGCT	56245827	56246825	56245777	56245829	1	3	Zm00001d040650	56240763	56246825	None	18200	2281	197138	No_or_no_constitutive_exon
CCTTCGGTCGCGGAAACGCCATGGATGGATGGATTGGGACGGGCTAGCAGGA	57052410	57052504	57052360	57052412	1	3	Zm00001d040666	57051882	57058654	None	18200	2281	197138	Yes
ACACAGTCGTTGTCGATTAATTGGGCTAGTCGGTGATTGTGGGCGTGCAGTG	58040466	58040544	58040416	58040468	1	3	Zm00001d040684	58038459	58041414	None	18200	2281	197138	No_or_no_constitutive_exon
CCTGTTAAATTAATTATCGATGTGTGCTGGGGGCGGGGGCGGGCATGCAGGA	60568829	60568984	60568779	60568831	1	3	Zm00001d040730	60566358	60577844	None	18200	2281	197138	No_or_no_constitutive_exon
AACCTTTCTGAAACATAATACTGTACCTCTGATCTGCAGTGGGGATGCAGAT	61280503	61280598	61280453	61280505	1	3	Zm00001d040741	61277844	61281064	None	18200	2281	197138	No_or_no_constitutive_exon
GTTGTGGGTGATGGTGCCCTCACCGTGCGGTTTTGCTGCCTGGGATGCAGGG	66443196	66443275	66443146	66443198	1	3	Zm00001d000545	66442875	66445660	None	18200	2281	197138	No_or_no_constitutive_exon
GTTGCACCCCCAAAGCCATCGAACTTCTTTGTTGAATTTGGGATGGACAGTG	71770326	71770369	71770419	71770367	-1	3	Zm00001d040852	71768196	71771402	None	18200	2281	197138	No_or_no_constitutive_exon
GCCTTAAGCATTGGCTTGGTTACTGATTGCTATTATCCTCGGGGTGGCAGCG	81721751	81721890	81721940	81721888	-1	3	Zm00001d040947	81710563	81722446	None	18200	2281	197138	No_or_no_constitutive_exon
TGTGAGGTAAGAAGAGGAAACTGAACGATGGGCACATTGTGGGTGATCAGGT	85316083	85316177	85316033	85316085	1	3	Zm00001d040966	85314326	85317254	None	18200	2281	197138	No_or_no_constitutive_exon
GCGGGTTCCCTCAAATTTTTTGGTCTCTCTTCTCCCCATGGGACCAACAGTG	88101361	88101486	88101311	88101363	1	3	Zm00001d040982	88101132	88101809	None	18200	2281	197138	No_or_no_constitutive_exon
CGCTGGACTTCGACTCCGACCCCTGGCCGAGCGTGTCGGGGGACGCCAAGGA	89083486	89083550	89083600	89083548	-1	3	Zm00001d040996	89082043	89084928	None	18200	2281	197138	No_or_no_constitutive_exon
CCCGGAAGAAAGCGGCGCACATCAAGCGCATCTCCAGCGCGGGGCTGCAGGT	89083857	89084368	89084418	89084366	-1	3	Zm00001d040996	89082043	89084928	None	18200	2281	197138	No_or_no_constitutive_exon
TGGTCTCACCCTATTACATCATTAACCATTTCACACTTTCGGGAAATCAGGT	92321293	92321599	92321649	92321597	-1	3	Zm00001d041036	92302527	92325633	None	18200	2281	197138	No_or_no_constitutive_exon
ATCCGTGCTGTTTGATCATGCCACATTGACCTGCTGTTGTTGATGGGCAGCA	93411370	93411728	93411778	93411726	-1	3	Zm00001d041055	93411370	93412687	None	18200	2281	197138	No_or_no_constitutive_exon
TAGGTTTGTCTGTGACGAGGTTTATGTGCTTCTTTTGCCTGGGCGTGCAGGT	93522772	93522909	93522959	93522907	-1	3	Zm00001d041056	93516866	93523481	ARF-transcription_factor_8	18200	2281	197138	No_or_no_constitutive_exon
GATCGCGACGAATTCCGGACGGCAGGGAGGTGGTCGGGGGAACTGGGAAGTG	93523002	93523065	93523115	93523063	-1	3	Zm00001d041056	93516866	93523481	ARF-transcription_factor_8	18200	2281	197138	No_or_no_constitutive_exon
CAAATGAAATCTTTTACTTGTCAACAAATTTGTGTTTGGTTGCGGGACAGCT	96430657	96430729	96430607	96430659	1	3	Zm00001d041087	96428157	96432932	None	18200	2281	197138	No_or_no_constitutive_exon
CAGATGAAATCTTTTACTTGTCAACAAATTTGTGTTTGGTTGCGGGACAGCT	96432845	96432932	96432795	96432847	1	3	Zm00001d041087	96428157	96432932	None	18200	2281	197138	No_or_no_constitutive_exon
AATACCCCCACCCCCTGCGACATTAACTGAAAAATGGGATATTAGAGCAGGT	109539894	109539951	109539844	109539896	1	3	Zm00001d041269	109536114	109540830	None	18200	2281	197138	No_or_no_constitutive_exon
TGATTCTCACCGCATCTCATCTCACGAGTCTGAAATTTAACTGGGAGCAGGG	109540294	109540372	109540244	109540296	1	3	Zm00001d041269	109536114	109540830	None	18200	2281	197138	No_or_no_constitutive_exon
CCGGCAGGCGCAGGCACGGCCTCGTGACGACATAGCGATGGGTGACACAGGT	110170740	110170968	110171018	110170966	-1	3	Zm00001d041280	110162430	110171208	None	18200	2281	197138	No_or_no_constitutive_exon
ATTCCTTTTTAATGTTACAGTTTACTCCCTTGAGAGGGGGGAGATCTGAGAT	110651087	110651199	110651037	110651089	1	3	Zm00001d041290	110647124	110652889	methyl_binding_domain105	18200	2281	197138	No_or_no_constitutive_exon
CTCGTCTGATCCGATGCTTGCTTGCTACGGATTTGGTGCGGCGGGTGCAGGT	112556583	112556816	112556866	112556814	-1	3	Zm00001d041334	112555100	112557464	None	18200	2281	197138	No_or_no_constitutive_exon
CATGTGATGTTCATTTGTCAGTGATACTGACAGTCGTCTTGGGACCGCAGGC	121299663	121299869	121299613	121299665	1	3	Zm00001d041455	121298177	121301899	None	18200	2281	197138	Yes
GGGAGCACCGGAACTGCATCAGCGCTCTGAACAGGAACTGGGCGGAAAAGGT	123244864	123245896	123245946	123245894	-1	3	Zm00001d041484	123242702	123249152	None	18200	2281	197138	No_or_no_constitutive_exon
CACGACGGCGGCGGTAACTGTGACGATGCGGAGCGGCTCCATGGGGCCAGGG	125125219	125125440	125125169	125125221	1	3	Zm00001d041514	125122807	125126410	None	18200	2281	197138	No_or_no_constitutive_exon
GCCAGCCTTATCGTGGAGGTGGGTGACGTGGTGGGTACAATGATGGGCAGGC	126003849	126004014	126004064	126004012	-1	3	Zm00001d041529	126000148	126004313	None	18200	2281	197138	No_or_no_constitutive_exon
GTCCTGCAATCTTCTTTGTTTGACAGAATTTTTTTACTGGAATTGGGCAGTT	127281658	127281819	127281869	127281817	-1	3	Zm00001d041564	127280923	127282074	None	18200	2281	197138	No_or_no_constitutive_exon
TCTCTGTGGCCATCTGGATGTGTAAGCTCACCAGTCTGTGATGGGCACAGGG	128630820	128630986	128630770	128630822	1	3	Zm00001d041590	128629006	128633579	rotten_ear2	18200	2281	197138	Yes
CGGACGCAAGGTGTGATTTTGGCTGCAAAATGTTGTTTTCGGGTGCGCAGCA	129567946	129568176	129567896	129567948	1	3	Zm00001d041606	129567272	129572209	minichromosome_maintenance2	18200	2281	197138	No_or_no_constitutive_exon
TTGCGAAAATAATTAAGATTATTAAGATGCATGATCGTGGGTGGGTGCAGGT	130790657	130791080	130790607	130790659	1	3	Zm00001d041638	130790090	130791080	None	18200	2281	197138	Yes
GTGTGATTTAATTTCTCCTGCAACACGTTTGTTTGTATTGTTGGGAGTAGAC	131595793	131595855	131595905	131595853	-1	3	Zm00001d000612	131595793	131597472	None	18200	2281	197138	No_or_no_constitutive_exon
TTTTTCCTTCTCTTGTGTATCTGAGAAAAAAACTTACTTGGGACTAAAAGGT	133739173	133739264	133739123	133739175	1	3	Zm00001d041693	133710123	133753311	None	18200	2281	197138	No_or_no_constitutive_exon
TTTGTCGTGCTCTTACTAGTGTTTGGCTGGGAGGGATGAGATGGGAACAGAC	134445468	134445530	134445418	134445470	1	3	Zm00001d041710	134444987	134458133	None	18200	2281	197138	No_or_no_constitutive_exon
TGTGTTATGGCTTACTGATGGCCCAATAGGTATAGTTACAGGGCATATAGTT	136776655	136776802	136776605	136776657	1	3	Zm00001d041768	136774211	136776802	None	18200	2281	197138	No_or_no_constitutive_exon
AAGTGAACTGACTGACGATGACCCTCGGCGATATATGCTTGTCGGGGCAGTT	138831575	138832065	138832115	138832063	-1	3	Zm00001d041804	138831575	138832497	TRM1	18200	2281	197138	No_or_no_constitutive_exon
CCTCTGTGTATGTGTGTGGCTCGCAGGCATGGGGGCGGCGTACGGGACAGCC	142231526	142231788	142231476	142231528	1	3	Zm00001d041882	142230895	142233815	ATPase1	18200	2281	197138	No_or_no_constitutive_exon
TAAAATCTGATTGATGTAAAGACTCTTCGTGAGAGCTGACACATGGGCAGTT	144158939	144159049	144159099	144159047	-1	3	Zm00001d041932	144149548	144159704	None	18200	2281	197138	No_or_no_constitutive_exon
TACTTTGAACCTAATTTCACTGACCATTCGATTGTTTTGGGTGAAATTAGGT	145604680	145604743	145604793	145604741	-1	3	Zm00001d041957	145604149	145607293	None	18200	2281	197138	No_or_no_constitutive_exon
CGAAGAAGTTTGAGTATGAGACACCTGGTTTTTGTTGTCGTGGTGGGAAGGT	146349365	146350116	146349315	146349367	1	3	Zm00001d041976	146344281	146357138	None	18200	2281	197138	No_or_no_constitutive_exon
TGTTGATTCACTTGATTGGTTATATAGTTTCTGAGAGTTGGGAACCGCAGGG	146582100	146582145	146582195	146582143	-1	3	Zm00001d041983	146581478	146589157	None	18200	2281	197138	No_or_no_constitutive_exon
AGAAAAACAGAAAAAACAAAAACAAAACAGGGGTGGGGGGAGAAAGAGAGGG	146582100	146583237	146583287	146583235	-1	3	Zm00001d041983	146581478	146589157	None	18200	2281	197138	No_or_no_constitutive_exon
ATTCACTTGATTGGTTATATAGTTTCTGAGAGTTGGGAACCGCAGGGTAGGG	146582100	146582140	146582190	146582138	-1	3	Zm00001d041983	146581478	146589157	None	18200	2281	197138	No_or_no_constitutive_exon
GCCTTAAGCATTGGCTTGGTTACTGATTGCTATTATCCTCGGGGTGGCAGCG	146665436	146665575	146665625	146665573	-1	3	Zm00001d041986	146664693	146666130	None	18200	2281	197138	No_or_no_constitutive_exon
TCTTTTTCTCTCCCCTTTGATGGAAATCTTGCGATACGGAAGGGAGGGAGGA	146900396	146900624	146900674	146900622	-1	3	Zm00001d041997	146900290	146904039	None	18200	2281	197138	No_or_no_constitutive_exon
GTGAGATCTCATCTTTGCTTGCTCAAATTGCCGTTTCTGGGATGATGCAGGG	149547821	149547892	149547942	149547890	-1	3	Zm00001d042066	149521451	149548954	cytokinin_response_regulator5	18200	2281	197138	No_or_no_constitutive_exon
GGTACAGTCAGAACCATTACTGAAAATCACTGCGTGGCAATGATGGGCAGGT	150286858	150286897	150286808	150286860	1	3	Zm00001d042087	150284592	150286897	None	18200	2281	197138	No_or_no_constitutive_exon
AGTTACTACAGAGTACAGACTTTAGCTGCTTTGGCTTACTGGGATGAAAGGT	151581811	151581990	151581761	151581813	1	3	Zm00001d042120	151579256	151583452	None	18200	2281	197138	No_or_no_constitutive_exon
TTTCATTTTACTCTCCTGATTAGATATAGACCTGACTTATGTGCAGGGAGCT	153901454	153901778	153901828	153901776	-1	3	Zm00001d042152	153901322	153906929	None	18200	2281	197138	No_or_no_constitutive_exon
TTGCTTGTCAACTTAACATTACTTCTGTTTGTGGACTTCGGGTATTGAAGCT	153989613	153990674	153989563	153989615	1	3	Zm00001d042154	153985629	153990675	None	18200	2281	197138	No_or_no_constitutive_exon
GTGTGCACACTTGCATTTAATTGCATGCCTAACTATGTTGATGTGGGCAGGA	157675642	157675668	157675718	157675666	-1	3	Zm00001d042259	157665993	157677732	None	18200	2281	197138	No_or_no_constitutive_exon
TCTCTAGAATTCCTCCTGCACGAGTTTAATCTGTATGGGAATGGGACTAGAT	158428701	158428742	158428651	158428703	1	3	Zm00001d042270	158427199	158430472	None	18200	2281	197138	No_or_no_constitutive_exon
GACGAGCACGCGCGACCGAATTGGATCCAACCCTGCAGGGGGATCCGGAGCC	159142012	159142311	159142361	159142309	-1	3	Zm00001d042288	159141394	159142793	NAC-transcription_factor_90	18200	2281	197138	No_or_no_constitutive_exon
GCACTGACTTTATTTTGGTTATTCCTTACTATGACGCTCAATGGGAGCAGTT	160477233	160477332	160477183	160477235	1	3	Zm00001d042312	160473897	160480245	histidine_kinase2	18200	2281	197138	No_or_no_constitutive_exon
TTTCATCAAGGAGGAGGCCGAGGGAATACTCTTGCGGCTTGGGGATGCAGTG	161555574	161556350	161556400	161556348	-1	3	Zm00001d042331	161555574	161557554	None	18200	2281	197138	No_or_no_constitutive_exon
TCGTCATGTTTGCCAAGATTCTGATGAGCTGAGAACATTTGGGTGGACAGCT	161696230	161696570	161696620	161696568	-1	3	Zm00001d042335	161682435	161698180	None	18200	2281	197138	No_or_no_constitutive_exon
TTCATTTCATGTTCAGATAATATGCTGGGTTTTGGGGGAATATGGAACAGCA	163510648	163510731	163510598	163510650	1	3	Zm00001d042370	163507251	163516299	None	18200	2281	197138	No_or_no_constitutive_exon
ATCGATCGTCTCATTTTTCTTGATCAACTCGGTCTACTGTGTGTGGGCAGTG	163554849	163555702	163554799	163554851	1	3	Zm00001d042371	163554470	163555702	None	18200	2281	197138	No_or_no_constitutive_exon
CACTCACGCGTATATGGTTCTGATGGACGAACATGTGTGTGGGATTGCAGGG	164463068	164463161	164463018	164463070	1	3	Zm00001d042396	164461220	164466141	viviparous1	18200	2281	197138	No_or_no_constitutive_exon
TGAGATGAGATCTAACCATTCTGTAGTCTTTGCTCGTTCTGCGTGGGTAGGT	167149138	167149458	167149508	167149456	-1	3	Zm00001d042435	167145297	167150510	None	18200	2281	197138	No_or_no_constitutive_exon
AGCTCACTTGTACTTGGGTTGCTGTTTTCTGTCATATCTTGACAGGGCAGCA	167146880	167146993	167147043	167146991	-1	3	Zm00001d042435	167145297	167150510	None	18200	2281	197138	No_or_no_constitutive_exon
GGGCTATCTGCCCAATGACCGCGCGCTGTGGCCTGTGGCTGTGGGAGCAGAG	167656764	167656830	167656714	167656766	1	3	Zm00001d042444	167655967	167659163	None	18200	2281	197138	No_or_no_constitutive_exon
CTGTAACTGTCATTTGATTTTGTATTTCGGGATTGCGATCTGGGGTGCAGAA	168086653	168086735	168086785	168086733	-1	3	Zm00001d042447	168081518	168087932	JUMONJI-transcription_factor_18	18200	2281	197138	No_or_no_constitutive_exon
AAAGTAGTATTTTAATCTTCTACCCTTACATCAAACAGGGCAGACTGAAGGT	168636424	168636572	168636374	168636426	1	3	Zm00001d042468	168625124	168637170	None	18200	2281	197138	No_or_no_constitutive_exon
ATTGAAGTGCTGATGACGATTTGTTGTTTTTGGTTTTGTTGGGTGCAAAGAA	169639250	169639370	169639200	169639252	1	3	Zm00001d042498	169638107	169641981	None	18200	2281	197138	No_or_no_constitutive_exon
GTCCTGTCCTCTGATCTGACAGACTCTGGTGGCGATGGGTGAGATAACAGAA	169713543	169714444	169714494	169714442	-1	3	Zm00001d042504	169713521	169717584	None	18200	2281	197138	No_or_no_constitutive_exon
TGCAAGTTGAGTCTTCTGCTTTCTGGGACGCTGATGCATCGGGACAACAGCA	170029730	170029965	170029680	170029732	1	3	Zm00001d042505	170024609	170033966	None	18200	2281	197138	No_or_no_constitutive_exon
CCGTCACTTCTGCCGGCGCAGGGGCCACATGCGGGCGGCCGGGCAAGCAGGC	170372886	170373037	170372836	170372888	1	3	Zm00001d042519	170370857	170388068	None	18200	2281	197138	No_or_no_constitutive_exon
AACGCCAGTGAGATATGGGGGTAACAATGGTGGTACGGCAAATGGGACAGGG	171556911	171556997	171557047	171556995	-1	3	Zm00001d042551	171554724	171558131	None	18200	2281	197138	Yes
CTTCTAGTTTCTGATCGTTTTTGTGTTTGAAATTATGGGCATATAAACAGGA	172744227	172744765	172744815	172744763	-1	3	Zm00001d042585	172744226	172749340	None	18200	2281	197138	No_or_no_constitutive_exon
CCTTAGCTGGATCTTTTTAGCTAAACTGTTGTGTTGTCTTACATGGGCAGGC	173172539	173172592	173172489	173172541	1	3	Zm00001d042601	173171511	173174650	None	18200	2281	197138	No_or_no_constitutive_exon
TCAGCTGCACGGACGACAAACTAAGTTCTCTATTGTGTTGACGGGTGCAGTT	173459784	173460818	173459734	173459786	1	3	Zm00001d042609	173458716	173460818	NAC-transcription_factor_109	18200	2281	197138	No_or_no_constitutive_exon
TCTATGTCTTGTTTCATTCTATTACTACCATTTTTCTATATTGGGGGCAGGC	174670092	174670174	174670224	174670172	-1	3	Zm00001d042632	174667818	174671278	None	18200	2281	197138	No_or_no_constitutive_exon
AAATATTTGTGATTGCCTGTTGACTCATCTATTTTAAATCTTGGGGATAGCT	174891116	174891209	174891259	174891207	-1	3	Zm00001d042639	174860171	174893608	None	18200	2281	197138	No_or_no_constitutive_exon
GTTGCTGAAAGAAAAACTATTGGAGGAGCAGGGGCGCAGGGAAAGAGCAGAA	174889036	174889181	174889231	174889179	-1	3	Zm00001d042639	174860171	174893608	None	18200	2281	197138	No_or_no_constitutive_exon
ATGCGGCGCGGGCCGGGGTTGACTAATCGAGAGGGGTCGGATGGGTGCAGGG	176821966	176822945	176822995	176822943	-1	3	Zm00001d042684	176820831	176823217	None	18200	2281	197138	No_or_no_constitutive_exon
ATGTGACGATTTCCATTGATAATTAAACCTTCAGGTCCTTGTTGGGATAGGT	177896176	177896236	177896286	177896234	-1	3	Zm00001d042711	177894857	177902283	None	18200	2281	197138	No_or_no_constitutive_exon
AAGTTTCTAACAATGAATAAATAGATGGTGACAACCGGCGGGTATAGCAGCT	179377316	179377660	179377710	179377658	-1	3	Zm00001d042776	179376098	179378375	None	18200	2281	197138	No_or_no_constitutive_exon
TCATTCCTTTGAAATGTATCTTGTTAACCTTATTCATTTTACTAGGGAAGGG	180012302	180012386	180012436	180012384	-1	3	Zm00001d042795	180010899	180014765	None	18200	2281	197138	No_or_no_constitutive_exon
CCGCGTTTGGATTCTGAGAGCGTGGCGTGGGAGCTTTTCTGTGGGCGCAGTT	181894232	181894416	181894182	181894234	1	3	Zm00001d042846	181893968	181898076	None	18200	2281	197138	No_or_no_constitutive_exon
TCGAATCTCGCTCAGCCCTGATCGTTTCCACCTCTGTCGCGTGGGGGCAGGC	182127779	182128133	182128183	182128131	-1	3	Zm00001d042853	182126455	182129087	None	18200	2281	197138	Yes
CTCTAGCACTCTATCCATATGAACTAGTACTCCTTTTGGTGGGGGAACAGGT	182505491	182506335	182506385	182506333	-1	3	Zm00001d042868	182505491	182507983	None	18200	2281	197138	No_or_no_constitutive_exon
ATAGTGCAAAATTGAACTATCCAGCGACAACTAAAAAGAAACGGAGGGAGTA	183389937	183390504	183389887	183389939	1	3	Zm00001d042899	183383104	183390504	None	18200	2281	197138	No_or_no_constitutive_exon
TTTTCTCCATTCCTCAAGGCTGCAGGGGTCGGAGGCAGTGATGGGATCAGTC	183917594	183917740	183917790	183917738	-1	3	Zm00001d042918	183917546	183919314	None	18200	2281	197138	No_or_no_constitutive_exon
ACTGGTGAGTTTTTTTATACGTGAATTATTGGGGGGTCGGGGGCATGCAGGC	183968618	183968762	183968812	183968760	-1	3	Zm00001d000665	183967670	183969318	None	18200	2281	197138	No_or_no_constitutive_exon
TCCGCTGTTATGTTTTCTGACATCATGCATATTATTTGGGGAAATGCCAGTT	184352623	184352724	184352573	184352625	1	3	Zm00001d042929	184349838	184354614	None	18200	2281	197138	No_or_no_constitutive_exon
AATAAAATGAAAAGGTGAAGCTCCGCTGATGTGTGCTGGGCAATGGACAGGG	184828389	184828563	184828339	184828391	1	3	Zm00001d042958	184827835	184829334	None	18200	2281	197138	No_or_no_constitutive_exon
AGCAACGACTACATTTCTGACTCTGACTGGTGCATTGGGTGGTGGTACAGAG	184999947	185000017	184999897	184999949	1	3	Zm00001d042962	184999152	185011550	None	18200	2281	197138	Yes
ACCTGATCTCATGTGATTTCTGTACCCTGCCTTTCGCATAGGGCAAGCAGAA	185011066	185011550	185011016	185011068	1	3	Zm00001d042962	184999152	185011550	None	18200	2281	197138	No_or_no_constitutive_exon
CTTCTAACGTTTATTTTCTTTTTGATGTGGATGCGGACGTGGGTGAGCAGAA	185087177	185087262	185087312	185087260	-1	3	Zm00001d042965	185081742	185087745	None	18200	2281	197138	No_or_no_constitutive_exon
CCTGTTTCTGAAGTTTTGTAATTCCTGAAAAATTAAGGTGGGCAATGCAGTC	185588502	185588750	185588452	185588504	1	3	Zm00001d042975	185587013	185590791	None	18200	2281	197138	No_or_no_constitutive_exon
ACTCAAACAGGGATACTGGGCCTACTGTTGATGTCGTGCTTTGGGGCGAGCG	186176278	186176375	186176425	186176373	-1	3	Zm00001d042994	186172360	186183344	None	18200	2281	197138	No_or_no_constitutive_exon
TCTGCTATTACATGGAAGTACCCAAGCGTTGAGCTCGTCGGGGATGACAGTG	186202551	186202804	186202501	186202553	1	3	Zm00001d042998	186201394	186204591	None	18200	2281	197138	No_or_no_constitutive_exon
TTGTTTCATTCACGTCTCTAATAATCTAACGGACGGTGATCGATGGGCAGGT	186607498	186607627	186607677	186607625	-1	3	Zm00001d043019	186606092	186608615	GRMZM2G132169	18200	2281	197138	No_or_no_constitutive_exon
AAACAATCTGGAATGCATTGGGCTTTAACGTGTCTGGGCGTAAGTGAAAGCT	187966564	187966744	187966514	187966566	1	3	Zm00001d043064	187964983	187967813	None	18200	2281	197138	No_or_no_constitutive_exon
AAATTAATTATGCTATTATTATATTAACGTTGTTTGTGTGGTTGGGACAGTC	188326100	188326228	188326278	188326226	-1	3	Zm00001d043071	188320647	188327921	None	18200	2281	197138	No_or_no_constitutive_exon
CTAGTCTCCTTTCTGATGTATCTGCTCTCTGATGCTTTGGAATTTGGGAGGC	189961054	189961161	189961004	189961056	1	3	Zm00001d043134	189960092	189965411	None	18200	2281	197138	No_or_no_constitutive_exon
ACTGAACTTTGTGACGCAAAATTTTACCTCATGCTGGGATGTGCAAGCAGGA	190216976	190217195	190217245	190217193	-1	3	Zm00001d043151	190214691	190220053	None	18200	2281	197138	No_or_no_constitutive_exon
AATTTTTAGTAACTGGACTAGGTTATACTTTAAAAAACTTTGCAGGGCAGAG	190262123	190262206	190262256	190262204	-1	3	Zm00001d043152	190249712	190264424	None	18200	2281	197138	No_or_no_constitutive_exon
TTGCCAGGTTCTGGGTGATAATCGAATTGTTTTTTCTGTGGGTGTGGAAGGG	191787011	191787092	191786961	191787013	1	3	Zm00001d043207	191786397	191796584	None	18200	2281	197138	No_or_no_constitutive_exon
ATGCCAATTTATTTAATATCGGTTCATCTTTTGGCCTTTGCGCTGGGAAGGC	192098105	192098207	192098055	192098107	1	3	Zm00001d043214	192096339	192098207	None	18200	2281	197138	No_or_no_constitutive_exon
GGCATGGCAACAGCACGATCCGTTACCAATTGTGATGGGTGGTGTGGCAGTG	192588414	192588510	192588560	192588508	-1	3	Zm00001d043231	192587491	192592698	Homeobox-transcription_factor_118	18200	2281	197138	No_or_no_constitutive_exon
GCCCGGGCGGGCTGATGCTGATGCGTCGTTCTACTTCTACCGGGCGGCAGGA	192719122	192719640	192719690	192719638	-1	3	Zm00001d043235	192719122	192721294	None	18200	2281	197138	No_or_no_constitutive_exon
ACGCTGTTCGGTTCTTGATTTTTGACGGAACGTCTTGTGGTGGGGTGCAGGG	192737782	192737849	192737899	192737847	-1	3	Zm00001d043237	192734881	192738044	None	18200	2281	197138	No_or_no_constitutive_exon
TGCTGAATATCAAGAGGTTAAAATAGTATGCTTATGCTTTATGGGTGCAGAT	194336564	194336611	194336514	194336566	1	3	Zm00001d043283	194335300	194338756	None	18200	2281	197138	No_or_no_constitutive_exon
AGTTGAAGTCAATCATGGCGCCCATTAGCGCGGTGGAGCTGCGGGGCCAGAC	194449283	194449369	194449419	194449367	-1	3	Zm00001d043287	194440747	194449693	4327899	18200	2281	197138	No_or_no_constitutive_exon
TATGAGCAGCTTAACATATCTTGTATCCTTGTTTCTTTCCAGGGTCGCAGCA	195192688	195192781	195192831	195192779	-1	3	Zm00001d043303	195191330	195203417	None	18200	2281	197138	No_or_no_constitutive_exon
TTGGGTTTCAAAATAATATCTCTGGGATTGCTCACACCGGGAAAATGCAGGG	195743335	195743675	195743725	195743673	-1	3	Zm00001d043309	195736198	195749967	None	18200	2281	197138	No_or_no_constitutive_exon
TACACGAGAGGGTTTTAACGGGGAGGGGAGGGGAGGGGAGGGGAGGGCAGGG	196605882	196606486	196606536	196606484	-1	3	Zm00001d043327	196589523	196606761	None	18200	2281	197138	No_or_no_constitutive_exon
TGCAGCGAGAAGGTTTCCCTCATATTTTCCCTTTTGTTGTGGGATACTAGAT	196839870	196839929	196839979	196839927	-1	3	Zm00001d043330	196835212	196846471	None	18200	2281	197138	No_or_no_constitutive_exon
ATTGGAATGAAAGATGTAATCACCAATGCCAACTTTGTTTATTGGGATAGGT	197453627	197453699	197453749	197453697	-1	3	Zm00001d043352	197452489	197455644	None	18200	2281	197138	No_or_no_constitutive_exon
ACTCCTCCTTGGCATTGGTTGAATTGAGAAGCTATGGTGGGGTGACGCAGGT	197460067	197460189	197460017	197460069	1	3	Zm00001d043353	197459821	197489419	None	18200	2281	197138	No_or_no_constitutive_exon
GCAGCCTGTGCTCTGGGTTGGAGGGAGGTGAGCTGCGAGGGAGCGCGGAGGG	199054609	199054717	199054767	199054715	-1	3	Zm00001d043414	199050965	199054946	None	18200	2281	197138	No_or_no_constitutive_exon
CAATAGGGGCACCTCCCATGTTTAGTTGAGTGGTGCCAATTGGGATGAAGAC	199088019	199088069	199087969	199088021	1	3	Zm00001d043416	199087595	199089376	None	18200	2281	197138	No_or_no_constitutive_exon
TTTGAAACTTAAGATCATCGAAGCCGTTCTTTGCATGGAATGGGACACAGAA	199104920	199105284	199104870	199104922	1	3	Zm00001d043418	199094452	199105329	None	18200	2281	197138	No_or_no_constitutive_exon
GTGTTTGTTTGAGTTATTGACCCCATCGTGTCGCCCCCCCGGGTCGGCAGTG	199532022	199532354	199531972	199532024	1	3	Zm00001d043428	199525341	199532354	None	18200	2281	197138	No_or_no_constitutive_exon
AGTCTGACGTACGGGCCGTGGTGTTGGGCGGGACGGGACGGGACATACAGGG	200059630	200059923	200059973	200059921	-1	3	Zm00001d043442	200059007	200062529	carotenoid_cleavage_dioxygenase8	18200	2281	197138	No_or_no_constitutive_exon
ACCAGTACTCGCAGCAGCTCCGGACCCTGTACAGCTACGGGGCCAGGAAGGT	200566768	200566994	200566718	200566770	1	3	Zm00001d043458	200565288	200567523	None	18200	2281	197138	No_or_no_constitutive_exon
GTTGTGTCGGTGCCGCTGGCCGAGTGCGGGGACCGGCCCAGAGGGGCCAGCG	201317098	201317236	201317286	201317234	-1	3	Zm00001d043474	201316330	201317960	WRKY-transcription_factor_103	18200	2281	197138	No_or_no_constitutive_exon
TCTATCTCGCATCTGGGCTTTTGCCCCAGGATCTGAAGCGGGTGGTGTAGGT	201454416	201454478	201454366	201454418	1	3	Zm00001d043477	201448886	201454662	cellulose_synthase13	18200	2281	197138	No_or_no_constitutive_exon
GATTTAGGCTTTACGGGAGGAACTTGCTACCGCAGAGCGTAGGGCTGAAGAA	202074973	202075005	202074923	202074975	1	3	Zm00001d043502	202070387	202101427	None	18200	2281	197138	No_or_no_constitutive_exon
TAGTACTATATATATGTGCTCCTTAGTTCTGGCGTTGGCGCGCGGGACAGAA	202334617	202334878	202334567	202334619	1	3	Zm00001d043509	202333698	202335784	None	18200	2281	197138	No_or_no_constitutive_exon
TGACTATGAAAACTAATAAAAAGAATTTGTTTTGTTGTTTTAATGGGCAGAC	203441417	203441801	203441367	203441419	1	3	Zm00001d043543	203425339	203444747	respiratory_burst_oxidase2	18200	2281	197138	No_or_no_constitutive_exon
ATTCCCCAATTTTAGACATCAAGCTGGTGCTAATTGTTTGTGATGGGCAGAC	203930812	203930932	203930762	203930814	1	3	Zm00001d043562	203929206	203933755	None	18200	2281	197138	No_or_no_constitutive_exon
CTCGGTTCTTCCATGATGCCTGATATGGCCCTACGTTTTTGCATGGGTAGAA	203950867	203951642	203951692	203951640	-1	3	Zm00001d043563	203950867	203960201	None	18200	2281	197138	No_or_no_constitutive_exon
GGTTCTTCCATGATGCCTGATATGGCCCTACGTTTTTGCATGGGTAGAAGGC	203950867	203951639	203951689	203951637	-1	3	Zm00001d043563	203950867	203960201	None	18200	2281	197138	No_or_no_constitutive_exon
ACGCTGTTCGGTTCTTGATTTTTGACGGAACGTCTTGTGGTGGGGTGCAGGG	205154182	205154600	205154132	205154184	1	3	Zm00001d043612	205152630	205154600	None	18200	2281	197138	Yes
AGAAAAAAACTGGGTGCTGATGTGATAATTATTGTAATCTTGGGGTGCAGTC	205468691	205469159	205469209	205469157	-1	3	Zm00001d043625	205468691	205471845	None	18200	2281	197138	No_or_no_constitutive_exon
GAAAAAAAACTGGGTGCTGATGTGATAATTATCGTAATCTTGGGGTGCAGTC	205647049	205647560	205646999	205647051	1	3	Zm00001d043632	205644326	205647560	None	18200	2281	197138	No_or_no_constitutive_exon
ATGTCAATGGTTGCCAAGATGCTGCAAGGTGAGTGTGTTGTGGGTGATAGGA	205977227	205977408	205977458	205977406	-1	3	Zm00001d043649	205975360	205980110	None	18200	2281	197138	No_or_no_constitutive_exon
AAATAGAGTTGCGGTCGCGGTACTAATGAAACGGTTGGCGGTGGGTGCAGCG	206033202	206033509	206033559	206033507	-1	3	Zm00001d043651	206031892	206033971	None	18200	2281	197138	No_or_no_constitutive_exon
AACCCCTCACAAGACTAATAATTATTTCTTTCTTTGATGGGTGGACATAGCG	206747187	206747355	206747137	206747189	1	3	Zm00001d043667	206709189	206773617	None	18200	2281	197138	No_or_no_constitutive_exon
TATTGATCTTTTACTGAGAGCACATACTTGTATTGGGTTTGTGGGTGTAGGG	207922784	207922999	207922734	207922786	1	3	Zm00001d043705	207917856	207926660	p15_(PC4_Sub1)-transcription_factor_1	18200	2281	197138	No_or_no_constitutive_exon
GCCGGCGCTGCCGGGGACCGCGCCCGCGACGGCGCGCAGCAGACCGGGAGCT	207986375	207986499	207986325	207986377	1	3	Zm00001d043709	207985776	207987092	None	18200	2281	197138	No_or_no_constitutive_exon
ACTCCTGAGATCCGTGCGGCCCTAGTGCTGAATTCTCGTGGAATGGGTAGGG	208450059	208450209	208450259	208450207	-1	3	Zm00001d043726	208445922	208450685	None	18200	2281	197138	No_or_no_constitutive_exon
CTTCTGTCTCGCTGACCGTCGCCCGCCATTGATGATACAGGGCTGCAGAGGT	208584616	208584736	208584566	208584618	1	3	Zm00001d043729	208584371	208585516	None	18200	2281	197138	No_or_no_constitutive_exon
ATGCTGATCCATGTCGCGTGGCTAACTTCATTCTTTTTTTGGGTGTGCAGGT	209231660	209232186	209232236	209232184	-1	3	Zm00001d043762	209228406	209235345	None	18200	2281	197138	No_or_no_constitutive_exon
ACCTAACCATTTTTAGATTTTGACATTAAGGTTTGATTATTTGGGAACAGGG	209302633	209303159	209303209	209303157	-1	3	Zm00001d043766	209298708	209308984	None	18200	2281	197138	No_or_no_constitutive_exon
TTATATTATGCCCTTTTTGTGTCTGGTAACTCATGTCTAGGGTGATGCAGGG	210995645	210995775	210995595	210995647	1	3	Zm00001d043825	210994847	211005561	None	18200	2281	197138	No_or_no_constitutive_exon
TAGCTCGCCGGAAGCAATTTTGCTAATCGGCCTCCTTTTGAGCTGGGCAGCA	211478874	211478965	211479015	211478963	-1	3	Zm00001d043840	211465860	211479699	origin_recognition_complex4	18200	2281	197138	No_or_no_constitutive_exon
AATAAGGTGGAGGCGCGGCGCAGCCATCTTCCATGGGGGTGGGAGTCGAGGA	212187572	212187871	212187522	212187574	1	3	Zm00001d043855	212182978	212187895	None	18200	2281	197138	No_or_no_constitutive_exon
CCTCCACCCGTTGGTCCTTCTGTGCTGACTGGGTGGGCTGGGATGCGCAGGT	212421816	212421945	212421766	212421818	1	3	Zm00001d043861	212421400	212444144	None	18200	2281	197138	No_or_no_constitutive_exon
CCGTGACCGTGAGTGACTAACCGCCACCCATTTTCCTTGCGGGCGTGCAGGT	212467686	212468774	212468824	212468772	-1	3	Zm00001d043864	212467686	212472046	None	18200	2281	197138	No_or_no_constitutive_exon
TGTTGTACGTCATAGCGAAAGGCGTGCCGAGCAAGGCCGCGTGGGTGAAGGT	212618495	212618860	212618910	212618858	-1	3	Zm00001d043873	212618410	212621012	None	18200	2281	197138	No_or_no_constitutive_exon
GCGTTCTCGAAGCCATGGCCGGACCTGCGTGTCCGCGGGTACAACGACAGGA	213173854	213173998	213173804	213173856	1	3	Zm00001d043891	213170073	213173998	None	18200	2281	197138	No_or_no_constitutive_exon
TTTTCAGCTAAGGCTATCTTTATATCGCATATATCTGCTGCGGGTGAAAGTG	213329928	213330015	213329878	213329930	1	3	Zm00001d043900	213325561	213341325	None	18200	2281	197138	No_or_no_constitutive_exon
CCACGCGGCAAGAGGTCTCGCCGCGGCGTCCGGGTGGGTTCGAGCGGGAGCT	214051301	214052448	214052498	214052446	-1	3	Zm00001d043927	214036471	214052963	None	18200	2281	197138	No_or_no_constitutive_exon
GGCGGGGGCCTCACTCAGCGCGGGGCGAGGCGAGCGTCCCGGGTGGGCAGCG	214764699	214764921	214764971	214764919	-1	3	Zm00001d043954	214757881	214765155	None	18200	2281	197138	No_or_no_constitutive_exon
GTTCTTTTACTGTATTGATTGCTGTTCCTATTTTCAAGCTACTGGGAAAGCT	215474408	215474476	215474526	215474474	-1	3	Zm00001d043975	215473634	215478204	None	18200	2281	197138	No_or_no_constitutive_exon
TGTTCTTTTACTGTATTGATGCTGTTCCTATTTTCAAGCTACTGGGAAAGCT	215530717	215530781	215530831	215530779	-1	3	Zm00001d043981	215530038	215537594	None	18200	2281	197138	No_or_no_constitutive_exon
AGTGGAATACTTGTTCTAAGGGTCCCAAGTTGGGTGGTGGTGGTGGGAAGCG	215548802	215549207	215548752	215548804	1	3	Zm00001d043982	215543798	215550433	None	18200	2281	197138	No_or_no_constitutive_exon
TCAATCTGCTCTCTCTCTTTTTTTCTCCCTTCTGCTTGGGGGCGTGACAGGT	217800676	217800980	217800626	217800678	1	3	Zm00001d044049	217799498	217800980	None	18200	2281	197138	No_or_no_constitutive_exon
CATGGAAAAGGTTTCTGAGATGAAAGCTGAATATTTTCCACCTAGGGAAGAT	218047389	218047448	218047339	218047391	1	3	Zm00001d044056	218044052	218050489	None	18200	2281	197138	No_or_no_constitutive_exon
CCTTATACAAAGTTGACATGTATTATTTTGTATATGGGTGATATACAAAGAA	218066877	218066964	218067014	218066962	-1	3	Zm00001d044057	218050830	218074725	None	18200	2281	197138	No_or_no_constitutive_exon
CGGATAGATCTGAGCTGACTCCGTTGGGCTGTTGCTTCCATCGGGAGAAGAC	219197600	219197739	219197550	219197602	1	3	Zm00001d044102	219197048	219201559	None	18200	2281	197138	No_or_no_constitutive_exon
ATTAGTTATTAAATGCTGCTGGCCCCTCTGGTGTTGGGACATGGACGCAGGT	219698676	219698745	219698795	219698743	-1	3	Zm00001d044116	219691689	219699173	None	18200	2281	197138	No_or_no_constitutive_exon
TTTGAGCCATCGAAATTCAAACATGAAAATTTTTTTTTGGGAAACGTCAGGT	220488150	220488318	220488368	220488316	-1	3	Zm00001d044147	220486446	220488730	None	18200	2281	197138	No_or_no_constitutive_exon
TCCATTATGGACTGGTTATATTATTTTCTGTGCGATCGGATGGGTTAAAGAA	221403326	221403388	221403276	221403328	1	3	Zm00001d044186	221397671	221415050	None	18200	2281	197138	No_or_no_constitutive_exon
CTTTTGTGTGCCAGTTCACTGAATTTTGATTGATTGTTTTGGGGTGTCAGTT	222121508	222121579	222121458	222121510	1	3	Zm00001d044219	222119674	222122409	None	18200	2281	197138	No_or_no_constitutive_exon
TTCATGGATCTAATGATCCGCTTTTTGATAAATCTGGGAAAAAACCCAAGAA	222557274	222557731	222557224	222557276	1	3	Zm00001d044233	222555725	222558192	None	18200	2281	197138	No_or_no_constitutive_exon
GATAACAGCATAACAATCTTTTGTGCATATTTTGTTATTTGGGTCAACAGGC	223582000	223582045	223582095	223582043	-1	3	Zm00001d044274	223576566	223591635	None	18200	2281	197138	No_or_no_constitutive_exon
CACCTGCCGCCGGTGATGCCTGACGCCAGGCGCTCCATGGACGGGCGCAGCA	224413902	224414149	224413852	224413904	1	3	Zm00001d044293	224412719	224415754	None	18200	2281	197138	No_or_no_constitutive_exon
TATCCAACCCACCGGACACCGTTGCCCCTGACCTACGCATGCGGGCGCAGGC	224414216	224415704	224414166	224414218	1	3	Zm00001d044293	224412719	224415754	None	18200	2281	197138	No_or_no_constitutive_exon
GATTGGTTTCGTTTTGTCTAAACGTTGCTGCCATTGTTTTGCTGGGACAGGC	224994076	224994218	224994026	224994078	1	3	Zm00001d044313	224984012	224996005	None	18200	2281	197138	No_or_no_constitutive_exon
TTCTCACCAAATCTGATTATTGCCATTCGTAAACTGACATGGGTAAGCAGTG	225144191	225144318	225144368	225144316	-1	3	Zm00001d044322	225140874	225154593	None	18200	2281	197138	No_or_no_constitutive_exon
CTGAATTCTTGGTGGGTGTCTAATGCTCCATCTTGTTCTTTGGGTGAAAGGT	225525140	225525279	225525329	225525277	-1	3	Zm00001d044343	225524847	225526211	None	18200	2281	197138	No_or_no_constitutive_exon
ATCTCTACTTTAGTTCAGTCTCATATTTTCTCTCCTATATGGGTATGCAGGC	225692539	225693063	225692489	225692541	1	3	Zm00001d044353	225681720	225694149	None	18200	2281	197138	No_or_no_constitutive_exon
GTGAGAAATGATTTATTGCTAATCTTGCTTCCATGCTTTTGGGTAAGCAGTG	226311740	226311967	226311690	226311742	1	3	Zm00001d044367	226310411	226315341	None	18200	2281	197138	Yes
GGTTCCTTTCGATTTGACTCGGTTTTCCCTTCCTGTGCGGGGTGACATAGGG	226846685	226846885	226846935	226846883	-1	3	Zm00001d044391	226844245	226847206	None	18200	2281	197138	No_or_no_constitutive_exon
ATCCGACTGCGGCTGCGGCTTCTACAGTATTTTCTCTCTAGGGATTGCAGCT	227292782	227292852	227292902	227292850	-1	3	Zm00001d044403	227292557	227294312	None	18200	2281	197138	No_or_no_constitutive_exon
TGAATCTTCTTGACTGTATGACAATCTTATTTTTGCTGACTGGGTGACAGAT	228349945	228349998	228350048	228349996	-1	3	Zm00001d044447	228319604	228351943	None	18200	2281	197138	No_or_no_constitutive_exon
TCTCACTACTTCATTGTATTTATAGCTCATTGCTGAAGCATGGGATGCAGGA	229648518	229648580	229648630	229648578	-1	3	Zm00001d044494	229640973	229650786	None	18200	2281	197138	No_or_no_constitutive_exon
TATTGGGCCTCTAACTTGGTTATCATGGTTTTGGGCCGTGGGTAGAGCAGGC	229643082	229643299	229643349	229643297	-1	3	Zm00001d044494	229640973	229650786	None	18200	2281	197138	No_or_no_constitutive_exon
AGTACCCAAATCTGTGTTTAGATGATCTTTTGCATTTTCTGGGCACACAGAC	230005567	230005652	230005517	230005569	1	3	Zm00001d044502	230002152	230007107	None	18200	2281	197138	Yes
TGCTAACCGCGTCTTTGCTTGTGTATGGTTGCGTTGGGCGGCGCGGGAAGAC	230003638	230003704	230003588	230003640	1	3	Zm00001d044502	230002152	230007107	None	18200	2281	197138	No_or_no_constitutive_exon
AGTCTACTCCGAACTCATCGTCCGCCGGGACGGCCCCCCCGCTGCGGGAGGT	231039562	231039829	231039879	231039827	-1	3	Zm00001d044532	231032449	231040061	None	18200	2281	197138	No_or_no_constitutive_exon
CTCGCTGCCTCCGCTGTCGTGGGTTCCGTCACCTGGCTCGGGACTGCAAGAG	231317649	231319656	231319706	231319654	-1	3	Zm00001d044539	231317649	231324591	None	18200	2281	197138	No_or_no_constitutive_exon
TCTAAGACAGGATATTGCATTCTTTGACATGGAAATGAGCACTGGGCAAGTG	231740363	231740419	231740469	231740417	-1	3	Zm00001d044564	231734391	231754473	None	18200	2281	197138	No_or_no_constitutive_exon
ATCTTGCCCATTCCTGAGGGATGGGCGTAATTCATCCTTGGGACGCGCAGCC	232003736	232003980	232003686	232003738	1	3	Zm00001d044570	231978930	232014020	None	18200	2281	197138	No_or_no_constitutive_exon
ACCCCTGCATGACATCATGAGTGCGGGGCTGTTTGAGCTGAATGGGCCAGGA	232538769	232538925	232538975	232538923	-1	3	Zm00001d044584	232526153	232594129	None	18200	2281	197138	No_or_no_constitutive_exon
CTGTTTCATTTTTTTTTGTTTCTAGTTTTTGAAACTTTGGTAGTGGGCAGGT	233166632	233166794	233166844	233166792	-1	3	Zm00001d044602	233157900	233171823	4333925	18200	2281	197138	No_or_no_constitutive_exon
GCTTCATTAACCTTATGAGTCCTTTTCTCACTGTCTATAATACCAGGGAGCT	233448025	233448108	233447975	233448027	1	3	Zm00001d044614	233442813	233453430	None	18200	2281	197138	No_or_no_constitutive_exon
TTTTGAAGTGAAATGGTAATGTACATTCTCCTATTGTGTGGGCAATGCAGAT	233622625	233622729	233622575	233622627	1	3	Zm00001d044630	233620683	233628588	None	18200	2281	197138	No_or_no_constitutive_exon
CCGGCCTGTCCACAGCGATGGTCTCATCCTCGGTGCTCCAGGCGGGGGAGGA	233922998	233924965	233922948	233923000	1	3	Zm00001d044646	233922380	233938435	glucosamine_fructose-6-phosphate_aminotransferase1	18200	2281	197138	No_or_no_constitutive_exon
TGAAGCTCCTTCATTCCCTCCCCTATAAAATCAATCTCTGCAGTGGGCAGGC	234988001	234988214	234987951	234988003	1	3	Zm00001d044690	234987256	234989609	None	18200	2281	197138	No_or_no_constitutive_exon
TTTGTTGCTTCATAATTTTGTTACTAAGGATATGCATTCAGGGAGCACAGAA	235108079	235108139	235108029	235108081	1	3	Zm00001d044696	235106177	235110276	None	18200	2281	197138	No_or_no_constitutive_exon
CTTATTGAGGAGAGTAGGAGTGGTGTTTCGCAAAAGTTGGGATTGTGGAGGC	302998	303670	303720	303668	-1	4	Zm00001d048586	301532	306087	None	18200	2281	197138	No_or_no_constitutive_exon
TGTGCTGTTTGATCATGCCACATTGACCTCCTGCTGTTGATGGGCAGCAGAT	1022591	1022664	1022541	1022593	1	4	Zm00001d048596	1021864	1028086	None	18200	2281	197138	No_or_no_constitutive_exon
TAGACTTGTGCAAATTCTAAATGTGTATTATCTATTGAGCAAATGGGCAGGT	4807319	4807461	4807269	4807321	1	4	Zm00001d048741	4796506	4825085	None	18200	2281	197138	No_or_no_constitutive_exon
TAGACTTGTGCAAATTCTAAATGTGTATTATCTATTGAGCAAATGGGCAGGT	4819931	4820073	4819881	4819933	1	4	Zm00001d048741	4796506	4825085	None	18200	2281	197138	No_or_no_constitutive_exon
GTAGTAGTACTAGTATCCACACAAGCTAGCTGATTCTGTTTGGGGGGCAGAC	5257265	5257428	5257215	5257267	1	4	Zm00001d048770	5257024	5257772	None	18200	2281	197138	No_or_no_constitutive_exon
TGTTCTTCTTGGTGTTTGTTTTTTTGTCGTGTATGTATATGGGTTAGAAGGC	5410992	5411054	5410942	5410994	1	4	Zm00001d048777	5407408	5413841	None	18200	2281	197138	No_or_no_constitutive_exon
GATATATATTTTTTTATTTCAACATTGATAATTCTGAGAGTTGGGGACAGGG	5525982	5526135	5526185	5526133	-1	4	Zm00001d048785	5524277	5526586	None	18200	2281	197138	Yes
CGCGCCGCTGCCGGCTGCGGCGGAATGAATCCAGAGGGTTTCAAGGACAGAG	6088303	6088643	6088693	6088641	-1	4	Zm00001d048831	6084917	6088964	None	18200	2281	197138	No_or_no_constitutive_exon
GGCGGGCTTGAGTGTCCCGTGCTGATTTGGCGTTCCGTGGCGGTGGGCAGGT	6480637	6480732	6480587	6480639	1	4	Zm00001d048857	6480129	6484794	None	18200	2281	197138	No_or_no_constitutive_exon
AGTTTTAACTAGGAAAACACTCATGTAGGTTGTATCGATGGGAATCACAGGA	6481366	6481495	6481316	6481368	1	4	Zm00001d048857	6480129	6484794	None	18200	2281	197138	No_or_no_constitutive_exon
TTCTGTTTTCCTCGGCGCTGGTCTCGCACACCGCTCCCTGGCTGGGGAAGTT	8057478	8057739	8057428	8057480	1	4	Zm00001d048922	8056021	8057739	None	18200	2281	197138	No_or_no_constitutive_exon
GTTCTTGTTGATCTGGTATTCAGTAATTGTGTTACGGGAAAAAAAAATAGGT	11912624	11912833	11912574	11912626	1	4	Zm00001d048993	11906382	11913055	None	18200	2281	197138	No_or_no_constitutive_exon
AGGTTTCCAAAACGGGCGCCAAATCTGAGGCTGCCGTCGCGGCTGGGAAGGC	12014890	12015548	12015598	12015546	-1	4	Zm00001d048999	12014695	12016228	None	18200	2281	197138	No_or_no_constitutive_exon
TATATTGTCATGTTTCTATGAGTTACAGACTTGGGCAGTCTGGGAAGTAGGA	18233752	18234251	18233702	18233754	1	4	Zm00001d049155	18226592	18236310	None	18200	2281	197138	No_or_no_constitutive_exon
GTCTGTTTGGTTGGGCTGTGGCTGTGAAAAAAGCTGCCGTGGGCTGTGAGCT	18232244	18233256	18232194	18232246	1	4	Zm00001d049155	18226592	18236310	None	18200	2281	197138	No_or_no_constitutive_exon
ACCCTATTATCTTTTTTATTTTTTTTTATTTTTGTTATTTTGGGGTGCAGAA	18827710	18827794	18827844	18827792	-1	4	Zm00001d049167	18826942	18828951	None	18200	2281	197138	No_or_no_constitutive_exon
TGCAGGACCGGCCGGATCGATGGAGACCTACTAATAGTTTGATTGGGCAGCG	18894192	18894347	18894142	18894194	1	4	Zm00001d049168	18891862	18895466	None	18200	2281	197138	No_or_no_constitutive_exon
ATGTGTTGGATCTCCACATACTGAGCTTCGTGAACGGGGCGGAGCGGGAGGA	19410604	19410790	19410554	19410606	1	4	Zm00001d049179	19409403	19410924	benzoxazinone_synthesis7	18200	2281	197138	No_or_no_constitutive_exon
TGGGGGCGATGGCGTCGGAGGCGTACCTGGAGGGGGCGCCGGTGCGGGAGGC	19858493	19858632	19858443	19858495	1	4	Zm00001d049191	19858183	19866000	None	18200	2281	197138	No_or_no_constitutive_exon
ACTGAGGGTCAGGCTGGCAAATGCAAAAGCAAGATGACCTGAGGGCCCAGAT	20623466	20623858	20623908	20623856	-1	4	Zm00001d049208	20623466	20639327	None	18200	2281	197138	No_or_no_constitutive_exon
GAGCCCCGCAACAATCTCCACCACCATTCAGTTCGCGGCCAGTTGGGCAGCC	20638324	20638429	20638479	20638427	-1	4	Zm00001d049208	20623466	20639327	None	18200	2281	197138	No_or_no_constitutive_exon
CCGCTTCTTCACTGGAATGGTTGATGAGGGTCTTTTGTTTGTATGGGCAGGT	21350772	21350826	21350876	21350824	-1	4	Zm00001d049222	21347182	21351254	None	18200	2281	197138	Yes
TTTTACTGGAATGCTTGTGTTTTACATAGTATTTCTCCTCAATGGGGCAGGT	24153440	24153748	24153390	24153442	1	4	Zm00001d049276	24150376	24154043	None	18200	2281	197138	No_or_no_constitutive_exon
ACCCCACCTCCCTACTGCATAACAAGTATCTTCACATATGATGGGTGCAGAG	24984753	24984918	24984968	24984916	-1	4	Zm00001d049295	24981832	24987633	ARF-transcription_factor_13	18200	2281	197138	No_or_no_constitutive_exon
TCGTAAAAGCCCCTGATGTGTTGTGCGCGTCGACCTGGCTGTGTGGGCAGTG	24982233	24982450	24982500	24982448	-1	4	Zm00001d049295	24981832	24987633	ARF-transcription_factor_13	18200	2281	197138	No_or_no_constitutive_exon
TTCCCTGACAATCGCGAGGGCTCTGACACGATCGAACCGAAGGGGCGCAGAG	27944600	27944833	27944883	27944831	-1	4	Zm00001d049365	27942238	27945404	None	18200	2281	197138	No_or_no_constitutive_exon
CTATGTATTGTAGTGCTGACCATGCAACTTATGTTGGGCAAATGGTGCAGGT	28015185	28015268	28015135	28015187	1	4	Zm00001d049369	28013683	28016851	ABI3-VP1-transcription_factor_14	18200	2281	197138	Yes
TCGCGTAGAATTTTCTTGATGAGGTCTTCTTTTGCTGTTAGAGTGGGCAGAA	28134142	28134378	28134092	28134144	1	4	Zm00001d049371	28130588	28134388	None	18200	2281	197138	No_or_no_constitutive_exon
TTGATACCTGCAATTATAATTCTTTTTTTTTGCTAAATATCAATGGGCAGAC	28763113	28763204	28763254	28763202	-1	4	Zm00001d049390	28761617	28769947	None	18200	2281	197138	Yes
ATCATTTTCCACGATATAGCTTTTGTTCTCATCCAAATCGGGTAATGTAGGT	29551473	29551526	29551576	29551524	-1	4	Zm00001d049405	29550440	29552705	autophagy8e	18200	2281	197138	No_or_no_constitutive_exon
TTACCTAGGACAGGAGTATATAAGAAGGGCTGATGGAATTTGGGATGCAGGC	29849283	29849299	29849233	29849285	1	4	Zm00001d049413	29849047	29857160	None	18200	2281	197138	No_or_no_constitutive_exon
CCAGCTCCTCACGTCCCGGCTCACCATCGGCGGCTACGGGGACGTGACAGGA	29851875	29851977	29851825	29851877	1	4	Zm00001d049413	29849047	29857160	None	18200	2281	197138	No_or_no_constitutive_exon
CTGGTTTACTTTGTGATGGCTCATGATATGTGTTGTAATCATATGGGCAGAA	30468540	30469245	30468490	30468542	1	4	Zm00001d049442	30465174	30474792	None	18200	2281	197138	No_or_no_constitutive_exon
TGTGGATGTTTCTAATTTGACACATCTTTGAACTTTTGTGCGGGGCATAGGC	31738260	31738332	31738382	31738330	-1	4	Zm00001d049480	31734763	31741600	None	18200	2281	197138	No_or_no_constitutive_exon
GTCTGCCAAGACATTCTACTACTCGTATGCCAGCCGTGTGGGATTTGAAGCT	32341238	32341511	32341561	32341509	-1	4	Zm00001d049493	32339622	32342172	FAR1-like-transcription_factor_6	18200	2281	197138	No_or_no_constitutive_exon
ATTATCCTCGCCCATTTGTCTGGTTAAAATAGCCGTTTGTTGTGGGATAGTG	34375806	34375944	34375756	34375808	1	4	Zm00001d049550	34374981	34377834	topoisomerase-like_enzyme2	18200	2281	197138	No_or_no_constitutive_exon
TATACTGTATTTTTTTCTGTCTTGTTGTCCCATTCGATTTGGTGGGCGAGTG	35246499	35246551	35246449	35246501	1	4	Zm00001d049559	35245931	35247239	None	18200	2281	197138	No_or_no_constitutive_exon
ACGCTGTTTGGTTCTTGATTTTTGACAGAACGTCTTGTGGTGGGGTGCAGGG	35899439	35899478	35899528	35899476	-1	4	Zm00001d049577	35894866	35900292	None	18200	2281	197138	No_or_no_constitutive_exon
GTTTTTAAAAATAATCACATTTCCAGACAGAAGTTAACTTTATGGGACAGTT	36843162	36843274	36843324	36843272	-1	4	Zm00001d049599	36841646	36845012	None	18200	2281	197138	No_or_no_constitutive_exon
GTTTTGGGTGGAGAAATTTCTGAATTCCTCTTTTTTCGCGGGAAGTGAAGCT	38395887	38395996	38395837	38395889	1	4	Zm00001d049637	38395585	38399838	None	18200	2281	197138	Yes
AATTCGGATGAAATGGGAGAAGAGATGGGGTAGTGGGGAGAAGGCACAAGGA	38437531	38437688	38437481	38437533	1	4	Zm00001d026794	38437056	38437688	None	18200	2281	197138	No_or_no_constitutive_exon
CCAGACATCCTGCGGAGCTACTCGAACAGGCCGCGGGTGGGCGAGCTGAGGA	38581041	38581622	38580991	38581043	1	4	Zm00001d049643	38578938	38584438	None	18200	2281	197138	No_or_no_constitutive_exon
GTCTCGTGGCTTGGGTTGTTGTGCTTGATTCTTGCTGGGAAAGGAAACAGGG	39122513	39122674	39122724	39122672	-1	4	Zm00001d049664	39121322	39122830	None	18200	2281	197138	Yes
TCATCCGTTTGATTGGTTCGCTTGGATTTTTCTCTCTCGATTGGGAGCAGGC	40800921	40801184	40801234	40801182	-1	4	Zm00001d049706	40796338	40801640	None	18200	2281	197138	No_or_no_constitutive_exon
ATATGGTGAGCAAGCAGCTCAAACCAATGCGAGCTATGGGTACCAGGGAGCT	40796443	40797027	40797077	40797025	-1	4	Zm00001d049706	40796338	40801640	None	18200	2281	197138	No_or_no_constitutive_exon
TTCTAGCTCCAGATTGCATCTCCTTCTTCTTCCTCCTTCGGCCAGGGCAGAA	41329085	41329365	41329415	41329363	-1	4	Zm00001d049718	41325125	41329646	None	18200	2281	197138	No_or_no_constitutive_exon
TGCTCACTGTCACTGATTAACGGCATGTTCATTTACCTTTGGACGGGCAGGG	42291436	42292290	42291386	42291438	1	4	Zm00001d049741	42289884	42292290	None	18200	2281	197138	No_or_no_constitutive_exon
TGCTCAACCGAACGGGAAACGTGTGGCACGTGTTCATCCACGGGGACCAGCT	43111351	43111453	43111301	43111353	1	4	Zm00001d049753	43110568	43119167	sugary1	18200	2281	197138	No_or_no_constitutive_exon
ATTGTATGAATCCTCTAAAAAGACATAACAGATTTTATTTTGGGACGGAGGG	43537725	43537932	43537982	43537930	-1	4	Zm00001d049761	43536809	43547307	None	18200	2281	197138	No_or_no_constitutive_exon
TGTTTGCGTGTTTGCTGTTGTTTGTCGGTGGTCGGTGGGTGACGGAGCAGAG	44843868	44843960	44843818	44843870	1	4	Zm00001d049790	44843620	44845888	None	18200	2281	197138	No_or_no_constitutive_exon
TGATCCGCTCGCTCTGTTCCTATGACCCTGCTGACAGCTTGGGGATTTAGTT	47108462	47108735	47108785	47108733	-1	4	Zm00001d049835	47105637	47109230	None	18200	2281	197138	No_or_no_constitutive_exon
GTATGCTTGTATGGTTGTCTCATTTTGTTCGATGTTGGAATGGGTGGCAGAG	51280523	51280612	51280473	51280525	1	4	Zm00001d049894	51237426	51281194	None	18200	2281	197138	No_or_no_constitutive_exon
ATTGGTCTCAACATCAACATTGCCTTTTAGTCCCAAGCAAGTTGGGGTAGGC	51250664	51252617	51250614	51250666	1	4	Zm00001d049894	51237426	51281194	None	18200	2281	197138	No_or_no_constitutive_exon
TTGATATAGTTGTACTTTATCTATGTTATTGATGCAACATGGGCGACGAGGA	53911855	53912027	53912077	53912025	-1	4	Zm00001d049935	53911517	53912677	None	18200	2281	197138	No_or_no_constitutive_exon
TTTCTTTATTTTCTTAGATTCGCTAACAGCGTCGAGCATTACATGGGCAGTG	54774135	54774195	54774085	54774137	1	4	Zm00001d049948	54772591	54776331	None	18200	2281	197138	No_or_no_constitutive_exon
ACAAGAGTGGATAACCGTGTCTAAGCCATTTCGTCCTTCAAATCTGGGAGTC	54776131	54776331	54776081	54776133	1	4	Zm00001d049948	54772591	54776331	None	18200	2281	197138	No_or_no_constitutive_exon
ATTTTTATTTATATTAATACCCTATATTGTTTTTTTATTTGGGGATGAAGTG	62395673	62395755	62395805	62395753	-1	4	Zm00001d050047	62395673	62407098	None	18200	2281	197138	Yes
CAAAATTGTTTACTATTATTTGTGGCAGTTAATTGGTACTGTTGGGACAGGT	68215606	68215690	68215740	68215688	-1	4	Zm00001d050133	68209202	68220619	None	18200	2281	197138	No_or_no_constitutive_exon
ACGTTGATATATGGATGCTATGGCTCTGGTGCGGAAGTTTGGGAAACCAGAC	73538287	73539069	73539119	73539067	-1	4	Zm00001d050207	73538287	73546110	None	18200	2281	197138	No_or_no_constitutive_exon
CTGTGAAAAAAAAAACCACAGCCTCTGTTGATGACGATGGGAATGTGCAGCT	73913762	73913844	73913712	73913764	1	4	Zm00001d050214	73910368	73915173	None	18200	2281	197138	Yes
CAAACGTCGTGGCGCCGACGCCCGCGACATCCGCGGCGGCCAGGGGGCAGCC	74765169	74765611	74765119	74765171	1	4	Zm00001d050228	74764505	74765819	None	18200	2281	197138	No_or_no_constitutive_exon
AATCGTGTGCGCTGAAGTCCGCGGTGATGATGATGTTGGGTGTGGGGCAGGC	75109915	75109962	75109865	75109917	1	4	Zm00001d050235	75109299	75110540	None	18200	2281	197138	No_or_no_constitutive_exon
TCTCTACTCTGTTCATTGTTCGCGACGGCCGGGCTGCTGGGGATGAACAGGG	76626418	76627079	76626368	76626420	1	4	Zm00001d050254	76616969	76627079	None	18200	2281	197138	No_or_no_constitutive_exon
GGTGCAACACCCCTCTCCTTTCTAACTACCTTCCGGTTGTGGTTGGGCAGGA	78413245	78413323	78413373	78413321	-1	4	Zm00001d050281	78412891	78413812	None	18200	2281	197138	No_or_no_constitutive_exon
TTCTCACCAAATCTGATTATTGCCATTCGTAAACTGACATGGGTAAGCAGTG	80541081	80541208	80541031	80541083	1	4	Zm00001d050313	80521522	80554884	None	18200	2281	197138	Yes
TGCTGTTCGTCAACGCGTACGCCATCCACAGGGACCCGGCGGCGTGGGAGGA	81391286	81391571	81391236	81391288	1	4	Zm00001d050323	81389771	81391571	None	18200	2281	197138	No_or_no_constitutive_exon
TTCTACTCTCAAGCACATTCACTTTCTTGATTTTTATTTCAGGGAACCAGAA	81620158	81620190	81620240	81620188	-1	4	Zm00001d050329	81617936	81624334	None	18200	2281	197138	No_or_no_constitutive_exon
TTTCCCCGTGAGAGGTATCTGATGCTGCTGCAAATGTCTGTGCCGGGAAGTG	81873966	81874309	81873916	81873968	1	4	Zm00001d050330	81873701	81879578	PHD-transcription_factor_33	18200	2281	197138	No_or_no_constitutive_exon
TTTCTTATCATTTGATTTCACATACTTCTTTTTTTTATTTTGGGGTTAAGGT	81954079	81954147	81954029	81954081	1	4	Zm00001d050334	81951655	81955294	None	18200	2281	197138	No_or_no_constitutive_exon
TTGGTTTATATTGGGTTTCATCTATAGCTTACCTTGTTTGGGACTAAAAGGT	83026082	83026315	83026032	83026084	1	4	Zm00001d050353	83021108	83030776	None	18200	2281	197138	No_or_no_constitutive_exon
GCGTTCTTTAACTGGGCGGCAACCCTGCTAGGGTATGCCCACGGGTCGAGGG	88606466	88606553	88606603	88606551	-1	4	Zm00001d050441	88601167	88606777	None	18200	2281	197138	No_or_no_constitutive_exon
TACATGCGAATCATACTCTAGTACATGCGTGCGATTGAATGATGGGACAGGA	89811337	89811422	89811472	89811420	-1	4	Zm00001d026855	89811337	89813955	None	18200	2281	197138	No_or_no_constitutive_exon
GATGTACCTAGCTGGGAATGGCGAGCGCGCTGGAGACGCTGTGCGGGCAGGC	89901273	89901776	89901826	89901774	-1	4	Zm00001d050457	89899330	89903754	None	18200	2281	197138	No_or_no_constitutive_exon
TTATGTAGTAGTAAAGTCTTATATTTACTATGTTTTGTTGGGAAATATAGCC	90404254	90404577	90404627	90404575	-1	4	Zm00001d050463	90402427	90420961	None	18200	2281	197138	No_or_no_constitutive_exon
GAAGAATCTTACTATTTTCTCTTGCCTTCTTAAAACAACATGGGAAGAAGTG	91088124	91088571	91088621	91088569	-1	4	Zm00001d050470	91088124	91091939	None	18200	2281	197138	Yes
TGATGCTGTTACTTACTGACTAACTATTGTGCTGTATTATGGTTGGGCAGAG	99643145	99643241	99643095	99643147	1	4	Zm00001d050551	99642501	99668891	None	18200	2281	197138	No_or_no_constitutive_exon
CTAGGAATTAATCCGGGGCTTCAATCCGGAACAACCGAACAGGGCCTAAGGG	101523316	101523445	101523266	101523318	1	4	Zm00001d050574	101521987	101523445	None	18200	2281	197138	No_or_no_constitutive_exon
GGCCCCAGGGTTGTACATTTCTAGGTCAGGGAAGAGTGGGAAAGCGGCAGCG	101597138	101597227	101597088	101597140	1	4	Zm00001d050575	101589396	101597227	None	18200	2281	197138	No_or_no_constitutive_exon
TTATCAAGATGTCTTCTCAAAGGCAAGCTGTTTCTATTGTTGTCAGGGAGCA	102553258	102553560	102553208	102553260	1	4	Zm00001d050584	102551160	102570725	None	18200	2281	197138	No_or_no_constitutive_exon
AGGAAGGGCTTGCCCGGCTCGAAAGAAGCAAGAGATGGGACACTAGGGAGAG	103707239	103707720	103707770	103707718	-1	4	Zm00001d050606	103706599	103714666	None	18200	2281	197138	No_or_no_constitutive_exon
CGAAGCTCGTAGGAGTACATATATCTTATTCAGGGTACCTTGGTGGGCAGGT	118329351	118329783	118329833	118329781	-1	4	Zm00001d050716	118325911	118331112	None	18200	2281	197138	No_or_no_constitutive_exon
CTCGTGATAGTGTTGCATTGATGCACTGCGCTTGATGTGGGTAACAAAAGAG	120958158	120958267	120958317	120958265	-1	4	Zm00001d050753	120953531	120958594	DDT-transcription_factor_2	18200	2281	197138	No_or_no_constitutive_exon
ACAGTTCTCATAAATCATTGTCCTCATAACTTGTAATGGGTGGAAGCCAGTA	121098569	121098777	121098519	121098571	1	4	Zm00001d050755	121089533	121100926	None	18200	2281	197138	No_or_no_constitutive_exon
CTCTGACCTCTCTCAAACTTTTTTGGTTGATGGATGGGGTCATAAAGCAGAT	121768330	121768538	121768280	121768332	1	4	Zm00001d050768	121766672	121769040	cytokinin_response_regulator7	18200	2281	197138	No_or_no_constitutive_exon
TCATGGTGATTATTCGGGTTTTTTTTTACCTGGGTTTGTAATGGGCGCAGAT	123700382	123700586	123700332	123700384	1	4	Zm00001d050800	123700149	123705290	None	18200	2281	197138	No_or_no_constitutive_exon
TCGAATCTAGAGAGTCAGCGACCCAATGGGTAAGGGCGGGCAGGACGAAGGC	123915631	123916391	123916441	123916389	-1	4	Zm00001d050805	123915631	123922702	None	18200	2281	197138	No_or_no_constitutive_exon
GTTTGATTGCTTCAAACTTCCAATCATCAGCATATATATATGGGGTATAGGG	125422672	125422950	125423000	125422948	-1	4	Zm00001d050834	125421187	125423374	Homeobox-transcription_factor_56	18200	2281	197138	No_or_no_constitutive_exon
GTGCAGTTGCAAACATGTGACTTATTGATTTGTTATCATGGGCATGGCAGAT	132630295	132630370	132630245	132630297	1	4	Zm00001d050937	132629395	132632436	None	18200	2281	197138	No_or_no_constitutive_exon
CATGCTGTTTGATCATGCCACATTGACTTGTTGTTGTTGATGGGCAGCAGAG	133314967	133315040	133315090	133315038	-1	4	Zm00001d050955	133307811	133317401	None	18200	2281	197138	No_or_no_constitutive_exon
CTTTCGATCCGAACAATGGAAGGAAATTGAAATGCTCATCGCTGGGGCAGGC	136345010	136345439	136344960	136345012	1	4	Zm00001d051005	136343709	136345439	None	18200	2281	197138	No_or_no_constitutive_exon
AACACAACAATGTAATCCTTTCTAATCTGGCATGATTGCATGGGAAGCAGGC	137694991	137695232	137694941	137694993	1	4	Zm00001d051030	137688994	137695932	None	18200	2281	197138	No_or_no_constitutive_exon
GGGGGGGGGGGGGGGGGGGAGGGGAGGGGGGGGGGGGGGGGGGGGGGGAGGA	140074299	140075527	140075577	140075525	-1	4	Zm00001d051065	140072302	140076402	None	18200	2281	197138	No_or_no_constitutive_exon
ACACCTTATCCGTGCATTTGTACTATAATTTGGATGATTAATGTGGGTAGAT	144991486	144991621	144991436	144991488	1	4	Zm00001d051129	144987565	144994135	None	18200	2281	197138	No_or_no_constitutive_exon
ACCTTTTCTATTCCCACATTGTTCTGACTGAATACTGTTTCTGGGAACAGGT	151301725	151301878	151301675	151301727	1	4	Zm00001d051268	151295169	151303295	None	18200	2281	197138	Yes
AAATACACATTATCTGTTCATAATACTGAGATTCTTTCTTTGGGTGACAGGT	151766708	151766820	151766658	151766710	1	4	Zm00001d051287	151763879	151768589	None	18200	2281	197138	No_or_no_constitutive_exon
ATACATAGCTGCTGCTAAATAGACACATGCATTTTGGAATGGGCATGCAGAG	152220729	152221055	152221105	152221053	-1	4	Zm00001d051294	152220729	152221346	NAC-transcription_factor_27	18200	2281	197138	No_or_no_constitutive_exon
GTGGAACCACAGAGTTGCTATGAAAAGCATCTCTCATTATCTGGGACGAGGC	152386818	152386938	152386988	152386936	-1	4	Zm00001d051300	152386198	152413255	None	18200	2281	197138	No_or_no_constitutive_exon
TTCGGTGGGGATTTTAGACAGGTCTTGCCTAATGTTCGTAATGGGTCAAGGG	152386198	152386789	152386839	152386787	-1	4	Zm00001d051300	152386198	152413255	None	18200	2281	197138	No_or_no_constitutive_exon
TTCATGAAAAAGACAGGACTGCATGCGTGATCCGATGATTAACCTGGGAGAT	152949507	152949738	152949457	152949509	1	4	Zm00001d051309	152948010	152949738	None	18200	2281	197138	No_or_no_constitutive_exon
CGATGTGTAAGTGTTTGTGCGTCTCCACGCCTTCCTATCTGGGGGTACAGTT	154798728	154798844	154798894	154798842	-1	4	Zm00001d051329	154796969	154799734	None	18200	2281	197138	No_or_no_constitutive_exon
GTGCTGGCGCATCATGGATCCGTAATGGATGCGCTGGTTGGGACGCGCAGGA	156035986	156036144	156035936	156035988	1	4	Zm00001d051366	156035645	156037543	None	18200	2281	197138	No_or_no_constitutive_exon
CAGCAGCTTTCTCATTCAGATTATTGATTTTGAATGTGGGAAACATGAAGGT	157606528	157606652	157606478	157606530	1	4	Zm00001d051415	157604147	157608446	None	18200	2281	197138	No_or_no_constitutive_exon
CTCTCTCTCGTTTTCTTTTAACTTTTCTTGAAAAATTCATGGGCGGACAGGG	158471087	158472615	158472665	158472613	-1	4	Zm00001d051435	158471087	158473134	None	18200	2281	197138	No_or_no_constitutive_exon
TCGCTGTAATCAAACTATGATCTGCTGCACCACGGACAACACGGGCGCAGGT	158808477	158808876	158808926	158808874	-1	4	Zm00001d051442	158807350	158810855	None	18200	2281	197138	No_or_no_constitutive_exon
CGAAACGGCGCCCTCACCAGCCGTGAGCCATGATGCATGGGGGCGAACAGGG	160438103	160438553	160438053	160438105	1	4	Zm00001d051496	160437528	160438553	None	18200	2281	197138	No_or_no_constitutive_exon
TCTACTTTCCTGATAGGCGTTTGATCCAGTTTGATTGTGGGAAGTTGCAGGA	160689312	160690450	160690500	160690448	-1	4	Zm00001d051507	160674776	160711821	None	18200	2281	197138	No_or_no_constitutive_exon
CTGACTGGTCGCGTCCGTGTGTGGTGTGGTGTGTGTGTGTGGGCGCGCAGGG	161595282	161595428	161595478	161595426	-1	4	Zm00001d051529	161594499	161598938	4330407	18200	2281	197138	Yes
TCTGAAATACGGCTGCCCCAATAAATGTTGCCACCATTTGCAGGGATTAGAT	161765696	161765838	161765646	161765698	1	4	Zm00001d051535	161759715	161766998	None	18200	2281	197138	No_or_no_constitutive_exon
CTTAGTAGCCCCCCTCTTAGATCAATCCTGGATCCGCCACTGGGCGGCAGGA	164425648	164425920	164425598	164425650	1	4	Zm00001d051608	164423980	164443964	None	18200	2281	197138	No_or_no_constitutive_exon
GTTGCTTTGTGTTTGATTCGCTTGGTAATTTTGTTCTGCGGGTGTGGCAGTT	166784022	166784193	166783972	166784024	1	4	Zm00001d051688	166783444	166789500	None	18200	2281	197138	No_or_no_constitutive_exon
TGAATTGCTTACTAAACTCAGTGTGTCACTTTAAATGATATGGGATGAAGTT	167169725	167170398	167170448	167170396	-1	4	Zm00001d051701	167167596	167171852	None	18200	2281	197138	No_or_no_constitutive_exon
AGCAAGAACATATTAGGAAAAGGTGGGTTTGGTGTCGTCTACCGGGGCAGCT	168607373	168607584	168607634	168607582	-1	4	Zm00001d051741	168606580	168612438	None	18200	2281	197138	No_or_no_constitutive_exon
TTTTGTGTACTGCTGATTGCGTCGGGGGTTGCCATGTGGGAGTCATGAAGGC	168776810	168776947	168776760	168776812	1	4	Zm00001d051749	168776068	168778157	Homeobox-transcription_factor_115	18200	2281	197138	No_or_no_constitutive_exon
TGTGCTTGGTCAGTGGAACAAATCTGATCGTTTACTCTTCTGGGGTGCAGGT	169021797	169022158	169021747	169021799	1	4	Zm00001d051769	169020560	169022158	None	18200	2281	197138	No_or_no_constitutive_exon
AATAATAAAATAAGAAAATTTTACATTTACATATTTTTGGGCGTGAACAGGT	170024735	170024861	170024685	170024737	1	4	Zm00001d051801	170023755	170028264	None	18200	2281	197138	No_or_no_constitutive_exon
CGTCGACATGATTTGATCCTATCTTAACGCGTGCCTTTTTTGGGGTGCAGGA	170039301	170039341	170039391	170039339	-1	4	Zm00001d051804	170036695	170039992	glutamine_synthetase5	18200	2281	197138	Yes
TAGTTTTTATATGTTATATCATTGTTTGAATACTCATACTTGAAGGGCAGTG	170146241	170146374	170146424	170146372	-1	4	Zm00001d051809	170142799	170148637	None	18200	2281	197138	No_or_no_constitutive_exon
CCGTTGCTCTAGTGTGTTTATGCCGTTGCCTGTCTGTGTTGGGTGGGCAGGA	172520674	172520882	172520932	172520880	-1	4	Zm00001d051858	172520345	172521128	None	18200	2281	197138	No_or_no_constitutive_exon
ATGTGATGCGTGATTTGTAATGCTTTAAACCTTTCGGGTGATGATGGCAGGT	172954175	172954904	172954954	172954902	-1	4	Zm00001d051871	172954175	172960946	None	18200	2281	197138	No_or_no_constitutive_exon
ACGTTGGAGCCCTACGAGCGTGACCATGCATGTGTTGTGGGTGGGTACAGGG	173509954	173510068	173510118	173510066	-1	4	Zm00001d051885	173507580	173513457	None	18200	2281	197138	No_or_no_constitutive_exon
TGCTGCTCAGAAGCTTGTGAACCAAGAAGAAACGAAACCTTGGGTGACAGGT	173895438	173896705	173896755	173896703	-1	4	Zm00001d051896	173895438	173897086	None	18200	2281	197138	No_or_no_constitutive_exon
CCGCGATTTTGTGGTGTGTGACTGCTTGCGATTTTGTCCTGGGTACGCAGGG	174707385	174707428	174707335	174707387	1	4	Zm00001d051924	174706714	174720563	None	18200	2281	197138	Yes
ACCATGCCACACTCATCATCTGAACAAAGCAAGTGGTCTGGTGGGAGCAGGT	174989680	174989810	174989630	174989682	1	4	Zm00001d051945	174987518	174992037	phosphate_transporter2	18200	2281	197138	Yes
CACTCAATGCAAACGAAATACGGTTTACCTTGTGTGTTGCGCGGGTGTAGGA	175175287	175176084	175175237	175175289	1	4	Zm00001d051952	175173795	175186520	None	18200	2281	197138	No_or_no_constitutive_exon
TAGAGCTGGAAGATAACAATAATATTAATCACAATCAAACTGGGGTGCAGCA	175390010	175390196	175389960	175390012	1	4	Zm00001d051961	175383400	175397333	JUMONJI-transcription_factor_9	18200	2281	197138	No_or_no_constitutive_exon
ATTGCAACTCGGTATGAGATAGTCAAATATTTCGTGACGATGGGCGTAAGGA	176036254	176036730	176036780	176036728	-1	4	Zm00001d051991	176029084	176037271	None	18200	2281	197138	No_or_no_constitutive_exon
GGGTGGATATGATAAATATGAGGATGATCGATCGTTTTCAACGGGAGCAGAT	176034684	176034870	176034920	176034868	-1	4	Zm00001d051991	176029084	176037271	None	18200	2281	197138	No_or_no_constitutive_exon
AAATGCAGTGCTGAGTTTTGAGTAATGTTTAGTGCTTAATTTGGGGGCAGAG	176207968	176208110	176207918	176207970	1	4	Zm00001d051998	176207226	176221261	None	18200	2281	197138	No_or_no_constitutive_exon
TACTTGATGCCTGTAACACTGTCAATATTATAATGATTAGGGAAGTTTAGTA	176213867	176214502	176213817	176213869	1	4	Zm00001d051998	176207226	176221261	None	18200	2281	197138	No_or_no_constitutive_exon
TTTGACACATTTAACTTTGGGCTTCTCAGAATTTGGGGGCATATAATAAGAT	176577677	176577960	176577627	176577679	1	4	Zm00001d052012	176575560	176580131	None	18200	2281	197138	No_or_no_constitutive_exon
GCGCTATCAATGCTGATGGATTTGAGCCAGGGTGGCGGGTGCGCGGATAGAC	177098930	177100934	177100984	177100932	-1	4	Zm00001d052043	177090544	177102253	None	18200	2281	197138	No_or_no_constitutive_exon
GCTATGTCTTTTTCATTTCTTTTGTTCTTGTGAGCTTATCAAGGGTACAGAA	177092031	177092142	177092192	177092140	-1	4	Zm00001d052043	177090544	177102253	None	18200	2281	197138	No_or_no_constitutive_exon
AAGCTGAGCTTTAACTACTCACTTTTCTTCTTTTTTGGGTAAAACTGTAGGT	178524258	178524688	178524738	178524686	-1	4	Zm00001d052070	178515050	178526768	None	18200	2281	197138	No_or_no_constitutive_exon
AGCTTGTTTTGTGAGACAATTTGCCTAAATTGTCATTCATGCGTGGGTAGGG	178603300	178603375	178603425	178603373	-1	4	Zm00001d052072	178595992	178607864	None	18200	2281	197138	No_or_no_constitutive_exon
ATCCCTCCAAACTCACACTATGCTGAGTATAAAAGGGGGTAGACCGGTAGAG	178768869	178769416	178769466	178769414	-1	4	Zm00001d052079	178764554	178775799	lysine-ketoglutarate_reductase/saccharopine_dehydrogenase1	18200	2281	197138	No_or_no_constitutive_exon
CACTTGGCGGCATATATAACTTCAACGTGACAGTCTCTCAGGGTGCGCAGGA	178772349	178772412	178772462	178772410	-1	4	Zm00001d052079	178764554	178775799	lysine-ketoglutarate_reductase/saccharopine_dehydrogenase1	18200	2281	197138	No_or_no_constitutive_exon
AGTTTCTGGAGGCTTCCTGCGTCGCGTGGAGGCAGACAGAGCTCAGGGAGGG	179375119	179375176	179375069	179375121	1	4	Zm00001d052093	179375070	179380872	None	18200	2281	197138	No_or_no_constitutive_exon
TTCTCACCAAATCTGATTACTGCCATTCGTAAACTGACATGGGTAAGCAGTG	180180361	180180488	180180538	180180486	-1	4	Zm00001d052114	180177406	180187336	None	18200	2281	197138	Yes
CAGTTTGGACATGCATGAAACTCACTCCAGTTTGAAGCTCGGGCGTGCAGGC	180441476	180441752	180441426	180441478	1	4	Zm00001d052130	180439839	180442555	None	18200	2281	197138	No_or_no_constitutive_exon
ATTTGTACCGCGCTCTCGTTTCACACGCGCGTTTCATGCGGTATGGGCAGCT	180561985	180562087	180562137	180562085	-1	4	Zm00001d052133	180558734	180563266	Homeobox-transcription_factor_83	18200	2281	197138	No_or_no_constitutive_exon
CATGAACTGCTTCTTTAGTTCTTGAACCAATAAGCCACTGCTGGGAGCAGTT	181216636	181216768	181216818	181216766	-1	4	Zm00001d052149	181208676	181231288	None	18200	2281	197138	No_or_no_constitutive_exon
TTTTGATCTTTTTGAAACCCTCTCTTCTCCCTCCTTTTGTGGGTTCAGAGAA	182760434	182762664	182762714	182762662	-1	4	Zm00001d052193	182760244	182771439	None	18200	2281	197138	No_or_no_constitutive_exon
GCCTTCCTTTATTGCTTATTATTTGATCCTTTTGTTGTATGTGGGTGCAGAT	184633785	184633872	184633735	184633787	1	4	Zm00001d052245	184611230	184665800	None	18200	2281	197138	No_or_no_constitutive_exon
GCCTGGTGCGTGCGCGCCCGAACCAACTTTGATTTTGCTTGGTTGGGCAGGT	185253707	185253803	185253853	185253801	-1	4	Zm00001d052266	185249434	185254161	None	18200	2281	197138	No_or_no_constitutive_exon
TAGTTTAACAAAATTAGTCGGATGATATTAACATATTTAGTGAAGGGCAGGC	185513009	185513153	185512959	185513011	1	4	Zm00001d052271	185511456	185520217	None	18200	2281	197138	No_or_no_constitutive_exon
TTTGTTTCCTTGACGGGTAGATCACAGGAGGGCGTGGGTAGGGCGGAGAGGG	185636614	185636758	185636564	185636616	1	4	Zm00001d052276	185636178	185645200	None	18200	2281	197138	No_or_no_constitutive_exon
GTCTGGCTGTTTGTATGCCTGCGCTGTTGTTTTGTTTCCTTGACGGGTAGAT	185636584	185636758	185636534	185636586	1	4	Zm00001d052276	185636178	185645200	None	18200	2281	197138	No_or_no_constitutive_exon
TGGAGTCTCACGCCCCGTTTCTCGTCGACGGCGGCCACGGGACGTGACAGAG	186240824	186241023	186241073	186241021	-1	4	Zm00001d052294	186233310	186244991	None	18200	2281	197138	No_or_no_constitutive_exon
GGCTTCATTAACCTTATGAGTCCTTTTTCTCTGTCTATAATACCAGGGAGCT	186719890	186719973	186719840	186719892	1	4	Zm00001d052308	186709917	186725196	None	18200	2281	197138	No_or_no_constitutive_exon
GCAGGCAGGCAACAAAAGCACATTCCACATCTGATTGGTGGGTAATATAGGT	187013105	187013402	187013055	187013107	1	4	Zm00001d052318	187010484	187013768	None	18200	2281	197138	No_or_no_constitutive_exon
TTGATTGTTTACCTGCTGTTTTTCTTGGTGGTTCAACCTGGGAATAGCAGCC	187155651	187155772	187155822	187155770	-1	4	Zm00001d052327	187152490	187165484	None	18200	2281	197138	No_or_no_constitutive_exon
TTCTTGATTGTTTACCTGCTGTTTTTCTTGGTGGTTCAACCTGGGAATAGCA	187155651	187155775	187155825	187155773	-1	4	Zm00001d052327	187152490	187165484	None	18200	2281	197138	No_or_no_constitutive_exon
CTTCCCAATAATAACTGTGAAACTGCGTGCTGCTGCATGCATACGGGCAGAT	188043993	188044798	188044848	188044796	-1	4	Zm00001d052355	188043993	188045262	WRKY-transcription_factor_77	18200	2281	197138	No_or_no_constitutive_exon
CCGCCCACTCGCCCTCGTCGGCACCCAGCAGCATGGCGGAGGGGATGCAGCA	188303780	188305913	188303730	188303782	1	4	Zm00001d052364	188300297	188308076	None	18200	2281	197138	No_or_no_constitutive_exon
CAGCCTGCAGCAGAGAAGTGACTGAACACTGAACCAAACCTCGTGGGAAGGC	188399873	188400024	188399823	188399875	1	4	Zm00001d052372	188398085	188400838	None	18200	2281	197138	No_or_no_constitutive_exon
GCATGGAAGAAATTTGTTTCTCTAACTAGTTTAGGTGGGAAAAAAAACAGGA	188629162	188629620	188629670	188629618	-1	4	Zm00001d052379	188629162	188633869	None	18200	2281	197138	No_or_no_constitutive_exon
GCGGGTTCCCTCAATTTTTTCGGTCTCTCTTCTCCCCCCGGGACCAGCAGGG	188985788	188985913	188985963	188985911	-1	4	Zm00001d052391	188982583	188986172	None	18200	2281	197138	No_or_no_constitutive_exon
TCCTTTCATATATATATATATATATATATATATATATATATATAGGGAAGAG	189220662	189220783	189220833	189220781	-1	4	Zm00001d052407	189217457	189230120	None	18200	2281	197138	No_or_no_constitutive_exon
CACTCCCACCTGTACCTCCGTGTCTGCCTAGCCATTGCCCATTGGGAGAGCG	189985815	189986064	189986114	189986062	-1	4	Zm00001d052435	189981670	189987040	None	18200	2281	197138	No_or_no_constitutive_exon
GATCGGGCTCGAGGGCTTACAGCCTTGGCGCCCCAACGGCCGGGATGCAGCA	190301719	190304315	190304365	190304313	-1	4	Zm00001d052450	190301719	190308562	None	18200	2281	197138	No_or_no_constitutive_exon
ATGAGCTCGGCGGCGTTCGCGTTCGTGTTAGTTCTCGTATGGGATGCCAGGA	190786957	190787177	190786907	190786959	1	4	Zm00001d052472	190781501	190787238	None	18200	2281	197138	No_or_no_constitutive_exon
CTAGTTACATTTTTGTGTAATTAATTGTTTTTCACTTTTCTGGGTTGAAGGA	191047805	191047909	191047959	191047907	-1	4	Zm00001d052485	191046510	191057109	None	18200	2281	197138	No_or_no_constitutive_exon
TACTTGAGTTGTGGACATGGATGCTTAATTGTATGTTTTCTGGGATGCAGAG	192908844	192908930	192908980	192908928	-1	4	Zm00001d052556	192908262	192917762	None	18200	2281	197138	No_or_no_constitutive_exon
CGTGCCCGTGCCCCGTGTGTGTGTGTGTGTGTGTGACATGGGCATGACAGGC	193209921	193210065	193210115	193210063	-1	4	Zm00001d052562	193207887	193210831	None	18200	2281	197138	No_or_no_constitutive_exon
TCTCTGTGTGTGTGTGGTGGTTTCTGTACATGAAAGCCTTTTGACGGGAGAA	193327562	193327703	193327753	193327701	-1	4	Zm00001d052565	193327562	193330318	None	18200	2281	197138	No_or_no_constitutive_exon
TGCCAATCCCGAGTTCTGATGTGATGCGTGTCGTGCTCTTGGGGTGACAGGA	193337190	193337264	193337140	193337192	1	4	Zm00001d052567	193335814	193337264	None	18200	2281	197138	No_or_no_constitutive_exon
TTCTCACCAAATCTGATTATTGCCATTCGTAAACTGACATGGGTAAGCAGTG	193916684	193916811	193916634	193916686	1	4	Zm00001d052589	193904690	193923248	None	18200	2281	197138	No_or_no_constitutive_exon
TATAAAACCATAGCTAACGAGTTTTCGAACTTCTAATACGTCAGGGGCAGTC	193980462	193981016	193981066	193981014	-1	4	Zm00001d052591	193980223	193982206	ABI3-VP1-transcription_factor_40	18200	2281	197138	No_or_no_constitutive_exon
ATCTCCCTTCATTTCTTTGGATTTAACAAACCATTTTAGGGATTTGGAAGAC	195159721	195159813	195159863	195159811	-1	4	Zm00001d052624	195157433	195163992	None	18200	2281	197138	No_or_no_constitutive_exon
GCTCTCCTGGTTCTTCGTCTTGGATGGAAACGTGATGGGTGGCGACGCAGGC	197106562	197106689	197106512	197106564	1	4	Zm00001d052680	197106176	197117342	GNAT-transcription_factor_20	18200	2281	197138	No_or_no_constitutive_exon
GGCTGCTGGCATCTTCCAGGTGCGCCGCAAGTTCACCGCCGGGGTGGGAGGG	198688078	198688193	198688243	198688191	-1	4	Zm00001d052720	198683019	198688653	None	18200	2281	197138	No_or_no_constitutive_exon
GATGGAAGTCAATCTAATGAAATTCTTGGTGGCACCTGCAGGGAGAACAGGG	199126363	199126582	199126313	199126365	1	4	Zm00001d052726	199113826	199127980	None	18200	2281	197138	No_or_no_constitutive_exon
CCTAAGATGGAAGTCAATCTAATGAAATTCTTGGTGGCACCTGCAGGGAGAA	199126358	199126582	199126308	199126360	1	4	Zm00001d052726	199113826	199127980	None	18200	2281	197138	No_or_no_constitutive_exon
CCTGCAACACTTGTCAATGCACAGATGCTGAACATGTATGTTGGGTGAAGAT	199213715	199213956	199213665	199213717	1	4	Zm00001d052730	199207204	199215428	None	18200	2281	197138	No_or_no_constitutive_exon
CTCGGCACCCCGTCGTTCTCACTCCTCTCTCTCCCTCCGGGAGACGGCAGTG	200738393	200739951	200738343	200738395	1	4	Zm00001d052781	200737913	200744017	None	18200	2281	197138	No_or_no_constitutive_exon
TTGATTCTTCTGTTTTTATTTTGCTTAAGTGTTGTTGGGTAAATGTATAGGA	202599252	202599532	202599202	202599254	1	4	Zm00001d052851	202584988	202599532	None	18200	2281	197138	No_or_no_constitutive_exon
TTAGTTTCACAATTTCTTCTTTGGTGTATGTGTGTTGGGCATGCAAGCAGGA	206592229	206593122	206593172	206593120	-1	4	Zm00001d052969	206592229	206599570	None	18200	2281	197138	No_or_no_constitutive_exon
GTTGCACCCCCAAAGTCATTGAACTTCTTTGTTGAATTTGGGATGGACAGTG	207877391	207877434	207877341	207877393	1	4	Zm00001d052991	207876147	207879557	None	18200	2281	197138	No_or_no_constitutive_exon
TGAGCTCCCGGGCGGGGGTGGGGTGGGATCGGTTGTGGTGGTGGGCGCAGAT	208295844	208295969	208296019	208295967	-1	4	Zm00001d053000	208294693	208296278	None	18200	2281	197138	No_or_no_constitutive_exon
TTGTGGAAATTCTACACCAATAATTGTCTTTTTTTTCTGGGGAGCCGCAGTG	208651112	208651225	208651275	208651223	-1	4	Zm00001d053004	208649303	208651866	auxin_import_carrier2	18200	2281	197138	No_or_no_constitutive_exon
GGCGAAGTATATCCTCATGCTTCATTCTTTTCCTTTGAACTGGGATATAGGA	209057714	209057847	209057897	209057845	-1	4	Zm00001d053014	209053062	209058856	None	18200	2281	197138	Yes
TTACACTGAACATGTTGTCTGTGTATCTATATGCATAAATGGGTATGAAGGA	211744490	211744558	211744608	211744556	-1	4	Zm00001d053063	211743674	211744787	None	18200	2281	197138	No_or_no_constitutive_exon
AATATTATTCTCTTTTGATGTATTCTCCTAACTATGTTTGCATGGGGCAGAC	213305631	213306026	213305581	213305633	1	4	Zm00001d053092	213303553	213309579	None	18200	2281	197138	No_or_no_constitutive_exon
CCTCCCCTGCTTTTGGTTCTCCTGCTCATTTCTCCGCGGCGTGGGGGCAGGT	214604027	214604100	214603977	214604029	1	4	Zm00001d053123	214603757	214606109	None	18200	2281	197138	No_or_no_constitutive_exon
GTGCTGCTCTCAAGGTGCGATTCTAAATCATCTGCTCTTGGGGCGTGCAGGA	217737450	217737535	217737585	217737533	-1	4	Zm00001d053166	217736468	217737859	None	18200	2281	197138	No_or_no_constitutive_exon
TTGACTGGCACCAGATTTTACAGAAATATGCAGGAGGGGCTAGGGCAAAGGA	222315316	222318006	222318056	222318004	-1	4	Zm00001d053251	222300065	222320233	None	18200	2281	197138	No_or_no_constitutive_exon
CATTGAAATATATGTAATGTTTTGCTTTTTTTTCATGGGATGGCATGAAGAT	222973208	222973436	222973158	222973210	1	4	Zm00001d053262	222969265	223050007	None	18200	2281	197138	No_or_no_constitutive_exon
TGGTTCATTAACTTCATCTGGTTCGTTTCTATCCCTTTTTTGGGGGTAAGGG	223189517	223189596	223189646	223189594	-1	4	Zm00001d053265	223186356	223201475	None	18200	2281	197138	Yes
TGTCCAAAAGATGATTGAACCAGAGGTAATATGAGTTTGCAATTGGGCAGGC	223441244	223441386	223441194	223441246	1	4	Zm00001d053272	223440057	223443279	None	18200	2281	197138	Yes
TCTGCAGCTGTCGAACTGAAAATCATGAGTTTTCTTGGGTCAAAATGCAGGC	223795614	223795858	223795908	223795856	-1	4	Zm00001d053275	223795614	223808189	None	18200	2281	197138	No_or_no_constitutive_exon
TGCTGCTATTGCCAAGGTGCGTATGGGGTTGGCACAGCAAAGGGCAGCAGGC	224942804	224943712	224943762	224943710	-1	4	Zm00001d053300	224942730	224952442	None	18200	2281	197138	No_or_no_constitutive_exon
CCCTGCTGCTATTGCCAAGGTGCGTATGGGGTTGGCACAGCAAAGGGCAGCA	224942851	224943715	224943765	224943713	-1	4	Zm00001d053300	224942730	224952442	None	18200	2281	197138	No_or_no_constitutive_exon
TCAGGGCATTTCGTTTTTGGTTAATCTGCATGCTCTAATCGGGCGCGCAGCT	231906605	231906768	231906555	231906607	1	4	Zm00001d053447	231905996	231909123	None	18200	2281	197138	No_or_no_constitutive_exon
ATGATCAATTGTTCTAATCGGTCCTTTCTGGACTCAATTAGGGTGACCAGAA	232074501	232075000	232074451	232074503	1	4	Zm00001d053450	232067298	232077638	None	18200	2281	197138	No_or_no_constitutive_exon
TATTTTTATTTATATTAATACCCTATATTGTTTTTTATTTGGGGATGAAGTG	232082371	232082453	232082321	232082373	1	4	Zm00001d053451	232079682	232082995	None	18200	2281	197138	No_or_no_constitutive_exon
GTGGAACCGCAGAGTTGCTACGGAAAGCATCTCTCATTATCTGGGACGAGGC	233521836	233522943	233521786	233521838	1	4	Zm00001d053542	233511987	233522943	None	18200	2281	197138	No_or_no_constitutive_exon
GGCTTGCAGCAAACAAAAGTTGTAACGAAGCTTTTGTGTTGCACGGGCAGCA	234847036	234847523	234846986	234847038	1	4	Zm00001d053569	234845162	234847523	None	18200	2281	197138	Yes
TTCCTCGCTGCTCATCACTTCGTTTTTGCCACCCACCATCGCCATGGGAGCA	235341358	235341420	235341308	235341360	1	4	Zm00001d053582	235339073	235344833	None	18200	2281	197138	No_or_no_constitutive_exon
TCCAACTAACCAGAACGATCTTTTTCTCTTCATGGTGCTGGGAACTGTAGCA	235825665	235826215	235826265	235826213	-1	4	Zm00001d053595	235825665	235832657	RPD3_histone_deacetylase_homolog	18200	2281	197138	No_or_no_constitutive_exon
CATTTCATTTATTTCATGCAATGTACGTACATGGGAATGGGAATGTGCAGAG	235912312	235912330	235912262	235912314	1	4	Zm00001d053597	235911859	235913945	male_gametophyte-specific2	18200	2281	197138	No_or_no_constitutive_exon
ATGGGAATGTGCAGAGCTGTCAGCAGCAGTCGGCGTGAGATGCGGGAGAGGC	235912348	235913216	235912298	235912350	1	4	Zm00001d053597	235911859	235913945	male_gametophyte-specific2	18200	2281	197138	No_or_no_constitutive_exon
CGTATACGTTTCTACTTGAGTATTCACCTTTTTTCTTGGGTTCAGAAAAGAT	236108072	236108190	236108240	236108188	-1	4	Zm00001d053603	236105401	236116126	None	18200	2281	197138	No_or_no_constitutive_exon
CTTTACACCCTTAGTGCGGGTAGCTGATTGTGTGCTGACTACACTGGGAGCT	236139407	236139466	236139357	236139409	1	4	Zm00001d053604	236138478	236139918	None	18200	2281	197138	No_or_no_constitutive_exon
GCTTGGTGTTGGTTGGGTGTCCTGACTCCTGACTCCTTCTGAGGGTGTAGGT	236219968	236220139	236219918	236219970	1	4	Zm00001d053608	236219514	236220535	None	18200	2281	197138	Yes
GCAACTGATAATTATAGTGCTTGGCTAATCGGATAACTTCATGGGTGCAGAT	236476793	236477084	236477134	236477082	-1	4	Zm00001d053612	236474078	236481803	None	18200	2281	197138	Yes
AGAATAGTGGTCTGATTCGTGTCTCGGTCGTCGGAATTGAGCGGGCGCAGGA	237109927	237110060	237110110	237110058	-1	4	Zm00001d053626	237108970	237110604	4328654	18200	2281	197138	No_or_no_constitutive_exon
CGCGCGCGCGGTGGCGGCGGAGGCGGAGGCGAAGGCGAAGGCTGTGGGAGGC	238381958	238382018	238382068	238382016	-1	4	Zm00001d053662	238375989	238382185	None	18200	2281	197138	No_or_no_constitutive_exon
CCTACCTCTTATAAATGCATATAGTCTAAACTTTACTCAATGGGATGCAGCT	238423505	238423659	238423455	238423507	1	4	Zm00001d053664	238418652	238426106	None	18200	2281	197138	No_or_no_constitutive_exon
ATTAAACAGTTGTGTCTAACTGATATGCTTCCTTTCTCCTAATTGGGCAGCA	238617971	238618043	238618093	238618041	-1	4	Zm00001d053672	238614443	238621452	None	18200	2281	197138	No_or_no_constitutive_exon
CAATTTCGATGGTATTTTAACTAGGTTGTAGTTTCGGTGGGCTAGAACAGGT	239812083	239812164	239812214	239812162	-1	4	Zm00001d053718	239807328	239820801	None	18200	2281	197138	No_or_no_constitutive_exon
ATCAACTAATTGTTTGCAGAATTTTCAATGCTGCAAATTTGGGTGGACAGCT	240636610	240636648	240636560	240636612	1	4	Zm00001d053761	240633405	240644815	None	18200	2281	197138	No_or_no_constitutive_exon
AGGGATGTAAAAGAACTCAAGATACCTGTGTGGGAGGCTGGGAGCTGTAGAA	240653754	240653939	240653704	240653756	1	4	Zm00001d053762	240649679	240653939	None	18200	2281	197138	No_or_no_constitutive_exon
CCTACAGAGGTACTGAGCAGCTATGAGCAGTGGACCATTGATCTGGGAAGGT	240808600	240808881	240808550	240808602	1	4	Zm00001d053770	240808235	240810658	None	18200	2281	197138	No_or_no_constitutive_exon
GGAAATGATAATAACTAAGGCAGTACATTTTTGCATATATGGTTGGGCAGGT	240870655	240870766	240870816	240870764	-1	4	Zm00001d053776	240858679	240875478	None	18200	2281	197138	No_or_no_constitutive_exon
CCTTATACAAAGTTGACATGTATTATTTTGTATATGGGTGATATACAAAGAA	241125102	241125189	241125239	241125187	-1	4	Zm00001d053790	241109056	241132899	None	18200	2281	197138	No_or_no_constitutive_exon
AGCGCTCGATGTCGATTACTAATGTGTGAATTTGTGTGTTGATGAGGGAGTT	243363569	243364260	243363519	243363571	1	4	Zm00001d053902	243363295	243364260	None	18200	2281	197138	No_or_no_constitutive_exon
TCAAGTCGCCCTTGTCGGCGCGCCGGGGCGGGGGCGACGAGGGGGCGCAGAT	244186875	244187125	244187175	244187123	-1	4	Zm00001d053956	244186747	244189967	None	18200	2281	197138	No_or_no_constitutive_exon
AGTTCCTCACTGTTTCCCCCCTTCGTTTTCTTATTATGGGAGCGGAGCAGGC	244424619	244424808	244424858	244424806	-1	4	Zm00001d053968	244419436	244425157	None	18200	2281	197138	No_or_no_constitutive_exon
ACTAGTTCCTCACTGTTTCCCCCCTTCGTTTTCTTATTATGGGAGCGGAGCA	244424619	244424811	244424861	244424809	-1	4	Zm00001d053968	244419436	244425157	None	18200	2281	197138	No_or_no_constitutive_exon
TTTTGCTGCTGCTGCTCTCTGTGTGTGTGTGTGTGGGTGGGTGGGTGCAGCG	244571037	244571165	244571215	244571163	-1	4	Zm00001d053981	244568058	244571526	small_kernel2	18200	2281	197138	Yes
CGTTTTTCTCGATCGATTCTTGGGTTTCTGACGGGCGGGAATGAATGCAGGT	244799034	244799115	244798984	244799036	1	4	Zm00001d053994	244798740	244803302	None	18200	2281	197138	No_or_no_constitutive_exon
ATAAGTGTTGACAAATATTTTGATTTGGTCTATTTTGGGTGATGAAACAGAG	244897806	244897899	244897756	244897808	1	4	Zm00001d054001	244881870	244901087	None	18200	2281	197138	No_or_no_constitutive_exon
TCACCTTCTCGTGGCCGTGCTCGCGCCTCCGCGGGGCGCTGGGGGAGGAGAT	245054491	245054643	245054693	245054641	-1	4	Zm00001d054008	245047655	245055438	None	18200	2281	197138	No_or_no_constitutive_exon
CGCAAGCGCAAACATTCACTTGCAATCGTATGCTTCTTCATTGGGAACAGGT	245162716	245162898	245162666	245162718	1	4	Zm00001d054013	245162165	245166098	None	18200	2281	197138	No_or_no_constitutive_exon
TCGCTACTGAGGTCAAATGTTGACAGTGTTTTTTTGGTGTGGGGAGGCAGAA	245167926	245168050	245168100	245168048	-1	4	Zm00001d054014	245166572	245170425	None	18200	2281	197138	Yes
CGTCCTCCCTCTCGATCTCACTCAGCTCACCCGTAAGCCTGTGGGCGCAGAG	245347698	245348407	245347648	245347700	1	4	Zm00001d054033	245347414	245348407	None	18200	2281	197138	No_or_no_constitutive_exon
ACAAGGATCGATCCAGGAGCTTCCAGAAGGCGAGGAGGAAGAGGGAGAAGGG	245469482	245469573	245469432	245469484	1	4	Zm00001d054043	245469382	245473221	Binding_protein_homolog2	18200	2281	197138	No_or_no_constitutive_exon
ATGCAGATATCCTCCTCCTTGATGTGGCTCCTCTCACCCTGGGTATTGAGAC	245472002	245472113	245471952	245472004	1	4	Zm00001d054043	245469382	245473221	Binding_protein_homolog2	18200	2281	197138	No_or_no_constitutive_exon
GTATTTATCCCGCTGTTTAATTTTAAAAACCTAACAGGGTGGTGGATCAGAT	245961757	245961852	245961902	245961850	-1	4	Zm00001d054076	245959881	245967187	None	18200	2281	197138	No_or_no_constitutive_exon
TGTATCCGTATTTGCTTAGTTGATCGATTACCCACCCTGGGGGGTGTCAGGT	245969733	245969814	245969864	245969812	-1	4	Zm00001d054077	245967719	245970243	None	18200	2281	197138	No_or_no_constitutive_exon
GTCTGTTATGTTGTGTTAATCATGCCTTAGCAAACTTATGTGGGTAATAGCA	246090733	246090896	246090683	246090735	1	4	Zm00001d054083	246088240	246090896	None	18200	2281	197138	No_or_no_constitutive_exon
TGTGCTTGGTTAGTGGAACAAATCTGATCGTTTACTCTTCTGGGGTGCAGGT	246450967	246451328	246451378	246451326	-1	4	Zm00001d054096	246449535	246452563	None	18200	2281	197138	No_or_no_constitutive_exon
GAACCTTTTATTTACGTTCAATGTTGCAATAATATTTGAAATGGGTACAGAT	246541668	246541790	246541618	246541670	1	4	Zm00001d054104	246521632	246556919	None	18200	2281	197138	No_or_no_constitutive_exon
TGATCCGTATCCGACCCCTGAGCGGCAGTGAGATATCGCTTCAGGGGCAGAA	484286	484394	484444	484392	-1	5	Zm00001d012807	472726	484777	None	18200	2281	197138	No_or_no_constitutive_exon
TTGTATGAACCTATTAATTAACTAAACGAATTTTAACTTGGGGCGGGGAGGG	923494	923831	923444	923496	1	5	Zm00001d012822	919122	924671	None	18200	2281	197138	No_or_no_constitutive_exon
TATATTTTTACTTGGATAATGAACTTGCAACTGCGTCTGCATGGGTTAAGCC	950945	951011	950895	950947	1	5	Zm00001d012830	949749	951996	None	18200	2281	197138	No_or_no_constitutive_exon
ATCTCAATAATCACTTTTTTTCCTGTTGTGATGTGACGTGGGGGAAAAAGGT	1064372	1064526	1064322	1064374	1	5	Zm00001d012844	1060872	1065790	None	18200	2281	197138	No_or_no_constitutive_exon
TGGTTACACTCTGAAAATGGCATGCAATGTTGAGCAATGGGGACGCATAGGA	1097034	1097302	1096984	1097036	1	5	Zm00001d012851	1092745	1099057	None	18200	2281	197138	No_or_no_constitutive_exon
TCCGGTTGTTGAACGCGGCGGTTCTTGCTCCAAATCCAGGCGGCGGGGAGGG	1101417	1101503	1101553	1101501	-1	5	Zm00001d012852	1099258	1101829	None	18200	2281	197138	No_or_no_constitutive_exon
AACCTTGGTGTGTCTGGCAACGATGAAGTGAAATGGAAAATGGGTGACAGGG	1367016	1367130	1367180	1367128	-1	5	Zm00001d012867	1366641	1369293	None	18200	2281	197138	No_or_no_constitutive_exon
CCGATTGCAGGTACCCCATTTATAGAATTCCAACAGGGCCAACATTGAAGGA	1720261	1720313	1720363	1720311	-1	5	Zm00001d012896	1719446	1724144	None	18200	2281	197138	No_or_no_constitutive_exon
GGGGCACGGTTGGTGGTGGACGCCCTCGCTCTGCTCATATGGGATAGTAGAG	1778453	1778661	1778403	1778455	1	5	Zm00001d012900	1768373	1778661	CNR10	18200	2281	197138	No_or_no_constitutive_exon
CTTGCCTCTGCGGCGTCTGATTGAATGGCTGCGTGTGCCCGTGGGTGCAGGA	2177124	2177260	2177310	2177258	-1	5	Zm00001d012931	2173188	2178440	None	18200	2281	197138	Yes
GCTGATTGGTGGAGGTTAAAAAAACCAGTAAAAATAAAATGGGTAATTAGGG	2234274	2234408	2234458	2234406	-1	5	Zm00001d012938	2230364	2235259	None	18200	2281	197138	No_or_no_constitutive_exon
ATGTGACGATTTCCATTGATAATTAAACCTTCAGGTCCTTGTTGGGATAGGT	2566194	2566254	2566144	2566196	1	5	Zm00001d012971	2560595	2569361	None	18200	2281	197138	No_or_no_constitutive_exon
GGTTCCCTTCCGACTTTTTCAACCATGATCTACCTCTGTTGGGCAACTAGGG	3148047	3148461	3147997	3148049	1	5	Zm00001d013006	3132562	3148461	None	18200	2281	197138	No_or_no_constitutive_exon
CCCACGCGTCCCCTCCGCTCGCGCCGCCGCAACCGCGGCGACGATGGGAGGG	3132915	3133107	3132865	3132917	1	5	Zm00001d013006	3132562	3148461	None	18200	2281	197138	No_or_no_constitutive_exon
TGTCGCACTCACCTCCCGTATGCGCGTGCATGCGGTCGACGGCCGGGCAGGA	3412252	3412511	3412561	3412509	-1	5	Zm00001d013022	3410174	3412752	None	18200	2281	197138	No_or_no_constitutive_exon
ATGAAATTATTCTTTCATTGCTTTTCTGACAATGATAGTTGAATGGGCAGAG	3473918	3474034	3474084	3474032	-1	5	Zm00001d013030	3472229	3476498	None	18200	2281	197138	No_or_no_constitutive_exon
GCATGCATATGCCGCCTCACGTACTCTTGGATATTGTGCATGGGGTGCAGGC	3537954	3538083	3537904	3537956	1	5	Zm00001d013035	3537737	3542307	None	18200	2281	197138	No_or_no_constitutive_exon
TTAGCCATTTTTTTTTGTTTTTTTTTTGGAGATGTCGCTTGTTAGGGTAGCT	3626353	3626510	3626560	3626508	-1	5	Zm00001d013043	3626152	3629045	adenosine_5'-phosphosulfate_reductase-like9	18200	2281	197138	No_or_no_constitutive_exon
TGCTAAGTACACAGTCAGCTTTAATTCATGGTCTGTCTGAAGGGGTTCAGAT	3821376	3822312	3822362	3822310	-1	5	Zm00001d013049	3819242	3825110	None	18200	2281	197138	No_or_no_constitutive_exon
CTTAATAGATTTAGATTTGGATAATAAAGAGAAGGCTCTGGGATGCATAGTT	4679315	4680208	4679265	4679317	1	5	Zm00001d013094	4676460	4680208	math-btb17	18200	2281	197138	No_or_no_constitutive_exon
CTTACATTCAAGTAAAGTTCTATACCTAGAAGAATTTATCATATGGGCAGGA	5451779	5451862	5451729	5451781	1	5	Zm00001d013150	5449441	5452282	None	18200	2281	197138	No_or_no_constitutive_exon
CATCATGATTATTGCAGATTTGTTTATATGCTTCTTCTTGTTGGGAACAGAT	6175912	6175986	6175862	6175914	1	5	Zm00001d013193	6175372	6176670	None	18200	2281	197138	No_or_no_constitutive_exon
CGCTGCTGGTGAACGTGTACGCGATCCACAGGGACCCGGCTGTGTGGGAGGA	6759252	6759537	6759587	6759535	-1	5	Zm00001d013226	6759252	6760962	None	18200	2281	197138	No_or_no_constitutive_exon
CGCTGCTGGTGAACGTGTACGCGATCCACAGGGACCCGGCTGTGTGGGAGGA	6773518	6773803	6773853	6773801	-1	5	Zm00001d013229	6773518	6775218	None	18200	2281	197138	No_or_no_constitutive_exon
AGCTCCTCAGGAGCATTGCAAACGCGGAAGCCTGTGACCGAAGGGAACAGCC	6862804	6863039	6862754	6862806	1	5	Zm00001d013239	6861540	6864805	None	18200	2281	197138	No_or_no_constitutive_exon
CCCTCTCTCCTGTAGCGTCTGGAGCTGACGCGCGGTTGGGGATGGTGCAGGG	7376534	7376646	7376696	7376644	-1	5	Zm00001d013262	7372366	7382139	topoisomerase-like_enzyme1	18200	2281	197138	No_or_no_constitutive_exon
ACTACCTGCTCATACTCATCACACCCTCGTTTTATTTGATTTGGGTAAAGCG	7404881	7405096	7405146	7405094	-1	5	Zm00001d013265	7397789	7408662	MYB-related-transcription_factor_106	18200	2281	197138	No_or_no_constitutive_exon
CTTCACGCTTCGGTGGCGTGCTGACTGACGTTGCTGTTTGGTGCGGGCAGGT	7505884	7506030	7506080	7506028	-1	5	Zm00001d013268	7504214	7508052	None	18200	2281	197138	Yes
CGTCTGACATACCTTCTAAATCCCTAACCTTTTCTGGTCATGGGGGTCAGGG	7555405	7555544	7555594	7555542	-1	5	Zm00001d013274	7548070	7559215	None	18200	2281	197138	No_or_no_constitutive_exon
TTGAGCGTAGTGACAGCTAATATGGTGCTGTTTGGCTTTTGCTGAGGGAGTG	7809348	7809554	7809604	7809552	-1	5	Zm00001d013282	7809348	7811556	None	18200	2281	197138	No_or_no_constitutive_exon
TCCTTTCATGTCATGTATAACCATGCTTTATCGTTTGCTTGGGATTGCAGAA	7813136	7813193	7813086	7813138	1	5	Zm00001d013283	7811743	7815276	None	18200	2281	197138	Yes
TAGACGGAATGGAATGAGAAATCTTATCGCCGCGTCGTTGGGTTGGGCAGCC	7990908	7991073	7991123	7991071	-1	5	Zm00001d013295	7990162	7991833	photosystemI3	18200	2281	197138	No_or_no_constitutive_exon
AAAATTGTCTTGAGTAGAAAAATTCACATCTGTTGTACATGGGTGAGCAGAG	8370108	8370224	8370274	8370222	-1	5	Zm00001d013314	8362785	8378035	vesicular_transport_protein1	18200	2281	197138	No_or_no_constitutive_exon
CCTGGAGGTGGAATGGGTGGAACAGCTGGTCCACGGGGCAGCGGTGGCAGTG	9977313	9977558	9977608	9977556	-1	5	Zm00001d013371	9977223	9980416	None	18200	2281	197138	No_or_no_constitutive_exon
ATCTAAAGTCCCTTTCCATCTTCTGATGCTTTATTCTTGTGGGGATGCAGGA	10004721	10005511	10005561	10005509	-1	5	Zm00001d013376	10004193	10008482	None	18200	2281	197138	No_or_no_constitutive_exon
TGCCAGCGTCGTCGGCGGCCGCAACTGGGGACGGGGTGAGCGGCGGGCAGGC	10276222	10276349	10276399	10276347	-1	5	Zm00001d013391	10268267	10276931	None	18200	2281	197138	No_or_no_constitutive_exon
CCCCTGGTGAGGGCGTCGTGCTTCTCAGCGCTGTCTTCCATGGGCGAAAGCC	10328266	10328605	10328216	10328268	1	5	Zm00001d013393	10321805	10328605	None	18200	2281	197138	No_or_no_constitutive_exon
ACTTAGACTTGTAACTGAGCTAGCAGATGTTGGCCGAAAACGGGAAGCAGTG	11139665	11139721	11139771	11139719	-1	5	Zm00001d013427	11138028	11148200	None	18200	2281	197138	No_or_no_constitutive_exon
CACAAGCCCTAGCCGCACGCGCCGGGGCGCCGGGCGTGGTGGGCGCGCAGGG	12111542	12111908	12111958	12111906	-1	5	Zm00001d013461	12111432	12113050	None	18200	2281	197138	No_or_no_constitutive_exon
GAGTCCATTTGTTGTACCTAATACATATATTACCTTAATGAGGGAAATAGAT	12398753	12398860	12398703	12398755	1	5	Zm00001d013471	12395189	12400984	set_domain_gene130	18200	2281	197138	No_or_no_constitutive_exon
TTTGGGTGGTTGTTTGTTCCCGTGTTGATCGGCCGGTCGAAGGGTTGCAGGA	13441661	13441777	13441611	13441663	1	5	Zm00001d013519	13440456	13446073	None	18200	2281	197138	No_or_no_constitutive_exon
TGTTTTTCAATGTGGGTTGATGATTTTAGCATGTCTTGTGGGTGGTGCAGGT	14848806	14850021	14848756	14848808	1	5	Zm00001d013582	14847770	14851912	None	18200	2281	197138	No_or_no_constitutive_exon
ATGTTCGTCATGTAAATGCCAATACTAAAGTGTCACTGCATGGGCAGAAGTG	14852182	14852228	14852278	14852226	-1	5	Zm00001d013583	14852171	14857086	None	18200	2281	197138	No_or_no_constitutive_exon
GGCTATGCATCTTTGCTGAAGAATTATTCACCTGTTCATTGTTAGGGCAGTA	15104324	15104699	15104274	15104326	1	5	Zm00001d013597	15095906	15104883	None	18200	2281	197138	No_or_no_constitutive_exon
CCTCAATACTCATGCTCTCTCTCTCTCTCTGGTGGGAATCGGGAGTGCAGGA	15732402	15733110	15733160	15733108	-1	5	Zm00001d013625	15732402	15735219	LBD-transcription_factor_26	18200	2281	197138	No_or_no_constitutive_exon
GCCAGAACTTTTTCTCGCGATTTTTGTTGATTTTTTTTGTTTGGGGGCAGGT	16258599	16258731	16258549	16258601	1	5	Zm00001d013653	16258268	16286212	None	18200	2281	197138	No_or_no_constitutive_exon
ATGCTAAGAATCTAGAACTTATGAGCATGTGACCCTTTGGGAGATTGCAGGT	17719308	17719656	17719258	17719310	1	5	Zm00001d013694	17707482	17723908	single_myb_histone6	18200	2281	197138	Yes
TTCTCACCAAATCTGATTACTGTCATTCGTAAACTGGTGTGGGTAAACAGTG	19634750	19634877	19634927	19634875	-1	5	Zm00001d013761	19616088	19637400	None	18200	2281	197138	Yes
TGACGCCACGCGTTCGCACTGACTGACTCAACTGCAATCGCAATGGGCAGCT	21184422	21185054	21184372	21184424	1	5	Zm00001d013810	21182816	21186548	multidrug_and_toxic_compound_extrusion2	18200	2281	197138	No_or_no_constitutive_exon
TGTCAATATTTAGTTATGCTGAGTGCTTATTACTGTTCGGGGTATGACAGGG	21977386	21977520	21977570	21977518	-1	5	Zm00001d013836	21955529	21983392	None	18200	2281	197138	No_or_no_constitutive_exon
ATTTCCTTGGTCTTTGCAACAAAAATAACATGCCTTGGTGTGGGATACAGAT	22398786	22398977	22399027	22398975	-1	5	Zm00001d013845	22389217	22414978	None	18200	2281	197138	No_or_no_constitutive_exon
TACAAGGCTTGTTGTACCATCAAACAAAGTTGGTTGTATTCTTGGGGAAGGT	22710662	22710846	22710896	22710844	-1	5	Zm00001d013852	22710662	22711403	None	18200	2281	197138	No_or_no_constitutive_exon
AAAGGGATATAGTTCGGGGCGTCGAGGGCTACATCGTCACGGGGTCGAAGCA	23137651	23137664	23137601	23137653	1	5	Zm00001d013860	23136708	23154188	None	18200	2281	197138	No_or_no_constitutive_exon
GGTTGTTCGTCTCTGACACCAGTGCTGTACGGTTTGATATGCGGGTGCAGAA	23882552	23882684	23882734	23882682	-1	5	Zm00001d013887	23853142	23883054	None	18200	2281	197138	No_or_no_constitutive_exon
TAGTGCAGTAAATAAGACTACTGTACAAGCTATGTCATATGGGTACACAGTG	24012190	24012295	24012345	24012293	-1	5	Zm00001d013892	24011443	24017871	None	18200	2281	197138	No_or_no_constitutive_exon
TCCACGGTGTCCAGCTGCGGCGACCATCGGGAGTTTATTTGGGGGCGCAGGG	24025877	24026327	24025827	24025879	1	5	Zm00001d013893	24023657	24026327	None	18200	2281	197138	No_or_no_constitutive_exon
TGGTTGGGACATTGCTTGGTTACTGATTGCTGTTATCCTCGGGGTGGCAGCG	24410421	24410560	24410610	24410558	-1	5	Zm00001d013908	24406778	24412871	None	18200	2281	197138	No_or_no_constitutive_exon
TCCGCCTGTCGATCTTGACTTTGGGCAATGCTGTCGGTGCAGGGGTCGAGCA	24411556	24411668	24411718	24411666	-1	5	Zm00001d013908	24406778	24412871	None	18200	2281	197138	No_or_no_constitutive_exon
ATTTTGATTGGTTTTCTTCCCCTTTCGCTGTGGTTTTGGCGGGGGATTAGTG	25518382	25518519	25518332	25518384	1	5	Zm00001d013940	25518162	25523534	None	18200	2281	197138	No_or_no_constitutive_exon
TTTGGTGAAACTAATCTTGTGTTACTTTGTCCTTCGATATTGGGCTGAAGAT	26611655	26611785	26611835	26611783	-1	5	Zm00001d013967	26610073	26621214	None	18200	2281	197138	No_or_no_constitutive_exon
TCCCCCTCAGTCAGTCATCTCCCTATCTCCTGTTCTTCATTGGGGTATAGAA	27326226	27326587	27326637	27326585	-1	5	Zm00001d013984	27299567	27328407	None	18200	2281	197138	No_or_no_constitutive_exon
AAGTTTCTCTGATTATTATTGCTGTTTTGGCGTCGGGGAAAAAAATGCAGCG	28777499	28777865	28777915	28777863	-1	5	Zm00001d014015	28777499	28778178	None	18200	2281	197138	No_or_no_constitutive_exon
ATTGGATATTTATTGTCCGCTGACTAATGCTATGCCTTGTCTGGGTGAAGGT	29812316	29812436	29812486	29812434	-1	5	Zm00001d014033	29808368	29824010	None	18200	2281	197138	No_or_no_constitutive_exon
ATATTTATTGTCCGCTGACTAATGCTATGCCTTGTCTGGGTGAAGGTAAGGA	29812316	29812431	29812481	29812429	-1	5	Zm00001d014033	29808368	29824010	None	18200	2281	197138	No_or_no_constitutive_exon
TTGTTTGTGCTCAACTCTTTCCGCGTGTCCACTCCGTCCATTGGGAGCAGGG	31079370	31080930	31080980	31080928	-1	5	Zm00001d014060	31079370	31083342	None	18200	2281	197138	No_or_no_constitutive_exon
CTGAATTCTTGGTGGGTGTCTAATGCTCCATCTTGTTCTTTGGGTGAAAGGT	32619786	32619876	32619736	32619788	1	5	Zm00001d014103	32617901	32619876	None	18200	2281	197138	No_or_no_constitutive_exon
CGTCAGTGGAGTCAGTCTAACATATCACTTGTGTTGCCGTGGGGGAGTAGAA	33834498	33834613	33834663	33834611	-1	5	Zm00001d014138	33833983	33842701	None	18200	2281	197138	No_or_no_constitutive_exon
TACATGAGGTTTCTTGTGCAGCAGCTAGCCGCGAGTGACTGTGGGTGAAGCT	35436905	35437415	35436855	35436907	1	5	Zm00001d014184	35433811	35437415	None	18200	2281	197138	No_or_no_constitutive_exon
CCGTTGCTCTGGTGTGTTTATGCCGTTGCCTGTCTGTGTTGGGTGGGCAGGA	37903967	37904125	37903917	37903969	1	5	Zm00001d014246	37903652	37920004	None	18200	2281	197138	No_or_no_constitutive_exon
ATGTGTGGCTGTTTGTGTCTCCCTGCCTTCTCTCCCATTTGGGGGTATAGTT	38481321	38481437	38481487	38481435	-1	5	Zm00001d014260	38480783	38481712	None	18200	2281	197138	No_or_no_constitutive_exon
ATTAAATTTGTTCTAATATTTTCTTTTCTTTTTCTTGGGAGAAACAACAGCG	39157994	39158041	39158091	39158039	-1	5	Zm00001d014280	39152483	39178930	None	18200	2281	197138	Yes
TGTTTGTGCCATGGGACCTAAAATAATGTGTAATTCTTTTTTGAGGGTAGTT	40031583	40031682	40031533	40031585	1	5	Zm00001d014297	40021550	40049955	histidine_kinase3	18200	2281	197138	Yes
AAATTCTGGCTCGTAGTATATTGACGGTCGGTGTTTGGCATTGGGAGCAGAA	41031786	41031885	41031736	41031788	1	5	Zm00001d014324	41031207	41035865	None	18200	2281	197138	No_or_no_constitutive_exon
AATTATTGTTGACTTTTAATTTTCTATACATCTTGAGCATAGTGGGTCAGTC	41033308	41033426	41033258	41033310	1	5	Zm00001d014324	41031207	41035865	None	18200	2281	197138	No_or_no_constitutive_exon
GAATACCCCTGAATTGACCCTGTGTCACCAATTGCTGTTGTTGGGGGCAGAA	44455761	44455811	44455711	44455763	1	5	Zm00001d014395	44453006	44456042	None	18200	2281	197138	No_or_no_constitutive_exon
TGATGCACGCCTATGCCTGATCACTGTGATTTTTGTCGCTGGGATGGCAGAA	45732436	45735197	45732386	45732438	1	5	Zm00001d014418	45731507	45735197	None	18200	2281	197138	No_or_no_constitutive_exon
TCCATGCCAGCTCTGAGAAGGGCGACGAAGAAGAGCTGGGCGTGGAGGAGCT	45785719	45786202	45786252	45786200	-1	5	Zm00001d014419	45785642	45787979	None	18200	2281	197138	No_or_no_constitutive_exon
ATTTATTTATTTATTTATTTTTGGCTAACGTTTTCTTTTGGGGGGTATAGAA	45960795	45961121	45960745	45960797	1	5	Zm00001d014422	45956642	45962835	JUMONJI-transcription_factor_16	18200	2281	197138	No_or_no_constitutive_exon
GTATGTTCCCTTAGGTTTACTTTATCTGCTACATGCAAAAACAAGGGCAGGC	46344010	46344130	46343960	46344012	1	5	Zm00001d014425	46337459	46350865	None	18200	2281	197138	No_or_no_constitutive_exon
CACACATTTCTTTATGAGGCCTTATATTTGTTTTGGGGGCAAAAACAAAGAT	46710034	46710167	46709984	46710036	1	5	Zm00001d014435	46708302	46712464	None	18200	2281	197138	No_or_no_constitutive_exon
TTACATGTGCAGCTGATAACATTGTTTGCTGGTGGTTTCATGGGACACAGGT	47754960	47755647	47755697	47755645	-1	5	Zm00001d014449	47751803	47756916	None	18200	2281	197138	No_or_no_constitutive_exon
TTCTCACCAAATCTGATTACTGCCATTCGTAAACTGACATGGGTAAGCAGTG	49752722	49752849	49752899	49752847	-1	5	Zm00001d014482	49749760	49762625	None	18200	2281	197138	Yes
CTCAGTTTGTGATTATCTTTCTTTGATTTTATCTATATTTGTGGGGCCAGGT	50005061	50005157	50005011	50005063	1	5	Zm00001d014489	50002093	50007362	None	18200	2281	197138	No_or_no_constitutive_exon
TTAGCTTCTTCCGCGAAAATCTCACTAGCAGAAGAGGGTTAAAATGGCAGGC	50006725	50006834	50006675	50006727	1	5	Zm00001d014489	50002093	50007362	None	18200	2281	197138	Yes
GCACTTAATAATTTTATTGAAGACTACTAACTCAAGTTTTGTGGGTATAGCC	50446305	50446380	50446255	50446307	1	5	Zm00001d014499	50438958	50448486	None	18200	2281	197138	No_or_no_constitutive_exon
ATTTGCTTGCGGCAATGCATGCTGATGATTTGTGTGTGTGCCGGGGACAGGT	50797760	50798752	50797710	50797762	1	5	Zm00001d014507	50795873	50799332	ARF-transcription_factor_19	18200	2281	197138	Yes
CGATGACTGAATCGACTGGCACAGCGACCAAATCTACTGTCGGTGGGCAGCA	51054602	51054778	51054828	51054776	-1	5	Zm00001d014510	51049608	51058723	None	18200	2281	197138	No_or_no_constitutive_exon
CCATGATGTTTTTCATTTTTTCTCTTGGACTTGTCTTCCACGGGGCATAGTT	56114886	56115037	56115087	56115035	-1	5	Zm00001d014621	56114672	56116415	None	18200	2281	197138	Yes
GAGCCTCTGACGCCGCCCATGCCCATGCACGCACGCGGGCGGATGCGCAGGA	57182596	57184177	57182546	57182598	1	5	Zm00001d014648	57181932	57184177	None	18200	2281	197138	No_or_no_constitutive_exon
TATATAATGTCATCGCGAGACTTTTACCAAAATGGAACTGGGAATCACAGAT	60601170	60602761	60602811	60602759	-1	5	Zm00001d014723	60590271	60603467	ARR-B-transcription_factor_5	18200	2281	197138	No_or_no_constitutive_exon
TGATGCATGCCATTGCCATTGTCGCTGTCGAATCCAGGGGGCGCAAGGAGGA	60954925	60955009	60954875	60954927	1	5	Zm00001d014731	60954610	60956637	None	18200	2281	197138	No_or_no_constitutive_exon
GTGGTGCGCGGCGGGCGCGGCCCGCGGTCGCGTGTTCGTTGCGGGCGGAGTC	61633340	61633960	61633290	61633342	1	5	Zm00001d014755	61632713	61633960	None	18200	2281	197138	No_or_no_constitutive_exon
CCCCCTGTGTATATCAGATGTGACATCGTGTTATTTTTATGGGTCAATAGGT	62613278	62613327	62613228	62613280	1	5	Zm00001d014771	62609230	62613757	None	18200	2281	197138	No_or_no_constitutive_exon
TGTCTGGTGCTCTATATGATGTTGGGTTTCGCGTGGGGTTGGTGGTGCAGGA	62617398	62617480	62617530	62617478	-1	5	Zm00001d014772	62615829	62617900	None	18200	2281	197138	No_or_no_constitutive_exon
TCCTGTAATCTTCTTTATTTGACAGAATTTTTTTTCCTGGAATTGGGCAGTT	63152033	63152194	63152244	63152192	-1	5	Zm00001d014788	63149893	63153861	None	18200	2281	197138	No_or_no_constitutive_exon
ATTTTAATAGATTGATGCATTTGACTTGAGTTTTTTACTCATGGGTGTAGGG	65190204	65190471	65190521	65190469	-1	5	Zm00001d014844	65186101	65197475	starch_branching_enzyme1	18200	2281	197138	No_or_no_constitutive_exon
TGCTGATGAATTTGAATTTGACTGATCTTTCCCCTTATTGGGTGGGTGAGGG	66663581	66663681	66663731	66663679	-1	5	Zm00001d014874	66662042	66664946	barley_mlo_defense_gene_homolog6	18200	2281	197138	No_or_no_constitutive_exon
TCTCCATCATGCCGGTGGTGATCATCCTGTCGGTGGGGACGAAGCTGCAGGG	66662937	66663081	66663131	66663079	-1	5	Zm00001d014874	66662042	66664946	barley_mlo_defense_gene_homolog6	18200	2281	197138	No_or_no_constitutive_exon
CGCTCTTCTCCTTGTTTGTTCCCTTCCGTCTAATTTGGCTGCGGGTGCAGGT	67121706	67122134	67122184	67122132	-1	5	Zm00001d014895	67118451	67127665	None	18200	2281	197138	No_or_no_constitutive_exon
GGAAAGACAAGGAGAAGAAGCCTGGGATCGTGGTGATCCAGGGACCGAAGCC	67326187	67326254	67326137	67326189	1	5	Zm00001d014898	67324192	67326833	None	18200	2281	197138	No_or_no_constitutive_exon
ACACCAGCGCCGGCAAGGGGACCCTAGCCACCGACGCGGCGGGGTGCCAGGA	67369290	67369597	67369647	67369595	-1	5	Zm00001d014902	67368337	67370031	None	18200	2281	197138	No_or_no_constitutive_exon
AGACAAGGTAAAATTACAGTGATGTGATCTCGTGCAGGTAGGGATCGCAGGT	67439228	67439509	67439559	67439507	-1	5	Zm00001d014903	67438944	67442847	phospholipase_C1	18200	2281	197138	No_or_no_constitutive_exon
TGGTCTAAATGATGATTTCCGTGTTGTGCCTGGGATGGGCGAATTTGGAGAC	67939469	67939539	67939589	67939537	-1	5	Zm00001d014912	67939059	67961759	protein_disulfide_isomerase4	18200	2281	197138	No_or_no_constitutive_exon
CCGGGTTCAGACCGCAAGCAGGGTCATGAAGAGTATGATTGAGAAGGGAGTT	70373946	70374401	70374451	70374399	-1	5	Zm00001d014966	70373946	70376193	None	18200	2281	197138	No_or_no_constitutive_exon
GCTGATTTCCTTGATGTGCGCTTCAACGAGTTGGAGAGGTGGGACGCCAGTT	70459663	70460109	70459613	70459665	1	5	Zm00001d014968	70459260	70463506	None	18200	2281	197138	No_or_no_constitutive_exon
CCACACCCGTCTCAGCAGTCGATGCATTCAGCTGGGTCTGGATGGGGCAGCG	70823771	70824070	70824120	70824068	-1	5	Zm00001d014977	70822620	70833837	brahma1	18200	2281	197138	No_or_no_constitutive_exon
ACTCATACGCTGGTTGCTACGACCCGGGTCCGGGCGTTTCGCCGGGGCAGTC	71504650	71504988	71505038	71504986	-1	5	Zm00001d014998	71503071	71509439	None	18200	2281	197138	No_or_no_constitutive_exon
CTCTGTCGGTTGTGCATTTGGATACCTGAATTGATCCTCTTGGGCGGCAGCT	73083257	73083476	73083526	73083474	-1	5	Zm00001d015044	73079432	73084278	None	18200	2281	197138	No_or_no_constitutive_exon
AGAGGGGCAGCAACGCGCTGCTCGCGCGGGCGTGGTCACCAGGGTGGTAGAA	73083714	73084113	73083664	73083716	1	5	Zm00001d015045	73083285	73084113	None	18200	2281	197138	No_or_no_constitutive_exon
TTTAACTTGTTGGCGTGATCTGTTGTGAATTCAACGCGAATGGGTAGCAGAA	73779123	73779565	73779073	73779125	1	5	Zm00001d015059	73777037	73779565	None	18200	2281	197138	No_or_no_constitutive_exon
CACCATCAGATTTTGGTACCTGATGCTGGCCAACTGTTGGGGGGGTACAGGC	76815683	76815788	76815633	76815685	1	5	Zm00001d015133	76814417	76818198	4328200	18200	2281	197138	Yes
TTTTTCCCATGTAGATGATTTGTCATATTGACACTACTTTTGTTGGGAAGGT	79228964	79229251	79228914	79228966	1	5	Zm00001d015203	79214290	79242188	None	18200	2281	197138	No_or_no_constitutive_exon
TAAACCTACTAATGTTTCTATTTCTGCCACTAATATTGGGAAGGAACCAGGT	79216496	79216564	79216446	79216498	1	5	Zm00001d015203	79214290	79242188	None	18200	2281	197138	No_or_no_constitutive_exon
AATACGTGTCCTACTGCGCGTTGTTCATCTTCTTGAGGATGTTTGGGAAGAA	79962424	79962491	79962541	79962489	-1	5	Zm00001d015219	79960118	79963951	None	18200	2281	197138	No_or_no_constitutive_exon
CTTGTATAACTGTTGAATTTTGATTTAATAAATTTTGGGTGCTGAAACAGAG	80076701	80076794	80076844	80076792	-1	5	Zm00001d015228	80071630	80077888	None	18200	2281	197138	No_or_no_constitutive_exon
GTCGCTGACGCCAACGCCGGCGTCGCCGTGCGCCCGCAGGGGAGCGGAAGGC	80684394	80684502	80684552	80684500	-1	5	Zm00001d015243	80676959	80685239	ARF-transcription_factor_20	18200	2281	197138	No_or_no_constitutive_exon
ATGTAGCAGTTACCACTTATCATATGGATTCAAACATTTTTTGGGAGCAGGC	81788925	81789130	81788875	81788927	1	5	Zm00001d015260	81788078	81795079	None	18200	2281	197138	No_or_no_constitutive_exon
TAGCTCTAACCTCAATAATATAATATAATATGATTTTTTTTGGGGGGCAGGC	84712562	84712675	84712725	84712673	-1	5	Zm00001d015329	84710587	84715868	None	18200	2281	197138	Yes
GTAGGTTCTAGCTCTGAATGGCATGGCATGGCTTGGGCTTGGGCGTGCAGGG	87068609	87068845	87068559	87068611	1	5	Zm00001d015377	87067785	87070960	None	18200	2281	197138	Yes
CTGCTGATTTGAACCTGGAAATGCATTTCTCTGACCTCCTTGGGGAACAGGT	89378288	89378414	89378238	89378290	1	5	Zm00001d015421	89376382	89379344	bZIP-transcription_factor_104	18200	2281	197138	No_or_no_constitutive_exon
ATGTGACGATTTCCATTGATAATTAAACCTTCAGGTCCTTGTTGGGATAGGT	89622577	89622637	89622527	89622579	1	5	Zm00001d015428	89616482	89624066	None	18200	2281	197138	No_or_no_constitutive_exon
CTCACCAACTGTCTGTCTGATGCCCTCTCTGTTTGTCTGGGAAAAAAAAGGA	89676921	89676991	89677041	89676989	-1	5	Zm00001d015430	89673712	89677261	None	18200	2281	197138	No_or_no_constitutive_exon
ATGAACTCATTGTTTGCAGAGTTTTCAATGCTGCAAATCTGGGAGGACAGCT	90070153	90070191	90070241	90070189	-1	5	Zm00001d015435	90052983	90074741	None	18200	2281	197138	No_or_no_constitutive_exon
CGAGAGCACAATCGCGGTAGGGACCGGTCTCATGGCAACGACGTGGGGAGGG	93695080	93695749	93695030	93695082	1	5	Zm00001d015495	93673119	93695749	None	18200	2281	197138	No_or_no_constitutive_exon
CTGGGTTTGCTGCTGCTGCTGCTAGTGATGCGTGGACGGCGCGGGTGCAGTG	96257267	96257726	96257217	96257269	1	5	Zm00001d015532	96256819	96257726	None	18200	2281	197138	No_or_no_constitutive_exon
CTACGACGTGCCTCGTGGCACCATGGTGCTGGTGAACGCGTGGGCAATAGGC	100024490	100024804	100024440	100024492	1	5	Zm00001d015589	100023066	100024804	None	18200	2281	197138	No_or_no_constitutive_exon
TTTAGACCTACTTATTTTGGTCTGGTCTAATTGTGAAAATGGGTGTGTAGGG	100705327	100705413	100705277	100705329	1	5	Zm00001d015602	100704525	100706401	None	18200	2281	197138	No_or_no_constitutive_exon
TGCAGGATAGTAAAGGGTGATAGTGAAGCTGAAAGTACGGGCGATAGCAGTT	114036926	114036994	114036876	114036928	1	5	Zm00001d015729	114029490	114040449	None	18200	2281	197138	No_or_no_constitutive_exon
AGACCGAAAGATATTGTAATCCCTTTACACGTATTGCACTGGGCATGCAGGT	114326963	114327085	114327135	114327083	-1	5	Zm00001d015733	114324144	114328130	None	18200	2281	197138	No_or_no_constitutive_exon
ATTTACCATTTCAAGACTAGAACATGCAATCCCGACCAAGGTGGGAGCAGGG	118460902	118460987	118460852	118460904	1	5	Zm00001d015776	118459229	118463385	None	18200	2281	197138	No_or_no_constitutive_exon
TCGATTATGGCAATGCTATTTTCTTAATATAGTTTTAATTCAATGGGCAGAT	119216495	119216597	119216647	119216595	-1	5	Zm00001d015785	119215635	119226834	None	18200	2281	197138	Yes
ATCTCCACTGCCCTCCCAGTTCTTGATTTCTTTCCCCTTCGGTAGGGTAGCT	123923784	123924437	123923734	123923786	1	5	Zm00001d015822	123923363	123931531	BSD-transcription_factor_5	18200	2281	197138	No_or_no_constitutive_exon
ATGGTTTTCATCCTTAAATTAATACAATGCCTCTATGATATAGGGTGCAGTT	124677596	124677690	124677740	124677688	-1	5	Zm00001d015834	124669620	124679867	None	18200	2281	197138	No_or_no_constitutive_exon
TTTAGGGTAGGAACGTGGCTACTTGTGTTTGTGTCTGATTGGGGTCGCAGGA	126129395	126129521	126129571	126129519	-1	5	Zm00001d015848	126128864	126130282	None	18200	2281	197138	No_or_no_constitutive_exon
TCGAGCGAGTCTGAGGCTCTGAGCATGTGTGGTGGTGGTGGTGGGTGCAGAG	126373211	126373477	126373161	126373213	1	5	Zm00001d015852	126372617	126376084	lipoxygenase11	18200	2281	197138	No_or_no_constitutive_exon
ATCCACTAACGTGATTCTTTTTTTTTGGGTGCAAAATCATTGTGGGACAGTA	127021562	127021608	127021658	127021606	-1	5	Zm00001d015861	127019643	127022192	None	18200	2281	197138	No_or_no_constitutive_exon
CACTAACGTGATTCTTTTTTTTTGGGTGCAAAATCATTGTGGGACAGTAGAA	127021562	127021605	127021655	127021603	-1	5	Zm00001d015861	127019643	127022192	None	18200	2281	197138	No_or_no_constitutive_exon
AGAGCGATAACCTTCAATCTAACACTCCCTATGCGATGTTGGGTTAATAGCG	128424469	128424633	128424419	128424471	1	5	Zm00001d015882	128422136	128424633	None	18200	2281	197138	No_or_no_constitutive_exon
TAACATTCCTCTTGTCATGACCGGAGGTCCGGGCCGGCCGGGGCAGACAGGT	130209344	130209456	130209294	130209346	1	5	Zm00001d015906	130206929	130210042	None	18200	2281	197138	No_or_no_constitutive_exon
TATTGTATTTGTAGTATATATGACTTGAGGAAGACGATGCTGGGGCGCAGCA	134456355	134456442	134456305	134456357	1	5	Zm00001d015963	134455334	134457795	None	18200	2281	197138	No_or_no_constitutive_exon
ATTTACTTTGATTCGATCTGATCTGACAAATGCTTGGCGTGCATGGGCAGCG	134898760	134899512	134898710	134898762	1	5	Zm00001d015969	134894334	134899512	None	18200	2281	197138	No_or_no_constitutive_exon
TGCAAGATTTCAAATCAATCTACTTACCGTGCCAGATTTCAGGGGCTTAGAC	139152833	139152911	139152783	139152835	1	5	Zm00001d016008	139147654	139156020	None	18200	2281	197138	No_or_no_constitutive_exon
AACAATACTACTCGTGTCGTGTGTATGTGTATTTATGGTGGGATGCACAGGC	140073261	140074190	140074240	140074188	-1	5	Zm00001d016022	140073261	140074557	None	18200	2281	197138	No_or_no_constitutive_exon
TGCATGCATGCATGCAATTAGCTCGCTGCTCACTGCGGCTGGCCGGGCAGGC	140470113	140470262	140470063	140470115	1	5	Zm00001d016031	140469166	140472249	None	18200	2281	197138	No_or_no_constitutive_exon
TTCTCACCAAATCTGATTGGTGCCATTCGTAAACTGACATGGGTAAGCAGTG	144528700	144528827	144528650	144528702	1	5	Zm00001d016099	144521444	144532308	None	18200	2281	197138	Yes
ACAATCCGACTTTCATGAGTGATGTTTTAAATTCTAATATGATGGGTCAGGG	145423949	145424735	145423899	145423951	1	5	Zm00001d016118	145422984	145425146	None	18200	2281	197138	No_or_no_constitutive_exon
GGTGCAACACCCCTCTCCTTTCTAACTACCTTCCGGTTGTGGTTGGGCAGGA	150141892	150141973	150141842	150141894	1	5	Zm00001d016196	150141234	150142327	None	18200	2281	197138	No_or_no_constitutive_exon
CCTAAAACTTGGTCAAAGTTAGAAACGTTTTACTTGGGACAAGGCTAAAGTG	161092600	161093117	161092550	161092602	1	5	Zm00001d016402	161083875	161094541	None	18200	2281	197138	No_or_no_constitutive_exon
ACGCGACGCAGTGGGGCGTGGAGACGGAGGGCGTGGTGGCGACACGGGAGGA	161595324	161595501	161595551	161595499	-1	5	Zm00001d016415	161595324	161596749	None	18200	2281	197138	No_or_no_constitutive_exon
ATTTCCTTGGTCTTTGCAACAAAAATAACATGCCTTGGTGTGGGATACAGAT	162246003	162246099	162245953	162246005	1	5	Zm00001d016436	162242094	162250117	None	18200	2281	197138	No_or_no_constitutive_exon
GAAGAGAACACGGGGGACATTCTGGAGGAGAAGCGTGACGGGAAGGACAGCG	162577793	162578547	162578597	162578545	-1	5	Zm00001d016444	162577641	162579728	None	18200	2281	197138	No_or_no_constitutive_exon
AATTCTCTATGAAGGATCTTGGCAAATTTTACCATTTCTTGGGGATGCAGGT	162850679	162851663	162850629	162850681	1	5	Zm00001d016452	162839183	162870678	None	18200	2281	197138	No_or_no_constitutive_exon
TAATTGCCATGCTTCATCTGGTTCATTTATAACCCTTTTTTGGGGGTAAGGG	162966048	162966127	162966177	162966125	-1	5	Zm00001d016456	162962740	162970452	ARID-transcription_factor_6	18200	2281	197138	No_or_no_constitutive_exon
CAGTCCTGTTGGTTTCTTGCAGAGATCACGGAATGCTTTGTTGGGAGCAGCT	164503477	164504091	164503427	164503479	1	5	Zm00001d016486	164499365	164511896	brevis_plant1	18200	2281	197138	No_or_no_constitutive_exon
TTAAAAATTGCTCATTTATCTTCTATTAACATAATTTTATGATTGGGCAGGT	166559471	166559609	166559421	166559473	1	5	Zm00001d016530	166555477	166563550	None	18200	2281	197138	No_or_no_constitutive_exon
AAGGACTTAAGGAGGCGTCGCTCGGTGCAAAGAATCCATGGCATGGGGAGGT	166729830	166730092	166729780	166729832	1	5	Zm00001d016543	166724758	166731051	None	18200	2281	197138	No_or_no_constitutive_exon
AACACAACAATGTAATCCTTTCTAATCTGGCATGATTGCATGGGAAGCAGGC	166952698	166952939	166952989	166952937	-1	5	Zm00001d016547	166951998	166958518	None	18200	2281	197138	No_or_no_constitutive_exon
TTTGAACAAATCGGGAATTTTACTCTGTTTGCGCGAAATTTGGGATGCAGGA	167471115	167471229	167471065	167471117	1	5	Zm00001d016559	167470615	167481059	None	18200	2281	197138	No_or_no_constitutive_exon
GGCCGACAAAGTAAAGGAGGCGGAGGAGAAGAAGGGCGAGGGGGGAGGAGGG	168000367	168000493	168000317	168000369	1	5	Zm00001d016577	167999932	168003553	None	18200	2281	197138	No_or_no_constitutive_exon
TGCTAAATTCCTCGTTCACCTTTGCTTACAAAGTTGCCTTATGGGTGCAGAG	169060568	169060651	169060701	169060649	-1	5	Zm00001d016596	169060120	169060871	None	18200	2281	197138	No_or_no_constitutive_exon
GATTGCATTTTCATGTGTGGTAGCATTGCTGAAAGTTTGGGATCATGAAGAT	169537465	169537565	169537615	169537563	-1	5	Zm00001d016601	169533605	169538843	None	18200	2281	197138	No_or_no_constitutive_exon
AGGAAGGCCTTGCTCGGCTTGAAAGAAGCAAGAGATGGGACACTAGGGAGAG	170975383	170975866	170975916	170975864	-1	5	Zm00001d016640	170975263	170982646	None	18200	2281	197138	No_or_no_constitutive_exon
CCTCGGAGACGGAGACGAAATGCTCACCGAGTCACTGTCCATGGGAGCAGAC	172219846	172221041	172221091	172221039	-1	5	Zm00001d016675	172209652	172221985	None	18200	2281	197138	No_or_no_constitutive_exon
CGGGGCAGAGATCTGGGTCGAGGAGAACTGGTTGCGCGTGGGCTGAGCAGGG	172221396	172221518	172221568	172221516	-1	5	Zm00001d016675	172209652	172221985	None	18200	2281	197138	No_or_no_constitutive_exon
TTTGTATGGCAACGAACGGGAATCAGAATCGTTTTCGTGTGGGCGTGCAGGT	172409228	172409335	172409385	172409333	-1	5	Zm00001d016682	172408084	172409854	None	18200	2281	197138	No_or_no_constitutive_exon
AAGACCTAGTCGTCCTGGTCGTTCGACTAATCGTCGACTAGGGCGACTAGTC	172418105	172418747	172418797	172418745	-1	5	Zm00001d016684	172412994	172430415	amylose_extender1	18200	2281	197138	No_or_no_constitutive_exon
ATTCGTCATTATCGGAATTGTGTTATTTTTACATTGTCAGGGTGATGCAGAC	172414359	172414427	172414477	172414425	-1	5	Zm00001d016684	172412994	172430415	amylose_extender1	18200	2281	197138	No_or_no_constitutive_exon
TCGTGTTTTGGCAGGTGAGCATCTGCTTCCTGGTCGGGGTGAAGTACGAGGA	172814293	172814644	172814694	172814642	-1	5	Zm00001d016694	172814185	172820085	4329546	18200	2281	197138	No_or_no_constitutive_exon
GGCTATTTGAGGAGGTCACTGGAAATGAGTTTGAGCCTTGGGAAAGGCAGAA	172816872	172816917	172816967	172816915	-1	5	Zm00001d016694	172814185	172820085	4329546	18200	2281	197138	No_or_no_constitutive_exon
GGGTGGATATGATAAATATGAGGATGATCGATCATTTCCAAGGGTAGCAGAT	173424884	173425475	173424834	173424886	1	5	Zm00001d016710	173420268	173425475	None	18200	2281	197138	No_or_no_constitutive_exon
AGCTTGTCATTCGGACGCTTAAATATCTTCTGGGGTAACCGGCTGGGCAGGT	175330062	175330494	175330544	175330492	-1	5	Zm00001d016768	175327306	175331417	None	18200	2281	197138	No_or_no_constitutive_exon
GCATGTTGTGCTATGATGATTAAAATTGCTGACTGATGAGGGGGTAAAAGGA	176928821	176929011	176928771	176928823	1	5	Zm00001d016810	176926955	176930135	None	18200	2281	197138	No_or_no_constitutive_exon
GGTTGGGGGTGGGGGTCAGTGGTTCATCGATTTTTGCTTCGTGGGCGCAGGG	176963618	176963779	176963568	176963620	1	5	Zm00001d016812	176963333	176963779	None	18200	2281	197138	No_or_no_constitutive_exon
ACTTGGACTTGACTAGAATTATCGCTTAACATCGAGGGGCTGGGGTGCAGAT	177260379	177263950	177260329	177260381	1	5	Zm00001d016822	177260094	177285934	None	18200	2281	197138	No_or_no_constitutive_exon
TTCCCGTTTATTGATTCCTCTGCGTGATTCACTGCCGTCGTGCGGGGTAGGC	177357138	177357350	177357400	177357348	-1	5	Zm00001d016824	177354270	177357801	None	18200	2281	197138	Yes
TAATTTTGTTAGTCTCTATGTCTTTCTGATAAAGGCTTTTCAGGGTGCAGAT	177354291	177356640	177356690	177356638	-1	5	Zm00001d016824	177354270	177357801	None	18200	2281	197138	No_or_no_constitutive_exon
TTTTTCCGCTTCGTTTTAATATACTGTTTTCCCTTCTCGGGAGTGGATAGGC	177537127	177537505	177537555	177537503	-1	5	Zm00001d016825	177531581	177537800	None	18200	2281	197138	No_or_no_constitutive_exon
TACGTATATATATAGCTTCCGATGATCTTGGACTTGGTTTGGCTGGGTAGGA	178211096	178211262	178211312	178211260	-1	5	Zm00001d016842	178209999	178212184	None	18200	2281	197138	Yes
AAGTGTCTAACTAACCATGTTTTCCTTGTTGGTGTGGGGGAAAAAAACAGAG	178311697	178312433	178311647	178311699	1	5	Zm00001d016851	178309071	178312433	None	18200	2281	197138	No_or_no_constitutive_exon
CATTCTGCTTCATAACTTTGTAACTAAGGATATGCATTCAGGGAGCACAGAA	178634702	178634762	178634812	178634760	-1	5	Zm00001d016863	178551173	178635959	None	18200	2281	197138	No_or_no_constitutive_exon
TTTGTACATCACCTGATCTAACTATCAATCACATACCCAATGATGGGCAGGG	179645970	179646267	179646317	179646265	-1	5	Zm00001d016902	179645060	179649671	None	18200	2281	197138	No_or_no_constitutive_exon
TTTGTACATCACTTGATCTAACTATCAATCACATACCCAATGATGGGCAGGG	181499020	181499317	181498970	181499022	1	5	Zm00001d016963	181491930	181500031	None	18200	2281	197138	No_or_no_constitutive_exon
TTTTTCATCTCAAGTGAAATGATGTATTGTTTTCTCCCTCGGACGGGCAGCA	182110230	182110357	182110180	182110232	1	5	Zm00001d016988	182109901	182120910	None	18200	2281	197138	No_or_no_constitutive_exon
TTCATCTCAAGTGAAATGATGTATTGTTTTCTCCCTCGGACGGGCAGCAGCA	182110233	182110357	182110183	182110235	1	5	Zm00001d016988	182109901	182120910	None	18200	2281	197138	No_or_no_constitutive_exon
GGCTCGATGTTGGGTGTGTAAATTTGGCTGGGGTTTTTTGGTGGGTGCAGCG	182136041	182136233	182135991	182136043	1	5	Zm00001d016990	182135594	182158865	None	18200	2281	197138	Yes
GTTCTCTGTAACTGTTTTAGTGGGTTGCAATGAGGCTTATACATGGGCAGGG	182191173	182191373	182191423	182191371	-1	5	Zm00001d016993	182188748	182194083	None	18200	2281	197138	No_or_no_constitutive_exon
ACAATACATGAAACCAACATTTGATATTCTTTTACGGTTTTGGGGTGGAGAA	183088447	183088947	183088397	183088449	1	5	Zm00001d017026	183079749	183094844	None	18200	2281	197138	No_or_no_constitutive_exon
GCAAGAAGAGCCAAGGCGATGGTGGGGGCAGAGCTAAACGTGGGTTGGAGCC	183279505	183279846	183279896	183279844	-1	5	Zm00001d017035	183278327	183280596	None	18200	2281	197138	No_or_no_constitutive_exon
GAGGTGGGCAGGCGGCCGCGGACGGACAGGCGGTCGGCCGGCCGGGCGAGCC	183928562	183928752	183928512	183928564	1	5	Zm00001d017050	183927349	183936102	None	18200	2281	197138	No_or_no_constitutive_exon
CTGCTGGATGCAAAGTGTTCTGATTGTCGCTTTTTTCTGGGGAGAAAAAGGT	184141583	184141674	184141533	184141585	1	5	Zm00001d017060	184141116	184144175	None	18200	2281	197138	No_or_no_constitutive_exon
ACCAATTCGCTGTATCCTACTGCGCTTAATTGCTGGGCTGGGCTGGGCAGGA	184656330	184656496	184656280	184656332	1	5	Zm00001d017078	184648993	184657183	None	18200	2281	197138	No_or_no_constitutive_exon
TTGCTAATTGCTGTATCCTAATTACTTTCTGGGTCTTACGGGGACTACAGAT	187967731	187967814	187967681	187967733	1	5	Zm00001d017174	187965482	187968357	None	18200	2281	197138	No_or_no_constitutive_exon
GTTTATCCTAACATTTTCCTACAACTTCCTATCATCTGGGAACACAATAGGA	188361055	188361092	188361005	188361057	1	5	Zm00001d017189	188331293	188361493	None	18200	2281	197138	No_or_no_constitutive_exon
GGCACGTACATGGTTCGCATTCGGTTTACCTTCAAAACCGGGTGTGACAGTT	188360265	188360705	188360215	188360267	1	5	Zm00001d017189	188331293	188361493	None	18200	2281	197138	No_or_no_constitutive_exon
TTTATTTTATGTTTCTTGTCATCATGTTTTCTTCCTTTTCGGGAGCCCAGGT	188623078	188623147	188623197	188623145	-1	5	Zm00001d017197	188621088	188627758	None	18200	2281	197138	No_or_no_constitutive_exon
TTCTCTAAATTGTGTTACTTATGTTTAAATTTAATTTATGGGAATACCAGGT	190752888	190753041	190752838	190752890	1	5	Zm00001d017258	190746465	190759324	None	18200	2281	197138	No_or_no_constitutive_exon
GTTTTTTATCTGTGAATTTGTACTGTAATTTGGATGCTTAATGTGGGTAGAT	190753142	190753277	190753092	190753144	1	5	Zm00001d017258	190746465	190759324	None	18200	2281	197138	No_or_no_constitutive_exon
CAGTATGGTGCATGCAGAGGTGGGAACCATCGATGCCAAAATGGGAGTAGCC	192005870	192006229	192005820	192005872	1	5	Zm00001d017293	192003420	192010358	GRMZM2G153368	18200	2281	197138	No_or_no_constitutive_exon
GGAGGAAGAACTGAATGGAGCATCACAAATGGGGAACTGGGGTCAAGGAGCT	192174294	192174842	192174892	192174840	-1	5	Zm00001d017303	192174077	192193537	None	18200	2281	197138	No_or_no_constitutive_exon
CCTATGCTGACCCGTCATGGGCGCTCCCGATCGACCGATGTGGTGGGCAGGG	192709198	192709309	192709359	192709307	-1	5	Zm00001d017324	192702494	192709743	4330068	18200	2281	197138	No_or_no_constitutive_exon
TAACGATGAAAAATCTATTTCCAAGACAAATTTTTTTTTTTGGGACGCAGCT	193208293	193208386	193208243	193208295	1	5	Zm00001d017333	193207953	193209838	None	18200	2281	197138	Yes
TCATCCACGCTTCCTTCTAGATATTTTTACATGTTGCAAAGGGTGTGTAGTA	193501320	193501665	193501715	193501663	-1	5	Zm00001d017352	193500300	193505634	nitrilase1	18200	2281	197138	No_or_no_constitutive_exon
ACCCTAGCCGCCAAGCTTGAAGCTCCAGCCGTGCTCGTGTAGGGCCGCAGGC	193505264	193505409	193505459	193505407	-1	5	Zm00001d017352	193500300	193505634	nitrilase1	18200	2281	197138	No_or_no_constitutive_exon
TCTACTACCATAAGTGAATCTGATGGTGGAACCGAACGTACGGGGTGCAGTG	195764466	195765539	195765589	195765537	-1	5	Zm00001d017427	195764466	195767455	None	18200	2281	197138	Yes
TTTGACACATTTAACTTTGGGCTTCTCAGAATTTGGGGGCATATAATAAGAT	195817176	195817459	195817126	195817178	1	5	Zm00001d017428	195816915	195819628	None	18200	2281	197138	No_or_no_constitutive_exon
GCTGTCTGTCTGTCTCCGTAATCTGATTCTCGGTTTCTTGGGCGTGGCAGGT	195834473	195834663	195834713	195834661	-1	5	Zm00001d017429	195832861	195835971	yellow_stripe1	18200	2281	197138	No_or_no_constitutive_exon
TGTGTGAGTGTTTGTGTCTCCCTGCCTTCTCTCCCATCTGGGGGGTACAGTT	196099337	196099453	196099503	196099451	-1	5	Zm00001d017448	196097027	196100351	None	18200	2281	197138	No_or_no_constitutive_exon
ACAATCGCATGTAACTGCTACTTTTTCCCCTTATTTCTTTCTGGGAGCAGAC	196960846	196961083	196960796	196960848	1	5	Zm00001d017472	196958512	196962505	None	18200	2281	197138	No_or_no_constitutive_exon
CCTCACGTCCGTGTTGACATGCAATCGGCGAATCTAATCTGTATGGGCAGGC	197532490	197532603	197532440	197532492	1	5	Zm00001d017494	197532010	197533798	None	18200	2281	197138	No_or_no_constitutive_exon
CTTCTTTCCGTTGTGCAAAATCTTGATTTCTGTATTTTGGGGATAAACAGGT	197731263	197734634	197734684	197734632	-1	5	Zm00001d017503	197730624	197735534	None	18200	2281	197138	No_or_no_constitutive_exon
TCCGCTGCCTCGTCCGGCGCCGAAAGTCAAACTCGTTCGTGGGGATGGAGGA	198926355	198926916	198926966	198926914	-1	5	Zm00001d017533	198926355	198928590	None	18200	2281	197138	No_or_no_constitutive_exon
ATCCCTAACCTTTGGCACACACACCGTCTTTTGCCTGCTCGGGTGAACAGGG	199685098	199685381	199685048	199685100	1	5	Zm00001d017563	199683771	199686910	G2-like-transcription_factor_20	18200	2281	197138	No_or_no_constitutive_exon
TTGGTTTTCTGAACGTCTTTGCATGCATGCATGCATGCATGCATGGGCAGGT	199955520	199955658	199955708	199955656	-1	5	Zm00001d017571	199954354	199956369	None	18200	2281	197138	No_or_no_constitutive_exon
TTTTTGAAGAAAACTGAGCTATATTTTATTTTTGATTTGAGGGAAAGCAGGT	203338913	203339002	203339052	203339000	-1	5	Zm00001d017660	203316621	203348078	None	18200	2281	197138	No_or_no_constitutive_exon
TCTACTTTCCTGATAGGCGTTTGATCCAGTTTGACTGTGGGAAGTTGCAGGA	203330571	203331709	203331759	203331707	-1	5	Zm00001d017660	203316621	203348078	None	18200	2281	197138	No_or_no_constitutive_exon
AGAGGTACATGACTGATGAAGATGTTGCTGTGTTCAATGGGATGAAAGAGGC	204136138	204136366	204136416	204136364	-1	5	Zm00001d017683	204136138	204136664	None	18200	2281	197138	No_or_no_constitutive_exon
GAGGGAGCGACGTAGCGTGCGTGGTAATGTGGCTCTGTTTCGGGATGAAGGA	204805222	204805285	204805172	204805224	1	5	Zm00001d017709	204804611	204808574	9266378	18200	2281	197138	Yes
TGGATGTTGACTGAATATTCTATCCTTTGGTGGAATTTTCGGGGGTCAAGGA	204805392	204805426	204805342	204805394	1	5	Zm00001d017709	204804611	204808574	9266378	18200	2281	197138	Yes
CTTCCGTCCCCCCCGGTCCGCGCGGGCTGCCTGCGGGAGCAGGGTGGCAGGG	205460511	205460583	205460461	205460513	1	5	Zm00001d017729	205460031	205467029	None	18200	2281	197138	No_or_no_constitutive_exon
ACTCGCGCCGCTCGTGGGACTGCAAAATCTGACGGCGCGCGGGGAGCCAGGA	205894372	205894511	205894561	205894509	-1	5	Zm00001d017752	205893483	205894854	None	18200	2281	197138	No_or_no_constitutive_exon
GGTATGGTGCCTCTCCTTCAAGAGGTGGACATGGCTCTTCGTTGGGAAAGGT	205928430	205928798	205928848	205928796	-1	5	Zm00001d017754	205924277	205940214	None	18200	2281	197138	No_or_no_constitutive_exon
TGTGTCTTATTACAAGTAAAATGATTCAGAATCAAAGTTATGAAGGGCAGGC	205946463	205946705	205946755	205946703	-1	5	Zm00001d017755	205944884	205951175	None	18200	2281	197138	No_or_no_constitutive_exon
ATAGTGTAAAATTGCACTATCCAGCGACAAATAAAAAGAAACGGAGGGAGTA	206249344	206249583	206249633	206249581	-1	5	Zm00001d017768	206249301	206254075	None	18200	2281	197138	No_or_no_constitutive_exon
GTGGTTGAGGGAGAGTTTCCATTCTGATGTTCTTCCCGGGGACAGGACAGGA	206551914	206552026	206552076	206552024	-1	5	Zm00001d017780	206546322	206552409	None	18200	2281	197138	No_or_no_constitutive_exon
AGCTTGTGGTTGAGGGAGAGTTTCCATTCTGATGTTCTTCCCGGGGACAGGA	206551914	206552031	206552081	206552029	-1	5	Zm00001d017780	206546322	206552409	None	18200	2281	197138	No_or_no_constitutive_exon
AGTTATTGATATATATTTTGGATGTCTTCATTTTCTTGTACTGATGGGAGGC	207096805	207097446	207096755	207096807	1	5	Zm00001d017798	207066203	207098182	None	18200	2281	197138	No_or_no_constitutive_exon
TATGCCGATCATTTTCCTAATAATGATCCCGGCCGGCCCTATGGGAGCAGGC	207302592	207308368	207302542	207302594	1	5	Zm00001d017805	207302221	207308368	None	18200	2281	197138	No_or_no_constitutive_exon
CTTACTTGCCTGTGTTGTGTTGTGTTTGTTCTTGGTGGTCAGGGGCTCAGGG	208578321	208578775	208578825	208578773	-1	5	Zm00001d017842	208577376	208579835	None	18200	2281	197138	No_or_no_constitutive_exon
GTGCCTTTTGCACGATGAATATAATGGTTGAACATGCATGGGACGAACAGGT	209138138	209138230	209138088	209138140	1	5	Zm00001d017866	209132504	209139911	None	18200	2281	197138	No_or_no_constitutive_exon
GTCTCAAGTTTTATCTTTAATGAGTGACATATCTGGCAGGGAAACTGAAGCA	209639265	209639688	209639215	209639267	1	5	Zm00001d017887	209631840	209639778	None	18200	2281	197138	No_or_no_constitutive_exon
TGGAGGAATTCTTGTGTACTGATTGGGGTTGCCATGTGGGAGTGACGAAGGC	210110816	210110953	210110766	210110818	1	5	Zm00001d017920	210110058	210112307	None	18200	2281	197138	No_or_no_constitutive_exon
AGACCGTTGTTTGAATGGTCATTTCACTGTATTTGTGGACGGGAGTGGAGTG	210934438	210935946	210934388	210934440	1	5	Zm00001d017961	210933743	210939753	4330654	18200	2281	197138	No_or_no_constitutive_exon
CAGCGGAGTTCCAGTAGCAGCAAAGGGAAATCACCCTCTAAAGGGTCCAGAA	211639727	211639922	211639677	211639729	1	5	Zm00001d017995	211635630	211640602	None	18200	2281	197138	No_or_no_constitutive_exon
GAGCCGTCGGCGCCGATGGGTACGGGCGGGCGAGGAGGGTGTACATGAAGAA	211648817	211648834	211648767	211648819	1	5	Zm00001d017997	211648509	211653599	None	18200	2281	197138	No_or_no_constitutive_exon
GTCTCGCTGTTCGTATGCCCCTGTTGTTGTTCTGTTTCCTTGACGGGTAGAT	211772929	211773103	211773153	211773101	-1	5	Zm00001d018004	211768722	211777331	Rho-related_protein_from_plants_1	18200	2281	197138	No_or_no_constitutive_exon
TCGCCCTCATTTTGGGTGTCTTACGATTCTTGATTTGGGTGTGGGATCAGAC	211979784	211979963	211979734	211979786	1	5	Zm00001d018012	211978696	211982782	None	18200	2281	197138	No_or_no_constitutive_exon
GTTCTTGTATGATTTTGACCTCAAGCTACTGTATGGGGTGTACAAGGCAGAT	212685946	212686005	212685896	212685948	1	5	Zm00001d018040	212684918	212689770	None	18200	2281	197138	No_or_no_constitutive_exon
GCCTTCCTTTATTCCTTATTATTTGATCCTTATGTTGTATGTGGGTGCAGAT	213513436	213513523	213513573	213513521	-1	5	Zm00001d018060	213494646	213524574	None	18200	2281	197138	No_or_no_constitutive_exon
GAGAGCAGCGAGTGATGTCACTGACGCGACGTTCGTCGGTCGACGGGCAGGT	213842084	213842384	213842434	213842382	-1	5	Zm00001d018080	213839289	213843472	None	18200	2281	197138	No_or_no_constitutive_exon
TTACATCCTGTTCAGACTGATCTGACATTTGGGGACAAAGGAGGGAGAAGAG	214622877	214624167	214622827	214622879	1	5	Zm00001d018113	214610897	214624337	None	18200	2281	197138	No_or_no_constitutive_exon
ACATTTTCTGTGGAAGTTACTGATCATTTGATGAACCTCTGCTGGGACAGAA	215523071	215523438	215523488	215523436	-1	5	Zm00001d018148	215523071	215536003	None	18200	2281	197138	No_or_no_constitutive_exon
CTGAATTGCTAACCTGACGTGCGTGTGATCTACCTTGTTGGCCGGGACAGGT	215543830	215544248	215543780	215543832	1	5	Zm00001d018149	215542514	215544271	cyclin-dependent_kinase_inhibitor5	18200	2281	197138	No_or_no_constitutive_exon
TAAAGGAAGCAAATAGTCATATACCTAAACCTGAAATTCGGGACGTGCAGGT	215875829	215875984	215876034	215875982	-1	5	Zm00001d018179	215873675	215878782	None	18200	2281	197138	No_or_no_constitutive_exon
ATGTAGGGTTCCATGCCAAGGCGCTACCTTCCCCACTAATGGGAGTGCAGGC	217070468	217070531	217070418	217070470	1	5	Zm00001d018231	217068592	217075171	None	18200	2281	197138	No_or_no_constitutive_exon
TTTCAATAGATTTCTTTACTGACATGCTGTAATATGTGATGGGGTACCAGGC	217341048	217341189	217341239	217341187	-1	5	Zm00001d018246	217334377	217352263	None	18200	2281	197138	No_or_no_constitutive_exon
TTCCTGATTTTCTTCGAGCACAGGCTGAAATGTCAACTATTGGGCCAAAGGT	217523452	217523626	217523402	217523454	1	5	Zm00001d018257	217516472	217524451	None	18200	2281	197138	No_or_no_constitutive_exon
CTCATTTGTTCACGTACTTCAATTTCTTTTGTTTTATCTTGGGCTAACAGTT	218814591	218814640	218814541	218814593	1	5	Zm00001d018338	218812360	218814640	None	18200	2281	197138	No_or_no_constitutive_exon
CCCATTTGTTCATGTACTTAAATTTCTTTTGTTTTATCTTGGGCTGACAGTT	218814386	218814510	218814336	218814388	1	5	Zm00001d018338	218812360	218814640	None	18200	2281	197138	No_or_no_constitutive_exon
TTGTGTCTCTTGACATTGGATTGCTGCTCGTGTTGTTCTTGTGTGGGCAGGT	219225397	219229282	219225347	219225399	1	5	Zm00001d018365	219219207	219235237	None	18200	2281	197138	No_or_no_constitutive_exon
AAGGAGCGATGTCACTGGTCGTCGATGAGGAAGGAAGGGACTAAGGAAAGCA	219599182	219599419	219599469	219599417	-1	5	Zm00001d018382	219599115	219617445	vacuolar_protein_sorting2	18200	2281	197138	No_or_no_constitutive_exon
GGGGGGGGGGGGGGCGCAGTGGTTCATCGATTTCTGCTTCGTGGGCGCAGGG	219940020	219940177	219939970	219940022	1	5	Zm00001d018392	219939329	219947234	None	18200	2281	197138	No_or_no_constitutive_exon
TTTGGTTAGCGGACCTTGGCTTATGGGAATTCTGCAATGGGGAATGTTAGGT	219946787	219947234	219946737	219946789	1	5	Zm00001d018392	219939329	219947234	None	18200	2281	197138	No_or_no_constitutive_exon
CTGAATGTTTTTTAACACTTCGTGTTTGTTTTGTTGTGGGAACGCTAAAGCC	219941317	219941408	219941267	219941319	1	5	Zm00001d018392	219939329	219947234	None	18200	2281	197138	No_or_no_constitutive_exon
GGGGGGGGGGGGGGGGGGGGGGGGGAGGGGGGGGGGGGGGGGGGGCGCAGTG	219939989	219940177	219939939	219939991	1	5	Zm00001d018392	219939329	219947234	None	18200	2281	197138	No_or_no_constitutive_exon
TCGCTTGCCTAATTTTACTTTATGTGCTGCTGTTCATAGGGAAAAATCAGGT	220516347	220516508	220516558	220516506	-1	5	Zm00001d018423	220485105	220523102	None	18200	2281	197138	No_or_no_constitutive_exon
CTGCAAGCGATCTGGTTCCACTGATTCAATTCTGTTTTGTTAGGGATCAGGG	220894861	220895080	220895130	220895078	-1	5	Zm00001d018439	220890837	220895860	None	18200	2281	197138	No_or_no_constitutive_exon
AGTTCCCTGATAGCCCTGCTTGCTTTGTGAAACAACTGAACAATGGGCAGCA	221116947	221117291	221116897	221116949	1	5	Zm00001d018450	221108937	221117291	None	18200	2281	197138	No_or_no_constitutive_exon
CAAAAATCGAAGGACGATGAAAAAACCAGAAGGGCCCTGGGGGCCAAAAGAA	221116997	221117256	221116947	221116999	1	5	Zm00001d018450	221108937	221117291	None	18200	2281	197138	No_or_no_constitutive_exon
GGATATAGAGATCTGACGCTGCGTTCGTTAATGGCGGGGCGGCACGGCAGGA	221214925	221215023	221215073	221215021	-1	5	Zm00001d018461	221213921	221215452	None	18200	2281	197138	No_or_no_constitutive_exon
GAAGAGAGAAAAGGAAAACACCTTGCACTGATATTATTTTATTGGGCAAGGT	221235073	221235196	221235246	221235194	-1	5	Zm00001d018462	221220609	221236850	None	18200	2281	197138	No_or_no_constitutive_exon
CTCCTTTTGTTGGGACTTGTGAAATCTGCACCGCGGGGCTCGAGCAGAAGAT	221802396	221802411	221802346	221802398	1	5	Zm00001d018495	221800392	221803136	None	18200	2281	197138	No_or_no_constitutive_exon
TCAATGATCACCTATTTTCTTTTCCTGCTGTAATGTGATGGGAAAAAAAGGT	222462741	222462895	222462945	222462893	-1	5	Zm00001d018523	222461871	222467180	None	18200	2281	197138	No_or_no_constitutive_exon
CCGCTGCTGATCCTCATCGTCGATGCTGTTGGTTGGTTGGTTGGGAGCAGGG	222482504	222482586	222482454	222482506	1	5	Zm00001d018526	222482004	222484957	None	18200	2281	197138	No_or_no_constitutive_exon
GTTAATTGAGCCTGTAGTGTTTTCTTATGAATTATTTTCAATGGGTACAGAT	222483891	222484079	222483841	222483893	1	5	Zm00001d018526	222482004	222484957	None	18200	2281	197138	No_or_no_constitutive_exon
GAAGCCTTAAAACTCTGAAGTTGCTTATATCTTGCCAACTTGGGATGCAGGA	222571360	222571422	222571472	222571420	-1	5	Zm00001d018533	222569517	222573939	None	18200	2281	197138	No_or_no_constitutive_exon
CCTTGGGTTAGAAGTTTGGCTTAGTGGCAGAAGCCGTCCGGGGGCTGCAGGT	222569517	222569887	222569937	222569885	-1	5	Zm00001d018533	222569517	222573939	None	18200	2281	197138	No_or_no_constitutive_exon
GCCAGGCGCCCCACCACGGCGGAGCTGCTCCGGATGGTGAGGGAGGCGAGGG	222666884	222667193	222666834	222666886	1	5	Zm00001d018541	222662280	222667195	None	18200	2281	197138	No_or_no_constitutive_exon
ATCTTACAACAGTCTGTCTTCTGTCCCTATGACGTGGGCAAAAAGTGCAGGT	223582481	223582766	223582431	223582483	1	5	Zm00001d018575	223580875	223594048	None	18200	2281	197138	No_or_no_constitutive_exon
CCCTCCCCCATTTCGGCGTCTTCGTTCCGTGACTGGTTCCGGGATCGCAGAT	2024272	2024387	2024222	2024274	1	6	Zm00001d035023	2023760	2029181	4344464	18200	2281	197138	No_or_no_constitutive_exon
GTCCTGCAATCTTCTTTGTTTGACATAATTTTTTTACTGGAATTGGGCAGTT	3457972	3458133	3458183	3458131	-1	6	Zm00001d035060	3457237	3458388	None	18200	2281	197138	No_or_no_constitutive_exon
CGTTATGTCTTACCCCGATGTAGACATGAATATTTCTTTCTGCTAGGGAGAT	3644788	3645023	3645073	3645021	-1	6	Zm00001d035065	3644757	3653000	None	18200	2281	197138	No_or_no_constitutive_exon
AGTGACTACTGTTGTTTCAGGTGTGGTCTTCTCTGCTCCTGTACGGGTAGAT	5508867	5508978	5508817	5508869	1	6	Zm00001d035106	5508719	5509944	None	18200	2281	197138	No_or_no_constitutive_exon
GATCAAAGTTTTTTTAAAAATTAATGGTGTCATATATTTATGAACGGGAGGG	8535278	8535334	8535228	8535280	1	6	Zm00001d035184	8532239	8535334	None	18200	2281	197138	No_or_no_constitutive_exon
TGGAATGATCACTCTTTTGAATTGAATTTGACCTGAGTGTGCGGGTGTAGAG	9899308	9899447	9899258	9899310	1	6	Zm00001d035206	9899026	9902389	None	18200	2281	197138	No_or_no_constitutive_exon
TGGCCAAACACCATTTCTCAATGATGTCTATTCAAAGGCAGGGGAAGAAGCT	15533294	15534772	15534822	15534770	-1	6	Zm00001d035229	15530205	15536423	None	18200	2281	197138	No_or_no_constitutive_exon
TAGCTGCTGGATCATGGTTGGGTCCATATGCTATGTGCCGGGCATGGTAGAC	16781106	16781339	16781389	16781337	-1	6	Zm00001d035245	16780650	16782019	None	18200	2281	197138	No_or_no_constitutive_exon
TTTTTAATTATGCAGTAAAGTTAATAGTATTTATCGATTTGGGACTACAGGT	20153343	20155404	20155454	20155402	-1	6	Zm00001d035298	20153343	20157157	None	18200	2281	197138	No_or_no_constitutive_exon
TGATGCAACATGGGAAGCTTTATTTCCTGAAGCACTAGCTGGGAAGTCAGTG	21487224	21487396	21487446	21487394	-1	6	Zm00001d035324	21486381	21487838	None	18200	2281	197138	No_or_no_constitutive_exon
ACAAGCAAACATAAGTTTTTTTAAGACCATGAATATGAGGATATGGGCAGGT	23869833	23869992	23870042	23869990	-1	6	Zm00001d035385	23869435	23871569	None	18200	2281	197138	No_or_no_constitutive_exon
GTATATATTATGAAAGTATTTGCCTAAAGCATTGTCTGTTCGGGCAATAGAT	24390939	24391149	24391199	24391147	-1	6	Zm00001d035400	24389980	24393065	None	18200	2281	197138	No_or_no_constitutive_exon
AATAACGCAATATCCTTGTTGCGAACTTGGGATGCGATCAATGGGAACAGGA	25693597	25693816	25693547	25693599	1	6	Zm00001d035442	25692878	25694442	None	18200	2281	197138	No_or_no_constitutive_exon
GACCGCGGCCATTTGGTTCCTCTTGCCTGCAGCTCGTCCTCCAAGGGAAGCT	25693851	25694442	25693801	25693853	1	6	Zm00001d035442	25692878	25694442	None	18200	2281	197138	No_or_no_constitutive_exon
TCCTTTAAAGATGAAGCGGTCCTAATCATAGTTTCTGTTTGGGGGTGCAGGT	25932668	25932762	25932812	25932760	-1	6	Zm00001d035445	25930824	25935845	gamma-glutamylcysteine_synthetase1	18200	2281	197138	No_or_no_constitutive_exon
TCTCCTACGCTGCTTCGGTGCTGTAACTTTTGTTGTTGCTGGGGGTGCAGGG	31119839	31119998	31119789	31119841	1	6	Zm00001d035526	31115180	31121906	9268593	18200	2281	197138	Yes
AGTGTGTGCTGATGATGCGCCTGTGTGTATGACAAACAGGACCGGGACAGAG	31120860	31120959	31120810	31120862	1	6	Zm00001d035526	31115180	31121906	9268593	18200	2281	197138	No_or_no_constitutive_exon
TATAGTTCTTCTGAATTCTCATGACACAATTTATCGAATTGGGAATGCAGAT	31466364	31466379	31466314	31466366	1	6	Zm00001d035534	31463452	31467628	None	18200	2281	197138	No_or_no_constitutive_exon
GCCTCATTTGCGACCGAATTGGTTTTGCGGGTCGTGTGGGCCGCGAGGAGAA	31644616	31644798	31644566	31644618	1	6	Zm00001d035541	31644206	31644798	None	18200	2281	197138	No_or_no_constitutive_exon
ATACATGTTTTTTATTCATTGTTCAACATTACTGTATTTTGGGTGTTAAGAT	32695620	32698798	32698848	32698796	-1	6	Zm00001d035548	32695620	32699342	None	18200	2281	197138	No_or_no_constitutive_exon
AGAAGATGTTCAGCTTATTGAATACATTAAAACATTACCGGGGAAATAAGTT	33784786	33784869	33784736	33784788	1	6	Zm00001d035566	33669438	33787325	None	18200	2281	197138	No_or_no_constitutive_exon
ATCATCTAGTTTTTAACCTGCCGTGTGAAACATCTTCCTGTGGGGTGCAGAT	34511350	34511428	34511478	34511426	-1	6	Zm00001d035578	34503114	34512232	None	18200	2281	197138	Yes
TGTGTATGGAAACTAAGTCCATGTTATATATACTTTTTGTGGGGCGCCAGTA	35395915	35396009	35396059	35396007	-1	6	Zm00001d035589	35389578	35396535	None	18200	2281	197138	Yes
TGGCCATAGGCCCCTACCACCGTGCCTTACCCCAGCTCTCGGGGATGCAGGA	35491510	35492906	35492956	35492904	-1	6	Zm00001d035591	35490879	35493263	None	18200	2281	197138	No_or_no_constitutive_exon
CCAGAAGCTAACCGGCACGTCGTGAAGCTAACCGGGATTCCGGGAAGCAGAG	35975739	35975832	35975689	35975741	1	6	Zm00001d035595	35975615	35978715	None	18200	2281	197138	No_or_no_constitutive_exon
TTCCTGCGTATCGCTACCGAAGCCTAAAACAGATGCTCTTGTGGGTGCAGGC	39836895	39836962	39836845	39836897	1	6	Zm00001d035660	39836549	39839484	None	18200	2281	197138	No_or_no_constitutive_exon
TTTGACACATTTAACTTTGGGCTTCTCAGAATTTGGGGGCATATAATAAGAT	40162501	40162758	40162808	40162756	-1	6	Zm00001d035668	40159720	40164875	None	18200	2281	197138	No_or_no_constitutive_exon
ACTACTCAACATTGAATCTCTTACGTATTATGATGATGTTGGGGTTACAGGT	41489662	41489776	41489826	41489774	-1	6	Zm00001d035696	41488409	41492614	None	18200	2281	197138	No_or_no_constitutive_exon
TCGCCTTCGAGACGAACCCTGACACCATGGTCAGCCACGTCGCCGGGAAGAA	41698037	41698392	41697987	41698039	1	6	Zm00001d035700	41696311	41698431	legumin1	18200	2281	197138	No_or_no_constitutive_exon
AACGTATCCAAACTTTCCTACTGACATTTCTTCTGCTTTTAAGGGGCCAGAG	44783618	44783761	44783568	44783620	1	6	Zm00001d035747	44780802	44789355	argonaute1a	18200	2281	197138	No_or_no_constitutive_exon
TCCTGTCCTGTCACATTATTTCTAAGCTCTTGCCTTATCATGGGAAACAGGC	45355045	45355179	45354995	45355047	1	6	Zm00001d035751	45350373	45356168	None	18200	2281	197138	No_or_no_constitutive_exon
CATGGCACTATGATTTAAGTGTTTATTTTTTTCCTTTTTTTGTGGGGCAGGC	47326494	47326599	47326444	47326496	1	6	Zm00001d035773	47324924	47339439	None	18200	2281	197138	Yes
GACTGAGGAGGAGAAACTGGAGCCAGAAGTTGAGAAGGGCGAGGAGGTAGGT	51705309	51705635	51705685	51705633	-1	6	Zm00001d035812	51702103	51706431	None	18200	2281	197138	No_or_no_constitutive_exon
CATAGTTTTATGTCCTGGCTAATCGATTGCTTGTGTTTTGGGAATGGTAGGC	57905962	57906517	57905912	57905964	1	6	Zm00001d035871	57904242	57906517	None	18200	2281	197138	No_or_no_constitutive_exon
TTATGTATGTATGTATGTTTATTTGTTTTATTCCCTGCTAGGGGCCGCAGAA	58238197	58238263	58238313	58238261	-1	6	Zm00001d035876	58233513	58238587	None	18200	2281	197138	No_or_no_constitutive_exon
ATGGTTACCTGCGCCCGTTATTTTTCACCTTACTCTTTTTGGGTGCGGAGCA	58469907	58470078	58469857	58469909	1	6	Zm00001d035887	58469237	58480578	None	18200	2281	197138	No_or_no_constitutive_exon
TTTTCTAATGGAATACTGATTTTGTTTGAACTATTTACTAAAGGGTATAGAT	58513803	58513922	58513972	58513920	-1	6	Zm00001d035889	58509567	58519484	None	18200	2281	197138	No_or_no_constitutive_exon
TGCCATGATCGGCTTCGCTGCCTCCTCCGCTGGCCCTGGGCGCGCGGGAGGG	61207142	61207697	61207747	61207695	-1	6	Zm00001d035934	61207142	61214618	None	18200	2281	197138	No_or_no_constitutive_exon
CAACCCTGTAGATTTGGATTTGATCTGGATCAGCCTTTGCGGGCACATAGGT	61625545	61625987	61625495	61625547	1	6	Zm00001d035948	61624149	61626088	None	18200	2281	197138	No_or_no_constitutive_exon
AGTTACCCATTGTTAGCCTTTTCACCTTATTAAGATACCTGGGCTGATAGGT	62964160	62964229	62964110	62964162	1	6	Zm00001d035964	62961815	62967802	None	18200	2281	197138	No_or_no_constitutive_exon
GAGTATGCGCTGCAGCTGCAGGACGCCAACCCGCCCGAGGGCGGCGACAGCG	65103743	65104213	65104263	65104211	-1	6	Zm00001d035992	65101473	65106753	None	18200	2281	197138	No_or_no_constitutive_exon
CTTGAGGTTAAACATGTATCCTGCAGGAAGCAACTGAACTGGGAAAGAAGGC	66088121	66088220	66088071	66088123	1	6	Zm00001d036013	66085497	66090825	None	18200	2281	197138	No_or_no_constitutive_exon
ATAGCCTTTTCAAATGGATTAACTGTAAATCTCTGCTTTTGGGATTAGAGCT	67353937	67354077	67353887	67353939	1	6	Zm00001d036031	67349218	67356033	protein_phosphatase_homolog17	18200	2281	197138	No_or_no_constitutive_exon
CCTACCCTACCCCCCCCCCCCCCTGGATCTGACGGTGGGCAGCGTGGCAGTC	67523789	67524026	67523739	67523791	1	6	Zm00001d036035	67523589	67524538	None	18200	2281	197138	No_or_no_constitutive_exon
CATGTCTGCTGAATTGTTTGCTGGGATTGGTTGGCTTGGCGCATGGGCAGCA	67524129	67524538	67524079	67524131	1	6	Zm00001d036035	67523589	67524538	None	18200	2281	197138	No_or_no_constitutive_exon
TTAGCCCTTTGCCAGTCAGACCCGGTACTGAATGATGGGCATGGTGGCAGCG	69406556	69406823	69406873	69406821	-1	6	Zm00001d036057	69406423	69409545	None	18200	2281	197138	No_or_no_constitutive_exon
TATCGAGGTGCTTATCCCATTTGTGTACTTTCTGTTTCTGATGGGTGCAGCG	70921264	70921422	70921214	70921266	1	6	Zm00001d036077	70919109	70924393	None	18200	2281	197138	No_or_no_constitutive_exon
TATCGAGGTGCTTATCCCATTTGTGTACTTTCTGTTTCTGATGGGTGCAGCG	70990162	70990318	70990112	70990164	1	6	Zm00001d036079	70988039	70992940	ABI3-VP1-transcription_factor_29	18200	2281	197138	No_or_no_constitutive_exon
CATGGGTCTTCTAGTGGTTTATCACGAATAACATTTCTTTTAATGGGCAGTG	76731715	76731761	76731665	76731717	1	6	Zm00001d036196	76728366	76733964	None	18200	2281	197138	No_or_no_constitutive_exon
GTGACAAGCATTTGCCTGTGGCTAACCTATAATGGCGGACGACAGGGCAGGC	77712693	77712809	77712643	77712695	1	6	Zm00001d036220	77712547	77714319	None	18200	2281	197138	No_or_no_constitutive_exon
CCTCGCGCTCTAGATCTTATCTTCCGTGACTCGAATCTGACCGGGGGAAGAA	82193679	82193774	82193629	82193681	1	6	Zm00001d036293	82193274	82194916	Caffeoyl-CoA_O-methyltransferase1	18200	2281	197138	No_or_no_constitutive_exon
ATGCGTTATTTCTGATTTCCAGAGTATTGGTTATTACTTAACGTGGGCAGAG	83675072	83675214	83675022	83675074	1	6	Zm00001d036305	83674292	83683920	None	18200	2281	197138	No_or_no_constitutive_exon
GTAATATACAAAGTTGATGTGTAGCTTTTGTAAATGGGTGATATATGAAGAA	84213938	84214034	84214084	84214032	-1	6	Zm00001d036324	84206462	84214221	None	18200	2281	197138	No_or_no_constitutive_exon
TTGGTTTGCAGTTTGTTCATTAGCTGCATACTGTTGTGGTGGGGCTGTAGAT	84475116	84475332	84475382	84475330	-1	6	Zm00001d036328	84474289	84479106	None	18200	2281	197138	Yes
TCTCCATCATGCCGGTGGTGATCATCCTGTCCGTGGGGACGAAGCTGCAGGG	85074677	85074821	85074627	85074679	1	6	Zm00001d036346	85065659	85075694	None	18200	2281	197138	No_or_no_constitutive_exon
GGCTGGGCTGATGACTGATGAGATACGAAATGCGCGTGGTGGGTGCACAGAT	86302714	86302885	86302935	86302883	-1	6	Zm00001d036382	86301796	86303702	None	18200	2281	197138	No_or_no_constitutive_exon
TGCACGTACGTACAGCAATGACCTCTCTGACGAAATCCATGTGCTGGGAGCT	87797857	87798270	87798320	87798268	-1	6	Zm00001d036423	87796939	87800583	None	18200	2281	197138	No_or_no_constitutive_exon
CTCGTGATAATATGTTTATTTTGATGCTTACTGAGCTGTGTGGGATGCAGGA	88152381	88152469	88152331	88152383	1	6	Zm00001d036428	88151399	88156937	None	18200	2281	197138	No_or_no_constitutive_exon
GTTCCCGTCCCGTCCGGATCCGTCGATGGGGAAGGAGGGCGTGGTGGCAGGG	88269974	88270220	88270270	88270218	-1	6	Zm00001d036432	88267721	88272469	None	18200	2281	197138	No_or_no_constitutive_exon
TTTTACAGTGAAGTTAATACTTAATAGTATTTATCTATTTGGGACTACAGGT	88369940	88370037	88369890	88369942	1	6	Zm00001d036437	88368994	88371391	None	18200	2281	197138	No_or_no_constitutive_exon
CATGCAAGCTGTACCTTTTCCTTGATTCCTTCGTCCACTTTAGGGACTAGGT	88910393	88910777	88910827	88910775	-1	6	Zm00001d036448	88909860	88915466	None	18200	2281	197138	No_or_no_constitutive_exon
GAGCCTGGTAATTATTCAATTGTCACCCAGTCCAACATTTACTTGGGGAGAT	89300865	89301366	89300815	89300867	1	6	Zm00001d036462	89295381	89304942	None	18200	2281	197138	No_or_no_constitutive_exon
CTCGTCGCGGCCTCAGAGGTACCGGGACCACCGTGGCGGCGGCGGGCGAGGC	90589650	90589810	90589600	90589652	1	6	Zm00001d036495	90589305	90596258	None	18200	2281	197138	No_or_no_constitutive_exon
AGCAGACTAGCAGTTTCAGTCGCTGTTCCTTGTAAGGGTGGATAATTAAGCA	90598564	90598706	90598756	90598704	-1	6	Zm00001d036496	90597016	90602294	None	18200	2281	197138	No_or_no_constitutive_exon
ACATTGTGAAATTATTGTGCCTTATGCATGATAATGTTGATGGGATGCAGGA	90961204	90961302	90961154	90961206	1	6	Zm00001d036513	90960080	90962234	None	18200	2281	197138	No_or_no_constitutive_exon
AATATTATTCTCTTTTGATGTATTCTCCTAACTGTGTTTGCATGGGGCAGAC	91282468	91282864	91282418	91282470	1	6	Zm00001d036530	91276761	91285762	None	18200	2281	197138	No_or_no_constitutive_exon
GGTTCTTCGTTACCGACGGTTCTGACGCGACGGCTGGGTCCGGGGTGCAGGA	91590191	91590247	91590141	91590193	1	6	Zm00001d036547	91589806	91591096	None	18200	2281	197138	No_or_no_constitutive_exon
TCGGCCATCATCTGCAGTGGATGGAGTTAGGAAGGGGGTTGCCGGAGAAGGG	93094861	93095077	93095127	93095075	-1	6	Zm00001d036571	93093254	93103441	None	18200	2281	197138	No_or_no_constitutive_exon
ACAGCCGGTTGCACGTTCGCATCACCGACGCGGATCACCGGAGATGGGAGGT	94232752	94233353	94232702	94232754	1	6	Zm00001d036608	94231653	94235649	None	18200	2281	197138	No_or_no_constitutive_exon
TGTTCCTCGACGGCGGCGACTTGCCGGAGATGGCCGGGCCGCGGGGCGAGTG	94235102	94235459	94235052	94235104	1	6	Zm00001d036608	94231653	94235649	None	18200	2281	197138	No_or_no_constitutive_exon
TGATCCACGCTGATTGAATTTTGGTTTGTTAATATGTTTTGGGCAAGCAGTG	94237327	94237517	94237277	94237329	1	6	Zm00001d036609	94235800	94239377	None	18200	2281	197138	No_or_no_constitutive_exon
GTGAGGCGTGCAGATCACTTCACTGACTTTGTTCTGGCACATGGGAATAGGC	95237350	95237436	95237300	95237352	1	6	Zm00001d036624	95234527	95240368	None	18200	2281	197138	Yes
ATAGAGTTCATTTGGCTTAATCTGTTTAGCTTACAACTGGGAACTGGCAGGT	95654081	95654149	95654199	95654147	-1	6	Zm00001d036631	95649669	95655779	None	18200	2281	197138	No_or_no_constitutive_exon
GTCAGGGCGTTTTACGTATGTGTTTGTTGTTGTTGTTGCATCGGGAAAAGGC	95866606	95866680	95866730	95866678	-1	6	Zm00001d036637	95864689	95867176	None	18200	2281	197138	No_or_no_constitutive_exon
GCCCTACTCATGGATGCATGGTTCAGACTTCAGACCCTTGGGCAAGATAGAA	95890843	95891164	95890793	95890845	1	6	Zm00001d036638	95883199	95891164	G2-like-transcription_factor_31	18200	2281	197138	No_or_no_constitutive_exon
TCTGATTCCGAGAACTCCTAGTTTGTTACAATTTGTGATGTCAAGGGCAGAC	97228138	97228294	97228344	97228292	-1	6	Zm00001d036672	97225141	97229239	None	18200	2281	197138	No_or_no_constitutive_exon
GGTACTATGCGGTGGAAACTGAAGAGCTTGCGGATCTCTGGGAATTGCAGTT	99027308	99027700	99027750	99027698	-1	6	Zm00001d036723	99027308	99034287	None	18200	2281	197138	Yes
ACTGCAGGTTTTATACTCTGATGGTTCTCTCGACGGCACTGTTTGGGAAGCC	99527868	99527985	99528035	99527983	-1	6	Zm00001d036741	99521659	99541151	None	18200	2281	197138	No_or_no_constitutive_exon
CTGCCTGCTGAAACCAGTAGTGGTCTGGTACTCTGGTCTTGTGGGTGCAGGC	99764480	99764576	99764430	99764482	1	6	Zm00001d036750	99763876	99766409	4341641	18200	2281	197138	No_or_no_constitutive_exon
TTTGCTACCTTCGATCCTTACAAAATTTATTTGCCAATGGGGATGAACAGAT	100076997	100077151	100077201	100077149	-1	6	Zm00001d036764	100074697	100078882	None	18200	2281	197138	Yes
CTAACTGTCGTTTTTTACGACATGGATTTGGTCTCCTGACGGGATTGGAGGA	100236658	100236754	100236804	100236752	-1	6	Zm00001d036773	100236032	100238454	None	18200	2281	197138	No_or_no_constitutive_exon
CTCTGCGAGCTTCGGATTGAGTGGCGCTGACCGCGTTTGTGGGGGATCAGAA	100779737	100779875	100779687	100779739	1	6	Zm00001d036782	100779502	100782592	None	18200	2281	197138	No_or_no_constitutive_exon
TCTCAATGATCAAGCAGTGCGCTTCTCTGGGCTGCTTTCCTCGGGTGAAGAT	100808575	100808702	100808525	100808577	1	6	Zm00001d036784	100805521	100810246	None	18200	2281	197138	No_or_no_constitutive_exon
CGGATCTGAGGACACCTTCTTGTTAGTCGCTGTTGAGGCTGGGACTACAGGA	101155615	101156278	101155565	101155617	1	6	Zm00001d036794	101154907	101156278	None	18200	2281	197138	No_or_no_constitutive_exon
CGCAAGGACATGCTGATCAAGGACGTGACCGTGATGGCGCCCGGGGATAGCC	102179372	102180037	102180087	102180035	-1	6	Zm00001d036820	102179232	102180693	None	18200	2281	197138	No_or_no_constitutive_exon
GCTTTATTATCTTTCACACACTTGAAGTTAATGAAACTGCAGCTAGGGAGAA	102825968	102826045	102825918	102825970	1	6	Zm00001d036825	102823170	102829865	None	18200	2281	197138	No_or_no_constitutive_exon
GGCTAGCTATTAACATTTGATGTTGATCTGTGTTGTATTTGGGAGAACAGGC	103956664	103956751	103956614	103956666	1	6	Zm00001d036853	103955419	103959463	None	18200	2281	197138	Yes
GGCTAGCTATTAACATTTGATGTTGATCTGTGTTGTATTTGGGAGAACAGGC	104285371	104285458	104285321	104285373	1	6	Zm00001d036856	104284453	104288170	None	18200	2281	197138	Yes
TCCATTCTGTTTTTCTAACATGCTGCATGCTAATTAAACTGCATGGGCAGCT	107285785	107286000	107285735	107285787	1	6	Zm00001d036955	107285581	107286760	1-aminocyclopropane-1-carboxylate_oxidase1	18200	2281	197138	No_or_no_constitutive_exon
CCCGACAGCAGCAGGTGGCACTGATGGTGGTCGGTTTGGTGGGCGTGGAGGA	107861802	107861861	107861911	107861859	-1	6	Zm00001d036971	107848586	107862507	None	18200	2281	197138	No_or_no_constitutive_exon
GGGGTTTCGTCTTCCTCCTCATTGCATGTTCTTGTATGCATGGGGCGCAGGG	108316444	108316678	108316728	108316676	-1	6	Zm00001d036984	108314917	108317096	None	18200	2281	197138	No_or_no_constitutive_exon
TTCTGGAATCAGAATTCTGTAATGGCTAATTGTATTATGTATATGGGCAGGT	108333571	108333732	108333521	108333573	1	6	Zm00001d036986	108327527	108338061	None	18200	2281	197138	No_or_no_constitutive_exon
AAGAAATTTTCGCATGGCTTAGATTAGATTTTGTGTCGACATGGGAGCAGGG	108827453	108827671	108827721	108827669	-1	6	Zm00001d037006	108817944	108828900	None	18200	2281	197138	No_or_no_constitutive_exon
GTATAGAGTGCTGATCAGGACAGAATATTCTTTTTAGGGTAGAAATTTAGAG	109438374	109438536	109438324	109438376	1	6	Zm00001d037024	109437573	109438536	None	18200	2281	197138	No_or_no_constitutive_exon
GTTGACGCTGCTATCCTTTTTGTCCCCGCTGCTATCCTTGGGTCGTGAAGGA	109440658	109440807	109440608	109440660	1	6	Zm00001d037025	109439804	109442268	None	18200	2281	197138	No_or_no_constitutive_exon
CTGCTACGATTTTATCTCTATAACACTATTGGTGCATTGTGTGGGAACAGGT	110971367	110971477	110971317	110971369	1	6	Zm00001d037059	110970399	110982871	None	18200	2281	197138	No_or_no_constitutive_exon
AGTTCTCTGCTGATTAGTTGAACTGCTGTATGTTGTTTGTGCAAGGGCAGCT	110984074	110984306	110984024	110984076	1	6	Zm00001d037060	110983101	110984867	None	18200	2281	197138	No_or_no_constitutive_exon
CATTTGATGTTTTTTGTTCTCTTAATCTAGGCGCTGAATGGTGGGCACAGGA	112920697	112920752	112920802	112920750	-1	6	Zm00001d037115	112916636	112925689	None	18200	2281	197138	No_or_no_constitutive_exon
GCGAGCAAGCCAGGAAGGCACTGTGTGTGCGGTCGCCGTTTGATGGGGAGGA	114079819	114081008	114081058	114081006	-1	6	Zm00001d037156	114067690	114081566	None	18200	2281	197138	No_or_no_constitutive_exon
GCCGTGCGTCCTGCCTGCTGGCGACTTGTCCGGCCAATGTGGGTGGTTAGCT	114805531	114805612	114805662	114805610	-1	6	Zm00001d037175	114789942	114806702	None	18200	2281	197138	No_or_no_constitutive_exon
CATGCTGTTTGATCATGCCACATTGACTTGTTGTTGTTGATGGGCAGCAGAG	114805318	114805391	114805441	114805389	-1	6	Zm00001d037175	114789942	114806702	None	18200	2281	197138	No_or_no_constitutive_exon
CTCCAGATCTCTCTCTCTCTCTCCCTCTGACCGGGTTGTGATGGGACCAGAG	115981664	115981883	115981614	115981666	1	6	Zm00001d037211	115981076	115984636	annexin1	18200	2281	197138	No_or_no_constitutive_exon
TCACCTGTGAAAACCTGGACTTACAATCACGAAATTTCCTGGGACTGCAGGT	116559186	116559934	116559984	116559932	-1	6	Zm00001d037225	116559186	116561921	None	18200	2281	197138	No_or_no_constitutive_exon
TTTCGCGTTCTGGGCGCCACCGTCGCCGCCGCGCGCGCCCCGGGACGCAGCG	117124364	117124459	117124314	117124366	1	6	Zm00001d037234	117124064	117128209	sugary2	18200	2281	197138	No_or_no_constitutive_exon
TTCCTCCACCTTCTTCCTCGCGCTCGCCTCCGCCTCCCCGGGGGCCGCAGGC	117124266	117124459	117124216	117124268	1	6	Zm00001d037234	117124064	117128209	sugary2	18200	2281	197138	No_or_no_constitutive_exon
CTAGTTCAATGTGCATAATGTATTTGTAACAGCAAATTTTGGGCCAATAGGT	118391143	118391391	118391441	118391389	-1	6	Zm00001d037258	118389666	118393190	None	18200	2281	197138	No_or_no_constitutive_exon
GAAGCATTTGATCAAGGATACACTGAAAATTTTGGACTGTTGGGTGGCAGGT	118744470	118744578	118744628	118744576	-1	6	Zm00001d037267	118742533	118745306	None	18200	2281	197138	No_or_no_constitutive_exon
TGAGCGGCATGGTGATGGGAGTTTCTTTTGTTTTCTTGGTGGGGTTGCAGTC	120192171	120192646	120192121	120192173	1	6	Zm00001d037305	120190684	120196947	None	18200	2281	197138	No_or_no_constitutive_exon
TTCGCTCTGCTTCATCCGCTGATTAAGTTTTGTTCCGCGTCGGGTGGCAGGG	120259585	120259669	120259535	120259587	1	6	Zm00001d037307	120259267	120263325	None	18200	2281	197138	Yes
ATTTCTCATGGCTGTTGGTTGCACGCGCGCGCATCGCGGGTAATGTGAAGGC	120705176	120705266	120705316	120705264	-1	6	Zm00001d037316	120703258	120705876	None	18200	2281	197138	No_or_no_constitutive_exon
TCTCATGGCTGTTGGTTGCACGCGCGCGCATCGCGGGGGCTAATGTGAAGGC	120726080	120726142	120726192	120726140	-1	6	Zm00001d037317	120724111	120726773	fasciated_ear4	18200	2281	197138	Yes
AAACGATCCATACTACTTCGACGCTGATTGTCTATGGGCTGTAAATACAGGG	120725044	120725060	120725110	120725058	-1	6	Zm00001d037317	120724111	120726773	fasciated_ear4	18200	2281	197138	No_or_no_constitutive_exon
CGTCTCGCTTTCTTGTGTGTGTGTGTGTGTGTGTGGGGTGGGGGAGGCAGTC	122064077	122064748	122064798	122064746	-1	6	Zm00001d037340	122064077	122065011	None	18200	2281	197138	No_or_no_constitutive_exon
TATTGATCTTTTACTGAGAGCACATACTTGTATTGGGTTTGTGGGTGTAGGG	122110096	122110316	122110366	122110314	-1	6	Zm00001d037341	122109903	122110928	None	18200	2281	197138	No_or_no_constitutive_exon
TTCCTACCTCCCTTCCTTCTCTGACGGTCTGACCGGCTTGTTGGGAATAGTC	122680631	122681246	122681296	122681244	-1	6	Zm00001d037355	122680631	122681516	None	18200	2281	197138	No_or_no_constitutive_exon
TTTTTTCTTCTATTGTCTTGTGGCTGCTAAGAATGTGTTTATGCGGGCAGTG	123581741	123581815	123581865	123581813	-1	6	Zm00001d037377	123566897	123595849	None	18200	2281	197138	No_or_no_constitutive_exon
GATTATACTTTAACTGCACTGATATTATAGTTCGTTTCACCGGGTAACAGAA	124232863	124232916	124232966	124232914	-1	6	Zm00001d037393	124229447	124237937	None	18200	2281	197138	No_or_no_constitutive_exon
CTGAACCTTCTTGCCTTATGTCTGAACATGCAACATTTTGATTGGGGTAGGA	124231669	124231721	124231771	124231719	-1	6	Zm00001d037393	124229447	124237937	None	18200	2281	197138	No_or_no_constitutive_exon
TTTGGGGCGGGATATGATCGACCTCCTGTCTCTGGACGGGCAAATTAAAGGC	125464845	125464886	125464795	125464847	1	6	Zm00001d037439	125464174	125465714	phosphatidylethanolamine-binding_protein11	18200	2281	197138	No_or_no_constitutive_exon
CGCACAAGGGCTGGGGCGCGGACGCGGTGACATTCCTGTTGCTGGGGCAGGC	126286723	126287568	126287618	126287566	-1	6	Zm00001d037467	126283812	126287996	None	18200	2281	197138	No_or_no_constitutive_exon
GATTTTGGCGTGTCCGTCACTCCGTTGTGCTGGATTGGATCCGGGAGCAGGT	126666578	126666872	126666922	126666870	-1	6	Zm00001d037480	126663868	126667210	None	18200	2281	197138	No_or_no_constitutive_exon
CGCAGGAGCGGTGGGTCTGACCGGGCGCGACCCGTCTTCTCATGGGCGAGAC	127619354	127619891	127619304	127619356	1	6	Zm00001d037505	127619127	127623532	None	18200	2281	197138	No_or_no_constitutive_exon
TTTTGCTTTTCTGTGCTGCTTTCTGAAGAGAAACTAAACTGGGAATGCAGAC	128192736	128192810	128192860	128192808	-1	6	Zm00001d037529	128190262	128195748	GNAT-transcription_factor_28	18200	2281	197138	Yes
ATGTTTTATTATAAATGGCACAAAAACCAATATTTCTTATGGGAATGCAGGT	128543716	128543899	128543666	128543718	1	6	Zm00001d037536	128541534	128605590	None	18200	2281	197138	No_or_no_constitutive_exon
ACTTCCACTAGGCGTCCCCTTCTGCTTGACCAAATCCTAATGCGGGGCAGGT	128894921	128895131	128894871	128894923	1	6	Zm00001d037546	128894515	128909650	None	18200	2281	197138	No_or_no_constitutive_exon
TAGGGGCGACGTACCAGTATCTAATTGACGTCCTAGTTTTCGTAGGGAAGGA	129547948	129548076	129548126	129548074	-1	6	Zm00001d037562	129543821	129548330	None	18200	2281	197138	No_or_no_constitutive_exon
TTTCTTTTGCTAATTTTATGCTGTCTGCTAACATTTTCTTTCACGGGAAGGT	131084821	131084899	131084771	131084823	1	6	Zm00001d037599	131075167	131092642	kinesin-related_protein9	18200	2281	197138	No_or_no_constitutive_exon
TTCGTTGACGCTGCTATCCTTTTTTGTCCCCCTTTCCTTGGGTCGTGAAGGA	131655645	131655794	131655844	131655792	-1	6	Zm00001d037609	131653517	131657066	None	18200	2281	197138	No_or_no_constitutive_exon
CATTACGCTACCTTTATCATAAACCAAATCATCTCTGTTTCTGGGAACAGCA	132163773	132164405	132164455	132164403	-1	6	Zm00001d037624	132162187	132165945	None	18200	2281	197138	No_or_no_constitutive_exon
TGGCTTCTTGCACATGATGTAAAACTGACGCGCGTCTTTTGGTTGGGCAGGT	132162187	132162707	132162757	132162705	-1	6	Zm00001d037624	132162187	132165945	None	18200	2281	197138	No_or_no_constitutive_exon
TTTGCTGACTTGTGTTTCGATTTTTTTCACCGCGTGGTTCAACGGGGCAGTC	132486997	132487088	132487138	132487086	-1	6	Zm00001d037633	132470912	132487481	None	18200	2281	197138	No_or_no_constitutive_exon
ACTTGATTCATCTGTTCCATGCTAATTATACCCCTTTCACTGGTGGGCAGAT	132567258	132567471	132567208	132567260	1	6	Zm00001d037636	132563361	132570425	cellulose_synthase2	18200	2281	197138	No_or_no_constitutive_exon
ACATTGTGAAATTATTGTGCCTTATGCATGATAATGTTGATGGGATGCAGGA	132670548	132670646	132670498	132670550	1	6	Zm00001d037642	132670022	132671000	None	18200	2281	197138	No_or_no_constitutive_exon
AGTCGCTGATGATTTTTTTTAAGGTCAATCCTTATACGTGGGGACGCAAGGG	133041421	133041467	133041371	133041423	1	6	Zm00001d037651	133037544	133043210	None	18200	2281	197138	No_or_no_constitutive_exon
CCAAATGGGATCTTCTAATTAAATTCTTTCGAAAATTGCGAGTTGGGCAGGT	133278058	133278181	133278231	133278179	-1	6	Zm00001d037659	133275792	133278869	None	18200	2281	197138	No_or_no_constitutive_exon
AAGAAATTTTCGCATGGCTTAGATTAGATTTTGTGTCGCCATGGGAGCAGGG	135522027	135522245	135521977	135522029	1	6	Zm00001d037731	135520818	135531374	None	18200	2281	197138	No_or_no_constitutive_exon
GTATGTTGTTTGCTGTTGTTGCTTGTGTTGCTGTGCTTGGATGGGATCAGTA	136608569	136608662	136608712	136608660	-1	6	Zm00001d037760	136606700	136613008	4338045	18200	2281	197138	No_or_no_constitutive_exon
TAGACATAAAAATAAAGAGCTAAAACGATTACTATTTTTGGACGGGGGAGTA	137010619	137011072	137010569	137010621	1	6	Zm00001d037772	136997575	137027536	None	18200	2281	197138	No_or_no_constitutive_exon
ATCACGAGCCCCCAGCATGACACAGTACTGAACCCCGGGGGCAAATGCAGGA	137323514	137324010	137323464	137323516	1	6	Zm00001d037777	137318219	137325751	None	18200	2281	197138	No_or_no_constitutive_exon
GTGAGCCGCGGGACTTTGTGTCTGGATCTGGCACGTGTGGGGAGCCTGAGGA	139099971	139100194	139100244	139100192	-1	6	Zm00001d037832	139093584	139101315	None	18200	2281	197138	No_or_no_constitutive_exon
TGTTGCTTGATTTGCTGATCAGATAAGATATACATGTGCTGGGCATGCAGGA	140079752	140079900	140079702	140079754	1	6	Zm00001d037861	140078684	140083862	hexokinase8	18200	2281	197138	No_or_no_constitutive_exon
GAACCTGAAGCCTGATGCTAATCTAACTATTGATCCAAGTATGCGGGAAGGT	143866455	143866555	143866405	143866457	1	6	Zm00001d037970	143865087	143884774	None	18200	2281	197138	No_or_no_constitutive_exon
TTAACTTCTGTTTAGTTTTTGATGTTTGTCATCTCGTTTTGACTGGGCAGTC	144959184	144959335	144959385	144959333	-1	6	Zm00001d038006	144945935	144965898	None	18200	2281	197138	No_or_no_constitutive_exon
TTCTCACCAAATCTGATTATTGCCATTCGTAAACTGACATGGGTAAGCAGTG	145656096	145656223	145656046	145656098	1	6	Zm00001d038031	145633697	145659660	None	18200	2281	197138	No_or_no_constitutive_exon
CACGCCACACGGTCATCCGATCCCTGTCCACCGCGTTGGGAGCGGCGCAGCC	145998226	145998385	145998435	145998383	-1	6	Zm00001d038046	145997007	145998593	None	18200	2281	197138	No_or_no_constitutive_exon
CCTCATTGCCTGGGTTTTCTTAGAAGCCCATACACGTCTTGGTTGGGCAGGC	146534333	146534435	146534485	146534433	-1	6	Zm00001d038054	146525774	146534899	GNAT-transcription_factor_29	18200	2281	197138	Yes
ACTTCCCTGGGCGCGTCCGTGCAGGTCGGGATGGAGTTCTGGGCGCGTAGGC	146571272	146571475	146571222	146571274	1	6	Zm00001d038058	146568998	146572316	None	18200	2281	197138	No_or_no_constitutive_exon
AAATTGACGTGTTCCGTGGGTGGCTTCGGTTGGGAACTTGGGATGCGCAGGT	146620157	146621546	146620107	146620159	1	6	Zm00001d038060	146619926	146621546	tangled1	18200	2281	197138	No_or_no_constitutive_exon
TTGTCAAGAACAGAGCTGCCTGGACTCACACTCACTCAACTTGGGAACAGGA	146740438	146740584	146740388	146740440	1	6	Zm00001d038066	146740026	146741896	None	18200	2281	197138	Yes
TGCCTCTTGGACCACCTCTCCTAATATTGTAGTTCGTTTAGGGGATACAGTC	147040095	147040419	147040469	147040417	-1	6	Zm00001d038080	147037410	147040562	None	18200	2281	197138	No_or_no_constitutive_exon
GAGCCACAGCCACCTCACAGTCTGTTCTCCTGTTGGATCGGGAGGAGCAGAG	147426855	147427195	147426805	147426857	1	6	Zm00001d038089	147426611	147430336	None	18200	2281	197138	No_or_no_constitutive_exon
TTCGGTGTAGACTACAAAAATAATCTTTAAATCTCCAGGGAATGATGCAGCT	147578543	147578593	147578493	147578545	1	6	Zm00001d038093	147577081	147627637	None	18200	2281	197138	No_or_no_constitutive_exon
CATCGTCGCTCGGCTGACATACTGTTGCGTGCTCCGGGATAATGGTGCAGCG	148044945	148046239	148044895	148044947	1	6	Zm00001d038104	148044309	148054129	None	18200	2281	197138	No_or_no_constitutive_exon
ATTTCCTTGGTCTTTGCAACAAAAATAACATGCCTTGGTGTGGGATACAGAT	148378593	148378689	148378739	148378687	-1	6	Zm00001d038112	148378247	148380851	None	18200	2281	197138	No_or_no_constitutive_exon
GTCAGTGATGGATGGTTTCAACGTATGCATCTTTGCATATGGGCAAACAGGA	148931480	148931673	148931430	148931482	1	6	Zm00001d038131	148929803	148934054	None	18200	2281	197138	No_or_no_constitutive_exon
ACCAACAAGTAAGTAAGTACATCTTTAATAACCGACACGGGAGGGTGCAGGT	149158998	149159456	149158948	149159000	1	6	Zm00001d038135	149155711	149159456	None	18200	2281	197138	Yes
CGTACGCACGTCGCCGATGGGCCGGTGTGGCCGTGTGGGTGGTGGCGCAGGT	150418983	150419265	150419315	150419263	-1	6	Zm00001d038170	150418143	150422431	deoxy_xylulose_synthase_1	18200	2281	197138	Yes
TCTTTAGCTGACAAAAGTGATGAACTCGACTTTTATTTGGGTGGGTGCAGTG	150418143	150418490	150418540	150418488	-1	6	Zm00001d038170	150418143	150422431	deoxy_xylulose_synthase_1	18200	2281	197138	No_or_no_constitutive_exon
AGTTATTTTTTTCCCGGGGTTTCTTCTTTCAGACGAAATGAGTGGGATAGTT	151025614	151025813	151025564	151025616	1	6	Zm00001d038190	151016910	151026013	None	18200	2281	197138	No_or_no_constitutive_exon
CGCACGCCTCGTTAAACCAAAGTGACATTGATGCGTGTGGGTGGGTGCAGAT	151988249	151988595	151988645	151988593	-1	6	Zm00001d038226	151988249	151991045	sugars_will_eventually_be_exported_transporter1b	18200	2281	197138	No_or_no_constitutive_exon
GAAATTCCATGCATGTTTCAGCTAATGATAAATTACTGGGACATGAATAGGT	153937566	153937632	153937682	153937630	-1	6	Zm00001d038302	153936299	153956392	None	18200	2281	197138	No_or_no_constitutive_exon
TGTTATTAGCTCGGTAGTCCAGTATGCTGATTTGGGTTTGGGTATGCAAGGT	154045831	154046068	154045781	154045833	1	6	Zm00001d038303	154043480	154046448	None	18200	2281	197138	No_or_no_constitutive_exon
GCCTGGTGGGTTTTCTACTGCGGTGATTTATTTTTTCTTCGGGTTGGCAGCG	154611259	154611357	154611209	154611261	1	6	Zm00001d038327	154610723	154620497	None	18200	2281	197138	No_or_no_constitutive_exon
AGGTTCTCGACGACCGGCTGTCGCCGACGCCGCGTTGGTCGGTCGGGTAGGC	155608941	155609202	155609252	155609200	-1	6	Zm00001d038365	155606051	155610646	None	18200	2281	197138	No_or_no_constitutive_exon
TGTTTAACTATGTATATAAGCCTCTTAAATCACGTCCCATGGGGTCGCAGGG	156204660	156204759	156204809	156204757	-1	6	Zm00001d038389	156202741	156209654	None	18200	2281	197138	Yes
GATCATACTGCAAAAGGCTAACTTTCTGTTACTTTTAGATGGGCCAACAGGG	156314268	156314307	156314357	156314305	-1	6	Zm00001d038397	156313335	156319037	NF-YB_homolog	18200	2281	197138	No_or_no_constitutive_exon
CCTGCGCTTGCTTCGCCCTCGCTTCGCTCCAAACGATAGAGCTGGGGCAGGC	156607768	156607974	156608024	156607972	-1	6	Zm00001d038409	156603001	156614078	None	18200	2281	197138	No_or_no_constitutive_exon
ACGTGTTTGATGTCTAAATAATAGCGTTGCACTGTTACAGGGACGAGTAGGA	157440880	157441466	157441516	157441464	-1	6	Zm00001d038451	157439806	157442874	WRKY-transcription_factor_57	18200	2281	197138	No_or_no_constitutive_exon
TCATATTCCTGTAAAAGCCTCATGGCGAGTTTTTGTTCAGGGGAGCGAAGGC	157925094	157925293	157925044	157925096	1	6	Zm00001d038467	157922721	157927689	replication_origin_activator1	18200	2281	197138	No_or_no_constitutive_exon
TCTCCAGTGCATTTGTTACAAACTAACATTTTTTTGGGCAGAATATGCAGAT	158278349	158278564	158278299	158278351	1	6	Zm00001d038475	158240770	158284439	ribosome_export_associated1	18200	2281	197138	No_or_no_constitutive_exon
CCCCAATCCAATTTCAGAAACCGAAGACGTTTGAGATTGCGGGGTTTGAGTC	158517998	158518066	158518116	158518064	-1	6	Zm00001d038489	158517968	158522683	None	18200	2281	197138	No_or_no_constitutive_exon
TAGTAATCCACAAACATCCCTATTTACTACGCCTTAAAAGGGGTGTACAGGC	158602197	158602363	158602413	158602361	-1	6	Zm00001d038497	158602197	158603012	None	18200	2281	197138	No_or_no_constitutive_exon
CTGCTGTAGTCCTGATGACAGACGACTTTTGCCTTGGGACACACAAACAGGA	159196374	159196786	159196836	159196784	-1	6	Zm00001d038523	159196374	159197314	None	18200	2281	197138	No_or_no_constitutive_exon
CTCAAACTTGGCTAATGTGGGTAACCGCAATTCTGCTCCTGGGTTGGCAGCT	159271474	159271672	159271424	159271476	1	6	Zm00001d038525	159266841	159275183	None	18200	2281	197138	No_or_no_constitutive_exon
TAACCTTTTTCGGTATCCTTAAACGTTATGCATGATGCCATGGTGGGCAGGT	159753717	159754138	159753667	159753719	1	6	Zm00001d038549	159748175	159754138	None	18200	2281	197138	No_or_no_constitutive_exon
TGGTATCCTTATCGTTATGGTGCGTGATTTGATGCCATGATGGCGGGCAGGT	159762741	159763315	159763365	159763313	-1	6	Zm00001d038551	159762741	159766125	None	18200	2281	197138	No_or_no_constitutive_exon
TGTTTGCATGGACTGGGATTGCCGACTTGACTGCGGATTGACGGGGACAGGT	160509557	160509687	160509737	160509685	-1	6	Zm00001d038582	160508906	160510308	None	18200	2281	197138	No_or_no_constitutive_exon
CGATATAAAATCGAGCTTTCCTAAAGCCCCGCGCTGACTTGGGGCTGCAGTT	160585126	160585310	160585360	160585308	-1	6	Zm00001d038589	160579670	160585683	None	18200	2281	197138	No_or_no_constitutive_exon
CCTCCCAGGAAGGAGGACGACGGCGCATGGGGCAAAGGCGGCGAGGGGAGCC	161635726	161636006	161635676	161635728	1	6	Zm00001d038644	161622742	161636125	None	18200	2281	197138	No_or_no_constitutive_exon
AGGTACACTTGAGCACAGTTGACATGTTTAATCGCAATTTTGGGACACAGGC	162354966	162355046	162354916	162354968	1	6	Zm00001d038672	162349397	162358421	None	18200	2281	197138	No_or_no_constitutive_exon
AGCTGATGTCTTTAGGTTAGAAGAATAACTAAGATTGGGTAGGAAGGAAGGA	162376017	162376999	162375967	162376019	1	6	Zm00001d038675	162375301	162385552	None	18200	2281	197138	No_or_no_constitutive_exon
AGCGAAGCCATTATTGCGCCCCACGCGCGTGCGTTTCTAACGATGGGTAGGT	162657230	162657606	162657180	162657232	1	6	Zm00001d038695	162656615	162658442	gibberellin_2-oxidase7	18200	2281	197138	No_or_no_constitutive_exon
AAGCTCCTGGTGCCCCCTTCTCGTCAGACCCACGAGCACGGGCAGGACAGCA	163077412	163077548	163077362	163077414	1	6	Zm00001d038704	163076770	163080204	VOZ-transcription_factor_2	18200	2281	197138	No_or_no_constitutive_exon
TGATTCTTTTCATTCACTTGGCTGAAATCTTCAGTTTCCTATTGGGATAGAC	163414307	163414393	163414257	163414309	1	6	Zm00001d038728	163411333	163420782	trehalose-6-phosphate_synthase12	18200	2281	197138	No_or_no_constitutive_exon
CTTTTGAAATTTGTCGTTGCACTGAGCTAACATGGGGTGTGCAAGGGCAGGT	163858348	163858478	163858298	163858350	1	6	Zm00001d038751	163857512	163860102	None	18200	2281	197138	No_or_no_constitutive_exon
CCCTGTGATTCATGTGCCTCTTGTATTGCACACAATCTGGGCAAGAGCAGGA	163889260	163889711	163889761	163889709	-1	6	Zm00001d038752	163885169	163891049	None	18200	2281	197138	No_or_no_constitutive_exon
AACCGCAAAACCCTAATGAGTACTCTAACAATTTTTTTGGGGGAATGCAGGT	164024692	164024852	164024642	164024694	1	6	Zm00001d038762	164016292	164027578	respiratory_burst_oxidase3	18200	2281	197138	No_or_no_constitutive_exon
ACCGCCGCCGCCGCCGACGCCGGGGGGCACGGGAAGCGGCGCGGGCACAGCA	164494887	164495199	164495249	164495197	-1	6	Zm00001d038794	164493062	164495421	None	18200	2281	197138	No_or_no_constitutive_exon
TCTACGTGTGTGCATATAGTATTAATTTAATTGATATATTTTGGGAACAGGA	165360944	165361044	165360894	165360946	1	6	Zm00001d038829	165358119	165363022	None	18200	2281	197138	Yes
GGGTAGGTTGACGCCTGAAGCGCTTCTGTTACTGTACTTTTGGTGGGCAGGA	165898765	165898888	165898715	165898767	1	6	Zm00001d038854	165898065	165902250	None	18200	2281	197138	No_or_no_constitutive_exon
CTGGCTCTCTCTGCCTGCAATCCCGGCGGGTCGGCTCGCGCGGGCACGAGGG	165996709	165998411	165998461	165998409	-1	6	Zm00001d038860	165996709	165998543	None	18200	2281	197138	No_or_no_constitutive_exon
TGTGCTTGGTCAGTGGAACAAATCTGATCGTTTACTCTTCTGGGGTGCAGGT	166104709	166104937	166104659	166104711	1	6	Zm00001d038867	166103498	166106031	None	18200	2281	197138	No_or_no_constitutive_exon
TTCATGGATCTAATGATCCACTCTTTGATAAATCTGGGAAAAAACCCAAGAA	166733658	166734115	166734165	166734113	-1	6	Zm00001d038902	166729577	166735664	None	18200	2281	197138	No_or_no_constitutive_exon
GGCCTGGGATGAGACGACGATTGATCTGACTTTTGTTCCTGTGGGTGCAGAA	166929505	166929520	166929570	166929518	-1	6	Zm00001d038919	166929505	166930365	None	18200	2281	197138	No_or_no_constitutive_exon
GCTTGTCTAACCTACCTAGCACAAATCATCCTCCTTGGGAAAAAAAACAGCT	167148664	167148757	167148614	167148666	1	6	Zm00001d038926	167147364	167149347	None	18200	2281	197138	No_or_no_constitutive_exon
ACATTGTGAAATTATTGTGCCTTATGCATGATAATGTTGATGGGATGCAGGA	167574981	167575079	167575129	167575077	-1	6	Zm00001d038952	167574705	167576212	None	18200	2281	197138	No_or_no_constitutive_exon
AAATATTCGTCTGTACACATCAAAAACACCTTCGGCGTTGGGTTTAGGAGGA	168197699	168197854	168197904	168197852	-1	6	Zm00001d038982	168195381	168207024	None	18200	2281	197138	No_or_no_constitutive_exon
GCGGCGTGGTTTCTGACTGCTTCACCCTGGGCTTGCTTTTGCGGGCGCAGAT	168513812	168513952	168514002	168513950	-1	6	Zm00001d038999	168511299	168514580	4339608	18200	2281	197138	No_or_no_constitutive_exon
TGGAACATTGCTAACTAACAGCAATGGCCGTAGAGGTCGTGGACGGGGAGGT	168610206	168611002	168611052	168611000	-1	6	Zm00001d039002	168609967	168621490	Homeobox-transcription_factor_3	18200	2281	197138	No_or_no_constitutive_exon
GGTGCTGCTCTCAAGTGCGATTCTGAATCATCTGCTCTTGGGGCGTGCAGGA	168659823	168659908	168659773	168659825	1	6	Zm00001d039006	168658571	168663801	ARF-transcription_factor_24	18200	2281	197138	No_or_no_constitutive_exon
GTCGTACTGACTGATACAATAATGCAACGATATGATGCATGGGCGCGCAGGA	168947611	168948458	168947561	168947613	1	6	Zm00001d039032	168945256	168948458	WRKY-transcription_factor_117	18200	2281	197138	No_or_no_constitutive_exon
CGTGCGCCGTGACCTTATTGCGCGGGCGACGCGCGGTTTTCGCAGGGTAGGT	169550654	169552302	169552352	169552300	-1	6	Zm00001d039072	169543362	169552829	None	18200	2281	197138	No_or_no_constitutive_exon
CACAGGAAGCTCATCAGTTCACGATGATTTTGTGCTTTGGCAGGGATCAGGA	170129368	170129653	170129703	170129651	-1	6	Zm00001d039106	170128582	170130302	None	18200	2281	197138	No_or_no_constitutive_exon
ATTCTGATTTCTTTTACTTTTGCAATTCTTTTTTTGTGGGAAAATTAAAGAG	170223706	170223752	170223656	170223708	1	6	Zm00001d039111	170221277	170225996	None	18200	2281	197138	No_or_no_constitutive_exon
TGTTCTTGGTTGGTGTTTACTTATTTTTTTCCATTTATGTATGGGACCAGTG	170610262	170610386	170610212	170610264	1	6	Zm00001d039127	170606811	170620414	None	18200	2281	197138	No_or_no_constitutive_exon
GGCGGGAGCGGGAGCGCCATGAGGGGCGGTGGCCGTGGCGGCGGCGGGAGGC	170947145	170947324	170947095	170947147	1	6	Zm00001d039138	170946768	170955570	None	18200	2281	197138	No_or_no_constitutive_exon
GGAGGAGCCGGCGGAGGCCCCTGTGGTGGCTGCGGGGGCGGGAGCGGGAGCG	170947109	170947324	170947059	170947111	1	6	Zm00001d039138	170946768	170955570	None	18200	2281	197138	No_or_no_constitutive_exon
TCGCCCTGACAGAGCCAATAACAGAATTACCAATAGCCACCAAATGGGAGCA	171559491	171559997	171560047	171559995	-1	6	Zm00001d039165	171554080	171582712	None	18200	2281	197138	No_or_no_constitutive_exon
ATCTAGTTTATTTATGAACATTGCTTTTACACTTCCATTTTGTGGGACAGCA	172198953	172199098	172198903	172198955	1	6	Zm00001d039189	172192572	172210474	None	18200	2281	197138	No_or_no_constitutive_exon
ATAAAATTAATGTTATCTGCTAGAATATGCCTTTTCTGTGGTGTGGGCAGTG	173934019	173934087	173933969	173934021	1	6	Zm00001d039231	173932422	173936047	None	18200	2281	197138	No_or_no_constitutive_exon
TAAATAAATAAATGAAAAATGATGCGAGCTACTTTTGGTGTTGGGGGAAGCC	414934	415156	415206	415154	-1	7	Zm00001d018598	413118	416228	None	18200	2281	197138	No_or_no_constitutive_exon
GCAATGAGCTGCTGAACTGAATCTGAAATGCAATGATACGGGGAATGCAGGA	911295	911699	911245	911297	1	7	Zm00001d018614	908413	912556	None	18200	2281	197138	No_or_no_constitutive_exon
TAGCAAGAAAGAAAGAAAGAAAGAAATTGATTAAATTAATGCATGGGCAGAC	1176137	1176306	1176087	1176139	1	7	Zm00001d018619	1162874	1177195	None	18200	2281	197138	No_or_no_constitutive_exon
CACGGAGGGCCCAGACATCGGCTCCGCGCCCGTCGGCCGCGCGCGGGCAGGG	1371355	1371678	1371305	1371357	1	7	Zm00001d018628	1371038	1371678	None	18200	2281	197138	No_or_no_constitutive_exon
AAAACATCGGGTGTACATGTGTTCACCCGTGCCGTTTACTGGGTCGGCAGTC	1469928	1470000	1470050	1469998	-1	7	Zm00001d018642	1465053	1470400	None	18200	2281	197138	No_or_no_constitutive_exon
ATCGCATTTTTAGCTGTACTCCCCTTGAGGTTGTGCTGTGGGGTGAGCAGGC	1474618	1474712	1474762	1474710	-1	7	Zm00001d018643	1471077	1475911	None	18200	2281	197138	Yes
TTTTGTGGATTGCATTTACACTCTTTTTTTTTTGCCTTTTTGGGATGCAGGC	2253088	2253152	2253202	2253150	-1	7	Zm00001d018669	2251935	2257510	CK2_protein_kinase_alpha_4	18200	2281	197138	Yes
TTCGGTTCTCCTTTGCCTTTGTTTCCCTTTTCTGTTCTTTGGGGGTTGAGCT	3131964	3132147	3132197	3132145	-1	7	Zm00001d018724	3127807	3138251	None	18200	2281	197138	No_or_no_constitutive_exon
ATGAAATTTATGATCGCACTGACCTAGCTCCTCCTTTTTGAGGGCATCAGGG	3350724	3350793	3350674	3350726	1	7	Zm00001d018733	3348455	3353488	None	18200	2281	197138	No_or_no_constitutive_exon
GCATCTAACCTGTACGCGCACGCACGTGTTTCGTGGTTCTGGGGATTCAGGG	5084578	5084794	5084528	5084580	1	7	Zm00001d018781	5083803	5085903	None	18200	2281	197138	No_or_no_constitutive_exon
GGCAGTAGTCTCTTCAAGTCAAGATTAACAAATAACAACTGGGCACACAGGG	5218112	5218946	5218996	5218944	-1	7	Zm00001d018788	5218112	5220263	None	18200	2281	197138	No_or_no_constitutive_exon
CCCGTTTCCTCTTTCCTGACCACGATCGCCTTTGGGGCTGGGCTGGGCAGGA	6932529	6932676	6932726	6932674	-1	7	Zm00001d018838	6931378	6932996	None	18200	2281	197138	Yes
TCGTGCTCTCCATCGCGTCACTCGTGTCGTTGCTCAATGCATGGGGACAGCG	9989865	9990001	9989815	9989867	1	7	Zm00001d018940	9985532	9990001	early_light_inducible_protein2	18200	2281	197138	No_or_no_constitutive_exon
GCGATTGAATCTTGCTTTCTTCGGGGTACCGGGGAATTGGTGGGCGGCAGGC	10195890	10195962	10196012	10195960	-1	7	Zm00001d018946	10194257	10196282	None	18200	2281	197138	No_or_no_constitutive_exon
ACGGTCCCGGAAGTTGCTATCACAAACTTGTAAGGAAATCAGATGGGAAGGT	11458082	11458140	11458190	11458138	-1	7	Zm00001d018976	11454050	11464836	DNA_methyl_transferase8	18200	2281	197138	No_or_no_constitutive_exon
CAAGAGGCACAATCAGTGGAAAGGACTGTACGGGAGGCTGGACTGGGAAGGC	11455106	11455216	11455266	11455214	-1	7	Zm00001d018976	11454050	11464836	DNA_methyl_transferase8	18200	2281	197138	No_or_no_constitutive_exon
ACGGTCCCGGAAGTTGCTATCACAAACTTGTAAGGAAATCAGATGGGAAGGT	11475596	11475654	11475546	11475598	1	7	Zm00001d018977	11464691	11479268	DNA_methyl_transferase1	18200	2281	197138	No_or_no_constitutive_exon
CAAGAGGCACAATCAGTGGAAAGGACTGTACGGGAGGCTGGACTGGGAAGGC	11478521	11478631	11478471	11478523	1	7	Zm00001d018977	11464691	11479268	DNA_methyl_transferase1	18200	2281	197138	No_or_no_constitutive_exon
TGTTCATAGGTGAAGGACAGATTAATCTGAATGGAGCTCGATGGGTGCAGGT	12727286	12727336	12727386	12727334	-1	7	Zm00001d019005	12725076	12728027	None	18200	2281	197138	No_or_no_constitutive_exon
GATTGATGTCTGTGCTTTGTTTTCGTGTGTTTGGTCGATTGAACGGGCAGCT	14293693	14293749	14293643	14293695	1	7	Zm00001d019052	14293189	14296615	None	18200	2281	197138	No_or_no_constitutive_exon
CCCAAACAGTTCGTGAGTGACTAACACGATGGCATGGGATGGGATGTCAGGC	14311156	14311590	14311106	14311158	1	7	Zm00001d019054	14302766	14311590	None	18200	2281	197138	No_or_no_constitutive_exon
AGGGTGATTACTGATGACCTGTGTGTTCTTGTACCTCAGGGATGCAGCAGCA	14394561	14394944	14394511	14394563	1	7	Zm00001d019059	14393300	14395002	None	18200	2281	197138	No_or_no_constitutive_exon
TATAGTTATCTGTTGGTTATTATAAATGCGATAGATGTTTGGGTATGCAGTT	15405122	15405257	15405072	15405124	1	7	Zm00001d019075	15378835	15408860	None	18200	2281	197138	No_or_no_constitutive_exon
TAGGGTTTCAGTTTGACGCCGCCGTTGCACTGTCTTTTTGGTGGGCGCAGGT	15831411	15831522	15831572	15831520	-1	7	Zm00001d019090	15824176	15832175	None	18200	2281	197138	No_or_no_constitutive_exon
AAGGATGGTGATCGGAGCCAGTGGAAGGTTGGCTGGTCAGAGGAGGGCAGCG	15921033	15921116	15921166	15921114	-1	7	Zm00001d019092	15921033	15921977	GRMZM2G480050	18200	2281	197138	No_or_no_constitutive_exon
CGGAGGCTCGTGCGGAGGCGGAGCAGGATTTCGAGAGGGAGGCGAAGAAGGG	17217438	17217567	17217388	17217440	1	7	Zm00001d019108	17216463	17235345	Ribosomal_protein_S1-like1	18200	2281	197138	No_or_no_constitutive_exon
ATCGTTCAAAGGACATTTTTTTTTACCAAGGAAATGGTGTGGGATTGCAGGG	18112287	18112353	18112237	18112289	1	7	Zm00001d019124	18102824	18113402	viviparous9	18200	2281	197138	No_or_no_constitutive_exon
GAGCCCCACAAATCCTACTAACCCTAGGCTGTGGCCGCGGGCGGCGGCAGGT	20834002	20834758	20833952	20834004	1	7	Zm00001d019186	20833595	20834758	None	18200	2281	197138	No_or_no_constitutive_exon
CACTTGCTGTGCTTTCTGTGGATGCTGACCTCTGTGCTCTGGGCGTGCAGGG	26629339	26629558	26629608	26629556	-1	7	Zm00001d019299	26619325	26630241	None	18200	2281	197138	Yes
TCCGCCTCCAGTTGTTGACTCCTTTCTGCGTTCTTGCCGTGGGTGGCTAGGT	26931886	26932104	26932154	26932102	-1	7	Zm00001d019305	26927645	26932558	None	18200	2281	197138	No_or_no_constitutive_exon
CGCACGAGGACGCTGCTGCCACTGCTGCTGGTGCCGGCGCTGCCGGGAAGAC	28497412	28497538	28497362	28497414	1	7	Zm00001d019337	28496597	28501233	None	18200	2281	197138	No_or_no_constitutive_exon
TTCTATGGTAATCCTAAAGTTTTCTTGATCTGTATATGCCTATGGGACAGAC	29158010	29158110	29158160	29158108	-1	7	Zm00001d019349	29150146	29159579	None	18200	2281	197138	No_or_no_constitutive_exon
TGCCAATCCCGAGTTTTGATGTGATGCGTGTCGTGCTCTTGGGGTGACAGGA	29371755	29371829	29371705	29371757	1	7	Zm00001d019353	29366403	29377820	None	18200	2281	197138	No_or_no_constitutive_exon
ATCTCCACTGCCCTCCCGGTTCTTGATTTCTTTCCCCTTCGGTAGGGTAGCT	30722918	30723571	30723621	30723569	-1	7	Zm00001d019375	30718292	30723992	None	18200	2281	197138	No_or_no_constitutive_exon
ACTGCTTTTCGGTTTCAACGGCAACTCGATCAAATGCATGGGGCGCGCAGGT	35181868	35182129	35181818	35181870	1	7	Zm00001d019463	35180187	35182129	None	18200	2281	197138	No_or_no_constitutive_exon
TACGCCCCTTTCGTTTCAAAATGCACTTGGGATTTGGGGGGGGGGGGCAGTG	36177709	36177847	36177897	36177845	-1	7	Zm00001d019479	36171250	36178389	granule-bound_starch_synthase1b	18200	2281	197138	No_or_no_constitutive_exon
CCAGGCTAATTTAAAGCAAAGCGATCCATGAACTGGTGGTCAGGGAACAGTG	40694986	40695101	40695151	40695099	-1	7	Zm00001d019534	40694223	40700176	None	18200	2281	197138	No_or_no_constitutive_exon
CTCCTGGACCAATGGCGGCACTGGATCATTAGCTCTCGGCGTGGGTGTAGGT	40911766	40911944	40911716	40911768	1	7	Zm00001d001129	40911556	40911944	None	18200	2281	197138	No_or_no_constitutive_exon
GAAATTACCTGTTGTCAAGCTGGTGACTATCCGTCCCGAAAGGGTTCAAGTG	42680254	42680414	42680464	42680412	-1	7	Zm00001d019561	42678855	42694924	None	18200	2281	197138	No_or_no_constitutive_exon
CGACGGCAACCATTGAAGATTTGTGGTTTCCTGTTTTTTTTTGGGAGTAGAT	44686436	44686692	44686386	44686438	1	7	Zm00001d019586	44685449	44699205	None	18200	2281	197138	No_or_no_constitutive_exon
TATTTTTAAAAATCTATTCTACTGTTGTACCAGTTTGATTGGGATTACAGAT	44893248	44893296	44893198	44893250	1	7	Zm00001d019587	44885544	44893296	None	18200	2281	197138	No_or_no_constitutive_exon
AGGCTTGGCGAATGACTTCCATTCACTAGGATTTGTTCCTGAGGGAACAGAT	45120822	45120893	45120943	45120891	-1	7	Zm00001d019591	45113950	45126470	None	18200	2281	197138	No_or_no_constitutive_exon
TCTGGGAATCCATGTGCCACCTAAAGCTTGTTCAAAACATGAGGGCATAGAG	46396162	46396252	46396112	46396164	1	7	Zm00001d019617	46382733	46397025	None	18200	2281	197138	No_or_no_constitutive_exon
TGTCTATTGATGAGTTGTTTTTCCTCTGTCAGTTAACTGTACATGGGTAGTT	47827942	47828236	47828286	47828234	-1	7	Zm00001d019642	47827903	47831031	None	18200	2281	197138	No_or_no_constitutive_exon
ATGATTCGTGTGGGCCATTTCTCAAGATTAATCCTGTTATGGGTATGCAGAC	47840183	47840307	47840133	47840185	1	7	Zm00001d019643	47837370	47842012	None	18200	2281	197138	No_or_no_constitutive_exon
TGGTGGAATGTTCTTTATTGGGTGAGTTAAACATTGACTTATTGGGGCAGAT	52164859	52164980	52165030	52164978	-1	7	Zm00001d019703	52140537	52181214	None	18200	2281	197138	No_or_no_constitutive_exon
ATTGCGTAGAAATCCCTACCCACTAACAATCTGCCTATAGGGTGGTATAGAT	53795313	53795441	53795263	53795315	1	7	Zm00001d019724	53793949	53799927	None	18200	2281	197138	No_or_no_constitutive_exon
CAAGGTTAGTGTCCTATTTTGAATTTTATTTATTACTTTCTGGGGGCTAGAT	54454571	54455816	54455866	54455814	-1	7	Zm00001d019733	54454571	54459567	None	18200	2281	197138	No_or_no_constitutive_exon
CCTAGCTCCCAAATGAGGCCTAACTGTTTGGTGAAATGCTTGGGACAAAGTG	63163252	63163409	63163459	63163407	-1	7	Zm00001d019804	63163252	63167448	None	18200	2281	197138	No_or_no_constitutive_exon
GTGAAGTGGAGGGCTCTCTGATTGGATATCGGTAACTACTCGTGGGGAAGTA	63179181	63179383	63179433	63179381	-1	7	Zm00001d019805	63178344	63197951	None	18200	2281	197138	No_or_no_constitutive_exon
CTGGTGGTCCAATGCCGAACTTTATGATGCCTATGGTTCAGCAGGGACAGCA	65871905	65871983	65872033	65871981	-1	7	Zm00001d019824	65871025	65877006	None	18200	2281	197138	No_or_no_constitutive_exon
TTGCAAAGAGATTTAATCATAGTTTTATTTTTCTACGGTTGGGTACGCAGGA	70545048	70545231	70545281	70545229	-1	7	Zm00001d019855	70544922	70560214	None	18200	2281	197138	No_or_no_constitutive_exon
ATTCTAATCAGAGGTGTTGCTTTCTAGGCATGCTGTTATGGTGGGGGTAGGT	70645911	70646079	70646129	70646077	-1	7	Zm00001d019857	70645588	70647916	None	18200	2281	197138	No_or_no_constitutive_exon
TTGTCGATTCCTGCGAAGCTTTTGACGTCCCTTTCTTTTGGTGGGAACAGAT	76564754	76565147	76565197	76565145	-1	7	Zm00001d019922	76564754	76573638	r-interacting_factor1	18200	2281	197138	No_or_no_constitutive_exon
GTTTTTAATCCTCGCTGATCTTTCAGCCTTTCTCCTTTGTGTGGGTGTAGTG	85615135	85615366	85615416	85615364	-1	7	Zm00001d020014	85615134	85627490	GRMZM2G106903	18200	2281	197138	No_or_no_constitutive_exon
TTTGCTGTATGGTTTGTTGTTGGCAATGTGTGGATTTTTGGTGGGCGCAGTA	91753636	91753675	91753725	91753673	-1	7	Zm00001d020097	91751143	91757059	None	18200	2281	197138	No_or_no_constitutive_exon
GTCTATCCTCTGCGGCGTATGATTGAATGAATGTGTGTCCGTGGGTGCAGGA	93458594	93458667	93458717	93458665	-1	7	Zm00001d020113	93454296	93459551	None	18200	2281	197138	No_or_no_constitutive_exon
ACGCTACCACTGGAGGAGCAGCAGGCCGTGCTACTAGCGTGGCTGGGCAGGT	94594762	94594904	94594712	94594764	1	7	Zm00001d020128	94593396	94594904	None	18200	2281	197138	No_or_no_constitutive_exon
ACGTACATGGTTCGCATTCGGTTTACCTTCAAAACCGGGTGTGACAAAAGCA	98958937	98959073	98958887	98958939	1	7	Zm00001d020202	98940155	98959507	None	18200	2281	197138	No_or_no_constitutive_exon
GGAAAGAACCATATGTCAAGCTTTGAATAAGTTACTCCCGGGGGTATCAGTG	98965992	98966895	98966945	98966893	-1	7	Zm00001d020203	98963504	98968272	None	18200	2281	197138	No_or_no_constitutive_exon
GCATGAACGGCGGCTTCAAGACGCAGAGCCCGTTTGGGCGGCATGGGCAGCC	100363999	100364323	100363949	100364001	1	7	Zm00001d020213	100359174	100364348	None	18200	2281	197138	No_or_no_constitutive_exon
ACTCTTATCTTATTTATTTATTTATTACTATCATTGCCCACAATGGGCAGCA	101656527	101656630	101656680	101656628	-1	7	Zm00001d020238	101652754	101657949	None	18200	2281	197138	No_or_no_constitutive_exon
CGCTTCCATCTTGCCTCCGCCAAAACTGAGATGTCTTGGGAGGAGTGCAGAT	103975244	103976408	103976458	103976406	-1	7	Zm00001d020279	103975244	103976922	None	18200	2281	197138	No_or_no_constitutive_exon
TTTTTCTGTAAATATCAAGTTTTTTAATCAGACTTAGGGGCAGAATACAGGG	105599645	105599730	105599780	105599728	-1	7	Zm00001d020312	105596741	105613490	None	18200	2281	197138	No_or_no_constitutive_exon
TGTTGCTCACGCACATGAAGAAATTCCTGCGGACGATGAGGGGGACGCAGGG	108135646	108135717	108135596	108135648	1	7	Zm00001d020345	108133163	108138123	None	18200	2281	197138	No_or_no_constitutive_exon
ATTCCTTCCTTAATTTTCACATGCTTGATACATATTGCACGGGTATGCAGAT	108881350	108881678	108881300	108881352	1	7	Zm00001d020357	108875742	108882439	None	18200	2281	197138	No_or_no_constitutive_exon
ATAGAGTAAGGATTTTCGGAACTTCTCTTGAAAAATTCGTGGGCGGACAGGG	109508303	109509454	109508253	109508305	1	7	Zm00001d020364	109507758	109509454	None	18200	2281	197138	No_or_no_constitutive_exon
TTGTTCAGATCGCCAATCCAGCAAGGGGGCGGGGAAAGGATGTGAGGGAGGT	111242602	111243426	111242552	111242604	1	7	Zm00001d020396	111240633	111244556	trehalose-6-phosphate_synthase13	18200	2281	197138	No_or_no_constitutive_exon
CCAACGACATGACGATGAACCCACTTTCTCTCTCTCTGTATAATGGGCAGGG	111960048	111961171	111959998	111960050	1	7	Zm00001d020408	111958018	111961171	MYB-transcription_factor_159	18200	2281	197138	No_or_no_constitutive_exon
CTCACCAGCCGCCTCTTCGTCGGAGCAGCAACAGCAGCTGTGCATGGGAGTG	119808328	119808378	119808428	119808376	-1	7	Zm00001d020512	119803165	119808874	None	18200	2281	197138	No_or_no_constitutive_exon
CTTACTCAAATATTCTCTGCATTGACTATTTTCACAATTTGGTTGGGCAGGA	122005680	122005778	122005630	122005682	1	7	Zm00001d020549	121994153	122009096	None	18200	2281	197138	No_or_no_constitutive_exon
GAGTGCCTGCTGCATGCTCTGGTTTTTCTGATTCAGTGCGAATGGGACAGCG	122133179	122133293	122133343	122133291	-1	7	Zm00001d020555	122131911	122133826	None	18200	2281	197138	No_or_no_constitutive_exon
CCGCGACACCACATTTTTCGCGGGTGCTAGATTGCTTTCTCGGGAACCAGGA	125454454	125454531	125454581	125454529	-1	7	Zm00001d020624	125453168	125454801	None	18200	2281	197138	No_or_no_constitutive_exon
CACATACGAACGTACATACATAGTTGCTCATACGTGTGGTGTGGGTGCAGGT	125699071	125699441	125699021	125699073	1	7	Zm00001d001215	125697932	125699441	None	18200	2281	197138	No_or_no_constitutive_exon
CGGGATTCGGGCGTGCCGACTGACGGGACCTTTTTTTTCTGGGGGTTCAGAT	126588177	126588569	126588127	126588179	1	7	Zm00001d020650	126587904	126592373	None	18200	2281	197138	No_or_no_constitutive_exon
CGCCGTCCGGCAGCGGCGTGGTGGGCCGTGGCGCGCCGGGGGTGGCGGAGTA	128195542	128195852	128195492	128195544	1	7	Zm00001d020683	128193410	128196490	None	18200	2281	197138	No_or_no_constitutive_exon
ATTTTCACATCTTCGGATTGTGCTAAAAGTGCTCCATTGATAAAGGGCAGAC	129528213	129528501	129528163	129528215	1	7	Zm00001d020708	129524402	129529423	None	18200	2281	197138	No_or_no_constitutive_exon
ACCTTAGTTGATGAGCTTACTATCTTCCTCTTGTGTGAAGGGTGGAATAGGG	132520452	132520486	132520536	132520484	-1	7	Zm00001d020783	132507881	132520893	None	18200	2281	197138	No_or_no_constitutive_exon
TGTGCTTGGTCAGTGGAACAAATCTGATCGTTTACTCTTCTGGGGTGCAGGT	132649701	132649900	132649651	132649703	1	7	Zm00001d020786	132648467	132651492	None	18200	2281	197138	No_or_no_constitutive_exon
ATCACTAGAAAGTCGACTTAGCTTGTCAGCAAATCTTTTTCAGGGGACAGTT	133601644	133603065	133601594	133601646	1	7	Zm00001d020810	133596383	133609425	None	18200	2281	197138	No_or_no_constitutive_exon
TGAAGACTGTTTGTTTCATTGGGTGGTGTGGTGGTGGGGAAAAAAAACAGAT	134262452	134262742	134262792	134262740	-1	7	Zm00001d020835	134261241	134274862	None	18200	2281	197138	No_or_no_constitutive_exon
ACGAGTTCAGCAACCCGGCGTTCCTGGACGTGGGCGCGTGGCGGGCGTAGCG	135062555	135062786	135062505	135062557	1	7	Zm00001d020866	135061950	135062786	None	18200	2281	197138	No_or_no_constitutive_exon
TTTGTTTGGCCTGTGAGTGTGTGTGTGTGTGTGTGTGACCGGGGTGTCAGGA	136634073	136634135	136634023	136634075	1	7	Zm00001d020922	136633578	136635178	None	18200	2281	197138	No_or_no_constitutive_exon
CATTTCTCTTGTACGTTTCATCATATACTGAAGCTAGTTGGGAATGGTAGGG	137711313	137711848	137711898	137711846	-1	7	Zm00001d020957	137711313	137713490	None	18200	2281	197138	No_or_no_constitutive_exon
ATTCTTAAGCTAACATACTAATCAGGTGGCTAATGTCATGGGTATGGCAGCT	138410438	138410935	138410985	138410933	-1	7	Zm00001d020978	138410438	138455911	None	18200	2281	197138	No_or_no_constitutive_exon
CGGCTGATTAGGGCGGTGTCGCCCCTGGCTGCTGTTGCTGGGATGTGCAGCA	140949501	140949608	140949451	140949503	1	7	Zm00001d021031	140949103	140954205	cyclin12	18200	2281	197138	No_or_no_constitutive_exon
ATCGGGCTAACGGCGGCATGGTGGTTTTGCAATGCGTATGCAGGGGCCAGGG	141944250	141944830	141944880	141944828	-1	7	Zm00001d021063	141944250	141946568	None	18200	2281	197138	No_or_no_constitutive_exon
CTTTACTTTCTTTTCTCAAATCCATATTCTGATATTGTAAAATGGGACAGAC	142155375	142155517	142155325	142155377	1	7	Zm00001d021072	142151606	142159817	None	18200	2281	197138	No_or_no_constitutive_exon
GAAGGCATGTCTGTATTTTGCTTAATTCTTTCTCGTCTCTGTGGGCGCAGGA	143200365	143200457	143200315	143200367	1	7	Zm00001d021120	143199721	143204781	None	18200	2281	197138	No_or_no_constitutive_exon
TTTGGTGAACAATGACATTTTCTGTTGCGTCGGTGACTTTTTAGGGGCAGCG	143312062	143312291	143312012	143312064	1	7	Zm00001d021125	143311173	143312291	None	18200	2281	197138	No_or_no_constitutive_exon
ACTATTCAGCTTCCTGAGCATTTGCTTGTACTGCCACTGTTGGGAAGCAGGG	144971587	144971832	144971882	144971830	-1	7	Zm00001d021173	144970205	144973502	None	18200	2281	197138	No_or_no_constitutive_exon
GATGCCTTGATCTCCCGTTTGATGGATGCGCTTGGATTGGATTGGGGCAGTT	145135603	145135645	145135553	145135605	1	7	Zm00001d021180	145134996	145143590	None	18200	2281	197138	Yes
GACAAGCAATTGAGGCGCTAGACAATAGCATGCGTGATATAATGGGACAGTC	145188531	145188919	145188481	145188533	1	7	Zm00001d021184	145184422	145188919	None	18200	2281	197138	No_or_no_constitutive_exon
TTTTTGTGAAAGCTTGAAATAACACTAATGTCAAAATTCTTGGGGCACAGGT	146607569	146607962	146608012	146607960	-1	7	Zm00001d021231	146607569	146610451	None	18200	2281	197138	No_or_no_constitutive_exon
ACTCTCAAGTGTTTCCCCTCTTAATTAATTGCTACATGTTGGGTGTATAGTG	149735772	149735892	149735722	149735774	1	7	Zm00001d021353	149735353	149738325	None	18200	2281	197138	No_or_no_constitutive_exon
GTGCCCGCGGTCCGTCACGAATATTAGCAACCGCTGGCTTGGGGCTGCAGGG	149805018	149805183	149805233	149805181	-1	7	Zm00001d021359	149802377	149805494	URM1	18200	2281	197138	No_or_no_constitutive_exon
TTCTCTGCGTGCATATGGTATAATTGATCACAACTACTGGGCAATGACAGTC	150585454	150585492	150585542	150585490	-1	7	Zm00001d021384	150583859	150593396	None	18200	2281	197138	No_or_no_constitutive_exon
GCACCGCTGGCTAAGATCGGATTTGACGGCACTTTTGGGCGTGGATGTAGGC	150625144	150625204	150625094	150625146	1	7	Zm00001d021385	150624323	150635185	None	18200	2281	197138	Yes
TACCGATCTCAATTACTTAAGAGCAAATACTCAGCAACTTTTGGGAGCAGGA	152277641	152277832	152277882	152277830	-1	7	Zm00001d021434	152277266	152279488	None	18200	2281	197138	No_or_no_constitutive_exon
GCTTGTTCGGTTAGCTCTCAATCCATGTGGATTGAGTGGGATTAGATGAGTT	152372378	152372608	152372658	152372606	-1	7	Zm00001d021446	152372378	152379941	None	18200	2281	197138	Yes
AGCGGCGGCGGTGCCGGCTACAATGACCAGAGCTATGGTGGCATGGGCAGTG	152571224	152572126	152572176	152572124	-1	7	Zm00001d021452	152567606	152573313	None	18200	2281	197138	No_or_no_constitutive_exon
CAGCCGCCGCCGCTGCCCAGCAGCCCTGCTGCCCGCCGCGCGCCAGGGAGCC	153843094	153843617	153843044	153843096	1	7	Zm00001d021488	153824986	153861598	None	18200	2281	197138	No_or_no_constitutive_exon
GGTGCAACATCCCTCTCCTTTCTAACTACCTTCCGGTTGTGGTTGGGCAGGA	154583853	154583934	154583984	154583932	-1	7	Zm00001d021509	154583499	154584690	None	18200	2281	197138	No_or_no_constitutive_exon
TTATCATGGCATGTTCTCAATTTTTTTTTTGTTGTTGTTGGGAAATGCAGGC	155182706	155183115	155182656	155182708	1	7	Zm00001d021528	155175214	155183115	None	18200	2281	197138	No_or_no_constitutive_exon
CCAGAGAGCTCAAGCTTAGCTGATTTTATATCTCCAATTAATGGGTGCAGGT	155249601	155249661	155249711	155249659	-1	7	Zm00001d021532	155246634	155252267	None	18200	2281	197138	No_or_no_constitutive_exon
CATATCATCATTTTTACCGCTTTATTGAATTTCACATGGGTAAATGGCAGGC	155510727	155510775	155510677	155510729	1	7	Zm00001d021545	155507984	155512108	FAR1-like-transcription_factor_10	18200	2281	197138	No_or_no_constitutive_exon
AGTAGTTGTTGGATAATTACATATTTTGAAGTATTGTTTGTGGGGTGCAGAT	155999273	155999313	155999363	155999311	-1	7	Zm00001d021558	155979743	156001862	4343286	18200	2281	197138	Yes
GGTTTGGTAGTGACACAGGAAGGAACGAGGGTTCAGGGGGGAAAAATCAGGT	157695246	157695346	157695396	157695344	-1	7	Zm00001d021596	157694971	157698287	adenosine_5'-phosphosulfate_reductase-like1	18200	2281	197138	No_or_no_constitutive_exon
CTCCCGGGCGGGGGATGGGGTGGGATCGGTTGTGGTGGGTGGGGGCGCAGAT	157792740	157792865	157792690	157792742	1	7	Zm00001d021600	157792294	157796804	None	18200	2281	197138	No_or_no_constitutive_exon
GGTGCAACACCCCTCTCCTTTCTAACTACCTTCCGGTTGTGGTTGGGCAGGA	157933546	157933627	157933496	157933548	1	7	Zm00001d021607	157927202	157934056	None	18200	2281	197138	Yes
ATGATTTGATTATTGGCATTGAACATTTTGTACTATGCTTGGGAATGTAGGC	158039360	158040360	158039310	158039362	1	7	Zm00001d021609	158036248	158043829	None	18200	2281	197138	No_or_no_constitutive_exon
TTTTTTTGGAGGTCCATCTCTGATGGTCGGCCTCGGCCGGATGGGTGCAGCT	158566171	158566803	158566121	158566173	1	7	Zm00001d021629	158563699	158567974	None	18200	2281	197138	No_or_no_constitutive_exon
GGTAAGGTCTAGGAGTAGCTAGGCCACCGGCGCTGGTGAGGGTGAAGCAGGC	158602398	158602578	158602348	158602400	1	7	Zm00001d021630	158602200	158602578	None	18200	2281	197138	No_or_no_constitutive_exon
GTTCGTGTGGCTAAATTAAAGGCTTCCTCTGTGCGTGTGCGTGGGCGCAGGT	159155635	159155849	159155899	159155847	-1	7	Zm00001d021653	159155246	159157703	None	18200	2281	197138	No_or_no_constitutive_exon
TAAGTTCTATCTCTGCAACGCGACTCATCGTGTCATCTGTATGGGCGCAGCA	159188252	159189058	159189108	159189056	-1	7	Zm00001d021655	159188252	159190939	None	18200	2281	197138	No_or_no_constitutive_exon
TCAGTAACACACTAACATCTAATTATAAGCTGATAATTTGGGCACAACAGAT	160472800	160472837	160472887	160472835	-1	7	Zm00001d021696	160471760	160475926	None	18200	2281	197138	No_or_no_constitutive_exon
GGCTGGCCGTGGCCGCCGCTCACCCGGTGCGGCTGGCGATTGCAGGGCAGGC	160792425	160792626	160792375	160792427	1	7	Zm00001d021705	160792169	160793223	None	18200	2281	197138	No_or_no_constitutive_exon
CCAGCAGCTTCGGCGGCCACCGCGGAGGCGGAGTCGGTGGCGCGGGCAAGGG	161991410	161991457	161991360	161991412	1	7	Zm00001d021741	161990891	161999215	None	18200	2281	197138	No_or_no_constitutive_exon
GGGAAAAGCCTAGTGTTGAGATCGCCAGGTCAAAGTCCGCAGCTGGGAAGAG	161994954	161997146	161994904	161994956	1	7	Zm00001d021741	161990891	161999215	None	18200	2281	197138	No_or_no_constitutive_exon
GATATTAGTTGTCAAATATTTTAGTACTAATATTGAGGGGGATGGCGGAGGG	162756593	162756923	162756973	162756921	-1	7	Zm00001d021770	162753383	162762778	None	18200	2281	197138	No_or_no_constitutive_exon
GAGGCCAAGGAGGAAAAGCTGGTGAAAGGCTGCATCTTTGGGACTAAGAGGA	162979220	162979389	162979439	162979387	-1	7	Zm00001d021785	162970818	162980622	None	18200	2281	197138	No_or_no_constitutive_exon
ATCCAAAGTCCCTTCCCATCTTCTGATGCTTTATTTTTGTGGGAATGCAGGA	163091912	163091999	163092049	163091997	-1	7	Zm00001d021793	163085389	163096165	None	18200	2281	197138	No_or_no_constitutive_exon
GTTAATGAGGAACAATGCCTACTGTTCTTATTCTGTTTATTGATGGGCAGGA	163132530	163133416	163132480	163132532	1	7	Zm00001d021799	163131765	163135920	FAR1-like-transcription_factor_12	18200	2281	197138	No_or_no_constitutive_exon
ACTCGCCTCTCTCTCTCCTCCTCAAGCAGTCAGGCTCATCCAGGGATCAGGG	163566949	163567402	163567452	163567400	-1	7	Zm00001d021817	163563613	163567584	None	18200	2281	197138	No_or_no_constitutive_exon
GTTTTGCATCGCTAGGTGTTGACTTTATTTTCTTACTACTGTGGGCGCAGAC	164016235	164016307	164016185	164016237	1	7	Zm00001d021829	164015112	164025010	None	18200	2281	197138	Yes
TCGAGGCTTCGGGACCTTGATGTTGCAATGCTGTATGTTGGGGATTGCAGGG	164353691	164354476	164353641	164353693	1	7	Zm00001d021844	164344370	164361391	None	18200	2281	197138	No_or_no_constitutive_exon
TGTATTATTCATGTCTGACGACTTGTGACCTTGTTCACGCATGGGTGCAGTG	164513894	164514454	164514504	164514452	-1	7	Zm00001d021850	164513894	164520130	None	18200	2281	197138	No_or_no_constitutive_exon
GTGGAACCGCAGAGTTGCTACGGAAAGCATCTCTCATTATCTGGGACGAGGC	164652144	164653163	164653213	164653161	-1	7	Zm00001d021859	164648245	164662558	None	18200	2281	197138	No_or_no_constitutive_exon
TGCCGTCCGAGTTGAGTCCCTGATCCGAGGTGCGTGTGCGGGGACTGCAGGT	165254776	165255004	165254726	165254778	1	7	Zm00001d021875	165254268	165257564	None	18200	2281	197138	No_or_no_constitutive_exon
CTGTATCGGTGCCCGTGATTGATTTGGGTTACTTGTTTGCGGGGTCGCAGGA	165810885	165810991	165811041	165810989	-1	7	Zm00001d021913	165808703	165811310	None	18200	2281	197138	No_or_no_constitutive_exon
GTAGTAAGAGCTTGCTGGAAATTCGTCGTCGTTTTCTGGTCGCGGGGCAGAT	166839312	166840491	166839262	166839314	1	7	Zm00001d021949	166838763	166841455	None	18200	2281	197138	No_or_no_constitutive_exon
TACTTTCCTGTAAAGCATGTGTTTAGCTTATTAAATTTTGTGTAGGGAAGAA	167093532	167093736	167093786	167093734	-1	7	Zm00001d021956	167089440	167095239	GNAT-transcription_factor_33	18200	2281	197138	No_or_no_constitutive_exon
ATTATATCGTCCCATTTTAGGCTTCACCAATTGAAATAAATGGGCGGCAGAT	167784356	167784402	167784306	167784358	1	7	Zm00001d021999	167781354	167785408	None	18200	2281	197138	No_or_no_constitutive_exon
TATTCCAGTGCTTCCAGATAATTTAGTTTCCTTTTTTTCCATGGGTGCAGGT	167905817	167906360	167906410	167906358	-1	7	Zm00001d022010	167905817	167935328	None	18200	2281	197138	No_or_no_constitutive_exon
CTCGCCTCGCGTCGCCTCACTAGGGTTTGCAGTTCCCGTCGCGGGCGAAGGC	169433878	169433929	169433979	169433927	-1	7	Zm00001d022071	169428758	169434059	None	18200	2281	197138	No_or_no_constitutive_exon
CGCAGACCGCCAACTGCTGCAGGGGAGGAGTGCTCGCCTCGTGGGCGCAGGA	169728970	169729160	169728920	169728972	1	7	Zm00001d022081	169727901	169730523	None	18200	2281	197138	No_or_no_constitutive_exon
GTCAGGGTTTGATAAAACTTGGAAGCATCAACGGCGGCGGGTGGGTGCAGGG	170388934	170389124	170389174	170389122	-1	7	Zm00001d022104	170386653	170389910	None	18200	2281	197138	No_or_no_constitutive_exon
GTAGCCGCCAGGCGCCACCGCGCCAGGGGCAGGGCACGAGCAGCGGGCAGCG	170587566	170592336	170587516	170587568	1	7	Zm00001d022113	170587289	170596975	None	18200	2281	197138	No_or_no_constitutive_exon
TTGTTTAAACCTGGAGAAGACTTATGAAGCAATTTAACATGTGGGAGTAGGT	170665983	170666173	170665933	170665985	1	7	Zm00001d022115	170665002	170671361	None	18200	2281	197138	No_or_no_constitutive_exon
CTGCTCAGCTTATAAGCGAGTCCCAGAAGCTCAAACAAGCAGGGCCTAAGCT	172755938	172756928	172756978	172756926	-1	7	Zm00001d022202	172755382	172761407	protein_phosphatase_homolog2	18200	2281	197138	No_or_no_constitutive_exon
ATTTTAGACACTACTTGCGTGCCGTGCTGACCACATTTTGCTTGGGGAAGGT	173990400	173990467	173990350	173990402	1	7	Zm00001d022267	173985599	174005193	None	18200	2281	197138	No_or_no_constitutive_exon
CATGGCTGAGTTGAATGGTCCTGGAGGTATGCAGATGGGTGGTGAGTTAGAC	174478521	174480701	174480751	174480699	-1	7	Zm00001d022286	174472990	174481994	None	18200	2281	197138	No_or_no_constitutive_exon
TTGAGACAAGCTATGGCATTGTTTGTGTGTCGCTTATGGTGGGCATGCAGGT	174697028	174697074	174696978	174697030	1	7	Zm00001d022294	174690083	174697253	None	18200	2281	197138	No_or_no_constitutive_exon
GTGGAGAGCTGAGGATTGGTTTCGTTTGCTGGGTTTGTCGACGCGGGCAGCT	174845029	174845097	174845147	174845095	-1	7	Zm00001d022306	174841428	174845474	None	18200	2281	197138	Yes
CGCTGTTCTGATCTGCTATGACTCACCGGGCAACCCATTGGACTGGGCAGGA	174948024	174948230	174948280	174948228	-1	7	Zm00001d022312	174935397	174949167	None	18200	2281	197138	No_or_no_constitutive_exon
CGTGCTTGGGTTAACTAATATCAATGGCATCTCTTGTTTCGGGCACGCAGGC	175629466	175629986	175629416	175629468	1	7	Zm00001d022334	175626696	175629986	None	18200	2281	197138	Yes
ATTGTGATGTGTATGTTATGATCTCATGCTTGCCTTCCCGGGGATGCCAGTG	175702696	175703113	175702646	175702698	1	7	Zm00001d022337	175701773	175703113	None	18200	2281	197138	No_or_no_constitutive_exon
ATATCTTTTGCATATATATCCTTGTTTCCGTTTAGAACCTGAGAGGGCAGAG	175910427	175910513	175910377	175910429	1	7	Zm00001d022343	175901143	175916090	None	18200	2281	197138	No_or_no_constitutive_exon
TGTGCTTGGTCAGTGGAACAAATCTGATCGTTTACTCTTCTGGGGTGCAGGT	176511983	176512182	176511933	176511985	1	7	Zm00001d022383	176510772	176513774	None	18200	2281	197138	No_or_no_constitutive_exon
TGTGCTAATTTTGTTCATCCACTTCCTGCATATGGATACTAATGGGGAAGAG	176674227	176674777	176674177	176674229	1	7	Zm00001d022394	176671688	176674778	None	18200	2281	197138	No_or_no_constitutive_exon
GATTCTGGGGTAAAATAAATGACACATGCAGCCTCCTTATTCATGGGGAGAT	176980465	176980525	176980415	176980467	1	7	Zm00001d022406	176977357	176982506	None	18200	2281	197138	No_or_no_constitutive_exon
GGGACTGGCTTCTGTTGTCTTATACTTTCTGATTGGTGTGGGCGATGCAGGA	177464444	177464476	177464526	177464474	-1	7	Zm00001d022428	177456152	177465116	None	18200	2281	197138	No_or_no_constitutive_exon
GTTCATCCAAAGCAGTCATGAATGCCTAATTTACTTAGGGAAAATTACAGGT	177466062	177466392	177466442	177466390	-1	7	Zm00001d022429	177465474	177491074	None	18200	2281	197138	No_or_no_constitutive_exon
GGTTAAATGTGGGAGGCTAATTTCGATCCATGTGCCTTGTGGGGCTGCAGGG	178150111	178150294	178150344	178150292	-1	7	Zm00001d022462	178148394	178150867	None	18200	2281	197138	No_or_no_constitutive_exon
GTGTGTTCCTCCGCTTATTGCTGACCGATGCGCAACAACAATGGGCGCAGGT	178246468	178248249	178248299	178248247	-1	7	Zm00001d022469	178246468	178259360	None	18200	2281	197138	No_or_no_constitutive_exon
GTTTTACTTCAACCAATACATTGCTCTCTTTTTTTTGGGGTGGGGTGCAGGT	178328945	178329811	178328895	178328947	1	7	Zm00001d022473	178322343	178329811	None	18200	2281	197138	No_or_no_constitutive_exon
CCATCTTATAAGTTGTATTCCTGCTGATGTCTATTAATTGTGGGTGACAGAT	178608898	178609233	178609283	178609231	-1	7	Zm00001d022489	178608842	178614060	None	18200	2281	197138	No_or_no_constitutive_exon
CTGTAGTCGTCGGAAATGCTAATTCCCGTCGTCTCCGTGCGGGGGCGCAGTA	179003073	179003187	179003023	179003075	1	7	Zm00001d022502	179002711	179046270	None	18200	2281	197138	No_or_no_constitutive_exon
CATTTCATGGAACATACCTTGATTGATCTTTGCCTTCGGGGGGCGAGAAGCC	179111996	179112463	179112513	179112461	-1	7	Zm00001d022510	179105093	179113606	None	18200	2281	197138	No_or_no_constitutive_exon
ATTACGCCATCTTTGCTGCTTGTGCTTGCGCGCCATTCCGACTGGGACAGGA	179276580	179276875	179276925	179276873	-1	7	Zm00001d001287	179276580	179277263	None	18200	2281	197138	No_or_no_constitutive_exon
TTTCTGTAGGCGACATTGGAGCATTTTGAATGGAGGATTTGGGCCAAGAGAA	179674935	179674959	179674885	179674937	1	7	Zm00001d022536	179671126	179674969	None	18200	2281	197138	No_or_no_constitutive_exon
GTTCTTCATGTGGGTTTCATCATGGTCAATTCAATTCTCTGGGTAATCAGGT	179926705	179926833	179926883	179926831	-1	7	Zm00001d022554	179921906	179928103	umc168	18200	2281	197138	Yes
CGTACGAGCATCTTGCTGATGCACTGTTGTATGTTTTTTTGGGAAATTAGGT	180092841	180092949	180092791	180092843	1	7	Zm00001d022565	180091653	180095992	None	18200	2281	197138	Yes
TTGACTGCTGGTCTGCTCACCAGCGTCAGGTTTGGAATTTGGGATTGCAGGC	180322969	180323545	180323595	180323543	-1	7	Zm00001d022582	180322969	180325453	None	18200	2281	197138	No_or_no_constitutive_exon
AGCTGCGCAAGGACGCGCACACCTCCGTGCACACGCTGCGGCAGGGGAAGCT	180322969	180323310	180323360	180323308	-1	7	Zm00001d022582	180322969	180325453	None	18200	2281	197138	No_or_no_constitutive_exon
CCTTGTGCATCATTTTATATTGAGTGCTCCCTTCCCTCTTGACTTGGGAGTA	180347989	180348085	180347939	180347991	1	7	Zm00001d022584	180337186	180348782	None	18200	2281	197138	No_or_no_constitutive_exon
AGGGTGGTGCATAGGACATCGTAACCTGAGAGCGAATGGGGCACAACGAGGG	180362305	180362798	180362255	180362307	1	7	Zm00001d022586	180351759	180372483	None	18200	2281	197138	No_or_no_constitutive_exon
CCTTCATATATATGGTCGCTTTGCTCAAAGCTCGCGCGTGGATTGGGCAGCT	181089567	181090041	181090091	181090039	-1	7	Zm00001d022613	181089567	181090715	delayed_flowering1	18200	2281	197138	No_or_no_constitutive_exon
TTCAGTTTGTATAGATTTAACTGACTGCCTGACTTGGCTGTGATGGGCAGGA	181392298	181392466	181392248	181392300	1	7	Zm00001d022622	181391529	181395150	None	18200	2281	197138	Yes
AAAAAAAGAAGAATTTTTATATTCGGTCGATGATGGTGGGATGATGGCAGGT	985127	985505	985555	985503	-1	8	Zm00001d008200	985127	985854	proteolipid_membrane_potential_regulator7	18200	2281	197138	No_or_no_constitutive_exon
TTTACGAGTCGAATTTACCGAGCATTGCTGCTCTTTTGGTTGCGGGGCAGGT	1241522	1241611	1241661	1241609	-1	8	Zm00001d008209	1238179	1242266	None	18200	2281	197138	No_or_no_constitutive_exon
TCTCCACGTGTTCTCGCCTTCAAAAGCTTACACCTTTTTGGTGGGTGCAGGT	1983065	1983949	1983999	1983947	-1	8	Zm00001d008229	1983065	1984497	MYB-related-transcription_factor_107	18200	2281	197138	No_or_no_constitutive_exon
GTTTCCTTCGGTCGATGCGTTTCTTGATTCAACGTTTCTGGGGGTTGCAGAT	2198747	2198861	2198697	2198749	1	8	Zm00001d008236	2198414	2206591	None	18200	2281	197138	No_or_no_constitutive_exon
TCTAGGCTCTTGTGTGCGTGCTGATGGCGCTGTGACATTTGGGCGAACAGGT	2567891	2567957	2567841	2567893	1	8	Zm00001d008248	2562418	2568575	None	18200	2281	197138	No_or_no_constitutive_exon
CAGAGTCGATGCGGAAGCTGGGGCTCGGCGAGGACGACGAAGCGGGGGAGGA	5211532	5211646	5211482	5211534	1	8	Zm00001d008323	5210821	5217086	C3H-transcription_factor_323	18200	2281	197138	No_or_no_constitutive_exon
CGGCGGGGCTGTTCGGGGGGGGGGGGGGGGGGCGGCCCCGGCGGGCGTAGCC	6083874	6084086	6084136	6084084	-1	8	Zm00001d008348	6083874	6084556	None	18200	2281	197138	No_or_no_constitutive_exon
TTTCATACGATGTATTTCTGTTTGAAAGTTGTTCTTTCTGGGATTAAAAGGT	6323909	6324081	6324131	6324079	-1	8	Zm00001d008362	6323909	6325537	None	18200	2281	197138	No_or_no_constitutive_exon
AAGCTTGGTCACTGCAAGGTAATTGAAGAGATCATGATTGGGGAGGACAGGT	6539832	6539895	6539945	6539893	-1	8	Zm00001d008369	6538824	6549503	None	18200	2281	197138	No_or_no_constitutive_exon
CATGTAAAATAACCTAACACTATATGATTGCTATATATTTGGGACTGCAGAG	7253754	7254480	7253704	7253756	1	8	Zm00001d008398	7246495	7257318	None	18200	2281	197138	No_or_no_constitutive_exon
CATGTATTACACAGGACAGGACTCACTCACGCTCTTCTCTGGGTAGTTAGGT	7746984	7747050	7746934	7746986	1	8	Zm00001d008404	7743482	7747810	None	18200	2281	197138	No_or_no_constitutive_exon
CTCACGCACTTTTCCTTCGTCTGCTCGCTGAGTGGTGCCTGGGGTTGCAGTG	8047621	8047820	8047571	8047623	1	8	Zm00001d008411	8047021	8050763	None	18200	2281	197138	No_or_no_constitutive_exon
TGTGCTTGGTCAGTGGAACAAATCTGATCGTTTACTCTTCTGGGGTGCAGGT	8119265	8119464	8119215	8119267	1	8	Zm00001d008414	8115187	8121057	None	18200	2281	197138	No_or_no_constitutive_exon
CGCCAAGCGTCGACACAGGAGCGCGCTGACACGAGCTGGTGTGGGTGCAGGT	8816277	8816600	8816227	8816279	1	8	Zm00001d008446	8814261	8820093	phosphatidylethanolamine-binding_protein9	18200	2281	197138	No_or_no_constitutive_exon
TTTAATAAGAATTAGTTTATAAACATGAACAATTACTGTAATGGGTGAAGCC	11016896	11017025	11016846	11016898	1	8	Zm00001d008511	11010981	11032589	None	18200	2281	197138	No_or_no_constitutive_exon
TGCCATAATTGTTTTGTTACGACCTTGCTTACCTTTTGCCAATGGGCCAGAT	11275201	11275244	11275151	11275203	1	8	Zm00001d008517	11273751	11279847	None	18200	2281	197138	No_or_no_constitutive_exon
TTGATTAGGGTTTGTCGGTTCTCACACCCGTTGCAATTCTGTGGGTACAGTT	11974562	11975079	11974512	11974564	1	8	Zm00001d008532	11973172	11975079	None	18200	2281	197138	No_or_no_constitutive_exon
TGCCAATCCCGAGTTCTGATGTGATGTGTGTCGTGCTCTTGGGGTGACAGGA	13129780	13129854	13129730	13129782	1	8	Zm00001d008563	13125996	13131966	None	18200	2281	197138	No_or_no_constitutive_exon
TAAAGGACGGAGCCCCGAGCGAGCTTGCGCGGCCTGGGCCTGGCACGGAGAC	13139005	13140827	13138955	13139007	1	8	Zm00001d008565	13138807	13143070	None	18200	2281	197138	No_or_no_constitutive_exon
ACAATTGTTTGACCTTTCTAATGTATTGATTTTGCACTGTAACTGGGTAGAG	14324923	14325069	14324873	14324925	1	8	Zm00001d008605	14324769	14326390	None	18200	2281	197138	No_or_no_constitutive_exon
CTGGATTCAGTTCACCGTAATAATTGGGTTTTTTGCTCTTGGTTGGGAAGCC	14789577	14789657	14789707	14789655	-1	8	Zm00001d008619	14786062	14790046	triose_phosphate_isomerase3	18200	2281	197138	No_or_no_constitutive_exon
CTTCTTGACTTCTTCTGCAGCTGTTTGACGGCAAGGATGGGAGGCCCAAGTA	15000229	15000416	15000466	15000414	-1	8	Zm00001d008622	15000229	15005452	None	18200	2281	197138	No_or_no_constitutive_exon
ACCTCCGTCGTGGTCGGTGACACTGAGCCTGAAGCACCGCGGGGGGCTAGAA	16983956	16984234	16983906	16983958	1	8	Zm00001d008680	16983337	16984942	None	18200	2281	197138	No_or_no_constitutive_exon
GCGAGGAGGAAAGGCTGCGCCAGGCGGGTGAAGAGCGTAGGCGGCGGGAGGA	17230630	17230914	17230964	17230912	-1	8	Zm00001d008689	17230628	17233767	None	18200	2281	197138	No_or_no_constitutive_exon
ACCTACTCATGGTGACGCTCAACGTGATCTCACGCATGTTGCTGGGCAAGAA	17383076	17383359	17383026	17383078	1	8	Zm00001d008699	17382811	17392135	None	18200	2281	197138	No_or_no_constitutive_exon
CGTTTTTGATCCGATTGATCCGTGGTGGGTGGACTGCGTGGCAGGGTCAGCG	17927868	17928120	17928170	17928118	-1	8	Zm00001d008725	17921479	17928452	None	18200	2281	197138	No_or_no_constitutive_exon
TAGGGCTAGGGTCTGAGGCGACTTGGATTTGTTTGCTTGCGTGGGCGCAGAG	18841044	18841222	18840994	18841046	1	8	Zm00001d008743	18840761	18851163	None	18200	2281	197138	No_or_no_constitutive_exon
AGGGTCTGAGGCGACTTGGATTTGTTTGCTTGCGTGGGCGCAGAGGTCAGAG	18841051	18841222	18841001	18841053	1	8	Zm00001d008743	18840761	18851163	None	18200	2281	197138	No_or_no_constitutive_exon
TGGTGGTGGCAAGATCAGTGCCTCTGGGGGTGATGGTTTGGCTGGGGGAGGT	20263537	20263600	20263650	20263598	-1	8	Zm00001d008789	20247482	20265535	None	18200	2281	197138	No_or_no_constitutive_exon
TTAGTTTGACTTAGGACAAACCCAGAAGTAGCTATTATTTTGGGATGTAGGT	21791357	21791660	21791710	21791658	-1	8	Zm00001d008826	21787237	21795721	gigantea1	18200	2281	197138	No_or_no_constitutive_exon
AGTTCTAACATATCCCTGTGTGATTAGCTTGCAGCCGAGGATCTGGGAAGCA	21791357	21791575	21791625	21791573	-1	8	Zm00001d008826	21787237	21795721	gigantea1	18200	2281	197138	No_or_no_constitutive_exon
CTAGTCTGACGCGCAACGCATGTGCTTGGTTGATCTGCCCGGGCGCGCAGGC	22553957	22554038	22553907	22553959	1	8	Zm00001d008851	22553592	22556240	None	18200	2281	197138	No_or_no_constitutive_exon
GCTTGGTAGCTGAATAACTTGTGTTTTCTCCAACACTGCTGGGTTGGCAGAT	23364227	23364362	23364412	23364360	-1	8	Zm00001d008869	23362874	23368001	Homeobox-transcription_factor_52	18200	2281	197138	No_or_no_constitutive_exon
CTTTCACTTTCACCTACCATGACTGATGTATATTTGTTACTGGGAGCTAGGG	23598899	23599094	23599144	23599092	-1	8	Zm00001d008880	23595120	23600617	None	18200	2281	197138	No_or_no_constitutive_exon
TTGCTTGTCAACTTAACGTTAGTTCTGTTTGTGGAGTTTGGGTATTGAAGCT	24107133	24107619	24107669	24107617	-1	8	Zm00001d008887	24106576	24111408	None	18200	2281	197138	No_or_no_constitutive_exon
GGGCCGCGGTGGGCGGTGCCGCTGGGGCGGCGGGACGCGCGGGACGCGAGCG	24391250	24391839	24391200	24391252	1	8	Zm00001d008898	24390469	24391888	None	18200	2281	197138	No_or_no_constitutive_exon
GCATATATTCAAGACACATAACCATCTTTGCATTTGGTTCAACTGGGCAGAT	26440568	26440627	26440518	26440570	1	8	Zm00001d008944	26438986	26442200	None	18200	2281	197138	No_or_no_constitutive_exon
TTGCTTCCAAGCTGAACGAGGGTTTTTTGTTTTTTTTTGGGGTGGCGCAGGG	27190532	27191303	27191353	27191301	-1	8	Zm00001d008957	27190532	27195349	None	18200	2281	197138	No_or_no_constitutive_exon
TAGCTTACAACTTCATTGTTTTACTGAAGCTTAGATATGGGATACGGCAGGA	28577156	28577287	28577106	28577158	1	8	Zm00001d008984	28569167	28585487	None	18200	2281	197138	No_or_no_constitutive_exon
TTTTTATCCTTCGCTTGAAAGTTTTCTCTTATATATGATGGGGGTTACAGTT	29788990	29789302	29788940	29788992	1	8	Zm00001d009007	29784003	29790217	None	18200	2281	197138	No_or_no_constitutive_exon
GTTTATGCAAGCATCATTAAGTGCTCGTGCACAAATTTTTGGGTTACAAGAA	30235572	30236288	30235522	30235574	1	8	Zm00001d009016	30232178	30236384	None	18200	2281	197138	No_or_no_constitutive_exon
CGTTCATTTCGGTTTTAGGAAAATTGACCATGTTACATGCTTGGGGACAGCG	30332057	30332699	30332749	30332697	-1	8	Zm00001d009020	30332057	30334528	None	18200	2281	197138	No_or_no_constitutive_exon
GACTGAACTCCGGTTTTGACCCTTTTTTTCTCTTTTTTGTGGGACGACAGGG	30332353	30332446	30332496	30332444	-1	8	Zm00001d009020	30332057	30334528	None	18200	2281	197138	No_or_no_constitutive_exon
TTATCTCAATAATCACTTTTTTCTGTTGTGATGTGATGTGGGGGAAAAAGGT	34239782	34240099	34240149	34240097	-1	8	Zm00001d009068	34239321	34240913	None	18200	2281	197138	No_or_no_constitutive_exon
CTGTTTTATCTGTTGATGGCCGGCGTTCTTGTTGAATGTGTGGCGGGCAGGT	35964379	35964643	35964329	35964381	1	8	Zm00001d009097	35963917	35965928	4327286	18200	2281	197138	No_or_no_constitutive_exon
TTGTTGAGATCACTTCGGAAACTATTCTTACAATTTTGATGGGATGGTAGGT	38266600	38266678	38266550	38266602	1	8	Zm00001d009125	38258469	38277612	None	18200	2281	197138	Yes
CAGAAGAACAGTATATTTACTATCCAGAGATCTTTCTTGGGACATAACAGGG	38448358	38448487	38448308	38448360	1	8	Zm00001d009127	38444416	38450459	None	18200	2281	197138	No_or_no_constitutive_exon
ACGCTATTCGGTTCTTGATTTTTGACGGAACGTCTTGTGGTGGGGTGTAGGG	39626292	39626656	39626706	39626654	-1	8	Zm00001d009148	39615376	39627678	None	18200	2281	197138	No_or_no_constitutive_exon
ACAATTGTTTGACCTTTCTAATGTATTGATTTTGCACTGTAACTGGGTAGAG	50288512	50288778	50288462	50288514	1	8	Zm00001d009275	50288334	50289883	None	18200	2281	197138	No_or_no_constitutive_exon
GTTGCACCCCCAAAGTCATCGAACTTCTTTGTTGAATTTGGGATGGACAGTG	54146917	54146960	54146867	54146919	1	8	Zm00001d009311	54146223	54149083	None	18200	2281	197138	No_or_no_constitutive_exon
TATTGTCATTTATAAGTTCCTTGACTCTTCCTTCTTTGGGGTAGGTTGAGGA	56931284	56931431	56931234	56931286	1	8	Zm00001d009337	56928504	56950296	None	18200	2281	197138	No_or_no_constitutive_exon
AAGTGCAGTGCAGTGCAGCAGCATAGTACTTACAGGGAACAGGGAAACAGAT	57886151	57886568	57886101	57886153	1	8	Zm00001d009349	57884874	57889340	None	18200	2281	197138	No_or_no_constitutive_exon
TGTATTATCACAAACTAAAATCAAGAAATAATACATGGTTCTGGGAACAGAT	60982049	60982148	60981999	60982051	1	8	Zm00001d009376	60979725	60982538	None	18200	2281	197138	No_or_no_constitutive_exon
CCAAGACGGGGGCCAAATCTAAGGCTGTCGTGGTGGCTGGGAAGGCAAAGAA	61603022	61604192	61602972	61603024	1	8	Zm00001d009385	61599656	61604192	None	18200	2281	197138	No_or_no_constitutive_exon
TTTTATTTTTCTTCTGATGCTGCTGCATTTCTTGTTTGTGGCAAGGGCAGAT	64105801	64105930	64105751	64105803	1	8	Zm00001d009430	64104559	64107561	None	18200	2281	197138	No_or_no_constitutive_exon
TGATTGATGATGTGATGTTGGTTGACCTGACTCCTGTGTCGCATGGGCAGTA	64583137	64583280	64583330	64583278	-1	8	Zm00001d009438	64583137	64584442	ZIM-transcription_factor_5	18200	2281	197138	No_or_no_constitutive_exon
ATATAAATTGCTCTTTTTTTTTGGGGGGGGGGGGGGTGTTGGGGGTCCAGGT	64740160	64740232	64740282	64740230	-1	8	Zm00001d009445	64739708	64743657	None	18200	2281	197138	No_or_no_constitutive_exon
AGTTTCCTATATGATATACTGCATTCTAAACTCTGTATTCGTGGGGAAAGTT	68944796	68944964	68944746	68944798	1	8	Zm00001d009524	68938920	68946401	None	18200	2281	197138	No_or_no_constitutive_exon
CTTGAAGAGGAACAACAGCAGTGTGTACCAGATGATGCACTGGAGGGCAGGC	70129491	70129613	70129441	70129493	1	8	Zm00001d009560	70128959	70129765	None	18200	2281	197138	No_or_no_constitutive_exon
AGAATGTGAACGTCCTTGCTGCTTGGACCTCCTGGATCTGGGAAAACAAGTC	71891036	71891079	71890986	71891038	1	8	Zm00001d009588	71890334	71894694	None	18200	2281	197138	No_or_no_constitutive_exon
TTGTCTGCGTGAGCTACTGAGCTTCGAGTTAGCTTGTGCGACTGGGACAGCA	71894468	71894694	71894418	71894470	1	8	Zm00001d009588	71890334	71894694	None	18200	2281	197138	No_or_no_constitutive_exon
ATTTTGCTAGCCTTTATTTATTTTGATTCTTTTTTTTGGTGGGGTGACAGGT	72390846	72390948	72390998	72390946	-1	8	Zm00001d009596	72389683	72393869	E._coli_Ras-like_protein1	18200	2281	197138	No_or_no_constitutive_exon
TTATCTTTTCGCTTTGGTGATAGATGAGGTCACAAGGGACATACAAGGAGAT	72502730	72504082	72502680	72502732	1	8	Zm00001d009600	72497717	72508337	None	18200	2281	197138	No_or_no_constitutive_exon
CGTGCGCCGTGACCTTATTGCGCGGGCGCCGCGCGGTTTGCGCAGGGTAGGT	73349557	73351211	73351261	73351209	-1	8	Zm00001d009617	73343603	73351556	None	18200	2281	197138	No_or_no_constitutive_exon
ATACAAGTCATCAGGTTATGTTCATTTATTTTTTATGAAAGTAAGGGCAGGA	74319438	74319587	74319637	74319585	-1	8	Zm00001d009649	74319438	74349436	None	18200	2281	197138	No_or_no_constitutive_exon
GGTGGCTGCTGCGGCGGGAGCGGGAGCGCCATGAGGGGCGGCGGCGGGAGGC	75778380	75778565	75778330	75778382	1	8	Zm00001d009683	75778089	75788245	None	18200	2281	197138	No_or_no_constitutive_exon
CTCTGAAGCCTGGACGACATTTGATCCCTATTTTCCGGGAACTGAAACAGGG	77934887	77934992	77935042	77934990	-1	8	Zm00001d009726	77933761	77941132	None	18200	2281	197138	Yes
TTGTGGATTCTGTATATATTATTATAATCGTTTTCTGGGTTGGTAAACAGAT	79547480	79547604	79547430	79547482	1	8	Zm00001d009749	79541745	79548341	None	18200	2281	197138	No_or_no_constitutive_exon
AGGAGAGGAAAGCAGAGGAAGCAAAGAGGAGGAGGAAGGAGAGGGAAAAGGA	79543374	79544412	79543324	79543376	1	8	Zm00001d009749	79541745	79548341	None	18200	2281	197138	No_or_no_constitutive_exon
CATTTGAATCCTGCCCTGTATGATGTGGAGTTGAGCGTGTTGGGGAGCAGCA	80075064	80075221	80075271	80075219	-1	8	Zm00001d009760	80074288	80077977	None	18200	2281	197138	No_or_no_constitutive_exon
ATATAAAAAAAGAAGGGGGAAATTTCTCATCGTCTATGGGACGAACGCAGGC	80084519	80084603	80084653	80084601	-1	8	Zm00001d009762	80083616	80085673	None	18200	2281	197138	No_or_no_constitutive_exon
CATATGGTCCGTGCCATCCTTACTTCGTACACTTGTTTTTGTGGGCGCAGGA	80435317	80435647	80435267	80435319	1	8	Zm00001d009771	80433877	80440706	None	18200	2281	197138	No_or_no_constitutive_exon
GATTGTTCTCAGTTAATTCACTTGAATTTACTCAATTCAAAATTGGGCAGGT	80650078	80650204	80650028	80650080	1	8	Zm00001d009779	80645708	80652834	None	18200	2281	197138	Yes
CCAGGGATCATCTGTTCCATGCTAATTATACCCCTTTCACTGGTGGGCAGAT	81768277	81768490	81768227	81768279	1	8	Zm00001d009795	81764682	81771357	cellulose_synthase1	18200	2281	197138	No_or_no_constitutive_exon
CTAAACAACTTTGAACGCTTTGGGGCCTACTATCTTTGGGGGTGGGATAGAC	84257533	84257574	84257624	84257572	-1	8	Zm00001d009836	84256727	84258133	None	18200	2281	197138	No_or_no_constitutive_exon
TCCTGCCAAACAGGGTATCTAAGTGTTGTAGTCTCTACTAAATTGGGCAGTT	84851343	84851456	84851506	84851454	-1	8	Zm00001d009847	84850185	84852212	None	18200	2281	197138	No_or_no_constitutive_exon
AGCCGACATTTTTCTAGTAGTGGTAGTGGTGCGGTGCCGGGGTGATGAAGTC	85586741	85587757	85586691	85586743	1	8	Zm00001d009860	85586337	85587757	None	18200	2281	197138	No_or_no_constitutive_exon
ACGCACTCCCACTCCACCGCTGGAACTTGGACTGTCCCTGGGTGGCGGAGGT	86612232	86612339	86612182	86612234	1	8	Zm00001d009873	86595280	86616755	None	18200	2281	197138	No_or_no_constitutive_exon
GTCAGTGATGGATGGTTTTAACGTATGCATCTTTGCATATGGGCAAACAGGA	89591519	89591712	89591469	89591521	1	8	Zm00001d009926	89589845	89594378	None	18200	2281	197138	No_or_no_constitutive_exon
AACAGATCAGTGCCTCTGTGCTGGAACGCGTGAAAGGGCCACTGGAGAAGGC	91818137	91818347	91818397	91818345	-1	8	Zm00001d009948	91813683	91819885	None	18200	2281	197138	No_or_no_constitutive_exon
GTTGCCTTTGAGAATCGGGAGGTTGAGGTTGCTCGACGTGTTGGGGACAGGA	93240182	93240328	93240378	93240326	-1	8	Zm00001d009979	93239141	93240713	None	18200	2281	197138	Yes
TTTTGGATTCTATTGGATGATACTTACCTTTTGTACATGGGACACCAAAGGC	95492797	95492934	95492747	95492799	1	8	Zm00001d010021	95481232	95494643	None	18200	2281	197138	No_or_no_constitutive_exon
GAATCTGAAGCCTGATGCTAATCTAACTATTGACCCATCTATGCGGGAAGGT	96092475	96092575	96092425	96092477	1	8	Zm00001d010029	96089578	96110859	None	18200	2281	197138	No_or_no_constitutive_exon
ATTTTCTAACGTACGGTGCTGTCCGGGAAACCGATGGTGGGTGGGTGCAGGT	99366470	99366726	99366776	99366724	-1	8	Zm00001d010108	99366470	99367549	None	18200	2281	197138	No_or_no_constitutive_exon
GTCCGTTATGTTGTGTTAATCATGCCTTAGCAAACTTATGTGGGTAATAGCA	99705177	99705273	99705323	99705271	-1	8	Zm00001d010113	99704880	99707179	None	18200	2281	197138	No_or_no_constitutive_exon
GAGTTTTAGACATAGACTTATTGCCTAATGGTAAGATAGTTAATGGGCAGGT	101171500	101171687	101171450	101171502	1	8	Zm00001d010141	101170116	101176771	None	18200	2281	197138	No_or_no_constitutive_exon
GGTTATTTTTTTTCCTTCTTTTGTGTGATTTTTTCTTTGTGTTGGGACAGGA	101643084	101643158	101643034	101643086	1	8	Zm00001d010152	101638346	101645644	None	18200	2281	197138	No_or_no_constitutive_exon
AGCTCGGTACCCACGTTGAAATTCAGTTTGCTCCTGCTAATGACGGGCAGAG	105682858	105683036	105683086	105683034	-1	8	Zm00001d010240	105682068	105684075	None	18200	2281	197138	No_or_no_constitutive_exon
CCAGGCAACCAGATGGTAGTAGGTTAGCTAAGCTCGGGATCGGAGGAGAGGT	107777291	107777505	107777555	107777503	-1	8	Zm00001d010290	107773333	107777619	None	18200	2281	197138	No_or_no_constitutive_exon
ACCAACCAGGCAACCAGATGGTAGTAGGTTAGCTAAGCTCGGGATCGGAGGA	107777291	107777510	107777560	107777508	-1	8	Zm00001d010290	107773333	107777619	None	18200	2281	197138	No_or_no_constitutive_exon
CGGTACGTGTGCGTTGCTGCGCTGTGCTTCCACAGTGAGCTAGGGGAGAGCG	108569616	108569857	108569566	108569618	1	8	Zm00001d010304	108569247	108571613	None	18200	2281	197138	No_or_no_constitutive_exon
ACATTGTGAAATTATTGTGCCTTATGCATGATAATGTTGATGGGATGCAGGA	110721239	110721337	110721189	110721241	1	8	Zm00001d010352	110720106	110722725	None	18200	2281	197138	No_or_no_constitutive_exon
AACCCCAACTCTTCTTCTTCTTCCTCGCAAACTTCGAACGGGACGAGAAGGA	111489143	111489212	111489262	111489210	-1	8	Zm00001d010368	111481666	111489438	derlin1	18200	2281	197138	No_or_no_constitutive_exon
ATTGCGTAGAAATCCCTACCCACTAACAATCTGCCTACAGGGTGGTATAGAT	114568358	114568494	114568308	114568360	1	8	Zm00001d010428	114567037	114574956	None	18200	2281	197138	No_or_no_constitutive_exon
TTACGCGGCGTTAACTGCATTGTATTGGTGCCTTGGTGGCCGGGCAGCAGAT	115727479	115727902	115727952	115727900	-1	8	Zm00001d010451	115726578	115728797	None	18200	2281	197138	No_or_no_constitutive_exon
ATGGGCGCGTTTAGATTTTTGACTGCGTTTTCGTGTTTTTGTGAGGGAAGTG	115967397	115967602	115967347	115967399	1	8	Zm00001d010455	115967121	115979410	None	18200	2281	197138	No_or_no_constitutive_exon
TGTTTGCATGGACTGGGATTGCCGACTTGACTGCGGATTGACGGGGACAGGT	116048668	116048818	116048868	116048816	-1	8	Zm00001d010456	116048098	116074297	None	18200	2281	197138	No_or_no_constitutive_exon
TTCTGTTGTGTTGTGTTAATCATGCCTTAGCAAACTTATGTGGGTAACAGCA	116142416	116142512	116142562	116142510	-1	8	Zm00001d010458	116141887	116147596	None	18200	2281	197138	No_or_no_constitutive_exon
AGTTGTGCTTCTTCGATGCGGAGGCCGTCGACGCGTGCGTCGACGGGCAGAT	116611103	116611305	116611053	116611105	1	8	Zm00001d010464	116610875	116611305	None	18200	2281	197138	No_or_no_constitutive_exon
CCAGAGCGATCGACGTCGATCCAGATAGCGGTGAGGGGACAGGACATAAGGA	117500888	117501261	117500838	117500890	1	8	Zm00001d010488	117495295	117501405	None	18200	2281	197138	No_or_no_constitutive_exon
TGATGCAAATAGCCAGGTAAAAGATACTACTGCTTGGACTCTTGGGAGAGTA	118588621	118589729	118589779	118589727	-1	8	Zm00001d010512	118588080	118591573	None	18200	2281	197138	No_or_no_constitutive_exon
CCTAATTTTGGTCGGTTATGCTTGTCTTGGCTTCTCCCCGTGGGGATCAGGT	120774633	120775233	120775283	120775231	-1	8	Zm00001d010578	120771224	120776089	None	18200	2281	197138	No_or_no_constitutive_exon
TCAGTGTTGATGTAGAAAGTTATAGTACTCTTGGGAGTCTGGGACGCTAGGT	121660554	121660695	121660504	121660556	1	8	Zm00001d010604	121656898	121661464	None	18200	2281	197138	No_or_no_constitutive_exon
TCGTATTCCTGTAAAAGTCTCATGACAAATTTCTGTTCAGGGGAAAGAAGGC	121837625	121837824	121837575	121837627	1	8	Zm00001d010611	121835233	121840580	None	18200	2281	197138	No_or_no_constitutive_exon
CGGTCCAGAAGGGTTCCAAGGGCCCCAAGTTGGGCGGCGGTGGTGGGAAGCG	122406478	122406651	122406701	122406649	-1	8	Zm00001d010631	122406422	122410156	None	18200	2281	197138	No_or_no_constitutive_exon
TGTAATCCTGACGAGAGGTGGGTGACTTTGTGTTAATTGGGGCACAGCAGGA	122514394	122514876	122514344	122514396	1	8	Zm00001d010632	122513876	122514876	None	18200	2281	197138	No_or_no_constitutive_exon
TGCTGTAATCCTGACGAGAGGTGGGTGACTTTGTGTTAATTGGGGCACAGCA	122514391	122514876	122514341	122514393	1	8	Zm00001d010632	122513876	122514876	None	18200	2281	197138	No_or_no_constitutive_exon
TTTTGTAATACTAATGTCATGTTTTTTGTTGCCCCCTGGGAAAAAAACAGGC	125243503	125243632	125243682	125243630	-1	8	Zm00001d010710	125242584	125262467	None	18200	2281	197138	No_or_no_constitutive_exon
TAAGATTGGCATTTGCTCCAGCTAGACTTATGTGCAGAGGGAAAAATCAGCG	125528186	125528372	125528422	125528370	-1	8	Zm00001d010716	125524849	125538429	None	18200	2281	197138	No_or_no_constitutive_exon
AAAGACAATGGTTGGAGAAATGATGATAGAAGCAATTCTGGGTTTGGAAGGG	125578194	125578343	125578393	125578341	-1	8	Zm00001d010719	125575871	125588157	None	18200	2281	197138	No_or_no_constitutive_exon
GTGTACACTTGAGCGCAGTTGACATGTTTAATTGCAATTCTGGGGCACAGGC	125874677	125874757	125874627	125874679	1	8	Zm00001d010720	125869667	125880230	None	18200	2281	197138	No_or_no_constitutive_exon
TGGCGCGGGTACCGGCGGTGGCATGGGCGCTGGCACCGGCGCCGGGACAGGC	126077717	126078322	126077667	126077719	1	8	Zm00001d010728	126076101	126078343	None	18200	2281	197138	No_or_no_constitutive_exon
CCTGAGCCCACCGTTCGGCGGCACTGGCGCGTACGGCCCGTCAGGGGCAGGC	126077861	126078320	126077811	126077863	1	8	Zm00001d010728	126076101	126078343	None	18200	2281	197138	No_or_no_constitutive_exon
TGATTCTTTTCATTCACTTGGCTGAAATCTTCAGTTTCCTATTGGGATAGAC	126972198	126972284	126972148	126972200	1	8	Zm00001d010755	126969527	126978127	trehalose-6-phosphate_synthase1	18200	2281	197138	No_or_no_constitutive_exon
TTCCACCAGATGTTACCAGAACTCCTTTGAGAAAACAATGGGGAGTTCAGGA	127858877	127858992	127859042	127858990	-1	8	Zm00001d010790	127852074	127860775	kinesin-related_protein3	18200	2281	197138	No_or_no_constitutive_exon
GAGCCTGCACTGCACTGCATGCCTGACGCGCGTTTCCGCTGGGGCAGCAGAA	127991724	127991931	127991674	127991726	1	8	Zm00001d010793	127990789	127992883	None	18200	2281	197138	No_or_no_constitutive_exon
AGAGAGCCTGCACTGCACTGCATGCCTGACGCGCGTTTCCGCTGGGGCAGCA	127991721	127991931	127991671	127991723	1	8	Zm00001d010793	127990789	127992883	None	18200	2281	197138	No_or_no_constitutive_exon
CTTATGCTAGCTTCAATCTGCTGTGGAAATGACGCACTGTGGGCATGCAGGA	128361516	128361984	128362034	128361982	-1	8	Zm00001d010805	128361516	128362582	WRKY-transcription_factor_119	18200	2281	197138	No_or_no_constitutive_exon
CCTCTCGATCTCTGATGTGCGCGCGCGCGCCTGTTTATGCGGCGGGACAGCT	132116158	132116423	132116473	132116421	-1	8	Zm00001d010884	132112712	132116755	None	18200	2281	197138	No_or_no_constitutive_exon
ACTCCTATTGTTGTATTTGTATATTCAGTTGGCTGGCCTACAGAGGGGAGCT	133213837	133213896	133213787	133213839	1	8	Zm00001d010910	133191619	133213896	None	18200	2281	197138	No_or_no_constitutive_exon
GATTCTGTATTGGCACAATGTTGTTCTGAGAGAACTGGGTGATATAGCAGAG	133294648	133294743	133294598	133294650	1	8	Zm00001d010913	133294028	133294743	None	18200	2281	197138	No_or_no_constitutive_exon
ATGTTTTCAATGTGAAAGCATCCTAATTATAGTTTCTTTTGGGGGTGCAGGT	134837555	134837649	134837699	134837647	-1	8	Zm00001d010950	134829667	134841732	None	18200	2281	197138	No_or_no_constitutive_exon
TTTCTCTGTTAAGTCTGCTATTAGTGGATTGCCTGCTATGGGGGGTGCAGAT	135163767	135163812	135163717	135163769	1	8	Zm00001d010965	135160654	135175817	None	18200	2281	197138	No_or_no_constitutive_exon
ACCCGCGCATGCATGCATGCAACGACGACGACGACGCGGCAGGGTGGCAGCG	136305971	136306209	136305921	136305973	1	8	Zm00001d010998	136302777	136306209	WUSCHEL-related_homeobox_3b	18200	2281	197138	No_or_no_constitutive_exon
AGCTATTCACGGTCTCCATCCCCACGCCGAGGACGGGGCCGCAGCCGGAGCT	136501992	136502016	136502066	136502014	-1	8	Zm00001d011004	136501173	136504583	None	18200	2281	197138	No_or_no_constitutive_exon
TATTGGCTTACGCTTCGACGTTGCTGTATCGGCCTTTGGGTATAGGGCAGGA	138002461	138002696	138002746	138002694	-1	8	Zm00001d011067	138001058	138003787	None	18200	2281	197138	No_or_no_constitutive_exon
GTTTCAGTATTCAGCACACCACTTTACCTTGTTTGCAAGTGGGCAATCAGCA	138820553	138820691	138820503	138820555	1	8	Zm00001d011096	138816381	138824360	argonaute1	18200	2281	197138	No_or_no_constitutive_exon
[truncated: 282 more rows]
