# Supplementary material for: Widespread Separation of the Polypyrimidine Tract From 3′ AG by G Tracts in Association With Alternative Exons in Metazoa and Plants
Source: Front Genet. 2019 Jan 14;9:741. doi: 10.3389/fgene.2018.00741 (PMC6339879; doi:10.3389/fgene.2018.00741)
Supplement: DATA FILE S2 — Sequences of REPAG 3′ SS from each species of metazoa, plants and protists. [file Data_Sheet_2.zip › Supplementary data 2/Protists_Release38_paramecium_tetraurelia.txt]

REPA_GGG_Sequence	Exon_Start	Exon_End	Pos_-50	Pos_+2	Strand	Chromosome	GeneID	Gene_Start	Gene_End	Gene_Name	Number_of_REPAs	Number_of_REPAs_has_GGG	Number_of_Intron(Intra_genic_Region)	Upstream_Constitutive_Exon
CAAGATCTTTGGCTACAATGTCAATGGGTTGGGTATATTCTGGGAATTAGGA	124385	124463	124335	124387	1	undetermined	GSPATT00027458001	117545	125163	None	17444	207	90269	No_constitutive_exon_found_in_species
CAGACAATATACAGATTATGGTGGCTGGTAAATATCTGAATAACGGGTAGGA	165292	165482	165532	165480	-1	undetermined	GSPATT00027489001	164398	165899	None	17444	207	90269	No_constitutive_exon_found_in_species
TGAAACTTCAAGTCCAATCAGATAAAAGTAAAGATAATAATAAGGGATAGAG	264987	265214	264937	264989	1	CT867985	GSPATT00000137001	264647	265961	None	17444	207	90269	No_constitutive_exon_found_in_species
TAGCATACATAAGAGTCTTCCCAATTTGTAAATTAATATAAGGGTATAAGCA	357142	357398	357092	357144	1	CT867985	GSPATT00000206001	357017	358165	None	17444	207	90269	No_constitutive_exon_found_in_species
ATTCATGGAGTCCTCAAAATTTTAATATGTATCATAAATTATATGGGAAGGA	493035	493182	493232	493180	-1	CT867985	GSPATT00000298001	491871	493294	None	17444	207	90269	No_constitutive_exon_found_in_species
GAAAGGAAATCAAGTGTAGATTGCAGGTACAATGTGTGTAAATGGGATAGCA	874671	874747	874797	874745	-1	CT868096	GSPATT00001064001	873583	874883	None	17444	207	90269	No_constitutive_exon_found_in_species
GGAGGTTATGAGGAATTTTAAGAAGGTAAAGTAATATCGTAATTGGGTAGGA	886039	888859	888909	888857	-1	CT868096	GSPATT00001072001	885863	889577	None	17444	207	90269	No_constitutive_exon_found_in_species
TAATTCGTGAAACATACAGATAGATGGGTATTTGTAATATGTGAGGGTAGGA	192269	192418	192219	192271	1	CT868207	GSPATT00001225001	191670	192418	None	17444	207	90269	No_constitutive_exon_found_in_species
TATTGTGGTGAATTTGATAATTCAGGTAATAAAAAGGGATAAAAGAATAGGT	608423	608596	608646	608594	-1	CT868207	GSPATT00001456001	608423	609530	None	17444	207	90269	No_constitutive_exon_found_in_species
AGCATTACAGGTTAAAATCTGAGTATAGTAGATGATTAGGGATATTGAAGAG	736420	736917	736967	736915	-1	CT868207	GSPATT00001528001	736420	737227	None	17444	207	90269	No_constitutive_exon_found_in_species
CCACTGCCCTATTTCTGGCTGTGTACAAGAGACCACCCATAATGGGTTAGTT	58542	58835	58885	58833	-1	CT868318	GSPATT00001650001	58542	59566	None	17444	207	90269	No_constitutive_exon_found_in_species
ATGAACTTATTCGATTGAATTAGGCGTATAGAATGATAAAAATAGGGCAGTC	159242	159360	159410	159358	-1	CT868318	GSPATT00001710001	159044	159498	None	17444	207	90269	No_constitutive_exon_found_in_species
TTGCCTTATTATTAGATTTATCTGTGAAGTAAATGTATTGGGTAATTAAGAT	564030	564241	564291	564239	-1	CT868318	GSPATT00001918001	563803	564907	None	17444	207	90269	No_constitutive_exon_found_in_species
TTCATATTATTATCTCTTAGAATAGCAAACTCAGTGGGAAGATTAAAAAGCC	604918	604943	604868	604920	1	CT868318	GSPATT00001947001	604857	606500	None	17444	207	90269	No_constitutive_exon_found_in_species
ACTAATGTTTGTTATAATTGCTTAGTGATAACATACAACTTTGGGAATAGGA	723827	724018	724068	724016	-1	CT868318	GSPATT00002007001	723162	724767	None	17444	207	90269	No_constitutive_exon_found_in_species
ACAAATTTGATAGGAAACACAATTCTTGTTTAGGTAAGATAAAGGGATAGGG	443614	444103	444153	444101	-1	CT868429	GSPATT00002311001	443614	444174	None	17444	207	90269	No_constitutive_exon_found_in_species
AGATGATGATAGATGGTTGGATGTACAAGAAGGAGACTGAATGGGAAGAGAG	189254	189860	189204	189256	1	CT868649	GSPATT00003053001	188853	190361	None	17444	207	90269	No_constitutive_exon_found_in_species
CAATATTGTGCGAATATTATAAATAAGGTAAAAAGTAATTAAATGGGTAGGT	201350	201534	201300	201352	1	CT868649	GSPATT00003061001	200991	202150	None	17444	207	90269	No_constitutive_exon_found_in_species
TTGGGTTCAAATAAAATAATTAGAATGTAAATCTTATTATAATTGGGTAGGG	206756	206841	206891	206839	-1	CT868649	GSPATT00003065001	206603	207183	None	17444	207	90269	No_constitutive_exon_found_in_species
ATTATCTCTTTAGATTTCATTAGATGTAAATTTTTATATAAGGGTTTAAGTG	331599	332808	331549	331601	1	CT868649	GSPATT00003135001	331499	332808	None	17444	207	90269	No_constitutive_exon_found_in_species
TGGAGGCAGTAGATTTTGCTAATAAAGTATTATTTGTAATTAAGGGCAAGCT	365009	365241	365291	365239	-1	CT868649	GSPATT00003156001	364875	366194	None	17444	207	90269	No_constitutive_exon_found_in_species
ATTTCATTTTAAATAGTTTAGGAAATTTGTCTTTGTTAATAAAGGGTGAGAA	122775	122879	122929	122877	-1	CT868660	GSPATT00003448001	122606	123134	None	17444	207	90269	No_constitutive_exon_found_in_species
TGTCTGAAAAAAGCAGAGAAAATAAGTAAGCAATTTAACCTAGTGGGTAGTT	369530	369723	369480	369532	1	CT868671	GSPATT00004038001	369252	369723	None	17444	207	90269	No_constitutive_exon_found_in_species
GAAAATGACAAGAAAAATGGATTTGGTGTTTTTTTGTATAATGATGGGAGAA	475628	475746	475796	475744	-1	CT868671	GSPATT00004104001	474852	476569	None	17444	207	90269	No_constitutive_exon_found_in_species
ATTAAGGACGAAAGAACTTCATCAAGTAATATAATGATTGTATGGGATAGCA	579938	580066	579888	579940	1	CT868671	GSPATT00004165001	579525	580502	None	17444	207	90269	No_constitutive_exon_found_in_species
TTCCTGTAAGAGTTGTTCGCTAGAAGTATTTTATAATAACATATGGGTAGTT	515963	516084	516134	516082	-1	CT867986	GSPATT00004530001	515963	526944	None	17444	207	90269	No_constitutive_exon_found_in_species
CAATATTATGCGAATATTATAAATAAGGTAAATAGTAAGGAAATGGGTAGGT	184096	184280	184046	184098	1	CT867997	GSPATT00004747001	183737	184902	None	17444	207	90269	No_constitutive_exon_found_in_species
TCGAGAACAGCATTTCTGTTTTTGATGAACATAAATGCCGAGGGTTTAAGGC	158815	159050	158765	158817	1	CT868019	GSPATT00005545001	156253	159527	None	17444	207	90269	No_constitutive_exon_found_in_species
GAATCCTTTTGATTGCTTATGGAAGGTATTTGATATGAATGAGGGGTTAGAT	481309	481525	481575	481523	-1	CT868019	GSPATT00005735001	481026	482064	None	17444	207	90269	No_constitutive_exon_found_in_species
AACTATTTAAAAGATTAGAGCAATGTAAGATATATTTTGATATAGGGTAGTA	72449	72908	72958	72906	-1	CT868030	GSPATT00005881001	71723	73143	None	17444	207	90269	No_constitutive_exon_found_in_species
ATTAGAAATACAAAATGAGTATATATATATAATAAATATTTGGGTAATAGTA	319693	320807	320857	320805	-1	CT868030	GSPATT00006008001	318492	321418	None	17444	207	90269	No_constitutive_exon_found_in_species
AGCGAACCTATTGCCCAATTTAACGTATTTGATTATTTTATGATGGGAAGAA	41905	42124	41855	41907	1	CT868041	GSPATT00006228001	41717	43359	None	17444	207	90269	No_constitutive_exon_found_in_species
TACATGCGATAAATGTGGAGGCAGATGCAAAATTAGTTCAGGGAATTGAGCC	578722	578855	578905	578853	-1	CT868041	GSPATT00006532001	578569	581139	None	17444	207	90269	No_constitutive_exon_found_in_species
CTATATTCCTGAATTGTCAGTTGTCAATGAAAATGATGGGTAAATATGAGTT	70718	70963	70668	70720	1	CT868063	GSPATT00006961001	69519	70963	None	17444	207	90269	No_constitutive_exon_found_in_species
ATATAATAGAAAGAGGTGGTTTAGGTGTAAGTGCTTTTGGGAAAGCGAAGTG	182369	182630	182680	182628	-1	CT868074	GSPATT00007357001	182249	182720	None	17444	207	90269	No_constitutive_exon_found_in_species
GATTATCGTAATCGTTTAGGTAATGTTAATTTAAACATTAAGGGAGTAAGTC	234785	235013	235063	235011	-1	CT868074	GSPATT00007396001	234785	235989	None	17444	207	90269	No_constitutive_exon_found_in_species
GGTTGGTGAGGATTGAGAAGGTCAGTAATATGATCTAGAAAGTGGGATAGTA	397368	397641	397318	397370	1	CT868074	GSPATT00007493001	394846	397898	None	17444	207	90269	No_constitutive_exon_found_in_species
CACTCCTCAGATTAAGACTGTTGTGGTGACAAGAATGTCTAGGGGTGGAGTT	233278	233821	233871	233819	-1	CT868097	GSPATT00008064001	233278	234102	None	17444	207	90269	No_constitutive_exon_found_in_species
CGTTCGCTGATCTAGCCTCATACAGAAGTATATAAAATAAATATGGGCAGCG	83886	84000	84050	83998	-1	CT868108	GSPATT00008311001	82325	84128	None	17444	207	90269	No_constitutive_exon_found_in_species
GCGATTTTGTTTCATCGTAAGACATGGACCGTTTGGCATTTAGGGTACAGGC	293485	293628	293678	293626	-1	CT868108	GSPATT00008423001	293259	293818	None	17444	207	90269	No_constitutive_exon_found_in_species
GCGAGTGTTTATCGAATATGCAAAGTAAGAAATATGGGGAGTAATAATAGTA	517201	517365	517415	517363	-1	CT868108	GSPATT00008544001	517201	518317	None	17444	207	90269	No_constitutive_exon_found_in_species
GTCGTTTGTAAGAATTGTCATCCAGGAAATTGTAATTGTGTTAGGGATAGTC	145273	146259	145223	145275	1	CT868130	GSPATT00009007001	144605	146713	None	17444	207	90269	No_constitutive_exon_found_in_species
ATTTTGAATAAAAAGATTATGAACTAAGTGTAGGAAAGGAAGGGGTTAAGGA	456001	456039	456089	456037	-1	CT868130	GSPATT00009179001	455892	456860	None	17444	207	90269	No_constitutive_exon_found_in_species
AATGCAAATTAAGTAAAATGTTTAATTCTATCTTTAATAGAGGGAGGTAGTT	317874	318952	319002	318950	-1	CT868141	GSPATT00009407001	317114	319447	None	17444	207	90269	No_constitutive_exon_found_in_species
AACCAATCATTACAGATACTTTTACTTGTACTACTCCTGGGCTGAATAAGTA	84296	86378	86428	86376	-1	CT868152	GSPATT00009564001	84296	86473	None	17444	207	90269	No_constitutive_exon_found_in_species
CACAATCAAGACCATCATCTATTCTGATGTTCAAGGCAGATATAAGGGAGCA	192689	192709	192639	192691	1	CT868152	GSPATT00009637001	192082	193185	None	17444	207	90269	No_constitutive_exon_found_in_species
TAAGGCCCTGGGATGGAAAGGACAAGAAAGGTAAGATTGTTAGGGAAAAGAC	499619	499670	499720	499668	-1	CT868152	GSPATT00009822001	499426	500265	None	17444	207	90269	No_constitutive_exon_found_in_species
CATCCCAAATAGCGTTTCTTGCCTAAAGGTATTGATTTATTAAAGGGAAGAT	82890	82999	83049	82997	-1	CT868163	GSPATT00009889001	82451	83576	None	17444	207	90269	No_constitutive_exon_found_in_species
TCAAGGAAACAACGTCGATTTAGGTACGGGGGTTTAATTGGGAGGCTTAGCT	259228	259242	259292	259240	-1	CT868174	GSPATT00010332001	259228	259513	None	17444	207	90269	No_constitutive_exon_found_in_species
GGGACTGTTCAGAATGAGGAGGCATAGTAAATGTTTATGAATAGGGATAGGT	279600	279809	279550	279602	1	CT868174	GSPATT00010342001	279215	280363	None	17444	207	90269	No_constitutive_exon_found_in_species
GGGGTTGCTACAGAAAATACAGGGCAATGGTGTGAATAATTAGGGCGAAGAT	160620	160986	160570	160622	1	CT868185	GSPATT00010570001	160404	162345	None	17444	207	90269	No_constitutive_exon_found_in_species
TTTAAATACAATCATTCAGTAGATAGTATATATCTGATTTTAATGGGTAGTT	382332	382482	382282	382334	1	CT868185	GSPATT00010698001	381979	384807	None	17444	207	90269	No_constitutive_exon_found_in_species
TATCCTGAGGGTGGAATAGTGCACAAAGTAAAATAGATTGTTATGGGGAGGT	399126	399864	399914	399862	-1	CT868185	GSPATT00010707001	399126	400079	None	17444	207	90269	No_constitutive_exon_found_in_species
TTTGAATCAGATTCTAATATTGATAAGTAAGTATGATGATTAGGGTCAAGCA	133425	134074	134124	134072	-1	CT868208	GSPATT00011134001	131950	134247	None	17444	207	90269	No_constitutive_exon_found_in_species
TGACTTAATGATTCTGTGTAGAAGGTAAAGTGTATCAGGTAGATTGGGAGAC	45924	46783	46833	46781	-1	CT868219	GSPATT00011380001	45924	47057	None	17444	207	90269	No_constitutive_exon_found_in_species
AAATTCATAGGATGTAAAGAACCTGTTTAAGCACCTGCTAAGGGATAAAGAA	69592	70488	70538	70486	-1	CT868219	GSPATT00011394001	66052	70753	None	17444	207	90269	No_constitutive_exon_found_in_species
GTTAGATGTTTGGCAATGTAATGGTAAAAATGTGATTAATAATAAGGGAGGC	307322	307495	307272	307324	1	CT868219	GSPATT00011527001	307055	307495	None	17444	207	90269	No_constitutive_exon_found_in_species
ATTATTCCAATTGAAGGTGATATGTTAAAGGAAGGGTTTGGGAATGGCAGAG	310661	310696	310746	310694	-1	CT868219	GSPATT00011528001	307505	311042	None	17444	207	90269	No_constitutive_exon_found_in_species
TTTGAATCAGATTCTAATATTGATAAGTAAGTATGATGATTAGGGTCAAGCA	346522	347171	346472	346524	1	CT868219	GSPATT00011544001	346349	348647	None	17444	207	90269	No_constitutive_exon_found_in_species
TGCATTTTATTTCAGTAGTTACGAGGTATAAGTAATTGGGGATATACAAGAT	409435	409547	409597	409545	-1	CT868219	GSPATT00011589001	408851	409928	None	17444	207	90269	No_constitutive_exon_found_in_species
AAGTTATATTGACTTTAATGTACAAATATTATAAAACAATAGGGAAATAGAT	485296	486388	486438	486386	-1	CT868219	GSPATT00011641001	485191	486832	None	17444	207	90269	No_constitutive_exon_found_in_species
GCAATTTTAAAATGTCATCATATATGATATTAATAATAATAGTTGGGTAGAT	496761	500910	500960	500908	-1	CT868219	GSPATT00011645001	496761	502283	None	17444	207	90269	No_constitutive_exon_found_in_species
TCTAATTCAATCTCCCTTGGTCAGAGAAGACAGATTTTTTAGGGAAAAAGAA	218692	218954	218642	218694	1	CT868230	GSPATT00011770001	215818	219569	None	17444	207	90269	No_constitutive_exon_found_in_species
CCTTGAGGGATATTGAATAATATGTGTAATACTTGTATATCTATGGGAAGTG	382703	383307	382653	382705	1	CT868252	GSPATT00012502001	382508	384079	None	17444	207	90269	No_constitutive_exon_found_in_species
TTTGATTTCGATTCAGCTTTGTATGTAATAGTATAAAAATAAAAGGGTAGGT	34576	34794	34844	34792	-1	CT868263	GSPATT00012590001	34390	35126	None	17444	207	90269	No_constitutive_exon_found_in_species
GAAGGAGATTAATAAGAAATTAAAGGTAAATTGTATGGGCAATGATGTAGAT	58294	58402	58452	58400	-1	CT868274	GSPATT00012899001	56541	58565	None	17444	207	90269	No_constitutive_exon_found_in_species
GCGATTTTGTTTCATCGTAAGACATGGACCGTTTGGCATTTAGGGTACAGGC	238878	239021	238828	238880	1	CT868274	GSPATT00012994001	238688	239287	None	17444	207	90269	No_constitutive_exon_found_in_species
CAACGAAATTTGAAAGTCGAAATTTATAAATGAGAATGATGAACAGGGAGAT	404388	404422	404472	404420	-1	CT868274	GSPATT00013094001	403092	404774	None	17444	207	90269	No_constitutive_exon_found_in_species
ATAATTTGGAGATTCACCTGCTATAAAAAATGTAAAGGGGTTGAAGATAGTA	507275	507290	507225	507277	1	CT868274	GSPATT00013156001	504375	507290	None	17444	207	90269	No_constitutive_exon_found_in_species
GTATTCTGATTCGAGATCACGGTATTTAATTGTTTTTATGAATTGGGCAGAC	387394	387619	387669	387617	-1	CT868285	GSPATT00013369001	386549	388070	None	17444	207	90269	No_constitutive_exon_found_in_species
AATATGAGAGAGCCTAAAACGTAAATCTTATGAGATAATTAGGGATGAAGAA	394574	394636	394524	394576	1	CT868285	GSPATT00013373001	394010	395004	None	17444	207	90269	No_constitutive_exon_found_in_species
ATTTCAATTCAGAAGAATATGCAGGTAGCATACAATAATAACTAGGGCAGAT	438974	439298	439348	439296	-1	CT868285	GSPATT00013400001	438519	439741	None	17444	207	90269	No_constitutive_exon_found_in_species
TGCTACTCTCAATATAATCCCTGTTTCTGCAGAAGGCTTTTTGGGAGAAGAT	103117	103300	103067	103119	1	CT868296	GSPATT00013486001	102093	107167	None	17444	207	90269	No_constitutive_exon_found_in_species
GAGAAATAATAATAATAGTAAAAGGTCACTGAAGAGAAGAAGGAGGGAAGTG	105017	106890	104967	105019	1	CT868296	GSPATT00013486001	102093	107167	None	17444	207	90269	No_constitutive_exon_found_in_species
CTACCAACAAAGCTATATATCATATAGGTAGAATTTATATTGATGGGTAGGT	24676	25137	25187	25135	-1	CT868307	GSPATT00013743001	22358	25280	None	17444	207	90269	No_constitutive_exon_found_in_species
AATGTGTAAATTATAGTTGATTAATGTAATTTTATGGGCACAACAAATAGTT	105472	105615	105422	105474	1	CT868330	GSPATT00014316001	105302	105853	None	17444	207	90269	No_constitutive_exon_found_in_species
ATTATAATAGAAATTAGAAGGAGTGGCTTCAGATATAGGAAAATTGGGAGTT	26035	27175	27225	27173	-1	CT868363	GSPATT00015136001	24888	28164	None	17444	207	90269	No_constitutive_exon_found_in_species
AGTTTGTTCTATAATAAGAAAGGTATATGAATTATATCGAATATGGGTAGAT	136672	136891	136941	136889	-1	CT868363	GSPATT00015205001	136672	137413	None	17444	207	90269	No_constitutive_exon_found_in_species
TTTGAAGAAATCATCGAAAGTGTCAAACATGCTAAGGGAGTCAAATAAAGAT	300333	301199	300283	300335	1	CT868374	GSPATT00015586001	299797	301199	None	17444	207	90269	No_constitutive_exon_found_in_species
AGAAAAAGAGAAAAAAACTAAGAAGTATCATTTTGCATTTAGGGTTTAAGCA	404404	404622	404354	404406	1	CT868374	GSPATT00015643001	403556	405074	None	17444	207	90269	No_constitutive_exon_found_in_species
TTTTCAAAAAACTTGTAGAGAAGTTGAAGCGTACAATGAGAAGGGAGAAGGC	42269	42967	43017	42965	-1	CT868385	GSPATT00015724001	42269	43144	None	17444	207	90269	No_constitutive_exon_found_in_species
AGGACGCTTTTGTTTCATCGTAAGACGTGGGAGTTGGCATTAGGGTGCAGGC	161449	161592	161399	161451	1	CT868385	GSPATT00015793001	161262	161878	None	17444	207	90269	No_constitutive_exon_found_in_species
TAGAACTAATATAAGATTAAACAAAGTAAAATATATGATTGAGGGTTTAGCA	187620	187980	188030	187978	-1	CT868385	GSPATT00015807001	187083	188109	None	17444	207	90269	No_constitutive_exon_found_in_species
ATGTTGCAGAAAATATTGGCAAGGTTTGTAATTATCATAAAGATAGGGAGCC	146732	146917	146967	146915	-1	CT868407	GSPATT00016275001	146601	147193	None	17444	207	90269	No_constitutive_exon_found_in_species
AAATTGTGTTTTAAAATAAAGAAGTAAATAATTAATGTTGTATGGGATAGTT	286219	286363	286413	286361	-1	CT868407	GSPATT00016365001	285640	287144	None	17444	207	90269	No_constitutive_exon_found_in_species
GTTAGAATAGAAAAATATGTGCCAAGGTATTGATAGTGAAATGAGGGTAGGT	46603	46936	46986	46934	-1	CT868430	GSPATT00016753001	43787	47086	None	17444	207	90269	No_constitutive_exon_found_in_species
TGGCATGAGAACTATCGGTGTAATCACTAAAATCGATATTATGGGAGAAGGT	157278	158007	158057	158005	-1	CT868430	GSPATT00016819001	156616	158732	None	17444	207	90269	No_constitutive_exon_found_in_species
TATAATATACATAATATAAATGGCGTAAAGTTTCCAAATCTGAAGGGTAGTA	254700	254769	254650	254702	1	CT868430	GSPATT00016883001	254247	254936	None	17444	207	90269	No_constitutive_exon_found_in_species
AGATATAATATTCTCGTAATTAAAAGCATTTTTTGATATTAGGGATGCAGAG	71473	71535	71423	71475	1	CT868441	GSPATT00017030001	69769	72494	None	17444	207	90269	No_constitutive_exon_found_in_species
AGAGATTGTTGCGAGAGAGAGGATGTACATAGTGTGTATGCTAAGGGAAGTT	211769	213881	213931	213879	-1	CT868441	GSPATT00017097001	211190	214049	None	17444	207	90269	No_constitutive_exon_found_in_species
CAACAAGATTGATCTTGAAAACAGGTAACTATATGCATATTAATGGGAAGAG	352129	352305	352079	352131	1	CT868452	GSPATT00017417001	351657	352402	None	17444	207	90269	No_constitutive_exon_found_in_species
AAGAACTAAAATTTTGGAACTGAAACTGGTGGTGATAATGAAAGGGTAAGTA	376606	376800	376556	376608	1	CT868452	GSPATT00017434001	375723	377042	None	17444	207	90269	No_constitutive_exon_found_in_species
GTGACTGGTTTGTTGTGTTTGGCGAATGTATATATTTAAATAAAGGGAAGAT	250158	250308	250358	250306	-1	CT868463	GSPATT00017605001	250158	251626	None	17444	207	90269	No_constitutive_exon_found_in_species
ATATTTTTGATGATGCTAAGGGTATTGAATAACATATATTGGGATGTTAGGA	120271	120488	120538	120486	-1	CT868485	GSPATT00018061001	119448	120899	None	17444	207	90269	No_constitutive_exon_found_in_species
GATGTGGAATCAATGTTTTATGTTATGATATATCTCTTAAAAGGGTAGAGAG	345715	345867	345917	345865	-1	CT868485	GSPATT00018188001	343898	346547	None	17444	207	90269	No_constitutive_exon_found_in_species
ACGAGTCTTATAACTAGTAACGATATTGTTTAATTAAGGGGAATTGATAGTA	338192	338365	338142	338194	1	CT868496	GSPATT00018445001	337951	338621	None	17444	207	90269	No_constitutive_exon_found_in_species
ATAAAAAAATAAATATATCTTCACTGTTGAAAGTGCTGGGTAATTGAAAGCC	78574	78594	78644	78592	-1	CT868507	GSPATT00018540001	78440	79255	None	17444	207	90269	No_constitutive_exon_found_in_species
TGCAATGCAACGACATCTTCTTCTTGGAGGCTATTGGGTATGGATTAAAGGT	403009	403289	403339	403287	-1	CT868507	GSPATT00018709001	403009	403809	None	17444	207	90269	No_constitutive_exon_found_in_species
ATAAAGAAAAAAATACGTACTTATCTGAATAATATTTGGGATAGTTAAAGAC	142262	145453	142212	142264	1	CT868518	GSPATT00018809001	141699	145453	None	17444	207	90269	No_constitutive_exon_found_in_species
TTATAAAAGTATGCAAATTTATAAGGTATCCAATTTGCATTATAGGGTAGGC	384437	384692	384387	384439	1	CT868518	GSPATT00018942001	384038	384870	None	17444	207	90269	No_constitutive_exon_found_in_species
GCAAATTGTATGTGAGGGGAGCATTGGGTATTAAAATAAATGAGGGGTAGGT	331623	331865	331915	331863	-1	CT868541	GSPATT00019429001	331445	332129	None	17444	207	90269	No_constitutive_exon_found_in_species
TAATATTGTTTCATGTGAGTAAATCTTGGAATTTTATCAGGGAAAATTAGAA	418356	418638	418688	418636	-1	CT868541	GSPATT00019479001	416918	419415	None	17444	207	90269	No_constitutive_exon_found_in_species
GGCTAGCCGTAAGTACAAAGTAGAATAATCTAATATTTTGGGATATCAAGGC	9183	9771	9821	9769	-1	CT868552	GSPATT00019487001	9183	10409	None	17444	207	90269	No_constitutive_exon_found_in_species
CAGCTATGAATGAACAAGATAAGAGTAAGGATTGTTTTTATATGGGATAGAT	387653	387847	387603	387655	1	CT868552	GSPATT00019715001	387548	387847	None	17444	207	90269	No_constitutive_exon_found_in_species
TTAAGAAAAAATAAGTATTTAAATCCTATAACTATTAATAGGGATAACAGTT	29021	29291	29341	29289	-1	CT868574	GSPATT00020002001	29021	30217	None	17444	207	90269	No_constitutive_exon_found_in_species
AATTATAGTTACTTTGATCTAGGTAGTTTATTTCTTATTAGCAGGGTTAGGT	62293	62555	62243	62295	1	CT868596	GSPATT00020488001	62184	63277	None	17444	207	90269	No_constitutive_exon_found_in_species
CTGGTCGAAGAGAAGGCACAATAGGGTATGTTTATGGGATGAAAACCTAGGT	272002	272198	271952	272004	1	CT868629	GSPATT00021323001	271380	275273	None	17444	207	90269	No_constitutive_exon_found_in_species
TTATCCAGATGATCAGTTGCCTTCTTTTCAGATAAGGGAAGCAATTAAAGTA	57538	57835	57885	57833	-1	CT868640	GSPATT00021407001	56928	58526	None	17444	207	90269	No_constitutive_exon_found_in_species
AGGATGCCCTTTTACTCACAACTAAAGTATGTTGATTTATTTGAGGGTAGGC	309174	309358	309124	309176	1	CT868640	GSPATT00021530001	308555	309358	None	17444	207	90269	No_constitutive_exon_found_in_species
TATATTATGGTACTGATAATGGGTAATTAAATATATGGGCTTTAAAAGAGGA	333209	333891	333941	333889	-1	CT868651	GSPATT00021987001	333209	334707	None	17444	207	90269	No_constitutive_exon_found_in_species
TAAACTATGTAGTTTTTTGAAAGTAAATTATATTAATCTATAGGGCCAAGAA	147614	147733	147564	147616	1	CT868655	GSPATT00022708001	147259	148152	None	17444	207	90269	No_constitutive_exon_found_in_species
ATAGAGACCCCATCTTAATAATAGGTAGAGATTTAGTACTTATAGGGAAGAC	171179	171318	171129	171181	1	CT868655	GSPATT00022725001	170483	171318	None	17444	207	90269	No_constitutive_exon_found_in_species
GAGGCTGCAGATTTTACGAATAGAGTATGTATTTATGTTAAATGGGGTAGTT	112706	112838	112888	112836	-1	CT868658	GSPATT00023324001	112402	113787	None	17444	207	90269	No_constitutive_exon_found_in_species
TAAATAAGTTGTTGAAAAATAGTCTAAAAAAAGCGTGAGCAAAAGGGAAGAA	341308	341333	341258	341310	1	CT868658	GSPATT00023457001	340661	342271	None	17444	207	90269	No_constitutive_exon_found_in_species
ATTAGAAATCGAAATTAAGGGTTCCTTTTCATATAAGCGATTGGGAGAAGAA	95802	96404	96454	96402	-1	CT868667	GSPATT00024981001	94945	97837	None	17444	207	90269	No_constitutive_exon_found_in_species
AGTTGGGGCTACATTCTTTGGATCAAGGTATTGAGAGTGGGTAAATAGAGAA	190014	190249	189964	190016	1	CT868667	GSPATT00025047001	189755	190249	None	17444	207	90269	No_constitutive_exon_found_in_species
TATGCTGAAATATTTGATAGTAAACGATTTTATTTAATAAACTGGGAGAGGG	144861	144978	145028	144976	-1	CT868668	GSPATT00025201001	144861	145270	None	17444	207	90269	No_constitutive_exon_found_in_species
AGAGGTCAAAATAACATAGTGTACATAAATGGAGGGCCTGGGATATCAAGTC	144899	145562	144849	144901	1	CT868669	GSPATT00025393001	144663	145880	None	17444	207	90269	No_constitutive_exon_found_in_species
GTTTTTTAGGTAGGTATTCCGCAAGTGTGATTAATGTGGGTTAGAGGTAGCT	157441	157594	157391	157443	1	CT868669	GSPATT00025400001	157164	158266	None	17444	207	90269	No_constitutive_exon_found_in_species
CAGGGCCTGGGTGTGGATGGGTAATTTTATATAATTTATATAAAAGGGAGCT	141567	141739	141789	141737	-1	CT868672	GSPATT00025787001	139002	142191	None	17444	207	90269	No_constitutive_exon_found_in_species
ATATAGTTTGACTGAGAAGAAGGTACATCTTATCATATTATGGGATAAAGGT	240478	240622	240672	240620	-1	CT868673	GSPATT00026044001	239845	241722	None	17444	207	90269	No_constitutive_exon_found_in_species
ATTATAGAATTGATTAAAAAAGTAAAGTAAACAAGAAATGGGAAAGAAAGAT	312530	313050	313100	313048	-1	CT868674	GSPATT00026255001	307972	314160	None	17444	207	90269	No_constitutive_exon_found_in_species
TAACGGTGGTTACGTCCTTTTTAAAGTAATTATGGTTGATAGAGGGATAGGT	120855	121069	121119	121067	-1	CT868675	GSPATT00026330001	120855	128270	None	17444	207	90269	No_constitutive_exon_found_in_species
TGTAGTCTGTTATGAATGAAAAGACGTTATTGAGTGGGCTGAAACACAAGTA	192479	192629	192429	192481	1	CT868675	GSPATT00026371001	192186	193566	None	17444	207	90269	No_constitutive_exon_found_in_species
TCAGTATTGATAAGGGTAATGGAAAATTAAAAGCATTTGCTAATGGGAAGAG	201502	201546	201596	201544	-1	CT868675	GSPATT00026378001	201502	202939	None	17444	207	90269	No_constitutive_exon_found_in_species
CTCCCTCAAAATAGTTGTTCCTAAGTTTGAAGAGTTACTGGGCATTAAAGTT	220843	220863	220913	220861	-1	CT868675	GSPATT00026388001	219627	221138	None	17444	207	90269	No_constitutive_exon_found_in_species
CTGAATAATTTAAGGCAGTTTATGGTAAAATAGATTAGAATAAGAGGGAGAA	144722	144868	144672	144724	1	CT868676	GSPATT00026538001	142536	145110	None	17444	207	90269	No_constitutive_exon_found_in_species
ATCATGAGACTCACTGAAGTTGGATGTTCAACAGGTTTGGGATTAAAAAGAT	166911	167063	167113	167061	-1	CT868678	GSPATT00026915001	166911	167213	None	17444	207	90269	No_constitutive_exon_found_in_species
TAGCAATCGGTGGATTGTACAAAAGTTTTTGATGATGCTAATTGGGAGAGTT	57686	57802	57852	57800	-1	CT868680	GSPATT00027243001	57463	58307	None	17444	207	90269	No_constitutive_exon_found_in_species
AATTATAGTTACTTTGATCTAGGTTGCTTATTTCTTATTAACAGGGTTAGGT	275904	276166	276216	276164	-1	CT868680	GSPATT00027367001	275182	276264	None	17444	207	90269	No_constitutive_exon_found_in_species
AGGACGCTTTTGTTTCATCGTAAGACGTGGGAGTTGGCATTAGGGTGCAGGC	176330	176473	176280	176332	1	CT867988	GSPATT00027828001	176143	176760	None	17444	207	90269	No_constitutive_exon_found_in_species
TTCAAACATCGGAAAAGACAGTGAAAGGTAATTTAGGGTGAAGAAATTAGGG	253681	253811	253861	253809	-1	CT867988	GSPATT00027879001	253366	254263	None	17444	207	90269	No_constitutive_exon_found_in_species
CAGAGCTGGGACTTCCAATTATTTTGTTGTTTTCAACAGCATGGGTTGAGTA	201275	201564	201614	201562	-1	CT867990	GSPATT00028219001	201118	201631	None	17444	207	90269	No_constitutive_exon_found_in_species
AATCACCTTAGAACCTTTCTGAGTTTTGCCGTTAGAGGGTTATAATAGAGAA	201118	201255	201305	201253	-1	CT867990	GSPATT00028219001	201118	201631	None	17444	207	90269	No_constitutive_exon_found_in_species
GCCAAGTTGAACTAAATTAAAAAGGTATCGCTATCATTTGAGGGTTTAAGGT	250927	251426	250877	250929	1	CT867990	GSPATT00028248001	250826	252596	None	17444	207	90269	No_constitutive_exon_found_in_species
TATCAATGTATTTGATAGGTTTGTCAACATAGTTAATAAATGGGAAGGAGAG	136048	136168	136218	136166	-1	CT867992	GSPATT00028520001	135438	136601	None	17444	207	90269	No_constitutive_exon_found_in_species
CTTGCCAAATCAACCAGCAAAATATGGAATTTGGTCTGATGGGAAGAGAGCA	60278	60297	60228	60280	1	CT867993	GSPATT00028658001	59067	60297	None	17444	207	90269	No_constitutive_exon_found_in_species
TTCAGAGGGCATTAAGTGCGAAAAAAGGTAATACTGCAGGTTAAGGGTAGAA	109922	110189	110239	110187	-1	CT867993	GSPATT00028695001	109922	110389	None	17444	207	90269	No_constitutive_exon_found_in_species
CTCAAAGCATTCAAATCCAATAAGGTACAAATAACCTATGAAAAGGGCAGAA	155313	155676	155263	155315	1	CT867994	GSPATT00028881001	155158	156267	None	17444	207	90269	No_constitutive_exon_found_in_species
ACCCTTGGGCTTCGATTGAATTAAGTATTTGTTCATTTCTATGGGATTAGAC	206415	206447	206365	206417	1	CT867994	GSPATT00028909001	205684	206447	None	17444	207	90269	No_constitutive_exon_found_in_species
CATAAAGTTACAAATTTGGAATATTGTATTCATTTTGAGGGTAAAATTAGGC	249354	249840	249890	249838	-1	CT867994	GSPATT00028937001	249354	250077	None	17444	207	90269	No_constitutive_exon_found_in_species
ATAGAGACCCAATCTTAATAATAGGTAGAGATTTAACTTTTATAGGGAAGAC	115581	115720	115531	115583	1	CT868000	GSPATT00029689001	114885	115720	None	17444	207	90269	No_constitutive_exon_found_in_species
GCATTTAATAGTATACTTAAATAAGGTAAATTTCAAAGATATTTAGGGAGAG	273017	273538	272967	273019	1	CT868001	GSPATT00029946001	272560	273538	None	17444	207	90269	No_constitutive_exon_found_in_species
ATAAATTATATATGACTCATAGTGAGTATATGCTTAAAAGAAGAGGGAAGAA	247727	248005	247677	247729	1	CT868002	GSPATT00030088001	247688	248005	None	17444	207	90269	No_constitutive_exon_found_in_species
AACAGAAAAGTTTTTAGCTCATTACGAAATAGTAAAAAAATTGGGGTAAGGG	258380	258722	258772	258720	-1	CT868005	GSPATT00030573001	257357	259108	None	17444	207	90269	No_constitutive_exon_found_in_species
GTCTTTGCATTTTGAATGAGGACGTCGATATTGCACAGTGAATGAGGGAGGA	240550	240626	240676	240624	-1	CT868006	GSPATT00030731001	237611	240746	None	17444	207	90269	No_constitutive_exon_found_in_species
GTGAAATAAAGGGACAATTAATGTGGGGAGTGAGGACAGGGAGTGTTGAGAG	239880	240522	240572	240520	-1	CT868006	GSPATT00030731001	237611	240746	None	17444	207	90269	No_constitutive_exon_found_in_species
AAATTCCCGAGAAACAGTTATAATGTAATAATCAGAGTAGATTAGGGTAGAT	56046	56394	56444	56392	-1	CT868007	GSPATT00030797001	54886	57239	None	17444	207	90269	No_constitutive_exon_found_in_species
GATCAAAATATTTAATTGTATCTATGAATCATCTATTATCATAAGGGAAGAG	83721	83745	83671	83723	1	CT868010	GSPATT00031128001	82638	84693	None	17444	207	90269	No_constitutive_exon_found_in_species
AGAATTATGAGAATGAAAATCTAAGCGTATATGAAAACCACGATGGGCAGTT	44042	44941	44991	44939	-1	CT868011	GSPATT00031270001	43000	45506	None	17444	207	90269	No_constitutive_exon_found_in_species
ATTAATCAATTTTAGGTATTATCAATAGATGCTACAGGGCCATTAAAAAGTT	78911	79204	79254	79202	-1	CT868011	GSPATT00031281001	78911	81796	None	17444	207	90269	No_constitutive_exon_found_in_species
AAGCAAATACTTAAGGGCTGGAAATAGGTAATTAAATAAATGGGATGTAGAT	268851	269195	269245	269193	-1	CT868012	GSPATT00031519001	267887	269295	None	17444	207	90269	No_constitutive_exon_found_in_species
AGGCAGTGATAGGATTCACAGGTATGTATACTTCATATATTTAAAGGGAGAA	14989	15026	14939	14991	1	CT868013	GSPATT00031525001	14917	17107	None	17444	207	90269	No_constitutive_exon_found_in_species
TTTGCATCTTTTGTTAGATAGGTAATGAGAGAGAAATTGATAGGGATTAGAT	14356	14439	14306	14358	1	CT868015	GSPATT00031857001	14102	15108	None	17444	207	90269	No_constitutive_exon_found_in_species
TCTAATGAAATCAATAAGTAATATCTATTGAGATTATTTAATAGGGCAAGTT	100320	101240	100270	100322	1	CT868015	GSPATT00031894001	96500	101240	None	17444	207	90269	No_constitutive_exon_found_in_species
CAGTCAGTCATATAGTCAGATTTGGTAAATAAATTGAATTAATGGGATAGCT	143172	143275	143122	143174	1	CT868015	GSPATT00031920001	143007	143475	None	17444	207	90269	No_constitutive_exon_found_in_species
AACGATGTAATTGGTATTGAGAGGGTTTGTGGAATAGTGGGTTGATGGAGTT	85780	85796	85846	85794	-1	CT868016	GSPATT00032037001	85056	86221	None	17444	207	90269	No_constitutive_exon_found_in_species
AGGAGGAGACCGAGGTAGAGGAGCCCCAAGAGGTAGGGGTGGTGACAGAGGA	143907	144258	144308	144256	-1	CT868016	GSPATT00032074001	143435	144358	None	17444	207	90269	No_constitutive_exon_found_in_species
TAAGATCTTTAGTAATCCTAAGAAGGTATATCAAACTGGGAAGTATAAAGAT	49030	49409	49459	49407	-1	CT868018	GSPATT00032325001	48491	49786	None	17444	207	90269	No_constitutive_exon_found_in_species
TTGGAATGGTTCCTCTTTTTCGGTCTTTTGAGAGTTGATTCATGGGATAGAT	104962	105051	105101	105049	-1	CT868020	GSPATT00032501001	104568	105698	None	17444	207	90269	No_constitutive_exon_found_in_species
TGCGGAGTGATCTCCCCTCGTTATGATGTTACCTTGGGAGAATTCGAAAGAT	124184	124368	124418	124366	-1	CT868020	GSPATT00032514001	124184	124714	None	17444	207	90269	No_constitutive_exon_found_in_species
AAGAGAAATCAATTTAGAAATGAAAGTAATTCTATAGGGTAAATGATTAGAT	10237	10459	10187	10239	1	CT868023	GSPATT00032849001	8246	10459	None	17444	207	90269	No_constitutive_exon_found_in_species
AGAATATCAAATATAACTGATGGAAAGAAGAGTTGCAAGGGCCAAAGGAGAA	40709	41618	41668	41616	-1	CT868023	GSPATT00032871001	40277	43118	None	17444	207	90269	No_constitutive_exon_found_in_species
GACAATTACAAGGTTGAGGAGAGAGTAATTATTTATTGAATATGGGATAGCC	104212	105228	105278	105226	-1	CT868024	GSPATT00033048001	104212	105867	None	17444	207	90269	No_constitutive_exon_found_in_species
TCAGACGGGAGATAATACACTGGGAATGTATATATTATTAAAAAGGGTAGTA	83900	84122	84172	84120	-1	CT868026	GSPATT00033308001	83900	84899	None	17444	207	90269	No_constitutive_exon_found_in_species
TTATCAGATCGAGGGAAAGTTTCTGAAAAATTATAGATTGGGGAAGTAAGTT	159913	160067	160117	160065	-1	CT868028	GSPATT00033645001	158541	160754	None	17444	207	90269	No_constitutive_exon_found_in_species
GCTGTTAGTCACATAGTCAGATTTGGTATTTCATTAGATTAATGGGATAGCT	121486	121589	121639	121587	-1	CT868029	GSPATT00033770001	121286	121753	None	17444	207	90269	No_constitutive_exon_found_in_species
AGTTTACGTGATTACTTAGAATGGTACTATAGTAAATTATTTTAGGGGAGTT	229441	233697	233747	233695	-1	CT868029	GSPATT00033819001	227152	233899	None	17444	207	90269	No_constitutive_exon_found_in_species
TTTCGCATCTTTTGTGAGATAGGTAAATGTCAAGAAATTATAGGGATCAGAT	250986	251069	251119	251067	-1	CT868029	GSPATT00033830001	250319	251322	None	17444	207	90269	No_constitutive_exon_found_in_species
AAACTTAGATTTTGTGTCATCAGAAAGGTATTCCTCAGACATATGGGTAGTT	148330	148767	148280	148332	1	CT868032	GSPATT00034056001	148128	149130	None	17444	207	90269	No_constitutive_exon_found_in_species
AGTGAATGGTACAAATAGTATTTGAGTATTTTTAGTGAGGGTGGAAGAAGAA	158001	158144	158194	158142	-1	CT868032	GSPATT00034062001	155583	158505	None	17444	207	90269	No_constitutive_exon_found_in_species
ACCTAATTATGATCCGAATGGAGTAATAGATTAATTCTAAAGTAGGGTAGTT	49968	50064	49918	49970	1	CT868033	GSPATT00034133001	49874	50064	None	17444	207	90269	No_constitutive_exon_found_in_species
GGAGATCAATGGGTGTTTGGAGGTATGGTTGTGAGTATATTTGAGGGTAGAG	128476	128776	128426	128478	1	CT868033	GSPATT00034181001	127977	128776	None	17444	207	90269	No_constitutive_exon_found_in_species
GCAAATACCTCAGGGCTGGAAATAGGTAAATTAATAAATGGGATGTGTAGGT	38772	39116	38722	38774	1	CT868035	GSPATT00034382001	38670	40068	None	17444	207	90269	No_constitutive_exon_found_in_species
GAGACAGGGGATATTCTATTGTTCGAGTAAGCACTCAATTATAAGGGAAGGA	57914	58038	57864	57916	1	CT868035	GSPATT00034394001	57265	59644	None	17444	207	90269	No_constitutive_exon_found_in_species
CGCAAAACCAATCACGAAGAATCGTAAGTAGGTTAAATAGTTAGGGTAAGAA	202950	203410	203460	203408	-1	CT868037	GSPATT00034746001	202950	203593	None	17444	207	90269	No_constitutive_exon_found_in_species
GATTCATTCATTTGTTAAAAAGAGTAATAGATATGGGGAAGAAATAAAAGAT	104647	105338	104597	104649	1	CT868038	GSPATT00034818001	102266	105713	None	17444	207	90269	No_constitutive_exon_found_in_species
GCAATGCATCATAAAAGTGATTATATTAATTAATAATTAAAAATGGGTAGTT	189786	189856	189906	189854	-1	CT868038	GSPATT00034881001	186973	198798	None	17444	207	90269	No_constitutive_exon_found_in_species
AGGAGGAGACCGAGGCAGAGGAGCCCCAAGAGGTAGGGGTGGTGACAGAGGA	130500	130851	130450	130502	1	CT868040	GSPATT00035133001	130400	131325	None	17444	207	90269	No_constitutive_exon_found_in_species
AGAGATTGTTACGAGAGAGAGGATGTACATAGTGTGTATGCTAAGGGAAGTT	82844	84956	82794	82846	1	CT868042	GSPATT00035240001	82676	85565	None	17444	207	90269	No_constitutive_exon_found_in_species
ACACAAGAGTTAACACTGTTAATGTGGCTAAGTAATTGGGGTTGGGTGAGTT	89653	90023	90073	90021	-1	CT868044	GSPATT00035507001	88617	92077	None	17444	207	90269	No_constitutive_exon_found_in_species
GATGGTTTGAACTATTTGGCTATGAGTAAATTCTTTAAAGGGTTGGCAAGTT	19537	23142	19487	19539	1	CT868049	GSPATT00036055001	14570	27541	None	17444	207	90269	No_constitutive_exon_found_in_species
ATTAAATCAAATATTTAATTTGGGTTGGTGAATATGGGGAGAATTAAAAGAA	212587	212705	212755	212703	-1	CT868049	GSPATT00036158001	211122	221606	None	17444	207	90269	No_constitutive_exon_found_in_species
AGTCAAACCAGGAGAGATGTTACGTGAATAACACGTGTGTGAATGGGGAGAC	87348	94062	94112	94060	-1	CT868050	GSPATT00036203001	87348	94790	None	17444	207	90269	No_constitutive_exon_found_in_species
TTTTCAAACTCAAACTTATCAAGAATGTAGACTGTAAGGGAAGGTAATAGTG	184272	184442	184222	184274	1	CT868050	GSPATT00036248001	184020	184442	None	17444	207	90269	No_constitutive_exon_found_in_species
AAGATAGTTTTTCTGGGGAAGGTGTATACATATATCCTAATGGGATGAAGTT	139459	139563	139409	139461	1	CT868051	GSPATT00036355001	139091	139769	None	17444	207	90269	No_constitutive_exon_found_in_species
GCAATAAAATCAAAATTCACTCCATATGTAAATTAATATATATGGGGTAGTT	217050	217304	217354	217302	-1	CT868051	GSPATT00036392001	217050	217694	None	17444	207	90269	No_constitutive_exon_found_in_species
ATATTTTTGATGATGCTTAGGGTACTGAATAATGTTTATTGGGGTGTTAGGA	34088	34308	34358	34306	-1	CT868053	GSPATT00036416001	33423	34719	None	17444	207	90269	No_constitutive_exon_found_in_species
AAAATACCGATCTGCATTAAATTATCTAGCGTATTTGGGTTGGAAAATAGAA	10232	10462	10182	10234	1	CT868054	GSPATT00036505001	8456	11083	None	17444	207	90269	No_constitutive_exon_found_in_species
GGTAGACTTTGAATATGGAAGAAAGGTATAGGTTGAAATATTAAGGGTAGAA	9367	9529	9579	9527	-1	CT868055	GSPATT00036630001	8702	9622	None	17444	207	90269	No_constitutive_exon_found_in_species
TGGAGGATTCCCTGTAAGTTACTCATGATTAAATAAGGGGCTAAAGAGAGAA	29737	29932	29687	29739	1	CT868056	GSPATT00036762001	28905	29932	None	17444	207	90269	No_constitutive_exon_found_in_species
ATTAGCAACATGTAAGCAGGCTAGAAATGTTAAGAAAGATTGGGGTGAAGAT	11690	11849	11640	11692	1	CT868065	GSPATT00037584001	10528	11849	None	17444	207	90269	No_constitutive_exon_found_in_species
CCCTATCGAGGTTTGATAGGTAATAATGAGTTGTTGTAAATAGGGAACAGCC	102045	103174	103224	103172	-1	CT868065	GSPATT00037631001	101626	103435	None	17444	207	90269	No_constitutive_exon_found_in_species
AGAATAAATATCAAGTAAAAAGTTTGACATAATTTCTTGGGATATTGGAGGA	27096	27430	27046	27098	1	CT868070	GSPATT00038001001	26965	27430	None	17444	207	90269	No_constitutive_exon_found_in_species
AACTGGCATTGCAATAGAAAAAGAGGTATCAAATAATGGGAGTAAATTAGGA	59238	59339	59188	59240	1	CT868070	GSPATT00038013001	59032	60381	None	17444	207	90269	No_constitutive_exon_found_in_species
TCTTGTGGTTGAAGGAGAAGGTAACAGATGTTTAATTACAAGGGTGTTAGAA	61262	62447	61212	61264	1	CT868070	GSPATT00038014001	61015	62572	None	17444	207	90269	No_constitutive_exon_found_in_species
GTAATGCTTCATAAAAGTGATTATATTAATTAATAAATAAAAATGGGTAGTT	71762	71832	71882	71830	-1	CT868070	GSPATT00038021001	70978	76667	None	17444	207	90269	No_constitutive_exon_found_in_species
TGATTGCTAAAAAAATGATATCGATCAAATGTTAATGGGATAGCACAAAGAA	41306	41998	41256	41308	1	CT868076	GSPATT00038341001	41155	50254	None	17444	207	90269	No_constitutive_exon_found_in_species
GTCTTTGTCTTTGCTTGTATACTATTATTTGGGATATGAATGGGCTGGAGAT	25228	25512	25562	25510	-1	CT868081	GSPATT00038524001	25228	26417	None	17444	207	90269	No_constitutive_exon_found_in_species
CTAATAAAGAACTTCATACATTGTAGATTGCAAATTTGAAAAGGGGGAAGGC	7451	11079	11129	11077	-1	CT868104	GSPATT00038679001	6427	11178	None	17444	207	90269	No_constitutive_exon_found_in_species
GGGGTTGCTACAGAAAATACAGGGCAATGGTGTGAATAATTAGGGCGAAGAT	9552	9785	9835	9783	-1	CT868151	GSPATT00038879001	8073	10001	None	17444	207	90269	No_constitutive_exon_found_in_species
TTCCTGTAAGAGTTGTTCGCTAGAAGTATTTTATGATAACATATGGGTAGTT	4654	4775	4604	4656	1	CT868159	GSPATT00038912001	2044	4775	None	17444	207	90269	No_constitutive_exon_found_in_species
GGTTAGCAATGTTATTGGGATGAGTTCGACCAAAAATGTATGGGACAGAGTG	4536	7099	7149	7097	-1	CT868242	GSPATT00039150001	1125	8196	None	17444	207	90269	No_constitutive_exon_found_in_species
AATCAGTCAAAAATAGTAATGACTGAAAATATAAAATGGGACCATAAAAGTG	1970	2143	2193	2141	-1	CT868273	GSPATT00039219001	1432	2287	None	17444	207	90269	No_constitutive_exon_found_in_species
TTCTATAAGAGATTAATATTCCATGTAATTTTAAAATTTAAGGGTAAAAGAT	2105	2995	2055	2107	1	CT868321	GSPATT00039312001	1519	2995	None	17444	207	90269	No_constitutive_exon_found_in_species
TGTCTTGTATGATTATTTTGTCCAAATATGATGCTGTCCCATGGGATGAGTT	597	1055	547	599	1	CT868548	GSPATT00039730001	278	1661	None	17444	207	90269	No_constitutive_exon_found_in_species
ATATGAGAATGTTTAATAAAAAGTGGAATTGTACTAAAGGGTAAACATAGAG	1630	1878	1580	1632	1	CT868630	GSPATT00039820001	1489	2041	None	17444	207	90269	No_constitutive_exon_found_in_species
