# Supplementary material for: Widespread Separation of the Polypyrimidine Tract From 3′ AG by G Tracts in Association With Alternative Exons in Metazoa and Plants
Source: Front Genet. 2019 Jan 14;9:741. doi: 10.3389/fgene.2018.00741 (PMC6339879; doi:10.3389/fgene.2018.00741)
Supplement: DATA FILE S2 — Sequences of REPAG 3′ SS from each species of metazoa, plants and protists. [file Data_Sheet_2.zip › Supplementary data 2/Protists_Release38_plasmodium_berghei_gca_000005395.txt]

REPA_GGG_Sequence	Exon_Start	Exon_End	Pos_-50	Pos_+2	Strand	Chromosome	GeneID	Gene_Start	Gene_End	Gene_Name	Number_of_REPAs	Number_of_REPAs_has_GGG	Number_of_Intron(Intra_genic_Region)	Upstream_Constitutive_Exon
TTTAAAAGATAGAGTATTATCTTTTTTCTTTTTTAGGGAGGAACGAATAGTG	30113	30211	30063	30115	1	PB_RP2637	PB000791.02.0	28476	34243	None	1074	41	7990	No_constitutive_exon_found_in_species
ACTTGAGTGGTATGATGGGTAATAGTGGTAAATTTAACTGGGGAGTAGAGAA	2081	3404	2031	2083	1	PB_RP2743	PB001056.02.0	2	13180	None	1074	41	7990	No_constitutive_exon_found_in_species
TTATGTAGACGCTCTCCAAAATAATAGTAACTATATTGGGAATTCAGAAGCT	17657	17983	18033	17981	-1	PB_RP0289	PB000339.00.0	17657	19217	None	1074	41	7990	No_constitutive_exon_found_in_species
TAGGACGTATGTAAAAGGCCAATCCTATTTATGCACATATGGGAAAAAAGAA	9191	9814	9864	9812	-1	PB_RP3063	PB000072.03.0	2843	17665	None	1074	41	7990	No_constitutive_exon_found_in_species
AAGGAGTGGTTATAGAAAAATAAAAAAAAACAAAGAAAACGAAAGGGAAGGA	14221	15019	14171	14223	1	PB_RP0669	PB000777.00.0	12501	15762	None	1074	41	7990	No_constitutive_exon_found_in_species
AAATAATGAATATGGAATAGTTGAATCTCACAATATGGGTGAATCACAAGAT	1	657	707	655	-1	PB_RP3907	PB001026.03.0	1	1920	None	1074	41	7990	No_constitutive_exon_found_in_species
TCACCAAAATTGGTATCTACAGAAATGATCAAATTAATGAAAAGGGGTAGGT	8686	9310	9360	9308	-1	PB_RP0888	PB001148.00.0	8686	12152	None	1074	41	7990	No_constitutive_exon_found_in_species
ATTATACCACTGTTAATTCTATATCTTACCATGGGGGGGATAAGAAAAAGGG	8056	9064	8006	8058	1	PB_RP0469	PB000543.00.0	5068	9064	None	1074	41	7990	No_constitutive_exon_found_in_species
TTTCGATTATATATATATACTTACCTTCATATTAAAATTGGGGTTGTAAGTT	413	508	363	415	1	PB_RP2268	PB104805.00.0	43	508	None	1074	41	7990	No_constitutive_exon_found_in_species
TACACAATTAAAATTTATTTTTTTTCATTTTTTTTTTATTGGGAATACAGAA	534	597	484	536	1	PB_RP2890	PB001447.02.0	245	1203	None	1074	41	7990	No_constitutive_exon_found_in_species
AGTTTCAACATTTTCTGCATTTTCTACATTTTGTCTGGGTACAAAATCAGGT	8545	9051	8495	8547	1	PB_RP2907	PB001530.02.0	7688	9698	None	1074	41	7990	No_constitutive_exon_found_in_species
ATTATCCATTGCTATTTCATTTTATTTTATTTCAACATATAAATGGGTAGCA	2978	3078	3128	3076	-1	PB_RP1473	PB103217.00.0	2978	3523	None	1074	41	7990	No_constitutive_exon_found_in_species
GAAATCATTTATGAAAGAAACGAACCGCCTAATTATATGGGAGGGACTAGTC	947	2211	2261	2209	-1	PB_RP2182	PB000198.02.0	947	4775	None	1074	41	7990	No_constitutive_exon_found_in_species
CTACATCTATCACTACTTCTATTTCTGGCACTAGGAGTGGGTCGGGAAAGGT	3752	5303	5353	5301	-1	PB_RP1080	PB000094.01.0	744	7609	None	1074	41	7990	No_constitutive_exon_found_in_species
TAACAGTGGGGACAGCAGTGAAAGTAGTTATCAAAATAGAAATGGGCAAGAT	744	2612	2662	2610	-1	PB_RP1080	PB000094.01.0	744	7609	None	1074	41	7990	No_constitutive_exon_found_in_species
GTCTATAATTAAAAAGAAAAAAGAACAAGGTGATGATCAAGAGGGAAAAGAA	6508	7602	6458	6510	1	PB_RP2258	PB000265.02.0	4464	7658	None	1074	41	7990	No_constitutive_exon_found_in_species
TTTTGAGAAAAATAATAGAGTTAAAAGGATTGAGAAATGATGATGGGGAGAA	6088	6808	6858	6806	-1	PB_RP1601	PB000731.01.0	6088	7050	None	1074	41	7990	No_constitutive_exon_found_in_species
TCATAGTATTTCCCATTTTTTCCACTTGTCCTAATTTGGTTGGGTAATAGAT	4835	4986	5036	4984	-1	PB_RP0576	PB000662.00.0	120	6515	None	1074	41	7990	No_constitutive_exon_found_in_species
CAATCTAGCTATATTTAAATATATATATATTTTTTTTATTAATGGGTCAGGT	840	967	1017	965	-1	PB_RP2671	PB000866.02.0	105	1332	None	1074	41	7990	No_constitutive_exon_found_in_species
TAGTGGGAGTAAACAATATGATGAAGATAATATAACAAATGAAAGGGCAGTT	3292	4245	3242	3294	1	PB_RP0249	PB000278.00.0	2205	4245	None	1074	41	7990	No_constitutive_exon_found_in_species
TAATTCTGGAGCAAATCCTTATCAACATCATGGAATGCTTGGGGCTATAGGA	1716	2480	2530	2478	-1	PB_RP1969	PB001146.01.0	1716	4928	None	1074	41	7990	No_constitutive_exon_found_in_species
GTAGTGATATAAGCAATAGTAGTAGTACCAACTCCAGTGGTAAGGGTGAGCA	1169	1622	1672	1620	-1	PB_RP0642	PB000742.00.0	1169	2531	None	1074	41	7990	No_constitutive_exon_found_in_species
AGAGTGACTATGATGCAAGTTCTTGTTCCTTTGATAAGAAGTGGGATAAGAC	1368	2498	2548	2496	-1	PB_RP0025	PB000028.00.0	968	4809	None	1074	41	7990	No_constitutive_exon_found_in_species
AAATGTTAATATAAGGGATGAAATACATAATTCAAGGGAAAATAGACTAGAC	1882	3141	3191	3139	-1	PB_RP2023	PB000025.02.0	1882	3445	None	1074	41	7990	No_constitutive_exon_found_in_species
TTCAAATTAAAAAATTGTATTATATGCACAATATATATGGGAAAAGGAAGCA	1981	2116	2166	2114	-1	PB_RP3272	PB000344.03.0	1022	3404	None	1074	41	7990	No_constitutive_exon_found_in_species
GGAAAAAAATAGTGATATTACACATAATTACAACGAACATACGTGGGAAGAA	413	1487	1537	1485	-1	PB_RP3864	PB000977.03.0	5	2847	None	1074	41	7990	No_constitutive_exon_found_in_species
CAATTGCCAAACCGGTATACTAGTTGATAAACCATGGGATTATAGAAAAGGC	931	2150	881	933	1	PB_RP2275	PB000277.02.0	0	2322	None	1074	41	7990	No_constitutive_exon_found_in_species
TAAAAAAAAAAAAAAACAAATCGAAAACGAAAAAATGGGTGAAATAACAGGC	1014	1350	964	1016	1	PB_RP3617	PB000735.03.0	74	1613	None	1074	41	7990	No_constitutive_exon_found_in_species
TATTATTCATTATTATTTCCTCCTTTTCCTTTTGTATTTGGGATTAATAGAA	1444	1646	1394	1446	1	PB_RP0869	PB001103.00.0	781	2084	None	1074	41	7990	No_constitutive_exon_found_in_species
TAATAAAAAGGATACCGATTCTGCAAATGATCAAACGGGAAGTGACGAAGAC	411	3272	361	413	1	PB_RP0503	PB000580.00.0	101	3272	None	1074	41	7990	No_constitutive_exon_found_in_species
TAATACAGGTAATGTAGTTGTCAACGAAATTGGTATTGGGATTCAAAGAGGA	64	123	173	121	-1	PB_RP0276	PB000313.00.0	0	1993	None	1074	41	7990	No_constitutive_exon_found_in_species
GGTGGCCAAATTGAAAGAGGAAAATAAAGAATCTGCAAGGGAATCAATAGAA	762	1754	1804	1752	-1	PB_RP3093	PB000113.03.0	762	2889	None	1074	41	7990	No_constitutive_exon_found_in_species
TAAATTTACGACATTTCTTTTCAAGTCTTATTGACATAAGGGTGAACAAGCT	1103	1946	1053	1105	1	PB_RP2073	PB000076.02.0	437	1946	None	1074	41	7990	No_constitutive_exon_found_in_species
GGTAGAAAAAGATGGGGTAACAAAAGATGGGGTAACAAAAGATGGGGTAGAA	864	1778	814	866	1	PB_PH2249	PB300563.00.0	2	1778	None	1074	41	7990	No_constitutive_exon_found_in_species
ACTAAATAGTTATAACGATGAAAAAAAAAATAATGATAATAAAGGGAAAGGA	1553	1597	1503	1555	1	PB_RP0418	PB000491.00.0	604	1597	None	1074	41	7990	No_constitutive_exon_found_in_species
TTGAAGAAACAAAAAATGTGAAATTTTCTAAAAAAGGGAAAAGCTCAAAGAA	272	959	222	274	1	PB_RP0486	PB000564.00.0	2	1349	None	1074	41	7990	No_constitutive_exon_found_in_species
TATTATTCATTATTATTTCCTCCTTTTCCTTTTGTATTTGGGATTAATAGAA	344	546	294	346	1	PB_PH1695	PB300283.00.0	81	984	None	1074	41	7990	No_constitutive_exon_found_in_species
TAATTCTGGAGCAAATCCTTATCAACATCATGGAATGCTTGGGGCTATAGGA	235	906	185	237	1	PB_PH1437	PB300163.00.0	0	906	None	1074	41	7990	No_constitutive_exon_found_in_species
AATAATAAATAAAGAATTAGATGATTGGGTTCGTTATATAAAGGGTGGAGCA	35	244	294	242	-1	PB_RP0624	PB000719.00.0	35	767	None	1074	41	7990	No_constitutive_exon_found_in_species
TTTCGATTATATATATATACTTACCTTCATATTAAAATTGGGGTTGTAAGTT	570	665	520	572	1	PB_PH2101	PB402233.00.0	200	665	None	1074	41	7990	No_constitutive_exon_found_in_species
ATGGTAATCTCGATAAAATGAATAATAGTAATATCATAACGGGAAACGAGAA	421	628	371	423	1	PB_PH3502	PB301010.00.0	37	628	None	1074	41	7990	No_constitutive_exon_found_in_species
