# Supplementary material for: Widespread Separation of the Polypyrimidine Tract From 3′ AG by G Tracts in Association With Alternative Exons in Metazoa and Plants
Source: Front Genet. 2019 Jan 14;9:741. doi: 10.3389/fgene.2018.00741 (PMC6339879; doi:10.3389/fgene.2018.00741)
Supplement: DATA FILE S2 — Sequences of REPAG 3′ SS from each species of metazoa, plants and protists. [file Data_Sheet_2.zip › Supplementary data 2/Metazoa_Release91_danio_rerio.txt]

REPA_GGG_Sequence	Exon_Start	Exon_End	Pos_-50	Pos_+2	Strand	Chromosome	GeneID	Gene_Start	Gene_End	Gene_Name	Number_of_REPAs	Number_of_REPAs_has_GGG	Number_of_Intron(Intra_genic_Region)	Upstream_Constitutive_Exon
TTAAAGGCTTCACTAGGGTAATTAGGGTAAAGTTAGGGTAATTAGGCAAGTC	1035774	1035794	1035724	1035776	1	2	ENSDARG00000006677	10	1033953	1050172	ripk1l	6801	716	246529	No_or_no_constitutive_exon
GTAAAATCTGAAAAGAGCTGATTTGTTGACATTCCTCCTGTGGGTCAAAGTT	6155864	6156063	6155814	6155866	1	2	ENSDARG00000037061	4	6155488	6180180	aldh9a1b	6801	716	246529	No_or_no_constitutive_exon
TGAGTGAGAGTGTCCCTATTATTAATTTCATCTGGCTTGTGGGGCTACAGGT	12008950	12009085	12008900	12008952	1	2	ENSDARG00000039196	9	11902142	12049757	greb1l	6801	716	246529	No_or_no_constitutive_exon
GCCTGTCCCCTTTAGAGATAAACAATGTCAATGTTAGAAACAAAAGGGAGTA	17117130	17117137	17117080	17117132	1	2	ENSDARG00000016771	10	17112043	17123598	tfa	6801	716	246529	No_or_no_constitutive_exon
GTGCTGATCCTACATCAAACATGTGTAAACTGTGTAAAGGCAGTGGGAAGCC	17122377	17122448	17122327	17122379	1	2	ENSDARG00000016771	10	17112043	17123598	tfa	6801	716	246529	No_or_no_constitutive_exon
CTGGTCGACCAACTGGAAAAAAAAACAACAACCAGTAGGGTAAATTGAAGCC	26631390	26631871	26631340	26631392	1	2	ENSDARG00000092267	2	26630830	26631871	CR788230	1	6801	716	246529	No_or_no_constitutive_exon
TCGTCTCTTCTGCCATTCTGCAGGTGAGTGAGGTGGAGGTGAACGGGCAGAT	29654813	29655024	29654763	29654815	1	2	ENSDARG00000014280	6	29626580	29709286	dlgap1a	6801	716	246529	No_or_no_constitutive_exon
AAGGAATTTTTCACCTGTTATTAAAACTGATTTAATGTATTTGGGAACAGAA	30135230	30135337	30135387	30135335	-1	2	ENSDARG00000016699	8	30132952	30151913	trpa1a	6801	716	246529	No_or_no_constitutive_exon
GACATTGAGTCCCAGATATGGACTGGGACAAGAATTCAAAATGGGATCAGAT	32855515	32855672	32855465	32855517	1	2	ENSDARG00000055177	4	32852412	32855676	pxdc1a	6801	716	246529	No_or_no_constitutive_exon
ATTTAAATCTCATTAAAACTATCATCTTTATCTCTGTCTTGTGGGACAAGGT	36111772	36111862	36111722	36111774	1	2	ENSDARG00000101668	1	36110495	36111862	BX681417	4	6801	716	246529	Yes
CAGAGCTCATGTTTTCTGATACTGAGGATGAGGAAAGTGAGTTTGGGGAGAC	36396781	36397296	36397346	36397294	-1	2	ENSDARG00000107407	1	36396781	36443146	CU693370	1	6801	716	246529	No_or_no_constitutive_exon
CAGAGCTGCTTCTATTACTGACACCTTCACGTCTTCTCCTGTGGGTGAAGCA	37251549	37251676	37251499	37251551	1	2	ENSDARG00000060354	7	37244553	37262409	samd7	6801	716	246529	No_or_no_constitutive_exon
AGCTGCTTCTATTACTGACACCTTCACGTCTTCTCCTGTGGGTGAAGCAGAG	37251552	37251676	37251502	37251554	1	2	ENSDARG00000060354	7	37244553	37262409	samd7	6801	716	246529	No_or_no_constitutive_exon
TGTTTATCTTTTCTTTTTTAACATTTCTGATTTGGGTTGGGGTGAATCAGGG	37731629	37731737	37731787	37731735	-1	2	ENSDARG00000077410	5	37702463	37762526	myo9b	6801	716	246529	No_or_no_constitutive_exon
TAAATGTTACCATATCACCTCTTTTTCTGTCTTTCTCTTTGGGCCAAAAGCC	37714046	37714231	37714281	37714229	-1	2	ENSDARG00000077410	5	37702463	37762526	myo9b	6801	716	246529	No_or_no_constitutive_exon
CCATATATTTGAATGTAGTACAAGTTGTTTTTGTGTGTTTGGGGATGCAGGA	37861287	37861387	37861237	37861289	1	2	ENSDARG00000079202	4	37854363	37864392	parp2	6801	716	246529	No_or_no_constitutive_exon
AGTGGCTGGAGTTGTTTTAAATGCTCATTCAAATGTGTTCTGGGATGTAGGT	37931998	37932145	37931948	37932000	1	2	ENSDARG00000038713	6	37914609	37964651	tep1	6801	716	246529	No_or_no_constitutive_exon
ATGTACTGCAGGATGGAGGAGGAGTGGAATCGAAGAGAAAGGGAAATGAGAG	39654766	39654881	39654716	39654768	1	2	ENSDARG00000054837	6	39653311	39655464	zgc:136870	6801	716	246529	No_or_no_constitutive_exon
GTACTGCAGGATGGAGGAGGAGTGGAATCGAAGAGAAAGGGAAATGAGAGAG	39654768	39655460	39654718	39654770	1	2	ENSDARG00000054837	6	39653311	39655464	zgc:136870	6801	716	246529	No_or_no_constitutive_exon
TTATGACTCAATTGTTCTTACTAAATCTCTTTAACTTTCTTGGGTAACAGTT	40324000	40324087	40324137	40324085	-1	2	ENSDARG00000094983	2	40228828	40324508	ccl34a	3	6801	716	246529	Yes
TTCATTTATGCATATAATTTACAGTTTTCTTGTTTTTGATGGGATTGCAGGT	42509817	42509896	42509946	42509894	-1	2	ENSDARG00000094514	2	42505224	42510996	si:dkey-7l6	3	6801	716	246529	Yes
GAATGTGTGTGTGTGTGTTTGTGTCATCTTTTTCTGCTTGGGGAAATAAGCG	42590029	42590092	42590142	42590090	-1	2	ENSDARG00000030824	8	42570413	42643202	esyt2a	6801	716	246529	No_or_no_constitutive_exon
TCATTCTTTCATTCCTCCAATCTTGCTCTTCTGTGATTGGCTGGGTGAAGGT	43920474	43920606	43920424	43920476	1	2	ENSDARG00000008548	10	43896175	43944227	arhgap12a	6801	716	246529	No_or_no_constitutive_exon
ATAATCAAACATGTTTCAGCATCCCCAGACTGAGCGGGGTCAAAGGTCAGCT	44410956	44410958	44411008	44410956	-1	2	ENSDARG00000038609	7	44406483	44429948	mpz	6801	716	246529	No_or_no_constitutive_exon
CTCATATACTACCACACTGAATTTCTGTTCTTCAGGTTCAATCTGGGAAGAC	45132205	45132308	45132358	45132306	-1	2	ENSDARG00000075886	4	45131510	45174756	vwa5b2	6801	716	246529	No_or_no_constitutive_exon
TTTTCTCGTTAGCAACACGCTAAAGTTTTTTTCACTCGGTCCGAGGGCAGCG	45477925	45478123	45478173	45478121	-1	2	ENSDARG00000102729	1	45476705	45483944	CR407590	1	6801	716	246529	No_or_no_constitutive_exon
TGTGTGTGTGTGTGTGTGTGTGTGTGTGTGTGTGTAACATGGGGTGTAAGGT	47160316	47160392	47160266	47160318	1	2	ENSDARG00000106888	1	47091404	47171077	CR377227	1	6801	716	246529	No_or_no_constitutive_exon
ACGTGCCGTTTCCCTGTTTTCTCCTCTTCCCTGTGGTCTTTTGGGAGCAGGG	47963379	47963533	47963329	47963381	1	2	ENSDARG00000052978	7	47839076	47977567	mbnl1	6801	716	246529	No_or_no_constitutive_exon
GATTCTTCTCCCTTTCCAATCCACTTCCTGTTGCAATGCATGATGGGCAGGC	47967189	47967225	47967139	47967191	1	2	ENSDARG00000052978	7	47839076	47977567	mbnl1	6801	716	246529	No_or_no_constitutive_exon
CCGATGGTGGCGCTGGTGCTGCCTAACTACATGTTTCCACAGGTGGGCAGCG	48469477	48469504	48469554	48469502	-1	2	ENSDARG00000034503	9	48455429	48521197	per2	6801	716	246529	No_or_no_constitutive_exon
TACAAATTTTCCATATTTCAATAGAAAGTATTGGATTGATCAGGGTGCAGAA	48551107	48551452	48551502	48551450	-1	2	ENSDARG00000091782	3	48551107	48552041	BX890608	2	6801	716	246529	No_or_no_constitutive_exon
TTTCGATATATTTATAACTCTCGTGATCTATGTCCACCAGGGTAAAGCAGGG	50310450	50310494	50310544	50310492	-1	2	ENSDARG00000052633	7	50252857	50318776	si:ch211-106n13	3	6801	716	246529	No_or_no_constitutive_exon
AAAGGCTTAACTAGATTAATAAGGTAAACTAGGCAGGTTAGGGTAATTAGGC	51123642	51123663	51123592	51123644	1	2	ENSDARG00000105201	1	51093351	51165708	adcyap1r1a	6801	716	246529	No_or_no_constitutive_exon
ATTACTGTGACCTGCTGCACCGCTGCGCCGCTCACCTGGGGAGATGGCAGAG	40796	40837	40887	40835	-1	1	ENSDARG00000102746	1	39312	44565	tmem39a	6801	716	246529	No_or_no_constitutive_exon
CCGCCGCATTACTGTGACCTGCTGCACCGCTGCGCCGCTCACCTGGGGAGAT	40796	40844	40894	40842	-1	1	ENSDARG00000102746	1	39312	44565	tmem39a	6801	716	246529	No_or_no_constitutive_exon
ACAATTGTCTTGTAAATCATCTTTATATCTCTATGATTGTGGGATTGCAGTG	9647619	9647688	9647738	9647686	-1	1	ENSDARG00000070495	5	9645824	9663221	None	6801	716	246529	No_or_no_constitutive_exon
TGAACTGACTGTGTTGCACTGTGTGTTTTGTATCTCCTGTGGGGATTCAGGC	11494233	11494239	11494183	11494235	1	1	ENSDARG00000062467	6	11485521	11504143	stra6l	6801	716	246529	No_or_no_constitutive_exon
TGTGTGTGTGTGTGTGTGTGTGTGTGTGTGTGTGTGTGTGTGGGTGGCAGGT	12493803	12494096	12494146	12494094	-1	1	ENSDARG00000102604	1	12390666	12517111	BX323837	1	6801	716	246529	No_or_no_constitutive_exon
AAAAGCCTTTCTAAACAAAGGTGCTTGTAAAAAGCAAACATTTGGGAGAGAA	15938763	15938776	15938713	15938765	1	1	ENSDARG00000062198	6	15928378	15961224	pcm1	6801	716	246529	No_or_no_constitutive_exon
CTACTCCAATTCTGTCCTGTTTTTTTTTTTTACTTGTTTTGGGAACATAGGT	17202755	17204602	17202705	17202757	1	1	ENSDARG00000016065	10	17200006	17205290	tlr3	6801	716	246529	No_or_no_constitutive_exon
TTAATCTTTTGAAAATGTAATCCTAATATGTTTCTGTGGGTGTGGGACAGAT	18847801	18847846	18847751	18847803	1	1	ENSDARG00000017744	9	18842182	18868864	smc2	6801	716	246529	No_or_no_constitutive_exon
GTGTCTTTGTGTGTGTGTGTGCGTGTGCATCTGTGTGTGCCCAGGGGAAGGA	19278355	19278477	19278305	19278357	1	1	ENSDARG00000099995	1	19237582	19296647	apbb2b	6801	716	246529	No_or_no_constitutive_exon
ATGTGAATGGCTGTGTATTTCCGCATGTGTGGGTGTATGTTTGGGAACAGAT	20638356	20640644	20640694	20640642	-1	1	ENSDARG00000070173	7	20638356	20717074	gria2a	6801	716	246529	No_or_no_constitutive_exon
GACTCATCATTTTTATTTCTGCATTTTGTTTTGGAAACCTTGGGGCACAGGA	25211215	25211329	25211379	25211327	-1	1	ENSDARG00000076499	4	25161799	25225479	usp53b	6801	716	246529	Yes
AGCAGTTAATTGCTTACATTTACAAAATGATCAATTCAAAAAAAGGGTAGCC	28083487	28083538	28083588	28083536	-1	1	ENSDARG00000053463	6	28071036	28085742	poglut1	6801	716	246529	No_or_no_constitutive_exon
AGTTTCCTCCTGACAACTATCCTTTTCCTCTTCATCATGGGGGTGAGAAGTT	28954048	28954183	28954233	28954181	-1	1	ENSDARG00000031202	5	28947005	28957155	alg11	6801	716	246529	No_or_no_constitutive_exon
TGCTATCACTGCTTGTATTGCATGCATTCCTATTGAATTGGGGTCAAAAGGT	30665316	30665470	30665520	30665468	-1	1	ENSDARG00000078902	6	30570769	30772838	rims1b	6801	716	246529	No_or_no_constitutive_exon
AGTCATTTTTTGCACTGGTCTTATACGGATGGCTCTTTCTTGGGAAGCAGTT	33683436	33683742	33683792	33683740	-1	1	ENSDARG00000053535	7	33633276	33718216	lmo7b	6801	716	246529	No_or_no_constitutive_exon
ATTGTGTTCTGTAGCATATTTGGTTTAACACTATGTTTGTTGGGGTGCAGAT	36660921	36661765	36660871	36660923	1	1	ENSDARG00000102787	1	36593250	36664585	fam193a	6801	716	246529	Yes
AACCAGCCAACCAGCCTAGGCTGGTTTAAGCTAGATTTTTCAGCAGGGAGAC	38101189	38101194	38101139	38101191	1	1	ENSDARG00000089976	2	38099963	38103863	spcs3	6801	716	246529	No_or_no_constitutive_exon
CACATAGTTTTAGCTGAATTCTCTTTCTCTCTTTCATAATTAACGGGAAGTA	40049745	40049778	40049695	40049747	1	1	ENSDARG00000052895	8	40038410	40055870	htra3a	6801	716	246529	No_or_no_constitutive_exon
ATGATCACCAATAAAATAATCCTGACGTTATCTCTGTTTGTGGGACGCAGGC	43908863	43909010	43909060	43909008	-1	1	ENSDARG00000037748	8	43890188	43936755	slc43a1b	6801	716	246529	No_or_no_constitutive_exon
TTGTTAAACTGATTTTTTAAATATATAAATCCTTAACTGTGGGTGTGCAGCT	49555532	49555692	49555742	49555690	-1	1	ENSDARG00000013667	12	49554360	49650122	tbck	6801	716	246529	No_or_no_constitutive_exon
GCTCTGCTAAGGGATGGGATCGAGCTGGTGGTGGGCAGCGTCGGGGACAGCC	49954929	49955010	49955060	49955008	-1	1	ENSDARG00000010655	11	49949092	49967238	ppm1k	6801	716	246529	No_or_no_constitutive_exon
CGGTCCGCGATGAGCAGTGTTTCGTCAAGCCCTGTTCCTCCCAGGGCGAGTG	50467245	50467377	50467427	50467375	-1	1	ENSDARG00000030289	8	50461184	50513861	jag1a	6801	716	246529	No_or_no_constitutive_exon
CTATCATTTCATGTATTGTTTGTGTGTGTGTTAGATCCAGGGGGAGAAAGCG	52743811	52744015	52743761	52743813	1	1	ENSDARG00000023151	10	52739715	52754176	ucp1	6801	716	246529	No_or_no_constitutive_exon
CTGAGTAAAGTCACACAGCTGTGTCTGTGTCCACCAGGCTGAACCGGGAGGT	53941055	53941186	53941236	53941184	-1	1	ENSDARG00000028899	8	53936105	53944576	tekt4	6801	716	246529	No_or_no_constitutive_exon
TCTCCCAGAACTGATGTTTCACCATTTTCTTCTCTGGGTTCTAAAAAAAGGT	55617762	55617918	55617712	55617764	1	1	ENSDARG00000052207	6	55560377	55651273	c3a	3	6801	716	246529	No_or_no_constitutive_exon
ATCTCCCAGAACTGATGTTTCACCATTTTCTGCTCTGGGTTCTAAAAAAGGT	55573669	55573825	55573619	55573671	1	1	ENSDARG00000052207	6	55560377	55651273	c3a	3	6801	716	246529	No_or_no_constitutive_exon
GTGTGTGTGTGTGTGTGTGTTTCCGCTGTGTTTCTGCTGGGCGAGAGCAGAT	56639740	56639946	56639690	56639742	1	1	ENSDARG00000043431	8	56632800	56649965	b3gntl1	6801	716	246529	No_or_no_constitutive_exon
TTAGTTTAAAGTATACACATATTACTGATGGATTGTTTCTGGGAATAAAGGA	57694172	57694337	57694122	57694174	1	1	ENSDARG00000075541	3	57672777	57698691	si:ch73-236c18	3	6801	716	246529	No_or_no_constitutive_exon
GTGTGCGCGATGTATCTAAAGAATGGTGTGGGTGTGGGACATATATAAAGAG	58086015	58086064	58085965	58086017	1	1	ENSDARG00000106286	1	58083066	58087306	FO818697	1	6801	716	246529	No_or_no_constitutive_exon
GTGTGTGTGTGTGCGTGTGTGTTTGTGTGTGTGTGTGTGTGTGGGAACAGGA	58215925	58216093	58216143	58216091	-1	1	ENSDARG00000038682	5	58215047	58216810	None	6801	716	246529	No_or_no_constitutive_exon
AGGTCTGTGTGTGTGTGTGTGTGTGGGTGGGTGTGTGTGTGTGGGTGCAGGT	58541227	58541368	58541418	58541366	-1	1	ENSDARG00000102825	1	58537332	58545048	olfm2b	6801	716	246529	No_or_no_constitutive_exon
GTGTGTGTGTGTGTGTGTGTGTGTGTGTGTGTGTGTGTTATGGGCAGCAGCA	82806	82944	82994	82942	-1	10	ENSDARG00000086075	3	81892	108953	ttc3	6801	716	246529	No_or_no_constitutive_exon
TGTGCTTAAGGGTGATGGTTTTCTGTTTTTCTCTTCTGTCGATGGGCAAGTC	637389	637669	637719	637667	-1	10	ENSDARG00000069726	7	627666	674304	glis3	6801	716	246529	Yes
GTGTTTGGCATCATAAGACTGAACTCATATGTGTTGACTGATGGGAGCAGAT	2664035	2664151	2663985	2664037	1	10	ENSDARG00000074456	3	2657750	2667325	setd9	6801	716	246529	No_or_no_constitutive_exon
GTATTTTTAATGGATTACATGTATTAATTTTCTCTCCTAAACGGGTGTAGGT	2819668	2819773	2819618	2819670	1	10	ENSDARG00000038308	5	2814033	2823765	ykt6	6801	716	246529	Yes
GTCCCGTGTCGCGTTTGACATTTATTGATAGTCGATTTTTGGGGATTCAGGA	6339516	6339653	6339466	6339518	1	10	ENSDARG00000104682	2	6316872	6374072	tpm2	6801	716	246529	No_or_no_constitutive_exon
TTTTGGCACCCTTTTGAAAGGGTCCCAAACACAAGAAAGGGTATCAAAAGGC	6487802	6487833	6487883	6487831	-1	10	ENSDARG00000104242	1	6471882	6492861	dcp2	6801	716	246529	No_or_no_constitutive_exon
CGTTTTTATTGTTTGTGTTTTCTTTTAATCTGCTTTTCTAAATGGGTCAGTG	6832247	6832268	6832318	6832266	-1	10	ENSDARG00000078441	4	6822413	6915560	ppip5k2	6801	716	246529	No_or_no_constitutive_exon
CATACACAATTTAGGTTTGACAAATGCTAATGAACTCTCAATGTGGGTAGGT	7823539	7823700	7823750	7823698	-1	10	ENSDARG00000019521	10	7815555	7827254	mpx	6801	716	246529	No_or_no_constitutive_exon
CCATTGTTTTGATGAGTTTGCACTGAAGTAATGCAGTGCTGGGGTTGTAGGT	8218750	8218891	8218941	8218889	-1	10	ENSDARG00000040326	8	8195521	8238543	dhx29	6801	716	246529	No_or_no_constitutive_exon
GGTGAAGGTTTACTGAGTATGTTGACTGTGAGTTTGGATGGGGTCGGCAGGT	13376062	13376223	13376273	13376221	-1	10	ENSDARG00000026736	7	13347490	13438601	il11ra	6801	716	246529	Yes
CAAAATAAAGCTGTATGTTTTTGTTTTTTTTTTCCTGTGGGATGATGTAGAT	15623131	15623315	15623081	15623133	1	10	ENSDARG00000044281	9	15496719	15642437	erbb2ip	6801	716	246529	No_or_no_constitutive_exon
TCAATGTTATTTATATAAACATGTCATTTTTCTACATCTGGGCCATAAAGGT	15695619	15695713	15695763	15695711	-1	10	ENSDARG00000073695	4	15690737	15714743	mamdc2b	6801	716	246529	Yes
GAGCGGGAGTCAGTCAGCAGGAAGAGCTGGGGCTCTGCAGACGTGGGCAGCT	17247929	17248084	17248134	17248082	-1	10	ENSDARG00000078105	4	17213448	17264175	depdc5	6801	716	246529	No_or_no_constitutive_exon
CCCTCGACACCCCCTTGGTGCCTTGTTCTCTCTGAATGATGGGACTGCAGTG	17763496	17763616	17763446	17763498	1	10	ENSDARG00000010641	10	17755610	17770731	slc20a1b	6801	716	246529	No_or_no_constitutive_exon
TGGCTATTAATAATTAATTATGTTTTCCTTCAGATTCCTGGGAAAAACAGTC	24123985	24124084	24123935	24123987	1	10	ENSDARG00000029051	8	24079430	24327137	gbe1a	6801	716	246529	No_or_no_constitutive_exon
CAACCCGACTACTGGCCCAGACCACCCTGAGAAATGTCCTGGGCACCAAGAA	24672657	24672708	24672758	24672706	-1	10	ENSDARG00000057035	6	24671776	24678779	stoml3b	6801	716	246529	No_or_no_constitutive_exon
CAGATATTGTGTTCAATCTAAATGCTGTTTATTTTGGCTGGGACAAACAGAC	25373954	25374042	25374092	25374040	-1	10	ENSDARG00000008243	6	25367260	25383244	cct8	6801	716	246529	No_or_no_constitutive_exon
ATGGATTTATGTAAAGCACATAAAGACTGTGCATTTCTGTGTATGGGCAGAC	26821869	26822061	26822111	26822059	-1	10	ENSDARG00000056603	6	26801344	26831735	mcf2b	6801	716	246529	Yes
TTAAACAAGCTTGATTGTTATGAATGTTGAATGTCTTTGGATGGTGGGAGGA	27046280	27046437	27046487	27046435	-1	10	ENSDARG00000093382	1	27044552	27047871	uqcc3	6801	716	246529	No_or_no_constitutive_exon
TTGCTTTTTTTTTTAACATTTCCTGTTTTGTTTTGGTTTCTTATAGGGAGAA	28160198	28160280	28160330	28160278	-1	10	ENSDARG00000053884	7	28143412	28231115	med13a	6801	716	246529	No_or_no_constitutive_exon
AATTGTGTTTGTTGCGTTGTCTAACTGTTCTCATCCGGGGGAATAAACAGAA	29323714	29323738	29323664	29323716	1	10	ENSDARG00000012866	12	29250856	29338540	picalma	6801	716	246529	No_or_no_constitutive_exon
ATATTTGACGGTTCCTTTTTTCTGTTTCATTTTTGTTTTCGGGATTACAGAG	33620401	33620542	33620592	33620540	-1	10	ENSDARG00000090814	3	33617706	33628581	si:dkey-18a10	3	6801	716	246529	No_or_no_constitutive_exon
AAAAGCACCCATTTAAATACTCATGTTTATATCACCGCCTTGGGATACAGGT	33998239	33998394	33998189	33998241	1	10	ENSDARG00000056001	6	33951450	34054277	fryb	6801	716	246529	No_or_no_constitutive_exon
TGTCTAATGCAAACTCACCAGATGCGCTCTCATGTCTTTTGTGGGCATAGGA	35443111	35443335	35443385	35443333	-1	10	ENSDARG00000027153	7	35423861	35466658	gabrr3a	6801	716	246529	No_or_no_constitutive_exon
GGAAGAAGCTAGAGGAAGAGGAAGTGGAGAGGAAAAGGGTTGCGAGAGAGGA	41395007	41395505	41395555	41395503	-1	10	ENSDARG00000036462	6	41395007	41430728	rab11fip1b	6801	716	246529	No_or_no_constitutive_exon
AGCGATGGGTGTGATGGCTGTGGAGGTGCCAGAGAGTTTGGGTGGAGCAGGA	44164880	44164966	44165016	44164964	-1	10	ENSDARG00000030781	9	44152465	44170868	acads	6801	716	246529	No_or_no_constitutive_exon
TAAAGGATGTTTGTGATGCTTTCTGTGCCGTGTGTAATGCTGCGGGACAGGT	45328763	45328910	45328713	45328765	1	10	ENSDARG00000103428	1	45301554	45359281	ogdhb	6801	716	246529	No_or_no_constitutive_exon
GTTCAGATGTGTTGTGTCTTCATTTACCGTGTGTTTTGTTGAGGGTGTAGGG	42609	42708	42758	42706	-1	11	ENSDARG00000011407	10	32006	110423	col2a1b	6801	716	246529	No_or_no_constitutive_exon
GTGTGTGTGTGTGTGTGTGTGTGTGTGTGTGTGTGTGTGTGGGTGTGTAGGA	84162	84240	84290	84238	-1	11	ENSDARG00000063527	6	82234	99144	elmo2	6801	716	246529	No_or_no_constitutive_exon
CCTTTCTTTAAGCCATGTTTTAATGATCCTTGTGTGTTCTGGCCGGGCAGAG	5537506	5537715	5537456	5537508	1	11	ENSDARG00000006963	8	5522382	5543878	cse1l	6801	716	246529	No_or_no_constitutive_exon
TGTTACCAATCCCTTTGAACAGCCTTGTCTTGTCTTGTTTGGGAATGCAGGT	5861938	5862084	5862134	5862082	-1	11	ENSDARG00000070844	3	5858667	5868489	gamt	6801	716	246529	Yes
TTTATCCATTTTAGAATAAGGCTGTAACATACAAAAAAATGGGGAAAAAGTG	7264035	7264539	7263985	7264037	1	11	ENSDARG00000087349	4	7252020	7264926	reep6	6801	716	246529	No_or_no_constitutive_exon
ATTATATTATATTATATTATATTATATTATATTATATTATGGGGTTACAGGA	11472085	11472247	11472297	11472245	-1	11	ENSDARG00000044976	4	11470923	11474587	krt93	6801	716	246529	No_or_no_constitutive_exon
GGTGTGTGCATAACAAAAGGCATTTGCATTTAGTGCTGCCTGTGGGAAAGTC	14769714	14769806	14769856	14769804	-1	11	ENSDARG00000100601	1	14769714	14771665	CU019562	1	6801	716	246529	No_or_no_constitutive_exon
ACAACAATTTCTTTAATGTTGATTTATATGCCATTTCTGGGCTGGAGCAGGA	14960376	14960423	14960326	14960378	1	11	ENSDARG00000103243	1	14959525	14960865	CR550302	2	6801	716	246529	No_or_no_constitutive_exon
TTACAACCCTCAAATGTGGTATTTACCCTGTAAGTACAGGGAACAAGGAGGG	15661457	15662030	15662080	15662028	-1	11	ENSDARG00000100605	1	15661457	15662933	FP016142	4	6801	716	246529	No_or_no_constitutive_exon
GTGCATAAGTACATAGTGTGACAGTTCATAGTGTGCCATTTGGGACACAGCT	17796550	17796643	17796500	17796552	1	11	ENSDARG00000106278	1	17795637	17797523	CR589944	3	6801	716	246529	No_or_no_constitutive_exon
ATAATACATGAGGTTGTTGAGACTGTCGCACAACTAGACTGAGGGAATAGCT	22652696	22652885	22652935	22652883	-1	11	ENSDARG00000057513	6	22637981	22663614	mdm4	6801	716	246529	No_or_no_constitutive_exon
GTTGGAGTGGATTCTCCTTTGAAAGAGACCTGGAGATGGGTTGGAAACAGGA	24165787	24166228	24166278	24166226	-1	11	ENSDARG00000105146	1	24165402	24166833	BX001056	1	6801	716	246529	No_or_no_constitutive_exon
TTCAGTCTGTAATGAATGGTTTCACTGAATCAATGTGTTTATCGGGACAGGA	25511243	25511488	25511193	25511245	1	11	ENSDARG00000070511	4	25497861	25512444	si:dkey-183j2	10	6801	716	246529	No_or_no_constitutive_exon
AGAGCGCACTGTGACGCCTGTCTTTATTTTTTTATTATTTTGATGGGCAGGT	27750570	27750711	27750520	27750572	1	11	ENSDARG00000015546	11	27721490	27766274	alpl	6801	716	246529	No_or_no_constitutive_exon
ATCAAGTATCGCTCCATTAACTCTGTCTGTGTGTTTTATCGGTGGGTCAGTG	29544434	29544558	29544384	29544436	1	11	ENSDARG00000046132	4	29543451	29547134	dynlt3	6801	716	246529	No_or_no_constitutive_exon
ATTTTGTGGTGTTTTTTTATTTGCCTTGTTTTAATTTTCATGTAGGGCAGTA	30777079	30777388	30777029	30777081	1	11	ENSDARG00000006923	10	30570758	30779151	cacna1ab	6801	716	246529	No_or_no_constitutive_exon
TTTTTGAAGATATAAATGAAGTTAAATTGTAACTTCCCATGGGGTTGCAGGT	34234083	34234255	34234305	34234253	-1	11	ENSDARG00000075456	4	34226769	34260150	pik3ca	6801	716	246529	Yes
CAGATTGCGCCAATGGTTCATTGAAGAGCTGATTGTCTTTATGGGTGCAGGT	34440297	34440419	34440469	34440417	-1	11	ENSDARG00000100115	1	34382709	34459038	dnah1	6801	716	246529	Yes
TAGTAAGGTAGAAGTTGGGTTTAGGTTTTGGATTAGGGCTGCAGAATAAGAT	36915045	36915066	36914995	36915047	1	11	ENSDARG00000102722	2	36910727	36932669	itih3b	6801	716	246529	No_or_no_constitutive_exon
GATGTGTATTATTGTGTTGTTTTTTCTTCTTCTTTTTTTCGGGACTGAAGAG	40251023	40251117	40251167	40251115	-1	11	ENSDARG00000088346	3	40240895	40255741	miip	6801	716	246529	No_or_no_constitutive_exon
TGGAATATCTGATATGTTGTCCTGTGGTATTTTCCCCAGAGGGTCTGGAGCA	41749199	41749315	41749365	41749313	-1	11	ENSDARG00000099306	2	41744833	41751006	zgc:175088	6801	716	246529	No_or_no_constitutive_exon
CTCAGATTAACATAGGTGAGGCTTTATTCCTGTAGGTGAATGTGGGCAAGGG	41946294	41946403	41946244	41946296	1	11	ENSDARG00000098374	2	41904791	41984388	None	6801	716	246529	No_or_no_constitutive_exon
GGGAGCGCTAACATACTTCGCTGTGGTGCGATTTCGTCAGGGTGTTGAAGAA	44747887	44748092	44748142	44748090	-1	11	ENSDARG00000104470	2	44744958	44756814	syngr2b	6801	716	246529	No_or_no_constitutive_exon
GTTGATTGTGTTGTGTTGTGTTGTTGTTGTTGTTGTCAGTGCTGGGAGAGTT	44825130	44825134	44825080	44825132	1	11	ENSDARG00000004875	10	44805163	44830247	tmc6b	6801	716	246529	No_or_no_constitutive_exon
TGTGTTGTTGTTGTTGTTGTCAGTGCTGGGAGAGTTTTGTCGGGCAGGAGCT	44825146	44825217	44825096	44825148	1	11	ENSDARG00000004875	10	44805163	44830247	tmc6b	6801	716	246529	No_or_no_constitutive_exon
TCGAGAGCTCTCCGCCCGCCATCGAGTGGCACCTGTGCAGAGCGGGACAGGT	45077134	45077214	45077084	45077136	1	11	ENSDARG00000100503	2	45006498	45087702	sos1	6801	716	246529	No_or_no_constitutive_exon
TCATCTGACCAATCAGAGTAGAGTATGATCATTTGATCAGTCGGGCAGAGTA	1299198	1299225	1299148	1299200	1	12	ENSDARG00000103614	1	1287083	1360126	pemt	6801	716	246529	No_or_no_constitutive_exon
GAATTGTAATCTCACCCTCAGGCCTCTAATGAAACTGGGAAACCTGAGAGCT	4261423	4261467	4261517	4261465	-1	12	ENSDARG00000040510	8	4258264	4264718	ca15b	6801	716	246529	No_or_no_constitutive_exon
GCCGTGACCTTACATATGTGTTTGTTTGTGTTTGTGTGCGTGGGAACTAGGC	5342749	5342881	5342699	5342751	1	12	ENSDARG00000087921	4	5205534	5365326	plce1	6801	716	246529	Yes
TGTGGCCTTTAAGGTTGCTGATGTTATTGTGTTTGTGTTGATGGGGAAAGAT	6088824	6088968	6088774	6088826	1	12	ENSDARG00000012829	8	6084097	6109089	asah2	6801	716	246529	No_or_no_constitutive_exon
TTCATTACGTTATCCCCTCTGTTTCTGCAATGCATCTTGGGAACCAAAAGGA	7633803	7633830	7633880	7633828	-1	12	ENSDARG00000077582	6	7612387	7902807	ank3b	6801	716	246529	No_or_no_constitutive_exon
TTTCTTCTCTGTTTCCCTGTTTTAAACATTAATTGGGGATATGCAAGCAGAC	8592472	8592514	8592564	8592512	-1	12	ENSDARG00000079939	5	8544031	8780156	jmjd1cb	6801	716	246529	No_or_no_constitutive_exon
TCATGGAAAGTTTGACATGGACATTCACTTTTTTGGGGGTGGTTGGGTAGTC	10500621	10500736	10500786	10500734	-1	12	ENSDARG00000006112	10	10479629	10529345	myof	6801	716	246529	Yes
CAGTGGCATAGCTGTACTAAAAGTTAACTGCCTGTTTTTCTGTGGGGCAGGG	10646554	10646623	10646673	10646621	-1	12	ENSDARG00000101171	1	10640722	10667613	None	6801	716	246529	No_or_no_constitutive_exon
TGTTGTTGAGTTAGATTTTTATTTTTCATTGTGTGTGCTGTGGGATGTAGGT	13246445	13246568	13246395	13246447	1	12	ENSDARG00000016457	10	13244493	13268580	irf9	6801	716	246529	Yes
TCTTTACCCCTAATAATGCTTCATCTCATTTTTTCTGTTTCGTTGGGAAGGT	13955115	13955209	13955259	13955207	-1	12	ENSDARG00000055652	5	13935339	14039767	aclyb	6801	716	246529	No_or_no_constitutive_exon
AACATCCGTGAGTTGTAGTAGAAGAAGAAGGGGAAAGAGAGAGGGAGCAGGA	19231276	19231320	19231226	19231278	1	12	ENSDARG00000045146	5	19226663	19231897	tomm22	6801	716	246529	No_or_no_constitutive_exon
TCTCACCATCACTTTATCAATAAAAATATAAACCTTTTTGTGGGATATAGAG	19239229	19239290	19239179	19239231	1	12	ENSDARG00000055883	5	19234748	19240312	dmc1	6801	716	246529	No_or_no_constitutive_exon
TCATTTCTTAACACACCATTACTCTCTTTCCTTTTGTTTGGGATGGGCAGGT	20500861	20500974	20500811	20500863	1	12	ENSDARG00000062902	7	20496461	20503991	None	6801	716	246529	No_or_no_constitutive_exon
TGCATTTCATGTGTATGGATGTTTGTTTTGTTTTTCATGGGTGATTGAAGAA	20560850	20561019	20560800	20560852	1	12	ENSDARG00000043814	6	20556312	20563750	st6galnac1	1	6801	716	246529	No_or_no_constitutive_exon
CACTTGATCATGACTGTTCTTGTATTTTCTTTCTTTCTATTGGGGAGTAGTT	25936385	25936552	25936602	25936550	-1	12	ENSDARG00000099974	2	25933824	25973150	ldb3b	6801	716	246529	No_or_no_constitutive_exon
TGCATTGTATTTATCTGTTTGTTTTCACATCTGTATGATGGGAATAATAGAG	26013658	26013823	26013873	26013821	-1	12	ENSDARG00000053929	6	25993521	26062207	opn4b	6801	716	246529	No_or_no_constitutive_exon
CTAGTTACAACTTGATTAGCTGGTTTAGATGTGTTTAATTAGGGTTGGAGCT	31323676	31324303	31324353	31324301	-1	12	ENSDARG00000075931	5	31323676	31346317	acsl5	6801	716	246529	No_or_no_constitutive_exon
ACAACAATTTATTTAATGTTGATTTATATGCCATTTCTGGGCTGGAGCAGGA	38372907	38372954	38373004	38372952	-1	12	ENSDARG00000096678	2	38372463	38373878	si:dkey-263j23	1	6801	716	246529	No_or_no_constitutive_exon
TACTATAATGCATTGATTTATTTGGTCTTATTTCTGCTTGGGATCAAAAGGG	38658062	38658173	38658012	38658064	1	12	ENSDARG00000074041	6	38633102	38681547	abca5	6801	716	246529	No_or_no_constitutive_exon
TTAAGCATTTATTATAAGCCTAATGTGTTTATGTTGTGTGGGTGTTGAAGTC	45448750	45448868	45448918	45448866	-1	12	ENSDARG00000107895	1	45430858	45496322	FO818685	1	6801	716	246529	Yes
CCTCCTCTTCTTCTTCTTCTCTGTCTCTCTGTGGGTGTTGATGGGAGCAGGC	46719625	46719715	46719575	46719627	1	12	ENSDARG00000087229	4	46703551	46745679	exoc7	6801	716	246529	No_or_no_constitutive_exon
ATATCTTCAGCTGGGCATGGGTGTTTATCTGGACATGGGGGGGGGGTCAGGG	46801784	46801984	46801734	46801786	1	12	ENSDARG00000098695	2	46798832	46823828	vclb	6801	716	246529	No_or_no_constitutive_exon
TCCCTGACAGCAGTTTAAGAACAGACTCGTGTGCGCGGGTTGGGAATTAGGC	48628623	48628651	48628573	48628625	1	12	ENSDARG00000077440	3	48615756	48632108	SYDE1	6801	716	246529	No_or_no_constitutive_exon
TCAAAATTCATCTACTATTCATCCTAAATAATATATGAAAATAGGGTTAGTT	48944676	48944711	48944761	48944709	-1	12	ENSDARG00000098724	1	48943519	48948929	rgrb	6801	716	246529	No_or_no_constitutive_exon
ACAACAATTTCTTTAATGTTGATTTATATGCCATTTCTGGGCTGGAGCAGGA	49085940	49085987	49086037	49085985	-1	12	ENSDARG00000104633	1	49085497	49086797	CABZ01075125	2	6801	716	246529	No_or_no_constitutive_exon
TGTGTGTGTGTGTGTGTGCTCGCAGTGGGATCTGTCGTGAGGGTGAGCAGCT	732312	732459	732509	732457	-1	13	ENSDARG00000102651	1	731468	743813	None	6801	716	246529	No_or_no_constitutive_exon
GCATAGACGTTTTAAGCTGACTTTAGCTTCTTCTGTTTTTATTTGGGAAGAA	4309109	4309170	4309059	4309111	1	13	ENSDARG00000094016	2	4280797	4310544	si:ch211-130h14	4	6801	716	246529	Yes
AGCTATATCCATATATTTTGTCTTTACATGATTCTGGGATACACGTAAAGTG	7145433	7145516	7145383	7145435	1	13	ENSDARG00000093267	2	7145297	7191888	cngk	6801	716	246529	No_or_no_constitutive_exon
AACTTTATTTTTAAAATGACAATTTAATTTTGGGGGCAGGGCGGTGGCAGAG	9552062	9552067	9552117	9552065	-1	13	ENSDARG00000069828	5	9546520	9554556	None	6801	716	246529	No_or_no_constitutive_exon
AAAATTGATTTATTTATTTTAATCTTTAAATGCTTGTTTGGGGGGCTCAGAT	9558008	9558133	9558183	9558131	-1	13	ENSDARG00000092071	2	9556951	9563614	None	6801	716	246529	No_or_no_constitutive_exon
GATGTCTAGAGAGTGTATTAAATAAGCTTTTTTCTCTGATTGGGGAGCAGCA	12414912	12415086	12415136	12415084	-1	13	ENSDARG00000057064	7	12411158	12448913	enpep	6801	716	246529	No_or_no_constitutive_exon
CTTAAATGAATGTAAAAGTAAGCCACTCAATTTGTGTTTCCGGGATAAAGGA	18287524	18287660	18287474	18287526	1	13	ENSDARG00000074759	4	18235306	18304094	ccar1	6801	716	246529	No_or_no_constitutive_exon
GGCTCTTTAACATGTCTCCCCATGTGGGGTTATTTGTCCTTGGGTTAAAGGG	22736814	22736953	22736764	22736816	1	13	ENSDARG00000039466	8	22733065	22741967	hnrnph3	6801	716	246529	No_or_no_constitutive_exon
AGTTATTGTATATGTTTTAAGTCAATTATTATAATTTTTTGCGGGTGTAGGT	26665823	26665932	26665982	26665930	-1	13	ENSDARG00000021547	8	26649553	26668794	vrk2	6801	716	246529	No_or_no_constitutive_exon
TCAGTAATGGGGTATGATTGTGTTGTGTCTGTGGGTGGATGTGGGTGTAGGG	27292202	27292298	27292348	27292296	-1	13	ENSDARG00000069954	5	27248406	27490365	kcnq5a	6801	716	246529	No_or_no_constitutive_exon
GAAATGTGACCTAATGATTATAAAAAAAATTTCTTTGTGTTCTAGGGAAGAC	27651544	27651754	27651494	27651546	1	13	ENSDARG00000021681	8	27638447	27652314	asrgl1	6801	716	246529	No_or_no_constitutive_exon
TAATTTTTGGGTGAACTATACCTTTAACAATGTTGTTTTTGGGATGTCAGGG	29157957	29158067	29157907	29157959	1	13	ENSDARG00000017128	9	29108283	29158764	myofl	6801	716	246529	No_or_no_constitutive_exon
GTTAATGGAACTGACATCCACAAAATGTAATGCTTCTCGATGGGGTGCAGAT	29286205	29286375	29286425	29286373	-1	13	ENSDARG00000015854	10	29276568	29291276	chata	6801	716	246529	Yes
TATCTAGGAGCTTGATTAGCTGATTCAAGTGTGTTTGATTAGGGTTGGAGCT	29336503	29337104	29336453	29336505	1	13	ENSDARG00000019179	9	29331798	29337108	lrit1a	6801	716	246529	No_or_no_constitutive_exon
TGAACCTGCTTGATGCACATAGACAAACCTCATTGGTTTTTGGGGCGCAGGT	33333830	33333926	33333780	33333832	1	13	ENSDARG00000109055	1	33331710	33337150	zgc:136302	6801	716	246529	No_or_no_constitutive_exon
ATTGCATCATGTTACTCTGTTCAGCTTTGTAATGCATGTTTGGGGTATAGGT	36732500	36732612	36732662	36732610	-1	13	ENSDARG00000002197	10	36720274	36738132	pygl	6801	716	246529	Yes
TATAAGATGATCAAATATATGAATAAAAATATGTTTGATTTATGGGGGAGGC	164992	165034	164942	164994	1	14	ENSDARG00000104217	1	160257	168068	gpc2	6801	716	246529	No_or_no_constitutive_exon
CTCCTATGCTGTGCTGCAGTGTGTCTGTGCTCCTCTAGAGGGCGGCAGAGTC	200275	200293	200343	200291	-1	14	ENSDARG00000021566	7	196089	204764	OTOP1	6801	716	246529	No_or_no_constitutive_exon
ATGGACTGTTGGAGTGAGTAGTGTTGTGTTGTGTTGCATGCTGGGAGCAGCC	3189076	3189187	3189237	3189185	-1	14	ENSDARG00000102986	1	3170815	3202049	csf1ra	6801	716	246529	No_or_no_constitutive_exon
CTTGTGACTTAATTTGTCCCCCACTGGGGTTATCTGTCCTTGGGTTGAAGGG	6688770	6688909	6688720	6688772	1	14	ENSDARG00000040881	5	6684414	6709404	hnrnph1	6801	716	246529	Yes
AGGTTAAGACAGAGGTCGAGAGGGGAGGAGAGGGTGAAGGGGGTGTGGAGGA	7411435	7411567	7411385	7411437	1	14	ENSDARG00000025071	7	7391284	7433649	brd8	6801	716	246529	No_or_no_constitutive_exon
GCAGTCTGAAAAGAGGGAGAAGGACATAGATTGGCTCCCTATGGGGTCAGAT	11978013	11978211	11978261	11978209	-1	14	ENSDARG00000076312	4	11916528	12001566	myot	6801	716	246529	No_or_no_constitutive_exon
ACATCTCTCTCTCTCTTTCTCTCTCGCTCTCTCTTTCCGAATGGGCAAAGGC	25390114	25391485	25390064	25390116	1	14	ENSDARG00000108389	1	25358967	25391485	CR938711	1	6801	716	246529	No_or_no_constitutive_exon
AATAAAAGAAATATGTGCTTTTTTGTCTATTCCTTGGGTTAAAAATGAAGGT	26305876	26305940	26305826	26305878	1	14	ENSDARG00000076801	5	26268830	26328432	arap3	6801	716	246529	No_or_no_constitutive_exon
TTACATTACTGTTTCTGTGTTCCTCCCCTCTTCCATTCCTTTGGGTGAAGCC	29490573	29490630	29490680	29490628	-1	14	ENSDARG00000061603	7	29466782	29565866	sorbs2b	6801	716	246529	No_or_no_constitutive_exon
TTCATCCATTTTCTTCATTTATCTTCAAATAACGCTATCAGGGTTGTGAGAA	42617818	42617834	42617884	42617832	-1	14	ENSDARG00000102824	2	42611440	42633582	pcdh10b	6801	716	246529	No_or_no_constitutive_exon
ACCCCGCGTGATGAACATTCCCTTGCGCCTGGGCTGCTGGGTAAATGAAGGT	46001455	46001529	46001405	46001457	1	14	ENSDARG00000063001	5	45981386	46014354	atp8a1	6801	716	246529	Yes
ATAAAAAAGCGTCGGCTAAATAACTGCTTAATGTGTTTATATCGGGGCAGGT	46747851	46748031	46747801	46747853	1	14	ENSDARG00000076189	3	46715228	46785214	ccdc88b	6801	716	246529	Yes
GAAAAGTGCTATAAAAATAAAAATGTAATACTATCGTCTGTTGGGTAAAGGA	47218752	47218942	47218992	47218940	-1	14	ENSDARG00000038858	3	47212648	47226279	setd7	6801	716	246529	No_or_no_constitutive_exon
CTCCTCAATGTTAAATGTCCTTCAGTACTTGTGCTTGTCTGTGGGTGCAGGT	47894602	47894711	47894761	47894709	-1	14	ENSDARG00000040190	6	47886147	47909986	qdpra	6801	716	246529	No_or_no_constitutive_exon
TCAATTTGTAAAGACATTTAAGTTGACTTGATCGATTTGTGTTGGGACAGCA	2687698	2688130	2688180	2688128	-1	15	ENSDARG00000043133	5	2686209	2689068	cldnf	6801	716	246529	No_or_no_constitutive_exon
CTCTTAAACAGTAGAATGAATTAACTGTGAGTGTTGTGATGTTGGGACAGGG	9363425	9363498	9363375	9363427	1	15	ENSDARG00000038107	6	9351180	9377625	sgcg	6801	716	246529	No_or_no_constitutive_exon
TCAGTACGAGCGCATCCACTCTGTGGTGAGTGGTGGTGAGGGAATGGAAGTT	9481019	9481311	9480969	9481021	1	15	ENSDARG00000104456	1	9475906	9481311	CR936974	1	6801	716	246529	No_or_no_constitutive_exon
GTCCTAGAGCGCTACAGCGCCCTCAGGTGGTCACAGACGGGTGTGACAAGGC	12032340	12032408	12032290	12032342	1	15	ENSDARG00000108779	1	12029845	12032408	CR848025	3	6801	716	246529	No_or_no_constitutive_exon
TGATTCAATTCAGTGTTTAATTTTTTAACTGTTTCCTATCAGGGGAAAAGGG	12353375	12353403	12353453	12353401	-1	15	ENSDARG00000100971	1	12342529	12387717	fxyd6	6801	716	246529	No_or_no_constitutive_exon
GAGCTGTTGAAAGGGTTGCGGGATGCTAATGTGTGTCCGGTGGGGTGCAGGT	16882640	16882794	16882844	16882792	-1	15	ENSDARG00000062987	8	16803137	16936578	tyw1	6801	716	246529	No_or_no_constitutive_exon
TAACAATATCCATCTGGGTGCATGTTTAATGAGTGTGTTCTGGGCGGCAGGA	18023934	18024081	18024131	18024079	-1	15	ENSDARG00000079378	4	18012374	18159971	phldb1b	6801	716	246529	No_or_no_constitutive_exon
ACAACAATTTCTTTAATGTTGATTTATATGCCATTTCTGGGCTGGAGCAGGA	19349920	19349967	19349870	19349922	1	15	ENSDARG00000097206	1	19349109	19350411	BX324206	1	6801	716	246529	No_or_no_constitutive_exon
ATGTGCATAAATGATTCCTGAAAGCAATATTGTGTTTTGTGTGTGGGCAGAC	20554067	20554166	20554216	20554164	-1	15	ENSDARG00000031098	7	20539961	20592762	timm50	6801	716	246529	No_or_no_constitutive_exon
TTTTTAAAATATATTTGGAGAATTGATGTGTCTTATTGTCGCAGGGGCAGTT	21317644	21317784	21317594	21317646	1	15	ENSDARG00000041689	8	21316825	21325460	usf1	6801	716	246529	No_or_no_constitutive_exon
TTGTCTTCTTGACTTTTCTGCATCTACTGTGTCTGGGTGTGGGTGTACAGTC	24069852	24070018	24069802	24069854	1	15	ENSDARG00000097097	1	24064333	24070018	CR394545	1	6801	716	246529	No_or_no_constitutive_exon
TATATATATTCCCATCTATCCATCTCATTCTCCTTCCTTAATGGGGTCAGAG	26818776	26818847	26818897	26818845	-1	15	ENSDARG00000055255	5	26745957	26911715	pitpnm3	6801	716	246529	No_or_no_constitutive_exon
TATAAAAATAAATGTTTGCATTAATGCAAATTGATGTATGGGCATGGCAGGA	26944576	26944664	26944714	26944662	-1	15	ENSDARG00000034227	8	26916032	26954152	si:dkey-243i1	1	6801	716	246529	No_or_no_constitutive_exon
ATTTGGATTGTTGATGATTTGTGTGTCCTCTTATCTATATGTGAGGGTAGCT	28285204	28285423	28285473	28285421	-1	15	ENSDARG00000077285	5	28277072	28291030	scarf1	6801	716	246529	Yes
CCCCCTTTCGATTTCCCTGCTGCCTTCCCCCATCTCCCCCGCATGGGCAGAA	29197884	29198002	29197834	29197886	1	15	ENSDARG00000040965	9	29190154	29205390	zgc:101731	6801	716	246529	No_or_no_constitutive_exon
TTTGTCCGCGTTAATGGCTTTTCTGTGTGTGTTTTCATGTGTGTGGGCAGTG	30477971	30478108	30477921	30477973	1	15	ENSDARG00000108741	1	30477689	30499578	BX649531	3	6801	716	246529	No_or_no_constitutive_exon
ATATTTCGGGAGTGATTTGACGTGCTGCTTCTCTGTGTGTGGGTGTGCAGGA	33904110	33904234	33904284	33904232	-1	15	ENSDARG00000098897	1	33886569	33949779	pds5b	6801	716	246529	No_or_no_constitutive_exon
CAGTTTAATGAAATAGAATTTATTAAAATTCATATCTCAGGGTGAAATAGCA	36239484	36239625	36239434	36239486	1	15	ENSDARG00000003395	11	36196894	36254825	col4a3	6801	716	246529	No_or_no_constitutive_exon
ACAACAATTTCTTTAATGTTGATTTATATGCCATTTCTGGGCTGGAGCAGGA	40000442	40000925	40000975	40000923	-1	15	ENSDARG00000097480	2	40000442	40001770	si:dkey-263j23	1	6801	716	246529	No_or_no_constitutive_exon
ACGCTATTGAGAGTTCTTGTGTGTAATGGTGTTTTCTGTCTGGGTGTAAGGC	40919601	40919741	40919551	40919603	1	15	ENSDARG00000033840	8	40707913	41032535	fat3a	6801	716	246529	Yes
CGTCAGCCAGTAAGACGTTCAGGATCAACGATCTGGCTGCGGGCCGCGAGTA	45916537	45916954	45916487	45916539	1	15	ENSDARG00000027602	8	45778771	45917030	lrfn1	6801	716	246529	No_or_no_constitutive_exon
GATTCAGCTGTTAAAGGTGTTTTATTTGCATGTCATTTGCATATGGGTAGGT	46456867	46457046	46457096	46457044	-1	15	ENSDARG00000012184	8	46451216	46484578	zgc:162872	6801	716	246529	No_or_no_constitutive_exon
GTGCTGTCTCTGTTGGTCTGAATTAACACTTCCGAAACGCTAGTGGGGAGTG	47009181	47009227	47009277	47009225	-1	15	ENSDARG00000104222	1	46988350	47014875	inppl1a	6801	716	246529	No_or_no_constitutive_exon
GACCTGAACTTCAGCGTGACCCGGTGAGTCCGCCCGGGGGATCAGAGCAGTG	364610	364679	364729	364677	-1	16	ENSDARG00000004219	9	362628	376736	slc6a3	6801	716	246529	No_or_no_constitutive_exon
CTTTAAAATGCAGTGATGTGGTTGCCAGGTACGTCCGGGAGAAGACGCAGAC	2305094	2305100	2305150	2305098	-1	16	ENSDARG00000077145	4	2272949	2320987	adcy3a	6801	716	246529	No_or_no_constitutive_exon
TTGTGTGGGGTTTGGGTTATTTTTTGGGTTTTAGTTTTGCGGGTGGGAAGCA	5012870	5013199	5012820	5012872	1	16	ENSDARG00000074424	5	5009518	5085813	ibtk	6801	716	246529	No_or_no_constitutive_exon
CTGCTACAGCATGTTCTTAATGCACAAGGCTCATGTTTGTGGGCTGGTAGAT	5540359	5540526	5540309	5540361	1	16	ENSDARG00000021987	10	5352141	5597848	plecb	6801	716	246529	No_or_no_constitutive_exon
AACCACACTCACTTAATCTATTGTCTTTTGTTTTGGTTTGGGGTAACCAGGT	6459967	6460119	6460169	6460117	-1	16	ENSDARG00000029356	9	6454594	6484140	mboat1	6801	716	246529	No_or_no_constitutive_exon
GTCTTTGTTTACATGTGGATAAACTGAGGATTTTTTCATTTTGGGTGAAGTT	7004113	7004243	7004063	7004115	1	16	ENSDARG00000070795	5	7003632	7014867	eaf1	6801	716	246529	No_or_no_constitutive_exon
GAAGGGAGAGGCCGAGGCCTTTGCACTGGAGGCGAAGGGTCGGGCTGAAGCT	10404067	10404151	10404201	10404149	-1	16	ENSDARG00000037998	8	10396685	10425457	flot1b	6801	716	246529	No_or_no_constitutive_exon
TCTGTGTGTGTACTGTATGTATGTATGTGTGTGTCATTGTGGGTGAGCAGTT	10526560	10526659	10526510	10526562	1	16	ENSDARG00000022939	8	10522648	10531588	ino80e	6801	716	246529	No_or_no_constitutive_exon
AGAACTTAGGATGTGTGTAATGATTGGTTGGCTTTGGGGTGATGATGCAGGC	10549685	10549850	10549635	10549687	1	16	ENSDARG00000044575	8	10538867	10584912	vars	6801	716	246529	No_or_no_constitutive_exon
GTATCTAGTGTACTTACCTCTTTGTATATGTGTGTCTTCACAGAGGGCAGCG	11399670	11399717	11399620	11399672	1	16	ENSDARG00000015681	10	11351518	11401246	gsk3ab	6801	716	246529	No_or_no_constitutive_exon
TACAGTACATGATCTTTTGTCTTGTATATTTGTCACAGAGGGTGGTGAAGCT	11750992	11751107	11750942	11750994	1	16	ENSDARG00000078177	4	11733053	11751107	cxcr3	1	6801	716	246529	No_or_no_constitutive_exon
TGCATAAAATAATCTTTTGTCTTGTATATTTGTCACAGAGGGTGGTGAAGCT	11784221	11784336	11784171	11784223	1	16	ENSDARG00000092520	1	11769959	11790068	si:dkey-250k15	10	6801	716	246529	No_or_no_constitutive_exon
CGGTGGAGACTACCCAAAACTGCTGGTGCCACCACGTCGATGGGTGTAAGAG	13291694	13291828	13291878	13291826	-1	16	ENSDARG00000070620	5	13289580	13498701	grin2db	6801	716	246529	No_or_no_constitutive_exon
ATAAAAGTCATACAATTAAAACTTGTATTAAAACTTGTATGGGTGTGTAGGT	14438000	14438149	14438199	14438147	-1	16	ENSDARG00000002507	11	14387029	14463692	itga10	6801	716	246529	Yes
ATAGAATGGAACATTTATTGTTGACTCAACCATCCCGGGGGAAAATTTAGGA	18388988	18389074	18389124	18389072	-1	16	ENSDARG00000106414	1	18373829	18389762	CABZ01050162	1	6801	716	246529	No_or_no_constitutive_exon
ATGTATCACTTATTGAACTGTGTGTTTCTTTTGTGTGTTGATATGGGAAGAA	19524969	19525061	19525111	19525059	-1	16	ENSDARG00000094282	4	19374510	19543693	dnah11	6801	716	246529	No_or_no_constitutive_exon
CTTTTTTATTACAGTATTAACCCTACCATATCTGTTTAATAGGGCTGAAGCT	19399421	19399541	19399591	19399539	-1	16	ENSDARG00000094282	4	19374510	19543693	dnah11	6801	716	246529	No_or_no_constitutive_exon
ATATTATAATTTTTTGTAAATATATACAAAAATACAATATAGAGGGTTAGTG	20072049	20072058	20072108	20072056	-1	16	ENSDARG00000056642	6	20036714	20164548	hdac9b	6801	716	246529	No_or_no_constitutive_exon
ATTTAGAATGAAGAAGGACTCATCTCTGATACATTTTTTCGGGTGTGCAGGA	24073267	24073424	24073217	24073269	1	16	ENSDARG00000092155	2	24069722	24079551	apoc2	6801	716	246529	No_or_no_constitutive_exon
TGTTTGATTAATCAGTGTGTGTGTGTATGTGTGTATGTGTGGGTGTGTAGAG	26797016	26797149	26797199	26797147	-1	16	ENSDARG00000011245	10	26769429	26803277	esrp1	6801	716	246529	Yes
CTGTTCTAATTCCTGTTTCCACTTTTTTGTGTGCTGTTTTGGGACGACAGAA	28654396	28654534	28654346	28654398	1	16	ENSDARG00000021808	8	28643728	28656918	nmt2	6801	716	246529	No_or_no_constitutive_exon
AAAATGTGACCATTATTTTGTGTTTTGTGCTGTATTGTGTGATTGGGCAGGT	28789599	28789728	28789778	28789726	-1	16	ENSDARG00000056077	6	28775944	28793140	dcst1	6801	716	246529	No_or_no_constitutive_exon
GGACTATTTTGTGACTGTAAATAAATAAAGTTCATGTTGTGTTGGGATAGGG	31872731	31872840	31872681	31872733	1	16	ENSDARG00000034616	6	31871913	31881151	mlf2	6801	716	246529	No_or_no_constitutive_exon
TACTCTTATTAAATTTCCCACTTTTGTTTTGTTGCGTATTTGGGTGGCAGCC	31907427	31907571	31907377	31907429	1	16	ENSDARG00000092067	3	31890785	31913397	atn1	6801	716	246529	Yes
ATGCTTCTCCTCCTTCATGCTGCGCTGTGGGACATTTATCTATGGGACAGAC	33060351	33060423	33060473	33060421	-1	16	ENSDARG00000098809	1	33051657	33105239	snap91	6801	716	246529	No_or_no_constitutive_exon
ATGGGTTCACTATGAATTCAGTATATATTTTTTATCTGCTCAGGGATGAGGA	34254487	34254770	34254820	34254768	-1	16	ENSDARG00000032221	8	34243998	34331140	phactr4b	6801	716	246529	No_or_no_constitutive_exon
TTTCTATTCTCCTGATTGACATCTCTCTTTCGTTTCTTTACAGGGTGCAGGA	38548980	38549117	38549167	38549115	-1	16	ENSDARG00000079570	4	38504337	38604289	rspo2	6801	716	246529	No_or_no_constitutive_exon
TTTGGGAAATATTTAAAAACGAAAAAAAAAAAAAATAAATCAAAGGGCAGGC	40731895	40731990	40732040	40731988	-1	16	ENSDARG00000093560	1	40731895	40732671	BX324007	1	6801	716	246529	No_or_no_constitutive_exon
CAGTGTTGACCTTTCTTTCCCTGTTCTGCCTTTTTTTGGGAAACGAGCAGCA	41084620	41084862	41084912	41084860	-1	16	ENSDARG00000091206	3	41084284	41085003	BX511123	1	6801	716	246529	No_or_no_constitutive_exon
CAGTGATGACCTTTCTTTACCTGTTCTGCCTTTTTTTGGGAAACGAGCAGCA	41108150	41108392	41108442	41108390	-1	16	ENSDARG00000090670	4	41107937	41109297	si:dkey-201i6	8	6801	716	246529	No_or_no_constitutive_exon
ACAGGAGAGCAGCGCTGAGGGGGTTAAACTGACCAGAGACGGGACTCGAGAC	42357486	42357636	42357436	42357488	1	16	ENSDARG00000101325	1	42209075	42393073	oxr1a	6801	716	246529	No_or_no_constitutive_exon
GCTGTTAGATAAATGTGCTAAATGGTCCTGTTTTCTTGGGGAAATCGCAGGA	42231841	42231936	42231986	42231934	-1	16	ENSDARG00000053912	4	42227626	42236061	fbl	6801	716	246529	No_or_no_constitutive_exon
TTGTGTGTGGTCCTGAAGAGGTTAAATAATTCAGTGGGAGGAGAAGAAAGTT	43137565	43137596	43137646	43137594	-1	16	ENSDARG00000003927	7	43137565	43329751	cldn12	6801	716	246529	No_or_no_constitutive_exon
GTTTCCTGTTTCTTGTTGTCTTTCCTGTTCGCACGCACATGTGTGGGCAGTC	44968696	44968808	44968858	44968806	-1	16	ENSDARG00000089586	3	44953295	44978508	ncam3	6801	716	246529	No_or_no_constitutive_exon
ATTATTAAGTGATTTATTATGGTTTGCTCTTGATTTGGTCTAGCAGGGAGCC	45252054	45252172	45252004	45252056	1	16	ENSDARG00000099497	1	45250590	45307003	FP016247	1	6801	716	246529	No_or_no_constitutive_exon
GAATCACCAGGAGTTTTATATACATTTTTTTACAGCTTGTGGGCAAAAAGCG	47838460	47838533	47838583	47838531	-1	16	ENSDARG00000077905	5	47596429	48134868	CSMD3_(1_of_many)	6801	716	246529	No_or_no_constitutive_exon
TGTTTTCTAGTATGTATTACTGATACATTATTTTATTTGTTTGGGACAAGGG	51973923	51973977	51973873	51973925	1	16	ENSDARG00000101258	1	51876705	52009219	col27a1a	6801	716	246529	No_or_no_constitutive_exon
GCGTGTGTGTGTGTGTGTGTGTGTGTGTGTGTGTGTGTGTGTGGGGTCAGGT	1571669	1571858	1571908	1571856	-1	17	ENSDARG00000014717	9	1527964	1599371	dync1h1	6801	716	246529	Yes
GCGTTTTCTGATGTCGTGGTGTGCCGATTGCTCCTCATTCCTGGGCGAAGGC	1856412	1856638	1856362	1856414	1	17	ENSDARG00000074636	4	1799243	1863912	cep170b	6801	716	246529	Yes
AAAGTGTCACTAACCTCACGGTTTCCATCTCTTATATTTCCGGTGGGTAGAC	7907555	7907783	7907833	7907781	-1	17	ENSDARG00000063068	6	7687721	8016202	syne1b	6801	716	246529	No_or_no_constitutive_exon
CAGATCAATTACTAATCAAGATCAATTACTGTTTATTTTGGGGTATACAGTT	8615444	8615636	8615394	8615446	1	17	ENSDARG00000019834	9	8596839	8634892	edrf1	6801	716	246529	No_or_no_constitutive_exon
AAAACCAGTAACCAGTGACTCCTCTGTAGGTAAAACAAACACTATGGGAGTC	9988412	9988580	9988362	9988414	1	17	ENSDARG00000104230	1	9934603	9989398	sec23a	6801	716	246529	No_or_no_constitutive_exon
GTATTGTTTTTTTATGTACAGCCCGGCCTGATTCCCCTCGGGACGTACAGGT	10369073	10369160	10369023	10369075	1	17	ENSDARG00000005356	10	10345612	10397504	tyro3	6801	716	246529	No_or_no_constitutive_exon
TAGATGTCTCCTCTTGTGTTTCATTAACATCTCTTATTTAATGGGTGCAGGG	12087113	12087367	12087417	12087365	-1	17	ENSDARG00000077530	5	12067336	12095924	ahctf1	6801	716	246529	Yes
ACCAGCGGCCTTCTACCCTTTATGTTGAGGAACTTCCATCACATGGGCAGTA	12072079	12072139	12072189	12072137	-1	17	ENSDARG00000077530	5	12067336	12095924	ahctf1	6801	716	246529	No_or_no_constitutive_exon
ATTTTGCATGCACTGAAGTCGTCCTGTAGTTACCTGTTTAATATTGGGAGAC	13623983	13624144	13624194	13624142	-1	17	ENSDARG00000091185	3	13623983	13628801	FP017295	1	6801	716	246529	No_or_no_constitutive_exon
CATGTCATGTCATTTTCATTTGCTTATCTTGGGTTGGGTCACGGAGGCAGCA	14442355	14442528	14442578	14442526	-1	17	ENSDARG00000028581	8	14435472	14443785	jkamp	6801	716	246529	No_or_no_constitutive_exon
CTATTCGTTTGTCATGCTTGTGTGTCACATATGTTGGGGCGGCGGGACAGAG	14612476	14612596	14612646	14612594	-1	17	ENSDARG00000004377	10	14606206	14683643	ppp1r13ba	6801	716	246529	No_or_no_constitutive_exon
GAGAAAGAGTGAGACCCCGATATTGTATTTTTTTCTGTGTTGGGGAACAGAC	15255618	15255797	15255847	15255795	-1	17	ENSDARG00000087197	4	15239152	15266715	ros1	6801	716	246529	No_or_no_constitutive_exon
TGTTTTTACTGCAGTATAATGGTTGATGTCTATGTGTGGGGTGTGAGTAGGT	15308299	15308417	15308467	15308415	-1	17	ENSDARG00000002635	11	15301498	15381068	None	6801	716	246529	Yes
TTTTTACAGTGTCACTACTTTCACCCTAAAGTGATTAAGGGAACTCAAAGAT	16977795	16977817	16977867	16977815	-1	17	ENSDARG00000043746	7	16898589	17428066	nrxn3a	6801	716	246529	No_or_no_constitutive_exon
AACCGATACTGAATTGGCCACATCTGCATACAAATATTTCTAATCGGGAGGT	16964493	16964514	16964564	16964512	-1	17	ENSDARG00000043746	7	16898589	17428066	nrxn3a	6801	716	246529	No_or_no_constitutive_exon
AATTATTGTTGTATAATTTATTTTGTGTGTGTGTGTGTTTGTGGGTGTAGTA	19700736	19700862	19700686	19700738	1	17	ENSDARG00000016584	10	19606642	19707276	rgs7a	6801	716	246529	Yes
TGAAGAATCAATGCTGTTCCTTAAACTCTATTTATTTACATGGGATACAGGA	21229693	21229810	21229860	21229808	-1	17	ENSDARG00000070603	7	21200725	21260349	hspa12a	6801	716	246529	No_or_no_constitutive_exon
CGTTTTTTTCTATATTCTCCTTCTGTTCTTCCTCTTTTTCTCTGGGAAAGGA	23142182	23142484	23142132	23142184	1	17	ENSDARG00000077864	5	23102251	23181210	rasgrp3	6801	716	246529	No_or_no_constitutive_exon
CACTCACGGTGTGGTGGCCGGGGAAAGAGGGTGCGTGGGAAACGCACGAGCA	25308315	25308396	25308265	25308317	1	17	ENSDARG00000059247	6	25307662	25323883	tmem54a	6801	716	246529	No_or_no_constitutive_exon
TTCAGATGATGTGATTTGCTCTTACCTTTCTGTGTTTTTTTGTGGGAGAGGA	25494532	25494725	25494775	25494723	-1	17	ENSDARG00000094998	1	25494532	25504360	FP015823	3	6801	716	246529	No_or_no_constitutive_exon
TGAAATGAATATGTATGATAGTAATTGTAACTAATGTTATGTGTGGGCAGTA	25577197	25577349	25577147	25577199	1	17	ENSDARG00000044134	6	25571735	25593166	iars2	6801	716	246529	No_or_no_constitutive_exon
TCTTTTTGCATGTCCCTTGCACTGCCTGTGTTTGTTGTGGGCGAATGAAGAA	25683411	25683438	25683361	25683413	1	17	ENSDARG00000024167	6	25658984	25747547	kcnh1a	6801	716	246529	No_or_no_constitutive_exon
ATAAAAACTGAATGTGTGGTTTGTGCTAATGTCTTCTTTTGGTGGGGCAGGG	26905760	26905958	26906008	26905956	-1	17	ENSDARG00000032623	5	26861333	26908186	rcan3	6801	716	246529	No_or_no_constitutive_exon
TTTAAAGTAGTCATGCATTTTCTGTGTTCTATCTTATTTTAAGGGCTCAGGT	28625035	28625134	28624985	28625037	1	17	ENSDARG00000023999	9	28607357	28653079	heatr5a	6801	716	246529	No_or_no_constitutive_exon
ATTTCCCCCCCTCCCACATTCACTCATGCTCTCTCTCTTTGGGTCTAAAGGC	29685466	29685597	29685647	29685595	-1	17	ENSDARG00000029482	8	29359890	29757066	ush2a	6801	716	246529	Yes
TATTTAAATGAAAATAACTCTGTTGTTGTTTTTGGGATGCCTGGGGGCAGAT	31408476	31408633	31408683	31408631	-1	17	ENSDARG00000042861	8	31383620	31466506	ltk	6801	716	246529	Yes
TGCTTGACCGATGTAGCAACCGTAACTAAAGAGGGCGGGGATTAGTGAAGGG	32676832	32677233	32676782	32676834	1	17	ENSDARG00000055120	6	32670419	32679003	ctsba	6801	716	246529	No_or_no_constitutive_exon
TTTTGGAATATGTATCTGATGTGTGATGTCTTGTGTTTGTATGTGGGCAGAA	37236096	37236238	37236288	37236236	-1	17	ENSDARG00000076501	3	37214985	37247578	asxl2	6801	716	246529	No_or_no_constitutive_exon
TATTTGAATGGCTTCATTAACACCATGTGTATTTTTGTTTGGGATATTAGAT	38714231	38715302	38714181	38714233	1	17	ENSDARG00000053713	5	38655204	38767341	ccdc88c	6801	716	246529	No_or_no_constitutive_exon
ATACATTAATATGTAATTGCACAATTTGTGTGTGTATTTGTGGGCAACAGGT	39917360	39917417	39917310	39917362	1	17	ENSDARG00000104306	1	39886812	39922457	CABZ01071406	1	6801	716	246529	No_or_no_constitutive_exon
CACACTGGAGAGAAGCCATTTACCTGTACTCAATGTGGGAAGAGTTGCAGAG	49983277	49983700	49983750	49983698	-1	17	ENSDARG00000077712	3	49932199	49992665	zgc:113886	6801	716	246529	No_or_no_constitutive_exon
TGCTCTTATCTGTTTGTCTTTCTTCGTGTGTGTGTGTGTGTGGGGTGTAGAT	50975635	50975845	50975895	50975843	-1	17	ENSDARG00000016775	9	50930340	51032977	aqr	6801	716	246529	No_or_no_constitutive_exon
ACACACACACACACACACACACACACACACACTCGAGGTGTGTGGGGGAGGA	2452	2461	2402	2454	1	18	ENSDARG00000059349	5	1611	2758	homer2	6801	716	246529	No_or_no_constitutive_exon
ATTGATTTTTCCTTCTCTATCTATCCGTCTTGTGTGTTTTCCGGGTGAAGGA	3156150	3156318	3156100	3156152	1	18	ENSDARG00000099871	2	3096446	3184792	myo7aa	6801	716	246529	Yes
TGGGGTTAGGTGCAACACCGTGAACAATATATACGTGTGTATGTGGGCAGAT	6487295	6487478	6487528	6487476	-1	18	ENSDARG00000042559	5	6484982	6494059	tnni1c	6801	716	246529	No_or_no_constitutive_exon
AACTCCTAACTAAAGTGTTGTTAAACTGTCTGTTTTCTTCTGATGGGCAGGT	7589927	7590037	7589877	7589929	1	18	ENSDARG00000070472	5	7583818	7604125	zgc:77650	6801	716	246529	No_or_no_constitutive_exon
GGATGCTTTTATCCAGCTGGCACTGCAACTAGCTCAATATAGGGTATAAGTC	8401533	8401537	8401483	8401535	1	18	ENSDARG00000058285	6	8388900	8409547	cpt1b	6801	716	246529	No_or_no_constitutive_exon
TTGAGTTAATCCAACAAATGTTTAATTTTCTTTGTTTTGGGGGGGTTCAGCG	8413409	8413622	8413672	8413620	-1	18	ENSDARG00000058292	5	8409582	8422101	sephs1	6801	716	246529	No_or_no_constitutive_exon
GAAATGCTTTTACTGAAGTTTTTAGCTTCTTATGTTTTTTGTGGGGTTAGTT	9259947	9260092	9259897	9259949	1	18	ENSDARG00000017369	10	9213758	9280656	sema3d	6801	716	246529	Yes
ATGTGTGTGTGTCTGTGTGTGTTTGCTGGGGTAAATGTGTGGGGTGACAGCG	10913930	10914020	10913880	10913932	1	18	ENSDARG00000021979	9	10802448	10953520	mical3a	6801	716	246529	No_or_no_constitutive_exon
GACTGTTCTGACTAACTGTGGTTCTTCTTTCTCTGTTCCTCTTGGGAAAGCA	10942805	10942837	10942755	10942807	1	18	ENSDARG00000021979	9	10802448	10953520	mical3a	6801	716	246529	No_or_no_constitutive_exon
CAATAAGCTTAATAAACAGTTGTGTTTGTGTACTTTATGGGTGGACGCAGAT	13224896	13224979	13224846	13224898	1	18	ENSDARG00000099728	1	13213891	13226233	zgc:56622	6801	716	246529	Yes
GCTGATGCTGTTTTATCTTCATGTTTATTTGTGTTTGTTTACATGGGCAGGT	15392201	15392365	15392415	15392363	-1	18	ENSDARG00000026395	7	15365604	15405108	rfx4	6801	716	246529	No_or_no_constitutive_exon
CTTTGCAATGACTGCCTGGGTTTCATGTTTTCGCTCTTGTGGTCGGGCAGCT	19256339	19256460	19256510	19256458	-1	18	ENSDARG00000062686	6	19154370	19361726	megf11	6801	716	246529	Yes
GTGTCCTAAGTATGGAGGCTGTTGCCAAACACACAGCAGAGGGCAGCCAGAT	21373224	21373329	21373174	21373226	1	18	ENSDARG00000056764	9	21284682	21412335	hydin	6801	716	246529	No_or_no_constitutive_exon
TTGTCTTAGGATCCCCTTGGTCATATGGATCACTCCTACTCGGGAGGGAGAT	21396923	21397090	21396873	21396925	1	18	ENSDARG00000056764	9	21284682	21412335	hydin	6801	716	246529	No_or_no_constitutive_exon
CAAAGTAATTTCAATGCAAAATATTGAAGCATCTTTTTTTGCATGGGCAGAA	26116798	26116950	26117000	26116948	-1	18	ENSDARG00000003795	8	26112295	26130964	idh2	6801	716	246529	Yes
AAGCCTCATTTAAAACATTGAAATTAAATATGATAGTTTGGGATTAATAGGA	26714980	26715108	26715158	26715106	-1	18	ENSDARG00000068152	5	26697181	26732778	malt3	6801	716	246529	No_or_no_constitutive_exon
CGTGAACTGAGGTGGGCCGGTCTGAGGCTTGAAACTCCAGGGCTGAAAAGGT	31875970	31876100	31875920	31875972	1	18	ENSDARG00000098577	1	31875047	31876100	BX908763	1	6801	716	246529	No_or_no_constitutive_exon
TGCAACACAATGTATTGCTCTCTACAGTTAATGGGTGGGGGTAATTAAAGGG	35207448	35207578	35207398	35207450	1	18	ENSDARG00000068103	6	35198815	35221568	cfap45	6801	716	246529	No_or_no_constitutive_exon
TGACTTGTGATCACATATAAGGATTGTCCTGCAGAGAAAAGGGGACAAAGGC	35779392	35779419	35779342	35779394	1	18	ENSDARG00000061796	6	35761829	35821475	rasgrp4	6801	716	246529	No_or_no_constitutive_exon
CTAAAACGCCGTTTTAAAACTAAAACGTACTAGTGTAAACGGGGCCAAAGAC	37428814	37428856	37428906	37428854	-1	18	ENSDARG00000095600	1	37428814	37434345	AL627088	1	6801	716	246529	No_or_no_constitutive_exon
AGACTAAACACCCTTTTGCTTATGTCTCACTCCTCGTTTTGGGAAAACAGCA	38213220	38213353	38213170	38213222	1	18	ENSDARG00000036291	5	38210337	38229084	nucb2b	6801	716	246529	No_or_no_constitutive_exon
CAAATCTAAACCTTCATTTTTGACAATTGGGTCTGTATATGGGCTAACAGGG	38221734	38221825	38221684	38221736	1	18	ENSDARG00000036291	5	38210337	38229084	nucb2b	6801	716	246529	No_or_no_constitutive_exon
CAGGAGGGCTCCTGCTATCAGTGCTAAAGGGTGTTGTTTTGGGTGTGCAGGT	44362000	44362162	44362212	44362160	-1	18	ENSDARG00000104251	1	44327465	44366272	prdm10	6801	716	246529	No_or_no_constitutive_exon
GTTTTGATGATCAATTAAAAGATTATTGTTTGGAACAACATGAGGGCGAGTG	49015961	49015976	49016026	49015974	-1	18	ENSDARG00000099137	2	49006647	49121605	None	6801	716	246529	No_or_no_constitutive_exon
ATGATGGGCTGAAAGAAACAAAACTAAACTTGGATTTGTTTTGGGTGAAGTT	50356439	50357170	50357220	50357168	-1	18	ENSDARG00000096262	2	50356439	50439717	CU862078	1	6801	716	246529	No_or_no_constitutive_exon
TCACCTGCAGCAGAATAAACACACTTTCCATTGGTGGGTGGAGAAATCAGAA	50930625	50930736	50930575	50930627	1	18	ENSDARG00000098969	1	50929816	50945792	reln	6801	716	246529	No_or_no_constitutive_exon
ATTTCTGCTGCTGTTTATCAGTAACTGTGTTTCCACAGTCGGGCCTGAAGCC	1876344	1876386	1876294	1876346	1	19	ENSDARG00000100456	1	1844787	1898625	ptk2aa	6801	716	246529	No_or_no_constitutive_exon
CGTGATTTTTCTGTGGAGCTGAACTTGTTGTCATGTTTTCTTGGGAACAGGA	2461029	2461119	2460979	2461031	1	19	ENSDARG00000028222	9	2443273	2475977	itgb8	6801	716	246529	No_or_no_constitutive_exon
CTTCTCAAATGCAGTCGGTGCTTTAACATATTCAGCATTCAAAGGGCCAGCG	5247775	5247776	5247826	5247774	-1	19	ENSDARG00000000503	14	5241819	5338213	stx1b	6801	716	246529	No_or_no_constitutive_exon
TATTTACAGTTCTGATTGACTGATTGTTAATTTTGTGTTTCCAGGGTGAGCC	7269423	7269471	7269521	7269469	-1	19	ENSDARG00000012422	10	7260814	7306481	col11a2	6801	716	246529	No_or_no_constitutive_exon
TTGTTTAAATGTTCATTGGTATCATTTACGCGGTGTTTTGGGAACTGCAGGG	7353273	7353410	7353460	7353408	-1	19	ENSDARG00000078954	6	7330115	7355919	rxrba	6801	716	246529	No_or_no_constitutive_exon
GCTTGTGGCTGCGAATGATGGCTGAGACAGGGAGGAAGATGGGTGATGAGCG	7712926	7712930	7712876	7712928	1	19	ENSDARG00000036772	9	7708144	7717357	pygo2	6801	716	246529	No_or_no_constitutive_exon
GTATTAAGTTGATAATTACAGTTTTTTGCTTGTTGTTTTGGGTAATGAAGCC	9070998	9071106	9070948	9071000	1	19	ENSDARG00000016765	6	9066271	9082558	scamp3	6801	716	246529	Yes
AAAGGCTTAACTAGGTTAATTAGGTTAACTGGGCAGGTTAGGGTAATTAGGC	12019215	12019219	12019269	12019217	-1	19	ENSDARG00000034178	11	11979288	12032092	cpsf1	6801	716	246529	No_or_no_constitutive_exon
TATCACATGAGTAGCAGTGCGATGTGGCTGTATATCAGCACTGGTGGGAGGT	13473642	13473660	13473592	13473644	1	19	ENSDARG00000098845	1	13457371	13478829	lrp12	6801	716	246529	No_or_no_constitutive_exon
TGACTTATGCTGACACTAATAAGGGTCGCAAAAATGAAGGGGTGATAGAGTT	13498126	13498260	13498076	13498128	1	19	ENSDARG00000105293	1	13492436	13502024	srsf4	6801	716	246529	No_or_no_constitutive_exon
CAACTGACTACTGAAACTGATTTTGTCTTATTTTTATGGGGCAACTAAAGGT	23304893	23305869	23304843	23304895	1	19	ENSDARG00000091116	5	23266333	23335441	pkhd1l1	6801	716	246529	Yes
CTGGGTAACACGACTCTAAAATATTTTATTCCCTGTGTTGCTGTAGGGAGTT	23307096	23307260	23307046	23307098	1	19	ENSDARG00000091116	5	23266333	23335441	pkhd1l1	6801	716	246529	No_or_no_constitutive_exon
TAACACCTTTTCATTAATTCTATCATACTTTCATAACAGGGAAAGCTCAGAT	23401461	23401554	23401411	23401463	1	19	ENSDARG00000040004	10	23345853	23413329	None	6801	716	246529	No_or_no_constitutive_exon
ATGCAACATCCTAAACAGCATAATAACATTTGTCTTCTATGTGTGGGCAGCT	27061745	27061830	27061695	27061747	1	19	ENSDARG00000016811	12	27055872	27089636	ints3	6801	716	246529	Yes
TCAATCTAACTCTTCGCTGGTCTTTCACTGATGGGAAGTCATGGGAGAAGGA	27226287	27226455	27226505	27226453	-1	19	ENSDARG00000008832	10	27225984	27239486	neu1	6801	716	246529	No_or_no_constitutive_exon
TTCTATGGGTTTCATTTAACTTCTTCTGTTTCTGTATATGTAATGGGAAGAA	27997836	27997940	27997990	27997938	-1	19	ENSDARG00000092831	1	27997526	28000514	BX548075	1	6801	716	246529	No_or_no_constitutive_exon
GGAAGTGAACACCACCACTCGCTCATGTGCATTATGGGATTTGGAGGAAGAC	29823630	29823637	29823687	29823635	-1	19	ENSDARG00000035895	7	29794808	29849886	fndc5b	6801	716	246529	No_or_no_constitutive_exon
TTACTTTGAGTGGTAAAAAAAAAGTGTAGTGACTGTTTTATGTCAGGGAGTT	30227254	30227258	30227204	30227256	1	19	ENSDARG00000015427	9	30221385	30231335	hdac1	6801	716	246529	No_or_no_constitutive_exon
CCGACTGTCATCCATGGTCACTGAACACGATGCAAAGAAAGCAGGGGCAGAG	31299973	31300032	31299923	31299975	1	19	ENSDARG00000035913	4	31297392	31307959	yars	6801	716	246529	No_or_no_constitutive_exon
GGAACCCGTTTTTTTTTTTTTCAGATGGTGAAATGGGTGATGGGGTCAAGGA	31463362	31463559	31463312	31463364	1	19	ENSDARG00000093668	2	31455688	31467050	ankmy2b	6801	716	246529	No_or_no_constitutive_exon
TTAGTTTTGTTGTTTTAAAATGCTGATGTTTCTCTATGTATGGGATGCAGTT	32018400	32018533	32018583	32018531	-1	19	ENSDARG00000061752	7	32006139	32120579	fam65b	6801	716	246529	Yes
CTCCGAGGGAACCTAGTTAACAGTTTTCTGATTGCCCAAATGGGTTAAAGGA	32995485	32995611	32995661	32995609	-1	19	ENSDARG00000035887	8	32984607	33014108	zgc:91944	6801	716	246529	No_or_no_constitutive_exon
TTCTGCAGACATTAAAGTGTTATATATATATTTATTCATTGGGGTTACAGCT	35088523	35088653	35088473	35088525	1	19	ENSDARG00000061042	6	34724253	35092618	gabbr2	6801	716	246529	Yes
TTACCTCTTCATGTGAACGCGCAAAACAGGGTGCAATGGGAAAGGCTAAGGG	35418628	35418630	35418680	35418628	-1	19	ENSDARG00000035679	9	35415127	35423222	si:rp71-45k5	4	6801	716	246529	No_or_no_constitutive_exon
TTCCCCTCCGTCTCCCCTCCTCTTTATGTGTGTCTGCGGGGCTGGGCAAGGC	35585549	35585561	35585611	35585559	-1	19	ENSDARG00000028533	11	35452781	35752907	macf1a	6801	716	246529	No_or_no_constitutive_exon
ATCCAATTTTTTTTTTTCACGTTTATTTTTTAGGACAGTAGGGAGTATAGAC	36133132	36134805	36134855	36134803	-1	19	ENSDARG00000045364	3	36133132	36146330	trappc3	6801	716	246529	No_or_no_constitutive_exon
TGTTATTATGTCATTTTTAGGGTCCACCAGGGAAGTTTTTGGGTCTAGAGGA	38848297	38848318	38848247	38848299	1	19	ENSDARG00000024492	8	38834938	38880434	col9a2	6801	716	246529	No_or_no_constitutive_exon
TTTGTGTTTTTCTCTGCTCTTTTCTTGGTGTTTTCTTGGGGGTGGGTCAGCG	43197456	43197564	43197406	43197458	1	19	ENSDARG00000020345	11	43124417	43232861	clasp2	6801	716	246529	No_or_no_constitutive_exon
GATGCTCTTGTGTTTGTGTGTGTGTGTGTTTGGTTTGGGGTGAATAAAAGAG	43250471	43250577	43250421	43250473	1	19	ENSDARG00000018000	11	43237374	43272452	ubp1	6801	716	246529	Yes
CCCCACGGCATCTAATGAATTTCTCTTTATCTTGTTTCTATGGGCTGAAGCT	43801108	43801370	43801058	43801110	1	19	ENSDARG00000004378	11	43763477	43836818	yrk	6801	716	246529	No_or_no_constitutive_exon
CATATTTTTTATTTACCATATTTATTTATTTATTTGATTTCGGGGAGCAGAA	48357614	48358065	48358115	48358063	-1	19	ENSDARG00000098064	1	48357614	48359089	si:ch1073-205c8	5	6801	716	246529	No_or_no_constitutive_exon
TGTGCTGATGTGTGTGTGTGTGTGTGTGTGTTCAGGTGCTGGACGGGCAGAG	48435119	48435247	48435069	48435121	1	19	ENSDARG00000099581	2	48428638	48438808	txnbb	6801	716	246529	No_or_no_constitutive_exon
CATGTCTGAATGCAGTGAGCTGCTGCCATGTGATTGGCTGGGAAAAGAAGTT	183598	183619	183548	183600	1	20	ENSDARG00000102660	1	183526	183645	BX511077	1	6801	716	246529	No_or_no_constitutive_exon
ACATTGTTGTGCTCTCTCTCACTCTTGTGCGGTTGGTTTGGGGGCGGTAGAT	1451536	1451554	1451604	1451552	-1	20	ENSDARG00000063416	9	1420721	1540060	ptprk	6801	716	246529	No_or_no_constitutive_exon
TATATAGTGTACTAATTTGTGTGTAAATGAATGTGTGTGTAGGGATGAAGGA	2132455	2132539	2132405	2132457	1	20	ENSDARG00000025983	9	2112729	2179604	l3mbtl3	6801	716	246529	No_or_no_constitutive_exon
TTAACGCTATGATTTGTTTTTTAATTTGCTTTTGTTGTTTGGGAGCTCAGAT	5200137	5200294	5200344	5200292	-1	20	ENSDARG00000004262	9	5192738	5223338	cyp46a1	4	6801	716	246529	No_or_no_constitutive_exon
GCCGTGCTTTGGGATGAACAGACTGCTTCTGAACTTCTTCTGGGTGGCAGCA	6822204	6822543	6822593	6822541	-1	20	ENSDARG00000099351	1	6818826	6822741	igfbp1a	6801	716	246529	No_or_no_constitutive_exon
ACCTGTGATCCAGAGACCTGACCTGAACATGTGTAATAGGGGCGATGCAGTG	7281776	7281890	7281940	7281888	-1	20	ENSDARG00000039677	7	7272070	7304010	dsc2l	6801	716	246529	No_or_no_constitutive_exon
TCCCTGTCCACCGTCTGTTTGTGTCTGAAGCATGTGATTTGGGCTTGAAGGT	9814084	9814234	9814034	9814086	1	20	ENSDARG00000037042	4	9794691	9836570	ddhd1b	6801	716	246529	No_or_no_constitutive_exon
TCTCTTTGCTGTCCATGTACTTTGATGTTGTGGGATTTGTGGGTAATTAGAC	20899985	20900135	20899935	20899987	1	20	ENSDARG00000009142	11	20831378	20913953	ppp1r13bb	6801	716	246529	No_or_no_constitutive_exon
ATAGTCAGCGGTTAATTTAGCGGCATTGGTTTTCTTTTAATAGGGCGGAGAT	20918526	20918652	20918702	20918650	-1	20	ENSDARG00000043257	7	20917073	20922116	ckbb	6801	716	246529	No_or_no_constitutive_exon
GGAAAAAAAGATGCAGAATGCTAATGATGTTTACTCTTGACTGGGAACAGAA	21799599	21799761	21799811	21799759	-1	20	ENSDARG00000030107	9	21738723	21906497	si:ch211-207i1	2	6801	716	246529	No_or_no_constitutive_exon
ACTCAACATAATGATCTGACTTTGATTTATGTGTGTGGGTGTGAATGCAGGA	22878686	22878786	22878836	22878784	-1	20	ENSDARG00000043328	7	22840118	22899121	fip1l1a	6801	716	246529	No_or_no_constitutive_exon
TGTACATTTTTTGAATATGATTAATTTGTTGTGTGTGCGCATGGGTGTAGGT	23555195	23555366	23555416	23555364	-1	20	ENSDARG00000032114	8	23547142	23573219	slain2	6801	716	246529	No_or_no_constitutive_exon
TAATTAATTATGTGGCTTTTATAATATCGGATTAACCAATGGGTGAATAGGG	23787287	23787374	23787237	23787289	1	20	ENSDARG00000022350	11	23769160	23814917	nek1	6801	716	246529	No_or_no_constitutive_exon
TCAAAATGCCTACCAGGTGTAAACAATGTCTGTTCGTCTGTTACAGGGAGCA	24273202	24273327	24273377	24273325	-1	20	ENSDARG00000020469	12	24251412	24284595	map3k7	6801	716	246529	No_or_no_constitutive_exon
CCAAACCAAACCGTACCATACCGTACCACTCAGTGGAAATGGGCCATAAGAA	24468495	24468863	24468445	24468497	1	20	ENSDARG00000096758	1	24466856	24474843	BX901952	1	6801	716	246529	No_or_no_constitutive_exon
ATTATAATAATATTATTATCTACTTTTTATTGTTTCTTAAGGGTACACAGAT	25658531	25658627	25658481	25658533	1	20	ENSDARG00000018485	11	25633973	25659328	cyp2v1	6801	716	246529	No_or_no_constitutive_exon
TAAGTCATGCTTCCTGCGTGTGTGTTTCCATGGTGATGTCTGGAGGGCAGAC	26482802	26483233	26483283	26483231	-1	20	ENSDARG00000004111	10	26460665	26484285	esr1	6801	716	246529	No_or_no_constitutive_exon
TAAACGGAAGTGCAAAATAGAGGATGAGTATGGGGTAGGGTGAGGTGAAGTA	28032707	28033025	28032657	28032709	1	20	ENSDARG00000096732	1	28005154	28033910	BX255897	1	6801	716	246529	No_or_no_constitutive_exon
ACCACATCCAAAACATGCCATCTGTTTAATTTCCAGTACGGGCACTGGAGAA	28931065	28931254	28931304	28931252	-1	20	ENSDARG00000024844	10	28928740	28939725	max	6801	716	246529	No_or_no_constitutive_exon
CTAACTCATGTTAGTTTGTTACATCAAACATGTTTTAATTGCAGGGGCAGTC	29593684	29593825	29593875	29593823	-1	20	ENSDARG00000020711	9	29589589	29596547	rrm2	6801	716	246529	No_or_no_constitutive_exon
TTCTAATTTTAACCACTTGTCAATTTTTACACGACAGACAATCACGGGAGCC	32285783	32285816	32285866	32285814	-1	20	ENSDARG00000094668	2	32280949	32286018	si:ch211-51a19	5	6801	716	246529	No_or_no_constitutive_exon
ATACTTATAACAGCATTACTTCTGTTTAAGAGTGTTCTATGGGTTGATAGAT	33813879	33814027	33813829	33813881	1	20	ENSDARG00000021913	8	33805438	33834952	ak9	6801	716	246529	Yes
ATAATTTCTTTTTTCTTTTGTTTGCTGAAACATTGTAAATGGGACAACAGCT	35675806	35675815	35675865	35675813	-1	20	ENSDARG00000091757	4	35665672	35678453	adgrf6	6801	716	246529	No_or_no_constitutive_exon
ATGCTTGAAGTGGCATACTCATAAAAAGAGGTATGTGTGTGGGTTAACAGAT	36029214	36029384	36029164	36029216	1	20	ENSDARG00000015224	9	35954519	36077573	cd2ap	6801	716	246529	No_or_no_constitutive_exon
TTCTGCTGCCAGTGGCTGTGTTGGTATTGCTCATTCTCTGTGGGCAGAAGGA	36500787	36500916	36500966	36500914	-1	20	ENSDARG00000014013	10	36492783	36514043	lbr	6801	716	246529	No_or_no_constitutive_exon
CTAAAACGCCGTTTTAAAACTAAAACGCACTAGTGTAAACGGGGCCTAAGAT	37707171	37707247	37707297	37707245	-1	20	ENSDARG00000096741	1	37707171	37708710	BX088644	1	6801	716	246529	No_or_no_constitutive_exon
CATGATAATGATTGAACCCTCTCTTGCTTGGCCATGCTTTCATGGGACAGCT	39792257	39792296	39792346	39792294	-1	20	ENSDARG00000042548	8	39789157	39833399	tpd52l1	6801	716	246529	No_or_no_constitutive_exon
TGAACAGATCTGAATAGTTGTGACTCAGTGGATGTGCTGTGTGGGTATAGGA	41930723	41930843	41930673	41930725	1	20	ENSDARG00000013528	10	41904802	41942634	mcm9	6801	716	246529	Yes
ACCTTACTGTCCGCTTTTTTTTTTTTTGTATCCTTCCAGCTGTAGGGAAGCA	42383598	42383706	42383548	42383600	1	20	ENSDARG00000023117	9	42349837	42384324	gopc	6801	716	246529	No_or_no_constitutive_exon
GTACACTGTAATTTCACTGTACTTACGCGGTACTTTGCGGGTTGTAAAAGAA	46377540	46377777	46377490	46377542	1	20	ENSDARG00000090812	1	46370397	46377777	taar14g	6801	716	246529	No_or_no_constitutive_exon
TGTATATGTGTGTGTGTGTGTGTGTTTGTGCAGGGATGATGGGAAGGAAGGT	53501486	53501581	53501631	53501579	-1	20	ENSDARG00000060349	7	53501324	53560720	wasf1	6801	716	246529	No_or_no_constitutive_exon
ACTAGTGTTCAGCTTACAGTGACATGTAAAGGCTTCACTAGGGTAATTAGGG	54467392	54467422	54467342	54467394	1	20	ENSDARG00000098059	1	54464072	54474617	fkbp3	6801	716	246529	No_or_no_constitutive_exon
CCCACTAGTGTTTGAAAACTCCTGCTGTAGACTATCGGGAAGAACTATAGCT	54471320	54471386	54471270	54471322	1	20	ENSDARG00000098059	1	54464072	54474617	fkbp3	6801	716	246529	No_or_no_constitutive_exon
TGTGTTCATGATCAGGTGAGAAGCCTCATGTGTGTTCTGTCTGTGGGAAGAC	54568528	54568604	54568478	54568530	1	20	ENSDARG00000008218	10	54559956	54570807	znf410	6801	716	246529	No_or_no_constitutive_exon
AGGACGTTAAACTCCTGGAAACAGTTGTGTTGATAATGTGGTGGGTACAGGA	138374	138418	138324	138376	1	21	ENSDARG00000102404	1	136926	139374	tbc1d13	6801	716	246529	No_or_no_constitutive_exon
GGGTTATGGGGGTCAGGGCTACGGATACGGTGGCCAGCAGGGCTATGGAGGT	3018981	3019050	3018931	3018983	1	21	ENSDARG00000099865	1	3013301	3020566	hnrnpabb	6801	716	246529	No_or_no_constitutive_exon
GTACGATTTGCTTATCCCCCAATGACGGTTGGGGTTAGGGGTGGGGTCAGGT	5468109	5468398	5468448	5468396	-1	21	ENSDARG00000105047	1	5468109	5471184	BX927369	1	6801	716	246529	No_or_no_constitutive_exon
GTGAGCTCATCATTTGGGATTCAGTTGATTGGACGATCCAGGGTTATGAGCT	7879511	7879616	7879461	7879513	1	21	ENSDARG00000009851	9	7868134	7892423	wdr41	6801	716	246529	No_or_no_constitutive_exon
TGCTTATTATCTGAAGAATGTGAAATAACCTATTTTTTTGGGGGTTGTAGCT	13074463	13074601	13074413	13074465	1	21	ENSDARG00000019231	11	13053948	13120920	spna2	6801	716	246529	No_or_no_constitutive_exon
CCAAGGTTCTGAACTCTATTATAATTGGTTCTCTGTTGTTTTGGGAGTAGCT	14564158	14564302	14564352	14564300	-1	21	ENSDARG00000026634	9	14547517	14595390	ehmt1b	6801	716	246529	No_or_no_constitutive_exon
TGTCTCTCCTGACACATTTTTCCTGTTGTCTTTTGGGGGTTGAATGGAAGGT	14710278	14710440	14710490	14710438	-1	21	ENSDARG00000045567	6	14709612	14719245	phpt1	6801	716	246529	No_or_no_constitutive_exon
TCCATCTTTTCTGCCGTTTGCCACTCTCAACTGACTTCAAATGTGGGAAGCC	17423300	17423338	17423250	17423302	1	21	ENSDARG00000107434	1	17423037	17423338	CR925742	1	6801	716	246529	No_or_no_constitutive_exon
TTTAATTATCTTTTGTACTAACAACATCCTGTTTCTCCCTGGGAAAAAAGGA	17441856	17442387	17442437	17442385	-1	21	ENSDARG00000019013	7	17441856	17445829	barhl1b	6801	716	246529	No_or_no_constitutive_exon
TAGCTGGATTTCGTAGAAGTTTGCGTCTCTGTCGCCGGCGAAGGGGTCAGGC	18945521	18945654	18945704	18945652	-1	21	ENSDARG00000009386	9	18939986	18956474	None	6801	716	246529	No_or_no_constitutive_exon
TTTATCTTAGTTATCATTACTTTTATATTTGCTTGTGTTTTTGGGAGCAGTG	20284817	20284950	20285000	20284948	-1	21	ENSDARG00000005098	7	20273579	20286180	zgc:86764	6801	716	246529	No_or_no_constitutive_exon
AGAGAGCAAATTTGTCATTTATGTTAAATTTTGCCCTCTTGGGGTTGCAGGA	20702731	20702834	20702884	20702832	-1	21	ENSDARG00000107480	1	20698732	20705244	BX530077	2	6801	716	246529	No_or_no_constitutive_exon
ATATGAATCTCTTGTTACTCACTGATGACAATATGTTTTCTGTTGGGAAGGG	21783241	21783620	21783670	21783618	-1	21	ENSDARG00000023152	3	21783241	21787649	wdr73	6801	716	246529	No_or_no_constitutive_exon
AATGACCTAATTTGTATCCTTCTCATCTCAGCAAACTTGTGTTGGGACAGTC	22319145	22319241	22319291	22319239	-1	21	ENSDARG00000004937	8	22310483	22322700	skp2	6801	716	246529	No_or_no_constitutive_exon
TGTGTTTACATCCATTTTTTTCTTCCTCTTTTATCTCCCAGGGAAGCGAGGC	22435718	22435778	22435828	22435776	-1	21	ENSDARG00000062003	6	22410255	22510912	myo5b	6801	716	246529	No_or_no_constitutive_exon
AAACCGTAGTCTATAATATATTGACTTGTGCTCTTGTCTCTGGGGGACAGTC	26004920	26005060	26004870	26004922	1	21	ENSDARG00000006524	7	25992251	26021852	supt6h	6801	716	246529	No_or_no_constitutive_exon
CAAACCAAGGAAAAAAGCAAGACACTTTTTTTTTCTTTGACTGCAGGGAGTT	27449536	27449572	27449622	27449570	-1	21	ENSDARG00000055338	8	27443124	27471606	CAPN1	6801	716	246529	No_or_no_constitutive_exon
GTGATTTATTTAATATGTCCCCGTTGGGGTTATCTGTCCTTGGGTTGAAGGG	30139994	30140133	30140183	30140131	-1	21	ENSDARG00000005551	10	30132914	30145069	hnrnph1l	6801	716	246529	No_or_no_constitutive_exon
AAAGTCTAATTTCAGAAAATCATACTGAACAATGTCATTTGGGTTGGCAGAT	30720838	30721031	30720788	30720840	1	21	ENSDARG00000003344	8	30709652	30728838	trpc2b	6801	716	246529	No_or_no_constitutive_exon
CAATGAAATCAAATTGCTTCAAATGAATGGTGTCTTGTTGGGTGTAACAGGA	32736485	32736640	32736690	32736638	-1	21	ENSDARG00000008255	9	32724342	32748354	cnot6a	6801	716	246529	No_or_no_constitutive_exon
AAAAAAAACTTAATTTATGGATTTATGCCAGTAAACAGGGCATGAGTAAGAA	34063003	34063005	34062953	34063005	1	21	ENSDARG00000022378	9	34053520	34084003	mtmr1b	6801	716	246529	No_or_no_constitutive_exon
CATGAAACAGACAATGGGGAAAAAATAAAACAGTGGGGCTAATAAATCAGGG	34141927	34141985	34141877	34141929	1	21	ENSDARG00000060837	5	34098256	34177168	trpc5b	6801	716	246529	No_or_no_constitutive_exon
TGCTTGTGTGGGTGTGGGGTGATGAATAACCTTTATCACGGGGGTCACAGGC	36734415	36734532	36734365	36734417	1	21	ENSDARG00000079257	4	36711583	36754890	gemin5	6801	716	246529	No_or_no_constitutive_exon
GTTTGATGTAACTTGCATATGTTTGTGTGTGTGTGTGTGTGTGGGCGCAGCC	37038221	37038430	37038171	37038223	1	21	ENSDARG00000032157	7	36938285	37052289	grk6	6801	716	246529	No_or_no_constitutive_exon
TTGCCTACCGCCTCGAGTTGAATGGCAACCGTAGGCGGCTCACGTGGGAGGC	38611595	38612384	38612434	38612382	-1	21	ENSDARG00000044381	7	38611595	38670148	siah2l	6801	716	246529	No_or_no_constitutive_exon
TCCCTATGAATAACGCATGCTATTGAAAATTGTTTTATTGGGCATAACAGAA	39580566	39580706	39580756	39580704	-1	21	ENSDARG00000017813	10	39537135	39581058	pigs	6801	716	246529	No_or_no_constitutive_exon
TTTAAATAATTCTGATTATTTTTCTTTCTAAAACTTTCTATGTGGGAAAGGC	40798097	40798203	40798253	40798201	-1	21	ENSDARG00000003022	10	40782089	40811425	limk1b	6801	716	246529	Yes
TTTCCTTTTTGAAGGGTCTTCATCCAAGGGTGATTGCAGAGGGGTTTGAGGC	41819090	41819228	41819278	41819226	-1	21	ENSDARG00000021252	10	41806503	41826474	cct6a	6801	716	246529	No_or_no_constitutive_exon
TGATATCTGAGCCCGAGTCCGGCTGCTTTGCTGTCAGCACTCAGGGGGAGAG	213745	213804	213854	213802	-1	22	ENSDARG00000087401	2	207264	215073	None	6801	716	246529	No_or_no_constitutive_exon
GCAATTAGCATTTAGCATTCAAACTGAGTATTTTCCTTGACGGGCTAAAGTG	842728	842811	842861	842809	-1	22	ENSDARG00000044241	5	839970	849298	dram2b	6801	716	246529	No_or_no_constitutive_exon
AATAAATTGAGTAACTCAAGTTTTCTCAGAAGTCCATTATGCATGGGGAGTG	2190220	2190550	2190170	2190222	1	22	ENSDARG00000102619	2	1990342	2190950	BX640537	3	6801	716	246529	No_or_no_constitutive_exon
AGAGGATTCACACTGGAGAGAGACCGTTCACATGTACTCGGTGTGGGAAGAG	2177847	2178072	2177797	2177849	1	22	ENSDARG00000103939	2	2143777	2281507	znf1165	6801	716	246529	No_or_no_constitutive_exon
CTAGCCTCTTGATCATTTAACTTCCTTTATTTTCAGGTGGGATGGTGGAGGA	2319443	2319763	2319393	2319445	1	22	ENSDARG00000074868	5	2239449	2324132	AL929017	1	6801	716	246529	No_or_no_constitutive_exon
AGAGTTCATATAATGGAGAAGCCTTATTCGTGTTCTGAGTGTGGGAGGAGTT	2294858	2295123	2294808	2294860	1	22	ENSDARG00000097261	2	2290119	2295335	si:dkey-4c15	16	6801	716	246529	No_or_no_constitutive_exon
ACGTATGTCCTGAATCTCCAGTTTCTGACGTTTGTTTTTTGGGTGTGAAGGG	2902734	2902882	2902932	2902880	-1	22	ENSDARG00000018476	11	2880147	2912899	pak2b	6801	716	246529	Yes
TTTTGTGTTTTTTGCTAAAGATCAAATACGAGTATATAAGGGAAAATCAGTC	4525552	4525822	4525872	4525820	-1	22	ENSDARG00000094604	1	4524537	4528656	si:ch73-256j6	3	6801	716	246529	No_or_no_constitutive_exon
CTAACTCGAAAAATGTGTCAACTGATTATGTAATCTCTTTGTCGGGACAGGC	6196147	6196459	6196509	6196457	-1	22	ENSDARG00000092426	2	6193932	6199232	AL928685	1	6801	716	246529	No_or_no_constitutive_exon
TGAGAATGAGCGCTTTCTCTTTCTGCCTTTTTTCCTCCGGGACGTGACAGAT	7393037	7393319	7393369	7393317	-1	22	ENSDARG00000107861	1	7393037	7393622	BX511034	9	6801	716	246529	No_or_no_constitutive_exon
ACATTTCCATTTTTATCCTTTGTTTTTTGTTAATTGGGACAAAATTAAAGAC	7733127	7733421	7733471	7733419	-1	22	ENSDARG00000040640	8	7729315	7748986	si:ch73-44m9	3	6801	716	246529	No_or_no_constitutive_exon
TGAAAATACACACGGGAGAAAAGCCGTTCACGTGCGATCAGTGTGGGAAGAA	10019220	10019591	10019641	10019589	-1	22	ENSDARG00000071581	6	10015140	10026658	si:ch211-222k6	1	6801	716	246529	No_or_no_constitutive_exon
ATATGTGAAAATTGATTTCTTAATTTTCTGTCAGGTGTTTTGGGGGACAGTT	11105944	11106059	11106109	11106057	-1	22	ENSDARG00000008735	10	11092774	11107202	atp6ap2	6801	716	246529	No_or_no_constitutive_exon
GTGTATCATCTCCATATCTGTGTGTGTGTGTGTAGGATCTGAAAGGGAAGAT	12712133	12712286	12712336	12712284	-1	22	ENSDARG00000057975	6	12704636	12723799	plcd4a	6801	716	246529	No_or_no_constitutive_exon
AGGAGGAGGAGGAGGTGGAGGAATGGACCGCATGGGAGGGGGAGGAGGAGGT	17514188	17514682	17514138	17514190	1	22	ENSDARG00000061735	9	17505482	17519001	hnrnpm	6801	716	246529	No_or_no_constitutive_exon
TGCTGAATAATATGACTGACTACTCTATTTCTCAGCTCATGTGGGTATAGTG	19150855	19150985	19150805	19150857	1	22	ENSDARG00000092814	2	19150672	19158528	si:dkey-21e2	3	6801	716	246529	No_or_no_constitutive_exon
TCTCAGTAATTGACTAACAACACTATTGCTTTCAGCTCATGTGGGTATAGAG	19205638	19205768	19205588	19205640	1	22	ENSDARG00000094662	3	19205454	19208941	si:dkey-21e2	8	6801	716	246529	No_or_no_constitutive_exon
GTAATTAACTAATTGACTAACACTATTTCTTTCAGCTCGTGTGGGCATAGTG	19252636	19252763	19252586	19252638	1	22	ENSDARG00000094840	3	19212062	19253830	si:dkey-21e2	13	6801	716	246529	No_or_no_constitutive_exon
TCTAAGTAATTGACTAACAACACTATTTCTTTCAGCTCGTGTGGGTATAGAG	19265182	19265312	19265132	19265184	1	22	ENSDARG00000092788	2	19239413	19266283	si:dkey-21e2	15	6801	716	246529	No_or_no_constitutive_exon
TCAGAGTAATTGACTAACAACACTATTTCTTTCAGCTCATGTGGGTATAGAG	19242193	19242323	19242143	19242195	1	22	ENSDARG00000095729	3	19242016	19243302	si:dkey-21e2	12	6801	716	246529	No_or_no_constitutive_exon
TGAGATGTGCTAACTGAGTAACACCACTATTTCAGCTCATGTGGGTATAGTA	19259191	19259321	19259141	19259193	1	22	ENSDARG00000095572	2	19258999	19260322	si:dkey-21e2	14	6801	716	246529	No_or_no_constitutive_exon
AACTGTTTCTATTTATTAACACCTATTTCTTTCAGCTCGTGTGGGTATAGAG	19286654	19286784	19286604	19286656	1	22	ENSDARG00000094077	3	19265006	19288760	si:dkey-21e2	16	6801	716	246529	No_or_no_constitutive_exon
TACTAAGTTGACTGATAAAACTATTTTGTTCCTAGCTCATGTGGGCATAGTG	19450055	19450185	19450005	19450057	1	22	ENSDARG00000095355	3	19448825	19451281	si:dkey-78l4	7	6801	716	246529	No_or_no_constitutive_exon
ATTAATATTTAATGTGTTAATTCTCTCTTTCCCAGCTCATGTGGGTATAGTA	19461902	19462032	19461852	19461904	1	22	ENSDARG00000071386	4	19461732	19467096	si:dkey-78l4	10	6801	716	246529	No_or_no_constitutive_exon
TGTGCTAATTAAGTGGTAATTTAACTCTTTCTCAGCTCGTGTGGGTATAGTG	19470203	19470333	19470153	19470205	1	22	ENSDARG00000093450	3	19470017	19471529	si:dkey-78l4	10	6801	716	246529	No_or_no_constitutive_exon
TTCTGTGAAGAGCTTGTATATTAAGAGTTTACAAAAATGTGGGCAACCAGGT	22181242	22181391	22181441	22181389	-1	22	ENSDARG00000071424	5	22146319	22206902	ap3d1	6801	716	246529	Yes
GTTTAAACAAATTTGATGAAAGCGATCATCGGAGTTAAATCTGAAGGGAGTC	22509021	22509088	22509138	22509086	-1	22	ENSDARG00000092686	1	22508607	22509485	BX649292	2	6801	716	246529	No_or_no_constitutive_exon
CATATGCTGGAATAGTTGGCGACCCCTGATAATCAGGGATTAAGCCAGAGGA	24608135	24608200	24608085	24608137	1	22	ENSDARG00000098918	1	24596311	24612404	mcoln2	6801	716	246529	No_or_no_constitutive_exon
CGTATATAATGTAGTTTAATATTACCTCCCGTTTTGTTTTGGGATTGCAGCT	26964693	26964795	26964845	26964793	-1	22	ENSDARG00000061256	5	26959879	26971591	None	6801	716	246529	Yes
TTATTTCAGTGTTCTCATAATCAAATGTTTTCTTCTGTCGATCTGGGAAGGC	27221540	27221679	27221729	27221677	-1	22	ENSDARG00000094839	4	27202833	27223888	CR749748	1	6801	716	246529	No_or_no_constitutive_exon
TGCGGAAATTTTCCAGAAATTTACCGGTATCACTGTGTGAAAGGGGCTAGTG	30595519	30596072	30595469	30595521	1	22	ENSDARG00000092252	2	30585873	30596781	si:dkey-103k4	1	6801	716	246529	No_or_no_constitutive_exon
GGGGCTCTGGGGGCTGTAAACTCTGTCATAAACCTGCCCGATGGGGGCAGAT	35113736	35113739	35113686	35113738	1	22	ENSDARG00000053918	6	35113281	35148906	srfa	6801	716	246529	No_or_no_constitutive_exon
CTGTTAAAGATCCTTATTCATCTTCTTCCACCTACTGCCTCTGGGAGAAGTG	35812951	35813342	35813392	35813340	-1	22	ENSDARG00000107244	1	35812951	35814147	CABZ01037790	1	6801	716	246529	No_or_no_constitutive_exon
GGGTTACGCTGCTAAAAAACCTGCGTGTGTTTGTTTTGTGGGGAGAGCAGAT	37578243	37578380	37578430	37578378	-1	22	ENSDARG00000095844	2	37412521	37591549	FP102167	1	6801	716	246529	No_or_no_constitutive_exon
CGCTGGTCATCTGTAAGAAGAGTTTGGCTCGTACACTGGGGCTGAAGAAGGA	38242076	38242221	38242026	38242078	1	22	ENSDARG00000010312	9	38220812	38246841	cp	6801	716	246529	No_or_no_constitutive_exon
GAGCTGCATGCAACTGAGAGATGTGACCATCAATGACGGGAATACTGAAGAA	233065	233604	233015	233067	1	23	ENSDARG00000090564	3	222885	236307	PDZD4	6801	716	246529	No_or_no_constitutive_exon
GTGTTGTTCTGTAGAGTATAAAGCAGAGTCTGGATTGTTTGGGGGAGCAGGT	1244918	1245055	1244868	1244920	1	23	ENSDARG00000100222	3	1163040	1435756	utrn	6801	716	246529	No_or_no_constitutive_exon
TGAATGTGTGAATATAAAACTAACTTTACCTCAATCTGTGGGATCTGGAGCG	1547203	1547348	1547398	1547346	-1	23	ENSDARG00000059044	7	1517579	1548088	epm2a	6801	716	246529	No_or_no_constitutive_exon
GTGGCAGTCGCACAGTATTTTCAGTGTTGTCGTGCACCATGGGGGAGAAGCT	2879964	2879976	2879914	2879966	1	23	ENSDARG00000038442	7	2847745	2929123	plcg1	6801	716	246529	No_or_no_constitutive_exon
TACTCTCTCTCTTTCGTTTTCCTCTTTCTGTTGTACCATGCTGGGAGTAGTT	4793192	4793243	4793142	4793194	1	23	ENSDARG00000096415	3	4773733	4812772	raf1a	6801	716	246529	No_or_no_constitutive_exon
AATAATTTGTTAAGTTAGTTAATTTGTTGCATGTGTGTTTGCATGGGCAGGT	11961182	11961401	11961451	11961399	-1	23	ENSDARG00000076364	4	11929239	12080052	None	6801	716	246529	No_or_no_constitutive_exon
TCATCAAGCGATACGATTTCTAAACGTGTGTGTGTTCAATACGGGCACAGGT	16890340	16890445	16890290	16890342	1	23	ENSDARG00000012035	8	16888987	16896529	zgc:100832	6801	716	246529	No_or_no_constitutive_exon
CAGACGGGCAAGTCAGCTGATCTCGGCCTCAGCCAATCAGGAGGGCAAAGAC	18732788	18732828	18732878	18732826	-1	23	ENSDARG00000015003	10	18688894	18761152	arhgap4b	6801	716	246529	No_or_no_constitutive_exon
CTTGAGACAATTCATACATTCTTCATTATTTCCCATCAGGTTGAGGGCAGGA	19711790	19711882	19711740	19711792	1	23	ENSDARG00000092281	3	19679947	19726572	flnb	6801	716	246529	No_or_no_constitutive_exon
GTGTATAAATTGGGATTTGATTGTTCACTGGTGGTCTCTGTGGGATGTAGGG	20185595	20185710	20185545	20185597	1	23	ENSDARG00000037539	4	20183742	20186253	tnnc1b	6801	716	246529	No_or_no_constitutive_exon
TTTTCTCTGTTTGTTTTGAATAATGTGGCCATTATTTTTTTGTGGGACAGGC	20794452	20794623	20794402	20794454	1	23	ENSDARG00000056961	3	20779505	20803812	ccdc30	6801	716	246529	No_or_no_constitutive_exon
TATTATAATTTCTGCCTATTCTAATTGTCTGTAATTGTCTGGGTTGACAGAT	25388639	25388774	25388589	25388641	1	23	ENSDARG00000034714	8	25381422	25420857	esyt1a	6801	716	246529	Yes
GTCTGTGATTAACTGTTTTCTGCCTCACTGTAGCTGCTGAAGGGGTTCAGCC	26659653	26659759	26659809	26659757	-1	23	ENSDARG00000076564	4	26616065	26799096	hspg2	6801	716	246529	No_or_no_constitutive_exon
GTTGGCGGTTCATTCTGCTGTGGCGACCCCAGATTAATAAAGGGACTAAGCC	27697154	27697164	27697214	27697162	-1	23	ENSDARG00000070539	6	27691944	27707189	arf3a	6801	716	246529	No_or_no_constitutive_exon
GCTTGAAGATATGTGCTGCTGTTTTTTTGGGCCGGTGGGAAAACTGGTAGTC	27762167	27762350	27762400	27762348	-1	23	ENSDARG00000037068	5	27756472	27768632	IKZF4	6801	716	246529	No_or_no_constitutive_exon
GAGAAGATGCTAATAGGCTTCTCGTTTCTTTCTGTGTGTGGTGCTGGGAGAT	28906930	28907044	28906880	28906932	1	23	ENSDARG00000028322	9	28882460	29000136	pex14	6801	716	246529	No_or_no_constitutive_exon
GTTCTGTATGTAATTTGCATATATAATCAGAGTTCTTTATGGGAACAGAGCA	33570239	33570241	33570291	33570239	-1	23	ENSDARG00000006353	11	33521093	33631630	itga5	6801	716	246529	No_or_no_constitutive_exon
CAGATATAAGTGGTATTGAAAATCTGTTTTTTTGTTTTGTAACTGGGCAGTT	35380188	35380373	35380423	35380371	-1	23	ENSDARG00000075172	3	35369919	35384286	fbxo25	6801	716	246529	No_or_no_constitutive_exon
AGGTTGGTGTCGACTCCATCGAGGGTGAGGGAGAGGAAGAGGGCGAGGAGTA	35591859	35592063	35592113	35592061	-1	23	ENSDARG00000055216	5	35591853	35595371	tuba1c	6801	716	246529	No_or_no_constitutive_exon
CTTAACTAGGTTAATTAGGTTAACTAGGCAGGTTAGGGTAATTGGGCAAGTA	37919565	37919599	37919515	37919567	1	23	ENSDARG00000091015	3	37918258	37946532	CR381544	2	6801	716	246529	No_or_no_constitutive_exon
TCACCATTTAAGAAACTAAACATATATTTTTTTGCCTGTGGGTGTGGTAGTT	43869764	43869815	43869714	43869766	1	23	ENSDARG00000077810	4	43868174	43890603	otud4	6801	716	246529	No_or_no_constitutive_exon
GTCTGTGTGTGTGTGTGTGTGTGTGTGTGTGTGTGTGTGTGTGTGGGCAGGT	361129	361325	361079	361131	1	24	ENSDARG00000090039	2	336749	373416	reck	6801	716	246529	No_or_no_constitutive_exon
TGCTGATATTCTCATTATAACTAATGTCAATCAATCATTCGGGTTTAAAGGA	374969	375182	374919	374971	1	24	ENSDARG00000108211	1	374230	375182	FP565458	1	6801	716	246529	Yes
TATTAATTAGTTTTTTAATCTAATATTCTAATTTGTTCATTTGGGGACAGGT	1132615	1132854	1132904	1132852	-1	24	ENSDARG00000071863	6	1116467	1155318	itgb1a	6801	716	246529	Yes
TTTTTCTTTCTTTCACTATATATATATTTTTTTTTTGGGTGGTGGGGAAGCT	8709293	8709423	8709243	8709295	1	24	ENSDARG00000079190	3	8702789	8716682	sycp2l	6801	716	246529	No_or_no_constitutive_exon
TGTTGCGTTGTCTCCCTCTGCAGGTGAGTGAGGTGGAGGTGAACGGGCAGAT	9058898	9059118	9058848	9058900	1	24	ENSDARG00000037415	7	9022125	9127662	dlgap1b	6801	716	246529	No_or_no_constitutive_exon
CTACAACGCCGTTTTAAAACTAAAACGCACTAGTGTAAACGGGGCCAAAGTG	11425790	11426075	11425740	11425792	1	24	ENSDARG00000094942	1	11424528	11426075	BX005153	2	6801	716	246529	No_or_no_constitutive_exon
CTTTGAGCTTCTGATAATGATTTTAACCCTGCTTTTCTTCTGGGCAACAGGG	12809590	12809677	12809540	12809592	1	24	ENSDARG00000002165	6	12801383	12810063	psme1	6801	716	246529	Yes
AGGCTTTATATAAAAAAATTCTCTCTCTTTGTGTTTGTTCTGTGGGAAAGCG	12836940	12837061	12837111	12837059	-1	24	ENSDARG00000009868	8	12817999	12839410	dcaf11	6801	716	246529	No_or_no_constitutive_exon
CTCTTAATCATCGTGTTTTCTCCTTCCTTTCTTTCTCCTGGGCGGGTCAGGA	13110443	13110575	13110625	13110573	-1	24	ENSDARG00000058730	5	13107060	13128424	rdh10a	6801	716	246529	No_or_no_constitutive_exon
CTCCTTCCAGAGTGATTAATGTCTCCTCACTTGTTCATCCCATGGGAAAGAT	18329361	18329448	18329498	18329446	-1	24	ENSDARG00000089205	2	18323968	18341072	si:dkey-73n8	3	6801	716	246529	No_or_no_constitutive_exon
TATTGGCCAGTTATTGTCAAATAATTGTTTGTTTTTGTGAATGGGAAAAGGT	20394757	20394899	20394707	20394759	1	24	ENSDARG00000059070	4	20391636	20410550	gars	6801	716	246529	No_or_no_constitutive_exon
TTGTGCTTTCACCAACAACACTCTCTAATTTTTTCCTCTTTGGGATGCAGGG	22623846	22624822	22623796	22623848	1	24	ENSDARG00000094602	1	22614276	22624822	si:dkey-7n6	2	6801	716	246529	No_or_no_constitutive_exon
CCTTTAAACCGAACACTATTTTTATTTGCTGTGTCTTGTGGGATTGACAGCA	23667245	23667362	23667195	23667247	1	24	ENSDARG00000030999	9	23646664	23672647	mybl1	6801	716	246529	Yes
TTATTCATAATAATATTCGTTTTTTTCTTCACCACATTGCTGGGAATTAGAG	25548058	25548238	25548008	25548060	1	24	ENSDARG00000090424	3	25547717	25552672	camk2n2	6801	716	246529	No_or_no_constitutive_exon
CCCTCTTTCTCTCTCAGGTGTAAGGTTGAACAGTCTGCTGGGCCGTAAAGGC	25787085	25787212	25787035	25787087	1	24	ENSDARG00000013310	11	25767481	25844459	map3k15	6801	716	246529	No_or_no_constitutive_exon
GAGGCAGGTGGAATCACCCTCAGCCGTAGTCTCTGTGTTTGGGTCAGCAGGT	25896159	25896366	25896109	25896161	1	24	ENSDARG00000090646	4	25891351	25912744	tnk2a	6801	716	246529	No_or_no_constitutive_exon
ACCTCTTTTTCACCTCTCTCTTTCTCACTGTGGTTCTGCTATGGGGTTAGGA	26399924	26400011	26400061	26400009	-1	24	ENSDARG00000009031	10	26346862	26487155	tnikb	6801	716	246529	No_or_no_constitutive_exon
TGTTTCTCTCTCTCTCTCTCTCTCTCTCTCTCTTTTTCTGCTGGGTGAAGTG	27124109	27124278	27124059	27124111	1	24	ENSDARG00000062154	8	26943973	27143882	dip2ca	6801	716	246529	No_or_no_constitutive_exon
CCCTCCATTGCTCAAACTCCCTTCCGCCGCATTGCTTTGGGTGTAATAAGGC	28769932	28770229	28770279	28770227	-1	24	ENSDARG00000026165	9	28684861	28814144	col11a1a	6801	716	246529	No_or_no_constitutive_exon
GAAACACTTTCACTGTTGATCTCACAAATGTGTCTGTAATGGGTTAAAAGGG	28737115	28737223	28737273	28737221	-1	24	ENSDARG00000026165	9	28684861	28814144	col11a1a	6801	716	246529	Yes
GTGGCTCACTCTTTTCTCTTATTATTTCTTATTTTGGGTGTAAAAAGCAGTG	35847728	35847797	35847847	35847795	-1	24	ENSDARG00000031015	7	35825561	35879404	dtna	6801	716	246529	Yes
TGAAAAAAGGTTTTGCATAATTATGGCATATCTTGATTTTTGGGATGTAGGT	36072802	36073072	36072752	36072804	1	24	ENSDARG00000022101	9	36045771	36126973	obscnb	6801	716	246529	No_or_no_constitutive_exon
ATCCATCATTTTTCAACTACTTTTCCGGGGACTGGTCGCGGGGGCAGCAGTC	36371721	36371774	36371671	36371723	1	24	ENSDARG00000097969	1	36367876	36371774	FP089511	1	6801	716	246529	No_or_no_constitutive_exon
CCAAATCCTGCTCCTTGTAATGTTGTCTGTGTGTTTGGGTGGTGGTGCAGAA	39777089	39777206	39777039	39777091	1	24	ENSDARG00000045228	7	39768727	39780380	stub1	6801	716	246529	No_or_no_constitutive_exon
AGTGTTTGCAGCTGTATCCCTTCTAAGCTTTACCAGTTGGGTGATGTGAGTA	40219176	40219223	40219126	40219178	1	24	ENSDARG00000067859	5	40129041	40283614	scospondin	6801	716	246529	No_or_no_constitutive_exon
CGGGCTGTTACTGCACTGATGGTAAAGTTCTGACCTCAAATGGGACGGAGTG	40227299	40227393	40227249	40227301	1	24	ENSDARG00000067859	5	40129041	40283614	scospondin	6801	716	246529	No_or_no_constitutive_exon
TTCGGGCGTGTCTGCATGTGGAGTCGGGTGAGCCGGTCAGCGGGAGTCAGTG	40253966	40254021	40253916	40253968	1	24	ENSDARG00000067859	5	40129041	40283614	scospondin	6801	716	246529	No_or_no_constitutive_exon
TGTACGAGCCTTAACTCCACAACAAATACATCAAATAATCATTGGGAAAGTT	41520654	41520701	41520751	41520699	-1	24	ENSDARG00000098503	1	41485262	41522933	CABZ01080379	1	6801	716	246529	No_or_no_constitutive_exon
GTGTGCGTGCGTGTGTGTGTGTGGGTTGGTTGGTTGGTGGGTGGGTGTAGGA	42035997	42036119	42036169	42036117	-1	24	ENSDARG00000104809	1	42034004	42038264	top1mt	6801	716	246529	No_or_no_constitutive_exon
CAGCAGTGTAAGCCAATGCCGTTCGGCAGGGGGCGGGCCTTCGGGCAGAGTT	213242	213439	213192	213244	1	25	ENSDARG00000031774	9	99880	221671	pus7	6801	716	246529	No_or_no_constitutive_exon
ATTCTGAGAGTGCGTCCAGTAACCTTTAGGCTCTGCTGTGTGGGTCAAAGGT	618159	618288	618109	618161	1	25	ENSDARG00000090690	2	558242	668986	nell2a	6801	716	246529	Yes
TACCCCACAGTCCAAAGAGCCAAGACATGCTGTTCAGGTGAATTGGGTAGGC	648774	648793	648724	648776	1	25	ENSDARG00000090690	2	558242	668986	nell2a	6801	716	246529	No_or_no_constitutive_exon
TGTCTGAAGAGTGAGGAGGGATCACGACTTATTTAAGGACCGGGAGGGAGAC	642502	642530	642452	642504	1	25	ENSDARG00000090690	2	558242	668986	nell2a	6801	716	246529	No_or_no_constitutive_exon
GGATGGATATATAGATGGATGGATGTATAGATTGATGTAGGGATGAATAGAT	1030654	1030684	1030734	1030682	-1	25	ENSDARG00000045968	6	1004606	1046961	spg11	6801	716	246529	No_or_no_constitutive_exon
GTTTCTGAGGTCTCATTGGGTGTGTGTGTGTGTGTGTGTGTGTGGGACAGGA	4001045	4001178	4000995	4001047	1	25	ENSDARG00000058108	6	3868731	4003644	None	6801	716	246529	No_or_no_constitutive_exon
ATTTCTGAAGTTTCATGTCACTGTTGTGGGTTTAATATCTGGGTGGTTAGTT	4676171	4676300	4676121	4676173	1	25	ENSDARG00000104235	1	4661002	4707196	myo5c	6801	716	246529	No_or_no_constitutive_exon
TGGTTTTCTCCTTGCAGCACTGCTGAGAATGCCGAAATTTCAGTTGGGAGGT	4861268	4861337	4861218	4861270	1	25	ENSDARG00000010183	10	4853017	4875930	None	6801	716	246529	No_or_no_constitutive_exon
TTATAATTATTTTTAATGTAAATATTTTTTTTTTATATTTTTGGGGGCAGAT	7995878	7995915	7995965	7995913	-1	25	ENSDARG00000070986	5	7962426	8014030	sergef	6801	716	246529	Yes
TAATATGCTTTTTAACAAACTATTACCATTTGTTTGGGCAAAATATACAGAG	13080794	13080856	13080744	13080796	1	25	ENSDARG00000097421	2	13060659	13088030	si:dkeyp-50b9	1	6801	716	246529	Yes
AAAAAATAGCTTTTTGCTTGGCCCTGTTTCCCGCTCTGTCACCGGGGCAGGA	14949038	14949169	14949219	14949167	-1	25	ENSDARG00000103379	1	14932640	14953381	pax6a	6801	716	246529	No_or_no_constitutive_exon
ATATGAAGCACAAAACCGGAAGCCTTTACACAATTTTTTTTTGGGGGCAGAA	15978166	15978300	15978350	15978298	-1	25	ENSDARG00000094793	1	15977949	15979857	ovch2	6801	716	246529	No_or_no_constitutive_exon
CAGCTCTAGAGGTCAGAAGTCAAAAAGTCAAAGAGGCTCCTGTGGGACAGAA	16645625	16645813	16645863	16645811	-1	25	ENSDARG00000012355	8	16636935	16646047	galnt8a	1	6801	716	246529	No_or_no_constitutive_exon
ATAATGCATAACATCTAAAAGAATCCTCTTGGTGTTTTTGTGATGGGAAGGT	16763378	16763500	16763328	16763380	1	25	ENSDARG00000060987	4	16756985	16780707	zgc:154077	6801	716	246529	No_or_no_constitutive_exon
TTTGTATGCACGGACGAACCGAACATCTTTTGTCTGGGTTGATGTTAAAGGA	20568199	20568367	20568417	20568365	-1	25	ENSDARG00000067996	4	20503998	20569100	csk	6801	716	246529	No_or_no_constitutive_exon
AGCTTTGTCTTTTTGTAGGAAACACACTTTAGATCTTTTTAGGGGAAGAGGT	27866430	27866438	27866380	27866432	1	25	ENSDARG00000051816	5	27836343	27892904	aass	6801	716	246529	No_or_no_constitutive_exon
TACCAACATGTTCATGTTTTTTTTTTTTTTTTTTTTTGATGATGGGATAGGA	27896968	27897731	27897781	27897729	-1	25	ENSDARG00000051814	5	27896968	28000405	ptprz1a	6801	716	246529	No_or_no_constitutive_exon
AGTATAGTGAGGGTTGCAGCTCACTGGAGTTGTTCTTTTGGGGGTTGCAGGC	29794867	29794947	29794817	29794869	1	25	ENSDARG00000045606	5	29790668	29820511	alkbh3	6801	716	246529	No_or_no_constitutive_exon
TGGCTTCAGGAGTGTCAAAATACTAACATAACCTTTGTTGGGATATATAGGC	29886036	29886112	29885986	29886038	1	25	ENSDARG00000045605	4	29873831	29894982	ticrr	6801	716	246529	No_or_no_constitutive_exon
GTGTGTGTGTGTGGGTGTGTGTGGGTGTGTGTGGGTGTGTGTGGGGTCAGTT	32372565	32372743	32372793	32372741	-1	25	ENSDARG00000101297	1	32362887	32375587	tmem266	6801	716	246529	No_or_no_constitutive_exon
CTTGACCGTCCTTTTCTACTTATCGGCCGGGCTTCTGGGAAACCATAAAGTT	34354431	34354563	34354381	34354433	1	25	ENSDARG00000042272	7	34340156	34355709	tmem231	6801	716	246529	No_or_no_constitutive_exon
CATAGTAGGTTTGCGTGCTGATTTTTTATCACTTATATTTGGGTCAACAGAG	34729552	34729731	34729502	34729554	1	25	ENSDARG00000015731	9	34684596	34739284	ano5a	6801	716	246529	No_or_no_constitutive_exon
GCCCCTGTGGTCTCCTCCACCCTTGCTGCGCCAGGATTGGGCCGCAAGAGTC	35391463	35391531	35391413	35391465	1	25	ENSDARG00000006600	9	35384162	35404687	lsm14aa	6801	716	246529	No_or_no_constitutive_exon
TTAATATCACTGTACCTCACATTTTAATTTGTCTTTTGGGGGGGCTCAAGTT	35759973	35760296	35759923	35759975	1	25	ENSDARG00000096603	2	35742337	35760296	bmb	6801	716	246529	No_or_no_constitutive_exon
ATCTGCAGAGACTGGCTCAAGAAAAGGCCCTCATCAGCACTGGGCAGCAGCT	35748492	35748532	35748442	35748494	1	25	ENSDARG00000096603	2	35742337	35760296	bmb	6801	716	246529	No_or_no_constitutive_exon
AGGCGTCTGTTAAACACAAGTTTGCATGCTGGGTTATTATGTGTGGGCAGGT	36579295	36579403	36579453	36579401	-1	25	ENSDARG00000079651	4	36571692	36589717	si:ch1073-174d20	2	6801	716	246529	No_or_no_constitutive_exon
TAGATCCACTAATGAGGAAAATCTCTTTATTTCAGAGAGTTGGGGACAAGTG	36743526	36743837	36743887	36743835	-1	25	ENSDARG00000061083	6	36743153	36744141	igl4v8	6801	716	246529	No_or_no_constitutive_exon
GGATGAATTTGACAGAAAGAATTTTCAGTCAGTGATAGATGGGAATGAAGTA	475186	475327	475136	475188	1	3	ENSDARG00000087817	5	434242	475327	si:dkey-30g5	1	6801	716	246529	No_or_no_constitutive_exon
TTTTGGTGGTTCGGGTGTCTAATGGCAGTTTGTGTCTTTGATTGGGACAGGA	3654003	3654079	3654129	3654077	-1	3	ENSDARG00000008835	9	3619978	3665840	None	6801	716	246529	Yes
TATTCTCAATGTGCTTCCTAATCAAATTTTGGATGTTTGGACTGGGACAGGA	3680933	3681009	3680883	3680935	1	3	ENSDARG00000078183	3	3667293	3683393	None	6801	716	246529	Yes
CTTGTTCTGCTGTGTGTGTGTGTGTGTGTGTTTGTGTGTGGGTGTGACAGCT	6142062	6142230	6142280	6142228	-1	3	ENSDARG00000058848	4	6105530	6149354	mcoln1b	6801	716	246529	No_or_no_constitutive_exon
ACAAGTGTTTACTCTGCGGGAAAAGATTCCGTCATTTGGGAAGCTTGAAGAA	7344437	7344643	7344693	7344641	-1	3	ENSDARG00000091679	2	7344100	7360793	CU672268	1	6801	716	246529	No_or_no_constitutive_exon
TAAAATCCTGCTTAGGGCCCCTTGAAGGCTTGGGCTGGCCCTGGGTGAAGGT	8161143	8161224	8161274	8161222	-1	3	ENSDARG00000101136	1	8161143	8163148	BX927317	1	6801	716	246529	No_or_no_constitutive_exon
ACTGCAGCTCCTCAGATCTCTTCAGTTACGTGTGTTTATGGGTTGGACAGCT	8948642	8948837	8948592	8948644	1	3	ENSDARG00000103564	1	8948042	8959006	si:dkeyp-30d6	2	6801	716	246529	No_or_no_constitutive_exon
CTGCATCTGGAGCCACACCCACTGGAGGAGGTGCCAAGGGAGAGGGGGAGGA	15626938	15627118	15626888	15626940	1	3	ENSDARG00000062302	7	15624190	15646290	znf652	6801	716	246529	No_or_no_constitutive_exon
GTCCCATAACGAACGGTTTCTGTTTACCTCCTCATGCAAACGGGAGACAGGC	21248374	21248534	21248584	21248532	-1	3	ENSDARG00000018687	11	21219960	21251943	itga2b	6801	716	246529	Yes
GGGAGAGGAAGCAGAAGGAGGAGCCTGAGGTGGATGTGGATGTGTGGGAGAT	30163690	30163814	30163640	30163692	1	3	ENSDARG00000030157	10	30126867	30186812	mybpc2a	6801	716	246529	No_or_no_constitutive_exon
ATTCTTCTTTCAGGCTGCTGTACCTGCACCTCCGCCTGGGGCACAGCAAGGT	30344643	30344693	30344743	30344691	-1	3	ENSDARG00000038005	7	30323096	30357358	med25	6801	716	246529	No_or_no_constitutive_exon
TTCTCATCCTCTGTTTTGTTTGATCTGTCCTTGTTTATGGGGAAATCGAGGG	33169097	33169415	33169465	33169413	-1	3	ENSDARG00000101409	1	33168703	33172409	CABZ01012957	1	6801	716	246529	No_or_no_constitutive_exon
ATTCCTTGAGTGTCATGAACTGATGTGAATTGCATGTGTCGGGTCAGCAGGT	36139203	36139383	36139433	36139381	-1	3	ENSDARG00000076128	3	36132994	36143072	prkar1aa	6801	716	246529	No_or_no_constitutive_exon
CGTTTTCTTTCATGATTGCTGATTGTTTGCTATCTCTCTCCTCGGGGAAGAT	36538647	36538851	36538597	36538649	1	3	ENSDARG00000103902	1	36529726	36542530	nde1	6801	716	246529	No_or_no_constitutive_exon
ATTCGACACTGATGGTGATCATGTGTGTTTTTTTAACCAGGGTCGGGTAGAC	40798378	40798459	40798509	40798457	-1	3	ENSDARG00000070021	6	40794118	40803852	cyp3c4	6801	716	246529	No_or_no_constitutive_exon
TAGACAATTTTGATGTAATTTTGACTCCATTGTCTGTCTTGGGTCTGAAGAT	44181310	44181423	44181260	44181312	1	3	ENSDARG00000098749	1	44088700	44182418	tbcd	6801	716	246529	No_or_no_constitutive_exon
TCTCATTGCTCATCGATTGAGCTATCATTGTCTCTTTTTTTTGGGGACAGAT	50056234	50056382	50056432	50056380	-1	3	ENSDARG00000102161	1	49990677	50099147	None	6801	716	246529	No_or_no_constitutive_exon
GCGTGATGTGGGGATGTTTGAGGGAGGGGGACTCTGGGATTGGGTTGGAGGG	55900842	55901042	55901092	55901040	-1	3	ENSDARG00000104587	2	55900443	55956381	srl	6801	716	246529	No_or_no_constitutive_exon
TTAAAATCACTGTGAATGTCACACTCTTGCCTTTTGCAGCTTTGGGAAAGCG	58021912	58022005	58021862	58021914	1	3	ENSDARG00000096821	2	58021448	58026949	si:ch211-256e16	7	6801	716	246529	No_or_no_constitutive_exon
ATGTCTCGTCTGTAATCTTGTTTTCTGTTGTTTTGGTCTGTGCGGGACAGAA	58656457	58656597	58656647	58656595	-1	3	ENSDARG00000059567	6	58655433	58739508	si:ch73-281f12	4	6801	716	246529	No_or_no_constitutive_exon
AGAGAGCGGGAGCGAGAGAAGGAGAGGGAGAGAGAGCGCGAGCGGGAGAGAG	58755975	58756137	58756187	58756135	-1	3	ENSDARG00000014366	10	58746482	58764456	luc7l3	6801	716	246529	No_or_no_constitutive_exon
TGAGCTGTATGTTTGAAGTTAATGTGTGTGTGTGTGTGTGTGGGGCGCAGGT	61086879	61087010	61087060	61087008	-1	3	ENSDARG00000074086	4	61060346	61104253	tecpr1b	6801	716	246529	No_or_no_constitutive_exon
AGTTCAAAACATTTCTTTTTTTTCACCTGCTGGTCTGCGGTATGGGATAGGT	61347876	61348187	61348237	61348185	-1	3	ENSDARG00000037794	8	61328043	61356194	nptx2a	6801	716	246529	No_or_no_constitutive_exon
AGAGCAGAGGCTGCATGTGAAGCTGCAGCTTGGCTGTAGGGGTTAAGCAGGC	182188	182222	182272	182220	-1	4	ENSDARG00000100143	2	168032	195214	lrp6	6801	716	246529	No_or_no_constitutive_exon
AGCTATTAGCTACTCCTCCTACACACAAAGCTTCCGCCGGGGTAATGTAGCA	209108	209117	209058	209110	1	4	ENSDARG00000098311	2	207364	212746	CU856344	1	6801	716	246529	No_or_no_constitutive_exon
GAAGCCCCCAGGGCAGACAGACATTACCCAGAAACCCCTGGGCCAGACAGAT	210695	210789	210645	210697	1	4	ENSDARG00000098311	2	207364	212746	CU856344	1	6801	716	246529	No_or_no_constitutive_exon
TGTTTGACTACTCTTGAGTTCTATGTATATATGTGTTTCTGGGTGATTAGGC	866136	866277	866327	866275	-1	4	ENSDARG00000006060	11	847995	885445	aim1b	6801	716	246529	Yes
ATTGATCTGTGTGTGTGTGTCTGTGTTTGGTATTTTTAGGTTTGGGAGAGGT	930650	930746	930796	930744	-1	4	ENSDARG00000013789	11	913509	935496	sim1b	6801	716	246529	No_or_no_constitutive_exon
TGCAGACCACGGAGGACACTCTCCCCGAAAACGAGACTCCTGGGGTGGAGGA	1783398	1784034	1783348	1783400	1	4	ENSDARG00000045885	7	1769987	1792532	scaf11	6801	716	246529	No_or_no_constitutive_exon
TCTCTTTCTGTCTTTCTGAAACAATGACCGTCCGCGGGCCGATACAGCAGCC	2859457	2859475	2859525	2859473	-1	4	ENSDARG00000004227	9	2822542	2938001	pde3a	6801	716	246529	No_or_no_constitutive_exon
AGGTGGGAGTTTATACTGATATAATCAGTCTTTTCTTCTCCTGAGGGCAGCA	4249965	4250164	4250214	4250162	-1	4	ENSDARG00000016691	8	4226080	4252760	cd9b	6801	716	246529	No_or_no_constitutive_exon
TATTTTCTTGTTGATATGTCTGGCAACCCCTGCACGCTCCACCATGGGAGGC	6678643	6678876	6678593	6678645	1	4	ENSDARG00000097967	1	6669872	6683846	BX950217	1	6801	716	246529	No_or_no_constitutive_exon
ATTTCACCGATCACTTTTTCCTCTTTTTTTCATTTTTAAATGGGATGCAGTG	6735440	6735706	6735390	6735442	1	4	ENSDARG00000068705	6	6726482	6740842	tmem168a	6801	716	246529	No_or_no_constitutive_exon
CGTCAACGCGGTTGTCTTTTCTCTGTGCGGGTGGGCTTGGGGGATAGGAGCT	9842776	9844607	9842726	9842778	1	4	ENSDARG00000003570	7	9835414	9844607	hsp90b1	6801	716	246529	No_or_no_constitutive_exon
GTTGACCCTCTGTTATTAGTTTCAGCAGTTGTTATCTGGGAACAACATAGCT	10815060	10815211	10815261	10815209	-1	4	ENSDARG00000045749	8	10813810	10837501	ppfibp1a	6801	716	246529	No_or_no_constitutive_exon
GGAGATCTCAGAAATTAACTGGAGGCTCAGAAAATGTGAATGTTGGGGAGGA	11142827	11142992	11142777	11142829	1	4	ENSDARG00000045758	5	11136198	11149962	cracr2ab	6801	716	246529	No_or_no_constitutive_exon
TGTGTTGTACACGCGGTGTAGTCAAGCTTGTTGTTTTCTTTGGGGGGCAGGA	13510093	13510297	13510347	13510295	-1	4	ENSDARG00000024211	5	13508734	13511097	ifng1-2	6801	716	246529	No_or_no_constitutive_exon
TCTGTCTCATTTGTTCCTCCTGTGTGTGTTTTGATTTTTTGGGGGTTCAGGT	13728783	13728795	13728733	13728785	1	4	ENSDARG00000006396	9	13651636	13729526	nrcama	6801	716	246529	No_or_no_constitutive_exon
ACTGAGAGGCGGGACAAGGAGAGAGGTGGAGCAAGGAGGGGCGGAGAGAGGT	14175389	14175450	14175500	14175448	-1	4	ENSDARG00000097023	1	14175389	14187880	CR786571	3	6801	716	246529	No_or_no_constitutive_exon
TAATCATATATATATATGAGAGAGATTATCTATTTTTCCTGGGTGTAAAGGG	15932858	15932930	15932808	15932860	1	4	ENSDARG00000069692	5	15890681	15967505	col7a1l	6801	716	246529	No_or_no_constitutive_exon
AGTTGTGACATATTAGAGTAAAATTGAATGTTTTTCTGTCTGATGGGCAGGT	16628755	16628853	16628903	16628851	-1	4	ENSDARG00000020749	9	16626049	16639826	caprin2	6801	716	246529	No_or_no_constitutive_exon
GTGGGTTTTGAGTGGCTGTGATTTGATGTTTATTTTTTTTGGGTTGATAGAC	16843014	16843188	16843238	16843186	-1	4	ENSDARG00000019644	6	16840127	16847030	ldhba	6801	716	246529	No_or_no_constitutive_exon
TCAGCGTGTGATTGTAATGTGTTTGTGGTTTGCCTCTCTCTGGGATGCAGTG	17322539	17322699	17322489	17322541	1	4	ENSDARG00000094132	1	17321166	17337741	igf1	6801	716	246529	No_or_no_constitutive_exon
ATCAGACGCAGATTTGTCTGTAAAGTGTTTGTCATCAATGGCAGGGTAAGAA	19814388	19814475	19814525	19814473	-1	4	ENSDARG00000014804	10	19774889	19895189	cacna2d1a	6801	716	246529	No_or_no_constitutive_exon
TTTTAAGATGCAGTTCATGTATGTTTTCATATCTGTGTATTTGGGAGTAGCA	20469216	20469387	20469166	20469218	1	4	ENSDARG00000004794	9	20456550	20478249	ccdc146	6801	716	246529	No_or_no_constitutive_exon
CTTGCAGCAGCACGTTTAACCTGTCATTTACTGTGTTTGTGTGGGTACAGGT	20584476	20584638	20584688	20584636	-1	4	ENSDARG00000045484	6	20581852	20593773	dcp1b	6801	716	246529	Yes
ATATATATATATATATATATATATTCTCTGAATGTGTGTGTGGGGTACAGGC	20751546	20751668	20751496	20751548	1	4	ENSDARG00000008398	10	20597151	20753997	cacna1c	6801	716	246529	Yes
TGTAAAGAAACACTTTTGTAAATAAATGCTGTAACTGTATGTGGGTACAGGT	25861952	25862132	25862182	25862130	-1	4	ENSDARG00000045527	7	25840713	25869810	nr2c1	6801	716	246529	Yes
TTCTGTGCCATGTACGAGACATTGAATCAATGAGGAGGTTGGGTTGGGAGGT	37415388	37415434	37415338	37415390	1	4	ENSDARG00000108383	1	37413504	37415434	BX510935	1	6801	716	246529	No_or_no_constitutive_exon
TGAGAATCCACACTGGAGAGAAACCATTCACATGCACTCAGTGTGGGAAGAG	37607643	37607644	37607593	37607645	1	4	ENSDARG00000104942	1	37601476	37726763	si:dkeyp-82b4	3	6801	716	246529	No_or_no_constitutive_exon
ACTGCAGCTCCTCAGATCTCTTCAGTTACGTGTGTTTATGGGTTGAACAGCT	38113155	38113350	38113105	38113157	1	4	ENSDARG00000099382	1	38112724	38126597	si:ch211-209n20	1	6801	716	246529	No_or_no_constitutive_exon
TGAGGATACACACTGGAGAGAAACCATTCACATGCACTCAGTGTGGGAAGAG	49081590	49081866	49081540	49081592	1	4	ENSDARG00000094177	4	49076554	49081866	si:ch211-208f21	2	6801	716	246529	No_or_no_constitutive_exon
GTTGGCGGTTAATTCCACTGTGGCGCCCCTAGATTAATAAAGGGACTAAGCC	51328399	51328637	51328687	51328635	-1	4	ENSDARG00000100283	1	51327757	51337624	BX571843	1	6801	716	246529	No_or_no_constitutive_exon
AGTTTCAGTTCAGGTTTTGAATCTTTGTGCCTTTGTGTCTTCAGGGTGAGAT	54556727	54556826	54556677	54556729	1	4	ENSDARG00000098585	1	54459777	54628503	si:ch211-237a4	2	6801	716	246529	No_or_no_constitutive_exon
TTCAGCTTCTAATGTGGCTGCTGTATGGGTTGCTAAACCACGAGGGATAGAG	59294227	59294677	59294177	59294229	1	4	ENSDARG00000107273	1	59294023	59294677	BX255935	5	6801	716	246529	No_or_no_constitutive_exon
AGGATTCACACTGGAAAAAAACCTCCCACATGCACACAGTGTGGGAAAAGGT	60483806	60483823	60483873	60483821	-1	4	ENSDARG00000098501	1	60483414	60484212	BX248128	1	6801	716	246529	No_or_no_constitutive_exon
TCCACTTTATGGCACTGAAGTTCCCCAACCGAAGGGGAACTCTGGGAAAGAG	66708175	66708599	66708649	66708597	-1	4	ENSDARG00000096142	2	66708175	66714857	CR388378	1	6801	716	246529	No_or_no_constitutive_exon
GATCTAATTAACTCTTTGTCTTGTTCTTTTTGATTCTGTTGTGGGGATAGAG	72501749	72503591	72503641	72503589	-1	4	ENSDARG00000105811	1	72497346	72511426	CABZ01071909	2	6801	716	246529	Yes
ATTAGCATCAATGATTTCCACGCACCTTACATCGATGGGGAAAAACTAAGAA	75022762	75022956	75022712	75022764	1	4	ENSDARG00000095374	1	75021203	75027253	CR762404	1	6801	716	246529	No_or_no_constitutive_exon
GAATGCACACCACACCGCTGGCCTTTAGTTAACAGGCGGATCAGGGACAGTG	50187	50208	50258	50206	-1	5	ENSDARG00000104282	1	3336	102123	CABZ01088906	1	6801	716	246529	No_or_no_constitutive_exon
CAGTTTAAGGCTGTTTATGAAGGTTAATGAATCTCTGCGTGGGAATTCAGCT	10960	10980	11030	10978	-1	5	ENSDARG00000104282	1	3336	102123	CABZ01088906	1	6801	716	246529	No_or_no_constitutive_exon
TAGAGCAGCAGAGCGCAGGGTTTCAGGAGTAATATGGTCTGTGAGGGCAGAT	464502	464520	464452	464504	1	5	ENSDARG00000023495	8	446757	472748	ift74	6801	716	246529	No_or_no_constitutive_exon
TGTTCATTTCTTAACACTTATTTCTTTTTCCATCTGCAACGGGATCACAGCT	1116730	1116749	1116680	1116732	1	5	ENSDARG00000032997	6	1110041	1125794	rnf185	6801	716	246529	No_or_no_constitutive_exon
ATTGTAATAAAGGTGTGTTTATGTGTGTGTGTGTGTGTGTGGGGGTGCAGCG	1193277	1193391	1193441	1193389	-1	5	ENSDARG00000089781	4	1184373	1220371	ciz1a	6801	716	246529	No_or_no_constitutive_exon
TCTTTCTCTCCTCCTCGTCTGTGGTTCTGTCCGTTCTCTTTGGCGGGCAGAA	1273354	1273493	1273304	1273356	1	5	ENSDARG00000010042	9	1223651	1367487	dnm1a	6801	716	246529	No_or_no_constitutive_exon
CTTGAAACTCCAGGGCTGAAAAGGAGTCCCACTCCAGCCCTGGGGGGTAGGG	3612463	3612531	3612581	3612529	-1	5	ENSDARG00000101035	1	3612463	3613143	CU655870	1	6801	716	246529	No_or_no_constitutive_exon
TTGTGGTTTACTGGCGGCCCTCGGCTCGGGAATGGGACCGGGGCCGAGAGCG	3960814	3960921	3960971	3960919	-1	5	ENSDARG00000017762	10	3920893	3964446	srrt	6801	716	246529	No_or_no_constitutive_exon
TTTGTTTGTTAAAGTGGTGAAATAATCGTCTGTTTTGTGTGGGAATGCAGGA	6172508	6172616	6172666	6172614	-1	5	ENSDARG00000091555	2	6163587	6182944	ostf1	6801	716	246529	No_or_no_constitutive_exon
TGCATTTCAAAGTGCTTTACATAAACAGAAATAAAAGGGTCAAGTATAAGAA	6438287	6438347	6438237	6438289	1	5	ENSDARG00000061060	5	6391511	6442550	stpg2	6801	716	246529	No_or_no_constitutive_exon
AATACCTTTTTACGAAGCCGATCTGATTGTGTATTTCTTTGGGAAACTAGGA	7572839	7573209	7573259	7573207	-1	5	ENSDARG00000098272	1	7501272	7591594	nipbla	6801	716	246529	No_or_no_constitutive_exon
AATGGTGGGCCAGTGATTCCCTCGCTGTCATCAGTGCATGGGTTAATGAGCT	10007439	10007690	10007389	10007441	1	5	ENSDARG00000092211	1	10007319	10007690	BX511089	1	6801	716	246529	No_or_no_constitutive_exon
GATTTTTTCGGTTTATTAACAAATGGCTTCTGTTTCTTTGGATTGGGTAGAA	17555340	17555426	17555290	17555342	1	5	ENSDARG00000013434	9	17543114	17568848	hira	6801	716	246529	No_or_no_constitutive_exon
TTGATTTTACGACTAACTGCATTTAATCTGATCAATCCAAGGGCAAAGAGAA	20689881	20689946	20689831	20689883	1	5	ENSDARG00000061784	3	20670413	20704122	arhgap25	6801	716	246529	No_or_no_constitutive_exon
CTGTTGAATGGATTTTTTTTCATGTAGTTTTTGTGTTTCTGGGTATGCAGGA	21370285	21370407	21370457	21370405	-1	5	ENSDARG00000012776	10	21348913	21427452	smarca1	6801	716	246529	No_or_no_constitutive_exon
AACTTGTTTCCATGACACAATCTGTGTTTTCTTTCATGGTGGGGTGACAGGT	22090537	22090617	22090667	22090615	-1	5	ENSDARG00000020482	9	22087256	22099210	nono	6801	716	246529	No_or_no_constitutive_exon
CTTATGTGTATATCTTATCCCCTGCTTGGTTTTTGCTTGTGTGGGAGCAGAG	24043801	24043899	24043751	24043803	1	5	ENSDARG00000035565	6	24039935	24064069	atp6v0a2b	6801	716	246529	No_or_no_constitutive_exon
CTTGGTTTTTCTCTTTCCCCCCTTTTCCTCTTGATTCGGGGTGAGTGTAGAT	25453411	25453586	25453361	25453413	1	5	ENSDARG00000039181	8	25352186	25463179	trpm3	6801	716	246529	Yes
TCTTGTTGTGAGGCACTGGCCAACACCATGTAATGTTGTCAACTGGGCAGGC	29030933	29031108	29031158	29031106	-1	5	ENSDARG00000025728	10	28997787	29043468	grin1b	6801	716	246529	Yes
TCCCAATGGTTCAGGTTACATATCGCGTCATCCACTTGGCTGATGGGCAGGT	29206914	29206995	29206864	29206916	1	5	ENSDARG00000014463	8	29203226	29217695	usf1l	6801	716	246529	No_or_no_constitutive_exon
CATATCTAAATGGTCACTGAAATGACGTCTTCATTGTGCTGGGTCAGCAGGA	32256205	32256294	32256155	32256207	1	5	ENSDARG00000095142	3	32231324	32259545	None	6801	716	246529	No_or_no_constitutive_exon
AATTTACACACTCTATACACATTTCTGTTTTTATATCTTGGGACTGGCAGAA	34659583	34659697	34659747	34659695	-1	5	ENSDARG00000035391	6	34653303	34664364	ptcd2	6801	716	246529	Yes
TGATTTGTGAGCTTTTCATTTGTTTGATGTGTGTTTGTCTGGGTGTGTAGGA	35304199	35304271	35304321	35304269	-1	5	ENSDARG00000068731	6	35274931	35353319	rxfp2l	6801	716	246529	No_or_no_constitutive_exon
ATCAAAATGTATTAATTATACAATTCCTAAATGTTAAGGGATGAAAAAAGAT	38032586	38032952	38032536	38032588	1	5	ENSDARG00000093763	2	38030965	38032952	si:ch211-271e10	6	6801	716	246529	No_or_no_constitutive_exon
TTTCATGCTGAAATTAAATGAGCTCAAATTTCGCACCTTGTGCCAGGGAGAA	38332045	38332084	38331995	38332047	1	5	ENSDARG00000054619	7	38237017	38486615	fras1	6801	716	246529	No_or_no_constitutive_exon
ACATTAAACACTTTAATTATGTTTTTTACTGTTTTCTTGGGGGATATTAGGT	40889287	40889475	40889525	40889473	-1	5	ENSDARG00000035256	5	40885123	40894678	eef2l2	6801	716	246529	No_or_no_constitutive_exon
GACACATTCTGGAGACACAAAAGACTTATCTTGAAAAGGGAGTAAAATAGGT	41253456	41253661	41253711	41253659	-1	5	ENSDARG00000095720	1	41253284	41255241	CR931763	1	6801	716	246529	No_or_no_constitutive_exon
TGCAATTTTATGCATTCGTTCTTTTTTCCTTTGGCTTGGTACACGGGGAGAA	47475359	47475457	47475507	47475455	-1	5	ENSDARG00000095715	3	47458643	47524110	BX465834	1	6801	716	246529	No_or_no_constitutive_exon
ATCTATATCCACATTCAAACTGTTATGATTTCTATATATATGGGGCATAGGT	50166209	50166405	50166159	50166211	1	5	ENSDARG00000035193	6	50141795	50168799	fam81b	6801	716	246529	No_or_no_constitutive_exon
AATGTTTGTTCAGTTGATTCAACTTTATTTATTTATGTTTCGGTGGGCAGTA	50302519	50302603	50302469	50302521	1	5	ENSDARG00000024325	7	50266440	50321383	col4a3bpa	6801	716	246529	No_or_no_constitutive_exon
TTTTGTTTTCCTCCCTCTCTTCCTGTAAATTTCTTCTTTATGGGATATAGTG	50892130	50892213	50892080	50892132	1	5	ENSDARG00000002816	9	50796415	50935380	rasgrf2b	6801	716	246529	Yes
TGAAATCTGATCTTAATCTTAGAAGTTTCTTTTCTTTTTTGGGGGTCAAGGT	51189544	51189636	51189494	51189546	1	5	ENSDARG00000099679	1	51186538	51201303	papd4	6801	716	246529	Yes
TTATTTTAGCTGATTTTGATGTGTGTTATGTGCTGGGGTGAATAACACAGGA	56268802	56268907	56268957	56268905	-1	5	ENSDARG00000059636	6	56257349	56273316	si:ch211-127d4	3	6801	716	246529	No_or_no_constitutive_exon
ATATTGGGTGCCAACCTGATCAATATATTTGATTTTTCATTGGGTTAAAGGG	64504795	64504849	64504899	64504847	-1	5	ENSDARG00000099930	1	64491794	64636805	col27a1b	6801	716	246529	Yes
GCTCTTCCCCGTCTCTTTCCCTCTAACCTCCTCCCTCGCTACTGGGATAGTC	64956304	64956337	64956387	64956335	-1	5	ENSDARG00000035122	7	64934176	64983881	camsap1b	6801	716	246529	Yes
TTGTGGTGATTCTGATTTGATTGTTGTGGTTGTAATAGGGCTGAAAAGAGCT	65500344	65500472	65500294	65500346	1	5	ENSDARG00000035120	5	65491314	65523643	GLDC	6801	716	246529	No_or_no_constitutive_exon
AATATCTTCACTTACTTTACTTACTTTATTTATGAATTAAATTGGGGCAGGT	65522811	65522984	65522761	65522813	1	5	ENSDARG00000035120	5	65491314	65523643	GLDC	6801	716	246529	Yes
TGTTGTATATTGTGAAAGGCCTACATTTGTTATTGTTTTCTGGGTAACAGGG	67165017	67165143	67164967	67165019	1	5	ENSDARG00000101808	1	67157883	67182608	si:ch211-271b14	1	6801	716	246529	No_or_no_constitutive_exon
GGCGTGGCATCTAACCCCACCCCTAAACCCAACTGTCATTGGGTGATGAGCA	71045016	71045046	71044966	71045018	1	5	ENSDARG00000003803	8	71028033	71046618	LHX3	6801	716	246529	No_or_no_constitutive_exon
AAATCAATGTGTGTGTGTGTGTGTGTGTGTATGTGTGTGTGTGTGGGCAGCC	71594850	71594995	71594800	71594852	1	5	ENSDARG00000102657	1	71593344	71599333	lman2la	6801	716	246529	No_or_no_constitutive_exon
CTCTCCTGTCACACACACTGTCACAATTCTTAACCCGTCTGGGAGATCAGTG	97845	97913	97795	97847	1	6	ENSDARG00000096454	2	94527	436629	ap1m2	6801	716	246529	Yes
TGTGTGTGTGTGTGTGTGTGTGTGTGTGTCAACAGCTCTTCAAAGGGAAGTT	496487	496598	496437	496489	1	6	ENSDARG00000096307	2	451898	520067	CACNA1I_(1_of_many)	6801	716	246529	No_or_no_constitutive_exon
ATATAGCAAGTTTTAACAATTTACTGCTCTTTTGGCATTTATAGGGGCAGGA	1739098	1739530	1739580	1739528	-1	6	ENSDARG00000012823	9	1695835	1741322	dlgap4b	6801	716	246529	No_or_no_constitutive_exon
TTTATATTTCAATATTAAACGATGTTTTCTGTGGTTTCTGGGTGATAAAGGT	4193897	4194007	4193847	4193899	1	6	ENSDARG00000099547	1	4091160	4208732	nbeal1	6801	716	246529	Yes
CAATTAAAGCATCTCTTTATCTCTACTTTTCTTTCTCGTTATGTGGGCAGTC	6743452	6743636	6743402	6743454	1	6	ENSDARG00000075924	3	6693651	6765121	None	6801	716	246529	No_or_no_constitutive_exon
CCAATATTATTCTCTTTTCGGCTTCCTCTTGGGAATAATGGGTAATGTAGTC	10434260	10434344	10434394	10434342	-1	6	ENSDARG00000062630	7	10350591	10462698	dnah9l	6801	716	246529	No_or_no_constitutive_exon
ACTGAAACAACCAAGCATTGATGTGATTTTTGATTTTTCTGGGTGTGCAGGA	12922728	12922815	12922865	12922813	-1	6	ENSDARG00000062323	6	12903066	12953661	adam23a	6801	716	246529	Yes
GCATGTGGAACGAGCAATGATAACATTTGGCTCTTTTTGTTTGGGTAAAGTG	20033224	20033330	20033174	20033226	1	6	ENSDARG00000077004	4	20008588	20042102	aldh1l1	6801	716	246529	No_or_no_constitutive_exon
GTGTAATATAGTATAATAGCTTTGCATTTGCTTTTTTTGTTTGGGAACAGGT	21898471	21898628	21898421	21898473	1	6	ENSDARG00000104793	1	21896066	21910379	dgke	6801	716	246529	No_or_no_constitutive_exon
TAGAGATTAGTCTGTCTCCAGTTTCTCACTCTCTCCGTCTGTGGGTGCAGTG	22198219	22198306	22198356	22198304	-1	6	ENSDARG00000105190	2	22152170	22227174	rhbdl3	6801	716	246529	No_or_no_constitutive_exon
GGCCAGTCTGCCTTTGCTGGGATACACAGTCAGCACTCCTGGGGAATCAGAC	27042653	27042741	27042603	27042655	1	6	ENSDARG00000016429	10	26957531	27048068	farp2	6801	716	246529	No_or_no_constitutive_exon
CTATTGGCTGTTTGGGGTCATGGTATTTATGTTGTTGGTGGTGGGTGTAGCC	27245391	27245610	27245341	27245393	1	6	ENSDARG00000061817	6	27156109	27282466	kif1aa	6801	716	246529	No_or_no_constitutive_exon
TGCTTTTCTTGTGATACTAAACCTGCTGTCGCTAATTATGGACTGGGAAGAC	36839765	36841477	36839715	36839767	1	6	ENSDARG00000100255	1	36817330	36841477	si:ch73-29l19	1	6801	716	246529	No_or_no_constitutive_exon
ATTTTGCATGCACTGAAGTCGTCCTGTAGTTAACAGTTTAATATTGGGAGAC	38762009	38762169	38762219	38762167	-1	6	ENSDARG00000097018	2	38762009	38766790	CR628341	1	6801	716	246529	No_or_no_constitutive_exon
TTATAGAGTGAATGTTAAAAAATAATAAATTCTCTTCCTTTGGGATACAGGA	39269883	39269958	39270008	39269956	-1	6	ENSDARG00000014465	11	39258633	39278379	arhgef25b	6801	716	246529	Yes
ATATTATGTGTCAATGTTTTTAACTGTTAAATATCTGCCTGGGGAAATAGGC	39744935	39744997	39745047	39744995	-1	6	ENSDARG00000060797	6	39742180	39767459	pfkmb	6801	716	246529	No_or_no_constitutive_exon
CTGTTTCTATTCCATTTTTTCCTATGCCCTCCTCATCCTGACATGGGCAGTC	39895579	39895607	39895657	39895605	-1	6	ENSDARG00000008494	10	39876640	39895990	myl6	6801	716	246529	No_or_no_constitutive_exon
GATTGACTTTGCCCACACCACATGTAGGCACTACGGGGAGGACAGTGTAGTC	42411920	42412356	42412406	42412354	-1	6	ENSDARG00000008310	7	42411545	42420689	ip6k2a	6801	716	246529	No_or_no_constitutive_exon
CATGCGGCGTGAAGGCCCGTCTGCTTTCCTGAAGGGTGCGGGTTGCAGAGCG	49106821	49107398	49106771	49106823	1	6	ENSDARG00000020893	8	49096982	49108393	slc25a22	6801	716	246529	No_or_no_constitutive_exon
CTCCAGGGTGACCAACAATCCTAATTGTCCCTTCTTTTGGGGGCTTAAAGGG	49215632	49216014	49216064	49216012	-1	6	ENSDARG00000014050	9	49170766	49217174	ngfb	6801	716	246529	No_or_no_constitutive_exon
CTTTTCCTCTTCTCCCCCCTCACACACCTTGACCCACCGTGGGATTAAAGCC	50481883	50482051	50482101	50482049	-1	6	ENSDARG00000108636	1	50476993	50485179	BX548167	2	6801	716	246529	No_or_no_constitutive_exon
TTGCTTTTGATCATGTTTATAAACTTGTCTTGCTGTGGCTGGGTTTGAAGGA	51133427	51133579	51133629	51133577	-1	6	ENSDARG00000074781	5	51006661	51477033	ptprt	6801	716	246529	No_or_no_constitutive_exon
TTCAGACATCTAACATGCTCTCTCCTTGTTTCACTGTTTTTGGGATGTAGGA	53385129	53385177	53385227	53385175	-1	6	ENSDARG00000078781	4	53373118	53391348	si:ch211-161c3	6	6801	716	246529	No_or_no_constitutive_exon
CTCATTGTGCGGCTGCGATGTTAGAATGATGTGACCTCTGTTGGGAATAGAT	53420390	53420527	53420577	53420525	-1	6	ENSDARG00000103308	1	53393745	53426394	mst1	6801	716	246529	No_or_no_constitutive_exon
TGTGTGTCTGTCTGTGTGTGTGTATGTGTGTGTGTGTTCAGGGTTCAGAGCG	57786044	57786138	57785994	57786046	1	6	ENSDARG00000098420	2	57743797	57789444	SNTA1	6801	716	246529	No_or_no_constitutive_exon
CTTCTGTTTTTCTCTTTCTCTTTTGCTCTAACTGTCTTTGGGGACCCAAGGA	58844404	58844410	58844354	58844406	1	6	ENSDARG00000031388	7	58837911	58873462	dctn2	6801	716	246529	No_or_no_constitutive_exon
CAATCTGGAGGTGAACTAATGCTCTCATATGGTGTTTTCTCCGAGGGCAGAC	1284863	1284980	1284813	1284865	1	7	ENSDARG00000087748	3	1274527	1295944	si:cabz01112025	1	6801	716	246529	No_or_no_constitutive_exon
TCAGTGAGTGTGTGTTGATAACTGATAGCTGTGTGTGTGTTGATGGGTAGGT	6855571	6855691	6855521	6855573	1	7	ENSDARG00000001431	10	6814865	6898486	actn3b	6801	716	246529	No_or_no_constitutive_exon
GTGTGTGTTGATAACTGATAGCTGTGTGTGTGTTGATGGGTAGGTGAGAGGC	6855578	6855691	6855528	6855580	1	7	ENSDARG00000001431	10	6814865	6898486	actn3b	6801	716	246529	No_or_no_constitutive_exon
TTTGCAAGCTGTAGTAATATGTTGTGCGGTTCTCTTTATTTATGGGATAGAA	19177572	19177653	19177522	19177574	1	7	ENSDARG00000088656	3	19172888	19225682	si:ch211-212k18	6	6801	716	246529	No_or_no_constitutive_exon
ATCTTCTTCTCTGCGTAGTGTGTAAGTGGAATATTCTTTGGATCGGGCAGGT	19222474	19222569	19222424	19222476	1	7	ENSDARG00000088656	3	19172888	19225682	si:ch211-212k18	6	6801	716	246529	No_or_no_constitutive_exon
GAAAATTAGAGTAAATGGAGACATGTATGTTTTATTTGTGTTGGGAGCAGGT	19487269	19487459	19487219	19487271	1	7	ENSDARG00000062085	5	19486696	19508255	tkfc	6801	716	246529	Yes
CTTGAAAAAAACAAAAAAACAAATCTGTTTATGTCTCCACTGGGGGGCAGAA	25384730	25384836	25384886	25384834	-1	7	ENSDARG00000007370	12	25287117	25426128	dysf	6801	716	246529	Yes
ACTTAAATTATTATATATATAATAATGTAAATAATGCAACATGGGGGTAGAT	25644189	25644369	25644139	25644191	1	7	ENSDARG00000056725	7	25642031	25647088	hmgb3a	6801	716	246529	No_or_no_constitutive_exon
TGTATTGGTGGCTCAGTGTAGTTATTGAATTTTTTTACTTGGGTGATCAGAG	29638172	29638286	29638122	29638174	1	7	ENSDARG00000017901	11	29592390	29674894	tln2a	6801	716	246529	No_or_no_constitutive_exon
TCATATGTAACTTCCTTGGTTTCCCTTAACCCTAAAAAAATGGGGAATAGAA	29744046	29744136	29744186	29744134	-1	7	ENSDARG00000106852	1	29738578	29744686	CU856238	1	6801	716	246529	No_or_no_constitutive_exon
TTTTTCCCTTATTGTTTTTATTTTTTAAACCTCTCCTCCGGGATGCATAGAT	31394470	31394623	31394673	31394621	-1	7	ENSDARG00000076919	4	31354511	31488452	igdcc4	6801	716	246529	No_or_no_constitutive_exon
TCACGCTTTCTATTCTTGTCTCTTGTGTGTTTGTGTGTTGGGGGAGGCAGAC	34150104	34150199	34150249	34150197	-1	7	ENSDARG00000098439	2	34144465	34177428	nr1h3	6801	716	246529	No_or_no_constitutive_exon
TACATTGTGCGAAAACATGTTTGAGGTCATATTTGTGTATGGGCAAACAGGA	39181128	39181245	39181078	39181130	1	7	ENSDARG00000068457	6	39173825	39189346	tnnt3b	6801	716	246529	No_or_no_constitutive_exon
ACTCATTTCCGGCCAATATCTGCCTCTGAACTGTCTCCAGGTGGGTGCAGCG	39402683	39403110	39402633	39402685	1	7	ENSDARG00000052244	8	39393037	39407513	zgc:158564	6801	716	246529	No_or_no_constitutive_exon
GAGGTTATACATTTTGCTTCTACATGTTTTGTATTTGTGTGGGTGTGTAGGA	39870946	39871009	39871059	39871007	-1	7	ENSDARG00000076934	4	39851900	39874080	wdr60	6801	716	246529	Yes
ATCTATTTCTAAACGTGGAATTGTATTTTAAACATTCCCAATGGGTGCAGGA	40044641	40044762	40044591	40044643	1	7	ENSDARG00000035970	9	39957344	40228369	ptprn2	6801	716	246529	No_or_no_constitutive_exon
CCTAAATAGTTCTTTCTCATTTCCCAAACCCCCATCTAGTGTGGGGGGAGAG	40218807	40218818	40218757	40218809	1	7	ENSDARG00000035970	9	39957344	40228369	ptprn2	6801	716	246529	No_or_no_constitutive_exon
GTACAATATTAATACCTCTGTTTTTTTCTCTCCTCTCTCTGTGGGTGCAGCT	40345796	40345954	40346004	40345952	-1	7	ENSDARG00000035978	8	40312870	40359681	ube3c	6801	716	246529	No_or_no_constitutive_exon
ACATGTTAGCTTAGACTGATTGCTTGTTCTCTTCATTTTATAATGGGTAGAA	40875116	40875307	40875066	40875118	1	7	ENSDARG00000001241	12	40866486	40878073	puf60b	6801	716	246529	No_or_no_constitutive_exon
TGTTTATGCAAATCAGTTTGCAAATAACATCTATTTTCTCCTGCAGGGAGAA	50873192	50873269	50873142	50873194	1	7	ENSDARG00000052063	7	50828151	50919360	col4a5	6801	716	246529	No_or_no_constitutive_exon
TCCCTGTTATCTGTTCTTTTTCCTTTCTCTCTCCATGTTTGGGCGGACAGAA	51113000	51113224	51112950	51113002	1	7	ENSDARG00000104145	1	51112573	51113224	CR381676	1	6801	716	246529	No_or_no_constitutive_exon
TCCTGTTTCATTCTCATATCATGTTTGTTGCGCTCATCCTGTACAGGGAGAG	53763470	53763621	53763420	53763472	1	7	ENSDARG00000102855	1	53485048	53819675	neo1a	6801	716	246529	No_or_no_constitutive_exon
GTTTTGAAGTCTACAACTGAATCTTGTTTTCTTTCTTGGGAAATAAACAGTA	66871500	66871673	66871450	66871502	1	7	ENSDARG00000059460	5	66660921	66947820	sbf2	6801	716	246529	No_or_no_constitutive_exon
TCTGCTGGAGTAACTTAAATTGCGTTGTGTGTGTGTGTGTGTATGGGCAGAT	68836860	68836979	68836810	68836862	1	7	ENSDARG00000088595	2	68832370	68869953	crispld2	6801	716	246529	No_or_no_constitutive_exon
AGACAACGTTGTCCACCACCAGGCCACCAAAGGTGGTAACAACTGGGCAGAC	72058334	72060050	72060100	72060048	-1	7	ENSDARG00000099470	1	72041889	72088651	muc5	3	6801	716	246529	No_or_no_constitutive_exon
AGACAACGTTGTCCACCACCAGGCCACCGAAGGTGGTAACAACTGGGCAGAC	72053252	72053438	72053488	72053436	-1	7	ENSDARG00000099470	1	72041889	72088651	muc5	3	6801	716	246529	No_or_no_constitutive_exon
AGACAACGTTGTCCACCACCAGGCCACCAAAGGTGGTAACAACTGGGCAGAC	72052168	72052427	72052477	72052425	-1	7	ENSDARG00000099470	1	72041889	72088651	muc5	3	6801	716	246529	No_or_no_constitutive_exon
GTGTTTCCTCTCAGGAATATTATATTAATGGAGTTTTTTTATTGGGACAGTT	2699738	2699880	2699688	2699740	1	8	ENSDARG00000008983	12	2699056	2731240	sh3glb2a	6801	716	246529	No_or_no_constitutive_exon
TGATGTGTGTGAGTTTGTGTGTGTGTTGTTTAAATGGGATAAAATTCAAGGA	4564975	4565850	4565900	4565848	-1	8	ENSDARG00000017140	10	4564975	4638327	zgc:63587	6801	716	246529	No_or_no_constitutive_exon
TATATAATAATATGTATTAAATTCAATATATATATATTTTTTACAGGGAGCA	6691114	6691181	6691231	6691179	-1	8	ENSDARG00000001968	12	6607704	6782040	dock5	6801	716	246529	No_or_no_constitutive_exon
CAGCTCTAGACACAGGCTGAATTATATTTGTCTGAAATGTTTGGGAGCAGAT	11003609	11003750	11003800	11003748	-1	8	ENSDARG00000073738	5	10981345	11039525	dennd2c	6801	716	246529	No_or_no_constitutive_exon
AGTCATTATCTTACTTCAAACTTTATATCACTCCACAGGGAACAGGCCAGGA	11547697	11547795	11547845	11547793	-1	8	ENSDARG00000036156	8	11537178	11602610	fnbp1a	6801	716	246529	No_or_no_constitutive_exon
TTAGCAAACTGGTCATTTTATTTCTGTAATGATCTCCTTCCCAGGGACAGAA	14826585	14826624	14826535	14826587	1	8	ENSDARG00000002295	9	14816410	14845987	si:dkey-21p1	3	6801	716	246529	No_or_no_constitutive_exon
TGTACAGTGTTGTGTGTATATCTCACTCTTTTTTTTTTTTGGGATTGCAGGA	14930284	14930580	14930234	14930286	1	8	ENSDARG00000013841	11	14876678	14947357	abl2	6801	716	246529	Yes
TCTTTATGTTTCTGTTTCTATCCATTTCGGATCACCTACTGACTGGGAAGAC	23084935	23084960	23084885	23084937	1	8	ENSDARG00000016447	8	23083877	23099013	ythdf1	6801	716	246529	No_or_no_constitutive_exon
CCATTAACAGACATTGACTGAATGTGTTTTTGTTTCCCTGGGGTGTTAAGGT	27623862	27624039	27624089	27624037	-1	8	ENSDARG00000056065	3	27611552	27637626	mov10b	2	6801	716	246529	No_or_no_constitutive_exon
CTAAAACGCCGTTTTAAAACTAAAACGTACTAGTGTAAACGGGGCCTAAGAC	28234698	28235212	28235262	28235210	-1	8	ENSDARG00000061204	8	28223674	28240640	ddx20	6801	716	246529	No_or_no_constitutive_exon
TCCATGTTGTTTTGTTCTCCCCTCTCCCCTTTCTCTTCCCATGGGTGCAGTA	28821362	28821398	28821312	28821364	1	8	ENSDARG00000075919	4	28715313	28863567	ccser1	6801	716	246529	No_or_no_constitutive_exon
TCTTCACCATTGGGCTTGATTGTGACCATGTGTTGGTGTCGTGGGAACAGAT	29900703	29901531	29900653	29900705	1	8	ENSDARG00000097806	1	29885211	29901531	CR376747	1	6801	716	246529	No_or_no_constitutive_exon
AATGAATTCCTTCTCCTTGACATGATGGGAATGGCGTGATGGGCGCACAGAG	29900752	29900824	29900874	29900822	-1	8	ENSDARG00000012403	11	29889482	29921589	ercc6l2	6801	716	246529	No_or_no_constitutive_exon
GACCTGCGGGTACGTTTGCAGCTGGATACATGATGAACAGATGGGAGAAGTA	30742372	30742381	30742322	30742374	1	8	ENSDARG00000042452	6	30738707	30746745	p2rx4b	6801	716	246529	No_or_no_constitutive_exon
CACCATCTTGATGTTTGTTTTTTGTGTGTATGTTTTCTCTTCAGGGTAAGAT	31790395	31790479	31790345	31790397	1	8	ENSDARG00000013063	10	31707942	31809684	oxct1a	6801	716	246529	No_or_no_constitutive_exon
ATCAAATCCACTTATAGTGCTGAAGTTCCCCCCGAAGGGGAACACTGGAGAA	32778617	32778810	32778860	32778808	-1	8	ENSDARG00000092658	1	32778617	32785244	CR457445	1	6801	716	246529	No_or_no_constitutive_exon
CTGATAATCGCTTAATTAGTCTGCATGCCCAGCGGATATTACTGTGGGAGGC	33934902	33935213	33935263	33935211	-1	8	ENSDARG00000013615	13	33920776	34077023	pbx3b	6801	716	246529	No_or_no_constitutive_exon
TCACACACACATACTGCAGTTGTGACTGACATCTGCTAACTGGGTAACAGGG	36936760	36936810	36936710	36936762	1	8	ENSDARG00000077709	4	36770781	36945585	iqsec2b	6801	716	246529	Yes
AAATTAATTGTCTTCTTCCCCTCTTTTTATACTTTCCTAACAATGGGTAGAA	37435191	37435271	37435141	37435193	1	8	ENSDARG00000018530	6	37432945	37445411	mapkapk2b	6801	716	246529	No_or_no_constitutive_exon
TTAATTTTCTCTCTGACCGTGGTTCTGACATGTGCTTTGGGATGAAATAGGA	40394231	40394386	40394436	40394384	-1	8	ENSDARG00000102070	1	40386579	40412444	tbc1d10aa	6801	716	246529	No_or_no_constitutive_exon
ATTTTCTCTCTGACCGTGGTTCTGACATGTGCTTTGGGATGAAATAGGAGTG	40394231	40394383	40394433	40394381	-1	8	ENSDARG00000102070	1	40386579	40412444	tbc1d10aa	6801	716	246529	No_or_no_constitutive_exon
ACTCTACAGTTTAACAAAGTGACTGTTGTTGACAATTTAGTGGGGGGTAGAG	40489602	40489717	40489767	40489715	-1	8	ENSDARG00000099558	1	40485277	40513758	NPC1L1	6801	716	246529	No_or_no_constitutive_exon
GGTATGTGTTTTTTAGAGACGTAAACTGTTGTGTGTGTGTGTGGGTGTAGGT	41122503	41122629	41122453	41122505	1	8	ENSDARG00000053575	8	40927593	41139982	gpat2	6801	716	246529	No_or_no_constitutive_exon
GACAGACCAAGGTTCCATTTGAGCTTGTCGGGGTGGATTTAGTTGGGAAGCT	41204868	41204904	41204818	41204870	1	8	ENSDARG00000079932	4	41196715	41248225	zgc:152830	6801	716	246529	No_or_no_constitutive_exon
ACCTCTTTCACCTGGGCTTTCTCTCTCTGAAACTGATGGAGCAATGGGAGTA	42687615	42687721	42687771	42687719	-1	8	ENSDARG00000075349	5	42635024	42705804	si:ch73-138n13	1	6801	716	246529	No_or_no_constitutive_exon
CAGGAGACATGGACGCGGCAAACGACTGTAAGAATGATTGTCAGAGGGAGTT	42840767	42840774	42840717	42840769	1	8	ENSDARG00000034229	8	42757446	42901037	kcnip3a	6801	716	246529	No_or_no_constitutive_exon
CTGTTGTGTCCACTCCGTCTGAAGGACAACTGGTGGGCAGAGGGAGACAGAA	44244445	44244476	44244526	44244474	-1	8	ENSDARG00000041699	7	44231273	44305828	piwil1	6801	716	246529	No_or_no_constitutive_exon
ACCCCGATGGGGAAAACATTAAAAAAAAGTGTTCTGACGGGGAAAAGCAGGG	45881297	45881367	45881417	45881365	-1	8	ENSDARG00000010070	10	45842259	45931812	adam9	6801	716	246529	No_or_no_constitutive_exon
TTTATAATATCTGTCTTATATCTATGAAATGTGTGTTTACTGGGGATCAGGT	46396279	46396427	46396229	46396281	1	8	ENSDARG00000060002	8	46377614	46402955	ogg1	6801	716	246529	No_or_no_constitutive_exon
ATAAATACATGTAATCCTCTAATTTCTTTCATTCATGCCTGGGTGGACAGGG	47097783	47097795	47097733	47097785	1	8	ENSDARG00000076414	4	46948554	47098260	espn	6801	716	246529	No_or_no_constitutive_exon
AGTTCCGATCTTCCTAATCGTTTCTTCTGTTGTTTGGCTCCGGGATCAAGGA	47829515	47829634	47829684	47829632	-1	8	ENSDARG00000076566	5	47769628	47834326	kank3	6801	716	246529	No_or_no_constitutive_exon
AATGAAGTTACATCTGTGCTTGTTGATTCTTGTGTTATTTGGGATGCCAGTT	49809583	49809883	49809533	49809585	1	8	ENSDARG00000059897	8	49789716	49876606	ntrk2a	6801	716	246529	No_or_no_constitutive_exon
GCTTTCAAACCGCCGCGGTTTGTTTTGGTTTTGACGCGCTCGGCTGGGAGGG	51967892	51967955	51968005	51967953	-1	8	ENSDARG00000039229	5	51948489	51968033	cep78	6801	716	246529	No_or_no_constitutive_exon
AGCTTCAGTGAGTAACCGTTCTTGGGCTGCAGGGTGACATGGCTGGGGAGGG	52176377	52176435	52176327	52176379	1	8	ENSDARG00000104073	1	52175331	52176435	FQ790367	1	6801	716	246529	No_or_no_constitutive_exon
AAAACCCTGTGTGTATATATCTTAATGTATCTTATCTGCTTTAAGGGAAGTC	53327522	53327661	53327472	53327524	1	8	ENSDARG00000075917	5	53026461	53483128	cfap74	6801	716	246529	No_or_no_constitutive_exon
GACCAGCAGCCAATCAGTGATCACTATAGCCTGATGATGCTGTGGGGGAGGG	54186963	54186980	54186913	54186965	1	8	ENSDARG00000086057	2	54172120	54188783	CABZ01112317	1	6801	716	246529	No_or_no_constitutive_exon
TGGGCCGGGACCCCCGCGGGGGTGCAGAGGCAGGCGCCGGGCTGGACGAGAC	233623	233842	233573	233625	1	9	ENSDARG00000103651	1	219490	235980	map3k12	6801	716	246529	No_or_no_constitutive_exon
TGAGCCTCAGACGTATTCCCGAGTTGAACGCTTTGCTGTTTGTGGGACAGAG	337132	337350	337082	337134	1	9	ENSDARG00000098235	1	331791	340661	actr5	6801	716	246529	No_or_no_constitutive_exon
TGCGAGCTGGAAGAATTGGGAGAGCTGTCGCCCTGCTGGGAGAATCTGAGGA	7064041	7064118	7063991	7064043	1	9	ENSDARG00000063352	7	7019638	7090010	inpp4aa	6801	716	246529	No_or_no_constitutive_exon
AATTTGCTGCTAATATAAAGTTCTATCATAAAACTCATTTGGGTGCACAGGA	9792297	9793144	9793194	9793142	-1	9	ENSDARG00000039576	7	9757455	9864112	fstl1b	6801	716	246529	No_or_no_constitutive_exon
CTGCTCGCTGTAGATCTAATGAGTGTCTCTGTGTCTCTGTGGGGCGGCAGGA	10201879	10201975	10202025	10201973	-1	9	ENSDARG00000095022	2	10181446	10561094	thsd7ba	6801	716	246529	Yes
TTTACAGAGTGCCAGGGGGAGAGCGGCAGGTGAAGGAACTGAGGGAGAAGTA	10819117	10819259	10819309	10819257	-1	9	ENSDARG00000055934	5	10810976	10833593	si:ch1073-416j23	1	6801	716	246529	No_or_no_constitutive_exon
CGAGCCATGCCATCTGATCTTGTTCTTCTGTCACATTAATGGGTCCGAAGGT	11859139	11859268	11859318	11859266	-1	9	ENSDARG00000093040	2	11851175	11884102	AL935144	1	6801	716	246529	No_or_no_constitutive_exon
GTTAACAGTATATAATATCTCATGTTCGATCATTTGGGTTTAATGGACAGGT	13698037	13698099	13697987	13698039	1	9	ENSDARG00000075111	5	13657451	13705602	als2a	6801	716	246529	No_or_no_constitutive_exon
GAAACCCTGACCTGGTCAATTTGAGGACTTAACCATCTCTTAGGAGGGAGAG	15964608	15965273	15964558	15964610	1	9	ENSDARG00000094103	1	15964259	15965273	BX469925	3	6801	716	246529	No_or_no_constitutive_exon
GAAACCCTGACCTGGTCAATTTGAGGACTTAACCATCTCTTAGGAGGGAGAG	15970115	15970554	15970065	15970117	1	9	ENSDARG00000092454	1	15969766	15970554	BX469925	2	6801	716	246529	No_or_no_constitutive_exon
GTCCATATGCTTTTGTTTGAAGAAATCCTATCATGCTGCATGGGAAAAAGAC	23050165	23050242	23050292	23050240	-1	9	ENSDARG00000032630	9	22994267	23081969	neb	6801	716	246529	No_or_no_constitutive_exon
ACAATCCAAACTGTTCTTTATACTGATGGAAGTTTTGTTTGTGTGGGCAGTT	24284445	24284478	24284395	24284447	1	9	ENSDARG00000030012	10	24255062	24304755	lrrfip1a	6801	716	246529	No_or_no_constitutive_exon
ATATAATCTCATTACTAAAACTGGAAACTTGCTGTGGGTTGTGTGAGCAGAT	25515495	25515666	25515716	25515664	-1	9	ENSDARG00000041503	6	25509810	25517658	med4	6801	716	246529	No_or_no_constitutive_exon
TTTTCAAGTGAAATGTACAGTTTTAAACTGTATTTCTTTTGTACGGGCAGGG	31476834	31476952	31477002	31476950	-1	9	ENSDARG00000016022	4	31463361	31503578	zic5	6801	716	246529	No_or_no_constitutive_exon
TCCGTCTGACTTTAATTTTCTCTTCTTCCTCTGCTCCTCTGGGTCAGCAGCT	31584728	31584943	31584678	31584730	1	9	ENSDARG00000097995	2	31536290	31617864	BX571774	1	6801	716	246529	No_or_no_constitutive_exon
AGTCCTTCTTTCCCCCTTTTAGTCTTATTCCTTGGACTCGGAGGGTCGAGTG	36309969	36310064	36310114	36310062	-1	9	ENSDARG00000093550	1	36309774	36311341	BX005438	1	6801	716	246529	No_or_no_constitutive_exon
GAATTTAGCCACTTTTCATTTTTTTTGCATATTAATAACTCAACGGGCAGGA	36840792	36841034	36840742	36840794	1	9	ENSDARG00000061517	7	36316028	36886588	lrp1bb	6801	716	246529	Yes
CCTCTTCTGTCCTGTTCTCTCCCTCTCTTCGGCCGTTCTGTGGGCAACAGTC	38466633	38466774	38466583	38466635	1	9	ENSDARG00000010280	9	38353599	38482101	clasp1a	6801	716	246529	No_or_no_constitutive_exon
ACAGATAGTCTCAGTTGCTTGATGCTTTGACCTCTTTTCTAATGGGTCAGGC	38544377	38544500	38544550	38544498	-1	9	ENSDARG00000040678	7	38543656	38558343	ccdc93	6801	716	246529	No_or_no_constitutive_exon
ACTTTAAATCAGTTGAATAAAGTACTTCTTCACTTCTCACGGGTGTATAGGT	38733773	38734227	38733723	38733775	1	9	ENSDARG00000076328	4	38715085	38746533	osbpl11	6801	716	246529	No_or_no_constitutive_exon
GTGGATAAAAATCTCAGATGATGACCTTTTCTTTCTTTCTGGGAGGGTAGTT	38934042	38934184	38933992	38934044	1	9	ENSDARG00000075284	4	38927816	38961932	kansl1l	6801	716	246529	Yes
TAAAGAATGATTGATGATGTTTTATATGGCTGTGTGTGTGGGGGGTTCAGGC	39234749	39234907	39234699	39234751	1	9	ENSDARG00000020028	11	39217161	39328870	cps1	6801	716	246529	Yes
TATATACAGATGCGGTGCGAACTGTTTATACAGTTTATTGGGGCGACTAGCG	41283644	41283649	41283699	41283647	-1	9	ENSDARG00000000540	10	41280336	41288261	asnsd1	6801	716	246529	No_or_no_constitutive_exon
CTATTAATTCTACTTAATTAATTCTTGCTGTTTCAGGGCAACATAGGAAGAC	48613547	48613585	48613635	48613583	-1	9	ENSDARG00000076321	5	48599700	48673396	col28a2a	6801	716	246529	No_or_no_constitutive_exon
TATACCCAAAAATGATCTTTTCTGTTGTCTTCTTTTACTTTGGGGGTCAGGA	50215660	50215753	50215803	50215751	-1	9	ENSDARG00000086819	5	50208645	50304215	scn1a	6801	716	246529	No_or_no_constitutive_exon
ACTAAATGTATGTCTTTTTTTCTTCCTTTGGTCATATGTTCACGGGGAAGGT	54917196	54919185	54917146	54917198	1	9	ENSDARG00000038918	3	54917016	54919185	drd1b	6801	716	246529	No_or_no_constitutive_exon
GGCCAGAATGATTGATTGGACCTTTTGTTTCCATTTACCCTTGAGGGCAGAG	30212	30740	30790	30738	-1	KN149870	1	ENSDARG00000108603	1	30212	34696	CABZ01089081	1	6801	716	246529	No_or_no_constitutive_exon
TTCACTGATTTAATTCACACCCTGGCTGTGTGTTGTTTTTGAGGGAGCAGGA	22372	22393	22322	22374	1	KN150062	1	ENSDARG00000100769	1	2987	22393	CABZ01085201	1	6801	716	246529	No_or_no_constitutive_exon
AGGAGGAGAAGAGGAGGGCGGAGGAGGAGAAGAGGAGGGCGGAGGAGGAGGA	2008	2135	2185	2133	-1	KN149799	1	ENSDARG00000103132	1	899	3529	dnaaf2	6801	716	246529	No_or_no_constitutive_exon
GCAGTGCTCTTTCATACCATGTTTTTTTTTTTTTTTTTCTGGGATGCCAGTT	15180	15289	15130	15182	1	KN150177	1	ENSDARG00000061455	6	6069	19636	None	6801	716	246529	No_or_no_constitutive_exon
GTGTTTGTGTGTGTGTGTGTGTGTGTGTGTGTGCAGGTCACAGGGTGCAGGA	8738	8880	8688	8740	1	KN150550	1	ENSDARG00000098241	1	812	14914	CABZ01081622	1	6801	716	246529	No_or_no_constitutive_exon
TGAGTGTGTGTCTGACGTGTGTGTGTGTGTGTGTGTGTGTGTGTGGGCAGGT	2703	2807	2857	2805	-1	KN150412	1	ENSDARG00000102859	1	2532	3422	CABZ01092170	1	6801	716	246529	No_or_no_constitutive_exon
