# Supplementary material for: Widespread Separation of the Polypyrimidine Tract From 3′ AG by G Tracts in Association With Alternative Exons in Metazoa and Plants
Source: Front Genet. 2019 Jan 14;9:741. doi: 10.3389/fgene.2018.00741 (PMC6339879; doi:10.3389/fgene.2018.00741)
Supplement: DATA FILE S2 — Sequences of REPAG 3′ SS from each species of metazoa, plants and protists. [file Data_Sheet_2.zip › Supplementary data 2/Protists_Release38_cyclospora_cayetanensis.txt]

REPA_GGG_Sequence	Exon_Start	Exon_End	Pos_-50	Pos_+2	Strand	Chromosome	GeneID	Gene_Start	Gene_End	Gene_Name	Number_of_REPAs	Number_of_REPAs_has_GGG	Number_of_Intron(Intra_genic_Region)	Upstream_Constitutive_Exon
AACCGAATCAAGAATGGCAGGCAAAAAATTGGTGCAGCGAGGGTGGGCAGGC	185926	186049	185876	185928	1	contig_143	cyc_01516	183115	189044	None	2386	786	36226	No_constitutive_exon_found_in_species
GGAATGGTATACACATGTCGCATGCTTTAGGGTTTCGACTAGGGGTGCAGGG	321548	321628	321678	321626	-1	contig_143	cyc_01539	321548	325874	None	2386	786	36226	No_constitutive_exon_found_in_species
CGTTAAGTGCTGATCGGTGCTGCCTTTGTCGCTTTGTGGTGTATGGGCAGCT	100559	100734	100509	100561	1	contig_75	cyc_00673	100360	103626	None	2386	786	36226	No_constitutive_exon_found_in_species
GCCTTCTGCAATGCGTAACGGCTTGCTGTGGGGGGCCCCTGGGTGTGCAGAT	177663	177744	177794	177742	-1	contig_75	cyc_00686	162039	183200	None	2386	786	36226	No_constitutive_exon_found_in_species
CGCATGTCTTAGGGGCAACGGGTTTTGTGTGGGTGGTGCTGTGGGCGCAGCT	187632	187766	187582	187634	1	contig_75	cyc_00688	186370	191069	None	2386	786	36226	No_constitutive_exon_found_in_species
TGGCTACGGCCTTGGCTGCAGCAGCACCACTGCAGACATGCGGCGGGCAGAA	275024	275884	274974	275026	1	contig_75	cyc_00707	272733	275884	None	2386	786	36226	No_constitutive_exon_found_in_species
AATGCCTTGAGGTAGTTAGGCCTTGACTCCTTCATTCTGTGGGGCGGTAGGG	300452	300587	300402	300454	1	contig_75	cyc_00712	298701	302731	None	2386	786	36226	No_constitutive_exon_found_in_species
TGGATGTCGAGTCATGCGCGTTTGTGTGAGTCGTGTTTGTTTGTGGGGAGGA	31840	32344	31790	31842	1	contig_73	cyc_00620	28167	38107	None	2386	786	36226	No_constitutive_exon_found_in_species
GTGGCACTGAGCTGTGTGTCTTTTTGTTTCTCCTGTTGGTGGGTGTGCAGAA	32906	33255	32856	32908	1	contig_73	cyc_00620	28167	38107	None	2386	786	36226	No_constitutive_exon_found_in_species
GGGGCAGACACAAGGAGTTGTTGCTTTCTAATTGTTTTGGGGGTGTGTAGAC	53190	53336	53386	53334	-1	contig_73	cyc_00624	52408	56306	None	2386	786	36226	No_constitutive_exon_found_in_species
CTCTAATATCTTGCCATTCGCTCTCGTGCGTTTCTACGTTGGGGGTTTAGGG	114977	115089	115139	115087	-1	contig_73	cyc_00637	112730	119237	None	2386	786	36226	No_constitutive_exon_found_in_species
TCGAATGCTGCGTGGGTAGGGGTGGGCCTTGTTTGTGACGTGGGGTATAGGG	182624	182760	182810	182758	-1	contig_73	cyc_00648	177792	183794	None	2386	786	36226	No_constitutive_exon_found_in_species
GGATGGAAGCCTCCTTGCGAAGGTGGATTGGATTTTATCAGGGGGTTCAGAC	1753	1911	1961	1909	-1	contig_241	cyc_02784	79	4310	None	2386	786	36226	No_constitutive_exon_found_in_species
GTGCTCAATAAGTCACTGTATAACCATTAGGGTGGGTATTAGGGATTCAGGA	137328	137389	137278	137330	1	contig_241	cyc_02810	129558	137389	None	2386	786	36226	No_constitutive_exon_found_in_species
CGGTGGCCACCAGTACTGAACTGCCTTTCCTTATTTTTCGGGGCGTGCAGCT	152488	152611	152438	152490	1	contig_241	cyc_02814	151644	154090	None	2386	786	36226	No_constitutive_exon_found_in_species
GCTTGTGGTTTGTATACATTTGGGGACTTTCCTGTGTTCTGAGGGCGCAGTT	103736	104638	104688	104636	-1	contig_79	cyc_00766	103512	105538	None	2386	786	36226	No_constitutive_exon_found_in_species
CGACAAAGTGCTTTTTCCAAGTGATTCCTGGCGTTGGCTTGGGTGTACAGGA	114289	114563	114613	114561	-1	contig_79	cyc_00769	112247	115738	None	2386	786	36226	No_constitutive_exon_found_in_species
CCGCTTCAGTGTCTGTGCGTTGCTGCTATGTTGTTTCAACGGGTGGACAGCG	113967	114071	114121	114069	-1	contig_79	cyc_00769	112247	115738	None	2386	786	36226	No_constitutive_exon_found_in_species
ATATAACAAATAGAAATCCTAGGTGCCTCAGCACATATATGGGCATGCAGTC	6274	6469	6224	6276	1	contig_222	cyc_02563	4259	25404	None	2386	786	36226	No_constitutive_exon_found_in_species
CTGCTGCTCCTGCTGCAGGAAAAGCCACTGCTGGGGTGTCTGGGGGCCAGGG	26054	26330	26004	26056	1	contig_191	cyc_02098	25091	31361	None	2386	786	36226	No_constitutive_exon_found_in_species
TCCACCGGATGATCTTTTACCGGTCGCTTCGTGTGGCCTTGGGATTATAGGC	60199	60277	60327	60275	-1	contig_191	cyc_02104	58547	62206	None	2386	786	36226	No_constitutive_exon_found_in_species
AGCCACACACAGTCTCCCAGCAACGCTTCTGCTTGTATTACGGGGAATAGGA	142802	142987	143037	142985	-1	contig_191	cyc_02122	142802	144720	None	2386	786	36226	No_constitutive_exon_found_in_species
AAGGCTTCGGTGTGCCTTGTGCTTGGGTGTTGCTGGTCTTGCGGGTGTAGGC	150253	150396	150203	150255	1	contig_191	cyc_02123	147392	154846	None	2386	786	36226	No_constitutive_exon_found_in_species
GCCAAGCCACTTGAGGGTTCCGAGAGTTATGGCTGTGTCTGTGTGGGCAGGC	150779	150906	150729	150781	1	contig_191	cyc_02123	147392	154846	None	2386	786	36226	No_constitutive_exon_found_in_species
CACTAAAGCATATATTTTAATTTTCTCAATGTGTACGGGAAAATGCAAAGGT	166331	166401	166281	166333	1	contig_191	cyc_02125	161778	169747	None	2386	786	36226	No_constitutive_exon_found_in_species
CATGCCGCGCGGGAGTTCAACGCGCCTGGGGTTAGGGGTCGAGTGTACAGGC	177941	178053	178103	178051	-1	contig_191	cyc_02129	177466	179786	None	2386	786	36226	No_constitutive_exon_found_in_species
GATGTTTAAAAAATGCACAGTCTTCGGGTTCTGCTGGTCGGTGGGTGCAGGT	34594	34676	34726	34674	-1	contig_134	cyc_01374	31348	37948	None	2386	786	36226	No_constitutive_exon_found_in_species
GCTAGTCGGCTTATTCCGCATGCATGCAATGTGGACATGTGGGGTTGCAGAT	42006	42118	42168	42116	-1	contig_134	cyc_01376	40730	44720	None	2386	786	36226	No_constitutive_exon_found_in_species
GAAAATGTTTGGTGACGACTCGCTGGGTTTTGTTCTGGGTGCTGTGGAAGGA	84502	84600	84650	84598	-1	contig_134	cyc_01381	82666	85130	None	2386	786	36226	No_constitutive_exon_found_in_species
CTTTGGGGCTTGGAGTTTGCTAGGATGTGTGCATGCGGGTGTGTGGACAGCT	90678	90786	90836	90784	-1	contig_134	cyc_01383	87210	91193	None	2386	786	36226	No_constitutive_exon_found_in_species
TCCTACTACCGCATGCACCGCTGCTGCTGCATGCACTTGAGAGGGGGCAGGA	88031	88231	88281	88229	-1	contig_134	cyc_01383	87210	91193	None	2386	786	36226	No_constitutive_exon_found_in_species
ATCCCAGCCGGATAATAATAAGGAGAGGAGACTTGCTTTGGGGTGTACAGGC	115585	115702	115752	115700	-1	contig_134	cyc_01386	112939	120680	None	2386	786	36226	No_constitutive_exon_found_in_species
GTCTCCCACATGGCTCTCCTACGCTGCAGATGTAAAGTTGTAGGGTGCAGCG	132121	132371	132071	132123	1	contig_134	cyc_01388	130409	132874	None	2386	786	36226	No_constitutive_exon_found_in_species
CGACGCCGCAGGCAGAAGCAGCAACAGCAGCAGCAGCATCAAATGGGAAGCG	156185	156644	156135	156187	1	contig_134	cyc_01395	155463	159252	None	2386	786	36226	No_constitutive_exon_found_in_species
TCTCAGACAGGGCCAGCATCAGCAGCAACCGGATATCGGGATGCCGGAAGCG	123998	124693	123948	124000	1	contig_37	cyc_00309	122650	128679	None	2386	786	36226	No_constitutive_exon_found_in_species
CCATATGTGCTGCTACTGCATGTTGTGTGTTTTTGTTGCCGCGAGGGCAGGT	29870	30055	30105	30053	-1	contig_318	cyc_03462	24448	31249	None	2386	786	36226	No_constitutive_exon_found_in_species
GCGCTCACGCTCCACTGGTGTGGAAAAAAATGTCTATTTGGGATGTGCAGGC	63087	63181	63231	63179	-1	contig_318	cyc_03467	61988	65260	None	2386	786	36226	No_constitutive_exon_found_in_species
CCGTGGCGCCTGCATCTGCATCAGATTTGTGTATTTCCCCGCGCGGGGAGGA	32052	32575	32625	32573	-1	contig_136	cyc_01403	27304	33739	None	2386	786	36226	No_constitutive_exon_found_in_species
TCTTTGAAGGACTCTGACTGTTCTTTCAGTGGCCTTTAGGGAGCGGTCAGAT	40561	40622	40511	40563	1	contig_101	cyc_00956	38702	44848	None	2386	786	36226	No_constitutive_exon_found_in_species
AGTCCGATTCACGTGTGTACGTGCGTGCTTGCATCGAGTGGGGTGTACAGAG	55	495	545	493	-1	contig_104	cyc_00997	55	5414	None	2386	786	36226	No_constitutive_exon_found_in_species
TACTTCGCTGCTGCTAATGCTGCTGCTGCTGCTGCTGCAGGGGTTAGCAGGG	103392	103531	103342	103394	1	contig_104	cyc_01018	98106	105106	None	2386	786	36226	No_constitutive_exon_found_in_species
ATGGCCTTTGTTGTGAGGTGTGTGTTTGCATGGGGGGATACGGGGTGCAGAT	30576	30700	30526	30578	1	contig_385	cyc_04058	29384	32893	None	2386	786	36226	No_constitutive_exon_found_in_species
GCGCCGTGATCATGCCTCGTATCGCTCACTATTCCTCGTGATGGGTGCAGGT	104170	104247	104120	104172	1	contig_385	cyc_04071	103753	106696	None	2386	786	36226	No_constitutive_exon_found_in_species
GCTCCTTGGCATAGCGACAACTGGAAAAGTTGGCCGTTATGGGCATGCAGAA	105987	106111	105937	105989	1	contig_385	cyc_04071	103753	106696	None	2386	786	36226	No_constitutive_exon_found_in_species
GTCATTACCTTTCTGATTTGTTGATTTTATTTCCTGTGAGGGGTATGCAGGC	109009	109144	109194	109142	-1	contig_385	cyc_04072	106983	111084	None	2386	786	36226	No_constitutive_exon_found_in_species
GGGTTGCTGTGACGGCTGTATTCTTGGCCGATCTACTTCGGGAAACGCAGAC	33401	33484	33351	33403	1	contig_112	cyc_01113	32792	35239	None	2386	786	36226	No_constitutive_exon_found_in_species
AGCAAGAGCGACACAACAAGCAGCAGCAGCAGCAGCAGCAGGGGACTCAGCG	44356	45665	44306	44358	1	contig_112	cyc_01114	39048	45665	None	2386	786	36226	No_constitutive_exon_found_in_species
GGCGCGAAAGAGGCTTTGAGGGGCTCGAAGTGGCAAACGCATGGGATCAGGA	3758	7205	3708	3760	1	contig_256	cyc_02975	1651	7205	None	2386	786	36226	No_constitutive_exon_found_in_species
GAGTTTACTTTAGTCGTGGTGTTTGTGTCGTTTTGTGTGGGTGAGCACAGCT	42396	42582	42632	42580	-1	contig_256	cyc_02982	35828	46017	None	2386	786	36226	No_constitutive_exon_found_in_species
GAACTAACAGTCACATCTGCACTGCATCATGCATTGTGTTGGGTGTGCAGGA	150356	150482	150532	150480	-1	contig_256	cyc_03001	147264	152682	None	2386	786	36226	No_constitutive_exon_found_in_species
TTGCAGGGACGGAATTGTTTGGAGATTGCGAATTTGGGGTGGGTGTGCAGGT	4005	4086	4136	4084	-1	contig_204	cyc_02282	2547	9524	None	2386	786	36226	No_constitutive_exon_found_in_species
TATATCTCTGTATGTGAGTATGATGTGTTTTTTATGCTATGCGGGTGCAGAG	110073	111034	110023	110075	1	contig_204	cyc_02300	102429	113651	None	2386	786	36226	No_constitutive_exon_found_in_species
CTGCTGCAGCTGCTGGGCGGCTTGACTGCGTTGCGACATTCGGGCCAAAGGA	136833	136874	136924	136872	-1	contig_204	cyc_02307	136272	139020	None	2386	786	36226	No_constitutive_exon_found_in_species
TATTCGTTTGCAACGCCGACTGTACGCGGCTTTGTATGTGGGATGCGCAGAC	159400	159699	159749	159697	-1	contig_204	cyc_02313	159400	160037	None	2386	786	36226	No_constitutive_exon_found_in_species
GGGGAGGTTTGTAGGCTGTTTGTTGCTCTTTCGGATGCGTGCGTGGGCAGGG	1658	1927	1977	1925	-1	contig_69	cyc_00568	1458	4916	None	2386	786	36226	No_constitutive_exon_found_in_species
GCCCGATGCTGCGAATCGCTCATCTTGTGTGGCATGTATGCGGGATGCAGAA	17937	18284	17887	17939	1	contig_69	cyc_00573	15905	21946	None	2386	786	36226	No_constitutive_exon_found_in_species
AGCAGCAACAGCAGCAGCACAAGCATAAGCAGCAGCCGCGGGATGGGCAGGC	59952	60105	60155	60103	-1	contig_69	cyc_00583	59394	62850	None	2386	786	36226	No_constitutive_exon_found_in_species
GAATTTGATCGAGGGATCCAGCGCGTCTTTATCCGCATTGAGGGTGTCAGGC	59394	59516	59566	59514	-1	contig_69	cyc_00583	59394	62850	None	2386	786	36226	No_constitutive_exon_found_in_species
CACACGCTATGCCGCAACGCTGGCTTTCGACGCCAAGCCCACGGGCACAGGC	86738	86839	86889	86837	-1	contig_69	cyc_00590	83460	87575	None	2386	786	36226	No_constitutive_exon_found_in_species
GACGAGGATATGGAAGATGACGAAGAAGATGATGAAGATGAGGATGGGAGAG	85284	85474	85524	85472	-1	contig_69	cyc_00590	83460	87575	None	2386	786	36226	No_constitutive_exon_found_in_species
GGCATCGGCCACAAAAGCCGAGTCAGCAGGAGCACGTGGAGGGGACTCAGGA	18305	19477	18255	18307	1	contig_322	cyc_03505	18044	19657	None	2386	786	36226	No_constitutive_exon_found_in_species
ATGGAGCGAGGCTGAAGCAGCAGCAACAGCAGCAGCAGCCTCTGGGGAAGGT	30149	30488	30538	30486	-1	contig_322	cyc_03506	20621	31195	None	2386	786	36226	No_constitutive_exon_found_in_species
GAGTTGGTTCACTGTGAGAAGGTTCAATGTAGAGTGTCTGTGGGTCAAAGGT	23440	23814	23864	23812	-1	contig_322	cyc_03506	20621	31195	None	2386	786	36226	No_constitutive_exon_found_in_species
CTGGAGATGAGTCTCTCCCCACAGAAATCTCAGAGGGCGGGTGACAGCAGGA	22537	22575	22625	22573	-1	contig_322	cyc_03506	20621	31195	None	2386	786	36226	No_constitutive_exon_found_in_species
AAAGCGAATTTTACGAGAGGTTTTTAGGGCTGGACATGGGGCGGAGGCAGGT	151529	151628	151479	151531	1	contig_322	cyc_03528	146619	151929	None	2386	786	36226	No_constitutive_exon_found_in_species
CGCGAGCATCCCTCTGCGTTGTCTGCTTCTTTCTTGAATGGGGGGTCCAGGA	10082	10175	10225	10173	-1	contig_113	cyc_01134	241	17346	None	2386	786	36226	No_constitutive_exon_found_in_species
TTCCGCCGCGTGTGTGTGTGTTGCTGCTTCGACGCATGCTGCACGGGCAGGC	31117	31591	31641	31589	-1	contig_113	cyc_01137	29420	35279	None	2386	786	36226	No_constitutive_exon_found_in_species
CGTCGTGGTGTGGGCAGGGGCCACAACCTGCGGTTTGGGGTGTAAGTGAGCA	51864	52023	52073	52021	-1	contig_113	cyc_01141	47747	52485	None	2386	786	36226	No_constitutive_exon_found_in_species
TGTGTGTGTGTGTGTATGTGTGTATGTGTGTTACTTTCTGGGGCATGCAGAC	107833	107927	107977	107925	-1	contig_110	cyc_01081	104098	109504	None	2386	786	36226	No_constitutive_exon_found_in_species
CACCGGCAGAAGTTGGCAGCCTACCGTCCGCCTATGTGGGGAGTGTGCAGAC	133481	133530	133431	133483	1	contig_110	cyc_01088	133064	134497	None	2386	786	36226	No_constitutive_exon_found_in_species
AATCGTAGCCAGCTTTGTTGCTCTTTCTCTCGGAACACGTGCGGGTGCAGAT	35376	35473	35523	35471	-1	contig_419	cyc_04381	35006	38303	None	2386	786	36226	No_constitutive_exon_found_in_species
GAGCTGCAGACGGAATAGAAATGTTGTATTACTATTTGCTGGTCGGGCAGGG	56159	56245	56109	56161	1	contig_419	cyc_04385	53493	58800	None	2386	786	36226	No_constitutive_exon_found_in_species
ATGGAGCCTGTGCCAGATGCTCATAATTTAGGGGTCTGTGTGGGCGGCAGGC	58441	58478	58391	58443	1	contig_419	cyc_04385	53493	58800	None	2386	786	36226	No_constitutive_exon_found_in_species
AAGAAGAAGACGAAGAGGAAGACAGTTCGGATGTTGAGACGGGCGTACAGGA	116009	116081	115959	116011	1	contig_419	cyc_04398	113421	116081	None	2386	786	36226	No_constitutive_exon_found_in_species
GCACAGATAGTGCATTAAGATGGAGTTTAGCGAGGGGTATGGGAGTACAGGG	146454	146510	146560	146508	-1	contig_419	cyc_04404	146454	148639	None	2386	786	36226	No_constitutive_exon_found_in_species
GAACGATTTGACGGCTGAACTCGTTGCGCCTTGTTGTTTGGGGTGTACAGAC	8429	8498	8548	8496	-1	contig_175	cyc_01898	5801	9028	None	2386	786	36226	No_constitutive_exon_found_in_species
TTCGCTGTGGTTTTTATGATGTGCGCTTTCCTGTTGCTGCCGGGGCGCAGCT	12927	13031	12877	12929	1	contig_175	cyc_01899	10317	18149	None	2386	786	36226	No_constitutive_exon_found_in_species
GGTTATGTGTATGGCCGCTCTTTTTCTTTTTGGTGACTGTTGGGGTGCAGGC	18907	19068	19118	19066	-1	contig_175	cyc_01900	18577	21403	None	2386	786	36226	No_constitutive_exon_found_in_species
AAGAATGAATGGCTTATATCTAGGCTTGTGTTGCTTTTGCGAGGGTGCAGAT	54333	54399	54283	54335	1	contig_175	cyc_01907	49195	55643	None	2386	786	36226	No_constitutive_exon_found_in_species
GAGCACTTCATGAGGGTTGCAGTCCGTTTGCTACTTATCTCGGGGTGCAGCT	114585	114696	114746	114694	-1	contig_175	cyc_01917	112860	116065	None	2386	786	36226	No_constitutive_exon_found_in_species
CCCGCGCTGCCGCAGCCGCTGCCGGTGCAGCGGCTCTGTGGGGACTACAGGC	95772	96131	95722	95774	1	contig_330	cyc_03602	92972	99866	None	2386	786	36226	No_constitutive_exon_found_in_species
ATTCTGTTTATTTGTGATTCGTGAACCTTTTCGTTGCTGCGGGGTTACAGGC	110962	112362	110912	110964	1	contig_330	cyc_03604	109727	113430	None	2386	786	36226	No_constitutive_exon_found_in_species
ATCCCGCGAAGGGGCTGGCTGAGCGCGTGTGTGGCATTGTGGGGGATCAGGA	59919	60207	59869	59921	1	contig_121	cyc_01230	59697	62210	None	2386	786	36226	No_constitutive_exon_found_in_species
TGCCCCTCATCTGCAAGCGCTTGTCTTTGCACCGACATTGGGGCGTGCAGCC	62581	62679	62531	62583	1	contig_428	cyc_04503	58838	67590	None	2386	786	36226	No_constitutive_exon_found_in_species
AAGTAGTCACTATAAAAGGAGACACTTCGGGTCGTGGGAGCGAAAAGCAGAC	62693	62835	62885	62833	-1	contig_159	cyc_01694	59076	64218	None	2386	786	36226	No_constitutive_exon_found_in_species
ACGCTAGTACATTGTCCGTAGTTTGGTGCTGTGTATGTCTGGGCCTGAAGAC	55518	56111	56161	56109	-1	contig_38	cyc_00324	51872	56509	None	2386	786	36226	No_constitutive_exon_found_in_species
AAGCAATGAAAGGACGTGGCAGTTGAGATACTGTCGATTGGCGGGTGCAGGC	132279	132349	132399	132347	-1	contig_38	cyc_00338	132279	136780	None	2386	786	36226	No_constitutive_exon_found_in_species
GAGCAGGAGAAGAGGACGCAGCGTCCTCAGCAGCAGCGGCACCAGGGCAGTT	2978	3222	2928	2980	1	contig_604	cyc_05723	1288	3788	None	2386	786	36226	No_constitutive_exon_found_in_species
GTTAATCGCATCTTTGTGCATGCGTCGCGCCGTCATATTGGGATGTATAGGG	28557	28653	28507	28559	1	contig_604	cyc_05727	23153	33000	None	2386	786	36226	No_constitutive_exon_found_in_species
AGACAAAACGGAGCTTTCACCGCAGCGTGCGGTATCGCTGCGTGGGGTAGCT	37240	37531	37190	37242	1	contig_604	cyc_05728	33647	37531	None	2386	786	36226	No_constitutive_exon_found_in_species
AGGAGCACCTTTGAATTAAGCTGTCTTTGATTGCTGGCTGCCGGGAACAGGG	44853	45202	44803	44855	1	contig_604	cyc_05730	44614	48641	None	2386	786	36226	No_constitutive_exon_found_in_species
CTCACCATTTGTGCTCTGGGTGTTTCCGTGTGCGTGTTTTTGGGGTGTAGCT	66948	67075	67125	67073	-1	contig_604	cyc_05735	65465	70898	None	2386	786	36226	No_constitutive_exon_found_in_species
TTCAGACATCGGCGAGTGTCTGTGATCTTAGTGTTTCTCGAGGGTCACAGTG	92285	92954	93004	92952	-1	contig_179	cyc_01955	92285	96606	None	2386	786	36226	No_constitutive_exon_found_in_species
AGCAGCAGCGGAGGCAGAGGCAGAGTGCAGCAGGAGGGCAAGGGGCTCAGTG	112629	112977	113027	112975	-1	contig_179	cyc_01956	98958	113942	None	2386	786	36226	No_constitutive_exon_found_in_species
CCACGAGAGAGGACATGCGCGGATGTGCGCGTGGTGTGTGGCGGGTGTAGCG	127577	127764	127814	127762	-1	contig_179	cyc_01957	119688	128560	None	2386	786	36226	No_constitutive_exon_found_in_species
TTAATGCTAAAGTCTAAGAGCACATTGAGAGGGGCGGGTGAGGATCGCAGGC	20724	20812	20862	20810	-1	contig_210	cyc_02364	20191	25230	None	2386	786	36226	No_constitutive_exon_found_in_species
TGCTTTCACGCTTGAGAAAAAACCTCTGCGCGGCTTGTTTGGGGGTGAAGAT	67262	67632	67682	67630	-1	contig_210	cyc_02375	62661	75936	None	2386	786	36226	No_constitutive_exon_found_in_species
AAAGCCGCGCATACGGGTTTTACCAACAAGATGTCTTGTGATGGGATTAGGT	85636	85759	85586	85638	1	contig_210	cyc_02377	84326	89661	None	2386	786	36226	No_constitutive_exon_found_in_species
AGCACCCGCAGGAGGAGCAGCAGTGGTGGGGCGGCGGGTTGTGAGGTCAGGT	114921	115979	114871	114923	1	contig_150	cyc_01590	113656	116285	None	2386	786	36226	No_constitutive_exon_found_in_species
AGGAAGGTATGTCAACCGATGCTTGCATCCGCAATGCCTGGGTAATGCAGGT	50785	51011	50735	50787	1	contig_408	cyc_04304	38050	60101	None	2386	786	36226	No_constitutive_exon_found_in_species
AACGAGACCCTACAGATAAACAAGCCAATACAGATTATGTGGGGACACAGGA	54111	54250	54061	54113	1	contig_408	cyc_04304	38050	60101	None	2386	786	36226	No_constitutive_exon_found_in_species
CACTCTGACACCCTTGTTAAAACTGGTGTTTCGCTGTTGTGGGGATTCAGAA	75821	76223	75771	75823	1	contig_408	cyc_04306	73519	76223	None	2386	786	36226	No_constitutive_exon_found_in_species
TCTCAGGGGCCTCAGGGTGGACTGAATGTGCTCTGTTGGGGACGATATAGGC	87316	87372	87422	87370	-1	contig_408	cyc_04308	86880	90034	None	2386	786	36226	No_constitutive_exon_found_in_species
GCGTCTAAGAGTCTGTCGGCGGCTGCGAAGTTGTGGTTCTGCGGGTGCAGCT	42203	42455	42505	42453	-1	contig_422	cyc_04431	39970	42944	None	2386	786	36226	No_constitutive_exon_found_in_species
CTACCCTGATCTGGTTTATTGCACAGATAAACATCGTGTTGAGGGCGCAGCC	97033	97222	97272	97220	-1	contig_422	cyc_04442	94946	98365	None	2386	786	36226	No_constitutive_exon_found_in_species
CTATATTACTTTTAGTCACGGGTTGATGCTGCTGCGCGGTGTATGGGCAGGC	2384	2479	2529	2477	-1	contig_443	cyc_04593	2129	3290	None	2386	786	36226	No_constitutive_exon_found_in_species
CTTGTACAGTGCTCCGTTTTTCAAGTTCTACTGGGTGTCTGGGTGTGCAGAT	69902	70120	70170	70118	-1	contig_443	cyc_04613	67509	74834	None	2386	786	36226	No_constitutive_exon_found_in_species
GCGCCAATACAGCTGCTCATAGCTCGAGTACGCATTTGGGTGCTGGGGAGCG	80737	80939	80989	80937	-1	contig_443	cyc_04614	77253	81604	None	2386	786	36226	No_constitutive_exon_found_in_species
ACAGCGGTGCCCACAGGTATGCGTAAAAGTTTGTCGCTGCGTGGGCACAGCC	77253	77292	77342	77290	-1	contig_443	cyc_04614	77253	81604	None	2386	786	36226	No_constitutive_exon_found_in_species
GGCGACGCTGTACATGCCGAAGCCACGTTCATTTGACTTTGAGGGGGCAGTA	99053	99290	99003	99055	1	contig_443	cyc_04619	97061	100648	None	2386	786	36226	No_constitutive_exon_found_in_species
ACCCAAAATTTGGCACAGCGCATGGCCTAGTCGTCTGCTTGGGGCCGAAGCA	110312	110835	110262	110314	1	contig_443	cyc_04620	102130	113583	None	2386	786	36226	No_constitutive_exon_found_in_species
AGACTGGACCGAGACAGAGATAGAAGCGATCGGCAGAGAGATTTGGGGAGGC	99165	99285	99335	99283	-1	contig_260	cyc_03025	95953	101558	None	2386	786	36226	No_constitutive_exon_found_in_species
CGGGGCCCTTGTTGCACACGGCACAGCAACAACAACAGCAACAGGGAAAGGA	119067	119949	119999	119947	-1	contig_260	cyc_03028	119067	122155	None	2386	786	36226	No_constitutive_exon_found_in_species
GCGTGCGCCTCATTCAGGCCCATTATCAATCATTATGTTGGGGTTGGCAGAT	112656	112715	112606	112658	1	contig_394	cyc_04158	112315	117370	None	2386	786	36226	No_constitutive_exon_found_in_species
GTACTGCTGCTGCCTTTGTGGTCGCTGCAGCGCTGCGGGTGAGGTAGTAGGT	111653	111891	111603	111655	1	contig_139	cyc_01469	110635	116722	None	2386	786	36226	No_constitutive_exon_found_in_species
GTGTTTGACTGTTTGTGTGGCTTGGTGCGGTGGGTTTGTGGGTGGTGCAGCT	54907	55718	55768	55716	-1	contig_91	cyc_00877	50137	58456	None	2386	786	36226	No_constitutive_exon_found_in_species
TGCCCCAGAGAATCCGCAGAAAGATATGGAATTAATTTGGGAGCGCGCAGTG	107477	107623	107673	107621	-1	contig_91	cyc_00885	106276	112839	None	2386	786	36226	No_constitutive_exon_found_in_species
ACACCCTAAATTTTTGCATTTGTTTTTTGTCTTGGCGCTTGCGGGTACAGCC	107523	107715	107765	107713	-1	contig_267	cyc_03101	101362	109842	None	2386	786	36226	No_constitutive_exon_found_in_species
GCAGCGTCCGAGAGTACCAGCACAGAAGAAGCAGCAGCAGCGGGGGGAAGCG	12464	12583	12414	12466	1	contig_237	cyc_02735	11652	18686	None	2386	786	36226	No_constitutive_exon_found_in_species
ACGGCTATCATGATCATGTTAACGGCTTTCCTCACTCTGTGTGGGCGCAGAT	15872	15932	15822	15874	1	contig_237	cyc_02735	11652	18686	None	2386	786	36226	No_constitutive_exon_found_in_species
TCTTTCCCCTGCACCCAGCACACTGCAATTCTTTGTTAGGGGGGGCATAGCG	117774	117972	117724	117776	1	contig_237	cyc_02755	111903	123097	None	2386	786	36226	No_constitutive_exon_found_in_species
TCGCACAATTTTTCGCCTTGCGCTGGTGTTCTCTGTGCATGGGCATGCAGAA	40824	40979	41029	40977	-1	contig_277	cyc_03182	37224	42738	None	2386	786	36226	No_constitutive_exon_found_in_species
TTAGGCAGGCGCAGCAAAAGCTCGTCTGCCATGGGGGGGCACGAGTGCAGGC	52985	53067	52935	52987	1	contig_277	cyc_03185	52870	55811	None	2386	786	36226	No_constitutive_exon_found_in_species
GCGGTGTTGCATTGCTCAACATACAATGGTGTCTGCTTTTCGGGGTGTAGGA	53386	53842	53336	53388	1	contig_277	cyc_03185	52870	55811	None	2386	786	36226	No_constitutive_exon_found_in_species
AGCATCAGCAGCAGCAACAGTTTGCGGAGTGTCTGGCGTGGGAGTTGCAGCA	118412	118525	118362	118414	1	contig_277	cyc_03199	117528	119340	None	2386	786	36226	No_constitutive_exon_found_in_species
CTCCTAGCCCGGCGAGTGGGGTGGAAGGCCTTTCTGCCGCTGGGGAACAGGA	24698	24843	24648	24700	1	contig_324	cyc_03548	22337	26861	None	2386	786	36226	No_constitutive_exon_found_in_species
CAGCACACTTATATGTTGGCTCTCCAGAATTGCTGCGATGGGCGGTGCAGAT	51045	51183	50995	51047	1	contig_324	cyc_03552	42495	53947	None	2386	786	36226	No_constitutive_exon_found_in_species
CGTTACGGGGACTGCTGGGCTGCTTGTATGCGTATACTGTCGGGGTGCAGGA	113389	113644	113694	113642	-1	contig_324	cyc_03563	110754	115587	None	2386	786	36226	No_constitutive_exon_found_in_species
GTTTGGTATCGATATTGTGGGGATTGTGCTGTGTCTTGTGGGCTGGACAGCA	111443	111606	111656	111604	-1	contig_324	cyc_03563	110754	115587	None	2386	786	36226	No_constitutive_exon_found_in_species
TTGGTGCTGCTCCTCCCTGCGTGTCTGTCTATGAGCGTGCGCGCGGGGAGGA	122317	122537	122587	122535	-1	contig_324	cyc_03565	118892	123124	None	2386	786	36226	No_constitutive_exon_found_in_species
GCAGAGGGGGGGGGAGGTGGAGGGGAGGGAGCGAGGAAGGGGGTCAACAGGG	10599	10712	10762	10710	-1	contig_456	cyc_04711	3983	12896	None	2386	786	36226	No_constitutive_exon_found_in_species
AGTGGTTGCAACGGGCAGCAACGATGGCCGCGTCAAAGTGTGGGATGCAGAA	84809	84916	84759	84811	1	contig_248	cyc_02889	82843	88971	None	2386	786	36226	No_constitutive_exon_found_in_species
ACCAGTCTAGGTCAGGAGGACTACGTGATACGTTGTGAGCAGTGGGCTAGGC	101150	101418	101468	101416	-1	contig_248	cyc_02891	97900	104197	None	2386	786	36226	No_constitutive_exon_found_in_species
AGAATGAAAAGCAGAGGCAGCAGCAGCAGCACGGCCCCTGTGGGTGGGAGCA	99572	100974	101024	100972	-1	contig_248	cyc_02891	97900	104197	None	2386	786	36226	No_constitutive_exon_found_in_species
GGACGAATGGCAGACACGGAAGACTACTTTGTTCTGTTGTGTGGGCACAGAT	6227	6448	6177	6229	1	contig_577	cyc_05571	2463	20360	None	2386	786	36226	No_constitutive_exon_found_in_species
AGCAGAGGCAGCAGCAGCGGCAGTCAGCCGCTGCATTGTCACGGGCGCAGTT	36395	36574	36624	36572	-1	contig_577	cyc_05575	34427	37718	None	2386	786	36226	No_constitutive_exon_found_in_species
AGCGGGCAGTATCGGAAGCACTGCTTCGTGGGCTTGCAATGGGGGCTCAGCT	35531	35789	35839	35787	-1	contig_577	cyc_05575	34427	37718	None	2386	786	36226	No_constitutive_exon_found_in_species
GCTGCAGCAGCAGCAGCAGCGATTGCTGCAGCACGTTGATGAGGGGCTAGCC	31640	32165	32215	32163	-1	contig_396	cyc_04184	30513	37892	None	2386	786	36226	No_constitutive_exon_found_in_species
TGTTTGTCTCATCGACCTTGGGATGTGTTAGTTGTGTACCGTGGGTGTAGGT	83242	83391	83192	83244	1	contig_396	cyc_04189	81262	85570	None	2386	786	36226	No_constitutive_exon_found_in_species
CATAGAAATCAGGCAAGGTTTACGTGTGGCCTGTGCATTTGTGGGTGCAGGC	28051	28123	28173	28121	-1	contig_92	cyc_00891	6402	37945	None	2386	786	36226	No_constitutive_exon_found_in_species
TGTCGGATTGTGTGCTGTCTGTCGGATTGTGTGGCTCTGTGGGTGTGCAGAA	93164	93289	93339	93287	-1	contig_92	cyc_00901	90533	94106	None	2386	786	36226	No_constitutive_exon_found_in_species
ATTTCCGGATATTAAGACGCCTTTCTGTGACTGCGTGGTGGGAGGTGCAGCG	107277	107327	107377	107325	-1	contig_92	cyc_00904	107043	110270	None	2386	786	36226	No_constitutive_exon_found_in_species
TGCTGCAGCGGCAGCGCGAGCAGCAGAAGGATCCGGCTGCATGGGCACAGCC	9811	9862	9912	9860	-1	contig_53	cyc_00437	8856	12127	None	2386	786	36226	No_constitutive_exon_found_in_species
TAGCAGTTGCAATGTAGGGTTCATCAAGTCTGCGCGTGCGATGGGTGCAGGT	14089	14197	14039	14091	1	contig_221	cyc_02537	11638	16251	None	2386	786	36226	No_constitutive_exon_found_in_species
CGGAGCAAGACGTTTGCCGCGACAGATGCTGTTTTGCAGGGCAGAGATAGGG	104745	104996	105046	104994	-1	contig_221	cyc_02560	103068	110432	None	2386	786	36226	No_constitutive_exon_found_in_species
GTGGGGTTCAGGCCTTGCGGCTTCGTTGCGACGTCCATGTGGGTGTGCAGCT	37566	37613	37516	37568	1	contig_400	cyc_04214	30507	40202	None	2386	786	36226	No_constitutive_exon_found_in_species
GGTGATTCTAGCAGCAATAGCAGCAACAGCAACAGGGCATGGGTGAGCAGCG	61989	62350	62400	62348	-1	contig_400	cyc_04217	61989	64794	None	2386	786	36226	No_constitutive_exon_found_in_species
AGCAGCAGCAACAGGGGCTGCTGCCGCCGCTGCAGAGGCTTGGGACGCAGCC	72035	72091	72141	72089	-1	contig_400	cyc_04218	66447	73735	None	2386	786	36226	No_constitutive_exon_found_in_species
ACGAGTTCAGTTGAAGAGTGGTGCTGGCTGTGATGCGGGTGAGTGTACAGGT	103022	103791	103841	103789	-1	contig_400	cyc_04222	103022	105141	None	2386	786	36226	No_constitutive_exon_found_in_species
AACACGGTCTGTGGGCTTGAACCCTCCAACAGTATTTCGGGATGACGCAGAT	34150	34207	34257	34205	-1	contig_1039	cyc_07581	34150	34656	None	2386	786	36226	No_constitutive_exon_found_in_species
CGTATGTGCGCATGCATCCACAAACGTATATACCTCGATCATGGGATCAGGG	94867	94967	95017	94965	-1	contig_1039	cyc_07591	93429	96625	None	2386	786	36226	No_constitutive_exon_found_in_species
AGTAGCAGCAGTAGCAGCAGCAGTTGTAACGGATATGGGGGGGGGCCTAGGG	94182	94459	94509	94457	-1	contig_628	cyc_05886	92070	95108	None	2386	786	36226	No_constitutive_exon_found_in_species
TAGGCTGTAGGCTATAAGCGTTGGGTTTAGCTGTAGGCAGGGGGGTTCAGGA	113247	113275	113197	113249	1	contig_628	cyc_05892	110292	113275	None	2386	786	36226	No_constitutive_exon_found_in_species
CCCCCGTTGCCACCACCACCTCCAACAGGCGAATGTGTACGAGTGGGCAGAC	95916	95999	95866	95918	1	contig_285	cyc_03259	94919	95999	None	2386	786	36226	No_constitutive_exon_found_in_species
GCAGTGGGCAGGCGACTAAGGGCGGGAGTGGATGGGGGGTGAGTGCGCAGTG	113543	113718	113493	113545	1	contig_395	cyc_04177	111966	113718	None	2386	786	36226	No_constitutive_exon_found_in_species
TTCTGTAGTTGCTGTTGTGTGCAGCAGCATCCTTGTTGTGGTGGGTGCAGGC	1914	2216	1864	1916	1	contig_214	cyc_02441	1126	5619	None	2386	786	36226	No_constitutive_exon_found_in_species
CAGGAAGGAGGTAGCGGCAGAGACGCAGATAACTTTTGGGGAACGTGCAGAG	66475	66657	66425	66477	1	contig_252	cyc_02936	61477	67634	None	2386	786	36226	No_constitutive_exon_found_in_species
CGCAACAGGCGGGAAGCCTTGCAGGTTTGCAACCGTGGGGTGGAAGTCAGCT	27838	28069	28119	28067	-1	contig_45	cyc_00382	21899	38902	None	2386	786	36226	No_constitutive_exon_found_in_species
CCACCACGTCCTTCAGAACTCCTTTCTTTGCTGTGCGCGTGGGGTGTGAGCA	94926	95163	94876	94928	1	contig_45	cyc_00394	94560	97624	None	2386	786	36226	No_constitutive_exon_found_in_species
TATAGCCACACGGGTTTGTCTTTAGACTTGGGTCTTCTTCGGGGATGCAGGT	62244	62359	62194	62246	1	contig_213	cyc_02426	59384	62824	None	2386	786	36226	No_constitutive_exon_found_in_species
AAGCAGTGGGGCCAAAGCAATGAGGTTAAGGGTTTGGGGTGTATGAACAGGT	86722	86796	86846	86794	-1	contig_213	cyc_02432	86427	90373	None	2386	786	36226	No_constitutive_exon_found_in_species
GGAGTTTGCCGACCATGCGCGGCTTTCTTCTGCTCCCCTGAGGGCTGTAGGG	106275	106864	106225	106277	1	contig_213	cyc_02437	103574	106864	None	2386	786	36226	No_constitutive_exon_found_in_species
AACAACATAGGATCTTTGGGATTCGTGCACGATGCTTGTGGGCGCGTAAGCG	12790	13641	12740	12792	1	contig_192	cyc_02133	8585	14127	None	2386	786	36226	No_constitutive_exon_found_in_species
GTGGATGTGTTATTTGTCCGCTCATCCGTTGCTTTCTATTTGGGATGCAGAT	51824	52356	52406	52354	-1	contig_224	cyc_02605	51508	54404	None	2386	786	36226	No_constitutive_exon_found_in_species
GAGCACGCGCTCTTGATAGTGCTGCCGCTCTCACGACTCCGTGGGTGCAGTT	100099	100410	100049	100101	1	contig_224	cyc_02614	99437	100410	None	2386	786	36226	No_constitutive_exon_found_in_species
TGGAAAAGCGGCAGCAGCGACAGCATCAGCAACAACGCAGGGAGGATCAGGG	5169	5266	5316	5264	-1	contig_579	cyc_05590	3984	9124	None	2386	786	36226	No_constitutive_exon_found_in_species
AAGATGAATGCAGCAATGGTGGGGCCTTTGCTTTTGTTCTGTGTGGGTAGAT	44698	44739	44789	44737	-1	contig_579	cyc_05599	44698	48462	None	2386	786	36226	No_constitutive_exon_found_in_species
ACCCACGATACAGTTTATATTTGGAGATCTCTCTCTGCGTGTGGGGGCAGGA	15365	15575	15315	15367	1	contig_559	cyc_05435	12982	26780	None	2386	786	36226	No_constitutive_exon_found_in_species
TGTGATCCTTCACTCTTAAGTTGTATCGTACCTTGTTGCTGGGGGCGCAGGT	75076	75558	75608	75556	-1	contig_559	cyc_05445	74114	76823	None	2386	786	36226	No_constitutive_exon_found_in_species
ACCTTATGGCAAGCCCAGTGCGGCTGCCCTGTGCGCTTGCCGGGGTGCAGGT	7121	7208	7258	7206	-1	contig_371	cyc_03955	6116	9802	None	2386	786	36226	No_constitutive_exon_found_in_species
TTTGAAGAGGCACCACCAGGACGTTTTTGGATGGCAACTGCGGGTCGGAGGC	44346	44386	44436	44384	-1	contig_371	cyc_03960	43577	47563	None	2386	786	36226	No_constitutive_exon_found_in_species
GAAAATGTTGTTGTCCAAATACCCCTCCCAGCGTTTGTAGGGGCAGCCAGCC	73822	73979	73772	73824	1	contig_371	cyc_03962	62984	75238	None	2386	786	36226	No_constitutive_exon_found_in_species
GAGGCTCCGGCGGCTGTAGCAGCAGCGCCCCCTGCTCTTGAAGGGGCAAGCG	91165	91281	91331	91279	-1	contig_371	cyc_03964	81209	93058	None	2386	786	36226	No_constitutive_exon_found_in_species
AAAGCAACATACACAAAGGCAGCCATTTTCTGAACCTGTTTACGGGGCAGGG	28443	28513	28563	28511	-1	contig_167	cyc_01799	27306	34294	None	2386	786	36226	No_constitutive_exon_found_in_species
ACGGGGGATTCTAGCCTTATGCTAGTGCTGGTGGAAGGGTACGAACACAGGG	87891	87979	88029	87977	-1	contig_167	cyc_01807	82243	94661	None	2386	786	36226	No_constitutive_exon_found_in_species
CAGCGAACAGTAACGAGCAGCACAAACACGTTCGAGGGTCGAGTGTACAGGG	95601	95687	95737	95685	-1	contig_181	cyc_01988	89861	98987	None	2386	786	36226	No_constitutive_exon_found_in_species
CTGCTCCTCCTCCTGCTTCTGCTCCTGCTCCCGCTCGCGAGGGCGTATAGGA	96144	96555	96605	96553	-1	contig_11	cyc_00069	96144	97236	None	2386	786	36226	No_constitutive_exon_found_in_species
CTGAGTGCAGCCTGGACAGTCATGGTTCTAGGATTTTTGTATGGGTGCAGTT	86349	86442	86492	86440	-1	contig_187	cyc_02065	82142	87702	None	2386	786	36226	No_constitutive_exon_found_in_species
CTTGCGTGGCATCCCCGCTTATTCGATCTGTGTGTCTGCTGGGATTGCAGGA	89875	89968	89825	89877	1	contig_187	cyc_02066	88420	89968	None	2386	786	36226	No_constitutive_exon_found_in_species
TTTGTGCACCAACATGGGTATGCGCGTATTCTTGCTTGCGGGTACGACAGAG	5141	5209	5091	5143	1	contig_130	cyc_01298	1436	6658	None	2386	786	36226	No_constitutive_exon_found_in_species
CTGCAGAGCAGGAGCAGATGCAGCAGGAGGGTGAAGCTGAGGGATTGCAGAC	62639	63056	63106	63054	-1	contig_130	cyc_01313	59703	64767	None	2386	786	36226	No_constitutive_exon_found_in_species
CACAGAGGTAACAGCAGCTGAAGCAGCAGACGCAGAACGGGAAGCCGCAGAC	80836	81022	81072	81020	-1	contig_130	cyc_01315	75540	86476	None	2386	786	36226	No_constitutive_exon_found_in_species
TCGTTGCGGAATTCCTGTTTTCCATGTGAGTTCTTCGGGCGAATGAACAGAT	90063	90382	90013	90065	1	contig_130	cyc_01317	89226	92720	None	2386	786	36226	No_constitutive_exon_found_in_species
TAGGTGTTGCCCTGCAAAATACTCTCTTTATTGTGCATGCGGGATCGCAGGT	51451	51569	51619	51567	-1	contig_912	cyc_07056	50364	53040	None	2386	786	36226	No_constitutive_exon_found_in_species
CTTTGATTGTGACTCTGTGGTATGTGGCTGCCATTCCCGTGGGGACCCAGGA	97272	97468	97518	97466	-1	contig_912	cyc_07063	93790	97814	None	2386	786	36226	No_constitutive_exon_found_in_species
TTTGTTAAGAAGGTGTCTCTAGAAGGGAGTGGCAAATCTGCGGGGCGAAGGC	6074	6809	6859	6807	-1	contig_261	cyc_03032	4072	9679	None	2386	786	36226	No_constitutive_exon_found_in_species
CGCCAGGGGAGGGGCAGTTGGAAGGCGGGTATCTGTGTTCGGGGATGCAGGG	86419	86553	86603	86551	-1	contig_261	cyc_03046	85961	91413	None	2386	786	36226	No_constitutive_exon_found_in_species
GGGTCGCCGAGGTGGTGCCACTTCTTACCGCTTGTTATGGGAATGCGCAGCT	47104	47158	47208	47156	-1	contig_34	cyc_00247	41561	49207	None	2386	786	36226	No_constitutive_exon_found_in_species
CCCGCGAATAATTTTCCCTCGAAAAAGCCTCTGGTTCGATGCGGGCGCAGGT	2061	2117	2011	2063	1	contig_462	cyc_04818	362	11152	None	2386	786	36226	No_constitutive_exon_found_in_species
TAGTTAACTTCATGTGCATGCGTTTGCTGCGGATGTGTGTGGGGGTGCAGTT	59147	59261	59311	59259	-1	contig_462	cyc_04827	59147	61128	None	2386	786	36226	No_constitutive_exon_found_in_species
AGTAGCACGCGATGTGTTCCCATATCATCCTGTGCTTGCTGGGTGCGCAGAC	83389	84208	84258	84206	-1	contig_462	cyc_04832	83389	85752	None	2386	786	36226	No_constitutive_exon_found_in_species
TCCGTGTATGCGCTGCTGCAGCTGCCTCTGTAGCGTGCGTGTGGGTGAAGAC	21938	22173	21888	21940	1	contig_792	cyc_06621	21402	24225	None	2386	786	36226	No_constitutive_exon_found_in_species
CTCAAGCCGCGCAAGAAGCCAAGGCTGCGCATGCCTGGCTGTGGGCGCAGAA	1402	1444	1352	1404	1	contig_907	cyc_07016	681	2806	None	2386	786	36226	No_constitutive_exon_found_in_species
GGCAACAGCAGCAGCAGACTGCGGCTGCTGCCGCTGCAGGGTGAACGCAGAA	31009	31119	30959	31011	1	contig_217	cyc_02479	29129	31812	None	2386	786	36226	No_constitutive_exon_found_in_species
GGGCTGAGGGCGCACACATAGGAATTTGGAGTTTGTGATCGAGGGCTTAGGG	93446	93617	93396	93448	1	contig_217	cyc_02492	90596	100997	None	2386	786	36226	No_constitutive_exon_found_in_species
AGGGTTGAGGGGTTAGTGTTTGCGCGTTCCCTTTATGCTTGGGAGCTCAGGG	31173	32154	31123	31175	1	contig_478	cyc_04951	28053	32154	None	2386	786	36226	No_constitutive_exon_found_in_species
ATATATATATATATGTGCTTCTGTGGCTGTCTGAACACTGGGAATTGCAGGC	83099	83257	83049	83101	1	contig_478	cyc_04963	79288	90194	None	2386	786	36226	No_constitutive_exon_found_in_species
TCAACCATATTTACCGACTGCTTGATTGTGGCTGCTCTATGAGGGCGCAGGC	16461	16535	16585	16533	-1	contig_151	cyc_01597	12695	17022	None	2386	786	36226	No_constitutive_exon_found_in_species
AAAGAGCGAAAGCCGCGAGTTCTTGGCCGTATGAGCGGGTGAGGGACTAGGT	14287	14389	14439	14387	-1	contig_151	cyc_01597	12695	17022	None	2386	786	36226	No_constitutive_exon_found_in_species
TTCCGCTGCCACGTGTCCTCCTTAGGATTTATGAAGGGCGTTATGGGGAGAG	21393	21491	21343	21395	1	contig_151	cyc_01598	20000	21937	None	2386	786	36226	No_constitutive_exon_found_in_species
AGTAGGAGTAAGAGGAGACGGTACTGAGCTATTTGGTTCTGTGGGTGTAGCC	79202	79522	79152	79204	1	contig_151	cyc_01611	77152	83071	None	2386	786	36226	No_constitutive_exon_found_in_species
CTCCCCTGATTTAAAACGCTGGGGGACTCGCCATATTCTGTGGGTCGAAGGC	68043	68089	67993	68045	1	contig_491	cyc_05034	65113	68089	None	2386	786	36226	No_constitutive_exon_found_in_species
AGCCCTCCAAAATATGCACATGCCTATGTTGTTTTCTTTTGAGGGCGAAGAG	10753	11122	10703	10755	1	contig_218	cyc_02495	8446	11122	None	2386	786	36226	No_constitutive_exon_found_in_species
AGCAGCATGCCTCGGCAGCAGCAACAACAAGAGGCGTTTCGGGATGCTAGCG	38263	38473	38213	38265	1	contig_218	cyc_02501	36983	39473	None	2386	786	36226	No_constitutive_exon_found_in_species
GGAGCACTCGCATTTCGTCCGCTAGGCGCATTTTTGTTCTGGGATTGCAGGC	76478	76595	76428	76480	1	contig_158	cyc_01681	74505	82769	None	2386	786	36226	No_constitutive_exon_found_in_species
AGGTCCTTCGCGATCTGTGCTTTCTCGTAGCTTCTTGCGCTGGGGTACAGGA	86575	86844	86525	86577	1	contig_672	cyc_06121	82903	87064	None	2386	786	36226	No_constitutive_exon_found_in_species
AGGCTGCTGCAGACAGCAGGCAGCGTCGCCGCAGCGCCTACGGTGGGGAGCC	96837	97062	96787	96839	1	contig_66	cyc_00553	87365	97398	None	2386	786	36226	No_constitutive_exon_found_in_species
AGCACTGAGCACTGGTGTTTGTATTCTGTGTGGTATGTGGAGGGACACAGGC	32096	33205	32046	32098	1	contig_562	cyc_05465	30025	33205	None	2386	786	36226	No_constitutive_exon_found_in_species
GCGCTGCAGCAGCACCAGCCGCAGCTGCATGCGCAGCAGCATGGGGGCAGCT	64913	65427	64863	64915	1	contig_562	cyc_05469	64134	66834	None	2386	786	36226	No_constitutive_exon_found_in_species
AGAACTTCTTCTTCGTCATAGTATGTGCTTTAGGGCTGTGGGGCAGTTAGGC	20626	20681	20731	20679	-1	contig_315	cyc_03443	20089	25321	None	2386	786	36226	No_constitutive_exon_found_in_species
GTAGAGCCTGCGTCGTCTTTCGTTGCTTGATGGGAGGATGGGAGGTGCAGCC	71437	71560	71387	71439	1	contig_315	cyc_03451	64394	71560	None	2386	786	36226	No_constitutive_exon_found_in_species
GCCCTGCCGTCAGTGCTGCAGCGGGAAGTCTCAGTTTTACGGGCGTTAAGAA	60706	61078	60656	60708	1	contig_207	cyc_02341	59775	62831	None	2386	786	36226	No_constitutive_exon_found_in_species
CGGCGGCTTCCCGCGCCATGTCGTGTCATTCGCCGTCTCGTGAGGGCCAGGG	79192	80739	79142	79194	1	contig_207	cyc_02346	75901	82125	None	2386	786	36226	No_constitutive_exon_found_in_species
AGCAGCGACAGCACCAGCAGCAGCAGTGAGTGTTGCCTGGATGTGGGGAGGA	9347	9595	9645	9593	-1	contig_80	cyc_00787	8916	10650	None	2386	786	36226	No_constitutive_exon_found_in_species
ACGCCTGAATCTGGGCTCTGGAGCTTGTGTGGTGTGTGTGGGGGGCCCAGAA	51842	51903	51953	51901	-1	contig_716	cyc_06316	49221	52907	None	2386	786	36226	No_constitutive_exon_found_in_species
GATCCAGTTTCCAATACTCTTCTCTGTCCTTCACTGTTTGGGCGGTGCAGGG	51486	51572	51622	51570	-1	contig_716	cyc_06316	49221	52907	None	2386	786	36226	No_constitutive_exon_found_in_species
CAGCAGAAGGCGGAGGGGGAGGAGGGCACGACTGCCGCTGGGGAGGGCAGTG	68181	68691	68741	68689	-1	contig_716	cyc_06320	67502	69473	None	2386	786	36226	No_constitutive_exon_found_in_species
AACAGCAGCAGCAGCAGCAGCTATGGACAGAGCACTGCATGGGGTTGCAGCG	7688	7974	8024	7972	-1	contig_505	cyc_05112	4816	11881	None	2386	786	36226	No_constitutive_exon_found_in_species
GGACAGAATTTATTGTTACTTTTATTGCTGCTCCTGCAGCGAGGGTGCAGCT	54394	54453	54344	54396	1	contig_505	cyc_05121	52877	54453	None	2386	786	36226	No_constitutive_exon_found_in_species
TGGCCCTGCTGCGGCGGCGGCTGCCGCTGTATGTGGGTGTGGGTGTGCAGGA	66397	66502	66552	66500	-1	contig_505	cyc_05125	62779	68644	None	2386	786	36226	No_constitutive_exon_found_in_species
CAACAGCCCAAGCAACAACAGCACAAACAGCAACACCCGAAAACGGGCAGAG	92973	93334	93384	93332	-1	contig_505	cyc_05128	84003	94907	None	2386	786	36226	No_constitutive_exon_found_in_species
GATAGCTGTGTGCACTGCTTCCTCGCGTGTGCGATGTTTGGGGGCCACAGAA	6822	6951	7001	6949	-1	contig_447	cyc_04645	5608	13634	None	2386	786	36226	No_constitutive_exon_found_in_species
CAGCACATTGACTGTGTTTGGCTTCTTGAGTCTACGGTGTTGCAGGGCAGAT	83114	83199	83064	83116	1	contig_447	cyc_04654	79733	85413	None	2386	786	36226	No_constitutive_exon_found_in_species
TTTGGAAGTCCACGCATTATTACTGTGCACTGCGATTTCTGCGGGTACAGTA	86486	86989	87039	86987	-1	contig_174	cyc_01894	85261	89075	None	2386	786	36226	No_constitutive_exon_found_in_species
GTGCTTATTTCTAAGAATGCAGGGCTGAGGGTGTGTTTGGGGGCGTGCAGAT	10109	10334	10384	10332	-1	contig_198	cyc_02206	9771	13598	None	2386	786	36226	No_constitutive_exon_found_in_species
AGCAGCAACAACAACACCAACAGCAACTCCTACTCACAGCAGCAGGGCAGGT	35483	35860	35910	35858	-1	contig_198	cyc_02209	31082	42091	None	2386	786	36226	No_constitutive_exon_found_in_species
AGCAGGCTGCAAACAGCAGCAGCAGCAGCAGGAGAGTCATTGGGATTGAGAT	47385	47464	47335	47387	1	contig_198	cyc_02211	45475	48983	None	2386	786	36226	No_constitutive_exon_found_in_species
CATTTGTGCTTCTGAATTTTTCCTGTTTCTGCTGTCGTGTGCGGGCGCAGGC	41645	42127	41595	41647	1	contig_246	cyc_02860	39936	43699	None	2386	786	36226	No_constitutive_exon_found_in_species
AGTGTACAAAGTACAGATTGAGGTACCTTTACTTGTATTGAGGGTTGCAGTG	39279	39342	39229	39281	1	contig_637	cyc_05935	34526	40803	None	2386	786	36226	No_constitutive_exon_found_in_species
GTAAAGTTTATGCTGATTGGGAAGCGTACGTGTTTGCATTGCGGGAACAGAT	83639	83723	83773	83721	-1	contig_637	cyc_05941	78167	89990	None	2386	786	36226	No_constitutive_exon_found_in_species
GTTCGCCCAACTGGGGCTTAGTGCTGTAATTTCGTTTTTTGGGGAATTAGCA	40408	41973	42023	41971	-1	contig_47	cyc_00406	39844	42907	None	2386	786	36226	No_constitutive_exon_found_in_species
GCGGCATTTCCTGGCGGTCCTGGGCTGCGGGTTGTTTGAGATACGGGTAGAG	10221	10376	10171	10223	1	contig_180	cyc_01962	8410	10904	None	2386	786	36226	No_constitutive_exon_found_in_species
TGTGGTGGCTAATTAATCGTGGATGCGACCGCTGCTGTGGGGGGGTTCAGGA	52180	52288	52130	52182	1	contig_341	cyc_03695	49553	53926	None	2386	786	36226	No_constitutive_exon_found_in_species
GAGGCTTTCCAGCTGTCTCCTCGGCGTGGTTTGTCCATATGGGGAGGCAGAG	62619	62893	62943	62891	-1	contig_341	cyc_03697	58413	66037	None	2386	786	36226	No_constitutive_exon_found_in_species
TCTGCTACACCTGGTAAGCAGACTGCCTGCTGCTGCGTGGGGTGGTGCAGGT	62169	62221	62271	62219	-1	contig_341	cyc_03697	58413	66037	None	2386	786	36226	No_constitutive_exon_found_in_species
GCCGTTGTTCTATATTTCCAAAGTGCACGTGTGATGGTGCGGGTGTGTAGGT	90202	90358	90152	90204	1	contig_341	cyc_03706	89161	90358	None	2386	786	36226	No_constitutive_exon_found_in_species
ATTATTAGCCATACCGCTTTTATTGCTGTTGTTCTTGGGCAAACGTGCAGCT	48706	48801	48656	48708	1	contig_365	cyc_03889	47324	49193	None	2386	786	36226	No_constitutive_exon_found_in_species
GCATTTGCCGTGTGGCTTTCTCTTGAGTGGTGTGAGGGTGGGTTGGCGAGGC	53644	53754	53804	53752	-1	contig_365	cyc_03890	49502	57775	None	2386	786	36226	No_constitutive_exon_found_in_species
CAGTAATTCAACATGCAGTATTGTTTATTGCCTGCTAGGGTTGAAGGCAGGG	21951	22043	22093	22041	-1	contig_460	cyc_04786	21202	24104	None	2386	786	36226	No_constitutive_exon_found_in_species
TTTTAAAAGCAACTCTCACAAAGGTGCTTGATGCATGGGTGTGAATAGAGCT	57460	57608	57410	57462	1	contig_30	cyc_00206	56372	61928	None	2386	786	36226	No_constitutive_exon_found_in_species
ATGCAGCTGGTCGGGCTCTACCAGAGAGCAGCTGGATGGGTGGAACGCAGGG	9563	9601	9651	9599	-1	contig_21	cyc_00101	9563	11234	None	2386	786	36226	No_constitutive_exon_found_in_species
GCCTTAGTAGCCCATTCAGCAGCAGCAGCGTCGAGGGGTGTGGAGGACAGGC	24818	25487	25537	25485	-1	contig_21	cyc_00103	21451	28510	None	2386	786	36226	No_constitutive_exon_found_in_species
TGGCCGTTTTTCTATCATGAGGCCGTGTTGGTGCGGTTTGAGGGATGCAGGA	73045	73211	72995	73047	1	contig_21	cyc_00112	69325	74251	None	2386	786	36226	No_constitutive_exon_found_in_species
CGGCTTATGGCATAGAGTGATATTTGGTCGCATTCCGCATGGGGCGTTAGGT	69518	69746	69468	69520	1	contig_138	cyc_01445	69159	70611	None	2386	786	36226	No_constitutive_exon_found_in_species
AGCCAAGGCAGCAGCAGCAAGAGCGGCGGAAGCAGCAGAAAGGGTTGCAGAT	12819	12868	12918	12866	-1	contig_355	cyc_03808	10287	22841	None	2386	786	36226	No_constitutive_exon_found_in_species
GTCTGCTCCTGCTGCTGCTGCTTCTCCATGCGATGCAGCAGCGGGGGCAGGG	47536	48256	48306	48254	-1	contig_355	cyc_03810	44062	50056	None	2386	786	36226	No_constitutive_exon_found_in_species
CAGCTGCTGCAGCTGCAGCTGCTGCCGCACAGAAGCAGCACAGGGTTGAGGA	75617	76871	75567	75619	1	contig_133	cyc_01363	64071	81576	None	2386	786	36226	No_constitutive_exon_found_in_species
TCGTGTACTTTTACGCCTGTGTGAGAAGGCCTCTGGGTGTGGGCATACAGGT	65553	65758	65808	65756	-1	contig_1403	cyc_08480	63732	71221	None	2386	786	36226	No_constitutive_exon_found_in_species
TGTGCCTGCCTGCAGCAGGGGGAGTTCTCTGTGTGTGTGGGGGGATGCAGGC	79813	80114	79763	79815	1	contig_1403	cyc_08484	77114	87275	None	2386	786	36226	No_constitutive_exon_found_in_species
TGCCTCCGTTGATCTCACGAGGCTCCCGCAATGCATGCGTGGGTGTGCAGGG	81841	82205	81791	81843	1	contig_1403	cyc_08484	77114	87275	None	2386	786	36226	No_constitutive_exon_found_in_species
ACCCTAGGGCATTACGCAACTACCGCGTTTTAGGCTTAGTGGGACTGCAGGT	81135	81734	81784	81732	-1	contig_1006	cyc_07453	78144	83801	None	2386	786	36226	No_constitutive_exon_found_in_species
TTATAATATTTGAGTTCTTCTCTTTTCGCGTGTGCCTCTTGGGTGTGCAGAG	12952	13406	12902	12954	1	contig_10	cyc_00031	10578	13909	None	2386	786	36226	No_constitutive_exon_found_in_species
GACCCCAACGCGATGTGACCAACCGCCATAGGAGATGGGGGGTGGTACAGGG	75244	75620	75670	75618	-1	contig_10	cyc_00042	67697	77757	None	2386	786	36226	No_constitutive_exon_found_in_species
ACTTGATCTAGGGTAGAATTGGAGAGAGCACACGGCACGGGGTGATGCAGGA	64374	64694	64324	64376	1	contig_236	cyc_02729	64287	64694	None	2386	786	36226	No_constitutive_exon_found_in_species
AGCGAGCGCCTTTTTGCGTGGTCGTGTGTGTGTTGTTGTTGGGACTGTAGGT	6817	7062	7112	7060	-1	contig_195	cyc_02175	6817	8921	None	2386	786	36226	No_constitutive_exon_found_in_species
ACAGCAACACAGGCAACAACTGCAACGCCAACAGCAGCGGGATGCCGGAGGT	22563	22663	22513	22565	1	contig_195	cyc_02177	19031	26079	None	2386	786	36226	No_constitutive_exon_found_in_species
TCTGCGCGTCCGCGTAAAAATCGCATGTGCCATGGGCTTGCGGGGTGCAGTG	72690	73341	72640	72692	1	contig_195	cyc_02187	72482	78432	None	2386	786	36226	No_constitutive_exon_found_in_species
TTAAATGCTCTTGCCACCCCACATGCTGCTCAAGGGTGTAGGGCGTTAAGAT	52171	52286	52336	52284	-1	contig_230	cyc_02673	50893	55186	None	2386	786	36226	No_constitutive_exon_found_in_species
GGGGGAAGCCTGGAGGCGTGTGTTTTTGTGCGGTTTGTGGGGTGGATTAGGT	8926	9025	9075	9023	-1	contig_269	cyc_03115	3072	11884	None	2386	786	36226	No_constitutive_exon_found_in_species
CGACTGACAGAGCCTCCTGGGGTGAAGTTTTCTCGCGTCTGGGTGTGTAGGA	5805	5913	5963	5911	-1	contig_269	cyc_03115	3072	11884	None	2386	786	36226	No_constitutive_exon_found_in_species
TGCAAAACAGCGCAGCAGCAGCAGCAGCAGCGTCACGACACGGGGGGCAGAG	13434	13828	13384	13436	1	contig_269	cyc_03116	13064	16010	None	2386	786	36226	No_constitutive_exon_found_in_species
TCGTACAAAGACCTGTCGGCTAGGGTGTACGGTGTGCTGTGGGTGCGTAGAA	23414	23734	23784	23732	-1	contig_269	cyc_03117	16524	24830	None	2386	786	36226	No_constitutive_exon_found_in_species
AAAATTCAGAGGACAGAATCGCCTTCTCCCTGCGCTGCTTTGGGCGGAAGGC	55598	55719	55769	55717	-1	contig_269	cyc_03121	53602	56066	None	2386	786	36226	No_constitutive_exon_found_in_species
TACCACAGCAGCAGCAAGAGGAACTGCCACAGCAGCAGCATGGGGAACAGTA	44928	45187	44878	44930	1	contig_404	cyc_04272	41195	45997	None	2386	786	36226	No_constitutive_exon_found_in_species
TGAACTAGCTGTAGTTACGCCGAGTTTGTAAAAGTTTTGGGGGACCACAGGA	72443	72585	72635	72583	-1	contig_253	cyc_02958	71622	77930	None	2386	786	36226	No_constitutive_exon_found_in_species
CCGACATAGTATTTAGGGAACGCACGGCACTGTGTTTGCTTGATGGGCAGGT	4010	4120	4170	4118	-1	contig_199	cyc_02223	3403	6070	None	2386	786	36226	No_constitutive_exon_found_in_species
CCAATGCAGTCGCTGCAAGAAACGCTGTCTTCCATTTTGTGTGTGGGCAGGA	9335	9556	9285	9337	1	contig_199	cyc_02224	7318	9556	None	2386	786	36226	No_constitutive_exon_found_in_species
AGACGTGCTACTCAGCATTCCTTGAGTGTGGCAGGTGCTAGGGTGTATAGGC	23087	23267	23037	23089	1	contig_212	cyc_02408	22168	26070	None	2386	786	36226	No_constitutive_exon_found_in_species
AGGCTATCGCCAGGGGAGGCGTTCTTGGAGTGGACGATGCGGGGGTCCAGGG	33458	33714	33764	33712	-1	contig_212	cyc_02410	28965	35182	None	2386	786	36226	No_constitutive_exon_found_in_species
TCCAGACACCAATTTGAACGCCTTCGCTTTTCGCGAGTTGGGTGATGCAGAA	37188	37261	37138	37190	1	contig_212	cyc_02411	36021	40673	None	2386	786	36226	No_constitutive_exon_found_in_species
ACCGTGGCGCAGTAACTCCATTGTGGATTGTTTGGGTTTGTGGGTGGCAGGC	12810	12895	12945	12893	-1	contig_502	cyc_05088	12810	20512	None	2386	786	36226	No_constitutive_exon_found_in_species
ACCCCCTTGAGGCTGCAGGGTGGTGCACGGCTGCTGATGGCGGGGAATAGCG	37735	37829	37685	37737	1	contig_502	cyc_05092	36585	50833	None	2386	786	36226	No_constitutive_exon_found_in_species
TGGCCGTCTCTGCATACATATGGTTTTCTAAGCATATTTCGGGCGTGCAGGG	47136	47327	47086	47138	1	contig_200	cyc_02254	43509	48184	None	2386	786	36226	No_constitutive_exon_found_in_species
GGCAGCAACTGCAGCAACAACAGCAGCCGCAGGAGGAGGAGCGGGCAGAGTT	73625	73957	73575	73627	1	contig_28	cyc_00178	72722	74782	None	2386	786	36226	No_constitutive_exon_found_in_species
ACTCAGATCACTTAACAAGAACTCTTGGAATCTGTCGTATGGGTGCGCAGCA	31929	32177	31879	31931	1	contig_98	cyc_00919	30533	32177	None	2386	786	36226	No_constitutive_exon_found_in_species
GACCTACATGCTGGCAAGTTTGCGTGCCGACGTTGGATTGGGGTGTACAGAC	58824	58917	58774	58826	1	contig_98	cyc_00927	56790	59198	None	2386	786	36226	No_constitutive_exon_found_in_species
AATAATCGCTCAATCCAGGCTTTTTTGTAGTGTTTTCCCCGTGGGTGCAGGT	12748	12770	12820	12768	-1	contig_457	cyc_04742	11904	13037	None	2386	786	36226	No_constitutive_exon_found_in_species
AATCGGAGTAACCCAGACGCTGAATTGCGGAGTGGCAGCAGCGAGGGTAGGA	5297	6276	5247	5299	1	contig_809	cyc_06683	3657	6276	None	2386	786	36226	No_constitutive_exon_found_in_species
TGCCTGAAGAACTTGCCACCGATGCTGCTGCTGCCGCTGCATGGGGTGAGCC	29813	30044	29763	29815	1	contig_809	cyc_06688	28886	33072	None	2386	786	36226	No_constitutive_exon_found_in_species
TTGTGCTTGTGGAATGTATAACTACTTGCAGAATTCGGTGAGGGGTACAGCT	37640	37690	37590	37642	1	contig_809	cyc_06689	35209	37690	None	2386	786	36226	No_constitutive_exon_found_in_species
GCACGGGGTGCGGGGGAGTGTATCCACAGCCCGCCTTCTTGGGATGGCAGGT	41330	41465	41515	41463	-1	contig_809	cyc_06690	39644	41684	None	2386	786	36226	No_constitutive_exon_found_in_species
GTCTAAGTTAAAATTATAGGCCTGGTGCCTATTTGCCTGGGGCTGAGCAGGT	53656	54118	53606	53658	1	contig_809	cyc_06692	52713	55590	None	2386	786	36226	No_constitutive_exon_found_in_species
GAGATGTGTAAACGAGGCGTAGCGGCTGCTGTTCCGTTGTGGGTCGACAGGT	59304	59430	59254	59306	1	contig_809	cyc_06694	58463	59430	None	2386	786	36226	No_constitutive_exon_found_in_species
CGCCGTTTTTACCGGCGTTGCTGCCCGCGCGCGCTGAACGGGGTGTATAGAC	16256	16643	16693	16641	-1	contig_170	cyc_01831	13924	19774	None	2386	786	36226	No_constitutive_exon_found_in_species
TCTAAGCGTCCTTGCGCGCGCTTGCACTGGTTTTTGTGGGGTGGATGCAGGA	30580	30691	30741	30689	-1	contig_905	cyc_07006	27722	33422	None	2386	786	36226	No_constitutive_exon_found_in_species
GAATAAGCAGAACGTTCCGCTTGTCCTGCTGTTGCATTTTTAGGGTGCAGAG	45637	45722	45772	45720	-1	contig_905	cyc_07010	42041	59224	None	2386	786	36226	No_constitutive_exon_found_in_species
GACAGGAACGCAGCAGGTGCAGCAGCAGGGGCAGCAGCAGCAGACGGGAGGC	80155	80452	80105	80157	1	contig_905	cyc_07014	78483	80452	None	2386	786	36226	No_constitutive_exon_found_in_species
CGGTCTCGTCGGCGGGATCGGTCTCGTGAGAGTGAGTGGGAGAGGTCTAGAG	28853	29528	29578	29526	-1	contig_391	cyc_04119	26924	30378	None	2386	786	36226	No_constitutive_exon_found_in_species
AGAGGAAGAATTAAACGCAAGGGAACTAATGATAAAAAGGGAAAAGGCAGAG	71643	72038	71593	71645	1	contig_391	cyc_04130	68418	74189	None	2386	786	36226	No_constitutive_exon_found_in_species
TGCTGCAGTTGGCAGTTTGTTGTGCATGGCTGTGACATTTGGGTATGCAGGG	77965	78022	77915	77967	1	contig_367	cyc_03914	75450	79510	None	2386	786	36226	No_constitutive_exon_found_in_species
AGACTGACAAGCGCGCTGTCGAGACACTTTTTCAACTAGATGCGGGGCAGGC	57549	58895	58945	58893	-1	contig_388	cyc_04106	56472	59606	None	2386	786	36226	No_constitutive_exon_found_in_species
AAAATAGCCGCAACCCTTAGGGAGATGTTTTTGTGTTTATGGGGTGTCAGGT	29216	29302	29166	29218	1	contig_520	cyc_05203	26394	32182	None	2386	786	36226	No_constitutive_exon_found_in_species
GTGCAGCAACAGCTCCTGCTGCACTGCCTAGAAGTCTTTCGAGGGCCCAGAA	39540	39778	39490	39542	1	contig_520	cyc_05206	36319	39778	None	2386	786	36226	No_constitutive_exon_found_in_species
TATGCTAAATAAAGTCTTTGTGCAATTGTCTTGGTCTTCGGGTCGGGCAGGA	42443	42496	42393	42445	1	contig_489	cyc_05025	41527	42496	None	2386	786	36226	No_constitutive_exon_found_in_species
GGTGACTGCTTCCGGATACGTAGCGCAGGAGAGTTGGGGTGACGGTGCAGGG	22995	23126	23176	23124	-1	contig_162	cyc_01737	21282	25301	None	2386	786	36226	No_constitutive_exon_found_in_species
GCAGATTGTTCGCGGGTTCCTTTATCGCTGTTGCTTTATGGGATGGCCAGGC	28385	28613	28663	28611	-1	contig_162	cyc_01739	27167	29631	None	2386	786	36226	No_constitutive_exon_found_in_species
GTGTACGGAGAGCCTCTGACATTTGAATGCCTGTGTGAAAGAGGGGATAGGC	70074	70243	70024	70076	1	contig_705	cyc_06272	69247	71882	None	2386	786	36226	No_constitutive_exon_found_in_species
CAGGGCATCTTAGAGTTCAAGACTTAGGATACAGTGCATCGGGCGTGCAGGT	25356	25443	25306	25358	1	contig_930	cyc_07145	24056	26979	None	2386	786	36226	No_constitutive_exon_found_in_species
CCTCTTGTAGCTACACCCGCGGCTGGAGTAGAGGGAGATGGGCGATGCAGCT	66470	66801	66420	66472	1	contig_409	cyc_04325	64671	68140	None	2386	786	36226	No_constitutive_exon_found_in_species
AAATCCTTGTGTAAACATTTATAGTGTTTTGGGGCGCTTTGCGTGGGCAGGT	72138	72202	72088	72140	1	contig_409	cyc_04326	71854	75119	None	2386	786	36226	No_constitutive_exon_found_in_species
CTCCGATCATGCATGTATGTGCACTGTCGTGTGCTTTCATGGGATTGTAGGA	73188	73317	73138	73190	1	contig_409	cyc_04326	71854	75119	None	2386	786	36226	No_constitutive_exon_found_in_species
CTGTTTTGAGGGGTAATCTTTATTTGTGGCTGGGTAATGGGTGGATACAGGA	39350	39482	39300	39352	1	contig_524	cyc_05225	26147	46370	None	2386	786	36226	No_constitutive_exon_found_in_species
AGGGGTAGGTTGCGTACTGCGCTTGACGTGTGTATCAAGTGGGTGATCAGAC	74242	74448	74192	74244	1	contig_323	cyc_03540	73505	76120	None	2386	786	36226	No_constitutive_exon_found_in_species
AGCATGCTGCGACTTCGCGGTCACATGTGCCTGTGTGCACTGGGATGCAGAT	36282	36374	36232	36284	1	contig_332	cyc_03619	33322	36972	None	2386	786	36226	No_constitutive_exon_found_in_species
TATTGGGGGTGGGAGTCGGTGGTTTGTTTCGATTGTGGCTTGGGGTGCAGAT	41853	41984	42034	41982	-1	contig_332	cyc_03621	39995	42799	None	2386	786	36226	No_constitutive_exon_found_in_species
TGCGGATGCGTTCATCCGCAAATCTAGCAGCAGCAGCAGCAGCAGGGCAGAC	72384	72643	72334	72386	1	contig_332	cyc_03629	69428	73349	None	2386	786	36226	No_constitutive_exon_found_in_species
GGAACACCAGCAAGCTTACCACGTAATACTGGCTTTCTTTGGGTACGCAGGC	50364	50456	50314	50366	1	contig_574	cyc_05563	49793	52860	None	2386	786	36226	No_constitutive_exon_found_in_species
GAGATGGAGAGGAACAAGGAGCGGTTTGCATTCTTGAAGTGGGGCAGCAGGG	57640	58066	58116	58064	-1	contig_211	cyc_02397	54361	59343	None	2386	786	36226	No_constitutive_exon_found_in_species
AGCAGCAGCAGCAGAAGCAGAAGCCGAAGCAGCAACAGCGGGGAAAGCAGCC	1767	2024	1717	1769	1	contig_23	cyc_00118	928	9065	None	2386	786	36226	No_constitutive_exon_found_in_species
CGGCGAAGTGTATACGCAACACGCGGGAGGCAATTGGGGTGCAAGCGCAGAA	14862	15160	14812	14864	1	contig_369	cyc_03927	1665	17803	None	2386	786	36226	No_constitutive_exon_found_in_species
CTCGAAGGGTGTGTGTGGTCCCAAACCCGCGTTGCCTGAGGGGCGGGCAGAG	18689	19056	19106	19054	-1	contig_369	cyc_03928	18689	20163	None	2386	786	36226	No_constitutive_exon_found_in_species
GCTTGCCGTGTCGCTGCACCCCTTGACACTCCCCACTCCGTGGGATACAGGG	9021	9152	9202	9150	-1	contig_613	cyc_05758	8022	14980	None	2386	786	36226	No_constitutive_exon_found_in_species
CGCCTTTGCGTAAGTATGGCGCCCTATGGTTTGGCCGTGTGTGGGCGCAGCG	36195	36478	36145	36197	1	contig_157	cyc_01652	34351	38848	None	2386	786	36226	No_constitutive_exon_found_in_species
ATTTTACGTAAAATTTTACTGAACTCCCGATGTACTGGTCTGGGGCGCAGAG	46264	46399	46214	46266	1	contig_157	cyc_01653	41975	54327	None	2386	786	36226	No_constitutive_exon_found_in_species
GCAGCAACCAGAAAATCCGCCACGGGCAGCTGGGTTGTTTGGGAGTGCAGGT	17017	17376	17426	17374	-1	contig_227	cyc_02630	12590	18331	None	2386	786	36226	No_constitutive_exon_found_in_species
AGTCGCCTCCGCAGGCATGCACCGCAGAATACGTTGCGCTGGGCATCAAGGA	60567	61227	61277	61225	-1	contig_227	cyc_02640	60567	61746	None	2386	786	36226	No_constitutive_exon_found_in_species
ACGTTTGCGTGTTTGTGTACTTATGTGTATCCGTTAATGTGGGGAATCAGGT	14621	15100	14571	14623	1	contig_56	cyc_00490	10560	17866	None	2386	786	36226	No_constitutive_exon_found_in_species
GGACTGCGCAGATACTTGCGAAGCGGTTTGGCATCACGAGGGCGGAACAGGA	47502	47592	47452	47504	1	contig_56	cyc_00495	46208	48782	None	2386	786	36226	No_constitutive_exon_found_in_species
CTCAAAGTTGAGGGCTGCGATATTCGCTTTGCTGCATTGGGGGCGTGCAGGA	195	306	356	304	-1	contig_636	cyc_05912	195	2053	None	2386	786	36226	No_constitutive_exon_found_in_species
TTCACGCTTGTGTGCACATGTGTGCTCGTGCACGTGGTGGGTGGGTGCAGTC	68130	68290	68340	68288	-1	contig_636	cyc_05927	64822	69705	None	2386	786	36226	No_constitutive_exon_found_in_species
GAAGAAGGCCCAGTGGCCAGGTAGCGCAGTGGGTTTGTATGTGTGGGAAGGG	32020	32185	31970	32022	1	contig_458	cyc_04761	31604	32185	None	2386	786	36226	No_constitutive_exon_found_in_species
TGTGTGCTGAATAACTGCGCATTTCTGCCCGAACTGTGTCGGGGGTGCAGCA	61020	61131	60970	61022	1	contig_458	cyc_04769	58131	61131	None	2386	786	36226	No_constitutive_exon_found_in_species
CGTCGCCCATAATCCTCCTCTCTATCCTTCTTCCTTTGTTTCGGGGGCAGGT	15340	15504	15290	15342	1	contig_280	cyc_03226	13582	16960	None	2386	786	36226	No_constitutive_exon_found_in_species
ATCCTTAATGCACAGGGGATGTGGTCCTATGAATCATTCTGGGTGGGCAGGG	40468	40543	40593	40541	-1	contig_35	cyc_00264	34617	41662	None	2386	786	36226	No_constitutive_exon_found_in_species
TCTCTCTTGTGCACCACCATTTTGTGCTTATGCGTGGTGTCGGGATGCAGGG	15734	15911	15961	15909	-1	contig_510	cyc_05154	13994	17720	None	2386	786	36226	No_constitutive_exon_found_in_species
GCTGGGGTTTCTGTCCATCAGGTGTGTTTTACGCTTGGGTAAAACTGAAGGA	9592	9792	9542	9594	1	contig_350	cyc_03760	5970	9792	None	2386	786	36226	No_constitutive_exon_found_in_species
TCACACTATGGTACAACGGCGGCTTCCGTATAGGTTCTTTAGGGGCTTAGAG	48955	49167	48905	48957	1	contig_350	cyc_03767	45523	49167	None	2386	786	36226	No_constitutive_exon_found_in_species
TGTGCTGTTTCAGCCTAAGGTGCTGTTTGTGTGTGCTGTGTTGGGCGAAGAC	52608	52655	52558	52610	1	contig_350	cyc_03768	51207	53384	None	2386	786	36226	No_constitutive_exon_found_in_species
GTTCGCTCTTTCTCCCCGAGCGCCTGCTGGTCTACGCGGAGTGGGTGCAGGG	63107	63456	63057	63109	1	contig_88	cyc_00861	62062	70557	None	2386	786	36226	No_constitutive_exon_found_in_species
GCCCTCACACACGCGTTGAGCTTTTTTGCATGTGAGATTTTGGGGGCCAGGT	66611	66684	66561	66613	1	contig_88	cyc_00861	62062	70557	None	2386	786	36226	No_constitutive_exon_found_in_species
ATGCAGAGAGCATTAGGCAGAGAAATCCATATGGGCTAACGGGATCGCAGGC	30448	30548	30398	30450	1	contig_381	cyc_04024	27114	33890	None	2386	786	36226	No_constitutive_exon_found_in_species
GTTCGTCTGTGTGCATGTGTGTGTGGGTGTGTGATTTTTTGGGGGAACAGAG	18727	18823	18677	18729	1	contig_555	cyc_05387	15781	18823	None	2386	786	36226	No_constitutive_exon_found_in_species
AAGAATCAAATCACACCTCTTCAAGGTTTTATGCTTGGTGGGCATGACAGGT	42481	42603	42431	42483	1	contig_555	cyc_05391	38328	42603	None	2386	786	36226	No_constitutive_exon_found_in_species
CTGCCACAAGGCGACGCCTCAGAAACAGCAGCAGCAGCAGCAGCGGGAAGAG	11910	12005	12055	12003	-1	contig_953	cyc_07223	6430	14206	None	2386	786	36226	No_constitutive_exon_found_in_species
TGCCCGAAAAAGGAACTTGAAGTGACCGTGTGTGTTTGTGTGCGGGGTAGGC	44292	44444	44242	44294	1	contig_43	cyc_00370	38835	45063	None	2386	786	36226	No_constitutive_exon_found_in_species
AACGCTAGCAGCAGCTGCTGCAGCAGCAGCGACAGTGGCGGGGCGGACAGCT	53007	53291	53341	53289	-1	contig_43	cyc_00373	53007	54247	None	2386	786	36226	No_constitutive_exon_found_in_species
AGGTAGGAGGGGGCCTGCTAATCGTTTTTGTATGGTTCTGGGGGTCTAAGGG	54129	54188	54079	54131	1	contig_164	cyc_01764	52192	54188	None	2386	786	36226	No_constitutive_exon_found_in_species
CGCCTGCTCCCTCCGCATCCTCCAGCAGCAGCAGCAGCAACAACGGGAAGAT	62781	62905	62955	62903	-1	contig_164	cyc_01767	62623	64028	None	2386	786	36226	No_constitutive_exon_found_in_species
ATACCCTGGCTGACAGAGGTAGCCGATGTGCCTGCGATTAGGGCGTGGAGGA	27070	27334	27384	27332	-1	contig_86	cyc_00834	13163	28298	None	2386	786	36226	No_constitutive_exon_found_in_species
ATGGTATTAACGGGGCTTGTTAAATAAGACTTGTGGTCAAAACTGGGCAGGC	23818	24001	24051	23999	-1	contig_86	cyc_00834	13163	28298	None	2386	786	36226	No_constitutive_exon_found_in_species
TCGTGGTGCGGCGACCAAGAAGCTGCAGCTGACACTTCGGGTGAATCGAGAA	49129	49257	49307	49255	-1	contig_465	cyc_04855	45555	51274	None	2386	786	36226	No_constitutive_exon_found_in_species
GCACCAAGCCCAAGAGATCAGTGAGTGTGCGCGTGGTGGGAAATCAATAGAT	61980	62469	62519	62467	-1	contig_895	cyc_06953	61980	64265	None	2386	786	36226	No_constitutive_exon_found_in_species
CCGCAGCGACGGCAGCAGCTGCAGCAGCGGCAGCTGCGGCAAGTGGGAAGCG	7458	8272	7408	7460	1	contig_239	cyc_02768	2603	10438	None	2386	786	36226	No_constitutive_exon_found_in_species
GGGCAGCCATTTACTGCGCCACTCCTAGGGTGCGTCTGCTCGGGTAGCAGGG	22174	22215	22265	22213	-1	contig_239	cyc_02770	22174	31087	None	2386	786	36226	No_constitutive_exon_found_in_species
TAGCTTAAAAGATGAGTTGGTGGTCCAATGCTATTTTGGGGGGACCGCAGGC	14125	14425	14475	14423	-1	contig_375	cyc_03995	12378	16663	None	2386	786	36226	No_constitutive_exon_found_in_species
AAACGCGTTCGTGCGAAGACGGTGTTGTAATCGCATCTGTGGGCATGCAGCA	35855	35937	35987	35935	-1	contig_375	cyc_04003	34429	37837	None	2386	786	36226	No_constitutive_exon_found_in_species
ACATAAAAGATGTGTCAGTGTGTAGAGACCCCTGCATTGAACACGGGCAGCG	49555	49649	49505	49557	1	contig_375	cyc_04007	46581	50591	None	2386	786	36226	No_constitutive_exon_found_in_species
CTCTCGCGCGAGGGTTGAGCGTTTCCCTTTGATTGCGTTTTCGGGAGTAGGT	16027	16097	16147	16095	-1	contig_357	cyc_03824	7698	16989	None	2386	786	36226	No_constitutive_exon_found_in_species
CCACCGTCCATCCAAAAGATAAGCTGCTCCGTTGGACACTTGATGGGCAGGC	57127	57243	57293	57241	-1	contig_357	cyc_03830	54703	59898	None	2386	786	36226	No_constitutive_exon_found_in_species
TACCTCTATGCATGGTCGGCCAAAATTGCGCATCCGTCGGGCGAATGCAGCT	21587	21680	21537	21589	1	contig_981	cyc_07370	19357	22241	None	2386	786	36226	No_constitutive_exon_found_in_species
CGAGAATAGCAGTCTAGATCCTGCGTGTGGGTGGTTGTAAGGGTTTGAAGGA	29927	30030	29877	29929	1	contig_981	cyc_07371	24412	30502	None	2386	786	36226	No_constitutive_exon_found_in_species
TGTGCATGTTTAATGCTGTGAAACAAGCTGTGACTGCTTGGAGGGCTCAGAT	49940	49995	50045	49993	-1	contig_981	cyc_07375	48005	51447	None	2386	786	36226	No_constitutive_exon_found_in_species
TTCGGATTCCCACGCATGTCCACTGCGCAACTATGCCGTGGGTGATGCAGGC	47153	47717	47767	47715	-1	contig_599	cyc_05700	46122	49627	None	2386	786	36226	No_constitutive_exon_found_in_species
TGGCACCGCAAGTGCATGTCTGCATGATCCTTGACACTTGCGGGGGGCAGAC	14645	14694	14744	14692	-1	contig_1080	cyc_07741	14422	16817	None	2386	786	36226	No_constitutive_exon_found_in_species
CACGACAGTCGAAACTCTGCAAATTGGCTGCTGCTGATGCTTGAGGGCAGCG	63456	64012	63406	63458	1	contig_1080	cyc_07750	61166	64012	None	2386	786	36226	No_constitutive_exon_found_in_species
ATAGAGAAAGCGGCAAATTCTCTGGCTTTGCCTGTGCTGGGTGAATGCAGCT	7523	7990	8040	7988	-1	contig_26	cyc_00139	3326	8202	None	2386	786	36226	No_constitutive_exon_found_in_species
GCATCTTATTCTTTGGAGCATGGGAAACTGTGTGTTTGATGCGGGCGCAGGC	59994	60231	59944	59996	1	contig_26	cyc_00147	53360	61356	None	2386	786	36226	No_constitutive_exon_found_in_species
TTTTAGCACGTTATACGTCATTTGAGTGCTTCATTGCTCGGGGGCTGAAGGG	19196	20368	20418	20366	-1	contig_425	cyc_04467	18599	21218	None	2386	786	36226	No_constitutive_exon_found_in_species
CATTATTTCACCCTATCCACCCCGCGTCTGTCTGCTGTGTTTTGGGGGAGGA	53276	53385	53226	53278	1	contig_425	cyc_04477	52142	55121	None	2386	786	36226	No_constitutive_exon_found_in_species
CCGAGAGCGCTGCTGAGGCTGCTGCAGCGGCCGCTGCAGCGGAAAGGGAGAC	60042	61056	59992	60044	1	contig_425	cyc_04479	57815	66883	None	2386	786	36226	No_constitutive_exon_found_in_species
GAGCAGCACGCTCGGGAAAGATCTACTCAGTGGTCGGCAGTGGGTAGCAGCG	22897	23885	22847	22899	1	contig_504	cyc_05104	16719	23885	None	2386	786	36226	No_constitutive_exon_found_in_species
ATCAGCATCCCCCGCAGCTATTCGCGCGGCGTGCGTTGCGGGGGCGTCAGTG	37648	37749	37598	37650	1	contig_504	cyc_05106	27489	39265	None	2386	786	36226	No_constitutive_exon_found_in_species
GCGGCAGAAGCACAGTACTGGCGTTGGCTGCTACGCTGCGGCTGGGGAAGCT	62072	62236	62022	62074	1	contig_504	cyc_05110	60417	64759	None	2386	786	36226	No_constitutive_exon_found_in_species
TTAAGCAGTCGGCTAAAAGCAGTAAAGCAGGTTGCTGATTGGGGGTCAAGCG	6326	6493	6543	6491	-1	contig_538	cyc_05322	6326	13039	None	2386	786	36226	No_constitutive_exon_found_in_species
TGGAGTTGAATAAGTTAACTTGAGTTTTCGTTGCCTTTTTGCGGGTTAAGGG	55525	55701	55475	55527	1	contig_538	cyc_05329	54073	57673	None	2386	786	36226	No_constitutive_exon_found_in_species
ATTGAGAGGAAAGTGCATGGCAGGTATGTATTGCGCATTGAGGGCATCAGGA	55072	55316	55366	55314	-1	contig_1044	cyc_07625	47926	66297	None	2386	786	36226	No_constitutive_exon_found_in_species
GGAGAAGCAACCAGCAACAGCAACAGCAGCAGAATGCGTCTACGGGAGAGGA	6913	7105	7155	7103	-1	contig_233	cyc_02693	710	9542	None	2386	786	36226	No_constitutive_exon_found_in_species
CGGCGCAGACGCGCGGCAGCAGCAGCAACAGCCGCGAGGGCAGCGACGAGGG	66317	66341	66267	66319	1	contig_1032	cyc_07526	65568	66341	None	2386	786	36226	No_constitutive_exon_found_in_species
GCGTGCAATGACATAAACGCTCTGTATCTATGCCCTTTGGGGGTGCGCAGAC	64414	64525	64364	64416	1	contig_220	cyc_02532	63882	65575	None	2386	786	36226	No_constitutive_exon_found_in_species
CTCTGACGATTGCTGTTCGAGCTTGTTATAGCTGCTTGTTTGGGATGCAGGG	14023	14274	14324	14272	-1	contig_668	cyc_06085	10058	16871	None	2386	786	36226	No_constitutive_exon_found_in_species
AGCTTTGCGACTGGGGAGAAGCGGCGTTTTATTATTGGGTAAATGCGCAGGC	17490	17907	17440	17492	1	contig_111	cyc_01096	15545	19331	None	2386	786	36226	No_constitutive_exon_found_in_species
GGTGCTGTAGCAGCCGCTTCGGCGGCTTGCGCTGCACTGGGGGATGCAAGCT	31367	31627	31677	31625	-1	contig_111	cyc_01097	21760	32432	None	2386	786	36226	No_constitutive_exon_found_in_species
TGACCAGCAGCTGCAGCAGCAGCAGCAGCAGGAAGATTGGCTGGGGACAGAC	43631	44049	44099	44047	-1	contig_111	cyc_01098	35425	46500	None	2386	786	36226	No_constitutive_exon_found_in_species
GCCTCGCAGCCGCCGCACAGCACCAGGAGCAGCACCAGCAGGGGAGACAGAC	36325	36555	36605	36553	-1	contig_111	cyc_01098	35425	46500	None	2386	786	36226	No_constitutive_exon_found_in_species
CATGTCTACTATGATGGCACTTTGTGCTATATGCGGTTATGCGGGTGCAGAA	63345	63418	63295	63347	1	contig_343	cyc_03720	61147	63418	None	2386	786	36226	No_constitutive_exon_found_in_species
CGCAAGAGCAGCAGCGGCAGAAGCAGCAGCTGAGGCTGCAGCGGGGGAAGCC	18447	18728	18397	18449	1	contig_311	cyc_03416	17771	25204	None	2386	786	36226	No_constitutive_exon_found_in_species
TTTTTGCAAGTGTGTACCATAAATAGCATTTGTCTCTTGGGGTGCTGAAGGC	46069	46162	46019	46071	1	contig_311	cyc_03420	44984	47784	None	2386	786	36226	No_constitutive_exon_found_in_species
AACCGCAGGCTCAGCAGGAGCAGCTGAAGCAGCAGCAACAGGGCACGGAGAT	54690	54781	54640	54692	1	contig_311	cyc_03422	52528	57927	None	2386	786	36226	No_constitutive_exon_found_in_species
GCCGAATGTGTGTATACATTTCACGCGCGGTGTTGGCTTTGGGGGCGCAGAG	34041	34099	33991	34043	1	contig_182	cyc_01997	28188	34099	None	2386	786	36226	No_constitutive_exon_found_in_species
CGTGTATGCTGTCGCCTGCTGTTCTCTGTGCGCTTGTGCGGGGTGTATAGGC	43070	43278	43328	43276	-1	contig_483	cyc_04990	42788	44594	None	2386	786	36226	No_constitutive_exon_found_in_species
CTGCTGGGCTGTGCATGCTTTTGCGGGTGCATGCGTATGGGGTGACGCAGGG	50714	51044	50664	50716	1	contig_483	cyc_04992	46206	51044	None	2386	786	36226	No_constitutive_exon_found_in_species
GTCTGATTCTCAAGATCTGTGATTCTGGGACTGCTTGGGTGTAAATGCAGTC	10856	11247	11297	11245	-1	contig_270	cyc_03129	4243	11909	None	2386	786	36226	No_constitutive_exon_found_in_species
TGGAGAGGCCGCAGATGCCCGAGAGAACGGGCACATTTGAGGGTGCGCAGGC	28365	28811	28315	28367	1	contig_106	cyc_01042	26224	30660	None	2386	786	36226	No_constitutive_exon_found_in_species
GCGTTGTCAATATGTTCTGCCTGCTGCGCCGACTGTCAATGCACGGGCAGAC	11136	11469	11086	11138	1	contig_556	cyc_05402	9224	18403	None	2386	786	36226	No_constitutive_exon_found_in_species
GCTTCTTTCTCTGCTCAGGTCCGCTGCTGGTGGAAATCCTGGGTGTCAAGGA	30081	30366	30031	30083	1	contig_250	cyc_02905	24877	34399	None	2386	786	36226	No_constitutive_exon_found_in_species
CAGCAGAAGAAGAAAGCAGCACCAAGGCTTCGTTCCTCTTGGGGGATCAGAT	32328	32531	32278	32330	1	contig_250	cyc_02905	24877	34399	None	2386	786	36226	No_constitutive_exon_found_in_species
CACAGGTTCCGCAGCTGCAGCAGCAGCAGAAGCCACAGGAGGAGGGCGAGGG	35167	35644	35694	35642	-1	contig_250	cyc_02906	35167	39733	None	2386	786	36226	No_constitutive_exon_found_in_species
TGGAGCTCCCGCGAGAAGCTTCAAAGCGCCTGTTGCGTTGGGATGTGCAGCG	61706	61848	61656	61708	1	contig_384	cyc_04051	59701	61848	None	2386	786	36226	No_constitutive_exon_found_in_species
GTGGGGAGGGAATAGTTCTGACCAGTGTCTGCTGAAGCTGGGGAGTGCAGCT	9755	9940	9990	9938	-1	contig_168	cyc_01811	4735	13424	None	2386	786	36226	No_constitutive_exon_found_in_species
TTATAGGGGGGCAATAACGGTTGGAGGGGTGGGTGGGGTTGGAGGTTCAGGT	19580	19625	19530	19582	1	contig_168	cyc_01813	17617	23079	None	2386	786	36226	No_constitutive_exon_found_in_species
CCTCAACGATTGGAGCAGCATATGCATCGGCTTTGCACGCTGGGGCATAGTG	22501	22636	22451	22503	1	contig_168	cyc_01813	17617	23079	None	2386	786	36226	No_constitutive_exon_found_in_species
ACAGCAGCCTCGTGTGGAGAAGCTGGATATGTCGCTGTACGGGTGGCCAGAA	2149	2371	2099	2151	1	contig_480	cyc_04973	968	3328	None	2386	786	36226	No_constitutive_exon_found_in_species
CAAATCCAGAGACTGTCGGCCTGAGCCTCACTTGGGGAGTATGGGCGCAGGT	32985	33341	33391	33339	-1	contig_475	cyc_04921	29841	41016	None	2386	786	36226	No_constitutive_exon_found_in_species
TCGCTGCGAGAGCAGCACCAACTGCTGCTACTGTGTCGTGGGGTGTACAGAC	18728	19416	18678	18730	1	contig_36	cyc_00273	18498	24084	None	2386	786	36226	No_constitutive_exon_found_in_species
GCAGCAGCAGCAGCAGCAGCAGTGCATGCAGCACGGACAGGGGTGTACAGTG	19752	19985	19702	19754	1	contig_36	cyc_00273	18498	24084	None	2386	786	36226	No_constitutive_exon_found_in_species
CCTCCCTTCAGCAGACTGCAGGAGCGTACACTCCCATTTTGAGGGAACAGCG	35828	36049	35778	35830	1	contig_36	cyc_00276	34886	36537	None	2386	786	36226	No_constitutive_exon_found_in_species
GCAGCAATTGCAGCCGCGGCGACAGCAGCAGCGAGTGTGGTTGGGGGAAGTG	34019	34863	34913	34861	-1	contig_193	cyc_02159	34019	39996	None	2386	786	36226	No_constitutive_exon_found_in_species
GCTGCTTCTGCCGCGTGTTGCCATGTTGCTGCGGCGCTGCTGGGGTGTAGCT	14494	15051	15101	15049	-1	contig_621	cyc_05820	10888	17533	None	2386	786	36226	No_constitutive_exon_found_in_species
GAAGGCACTGGGGCTTGATAGATGGGTTTGCTTTAGGGCTGGGTCGGGAGAG	31433	31457	31383	31435	1	contig_621	cyc_05822	29092	31457	None	2386	786	36226	No_constitutive_exon_found_in_species
CAGTGGGGGAAGGAGCAGCAGAAGCGGCAGCGAGAAGGAGGGGGTCGCAGTA	819	908	769	821	1	contig_165	cyc_01769	128	2329	None	2386	786	36226	No_constitutive_exon_found_in_species
GGTATCGTCATCAATACCGATCCTAACGCAGTTTCTCTGGGGTTGTGAAGGT	27695	27888	27938	27886	-1	contig_440	cyc_04577	23278	28543	None	2386	786	36226	No_constitutive_exon_found_in_species
AGCAGCTGTTGCAAGGCCAGCAGCAGCAGCGGCAGTCGCAGCAGGGAGAGGA	27030	27107	27157	27105	-1	contig_440	cyc_04577	23278	28543	None	2386	786	36226	No_constitutive_exon_found_in_species
TTTCAGCTCGACCTCTGCACCAGCAGCGTTTGAACCATTGCGGGGCGCAGGA	37608	37706	37756	37704	-1	contig_440	cyc_04579	33348	40558	None	2386	786	36226	No_constitutive_exon_found_in_species
TCGTTGCTTTTCAATGGTAATTTTATCTGTTGGTGCTCCCTGATGGGTAGGC	35713	35797	35847	35795	-1	contig_440	cyc_04579	33348	40558	None	2386	786	36226	No_constitutive_exon_found_in_species
GCAATGAGCAGATTAACGTTTGCACGGTGGTTTGGCGTTTGGGCGCACAGGT	34916	34988	35038	34986	-1	contig_440	cyc_04579	33348	40558	None	2386	786	36226	No_constitutive_exon_found_in_species
GAGAATCGCTACAACGTGCTTCTAGCAGGAGTTTGTGTGGGAGGAGTCAGAC	9306	9472	9522	9470	-1	contig_687	cyc_06174	9306	16537	None	2386	786	36226	No_constitutive_exon_found_in_species
GTCTGTCTGTACGGACTGCTGCCTCGTGCTGCTTTGGGGTGGTGGCGCAGAT	4652	4934	4602	4654	1	contig_119	cyc_01196	1454	7016	None	2386	786	36226	No_constitutive_exon_found_in_species
GCGCGTTTCGTTGCCTCTGCTGGGTTGCCTGCTGTCTGCTGGGTCATAAGGT	1787	2006	1737	1789	1	contig_1076	cyc_07714	18	3300	None	2386	786	36226	No_constitutive_exon_found_in_species
GTGGCTGGTATATCATTCTTTGCCCCTTGGAATCTAGGGTATGGATGCAGTC	55175	55569	55619	55567	-1	contig_1076	cyc_07724	52768	57626	None	2386	786	36226	No_constitutive_exon_found_in_species
TGCCAGTCGGTGGAAAAGGGTCAGTCCTTTTGTGTGGGTGGATAACGCAGCT	22787	22840	22737	22789	1	contig_1343	cyc_08353	20794	23040	None	2386	786	36226	No_constitutive_exon_found_in_species
CCTGTTCCGCCTGAGCACGGGCTTTACTTGACAATGCGGGGGGGGGGCAGGG	8694	9023	8644	8696	1	contig_370	cyc_03940	7462	9655	None	2386	786	36226	No_constitutive_exon_found_in_species
GCAGCAGCAACATCAGCAGCAGCAACGTCAGTAGCAGCAGGAGGGCGCAGGG	55359	55691	55741	55689	-1	contig_370	cyc_03950	52986	56166	None	2386	786	36226	No_constitutive_exon_found_in_species
AATTGCAGCAGCAGCATCCCGAGCGTCAATTCACTGCGATGGGAATGCAGCG	26571	26712	26762	26710	-1	contig_9	cyc_00020	26571	27942	None	2386	786	36226	No_constitutive_exon_found_in_species
TGCTTCAAGCGCTGCCGCTGCTTCCAAGTGTGCTACTGTGGGGAGTGCAGCT	52130	52233	52283	52231	-1	contig_9	cyc_00028	50058	56850	None	2386	786	36226	No_constitutive_exon_found_in_species
CAGAAGGCGCACGCGTAGCGCTTCAGACTTTGTGTCTCCGGGTGGAATAGCG	23379	23598	23329	23381	1	contig_292	cyc_03293	20758	26740	None	2386	786	36226	No_constitutive_exon_found_in_species
AACAACAGCAGCTACAGCAGCAGCAGCAGAAGGCACCGTGCGGGGTGCAGTA	34922	35194	35244	35192	-1	contig_292	cyc_03295	34319	38091	None	2386	786	36226	No_constitutive_exon_found_in_species
GCGTGCAACAGCAACAGCGGCAGGAGCTACATGCTGCAGCAGGGGCCCAGAT	6425	6496	6546	6494	-1	contig_771	cyc_06556	6080	8617	None	2386	786	36226	No_constitutive_exon_found_in_species
GGCTTCGCGCATCACTGGTTCATTGTGTCTTGTGTTGGGTATGTGAGCAGGA	34097	34256	34047	34099	1	contig_534	cyc_05300	33290	34256	None	2386	786	36226	No_constitutive_exon_found_in_species
CTGATGATGATTACTGCAGTTTTTTCTTATATTGATATGCGGGAGCGCAGGT	51736	51907	51957	51905	-1	contig_534	cyc_05304	51466	53896	None	2386	786	36226	No_constitutive_exon_found_in_species
CAGCAGCAGCAGCAACTCGGAAGTCGCAGCAGTTGCGCGGGAGTGCGAAGAG	17592	17990	18040	17988	-1	contig_724	cyc_06350	16683	19371	None	2386	786	36226	No_constitutive_exon_found_in_species
AAGCCCTTTTTTTCTGAGAAGCTGGCCGTGCCGTTTGAACGGGGGCGCAGAT	41411	41490	41540	41488	-1	contig_263	cyc_03062	36594	42955	None	2386	786	36226	No_constitutive_exon_found_in_species
CTTGCTGCTTTTGCCTGTGCTGATGCTGCTTAGATGTTGGTATGGGGAAGGG	12124	12331	12074	12126	1	contig_264	cyc_03072	9969	13316	None	2386	786	36226	No_constitutive_exon_found_in_species
AAGGCGTAGACATGGCTCGCTATTTCGTGTATTTATTCGGGAAAATGCAGAC	3222	3301	3172	3224	1	contig_434	cyc_04548	2096	5359	None	2386	786	36226	No_constitutive_exon_found_in_species
CGTGCCTGCATGCCCTAGTTCTTTTCCTGAGACTCCGTTTGGGTGTACAGAC	11240	11368	11190	11242	1	contig_434	cyc_04550	10158	13519	None	2386	786	36226	No_constitutive_exon_found_in_species
ACTCCACACACACAACAAAGTTTATCAGATTTAGTGTTTGTGGGCAATAGGA	42013	42128	41963	42015	1	contig_434	cyc_04555	41579	43554	None	2386	786	36226	No_constitutive_exon_found_in_species
GCTGCTGCCCATGCGAAAAGCTCGGCTCCTGCTGCTGGCTGGGAATTTAGAC	8368	8886	8318	8370	1	contig_899	cyc_06966	6598	16674	None	2386	786	36226	No_constitutive_exon_found_in_species
GCCTGCCCGAGTTCCTCTCTTACTGCTGCAAGGGACGGCGGGAGTTGCAGTG	21888	21958	21838	21890	1	contig_899	cyc_06968	19956	26589	None	2386	786	36226	No_constitutive_exon_found_in_species
ACTCGGACTGTTCAACCAGCAGCATCATGTGTCGGTGTTGGGGGATGCAGAC	33125	33304	33075	33127	1	contig_899	cyc_06970	30306	35582	None	2386	786	36226	No_constitutive_exon_found_in_species
AACCGTTGCATTTGCTGGTTGGGTGCTGTTGCGGTTTTGCGGGTGTGTAGCG	51550	51636	51686	51634	-1	contig_567	cyc_05505	50751	52313	None	2386	786	36226	No_constitutive_exon_found_in_species
ACAGTGCATGACCCTCAGCTGCTTGCTCCTGTGTGGGGTGGTGATAACAGAA	18841	18947	18791	18843	1	contig_189	cyc_02076	17923	18947	None	2386	786	36226	No_constitutive_exon_found_in_species
GCTTGCTGGCTGTGAGCTGTATGCATCTGGTGCTGCTTCCGGGTGCGCAGAA	22439	22655	22705	22653	-1	contig_189	cyc_02077	19805	23966	None	2386	786	36226	No_constitutive_exon_found_in_species
CGATTGATGGCAGCAACGGCAGCAGCAGAAGTTGCAGCAGGGGGATGCAGCT	45485	45824	45435	45487	1	contig_189	cyc_02082	40793	45824	None	2386	786	36226	No_constitutive_exon_found_in_species
ATTGTCGCAAGGTTGCATCAGGGTGACCATGGCGGCGCAAGGGAATTCAGAT	4697	4755	4647	4699	1	contig_76	cyc_00715	17	4755	None	2386	786	36226	No_constitutive_exon_found_in_species
CTGCCTCTGTGCCTCTGAGGCGTGGGTGTTGCTGCTCCTGTGGATGGGAGGC	10411	10651	10701	10649	-1	contig_310	cyc_03400	3810	12142	None	2386	786	36226	No_constitutive_exon_found_in_species
GAGCACTTCAGGGAGATTGGGCCTCTATGTGTTGCTGAGGGGGTGCGCAGAA	23363	23528	23578	23526	-1	contig_959	cyc_07275	22752	26922	None	2386	786	36226	No_constitutive_exon_found_in_species
CTTCAAGGTAGAGTGTTGGCGAGTTCACTGCTCTGTGTCTGGGGTTGCAGGA	28203	28294	28344	28292	-1	contig_487	cyc_05010	27922	29621	None	2386	786	36226	No_constitutive_exon_found_in_species
GCAGGATCCAAGTAGGGCTTTCAGTATACTTTTCTGCCTGGGCGATGCAGAT	19659	19696	19609	19661	1	contig_421	cyc_04413	13199	21772	None	2386	786	36226	No_constitutive_exon_found_in_species
CGCTAAACTTTCGCTGCCGTTTTGCTCCTATGGCCTCGCGCGGGATGCAGGC	3906	4010	3856	3908	1	contig_84	cyc_00820	1144	6556	None	2386	786	36226	No_constitutive_exon_found_in_species
TTGGCGCCGCGACGTGCTGCGTTTCCCGCTGTAAGTGCGTGTGGGCGCAGAA	6202	6348	6152	6204	1	contig_84	cyc_00820	1144	6556	None	2386	786	36226	No_constitutive_exon_found_in_species
CCAGTTGTTGCAACAAACAGCAACGGGCGATCAGCTGAGGGCCGGAGCAGAC	28724	29768	29818	29766	-1	contig_84	cyc_00827	28502	30335	None	2386	786	36226	No_constitutive_exon_found_in_species
TGCTGCTCTTTGCCTCAGTGCTGCTACTGCTGCCTTTGCTATGGGTGCAGCT	43751	43978	43701	43753	1	contig_161	cyc_01729	39844	50824	None	2386	786	36226	No_constitutive_exon_found_in_species
TGTGTGAATTTCCGTGTCTGTCTGTCTGTCTGTCTGTCTGAGGGGTTCAGAG	1642	1760	1592	1644	1	contig_451	cyc_04678	169	2026	None	2386	786	36226	No_constitutive_exon_found_in_species
GTTATGTGTGCAGTGCGCATCCCAAGGGTGTTTGCGCGAGGGAGTCGCAGCT	2835	3024	2785	2837	1	contig_172	cyc_01851	0	10320	None	2386	786	36226	No_constitutive_exon_found_in_species
CGTGAGGGGGAAGATCGAAGCAACCTCCCCACGGCTTGCTGCACGGGCAGTC	3987	4323	3937	3989	1	contig_172	cyc_01851	0	10320	None	2386	786	36226	No_constitutive_exon_found_in_species
TAGTAGAGGACGGTTTTGCTGTGTGCTTCGCGGGTGTCTGGGGTGCGTAGGG	35069	35257	35019	35071	1	contig_148	cyc_01558	34383	43975	None	2386	786	36226	No_constitutive_exon_found_in_species
ACATATGCCAGGGTTGCGGTTTCTAGCGGACTTTCCGTTGGGGGTTGCAGGA	47431	47496	47381	47433	1	contig_148	cyc_01561	46958	47496	None	2386	786	36226	No_constitutive_exon_found_in_species
TATGAGGCCAGCAGCACTTTACCACCATTAGCGGTTGCTGGGCGGTAAAGCA	47984	48162	48212	48160	-1	contig_148	cyc_01562	47984	49938	None	2386	786	36226	No_constitutive_exon_found_in_species
CTATTGACTAGGTCCTAGTGTGTTTTTTGGGTTCCTTTTGGGATGTACAGGC	6504	6981	6454	6506	1	contig_418	cyc_04364	69	7359	None	2386	786	36226	No_constitutive_exon_found_in_species
CGGCAGACACTGAGGAGGTTCTGCTGCAGTGTTGCTGCCCGGGGGCACAGGA	39354	39523	39304	39356	1	contig_418	cyc_04371	38817	43698	None	2386	786	36226	No_constitutive_exon_found_in_species
TGCTGCAAAGGAAAAGAAAGAAACAGCTGGTACCAGCGGCAAGCGGGCAGGC	4635	5396	4585	4637	1	contig_149	cyc_01563	4196	11645	None	2386	786	36226	No_constitutive_exon_found_in_species
AAACATAACGGTTTGAACGGTTGCTCTTGCGTTGGCTTGTGGGGTATCAGGC	7853	8029	7803	7855	1	contig_149	cyc_01563	4196	11645	None	2386	786	36226	No_constitutive_exon_found_in_species
CAGCAGCCGCAGCAGCCGCAGCAGCCGCAGCAGCCGCTGCTGCACGGGAGAA	34151	34694	34101	34153	1	contig_149	cyc_01567	29639	40301	None	2386	786	36226	No_constitutive_exon_found_in_species
TCCTCGAAAGAGCCTTTCTTCTTGCGATGCGGTTCTGCTCGGGAGTTTAGGT	46642	46834	46884	46832	-1	contig_149	cyc_01568	41759	48565	None	2386	786	36226	No_constitutive_exon_found_in_species
GCAGTGGCAGCTGCGGTAGACTCTAGGAGCCTGTTAGGGTGAATGCACAGGT	11849	11958	12008	11956	-1	contig_160	cyc_01712	8549	12785	None	2386	786	36226	No_constitutive_exon_found_in_species
TTCGCGCCATCTATCGGCTTGCTGGCTGCGTGTGTTTGTGGGCGGTGCAGCA	10813	11040	11090	11038	-1	contig_160	cyc_01712	8549	12785	None	2386	786	36226	No_constitutive_exon_found_in_species
TTGCAGCAGCAACAGCACCGACAGCAGCAACAGTGCGGGCAGCAGGGCAGAC	15278	15553	15603	15551	-1	contig_278	cyc_03209	13048	16271	None	2386	786	36226	No_constitutive_exon_found_in_species
TCTGCAAAAGCGGAGAAGGCTACGGCTGTGCCTCCTGGGTGTGCAAACAGAT	15718	15828	15668	15720	1	contig_238	cyc_02760	11641	18135	None	2386	786	36226	No_constitutive_exon_found_in_species
ATGGCATTCGCGCGTTCGGGCTGGGGATGTCTGCGATGTGGGGGCTGCAGAA	7848	8072	8122	8070	-1	contig_659	cyc_06025	7848	14274	None	2386	786	36226	No_constitutive_exon_found_in_species
GGCTTGCTGCAAGCTTCGAACCAGGGGGGAGCTGCCGTGGGGGATTGCAGAA	17239	17442	17189	17241	1	contig_368	cyc_03917	7536	18016	None	2386	786	36226	No_constitutive_exon_found_in_species
TAATGTAGCCGTGAGTGCTGCTGCCGCTGTGGCATGCGTTGGGGCATCAGGC	4537	4687	4737	4685	-1	contig_558	cyc_05420	4044	7991	None	2386	786	36226	No_constitutive_exon_found_in_species
GCAGCAAGAGCAACAGGAGCAACAGGAGCATTTTCCTCTCTGGGGGGAAGGG	9804	10996	11046	10994	-1	contig_558	cyc_05421	8504	16293	None	2386	786	36226	No_constitutive_exon_found_in_species
GCTCGAGACGGTTGCGTGCTGTTTTACGCTGTGTTGCAATGGGTATGCAGGC	21726	21786	21676	21728	1	contig_558	cyc_05422	19232	21786	None	2386	786	36226	No_constitutive_exon_found_in_species
CTGCTTTTTACTGCACTCTTTCTTCGTGTTTTGACTTCCTGGGAATTTAGGC	32881	32954	33004	32952	-1	contig_558	cyc_05428	32599	34711	None	2386	786	36226	No_constitutive_exon_found_in_species
CCCGCAGGAAAACCAATTGTTAGACCTTCCCTCTTTGTTTGGGTGCGCAGTG	9736	9781	9831	9779	-1	contig_338	cyc_03664	7089	13551	None	2386	786	36226	No_constitutive_exon_found_in_species
TGACGAGGATGAAGACCCCTTTTCTGCTTTCGACTTATTTGGGATGACAGGA	46371	46457	46321	46373	1	contig_338	cyc_03673	42758	46457	None	2386	786	36226	No_constitutive_exon_found_in_species
AGTGTGGCATCCGCGGCTCGATGGCGTGGTGTGGGGTGTGGGAAATGCAGAT	15129	15490	15540	15488	-1	contig_866	cyc_06845	8598	20056	None	2386	786	36226	No_constitutive_exon_found_in_species
GCCGGGATTAATGTTGCGAATTGCCACTTAGGGCGCCGGTGGGTGGACAGAG	16895	17130	17180	17128	-1	contig_871	cyc_06862	16895	23098	None	2386	786	36226	No_constitutive_exon_found_in_species
TAAAACACATACATGGATCTATTTACATGCGACTGCTTATGGGGGTACAGAA	31713	31796	31663	31715	1	contig_871	cyc_06863	30182	32043	None	2386	786	36226	No_constitutive_exon_found_in_species
GCGGCTTAGAGCTGCTGCCGCAGAAGGCGCCCCCGTTTCTCGCGGGGGAGAT	34553	35110	34503	34555	1	contig_229	cyc_02662	29971	39889	None	2386	786	36226	No_constitutive_exon_found_in_species
CGGGGGGGCCCCCCGGTGGTAGGCCCCTGCGGGTGTCCGAACCGCGGGAGGG	35582	35795	35532	35584	1	contig_229	cyc_02662	29971	39889	None	2386	786	36226	No_constitutive_exon_found_in_species
AGAAAAAGGAGACGCACAAGCAGTAGCAGCAGCAGCAGCAGACAGGGCAGGC	6829	7323	7373	7321	-1	contig_463	cyc_04838	6829	10715	None	2386	786	36226	No_constitutive_exon_found_in_species
CAGCAGCAACCCCACACCAGCACCAGCGGCAACGCAAAGAGGGTGTGCAGGT	13815	13946	13765	13817	1	contig_1327	cyc_08311	13064	14280	None	2386	786	36226	No_constitutive_exon_found_in_species
TAAAATTACGCAAAAGTAAGTTTATTTGATTTGAGTGGATGTGGGTGCAGAG	16751	16859	16701	16753	1	contig_1327	cyc_08312	14730	26461	None	2386	786	36226	No_constitutive_exon_found_in_species
CCCCAGCGTCACAGACCGCTGTTTCTGCACATGGGGTGGGTGGAGTGCAGGG	45004	45240	45290	45238	-1	contig_1327	cyc_08315	43938	45506	None	2386	786	36226	No_constitutive_exon_found_in_species
AGGACTGACCAAGAAATTATATGGTTCGCTGTTTAAGGGTGTGTGGGTAGGT	38680	38787	38630	38682	1	contig_1220	cyc_08116	37574	39852	None	2386	786	36226	No_constitutive_exon_found_in_species
GGCGGCTCATAGCGTTTCGATGAACACGACGCATCACTTCGGGTGGGTAGGG	6789	7541	7591	7539	-1	contig_118	cyc_01185	5291	8981	None	2386	786	36226	No_constitutive_exon_found_in_species
AGAAGAAGGCGACGACGATGAGGAAGGAAAGTGGAGGGCTCGATGGGCAGAT	18093	18377	18427	18375	-1	contig_568	cyc_05509	15567	19214	None	2386	786	36226	No_constitutive_exon_found_in_species
ACATTCAATCCACCAAGCCTTTGAGGATTGGCGCGCTGAAATTTGGGAAGCC	20813	21315	20763	20815	1	contig_568	cyc_05511	19940	21315	None	2386	786	36226	No_constitutive_exon_found_in_species
TCTGCTTGTTTTAACAAGATTGATGGGTTCGAAGCTTGAGGGCTGTAAAGGG	24062	24400	24012	24064	1	contig_973	cyc_07327	22710	25708	None	2386	786	36226	No_constitutive_exon_found_in_species
GTGGCTATGGATTGATGTGAAGGGGTGGTTTCTGTCTTTGAGGGATTCAGCA	10529	10599	10649	10597	-1	contig_194	cyc_02165	8377	12406	None	2386	786	36226	No_constitutive_exon_found_in_species
CACGTCTCCACTAACACCGTTGGTGCGCATGCCCCTTGGGATTGAGGCAGAA	29321	29484	29534	29482	-1	contig_194	cyc_02170	26850	33769	None	2386	786	36226	No_constitutive_exon_found_in_species
CAGGTGAAGCTCTCAACCCTGGAATGCTGAGTGTTTGGGAATGTGAACAGGG	9650	9769	9819	9767	-1	contig_958	cyc_07264	9650	19219	None	2386	786	36226	No_constitutive_exon_found_in_species
TTACCTTTCGCGTAAGCTCTTAGGGTACGGGTGGCTGTTTGGGGGTTCAGGG	3202	3289	3339	3287	-1	contig_600	cyc_05703	1149	6810	None	2386	786	36226	No_constitutive_exon_found_in_species
GAGTGCCAAAAATAAGGTTCCTGTGCAGTGGATTTCGTGTGGGCGAGCAGGA	32683	32811	32633	32685	1	contig_235	cyc_02718	29477	34244	None	2386	786	36226	No_constitutive_exon_found_in_species
CATGTGGTATCTGCGTCGGTGCCCTTCCTCTGCTTCTGTGGGGTGTATAGAC	32995	33417	32945	32997	1	contig_235	cyc_02718	29477	34244	None	2386	786	36226	No_constitutive_exon_found_in_species
TTGCTGTCTGTCTGTCTGTTTCTCTGTCTGGGTGTTGTCGAGTGGGGCAGAG	44510	44815	44460	44512	1	contig_235	cyc_02719	37264	44815	None	2386	786	36226	No_constitutive_exon_found_in_species
CGCTGCCGCTGCTGCTGCCACGCAATCACGAGATGCATGTAGTGGGGTAGGA	5430	5619	5380	5432	1	contig_42	cyc_00354	4505	7377	None	2386	786	36226	No_constitutive_exon_found_in_species
AGCAGCAAGGAGACGACTTAGCTGCATGGCAGCGCCGTTGGGCACGACAGCT	28784	29411	28734	28786	1	contig_1132	cyc_07899	22722	42375	None	2386	786	36226	No_constitutive_exon_found_in_species
TGAAGTGACTTTGTTGGTCCCCCTCGCGTCCATCGCGTCCGCATGGGCAGTA	217	434	167	219	1	contig_767	cyc_06542	50	4034	None	2386	786	36226	No_constitutive_exon_found_in_species
TGCTTGCAGCGCAGATGCAGCGGCAGCGGCAGCAGCGGTGGGGACCGCAGGA	8402	8518	8568	8516	-1	contig_751	cyc_06472	6917	11017	None	2386	786	36226	No_constitutive_exon_found_in_species
CTCTACCCCTCTGGCGATAAGTAGTGCTGATGTCAATGCGGCGGGTGCAGAG	7171	7283	7333	7281	-1	contig_751	cyc_06472	6917	11017	None	2386	786	36226	No_constitutive_exon_found_in_species
CTGAGAAGCAGGCAACCAGTTCTTTTGGTGAGAGTGGTGCGGGTAGGCAGGC	31570	31946	31520	31572	1	contig_485	cyc_05000	31142	34821	None	2386	786	36226	No_constitutive_exon_found_in_species
CTTTGAGTATGTAAACCGCGAGCTGCCGCTGCGATTGCGCCGGGCTGAAGCA	9359	9798	9309	9361	1	contig_424	cyc_04452	6987	10826	None	2386	786	36226	No_constitutive_exon_found_in_species
GGGGTGTGAGCTGCGCCTCATAAATGGTTCGGCGTTTTGCGTGAGGGCAGGT	25952	25988	26038	25986	-1	contig_424	cyc_04455	24696	30377	None	2386	786	36226	No_constitutive_exon_found_in_species
TTAAGAACAAATAGCTCACATTTTTGTGGCGCTTGTGTGCGGGGATGCAGAC	3588	3699	3749	3697	-1	contig_120	cyc_01208	2616	10830	None	2386	786	36226	No_constitutive_exon_found_in_species
TGAAATGGCCGCAAAAAGTCGCCTGCTGTTGGTTGGCGGGGTTGGTAAAGAG	711	746	661	713	1	contig_649	cyc_05990	40	746	None	2386	786	36226	No_constitutive_exon_found_in_species
GGGGGGGCCCCCACGCCAGGACTCTAACTGGCAGCCTGGCGGGGGGGCAGGC	4763	5659	5709	5657	-1	contig_688	cyc_06185	4763	6912	None	2386	786	36226	No_constitutive_exon_found_in_species
TGCAAGAGCCGGCGGGGAACAGTTTGAATTGTGCGGTTTTTGCGGGGCAGGT	11311	11406	11456	11404	-1	contig_304	cyc_03354	10126	11638	None	2386	786	36226	No_constitutive_exon_found_in_species
GAGGCGGCAGTTCGTGCAGGACGCTTGTGGTTGTAACTTTATGGGCGTAGGA	10411	10549	10599	10547	-1	contig_304	cyc_03354	10126	11638	None	2386	786	36226	No_constitutive_exon_found_in_species
TCATGCATGTCTGTGCATGGGGCTTCTGGCAGCGTTGTCGGGGTGTGCAGGA	40960	41117	41167	41115	-1	contig_572	cyc_05548	37388	41671	None	2386	786	36226	No_constitutive_exon_found_in_species
CCTCGTCAGGCTCACAAACCCCATCATTGGTGTAGTGTGCTAATGGGCAGGC	14820	14933	14983	14931	-1	contig_1038	cyc_07561	9772	15479	None	2386	786	36226	No_constitutive_exon_found_in_species
TGGTCCTTTCTGGAGGCAGCATCTGGGATTGGGCATGCGCGGGCGTGCAGGC	13298	13448	13498	13446	-1	contig_1038	cyc_07561	9772	15479	None	2386	786	36226	No_constitutive_exon_found_in_species
TCCATGGTGAAGCTCTGCTGTACCCTCTCTTGTGGCTTGCGGGGGTTCAGGC	39939	40553	40603	40551	-1	contig_286	cyc_03269	34344	41716	None	2386	786	36226	No_constitutive_exon_found_in_species
GTACAAGGCAAGCAAGGCGGTAGTGGGTATGTTTGTGGATTGGGATGCAGCG	17281	17378	17231	17283	1	contig_337	cyc_03659	15122	19409	None	2386	786	36226	No_constitutive_exon_found_in_species
GATATGTAGATATATATATGGATATCTGTGTGTATGGTGGGGGTGCACAGGT	37166	37349	37399	37347	-1	contig_337	cyc_03662	31540	41106	None	2386	786	36226	No_constitutive_exon_found_in_species
AGGAGTGGCAGCAGCAGTGGCGGGAGCGAGAGCATTGGTTTTGCGGGGAGAA	7525	7602	7652	7600	-1	contig_597	cyc_05671	6176	11752	None	2386	786	36226	No_constitutive_exon_found_in_species
GCGGATAGAGATGGCAGGCAGCGCTTGGTTGCATGCGTTCGGGTGTGCAGGA	22746	22875	22925	22873	-1	contig_597	cyc_05674	22746	25733	None	2386	786	36226	No_constitutive_exon_found_in_species
GGCAGCTTAATTTACAGTCGCAGCAAGATCTACCCGGGGAAAAAACGCAGGA	29640	29974	30024	29972	-1	contig_557	cyc_05413	28056	31883	None	2386	786	36226	No_constitutive_exon_found_in_species
CGAGCAGCCGCAGCACCAGCAGCGGCAGCAGGGGCAGCAGCAGGGGGTAGAA	32370	32518	32568	32516	-1	contig_329	cyc_03588	28543	34667	None	2386	786	36226	No_constitutive_exon_found_in_species
TTAAAAAGACAACAACGGTGGGGTGTGGGGGGCCTGCGGCGGGTGTGCAGGT	697	1135	1185	1133	-1	contig_843	cyc_06791	697	3918	None	2386	786	36226	No_constitutive_exon_found_in_species
GCTATGAATATACTAGATCTTCAGGTAATGCGGTTGGGGCGGTGGCGCAGGG	17538	18013	17488	17540	1	contig_843	cyc_06797	16361	19755	None	2386	786	36226	No_constitutive_exon_found_in_species
CTGCCGCAGACTGTAAGACCTCTGTCTCGCCGTGGTTGCTGGGGTAGCAGCT	39817	39913	39767	39819	1	contig_68	cyc_00566	39602	39913	None	2386	786	36226	No_constitutive_exon_found_in_species
TTTCTGCAGTCGTTGAAGCAGCTGACGCTGGCTGCTTGCGCCGGGGATAGGA	6391	6916	6341	6393	1	contig_202	cyc_02264	3397	6916	None	2386	786	36226	No_constitutive_exon_found_in_species
CGCGTGTGAGGGGCTGCGAGGGAAGATCTTGCTGCTTACCAAGGGTGCAGAT	17584	17786	17534	17586	1	contig_202	cyc_02265	10887	20677	None	2386	786	36226	No_constitutive_exon_found_in_species
GGAGCCTCTGGTGAGGCGCGTATGTATGTGCGCGTTATTTGGGGTCGCAGAT	31526	31605	31655	31603	-1	contig_202	cyc_02268	31299	38218	None	2386	786	36226	No_constitutive_exon_found_in_species
CGCAGCGGCAGGAGCAGCAGCAGCCGTAGCATCACCTGCGCTGGGAGCAGGC	501	925	451	503	1	contig_987	cyc_07387	345	19140	None	2386	786	36226	No_constitutive_exon_found_in_species
GATGTATGGAGTAGGTGTGGATAAATATACATGCATATATGGGTGTGCAGAT	24518	24595	24645	24593	-1	contig_987	cyc_07388	20201	28508	None	2386	786	36226	No_constitutive_exon_found_in_species
TACAGAGCCTTGGTAACCTCAAAAAATTCTTGTGAGCTATCTGGGGGCAGGC	10891	10998	10841	10893	1	contig_446	cyc_04638	6975	12818	None	2386	786	36226	No_constitutive_exon_found_in_species
AGCTGCCTATGCCGTACCAACCTGCCTAGTTACATGTTTGGGGTGAGCAGGG	13016	13138	12966	13018	1	contig_1097	cyc_07788	12250	13886	None	2386	786	36226	No_constitutive_exon_found_in_species
CAAGACAGAAGCAAGGGGCGGAGGCCTCTGGGTCTTGTTGGGGTGCGCAGGG	14073	14112	14162	14110	-1	contig_1097	cyc_07789	14073	15953	None	2386	786	36226	No_constitutive_exon_found_in_species
ACAACAGTCCCCGTACCGAAGAAGGCGCAGTTCGTATTTTGGATGGGCAGCA	26223	26803	26853	26801	-1	contig_1097	cyc_07792	24622	30619	None	2386	786	36226	No_constitutive_exon_found_in_species
CGATGCAACGCAATAGACAATGCGGGGTTTTTTGCTTAGGGGATGTGCAGGA	22132	22214	22082	22134	1	contig_743	cyc_06444	20455	22214	None	2386	786	36226	No_constitutive_exon_found_in_species
GGGGAAGGAGAAGGCGCGTGACAAGAAGGAGAAGGATGGGGAGAAGTCAGAC	458	652	702	650	-1	contig_105	cyc_01030	458	11602	None	2386	786	36226	No_constitutive_exon_found_in_species
CTTTCATGGCTTGCTGCGGGGGAGGCTGTGTGTCTGCGGCGGGGGTGCAGAT	26209	26382	26159	26211	1	contig_300	cyc_03336	25490	29654	None	2386	786	36226	No_constitutive_exon_found_in_species
CGCCAGCCTCGCCTCTGCAAGTCTCTGTTTGTCTGTTTCTGGGAATTCAGGT	31875	32229	31825	31877	1	contig_300	cyc_03337	30819	33648	None	2386	786	36226	No_constitutive_exon_found_in_species
TGTGCTTTACCGTGCTCATTACAAAGAGGGGCTCGTGATCGGGTGTGCAGCC	23838	23972	23788	23840	1	contig_272	cyc_03140	23326	27586	None	2386	786	36226	No_constitutive_exon_found_in_species
GCGGCAGCAGCAGCAACAGAAAGAAAGGAGCTGCAGCTGGGAGCTCAAAGGC	21500	21617	21667	21615	-1	contig_231	cyc_02683	16919	22261	None	2386	786	36226	No_constitutive_exon_found_in_species
AAGGTACCTGTAATTATGTGTTCCCGTGCGTTCTCGGTGTGGGATCGCAGGT	27953	28127	27903	27955	1	contig_1047	cyc_07632	26155	29304	None	2386	786	36226	No_constitutive_exon_found_in_species
GCGCCCCTGTACCAGGGTATGCACTGTGCCGTCTGTGTGTATGTGGGTAGGT	34432	35254	34382	34434	1	contig_1047	cyc_07634	32761	35254	None	2386	786	36226	No_constitutive_exon_found_in_species
GTCTGGCTCGGACAGAGTTTTGAGAATTTTACTTGAGTTGGGGATGACAGGT	4422	4483	4533	4481	-1	contig_707	cyc_06278	2709	7161	None	2386	786	36226	No_constitutive_exon_found_in_species
CATGCGTCTGGCAGAAACAGTCATAAAATTTTGCGATTAGGGCGATGCAGAA	32519	32724	32469	32521	1	contig_990	cyc_07405	29130	32724	None	2386	786	36226	No_constitutive_exon_found_in_species
GATCTCGTTCTCTGCTTTGCACGTGTCTTTCTCGGTGTGCGGGTGCACAGGC	34866	35018	35068	35016	-1	contig_990	cyc_07406	32850	36879	None	2386	786	36226	No_constitutive_exon_found_in_species
AAGCGGCGGCAGAAGCTAAAGCGGCGGCAGAAGCTAAAGCGGGAGAAAAGGA	1347	1908	1958	1906	-1	contig_1153	cyc_07933	1347	2258	None	2386	786	36226	No_constitutive_exon_found_in_species
GGACGGCAGCAGGCCTGGCGGCAGCGGGAGTGCTGCACACTGCGGGGTAGCA	17248	17523	17573	17521	-1	contig_526	cyc_05236	16952	18292	None	2386	786	36226	No_constitutive_exon_found_in_species
GACTGTGTGCTGCTTTGGATGCTTGTATTTCTACAGTTATGGGATCTAAGGA	30012	30115	30165	30113	-1	contig_601	cyc_05716	18905	32736	None	2386	786	36226	No_constitutive_exon_found_in_species
AGCCTTCAGGGGAGGTCGCCGCCTTATTGGGCATAAAGGGTGTGACGAAGGA	20167	20651	20701	20649	-1	contig_601	cyc_05716	18905	32736	None	2386	786	36226	No_constitutive_exon_found_in_species
GCTGTGCTCGATTTCAGTTTTCATGACGCTTTTTTCGTTTGGGTATGCAGAT	12690	12746	12796	12744	-1	contig_64	cyc_00534	11123	16774	None	2386	786	36226	No_constitutive_exon_found_in_species
CAGGAGCGGCAGGAGCAGCAGGAACGGGGAAAATTTGTTAGGGCCTGAAGGA	2061	2561	2011	2063	1	contig_166	cyc_01782	849	2966	None	2386	786	36226	No_constitutive_exon_found_in_species
CAGCAGCAACTGCGGAAGCAGCAGAAGCTGCTGCAGCGGCTGCGGGCAAGGG	29500	29789	29450	29502	1	contig_166	cyc_01789	27265	30112	None	2386	786	36226	No_constitutive_exon_found_in_species
ATTTTTCAAATGCCTCCCTTGTTGCCTTTTGTGTATTTTTGAGGGCACAGAG	27103	27190	27053	27105	1	contig_850	cyc_06821	25557	27403	None	2386	786	36226	No_constitutive_exon_found_in_species
CAGCAGCAGCAGCAACAACAGCCGCAACAGCAACAGCAAAGCCGGGGCAGTG	16278	16584	16634	16582	-1	contig_667	cyc_06078	13158	19401	None	2386	786	36226	No_constitutive_exon_found_in_species
GTCCTCCTGCCCTCCTTCGGCTCATGCCGGCGGGTGGGTGATGGTGGCAGGG	10144	10266	10316	10264	-1	contig_1033	cyc_07530	9960	16098	None	2386	786	36226	No_constitutive_exon_found_in_species
GTGTATACACTAGTGGTTAGCTTGTACTGCAGTTTTAGGGTATGGAGCAGAC	5263	5329	5379	5327	-1	contig_584	cyc_05623	1764	7043	None	2386	786	36226	No_constitutive_exon_found_in_species
TATGGACCAGTTCATTTACATGTGCATGTATGTGTGCTTTGGGTGTGAAGGG	24600	24670	24550	24602	1	contig_1077	cyc_07733	23718	27643	None	2386	786	36226	No_constitutive_exon_found_in_species
GTTGAATCCCTTTATTTTATCGGCACCTCTCTGCACGCTTGGGTGTGCAGCA	18836	18968	18786	18838	1	contig_543	cyc_05342	17904	19238	None	2386	786	36226	No_constitutive_exon_found_in_species
GGCAACGGAAAGATCCCGCGGAACGTGTCCAGGGGAAGGGTGGGGTGCAGGG	22213	22283	22163	22215	1	contig_242	cyc_02826	18022	26517	None	2386	786	36226	No_constitutive_exon_found_in_species
CAGGAGACAGCAGGCGCTTCCACGGGGACAGGGAGGGGCGGGGGGTCTAGGG	33595	33919	33969	33917	-1	contig_620	cyc_05817	31923	34544	None	2386	786	36226	No_constitutive_exon_found_in_species
CTATATATATATATATGCAGGAGTCTGTGGGAGTCTGTGAGGGCATGCAGGG	8059	8110	8009	8061	1	contig_766	cyc_06533	6767	10213	None	2386	786	36226	No_constitutive_exon_found_in_species
GATGAACCCCTGAAAGGCGGTGCATTTGGATTTTCTGAGGGGATACGTAGGT	7650	7806	7856	7804	-1	contig_255	cyc_02969	7650	11245	None	2386	786	36226	No_constitutive_exon_found_in_species
CAGGATAGATCCTCCTTTATAATCTTTGTGCGCTTGCGATGGGAACTCAGCG	23749	23848	23699	23751	1	contig_255	cyc_02972	20770	24168	None	2386	786	36226	No_constitutive_exon_found_in_species
GGGGCAGCCGCAGCTGCAGCGGCGACTTGTGTGTCGGTTGGGGACGTCAGCT	31068	31282	31332	31280	-1	contig_925	cyc_07131	26210	32753	None	2386	786	36226	No_constitutive_exon_found_in_species
CCGGCCAGTGGGTTGTGCAAGGTTTATGCGGTTGTGGCGTGGGTGCGCAGAA	2021	2138	1971	2023	1	contig_186	cyc_02040	1037	2370	None	2386	786	36226	No_constitutive_exon_found_in_species
GGCGCAAGTCAGGCCTGGCGCCAAGGTTCTTATTCATGCCGCAACGGGAGGG	16	55	105	53	-1	contig_554	cyc_05379	16	8262	None	2386	786	36226	No_constitutive_exon_found_in_species
GTATGCGCTTCTAGGCTTCCGGTTTGGTGATGGGGGTGCGTGGGGCGCAGAT	30133	30203	30253	30201	-1	contig_554	cyc_05384	28436	32773	None	2386	786	36226	No_constitutive_exon_found_in_species
TAGACCACCGTCCTCAGCAGCAGCAGCAGCAGCAGCAGCAGTGGGAACAGGC	6597	6734	6547	6599	1	contig_634	cyc_05905	5709	10484	None	2386	786	36226	No_constitutive_exon_found_in_species
TTCGGCAGCAACAGCAACACAGGCAGGCCGCAGCACTACTGGATGGGCAGGT	18679	18837	18887	18835	-1	contig_634	cyc_05906	10983	20709	None	2386	786	36226	No_constitutive_exon_found_in_species
CACAAGCAGAAACACAAGCAGAAGCAGCAGGAAGCAGCAGCAATGGGGAGGA	29345	29649	29699	29647	-1	contig_1326	cyc_08305	24497	30105	None	2386	786	36226	No_constitutive_exon_found_in_species
TGCGGCCAGCTACCTCTCCCGTTGCGCTACTCGTCTGCGTATCGGGGTAGCT	19228	19308	19358	19306	-1	contig_345	cyc_03738	15559	19767	None	2386	786	36226	No_constitutive_exon_found_in_species
GCCTTGAGCGGCTGTATGTAGGGGCTGTGTGTTTCGCGGGAGCGATGCAGAG	16999	17117	17167	17115	-1	contig_345	cyc_03738	15559	19767	None	2386	786	36226	No_constitutive_exon_found_in_species
GCAGCTTCTTATGGCTAGTAGGATGTGCGGTAGTTTTTATGGGTGTGCAGGT	15791	15943	15993	15941	-1	contig_345	cyc_03738	15559	19767	None	2386	786	36226	No_constitutive_exon_found_in_species
TTGCAAACATGTGCGCCGTCTTTGCGTATTCTGTTTGGGGGGTGGTACAGGT	30906	31175	30856	30908	1	contig_345	cyc_03740	23633	31894	None	2386	786	36226	No_constitutive_exon_found_in_species
TAGATGTACATTTAAATGCATTTGTGCGGGTACGTGGGGTGATGATGCAGGC	13953	14137	14187	14135	-1	contig_431	cyc_04530	8344	16646	None	2386	786	36226	No_constitutive_exon_found_in_species
GGCTTTCGGCAGTGTGTCTGCGAGTTGTGCCTTGGTGATGGGTGGCGCAGAA	19317	19398	19267	19319	1	contig_431	cyc_04531	16823	19711	None	2386	786	36226	No_constitutive_exon_found_in_species
AGAAGCAGCCTCCCCAGCAGCAGCTGACGCCTGCTATCGAATGGGCACAGAT	8816	8935	8766	8818	1	contig_176	cyc_01925	8111	10982	None	2386	786	36226	No_constitutive_exon_found_in_species
GTGGTAGTAGTACTAGTGCTAATACTAGTAGTATGAACAACGGGGTGCAGGC	9089	9480	9039	9091	1	contig_176	cyc_01925	8111	10982	None	2386	786	36226	No_constitutive_exon_found_in_species
AGAAGGCGTCCTTGCATGTGTGGGAGTTGGTTTCGTTTCGCATGGGGCAGCG	27041	27271	26991	27043	1	contig_732	cyc_06398	24686	30384	None	2386	786	36226	No_constitutive_exon_found_in_species
GCAGCAGAGTGCAGCAGCAGCAACTGCAGCAGCAGGTTCTGGAGGGCCAGGT	21172	21317	21122	21174	1	contig_83	cyc_00818	19940	29856	None	2386	786	36226	No_constitutive_exon_found_in_species
CTGCACGCATGCGCTGCAATTGGGGGAGTGGTAAGAGGGTTGAGAGGCAGAA	23171	23522	23121	23173	1	contig_83	cyc_00818	19940	29856	None	2386	786	36226	No_constitutive_exon_found_in_species
TGAACTAAGGGCCTTTATCCCCGCTGTGCGGCGCGATTGCGTGTGGGCAGAA	856	1025	806	858	1	contig_583	cyc_05617	630	2387	None	2386	786	36226	No_constitutive_exon_found_in_species
GTATGTGTGTGGTTGTGGATGTGTGGGTGTGGGTGTGGGTGTGGATGCAGGC	19977	20118	20168	20116	-1	contig_998	cyc_07422	19977	20588	None	2386	786	36226	No_constitutive_exon_found_in_species
TGGCGAGCAGCAGTGCGCCTCAGCTGCAGCCGCTATTTCTCGTGGGCAAGAC	320	801	851	799	-1	contig_308	cyc_03389	109	3137	None	2386	786	36226	No_constitutive_exon_found_in_species
GAAGTATCGTTCTTCGTCTTTTTCTGTCTGCGTCCGTTGTGGGTGTACAGGA	15438	15720	15388	15440	1	contig_70	cyc_00607	9685	15720	None	2386	786	36226	No_constitutive_exon_found_in_species
TGCAAGTCCTTCAAGACGCTTATTTGCTTTTCTGTGGGATGCGAACGCAGCC	19692	19799	19642	19694	1	contig_741	cyc_06429	9038	20569	None	2386	786	36226	No_constitutive_exon_found_in_species
AGCGATGCGAGTCTTGCTGTGAGCGCCAAGAGCGACTCTGCGGGGCATAGGA	29628	29927	29578	29630	1	contig_881	cyc_06897	25749	29927	None	2386	786	36226	No_constitutive_exon_found_in_species
CCATCCGCGCATGCATGTAGTGACACGCTTCCGCCTCTGCGGGATCGCAGGT	529	591	479	531	1	contig_1043	cyc_07611	149	1083	None	2386	786	36226	No_constitutive_exon_found_in_species
GGCAAAAAATGGGGTTGCTGTGCGTGTTCCTGGATGTGTGGGGTGGACAGAG	26726	26814	26864	26812	-1	contig_1043	cyc_07617	22543	29831	None	2386	786	36226	No_constitutive_exon_found_in_species
TTGGGGTTTTTTCTTGTGGGGGTTGCGCTGTGTTGCTGGTGGGGATGCAGGG	25844	25972	26022	25970	-1	contig_1043	cyc_07617	22543	29831	None	2386	786	36226	No_constitutive_exon_found_in_species
TTTTTGCGTTTACGGTTTTTCGGGTTTTAACTTTTTGAGAGGGGGTGAAGGG	22560	22704	22510	22562	1	contig_183	cyc_02005	1442	23551	None	2386	786	36226	No_constitutive_exon_found_in_species
AGTAGCGAAGTAGTCGCGAAGCCGCATGTGGGTACATGTGCGGGGTACAGGG	21014	21103	20964	21016	1	contig_739	cyc_06420	19972	25271	None	2386	786	36226	No_constitutive_exon_found_in_species
CTTACGAGCTGTACATGGTCAAGCGAGTCTGGCTCTGTGAGTGGGTGTAGGC	20611	20750	20561	20613	1	contig_582	cyc_05613	16494	21629	None	2386	786	36226	No_constitutive_exon_found_in_species
AGTGTTCCTACAGCAGTCGCAGTGGCTGCTTCTGTGGGTGCGGTGGAGAGGG	13434	13560	13384	13436	1	contig_709	cyc_06298	13040	17441	None	2386	786	36226	No_constitutive_exon_found_in_species
GTATTCTTGCTGCTGCCTTTGCCGTTGGTGCTCCTCTTGTGGGTATGCAGAT	20286	20463	20236	20288	1	contig_709	cyc_06300	19524	22651	None	2386	786	36226	No_constitutive_exon_found_in_species
AGGGTTTCGAAAGGCGTGGAAGCTGGCCGTGTGCATTCGGAGGGATGCAGAA	27274	27315	27365	27313	-1	contig_709	cyc_06301	22710	27963	None	2386	786	36226	No_constitutive_exon_found_in_species
GTATGATTTGCGAGCGTCACGTGGAGCGTGGGTTGTTCGCTGCGGGGTAGGG	25726	26202	26252	26200	-1	contig_709	cyc_06301	22710	27963	None	2386	786	36226	No_constitutive_exon_found_in_species
GTTTTTGCAAGAGGGTCGTGTTTGGAATGCTGGCGTTTTTTGCGGGGAAGCG	16672	16789	16622	16674	1	contig_927	cyc_07136	14727	18909	None	2386	786	36226	No_constitutive_exon_found_in_species
TGCAGCAGCAGCAGCTGCTGCTGCGGTAGAGGCAGCAGCTGCAGCGGGAGAA	26944	27302	27352	27300	-1	contig_927	cyc_07137	20077	28395	None	2386	786	36226	No_constitutive_exon_found_in_species
TGCTGCTGCTTCTTCTCCCGCACCTGCTGCTGTCGCTGTTACGGGGTCAGGC	6683	7447	7497	7445	-1	contig_1190	cyc_08034	3427	7766	None	2386	786	36226	No_constitutive_exon_found_in_species
CAACGGCAACAGCAGCAGCAAGAGGAGGGCTGTCTTGTACGGGGTAGCAGGG	18406	18598	18356	18408	1	contig_1190	cyc_08037	17435	19976	None	2386	786	36226	No_constitutive_exon_found_in_species
CCGCTTCGGCAGCAGCTACTGCGGCAGCCGCAGCAGCCGTAAGGGCTCAGCT	3059	3408	3009	3061	1	contig_842	cyc_06787	2846	4456	None	2386	786	36226	No_constitutive_exon_found_in_species
GCTGTGCACCTCTCAAGAAGGCGCTGCTTTCCTGCATGTTGGGTGTGCAGAT	10679	10728	10778	10726	-1	contig_699	cyc_06221	188	13429	None	2386	786	36226	No_constitutive_exon_found_in_species
TGCTGCCCCTGCTGCTGCTGCTGCTGCTGCAGATGTCTCCGGGGTTGGAGGT	25810	25921	25760	25812	1	contig_1109	cyc_07831	24835	27192	None	2386	786	36226	No_constitutive_exon_found_in_species
GCAACAGCAACAGCTGCAGCAACAGCTGCAGCGGCAGGAGGTGAGGGCAGAC	26269	26485	26535	26483	-1	contig_432	cyc_04543	26269	28295	None	2386	786	36226	No_constitutive_exon_found_in_species
TGCCTCTCTCTCTCCAGCATAGCCTGCCCCCTAGCCTGTTTGGGATGCAGGT	7202	7276	7152	7204	1	contig_185	cyc_02036	4870	7595	None	2386	786	36226	No_constitutive_exon_found_in_species
GAGAGCGGTGTCCTCTGGGCTTTGCGGTGTTTTCGTTGTGGGGGCATTAGGT	11514	11654	11464	11516	1	contig_608	cyc_05745	10221	19210	None	2386	786	36226	No_constitutive_exon_found_in_species
ACGAAGTTTGTATTCATATCTCCTTTGCGATATGGCAATTGGGAATTCAGAC	18191	18266	18316	18264	-1	contig_1189	cyc_08028	17546	19462	None	2386	786	36226	No_constitutive_exon_found_in_species
GGCCGTTGAGCTGCTGCGCGAGAGCATCAAGGGGCCTAAAGGGATGCCAGGG	6292	6537	6587	6535	-1	contig_1151	cyc_07927	4814	12585	None	2386	786	36226	No_constitutive_exon_found_in_species
CTCGAGTTGTTGCTGAGTGTGTGCCGTCTACCTGCTGCGCGGGTGTGCAGGC	9292	9354	9404	9352	-1	contig_625	cyc_05852	6989	10582	None	2386	786	36226	No_constitutive_exon_found_in_species
AGCAGCAGCTGCGGCAGCAAGTCATCCTGCTGATGCGGGCGGAGTTACAGCT	16466	17367	16416	16468	1	contig_919	cyc_07091	15021	23778	None	2386	786	36226	No_constitutive_exon_found_in_species
GGCGTGTAGAGTTTGAAGGTGTGGGGTAAGGCGTGTGGTGTGGGATACAGTC	21076	21147	21026	21078	1	contig_919	cyc_07091	15021	23778	None	2386	786	36226	No_constitutive_exon_found_in_species
ATCTTGCGTTTTTGGATAGGGGGCTGCAAAATTTCGGCTTGGGTGTGCAGGG	21828	21903	21778	21830	1	contig_919	cyc_07091	15021	23778	None	2386	786	36226	No_constitutive_exon_found_in_species
AACGCCAGTAGTTATATCACGGGGAGAGGGTGTGTTCGTATGGGACACAGAT	6945	6983	7033	6981	-1	contig_501	cyc_05082	5221	8572	None	2386	786	36226	No_constitutive_exon_found_in_species
TGGCAGCAGCAGGGGCGCATTGGAGAGCAGCCACAGTAGCAGTAAGGGAGCA	18234	20720	18184	18236	1	contig_501	cyc_05084	18065	21362	None	2386	786	36226	No_constitutive_exon_found_in_species
GTGTCGTTCTTAGCTCTGGAGAATCTTCTGTGCGGTTTGCGTGTGGGCAGAG	17449	17533	17399	17451	1	contig_1410	cyc_08495	16923	18720	None	2386	786	36226	No_constitutive_exon_found_in_species
CCGGCAGCAGCAGCAACAACAAACAGCTTTTGCGGCAGTGCGTGGGGCAGGT	3550	3920	3970	3918	-1	contig_429	cyc_04517	3301	4457	None	2386	786	36226	No_constitutive_exon_found_in_species
ACGAGGACAGATATTGTTAAGCCTAGGCTGTATGTACGTTGGGGGTTCAGAG	19773	19820	19723	19775	1	contig_429	cyc_04521	17156	21442	None	2386	786	36226	No_constitutive_exon_found_in_species
GTCGGGGAGACGTCGAGGCTGTCGAAACAACCCTATGGTCGAACGGGCAGGC	2737	3201	2687	2739	1	contig_901	cyc_06989	150	10454	None	2386	786	36226	No_constitutive_exon_found_in_species
AGCAGCGGCTGCTGCTACAACCGCTGCTGCTAGCGCCATTGGGATTGCAGGA	6478	6951	7001	6949	-1	contig_561	cyc_05458	2340	9316	None	2386	786	36226	No_constitutive_exon_found_in_species
TTAGGCAGGTGTGTTTGTTCTGTTGCCGTTTTTTCGTATGGGCAAAACAGGC	4392	4685	4735	4683	-1	contig_561	cyc_05458	2340	9316	None	2386	786	36226	No_constitutive_exon_found_in_species
CTCTCAAGACTTTGAGCAGAATGCAGTCAACGCTTGTGGCGGTGGGTCAGAT	12763	13008	13058	13006	-1	contig_801	cyc_06659	12763	13936	None	2386	786	36226	No_constitutive_exon_found_in_species
TCGTTATGGTTCCTTCCCTCTTCTCACGTATCTCCCGGACGGGGATTTAGAT	25306	25599	25256	25308	1	contig_1546	cyc_08709	23428	26116	None	2386	786	36226	No_constitutive_exon_found_in_species
CAATTCTGGATTGTATGAGTGGTAGTGCTTGCGTGCATGGGTGAGTGCAGAG	17802	17951	18001	17949	-1	contig_915	cyc_07073	17802	21838	None	2386	786	36226	No_constitutive_exon_found_in_species
CAGCAAGCAGCTGCATGCGCCTGTGCTTCTCCAACCTCTCGGGTGTACAGGC	7905	8120	8170	8118	-1	contig_320	cyc_03493	6754	9379	None	2386	786	36226	No_constitutive_exon_found_in_species
GATAGCCAATTTCCCCGTCCGCCCGCCTTGTACTGCGCTTGCGGGTGCAGGC	5960	6043	5910	5962	1	contig_129	cyc_01294	3987	6726	None	2386	786	36226	No_constitutive_exon_found_in_species
TTGAAGCTCCGCTTTTTTTCTCGTCTGCATGCGTGCAACGTGGGATGCAGGC	9174	9393	9443	9391	-1	contig_129	cyc_01295	8189	16619	None	2386	786	36226	No_constitutive_exon_found_in_species
AACAGCAACAAGATATCCAAGGGGCAGAGCGGTCTCAGGGGGGGGTGCAGGC	3492	3606	3442	3494	1	contig_1088	cyc_07764	182	7281	None	2386	786	36226	No_constitutive_exon_found_in_species
AAGTCTCCCCTGCGCCCTCTCTCCAGCGTGCTACTGCTGCGTGAGGGCAGGG	3471	3592	3421	3473	1	contig_569	cyc_05520	167	3592	None	2386	786	36226	No_constitutive_exon_found_in_species
CGGAGTGTTAGTAGAGACTCGCAGGCGTTTGTGTATTTAGGGGACTGCAGTA	20286	20424	20474	20422	-1	contig_6	cyc_00014	18744	21306	None	2386	786	36226	No_constitutive_exon_found_in_species
CTTTTTCGCTTGCTTATTGTTGTGCTAGTTCTTGCGTTTTGGGATGCCAGAT	11159	11268	11109	11161	1	contig_507	cyc_05135	8051	12702	None	2386	786	36226	No_constitutive_exon_found_in_species
AGTAGGACAAATTGTAATGCAGTGTCAGCACTTTCTTTTGGGTGGATTAGGT	15139	15230	15280	15228	-1	contig_1023	cyc_07498	14852	16393	None	2386	786	36226	No_constitutive_exon_found_in_species
TCTCCTATTCTTGCTCCATCAATCCACACTGTTGCGGCTCGGGTGTACAGGC	4655	4720	4605	4657	1	contig_1323	cyc_08287	4435	4998	None	2386	786	36226	No_constitutive_exon_found_in_species
CTGCTGACTCTGCTGCTACCCAAAGGCGTGCTGGAGGGAGTGGCGAGCAGGA	3806	4348	3756	3808	1	contig_745	cyc_06455	1235	12734	None	2386	786	36226	No_constitutive_exon_found_in_species
AGATTACCTGACCGTATACAATGCTGCGTGCCTACTGCTCTGCGGGCAAGAC	7052	7559	7002	7054	1	contig_745	cyc_06455	1235	12734	None	2386	786	36226	No_constitutive_exon_found_in_species
CTCGTATAAATACATATATCTGTCTGCCTGTTTCTGTATGGGCGTGCAAGGA	8969	9092	8919	8971	1	contig_745	cyc_06455	1235	12734	None	2386	786	36226	No_constitutive_exon_found_in_species
ATGGGTGCCTAGCTCTGCATCAAGAGCATGCGCTTTCTTGGAGGGCGCAGGT	9562	9647	9697	9645	-1	contig_1359	cyc_08410	118	12157	None	2386	786	36226	No_constitutive_exon_found_in_species
CGCGTGGGGTGGTGCTGTGCCTTGCGAAATTGTTGCACGTGGGTGCACAGGT	7716	7781	7831	7779	-1	contig_1359	cyc_08410	118	12157	None	2386	786	36226	No_constitutive_exon_found_in_species
GGTGCTTTCCTGGAAGAGCTCTGGTGCGGATATTTTGCTTGGGGACGCAGGT	6126	6207	6257	6205	-1	contig_1359	cyc_08410	118	12157	None	2386	786	36226	No_constitutive_exon_found_in_species
CGCGAGGCGTCGAGTCGAAAGTTTATTACGTGCGTCGCATGGGTGCGCAGTT	6379	6872	6922	6870	-1	contig_216	cyc_02471	4205	13320	None	2386	786	36226	No_constitutive_exon_found_in_species
GCTGCTGCAGCTGCAGCAGCACAAGCAGCAACAGGTGTGGGGTTGGGAAGAG	17087	17212	17262	17210	-1	contig_615	cyc_05783	14455	23040	None	2386	786	36226	No_constitutive_exon_found_in_species
ACGTAGGCGTGCAACTTGTGTGGAATATTTGGTGTTCTGATGGCGGGCAGCT	21499	21695	21449	21501	1	contig_690	cyc_06200	16712	23325	None	2386	786	36226	No_constitutive_exon_found_in_species
TATTTATATGTATTTAAATGTATGTTTGTGTGTGTGTTTGGGTATTAAAGGC	22421	22553	22371	22423	1	contig_690	cyc_06200	16712	23325	None	2386	786	36226	No_constitutive_exon_found_in_species
ATTTTGACGTGGCTCGCGAGTAGGCCCTCATCCTCGCGCCTCGCGGGAAGGA	22915	23067	22865	22917	1	contig_302	cyc_03346	21674	23067	None	2386	786	36226	No_constitutive_exon_found_in_species
CAATGCAAATAGCGTCACGGCGAATACGCCTACGAGTTTTTTGGGGGCAGCC	13911	13986	14036	13984	-1	contig_967	cyc_07300	9433	19191	None	2386	786	36226	No_constitutive_exon_found_in_species
AGAAGGATGTGAAGTGCAAGAGGAGGACGTGACGTGAAGCGGGGTCCAAGGA	8951	9009	9059	9007	-1	contig_614	cyc_05772	7127	9404	None	2386	786	36226	No_constitutive_exon_found_in_species
GCGGAACGCCTCCCTTTTTGGCAAGTATCTGCGCTGTTTGGGTCGGACAGCT	7127	7921	7971	7919	-1	contig_614	cyc_05772	7127	9404	None	2386	786	36226	No_constitutive_exon_found_in_species
ACGCTCCACTTAGGGCATGAAACTCAGAATTTCTGGGGTGGGGTGTACAGGC	2016	2264	1966	2018	1	contig_610	cyc_05747	734	3532	None	2386	786	36226	No_constitutive_exon_found_in_species
CTTCCTGTTTGGCGTTGAGGTGCTCATGTTGCTGTTGTTGGGGGTACCAGGG	2522	2575	2625	2573	-1	contig_87	cyc_00843	813	3385	None	2386	786	36226	No_constitutive_exon_found_in_species
GAATTCCGAGTTTTGTCTGCTGTTGATGCCTCGTATGGGTGGGCGGTCAGTT	11452	11566	11402	11454	1	contig_87	cyc_00845	6083	11566	None	2386	786	36226	No_constitutive_exon_found_in_species
GCAGGGGGACGGGGTAGCTAGCCATGCTGCTGTCGGTAGGTGGTGGGCAGGT	22405	22588	22355	22407	1	contig_87	cyc_00848	20034	22588	None	2386	786	36226	No_constitutive_exon_found_in_species
GGTGCCTCCACAGCAGCCACCGCTGCTGCTGTGGGGTGGTGGGTGCTAAGAG	10750	10922	10700	10752	1	contig_545	cyc_05348	5779	12550	None	2386	786	36226	No_constitutive_exon_found_in_species
CAGACGGGCAGAATACACGAGTACAGAGTACAGGAGGCGTGGGGGTGGAGGA	19688	20228	20278	20226	-1	contig_1354	cyc_08393	17438	20879	None	2386	786	36226	No_constitutive_exon_found_in_species
CCGCAGTGTTTCTCGCAAGAGAGGCGCTGCTCCCTCCACCTCGGGGGCAGGC	19392	19502	19552	19500	-1	contig_1354	cyc_08393	17438	20879	None	2386	786	36226	No_constitutive_exon_found_in_species
GGCCCCTGTCGTGCGCACTTTCTGTTTGCTGTTGTATTTTGGGAGTGCAGGT	10098	10262	10048	10100	1	contig_1195	cyc_08056	8438	15603	None	2386	786	36226	No_constitutive_exon_found_in_species
GTTTGGCATGTTTGACCTGCGACCTTGACCTTGGAGTTTCCGGGGGTCAGGT	7825	8012	8062	8010	-1	contig_1046	cyc_07628	6319	9555	None	2386	786	36226	No_constitutive_exon_found_in_species
TGCTCAAATGATGATGCTCAGAAGCACTTTTTTGTTTTGTGGGCATGGAGGC	7920	8142	8192	8140	-1	contig_1128	cyc_07873	7488	10331	None	2386	786	36226	No_constitutive_exon_found_in_species
TGACAAACGGCTCGCTGCTGCTGCTGCTGCTACTGGGGTCGGCGATGCAGCA	12188	12400	12138	12190	1	contig_586	cyc_05634	9595	12400	None	2386	786	36226	No_constitutive_exon_found_in_species
AACTGCAACTGCTGATGTTGGTGCTGCTGTTGCTGTGGGTGTGAGCGCAGTC	15136	15589	15086	15138	1	contig_492	cyc_05046	13278	21790	None	2386	786	36226	No_constitutive_exon_found_in_species
CAAGTTGCCCAGTGGACTGTTTCCTGCACTGCGCGTGTGGGGGACTGCAGCG	9643	10046	9593	9645	1	contig_785	cyc_06590	880	10046	None	2386	786	36226	No_constitutive_exon_found_in_species
CAGCAGCAACAGGTCGGACAGCAGCAACAACAGCAGCCGAGCAGGGTAAGCG	368	594	318	370	1	contig_1486	cyc_08618	145	2914	None	2386	786	36226	No_constitutive_exon_found_in_species
CTTACAGCTTGCCATTGAGTGAATGATCTTGTGCTATTGGGGGGGTGCAGCG	19436	19475	19525	19473	-1	contig_1486	cyc_08624	18761	20438	None	2386	786	36226	No_constitutive_exon_found_in_species
TCAGTATGTAAAGTAATTGTAAGGTGCCATAGAATATGGTGTGGGTGCAGAG	4984	5098	4934	4986	1	contig_103	cyc_00992	3920	5098	None	2386	786	36226	No_constitutive_exon_found_in_species
AGCAGCAGCAGATGCAGATGCTTCCTCTCTTCTTCGCGATGGGTGAACAGCT	8218	8356	8406	8354	-1	contig_103	cyc_00993	6092	9061	None	2386	786	36226	No_constitutive_exon_found_in_species
GAAGGAAGCTTGTGGGGATTTTCGGCTTTGTGGTTTTTAGGGGAGTACAGAG	12403	12655	12353	12405	1	contig_103	cyc_00994	10405	13465	None	2386	786	36226	No_constitutive_exon_found_in_species
TGTGCATGTATGTATGCATATGTTCGGTGTGTAACTGCGTGGGCGCGCAGAA	19833	19938	19783	19835	1	contig_548	cyc_05355	16151	20725	None	2386	786	36226	No_constitutive_exon_found_in_species
CAGCGACAGCGCACACACCTGCCGCTAGCAGCGCAGACATGGGGGATAAGTG	1500	2032	1450	1502	1	contig_1095	cyc_07781	438	5303	None	2386	786	36226	No_constitutive_exon_found_in_species
AGCAGCAGCAGCAGCAGCAGCAGCGAGGGGCAGCAGCAAGGGCTGCGAAGGC	19417	20407	19367	19419	1	contig_755	cyc_06499	15747	20738	None	2386	786	36226	No_constitutive_exon_found_in_species
AGGCAGCAGCAGTCGGAGCAGCAGCAGCAACAGCCTTGTGGGGGCACTAGCT	2283	2470	2233	2285	1	contig_744	cyc_06449	1533	5205	None	2386	786	36226	No_constitutive_exon_found_in_species
GCGCGCACCAATTGTGCTGATGCACTGCCACCATGGTCGGGATCGAACAGGC	19575	19646	19696	19644	-1	contig_383	cyc_04035	18908	20731	None	2386	786	36226	No_constitutive_exon_found_in_species
CATATACATATATAAGGGTCGTTTTTGCATTTGTGTTTCTGGGTGTGCAGGG	2063	2129	2013	2065	1	contig_1573	cyc_08742	140	3489	None	2386	786	36226	No_constitutive_exon_found_in_species
GTGTCATCCGATGCGTCTCTCCTGCATCGTCGGGCTGTCTGGGTGTGCAGCT	6510	6664	6460	6512	1	contig_1049	cyc_07640	40	6664	None	2386	786	36226	No_constitutive_exon_found_in_species
TGCAGACGCTGCGGCTGCAGCTGTCGCAGACGCAGACGAGCTGGGGGAAGAT	12013	12356	12406	12354	-1	contig_1049	cyc_07642	10578	14766	None	2386	786	36226	No_constitutive_exon_found_in_species
TCGGGATCTACGTATGGGTATTATAGGGATTCTTGGCGTTTTGAGGGCAGGC	714	770	820	768	-1	contig_671	cyc_06103	714	4187	None	2386	786	36226	No_constitutive_exon_found_in_species
GAGAGTTTTATCCGAGGAATTAGTGCCGCACTTTGTGCATGGGTGAGCAGTT	717	894	944	892	-1	contig_1096	cyc_07784	43	4701	None	2386	786	36226	No_constitutive_exon_found_in_species
AGCAGCTGCAGCAGCTGCAGCAGCTGCAGCAGCATCTTGCTAGGGTGCAGCA	17861	19123	17811	17863	1	contig_46	cyc_00400	14610	19865	None	2386	786	36226	No_constitutive_exon_found_in_species
GTATGTGCATGTATGCATGTGTATGTGCATGTGACTGTGGGTGGATGCAGGA	16739	16829	16689	16741	1	contig_471	cyc_04897	15598	19562	None	2386	786	36226	No_constitutive_exon_found_in_species
TGGCTTCAGGGTGTTTCCTTCTCGCTGGTTTTGTGTGTTTGCTGGGGCAGGT	927	995	877	929	1	contig_805	cyc_06671	60	3455	None	2386	786	36226	No_constitutive_exon_found_in_species
TTCGTTAAAATCGCTGGAATGTTGCGTGTCTGCTGTGCCTGAGGGATCAGAT	4804	4900	4754	4806	1	contig_303	cyc_03348	3724	5988	None	2386	786	36226	No_constitutive_exon_found_in_species
AATCGAGCTTTAAGAGCTTACTTTGCGCGCTTTCTTTGACGGGTGTGCAGAA	3276	3339	3389	3337	-1	contig_723	cyc_06342	105	4358	None	2386	786	36226	No_constitutive_exon_found_in_species
GTGCAGGAAGTGCGTTGTGGAAGCCATGTGTTGTATGGGTGCGGGTGCAGAT	10205	10302	10155	10207	1	contig_728	cyc_06379	6590	16332	None	2386	786	36226	No_constitutive_exon_found_in_species
GTCCAGCTAGTGGGTTGTGCAAGCCATGTGTTGTATGGGTGTGGGTGCAGAT	11102	11344	11052	11104	1	contig_728	cyc_06379	6590	16332	None	2386	786	36226	No_constitutive_exon_found_in_species
TTGCAGGAAGTGGGTTGTGCAAGCCATGTGCTGTATGGGTGTGGGTGCAGAT	15573	15663	15523	15575	1	contig_728	cyc_06379	6590	16332	None	2386	786	36226	No_constitutive_exon_found_in_species
TGGCTTGTATTTTTGGGTGGCGTGTATTTTTGGGTGGCTTGAGGGCTCAGGA	8558	8667	8508	8560	1	contig_124	cyc_01264	5004	10132	None	2386	786	36226	No_constitutive_exon_found_in_species
TCTCACGAGACTCGTGTATCGAGCTCTTCTGTGTGGAATGGGGCGGTCAGGA	10813	11043	10763	10815	1	contig_757	cyc_06504	6294	16390	None	2386	786	36226	No_constitutive_exon_found_in_species
TACTGTCCTTTGCGAGGCGTGTCGCCATCAACCTTGGGCTGAGGGTACAGTG	13160	13377	13427	13375	-1	contig_387	cyc_04095	8885	17064	None	2386	786	36226	No_constitutive_exon_found_in_species
GCAGAAAAACGCGTTTTTCAGCGTACTTTCGCCGCTTCTTGTGGGTGCAGAG	14204	14367	14154	14206	1	contig_72	cyc_00614	12124	17304	None	2386	786	36226	No_constitutive_exon_found_in_species
CAAGAGAGAACCTCCCCCTCAATATGCATGCATGCGCCTGTGGGGTGCAGCA	15946	16128	15896	15948	1	contig_72	cyc_00614	12124	17304	None	2386	786	36226	No_constitutive_exon_found_in_species
AAACGTGCTTGTGGGGGAGATCAATTAAACGTGCTTGTGGGGATGGGAAGCT	16724	16839	16674	16726	1	contig_249	cyc_02897	15602	17148	None	2386	786	36226	No_constitutive_exon_found_in_species
GCTTTTCTGCTCGCAGAAGCAGGCAGCGAGAATGCGTGCGAGGGAGTTAGTC	7015	7265	7315	7263	-1	contig_799	cyc_06654	7015	7777	None	2386	786	36226	No_constitutive_exon_found_in_species
CGCAGGCATGCGTGCATGGGCAAAAGGGGTGGGTAGGCGGGGCGGTGTAGTG	10402	10469	10352	10404	1	contig_445	cyc_04633	7875	11799	None	2386	786	36226	No_constitutive_exon_found_in_species
CCTCTGCTTAGTGGAAAGTGCTTGTGCTCTGTGCTTTTGGGGGGGCTCAGTC	5561	5732	5782	5730	-1	contig_1247	cyc_08159	4432	8665	None	2386	786	36226	No_constitutive_exon_found_in_species
TGACCCACATGGGAGTGTATTGGGTATGTTTGTGCTGCGTGGGTGTGCAGCT	11267	11452	11217	11269	1	contig_831	cyc_06744	9792	13984	None	2386	786	36226	No_constitutive_exon_found_in_species
CTGCAGCAGCAAGAGCAGTAGCGGACGCTGCAGCAAGCGCTGCGGGTAAGGC	689	828	878	826	-1	contig_1352	cyc_08379	75	1185	None	2386	786	36226	No_constitutive_exon_found_in_species
TGCACTTTCCAGTGTGCATGCAAGCGTTTTGCCCTTGCTTTGGCGGGCAGGT	7333	7375	7425	7373	-1	contig_295	cyc_03310	7092	12511	None	2386	786	36226	No_constitutive_exon_found_in_species
GGTCTAGGCAGCTTCGGCAACTGCTGTGGTGTGCTACTCGAAATGGGCAGGA	13818	13917	13768	13820	1	contig_1451	cyc_08540	10534	15367	None	2386	786	36226	No_constitutive_exon_found_in_species
CTTCCTTGCGCGCATGCATGCATGTGTGTCGCCTTTTACTGGGATCGCAGGT	4088	4620	4038	4090	1	contig_770	cyc_06551	0	4869	None	2386	786	36226	No_constitutive_exon_found_in_species
TCCAGAAATGTGGCCTTGTCTTGTCATCTTTTGCAAGCTGTGGGGTGCAGTT	13020	13380	12970	13022	1	contig_940	cyc_07180	9900	13380	None	2386	786	36226	No_constitutive_exon_found_in_species
CAGACACCTGGTTGCTACTTGCCGCGTGCTTGCTTTGCCGGGGGGCAAAGGG	1963	2083	2133	2081	-1	contig_603	cyc_05720	25	12486	None	2386	786	36226	No_constitutive_exon_found_in_species
CGCGTTGTGAGGCTCGTGGGTTGCGCTGCATGCGAGCCTTGTGGGCGCAGGT	2371	2599	2649	2597	-1	contig_1358	cyc_08405	2371	4668	None	2386	786	36226	No_constitutive_exon_found_in_species
CTTGAGCCTTAACCCTAGGCAGCTCTTTGTGTATCTTTCCGCGGGTGTAGGC	6904	7143	7193	7141	-1	contig_1358	cyc_08407	5630	7574	None	2386	786	36226	No_constitutive_exon_found_in_species
GGATCTGAGGCGGCAAAGTTGTGTACTTTTATGTATCACTGGGGTTGCAGAA	6546	6662	6496	6548	1	contig_1172	cyc_07990	6178	13288	None	2386	786	36226	No_constitutive_exon_found_in_species
GGCTTCAGTTCAGTATCCCTTGGATTTTTCCTGTGCTATTTCGTGGGAAGCA	6194	6523	6573	6521	-1	contig_1175	cyc_07997	5105	8679	None	2386	786	36226	No_constitutive_exon_found_in_species
GCCTTCTGCGAGGACTCTGCCCTTTGAGAATATCTTTGCTGTGGGTGCAGCG	2517	2614	2467	2519	1	contig_991	cyc_07407	310	4681	None	2386	786	36226	No_constitutive_exon_found_in_species
TCACTTCATCCTCAAGTTGAATTTTTTTGTGGCTTTTGGGGTGTAGGCAGGG	3769	3872	3719	3771	1	contig_991	cyc_07407	310	4681	None	2386	786	36226	No_constitutive_exon_found_in_species
AGTTGCGTGTTTCGAAGTCCTATTAGCCTTGGCGCTTGCTGGGTGTGCAGGA	7628	7743	7578	7630	1	contig_991	cyc_07408	6268	9340	None	2386	786	36226	No_constitutive_exon_found_in_species
GCGATCGATACACCTCAGCCGTGCAATTGTGGGTACTTTTGGGATTGCAGAT	4307	4447	4257	4309	1	contig_954	cyc_07241	1944	5977	None	2386	786	36226	No_constitutive_exon_found_in_species
AGCAACAGCAGCAGCGCGAGGCTGCCGCAGCAAGTGCATGGGAAAGGAAGGC	11433	11784	11834	11782	-1	contig_508	cyc_05146	11433	14771	None	2386	786	36226	No_constitutive_exon_found_in_species
GTGTGGTGGTGATGGTGACGGTGTGTGGTGGTGATGGTGGGGGTGTGCAGGT	7459	7592	7642	7590	-1	contig_265	cyc_03078	6921	9013	None	2386	786	36226	No_constitutive_exon_found_in_species
TGCGCTGCCGATGAGGAGAAAAAAAGGCCTCTGCGGCGGTGCCTGGGGAGAT	4250	4443	4200	4252	1	contig_1240	cyc_08143	233	8546	None	2386	786	36226	No_constitutive_exon_found_in_species
TGATTTGTTGAGTGTCTGTGTTTTCGTGCATGCATGCGTGGGGTGTGCAGAG	12670	12928	12620	12672	1	contig_413	cyc_04353	9089	14214	None	2386	786	36226	No_constitutive_exon_found_in_species
AGCAGCTGCTGCTGCCGCTGCATCGTCAGCGGCGCCTTTACTGGGCGAAGAC	7991	8076	7941	7993	1	contig_226	cyc_02624	7703	9761	None	2386	786	36226	No_constitutive_exon_found_in_species
ACTAGAATAATAGGATGCCCAACCGCTACGCTACCCTGCGGGAGATGCAGGC	9708	9761	9658	9710	1	contig_226	cyc_02624	7703	9761	None	2386	786	36226	No_constitutive_exon_found_in_species
CAGCAGCAAGAGCAGCAGCAACAAGAGGCCGCAATTTTTCATGCGGGCAGCA	2106	2517	2056	2108	1	contig_362	cyc_03872	1645	3396	None	2386	786	36226	No_constitutive_exon_found_in_species
CACATAGCTAGCTGCACACCTGATGGCTTGGTTCTCTTCTGGGATTACAGCA	7932	8823	7882	7934	1	contig_276	cyc_03173	6856	9315	None	2386	786	36226	No_constitutive_exon_found_in_species
AGGGAGGTACATACACTTGGCATCTGTGCGAGTCGTGTGTGGGTGTGCAGGC	9642	9682	9732	9680	-1	contig_276	cyc_03174	9642	13733	None	2386	786	36226	No_constitutive_exon_found_in_species
ATGCCTGCAACAGCAGCAATGAGGCTTTGTGTGCGTTTGGGGATACGCAGAA	5133	5186	5083	5135	1	contig_863	cyc_06841	4536	9433	None	2386	786	36226	No_constitutive_exon_found_in_species
GCCGCTGCTGCGGGGGATAGCGGCTGGGTTGCTGCTCTGGAGGGGAATAGGC	12550	12989	12500	12552	1	contig_595	cyc_05665	5343	12989	None	2386	786	36226	No_constitutive_exon_found_in_species
CCAGCGCGTGCTGCGACTCCTGATCTGGCGTGGTTTGTGTGTGGGCGCAGCT	3292	3838	3242	3294	1	contig_1016	cyc_07478	2550	3838	None	2386	786	36226	No_constitutive_exon_found_in_species
AGATGCTGGTGCAGCGGCTGCGGCAGTCACGGCTGCTGACGGGGCTGCAGTA	277	405	455	403	-1	contig_1164	cyc_07971	277	2772	None	2386	786	36226	No_constitutive_exon_found_in_species
CATGAGGTGTACCTGTGCGTGTGAGTTTCGTTTGTTGTGTGGGGCTACAGAC	10975	11048	10925	10977	1	contig_1164	cyc_07973	7959	11829	None	2386	786	36226	No_constitutive_exon_found_in_species
GCATGCAAGCGGCAGCGTCTCGTCAGCAGCAGCGGCAGCGTGGGGTGCAGGC	1807	2006	2056	2004	-1	contig_784	cyc_06586	1406	2435	None	2386	786	36226	No_constitutive_exon_found_in_species
GGGAGGAAGGGGGTATGTTCTGCCTCGCCAGATGGTGGCTGTGGGTGTAGGG	6827	6947	6997	6945	-1	contig_1541	cyc_08691	6591	7651	None	2386	786	36226	No_constitutive_exon_found_in_species
CCTAAAAATCACACCCTCCGAGCTTTCAATGCTGCTGCCGTGTGGGGCAGGC	9068	9285	9018	9070	1	contig_1242	cyc_08149	8704	9285	None	2386	786	36226	No_constitutive_exon_found_in_species
CAATGCAGCTGCTTTCGTGAGCACAGCTGCAGCTGCAGCTGGGGGCTCAGAA	4710	4971	4660	4712	1	contig_778	cyc_06576	3780	6462	None	2386	786	36226	No_constitutive_exon_found_in_species
AAGGGCAACTCAAACACGCAGAGGAGAATTAGGTAGGGCCACGGGTGCAGGA	9492	9578	9442	9494	1	contig_1794	cyc_08987	6726	10313	None	2386	786	36226	No_constitutive_exon_found_in_species
AGCAGCAGCAGCTGCAGCTGCTGCGCTTTCCCCCTTCGCGGGAGTCGCAGGA	7103	7325	7375	7323	-1	contig_779	cyc_06580	5493	8291	None	2386	786	36226	No_constitutive_exon_found_in_species
AGACACGCACTTCATGGTCCCTTGAGGCGTTTGCGCTTTATGGGGTGTAGCG	663	714	613	665	1	contig_486	cyc_05003	434	3503	None	2386	786	36226	No_constitutive_exon_found_in_species
GGCTCGTAAGGAAGGCAGTGTGTTGCTTGTTTGCATTTTGACGGGTATAGGC	9245	9381	9431	9379	-1	contig_486	cyc_05004	4635	10122	None	2386	786	36226	No_constitutive_exon_found_in_species
ATCTCTTTCAACGGTGAGGCATGCGTTGTCTTCTGTCATCATGCGGGCAGCA	8276	8322	8372	8320	-1	contig_486	cyc_05004	4635	10122	None	2386	786	36226	No_constitutive_exon_found_in_species
AGCATCCTCCCGAAAAGCACTGCAATCCATCTCAAAATTTCGAACGGGAGAT	5511	6458	5461	5513	1	contig_135	cyc_01398	479	11992	None	2386	786	36226	No_constitutive_exon_found_in_species
TTGCGTGTGCTTGTTCTTCGCGACAAACTGCGACAGCGTCGGGCATGCAGGG	11559	11631	11509	11561	1	contig_1307	cyc_08261	8969	11631	None	2386	786	36226	No_constitutive_exon_found_in_species
GGATCGGCAGCAAAGGCGGAAACGAAGCTTACCCTCAACGTGGGCAGCAGCT	4217	4373	4423	4371	-1	contig_448	cyc_04659	2087	5257	None	2386	786	36226	No_constitutive_exon_found_in_species
CGCAGTGCTCTCCACTCTTGCCCTCTCCACGACACTTTCGGGTGATGCAGGA	5199	5354	5404	5352	-1	contig_1483	cyc_08614	4627	5980	None	2386	786	36226	No_constitutive_exon_found_in_species
GCTTGAAGAAAGCAGACCCCACGATATATATATATATATAGTGGGAAAAGGG	2699	2773	2649	2701	1	contig_1466	cyc_08563	2227	4020	None	2386	786	36226	No_constitutive_exon_found_in_species
TCGAGGCTGGGAGCGCCGCTGGGGAATCTGCTGCGCCTCTCGGTGGGGAGGT	5086	6025	6075	6023	-1	contig_1466	cyc_08564	4610	7013	None	2386	786	36226	No_constitutive_exon_found_in_species
CCTTTTTGTCGAGGACGCATGAAGGCGAATCATCTTTTGTGGGTGTGCAGGA	1500	1548	1450	1502	1	contig_986	cyc_07384	395	1548	None	2386	786	36226	No_constitutive_exon_found_in_species
TCAGGGTTAAAGGGGTCCACAGTAAGAATGTATTCTGAATGGGCGCGCAGGG	5474	5553	5603	5551	-1	contig_97	cyc_00908	1873	8044	None	2386	786	36226	No_constitutive_exon_found_in_species
TGCGCGGAGTTTCATCCGTCGTATTTTGTGTTGTCGGTGATGATGGGCAGTC	8606	8777	8827	8775	-1	contig_1198	cyc_08071	6884	11507	None	2386	786	36226	No_constitutive_exon_found_in_species
TCGCTGCAGGAGGGGTCCCTTTTCGTATTGCGTTGCGGACGGGTGTGTAGGA	7998	8512	8562	8510	-1	contig_14	cyc_00076	4202	9830	None	2386	786	36226	No_constitutive_exon_found_in_species
GTTGTTAAGTAGATGGACGGCGTTCCTTGTATTCTGCGTTTGGGGTGCAGGT	9046	9157	9207	9155	-1	contig_1583	cyc_08756	9046	10354	None	2386	786	36226	No_constitutive_exon_found_in_species
GTCCGTACACCAGGTGCATGAAGTACTGACTTTGGCATCGGCGGGTGCAGAC	7829	8034	7779	7831	1	contig_1886	cyc_09049	7234	8661	None	2386	786	36226	No_constitutive_exon_found_in_species
GCTCTGTTTGCGTGTGTGTTGTCTGTGTGTCTGTGTTATGGGGGCATCAGCG	7456	7606	7406	7458	1	contig_1600	cyc_08782	2089	7606	None	2386	786	36226	No_constitutive_exon_found_in_species
GTCTGCCTCGCTATGCCAGGCGAGATATTGCACGAGGGTGAACGCCGAAGGG	2846	2900	2950	2898	-1	contig_514	cyc_05175	2602	6967	None	2386	786	36226	No_constitutive_exon_found_in_species
CTCAATCTGCATGCATGCGACTTGGGGCTTTTCTGGCTGTGTGGGAGCAGAT	3131	3237	3081	3133	1	contig_1628	cyc_08823	99	9185	None	2386	786	36226	No_constitutive_exon_found_in_species
GCCTCCTCCCCCAAAGTGCGCTGGTCCTTGGGCCTGTGTGGGGTGTACAGCC	9143	9185	9093	9145	1	contig_1628	cyc_08823	99	9185	None	2386	786	36226	No_constitutive_exon_found_in_species
TCATGGAGGATCCACTTGTGGTTGCTGCAATCCTGATGGCTATTGGGGAGGT	5717	5958	5667	5719	1	contig_1633	cyc_08839	2249	6266	None	2386	786	36226	No_constitutive_exon_found_in_species
TTAAGTGTGTTGGATTACGCCTGTTGCAATTGTGCTAATGGGTGGCACAGAC	7026	7181	7231	7179	-1	contig_301	cyc_03341	5695	7847	None	2386	786	36226	No_constitutive_exon_found_in_species
TTTACAGCGTGCTCGGCAGCAACTGTGACTGCGCATGCGATGGGATGCAGAA	6208	6268	6318	6266	-1	contig_740	cyc_06424	5451	8493	None	2386	786	36226	No_constitutive_exon_found_in_species
GTCCAGCTAGTGGGTTTTGCAAGGCATGTGTTGTATGGGTGTGGGTGCAGGT	3075	3208	3025	3077	1	contig_711	cyc_06302	556	8829	None	2386	786	36226	No_constitutive_exon_found_in_species
GTTCAGAAAGTCGGTTGTGTACCTCATGTGTTGTATGGGTGTGGGTGCAGAT	6641	6698	6591	6643	1	contig_711	cyc_06302	556	8829	None	2386	786	36226	No_constitutive_exon_found_in_species
CCCGCCGTCTTACAGCGTTGCCAACGACCAGCGCATCATGGGGGCTGCAGCC	2748	3024	2698	2750	1	contig_1678	cyc_08873	1734	3900	None	2386	786	36226	No_constitutive_exon_found_in_species
CTTCAATCCGATTGCACAGAACTAAAATCGTGCGTTTGGTGGGATTACAGAC	2976	3013	2926	2978	1	contig_1866	cyc_09033	1945	5045	None	2386	786	36226	No_constitutive_exon_found_in_species
TCGTTCATTGAGCTGAGCTGAGCTGAAGTGAGCTGTGGGGGAATGTGCAGGG	4200	4347	4150	4202	1	contig_65	cyc_00538	69	4835	None	2386	786	36226	No_constitutive_exon_found_in_species
TCCTGCAGCAGCTCCTGCAGCAGCAGCAGCAGCAGCAGGGAAGTGCGCAGCC	6412	6538	6362	6414	1	contig_1593	cyc_08767	5338	9226	None	2386	786	36226	No_constitutive_exon_found_in_species
AGCAGCAGCAACAGCATCACCGCGGCAGCAGCAGCGCCCCGCGAGGGCAGGC	1866	2116	1816	1868	1	contig_802	cyc_06663	156	2116	None	2386	786	36226	No_constitutive_exon_found_in_species
GCTACAACCAGAGGCGCAGGAGGAGAGGCAGCAGCAGCAGCAGGGCGAAGAG	1447	1641	1397	1449	1	contig_1584	cyc_08757	936	1641	None	2386	786	36226	No_constitutive_exon_found_in_species
GGTGTAGGTGTATGTGTGGGGGGTGTATGTGTATGTGTGTGGGAATGTAGGT	3366	3501	3316	3368	1	contig_1070	cyc_07702	1997	8895	None	2386	786	36226	No_constitutive_exon_found_in_species
GAGGGTCCTAGAGGTCTGAAGCCTCAGTTTATGTTGCTGGGGGGTTGCAGGA	2935	3039	3089	3037	-1	contig_1329	cyc_08317	2230	5716	None	2386	786	36226	No_constitutive_exon_found_in_species
GCTGGAAGTCTTGAAGCGTCGTGGTGGGAGTGGCTGCTGCGGGTGTGCAGGC	6375	6492	6325	6377	1	contig_1581	cyc_08753	2279	8580	None	2386	786	36226	No_constitutive_exon_found_in_species
CAACTGCAGCAATGGAAGCGGCCTTGTGTGTATCCATCTGATGCGGGAAGGG	6993	7282	7332	7280	-1	contig_1144	cyc_07915	4418	7515	None	2386	786	36226	No_constitutive_exon_found_in_species
GAGAGGCACGCAGAGGGCTGAATAGCGCGCGGGAAGCAGCGGGGGTGCAGGA	4150	5042	4100	4152	1	contig_787	cyc_06596	3921	5042	None	2386	786	36226	No_constitutive_exon_found_in_species
AGCAGCAGCAGGAGAAGCAGCAGCAGCAGGGGGATGGTGGGGAGGCGAAGGC	4592	5358	4542	4594	1	contig_1507	cyc_08648	4316	7346	None	2386	786	36226	No_constitutive_exon_found_in_species
ACCAGCGGATTGAGCCTCCTGCCGAGGGGGGGGGGGGGGGGGGGTGACAGGC	541	866	916	864	-1	contig_1847	cyc_09019	341	3118	None	2386	786	36226	No_constitutive_exon_found_in_species
ACAGCAGCCGAAGCAGCAGCGAGTTGCGCGCTGCCCTCTCGGGTGTACAGAC	6558	6969	6508	6560	1	contig_952	cyc_07221	6093	7890	None	2386	786	36226	No_constitutive_exon_found_in_species
GCATGAGCTTCAATAGAGGGGGTGTGTGCTTGTCAATGTGGGTGGTTGAGGC	4833	4940	4783	4835	1	contig_1127	cyc_07871	3853	6717	None	2386	786	36226	No_constitutive_exon_found_in_species
CGAATGCGAACGCAAGTGCAGCCACAACTGCAAGTGCAACAGGGGCGCAGTC	4852	5019	4802	4854	1	contig_163	cyc_01754	630	7233	None	2386	786	36226	No_constitutive_exon_found_in_species
CGCATCTATGTCTGTTCATGTGTGTGGGTGTTTGTCGGGTGGGGTTGCAGGC	4011	4172	4222	4170	-1	contig_1147	cyc_07922	2724	6134	None	2386	786	36226	No_constitutive_exon_found_in_species
TCGACATAGACACCTGCCGAGCTCTTTGTCGTCGTAGGGGTGGGGTGCAGAA	3838	4024	4074	4022	-1	contig_454	cyc_04707	581	7367	None	2386	786	36226	No_constitutive_exon_found_in_species
GCATCGCGCGTTCAGTGAAGCCTCGCCGCCTTCCGGGGGGGGGGGGGCAGGG	5759	6054	6104	6052	-1	contig_1074	cyc_07712	3168	6698	None	2386	786	36226	No_constitutive_exon_found_in_species
CGTCGCAGAAAAAGCAGCAGCAACGCGCATCAGCAGCGAGGGGCTTAAAGCG	3429	4167	4217	4165	-1	contig_1074	cyc_07712	3168	6698	None	2386	786	36226	No_constitutive_exon_found_in_species
AAGGGCTGTGCAATGTGTGGTGCCCTGCTGCGATTTCGGGGTGAGTGCAGCT	1132	1192	1242	1190	-1	contig_1524	cyc_08676	1132	2701	None	2386	786	36226	No_constitutive_exon_found_in_species
TCTTGCACGTGGGGGCTTCACCATTTTCACCACACTTTTGAGGTGGGCAGGC	1205	1510	1155	1207	1	contig_670	cyc_06101	487	2189	None	2386	786	36226	No_constitutive_exon_found_in_species
GCTGTTGCACCGCCTTCGAACGCGTCTGCTCCTGCTGCAACCGGGCAGAGGG	1315	1527	1577	1525	-1	contig_1273	cyc_08197	55	3463	None	2386	786	36226	No_constitutive_exon_found_in_species
CAGGGGGGAGCCAATGTTAGGCGTCTGCCGCATATGCATTTGCGAGGGAGAT	390	1177	1227	1175	-1	contig_1057	cyc_07669	390	3360	None	2386	786	36226	No_constitutive_exon_found_in_species
GCTGCTGGGCTGTCTGTGCATATATCAATCTGTGTGGTGTGGGGTCGCAGGG	1917	2001	1867	1919	1	contig_1350	cyc_08374	1135	4461	None	2386	786	36226	No_constitutive_exon_found_in_species
AACAGCCGGTGCAAAGCCGCAAAGAGCTTCCTCTTAGCTATGATGGGCAGGC	1788	2476	1738	1790	1	contig_342	cyc_03707	526	6713	None	2386	786	36226	No_constitutive_exon_found_in_species
TGCAGCTGCAGCGGCAGCAACTGTCAGCAACACTGGAGGGGCAGCGATAGAC	5779	5898	5948	5896	-1	contig_1069	cyc_07700	2274	6244	None	2386	786	36226	No_constitutive_exon_found_in_species
CATGTATATATATATATGTTTGTGTGTGTATTTGTGTCGTGGGCATGTAGCA	330	468	518	466	-1	contig_623	cyc_05831	330	1794	None	2386	786	36226	No_constitutive_exon_found_in_species
GTCACTATTTGTCTGCACTTTTCCTTGTCTGCGTCTGTGGGCGGATGCAGCG	1758	2089	1708	1760	1	contig_1572	cyc_08739	1095	3083	None	2386	786	36226	No_constitutive_exon_found_in_species
AAGTGTGTTTCACTTGGATGCTCATATATTATGTATTGCATTGGGTGAAGGT	1957	2005	2055	2003	-1	contig_768	cyc_06550	1053	5164	None	2386	786	36226	No_constitutive_exon_found_in_species
CAGGACGAACATTTCTTGTGTTACTTGCTGCTGCTGCTGGGAATGAGCAGGA	32	165	215	163	-1	contig_1685	cyc_08880	32	3376	None	2386	786	36226	No_constitutive_exon_found_in_species
GCAGCTGCCACCATGCCGTGCAGGGCAGAGGCACAGCAAGGGGTCGGTAGGT	2437	3198	3248	3196	-1	contig_1084	cyc_07752	749	4982	None	2386	786	36226	No_constitutive_exon_found_in_species
TGCCGCAGCGCCAGCTGCATCTTTTCCTGCTGCCTCCGCTGTGGGGGAAGAC	2448	2618	2668	2616	-1	contig_1706	cyc_08910	996	3375	None	2386	786	36226	No_constitutive_exon_found_in_species
GCCCAAGCGCATGCTTCTTACATCTACGGATGTGGGTGTTGGGGTGGCAGGA	1954	2059	1904	1956	1	contig_971	cyc_07321	605	4903	None	2386	786	36226	No_constitutive_exon_found_in_species
GCATTGAAGGAACTAGTCAATTAGGCGTTGGCTGATACTGGGGCCAGCAGGT	2620	2804	2570	2622	1	contig_1003	cyc_07442	1437	2804	None	2386	786	36226	No_constitutive_exon_found_in_species
ATTAGGGAGAAGCAGAGAAGAGAAAGGGAGGGAGGATTAGGGAGATGCAGAG	2154	2399	2449	2397	-1	contig_1420	cyc_08505	1267	4222	None	2386	786	36226	No_constitutive_exon_found_in_species
AGCCTCTGCGGATGCTGCTGCTGCTGCTGCTGCCGCGGGAGTGGTGGAAGAC	4076	4306	4026	4078	1	contig_734	cyc_06403	1631	4306	None	2386	786	36226	No_constitutive_exon_found_in_species
TGTACATAAATATATATATTTTATACATTTATTTGGCTGCGTGGGCACAGGT	3280	3362	3230	3282	1	contig_1202	cyc_08080	147	3362	None	2386	786	36226	No_constitutive_exon_found_in_species
GACAGAGTGGCGTGTCTTTCTCCCCTGTGCTTGCACGCATGTGGGTGTAGGG	290	524	240	292	1	contig_271	cyc_03137	107	3624	None	2386	786	36226	No_constitutive_exon_found_in_species
GGCACGAAACGACTTGCACTTGCTAGACTTGAATGCATGGAGGTGGGCAGAG	2386	2555	2605	2553	-1	contig_1682	cyc_08878	487	4152	None	2386	786	36226	No_constitutive_exon_found_in_species
GGCGCACCATGCCTCGGGTATTCTCGTGCATGCACGTGTTGTGTGGGCAGGA	1111	1255	1305	1253	-1	contig_1682	cyc_08878	487	4152	None	2386	786	36226	No_constitutive_exon_found_in_species
GCGAAGACAGCTCTCGTTGTGTTGCGAATCGAGGGGTGGGGGGATTGCAGAT	235	326	376	324	-1	contig_1764	cyc_08958	235	1736	None	2386	786	36226	No_constitutive_exon_found_in_species
AAATAAAAATAGTCACAGGGATGAGCCTGCTGCCGTCTGTGCGGGCGCAGCG	2592	2657	2542	2594	1	contig_1138	cyc_07910	333	3643	None	2386	786	36226	No_constitutive_exon_found_in_species
CAGCTTCAGTGCAAGCGGTGCGAATGCGCTGCCTGTGGGGGGAGGCTCAGCT	2311	2529	2261	2313	1	contig_1701	cyc_08904	709	2529	None	2386	786	36226	No_constitutive_exon_found_in_species
TAGCGGCAGCCTCCCCTCCCTCGCTGCAGGCGTCTGCATGTGGGGTGTAGCC	1791	2029	1741	1793	1	contig_2014	cyc_09145	300	2945	None	2386	786	36226	No_constitutive_exon_found_in_species
GCCACAGCCACAGATACAACAGCAGCAACAACAACAACAGAGGGGCTCAGCA	1753	1926	1703	1755	1	contig_2187	cyc_09248	348	2118	None	2386	786	36226	No_constitutive_exon_found_in_species
CGCGAGAGAAAGGCTGCGAAAGCCTCCGGCGACTGCTCCCACGGGTGCAGGG	682	1156	632	684	1	contig_2796	cyc_09409	365	1156	None	2386	786	36226	No_constitutive_exon_found_in_species
AAGCTCTCGGCGAAAACATAGAGCTGTCAATAGAGGAAGAGGGCGCGCAGGA	254	264	314	262	-1	contig_2072	cyc_09186	254	759	None	2386	786	36226	No_constitutive_exon_found_in_species
