# Supplementary material for: Widespread Separation of the Polypyrimidine Tract From 3′ AG by G Tracts in Association With Alternative Exons in Metazoa and Plants
Source: Front Genet. 2019 Jan 14;9:741. doi: 10.3389/fgene.2018.00741 (PMC6339879; doi:10.3389/fgene.2018.00741)
Supplement: DATA FILE S2 — Sequences of REPAG 3′ SS from each species of metazoa, plants and protists. [file Data_Sheet_2.zip › Supplementary data 2/Metazoa_Release91_takifugu_rubripes.txt]

REPA_GGG_Sequence	Exon_Start	Exon_End	Pos_-50	Pos_+2	Strand	Chromosome	GeneID	Gene_Start	Gene_End	Gene_Name	Number_of_REPAs	Number_of_REPAs_has_GGG	Number_of_Intron(Intra_genic_Region)	Upstream_Constitutive_Exon
CTTCTGTAACGAGACCTGTCCCGCTGGTTACCATGGCGAGGGCTGCAGAGAC	416513	416587	416463	416515	1	scaffold_1	ENSTRUG00000009956.1	396933	427648	MEGF11_(1_of_many)	6379	1078	215724	No_or_no_constitutive_exon
AGTGTCCGGTATCCAATCAACAATCCCCGTTCTGAGTGTGGGGGTGGGAGGC	657693	657779	657829	657777	-1	scaffold_1	ENSTRUG00000012986.1	651635	660886	acana	6379	1078	215724	No_or_no_constitutive_exon
AGCGCAAAGACGACCTCTCGCCGTCCTTCATAAACCCGTGCATGGGGCAGGT	689302	689942	689992	689940	-1	scaffold_1	ENSTRUG00000013325.1	688595	707764	map1aa	6379	1078	215724	No_or_no_constitutive_exon
CGCATATTTGATACAGTGGGTAAAATCAGCCTCTGTTTCCTGGGTAACAGGA	773453	773663	773403	773455	1	scaffold_1	ENSTRUG00000013665.1	749265	774897	iqgap1	6379	1078	215724	No_or_no_constitutive_exon
ACCCTGCAACGCCGTGCTGTTCCTTCACCGTCTTGATTGCGGGTCAACAGGT	1164811	1164915	1164761	1164813	1	scaffold_1	ENSTRUG00000015582.1	1163407	1167256	NR2E3	6379	1078	215724	No_or_no_constitutive_exon
CTCCACCCACCTCTGAAGAGGAGGGCGGCGGACAGTTGGGCGGCGAGCAGAA	2429984	2430190	2430240	2430188	-1	scaffold_1	ENSTRUG00000016367.1	2410779	2431130	madd	6379	1078	215724	No_or_no_constitutive_exon
TGACTGCTTTGTTTCCTTGTCTGTGTGCTTCGCATGCATGTGGAGGGCAGGA	3107856	3107981	3108031	3107979	-1	scaffold_1	ENSTRUG00000016709.1	3080668	3118914	None	6379	1078	215724	Yes
CAAAGTGAAGGAAGGTCTGAGGGTTTGTGGCGGATCATAGAGGGAAACAGGA	3130500	3130606	3130656	3130604	-1	scaffold_1	ENSTRUG00000016742.1	3125243	3147966	itga11a	6379	1078	215724	No_or_no_constitutive_exon
TGCTGCTCTGTGTGTGTTAGGATTTAGAGAGGCAGAATGAGGGACTGCAGGA	3363413	3363491	3363541	3363489	-1	scaffold_1	ENSTRUG00000016819.1	3358711	3371229	uacab	6379	1078	215724	No_or_no_constitutive_exon
TTCATCATATCTGGAGCATACATCCATGGTGATCATCGATATATGGGCAGAA	3516252	3516274	3516324	3516272	-1	scaffold_1	ENSTRUG00000016863.1	3511148	3525236	smad6a	6379	1078	215724	No_or_no_constitutive_exon
ATGCAGGAGGATTAGGTGGAATTGGAATGGGACTAGGGCCAGGAGGACAGCC	3738432	3738481	3738382	3738434	1	scaffold_1	ENSTRUG00000016967.1	3734473	3740060	myef2	6379	1078	215724	No_or_no_constitutive_exon
ATTTCACTTTAGTGCTTACTTACCATTTCTTTGTTTTCTGGGTTGAGTAGGT	3941093	3941358	3941043	3941095	1	scaffold_1	ENSTRUG00000016976.1	3926485	3952253	dmxl2	6379	1078	215724	No_or_no_constitutive_exon
GATTTCAAATCCTCAACTCATTTAAGTATTTTTTGTGGGGGGGAGTGCAGAA	4193911	4194032	4193861	4193913	1	scaffold_1	ENSTRUG00000017053.1	4182154	4204570	cdkl5	6379	1078	215724	Yes
AGAGACAGAGAAAGGGAGCGGGAGAGAGGAAGAGAACTAGAAAGGGTCAGTG	4203750	4203787	4203700	4203752	1	scaffold_1	ENSTRUG00000017053.1	4182154	4204570	cdkl5	6379	1078	215724	No_or_no_constitutive_exon
TTGTTACGGCGCAGTTGGCGAGCTTCACTGGCAGAGTCGTTGGTGGGCAGAG	4286783	4286955	4287005	4286953	-1	scaffold_1	ENSTRUG00000017098.1	4283542	4291452	WHAMM	6379	1078	215724	Yes
AGACTTTGACTTGTTCGTCCTTGTCCCCTTCCCTTTCTCCATTGGGGCAGAT	4364703	4365061	4364653	4364705	1	scaffold_1	ENSTRUG00000017117.1	4362686	4366235	tmem39a	6379	1078	215724	No_or_no_constitutive_exon
CTCAGGGGTTTATGCCAGGATGTGGGATGGGCGGCGCCAGCGCTGGGAAGCG	4368989	4369142	4369192	4369140	-1	scaffold_1	ENSTRUG00000017120.1	4368989	4372339	None	6379	1078	215724	Yes
GGAGGAAAGGGAGGAAGAATGGGTTCAGGATGAGGAGGGAGAGGGCACAGTA	6824253	6824321	6824371	6824319	-1	scaffold_1	ENSTRUG00000017287.1	6812094	6825090	apba2b	6379	1078	215724	No_or_no_constitutive_exon
TGCTCTGCAAAGGTCTAATCACATGTGACCCTTGACCCCCGGGCATTAAGAC	115929	116009	115879	115931	1	scaffold_2	ENSTRUG00000005120.1	113642	116579	mapk12a	6379	1078	215724	Yes
GGCGGGCCTGCCGGCGGGCAAGACCCTGCAGGGGTCCTCCAACGGGGCAGGC	142159	142387	142109	142161	1	scaffold_2	ENSTRUG00000005593.1	123491	142764	mtss1la	6379	1078	215724	No_or_no_constitutive_exon
CTTCCCAACCTGAAGGTAACTAAACCTTGAGAAATGTGCATGTGGGACAGGA	384429	384537	384587	384535	-1	scaffold_2	ENSTRUG00000007278.1	383932	386408	None	6379	1078	215724	No_or_no_constitutive_exon
TGTGTTTTTGTTCTGTGTCGTCTTACAATGTGTATTATCTGGGGTGTTAGCG	1079747	1079908	1079958	1079906	-1	scaffold_2	ENSTRUG00000013804.1	1078881	1084406	cyp11a2	6379	1078	215724	No_or_no_constitutive_exon
GAGTGCCGGTGTCTCCTTTTTGCTTTTTATGGCTTGTAGGGAAATTTAAGGA	1135597	1135694	1135547	1135599	1	scaffold_2	ENSTRUG00000014175.1	1130782	1137079	slc24a1	6379	1078	215724	No_or_no_constitutive_exon
AAAGAGGGCAAAACAAGCCAGTGTTTCACTCTGTGGTGTGTGGGCAACAGGA	1233545	1233633	1233683	1233631	-1	scaffold_2	ENSTRUG00000014732.1	1230708	1234087	lctlb	6379	1078	215724	No_or_no_constitutive_exon
GAGTCACATGACCCCCAGCTCAATCACAGCATGGACACGGGTGAGTCAAGTC	1306467	1306596	1306417	1306469	1	scaffold_2	ENSTRUG00000014802.1	1303586	1308778	smad3b	6379	1078	215724	No_or_no_constitutive_exon
TTGTAATCTATCAATTGCGTGCGTGTGTGTGTGTGTGTGTGTGTGGGCAGGG	1534576	1534713	1534763	1534711	-1	scaffold_2	ENSTRUG00000015509.1	1534072	1580724	myo9ab	6379	1078	215724	No_or_no_constitutive_exon
GCGAGAGAAGCCAAAATTTGGCCTAACAAGTGTTTTGGGCAAGCTTGAAGGT	2316925	2316946	2316996	2316944	-1	scaffold_2	ENSTRUG00000016302.1	2306403	2322757	si:ch211-272n13.3	6379	1078	215724	No_or_no_constitutive_exon
GCTCGACGAGAGGAAGAGTTAGCGGGTTAGTAGCAAAAAGATGTGGGTAGGA	2506975	2507047	2507097	2507045	-1	scaffold_2	ENSTRUG00000016453.1	2498707	2519094	wnt7bb	6379	1078	215724	No_or_no_constitutive_exon
TCATGAATAAGGCATATACTGATGTTTATGTCATTTCCTCGGGAATACAGGT	2767634	2767781	2767584	2767636	1	scaffold_2	ENSTRUG00000016512.1	2766940	2769441	adck2	6379	1078	215724	Yes
TAATGCTAAACCGTGCCTGTCCCCTCTGTGATGTATGTGGTGGTGGGCAGAC	2774043	2774136	2774186	2774134	-1	scaffold_2	ENSTRUG00000016517.1	2771918	2784115	srpk2	6379	1078	215724	Yes
TTATCAATTGAGCTTTTTCCTGGCTCTTAGAGGGAAACCAAGCGGGGCAGGG	3344325	3344489	3344275	3344327	1	scaffold_2	ENSTRUG00000016788.1	3343393	3347351	GXYLT1_(1_of_many)	6379	1078	215724	No_or_no_constitutive_exon
GGCGCGGTTCTGAGGCCATGCTGATGGCTGGGCTCTTGTGTGGGCGACAGAT	3552121	3552295	3552345	3552293	-1	scaffold_2	ENSTRUG00000016854.1	3551179	3552891	tnni4b.2_(1_of_many)	6379	1078	215724	No_or_no_constitutive_exon
TCTACGTTGTCCTGCATTAATGGAGGATTTTTTTTTTGGGAATGTGATAGAT	3785795	3786029	3785745	3785797	1	scaffold_2	ENSTRUG00000016957.1	3784490	3789018	NR2C1	6379	1078	215724	No_or_no_constitutive_exon
TCGATGGGAAGCCCATGACACCCACCGGCTGGAACGGAGGCGTCGGGGAGAT	3816985	3817048	3816935	3816987	1	scaffold_2	ENSTRUG00000016962.1	3812678	3819109	ccdc136b	6379	1078	215724	No_or_no_constitutive_exon
GGAGGCCAGAACATCCCTAAAAGCCCCTTCCATGTGGTGGTGGGTGAAAGAG	3838025	3838112	3837975	3838027	1	scaffold_2	ENSTRUG00000016964.1	3824216	3843764	flnca	6379	1078	215724	No_or_no_constitutive_exon
ATAAGGTCACTCTTGGTTGTGGTTCCAGATGTCATGGCTGGGGATTACAGAG	4375633	4375711	4375761	4375709	-1	scaffold_2	ENSTRUG00000017074.1	4374480	4377738	csk	6379	1078	215724	No_or_no_constitutive_exon
TGGGCGATGCACCAAACGGGCTCCTGGTCTAGAGTGACGGGCATAGGAAGCA	4477216	4477488	4477538	4477486	-1	scaffold_2	ENSTRUG00000017095.1	4475930	4478557	cpa1	6379	1078	215724	No_or_no_constitutive_exon
TGATTTAAATTGTATTGCACTGGTTATGAGGAAGTCAGACTAGTGGGAAGAT	415915	415960	416010	415958	-1	scaffold_3	ENSTRUG00000010471.1	412349	416510	si:dkey-32n7.7	6379	1078	215724	No_or_no_constitutive_exon
CTCCTGACCCCCGTACGGGTAACCTGCACACCAAAGAAGGGATCGAGCAGGC	460491	460543	460441	460493	1	scaffold_3	ENSTRUG00000011072.1	459471	464766	mmp25b	6379	1078	215724	No_or_no_constitutive_exon
AACCAGCACATCCAAAGGAGGAGGCTGAGGGAGGAGCCTGTGGTGGGCAGCT	522843	523088	523138	523086	-1	scaffold_3	ENSTRUG00000012031.1	521751	525528	irf3	6379	1078	215724	No_or_no_constitutive_exon
AAGGCTCTTGGGAAATGTCTTGGGAGGAGTGATGGGTTCTGGTGGGATAGGA	620738	620786	620688	620740	1	scaffold_3	ENSTRUG00000013244.1	605962	628584	kcnc3a	6379	1078	215724	No_or_no_constitutive_exon
AGCTGTTGTCACAGTGTTACAAGAGCTGAATGTTTGTTTGGGGATGGCAGGA	700390	700539	700340	700392	1	scaffold_3	ENSTRUG00000013734.1	692301	708094	mybpc2b	6379	1078	215724	No_or_no_constitutive_exon
CATCATGACTGAATGCACCCCTAACATCTGTCTCCTGTCTGGGAGTTTAGGA	755927	756080	756130	756078	-1	scaffold_3	ENSTRUG00000014102.1	753729	761081	USP31	6379	1078	215724	No_or_no_constitutive_exon
CTTCTGCGTGTCTGATTGCATCTGCTGTGTGTGCTCCCAGGGCCGTGAAGGA	785388	785482	785532	785480	-1	scaffold_3	ENSTRUG00000014283.1	784143	798158	capn15	6379	1078	215724	No_or_no_constitutive_exon
CATGTCATAAAAACCTCAGTTAAAAACAAAGATCTAAGGGGGTCTAAGAGAA	1033124	1033262	1033074	1033126	1	scaffold_3	ENSTRUG00000014662.1	1029370	1037262	None	6379	1078	215724	No_or_no_constitutive_exon
GGTGCCTCCACCTCCGCTCCCAGAGTCTCAGAACGAGGGAGAGCAGGCAGAA	1383680	1383778	1383630	1383682	1	scaffold_3	ENSTRUG00000015777.1	1382880	1391965	rnf40	6379	1078	215724	No_or_no_constitutive_exon
CTACTTATGCAGGCTATGACAGAGGTGGAACTGGTGGGATGAATCAGCAGGT	1432631	1433066	1433116	1433064	-1	scaffold_3	ENSTRUG00000016035.1	1429139	1447889	None	6379	1078	215724	No_or_no_constitutive_exon
CTTGGTGGAGGCCGACTACATAGAGACGGAATGGCTTTGGAGGGCCGCAGGC	1430142	1430250	1430300	1430248	-1	scaffold_3	ENSTRUG00000016035.1	1429139	1447889	None	6379	1078	215724	No_or_no_constitutive_exon
TTTCAAATCAAGGGAAAAACCTCTAAACACAGAATTTGTTGGGTTGAAAGGT	1913483	1913575	1913625	1913573	-1	scaffold_3	ENSTRUG00000016660.1	1911391	1914287	prkar1ab	6379	1078	215724	No_or_no_constitutive_exon
AGAAAGCCGTATGTGAACTGTGCTCTGCTCACATTTGTTCTGGGCGGCAGGA	2096970	2097035	2096920	2096972	1	scaffold_3	ENSTRUG00000016760.1	2095298	2097035	crym	6379	1078	215724	No_or_no_constitutive_exon
CATGTAAACTTAGCTTTAATCTGTCCTCCTCTCCTGTCTTGGTCGGGCAGCC	2249997	2250129	2249947	2249999	1	scaffold_3	ENSTRUG00000016842.1	2227365	2284036	trrap	6379	1078	215724	Yes
GAAGGTAAAGAAGGAGGTGGACTGCGAGGAGGAAATGGAGGGGATTACAGAG	3054444	3054577	3054627	3054575	-1	scaffold_3	ENSTRUG00000017076.1	3051969	3062694	mkl1b	6379	1078	215724	No_or_no_constitutive_exon
TACATCCGGCACTCTGATGCATTCAAAGACCTTTCAGGTGGAGGGAACAGAC	3148885	3149877	3149927	3149875	-1	scaffold_3	ENSTRUG00000017116.1	3145444	3151576	irbpl	6379	1078	215724	No_or_no_constitutive_exon
AGACCCCAAACGTGAGCTCTGGACCAAAATTGGGATCTTCGGCTGGGAAGGG	3228094	3228792	3228842	3228790	-1	scaffold_3	ENSTRUG00000017136.1	3227806	3243555	ARHGAP22	6379	1078	215724	No_or_no_constitutive_exon
CTTGTGATTCTTTTTCAGATGGCGCGTGTGGATATGCTCATAATGGGTAGCT	3648091	3648124	3648041	3648093	1	scaffold_3	ENSTRUG00000017167.1	3612086	3652406	None	6379	1078	215724	No_or_no_constitutive_exon
CTGCTTTAGGTACAGTCTGTTTGCAGTGGTGAACCACCAGGGGACACTAGAG	3753135	3753201	3753085	3753137	1	scaffold_3	ENSTRUG00000017175.1	3743276	3753360	None	6379	1078	215724	No_or_no_constitutive_exon
AATATTAGGACTCTCCTTCCATTCATCTCCTGTCATATTGTGTGGGACAGTC	3911271	3911484	3911221	3911273	1	scaffold_3	ENSTRUG00000017186.1	3908334	3931114	spata20	6379	1078	215724	Yes
CATCTCTGGCGTTCTTAAAATGAGGAGCGAGACCAGACAATGGGTGGCAGGG	4057095	4057120	4057045	4057097	1	scaffold_3	ENSTRUG00000017188.1	4004136	4109776	cacna1g	6379	1078	215724	No_or_no_constitutive_exon
CCTCTATCAGGGTACGGGCGGACTCGGGGGTATGGGGCTTGGGGGATTAGGA	4109582	4109776	4109532	4109584	1	scaffold_3	ENSTRUG00000017188.1	4004136	4109776	cacna1g	6379	1078	215724	No_or_no_constitutive_exon
TTTGTGGCACAAAAGTGCACAATCACAATGCGACCCATGTAGGGTTGCAGTG	1111825	1111841	1111891	1111839	-1	scaffold_4	ENSTRUG00000013139.1	1109734	1112682	hic1l	6379	1078	215724	No_or_no_constitutive_exon
CTCCACTTGTCTTTGTGTGGTGTGTGTGTGTGTGTGTGTGTGGGGTGAAGCC	1252744	1252899	1252694	1252746	1	scaffold_4	ENSTRUG00000013774.1	1250071	1253780	None	6379	1078	215724	No_or_no_constitutive_exon
TACGCTCCCTTGGATTCGCCTTGAGACGCTTTTGTTTGTTGATTGGGCAGAT	1289794	1289963	1290013	1289961	-1	scaffold_4	ENSTRUG00000014036.1	1288481	1310539	None	6379	1078	215724	No_or_no_constitutive_exon
ATGTCAAAGATCCTGTTTTTCTAAAGCATCTTCTATGTTTGGGGCATCAGGG	1387802	1387936	1387752	1387804	1	scaffold_4	ENSTRUG00000014215.1	1384066	1393876	gpat2	6379	1078	215724	No_or_no_constitutive_exon
TCTATGTGCCTGTTCATCAATAAATTCATCCATCTATTGCCTGGGGACAGAA	2188383	2188416	2188333	2188385	1	scaffold_4	ENSTRUG00000016081.1	2152283	2196266	camk2b1	6379	1078	215724	No_or_no_constitutive_exon
GATTTAAATGAAGTTTTCCGGTTTGTTGTGTCTGTGTTTGGGCGGATCAGGT	2260125	2260232	2260075	2260127	1	scaffold_4	ENSTRUG00000016150.1	2258817	2261723	coq5	6379	1078	215724	No_or_no_constitutive_exon
CGGGTCTGACAAAAACCAACGGCATCTCCACACCCAAAGGAATCCGGGAGAA	2663005	2663035	2663085	2663033	-1	scaffold_4	ENSTRUG00000016485.1	2662735	2674916	None	6379	1078	215724	No_or_no_constitutive_exon
CTTAAAATATGATTAACCACCTATTAACTGTTGATCTTTTTGGGGGTTAGAG	3241079	3241313	3241029	3241081	1	scaffold_4	ENSTRUG00000016802.1	3238869	3242935	None	6379	1078	215724	Yes
GATCCGCTCCTGGGTGTCTCAGACCTGCGGGAGTTGAGGGTTGAGAGCAGAG	466696	466931	466981	466929	-1	scaffold_5	ENSTRUG00000007469.1	466405	501356	si:ch211-26b3.4	6379	1078	215724	No_or_no_constitutive_exon
AGCAGAGGCTGATGTGGGAAACGTAGACGCGCCTGACGCAGAGGGCACAGGT	763269	763319	763369	763317	-1	scaffold_5	ENSTRUG00000011068.1	759076	770778	tnmd	6379	1078	215724	No_or_no_constitutive_exon
ACAGATGTCGCCTTCAGACTTCCTGGACAAGCTCATGGGGAGGACATCAGGA	1313584	1313617	1313534	1313586	1	scaffold_5	ENSTRUG00000011746.1	1276991	1321892	glra4a	6379	1078	215724	No_or_no_constitutive_exon
CAAATGTATTTTAGAGTTACTGAAGGATTTTGTTCTGTTTTGTGGGGCAGTA	1803035	1803143	1803193	1803141	-1	scaffold_5	ENSTRUG00000014154.1	1801770	1806988	None	6379	1078	215724	Yes
CTACATTGCCTCCCTCATCAGCGGAGTTGGCATTTTTATGATGGGAGCAGGT	1803802	1803867	1803917	1803865	-1	scaffold_5	ENSTRUG00000014154.1	1801770	1806988	None	6379	1078	215724	No_or_no_constitutive_exon
GCTCGCGGCCGTGGGAGGGACGTGACGCGTTTGGTGTCTCGTGGGCGCAGGT	2419869	2420032	2419819	2419871	1	scaffold_5	ENSTRUG00000015376.1	2418225	2423029	klhl3	6379	1078	215724	Yes
AGGAGGAGGAAGAGGAGGAGGAGGAGGAGGAGGAAGAGGACAGGGTGCAGTC	1361361	1361583	1361311	1361363	1	scaffold_6	ENSTRUG00000013452.1	1350605	1361583	brwd3	6379	1078	215724	No_or_no_constitutive_exon
CCAATGTTCAAGACGTTTAACAAGCTGTTATGTCACCCCAACGGGGACAGAT	1457518	1457726	1457468	1457520	1	scaffold_6	ENSTRUG00000014470.1	1456414	1458709	ucp3	6379	1078	215724	No_or_no_constitutive_exon
TCTTTCAGCCATAAACTGGCCAATGGAAAAACGCGGCGGGTGATGAGCAGGG	1579704	1579757	1579654	1579706	1	scaffold_6	ENSTRUG00000014793.1	1575999	1583511	myo1ca	6379	1078	215724	No_or_no_constitutive_exon
CCCTCCTGGGGGGAGCAGCGGGGGAGGAGGAGGAGGCGGCGGGAGTGCAGGA	2504509	2504584	2504634	2504582	-1	scaffold_6	ENSTRUG00000016817.1	2494489	2504714	KCNAB3	6379	1078	215724	No_or_no_constitutive_exon
CCGCACGTTTAACCGTTGTTTTTAACGCCGCGGCTCTGGCGGGTGCGCAGGT	3101919	3102039	3101869	3101921	1	scaffold_6	ENSTRUG00000017032.1	3075749	3133546	None	6379	1078	215724	No_or_no_constitutive_exon
CTGCTTCCGAGATGTTTATTTTGTATCTGCAATTTCAAGGGTTAGCAAAGGG	3142784	3142919	3142734	3142786	1	scaffold_6	ENSTRUG00000017037.1	3138761	3152206	pcnxl3	6379	1078	215724	No_or_no_constitutive_exon
AATAGCCTCTGAGTGAAGACACTATTATTCTCACTGGGGCGTCTGAGAAGTG	3168521	3168615	3168665	3168613	-1	scaffold_6	ENSTRUG00000017048.1	3167614	3173335	dixdc1b	6379	1078	215724	No_or_no_constitutive_exon
CCCAATTAGAATATTTTTGATGTTGTTTTGCATCTTCCATGGTGGGGCAGGT	3225045	3225124	3225174	3225122	-1	scaffold_6	ENSTRUG00000017077.1	3223469	3227471	birc2	6379	1078	215724	Yes
AAATGCGTTGACGCAATAACCTTTTTTCTTCCGTGTGTGTGGGAGTACAGAT	3299041	3299181	3298991	3299043	1	scaffold_6	ENSTRUG00000017104.1	3288069	3303018	cfb	6379	1078	215724	No_or_no_constitutive_exon
ATGACGACCGAATGGCATATGAGGTGGCCGCTTCCTCTGTGTGGGTGCAGGT	3306179	3306477	3306129	3306181	1	scaffold_6	ENSTRUG00000017130.1	3305610	3308154	layna	6379	1078	215724	No_or_no_constitutive_exon
GAAGAGATTACAGATTTTGTTAACCTCTCGTTCTTTTGTCGCGGGTGCAGGA	68781	69153	69203	69151	-1	scaffold_7	ENSTRUG00000000972.1	68781	74939	fgf5	6379	1078	215724	No_or_no_constitutive_exon
TCTCTGTCCTCCTCTTCCCTCACAGAGAAGCCGTGAAGGTTAACGGGCAGAT	1412379	1412487	1412329	1412381	1	scaffold_7	ENSTRUG00000013397.1	1383426	1412997	zdhhc8	6379	1078	215724	No_or_no_constitutive_exon
GGCAGATGTATAGTCATCGGTCTGTGTTTATGCCTCTGCGTTGATGGGAGCA	1600878	1601044	1600828	1600880	1	scaffold_7	ENSTRUG00000013988.1	1600345	1612741	gnb1l	6379	1078	215724	No_or_no_constitutive_exon
TAGAATTGGGCCTGAATGAGCTGTGGGGGCAGCGGGGGAGGGAGGCAGAGGG	2018313	2018727	2018263	2018315	1	scaffold_7	ENSTRUG00000015051.1	2016776	2018727	bmp10	6379	1078	215724	No_or_no_constitutive_exon
CAAGTCCCCTGTGCAGAACCTAGGCAGATGTCCCCGGCAGGGTATGGTAGAC	2182550	2183185	2182500	2182552	1	scaffold_7	ENSTRUG00000015283.1	2181907	2183185	None	6379	1078	215724	No_or_no_constitutive_exon
ATTATAATTACCGTAGTAGCACTGAACAATAGTATATTTTTGTAGGGAAGTT	2251360	2251401	2251310	2251362	1	scaffold_7	ENSTRUG00000015580.1	2242036	2251683	ift81	6379	1078	215724	No_or_no_constitutive_exon
AGTAATTCTAGGTGTTTTTCATTGACCTCATCCTGTTTTTGGGATTACAGTG	2278324	2278422	2278274	2278326	1	scaffold_7	ENSTRUG00000015781.1	2276466	2279009	None	6379	1078	215724	No_or_no_constitutive_exon
GCAACGCGGCCGCCTCTGCGGCCGCCGGGGGGTCTCGGGCGAACAGCCAGCA	891143	891233	891283	891231	-1	scaffold_8	ENSTRUG00000014935.1	891143	913513	sema3aa	6379	1078	215724	No_or_no_constitutive_exon
AGTCATTGGGTATGTTTGCTCACTGAGTTTATTCGGGGGGGGGGGTTTAGCT	1616398	1616553	1616348	1616400	1	scaffold_8	ENSTRUG00000016111.1	1615271	1617727	klhdc10	6379	1078	215724	Yes
CGGCAATTTCAGCATTGCGTTGGGATTTTACAGCACTGGGAGTCTGGGAGTT	1632791	1632875	1632925	1632873	-1	scaffold_8	ENSTRUG00000016159.1	1632688	1635998	tspan33a	6379	1078	215724	No_or_no_constitutive_exon
GGGAGCATTATCGTAACTCCTGCGCTCTCTCTTTGCGTGGGTAAATACAGGG	1677318	1677403	1677453	1677401	-1	scaffold_8	ENSTRUG00000016197.1	1646220	1720133	cacna1c	6379	1078	215724	No_or_no_constitutive_exon
AAATTCTGAAGAAAAATTGTCCCCAGGTATAGTGACAGTAATGGGAACAGCA	1646793	1646932	1646982	1646930	-1	scaffold_8	ENSTRUG00000016197.1	1646220	1720133	cacna1c	6379	1078	215724	No_or_no_constitutive_exon
GTCCTGTGTTTTTCCTCTAAAACACCAAACCCCACCAAATGGGACTGCAGAA	1654365	1654494	1654544	1654492	-1	scaffold_8	ENSTRUG00000016197.1	1646220	1720133	cacna1c	6379	1078	215724	No_or_no_constitutive_exon
AAAGACCAGCGCGGCCACTGTCGCTCACGGTGCCCTCGCTGCTTGGGAAGGA	1646793	1646841	1646891	1646839	-1	scaffold_8	ENSTRUG00000016197.1	1646220	1720133	cacna1c	6379	1078	215724	No_or_no_constitutive_exon
TGTGAACGAACCTCCACACTGACCTTGTTGTCGTCTCTGGGGACGAGCAGGA	2270086	2270171	2270036	2270088	1	scaffold_8	ENSTRUG00000016606.1	2267490	2272339	asun	6379	1078	215724	No_or_no_constitutive_exon
AAAAGCAAGAAGGCGAAGTCGAAGGGGGCAAGCGGGGAGGAGACGGGTAGCA	2290454	2290602	2290404	2290456	1	scaffold_8	ENSTRUG00000016616.1	2283066	2291555	asb15b	6379	1078	215724	No_or_no_constitutive_exon
CACGGAGCCTTTGGAGCCGAGGACAATCTAAAGTGTAAGATGTTGGGGAGAC	24141	24267	24317	24265	-1	scaffold_9	ENSTRUG00000000324.1	12386	33212	None	6379	1078	215724	No_or_no_constitutive_exon
TGTCGACAGCGCAGGTCTGGGAATGGATATCTCACTGGGGATGGGCATAGGA	91543	91923	91493	91545	1	scaffold_9	ENSTRUG00000001181.1	86192	92407	GPR149	6379	1078	215724	No_or_no_constitutive_exon
GAGTCGCCCCGAGTGTGACCTCACTAACGCTGCGTGTGTTTAATGGGCAGAG	108944	109145	108894	108946	1	scaffold_9	ENSTRUG00000001230.1	95188	109145	dhx36	6379	1078	215724	Yes
TCTTCTCCTCCCTATTCACTCCACTCCCTGTCGTAATGCATGATGGGCAGGC	179428	179464	179514	179462	-1	scaffold_9	ENSTRUG00000001892.1	178412	204266	None	6379	1078	215724	No_or_no_constitutive_exon
GACTCAACATAGCGCCGAAGTACAGCATCGTTCCTTTCCTGGGAATCCAGGG	595590	596184	596234	596182	-1	scaffold_9	ENSTRUG00000008265.1	590203	596517	SH2B2	6379	1078	215724	No_or_no_constitutive_exon
CATCACCTTTTTTTTTGTTTTGTTTTTTTCCTTCTTTCCGGGGGGTTTAGGT	877671	877839	877621	877673	1	scaffold_9	ENSTRUG00000011269.1	872097	878118	clptm1	6379	1078	215724	Yes
AAATGACAACGAGGCACAGCTTCCCAAAGGTGGACGGGGCGATGCCAAAGTC	2163508	2163688	2163738	2163686	-1	scaffold_9	ENSTRUG00000015266.1	2144008	2172574	kmt2a	6379	1078	215724	No_or_no_constitutive_exon
ATGTGTCATTTTGGGAGAAAATCATTTGGTGGTTATGTATTGGGACACAGCG	2682332	2682450	2682282	2682334	1	scaffold_9	ENSTRUG00000016215.1	2672519	2682794	slco1c1	6379	1078	215724	No_or_no_constitutive_exon
GCATATTTCAGATTTTGTAACACATGTTCCCTGCACTTGGTGGGACACAGAA	763445	763538	763588	763536	-1	scaffold_10	ENSTRUG00000009756.1	751806	775740	None	6379	1078	215724	Yes
ACAGGAGAGCGATCCAGGGGCCAGAGGCACAGCAGCAGCCTATGGGACAGGA	853720	853820	853870	853818	-1	scaffold_10	ENSTRUG00000010382.1	850465	865506	cnksr1	6379	1078	215724	No_or_no_constitutive_exon
CGGTCCCGGCGGAGACTCTCACTCTGGCCCTGGAATGGGTATTGGAACAGGT	1476841	1477281	1477331	1477279	-1	scaffold_10	ENSTRUG00000013836.1	1476841	1487248	spred1	6379	1078	215724	No_or_no_constitutive_exon
AAGTCAACGTTTTTTTTTCTTATGTGTGCGCGGTGTGTGTGCACGGGCAGTG	1803872	1803966	1803822	1803874	1	scaffold_10	ENSTRUG00000014191.1	1784311	1827645	dph6	6379	1078	215724	No_or_no_constitutive_exon
GAGCGCGAGGAGGGGGGCGAGGGAGGCCGAACGGAGGAGGTGGGCAACAGGC	2381024	2381070	2381120	2381068	-1	scaffold_10	ENSTRUG00000015423.1	2381024	2415940	hs6st1b	6379	1078	215724	No_or_no_constitutive_exon
ATCTGAGGACGAAGAGGACGAAGAGGAGGAGGAGAGGAGGGAAGGTGAAGGG	2599349	2599467	2599517	2599465	-1	scaffold_10	ENSTRUG00000015775.1	2583551	2600004	nrd1a	6379	1078	215724	No_or_no_constitutive_exon
TCAGCACCATCAGGCTGCTCCCTCGGTACAGAAGTCTCACCGGGTCGAAGCT	2717619	2717739	2717789	2717737	-1	scaffold_10	ENSTRUG00000016015.1	2716711	2718739	shda	6379	1078	215724	No_or_no_constitutive_exon
AGGATGAACATGTGAGCGGGGAGATCACTGACGTGTTGTGGGTTGAGCAGGG	2721178	2721395	2721445	2721393	-1	scaffold_10	ENSTRUG00000016034.1	2721023	2722893	ccdc94	6379	1078	215724	No_or_no_constitutive_exon
TTCAGAGATGGGCCGTCCTCCAGCTCCTAACACACTGCACTTTGAGGGAGCT	2731481	2731915	2731431	2731483	1	scaffold_10	ENSTRUG00000016047.1	2724894	2732829	None	6379	1078	215724	No_or_no_constitutive_exon
TATTGTGTGTTCCTGCATTTTCAGATCACAACATCGGGTCAGAATTCAAGGC	565348	565455	565505	565453	-1	scaffold_11	ENSTRUG00000009674.1	536753	577165	ntrk2a	6379	1078	215724	No_or_no_constitutive_exon
GTTTGCGTATGGCTCTGCTCGGCCCTGTCATTGGTGGGTGAAATATGAAGCA	602635	602708	602585	602637	1	scaffold_11	ENSTRUG00000010659.1	598455	608676	hnrnpk	6379	1078	215724	No_or_no_constitutive_exon
GACAAGGATGAAGTAGAAGAAGACACAGTTAATGGCAAAAGGGGGTTTAGGT	619943	620005	619893	619945	1	scaffold_11	ENSTRUG00000010933.1	610576	623986	KIF27	6379	1078	215724	No_or_no_constitutive_exon
GGAGAGAGCCAGGGAGAGGGAGAGGGAGAGAATCGAGAGGGAGAAGATAGAG	2302965	2303252	2303302	2303250	-1	scaffold_11	ENSTRUG00000015495.1	2299234	2303790	lzts3b	6379	1078	215724	No_or_no_constitutive_exon
GGACGCACACCAGCCACAGCGGCTCCAAGAAGGTCACTGGGACGAGGCAGGG	2299234	2299707	2299757	2299705	-1	scaffold_11	ENSTRUG00000015495.1	2299234	2303790	lzts3b	6379	1078	215724	No_or_no_constitutive_exon
GTGAGCGTGAGAAACTGGCCAAATACAATTTCAATCTCTCGTCGGGACAGGA	2313472	2313641	2313422	2313474	1	scaffold_11	ENSTRUG00000015565.1	2309599	2313931	smyd1b	6379	1078	215724	No_or_no_constitutive_exon
GCGGCCAGTTTGGTGGCGCGCCTCATGTGGCGCCTGGACAAGGAGGGCAGCG	2310924	2311096	2310874	2310926	1	scaffold_11	ENSTRUG00000015565.1	2309599	2313931	smyd1b	6379	1078	215724	No_or_no_constitutive_exon
CAGGTTTCTGAATGATCTGTTGCCTTTCCAAGGATGTGCCAATGGGTCAGTA	716010	716033	715960	716012	1	scaffold_12	ENSTRUG00000012172.1	699479	722984	adcy2b	6379	1078	215724	No_or_no_constitutive_exon
CGTAGTTCGGATTAAATATTTAATTCTAAACTTCCTCGTTTTGGGGGTAGGA	1164547	1164848	1164497	1164549	1	scaffold_12	ENSTRUG00000014848.1	1164215	1170562	fuca1.1	6379	1078	215724	No_or_no_constitutive_exon
TGGGCGCACCAAACAACACAGCAACTCCGTGGACCTGGGAGGGTCTGAAGGC	1192478	1192586	1192636	1192584	-1	scaffold_12	ENSTRUG00000014901.1	1187831	1199428	dlgap3	6379	1078	215724	No_or_no_constitutive_exon
TGCCTGTACTAGCTGTTCCTCTCTGAACATGGCTGTGGGTGATGGTGTAGCT	1684400	1684468	1684518	1684466	-1	scaffold_12	ENSTRUG00000015426.1	1664390	1698385	col16a1	6379	1078	215724	No_or_no_constitutive_exon
TCCATCATGTGTCGATCGTTCCTTACTCCCATCCACCTCAGGGCCAGCAGGG	1677050	1677095	1677145	1677093	-1	scaffold_12	ENSTRUG00000015426.1	1664390	1698385	col16a1	6379	1078	215724	No_or_no_constitutive_exon
CCGCCGTCCGCAAACATGGACTACAATGGAGCAATCACAATGGGCAACAGTC	2329050	2329153	2329203	2329151	-1	scaffold_12	ENSTRUG00000015941.1	2323529	2351177	HOXA2	6379	1078	215724	No_or_no_constitutive_exon
AGAGGGGAAGACCACCGAAGCATCCAGTTCAGAGTCCGGGTGCAGGACAGTC	321831	322068	322118	322066	-1	scaffold_13	ENSTRUG00000004329.1	318758	325111	zbtb11	6379	1078	215724	No_or_no_constitutive_exon
ATACGCAGTCAGATTTTGATGAAGCAAACATGGATGTGATGGGTCAACAGGT	387991	388130	387941	387993	1	scaffold_13	ENSTRUG00000005847.1	387474	389757	zgc:172121	6379	1078	215724	No_or_no_constitutive_exon
CCAGAAAGTGACAGCTAACGTGGCTTCATAAGCGAGGCCAATGCGGGCAGTC	722322	722402	722452	722400	-1	scaffold_13	ENSTRUG00000011483.1	716484	722845	tomm70a	6379	1078	215724	No_or_no_constitutive_exon
AGCTCTTTGTTAAAAAAAAAAAACACAAGCCCTGTGTGTGTGGGGTGCAGTA	1669605	1669729	1669779	1669727	-1	scaffold_13	ENSTRUG00000015809.1	1667400	1679099	osbpl1a	6379	1078	215724	No_or_no_constitutive_exon
GGGAGCCTTGGGGGGCGTTCCAGAGCGGGGAGATCGTGAAAGGGGTCCAGTC	1802615	1802719	1802565	1802617	1	scaffold_13	ENSTRUG00000016024.1	1802071	1804663	nrl	6379	1078	215724	No_or_no_constitutive_exon
ACGTTTCCTCTCTCTTTTCTCCATCTGCTCACCAGTGCGGGGTGAGCGAGCG	1803862	1804063	1803812	1803864	1	scaffold_13	ENSTRUG00000016024.1	1802071	1804663	nrl	6379	1078	215724	No_or_no_constitutive_exon
TCTCCTGGCCCCCGGGGACCAGTGCAGAGGACATGATTGGTGGGGGCCAGCG	1811157	1811286	1811107	1811159	1	scaffold_13	ENSTRUG00000016054.1	1808748	1811286	None	6379	1078	215724	No_or_no_constitutive_exon
CGTCGATGCTCTGGGTATCGGGCCCAATGGCAACATAGGGAACATAATAGAG	1820330	1820386	1820436	1820384	-1	scaffold_13	ENSTRUG00000016073.1	1813239	1829107	None	6379	1078	215724	No_or_no_constitutive_exon
AAAAGAATTCAATTCTAATCGGGGACTTTTTGTTTGTCCTGGGCGCACAGGT	1895720	1895865	1895915	1895863	-1	scaffold_13	ENSTRUG00000016307.1	1889558	1909919	usp24	6379	1078	215724	No_or_no_constitutive_exon
TTGACGCACCTCTGTGTCCTTATTGCAGAAGACACTCTTTCAGGGTACAGGC	1898247	1898372	1898422	1898370	-1	scaffold_13	ENSTRUG00000016307.1	1889558	1909919	usp24	6379	1078	215724	No_or_no_constitutive_exon
GGGGAGGAGGAGGAGGAAAAGAGAGAGGAGGAGACGAGGGATGCGGACAGGA	2201368	2201822	2201872	2201820	-1	scaffold_13	ENSTRUG00000016443.1	2197469	2207369	suco	6379	1078	215724	No_or_no_constitutive_exon
GCCAATAGTAAACCTCAGTGGATGATCATAGAGGGTTGGGGAAACAGGAGTG	31106	31345	31056	31108	1	scaffold_15	ENSTRUG00000003622.1	16391	32400	camsap3	6379	1078	215724	No_or_no_constitutive_exon
CTCCAAGAAGGACAGAAAAGGCAAAAAGAAGAGAGACAGGGGTTCAAAAGGA	116552	116849	116502	116554	1	scaffold_15	ENSTRUG00000005692.1	109895	136996	col5a3a	6379	1078	215724	No_or_no_constitutive_exon
TGATTTCAGAGGTGGAGAATCCTAAAATCTTCTTTGTTGGGGTGTAAAAGGT	240514	240649	240699	240647	-1	scaffold_15	ENSTRUG00000008132.1	238224	247151	dnmt1	6379	1078	215724	Yes
GTGACGAGCCCACGCTCAACCACGTGGCTCGGGACCGCAATCGAGGGGAGGA	350021	350195	349971	350023	1	scaffold_15	ENSTRUG00000010334.1	320704	350195	pde4a	6379	1078	215724	No_or_no_constitutive_exon
AGCTTGCCCTCGCACTGGTCCCCGTGGAGGCGGCCGTACGGGCTGGGAAGAA	568399	568476	568349	568401	1	scaffold_15	ENSTRUG00000012511.1	564070	570509	usp31	6379	1078	215724	No_or_no_constitutive_exon
TCCTCTCATTTCAGACCTGAAAAATGTCCGATTTGGAGGATTTGGGGAAGCT	753654	754001	754051	753999	-1	scaffold_15	ENSTRUG00000013300.1	751683	755024	galr2b	6379	1078	215724	No_or_no_constitutive_exon
CCAGCACTAACATGTTGTCTTCTCTCCTGACATGCACCCGTGGGATGCAGGA	1603243	1603261	1603311	1603259	-1	scaffold_15	ENSTRUG00000016056.1	1602960	1612975	None	6379	1078	215724	No_or_no_constitutive_exon
ACTGTCTTTGACGCAGAGGTGATGACAGATTCTTCGTCTGAGGGCGACAGGT	1955781	1955905	1955731	1955783	1	scaffold_15	ENSTRUG00000016528.1	1953626	1956613	PLXDC1	6379	1078	215724	No_or_no_constitutive_exon
CCCCAGGTTGCACTAAATGTTCACGATTCTTCTCTATTGTACACGGGCAGAG	1955448	1955533	1955398	1955450	1	scaffold_15	ENSTRUG00000016528.1	1953626	1956613	PLXDC1	6379	1078	215724	No_or_no_constitutive_exon
CAAGCGGCAAACGGGGGGCCGCGCCCGGGCGCCCGTGGTGATGGGGGGAGGG	2104361	2105356	2104311	2104363	1	scaffold_15	ENSTRUG00000016619.1	2100206	2105356	None	6379	1078	215724	No_or_no_constitutive_exon
CATCCGTCGTTTTGCCCTTTCGCCCACACGTTTGCTCCCCGTGTGGGCAGGT	2237479	2237602	2237652	2237600	-1	scaffold_15	ENSTRUG00000016673.1	2236403	2239109	None	6379	1078	215724	No_or_no_constitutive_exon
GCCTGTTTAATCTGAACTGCAAGTGACCGCGTGCTCCCTCGCTGGGGTAGGT	398279	398443	398229	398281	1	scaffold_14	ENSTRUG00000017433.1	391547	399920	ampd3a	6379	1078	215724	Yes
AGACGTGTGTGTGTGTGTGTGTGTGTGTATGCTTCTGTGTGGGGCTGCAGAG	621639	621720	621770	621718	-1	scaffold_14	ENSTRUG00000017507.1	621056	621951	CLEC3A	6379	1078	215724	No_or_no_constitutive_exon
CCCCCGAACACGAGCGCTTACGTCTCTTCTCTTAACGCTGGGTCGAGCAGAG	1270399	1270535	1270349	1270401	1	scaffold_14	ENSTRUG00000017767.1	1262971	1270963	sltm	6379	1078	215724	No_or_no_constitutive_exon
AAGGCTGAAGTGGAGGCAGCCAAGGGTGCAGTGGAGGGCCAGGCAGGAAGGT	1370584	1370717	1370767	1370715	-1	scaffold_14	ENSTRUG00000017843.1	1364875	1381950	cgnl1	6379	1078	215724	No_or_no_constitutive_exon
GCAGACTTGTAAGTGTCCGCATGTTCCCAAGGGTTTTTGTGGGTTGACAGGA	1552435	1552515	1552385	1552437	1	scaffold_14	ENSTRUG00000017959.1	1548839	1553433	ogfod1	6379	1078	215724	No_or_no_constitutive_exon
CTCCTCTCTGTGTTCAGTTTGTCTCTTCCCTTTGTGGTGTGTGTGGGCAGCG	1659200	1659370	1659150	1659202	1	scaffold_14	ENSTRUG00000018050.1	1650748	1660930	None	6379	1078	215724	Yes
CCTGAATAATGTGCTGGCTCTTTCCTTTGTTTTTCCACTCGGGTGAACAGAC	112399	112567	112617	112565	-1	scaffold_16	ENSTRUG00000004300.1	111706	119260	mut	6379	1078	215724	No_or_no_constitutive_exon
TTGAGTGTGTTTTGTGACAACAAGCTGTGCAGCCTGTGGGTGTTAGAAAGTT	169023	169071	168973	169025	1	scaffold_16	ENSTRUG00000005641.1	150905	183483	atad2b	6379	1078	215724	No_or_no_constitutive_exon
GGTCAAAAGTGTCTTCTGATCAAACACGTAAACTTGTTTTGGGTGGTCAGGC	549967	550021	549917	549969	1	scaffold_16	ENSTRUG00000008014.1	492971	559702	PLCB1	6379	1078	215724	No_or_no_constitutive_exon
CTCATCTGTCCATTTATCCTCTTTGTTATCATTTGTCTGTGGGGAACCAGAC	663844	663966	664016	663964	-1	scaffold_16	ENSTRUG00000010180.1	656877	670643	None	6379	1078	215724	No_or_no_constitutive_exon
TGCGCTTGTATGCGCGCCCTCATCATGGGGGTGGGGGGGGGTTAACAAAGGA	1354735	1354757	1354685	1354737	1	scaffold_16	ENSTRUG00000013278.1	1349123	1358324	dpf3	6379	1078	215724	No_or_no_constitutive_exon
GAGCCTGTGCTAACCGATAACTCCTTTCTTGCCATGCTCTCTGGGGACAGCT	1682476	1682515	1682426	1682478	1	scaffold_16	ENSTRUG00000014638.1	1676754	1683373	tpd52l1	6379	1078	215724	No_or_no_constitutive_exon
CACCACCAGTACTAAACTTTTTTAAGATCTGGTTTGGTGCACGGGCACAGAT	1771149	1771260	1771310	1771258	-1	scaffold_16	ENSTRUG00000014856.1	1770472	1772722	ngs	6379	1078	215724	No_or_no_constitutive_exon
TTGACATTCACTTTATTTGCTTTAATTAAATTTTGCCTCTCTGCGGGAAGCC	562329	562404	562454	562402	-1	scaffold_17	ENSTRUG00000010039.1	557971	564441	PSIP1	6379	1078	215724	No_or_no_constitutive_exon
GAGGGGGAGGACGGCCCTCAGCGTGCCGGGACGCAGGGACGGCCCGGGAGCG	646206	646498	646548	646496	-1	scaffold_17	ENSTRUG00000010322.1	646206	676506	bnc2	6379	1078	215724	No_or_no_constitutive_exon
TGTCCTCCTGCCTTTTCTACTGTTTTATTTATGTTTATTTCGGTGGGTAGCT	776942	777155	776892	776944	1	scaffold_17	ENSTRUG00000010460.1	767845	817502	cntln	6379	1078	215724	No_or_no_constitutive_exon
TCTGCAGTTTCTGCGGTCCAGTTTCTTCATGTTTTTGTGTTTGGGAGCAGGA	2073071	2073244	2073294	2073242	-1	scaffold_17	ENSTRUG00000015598.1	2072736	2075976	tapt1b	6379	1078	215724	No_or_no_constitutive_exon
GTTTGCTTCATTCGTGTGTAGCTGACCATCTGTCTGTATATAATGGGTAGGC	2166867	2166982	2167032	2166980	-1	scaffold_17	ENSTRUG00000015915.1	2166552	2168914	casp3	6379	1078	215724	No_or_no_constitutive_exon
GGGGAGGGGCGCGGGCGGGAAGCGAGGCGGCAGCGGCCGGGGCCGGAAAGGC	82931	83091	82881	82933	1	scaffold_18	ENSTRUG00000000843.1	43904	87274	TTC28	6379	1078	215724	No_or_no_constitutive_exon
CCAGCAGCGTAAGCTCTACAGTGGTGCAGCGGGCAACGCGGGTACGGCAGGA	555136	555431	555481	555429	-1	scaffold_18	ENSTRUG00000007477.1	548536	567507	DTX1	6379	1078	215724	No_or_no_constitutive_exon
ATAGTAGCAGCAGAAGCCTCCTCTCTTTCAGATGGCCACGGTGGGCGCAGGC	1440093	1440256	1440306	1440254	-1	scaffold_18	ENSTRUG00000011315.1	1436543	1466221	rimbp2	6379	1078	215724	No_or_no_constitutive_exon
TCATCATCGCTCTCTGGGATCTTTTTGACACTCCTTTGGGGGGGGTTCAGGG	1556354	1556439	1556304	1556356	1	scaffold_18	ENSTRUG00000011999.1	1554142	1579667	ep400	6379	1078	215724	No_or_no_constitutive_exon
TTTCTGTGTGCATATTAAAGTTTATTCCACTTATTGGGGTAAAAATATAGGA	406384	406526	406576	406524	-1	scaffold_19	ENSTRUG00000008273.1	403193	410034	postnb	6379	1078	215724	Yes
AGATGTTAGCAAATACAAGCAGGCAAGTGCAAAAAATATACATAGGGCAGGT	632761	632980	632711	632763	1	scaffold_19	ENSTRUG00000010033.1	624341	633161	bicra	6379	1078	215724	No_or_no_constitutive_exon
AGAGGACAAGGAAGAATTAGAGGACAGGGAAGACATAGAGGACAGGGAAGAC	1751956	1752078	1751906	1751958	1	scaffold_19	ENSTRUG00000015154.1	1751144	1759357	hnrnpul1l	6379	1078	215724	No_or_no_constitutive_exon
GAGGACATGTTGTGAGAGAAAACTGGTTCTGCTGCTCTGATTGTGGGAAGTA	1764764	1764929	1764979	1764927	-1	scaffold_19	ENSTRUG00000015227.1	1762082	1765865	rasgrp4	6379	1078	215724	No_or_no_constitutive_exon
TGATATTCCAGAAAACACAATTTTGTCATATCTTTCTTTTACGCGGGCAGGT	1790075	1790187	1790025	1790077	1	scaffold_19	ENSTRUG00000015260.1	1772001	1809481	ryr1b	6379	1078	215724	No_or_no_constitutive_exon
AATTAGCTTTTGCTGGTTTGTTTTCTGATGAATTATCATGGGATGTACAGAT	1791087	1791178	1791037	1791089	1	scaffold_19	ENSTRUG00000015260.1	1772001	1809481	ryr1b	6379	1078	215724	Yes
AGGAAGAGGAGGAGGACGAGCTGAAGAATCTAAAAGGGGATGATACAGAGGA	1787524	1787719	1787474	1787526	1	scaffold_19	ENSTRUG00000015260.1	1772001	1809481	ryr1b	6379	1078	215724	No_or_no_constitutive_exon
TGAGGAAGAGGAGGAGGACGAGCTGAAGAATCTAAAAGGGGATGATACAGAG	1787522	1787719	1787472	1787524	1	scaffold_19	ENSTRUG00000015260.1	1772001	1809481	ryr1b	6379	1078	215724	No_or_no_constitutive_exon
GACCTCGTCTGATCTCCATCCAATGTCTTCAGGCACCCTGAAGGGTTCAGAG	1851692	1851710	1851642	1851694	1	scaffold_19	ENSTRUG00000015978.1	1850949	1856052	tgf-beta1	6379	1078	215724	No_or_no_constitutive_exon
GGGAATTGTGGTGGCCATGATGGGTTCAAAATGCACCAACTGTGTGGGAGAA	1879567	1879587	1879637	1879585	-1	scaffold_19	ENSTRUG00000016044.1	1877094	1882558	None	6379	1078	215724	No_or_no_constitutive_exon
GGTGACAGGTCACTTTAGTCCCAGAGAGCTGCTGTTGGGAAGGGGTCAAGGT	181333	181521	181283	181335	1	scaffold_21	ENSTRUG00000006228.1	167484	182852	srgap1b	6379	1078	215724	No_or_no_constitutive_exon
ACTCACCACGTTAGCGTCAAGTCATCATGTGACCTGCTGTGGGTGTGCAGAC	374242	374614	374664	374612	-1	scaffold_21	ENSTRUG00000010133.1	374242	378260	usp6nl	6379	1078	215724	No_or_no_constitutive_exon
TGAGAATGGTTCCGCTGATGTGGGATAAGAACCAGCTGTGATGTGGGCAGGT	943444	943654	943704	943652	-1	scaffold_21	ENSTRUG00000012592.1	943444	945251	zgc:194209	6379	1078	215724	No_or_no_constitutive_exon
GTCAGGATGTGGAGAAGGAGCGAGCGCTGCGGACGGCGCTCAGCTGGGAGGA	952315	952378	952428	952376	-1	scaffold_21	ENSTRUG00000012661.1	949197	973014	rassf3	6379	1078	215724	No_or_no_constitutive_exon
CTTTGGTGCCACAGCTCTGTGGGAACAGAGGAGGAGGTGGGAGGGAACAGGC	1104485	1104558	1104435	1104487	1	scaffold_21	ENSTRUG00000013694.1	1080587	1107106	pawr	6379	1078	215724	No_or_no_constitutive_exon
AGGTTAATTACAGCGTATGAGGAAAGGGATTTCTGGATTTGTGTGGGCAGGT	1532882	1533081	1532832	1532884	1	scaffold_21	ENSTRUG00000014984.1	1531265	1534229	usp44	6379	1078	215724	No_or_no_constitutive_exon
AAGAGAGAGAAAAGAGCCTGATTGAAGAAGGTTCCAAGAGGGAAGTCCAGTT	1654379	1655210	1655260	1655208	-1	scaffold_21	ENSTRUG00000015543.1	1652648	1662631	golgb1	6379	1078	215724	No_or_no_constitutive_exon
GGGATCAACCTGGTGCGGATGCAGCTCCGGTGTGCGGGACCAGAACACAGGA	1686806	1686821	1686756	1686808	1	scaffold_21	ENSTRUG00000015627.1	1672850	1686821	lhfpl3	6379	1078	215724	No_or_no_constitutive_exon
GCTATTATCGCGGTTTTTTCTCCAGAAACTGCCTTCAGGATGGCGGGTAGGC	1755747	1756153	1756203	1756151	-1	scaffold_21	ENSTRUG00000015891.1	1754320	1756430	None	6379	1078	215724	No_or_no_constitutive_exon
TGTATTCTCAACATGGTTTTGTGTTACTAAATCTGTTTCCTGGGTTGAAGGA	205393	205524	205343	205395	1	scaffold_20	ENSTRUG00000006209.1	205189	209106	ampd2b_(1_of_many)	6379	1078	215724	No_or_no_constitutive_exon
GGGGGGGTGGGCTTGGGGGGAGATGAGGGCATTAGGTTTGAGGGTTACAGGT	354835	354888	354785	354837	1	scaffold_20	ENSTRUG00000009197.1	333846	383991	rerea	6379	1078	215724	No_or_no_constitutive_exon
TGTTGCTAAAATACTATTACCTTCCAGGTAACCGGATCATTATGGGGAAGAA	682634	682800	682584	682636	1	scaffold_20	ENSTRUG00000011194.1	663282	697296	kif1b	6379	1078	215724	No_or_no_constitutive_exon
TGATAGATATTATATTATATAAATGATTATTATTATTATTGGGGTTGTAGCT	1127426	1127613	1127376	1127428	1	scaffold_20	ENSTRUG00000013213.1	1089439	1131397	cntn3a.1	6379	1078	215724	Yes
AAGAAAATCCACAGATTACGCGTCTAACTTTGGTCCCTGGGGGGGTTTAGGT	1346403	1346568	1346353	1346405	1	scaffold_20	ENSTRUG00000014138.1	1344951	1348152	alas2	6379	1078	215724	No_or_no_constitutive_exon
TGAAGCCAGTGCCCTGTGGAGCTCCAGGGGCATGCGGGTCTGGAATATAGCT	2044283	2044476	2044526	2044474	-1	scaffold_20	ENSTRUG00000015854.1	2040025	2049868	si:dkey-65j6.2	6379	1078	215724	No_or_no_constitutive_exon
AGGAAAATGAAGAAGAGGACGATGAGGAAAGAGGGGGTATGTGCGGGGAGGA	1562791	1562867	1562917	1562865	-1	scaffold_22	ENSTRUG00000013938.1	1561499	1568453	phactr4b	6379	1078	215724	No_or_no_constitutive_exon
CAAGCAGGTGGTCAACAAGCCCCCCGAGATCGAGCGGGACGAACTGGTAGGA	2080544	2080601	2080651	2080599	-1	scaffold_22	ENSTRUG00000015341.1	2079933	2085815	aplp1	6379	1078	215724	No_or_no_constitutive_exon
TCTGATTTAATCATCTAATTTAATCTTCCCTCAACCCATGGGTATGGCAGAC	634481	634611	634431	634483	1	scaffold_23	ENSTRUG00000010103.1	609470	648639	col12a1a	6379	1078	215724	No_or_no_constitutive_exon
AAATGGGTGTGCTCGTCATTCCTCAGGTCTGGACAGAGGTGGTTGGGCAGTC	1112463	1113498	1113548	1113496	-1	scaffold_23	ENSTRUG00000011747.1	1109558	1114358	None	6379	1078	215724	No_or_no_constitutive_exon
CAGGGGAAGGCTGGGAGGAGGGTATCATACCCTCATGGGCGGCGGAGCAGGT	1777203	1777404	1777153	1777205	1	scaffold_23	ENSTRUG00000014827.1	1775927	1788069	SIPA1L1	6379	1078	215724	No_or_no_constitutive_exon
GTTCTGTAGACGGCGTGTGAATTGTGTCATTTCCTGCTTATGGGTGACAGGG	72822	72888	72938	72886	-1	scaffold_24	ENSTRUG00000004311.1	66967	75184	fam21c	6379	1078	215724	No_or_no_constitutive_exon
TGCTTTTCTCCTGTTGACTGCATCATGACCGGCTCTTTTTGGGAAAACAGAT	256915	257013	257063	257011	-1	scaffold_24	ENSTRUG00000006805.1	254507	258385	pyroxd2	6379	1078	215724	No_or_no_constitutive_exon
AAAGGACCGAGCTCTCTCAGGACAGAGACGTCGAGCTGACGACGGGACAGGC	554527	554837	554477	554529	1	scaffold_24	ENSTRUG00000010666.1	553078	555721	None	6379	1078	215724	No_or_no_constitutive_exon
GGCCTGTCGTCCCTCCGAGCTCACAGGCGCACCACCTCCTCGGGTGAAAGAC	707178	707410	707460	707408	-1	scaffold_24	ENSTRUG00000013138.1	706696	712831	arhgap22	6379	1078	215724	No_or_no_constitutive_exon
TGGAGGAAAAGACAAACGAAAGAAAGAGGAGAGTCTGGAGGGTAAAGCAGAA	706996	707630	707680	707628	-1	scaffold_24	ENSTRUG00000013138.1	706696	712831	arhgap22	6379	1078	215724	No_or_no_constitutive_exon
CGATTCAGGCTGCAGAGCTTTGATTGCATCATATGCTACATGTGGGATAGAT	729081	729260	729031	729083	1	scaffold_24	ENSTRUG00000013264.1	722157	751064	wdfy4	6379	1078	215724	No_or_no_constitutive_exon
CATGGAGACCCATGTGGTCGCGGAGGAAGCTACTGGGGATACAAAGTCAGGA	888246	888337	888387	888335	-1	scaffold_24	ENSTRUG00000013935.1	887980	889702	znf511	6379	1078	215724	No_or_no_constitutive_exon
GGCTATAATGAACCACAGTAGAATGATCACATGTCAACTTGGGTGTGCAGGT	910945	911146	911196	911144	-1	scaffold_24	ENSTRUG00000014210.1	908787	913243	CHUK	6379	1078	215724	Yes
CAGGGATTATTTAACTTTCTTTTTTATTTTTTGCTTCGCCTGGGGTGTAGTG	1638179	1638236	1638286	1638234	-1	scaffold_24	ENSTRUG00000016172.1	1632270	1642718	col9a1b	6379	1078	215724	No_or_no_constitutive_exon
CCACGTTTGCACCCTTTCGCCGCTTCTAATAATAATTTCCCGGGGGGCAGTT	1743525	1743679	1743729	1743677	-1	scaffold_24	ENSTRUG00000016354.1	1741713	1744898	agpat4	6379	1078	215724	No_or_no_constitutive_exon
ATCCGGCCTTTCCTCTGTCCCCCTCTGCTGTGGTGGGGGTATAAAAACAGCC	1628696	1628786	1628646	1628698	1	scaffold_25	ENSTRUG00000018248.1	1615987	1628786	pip5k1ca	6379	1078	215724	No_or_no_constitutive_exon
GTGTGTGTGTGTGTGTGTGTGTGTGTGTGCGCGTGTGTGTGGGTGATCAGTA	1645152	1645272	1645102	1645154	1	scaffold_25	ENSTRUG00000018287.1	1643758	1647942	stap2b	6379	1078	215724	No_or_no_constitutive_exon
TCTGGTCAGTCTGTGTTAACCTGTGGTTCCTGTTTCTGTTGGGGCTGCAGAG	1772863	1772936	1772986	1772934	-1	scaffold_25	ENSTRUG00000018419.1	1767729	1774116	hook1	6379	1078	215724	Yes
GCTACAAATTGATGCTCTGTTTTTAAAATTCTACCTGTTTGGGAACACAGAC	370652	370715	370602	370654	1	scaffold_26	ENSTRUG00000010164.1	368981	370978	scpp2	6379	1078	215724	No_or_no_constitutive_exon
GAGGAATACGCCAAACTGTCCTCTCTGTCTTTGCACTCGTGCGGGACCAGGA	634421	634559	634371	634423	1	scaffold_26	ENSTRUG00000011924.1	628573	636354	rab11fip4b	6379	1078	215724	No_or_no_constitutive_exon
TTTCTTTCCCTTTCTTTTTTCCTTTTTTTTTGTTTTGTTTCGGGATGTAGCA	1264995	1265084	1264945	1264997	1	scaffold_26	ENSTRUG00000013467.1	1261524	1268470	pcdh18a	6379	1078	215724	No_or_no_constitutive_exon
CATCCCTTCGGACCTGCTTGAGCGGGGGTAAATGCCTCCTCAGGGTGCAGCA	1902144	1902198	1902248	1902196	-1	scaffold_26	ENSTRUG00000014794.1	1893214	1902501	ctnnd1	6379	1078	215724	No_or_no_constitutive_exon
CCGAATGATCAGTAGGTTACGAATTCCTGAACCCTGTCGTTGGGGGGAAGGT	1910767	1910860	1910717	1910769	1	scaffold_26	ENSTRUG00000014916.1	1908896	1912408	slc43a3a	6379	1078	215724	Yes
TTGTTTTATTTTTATTAAAAGCGACCTTTGTTGTTTTTGGTTAGGGGCAGGT	1924567	1924834	1924884	1924832	-1	scaffold_26	ENSTRUG00000014983.1	1924531	1928755	ELF2_(1_of_many)	6379	1078	215724	No_or_no_constitutive_exon
GCCCACGGCCGCCTCCACTCTCACTCATGCTTCTGATTTTGGGTGCGCAGGA	1948411	1948531	1948581	1948529	-1	scaffold_26	ENSTRUG00000015036.1	1945496	1951689	None	6379	1078	215724	Yes
TTCACGACGTTCTGGTCCTGAACATGTGGCAGACGTCACAGAGGGTTTAGCA	527300	527373	527250	527302	1	scaffold_27	ENSTRUG00000018514.1	517895	529328	None	6379	1078	215724	No_or_no_constitutive_exon
AGATGATTCGATAAAATGGCTGTTTTTTCTATCTGGGGCAGGTGGTGAAGAT	1178614	1178802	1178564	1178616	1	scaffold_27	ENSTRUG00000018617.1	1176000	1179727	None	6379	1078	215724	No_or_no_constitutive_exon
CGCCCTCGTCTTTATTCGGCCCCGTGGCTGGTTCTCTCTCTGACGGGCAGAA	1726465	1726604	1726654	1726602	-1	scaffold_27	ENSTRUG00000018652.1	1706716	1733794	dnm1a	6379	1078	215724	No_or_no_constitutive_exon
GGTACTAGTGTTTGTATAACTTCTACTGTGTGTGATTGTGATGGGTGTAGCT	253802	253969	253752	253804	1	scaffold_28	ENSTRUG00000001783.1	178443	308806	ush2a	6379	1078	215724	No_or_no_constitutive_exon
AGCTTGTGTCATCGGTGTATTAGCATGTTGTCTTCTCCGGGTAATGACAGAC	543964	544158	544208	544156	-1	scaffold_28	ENSTRUG00000008098.1	537707	544533	brd7	6379	1078	215724	No_or_no_constitutive_exon
CCCTGAGACCCACATAAGGGAAAAGCAGTTAGAAAAGGGATGGATGATAGAA	612328	612354	612278	612330	1	scaffold_28	ENSTRUG00000008459.1	611044	615599	nod2	6379	1078	215724	No_or_no_constitutive_exon
CTTCAAGTGCTGTGCCAGTTTCTGTGACATGCTTTTATTTGGGTGTGTAGGA	1508345	1508452	1508295	1508347	1	scaffold_28	ENSTRUG00000010131.1	1505206	1508452	irx6a	6379	1078	215724	No_or_no_constitutive_exon
TCTTGAACCAAGTTTGATTCAAGGACACTGTTTTGTGTTGTTGGGGACAGGA	237061	237163	237011	237063	1	scaffold_29	ENSTRUG00000004899.1	229088	253503	None	6379	1078	215724	No_or_no_constitutive_exon
AACATTATTTTCTAGTTAAAGTATTAACACTCTACCTGTTTTGGGAGCAGTT	1652724	1652928	1652674	1652726	1	scaffold_29	ENSTRUG00000013085.1	1652171	1653621	dcakd	6379	1078	215724	No_or_no_constitutive_exon
GTGAAATGAAATGTGTGTGCTTGTTTGTGTGTGTTTGTGTGGGGGTCTAGGC	144180	144308	144358	144306	-1	scaffold_30	ENSTRUG00000005940.1	140800	154038	tead1a	6379	1078	215724	Yes
TGCCTCTCTCCTGCTGTTGCTGGTGTTACTGGTAGCGAACTGTTGGGAAGGT	196245	196323	196373	196321	-1	scaffold_30	ENSTRUG00000006568.1	186524	208524	mical2b	6379	1078	215724	No_or_no_constitutive_exon
GTCGCTCCAGTAATTTGCGACCTTTGTCACATCGGTTCAAGGGGTCAAAGAC	194457	194540	194590	194538	-1	scaffold_30	ENSTRUG00000006568.1	186524	208524	mical2b	6379	1078	215724	No_or_no_constitutive_exon
AGCTTTTCAAGACTGAATTATCCAGCGATATGCCTGGATTTATTAGGGAGGT	482407	482469	482357	482409	1	scaffold_30	ENSTRUG00000009680.1	478973	484390	cetp	6379	1078	215724	No_or_no_constitutive_exon
TTTTTTTCCACAATCCAAAGACGCATGTGTGTTTTCGTTTTGGGGTATAGAG	1654881	1655061	1654831	1654883	1	scaffold_30	ENSTRUG00000014599.1	1645584	1660795	None	6379	1078	215724	No_or_no_constitutive_exon
ACAGATTGTGTGATAGAGGGTCAAAACAGACGGGTGGCTAATGGGAGCAGGT	1658102	1658145	1658052	1658104	1	scaffold_30	ENSTRUG00000014599.1	1645584	1660795	None	6379	1078	215724	No_or_no_constitutive_exon
TCCAGCTTTCTGCCTTCTTCATGCTGCTGTTTTTGTGTTGGTGGGTGTAGAG	1677208	1677294	1677158	1677210	1	scaffold_30	ENSTRUG00000014722.1	1672653	1679463	ppp6r2b	6379	1078	215724	No_or_no_constitutive_exon
GGAGCTGGATTTTTATTTGGGCTGTACTTCTGCTGCTACTGGGGTTGCAGGA	434549	434685	434499	434551	1	scaffold_31	ENSTRUG00000011286.1	370017	454198	dachd	6379	1078	215724	No_or_no_constitutive_exon
CACTGAGCAGCAGAGAGCAGCTGACAGAGGTCATAGGGACAGAACGTGAGGA	811955	812024	811905	811957	1	scaffold_31	ENSTRUG00000012841.1	806032	814456	asmtl	6379	1078	215724	No_or_no_constitutive_exon
CATGTTTAAAAAACAAAACCGAACTAATGTGTTTGTGTTTGGGGCTGCAGGA	1480781	1480893	1480943	1480891	-1	scaffold_31	ENSTRUG00000015534.1	1479070	1489399	sf3b1	6379	1078	215724	No_or_no_constitutive_exon
TGCTTGTTTGCTGTTTAAAAGTGTGTGTGTGTGTGTGTGTGTGTGGGCAGGA	1618044	1618188	1617994	1618046	1	scaffold_31	ENSTRUG00000015785.1	1606334	1622922	None	6379	1078	215724	Yes
TTGTTCATATGACTGTTACATTTACCGTTTTGTTTTCATGGCATGGGTAGAT	1633603	1633784	1633834	1633782	-1	scaffold_31	ENSTRUG00000015808.1	1625339	1638576	rif1	6379	1078	215724	Yes
ACTGGACCATGGAAGCAGACGCTTCTGGCAATGGAAAAGGGACAGTGGAGAC	1625339	1625546	1625596	1625544	-1	scaffold_31	ENSTRUG00000015808.1	1625339	1638576	rif1	6379	1078	215724	No_or_no_constitutive_exon
CTTGGTTTTCTGACTATCTTTCCCCCTTTTTTGTTCGGGCTGATGTAAAGAA	1731571	1731592	1731642	1731590	-1	scaffold_31	ENSTRUG00000015988.1	1702205	1735259	dgkg	6379	1078	215724	No_or_no_constitutive_exon
CCCGAGCCACCCGAGCCTCCTCCCCCAGAACCAGTGGGTAATGATGGTAGGA	197491	197709	197759	197707	-1	scaffold_32	ENSTRUG00000006214.1	194688	197876	ZC3H12C_(1_of_many)	6379	1078	215724	No_or_no_constitutive_exon
AATCCTGATGCCTTTCTGCACAGACCTAGCAAGCCTGTTCATGGGGGTAGAT	215842	215878	215928	215876	-1	scaffold_32	ENSTRUG00000006376.1	209336	238477	None	6379	1078	215724	No_or_no_constitutive_exon
TGCAGTTGTCTAAATTGATACACTCCCGATTTCCTGGCGCAGGGTTACAGTG	359073	359361	359411	359359	-1	scaffold_32	ENSTRUG00000009236.1	359073	412502	None	6379	1078	215724	No_or_no_constitutive_exon
CAAAACATGCACAGAGAGGTGTTCCATGAGGCTCAGGGCAACACGGGCAGTC	513316	513452	513502	513450	-1	scaffold_32	ENSTRUG00000009883.1	495343	566724	None	6379	1078	215724	No_or_no_constitutive_exon
AAGCATAATAGTCCTTAGATGTTCGCGCTAACTGGTTTGTGTGGGTGCAGGT	761604	761739	761789	761737	-1	scaffold_32	ENSTRUG00000011043.1	750211	764373	None	6379	1078	215724	No_or_no_constitutive_exon
GCCAATGGGCCTGTAGGACACGCTGAGTCCCTTCCTGTGGGTAATAACAGTA	930664	930924	930974	930922	-1	scaffold_32	ENSTRUG00000011300.1	922135	949702	kdm6al	6379	1078	215724	No_or_no_constitutive_exon
AATGGGCCTGTAGGACACGCTGAGTCCCTTCCTGTGGGTAATAACAGTAGTA	930764	930921	930971	930919	-1	scaffold_32	ENSTRUG00000011300.1	922135	949702	kdm6al	6379	1078	215724	No_or_no_constitutive_exon
GTCATTAGGACAACAACTGGGTTCTAATTCCTCCTCTTCTTTGGGAGCAGGT	51767	51870	51920	51868	-1	scaffold_33	ENSTRUG00000005779.1	49968	69302	fgd5a	6379	1078	215724	No_or_no_constitutive_exon
CGTGCGGGGTCACCGCCCAGGCACGTCCGAGGCCCCGGGGACAGGAGCAGGC	389994	390123	389944	389996	1	scaffold_33	ENSTRUG00000006913.1	368684	392295	lrig1	6379	1078	215724	No_or_no_constitutive_exon
GCACGGCCCTTCCACCTCCGGCGACGACAGTGGTGGCGGAGGGGGTCCAGGT	650941	651126	650891	650943	1	scaffold_33	ENSTRUG00000010054.1	647838	651132	ip6k2a	6379	1078	215724	No_or_no_constitutive_exon
TTCTTCCCTCGCGGGGGCGGATGGCTCAGATCTGTTGGCCCAGAGGGCAGAA	980829	980874	980779	980831	1	scaffold_33	ENSTRUG00000012284.1	978465	981103	nab2	6379	1078	215724	No_or_no_constitutive_exon
CTCTGATCTGAAGCTACAGGGAACAGAGGACTTAACAGGGAAAGGAATAGAA	1632940	1632980	1632890	1632942	1	scaffold_33	ENSTRUG00000014850.1	1626788	1644442	ARHGAP9	6379	1078	215724	No_or_no_constitutive_exon
CTCTCTGAGAGGTCCAGGCAGGAAGTTCCACAGTTGAGGGATGCGAGCAGCA	126587	126635	126685	126633	-1	scaffold_34	ENSTRUG00000003414.1	81752	134078	MYT1L	6379	1078	215724	No_or_no_constitutive_exon
GAGCTGTGGAGGAGGAAGGGGTACGGAGGAGGCAGAGGGGGTGGGAGCAGCA	108075	108229	108279	108227	-1	scaffold_34	ENSTRUG00000003414.1	81752	134078	MYT1L	6379	1078	215724	No_or_no_constitutive_exon
TGTTTGTATTATTTATCATCATTATTACGGTTATTAAGGGAAGGTTACAGCT	1379470	1379498	1379420	1379472	1	scaffold_34	ENSTRUG00000010044.1	1337898	1388031	alk	6379	1078	215724	No_or_no_constitutive_exon
CTGAAAAGACCCCCAAACAGCAGAAAGCCAAATCCTCGGGTGTGGAGCAGGT	52710	52853	52903	52851	-1	scaffold_35	ENSTRUG00000003163.1	26337	56659	None	6379	1078	215724	No_or_no_constitutive_exon
AGTGATAGAGAATATTTTCTTTTTGACACTGATGGTTTTTTGGGGAACAGGA	1143108	1143157	1143207	1143155	-1	scaffold_35	ENSTRUG00000011129.1	1140709	1143470	mrps15	6379	1078	215724	Yes
TGGGATTAATGGTATTAGGAAGAAATCCGATCAGCCATGCAGGGTAATAGAT	1291815	1291851	1291901	1291849	-1	scaffold_35	ENSTRUG00000011437.1	1291815	1323083	GRIK3	6379	1078	215724	No_or_no_constitutive_exon
TGTGTGTGTTGCTCTGTGTGTGTGTGTGTGTGTGTATGGGGGGGTTACAGCT	285236	285320	285186	285238	1	scaffold_36	ENSTRUG00000007507.1	282076	289673	slc15a1b	6379	1078	215724	No_or_no_constitutive_exon
CACGCCAGGTATGCCAGGCATGCCGGGGATGCCACCTCAAGGGATGCCAGGA	337528	337695	337478	337530	1	scaffold_36	ENSTRUG00000009511.1	336544	342210	GCA	6379	1078	215724	No_or_no_constitutive_exon
GAGAGGAGCCAGTCTGTCGAGGACAGGGAGGACGAGGGGGAGGACGGCAGGG	345993	346174	346224	346172	-1	scaffold_36	ENSTRUG00000009685.1	343701	383364	kcnh7	6379	1078	215724	No_or_no_constitutive_exon
GCAGGTTGCTGCTGCAGCAGCCATAGAGGGCGGCGGATACATTGGGACAGGG	503598	503761	503548	503600	1	scaffold_36	ENSTRUG00000010095.1	496360	515111	scn1lab	6379	1078	215724	No_or_no_constitutive_exon
CTGAAGGTTTGTGACTCCCACACCTCGGACTACTTGCATGTAAAGGGCAGTA	666223	666267	666173	666225	1	scaffold_36	ENSTRUG00000011228.1	662228	669443	None	6379	1078	215724	No_or_no_constitutive_exon
CAAAGCGGCAAAGAACAAAGATTTGCTTCATGAGGGGGAATATAATGAAGCG	424782	425297	425347	425295	-1	scaffold_37	ENSTRUG00000010526.1	415283	425868	cgnb	6379	1078	215724	Yes
CACGGTCTCCAGCGGAGGGGGCTTCGGCGGGGGGGGCGGAGGTCTGGGAGGG	629011	629256	629306	629254	-1	scaffold_37	ENSTRUG00000011358.1	629011	636696	si:ch211-39a7.1	6379	1078	215724	No_or_no_constitutive_exon
GATCTCTTGGTTTGGCTGATTTTTTTTTGGGGGGGGGGGGCGAAGACCAGAT	835495	835666	835716	835664	-1	scaffold_37	ENSTRUG00000012749.1	828039	836242	recql4	6379	1078	215724	No_or_no_constitutive_exon
GGTTCAGTTACCCAGTGAACTGTTGTGTGTGTGTTGGGCTGGGCTGGTAGGG	830464	830602	830652	830600	-1	scaffold_37	ENSTRUG00000012749.1	828039	836242	recql4	6379	1078	215724	No_or_no_constitutive_exon
GTTGAAGGGAGATCCTCCCCAAGAAAGTCCACAGCAACAGGGTCAAACAGAC	869192	869370	869142	869194	1	scaffold_37	ENSTRUG00000013132.1	856930	899900	AKAP9	6379	1078	215724	No_or_no_constitutive_exon
TCCGTGCTGAATTCGTTTTTCATTTTGTTGTGCAATTTATCGGGCAAAAGGT	1363824	1363943	1363774	1363826	1	scaffold_37	ENSTRUG00000014752.1	1360989	1369058	snx13	6379	1078	215724	No_or_no_constitutive_exon
TCAACACAGATTACTGATGGTTATTCCATCCTTTGTTGTGGGTGTTAAAGGT	211160	211203	211110	211162	1	scaffold_38	ENSTRUG00000005395.1	206032	213767	None	6379	1078	215724	Yes
GGACAGAGGGTTAATTACTTTGGAGAGTTATTTTCAATCTGTGGGTGCAGCA	662385	662486	662536	662484	-1	scaffold_38	ENSTRUG00000009932.1	656130	664777	gpr39	6379	1078	215724	No_or_no_constitutive_exon
CAATTATCTTCCGACTTTGGCTTTTTAAGAGTCATTGCCAAGGGCTACAGGA	656570	656611	656661	656609	-1	scaffold_38	ENSTRUG00000009932.1	656130	664777	gpr39	6379	1078	215724	No_or_no_constitutive_exon
GATTTCAGTTTGCTGCTAACGGCTTCTGTGTTGTTTGTCCTGGGGAGCAGCA	683002	683059	682952	683004	1	scaffold_38	ENSTRUG00000010202.1	676738	683059	sympk	6379	1078	215724	No_or_no_constitutive_exon
GTGCCATCTGAAATAACTGACTGGCTTATGCGCGTGTTTTGTGGGTGCAGGT	709018	709148	709198	709146	-1	scaffold_38	ENSTRUG00000010797.1	698933	709547	wdr75	6379	1078	215724	No_or_no_constitutive_exon
TCAGAGGGCCGATAATCGACAGTGGGCAAGACGATACAGGGACGTAGAAGGT	1357516	1357648	1357466	1357518	1	scaffold_39	ENSTRUG00000012795.1	1356409	1362083	ddx43	6379	1078	215724	No_or_no_constitutive_exon
CTCCTGTATTCACCTCCTCTCCCAGGGGCCATGTGGCACACTTAGGGGAGGA	1403322	1403430	1403480	1403428	-1	scaffold_39	ENSTRUG00000013107.1	1396830	1418777	map4k3b	6379	1078	215724	No_or_no_constitutive_exon
AACGACGTGATGGGATTTAAACCGGTCTGCTTTTTATCGTCTGGGGGCAGAT	106337	106806	106287	106339	1	scaffold_40	ENSTRUG00000002421.1	64890	110467	fat1a	6379	1078	215724	No_or_no_constitutive_exon
ATCTCACAAATCCTTTGTTTTCAGGTATCAACACAGTCTCTGTGGGACAGTG	420975	421255	421305	421253	-1	scaffold_40	ENSTRUG00000008710.1	411519	440805	None	6379	1078	215724	No_or_no_constitutive_exon
CTTGGCTGTATGTTTTAATCTGAGATGAGCTTGTGTTTGCTTGGGAGTAGGA	557591	557700	557541	557593	1	scaffold_40	ENSTRUG00000011064.1	553274	557868	eif3bb	6379	1078	215724	No_or_no_constitutive_exon
CTGAGCCGCTGTCTGCTCCCGGCCGAGGCCAGCCGGGACCCGGGCAACAGCA	588976	589199	589249	589197	-1	scaffold_40	ENSTRUG00000011518.1	578924	590000	gna12a	6379	1078	215724	No_or_no_constitutive_exon
CTGTTGTAAACTCAGCAGCGGGGTGATTTTCCTGTTTGTGTCGGGGGCAGAT	818102	818260	818310	818258	-1	scaffold_40	ENSTRUG00000012715.1	815464	819463	abcg2b	6379	1078	215724	Yes
ATATTGATATGTAATAATGAGGGGCTCTGTCTCTGTGGATGTGGGTACAGGC	928036	928150	927986	928038	1	scaffold_40	ENSTRUG00000013215.1	924665	947766	myo15ab	6379	1078	215724	No_or_no_constitutive_exon
GCAATACAAATCTGACTGCGTGATTGTGTCGATGGGCTGCGGGCGTGAAGCT	957523	957704	957473	957525	1	scaffold_40	ENSTRUG00000013341.1	956743	960059	mief2	6379	1078	215724	No_or_no_constitutive_exon
AAGCTAGGAACTGGGTTTTTCACTGGCTGTTTTCACTTTTGTGGGTGTAGAT	1023885	1023997	1023835	1023887	1	scaffold_40	ENSTRUG00000013754.1	1020356	1024698	SH2D3A	6379	1078	215724	Yes
ATTTGCGTGGATTTAGAACAACTTGCCTCAACAGTCACCAAACGGGTTAGCT	1030232	1030262	1030312	1030260	-1	scaffold_40	ENSTRUG00000013881.1	1026371	1037708	trip10b	6379	1078	215724	No_or_no_constitutive_exon
AAGAAGAGGGAGCAGAGATGGAGGAGAAAGAAGAAGGGGAAGAAGTGGAGGA	1367206	1367410	1367460	1367408	-1	scaffold_40	ENSTRUG00000015440.1	1367206	1372592	None	6379	1078	215724	No_or_no_constitutive_exon
AGGAGCGGAGGTGGGGGAGGCTGCAGTGCTTCCAGAGACAGGGGTGTCAGGC	43650	43753	43600	43652	1	scaffold_41	ENSTRUG00000004447.1	34505	44511	nbr1b	6379	1078	215724	No_or_no_constitutive_exon
AGCGGTGATGCGTTTCCTGCCGTGCACTGAAGGTTTTGCTGTGGGTGCAGGT	109494	109606	109656	109604	-1	scaffold_41	ENSTRUG00000005302.1	109251	112745	None	6379	1078	215724	No_or_no_constitutive_exon
CAGTGGGAGGACTTCATGGACCCTCTTCTACACGCACACCTGGAGGGCAGAC	400936	401673	400886	400938	1	scaffold_41	ENSTRUG00000008188.1	400489	402037	None	6379	1078	215724	No_or_no_constitutive_exon
AACACAGGCTTGCGTATCACATGAAGCCAGATAACACTCAATCGTGGGAGGT	448376	448418	448468	448416	-1	scaffold_41	ENSTRUG00000008690.1	445959	453525	None	6379	1078	215724	No_or_no_constitutive_exon
TTCATTCATTCATTCATTTAATTATTCAAACTGTAATGAATTTGGGAGAGAA	450727	450792	450842	450790	-1	scaffold_41	ENSTRUG00000008690.1	445959	453525	None	6379	1078	215724	No_or_no_constitutive_exon
CAAGGATAAGGCCTTGGAGCAGGCTGCTGGGGATGGAGCAAAGGGGCCAGAA	916176	916496	916126	916178	1	scaffold_41	ENSTRUG00000011141.1	915167	919719	mct4a	6379	1078	215724	No_or_no_constitutive_exon
AGCCGGTCAGTGGAAGGAACGGAGGAGAAGCACCAGTGGCGGGAGGTCAGAG	1356537	1356972	1356487	1356539	1	scaffold_41	ENSTRUG00000013272.1	1332338	1360504	None	6379	1078	215724	No_or_no_constitutive_exon
AGGAACTCAGGTGTGCCACCATCCTGCCAGATGCCTCAGCTGTGGGACAGGC	1433757	1433780	1433830	1433778	-1	scaffold_41	ENSTRUG00000013602.1	1420859	1485953	nfixb	6379	1078	215724	No_or_no_constitutive_exon
CCTCAGGTGGTAAAAGAGGCCGGTTAATCTGCTGGGGGCCTAGATTAGAGTA	1558634	1558691	1558741	1558689	-1	scaffold_41	ENSTRUG00000013806.1	1549209	1560137	zgc:158403	6379	1078	215724	No_or_no_constitutive_exon
AGCGCTCTTCCTTTCTCTCCTGCGCTCTCCTCTTTGGCTGGGGGGGTTAGTG	1443526	1443553	1443603	1443551	-1	scaffold_43	ENSTRUG00000010831.1	1410244	1487539	ptprsa	6379	1078	215724	No_or_no_constitutive_exon
TCAGAGTGAACTGACCTCATCATATCTTACTTTGCGGTGGGGGGGGGCAGGT	118581	118798	118848	118796	-1	scaffold_42	ENSTRUG00000004427.1	116414	120481	pdzk1	6379	1078	215724	No_or_no_constitutive_exon
CGCAGCCACGTCGGCCATGTTTTCACACTCATCTGGTCATTTCAGGGAAGTG	356803	356859	356909	356857	-1	scaffold_42	ENSTRUG00000006458.1	347547	363037	col4a1	6379	1078	215724	No_or_no_constitutive_exon
GGGATTTCACGGTCTGCCCGGAGACCCCAGCAATGAAAAGGGTTACAGAGGA	408312	408410	408262	408314	1	scaffold_42	ENSTRUG00000008115.1	385887	412982	col4a2	6379	1078	215724	No_or_no_constitutive_exon
TGGAAGACACCTCTGCCCCCTGCAGCATGCCGCGCACAGCCGGGGCTGAGCC	500666	500691	500741	500689	-1	scaffold_42	ENSTRUG00000010922.1	496079	504083	None	6379	1078	215724	No_or_no_constitutive_exon
GCAAATACCTTTGTACTTCCTCTCCACTCAAGGTCAAAGTTATGGGAAAGAC	563006	563104	562956	563008	1	scaffold_42	ENSTRUG00000011476.1	552973	563131	sytl5	6379	1078	215724	No_or_no_constitutive_exon
GTTGTGGAACGAGAGCGGGGGGTCAGACAGAAGGAGAGGAGGTGGGTCAGGA	632866	633021	633071	633019	-1	scaffold_42	ENSTRUG00000012684.1	632326	635497	ildr1b	6379	1078	215724	No_or_no_constitutive_exon
GATGGGGAGTTTGGGGGGGCGTTCATTTACGTAGTGTCGCTGTGGGACAGGT	919158	919276	919108	919160	1	scaffold_42	ENSTRUG00000013844.1	917096	923931	inpp4aa	6379	1078	215724	No_or_no_constitutive_exon
TCTCCAGTTTGGTGGAGATTGTGGTGCCGAGAGAGGGGTCATGTAAGCAGCC	1111268	1111375	1111218	1111270	1	scaffold_42	ENSTRUG00000014541.1	1104958	1120305	None	6379	1078	215724	No_or_no_constitutive_exon
TGATTCTGCAGGTCCTAATGACCAACAAGGACCTGGCTGGCTGTGGGAAGAG	4023	4082	3973	4025	1	scaffold_44	ENSTRUG00000002174.1	3477	8092	None	6379	1078	215724	No_or_no_constitutive_exon
GGCCCCGACCGGCGGATCTGCTTGGCGTGCGCTCGCCGCGGGGGCTGCAGGG	104057	104109	104007	104059	1	scaffold_44	ENSTRUG00000004100.1	55758	124909	None	6379	1078	215724	No_or_no_constitutive_exon
GAGGAGGGGGAAGAAGAAGAAGAAGAAGAAGAAGAGGGGGGGGTCAGTAGTG	905740	905901	905951	905899	-1	scaffold_44	ENSTRUG00000009735.1	902681	908301	NOP14	6379	1078	215724	No_or_no_constitutive_exon
AGTACATTCACATTTGTTTTGTTAGCTTAACCATTTGTGGGTGTGAGCAGGA	561487	561642	561692	561640	-1	scaffold_45	ENSTRUG00000010980.1	558964	571764	ctnnal1	6379	1078	215724	No_or_no_constitutive_exon
CCTGCACGTATTTTACTGTAATGAGCGTGTGGGGTGTGTGTGTGGGACAGAT	1039721	1039828	1039878	1039826	-1	scaffold_45	ENSTRUG00000013570.1	1036500	1042439	ubp1	6379	1078	215724	Yes
ATACTTTAAATAACACAAGGGCCTTTTAGAAACCTCTCTTTGGGGTTAAGCA	316372	316382	316322	316374	1	scaffold_46	ENSTRUG00000005466.1	309988	317248	RBMS1	6379	1078	215724	No_or_no_constitutive_exon
AACTTGTAGTCCTAACCCTTGGCAATGTTTTGCTCCTCAGGTGTGGGCAGTC	406486	406687	406737	406685	-1	scaffold_46	ENSTRUG00000006426.1	395752	428021	PKP4	6379	1078	215724	No_or_no_constitutive_exon
GAATATCAAGAACTTTGGTGTCTTATCGAGCATCTTGTGTGTGGGGATAGAT	725743	725899	725949	725897	-1	scaffold_46	ENSTRUG00000008302.1	713017	746121	fmnl2a	6379	1078	215724	No_or_no_constitutive_exon
CGCGTGCACCATGTTGCCTGTCTGCTGCTGCTGGTGGGGGGTGATGGCAGTG	1207429	1207525	1207575	1207523	-1	scaffold_46	ENSTRUG00000013350.1	1203794	1208124	arsh	6379	1078	215724	No_or_no_constitutive_exon
ATGCAGCCTGAAACAATAACTGGAACATTACTCTGTGTGTGGGCGCACAGGC	783370	783478	783320	783372	1	scaffold_47	ENSTRUG00000018284.1	778940	786273	ppm1j	6379	1078	215724	Yes
GGGGTTGCGGGGACGGCGACTCGCTGGACTGCCTGGATGGGGGTAGTCAGGC	1158527	1159040	1159090	1159038	-1	scaffold_47	ENSTRUG00000018414.1	1119394	1159193	asic1b	6379	1078	215724	No_or_no_constitutive_exon
AGGAGGGGTTGCGGGGACGGCGACTCGCTGGACTGCCTGGATGGGGGTAGTC	1158692	1159044	1159094	1159042	-1	scaffold_47	ENSTRUG00000018414.1	1119394	1159193	asic1b	6379	1078	215724	No_or_no_constitutive_exon
TGGATGGGGGTAGTCAGGCGGAGGAGGACGAGGAGGACAGTGTCGGGGAGGT	1158527	1159007	1159057	1159005	-1	scaffold_47	ENSTRUG00000018414.1	1119394	1159193	asic1b	6379	1078	215724	No_or_no_constitutive_exon
AAAAGCAGCCCGTGGAGGATGAACAGAAGCCTCTGGACGAGTATGGGAAGAA	1550565	1550814	1550515	1550567	1	scaffold_47	ENSTRUG00000018547.1	1536091	1557871	None	6379	1078	215724	No_or_no_constitutive_exon
CGAGCAGGGTGCCACGGCAACGGATCGAGCGGAGGAGAGGGTCGAGATAGCG	143171	143514	143564	143512	-1	scaffold_48	ENSTRUG00000007679.1	143030	154995	fam171a1	6379	1078	215724	No_or_no_constitutive_exon
TAGCATGGATGTGTCTGATATCTGATTTGTGTGTGTGTGTGGGGCTGCAGTT	259207	259338	259157	259209	1	scaffold_48	ENSTRUG00000010271.1	254060	260346	cdh17	6379	1078	215724	Yes
AGTGTGGATCTGTCACGTTACTGATCTGAGGCATGCCTGTGTGGGAGCAGGA	800853	801011	801061	801009	-1	scaffold_48	ENSTRUG00000013855.1	794928	820165	nbeal2	6379	1078	215724	No_or_no_constitutive_exon
TCGCGGTCTGACTCGAAGAGAGGCCGATGCGGAGGTGGGAGCGGGGACAGGG	956998	957247	956948	957000	1	scaffold_48	ENSTRUG00000014608.1	934261	958154	kif13a	6379	1078	215724	No_or_no_constitutive_exon
GGGAGAGGAAAGGATAGATCATGTTTAGATGAAAGCTTGAAGGGTGTTAGGT	1127312	1127363	1127262	1127314	1	scaffold_48	ENSTRUG00000015448.1	1120259	1152759	creb5b	6379	1078	215724	No_or_no_constitutive_exon
CTCTCAATGATAGCAGAGCGTCAGGGTGAGGCCATCGGGTTGCAGGGCAGGA	1424517	1424635	1424467	1424519	1	scaffold_48	ENSTRUG00000015929.1	1418002	1427702	si:dkey-8k3.2	6379	1078	215724	No_or_no_constitutive_exon
ACAACGAGGTGCAGATTTTGTTCTTCCTTCTTTTTTTGGGGGGGGGTCAGCT	10511	10654	10704	10652	-1	scaffold_49	ENSTRUG00000017957.1	5478	21019	None	6379	1078	215724	No_or_no_constitutive_exon
ACATTAACCTCTGCTGGTCCTGGTGTCCATCTCTGTGGGGACGGATGTAGAT	124264	124351	124401	124349	-1	scaffold_49	ENSTRUG00000018049.1	114363	125366	loxhd1a	6379	1078	215724	No_or_no_constitutive_exon
GTAATGATATTGCATAATCACCTGGGGTTTTTTTTTTTCTGGGTACACAGAT	313617	313734	313567	313619	1	scaffold_49	ENSTRUG00000018229.1	302631	325971	None	6379	1078	215724	No_or_no_constitutive_exon
GATGTGTGTGACGGCATCGCACCACCCACAGGAGGGTCAGTGGGCAACAGCA	527532	527667	527482	527534	1	scaffold_49	ENSTRUG00000018404.1	525025	531605	usp20	6379	1078	215724	No_or_no_constitutive_exon
CAGTGAAGAGAATGCTTTGAATGAGGAGAAGCCTGAAGCTGTGTTGGGAGGT	631028	631139	631189	631137	-1	scaffold_49	ENSTRUG00000018435.1	630061	641285	map1b	6379	1078	215724	No_or_no_constitutive_exon
TAAAGAGGACAGCGCCCCCTGTGTCTCTGATGTCTTCTCTGGGATTGCAGAT	775753	775795	775703	775755	1	scaffold_49	ENSTRUG00000018494.1	764767	781333	None	6379	1078	215724	No_or_no_constitutive_exon
AGATGAATTTTGTGTGAAAAGATCAGACATGACTCTGTGTGGGATTACAGGA	934703	934792	934842	934790	-1	scaffold_49	ENSTRUG00000018513.1	931665	936490	gfm2	6379	1078	215724	Yes
GATAGTCCAGCTGTCAGCTGTTGGCGTTTTTCTTTTTGGGGTGGGTGCAGGG	1032699	1032821	1032649	1032701	1	scaffold_49	ENSTRUG00000018533.1	1010919	1033354	fnbp1b	6379	1078	215724	Yes
CTAATTCCTGCCCTTTTCCTTCCCTTTTTGTCTTGGGAGAGGGTGTGTAGGG	1264474	1264720	1264770	1264718	-1	scaffold_49	ENSTRUG00000018579.1	1256384	1310318	lamc3	6379	1078	215724	No_or_no_constitutive_exon
CCTTCCTCTCCTCCCACCTCCCCCTCCACCTGCCCGGGTGCGGGGGTCAGGA	268150	268219	268100	268152	1	scaffold_50	ENSTRUG00000010473.1	244865	269348	None	6379	1078	215724	No_or_no_constitutive_exon
AGTTTTCTGTGAGATGGAGATTTCAGGGTTCTTTGTTGTTGTGGGTGCAGAT	395056	395141	395006	395058	1	scaffold_50	ENSTRUG00000011938.1	381032	403665	None	6379	1078	215724	No_or_no_constitutive_exon
ACTTTGACTCCTTTCTCTTTGTTTTCTCTTTCCTCACCGGGGGCCAACAGGA	607918	607975	608025	607973	-1	scaffold_50	ENSTRUG00000013732.1	606236	617702	limk2	6379	1078	215724	Yes
CACAGCAAAATCCAAGTAAGAAACTATGCTTTCTTCTTTTTTGGGGGTAGAT	713967	714096	714146	714094	-1	scaffold_50	ENSTRUG00000014384.1	711244	723255	ssh1a	6379	1078	215724	No_or_no_constitutive_exon
CGCCGCCGTGTTGTCCAGACACGCTGTAAATCGCGTTCTCTGGGCGACAGAT	786788	786928	786738	786790	1	scaffold_50	ENSTRUG00000014889.1	782392	791628	git2a	6379	1078	215724	Yes
CTTTCCAAAACATCGCAGGTGAATACGATTGTTTGTCCCGATGGGTGCAGAC	915791	915907	915957	915905	-1	scaffold_50	ENSTRUG00000015306.1	910219	916220	myo1ha	6379	1078	215724	Yes
GTCCTCTGATGATCACCGTTTCCACTTCCTCTGATGGGTTTGGGGCGTAGTA	1133366	1133559	1133609	1133557	-1	scaffold_50	ENSTRUG00000016380.1	1132276	1136522	plat	6379	1078	215724	No_or_no_constitutive_exon
GCACAATACAGAGAAAGAAGGAGAGAATGAGAAAAAGACTTTGGGTGAAGAA	1201232	1201303	1201353	1201301	-1	scaffold_50	ENSTRUG00000016466.1	1194523	1202253	dhx37	6379	1078	215724	No_or_no_constitutive_exon
CGTCTCGCAGATTCACACCTAGAGCTTGATTGATGTTTTCTGGGTAACAGGT	1431728	1433101	1433151	1433099	-1	scaffold_50	ENSTRUG00000016672.1	1431728	1444225	si:dkey-193c22.2	6379	1078	215724	No_or_no_constitutive_exon
CAAATGTTAAAAAAATTAATAAACGTGCCTCTCCTTGTTTTGGGTGACAGGA	303993	304140	303943	303995	1	scaffold_52	ENSTRUG00000005571.1	287289	304140	xpo1b	6379	1078	215724	No_or_no_constitutive_exon
TGAATGTTCAGAGACTCCTTATTTGTGTTCCTCCTCACTGGGCTACAAAGGC	596631	597305	596581	596633	1	scaffold_52	ENSTRUG00000008664.1	596132	600902	si:ch73-105b23.1	6379	1078	215724	No_or_no_constitutive_exon
GAAGAAATTGAATACTGTTTGTTGAAACCTGAGTAATGAAGGGAGGTCAGGA	413208	413238	413288	413236	-1	scaffold_51	ENSTRUG00000000744.1	409867	423990	wwc1	6379	1078	215724	No_or_no_constitutive_exon
AAGGTTTGACTTGAGTTTTAGTGAGTTGTTGAACGTGTGTGTGGGTGCAGCT	527728	527891	527941	527889	-1	scaffold_51	ENSTRUG00000001547.1	508984	529889	None	6379	1078	215724	No_or_no_constitutive_exon
AACAGTGTTTTTAAAATATGTATATACTGATTTACTGACTGTGGGTACAGGT	561116	561219	561269	561217	-1	scaffold_51	ENSTRUG00000004733.1	558986	567609	None	6379	1078	215724	No_or_no_constitutive_exon
CTGCACTAACACTGACTTTCTCTATCTTTGACACGCACCCATGTGGGCAGGG	637423	637429	637373	637425	1	scaffold_51	ENSTRUG00000007757.1	634489	638831	APBB3	6379	1078	215724	No_or_no_constitutive_exon
ATTCCTCTGCGCGATAACGCCGCTCATGACAGGTTCTTTTGGGGTTGCAGCT	1326450	1326521	1326400	1326452	1	scaffold_51	ENSTRUG00000012139.1	1324825	1329943	None	6379	1078	215724	Yes
CAAGAACAAAACCAGGAGGAGCCGCAGGATGGGCAGGAGGGGCAGGTCAGGC	1385782	1385813	1385863	1385811	-1	scaffold_51	ENSTRUG00000012940.1	1383535	1393662	usp28	6379	1078	215724	No_or_no_constitutive_exon
CCCACTTAACATAGTGCTGCTGATCCAGCTTAATGTCAGAGGGTGTGTAGAT	1386388	1386424	1386474	1386422	-1	scaffold_51	ENSTRUG00000012940.1	1383535	1393662	usp28	6379	1078	215724	No_or_no_constitutive_exon
ACGCATAAACCCTGGACGGCTCGCTAAATTAGCATCTCTCGGGGGTTCAGCT	1333893	1334016	1333843	1333895	1	scaffold_53	ENSTRUG00000017885.1	1321620	1337331	ret	6379	1078	215724	No_or_no_constitutive_exon
CTCCCTCACAGGTCAGAAAGCAGCCTCACCGTCTCAAGGGAGGATGTCAGAG	76366	76576	76316	76368	1	scaffold_54	ENSTRUG00000003936.1	33754	77979	cfap74	6379	1078	215724	No_or_no_constitutive_exon
TCATTGAAACCATTTGGATCTATTTTATTTGTTTCCAACAGGGATAATAGAG	63995	64061	63945	63997	1	scaffold_54	ENSTRUG00000003936.1	33754	77979	cfap74	6379	1078	215724	No_or_no_constitutive_exon
TATTTAAGTCGTGCTGCCTTGCGTTTGACTGTCTGACCTTGTGGGTACAGGT	407683	407772	407822	407770	-1	scaffold_54	ENSTRUG00000009744.1	376978	433997	celsr3	6379	1078	215724	Yes
CACCTTAATTCTGAAATGCATCCACAGCTGATGTGTTAGGGGCATAACAGTT	396934	396981	397031	396979	-1	scaffold_54	ENSTRUG00000009744.1	376978	433997	celsr3	6379	1078	215724	No_or_no_constitutive_exon
CACACACACACACACACACTCGGTGGGAGACAGAAGGGAAAGAGAGGGAGAA	397554	397645	397695	397643	-1	scaffold_54	ENSTRUG00000009744.1	376978	433997	celsr3	6379	1078	215724	No_or_no_constitutive_exon
TCGATGAGGTTGTCAGAACATGGACTACACAGCTGTTGTGAGGGATGCAGGC	902180	902225	902130	902182	1	scaffold_54	ENSTRUG00000012310.1	900569	907450	elk1	6379	1078	215724	No_or_no_constitutive_exon
CAGGCACTTGCTCCGGTGCTGTGGTGGCGGCTCTGGCCGGGGGAGGTCAGCC	923412	923541	923362	923414	1	scaffold_54	ENSTRUG00000012556.1	922956	930126	otud5a	6379	1078	215724	No_or_no_constitutive_exon
TTAATACTTTTCGTGTGTGTGTGTGTGTGTGTGTGTGTGTGTGAGGGCAGGT	1060729	1060838	1060888	1060836	-1	scaffold_54	ENSTRUG00000013333.1	1051601	1061851	ptpn18	6379	1078	215724	No_or_no_constitutive_exon
ATGCATTTGTACGCTAACGCCTTCCTGGGGTTCTGTGTGTGGTCGGGCAGCT	1139051	1139156	1139001	1139053	1	scaffold_54	ENSTRUG00000013632.1	1135430	1141155	None	6379	1078	215724	No_or_no_constitutive_exon
AGGGCAGTGAAGACCTGAAGGAGGAAGAGGAGGAAGGGAGGATGGTGCAGTT	1149093	1149168	1149043	1149095	1	scaffold_54	ENSTRUG00000013837.1	1144087	1150190	PTPN7	6379	1078	215724	No_or_no_constitutive_exon
AGTAGCTTCAGTGGTGGTAGTGGCATCAGTGGCGGTAGCGGGTACAGCAGCC	1239738	1239811	1239688	1239740	1	scaffold_54	ENSTRUG00000014422.1	1235190	1240585	krt8	6379	1078	215724	No_or_no_constitutive_exon
GAGCTCTATGCGGGGATTGCTGTGGCTGCTGTGGAGGGGTAAGTGGTTAGGT	31033	31048	31098	31046	-1	scaffold_55	ENSTRUG00000018310.1	30661	32682	tm4sf4	6379	1078	215724	No_or_no_constitutive_exon
GTGTGTGTGTGTGTGTGTGTGTGTGTGTGTGTGTGTGTGTGTGGGTAAAGCC	36508	36680	36458	36510	1	scaffold_55	ENSTRUG00000018318.1	33839	38884	None	6379	1078	215724	No_or_no_constitutive_exon
GGGTTGAGATTTGCTCAACACATAAAGAAACAGGTGGACAGCTAGGGCAGAA	843681	844104	844154	844102	-1	scaffold_55	ENSTRUG00000018495.1	835816	845614	kank4	6379	1078	215724	No_or_no_constitutive_exon
CCAGCGACGTGATGGTGAGCACACGAGAGGCGGAGGATGCTGGGACGAAGAA	885671	885960	885621	885673	1	scaffold_55	ENSTRUG00000018500.1	884173	887528	usp1	6379	1078	215724	No_or_no_constitutive_exon
TATCTCTCTCTGTGACTCGCTAGAGTCCCATAACCAGTGGGGGCGGCCAGGC	897832	897984	898034	897982	-1	scaffold_55	ENSTRUG00000018504.1	889393	917504	dock7	6379	1078	215724	No_or_no_constitutive_exon
ATAGTGTTTACACTCAACATTTCATGTACTTTCCACTGAATTGGGTGAAGCA	408090	408200	408040	408092	1	scaffold_56	ENSTRUG00000008292.1	404771	411628	rbm5	6379	1078	215724	No_or_no_constitutive_exon
ACAGGGATGAGCCACTCATGTGTAGAAATACCTGAATGGTTGGGGACCAGAC	677949	678032	678082	678030	-1	scaffold_56	ENSTRUG00000012252.1	672253	684447	mst1	6379	1078	215724	No_or_no_constitutive_exon
GGAGCTGAAGGAGAAAAAGGAAGAAGAGCAGGAAAAAGGGATGACGGCAGCA	326860	326929	326810	326862	1	scaffold_57	ENSTRUG00000001249.1	320184	343366	None	6379	1078	215724	No_or_no_constitutive_exon
CAGCCCCAAGGCGAAGGGAGGAAAGATGAGGAGGGGGGGGGTGAGGGTAGGA	326954	327055	326904	326956	1	scaffold_57	ENSTRUG00000001249.1	320184	343366	None	6379	1078	215724	No_or_no_constitutive_exon
ACCAACCTGTCTGTCTTTCCCCCTGTGTGTCGGTCTGTGTGACTGGGCAGTT	566724	566856	566906	566854	-1	scaffold_57	ENSTRUG00000008206.1	550176	569377	None	6379	1078	215724	Yes
TCACGGGGCGTCGGGGGGAACGCCGGCGAGGTTTACCGGGAGAATAAGAGGA	1097719	1097831	1097669	1097721	1	scaffold_57	ENSTRUG00000012738.1	1096720	1114708	None	6379	1078	215724	No_or_no_constitutive_exon
TTACAGGTGGCGTCTGAGCAAGGCTCCTTTGAACGACAGTTTGGGGACAGTC	1334822	1334848	1334898	1334846	-1	scaffold_57	ENSTRUG00000013829.1	1331050	1336117	igfbp5a	6379	1078	215724	No_or_no_constitutive_exon
TGATCTCTGGCTCAGGTGGTCTGGCCCGCTCCTCTGGGTGATAAGCTAAGCC	357095	357252	357045	357097	1	scaffold_58	ENSTRUG00000008898.1	337310	365622	OXR1	6379	1078	215724	No_or_no_constitutive_exon
CAGACACTGCCACAAAAAATAAAAGCCAATCCCCCTTGGGATCAAAGCAGCA	356500	356764	356450	356502	1	scaffold_58	ENSTRUG00000008898.1	337310	365622	OXR1	6379	1078	215724	No_or_no_constitutive_exon
AATGGCAGTGGGAAGCATCAGCACCAGAGGCGGTGGGGCCATGGCATGAGAG	1157704	1157936	1157986	1157934	-1	scaffold_58	ENSTRUG00000012951.1	1157327	1158851	mc2r	6379	1078	215724	No_or_no_constitutive_exon
CATCCTATCCGCATCGGATCTTGGTGGGGAAACACGCCGGGGGGCATCAGTC	511358	511768	511308	511360	1	scaffold_59	ENSTRUG00000009853.1	511091	512985	hpdl	6379	1078	215724	No_or_no_constitutive_exon
TCTAAACACATTAGTGTATGCTATTAATGTATTCATAATGTGGGAATCAGTT	23373	23517	23323	23375	1	scaffold_60	ENSTRUG00000000455.1	21104	25908	ddx23	6379	1078	215724	No_or_no_constitutive_exon
CCATTTCTTCCTCATCTGATTGGAAATGCTGTTTGTGCTTGGGTGCGCAGAT	361312	361468	361518	361466	-1	scaffold_60	ENSTRUG00000011060.1	358564	363870	pacsin1a	6379	1078	215724	No_or_no_constitutive_exon
TTCCCTGTTGAAACAATCTGTGTCTTTTGTCTTGATTGGTGCTGGGGCAGAA	605036	605131	604986	605038	1	scaffold_60	ENSTRUG00000011842.1	603785	605786	eif4e3	6379	1078	215724	No_or_no_constitutive_exon
TTGTAATGCTTATTCACATTTCATGTCCACCGCCGCAGGGCCAACGGGAGAG	1006116	1006199	1006066	1006118	1	scaffold_60	ENSTRUG00000013733.1	996988	1006588	ccdc187	6379	1078	215724	No_or_no_constitutive_exon
TTATTTGCACATTGATCTTTTTTCTCCTGCTCTTTTCCTTTTGGGGATAGGT	1053388	1053580	1053630	1053578	-1	scaffold_60	ENSTRUG00000014029.1	1044739	1054951	rap1gap	6379	1078	215724	Yes
AATAAACAGGTCAGATTTTAACCCCGACGCTTCTTTGGGGGGGGGTTTAGGC	1279715	1279817	1279867	1279815	-1	scaffold_60	ENSTRUG00000015296.1	1279455	1282324	COQ10A	6379	1078	215724	No_or_no_constitutive_exon
AGGGAGGGAGCAACGCCGAGGGCAGAAGGGGAGGGGCGGGAGGTGAGGAGGG	19637	19934	19984	19932	-1	scaffold_61	ENSTRUG00000003954.1	19637	22236	zbtb22b	6379	1078	215724	No_or_no_constitutive_exon
GCCACGACCACGACCGCACCTCTGCCGCCATGCCAGTGATGGGCATGCAGGG	268678	268845	268895	268843	-1	scaffold_61	ENSTRUG00000007219.1	268678	274573	shisa7b	6379	1078	215724	No_or_no_constitutive_exon
GACAGGGAAAGGAAAGACGTCCGCGGAGAAAGAGACGAGGGCGATAGAAGAC	670261	670461	670511	670459	-1	scaffold_61	ENSTRUG00000010481.1	666365	671793	phactr4a	6379	1078	215724	No_or_no_constitutive_exon
TCTTCACCTCTCTGGTTTCCTGTCTGTGTCTGCTTCCTGTTCGGGAGCAGGA	790170	790306	790356	790304	-1	scaffold_61	ENSTRUG00000011205.1	789656	838584	ptprua	6379	1078	215724	No_or_no_constitutive_exon
AATGTACCTGTAGATCATTACAGATGATCGATATTGTCATTGATGGGCAGGG	1351957	1352011	1352061	1352009	-1	scaffold_61	ENSTRUG00000013857.1	1343696	1374625	prp	6379	1078	215724	No_or_no_constitutive_exon
TTGTTCTTGTTTGAAGGTTAGAAAATTAAGTAAAGCATGGGTGACTGGAGCT	161777	161832	161882	161830	-1	scaffold_64	ENSTRUG00000007919.1	159967	166880	None	6379	1078	215724	No_or_no_constitutive_exon
ACTCAGGTGCTGGTGGAGGAGATGAAAGCTGTTGTCGAGCTGGGTCAGAGGA	235529	235565	235615	235563	-1	scaffold_64	ENSTRUG00000009266.1	234229	241429	txndc16	6379	1078	215724	No_or_no_constitutive_exon
CATTTTGTAGGAAATGTAACATCAACCTGTCTATTCCCTTGGGTGACCAGGG	411358	411475	411308	411360	1	scaffold_64	ENSTRUG00000010979.1	385265	413406	nbeal1	6379	1078	215724	No_or_no_constitutive_exon
CGTACCCCAGTGGGGCCCTTCCTGCATCTGCCATCACCTCATTGGGGCAGCC	74822	74955	74772	74824	1	scaffold_63	ENSTRUG00000009781.1	72443	80447	dtx4	6379	1078	215724	No_or_no_constitutive_exon
TAGGGGAGGGGGGGGGTCACTCTCCCTGTCGTGGCAGAGGGTGCTAAAAGGT	230833	230943	230783	230835	1	scaffold_63	ENSTRUG00000011400.1	229535	231331	elp5	6379	1078	215724	No_or_no_constitutive_exon
ATATACTTTGTGTTCTCCCTAACTTGCTCTTTTTAAACCACGGGCAACAGAA	286170	286344	286394	286342	-1	scaffold_63	ENSTRUG00000012320.1	279562	287580	polr2a	6379	1078	215724	No_or_no_constitutive_exon
TCTCTCCCTCCTCCGCTGTAGACCCCAGCCTGTGCGGGATAGAACGGCAGCG	395700	395770	395650	395702	1	scaffold_63	ENSTRUG00000013458.1	392926	397872	zgc:114045	6379	1078	215724	No_or_no_constitutive_exon
CTCCGTGCTGGGCGGAGGCCCTGTGGTCGGAGGGCTGAGCGGGGCCGTAGGG	412312	412410	412262	412314	1	scaffold_63	ENSTRUG00000013464.1	400519	412410	si:ch73-335l21.1	6379	1078	215724	No_or_no_constitutive_exon
CCAAGGAGGAAGTCAGGATAGGACGACCAAGCAGGCGGGAGGATGTGAAGCA	495765	495836	495715	495767	1	scaffold_63	ENSTRUG00000014192.1	492213	497006	si:dkey-19b23.13	6379	1078	215724	No_or_no_constitutive_exon
ACCACCAACTCCAACTCCAACACCGGGAACGCGGCGGGCGTGAAGGACAGAG	1346623	1346684	1346734	1346682	-1	scaffold_63	ENSTRUG00000015601.1	1346623	1355117	None	6379	1078	215724	No_or_no_constitutive_exon
TTTCCTTCTCTCAGCAGTCTCTCTCAGGCTCCCTGCACAATGTTGGGGAGGA	292936	293179	292886	292938	1	scaffold_62	ENSTRUG00000008810.1	287167	293660	rgl3a	6379	1078	215724	No_or_no_constitutive_exon
CATTTCTACCAGCCTCAAACGGACCGATCTTCCTATGTCAACGGGCACAGCA	312671	313077	313127	313075	-1	scaffold_62	ENSTRUG00000009549.1	312410	313559	None	6379	1078	215724	No_or_no_constitutive_exon
TGATGAGTTTGTGGATGGACCTATGGTATCATATGCTTTCTGGGTGACAGAG	389968	390051	389918	389970	1	scaffold_65	ENSTRUG00000008386.1	383293	408999	bptf	6379	1078	215724	No_or_no_constitutive_exon
TACACACGTCTCATAAGACCAACCCCAAAAACACTCTGGTGTGGGTACAGGT	471422	471595	471645	471593	-1	scaffold_65	ENSTRUG00000010006.1	471003	517099	None	6379	1078	215724	No_or_no_constitutive_exon
TGCATCTGGTTTCCATTATGGAGTGCATGCGTGTGAGGGATGCAAGGTAGGC	276409	276642	276359	276411	1	scaffold_66	ENSTRUG00000005774.1	274102	280056	nr1d4a	6379	1078	215724	No_or_no_constitutive_exon
TAATTTGACGTCCTGTTAACCTCTCTATGATTTACAGCTGGGTCAGGGAGTT	383851	383922	383972	383920	-1	scaffold_66	ENSTRUG00000009020.1	372481	397227	fmnl3	6379	1078	215724	No_or_no_constitutive_exon
AGGCATCGGGGAATACATTAAGGTCTGCGCTGGCATGGGAGAACCTGGAGGT	416640	416714	416764	416712	-1	scaffold_66	ENSTRUG00000010319.1	416640	425982	erbb3b	6379	1078	215724	No_or_no_constitutive_exon
TTTGGGCAATAGCAACGTGTCCGCTCAGGGCCCCCGGGCTCACGGCGGAGGC	449234	449436	449486	449434	-1	scaffold_66	ENSTRUG00000011798.1	448343	453812	None	6379	1078	215724	No_or_no_constitutive_exon
GTTTGATCTGTGTTCTAATCGCGGGTGCATCTGTCCTCTGTGGGTGACAGGT	681580	681760	681810	681758	-1	scaffold_66	ENSTRUG00000013483.1	681580	687712	None	6379	1078	215724	No_or_no_constitutive_exon
GAGAACTCACGCAAAGGAGGAAGAGAAAGAGGAACGTAAAAGGGTGTCAGCA	814072	814202	814252	814200	-1	scaffold_66	ENSTRUG00000014958.1	812493	834330	None	6379	1078	215724	No_or_no_constitutive_exon
CGGGTCCCAGATGCACCTGACAGAGAAAAGGTCCGGGCGGGAGATGACAGAC	897646	897761	897596	897648	1	scaffold_66	ENSTRUG00000015363.1	894601	897932	zgc:158263	6379	1078	215724	No_or_no_constitutive_exon
ACATTTTACGCTGTGACAGCAGTTGGGTTGACAACATTTTGGGTTGGCAGGA	1166924	1167047	1167097	1167045	-1	scaffold_66	ENSTRUG00000016183.1	1164795	1167895	INAVA	6379	1078	215724	No_or_no_constitutive_exon
ATGAGACCTTTCACTTCCTGTTCATGAGCGTTACTTCCCCGGGGTTACAGAG	1207512	1207600	1207462	1207514	1	scaffold_66	ENSTRUG00000016288.1	1204612	1212712	srpk1a	6379	1078	215724	No_or_no_constitutive_exon
TAATCACAACAGTTTTTAGAACAAAACATATTTTTTGGGGGGGTTGATAGGC	1209614	1209854	1209564	1209616	1	scaffold_66	ENSTRUG00000016288.1	1204612	1212712	srpk1a	6379	1078	215724	No_or_no_constitutive_exon
CAGCCTGAGCCAAGCTGGTGGAGGAACCATCGTGATGGGGAGCAACGCAGCC	488117	488173	488223	488171	-1	scaffold_67	ENSTRUG00000010489.1	472935	511423	szt2	6379	1078	215724	No_or_no_constitutive_exon
CATACACTCAGAGTCTTGGTCCAAGGAAACACGAGGTGAGAGGGCATCAGAG	531829	531967	531779	531831	1	scaffold_67	ENSTRUG00000010932.1	529348	536305	None	6379	1078	215724	No_or_no_constitutive_exon
CATACACTCAGAGTCTTGGTCCAAGGAAACACGAGGTGAGAGGGCATCAGAG	544223	544361	544173	544225	1	scaffold_67	ENSTRUG00000010971.1	541793	550525	slc5a9	6379	1078	215724	No_or_no_constitutive_exon
TAACTTGCTTTATCGTTAGCGTAATGAGCTTTCTAATTCTTTGGGGGCAGAC	655094	655203	655044	655096	1	scaffold_67	ENSTRUG00000011656.1	654814	657009	dtymk	6379	1078	215724	Yes
AACGTTCTTTCCTTCTCCAACACCTCCTCTCATTTGGGGGATACGGGCAGAT	262797	262824	262747	262799	1	scaffold_68	ENSTRUG00000005158.1	200500	291392	PTPRM	6379	1078	215724	No_or_no_constitutive_exon
GAGCAAGCCTTGCTGCTCGTGGCACGAAAGCAGAGACTGGAGCAGGGCAGGA	333055	333115	333005	333057	1	scaffold_68	ENSTRUG00000006598.1	315359	340539	EPB41L3	6379	1078	215724	No_or_no_constitutive_exon
GGAGAGGAGAACAAGAAGTCCGGCGGTCCTGGTGAGTAGGGTTAAAACAGAA	504825	505062	505112	505060	-1	scaffold_68	ENSTRUG00000009299.1	490018	524733	PIEZO2	6379	1078	215724	No_or_no_constitutive_exon
TCCTCCGCCACATTAGTCCCAGGTGTGTGAGCAGTGTTTTGGGGTTACAGAG	583511	583611	583661	583609	-1	scaffold_68	ENSTRUG00000010365.1	582941	585045	pak1ip1	6379	1078	215724	No_or_no_constitutive_exon
CGTAATTCTTTACATGCTAAATTCCGTCTATTGTCTGGGTCGGGACACAGGA	619333	619443	619283	619335	1	scaffold_68	ENSTRUG00000010814.1	618110	620638	None	6379	1078	215724	No_or_no_constitutive_exon
GAAATGATTGTCAACTTGTTATTAAAATTTTGCCTTTCTGCGGGGCGCAGGA	1037706	1037828	1037656	1037708	1	scaffold_68	ENSTRUG00000013866.1	1016388	1046122	pth1ra	6379	1078	215724	Yes
AGAGAGCGAATCTGAGCAGGTGGATGCCGGCATGGAGGAGGGTCAGGAAGAG	642523	642660	642473	642525	1	scaffold_69	ENSTRUG00000008616.1	642059	649740	CLSPN	6379	1078	215724	No_or_no_constitutive_exon
CCAGAACAGAGGTGGAGGTGGCGGCTATGGTTACAAGGGTAATTGGCAAGGA	759343	759818	759293	759345	1	scaffold_69	ENSTRUG00000010336.1	758202	765185	thrap3b	6379	1078	215724	No_or_no_constitutive_exon
CGTCTGAAAGAACATGTCAAATGCAGCTCCGGGTGAAGGGTGCGAAGCAGAA	795450	795522	795572	795520	-1	scaffold_69	ENSTRUG00000010644.1	792991	804383	nedd9	6379	1078	215724	No_or_no_constitutive_exon
GTACTGATGATGCAACGGCGAGGTTGGAAGCCGCTGGTCGAGACGGGCAGGA	1148161	1148370	1148111	1148163	1	scaffold_69	ENSTRUG00000013992.1	1139647	1150635	epb41a	6379	1078	215724	No_or_no_constitutive_exon
CGGCGCCAAATGCACTAACTGCATCGAAGAAGAGGGGGCTAAGGCTAAAGTC	751773	751979	751723	751775	1	scaffold_71	ENSTRUG00000009962.1	739251	753267	cldnh	6379	1078	215724	No_or_no_constitutive_exon
ATGTCTGCATTTTTATTTCTTTTCTTATTCTCTCTGCTGGGGGATAAAAGCT	817459	817482	817409	817461	1	scaffold_71	ENSTRUG00000010944.1	816739	823724	sept4a	6379	1078	215724	No_or_no_constitutive_exon
GAAGTTCCGACGTCTCCCGTCCTGCTGCTCAAACAGGGCCAGGAGCTGAGGC	858313	858529	858579	858527	-1	scaffold_71	ENSTRUG00000011810.1	858014	861210	None	6379	1078	215724	No_or_no_constitutive_exon
ACGAGGAGGAAGAGGAAGAGGAAGAAGCAGAGGAGGAGGGCGACGGGCAGGA	972859	973007	973057	973005	-1	scaffold_71	ENSTRUG00000013514.1	971382	975544	crebrf	6379	1078	215724	Yes
ATGCTGACGAAGGACACGTCGTCGTCCCCCAACAGTCCGGGTGAGCGCAGCG	289027	289442	288977	289029	1	scaffold_72	ENSTRUG00000007237.1	287828	289457	znf513a	6379	1078	215724	No_or_no_constitutive_exon
AGGATCCAGAGGAGACGGAGGGAGCAGAGGGAGGAACCCGCGCTGGGGAGGA	650046	650445	649996	650048	1	scaffold_72	ENSTRUG00000011415.1	643326	650445	None	6379	1078	215724	No_or_no_constitutive_exon
CAAATCCAGACGGAGCTCTGGGACTTTAGCGTCGGAGGGAGCGAGGGCAGGA	768892	768994	769044	768992	-1	scaffold_72	ENSTRUG00000013276.1	768892	780872	kcnk2a	6379	1078	215724	No_or_no_constitutive_exon
AATTATTTCTGATCCAATTGATTGTGTACCCCAAGGCTTTAGGGGTGCAGTG	815433	815517	815383	815435	1	scaffold_72	ENSTRUG00000013791.1	812208	826319	rps6kc1	6379	1078	215724	No_or_no_constitutive_exon
CTAAAGTTCAGACATTACCTCTGTTTGTGCCTTTCTATAAATGTGGGCAGTA	1179243	1179442	1179193	1179245	1	scaffold_72	ENSTRUG00000015087.1	1160876	1184550	FIG4	6379	1078	215724	Yes
TATTTAAACGTTGTTACAGCAACCACGAGTGTATTTGGGAGTGATGATAGGT	45048	45207	44998	45050	1	scaffold_73	ENSTRUG00000002590.1	31761	48485	tnw	6379	1078	215724	No_or_no_constitutive_exon
ATGGAAAATGCGTATGGCTCATGGTTGGGTGAAAAGCACGAGGGAGGCAGTT	36890	36971	36840	36892	1	scaffold_73	ENSTRUG00000002590.1	31761	48485	tnw	6379	1078	215724	No_or_no_constitutive_exon
TTGGAAAGTGGACCCAACTTTTAAAGCAGGAGGCAGGTCTGGGTGATTAGCT	95331	95399	95449	95397	-1	scaffold_73	ENSTRUG00000003799.1	64645	104621	tnr	6379	1078	215724	No_or_no_constitutive_exon
TGCACCAGATATATGACTTGCTCTCTCTGGCTTTAAATTATGCAGGGCAGGC	386142	386314	386364	386312	-1	scaffold_73	ENSTRUG00000009062.1	377501	390706	None	6379	1078	215724	No_or_no_constitutive_exon
GTTATTTCCTGTTTTATGTTTTTATTCACATCGATCATTTGGGGTTTAAGGA	403795	403984	403745	403797	1	scaffold_73	ENSTRUG00000011321.1	392875	404677	None	6379	1078	215724	No_or_no_constitutive_exon
TTTTTTTTCCTGGCACTGATGCCCCCCTCCCCCTTCTTCTGGCTGGGCAGGG	865800	865953	865750	865802	1	scaffold_73	ENSTRUG00000013858.1	849819	868878	mbnl1	6379	1078	215724	No_or_no_constitutive_exon
TTTTCTCCTCCCTATCCAATCCACTTCCTGTTGCACTGCATGATGGGCAGGC	866583	866619	866533	866585	1	scaffold_73	ENSTRUG00000013858.1	849819	868878	mbnl1	6379	1078	215724	No_or_no_constitutive_exon
ACAAAGGTACAGGCGGGGGCGGGAGCGTCCCTCTGAGCAAAGCCGGGCAGTA	932253	932530	932203	932255	1	scaffold_73	ENSTRUG00000014147.1	929865	940636	yeats2	6379	1078	215724	No_or_no_constitutive_exon
GGTACAGGCGGGGGCGGGAGCGTCCCTCTGAGCAAAGCCGGGCAGTATAGAT	932258	932530	932208	932260	1	scaffold_73	ENSTRUG00000014147.1	929865	940636	yeats2	6379	1078	215724	No_or_no_constitutive_exon
GAAGGGGGTCTGCGGCGCTAATTCCCTGGGTGGGAGGGGTGATGGTGGAGAC	1106592	1106759	1106542	1106594	1	scaffold_73	ENSTRUG00000014682.1	1092249	1110652	camsap2b	6379	1078	215724	No_or_no_constitutive_exon
AAATGAGCAAATAGATAACCATTTTTGTGGATGTGTGTACACATGGGCAGGT	174321	174457	174271	174323	1	scaffold_74	ENSTRUG00000005278.1	172238	182313	mfsd12a	6379	1078	215724	Yes
GAAGCTCAGTAGGGTCCTGCACACACAAAAGTCTACTGGGAATACAACAGGA	262100	262171	262050	262102	1	scaffold_74	ENSTRUG00000006622.1	254780	266899	wdr78	6379	1078	215724	No_or_no_constitutive_exon
GCCAGCAAGAACACCACGACCAACAGCACGGCGAGCACCGCGGTGGGCAGGA	628376	628463	628513	628461	-1	scaffold_74	ENSTRUG00000009734.1	622114	629109	xkr4	6379	1078	215724	No_or_no_constitutive_exon
TTTGATGATGGTCTTTTACAGAGTTTATTATTTTCTCCTGAGCAGGGTAGAA	760824	761040	760774	760826	1	scaffold_74	ENSTRUG00000010880.1	754773	768440	None	6379	1078	215724	No_or_no_constitutive_exon
AATCAGTTATTCAAGTTCTCATGTAACACTGCTGTTGGTCAAATGGGCAGAC	828877	828980	828827	828879	1	scaffold_74	ENSTRUG00000011265.1	818165	831972	paxip1	6379	1078	215724	No_or_no_constitutive_exon
ATCCCCATTCTGTTAAACCAACACTCAGCAGTTACCCCAGTAATGGGCAGAT	849910	850222	850272	850220	-1	scaffold_74	ENSTRUG00000011742.1	849556	858304	jph1b	6379	1078	215724	No_or_no_constitutive_exon
GGCACCTCCTAACCTGACTCTACCTGGTAACAATAACAACGGGACTGCAGGT	39060	39717	39010	39062	1	scaffold_75	ENSTRUG00000000511.1	33190	42576	ncoa6	6379	1078	215724	No_or_no_constitutive_exon
TTTGCTGTGATGACCCCTCACCGTGTCTCTGTCTTTGTGTGGGACACCAGGG	67207	67296	67157	67209	1	scaffold_75	ENSTRUG00000000710.1	53325	68413	plcg1	6379	1078	215724	No_or_no_constitutive_exon
CCGCTCCGGCACAGGGGCACCGAGCAAGTCTGGCACAGTGGGCGGGACAGGA	73215	73415	73465	73413	-1	scaffold_75	ENSTRUG00000000835.1	71807	75775	zhx3	6379	1078	215724	No_or_no_constitutive_exon
GCCTCCCTGGACCCACTTAATATTTGTCAACCTCTTGTTGTGATGGGTAGAA	969285	969431	969235	969287	1	scaffold_75	ENSTRUG00000009566.1	955220	973640	None	6379	1078	215724	Yes
CTAACATCAGCAGAATGCCAGCTCTGCTACATGGATGAGGAATGTGGGAGCA	971957	972221	971907	971959	1	scaffold_75	ENSTRUG00000009566.1	955220	973640	None	6379	1078	215724	No_or_no_constitutive_exon
ACAGCTGTTATTAATCATAATCGCTCTGAAGACGACGCCGTGGGTGACAGCC	771972	772113	772163	772111	-1	scaffold_76	ENSTRUG00000009492.1	765797	778116	cfap43	6379	1078	215724	No_or_no_constitutive_exon
TATGACTGGTGACCCCTTTGACCCCATGCTCTGTCTCCTTTATGGGATAGGT	147900	148083	148133	148081	-1	scaffold_77	ENSTRUG00000005989.1	144454	185962	atp2b2	6379	1078	215724	No_or_no_constitutive_exon
ATCTATGGAACAGCCTGCTTATCAATGTCCTCTCTGTCTGGGACCTGAAGGC	866679	866873	866923	866871	-1	scaffold_82	ENSTRUG00000010580.1	863568	870238	capn5b	6379	1078	215724	Yes
AATTTATTAGCATTAATTGAATTTTGTCTTGTTGCTTCTCTTGGGAACAGGC	543547	543685	543497	543549	1	scaffold_78	ENSTRUG00000018176.1	491113	560059	None	6379	1078	215724	No_or_no_constitutive_exon
GCAGCGACGGCTGGGCCGACCGTTACGAGGTGGTCGAGGGGTACGAGCAGGA	800879	801059	800829	800881	1	scaffold_78	ENSTRUG00000018354.1	791737	807625	grm1a	6379	1078	215724	No_or_no_constitutive_exon
CTTTGATATGAGGATTGTTGATGTGCGGTTTATTTTGCTCATGAGGGCAGGT	366676	366808	366626	366678	1	scaffold_79	ENSTRUG00000005876.1	365081	375599	slc6a14	6379	1078	215724	Yes
AGGAGGGAAAGAGACCGGGAAGCCCACAGTGGCAGACCGCCATGGGACAGGA	443691	444261	444311	444259	-1	scaffold_79	ENSTRUG00000008781.1	443691	456359	None	6379	1078	215724	No_or_no_constitutive_exon
CATGCAGTAGCCGTGGAGATTTGGAAGGAGCCGCAGACTCGGGACTGCAGAA	702906	703276	703326	703274	-1	scaffold_79	ENSTRUG00000012552.1	700880	704494	mafbb	6379	1078	215724	No_or_no_constitutive_exon
GCTCCCTGGTAGCCCTCAGTGACATGCTGGTCTCCAGGACGGGTGCAAAGCT	466236	466496	466186	466238	1	scaffold_80	ENSTRUG00000009690.1	464308	468259	clul1	6379	1078	215724	No_or_no_constitutive_exon
ACTTTAATAACTGCGTCCACGTGGTCTAAACGTTGCATGCGGGCATGTAGGA	643391	643498	643548	643496	-1	scaffold_80	ENSTRUG00000010610.1	638133	649220	myom1a	6379	1078	215724	Yes
TTTAGGGGTTTTCTTTGATGGTTAAGCAACTTTTGATTTTTGTGGGACAGAA	154078	154165	154215	154163	-1	scaffold_81	ENSTRUG00000008425.1	148502	154598	si:dkeyp-94b4.1	6379	1078	215724	No_or_no_constitutive_exon
GGACGTGGGCTTTGGTGGCTACGTCGGCAGTGAGAACAGATGGGGGTCAGGG	364378	364668	364328	364380	1	scaffold_81	ENSTRUG00000008969.1	308137	378016	None	6379	1078	215724	No_or_no_constitutive_exon
TTTTAAAGTTAAAATAGGTTTAATGTGAATGTTTTTATGGGAACATACAGGC	392895	393020	393070	393018	-1	scaffold_81	ENSTRUG00000009451.1	381676	420121	plce1	6379	1078	215724	Yes
CAGCAATATTGACCTCTCTTCTTTGTCTCTGGTGTGTTTGTGGGAAACAGGT	385377	385521	385571	385519	-1	scaffold_81	ENSTRUG00000009451.1	381676	420121	plce1	6379	1078	215724	No_or_no_constitutive_exon
GTCCATTAGGAAGCTGCGAGTGAACTCCGGTCTAAAGATGTGTTGGGAAGCT	473948	474207	473898	473950	1	scaffold_83	ENSTRUG00000006042.1	368554	483848	None	6379	1078	215724	No_or_no_constitutive_exon
GGTGCCCGAGTGTCAGCTGTCCGACGACCTGGGGAGCCTGTGGGGAGCAGTC	698333	698403	698453	698401	-1	scaffold_83	ENSTRUG00000008272.1	696393	699691	spopla	6379	1078	215724	No_or_no_constitutive_exon
GAAGGTGCCCGAGTGTCAGCTGTCCGACGACCTGGGGAGCCTGTGGGGAGCA	698333	698406	698456	698404	-1	scaffold_83	ENSTRUG00000008272.1	696393	699691	spopla	6379	1078	215724	No_or_no_constitutive_exon
TCTTGGTGTGCCCCCCCCCCCTTCGTCGATCCGTTCTGCGGGGAGACCAGAT	1046376	1046487	1046326	1046378	1	scaffold_83	ENSTRUG00000009778.1	986918	1047465	asic4a	6379	1078	215724	No_or_no_constitutive_exon
GTGTTGACGGTCCACTGTAACGCACTTAACTCCTCCCGTCCGGGTGGCAGGT	44910	45156	45206	45154	-1	scaffold_84	ENSTRUG00000004558.1	42466	49797	osbp2	6379	1078	215724	No_or_no_constitutive_exon
CCCCGGCAGCATCTCTGAGGCCAAACCTGTGACACCACAGGGCTCGGGAGGG	153290	153324	153374	153322	-1	scaffold_84	ENSTRUG00000008979.1	152821	161029	rab11fip1b	6379	1078	215724	No_or_no_constitutive_exon
GACTCTGGTGCCGGGTCGGTGTGAGATTCTGTGTGTTCTTTGGGTTGAAGGT	227265	227467	227517	227465	-1	scaffold_84	ENSTRUG00000010478.1	225983	231912	rnf34b	6379	1078	215724	No_or_no_constitutive_exon
AGGAGAGGATGAGGAGGTGGCCGAGAGGGATGAAGGAGGGGATGACACAGAC	229627	229764	229814	229762	-1	scaffold_84	ENSTRUG00000010478.1	225983	231912	rnf34b	6379	1078	215724	No_or_no_constitutive_exon
GTTCCCAGACAGTGTTTCACATCTTGTGCTGCCTTGTGCTGCGGGAGCAGGT	326366	326465	326515	326463	-1	scaffold_84	ENSTRUG00000011775.1	324085	326648	svopb	6379	1078	215724	No_or_no_constitutive_exon
CTTCATAGTCAAACGGCTGATTTCCGTCTGTGTTTTTTGGGGTGACACAGCA	324605	324687	324737	324685	-1	scaffold_84	ENSTRUG00000011775.1	324085	326648	svopb	6379	1078	215724	No_or_no_constitutive_exon
AAGGGAGAAGAAGGGGTGAGGAGGAGGTGGGGGAGATGCAGGGCTTAGAGGA	727373	727456	727506	727454	-1	scaffold_84	ENSTRUG00000014185.1	726724	728924	bmp10l	6379	1078	215724	No_or_no_constitutive_exon
ATTTCATGACCACATTCATTAAGTAATGACAGCTTCTTGTGTGGGTGCAGCA	827025	827117	827167	827115	-1	scaffold_84	ENSTRUG00000014728.1	820995	835299	RIC1	6379	1078	215724	Yes
TGTACACGCAGCAGCCTGGCACAGGGAAGCCCTTCCAGCCTGGGGTGCAGGG	861382	861421	861332	861384	1	scaffold_86	ENSTRUG00000012198.1	851239	864195	tp53bp2a	6379	1078	215724	No_or_no_constitutive_exon
CAGTCCCTGTGTGTACCGTGATGGGGAAGAGCACCATCTGGTCTGGGGAGGA	930188	930253	930138	930190	1	scaffold_86	ENSTRUG00000012594.1	927159	930786	lzts2a	6379	1078	215724	No_or_no_constitutive_exon
CCCCGTTTTGAAACAAAATGTGAATAAGATGTCGTTTGTCATGGGTACAGGT	51740	51938	51988	51936	-1	scaffold_87	ENSTRUG00000003901.1	44015	71529	srgap3	6379	1078	215724	Yes
TCTGTGACCCAACACTTTGTTTTGGTTTTTCTTTTTGTTCTGGGCGGCAGAT	82211	82393	82161	82213	1	scaffold_87	ENSTRUG00000004549.1	79466	84604	None	6379	1078	215724	No_or_no_constitutive_exon
TCCACGATGGTCACCAGCTCTGGGACAGGGACAGGGACGGACCGGGACAGGC	172952	173356	173406	173354	-1	scaffold_87	ENSTRUG00000007756.1	172547	174120	GPR61_(1_of_many)	6379	1078	215724	No_or_no_constitutive_exon
TTGCCGAGGCGCGTCCGCAGCCCCGAGGTCTCGGCCACGGGGGCGATCAGCC	292627	293024	293074	293022	-1	scaffold_87	ENSTRUG00000009580.1	273370	307538	celsr2	6379	1078	215724	No_or_no_constitutive_exon
CCCGCAGAGGAATTTATATTTCCTCTTGTGTGTTTTTGTTGGGGTTGCAGGA	381422	381588	381638	381586	-1	scaffold_87	ENSTRUG00000010390.1	371303	383375	CROCC	6379	1078	215724	Yes
TTAAAAGCCTAATTTGAACGACCTAACGTGCTTTACACGCGCCGGGGCAGGA	374829	374993	375043	374991	-1	scaffold_87	ENSTRUG00000010390.1	371303	383375	CROCC	6379	1078	215724	Yes
TGAATGATATCTGAGTGTACCCCGGGGTTGGGGGGTGTTTGTGGGCGCAGAA	681950	682153	682203	682151	-1	scaffold_87	ENSTRUG00000013681.1	677445	697121	erc2	6379	1078	215724	Yes
TATGAATTTTCCTCATGAGTTAATGCATCCATGCACGCTCATGTGGGCAGGT	175298	175364	175414	175362	-1	scaffold_88	ENSTRUG00000003934.1	169192	180040	None	6379	1078	215724	Yes
GAAGCATAAAGGGAATCTGTGGAACAGTGAAGTAGTGCAAGGGGTTGGAGGG	423500	424257	423450	423502	1	scaffold_88	ENSTRUG00000010325.1	418281	424858	pcnxl4	6379	1078	215724	No_or_no_constitutive_exon
TAACTGTGTGTTGATAAGCTTCCTGACTCCTTCCGTGTTTGTGCGGGCAGAA	761449	761513	761563	761511	-1	scaffold_88	ENSTRUG00000013560.1	759752	762897	None	6379	1078	215724	No_or_no_constitutive_exon
TTGATCCCCCCCCCCCTTCACTCTTTATCTGTTTCCTTTTGGGGTTGCAGGT	784260	784343	784393	784341	-1	scaffold_88	ENSTRUG00000013628.1	778281	787767	grhl1	6379	1078	215724	No_or_no_constitutive_exon
TCTGTTTCTCTCTCTCAGTCCAGTTATCTGGCCTCGGGGGGATGGGCCAGTC	832081	832202	832252	832200	-1	scaffold_88	ENSTRUG00000014081.1	829521	856997	asap2a	6379	1078	215724	No_or_no_constitutive_exon
TATGTGATTTAATATGTCCCCTGCTGGGGTTATCTGTCCTTGGGTTGAAGGG	67916	68055	68105	68053	-1	scaffold_89	ENSTRUG00000001031.1	64706	69415	hnrnph1	6379	1078	215724	Yes
AGGAAGAGGAGGATGATGATGAAGATGACGATGATGATGAGGGTTCAGAGGA	83537	83898	83487	83539	1	scaffold_89	ENSTRUG00000001146.1	71840	92181	ankhd1	6379	1078	215724	No_or_no_constitutive_exon
AGCAGGGCCTGCTGGCGTCCAAGCACAGAAAGCCCCTGGTGAGGGACGAGAA	475520	475730	475780	475728	-1	scaffold_89	ENSTRUG00000007540.1	475052	492105	None	6379	1078	215724	No_or_no_constitutive_exon
TGTATATTATTCATCTATAAACGAATGCTAATGTCACGTTTGGGTAATAGGT	917716	917771	917821	917769	-1	scaffold_89	ENSTRUG00000010181.1	917716	924347	zgc:66447	6379	1078	215724	No_or_no_constitutive_exon
CAAGTCAGACGAAAAGGACGGCGGCGCCTCCAGTAAGGGTCAGAGGTCAGAC	107989	108309	107939	107991	1	scaffold_90	ENSTRUG00000004502.1	103741	108309	sec62	6379	1078	215724	No_or_no_constitutive_exon
GGCCTGTAGGCTTTAGAACTGTTTGTTACGTCTCAGGTACAGTAGGGCAGAA	141421	141437	141487	141435	-1	scaffold_90	ENSTRUG00000005233.1	125791	148402	skila	6379	1078	215724	No_or_no_constitutive_exon
TTCTGACACGTGTGAGCAGTGGTGTGAAGCCGTCTGTTTTGGGCACACAGAC	197422	197563	197613	197561	-1	scaffold_90	ENSTRUG00000007257.1	192787	198064	arhgef18a	6379	1078	215724	Yes
AATCATTACGACTGATGCAAGTCTTGACTGGGTTTTCTCTGGGCATTAAGGG	917973	918093	917923	917975	1	scaffold_91	ENSTRUG00000015872.1	917006	924134	gpib	6379	1078	215724	No_or_no_constitutive_exon
CAGTTCCAACACTAGTGGGAACGTGCACGAAGCTGCGGGATCAGCGGAAGCT	572517	572558	572608	572556	-1	scaffold_92	ENSTRUG00000008413.1	564403	575033	abcc12	6379	1078	215724	No_or_no_constitutive_exon
ACGTGCTCCGTCTGCGGACGTCATTTCACTTGCAAATGTGGGATCGGCAGGT	84580	84686	84530	84582	1	scaffold_93	ENSTRUG00000006166.1	67569	87259	None	6379	1078	215724	Yes
GATCATTTTTATAAAGGTGTTTGGGCATCTTGTACTTTTTGGGCTGGCAGAA	781053	781073	781123	781071	-1	scaffold_93	ENSTRUG00000011858.1	776987	782376	tnnt2a	6379	1078	215724	No_or_no_constitutive_exon
GAAAAAAGGGTGAGTTTTGGGGGTTTCCTCCACTTCAGGTGGGAGTTTAGGA	48298	48331	48248	48300	1	scaffold_96	ENSTRUG00000017701.1	45618	54872	None	6379	1078	215724	No_or_no_constitutive_exon
AGACTCCGAGCAAGCATTTCCGGAGCACGACAGAGAGAGGGAGAAGGGAGAC	236268	236363	236218	236270	1	scaffold_96	ENSTRUG00000017778.1	234613	279531	rnasen	6379	1078	215724	No_or_no_constitutive_exon
ACAGGTCAGCATCTGCAGACCGGGAGGACCGGGGAGGGCAGGTGGAGCAGCA	492223	492366	492416	492364	-1	scaffold_95	ENSTRUG00000009591.1	480138	505168	arfgef1	6379	1078	215724	No_or_no_constitutive_exon
AGAGTGTGATTGTTCCCTGTGTAACATTAGCTGCCCGGGAAACCGATGAGGA	491871	491956	492006	491954	-1	scaffold_95	ENSTRUG00000009591.1	480138	505168	arfgef1	6379	1078	215724	No_or_no_constitutive_exon
ATTTTAGAAGTGATGGACAAATTCAACACGATAGCCATCATCGATGGGAGGA	552735	552877	552685	552737	1	scaffold_95	ENSTRUG00000010275.1	521452	577163	prex2	6379	1078	215724	No_or_no_constitutive_exon
CACGTCATCAGCTTAATTTGTGATTAACGGATGAACTGTTGTGGGAGCAGGA	358101	358207	358051	358103	1	scaffold_97	ENSTRUG00000008708.1	357026	364941	sh3tc2	6379	1078	215724	Yes
GAGATCTCAGCATCCACGTCCTCATTGGCTGGAGCGGGTAGAACGTGTAGGA	451471	451652	451421	451473	1	scaffold_98	ENSTRUG00000009726.1	447911	452058	irs4a	6379	1078	215724	No_or_no_constitutive_exon
TTATATTATTATAACATAGTAAGATATCATTTCAATGTCTGGGTATAAAGGT	470681	470815	470865	470813	-1	scaffold_98	ENSTRUG00000009825.1	468675	483422	col4a5	6379	1078	215724	No_or_no_constitutive_exon
GAACGCTGGTCTGCCGCTCCAGAGAGTTGGAGGGCGACCAGGTTGGGCAGGA	575590	575665	575715	575663	-1	scaffold_98	ENSTRUG00000011600.1	574986	578842	mus81	6379	1078	215724	No_or_no_constitutive_exon
TTACGACCACGACATGCTGACCAAAGACGAGAAGATCGGGGAGACTGTAGAT	794445	794513	794563	794511	-1	scaffold_98	ENSTRUG00000012731.1	787099	821856	dysf	6379	1078	215724	No_or_no_constitutive_exon
AGAAGAAAAAGAAGAAGGGGGGCAAGAAGGGAAAGGGGAAAAGTTTGGAGGG	955487	955550	955600	955548	-1	scaffold_98	ENSTRUG00000013389.1	955373	958803	tnrc5	6379	1078	215724	No_or_no_constitutive_exon
GGCTCATTTGCTGAGAGATATATGTGTTTTTTTGGGGGGGGGGGTCATAGGT	979005	979068	979118	979066	-1	scaffold_98	ENSTRUG00000013453.1	962959	981786	trpc5a	6379	1078	215724	No_or_no_constitutive_exon
TGAAAGCAGAAGTTCAAGTTTTTGCTCTCTGTTTCATGTCGCGGGTGCAGGT	646883	647048	646833	646885	1	scaffold_99	ENSTRUG00000007501.1	633502	654036	cltca	6379	1078	215724	Yes
AGGGTTTTTGAGTAAGGTCACGTTTGTGTGTGTGTTTTTTGGGGGGTCAGAT	299916	300075	299866	299918	1	scaffold_104	ENSTRUG00000015662.1	299154	300470	rlbp1b	6379	1078	215724	No_or_no_constitutive_exon
TGCTACTGGTGATGACTTGGTCATCACCATAGTGGATGGGAAGATGGTAGAG	329493	330206	330256	330204	-1	scaffold_104	ENSTRUG00000015801.1	327548	334785	acanb	6379	1078	215724	No_or_no_constitutive_exon
CAAGGTACCGAACCACCAAAAGCTCACATAGGGCCCTTTGATGAGGGGAGAA	615268	615293	615343	615291	-1	scaffold_104	ENSTRUG00000016441.1	604738	626738	ptprz1a	6379	1078	215724	No_or_no_constitutive_exon
GTCGTTTGTTTGGCGTGGCCTTCGCAAAGAGGTCAGGGAATAGGCAGCAGCC	860333	861178	861228	861176	-1	scaffold_104	ENSTRUG00000016629.1	860333	865493	None	6379	1078	215724	No_or_no_constitutive_exon
CTGACGAGGAGATATCAGGATGGTCTAATCCAGGCTGAACATGCGGGCAGGT	815024	815187	815237	815185	-1	scaffold_100	ENSTRUG00000017818.1	802563	843225	myo3b	6379	1078	215724	No_or_no_constitutive_exon
CCACCCATGCCTTCTTCCAGGTGCCTGTTTGCCATGGGGGAGTGTGAAAGTC	904567	904642	904692	904640	-1	scaffold_100	ENSTRUG00000017844.1	881409	905881	ppig	6379	1078	215724	No_or_no_constitutive_exon
TCCTTGTGGATGCTCTTTTCATTAAGTTGCTAATTACATATACGGGACAGGA	960555	960699	960505	960557	1	scaffold_100	ENSTRUG00000017911.1	930588	964063	lrp2a	6379	1078	215724	No_or_no_constitutive_exon
TGTACCCCAGCTCCTCTGATCTGTGCTGTGCATGTTTGGGGAACGTACAGGT	912305	912483	912533	912481	-1	scaffold_101	ENSTRUG00000005694.1	906978	914966	nol6	6379	1078	215724	No_or_no_constitutive_exon
TATGTGTGTGTGTGTGTGTGTGTGTGTGTGCATTGGGATGGGGGTGTCAGGT	36639	36785	36589	36641	1	scaffold_102	ENSTRUG00000000765.1	32928	39980	None	6379	1078	215724	No_or_no_constitutive_exon
ATTAAAGTATGAACACAGATTTTAATCTCCTCCTTTATGGGAAATTGTAGCC	195931	196035	196085	196033	-1	scaffold_102	ENSTRUG00000004587.1	194145	198248	None	6379	1078	215724	Yes
CGCAGGGAAGCACCAAGCAGTATGTGCGCGCCCACGGGAGGGGCCGATAGAA	257565	257665	257515	257567	1	scaffold_102	ENSTRUG00000006194.1	257107	284104	lcor	6379	1078	215724	No_or_no_constitutive_exon
CACCTGGGGTCAGTCTAGTTCATAATGGCATCATATGATGTTTGGGGGAGGA	361675	361705	361755	361703	-1	scaffold_102	ENSTRUG00000007976.1	360480	363650	None	6379	1078	215724	No_or_no_constitutive_exon
CTGAGCTGCAGCGGCGCTACAGAGGCTGCAAAGCCGGGGCTAAAGTACAGGC	435657	435696	435746	435694	-1	scaffold_102	ENSTRUG00000009060.1	432140	437725	snrpb2	6379	1078	215724	No_or_no_constitutive_exon
TCAACAGTGCTCTGTAAAGTGATCTCATTGTGCGTGTGGTTGGGGTGCAGGT	602552	602614	602502	602554	1	scaffold_102	ENSTRUG00000011432.1	600722	603322	soul4	6379	1078	215724	No_or_no_constitutive_exon
AATCTGATGTCTCCAAATGTCTGTATTTCTGTTTGGGGCGAATTGATGAGGG	774091	774183	774041	774093	1	scaffold_103	ENSTRUG00000010573.1	733476	775169	None	6379	1078	215724	No_or_no_constitutive_exon
GGCAGACGGGAGAGGTGAGCGAGGCGGGAGAAGCAGTGGTGAGCCGGGAGGG	223168	223371	223118	223170	1	scaffold_105	ENSTRUG00000005443.1	221523	225916	rassf8a	6379	1078	215724	No_or_no_constitutive_exon
CTCATAAAGCCGTGTGTTTGTTTTGTAACTGTCTGGTGTTTGGGGTGAAGGT	269781	269880	269930	269878	-1	scaffold_105	ENSTRUG00000005942.1	238885	275022	itpr2	6379	1078	215724	No_or_no_constitutive_exon
CTCCACCACTGTGCCAGGCAATGCCATACTGCCAGTGGGCATGATAGCAGGT	649061	649168	649011	649063	1	scaffold_105	ENSTRUG00000012327.1	648622	657524	erc1a	6379	1078	215724	No_or_no_constitutive_exon
TAATTAGTTGATGTTTCATGTCTTTTCTCCTTTCTGCACTTGCGGGGCAGGT	873546	873680	873496	873548	1	scaffold_105	ENSTRUG00000014107.1	872351	875338	None	6379	1078	215724	Yes
CGTCCAGTTGGCGGAACTCTGAGTATCTTTTGTTGGGGGGGCGGGGTCAGTT	210307	210435	210257	210309	1	scaffold_107	ENSTRUG00000005744.1	203712	210756	rb1cc1	6379	1078	215724	No_or_no_constitutive_exon
GTTTTATTATAACTCTTAACATTGTGGGTGTCTTTCCCCTCCGGGTGAAGCT	845270	845449	845220	845272	1	scaffold_107	ENSTRUG00000011996.1	842948	849269	MEP1B	6379	1078	215724	Yes
CTACGCTGTGGCCCAGGCCTGTGTGGTAAGTGTGAAGGGCAACATTAAAGAA	941171	941247	941121	941173	1	scaffold_107	ENSTRUG00000012530.1	924594	944450	adcy1b	6379	1078	215724	No_or_no_constitutive_exon
GGTAACTGTGGTACCTGCAGCAAAACAGGAGGGAGGGGCAAGGAAATAAGGT	939717	939761	939667	939719	1	scaffold_107	ENSTRUG00000012530.1	924594	944450	adcy1b	6379	1078	215724	No_or_no_constitutive_exon
TTTGGACACGTGGTTATGTTTGTGTGTGCGTCATCCCCGGGTGTGGACAGGA	42105	42195	42055	42107	1	scaffold_108	ENSTRUG00000011093.1	36989	71541	dock11	6379	1078	215724	No_or_no_constitutive_exon
CCCATCCTCAGATTCGGAGGGCGGAGGAGGCGTGGGAAGATTTAGGGAAGGC	49057	49155	49007	49059	1	scaffold_108	ENSTRUG00000011093.1	36989	71541	dock11	6379	1078	215724	No_or_no_constitutive_exon
AGGCTCCTCCACAGGCTCCCCCACAGGCTCACCTCCCTAATGTGGGGCAGCA	145063	145449	145499	145447	-1	scaffold_106	ENSTRUG00000001247.1	142548	146541	None	6379	1078	215724	No_or_no_constitutive_exon
TATGCAGTTAATCCAGATGTTGCATGGAACACTCTGGGTCATCAGCAGAGGT	260280	260737	260787	260735	-1	scaffold_106	ENSTRUG00000001896.1	257778	261033	zmp:0000000794	6379	1078	215724	No_or_no_constitutive_exon
CGTTCCTTCCTTCATCGTCTCTAACATCATCTTTCTGTTCGGGGGTCTAGAC	905605	905656	905706	905654	-1	scaffold_106	ENSTRUG00000013515.1	902558	907736	pip5kl1	6379	1078	215724	Yes
CAATGTTCACATCATCCTTCTGTTCCCTAGGCTGCCGAAAATGGGATCAGCT	713638	713727	713777	713725	-1	scaffold_111	ENSTRUG00000009213.1	709026	726618	igf2r	6379	1078	215724	No_or_no_constitutive_exon
TTATTTATGTCAATGTGAAAGCAGGTTTGAATAGTGGTGGGTGATGACAGTT	334239	334325	334375	334323	-1	scaffold_112	ENSTRUG00000010099.1	300542	354932	prkcbb	6379	1078	215724	No_or_no_constitutive_exon
TCTGATTCTTTTCTCTGTTCTTCTCAAACCACACTAGGCCAGTGTGGGAGGA	381949	382117	382167	382115	-1	scaffold_112	ENSTRUG00000010563.1	369208	392296	clec16a	6379	1078	215724	No_or_no_constitutive_exon
TCTGTCTCCCCCTGTAGGAGGAGGAGCTGCATTGCATTGACAGGGACCAGCT	634169	634305	634355	634303	-1	scaffold_112	ENSTRUG00000011274.1	631395	661386	cacna1ha	6379	1078	215724	No_or_no_constitutive_exon
GGTGACCTCTCATCATCATCTCTTTGTAAACGTGTTTCTCGTGTGGGCAGAT	723309	723391	723441	723389	-1	scaffold_113	ENSTRUG00000006712.1	720542	740175	itsn1	6379	1078	215724	No_or_no_constitutive_exon
TGTGTCTGTGTGTGTGTGTGTGTGTGTGTGTGTGTGTGTGGGTGATACAGCA	769331	769381	769431	769379	-1	scaffold_114	ENSTRUG00000013259.1	761734	771648	None	6379	1078	215724	No_or_no_constitutive_exon
GTCTGTGTGTGTGTGTGTGTGTGTGTGTGTGTGTGTGGGTGATACAGCAGGG	769331	769378	769428	769376	-1	scaffold_114	ENSTRUG00000013259.1	761734	771648	None	6379	1078	215724	No_or_no_constitutive_exon
TTATTGATCCTTCTACACTGATTCTTGTGTGTGTGTGTGGGGGGGGGCAGTG	849767	849857	849717	849769	1	scaffold_114	ENSTRUG00000013624.1	841269	850544	ak8	6379	1078	215724	Yes
TGGACAAAAAACGATCCTCCAGCACCTATGAGAGGATCGCGGGGGAAAAGTT	392486	392537	392587	392535	-1	scaffold_115	ENSTRUG00000009424.1	391855	393462	None	6379	1078	215724	No_or_no_constitutive_exon
ATTAATTTGTCTTTGTCTTTTATTCCCAGCTGCTTCACAGGGGCATACAGGC	598288	598442	598492	598440	-1	scaffold_115	ENSTRUG00000009816.1	580099	600897	None	6379	1078	215724	No_or_no_constitutive_exon
GTGAACTCTTGTGTGGACCCTTATCTGTTGCCGTTTTCGTTGTGGGACAGCG	623090	623227	623277	623225	-1	scaffold_115	ENSTRUG00000010474.1	622447	624515	syngr2a	6379	1078	215724	No_or_no_constitutive_exon
AAATTTGATCGACTGTACGTTCCTAAAATTGACTTTGCTTGGGCTAGCAGGA	681512	681901	681462	681514	1	scaffold_115	ENSTRUG00000010771.1	681148	682078	mafga	6379	1078	215724	No_or_no_constitutive_exon
AGGAGCAGGAGCAGGAGCAGGGGCAGGAGCAGGGGCAGGGGCAGGGGCAGGG	113446	113542	113592	113540	-1	scaffold_116	ENSTRUG00000014148.1	113446	124652	None	6379	1078	215724	No_or_no_constitutive_exon
TCTCGTCTTATTTTTTCTCTCACTCTCTTCATCTTCCATTGGGATCACAGGG	252435	252570	252385	252437	1	scaffold_116	ENSTRUG00000014770.1	245581	254014	ptpra	6379	1078	215724	Yes
GCGTGCACTAACGTGCACCTCCTGGTGGGTTTTTTTGTGTGGGTGCACAGGG	408777	408924	408974	408922	-1	scaffold_116	ENSTRUG00000015481.1	404301	457698	celf4	6379	1078	215724	No_or_no_constitutive_exon
TCCATCAGATGGGATATTTCTTTCTTTAAGCTTTATTTCTGTGGGGTAAGAT	889774	889865	889724	889776	1	scaffold_116	ENSTRUG00000016087.1	885548	890562	evc	6379	1078	215724	No_or_no_constitutive_exon
GTTCCAGCGGAGTGTGAGGACAGTGCGACAGGGACCGATCCAGAGGGCAGCC	506005	506192	505955	506007	1	scaffold_118	ENSTRUG00000011385.1	501705	508901	znf341	6379	1078	215724	No_or_no_constitutive_exon
TATTCTTTAAATGGCTCATTTTTAATTGAGATTGTTTTGGGGAGTTACAGGA	520488	520552	520602	520550	-1	scaffold_118	ENSTRUG00000011522.1	512232	525703	itchb	6379	1078	215724	No_or_no_constitutive_exon
ACACATCAAATTGTTACAAAATTGTAACTGGTCCAAAGACATACTGGGAGGT	538511	538533	538461	538513	1	scaffold_118	ENSTRUG00000011677.1	529696	544210	None	6379	1078	215724	No_or_no_constitutive_exon
CCGCCTCAGTCACCCCCCCGGCACCCTGACCGCCCCAGGGCGACAGAAAGAC	52367	52449	52317	52369	1	scaffold_117	ENSTRUG00000001957.1	43566	58419	MMP15	6379	1078	215724	No_or_no_constitutive_exon
CCTCATGTAATGTTTGTACCTTCACAACAGCTGTTATCTTGTTCGGGGAGCC	89044	89199	89249	89197	-1	scaffold_119	ENSTRUG00000005290.1	87861	90799	cecr5	6379	1078	215724	No_or_no_constitutive_exon
GAGGGCTTTGAGGGAGGTATGGAACTGGGCGGAGCCGGCGTGGGCGACAGGG	180878	181167	181217	181165	-1	scaffold_119	ENSTRUG00000007284.1	180878	204164	dusp8a	6379	1078	215724	No_or_no_constitutive_exon
GCAGAACAGAGAGGAGGAGAGGTGGAAGCGGACGGAGGGAGTCATGGAAGTG	24018	24121	23968	24020	1	scaffold_120	ENSTRUG00000011616.1	17489	25156	gtf3c2	6379	1078	215724	No_or_no_constitutive_exon
AAGAATTAATGGCCACTGTTCCAGTGGCAGAGGATCTTGGAGGGATTCAGGA	345948	346035	345898	345950	1	scaffold_120	ENSTRUG00000015018.1	337579	349761	None	6379	1078	215724	No_or_no_constitutive_exon
AGCCAGATGTTTGAGGGTCGGGGCTAACGTTAGCGGGCGTGTCGGGGCAGGA	357700	357861	357911	357859	-1	scaffold_120	ENSTRUG00000015100.1	352228	371722	myo6a	6379	1078	215724	No_or_no_constitutive_exon
CTGAATAACCCTCTCTTTTATCCCAGCGCCCCCTCCTGGCGACTGGGAAGCA	599515	599681	599731	599679	-1	scaffold_120	ENSTRUG00000015635.1	594694	607281	PRKD3_(1_of_many)	6379	1078	215724	No_or_no_constitutive_exon
ATGAAATCATGGAGGTGGGGGACTCAGGCAAGGAGCACGGGGATGTAGAGGA	658343	658457	658293	658345	1	scaffold_120	ENSTRUG00000015790.1	649571	674979	myt1la	6379	1078	215724	No_or_no_constitutive_exon
TGGAAGAGGAGGAGGAGGAGGAGGAGGAGGAGGAAGAGGGAATGTATGAGGA	658547	658658	658497	658549	1	scaffold_120	ENSTRUG00000015790.1	649571	674979	myt1la	6379	1078	215724	No_or_no_constitutive_exon
CCCCTGTTCATTTGCTGCTGTTCTGGGAAAAGCTTGAATGTGCAGGGCAGGC	116076	116211	116261	116209	-1	scaffold_121	ENSTRUG00000003037.1	112878	118369	fam149b1	6379	1078	215724	No_or_no_constitutive_exon
AACTGTAGTCTGACCCAACCCACCCAGCAACTAGAGGGCACAGAGGAGAGGA	121997	122117	121947	121999	1	scaffold_121	ENSTRUG00000003434.1	119245	122976	ecd	6379	1078	215724	No_or_no_constitutive_exon
AGAGTATCTGGAACAAGGAAATCCCGTAGCCATCACAGAGGGATTCAAAGTT	420284	422281	422331	422279	-1	scaffold_121	ENSTRUG00000009110.1	410555	455606	ank3a	6379	1078	215724	No_or_no_constitutive_exon
AGGGAGGAGAATACAGCAGCAGAGCAGAATAGTACCGGGAACAACGGCAGCA	732759	733450	733500	733448	-1	scaffold_121	ENSTRUG00000011847.1	732540	733734	foxg1b	6379	1078	215724	No_or_no_constitutive_exon
TTGTCTCTTCTTGGAACTAAGAAGGTCTCCTCCTCTTCCTGGGCGCACAGTG	788333	788538	788283	788335	1	scaffold_121	ENSTRUG00000011875.1	757874	801026	None	6379	1078	215724	Yes
CTTTCCACACTCCTGAAACGTGTGATGTGTGTGTTTGTGTGTTGGGGCAGTA	89814	89955	90005	89953	-1	scaffold_122	ENSTRUG00000004191.1	89814	102427	eps15	6379	1078	215724	Yes
TCCTTTCCTCTGATGGGATCTTCACACTTCAGCCTTCAACTGCAGGGGAGGA	560877	561411	560827	560879	1	scaffold_122	ENSTRUG00000011915.1	542594	567550	MYO9B	6379	1078	215724	No_or_no_constitutive_exon
GGCTCATCTGGGGTTGGTGCAAAAGTCGGGCTCTCGGAGCAGTTGGGCAGCA	57671	58031	58081	58029	-1	scaffold_123	ENSTRUG00000002686.1	57671	64237	numbl	6379	1078	215724	No_or_no_constitutive_exon
CTGAAATATATTGTGTGTGTTTGTGTTTGAATGCCCAGGGTCAGAGGCAGGT	785533	785636	785483	785535	1	scaffold_123	ENSTRUG00000011275.1	768908	788724	EIF4G1	6379	1078	215724	No_or_no_constitutive_exon
GGCTCATGTAGGGGGACCCACCTGCTGATGGGGGGGCTGGGTAGAATTAGCA	272455	272488	272405	272457	1	scaffold_124	ENSTRUG00000003332.1	251245	278133	CAMK2G	6379	1078	215724	No_or_no_constitutive_exon
AACATCAATAATGTCCTAAATGAGTGTTGCCTGTGTGCACATGGGTGAAGAA	594007	594134	593957	594009	1	scaffold_124	ENSTRUG00000007511.1	593636	597463	prepl	6379	1078	215724	No_or_no_constitutive_exon
AATAATTAACGCTAATGGTTCTAGTTTGCCTGTGACTGTGTGGGATGTAGGT	186635	186721	186585	186637	1	scaffold_125	ENSTRUG00000008487.1	183408	190191	capn1a	6379	1078	215724	Yes
GACACAGCCTGACACACGTGTGCAACTGATGCTCCTTTCTGGGGATACAGGA	371438	371465	371515	371463	-1	scaffold_125	ENSTRUG00000011264.1	367188	373146	psap	6379	1078	215724	Yes
ATCCTGATATACTTTCCCATCCGTCAGTTTATTTATTTCTGGGTGTGCAGGG	386384	386493	386543	386491	-1	scaffold_125	ENSTRUG00000011366.1	384804	404994	micu1	6379	1078	215724	No_or_no_constitutive_exon
CCAGAGGAGCAACCAAAAGAGGAGGATCCTGAGGCAGAGGGAGACGACAGGA	562255	562307	562205	562257	1	scaffold_125	ENSTRUG00000012901.1	557098	562313	zc3h6	6379	1078	215724	No_or_no_constitutive_exon
CAAGTTGCTGCTCATCTCGAACGGGAACGGGGCTCCTGGGAGAAAGAAAGAA	611585	612507	612557	612505	-1	scaffold_125	ENSTRUG00000013343.1	605248	634119	golga4	6379	1078	215724	No_or_no_constitutive_exon
CCACCGTACTGTCGAGACCTTGCATTTATCCTGCTGGATGGGGGATCCAGTT	707470	707635	707420	707472	1	scaffold_125	ENSTRUG00000013766.1	706019	713310	ppp1r21	6379	1078	215724	Yes
TTCTTATCAGCACTTTTCCGTGCGTAATTTCCACCGTTTTGGGGCATCAGGT	296312	296402	296262	296314	1	scaffold_127	ENSTRUG00000009713.1	287672	299906	CPNE3	6379	1078	215724	Yes
AACGACGACTACACCCCAGAATATGTCTGTTACTCTTAAAGGGTGATCAGGG	104647	104684	104734	104682	-1	scaffold_128	ENSTRUG00000002253.1	96523	122477	si:ch211-196i2.1	6379	1078	215724	No_or_no_constitutive_exon
CCCCCCCCTCCGACCTTCTGTAATCTTCATCCCTGCTTCCGCCCGGGAAGCG	159953	160050	160100	160048	-1	scaffold_128	ENSTRUG00000006562.1	149325	239581	cacna1bb	6379	1078	215724	No_or_no_constitutive_exon
TTCCTGCCTCAAACACTTCCAGAGGACCAAAGACCTGAACTGGGATGCAGTA	704864	704980	704814	704866	1	scaffold_128	ENSTRUG00000014027.1	692952	712294	crb2a	6379	1078	215724	No_or_no_constitutive_exon
ATGCAGTTTGGGATTTTTCACTAGTTTAAGTTACATGTTTGTGTGGGCAGTT	119352	119516	119566	119514	-1	scaffold_131	ENSTRUG00000001740.1	116650	125376	gucy2f	6379	1078	215724	Yes
CTTCTACCTGACCCTCTCTGTCCACTATCTCTGTCTGCTGTGTGGGACAGGG	268731	268982	268681	268733	1	scaffold_131	ENSTRUG00000006352.1	267709	272491	ilvbl	6379	1078	215724	No_or_no_constitutive_exon
TGACCTCCTCCTCCTCCTCCTCCTCTGGACTCATGTGTTCATGGGACCAGGG	123871	124007	124057	124005	-1	scaffold_130	ENSTRUG00000003101.1	119467	127067	exoc7	6379	1078	215724	No_or_no_constitutive_exon
CGGCTGTGTGCTGGTGGCTTAGCGTGTTGTCTCCTGTGTGGGGGACTCAGGG	81295	81442	81245	81297	1	scaffold_132	ENSTRUG00000001745.1	45191	84789	drp2	6379	1078	215724	Yes
GGGGGATGAGGAGGAGGAGGGGGAGATGGAGATCTTTGGCTGGGGGACAGAT	654004	654084	653954	654006	1	scaffold_129	ENSTRUG00000005714.1	594264	666715	nos1apa	6379	1078	215724	No_or_no_constitutive_exon
GATGCACGGAGATGCCCCGGGAGTGACCGAGGAGCAACAAGGCTTGGGAGAC	762210	762323	762373	762321	-1	scaffold_133	ENSTRUG00000017544.1	762210	765889	ZHX1_(1_of_many)	6379	1078	215724	Yes
AGGTGATGCAGAAAAACAGACTGAAAGGGCAGAAAATGGGTATGGTGAAGCC	772458	772649	772699	772647	-1	scaffold_133	ENSTRUG00000017547.1	771769	781261	atad2	6379	1078	215724	No_or_no_constitutive_exon
GCGACCTCGCCACGAACGCTACAGTTTGAGATGTCGCAACACTTGGGAAGAA	332677	332883	332933	332881	-1	scaffold_135	ENSTRUG00000001260.1	329263	343052	tpm4a	6379	1078	215724	No_or_no_constitutive_exon
TGCAAAATGTGAGTTATTCTTATATTATCATTTTTTGGGGGGGGTTGCAGGA	403496	403565	403446	403498	1	scaffold_135	ENSTRUG00000004649.1	402147	403565	fam32a	6379	1078	215724	No_or_no_constitutive_exon
AAACTCACATGAACAAGCTGCGTTTACGCTCATTTGCCTGTTGGGGGCAGCA	727733	727817	727867	727815	-1	scaffold_135	ENSTRUG00000010092.1	727733	730020	None	6379	1078	215724	No_or_no_constitutive_exon
GGTGTGCGCGCGCTGAAGTTGTTGACGGGTTTGTGTTGCTGCGGGTGCAGAC	454461	454617	454667	454615	-1	scaffold_136	ENSTRUG00000006196.1	453884	462713	sec23a	6379	1078	215724	No_or_no_constitutive_exon
CATCATTTGTGATTTGTGATTATTTATTTTTTTTTAATCGTATGGGGTAGTT	298006	298041	298091	298039	-1	scaffold_137	ENSTRUG00000017405.1	293379	317345	acap2	6379	1078	215724	No_or_no_constitutive_exon
TTAATATTTCCAGTCCAAACCTCTTGTTTTGTGACCTGGGATTTAAAAAGCT	374034	374092	373984	374036	1	scaffold_137	ENSTRUG00000017428.1	363921	381185	tsc22d2	6379	1078	215724	No_or_no_constitutive_exon
AGCTCCAGGAGATTCAGAGGAGACGGCGTCTTTTGACGGCAGGGATTCAGAT	459366	459385	459316	459368	1	scaffold_137	ENSTRUG00000017464.1	452999	460497	SPATA1	6379	1078	215724	No_or_no_constitutive_exon
AGTATGTGTGTGTTTAATCTCTTACCACCTTTCTGTCCTCTCGGGGGTAGGA	53117	53196	53246	53194	-1	scaffold_139	ENSTRUG00000009676.1	51946	65202	ttyh2l	6379	1078	215724	No_or_no_constitutive_exon
GGGCTTTCAGAAGTCCTTCCGAGCCACCCCGGGAGCCCACCACAGGGCAGAG	433691	434017	433641	433693	1	scaffold_139	ENSTRUG00000012934.1	432951	434327	dnajb1a	6379	1078	215724	No_or_no_constitutive_exon
TGAAGGTTATAAAATGAACGACATAAAGAAAGAAGGGAGTATGGGTGCAGAT	709447	709764	709397	709449	1	scaffold_139	ENSTRUG00000014630.1	709249	716125	atp13a1	6379	1078	215724	No_or_no_constitutive_exon
TTGTATAATGTGGTCTGGCTCTGTAGTAAAAAGGAAGGGCTGAAAGGCAGTC	755826	756131	756181	756129	-1	scaffold_139	ENSTRUG00000014764.1	752330	769750	brd4	6379	1078	215724	No_or_no_constitutive_exon
TCCAGATGAGGAGGATGAGGATAACGAAGAGGAGTTGGGGGTTGATGAAGAT	87671	87847	87897	87845	-1	scaffold_141	ENSTRUG00000004886.1	83059	98860	grid2ipa	6379	1078	215724	No_or_no_constitutive_exon
TCAAATTACACCAACTTTCTGCTCACTGTGGCGCGTGTTTGTTGGGGCAGAC	646903	647004	647054	647002	-1	scaffold_141	ENSTRUG00000011952.1	643417	650575	rhot1a	6379	1078	215724	Yes
TCCTGTTTTCCTCACGTCCGCAGGTGAGCGAGGTGGAGGTCAACGGGCAGAT	648273	648508	648558	648506	-1	scaffold_142	ENSTRUG00000017849.1	625859	654517	dlgap1b	6379	1078	215724	No_or_no_constitutive_exon
TTCCCTCCATCTGACAGGTGGACCCAGAGGAAGGAGGGCCGACGGAGGAGCA	631374	631421	631471	631419	-1	scaffold_142	ENSTRUG00000017849.1	625859	654517	dlgap1b	6379	1078	215724	No_or_no_constitutive_exon
AGTGACGGTGCTGCTGTGTTTTGTCTCTGTGTCCTGGAGCAGGGCAGCAGGA	456719	456811	456861	456809	-1	scaffold_143	ENSTRUG00000005867.1	455854	464883	map3k7	6379	1078	215724	No_or_no_constitutive_exon
AGCTTTCCCAGTAATGCGCTGCTGACACTCTAATCATACTGTGTGGGCAGGA	11751	11831	11881	11829	-1	scaffold_144	ENSTRUG00000001518.1	11288	16988	ngef	6379	1078	215724	No_or_no_constitutive_exon
TCAACGGATTAGCTTCCTGTCATTGTGTTGGCTCATGCATATTAGGGCAGGA	358275	358283	358225	358277	1	scaffold_144	ENSTRUG00000008634.1	355720	377974	ARAP1	6379	1078	215724	No_or_no_constitutive_exon
CTGGAGAGGTACCGACACCTGAGCGAGACGGTTCTGGGGGGGGCGGGCAGGT	610740	611071	610690	610742	1	scaffold_144	ENSTRUG00000011992.1	609487	616546	adamts15b	6379	1078	215724	No_or_no_constitutive_exon
CAGATAAGGAAGAGAATGGTGAAAAAGGGGAACGAAGGGGGAGAGGAAAGGG	346518	347070	346468	346520	1	scaffold_145	ENSTRUG00000000460.1	345807	347070	None	6379	1078	215724	No_or_no_constitutive_exon
TTCCTTTGTCTTTTCTTTAGATTTTAGTCGAATCCATGGGGTGTGCAAAGCC	379415	379514	379564	379512	-1	scaffold_145	ENSTRUG00000000723.1	371612	388698	dopey1	6379	1078	215724	No_or_no_constitutive_exon
ATTTGAAAACAGGTTTACCGGTCACTTTTCCCACTGCTGGGGGAAACCAGGA	500410	500533	500583	500531	-1	scaffold_145	ENSTRUG00000002794.1	494044	503454	ttk	6379	1078	215724	No_or_no_constitutive_exon
TGCTCAGGAGGCACAGTCTCACACGGTTGTCTCCTGTCACATGGGTGTAGAT	154035	154281	153985	154037	1	scaffold_146	ENSTRUG00000004714.1	151094	155316	ELF2_(1_of_many)	6379	1078	215724	No_or_no_constitutive_exon
TTGTCCTTTTCTTTCTTTTTTGTCCTTCTGTGTTCCTCTTGGGATTGTAGCA	353176	353265	353126	353178	1	scaffold_146	ENSTRUG00000005635.1	349804	358147	pcdh18b	6379	1078	215724	No_or_no_constitutive_exon
ATATGAAAGATTTTAATGTAAAGAAATCGGTTGATGGGAATGTTGAAAAGCA	198516	199357	198466	198518	1	scaffold_147	ENSTRUG00000001017.1	182302	203601	spen	6379	1078	215724	No_or_no_constitutive_exon
GCCTTCTTTCTCTCTCTCTGCCTTTGTTTACATTCGGGTTAAACATGCAGGT	697577	697772	697527	697579	1	scaffold_147	ENSTRUG00000009793.1	696142	698390	angptl7	6379	1078	215724	No_or_no_constitutive_exon
GTGTGTGTGTGTGTGTGTGTGTGTGTGTGTGTGTGTGTGTGTGGGTGTAGAT	434964	435087	435137	435085	-1	scaffold_149	ENSTRUG00000008097.1	387622	445736	kalrna	6379	1078	215724	No_or_no_constitutive_exon
TCATCAGTAAGGATGGCAACATCCTGTCCAAGGCTCCGTCTGGGATGCAGAG	397526	397619	397669	397617	-1	scaffold_149	ENSTRUG00000008097.1	387622	445736	kalrna	6379	1078	215724	No_or_no_constitutive_exon
AGCAACGGAGTCGTGGCTCCGGGCGCCACCCAAGCGCAGGTGGGAAGCAGCT	472232	472521	472571	472519	-1	scaffold_149	ENSTRUG00000008980.1	470116	488003	ahr1a	6379	1078	215724	No_or_no_constitutive_exon
AGCAGCAGATCAGAATATGGCCAGGCAGTGAGGGTGGAGGTGGGGGACAGGA	186521	186622	186672	186620	-1	scaffold_148	ENSTRUG00000003911.1	186178	193894	dyrk1b	6379	1078	215724	No_or_no_constitutive_exon
AGCACACACACACACACTCACACACATACATTCATGGCAACATGGGGTAGAA	241924	242011	242061	242009	-1	scaffold_148	ENSTRUG00000005349.1	235866	245923	SLC6A20	6379	1078	215724	No_or_no_constitutive_exon
CCCCCTCTTCCTCCTCCTCCTCTTCCTCCCCCCTCACTGATAATGGGTAGGT	316020	316184	316234	316182	-1	scaffold_148	ENSTRUG00000007837.1	313693	324929	adcy3a	6379	1078	215724	No_or_no_constitutive_exon
TTTTATGTGTCCGTAATATTGTAATCTGTAGTTCTGCTTGACATGGGCAGGT	1916	2107	2157	2105	-1	scaffold_150	ENSTRUG00000000025.1	1164	30051	epha8	6379	1078	215724	Yes
TTATCCTTTTATACAACTTTATTCTCTTAAAACTTCACGTCGGGACACAGAT	366441	366491	366541	366489	-1	scaffold_150	ENSTRUG00000000179.1	365008	385911	None	6379	1078	215724	No_or_no_constitutive_exon
ACAGTCATTTTTGTGTTTATTGGTCACTAATTTACATTACTGATGGGCAGGC	130392	130506	130342	130394	1	scaffold_152	ENSTRUG00000002428.1	116170	131295	pip4k2aa	6379	1078	215724	No_or_no_constitutive_exon
CACAATACTCATATTTGTAACATCAGGAGTCTATGGGGTCAAAATCCAAGGT	432874	432992	433042	432990	-1	scaffold_152	ENSTRUG00000007947.1	398513	434547	pola1	6379	1078	215724	No_or_no_constitutive_exon
TTTTTATGTATTTTGCATGTGTTGCTAACATTGAAACTGGGTTAAAACAGGT	479434	479501	479384	479436	1	scaffold_152	ENSTRUG00000009518.1	478496	494635	mtrr	6379	1078	215724	No_or_no_constitutive_exon
GTGTAGCGGTAGGTGAAGTGGGGCAGGGACAGGTGAGCGTGGGGTGCCAGGA	99203	99372	99153	99205	1	scaffold_155	ENSTRUG00000000793.1	73405	110305	arnt2	6379	1078	215724	No_or_no_constitutive_exon
AATAAGTAAACTGGGTGAGGCAGGAGAGATGGGAGACATGGGTCAAACAGGT	99144	99185	99094	99146	1	scaffold_155	ENSTRUG00000000793.1	73405	110305	arnt2	6379	1078	215724	No_or_no_constitutive_exon
TTCTTTCTTTCTTTCTTTCTTTCTCACATCCTACATGCATTCGGGAATAGGT	102041	102073	101991	102043	1	scaffold_155	ENSTRUG00000000793.1	73405	110305	arnt2	6379	1078	215724	No_or_no_constitutive_exon
TCTCTCAGTTTCCATACCGACCTCTGTATTTATGTGTGCTTGGGTTGAAGGG	266091	266230	266041	266093	1	scaffold_155	ENSTRUG00000005350.1	264378	268158	hnrnph3	6379	1078	215724	Yes
AAAGTAATAAGTTAAAAATTGTGTCTTATTTTGTGTGTGCATGTGGGTAGCG	359118	359177	359227	359175	-1	scaffold_155	ENSTRUG00000006909.1	357910	359750	rhoua	6379	1078	215724	Yes
TATGATAGTGATAAAGTTGCAGTTAATGAAGCGTGTGTGTTTGGGGGAAGTT	396339	396486	396536	396484	-1	scaffold_155	ENSTRUG00000008142.1	394100	398078	abcb10	6379	1078	215724	No_or_no_constitutive_exon
CTGACATTTCGGATATCAGACTTCCTTTGGTCCCAGGGAGCGAAATGTAGCC	598330	598359	598280	598332	1	scaffold_156	ENSTRUG00000007218.1	582623	608642	cadm1b	6379	1078	215724	No_or_no_constitutive_exon
TGCAATGCAACGAATAGTACATAACCAGATTCTGGGGTTTGGGTTTGAAGGC	178323	178482	178273	178325	1	scaffold_158	ENSTRUG00000010227.1	171733	188043	sptb	6379	1078	215724	Yes
GGCGCCCTCCGGTGTGCACGTCTTTCCTAACCGTTCCGGTGGGTGTGCAGGC	427118	427262	427312	427260	-1	scaffold_158	ENSTRUG00000012274.1	424426	457526	TNIK_(1_of_many)	6379	1078	215724	No_or_no_constitutive_exon
ATGCTCATTATCTGTCCTGGGCCGGGTGTTGCAGGCGCGCGGGCCGGCAGGG	597551	597780	597501	597553	1	scaffold_158	ENSTRUG00000013361.1	593916	598067	tnfsf10	6379	1078	215724	No_or_no_constitutive_exon
GCGATGGTGCGGTGAAAGAAGGAAAGGGTGCCGGGAAGGGTGTAGGGCAGCA	636245	637247	636195	636247	1	scaffold_158	ENSTRUG00000013802.1	635885	637876	slc35g2a	6379	1078	215724	No_or_no_constitutive_exon
CAGGAGAGGGAAGCGATGGTGCGGTGAAAGAAGGAAAGGGTGCCGGGAAGGG	636233	636825	636183	636235	1	scaffold_158	ENSTRUG00000013802.1	635885	637876	slc35g2a	6379	1078	215724	No_or_no_constitutive_exon
CCCAAAATGCAGAGCGTTCTCACCCAGCTGAATGATGGGAGTGGTAGTAGCA	113337	113516	113287	113339	1	scaffold_161	ENSTRUG00000003688.1	110548	119706	None	6379	1078	215724	No_or_no_constitutive_exon
GGACGTATCATCATGATGTCATATCTGTTTGCATTTCTGCATGGGTGCAGCA	231995	232167	232217	232165	-1	scaffold_161	ENSTRUG00000006549.1	228941	257967	slmapa	6379	1078	215724	No_or_no_constitutive_exon
CAGCAGCTACTCCTCATACCCTAGAGCTGCCCTCTACTGCAGCAGGGCAGGC	316640	316717	316590	316642	1	scaffold_161	ENSTRUG00000007574.1	315582	342887	chd6	6379	1078	215724	No_or_no_constitutive_exon
TGTACAGTAACTATGTTTATGAATGTTTTCCTCTCTCTGGGGGGGTTTAGGT	56778	56895	56728	56780	1	scaffold_162	ENSTRUG00000001992.1	50265	57668	ankrd33ba	6379	1078	215724	No_or_no_constitutive_exon
AACACACATGTAAACAGTATTTTCGTGACCCTGGTGTGACCGGCGGGCAGGT	372819	372890	372769	372821	1	scaffold_163	ENSTRUG00000008679.1	367929	373926	slc7a2	6379	1078	215724	No_or_no_constitutive_exon
GCGGGGTTCTAACCATGGCTAGTCTGGTGCTCAACGAGACTGGGATGGAGGA	452747	453152	452697	452749	1	scaffold_163	ENSTRUG00000010206.1	451858	459033	lpar4	6379	1078	215724	No_or_no_constitutive_exon
GCCACGAAATAGATCCAGGGATCCCCCCGGCGGCATCAAAGGGTGCGCAGCT	574909	575139	574859	574911	1	scaffold_163	ENSTRUG00000011634.1	573042	579309	sytl4	6379	1078	215724	No_or_no_constitutive_exon
GATGGTTTTCCTCTCTTTCTTCCCCTGTTCTCTCTTTCGTGGGCTGGCAGAA	487250	487345	487200	487252	1	scaffold_164	ENSTRUG00000010171.1	472743	492290	pde5ab	6379	1078	215724	No_or_no_constitutive_exon
TAAGTAATGATTTGTGTCAGTCTAACGCTGTCGACCGCCTGTGTGGGCAGCT	614713	614928	614663	614715	1	scaffold_164	ENSTRUG00000013258.1	613305	619073	pwp2h	6379	1078	215724	No_or_no_constitutive_exon
ATTAATAAGGCTCAGATCTGGCTGAATTCCCAATCCTTTCTGGTGGGCAGGT	270969	271098	271148	271096	-1	scaffold_165	ENSTRUG00000000713.1	264574	275579	MIPEP	6379	1078	215724	No_or_no_constitutive_exon
ATCTGCAAACGCAGGGTACCTCATTAGTAAGCTTGTGGGGGTGGATGCAGAC	86190	86408	86140	86192	1	scaffold_160	ENSTRUG00000008276.1	28953	95005	None	6379	1078	215724	No_or_no_constitutive_exon
GAGAAACACGTAGTCTTTAAGTGATTAACGTCTGCATGTTTGGGGGCCAGCC	251969	252126	252176	252124	-1	scaffold_160	ENSTRUG00000009915.1	241779	303171	DOCK2	6379	1078	215724	No_or_no_constitutive_exon
TATACTCCCAATTCTTCCCACATGGAGGTAAAGTGAGGGAATGGGTGTAGCA	328972	329023	329073	329021	-1	scaffold_160	ENSTRUG00000010568.1	327324	336275	None	6379	1078	215724	No_or_no_constitutive_exon
GGCAGTGGTGAGATCTGTGGGAAAGAGTGCCGGACACGGAGAGGGTGCAGGA	6273	6368	6223	6275	1	scaffold_166	ENSTRUG00000000181.1	5255	10420	None	6379	1078	215724	No_or_no_constitutive_exon
GTTGCAGACGCCTGTTCTATGACAATGGATCACCTGCTGTGGGTGTGCAGCC	345091	345123	345173	345121	-1	scaffold_166	ENSTRUG00000007205.1	325844	345666	ephb3a	6379	1078	215724	No_or_no_constitutive_exon
CTCTCTCTCTCTCTCTCTCTCTCTCTCTGACGGTGCTTGATGGGTGGAAGGC	614131	614241	614081	614133	1	scaffold_166	ENSTRUG00000012792.1	613376	614756	si:ch211-284b7.3	6379	1078	215724	No_or_no_constitutive_exon
TGTATGTGTGTGTGTATGTAGGAGGATAAAAGGGCATGGATGTAGGGGAGCC	22417	22516	22566	22514	-1	scaffold_167	ENSTRUG00000000898.1	22065	28405	phlda1	6379	1078	215724	No_or_no_constitutive_exon
GGGGATAATGAGATTCTTTGCAATGGTGTCAACTTGTCAGGGACCAGCAGTT	411299	411549	411599	411547	-1	scaffold_169	ENSTRUG00000010941.1	404662	442518	CAMTA1_(1_of_many)	6379	1078	215724	No_or_no_constitutive_exon
CCCTATGGGGCCGCGCTGTGGGTCACAGATCATAAGGGCCCCTGAGAAAGAG	625288	625385	625435	625383	-1	scaffold_169	ENSTRUG00000013233.1	616870	627397	quo	6379	1078	215724	No_or_no_constitutive_exon
AAGCCGTTAATCAAGCCTGTGGGGTGGGTCTCTCCTAATAACTGGGACAGTC	625830	626521	626571	626519	-1	scaffold_169	ENSTRUG00000013233.1	616870	627397	quo	6379	1078	215724	No_or_no_constitutive_exon
TCAAAGCCCAAACATCTGGTCTTTCTGTTCTCTGGGGGCAGAAGCTGAAGGT	351824	351984	351774	351826	1	scaffold_168	ENSTRUG00000009407.1	344654	355434	None	6379	1078	215724	No_or_no_constitutive_exon
TTAACTCTGTGTGTATGTGTGTGTGTGTGTGTGTGTGTGTGGGGGGACAGGT	512799	512947	512997	512945	-1	scaffold_170	ENSTRUG00000009634.1	512471	518428	ube2e2	6379	1078	215724	No_or_no_constitutive_exon
CTACCGTGCCAAATACTGAACGGGTGAAAGAGGAAGGGACCGGTGTGAAGGA	408360	408401	408451	408399	-1	scaffold_173	ENSTRUG00000006234.1	408197	414109	relt	6379	1078	215724	No_or_no_constitutive_exon
GAGGGATTCAAACTTTGGACAAAGCTGAAGAGCAAAGGGGGCATGGACAGAA	532771	532943	532721	532773	1	scaffold_173	ENSTRUG00000007435.1	526929	545360	GUCY1A2	6379	1078	215724	No_or_no_constitutive_exon
GACACGCAAACCCCTCCACCACGATAAGGTGGCAGCCCAGGGAGGGGAAGAT	597699	597712	597762	597710	-1	scaffold_173	ENSTRUG00000008169.1	575998	625008	None	6379	1078	215724	No_or_no_constitutive_exon
GCACACTGGCCATTATCACGACACCCCCTGACAAACACACTTGGGTGGAGCG	108673	108699	108623	108675	1	scaffold_174	ENSTRUG00000006251.1	103556	123163	None	6379	1078	215724	No_or_no_constitutive_exon
GATGAAATGGAATTTCAGTCATTGTAACAGACTGTTTGTTTGGTGGGCAGGT	155272	155356	155406	155354	-1	scaffold_174	ENSTRUG00000008050.1	141797	162611	myo5aa	6379	1078	215724	Yes
TCTGCCGCGTCTTCAACTCGGGCCGCTCTGCGGACTGTCTGGGAATGCAGCT	189925	190758	190808	190756	-1	scaffold_175	ENSTRUG00000000441.1	187991	191850	tlr18	6379	1078	215724	No_or_no_constitutive_exon
GAGCTTTAGCGGCCCTCTTCTGTGTGTGCTCCTATGAACAGGGGATGCAGAT	340230	340311	340361	340309	-1	scaffold_175	ENSTRUG00000001102.1	339905	344291	None	6379	1078	215724	No_or_no_constitutive_exon
CTGGTGCTGCTCATGGTGCTGCTCATGGTGCCGGTGGGTTGATGCGGCAGGT	80688	80865	80915	80863	-1	scaffold_176	ENSTRUG00000004394.1	74467	84188	trpc4a	6379	1078	215724	Yes
CCTGATTTACTGAACTCTTAAAACCCTTTTTTCCATTCCTGGGTGTTAAGAC	311572	311620	311522	311574	1	scaffold_176	ENSTRUG00000006907.1	300800	314779	synj1	6379	1078	215724	No_or_no_constitutive_exon
CTCAAGACGGGTCAAGAACCTTTGGAGGGCCGACAAGGGAGAAAGAGCAGAA	222896	223730	223780	223728	-1	scaffold_178	ENSTRUG00000006930.1	222896	224606	klhdc7a	6379	1078	215724	No_or_no_constitutive_exon
TGCACAAGACCCCCAGGGAGGAAGAGAGGGCCGCAGACGGGGGGACTGAGGG	247271	247472	247522	247470	-1	scaffold_177	ENSTRUG00000001000.1	245422	251807	brd1a	6379	1078	215724	No_or_no_constitutive_exon
TGTATGAGGAGGGCGACGATCCGGAGGAGATGGACGAGGGAGTCGGTGAGGA	390373	390514	390323	390375	1	scaffold_177	ENSTRUG00000002183.1	389137	398270	KDM5A	6379	1078	215724	No_or_no_constitutive_exon
CGAGTGCCAAGCCATCATCTTCAGACAGAAGCACAGGGTGAGATTTAAAGGC	423297	423323	423247	423299	1	scaffold_177	ENSTRUG00000005268.1	419252	425266	trim24	6379	1078	215724	No_or_no_constitutive_exon
GTGTGTGTGTGTGTGTGTGTGTGTGTGTGTGTGTGTGTGTGTGGGGCCAGTA	582144	582271	582094	582146	1	scaffold_177	ENSTRUG00000007829.1	573639	584182	strip2	6379	1078	215724	Yes
ATTTGCAACAGGGTCATGTTTGAATGTTGTCCGAAGGGCGGGGCATGCAGGT	276893	277043	276843	276895	1	scaffold_179	ENSTRUG00000005094.1	276135	284752	vsig8a	6379	1078	215724	No_or_no_constitutive_exon
TGCCTTCTTACTTAGGTATGAGACCGCACACATGTGACGTCTGTGGGAAGGG	84400	84753	84350	84402	1	scaffold_181	ENSTRUG00000005321.1	75368	85915	None	6379	1078	215724	No_or_no_constitutive_exon
AGTACTGCAGCTGTGTTTGTGCTAATGAAGCTTTCCTTTGGGGGGTTTAGAC	129955	130057	130107	130055	-1	scaffold_181	ENSTRUG00000007303.1	128084	133942	ercc2	6379	1078	215724	Yes
CGAGAGGGGGCACCGTGGTGCCCGCTGAAAACTGCGGGGTCGGAGGTCAGGA	329024	329126	328974	329026	1	scaffold_181	ENSTRUG00000010175.1	327382	337494	slc8a2b	6379	1078	215724	No_or_no_constitutive_exon
ACGCACAAGAGGAAAAGAGGGTAGATGCTGATATAGGGAAGGTCAAACAGAT	486704	486815	486654	486706	1	scaffold_181	ENSTRUG00000012655.1	484267	487415	inpp5ka	6379	1078	215724	No_or_no_constitutive_exon
CTATCTAAGTTTGTTGTAAGTTTGTTATATGCTTCATTTTGGGACTGCAGGT	212139	212352	212089	212141	1	scaffold_182	ENSTRUG00000005761.1	211312	214432	akap17a	6379	1078	215724	Yes
TATGTTGCCTATATGCTGTAGTTAACGGATGGGTGTTTGTGTGTGGGCAGGA	383824	383982	383774	383826	1	scaffold_182	ENSTRUG00000007058.1	376876	405512	cps1	6379	1078	215724	Yes
TCCTGTTGCTCCACCAATCGTTGACCCCTTTTTTCTGTCTGGGATCGCAGGA	28355	28486	28536	28484	-1	scaffold_186	ENSTRUG00000003617.1	28171	31611	epoa	6379	1078	215724	Yes
GCAGCGGGGAGCTTAGGTTTCAAGTCATCACGTACTCATTTGATGGGCAGAC	136921	136993	136871	136923	1	scaffold_186	ENSTRUG00000004340.1	110233	138104	efnb3a	6379	1078	215724	No_or_no_constitutive_exon
TTCATCCTCCAAGACTTTCAGCTCCGCTAACTCTACCAATGGGAGTCCAGCA	422992	423169	423219	423167	-1	scaffold_186	ENSTRUG00000005266.1	422117	432873	None	6379	1078	215724	No_or_no_constitutive_exon
CTCATCTATTACTCCCGGGAGGAGGGTGAGGACACGTGGGAATAGAACAGAA	507996	508224	507946	507998	1	scaffold_186	ENSTRUG00000008114.1	503612	509965	dok1b	6379	1078	215724	No_or_no_constitutive_exon
GACAAGAAGGAATTGGAAACGATGCACATGGATGGTGGGGGGTCAATGAGGG	286252	286557	286202	286254	1	scaffold_184	ENSTRUG00000003675.1	266975	292048	spegb	6379	1078	215724	No_or_no_constitutive_exon
ATGGTTCATCCAGAATGAGTCCTTCTTCCTCTCTGTTGGGTGGAGGACAGAA	119141	119176	119091	119143	1	scaffold_188	ENSTRUG00000002646.1	77765	119401	None	6379	1078	215724	No_or_no_constitutive_exon
TTTGAGTGTGTTGATTTAAAATGCGGTGGTCATTGAATGAGAAGGGGCAGTG	292487	292540	292590	292538	-1	scaffold_188	ENSTRUG00000006905.1	285418	295212	rsf1a	6379	1078	215724	No_or_no_constitutive_exon
AGGCGAACAAGCCAACCCAGCATGGCGGTGCTATATGGGGAGGAGCTCAGTC	154681	154713	154631	154683	1	scaffold_189	ENSTRUG00000005396.1	153735	157887	epn3b	6379	1078	215724	No_or_no_constitutive_exon
AACCCACTAGAGACCAAACATGTAGCTAAATATTTCTTTTGGGATGTCAGTG	308104	308223	308054	308106	1	scaffold_189	ENSTRUG00000008067.1	277751	317908	PKD1	6379	1078	215724	No_or_no_constitutive_exon
CCTCAGTCCTGGAGTATTGATGGGGAACATTAACTGGAGGGAGAGAGCAGAA	313731	313898	313681	313733	1	scaffold_189	ENSTRUG00000008067.1	277751	317908	PKD1	6379	1078	215724	No_or_no_constitutive_exon
TCTTCCTGACCCCGAGCTAGACTTGAAGGCCCTGGTGGAGGGTACCAGAGGT	293074	293196	293024	293076	1	scaffold_189	ENSTRUG00000008067.1	277751	317908	PKD1	6379	1078	215724	No_or_no_constitutive_exon
AACGTTTGCCACCCTGACCTGTCCATGGACATCCCATATGCAGTGGGTAGCT	321016	321099	321149	321097	-1	scaffold_189	ENSTRUG00000008958.1	317039	333719	TSC2	6379	1078	215724	No_or_no_constitutive_exon
ATCCAGCCTGATTTCCAGCCCTTTTGAGTGCCTGTTTATCGTTGGGGCAGGC	76484	76585	76635	76583	-1	scaffold_190	ENSTRUG00000003759.1	72079	81309	fancd2	6379	1078	215724	No_or_no_constitutive_exon
TTAGTCTTTACCCTGCAGCTAGCCTGAATTAATCACAGGGAAACAATTAGCT	113745	113783	113695	113747	1	scaffold_190	ENSTRUG00000006411.1	105944	115548	slc38a3a	6379	1078	215724	No_or_no_constitutive_exon
TGAAGAACTGAAGAATCTCGATGAGATGTTGGCCGGCAAAGATGGGGCAGAT	512667	512741	512617	512669	1	scaffold_190	ENSTRUG00000012933.1	510885	515522	os9	6379	1078	215724	No_or_no_constitutive_exon
GCATGGGTGAATGTTTGTAGGACTCCAGCTCAGTTATGGAGTGGGACCAGGT	14332	14444	14494	14442	-1	scaffold_191	ENSTRUG00000003870.1	10596	15555	tbc1d15	6379	1078	215724	No_or_no_constitutive_exon
AGCAGAGGGGAGTAGAGCAGGTGGAGGACGTGGGCCTGGGCTGGATGGAGGC	340417	340465	340367	340419	1	scaffold_191	ENSTRUG00000012119.1	337355	353129	lrrk2	6379	1078	215724	No_or_no_constitutive_exon
TTTATGTGGACCACCTCGTATATATGTGTGGCTTGTTTGTGGGCACGCAGGT	17370	17433	17483	17431	-1	scaffold_192	ENSTRUG00000002340.1	15847	18128	pdhb	6379	1078	215724	No_or_no_constitutive_exon
CGGCTGGGTAGAGAGAGAGGAGAGGAGAGGAGGAGGGGAAGGGAGAGAAGGA	135026	135132	134976	135028	1	scaffold_192	ENSTRUG00000005130.1	118337	136434	None	6379	1078	215724	No_or_no_constitutive_exon
GAATTGTTCCCCAAAAGGTGAAAGGAAAGCTGGGAAGGTTGGGACTGAAGAA	160130	160161	160211	160159	-1	scaffold_192	ENSTRUG00000006703.1	147077	166354	fer1l4	6379	1078	215724	No_or_no_constitutive_exon
TACGCGCTTCTCGTTTCTCAGAAAAAAAGTGAATTCTTGGGTGATCGAAGAT	152810	152987	153037	152985	-1	scaffold_192	ENSTRUG00000006703.1	147077	166354	fer1l4	6379	1078	215724	No_or_no_constitutive_exon
TGGTGGCACGTTCTGACCCCCGGTGTTTATGTTTGTGCACGGGCGAGCAGTA	188553	188659	188709	188657	-1	scaffold_192	ENSTRUG00000007657.1	187399	191330	NFS1	6379	1078	215724	Yes
CCGCCCACCAAGAAAGCTCGCAGCGCCGCTCAGTCCAGAGCGGCGGGCAGGA	499137	499432	499482	499430	-1	scaffold_192	ENSTRUG00000011361.1	494975	503021	None	6379	1078	215724	No_or_no_constitutive_exon
ACCGTAGGTAACTGTGATCTTTGGTGTTTGCAGAAACCAGGAGGGTTCAGGA	212140	212181	212090	212142	1	scaffold_194	ENSTRUG00000007952.1	209740	213110	btr01	6379	1078	215724	No_or_no_constitutive_exon
GATGTTGCCTCAAATTCCAAGTGAAGTAATTACAGCGCGCTGGGTGACAGAA	487021	487083	487133	487081	-1	scaffold_194	ENSTRUG00000013013.1	485505	502494	adcy9	6379	1078	215724	No_or_no_constitutive_exon
CAACCCCCCCACTGACCTGGTGTGGAAGAATCAGAACTCCTGGGGTACAGGT	327472	327513	327422	327474	1	scaffold_196	ENSTRUG00000007840.1	306111	328859	LMNA_(1_of_many)	6379	1078	215724	No_or_no_constitutive_exon
TGCTCCTCCTTTCTACTCCTGCACAGCCATAGGATTATTTTAATGGGTAGTG	355516	355583	355633	355581	-1	scaffold_196	ENSTRUG00000008219.1	333106	361389	None	6379	1078	215724	No_or_no_constitutive_exon
GAGGCTGATCTGCAGCGTTAATCCCGCTTCTGTGTGTGCGCGGGCGAAAGGT	384420	384552	384602	384550	-1	scaffold_198	ENSTRUG00000011890.1	374868	392434	ano3	6379	1078	215724	No_or_no_constitutive_exon
TTACAAACCAGCTGTGTGTTTTTTGTTTGTGTCTTTGCTGCATGGGGCAGGT	267378	267489	267328	267380	1	scaffold_201	ENSTRUG00000004231.1	261970	274239	pcnxl2	6379	1078	215724	Yes
CTCTCATCCGTCTCGGCTGCCTGTGGGGTGCGCTGCAACCGTGGGAGAAGAT	21435	21462	21385	21437	1	scaffold_200	ENSTRUG00000003689.1	12052	33264	None	6379	1078	215724	No_or_no_constitutive_exon
TCCTCCCTTTTCTTCCTCTAATTATTCCTGCCGTGTTTCACTGGGAGCAGCA	26051	26063	26001	26053	1	scaffold_200	ENSTRUG00000003689.1	12052	33264	None	6379	1078	215724	No_or_no_constitutive_exon
GGGCCATAACACGAGCGGGCAGCGGATCCCAGCAGAGCGGGGGCAAACAGTG	20914	21025	20864	20916	1	scaffold_200	ENSTRUG00000003689.1	12052	33264	None	6379	1078	215724	No_or_no_constitutive_exon
CGCGGGCCGTGACTCTCAGCAGGAGGTCTGCTCATTTGTGTGTAGGGTAGCT	456582	456724	456532	456584	1	scaffold_200	ENSTRUG00000010430.1	449718	462088	None	6379	1078	215724	No_or_no_constitutive_exon
CTGAGCGGTTGTAGTCAAACGTCTGTGTTTCCGTTTGGGTGGACGTGCAGCT	425378	425579	425629	425577	-1	scaffold_199	ENSTRUG00000007943.1	421923	437727	PLEKHG5	6379	1078	215724	Yes
TGTTGTGTGGTTTACCTGCTCAGCTGTGAGAGTCCCAAGTCTGAGGGCAGGG	208971	209015	209065	209013	-1	scaffold_204	ENSTRUG00000006921.1	207800	219237	sh3kbp1	6379	1078	215724	No_or_no_constitutive_exon
GTTGTCCATCGTCACTGAAACACCCAAACCAGATAAACTGGGCCAGACAGGC	478973	479236	479286	479234	-1	scaffold_204	ENSTRUG00000011104.1	477326	482790	MASTL	6379	1078	215724	No_or_no_constitutive_exon
ACCAGAACGCAGGTGAGGCTGAGGACCTGTCCCCCTCTGGTGGGACACAGGT	101443	101475	101525	101473	-1	scaffold_202	ENSTRUG00000004387.1	98249	111557	None	6379	1078	215724	No_or_no_constitutive_exon
GTTGCGACTCGTGCGTCCAACATGCGCCAGGTGGGGAGGGCGCAGAGTAGAA	187890	187898	187840	187892	1	scaffold_202	ENSTRUG00000004672.1	185832	189387	cacng7b	6379	1078	215724	No_or_no_constitutive_exon
TTGGACGAAAGCCCACGATGAGAGAGAGGGAGAAGGACCGGGAACGGGAGAG	322864	322961	323011	322959	-1	scaffold_202	ENSTRUG00000007545.1	319249	325423	rasip1	6379	1078	215724	No_or_no_constitutive_exon
GGCACACACACGTGTTTGGACGAAAGCCCACGATGAGAGAGAGGGAGAAGGA	322846	322976	323026	322974	-1	scaffold_202	ENSTRUG00000007545.1	319249	325423	rasip1	6379	1078	215724	No_or_no_constitutive_exon
TCCGCCTGTCCTCGTTTTAGCCGTCCACTAATGAGAAAGAGACGAGGGAGGG	352456	352596	352406	352458	1	scaffold_202	ENSTRUG00000008107.1	346479	363963	ephb6	6379	1078	215724	No_or_no_constitutive_exon
CTCACAGTGACAGTCGGCACAACCGTCGCCATGACAGCTGGGTACCAGAGGG	467438	467498	467548	467496	-1	scaffold_202	ENSTRUG00000011298.1	467438	471039	FAM189B	6379	1078	215724	Yes
TTCAGACAGTCGATGCTTTATCGAAATCTCCTCGTGTGTGGTGGGAACAGGA	358077	358204	358027	358079	1	scaffold_203	ENSTRUG00000009695.1	355705	363084	None	6379	1078	215724	No_or_no_constitutive_exon
AAGGTAAAGTCTTTGTCATCCGTGTTGACCTGTTTTTGGCGGTCGGGCAGCA	6465	6588	6415	6467	1	scaffold_207	ENSTRUG00000001299.1	6353	7838	None	6379	1078	215724	No_or_no_constitutive_exon
AACGGTTACAGGCATGCAAGTGTTGACTAACGTCCTTGTTCAATGGGCAGTC	24601	24768	24551	24603	1	scaffold_207	ENSTRUG00000001378.1	17335	27664	SMARCA4	6379	1078	215724	Yes
CCTGTCCGGACGACATGTTCCTGGGCTCCGGTATGAGGGAGTGTGTGAAGAG	40082	40285	40032	40084	1	scaffold_207	ENSTRUG00000002369.1	35198	40815	ldlrb	6379	1078	215724	No_or_no_constitutive_exon
AACGTCTCACCGGTGCAGAAACCACGTGGTTCTCTTGTGTGTGGGGACAGGT	465869	465969	465819	465871	1	scaffold_207	ENSTRUG00000008143.1	462500	467476	cpz	6379	1078	215724	Yes
ACATTGTGTAGTCCTGGTCCTTACATGACAAACCCTCCCTGGGATTGCAGTG	147497	147691	147741	147689	-1	scaffold_205	ENSTRUG00000004928.1	133383	148986	c1s	6379	1078	215724	No_or_no_constitutive_exon
AATGGAGGGTCGAGCCGAACAGCAGGCGCTGGGGACGGAGCAGTGGGCAGGA	332741	332940	332691	332743	1	scaffold_205	ENSTRUG00000011097.1	328835	332940	None	6379	1078	215724	No_or_no_constitutive_exon
TGGGGCCAGCGCCGTGTCCTGGTACCTGGCTTTGCAGGGCAAGAAGGCAGGT	430312	430434	430262	430314	1	scaffold_205	ENSTRUG00000012307.1	430080	437428	vars	6379	1078	215724	No_or_no_constitutive_exon
GTTGGCCTGTCTGGGAGGGAAGGAGTGCGACCCAGCCTCTGGGAACACAGGA	95496	95564	95446	95498	1	scaffold_206	ENSTRUG00000007330.1	52646	113684	cacna1ab	6379	1078	215724	No_or_no_constitutive_exon
TAAAGTTTTCATTTTGCACAACTGATCTGTGAACTGTGTGCGGGGGCCAGAC	105723	105859	105673	105725	1	scaffold_206	ENSTRUG00000007330.1	52646	113684	cacna1ab	6379	1078	215724	No_or_no_constitutive_exon
GTAATAATGGGAATGGCAGTGGGGTGGTCAACCATGGGCAGCAGCAGCAGCA	236162	236567	236617	236565	-1	scaffold_206	ENSTRUG00000011578.1	236162	239576	None	6379	1078	215724	No_or_no_constitutive_exon
CGGCGCGTCATTGCTTTAACGCTGTTGTAACTGTGGTTGTGTGTGGGCAGAC	390564	390729	390779	390727	-1	scaffold_208	ENSTRUG00000005131.1	387303	394137	upf1_(1_of_many)	6379	1078	215724	Yes
CGCGTCTACACGGCGGAGCTTTAACAGATTTGTGTTGTGTTTGTGGGAAGGG	85012	85130	85180	85128	-1	scaffold_209	ENSTRUG00000000681.1	82798	87653	None	6379	1078	215724	Yes
TGGAGCAGCGCGGACAGACGCGGGGGCGCCGGGGGGCTGCTGCGGGGTAGGA	108960	109111	109161	109109	-1	scaffold_209	ENSTRUG00000000762.1	105176	110101	nptxra	6379	1078	215724	No_or_no_constitutive_exon
TCTTAGCATCTTGGTACATACGGTGGTCTAAACAATTTCTGGGCACACAGGA	211578	211740	211528	211580	1	scaffold_209	ENSTRUG00000001310.1	208363	211740	ctsd2	6379	1078	215724	Yes
GGATGGAGGGATGTGCAGAGGGAGAGCTGGAGAGAGGGGAGAGAGAGCAGCG	394318	394416	394466	394414	-1	scaffold_209	ENSTRUG00000005833.1	388342	394553	slc29a4	6379	1078	215724	No_or_no_constitutive_exon
AGAAAGAGGAAAATGAGGAGGCGGATGAGGAAGGCGAGGAGGGTGAGCAGGC	290276	290484	290226	290278	1	scaffold_210	ENSTRUG00000007692.1	236103	293133	None	6379	1078	215724	No_or_no_constitutive_exon
TGTGTGTGTGTGTGTGTGTGTGTGTGTGTGTGTGTGTGTGTGGGTGACAGTG	140225	140350	140400	140348	-1	scaffold_211	ENSTRUG00000003831.1	131686	167058	otofa	6379	1078	215724	No_or_no_constitutive_exon
ATGAGAACGACAAGAAGAAGAATAAAAAGAAAAAGAAGGGATGTGTGGAGGA	137518	137593	137643	137591	-1	scaffold_211	ENSTRUG00000003831.1	131686	167058	otofa	6379	1078	215724	No_or_no_constitutive_exon
CGAGAGTCCCACACCTTTTCTTTTGTCACCACGAGGGGGGGAAAGTACAGGT	327674	327743	327793	327741	-1	scaffold_212	ENSTRUG00000008844.1	323206	336329	kcnn1a	6379	1078	215724	No_or_no_constitutive_exon
GGCAGATGGACAGAAGGGGAGGTGAGGGCTAGACAAATGCCGGGCTGAAGTT	440616	441053	440566	440618	1	scaffold_212	ENSTRUG00000010313.1	428612	443193	mast3a	6379	1078	215724	No_or_no_constitutive_exon
TTTGAACCGTCCGAACGCCCTTTCCAGATGGCGCTCTGGGTGAAGGCCAGGA	460842	461021	460792	460844	1	scaffold_212	ENSTRUG00000010476.1	451616	463380	None	6379	1078	215724	No_or_no_constitutive_exon
TGTTTGTCTGTGTCTCTGTGTCCTGATTGGATGGATAAATGGGAACACAGAT	104523	104660	104473	104525	1	scaffold_213	ENSTRUG00000000340.1	74677	144609	cadpsa	6379	1078	215724	Yes
AAAAAAAAGCACAACAGACATGGAAAAACATGCTCTTTTTGGGGGGGCAGGA	10334	10496	10284	10336	1	scaffold_214	ENSTRUG00000000150.1	8247	16112	upf1_(1_of_many)	6379	1078	215724	Yes
ACTGACACACACACATGCACTCACAGCTCAACCCCTCAGGGTAGTAACAGAA	218061	218173	218011	218063	1	scaffold_214	ENSTRUG00000000748.1	216817	221435	DYNC1I2_(1_of_many)	6379	1078	215724	No_or_no_constitutive_exon
ACAAAGTCAACCTCCAAAAAGCAGCTGTCCCAAAAGGGAAGGAAATCCAGGA	368311	368428	368261	368313	1	scaffold_217	ENSTRUG00000008842.1	366527	376534	chd2	6379	1078	215724	No_or_no_constitutive_exon
ACAGTCCTGGTGAGCTCTGGTTTGGCATCACGCTCTCTTTGTGGGTGTAGGA	22590	22782	22540	22592	1	scaffold_215	ENSTRUG00000004025.1	19576	23542	None	6379	1078	215724	No_or_no_constitutive_exon
GCAGGCGAGGGAGGGGAGGGGGAGGAGCTTGCTCAGGGGGGGGTGCGTAGAG	72994	73099	73149	73097	-1	scaffold_215	ENSTRUG00000005916.1	67503	74164	fgd1	6379	1078	215724	No_or_no_constitutive_exon
GTGCGTGTGCAGAAGCAGGGCGTCCAGCTGAAGTCGGGGCTTAAGGACAGTC	119567	119652	119517	119569	1	scaffold_215	ENSTRUG00000006812.1	112736	120572	HCFC1	6379	1078	215724	No_or_no_constitutive_exon
CTGGAAGGAGGCATCTTGGTGACCATCTCAGGCTCCAACCTGGGGATGAGAT	192497	192577	192447	192499	1	scaffold_215	ENSTRUG00000007076.1	188975	199718	plxnb3	6379	1078	215724	No_or_no_constitutive_exon
TCCATCCATCCGGTGGTTGTGTTACTGTTGTGTTTGTGTTTGGGTTAAAGGC	242129	242199	242079	242131	1	scaffold_215	ENSTRUG00000009486.1	239569	246142	None	6379	1078	215724	Yes
GCTAACGTGTGTGTATAATGTGTTTGTGTGTGTGTGTGTCGGGGGGGCAGGG	252426	252622	252376	252428	1	scaffold_215	ENSTRUG00000009645.1	249739	253620	None	6379	1078	215724	No_or_no_constitutive_exon
CACACACACACACACACAACTGACTCACACGCGTGTGTTTGGGTGTGCAGGT	270385	270535	270335	270387	1	scaffold_215	ENSTRUG00000010016.1	265360	272716	usp11	6379	1078	215724	Yes
TTGAACATCCTTCCTTAAACTCTCATCTTCTTTTATCTGCAGGGGATCAGGC	133885	134231	134281	134229	-1	scaffold_222	ENSTRUG00000004518.1	131516	140986	rbm27	6379	1078	215724	No_or_no_constitutive_exon
TAGATGCGCCTTTTGCATGTAGATCTCACAACATAACGGGCAGCGAACAGGA	31928	31934	31984	31932	-1	scaffold_221	ENSTRUG00000002467.1	21279	34983	dazap1	6379	1078	215724	No_or_no_constitutive_exon
TGTATCTGACTTCTCCTCCTCCTCCCACAGCACATTCCTGTGGTGGGCAGTA	176972	177039	177089	177037	-1	scaffold_221	ENSTRUG00000008049.1	175924	182976	crtc1b	6379	1078	215724	No_or_no_constitutive_exon
GTTTTAACTGCGTTTTGTGTGTGTGTGTGTGCGTGTGTGTGTGGGTGTAGGC	40387	40504	40337	40389	1	scaffold_225	ENSTRUG00000001878.1	26192	41716	vwf	6379	1078	215724	Yes
TCAACAAGAATCGCTACGTTTCTGTTTGGGTGAGAATATGTAGGGTTGAGCC	115633	115884	115583	115635	1	scaffold_225	ENSTRUG00000005173.1	66437	121134	IGF1R_(1_of_many)	6379	1078	215724	No_or_no_constitutive_exon
TTTGTAACTCTGTAACTCTGCCTCTGTTCTTTTTATTCTGTTGAGGGCAGTC	201023	201047	200973	201025	1	scaffold_225	ENSTRUG00000007090.1	176277	203350	mef2aa	6379	1078	215724	No_or_no_constitutive_exon
CGGCGGCTGCTGGGGATGGAAGAGGTGAGGTCAGAGAGGAGGCTGGGCAGGA	22235	22311	22185	22237	1	scaffold_226	ENSTRUG00000000213.1	21408	22311	None	6379	1078	215724	No_or_no_constitutive_exon
GGTTCTATCTCCCACTCTTTGCTAACCCGACTCTCCCTGGTGGGGTGCAGGG	75725	75775	75825	75773	-1	scaffold_226	ENSTRUG00000000465.1	74042	93240	iqsec2b	6379	1078	215724	No_or_no_constitutive_exon
ACTGATTAGTGACAACATTGGTTCTATGTGCGGTTCCTTCTATAGGGCAGTA	141227	141420	141177	141229	1	scaffold_226	ENSTRUG00000000739.1	133357	145074	CACNA1F	6379	1078	215724	No_or_no_constitutive_exon
ACACTCTGGAAAACACACAAACGAGCCTCTGAAATACTGTGGGTGTGCAGGG	211930	212037	211880	211932	1	scaffold_226	ENSTRUG00000003694.1	210965	215570	None	6379	1078	215724	Yes
TATGGTGAAATACGGCCTGTGCGGTAGATCATTGGTTGTCTGTGGGACAGGT	333422	333583	333633	333581	-1	scaffold_226	ENSTRUG00000006793.1	332753	337910	kdm5bb	6379	1078	215724	No_or_no_constitutive_exon
CCGACCTTTTCTCATTGACCTCCGTCGTCTGTGTCTGTGTTTGGGGGCAGAT	400066	400187	400016	400068	1	scaffold_228	ENSTRUG00000010911.1	338580	402002	None	6379	1078	215724	Yes
CATTTGGCTAATATACAATGCATGTACATGTCTTGTGTGTTGGGTAACAGAC	55061	55229	55279	55227	-1	scaffold_227	ENSTRUG00000006690.1	27825	84377	syne1b	6379	1078	215724	No_or_no_constitutive_exon
CTCCCAGTGTCACCACAGTCAGCTGGAGGAAGCCGTGTGCCTGAGGGAAGTT	87364	87668	87314	87366	1	scaffold_231	ENSTRUG00000004553.1	86700	88363	None	6379	1078	215724	No_or_no_constitutive_exon
AAGGAGAGTCGAGGGTGATTCTGTGTAACCGAGGACAACATGGGAAACAGAT	305666	305862	305912	305860	-1	scaffold_231	ENSTRUG00000005877.1	304418	306301	None	6379	1078	215724	No_or_no_constitutive_exon
CGAGCACGTTCATTATTCCGCACAATATGAACCTCATCGGGGGATACCAGCA	82589	83045	83095	83043	-1	scaffold_233	ENSTRUG00000003992.1	81374	84687	HAND1	6379	1078	215724	No_or_no_constitutive_exon
TCTCCACCACATCGCCGACCCAAAGACCAGAATCAAAAACAGGGTCCAAGCC	437049	437669	437719	437667	-1	scaffold_233	ENSTRUG00000009737.1	436573	439186	PWWP2A	6379	1078	215724	No_or_no_constitutive_exon
TCTGTCACTCTTTGTCATCACGCATGTTTGTACACATGAAGTGGGAGCAGCA	118634	118725	118775	118723	-1	scaffold_238	ENSTRUG00000002449.1	97588	148744	cacna1aa	6379	1078	215724	No_or_no_constitutive_exon
CGACGGAGTGAGGGCGAGTCAGCGGCCAATAGCCCCGCCGCAGCCGGGAGTG	345399	345416	345349	345401	1	scaffold_238	ENSTRUG00000007344.1	313593	351715	cacna1i	6379	1078	215724	No_or_no_constitutive_exon
TCAGGTCGGACACGTCTGCGCAGGCCGATTGTGGTGGGGGGTGTGGACAGAA	188924	189181	188874	188926	1	scaffold_235	ENSTRUG00000004063.1	187991	194529	dhx8	6379	1078	215724	Yes
TAAAGGTGTTAAAAAGGTGATAATTACGTGACTTTCCTGTGCCGGGACAGAA	113734	113910	113684	113736	1	scaffold_237	ENSTRUG00000003670.1	97997	119307	fgfr3	6379	1078	215724	No_or_no_constitutive_exon
GGACCGAAGCTCACTGACGTATCAAAATCATGCAGTCGACAGCGGGACAGAA	179514	179669	179719	179667	-1	scaffold_237	ENSTRUG00000005612.1	176458	188320	larp1b	6379	1078	215724	No_or_no_constitutive_exon
CTGACCCCCCTCACCTGCCTCCTCCCTGCATGTCGTGGCTCGGGGTGCAGCA	360376	360443	360326	360378	1	scaffold_237	ENSTRUG00000008089.1	350088	361382	klc1a	6379	1078	215724	No_or_no_constitutive_exon
GGAGGAAGATGGGAGGGGAAACAGAAGATGAGAATGGTGAGAAAGGGCAGGA	332565	333078	332515	332567	1	scaffold_230	ENSTRUG00000006145.1	329093	361258	pcdh7a	6379	1078	215724	No_or_no_constitutive_exon
TTTGACCAACCTTCTTGACTGAACGAACGATGGTGTGGTTGGGATTGTAGGT	57075	57217	57025	57077	1	scaffold_241	ENSTRUG00000001266.1	55714	60469	DEPDC7_(1_of_many)	6379	1078	215724	Yes
AGGAGCAGGAGGAGGAAAACCTCCAGGAGCTGGAGATGAGGGCATTGAAGGA	214467	214510	214417	214469	1	scaffold_241	ENSTRUG00000005374.1	209007	219887	vps9d1	6379	1078	215724	No_or_no_constitutive_exon
GTGTGTCGCTGACGTGCAACTTCCTGGTTCTTTCCTGGGCGTGAATGCAGAC	225229	225345	225179	225231	1	scaffold_242	ENSTRUG00000000567.1	223727	230091	rps6ka4	6379	1078	215724	Yes
TGTGTGTGTTTGTGTGTGTGTGTGTGTGTGTTGGGGGTGGGGGGATTCAGCA	420038	420176	419988	420040	1	scaffold_245	ENSTRUG00000016267.1	406384	426085	None	6379	1078	215724	No_or_no_constitutive_exon
TTTATGATAGGCACCTTTTTTTCTTTTCTGTTCACATCTGGGACTGACAGCT	7953	7980	8030	7978	-1	scaffold_244	ENSTRUG00000001840.1	5980	12446	None	6379	1078	215724	No_or_no_constitutive_exon
TCCGTGTCTGATCCTTGTCACCTGAACAGGAGGAGGCGGCGTGGGTGCAGGT	149750	149855	149905	149853	-1	scaffold_244	ENSTRUG00000006989.1	147686	153118	None	6379	1078	215724	No_or_no_constitutive_exon
TTCCTGATGTGTAAATGCTGCTCCTGCTGGAAACCACCAGCAGAGGGCAGAC	270088	270314	270364	270312	-1	scaffold_244	ENSTRUG00000008617.1	260844	271618	RIN2	6379	1078	215724	No_or_no_constitutive_exon
ACTGTCCTGTGCAGCTGTTTAACTCACACTTTCTATGTGGATCAGGGCAGGA	201779	201866	201729	201781	1	scaffold_246	ENSTRUG00000009885.1	185853	201866	sos2	6379	1078	215724	No_or_no_constitutive_exon
CACGTGGTCTCTGTCGGTTTTATCAACCATTTTCTTTTGTTGGGGTGAAGGC	414477	414599	414427	414479	1	scaffold_246	ENSTRUG00000012419.1	410837	415559	rtf1	6379	1078	215724	No_or_no_constitutive_exon
TGCCGTCGCCACGGTGATTGAACGGTGCGGCGCGTTCTCCTGGGGAACAGAT	125180	125223	125273	125221	-1	scaffold_248	ENSTRUG00000006197.1	123898	135181	syt3	6379	1078	215724	No_or_no_constitutive_exon
AGAGAGCGGGAGCTGTCCAGAGAACGGGACAAGGAGGGTTACATGAGCAGAG	164462	164904	164954	164902	-1	scaffold_248	ENSTRUG00000006583.1	162227	189031	shank1	6379	1078	215724	No_or_no_constitutive_exon
CTGTTATCTCAAAAGGAATGACGGAGTCCCCTGTAACTCTGTGTGGGCAGAC	331199	331487	331537	331485	-1	scaffold_248	ENSTRUG00000009514.1	330135	341666	kcnh6a	6379	1078	215724	No_or_no_constitutive_exon
GTTTCTTGGTGTGGTTGTGCGTGCGGGCGGCTGTGATTGGGGTGATACAGAA	280078	280224	280274	280222	-1	scaffold_247	ENSTRUG00000005828.1	257899	304397	mllt4a	6379	1078	215724	No_or_no_constitutive_exon
TTTGATGTGGAAACCTGTTGCTTTCAACCAGCTTTCATATGTGGGTGTAGGT	279799	279894	279944	279892	-1	scaffold_247	ENSTRUG00000005828.1	257899	304397	mllt4a	6379	1078	215724	No_or_no_constitutive_exon
CATTTCAAACAGGAGAAGAATTCCATGAAGCTGATGGGGAAGCTGGACAGGA	71354	71389	71439	71387	-1	scaffold_250	ENSTRUG00000001320.1	70312	73139	None	6379	1078	215724	No_or_no_constitutive_exon
GGTGAGGCTCTGCTCAGCTTGTCAACACTCCTGTGTGTCTGTGGGTGCAGGT	228593	228773	228543	228595	1	scaffold_250	ENSTRUG00000005769.1	226426	230243	abhd17ab	6379	1078	215724	Yes
TGTGATGAAATATGGTATATGAGATCTGAAAGCCTGTGTTGATGGGACAGGC	334979	335084	334929	334981	1	scaffold_250	ENSTRUG00000008512.1	334433	341333	si:dkey-97o5.1	6379	1078	215724	Yes
CTGTGGCGAGCCCGGGGGCTTGATGGTGGGGCTCGGCCTGGGCAATGCAGGA	98512	98829	98462	98514	1	scaffold_252	ENSTRUG00000005762.1	92908	99911	chrnb2b	6379	1078	215724	No_or_no_constitutive_exon
AGACGGCCGAGAAGGGGGATCTGGAAACCAGTCACGGGGGAAACAGCCAGCA	98710	98829	98660	98712	1	scaffold_252	ENSTRUG00000005762.1	92908	99911	chrnb2b	6379	1078	215724	No_or_no_constitutive_exon
GCAGGCTACTTATCAGTCTTTAGCCGATTCCTCTCAAGTCTGCATGGGAGAT	144532	144657	144482	144534	1	scaffold_253	ENSTRUG00000007563.1	140759	144657	None	6379	1078	215724	No_or_no_constitutive_exon
AACATTTCTCTTTATGGTTTATTGATTGTTCTGTTTTTGGGGACTGACAGAG	259850	259943	259993	259941	-1	scaffold_254	ENSTRUG00000007542.1	251545	262130	UNC13D	6379	1078	215724	No_or_no_constitutive_exon
TGGAGGCCCAGGGAACCCCGCAGGGCACCCCGGCTCCTGCGGGCCAGCAGGG	267355	267733	267783	267731	-1	scaffold_256	ENSTRUG00000007244.1	251309	274450	None	6379	1078	215724	No_or_no_constitutive_exon
TGCGTGTGTGTGTGCGTGTGTGTGAAACAACAGGAACACTGTGATGGGAGTT	324856	324913	324963	324911	-1	scaffold_256	ENSTRUG00000007484.1	323390	332988	None	6379	1078	215724	No_or_no_constitutive_exon
AGTTGACCGGATAAATGAGCCGTTTTCATTTGGTTCTGGGGTAAATGCAGAG	97539	97779	97489	97541	1	scaffold_257	ENSTRUG00000005834.1	91057	98094	prkcbp1l	6379	1078	215724	Yes
AATGCTTCATGTAAATTTTCCCTTCGTTCTCTTATCACCCTGGGGGGCAGTT	82239	82404	82189	82241	1	scaffold_258	ENSTRUG00000006657.1	72706	82688	espl1	6379	1078	215724	Yes
GCCTCGAGCCAGCTCCTCTGAGGACGACGAGTCCCTCACCTGCAGGGCAGCC	79457	79634	79407	79459	1	scaffold_258	ENSTRUG00000006657.1	72706	82688	espl1	6379	1078	215724	No_or_no_constitutive_exon
CGGGAGCGAAAACGGTTCTCGGCCCTGGAGAGAGAAAGGGATCTGAAAAGAG	187483	188134	187433	187485	1	scaffold_260	ENSTRUG00000009131.1	186867	189390	si:ch73-174h16.4	6379	1078	215724	No_or_no_constitutive_exon
TATTTCCGTTGGGAACACACTTTAACTGTCTTATTTTTGGTCGTGGGAAGGA	53701	53829	53651	53703	1	scaffold_264	ENSTRUG00000000429.1	53266	57663	vps33a	6379	1078	215724	No_or_no_constitutive_exon
GTGGCACCCTCGCAGCTGGAGTCATTGTGGGGAACACCCATATGGGACAGGC	122534	122753	122803	122751	-1	scaffold_265	ENSTRUG00000000271.1	120652	122879	zdhhc7	6379	1078	215724	No_or_no_constitutive_exon
TCTTCCAGGACAACCTGGACCCCGCTGCCTCGTCAGAGGGAGAAAATCAGCA	31298	31378	31248	31300	1	scaffold_269	ENSTRUG00000004792.1	29981	35962	depdc1a	6379	1078	215724	No_or_no_constitutive_exon
GTGTATACATGGGACACGCCCATTTTCACCCACCTGTCTTGGGGCCGCAGGT	47030	47176	46980	47032	1	scaffold_269	ENSTRUG00000005629.1	43514	47176	rpe65c	6379	1078	215724	No_or_no_constitutive_exon
CGCCGTCAACAGGGCCACCAAAGAACCCATCCTGCGCATCAATCGGGCAGGT	308493	308758	308808	308756	-1	scaffold_269	ENSTRUG00000010776.1	307699	309410	zbtb37	6379	1078	215724	No_or_no_constitutive_exon
CGGGGACGGGGACGGGGAGCGGCCCAGCTGGAAACGAGACCGCGGGGCAGCA	201081	201263	201031	201083	1	scaffold_275	ENSTRUG00000005122.1	198991	201337	None	6379	1078	215724	No_or_no_constitutive_exon
TTTTCTTTGAAACTGATGGAAAATCTTTGCTTTCTGTGTGTGGGGGGCAGGT	266470	266576	266626	266574	-1	scaffold_275	ENSTRUG00000006803.1	259932	267940	pelp1	6379	1078	215724	Yes
TATTTGTGTTAATGTGGTGAACTAATGTGTGTCTGCGGGATGAACAACAGAT	112986	113083	113133	113081	-1	scaffold_274	ENSTRUG00000000529.1	107791	114329	cct3	6379	1078	215724	No_or_no_constitutive_exon
CAAGTCCAAGTGTCAGCGATAGTCACATTTCACTGTCCCTGTGTGGGTAGAT	291855	291988	291805	291857	1	scaffold_274	ENSTRUG00000006316.1	288494	294068	KIAA0895	6379	1078	215724	Yes
GACACACACCCTTAATCTCATGACAGACTGGTGCCTAATGGGTGTGGTAGGC	82633	83023	83073	83021	-1	scaffold_276	ENSTRUG00000002211.1	5434	83521	nlgn2b	6379	1078	215724	No_or_no_constitutive_exon
ACTGTCATGTCAACAGTCTCCCTCTAACTCGCCAGGGGAAGAACAGGAAGGC	153708	153839	153658	153710	1	scaffold_278	ENSTRUG00000002499.1	117508	156131	None	6379	1078	215724	No_or_no_constitutive_exon
TCAGGCTCATGGGCCAATGGGATCTCATCCCAGCAGTTACTGGGTGACAGAC	205678	205708	205758	205706	-1	scaffold_284	ENSTRUG00000003593.1	199112	206581	sts	6379	1078	215724	No_or_no_constitutive_exon
GAGAAGCTGGACGATGAGCTGGAGAGGATCAAGGCCCAGCTGGGTAACAGCA	84058	84421	84471	84419	-1	scaffold_285	ENSTRUG00000003574.1	75451	107029	LAMA3	6379	1078	215724	No_or_no_constitutive_exon
GTGGCCAAAGTCATAGTTCGGGATGCAGTGGTGAGACGGGAATGAGCGAGTG	116610	116658	116560	116612	1	scaffold_285	ENSTRUG00000005033.1	114782	116979	kdsr	6379	1078	215724	No_or_no_constitutive_exon
TCGACCACCTGCTCTCAAACATTGGGCGGACGGCAGCCTCACCTGGGGAGGT	249629	249677	249727	249675	-1	scaffold_285	ENSTRUG00000006402.1	246115	260202	arhgap21b	6379	1078	215724	No_or_no_constitutive_exon
TCCTACCTCCCACCTCTCCTCTGCACCCATTGCTGATTGTGGGGCATTAGAA	49201	49323	49151	49203	1	scaffold_288	ENSTRUG00000014504.1	44640	51518	None	6379	1078	215724	No_or_no_constitutive_exon
ATCAGGAGAGGCTGGGTTGGGAGGAGAGTCTGAAAAAGAGGGAACTGTAGGG	161670	162014	161620	161672	1	scaffold_288	ENSTRUG00000015539.1	160970	163123	kcnj14	6379	1078	215724	No_or_no_constitutive_exon
GGTGGTCGGCCTGCTGGGCAGTAATGGTGGGGGTGTGGGTGTGGTTGGAGGC	234172	234235	234122	234174	1	scaffold_288	ENSTRUG00000015732.1	231246	235799	cnot3a	6379	1078	215724	No_or_no_constitutive_exon
ACCGGCAAAGAAAAGGAGGAAATAAAAGAAAAGACGAAGGGGGCTATAAGCG	258423	258576	258626	258574	-1	scaffold_288	ENSTRUG00000015803.1	257871	259854	leng1	6379	1078	215724	No_or_no_constitutive_exon
GAAGAACTACGGAAAGGGGCAGCATGATCTGATCGACATGGGAATGGCAGCA	67924	68053	68103	68051	-1	scaffold_289	ENSTRUG00000005736.1	67545	71649	None	6379	1078	215724	No_or_no_constitutive_exon
TACTTCAGCCTGAATAGCAATCGTACATCCCACTGGCTTTGGGATGATAGGT	68191	68236	68286	68234	-1	scaffold_289	ENSTRUG00000005736.1	67545	71649	None	6379	1078	215724	No_or_no_constitutive_exon
AGGTCTGGAAGAACCTTTTTCAAAGTATCCACACTTGTGTTATGGGACAGGA	3620	3689	3570	3622	1	scaffold_290	ENSTRUG00000003104.1	1717	8753	bmper	6379	1078	215724	No_or_no_constitutive_exon
ACTCACTCACTCACTCACTCACTCACTCTCTTTCACCTGGGTGGATGCAGGA	68912	69121	69171	69119	-1	scaffold_290	ENSTRUG00000004958.1	62162	91514	None	6379	1078	215724	No_or_no_constitutive_exon
AGGTACACTGTGACACGGGGGGAGGGCCTGTAACTGGGCTGCAAAACCAGGC	161434	161563	161613	161561	-1	scaffold_292	ENSTRUG00000005121.1	154967	165296	satb1a	6379	1078	215724	No_or_no_constitutive_exon
ATGATCTTCATAGCAAATTTAAAAAGACCCATCTTGGCTTTGTATGGGAGAT	37765	37772	37822	37770	-1	scaffold_294	ENSTRUG00000002074.1	34210	42790	znf598	6379	1078	215724	No_or_no_constitutive_exon
TAGAGAAAATCTCGACTCTTTCATTTATGTGGATCAGCAAGGGAGGAAAGCT	2140	2162	2212	2160	-1	scaffold_295	ENSTRUG00000003515.1	206	5102	st6galnac	6379	1078	215724	No_or_no_constitutive_exon
GACGCTGGTCTGAAAAGGTTACAAATCCTCTGTTTGTTGGTGGGATGTAGGC	26504	26692	26742	26690	-1	scaffold_295	ENSTRUG00000004168.1	20240	32210	None	6379	1078	215724	No_or_no_constitutive_exon
TGAATGGTCATCCCAGGAGGAGAACTCATCCCTTGGAGACTGGGCAGCAGAA	83898	84152	83848	83900	1	scaffold_295	ENSTRUG00000005565.1	71178	85474	AATK_(1_of_many)	6379	1078	215724	No_or_no_constitutive_exon
ATTATTAACTGAACCGATCCGGGTCCAGTAGAGTCACCAGGGAACTGAAGCT	172868	173595	172818	172870	1	scaffold_295	ENSTRUG00000008212.1	172313	184620	None	6379	1078	215724	No_or_no_constitutive_exon
CGACAGGCCTTGTCTCCATGGAAACATTGTGAGAAAGGGATAATTGAAAGAT	258948	259056	258898	258950	1	scaffold_297	ENSTRUG00000017487.1	226363	266115	kmt2ca	6379	1078	215724	No_or_no_constitutive_exon
AAAGCCAGATTGCTTGAACTCTCCCAAACGGTAACGTTGTGGTGGGACAGGT	111040	111121	110990	111042	1	scaffold_296	ENSTRUG00000004157.1	108781	115306	ap1g2	6379	1078	215724	Yes
CACAAGGATCAGGAGGTGCGTGTTCGGGTTTGTCTCGGGTAAAAATTCAGAA	198103	198266	198053	198105	1	scaffold_296	ENSTRUG00000006682.1	187252	198802	chd8	6379	1078	215724	No_or_no_constitutive_exon
CATCCAGCCGGTGCTGATCGTGCCTGTTTATTTCTGTCTTTTGGGTGAAGAT	198675	198794	198625	198677	1	scaffold_298	ENSTRUG00000005842.1	197651	200629	det1	6379	1078	215724	No_or_no_constitutive_exon
TCTCTGCCGACGTCTGTTTGGGTTCCTCTGGTCCGTCTGGGTGGAATCAGCC	290500	290602	290450	290502	1	scaffold_298	ENSTRUG00000007789.1	289973	292731	csnk2a2b	6379	1078	215724	No_or_no_constitutive_exon
GCCATTTATGTCCATGCGTCTCAATGGCTCTCTTTATTCTGTGGGTGCAGAT	63628	63668	63578	63630	1	scaffold_300	ENSTRUG00000005388.1	40101	67566	sgsm2	6379	1078	215724	No_or_no_constitutive_exon
AGTGAAACTGCAAGAAGGCAGGAATCCCGTGGGGGAGAAGGGATGGACAGAT	168649	168758	168599	168651	1	scaffold_300	ENSTRUG00000007748.1	168012	186437	brip1	6379	1078	215724	No_or_no_constitutive_exon
TTTATTTTGGTCCGAATAGTTTTAACTTTGCTGTTTTGATGGGGGTTCAGTA	114687	114781	114637	114689	1	scaffold_301	ENSTRUG00000003774.1	103815	127319	plxnb1b	6379	1078	215724	No_or_no_constitutive_exon
CCATGGGTTCTCCAGACGCTGAATGTGTTGGTGCAGGGTGCAGGGGTCAGTG	120201	120332	120151	120203	1	scaffold_301	ENSTRUG00000003774.1	103815	127319	plxnb1b	6379	1078	215724	No_or_no_constitutive_exon
GGATTTGACGAGGAAATACTGCATCATTTCTTCATCTGGGACGAGTGCAGGC	125918	125933	125983	125931	-1	scaffold_310	ENSTRUG00000001793.1	123970	187750	epha3	6379	1078	215724	No_or_no_constitutive_exon
TGCGCCCAGATGTGAGATTAAAACTATTATGTCTGATTGGGGATGTTGAGGA	208787	208949	208737	208789	1	scaffold_312	ENSTRUG00000004087.1	203606	211133	hyou1	6379	1078	215724	No_or_no_constitutive_exon
GCCCGAAGGCCAAGACGTGCACCATCATCCTGAGGGGCGGGGCGGAACAGTT	29464	29527	29577	29525	-1	scaffold_315	ENSTRUG00000003195.1	28868	32223	None	6379	1078	215724	No_or_no_constitutive_exon
GCTTTGATGTTTCATCCAGATTGCTTTGATCTTTCTGTCCGGGGCTGTAGGA	195653	195736	195786	195734	-1	scaffold_315	ENSTRUG00000007356.1	190885	214309	plcb3	6379	1078	215724	Yes
TTTTTTTCTTCCTGCTGGTAATTTTAATTGAAGTCATCATAGCTGGGTAGTG	269253	269413	269463	269411	-1	scaffold_315	ENSTRUG00000008854.1	265724	271056	efs	6379	1078	215724	No_or_no_constitutive_exon
ACTGCTCGGGGGCAACAAACACCACCTCACCTGTCTCCTGTGTGGGACAGAA	53532	53636	53686	53634	-1	scaffold_318	ENSTRUG00000003572.1	49519	148491	None	6379	1078	215724	Yes
CTGGGTGTCGATGATAACTTAAGGCTCTGAACTGGTGTGACTGGGGGCAGGT	156805	156943	156993	156941	-1	scaffold_317	ENSTRUG00000006664.1	156624	161224	zgc:101800	6379	1078	215724	No_or_no_constitutive_exon
ACCTCCTCCTGTGGTTCATCCGCTCATCTTTTGTCCTCTGTGGGCGACAGGC	200942	201185	200892	200944	1	scaffold_317	ENSTRUG00000007814.1	194479	241617	None	6379	1078	215724	Yes
AAATGCAGATGCATAATTGAATAGTAAACAACAAATCTCTTGGGTGGCAGGC	215006	215135	215185	215133	-1	scaffold_320	ENSTRUG00000005146.1	195212	224684	ATP6V0A1_(1_of_many)	6379	1078	215724	Yes
AGTTCACCCGGGCGTCTCTCAACGTGACCCGCCTGTTCTTGGGTGTGAAGGT	61547	61756	61497	61549	1	scaffold_324	ENSTRUG00000000581.1	51064	62984	None	6379	1078	215724	Yes
TTGGAGACGAGGAGGACGAGATCCTTAGGAGGGGGGACATGCTGGGGCAGAG	145323	145737	145787	145735	-1	scaffold_326	ENSTRUG00000017575.1	143889	146877	zbtb47b	6379	1078	215724	No_or_no_constitutive_exon
TTCGGTCAATCTGGTTCTGACAGAATTTGACGTGTGTTTTGATTGGGTAGGA	50092	50158	50042	50094	1	scaffold_328	ENSTRUG00000002931.1	48422	51786	deaf1	6379	1078	215724	Yes
CCGATTGTCCTCTCGCCTGTCTGTTTTCTGTTTGTCTCGGCGGGAGCCAGCG	138201	138360	138410	138358	-1	scaffold_328	ENSTRUG00000006379.1	126579	154663	syt7a	6379	1078	215724	No_or_no_constitutive_exon
TGGGGGTACACGAGGAGGTCCCCGGGGTGCACGGGGCAGCCCGACGGGAGCA	141506	141624	141674	141622	-1	scaffold_328	ENSTRUG00000006379.1	126579	154663	syt7a	6379	1078	215724	No_or_no_constitutive_exon
GAAACAGTCTGATCTGAAGGGAAGTGATGTTTTTGTACAGGGTAAAACAGAC	77479	77592	77429	77481	1	scaffold_329	ENSTRUG00000002147.1	47669	77592	NRP1	6379	1078	215724	No_or_no_constitutive_exon
GATATATTCTGCTTCTCCAAACTATATATACATTAGGGCTGCAGAACCAGGT	232737	232793	232843	232791	-1	scaffold_331	ENSTRUG00000007601.1	232622	233983	None	6379	1078	215724	No_or_no_constitutive_exon
ACTGTCTGATGTGTCTTGCAGATTGTGTCAACACTCCAGATGGGAGACAGGT	28721	28845	28895	28843	-1	scaffold_333	ENSTRUG00000001440.1	22649	41246	tbc1d1	6379	1078	215724	No_or_no_constitutive_exon
CTGGGTGAGCGGGACAAACTGATGTGTCTTATGTCTTTCTGGGTAAATAGAA	62933	63104	63154	63102	-1	scaffold_333	ENSTRUG00000003128.1	49861	81840	zcchc7	6379	1078	215724	No_or_no_constitutive_exon
GTGAGATACATGTTCTCCTAATCCATCCATCTGGGTTTGTGGGTGTGCAGGA	163845	164011	164061	164009	-1	scaffold_334	ENSTRUG00000001637.1	160786	176482	None	6379	1078	215724	Yes
GCTCCGGGTCCTTCAGCTCCTCCTGATTATGGAACGTTTTGGGCTGACAGGA	36262	36385	36212	36264	1	scaffold_339	ENSTRUG00000017977.1	23948	39476	kif19	6379	1078	215724	No_or_no_constitutive_exon
ATCCAGAGGGATTTGACCCCCCATTAACTCCTCGCTTGTCGTTGGGACAGTG	99651	99767	99817	99765	-1	scaffold_339	ENSTRUG00000017994.1	94367	105938	None	6379	1078	215724	No_or_no_constitutive_exon
ACATGTGTATCTATGCTCTGCTTTGTGGTCTCTAACCCCCTCGGGGGAAGAT	177150	177321	177100	177152	1	scaffold_338	ENSTRUG00000017616.1	170841	178393	loxl3b	6379	1078	215724	No_or_no_constitutive_exon
CCACATTTCACTGTTTGTTAATTCAGGAGTCCACCTCCGGGGATCAGCAGTC	55575	55694	55744	55692	-1	scaffold_337	ENSTRUG00000004898.1	54752	60443	HOMER1_(1_of_many)	6379	1078	215724	No_or_no_constitutive_exon
CCCCAGTGCCTCCTGGACCCCCCACACCGTGGATCGTGGATACCGGGAAGGA	77855	77930	77805	77857	1	scaffold_348	ENSTRUG00000003764.1	71414	168029	None	6379	1078	215724	No_or_no_constitutive_exon
GTTAGGGTTAGGGTTAGGGTTGGGGTTAGAGGGTTAGGGTCAGGGGTTAGGA	148334	148378	148284	148336	1	scaffold_348	ENSTRUG00000003764.1	71414	168029	None	6379	1078	215724	No_or_no_constitutive_exon
GTCAGGGGTCCCTGTGCGGAGTTTAATGCCCTCTCTTGCTGGGTGTACAGAA	75430	75517	75380	75432	1	scaffold_344	ENSTRUG00000004718.1	74667	76786	il12a	6379	1078	215724	Yes
CTATCAAATATGGTTGCCATGGCGACCATGTGATTGAAGGGAGCCAGCAGAT	186889	186938	186839	186891	1	scaffold_345	ENSTRUG00000001347.1	182061	187222	None	6379	1078	215724	No_or_no_constitutive_exon
TTGATTTGCTCTCATTCGACTGTCCCTTTTCCATTTTATTGGGTTGACAGAT	193558	193666	193508	193560	1	scaffold_345	ENSTRUG00000001515.1	188194	193923	nol11	6379	1078	215724	Yes
GCTTTTTTTAGATGCCCCTGCTCCGAGCCCTGCGGTGGCTAATGGGGCAGGA	59633	59749	59583	59635	1	scaffold_346	ENSTRUG00000018144.1	52831	61323	smap2	6379	1078	215724	No_or_no_constitutive_exon
TACAGTAAAGTTTTAAAAAAAAAAAATTAAATCTTCTTTTAATGGGACAGGT	101005	101165	101215	101163	-1	scaffold_346	ENSTRUG00000018171.1	97199	107705	None	6379	1078	215724	No_or_no_constitutive_exon
TGCAGTGCAAGCAAGTGGGAGCTGCAACAGCGCTGCAGTGGGAGGCGTAGGG	118936	119100	119150	119098	-1	scaffold_346	ENSTRUG00000018197.1	117947	127159	None	6379	1078	215724	No_or_no_constitutive_exon
TGTGCTCGTTCGTCCAGTACCCCCTGGACCTCCGGTGGCTCGGGTGGCAGCA	110671	110757	110807	110755	-1	scaffold_353	ENSTRUG00000000613.1	43508	200046	None	6379	1078	215724	No_or_no_constitutive_exon
TTATTTATTTTTTAATGATGCTGTTTTCTGTGTGTGTTGGGGTGGTGCAGAT	185811	185918	185761	185813	1	scaffold_356	ENSTRUG00000018316.1	185591	198068	pomt1	6379	1078	215724	Yes
TGGTTCTTGTCTGTTCAGAAATGACTTACTGTGTTGTGTTGGGGGTGCAGGT	208023	208087	207973	208025	1	scaffold_356	ENSTRUG00000018331.1	203110	208087	None	6379	1078	215724	No_or_no_constitutive_exon
GGCCACCTGGCCCCCAGCTTCTGGATTTACACCTCTTGTTGTTGGGACAGGC	133655	133852	133605	133657	1	scaffold_359	ENSTRUG00000005411.1	127062	137263	None	6379	1078	215724	Yes
TCCAAGCAGAGAAGGGATGGGGAGAAGCGGCCCGAGTACCTGCGGGACAGAC	24658	24807	24608	24660	1	scaffold_360	ENSTRUG00000000750.1	18754	35725	ZCCHC6	6379	1078	215724	No_or_no_constitutive_exon
GCTTTGGATTTGTTTTCTTTGCGTTGATGCAAGTCTGTCGGGGGGTTTAGGT	70320	70416	70270	70322	1	scaffold_360	ENSTRUG00000001615.1	65101	74384	mccc2	6379	1078	215724	Yes
CAACGCTTATTCCAGATGTGGAGTTTGACCTCTGTTGCTCTGGGAGGCAGGA	194058	194144	194194	194142	-1	scaffold_360	ENSTRUG00000004139.1	192201	196852	NAALADL1	6379	1078	215724	Yes
AGGAGCAGGTGGTGGAGGCGTGGGAGGAGGCGGCTGCATCCTGGGTGGAGGA	132484	132556	132434	132486	1	scaffold_361	ENSTRUG00000001850.1	97418	161227	bcas3	6379	1078	215724	Yes
GCGTGTCCTCCTCCTGGCAGCATCACACAACAGAGTCAACCAATGGGAAGTT	49802	49859	49909	49857	-1	scaffold_357	ENSTRUG00000004033.1	37633	64817	None	6379	1078	215724	No_or_no_constitutive_exon
GCAAATGACTAATAAGTAAAGAAATGGCATCACAAGGTTAGGGTTTAGAGTT	26585	26605	26535	26587	1	scaffold_364	ENSTRUG00000017556.1	24723	30192	tacr3b	6379	1078	215724	No_or_no_constitutive_exon
AGATCAGATCAGCATTATGTGATAACTGCGTTGTATCCGGGGACACACAGGG	96360	96456	96310	96362	1	scaffold_364	ENSTRUG00000017618.1	86818	99547	None	6379	1078	215724	No_or_no_constitutive_exon
CTGCGTGGTCTCCTGCTCTGTGCTGAACCCTCTGTTGCTTTGGGAAACAGCC	3117	3274	3324	3272	-1	scaffold_363	ENSTRUG00000002918.1	1971	6528	EIF2A	6379	1078	215724	No_or_no_constitutive_exon
GCTGAGCCGCTGCGTTGTGATTGGCTGAGCCTTCTCCTCTGGGGTTGCAGGA	42886	43017	42836	42888	1	scaffold_366	ENSTRUG00000002753.1	36688	47124	kifc3	6379	1078	215724	Yes
CAGGGAACTCATCCTCATGTGTTTGTCTGCGTGTTTGTGTGGGCACACAGGA	163026	163276	162976	163028	1	scaffold_366	ENSTRUG00000007223.1	156087	165333	PLEKHG4	6379	1078	215724	No_or_no_constitutive_exon
GTATGTAAATCATCATTTACGTGTGTGTGTGTGTGTGTGTGTGTGGGCAGAG	31892	32008	31842	31894	1	scaffold_367	ENSTRUG00000003932.1	27853	32940	rgs11	6379	1078	215724	Yes
ACTCCCGCGGGCCTGACCCAGGATCAGTGATGAATGTCTGATGGGTGCAGAC	35406	35523	35573	35521	-1	scaffold_367	ENSTRUG00000004905.1	35002	38958	tmem8a	6379	1078	215724	No_or_no_constitutive_exon
GTGAAAATGTACATTTACATGTTCCTTTATGTTGTGTGGTGGGGTTATAGGT	193218	193444	193494	193442	-1	scaffold_372	ENSTRUG00000016750.1	192677	200297	None	6379	1078	215724	No_or_no_constitutive_exon
GACCACAGGTTAGCTTGAAAGAGACACACTGGGGCAGGGGGGGAGTTCAGAC	196893	196983	196843	196895	1	scaffold_373	ENSTRUG00000003558.1	195874	199401	None	6379	1078	215724	No_or_no_constitutive_exon
GGCTAAGCGTAAAGAGCGGGAGAGGGAACGGGAGCGGGAAAGGGAGCGAGAG	53403	53471	53353	53405	1	scaffold_375	ENSTRUG00000017308.1	28738	53471	ptchd4	6379	1078	215724	No_or_no_constitutive_exon
ATTATGTTGATGACGAAGAAGGGGAGGAGGAGGAAGAAGGGGACGAGGAGGA	24837	24942	24992	24940	-1	scaffold_379	ENSTRUG00000002419.1	21767	36485	tprb	6379	1078	215724	No_or_no_constitutive_exon
TTGAAGCTGGTGCCTCAAAGCTGCTATTTCTGACAATATCAACTGGGCAGGT	78378	78500	78550	78498	-1	scaffold_379	ENSTRUG00000005508.1	73744	121166	hmcn1	6379	1078	215724	Yes
TGTTGGTCTTCTCATTTCCTGGTGCTGGTCTTTCTCTGTGTTGAGGGCAGAC	74834	75209	75259	75207	-1	scaffold_379	ENSTRUG00000005508.1	73744	121166	hmcn1	6379	1078	215724	No_or_no_constitutive_exon
GCATGAAAGGGAGAAACGGAGAGCATCTGGAGGGGGGGGAGAATGTGGAGGA	114579	114730	114780	114728	-1	scaffold_381	ENSTRUG00000007336.1	104981	119577	arfgef3	6379	1078	215724	No_or_no_constitutive_exon
AGAGAGCTTCTGGCAAAGGAGGAGGAGGAGAAGGAGCTTGAGCTGGGCAGGA	99580	99824	99530	99582	1	scaffold_385	ENSTRUG00000004611.1	91624	99827	None	6379	1078	215724	No_or_no_constitutive_exon
TGCAGCAGTCAATGGAGCCGGGGAGCTCGCGGGGCTCGTCCAGCGGGGAGAA	114133	114292	114083	114135	1	scaffold_393	ENSTRUG00000004774.1	111538	114292	zbtb24	6379	1078	215724	No_or_no_constitutive_exon
GTGTGTGTCTGTGTGTGTGTGTGTGTGTGTGGGGGGGGGGGGGGGGGTAGGT	61605	61755	61555	61607	1	scaffold_398	ENSTRUG00000002856.1	58535	75364	None	6379	1078	215724	No_or_no_constitutive_exon
ACCGGGAAGCTTCGGCTTTTCAAGTGCAAGAATGACGGGGGGATGAACAGGA	87002	87157	87207	87155	-1	scaffold_398	ENSTRUG00000005582.1	78310	91970	None	6379	1078	215724	No_or_no_constitutive_exon
CTGAAAGAGGGAGGAGAGGAAAGGGGAAGGGAGAGGGGAGGGGAGGGGAGAG	172401	172421	172471	172419	-1	scaffold_398	ENSTRUG00000007189.1	158615	175606	None	6379	1078	215724	No_or_no_constitutive_exon
CTGGACTGAAAGAGGGAGGAGAGGAAAGGGGAAGGGAGAGGGGAGGGGAGGG	172401	172426	172476	172424	-1	scaffold_398	ENSTRUG00000007189.1	158615	175606	None	6379	1078	215724	No_or_no_constitutive_exon
GAAAGAGGGAGGAGAGGAAAGGGGAAGGGAGAGGGGAGGGGAGGGGAGAGGA	172401	172419	172469	172417	-1	scaffold_398	ENSTRUG00000007189.1	158615	175606	None	6379	1078	215724	No_or_no_constitutive_exon
TGTGTGGGTGTGCGCGTGCGCGTGCGTGTGTGTGTATGGGTGTGTGAAAGGT	38979	39050	39100	39048	-1	scaffold_402	ENSTRUG00000003683.1	37796	42075	None	6379	1078	215724	No_or_no_constitutive_exon
CACAACAACATTGTCTTGCAGGAGATGTTGAAATGTAACAAGGGTGAGAGGA	79107	79201	79251	79199	-1	scaffold_401	ENSTRUG00000003813.1	57882	101441	mcf2l2	6379	1078	215724	No_or_no_constitutive_exon
ATACCCAAATACATCTGTTATCAGCAGAAAACAGAGGGTTGAAGATGTAGTT	176996	177149	177199	177147	-1	scaffold_401	ENSTRUG00000006266.1	169710	177627	DSG2	6379	1078	215724	No_or_no_constitutive_exon
TCCCCCTCCTCTCCTCTCCTCCCCCTCCTGTCCACCAAAGTGGGGAGCAGAA	71437	71560	71610	71558	-1	scaffold_404	ENSTRUG00000003499.1	69711	78743	slc43a2b	6379	1078	215724	No_or_no_constitutive_exon
CCTCTTGACCGGCGTCGGTTTGATTGACGGCTTTGAAAGCGGGAATTTAGAG	64821	64890	64771	64823	1	scaffold_403	ENSTRUG00000004743.1	56371	90619	kcnh5b	6379	1078	215724	No_or_no_constitutive_exon
CGTGCGCTCGTGTGTAATAAACATCGGCTCGTTCATTTTTGGTTGGGCAGGC	109259	109373	109209	109261	1	scaffold_403	ENSTRUG00000005832.1	105117	166247	None	6379	1078	215724	No_or_no_constitutive_exon
CCACGTTCATCTCATTTCTCACTGGGAACGCCGGCGTTCCGGCTGGGCAGCG	152693	152841	152643	152695	1	scaffold_403	ENSTRUG00000005832.1	105117	166247	None	6379	1078	215724	Yes
AAGCACAAATGTTTGTTTATTGAGTTTCCCGTCTGTTTTTGGGACGGAAGGT	161502	161800	161452	161504	1	scaffold_403	ENSTRUG00000005832.1	105117	166247	None	6379	1078	215724	No_or_no_constitutive_exon
AAACAAACACGTTGAAAGAAAAGTGTATGTCTGTCTGGGGGAAATATCAGCC	141137	141211	141087	141139	1	scaffold_407	ENSTRUG00000000029.1	137946	141211	MGAT3	6379	1078	215724	No_or_no_constitutive_exon
CATCTGCGTTTGTGAAGGACGGGGACAGGATCTGTGTGGCGCTGGGGAAGCA	89084	89227	89277	89225	-1	scaffold_409	ENSTRUG00000006361.1	86303	89797	snx18b	6379	1078	215724	No_or_no_constitutive_exon
TCTTTCTGTGTGGATTTGACTCGGTCCTCGTGCTTGTGTGTGATGGGCAGGG	107773	107952	108002	107950	-1	scaffold_409	ENSTRUG00000006899.1	105987	141244	None	6379	1078	215724	No_or_no_constitutive_exon
ATTAAGGGTTGGCAGATGTGCAGGATCATGGTTGACCCCAGGGCTTAAAGAA	53266	53293	53343	53291	-1	scaffold_413	ENSTRUG00000009103.1	45278	53687	dbh	6379	1078	215724	No_or_no_constitutive_exon
GTTTTTTGTGGCTAATTGTGGAAAATATCATTTGATCTGGGGCCAAACAGCT	137411	137481	137361	137413	1	scaffold_421	ENSTRUG00000018120.1	132465	138791	pik3c3	6379	1078	215724	Yes
TTCCTCTGTCCCTCGAGCCCCTGTCGCTGGGCCAAGAGAGGGAGGGCGAGGA	143942	144482	144532	144480	-1	scaffold_421	ENSTRUG00000018133.1	143942	156083	None	6379	1078	215724	No_or_no_constitutive_exon
AAGAGAGCTCGAGCACCGAGGAAGGAAAGAAAGGGGGGAAGATGATGGAGAA	4097	4163	4213	4161	-1	scaffold_424	ENSTRUG00000000392.1	1846	6636	None	6379	1078	215724	No_or_no_constitutive_exon
AGGAAAAGAGGGAAAGAAACCAGAAGACAGAAGAAATGGGAACAGCGAAGAA	2605	3073	3123	3071	-1	scaffold_424	ENSTRUG00000000392.1	1846	6636	None	6379	1078	215724	No_or_no_constitutive_exon
ACGGACAAAAGGATGCTGAGCAAACGGAGGAAAAGAGGGAAAGAAACCAGAA	2852	3100	3150	3098	-1	scaffold_424	ENSTRUG00000000392.1	1846	6636	None	6379	1078	215724	No_or_no_constitutive_exon
TCATCACTTGTCTTCTCTTGTGGGCCGTGTTTGTGCGTGTGGGCGGACAGAC	65827	65889	65939	65887	-1	scaffold_423	ENSTRUG00000003716.1	63601	66228	None	6379	1078	215724	Yes
CTTGTCACACCTTCACCAGGCCAAGAGGATCCTCCGGGAGAGAACATTAGGC	20106	20211	20056	20108	1	scaffold_429	ENSTRUG00000002798.1	13793	22151	nrde2	6379	1078	215724	No_or_no_constitutive_exon
GGACAAGGTGGTGGTCCAGGGAGCACAGACGCAGAAGGGAGAGTTAACAGTG	123878	124082	124132	124080	-1	scaffold_429	ENSTRUG00000006514.1	115352	127344	None	6379	1078	215724	No_or_no_constitutive_exon
AAACGTGCCTGTTGCTCCTGTTGCCATGGTGTTTCTTTGTTGTGGGGCAGGT	72535	72644	72694	72642	-1	scaffold_405	ENSTRUG00000000935.1	70231	73656	gpt2	6379	1078	215724	No_or_no_constitutive_exon
TTGTCCCGTTGCTGACCTGTGTGTGTGTGTGTGTGTGTGTGTGGGCGCAGAT	129029	129146	128979	129031	1	scaffold_405	ENSTRUG00000001718.1	120443	129920	AP2A2	6379	1078	215724	Yes
CCTGTTTTCACACCCCCTCACTGTTCCTCAGCGAGGAGTGGTGTGGGGAGGA	67594	67683	67733	67681	-1	scaffold_435	ENSTRUG00000000966.1	55680	70366	None	6379	1078	215724	Yes
TTCCTGCTTCCTGTTTCCTGTTCCTGTGATGCCTCTCTTTGGGGTGACAGGC	120265	120622	120215	120267	1	scaffold_452	ENSTRUG00000003762.1	101570	134801	None	6379	1078	215724	No_or_no_constitutive_exon
CTCTCTTTTCCCTCTCCTCTATTTTTCACTCCTCTCTTTTGGGATATCAGTC	37793	37930	37743	37795	1	scaffold_437	ENSTRUG00000003171.1	23585	40600	lrch1	6379	1078	215724	No_or_no_constitutive_exon
ATTTGAGGGAAATCTCTGATTAGCTGTTTTTGTGCAGGGTCGGGCAGCAGGT	33233	33286	33183	33235	1	scaffold_437	ENSTRUG00000003171.1	23585	40600	lrch1	6379	1078	215724	No_or_no_constitutive_exon
TCGGCGCTGAATCCTTGTGCCCTTCGTCCTCTTCCTCACAGGGGCTGGAGAG	110119	110212	110262	110210	-1	scaffold_436	ENSTRUG00000005831.1	107548	128658	nf1a	6379	1078	215724	No_or_no_constitutive_exon
ATGGGCACAGAGGCCACCAGTTTAGGACTAGGATTTGGGATAGGATTAAGGC	97465	97655	97415	97467	1	scaffold_444	ENSTRUG00000003859.1	43572	97655	uvrag	6379	1078	215724	No_or_no_constitutive_exon
ATCAGATGCTGAGAGGGCCCAAGGTGGATCAGATACTGAGAGGGCCCAAGGT	127467	127548	127417	127469	1	scaffold_442	ENSTRUG00000005624.1	122005	128486	oclnb	6379	1078	215724	No_or_no_constitutive_exon
AGGCAGGCTCAGGAGGAAAGATAAGGGGCCACGCTTGAGGGTAATTAAAGTT	132191	132231	132141	132193	1	scaffold_449	ENSTRUG00000004155.1	75086	133869	None	6379	1078	215724	No_or_no_constitutive_exon
GGATAGGGTCAGGTTAGGGTTAGGGATGGGAGGTTAGGAAAGGGGTACAGAT	46889	46953	47003	46951	-1	scaffold_448	ENSTRUG00000001915.1	11452	71394	None	6379	1078	215724	No_or_no_constitutive_exon
TAAGAGGGGTTAGGGTTAGGGATGGGAGCTTAGGAAAGGGGTACGGATAGGA	46828	46872	46922	46870	-1	scaffold_448	ENSTRUG00000001915.1	11452	71394	None	6379	1078	215724	No_or_no_constitutive_exon
GGGAGGTTAGGAAAGGGGTACGGATAGGAGGAGTTAAGGTAGGGTTAAAGGT	46686	46758	46808	46756	-1	scaffold_448	ENSTRUG00000001915.1	11452	71394	None	6379	1078	215724	No_or_no_constitutive_exon
GGCAGGGCCAGCAGCAGCAGCAGCAGCAGCAGGGTGGGATGATGACGCAGAT	71472	71571	71621	71569	-1	scaffold_451	ENSTRUG00000001133.1	68981	90450	None	6379	1078	215724	No_or_no_constitutive_exon
TGGGGGGTGGGGGGGGCTCGGGAAGCTGCAGTGGCGGTGGGAGCAGCCAGGG	4164	4727	4114	4166	1	scaffold_455	ENSTRUG00000007915.1	3825	9925	amot	6379	1078	215724	No_or_no_constitutive_exon
TCACATTTTGCTAATTTAACAGAGGATTGTTTCATTTTGGGGGGGGGTAGAT	121781	121944	121731	121783	1	scaffold_456	ENSTRUG00000003715.1	53949	122791	plecb	6379	1078	215724	No_or_no_constitutive_exon
GACTGCAGCAGAGAGGAGGGCCAGCTTCCAGAGGAGGGACTCCAGAGAAGGA	111562	111637	111512	111564	1	scaffold_456	ENSTRUG00000003715.1	53949	122791	plecb	6379	1078	215724	No_or_no_constitutive_exon
AGCTTCACTGTGAACGCCAACGGATGCAGGAGCCAAGGGTATTATGGGAGAT	94518	94612	94468	94520	1	scaffold_458	ENSTRUG00000006138.1	86900	99067	NINL	6379	1078	215724	No_or_no_constitutive_exon
GGCACTGCTCAGCTGACCAATCTTTTTCCTTTATCTTTTTTTGGGAATAGTT	81598	81772	81548	81600	1	scaffold_463	ENSTRUG00000000328.1	69078	91089	nfasca	6379	1078	215724	No_or_no_constitutive_exon
GTGACCTCATCGCTTCTGTCTCTGCTCCTGTGAAAGGCTTGGTGGGTCAGAC	56334	56500	56550	56498	-1	scaffold_466	ENSTRUG00000014893.1	52351	56586	None	6379	1078	215724	No_or_no_constitutive_exon
AGCTTAATGGCTTAATGCACTTACACCAAGCACTGTGTGTGAGGGAGCAGCA	97077	97155	97027	97079	1	scaffold_466	ENSTRUG00000015004.1	93424	98792	TARS2	6379	1078	215724	No_or_no_constitutive_exon
TATTTCTGTGCCATACTAATGTTGATCCTGATCCTTTTCTTGGTGGGCAGAT	43152	43281	43102	43154	1	scaffold_465	ENSTRUG00000000577.1	33368	51811	phip	6379	1078	215724	No_or_no_constitutive_exon
CATCTGCACTCCCCTGTCTCCCCCGCCGTCTCTTTGTGTGCGCGGGACAGAT	90385	90484	90335	90387	1	scaffold_479	ENSTRUG00000017665.1	71717	92241	None	6379	1078	215724	No_or_no_constitutive_exon
ACTTGGCAGTAAACCCACTAAGGTGTGACTGTCCTTCCCCGGGTGTGCAGGC	30873	31094	31144	31092	-1	scaffold_478	ENSTRUG00000005222.1	25918	34042	None	6379	1078	215724	No_or_no_constitutive_exon
TTTCATGAGGCGCCGCTTCCAGCCAATCACGGCGGCTCTTGTGTGGGTAGAA	27833	27929	27979	27927	-1	scaffold_519	ENSTRUG00000000338.1	25178	28911	btr30	6379	1078	215724	No_or_no_constitutive_exon
GGCGAGAGGTGAGAAAAGGGATGAGGTGAGAAAAGCGGGCGAGAGGTGAGAA	84018	84066	83968	84020	1	scaffold_519	ENSTRUG00000000671.1	81423	85652	sgf29	6379	1078	215724	No_or_no_constitutive_exon
AGCGGGTGAGAGGTGAGAAAAGCGGGCGAGAGGTGAGGAAAGCGGGCGAGAG	83974	84013	83924	83976	1	scaffold_519	ENSTRUG00000000671.1	81423	85652	sgf29	6379	1078	215724	No_or_no_constitutive_exon
TGTGTGTGTTGTTTGGGTTCTCCTGCCTTGTCCTTGGGGGAAAATCAAAGCA	74914	74977	75027	74975	-1	scaffold_486	ENSTRUG00000005185.1	72104	91318	esyt2a	6379	1078	215724	No_or_no_constitutive_exon
GTCTTGAATTTATGGCCCTCGTGCTTTGTTCTCTCCACGCTGGGGTGCAGGC	95685	95882	95635	95687	1	scaffold_484	ENSTRUG00000007460.1	89784	96713	zgc:174160	6379	1078	215724	Yes
GCGCACTCCAGTTAAAGTCGAGCGAGATCGAGATAGAGAACGGGAGCGAGAG	89441	89617	89667	89615	-1	scaffold_488	ENSTRUG00000012879.1	89441	96770	ccnl1b	6379	1078	215724	No_or_no_constitutive_exon
TGTCTTCATGTGGAGTGGCAATGATGATGATGTCATTTTCTGGGACACAGGT	5784	5974	6024	5972	-1	scaffold_491	ENSTRUG00000000493.1	4160	7963	None	6379	1078	215724	No_or_no_constitutive_exon
GGGTTTCTGCTAATGAACAGCTGGGTAAGGGGGAGATAGGGCAGGAGCAGAA	22061	22076	22126	22074	-1	scaffold_499	ENSTRUG00000002233.1	2668	31985	None	6379	1078	215724	No_or_no_constitutive_exon
CATCTGTCACTAAGCGCTATTTTCTGTGTTCAGGAATCAAGGGAGTACAGGG	15900	15978	16028	15976	-1	scaffold_499	ENSTRUG00000002233.1	2668	31985	None	6379	1078	215724	No_or_no_constitutive_exon
TGTACCCTGTTGGACTTAACATGTGAACCAAACCTTTTTGCAATGGGCAGTT	15564	15661	15711	15659	-1	scaffold_502	ENSTRUG00000003785.1	13514	20036	orc2	6379	1078	215724	No_or_no_constitutive_exon
TACTGCTGGCGGTAATTGTTCTCCATTGTTGCTTGGGTTTCATGGGACAGAT	83752	83849	83702	83754	1	scaffold_502	ENSTRUG00000006525.1	80488	85492	wdr48b	6379	1078	215724	No_or_no_constitutive_exon
AAACATCAGCAGGAAGTTCCCATGTCCATTCTGGTTTTTTGTTGGGATAGAC	82526	82622	82672	82620	-1	scaffold_513	ENSTRUG00000011493.1	74263	94681	None	6379	1078	215724	No_or_no_constitutive_exon
TGTCTTTATGTAGAGTGGCAATGATGATGATGTCATTTCCTGGGACACAGGT	94342	94529	94292	94344	1	scaffold_517	ENSTRUG00000005821.1	93714	95169	None	6379	1078	215724	No_or_no_constitutive_exon
TCTGCGCACAGCCACACGGGATCCTCTCCGTTCGCCCCCGGAGGGGGGAGAG	63086	63201	63036	63088	1	scaffold_525	ENSTRUG00000003031.1	61643	63771	cldn15la	6379	1078	215724	No_or_no_constitutive_exon
CCAATTGACCAGATCCCCGTTTTCTGCCTCTGCTCACACTGTGAGGGCAGCA	71517	71567	71617	71565	-1	scaffold_525	ENSTRUG00000003874.1	69388	71828	None	6379	1078	215724	No_or_no_constitutive_exon
AAGGTGGAACCTTCCCCTGTTGCCGTGTGTTGTCTGCACTGGGGCTGGAGGC	75823	75881	75773	75825	1	scaffold_525	ENSTRUG00000003926.1	74366	76959	proca	6379	1078	215724	No_or_no_constitutive_exon
AGTTTAACCAGGGATGAGTTTAACCAGGGAGAAGTTTAACCAGGGAGGAGTT	36398	36417	36348	36400	1	scaffold_538	ENSTRUG00000012884.1	33112	37621	dnase1l4.1	6379	1078	215724	No_or_no_constitutive_exon
ACCGCGTGAATCCGGAGTTTTAACGTGCTTCCGTCTTCACTGGGACGCAGGA	48599	48795	48549	48601	1	scaffold_538	ENSTRUG00000013006.1	47532	49803	OSGIN1	6379	1078	215724	No_or_no_constitutive_exon
GGGTCAGGGTATGGGGATGAACATGGGCATGGGCATGGGTTGTGGAACAGGC	16521	16805	16471	16523	1	scaffold_523	ENSTRUG00000004723.1	14384	18843	brd2a	6379	1078	215724	Yes
AATGACATGCCTGCATCCGATGCCACCGGGACAGAATTCCTGATGGGTAGTG	31062	31202	31252	31200	-1	scaffold_523	ENSTRUG00000005534.1	29997	54617	col11a2	6379	1078	215724	No_or_no_constitutive_exon
GGGCTTCGGGAGGTCTGGTGGCAGGCGGAGGGGCGGCTGGAGGGTGTCAGTT	36080	36302	36352	36300	-1	scaffold_534	ENSTRUG00000003563.1	33838	39927	rasal3	6379	1078	215724	No_or_no_constitutive_exon
TTTTATCTCTACAGCATCACGTGAATCTGTCGCCACAGTGTTGGGAACAGAT	3800	3895	3750	3802	1	scaffold_527	ENSTRUG00000003123.1	2675	4831	None	6379	1078	215724	No_or_no_constitutive_exon
CGCCACCGAGACGACGCAAACACCACCGTGGCAACCATGGTAACGGGCAGCA	45290	45824	45874	45822	-1	scaffold_527	ENSTRUG00000004254.1	45290	52980	prickle2a	6379	1078	215724	No_or_no_constitutive_exon
CTACAACGTGCTCCCACACACCTTCCACGCCACACCTGGGGTGAGTGCAGGG	19442	19543	19593	19541	-1	scaffold_524	ENSTRUG00000003337.1	18410	35530	None	6379	1078	215724	No_or_no_constitutive_exon
AACAGATAAGGTGGAGCTGTTGGGGTAAAGGTGGAGCTGTTGGGGTAAAGGT	84196	84312	84146	84198	1	scaffold_524	ENSTRUG00000006700.1	82771	85785	neto1	6379	1078	215724	No_or_no_constitutive_exon
GGGGTAAAGGTGGAGCTGTTGGGGGTTAAGGTGGAGCTGTTGGGGTAAAGGT	84440	84547	84390	84442	1	scaffold_524	ENSTRUG00000006700.1	82771	85785	neto1	6379	1078	215724	No_or_no_constitutive_exon
TTAATTTAGTTATCAATGTGTGTGTGTGTGTGTGCGTGTGTGTAGGGCAGGT	26908	26994	26858	26910	1	scaffold_564	ENSTRUG00000002496.1	24855	32693	SHKBP1	6379	1078	215724	No_or_no_constitutive_exon
CACACAGCGCCCTCTGCAGCAAGATAACCAGCAGGGTGGTGTGAGGGCAGAC	46333	46703	46753	46701	-1	scaffold_568	ENSTRUG00000001875.1	33197	47082	None	6379	1078	215724	No_or_no_constitutive_exon
AATGCCTCACCAGCTCTTCATCAACGGAGAATTTGTGGACGCGGAGGGAGAA	45823	45858	45908	45856	-1	scaffold_565	ENSTRUG00000006080.1	41551	49521	aldh1l1	6379	1078	215724	No_or_no_constitutive_exon
AGTAAAAGAGCCTCCAAACAGAGGAATAGAGTTATCTGAGGGGTTTAAAGGG	57478	57556	57606	57554	-1	scaffold_581	ENSTRUG00000003160.1	55182	59752	None	6379	1078	215724	No_or_no_constitutive_exon
TGATCAGGTTTAAACAGTTGCAGCATTTGAAGCCTTAAATTGGGGCGAAGGT	71739	72113	71689	71741	1	scaffold_585	ENSTRUG00000003539.1	69747	72643	None	6379	1078	215724	No_or_no_constitutive_exon
TGATTCTGCAGGTCCTAATGACCAACAAGGACCTGGCTGGCTGTGGGAAGAG	66517	66576	66467	66519	1	scaffold_590	ENSTRUG00000005336.1	65971	67273	None	6379	1078	215724	No_or_no_constitutive_exon
GTGTGGGCGTGCGTGTGCGTGTGGGCGTGCGTGTGCGTGTGGGCGTGCAGGT	6177	6286	6127	6179	1	scaffold_591	ENSTRUG00000015322.1	5257	15791	mapk8ip1a	6379	1078	215724	No_or_no_constitutive_exon
CGAACCGCTGTCGGGTTGCTTGTGATGACCTCCTGCTCTCTGTGGGACAGAT	25809	25971	25759	25811	1	scaffold_591	ENSTRUG00000015453.1	22862	34326	ckap5	6379	1078	215724	No_or_no_constitutive_exon
GTGTGTGTGTGAACCTGTGTGTGCGCCTGTGTGTGTGTGTGTGTGGGCAGAT	26566	26715	26765	26713	-1	scaffold_596	ENSTRUG00000003746.1	20621	38876	TNIK_(1_of_many)	6379	1078	215724	No_or_no_constitutive_exon
AATTCCTCATCATTTGTCTTGTCTAACCGCCCTGGCCTGTGGGTGTGTAGGT	19370	19575	19625	19573	-1	scaffold_600	ENSTRUG00000008661.1	12049	24451	tulp4a	6379	1078	215724	No_or_no_constitutive_exon
TGCTGCATCAGCTGATTTCCACGCACTGATGGATCACTTTGTGGGAGCAGGT	41750	41959	41700	41752	1	scaffold_607	ENSTRUG00000001023.1	41178	46278	None	6379	1078	215724	No_or_no_constitutive_exon
GATTGTAGCCATCATCACGACCCCCAGGGCAGCAGCAGCGGGGGCAGCAGCA	38979	39133	39183	39131	-1	scaffold_609	ENSTRUG00000017605.1	38979	45140	None	6379	1078	215724	No_or_no_constitutive_exon
ACTGATCAGTCTAATTCCCGTGGAAACGGATCCACAGGGAGGAGGAGAAGAG	9669	10263	9619	9671	1	scaffold_616	ENSTRUG00000002728.1	3948	13128	fam65a	6379	1078	215724	No_or_no_constitutive_exon
TGTGTGTGTGTGTGTGTGTGTGTGTGTGTGTGTGTGTGTGGGACATGCAGGG	11021	11130	11180	11128	-1	scaffold_624	ENSTRUG00000002117.1	7037	13876	nsmaf	6379	1078	215724	Yes
AAGATTTGCTCACCTCCTCTTCCCACTGTCTTTCCATCTCTGTGGGACAGGA	20349	20492	20542	20490	-1	scaffold_638	ENSTRUG00000002315.1	5400	24702	None	6379	1078	215724	Yes
GCGTGACGGGAGGCCTGTACTCCCAGCACAACGGCCATCTGGGACTGAAGGT	10444	11872	11922	11870	-1	scaffold_640	ENSTRUG00000000319.1	10444	12661	ccdc177	6379	1078	215724	No_or_no_constitutive_exon
CTGGACCTCTTGAGGAGTGTGACTAAATGTAGTCCACCAAGAGGGTCCAGCA	44126	44170	44220	44168	-1	scaffold_665	ENSTRUG00000006745.1	43630	49351	None	6379	1078	215724	No_or_no_constitutive_exon
AATGTTGGTTTGCATTAACTTTAAGTGTTTTAATGTGTGGGAATACACAGGT	23879	24047	23829	23881	1	scaffold_700	ENSTRUG00000000027.1	8155	43447	None	6379	1078	215724	Yes
CGGGCCGACAGGTGGGCTGGTGGGAGGGGAGAGAGGGGGGGGCAGCGCAGGT	25582	25691	25532	25584	1	scaffold_708	ENSTRUG00000002202.1	24990	27904	None	6379	1078	215724	No_or_no_constitutive_exon
CCAGTTTCTCTGCTTTCTGATGGAAACGTGTCTTTGTTGTGGGTGACCAGGT	14361	14492	14542	14490	-1	scaffold_745	ENSTRUG00000000117.1	13828	25973	atp8b1	6379	1078	215724	No_or_no_constitutive_exon
GACATCGCCGCGTTCGCGAAGCAGGTGAGCGGTCGGGGGGAAAATCACAGAA	8224	8341	8174	8226	1	scaffold_752	ENSTRUG00000000345.1	3458	11825	None	6379	1078	215724	No_or_no_constitutive_exon
GATGAAGTCTCCCCCTGTGTGTGTGTGCGTGCACGTGCAGGGCGGTGCAGGA	95	143	193	141	-1	scaffold_863	ENSTRUG00000017950.1	95	7674	None	6379	1078	215724	No_or_no_constitutive_exon
CTCAATCCAAATTTATTTTGAAAACATACTGAACCGGTGGGATATAACAGGA	12986	13190	12936	12988	1	scaffold_1067	ENSTRUG00000002997.1	10976	23524	slc26a6	6379	1078	215724	No_or_no_constitutive_exon
CAGTCAAAGCAGGACTGACTGTGATTTGTCATCTGTCCATATGGGCGCAGCT	11802	12091	12141	12089	-1	scaffold_2067	ENSTRUG00000008603.1	6923	12818	None	6379	1078	215724	No_or_no_constitutive_exon
GCGGTCACGAGCAAAACTCGACATGTGTTTCGGGGCCGTGTGGCGGGCAGGA	3778	4024	3728	3780	1	scaffold_2071	ENSTRUG00000002587.1	603	7128	plekhm1	6379	1078	215724	No_or_no_constitutive_exon
TGTCACCTTGACCTGTAGCTTCCAGATTTGCCGTCTCTTTTGTGGGACAGGG	17061	17179	17011	17063	1	scaffold_2071	ENSTRUG00000003465.1	16143	20019	None	6379	1078	215724	No_or_no_constitutive_exon
GCCCGTATGTGTGTGTTTTTGTATGTATGTGCACGTGTTCGTGGGTGCAGGC	7853	8042	7803	7855	1	scaffold_2072	ENSTRUG00000003340.1	2403	8042	si:ch211-277e21.2	6379	1078	215724	No_or_no_constitutive_exon
GTAGGAGCCACTTGTCCTCCATGAATGACTAACGAGGGATGTGGGTGCAGGG	6698	6815	6865	6813	-1	scaffold_2080	ENSTRUG00000003352.1	6076	8723	trnau1apa	6379	1078	215724	No_or_no_constitutive_exon
CAGTCCTCAAGGGGAACAGGCCTGAATCAGGATGTTCTGTGGGTTGGCAGGA	1949	2099	1899	1951	1	scaffold_2098	ENSTRUG00000001044.1	99	10183	None	6379	1078	215724	Yes
TGCAAAAAAGAATGGAAAGATCAAGGGATGTGATAGAGAATCAGGGGAAGAT	6160	6288	6110	6162	1	scaffold_2110	ENSTRUG00000001780.1	5525	11402	pigq	6379	1078	215724	No_or_no_constitutive_exon
CTGTTTTTTCACATCTGCTTTCTTCTTCTCTGCTTTCCTCGGGGTTAAAGAT	20671	20713	20621	20673	1	scaffold_2130	ENSTRUG00000001734.1	8734	23824	myo3a	6379	1078	215724	No_or_no_constitutive_exon
AAATGACACAATGTCTGTCTCCATAGCAACAACTGTGTCCACCAGGGCAGAG	9082	9102	9032	9084	1	scaffold_2173	ENSTRUG00000011119.1	5974	9361	None	6379	1078	215724	No_or_no_constitutive_exon
ACTCATCGGGGGTCAGGACAGGTACTGTGTAGGGGGTGGGGGAGGCTCAGGA	12018	12235	11968	12020	1	scaffold_2163	ENSTRUG00000000055.1	111	13661	grin2bb	6379	1078	215724	No_or_no_constitutive_exon
AGGGTGGAGGTCCGGTCTAGGGTGGAGGTCCGGTCTGGGGTGGAGGTCAGGT	12759	12838	12888	12836	-1	scaffold_2225	ENSTRUG00000002169.1	10595	17493	si:dkey-172j4.3	6379	1078	215724	No_or_no_constitutive_exon
AGGGTGGAGGTCCGGTCTGGGGTGGAGGTCAGGTCTGGGGTGGAGGTCAGGT	12843	12892	12942	12890	-1	scaffold_2225	ENSTRUG00000002169.1	10595	17493	si:dkey-172j4.3	6379	1078	215724	No_or_no_constitutive_exon
GAAGGCCAAGAGTTCCGTATCTTCAGGGACATCACATGGGTGGATGGCAGAA	16558	16603	16508	16560	1	scaffold_2226	ENSTRUG00000004252.1	12965	18383	None	6379	1078	215724	No_or_no_constitutive_exon
TGATTCTGCAGGTCCTAATGACCAACAAGGACCTGGCTGGCTGTGGGAAGAG	12360	12419	12469	12417	-1	scaffold_2257	ENSTRUG00000001720.1	10414	12965	None	6379	1078	215724	No_or_no_constitutive_exon
GGTTAGGGTTAGCTAGGGTTAGGGTTGGTTAGGGTTAGAGTTAGGGATAGCT	13582	13593	13532	13584	1	scaffold_2268	ENSTRUG00000005713.1	3751	16626	None	6379	1078	215724	No_or_no_constitutive_exon
TGTGTGTGTGTGTGTGTGTGTGTGTGTGTGTGTGTGTGTGTGGGGAGCAGGG	8709	8832	8659	8711	1	scaffold_2308	ENSTRUG00000003170.1	618	12318	flna	6379	1078	215724	No_or_no_constitutive_exon
TTCTCTGGACCCGGTCACCTCACTCATGCTGTGCTGTGCTGGTGGGTCAGGG	13287	13324	13237	13289	1	scaffold_2391	ENSTRUG00000017508.1	7461	13324	None	6379	1078	215724	No_or_no_constitutive_exon
GACGTTTCATCCAGACGGTATTGATCAGGTTTTTCTCTTGGGAATAACAGAG	6676	6742	6626	6678	1	scaffold_2325	ENSTRUG00000003438.1	5537	13458	clcn6	6379	1078	215724	No_or_no_constitutive_exon
GGACAGGGAGACAGGCAGGCAGGGAGACAGACGGACAGGGAGACAGACAGGC	10814	11098	11148	11096	-1	scaffold_2420	ENSTRUG00000001746.1	5977	14223	None	6379	1078	215724	No_or_no_constitutive_exon
GAGGGTTAGCACCTGTGTAAGTGTGTGTGCTCATCCCTGGGAGTGTGTAGTC	12697	12803	12853	12801	-1	scaffold_2436	ENSTRUG00000002425.1	7131	13891	rxfp2a	6379	1078	215724	Yes
GTATCTTTGAGGTCAAAGCCACGGCTGGAGACACTCACCTGGGTGGAGAGGA	11923	12385	12435	12383	-1	scaffold_2469	ENSTRUG00000002095.1	11923	13084	None	6379	1078	215724	No_or_no_constitutive_exon
ATGGATCATGGACCCATCCATGGACCCACCCCTGGACTCTGTGTGGGCAGCT	1214	1420	1470	1418	-1	scaffold_2495	ENSTRUG00000001357.1	509	13092	None	6379	1078	215724	No_or_no_constitutive_exon
TGCTCACAGTGTGTGTGTGTGTGTGTGTGTGTGTGGGGGGGGACATGCAGGG	7520	7629	7679	7627	-1	scaffold_2595	ENSTRUG00000002848.1	3932	8106	None	6379	1078	215724	No_or_no_constitutive_exon
GTTGTGGCCTCAGCAATGACGTCAAACCCTTCTCATCTACGGGAGCTGAGCT	6491	6581	6631	6579	-1	scaffold_2659	ENSTRUG00000013076.1	2220	9335	None	6379	1078	215724	No_or_no_constitutive_exon
TGTCTTCATGTGGAGTGGCAATGATGATGATGTCATTTCCTGGGACACAGGT	9601	10044	9551	9603	1	scaffold_2603	ENSTRUG00000002789.1	8503	10215	None	6379	1078	215724	No_or_no_constitutive_exon
CAATATGGCCACACCAGAAACCACACCTCTCAACCAGGAGATGCTGGGAGTA	4214	4352	4402	4350	-1	scaffold_2682	ENSTRUG00000002580.1	4214	9887	dag1	6379	1078	215724	No_or_no_constitutive_exon
AGAAGATCAGAGCAGTGTGGGAGCCAGAGGACAGTGGGCCCGTAAGACAGAA	8198	8219	8148	8200	1	scaffold_2707	ENSTRUG00000002324.1	2754	11489	None	6379	1078	215724	No_or_no_constitutive_exon
GAGTTCTGCCGTCTGCTTGCGAGGCTGAAAAGCAACTACCAGCTCGGGAGCT	8106	8175	8056	8108	1	scaffold_2806	ENSTRUG00000001082.1	3899	11308	xpo7_(1_of_many)	6379	1078	215724	No_or_no_constitutive_exon
CTCGTCGCACGAGAACATAAACGAGAAGACCACTGGGACGAAGAGGGAAGAT	4926	4974	5024	4972	-1	scaffold_2835	ENSTRUG00000002876.1	4705	5980	None	6379	1078	215724	No_or_no_constitutive_exon
AGAGAAGGGAGGGGGGAGCCGAAGTAGAAGCAGTTGGGAGATCAAGTGAGAT	2163	2306	2113	2165	1	scaffold_2864	ENSTRUG00000002593.1	1964	3877	plagl2	6379	1078	215724	No_or_no_constitutive_exon
GGGAGCAGTGAGCACAGGTAAGGGAGCAGTGAGCACAGGTGAGGGAGCAGTC	8684	9148	9198	9146	-1	scaffold_3077	ENSTRUG00000000976.1	8684	10198	None	6379	1078	215724	No_or_no_constitutive_exon
ACCTCTGGAACTTTTCTCTTGAACAGATGGTGAAAAGGGCCAGAACGTAGAA	3821	4045	4095	4043	-1	scaffold_3169	ENSTRUG00000002266.1	3551	9870	None	6379	1078	215724	No_or_no_constitutive_exon
GGCGGAGCGGCGGGCGGCGGCGGCGGCGGCGGCGTGGGAGGAGCTGACAGGT	3386	3622	3336	3388	1	scaffold_3139	ENSTRUG00000006180.1	4	5310	None	6379	1078	215724	Yes
TCCTCTACACAGGTATGAGCGAAGGAGATGGGGATCTTCCTGGGACGTAGAA	7584	7625	7534	7586	1	scaffold_3405	ENSTRUG00000002913.1	398	8578	None	6379	1078	215724	No_or_no_constitutive_exon
CCGCAGGAGAAACCCTGCAAAAGAGTTCCCAAAAACTGGGAACCAGACAGTT	7005	7184	6955	7007	1	scaffold_3458	ENSTRUG00000000467.1	5859	7184	None	6379	1078	215724	No_or_no_constitutive_exon
GCCGTGCTGCTAAGGTGCTGCTAAGCAACACTTGTGTTTGATGTGGGCAGGT	4221	4394	4171	4223	1	scaffold_3484	ENSTRUG00000003544.1	3668	7203	zswim8	6379	1078	215724	No_or_no_constitutive_exon
CTCAGGGGGCGCTGCCCGAGCTGAAGGCTTTTCTGGGGGCGATTATAAAGGC	6166	6766	6116	6168	1	scaffold_3484	ENSTRUG00000003544.1	3668	7203	zswim8	6379	1078	215724	No_or_no_constitutive_exon
GTTGGCCCTGGCTGCATGGATGCATGAGAGGAAGCGGGACAGGAAGGGAGGA	2668	2677	2727	2675	-1	scaffold_3500	ENSTRUG00000002217.1	1632	4246	None	6379	1078	215724	No_or_no_constitutive_exon
CCCCCATTCTCTAAAGTTAGAACAGGGGTGTGGAGCATTTAAGGGTACAGAA	7944	7951	7894	7946	1	scaffold_3621	ENSTRUG00000000005.1	4024	7951	None	6379	1078	215724	No_or_no_constitutive_exon
TTCATTTCTTTTCTTTCACCACATCTACCTGACCACTGTGTGTGGGGAAGGT	3090	3283	3333	3281	-1	scaffold_3886	ENSTRUG00000012943.1	3090	6674	None	6379	1078	215724	No_or_no_constitutive_exon
CTTATGTGAAAACATTATTTTCTTTTCTCTCCTATGTTCAATGGGACCAGTG	5083	5264	5314	5262	-1	scaffold_4009	ENSTRUG00000004519.1	5083	5462	None	6379	1078	215724	No_or_no_constitutive_exon
TGAAGCGCAGGGTAGGAAGCGTTAGCATGAACGGCTGAAGCGCAGGGTAGGA	3994	4015	4065	4013	-1	scaffold_4514	ENSTRUG00000002585.1	41	6173	None	6379	1078	215724	No_or_no_constitutive_exon
TTCCAGATATTTGTGATTGTGCTGAATTCTAATCGAATGAAATTGGGCAGAT	4197	4341	4147	4199	1	scaffold_4806	ENSTRUG00000007165.1	4081	6231	None	6379	1078	215724	No_or_no_constitutive_exon
TGAGCTTTGGTGTCTGTGTGGAGCTGTGAAACCACAAGAAGAGGGAGGAGCG	5346	5437	5296	5348	1	scaffold_5290	ENSTRUG00000003090.1	3557	5701	None	6379	1078	215724	No_or_no_constitutive_exon
CCTTGTCCCGTTGCTGACCTGTGTGTGTGTGTGTGTGTGTGTGGGCGCAGAT	5344	5476	5526	5474	-1	scaffold_5065	ENSTRUG00000003319.1	4731	6014	None	6379	1078	215724	No_or_no_constitutive_exon
GTGAACTCTTGTGTGGACCCTTATCTGTTGCCGTTTTCGTTGTGGGACAGCG	450	647	400	452	1	scaffold_5349	ENSTRUG00000000008.1	115	647	None	6379	1078	215724	No_or_no_constitutive_exon
AGTAGTTTGTGTAATTTTGTCCTTTCGGCTCGTGAGAGGGTGAAACGCAGAA	3531	3632	3682	3630	-1	scaffold_5455	ENSTRUG00000003271.1	3385	5347	None	6379	1078	215724	No_or_no_constitutive_exon
ACCGACACAAACCTGTATTTGTTCTGGTACAAACAGGAGGGGACCAGCAGAC	1335	1501	1285	1337	1	scaffold_5894	ENSTRUG00000007130.1	275	1501	None	6379	1078	215724	No_or_no_constitutive_exon
GTTCCAGGCCTATTCCAGCGTCTATGTCGGTGGGGTAATGATGGGTGAAGGT	1158	1268	1318	1266	-1	scaffold_7578	ENSTRUG00000000053.1	820	2313	None	6379	1078	215724	No_or_no_constitutive_exon
GAATGTCCGAGGTTGAACCTCGGCCCACTGACTCCTCCCTGGGTTGACAGGC	2206	2335	2156	2208	1	scaffold_7588	ENSTRUG00000000151.1	570	3735	None	6379	1078	215724	No_or_no_constitutive_exon
CCGCGGGCCATGCTGGTGGCTCGCGAGGAGCTGCCCTCGGTTGGGGGCAGCG	3848	3943	3798	3850	1	scaffold_7747	ENSTRUG00000001624.1	28	3943	None	6379	1078	215724	No_or_no_constitutive_exon
TGTCTTCATGTGGAGTGGCAATGATGATGATGTCATTTTCTGGGACACAGGT	276	755	226	278	1	scaffold_8041	ENSTRUG00000002397.1	23	2808	None	6379	1078	215724	No_or_no_constitutive_exon
TGTCTTCATGTGGAGTGGCAATGATGATGATGTCATTTCCTGGGACACAGGT	2365	2808	2315	2367	1	scaffold_8041	ENSTRUG00000002397.1	23	2808	None	6379	1078	215724	No_or_no_constitutive_exon
ACGGTTCATTGAGCTGCAGTCTGAGGGAGTTCTGATGCCTTTCAGGGGAGGA	1368	1414	1464	1412	-1	scaffold_9340	ENSTRUG00000000722.1	125	1739	None	6379	1078	215724	No_or_no_constitutive_exon
GTGAGCGTGAGAAACTGGCCAAATACAATTTCAATCTCTCGTCGGGACAGGA	938	1107	1157	1105	-1	scaffold_9956	ENSTRUG00000005617.1	648	2173	None	6379	1078	215724	No_or_no_constitutive_exon
TCATCCTGCAGGTAACCATCAGGCCTTTAGAGCCAGCTCTGGGTCAGCAGAA	717	871	921	869	-1	scaffold_10191	ENSTRUG00000017505.1	318	1486	None	6379	1078	215724	No_or_no_constitutive_exon
