# Supplementary material for: Widespread Separation of the Polypyrimidine Tract From 3′ AG by G Tracts in Association With Alternative Exons in Metazoa and Plants
Source: Front Genet. 2019 Jan 14;9:741. doi: 10.3389/fgene.2018.00741 (PMC6339879; doi:10.3389/fgene.2018.00741)
Supplement: DATA FILE S2 — Sequences of REPAG 3′ SS from each species of metazoa, plants and protists. [file Data_Sheet_2.zip › Supplementary data 2/Metazoa_Release91_ovis_aries.txt]

REPA_GGG_Sequence	Exon_Start	Exon_End	Pos_-50	Pos_+2	Strand	Chromosome	GeneID	Gene_Start	Gene_End	Gene_Name	Number_of_REPAs	Number_of_REPAs_has_GGG	Number_of_Intron(Intra_genic_Region)	Upstream_Constitutive_Exon
GCCCCGGGGGGCCCGGGGGGGAGCCACGTGTTCGGTGTGGAGCTGGGCAGCG	693414	693478	693364	693416	1	2	ENSOARG00000005233.1	623902	703093	SNTG2	3286	806	171298	No_or_no_constitutive_exon
TGCAGCCTCGCCAGGCTCTCTCTGACCTTGCTCTCGCTCCGGGGATGCAGGC	752278	752466	752516	752464	-1	2	ENSOARG00000005275.1	747566	786165	PXDN	3286	806	171298	No_or_no_constitutive_exon
CGGCTGCTCACCACTGCCTGCTGGGGGGACATGGGCTCCAGGGGCGTCAGGA	892715	894848	892665	892717	1	2	ENSOARG00000025732.1	810370	894848	None	3286	806	171298	No_or_no_constitutive_exon
CACTAACTTATTGAATCTGTCTGTTGTTTCTTATCAAACTGGGCCAACAGCT	2362364	2362484	2362534	2362482	-1	2	ENSOARG00000005528.1	2300218	2382891	CNTRL	3286	806	171298	No_or_no_constitutive_exon
CAGTGTTTCTGTCCTTTGCTAATTGTGTATTGGGGTGTGGGGGGAATTAGAT	2355276	2355471	2355521	2355469	-1	2	ENSOARG00000005528.1	2300218	2382891	CNTRL	3286	806	171298	No_or_no_constitutive_exon
TTATGAGAATTTCCTAATTCACCTCAACTTTGCTTTTACTGGGGCTGAAGGT	2490796	2490936	2490746	2490798	1	2	ENSOARG00000005582.1	2450212	2539826	C5	3286	806	171298	No_or_no_constitutive_exon
GTCCAAGTGTGCAGAAAATTTTTTCAGTTCCCACTGCATTGGGCCAGGAGTG	10219376	10219409	10219459	10219407	-1	2	ENSOARG00000006216.1	10219376	10219532	None	3286	806	171298	No_or_no_constitutive_exon
TTGGTCTTATTTTCGGTATATTTTTCTGAACACCTGTCTTTGGGATGTAGTT	21480178	21480325	21480375	21480323	-1	2	ENSOARG00000007489.1	21469239	21493917	RNF20	3286	806	171298	No_or_no_constitutive_exon
CGATGGAAGGTGCCGTCAGCGTTCCTCCCCAGGCCTGCTGACATGGGAAGGT	27154701	27157943	27157993	27157941	-1	2	ENSOARG00000025751.1	27154701	27308031	None	3286	806	171298	No_or_no_constitutive_exon
AAAGCATTTTCTCTTCCTCTTGGCATTCATTTTCCCCCTGCGGTGGGCAGGA	43138182	43138657	43138132	43138184	1	2	ENSOARG00000010384.1	43127720	43138657	PHYHIP	3286	806	171298	No_or_no_constitutive_exon
AGTCAGCAACATACTTTAAGAGGGCTCCTTCCTTCTTCTGTTGGGAGTAGAG	43356570	43356764	43356814	43356762	-1	2	ENSOARG00000010600.1	43338083	43372174	XPO7	3286	806	171298	No_or_no_constitutive_exon
TGGCCCCACCTGATGAGAGGAAGGGCAATTGGAGGCCCAAATTGGGACAGTA	45883944	45884629	45884679	45884627	-1	2	ENSOARG00000010737.1	45883830	45892046	None	3286	806	171298	No_or_no_constitutive_exon
GGAGAAGCAGGACTTGGGCAGGGAGGTGTTTAAAGAAAAGGGATGGTCAGGA	47149352	47149372	47149422	47149370	-1	2	ENSOARG00000010830.1	47144649	47150726	None	3286	806	171298	No_or_no_constitutive_exon
TTGCTGTTTGAGATGATCCTGACCTTAGCCAGCAGAGGAGAGGGACTCAGGA	50388291	50388724	50388774	50388722	-1	2	ENSOARG00000025766.1	50388291	50508316	None	3286	806	171298	No_or_no_constitutive_exon
TCCATATTCTCCTCTGACTCTCACTATCTAACCATCTTCTCGGGAATAAGAA	52832287	52832415	52832465	52832413	-1	2	ENSOARG00000012072.1	52817901	53036532	UNC13B	3286	806	171298	No_or_no_constitutive_exon
TGTTGTCTGTGTCAAGTTCTAAGGCCCTGTGCTCTGGGGTGGGGCTACAGGT	53084020	53084144	53083970	53084022	1	2	ENSOARG00000012171.1	53079029	53084363	FANCG	3286	806	171298	No_or_no_constitutive_exon
CTGTGTCTGAACGGGCATGTCTGTGCGTTTCTTGGTAACCTCGGGAGCAGAC	54760952	54760969	54760902	54760954	1	2	ENSOARG00000012299.1	54714922	54804797	TLE1	3286	806	171298	No_or_no_constitutive_exon
CCATCCCCAGACCTTCCCTCGCCCCGGAGTGGGGGGTTGTCGGCGGGCAGGC	69794877	69795127	69794827	69794879	1	2	ENSOARG00000013265.1	69777472	69940804	SMARCA2	3286	806	171298	No_or_no_constitutive_exon
CTTTGTGGGTATAATGACGGTTCTGTGGTTCCTTTTCTCTGGGTGGACAGGT	100384250	100384367	100384200	100384252	1	2	ENSOARG00000014707.1	100367421	100406723	ACO1	3286	806	171298	No_or_no_constitutive_exon
CTGACTCTAATGCTCTGTTTTGATTTCTTTTTTTCTCATGTGGGGAACAGAA	111068068	111068092	111068142	111068090	-1	2	ENSOARG00000015569.1	110872393	111234930	PALLD	3286	806	171298	No_or_no_constitutive_exon
ATCTTCCTGTTTTTTCTCTGTCTGTTTCATTTCTTTGGGTGGATGAGAAGGC	118810232	118810391	118810441	118810389	-1	2	ENSOARG00000016410.1	118798511	118833021	WDR75	3286	806	171298	No_or_no_constitutive_exon
CATAGTAGTTAGTTGAAAAAGCCATCTGTCTTCTCTGGGCTTGTAAAAAGGT	125820997	125821410	125820947	125820999	1	2	ENSOARG00000025805.1	125816905	125821410	None	3286	806	171298	No_or_no_constitutive_exon
TGGATATTTCAACTTTTTAAACTGGCTTTCTCTGGCTTGTGGGATTACAGGA	139003341	139003449	139003291	139003343	1	2	ENSOARG00000003592.1	138990253	139154704	LRP2	3286	806	171298	No_or_no_constitutive_exon
TCTTTTCGATAACCTTGTTTTGTTTTTGCTTTTTTCCTGTGGGTGAATAGCG	139136885	139137062	139136835	139136887	1	2	ENSOARG00000003592.1	138990253	139154704	LRP2	3286	806	171298	No_or_no_constitutive_exon
CTACCTGTGAAATAAGAGTACCTGCCACTGATTCCCTCGGGGATGTCGAGCT	140037536	140039475	140039525	140039473	-1	2	ENSOARG00000025809.1	140037536	140039903	None	3286	806	171298	No_or_no_constitutive_exon
CTCGGCTGGCTGGGCAGCTCCGGCCGCTCCGACACCCTGTAGGTGGGCAGCC	159550847	159552022	159550797	159550849	1	2	ENSOARG00000025820.1	159475810	159552022	None	3286	806	171298	No_or_no_constitutive_exon
GACGTACATATAAGCAGAAGTAACTCAATATCTCTTTCTCATTGGGGCAGGA	202927502	202927599	202927649	202927597	-1	2	ENSOARG00000017445.1	202925913	202974248	ALS2	3286	806	171298	No_or_no_constitutive_exon
TTTTTTTTTTTTTTTCTCCTTCCCCCCTTTTCCCTCGGCTGGGCTGACAGAT	207131752	207131854	207131702	207131754	1	2	ENSOARG00000025841.1	207131479	207134257	None	3286	806	171298	No_or_no_constitutive_exon
ATGAAAATCACTTGTGTAATTAGAGTAATTATCTAATTTGGGGACTATAGGA	210817930	210818044	210818094	210818042	-1	2	ENSOARG00000019178.1	210797466	210839951	ACADL	3286	806	171298	No_or_no_constitutive_exon
TATAAAAATAATTCTCACTTGTCTTTTCAGATCTCCTGCCTGGGACTGAGTA	216333233	216333303	216333353	216333301	-1	2	ENSOARG00000019329.1	216309353	216378137	FN1	3286	806	171298	No_or_no_constitutive_exon
GCTATCTTTTTTTCCCCTTTTTCTCTTCCTCCCCTGGATGGGAAAAACAGCT	216330967	216331237	216331287	216331235	-1	2	ENSOARG00000019329.1	216309353	216378137	FN1	3286	806	171298	Yes
TCTGTGTTTTGTATGTTCTTTCCTACCCCACTTTGTTTTGGGGGAAACAGGG	219549937	219550029	219549887	219549939	1	2	ENSOARG00000019624.1	219522858	219551525	CNOT9	3286	806	171298	No_or_no_constitutive_exon
CCGGTCTCAAAAATGTTGATGACTGTTGTCTGTGCTGGCGGTGGGGACAGGG	220149484	220149602	220149652	220149600	-1	2	ENSOARG00000019940.1	220146095	220154849	ATG9A	3286	806	171298	No_or_no_constitutive_exon
GGACACAGCCTTCATTGTGTAAAATCTCATTTTCATTTGGGGAATTGCAGAA	225930217	225930340	225930390	225930338	-1	2	ENSOARG00000020437.1	225910578	226106181	DOCK10	3286	806	171298	No_or_no_constitutive_exon
GCAGATGACTCACTGAATGCGTTCTCTTTTGTGTTTTGGGAAACAAACAGCA	229297385	229297491	229297541	229297489	-1	2	ENSOARG00000020589.1	229164712	229353533	SPHKAP	3286	806	171298	No_or_no_constitutive_exon
TGGCCGTTTACGTTGTGCTGTCTGCCTTTTCTCCCCTCTCGGGGCCGCAGGC	231150617	231151601	231151651	231151599	-1	2	ENSOARG00000020626.1	231141311	231172387	SLC16A14	3286	806	171298	No_or_no_constitutive_exon
TCCTAATTTTGTTTTGTGTCTTGATTTTTGTGGTGGGTGGGACTGAGCAGCC	232578475	232578564	232578425	232578477	1	2	ENSOARG00000020728.1	232572508	232589655	COPS7B	3286	806	171298	No_or_no_constitutive_exon
GGGAGGCTGTGTTCAGGAGGGGACTCGGGGTTGTCTGTGCTGGGATGCAGTT	233222476	233222524	233222426	233222478	1	2	ENSOARG00000020804.1	233218341	233223821	PRSS56	3286	806	171298	No_or_no_constitutive_exon
GGGGCTAGGGAGCCTTGCAGCGTGGATGTTGCGGGATGTTGTTGGGGCAGGC	233238841	233238955	233238791	233238843	1	2	ENSOARG00000020815.1	233237518	233251567	CHRNG	3286	806	171298	No_or_no_constitutive_exon
CCGGAGCCTAGCAGTGGGGGACTGCAAAGAGGGGGCCCAGGGGCTGGAAGGT	233490490	233490651	233490701	233490649	-1	2	ENSOARG00000020846.1	233478852	233496058	ZNF362	3286	806	171298	No_or_no_constitutive_exon
GGAGGGCCTGACTACTCCTCTTTGTCCTTTTACCCCCCTGGGGGACCCAGGT	233870320	233870719	233870769	233870717	-1	2	ENSOARG00000020881.1	233865553	233874742	HPCA	3286	806	171298	No_or_no_constitutive_exon
GCAAAAATACACAATCCCATCACTTAGCAGTCCTCGGGGCAGGAGGATAGTG	234730827	234731484	234731534	234731482	-1	2	ENSOARG00000025858.1	234730827	234736563	None	3286	806	171298	No_or_no_constitutive_exon
TGTCTCCGGGCGGCCCCCAAAATGATGGACATTGTGTCCCCATGGGGCAGGC	234956345	234956589	234956639	234956587	-1	2	ENSOARG00000001374.1	234949610	234959661	HCRTR1	3286	806	171298	No_or_no_constitutive_exon
TCACTACCCAATTTGGGATTATTGGGAATTTGAAGGGGTTAAGTGAAAAGTG	239193473	239193497	239193423	239193475	1	2	ENSOARG00000004043.1	239192857	239201680	GPN2	3286	806	171298	No_or_no_constitutive_exon
CTGCTGGGACTTGATCTGGGGGCAGAGGGCGGGTAGGGGTTAGCGAGCAGCC	239710466	239710514	239710416	239710468	1	2	ENSOARG00000004886.1	239685888	239711000	UBXN11	3286	806	171298	No_or_no_constitutive_exon
TGACTGTTATTAACCAACTTTTCCTCTGTTTGTGGCCATGGGGAGTTTAGGA	242731597	242732540	242731547	242731599	1	2	ENSOARG00000007801.1	242729493	242732540	TEX46	3286	806	171298	No_or_no_constitutive_exon
CTGTTGTAAAGGGAGGGGACTCTCACGGGGCTGGGAAGGACGGGAAATAGTG	243858419	243858555	243858369	243858421	1	2	ENSOARG00000008248.1	243785043	243858886	HSPG2	3286	806	171298	No_or_no_constitutive_exon
CCCCAGGGGCGCCAGGCTGCTGATCTCCAGCTGGCCCCTGCCAGGGACAGAG	247856791	247857211	247856741	247856793	1	2	ENSOARG00000025866.1	247799735	247857211	None	3286	806	171298	No_or_no_constitutive_exon
ATCAGAACTTCAGACAGGCCTGTGGCTGGTGGGGGAGATGGACAGGGGAGCG	248176211	248176263	248176313	248176261	-1	2	ENSOARG00000011055.1	248168841	248189290	PADI1	3286	806	171298	No_or_no_constitutive_exon
CTGAGGGCTCAGGTCTTGGCCAAGCCTGACGGGCCAGGTGGGGGCCGCAGCC	248447720	248447884	248447934	248447882	-1	2	ENSOARG00000011764.1	248440835	248489150	CROCC	3286	806	171298	No_or_no_constitutive_exon
AAGGGCACCAGCGAGAGGTGAGGCAGTGGCCCGGGCTCGCGGGCAGTCAGGC	248750577	248750679	248750527	248750579	1	2	ENSOARG00000012297.1	248747851	248758476	ARHGEF19	3286	806	171298	No_or_no_constitutive_exon
AGACAGCTCAGGTCCCAAGGGGGCTCTGGGGACTGATGGGGAGGCCGGAGGA	87552	87689	87502	87554	1	1	ENSOARG00000017587.1	79925	87689	PDCD1	3286	806	171298	No_or_no_constitutive_exon
TGGTCCCTCCCACAAGCCAACCTGAAGACCCTGAAGGGAGGGAGCCACAGTG	500578	500689	500739	500687	-1	1	ENSOARG00000017936.1	496774	513650	None	3286	806	171298	No_or_no_constitutive_exon
TGGGGCGGGGGCACACCTGAGGAGCGGCAGCCAGGGGAGGGAGCAGAGAGAA	522173	523676	523726	523674	-1	1	ENSOARG00000025487.1	522173	679187	None	3286	806	171298	No_or_no_constitutive_exon
GGGCTCCGGGGACAGTTACTCTGCGGGGACAGGAGGTGAAGGGGGGGAAGAG	605961	606042	606092	606040	-1	1	ENSOARG00000018144.1	600255	649127	SNED1	3286	806	171298	No_or_no_constitutive_exon
GCCCATGCCCAGGCCCTGCACCCACCTCGCACCTCCTCCGGGCCATGAAGGG	864545	864615	864495	864547	1	1	ENSOARG00000018367.1	824631	886474	KIF1A	3286	806	171298	No_or_no_constitutive_exon
ACCCACTTCACCTCCGTGTGCCTCAGCCCCTCACCTGAAGAGGGGCACAGGG	867644	867684	867594	867646	1	1	ENSOARG00000018367.1	824631	886474	KIF1A	3286	806	171298	No_or_no_constitutive_exon
GATGGGGCGATTGCTCCGCCCTCGAGAGAAGCCGGGGGGCAAGAGTGGAGTA	948024	948267	947974	948026	1	1	ENSOARG00000025489.1	891735	948267	None	3286	806	171298	No_or_no_constitutive_exon
CGGGTCTGCCGGTACCAGGGTGTGCAGGGCACGGAGACGGGGGGAGGAAGCG	1161851	1161882	1161801	1161853	1	1	ENSOARG00000025493.1	1045641	1161882	None	3286	806	171298	No_or_no_constitutive_exon
CACACGCCCGGTCCCACTGGCTCGAGTCGGCGGATGGGCGAGGCCGACAGGC	2967784	2967854	2967904	2967852	-1	1	ENSOARG00000018902.1	2945399	2968657	None	3286	806	171298	No_or_no_constitutive_exon
TCTCTGCTGACTCTCGTTCTCTGTCTTCGCCATCGTCTGGGACACGACAGTT	4647990	4648229	4647940	4647992	1	1	ENSOARG00000019119.1	4471847	4668277	IQCA1	3286	806	171298	No_or_no_constitutive_exon
TATGTCACTTGTGACAGTTCTGTAACCTCAGTTTTTCTTGTTGGGAACAGGT	10707534	10707622	10707484	10707536	1	1	ENSOARG00000019609.1	10629113	10741067	AGO3	3286	806	171298	No_or_no_constitutive_exon
CCGGGCCCCCCCCCCCCGCCGGCCCCCCCGGCTTCCCCCGGATGGGCAAGGC	10778825	10778945	10778995	10778943	-1	1	ENSOARG00000019635.1	10777089	10780435	COL8A2	3286	806	171298	No_or_no_constitutive_exon
GCCTGCCTTTATACAAGGTCCGTTTCTTTTGTTCACGTGTGGGTTGGCAGCT	11033455	11033623	11033673	11033621	-1	1	ENSOARG00000019703.1	11020466	11048317	OSCP1	3286	806	171298	No_or_no_constitutive_exon
CAGTGACCATGGGCAGCAGCGTCATCTGTTCCTTAACGGTGGGCCCAAAGCT	12425725	12425853	12425903	12425851	-1	1	ENSOARG00000019926.1	12424172	12474936	INPP5B	3286	806	171298	No_or_no_constitutive_exon
GGCGGCGCCCCCCGCGCCCGGGCGTGGGTCCCGGGGGGTTGGGGCTGCAGGG	12896093	12896896	12896946	12896894	-1	1	ENSOARG00000025510.1	12896093	12897126	None	3286	806	171298	No_or_no_constitutive_exon
CTCATCAGCGATCTGACCTTCTTCCCTCTCTGTGCCTCGGGGGGTCACAGAA	14943016	14943158	14943208	14943156	-1	1	ENSOARG00000020276.1	14931865	14957022	RIMS3	3286	806	171298	No_or_no_constitutive_exon
GTGACGACGTGTTAACCAGCGGTGATTTTGTCGTTCCTGCGGTGGGCCAGGT	15876290	15876436	15876486	15876434	-1	1	ENSOARG00000020378.1	15830094	15885701	HIVEP3	3286	806	171298	No_or_no_constitutive_exon
CACAGGAGGGTCCATTACAGGCCATGCTGACAGCTCTGTCTCGGGGGCAGGG	19428950	19429070	19429120	19429068	-1	1	ENSOARG00000001446.1	19425021	19433738	HECTD3	3286	806	171298	No_or_no_constitutive_exon
TCTGTTGTCTGTCCGTGGGTCCCATGGGGCTGGGGTGAAGGTGAGGGGAGGC	21527929	21527948	21527998	21527946	-1	1	ENSOARG00000003450.1	21522125	21529054	TAL1	3286	806	171298	No_or_no_constitutive_exon
CCCACATCTCCTGGACACAAGCTTGAAAGTCTCTCTTGTTTGGGGAACAGGT	26507445	26507622	26507395	26507447	1	1	ENSOARG00000005053.1	26393865	26509370	ZFYVE9	3286	806	171298	No_or_no_constitutive_exon
CTGGCGGGGGGGCCGGGCCTTGGGGGCGTGGGGCTGGGCCTGGCGGGCAGGG	27856515	27856744	27856794	27856742	-1	1	ENSOARG00000006428.1	27768356	27866079	GLIS1	3286	806	171298	No_or_no_constitutive_exon
ATGAGGGGTCAGGAAGCGAAGTAGCCAGGGGAAGGAGCAGGGTGGAGAAGGA	32857418	32860814	32860864	32860812	-1	1	ENSOARG00000008349.1	32857418	33055103	TACSTD2	3286	806	171298	No_or_no_constitutive_exon
GATGTTGTTTGATTAAATAGTCCTGTGTCTCTCTTTTTAATGATGGGTAGAG	39805947	39806025	39805897	39805949	1	1	ENSOARG00000009996.1	39577371	39814819	CACHD1	3286	806	171298	No_or_no_constitutive_exon
GTCTCCTGCACTGGCTGGGTGGTTCTTCACCACTAGCGCCACCTGGGGAGGG	52112052	52112070	52112002	52112054	1	1	ENSOARG00000012813.1	52111534	52113666	None	3286	806	171298	No_or_no_constitutive_exon
TTAGTTGAAAATTATAAATAATAAATATTGTTTTTGTTTCTGTTGGGAAGAG	62085306	62085387	62085437	62085385	-1	1	ENSOARG00000014350.1	62063451	62122202	ZNHIT6	3286	806	171298	No_or_no_constitutive_exon
TGCTGACTGTTGTTTTCTTCTCTCTTCTCTCTAAAATCTTCTGGGAGCAGAA	65965343	65965531	65965581	65965529	-1	1	ENSOARG00000015414.1	65961213	65975788	None	3286	806	171298	No_or_no_constitutive_exon
AATGTAGGGAAAGGAAGATCAGACAAGGCCTGGGACTCTAGGGGGAGGAGGT	82668576	82668893	82668943	82668891	-1	1	ENSOARG00000025541.1	82668576	82733394	None	3286	806	171298	No_or_no_constitutive_exon
GCTTGGCTGGGAGGGGATACTGAGGGTGAGTCTCTGTTGTGTGGGTACAGGT	86105299	86105400	86105249	86105301	1	1	ENSOARG00000019281.1	86103886	86112545	None	3286	806	171298	No_or_no_constitutive_exon
GTGTGGAATGCCCCTCAGGAGGTGCCCTATGCCTACAAGGGAATCAGTAGAT	87742190	87742226	87742140	87742192	1	1	ENSOARG00000019522.1	87733567	87745274	None	3286	806	171298	Yes
TTCTCCCCACCTCTGTCTGTCTCTGTGCCTCCCTGCCTGGCTGAGGGCAGGC	90600054	90600403	90600453	90600401	-1	1	ENSOARG00000019944.1	90549118	90612770	SYT6	3286	806	171298	No_or_no_constitutive_exon
ACATCTGCTTAACACGCTCCCTTCCCTTCCTGCGGCCCCCATGGGCACAGAT	90554457	90554629	90554679	90554627	-1	1	ENSOARG00000019944.1	90549118	90612770	SYT6	3286	806	171298	No_or_no_constitutive_exon
GAGGACACCCCTGGCCCGAAGGCCGGTCGCGGTCCCCGGCCCGGGGAGAGTG	93105192	93105274	93105324	93105272	-1	1	ENSOARG00000020238.1	93077217	93139453	IGSF3	3286	806	171298	No_or_no_constitutive_exon
TGTTGAACGGAGGCAATGATAACTCTGTTTCCTAATCCTACGGAGGGCAGAA	99267338	99267446	99267288	99267340	1	1	ENSOARG00000020783.1	99264878	99271248	C1orf54	3286	806	171298	No_or_no_constitutive_exon
GGACATCGGGAGGCTGCCAGCGGGGGCGCTGCGGGGGCTGGGGCAGCTAGCC	100642549	100642864	100642914	100642862	-1	1	ENSOARG00000021056.1	100641876	100643585	None	3286	806	171298	No_or_no_constitutive_exon
CTGGAAGAGCATGTGGAGCAGCAGCAACCAGAGGCCAGCGGGCAGGGGAGGT	101776570	101777128	101776520	101776572	1	1	ENSOARG00000000330.1	101772588	101777128	None	3286	806	171298	No_or_no_constitutive_exon
GTTTTATTGATATGATGTGGATGTGGATGCTGATGGGGGTGAGGATGCAGAT	101998156	101998330	101998106	101998158	1	1	ENSOARG00000025554.1	101897311	101998330	None	3286	806	171298	No_or_no_constitutive_exon
ACCCCCACTCACCCCAACTCCTTCTTACCCATGGACCCTTGGGATGGGAGGC	102629451	102629631	102629401	102629453	1	1	ENSOARG00000025556.1	102589866	102629631	None	3286	806	171298	Yes
TCTGTCTGTGAAGGGGTGGAGCCGGTGTGGAGGGGGCGTCGCGGGGGAAGGA	102635725	102635813	102635675	102635727	1	1	ENSOARG00000000707.1	102635346	102639148	S100A1	3286	806	171298	No_or_no_constitutive_exon
CCCTAAGCATGGTCCAAGCTCACTTCCATGATGGGACGTGGGTAGGTGAGCT	102637694	102637842	102637644	102637696	1	1	ENSOARG00000000707.1	102635346	102639148	S100A1	3286	806	171298	No_or_no_constitutive_exon
CTGATGGACCCTACTCCTTTTGGGGACCCCCCACTCTGCCGGGGGTGCAGAG	102894929	102895099	102895149	102895097	-1	1	ENSOARG00000001584.1	102885580	102896976	DENND4B	3286	806	171298	No_or_no_constitutive_exon
TGTGAGGTGGGGGGAGGTAGGGAGTGGGAGGAGGAGGCCACAGGGCACAGGA	103831545	103831617	103831495	103831547	1	1	ENSOARG00000003448.1	103823565	103839259	DCST1	3286	806	171298	No_or_no_constitutive_exon
GGCATCCCTGTGGTTCAGGACTCAAATCTCCGTTTGCTCTAACTGGGCAGGC	104006666	104006787	104006837	104006785	-1	1	ENSOARG00000004032.1	104004206	104008107	SCAMP3	3286	806	171298	No_or_no_constitutive_exon
TTTGGACCCATGGAAATATTCAAATCCAGTCATCTCCCTGTGGGGGATAGGT	104361294	104361493	104361543	104361491	-1	1	ENSOARG00000004747.1	104335599	104419406	None	3286	806	171298	Yes
TGGCCAAAGACAGTGGACTACAGGGCAAGGGCCCAGCGGGGGAGCTGCAGGC	104336494	104336574	104336624	104336572	-1	1	ENSOARG00000004747.1	104335599	104419406	None	3286	806	171298	No_or_no_constitutive_exon
ATCCAGGACAAGGGCGCCCTGAAGCTGGCTGAGGTAGGTGTGCGGGATAGGC	105447015	105447116	105446965	105447017	1	1	ENSOARG00000006577.1	105439461	105451105	LRRC71	3286	806	171298	No_or_no_constitutive_exon
ATTCTGTCTTCTCTTAACCATTCTCCATTTTCTCTGTGTGAGGGAAACAGGT	105925327	105925462	105925277	105925329	1	1	ENSOARG00000006750.1	105913607	105927484	None	3286	806	171298	No_or_no_constitutive_exon
AGCACCTGATCAGATTTCTTTCCCTACTGTTTTCTTCCTTTGGTGGGTAGGT	112168009	112168203	112167959	112168011	1	1	ENSOARG00000010765.1	112149498	112176392	UAP1	3286	806	171298	No_or_no_constitutive_exon
CTCATTCCCTCTCCTCTTTCTTCTTGTCTTGCATTGTTGGTGGGCTGAAGGC	112337592	112337701	112337542	112337594	1	1	ENSOARG00000010852.1	112258736	112403459	DDR2	3286	806	171298	No_or_no_constitutive_exon
TGTGGTTGTCAGTTTGTCACTTTTCTTCTCTGGGATCTTTTGGGACACAGGT	125309272	125309376	125309426	125309374	-1	1	ENSOARG00000014528.1	125293942	125317449	None	3286	806	171298	No_or_no_constitutive_exon
GAAGGTGCTGGAGGCCAAGGTGGCAGGGCTGACTGTCACAGAGTGGGCAGGG	129828899	129828987	129828849	129828901	1	1	ENSOARG00000015383.1	129828271	129829596	None	3286	806	171298	No_or_no_constitutive_exon
AAATTAGAATAAAAAGTAATGATGAATCTTTCCTCATTTTGGGTATATAGCT	163139949	163140084	163140134	163140082	-1	1	ENSOARG00000018010.1	163125801	163162315	TOMM70	3286	806	171298	No_or_no_constitutive_exon
GCACCCAGCCGCCTCACGTCGTGTGACTCGGCGGGGGCGCGCGGGGTTAGCG	183394455	183394518	183394568	183394516	-1	1	ENSOARG00000019879.1	183373955	183394622	LRRC58	3286	806	171298	No_or_no_constitutive_exon
GCAGGTTTCACACAGTCCCGGCTTCACAGGTCATGGAAGGGAAATGAGAGGA	185342175	185342252	185342302	185342250	-1	1	ENSOARG00000020164.1	185331757	185392292	HSPBAP1	3286	806	171298	No_or_no_constitutive_exon
CCGGTGCTCCGGGTGGGAGGGGGTGGAGGGGTGGGCGACTGGGCTGCGAGGT	185533330	185533520	185533570	185533518	-1	1	ENSOARG00000020173.1	185521337	185559506	SEMA5B	3286	806	171298	No_or_no_constitutive_exon
TAGTTAACCTTATCTCTGGTCTGATTTTCTGTTGTCCCCTGTGGGCATAGCA	188427319	188427498	188427548	188427496	-1	1	ENSOARG00000020253.1	188388915	188441236	LMLN	3286	806	171298	Yes
TTCCAGTGTTCCAAATTCTAACCAACTTCCCTTTCTTGTGGGGTATATAGCA	188530358	188530409	188530459	188530407	-1	1	ENSOARG00000020271.1	188498928	188603746	LRCH3	3286	806	171298	Yes
GGACTTTTCTTACTTATTCCAACCCCTGGTCTCCTTATTTTTGGGGACAGGA	189167147	189167328	189167378	189167326	-1	1	ENSOARG00000020324.1	189167147	189170329	None	3286	806	171298	No_or_no_constitutive_exon
TATTTCTGTGTTTTTGTTCTAAACCATTTCCTTCTCTCCTGGGAGACTAGGG	212620988	212621153	212620938	212620990	1	1	ENSOARG00000020732.1	212387686	212657350	SPATA16	3286	806	171298	Yes
TATTTTTGTTTTGACCTGAGTTGTGTCAACCTGATCATTTTGGGGGACAGGC	214539662	214539850	214539612	214539664	1	1	ENSOARG00000020765.1	214514906	214548769	SLC2A2	3286	806	171298	Yes
TTCTTTTCCCTTTTCAAATCCACCTTCCTGTTGCAATGCATGATGGGCAGGC	233465387	233465423	233465473	233465421	-1	1	ENSOARG00000003701.1	233455502	233612497	MBNL1	3286	806	171298	No_or_no_constitutive_exon
TTACTCTCTATTTTGTGTTTTCCATGTGTGTGCCTGGCCTGTGGGAACAGTG	252443175	252443857	252443907	252443855	-1	1	ENSOARG00000008094.1	252149525	252603039	EPHB1	3286	806	171298	No_or_no_constitutive_exon
GAAGAATTATTGTTTGATTCTGTATTAATAATTTTCTTTTGGGACTACAGGA	253800443	253800625	253800393	253800445	1	1	ENSOARG00000008582.1	253791776	253865437	TOPBP1	3286	806	171298	No_or_no_constitutive_exon
GGCTGACCCCCTCACCACCCGCGCTCGTCTCTCCCCGTGCGCGCGGGCAGTG	260145600	260145776	260145826	260145774	-1	1	ENSOARG00000010468.1	260137450	260183799	PRDM15	3286	806	171298	No_or_no_constitutive_exon
GGAGGAGCCCTTCTTCCGAGGTCACATAGCAAGTGAGCAGGGTTGAAAAGGA	261020804	261020879	261020929	261020877	-1	1	ENSOARG00000010926.1	261020804	261179345	WDR4	3286	806	171298	No_or_no_constitutive_exon
GGTTGCTATGGACGTTGACATCAAGCCTCTTACCTGTTGGGCCAGAGCAGGT	261789776	261790533	261790583	261790531	-1	1	ENSOARG00000025638.1	261789776	261885079	None	3286	806	171298	No_or_no_constitutive_exon
TTGATTTATAATTTTGTGTTTTCCTTTTTAAACTTTTTTTGGGTGACTAGGA	262181038	262181150	262180988	262181040	1	1	ENSOARG00000011590.1	262143855	262218473	None	3286	806	171298	Yes
CCCGGGGCAGGACCATCCAGAGCCTCATGGTGGCTCCCCCGGGAACCCAGAG	262504749	262504879	262504699	262504751	1	1	ENSOARG00000011962.1	262471004	262521700	TRPM2	3286	806	171298	No_or_no_constitutive_exon
CCCACCCTGCAGCAAATTAGCCACATCGCCCAGCAGCTCGGGCTGGAGAGGA	263795385	263795655	263795705	263795653	-1	1	ENSOARG00000012760.1	263795385	263796461	None	3286	806	171298	No_or_no_constitutive_exon
CCATCCACGTAGGAGATGGCTGCTTTGCAAAGGAGAGGGCTGCAGACAAGGA	270484771	270484961	270485011	270484959	-1	1	ENSOARG00000015059.1	270470775	270489695	METTL6	3286	806	171298	No_or_no_constitutive_exon
ACCCAAGAAAGACGGCATTTAATGCCTTCTCTTCCTTCTCCTGGGGGCAGTT	275418426	275418552	275418376	275418428	1	1	ENSOARG00000015796.1	275377671	275448035	KAT2B	3286	806	171298	No_or_no_constitutive_exon
CGTGGTGCAGGAGCCCCCGAGGGAGCAGCGCCTCCGCCTCCGGGGTGCAGGA	24434922	24435384	24434872	24434924	1	10	ENSOARG00000009964.1	24289441	24435384	TRPC4	3286	806	171298	No_or_no_constitutive_exon
TGCGCACAAGCCGGGACCCATCACCGGGCGAACTGCGGCGGTCCGGGGAGGA	32306171	32306252	32306121	32306173	1	10	ENSOARG00000012435.1	32304263	32309836	CDX2	3286	806	171298	No_or_no_constitutive_exon
TCAGGCAGAGGTGTGGGAAAGCCACTCCCACCATACTCCCGGGGAGGGAGGG	35874573	35874674	35874523	35874575	1	10	ENSOARG00000013729.1	35862424	35885746	LATS2	3286	806	171298	No_or_no_constitutive_exon
GATTTTGTTTTCTGTTCTCTTCTCTCCTCACCCTGCTTCTTGGGTGACAGGG	35879066	35879249	35879016	35879068	1	10	ENSOARG00000013729.1	35862424	35885746	LATS2	3286	806	171298	No_or_no_constitutive_exon
CAGTTCTAACTGTTGCTTCCTGACCTTCCTACAGATTTTCCAAGGGGCAGGT	42316504	42317391	42316454	42316506	1	10	ENSOARG00000026306.1	42125297	42317391	None	3286	806	171298	No_or_no_constitutive_exon
CACACAGACACTCGTGCGATGGTTTCTTGAATTTGCGGGGTGGAAGGCAGGT	84828855	84829009	84828805	84828857	1	10	ENSOARG00000007108.1	84777026	84877730	ARHGEF7	3286	806	171298	No_or_no_constitutive_exon
GGGCGCGTCGTGGGGGCACGCACCCACCCCTGGTCTGCTCTGGGGCGCAGGC	85819847	85819926	85819797	85819849	1	10	ENSOARG00000007594.1	85789037	85825590	MCF2L	3286	806	171298	No_or_no_constitutive_exon
GGGGGTGCGGGGAGGTGGGTGAGGGGAGGGGGTGCAGAGAGGGGGTGTAGGG	85846475	85846504	85846425	85846477	1	10	ENSOARG00000007822.1	85837671	85852793	F10	3286	806	171298	No_or_no_constitutive_exon
CCAGCAGGCTTCCCACTGGCCCCGCAGCCCTGATCACCGGGGGTGGTTAGGA	85847029	85847073	85846979	85847031	1	10	ENSOARG00000007822.1	85837671	85852793	F10	3286	806	171298	No_or_no_constitutive_exon
GAAGGATCCTGGAATGGGTGGCATGGGTGGAATGGGAGGTGGCATGGGAGGT	3676594	3677418	3677468	3677416	-1	11	ENSOARG00000004272.1	3676594	3679649	None	3286	806	171298	No_or_no_constitutive_exon
TGGTGTGTCTGGAGGTAGTGGATGACTTGATCTCTCATTGGGGTTGACAGGC	13174059	13174206	13174256	13174204	-1	11	ENSOARG00000000829.1	13029440	13257871	ACACA	3286	806	171298	No_or_no_constitutive_exon
TTGATTTTGTTTTTCTGATTTTTCTCTGTCTTTTTTGGGGGGATAAACAGTG	13344701	13344773	13344651	13344703	1	11	ENSOARG00000001996.1	13309893	13351485	TADA2A	3286	806	171298	No_or_no_constitutive_exon
TTTTAAAAGCAATTAAAAGACTTTTTTCTTCCTTCTTTTGGGTGTTAAAGGT	13738632	13738810	13738860	13738808	-1	11	ENSOARG00000003596.1	13719559	13752953	HEATR6	3286	806	171298	No_or_no_constitutive_exon
TTTAGGTGGGTTTTACAGTTAACATGTTTCGCTTGCTTTGGGTGGGACAGGG	13722599	13722696	13722746	13722694	-1	11	ENSOARG00000003596.1	13719559	13752953	HEATR6	3286	806	171298	No_or_no_constitutive_exon
AACTATATTTGTCCCTTTCTTCCCTTCCACATGCTTCCCTGGATGGGCAGGA	14125948	14126005	14125898	14125950	1	11	ENSOARG00000005148.1	14121355	14138124	HEATR9	3286	806	171298	No_or_no_constitutive_exon
CGAGCAGACTCTGTAGGGGTGGGGGCTGACACAGCCTCTCTGGGTGGCAGGC	14206198	14206423	14206148	14206200	1	11	ENSOARG00000005655.1	14198463	14212927	MMP28	3286	806	171298	No_or_no_constitutive_exon
GCCCCCACCGAAGCCGGGTGGCAAACAGTACCATCCTCGTCTTGGGAAAGGT	19012916	19013058	19013108	19013056	-1	11	ENSOARG00000016744.1	18990434	19031210	NOS2	3286	806	171298	No_or_no_constitutive_exon
GGAAAGCCTGTTGGCTCCTGGTGACCCACCTTCTTCTGCTTGGGGAGTAGGA	19587538	19587660	19587488	19587540	1	11	ENSOARG00000018376.1	19567691	19590734	SLC13A2	3286	806	171298	No_or_no_constitutive_exon
ACCGCGCGCTCCAGTCCTGGGAGGGGGCGTGGCCAGGGCGGGGAGGGGAGAG	19658273	19658318	19658368	19658316	-1	11	ENSOARG00000000484.1	19654085	19658422	ALDOC	3286	806	171298	No_or_no_constitutive_exon
AAGGTGATAATGCTTAGTTATATCTCACCAAGTTTTTGGGGTGGGTATAGGA	19702241	19702360	19702410	19702358	-1	11	ENSOARG00000001819.1	19685645	19712677	KIAA0100	3286	806	171298	No_or_no_constitutive_exon
AGACCAGTGAGTAGTCCGTTGTAGATTTTAGGGTAAACAATAATGGGCAGAG	19898806	19898850	19898900	19898848	-1	11	ENSOARG00000004860.1	19895556	19899827	DHRS13	3286	806	171298	No_or_no_constitutive_exon
TGTGCAGGAAGCCGGCCCTTCCAGCTCAAACTGCTCTGATTGGGAGCCAGGT	20040380	20040539	20040330	20040382	1	11	ENSOARG00000005519.1	20029542	20041627	PIPOX	3286	806	171298	No_or_no_constitutive_exon
GGACACCCCCACGTGAGCCCTGACTCCCTGAGCTCTTCTGGGGCTGGCAGAC	20487627	20487722	20487577	20487629	1	11	ENSOARG00000008317.1	20476196	20492166	ANKRD13B	3286	806	171298	No_or_no_constitutive_exon
TGGCTTCTACAATGGCCCTCACCCTTTGGTATCTGCGGGGTGGGGGGCAGGT	20490647	20490805	20490597	20490649	1	11	ENSOARG00000008317.1	20476196	20492166	ANKRD13B	3286	806	171298	No_or_no_constitutive_exon
CTGGGGGTGCATACCCCGAGCAGGCCATCTCAGGGTGGATGGGGGGACAGAT	21475224	21475359	21475174	21475226	1	11	ENSOARG00000011086.1	21295061	21481163	ABR	3286	806	171298	No_or_no_constitutive_exon
TCTCGGAAGCTAAGTGGGGTCAGGCCTGGTTAATACTTGGATGGGAGAAGGA	21905161	21905214	21905264	21905212	-1	11	ENSOARG00000011896.1	21905161	21908178	None	3286	806	171298	No_or_no_constitutive_exon
GAGCTGATGTGTCTTTTATCCCGGCATCCATCCTGGGACGGGAGCTGTAGGC	24545887	24546101	24545837	24545889	1	11	ENSOARG00000019062.1	24527708	24587641	SPNS3	3286	806	171298	No_or_no_constitutive_exon
CTCATGGAGCTGCACGTGAAGGTAGTCATTCTGGAAAAGCTACTGGGGAGGA	24916736	24916796	24916686	24916738	1	11	ENSOARG00000001709.1	24916024	24916796	None	3286	806	171298	No_or_no_constitutive_exon
GACTGAGCAAGAGCGGCATTGACATCTCCAGCCCCTGGGAGGTGGAATAGCC	25014154	25014240	25014104	25014156	1	11	ENSOARG00000001862.1	24959230	25033463	PITPNM3	3286	806	171298	No_or_no_constitutive_exon
GGCCTTGCCTGACAGATACGTTTCCCTCCGGTGCCTCCCTGGGACCATAGCT	26121462	26121573	26121623	26121571	-1	11	ENSOARG00000006095.1	26109437	26125739	MINK1	3286	806	171298	No_or_no_constitutive_exon
AGGAGGCGGCAGCTCTCCCCCCGGAAAAGGTGAGGGGGCCCAGCGGGGAGGA	26290632	26290801	26290582	26290634	1	11	ENSOARG00000008090.1	26269716	26290955	PELP1	3286	806	171298	No_or_no_constitutive_exon
GGTCCTAGGCTGGCCATCTGAAACCCAGTGTCTTCTTCCCTGGGGAGCAGGT	26357168	26357291	26357118	26357170	1	11	ENSOARG00000008786.1	26350125	26358870	None	3286	806	171298	No_or_no_constitutive_exon
CTGGTCTCCTGAGGGCATGCTAAAATCTTGGTTTTCTCCTGGGGCTGTAGGA	27176596	27176833	27176546	27176598	1	11	ENSOARG00000018387.1	27171553	27185277	CNTROB	3286	806	171298	No_or_no_constitutive_exon
TCTTGCTTTTGTTTTTGCCCCTCTCGCCGCCTTTGGCTCTGGGCCGGCAGGT	27666064	27666179	27666229	27666177	-1	11	ENSOARG00000001617.1	27625137	27747562	MYH10	3286	806	171298	No_or_no_constitutive_exon
TTCAACTTCTAATTCGATGTCATTTTTTTCTCCCTCTTTTGTACGGGTAGTT	29914729	29914798	29914679	29914731	1	11	ENSOARG00000015028.1	29871237	30211123	DNAH9	3286	806	171298	No_or_no_constitutive_exon
GCCTGGAGGCCGGTACGGGCCATGTGGGTGGGCTGGCTGGGAGCATGGAGGT	33612856	33613037	33613087	33613035	-1	11	ENSOARG00000018197.1	33608939	33613467	RNF112	3286	806	171298	No_or_no_constitutive_exon
GAGGAAGGTGGCAGCAGAGTCTCCCAGCCAGGGCAAGTGGAGGGGTAGAGAG	34008395	34008397	34008447	34008395	-1	11	ENSOARG00000000842.1	33984298	34029602	MYO15A	3286	806	171298	No_or_no_constitutive_exon
CCAGATCACCCCTCCACTTTTTCAGTCTCTGTTTTTTCTTTTGGGGGTAGGA	35567936	35568085	35567886	35567938	1	11	ENSOARG00000003478.1	35561936	35575612	ANKRD40	3286	806	171298	No_or_no_constitutive_exon
GCATTCGCGGGCCATGTAATCCGGGATGTGGGAAATGGGGCAGAAAAGAGTC	36478324	36479128	36479178	36479126	-1	11	ENSOARG00000026368.1	36478324	36581882	None	3286	806	171298	No_or_no_constitutive_exon
GGGGGACTTGGAAGAGGAACGGGGGGCTTAGCACCGGGGGGGGGAGCTAGGC	38314719	38314776	38314826	38314774	-1	11	ENSOARG00000008406.1	38304080	38318431	TBKBP1	3286	806	171298	No_or_no_constitutive_exon
CAGCATGCTGTCTCCTCACCCTCCTGTGGACTCTGTCTTGGGTAACGTAGGA	39201374	39201518	39201568	39201516	-1	11	ENSOARG00000010290.1	39167904	39232402	PLXDC1	3286	806	171298	No_or_no_constitutive_exon
TGAGCCTCTCTCTCTGCAGAGGTGTTTGCCTGTGCTCTGAAGGGGGAAAGGG	39572761	39574708	39574758	39574706	-1	11	ENSOARG00000026372.1	39572761	39592249	None	3286	806	171298	No_or_no_constitutive_exon
TCCTGCTCGGGCGTGTACCGCGTGCAGATCCGCAGGATCTGGGTGCAGAGGG	40168758	40170290	40170340	40170288	-1	11	ENSOARG00000014321.1	40168758	40229252	TOP2A	3286	806	171298	No_or_no_constitutive_exon
TTCAATGAAAGGTTGCCTTGCAGAAGCTGGACTCATAACTGGGTTGGCAGGA	40998719	41000908	40998669	40998721	1	11	ENSOARG00000026375.1	40814529	41000908	None	3286	806	171298	No_or_no_constitutive_exon
GGGAAACTCTGTGGCTTCATGGGGATTTTATAATGTCTTTGGGGCTACAGAT	41795599	41795721	41795771	41795719	-1	11	ENSOARG00000018849.1	41792991	41796186	GHDC	3286	806	171298	No_or_no_constitutive_exon
GTCCCGGGGGGCGGTCCGGCTGGGGGCGCGGGGAGGAAGGGGGGGTCCAGGC	42222791	42222854	42222904	42222852	-1	11	ENSOARG00000002848.1	42216979	42227397	PLEKHH3	3286	806	171298	No_or_no_constitutive_exon
AGAAGTCCTGTTCTGAAACCCTCAATGCTTTTTCCTTCCTGGGGGTGCAGGG	42541905	42541966	42542016	42541964	-1	11	ENSOARG00000004835.1	42540868	42607539	BRCA1	3286	806	171298	No_or_no_constitutive_exon
GTCCTGGTGCGGCTGCAGGTCGGAGGCTCACCCCCTAGTCCGGGACACAGGT	43287639	43287820	43287589	43287641	1	11	ENSOARG00000006485.1	43285553	43290813	NAGS	3286	806	171298	No_or_no_constitutive_exon
ACAGCCCTGCCCTGGGCCTGAGGAACTAATTCAAGCCTGTGGGGCCGCAGGT	43494151	43494332	43494382	43494330	-1	11	ENSOARG00000007821.1	43485611	43496497	SLC4A1	3286	806	171298	No_or_no_constitutive_exon
TGGGGCAGGGCTGGGGGTGCCCCGCGGGGGAGCAGTGAAGGGTGTGAGAGTG	43546879	43546960	43547010	43546958	-1	11	ENSOARG00000008086.1	43546674	43550389	SLC25A39	3286	806	171298	No_or_no_constitutive_exon
TGGCCTGGAGTGCAGGGAGGAAGAAGTAGAGGTTAAGGAGGTGTGGGTAGAA	44094972	44095055	44095105	44095053	-1	11	ENSOARG00000009496.1	44087412	44096729	C1QL1	3286	806	171298	No_or_no_constitutive_exon
AAAGATCCCTCACACCAGGCCTTACCGTGCACCTTCCGTCCGGGGGACAGAG	44310458	44310608	44310408	44310460	1	11	ENSOARG00000009972.1	44292171	44317341	FMNL1	3286	806	171298	No_or_no_constitutive_exon
TACAAGAAACCCTGTCACCAGGCACTCAGATTGCTCTTCTTGGGGTACAGGT	45441201	45441409	45441459	45441407	-1	11	ENSOARG00000011438.1	45440770	45606179	KANSL1	3286	806	171298	No_or_no_constitutive_exon
AGGGGGCTGCCGCCCTGTGGCTCATCACGGTCTGTTCTGGGGGATTGTAGCG	46525577	46525741	46525527	46525579	1	11	ENSOARG00000012392.1	46503732	46528230	MRC2	3286	806	171298	No_or_no_constitutive_exon
GCAACAAGCCCTCCAGGGCCCTGACACACCCACTTACCTTGGGGCTACAGTG	47493660	47493778	47493828	47493776	-1	11	ENSOARG00000013637.1	47492082	47499382	FTSJ3	3286	806	171298	No_or_no_constitutive_exon
CCTGCCCCGTCTGCTGCTGGCCAGTGGGCGCACCCTGGAGGGTGTGCAAGGT	49945168	49945354	49945118	49945170	1	11	ENSOARG00000017168.1	49940272	49955854	FASN	3286	806	171298	No_or_no_constitutive_exon
GGCAGCAGGTCTAACCCCAGCCCTCAAGCTTCCGTTTCTCCAATGGGCAGGT	49985641	49985744	49985591	49985643	1	11	ENSOARG00000017365.1	49984496	49987075	None	3286	806	171298	No_or_no_constitutive_exon
TGGTCTGGGCATGACTAGTGTTACAGACCTGGCCCAGGCAGGGGGTTCAGGA	49986609	49986802	49986559	49986611	1	11	ENSOARG00000017365.1	49984496	49987075	None	3286	806	171298	No_or_no_constitutive_exon
CAGGGGTAACCTGAGATACCCCGAGAGGAAAGGAAAGGCTCGGGGAGAAGGG	50219647	50220282	50220332	50220280	-1	11	ENSOARG00000026381.1	50219647	50234794	None	3286	806	171298	No_or_no_constitutive_exon
GACACCGGGAGATTGGTGACCTGGGTTCCTGGGGTGCGGGGTGGGGGCAGGT	53929211	53929345	53929395	53929343	-1	11	ENSOARG00000006412.1	53908881	53975333	MGAT5B	3286	806	171298	No_or_no_constitutive_exon
TGAAATAGGCCTGTCTATGTGAGGGGGAAGGCGGCAGTTACAACTGGGAGGG	54225863	54228168	54228218	54228166	-1	11	ENSOARG00000026390.1	54225863	54263405	None	3286	806	171298	No_or_no_constitutive_exon
GGAGCCTCCAGGGGCCGAAGCGCTCAGCCCTGACCCTACCGGGCCGGCAGGA	54723993	54724116	54723943	54723995	1	11	ENSOARG00000008713.1	54707902	54727245	FBF1	3286	806	171298	No_or_no_constitutive_exon
CCCAGCCTTCTGCCCTCACTGCGGTGTCCTCCTCTCTGGGGGCTGGACAGGA	54725302	54725367	54725252	54725304	1	11	ENSOARG00000008713.1	54707902	54727245	FBF1	3286	806	171298	No_or_no_constitutive_exon
GCCTGACCTTGGACCTGAGTCCTGCATTTCTCTCCGGTCTGTGGGGGCAGTT	54753101	54753637	54753051	54753103	1	11	ENSOARG00000009079.1	54751818	54753637	None	3286	806	171298	No_or_no_constitutive_exon
TCCATACCCTCTCCCGCCATCCCTCACTTTCGTTCCTTCTCGGGGACCAGGA	55475824	55475905	55475774	55475826	1	11	ENSOARG00000011530.1	55463584	55477304	HID1	3286	806	171298	No_or_no_constitutive_exon
GCCTTGGCCTGCCTCTGGCTGGCTGCTGTGGCTGGGCTACTCCAGGGGAGGT	55635274	55635469	55635224	55635276	1	11	ENSOARG00000012163.1	55631184	55635469	NAT9	3286	806	171298	No_or_no_constitutive_exon
CTGACCTTTCCTCCTCCGCTGACCTCTCCCACCTCCCATTCAACGGGCAGCC	56045562	56045731	56045781	56045729	-1	11	ENSOARG00000012762.1	56041377	56067797	KIF19	3286	806	171298	No_or_no_constitutive_exon
CTAAAAGACACCCCAAAACCAGGGTGCAACCTGGGGTAATGGGATGACAGGA	56804935	56805097	56804885	56804937	1	11	ENSOARG00000013295.1	56749349	56896257	SDK2	3286	806	171298	No_or_no_constitutive_exon
TCTGGCTCTAACTGGCCTTGGGTGGGGTGGGGGGCCTTCTCGGGGTGCAGTG	56839239	56839338	56839189	56839241	1	11	ENSOARG00000013295.1	56749349	56896257	SDK2	3286	806	171298	No_or_no_constitutive_exon
CCCAAAGAGGCACAGCTCACCTCTCCAGGGCCCCCTGGGAAGAGGTCCAGGT	57616153	57617509	57617559	57617507	-1	11	ENSOARG00000026392.1	57616153	57655926	None	3286	806	171298	No_or_no_constitutive_exon
CCTCGGCTGGTCGGGCTGTCGCCTGAAGAGTCTTGGGTCCAGTGAGGGAGAA	485514	485720	485770	485718	-1	12	ENSOARG00000001628.1	485514	515293	None	3286	806	171298	No_or_no_constitutive_exon
TCTTTGGTGTAGCCTGGACGGAGGCGTTCACAGCGCCCCTCGGGTAGTAGGC	1487504	1487656	1487706	1487654	-1	12	ENSOARG00000002639.1	1461458	1507569	PIK3C2B	3286	806	171298	No_or_no_constitutive_exon
AGGAAGGCAGACGCCCGCCCAAGGTCAGGGTTAGGTCTCTGGGGTTGCAGAC	2050770	2050882	2050720	2050772	1	12	ENSOARG00000002978.1	1935013	2090555	NFASC	3286	806	171298	No_or_no_constitutive_exon
CAGCTGAACGGGACTGGTCCCGCCGCCTCGGCCTGCTCCCCAGGGCGGAGGT	2860398	2860635	2860685	2860633	-1	12	ENSOARG00000004441.1	2844341	2860718	SLC41A1	3286	806	171298	No_or_no_constitutive_exon
GGTTAAGTCTGGGCCCCCAGCCCCTGACTGTCTCCCTGCCCCGGGGGCAGGG	3534138	3534318	3534088	3534140	1	12	ENSOARG00000005570.1	3528896	3547996	IKBKE	3286	806	171298	No_or_no_constitutive_exon
AACGCAATAGAGCCCAGCTCCGCGGCCCTCATCCTCAAGGATGTGGGCAGAC	25096015	25096052	25096102	25096050	-1	12	ENSOARG00000014644.1	25081357	25156543	CAPN8	3286	806	171298	No_or_no_constitutive_exon
GCACTCAGCAGAGGGCAGCGAGTTCTGGAGTGCGCTGCAGCAGAGGGCAGGA	25217990	25218028	25217940	25217992	1	12	ENSOARG00000015097.1	25191494	25241603	CAPN2	3286	806	171298	No_or_no_constitutive_exon
CTGCCAGGGGTTCTCTTTCCCAGTGGTCTTCTTTTGCTTCCGGGGCACAGGG	27051177	27051258	27051308	27051256	-1	12	ENSOARG00000017582.1	27037532	27070628	TMEM63A	3286	806	171298	No_or_no_constitutive_exon
TATACTCACTCAGCCCTCTGGGGACCCTGGGATGCAAGATGGGCTGGCAGGC	27112462	27112497	27112547	27112495	-1	12	ENSOARG00000017774.1	27111171	27114693	None	3286	806	171298	No_or_no_constitutive_exon
TTGATAGTAAAAATCTAATTTTGCTTTATTTTTCGATCTTGGGGATCTAGGA	33121906	33122008	33122058	33122006	-1	12	ENSOARG00000007232.1	33113558	33156137	EXO1	3286	806	171298	No_or_no_constitutive_exon
CTCCTGTGGCCCCATCTGGTGCGAGGACAGTGTCTGGGTTGGGATTGCAGAG	39980194	39980302	39980352	39980300	-1	12	ENSOARG00000018297.1	39976591	40007048	CLCN6	3286	806	171298	No_or_no_constitutive_exon
AGGGGGGTCTGCTCGGCACGGCTGACCGCGTGTGCTTGCCATGTGGGCAGGG	40103073	40103163	40103213	40103161	-1	12	ENSOARG00000000223.1	40098699	40111111	DRAXIN	3286	806	171298	Yes
GCAGGGATTATTCCTATTTTATAGACAGGGAAGCTGAGGGCCAGGGATAGGA	40169278	40169327	40169228	40169280	1	12	ENSOARG00000001194.1	40167279	40172744	FBXO2	3286	806	171298	No_or_no_constitutive_exon
GCCCAGCCAGGGAGGCCCTCCAGGAGTCCCTGACACGACGCGGGGGGTAGGT	40296156	40296270	40296320	40296268	-1	12	ENSOARG00000001727.1	40284457	40320838	DISP3	3286	806	171298	No_or_no_constitutive_exon
AGTCCCGGACTCACTGAGCAGCTGCACTGGCTTGTGTCTCCTTGGGAAAGGG	40289420	40289547	40289597	40289545	-1	12	ENSOARG00000001727.1	40284457	40320838	DISP3	3286	806	171298	No_or_no_constitutive_exon
TGAAAAAAATGTTCTCAATGTCATCTGTCCCCCCCCGCCCGCCTGGGAAGCA	47543768	47543855	47543718	47543770	1	12	ENSOARG00000016101.1	47535452	47548945	WRAP73	3286	806	171298	Yes
GGTGGACGGGGCTGGAGATCTGGGCTGGGGCGGGTGCTGGCAGTGGGCAGGC	47650244	47650409	47650194	47650246	1	12	ENSOARG00000016706.1	47564636	47663737	MEGF6	3286	806	171298	No_or_no_constitutive_exon
CATCCACACTGGGTCTCCCCTCTCCCTCCACACCCCCTGGGGATGAACAGCT	48340696	48340858	48340646	48340698	1	12	ENSOARG00000017711.1	48322400	48359790	MMEL1	3286	806	171298	No_or_no_constitutive_exon
ACCTGGCCTTCCCCCAGCCTCATCCTGCTCCTTCCATCTTGGGGCCACAGGT	48430717	48430889	48430939	48430887	-1	12	ENSOARG00000018329.1	48417493	48443236	PLCH2	3286	806	171298	No_or_no_constitutive_exon
ATGGAAAGCATAATTTAACTATCTTTTGTTTTCCCTCTGGGACTATGAAGAA	62694380	62694461	62694330	62694382	1	12	ENSOARG00000001352.1	62647758	62696834	SMG7	3286	806	171298	Yes
TTGTTTTGTTTGAGTTACTAAGAGGTTGAAAGCAAGGGGGAAATGGGTAGGG	74185813	74185846	74185896	74185844	-1	12	ENSOARG00000014713.1	74128394	74189805	ASPM	3286	806	171298	No_or_no_constitutive_exon
GTGGGCCCTCGGGGCTCCAGCGCCGGTCAGCTGCTGCCTTCCAAGGGGAGGC	77614424	77614488	77614538	77614486	-1	12	ENSOARG00000025471.1	77614424	77642026	None	3286	806	171298	No_or_no_constitutive_exon
CCACCCTGTTTCCATGACAACCTGTCTCCCTCCTTCCCTCTGGGACGCAGGG	77728282	77728427	77728477	77728425	-1	12	ENSOARG00000017449.1	77707814	77756699	CACNA1S	3286	806	171298	No_or_no_constitutive_exon
CCGCCCGGCCGTGACCAGGGCTGGGGCCCAAGTGCAGAGGGAGCTGACAGGC	77838374	77838482	77838324	77838376	1	12	ENSOARG00000018001.1	77818738	77842494	None	3286	806	171298	No_or_no_constitutive_exon
GAGAAGCCCCCTGGAGGGGTGAAGTCCTCGAGGGTGCAGTGGGGTTGCAGAC	78596669	78596742	78596619	78596671	1	12	ENSOARG00000018755.1	78591680	78596742	TNNI1	3286	806	171298	No_or_no_constitutive_exon
CCTGAGCCTCTGCCACCCTGGAGAGGGCAGGGCAAGGGTGGGGCGGGGAGGT	78780119	78784198	78784248	78784196	-1	12	ENSOARG00000025481.1	78780119	79049714	None	3286	806	171298	No_or_no_constitutive_exon
AGTCCATGACTGAACAGCTTGGACTCCAACACAGGAGGCCTGACGGGCAGAG	78934328	78934456	78934506	78934454	-1	12	ENSOARG00000025481.1	78780119	79049714	None	3286	806	171298	No_or_no_constitutive_exon
ACTGGTCTTTAACTGGTTCTCTTCCTTCCTCCCCCTTCACCCATGGGAAGAA	22763435	22763588	22763638	22763586	-1	13	ENSOARG00000001841.1	22708357	22894220	PIP4K2A	3286	806	171298	No_or_no_constitutive_exon
ACTGAAGTGGGTTGCTATCTGGGTAACTCCTAGGAAAGGGAACTAGTGAGGG	25806984	25807033	25806934	25806986	1	13	ENSOARG00000005001.1	25802127	25807033	GJD4	3286	806	171298	No_or_no_constitutive_exon
TTATAGTTCATAGACAGCATGTTTAACTCTTATGTCGTTTGGGGCTGCAGGT	39603772	39604418	39603722	39603774	1	13	ENSOARG00000004116.1	39589709	39669590	KIZ	3286	806	171298	No_or_no_constitutive_exon
AGAGAGGCAGGGAATTGGGTTCAGATGAGGATGTAGAAAGAGGGATCCAGAA	51753241	51753351	51753401	51753349	-1	13	ENSOARG00000005967.1	51750942	51798513	EBF4	3286	806	171298	No_or_no_constitutive_exon
TGAAGTGTGGGTGTGACTCTGACCTCTAAGAGCAGCCTCTCTGGGGACAGTT	52055675	52055804	52055854	52055802	-1	13	ENSOARG00000006969.1	52030760	52067109	TGM6	3286	806	171298	Yes
CCCACAGCCTCCAAGAAGCCGACCTGAGGAAGGAGGAACCAGGGAACCAGGA	54164043	54164080	54163993	54164045	1	13	ENSOARG00000012876.1	54149206	54164080	RBBP8NL	3286	806	171298	No_or_no_constitutive_exon
CTGGCCGCAGAGCCACGGGGACTAATGAAACCTTCTCTCTGGGGTGGCAGCC	55871909	55872178	55872228	55872176	-1	13	ENSOARG00000015249.1	55860623	55893440	CDH26	3286	806	171298	No_or_no_constitutive_exon
TCCTGAAGGGCTTACAAAGCCCCCTCTCCCCACCTCCCTTGTCGGGGCAGGT	59509044	59509166	59508994	59509046	1	13	ENSOARG00000018898.1	59481842	59527992	ANGPT4	3286	806	171298	No_or_no_constitutive_exon
CTTGGGCTGGGCCAAATCTGAGGGTAAAGGTGTCTCTGTTTTGGGTGGAGAT	60913237	60913391	60913187	60913239	1	13	ENSOARG00000002820.1	60874931	60921921	HCK	3286	806	171298	Yes
GTGACCTGCAGGTGACATGGGCTCCTTTTGTATTCTCTCTGGGGAAGCAGGC	61170651	61171335	61170601	61170653	1	13	ENSOARG00000003666.1	61169792	61178972	ASXL1	3286	806	171298	No_or_no_constitutive_exon
TCCACGAATCATAGGTCTTTCTAGGGCTGAGAAGAATGAATGGGGCACAGAG	61691970	61692165	61691920	61691972	1	13	ENSOARG00000005988.1	61689116	61711550	BPIFB4	3286	806	171298	No_or_no_constitutive_exon
GCGGGCGGGGTCGATCCCGGGTGAGCGGAGGGAAGGGGTGGGGTTTAGAGGG	64401103	64401179	64401053	64401105	1	13	ENSOARG00000014381.1	64400931	64405306	SPAG4	3286	806	171298	No_or_no_constitutive_exon
AAAGGAAGTGCCATTGGGAGGGGTGGTGATTCGCTGTTTTGGGCACACAGAG	65665032	65665197	65665247	65665195	-1	13	ENSOARG00000017516.1	65654774	65712282	MROH8	3286	806	171298	No_or_no_constitutive_exon
GACAACCAAAACACTTTTATCCTGACTCTCCTTCCTGTGGGGGAACCTAGGT	67391667	67391878	67391617	67391669	1	13	ENSOARG00000000998.1	67351277	67419084	DHX35	3286	806	171298	No_or_no_constitutive_exon
AGACCCAGGACAGGCCCCCCTGAGCACCCCACACCCTCCCTGAGGGCCAGTG	69623725	69623808	69623858	69623806	-1	13	ENSOARG00000002597.1	69617187	69763148	CHD6	3286	806	171298	No_or_no_constitutive_exon
TACGGGAACCTCCTGCTGGATGCTCTGTGTCCTGTTTTCCTGGGGTGCAGGT	72878421	72878537	72878371	72878423	1	13	ENSOARG00000004578.1	72870428	72894436	PABPC1L	3286	806	171298	No_or_no_constitutive_exon
CAGAGGCAAGGGGGCAGCTGCTGGCCGCTAAGTCTTTCCTGGCGGGGCAGAT	74193877	74193982	74193827	74193879	1	13	ENSOARG00000006985.1	74188506	74194310	CTSA	3286	806	171298	No_or_no_constitutive_exon
CCAGCCGAGGTGAGAAGTGGTCGCTTACCAGATAGAGGCACCGGGAGGAGCG	76450531	76450574	76450624	76450572	-1	13	ENSOARG00000010543.1	76424578	76526619	PREX1	3286	806	171298	No_or_no_constitutive_exon
ATCATGCGCTGACTTTGTTTTACCTCCAAAATGTCACCCCTGTGGGACAGGA	79029266	79029347	79029397	79029345	-1	13	ENSOARG00000014351.1	78960106	79058235	ATP9A	3286	806	171298	No_or_no_constitutive_exon
GGCTCCTCTCCCATGAAGCTTATGTCCTCTTCCTCCCAAAGGGGAGAAAGCC	335902	335917	335852	335904	1	14	ENSOARG00000004422.1	335061	335917	None	3286	806	171298	No_or_no_constitutive_exon
TCTCGCGATGCCCTCACTGATTACTACGCAGACCTTCCACACTCGGGAAGCC	1310628	1311348	1311398	1311346	-1	14	ENSOARG00000005635.1	1310026	1311921	None	3286	806	171298	No_or_no_constitutive_exon
GTTCCAAGCAGGGCCTCATGCTGTTCTTCCTCCTCCTCTGGGTGAGCCAGCG	7234971	7235154	7235204	7235152	-1	14	ENSOARG00000008375.1	7181440	7283426	None	3286	806	171298	No_or_no_constitutive_exon
GGAAGATATGCTCCCTGAGTGCTTTCACCAGGGCCTCTTTGGGGTTGCAGGT	7217347	7217578	7217628	7217576	-1	14	ENSOARG00000008375.1	7181440	7283426	None	3286	806	171298	No_or_no_constitutive_exon
AGGCGCCCCAGGCACGGTATGTCACCTCTGCTTGTTCTCCTGGGGCGCAGGC	7396549	7396605	7396499	7396551	1	14	ENSOARG00000008689.1	7379033	7396948	GAN	3286	806	171298	No_or_no_constitutive_exon
CTGACTGCCAGCTGCCCTCCTCTAAACACCATCTCTTTCCCCGAGGGCAGCA	7818508	7818581	7818458	7818510	1	14	ENSOARG00000008988.1	7791498	7885593	PLCG2	3286	806	171298	No_or_no_constitutive_exon
CCGCGGCGGGGCGGGGAGCAGGGGGGGGGGGGGGGGGGGGGTGGGGGCAGGG	14068258	14068409	14068208	14068260	1	14	ENSOARG00000014153.1	14058999	14074166	DPEP1	3286	806	171298	No_or_no_constitutive_exon
GGCGGGGCTCTGCAGGCCGGGTGGCTGGCTGACAGCTGCTGGGTATGCAGGT	14287478	14287616	14287428	14287480	1	14	ENSOARG00000015148.1	14267783	14287616	None	3286	806	171298	No_or_no_constitutive_exon
TAAGTTTTCTTCTCAGTTTGAATGTGCTTCTTTAATAATGGGGTGACCAGAA	14657742	14657794	14657844	14657792	-1	14	ENSOARG00000015733.1	14657681	14679267	None	3286	806	171298	No_or_no_constitutive_exon
ACCAGGGTTGTGGTGTCTCAGACAGTCTTGATCCAGGGAAAGGTGGGCAGTG	23102468	23105349	23105399	23105347	-1	14	ENSOARG00000026909.1	23102468	23275357	None	3286	806	171298	No_or_no_constitutive_exon
TCCCTCTCGCTGTCTGTCTGGCTCTCTCGCCTCCCCGCCTGGGGCTGCAGAA	23748013	23748167	23748217	23748165	-1	14	ENSOARG00000018540.1	23744919	23772805	GNAO1	3286	806	171298	No_or_no_constitutive_exon
GGAGTGGGTTGCCATTGGTACCAATGCATGTTTTTCTTTTGGGGGTTTAGTT	24319746	24319840	24319696	24319748	1	14	ENSOARG00000018689.1	24243150	24329758	NUP93	3286	806	171298	No_or_no_constitutive_exon
GCCAGATGTCCACAGACAGTCCGGCTGACTGGGGGCCTCTGTGGGGTCAGGA	24817018	24817139	24816968	24817020	1	14	ENSOARG00000000123.1	24810469	24820674	None	3286	806	171298	No_or_no_constitutive_exon
GAGCGGCGCTATCAGCAGGTACGCCTCTGAGCCCCTCTCTGTGTGGGCAGGG	25854242	25854442	25854492	25854440	-1	14	ENSOARG00000001703.1	25851221	25860809	SLC38A7	3286	806	171298	No_or_no_constitutive_exon
CCCTCTCTCCTACTTGTTCCCACATGACCTCTCCCCTTTCTGGGTGGCAGGT	34212907	34213002	34213052	34213000	-1	14	ENSOARG00000002860.1	34206770	34222717	FHOD1	3286	806	171298	No_or_no_constitutive_exon
CTAGATGACCCCAGCTTGTTTCTGTCTTTTTGATTCCTGGATGGGTACAGCG	35699486	35699583	35699436	35699488	1	14	ENSOARG00000003503.1	35680727	35710471	UTP4	3286	806	171298	No_or_no_constitutive_exon
TGAATACAGAACATGGCAGCTCAGTGGTGAACAGTGTGGAACTTGGGGAGGG	45303620	45303685	45303570	45303622	1	14	ENSOARG00000004849.1	45301054	45308814	GAPDHS	3286	806	171298	No_or_no_constitutive_exon
CTGAGGCGGTGGCTCCCCAGAGCCCGGAAACGGGGCGGGGTCTGGAGAAGGA	45463665	45463747	45463615	45463667	1	14	ENSOARG00000004906.1	45457737	45466643	HAUS5	3286	806	171298	No_or_no_constitutive_exon
GGCTGGGTAGGTCCCAGGGGTGTGACAATGTGTGTGGGGTGGGTGTGCAGGT	45486823	45486954	45486773	45486825	1	14	ENSOARG00000004936.1	45486709	45493353	ETV2	3286	806	171298	No_or_no_constitutive_exon
TGGGAAGGGGGCTAGTGGGCTCCCAGCCCTGATGCCTGCCGGCTGGGCAGCG	45647189	45647328	45647378	45647326	-1	14	ENSOARG00000005080.1	45629035	45647892	PRODH2	3286	806	171298	Yes
GAGGATGGAAAACACTTAATGTATTTTTATTGGTGGGGGGGTGTGGACAGGT	45659320	45659414	45659464	45659412	-1	14	ENSOARG00000005100.1	45656451	45675109	NPHS1	3286	806	171298	No_or_no_constitutive_exon
GGGTATCACCATTCTGGACTCTCAGGAATGAGATAGGATTTGGGGGTTAGGG	45697429	45697500	45697379	45697431	1	14	ENSOARG00000005139.1	45689177	45698271	APLP1	3286	806	171298	Yes
CAAAGTGGTTGTACTAAAACACCCTTTGCCTTATTCTCTGGGGACTGTAGGT	45861106	45861244	45861056	45861108	1	14	ENSOARG00000005231.1	45837343	45887632	WDR62	3286	806	171298	No_or_no_constitutive_exon
CAGGGATGAAGTCACAGCTCTGCGCCTCACACATGCAGGCTAGTGGGCAGAC	48289524	48289601	48289651	48289599	-1	14	ENSOARG00000006118.1	48287580	48290565	None	3286	806	171298	No_or_no_constitutive_exon
TCCTGACAACCTGTCACTCACCACTCCCCATCTCCCGGCTGGCTGGGCAGGT	48522233	48522422	48522472	48522420	-1	14	ENSOARG00000006334.1	48519550	48527780	DYRK1B	3286	806	171298	No_or_no_constitutive_exon
CTGGGCATGTGGCGGGGAAGGGAAGAGCAGCGGCGGTGCGGGATGCTGAGAC	49056615	49056633	49056565	49056617	1	14	ENSOARG00000006826.1	49041926	49069895	LTBP4	3286	806	171298	No_or_no_constitutive_exon
GGGGCTGCGGCTGCTGTATGCGGGTCAGTGCGGAGCTCCTGGGGTCTGAGGG	50767134	50767260	50767310	50767258	-1	14	ENSOARG00000008652.1	50750056	50767924	ETHE1	3286	806	171298	No_or_no_constitutive_exon
GCAGGCACTTGGACAGCAGTAGCTGTCACTACAGTGAAGGTGGTGGGCAGGG	51591787	51591896	51591737	51591789	1	14	ENSOARG00000009239.1	51581481	51593781	BCL3	3286	806	171298	No_or_no_constitutive_exon
GGTGAAGCAGGTGGCTGTGTGTGTGTGTCGGGGGGGGGGGGGGCGGGCAGTA	52046668	52046764	52046618	52046670	1	14	ENSOARG00000009796.1	52044995	52049547	KLC3	3286	806	171298	No_or_no_constitutive_exon
AGGGCTTTGTGCGGGCTCCCAGGGGAAGGGCGACCCGGGTGGCAGGGGAGGC	52048920	52049021	52048870	52048922	1	14	ENSOARG00000009796.1	52044995	52049547	KLC3	3286	806	171298	No_or_no_constitutive_exon
TGAGGGGCAATCCGGGAGGTTGCTGGCCACCTGGGAGCCCTGGGTGATAGCC	52182799	52182870	52182749	52182801	1	14	ENSOARG00000010075.1	52180731	52185513	VASP	3286	806	171298	No_or_no_constitutive_exon
TTGGAGGGGCTGGGGGGGAGCACTCCCCCTTGTTTTCCTTAGCAGGGCAGAT	52686066	52686172	52686016	52686068	1	14	ENSOARG00000010573.1	52669009	52689803	PPP5C	3286	806	171298	No_or_no_constitutive_exon
AGCTAATCAGAGGGGGGAGGCTATAGCTAATCAGAGGGGGGAGGGTATAGCT	52767360	52767890	52767310	52767362	1	14	ENSOARG00000010607.1	52766190	52767890	CCDC8	3286	806	171298	No_or_no_constitutive_exon
CGAGATCGCGGAAACGGAACCAGAGGGAGCAGGTGGACACAGACGGGCAGAA	52772016	52772046	52772096	52772044	-1	14	ENSOARG00000010611.1	52770909	52772504	None	3286	806	171298	No_or_no_constitutive_exon
AGGCGGCCCGCGGGAACTGGTAGTCTGAGGAGGCGCCGGAGGGGGTTTAGGA	52771015	52771134	52771184	52771132	-1	14	ENSOARG00000010611.1	52770909	52772504	None	3286	806	171298	No_or_no_constitutive_exon
CGCCACCGGGGCATCGAGGAGCACGGGGCCCCCCCCGGGGCATCGAGGAGCA	53418807	53418849	53418757	53418809	1	14	ENSOARG00000011049.1	53404389	53428748	DHX34	3286	806	171298	No_or_no_constitutive_exon
CAGCCAGATGGGCTAGGCCGGGGGACATCACCCTTGGGATAGGTGCATAGTT	54406386	54406464	54406514	54406462	-1	14	ENSOARG00000012074.1	54395426	54407883	RASIP1	3286	806	171298	No_or_no_constitutive_exon
TTTCTAAGGCTAGGTGAGTGGATGAGACAGTAATGCTTGGAATCTGGGAGTT	54411199	54411274	54411324	54411272	-1	14	ENSOARG00000012130.1	54408614	54411844	IZUMO1	3286	806	171298	No_or_no_constitutive_exon
AGAGAGCACGTTGAGGAAGGGACTGCAGTCTTCCAGGTGGGAGATAAGAGAC	55000256	55000285	55000206	55000258	1	14	ENSOARG00000013207.1	54999576	55007038	None	3286	806	171298	No_or_no_constitutive_exon
GAACAGTACATGCGTGCGGGGGGTAGGGAGGGGGCGCGGGCAGAGAGCAGCT	55071795	55071932	55071982	55071930	-1	14	ENSOARG00000013273.1	55070755	55075201	RRAS	3286	806	171298	No_or_no_constitutive_exon
GAAAATAACAAGGATAAGGGTTGGGAGACGGAACCGGAATGGGAAGGCAGGG	55153505	55153616	55153666	55153614	-1	14	ENSOARG00000013455.1	55148177	55163410	TSKS	3286	806	171298	No_or_no_constitutive_exon
GGGGCACCACGGTCATCGAGCCACTGAAAGGGTGAGAACCGCCGAGGGAGCA	55603243	55603423	55603193	55603245	1	14	ENSOARG00000013923.1	55589309	55613257	POLD1	3286	806	171298	No_or_no_constitutive_exon
GGGGGGGTGTGGGTTTGTGTGTGGGGGGGTGTGTGGGGGAGGTGGGGGAGGA	55713268	55713470	55713520	55713468	-1	14	ENSOARG00000026935.1	55713268	55777290	None	3286	806	171298	No_or_no_constitutive_exon
GGGGGGCTAGGAGAGAAAAGGTTGGGGAACCAAATGCTTGGGTCTGGGAGAA	55756902	55757129	55757179	55757127	-1	14	ENSOARG00000014047.1	55754669	55767769	SYT3	3286	806	171298	No_or_no_constitutive_exon
CAGCTGAGGAGGAATCCTGGAAATATGATAGCCATTCCTGATGTGGGCAGCC	58267671	58267718	58267768	58267716	-1	14	ENSOARG00000000407.1	58266791	58271596	None	3286	806	171298	No_or_no_constitutive_exon
GCCGTGTTCTCCGCCTGCACCGACCCTTCCTGCACCGCGCTCAGGGTGAGCC	59098740	59098965	59098690	59098742	1	14	ENSOARG00000000987.1	59095679	59098965	None	3286	806	171298	No_or_no_constitutive_exon
CCAGTCACCCAGAGTCTGACCCCTCCCGCCTGCCGCTCCGGGTGGATCAGGA	59133811	59133895	59133945	59133893	-1	14	ENSOARG00000001016.1	59131689	59139037	EPN1	3286	806	171298	No_or_no_constitutive_exon
CCTTCAGGAAACAGCGACACTCATGCCTTCCTGTGCCTGCCTGGGGGCAGGG	59314599	59315938	59314549	59314601	1	14	ENSOARG00000026939.1	59145329	59315938	None	3286	806	171298	No_or_no_constitutive_exon
TCTCTCAGGTTCTCTCGGTCCTGGGGCCGCGTGAGAGTTTGGGGAAGAAGGC	59424259	59426393	59426443	59426391	-1	14	ENSOARG00000026944.1	59424259	59580894	None	3286	806	171298	No_or_no_constitutive_exon
GGGGCAGCCGGGTCCCCGCCGCCCCCTCCGCAACTCTGCTGGGTTGACAGGT	59490815	59491002	59490765	59490817	1	14	ENSOARG00000001654.1	59488420	59501412	PPP6R1	3286	806	171298	No_or_no_constitutive_exon
GCCCACTGGGCGGTGAGGGCCTGGCCTGGCTCCCCGGGGCCGCAGGGCAGGA	59570105	59570429	59570055	59570107	1	14	ENSOARG00000001913.1	59569980	59575048	None	3286	806	171298	No_or_no_constitutive_exon
GAGACTCTGTGACCAAGGAGGGGAGGGAAAGCGGGAGGGGGGCAGGGCAGGG	61064053	61064134	61064184	61064132	-1	14	ENSOARG00000003426.1	61055233	61065832	None	3286	806	171298	No_or_no_constitutive_exon
TCCTACCTCCCGTGTGTGTCGCCCGCCCCGCCCCGTCCCGGGGCACATAGGT	23983268	23983490	23983218	23983270	1	15	ENSOARG00000000632.1	23972880	23985964	HTR3A	3286	806	171298	No_or_no_constitutive_exon
GCAGAAGCTGGCACGAGAGCCCCCGTGAGTGGCCAGGGCAAGGGGTGCAGGA	26931462	26931538	26931588	26931536	-1	15	ENSOARG00000002233.1	26930073	26931848	APOA5	3286	806	171298	No_or_no_constitutive_exon
ACCCCCTACCAACTCAGGACCTGGATGCAGCCACCCCATTCAATGGGCAGCC	28036309	28036344	28036259	28036311	1	15	ENSOARG00000007091.1	28036035	28037512	None	3286	806	171298	No_or_no_constitutive_exon
TTGCAGCCATCTGCGGTAGCATCTCTTCCCCAGGGTGGGTTGGGGGGGAGGC	28157822	28157980	28157772	28157824	1	15	ENSOARG00000007625.1	28155375	28166969	IL10RA	3286	806	171298	No_or_no_constitutive_exon
ATCTGTATGTGAGCCTTCTGACCCAGTCTCTTCTGCTTTCTTGAGGGCAGGT	28556550	28556855	28556500	28556552	1	15	ENSOARG00000009505.1	28543916	28573815	UBE4A	3286	806	171298	No_or_no_constitutive_exon
GGAAGGCTGAGATCCTGACAAGCTGAGGGTCTGCTGTCTTGCCAGGGCAGAT	29259060	29259126	29259176	29259124	-1	15	ENSOARG00000014758.1	29255731	29259599	CCDC153	3286	806	171298	No_or_no_constitutive_exon
TTTCCCTCACCGACCAGGGATGATAAAACATCTAATTTGGGAAACTGAAGAG	32686640	32688064	32686590	32686642	1	15	ENSOARG00000026820.1	32313809	32688064	None	3286	806	171298	No_or_no_constitutive_exon
CTTAATCCAGGTAAACATTTTCCCTTTTTTCTCTCCTATGCTGCGGGAAGCT	34066662	34066776	34066612	34066664	1	15	ENSOARG00000001462.1	34048941	34106341	None	3286	806	171298	No_or_no_constitutive_exon
TTCCCCTTCAAAGCTGAGCTGTGTTGGCCATCCTGGGGAGTGCCAAGAAGAC	40908385	40908456	40908335	40908387	1	15	ENSOARG00000010050.1	40834787	41017549	GALNT18	3286	806	171298	No_or_no_constitutive_exon
CGTTGAAATGGACAGACTCCCATCTAACGTTTCCTCTGGGGGGAATCTAGGA	41739493	41739604	41739654	41739602	-1	15	ENSOARG00000011248.1	41738285	41798434	AMPD3	3286	806	171298	Yes
GGGCAGTGCCCTGACCGCCTTCCTCTTTGGGCTGCTGGCGGTGGGCACAGGT	43408384	43408525	43408334	43408386	1	15	ENSOARG00000014317.1	43361528	43421022	ST5	3286	806	171298	No_or_no_constitutive_exon
CTTCATTGGTGGGTGGATTCTTATCCATTTGTGCCACCTGGGAAGTCCAGGA	49649832	49649885	49649782	49649834	1	15	ENSOARG00000002505.1	49646167	49650973	None	3286	806	171298	No_or_no_constitutive_exon
TGATCTCGGGCTTGAAGGAGAGCGTGACACTGAGTGGGTCTGGGGGGCAGGA	50468352	50468483	50468533	50468481	-1	15	ENSOARG00000005950.1	50442618	50483505	ARAP1	3286	806	171298	No_or_no_constitutive_exon
TTGGTGACGGGGTCTTGGCCATGCCCTTGATGCTTCCCTGGGATGTGCAGGA	50566665	50566786	50566615	50566667	1	15	ENSOARG00000006493.1	50553683	50569219	ATG16L2	3286	806	171298	Yes
CCGTGTCTCCCCATGTCTTCTCCGTGCTCCTGCCTGGCCTTGGGGAGCAGCT	73170857	73171052	73170807	73170859	1	15	ENSOARG00000001835.1	73162664	73191704	TSPAN18	3286	806	171298	No_or_no_constitutive_exon
GTTGAAGGGGCCTAGGCAGTGAATTCCTCACGGGCCCTCATTGGGGACAGGT	74160263	74160436	74160213	74160265	1	15	ENSOARG00000002525.1	74141408	74161801	MAPK8IP1	3286	806	171298	No_or_no_constitutive_exon
GCGTCCGGGCGCGGGCTGCCGCTCTGTGCCCCCAGCCCCCCGGGTGTGAGGA	75053580	75053679	75053729	75053677	-1	15	ENSOARG00000004702.1	75019657	75056195	LRP4	3286	806	171298	No_or_no_constitutive_exon
AGGGTGGGGAATAGAGGCTTCCTGGCCTGAGGCTTATACCCGGGGCACAGGT	75307675	75307796	75307846	75307794	-1	15	ENSOARG00000005293.1	75306113	75312299	PACSIN3	3286	806	171298	No_or_no_constitutive_exon
GAGGGGCCCACGGGGCGAGGATACCTGTAGGGTGGGGGGCAGACGCGCAGGC	75496734	75496858	75496908	75496856	-1	15	ENSOARG00000006810.1	75493444	75617600	RAPSN	3286	806	171298	No_or_no_constitutive_exon
AGAGTCGGACACGACTGAGTGGCTAACTGAAAAAGCACCCAGGGTTCAAGTT	78144436	78144469	78144519	78144467	-1	15	ENSOARG00000010282.1	78138614	78145195	MED19	3286	806	171298	No_or_no_constitutive_exon
CTGTGAGGCAGAGTGAGAGCACAGTGGGGGTCTGTCTCTCTCGGGGACAGGA	80434681	80434920	80434970	80434918	-1	15	ENSOARG00000013282.1	80420418	80484227	NCAPD3	3286	806	171298	No_or_no_constitutive_exon
ACCGCACTCTGTGTTTGCACACTTCCTACCATGCTCCTGGGACCGGGCAGCG	25520	25575	25470	25522	1	16	ENSOARG00000002632.1	4691	25575	None	3286	806	171298	No_or_no_constitutive_exon
GTTTCACAAGTGTGTTGCTTTCCTGCCCCTGCCTCCCTCCAACGGGACAGTC	2024084	2024171	2024034	2024086	1	16	ENSOARG00000003028.1	1599398	2045264	DOCK2	3286	806	171298	No_or_no_constitutive_exon
TGGCTCAGCAGTGTTACACTTGGTAATGGATAATTCTTTGGGGTCTGAAGCT	10405535	10405643	10405485	10405537	1	16	ENSOARG00000005689.1	10390596	10411746	CCDC125	3286	806	171298	No_or_no_constitutive_exon
GGCTGTGTCGGCAGCTAGAAGACCGCAGGAGCTCCGGGCCCAGGGTACAGAT	70472640	70472652	70472590	70472642	1	16	ENSOARG00000015565.1	70469221	70473830	None	3286	806	171298	No_or_no_constitutive_exon
AGCGTGGGGGCTGCCTGGCCCAGCAGCCGGTGGAAGGTGGCCGGGAACAGGT	70469925	70473518	70473568	70473516	-1	16	ENSOARG00000026989.1	70469925	70666241	None	3286	806	171298	No_or_no_constitutive_exon
CCGCGTCATCTGCCTACTGTCCAAGCGCCCTTAGTGGGAGCATGGAGCAGGC	70711757	70711823	70711873	70711821	-1	16	ENSOARG00000015729.1	70550111	70887049	None	3286	806	171298	No_or_no_constitutive_exon
CCTGAGGTCCCTGCCTGGGGCGCTTTCCACCTGGGAGTTCCAGGGGGGAGCG	70568169	70568350	70568119	70568171	1	16	ENSOARG00000015756.1	70550212	70637013	None	3286	806	171298	No_or_no_constitutive_exon
GCCGCCAGCACCAGACACAGCCAATTACGAATAATGACGGGAAATTGCAGAG	71570215	71570389	71570165	71570217	1	16	ENSOARG00000016211.1	71554893	71586559	SLC6A3	3286	806	171298	No_or_no_constitutive_exon
ATGCTGACAAAGGGAAGTGACACTTTTTCTCTCTCCTTTGGGGGTGCCAGTC	5913476	5913555	5913426	5913478	1	17	ENSOARG00000004355.1	5828922	5925943	GATB	3286	806	171298	No_or_no_constitutive_exon
CTAATTTTTACCACAGTGCATTTTGACTCTTGTTTGGGTTTGGTGGGCAGGT	51864900	51865098	51864850	51864902	1	17	ENSOARG00000004404.1	51840482	51882220	SBNO1	3286	806	171298	No_or_no_constitutive_exon
TGGCCAAAAATAATTTGGGGTCTTTCTCTTCTTTCCTTGGGTGGACACAGTA	53852017	53852220	53851967	53852019	1	17	ENSOARG00000016226.1	53803321	53859050	ATP2A2	3286	806	171298	Yes
GAGAAGCCACGTATCTCATCTCTGCCTCCTGTTCCCACCGGGGGGTCTAGAT	63084442	63084509	63084392	63084444	1	17	ENSOARG00000014606.1	63068249	63091201	TRPV4	3286	806	171298	No_or_no_constitutive_exon
GGAGCTGGGCGATGCTATAATTTTCCGCCTTGTGCTTTGTGGGGCCGCAGGT	63376427	63376544	63376377	63376429	1	17	ENSOARG00000015859.1	63356339	63376670	KCTD10	3286	806	171298	No_or_no_constitutive_exon
CTCTTCACTCTCCCTGCCACCCTTCTTCACTCCCCACCCCTGATGGGAAGTG	63496605	63496733	63496555	63496607	1	17	ENSOARG00000016041.1	63478576	63502074	FOXN4	3286	806	171298	No_or_no_constitutive_exon
CCCCCAGCTCACTGCCGTGTCCCCTGGACCCCCTCCCCGGCTGCGGGAAGGA	64294515	64294727	64294777	64294725	-1	17	ENSOARG00000018227.1	64287169	64403969	WSCD2	3286	806	171298	No_or_no_constitutive_exon
GGGAGTGGGCGGGGCGGGGGGCGGGGACACCTCGGGGGCAGTGGGAGGAGGC	69413174	69413664	69413714	69413662	-1	17	ENSOARG00000025696.1	69413174	69414609	None	3286	806	171298	No_or_no_constitutive_exon
GGAGGAAACTAAGGCTCAGAGTGAAGGAGATCTCTTGCTCAAGGGCATAGGG	69448897	69448909	69448847	69448899	1	17	ENSOARG00000009403.1	69438471	69451576	INPP5J	3286	806	171298	No_or_no_constitutive_exon
CTGGAGGCCTGGATCGGTGACCTCTAGCTGGACTCTGGGGAGCATGGCAGGC	69451530	69451576	69451480	69451532	1	17	ENSOARG00000009403.1	69438471	69451576	INPP5J	3286	806	171298	No_or_no_constitutive_exon
GGGGGGAGGGCGTGGCAGGATGGAGGCTCCAGTCGCCAAGGTCAGGGCAGGC	70655997	70656166	70655947	70655999	1	17	ENSOARG00000012898.1	70485565	70682788	CABIN1	3286	806	171298	No_or_no_constitutive_exon
CCCACCTGACTGAGGAGGTTATGTGTCCCGTCACATAGCTGGGGCTGCAGGA	70538779	70538855	70538729	70538781	1	17	ENSOARG00000013391.1	70534265	70550021	None	3286	806	171298	No_or_no_constitutive_exon
CCTGGGAGACAGCTTGTTACTGGCTGAGACGGCCGGGGGAGGCAGGCCAGGC	70540269	70540343	70540219	70540271	1	17	ENSOARG00000013391.1	70534265	70550021	None	3286	806	171298	No_or_no_constitutive_exon
ACGCACTTCCTGAAGCCTTGGAGCTGCAGGGGCCAGTGGGTGACGGGCAGAG	71225797	71227182	71227232	71227180	-1	17	ENSOARG00000025710.1	71225797	71292372	None	3286	806	171298	No_or_no_constitutive_exon
CGGGAGGTGTGGGCAGGCGGGCTTCCACCGCCACCCTGTGAGCTGGGCAGTG	71456559	71458137	71456509	71456561	1	17	ENSOARG00000025711.1	71337607	71458137	None	3286	806	171298	No_or_no_constitutive_exon
GTGGGGATGGTAGCAAGGGTCTTCAGCGAAGGGCAGGGCTAACCGGCAAGGG	72086074	72086331	72086381	72086329	-1	17	ENSOARG00000017981.1	72083299	72098689	None	3286	806	171298	No_or_no_constitutive_exon
AGTTTTTGTGTGTCTGTAATTATTTCACACCAAGGTTTTAAAAAGGGAAGTG	7162218	7162232	7162168	7162220	1	18	ENSOARG00000010005.1	7159506	7219744	IGF1R	3286	806	171298	No_or_no_constitutive_exon
TTGCGAGTCACTCCATTTGCTCACCTCACTCTCTTGCTTGGGGAGGGCAGCT	7398699	7398794	7398649	7398701	1	18	ENSOARG00000010107.1	7325812	7400621	None	3286	806	171298	No_or_no_constitutive_exon
TGGCTGGATGTGACTTCACCCGGGTCCCGTGTCTCTCCTGGGGGGTGCAGGT	18191675	18191864	18191914	18191862	-1	18	ENSOARG00000010833.1	18191675	18321484	None	3286	806	171298	No_or_no_constitutive_exon
GCACCTACGAGGAGCTCCAGCGGGACACGGGGGGACCTCCGGGGGGAGAGGA	19909834	19909891	19909941	19909889	-1	18	ENSOARG00000011484.1	19900435	19915500	POLG	3286	806	171298	No_or_no_constitutive_exon
CCGGGTGAAGGGAGCTGGCGCCGGGGGCTGAGCCTGGCTGTTGGGGACAGGT	20171504	20171703	20171753	20171701	-1	18	ENSOARG00000011676.1	20170476	20185703	KIF7	3286	806	171298	No_or_no_constitutive_exon
TGTGACATAGGGAGCTGGAGGTGACTGCTTTCTGCTTTTTTGGGGGGCAGAG	20862192	20862450	20862500	20862448	-1	18	ENSOARG00000012575.1	20846937	20864630	MAN2A2	3286	806	171298	No_or_no_constitutive_exon
GCCTTGTCCAGCCTGAGGCCTCTCTGACCCAGGGTCTGGCCTGGGGGCAGGA	20878497	20878635	20878685	20878633	-1	18	ENSOARG00000012648.1	20872884	20883660	FES	3286	806	171298	No_or_no_constitutive_exon
GTCCCTTTTCTAATGTTGCCCTTCTCTCTTTTGTTGGGGGAATGGGGCAGGT	21249049	21249174	21249224	21249172	-1	18	ENSOARG00000013053.1	21207813	21341880	IQGAP1	3286	806	171298	No_or_no_constitutive_exon
GCATTCTGGAGCAGCAGCTTCTCTGGGGGTAGGGCTCTTTGGGTCTGAAGGA	21561629	21561672	21561579	21561631	1	18	ENSOARG00000013306.1	21557452	21608975	ALPK3	3286	806	171298	No_or_no_constitutive_exon
TGGACCTCCTCAGGTGCTGAGCTGACCTAGACCTTTCTCTCGGGTGGCAGGT	21644505	21644619	21644455	21644507	1	18	ENSOARG00000013352.1	21626890	21684911	SLC28A1	3286	806	171298	No_or_no_constitutive_exon
CCGGGCCGTGGAGCCACTCTGTGAACGGGCCCGCCCCCGGGGGGGGGGAGCC	25633467	25633569	25633417	25633469	1	18	ENSOARG00000015492.1	25578460	25633569	None	3286	806	171298	No_or_no_constitutive_exon
TGGCCCCCACATCTGACCTGTCCCTCCTTTTCTCCTTTGGGGGAACCCAGCT	28177363	28177461	28177313	28177365	1	18	ENSOARG00000016657.1	28057304	28177461	PCSK6	3286	806	171298	Yes
TTTCACTGTGGTGTGTTTTTTTCTTTTCTCTGGTGGGTTCGGGATCGCAGCT	32997503	32997576	32997626	32997574	-1	18	ENSOARG00000003574.1	32979549	33022110	ARID3B	3286	806	171298	No_or_no_constitutive_exon
AAGTGCAGATATTAGCTCCATTCTACAGTGGTGGAGGCCAAGGGTCAGAGAT	33380062	33380077	33380012	33380064	1	18	ENSOARG00000004078.1	33372194	33397745	STRA6	3286	806	171298	No_or_no_constitutive_exon
GGCCTGGGTGGTGCTGGGGTTCACCATACCCCTCCTTTTGGGGACTGCAGGA	33385133	33385195	33385083	33385135	1	18	ENSOARG00000004078.1	33372194	33397745	STRA6	3286	806	171298	No_or_no_constitutive_exon
AGGGAGGGGCAGGGCCTGCCTGGCCCCCAGCTGAGGGCCCGGGGGTGCAGTT	57554060	57554255	57554010	57554062	1	18	ENSOARG00000014327.1	57536997	57555415	OTUB2	3286	806	171298	No_or_no_constitutive_exon
CCCTGCGTCGCCAGGCCTTCACCTGGCCCCGGTCCGGGGATGGACGGGAGGC	57667484	57667539	57667589	57667537	-1	18	ENSOARG00000014546.1	57665925	57667646	None	3286	806	171298	No_or_no_constitutive_exon
GACATTGTAGATTTTGCATCTAGACAGAACACTGTACATCTGTTGGGAAGGA	59958120	59959861	59959911	59959859	-1	18	ENSOARG00000026462.1	59958120	60126952	None	3286	806	171298	No_or_no_constitutive_exon
ATGCATGTCCTAAAAGTTGCTCTTGTTTTCTGACACCTGGATGGGTATAGGT	63129788	63129937	63129987	63129935	-1	18	ENSOARG00000000401.1	63073871	63149731	SETD3	3286	806	171298	No_or_no_constitutive_exon
GAGGGACCCGCGTCACAGGGCGTGTGTGCAATAGGGGGCTAGGCACGCAGGC	63226098	63226120	63226170	63226118	-1	18	ENSOARG00000000620.1	63184145	63263064	CCDC85C	3286	806	171298	No_or_no_constitutive_exon
GGTGCCACGGGTAGGAGATGGCAGACGAGTGCATGCAAAGGAGAGGGGAGGC	64092930	64092977	64093027	64092975	-1	18	ENSOARG00000002275.1	64087502	64094914	None	3286	806	171298	No_or_no_constitutive_exon
ACCTGCTCCAGAGCCTGTGAGTCTGTGATGCTGGCCTATGTAGGGGGGAGGC	67827685	67829514	67829564	67829512	-1	18	ENSOARG00000026476.1	67827685	67869950	None	3286	806	171298	No_or_no_constitutive_exon
TTGCCAACGGAGGGCCTCTGCCGGCCACGCCGCCAAGGACAGGGACCCAGGT	68247457	68248312	68247407	68247459	1	18	ENSOARG00000026480.1	68243943	68250581	None	3286	806	171298	No_or_no_constitutive_exon
CGGGGCTGCTGTGTGAGGGCACCGGGCAGAGGGCTCGCACGGGGGCCCAGGG	68251955	68252088	68252138	68252086	-1	18	ENSOARG00000008460.1	68248085	68282165	BRF1	3286	806	171298	No_or_no_constitutive_exon
CTCGACTAGCGTGGGCAAGAGGTACTGTGCCAGATGGGCCTGGGGGGCAGGC	68250193	68250258	68250308	68250256	-1	18	ENSOARG00000008460.1	68248085	68282165	BRF1	3286	806	171298	No_or_no_constitutive_exon
GGTGGTGGGGCCGTGGGGGCACTTTGGGGGCACCGCTTCTGGGGCGGCAGGG	68248085	68248170	68248220	68248168	-1	18	ENSOARG00000008460.1	68248085	68282165	BRF1	3286	806	171298	No_or_no_constitutive_exon
CCGTGGACGTGCCCTGCAAATGTAAAGGTCAGAGGGCAGGCTGGGGTGAGGC	68449110	68449151	68449201	68449149	-1	18	ENSOARG00000008862.1	68448002	68449484	None	3286	806	171298	No_or_no_constitutive_exon
TGGTGACTTCCACAAGCTGATGGTTGCCCTCACAAAGGGTTGAAGGGCAGAG	5700846	5701145	5701195	5701143	-1	19	ENSOARG00000014826.1	5700674	5701678	None	3286	806	171298	No_or_no_constitutive_exon
GTGAGCTGTGTGCTTGCAGCAGGACAGGGGAGCCCTCGTGGCCAGGGGAGGA	9922526	9922615	9922665	9922613	-1	19	ENSOARG00000026644.1	9922526	9923741	None	3286	806	171298	No_or_no_constitutive_exon
CAGGCCTGGAGCCTAGGGGCTGAGGAGGGTATCCCCTGCCCCGGGAGCAGAG	16807323	16807416	16807466	16807414	-1	19	ENSOARG00000005999.1	16791739	16813078	None	3286	806	171298	No_or_no_constitutive_exon
GTGTTCTCAGGCACCGCCATGCTGTCTTTGCTCTTGTCTGGGGGGCTCAGCC	16855786	16855865	16855736	16855788	1	19	ENSOARG00000006159.1	16849567	16857643	CAMK1	3286	806	171298	No_or_no_constitutive_exon
TGCAGAAAGGGGCATTGAGTGCTAGGGCTGCCATATGCCTGGGAGCGCAGGT	16862363	16862611	16862661	16862609	-1	19	ENSOARG00000006210.1	16858024	16863061	OGG1	3286	806	171298	No_or_no_constitutive_exon
ACATTTATGGCAGGCCTCTTCAAAAGAGGGCAGAGCCTGGGCAGGGCCAGGA	42692425	42692625	42692375	42692427	1	19	ENSOARG00000012025.1	42683944	42737577	FAM3D	3286	806	171298	No_or_no_constitutive_exon
TTCATTTAATGTTAAGACAATTTACAACAGTCCTTATTTTGGGAACACAGGG	43811719	43811878	43811669	43811721	1	19	ENSOARG00000013890.1	43662685	43834173	None	3286	806	171298	No_or_no_constitutive_exon
GTTGATTGATTAATGCTTAAGTCCTTTATTGTGCTTTTGGGAAAATACAGGT	44401445	44401687	44401737	44401685	-1	19	ENSOARG00000015275.1	44397156	44450847	CCDC66	3286	806	171298	Yes
TGGGGCCCACATGTTAATACAGTGTTTCTCGGGGGAATTGGGATATGTAGCA	48345232	48345617	48345667	48345615	-1	19	ENSOARG00000004075.1	48342057	48400530	NISCH	3286	806	171298	No_or_no_constitutive_exon
TCGGCCTCACGCGGGCCCTGTCCACCCCTACCCCCCGCCCGGGGCCACAGGT	48793684	48794119	48793634	48793686	1	19	ENSOARG00000006432.1	48791873	48797059	DUSP7	3286	806	171298	No_or_no_constitutive_exon
AGAGGATCTAATCCTCTGCCCTTTTTTTTTTTTTCTCCTGGGGGCTGCAGGA	50750297	50750389	50750247	50750299	1	19	ENSOARG00000014215.1	50749059	50752122	C3orf62	3286	806	171298	No_or_no_constitutive_exon
GGGTTGGGCAGGCCGAGCTCGAGCTGCTGGGTGGGTGAGTGGCTGGGCAGGG	50845027	50845097	50844977	50845029	1	19	ENSOARG00000014927.1	50843010	50856490	USP19	3286	806	171298	No_or_no_constitutive_exon
TGGCCGAGTCTTTGTGGCTGCAAAGTGGATGTGGAGGTGGGGGTGCGTAGGC	51201310	51201424	51201260	51201312	1	19	ENSOARG00000016539.1	51196174	51206547	SLC26A6	3286	806	171298	No_or_no_constitutive_exon
ATGAAGAAGGAGGAGACGGCTCCAGCCACCTGTGGAGTGGGTATAAGCAGGG	51196705	51201552	51201602	51201550	-1	19	ENSOARG00000026659.1	51196705	51225747	None	3286	806	171298	No_or_no_constitutive_exon
TGGGAGGTGGCGCAGTACATGCCTCAGGGCTGAGGGTTAGGGTGGTCGAGGT	51256017	51256129	51255967	51256019	1	19	ENSOARG00000017257.1	51229812	51258211	COL7A1	3286	806	171298	No_or_no_constitutive_exon
CACCCGGAGGGGTCAGGGCATGCTGCCAGGGTGAGCGGGAGAACCAGCAGGC	52450636	52450767	52450817	52450765	-1	19	ENSOARG00000005857.1	52436556	52458098	NBEAL2	3286	806	171298	No_or_no_constitutive_exon
ATATAGGCCATCAGAACCCTCATGTGGCTCCTGCCCGGGTGGGCGGCCAGTT	52441384	52441509	52441559	52441507	-1	19	ENSOARG00000005857.1	52436556	52458098	NBEAL2	3286	806	171298	No_or_no_constitutive_exon
TGACACCCGCTCTTCCTCCCAGGCCCCCTCGCACCCCGCAAGTCGGGCAGCC	57604828	57604979	57604778	57604830	1	19	ENSOARG00000018568.1	57578303	57611388	GRIP2	3286	806	171298	No_or_no_constitutive_exon
GTCTTGGCTCTCTCCGCCCGCTTTGCTCATCCCTGTTTCTGGGTGGCCAGAA	58355386	58355545	58355336	58355388	1	19	ENSOARG00000001964.1	58335710	58411302	NUP210	3286	806	171298	No_or_no_constitutive_exon
CCTCTGCCCGCCGGCTGGCCAGGGCTGACCCTCGGAGCAGAGCTGGGGAGGG	59617359	59620658	59620708	59620656	-1	19	ENSOARG00000026673.1	59617359	59650468	None	3286	806	171298	No_or_no_constitutive_exon
GCTCTAGCTCCTGCTCCCCCTCCCCTGACTCTTCCCCTAGGGTGGTAAAGGC	60190169	60190379	60190429	60190377	-1	19	ENSOARG00000007465.1	60171948	60201198	PLXNA1	3286	806	171298	No_or_no_constitutive_exon
GGGGCTGGGCCCTGGGCCTCCTGAGGGGAACGGGCACATCTGGAGGGCAGAG	60385395	60385513	60385345	60385397	1	19	ENSOARG00000008294.1	60380993	60394319	None	3286	806	171298	No_or_no_constitutive_exon
CAGGGCAGGTGTCCAGGCCTCAGCCCGGGTGCAGTGAGGCCGGGGTGCAGGC	60459192	60459330	60459142	60459194	1	19	ENSOARG00000008661.1	60433764	60459330	CFAP100	3286	806	171298	No_or_no_constitutive_exon
GCCCTGGGCGGGCCAGGTGGTACCGGCGGGACCCCTGGAGGGACAGGCAGTG	7582444	7582700	7582750	7582698	-1	20	ENSOARG00000009465.1	7581631	7585135	ZBTB22	3286	806	171298	No_or_no_constitutive_exon
GGTCAGGCCCAGCCCCCCTCACAGTGCGGGGTCCTGTGCCCGGCGGGCAGGT	7719312	7719524	7719262	7719314	1	20	ENSOARG00000009939.1	7699628	7724517	SYNGAP1	3286	806	171298	No_or_no_constitutive_exon
TGGTGGAGTGGGCCAGCTCTTGGGGGAGGCCACTGCTTGGGGGGGGGCAGGA	7724370	7724517	7724320	7724372	1	20	ENSOARG00000009939.1	7699628	7724517	SYNGAP1	3286	806	171298	No_or_no_constitutive_exon
CCTGTCCCTCTCCCCAACCCAGCTGTGTTTTCTCTGCCCCGGGGCTGCAGGG	11416875	11417007	11416825	11416877	1	20	ENSOARG00000014698.1	11373096	11423213	CMTR1	3286	806	171298	No_or_no_constitutive_exon
CTCACACACACACACTCTTCCTGTTTGCACGCCTGCGTGGGAAAATCAAGGT	11421719	11421832	11421669	11421721	1	20	ENSOARG00000014698.1	11373096	11423213	CMTR1	3286	806	171298	No_or_no_constitutive_exon
GAGAACTGGTGTCACCTGCGGGATCTCTGTCGTCTTCTGCGTCGGGGTAGTG	16753135	16753346	16753085	16753137	1	20	ENSOARG00000005475.1	16748931	16763518	KLC4	3286	806	171298	No_or_no_constitutive_exon
AGCAGGATCTGGGGGAGGCTCACCACTCCATCTTTACTCTGGGTGTGTAGGA	16855926	16856188	16855876	16855928	1	20	ENSOARG00000005757.1	16854569	16858840	SRF	3286	806	171298	No_or_no_constitutive_exon
AGCCCCTTCTCTCACCCCACCCCACCCGCACCCAGGGCCCTGGGTGACAGAA	17881477	17881609	17881659	17881607	-1	20	ENSOARG00000009761.1	17878008	17889810	AARS2	3286	806	171298	No_or_no_constitutive_exon
ATTATTTGTGAATAGAATCTACATATTATTTTCCTCTGGGAAATTGATAGGT	21995096	21995212	21995262	21995210	-1	20	ENSOARG00000012068.1	21981036	22014376	MUT	3286	806	171298	No_or_no_constitutive_exon
GGGCCCAGAAGGTTCACAGTATCAGTCCTGATGTGTTTACTGGGGTGCAGGT	24261120	24261399	24261449	24261397	-1	20	ENSOARG00000013288.1	23851545	24291885	PKHD1	3286	806	171298	No_or_no_constitutive_exon
AAAGGCTGGTATGTAGAGTCCCCAGATAAGGGGTTCTGGGTTGTGGGGAGAA	26267399	26267655	26267705	26267653	-1	20	ENSOARG00000017541.1	26267399	26278594	None	3286	806	171298	No_or_no_constitutive_exon
CCACCACTACCACCAGTCCGGCACTGCCACCCGCCCACGCTTAGGGGCAGGG	26366163	26366287	26366113	26366165	1	20	ENSOARG00000000847.1	26365067	26367187	PRRT1	3286	806	171298	No_or_no_constitutive_exon
TCCTAGCCTAATGCTTTCTGCTTTTCTGTGTTTGGCCCCGGGGAGTACAGCA	26789243	26789441	26789193	26789245	1	20	ENSOARG00000007183.1	26785113	26795160	BAG6	3286	806	171298	No_or_no_constitutive_exon
GGTTGACCCTTTCCTTCCTTGTGAAATATTGTTCTCTTCTGGGTTGGCAGGT	26891487	26891671	26891437	26891489	1	20	ENSOARG00000008787.1	26887455	26896963	DDX39B	3286	806	171298	No_or_no_constitutive_exon
GAGCGCTGGGCGGGGCTAAGTGGGCGGTGCTAACCGCGGGGGCGGGGCAGAA	26925071	26925335	26925021	26925073	1	20	ENSOARG00000009042.1	26924090	26931702	None	3286	806	171298	No_or_no_constitutive_exon
AGAGGCCCTGGGGACCAGAGGAGTCACTGATGGGGGTGGGGATGGGGCAGGC	27029375	27029663	27029713	27029661	-1	20	ENSOARG00000009868.1	27025993	27032602	None	3286	806	171298	No_or_no_constitutive_exon
GTTTCATTTCAGTATGGGTTTAATATCTTCGGATGGTGGGGGCGGGTCAGGG	27140071	27140344	27140021	27140073	1	20	ENSOARG00000010572.1	27133728	27141475	None	3286	806	171298	No_or_no_constitutive_exon
ACTTGGTTGGGCTTACTTTCCCTTCTTGCTTTTTTTCTCCTGGGTGATAGTG	27452285	27452532	27452235	27452287	1	20	ENSOARG00000012809.1	27446467	27454847	PPP1R10	3286	806	171298	No_or_no_constitutive_exon
GACTGTGCCTAACTGACACTGACTGGCACCACTGTCCTGGGGCTGGGCAGGT	27572189	27572465	27572139	27572191	1	20	ENSOARG00000013856.1	27544968	27577813	None	3286	806	171298	Yes
AGACGGGGCAGGGGAGGGTTTAATCCCTGCGGATGGTCTGGGCGGGTCAGGG	27598849	27599125	27599175	27599123	-1	20	ENSOARG00000014069.1	27596842	27600002	None	3286	806	171298	No_or_no_constitutive_exon
GGTTTCGTTTCAGTTTGGGTTTAATCACCGCGGTGGTCGGGGCGGGTCAGGG	27768477	27768753	27768803	27768751	-1	20	ENSOARG00000015002.1	27766472	27769637	None	3286	806	171298	No_or_no_constitutive_exon
CCCTGACTTTTTTCTCTGCTGCTTCTTTTTGTCCCCACTTTGGGGTACAGGG	39784118	39784278	39784328	39784276	-1	20	ENSOARG00000012220.1	39777856	39837673	GMPR	3286	806	171298	No_or_no_constitutive_exon
TTTTAACACTTTTCTTTCTCCTTTTTCCATCTCCTTCTCGGGAAAACAAGCT	42444101	42444266	42444316	42444264	-1	20	ENSOARG00000013835.1	42250177	42485827	PHACTR1	3286	806	171298	No_or_no_constitutive_exon
CTGTGTGTCTCCCGCAGGCTGCTGGAGGAGCTGCTGAGCCGGGTCAAGAGGC	50937843	50938070	50937793	50937845	1	20	ENSOARG00000003301.1	50814197	50938070	EXOC2	3286	806	171298	No_or_no_constitutive_exon
TCTAATCCAGTGTTATTGCATTGTGTAATTGTTCTCCCTGGGAAAAACAGAA	9033111	9033135	9033061	9033113	1	21	ENSOARG00000004654.1	8950518	9051517	PICALM	3286	806	171298	Yes
ATTTTGTTTTTACTATTTTTCCTTCCCTCTACTGTTTTTTTAATGGGTAGCA	23808851	23808938	23808988	23808936	-1	21	ENSOARG00000008231.1	23761513	23895874	PRMT3	3286	806	171298	No_or_no_constitutive_exon
GACGTTTCTGTAAGTAAATATGATTTTTCTTTTTTTGTGGGGGGTATTAGAG	25716025	25716238	25715975	25716027	1	21	ENSOARG00000009767.1	25698377	25742522	HPS5	3286	806	171298	No_or_no_constitutive_exon
CCTGCACTGCAGGCAGATTCATTATTGTCTGAGACACTAGGGGAGCCCAGAA	27487443	27487460	27487510	27487458	-1	21	ENSOARG00000010700.1	27467178	27496474	MSANTD2	3286	806	171298	No_or_no_constitutive_exon
AGGGGTCTGTAGTTGTGGCCAACCCAGCCTGGGGGTGGGGAGGGGAGCAGGT	27554553	27554681	27554503	27554555	1	21	ENSOARG00000010796.1	27549057	27567553	ROBO3	3286	806	171298	No_or_no_constitutive_exon
GGACAGTCAGCCCACTTCCTACCCTCTGAGCAGCTGTTTTGGGGTTGTAGAT	28989881	28989968	28990018	28989966	-1	21	ENSOARG00000013028.1	28988172	29122934	KIRREL3	3286	806	171298	Yes
TGGCTGTCACAGGTTGCGCGGCTGACGGGGTGTCACCTCTGGGGCTGTAGGA	32357716	32357801	32357666	32357718	1	21	ENSOARG00000013767.1	32338294	32363628	IGSF9B	3286	806	171298	Yes
AGTGGTACAGTGACCCCTTCCCCACTGGGGGCCTGTCTCTGCGGGCACAGGT	39257608	39257687	39257558	39257610	1	21	ENSOARG00000012675.1	39254812	39262982	TKFC	3286	806	171298	No_or_no_constitutive_exon
CCCTTTAGCCTCCTCCAGACTGACCTCTGCCTTCCCCCCTGGGGCTGCAGAA	40410234	40410315	40410365	40410313	-1	21	ENSOARG00000016572.1	40407769	40419617	BSCL2	3286	806	171298	Yes
CGGCAGTAGGACCCACTGCACCTGGGTGCGCTGAGATAAGGGACAGGGAGGC	41666821	41670040	41666771	41666823	1	21	ENSOARG00000026112.1	41633710	41670040	None	3286	806	171298	No_or_no_constitutive_exon
GTCCCGGCTGGGGGGCACGGAACCGCTGACCCTGCGACTGGGGGCCGCAGGG	41873344	41873441	41873294	41873346	1	21	ENSOARG00000005639.1	41863820	41879798	PLCB3	3286	806	171298	No_or_no_constitutive_exon
TCTCTGTCTTTGTTCATTTATCCTCTACTCTCTGGACCCCGGGGACCCAGAG	42055537	42057804	42057854	42057802	-1	21	ENSOARG00000026114.1	42055537	42058123	None	3286	806	171298	No_or_no_constitutive_exon
TGATGCCAGTTGTCTCCTTGTCTCTCCCCCTCCCTCCCTGGGCTGGGCAGGT	42226123	42226285	42226335	42226283	-1	21	ENSOARG00000008047.1	42166482	42266002	NRXN2	3286	806	171298	No_or_no_constitutive_exon
CCTTCCCAGCCCCCACCTTGACCCAGTGTCTCCTCCCTACTGTGGGGCAGGT	42209516	42209707	42209757	42209705	-1	21	ENSOARG00000008047.1	42166482	42266002	NRXN2	3286	806	171298	No_or_no_constitutive_exon
TGGGGGTAGGATTCTGGACATTCACCTGCACCCGTCCTCCGGGACCGCAGGA	42381268	42381514	42381564	42381512	-1	21	ENSOARG00000010277.1	42368614	42383929	CDC42BPG	3286	806	171298	No_or_no_constitutive_exon
GGCCCAGAAGCATGGGGCATGGGGGCAGAGAAGCCTGCCCTAGGGATTAGGA	42466336	42466600	42466286	42466338	1	21	ENSOARG00000011058.1	42465420	42472473	PPP2R5B	3286	806	171298	No_or_no_constitutive_exon
GTCCCCATGGGTCACTCTTGTCTCCTTGTCCCTTGTCCTGGCGGGTGCAGGC	42569146	42569262	42569096	42569148	1	21	ENSOARG00000011546.1	42561521	42573343	SNX15	3286	806	171298	No_or_no_constitutive_exon
TGTTAAAGTGTGTGCCAGAAGCAGACACTGACGTGAGCTCTGGGGAACAGGT	42717477	42717563	42717427	42717479	1	21	ENSOARG00000013465.1	42712975	42740799	CAPN1	3286	806	171298	No_or_no_constitutive_exon
CCTCAGGGACAGAGGGTGGGACGGCAGAGTGTAAGGCACTGGGGATCCAGGA	43074806	43076117	43074756	43074808	1	21	ENSOARG00000015792.1	43068570	43084786	EHBP1L1	3286	806	171298	No_or_no_constitutive_exon
CCGCATTGGTGGGGGGGCGGGGCTGATGGCCGCGGCCGTGGGGACCGCAGTT	43113563	43113724	43113513	43113565	1	21	ENSOARG00000016652.1	43107386	43125686	PCNX3	3286	806	171298	No_or_no_constitutive_exon
GTACCCAGGAGAGAGAGGCGGGGGTCCAGGGCAGAGAGGAGGGGATCCAGGG	43262031	43262139	43262189	43262137	-1	21	ENSOARG00000017902.1	43261751	43263446	None	3286	806	171298	No_or_no_constitutive_exon
ACCCAGGCGTCCGGGGGGCCCTAGGTGTTTACCTAATCTGGGGCGGACAGCG	43617304	43617593	43617254	43617306	1	21	ENSOARG00000003296.1	43616118	43624384	KLC2	3286	806	171298	No_or_no_constitutive_exon
TTTTGAAGCACAGACAAGTAAAAATGTCCTATAGTACTTCTAGGAGGGAGCA	43727292	43727321	43727371	43727319	-1	21	ENSOARG00000004674.1	43721550	43729269	SLC29A2	3286	806	171298	No_or_no_constitutive_exon
CGTGGGAGGAGGCAGAGGAAGAAGGCTGGGGGGTTCCCGAGGGTAGGTAGGT	43726910	43726933	43726983	43726931	-1	21	ENSOARG00000004674.1	43721550	43729269	SLC29A2	3286	806	171298	No_or_no_constitutive_exon
AGGGGGCCACCAGAGGGTCCTTGACCCACATCCTGCGGCTGGCCGGGCAGGT	44507473	44507720	44507423	44507475	1	21	ENSOARG00000009988.1	44496617	44508690	ANKRD13D	3286	806	171298	No_or_no_constitutive_exon
GCCAGTGGCTGAGGCCCAGCCACAAGTGAACCCCACGGGACGACAACGAGGG	44624745	44624973	44625023	44624971	-1	21	ENSOARG00000012155.1	44624745	44627080	GPR152	3286	806	171298	No_or_no_constitutive_exon
ACTAACCGCACGCTGTGTTTGCACGCTTCCTCCCGTGTTCGTGGGACCAGGC	46797691	46797750	46797641	46797693	1	21	ENSOARG00000018678.1	46721227	46797750	None	3286	806	171298	No_or_no_constitutive_exon
ACGTTAACTCATCCTGTTCTTGTTTAACTTGCTCCTGGGGATGGCGGCAGCC	49648248	49648411	49648198	49648250	1	21	ENSOARG00000007476.1	49579895	49652258	None	3286	806	171298	No_or_no_constitutive_exon
CGGCGCCGCCACGCGCTTTTGTCCGCGGGGGAGGGGCCTCTGGCGGGCAGAC	49791930	49791977	49791880	49791932	1	21	ENSOARG00000008229.1	49789517	49792831	IFITM5	3286	806	171298	No_or_no_constitutive_exon
CCGGGCTGGGCACAGAGCCGGGGAGGGCATGCAGGGGCCGGGCATGCAAGGA	7323976	7324299	7323926	7323978	1	22	ENSOARG00000013688.1	7322273	7324299	None	3286	806	171298	No_or_no_constitutive_exon
TATCTCAAGTGTTCTGCACTAATCTGAGGCTAATCTTTGGGGGGGTTTAGGT	15316276	15316567	15316226	15316278	1	22	ENSOARG00000003798.1	14970715	15337763	PLCE1	3286	806	171298	No_or_no_constitutive_exon
GGAAAGGGAAACCCACACTCCCGACTGACTCTCTTTCTCTGGGTGAGCAGAA	17823772	17823855	17823905	17823853	-1	22	ENSOARG00000009681.1	17823371	17852166	RRP12	3286	806	171298	No_or_no_constitutive_exon
GGGTGGATGATGAGGACAGGCTGGGGCCCTGACTGTTTCTCTGGGGACAGTT	17983198	17983297	17983148	17983200	1	22	ENSOARG00000010881.1	17977309	17986653	ANKRD2	3286	806	171298	No_or_no_constitutive_exon
CTCACCCCAGCCCCACATGCACAGGGATCTGCTGCCAGCCTGGGAGTCAGAG	22414653	22415245	22415295	22415243	-1	22	ENSOARG00000026746.1	22414653	22415794	None	3286	806	171298	No_or_no_constitutive_exon
TCAGGGTGGAGGTTGGGAGGTAACACCGGCCTATTGTCTTTGGGTGACAGGA	22477198	22477369	22477148	22477200	1	22	ENSOARG00000001822.1	22476848	22485542	SFXN2	3286	806	171298	No_or_no_constitutive_exon
CTGATTCTCTCCTCTCCTGCTGCTGCTTGCTCTCGGGGGGGACTCGGAAGTG	23305104	23305149	23305199	23305147	-1	22	ENSOARG00000004680.1	23244533	23492236	SH3PXD2A	3286	806	171298	No_or_no_constitutive_exon
AAATGTAGATAATAATTCAACTAATTTCATCTTCTTCATTTTGGGGATAGGG	23775241	23775424	23775474	23775422	-1	22	ENSOARG00000006805.1	23775241	23873559	CFAP43	3286	806	171298	No_or_no_constitutive_exon
TCCTCTTCTGTGCTTATTAATCCAGGTGGGAGGGCGGGTCGGGGCTGCAGGG	32587614	32587802	32587564	32587616	1	22	ENSOARG00000012352.1	32586462	32612998	TCF7L2	3286	806	171298	No_or_no_constitutive_exon
AAGATCCTGCATGCCACATGGCATAGCCAAAAAACAGGGAAAAAAAAAAGAG	38798340	38798788	38798290	38798342	1	22	ENSOARG00000026757.1	38677014	38798788	None	3286	806	171298	No_or_no_constitutive_exon
AGATGCTGCGATGGGCGGGTGGGAGGGACGGCCCGGGATCGGGTGAGTAGAC	42972017	42972083	42972133	42972081	-1	22	ENSOARG00000010209.1	42969602	42972386	None	3286	806	171298	No_or_no_constitutive_exon
GCGGCGGTGGGGCGGCCGCTAAGGTCCCGTTCTCTGTCTTGTGTGGGCAGCC	48151851	48151982	48152032	48151980	-1	22	ENSOARG00000014932.1	48124078	48161106	EBF3	3286	806	171298	No_or_no_constitutive_exon
GGGTGGGCCGTCCTGCAGCTCAGCCCCCTGAAACTCACTCAGGTGGGAAGGG	50036194	50036211	50036261	50036209	-1	22	ENSOARG00000026775.1	50019725	50141449	None	3286	806	171298	No_or_no_constitutive_exon
CCTGGACGGGCGGTGGGGGCCGCTCCGGCTGCCGGAGGGCGTGGGGGGAGGC	50121007	50122979	50123029	50122977	-1	22	ENSOARG00000026776.1	50121007	50162409	None	3286	806	171298	No_or_no_constitutive_exon
GCAGCTTGCAGGCCTTGGCCGGGGGTCCAGCCTCAGACAGGGATGGGCAGGG	50275878	50275885	50275935	50275883	-1	22	ENSOARG00000026777.1	50130347	50592685	None	3286	806	171298	No_or_no_constitutive_exon
GCAGGAGAGACATCCCCCACTCACAGACACCCCCTCCTCCACGCGGGCAGCT	50268735	50268904	50268954	50268902	-1	22	ENSOARG00000017206.1	50211703	50500834	CFAP46	3286	806	171298	No_or_no_constitutive_exon
AGGGCGCTCCAAGCCCCGAAGGAGGCAGCGCAGCCCTGCGCGGGAAGTAGAC	85430	85453	85380	85432	1	23	ENSOARG00000003974.1	82720	92544	None	3286	806	171298	No_or_no_constitutive_exon
GGGTTAGTGCCTATCTCCTGACCCCCTGTGTCCACGAGAGGGGGGCTCAGGT	441858	441971	442021	441969	-1	23	ENSOARG00000004047.1	434228	447338	RBFA	3286	806	171298	No_or_no_constitutive_exon
TGAGGCCGGATGGATGTGGACCGGGGCAGGGCCACGGGCCATGGGCACAGAC	2282734	2282801	2282684	2282736	1	23	ENSOARG00000004374.1	2255850	2287490	None	3286	806	171298	No_or_no_constitutive_exon
GCAGACTGTTATAATCACAGTATTCAGATTTCCCCCACTCTGGCGGGGAGGG	2435676	2436127	2436177	2436125	-1	23	ENSOARG00000026151.1	2435676	2583677	None	3286	806	171298	No_or_no_constitutive_exon
AGTCTCCATGACTGTCCGTGCCAGAGTCAGGCCTGCCTGCAGGGGTCTAGAT	20749119	20749151	20749201	20749149	-1	23	ENSOARG00000005365.1	20610957	21057595	FHOD3	3286	806	171298	No_or_no_constitutive_exon
AGGCTCTATAATAATGTGGTTATTCATCTCCTCTTTTGTTTTGGGTGAAGAA	24699773	24699895	24699723	24699775	1	23	ENSOARG00000006008.1	24667796	24780463	KLHL14	3286	806	171298	No_or_no_constitutive_exon
ACTAATGTCAACTTTCTCCTTTTTCTTTTTCTTTCGGGGGGGTGGTATAGAC	35089046	35089206	35089256	35089204	-1	23	ENSOARG00000008539.1	34979402	35099472	GREB1L	3286	806	171298	No_or_no_constitutive_exon
GACCTCAGGAGGAAATGTTGAACTTTATTGACCTGCTTCTGTTGGGGCAGGC	35039509	35039695	35039745	35039693	-1	23	ENSOARG00000008539.1	34979402	35099472	GREB1L	3286	806	171298	No_or_no_constitutive_exon
ATGTTCCACCTCCTTTTTGTCTCTGCCCTCCTGTGATTTCCCGGGGATAGGC	39202854	39202971	39203021	39202969	-1	23	ENSOARG00000010473.1	39202854	39292210	EPB41L3	3286	806	171298	No_or_no_constitutive_exon
TCCCATCCCAGGCGGAATGGCCGCTGGGCAGAGGTTCAGTTGGGTGGCAGAT	41557414	41557689	41557364	41557416	1	23	ENSOARG00000000803.1	41476617	41586342	MTCL1	3286	806	171298	No_or_no_constitutive_exon
TCTGCCTCTCCAGCAGTCCTGCTCATTCTCAGTTTTATCTGGGATCATAGAT	43247378	43247515	43247565	43247513	-1	23	ENSOARG00000001837.1	43245447	43324893	SPIRE1	3286	806	171298	No_or_no_constitutive_exon
AGCGGCCAGTTGAGGGCGGAGCCTGGGTGGGGCGCGGCACGGTGGGGCAGGA	544686	544756	544806	544754	-1	24	ENSOARG00000013583.1	543943	546358	FBXL16	3286	806	171298	No_or_no_constitutive_exon
GGGGGCTGCTGCACGGTCTCACACCTCGGGGCTTCTCTCCCCGAGGGCAGGT	599998	600093	599948	600000	1	24	ENSOARG00000013999.1	597598	600759	None	3286	806	171298	No_or_no_constitutive_exon
GTCACCCCCCATGGGGGGCCTCACGTGTGCTGTGTGCTCGGTGGGCACAGGG	933385	933559	933335	933387	1	24	ENSOARG00000014614.1	921704	933559	None	3286	806	171298	No_or_no_constitutive_exon
CCAGCCTCCTCTGAGTGGCTCCCGGTCCCTCTCCCCAGGGGAGCTGGCAGGC	981263	981293	981343	981291	-1	24	ENSOARG00000014743.1	979641	993397	None	3286	806	171298	No_or_no_constitutive_exon
TGGGCCGTGAGGGACGGCCATGTGACCGACTCTGGGTCTGGGGTGGGCAGGT	1607990	1608100	1608150	1608098	-1	24	ENSOARG00000017537.1	1605601	1628894	PKD1	3286	806	171298	No_or_no_constitutive_exon
GCTTAGTGGTGAAGGCGTCCCAGCTTAACTACCTTGACTGCGGGAGCCAGGT	1656623	1657842	1657892	1657840	-1	24	ENSOARG00000025875.1	1656623	1682490	None	3286	806	171298	No_or_no_constitutive_exon
TATCCTTGCAAAAGCACTCACACCTGCCATCCTTATCTCGGGAGAAACAGGT	1911070	1911196	1911020	1911072	1	24	ENSOARG00000018278.1	1826119	1930304	None	3286	806	171298	No_or_no_constitutive_exon
GGCTGGGAGGTGCAAGGCCCCACCCCTGACGTGGCCCTGCCCGGGGACAGGG	2364798	2364971	2365021	2364969	-1	24	ENSOARG00000000736.1	2363505	2367547	PKMYT1	3286	806	171298	No_or_no_constitutive_exon
AGCGCTGCCTGGGCCCCAGCCCCCGCCAGGGGCCGCGGGCGGCCGGATAGGG	3545442	3545534	3545584	3545532	-1	24	ENSOARG00000003187.1	3525310	3589507	None	3286	806	171298	No_or_no_constitutive_exon
ACTGTTGAATAGCAGACACTCAAGACTTTTCCCTTTTCGGGGGAGGGTAGGT	10752403	10752652	10752353	10752405	1	24	ENSOARG00000007156.1	10676204	10970881	None	3286	806	171298	No_or_no_constitutive_exon
TCCCTCGCCCCCTGTGCCCCTTGGCTTCATGTGGATCTCTAAAAGGGCAGTT	16750717	16750735	16750785	16750733	-1	24	ENSOARG00000011464.1	16671491	16750884	SYT17	3286	806	171298	No_or_no_constitutive_exon
TCCAGTCCAGTACTTGGTGGTGTTAATTGTTATTTCTGCTGGGTGTGTAGGT	16739866	16740486	16740536	16740484	-1	24	ENSOARG00000011464.1	16671491	16750884	SYT17	3286	806	171298	No_or_no_constitutive_exon
TCCTTACTGTACTACCAGATGAATACTGATTCATCATTTTGGGATTGCAGAA	16989322	16989483	16989272	16989324	1	24	ENSOARG00000011839.1	16976907	17040297	TMC5	3286	806	171298	No_or_no_constitutive_exon
TCCGAATTAATCGCCAAAATCCCAAATTTTGGGGTAACAACATTGGGAAGGA	18896152	18896242	18896102	18896154	1	24	ENSOARG00000014365.1	18895888	18897027	None	3286	806	171298	No_or_no_constitutive_exon
ACCAATGATGGAAAACTTGCAACTAAGGAAGAAGAGAAGAAAATGGGGAGGT	20085901	20085945	20085995	20085943	-1	24	ENSOARG00000015900.1	20085901	20086713	None	3286	806	171298	No_or_no_constitutive_exon
AGACTCTAAGCCTGGGCCTCATGACTCCTTCTGCATTTTTTGGGCGACAGCG	22792274	22792401	22792224	22792276	1	24	ENSOARG00000018479.1	22787943	22801493	AQP8	3286	806	171298	No_or_no_constitutive_exon
GGCAGCAGGGCTTGAGGAGGGAGTGGCCCACGGCCAGAAGGGAAGGCCAGTC	26806138	26806259	26806088	26806140	1	24	ENSOARG00000006922.1	26801049	26811701	FBRS	3286	806	171298	No_or_no_constitutive_exon
TGAACGTTCTTTCCTTCCCTTTCCCTTTGGTCATCCTTCTGGGGCGGCAGAA	26808183	26808255	26808133	26808185	1	24	ENSOARG00000006922.1	26801049	26811701	FBRS	3286	806	171298	No_or_no_constitutive_exon
GGGCAAATGACATTCCAGACAAAGAGGACAGACTGAATAAAGACAGGGAGAG	27113903	27113936	27113986	27113934	-1	24	ENSOARG00000008291.1	27112494	27119563	STX1B	3286	806	171298	No_or_no_constitutive_exon
CATGTTATAGTTCGGATTATTTTCACTGAGTTGGTCTTTGCTGGGGACAGGT	27405843	27405994	27405793	27405845	1	24	ENSOARG00000009130.1	27400567	27419288	ITGAX	3286	806	171298	No_or_no_constitutive_exon
AGGGGCAAGGTCTGTTCTTGGAACTGAATTGTCCGCCTCGAGGGGCCTAGGT	27516404	27516574	27516354	27516406	1	24	ENSOARG00000009632.1	27512273	27518884	SLC5A2	3286	806	171298	No_or_no_constitutive_exon
CCGTGTCGTGGGGGTGTTATGTCTGGGAAGATGGAAAGGAGGGGATTCAGGA	27885248	27885394	27885444	27885392	-1	24	ENSOARG00000010314.1	27879762	27891854	None	3286	806	171298	No_or_no_constitutive_exon
CTGCGCTCCTCTCTCCTGTCCCCACCTCGCCACCCGCCCCGGGTGGACAGAC	32995851	32995940	32995990	32995938	-1	24	ENSOARG00000011702.1	32977763	33028583	CLIP2	3286	806	171298	No_or_no_constitutive_exon
ATGTGGGAATTTATATTTTCGCCCTTGTTTGGTGCCCTGGTGGTGGGTAGCT	34326155	34326268	34326318	34326266	-1	24	ENSOARG00000013833.1	34325066	34335720	SSC4D	3286	806	171298	No_or_no_constitutive_exon
AACTGATATGGTGGTGGAGCTTCCAGAACCTGTGGTGGGAGAAGCCTGAGAA	35572086	35572571	35572036	35572088	1	24	ENSOARG00000025895.1	35564746	35572571	None	3286	806	171298	No_or_no_constitutive_exon
GGCCTGAATTGTGATTCTGACGCTTCCACTCTGCACTTGCGGGGAGCCAGGT	36096692	36096829	36096879	36096827	-1	24	ENSOARG00000017216.1	36088438	36117300	STAG3	3286	806	171298	No_or_no_constitutive_exon
AAGAGGCCTGAATTGTGATTCTGACGCTTCCACTCTGCACTTGCGGGGAGCC	36096692	36096833	36096883	36096831	-1	24	ENSOARG00000017216.1	36088438	36117300	STAG3	3286	806	171298	No_or_no_constitutive_exon
GGGTTTTACCGCGGGATGACTGTGTGTGGGGTCTCTTCCGGGTGCCGAAGGT	36121395	36121759	36121345	36121397	1	24	ENSOARG00000017313.1	36117389	36122744	GPC2	3286	806	171298	No_or_no_constitutive_exon
GGGGTGTTAGGGAGACACTGTAGGGTCTCTGGATAAACTGGGGTGTCAAGGA	36121323	36121436	36121273	36121325	1	24	ENSOARG00000017313.1	36117389	36122744	GPC2	3286	806	171298	No_or_no_constitutive_exon
GGTTGGAGCACGGGAGGCGACCCCTGGCCTGGGGTGTGGGGTGGGTGCAGGC	36261837	36262248	36261787	36261839	1	24	ENSOARG00000017656.1	36257889	36262248	TAF6	3286	806	171298	No_or_no_constitutive_exon
TTGATGCCTGGTTGGCCGGCTGACTTTCACGGGGCTGGGGGAGGGCGCAGGG	36369684	36369960	36370010	36369958	-1	24	ENSOARG00000017973.1	36367205	36372926	AZGP1	3286	806	171298	No_or_no_constitutive_exon
TGAGCTCCTAGTGATGGGGGCTGCCTGCACTTCCTCCTGGGGTCGGGTAGGC	37646891	37646992	37646841	37646893	1	24	ENSOARG00000000813.1	37641863	37672097	None	3286	806	171298	No_or_no_constitutive_exon
ACCCAGAGAGTAAATGACCCCTGTCCTTCTCTGTCTCTGCGGGGCTGCAGGA	37999109	37999214	37999059	37999111	1	24	ENSOARG00000001803.1	37966908	38002133	USP42	3286	806	171298	No_or_no_constitutive_exon
CCCGCCTGGCTGGGGCTCTGACTGCTGGTGGGAGGTGAGTGTGTGGGGAGGA	38694961	38696309	38694911	38694963	1	24	ENSOARG00000003096.1	38690566	38707171	FBXL18	3286	806	171298	No_or_no_constitutive_exon
TTGAGGCTCTTGAACGGTTTGTCCCAAGACCTGGAGGCGCCGGGAGAAAGGC	40565956	40566646	40566696	40566644	-1	24	ENSOARG00000025906.1	40565956	40580901	None	3286	806	171298	No_or_no_constitutive_exon
GGGGTGTGGGGGGCGACAAAGAGCCCCCCTCGCACAGTAAGAAGTGGGAGGA	40973771	40974964	40975014	40974962	-1	24	ENSOARG00000025913.1	40973771	41091132	None	3286	806	171298	No_or_no_constitutive_exon
CTGTGTACGGTGGTACCTTTATTGAGCACCTGCTGTGTGCAGGGCAGCAGGG	41315920	41316205	41315870	41315922	1	24	ENSOARG00000005576.1	41293205	41318025	None	3286	806	171298	No_or_no_constitutive_exon
TTCGTTAGCATCAGTGACCTCCTTGTACCAAAAGACTTGGGAAAAGAAAGCA	6408226	6408313	6408363	6408311	-1	25	ENSOARG00000003395.1	6408226	6409502	None	3286	806	171298	No_or_no_constitutive_exon
AGGCGGGAAGAGTGTGCGTCACTGGACACTGGTGCTGGGTGGATCGGCAGGC	13594474	13594588	13594638	13594586	-1	25	ENSOARG00000003995.1	13594474	13728988	HNRNPF	3286	806	171298	No_or_no_constitutive_exon
CTGTCCATTATAATATTCCTTGTCTCTGCAATGCATCTTGGGACCAAAAGGA	15672360	15672387	15672437	15672385	-1	25	ENSOARG00000004265.1	15631419	15992736	ANK3	3286	806	171298	No_or_no_constitutive_exon
TCTCTTTATTCCCACCTCCTGAAACTTCTGTTTTACTGTTTGGGGAATAGGT	19181481	19181613	19181663	19181611	-1	25	ENSOARG00000004601.1	19181155	19368508	JMJD1C	3286	806	171298	No_or_no_constitutive_exon
AGCCTTTAACACTGTTCCCCTTGATGGGGTTATTTGTCCTTGGGTTAAAGGG	24576917	24577056	24576867	24576919	1	25	ENSOARG00000004981.1	24576264	24581015	HNRNPH3	3286	806	171298	Yes
TTGGTGGGTTGTATGTAGTAGGTGATGTGACTCTGGGCCTGGGGATGCAGGT	29538659	29538756	29538609	29538661	1	25	ENSOARG00000007968.1	29522059	29540966	SEC24C	3286	806	171298	Yes
AAGCAGGTATTGTCCTTTGACAAATAAGCTCCCTACTGACTGGGGAGCAGAT	42845930	42846115	42845880	42845932	1	25	ENSOARG00000001659.1	42606154	42860215	WDFY4	3286	806	171298	No_or_no_constitutive_exon
TGGGATCACGCGGGGGTCGAGGGCAGCGCGCCCTGGCCGAGTGGGGGCAGGC	43422021	43422126	43422176	43422124	-1	25	ENSOARG00000002224.1	43419760	43443728	OGDHL	3286	806	171298	No_or_no_constitutive_exon
AAAATCAACATTCTCCAAATATGCAGGCAAAGCTTTCCTCTGCAGGGCAGAA	6572502	6572587	6572452	6572504	1	26	ENSOARG00000006804.1	6516626	6572587	SPCS3	3286	806	171298	No_or_no_constitutive_exon
AAAATTTTTTTTTTTTTTTAAAGAAGGCGCAGGGTGCCCTTGGGACGCAGGC	15141217	15141249	15141299	15141247	-1	26	ENSOARG00000008287.1	15118407	15142871	MTNR1A	3286	806	171298	No_or_no_constitutive_exon
GACCATGTGTTTGTTTGAGAATAAAGACACACACTTTTACTTGGGAATAGGT	18446551	18446757	18446807	18446755	-1	26	ENSOARG00000009272.1	18440033	18463496	SLC7A2	3286	806	171298	No_or_no_constitutive_exon
GCCCTAGGGAAGTATGCAGCCCCTGCAGAGGAGCCGGAAGGGAAAGGGAGGG	27870001	27870324	27870374	27870322	-1	26	ENSOARG00000000395.1	27862769	27870635	TTI2	3286	806	171298	No_or_no_constitutive_exon
TCACCTCCGGGACCTTCCAGGCAGGCTTCTCGGGCTGTGAGTGCGGGCAGGG	31738069	31738092	31738019	31738071	1	26	ENSOARG00000000851.1	31712569	31747885	ADGRA2	3286	806	171298	No_or_no_constitutive_exon
GCTCGCAGGTAAGCCCCTGCTTGTCTGTCTCCCTTTGTGTGGGGCTGCAGAA	35127985	35128084	35128134	35128082	-1	26	ENSOARG00000002688.1	35067543	35163115	ANK1	3286	806	171298	No_or_no_constitutive_exon
GAGAGGTGGCTGGGGGTGACCGGTGTCCTCGGTCTCTTCCTGGGGGCCAGGG	35074291	35074367	35074417	35074365	-1	26	ENSOARG00000002688.1	35067543	35163115	ANK1	3286	806	171298	No_or_no_constitutive_exon
CCGGCCCGGCGGTGGCAGTTGGCGAGGGCGGGTGGGAGGGGGGGGACCAGCC	385605	385760	385810	385758	-1	3	ENSOARG00000000668.1	384377	390689	ARRDC1	3286	806	171298	No_or_no_constitutive_exon
GGCGCCCTGGCCCGCGAGTCCCCAGAGGGCCTGAGGGCTCTGGGGTGCAGGT	640269	640376	640426	640374	-1	3	ENSOARG00000001099.1	637928	646197	NELFB	3286	806	171298	No_or_no_constitutive_exon
AGCAAACTCATGACCCCACTCCGGGCCGCCTCGGCCACCCGGGAATCCAGGC	888786	888892	888942	888890	-1	3	ENSOARG00000001665.1	881254	889394	CCDC183	3286	806	171298	No_or_no_constitutive_exon
GCCCTTCCCTGAAAGGATGCCGGGAAAACGCACCTGGGGTGAAGGGGCAGGT	1386050	1386143	1386193	1386141	-1	3	ENSOARG00000002129.1	1382754	1496634	COL5A1	3286	806	171298	No_or_no_constitutive_exon
CACTGGGGTGGCCATGGCCTCTGCTGCAGACCCAAGTTGGGGTTGAAAAGGT	1765491	1765691	1765741	1765689	-1	3	ENSOARG00000002388.1	1760352	1771880	ANAPC2	3286	806	171298	No_or_no_constitutive_exon
TTGCTCCCTGGGAGGTGTGTGTTTTGAGAGGGGTGCTCCTGGGGAGGGAGGT	1985270	1985408	1985220	1985272	1	3	ENSOARG00000025939.1	1984341	1985408	None	3286	806	171298	No_or_no_constitutive_exon
CCGTGTCAGTGATGGCTTTTCCTTTCTCTCTTGGTCGGGGGAAATCACAGAA	2973981	2974044	2973931	2973983	1	3	ENSOARG00000004243.1	2970446	2975352	SDCCAG3	3286	806	171298	No_or_no_constitutive_exon
GGCTCGGGACGGTGGGACTGAGTGGGCAGGCTGGCAGGCCTGGCGGGCAGAT	3034185	3034322	3034372	3034320	-1	3	ENSOARG00000004552.1	3018504	3037592	GPSM1	3286	806	171298	No_or_no_constitutive_exon
TCATGGACTGACGCATCTCTTGTCGCTCTTTCCTTTTGGGAACAACGCAGCA	4133106	4133363	4133056	4133108	1	3	ENSOARG00000005879.1	4129067	4204704	DDX31	3286	806	171298	No_or_no_constitutive_exon
CGTGAGGAGCGCTCCTCGTGTCTCACCTCGTTTCTCTTGTGTGGGGGTAGGA	5107339	5107428	5107289	5107341	1	3	ENSOARG00000006521.1	5038318	5152424	RAPGEF1	3286	806	171298	No_or_no_constitutive_exon
AAGAGGTGACACGTCAAGGTGAGAGGCACGTGACAGGTGAGGGGGCACAGCC	5150761	5151001	5150711	5150763	1	3	ENSOARG00000006521.1	5038318	5152424	RAPGEF1	3286	806	171298	No_or_no_constitutive_exon
GAGGGAAACACCTGTTCAGGCGCCAAGAGCAGGGCATGGGCGGGAGACAGAG	5299644	5299854	5299594	5299646	1	3	ENSOARG00000006667.1	5207015	5299854	UCK1	3286	806	171298	No_or_no_constitutive_exon
GAAAGGGCCAGCCCCCCGCCCGCCCACCAGGCTCTGCTCCGGGCTGGCAGGT	5212764	5212939	5212989	5212937	-1	3	ENSOARG00000006744.1	5212764	5239836	POMT1	3286	806	171298	No_or_no_constitutive_exon
GGGACCGTGTGGCCACGCTAACCGCAGTCTCCATTCTCACCGGGACGCAGGT	5447254	5447394	5447444	5447392	-1	3	ENSOARG00000007056.1	5440879	5534974	NUP214	3286	806	171298	Yes
CCAGCTTGTGAAGGGGACTGATCGCCTGTGGACTTTCTTCTGGGGTACAGGT	6174668	6174792	6174842	6174790	-1	3	ENSOARG00000007872.1	6103768	6255797	HMCN2	3286	806	171298	No_or_no_constitutive_exon
TCCTGGGCCCTTAGCTGTGTAAGTGGAAAGCCAGGTTAGGAGGCGGGCAGGC	6138283	6138406	6138456	6138404	-1	3	ENSOARG00000007872.1	6103768	6255797	HMCN2	3286	806	171298	No_or_no_constitutive_exon
TCAGTTACCCCTGTCCCGATGAGCAGCGGAGGTGGGAACCGGGGTTTGAGTC	7513340	7513360	7513290	7513342	1	3	ENSOARG00000009282.1	7513095	7522042	SPOUT1	3286	806	171298	No_or_no_constitutive_exon
CCCCCCCCGGGACCCCGCCCTCCCGAGGCGGCCTCCCTGTGGCGGGGCAGGG	8418475	8418629	8418679	8418627	-1	3	ENSOARG00000011747.1	8413743	8421599	CFAP157	3286	806	171298	No_or_no_constitutive_exon
CCCCTCCTCATGGGAGCCCAGAGTCAGGACAGCCTTCCTGGGCAGATCAGTA	8414846	8414979	8414796	8414848	1	3	ENSOARG00000011808.1	8413783	8415447	PTRH1	3286	806	171298	No_or_no_constitutive_exon
GGCCGGCCCGCGCGCCGCCTGGCGGGGAGGGGGGGGGGGCGGGCCGGCAGGG	9346269	9346416	9346466	9346414	-1	3	ENSOARG00000012619.1	9343521	9429615	LMX1B	3286	806	171298	No_or_no_constitutive_exon
TCCTATCAATGAATTACACTTTTCCCTCCTTCTTCCCCACTGGGGATCAGTG	19083529	19083615	19083479	19083531	1	3	ENSOARG00000015298.1	19044118	19089445	GRHL1	3286	806	171298	No_or_no_constitutive_exon
TTCCCTGAGATGGAAAACCTGTTTCTGATATTCTCTCTGTTTGGGGGCAGAA	20406276	20406405	20406226	20406278	1	3	ENSOARG00000016103.1	20376632	20443733	GREB1	3286	806	171298	No_or_no_constitutive_exon
GCCCATTGCAATGTTACTGCACACAGATGGGGCACATGAACGGCCGGGAGGC	21021961	21023529	21021911	21021963	1	3	ENSOARG00000016157.1	21021317	21023529	None	3286	806	171298	No_or_no_constitutive_exon
GTCTGACAGGCTGGAGATGACGAGAAGGGCTGGGGTGGGTGGCTGAGTAGCA	33291273	33291532	33291223	33291275	1	3	ENSOARG00000018530.1	33282705	33293069	GAREM2	3286	806	171298	No_or_no_constitutive_exon
TTTTAAGTAAATTCGTCTTTTTTATTTGTGTTTGTTTTTGTGGGAGCCAGGT	33364244	33364409	33364194	33364246	1	3	ENSOARG00000018680.1	33343439	33367039	HADHB	3286	806	171298	No_or_no_constitutive_exon
AGCACAGGTCTCTTGTTCTGCTGAGCTGACCTCTGGCACCCACAGGGCAGAG	33501782	33501920	33501970	33501918	-1	3	ENSOARG00000018867.1	33495575	33586545	OTOF	3286	806	171298	No_or_no_constitutive_exon
GAGGCTTCAGTCCTGTACTCAGCCTTCTCTCTGTCCTCATCTGGGAACAGGT	34373050	34373231	34373281	34373229	-1	3	ENSOARG00000019338.1	34365370	34399675	IFT172	3286	806	171298	No_or_no_constitutive_exon
AAGCTCTTCTTACTCCAGGTAATGTTTCTTCTTTTGGGGGCATAAGGGAGGC	42407008	42407064	42407114	42407062	-1	3	ENSOARG00000019966.1	42406931	42409249	None	3286	806	171298	No_or_no_constitutive_exon
TCATGTACATATATATATATATATATTTTTGTCTGTCCTCTCCGGGGAAGTT	48086758	48086908	48086958	48086906	-1	3	ENSOARG00000020300.1	48083411	48087581	LRRTM4	3286	806	171298	No_or_no_constitutive_exon
TTGATGCCATTTTAGGTGATTAAAGTTTCTGTTTTCCTTCTTGGGAATAGGT	58312019	58312135	58312185	58312133	-1	3	ENSOARG00000020700.1	58303348	58324692	RNF103	3286	806	171298	No_or_no_constitutive_exon
CTCTGCTCGTACTTCCCCTAAGGGCCCTTTCATCTTGTGTGGGAGTGTAGGA	68963782	68963912	68963962	68963910	-1	3	ENSOARG00000003133.1	68946957	69233804	EML6	3286	806	171298	No_or_no_constitutive_exon
GAGACATTCGGTGGCTATTTTACAAGGCCTCAAGAGGGGGGCCTGAAAAGCT	71105553	71105626	71105503	71105555	1	3	ENSOARG00000004203.1	71104382	71105721	None	3286	806	171298	No_or_no_constitutive_exon
GGCCCAGCTGGAGTCCTGCCCATTAAACCAGGCTTCTCTCTGTTGGGAAGGA	80339024	80339294	80339344	80339292	-1	3	ENSOARG00000006677.1	80333310	80351141	ABCG8	3286	806	171298	No_or_no_constitutive_exon
TGGATGGGTGGAGCCAGAGGACACTGACCACATCCGTGCTGTGGGTGCAGAC	81297227	81297373	81297177	81297229	1	3	ENSOARG00000007271.1	81285871	81299658	HAAO	3286	806	171298	No_or_no_constitutive_exon
ATGATTTGCCTGTAGCTAAATGGTTAATACCTCAAATGGGGGGATAGTAGGT	89841469	89841897	89841419	89841471	1	3	ENSOARG00000010279.1	89840347	89848424	None	3286	806	171298	No_or_no_constitutive_exon
AAGGGCAGCTCAGGCTCCTGGGGACGAGGCATTGGTTGGACACGGGGCAGAG	95181611	95181682	95181561	95181613	1	3	ENSOARG00000011712.1	95171418	95181929	SMYD5	3286	806	171298	No_or_no_constitutive_exon
AGAAATAGCCCACTCTCATCTGTCCCGGCCTTGGTTGGGGGTGGTGACAGGT	96309787	96309887	96309937	96309885	-1	3	ENSOARG00000012775.1	96306116	96311972	DQX1	3286	806	171298	No_or_no_constitutive_exon
GCTGGGCCCAGAGGACGGTGTCCCCATCCCTTTTTCCCACTGTGGGGCAGAG	103609046	103609216	103609266	103609214	-1	3	ENSOARG00000013780.1	103603468	103675891	CNNM4	3286	806	171298	No_or_no_constitutive_exon
AGAAAGGCACCCAAGCGCCTCAGGGAGTCTGTCCCGGGCACAGAGCACAGAT	103728060	103728198	103728248	103728196	-1	3	ENSOARG00000013824.1	103715291	103768772	FER1L5	3286	806	171298	No_or_no_constitutive_exon
GTGCCCTGCGCGTGGGAAGCCTCACGCCCTGGCCTGTCTGGGGGCTGCAGTA	103724074	103724237	103724287	103724235	-1	3	ENSOARG00000013824.1	103715291	103768772	FER1L5	3286	806	171298	No_or_no_constitutive_exon
TATTTGATGTGAGGAGTACACTAACCATTCATTTTCTTGTGGGAGATTAGGT	124208391	124208505	124208555	124208503	-1	3	ENSOARG00000015455.1	124194666	124222558	C12orf50	3286	806	171298	No_or_no_constitutive_exon
GAACTCAGAGTGGGAAAAAGCTTAGTCTAATTTTCACTTTGTGGGGGCAGAT	124239950	124240030	124240080	124240028	-1	3	ENSOARG00000015531.1	124236603	124329545	CEP290	3286	806	171298	No_or_no_constitutive_exon
AGCTGTAATCTTTTAAGAATTTTCTAACAGATATCTTTTCCAATGGGCAGGT	127734805	127735308	127735358	127735306	-1	3	ENSOARG00000026021.1	127734805	127737565	None	3286	806	171298	No_or_no_constitutive_exon
AGGATCCCTTTCACACCCAGGCTGGGTTTTCTCTTCTCTTGGGGACTCAGGA	132065147	132065225	132065275	132065223	-1	3	ENSOARG00000016220.1	132056654	132081572	COPZ1	3286	806	171298	Yes
GAAAGGATTGACATTCCCTTCAAGTAACTCCTCTTCCTTCTGGGCAACAGGT	132842514	132842712	132842464	132842516	1	3	ENSOARG00000016413.1	132775008	132850306	None	3286	806	171298	Yes
GCTGCAGGGGGCTTTGGGGCTGCTGGAGGGTTTCGGCTTCGGGGCTGCAGGT	133453536	133453814	133453486	133453538	1	3	ENSOARG00000016836.1	133453261	133459729	KRT4	3286	806	171298	No_or_no_constitutive_exon
TTTATTGAACACATTCTGGAGATAGTCAGACCAGATGGGATTGGGGTGAGGA	133710119	133710132	133710182	133710130	-1	3	ENSOARG00000016989.1	133710119	133871384	None	3286	806	171298	No_or_no_constitutive_exon
CAGGATGGTGGAATTACGGCTGTCTGGGTGACTGTTCCTCTGGGTGGCAGGT	133943420	133943629	133943679	133943627	-1	3	ENSOARG00000017163.1	133936439	133944796	None	3286	806	171298	No_or_no_constitutive_exon
CTCTCCCTCTCCCCACCGCCTTGCCTTCTTCCGCCTCCTGGGGGCGGCAGGA	136327575	136327695	136327525	136327577	1	3	ENSOARG00000018288.1	136325823	136337102	NCKAP5L	3286	806	171298	No_or_no_constitutive_exon
CTAACACAAATGTTCTATTTCTTCCTTTCCTTCTTAATGGGAAACAAAAGGA	144442440	144442553	144442390	144442442	1	3	ENSOARG00000019797.1	144428419	144443882	None	3286	806	171298	No_or_no_constitutive_exon
CCTTTTTTTTGTTGACTGTCTGCATGTTTCTGTTTTGGAATGGGGTGAAGCT	151004473	151004619	151004669	151004617	-1	3	ENSOARG00000000362.1	150809404	151035873	NUP107	3286	806	171298	No_or_no_constitutive_exon
GGTTCTTTGTTTGTTTTTTCTTATTTCTCATCATCACTTCATGTGGGCAGTG	153246013	153246169	153245963	153246015	1	3	ENSOARG00000002380.1	153189104	153355268	GRIP1	3286	806	171298	No_or_no_constitutive_exon
TTTCCTCCTCCCACTTCTGTCTTCATCATCCTCACCTTCCTTTGGGAAAGCT	161891613	161891703	161891753	161891701	-1	3	ENSOARG00000006674.1	161886256	161893297	GLI1	3286	806	171298	No_or_no_constitutive_exon
CCCCACCCTGACCCCCACCACCACCTCATTTACTTCTCTGGGGCTGGCAGGG	162232271	162232400	162232221	162232273	1	3	ENSOARG00000007588.1	162219933	162232680	STAT6	3286	806	171298	No_or_no_constitutive_exon
CAAGCGGCGGGAGGGGAAGGAGGGCAGGCCGCCCGGGGGAGGGCAAGCAGCT	162237075	162237090	162237140	162237088	-1	3	ENSOARG00000007713.1	162234654	162238607	NAB2	3286	806	171298	No_or_no_constitutive_exon
CTGCATTGGCAGGCGGGTTCTTTACCACTAGCGCCCCCTGGGAAGCCCAGGG	162289847	162290001	162289797	162289849	1	3	ENSOARG00000007766.1	162272602	162301977	MYO1A	3286	806	171298	No_or_no_constitutive_exon
GATGTGAATCTTCATGGCACTCTTGATTCGTTTCTCCCTTGGGTGGGTAGGC	162751665	162751899	162751615	162751667	1	3	ENSOARG00000008407.1	162731451	162759094	BAZ2A	3286	806	171298	No_or_no_constitutive_exon
AGGCCTCCCCTTGCTGGCTTCTCTCACTCCTTTCTCCCTCGGGTTGACAGTG	162961732	162961829	162961682	162961734	1	3	ENSOARG00000009402.1	162959952	162962400	None	3286	806	171298	No_or_no_constitutive_exon
ATATCTCATTGAACGCTCCTGTCGTGTTCTTTTCCCACCCTGGGTGGCAGCC	163062354	163062490	163062304	163062356	1	3	ENSOARG00000009787.1	163039261	163064091	RNF41	3286	806	171298	No_or_no_constitutive_exon
TGCTGAAGCAGGGTGGGGGTGTGGGGGGGGGGGGGGTGGGGGGGGGACAGGA	163486453	163486585	163486403	163486455	1	3	ENSOARG00000011427.1	163469103	163492706	ITGA7	3286	806	171298	No_or_no_constitutive_exon
TGCACCTTACAGTTTTACAGCTTTATTTTTTGCTTTCTTTTGGGGAAAAGAT	169553996	169555313	169553946	169553998	1	3	ENSOARG00000014017.1	169532816	169555313	GAS2L3	3286	806	171298	No_or_no_constitutive_exon
TGTCTTCCCTCTTGCCCTTTGATATCTGCGTGAGCTGAACATGGGTGCAGGC	179547083	179547317	179547367	179547315	-1	3	ENSOARG00000018760.1	179543049	179599359	MYH9	3286	806	171298	No_or_no_constitutive_exon
ACCTCCTGGAGAAGGAGAACTACGTGACTGCGGGGCTCGCCGCGGGGCAGGT	181726822	181727028	181726772	181726824	1	3	ENSOARG00000019313.1	181710281	181800739	PKP2	3286	806	171298	No_or_no_constitutive_exon
CTTAAAAGTGAATAATTGTTTTTCCTTTTTTTTTCTTTTTTTGGGGGCAGCT	192341810	192342070	192342120	192342068	-1	3	ENSOARG00000020117.1	192307410	192356348	ETNK1	3286	806	171298	No_or_no_constitutive_exon
ACCTTTTGCCTGTATTCTTTCTCCAACTTGTGGATGGGAATGGGGGACAGGT	205437193	205437320	205437143	205437195	1	3	ENSOARG00000000540.1	205399377	205457431	None	3286	806	171298	Yes
GAGGGCCAGCTCACAGGTGCTTCCTCTGCTCTCCCTGGGGGTGGGGTCAGCC	207240170	207240293	207240343	207240291	-1	3	ENSOARG00000004271.1	207213178	207243164	CLSTN3	3286	806	171298	No_or_no_constitutive_exon
CATACACCCAAAAAGCCGTGCTGATGGCCAGTGTGGGGAACGAGGGCCAGGC	207447126	207447205	207447076	207447128	1	3	ENSOARG00000005015.1	207445227	207449193	PHB2	3286	806	171298	No_or_no_constitutive_exon
ATTGGTGGTGTCAGACGGAAGCTAAATGGTTCTCTTGGGTGATGACACAGGG	207542439	207542527	207542577	207542525	-1	3	ENSOARG00000005531.1	207535272	207549691	USP5	3286	806	171298	No_or_no_constitutive_exon
AAGCTCCCTGTTGGGATTCCAATATCTGGGTCTCTCCGTCTTGGGGGCAGGA	207801513	207801636	207801463	207801515	1	3	ENSOARG00000007641.1	207795432	207803770	NOP2	3286	806	171298	No_or_no_constitutive_exon
TCTTTGCCCACTTGTCTCGAGCCTGTGGGAATCAGGAGGCACCTGGGAAGAT	210900064	210903905	210900014	210900066	1	3	ENSOARG00000010797.1	210770653	210903905	None	3286	806	171298	No_or_no_constitutive_exon
TGGGGTCACAAAGAGTTGGCCACGACTGAGCACACACAGCAGTAAGGGAGGT	210790092	210790121	210790171	210790119	-1	3	ENSOARG00000010808.1	210770911	210802247	TEAD4	3286	806	171298	No_or_no_constitutive_exon
AACTCCTTGGGGCGGCTGACAGCTTGTTGTTCTCCTTTGGGGTATGGCAGGC	210941645	210941729	210941779	210941727	-1	3	ENSOARG00000011357.1	210939317	210945747	FKBP4	3286	806	171298	No_or_no_constitutive_exon
CAGGTGCAAAGGCCCTGGGCGGGGAACAGGCTTGTTCAAGGGAGTTAGAGAT	212241981	212241995	212242045	212241993	-1	3	ENSOARG00000012826.1	212231975	212297934	CACNA2D4	3286	806	171298	No_or_no_constitutive_exon
AGGAGGAGGATGAGTCCCCCCACCCCCACCAGCTCAGCAGGGCAGGGCAGGT	212563621	212568418	212563571	212563623	1	3	ENSOARG00000026056.1	212520515	212568418	None	3286	806	171298	No_or_no_constitutive_exon
GGAGCCTGGAGAAGGCAGGTTGGGGGACAGGCAGGTATTGAAATGGGCAGAA	213025988	213026011	213025938	213025990	1	3	ENSOARG00000013475.1	213006083	213044374	CECR2	3286	806	171298	No_or_no_constitutive_exon
GTGAAGCATTGACCACTCTTTTTCTGGGATTGGATTATTTGGGGCTGCAGCG	213349435	213349731	213349385	213349437	1	3	ENSOARG00000013724.1	213347419	213351547	PEX26	3286	806	171298	No_or_no_constitutive_exon
TCCTTAACCCTCACTGGAGACCCAGAGCTTACTCTTCTGTTTGGGAGTAGGA	214341144	214341310	214341360	214341308	-1	3	ENSOARG00000015976.1	214337646	214354599	SUN2	3286	806	171298	No_or_no_constitutive_exon
GAGGGAAGAAGGGAGTCACCCAAGGTCACACAGTGTGTCAGGGACATCAGAG	215053900	215053958	215053850	215053902	1	3	ENSOARG00000016884.1	215001045	215094721	CACNA1I	3286	806	171298	No_or_no_constitutive_exon
CTCTCTGCCCTGGGGACTGCCTGAAGCATGAAAGAAAAGAGTGGGTGCAGGA	216478872	216478913	216478822	216478874	1	3	ENSOARG00000018228.1	216466667	216497275	ZC3H7B	3286	806	171298	No_or_no_constitutive_exon
AGAGGCTGAGTGGGGAGTGGCCCCCTATCAGCTGTCCCTCGGGGCTGCAGGT	218869475	218869578	218869425	218869477	1	3	ENSOARG00000019286.1	218866508	218892320	PARVG	3286	806	171298	No_or_no_constitutive_exon
TCTGAGCCTTGGTTTGCATCTCTGGGCTGAGGGTGACGGCAGCAGGGCAGCT	218963689	218963753	218963803	218963751	-1	3	ENSOARG00000019289.1	218961047	218974997	KIAA1644	3286	806	171298	No_or_no_constitutive_exon
GAGGGCGGAGGAGGTGGGGGACAGATGTCGCGAGCTGCCAGGGAGGACAGGC	219967253	219967382	219967203	219967255	1	3	ENSOARG00000019404.1	219920950	220010977	FBLN1	3286	806	171298	No_or_no_constitutive_exon
ATTCCGTGCTGGTTACCCCACTCACCCTCTCTCCTCTCTCCTGAGGGTAGAT	220665811	220666059	220665761	220665813	1	3	ENSOARG00000019427.1	220601682	220666059	PPARA	3286	806	171298	No_or_no_constitutive_exon
ACACTGTCACGGGGGCAGCCCAGGCTGAGGGCACCCTCTCGGGCCGGCAGGT	220731435	220731595	220731385	220731437	1	3	ENSOARG00000019450.1	220711566	220734329	TTC38	3286	806	171298	No_or_no_constitutive_exon
GTGCTGGCTGCTGACCATTCCCTCTTTACCTTCCATGTGTCCTGGGGAAGGT	223780402	223780549	223780352	223780404	1	3	ENSOARG00000019715.1	223725003	223785201	MOV10L1	3286	806	171298	No_or_no_constitutive_exon
GGGGCAGTCTCCGCTCCAGGCTCTGGACACCCACTTGGGGGGCAGGCCAGCT	223998888	223999036	223998838	223998890	1	3	ENSOARG00000019864.1	223997597	223999978	MIOX	3286	806	171298	No_or_no_constitutive_exon
CAATTCCAGAAAAATAAATGACCCAATCAAAAAATGGGCCAAAAAACTAGAC	986603	987435	987485	987433	-1	4	ENSOARG00000013313.1	986603	1063096	None	3286	806	171298	No_or_no_constitutive_exon
GAACTGTGGTGTTGGAGAAGACTCTTGAGAGTCCCTTGGACTGCAGGGAGAT	2268128	2268720	2268078	2268130	1	4	ENSOARG00000013456.1	2233898	2268720	None	3286	806	171298	No_or_no_constitutive_exon
GTCAAGGTCAAAGCACCAGTCATCAGCTTGTCAGAGGGGTGGGCCGGCAGCT	5233128	5233212	5233078	5233130	1	4	ENSOARG00000013819.1	5227203	5293504	GRB10	3286	806	171298	No_or_no_constitutive_exon
CTTGGACAAGGCAAGCCACATGGCCAGGCTCAGCATCATGGGAATGCGAGGG	5282582	5282625	5282532	5282584	1	4	ENSOARG00000013819.1	5227203	5293504	GRB10	3286	806	171298	No_or_no_constitutive_exon
GTATGTTTGGGCTTGCTTTCCTTACTGTTCCCTTGCTTTCTTGGGGGTAGCC	7370540	7370771	7370821	7370769	-1	4	ENSOARG00000015616.1	7164571	7518084	ABCA13	3286	806	171298	Yes
TGGCTGTCTCTGAAAGATTCAGAAACATTGCCTCCACCTGGGGAACTCAGCA	20501074	20501225	20501275	20501223	-1	4	ENSOARG00000007341.1	20485906	20503267	None	3286	806	171298	No_or_no_constitutive_exon
TATGAATTATAGCAGTCTTCTAATAATTCTACTCATTCCTTTGGGGGCAGGG	30515493	30515636	30515443	30515495	1	4	ENSOARG00000010841.1	30326308	30677990	None	3286	806	171298	No_or_no_constitutive_exon
CTAATGTCCACTTCAATTTGGAATAACTGACTTTTCCTTTGGGCTTGAAGAT	30666220	30666463	30666170	30666222	1	4	ENSOARG00000010841.1	30326308	30677990	None	3286	806	171298	No_or_no_constitutive_exon
ATAATAACTGTGTCTTTGTTTTCTCCTTTCCCTTACTGGTGGGCACGCAGCA	66150445	66150568	66150618	66150566	-1	4	ENSOARG00000008341.1	66135816	66165145	MTURN	3286	806	171298	No_or_no_constitutive_exon
TTAGCTAACATGTTTCTCTACTCTGCTTTCTCCCTTTCCTGGGAATATAGAT	77837253	77837361	77837411	77837359	-1	4	ENSOARG00000017240.1	77592532	77851748	HECW1	3286	806	171298	No_or_no_constitutive_exon
CAGATACTTATTGAGATCCATCTGCCATGCTGGGAAAGTGCAGGGGCCAGTT	77838235	77841108	77838185	77838237	1	4	ENSOARG00000025245.1	77838003	77841108	None	3286	806	171298	No_or_no_constitutive_exon
CAGAGGGTGAGAGCAGAGGGGGAGACAGAAGTAGAGGGAAGAGGCTGTAGAC	83103972	83104259	83103922	83103974	1	4	ENSOARG00000018025.1	83103750	83105553	None	3286	806	171298	Yes
GAAGAAAATGGGGGAGGCAGAGAGGCAAAGGAAGAGAGCGTGGAGGGCAGGA	94320375	94322177	94320325	94320377	1	4	ENSOARG00000025252.1	94315657	94322177	None	3286	806	171298	No_or_no_constitutive_exon
AGGAGCAGGAGAGGAAGGCAGAAGAGGAGAGGCAGAGGGTCAAGGAGCAGGA	98613999	98614305	98613949	98614001	1	4	ENSOARG00000007819.1	98490207	98649743	CALD1	3286	806	171298	No_or_no_constitutive_exon
CGGGCTATGGTTTAATCGCATGGAACTCTCACCCCCTTGGGTGAGAGCAGCC	105629822	105630091	105630141	105630089	-1	4	ENSOARG00000016910.1	105627308	105643585	TRPV6	3286	806	171298	No_or_no_constitutive_exon
TGATAACTCCCTGTTTCCTGATCTCCATGCCCCCTTCCTGGGCGGAGCAGCG	105665747	105666016	105666066	105666014	-1	4	ENSOARG00000017072.1	105660944	105690505	TRPV5	3286	806	171298	No_or_no_constitutive_exon
CCGCAAGCACCAGCGCAACCATGCGGCAGGCGCCAAGCCGGCCCGGGGAGCC	111856704	111856821	111856871	111856819	-1	4	ENSOARG00000000356.1	111856704	111874103	ZNF746	3286	806	171298	Yes
GGATGGTTCTGGGGCTGCCACGACTGGCTGGGTCATGCTCCAGAGGGCAGAA	113040774	113041188	113040724	113040776	1	4	ENSOARG00000002801.1	113033874	113046586	SLC4A2	3286	806	171298	No_or_no_constitutive_exon
CGGGGGGCCGGTTAAAGATTGGGTTCAAGACCGGGCGGCCAAAGGGGAAGCG	113115933	113116074	113116124	113116072	-1	4	ENSOARG00000003345.1	113115933	113144145	GBX1	3286	806	171298	No_or_no_constitutive_exon
GGCGCCGAGGACGGGGGAGCGGCCTCTCACTGTGTGTCTTTGGCGGGCAGCT	113983980	113984073	113984123	113984071	-1	4	ENSOARG00000005193.1	113983980	114146610	KMT2C	3286	806	171298	No_or_no_constitutive_exon
GTGATGTTAATATTGCCCCCCTACTGGGGTTATTTGTCCTTGGGTTGAAGGG	1392017	1392156	1391967	1392019	1	5	ENSOARG00000003368.1	1388594	1396810	HNRNPH1	3286	806	171298	No_or_no_constitutive_exon
CTGAGTGCCTGTTGGATACCAGACTTCTCATGCTATTTCTCATGGGGCAGGT	3766273	3766375	3766223	3766275	1	5	ENSOARG00000008708.1	3762295	3768650	TM6SF2	3286	806	171298	No_or_no_constitutive_exon
TTACTTGCGGGGAGCTCCCAGGGGAGAAGCCTTGATTGGAGACGGGCGAGGT	4211625	4213753	4211575	4211627	1	5	ENSOARG00000025282.1	4104460	4213753	None	3286	806	171298	No_or_no_constitutive_exon
CCCTGCTGACCGCTGCCTTTTGACTCTCCCCACCATCCGCCGGCGGGCAGTG	5561392	5561563	5561342	5561394	1	5	ENSOARG00000017259.1	5558702	5563511	ABHD8	3286	806	171298	No_or_no_constitutive_exon
TTCCCCCACCCCAATCTCATACCCACTGGTCTACCCATCTGTGGGGTCAGTG	5613842	5614017	5614067	5614015	-1	5	ENSOARG00000017786.1	5609790	5616730	USE1	3286	806	171298	No_or_no_constitutive_exon
CCAGGAGGGGAGGCGCCCTGCTGAAGCCCGGGGCGGGAGGTGGGGAGCAGGG	5925912	5926070	5926120	5926068	-1	5	ENSOARG00000018503.1	5920307	5961026	SIN3B	3286	806	171298	No_or_no_constitutive_exon
GGGGGCTGGGGCCCCGGGCGCCAGCAACTGACCCGGAGCCGGGATGGCAGCC	6246890	6247057	6247107	6247055	-1	5	ENSOARG00000018952.1	6244804	6265256	C19orf44	3286	806	171298	No_or_no_constitutive_exon
TCTGTCTGTCTGCCTCCCCTTTCTGACCATCCACTCCTGCTGGGGGACAGGG	7474257	7474336	7474207	7474259	1	5	ENSOARG00000003099.1	7471516	7485044	RASAL3	3286	806	171298	Yes
CTTTGGCCCAGGGCAAGCAGAATCCTCATTTCCCTCCAGGGAACAGGAAGGG	9660558	9660991	9661041	9660989	-1	5	ENSOARG00000025288.1	9660558	9708688	None	3286	806	171298	No_or_no_constitutive_exon
GAGTCACCGGTCAGGGGTCGGGATCACCACGGGTTCCCTCTTGGGGGCAGGA	12130772	12130992	12131042	12130990	-1	5	ENSOARG00000013545.1	12128121	12136141	OLFM2	3286	806	171298	No_or_no_constitutive_exon
TTGGGGGGGGTGGAAGGGGGGATGAGACTGGGATAGGGGATGGGGGGTAGGA	12572537	12572836	12572886	12572834	-1	5	ENSOARG00000016012.1	12563748	12590812	TYK2	3286	806	171298	No_or_no_constitutive_exon
GGCCCCATCCAGGCCACCCAGCAACAGACGTGTCCACTGGGGGACCGCAGGT	12746076	12746175	12746225	12746173	-1	5	ENSOARG00000016504.1	12743172	12754156	KRI1	3286	806	171298	No_or_no_constitutive_exon
CTGCTCCCCTGGAGGTAACACTTGGCTTGCATGTCTCGTTGGGGTGCCAGGT	13144894	13145008	13144844	13144896	1	5	ENSOARG00000017454.1	13107774	13181922	SMARCA4	3286	806	171298	No_or_no_constitutive_exon
AACAGGGAGAAGCTCACTGGTGTCTGTTTCACCTTGGGCGCGGGGGCCAGTT	13300025	13300103	13300153	13300101	-1	5	ENSOARG00000017948.1	13290739	13330992	DOCK6	3286	806	171298	No_or_no_constitutive_exon
GGGAAGAGGCCGAATCCGGGTAGCTTGTCAGATGTGGGGTGAGATGTAAGGG	13461483	13461540	13461590	13461538	-1	5	ENSOARG00000018338.1	13449199	13468056	RGL3	3286	806	171298	No_or_no_constitutive_exon
CTGATGGGGTCACTGATGCCTGAGAGTGACTGGAGCTCTGGGGGCCACAGAA	13459046	13459133	13459183	13459131	-1	5	ENSOARG00000018338.1	13449199	13468056	RGL3	3286	806	171298	No_or_no_constitutive_exon
CCAGGTTCCCTACCCAGCCAGGGGATGAGGTGGGGCCGGGAGCAGGGCAGGT	14018175	14018342	14018125	14018177	1	5	ENSOARG00000000531.1	13952679	14025469	None	3286	806	171298	No_or_no_constitutive_exon
CACTTTCTCAGTCACCTAAATTCACCCCCTTTCTCTGTCATGGGTAACAGGC	15454500	15454659	15454450	15454502	1	5	ENSOARG00000005384.1	15434572	15465862	None	3286	806	171298	No_or_no_constitutive_exon
GTCCCTGGGGCTGGATGCTAGGGGTTGTGACAGGGGTGTCGCGGGGGCAGTG	15849462	15849709	15849759	15849707	-1	5	ENSOARG00000006346.1	15840258	15880396	ACSBG2	3286	806	171298	No_or_no_constitutive_exon
AGGTGGGGCGCTGCCAGAGCTGATCCCATCCCCTGCTTCCCGGGATGCAGGG	16821258	16821445	16821495	16821443	-1	5	ENSOARG00000008530.1	16805815	16842579	UHRF1	3286	806	171298	No_or_no_constitutive_exon
GCCGTGGCCAGGCTGAGGGACTTAGTTTGTGCATGCTTCTCTGGGGGCAGGA	17346096	17346192	17346242	17346190	-1	5	ENSOARG00000010222.1	17335466	17347167	FSD1	3286	806	171298	No_or_no_constitutive_exon
AGTGTGTCTTCCTCTCTCAACCCAGCCTGGGTGTTGAGGAGGGTGTGGAGGT	17405886	17406119	17406169	17406117	-1	5	ENSOARG00000010511.1	17395015	17411466	ANKRD24	3286	806	171298	No_or_no_constitutive_exon
GAGGACGCAGTCCTTGGGCCTCATTGAAGGTGGTGGGGTGGGGAGCACAGGA	17404181	17404289	17404339	17404287	-1	5	ENSOARG00000010511.1	17395015	17411466	ANKRD24	3286	806	171298	No_or_no_constitutive_exon
AGTGGCTGTGGGAGGGCAGCGGGATCCGCGCCGGCCATGGGCGCGACAAGGT	18228273	18228389	18228439	18228387	-1	5	ENSOARG00000012997.1	18220153	18239206	GNA15	3286	806	171298	No_or_no_constitutive_exon
CATGCGGCCTGCTTTGGCCTGCAGCCAGGCTGCCTACGGAAGGACGGGAGCC	18454896	18455040	18455090	18455038	-1	5	ENSOARG00000013488.1	18451367	18465449	THOP1	3286	806	171298	No_or_no_constitutive_exon
CGGTGGTTTCCTACTGCTTCTCCAGCAACTCAGTTTCGCTTTGGGGACAGGA	18477147	18477232	18477097	18477149	1	5	ENSOARG00000013539.1	18476157	18482903	SGTA	3286	806	171298	No_or_no_constitutive_exon
TAACCACTTTAAAAACGTCATAACTATGTTTTCCTCTGGTGGGATCACAGGC	20084172	20084274	20084122	20084174	1	5	ENSOARG00000015735.1	20049435	20104054	None	3286	806	171298	Yes
CTGTCTCCGTATGTTGCTGACTGCTGTTTCTGTGTCGTGTGGGACGTCAGAC	29240223	29240380	29240173	29240225	1	5	ENSOARG00000000317.1	29236249	29249247	LOX	3286	806	171298	No_or_no_constitutive_exon
TCCCCTTCCTCCTGGAAAGCTGCTGCTTATTCACTTGTTGGGGGTTGCAGAT	35341621	35341733	35341783	35341731	-1	5	ENSOARG00000002207.1	35336445	35355119	CLTB	3286	806	171298	No_or_no_constitutive_exon
CCGTCAGCCCCAGCCCCCGCGGCCTGGCCTGCAAGGGGGGGGTGTGGCAGGT	35819667	35819715	35819617	35819669	1	5	ENSOARG00000003149.1	35756307	35820750	UNC5A	3286	806	171298	No_or_no_constitutive_exon
CCGGGCCACAAGCTCAGGGCCTGCACTGCCTTGGCACTGGGGGGCTGCAGAA	36433257	36433409	36433459	36433407	-1	5	ENSOARG00000005302.1	36426004	36435081	DBN1	3286	806	171298	No_or_no_constitutive_exon
GGCCAGGGACCTCTCCACCGAGCTCTAAAGAGCCCTCTCTGGGATTGCAGCT	38141808	38141992	38142042	38141990	-1	5	ENSOARG00000007509.1	38101257	38145325	ZNF496	3286	806	171298	Yes
CCCGAGGGGCTGCACCCTGGCCTCAGGACGGGAGTGGGGTGCACGGGTAGGC	40796412	40796581	40796362	40796414	1	5	ENSOARG00000009685.1	40795103	40798400	PRTN3	3286	806	171298	No_or_no_constitutive_exon
AGGGACTTGGGCTTCTTTTTGTGACTTCAGCAGTGTGTATTATGGGACAGGT	46980617	46981070	46981120	46981068	-1	5	ENSOARG00000015840.1	46972868	46993265	BRD8	3286	806	171298	No_or_no_constitutive_exon
AAGGAGGGGGTGGTGGCCTGAACCTCACTGAGTGTCTGCTGGGTGGCCAGGT	48953358	48953472	48953308	48953360	1	5	ENSOARG00000017624.1	48946613	48963445	SLC4A9	3286	806	171298	No_or_no_constitutive_exon
GCTGGTCCCAAGGCTACCTGACTGATGGGAATCTTGGAATGTGGGCACAGGT	49130259	49130484	49130534	49130482	-1	5	ENSOARG00000018230.1	49130094	49139688	None	3286	806	171298	No_or_no_constitutive_exon
GTGGACAGCTGAGGCAAGCCCACTTTCTGTTCACATTGCTGGGAGAGCAGGC	50114385	50114503	50114553	50114501	-1	5	ENSOARG00000001033.1	50108031	50121752	FCHSD1	3286	806	171298	No_or_no_constitutive_exon
GGAAATGTCTGCTAATGCTGTCTCTTTTCTGCCCCCATGCTGGGGGTTAGGA	57917893	57918085	57918135	57918083	-1	5	ENSOARG00000004917.1	57917893	57973762	SH3TC2	3286	806	171298	No_or_no_constitutive_exon
CGTGCCAACCTCTGTGTATGTGTCTGCCTGTCTGTGTGTCTGGGGAGCAGGG	59109245	59109329	59109379	59109327	-1	5	ENSOARG00000006951.1	59083116	59146308	CAMK2A	3286	806	171298	No_or_no_constitutive_exon
TTTTTCCATTTTTCTTTGCCTTTGGTTTTTCTCGCTACTGGGAAAAATAGGA	62861903	62862003	62862053	62862001	-1	5	ENSOARG00000009623.1	62829613	62862588	FAM114A2	3286	806	171298	No_or_no_constitutive_exon
CAGGTTGCTGGCGATGGCAAACAGGGAGGGTGATGTTGGGAAGTGAGTAGCC	65729226	65729347	65729397	65729345	-1	5	ENSOARG00000010643.1	65726712	65755586	None	3286	806	171298	No_or_no_constitutive_exon
ATGGACCACAGGGAGTATAACAAGTACACAGTGGAGTGTCAGGAGGGCAGGC	68235296	68235390	68235440	68235388	-1	5	ENSOARG00000013146.1	68232236	68241882	IL12B	3286	806	171298	No_or_no_constitutive_exon
AGACTTGCCCATAGCCAGGTGGCTAATACCTGGGAGGTATTAGATGGGAGGA	87255306	87255399	87255449	87255397	-1	5	ENSOARG00000016217.1	87254974	87256408	None	3286	806	171298	No_or_no_constitutive_exon
TAACCGTGTGCCCCTCCCCTGGTCTCTCCTTGCTGTGGCCGCGCGGGCAGAT	90406257	90406529	90406207	90406259	1	5	ENSOARG00000016709.1	90397737	90406529	NR2F1	3286	806	171298	No_or_no_constitutive_exon
ACCCAGGATCCTGAGCTGAGCGGGAGGTGGGGAAGCCAGGGAGGATCCAGGT	103844577	103844584	103844634	103844582	-1	5	ENSOARG00000018761.1	103668780	103958897	EFNA5	3286	806	171298	No_or_no_constitutive_exon
TTTTTGATTACCTTTGTAAAATGTGGCTTTCCCATGTCCCCCGGGGGCAGGT	4409476	4409594	4409426	4409478	1	6	ENSOARG00000015256.1	4354750	4460529	TNIP3	3286	806	171298	No_or_no_constitutive_exon
ACTCTTCCTGCTCTCTTTCTCCACCTTGCATGGCATCTTGGGGTGGCCAGGA	12392869	12392902	12392952	12392900	-1	6	ENSOARG00000000537.1	12362226	12719843	ANK2	3286	806	171298	Yes
CCCAGGCAGGGTGAGAGTCCCAGCCTGAGGTTGGATGCCCTGGTGGGCAGGT	37158398	37158611	37158661	37158609	-1	6	ENSOARG00000003736.1	37138666	37257756	FAM184B	3286	806	171298	No_or_no_constitutive_exon
CACTCCAACTTTGAGCAAGGAATAACCAAAATGATGAAGTAATAGGGGAGCT	51501504	51501568	51501618	51501566	-1	6	ENSOARG00000009142.1	51500582	51501633	None	3286	806	171298	No_or_no_constitutive_exon
CTCCACTGGGGGCTCCATCCGAAGGTTCTCCTTTGCCCGGGCAGAACCAGGC	61178517	61182556	61178467	61178519	1	6	ENSOARG00000014180.1	61175008	61182556	SHISA3	3286	806	171298	No_or_no_constitutive_exon
GAGAGAGACAGAGGAATTCTGTTCACTCACTTATACCTTTGACTGGGTAGGT	71879127	71879223	71879077	71879129	1	6	ENSOARG00000004329.1	71861089	71889051	SRP72	3286	806	171298	No_or_no_constitutive_exon
GGAAAGTAAAGAGGGAGAAGGGCAAGGAGCCGGAGAAAGGGAAAATTCAGCA	71890526	71890658	71890476	71890528	1	6	ENSOARG00000004618.1	71890390	71904893	None	3286	806	171298	No_or_no_constitutive_exon
TCCCCCTCCCATGGTGTGTGGTGAGGTCGAGGCTGTCCAGAAGGGGCTAGAA	72346693	72347656	72346643	72346695	1	6	ENSOARG00000005019.1	72337768	72347656	None	3286	806	171298	No_or_no_constitutive_exon
ACATAGTTGACGATAGAGAGAATAAGTAATTTGTTTCCTTCTGGGGGCAGGA	85809047	85809215	85808997	85809049	1	6	ENSOARG00000011735.1	85751040	85822914	RUFY3	3286	806	171298	No_or_no_constitutive_exon
TCTTGCTGCTTATACTTTTTTTTTTCTTTTTTCCCTCACCTGGGGATTAGGC	90027027	90027147	90027197	90027145	-1	6	ENSOARG00000015272.1	90011906	90028803	RCHY1	3286	806	171298	No_or_no_constitutive_exon
CGTGGATTTTATTAATATCGCCTTCTGATGGACTCTTTCTGGGGTGTTAGGA	92624021	92624105	92623971	92624023	1	6	ENSOARG00000018254.1	92393950	92908337	FRAS1	3286	806	171298	Yes
CAGGAGCAGGCCCCGACCCCACTCTTGTCCTGCTCGGGGTGGGGACACAGGT	102296363	102296416	102296313	102296365	1	6	ENSOARG00000005524.1	102268326	102311822	None	3286	806	171298	No_or_no_constitutive_exon
CCTGGCAAGGCCTGACCTTTCTCTCCTGTGGCTCCTCTCGTTGGGTGAAGGT	104893326	104893507	104893557	104893505	-1	6	ENSOARG00000007939.1	104872727	104912490	WDR1	3286	806	171298	No_or_no_constitutive_exon
ATACTAAACAAATAGAAATATAGTGAATTGTATTCCTGGAAGGGGAAGAGGA	105007689	105007878	105007928	105007876	-1	6	ENSOARG00000008154.1	105007689	105314820	None	3286	806	171298	No_or_no_constitutive_exon
AGCAGAGGCCGGCCTGACCCCACTCTTGCTCTGCTCTGCTGGGGGCCCAGGT	112311002	112311145	112311195	112311143	-1	6	ENSOARG00000010586.1	112285625	112326154	None	3286	806	171298	No_or_no_constitutive_exon
CAGGCGGTTTGGACTTAGACTCAGGAGAAGTGGAAGCAGGTGGGCGGAAGCC	112304949	112305027	112305077	112305025	-1	6	ENSOARG00000010586.1	112285625	112326154	None	3286	806	171298	No_or_no_constitutive_exon
AGCAGAGGCCAGCCTGACCCCACTCTTGTCCTGTTCCTGCGGGGGCCCAGGT	112405861	112406004	112406054	112406002	-1	6	ENSOARG00000010776.1	112394276	112437576	None	3286	806	171298	No_or_no_constitutive_exon
TCTCTTGTTCTGAGGGGAACCAGGGGTGAAGGTTGGGTCGGGTAGGGCAGTA	112404221	112404378	112404428	112404376	-1	6	ENSOARG00000010776.1	112394276	112437576	None	3286	806	171298	No_or_no_constitutive_exon
CCCGCATTGCCCATGGACCTTTACTGTCTGAGCCACTAGGGAAGTCCAAGGA	114086629	114086676	114086726	114086674	-1	6	ENSOARG00000012922.1	114055341	114103630	ACOX3	3286	806	171298	No_or_no_constitutive_exon
CCAACAGCACTCAGCCACCCCTTAGTCCCCCAACAAGAGGGAGTGGTCAGGC	114969484	114969675	114969434	114969486	1	6	ENSOARG00000013697.1	114966750	114969675	None	3286	806	171298	No_or_no_constitutive_exon
TTGGGGGCCTCTTGAAACAAACCTCTCATCTCTTTCGGGGGAAATTGCAGGA	115026564	115026694	115026744	115026692	-1	6	ENSOARG00000014115.1	115020416	115124139	HTT	3286	806	171298	No_or_no_constitutive_exon
GGAAGTCCCTGTTGCCCTCAGCCTGCCAGCTGTCCTCTCTGCCTGGGAAGGG	116235885	116235950	116236000	116235948	-1	6	ENSOARG00000015218.1	115634597	116296881	None	3286	806	171298	No_or_no_constitutive_exon
GCGGGACGGGCTCGCGTGGCCAGTGTCCTGCTCTGACTTTGGGGGTTCAGGT	116486199	116486347	116486397	116486345	-1	6	ENSOARG00000026632.1	116483191	116488323	None	3286	806	171298	No_or_no_constitutive_exon
TTGCTTTTACAACCAGTAGTGTAAGCAAGACACGGGCCTCCAGGGCGTAGGT	116573662	116573775	116573612	116573664	1	6	ENSOARG00000016360.1	116563396	116601004	GAK	3286	806	171298	No_or_no_constitutive_exon
CCCGCCCTGGACCTCCTGCGGTGGCTGACAGAGGAGGGGAAAGTTTGAAGGC	4904142	4904205	4904092	4904144	1	7	ENSOARG00000016582.1	4903780	4905407	None	3286	806	171298	No_or_no_constitutive_exon
AGCCACAGGGGAAGCTCCAAAAGGGCTTTCCCTGACTGGGAATGAACAAGGT	5880282	5881036	5880232	5880284	1	7	ENSOARG00000026685.1	5686755	5881036	None	3286	806	171298	No_or_no_constitutive_exon
GATTGTAATTGCTAAACTTGGAGAAATGTGATTCTTAACTGGGAAAATAGAT	13135581	13135720	13135770	13135718	-1	7	ENSOARG00000018207.1	13131997	13136564	None	3286	806	171298	No_or_no_constitutive_exon
GTGAACGCAGCCTCTTCAGGGGTCCTTTAGGGGCCCTGCGTCCAGGGGAGGC	17185969	17187473	17187523	17187471	-1	7	ENSOARG00000026697.1	17185969	17191154	None	3286	806	171298	No_or_no_constitutive_exon
CTCCCATTTCTGCTCTGTTTTCCTGACCCCACCCCCACCCTGGGCAGCAGCT	18823223	18823333	18823383	18823331	-1	7	ENSOARG00000018904.1	18815242	18837049	PARP6	3286	806	171298	No_or_no_constitutive_exon
GTAATAAATTTGTTGTAATTCTGTACCCTTAATGTTTCTTAATGGGACAGAG	19104448	19104709	19104398	19104450	1	7	ENSOARG00000018958.1	19008548	19107086	ARIH1	3286	806	171298	No_or_no_constitutive_exon
AGCACCACCCACTGGGCAAGGGGTGCCTGCTGCTCAAGGGGGACTGACAGCT	20382705	20382822	20382872	20382820	-1	7	ENSOARG00000019074.1	20373969	20393188	NYNRIN	3286	806	171298	No_or_no_constitutive_exon
CTCCCCACCCTCTCCCACCACTACTCCCCGGCCCTCACCAACACGGGCAGGA	21121315	21121499	21121265	21121317	1	7	ENSOARG00000019316.1	21105365	21157369	None	3286	806	171298	Yes
TCTGCTGTCTTTTGTGGCTGCCCTCTTCCTCCTGCCTCCTGGGGGCTCAGGT	21517674	21517805	21517624	21517676	1	7	ENSOARG00000019387.1	21485634	21518558	AJUBA	3286	806	171298	No_or_no_constitutive_exon
AAGTGCTGAACCTTATTTAGTCTTTGTCTTTCTTGGGTGGGGGAGTGCAGAC	21540072	21540158	21540022	21540074	1	7	ENSOARG00000019392.1	21538893	21546902	PRMT5	3286	806	171298	No_or_no_constitutive_exon
GGCGGCGGGGGGGGAGGGGACTGGCTGGGCAGACGGGGTGGACAGGGCAGGA	23217486	23217530	23217580	23217528	-1	7	ENSOARG00000019674.1	23217486	23220560	TMEM253	3286	806	171298	No_or_no_constitutive_exon
CCCACTCCCCATCCCTTTGGCCTTGCAGGCACACGAATGGGTGGATGAAGGT	23238862	23238980	23239030	23238978	-1	7	ENSOARG00000019687.1	23232511	23251082	ARHGEF40	3286	806	171298	No_or_no_constitutive_exon
GACAGGCCTTCTCCCTCTTTTCTTGCCTTTTTTCCCTCACACGGGGTCAGCT	23895648	23895782	23895598	23895650	1	7	ENSOARG00000019765.1	23874335	23908216	TEP1	3286	806	171298	No_or_no_constitutive_exon
ATACAGAAATTCTTGATTATGATCAATTTTTTTTTTATTTCCATGGGAAGAA	26366670	26366735	26366620	26366672	1	7	ENSOARG00000019956.1	26360710	26377619	None	3286	806	171298	No_or_no_constitutive_exon
ACTCCGGCGACAGGGCAGCGTGCTCAGTCAGGCCAGCACGGCTGGGTGAGGG	33336796	33336958	33336746	33336798	1	7	ENSOARG00000020277.1	33336654	33337278	C15orf62	3286	806	171298	No_or_no_constitutive_exon
CTACGCACACACAGGAGGCAGATTTTGACGCATTACTGTCTGGGTGGCAGGC	34266068	34266151	34266201	34266149	-1	7	ENSOARG00000020448.1	34264856	34313571	SPTBN5	3286	806	171298	No_or_no_constitutive_exon
TTTCTCTGAGAGGCAGATCTGAAAGTGCAATTCCTTTTGGGGGGGCACAGAC	34790461	34790631	34790411	34790463	1	7	ENSOARG00000020529.1	34747152	34805210	CAPN3	3286	806	171298	No_or_no_constitutive_exon
TATCTCTGGGCCAGTCAGCTCACAAGTGAAAGCCATGGGGTAAGCTGAAGGT	35030117	35030249	35030067	35030119	1	7	ENSOARG00000020558.1	34938810	35051804	STARD9	3286	806	171298	No_or_no_constitutive_exon
CTTGTAGGGAACTGATCCTTCTCCCTTCTCTGCCCTTTTGGGAACTGCAGCC	48150549	48150719	48150499	48150551	1	7	ENSOARG00000020833.1	47972956	48187190	MYO1E	3286	806	171298	No_or_no_constitutive_exon
TAAGCAATACTGACTCTTTTTTTCTTTTTTTGTTGGGGTTGTGAATATAGAT	56766746	56767078	56766696	56766748	1	7	ENSOARG00000020984.1	56660442	56767078	TRPM7	3286	806	171298	No_or_no_constitutive_exon
CCTGTGTCAGTTTAAAAGTTTCCTAAATACGATCTTTTGCTCGGGGACAGGT	61887637	61887779	61887829	61887777	-1	7	ENSOARG00000021039.1	61879420	61912418	BLOC1S6	3286	806	171298	No_or_no_constitutive_exon
CTGTCCTTTTGTGTGCTTCTTTGGCGCTTCTTCGCTCTGTGGGACGACAGAA	68879183	68879933	68879983	68879931	-1	7	ENSOARG00000021121.1	68766906	68890740	RTN1	3286	806	171298	Yes
TGGACAGCCCCGCTGTGCTCGGGGCCTGCAGTCGGAGGGTGATGGAGGAGGA	73791712	73791835	73791662	73791714	1	7	ENSOARG00000021153.1	73783106	73795816	PLEKHG3	3286	806	171298	No_or_no_constitutive_exon
CAACCAAGGGGACCCTAACCAAACCGCCTGTTTTTCTCCCTGGGGGACAGGA	73841791	73841998	73842048	73841996	-1	7	ENSOARG00000021154.1	73801138	73870135	SPTB	3286	806	171298	No_or_no_constitutive_exon
GGTGCCCAGAGTGCATAGGTCTCACAAGGGCCTCCTTTCCGGGTGAGCAGGA	77583231	77583411	77583461	77583409	-1	7	ENSOARG00000021179.1	77577779	77619469	ACTN1	3286	806	171298	No_or_no_constitutive_exon
CCCCATTGGCAAGTGGGGCCCTGAGTGAGCGCCTCTCCCCGGGGGGGCAGGA	78208935	78209068	78208885	78208937	1	7	ENSOARG00000021185.1	78180897	78210430	PLEKHD1	3286	806	171298	No_or_no_constitutive_exon
CGGGGTAGTGACCTGGCCACTTCTGTCCCCTCTCCTGGCCCTGGGGACAGAC	82712301	82712433	82712483	82712431	-1	7	ENSOARG00000001170.1	82705071	82812634	LTBP2	3286	806	171298	No_or_no_constitutive_exon
CTTCACAGCCTCACGTTTTTTCTTTCTCGTGGGTCTCTTTGGGAATGCAGGT	83019432	83019618	83019668	83019616	-1	7	ENSOARG00000001473.1	83019432	83027866	PROX2	3286	806	171298	No_or_no_constitutive_exon
GGCCCCACGCTGCGCCCTTCTCGCGCTCACCTTTTCTCTTTGGGCGGTAGGG	83164912	83165042	83164862	83164914	1	7	ENSOARG00000001566.1	83164645	83170703	EIF2B2	3286	806	171298	No_or_no_constitutive_exon
CAAGAGTCAGTTTTTTATCTTGTTTTTCTTTGGGATTGGGGACTGGATAGGA	83989040	83989144	83988990	83989042	1	7	ENSOARG00000001992.1	83879477	84189920	TTLL5	3286	806	171298	Yes
TGTGTTTGAAACTCACTTCCTCCTTTCTTTTCCTTCTCTTTGGGGGGCAGCC	84305101	84305148	84305051	84305103	1	7	ENSOARG00000002065.1	84219892	84333927	IFT43	3286	806	171298	No_or_no_constitutive_exon
TCCGGGCTGTCGGGACCTGAGTTTTCCATTTCTGGGCTCTTGTGGGGCAGAT	97064777	97064968	97065018	97064966	-1	7	ENSOARG00000003163.1	97057627	97126110	PTPN21	3286	806	171298	No_or_no_constitutive_exon
TCACTGTTTACACTCTTTTACTTTTTTGCTGCATAATGGATAATGGGTAGAT	10656063	10656147	10656197	10656145	-1	8	ENSOARG00000007561.1	10618225	10724797	SNAP91	3286	806	171298	No_or_no_constitutive_exon
ATCTGTGTATTCATAAATTTTTCTTGTTGTTTTGCTTTTTTGGGGGATAGAT	12645089	12645173	12645223	12645171	-1	8	ENSOARG00000007915.1	12637521	12647466	HEY2	3286	806	171298	No_or_no_constitutive_exon
ATACCACAAGGTAACAGATTTGAATTTGGGGCTTTCTTTTGGGGTGTTAGGT	19103820	19104002	19103770	19103822	1	8	ENSOARG00000008476.1	19038414	19166191	FAM184A	3286	806	171298	Yes
TGGGGAAGGAAGGAGCGAAGGAGGAGGAGGGAGTGGAGCAGGGAATGGAGGT	21459317	21460040	21459267	21459319	1	8	ENSOARG00000009355.1	21458741	21460040	None	3286	806	171298	No_or_no_constitutive_exon
TAAGTGACTGAAATCCTGCTAACATATTTCACTGTTATTTGTTGGGGTAGCC	32331357	32331469	32331307	32331359	1	8	ENSOARG00000011435.1	32254403	32381662	HACE1	3286	806	171298	No_or_no_constitutive_exon
TTTCCATTTTTACTTTTTCCTGCCCTTATCTCCCATTACCTGGGGGCCAGAA	47655407	47655606	47655357	47655409	1	8	ENSOARG00000012528.1	47545861	47690525	MDN1	3286	806	171298	No_or_no_constitutive_exon
CCCACCCTGCAGCAAATTAGCCACATCGCCCAGCAGCTCGGGCTGGAGAGGA	47873225	47873495	47873175	47873227	1	8	ENSOARG00000012697.1	47872325	47873495	None	3286	806	171298	No_or_no_constitutive_exon
GACCTACTATTCTTTTCTTTTTTGTGTGTGGTGCTGGTGATGGGAATCAGGT	70136825	70136999	70137049	70136997	-1	8	ENSOARG00000002073.1	70105817	70179567	SHPRH	3286	806	171298	Yes
AAAGACATTGATGTTTTGATTATAATACTGAATTTTCATTTGGTGGGTAGGT	74618360	74618497	74618310	74618362	1	8	ENSOARG00000003065.1	74604317	74771550	MTHFD1L	3286	806	171298	No_or_no_constitutive_exon
CTCCTGCCTGTGCTGTCTCTTGTGCTGCCGTGCCCCCGCCGCGGGCGCAGAG	87160530	87160717	87160767	87160715	-1	8	ENSOARG00000004847.1	87118929	87472911	PDE10A	3286	806	171298	No_or_no_constitutive_exon
GTTCTTGGGCCCCTATGAAGTTCTTTAGAGTGAACATTTTTAATGGGTAGGA	88989788	88989862	88989738	88989790	1	8	ENSOARG00000004988.1	88919323	88997857	AFDN	3286	806	171298	No_or_no_constitutive_exon
CTGACTCACAAGCAAGACGCAGTGCCAGGAGGGGTGCCGGGAGTGGCCAGGC	88995823	88995877	88995773	88995825	1	8	ENSOARG00000004988.1	88919323	88997857	AFDN	3286	806	171298	No_or_no_constitutive_exon
CAGCTAGAGACCAGGGTGGGCGCGGGCACGTGAGTCTCGGGAGGTGGCAGAG	90042083	90043891	90042033	90042085	1	8	ENSOARG00000027054.1	89977908	90043891	None	3286	806	171298	No_or_no_constitutive_exon
TGGTAAGTGCCTGTTTCCTCAGTGACAGGGGTGGGGTTGGGTGGGGGCAGCT	13427855	13427970	13428020	13427968	-1	9	ENSOARG00000013059.1	13423773	13430372	KIFC2	3286	806	171298	No_or_no_constitutive_exon
GGCTGAGCCCAGGTGAGCCCTGAGGGAGGCCCCGGAGCGTTGGGGGTCAGGG	13491467	13491546	13491417	13491469	1	9	ENSOARG00000013481.1	13473383	13492413	SLC39A4	3286	806	171298	No_or_no_constitutive_exon
CACTGGCACGCCCGGCGGGCTGCTGACCTCTCCCCCACTCTGGTGGGCAGGG	13724247	13724382	13724197	13724249	1	9	ENSOARG00000015334.1	13716896	13726070	OPLAH	3286	806	171298	No_or_no_constitutive_exon
AAGCTGGGAGAAGGGGAGAGCCGGAGGAGCTGGGTCAGGGGTGCCAGGAGGT	13900240	13901996	13902046	13901994	-1	9	ENSOARG00000026496.1	13780054	14065063	None	3286	806	171298	No_or_no_constitutive_exon
GGCGGGCTGGGCTCTGCCTGAGCCCCACCTCCTGCCCACTGTGTGGGCAGAT	13825089	13825225	13825039	13825091	1	9	ENSOARG00000015846.1	13812105	13844427	PLEC	3286	806	171298	No_or_no_constitutive_exon
CAGCGGCCGGGGAGGCTGCGGTGCTGGAACGGGCTGCGGGCGCAGACGAGCC	14080787	14082284	14082334	14082282	-1	9	ENSOARG00000026498.1	14080787	14082779	None	3286	806	171298	No_or_no_constitutive_exon
CTGCTCAGCTGGGATGGTGGTTGAGCCGGGAGGACACACAGGGAGTCCAGTT	14281806	14286827	14281756	14281808	1	9	ENSOARG00000026500.1	14198546	14286827	None	3286	806	171298	No_or_no_constitutive_exon
GCCGTAGACCAGGTGTCCCGTCCTGCCCCATGGCTCCTGCTGGGTGACAGTG	14700996	14701046	14701096	14701044	-1	9	ENSOARG00000002124.1	14648229	14719519	ADGRB1	3286	806	171298	No_or_no_constitutive_exon
AGCAGGACCCTGCGTGGACACCGCCTTGGGTGGGGCTTGAGGGTGGACAGGT	14693549	14693621	14693671	14693619	-1	9	ENSOARG00000002124.1	14648229	14719519	ADGRB1	3286	806	171298	No_or_no_constitutive_exon
GGGGGGACACACGAGCCGCTGACCGCGCTGCTGTCTCCTTGGGCCGACAGAA	15610109	15610270	15610320	15610268	-1	9	ENSOARG00000003114.1	15603396	15649662	DENND3	3286	806	171298	No_or_no_constitutive_exon
TGGGACAGACTGGAGTTAGTGCTCACTCCCTGTCTCTCCCTTGGGGACAGAA	22094414	22094468	22094364	22094416	1	9	ENSOARG00000007044.1	22079074	22102894	None	3286	806	171298	No_or_no_constitutive_exon
GCCTTCGTTGTCTCTGTGTGTGTCCTCTCTGGGCTGGGGGGACGGCGCAGGG	39283447	39283577	39283397	39283449	1	9	ENSOARG00000016176.1	39170131	39303273	CHD7	3286	806	171298	No_or_no_constitutive_exon
TGTTCTTTTTTGACTCTATTTTCTTTCTTTTTATTTTACCTGGGAATTAGGA	49865109	49865236	49865286	49865234	-1	9	ENSOARG00000006011.1	49580838	49881583	STAU2	3286	806	171298	No_or_no_constitutive_exon
AGTTCTTCTCTCTTTCTCCTCCTCCCCTCTCTTTCTCTTTTTGGGATAAGGT	67677811	67677903	67677953	67677901	-1	9	ENSOARG00000013110.1	67545552	67751569	PKHD1L1	3286	806	171298	No_or_no_constitutive_exon
ATGTATTTTTCCGTGTAGTAAACAGATGCTTTTTTTAAATTGGGGAATAGGT	67673490	67673626	67673676	67673624	-1	9	ENSOARG00000013110.1	67545552	67751569	PKHD1L1	3286	806	171298	Yes
CCCTGAACATCGCCTTCTCGGAAGCAGAGGGGGCCCGGCCCCTGAGGGAGAA	78894300	78894535	78894585	78894533	-1	9	ENSOARG00000003814.1	78779529	78931679	MATN2	3286	806	171298	No_or_no_constitutive_exon
GATCTTTTTCCTCCCTATTCCCCAATTCCCCCAGCAGGGACTGGAAACAGAG	82943792	82948194	82948244	82948192	-1	9	ENSOARG00000026548.1	82943792	82976924	None	3286	806	171298	No_or_no_constitutive_exon
GACGTGGGCTCTCTTTCCTCTGTCGGCTGGCCGCCCTCGTCGCGGGGCAGGG	12999796	12999954	12999746	12999798	1	X	ENSOARG00000012224.1	12956839	13001688	None	3286	806	171298	No_or_no_constitutive_exon
AAATCACTGCACCGTTTTCTTTTGCCTGAGTGTTTTGCTTTTGGGAATAGGT	13008120	13008315	13008365	13008313	-1	X	ENSOARG00000012439.1	13005908	13050550	ACE2	3286	806	171298	No_or_no_constitutive_exon
ATCTTATGTCTAGGTCTGTACCATTAACAGAAATTTTTTGGGGTAATAAGGA	14275302	14275497	14275252	14275304	1	X	ENSOARG00000013189.1	14246517	14287686	TXLNG	3286	806	171298	No_or_no_constitutive_exon
TGGAACAAGGGCCCTGGGCCCTGAATTACAGCAGTATTTATAGGGTTAAGAC	21220472	21220511	21220561	21220509	-1	X	ENSOARG00000016887.1	21198177	21236674	APOO	3286	806	171298	No_or_no_constitutive_exon
ACAGATACTTTTTTCCCCTCCCCTTGCCTGCCCTCTCCATGGGAAAGCAGAA	21973001	21973118	21972951	21973003	1	X	ENSOARG00000017574.1	21950363	22242214	POLA1	3286	806	171298	Yes
AGCATGCTTTATTTAATTGGGTATATTTCTTATTTCAGTTCGGGAAGCAGCA	30249063	30249144	30249194	30249142	-1	X	ENSOARG00000018404.1	29601024	30302750	None	3286	806	171298	No_or_no_constitutive_exon
CTTTCCTTCCTCCTCCTGCTGATCTGTTTCCTCCATTTGGGGGACTGCAGGA	44784669	44784841	44784891	44784839	-1	X	ENSOARG00000004902.1	44760924	44835989	ZC4H2	3286	806	171298	No_or_no_constitutive_exon
ATGATTTGCCTGTAGCTAAATGGTTAATACCTCAAATGGGGGGATAGTAGGT	45947221	45947311	45947361	45947309	-1	X	ENSOARG00000005114.1	45946959	45948633	None	3286	806	171298	No_or_no_constitutive_exon
CTGTTAAAATTGTTGTTATTCCCCTTTGTTTTCTTCCGTTGGGACTACAGAA	46216458	46216609	46216408	46216460	1	X	ENSOARG00000005331.1	46193995	46335159	HEPH	3286	806	171298	No_or_no_constitutive_exon
GTCGGGGCCCCAGCCGAGTCGCTGAATCGCCCTAGGGGCTGAAGCACCAGTT	46433293	46433375	46433425	46433373	-1	X	ENSOARG00000005470.1	46433219	46434468	None	3286	806	171298	No_or_no_constitutive_exon
GGCAGGGTCGGGGCCCCAGCCGAGTCGCTGAATCGCCCTAGGGGCTGAAGCA	46450501	46450586	46450636	46450584	-1	X	ENSOARG00000005509.1	46450403	46451227	None	3286	806	171298	No_or_no_constitutive_exon
GGAGTCTCAACTCTGGAAGGAAACCCCAAGGAGACTGTTGGGGGTTAGAGGA	49702552	49702847	49702897	49702845	-1	X	ENSOARG00000025363.1	49702552	49814007	None	3286	806	171298	No_or_no_constitutive_exon
GAAGGAGGGTTGGGGTGCTGACCTCTCCTCCCCTGTCCTGGGCACGGCAGAT	49740549	49741149	49740499	49740551	1	X	ENSOARG00000008936.1	49712512	49742308	KDM5C	3286	806	171298	No_or_no_constitutive_exon
CCCCCCACTAACTCAGGACCTGGATGCAGCCAATACATTCAATGGGCAAGCT	50785265	50785353	50785215	50785267	1	X	ENSOARG00000009353.1	50784993	50786562	None	3286	806	171298	No_or_no_constitutive_exon
CACTCCTGGGCTCCCCCACTGACTGGGAGTAAGGGTTTCTGGGGTGCCAGGT	52621959	52622079	52622129	52622077	-1	X	ENSOARG00000010428.1	52614579	52634619	CCDC22	3286	806	171298	No_or_no_constitutive_exon
CCTGTCTTCTGGTTCTGGACCCACTCTCACTTGTTGTGGGGTGGGGCCAGGT	52832718	52832811	52832668	52832720	1	X	ENSOARG00000011204.1	52821702	52844763	GRIPAP1	3286	806	171298	No_or_no_constitutive_exon
AGGAGGGAGAGTGATGCCTGCTGGAGTCTGATGGTGCCGCTGGGATGCAGGA	60426352	60426497	60426302	60426354	1	X	ENSOARG00000016238.1	60419026	60440964	MED12	3286	806	171298	No_or_no_constitutive_exon
AACCCTCAGACCCAGCCCTAGGAAAGTTTCCCTTCTAGGCGGGAGAGAAGAC	64611822	64611930	64611772	64611824	1	X	ENSOARG00000018438.1	64611725	64661127	MAGT1	3286	806	171298	No_or_no_constitutive_exon
GGAGGGGGGCCCCCGAGTGGCTCGGATTGATCGGGGTTCTCGGGGTGCAGAT	75363016	75363219	75363269	75363217	-1	X	ENSOARG00000003150.1	75358350	75391764	MPP1	3286	806	171298	No_or_no_constitutive_exon
ATGTCTTGTTATACTTCTAATCAAGCTATTTTGGGGTTGGGTGTGGGTAGGT	75491581	75491796	75491846	75491794	-1	X	ENSOARG00000003319.1	75411089	75545562	F8	3286	806	171298	Yes
CCAGGGGGGACCCCAACCCTGGCCTCATGGCCTGCCCCTCCTGGGAACAGGT	77266833	77267003	77266783	77266835	1	X	ENSOARG00000005208.1	77260855	77284094	FLNA	3286	806	171298	No_or_no_constitutive_exon
GAGTCTCACACTGCCAGTCCCCCCTGCCTCATTCTCCCCGAGGGCTGCAGGA	77462834	77462899	77462784	77462836	1	X	ENSOARG00000005875.1	77461650	77467940	IRAK1	3286	806	171298	No_or_no_constitutive_exon
GCGTGATTTCATCTCTCTGTCTCTCCTTTGTGCTGCGGGGGTGATGGCAGGT	77545037	77545049	77544987	77545039	1	X	ENSOARG00000006092.1	77532428	77545673	L1CAM	3286	806	171298	No_or_no_constitutive_exon
GACGTGCCCTGCACCGGGTGGGGGTGGGGAGGCATACCCGTGGGGAGGAGCT	77635473	77635642	77635692	77635640	-1	X	ENSOARG00000006822.1	77628045	77639416	PLXNB3	3286	806	171298	No_or_no_constitutive_exon
AGGAAACTATTCCAGGCTGGGCAGCTCTTGTCCGTTGGGTAGGGAGACAGGA	77664752	77664969	77665019	77664967	-1	X	ENSOARG00000007049.1	77653928	77668081	ABCD1	3286	806	171298	No_or_no_constitutive_exon
CTGCTGGACTTCGAGCGCACCCTGCAGCTGGAAGAGCGGGCCGGGGGCAGGA	77748711	77748789	77748839	77748787	-1	X	ENSOARG00000007360.1	77748711	77752459	DUSP9	3286	806	171298	No_or_no_constitutive_exon
GAATTCATCTGCCGCCTCCATCCTTCCCTTCTGTCCTCGGGCGGGCGCAGCC	77853317	77853575	77853625	77853573	-1	X	ENSOARG00000007555.1	77817304	77857655	ATP2B3	3286	806	171298	Yes
CAGGGGACTCCTGTGATTCCTCCCCATATCGAAACGTGGATTGAGGGGAGGT	78201416	78201448	78201498	78201446	-1	X	ENSOARG00000007974.1	78200099	78201562	None	3286	806	171298	No_or_no_constitutive_exon
GACAAGCTTTGGCGGGCAGCAGGGCTTTAAGAGGAGCCCAGGGAAGGCAGGA	102102565	102104798	102102515	102102567	1	X	ENSOARG00000025391.1	102012555	102104798	None	3286	806	171298	No_or_no_constitutive_exon
AGGATGAAGGTGAAGAAGATGAAGATGATGATGAGGGGGAGGAAGGAGAGGA	105785449	105785457	105785399	105785451	1	X	ENSOARG00000014530.1	105784618	105785457	None	3286	806	171298	No_or_no_constitutive_exon
TTTTAAAGTGAATTTATCCCTCTCTGTGTGTGTATGTTTGGCGGGACCAGGT	108326387	108326472	108326522	108326470	-1	X	ENSOARG00000015422.1	108316769	108344828	AIFM1	3286	806	171298	No_or_no_constitutive_exon
TGAGGCCTCAGGAGGCCCAAGGGAGGCGGCCCTGGGGGGGGGGAGAGCAGCG	109751911	109752248	109752298	109752246	-1	X	ENSOARG00000016540.1	109749598	109752462	None	3286	806	171298	No_or_no_constitutive_exon
GAGTGAGGAACAAGCACAAGAAAGAAAAGCAGAGAGCGAGGGGAAGCCAGAG	122175596	122175967	122175546	122175598	1	X	ENSOARG00000000445.1	122175022	122175967	None	3286	806	171298	No_or_no_constitutive_exon
TAAAGAAAGTGATACTTGAGCTGGGCCTTAAAGAAAGGATGGGAGAGAAGAG	125267168	125267175	125267118	125267170	1	X	ENSOARG00000001192.1	125263525	125274286	None	3286	806	171298	No_or_no_constitutive_exon
CTGGCCATTTCTGTTGTGGGCTTGGCCATGACTTATGGTGGGGCCAGCAGAC	125505812	125505970	125505762	125505814	1	X	ENSOARG00000001478.1	125486900	125516282	DRP2	3286	806	171298	No_or_no_constitutive_exon
GCACTGGGAACCAGGCCAGTGAAGGATTATTGGTTGGGACTGTGGAGCAGGC	125703469	125703736	125703419	125703471	1	X	ENSOARG00000001664.1	125698498	125703736	None	3286	806	171298	No_or_no_constitutive_exon
TATCTGTCCCAGTTGATCTCCTGGCTGGTTAAGGGTGTTCCCAGGGTGAGGG	31788	31795	31845	31793	-1	JH922903.1	ENSOARG00000002922.1	22725	38440	None	3286	806	171298	No_or_no_constitutive_exon
GACATACATTCCAGACGGCATGACGGGTGCTCTGAGGGGCAGCATGACAGGC	7966	8162	7916	7968	1	JH924895.1	ENSOARG00000000959.1	4343	8162	None	3286	806	171298	No_or_no_constitutive_exon
TTTGGTATGTCTTCTGCCAGGTCACCCCACCTACTGGGAGGTGGGTTGAGGG	23494	23548	23444	23496	1	JH923092.1	ENSOARG00000000583.1	3998	24219	None	3286	806	171298	No_or_no_constitutive_exon
GGAGGGACTGTGGAGAGTCCAGGATGATTACTTGTGTGTGTGGGGTGCAGGT	15316	15598	15266	15318	1	JH921637.1	ENSOARG00000001329.1	14131	16418	None	3286	806	171298	No_or_no_constitutive_exon
GTTTCGTTTCAGTTTGGGTTTAATCACCGTTGATGGTCTGGGCGGGTCAGGG	21214	21472	21164	21216	1	JH923009.1	ENSOARG00000001181.1	20522	21472	None	3286	806	171298	No_or_no_constitutive_exon
CACTTTCTCAGTCACCTAAATTCACCCCCTTTCTCTGTCATGGGTAACAGGC	13210	13369	13160	13212	1	AMGL01121377.1	ENSOARG00000000114.1	0	17144	None	3286	806	171298	No_or_no_constitutive_exon
TGAGGTTTGCCTCCTTTGGTCAGCGTGTCAGTTGAGGTCTTTGGGGACAGGA	13345	13508	13558	13506	-1	JH922095.1	ENSOARG00000001871.1	7440	14121	None	3286	806	171298	No_or_no_constitutive_exon
AATTCGTCAAGTCCGGAGCCTGCACTCTTTCTTTTCCTCGATGGGGTCAGAC	10553	10762	10812	10760	-1	JH921834.1	ENSOARG00000001773.1	4544	12145	None	3286	806	171298	No_or_no_constitutive_exon
GTCACAGTATATGTTCCCTTTGCTCTTTTTCTCTGCCTTTGGGTGTGCAGGT	20	1496	1546	1494	-1	AMGL01121709.1	ENSOARG00000001730.1	20	8550	None	3286	806	171298	No_or_no_constitutive_exon
ATCTCTGGTTGTTTTCTGTCTCCATGTTTCCTGCTGTGTTGGGCAAGCAGAA	4430	4534	4380	4432	1	AMGL01121378.1	ENSOARG00000002203.1	424	7307	None	3286	806	171298	No_or_no_constitutive_exon
TGCAGATCTCATGTGGGTGCTGTGCAAAGGGGACTGGGAAGTGGAGCAAGCC	5023	5185	5235	5183	-1	AMGL01120739.1	ENSOARG00000000640.1	4665	6430	None	3286	806	171298	No_or_no_constitutive_exon
CCGGGCAGTGTCATGAGAGCTTGGGGCCCTGACCTGGACGGTGTGGGTAGGT	4165	4546	4115	4167	1	AMGL01127326.1	ENSOARG00000002138.1	3161	4546	None	3286	806	171298	No_or_no_constitutive_exon
AAGAATCTGTCAAGCCCAGAGGCTGAGCTCTTTGCCACGGCGGGGGGCAGAC	1314	1523	1264	1316	1	AMGL01124939.1	ENSOARG00000002140.1	782	1588	None	3286	806	171298	No_or_no_constitutive_exon
GGAGGGACTGTGGAGAGTCCAGAAAGATTCATTGTGTGGGGGGGTTGCAGGT	2701	2787	2651	2703	1	JH923295.1	ENSOARG00000001674.1	20	2787	None	3286	806	171298	No_or_no_constitutive_exon
AGAGTTTGACATGACTGAGCAACTAAACACCACCACCAAAGCGTGGGAAGGT	949	994	1044	992	-1	JH924863.1	ENSOARG00000016521.1	949	1857	None	3286	806	171298	No_or_no_constitutive_exon
GAGAGAGCGCCCAGGGGAGCAACCCCCCCACCGCCCGGGAGGGGGGCGAGGT	20	851	901	849	-1	JH924356.1	ENSOARG00000002601.1	20	1664	None	3286	806	171298	No_or_no_constitutive_exon
CCATGGACAAGCAGTCTTATTGACAGTGTTTTCTCTTCTGGGAAATACAGCA	20	852	902	850	-1	AMGL01126629.1	ENSOARG00000014985.1	20	1416	None	3286	806	171298	No_or_no_constitutive_exon
