# Supplementary material for: Widespread Separation of the Polypyrimidine Tract From 3′ AG by G Tracts in Association With Alternative Exons in Metazoa and Plants
Source: Front Genet. 2019 Jan 14;9:741. doi: 10.3389/fgene.2018.00741 (PMC6339879; doi:10.3389/fgene.2018.00741)
Supplement: DATA FILE S2 — Sequences of REPAG 3′ SS from each species of metazoa, plants and protists. [file Data_Sheet_2.zip › Supplementary data 2/Protists_Release38_phytophthora_kernoviae.txt]

REPA_GGG_Sequence	Exon_Start	Exon_End	Pos_-50	Pos_+2	Strand	Chromosome	GeneID	Gene_Start	Gene_End	Gene_Name	Number_of_REPAs	Number_of_REPAs_has_GGG	Number_of_Intron(Intra_genic_Region)	Upstream_Constitutive_Exon
GTAGATGAACAAAGTAAACAATATTTAACTTCACTTCATCCACAGGGTAGAC	16485	16556	16606	16554	-1	scf_22126_1.1_contig_1	fgenesh_scip_prom.46568.1822	16252	18175	None	4738	559	28076	No_constitutive_exon_found_in_species
AAACTATAAACCGTTTGCCGACATGACTTTTAAAACGGTAAACTGGGTAGCA	85008	85017	85067	85015	-1	scf_22126_1.1_contig_1	fgenesh_scip_prom.46568.1832	85008	86035	None	4738	559	28076	No_constitutive_exon_found_in_species
GCGGTTTTCAAATGAAATAGAAATGTTTCGGTCACTATACCGGGGCAAAGGG	168521	169213	169263	169211	-1	scf_22126_1.1_contig_1	fgenesh_scip_prom.46568.1841	166146	170934	None	4738	559	28076	No_constitutive_exon_found_in_species
TAATATAATAATTGCTTTGGTTCGGGTACATAATATGGGATAACAAAAAGAA	66645	66712	66595	66647	1	scf_22126_2.1_contig_1	fgenesh_scip_prom.46568.9843	66079	68038	None	4738	559	28076	No_constitutive_exon_found_in_species
GAAGGAAGCGTTGTTTAGTATGATTGGCCCTTATTTTGAGGGAGGTACAGCA	67051	67288	67001	67053	1	scf_22126_2.1_contig_1	fgenesh_scip_prom.46568.9843	66079	68038	None	4738	559	28076	No_constitutive_exon_found_in_species
AATGAAGTCAGGGGCCGGCAATATTGAAACTGCTGGCAAGGTGGGTGCAGGT	97447	98128	97397	97449	1	scf_22126_2.1_contig_1	fgenesh_scip_prom.46568.9848	96637	99301	None	4738	559	28076	No_constitutive_exon_found_in_species
TCGTATTTTGCCAGGAGGAACAGCTTATTTAACCGATGCGGGCATGGTAGGC	200368	200436	200318	200370	1	scf_22126_2.1_contig_1	fgenesh_scip_prom.46568.9865	195699	200800	None	4738	559	28076	No_constitutive_exon_found_in_species
GCGATATAATAAAATGGCGTGCTCAATACGTTCGCGAAATACGGGTGAAGGG	218545	218615	218665	218613	-1	scf_22126_2.1_contig_1	fgenesh_scip_prom.46568.9867	218075	222624	None	4738	559	28076	No_constitutive_exon_found_in_species
GACAATTGATGTTTTATTTTATCTTAGTGCCATTTTATATATGTGGGGAGCA	311489	311513	311439	311491	1	scf_22126_2.1_contig_1	fgenesh_scip_prom.46568.9883	309818	313045	None	4738	559	28076	No_constitutive_exon_found_in_species
TGGGCAAACGAATTGCAATGGGCGAATCGATTGGGCTGGGGGAAGAACAGAT	311862	311997	311812	311864	1	scf_22126_2.1_contig_1	fgenesh_scip_prom.46568.9883	309818	313045	None	4738	559	28076	No_constitutive_exon_found_in_species
GAGGCTGTCTGTGAATTTCCGTTGTTACCGTTCTTGGCATATCGGGACAGAT	375547	375553	375497	375549	1	scf_22126_2.1_contig_1	fgenesh_scip_prom.46568.9891	374746	375553	None	4738	559	28076	No_constitutive_exon_found_in_species
ATGCTTTGAACTAATGCTCATCTCTTCATATGCACTGATTGTATTGGGAGGT	423797	423828	423878	423826	-1	scf_22126_2.1_contig_1	fgenesh_scip_prom.46568.9902	422800	424279	None	4738	559	28076	No_constitutive_exon_found_in_species
GGCGGAGTTTTTGAATCAAGGTAAAAAAATTACGTTGCTGTGCGGGGCAGGC	44656	44766	44816	44764	-1	scf_22126_4.1_contig_1	fgenesh_scip_prom.46568.4475	44523	45255	None	4738	559	28076	No_constitutive_exon_found_in_species
CGGTTATCATGCCATGATGGACTGTGATGTGCTCTTGATGCTGGGAACAGAT	44523	44574	44624	44572	-1	scf_22126_4.1_contig_1	fgenesh_scip_prom.46568.4475	44523	45255	None	4738	559	28076	No_constitutive_exon_found_in_species
CGACAAGTATTGCATATCCCGAAATACCGAGTATAATACTGGGTAAATAGAT	76977	76997	77047	76995	-1	scf_22126_4.1_contig_1	fgenesh_scip_prom.46568.4478	76977	77819	None	4738	559	28076	No_constitutive_exon_found_in_species
AGCTTTCGGAAGGGAGAAAGGGGAGAGAGCATGCTGTTGAATCGGGATAGTA	98694	98732	98782	98730	-1	scf_22126_4.1_contig_1	fgenesh_scip_prom.46568.4481	98694	99126	None	4738	559	28076	No_constitutive_exon_found_in_species
TATCCGGAAAGAGTATTATTGGCGAAAATGTAGGTGTGTGGGTAGTGAAGCG	239645	239798	239595	239647	1	scf_22126_4.1_contig_1	fgenesh_scip_prom.46568.4498	239210	239798	None	4738	559	28076	No_constitutive_exon_found_in_species
GTGCGTTCACCTCTAATGAAGAAGTGAACACTAACGTTGTGCGCGGGCAGTA	14420	14477	14370	14422	1	scf_22126_5.1_contig_1	fgenesh_scip_prom.46568.3474	12713	15065	None	4738	559	28076	No_constitutive_exon_found_in_species
CCGGAAGAGTTGATCAATATACAGAAGCGATCAGAATTACCGAAGGGCAGTG	92592	92859	92542	92594	1	scf_22126_5.1_contig_1	fgenesh_scip_prom.46568.3492	92089	93207	None	4738	559	28076	No_constitutive_exon_found_in_species
GTTGCTGAACTGTCTTTTTCATTATAAACGGTGTAAACTGGGTTGCAAAGTT	110201	110242	110151	110203	1	scf_22126_5.1_contig_1	fgenesh_scip_prom.46568.3494	110119	110378	None	4738	559	28076	No_constitutive_exon_found_in_species
CCACCATTGAAAATTACTGTGACCGTTTCATTGTTCTGCACCGGGGACAGGT	159761	159783	159711	159763	1	scf_22126_5.1_contig_1	fgenesh_scip_prom.46568.3502	159359	159783	None	4738	559	28076	No_constitutive_exon_found_in_species
TCGGTGAGAGCGCGGTATCTGTAAGTTATGCTGCTGTTGAACTGGGCAAGCG	303267	303277	303217	303269	1	scf_22126_5.1_contig_1	fgenesh_scip_prom.46568.3526	303162	304423	None	4738	559	28076	No_constitutive_exon_found_in_species
GAAGAAAGTGGCGATGGAAATTCTGCTGAGTATGAAACGTGCGGGTGCAGAT	309209	309215	309159	309211	1	scf_22126_5.1_contig_1	fgenesh_scip_prom.46568.3527	308410	309215	None	4738	559	28076	No_constitutive_exon_found_in_species
GTTTGGTATCTGTGTCGGGGCCGTTATGGTTTGCAATCTCATTGGGGCAGTT	50717	50742	50792	50740	-1	scf_22126_6.1	fgenesh_scip_prom.46568.8552	50717	52096	None	4738	559	28076	No_constitutive_exon_found_in_species
TCCAGGTGAGAATATAAAAGCGGAAGGTTCTGTGGTGCTATAGGGATCAGAA	71781	71792	71731	71783	1	scf_22126_6.1	fgenesh_scip_prom.46568.8559	71354	73320	None	4738	559	28076	No_constitutive_exon_found_in_species
AATCTGCTTGGTACGTAGAAAATCATAAAGGCATATTGTGGAGTGGGTAGCT	122605	122729	122779	122727	-1	scf_22126_6.1	fgenesh_scip_prom.46568.8571	122395	125645	None	4738	559	28076	No_constitutive_exon_found_in_species
CTCTGAGTACTCGATATACCGACACAGAAGCTTCGTTCGTGGGAATCCAGGA	237163	237591	237641	237589	-1	scf_22126_6.1	fgenesh_scip_prom.46568.842	237163	238084	None	4738	559	28076	No_constitutive_exon_found_in_species
TATATATAAGTAATAATAGTATTGTTGTGTTGTTGCTCTTGTGGGTGTAGGA	270245	270346	270396	270344	-1	scf_22126_6.1	fgenesh_scip_prom.46568.853	269874	270660	None	4738	559	28076	No_constitutive_exon_found_in_species
GACGCTGGCAGTTTTTCAGGTCAAGGTCTGCTATCTGGATGGGGTAATAGTG	67845	68027	68077	68025	-1	scf_22126_7.1	fgenesh_scip_prom.46568.7162	66156	70456	None	4738	559	28076	No_constitutive_exon_found_in_species
GTTTAGTATGTGGGTTGACTATTGCTAAGTGACGGTTGGGGGTGGTGTAGGC	122662	122725	122612	122664	1	scf_22126_7.1	fgenesh_scip_prom.46568.7175	121889	122725	None	4738	559	28076	No_constitutive_exon_found_in_species
TGATCAAGCTACTCATCCTTCATATGTGAATTTGCTGTGGGACAATGCAGCT	178451	178475	178401	178453	1	scf_22126_7.1	fgenesh_scip_prom.46568.7191	176398	179344	None	4738	559	28076	No_constitutive_exon_found_in_species
CCAACAAAATTTTGTGACAATGGTGATATATTGGTTTGTGTTAGGGGTAGTT	121428	121436	121486	121434	-1	scf_22126_8.1_contig_1	fgenesh_scip_prom.46568.1949	120295	122164	None	4738	559	28076	No_constitutive_exon_found_in_species
TTTACTAATCACATTACAAAGGGGGGGACCCCAACAACAAATGGGTATAGGT	120955	120971	121021	120969	-1	scf_22126_8.1_contig_1	fgenesh_scip_prom.46568.1949	120295	122164	None	4738	559	28076	No_constitutive_exon_found_in_species
TTTAGAGACGTTTCATAAATGTATATTTTGAGACTAATATGGGGAGAAAGCA	169898	170173	170223	170171	-1	scf_22126_8.1_contig_1	fgenesh_scip_prom.46568.1959	169559	172792	None	4738	559	28076	No_constitutive_exon_found_in_species
CCGATCAGGCTGTCTTTGATGCGTTTCTGGCATCCCATTGGGGGGATGAGAC	202276	204276	204326	204274	-1	scf_22126_8.1_contig_1	fgenesh_scip_prom.46568.1964	201652	206133	None	4738	559	28076	No_constitutive_exon_found_in_species
TGCTGTATTGTCGGCCAAATATAACTGTAATGTGTATCTTAAACGGGAAGAC	245986	245997	246047	245995	-1	scf_22126_8.1_contig_1	fgenesh_scip_prom.46568.1971	244851	246090	None	4738	559	28076	No_constitutive_exon_found_in_species
TGGACACCACCATTTTGCAAGGTGCGATTCGTACGTATATCTGGGGATAGGA	236245	236258	236195	236247	1	scf_22126_9.1	fgenesh_scip_prom.46568.7965	233511	236258	None	4738	559	28076	No_constitutive_exon_found_in_species
CATACTTGGAAAATGAAACTCACGTTGCATGACTCGTTACTGATGGGCAGTT	238883	238970	239020	238968	-1	scf_22126_9.1	fgenesh_scip_prom.46568.7966	237826	239174	None	4738	559	28076	No_constitutive_exon_found_in_species
ATTAAATCCTTTGAAAAGCGCCGGAGTGCACATTTGTGTGATGGGTCAAGGG	110430	110431	110481	110429	-1	scf_22126_10.1	fgenesh_scip_prom.46568.2712	108758	114684	None	4738	559	28076	No_constitutive_exon_found_in_species
TTGGAGGAGAATGACGTCTCAGGTATCGAGTGTGTGGGAGGAGATTGCAGGG	172412	172537	172362	172414	1	scf_22126_10.1	fgenesh_scip_prom.46568.5922	171979	172997	None	4738	559	28076	No_constitutive_exon_found_in_species
CGGCATAGTAGTTTGATCGTTTAATGATTGTGCAAACTTGGTCGGGGCAGGA	179084	179240	179290	179238	-1	scf_22126_10.1	fgenesh_scip_prom.46568.5923	173688	180873	None	4738	559	28076	No_constitutive_exon_found_in_species
TGTTCAAGCTGCTCTACAGTCAGTTGGACCACTTTGTGACACGGGAGCAGAT	25074	25118	25024	25076	1	scf_22126_11.1_contig_1	fgenesh_scip_prom.46568.77	20976	25118	None	4738	559	28076	No_constitutive_exon_found_in_species
GTAGAGGATGCCTTAGGTAATTTGTAATTCGTATTGTAATAGAACGGGAGAA	69521	69541	69471	69523	1	scf_22126_11.1_contig_1	fgenesh_scip_prom.46568.85	68440	69541	None	4738	559	28076	No_constitutive_exon_found_in_species
GACGCAATGGTTCAGGCAAAACGACGTTATTCAAACTCTTGTTGGGCGAGGA	101654	101846	101604	101656	1	scf_22126_11.1_contig_1	fgenesh_scip_prom.46568.93	98811	106299	None	4738	559	28076	No_constitutive_exon_found_in_species
TCACTCATTAGCTATATCAGACGCAAAACAACTCTGGCTATGGGGACAAGGA	58971	59039	58921	58973	1	scf_22126_12.1	fgenesh_scip_prom.46568.5427	55202	59133	None	4738	559	28076	No_constitutive_exon_found_in_species
AATAAATGTGCTGACTGGAAATTATGGTGCACATGATTATTGGTGGGCAGAT	61223	61309	61359	61307	-1	scf_22126_12.1	fgenesh_scip_prom.46568.5428	59685	63044	None	4738	559	28076	No_constitutive_exon_found_in_species
AGCTGCTCTGCGAACAGCTATTATCTCAACTATTATTTCTACCACGGGAGCA	72441	72514	72564	72512	-1	scf_22126_12.1	fgenesh_scip_prom.46568.5430	72286	73047	None	4738	559	28076	No_constitutive_exon_found_in_species
TTACCGTAGTTGTACTACTGGGATCTTTTATGGTGTATTTTATGGGCAAGGA	41063	41150	41013	41065	1	scf_22126_13.1_contig_1	fgenesh_scip_prom.46568.10588	40578	41462	None	4738	559	28076	No_constitutive_exon_found_in_species
TCTGGGAGAAGTTAAGCAAGTGAAACGCATCAAGCTGAATTGGGAAGCAGCC	100319	100433	100269	100321	1	scf_22126_13.1_contig_1	fgenesh_scip_prom.46568.10596	99097	100612	None	4738	559	28076	No_constitutive_exon_found_in_species
TGTGACCAAGGATAAGCAGGTCATTATGAGTAATATTCTGGGACGGCGAGTG	166893	167121	166843	166895	1	scf_22126_13.1_contig_1	fgenesh_scip_prom.46568.10607	166739	167563	None	4738	559	28076	No_constitutive_exon_found_in_species
CATGGAGTTTCACAAAAATTGGCGGGTGAACTTATTATACGGGGTTCAAGTC	167539	167563	167489	167541	1	scf_22126_13.1_contig_1	fgenesh_scip_prom.46568.10607	166739	167563	None	4738	559	28076	No_constitutive_exon_found_in_species
ATGTATTGATCTATGCCTTCCTGCTGCTTAATCTGGTGCTGGGATACCAGAT	63478	64089	63428	63480	1	scf_22126_14.1_contig_1	fgenesh_scip_prom.46568.6101	58839	64956	None	4738	559	28076	No_constitutive_exon_found_in_species
GAGTTCAAGCTCTGTGATACGTATTACGACCGGCCTACGCCATGGGATAGGG	64947	64956	64897	64949	1	scf_22126_14.1_contig_1	fgenesh_scip_prom.46568.6101	58839	64956	None	4738	559	28076	No_constitutive_exon_found_in_species
AAGCGCTCTATATTAGTTCGAACATAGGAGGTATATCCAATGGGTAACAGGA	139723	140154	140204	140152	-1	scf_22126_14.1_contig_1	fgenesh_scip_prom.46568.6119	139207	141131	None	4738	559	28076	No_constitutive_exon_found_in_species
AGATCCGCTGTGTCCTCCAACTTACTGATGATGTTGCTATGACGGGTCAGGT	171259	171448	171209	171261	1	scf_22126_14.1_contig_1	fgenesh_scip_prom.46568.6123	169317	171448	None	4738	559	28076	No_constitutive_exon_found_in_species
GTCTGGGGTTGGCTATATGCAAAACGCTCGTTGAAATGATGGGTGGACAGAT	30332	30420	30470	30418	-1	scf_22126_15.1_contig_1	fgenesh_scip_prom.46568.3237	28644	35658	None	4738	559	28076	No_constitutive_exon_found_in_species
AGAATGCAAGAACATTGTGTTTAATGGTTCGCTCTGTTTTGACGGGTCAGCA	46794	46907	46957	46905	-1	scf_22126_16.1	fgenesh_scip_prom.46568.8463	44470	47652	None	4738	559	28076	No_constitutive_exon_found_in_species
AGAGAATGGCGCAGCCAACAGTAATGATGCTGCTGCTGAACAGGGTACAGAA	54908	55765	54858	54910	1	scf_22126_16.1	fgenesh_scip_prom.46568.8467	53578	55893	None	4738	559	28076	No_constitutive_exon_found_in_species
AAAATTCAAAAAATAATTCATTTTTTCTGACGGATTTATAAAGGGTACAGCA	16666	16720	16770	16718	-1	scf_22126_17.1_contig_1	fgenesh_scip_prom.46568.3863	16666	20255	None	4738	559	28076	No_constitutive_exon_found_in_species
GACTTATTATTGTATGTCTTATGATGATCATAATGATGTGGGAAGGTCAGAA	24681	24814	24864	24812	-1	scf_22126_17.1_contig_1	fgenesh_scip_prom.46568.3864	21372	25238	None	4738	559	28076	No_constitutive_exon_found_in_species
GCGGCTACAAACATCGGATGGGATGATCTGCGTATCATGAAAATGGGCAGGT	38967	39034	38917	38969	1	scf_22126_17.1_contig_1	fgenesh_scip_prom.46568.3867	38245	39034	None	4738	559	28076	No_constitutive_exon_found_in_species
CAGCTTCTCTCTGTTATCCTATGCAATGACTTCTATTCCCATGGGCACAGCG	49136	49172	49086	49138	1	scf_22126_17.1_contig_1	fgenesh_scip_prom.46568.3869	48623	49831	None	4738	559	28076	No_constitutive_exon_found_in_species
TCCTGATTCTTGGTATTGCCGGAGGTACGTATGCTTTGATGGGGAATAAGGC	100223	100773	100823	100771	-1	scf_22126_17.1_contig_1	fgenesh_scip_prom.46568.3880	100065	101270	None	4738	559	28076	No_constitutive_exon_found_in_species
AAATCTGACTGTTGCCGAAGCAGACCGACTGTATCCTTATGGGCACCAAGTA	100065	100157	100207	100155	-1	scf_22126_17.1_contig_1	fgenesh_scip_prom.46568.3880	100065	101270	None	4738	559	28076	No_constitutive_exon_found_in_species
CAACAGTCAGGGTGATGAAGAACGTTCGGGCGGACGCTCCGCCGGGACAGGC	116504	116853	116903	116851	-1	scf_22126_17.1_contig_1	fgenesh_scip_prom.46568.3883	115805	122135	None	4738	559	28076	No_constitutive_exon_found_in_species
CGTTGCCGCGTATGACCTGCTCAATGAACCTCTCGTAACCATGGGTACAGGT	143350	143486	143536	143484	-1	scf_22126_17.1_contig_1	fgenesh_scip_prom.46568.3887	140807	144180	None	4738	559	28076	No_constitutive_exon_found_in_species
ATGCATTGGCTGAGCCACTGTCTAACATGGGACAGGTACTGGGAGTGTAGAA	198139	199291	199341	199289	-1	scf_22126_17.1_contig_1	fgenesh_scip_prom.46568.3899	197981	201022	None	4738	559	28076	No_constitutive_exon_found_in_species
CGGATGAGTTACTCATTCAAAATATGAATATTGATGTAAAACCGGGACAGAC	211958	212612	212662	212610	-1	scf_22126_17.1_contig_1	fgenesh_scip_prom.46568.3904	211958	215179	None	4738	559	28076	No_constitutive_exon_found_in_species
ATACCATTGTCAATACTAATTACTAATTACTATTGTTCTTGGGGATGCAGAC	6776	6906	6956	6904	-1	scf_22126_19.1	fgenesh_scip_prom.46568.1393	6633	7059	None	4738	559	28076	No_constitutive_exon_found_in_species
CTGAGCCGCAGACCCCATCGATGTTTGACATTGGTGAAGGAATGGGACAGTT	11172	12873	12923	12871	-1	scf_22126_19.1	fgenesh_scip_prom.46568.7867	11172	13909	None	4738	559	28076	No_constitutive_exon_found_in_species
GCGGAAGTGGGAGGGTTGATTAACTTGTTGTGAATATGTGGTGGGTATAGTG	63921	64000	64050	63998	-1	scf_22126_19.1	fgenesh_scip_prom.46568.7884	63800	64720	None	4738	559	28076	No_constitutive_exon_found_in_species
GTATTCGCAGTGGTTACAACCTCTCTGTACTATTTCTTGGGGGAAAGCAGCT	67195	67326	67376	67324	-1	scf_22126_19.1	fgenesh_scip_prom.46568.7885	66335	67723	None	4738	559	28076	No_constitutive_exon_found_in_species
TTTCTTGAAGGTGTGAGAGCTTACAAGTAGTGGTTGTGGTGGGATGACAGGG	77664	77742	77614	77666	1	scf_22126_19.1	fgenesh_scip_prom.46568.7887	73267	82397	None	4738	559	28076	No_constitutive_exon_found_in_species
GGTTTTACTGATGGCAATTAAATTAATGATTGGTTGAGTGGGTAAAATAGCA	78696	78764	78646	78698	1	scf_22126_19.1	fgenesh_scip_prom.46568.7887	73267	82397	None	4738	559	28076	No_constitutive_exon_found_in_species
AGATGCGTTCGTCCAGAACAATGAACTCTACATTGCGTTTGAATGGGCAGAG	164585	164600	164535	164587	1	scf_22126_19.1	fgenesh_scip_prom.46568.7917	163898	164600	None	4738	559	28076	No_constitutive_exon_found_in_species
TGACGCATGCCCCAATATCCGTAGGTTACTGCTGAAGAATGGGATTGCAGAC	198576	198968	198526	198578	1	scf_22126_19.1	fgenesh_scip_prom.46568.9168	197428	199959	None	4738	559	28076	No_constitutive_exon_found_in_species
TCCCTAGACGCGAATTGGCACAATCACGTGCTGTCAAATATTGGGGCAAGTT	210365	210577	210627	210575	-1	scf_22126_19.1	fgenesh_scip_prom.46568.9173	210177	211107	None	4738	559	28076	No_constitutive_exon_found_in_species
CTGTCTGCACCCTGAGTTGCTAGATAATTGCTATAGTAACAGAGGGCTAGGT	133782	133806	133732	133784	1	scf_22126_20.1_contig_1	fgenesh_scip_prom.46568.7383	133342	135425	None	4738	559	28076	No_constitutive_exon_found_in_species
AGGGTCAACAGGTGAACTATCTGTGGATGACCCGAACTTTTGGGAAAAAGTT	23189	23410	23460	23408	-1	scf_22126_21.1	fgenesh_scip_prom.46568.4322	21214	24608	None	4738	559	28076	No_constitutive_exon_found_in_species
CTTGATCGCAAAGGTGCGGCTTGTCATACTGTGTGCTGCACAGTGGGTAGTA	129366	129384	129434	129382	-1	scf_22126_21.1	fgenesh_scip_prom.46568.4346	129366	130236	None	4738	559	28076	No_constitutive_exon_found_in_species
GGATACAATAAATTTTACACCACCGATAATAATGGTGTGGATTTGGGAAGCA	23471	23725	23421	23473	1	scf_22126_22.1	fgenesh_scip_prom.46568.2402	22911	25263	None	4738	559	28076	No_constitutive_exon_found_in_species
TGGGAGCTGTCTTAAACTCCTTGAACCCCCTGTTCACGTGGGCACGAAAGAC	83756	83785	83706	83758	1	scf_22126_22.1	fgenesh_scip_prom.46568.9038	78326	85971	None	4738	559	28076	No_constitutive_exon_found_in_species
GCTGTATGTTGTCCGTGGAGCTGAATTAATTGGTTGTGTGATGGGTGTAGTG	129813	130171	130221	130169	-1	scf_22126_22.1	fgenesh_scip_prom.46568.1459	127485	130515	None	4738	559	28076	No_constitutive_exon_found_in_species
TTGACGTTGTATTTACGCTATTAATGTGGCTAATAGTACGGGTTAAAAAGCC	72483	72538	72433	72485	1	scf_22126_24.1	fgenesh_scip_prom.46568.3827	71861	73180	None	4738	559	28076	No_constitutive_exon_found_in_species
TCGAAAGACATGCTTGACAATTTTAACTATGCACTGGTATGGGGAACTAGCA	84439	84611	84389	84441	1	scf_22126_24.1	fgenesh_scip_prom.46568.3832	82728	84611	None	4738	559	28076	No_constitutive_exon_found_in_species
TTGAGAAAGGTTGGGGACTTCGTGTGTTAGAGAGTGTTAAGGCGGGGCAGTT	195268	195416	195466	195414	-1	scf_22126_24.1	fgenesh_scip_prom.46568.10402	195150	197324	None	4738	559	28076	No_constitutive_exon_found_in_species
GGTGGATTTACTTTGAAATGTATGTAGACGACATTCGCCTTCGAGGGCAGGT	13819	13948	13769	13821	1	scf_22126_25.1	fgenesh_scip_prom.46568.1700	11909	15321	None	4738	559	28076	No_constitutive_exon_found_in_species
ATTGACTGATCAATTTTGGTTCTATGTTGTTTGTATTTTGTGGGGATTAGGA	63092	63245	63042	63094	1	scf_22126_25.1	fgenesh_scip_prom.46568.7837	58644	65974	None	4738	559	28076	No_constitutive_exon_found_in_species
CTATGCCGTTAGAGTTGACACCTTTGCCAACTCCTGGTATGGGGATGCAGGG	180772	181042	180722	180774	1	scf_22126_25.1	fgenesh_scip_prom.46568.5189	178810	181042	None	4738	559	28076	No_constitutive_exon_found_in_species
CAGAGCTGCATGTCGGAGGCTTTGATAAAGAGTTTATGGGGGAAATGCAGGC	49758	50100	49708	49760	1	scf_22126_26.1	fgenesh_scip_prom.46568.1016	47584	51097	None	4738	559	28076	No_constitutive_exon_found_in_species
AGTAGCTATGTGGTGCACCAGCTGATGTCGTTTTTGTTGACGGGGTGTAGAG	2927	3002	2877	2929	1	scf_22126_27.1	fgenesh_scip_prom.46568.833	2432	4153	None	4738	559	28076	No_constitutive_exon_found_in_species
CGAGTACGAGCTTGGCGGCCGGCCAGAGCTCCAAAGCTATATATGGGTAGAA	30722	30835	30885	30833	-1	scf_22126_27.1	fgenesh_scip_prom.46568.5071	27611	34392	None	4738	559	28076	No_constitutive_exon_found_in_species
CTTAAAGAGACCCACGGACTGACAGTGTTATTACTGTTGTTGGGAGGCAGCT	104618	104725	104568	104620	1	scf_22126_27.1	fgenesh_scip_prom.46568.5091	102848	105351	None	4738	559	28076	No_constitutive_exon_found_in_species
TGTTTCTATTGCCGTCAAGAAATTTAACCAGTATACGATGGGGTGTACAGAC	140752	140889	140939	140887	-1	scf_22126_27.1	fgenesh_scip_prom.46568.6562	140752	141635	None	4738	559	28076	No_constitutive_exon_found_in_species
TCTCGCTCACACGCCTTACTGCGTGTGACATTGTATACTGAAGGGGACAGTG	110113	110164	110063	110115	1	scf_22126_28.1	fgenesh_scip_prom.46568.4534	109757	110164	None	4738	559	28076	No_constitutive_exon_found_in_species
AACGAGACAAAGGTCAGTGATGAGAATCAGGCGATGCCGGATGGGTGCAGAC	119008	119249	118958	119010	1	scf_22126_28.1	fgenesh_scip_prom.46568.4538	118118	121703	None	4738	559	28076	No_constitutive_exon_found_in_species
GGGAAATGCTGTTTTTAACGTTATTTTGTACTTTTGTGTGGGAATGTAAGTG	158418	158528	158578	158526	-1	scf_22126_28.1	fgenesh_scip_prom.46568.10282	157370	158898	None	4738	559	28076	No_constitutive_exon_found_in_species
TGACTGACATTTAACTCTTGTGATGATGCTTCTATGGGTGGTGAGTGCAGAT	159243	159303	159353	159301	-1	scf_22126_28.1	fgenesh_scip_prom.46568.10283	159243	159923	None	4738	559	28076	No_constitutive_exon_found_in_species
GCGTTGATATCATTGCAACAAACTCAATCGACAGTTCGCTATACGGGAAGGT	19690	21727	21777	21725	-1	scf_22126_29.1	fgenesh_scip_prom.46568.4803	16854	24807	None	4738	559	28076	No_constitutive_exon_found_in_species
GACTGCAATACAAACTTGCTAATAGACGGATTGTGCTGTAGGTGGGACAGTC	50014	50114	49964	50016	1	scf_22126_29.1	fgenesh_scip_prom.46568.4278	49573	50387	None	4738	559	28076	No_constitutive_exon_found_in_species
TGTTGTGTACTGAATTGGCCTCTCACGTTGTGTGCTTGGTCTGGGGACAGCT	52946	53155	52896	52948	1	scf_22126_29.1	fgenesh_scip_prom.46568.4279	50682	53731	None	4738	559	28076	No_constitutive_exon_found_in_species
TGCATTACTTGTATTGTAGGGCTGTGAACGCTCTCTTTTGGGTAGTGGAGAC	58218	58290	58340	58288	-1	scf_22126_29.1	fgenesh_scip_prom.46568.4281	57255	58410	None	4738	559	28076	No_constitutive_exon_found_in_species
TGGCTTCCCAATAGAAGAAGAACAAAATAGTACTGGGGACAATACGACAGAA	92042	92149	91992	92044	1	scf_22126_29.1	fgenesh_scip_prom.46568.4296	91774	92944	None	4738	559	28076	No_constitutive_exon_found_in_species
GATATGGTGTTATTTGACCTGATCTGACCTTGCTTCTGGGACGAGGTTAGAT	141995	142040	142090	142038	-1	scf_22126_29.1	fgenesh_scip_prom.46568.3168	140813	142352	None	4738	559	28076	No_constitutive_exon_found_in_species
CGACTAACTGACGCTCTACACTTATATCTCTCTCGTTTGGGAATGTCAAGTG	20324	20530	20274	20326	1	scf_22126_30.1	fgenesh_scip_prom.46568.6018	16086	20749	None	4738	559	28076	No_constitutive_exon_found_in_species
CGTAGCGGAGGTGCTTGAAACATTTAATGCTGTCGTAGCATGTGGGCAAGTT	55147	55194	55244	55192	-1	scf_22126_30.1	fgenesh_scip_prom.46568.1738	53373	60313	None	4738	559	28076	No_constitutive_exon_found_in_species
TGCTCACACAACCTCAAATAAGTGTACCCAACGCGTTCGGGAGGTTGCAGAC	74430	74544	74380	74432	1	scf_22126_30.1	fgenesh_scip_prom.46568.1741	73108	75917	None	4738	559	28076	No_constitutive_exon_found_in_species
ATGAAATCGTTACTTGCGCCTAAACTACGTGTATTGTTCTGGGATTGCAGGG	93102	93318	93368	93316	-1	scf_22126_30.1	fgenesh_scip_prom.46568.1745	91972	93905	None	4738	559	28076	No_constitutive_exon_found_in_species
ATCGATCTAATGATGCACTGTTGGTTTAAACTGTTGTGGGAGAAATCTAGCG	149315	149801	149851	149799	-1	scf_22126_30.1	fgenesh_scip_prom.46568.1755	149315	150076	None	4738	559	28076	No_constitutive_exon_found_in_species
CATTGACGTGCATGCTTTTTAACTTGTTTGCATTTGATGCATGGGAACAGTT	162264	162343	162214	162266	1	scf_22126_30.1	fgenesh_scip_prom.46568.3008	156155	162475	None	4738	559	28076	No_constitutive_exon_found_in_species
ATTCGACACGGTATCCGTAATGCTACAAAGATGGTGGGGACAAAGTAAAGAA	7337	7652	7287	7339	1	scf_22126_31.1	fgenesh_scip_prom.46568.5466	5990	7854	None	4738	559	28076	No_constitutive_exon_found_in_species
ACTGCCTGCTGTGACAAGTGAGACAACAGTTCAACAGTAACGGGCAAAAGCG	98191	98217	98141	98193	1	scf_22126_31.1	fgenesh_scip_prom.46568.958	96749	100487	None	4738	559	28076	No_constitutive_exon_found_in_species
CGAACGGTTTGCGTGGACAAGTAAATTTTCCAATGTGTTGGGATGGGAAGAA	165725	166008	165675	165727	1	scf_22126_31.1	fgenesh_scip_prom.46568.698	165161	167733	None	4738	559	28076	No_constitutive_exon_found_in_species
GGAAGTTGTTGGTCGGATGTTGATGGTGGGTATTTGGGTTGTGGCAATAGGA	23219	23282	23332	23280	-1	scf_22126_32.1	fgenesh_scip_prom.46568.2953	23083	23762	None	4738	559	28076	No_constitutive_exon_found_in_species
TAGTGCCCCGACACCGTATTTGTCCTCGGCGGGTACTCACAGGGTGCCAGTG	25005	25318	24955	25007	1	scf_22126_32.1	fgenesh_scip_prom.46568.2954	24661	25318	None	4738	559	28076	No_constitutive_exon_found_in_species
GGAAGCTGCCAGTCTTACTGACCGCACGGCCTGGAAATGTGGGCGTGCAGAT	65364	65697	65747	65695	-1	scf_22126_32.1	fgenesh_scip_prom.46568.262	62170	67760	None	4738	559	28076	No_constitutive_exon_found_in_species
AAGAAGAAGAAGAAAAAAAGTTAGTTAACCGTGGTACTGTGTTGGGATAGTG	89495	89620	89670	89618	-1	scf_22126_32.1	fgenesh_scip_prom.46568.268	88954	89823	None	4738	559	28076	No_constitutive_exon_found_in_species
ATCCGAATTTGTGTTGTGATAATGAGTGATGTAGATTTGACATGGGGCAGAT	137352	137357	137407	137355	-1	scf_22126_32.1	fgenesh_scip_prom.46568.281	137352	137885	None	4738	559	28076	No_constitutive_exon_found_in_species
ATGGAGTGTGGCGATTTAATCACTGTGCTGCATCATTGCTGTGAGGGCAGAT	140048	140443	139998	140050	1	scf_22126_32.1	fgenesh_scip_prom.46568.282	138625	143397	None	4738	559	28076	No_constitutive_exon_found_in_species
GATTCGATTTCAGAAATGGCGTCCTACGGTGGCGGCTATGGGCAGTCAAGAC	27416	27584	27366	27418	1	scf_22126_33.1	fgenesh_scip_prom.46568.3426	24152	30232	None	4738	559	28076	No_constitutive_exon_found_in_species
TGACTTGTTGTTTGTGGATTGCGAGTTACTAACTTTACTGGGTGATGCAGTG	100815	100923	100765	100817	1	scf_22126_33.1	fgenesh_scip_prom.46568.4127	100184	101467	None	4738	559	28076	No_constitutive_exon_found_in_species
CTTACGGTGGCTTCCCGCTGGGGCGTTAATTTATATCCTTGGGACTGTAGTT	116446	116457	116507	116455	-1	scf_22126_35.1_contig_1	fgenesh_scip_prom.46568.2746	116446	116634	None	4738	559	28076	No_constitutive_exon_found_in_species
TACACTTTGTAGGTTGGAGTAAAATATACGACCTGTGGGTGGATCCAAAGAC	74196	74224	74146	74198	1	scf_22126_36.1	fgenesh_scip_prom.46568.9295	74019	75042	None	4738	559	28076	No_constitutive_exon_found_in_species
AACTGAGGCCTTCAATTTCGTATTTTTGCCAATTTTCAATGGGGAAGAAGAC	100495	100597	100445	100497	1	scf_22126_36.1	fgenesh_scip_prom.46568.9303	99573	101829	None	4738	559	28076	No_constitutive_exon_found_in_species
GCAGGAAACCAATTATTACTTGAGAATGGTCCCAAATCTCGATCGGGAAGGC	101433	101497	101383	101435	1	scf_22126_36.1	fgenesh_scip_prom.46568.9303	99573	101829	None	4738	559	28076	No_constitutive_exon_found_in_species
AACTGAAGGACTTGAAGAAGTTGTGCTAATTGCTGAACATGGGCTTGAAGTG	110387	110445	110495	110443	-1	scf_22126_36.1	fgenesh_scip_prom.46568.9308	110387	111152	None	4738	559	28076	No_constitutive_exon_found_in_species
GGTGGGCGGGCTGATGATCTAGTGTTATGTTTTGTGTTGTGATTGGGCAGGA	116568	116616	116666	116614	-1	scf_22126_36.1	fgenesh_scip_prom.46568.9311	115750	116935	None	4738	559	28076	No_constitutive_exon_found_in_species
TGGACAATTAGTTTTAGGGTTTTGATGATGATTGTTTATGATGTGGGCAGTT	154333	154565	154615	154563	-1	scf_22126_36.1	fgenesh_scip_prom.46568.4243	153965	155180	None	4738	559	28076	No_constitutive_exon_found_in_species
GAAAGCGCTACGTTTTGTGGGGCGCTTGGCGGTCGCATTTTTGGGGACAGGC	58459	59203	58409	58461	1	scf_22126_37.1_contig_1	fgenesh_scip_prom.46568.10550	57558	59524	None	4738	559	28076	No_constitutive_exon_found_in_species
TACAAGTTGTGCTTTCGATGGTGATTCTGACCAATGTGATGTGTGGGCAGAT	111363	111515	111313	111365	1	scf_22126_37.1_contig_1	fgenesh_scip_prom.46568.10563	110755	111654	None	4738	559	28076	No_constitutive_exon_found_in_species
AAGCACACTATCGTGGACGAAAAGGGCGAGAAATGTATCGGGAAGCACAGTT	19975	20038	20088	20036	-1	scf_22126_38.1	fgenesh_scip_prom.46568.2582	18737	23408	None	4738	559	28076	No_constitutive_exon_found_in_species
AGCAGTTGGAGGAACGCGATGGAGACAACGGTACACGTGAAAATGGGCAGAA	60643	60777	60827	60775	-1	scf_22126_38.1	fgenesh_scip_prom.46568.2595	60564	62591	None	4738	559	28076	No_constitutive_exon_found_in_species
CGCAGCTCCAATTCATCTGCGACCCGTCGTCAACGTGTTCTATGGGATAGTG	29537	30471	30521	30469	-1	scf_22126_39.1_contig_1	fgenesh_scip_prom.46568.1063	29537	30544	None	4738	559	28076	No_constitutive_exon_found_in_species
GAGATACTTACACTCTGCTTTATGTTGTGTGGCTGGATGATGGGATACAGAG	54836	56770	56820	56768	-1	scf_22126_39.1_contig_1	fgenesh_scip_prom.46568.1068	43019	57219	None	4738	559	28076	No_constitutive_exon_found_in_species
CCAATGAAGTTTATGCTGTACTAACATGAACTATCTAACTGTTGGGGTAGGT	58389	58579	58339	58391	1	scf_22126_39.1_contig_1	fgenesh_scip_prom.46568.1069	57371	59361	None	4738	559	28076	No_constitutive_exon_found_in_species
GCCTCGTGCCCAAGGCTAGCAAGCAAGTCTGTATCGCCTACGGGAACTAGAG	127788	128230	128280	128228	-1	scf_22126_39.1_contig_1	fgenesh_scip_prom.46568.1092	124655	128446	None	4738	559	28076	No_constitutive_exon_found_in_species
TGTCTTAGACGGATACTTCTACAAATATCTACACAACTATGGCGGGTCAGGT	131959	131983	132033	131981	-1	scf_22126_39.1_contig_1	fgenesh_scip_prom.46568.1093	129408	132140	None	4738	559	28076	No_constitutive_exon_found_in_species
GAACGCGCATGCTGGTCATGTACCTGGTGCAGTCAATTTCAATTGGGTAGAC	39971	40206	39921	39973	1	scf_22126_40.1	fgenesh_scip_prom.46568.4761	37842	43659	None	4738	559	28076	No_constitutive_exon_found_in_species
GTGTTGGTATGTTGAGACTGATGATACTTACTGCTGTGATTGGGTGGTAGCA	81091	81218	81041	81093	1	scf_22126_40.1	fgenesh_scip_prom.46568.8648	80419	81767	None	4738	559	28076	No_constitutive_exon_found_in_species
AAATGGATATATACATTTCTTAAGGATGTTGATTGAATCGTGGTGGGCAGAG	18650	18714	18600	18652	1	scf_22126_41.1	fgenesh_scip_prom.46568.2295	18314	19083	None	4738	559	28076	No_constitutive_exon_found_in_species
TTATGTAGCAATGGATGCCTGAAAGGGTCGAAGACATTTTCGGGATATAGAG	6678	6692	6628	6680	1	scf_22126_42.1	fgenesh_scip_prom.46568.9060	6102	10282	None	4738	559	28076	No_constitutive_exon_found_in_species
GAGTATCTGCAAATCCAAGGGTGCTACTGAACGAGCTTTTGGGTATGCAGAG	19342	19387	19292	19344	1	scf_22126_42.1	fgenesh_scip_prom.46568.9064	17374	19387	None	4738	559	28076	No_constitutive_exon_found_in_species
AAATCCTCGCTGACTCCCTACGACTAACAAGATTGTGATTATGGGTGCAGTC	33685	33753	33803	33751	-1	scf_22126_42.1	fgenesh_scip_prom.46568.9066	33112	36087	None	4738	559	28076	No_constitutive_exon_found_in_species
GATCGCGATCATCTCTGTAGCAGTCCCCACTGTGTTGCTTATTGGGGTAGCG	101560	101710	101760	101708	-1	scf_22126_42.1	fgenesh_scip_prom.46568.2189	99365	102887	None	4738	559	28076	No_constitutive_exon_found_in_species
TTTAAAAAAATAAGATTTGATTGGATAAAACTAGTTTTTTATGGGTATAGTT	118117	118371	118067	118119	1	scf_22126_43.1_contig_1	fgenesh_scip_prom.46568.9966	117674	118474	None	4738	559	28076	No_constitutive_exon_found_in_species
ATGTCTCGGAACACCTTCACGAGTGGATCGATCTGATTTTCGGGTACAAGCA	121708	121742	121658	121710	1	scf_22126_43.1_contig_1	fgenesh_scip_prom.46568.9968	119897	123543	None	4738	559	28076	No_constitutive_exon_found_in_species
GAAAAGAAAGAGAGAGGAGACTGGGACGCCTAAGATTGGGGATAATGCAGTG	45263	45345	45213	45265	1	scf_22126_44.1	fgenesh_scip_prom.46568.3062	42209	45345	None	4738	559	28076	No_constitutive_exon_found_in_species
CTGTGCTGTTCCCAGATACTAACATGTAGTGCATCTGGTCGTTGGGATAGTC	140278	140352	140402	140350	-1	scf_22126_44.1	fgenesh_scip_prom.46568.1272	137394	141932	None	4738	559	28076	No_constitutive_exon_found_in_species
CCGAGATGCTGTGATATCTGCCAAGGCGTCTGCAACTTTTACGGGCGTAGGG	106016	106043	106093	106041	-1	scf_22126_45.1	fgenesh_scip_prom.46568.9240	106016	106819	None	4738	559	28076	No_constitutive_exon_found_in_species
CGAGACCGCTCCAAGACCTCGTGCTTATTGTCGTAGCTTTGATTGGGCAGTC	135305	135324	135255	135307	1	scf_22126_45.1	fgenesh_scip_prom.46568.9247	133268	139252	None	4738	559	28076	No_constitutive_exon_found_in_species
ACAGTCTATGTATCATGCTTATTGTAACACTGCTCTGTTAATGGGTGTAGCT	11789	12132	11739	11791	1	scf_22126_46.1_contig_1	fgenesh_scip_prom.46568.2757	11508	15077	None	4738	559	28076	No_constitutive_exon_found_in_species
GTTGGTCGTGCCTAATAATCATTAGAGCATCTAAAGCATGGGGCACACAGCG	18831	19443	18781	18833	1	scf_22126_46.1_contig_1	fgenesh_scip_prom.46568.2759	16585	20033	None	4738	559	28076	No_constitutive_exon_found_in_species
AGGTCAGAAGAAAACCATCCTAGTTAATAATATATTGTACGTGGTGGGAGGT	89367	89972	90022	89970	-1	scf_22126_46.1_contig_1	fgenesh_scip_prom.46568.2780	88640	90402	None	4738	559	28076	No_constitutive_exon_found_in_species
GATTCCGGAGGAGTGGATATATCCACAGGCAGTTCGACTTTTGGGAACAGCG	9340	9416	9466	9414	-1	scf_22126_48.1	fgenesh_scip_prom.46568.5221	5698	11274	None	4738	559	28076	No_constitutive_exon_found_in_species
CAGCCCCGATGGTACCGCTGGAATCCTGAAATTGTATACGGGGACTGCAGCG	8118	8229	8279	8227	-1	scf_22126_48.1	fgenesh_scip_prom.46568.5221	5698	11274	None	4738	559	28076	No_constitutive_exon_found_in_species
GCGATTTCATAGTAACTGTTGGAACTGGGACTAAAACAGACGGCGGGCAGGT	7321	7444	7494	7442	-1	scf_22126_48.1	fgenesh_scip_prom.46568.5221	5698	11274	None	4738	559	28076	No_constitutive_exon_found_in_species
AGCATCGCGCGCATTCCCGCCACGATACTTTGTTCGTAACGCGGGTACAGAT	72793	72842	72892	72840	-1	scf_22126_48.1	fgenesh_scip_prom.46568.1629	69232	73836	None	4738	559	28076	No_constitutive_exon_found_in_species
ATGCGAGCTAGGCCAAAACAGCAACGGTGGATCATTAAATGGGTACCAAGAC	112347	112427	112297	112349	1	scf_22126_48.1	fgenesh_scip_prom.46568.7232	110159	112616	None	4738	559	28076	No_constitutive_exon_found_in_species
ACAAGGAGTTGAACGAAAGTGTTCTGCTTTTAGGTAATTGGTGGGCACAGGC	61211	61469	61161	61213	1	scf_22126_49.1	fgenesh_scip_prom.46568.10367	50817	62612	None	4738	559	28076	No_constitutive_exon_found_in_species
TATCTACTTATACATAACGTTTTGCGTAAACTATATCTATGTTGGGCAAGCT	114657	114666	114607	114659	1	scf_22126_50.1_contig_1	fgenesh_scip_prom.46568.8297	112132	114666	None	4738	559	28076	No_constitutive_exon_found_in_species
CTCGGATCAAGGCTCCCCGAAAGGAGTGATGTAGTATGACGATGGGCAAGGT	10705	11344	10655	10707	1	scf_22126_51.1_contig_1	fgenesh_scip_prom.46568.2052	5742	11771	None	4738	559	28076	No_constitutive_exon_found_in_species
CCGCTACCGTAGGATCTGGACAGATTGTCAATACACTGGCGGGTGTAAAGCA	15093	15300	15043	15095	1	scf_22126_51.1_contig_1	fgenesh_scip_prom.46568.2053	13742	17044	None	4738	559	28076	No_constitutive_exon_found_in_species
AGGTTTGTTTATGCTTCTTTTTGCGTTAATCGGATGGGTTGGCGGTGCAGGA	28242	28356	28406	28354	-1	scf_22126_51.1_contig_1	fgenesh_scip_prom.46568.2055	25032	29423	None	4738	559	28076	No_constitutive_exon_found_in_species
CGGCCTGGGTGACCAAGCTGCGCACTTTGATGTGATTGCTGCGGGTGTAGGC	42684	42794	42844	42792	-1	scf_22126_51.1_contig_1	fgenesh_scip_prom.46568.2056	42126	43300	None	4738	559	28076	No_constitutive_exon_found_in_species
AACATTCCAAGTGGTGAAAACAACGTTTTGTAAAGCTTGCATGGGAAAAGTG	41178	42017	41128	41180	1	scf_22126_52.1	fgenesh_scip_prom.46568.6549	40133	42017	None	4738	559	28076	No_constitutive_exon_found_in_species
CACCTTGCCCTACATGAGGTTAAAGACCATGGTGGCCCACGTTGGGACAGCA	101876	102186	102236	102184	-1	scf_22126_53.1_contig_1	fgenesh_scip_prom.46568.8341	100775	102437	None	4738	559	28076	No_constitutive_exon_found_in_species
CAAAAGACTTAGCCAAATGTCCTATTGTATGCAGAACCTGGGAATTGCAGGT	131144	131574	131624	131572	-1	scf_22126_53.1_contig_1	fgenesh_scip_prom.46568.8349	130908	132045	None	4738	559	28076	No_constitutive_exon_found_in_species
GTATGTGGTAGCTGTTTGTTGCTGTTGCTCTTTTTATTTGGTCGGGACAGAT	51934	51963	52013	51961	-1	scf_22126_54.1	fgenesh_scip_prom.46568.1345	48423	52658	None	4738	559	28076	No_constitutive_exon_found_in_species
CGGCGACCCAGCTGTGTCTCAGTATGTTCAAAGTGTGATGAAACGGGTAGCT	50659	50721	50771	50719	-1	scf_22126_54.1	fgenesh_scip_prom.46568.1345	48423	52658	None	4738	559	28076	No_constitutive_exon_found_in_species
TAGTGAGCAGAGTAATTGTTGCTGACATTGGTTGACTCTTGGGACTGTAGGA	70845	70945	70795	70847	1	scf_22126_54.1	fgenesh_scip_prom.46568.1350	70534	72733	None	4738	559	28076	No_constitutive_exon_found_in_species
TCGACTTGCCAACTGTAATGTAAAATTCCAGTCTGTTGTGGGGTATGAAGAG	104010	104023	103960	104012	1	scf_22126_54.1	fgenesh_scip_prom.46568.1359	102692	104098	None	4738	559	28076	No_constitutive_exon_found_in_species
ATTGAAGACGCTGTACTTGGTGAGATAAAATGCGTGTATGGGAATCGTAGCG	110869	110881	110819	110871	1	scf_22126_54.1	fgenesh_scip_prom.46568.1360	110374	110881	None	4738	559	28076	No_constitutive_exon_found_in_species
TAAACGTCTTGCTTTCCCATTTTTCTTTGCTAATTGATTGACTGGGACAGAT	118752	119237	119287	119235	-1	scf_22126_54.1	fgenesh_scip_prom.46568.1362	115833	120277	None	4738	559	28076	No_constitutive_exon_found_in_species
ATACTCGTTCACGTTCAGCTTGTGCACTAGGGGCTATTTGGGATGTGCAGGC	54609	54651	54559	54611	1	scf_22126_57.1	fgenesh_scip_prom.46568.6178	52743	71163	None	4738	559	28076	No_constitutive_exon_found_in_species
TGCAGGAAAGTCGGGTTTCATCACTACTCGTGATTTGCTTCGATGGGCAGAG	56743	57162	56693	56745	1	scf_22126_57.1	fgenesh_scip_prom.46568.6178	52743	71163	None	4738	559	28076	No_constitutive_exon_found_in_species
GCACTAGCAGTCAGTTTTAACAAAGTTACTGGTTTGCTTTCGGGGCGCAGAT	83837	83947	83787	83839	1	scf_22126_57.1	fgenesh_scip_prom.46568.6182	83566	86888	None	4738	559	28076	No_constitutive_exon_found_in_species
GCGACGGGCCAGCGTGGACCGTGCATTTCGCATCGTTATCATGGGTGCAGAA	86007	86054	85957	86009	1	scf_22126_57.1	fgenesh_scip_prom.46568.6182	83566	86888	None	4738	559	28076	No_constitutive_exon_found_in_species
TGCGAAGGATTTTTACAACCTAACGAACTGGGCATGTGTTCTGGGAGCAGTC	126478	126493	126428	126480	1	scf_22126_57.1	fgenesh_scip_prom.46568.6191	124977	127282	None	4738	559	28076	No_constitutive_exon_found_in_species
ACGACGAGGTTACTTTCTGGAAACAATTCAACAATCATGAGTGGGCACAGAT	126059	126110	126009	126061	1	scf_22126_58.1	fgenesh_scip_prom.46568.5365	125066	126110	None	4738	559	28076	No_constitutive_exon_found_in_species
GTATGGACTCGAAGTTCAAAAGGTAGATAAAAATGAACGTCGGGAAAAAGCA	24726	24809	24676	24728	1	scf_22126_59.1_contig_1	fgenesh_scip_prom.46568.5952	24437	25458	None	4738	559	28076	No_constitutive_exon_found_in_species
CTGCAGCGTCTATATAAGAACAGAGCCGCACTTAATGTACTGGCGGGCAGTA	12381	12430	12331	12383	1	scf_22126_61.1_contig_1	fgenesh_scip_prom.46568.7623	10187	15002	None	4738	559	28076	No_constitutive_exon_found_in_species
TGGAGAAGATTTTGTGAGTTTGTTTGAGGAAATGTATGGGGGAGATACAGCC	4870	4925	4820	4872	1	scf_22126_62.1	fgenesh_scip_prom.46568.9503	4416	4925	None	4738	559	28076	No_constitutive_exon_found_in_species
CAAGACGCAGTATAATTGCGAGTTCTGGCGTGGTGTTTGACGATGGGCAGGC	79891	79907	79841	79893	1	scf_22126_62.1	fgenesh_scip_prom.46568.8621	79034	79907	None	4738	559	28076	No_constitutive_exon_found_in_species
AGACTGATAAGACTGACAGATAGATATTTACTGTTGGGTGAGAGCTGCAGAC	77564	77644	77694	77642	-1	scf_22126_63.1	fgenesh_scip_prom.46568.8246	74256	78119	None	4738	559	28076	No_constitutive_exon_found_in_species
CACATATCGTTTTTGCACACATTAACGGCGTTGACTGGGTGCGATGGTAGGG	101007	101073	101123	101071	-1	scf_22126_63.1	fgenesh_scip_prom.46568.3990	100928	104981	None	4738	559	28076	No_constitutive_exon_found_in_species
GCGTTGATTGCACTGTATGATAATCTGGACATTGATACATATATGGGTAGTG	49238	49245	49188	49240	1	scf_22126_65.1	fgenesh_scip_prom.46568.9810	46683	49245	None	4738	559	28076	No_constitutive_exon_found_in_species
GAGCGAAATTTTAGGAAGCTGATGGGTATTGTGGTGTTTGATGAGGGAAGAA	2556	2625	2675	2623	-1	scf_22126_66.1	fgenesh_scip_prom.46568.1099	1809	2917	None	4738	559	28076	No_constitutive_exon_found_in_species
CAACACAGCAGCACAAAATGAGTTAGCACACATGTATTTGCTTGGGAAAGGA	94465	94549	94599	94547	-1	scf_22126_66.1	fgenesh_scip_prom.46568.10322	93353	95605	None	4738	559	28076	No_constitutive_exon_found_in_species
TGTGGAGCTGGAGACTGACAGTTTTGTCCACTAATGGGTTGAAATGACAGCA	98917	99276	98867	98919	1	scf_22126_66.1	fgenesh_scip_prom.46568.10324	98413	99773	None	4738	559	28076	No_constitutive_exon_found_in_species
GACACTAATGTTGTATTTGCTTCTCTTTTCGTTGCTCTCGGTGGGTGCAGGA	107266	107412	107462	107410	-1	scf_22126_66.1	fgenesh_scip_prom.46568.10327	102416	107900	None	4738	559	28076	No_constitutive_exon_found_in_species
AAGCTGGAAAGGTACCAAGAACAGCTAAACAGTCATGTTGTGGGGTGCAGGA	33115	33302	33065	33117	1	scf_22126_68.1	fgenesh_scip_prom.46568.8837	32825	33438	None	4738	559	28076	No_constitutive_exon_found_in_species
TAGGGAATGGGAGTCACGAAGATTGATGAAATAATGCTGGGGTGATGTAGAG	50983	51052	51102	51050	-1	scf_22126_68.1	fgenesh_scip_prom.46568.8842	47811	51180	None	4738	559	28076	No_constitutive_exon_found_in_species
CAGACGCTCGTGACAAGGTTCGTCAACTGCTTACCTGATTGGGATGCCAGCT	27548	30387	30437	30385	-1	scf_22126_67.1	fgenesh_scip_prom.46568.2662	25297	31370	None	4738	559	28076	No_constitutive_exon_found_in_species
GTCTTAACGTGCTTTGGGCAACGAATTCGTGTGCTGTCGATGGGGTGCAGGA	35999	36104	36154	36102	-1	scf_22126_69.1	fgenesh_scip_prom.46568.5674	32164	36951	None	4738	559	28076	No_constitutive_exon_found_in_species
ATGATGATCATGTTGTTCCCCCGGTTAACTCCATTTGTTGTGCTGGGAAGGT	45336	45522	45286	45338	1	scf_22126_69.1	fgenesh_scip_prom.46568.5677	44093	45944	None	4738	559	28076	No_constitutive_exon_found_in_species
GCTTTGAAGCATGTATTTGAACCCTTTTACCGGGATAACGGGATGAACAGGA	42749	42798	42848	42796	-1	scf_22126_71.1_contig_1	fgenesh_scip_prom.46568.5305	31879	44015	None	4738	559	28076	No_constitutive_exon_found_in_species
CAAAATGCTATCTTCGGCACTAAGCGTTGCTTTGCTCGTTGCGGGAACAGCG	34086	34158	34208	34156	-1	scf_22126_71.1_contig_1	fgenesh_scip_prom.46568.5305	31879	44015	None	4738	559	28076	No_constitutive_exon_found_in_species
AGTACAGACTTTCTGCTTATTTTTGTAAGCATATGTTTTCGGGTATGTAGAT	86043	86064	86114	86062	-1	scf_22126_71.1_contig_1	fgenesh_scip_prom.46568.5316	86043	86465	None	4738	559	28076	No_constitutive_exon_found_in_species
CATGCTAGATACGCCAATTATTGTGGTTAACGTGCGTGCACAGGGTGCAGTG	88364	88373	88423	88371	-1	scf_22126_71.1_contig_1	fgenesh_scip_prom.46568.5317	88364	89253	None	4738	559	28076	No_constitutive_exon_found_in_species
TCCGATTTGGTAATTGGTGTTACAATGGCCATGTGGACTTGGGCCCAAAGCT	36777	36837	36727	36779	1	scf_22126_72.1	fgenesh_scip_prom.46568.4662	33939	37796	None	4738	559	28076	No_constitutive_exon_found_in_species
TCATATTCTCTCCCTATACGTGTGTTTACTTGTCACTAATGGGTATGCAGCT	67889	67959	67839	67891	1	scf_22126_72.1	fgenesh_scip_prom.46568.4670	66830	69428	None	4738	559	28076	No_constitutive_exon_found_in_species
GCAAAGGTTTGTTCTGACGTGACTGAGGCTTGGTTTTTGGGATGATGTAGGA	85375	85465	85325	85377	1	scf_22126_72.1	fgenesh_scip_prom.46568.4676	84455	88088	None	4738	559	28076	No_constitutive_exon_found_in_species
CAGTTGGAGCGAACATTGACATTGTTGTGCATTGTTTAGGATGTGGGCAGAG	95006	95578	94956	95008	1	scf_22126_72.1	fgenesh_scip_prom.46568.4679	91615	95578	None	4738	559	28076	No_constitutive_exon_found_in_species
GACACGCAGGTGTGGATAGAGAAGAGATGCTAAACGTTTGGTGTGGGAAGCG	106856	106991	107041	106989	-1	scf_22126_72.1	fgenesh_scip_prom.46568.4682	106577	107527	None	4738	559	28076	No_constitutive_exon_found_in_species
CGGAGGCATTTTACTGTAGAGCAACTCGCAGCTTTCAACGGGGCTGACAGCA	101861	102459	101811	101863	1	scf_22126_73.1	fgenesh_scip_prom.46568.7468	100734	102459	None	4738	559	28076	No_constitutive_exon_found_in_species
TCAAGCAGGAGCGGTGACGATTGCAACTAACATGGCTGGACGGGGTACAGAT	33840	34139	33790	33842	1	scf_22126_75.1_contig_1	fgenesh_scip_prom.46568.10792	32396	37692	None	4738	559	28076	No_constitutive_exon_found_in_species
GTTTGCTCGGTGTGTTGCAGTTTGGTTTAAATATGGCTTCGGGCTGGCAGCC	60564	60580	60514	60566	1	scf_22126_75.1_contig_1	fgenesh_scip_prom.46568.10799	60387	60580	None	4738	559	28076	No_constitutive_exon_found_in_species
CTGACAGGCATTGCGTCGTGTTGCGTTGCGTTGGGTTTTTCAATGGGCAGGT	104138	104322	104088	104140	1	scf_22126_77.1	fgenesh_scip_prom.46568.750	103644	104490	None	4738	559	28076	No_constitutive_exon_found_in_species
GGCAAATGATGTTGAGATTGAACTACATGCTGAACTCCTGGGGGTAAAAGCC	111076	111097	111026	111078	1	scf_22126_77.1	fgenesh_scip_prom.46568.753	109507	111233	None	4738	559	28076	No_constitutive_exon_found_in_species
GTGTAGCGAACTTAGATCTCTGGACAGAAGCGCTTGCGGGAGCTGTAAAGGT	53512	53719	53769	53717	-1	scf_22126_78.1	fgenesh_scip_prom.46568.4025	53341	56314	None	4738	559	28076	No_constitutive_exon_found_in_species
TTGTAACGGCAAAGCGCATTGAGCAAACTGTAGCCACTCTGGGATTTGAGCC	78564	78787	78514	78566	1	scf_22126_79.1_contig_1	fgenesh_scip_prom.46568.2848	77430	81560	None	4738	559	28076	No_constitutive_exon_found_in_species
GCATTTTTGCTGAGTGGCATTTTGACTGCTGCTATTTTGTATGGGGGCAGCA	94068	94075	94125	94073	-1	scf_22126_80.1_contig_1	fgenesh_scip_prom.46568.674	92738	95554	None	4738	559	28076	No_constitutive_exon_found_in_species
TTAAACAACGATAAGCACAATGATCATCACACCTGGAAGTGCACCGGGAGGC	23528	23915	23965	23913	-1	scf_22126_81.1	fgenesh_scip_prom.46568.8115	23528	24454	None	4738	559	28076	No_constitutive_exon_found_in_species
TAAAGCTGCATGAATTGCTCCATGAGAAACCTTGTGAATTGATTGGGAAGAG	87425	88982	87375	87427	1	scf_22126_81.1	fgenesh_scip_prom.46568.8132	85280	88982	None	4738	559	28076	No_constitutive_exon_found_in_species
AATCCTATTCGCTACTCGATCATTCCGCACTATTCATGACGCGGGACAAGCT	22896	22950	22846	22898	1	scf_22126_82.1	fgenesh_scip_prom.46568.1787	22089	23069	None	4738	559	28076	No_constitutive_exon_found_in_species
AAACAGTTGGTGATTTTTGTTAACTGTACTTGTGTGTTTGTGGGGATTAGAA	11721	11739	11671	11723	1	scf_22126_83.1	fgenesh_scip_prom.46568.9548	11123	14427	None	4738	559	28076	No_constitutive_exon_found_in_species
TACTTTTGTATGTGTATTTTCTTTTTACTATCTTTTTGTTTGGGATGTAGGC	11900	11955	11850	11902	1	scf_22126_83.1	fgenesh_scip_prom.46568.9548	11123	14427	None	4738	559	28076	No_constitutive_exon_found_in_species
TGCGGTGTACTGACGGACTGGGCTAATATCTTGTTGGTCGGGGCCAACAGCT	7836	7854	7904	7852	-1	scf_22126_84.1	fgenesh_scip_prom.46568.8801	5178	8230	None	4738	559	28076	No_constitutive_exon_found_in_species
CTACAAAGACTGATGTGTTGCTGCTGCTGTTTTTTTGGGGGGGGGTTCAGAG	27526	27785	27476	27528	1	scf_22126_84.1	fgenesh_scip_prom.46568.4586	27170	28305	None	4738	559	28076	No_constitutive_exon_found_in_species
CATTCTAATATAATTGAACTGTTGTGTGTGGGTATGTGTGGGGAGAGCAGGT	71270	71368	71220	71272	1	scf_22126_84.1	fgenesh_scip_prom.46568.9698	71043	73913	None	4738	559	28076	No_constitutive_exon_found_in_species
GGTTAGGTGCTAGTGTGATATGGTACTGACTAGGCGTGGGAAATGAATAGAT	73787	73913	73737	73789	1	scf_22126_84.1	fgenesh_scip_prom.46568.9698	71043	73913	None	4738	559	28076	No_constitutive_exon_found_in_species
ATCGAAATCGTCTTGGCCGCACTAATAGTAGTAACGCCTTGGGTACGAAGGC	84121	84189	84071	84123	1	scf_22126_84.1	fgenesh_scip_prom.46568.9703	83151	84189	None	4738	559	28076	No_constitutive_exon_found_in_species
AAATTGTGTGTGAACTACTGGCATCGTGTCATGCTCTGGGGAATGACCAGGT	1334	1367	1284	1336	1	scf_22126_85.1	fgenesh_scip_prom.46568.7770	368	1989	None	4738	559	28076	No_constitutive_exon_found_in_species
TCTCTGAGGAAGCAATGTATGCGCGAGTAATTGCTTTGGGTGGCGCAAAGCT	67260	67458	67508	67456	-1	scf_22126_85.1	fgenesh_scip_prom.46568.3330	67260	69567	None	4738	559	28076	No_constitutive_exon_found_in_species
CGATGCAGCAACCGATGGCGATGCAAACGCCAATGGCTATGGGTATGCAGCC	93443	93749	93799	93747	-1	scf_22126_85.1	fgenesh_scip_prom.46568.8808	93443	95360	None	4738	559	28076	No_constitutive_exon_found_in_species
GCCACCCACAACTACAAGTTATAAATCTAACCAAATATTTGGGGATAGAGGT	13194	13690	13144	13196	1	scf_22126_86.1	fgenesh_scip_prom.46568.8302	10514	15202	None	4738	559	28076	No_constitutive_exon_found_in_species
CGGAAAAAAAGTTGTTTTGACATGTTTTCAGTTTATTTTGGGTGCAATAGGC	66639	67051	66589	66641	1	scf_22126_88.1	fgenesh_scip_prom.46568.813	66353	68535	None	4738	559	28076	No_constitutive_exon_found_in_species
CACAAGGTGTATGTGCCGGAACTGATTTTTGGCCATTTACTGACGGGTAGTA	23318	23681	23268	23320	1	scf_22126_89.1	fgenesh_scip_prom.46568.9589	22409	27606	None	4738	559	28076	No_constitutive_exon_found_in_species
TTTATTGCTCTTTGGGCCTCCCGGTACTGGCAAAACTTTGATTGGGAAAGCA	85876	85941	85991	85939	-1	scf_22126_89.1	fgenesh_scip_prom.46568.10144	84821	86609	None	4738	559	28076	No_constitutive_exon_found_in_species
ATAAGACGTTTATTGACATTTTGTGTACTGTATCTTGACTGTGGGTACAGAG	14042	14408	14458	14406	-1	scf_22126_91.1	fgenesh_scip_prom.46568.3050	13913	15385	None	4738	559	28076	No_constitutive_exon_found_in_species
ATCTGCAGATTTGGCTTCGCTTCATATGCTAACTTGTGTGGGTGAAACAGGG	33884	33992	33834	33886	1	scf_22126_91.1	fgenesh_scip_prom.46568.3781	32160	33992	None	4738	559	28076	No_constitutive_exon_found_in_species
AGCACCTATTGACGGTGATAACGACATTATGAACTACTATGGGATTGAAGTA	73565	73685	73515	73567	1	scf_22126_91.1	fgenesh_scip_prom.46568.3797	72790	74210	None	4738	559	28076	No_constitutive_exon_found_in_species
TCAGGTTGAGCTAGATATGCTCGTTGTCGTTGCTGCTATTGTTGGGGTAGGT	54241	54703	54753	54701	-1	scf_22126_92.1	fgenesh_scip_prom.46568.8453	54241	58273	None	4738	559	28076	No_constitutive_exon_found_in_species
GCTGATTTTCTCTTTGCGGTGCGATACGCTCAACAAAGAACAAAGGGTAGGT	98926	98946	98876	98928	1	scf_22126_93.1_contig_1	fgenesh_scip_prom.46568.6333	96509	99393	None	4738	559	28076	No_constitutive_exon_found_in_species
GCGATGCGTTTAGGTGCTGAATTTGTCATTTAACTGTCTCGGGTCCAAAGAT	6268	6301	6218	6270	1	scf_22126_94.1	fgenesh_scip_prom.46568.1279	1881	7908	None	4738	559	28076	No_constitutive_exon_found_in_species
ATCGTGGACAGCATTGGCTAACTGAGGTGTGCTGGTTGTTGGGGATGTAGCT	88962	89100	88912	88964	1	scf_22126_94.1	fgenesh_scip_prom.46568.687	88477	89100	None	4738	559	28076	No_constitutive_exon_found_in_species
TACTGCAGAGTTCCACGTGCTGATGAATTGTGTTGATTATGGGTATATAGAG	46611	46720	46561	46613	1	scf_22126_96.1	fgenesh_scip_prom.46568.7523	45680	47989	None	4738	559	28076	No_constitutive_exon_found_in_species
TCTGGCCACAGGAATTATTAAGCGTGCCCAAAAACTTGTTGGGGATGCAGTG	47601	47746	47551	47603	1	scf_22126_96.1	fgenesh_scip_prom.46568.7523	45680	47989	None	4738	559	28076	No_constitutive_exon_found_in_species
TTTGGTGGTCTAATGCTGCTTTCGTTTACGTGGTGGGTGGGGAATTACAGTT	76610	76790	76840	76788	-1	scf_22126_96.1	fgenesh_scip_prom.46568.7529	76466	77693	None	4738	559	28076	No_constitutive_exon_found_in_species
ATCACACGCTTTATAGAATGGAAGAACTGGGTTTCTTTAATGAGCGGGAGGC	100475	100505	100425	100477	1	scf_22126_96.1	fgenesh_scip_prom.46568.6938	99100	102290	None	4738	559	28076	No_constitutive_exon_found_in_species
CCACACAGCAGCAGTAACTGTATCTGGGGATCTGTATACATGGGGTGGAGGC	42728	42902	42952	42900	-1	scf_22126_95.1_contig_1	fgenesh_scip_prom.46568.10833	41601	43336	None	4738	559	28076	No_constitutive_exon_found_in_species
CTTATGTTGTTGAAAGTGAAAGGCTTACGGTTGTTTGGTGATGGGAGTAGGT	26171	26282	26332	26280	-1	scf_22126_97.1	fgenesh_scip_prom.46568.3367	24752	26786	None	4738	559	28076	No_constitutive_exon_found_in_species
CCCGACGTCGGTAGAACCAAAACTAATTGAAGATGGGGACAATGCTAAAGCT	72236	74480	74530	74478	-1	scf_22126_98.1_contig_1	fgenesh_scip_prom.46568.8395	72236	79469	None	4738	559	28076	No_constitutive_exon_found_in_species
GCTCACCTCCCTTCAATATCAGGCTGTCAAGTGGCTGGGAATGGGTCGAGAT	5722	6061	5672	5724	1	scf_22126_99.1	fgenesh_scip_prom.46568.6883	5553	9273	None	4738	559	28076	No_constitutive_exon_found_in_species
GGCGATTGTCATGGCTGGTATGACTAAAGTATTTGTGGGTGAGATCACAGCG	93527	93533	93583	93531	-1	scf_22126_99.1	fgenesh_scip_prom.46568.9798	93323	94150	None	4738	559	28076	No_constitutive_exon_found_in_species
GCGCTGTAGCTGTATCCTGTTCTCTCCCCGGTATTATGAAGGGTAAGCAGCT	99758	100379	99708	99760	1	scf_22126_99.1	fgenesh_scip_prom.46568.9799	96657	100379	None	4738	559	28076	No_constitutive_exon_found_in_species
GTTTAACGCTATTCATGTGATATACAAACGGCAATTTCAATTGCGGGAAGTA	2213	2236	2286	2234	-1	scf_22126_101.1_contig_1	fgenesh_scip_prom.46568.9714	46	3077	None	4738	559	28076	No_constitutive_exon_found_in_species
AGCAGCAGATCGTTCGCTCCGTCAATTCCAAGGTTGGTGGGGATATGCAGAA	72694	73519	73569	73517	-1	scf_22126_104.1	fgenesh_scip_prom.46568.2034	72480	74791	None	4738	559	28076	No_constitutive_exon_found_in_species
TTCGTCTACCGGTATAGATCATGATTTTGACTCGTTGTGGGACGATGTAGAC	86864	87189	86814	86866	1	scf_22126_104.1	fgenesh_scip_prom.46568.2038	84958	90010	None	4738	559	28076	No_constitutive_exon_found_in_species
CCATTCCAATCATCCAATTGCTGAATCCATTCGCGCTGCTTGGGCAAAAGAT	7622	7678	7728	7676	-1	scf_22126_106.1_contig_1	fgenesh_scip_prom.46568.2905	5778	11829	None	4738	559	28076	No_constitutive_exon_found_in_species
AGCAACCTTTCAGTTGAATTTAACGTTCCTTTTGTCTGGATGGGATATAGTG	19439	19545	19595	19543	-1	scf_22126_106.1_contig_1	fgenesh_scip_prom.46568.2908	19439	21271	None	4738	559	28076	No_constitutive_exon_found_in_species
TACGTACGTGAGGTGAATTATGAAGCTGACGGTCATTTGAAGGGAAAGAGGA	14584	14651	14701	14649	-1	scf_22126_107.1	fgenesh_scip_prom.46568.2218	14157	16439	None	4738	559	28076	No_constitutive_exon_found_in_species
TAAGTTGGCTCTGATTAAGGATTGGATGAAGACTTACGAACCGGGTGAAGAT	16835	17680	16785	16837	1	scf_22126_107.1	fgenesh_scip_prom.46568.2219	16624	17680	None	4738	559	28076	No_constitutive_exon_found_in_species
CAAATAGTTTCCGTGGTTGCTACAATATTCTGTACCTGCTGGGTCTGAAGGA	19886	21057	19836	19888	1	scf_22126_107.1	fgenesh_scip_prom.46568.2220	18227	23651	None	4738	559	28076	No_constitutive_exon_found_in_species
TTTGAGCTTTGCAGTTTCACTAACTGTGCCCATGCGATTACAATGGGCAGGC	97200	97335	97385	97333	-1	scf_22126_108.1	fgenesh_scip_prom.46568.5047	96588	98448	None	4738	559	28076	No_constitutive_exon_found_in_species
CTGGTCTTCAGTTGTATCGAAGTTGCTCCCATCGACTGCTGCGTGGGAAGAT	40691	40744	40794	40742	-1	scf_22126_110.1	fgenesh_scip_prom.46568.8870	39753	42710	None	4738	559	28076	No_constitutive_exon_found_in_species
ACCGAAAACGCTTCGGTCAATTATTTTGACCTTTGTCTTTGCGGGGCGAGAT	52493	52779	52443	52495	1	scf_22126_110.1	fgenesh_scip_prom.46568.8873	51617	53270	None	4738	559	28076	No_constitutive_exon_found_in_species
CAACTTGAGAGGGGGACGATATCTGATACTAATGGTATTGCTGGGGACAGAT	69027	69241	69291	69239	-1	scf_22126_111.1	fgenesh_scip_prom.46568.10690	69027	69502	None	4738	559	28076	No_constitutive_exon_found_in_species
TAATGCTGTGTTACGTACGTGTGTTTGTGCTGATTGTCTTGGGGGAACAGCG	77385	77415	77335	77387	1	scf_22126_111.1	fgenesh_scip_prom.46568.10696	76977	77415	None	4738	559	28076	No_constitutive_exon_found_in_species
AGCATGCTGCCAATCTATTCCCTGACACGTACGCTTGGGTGGTCGGACAGTC	4763	5097	5147	5095	-1	scf_22126_112.1_contig_1	fgenesh_scip_prom.46568.9347	3673	7120	None	4738	559	28076	No_constitutive_exon_found_in_species
CCTGGATACGTATCTAGTGTCCTACACTGAGGCCAAAAACGGGACGGTAGTT	37474	37716	37766	37714	-1	scf_22126_112.1_contig_1	fgenesh_scip_prom.46568.9352	37474	38048	None	4738	559	28076	No_constitutive_exon_found_in_species
ATATCAGCTCCGTTAAGGAACTGGATTTGGCACTGAAACACGGGGCCAAGGG	88931	88986	89036	88984	-1	scf_22126_112.1_contig_1	fgenesh_scip_prom.46568.9359	88147	91697	None	4738	559	28076	No_constitutive_exon_found_in_species
AATGTAAAGAGGACTGAAATGCTTTTTATTTGTTTGTATTGGGTGTGCAGGC	4399	4466	4349	4401	1	scf_22126_113.1_contig_1	fgenesh_scip_prom.46568.3621	3946	6273	None	4738	559	28076	No_constitutive_exon_found_in_species
CGAAAGCGGCCTTATTAAGGCATTGAAGTCCCATCCTGTTGTTGGGGCAGTG	46744	46977	47027	46975	-1	scf_22126_113.1_contig_1	fgenesh_scip_prom.46568.3632	46744	47977	None	4738	559	28076	No_constitutive_exon_found_in_species
GGAGCATGGAGGTTGGCTCGCACGGTGTCCTTTATCTTCTCAATGGGAAGAG	66137	66287	66087	66139	1	scf_22126_113.1_contig_1	fgenesh_scip_prom.46568.3636	62217	67140	None	4738	559	28076	No_constitutive_exon_found_in_species
TTTGCTGGCGTCTGATGGTTGCGATGTTTAATATCTTTTATGGGATGTAGGT	76829	76895	76945	76893	-1	scf_22126_113.1_contig_1	fgenesh_scip_prom.46568.3637	75587	77561	None	4738	559	28076	No_constitutive_exon_found_in_species
CGGTGCAACTCCATGCATTAAGCAAATTGCTGTACTTGTGTGGGATGAAGAT	93292	93455	93505	93453	-1	scf_22126_113.1_contig_1	fgenesh_scip_prom.46568.3640	92918	94043	None	4738	559	28076	No_constitutive_exon_found_in_species
TTATCATTCGCGCAATTATCGGGTTTGTGCATTGGTTGCCATGGGCGCAGAG	18500	18588	18638	18586	-1	scf_22126_114.1	fgenesh_scip_prom.46568.4409	18500	19389	None	4738	559	28076	No_constitutive_exon_found_in_species
GTTACTGTCGCTGCATTTCGGTATTTTTTTGATTTTGGTTATGGGAACAGTG	41108	41212	41262	41210	-1	scf_22126_114.1	fgenesh_scip_prom.46568.4417	40451	41960	None	4738	559	28076	No_constitutive_exon_found_in_species
TTTAGGGAGGAACGGACTCTAATCACAGCTTGCACTTGTGTATGGGACAGCT	64169	64243	64293	64241	-1	scf_22126_116.1	fgenesh_scip_prom.46568.10485	63855	65039	None	4738	559	28076	No_constitutive_exon_found_in_species
ATATCCTGCTGCAGGGGATGTTATGACATTTAACCTGGGGAGTGAGCCAGTT	52423	52715	52373	52425	1	scf_22126_119.1	fgenesh_scip_prom.46568.6903	51573	52976	None	4738	559	28076	No_constitutive_exon_found_in_species
AATGTTGCATGTTTACTTCGACGCTACTCGGATGTGGCTTGGGAAAATAGTG	54066	54069	54119	54067	-1	scf_22126_119.1	fgenesh_scip_prom.46568.6904	54066	57174	None	4738	559	28076	No_constitutive_exon_found_in_species
CAGAAATAATAGAAATTAATAGTCAGGATGTTAATATAACGGGTCGGAAGCG	66591	66640	66541	66593	1	scf_22126_119.1	fgenesh_scip_prom.46568.6906	66297	69263	None	4738	559	28076	No_constitutive_exon_found_in_species
TGCTTGCAGGTTGTGCTTAATAACAATGTGTTTGTACTTTGGGGTTACAGTG	66955	67073	66905	66957	1	scf_22126_119.1	fgenesh_scip_prom.46568.6906	66297	69263	None	4738	559	28076	No_constitutive_exon_found_in_species
CAGGATTCACCACTTTCGTTTGATTGGTTTTTTTACAATGGACTGGGCAGCA	41705	41743	41793	41741	-1	scf_22126_118.1	fgenesh_scip_prom.46568.5822	41705	43158	None	4738	559	28076	No_constitutive_exon_found_in_species
CCAAACACAAGATTCTGTATGCACAAGGCTTACTTGCATCGTGAGGGCAGAT	61147	61162	61097	61149	1	scf_22126_118.1	fgenesh_scip_prom.46568.5827	58549	61162	None	4738	559	28076	No_constitutive_exon_found_in_species
AGGAGCTGTGCGAATGTTGGTTTCGACTGCTGTGTCGGTGGAGGGGGTAGAC	83579	83734	83784	83732	-1	scf_22126_118.1	fgenesh_scip_prom.46568.5832	79223	88791	None	4738	559	28076	No_constitutive_exon_found_in_species
TGGAATGAGATTGAGAGTAAGGTCTAACTTATACGAATATATGTGGGAAGCG	91777	91806	91727	91779	1	scf_22126_118.1	fgenesh_scip_prom.46568.5833	90956	91806	None	4738	559	28076	No_constitutive_exon_found_in_species
CGGAGGCACTAGAAAGTGAACGGTTGATAGTTGTTGTGGATGGGGCCAAGAC	9931	9991	10041	9989	-1	scf_22126_120.1_contig_1	fgenesh_scip_prom.46568.5381	9931	10246	None	4738	559	28076	No_constitutive_exon_found_in_species
TATTGTGAATGCGCGAAAGAAGGAAGAGTCATACGTATATATGGGTACAGGC	29827	29874	29777	29829	1	scf_22126_120.1_contig_1	fgenesh_scip_prom.46568.5384	28121	31224	None	4738	559	28076	No_constitutive_exon_found_in_species
CCATCATTAACGTATCGGATCGAACGTTTCTGCTGCATTTGGGCGGCAAGAT	82849	82924	82799	82851	1	scf_22126_121.1_contig_1	fgenesh_scip_prom.46568.2086	78635	86051	None	4738	559	28076	No_constitutive_exon_found_in_species
ACAACCCCACTTCATCCGATATAATTTACTGAATATTTATGGGAAATTAGCG	38276	38346	38226	38278	1	scf_22126_122.1_contig_1	fgenesh_scip_prom.46568.9397	35224	44199	None	4738	559	28076	No_constitutive_exon_found_in_species
TAATTGGAATGATACCAATGCTTTTCCATATGATCTATTTGATTGGGTAGGC	44166	44199	44116	44168	1	scf_22126_122.1_contig_1	fgenesh_scip_prom.46568.9397	35224	44199	None	4738	559	28076	No_constitutive_exon_found_in_species
CAGCATCTGGAAAGTTTGAACGATGCAGTGGAACATATTACGGGGATTAGGG	57705	57944	57655	57707	1	scf_22126_122.1_contig_1	fgenesh_scip_prom.46568.9400	51096	60943	None	4738	559	28076	No_constitutive_exon_found_in_species
GCAGGAAATGGTGTGATGTGGGTGACATGATTGGTATTGTGCTGGGACAGGT	59526	59622	59476	59528	1	scf_22126_122.1_contig_1	fgenesh_scip_prom.46568.9400	51096	60943	None	4738	559	28076	No_constitutive_exon_found_in_species
AAGAGATCATCCTCTTGAAATAATTGATTTACATATTCGTCAGGGGTCAGAT	72619	72631	72569	72621	1	scf_22126_123.1_contig_1	fgenesh_scip_prom.46568.5547	72230	72631	None	4738	559	28076	No_constitutive_exon_found_in_species
ATTGGAGAGCAATTGGTCCTGGGTCGCCGTATTAGCGTTTGGGATGGTAGGG	27760	27903	27953	27901	-1	scf_22126_124.1	fgenesh_scip_prom.46568.8902	27760	29761	None	4738	559	28076	No_constitutive_exon_found_in_species
GCTCGAGAAGCGCTCGGCTCGCGATGGATCCGCACTCGATGGGTATGCAGGG	32840	33142	33192	33140	-1	scf_22126_125.1	fgenesh_scip_prom.46568.4731	31230	35386	None	4738	559	28076	No_constitutive_exon_found_in_species
TATACGCTCGTTAACGTAAGTGAAAATGTGATGAGTTTGACGGGTGGTAGGT	68551	68584	68634	68582	-1	scf_22126_126.1_contig_1	fgenesh_scip_prom.46568.2278	68551	71206	None	4738	559	28076	No_constitutive_exon_found_in_species
GAGATTGAAAAGCTTGGGGGTGAAGGGCTTATGATACGTGAGCCGGGCAGCA	74308	74570	74620	74568	-1	scf_22126_126.1_contig_1	fgenesh_scip_prom.46568.2279	72836	76045	None	4738	559	28076	No_constitutive_exon_found_in_species
GACGGAAACTTTATTTTATTGAGTAATGGAGTATGCTTTTCGGGTAACAGAT	80868	80962	80818	80870	1	scf_22126_127.1	fgenesh_scip_prom.46568.8187	80578	81227	None	4738	559	28076	No_constitutive_exon_found_in_species
ATCATTATCCATTCTGCGGAGAAGAAGGTAATAACTCAATCATGGGCAAGGA	26095	27370	26045	26097	1	scf_22126_128.1	fgenesh_scip_prom.46568.9465	25205	27370	None	4738	559	28076	No_constitutive_exon_found_in_species
AAGTGAGTTTTACCTTCTTGCTGGGCTTGTGTATACTGGGGGACACACAGAT	75493	75548	75443	75495	1	scf_22126_128.1	fgenesh_scip_prom.46568.5273	74916	77574	None	4738	559	28076	No_constitutive_exon_found_in_species
CTCAGCTGCTGACAGTGCACTTGTGCGTGCGATTGAAGTTGTGGGTGCAGCA	45697	46347	45647	45699	1	scf_22126_129.1	fgenesh_scip_prom.46568.474	41986	46650	None	4738	559	28076	No_constitutive_exon_found_in_species
TTTTTAAGGCTTGGTAGCTGTGGACTGATGCTGTTTGTTGATGGGAACAGGG	69770	70043	69720	69772	1	scf_22126_129.1	fgenesh_scip_prom.46568.2484	69162	70607	None	4738	559	28076	No_constitutive_exon_found_in_species
ACACTGAGAAGCCGGGCGATCTTGACAATCTCGAGCTTCCCGAAGGGTAGGT	79725	80478	79675	79727	1	scf_22126_129.1	fgenesh_scip_prom.46568.2485	78142	80478	None	4738	559	28076	No_constitutive_exon_found_in_species
ACTGAATCCAATGTTATAGCGAATGTCGATGACACTGTGGGCGGAGATAGCG	16663	16798	16613	16665	1	scf_22126_130.1	fgenesh_scip_prom.46568.1898	15117	16798	None	4738	559	28076	No_constitutive_exon_found_in_species
TGAGCATCTTGGGGAGTTAATAAAAACTGGAGGTGGGGTGAAACGCGCAGTG	21684	21929	21634	21686	1	scf_22126_132.1	fgenesh_scip_prom.46568.8914	19881	22181	None	4738	559	28076	No_constitutive_exon_found_in_species
TGATGAGTAAGCGGTTCGTACCTGCGCGTGTTGATGAAATGGTGGGGCAGGT	57381	57524	57331	57383	1	scf_22126_134.1	fgenesh_scip_prom.46568.6165	56421	60103	None	4738	559	28076	No_constitutive_exon_found_in_species
GCTACGTCTTCTGTTCCGCTTTGTGCTGCCTGATGCCGTCCGGGAAAAAGTA	16244	16313	16194	16246	1	scf_22126_137.1_contig_1	fgenesh_scip_prom.46568.9368	13999	17239	None	4738	559	28076	No_constitutive_exon_found_in_species
GTATCAGCGCCGCTAATTTCCCATTTTGTCGCTCTGTGCAAAAGGGCTAGGA	16402	16462	16352	16404	1	scf_22126_137.1_contig_1	fgenesh_scip_prom.46568.9368	13999	17239	None	4738	559	28076	No_constitutive_exon_found_in_species
TCCGTTCATGGAATCCATCACGTCTGTGTCTGAGGTGCCGGGGATTGCAGGG	54211	54340	54390	54338	-1	scf_22126_138.1	fgenesh_scip_prom.46568.5245	53012	59183	None	4738	559	28076	No_constitutive_exon_found_in_species
AAAAGAAGGCATTCCATTCCCTGATAAAGACAAACCTTATACCTGGGAAGAA	22697	22763	22647	22699	1	scf_22126_139.1_contig_1	fgenesh_scip_prom.46568.7599	21772	23488	None	4738	559	28076	No_constitutive_exon_found_in_species
GGCACGGTGGGATTGTATTTGCTGGATACGGACAAACGTGCGGCGGGTAGCG	64054	64429	64004	64056	1	scf_22126_139.1_contig_1	fgenesh_scip_prom.46568.7606	61451	65275	None	4738	559	28076	No_constitutive_exon_found_in_species
TTATTCAGAGACTATAGATTTGCAATTATCGCATGAGGGAGGTAGTCAAGGT	19778	19838	19728	19780	1	scf_22126_140.1	fgenesh_scip_prom.46568.8430	18719	20945	None	4738	559	28076	No_constitutive_exon_found_in_species
GCTATTATGATGGGGGACTGACTGTGCTCAATTTTAATTTGGCCGGGCAGGA	26978	27214	27264	27212	-1	scf_22126_140.1	fgenesh_scip_prom.46568.8432	25354	27852	None	4738	559	28076	No_constitutive_exon_found_in_species
GCATAACTGACATGGAAAACACTGTGCGTGAACTCTGGAAGCGGGTACAGTA	72896	73109	72846	72898	1	scf_22126_143.1	fgenesh_scip_prom.46568.1334	72614	73109	None	4738	559	28076	No_constitutive_exon_found_in_species
TGGTGAGTAGTAGGTTATTAAAGAGTTTTTTTTTTATTACTATTGGGAAGCT	67311	67327	67261	67313	1	scf_22126_146.1	fgenesh_scip_prom.46568.10750	66658	69179	None	4738	559	28076	No_constitutive_exon_found_in_species
CGGTCAGCGGAATTATGTACGTCCGCTCCGTCAGGTATGAAGGGTCCAAGTT	52202	52351	52152	52204	1	scf_22126_148.1_contig_1	fgenesh_scip_prom.46568.1485	48850	54553	None	4738	559	28076	No_constitutive_exon_found_in_species
CCCTTCCTTTGTTTCCACAAACTCCTCAATGGACTTCTTCGTGGGCAAAGTC	32408	32471	32358	32410	1	scf_22126_150.1	fgenesh_scip_prom.46568.4695	30558	32471	None	4738	559	28076	No_constitutive_exon_found_in_species
CATCTCTCATTGGTGTTGAAACTGTGTGCGTCGTTGATGTTCGGGAACAGGT	6126	6158	6076	6128	1	scf_22126_151.1_contig_1	fgenesh_scip_prom.46568.3728	3592	6158	None	4738	559	28076	No_constitutive_exon_found_in_species
ATCATCCAGAAAAATGGGGCAGGGGGCCGATCGTTCATTTTTCAAGGGAGAA	13448	13470	13398	13450	1	scf_22126_151.1_contig_1	fgenesh_scip_prom.46568.3730	9646	14344	None	4738	559	28076	No_constitutive_exon_found_in_species
GATGCAGAAGCGATACGGCGTGCGATGCAGGTGTATTTGGTGATGGGCAGCG	4090	4694	4744	4692	-1	scf_22126_154.1_contig_1	fgenesh_scip_prom.46568.7246	4090	5124	None	4738	559	28076	No_constitutive_exon_found_in_species
CTTTACGTCCCTAGGTAAACATAAAGGCGATGGTTCGGGCAAAACGTCAGGT	34683	34902	34633	34685	1	scf_22126_154.1_contig_1	fgenesh_scip_prom.46568.7254	34505	35309	None	4738	559	28076	No_constitutive_exon_found_in_species
TAACACTTTCGGTTGCTGAGACTTGTGTTTTCGTGCTGTATGTGGGGCAGGT	26927	27044	27094	27042	-1	scf_22126_157.1	fgenesh_scip_prom.46568.1198	26351	27313	None	4738	559	28076	No_constitutive_exon_found_in_species
GATGGACAGTAAACGATTCATTGGCATTTGTATAATGCTCGGGTTGGCAGTC	28059	28606	28009	28061	1	scf_22126_157.1	fgenesh_scip_prom.46568.1199	27758	28695	None	4738	559	28076	No_constitutive_exon_found_in_species
GCGCGCGTGTAGCTAATGTGTGATCCATATTATCCTCTTGACGCGGGCAGGT	54308	54473	54258	54310	1	scf_22126_157.1	fgenesh_scip_prom.46568.1208	53491	54473	None	4738	559	28076	No_constitutive_exon_found_in_species
ACAGAGGCGTGAAACCTACGATGGCCCAAACGATGTAACTGGGTCTGAAGAA	58293	58356	58243	58295	1	scf_22126_157.1	fgenesh_scip_prom.46568.1209	56957	59101	None	4738	559	28076	No_constitutive_exon_found_in_species
TAGTCATCACCGAATTATGTGATCATGTGTTATTTGTGCCGGGAATGTAGCT	12763	12805	12713	12765	1	scf_22126_158.1_contig_1	fgenesh_scip_prom.46568.4443	9684	14530	None	4738	559	28076	No_constitutive_exon_found_in_species
TTCTCAGAGAAGCGAGAATGCACTTCATGGTGTAGTGTTGGTGGGTGCAGGC	7902	7949	7999	7947	-1	scf_22126_156.1	fgenesh_scip_prom.46568.8705	5262	8874	None	4738	559	28076	No_constitutive_exon_found_in_species
GTTGCCAAATTAAAATCACCTGCTAAAAGCCCAGTGGGACCCAAGAAAAGCT	73686	73707	73636	73688	1	scf_22126_159.1	fgenesh_scip_prom.46568.8973	71566	73707	None	4738	559	28076	No_constitutive_exon_found_in_species
GTTAGTATCCTATGTAAATGCATACGCCAATGCCCGTTGGTGGGTAAAAGCC	45552	45742	45502	45554	1	scf_22126_160.1	fgenesh_scip_prom.46568.3651	43960	45981	None	4738	559	28076	No_constitutive_exon_found_in_species
ATCCGAATTGTAGCCTGACGCATGTGTTATTGCTTGGCGAATGGGAACAGTA	64677	64905	64955	64903	-1	scf_22126_161.1	fgenesh_scip_prom.46568.7545	64677	66420	None	4738	559	28076	No_constitutive_exon_found_in_species
AGGAATTGTTGATAAGTGACTCTTTTATCTGTGCGCTGCTACATGGGAAGGA	54274	54833	54883	54831	-1	scf_22126_163.1_contig_1	fgenesh_scip_prom.46568.4715	52121	58224	None	4738	559	28076	No_constitutive_exon_found_in_species
CGCCTCACTTAGTGCACACTCTCTCAACTCGAGTGCTACTTTGGGGACAGGC	63194	63347	63397	63345	-1	scf_22126_163.1_contig_1	fgenesh_scip_prom.46568.4717	63194	64698	None	4738	559	28076	No_constitutive_exon_found_in_species
TGAGTATATGGTGTGGATTAATGTGTGCAGGGTTACTTCAAAGGGGAAAGTG	27975	28011	28061	28009	-1	scf_22126_164.1	fgenesh_scip_prom.46568.969	27975	28749	None	4738	559	28076	No_constitutive_exon_found_in_species
ACGGCGGCGGTATTAAATGTAAAGCTGAGGGCTGTGAGAAATGGGTGCAGAA	36555	36704	36754	36702	-1	scf_22126_164.1	fgenesh_scip_prom.46568.972	36363	37982	None	4738	559	28076	No_constitutive_exon_found_in_species
TGGTAGGTCGCTAACCTTAACATCTACTCTATTTATTTGCTATGGGGCAGGT	72353	72497	72303	72355	1	scf_22126_164.1	fgenesh_scip_prom.46568.2026	72000	72497	None	4738	559	28076	No_constitutive_exon_found_in_species
TATCGAGTTTATTCGTGACATCATTCATGTATTGTGATGCAGGGCTGCAGGG	55369	55472	55522	55470	-1	scf_22126_165.1	fgenesh_scip_prom.46568.8963	53995	55916	None	4738	559	28076	No_constitutive_exon_found_in_species
CTAAGAGTTTGCTGGAGAGACTTTCCCTTTGCTGTTCGTCATGGGTACAGAC	1659	1850	1609	1661	1	scf_22126_166.1	fgenesh_scip_prom.46568.10758	1100	3720	None	4738	559	28076	No_constitutive_exon_found_in_species
CGAGGGTGTGTCAGAAGATATTGCTGACCAGCTCGCGGGTGAGATTGCAGCT	42518	42530	42580	42528	-1	scf_22126_167.1	fgenesh_scip_prom.46568.10426	42518	43932	None	4738	559	28076	No_constitutive_exon_found_in_species
TTGCTGCAGTGATGCCACTTATTGATACTTGCTTTATTATGGGAGAATAGAA	51651	51763	51601	51653	1	scf_22126_167.1	fgenesh_scip_prom.46568.10429	48422	53653	None	4738	559	28076	No_constitutive_exon_found_in_species
TACATTGTATTTGTGGTATCTTATTGTTGTTTGTTGTTTTGGGATGGTAGAC	68638	68889	68588	68640	1	scf_22126_167.1	fgenesh_scip_prom.46568.5893	68175	69720	None	4738	559	28076	No_constitutive_exon_found_in_species
TGCAATTACTGAGTTCACCTATTCACCTCGCTTTTAACCGTGGCGGGAAGGT	48816	49089	49139	49087	-1	scf_22126_169.1	fgenesh_scip_prom.46568.1616	48816	51396	None	4738	559	28076	No_constitutive_exon_found_in_species
CGTGAAAGGACTGGGTGGGTTAATGATTAGCCCGTTGGTGGGGACGGTAGTG	54265	54787	54215	54267	1	scf_22126_169.1	fgenesh_scip_prom.46568.1617	52473	56775	None	4738	559	28076	No_constitutive_exon_found_in_species
AAAACGATGTGGACACAGAGCAATTTGGTTTTTTTGAACGGGTGGTACAGAC	37611	37676	37726	37674	-1	scf_22126_170.1	fgenesh_scip_prom.46568.3677	35681	39412	None	4738	559	28076	No_constitutive_exon_found_in_species
AGACAGCAGAGAAGTTACAGAGACAGCAAATAATGCTGTGGGGTCCAAAGAT	59433	59770	59820	59768	-1	scf_22126_170.1	fgenesh_scip_prom.46568.3683	57720	60310	None	4738	559	28076	No_constitutive_exon_found_in_species
GGTGGGTGGGCTGATAATCTAGTGTTATGTTTTGTGTTGTGATTGGGCAGGA	70279	70327	70229	70281	1	scf_22126_170.1	fgenesh_scip_prom.46568.3685	69972	70632	None	4738	559	28076	No_constitutive_exon_found_in_species
ATATAAAAAAGTCTATAACAGCAAGGTATACGGCGATGTTGGGTATGTAGAT	5459	5471	5521	5469	-1	scf_22126_171.1_contig_1	fgenesh_scip_prom.46568.4379	5459	5619	None	4738	559	28076	No_constitutive_exon_found_in_species
CCCCCACTTTGTCGCTTCTTGCTGGAGGTTGACCCTGATACAGGGTACAGAG	20893	20970	20843	20895	1	scf_22126_172.1	fgenesh_scip_prom.46568.5974	20720	23106	None	4738	559	28076	No_constitutive_exon_found_in_species
GATTCAGATGCTCGCTAATACTCTCCGTGACGATTTTAACGGGCATGCAGAG	27674	27705	27755	27703	-1	scf_22126_172.1	fgenesh_scip_prom.46568.5975	27176	29480	None	4738	559	28076	No_constitutive_exon_found_in_species
GTGGCGACGGACTGGAGATAGGCGGCGATGTGATTTTGGTGGGTGGTCAGGC	60731	60825	60875	60823	-1	scf_22126_173.1	fgenesh_scip_prom.46568.7090	58700	62442	None	4738	559	28076	No_constitutive_exon_found_in_species
AGCTGTATCGCTATGTGTCCTCTAACACTGCCACTGCTTGGGGCAAACAGTT	33169	33263	33313	33261	-1	scf_22126_174.1_contig_1	fgenesh_scip_prom.46568.5853	31661	37414	None	4738	559	28076	No_constitutive_exon_found_in_species
TCTAGGGTAAAGCTTAATGGTATTAACTGACTCACTCGCTGTTGGGGTAGTA	69476	69607	69657	69605	-1	scf_22126_174.1_contig_1	fgenesh_scip_prom.46568.5863	66801	70536	None	4738	559	28076	No_constitutive_exon_found_in_species
CGCGAACTGTGGCAGGCGATGTGTGGCGCGTTAATTTCTCGCGGGTGCAGTA	50381	50867	50331	50383	1	scf_22126_176.1	fgenesh_scip_prom.46568.5878	49789	51190	None	4738	559	28076	No_constitutive_exon_found_in_species
GCCGGATTTTAGGGGATATTATTGGGACCCATGATAATGAAATGGGCTAGAG	5931	5932	5881	5933	1	scf_22126_178.1_contig_1	fgenesh_scip_prom.46568.1716	3235	7550	None	4738	559	28076	No_constitutive_exon_found_in_species
CCGAGGTCGCTATTCGTGCTGCATTTAAGGCTGCCATTGAAGGGAAACAGGT	29582	29590	29532	29584	1	scf_22126_178.1_contig_1	fgenesh_scip_prom.46568.1720	23092	30706	None	4738	559	28076	No_constitutive_exon_found_in_species
GGGTTCGGTTATGATTGTGCAAGGCTTGCGGACTGGACGTGATGGGGCAGAT	54465	54641	54415	54467	1	scf_22126_178.1_contig_1	fgenesh_scip_prom.46568.1725	53130	55301	None	4738	559	28076	No_constitutive_exon_found_in_species
TTGTTAGGCCTCGTCTGGAATAGAGGGCTGCACGGACTCTGGTGGGGCAGTT	9383	9723	9333	9385	1	scf_22126_179.1	fgenesh_scip_prom.46568.5328	7908	9723	None	4738	559	28076	No_constitutive_exon_found_in_species
GCAATGGGAGCGTGTACGTACCTTCGTGTCTCTGGCTGTTGGGATGACAGTG	11154	11157	11104	11156	1	scf_22126_179.1	fgenesh_scip_prom.46568.5329	10190	11157	None	4738	559	28076	No_constitutive_exon_found_in_species
GAAGATGGTGATGATGATTATGACCCGTTTGTAGATATACCGGGAAATAGCC	16777	16848	16727	16779	1	scf_22126_179.1	fgenesh_scip_prom.46568.5330	12570	16848	None	4738	559	28076	No_constitutive_exon_found_in_species
CAAGTATCCAGTATTTCATAAGACCTGTCTATGCTACTGGGCGGGTCGAGAG	61699	62232	61649	61701	1	scf_22126_180.1_contig_1	fgenesh_scip_prom.46568.1679	61132	63188	None	4738	559	28076	No_constitutive_exon_found_in_species
CTTATATCTCACTGGTACTTACGTAATGTTGTTCACTGGTCAATGGGTAGTG	64188	64615	64138	64190	1	scf_22126_184.1	fgenesh_scip_prom.46568.5997	63418	65195	None	4738	559	28076	No_constitutive_exon_found_in_species
TCGCTCCTCTTAAACACTTACTAGAGGAACAATTGCGATGGGAAAACCAGTA	40410	40565	40360	40412	1	scf_22126_185.1	fgenesh_scip_prom.46568.2180	39342	44848	None	4738	559	28076	No_constitutive_exon_found_in_species
CGTGATTATCTTTGGGGTCACACTAGGTCCGCTTGTTTGGGTGATGACAGCC	40510	40758	40460	40512	1	scf_22126_186.1	fgenesh_scip_prom.46568.7726	38945	40758	None	4738	559	28076	No_constitutive_exon_found_in_species
GTCGGAACCTTCCGACAATGAAAGCAAAACCGTGCTGGGTGGCAATGCAGTG	45827	46282	46332	46280	-1	scf_22126_188.1	fgenesh_scip_prom.46568.655	45827	46853	None	4738	559	28076	No_constitutive_exon_found_in_species
CAACTGAAGATGGAAGCGGTGACTAATGGATGGGGGGGTTGTGTGGGAAGTT	64948	65159	64898	64950	1	scf_22126_188.1	fgenesh_scip_prom.46568.3410	64321	65710	None	4738	559	28076	No_constitutive_exon_found_in_species
ATGAAGAACAGACTGCCGCGATCAATGACCACATTCGACTGGGATAACAGCT	37766	41268	37716	37768	1	scf_22126_189.1	fgenesh_scip_prom.46568.9560	34188	41268	None	4738	559	28076	No_constitutive_exon_found_in_species
AGAGTGTTTTGTTGAATAATATGGGTTGCATCCACTACCAAATGGGGCAGCG	43119	43200	43069	43121	1	scf_22126_189.1	fgenesh_scip_prom.46568.9561	41847	44342	None	4738	559	28076	No_constitutive_exon_found_in_species
ATGCTAAACATGATGGCGTTTTGTGTTTGGCGTGGTTGTTGTTGGGGCAGGC	13227	13521	13571	13519	-1	scf_22126_194.1	fgenesh_scip_prom.46568.3657	13173	13681	None	4738	559	28076	No_constitutive_exon_found_in_species
TATCGAATGGGTAATATTGACGTGTGTATTGTTTATTTGGGTATGAGCAGAC	9179	9245	9129	9181	1	scf_22126_196.1_contig_1	fgenesh_scip_prom.46568.1143	9021	12373	None	4738	559	28076	No_constitutive_exon_found_in_species
CGACAAATCTCAATTCAAGGTGTGCTGGAGCGTGTTACTTGTGGGTACAGAT	20847	21095	21145	21093	-1	scf_22126_196.1_contig_1	fgenesh_scip_prom.46568.1146	18404	22213	None	4738	559	28076	No_constitutive_exon_found_in_species
GTATTTTGTGATAACAATGTATGTTTTTATTGTTGTGGGTAACTGGACAGAG	11970	12066	11920	11972	1	scf_22126_197.1	fgenesh_scip_prom.46568.4728	11364	12807	None	4738	559	28076	No_constitutive_exon_found_in_species
TGAATTGGCACTGGGACGTAACGTTGTTGTTGCTTTCATGACTTGGGAAGGT	27293	27521	27243	27295	1	scf_22126_200.1_contig_1	fgenesh_scip_prom.46568.3191	26917	28534	None	4738	559	28076	No_constitutive_exon_found_in_species
GTGTCAACGGTCCACACTACAACGTAACCCTTCCGCATGGCGGGATGAAGGA	53793	53874	53924	53872	-1	scf_22126_201.1_contig_1	fgenesh_scip_prom.46568.4558	53793	55116	None	4738	559	28076	No_constitutive_exon_found_in_species
AGCATCAGGAAGAAAAATATGAATTACTAAAGTAGTTTTGTGATAGGGAGGC	5931	6042	5881	5933	1	scf_22126_203.1	fgenesh_scip_prom.46568.8582	1952	6979	None	4738	559	28076	No_constitutive_exon_found_in_species
GAGCTCGGTTTTCTGTGGATTTCTTTTGTTTTGTTGTTGTGGGTTCGAAGCC	21382	21445	21495	21443	-1	scf_22126_203.1	fgenesh_scip_prom.46568.8585	16407	25572	None	4738	559	28076	No_constitutive_exon_found_in_species
GGTATGCGCCACAACAAGACCCACACCATCTGTAGACGGTGTGGGCGCAGCT	30061	30126	30011	30063	1	scf_22126_204.1	fgenesh_scip_prom.46568.923	26895	30346	None	4738	559	28076	No_constitutive_exon_found_in_species
AGCCCTCGATTTCGTTCCTGTGTGAAATGATTGCTGGGCACAAAGGACAGCT	53286	53397	53447	53395	-1	scf_22126_210.1	fgenesh_scip_prom.46568.6464	51237	53961	None	4738	559	28076	No_constitutive_exon_found_in_species
AACAGAGGTTAGCAGATTACGAACGTAATCTGCATGACTTGGAGGGTAAGCT	5834	6846	6896	6844	-1	scf_22126_211.1_contig_1	fgenesh_scip_prom.46568.9604	5046	8577	None	4738	559	28076	No_constitutive_exon_found_in_species
CTTACGTGCTGTGGATGACGGTTGGTTTACTTGGTTGGGTGTGGTGGTAGCT	11827	12520	12570	12518	-1	scf_22126_215.1_contig_1	fgenesh_scip_prom.46568.1642	11702	13199	None	4738	559	28076	No_constitutive_exon_found_in_species
AGTGCAGCTAACACGTATGATAATCTGATCAATGGCTTTTCGGGTCGAAGTA	38945	39031	39081	39029	-1	scf_22126_220.1_contig_1	fgenesh_scip_prom.46568.3182	34920	39387	None	4738	559	28076	No_constitutive_exon_found_in_species
TTGTTACTAAAGCTGACAATTTTCAATGTAATGTACTTTTGGGTGTGCAGGT	18660	18803	18610	18662	1	scf_22126_222.1	fgenesh_scip_prom.46568.6814	18198	19286	None	4738	559	28076	No_constitutive_exon_found_in_species
GTATCGCTGGCAGCACGACACTAGGAAATAATGTATACATTGGAGGGCAGGT	20770	20864	20720	20772	1	scf_22126_224.1	fgenesh_scip_prom.46568.3342	19969	21014	None	4738	559	28076	No_constitutive_exon_found_in_species
TCTTCCGTCCACTTCCGGATAACTGTGTGGGGGTTTATATGATAGGGCAGCA	23934	24083	24133	24081	-1	scf_22126_224.1	fgenesh_scip_prom.46568.3343	22568	24776	None	4738	559	28076	No_constitutive_exon_found_in_species
TGGATGGTATGGGGGTATTGCTCAAATTACGCTTGCGGGAAAAAACCAAGAC	52583	53632	52533	52585	1	scf_22126_225.1	fgenesh_scip_prom.46568.7558	51453	53632	None	4738	559	28076	No_constitutive_exon_found_in_species
CCACTATTTCTTGACTGATTGAAGCTAAAACATGTTGGGCGGATGCACAGCA	30205	30319	30155	30207	1	scf_22126_228.1_contig_1	fgenesh_scip_prom.46568.9135	29660	30637	None	4738	559	28076	No_constitutive_exon_found_in_species
GGGGCTTCCTGTTTCTGGTGTTTTTCATTTACGCTGCTGTTGGGGTACAGCT	36710	36791	36841	36789	-1	scf_22126_228.1_contig_1	fgenesh_scip_prom.46568.9136	32440	37109	None	4738	559	28076	No_constitutive_exon_found_in_species
GCGTACTGCTCACACTGATAATGAGTGATTCGTGCTGTTTGGGTGCGCAGGT	4718	4888	4668	4720	1	scf_22126_229.1	fgenesh_scip_prom.46568.4393	3388	4949	None	4738	559	28076	No_constitutive_exon_found_in_species
CACTGATGTACGGGTTTTAATTTACTAGTATTGTTTTGTTGGGACTGTAGTT	25524	25633	25683	25631	-1	scf_22126_229.1	fgenesh_scip_prom.46568.4621	24434	25844	None	4738	559	28076	No_constitutive_exon_found_in_species
AACCCGAGGAAAGGGTGATAATGACGAAAAATCTATGGCGGGAGGCGCAGCC	52934	53288	53338	53286	-1	scf_22126_229.1	fgenesh_scip_prom.46568.4630	47791	54165	None	4738	559	28076	No_constitutive_exon_found_in_species
AGGACATTGACCAGCAGAATAAAACCACTGGACTGTATGGGTTGGTAAAGTG	49635	49640	49690	49638	-1	scf_22126_229.1	fgenesh_scip_prom.46568.4630	47791	54165	None	4738	559	28076	No_constitutive_exon_found_in_species
CTGCGTGATATGATTAATGTTGCGATAAGGTGGGAGAATTTGGGGTGCAGTG	48577	48738	48788	48736	-1	scf_22126_229.1	fgenesh_scip_prom.46568.4630	47791	54165	None	4738	559	28076	No_constitutive_exon_found_in_species
TCAATTGCAATTCATATTTAACATGTGCGATCTGGACCATGCGGGTAAAGTC	46311	46736	46786	46734	-1	scf_22126_230.1	fgenesh_scip_prom.46568.4989	42399	48189	None	4738	559	28076	No_constitutive_exon_found_in_species
GGCGTTGTGTGTGCTTGCGCTGGTCATATCGTTTTTGATATGCGGGACAGAC	33052	33092	33142	33090	-1	scf_22126_231.1	fgenesh_scip_prom.46568.900	33052	38426	None	4738	559	28076	No_constitutive_exon_found_in_species
TCACACATCGCCAATGTTACGTGCTGCTTGCGTTGTGGCTGGGGTGATAGCA	38102	39932	39982	39930	-1	scf_22126_232.1	fgenesh_scip_prom.46568.7100	32071	42806	None	4738	559	28076	No_constitutive_exon_found_in_species
CCTGGGGACAGATAAAGTTGAGCGTCGACAAACTTTACTGGGTTTAAAAGAT	46780	47211	47261	47209	-1	scf_22126_236.1	fgenesh_scip_prom.46568.126	46435	47668	None	4738	559	28076	No_constitutive_exon_found_in_species
TATTTGGGTTGTAATCTAATTGCTTTTTATTCCTTTTTGGGTGGATATAGTC	47930	48151	47880	47932	1	scf_22126_237.1	fgenesh_scip_prom.46568.6495	47537	48151	None	4738	559	28076	No_constitutive_exon_found_in_species
ATGCCAACGTTTCGAATGTTGGTCGATATCCTTACATAAGGGAGCACCAGCT	52998	53256	53306	53254	-1	scf_22126_239.1_contig_1	fgenesh_scip_prom.46568.5124	52998	54144	None	4738	559	28076	No_constitutive_exon_found_in_species
GATATTGATATGTCATCTATTTTGTACTGAGGCTGTTTGGGATGATGTAGGG	38956	39094	38906	38958	1	scf_22126_240.1_contig_1	fgenesh_scip_prom.46568.8077	38281	39094	None	4738	559	28076	No_constitutive_exon_found_in_species
GCGTCAAAACACTACTCAGTTCTCAGTACCATTACTTTATCAATGGGCAGCT	11405	12050	11355	11407	1	scf_22126_241.1_contig_1	fgenesh_scip_prom.46568.15	10829	12050	None	4738	559	28076	No_constitutive_exon_found_in_species
CTCTGATATGAGTATGGAAGAAGTTAAGCAAAATCTAAAGGGAGCTACAGCT	17551	17592	17501	17553	1	scf_22126_241.1_contig_1	fgenesh_scip_prom.46568.17	17058	18643	None	4738	559	28076	No_constitutive_exon_found_in_species
AAGAGTCGCCGGTCATTCTCCAGGCTATCACATGATTGGCGTTGGGGCAGTG	42940	43122	42890	42942	1	scf_22126_241.1_contig_1	fgenesh_scip_prom.46568.26	36211	44123	None	4738	559	28076	No_constitutive_exon_found_in_species
AAGGGAGAATGGTCTTAACAATATTATTGCAATCTTATTGGGGATTGTAGAT	2954	3061	3111	3059	-1	scf_22126_242.1	fgenesh_scip_prom.46568.1218	2062	3295	None	4738	559	28076	No_constitutive_exon_found_in_species
TAATTGAAGCAAGGTGAGCTAATTTGTGTGTGGCGGTTATGGGATGGTAGAG	9184	9475	9525	9473	-1	scf_22126_244.1_contig_1	fgenesh_scip_prom.46568.9261	6591	9927	None	4738	559	28076	No_constitutive_exon_found_in_species
CTGGGTCAATGCAGAGTGGGAGTATAAAAGTATTCAAGTGGGTCTGGAAGGT	37214	38545	37164	37216	1	scf_22126_247.1_contig_1	fgenesh_scip_prom.46568.175	34807	38545	None	4738	559	28076	No_constitutive_exon_found_in_species
ACAGTTCCAGGTGAGCGCGTTGCGTGATGAAGGCGTCAATGGGAAGACAGAT	44672	44883	44933	44881	-1	scf_22126_247.1_contig_1	fgenesh_scip_prom.46568.177	44428	45634	None	4738	559	28076	No_constitutive_exon_found_in_species
CTTGTATGCAGCTTTGTAACCACTTTGAACACCCTGTACTGGGGTAAAAGTG	33543	33602	33652	33600	-1	scf_22126_248.1	fgenesh_scip_prom.46568.6348	32575	35280	None	4738	559	28076	No_constitutive_exon_found_in_species
AAGCGCGAACAAGGAGTATTTTTTCTCGGTGCATCTTTTTCGGGATGCAGTC	32575	32587	32637	32585	-1	scf_22126_248.1	fgenesh_scip_prom.46568.6348	32575	35280	None	4738	559	28076	No_constitutive_exon_found_in_species
ACCAATTTCATGACACGTAATCCATTAGATACAATTAATGAACGGGTAAGTA	16565	17350	17400	17348	-1	scf_22126_249.1_contig_1	fgenesh_scip_prom.46568.5510	15711	17813	None	4738	559	28076	No_constitutive_exon_found_in_species
CGGCTTCGCGGTACGACCACTTGCATCAGGTACTACGAATGGGGCTGTAGAC	41349	41397	41299	41351	1	scf_22126_252.1	fgenesh_scip_prom.46568.5404	41117	41397	None	4738	559	28076	No_constitutive_exon_found_in_species
TTCTCTGCCAAGTTTGCCAATCACTTATGCGCTCTCTGCTGGGATTGTAGTC	43729	43891	43679	43731	1	scf_22126_252.1	fgenesh_scip_prom.46568.5405	42716	47505	None	4738	559	28076	No_constitutive_exon_found_in_species
TGGCTTTCTTGGTAGCGAACTGTTTAAACACTGGCTATTGGGAAAGAAAGAT	6625	6898	6575	6627	1	scf_22126_253.1	fgenesh_scip_prom.46568.6989	4770	7039	None	4738	559	28076	No_constitutive_exon_found_in_species
TCTCATTCGACTGATCCACTGCTACTTTGACATTATCTAGGGCGGACAAGTT	6307	6376	6257	6309	1	scf_22126_255.1	fgenesh_scip_prom.46568.5588	3201	7630	None	4738	559	28076	No_constitutive_exon_found_in_species
GGTTCGGTTTAAATGTATATTTTTTTCCTACTAACGCTTTTGGTGGGTAGGC	24340	24481	24290	24342	1	scf_22126_255.1	fgenesh_scip_prom.46568.2092	23464	24780	None	4738	559	28076	No_constitutive_exon_found_in_species
TAGCAATTCGATATACGCAGGCAATCCAAATCAAATGATGGGTACAATAGCT	44306	44602	44652	44600	-1	scf_22126_255.1	fgenesh_scip_prom.46568.1000	43437	46449	None	4738	559	28076	No_constitutive_exon_found_in_species
TTGTTTGTTTGAGCTGATAATGTTTTTATTGGTGGTGTTGCTGGGAACAGCT	41370	41509	41559	41507	-1	scf_22126_258.1_contig_1	fgenesh_scip_prom.46568.5164	41274	42357	None	4738	559	28076	No_constitutive_exon_found_in_species
GGATTTAATGAGTTGAATAACCACTTTGGTAATTTGGGTGGATATGACAGTG	31377	31423	31473	31421	-1	scf_22126_259.1_contig_1	fgenesh_scip_prom.46568.10236	30386	36313	None	4738	559	28076	No_constitutive_exon_found_in_species
CGCTGACTTGTCTTCTTACAACACTGAACTAGCAATGTTAAAGGGACAAGTG	12885	13602	12835	12887	1	scf_22126_260.1	fgenesh_scip_prom.46568.4207	10102	13735	None	4738	559	28076	No_constitutive_exon_found_in_species
ACAGCACCATTGGCGGGCTGACGTAAACTGTGTTGCATTTGCGGGGACAGAT	12748	13051	12698	12750	1	scf_22126_261.1	fgenesh_scip_prom.46568.8535	7609	13367	None	4738	559	28076	No_constitutive_exon_found_in_species
GAGGAGAACGGATAATGTGGATTGACTTGTGGATGTTTCTGTGGGTATAGAG	15285	15431	15235	15287	1	scf_22126_261.1	fgenesh_scip_prom.46568.8536	13814	17709	None	4738	559	28076	No_constitutive_exon_found_in_species
TTTGGTTCGTTTTATCACATCTGGACCTGTATTTGCTATGGTGTGGGAAGGC	17713	17779	17829	17777	-1	scf_22126_263.1_contig_1	fgenesh_scip_prom.46568.789	17564	19134	None	4738	559	28076	No_constitutive_exon_found_in_species
TCGCGGAGATTTCGCCAGCCACACACCGCATAATCTGATTCATGGGGCAGAT	17564	17656	17706	17654	-1	scf_22126_263.1_contig_1	fgenesh_scip_prom.46568.789	17564	19134	None	4738	559	28076	No_constitutive_exon_found_in_species
CCAATGAGATTGTTGCCTGTGGCCAGGTAGTGTGCGTAGTGGGTATGCAGAC	26099	26281	26331	26279	-1	scf_22126_264.1	fgenesh_scip_prom.46568.3571	25620	27392	None	4738	559	28076	No_constitutive_exon_found_in_species
GGACGTTTGGTCTCTGGGGTGCATTCTTTATTGTTTGCTCCTTGGGAAAGCA	12570	12595	12645	12593	-1	scf_22126_265.1	fgenesh_scip_prom.46568.2383	12142	13058	None	4738	559	28076	No_constitutive_exon_found_in_species
TCACAGCTTTCGTGTACTTGGGGTGGACGCTGTCGTGTAATATGGGGAAGCT	15446	15578	15628	15576	-1	scf_22126_266.1	fgenesh_scip_prom.46568.10463	15062	16513	None	4738	559	28076	No_constitutive_exon_found_in_species
GGCGTTGTGTTCTATGAACAAATGATCAGTTGTGGCTATTGGGACGGTAGCT	19103	19314	19364	19312	-1	scf_22126_267.1_contig_1	fgenesh_scip_prom.46568.4929	16804	27030	None	4738	559	28076	No_constitutive_exon_found_in_species
GCAGAGAGGAGCGAAGTTTTATGCTTTCGATGTCCTTACGGGGGATGGAGGG	26118	27293	26068	26120	1	scf_22126_270.1	fgenesh_scip_prom.46568.2048	25009	27293	None	4738	559	28076	No_constitutive_exon_found_in_species
TCACGTTGAAGTGCATTATTGACTTGATTTCTATTTGAAGTATGGGACAGAT	15002	15208	14952	15004	1	scf_22126_272.1_contig_1	fgenesh_scip_prom.46568.6504	14630	16626	None	4738	559	28076	No_constitutive_exon_found_in_species
GTTGTTGTGGAAGAAACTAACTTTTTGATTATATGCGTTGGGGTGGTTAGAG	46176	46227	46277	46225	-1	scf_22126_283.1	fgenesh_scip_prom.46568.10188	45202	47029	None	4738	559	28076	No_constitutive_exon_found_in_species
TTCCGTTACCTATAATTTTTTCTTTAATGCTTAATGAAATTAATGGGAAGTA	7160	7172	7222	7170	-1	scf_22126_286.1_contig_1	fgenesh_scip_prom.46568.10001	6192	7586	None	4738	559	28076	No_constitutive_exon_found_in_species
CTCAGGTGCTTGCCGCCTTCTGTGGTGCGTTTACGATTTGGGTGATGCAGTG	3775	4180	4230	4178	-1	scf_22126_288.1	fgenesh_scip_prom.46568.6215	3666	4669	None	4738	559	28076	No_constitutive_exon_found_in_species
CACGCTCTTCTTTGCCGCCGTCATGGTCGCTAGCAACATACAACGGGCAGCT	14491	14853	14903	14851	-1	scf_22126_289.1	fgenesh_scip_prom.46568.934	14491	16274	None	4738	559	28076	No_constitutive_exon_found_in_species
ACCCCAACTTACATTGTACTTATCATTTTCTGTAGTTGCTAGGGCAACAGAT	38925	38933	38983	38931	-1	scf_22126_290.1	fgenesh_scip_prom.46568.8831	38925	39473	None	4738	559	28076	No_constitutive_exon_found_in_species
GTCAGTAGCAGCAGGTGAATGCGTAGCTGTCGTTGGTGAACATGGGGCAGGG	15460	15959	16009	15957	-1	scf_22126_287.1	fgenesh_scip_prom.46568.10498	15326	21969	None	4738	559	28076	No_constitutive_exon_found_in_species
CGATCAAAAATGTTCGCATTTGCTCTATATGCAACATGGGTGTGCAAAAGGC	9660	10599	9610	9662	1	scf_22126_292.1	fgenesh_scip_prom.46568.4600	8661	10599	None	4738	559	28076	No_constitutive_exon_found_in_species
GCTCGGCTTTATTTAGTTGAGTTTAAACAGAAGCTGGGCTGGGCACGCAGGA	3254	3341	3391	3339	-1	scf_22126_293.1_contig_1	fgenesh_scip_prom.46568.2445	581	7898	None	4738	559	28076	No_constitutive_exon_found_in_species
TCACAAAAAAATGCGCTCTGGTAAGAACAAATACTTGATTAAATGGGTAGGT	16607	16651	16557	16609	1	scf_22126_295.1	fgenesh_scip_prom.46568.3028	16567	17176	None	4738	559	28076	No_constitutive_exon_found_in_species
ACAAAGACGTCACAGAGTTTAAATGTACAGGGCTCTTGAACGGGGAACAGAT	13827	13975	13777	13829	1	scf_22126_297.1	fgenesh_scip_prom.46568.7590	12354	14033	None	4738	559	28076	No_constitutive_exon_found_in_species
AATTCCATTCGCAATGTTTGGGGACTCAACTACTGCCTATGGGTAAACAGAC	40076	40238	40288	40236	-1	scf_22126_297.1	fgenesh_scip_prom.46568.5577	39842	40667	None	4738	559	28076	No_constitutive_exon_found_in_species
AGAGCCGGGTAGATGCACTGGAAGCACGGGAACGTTTGCTTATGGGGCAGCT	13306	15302	13256	13308	1	scf_22126_301.1_contig_1	fgenesh_scip_prom.46568.7485	8908	15531	None	4738	559	28076	No_constitutive_exon_found_in_species
TCACCAGCTGCAGTTTGAGTGGCGCTGCCAGACATGCGGGAAGATAGCAGAT	21122	21661	21072	21124	1	scf_22126_302.1_contig_1	fgenesh_scip_prom.46568.3224	20161	21661	None	4738	559	28076	No_constitutive_exon_found_in_species
CGGTAGCTACAACTATGGCGACTTTTTTGGCCGTGCGTTGACGGGTGCAGCA	7478	7503	7428	7480	1	scf_22126_305.1	fgenesh_scip_prom.46568.354	5071	7503	None	4738	559	28076	No_constitutive_exon_found_in_species
TGTAGACGGACAATGCAGAAAGATGACGGCATCTTGGGTGCGTGCAAAAGCT	25700	25765	25650	25702	1	scf_22126_312.1_contig_1	fgenesh_scip_prom.46568.7760	25267	27646	None	4738	559	28076	No_constitutive_exon_found_in_species
CCCTTACAAACAGTTAGATAATCTTATGTGGTTTGTGTAGATATGGGAAGAA	24702	24766	24652	24704	1	scf_22126_314.1_contig_1	fgenesh_scip_prom.46568.5003	24199	25867	None	4738	559	28076	No_constitutive_exon_found_in_species
GAGTGATTTTTTATACTAACTGATTTTTTTTTGCATTTTTACGGGAGCAGAT	29032	29407	28982	29034	1	scf_22126_314.1_contig_1	fgenesh_scip_prom.46568.5004	28132	29407	None	4738	559	28076	No_constitutive_exon_found_in_species
ATCACCGTCTTCCAGTAGCCCCTAGTGACGAATATTTGCGCTGGGGACAGCC	16232	17363	16182	16234	1	scf_22126_315.1	fgenesh_scip_prom.46568.4974	14575	17363	None	4738	559	28076	No_constitutive_exon_found_in_species
TGTGCCCCATGATGAGGTAAGTGTGATGTCTGGAGCACCAGGGAGACCAGCG	29955	30043	29905	29957	1	scf_22126_315.1	fgenesh_scip_prom.46568.4977	29874	30043	None	4738	559	28076	No_constitutive_exon_found_in_species
GAGAAAGACAGAGCGAGGCATCTAGTCTTGGTCTGTGATTGGGCTGGGAGGA	22007	22104	22154	22102	-1	scf_22126_316.1	fgenesh_scip_prom.46568.10043	22007	24840	None	4738	559	28076	No_constitutive_exon_found_in_species
AGAAACTGGTTGCTAACCTGATTGACACGGCTGCAAACTTGGGAACCAAGTA	20313	20409	20459	20407	-1	scf_22126_324.1	fgenesh_scip_prom.46568.7580	17447	21540	None	4738	559	28076	No_constitutive_exon_found_in_species
TTTCTGTGGCTGAGTGCGTTTTAAATGCTATGTGTGCGCTACTGGGCAAGTT	31897	31905	31955	31903	-1	scf_22126_325.1	fgenesh_scip_prom.46568.6419	31897	35440	None	4738	559	28076	No_constitutive_exon_found_in_species
ACCGATCCGTCGTTATCCCGATCTCGTCATTCACCGTGTTATTCGGGAAGTG	2523	2727	2777	2725	-1	scf_22126_326.1_contig_1	fgenesh_scip_prom.46568.10206	1675	4396	None	4738	559	28076	No_constitutive_exon_found_in_species
TGCTGAGGTACAGGGGGTACAACAAAACGTGATTAACGTTGTGGGTACAGGT	16165	16272	16322	16270	-1	scf_22126_326.1_contig_1	fgenesh_scip_prom.46568.10209	14207	16423	None	4738	559	28076	No_constitutive_exon_found_in_species
GCCGCTTGTATATTCCGTTTTCTGCAATGAGAGATTATTTGGGAGTTCAGGG	14759	14885	14935	14883	-1	scf_22126_326.1_contig_1	fgenesh_scip_prom.46568.10209	14207	16423	None	4738	559	28076	No_constitutive_exon_found_in_species
TAGCTGTCGAAGGATGGTACTACAAAGGTCTACGCCTTTTCAACGGGCAGGA	10658	11228	10608	10660	1	scf_22126_331.1	fgenesh_scip_prom.46568.8034	9878	11228	None	4738	559	28076	No_constitutive_exon_found_in_species
TTAAAAAAACAAGTATTATTAACTGAAATTTCGCTTTTTTTGGGGGTCAGTG	5502	6292	5452	5504	1	scf_22126_332.1	fgenesh_scip_prom.46568.10457	3878	6742	None	4738	559	28076	No_constitutive_exon_found_in_species
GTCTCCCAATGACGAAGAGTTTGTGAATAAATTGTTTTCGGGCAATGAAGCT	11620	11662	11712	11660	-1	scf_22126_332.1	fgenesh_scip_prom.46568.10459	11620	13813	None	4738	559	28076	No_constitutive_exon_found_in_species
GAACAAGTTTGTCAACTTTGTGAGCAACAGCATTGCGTTGAGGGATACAGTG	33260	33263	33313	33261	-1	scf_22126_332.1	fgenesh_scip_prom.46568.8984	33260	33654	None	4738	559	28076	No_constitutive_exon_found_in_species
ACAAATTTGTGTCTAACTGATGTTGTCGTTTTATATTGTTGGGACTGCAGAC	30762	30783	30833	30781	-1	scf_22126_333.1	fgenesh_scip_prom.46568.1773	30554	31223	None	4738	559	28076	No_constitutive_exon_found_in_species
ATGCTAGCACAGCCTTTGGCACTGATTTCCCTTCTGTGAGTGAGGGTCAGTT	25522	25607	25657	25605	-1	scf_22126_334.1_contig_1	fgenesh_scip_prom.46568.497	24310	28616	None	4738	559	28076	No_constitutive_exon_found_in_species
CATTGAGACTGCAGGTACGTGTCTTGGCCTACAACTACGTGCGGGTGAAGTT	8981	9347	8931	8983	1	scf_22126_341.1	fgenesh_scip_prom.46568.2648	8524	9481	None	4738	559	28076	No_constitutive_exon_found_in_species
CCGAAACAGGCAGTACTAGGCATTTGGGGGAAGCTACTTTCCGGGGATAGTA	32755	32840	32705	32757	1	scf_22126_342.1_contig_1	fgenesh_scip_prom.46568.10159	32366	33667	None	4738	559	28076	No_constitutive_exon_found_in_species
CGAGGTAGGAGTTGGTGTCGTCGTGGCTGCAGGGGCTGTTGTTGGGGCAGAA	10247	10286	10336	10284	-1	scf_22126_340.1	fgenesh_scip_prom.46568.9688	10247	12237	None	4738	559	28076	No_constitutive_exon_found_in_species
TTCGCTCAAGTCGTTTGCAACGAGAGCGCGAGCGCTTTGCCATGGGAAAGTG	29452	29863	29402	29454	1	scf_22126_343.1	fgenesh_scip_prom.46568.9451	29286	30189	None	4738	559	28076	No_constitutive_exon_found_in_species
CGTCTCCTCTTCCGTATTGGCTCCACAATGAAAAGTATGCATGGGTGTAGGG	28417	28459	28509	28457	-1	scf_22126_344.1	fgenesh_scip_prom.46568.1186	25345	33028	None	4738	559	28076	No_constitutive_exon_found_in_species
TATACGATGGTATATAGGAATCTTATATAAATTGACTGACTGGGGTACAGAT	7475	8114	8164	8112	-1	scf_22126_349.1	fgenesh_scip_prom.46568.4828	6693	9048	None	4738	559	28076	No_constitutive_exon_found_in_species
TTATTCTTACTTGGGGAACTTCAGTACCAATGATGCTTCATATGGGGAAGGC	14132	17476	14082	14134	1	scf_22126_350.1_contig_1	fgenesh_scip_prom.46568.5730	12688	17476	None	4738	559	28076	No_constitutive_exon_found_in_species
ACCATCCAAACGTAGAATAACAGGCAGTGGACATCAACTTGGGAGTTCAGTG	10434	10495	10384	10436	1	scf_22126_351.1	fgenesh_scip_prom.46568.1123	9641	12054	None	4738	559	28076	No_constitutive_exon_found_in_species
TTACTTGGTATTCTTGCAGTCTTCTAAGTATCTGGTCATGGGAATTGTAGGC	18527	18665	18715	18663	-1	scf_22126_351.1	fgenesh_scip_prom.46568.1126	18527	22740	None	4738	559	28076	No_constitutive_exon_found_in_species
CGTGAAGGTGAATCTACTAAACTTTATGGCTACTGAAGAAGGGTTACAAGAT	3793	4014	4064	4012	-1	scf_22126_353.1	fgenesh_scip_prom.46568.3915	995	14356	None	4738	559	28076	No_constitutive_exon_found_in_species
TCATTACGTCCTTATGACGAAGTTGAACTTCTGCGGGTTTTACCGGGAAGTG	26550	26619	26669	26617	-1	scf_22126_355.1_contig_1	fgenesh_scip_prom.46568.5485	24448	27128	None	4738	559	28076	No_constitutive_exon_found_in_species
CATCGGACCAAAGATCAGTCGTGTTATTCTGTTACTTGCATGGGGAAAAGTA	26252	26255	26305	26253	-1	scf_22126_359.1	fgenesh_scip_prom.46568.2876	26252	27747	None	4738	559	28076	No_constitutive_exon_found_in_species
GTTCGGATGGGTTATGACATTGAAGACTCATTGTTCTGTGGGGTGAACAGAT	9511	9792	9842	9790	-1	scf_22126_360.1	fgenesh_scip_prom.46568.8600	8637	10561	None	4738	559	28076	No_constitutive_exon_found_in_species
AAGTAGTTTGTGAAGCCCAAGAAGATCTAGAATCTATGGGGTTAGGACAGCA	696	832	646	698	1	scf_22126_363.1	fgenesh_scip_prom.46568.3577	231	5056	None	4738	559	28076	No_constitutive_exon_found_in_species
ATCTGGAGAGAGACAATCTGCATTTAAAACAAGCTTTACTGCTAGGGAAGAA	15885	16593	16643	16591	-1	scf_22126_366.1_contig_1	fgenesh_scip_prom.46568.1532	15885	23135	None	4738	559	28076	No_constitutive_exon_found_in_species
AGCTGTAATGTTACCTATCAGTGTTTAGACTCGCTCCTGTGGGACGGCAGCC	3037	3142	3192	3140	-1	scf_22126_377.1	fgenesh_scip_prom.46568.2247	1222	3432	None	4738	559	28076	No_constitutive_exon_found_in_species
GCTCATCGGCCGGTGGTAGACCATTGACTGGGAGATTGGGGACCGGACAGCA	16739	18440	16689	16741	1	scf_22126_380.1	fgenesh_scip_prom.46568.9220	15286	18440	None	4738	559	28076	No_constitutive_exon_found_in_species
TACATGCGTTTGAAGGCTGCTATGAAACTCACGTAACTTGGGTTGAGTAGGA	32628	32699	32749	32697	-1	scf_22126_372.1	fgenesh_scip_prom.46568.2808	31786	33465	None	4738	559	28076	No_constitutive_exon_found_in_species
TGTGCATTTGGTTGATAAGAAGAACACTGCCCGGTTTTCGGGGGGGAAAGGA	28230	28787	28180	28232	1	scf_22126_382.1	fgenesh_scip_prom.46568.1248	27671	28977	None	4738	559	28076	No_constitutive_exon_found_in_species
ACGACGTGGTGACCAGCACACGGCGTTTTTCGTGCTTTTACGTGGGGTAGTG	28968	28977	28918	28970	1	scf_22126_382.1	fgenesh_scip_prom.46568.1248	27671	28977	None	4738	559	28076	No_constitutive_exon_found_in_species
TTGGTGGTCCAGGCATGGGTCTTAACGACACACCAGTGTTTTGGGTGAAGAT	26585	26598	26535	26587	1	scf_22126_385.1	fgenesh_scip_prom.46568.7612	24491	28385	None	4738	559	28076	No_constitutive_exon_found_in_species
CCCGTGATTCCGCTCTTGATTTTACTTATCCCGATTTTTGGGATTACAAGAA	7577	7583	7633	7581	-1	scf_22126_375.1	fgenesh_scip_prom.46568.3005	6079	8074	None	4738	559	28076	No_constitutive_exon_found_in_species
CTGGGGACGCCAACAGCAACGCGGTGTGTGCTGGTTTCTGAATGGGCAAGAT	22315	22482	22532	22480	-1	scf_22126_375.1	fgenesh_scip_prom.46568.6473	22198	23963	None	4738	559	28076	No_constitutive_exon_found_in_species
CTGTTGGAATCTGTCAAAGGTGTGAGCGATGTACGTGGGTGAATACAAAGAC	15652	15745	15795	15743	-1	scf_22126_391.1_contig_1	fgenesh_scip_prom.46568.3712	14679	18217	None	4738	559	28076	No_constitutive_exon_found_in_species
AGCTGAAGGCTGCGTTATTGACGGGAGTTGTGTGTTGTAGGGCGATGCAGTG	25941	25988	26038	25986	-1	scf_22126_394.1_contig_1	fgenesh_scip_prom.46568.6490	25052	26507	None	4738	559	28076	No_constitutive_exon_found_in_species
GGGATTTTATCTGCCAGCGCTTTGTGTGCTCTGTCGGATGGGACCGGCAGCT	10940	11271	11321	11269	-1	scf_22126_402.1	fgenesh_scip_prom.46568.8529	9715	14008	None	4738	559	28076	No_constitutive_exon_found_in_species
GTCAGAAGAAACTGCCGCCACAGACTTCAATAAATGCTGGAGCGGGACAGAA	22032	22226	22276	22224	-1	scf_22126_410.1	fgenesh_scip_prom.46568.6425	21817	22808	None	4738	559	28076	No_constitutive_exon_found_in_species
ACGAAATAAAATTTGTGTTGTTACCAATAGTATCCACGCTTGGGATGTAGTA	16518	16521	16468	16520	1	scf_22126_413.1_contig_1	fgenesh_scip_prom.46568.447	13947	16521	None	4738	559	28076	No_constitutive_exon_found_in_species
TCTTTATACACCTCTAATTCCGATGCTGCCGTATTGTTTTGGGGTTACAGTC	11665	11743	11793	11741	-1	scf_22126_415.1	fgenesh_scip_prom.46568.6652	11404	12937	None	4738	559	28076	No_constitutive_exon_found_in_species
TAAACACCAAAAGTAAATAAAACACCATTCTTGTTCCTACACAATGGGAGCT	19505	19724	19455	19507	1	scf_22126_417.1_contig_1	fgenesh_scip_prom.46568.7315	17998	20466	None	4738	559	28076	No_constitutive_exon_found_in_species
GAGCGCAACGTTACTGACTGGTTTGTACTCACTCATATGTGGGGGTGCAGTA	2081	2141	2031	2083	1	scf_22126_418.1	fgenesh_scip_prom.46568.6083	668	3149	None	4738	559	28076	No_constitutive_exon_found_in_species
TACCAAAAACATACCACATGGAATATGGCTTCTCCTGTATGGGCTATGAGGT	1723	1770	1673	1725	1	scf_22126_420.1_contig_1	fgenesh_scip_prom.46568.3976	755	1967	None	4738	559	28076	No_constitutive_exon_found_in_species
CCAGTTCCTGCCATGTAACAATGTTACAGTAACAGGTAACACGGGAACAGTA	2676	3260	2626	2678	1	scf_22126_426.1_contig_1	fgenesh_scip_prom.46568.513	2465	4942	None	4738	559	28076	No_constitutive_exon_found_in_species
CACCCCCAAGTTACCCATTCAATTTTACCCATTTTCAATCGAATGGGGAGCA	12989	13078	12939	12991	1	scf_22126_428.1	fgenesh_scip_prom.46568.508	10849	14342	None	4738	559	28076	No_constitutive_exon_found_in_species
CAGAAATTGTGTCTGCGTTCTCCATGACCTGCTTTGTTTCGGGATTGCAGCC	13253	13303	13353	13301	-1	scf_22126_430.1	fgenesh_scip_prom.46568.7655	13253	15086	None	4738	559	28076	No_constitutive_exon_found_in_species
ATCGAAGTATGGGAAAGGTTCTAAGGGGGGTACGTCTGTTGTTGGGACAGGG	18728	18735	18678	18730	1	scf_22126_436.1_contig_1	fgenesh_scip_prom.46568.6873	15857	18735	None	4738	559	28076	No_constitutive_exon_found_in_species
AATGTCGGTACTGATTTGACTGAATGACTGTGTCTTGGGTTGGAAAATAGAG	16736	17073	17123	17071	-1	scf_22126_440.1_contig_1	fgenesh_scip_prom.46568.7107	13551	24097	None	4738	559	28076	No_constitutive_exon_found_in_species
GAGTTCACATGCAATGTATAAGGGCGAGTTGAAAAGTTTCGAGGGGGTAGCT	18139	18673	18089	18141	1	scf_22126_443.1	fgenesh_scip_prom.46568.1295	17019	19695	None	4738	559	28076	No_constitutive_exon_found_in_species
GAGTTTGCAAGTCAATTTTAACCTCTTTTTCTGATGTTGCTGGGGGTCAGAA	25201	25280	25330	25278	-1	scf_22126_447.1_contig_1	fgenesh_scip_prom.46568.10453	22403	25693	None	4738	559	28076	No_constitutive_exon_found_in_species
GCGTGTGGTACATGTAGTGTGACCTCAACTGACACTTTTTGGGTGCGCAGGG	3695	4091	3645	3697	1	scf_22126_454.1_contig_1	fgenesh_scip_prom.46568.61	2929	6293	None	4738	559	28076	No_constitutive_exon_found_in_species
AGGTGGAGTGACTTGTAGTAGCCTCAATGGACCCTTCTGTGCCGGGGTAGCA	10659	10718	10768	10716	-1	scf_22126_464.1_contig_1	fgenesh_scip_prom.46568.7064	8642	10839	None	4738	559	28076	No_constitutive_exon_found_in_species
TGGACCATGTTTTGAGTAAAGCTCACAGTCTTTGTTGTACAGGGCTATAGCG	13701	13728	13778	13726	-1	scf_22126_464.1_contig_1	fgenesh_scip_prom.46568.7066	13701	15502	None	4738	559	28076	No_constitutive_exon_found_in_species
TTTATCTTACGGGCCAATTGACGTCGTCTACACGTGGGTCAATGGCACAGAT	12466	13086	13136	13084	-1	scf_22126_468.1	fgenesh_scip_prom.46568.9118	9337	15640	None	4738	559	28076	No_constitutive_exon_found_in_species
ATAACAAAGTTCTTCGAGTCACACAAGATACTTTTGTCCGGGTGATGAAGTC	18263	18365	18213	18265	1	scf_22126_479.1_contig_1	fgenesh_scip_prom.46568.10653	17880	20108	None	4738	559	28076	No_constitutive_exon_found_in_species
CACAAACCTTGCGCCGGGTTATGATTCGCCGCACAGGCGTCGATGGGCAGGT	13460	13666	13410	13462	1	scf_22126_480.1_contig_1	fgenesh_scip_prom.46568.8202	11972	20792	None	4738	559	28076	No_constitutive_exon_found_in_species
TGATGGCTGCTTTTTCGGAGATAGTGATAGGATAGGCTTCGGGGGGAAAGGT	18557	18621	18507	18559	1	scf_22126_482.1	fgenesh_scip_prom.46568.2456	16815	18812	None	4738	559	28076	No_constitutive_exon_found_in_species
TACATGGCTGTCAATTAATTATTGGGCTCCTTTGTACTCTGGAGGGGCAGAT	9800	9806	9856	9804	-1	scf_22126_483.1_contig_1	fgenesh_scip_prom.46568.7242	9800	11523	None	4738	559	28076	No_constitutive_exon_found_in_species
GATGGAGAATAACGATATCCGGTATGAGGTTGACAACTATATAGGGACAGTT	6386	7111	6336	6388	1	scf_22126_486.1_contig_1	fgenesh_scip_prom.46568.8020	5463	7111	None	4738	559	28076	No_constitutive_exon_found_in_species
CCCCGTTGTTTGTCATTGACTTACCCGTCATTTTCGGATGTGTGGGGCAGAA	5753	5882	5932	5880	-1	scf_22126_490.1	fgenesh_scip_prom.46568.1911	5447	7072	None	4738	559	28076	No_constitutive_exon_found_in_species
CCGACTTCGTTCTGAGTGGAACGGCAGCCAATATTGCTTCGGGACACCAGAT	5447	5501	5551	5499	-1	scf_22126_490.1	fgenesh_scip_prom.46568.1911	5447	7072	None	4738	559	28076	No_constitutive_exon_found_in_species
TGACGCCTTTTGTTATTCAATCGTCTGTGCGTGGTTTTTGGGAAGAACAGAA	18443	18610	18660	18608	-1	scf_22126_493.1_contig_1	fgenesh_scip_prom.46568.4958	15602	20094	None	4738	559	28076	No_constitutive_exon_found_in_species
TCAAAGCGAGTATATGGGCCACCAATGGGTTTGTCAATCGGTGTGGGTAGCA	8030	8134	7980	8032	1	scf_22126_494.1	fgenesh_scip_prom.46568.315	5955	9223	None	4738	559	28076	No_constitutive_exon_found_in_species
AAACAGTTTGTTACCCATTTTGATCACATTGACCAATCGAAATGGGAAAGGC	17605	18016	17555	17607	1	scf_22126_494.1	fgenesh_scip_prom.46568.3769	15931	21739	None	4738	559	28076	No_constitutive_exon_found_in_species
ACGACGAATCCGAGACAATGACACACTTTGCATCTACTGGGGCGATGCAGTC	11302	11433	11252	11304	1	scf_22126_495.1_contig_1	fgenesh_scip_prom.46568.7050	8895	11906	None	4738	559	28076	No_constitutive_exon_found_in_species
CGCTGCTATCATGGTGATATATGCGTCGGCACCAACTGTGGGGGGCGTAGTG	2144	2353	2094	2146	1	scf_22126_498.1_contig_1	fgenesh_scip_prom.46568.7457	625	4198	None	4738	559	28076	No_constitutive_exon_found_in_species
ATTCGTCGTTATGAAACAACTTCCATTGTTATCCCTTCGTCGGGATGTAGCC	21006	21028	21078	21026	-1	scf_22126_501.1_contig_1	fgenesh_scip_prom.46568.3419	21006	22493	None	4738	559	28076	No_constitutive_exon_found_in_species
GGTTGAGGTCTTATGACGTTTTTTATGCTCTTTTGTGGTTACTGGGACAGTT	13335	13393	13285	13337	1	scf_22126_504.1_contig_1	fgenesh_scip_prom.46568.9916	12941	16040	None	4738	559	28076	No_constitutive_exon_found_in_species
GAGCTGGCTTCAACTGGCAGGAATGATTATGCTTTTATTGGGAACTGCAGTG	20552	20842	20892	20840	-1	scf_22126_504.1_contig_1	fgenesh_scip_prom.46568.9918	20552	22144	None	4738	559	28076	No_constitutive_exon_found_in_species
CGGGGCAAAAGGAGATTAACAATTTTAACCACCAAAAGGGAAAATTGCAGAT	18657	19211	19261	19209	-1	scf_22126_506.1_contig_1	fgenesh_scip_prom.46568.6862	16223	22649	None	4738	559	28076	No_constitutive_exon_found_in_species
CGCTCACAGATCTGGAAGAGGCAGAGAAATAGTTAGCTATGTGGGGGCAGAC	17959	18045	18095	18043	-1	scf_22126_511.1	fgenesh_scip_prom.46568.1710	17959	19987	None	4738	559	28076	No_constitutive_exon_found_in_species
CGGAGGATGATCGAAATAAATTTGTGATTCGAGGACTCCCATTGGGGAAGAA	17597	17743	17547	17599	1	scf_22126_512.1_contig_1	fgenesh_scip_prom.46568.6827	16958	19525	None	4738	559	28076	No_constitutive_exon_found_in_species
AGAAGGGAAGCATGGCACATTTGCAACGGGGACGATGGATTGGGATGCAGAT	18338	18769	18288	18340	1	scf_22126_520.1	fgenesh_scip_prom.46568.6384	17177	19241	None	4738	559	28076	No_constitutive_exon_found_in_species
GTGTACGTCGTTCATAAGGCAGCAAACTAGATTATGTGGGAACAGCATAGAT	6107	6113	6163	6111	-1	scf_22126_519.1_contig_1	fgenesh_scip_prom.46568.7055	5604	6337	None	4738	559	28076	No_constitutive_exon_found_in_species
CCGGTGGTGCGTGTCGATACTGACGTCGAAAATGACGGGTGGCGCGGAAGGG	6235	6412	6462	6410	-1	scf_22126_521.1_contig_1	fgenesh_scip_prom.46568.3701	5928	11284	None	4738	559	28076	No_constitutive_exon_found_in_species
CCAATTGAAGCAATTGGAGAATATGCCACATACGAAGGTTCGGGAATCAGAA	1365	1379	1315	1367	1	scf_22126_542.1_contig_1	fgenesh_scip_prom.46568.8692	1033	1960	None	4738	559	28076	No_constitutive_exon_found_in_species
CTGGCGAACAATGCAGTCATTATGCAGCCCGTTATGTAACAGGGATCAAGCT	13986	15204	15254	15202	-1	scf_22126_542.1_contig_1	fgenesh_scip_prom.46568.8695	10599	16219	None	4738	559	28076	No_constitutive_exon_found_in_species
CTGCCAAGTTCGGTGCTGGTAAATTCCCCTGTATTCTATGCGGGAATAAGGT	3171	3197	3121	3173	1	scf_22126_549.1	fgenesh_scip_prom.46568.2679	2706	3197	None	4738	559	28076	No_constitutive_exon_found_in_species
TTGGATGAAATGCTTTTATTTATGGAATGATTTTGATATCTACGGGACAGAT	5676	7029	7079	7027	-1	scf_22126_562.1	fgenesh_scip_prom.46568.4947	5676	7514	None	4738	559	28076	No_constitutive_exon_found_in_species
TGCAAATCATTTGCTGACTCAATTGATGTGATAAATGAATGGGCGTGCAGCC	4559	4716	4509	4561	1	scf_22126_563.1_contig_1	fgenesh_scip_prom.46568.2006	1789	6206	None	4738	559	28076	No_constitutive_exon_found_in_species
AAATTGTGGGGTGAGTTGTGGATTGATGGTGTTTCTTTATGGGGATTTAGGC	4060	4810	4010	4062	1	scf_22126_584.1_contig_1	fgenesh_scip_prom.46568.2801	3513	5934	None	4738	559	28076	No_constitutive_exon_found_in_species
CAGCCCCATCAGTATCCAATGGACCTTCAGGGGTTAGAAGTCGGGAAAAGCG	7995	8131	7945	7997	1	scf_22126_586.1	fgenesh_scip_prom.46568.6714	7449	9365	None	4738	559	28076	No_constitutive_exon_found_in_species
CTGTTGACTGACTGGGCAATGTTACTGCTGTGGGAATAATGGGGCGATAGTT	4096	4360	4046	4098	1	scf_22126_591.1	fgenesh_scip_prom.46568.5212	3421	5705	None	4738	559	28076	No_constitutive_exon_found_in_species
GATGTGATCGTAAATGCATCAGGATGAGGGATACTATAAAACATGGGAAGGT	13130	13232	13282	13230	-1	scf_22126_603.1_contig_1	fgenesh_scip_prom.46568.380	9577	14595	None	4738	559	28076	No_constitutive_exon_found_in_species
TGTGGGGTTTTGTTGGACACCAACACTTTTTTCTTTACGCTTAATGGGAGAC	6504	6987	7037	6985	-1	scf_22126_611.1	fgenesh_scip_prom.46568.9800	5148	8305	None	4738	559	28076	No_constitutive_exon_found_in_species
TTGTCGTTCGTTTAGATCTCTGACTTTTTATTATTGTATTGGGTGAACAGCG	6405	7173	7223	7171	-1	scf_22126_608.1	fgenesh_scip_prom.46568.6432	6405	8383	None	4738	559	28076	No_constitutive_exon_found_in_species
TGCAATACGCTAGTACCGCGAAGCACAGGCAAAAGTAATGGGCGGCGTAGCA	13025	13546	12975	13027	1	scf_22126_619.1_contig_1	fgenesh_scip_prom.46568.2150	10878	14537	None	4738	559	28076	No_constitutive_exon_found_in_species
GCTGGATTGGTTGTGATGCATGCACTTACTGCATGTAATTGGGGGTTTAGGA	3581	3726	3776	3724	-1	scf_22126_628.1_contig_1	fgenesh_scip_prom.46568.2017	3423	3795	None	4738	559	28076	No_constitutive_exon_found_in_species
GGTGAGGTAGACGCTGTATTAATTAACGACTTTGATTATGCAAAGGGAAGAA	12883	12939	12833	12885	1	scf_22126_632.1	fgenesh_scip_prom.46568.9495	10536	14045	None	4738	559	28076	No_constitutive_exon_found_in_species
CTTGAAGGATTAAAGAGATTAAATATTCAAGCTATTAAATGGGGTAGCAGCT	10307	10320	10370	10318	-1	scf_22126_635.1	fgenesh_scip_prom.46568.5940	7905	13662	None	4738	559	28076	No_constitutive_exon_found_in_species
TCTTGCCGCCAAAGGACAAATTTCCAAAGGCCGGATCTACGGGATGTTAGGT	3122	3526	3576	3524	-1	scf_22126_678.1_contig_1	fgenesh_scip_prom.46568.8945	3122	4361	None	4738	559	28076	No_constitutive_exon_found_in_species
CACCGCTGCCTCCAGGCTACAATAACAATGTTGGTGGAACATGGGGACAGCC	9035	9821	9871	9819	-1	scf_22126_682.1	fgenesh_scip_prom.46568.2370	9035	11406	None	4738	559	28076	No_constitutive_exon_found_in_species
CGCCTCTGCAACGATTCCGAATGAGTTTGATTTCGTTATTGTGGGAGCAGGT	9717	10427	9667	9719	1	scf_22126_686.1	fgenesh_scip_prom.46568.4312	8862	11438	None	4738	559	28076	No_constitutive_exon_found_in_species
ATGTCACCGTTACTTTATTGCTTTGAAATTGTTGTGCGTCATGCGGGCAGCC	6774	7059	6724	6776	1	scf_22126_691.1_contig_1	fgenesh_scip_prom.46568.10455	1664	10216	None	4738	559	28076	No_constitutive_exon_found_in_species
CTGTTGATAAGATCTCAGCGTGGTAGTAATCACGTATTGCCGCTGGGAAGGA	8073	10216	8023	8075	1	scf_22126_691.1_contig_1	fgenesh_scip_prom.46568.10455	1664	10216	None	4738	559	28076	No_constitutive_exon_found_in_species
GCCTATCAATTTGTGTTGCATGATCTTCTTGAATTGCTGCATGTGGGTAGCC	1265	1714	1215	1267	1	scf_22126_700.1	fgenesh_scip_prom.46568.825	721	1714	None	4738	559	28076	No_constitutive_exon_found_in_species
TGAAAAAGACGATTGGCCCTCGTTGCTCTCTCGCAGCGCTGTCGGGACAGAC	5258	5307	5357	5305	-1	scf_22126_710.1_contig_1	fgenesh_scip_prom.46568.7973	5258	7183	None	4738	559	28076	No_constitutive_exon_found_in_species
GCTCAATGTGAGTTAAGTATCTTTGTAGTTAGTTGGTTGTTATAGGGTAGAT	6982	7009	7059	7007	-1	scf_22126_677.1	fgenesh_scip_prom.46568.2378	6982	7268	None	4738	559	28076	No_constitutive_exon_found_in_species
GATAGATGGTTTGATGAGTTGATAGATTGATAAACTGATGGGTTGAATAGAA	4039	4080	3989	4041	1	scf_22126_727.1_contig_1	fgenesh_scip_prom.46568.6801	2697	6843	None	4738	559	28076	No_constitutive_exon_found_in_species
TCGGCAAGAAAGGGGTCATTGTTTCACTCCGGCACCCTCTGGGACGATAGGG	5685	5787	5635	5687	1	scf_22126_737.1	fgenesh_scip_prom.46568.7541	5502	5787	None	4738	559	28076	No_constitutive_exon_found_in_species
TGCTGAGTGCTCCTGTCACGAGATACTTCGATGTGACTCCAGTTGGGCAGAT	8534	8787	8484	8536	1	scf_22126_766.1_contig_1	fgenesh_scip_prom.46568.3095	6092	8787	None	4738	559	28076	No_constitutive_exon_found_in_species
GTGCTATTCACTGGGTAAACGATAAAGTTTTGTCTATATTGTGGGGATAGGC	5690	5717	5640	5692	1	scf_22126_778.1_contig_1	fgenesh_scip_prom.46568.10179	1376	5717	None	4738	559	28076	No_constitutive_exon_found_in_species
TCACCTAGTTGAACGTGAGGGTGGATGGGACGTTATTCACGACTGGGCAGAT	4265	4360	4215	4267	1	scf_22126_786.1_contig_1	fgenesh_scip_prom.46568.5816	2436	4627	None	4738	559	28076	No_constitutive_exon_found_in_species
GCTGGTTCTAGGAATCGACTCAACTAACCATAATGTTTTCGGGTTGATAGGC	5787	6008	5737	5789	1	scf_22126_812.1_contig_1	fgenesh_scip_prom.46568.8042	3477	6350	None	4738	559	28076	No_constitutive_exon_found_in_species
CAAATTGACCAAGTTGAGTGCGGGTTTAACTGGTAAAACTGAGGGTTTAGAG	3322	3753	3803	3751	-1	scf_22126_834.1	fgenesh_scip_prom.46568.345	734	4068	None	4738	559	28076	No_constitutive_exon_found_in_species
GTGAGTGTGCTTTAACTGATACGACTGCGGTGCTTGGTTGGGGTAATCAGTT	3590	3661	3540	3592	1	scf_22126_845.1_contig_1	fgenesh_scip_prom.46568.9213	2759	4272	None	4738	559	28076	No_constitutive_exon_found_in_species
GAGCCTTTGAAAATGTTTAATATTTAAATTTTATTTTGTCCGGGGTGCAGCG	4314	4492	4542	4490	-1	scf_22126_863.1_contig_1	fgenesh_scip_prom.46568.10034	4109	6069	None	4738	559	28076	No_constitutive_exon_found_in_species
GGCAATTGGCAGCATCTCTCTCGACAAAGCACGCGATGACGGCTGGGTAGAT	530	1120	1170	1118	-1	scf_22126_865.1	fgenesh_scip_prom.46568.5298	174	1760	None	4738	559	28076	No_constitutive_exon_found_in_species
GTTTGTTTTGGAGGGGGTTCATGGTCTGACTGGCTTTTATGGGATTGTAGAG	960	1025	910	962	1	scf_22126_908.1_contig_1	fgenesh_scip_prom.46568.7440	284	1291	None	4738	559	28076	No_constitutive_exon_found_in_species
TAAGTGCGTTACTTGTGGACTCACTGAAGGCTAATCCTGATGGGATTAAGGA	4460	4507	4557	4505	-1	scf_22126_954.1_contig_1	fgenesh_scip_prom.46568.4219	249	5016	None	4738	559	28076	No_constitutive_exon_found_in_species
ATCTGGTGGTGGACATCAGGGATCTGCCAGCGAATTGACTGGGGCGCAAGAG	400	496	546	494	-1	scf_22126_1007.1_contig_1	fgenesh_scip_prom.46568.9530	400	2185	None	4738	559	28076	No_constitutive_exon_found_in_species
CATGTGTGCGTGCTCTGACGCTGGAATATATGTGCTTGTTGGGATGGCAGCA	697	701	751	699	-1	scf_22126_1049.1	fgenesh_scip_prom.46568.10203	14	1736	None	4738	559	28076	No_constitutive_exon_found_in_species
GCCCTGGTACCCTAGACGGTCAAGGCGCCTGGTATTGGCCATACGGGCAGAA	30	181	231	179	-1	scf_22126_1104.1_contig_1	fgenesh_scip_prom.46568.5340	30	957	None	4738	559	28076	No_constitutive_exon_found_in_species
ACTCGATCGTGTGCGCGATGGGGATGTTGGTGTTTAGACTTACAGGGCAGTT	1964	2103	2153	2101	-1	scf_22126_1270.1	fgenesh_scip_prom.46568.10100	1710	2251	None	4738	559	28076	No_constitutive_exon_found_in_species
TGGCGAGGAGGAGAGGGGTGTCAAAATTGACTACCTATTCGGGGGGATAGAT	607	957	1007	955	-1	scf_22126_1222.1_contig_1	fgenesh_scip_prom.46568.2538	607	1162	None	4738	559	28076	No_constitutive_exon_found_in_species
AACTTAACGGGTACTTGGAGGTGGCTAAAATGATTGTACCGACGGGACAGAC	539	1387	1437	1385	-1	scf_22126_1372.1_contig_1	fgenesh_scip_prom.46568.6003	186	2017	None	4738	559	28076	No_constitutive_exon_found_in_species
AGTCAGGGGATGACTTTCTCACTAATCCCTTATTGCCTATATGGGTACAGTA	458	465	515	463	-1	scf_22126_1412.1_contig_1	fgenesh_scip_prom.46568.1987	458	1745	None	4738	559	28076	No_constitutive_exon_found_in_species
GCGTACACGTAGCAATTGATCTTTTCACGTTAAAATGACTGGGAACATAGGG	585	661	535	587	1	scf_22126_1427.1_contig_1	fgenesh_scip_prom.46568.7561	344	1234	None	4738	559	28076	No_constitutive_exon_found_in_species
TGGGTATGTTTGGGTTGGGATGATTGAGTTTGTTGCTTGAAGGGTTGCAGTT	1058	1102	1152	1100	-1	scf_22126_1650.1_contig_1	fgenesh_scip_prom.46568.4763	1058	1153	None	4738	559	28076	No_constitutive_exon_found_in_species
GTAAAACTGCTGCAAAGTGGGATAAAGTCAATGTGTTCACATGGGACAAGGA	98	356	406	354	-1	scf_22126_1670.1_contig_1	fgenesh_scip_prom.46568.5633	98	922	None	4738	559	28076	No_constitutive_exon_found_in_species
