# Supplementary material for: Widespread Separation of the Polypyrimidine Tract From 3′ AG by G Tracts in Association With Alternative Exons in Metazoa and Plants
Source: Front Genet. 2019 Jan 14;9:741. doi: 10.3389/fgene.2018.00741 (PMC6339879; doi:10.3389/fgene.2018.00741)
Supplement: DATA FILE S2 — Sequences of REPAG 3′ SS from each species of metazoa, plants and protists. [file Data_Sheet_2.zip › Supplementary data 2/Metazoa_Release91_mus_musculus_fvbnj.txt]

REPA_GGG_Sequence	Exon_Start	Exon_End	Pos_-50	Pos_+2	Strand	Chromosome	GeneID	Gene_Start	Gene_End	Gene_Name	Number_of_REPAs	Number_of_REPAs_has_GGG	Number_of_Intron(Intra_genic_Region)	Upstream_Constitutive_Exon
TATATCAACCCCCTAAATGTGAAATCCTTTTTTCTTCCCCGGGCATGCAGTG	6619485	6619609	6619435	6619487	1	1	MGP_FVBNJ_G0002583.1	6597249	6640076	1700034P13Rik	4554	918	208771	No_or_no_constitutive_exon
ATTTGGGGTTTCTGACTTTTTTTTTTTTTTTTCCTTTTGGGAAGGTGCAGCT	6796031	6796157	6796207	6796155	-1	1	MGP_FVBNJ_G0004714.1	6795965	6798125	Snhg6	4554	918	208771	No_or_no_constitutive_exon
TTCTCCCTACCCCTTCCTCACAAACTATGGCTGCATATGGGCAAACACAGTT	11016120	11016199	11016249	11016197	-1	1	MGP_FVBNJ_G0015694.1	10909768	11051994	Eya1	4554	918	208771	No_or_no_constitutive_exon
TGTCACTGCTCTAAATATTAATTAGCTCTTTTGTCGGGTTGGGGACACAGGG	13297624	13297705	13297755	13297703	-1	1	MGP_FVBNJ_G0015704.1	13270574	13348258	Ube2w	4554	918	208771	No_or_no_constitutive_exon
GAGTTACTAAATGTCCTGTTTTTTTCCTGTCTTGTTCACTGGGCAAACAGGG	19109973	19110057	19110107	19110055	-1	1	MGP_FVBNJ_G0015728.1	18982552	19478909	None	4554	918	208771	No_or_no_constitutive_exon
TAGATTCATTTGTAGTTTTGTTTTGTTTTTCCTTCTTCTCCTGGGGACAGTC	27569167	27569310	27569117	27569169	1	1	MGP_FVBNJ_G0004734.1	27568113	27569891	Gm28644	4554	918	208771	No_or_no_constitutive_exon
GCTCCTGACCCTCTCACCTTATGGCTGTGGCCTGTTGCCTGGGGAAACAGGA	31290323	31290591	31290273	31290325	1	1	MGP_FVBNJ_G0015760.1	31160202	31296615	None	4554	918	208771	No_or_no_constitutive_exon
CAGAGAGCTCCAGGCTGAGGCCAGTTCTCTCCCTTTCTCTCAATGGGCAGAA	32851116	32851217	32851066	32851118	1	1	MGP_FVBNJ_G0015768.1	32821015	32871577	Fer1l5	4554	918	208771	No_or_no_constitutive_exon
GGCCATTTGGGCCCCAGTGGACACTGTCCCTTTCTCCCACCGTGGGGCAGAG	32973034	32973204	32972984	32973036	1	1	MGP_FVBNJ_G0015771.1	32964128	32981264	Cnnm3	4554	918	208771	No_or_no_constitutive_exon
TAGGTGGTGTCCCCACTGATGAGGAGCAGGCTACTGGGCTGGAGAGGGAGAT	33151097	33151124	33151047	33151099	1	1	MGP_FVBNJ_G0015776.1	33149632	33152527	Cox5b	4554	918	208771	No_or_no_constitutive_exon
AGCTGCCTCAGGGACCCTGTGCTGCTCTGTGTGTGTGTGGCTGAGGGGAGGG	33856920	33856926	33856870	33856922	1	1	MGP_FVBNJ_G0015782.1	33775582	33895423	Inpp4a	4554	918	208771	No_or_no_constitutive_exon
GTTTATAGAAGTGCAGGCCTTCTGCATTGAATTTAGTAGGATACGGGAAGCT	36040236	36040445	36040186	36040238	1	1	MGP_FVBNJ_G0015804.1	36030177	36041934	Cnot11	4554	918	208771	No_or_no_constitutive_exon
TGTTCTCATGTGATTTTGCTTCACTTCCTGATGCTTCTCATGGGGATCAGAG	41230120	41230144	41230070	41230122	1	1	MGP_FVBNJ_G0015837.1	41027383	41253761	Gulp1	4554	918	208771	No_or_no_constitutive_exon
AATACACTTCTTAATGTCTTTTTTTATCCTCCTGCTTTCACGGTGGGTAGCG	41247793	41247804	41247743	41247795	1	1	MGP_FVBNJ_G0015837.1	41027383	41253761	Gulp1	4554	918	208771	No_or_no_constitutive_exon
AAATCCCACTCAAGACTAAAATACATTTTTTTGTGTTTGGGGGAATATAGGT	48664865	48664929	48664979	48664927	-1	1	MGP_FVBNJ_G0015852.1	48659894	48730980	Gls	4554	918	208771	No_or_no_constitutive_exon
CAATTTCTGAGTGACTAAACATGTTTGTGTTTCCTTTCTGTTGGGTGGAGAT	53768970	53769210	53769260	53769208	-1	1	MGP_FVBNJ_G0004779.1	53760815	53775116	BC055402	4554	918	208771	No_or_no_constitutive_exon
TAAGCTCGTGGTTGTTGTCTTTTGCTCCCCTCCTTGGGTGGGAAAAACAGGT	68073702	68073972	68074022	68073970	-1	1	MGP_FVBNJ_G0015973.1	68049924	68118027	Fn1	4554	918	208771	No_or_no_constitutive_exon
CGAATTACTTTGTGACTTTTCCCCCCCTACCTTTGTTTTGGGTAAAACAGGG	71017692	71017784	71017642	71017694	1	1	MGP_FVBNJ_G0015999.1	70996019	71020943	Cnot9	4554	918	208771	No_or_no_constitutive_exon
GTGTCTCACTGTCCGTCACATTGCCCTTCTCCCTATTCCCTGGGGCACAGGA	71186558	71186769	71186508	71186560	1	1	MGP_FVBNJ_G0016005.1	71151775	71193884	Ttll4	4554	918	208771	No_or_no_constitutive_exon
AGATCTTGCAAATGTTGATGCCTGCTGTCTGTCTGTGCTGGGAGGGACAGAG	71623431	71623549	71623599	71623547	-1	1	MGP_FVBNJ_G0014946.1	71610692	71624122	Gm29253	4554	918	208771	No_or_no_constitutive_exon
CCTCCTGACTCATGGTGTCTCACTGAGCTGGCTGGGGCTCCTGGGGACAGGT	71885996	71886183	71885946	71885998	1	1	MGP_FVBNJ_G0016033.1	71883100	71890328	Gmppa	4554	918	208771	No_or_no_constitutive_exon
AGATGGCATGCTCATCAAAGAAGTGCTGATTTTGTGTTTTCTGGGAACAGGG	76205940	76206027	76206077	76206025	-1	1	MGP_FVBNJ_G0016054.1	76200671	76268030	Serpine2	4554	918	208771	No_or_no_constitutive_exon
AGCATTTGAAATGTAAATAAAGAAAATATCTAATTAAAAAAAGAGGGAAGTG	79521430	79521573	79521380	79521432	1	1	MGP_FVBNJ_G0010153.1	79520539	79521573	None	4554	918	208771	No_or_no_constitutive_exon
GAGTCACTGGACTTACTGTGTTCTCTTTCTTTTGTGTTTGGGGCACACAGCA	79723702	79723802	79723852	79723800	-1	1	MGP_FVBNJ_G0016071.1	79614020	79767327	Sphkap	4554	918	208771	No_or_no_constitutive_exon
TTAAGTGATGTTCTCAAGAGAAAACGACTGCCAAAACGAGGGCCAAGAAGGC	81081929	81081976	81082026	81081974	-1	1	MGP_FVBNJ_G0016074.1	81051187	81173682	Trip12	4554	918	208771	No_or_no_constitutive_exon
TCCTAATTTTATTTTGTGTCTTGATTTTTGTGGTGGGTGGGACTGAACAGCC	82980025	82980114	82979975	82980027	1	1	MGP_FVBNJ_G0016095.1	82965771	82992595	Cops7b	4554	918	208771	No_or_no_constitutive_exon
TTCTCACCCTGGCTCTGTTCTCATAACCCCTCTTCTTTTTGATTGGGTAGCA	84223822	84224183	84223772	84223824	1	1	MGP_FVBNJ_G0016114.1	84192378	84235150	Sag	4554	918	208771	No_or_no_constitutive_exon
AGAGGGAGAAGAGGCCACTACACGCGCATCCCTTCCCTTTCGGGACATAGGG	84243293	84243804	84243854	84243802	-1	1	MGP_FVBNJ_G0002657.1	84243293	84244245	Gm19582	4554	918	208771	No_or_no_constitutive_exon
TCCTTTTTGTTGTCTCTCCCCCCCCTGCCCTCTCTGCTCTCGGGATGCAGCC	86262912	86262990	86262862	86262914	1	1	MGP_FVBNJ_G0016134.1	85891451	86337750	Agap1	4554	918	208771	No_or_no_constitutive_exon
AGGTAGGATCTTAGGTGTGAGCAGACTTATGAACGTAAGATTGAGGGTAGAT	87215902	87215955	87216005	87215953	-1	1	MGP_FVBNJ_G0016140.1	87215902	87295820	Col6a3	4554	918	208771	No_or_no_constitutive_exon
GTGAAGGAGAGTGGCTAGTGACATCATTGGGAGCCATGCTAGGGTCACAGAA	89080582	89080590	89080532	89080584	1	1	MGP_FVBNJ_G0016166.1	89079581	89080590	Olfr1410	4554	918	208771	No_or_no_constitutive_exon
GAGCCATGGTCAGAGCCCTTCCATTCCTTACCCTGCACCTATGGGCACAGAT	89401252	89401488	89401202	89401254	1	1	MGP_FVBNJ_G0016173.1	89395318	89408926	Rnpepl1	4554	918	208771	No_or_no_constitutive_exon
AGAGTGCCAATCCTTAGCCTAGCCCATTGCAGGCCCCCTTAGGGGTACAGGT	89400373	89400475	89400323	89400375	1	1	MGP_FVBNJ_G0016173.1	89395318	89408926	Rnpepl1	4554	918	208771	No_or_no_constitutive_exon
GCCCTTTTCTGAAGGGATATATCTCCTTGGGGTTGGAGGGGACAGAGCAGGG	89481170	89481349	89481399	89481347	-1	1	MGP_FVBNJ_G0010172.1	89481170	89484546	None	4554	918	208771	No_or_no_constitutive_exon
TGGAGCATTGAATTGTTATGAGCTGTGAGGAAAATGGGCTGTTTGGGAAGAA	101311289	101311362	101311412	101311360	-1	1	MGP_FVBNJ_G0002670.1	101311289	101312188	Gm15699	4554	918	208771	No_or_no_constitutive_exon
ACCATGGGCTCAGAAGGCAGCATCTTCATGTCTCCTTTCTCTGGGAACAGCC	116171213	116171258	116171163	116171215	1	1	MGP_FVBNJ_G0016248.1	116154393	116212783	Sctr	4554	918	208771	No_or_no_constitutive_exon
TTCCCTCCCAAGCAATTGCTGCAGCTGATGGCGGTCTTGGGCAGGTGCAGCT	116212364	116212781	116212314	116212366	1	1	MGP_FVBNJ_G0016248.1	116154393	116212783	Sctr	4554	918	208771	No_or_no_constitutive_exon
ACAGAGTAGACAGGCCTTTCAGCATCTCTTTGTCTTCTTTATTAGGGCAGTT	124048897	124048984	124049034	124048982	-1	1	MGP_FVBNJ_G0016272.1	124035135	124185467	Zranb3	4554	918	208771	No_or_no_constitutive_exon
AGTGACAGAGAAGGCTAATGGTATTTATCTTTTCTTCCCTCCGGGAACAGTG	128364536	128364560	128364486	128364538	1	1	MGP_FVBNJ_G0016317.1	128354457	128371561	Nuak2	4554	918	208771	No_or_no_constitutive_exon
GGGTTATCCTCCTTGGGTGTTTCTCATTCTCTGTCTTTTTGGGTCGGCAGGA	129478529	129478692	129478742	129478690	-1	1	MGP_FVBNJ_G0016334.1	129474077	129514971	Sox13	4554	918	208771	No_or_no_constitutive_exon
ACCCACAAAGCCGTTCTTTAATTAAAGACTACCTCTCCCTTGTAGGGCAGGA	130282901	130283365	130282851	130282903	1	1	MGP_FVBNJ_G0016346.1	130281837	130290561	Chil1	4554	918	208771	No_or_no_constitutive_exon
GGTGGTGACAAGCCTTGTGGAGACTAAGTACAAGATGGTGGGATGTGCAGGT	130427137	130427269	130427319	130427267	-1	1	MGP_FVBNJ_G0016350.1	130397601	130436539	Ppfia4	4554	918	208771	No_or_no_constitutive_exon
TGCCACACCATGGGCTGGTGAAGACTCATGCTCTCTGGGGTGGGGTGCAGGT	131592968	131593204	131593254	131593202	-1	1	MGP_FVBNJ_G0016372.1	131572850	131749881	Nav1	4554	918	208771	No_or_no_constitutive_exon
TCCATCCATCCATCCATCCATCCATCCATCCATCCATCCATCGAGGGCAGTC	131924760	131925108	131924710	131924762	1	1	MGP_FVBNJ_G0016375.1	131923059	131955514	Tnni1	4554	918	208771	No_or_no_constitutive_exon
CAGCTATATCTTCTCACCTGCAGTGACGTTTTTTCTCTTTCTGGAGGGAGAG	131986172	131986220	131986122	131986174	1	1	MGP_FVBNJ_G0016377.1	131981665	131997581	Tnnt2	4554	918	208771	No_or_no_constitutive_exon
TTACTATAATTTATCAAAGAAAAAGATCACAATGCTATTGTCAAGGGTAGAT	140532140	140532217	140532267	140532215	-1	1	MGP_FVBNJ_G0016414.1	140505371	140559067	Rgs21	4554	918	208771	No_or_no_constitutive_exon
GAAAGTAGAAGAAATAACCTTTTTTTTCCTCCCTCTACCTGGGACTGCAGAA	148772260	148772341	148772391	148772339	-1	1	MGP_FVBNJ_G0016437.1	148767626	148833138	Smg7	4554	918	208771	No_or_no_constitutive_exon
CCCAACCATTATGCCTGTCATTGACCCTATAACTGTTGAGGGCATAAAAGGA	149809888	149811027	149809838	149809890	1	1	MGP_FVBNJ_G0016449.1	149808264	149811027	None	4554	918	208771	No_or_no_constitutive_exon
GCAGAAGCAGCAAGTGACCTAGCTCTGTTTTGCTTTCTCTGAGGGTGCAGTG	153419457	153419578	153419407	153419459	1	1	MGP_FVBNJ_G0016478.1	153392062	153454662	Sec16b	4554	918	208771	No_or_no_constitutive_exon
AGAGCCTTTAATTAAATTTCTTTCCTTGCCATTGTCTGTTTGATGGGCAGGT	165893405	165893599	165893649	165893597	-1	1	MGP_FVBNJ_G0016569.1	165884466	165917272	Uap1	4554	918	208771	No_or_no_constitutive_exon
ATTGTACCCAGTGAGTGCATACTCCAGGAGCTTTCCTTAACCGAGGGCAGGA	178310061	178310130	178310180	178310128	-1	1	MGP_FVBNJ_G0016732.1	178304418	178354948	Capn2	4554	918	208771	No_or_no_constitutive_exon
CAGACAGGAATAAACAAGGCCAGAAGCTAATCTCTTTCCAATGGGCATAGAG	4276332	4276608	4276658	4276606	-1	10	MGP_FVBNJ_G0016829.1	4267551	4315342	Ulbp1	4554	918	208771	Yes
CTGAAGAAACTGACTGACTTTCTTTGTGCTGTGCTGCTGATGGGAATAAGGT	7989470	7989644	7989420	7989472	1	10	MGP_FVBNJ_G0016848.1	7952592	8021538	Shprh	4554	918	208771	No_or_no_constitutive_exon
TGGGCTTTGCTGTGTGAGTGTGACTCTCTCTTTTGTTCTTGGGGATGCAGAC	17103148	17103293	17103343	17103291	-1	10	MGP_FVBNJ_G0016892.1	17088022	17410608	Pde7b	4554	918	208771	No_or_no_constitutive_exon
TTGAGTTCTTTTCCATGGCAGGATTACCAACTGTTTTCTTGGGTTGACAGTA	25463830	25464044	25463780	25463832	1	10	MGP_FVBNJ_G0016941.1	25347674	25558628	Themis	4554	918	208771	No_or_no_constitutive_exon
CTTTAAGAAAAACTCAAAACAGAAAAAATCCGAGGCATCTGCTCAGGGAGCT	36415084	36417673	36417723	36417671	-1	10	MGP_FVBNJ_G0016988.1	36415084	36424702	Mfsd4b4	4554	918	208771	Yes
CCTTGCTCTTCTGGTTATTAAGCAAGAGTTGGTTTTCAGCGGGATGATAGGC	38016884	38016967	38017017	38016965	-1	10	MGP_FVBNJ_G0017008.1	38013595	38018323	Smpd2	4554	918	208771	No_or_no_constitutive_exon
ATGAGGCACATCAGTTATGTTTGTTCTTGCTGTAACAAGAGGGAGTTAAGGA	38927340	38927532	38927582	38927530	-1	10	MGP_FVBNJ_G0017018.1	38847341	39011884	Lace1	4554	918	208771	No_or_no_constitutive_exon
TGTTTATTACTTATATATCATCAGTTCTTTATACTTTTTGGGGACTATAGGT	42148054	42148144	42148004	42148056	1	10	MGP_FVBNJ_G0017041.1	42139221	42267414	Hace1	4554	918	208771	No_or_no_constitutive_exon
CTGACTGCCGTGACACTCTTCTCTTGCTTTCCTCCCGCCCTGGGCAGCAGAA	48442002	48442912	48441952	48442004	1	10	MGP_FVBNJ_G0017051.1	48437080	48443040	Vgll2	4554	918	208771	No_or_no_constitutive_exon
TTACTCTAAACACAAACTTATTAGTATTTCTTTTCTAACCAACAGGGCAGTT	54097424	54097633	54097374	54097426	1	10	MGP_FVBNJ_G0017074.1	54088834	54108127	Smpdl3a	4554	918	208771	No_or_no_constitutive_exon
GGGCTACCCTCTCAGGACTCTTTGCTTTTCTGGATGCCCCTGGGTGGCAGCG	57254260	57254341	57254391	57254339	-1	10	MGP_FVBNJ_G0017108.1	57239762	57317642	Adamts14	4554	918	208771	Yes
CAGCCTTTAACACTGTTCCCCTTGATGGGGTATTTGTCCTTGGGTTAAAGGG	59112349	59112488	59112538	59112486	-1	10	MGP_FVBNJ_G0017142.1	59108253	59118360	Hnrnph3	4554	918	208771	No_or_no_constitutive_exon
GACTAAAGGTGTGTACCACCACCACCTGGCAAAGTAACTCTGGGGGGCAGGG	59387201	59387597	59387647	59387595	-1	10	MGP_FVBNJ_G0005066.1	59387201	59390699	Gm26789	4554	918	208771	No_or_no_constitutive_exon
GTGGGGGGTGGGGGCAGTAACTGTTGAGCTCAAACTTAAAAGATGGGCAGGC	62981335	62982064	62981285	62981337	1	10	MGP_FVBNJ_G0005072.1	62979383	62982064	Gm26576	4554	918	208771	No_or_no_constitutive_exon
CTGTCCATTATAATATTCCTTGTCTCTGCAATGCATCTTGGGACCAAAAGGA	66044536	66044563	66044486	66044538	1	10	MGP_FVBNJ_G0017166.1	65586795	66092252	None	4554	918	208771	No_or_no_constitutive_exon
CAGCTTAAGGAGGTATGTAAACATCCCATTGAATATTTTAAGGGAATTAGTG	66057259	66057477	66057209	66057261	1	10	MGP_FVBNJ_G0017166.1	65586795	66092252	None	4554	918	208771	No_or_no_constitutive_exon
GTTGGACCTGTTTGTTCTCAGGTAACTTTCTTTCTTTTGGGGAACCACAGGA	71182494	71182626	71182444	71182496	1	10	MGP_FVBNJ_G0017182.1	71073404	71199823	Bcr	4554	918	208771	No_or_no_constitutive_exon
TGGAGTTCTCGAGGCTGGGTCTTACCCTACTCTTTCTCACTGGGCAGCAGAG	71590863	71591028	71590813	71590865	1	10	MGP_FVBNJ_G0017189.1	71578239	71606303	None	4554	918	208771	No_or_no_constitutive_exon
ATTGGCACTGGTCTGTGGCACCAACATGTTATCCTACGTTTGGGGGGCAGAC	72263323	72263460	72263510	72263458	-1	10	MGP_FVBNJ_G0017208.1	72261042	72293595	Prmt2	4554	918	208771	Yes
CCTTTCTTTTCTTCCTCTCTAATTTGTATTTCCTGGTGACGTGGGGACAGAA	73124201	73124231	73124281	73124229	-1	10	MGP_FVBNJ_G0017223.1	73106426	73231124	Col18a1	4554	918	208771	No_or_no_constitutive_exon
AAACCAAAAGTCAACTTGATGTCCTCTCTCTTCTCCTGTTGGGATTGCAGGA	73586207	73586316	73586366	73586314	-1	10	MGP_FVBNJ_G0017227.1	73558838	73587715	Fam207a	4554	918	208771	No_or_no_constitutive_exon
AGAGCTTGTGGTCATATTCCCCAATGGGCATGCCTGTGGGATGTGGGGAGGG	73689813	73690070	73689763	73689815	1	10	MGP_FVBNJ_G0017230.1	73679581	73715856	Sumo3	4554	918	208771	No_or_no_constitutive_exon
TTCCCTGACCCTGGCTACTTCGTTAAGACCCTGTGTCTCTCATAGGGTAGAG	74157936	74158012	74158062	74158010	-1	10	MGP_FVBNJ_G0017249.1	74148421	74161885	Aire	4554	918	208771	No_or_no_constitutive_exon
CAGTAACCAGAGCCTCTGGAGGAAAACACCTGTCCACGGTGGGCCTGGAGCC	74474002	74474023	74474073	74474021	-1	10	MGP_FVBNJ_G0017255.1	74389930	74474865	Agpat3	4554	918	208771	No_or_no_constitutive_exon
CACTGTGGGCGTGGCCCACACATATCTGTCACTCATGTGCTGATGGGCAGAC	75704632	75704986	75705036	75704984	-1	10	MGP_FVBNJ_G0017281.1	75703625	75714673	Theg	4554	918	208771	No_or_no_constitutive_exon
TGAGGCCCTCACTGTGACCTTACCTGACTTATCTGTCTCTGGGGGTGCAGAT	76014649	76014785	76014835	76014783	-1	10	MGP_FVBNJ_G0017299.1	76008937	76022069	Plppr3	4554	918	208771	No_or_no_constitutive_exon
TGAGACCTGTTCCCCACTCCCCGAGGAACTCACCTGGGTGGGTGGCGCAGGG	76069768	76070001	76069718	76069770	1	10	MGP_FVBNJ_G0017306.1	76065723	76071027	Kiss1r	4554	918	208771	No_or_no_constitutive_exon
CCACTATTCTCTTACTGTCCGCCTCTCTCTCCTTGGCTGTCGGGAACCAGTA	76510437	76510518	76510387	76510439	1	10	MGP_FVBNJ_G0017332.1	76505678	76512166	Reep6	4554	918	208771	No_or_no_constitutive_exon
CTAGGGCCTGTCTCCTGCTCTGCAGCTGAGGATCCTTCATGGGGACACAGGT	76535611	76535728	76535561	76535613	1	10	MGP_FVBNJ_G0017334.1	76533828	76542258	Plk5	4554	918	208771	No_or_no_constitutive_exon
TCGCCTTGGACCGCGATGGGGCCCGGCTGCGGCCTCCTAACGGGACTGAGGT	76785069	76785320	76785370	76785318	-1	10	MGP_FVBNJ_G0017343.1	76782044	76788879	Abhd17a	4554	918	208771	No_or_no_constitutive_exon
TTGGGCACAGTGATGCCCACCCTCTGAGCCCACTCTCCTTTCGGGGACAGCG	77086880	77087020	77086830	77086882	1	10	MGP_FVBNJ_G0017360.1	77079043	77092631	Sppl2b	4554	918	208771	No_or_no_constitutive_exon
AGCTCTAGAGACTTTACCTAAAGTGGTGTCCCCTGATGGGGAGGGGACAGGA	77923344	77923452	77923294	77923346	1	10	MGP_FVBNJ_G0017405.1	77911889	77937795	Ankrd24	4554	918	208771	No_or_no_constitutive_exon
CTCATCAGCTCCTGACTCTCCATCTCTGTTTCTCTCCCTCTATGGGACAGAT	82405943	82406114	82406164	82406112	-1	10	MGP_FVBNJ_G0017441.1	82388664	82441629	Bpifc	4554	918	208771	No_or_no_constitutive_exon
TCCCCCGGCCCTTCTCCGTTCGCTATGACCCCTACACTCAAAGGGTTGAGGT	84000993	84001042	84000943	84000995	1	10	MGP_FVBNJ_G0017451.1	83940168	84002858	Pah	4554	918	208771	No_or_no_constitutive_exon
TCGTGCGTCCCGTTGTCACTTCTTATATATGATTCTTCTTGTGGGGACAGAT	89470853	89470955	89471005	89470953	-1	10	MGP_FVBNJ_G0017479.1	89211323	89500913	Cfap54	4554	918	208771	No_or_no_constitutive_exon
ATGATTGACATAATCCACATGCTAACCATTCTTTTCTCTCGGGAGTTTAGGT	97033651	97033765	97033601	97033653	1	10	MGP_FVBNJ_G0017529.1	97020738	97049829	1700017N19Rik	4554	918	208771	No_or_no_constitutive_exon
TTTAACTATAGTAGTAATATTGAACTTTCTCTCTTACAGGGTGACAATAGCT	98699565	98699604	98699515	98699567	1	10	MGP_FVBNJ_G0017530.1	98021705	98742084	Mgat4c	4554	918	208771	No_or_no_constitutive_exon
AGTTTTCACCTTTAGTTGGGAGATAACTGACACTCTGCTTTCATGGGAAGCT	111674902	111675126	111674852	111674904	1	10	MGP_FVBNJ_G0017571.1	111657882	111706096	Zfc3h1	4554	918	208771	No_or_no_constitutive_exon
TGTATGTATAGCTAAGCCAACATTTTTTTTTTGTGTATTCTGGGGAATAGCA	113663025	113663488	113663538	113663486	-1	10	MGP_FVBNJ_G0017592.1	113658659	113695194	Cpsf6	4554	918	208771	No_or_no_constitutive_exon
TTATGCATTGGTGTTATTTGCCTGCATGCATGTCTGTGTGAGGGTGTCAGGT	115828427	115828914	115828964	115828912	-1	10	MGP_FVBNJ_G0002845.1	115828427	115829374	Gm16321	4554	918	208771	No_or_no_constitutive_exon
GTTTTGGTTCCCTGTCTTCCTTATTTCTCATCATCACGTCACACGGGCAGTG	116370468	116370624	116370418	116370470	1	10	MGP_FVBNJ_G0017603.1	115839804	116471312	Grip1	4554	918	208771	No_or_no_constitutive_exon
AATACTTTTAGTTTCCTTAATAGAGCTATATAGAAGTCTCAGGGAACCAGGA	116235433	116235624	116235674	116235622	-1	10	MGP_FVBNJ_G0002847.1	116210204	116237377	Grip1os1	4554	918	208771	No_or_no_constitutive_exon
TAAGTCCCTGTCTGACGTGCTTGGGGGGGGGGGGGATGTGGGGACTGCAGGA	123391182	123391336	123391132	123391184	1	10	MGP_FVBNJ_G0017631.1	123380101	123403736	Avil	4554	918	208771	No_or_no_constitutive_exon
TTCTGTTTGCTCTTCATTCTGTCTCTATCTTCTTCGCTTCGGGAAACCAGCC	123474394	123474454	123474344	123474396	1	10	MGP_FVBNJ_G0017639.1	123462152	123477414	Agap2	4554	918	208771	No_or_no_constitutive_exon
TCTGTCAAATGGGGACTCCCCACTCTGAGTCCCTTTCACCCTGGGGGCAGTG	123570444	123571193	123571243	123571191	-1	10	MGP_FVBNJ_G0017644.1	123568258	123573498	Dtx3	4554	918	208771	No_or_no_constitutive_exon
CTCTTCTGACTATTCCACCCTCAATACCCTCACCTCTTCCCTTGGGGAAGCT	123717363	123717453	123717503	123717451	-1	10	MGP_FVBNJ_G0017652.1	123710617	123722322	Gli1	4554	918	208771	No_or_no_constitutive_exon
CAACTTTGCTTCTCTTCCCTCCTCTCCACCTTTTTGGGAGGTGGAGTGAGTA	123986514	123987532	123987582	123987530	-1	10	MGP_FVBNJ_G0017660.1	123923631	124008068	Lrp1	4554	918	208771	No_or_no_constitutive_exon
CTGGACGGGTCCTCACGCGCTGACGTGTGTCTTCCTCTCTGGGTGGGCAGGC	124531517	124531748	124531467	124531519	1	10	MGP_FVBNJ_G0017681.1	124503166	124541485	Baz2a	4554	918	208771	Yes
AAAGACCAGAACCACTGAAGTAAAACTTTTGCTTTTTCCGGGGAAACCAGAT	124921239	124921924	124921189	124921241	1	10	MGP_FVBNJ_G0005108.1	124918196	124923629	A430046D13Rik	4554	918	208771	No_or_no_constitutive_exon
TATCCTGCCTGTGCTGAGACTGGCTACTGCAAGCACTTTCTGGGGTGAAGTG	125450634	125451024	125450584	125450636	1	10	MGP_FVBNJ_G0017727.1	125447538	125451024	Olfr763	4554	918	208771	No_or_no_constitutive_exon
CCAGGAGGCTCTCCGGGGTCCTTGGACCTGAATTCTGGTTCTGGGGACAGGT	356933	357068	356883	356935	1	11	MGP_FVBNJ_G0017789.1	355074	366146	Pla2g3	4554	918	208771	Yes
AATGGCCAAGTTCCTATCTTGTATTTTTTTTCCTGGGGGTTGGAAATGAGGA	402710	402749	402799	402747	-1	11	MGP_FVBNJ_G0017792.1	385079	408515	Smtn	4554	918	208771	No_or_no_constitutive_exon
CCACGTCATCCTGTTTCTCCTTGACCAGCCGCCCTGCCCTGGGCAGGTAGAT	2004565	2004728	2004515	2004567	1	11	MGP_FVBNJ_G0017828.1	1998309	2005473	Rhbdd3	4554	918	208771	No_or_no_constitutive_exon
TGTAAATAAAGAAAATATCCAATTTTTTTTTAAAAAGGAGGGAAAAAAAGAA	3644357	3644443	3644493	3644441	-1	11	MGP_FVBNJ_G0010485.1	3644357	3644935	None	4554	918	208771	No_or_no_constitutive_exon
TGTACACCTATCTCCAACCTGTCCATGTGTATTCCGGGAGTGAAGGGAAGTT	46191880	46192167	46191830	46191882	1	11	MGP_FVBNJ_G0018059.1	46180784	46192167	Olfr1383	4554	918	208771	Yes
GCTCTGTCTCTGCCTGCCTGCTGACCCTGGGCTTCCCCTGGGTGCGGCAGGC	46314937	46315106	46314887	46314939	1	11	MGP_FVBNJ_G0018061.1	46312913	46342023	Flt4	4554	918	208771	No_or_no_constitutive_exon
TCCCCAGCCTGATCCCAGGACCCCACCCTCCTGTGCCATCCTTGGGAAAGGC	46314141	46314332	46314091	46314143	1	11	MGP_FVBNJ_G0018061.1	46312913	46342023	Flt4	4554	918	208771	No_or_no_constitutive_exon
AAGGGCCAAGCTCTCTAGACCCCTCACAGGAAGGACCCACAGGGCTGAAGGA	46898576	46898607	46898657	46898605	-1	11	MGP_FVBNJ_G0018070.1	46895543	46907490	Sqstm1	4554	918	208771	No_or_no_constitutive_exon
GTGATGTTAATATTGCCCCCCTACTGGGGTTATTTGTCCTTGGGTTGAAGGG	47085117	47085256	47085067	47085119	1	11	MGP_FVBNJ_G0018076.1	47080461	47091450	Hnrnph1	4554	918	208771	No_or_no_constitutive_exon
GGAAATCTCCCACTGAAACTAACTGTAGATCACTTTTGGGGAAACAACAGCT	47102610	47102740	47102790	47102738	-1	11	MGP_FVBNJ_G0018077.1	47094231	47136302	Rufy1	4554	918	208771	No_or_no_constitutive_exon
GCCTAGTAGCCAGGGGTTGCCTCTGCGCTCCTTTTGTGTAAGAGGGTTAGGA	48473915	48473946	48473996	48473944	-1	11	MGP_FVBNJ_G0018103.1	48449765	48523482	Sec24a	4554	918	208771	No_or_no_constitutive_exon
ACACTGCTCTTAAAACCAGTTGTATTAATCCCAGCACTCGGGAGGCAGAGGC	49004556	49004941	49004506	49004558	1	11	MGP_FVBNJ_G0002895.1	49002055	49004941	Gm12207	4554	918	208771	No_or_no_constitutive_exon
CCAGCTGCTGGCCCCAGGCATGAAGCTGAGCTGTCCCCTGTAGGGTGCAGGA	55856013	55858631	55855963	55856015	1	11	MGP_FVBNJ_G0018213.1	55845324	55858634	Trim11	4554	918	208771	No_or_no_constitutive_exon
TACTCCTCTCTCTCTACCTGGCCCTGATCTGCTGCTTTCTGGGATTGCAGCT	56396027	56396208	56396258	56396206	-1	11	MGP_FVBNJ_G0018227.1	56379069	56419910	Zkscan17	4554	918	208771	No_or_no_constitutive_exon
CTTCATGGCCTGCTTACTGTTCCCTGAGTGCTCTCTTTGTGATGGGACAGGT	57429411	57429484	57429361	57429413	1	11	MGP_FVBNJ_G0018246.1	57383622	57453727	Myo15	4554	918	208771	No_or_no_constitutive_exon
GGTGAAGAAGAGGATCAGATCTTGTGTGACTTCTGTCTTGGGGCCAGCAGAG	59785458	59785969	59785408	59785460	1	11	MGP_FVBNJ_G0018289.1	59784951	59817063	Trim16	4554	918	208771	No_or_no_constitutive_exon
TGCCACCACCATATGCCATTTTAGTTAATTCTATTTCTTTTGGGGAGCAGGC	63084463	63084705	63084755	63084703	-1	11	MGP_FVBNJ_G0018305.1	62796409	63135935	Dnah9	4554	918	208771	No_or_no_constitutive_exon
AAATTTAACTCCACTTTTCATCACCATTGACCCAGAAAGGGACACCAAAGAA	64019570	64019594	64019520	64019572	1	11	MGP_FVBNJ_G0018310.1	64015661	64030059	Sco1	4554	918	208771	No_or_no_constitutive_exon
ACTGAGTTGTGTGTTCTTCATTTCCTCTCCTTGGCTCTGGTGTGGGACAGGT	65772972	65773087	65772922	65772974	1	11	MGP_FVBNJ_G0018330.1	65691700	65820935	Myh10	4554	918	208771	No_or_no_constitutive_exon
GGCCCCGGGGAGTCGGACGGACGCTTACCTGGTGGCGGGGGCGGCGGCAGCG	66387046	66387265	66386996	66387048	1	11	MGP_FVBNJ_G0018355.1	66381912	66387265	Gm17305	4554	918	208771	No_or_no_constitutive_exon
TTGTGCCCTCTTTCCCCATGTGACCTGGGAAGAAGGGAGAAAGTGGGAAGCC	66826622	66826778	66826572	66826624	1	11	MGP_FVBNJ_G0018378.1	66809956	66828850	Zbtb4	4554	918	208771	No_or_no_constitutive_exon
GAAAAGGAACATGGAAGTAACCAGAACCCTCCAAGCTGGAATGGGCGCAGAC	66945194	66945259	66945309	66945257	-1	11	MGP_FVBNJ_G0018391.1	66944974	66948601	2810408A11Rik	4554	918	208771	No_or_no_constitutive_exon
AAAAGCCCTTGCCTGGTCTGAGGCTGAGTGCTGTCTTCTCTGGGGAACAGGT	67380429	67380552	67380602	67380550	-1	11	MGP_FVBNJ_G0018416.1	67378453	67385476	Alox12e	4554	918	208771	No_or_no_constitutive_exon
GGAGGGATAAGTCCTGGTGTGGTGGTCCTTGCCCAGCCTAAGGGAGGCAGTG	67502722	67502779	67502672	67502724	1	11	MGP_FVBNJ_G0018419.1	67499840	67508024	Arrb2	4554	918	208771	No_or_no_constitutive_exon
CCTGACAGGTATTTTTCTTCCTGATTGTTGCCTTGGACCTGGGACCATAGCT	67670967	67671078	67670917	67670969	1	11	MGP_FVBNJ_G0018428.1	67632452	67684118	Mink1	4554	918	208771	No_or_no_constitutive_exon
TCGAACTCAGAAATCCACCTGCCTCTGCCTCCCAAGTGCTGGGATTAAAGGC	67947570	67949403	67947520	67947572	1	11	MGP_FVBNJ_G0036661.1	67941289	67949403	Gm19967	4554	918	208771	No_or_no_constitutive_exon
GAAGAAAAGAGCAGTTACAGGAAAAGATCAAGAAGTGGGCAGCAAATCAGAG	68155042	68155388	68155438	68155386	-1	11	MGP_FVBNJ_G0018449.1	68155042	68334037	Nlrp1a	4554	918	208771	No_or_no_constitutive_exon
GGAACTGGGGGAGATATGTCTACACCAAAGCCCTCTGTTCTGGGGACCAGGT	69095786	69095966	69096016	69095964	-1	11	MGP_FVBNJ_G0018452.1	69087139	69096684	Aipl1	4554	918	208771	Yes
GCAGGGAACTGGTGAGGTCGCAGACGCTGCCTCGGACTTCAGGGGCACAGGC	69471559	69471606	69471656	69471604	-1	11	MGP_FVBNJ_G0018463.1	69461030	69482021	Smtnl2	4554	918	208771	No_or_no_constitutive_exon
CTCTTCTCCCTCCCCCTGGGTTTTCCCACCTCCCCCCTGGGGCTGACGAGGT	69524812	69524973	69525023	69524971	-1	11	MGP_FVBNJ_G0018466.1	69522896	69562318	Spns2	4554	918	208771	No_or_no_constitutive_exon
TGAATGAAAGATGTTTATTTTACAGTCTCTTTCTTTACTTTGAAGGGCAGAA	73207275	73207412	73207462	73207410	-1	11	MGP_FVBNJ_G0018549.1	73139340	73271869	Vps53	4554	918	208771	No_or_no_constitutive_exon
GGCCATGCCTTCCTACAGCTTCCCTTACCCCTTGGGATCTGGGGGACCAGGT	74574966	74575124	74575174	74575122	-1	11	MGP_FVBNJ_G0018569.1	74572440	74591616	Ankrd13b	4554	918	208771	No_or_no_constitutive_exon
CAGAAAGCCAGCTTTACAGCTCATGCTCATTCAGTTGGGGGTGGGGGTAGAT	75001443	75001602	75001652	75001600	-1	11	MGP_FVBNJ_G0018579.1	74999940	75013847	Pipox	4554	918	208771	No_or_no_constitutive_exon
GGGGAGGCCTATTCACTTTTGGTGATCATCCTTGTCTGCTTGGGGAGTAGAA	75532667	75532789	75532839	75532787	-1	11	MGP_FVBNJ_G0018601.1	75529670	75554807	Slc13a2	4554	918	208771	No_or_no_constitutive_exon
ACCCCAACCTGAGACAGTTGATAAACTACTCTGTCCCTGTTCTGGGAAAGGT	76084868	76085010	76084818	76084870	1	11	MGP_FVBNJ_G0018613.1	76067303	76107805	Nos2	4554	918	208771	Yes
CAAACAAACAAACAAAAGAACCATATATATACATAGACGGGCAGTAGTAGCA	77164434	77164624	77164674	77164622	-1	11	MGP_FVBNJ_G0005212.1	77163308	77175853	Gm26563	4554	918	208771	No_or_no_constitutive_exon
GGACCAGCCTCTGCAGCCCGTATGACTCACATGGCCTTTCTGGGTGGCAGGT	80636900	80637125	80637175	80637123	-1	11	MGP_FVBNJ_G0018671.1	80630148	80652466	Mmp28	4554	918	208771	No_or_no_constitutive_exon
TAGAGGAGGTAGCTATGGAGGAGACAGAGGTGGTTATGGTGGGGACCGAGGA	80698878	80699152	80698828	80698880	1	11	MGP_FVBNJ_G0018672.1	80662480	80700793	None	4554	918	208771	No_or_no_constitutive_exon
ATTTAAGTGGTGTTTTCTTTTTATCCTGCCTTGTGCCTGGGGTGGGACAGGG	80976302	80976399	80976252	80976304	1	11	MGP_FVBNJ_G0018683.1	80951092	80981212	Heatr6	4554	918	208771	No_or_no_constitutive_exon
CCATTGATTTGTTTTTCCATTTTTTCTCCTTTGTTCTCCTGGGGAAACAGTG	81287765	81287837	81287887	81287835	-1	11	MGP_FVBNJ_G0018688.1	81279564	81330675	Tada2a	4554	918	208771	No_or_no_constitutive_exon
TAGGCATGCACAAGCCCTGCATTTGAACTCTGTCTTTAATTTGGGAACAGAC	82469162	82469266	82469112	82469164	1	11	MGP_FVBNJ_G0002967.1	82466526	82470056	Appbp2os	4554	918	208771	No_or_no_constitutive_exon
GAATAAGCTGTGTTACCTGGATGGCCCTTCCTCACCTACCTGGGGTACAGAG	84823401	84823520	84823351	84823403	1	11	MGP_FVBNJ_G0018728.1	84813396	84835870	Sept4	4554	918	208771	No_or_no_constitutive_exon
GCAGTAAACAAAAACCAAACTCCTTTCTGTTTAGTTGCCTGGGGAAGAAGGC	85243839	85244004	85244054	85244002	-1	11	MGP_FVBNJ_G0018741.1	85242294	85250282	Dynll2	4554	918	208771	No_or_no_constitutive_exon
ACGTTTGTGTTTGTCTGTGTGCGTGTGTGGGGGTGGGTTTGGGGTAGAAGGG	85242927	85243267	85243317	85243265	-1	11	MGP_FVBNJ_G0018741.1	85242294	85250282	Dynll2	4554	918	208771	No_or_no_constitutive_exon
GCTCCACCCCTGAGCAAGCAGGTTTCAGGCTGGGGGAGGGGAGACTACAGCA	89997687	89998090	89998140	89998088	-1	11	MGP_FVBNJ_G0010729.1	89997687	89998630	None	4554	918	208771	No_or_no_constitutive_exon
ATGGGTATTTTATCTCTTAAAAAAACTATGTTGAATTTATGGGTGACCAGAG	91507468	91507644	91507418	91507470	1	11	MGP_FVBNJ_G0018775.1	91504770	91508795	None	4554	918	208771	No_or_no_constitutive_exon
ATTGACATTGTTGATGGTTGCAGGTGAGAGCACAGAGCCGGGATAAGCAGAT	92594702	92594765	92594815	92594763	-1	11	MGP_FVBNJ_G0018803.1	92576629	92614057	Kat7	4554	918	208771	No_or_no_constitutive_exon
ATACTTTGTGCCCTTCGATTTAAATGTATTTTCTTATTTTTCACAGGGAGAC	93677386	93677445	93677495	93677443	-1	11	MGP_FVBNJ_G0002988.1	93673631	93685242	Hoxb3os	4554	918	208771	No_or_no_constitutive_exon
CCCCCACCCTCCATGTTCCTGGCTGCTTGTTCTGTCCCTCTGGGGTACAGAG	94391485	94391539	94391435	94391487	1	11	MGP_FVBNJ_G0018846.1	94389343	94408714	Osbpl7	4554	918	208771	No_or_no_constitutive_exon
CTCACACCCCGCTCACACCCTGTTCACACCTGTCTCCCCTGGGCTAACAGAG	94698263	94698332	94698382	94698330	-1	11	MGP_FVBNJ_G0018852.1	94683547	94704663	Gpr179	4554	918	208771	No_or_no_constitutive_exon
GAATGACACCCCCACCTTCCCCTAAGTCACTCGGAGTTCTTGGGGTACAGGT	95849593	95849705	95849543	95849595	1	11	MGP_FVBNJ_G0018884.1	95844760	95853635	Grb7	4554	918	208771	No_or_no_constitutive_exon
TTCTCAATGTCCTTGGTTATCCAGAACTTTTACTTAACTCAGGGCATCAGCT	96272736	96272872	96272686	96272738	1	11	MGP_FVBNJ_G0018898.1	96267335	96284849	Rapgefl1	4554	918	208771	No_or_no_constitutive_exon
CAACTTAATACAGTTTCTTTATTTGTTTATTTATTTATTGGGAGGAGCAGAT	98966782	98967106	98967156	98967104	-1	11	MGP_FVBNJ_G0019022.1	98964723	98971245	Ptges3l	4554	918	208771	No_or_no_constitutive_exon
CCAGAAGCCCTGCTTTGGCACTAAATGCTTTTTCCTTTCTGGGTATGCAGGG	99038660	99038721	99038771	99038719	-1	11	MGP_FVBNJ_G0019028.1	99035346	99098488	Brca1	4554	918	208771	No_or_no_constitutive_exon
ACATAGCTAGACTCTTCCACACCCTCAAAAAGCAAAAAACTGTAGGGCAGAT	99109645	99109657	99109595	99109647	1	11	MGP_FVBNJ_G0019029.1	99098764	99129507	Nbr1	4554	918	208771	No_or_no_constitutive_exon
TGGTGGAACTGAGTTGGAGACACTGACCGAAGCTCCTTGTGCGGGGACAGGA	99622071	99624550	99624600	99624548	-1	11	MGP_FVBNJ_G0019041.1	99622071	99653386	Mpp2	4554	918	208771	No_or_no_constitutive_exon
TTTGAAAGGTGCACCCGGCTCCGTAGCAGCTACCCCTCCTCGTGTGGGAGGT	100524880	100525126	100525176	100525124	-1	11	MGP_FVBNJ_G0019072.1	100506005	100525537	Kif18b	4554	918	208771	No_or_no_constitutive_exon
CTCCCCGCCACCACCTCAGACCTCACCCTACTCCTGCTGTCTGGGGACAGAG	100790736	100790886	100790686	100790738	1	11	MGP_FVBNJ_G0019080.1	100769864	100798123	Fmnl1	4554	918	208771	No_or_no_constitutive_exon
AGGTGTGGAACCCCGGGACCCGGTGGTGATAATTCACCTTTATGGGACAGAA	101214440	101214530	101214580	101214528	-1	11	MGP_FVBNJ_G0019088.1	101213487	101221312	Lyzl6	4554	918	208771	No_or_no_constitutive_exon
CTAAGGGTCTCTGGACACCCCCACGCTCATGGCATCTCTGGTCGGGGCAGGC	101767666	101767820	101767616	101767668	1	11	MGP_FVBNJ_G0019095.1	101727082	101773747	Crhr1	4554	918	208771	Yes
GCAAACAGGGGCTACCCCATCACTCTTTCCTTTCTTCTGGGGGACTGCAGCA	102953257	102953421	102953207	102953259	1	11	MGP_FVBNJ_G0019107.1	102896475	102959054	Mrc2	4554	918	208771	No_or_no_constitutive_exon
TCCTGTGCATTAGAATTGGTTCCTTATGAAGTCTTTGTTTTCTGGGGAAGGG	103798581	103798749	103798799	103798747	-1	11	MGP_FVBNJ_G0019120.1	103793200	103812868	Ccdc47	4554	918	208771	No_or_no_constitutive_exon
TGTCTAGATAGTTCAACCTAATGATTATGTCTTGCTTTGTGGGGGAGCAGGA	104379057	104379150	104379007	104379059	1	11	MGP_FVBNJ_G0019134.1	104366509	104383906	Milr1	4554	918	208771	Yes
TATAAAGACATTTTAGTTATGGTTTGAATGTTCCTTTTGTACATGGGTAGGT	107697934	107698054	107698104	107698052	-1	11	MGP_FVBNJ_G0019164.1	107653752	107724116	Abca8a	4554	918	208771	No_or_no_constitutive_exon
TGCTCTGACGCTAATGGGCACTGGTGGGTGGGGGACCCTTTTGGGAACAGTA	111527674	111527773	111527823	111527771	-1	11	MGP_FVBNJ_G0019179.1	111459674	111748162	Sdk2	4554	918	208771	No_or_no_constitutive_exon
TTATTTGGGTTGTCTTCTTCTTCTTCATTTTTCCCCCTTTGGGATTTAAGGG	112599437	112599530	112599387	112599439	1	11	MGP_FVBNJ_G0019187.1	112597735	112612561	Cd300a	4554	918	208771	No_or_no_constitutive_exon
TGTATTCATTTGTATCCATTCCTTCCCTGGTCACTATTTCTGGGAACCAGGA	113067528	113067609	113067659	113067607	-1	11	MGP_FVBNJ_G0019206.1	113065312	113085664	Hid1	4554	918	208771	No_or_no_constitutive_exon
GGGCGGAAACCGCCTCACAGGGTTCACTCACACTATGTGTGCATGGGCAGAT	113354612	113354796	113354846	113354794	-1	11	MGP_FVBNJ_G0019221.1	113351288	113365394	Slc25a19	4554	918	208771	No_or_no_constitutive_exon
TGCTGTGACGGTGACACACTCACCGGGGTTTGTCCATGTTGGGGAGGAAGCT	113521691	113521770	113521641	113521693	1	11	MGP_FVBNJ_G0019223.1	113509151	113549750	Tmem94	4554	918	208771	No_or_no_constitutive_exon
ACAGGCAGGAAGGTTTGACCTCAGTCCTGGTTCACTCTTGGGGAGGACAGGT	114801425	114801559	114801375	114801427	1	11	MGP_FVBNJ_G0019268.1	114742439	114819861	Mgat5b	4554	918	208771	No_or_no_constitutive_exon
TGAGCAGGCAGAGCCACTGACGCACACTGTGTGTTGGGGGGCGGGGGCAGGG	115973121	115973283	115973333	115973281	-1	11	MGP_FVBNJ_G0019285.1	115923190	116038553	Dnah17	4554	918	208771	No_or_no_constitutive_exon
AGTGATTTACTGCCGTCCCAGGCTCTAATCTCAGTTTATTGGGACCACAGGT	116324407	116324518	116324568	116324516	-1	11	MGP_FVBNJ_G0019291.1	116320616	116333537	Cant1	4554	918	208771	No_or_no_constitutive_exon
TGGTTTCCTATTGTGCCTCTCTTCCATATGCCTCTCAATGGGACGGACAGCT	118071131	118071155	118071205	118071153	-1	11	MGP_FVBNJ_G0019316.1	118066624	118113820	Slc38a10	4554	918	208771	No_or_no_constitutive_exon
GGATGGGTGATACCCTGTTTCACAGGAACTTGCATTTGTTTGGGGTATAGCT	118558658	118558792	118558842	118558790	-1	11	MGP_FVBNJ_G0019334.1	118550752	118563377	P4hb	4554	918	208771	No_or_no_constitutive_exon
CGGCTCTTGGCCGAGAGCGAGGATCTGGTGACCGAGCTGCAGGGTCGAAGTC	118615830	118615867	118615917	118615865	-1	11	MGP_FVBNJ_G0019340.1	118608813	118616398	Sirt7	4554	918	208771	No_or_no_constitutive_exon
TCACCCTGAGCCTCTGGGTTCCAGCAGAGGGCTACCGGGCCGGGGGGCAGGG	828926	828982	829032	828980	-1	12	MGP_FVBNJ_G0019384.1	809604	884224	Efr3b	4554	918	208771	No_or_no_constitutive_exon
CAGACATTGTCCTCCTGCTCTTCGTCTTTCATTTCAATGGGAACGTGAAGCA	13708488	13708511	13708561	13708509	-1	12	MGP_FVBNJ_G0019437.1	13699556	13711264	Pqlc3	4554	918	208771	No_or_no_constitutive_exon
CTTAAACTTTGCTTTTTTTTTTCTTGTGTTTCTCCCTTGTCTGGGGGCAGAT	28043324	28043448	28043274	28043326	1	12	MGP_FVBNJ_G0019482.1	28008239	28072660	Lamb1	4554	918	208771	No_or_no_constitutive_exon
GGGCTGACCCTGATATTCAGGATGGTGATGAGCAGGTGCTGGGGCAGGAGGT	28230939	28231002	28230889	28230941	1	12	MGP_FVBNJ_G0003072.1	28230070	28231002	Gm29542	4554	918	208771	No_or_no_constitutive_exon
GAGAAGGTGTGGCCTTGTTAGAGGAAGTGTGTGTGTGGGGGGGTGTTGAGAC	29872303	29872454	29872504	29872452	-1	12	MGP_FVBNJ_G0015071.1	29846029	29881985	F730043M19Rik	4554	918	208771	No_or_no_constitutive_exon
TTCTAACATCTGTCTCTTTTCTCGCATGACCCCAACTCTGGTGGGAGCAGGG	37467761	37470025	37467711	37467763	1	12	MGP_FVBNJ_G0019527.1	37067771	37470025	Dock4	4554	918	208771	No_or_no_constitutive_exon
ATAATTCTGTTTCTCTCAACCACTAACGAGCTTAATCCTTGATCGGGCAGCT	40977055	40977252	40977005	40977057	1	12	MGP_FVBNJ_G0019532.1	40777056	41040433	Nrcam	4554	918	208771	Yes
TGTTCACAACGTCCAGCGCATCTCAGTCCATCCTTAACAGAGGGAATCAGCT	51917406	51917531	51917581	51917529	-1	12	MGP_FVBNJ_G0019569.1	51907953	52120699	Ralgapa1	4554	918	208771	Yes
CGCTAGAGTCGGGGCCCGGCGGGGCGCGGACCCGGGAGGCCGGGGCGCAGGG	66949298	66949352	66949248	66949300	1	12	MGP_FVBNJ_G0019630.1	66948443	67018207	Arid4a	4554	918	208771	No_or_no_constitutive_exon
CTGTCCGTGTGTGTGCCTCTCTGGCTCTCTTTCGCTCTGTGGGAGGACAGAA	68213938	68214700	68214750	68214698	-1	12	MGP_FVBNJ_G0019640.1	68123145	68318013	Rtn1	4554	918	208771	No_or_no_constitutive_exon
GAAAATATTATTAAAATGTATTTTCTTTATTTCTCTTATAGGGTCAACAGAT	69121190	69121303	69121140	69121192	1	12	MGP_FVBNJ_G0019650.1	69023704	69175715	Mnat1	4554	918	208771	No_or_no_constitutive_exon
TGAGCAGTTGGTTATGTTCAACTTTGTTTCCTTTTCTTCCTGGGAAATAGCA	71289326	71289531	71289581	71289529	-1	12	MGP_FVBNJ_G0019663.1	71285451	71290498	Gphb5	4554	918	208771	No_or_no_constitutive_exon
CTGACTGAGCTGCTGTTTCGTTTATTGTTGTTTTTCCCTCTTGGGGGCAGGA	72521294	72521597	72521647	72521595	-1	12	MGP_FVBNJ_G0019678.1	72478321	72607512	Sptb	4554	918	208771	No_or_no_constitutive_exon
GCCTGGGAGTTTGTGGTGAATTTTAACTGGAAGTTCCCGGGGGTCACGAGCG	74834721	74835649	74835699	74835647	-1	12	MGP_FVBNJ_G0019691.1	74829498	74878309	None	4554	918	208771	No_or_no_constitutive_exon
AAAGAAAGCAGTGAAGGCCGTTCTGTGGGTGTCAGCGGATGGGCTCAGAGTT	79762443	79762463	79762513	79762461	-1	12	MGP_FVBNJ_G0019733.1	79744114	79872854	Numb	4554	918	208771	No_or_no_constitutive_exon
AGAAAAGGATCCTTGTGAACCTGCGCCATCCTTTTCAATCCACGGGGCAGGT	79916841	79917002	79917052	79917000	-1	12	MGP_FVBNJ_G0019736.1	79905027	79934119	Heatr4	4554	918	208771	No_or_no_constitutive_exon
AGCAGTGACCTGAGCCACACATCTGCCCCCTCTCATGGCTCTGGGGACAGAT	80766765	80766897	80766947	80766895	-1	12	MGP_FVBNJ_G0019761.1	80759320	80854412	Ltbp2	4554	918	208771	No_or_no_constitutive_exon
TATGGTGCCTCATTTCTTCCTTTTCTTGGGGGGTGTCTTTGGGGCTGCAGGT	81066160	81067330	81067380	81067328	-1	12	MGP_FVBNJ_G0019766.1	81066160	81086217	Prox2	4554	918	208771	No_or_no_constitutive_exon
CGGGAGTCAGTTTAATTTTGTCGTTCTTCTCTGGGCTTGGACATGGGTAGGA	81919446	81919550	81919396	81919448	1	12	MGP_FVBNJ_G0019781.1	81818030	82052109	Ttll5	4554	918	208771	No_or_no_constitutive_exon
TGTCCATGAAAGAGCTCAACAAGAGTACCCCTCTCCTCACCGAGGGACAGGC	105724103	105724604	105724053	105724105	1	12	MGP_FVBNJ_G0019925.1	105716817	105727322	Dlk1	4554	918	208771	No_or_no_constitutive_exon
GTAACAAAAGTCCTTGGCATAACAGGGCAGGTGGCGTACCCTGGGTAAAGTA	106839893	106839992	106839843	106839895	1	12	MGP_FVBNJ_G0019928.1	106683392	106853989	Ppp2r5c	4554	918	208771	No_or_no_constitutive_exon
TGACAGGGTACATTTCTCCATTTTGTCTCTGTTTCTTGTTTGGGGGACAGGC	108971866	108971964	108971816	108971868	1	12	MGP_FVBNJ_G0019966.1	108951282	108975059	Adssl1	4554	918	208771	Yes
GAGACAGTGAGGCATCTCTCCCTCTCTGCCCCACCCTCTTGGGATCACAGCT	109420277	109420432	109420227	109420279	1	12	MGP_FVBNJ_G0019981.1	109365530	109432124	Pacs2	4554	918	208771	No_or_no_constitutive_exon
GGGGGGATGCTGGTGCGGAGGATAATGGCCACAAGACCTGGGAGAGAAAGTC	109432832	109433164	109432782	109432834	1	12	MGP_FVBNJ_G0019982.1	109432224	109447988	Tex22	4554	918	208771	No_or_no_constitutive_exon
TGAGCCATCTCCATTTCTCCTCACCAGCTCATGAATTCCTAGGGGGAGAGCA	109746018	109746298	109745968	109746020	1	12	MGP_FVBNJ_G0039777.1	109745280	109746486	None	4554	918	208771	No_or_no_constitutive_exon
AATGTAAATTGTAAGATTGTTATATAATTCTGCTCATTCTCTGGGGATAGGA	114568847	114568990	114569040	114568988	-1	12	MGP_FVBNJ_G0019998.1	114433186	114754449	Dnah11	4554	918	208771	No_or_no_constitutive_exon
TGGTTATCCATTAGCCAGGAAGCTGATTGACTGTTCCACGAAGGGTGCAGGA	697225	697347	697175	697227	1	13	MGP_FVBNJ_G0020017.1	692189	712159	Akr1c19	4554	918	208771	No_or_no_constitutive_exon
TTTAAGGAAAAGTTATTCTTCTAACACATCCTCTTGGGATAAAACTACAGTT	5446894	5446925	5446844	5446896	1	13	MGP_FVBNJ_G0020035.1	5400476	5483897	None	4554	918	208771	No_or_no_constitutive_exon
TCCAAGTCTGTGCTTTAAGCCACTGTTAAAACTACTGTGCTTGGGAACAGGG	17607860	17608178	17608228	17608176	-1	13	MGP_FVBNJ_G0020088.1	17599312	17613422	Zscan26	4554	918	208771	No_or_no_constitutive_exon
TATCTTACTTGCTCACTGTGTTCAATGTGACTTTTCTCTTGGGGGCACAGAA	20206851	20206929	20206979	20206927	-1	13	MGP_FVBNJ_G0020190.1	20186354	20224053	Scgn	4554	918	208771	No_or_no_constitutive_exon
CGTCTTTAATGATAGTCATTTTGTGGTCATTTCTGCTGTTGTGTAGGGAGCG	21103871	21103991	21103821	21103873	1	13	MGP_FVBNJ_G0020198.1	21073353	21129030	D130043K22Rik	4554	918	208771	No_or_no_constitutive_exon
ATATCTCCCCCTTTCTCTTTATTTCCATCACTTTCTTGGGAAAAAACAAGCC	39205059	39205224	39205009	39205061	1	13	MGP_FVBNJ_G0020306.1	38928534	39393396	Phactr1	4554	918	208771	No_or_no_constitutive_exon
GGGAGGTCCCCGTAGAGAGGGCACAGGGGCAAGGGCTCAGCACTGGGAAGGA	41193591	41193602	41193652	41193600	-1	13	MGP_FVBNJ_G0020316.1	41184782	41264304	Dtnbp1	4554	918	208771	No_or_no_constitutive_exon
CTCATGCCCAGGCTGATCTGCTGTGTATCTGATCTCACCCATTGGGACAGAA	50994261	50994368	50994418	50994366	-1	13	MGP_FVBNJ_G0020381.1	50991575	51006414	4833439L19Rik	4554	918	208771	No_or_no_constitutive_exon
CCGAGGCTGGCCTGGGCTCAGGGCTTGTCCTTCCTGGGTGTGGGGTGCAGAA	51957535	51957687	51957737	51957685	-1	13	MGP_FVBNJ_G0020410.1	51947894	51964118	Dbn1	4554	918	208771	No_or_no_constitutive_exon
AAGTTTTGTAATTTTAAATGATTGTGCATTGTTTATGGGTACGAGTACAGGT	54808176	54808412	54808126	54808178	1	13	MGP_FVBNJ_G0003130.1	54792891	54810970	Gm26555	4554	918	208771	No_or_no_constitutive_exon
TTAATAACACGCGTTTCTTGTGTCATACTTTGGGCCCTCTCACTGGGGAGGT	59999573	59999790	59999840	59999788	-1	13	MGP_FVBNJ_G0036674.1	59999573	60003204	Gm16132	4554	918	208771	No_or_no_constitutive_exon
TGCAATCACGCGTGTGCACTGCATTGGACTCTCAGAGGCTGTTGGGAGAGGT	91401370	91401373	91401320	91401372	1	13	MGP_FVBNJ_G0020645.1	91378206	91424804	Wdr41	4554	918	208771	No_or_no_constitutive_exon
TGGTTTGTTGTGTCATGAATTCTCTCTATACTTCTCTCTTCTTGGGGAAGCA	92837276	92837375	92837425	92837373	-1	13	MGP_FVBNJ_G0020658.1	92798239	92856043	Ankdd1b	4554	918	208771	No_or_no_constitutive_exon
CACCTCCCTGGGGGGTGGCAGAAGGAGCTAAGGGAGCGGAAGTTGGGAAGGC	98073079	98073084	98073134	98073082	-1	13	MGP_FVBNJ_G0005451.1	98073079	98073695	Gm29341	4554	918	208771	No_or_no_constitutive_exon
TCTTTTCTTCCATGTGCTTTTTCTGGATTCTCTGCCTTGGGATTACAAAGAG	100712965	100713330	100712915	100712967	1	13	MGP_FVBNJ_G0020716.1	100703666	100913631	Adamts6	4554	918	208771	No_or_no_constitutive_exon
TATGCTTTTTTTTTTCTTGTGTGTCTGTGTGCTGTGTTGGGGAACACAAGGC	109693662	109694133	109693612	109693664	1	13	MGP_FVBNJ_G0020759.1	109667571	109751309	BC067074	4554	918	208771	No_or_no_constitutive_exon
CTTTGAGATTTTTAACCTTCTCTTTTTTATTGTTTTTGGTGGGTGGTTAGAA	8564397	8564886	8564347	8564399	1	14	MGP_FVBNJ_G0020823.1	8499198	8564886	Top2b	4554	918	208771	No_or_no_constitutive_exon
CAAACACTAAATCTACTTCATTTTCTACACTTGTCCTTTGATTGGGGCAGCT	12749665	12749897	12749947	12749895	-1	14	MGP_FVBNJ_G0020847.1	12721992	12791328	Usp54	4554	918	208771	No_or_no_constitutive_exon
GGAATGCTAGTCCTGGAGGCTGGAGACTGACTTCATTTTGGGGGTACTAGGC	12892913	12893142	12892863	12892915	1	14	MGP_FVBNJ_G0020853.1	12881551	12897537	Zswim8	4554	918	208771	No_or_no_constitutive_exon
AGTGATTCTACAGGTCTGAGTTCATGACATTCTATCCCCCTGGGGGCCAGCT	16467163	16467305	16467113	16467165	1	14	MGP_FVBNJ_G0020870.1	16464380	16481367	E330034G19Rik	4554	918	208771	No_or_no_constitutive_exon
ATCCCATTTTAATATCAACAGTTTATAACAGCTAATGTTTGGGAACACAGGG	19109147	19109306	19109097	19109149	1	14	MGP_FVBNJ_G0020893.1	18945642	19136018	Dnah12	4554	918	208771	No_or_no_constitutive_exon
TGTTCCCACTAGCATGTGCTTATGTTCACAGTATTCATGCTGTGGGATAGTT	22903043	22903194	22902993	22903045	1	14	MGP_FVBNJ_G0020914.1	22893609	22930961	Rft1	4554	918	208771	No_or_no_constitutive_exon
GTATATGAGTTCTTACACCACTTGGTTTGATCTCATTCTTGGGAATGAAGGA	23050897	23051026	23050847	23050899	1	14	MGP_FVBNJ_G0020915.1	22954742	23057159	Sfmbt1	4554	918	208771	No_or_no_constitutive_exon
TATGGGCGCACATGTTCACTTGGCATTTCTTGGGTCTCTGGGAGATGTAGTG	23419929	23420560	23420610	23420558	-1	14	MGP_FVBNJ_G0020929.1	23416603	23463207	Nisch	4554	918	208771	No_or_no_constitutive_exon
CTCCTGTCTGACCATCTGTCCCCCTTGGATGTGTTTCCTATGGGAATCAGGT	24868782	24868961	24868732	24868784	1	14	MGP_FVBNJ_G0020956.1	24860192	24911106	Prrxl1	4554	918	208771	Yes
AAGGGGGTGCTTTCCTCATTGCATACCCCAATATACTCACTGGGGAGCAGAT	25234182	25234367	25234417	25234365	-1	14	MGP_FVBNJ_G0020961.1	25221511	25448178	Wdfy4	4554	918	208771	No_or_no_constitutive_exon
TGTGTTTTCATAACTGTTTGTTTATTTTCAAGGCCATGGTAGGGGAGGAGTG	41336745	41336851	41336695	41336747	1	14	MGP_FVBNJ_G0021040.1	41330843	41349872	Naa30	4554	918	208771	No_or_no_constitutive_exon
CCATGTCCTGACCACTATGACTGTCCTCTGACACTGTGATCTGGGGACAGGA	42967932	42968065	42968115	42968063	-1	14	MGP_FVBNJ_G0021070.1	42962026	43009032	Tep1	4554	918	208771	No_or_no_constitutive_exon
GGGGTCAGCAGCCCAGTTTCAGCCTTGATGTGACCCCGAGGGGCTGGGAGGC	43030076	43030836	43030886	43030834	-1	14	MGP_FVBNJ_G0021072.1	43030076	43031591	A930018M24Rik	4554	918	208771	No_or_no_constitutive_exon
CATCAGATGGGTTCAGTGGCCCAGCCTGTCTCTTTTCTCCCGGGATGCAGTC	44161357	44161464	44161307	44161359	1	14	MGP_FVBNJ_G0021098.1	44158959	44180098	Arhgef40	4554	918	208771	No_or_no_constitutive_exon
AGTGCCCGCCGCACACTTCATACCTTTGATCTGCTTGGTTTTGGGCGAAGCT	46482142	46482304	46482092	46482144	1	14	MGP_FVBNJ_G0021117.1	46473467	46489509	Abhd4	4554	918	208771	No_or_no_constitutive_exon
ACATGCCAACTCCCATTGAGTCTTTGTCTTCTCTTGGGTTGGGGATGCAGAC	46728306	46728392	46728442	46728390	-1	14	MGP_FVBNJ_G0021125.1	46719374	46729726	Prmt5	4554	918	208771	No_or_no_constitutive_exon
CAGGGCTTGCTTCTCTTAGCACTTGCTTGTTCTTTGTCTTGGGGGTTCAGGT	46749383	46749514	46749564	46749512	-1	14	MGP_FVBNJ_G0021126.1	46747470	46760857	Haus4	4554	918	208771	No_or_no_constitutive_exon
AGTTAGGAACCTAGACCATCTAACTGTTGGGTCCTATCTTTTGGGGACAGCA	46853130	46853264	46853314	46853262	-1	14	MGP_FVBNJ_G0021134.1	46848599	46893270	Acin1	4554	918	208771	No_or_no_constitutive_exon
TAGGAACCTAGACCATCTAACTGTTGGGTCCTATCTTTTGGGGACAGCAGCT	46853130	46853261	46853311	46853259	-1	14	MGP_FVBNJ_G0021134.1	46848599	46893270	Acin1	4554	918	208771	No_or_no_constitutive_exon
TGTCTGTGTCCCAGAGCCTCATCCCCGACATCAAACCCCTGGCGGGGCAGGA	46852878	46852995	46853045	46852993	-1	14	MGP_FVBNJ_G0021134.1	46848599	46893270	Acin1	4554	918	208771	No_or_no_constitutive_exon
AGTAGAAGCAGAAGAAGAAAAGGAGGAGGAGGAAGAAGGGGAGGAGAGAGAG	47201995	47202040	47201945	47201997	1	14	MGP_FVBNJ_G0021149.1	47201949	47202040	Gm17428	4554	918	208771	No_or_no_constitutive_exon
GCCCTTGAAGAAAATAGATAGGATTTGCAATTTATTTTCTGGGGATACAGAG	47931305	47931424	47931474	47931422	-1	14	MGP_FVBNJ_G0021177.1	47920856	47934330	Tgm1	4554	918	208771	Yes
AGGCTCTGGTGTCCTCCTCTTTATTTTCCATGCAAACTTTTTGGGCAAAGAC	48891306	48891386	48891256	48891308	1	14	MGP_FVBNJ_G0021209.1	48863965	48893068	Mphosph8	4554	918	208771	No_or_no_constitutive_exon
TGAACTTCTTGCAGAGGCATTTTTCAAAGCTTGTGCTTTCTGGGGTGTAGGT	52548264	52548465	52548214	52548266	1	14	MGP_FVBNJ_G0021241.1	52517069	52554133	Mtmr6	4554	918	208771	No_or_no_constitutive_exon
TCCACCTTGGAGACATTCCGTATTGTCACATTCCTCCCTGTGATGGGCAGGT	54668839	54669160	54669210	54669158	-1	14	MGP_FVBNJ_G0021257.1	54649948	54715063	Gucy1b2	4554	918	208771	No_or_no_constitutive_exon
ATTAAAATGGACTTAATATTGAGCTGTGTTCTCTGTCCACAGGGTGACAGTG	56352796	56353145	56353195	56353143	-1	14	MGP_FVBNJ_G0021280.1	56352796	56368117	Prss55	4554	918	208771	No_or_no_constitutive_exon
TTTATTTTTTTTTTCTTTTCCTTTTTCCCATCCACCACTTGGGACCTAAGCG	56861075	56861194	56861025	56861077	1	14	MGP_FVBNJ_G0005506.1	56858413	56865225	Mir124a-1hg	4554	918	208771	No_or_no_constitutive_exon
GATTGCGGTAGTCCCTTCTTACTCTGAAGTCTCTCCTGGGCGGAGGGCAGGG	58272629	58272794	58272844	58272792	-1	14	MGP_FVBNJ_G0021300.1	58268256	58291437	Gulo	4554	918	208771	No_or_no_constitutive_exon
CCTTCCCGTCCTGGTGGTTGCCTTGCTCCCTGTCCTGGGTGGGCTGGCAGTA	62392932	62393102	62393152	62393100	-1	14	MGP_FVBNJ_G0021346.1	62378832	62430630	Slc39a14	4554	918	208771	No_or_no_constitutive_exon
AGCTGCTGTGTCATTGAATTAAAGAGAGCTGCCTTCTTTCTTGGGAGTAGGG	62772445	62772639	62772689	62772637	-1	14	MGP_FVBNJ_G0021360.1	62738710	62846355	Xpo7	4554	918	208771	No_or_no_constitutive_exon
ATTTTTAATTTTAAAATTAAAAATACAAATTTCTTTTTGTTATGGGACAGGT	71437044	71437143	71436994	71437046	1	14	MGP_FVBNJ_G0021407.1	71412258	71441455	Mtrf1	4554	918	208771	No_or_no_constitutive_exon
GCCACATTTTCTGATGTTGTTATATTTGTTCTTTGTTTCGGGGTTGACAGCT	89631031	89631166	89631216	89631164	-1	14	MGP_FVBNJ_G0021423.1	89514298	89928757	Dach1	4554	918	208771	Yes
CTATATCGTAATGATGAGCTGCTGTAACAACGTCATCTTTGGGGTTGCAGAT	110500562	110500675	110500725	110500673	-1	14	MGP_FVBNJ_G0021467.1	110393178	110509283	Uggt2	4554	918	208771	No_or_no_constitutive_exon
CTTTGAAAAGTTGCTTTTTTCCTCACTGTATAAAATTCTTTTGGGTAAAGGC	115255808	115255949	115255758	115255810	1	14	MGP_FVBNJ_G0021491.1	115083606	115390415	Itgbl1	4554	918	208771	No_or_no_constitutive_exon
TGCACCTTCAATTTACCTTATGCAGGGCGCCCCGCGAGCTGCGGGCTGAGGC	844130	844549	844599	844547	-1	15	MGP_FVBNJ_G0015132.1	837850	845135	BC037032	4554	918	208771	No_or_no_constitutive_exon
GTGAAAAGCAGACCCTAACCACAGGTACTTTGTTTCTGCTTACTGGGAAGCG	911239	911354	911189	911241	1	15	MGP_FVBNJ_G0021499.1	844116	974373	Oxct1	4554	918	208771	No_or_no_constitutive_exon
AGAAGCTGTACTGTCCGAAGTGAGTTGCTATAGCAAAAGGGAGCCCAAAGAT	3763849	3764032	3763799	3763851	1	15	MGP_FVBNJ_G0000848.1	3761464	3767935	None	4554	918	208771	No_or_no_constitutive_exon
ATGAGATACACGAAACATCTAACACAATCTCTTTTGTTTGGGCAGGCAAGGT	4086459	4086564	4086614	4086562	-1	15	MGP_FVBNJ_G0021516.1	3975394	4167237	Egflam	4554	918	208771	No_or_no_constitutive_exon
CCAGCCGTCCCTGGAAGCTATGCTGACCTATGCTTGTTTTGGCAGGGTAGGG	8902764	8902921	8902714	8902766	1	15	MGP_FVBNJ_G0021549.1	8842317	8908892	Mtmr12	4554	918	208771	No_or_no_constitutive_exon
GATTGACTCTGTAACCCTTTCTCTGCCCTTTCTTGGGGGTGGGGAAACAGGT	22221318	22221562	22221268	22221320	1	15	MGP_FVBNJ_G0021564.1	22055979	22249242	Myo10	4554	918	208771	No_or_no_constitutive_exon
AGCCCAGGCTGGCTTTAATCTCACAATTTTCCTAAGTGCTGGGGTAACAGAT	33761862	33762029	33761812	33761864	1	15	MGP_FVBNJ_G0021615.1	33746973	33762029	4930447A16Rik	4554	918	208771	No_or_no_constitutive_exon
ATGATGAAGAAGGAGAGGCAGGTGATGATGATGAGAGGAAGGGTTGGAAGAT	34569483	34569743	34569793	34569741	-1	15	MGP_FVBNJ_G0005535.1	34569483	34571539	Gm8705	4554	918	208771	No_or_no_constitutive_exon
ATCCTGAAGAAGTGTGGCCTTGACGTTTAGATGGTTGTGTCATGGGAAAGTG	53919924	53920089	53920139	53920087	-1	15	MGP_FVBNJ_G0021677.1	53910199	53922266	9130401M01Rik	4554	918	208771	No_or_no_constitutive_exon
TAGCTTCCTGCTGGGGTGGGGGTGGGAACAGGTGAGGGAAAAGATAGAAGTA	60036043	60036048	60036098	60036046	-1	15	MGP_FVBNJ_G0021708.1	59964405	60262724	Asap1	4554	918	208771	No_or_no_constitutive_exon
CTGGGTATTCACACCAGCTTCATGTTTCCTTCCTCCCCCGGGCCGGGCAGTG	70301609	70301774	70301559	70301611	1	15	MGP_FVBNJ_G0021739.1	70277204	70351689	Adgrb1	4554	918	208771	No_or_no_constitutive_exon
TTTAGGGAAGTGTCCCCTGACTTGGCCTTTGGGTCATCTATGGGGGACAGGA	70389552	70389675	70389725	70389673	-1	15	MGP_FVBNJ_G0021740.1	70369363	70399822	Mroh4	4554	918	208771	No_or_no_constitutive_exon
GCTGGTCTGGTTGCTTGGTCCTCATTGCTCCCTTTGATGGGTGGGTGCAGGT	72174266	72174405	72174455	72174403	-1	15	MGP_FVBNJ_G0021794.1	72168232	72200298	Oplah	4554	918	208771	No_or_no_constitutive_exon
GTAAAGATTACCTCGTTCCTTTTCCTTTCACATTCGTGTGGGTAACGAAGAG	72222308	72223960	72224010	72223958	-1	15	MGP_FVBNJ_G0021798.1	72220733	72224808	Sharpin	4554	918	208771	No_or_no_constitutive_exon
GGGCCTGGTGCCTGTTTCCTCAGTGACAGAAGTGGGCTTGGGAGGGACAGCT	72545332	72545447	72545282	72545334	1	15	MGP_FVBNJ_G0021815.1	72543191	72550537	Kifc2	4554	918	208771	No_or_no_constitutive_exon
CTTCATTGAGGAAGCCGCTGAGTACCTGCAGCACACATCGGGCAGGGAAGAC	73674264	73674331	73674381	73674329	-1	15	MGP_FVBNJ_G0021841.1	73669272	73676683	Apol8	4554	918	208771	No_or_no_constitutive_exon
CCTCGTCAGTGTCTCCACTCTCTCTTCCCTGGTCGGCGGCGGGTGCACAGAG	74420278	74420372	74420228	74420280	1	15	MGP_FVBNJ_G0021853.1	74411167	74422287	Kctd17	4554	918	208771	No_or_no_constitutive_exon
GATCATAGTTTCCAACATCTTGTCTTCCTCCTCTTCCCTGGGTAAAAAAGAG	75149812	75150251	75150301	75150249	-1	15	MGP_FVBNJ_G0021875.1	75147560	75159478	1700088E04Rik	4554	918	208771	No_or_no_constitutive_exon
TGGAGCAGGCTCCCCCACACTAAAGGCCGCCCCTCTTGCCTCCAGGGGAGAT	75312266	75312323	75312373	75312321	-1	15	MGP_FVBNJ_G0021880.1	75285658	75314378	Baiap2l2	4554	918	208771	No_or_no_constitutive_exon
CTATCCCAGATGTCTTTCTGCCTTTGCATCTTGTCCTCTTACGTGGGCAGGC	77037128	77037276	77037078	77037130	1	15	MGP_FVBNJ_G0021914.1	77018375	77043677	Adsl	4554	918	208771	No_or_no_constitutive_exon
GATCCCCAGCAGTAACACTTGTCAGTTTACTGGTCCTGGGAGCAACGGAGGC	79255671	79255756	79255806	79255754	-1	15	MGP_FVBNJ_G0021966.1	79253252	79265144	Rrp7a	4554	918	208771	No_or_no_constitutive_exon
GCAACTTTTTTTTTTTCTCAATGACTCTATTCTTTTCTTTTGTGGGGAAGCT	80064985	80065187	80065237	80065185	-1	15	MGP_FVBNJ_G0021979.1	80033397	80235178	Efcab6	4554	918	208771	No_or_no_constitutive_exon
AGACTTAGTTTTGATTTTTTTTTTCTTTTCTTTTCTTTTTTGGGACCAAGGG	80965321	80965416	80965466	80965414	-1	15	MGP_FVBNJ_G0021990.1	80965320	81040769	Phf21b	4554	918	208771	No_or_no_constitutive_exon
GCAGACAACGGGCAGCTAGTGATGTGCTTCATTCATCCTCTTACAGGGAGCC	82311016	82311223	82310966	82311018	1	15	MGP_FVBNJ_G0022009.1	82275489	82359487	Gramd4	4554	918	208771	No_or_no_constitutive_exon
TGGGGAACACCTGGGGCCAGGGACTTGGAGTTATAGGGGCACGAAGCCAGTA	85531116	85531572	85531622	85531570	-1	15	MGP_FVBNJ_G0022032.1	85531066	85558329	Sbf1	4554	918	208771	No_or_no_constitutive_exon
ATTCAACTGTGCACACTTACATTTCCATCTTTTGTTTCGGGGGAAAAAAGGG	87948106	87948324	87948056	87948108	1	15	MGP_FVBNJ_G0022057.1	87880226	88027271	Lrrk2	4554	918	208771	No_or_no_constitutive_exon
CCCTCCTCCTGCCTTCTCTCCTTGCCTGTTCCTGCTCTGCCTGGGAGTAGCC	95673594	95673744	95673794	95673742	-1	15	MGP_FVBNJ_G0022139.1	95661526	95697348	Nckap5l	4554	918	208771	No_or_no_constitutive_exon
TCCCTCTCCTGCCTCCTCACCTTTGCTTCCTGTCCTTCCTGGGTGGACAGGA	95672259	95672379	95672429	95672377	-1	15	MGP_FVBNJ_G0022139.1	95661526	95697348	Nckap5l	4554	918	208771	No_or_no_constitutive_exon
GACACTGGCAGAAGGACACCACTCAGCCTGTTCTTTTCACATGGGTACAGAC	95941499	95941653	95941449	95941501	1	15	MGP_FVBNJ_G0022146.1	95913052	95945188	Asic1	4554	918	208771	No_or_no_constitutive_exon
GATTCAAACCGGGATAACACCACGTTCTGTCCTCCACTTTAATGGGGCAGGA	96777260	96777376	96777210	96777262	1	15	MGP_FVBNJ_G0022163.1	96774634	96784853	Letmd1	4554	918	208771	No_or_no_constitutive_exon
GGGGCTGCAGGAGGAAAGCCTTCACAGTCTCTTTCCTTTGGCGGGGACAGGT	97933205	97933414	97933464	97933412	-1	15	MGP_FVBNJ_G0022190.1	97925166	97935739	Krt90	4554	918	208771	No_or_no_constitutive_exon
GTCACTCTGTGCCTTGTCTCTTCACCATCTTCCTGCCTCTGGGACACTAGAT	98155850	98155976	98156026	98155974	-1	15	MGP_FVBNJ_G0022194.1	98151519	98160518	Krt74	4554	918	208771	No_or_no_constitutive_exon
TTGAGGGGCCGTGGGGGCTGGGGTTCAGTGAGCCTCCTCTTGGGGTACAGAA	98632741	98632943	98632993	98632941	-1	15	MGP_FVBNJ_G0022213.1	98624470	98640481	Itgb7	4554	918	208771	No_or_no_constitutive_exon
GGAAGAGCATATACAAACCATCACAAGTATTCTTCTTTACTGGGCAACAGGT	98951241	98951439	98951489	98951437	-1	15	MGP_FVBNJ_G0022229.1	98934076	99034252	None	4554	918	208771	No_or_no_constitutive_exon
ATTCCTACTTCACTAACCCTTCCTTATCCTGCCACCTCGCCGGGGGCCAGGA	99428278	99428624	99428228	99428280	1	15	MGP_FVBNJ_G0022240.1	99416888	99430500	Hoxc6	4554	918	208771	No_or_no_constitutive_exon
GAATTCCTTTCTCACACAACCTAATTTTTCCTCTTCTTTTGGGGATTCAGGA	99716200	99716278	99716150	99716202	1	15	MGP_FVBNJ_G0022246.1	99693092	99719530	Copz1	4554	918	208771	No_or_no_constitutive_exon
GGCCAGAAAGAGGCCTGGACTGAGGTGGCCCTTTGGGGGGTGTGGGGCAGGT	1437734	1437879	1437684	1437736	1	16	MGP_FVBNJ_G0022289.1	1437278	1438300	Smim22	4554	918	208771	No_or_no_constitutive_exon
GTAGTGCTGGGCTGGAGGCTGTACTAACTGTCGTTTCAGGGAAGGTGAAGTT	10219753	10220250	10220300	10220248	-1	16	MGP_FVBNJ_G0022346.1	10217088	10287411	Pdxdc1	4554	918	208771	No_or_no_constitutive_exon
TCCCCAGGAGGGACTTCACATGAGTCAATGAGCTGTTCTGGGGATGGGAGTA	10709691	10709919	10709969	10709917	-1	16	MGP_FVBNJ_G0036686.1	10709691	10710903	Gm15869	4554	918	208771	No_or_no_constitutive_exon
AGAAGTTGCTAACATTGAATTTGTCCAAATTGGTGGGGTCCTGTGAAAAGAA	13473302	13473562	13473252	13473304	1	16	MGP_FVBNJ_G0003267.1	13470026	13473562	Gm15585	4554	918	208771	No_or_no_constitutive_exon
ACTTTACCCCTATCTCCCTTGTCCCTCTGGACCTTGGGTTTGGAACACAGGC	17152208	17152282	17152332	17152280	-1	16	MGP_FVBNJ_G0022463.1	17147329	17163410	Clcn2	4554	918	208771	No_or_no_constitutive_exon
TCATCACCTGGTGATTTTCAGCTAGTTATGAACAATTTTCTGGGAAGCAGCT	25877566	25877752	25877802	25877750	-1	16	MGP_FVBNJ_G0022515.1	25852272	25981267	Atp13a4	4554	918	208771	No_or_no_constitutive_exon
CTGACTACTTTTTCTTTTCTTTTTCTTTCTTTTTTTTGGGGGGGGTCTAGGT	29460653	29460730	29460603	29460655	1	16	MGP_FVBNJ_G0022559.1	29388674	29495648	Lrch3	4554	918	208771	No_or_no_constitutive_exon
TATCCCTCCTTACCTTGTCACTGAGTTCTTACTTTTCTTTGTGGGGCCAGGG	29465795	29465847	29465745	29465797	1	16	MGP_FVBNJ_G0022559.1	29388674	29495648	Lrch3	4554	918	208771	No_or_no_constitutive_exon
TAAGTTCCAGTGTTGAGGTTCTAATTTCCTTCCTCTTTTTGGGAGTCTAGCA	29468268	29468319	29468218	29468270	1	16	MGP_FVBNJ_G0022559.1	29388674	29495648	Lrch3	4554	918	208771	No_or_no_constitutive_exon
TTTAACTTCAATGTTCCTATTGTGTTTTCTTCTTTGGGGATTTGAGAAAGGA	30272721	30273039	30273089	30273037	-1	16	MGP_FVBNJ_G0003278.1	30272721	30289642	Gm15658	4554	918	208771	No_or_no_constitutive_exon
ACCCTCCCGCCTTTTCCTTTCCTCCCTAATTGTCACTTTCTGGGGGTTAGGT	30472185	30472952	30472135	30472187	1	16	MGP_FVBNJ_G0003280.1	30471878	30472952	Gm15829	4554	918	208771	No_or_no_constitutive_exon
CTATACAGTCATTATATTGAGATCTCTTATTTTATTTTATGGGGAAACAGAA	32523173	32523268	32523123	32523175	1	16	MGP_FVBNJ_G0022585.1	32489280	32547156	Kpna1	4554	918	208771	No_or_no_constitutive_exon
TCACTGTGGTTTTGGGCTTAAGACTCTAATGTGAACTTCCGGGAAATCAGTC	46903408	46903452	46903358	46903410	1	16	MGP_FVBNJ_G0005612.1	46875284	46905121	G730013B05Rik	4554	918	208771	No_or_no_constitutive_exon
CCTTTCTGAAAGAACTGCAGAGATGGAAATGGAGATGAGCCTACGGGGAGGG	55202272	55202405	55202455	55202403	-1	16	MGP_FVBNJ_G0039861.1	55202272	55204166	None	4554	918	208771	No_or_no_constitutive_exon
AATACTAAAACTAACGAAAACACATGTGTATCTTTTTCTCTGGGATGTAGCA	55622994	55623107	55622944	55622996	1	16	MGP_FVBNJ_G0022738.1	55613017	55667797	Gabrr3	4554	918	208771	No_or_no_constitutive_exon
TCCTACATGTTTGCACACGTATTTCTCGATGACAACGATGGGAAATACAGCG	61628796	61628868	61628746	61628798	1	16	MGP_FVBNJ_G0022753.1	61625730	61640047	Pou1f1	4554	918	208771	No_or_no_constitutive_exon
AAACAATTTTTTCAATTTTATTTTCTTTCATTCTATCTCACTAAAGGGAGTT	71524194	71524263	71524144	71524196	1	16	MGP_FVBNJ_G0022763.1	71516226	71528850	Rbm11	4554	918	208771	No_or_no_constitutive_exon
CTCTCCTTACAACTACAAGATGTTGTGTTTGTATTTTTCCACGGGACCAGCT	72909910	72910319	72910369	72910317	-1	16	MGP_FVBNJ_G0005621.1	72906724	72914216	None	4554	918	208771	No_or_no_constitutive_exon
CACATCCTGTTTCCGGCCTAAGCAATACTTCTCCAGCCCCTGCCAGGGAGGC	84518767	84518937	84518717	84518769	1	16	MGP_FVBNJ_G0022805.1	84509658	84519297	Krtap15	4554	918	208771	No_or_no_constitutive_exon
TAACGTGGTGGCGCACGCCTTTAATCCCAGCACTCGGGAGGCAGAGGCAGGT	86705403	86705439	86705353	86705405	1	16	MGP_FVBNJ_G0003296.1	86703665	86706554	Gm15965	4554	918	208771	No_or_no_constitutive_exon
AGAAAGATCGAGTTTTTTTGTTTTTTTTTTTGTTTTCCATGAGGGTAAAGGT	87817757	87817833	87817707	87817759	1	16	MGP_FVBNJ_G0022860.1	87792353	87821498	Slc5a3	4554	918	208771	No_or_no_constitutive_exon
CTATAGACATCAGTTAAACCTCTGACTTCTTTCCTGTTCTGGGGACACAGGT	89692288	89692720	89692238	89692290	1	16	MGP_FVBNJ_G0022873.1	89675262	89697479	Chaf1b	4554	918	208771	No_or_no_constitutive_exon
TGAATTCTTGCAACCCTCTCCGTAGAGTTGGTGATCACAGAACTTGGGAGCA	93245709	93245773	93245823	93245771	-1	16	MGP_FVBNJ_G0022898.1	93240556	93256003	Mx1	4554	918	208771	No_or_no_constitutive_exon
AGTGATAGCTAGTAAACTTGTTTCTTTGTTTATATTTCTTCACAGGGCAGCC	2017365	2017555	2017315	2017367	1	17	MGP_FVBNJ_G0022911.1	1968913	2322459	Arid1b	4554	918	208771	No_or_no_constitutive_exon
ACGGCTTCGAATTTTCTTCTCTGTCTGTTTCTACCCACCCCACTGGGAAGCT	9937266	9937436	9937486	9937434	-1	17	MGP_FVBNJ_G0022956.1	9915440	9942753	Mas1	4554	918	208771	No_or_no_constitutive_exon
CCTTGAAGCCATGGGCAAGCTGAAACCTTACTTTCTTACTGATGGGACAGGA	10023630	10023657	10023707	10023655	-1	17	MGP_FVBNJ_G0022962.1	10018735	10039678	Acat2	4554	918	208771	No_or_no_constitutive_exon
ACTTATTATGTTTTGCTTTCCATTTTTGACTCCTTTATATGAAAGGGCAGCA	18808355	18808441	18808305	18808357	1	17	MGP_FVBNJ_G0023028.1	18800594	18815655	Zfp677	4554	918	208771	No_or_no_constitutive_exon
CGGAAAGCTCCTCAGACGCAGTTTCCTGGCTGCGGACCTGGGAGAGTCAGCA	19401373	19401420	19401323	19401375	1	17	MGP_FVBNJ_G0023041.1	19401142	19895645	Zfp758	4554	918	208771	No_or_no_constitutive_exon
CTATCTTCTAACCTCAAAAACACATTTCTACCCTTGTCTTGGGGACGTAGGG	21928036	21928159	21928209	21928157	-1	17	MGP_FVBNJ_G0023095.1	21911818	22000533	Abca17	4554	918	208771	Yes
GGGCCGACTGGGCCCCTCAGGCCTTTCTGACCCTGTGTGGGTGGCGGCAGGT	22313541	22313695	22313745	22313693	-1	17	MGP_FVBNJ_G0023110.1	22311010	22321989	Slc9a3r2	4554	918	208771	Yes
CCTCCCTTGCCCAGGGTGAAAATGACTGCCTGTGCTTCTCTGGGTGGCAGGG	22354575	22355477	22354525	22354577	1	17	MGP_FVBNJ_G0023112.1	22341317	22355477	Zfp598	4554	918	208771	No_or_no_constitutive_exon
ACCACGCTGGTGGGAACGAGAAGCTGGTGAAGCTGGAGCCTGGGCTGAAGGT	22531824	22531890	22531774	22531826	1	17	MGP_FVBNJ_G0023125.1	22525742	22539771	Hagh	4554	918	208771	No_or_no_constitutive_exon
GTCTTCTTTTCATGCTCCTGTTTTTTATCTATGCTGCCCTGGGAGTGGAGCT	23064491	23064507	23064557	23064505	-1	17	MGP_FVBNJ_G0023154.1	23059991	23121295	Cacna1h	4554	918	208771	No_or_no_constitutive_exon
CACCAGTGAATATGGAAGCTCAGGAGCTCTGTGGGATCCCATGTGGGGAGGA	23570114	23570228	23570278	23570226	-1	17	MGP_FVBNJ_G0023176.1	23561060	23578048	Wdr90	4554	918	208771	No_or_no_constitutive_exon
GCCAAGGCTGGGCGCCTCTCACAGTACGGGGTCATGTGCCCGGCGGGCAGGT	24744195	24744407	24744145	24744197	1	17	MGP_FVBNJ_G0023210.1	24718742	24751744	Syngap1	4554	918	208771	No_or_no_constitutive_exon
GCTGGGCGCCTCTCACAGTACGGGGTCATGTGCCCGGCGGGCAGGTGAAGGA	24744201	24744407	24744151	24744203	1	17	MGP_FVBNJ_G0023210.1	24718742	24751744	Syngap1	4554	918	208771	No_or_no_constitutive_exon
CACATCCTTAAAAGGGTGCTTTTTTTCCCTCTTATGTTGGGTACGGGAAGGC	26008926	26009063	26008876	26008928	1	17	MGP_FVBNJ_G0023233.1	26006577	26038928	Zfp523	4554	918	208771	No_or_no_constitutive_exon
CTGTCCTTGTGCACATGCTTCCTGGACGCCTGTCCATTTGGGGAGACCAGGC	27610109	27610222	27610059	27610111	1	17	MGP_FVBNJ_G0023269.1	27524066	27612498	Gm28043	4554	918	208771	No_or_no_constitutive_exon
AGAGGTCCCCCCGCGTTCAGCACCCTCGGTGGACAGCCCTGGGGACCTAGGA	27804107	27804468	27804518	27804466	-1	17	MGP_FVBNJ_G0023272.1	27743550	27887809	Mdga1	4554	918	208771	No_or_no_constitutive_exon
GAAGTATGTCTCCAGTTTGCTCTCCCTGTTTTTTCCTTGCATGATGGGAGCT	29090376	29090444	29090326	29090378	1	17	MGP_FVBNJ_G0003327.1	29084132	29094424	Gm15318	4554	918	208771	No_or_no_constitutive_exon
CCCCCTTATGTGCCCCCCCTTTCTGACTGCCCACCTGTATGGGGGGACAGGG	30369171	30369250	30369300	30369248	-1	17	MGP_FVBNJ_G0023303.1	30360745	30373674	Rasal3	4554	918	208771	No_or_no_constitutive_exon
GATCTCTCGCCTCTCACTCCATCTGTGTGTGTCTCTTTCTGGGGTACCAGGA	32084842	32085053	32084792	32084844	1	17	MGP_FVBNJ_G0023354.1	32081826	32109913	Col11a2	4554	918	208771	No_or_no_constitutive_exon
TGTTTCTCCTCAGATTCATCCATTTTACTGTCTCTCCTCCGGGGCCACAGAG	32604011	32604206	32604256	32604204	-1	17	MGP_FVBNJ_G0023374.1	32597437	32607407	Btnl6	4554	918	208771	Yes
ACTAGATCAAATCAGTGCCTGTTGCCCCTTCCTTCTCTCCTGGGGACCAGGA	33147074	33147171	33147024	33147076	1	17	MGP_FVBNJ_G0023406.1	33145265	33155671	Vwa7	4554	918	208771	Yes
CCCTTCCGAGGGATTCAGATATCGATCCCCTTTCCTTCCTCGCGGGACAGAT	33174820	33174944	33174994	33174942	-1	17	MGP_FVBNJ_G0023408.1	33157759	33176620	Msh5	4554	918	208771	No_or_no_constitutive_exon
GCCTTACTGTACTCAGTGCCCGAGTCCTTTGGGAGGTTGGGGAGTGCTAGGG	33253214	33253441	33253491	33253439	-1	17	MGP_FVBNJ_G0023419.1	33251550	33257575	Csnk2b	4554	918	208771	No_or_no_constitutive_exon
TCCTGTGCCTGTGCCCTTCAGCCAAGTGCCGCTATGCCCTGGGCATGCAGGA	33876585	33876659	33876709	33876657	-1	17	MGP_FVBNJ_G0023450.1	33864586	33888409	Ddr1	4554	918	208771	No_or_no_constitutive_exon
GTTTGGAGAATTCCTAGGGTGGGCGGGCCTGACTAGGAGAGGGGGGCCAGGC	34388117	34388124	34388174	34388122	-1	17	MGP_FVBNJ_G0023471.1	34383415	34388450	H2-T3	4554	918	208771	No_or_no_constitutive_exon
ACAGACCTGGGACTCACTTTAACTTTCAGTTCAGGCGATTCCTAGGGAAGGG	34414869	34415176	34415226	34415174	-1	17	MGP_FVBNJ_G0039918.1	34412562	34415838	None	4554	918	208771	No_or_no_constitutive_exon
GATGGAAGAGAAGCCTCACAGTGACCAGAGACTTAATGGGGGTGGGGCAGAA	34493612	34493888	34493938	34493886	-1	17	MGP_FVBNJ_G0023475.1	34491837	34494764	None	4554	918	208771	No_or_no_constitutive_exon
GGGGGGGTAGAAGCCTCACAGTGACCAGGGGCTGAATGGGGGTGGGGCAGGT	34529407	34529683	34529733	34529681	-1	17	MGP_FVBNJ_G0023476.1	34527421	34530507	H2-M10.1	4554	918	208771	No_or_no_constitutive_exon
GGAGGGTAAGAAGCCTCACAGTGACCAGGGGCTGAATGGGGGTGGGGCAGAT	34563677	34563953	34564003	34563951	-1	17	MGP_FVBNJ_G0023477.1	34560793	34564779	H2-M10.3	4554	918	208771	No_or_no_constitutive_exon
AGGGAGGAAGAAGCCTTAAAGTGACTAGAGTCTGAATGGGGGTGGGGCAGAC	34674711	34674987	34675037	34674985	-1	17	MGP_FVBNJ_G0023478.1	34672392	34675810	H2-M10.4	4554	918	208771	No_or_no_constitutive_exon
GTAGAGGGAGAAGCCTCACAGTGATGAGAGACTGAATGGGAGTGGAGCAGAA	34913090	34913367	34913040	34913092	1	17	MGP_FVBNJ_G0039932.1	34912290	34994450	None	4554	918	208771	No_or_no_constitutive_exon
TGGTGGTAAGAAGACTCACAGTGATCAGGGGCTGAATGGGGGTGGGGCAGAT	34954726	34955002	34954676	34954728	1	17	MGP_FVBNJ_G0023482.1	34953805	34957240	H2-M10.5	4554	918	208771	No_or_no_constitutive_exon
GATGTAAGAGAAGCCTCATAGTGACCAAAGGCTGAATGGGGGTGGGGCAGGT	34993124	34993400	34993074	34993126	1	17	MGP_FVBNJ_G0023483.1	34992309	34995703	H2-M10.6	4554	918	208771	No_or_no_constitutive_exon
AACCGGTTTCGTGCAAGGTTGTGGTCCAAATACGACCGGGGCGGGGCCAGGC	35169222	35169498	35169548	35169496	-1	17	MGP_FVBNJ_G0023494.1	35164638	35170254	H2-M5	4554	918	208771	No_or_no_constitutive_exon
CTTGGACCCAAGACTCCACTCACCTATGTATTTCTTCCTGGGAAACCTAGCA	35504571	35505336	35505386	35505334	-1	17	MGP_FVBNJ_G0023511.1	35504571	35508422	None	4554	918	208771	No_or_no_constitutive_exon
TTGCACAGCAGAAACTGAGAAGTTACACTGCACTGTGGCCGGGAGTCCAGAA	35703561	35704307	35703511	35703563	1	17	MGP_FVBNJ_G0023517.1	35702469	35704307	Olfr110	4554	918	208771	No_or_no_constitutive_exon
TTTCCTGGATGATTCATTTCTCATCAATTTTAGGCACTCCTGTAGGGTAGTT	36448906	36448926	36448856	36448908	1	17	MGP_FVBNJ_G0023539.1	36436390	36450836	Olfr138	4554	918	208771	No_or_no_constitutive_exon
GCATTATTTTTTCTCTGACACATGCTCCATATTCATTCCTGGGTATGCAGGT	38453655	38453750	38453800	38453748	-1	17	MGP_FVBNJ_G0023547.1	38446572	38469073	Crisp3	4554	918	208771	No_or_no_constitutive_exon
GATCATTTATGAGCAAATGTACTTGTTATTTTCCTTTGGGAAATCAACAGGT	39263712	39263828	39263662	39263714	1	17	MGP_FVBNJ_G0023560.1	39245697	39272603	Mut	4554	918	208771	No_or_no_constitutive_exon
GCAGTGTTTGAAAGAGTAGTAAGAGCGCATGGAGGTGGGGCCCGGGGAAGAC	40559955	40560559	40559905	40559957	1	17	MGP_FVBNJ_G0023561.1	40559403	40750774	Ptchd4	4554	918	208771	No_or_no_constitutive_exon
AATTACATGTGTCATTGGTGATTTAGTTGGAGAAGGAACGGGAGAAGGAGAT	43839575	43839860	43839910	43839858	-1	17	MGP_FVBNJ_G0023588.1	43837089	43842596	Hsp90ab1	4554	918	208771	No_or_no_constitutive_exon
AAAGGAGAAGTCCTCTGAGGAAATGCCTTGTCTCTTTGGGGATGAGTTAGTG	44964444	44964664	44964714	44964662	-1	17	MGP_FVBNJ_G0023617.1	44954375	44970623	Klc4	4554	918	208771	No_or_no_constitutive_exon
TGAGGGAGGAGGTGAGGCCAGCTTTAACATCCCTGGTGTGGGTGTGATAGGT	45057878	45058018	45057828	45057880	1	17	MGP_FVBNJ_G0023624.1	45037171	45058600	Pex6	4554	918	208771	No_or_no_constitutive_exon
GGTGCTGGAGGCCTAAGCAGATGGTGTCTGTGGCCCTGCCGGGAACCCAGGT	45059114	45059465	45059515	45059463	-1	17	MGP_FVBNJ_G0023625.1	45058717	45063000	Gnmt	4554	918	208771	No_or_no_constitutive_exon
ATACCATGGCGTTGGACTTAAACTGACAAAATCCCTTCTTGGGCCAACAGGT	48350551	48350634	48350501	48350553	1	17	MGP_FVBNJ_G0023675.1	48053319	48364442	Kif6	4554	918	208771	No_or_no_constitutive_exon
ATACCATGGCGTTGGACTTAAACTGACAAAATCCCTTCTTGGGCCAACAGGT	48349589	48349672	48349539	48349591	1	17	MGP_FVBNJ_G0023675.1	48053319	48364442	Kif6	4554	918	208771	No_or_no_constitutive_exon
CACTTGGCATTCTCTTTTTCTCCTCTCACCTGCATCCGGTCTGGGGACAGCA	54761983	54761995	54762045	54761993	-1	17	MGP_FVBNJ_G0023719.1	54752582	54817432	Ptprs	4554	918	208771	No_or_no_constitutive_exon
AGGCCATACTGTGGCAGCATAGGTCAGAGGTGTCTCTTTCCAAGGGGCAGGC	54955003	54955104	54954953	54955005	1	17	MGP_FVBNJ_G0023722.1	54934698	54955746	None	4554	918	208771	No_or_no_constitutive_exon
AGATGACAATCTCTTCTTTCCCTCTTGTGCTGCCCTGGCGTGGGCTGAAGTC	55282500	55282588	55282638	55282586	-1	17	MGP_FVBNJ_G0023736.1	55277722	55321168	Mllt1	4554	918	208771	No_or_no_constitutive_exon
TCCCTCTTTGTTTTTTTTTCCCTCTTTGTTTTTATTTTGGGGACATGCAGGG	55843729	55843914	55843679	55843731	1	17	MGP_FVBNJ_G0023756.1	55760229	55882940	Adgre1	4554	918	208771	Yes
ATGTCCCACCTCCTTTTTGTTTTCGCCCTTCTGTGATTTCCCGGGGATAGGC	67640204	67640321	67640154	67640206	1	17	MGP_FVBNJ_G0023789.1	67501756	67642584	Epb41l3	4554	918	208771	Yes
TATTAGCCTCTCAGCAGCTGTTTCCTCGTTTGTTCTCTCCCGGGTGGCAGGT	70066244	70066362	70066194	70066246	1	17	MGP_FVBNJ_G0023805.1	70024790	70081561	Fam179a	4554	918	208771	No_or_no_constitutive_exon
TCCAATGGCCCGAGACTGATGGGGCTACGCTCCTCCTCCGTGCGGGGCAGTG	70068387	70068526	70068337	70068389	1	17	MGP_FVBNJ_G0023805.1	70024790	70081561	Fam179a	4554	918	208771	No_or_no_constitutive_exon
CTTCTTACTGTGTATAAAATGGTTTAATAGCAAACTTTCTTGGGTAACAGAA	77295541	77295628	77295678	77295626	-1	17	MGP_FVBNJ_G0023838.1	77292908	77311032	Cebpz	4554	918	208771	No_or_no_constitutive_exon
TGCTACAGTGTCAATAACAACACTCCCTTTCCTTTGTCTTTGGGCAGGAGAC	82104731	82104831	82104681	82104733	1	17	MGP_FVBNJ_G0023868.1	82047783	82166510	Mta3	4554	918	208771	No_or_no_constitutive_exon
GGACTCTACAATAATGCTGTTATTCCTCTCCTCTTTTGTTTTGGGTGAAGAA	18229234	18229356	18229406	18229354	-1	18	MGP_FVBNJ_G0023987.1	18155158	18258990	Klhl14	4554	918	208771	No_or_no_constitutive_exon
AGGTGGGGGTGGAGGGGGAAGATCACTGAATTGCAGAGGTGGGGGTGGAGGA	28363315	28364851	28364901	28364849	-1	18	MGP_FVBNJ_G0005723.1	28363315	28365598	Gm26823	4554	918	208771	No_or_no_constitutive_exon
GGGACCTGGGCTTTCCCTGTGTGCTCAACAGTTTGTGTGTTGTGGGACAGGT	31062165	31062618	31062668	31062616	-1	18	MGP_FVBNJ_G0024044.1	31054033	31079772	Brd8	4554	918	208771	No_or_no_constitutive_exon
TGAGCCTGGGGTAAACTGAGGGCCAGAGACCAATCTCTGTGAGGTGGGAGGT	32121720	32122046	32122096	32122044	-1	18	MGP_FVBNJ_G0024065.1	32121716	32126604	Prob1	4554	918	208771	No_or_no_constitutive_exon
GCAGGTGTGGGGTGTGGAAACCTGGATCACTGATGACCCACGGGTGGGAGGC	33030367	33030542	33030317	33030369	1	18	MGP_FVBNJ_G0024079.1	33027172	33040299	Slc4a9	4554	918	208771	No_or_no_constitutive_exon
TTGGGTCTGGCTATTGCTTAATTTATAGTGATTCGGCTTTATGTGGGCAGGC	33173782	33173974	33174024	33173972	-1	18	MGP_FVBNJ_G0024082.1	33166955	33178204	Sra1	4554	918	208771	No_or_no_constitutive_exon
AATCCAACGACTGGCGAGTTACAATATCTCCTGTTATGGGATCCAGAGAGAA	34230193	34230713	34230763	34230711	-1	18	MGP_FVBNJ_G0015204.1	34224624	34246669	Gm26672	4554	918	208771	No_or_no_constitutive_exon
ATGGTGGAGTGTTTCGCTCTTCAACACGGACCTTCTCCGGGGAGGGGTAGGA	34448310	34448446	34448496	34448444	-1	18	MGP_FVBNJ_G0024156.1	34437980	34450326	Fchsd1	4554	918	208771	No_or_no_constitutive_exon
TGGAGTGCTAAGCAAGTCTGATAACCTGTTCACACTGCTGGGTGGAGCAGGC	34443470	34443588	34443638	34443586	-1	18	MGP_FVBNJ_G0024156.1	34437980	34450326	Fchsd1	4554	918	208771	No_or_no_constitutive_exon
CTAGGTAAACTGGGAACAAGATGTGAAGCTGTTTCTTCAGGGGCCTGGAGTC	34446208	34446251	34446301	34446249	-1	18	MGP_FVBNJ_G0024156.1	34437980	34450326	Fchsd1	4554	918	208771	No_or_no_constitutive_exon
CTTTGTCTATGTGCCACTGACTGCTGTTTCTTTGTTGTGTGGGACATTAGAC	48797858	48798015	48798065	48798013	-1	18	MGP_FVBNJ_G0024228.1	48789127	48802786	Lox	4554	918	208771	Yes
CTCTTATTTCCCTCTGTATTTTTCTTTTTTCTTTTTGAAATCGGGGGCAGAC	54333748	54333877	54333927	54333875	-1	18	MGP_FVBNJ_G0024252.1	54270011	54476221	Fbn2	4554	918	208771	No_or_no_constitutive_exon
AATCAGATTCCTTCCAGTATCAGCTTTAAGAGGTGATCTTGGGGCTCAAGGG	57122317	57122503	57122267	57122319	1	18	MGP_FVBNJ_G0024268.1	57116953	57131160	Cd74	4554	918	208771	No_or_no_constitutive_exon
CGTGCCAACCTCTGTGTGTGTGTCTGCCTGTCTGTGTGTCTGGGGAGCAGGG	57278644	57278728	57278594	57278646	1	18	MGP_FVBNJ_G0024271.1	57245289	57311141	Camk2a	4554	918	208771	No_or_no_constitutive_exon
GGTTCTTGAGGCAATAACCTGTTGCATTTTCTCTGCTGTTTTGGGAACAGAA	57585605	57585671	57585555	57585607	1	18	MGP_FVBNJ_G0024278.1	57546980	57619406	Pde6a	4554	918	208771	No_or_no_constitutive_exon
ACCGCCTCTGTGTGCCCTGAGCTCATTCTCTCTCTCATTCGGGATAACAGAT	63853024	63853161	63853211	63853159	-1	18	MGP_FVBNJ_G0024326.1	63846385	63969341	Spire1	4554	918	208771	Yes
AATGAATTGAGTATTTCAAATGTTTTTGTTTCTTTTGGGTTAAATAATAGGT	66805455	66805526	66805576	66805524	-1	18	MGP_FVBNJ_G0024342.1	66802108	66821591	4930503L19Rik	4554	918	208771	No_or_no_constitutive_exon
TCTCTTCCCTCTGTCTGTCTGTCTTTCCGTCCGTCCAACTTGATGGGCAGTT	73675425	73675580	73675375	73675427	1	18	MGP_FVBNJ_G0024375.1	73556230	73719145	Loxhd1	4554	918	208771	No_or_no_constitutive_exon
AAACAAACAGAAAACCCTCCCCCTTCTCTGTCTGTCTAATGGGTACACAGTG	879087	879258	879037	879089	1	19	MGP_FVBNJ_G0024446.1	869255	883227	Pitpnm1	4554	918	208771	No_or_no_constitutive_exon
CCCTGGAGTTGTCTTCAAGGGAACAGGAGGAGTTGGAGCGACGGGGTCAGCA	1044732	1044942	1044992	1044940	-1	19	MGP_FVBNJ_G0024460.1	1044732	1057362	Ankrd13d	4554	918	208771	No_or_no_constitutive_exon
TGAGATGAACGGGGTGGTGGGGCTGATGGACGCGGCTGTGGGGACTGCAGTT	2513255	2513416	2513466	2513414	-1	19	MGP_FVBNJ_G0024520.1	2496755	2521193	Pcnx3	4554	918	208771	No_or_no_constitutive_exon
CGGGAAGGGACGTCCAAGGTCATGACACTGATGCACACTTTTGGGAACAGGT	2860130	2860216	2860266	2860214	-1	19	MGP_FVBNJ_G0024535.1	2838614	2867636	Capn1	4554	918	208771	Yes
AATCCTGGGTCTGGATCCTGGTCTTAGCTTTTGGTTCTTTGGGGGCACAGCG	3261029	3261193	3260979	3261031	1	19	MGP_FVBNJ_G0024561.1	3255655	3269358	Pygm	4554	918	208771	No_or_no_constitutive_exon
CCCCAACACTCAGGAAATGACCTCTGGATTCTTGACCCCGGGGAACCCAGGC	3273111	3273345	3273061	3273113	1	19	MGP_FVBNJ_G0024562.1	3270238	3286107	Rasgrp2	4554	918	208771	No_or_no_constitutive_exon
GGTGTTGATGTCGGTTGTCTCCTGTCTCTCCCCCTCCTCGGGCTGGGCAGGT	3340150	3340312	3340100	3340152	1	19	MGP_FVBNJ_G0024563.1	3289623	3416991	Nrxn2	4554	918	208771	No_or_no_constitutive_exon
ATCTCTGTGGTGCCCGTCTGATCTGGTGTTTCCTCCCTACCGTGGGGCAGGT	3362769	3362960	3362719	3362771	1	19	MGP_FVBNJ_G0024563.1	3289623	3416991	Nrxn2	4554	918	208771	No_or_no_constitutive_exon
AGGGGAGTAAGGGACATCTGGTACCACTGATCTTGAGTTTGGGACCACAGGG	3724750	3724847	3724897	3724845	-1	19	MGP_FVBNJ_G0024574.1	3718172	3734942	Plcb3	4554	918	208771	No_or_no_constitutive_exon
TGGCCTGTTGCCATCTTCCTCATCTTACCTTTTGTCCCTGGGTGGGGCAGTT	3975184	3975379	3975429	3975377	-1	19	MGP_FVBNJ_G0024584.1	3972549	3981875	Otub1	4554	918	208771	No_or_no_constitutive_exon
TGTGTAAAACTTATTATTATTTTTTTTTTCTGTTTCCTAAATGGGCATAGGT	4293930	4294145	4293880	4293932	1	19	MGP_FVBNJ_G0024592.1	4279024	4323568	Atl3	4554	918	208771	Yes
CTCTCTTTCTGTCTCTTTCTGTTGCCACCACATCTTGCATCTGGGGAAAGGG	8655073	8655184	8655234	8655182	-1	19	MGP_FVBNJ_G0024694.1	8647279	8690570	Stx3	4554	918	208771	No_or_no_constitutive_exon
TGGAAACTCATAGATTCTACATTATACCCCTCTTGTTTCCTGGGACATAGAT	9707405	9707563	9707355	9707407	1	19	MGP_FVBNJ_G0024723.1	9702120	9734870	Lpxn	4554	918	208771	No_or_no_constitutive_exon
CAAAATTGTACGTTTTCAATACCAAGAATTATTTTTAAAAGACCGGGCAGTT	11406726	11406743	11406793	11406741	-1	19	MGP_FVBNJ_G0024760.1	11362684	11513081	Tle4	4554	918	208771	No_or_no_constitutive_exon
GCTGGGTGCTGTTCTGCAGACACGTGACTTCTGTTTCCTGTGTTGGGAAGGT	15480087	15480189	15480239	15480187	-1	19	MGP_FVBNJ_G0024771.1	15475074	15526812	Ostf1	4554	918	208771	No_or_no_constitutive_exon
TAACTGACTCTGTCCTGTCTGTTGACATGTCTCTGGCTGCTGGGGTACAGGT	22024748	22024921	22024698	22024750	1	19	MGP_FVBNJ_G0024804.1	21887361	22094718	Dock8	4554	918	208771	Yes
GTTTGTTTGTTTATTTATTTTTTTATGTTGCCTGTGGTACTGGGAGCAAGAG	32872388	32872403	32872453	32872401	-1	19	MGP_FVBNJ_G0024871.1	32818408	32913306	Htr7	4554	918	208771	No_or_no_constitutive_exon
AAATGCAGTATAAGAAATGTGATGCCTTCTCTCTGTGACTTTGGGAACAGGT	33268045	33268326	33267995	33268047	1	19	MGP_FVBNJ_G0024874.1	33235586	33312695	Pcgf5	4554	918	208771	Yes
TTAGTGTCCTGTTCTAAAGTCTTAATGGTGGTGTTGCCTTTGGGTAACAGGT	35050196	35050304	35050146	35050198	1	19	MGP_FVBNJ_G0024892.1	35017518	35072707	Pde6c	4554	918	208771	Yes
GGACCCATGCACTGCAAATGCAGCAGAGGTTTCTGTTTCAGGGACCTAAGAG	35199375	35199536	35199325	35199377	1	19	MGP_FVBNJ_G0024894.1	35163122	35211691	None	4554	918	208771	No_or_no_constitutive_exon
ATAGTATTTTAATTTTTGGGTTTTTTTGCCTGTGACTTTGGGACATACAGAT	37511491	37511706	37511756	37511704	-1	19	MGP_FVBNJ_G0024916.1	37481846	37520086	Aldh18a1	4554	918	208771	No_or_no_constitutive_exon
CTAGGCCTCGGTTTCATGGAACTCAGGCCTGACAGTCTCTTTGGGGACAGTT	38991738	38991837	38991688	38991740	1	19	MGP_FVBNJ_G0024939.1	38985795	38994895	Ankrd2	4554	918	208771	No_or_no_constitutive_exon
CTTCCTGCTATCTCTCTGTTTCTTCTTCTTCCCTGCACCCTGGGAGGCAGGA	39136190	39136211	39136140	39136192	1	19	MGP_FVBNJ_G0024946.1	39114538	39145267	Zfyve27	4554	918	208771	No_or_no_constitutive_exon
CAACCTGGGCTTCCTTCTGGGGGTGCTTTGGGGGTCTCCTGCTGGGGCAGAC	39682800	39682935	39682985	39682933	-1	19	MGP_FVBNJ_G0024952.1	39672997	39701237	Pyroxd2	4554	918	208771	No_or_no_constitutive_exon
ATAGCTTTTAAAATCTCATCTATCCTCTTCTGCTTTTGTTGTGGGAACAGGT	39863705	39863812	39863862	39863810	-1	19	MGP_FVBNJ_G0024954.1	39738265	40328715	Hpse2	4554	918	208771	No_or_no_constitutive_exon
CCAGGGACTGCTCACCCATACTGATGGGAGTTTTCTCTTGGGGAATGTAGGT	41545213	41545362	41545163	41545215	1	19	MGP_FVBNJ_G0024979.1	41542189	41555607	Hif1an	4554	918	208771	No_or_no_constitutive_exon
AGGAGTCTCTGTGTTACTGTGGAGGAAGGACTCTCGTCAAGGGGGTTCAGTA	42137772	42137846	42137722	42137774	1	19	MGP_FVBNJ_G0024989.1	42135714	42141982	Tlx1	4554	918	208771	No_or_no_constitutive_exon
AGCCTGCAACTCAGGTATCCACCTCTGCCTCCCTGGGGCTGGGTTGAAAGGT	42321926	42322109	42322159	42322107	-1	19	MGP_FVBNJ_G0005788.1	42321038	42329750	Gm28578	4554	918	208771	No_or_no_constitutive_exon
GGATGCAGGGAGGGTGGGATTTGATGGGGACTTTTTCTACAGGGAAACAGCT	43073933	43075226	43073883	43073935	1	19	MGP_FVBNJ_G0025002.1	43051550	43080765	Pprc1	4554	918	208771	No_or_no_constitutive_exon
TAACGGTTTTCTCTCCTGCTTCTCCTTGCTCTCTCTCGGGGACCTGGAAGTG	44370649	44370694	44370744	44370692	-1	19	MGP_FVBNJ_G0025033.1	44310605	44520575	Sh3pxd2a	4554	918	208771	Yes
TCCTGCCAAAACTGTAGCATTCCTAATTTCTTTCATTTTCAATCGGGAAGAT	1950641	1950776	1950826	1950774	-1	2	MGP_FVBNJ_G0025125.1	1933306	1956955	Mcm10	4554	918	208771	No_or_no_constitutive_exon
GCCAGCATTTCATAGGACTTTGTTAGGTTTGTGGGGTGGGGAAGTAGAAGAG	6828539	6828677	6828727	6828675	-1	2	MGP_FVBNJ_G0025142.1	6801402	6940298	Taf3	4554	918	208771	No_or_no_constitutive_exon
TGCTTGCCATGGACATCCACATCTCTCTTTTCTCACTTTTCCGGGAGGAGAC	9074170	9074183	9074233	9074181	-1	2	MGP_FVBNJ_G0025156.1	8985670	9180590	Itga8	4554	918	208771	No_or_no_constitutive_exon
CACACTTTAACCAGTTCTCTTCCCTTCTCCCTCCTCATCCCACCGGGAAGAA	15663373	15663526	15663576	15663524	-1	2	MGP_FVBNJ_G0025185.1	15619090	15770829	Pip4k2a	4554	918	208771	No_or_no_constitutive_exon
GGGAGTGGCCATCTCCCCCCTTTTATTCTGCTTAGGTAGCTGGGAAGGAGGG	20880424	20882977	20880374	20880426	1	2	MGP_FVBNJ_G0025215.1	20880421	20895108	Il1rn	4554	918	208771	No_or_no_constitutive_exon
GCTTGGTTGAGGAGTCTCCTGAAAGCTTTCTTCCTGCCTGGGGGCACTAGGT	20987013	20987189	20987239	20987187	-1	2	MGP_FVBNJ_G0025217.1	20966997	21022564	Pax8	4554	918	208771	No_or_no_constitutive_exon
TTGAGGCCTCGATTCTCATGCCCTTCGCCCTGGGTCTATATGCAGGGTAGCT	21022037	21022140	21022190	21022138	-1	2	MGP_FVBNJ_G0025217.1	20966997	21022564	Pax8	4554	918	208771	No_or_no_constitutive_exon
TGTGCCTCTGTCTCCACGTCTGTGTCCCTCCTGCCTTCAGCCAAGGGCAGTG	21617620	21617713	21617570	21617622	1	2	MGP_FVBNJ_G0025225.1	21613742	21622274	Nsmf	4554	918	208771	No_or_no_constitutive_exon
GTGGGAGGTCGGTGCTTTACAGCCTTGTTGCATCTCCCTGTGGGGAATAGGC	21792910	21793054	21793104	21793052	-1	2	MGP_FVBNJ_G0025234.1	21789661	21795143	Slc34a3	4554	918	208771	No_or_no_constitutive_exon
GAACTCACAGAGATCCATCTGTCTCTGCCTCCCAAATACTGGGATTAAAGGG	21973384	21973869	21973334	21973386	1	2	MGP_FVBNJ_G0025251.1	21964934	21976007	Npdc1	4554	918	208771	No_or_no_constitutive_exon
CAATTCCCTCTTTGAGCAGAAGACGGGGTGGGTGGGGTAGGGTTGGATAGTG	21992766	21992972	21992716	21992768	1	2	MGP_FVBNJ_G0025252.1	21991460	21994568	Fut7	4554	918	208771	No_or_no_constitutive_exon
GTGGAGGCCACACATGGCTCTGAGCTTGGTTCTTCTACCTGCAGGGACAGAT	22244239	22244332	22244189	22244241	1	2	MGP_FVBNJ_G0025270.1	22240639	22244668	Lcn5	4554	918	208771	No_or_no_constitutive_exon
TGGGGTGGGAAGGGCTACTGGTCAGGTTCAACCCCTCTGTCCAGGGACAGTG	22480996	22481225	22480946	22480998	1	2	MGP_FVBNJ_G0025281.1	22441430	22497084	Kcnt1	4554	918	208771	No_or_no_constitutive_exon
CTGTCTTGGCATCAGCAGCCCCTCTGAAGGCTTTGTTCTCATGGGTGTAGTT	22964539	22964704	22964754	22964702	-1	2	MGP_FVBNJ_G0025292.1	22953283	22971283	Snapc4	4554	918	208771	No_or_no_constitutive_exon
TAACACAGCCTTGGTGATGTGCATTGTGTTTATTTTTTTGGGGGCCACAGAA	22975583	22975646	22975696	22975644	-1	2	MGP_FVBNJ_G0025293.1	22973302	22979817	Sdccag3	4554	918	208771	No_or_no_constitutive_exon
TCATGGACTAATGCACCTCTTCTTGATCTTTCCTTTTGGGAACAACACAGCA	25504331	25504588	25504281	25504333	1	2	MGP_FVBNJ_G0025340.1	25499900	25565578	Ddx31	4554	918	208771	No_or_no_constitutive_exon
TGTCACTCAGCTCTTCTCTTGTACCTCCTATGCCCCCTCCATAGGGCAAGAC	26965069	26965317	26965019	26965071	1	2	MGP_FVBNJ_G0025368.1	26930273	26975135	None	4554	918	208771	No_or_no_constitutive_exon
TCCCTGTAGTAAGAGCTGTGTTTAATGCGGACTTGCCTCTGGGGTTACAGGT	28135503	28135627	28135453	28135505	1	2	MGP_FVBNJ_G0025392.1	28050769	28203889	None	4554	918	208771	No_or_no_constitutive_exon
CCCCTCTCCCCTTCCCTCTTCCCCTCTCCCCCTTTGGGGAGGGGGCTCAGGA	28162455	28162553	28162405	28162457	1	2	MGP_FVBNJ_G0025392.1	28050769	28203889	None	4554	918	208771	No_or_no_constitutive_exon
AGCCTTCCAAGGAATCTTCTCAACCACCCCACAGCCAACAGCGGGGCCAGCA	29479412	29479754	29479804	29479752	-1	2	MGP_FVBNJ_G0025424.1	29479204	29502852	Fpgs	4554	918	208771	No_or_no_constitutive_exon
AGTAGTAATTAGTACCCATTATCCTTTATTTCCCTAATGCGGGTTGGAAGCA	29538352	29538775	29538825	29538773	-1	2	MGP_FVBNJ_G0025427.1	29538352	29546763	6330409D20Rik	4554	918	208771	No_or_no_constitutive_exon
AGTAATTAGTACCCATTATCCTTTATTTCCCTAATGCGGGTTGGAAGCAGAA	29538352	29538772	29538822	29538770	-1	2	MGP_FVBNJ_G0025427.1	29538352	29546763	6330409D20Rik	4554	918	208771	No_or_no_constitutive_exon
AAGGCTCTCAGCAGCCGCTCCTCACCAGCCTTGTGGCCCCTGATGGGCAGGG	29587235	29587389	29587439	29587387	-1	2	MGP_FVBNJ_G0025431.1	29583825	29591022	Cfap157	4554	918	208771	No_or_no_constitutive_exon
TGGCTAAATGAAATTCCCTTTTATTCCTGCAAAACACCACTGGGAAGAAGTC	30649400	30650008	30649350	30649402	1	2	MGP_FVBNJ_G0003491.1	30645486	30653254	Nron	4554	918	208771	No_or_no_constitutive_exon
GACAAGAATTCCCTAACATGATCCTACCTTGCTTTCCCTTTGGGCTGAAGGT	31884186	31884326	31884376	31884324	-1	2	MGP_FVBNJ_G0025454.1	31843812	31921216	None	4554	918	208771	No_or_no_constitutive_exon
TGTTGTTGCTCTCCTTTATTAATTATGTGCTGGGGGCTGGGGAGAATTAGAT	31986709	31987816	31986659	31986711	1	2	MGP_FVBNJ_G0025456.1	31966901	32035699	Cntrl	4554	918	208771	No_or_no_constitutive_exon
GACTGGTCGTCACCAATGACATTCTTCTCTCTCCTTTCTCTGGGATATAGCC	46446102	46446215	46446052	46446104	1	2	MGP_FVBNJ_G0025528.1	46305377	46462061	Kif5c	4554	918	208771	No_or_no_constitutive_exon
GGTCTTAAATCTGTTTCTTCTGACACTGAGTCTCCTCTTGGGGACAATAGGG	47246298	47246464	47246248	47246300	1	2	MGP_FVBNJ_G0005861.1	47244941	47249286	Gm13485	4554	918	208771	No_or_no_constitutive_exon
GAAATATGGCCTTCCTCCTTTCTGATGCTGTGTCTCTTCCACGTAGGGAGTT	55717992	55718121	55717942	55717994	1	2	MGP_FVBNJ_G0025559.1	55555676	55757358	Pkp4	4554	918	208771	No_or_no_constitutive_exon
CAGGCGATCGCTGCAGCCGCTGCTGAGTACACGAGTTTAGGGCGGAGCAGGA	62881767	62882005	62882055	62882003	-1	2	MGP_FVBNJ_G0025590.1	62816163	62977788	Scn9a	4554	918	208771	No_or_no_constitutive_exon
CATGTCACTGGGATCACAAATGATAGAGAAATTGTGTTGGGTAAAGACAGTA	67767581	67767754	67767531	67767583	1	2	MGP_FVBNJ_G0025628.1	67717873	67775144	Hat1	4554	918	208771	No_or_no_constitutive_exon
TGTTGAATTCATGCTCAGTTCTGTGTCTACCATTATTCTGTGGGAAATAGAA	73240572	73240926	73240976	73240924	-1	2	MGP_FVBNJ_G0025676.1	73096200	73368231	Ttn	4554	918	208771	No_or_no_constitutive_exon
CTAAGTACAGTTTTTAATTCAAATATGATTTGTTGGTCCTGTGGGTACAGAT	73874837	73874963	73874787	73874839	1	2	MGP_FVBNJ_G0003540.1	73857551	73875664	Gm13944	4554	918	208771	Yes
AGAACTTTTAAATAACACGATACCATCAAAATTCTTTCCTGGGACTATAGCT	80032073	80032154	80032023	80032075	1	2	MGP_FVBNJ_G0025698.1	79946767	80035084	Itgav	4554	918	208771	No_or_no_constitutive_exon
CTCAGATGCCCAGGTGACTTTACCCTCTTTCTCTTCCCTCTGTGGGGTAGGA	80848176	80848283	80848333	80848281	-1	2	MGP_FVBNJ_G0025709.1	80839841	80853807	None	4554	918	208771	No_or_no_constitutive_exon
AGGGACAAGGAGGGACTGCCTTGAGCTTCCCAGTGGGCTGTGGGACACAGGG	87437273	87437437	87437223	87437275	1	2	MGP_FVBNJ_G0025940.1	87432562	87450936	Mybpc3	4554	918	208771	Yes
GGACCCCAGACTGGGCCTGGCTGCAGCACCTCCCGTGCCCTTGGGGACAGGT	88723289	88723462	88723512	88723460	-1	2	MGP_FVBNJ_G0025965.1	88721172	88739001	Mapk8ip1	4554	918	208771	No_or_no_constitutive_exon
GCTGGCTTGCTGTTCTTGGGCACCATGCCACACAGGAGGGATGAGGTCAGTT	105586105	105586322	105586055	105586107	1	2	MGP_FVBNJ_G0040009.1	105561956	105586322	None	4554	918	208771	No_or_no_constitutive_exon
AGCCATTTTTCTTGCTTGCTTTCTCTCTATGTCTCCCGACTGGGGCACAGGG	108832266	108832342	108832392	108832340	-1	2	MGP_FVBNJ_G0026091.1	108709808	109284097	Ryr3	4554	918	208771	No_or_no_constitutive_exon
AAATAAAGACAACAATTCTTGTTTATGATGCCCTCCCTGCCCACGGGAAGAA	109361747	109361812	109361697	109361749	1	2	MGP_FVBNJ_G0026092.1	109355599	109366992	Tmco5b	4554	918	208771	No_or_no_constitutive_exon
GGGGTGTTTTGGGGAAAAGCAGGTGGCCTGACTGCCGTGGGGATCGGCAGGT	115787528	115788128	115787478	115787530	1	2	MGP_FVBNJ_G0026147.1	115779171	115788128	Itpka	4554	918	208771	No_or_no_constitutive_exon
CTACTTCTTTCAGGTGCTGTGCCCTGTGAGACACCCTCCGTCAGGGACAGAA	115815215	115815400	115815450	115815398	-1	2	MGP_FVBNJ_G0026149.1	115800066	115824094	Rpap1	4554	918	208771	No_or_no_constitutive_exon
GTCTAGACTAGGCGGTGACAGCTATGCTTCTTTTCCTGCAGGGAACTGAGCC	116651168	116651265	116651315	116651263	-1	2	MGP_FVBNJ_G0026167.1	116646479	116651771	Lrrc57	4554	918	208771	No_or_no_constitutive_exon
CTGAGTAAGCCCTACTTTTTCTACCTGGCTAATTTATTTGGGGATGATAGGA	117378183	117378269	117378319	117378267	-1	2	MGP_FVBNJ_G0026184.1	117340120	117384435	Ppip5k1	4554	918	208771	No_or_no_constitutive_exon
TTGGTCTAGTAACTACCACCTTTTAATTCCTAATGGCCCTTTGGGGGCAGTT	117433696	117433796	117433846	117433794	-1	2	MGP_FVBNJ_G0026187.1	117423007	117447584	Catsper2	4554	918	208771	No_or_no_constitutive_exon
CCCTTCTTATGGAAAAGAATAAACAGGAGAAGGAACTTTGGGACAAGCAGCA	122774680	122775016	122774630	122774682	1	2	MGP_FVBNJ_G0026240.1	122739899	122791637	Usp8	4554	918	208771	No_or_no_constitutive_exon
TGGGTTTTTTTTGTTTTTTGTTTTTTCTGGACTGGACGTTGTGTGGGGAGCT	123173164	123173336	123173386	123173334	-1	2	MGP_FVBNJ_G0026246.1	123143403	123173720	Ncaph	4554	918	208771	No_or_no_constitutive_exon
CTCCCTCACTGGCTCGTCAGGATTTATTTCAACCATGCTTGGGTTGGCAGGT	123270252	123270442	123270202	123270254	1	2	MGP_FVBNJ_G0026249.1	123248112	123280445	Snrnp200	4554	918	208771	No_or_no_constitutive_exon
ATGAAGGTCAGTCAGAAACACAAGTTTGACCTCAGAGTTGGGGAGATAAGGC	124793414	124793669	124793719	124793667	-1	2	MGP_FVBNJ_G0003575.1	124793414	124795849	Gm14011	4554	918	208771	No_or_no_constitutive_exon
AACTGTATTACTTACGTTCAATTTTTCTCTTCATCCTGGGACATACAAAGAA	125251068	125251562	125251612	125251560	-1	2	MGP_FVBNJ_G0015313.1	125251068	125275689	9830144P21Rik	4554	918	208771	No_or_no_constitutive_exon
GGAGGGCCTGGATGAGACTCTGCCTCTGAGTACAGCTTCTCTGGGAGCAGTT	126183746	126183875	126183696	126183748	1	2	MGP_FVBNJ_G0026291.1	126157477	126199096	Tgm6	4554	918	208771	Yes
GGACCACCTACCTGGCATGGATCTGACCATCGGGTGGGGTGGGTGGGCAGGG	126473414	126473653	126473703	126473651	-1	2	MGP_FVBNJ_G0026301.1	126468195	126475650	Pced1a	4554	918	208771	No_or_no_constitutive_exon
AAAGCCCTGCCATCAGCTTTTCCCTAACTGCCGCTGCTTTGGGCACACAGGT	139025689	139025797	139025639	139025691	1	2	MGP_FVBNJ_G0026372.1	139024240	139027477	Otor	4554	918	208771	No_or_no_constitutive_exon
TTGGGTGTACATAGCACACATCCCCACAAACCTCCTGCTTATTGGGACAGGT	147865077	147865199	147865027	147865079	1	2	MGP_FVBNJ_G0026444.1	147849223	147882543	Angpt4	4554	918	208771	No_or_no_constitutive_exon
ACCCTGCAGATAACTCCTTTTTTTCTTTTAAATTCCTTCTGGGAATACAGGC	149380113	149380207	149380063	149380115	1	2	MGP_FVBNJ_G0026491.1	149332027	149392558	Asxl1	4554	918	208771	No_or_no_constitutive_exon
GAATTCTTTCTTATCCCTGGCTGACACTCTTGTCTGTGCTGGGGGCCTAGGT	150133111	150133175	150133061	150133113	1	2	MGP_FVBNJ_G0026504.1	150125879	150133890	Bpifa3	4554	918	208771	No_or_no_constitutive_exon
TGGCCTCTAGTGACCAGTCCTGTGACCAGTCCTATCATGGGAAACAGCAGTT	150555458	150555570	150555408	150555460	1	2	MGP_FVBNJ_G0026516.1	150553604	150556506	1700003F12Rik	4554	918	208771	No_or_no_constitutive_exon
CGGTAGTACCTGACCTTCAGCCTGATGCTCTGATCCTCAATGGGATGCAGGT	152066974	152067152	152067202	152067150	-1	2	MGP_FVBNJ_G0026552.1	152042141	152075265	Fer1l4	4554	918	208771	No_or_no_constitutive_exon
CAGTGGCCCGGCGCCTGGGTGTCCCTGTGGTCCATGACAAGGAGGGCAAGAT	153082566	153082897	153082947	153082895	-1	2	MGP_FVBNJ_G0026573.1	153077038	153145102	Soga1	4554	918	208771	No_or_no_constitutive_exon
AAGACCAGGTTGAATGGGGGTTGGCAGGTGGTGGGGTTGAGTCTGGGAAGGG	154211441	154211553	154211391	154211443	1	2	MGP_FVBNJ_G0015328.1	154210801	154211553	Gm20412	4554	918	208771	No_or_no_constitutive_exon
GCAAATGGTCATCTTAGTCTAAAAACATCTCTTAAACCTTGGGTTTGAAGCC	154745945	154746085	154745895	154745947	1	2	MGP_FVBNJ_G0026597.1	154734691	154749149	Actr5	4554	918	208771	No_or_no_constitutive_exon
GCCCAAGCCTCTGCAAGGTGCTCTGTTCCTTCCCCCCTCGAGGGGCCCAGGT	159033939	159034031	159033889	159033941	1	2	MGP_FVBNJ_G0026612.1	159016314	159047651	L3mbtl1	4554	918	208771	No_or_no_constitutive_exon
CTGAGGTATGCGGGGGTATGAGCTCTCCCTTGGGGGAGCTGGTGGGCTAGAG	160964032	160964133	160963982	160964034	1	2	MGP_FVBNJ_G0026678.1	160959450	160967749	Ctsa	4554	918	208771	No_or_no_constitutive_exon
TGAGCAAGGATGGGGGTTGCCACTGGCTATCGTCTTTCCCGATGGGACAGAT	160965384	160965489	160965334	160965386	1	2	MGP_FVBNJ_G0026678.1	160959450	160967749	Ctsa	4554	918	208771	No_or_no_constitutive_exon
TGGTGGGAACCTGGTCGCTTCTAAAGCAGTTTTTCTTATTCTGGGGGAAGCA	164275008	164275062	164275112	164275060	-1	2	MGP_FVBNJ_G0026719.1	164259759	164293418	Fam65c	4554	918	208771	No_or_no_constitutive_exon
GGGCAGCAGATAGACCGCCTCCAATTGCTGTCTGTGGTGTTTGCAGGGAGCA	164950992	164951192	164951242	164951190	-1	2	MGP_FVBNJ_G0026727.1	164947930	165060758	Atp9a	4554	918	208771	No_or_no_constitutive_exon
AGCATGAATAATAATATTGTTTTGTATGTTTGTGTTTCTTGGGAATCTAGGT	174883776	174883982	174884032	174883980	-1	2	MGP_FVBNJ_G0026773.1	174874165	174935610	Sycp2	4554	918	208771	No_or_no_constitutive_exon
TGTGTGTCTGTCTGCTCGTTCTGTCCGCTGGTCCGTTATCCTGGGAACAGTC	177651466	177651690	177651740	177651688	-1	2	MGP_FVBNJ_G0026807.1	177638705	177698737	Kcnq2	4554	918	208771	No_or_no_constitutive_exon
GGCCGATGCCCCCGGTACACACATTGACATCTCTCAGGGTGCCAGAACAGGA	177932173	177932267	177932317	177932265	-1	2	MGP_FVBNJ_G0026817.1	177925453	177932930	Arfrp1	4554	918	208771	No_or_no_constitutive_exon
AACATTGCATTAATAAATTGAGTAGTTGTCTTCTTTTTGGGAATTAGAAGTA	2074746	2074874	2074696	2074748	1	3	MGP_FVBNJ_G0026839.1	1897502	2094014	Zfhx4	4554	918	208771	No_or_no_constitutive_exon
TGTAACATTGCATTAATAAATTGAGTAGTTGTCTTCTTTTTGGGAATTAGAA	2074743	2074874	2074693	2074745	1	3	MGP_FVBNJ_G0026839.1	1897502	2094014	Zfhx4	4554	918	208771	No_or_no_constitutive_exon
ATGTTTATAATGAAGTGAAATAATTGGTGTTTTGTGTTTGGGGTATACAGAA	11071471	11071646	11071421	11071473	1	3	MGP_FVBNJ_G0026867.1	11047011	11086928	Lrrcc1	4554	918	208771	No_or_no_constitutive_exon
TACTTACGTCTGTTTGATCTGGGTTGTTTCAACCTGTTTTGGGGAAACAGGC	24878090	24878278	24878040	24878092	1	3	MGP_FVBNJ_G0026909.1	24856962	24889920	Slc2a2	4554	918	208771	No_or_no_constitutive_exon
AGGGCTATATTGCTAAATAATGTTTTCTTGCACCTTCTTGGGAAAGACAGCT	26183512	26185948	26183462	26183514	1	3	MGP_FVBNJ_G0003667.1	26153768	26188833	Mecomos	4554	918	208771	No_or_no_constitutive_exon
AGGAATACTTCAATTATTGTTGTACATTATTAATACTGTTGCCGGGCAAGAT	29196208	29196368	29196418	29196366	-1	3	MGP_FVBNJ_G0026939.1	29063400	29260489	Pex5l	4554	918	208771	No_or_no_constitutive_exon
AAGGCGGCCGAGCCAGCCCGCGGCGCGGCGCCTCCTCCGGGAGCCGGCAGGA	29877542	29877667	29877492	29877544	1	3	MGP_FVBNJ_G0026940.1	29876092	29891303	Ttc14	4554	918	208771	No_or_no_constitutive_exon
CTAGTGTGTAGTGGTTTTAACTAATTGCCTTTAACTGTTCTGGGATACAGGA	32926904	32927055	32926854	32926906	1	3	MGP_FVBNJ_G0026958.1	32899077	33087013	4932438A13Rik	4554	918	208771	No_or_no_constitutive_exon
TGAACTTCTGACCCTCCTATCTCCATCTCTCCTGAATGCTGGGATTACAGGC	34447832	34447977	34448027	34447975	-1	3	MGP_FVBNJ_G0006114.1	34445220	34462382	Gm43536	4554	918	208771	No_or_no_constitutive_exon
AGCCTCTTCTAATATTGAACTATCCACATAGGAAACTATAATAGGGGTAGGA	46863861	46863885	46863935	46863883	-1	3	MGP_FVBNJ_G0026988.1	46851534	46940074	Elf2	4554	918	208771	No_or_no_constitutive_exon
ATCAGATTCTGATTAACTGTAATTTTTTCTTCTTTGTTTTGGGTGGCCAGCC	53369070	53369263	53369313	53369261	-1	3	MGP_FVBNJ_G0027027.1	53365793	53371980	Pfn2	4554	918	208771	No_or_no_constitutive_exon
AAGGAAGGAAGGAAGGAAGGAAGGAAGGAAGGAAACCAGGGAAGGAGGAGGG	54143509	54143600	54143650	54143598	-1	3	MGP_FVBNJ_G0027032.1	54134251	54162718	Erich6	4554	918	208771	No_or_no_constitutive_exon
TTCTTTTCCCTTTTCAAATCCACCTTCCTGTTGCAATGCATGATGGGCAGGC	56125137	56125173	56125087	56125139	1	3	MGP_FVBNJ_G0027048.1	55967730	56133483	Mbnl1	4554	918	208771	No_or_no_constitutive_exon
CTCAATGATGTAAGATGTTGACTTTCTCTTTCTTTTCTGGGGGATGCTAGTC	80561045	80561124	80560995	80561047	1	3	MGP_FVBNJ_G0027144.1	80488253	80571698	Gatb	4554	918	208771	No_or_no_constitutive_exon
TCAAGCAGCTCTGCTTGCCTCCTGATTTCTTTTTCTTGCCATTGGGACAGGG	82638479	82638706	82638429	82638481	1	3	MGP_FVBNJ_G0027161.1	82519780	82641169	Arhgef11	4554	918	208771	No_or_no_constitutive_exon
TCATCAGCCCACACTTAGGTTCTAATGCCCCTCCGTACCCTGGGTGGCAGGT	82692573	82692716	82692766	82692714	-1	3	MGP_FVBNJ_G0027164.1	82682495	82699420	Ntrk1	4554	918	208771	No_or_no_constitutive_exon
AGGCCAGGCTCCGAGAGAGCGAGCAAGCCCGGGCCCTGCTGGAGCGGGAGGC	83575882	83576029	83575832	83575884	1	3	MGP_FVBNJ_G0027199.1	83538371	83579858	Arhgef2	4554	918	208771	No_or_no_constitutive_exon
TGTTTTGTGGACCTAGGAGAAAATGCATGTTCTATCCTTGTTGGGAACAGGT	83755407	83755603	83755357	83755409	1	3	MGP_FVBNJ_G0040042.1	83698993	83777062	None	4554	918	208771	No_or_no_constitutive_exon
TGTTTTGTGGACCTAGGAGAAAATGCATGTTCTATCCTTGTTGGGAACAGGT	83838009	83838208	83837959	83838011	1	3	MGP_FVBNJ_G0027204.1	83698993	83862008	Gon4l	4554	918	208771	No_or_no_constitutive_exon
ATCACATGACCCCCTAGGTTTAACCTTGCCTTTCATTTCTGGGCAGGTAGTC	83864762	83864828	83864878	83864826	-1	3	MGP_FVBNJ_G0027205.1	83857037	83865904	Msto1	4554	918	208771	No_or_no_constitutive_exon
TCCTTTCTCCGCCATCTTTATCTTGTTCCATTCTCCTTGATGGGCTAAAGAG	84352660	84352861	84352911	84352859	-1	3	MGP_FVBNJ_G0027230.1	84344640	84362709	Zbtb7b	4554	918	208771	No_or_no_constitutive_exon
TCTAATGATCATGTTTTACTGTCTTCCCTCCTGTTCTCCTGGGATAGCAGTC	84979372	84979567	84979617	84979565	-1	3	MGP_FVBNJ_G0027246.1	84977233	85030548	Ubap2l	4554	918	208771	No_or_no_constitutive_exon
AACCGATGTTAGTGATGTGTCTGCTTATCTCTTGTCATTTCTGGGGACAGTG	85259243	85259313	85259193	85259245	1	3	MGP_FVBNJ_G0027255.1	85255680	85271138	Dennd4b	4554	918	208771	No_or_no_constitutive_exon
CAAATGGACCTTTCGCTCTAATATGTACTCTTAATCCTGCTGGGGTATAGAG	85259483	85259653	85259433	85259485	1	3	MGP_FVBNJ_G0027255.1	85255680	85271138	Dennd4b	4554	918	208771	No_or_no_constitutive_exon
TGTCCTGAATCTGGTTTATAATTCACTTCCATCTTTGTGGGAATGGGTAGGT	85505364	85505518	85505568	85505516	-1	3	MGP_FVBNJ_G0027263.1	85504402	85507761	S100a1	4554	918	208771	No_or_no_constitutive_exon
CGGGAACAAGAACGCCACCAGGAACGTGAGGAAGAGCAGCTGCGGGACAGAC	88452928	88455741	88452878	88452930	1	3	MGP_FVBNJ_G0027328.1	88440705	88455741	Tchh	4554	918	208771	No_or_no_constitutive_exon
GGGCCGCCCCAATGAAGGAGCCAGATGCCATCAAGCTGTTTGTGGGGCAGAT	89528217	89528323	89528167	89528219	1	3	MGP_FVBNJ_G0027344.1	89527238	89542015	Celf3	4554	918	208771	No_or_no_constitutive_exon
GATACTGTATGGAAGAAATGATAACTGTTTCCCAATCCTACCGAGGGCAGAA	91010872	91011028	91011078	91011026	-1	3	MGP_FVBNJ_G0027389.1	91006703	91014737	BC028528	4554	918	208771	No_or_no_constitutive_exon
ATGACGATGAGGATGAAGCTGGCTCAGAAGTGGGAGAGGGAGAAGAGGAGGT	91062564	91062600	91062514	91062566	1	3	MGP_FVBNJ_G0027392.1	91052106	91072289	Anp32e	4554	918	208771	No_or_no_constitutive_exon
AGGCTACACAAAGAAACCCTGTCTGGAGAGAGAGGGAAAGAGAGGGGAAGGG	91381485	91382334	91382384	91382332	-1	3	MGP_FVBNJ_G0015356.1	91381483	91383142	Gm20627	4554	918	208771	No_or_no_constitutive_exon
TTGGCTTCAGGATGCCTTTATTCCGATAACTTTTCTTTGTGGGATGGTAGGT	91970288	91970485	91970238	91970290	1	3	MGP_FVBNJ_G0027425.1	91944376	91978526	Pdzk1	4554	918	208771	No_or_no_constitutive_exon
CTGCGTGTGATAGTGCAGACCTGTAACCTCAGTAGAGATGGGAGGATCAGAA	97247424	97250306	97247374	97247426	1	3	MGP_FVBNJ_G0036733.1	97247424	97250306	4632404M16Rik	4554	918	208771	No_or_no_constitutive_exon
ACCTCTGTGTGTCTCTCTGTCCTGCCCTGCCCGCCTCATGCTGAGGGCAGGC	98704883	98705232	98704833	98704885	1	3	MGP_FVBNJ_G0027481.1	98693232	98751828	Syt6	4554	918	208771	No_or_no_constitutive_exon
GGAAGAACTCAGTGTTTGACCTTAGGAGTATAGTTCTGTTGGCAGGGCAGGG	101049866	101049964	101050014	101049962	-1	3	MGP_FVBNJ_G0027510.1	101046525	101054832	I830077J02Rik	4554	918	208771	No_or_no_constitutive_exon
AGTGGCCAGTGCTCTGAGTCAGGATCACTTGGCCCAGGAGAGGGCATGAGGC	102584851	102584918	102584968	102584916	-1	3	MGP_FVBNJ_G0027536.1	102584843	102635592	Slc6a17	4554	918	208771	No_or_no_constitutive_exon
CAAGGTTTTTATAACCGTCTAGTCAAGGCCATGGGTTGTTGGGGGTCTAGGA	103004648	103004769	103004598	103004650	1	3	MGP_FVBNJ_G0027543.1	102998009	103013662	Eps8l3	4554	918	208771	No_or_no_constitutive_exon
CTTATCTGGGGTGGGCTGCTGAGGGTGAGTCTGGGCTGTGAGGGCTGCAGGT	103030555	103030656	103030706	103030654	-1	3	MGP_FVBNJ_G0040067.1	103027549	103032017	None	4554	918	208771	No_or_no_constitutive_exon
GTTCGATGTAAAATGAGAATGATATTGTGTTGCATCCTTTGGGAATCTAGGT	104295559	104295727	104295509	104295561	1	3	MGP_FVBNJ_G0027580.1	104256916	104302800	Slc25a24	4554	918	208771	No_or_no_constitutive_exon
ACATATCTCCTCTTTCTGTCAGCAAGTATTTGGGGGCAAGTAAGGGAAAGTG	116960057	116960120	116960170	116960118	-1	3	MGP_FVBNJ_G0040071.1	116960057	117067182	None	4554	918	208771	No_or_no_constitutive_exon
ATGGAGGTGAGCCAGGCGGTGTCTGGTACCGATGGTGTCCGGGAACGGAGGG	117770235	117770382	117770185	117770237	1	3	MGP_FVBNJ_G0027629.1	117769618	117771880	1810037I17Rik	4554	918	208771	No_or_no_constitutive_exon
GAGGTCACTCCTGACCCTTGTGTCTCCTCTCTCAAACCTTTGTGGGACAGCT	137129236	137129430	137129186	137129238	1	3	MGP_FVBNJ_G0027724.1	137113148	137133525	Gbp7	4554	918	208771	Yes
CATAAAAGTTATAATGTATTTGTTTTTGTTTGCTTGTTGTGGGGATGTAGAT	139488197	139488434	139488484	139488432	-1	3	MGP_FVBNJ_G0027736.1	139485898	139506169	Clca3b	4554	918	208771	No_or_no_constitutive_exon
CTGGCATCCACGTGCTGAAGATAATGTGGAAGTGGCTAGGGGAAATGCAGGT	139683776	139683939	139683989	139683937	-1	3	MGP_FVBNJ_G0027739.1	139683036	139711851	Clca1	4554	918	208771	No_or_no_constitutive_exon
TTTCCTCTTTTTCTTCACTCTCTCTCTCTCTTTTCTTCTGGGGACCTAAGGG	139759543	139759774	139759824	139759772	-1	3	MGP_FVBNJ_G0027740.1	139743525	139772685	Clca2	4554	918	208771	No_or_no_constitutive_exon
TATAATTAAATTCTGGGTTTTTTTTTCTTTTTTTTTTTTAGGGACTGGAGAG	154219100	154219292	154219050	154219102	1	3	MGP_FVBNJ_G0027801.1	154193303	154219292	Rpe65	4554	918	208771	No_or_no_constitutive_exon
GGCCTCCACTTACGGGTCGCTGTTTGTTTTTCCCGCCTGGGTGATAACAGGC	293736	293836	293886	293834	-1	4	MGP_FVBNJ_G0027806.1	289878	294210	Rps20	4554	918	208771	No_or_no_constitutive_exon
TCTGGAGACAGGAACGAGACTTTAAGCCTTTTCTTCCTTCTTGGGAACAGAT	5140605	5140689	5140555	5140607	1	4	MGP_FVBNJ_G0027822.1	5003213	5183734	Chd7	4554	918	208771	No_or_no_constitutive_exon
GCTGAGTGATGGTGGCCCATGCCTTTAGATTCAGCACTTGGGAGGCAGAGGC	17877317	17878616	17877267	17877319	1	4	MGP_FVBNJ_G0027873.1	17807335	17878616	Usp45	4554	918	208771	No_or_no_constitutive_exon
AGAATGGAGTTGGGGTAACTGGGCTCGTCCATATTCTTTCACGGGAACAGAC	20920528	20920882	20920478	20920530	1	4	MGP_FVBNJ_G0027881.1	20915143	20922398	Ndufaf4	4554	918	208771	No_or_no_constitutive_exon
ATCTGAGAAGTTAGTTTTGCTGCTTGTGTGTTTAGGGGGAAAAGAAGAAGAG	28583435	28583602	28583385	28583437	1	4	MGP_FVBNJ_G0027892.1	28489130	28607218	Mdn1	4554	918	208771	No_or_no_constitutive_exon
TGTGCTGTCTCTTTGTGAAGTCTGTGATTGCTTTTGGCTTGGGTGCACAGGT	35881734	35881851	35881684	35881736	1	4	MGP_FVBNJ_G0027921.1	35844657	35900330	Aco1	4554	918	208771	No_or_no_constitutive_exon
GGGATAATGGGAAGATACTTGCTGACTTGGGTGGTGGTCTCTGGGGGCAGGC	38781142	38781292	38781342	38781290	-1	4	MGP_FVBNJ_G0027977.1	38779702	38787784	Fancg	4554	918	208771	No_or_no_constitutive_exon
TAGAGTCCGAAGGGACACGAGAGTCAGCTATTAATGTGGCAGAGGGGAAGAA	38806742	38806803	38806853	38806801	-1	4	MGP_FVBNJ_G0027979.1	38804943	38808959	Stoml2	4554	918	208771	No_or_no_constitutive_exon
GGGGGGCGGGGGTCTGAAGCTCTAAAGCTAACCTGCTGCTCTGGGGACAGGA	39309002	39309110	39309160	39309108	-1	4	MGP_FVBNJ_G0027992.1	39304473	39336949	Tln1	4554	918	208771	No_or_no_constitutive_exon
GAGGACAGTGAGAGGTGAAGTAGCCTGACAATTCCAAGCCGAGAAGGGAGGA	39410182	39410495	39410545	39410493	-1	4	MGP_FVBNJ_G0003832.1	39410182	39422498	Gm12473	4554	918	208771	No_or_no_constitutive_exon
TCTGGGAGGAGCCCTGGATTAAACTAGAGGTTTGGCTCCTATGGGGAGAGCC	39435480	39435582	39435632	39435580	-1	4	MGP_FVBNJ_G0027999.1	39435194	39438045	Hint2	4554	918	208771	No_or_no_constitutive_exon
AAACTCTTGGGGTCATCTGGGTTTCCCTGTGGACTCAGGGCATAACAGAGAA	39576698	39576893	39576943	39576891	-1	4	MGP_FVBNJ_G0012501.1	39576698	39578058	None	4554	918	208771	No_or_no_constitutive_exon
AGGTGTTCCTAAAATGGGTAATCAAAACTGTTTTCCTGTCTGGGGTGGAGCT	39827013	39827240	39827290	39827238	-1	4	MGP_FVBNJ_G0028013.1	39819442	39867419	Gne	4554	918	208771	No_or_no_constitutive_exon
GCTTTGATTTCTTTCTATAAAAAATTATTTATTGGGGTGGGGACAACAAGGA	44109680	44109973	44109630	44109682	1	4	MGP_FVBNJ_G0028056.1	44108680	44261438	Invs	4554	918	208771	No_or_no_constitutive_exon
CCTTTCTCTGTTCTTCTCCCTTCGTTTTACATTTTGGGATGGGTCTGAAGAC	55179949	55180102	55180152	55180100	-1	4	MGP_FVBNJ_G0028118.1	55081940	55206321	Susd1	4554	918	208771	No_or_no_constitutive_exon
GTGGCAGCAAAGTCTGAAACAGCCTGCTTCAAGGCTGGGGGAGGCTACAGTT	57984589	57985142	57984539	57984591	1	4	MGP_FVBNJ_G0003847.1	57980705	57985142	None	4554	918	208771	No_or_no_constitutive_exon
GGCTATCCCTTCACCCCGCACCCTCAAAAAAGAACTGGGTCGTAATGGAGGC	58567288	58567332	58567238	58567290	1	4	MGP_FVBNJ_G0028140.1	58429394	58581291	Rgs3	4554	918	208771	No_or_no_constitutive_exon
CTGTGTCTGAACGGGCGTGTCTGTGCATTTCTTGGTAACCTCGGGAGCAGAC	67799758	67799775	67799825	67799773	-1	4	MGP_FVBNJ_G0028164.1	67758190	67843968	Tle1	4554	918	208771	No_or_no_constitutive_exon
AATCTATCGCCACATTCTAACTGAACACTAAAGTGTCAAGGGCTGTAAAGAT	82298529	82298586	82298479	82298531	1	4	MGP_FVBNJ_G0028194.1	82265851	82372004	Dennd4c	4554	918	208771	No_or_no_constitutive_exon
AATATCAATTCCAAATGTTATAGTAACGTATACTTTTTTAAATTGGGCAGCT	95180794	95181006	95180744	95180796	1	4	MGP_FVBNJ_G0028264.1	95167141	95221724	Efcab7	4554	918	208771	No_or_no_constitutive_exon
TCTCTTCCTTTGCATCCTTTGCTACTCCCTCCCTTCCCTGGCTGGGATAGAC	99975477	99975516	99975427	99975479	1	4	MGP_FVBNJ_G0028289.1	98914470	100040718	Dab1	4554	918	208771	No_or_no_constitutive_exon
TCATGCTGGGGTCCTCACGTTCTCTGCTTCTCTTCCTTCTTGGGGATCAGGA	101734618	101734810	101734860	101734808	-1	4	MGP_FVBNJ_G0028299.1	101717992	101739679	Pcsk9	4554	918	208771	No_or_no_constitutive_exon
GTTAACCCAGGAACTGTTCTCCTCACTCCCACAATGGCTGCCATGGGAAGAT	101730294	101730428	101730478	101730426	-1	4	MGP_FVBNJ_G0028299.1	101717992	101739679	Pcsk9	4554	918	208771	No_or_no_constitutive_exon
CTCGAACTCAGAAATCCTCTGCCTCTGCCTCCCGAGTGCTGGGATTAAAGGC	103826119	103826486	103826069	103826121	1	4	MGP_FVBNJ_G0036780.1	103823439	103826486	Gm12737	4554	918	208771	No_or_no_constitutive_exon
TTATTGTACCAGAGCAACAGGAATAATTCAGGATTGTTGTGGGCAAACAGGT	104469907	104470149	104470199	104470147	-1	4	MGP_FVBNJ_G0028348.1	104363112	104511203	Osbpl9	4554	918	208771	No_or_no_constitutive_exon
TCTTTCTCTCCACCCCCATCTTTCCTGGAAACTCGCTTTGGGCGCGGCAGAC	110522807	110522955	110522757	110522809	1	4	MGP_FVBNJ_G0028375.1	110519713	110534962	Tal1	4554	918	208771	No_or_no_constitutive_exon
CTAGAATCTAATTTATTTCCTCTTCTTTGAATATGACTACTGGGAAACAGCG	112603712	112603852	112603662	112603714	1	4	MGP_FVBNJ_G0028420.1	112562099	112631736	Eif2b3	4554	918	208771	No_or_no_constitutive_exon
ACTGAGTGTCCAGGCTCTAACTCCCACTCCCACTCCCCTGACCAGGGCAGAG	112653096	112653239	112653046	112653098	1	4	MGP_FVBNJ_G0028421.1	112640797	112660845	Ptch2	4554	918	208771	No_or_no_constitutive_exon
TTTCTCTTTCCTCATCTTTATGCTTCTGTCCTGTTTTTCGGGGGTTGCAGAG	113942426	113942505	113942555	113942503	-1	4	MGP_FVBNJ_G0028444.1	113914753	113961042	Szt2	4554	918	208771	No_or_no_constitutive_exon
GTTTCTTTGGAAAGTCAGTTATGTCAATGACATTTTGCTGGGGCACACAGGT	114873153	114873877	114873927	114873875	-1	4	MGP_FVBNJ_G0028474.1	114865995	114886646	Ppih	4554	918	208771	No_or_no_constitutive_exon
TTTTGATTGTTTGTTTTGTTTTGTTTTTTGCTGTTGTTTTGGGCAAGCAGCA	119152001	119152125	119152175	119152123	-1	4	MGP_FVBNJ_G0028519.1	119044900	119384707	Macf1	4554	918	208771	No_or_no_constitutive_exon
GTCCTACCCAAGAGCAACCCTGTCACCTGTTCCTTAACATTGGGCCAAAGGT	120496565	120496693	120496515	120496567	1	4	MGP_FVBNJ_G0028531.1	120438152	120500955	Inpp5b	4554	918	208771	No_or_no_constitutive_exon
GCTTCTGGTCTGCTTTTATGACCCCATCTATTCTGTGTGTGGGTTGACAGCT	121810341	121810509	121810291	121810343	1	4	MGP_FVBNJ_G0028547.1	121789086	121825545	Oscp1	4554	918	208771	No_or_no_constitutive_exon
GGGTGAGTTTGAGATCACAGAGCAGCTGGAGCAGAACACCAGTAAGGGAGAC	121821775	121821810	121821725	121821777	1	4	MGP_FVBNJ_G0028547.1	121789086	121825545	Oscp1	4554	918	208771	No_or_no_constitutive_exon
AGCATTTTTCATGGAATTTCTGTAACCTTCATTTTTCTTGTTGGGAACAGGT	122119936	122120024	122120074	122120022	-1	4	MGP_FVBNJ_G0028558.1	122079728	122173718	Ago3	4554	918	208771	No_or_no_constitutive_exon
TGTAACCATTGCTCTCTGTCCTTTCACTTCCTTTGGGGGCGGGGACCCAGGT	124975122	124975521	124975571	124975519	-1	4	MGP_FVBNJ_G0028591.1	124967636	124978795	Hpca	4554	918	208771	No_or_no_constitutive_exon
GGGTTTAAGTCAGCAAAGCCTCGTTGGTGGCTCCAATTGTGGCTGGGTAGCT	125176761	125177117	125177167	125177115	-1	4	MGP_FVBNJ_G0028597.1	125174615	125205312	Rbbp4	4554	918	208771	No_or_no_constitutive_exon
ACATTCAGGTTTTAGAAGACCACCTAGAAGGAAGGAGCTGGGTAGAACAGGT	125297954	125298268	125298318	125298266	-1	4	MGP_FVBNJ_G0028600.1	125297449	125312491	Zbtb8b	4554	918	208771	No_or_no_constitutive_exon
GCCATGCCTTGACTCTCATGCCTTGACTCTCCTCTCCTTAGGGGCCACAGGG	126003825	126003867	126003775	126003827	1	4	MGP_FVBNJ_G0028620.1	125957460	126010860	Col16a1	4554	918	208771	No_or_no_constitutive_exon
CCCCTCCCCCTGCCCCGCCCCACCTCTGATGTTGTGTCCCTGTGGGGCAGGC	126047520	126047764	126047814	126047762	-1	4	MGP_FVBNJ_G0028622.1	126042079	126050731	Hcrtr1	4554	918	208771	No_or_no_constitutive_exon
GAACTTTAGAAAATGTGACCTAGTCTACAGAAGTTGGTCTTTGGGGGCAGGT	126802541	126802639	126802689	126802637	-1	4	MGP_FVBNJ_G0006466.1	126799575	126809928	A930031H19Rik	4554	918	208771	Yes
ACTGTGAACCCCAAGTGTGAGAATCATTTTATCTTTCTTTGGCAGGGCAGTT	127487728	127487868	127487918	127487866	-1	4	MGP_FVBNJ_G0006468.1	127461113	127492925	Gm12962	4554	918	208771	No_or_no_constitutive_exon
CTTGGGCCTGTGACAATCCACAAGGCTGAATCACAGCCCCTGGGGTTGAGGT	127584963	127585286	127585336	127585284	-1	4	MGP_FVBNJ_G0028635.1	127584958	127654542	Ptpru	4554	918	208771	No_or_no_constitutive_exon
TGGCTTGTTTGTGAGCACCTTTTCAATGACTTGGTGTCTTGGGTGTGTAGCC	127823607	127823817	127823867	127823815	-1	4	MGP_FVBNJ_G0028639.1	127743205	127898448	Epb41	4554	918	208771	No_or_no_constitutive_exon
AGGGCGTCGCGGACGGCATGTGACCACTCCGGCGCGGGAAGGCGCGGGAGGG	130631098	130631920	130631970	130631918	-1	4	MGP_FVBNJ_G0028710.1	130485698	130632444	Man1c1	4554	918	208771	No_or_no_constitutive_exon
CTCTTCCCTCCCAGACACCCTGAAGTCTCCTTTGCATGTCTGAGGGGCAGGA	132229088	132229198	132229038	132229090	1	4	MGP_FVBNJ_G0028740.1	132200684	132239538	Asap3	4554	918	208771	No_or_no_constitutive_exon
TAAGGAATTATTGGTATGAGTTGACTTTTTTCTTCTCTTGGGGAACCTAGAA	132618162	132618594	132618112	132618164	1	4	MGP_FVBNJ_G0028748.1	132614775	132618594	4930549C01Rik	4554	918	208771	No_or_no_constitutive_exon
AGGCCTGATTGGAGCTGGAGACTGAGCCATGGCCTTGGGTCTGGGGACAGGT	133797218	133797260	133797168	133797220	1	4	MGP_FVBNJ_G0028764.1	133741115	133809212	Rap1gap	4554	918	208771	No_or_no_constitutive_exon
CCTTGGGAGAGTCTTGTCTTGATGCTTTTCTCTTCCTCCTTGGGAAACAGCT	134334144	134334304	134334094	134334146	1	4	MGP_FVBNJ_G0028768.1	134313480	134341639	Hp1bp3	4554	918	208771	No_or_no_constitutive_exon
GCTGTTCGGCTGGGGGAAGCCCGGCCCCGCGGCGGCCTGGGGCCGCGGAGAG	134424004	134424261	134424311	134424259	-1	4	MGP_FVBNJ_G0028772.1	134411371	134424479	Pink1	4554	918	208771	No_or_no_constitutive_exon
GGCACTTAGGGAACTTTCCGGAAGAGGAGAGTCCCATCGCACCGGGAAAGGT	134720228	134720443	134720493	134720441	-1	4	MGP_FVBNJ_G0028777.1	134678479	134747712	Vwa5b1	4554	918	208771	No_or_no_constitutive_exon
TGAGGTCATCCCTAGGGTGGAAGTCTGACACTTGGCCCCTGGGATTGCAGGA	135601530	135601659	135601480	135601532	1	4	MGP_FVBNJ_G0028796.1	135493422	135634774	Ubr4	4554	918	208771	No_or_no_constitutive_exon
CTGTTGGTCTGAGCAGAGGTCCTCCTCTTGCCTCTCTGTTGGGGATACAGGA	137279203	137279324	137279374	137279322	-1	4	MGP_FVBNJ_G0028814.1	137273791	137320218	Crocc	4554	918	208771	No_or_no_constitutive_exon
AGAGAAGCCTTATTTGTGTGACAAATGTGGCCGTGGTTTCAACCGGGTAGAC	137755197	137755356	137755147	137755199	1	4	MGP_FVBNJ_G0028827.1	137732864	137756729	Zbtb17	4554	918	208771	No_or_no_constitutive_exon
CTGCTGGTTGTGGACTATGCCACCTGCTCCAGCGCTAGCTGGTGGGGAAGCT	138110634	138110692	138110742	138110690	-1	4	MGP_FVBNJ_G0028839.1	138106611	138140764	Ctrc	4554	918	208771	No_or_no_constitutive_exon
TTTGTCCCTGGGCCTGCTGGACAGGTGGTTAGTGGGGCCTGGGCTGGCAGGC	144491623	144491766	144491816	144491764	-1	4	MGP_FVBNJ_G0028886.1	144478179	144509797	Mfn2	4554	918	208771	No_or_no_constitutive_exon
TGGCCAGAGAGGATCCCATGTCCCTGACTCAGTGGGCCGGTGGGGGGCAGGT	144877590	144877704	144877754	144877702	-1	4	MGP_FVBNJ_G0028899.1	144862321	144911024	Ptchd2	4554	918	208771	No_or_no_constitutive_exon
TGAGTCCGCAACTCACTGAGTGCCCGGGCCGGTGTGTCTCTTTGGGAAAGGG	144872210	144872337	144872387	144872335	-1	4	MGP_FVBNJ_G0028899.1	144862321	144911024	Ptchd2	4554	918	208771	No_or_no_constitutive_exon
TGTTCTCTCCTGAGTCTCTTCTTCCTTCTCTATTCACCTCTAATGGGCAGGC	146946944	146947003	146946894	146946946	1	4	MGP_FVBNJ_G0028930.1	146941906	146955903	Eno1	4554	918	208771	No_or_no_constitutive_exon
TGTGGGGCCTGGAAGTCCATTCTCACTTTTGTTTGGTTTTGGAGGGGCAGAT	147331072	147331234	147331022	147331074	1	4	MGP_FVBNJ_G0028931.1	146989854	147339310	Rere	4554	918	208771	No_or_no_constitutive_exon
CTTGAACTCTTGCTCCTCCCGCTCCCATCTCATGTGTGCTGGGGTTACAGCA	147662362	147662616	147662312	147662364	1	4	MGP_FVBNJ_G0028935.1	147647267	147679016	Tnfrsf9	4554	918	208771	No_or_no_constitutive_exon
GCTGGGTAGCCACGCGATTGTCCTGAAACACATCCCTTCCTGGGGTGCAGGG	148861138	148861275	148861088	148861140	1	4	MGP_FVBNJ_G0028948.1	148843279	148872329	Plekhg5	4554	918	208771	No_or_no_constitutive_exon
CCTGAGCCTGGCACACACAGGCTCATCTTTGTCATCTTTGTGGGGGACAGTC	151739418	151739538	151739368	151739420	1	4	MGP_FVBNJ_G0028977.1	151714764	151741715	Mmel1	4554	918	208771	No_or_no_constitutive_exon
TGGATCTGACTGGACACTGACCAGTTATGTGTGGGCTTGGGCTGGGGCAGGG	151822251	151822333	151822201	151822253	1	4	MGP_FVBNJ_G0028981.1	151814245	151836040	Pank4	4554	918	208771	No_or_no_constitutive_exon
AGCCTCTGAGGTCATGGCCTTCTCCCACTCCTCTTGTCTTGGGACCACAGGT	151854373	151854545	151854595	151854543	-1	4	MGP_FVBNJ_G0028982.1	151838608	151914889	Plch2	4554	918	208771	No_or_no_constitutive_exon
TTCCCAGGCCCCCTAACTGCCGCCCTTGGTTTCTCTCGGAGGGAAGTAAGAG	152121122	152121224	152121072	152121124	1	4	MGP_FVBNJ_G0028987.1	152120375	152127328	Faap20	4554	918	208771	No_or_no_constitutive_exon
GTGCTTCCCAGGCCCCCTAACTGCCGCCCTTGGTTTCTCTCGGAGGGAAGTA	152121118	152121224	152121068	152121120	1	4	MGP_FVBNJ_G0028987.1	152120375	152127328	Faap20	4554	918	208771	No_or_no_constitutive_exon
CAGGTACAATGTGGGCTGAAGACCACTGTCTTTGCCTTTTTGTGGGACAGCC	152638060	152638226	152638276	152638224	-1	4	MGP_FVBNJ_G0029001.1	152624686	152645272	Atad3a	4554	918	208771	No_or_no_constitutive_exon
GTTGGTAGTCTTGGGTTCTGTAAGAGAGCAGGCTGAGCAAGCCAGGGGAGGC	507863	507891	507941	507889	-1	5	MGP_FVBNJ_G0001336.1	505915	510097	None	4554	918	208771	No_or_no_constitutive_exon
TTTGTGATAATCCCAAAACTTCTGCTCATGTCAATGCTTGGCGTGGGAAGAA	2396580	2396619	2396669	2396617	-1	5	MGP_FVBNJ_G0029050.1	2386683	2463355	Cfap69	4554	918	208771	No_or_no_constitutive_exon
ATGCATTCCTAAAAGCCCATGTTCATGGAGCTCTGTCTTCCTGGGAACAGGC	13883378	13883522	13883572	13883520	-1	5	MGP_FVBNJ_G0040119.1	13881764	13886247	None	4554	918	208771	No_or_no_constitutive_exon
ATACCAGAGCTTCCAGGTATCTAACTGTGATTCTTCTGCCCTTGGGAAAGGC	18635688	18635894	18635944	18635892	-1	5	MGP_FVBNJ_G0029099.1	18516530	18972019	Reln	4554	918	208771	No_or_no_constitutive_exon
GAGAGCATTTATACAAGATTTAAATTATTGAAATTCTCTCCTGGGAGTAGCA	19142978	19143069	19143119	19143067	-1	5	MGP_FVBNJ_G0029100.1	19108826	19167295	Orc5	4554	918	208771	No_or_no_constitutive_exon
TTCTCTCTCTCTCCTTTCTCTCCTAACTATTGATATGGGGTTAAAAACAGGG	20558681	20558811	20558861	20558809	-1	5	MGP_FVBNJ_G0029107.1	20558145	20672727	Fam126a	4554	918	208771	No_or_no_constitutive_exon
GTCTTAAGTAAAATTGCCTTTAAATTGTCTTTGGTTTTTGTGGGAGCCAGGT	26836872	26837037	26836822	26836874	1	5	MGP_FVBNJ_G0029158.1	26807919	26840538	Hadhb	4554	918	208771	No_or_no_constitutive_exon
TGACGTTTTGGGGGGTGATGTTAGCCTTGACCTTTGTTCTGGGCTGGCAGGT	27693336	27693576	27693286	27693338	1	5	MGP_FVBNJ_G0029180.1	27675905	27699954	Cad	4554	918	208771	No_or_no_constitutive_exon
TGTTTCAGGGTGATGTTGTCGGTCTGGAGCGAGGTGGTGGGAAGACAGAGGT	27898542	27898637	27898687	27898635	-1	5	MGP_FVBNJ_G0029195.1	27880024	27917741	Ift172	4554	918	208771	No_or_no_constitutive_exon
AAGCCCAAATGACCATTTACAGAATGCTTTGTTGTTGTGTGGGATGTCAGGC	28107381	28107486	28107331	28107383	1	5	MGP_FVBNJ_G0029198.1	28098160	28130808	Zfp512	4554	918	208771	No_or_no_constitutive_exon
AATGAAGCACGAGATTGGAGAATTCCCTGTATTTTTCTTTGGGTCTAAAGAT	30648872	30648974	30648822	30648874	1	5	MGP_FVBNJ_G0029228.1	30585265	30663911	Whsc1	4554	918	208771	No_or_no_constitutive_exon
TGTGGGTGGGCGTGGCCGGGGCATCACCAGTGGAACGGTTCGGGGTGCAGCC	30744273	30744450	30744223	30744275	1	5	MGP_FVBNJ_G0029230.1	30743986	30745567	Gm1673	4554	918	208771	No_or_no_constitutive_exon
GGGCGAGGCAGGATGTGCTGCTGGATCACTTCTGTAGTCTGGGTGAGCAGTC	31006036	31006192	31006242	31006190	-1	5	MGP_FVBNJ_G0029235.1	30963680	31055297	Zfyve28	4554	918	208771	No_or_no_constitutive_exon
TCTCTCCAGGTTGGGTGGTCCCAGGAGGCCCAGGGGTGCTGTGGGCGGAGCC	31804369	31804665	31804715	31804663	-1	5	MGP_FVBNJ_G0004002.1	31804369	31805945	Gm43791	4554	918	208771	No_or_no_constitutive_exon
GGAATCGATGCCCCACAAGCATGTGGCTTTCTCTCCTGTGCACGGGGCAGGT	32150538	32150977	32150488	32150540	1	5	MGP_FVBNJ_G0006551.1	32145596	32151752	4930478P22Rik	4554	918	208771	No_or_no_constitutive_exon
TCCTCTCTCTGGGTAGAGCTCACATGACCTCTTTTCCCACTGGGAATTAGGA	33533820	33534031	33533770	33533822	1	5	MGP_FVBNJ_G0004005.1	33532211	33534031	Gm43701	4554	918	208771	No_or_no_constitutive_exon
GACCATGGTTGTGTTGTTTTCTCCTTCTCATCCACCCCCCGGGCGCAAAGCC	46654247	46654339	46654389	46654337	-1	5	MGP_FVBNJ_G0029316.1	46555149	46662383	Adgra3	4554	918	208771	No_or_no_constitutive_exon
TAGAAGCATTTATTGTCTGCATTCATAAATAAAAGAGATGGGTGGCAAAGAC	49744383	49747758	49747808	49747756	-1	5	MGP_FVBNJ_G0029327.1	49697370	49805166	Sel1l3	4554	918	208771	No_or_no_constitutive_exon
GCATTGGGATGACCCTGAAGAGTTAACAAGTGGCTTTAGCACGGGCTGAGCT	63511070	63511158	63511020	63511072	1	5	MGP_FVBNJ_G0029366.1	63205376	63513683	Limch1	4554	918	208771	No_or_no_constitutive_exon
GTTTCTCCCCCCCCCCTCCCATTTTAATTCTTTTAAACTGGGACGTGTAGGT	64219012	64219086	64219136	64219084	-1	5	MGP_FVBNJ_G0029372.1	64061805	64287742	Atp8a1	4554	918	208771	No_or_no_constitutive_exon
CAGCGAGGACCTGCGGGACGCCACCTCCTTGCTGGCGGCCGGCGAGGGAGGC	69369839	69369918	69369789	69369841	1	5	MGP_FVBNJ_G0029394.1	69369208	69439247	Slain2	4554	918	208771	No_or_no_constitutive_exon
AGATGGTGGGCAAACTGTTTTGTTTTGTTTTTCTTTTGGGGGGGCACCAGGT	69518853	69519030	69519080	69519028	-1	5	MGP_FVBNJ_G0029397.1	69485161	69722187	Fryl	4554	918	208771	No_or_no_constitutive_exon
ATGACTATGCTAAAAGACTCTCTCTCTCTCTTTTTGGGGGATGGGGGTAGGA	72833824	72833945	72833995	72833943	-1	5	MGP_FVBNJ_G0029418.1	72820920	72840130	Pdcl2	4554	918	208771	No_or_no_constitutive_exon
AGAGTACAGACTAACCAATGTCTTCTCTTCTTTTTCTGTCCTGGGAGAAGGA	73534191	73534386	73534141	73534193	1	5	MGP_FVBNJ_G0029427.1	73527919	73534386	Arl9	4554	918	208771	No_or_no_constitutive_exon
AGACAAACTCCTTTCACCATAGTGTATTTGTTTTTGGTTTTGGGGTGCAGGG	83302301	83302450	83302500	83302448	-1	5	MGP_FVBNJ_G0029451.1	83294307	83304284	Ugt2b1	4554	918	208771	No_or_no_constitutive_exon
GAGACTATTGCATTTGACCCAGAAGTGTGTTCTGATTTTTAGGGGACCAGGA	86665277	86673563	86673613	86673561	-1	5	MGP_FVBNJ_G0029491.1	86626291	86764461	Ankrd17	4554	918	208771	No_or_no_constitutive_exon
ATGTGGATTAATACCTTCTTTTGATGAATTGTCCCTCTCTGGGTGTCAAGGA	93236633	93236717	93236583	93236635	1	5	MGP_FVBNJ_G0029537.1	93060673	93465737	Fras1	4554	918	208771	No_or_no_constitutive_exon
ACGTCTCTGTTTTCCATTCTCTTCCCCTCATGCCCCTCTTAAACGGGAAGCT	95905904	95905984	95906034	95905982	-1	5	MGP_FVBNJ_G0029550.1	95894009	95931350	None	4554	918	208771	Yes
GGCTCCAGAGAAATGGTACTTTTCGTGAAACCTATGTTTTCACAGGGCAGCC	96774398	96774473	96774348	96774400	1	5	MGP_FVBNJ_G0004063.1	96759744	96777354	Tmem150cos	4554	918	208771	No_or_no_constitutive_exon
GGCCCATTGGTCATGCAAAATTTATATGCCTCAGTACAGGGGAACGCCAGGG	97492960	97493103	97492910	97492962	1	5	MGP_FVBNJ_G0029564.1	97487372	97493194	Mrps18c	4554	918	208771	No_or_no_constitutive_exon
AAGGATTTTATGGAAAACATCTGAACATTTTCTGTTCCTGGGGGACACAGGA	101831161	101831228	101831278	101831226	-1	5	MGP_FVBNJ_G0029592.1	101822621	102064096	Gbp9	4554	918	208771	No_or_no_constitutive_exon
GAGCTTCATGTGTTTCGCAAATTGTATCTTATATCTTGGGTAAAACACAGGT	103537095	103537247	103537297	103537245	-1	5	MGP_FVBNJ_G0029601.1	103535671	103618798	Hfm1	4554	918	208771	No_or_no_constitutive_exon
ATTAGAATAACTCCATCCTGTTTTCTTTTTATAATTTTGGGATTATAAAGAT	104924779	104924980	104924729	104924781	1	5	MGP_FVBNJ_G0029620.1	104837621	104938371	None	4554	918	208771	No_or_no_constitutive_exon
GTCTGTGTCTGGTCTGTACCTAACTTTGTATTTTCATCTTTTGGGGGCAGCT	105374016	105374128	105374178	105374126	-1	5	MGP_FVBNJ_G0029630.1	105371322	105394033	Dgkq	4554	918	208771	No_or_no_constitutive_exon
CATTTGTCCATGCACATATCTGTGTATGTGTGCTGGTGCTGGTGGGGTAGGG	109788887	109789105	109789155	109789103	-1	5	MGP_FVBNJ_G0029681.1	109600458	109814072	Myo18b	4554	918	208771	No_or_no_constitutive_exon
GCTTGGTTTTGTCCCAGGGTCAGGACATGGTTTTGTGTATTGGGAGGCAGGA	109836239	109836430	109836480	109836428	-1	5	MGP_FVBNJ_G0029682.1	109828982	109940748	Adrbk2	4554	918	208771	No_or_no_constitutive_exon
AGGCACAGGGGTCTGTACTGGGTTATGGGTAGGGGTAGGGAAGATGTGAGGT	110006684	110006736	110006786	110006734	-1	5	MGP_FVBNJ_G0029684.1	110003989	110009729	Crybb3	4554	918	208771	No_or_no_constitutive_exon
ATTTATTACATGTAAGTACACTGTAGCTGTCATCCAGAAGAGGGCATCAGAT	110905495	110905630	110905680	110905628	-1	5	MGP_FVBNJ_G0006707.1	110904528	110906059	Gm42797	4554	918	208771	No_or_no_constitutive_exon
GGCCATGTGCAGCCGGCTAACGTTCCCACCATGTATTTTGTGGGGCACAGGT	111365987	111368287	111368337	111368285	-1	5	MGP_FVBNJ_G0029706.1	111365987	111383058	Kctd10	4554	918	208771	No_or_no_constitutive_exon
GGTCCCTCTGAAAGTGAAGGCATTGACTTTGCCGTTCTTGGGGCGGGTAGGA	112157193	112157250	112157300	112157248	-1	5	MGP_FVBNJ_G0029726.1	112156398	112166560	Acads	4554	918	208771	No_or_no_constitutive_exon
GCCCCCTCCTGGGCTCCCTAACTGCCTCTCTCCTCTTGGTGGGCCTGAAGGT	113233168	113233358	113233408	113233356	-1	5	MGP_FVBNJ_G0029749.1	113226358	113400864	Ccdc60	4554	918	208771	No_or_no_constitutive_exon
GGATAACCTGGAGTAGATGTCCACTTGACGGGTCTCTGGTTGGGTGACAGGT	118029651	118029902	118029952	118029900	-1	5	MGP_FVBNJ_G0029783.1	118021170	118047558	Oas3	4554	918	208771	No_or_no_constitutive_exon
CTCAGAGATCCACCTGCCTCTGCCTCCTAAATGCTGGGATTAAAGCAGAGAA	119134369	119134794	119134844	119134792	-1	5	MGP_FVBNJ_G0004108.1	119134369	119147944	Gm16552	4554	918	208771	No_or_no_constitutive_exon
GGAGTCCTGGATGATCCTAGTAGTAACATCTGCTCCCGCGCAGGGGACAGGT	119280316	119280643	119280266	119280318	1	5	MGP_FVBNJ_G0029808.1	119276742	119282391	Fam109a	4554	918	208771	No_or_no_constitutive_exon
GGTCGTGGGTATATCTGTCCCCTTAGTACCTCGCCTCCCTGGGAATACAGTC	120273055	120273213	120273263	120273211	-1	5	MGP_FVBNJ_G0029827.1	120259808	120293942	Anapc5	4554	918	208771	No_or_no_constitutive_exon
CCAGTGAGAGTGGGGGGCAACTACTGCTTTAGACTTTCAGTGTAGGGGAGAA	121033725	121034415	121034465	121034413	-1	5	MGP_FVBNJ_G0029843.1	121021410	121035154	Diablo	4554	918	208771	No_or_no_constitutive_exon
GGCCAGCTGAGACCAGTCTTTACTAGCGCCACGGCAGCTGGTGGGCCAAGAC	121532826	121533093	121532776	121532828	1	5	MGP_FVBNJ_G0001714.1	121531589	121533093	None	4554	918	208771	No_or_no_constitutive_exon
GATGGGCTGGCCTTCCAGATGCGAACAGGCCTACTTCCCTGAGGGCTCAGCC	121639817	121639959	121639767	121639819	1	5	MGP_FVBNJ_G0029858.1	121637856	121639964	Arl6ip4	4554	918	208771	No_or_no_constitutive_exon
AATACACAATGAATTTTTAGCTGAGTCTTGTTTGTGGCTTTTGAGGGTAGGT	121925095	121925290	121925340	121925288	-1	5	MGP_FVBNJ_G0029863.1	121896763	121958521	Sbno1	4554	918	208771	No_or_no_constitutive_exon
GTGCAGTCCATAGTGTTTAATACGTGTTCATTTTTCTTTCTGTAGGGTAGAA	122202309	122202423	122202259	122202311	1	5	MGP_FVBNJ_G0029872.1	122171009	122205061	Atp6v0a2	4554	918	208771	No_or_no_constitutive_exon
TTATATGTATAACTTTTTTGTCTGCCTGCATGTATGTGTACTTGGGGAAGCC	126006771	126006878	126006928	126006876	-1	5	MGP_FVBNJ_G0006764.1	126006120	126007640	4930573I07Rik	4554	918	208771	No_or_no_constitutive_exon
ATGTATAACTTTTTTGTCTGCCTGCATGTATGTGTACTTGGGGAAGCCAGAA	126006771	126006874	126006924	126006872	-1	5	MGP_FVBNJ_G0006764.1	126006120	126007640	4930573I07Rik	4554	918	208771	No_or_no_constitutive_exon
CTCCTGAGGGTATGGCAGAGACTGGGGGAAGAGGCAGCGGGAAGAAGGAGGC	127088574	127088617	127088524	127088576	1	5	MGP_FVBNJ_G0029895.1	127045569	127116813	Sfswap	4554	918	208771	No_or_no_constitutive_exon
AAATCTTTGTGCTTTGGGGTCAGAGCAGGGCAGGGGCTAAGATGGGGGAGCA	127571539	127571891	127571489	127571541	1	5	MGP_FVBNJ_G0029909.1	127540338	127572279	Crcp	4554	918	208771	No_or_no_constitutive_exon
TCCCTGTCCACCCTGCCATCCCTCCCCCACCCCCGCCCTGGGTGGAGCAGAC	132044864	132044969	132045019	132044967	-1	5	MGP_FVBNJ_G0029921.1	130129418	132096791	Clip2	4554	918	208771	No_or_no_constitutive_exon
TGGATCCAGGGTGAACAGGAGGCCACCAGCCAAGGCAGGAAGATGGGAAGGG	133711103	133712573	133711053	133711105	1	5	MGP_FVBNJ_G0029969.1	133703002	133732170	Rasa4	4554	918	208771	No_or_no_constitutive_exon
GCAGGCTGGGGAACGAGGAGGCTGTATTGACAGCTGGCTTGGGCACGCAGCC	133743844	133743941	133743991	133743939	-1	5	MGP_FVBNJ_G0029971.1	133742924	133757073	Lrwd1	4554	918	208771	No_or_no_constitutive_exon
ATCATTGCTGCTTAGTACGCGGGCGCTGGCTGAGAGATGACTTAGGGAAGGG	134680033	134680149	134679983	134680035	1	5	MGP_FVBNJ_G0029984.1	134675710	134682661	Vgf	4554	918	208771	No_or_no_constitutive_exon
GGAAATCTGCAGGAGTTGACTCTCTTTGTAGCATGTGGGGACTCAGGAAGGA	135120159	135120362	135120412	135120360	-1	5	MGP_FVBNJ_G0029996.1	135035344	135145988	Zan	4554	918	208771	No_or_no_constitutive_exon
TGCCCCTCAACCCTATGAACTCAACACAGCCATCAACTGCAGGGATGAAGTT	135463095	135463359	135463409	135463357	-1	5	MGP_FVBNJ_G0030014.1	135460115	135465865	Mepce	4554	918	208771	No_or_no_constitutive_exon
GTGGGGATTGTGTTTCATTGACTTGCCTTAATCTACTCCTGTGGGGCCAGGT	135567011	135567174	135567224	135567172	-1	5	MGP_FVBNJ_G0030019.1	135564800	135593429	Cyp3a13	4554	918	208771	No_or_no_constitutive_exon
GGGGCCTCCTGGCATTTGTGCTGCTGCCTTCCACCTCCATATGGGAACAGTG	139898084	139898200	139898034	139898086	1	5	MGP_FVBNJ_G0030081.1	139111662	140083169	Sdk1	4554	918	208771	No_or_no_constitutive_exon
GGGGCGTGGGTCAGCGCTGTGGTCCCCCTTCCTTCCTTAGGGAAATCCAGGA	140346233	140346358	140346183	140346235	1	5	MGP_FVBNJ_G0030083.1	140343909	140358591	Ap5z1	4554	918	208771	No_or_no_constitutive_exon
ACAACTATTTTTCCTTTTGTAACAACTCATTGTTTGGTTCTGGGGCACAGGA	140992656	140993295	140993345	140993293	-1	5	MGP_FVBNJ_G0030093.1	140897265	141015893	Rnf216	4554	918	208771	No_or_no_constitutive_exon
TGGGTCAGGGAGAGATTCTACCAGGACAAGCTGCGGTGGGACAAGTGCAGGT	141641340	141641811	141641861	141641809	-1	5	MGP_FVBNJ_G0030108.1	141636842	141660972	Usp42	4554	918	208771	No_or_no_constitutive_exon
CCAGAATCTTGGCTGATGGAGACCGCCTGGGTTTCTTTGGGGACTGGCAGGA	142091975	142092076	142092126	142092074	-1	5	MGP_FVBNJ_G0030119.1	142072654	142102436	Tecpr1	4554	918	208771	No_or_no_constitutive_exon
TTTTCATCCTCTGTAGACGTTCATGCTCATTTTTCTGTTTTGATGGGCAGGT	148559806	148559910	148559756	148559808	1	5	MGP_FVBNJ_G0030180.1	148244560	148628995	Fry	4554	918	208771	No_or_no_constitutive_exon
TCTCATATTTGGTTCCAGAATAAATCCTATTCCCTTTGAAGTGGGAAAAGTT	149756714	149757079	149756664	149756716	1	5	MGP_FVBNJ_G0040151.1	149753102	149757079	None	4554	918	208771	No_or_no_constitutive_exon
ATGTTTTCATTCAGAGTTATCTCCTCTATTACTGCTCTCGGGAATTTAAGGA	1383237	1383272	1383322	1383270	-1	6	MGP_FVBNJ_G0030201.1	1380425	1453983	Sgce	4554	918	208771	No_or_no_constitutive_exon
TCTCACGTGCTGCTCCCGTGTTATGACCTCTTTGCCATTTCCTAGGGAAGGT	1793638	1794432	1793588	1793640	1	6	MGP_FVBNJ_G0030203.1	1614825	1881649	Ppp1r9a	4554	918	208771	No_or_no_constitutive_exon
GCCGGTTGCCCTCACAGGGACATCTCTACACTGTTCCCATCCGGGAACAGGG	13726380	13726512	13726330	13726382	1	6	MGP_FVBNJ_G0030241.1	13724770	13759829	Cav1	4554	918	208771	No_or_no_constitutive_exon
CCCTACTGAGGTTTGATTTACTTATGCATGTTTACAGGGAGCCCAGGAAGTC	19489042	19489108	19489158	19489106	-1	6	MGP_FVBNJ_G0030258.1	19446176	19508216	Aass	4554	918	208771	No_or_no_constitutive_exon
GATAATTGATGAGTATGCTTGCATAAGGAGTTGGTGGAGGATCGGGTGAGGA	22004107	22005091	22005141	22005089	-1	6	MGP_FVBNJ_G0030275.1	22004107	22028839	Gpr37	4554	918	208771	No_or_no_constitutive_exon
GAAGTCCAGATCTCAGACTCAAAGCTTACAGCTACCTGCCTGGGACACAGGC	25833691	25833865	25833915	25833863	-1	6	MGP_FVBNJ_G0030298.1	25816293	25851238	Kcp	4554	918	208771	No_or_no_constitutive_exon
CTTGACAGGGGAAGTGTCCTGTGACTGAATCTGTTTGGGTCGGGGGCCAGGA	25828052	25828225	25828275	25828223	-1	6	MGP_FVBNJ_G0030298.1	25816293	25851238	Kcp	4554	918	208771	No_or_no_constitutive_exon
GTGTGTGCTGTGGTAGGGAAGTAGAACCACTCTCCTCTCTGGGTGTGCAGGT	31312150	31312315	31312365	31312313	-1	6	MGP_FVBNJ_G0030339.1	31308623	31351875	None	4554	918	208771	No_or_no_constitutive_exon
TAGTGTTTTCTCTTAAGTACCTTTAGACTGTAATTTCTTTGGGGTTACAGGA	31579160	31579350	31579110	31579162	1	6	MGP_FVBNJ_G0030341.1	31545339	31617293	Nup205	4554	918	208771	No_or_no_constitutive_exon
TGAGCTGTACTCAGTCAGCAATGTTCAGTATGACTCACATGGGGCCACAGCT	37039885	37039995	37039835	37039887	1	6	MGP_FVBNJ_G0030388.1	36960176	37102121	Mgam	4554	918	208771	No_or_no_constitutive_exon
GACCCTGCAGCCCCAGTTTGCCCATGTCTCCAAGGCTTCTACAGGGCCAGTT	37935225	37935254	37935175	37935227	1	6	MGP_FVBNJ_G0030402.1	37925106	37940121	Ephb6	4554	918	208771	No_or_no_constitutive_exon
CTATTCATGACACAGTTGCCATGGCAACTCTCACCCCTTGGGTGGAGCAGCC	37942428	37942697	37942747	37942695	-1	6	MGP_FVBNJ_G0030403.1	37940232	37955952	Trpv6	4554	918	208771	No_or_no_constitutive_exon
TACTTACCATGACAATTTAATTCCCCAACTGTTCTTCCTGGGCGGAGCAGCC	37977322	37977591	37977641	37977589	-1	6	MGP_FVBNJ_G0030404.1	37971725	38000699	Trpv5	4554	918	208771	Yes
TGGCTGAATATTAACATCTTTCCCTGCTTCTCCCTGTGTGATGGGGGCAGAC	44788459	44788542	44788409	44788461	1	6	MGP_FVBNJ_G0030464.1	44787582	44842632	Sspo	4554	918	208771	No_or_no_constitutive_exon
GGGAGCTGAGGCAATGACGTCTCACTCCCCTCCATCTTCAGGGGAGACAGCA	44809882	44810047	44809832	44809884	1	6	MGP_FVBNJ_G0030464.1	44787582	44842632	Sspo	4554	918	208771	No_or_no_constitutive_exon
AGTGCTGTTGCCACACCCACATTAGACCGTCACTCAGGGAAGGAGTCCAGGG	45139465	45139587	45139637	45139585	-1	6	MGP_FVBNJ_G0006892.1	45139465	45140012	Gm44019	4554	918	208771	No_or_no_constitutive_exon
TACTACCTTTTAAAGTTGTGACATTTGGCCTGTTTCTTCCACTGGGACAGGA	46702581	46702698	46702748	46702696	-1	6	MGP_FVBNJ_G0030499.1	46642510	46806980	Osbpl3	4554	918	208771	No_or_no_constitutive_exon
ATATGGTGGTGGAGGACCTGGATATGGCAACCAGGGTGGGGGCTACGGAGGT	47830681	47830705	47830755	47830703	-1	6	MGP_FVBNJ_G0030504.1	47827185	47836149	Hnrnpa2b1	4554	918	208771	No_or_no_constitutive_exon
AAGATACCAATCTCCTTTCTCTCTCCTCCTCCCCCTGGGGCCATAAAAAGAG	48536923	48537995	48536873	48536925	1	6	MGP_FVBNJ_G0015472.1	48534222	48538108	Hoxaas2	4554	918	208771	No_or_no_constitutive_exon
ACACTCACGAGACTGTCAGAGAAGAGTGACTGGCTCTTGTTTGGGAACAGGG	51765646	51765820	51765596	51765648	1	6	MGP_FVBNJ_G0006911.1	51756630	51772812	6430584L05Rik	4554	918	208771	No_or_no_constitutive_exon
AGTGTTTGAAGTGTGTGGTCACCATGTGCTTGCCTGTGTTGGGGTTGCAGAA	52502782	52502903	52502953	52502901	-1	6	MGP_FVBNJ_G0030548.1	52422100	52899442	Pde1c	4554	918	208771	No_or_no_constitutive_exon
GTCCCTTTTTCCCCCTCTCTCTTGCTGTGACATCACCTGGGGAAATCCAGAA	53230707	53230762	53230812	53230760	-1	6	MGP_FVBNJ_G0030553.1	53215512	53256807	Nt5c3	4554	918	208771	No_or_no_constitutive_exon
AGCTAACTAAGGTTTGACTTTTTCCTTCAACTCTCTCTTTTGGGAAATAGGT	67962536	67962652	67962486	67962538	1	6	MGP_FVBNJ_G0030632.1	67950468	67967909	Rnf103	4554	918	208771	No_or_no_constitutive_exon
AGTCACCAGACCCTGGACCTTGATCTCTCTCCCCAACCAGGCCAGGGCAGCT	68855453	68855625	68855403	68855455	1	6	MGP_FVBNJ_G0030645.1	68854429	68858614	Tmem150a	4554	918	208771	No_or_no_constitutive_exon
CTAAGCGGCTTTTTTTTTTTTTTTTGGTAATGGACTGGGGTGAAATCAAGGG	68860187	68860326	68860376	68860324	-1	6	MGP_FVBNJ_G0030646.1	68859026	68866262	Rnf181	4554	918	208771	No_or_no_constitutive_exon
CTTCTGTGGAGCTCTGATCAGACTTTTCCAGTTTGGGGTTGACTGGTGAGAG	69128476	69128518	69128426	69128478	1	6	MGP_FVBNJ_G0015483.1	69118859	69128518	Gm20536	4554	918	208771	No_or_no_constitutive_exon
CCTTCACTCCATCCTACACTGGAAAACTCTTGGGCTCCTGGGATGAACAGGT	69537765	69539816	69537715	69537767	1	6	MGP_FVBNJ_G0004229.1	69531521	69539816	Gm44031	4554	918	208771	No_or_no_constitutive_exon
TATATCTATATTATTTGTGTGTGTGTGTCTGCCTGTCCTCTCCGGGGAAGTT	76373322	76373475	76373272	76373324	1	6	MGP_FVBNJ_G0030672.1	76372829	77163603	Lrrtm4	4554	918	208771	No_or_no_constitutive_exon
AAGGGAACCACTCTGATCTGTCTTGGCCTTGTCTGGGGGCTGGATGACAGGT	79378165	79378265	79378115	79378167	1	6	MGP_FVBNJ_G0030685.1	79375518	79384820	Dqx1	4554	918	208771	No_or_no_constitutive_exon
TCTCCAGGCATGGACTCCTGTCCCATATCTCCTCTCCCTGTGTGGGGCAGGT	79689548	79689885	79689935	79689883	-1	6	MGP_FVBNJ_G0030703.1	79687207	79779665	Tet3	4554	918	208771	No_or_no_constitutive_exon
AGGGTGTGATGGTGGGAATGGGCCAGAAAGACAGCTATGTGGGGGACGAGGC	79847502	79847583	79847633	79847581	-1	6	MGP_FVBNJ_G0030705.1	79833901	79857123	Actg2	4554	918	208771	No_or_no_constitutive_exon
GAAGTCCAATGTCCAGATGCTACAGAGCAATCTTCAGAGGGCCAAGACAGAG	79980826	79980955	79981005	79980953	-1	6	MGP_FVBNJ_G0030707.1	79973064	79984639	Clec4f	4554	918	208771	No_or_no_constitutive_exon
CTGGCCTCCTCTGCCCATCCTTTCTTTCTCTTCCACTCTGGGGGCTGCAGCG	81834928	81835002	81835052	81835000	-1	6	MGP_FVBNJ_G0030728.1	81823577	81858095	Fbxo41	4554	918	208771	Yes
CCCCCTGCAGGGCTTGGGCAGGGGCAGACTTGCCAGCCCAAGGGTGCCAGGC	84199858	84199999	84200049	84199997	-1	6	MGP_FVBNJ_G0030770.1	84199846	84224005	Rab43	4554	918	208771	No_or_no_constitutive_exon
ATCAGTTCTCAGCATGCACTACTAATGCCTCCTCTCCTGTGTGGGGACAGGT	84700974	84701131	84701181	84701129	-1	6	MGP_FVBNJ_G0030781.1	84676783	84868441	Eefsec	4554	918	208771	No_or_no_constitutive_exon
TGTAGTCACCTTCTCAGTGTTTCAGTCCCTCCTGTGTCCCAGGGATTCAGAG	88152695	88155322	88152645	88152697	1	6	MGP_FVBNJ_G0030823.1	88130772	88210198	None	4554	918	208771	No_or_no_constitutive_exon
CTGAGGTTCTAGTCACCGGCTTCTTCTCTCCACCGGGCTCTGGGGGTTAGGT	88230728	88230874	88230924	88230872	-1	6	MGP_FVBNJ_G0030824.1	88212638	88296696	Grip2	4554	918	208771	No_or_no_constitutive_exon
ATCTGGAGCCTCAAGGGCCCTCCATGCGTAACAGGCCTCTGGGGTTGCAGGA	88504765	88504926	88504715	88504767	1	6	MGP_FVBNJ_G0030827.1	88434816	88530762	Fgd5	4554	918	208771	No_or_no_constitutive_exon
TGTGCATCGGTTAGAACAGCAGATGACACCCGCTCTTTCTGCATGGGCAGGT	102992172	102992341	102992122	102992174	1	6	MGP_FVBNJ_G0030866.1	101982664	102997112	Cntn4	4554	918	208771	No_or_no_constitutive_exon
GAGAGGCCTGGAGCCTGGGGGCTGAGCAGGGTATCCCTGCCTGGGAGCAGAG	109555527	109555632	109555477	109555529	1	6	MGP_FVBNJ_G0030894.1	109545088	109570449	Ttll3	4554	918	208771	No_or_no_constitutive_exon
TGTCTGTCTCCTCCTCCAAGGCACGAGTCTCCCTGGCCGGGGTGGAGGAGCA	109856542	109856801	109856492	109856544	1	6	MGP_FVBNJ_G0030907.1	109802278	109859729	Irak2	4554	918	208771	No_or_no_constitutive_exon
GTACACCACTTTCAGTTCTCTGCTTTGTTTCTTGATGTCTTGGGGGAAAGGT	116588712	116588933	116588662	116588714	1	6	MGP_FVBNJ_G0030974.1	116517389	116603219	Kdm5a	4554	918	208771	No_or_no_constitutive_exon
ATTTCCTAAAGGCAGAGACTTACCAATTTCTCTCTTATTGGGGTCGGCAGAC	116639402	116639450	116639352	116639404	1	6	MGP_FVBNJ_G0030975.1	116627095	116652156	Il17ra	4554	918	208771	Yes
TAGAGCACTGACTCTTCTTTTGGGGGGGACTGTGTTGTTTGGGGACACAGCA	117377410	117377718	117377360	117377412	1	6	MGP_FVBNJ_G0030984.1	117373818	117389241	Pex26	4554	918	208771	No_or_no_constitutive_exon
AGATGGGAAACATGACTGCTACTTTGTGCTTGTTCTCCTGGGCGGGGCAGGA	117452920	117453013	117452870	117452922	1	6	MGP_FVBNJ_G0030986.1	117436516	117461737	Usp18	4554	918	208771	No_or_no_constitutive_exon
GGGAGTGGATGGTCAGCTCACTTTCTCTCTTCTTCCTGGGGTGGGGCCAGCC	120728701	120728824	120728874	120728822	-1	6	MGP_FVBNJ_G0031020.1	120694191	120731076	Clstn3	4554	918	208771	No_or_no_constitutive_exon
CTCTCTTTGCTCCCCACCCTGGGTCAATGTTACCATATGCCGGGATGTAGGC	121094299	121094436	121094486	121094434	-1	6	MGP_FVBNJ_G0031035.1	121089952	121100047	Lrrc23	4554	918	208771	No_or_no_constitutive_exon
GGCCTGTATCCTGGGCTTAGACTGCTTTCACTATTTTGGGATGGAGCCAGCA	124773486	124773636	124773436	124773488	1	6	MGP_FVBNJ_G0031093.1	124742387	124776195	None	4554	918	208771	No_or_no_constitutive_exon
AAGTGGCCTGTATCCTGGGCTTAGACTGCTTTCACTATTTTGGGATGGAGCC	124773482	124773636	124773432	124773484	1	6	MGP_FVBNJ_G0031094.1	124767886	124785067	None	4554	918	208771	No_or_no_constitutive_exon
GGTGACTCTGGGGAAGGTGACCACTGTGTCTCTCCTTTGGGGTGCAACAGGC	124802661	124802745	124802795	124802743	-1	6	MGP_FVBNJ_G0031096.1	124798728	124807811	Fkbp4	4554	918	208771	No_or_no_constitutive_exon
CGTTTACCCCCTCCTTCTGATTCTTTCTACCTGTCTGGGTTTGGAAACAGAT	124864220	124864347	124864397	124864345	-1	6	MGP_FVBNJ_G0031097.1	124852939	124897229	Pzp	4554	918	208771	No_or_no_constitutive_exon
AGCCAAGGAAATGAAATACATGGCTTCCTGCGTGACAATGGGATCAGCAGTA	125026610	125026672	125026722	125026670	-1	6	MGP_FVBNJ_G0040205.1	125026610	125039424	None	4554	918	208771	No_or_no_constitutive_exon
CCTGTGACTCTGCTGACTCTTCCGTGTCTTCATTGTTTTCTGGGAAGAAGAT	131611978	131612137	131611928	131611980	1	6	MGP_FVBNJ_G0031183.1	131608052	131619871	Ddx47	4554	918	208771	No_or_no_constitutive_exon
TACAAAGTCTTGCTTTGTTTGTTTGTTTTTTTTTTTCTTTAACTGGGTAGGA	132380804	132380976	132381026	132380974	-1	6	MGP_FVBNJ_G0031191.1	132314221	132779995	Grin2b	4554	918	208771	No_or_no_constitutive_exon
TGTGGAAGCATAACACTGGTTTCCTGTTTTTCCTAATTTCTGGGTAATAGAC	133402738	133402851	133402901	133402849	-1	6	MGP_FVBNJ_G0031195.1	133323017	133410680	Gucy2c	4554	918	208771	Yes
AAATGACACCAAACAATAAATCTAGTATAAGAGGCTTATTGGGGGAAGAGAG	145613712	145613990	145613662	145613714	1	6	MGP_FVBNJ_G0031280.1	145613338	145613990	None	4554	918	208771	No_or_no_constitutive_exon
CATCCCCTCTCAACCAGGTCGGACGCCTGGGTCCCTTGCTGTTGGGGGAGGG	289663	289773	289613	289665	1	7	MGP_FVBNJ_G0031290.1	287753	313907	Cacng8	4554	918	208771	No_or_no_constitutive_exon
CTTGGGGTGCCCTAGTGATGGGGGACTGAGGACAGGTTCTGTGGGGGCAGGA	509517	509792	509467	509519	1	7	MGP_FVBNJ_G0031297.1	501606	518124	Cnot3	4554	918	208771	No_or_no_constitutive_exon
AGGGAGGGGACAGGAGGCAGTACCCAGGGCCACTGGTGGGGATGGGGCAGCC	998267	998390	998217	998269	1	7	MGP_FVBNJ_G0031309.1	984412	1001626	Ttyh1	4554	918	208771	No_or_no_constitutive_exon
AGGGATGTCTTCTATTTTTGCTGCCTCCTCCCTACCCATTGTCTGGGGAGGG	1346972	1347030	1347080	1347028	-1	7	MGP_FVBNJ_G0031318.1	1346969	1367115	Ppp1r12c	4554	918	208771	No_or_no_constitutive_exon
TCCATGCTGAGTTGCTTCTCTTTAGGAGCCAGTGGCTTCAGAGGGCAGAGGG	1509619	1509846	1509569	1509621	1	7	MGP_FVBNJ_G0004346.1	1506520	1509846	Gm44877	4554	918	208771	No_or_no_constitutive_exon
CTTCTTCATCTTGTGTTTCTTCTTCATCATCTTGTTTTTCTGTGGGACAGAA	3680475	3680607	3680657	3680605	-1	7	MGP_FVBNJ_G0031385.1	3669902	3694745	Zim1	4554	918	208771	Yes
CTGACTTCATTTCTTCTTCCTAATGTTCTTCGGCTTTGCTGGGACCACAGTG	13322423	13322527	13322373	13322425	1	7	MGP_FVBNJ_G0031469.1	13303544	13327940	Zfp541	4554	918	208771	No_or_no_constitutive_exon
CCACGGTTGGGTGGGAACCAGAGCCATTCCTTTCCTTTGCAGGGTCTGAGGA	13436666	13436942	13436992	13436940	-1	7	MGP_FVBNJ_G0031474.1	13436666	13462438	Dhx34	4554	918	208771	No_or_no_constitutive_exon
CTTGACCCTCCCCACCCCTCTGGGCTCTCTGCTCCCCTGGGATGGACCAGTG	13718887	13719035	13719085	13719033	-1	7	MGP_FVBNJ_G0031483.1	13714126	13737177	Npas1	4554	918	208771	No_or_no_constitutive_exon
CCCCATCCTCCCTCTCCCCGCTGGCTTGGGCACCAGGGGAGTGGAACCAGGT	14333660	14333792	14333842	14333790	-1	7	MGP_FVBNJ_G0031500.1	14309101	14341431	Hif3a	4554	918	208771	No_or_no_constitutive_exon
GATTAAGTCCAGAGACAAAAAGATAACAGGTCATTGCCTGGGTGGGACAGAT	15648693	15648969	15648643	15648695	1	7	MGP_FVBNJ_G0031510.1	15630451	15651720	Mill1	4554	918	208771	No_or_no_constitutive_exon
GTGAGGTCCAGGGACAAGAAGGTAACGAGTTCCTGCCTGGGGCGGGCCAGGC	16284199	16284475	16284149	16284201	1	7	MGP_FVBNJ_G0031517.1	16261922	16291891	Mill2	4554	918	208771	No_or_no_constitutive_exon
AGTGCACTGACTGAGTGGTGTCCCCCACCTCCCACTCCTTTGGGAGGCAGGT	16494951	16495183	16494901	16494953	1	7	MGP_FVBNJ_G0031527.1	16492107	16513882	Rsph6a	4554	918	208771	No_or_no_constitutive_exon
TCTAAGGGTTCTTCTGGCCTTTCCCAGCTGAGCTTGCTGCCTGGGAGGAGGT	16605843	16605984	16606034	16605982	-1	7	MGP_FVBNJ_G0031535.1	16597599	16607451	Gipr	4554	918	208771	No_or_no_constitutive_exon
CACCTAGAGTCCAATGAAGACAGGCCTCAGCTGGCCTAAGATGGGCAAAGTT	17257266	17257556	17257606	17257554	-1	7	MGP_FVBNJ_G0031568.1	17257266	17275497	Cblc	4554	918	208771	No_or_no_constitutive_exon
GTCTCAACAAAAACAAAACAAGTCATTAAGGACTTTGATAATGGGGACAGGC	21778357	21778833	21778883	21778831	-1	7	MGP_FVBNJ_G0004357.1	21778357	21782504	Gm44793	4554	918	208771	No_or_no_constitutive_exon
GGGGCAGGGCAGAACCCTTGGCTTGACGGTAACTGGGCTGGGTCGGGCAGGA	22186059	22186224	22186009	22186061	1	7	MGP_FVBNJ_G0031607.1	22162513	22190119	Cadm4	4554	918	208771	No_or_no_constitutive_exon
TCCACAAGCAGAGAGGGACTTAACATACATCCCACCTCTGGGTGGTACAGGT	23089495	23089696	23089445	23089497	1	7	MGP_FVBNJ_G0031640.1	23066118	23118069	Megf8	4554	918	208771	No_or_no_constitutive_exon
CCTCTTCTGCCTAGCCAGAATAACTGATCTTCCTGGGGTGGGGGGCTCAGGC	23565136	23565258	23565308	23565256	-1	7	MGP_FVBNJ_G0031656.1	23558489	23590543	Axl	4554	918	208771	No_or_no_constitutive_exon
GGTGGAGATGAGCCATGTCCTGACCTTACTGCTTTTCCCAACCGGGGCAGGC	23562597	23562757	23562807	23562755	-1	7	MGP_FVBNJ_G0031656.1	23558489	23590543	Axl	4554	918	208771	No_or_no_constitutive_exon
TGGGGCCTAATCTGGGCCTGGCCTCTGCTATGCCTGCGTCCTGGGAGCAGAA	26885909	26885975	26886025	26885973	-1	7	MGP_FVBNJ_G0031746.1	26884036	26955531	Actn4	4554	918	208771	No_or_no_constitutive_exon
TTTCATTATTTTAAAGTGTGTTGTGTGTGTGTTTGCTCAAACGGGTGCAGGA	27134842	27134907	27134957	27134905	-1	7	MGP_FVBNJ_G0004367.1	27134842	27136470	Gm16282	4554	918	208771	No_or_no_constitutive_exon
AGTCCATCATCACTGTCATTGCAGTGTTGCCTTGCTCTCTGGGACTGTAGGT	28319186	28319324	28319374	28319322	-1	7	MGP_FVBNJ_G0031787.1	28293740	28337859	Wdr62	4554	918	208771	No_or_no_constitutive_exon
CTCCTGGAGAGGAGTCCAGTGCCCATTCTGATGTGACTTGGGTGGGCTAGGG	28489896	28489967	28490017	28489965	-1	7	MGP_FVBNJ_G0031798.1	28488904	28499853	Aplp1	4554	918	208771	No_or_no_constitutive_exon
TTGATCTGAGGACAGACTTGGGGACAAGCTCCTGTGTCTTGGGATGCTAGGG	28527204	28527376	28527154	28527206	1	7	MGP_FVBNJ_G0031800.1	28514569	28549317	Nphs1	4554	918	208771	No_or_no_constitutive_exon
GGAGTGGGCAGGAAGGGGGCTCTGGAAGCTGACCTCCACTGGCCGGGCAGTG	28556498	28556637	28556448	28556500	1	7	MGP_FVBNJ_G0031801.1	28555908	28575807	Prodh2	4554	918	208771	No_or_no_constitutive_exon
CGGCCCATATCTCGGAACTTGCGCCGGCAGCTCTATGGGCGAGGACCCAGGC	28629600	28629606	28629550	28629602	1	7	MGP_FVBNJ_G0031807.1	28628108	28632768	U2af1l4	4554	918	208771	No_or_no_constitutive_exon
CGGGGCCCGTGTGGACCACCAGACAGGCCCCATCGTGTGGGGGGAACCAGGG	32402787	32402829	32402879	32402827	-1	7	MGP_FVBNJ_G0031853.1	32398304	32428471	Gpi1	4554	918	208771	No_or_no_constitutive_exon
AGCAGAGGCTGTGGGAGGTCTGACCAATTTCTCTGCATTCTCAGGGACAGCT	32438604	32438736	32438786	32438734	-1	7	MGP_FVBNJ_G0031854.1	32437024	32513155	4931406P16Rik	4554	918	208771	No_or_no_constitutive_exon
GCACGGGAGGCGGCGGCGGTGGCAGCGGTGCCGGTGCGGGCAAAGCCAAGAA	33345710	33347391	33345660	33345712	1	7	MGP_FVBNJ_G0031861.1	33344756	33347391	Cebpa	4554	918	208771	No_or_no_constitutive_exon
GGGGTTGGTCAGACTTTAAGCAGCATTCACTCTTTGAATTTATGGGACAGGA	42341438	42341692	42341388	42341440	1	7	MGP_FVBNJ_G0031922.1	42337901	42343266	Klk14	4554	918	208771	No_or_no_constitutive_exon
TGCAAAAAAAGAGGCTGAAGGTGGGGGGCAGAACCGGAATGGGAAGGCAGGG	43766416	43766527	43766366	43766418	1	7	MGP_FVBNJ_G0031967.1	43757962	43773322	Tsks	4554	918	208771	No_or_no_constitutive_exon
AAGCCCACGTCCTGTCTTTCCATGGCCTTTGACTGCCCCGGGGAACCCAGGA	43776046	43776199	43776249	43776197	-1	7	MGP_FVBNJ_G0031968.1	43774658	43790727	Cpt1c	4554	918	208771	Yes
CATCTGGGCCAGCCCTCCCCGTGACTGGCATGCCATTCCTGTGGGTGCAGTG	43795259	43795402	43795452	43795400	-1	7	MGP_FVBNJ_G0031969.1	43792632	43802376	None	4554	918	208771	No_or_no_constitutive_exon
GCACTGGCACTGGGACCAGAACTGATTCTGTTCTCTCTGGGGTGGGCCAGGA	44015833	44015884	44015934	44015882	-1	7	MGP_FVBNJ_G0031988.1	44006311	44028267	Ccdc155	4554	918	208771	No_or_no_constitutive_exon
TGTCCCCTTAACCCACCCCTTCTCTCCCCCTCTTCCCACTAACGGGTCAGGA	44171930	44171957	44172007	44171955	-1	7	MGP_FVBNJ_G0031995.1	44167531	44195082	Ppfia3	4554	918	208771	No_or_no_constitutive_exon
ACTTAAATGGCACCCATTCATTTTGGTTTGTGCCTGCTCTGGGTATGCAGAC	44289510	44291106	44289460	44289512	1	7	MGP_FVBNJ_G0032002.1	44269564	44291106	Gys1	4554	918	208771	No_or_no_constitutive_exon
CCCGCAGGGCTTCTTTTTTGATCGGGATGACGTGGCTCTGGAGGGCGTAGGC	44293980	44294133	44294183	44294131	-1	7	MGP_FVBNJ_G0032003.1	44292829	44294830	Ftl1-ps1	4554	918	208771	No_or_no_constitutive_exon
CCAAGGGCCGGGGCACTGTGCTCCTGTCTGGTCCTCGGAAGGGCCGAGAGGT	44569726	44569776	44569676	44569728	1	7	MGP_FVBNJ_G0032023.1	44567425	44570124	Rpl18	4554	918	208771	No_or_no_constitutive_exon
GTCTAACGCTGACATACATTTTCTCTGTTCCCTTCTGCTCTGCTGGGAAGCG	45517105	45517219	45517269	45517217	-1	7	MGP_FVBNJ_G0032045.1	45332498	45535674	Sergef	4554	918	208771	No_or_no_constitutive_exon
CTGCTCCTGTTTACTGATCTTTTTCTTTCTCTTTTCCGATGGATGGGAAGCA	48903679	48903766	48903629	48903681	1	7	MGP_FVBNJ_G0032080.1	48852491	48934247	Prmt3	4554	918	208771	No_or_no_constitutive_exon
GCCTAGATGTACTTTGTGACATTCTCTATCTCTTTCTTATGGGAATATAGCA	54816704	54816796	54816654	54816706	1	7	MGP_FVBNJ_G0032093.1	54770813	54863326	Cyfip1	4554	918	208771	No_or_no_constitutive_exon
CAGGAGGCTGTAGCAGAAGGGCCGCTGTCTAATAATTGGCTGTGGGGCAGTC	64961415	64961561	64961611	64961559	-1	7	MGP_FVBNJ_G0032130.1	64918292	65078373	Lrrk1	4554	918	208771	No_or_no_constitutive_exon
TACAAGACATGGAACCTGCGTGCTTTTGGCTGGTACCCCCACTTGGGAAGGC	77629014	77629081	77629131	77629079	-1	7	MGP_FVBNJ_G0032165.1	77626164	77642034	Mfge8	4554	918	208771	No_or_no_constitutive_exon
TCTCCCTAATGGAACACTTTTTTTTTTTAAACCCCTGTTGTGGGGAATAGGT	77954926	77955163	77955213	77955161	-1	7	MGP_FVBNJ_G0032169.1	77942982	77963322	Polg	4554	918	208771	No_or_no_constitutive_exon
GGTGCCAGAGCAGGAGATGCTGCTGAGCGCGGCTGCGGGCCGTGGGGAAGGG	78417804	78417986	78417754	78417806	1	7	MGP_FVBNJ_G0004409.1	78414280	78417986	Gm26646	4554	918	208771	No_or_no_constitutive_exon
TGACGCCAATGTTGTTTGAAGTAAATAATGTGTCCTTGTTTGGGGACCAGCT	78825562	78825709	78825512	78825564	1	7	MGP_FVBNJ_G0032190.1	78809207	78831101	Prc1	4554	918	208771	No_or_no_constitutive_exon
TGTCTCGGGGAAAAAAAAAAAGAAAAAAATAATTAATTTTAGGGCTGGAGAG	78812501	78813068	78813118	78813066	-1	7	MGP_FVBNJ_G0007173.1	78812501	78814386	6330403N20Rik	4554	918	208771	No_or_no_constitutive_exon
AGCCTGAGGTCCTCTGACTCAGTGGCTCTATGGGGTGGGGGGCAATGCAGGA	78898661	78898799	78898849	78898797	-1	7	MGP_FVBNJ_G0032194.1	78893150	78903419	Fes	4554	918	208771	No_or_no_constitutive_exon
GGTGCATGTGGTGGGGGCCCAGCTTTCATTCTCCTGCCCTTGGGGTACAGGC	78898203	78898326	78898376	78898324	-1	7	MGP_FVBNJ_G0032194.1	78893150	78903419	Fes	4554	918	208771	No_or_no_constitutive_exon
AGGGCTTGGGTTTTTTTTCACCCTGTCTTTTTTGATTTGGGCTGGGGCAGGT	79285299	79285424	79285474	79285422	-1	7	MGP_FVBNJ_G0032198.1	79245562	79365593	Iqgap1	4554	918	208771	No_or_no_constitutive_exon
TCTAATCCAGTGTTATTGCATTATGTAATTGTTCTCCCTGGGAAAAACAGAA	88682086	88682110	88682036	88682088	1	7	MGP_FVBNJ_G0032278.1	88614874	88697316	Picalm	4554	918	208771	Yes
TATAATTAATTACATTTAAACTCTGTTGTCTTTTGTCTTATCAAGGGCAGAC	95403133	95403166	95403083	95403135	1	7	MGP_FVBNJ_G0032293.1	95322620	95435383	Nars2	4554	918	208771	No_or_no_constitutive_exon
TTTTGAGAACTCTATGTATTTTATTCCCATGTCCTGTGCTGGATGGGTAGTG	96605643	96605807	96605857	96605805	-1	7	MGP_FVBNJ_G0032312.1	96589170	96672244	Acer3	4554	918	208771	No_or_no_constitutive_exon
CCCCTCACACCCCGTCTTTCTCCCCCGTTGGTGGTTTTCGGGGTATGCAGGG	97218251	97218465	97218201	97218253	1	7	MGP_FVBNJ_G0032319.1	97207056	97227063	Wnt11	4554	918	208771	No_or_no_constitutive_exon
GAGTGGTTATTTGGGGGGCTTGGATTAATGTGTGCTTTCTATGGGGACAGGA	99713304	99713425	99713475	99713423	-1	7	MGP_FVBNJ_G0032357.1	99710817	99723599	Atg16l2	4554	918	208771	No_or_no_constitutive_exon
GGAGAACATCGATGAGAGTGCAGTGACAGAGAGCCGCGAGGAGCGGGCAGGC	99770188	99770406	99770138	99770190	1	7	MGP_FVBNJ_G0032358.1	99739999	99770724	Stard10	4554	918	208771	No_or_no_constitutive_exon
GGATTTGAGGGAGAAATGTGACACTGGGTGATCCTTGGGGGGGGGGGCAGGA	99811874	99811999	99811824	99811876	1	7	MGP_FVBNJ_G0032359.1	99774050	99839551	Arap1	4554	918	208771	No_or_no_constitutive_exon
TAAACAACACAGTAAGAACTTCATCTCAAAAATACTTTCTTGGGGACCAGCA	100527891	100528061	100527841	100527893	1	7	MGP_FVBNJ_G0032373.1	100526941	100545494	Xndc1	4554	918	208771	No_or_no_constitutive_exon
ACAATGAGTCCTACACCAGCTTCCTCCTCATGGGCTTCCCAGGGATGCAGGA	100948340	100949112	100949162	100949110	-1	7	MGP_FVBNJ_G0032385.1	100948340	100952819	Olfr544	4554	918	208771	No_or_no_constitutive_exon
AAGAAAGAAAGCTAAAGAAGATACTGTGTTCGGAAGGGAAGGGAAGAAAGAA	102718372	102719459	102719509	102719457	-1	7	MGP_FVBNJ_G0032484.1	102718372	102733964	None	4554	918	208771	Yes
TCACAGGGACTGACTGACTGCCTTTTTCTTTTCTTGGCCATGGGGCGCAGCT	104228581	104228677	104228531	104228583	1	7	MGP_FVBNJ_G0032537.1	104224658	104230994	Ilk	4554	918	208771	No_or_no_constitutive_exon
AGCATGCTAATCCTATATAACTTATGTCCTCATAATATGGGGAAATTTAGAT	106350788	106350992	106351042	106350990	-1	7	MGP_FVBNJ_G0032574.1	106350788	106370551	Ovch2	4554	918	208771	No_or_no_constitutive_exon
AAGGCAGCTCCCGACACTCTTTCTCTTTGGGCTGCTGGTGGTGGGCACAGGT	108134888	108135029	108135079	108135027	-1	7	MGP_FVBNJ_G0032619.1	108124165	108217416	St5	4554	918	208771	Yes
GTGGAGCAAACAGAGAGTGATGGTTTGTTGGCTTTATTTTCTGGGATAAGCT	108988491	108988748	108988798	108988746	-1	7	MGP_FVBNJ_G0032633.1	108921889	109230094	Sbf2	4554	918	208771	No_or_no_constitutive_exon
GGGCAAGAGGGGTGGTCCTGCAGTCTTTGATAGCTTTCCGGGACACACAGGC	110771335	110771571	110771621	110771569	-1	7	MGP_FVBNJ_G0032643.1	110727092	110772210	Dkk3	4554	918	208771	No_or_no_constitutive_exon
CTCTCCCACCCGCCCAACCCTGGCTTCACCGTGGCTCTCTAAAAGGGCAGTT	117058903	117058921	117058971	117058919	-1	7	MGP_FVBNJ_G0032673.1	116995526	117063920	Syt17	4554	918	208771	No_or_no_constitutive_exon
CATCCTATACTTTGCTGCTGTTCTCAGAGTGATGCTTTTTTGGGGGCCAGGT	117169079	117169227	117169277	117169225	-1	7	MGP_FVBNJ_G0032676.1	117152139	117202476	Tmc7	4554	918	208771	No_or_no_constitutive_exon
AAACTGCATTTTTAGTAAATTTTCTTCCTCTTACTCTGGTGGGTCTAAAGAT	118528789	118528948	118528739	118528791	1	7	MGP_FVBNJ_G0032697.1	118514912	118535742	Lyrm1	4554	918	208771	No_or_no_constitutive_exon
TCCAGCGGCTTCTGGCGCTAGAGCCTGAGCGGCGTGGGCCCGCCAAGGAGGT	124926806	124927307	124926756	124926808	1	7	MGP_FVBNJ_G0032750.1	124906140	124929503	Sbk1	4554	918	208771	No_or_no_constitutive_exon
TCTGCCTGCCTGGCTCATGGCCTCTCCTATCTTACTTTTTGGGATATCAGGT	125528439	125528521	125528571	125528519	-1	7	MGP_FVBNJ_G0032782.1	125518264	125537230	Taok2	4554	918	208771	No_or_no_constitutive_exon
CCGTCATCCCAGCTCCCAGCTGGCAGGGCCTGGGGTGGAAGGGGGCGAAGGC	125672370	125672468	125672518	125672466	-1	7	MGP_FVBNJ_G0032792.1	125670506	125674187	Prrt2	4554	918	208771	No_or_no_constitutive_exon
TGAGTGAACATTTTTCCTTCCCTTTCCCTTTGGTCATCCTGGGGCGACAGAA	126158320	126158392	126158270	126158322	1	7	MGP_FVBNJ_G0032816.1	126150254	126162698	None	4554	918	208771	No_or_no_constitutive_exon
TCCTGTGTCTCCTGCCTCATCTAGTTCTCCAGATTCTAGTGGGGCAGGAGGC	126190633	126190806	126190583	126190635	1	7	MGP_FVBNJ_G0032817.1	126182714	126232704	Srcap	4554	918	208771	No_or_no_constitutive_exon
GAGGGAAGAGAGACCAGACCCCATGTTCTGAAAGGAGATGGGGGCTGGAGAC	126284681	126285279	126285329	126285277	-1	7	MGP_FVBNJ_G0032823.1	126279728	126288495	Zfp629	4554	918	208771	No_or_no_constitutive_exon
AGGCCTAGGAGAACTTCCATTCTCACTGGGTTGGTTTTCGCTGGGGACAGGT	126826775	126826926	126826725	126826777	1	7	MGP_FVBNJ_G0032848.1	126821411	126842562	Itgax	4554	918	208771	No_or_no_constitutive_exon
CAGCCGTGCCCAGCTGGGCTTGCACTAATACATTACATTTGGGTCAGAAGCC	137823682	137823811	137823632	137823684	1	7	MGP_FVBNJ_G0032920.1	137730455	137862004	Jakmip3	4554	918	208771	No_or_no_constitutive_exon
TGAAGGCATCAGGTGGACCTGCCCTACAGTAAGCCTCTCTGTGGGACCAGGT	138786117	138786307	138786357	138786305	-1	7	MGP_FVBNJ_G0032932.1	138777829	138792734	Adam8	4554	918	208771	No_or_no_constitutive_exon
GTCTAACTCTCCCCATCTGAGTGTGAACCTTATTCTACTTGGGTTGGCAGGG	138902960	138903067	138902910	138902962	1	7	MGP_FVBNJ_G0032937.1	138899719	138903487	Prap1	4554	918	208771	No_or_no_constitutive_exon
TTTCCTATAGCATCACTAACCCATTTCCACGCACTGTTCCTGGGAAGTAGCA	139694101	139694221	139694051	139694103	1	7	MGP_FVBNJ_G0032970.1	139689218	139695992	Ric8a	4554	918	208771	No_or_no_constitutive_exon
AACCTGATCAAGACCCCTAGACTCTATCAATAATATCACCAGCTGGGTAGCT	139869377	139869412	139869327	139869379	1	7	MGP_FVBNJ_G0032981.1	139868932	139869412	Gm17387	4554	918	208771	No_or_no_constitutive_exon
CCTGTACACCACTAATTCTACTTTGGGCGTGGGGGTGGGGGTGGGGTCAGCG	140131412	140131517	140131567	140131515	-1	7	MGP_FVBNJ_G0032995.1	140131125	140131928	Sct	4554	918	208771	Yes
GGGAGGTTGGGTGCAGGTAGAGCGAGTAGCTGGGGTGGTGAGCCAGGGAGGC	141460545	141460638	141460688	141460636	-1	7	MGP_FVBNJ_G0007240.1	141459245	141461669	H19	4554	918	208771	No_or_no_constitutive_exon
CCACCTTGCCCCCAGGAGGTCTGGAGCTCTACAGACCTCCTGGGGGCAAGGT	141534472	141535254	141535304	141535252	-1	7	MGP_FVBNJ_G0033034.1	141534395	141550882	Igf2	4554	918	208771	No_or_no_constitutive_exon
AACCTCCCTGGCAGTGGCACAACTGGAGCTGGGTGGAGGCCCGGGAGCAGGT	141562804	141562914	141562964	141562912	-1	7	MGP_FVBNJ_G0033035.1	141562747	141583590	Ins2	4554	918	208771	No_or_no_constitutive_exon
TTTGCTCGTGCTGTGTTGACTTTATATTCCCTTGCTGTGGGTGGATATAGTG	143445410	143445624	143445674	143445622	-1	7	MGP_FVBNJ_G0033060.1	143399432	143478457	Ppfia1	4554	918	208771	No_or_no_constitutive_exon
CTGTGAACACATTGTGTTTTGTTTTCTTTTGTTGATTGATTGGGATACAGAG	10082480	10082639	10082430	10082482	1	8	MGP_FVBNJ_G0033142.1	10073589	10090006	Lamp1	4554	918	208771	No_or_no_constitutive_exon
TTGGCTACTGTGTGAGTTGCTGACCTTTGTACACTTTGTGTGGGATACAGAA	20058575	20058674	20058525	20058577	1	8	MGP_FVBNJ_G0033225.1	19936318	20117450	Ank1	4554	918	208771	No_or_no_constitutive_exon
CTTCCCCCACCCCACCTCACCTCACCCCGCTCTCTGGTTTGCATGGGAAGCC	22548786	22548897	22548736	22548788	1	8	MGP_FVBNJ_G0033245.1	22490717	22554574	Fgfr1	4554	918	208771	No_or_no_constitutive_exon
CAGTTAAACTTGCGGTCCTCTGATTTTCACATCTCCTTTCATTGGGACAGGT	22803855	22804049	22804099	22804047	-1	8	MGP_FVBNJ_G0033254.1	22797692	22820575	Ash2l	4554	918	208771	No_or_no_constitutive_exon
CCACAAGGAGCTTAGTTGGAGGGCACCCCCTCTGGAAGAAGGGGAAGCAGCT	24116499	24116527	24116449	24116501	1	8	MGP_FVBNJ_G0033265.1	24079745	24121037	Adgra2	4554	918	208771	No_or_no_constitutive_exon
CTCAGAAGAAGGTGTCACACCTTTAATCCTAGGAAGGCAGAGGGAGGCAGAT	30947844	30948243	30947794	30947846	1	8	MGP_FVBNJ_G0007262.1	30946817	30948243	Gm26768	4554	918	208771	No_or_no_constitutive_exon
TTTTGGGCCAATTCGATTAAAGACACCAACCAATATTTATTTGGGGATAGGT	37647654	37647860	37647604	37647656	1	8	MGP_FVBNJ_G0033321.1	37594958	37657593	Slc7a2	4554	918	208771	No_or_no_constitutive_exon
TCTCGGAGGGGTGTGCTCAGACAGTGGCCGCGGAAGCTCCTGGGTGGCAGCG	53805229	53805300	53805350	53805298	-1	8	MGP_FVBNJ_G0004498.1	53805229	53809121	Gm28063	4554	918	208771	No_or_no_constitutive_exon
CCGGGACAATCGGATCCTCTCTTCTCGGGTAATCTCAAACCGGCAGGGAGAC	55349351	55349684	55349301	55349353	1	8	MGP_FVBNJ_G0033388.1	55348242	55350789	BC030500	4554	918	208771	No_or_no_constitutive_exon
ATGGTTATTATTGGAGGCATTTACATTTTTCCTTTTCTCCCTGGGAACAGTC	61147777	61147884	61147934	61147882	-1	8	MGP_FVBNJ_G0033405.1	61066521	61174325	Klhl2	4554	918	208771	No_or_no_constitutive_exon
GAAGGGCTCCCGACCTCTCTGGCTAGCTCTGGCTTTCTCCTACGGGGCAGGT	66289098	66289200	66289048	66289100	1	8	MGP_FVBNJ_G0033449.1	66284186	66291284	Tm6sf2	4554	918	208771	No_or_no_constitutive_exon
CTCCCGACCTCTCTGGCTAGCTCTGGCTTTCTCCTACGGGGCAGGTACAGGA	66289104	66289200	66289054	66289106	1	8	MGP_FVBNJ_G0033449.1	66284186	66291284	Tm6sf2	4554	918	208771	No_or_no_constitutive_exon
CTATGCCTCACTGCCTAGTGGCACTGACCTTGGCATTTTTTGGGCAGAAGAG	67519916	67520009	67520059	67520007	-1	8	MGP_FVBNJ_G0033500.1	67505814	67535234	None	4554	918	208771	No_or_no_constitutive_exon
TTCCAGGACACACATGGAAACTGGGGCCTTGTGGGGACCCTGGGGATCAGGG	67651300	67651605	67651655	67651603	-1	8	MGP_FVBNJ_G0033504.1	67651300	67659133	Nr2f6	4554	918	208771	No_or_no_constitutive_exon
TACTGGTTCTCTGGATGATGTGTAATGTCAACTCTTGTTTTGGGGTGCAGAC	76118767	76118916	76118966	76118914	-1	8	MGP_FVBNJ_G0033578.1	76109959	76202346	Hhip	4554	918	208771	Yes
GGTCCACAGCTGGGCCGCCTGGCACTAGTATAACGGAGGTACTGGGGCAGTT	80111764	80112091	80112141	80112089	-1	8	MGP_FVBNJ_G0033610.1	80110542	80112492	2210011C24Rik	4554	918	208771	No_or_no_constitutive_exon
TTCCTTCTTTCTGTTTTTTCTGTGTGCGCCATCCTGTGGGGCTGGGACAGAG	80755896	80755932	80755846	80755898	1	8	MGP_FVBNJ_G0033626.1	80505967	80760492	Cacna1a	4554	918	208771	No_or_no_constitutive_exon
GCCCGATGGGAAGTGGCCAGTCATCCCTCTCTCCCACAGGGAGGACTCAGAA	81097830	81098017	81098067	81098015	-1	8	MGP_FVBNJ_G0033645.1	81096747	81111608	Rnaseh2a	4554	918	208771	No_or_no_constitutive_exon
CCTGTCAGAGGCCCCGCCACGTACCGTCCCGGGGCCACTCGGGGTTGCAGGT	81201019	81201125	81200969	81201021	1	8	MGP_FVBNJ_G0033652.1	81182360	81203921	Tnpo2	4554	918	208771	No_or_no_constitutive_exon
GTGTGTGTCTCTCTCTGTCTTGCTCTCTCCCCTCCCCGCCGGGGCTGCAGAA	90077797	90077951	90077747	90077799	1	8	MGP_FVBNJ_G0033711.1	89919946	90083951	Gnao1	4554	918	208771	No_or_no_constitutive_exon
AAGCCTGTAAAGGGTGCAGTGGGCGACTTTCCACTCTTCTTGGGTGACAGAT	91185574	91185733	91185524	91185576	1	8	MGP_FVBNJ_G0033740.1	91178411	91202381	Drc7	4554	918	208771	No_or_no_constitutive_exon
GCAAGCCAAATGAGTGACAAGAATCTATTTCTACTTTTGGGGGGGGTCAGGA	101394731	101395471	101394681	101394733	1	8	MGP_FVBNJ_G0033787.1	101376982	101395471	Ces4a	4554	918	208771	No_or_no_constitutive_exon
TTGGTTATGAGGTTTTGATGTTGAAGGCAGCACTCTTCTCTGTGGGACAGAC	101644692	101644843	101644893	101644841	-1	8	MGP_FVBNJ_G0033804.1	101631206	101661047	Kctd19	4554	918	208771	No_or_no_constitutive_exon
TGCCAAGAAAATGTTCAGATTGAGGGGGAGGGGGAGGGGGAACGCCAAAGAG	102263699	102263751	102263801	102263749	-1	8	MGP_FVBNJ_G0033831.1	102262200	102274085	Dpep2	4554	918	208771	No_or_no_constitutive_exon
TAACCTGTCTGGGGGGATGGGGTGGGCTTCCCTGTTTAATGGGGGAGCAGGC	105864727	105864865	105864677	105864729	1	8	MGP_FVBNJ_G0033863.1	105822284	105875066	Pmfbp1	4554	918	208771	No_or_no_constitutive_exon
TTACTCTCTCGCCCGCACACTACAACACACATGCCCATGACAGCAGGGAGGT	107233950	107234012	107233900	107233952	1	8	MGP_FVBNJ_G0033886.1	107197570	107234023	Cog4	4554	918	208771	No_or_no_constitutive_exon
GAAAGATTATTTCTCCCAATGTGATTGTTGCCTTCTCTTTTTGGGATAAGGT	116063018	116063129	116063179	116063127	-1	8	MGP_FVBNJ_G0033941.1	116028482	116081077	Mbtps1	4554	918	208771	Yes
GTGAGCCGGGGCAACCAGAATCTACCCCCAGTCCTTAATCAGGGGCTCAGAT	116127219	116127336	116127386	116127334	-1	8	MGP_FVBNJ_G0033944.1	116123878	116130832	Taf1c	4554	918	208771	No_or_no_constitutive_exon
GCCCCGGTTTACTTTCATTGATGTTTTTCAACTTTCTTTTGGGAACCCAGGG	116502418	116502644	116502368	116502420	1	8	MGP_FVBNJ_G0033952.1	116459189	116507577	Usp10	4554	918	208771	No_or_no_constitutive_exon
CCTGCCTGACTGAGCAACCTCGTTCTCATTTTTCCTTTTGGGATGGGAAGAT	118432991	118433422	118433472	118433420	-1	8	MGP_FVBNJ_G0033973.1	118432991	118461980	Klhdc4	4554	918	208771	No_or_no_constitutive_exon
GGGCTCTGTAACGTTAGTTACAAATCCAGCTTTGAGGATTGGGCATGAAGTC	119572914	119573119	119573169	119573117	-1	8	MGP_FVBNJ_G0033996.1	119556396	119647939	Ankrd11	4554	918	208771	No_or_no_constitutive_exon
GACCGACCGTCTCTTCTTCTCATTGCCGCCGTTCTTTTCTGGGCTGGCAGGT	121035175	121035263	121035125	121035177	1	8	MGP_FVBNJ_G0034026.1	120932037	121049987	Galnt2	4554	918	208771	No_or_no_constitutive_exon
AGACTCACAGCACTAAGCCATCTTTCTGTGTCCCTCCCATGTGGGAGTAGAT	12393524	12393735	12393785	12393733	-1	9	MGP_FVBNJ_G0034128.1	12281306	12750256	Fat3	4554	918	208771	No_or_no_constitutive_exon
ATCCTTCCTGTCTTTTCCTCACTTCTCCCCATTGTTTTCTGGGAGCCCAGAA	17259390	17259495	17259545	17259493	-1	9	MGP_FVBNJ_G0034187.1	17257629	17261875	Eif3g	4554	918	208771	No_or_no_constitutive_exon
GCTCAGGGCTAGTCAGGCACCAGTGCTGAAGTCTGTTCCGTGGGGTGCAGCT	17670047	17670144	17670194	17670142	-1	9	MGP_FVBNJ_G0034203.1	17662143	17676501	Kri1	4554	918	208771	No_or_no_constitutive_exon
TTTCCTGACCACCCCACTTTCCACCCCCTGCTGGTTCCCGGGGGGCCCAGGT	17744545	17744717	17744495	17744547	1	9	MGP_FVBNJ_G0034206.1	17711014	17746577	Slc44a2	4554	918	208771	No_or_no_constitutive_exon
TGTTTTGTTTTTGTTTTTTAAATTTCTTTTCTTTTCTTCCATGGGCAAAGAA	17943941	17944598	17943891	17943943	1	9	MGP_FVBNJ_G0034211.1	17924896	17944598	AB124611	4554	918	208771	No_or_no_constitutive_exon
GGTGTGGGGTCAGTGATGCCCATGAATAACTGAACCTTTGGGGGTTGCAGAA	18394153	18394240	18394290	18394238	-1	9	MGP_FVBNJ_G0034226.1	18388482	18406345	Rgl3	4554	918	208771	No_or_no_constitutive_exon
ACGGGGTTTGTAGCTGTGGCCAACCCAGCTTGGTGTGGGGAGTGGAGCAGGT	33766432	33766560	33766610	33766558	-1	9	MGP_FVBNJ_G0034319.1	33754721	33772223	Robo3	4554	918	208771	No_or_no_constitutive_exon
AATACCCTCTTTTGCTTGTTACTCATGCTCTGTTACCATGGGGATGCCAGCT	36703209	36703305	36703355	36703303	-1	9	MGP_FVBNJ_G0034421.1	36678676	36918570	Gramd1b	4554	918	208771	No_or_no_constitutive_exon
GATATCCTCTCCTTGTTTCTGACGTCTTGCTTTGGTGGGGGGGTTAACAGCT	38448485	38448571	38448621	38448569	-1	9	MGP_FVBNJ_G0034429.1	38373538	38532320	Sorl1	4554	918	208771	No_or_no_constitutive_exon
CCCCCACATGGGCCTCCCTGACCTAGTCTCTTCTGCTTTCTTGGGGGCAGGT	41412972	41413277	41413327	41413275	-1	9	MGP_FVBNJ_G0034478.1	41393721	41436003	Ube4a	4554	918	208771	No_or_no_constitutive_exon
CCGGGTACCTCTGCTTTCTCTAGTGTTAGAATTCTTTCCCCTAGGGACAGAA	41741446	41741561	41741611	41741559	-1	9	MGP_FVBNJ_G0034490.1	41727546	41743495	Il10ra	4554	918	208771	No_or_no_constitutive_exon
CTGTCTCTTGGCTTTTCTTTCCGTCTGTGTTCCATCCATGGGAAATGCAGAT	46028860	46028875	46028925	46028873	-1	9	MGP_FVBNJ_G0034529.1	45989050	46287542	Ncam1	4554	918	208771	No_or_no_constitutive_exon
ACGGTTAAGTGTTATATAGTAATTGTATTTATGTGTCTTCTGGGCAACAGGT	47465771	47465888	47465938	47465886	-1	9	MGP_FVBNJ_G0034549.1	47360855	47476333	Sik2	4554	918	208771	Yes
AGAGAGAGAGAGGTTCCTCTGCTCCTGATATGATTTTCTTGGGCATGTAGGG	51057532	51057653	51057703	51057651	-1	9	MGP_FVBNJ_G0034582.1	51035004	51092484	Acsbg1	4554	918	208771	No_or_no_constitutive_exon
AGCCTCTTTTCACATTTGTATGCCCCTCCCCCCTCTTGTCTGGGGTCAAGGA	54633380	54633509	54633330	54633382	1	9	MGP_FVBNJ_G0034639.1	54562385	54652349	Stra6	4554	918	208771	No_or_no_constitutive_exon
TCTTTTCACATTTGTATGCCCCTCCCCCCTCTTGTCTGGGGTCAAGGAAGAA	54633384	54633509	54633334	54633386	1	9	MGP_FVBNJ_G0034639.1	54562385	54652349	Stra6	4554	918	208771	No_or_no_constitutive_exon
TGGCTCTGCTGGTCTTGTCAGTAGCTTTTTTCCCCTTCATGTGGGCACAGAT	55837899	55838101	55838151	55838099	-1	9	MGP_FVBNJ_G0034653.1	55836450	55871491	Bbs4	4554	918	208771	No_or_no_constitutive_exon
ATCTCTATTTCTGCTCTGTTTTTTTATCCCACCCCCACCCTGGGCAGCAGCT	56183926	56184036	56183876	56183928	1	9	MGP_FVBNJ_G0034658.1	56159408	56195274	Parp6	4554	918	208771	No_or_no_constitutive_exon
TTTTATGGATTATTTTATAATGTGGGACTCCGTCTGGGAAGGAAGATGAGGG	57985937	57986167	57985887	57985939	1	9	MGP_FVBNJ_G0034669.1	57940097	57986245	Tle3	4554	918	208771	No_or_no_constitutive_exon
CTCACAACTTCCAGAGGGACTTTCTATCCCGTTTTTTTTTCTGAGGGAAGGG	59437122	59437370	59437072	59437124	1	9	MGP_FVBNJ_G0034679.1	59429186	59442222	Cln6	4554	918	208771	No_or_no_constitutive_exon
CTCAGTGCGCTGGCACTGATCCACCTCTGTTGTGTCTCTCTTGGGGACAGTT	60262294	60262426	60262476	60262424	-1	9	MGP_FVBNJ_G0034687.1	60240387	60352183	Smad3	4554	918	208771	No_or_no_constitutive_exon
CTCTCCTCCTTCCCTTTCCCCTTCTTATCCTTTCCTGGGGGGAGTGATAGAG	60637142	60637298	60637348	60637296	-1	9	MGP_FVBNJ_G0015584.1	60637142	60640126	1700055C04Rik	4554	918	208771	No_or_no_constitutive_exon
AGGTGTCTTACCATGCTTTGCGTTTTGGTTCCTGCTGCCGTGGGATGCAGGT	64540845	64540908	64540795	64540847	1	9	MGP_FVBNJ_G0034744.1	64515047	64672203	Vps13c	4554	918	208771	Yes
TACACTTATTAAAGTTTAATACTAACTTTTTCTCTTTTTGGGGGGATCAGGG	64655434	64655510	64655384	64655436	1	9	MGP_FVBNJ_G0034744.1	64515047	64672203	Vps13c	4554	918	208771	Yes
GGAAGATGTACGGTCACCACGGCAACCGCATCGCCCCGGGGTTGGTAAAGAT	69158862	69158889	69158939	69158887	-1	9	MGP_FVBNJ_G0034771.1	69114494	69159149	Tex9	4554	918	208771	No_or_no_constitutive_exon
TTTTTTCCTTGTCATAACCTTGGCTTTCTTGGTCTGTGGTTGTAGGGAAGCC	76225351	76225418	76225468	76225416	-1	9	MGP_FVBNJ_G0034829.1	76215146	76338356	Col12a1	4554	918	208771	No_or_no_constitutive_exon
GCTAATGTAAAAATACCAAAGTCTTTTCTTTTGTTCTTTTGGGACATAAGGT	76732853	76733241	76732803	76732855	1	9	MGP_FVBNJ_G0034833.1	76683090	76763555	Senp6	4554	918	208771	No_or_no_constitutive_exon
TGTATATGAAGCTCAATATGTAGTTGCGTTTCCCTCTTTTGGGTTGGCAGAT	83130697	83130763	83130647	83130699	1	9	MGP_FVBNJ_G0004598.1	83126624	83132872	A330041J22Rik	4554	918	208771	No_or_no_constitutive_exon
ATGGGGTGGTGGCCGGCCATGCCTCACAGTCTGTGGTTTTGGGGTGACAGGA	90870069	90871658	90871708	90871656	-1	9	MGP_FVBNJ_G0004599.1	90870069	90876677	Gm16262	4554	918	208771	No_or_no_constitutive_exon
TCGTGAGGACGTGCACACAGCAGAGCGATCTGATGCGGGGAAGGCAACAGGA	100294963	100294985	100294913	100294965	1	9	MGP_FVBNJ_G0034963.1	100141045	100294985	Nphp3	4554	918	208771	No_or_no_constitutive_exon
CTTTAACCTGCAGGCAACCTACACCTATTGCGGCCCAAGAGCTGGGGCAGGT	102510318	102510794	102510268	102510320	1	9	MGP_FVBNJ_G0034988.1	102502613	102510794	Dusp7	4554	918	208771	No_or_no_constitutive_exon
GAACTAATACGCAGGCAGTGTCCACCCTCTTTGCTTTTCAGGGACCCAAGTC	102818791	102818893	102818943	102818891	-1	9	MGP_FVBNJ_G0035003.1	102818084	102922925	Rad54l2	4554	918	208771	No_or_no_constitutive_exon
TGTGTCCCTAGACCAAGGGAGCCAGCCACTCACATTCTCCATGGGAACAGTT	103447539	103447631	103447681	103447629	-1	9	MGP_FVBNJ_G0035010.1	103437979	103449322	Hemk1	4554	918	208771	No_or_no_constitutive_exon
AGCCTGCTGGGTGGCTGGCTTACCCTGCGTGGAATGCCGCCCAGGGGAAGGT	103438605	103438847	103438897	103438845	-1	9	MGP_FVBNJ_G0035010.1	103437979	103449322	Hemk1	4554	918	208771	No_or_no_constitutive_exon
TCCCGTTGCACATCTGGTCACCCAATGTACACACATCCCTTCGGGGGCAGGT	103663335	103663444	103663285	103663337	1	9	MGP_FVBNJ_G0035016.1	103662833	103666834	Zmynd10	4554	918	208771	No_or_no_constitutive_exon
GGAGTGGGTCGGGCGGGGCCGAGCCGGGCCGTGGGCCGTGTGGGGGCCAGGC	103753270	103753409	103753459	103753407	-1	9	MGP_FVBNJ_G0035025.1	103732001	103753538	Gnai2	4554	918	208771	No_or_no_constitutive_exon
TTGCCTTTGTTGTTAATAAAGTTCCTCTCCCTTTGAAACGGGTGTCAGAGGG	103867820	103872535	103872585	103872533	-1	9	MGP_FVBNJ_G0035029.1	103862991	103893026	Rbm5	4554	918	208771	No_or_no_constitutive_exon
TATGGCCATGAGGCCATAGTCTGATTGTATTTTTTCTCCTTGGGGGTCAGAG	104190368	104190476	104190526	104190474	-1	9	MGP_FVBNJ_G0035043.1	104180136	104213337	Rnf123	4554	918	208771	No_or_no_constitutive_exon
TGGCCATGAGGCCATAGTCTGATTGTATTTTTTCTCCTTGGGGGTCAGAGGA	104190368	104190474	104190524	104190472	-1	9	MGP_FVBNJ_G0035043.1	104180136	104213337	Rnf123	4554	918	208771	No_or_no_constitutive_exon
GGGAGATAGCAGCAAATGAAGCTCTCAAAACGCACAGAGAATAAGGGAAGGC	104435275	104435590	104435640	104435588	-1	9	MGP_FVBNJ_G0035051.1	104434343	104437535	Tcta	4554	918	208771	No_or_no_constitutive_exon
GCCCGCTGACGGGCGGGGAGCCTGTGAGCCTGGGCTCCCTGCGGGGCAAGGT	104470831	104470969	104470781	104470833	1	9	MGP_FVBNJ_G0035053.1	104470313	104471754	Gpx1	4554	918	208771	No_or_no_constitutive_exon
CCGAGATCAACCGAGACAACCCTCTGGGGATGAAAGGGGAGATTGCAGAGGC	104500280	104502603	104500230	104500282	1	9	MGP_FVBNJ_G0035054.1	104479696	104525441	Usp4	4554	918	208771	No_or_no_constitutive_exon
CTGGGCTCCCGCCAACTAACTGCCTCACCCTTCTCTGACTGGGACTACAGGA	104633327	104633488	104633277	104633329	1	9	MGP_FVBNJ_G0035061.1	104623689	104635815	Usp19	4554	918	208771	No_or_no_constitutive_exon
GGGCCCAGGGCCGTGGTGAGGTAGGCTCGGGGGCTGGCCCTGGGACACAGGC	104627203	104627323	104627153	104627205	1	9	MGP_FVBNJ_G0035061.1	104623689	104635815	Usp19	4554	918	208771	No_or_no_constitutive_exon
AAGGGGGGTCTGCGGGAAATGTGGGCAAGGCTGAGCACACGGGAAATGAGGA	104709389	104709520	104709339	104709391	1	9	MGP_FVBNJ_G0035066.1	104706750	104709639	Dalrd3	4554	918	208771	No_or_no_constitutive_exon
GTAGGGGTGTGGGCGGGCCATCCTCTGACGGTCCCGCCCTGCAGGGGAAGAC	104978321	104978541	104978271	104978323	1	9	MGP_FVBNJ_G0035074.1	104971947	104999671	Celsr3	4554	918	208771	No_or_no_constitutive_exon
TCTGTCTCTCTCTGTCTCTTTCTCTCCTCTCCACTCAACCGTGGGGGTAGAT	104990080	104990160	104990030	104990082	1	9	MGP_FVBNJ_G0035074.1	104971947	104999671	Celsr3	4554	918	208771	No_or_no_constitutive_exon
ACTGAGTTTCAGTAAGTAGCAAAGAATTCTCAGGGTACCTGGGGACCCAGTC	105059298	105059494	105059248	105059300	1	9	MGP_FVBNJ_G0035075.1	104999977	105059989	Slc26a6	4554	918	208771	No_or_no_constitutive_exon
AAGGCACCGTTACACTGAAGGACTTACCTCAATCTGTTTCCCATAGGGAGAG	105129283	105129315	105129233	105129285	1	9	MGP_FVBNJ_G0035078.1	105103377	105134651	Col7a1	4554	918	208771	No_or_no_constitutive_exon
TATGATTCTGTTTTATTCTTTTGCATGTTTTCTTGGCTGAATGGGAGTAGAG	106894725	106894741	106894675	106894727	1	9	MGP_FVBNJ_G0035107.1	106882003	106968421	Setd2	4554	918	208771	No_or_no_constitutive_exon
CAGCACCCCCATTATCTCCTACCTCCTTAAAGTCAGCCAGGGAGCCTAAGGT	107350397	107351601	107351651	107351599	-1	9	MGP_FVBNJ_G0035124.1	107349504	107357100	None	4554	918	208771	No_or_no_constitutive_exon
GAGTTGTGTCTTAAACTGTTGGTTCTCACTGGTCTCTCTCGTGGGCAAAGGC	111042044	111042120	111042170	111042118	-1	9	MGP_FVBNJ_G0035148.1	111034436	111096376	Cnot10	4554	918	208771	No_or_no_constitutive_exon
ACGGGAGCAAGGGTGGTGGGTAACATAGCGTCTGTGGTGTGGGACAGCAGCA	115635623	115635800	115635573	115635625	1	9	MGP_FVBNJ_G0035168.1	115600425	115647102	Dlec1	4554	918	208771	No_or_no_constitutive_exon
TGAACGGGAGCAAGGGTGGTGGGTAACATAGCGTCTGTGGTGTGGGACAGCA	115635620	115635800	115635570	115635622	1	9	MGP_FVBNJ_G0035168.1	115600425	115647102	Dlec1	4554	918	208771	No_or_no_constitutive_exon
ACATACACACACACAGAGTCCCTCACGCTGTGCCTATTTTCTGGGGACAGGT	115901328	115901425	115901278	115901330	1	9	MGP_FVBNJ_G0035176.1	115874773	115911773	Xylb	4554	918	208771	No_or_no_constitutive_exon
GGGGTGACTGCCAAAGTGCCCCAATGTTTGCTTCTCGTGGATGTGGGCAGAA	116509650	116509875	116509600	116509652	1	9	MGP_FVBNJ_G0035184.1	116480227	116510890	Ttc21a	4554	918	208771	No_or_no_constitutive_exon
TGCTCATTGTGCTTTTAGTGTTTATTTTTATCTATGTGTGTTGGGGGTAGGT	116654753	116655008	116654703	116654755	1	9	MGP_FVBNJ_G0035189.1	116653784	116676724	Slc25a38	4554	918	208771	No_or_no_constitutive_exon
TTAATGTGCTGTTCTTGTCTTCTGTCCCCCTCTGTCATTGGGCCAAACAGAA	117014277	117014472	117014227	117014279	1	9	MGP_FVBNJ_G0035192.1	116861467	117035303	Myrip	4554	918	208771	No_or_no_constitutive_exon
CAGGAAGACCGAGGTCAACAGAGTGTGCCCACCCTGGGGTTGTGGAGAAGGT	120184936	120185048	120185098	120185046	-1	9	MGP_FVBNJ_G0035237.1	120150217	120185392	Slc6a20b	4554	918	208771	No_or_no_constitutive_exon
CTGTTCCTCTGTTCTGGACTTGCTCTCACCTGTCGTGGGGGTGGGGCCAGGT	2370926	2371019	2370876	2370928	1	X	MGP_FVBNJ_G0035280.1	2357067	2388096	Gripap1	4554	918	208771	No_or_no_constitutive_exon
AGTATAATGGTCCTTTTTTTTCTTTTTTCTTTGTTTTTTTTTGTGGGAAGGA	4544166	4544296	4544116	4544168	1	X	MGP_FVBNJ_G0035316.1	4479514	4589410	Sytl5	4554	918	208771	Yes
GCCCCAGTCGAGCTTCCTCAGCACCGAGGGCTTGCGGGTCCTGAGTGGAGGA	8464522	8464591	8464641	8464589	-1	X	MGP_FVBNJ_G0035329.1	8136643	8469804	Cask	4554	918	208771	No_or_no_constitutive_exon
GGATGGGGAGGGCTGAGCACTAATATCTTTCTGATTTTGGGGAATGGCAGCA	44340878	44341160	44341210	44341158	-1	X	MGP_FVBNJ_G0035454.1	44328958	44344244	Igsf1	4554	918	208771	No_or_no_constitutive_exon
GTGTGGAGGACTGATGGATGGAGTGGGTCTTGCACTCTACAAGAAGGGAGAA	44337680	44337851	44337901	44337849	-1	X	MGP_FVBNJ_G0035454.1	44328958	44344244	Igsf1	4554	918	208771	No_or_no_constitutive_exon
TGCTTTTTGTCTCCGTGTTCTTTGTATATGTTTTTGTTCGGTGGGTATAGTA	45995739	45995826	45995876	45995824	-1	X	MGP_FVBNJ_G0035462.1	45954422	46246833	Hs6st2	4554	918	208771	No_or_no_constitutive_exon
CTCACTCAAAATGATTTATTTTTCTATTTTTTCCCCCTATGGGACCTGAGAC	55830972	55831048	55830922	55830974	1	X	MGP_FVBNJ_G0015622.1	55813058	55872990	C230004F18Rik	4554	918	208771	No_or_no_constitutive_exon
CATGTCACCTACTTTCCCTACCTCTTACCCCACCATGCCTGGGGCTACAGGA	68793927	68793992	68794042	68793990	-1	X	MGP_FVBNJ_G0035576.1	68785912	68795603	Irak1	4554	918	208771	No_or_no_constitutive_exon
CTTCTTTCCCCTCTCATCTTTCTTCCTCTGGTACTTGGGATGGAACACAGGC	68929541	68929558	68929491	68929543	1	X	MGP_FVBNJ_G0035578.1	68912266	68937155	Opn1mw	4554	918	208771	No_or_no_constitutive_exon
GGTGAAGGGCCCCTTACCTCACTCTCACAGCCTGCCCCTTCTGGGAACAGGT	69026314	69026477	69026527	69026475	-1	X	MGP_FVBNJ_G0035581.1	69007681	69034964	Flna	4554	918	208771	No_or_no_constitutive_exon
GGTGATGGGCCCCAAGCTGGTGGCAGTAAGGGGAGGGAAGAAGGGCCCAGAG	69090571	69090940	69090521	69090573	1	X	MGP_FVBNJ_G0035586.1	69084266	69091646	Atp6ap1	4554	918	208771	No_or_no_constitutive_exon
CCCCTTCAGCTCTTTGGGTACTTTCTCTAACTCCTTCATTGGGGACAAAGTT	80211796	80212341	80211746	80211798	1	X	MGP_FVBNJ_G0014415.1	80211226	80212341	None	4554	918	208771	No_or_no_constitutive_exon
CTTTTCCCTTTATTATACTCTTTTCCCTTCTTCTCTTCATGGGAGAATAGAA	88705272	88705389	88705439	88705387	-1	X	MGP_FVBNJ_G0035651.1	88412733	88736492	Pola1	4554	918	208771	No_or_no_constitutive_exon
CTGCTGAAACCATTGTCATTCCTCCCTCTATTTTTCCAATGGGACTACAGAA	91650903	91651054	91650853	91650905	1	X	MGP_FVBNJ_G0035671.1	91599323	91714294	Heph	4554	918	208771	No_or_no_constitutive_exon
AGGAGGGCAGGAGACTTGTGATGGAGCCTGATGGTGCTGCTGGGATGCAGGA	96385657	96385802	96385607	96385659	1	X	MGP_FVBNJ_G0035701.1	96377743	96401410	Med12	4554	918	208771	No_or_no_constitutive_exon
CTGGACTCGGGCTCAGGGGCTCCTTACTATTGCTGGGTGTGGGGTTACAGGA	147205307	147205464	147205257	147205309	1	X	MGP_FVBNJ_G0035926.1	147163910	147209223	Smc1a	4554	918	208771	No_or_no_constitutive_exon
GGGAGGGAGGGTTGCTGCTCTGACGCTGGGCTCCTTGCTTGTGGGTGCAGGG	147368130	147368180	147368080	147368132	1	X	MGP_FVBNJ_G0035927.1	147289721	147371084	Iqsec2	4554	918	208771	No_or_no_constitutive_exon
GAAAGAATCAGCTTGTTTACCTATTCTTCCCCCTTTCCTGGGCACGGCAGAT	147418695	147419277	147418645	147418697	1	X	MGP_FVBNJ_G0035928.1	147379286	147422220	Kdm5c	4554	918	208771	No_or_no_constitutive_exon
AGTGTAGTGGCTGTGGATTCTTGGTCAAGAACGTTTCTCTGGGTTGGCAGGT	147535796	147535904	147535746	147535798	1	X	MGP_FVBNJ_G0015636.1	147518664	147578295	3010001F23Rik	4554	918	208771	No_or_no_constitutive_exon
TGGTCCATACTGTTTCTGCTAAAGTTCTACACCTTTTGTAAATTGGGCAGGA	154746377	154746483	154746327	154746379	1	X	MGP_FVBNJ_G0035966.1	154703101	154783590	Map7d2	4554	918	208771	No_or_no_constitutive_exon
CAGGTGGCCAGAGAAGGCAACAGGGGCAGGTAGAGTGGGGCAGGGCTGAGGT	154810309	154810613	154810259	154810311	1	X	MGP_FVBNJ_G0035967.1	154810096	154878758	A830080D01Rik	4554	918	208771	No_or_no_constitutive_exon
