# Supplementary material for: Widespread Separation of the Polypyrimidine Tract From 3′ AG by G Tracts in Association With Alternative Exons in Metazoa and Plants
Source: Front Genet. 2019 Jan 14;9:741. doi: 10.3389/fgene.2018.00741 (PMC6339879; doi:10.3389/fgene.2018.00741)
Supplement: DATA FILE S2 — Sequences of REPAG 3′ SS from each species of metazoa, plants and protists. [file Data_Sheet_2.zip › Supplementary data 2/Metazoa_Release91_vicugna_pacos.txt]

REPA_GGG_Sequence	Exon_Start	Exon_End	Pos_-50	Pos_+2	Strand	Chromosome	GeneID	Gene_Start	Gene_End	Gene_Name	Number_of_REPAs	Number_of_REPAs_has_GGG	Number_of_Intron(Intra_genic_Region)	Upstream_Constitutive_Exon
TCTGCCCTGAGAAAGAAGTGGAGCAGCTGACGCAGGCTCTGGGACCTGAGGA	2228372	2228390	2228440	2228388	-1	GeneScaffold_89	ENSVPAG00000000585.1	2228372	2239501	DIO2	2589	493	89045	No_or_no_constitutive_exon
GCAAATACTAATAAAAGTAATAATAAGTCATTATCTTTTGGGTGATATAGGT	366576	366768	366818	366766	-1	GeneScaffold_2801	ENSVPAG00000008180.1	366576	375119	PRL	2589	493	89045	No_or_no_constitutive_exon
GTTTTCTACCTCATCTTTGCCCAAGCAGAGGTGCAGGACTGGGCTAAAAGAA	3096560	3096581	3096510	3096562	1	GeneScaffold_2801	ENSVPAG00000008203.1	3081338	3096581	SLC17A4	2589	493	89045	No_or_no_constitutive_exon
GCCACCAAGGCGGCCCGCAAGAGCGCGCCCGGCCACCGGGGGCGGTGAAGAA	3307411	3307504	3307554	3307502	-1	GeneScaffold_2801	ENSVPAG00000008218.1	3306903	3307617	None	2589	493	89045	No_or_no_constitutive_exon
TGCAATCCTGATCAATACTAACGGAATACTGATATTTTATTTGGGGACAGAG	742271	742393	742443	742391	-1	GeneScaffold_3496	ENSVPAG00000009507.1	720255	775192	RAPH1	2589	493	89045	No_or_no_constitutive_exon
CATATTTCATTCTTTTTTACAGGAATTTTAAAACAGTTGTCAGGGAGAAGTG	1592510	1592534	1592460	1592512	1	GeneScaffold_912	ENSVPAG00000009414.1	1531964	1691775	MSH3	2589	493	89045	No_or_no_constitutive_exon
GTATCTTCTCTTCAGTAACCTTGTTTCGTTTTTCCCTTGTGGGTAAGCAGCA	1126595	1126772	1126822	1126770	-1	GeneScaffold_3436	ENSVPAG00000007161.1	1113428	1289318	LRP2	2589	493	89045	No_or_no_constitutive_exon
GACAGGACAGGAGCACAACTCCACATCTGCTGAGGGGGCCACGGCCAGAGAG	474	486	536	484	-1	GeneScaffold_1204	ENSVPAG00000002369.1	288	624	None	2589	493	89045	No_or_no_constitutive_exon
GTGTGCGGAAAGGGACTGATGTTCGGAAAGCTCTGGCCCTGGGAGCCTAGGC	1879967	1880012	1880062	1880010	-1	GeneScaffold_1204	ENSVPAG00000002376.1	1876819	1921732	HAO1	2589	493	89045	No_or_no_constitutive_exon
TTCGGGCTCCGGCATAACTGGAATTAGTGGCCCAGTGGGGACAGGTGGAGGC	1217326	1217535	1217276	1217328	1	GeneScaffold_1462	ENSVPAG00000003432.1	1185991	1217535	DSG1	2589	493	89045	No_or_no_constitutive_exon
AGGCTCTACAGTAATGCGGCTCTTCATCTCCTCTTTTGTTTTGGGTGAAGGA	2178727	2178849	2178899	2178847	-1	GeneScaffold_1462	ENSVPAG00000003450.1	2120175	2206537	KLHL14	2589	493	89045	No_or_no_constitutive_exon
GCAGCAGTGTACTACAACGGCGTCCTTGCTGCCAAGTTCTGGAGGGAGAGCT	1434260	1434275	1434325	1434273	-1	GeneScaffold_2874	ENSVPAG00000006273.1	1426936	1457116	None	2589	493	89045	No_or_no_constitutive_exon
GGGAGCGGAAGCGGGGAGGCAGGAGGGCGGGATGGGTGACGGAAGGGGAGGG	255135	255203	255253	255201	-1	GeneScaffold_2149	ENSVPAG00000012408.1	203826	255231	LTN1	2589	493	89045	No_or_no_constitutive_exon
CATTTTCTTGTGTTTTCTTTTCCTTTTTTTTTTTTTTTTTGGGATCGCAGAC	2390695	2390800	2390850	2390798	-1	GeneScaffold_2149	ENSVPAG00000012464.1	2305420	2450127	TIAM1	2589	493	89045	No_or_no_constitutive_exon
CTGTCCTGACTCGGGTGGGTCTCTGAGGATGCAAAGCTGGAAAGGGGAAGTG	1839853	1839856	1839906	1839854	-1	GeneScaffold_1448	ENSVPAG00000005198.1	1801574	1839878	BDNF	2589	493	89045	No_or_no_constitutive_exon
ATTCTGGATGAGCCCACAGCTGGCGTGGATCCTTACTCCCGCAGGGGAAGTG	660237	660246	660296	660244	-1	GeneScaffold_1552	ENSVPAG00000009748.1	615374	737855	ABCA1	2589	493	89045	No_or_no_constitutive_exon
AGCCTTTAACACTGTTCCCCTTGATGGGGTTATTTGTCCTTGGGTTAAAGGG	2148683	2148822	2148633	2148685	1	GeneScaffold_3119	ENSVPAG00000011814.1	2148060	2153378	HNRNPH3	2589	493	89045	No_or_no_constitutive_exon
ACTAGTTGCCTAAAATATTCATGGACGGATTGGATATAAAGTTGTGGGAGCA	1147521	1147542	1147592	1147540	-1	GeneScaffold_2726	ENSVPAG00000007829.1	1136863	1155191	None	2589	493	89045	No_or_no_constitutive_exon
CTCTCGCCACTGAGAACTCTGTGGTTCCGGGGCGGGCTGGGAGGCGGGAGTT	1851112	1851123	1851173	1851121	-1	GeneScaffold_3642	ENSVPAG00000003779.1	1738539	1851999	POLQ	2589	493	89045	No_or_no_constitutive_exon
TCAAACTAATTAAAGTGAGTATACTTTTTTCTGCCTTTTTTTGGGGACAGGT	83603	83765	83815	83763	-1	GeneScaffold_1637	ENSVPAG00000011349.1	45672	96303	SEC31A	2589	493	89045	No_or_no_constitutive_exon
CATAAATGTAAATATTGAGAAATGTGTGTTATGATTTATAGGGGAATCAGGT	1626402	1626423	1626352	1626404	1	GeneScaffold_1637	ENSVPAG00000011361.1	1611930	1670256	CDS1	2589	493	89045	No_or_no_constitutive_exon
CACTGCCCTGTCTCATCCGTACTTCCACGACCTGGAGAGGCGCAAGGGAGAA	338752	338809	338859	338807	-1	GeneScaffold_1246	ENSVPAG00000002256.1	338752	561936	CDK6	2589	493	89045	No_or_no_constitutive_exon
TTTGATTCATTTGTGGAATGTTATTGTTTTCATCCTAGGCCTAGAGGGAGTG	1585698	1585875	1585925	1585873	-1	GeneScaffold_722	ENSVPAG00000012538.1	1467860	1585877	CPVL	2589	493	89045	No_or_no_constitutive_exon
CTCTGAGGTATTAGACCTTTCTAATAATACTCTGCACACTTAATAGGGAGAT	1326486	1326646	1326436	1326488	1	GeneScaffold_2138	ENSVPAG00000004697.1	1299569	1346607	U2SURP	2589	493	89045	No_or_no_constitutive_exon
AAGGCATCTATCATTCCATGGTCAGTGTCCAGGCCGGGGCAAAGCGCTAGTG	642799	642802	642852	642800	-1	GeneScaffold_2440	ENSVPAG00000009894.1	642799	736897	ABCB1	2589	493	89045	No_or_no_constitutive_exon
TAATTCAACAGCCCATAACATTTTCTCCTGATGAAATGGGATAAATACAGCT	2143461	2144031	2143411	2143463	1	GeneScaffold_2440	ENSVPAG00000009902.1	1661247	2144031	ZNF804B	2589	493	89045	No_or_no_constitutive_exon
GATATTTCTGTGGTTTTATTCTAAAACATTTCCTTCTACTGGGAGACTAGAG	776438	776603	776653	776601	-1	GeneScaffold_2746	ENSVPAG00000005900.1	746352	951415	SPATA16	2589	493	89045	No_or_no_constitutive_exon
GGGGGAAGGAGGTAAAAAGGTCAGACGGAGGGTCAGACAGGGGCATAAAGAA	647455	647473	647405	647457	1	GeneScaffold_2548	ENSVPAG00000012097.1	292897	715242	NAV2	2589	493	89045	No_or_no_constitutive_exon
TTTTTACTATTTTTACTAAGTTCTTCCCTCCGTTCTTTTTTAATGGGTAGCA	1068234	1068321	1068184	1068236	1	GeneScaffold_2548	ENSVPAG00000012104.1	998477	1111381	PRMT3	2589	493	89045	No_or_no_constitutive_exon
ACTCCGCTTTGTGAATCCCCAGGAAAGCTGCAGGATCGGAGGGGCCACAGGA	311759	311764	311814	311762	-1	GeneScaffold_2957	ENSVPAG00000008100.1	306225	485622	ASPH	2589	493	89045	No_or_no_constitutive_exon
GAAGAATTCATAAAGATGATCTCTGAAGAAATGGCATTTTGGGGATGGAGAC	1102182	1102192	1102132	1102184	1	GeneScaffold_2957	ENSVPAG00000008101.1	896935	1102490	NKAIN3	2589	493	89045	No_or_no_constitutive_exon
GATGTGACAGCCTGAGATTCAATCCTCAGGCAGAAAGGTTCTGGGGTGAGAA	492492	492502	492442	492494	1	GeneScaffold_2771	ENSVPAG00000002543.1	489831	494542	CARD6	2589	493	89045	No_or_no_constitutive_exon
TAAGATGTGCCAACAGGAAAGTGGAAATACTGCATCCTGGGAGGTGTTAGTC	675267	675273	675323	675271	-1	GeneScaffold_2771	ENSVPAG00000002547.1	675267	732081	C6	2589	493	89045	No_or_no_constitutive_exon
CAAAGGTTTGCCCAGGCACAGAACCTAACCCAAGGCTGGGAGGAGATCAGCA	580586	580640	580690	580638	-1	GeneScaffold_469	ENSVPAG00000001186.1	381930	848308	SYNE1	2589	493	89045	No_or_no_constitutive_exon
AGATGACTCACTGGAATGTGTTCTCTTTTTGTGTTTTGGGGCACGAGCAGCA	374693	374799	374849	374797	-1	GeneScaffold_951	ENSVPAG00000005220.1	266816	407833	SPHKAP	2589	493	89045	No_or_no_constitutive_exon
TTATTATTTGTGTATTCATAGACTTTTGTTGTTTTGCTTTTTGGGGATAGAT	501643	501727	501593	501645	1	GeneScaffold_878	ENSVPAG00000010498.1	499250	508740	HEY2	2589	493	89045	No_or_no_constitutive_exon
AGATTTCCGAGGAAGATGAATTCACTTTGCACCTAGATGAGGGAAAAAAGGA	1877185	1877209	1877259	1877207	-1	GeneScaffold_878	ENSVPAG00000010510.1	1857013	1887695	ECHDC1	2589	493	89045	No_or_no_constitutive_exon
GACTTCCTTTAATAAGTGTTGCACTTGTTCAGGTCGGGCATTGGGCGGAGGG	1875482	1875514	1875564	1875512	-1	GeneScaffold_878	ENSVPAG00000010510.1	1857013	1887695	ECHDC1	2589	493	89045	No_or_no_constitutive_exon
CCTCACTGGCCACTGCCAAAGGGAGCCCTTCGGAGGTGCGGGAGATTTAGAA	1159829	1159836	1159886	1159834	-1	GeneScaffold_2834	ENSVPAG00000007279.1	890047	1174022	DCLK1	2589	493	89045	No_or_no_constitutive_exon
GTTCTGTGAACAAGATGAGTACCACCTATTCCAGAGAGAGAAAGTGGGAGGG	1533304	1533329	1533254	1533306	1	GeneScaffold_3343	ENSVPAG00000008482.1	1304108	1541858	KCNAB1	2589	493	89045	No_or_no_constitutive_exon
GTTCCTTTTTTTTTTTTCCCCTCATGGTATAAAATTCATCTTGGGTAAAGGC	587077	587218	587027	587079	1	GeneScaffold_608	ENSVPAG00000005315.1	510344	685742	ITGBL1	2589	493	89045	No_or_no_constitutive_exon
CTATCCTGGAACATCTGGAGAGCGGGGCGGAGGCGGCGGAGACCGGGAAGCG	1910580	1910591	1910530	1910582	1	GeneScaffold_245	ENSVPAG00000008924.1	1910331	1910721	None	2589	493	89045	No_or_no_constitutive_exon
ATTTTAACACTTTTCTCTCTCTATTTCCATCTCTTTCTCGGGAAAACAAGCT	1699242	1699407	1699192	1699244	1	GeneScaffold_875	ENSVPAG00000004759.1	1390920	1879658	PHACTR1	2589	493	89045	No_or_no_constitutive_exon
ACATAACTATGTTTGGTTTTGACTAACAGGTTCTTACTTTTGGGGTACAGGT	985994	986164	985944	985996	1	GeneScaffold_2812	ENSVPAG00000001267.1	982726	994404	FHL5	2589	493	89045	No_or_no_constitutive_exon
AAATAATGAATTTGAGTTAATTTTGTAGATTGTGTCAAAAATATGGGCAGCG	204495	204571	204621	204569	-1	GeneScaffold_1022	ENSVPAG00000005125.1	169899	245395	None	2589	493	89045	No_or_no_constitutive_exon
GGCCACGTGTCTGTTTGAGAATTAAAACACAGACCTTTATTTGGGGATAGGT	1209168	1209374	1209118	1209170	1	GeneScaffold_124	ENSVPAG00000011949.1	1191245	1212110	SLC7A2	2589	493	89045	No_or_no_constitutive_exon
TGGTTAACTCCACCGCGGCCGACACCGGCGAGTTCAGCTGCTGGGGGTAGCT	1259894	1259937	1259844	1259896	1	GeneScaffold_124	ENSVPAG00000011954.1	1237916	1277538	PDGFRL	2589	493	89045	No_or_no_constitutive_exon
ATATGGGAGACCACGGGACGAACAGGAGTCACAGAGTCTTGGGGACAGAGAG	182109	182528	182059	182111	1	GeneScaffold_1063	ENSVPAG00000003067.1	153391	222593	YLPM1	2589	493	89045	No_or_no_constitutive_exon
TTAAGATGATTCTTTGCTTTTGCTAACTCATCTCTTTTGGGGGATCACAGGT	198922	199099	198872	198924	1	GeneScaffold_1063	ENSVPAG00000003067.1	153391	222593	YLPM1	2589	493	89045	No_or_no_constitutive_exon
CTTCATAGCTTCACGTCTTTTCTTCTTTGTGGGTCTCTTTGGGAATGCAGGC	243006	243177	243227	243175	-1	GeneScaffold_1063	ENSVPAG00000003072.1	243006	250843	PROX2	2589	493	89045	No_or_no_constitutive_exon
CCAGAGGGTTGGGCATTTGGCCACCTTTCTTATTTCTTCTGGGCCAACAGCC	371742	371801	371851	371799	-1	GeneScaffold_1063	ENSVPAG00000003079.1	371227	389635	None	2589	493	89045	No_or_no_constitutive_exon
CCCATTTTTCTTTCTCACTTTTTCTCCGTCATCTCCCTGGTGGGACACAGGG	1123461	1123537	1123411	1123463	1	GeneScaffold_3638	ENSVPAG00000007152.1	826948	1247875	RYR3	2589	493	89045	No_or_no_constitutive_exon
CGCAGGGCTCTCCCGGCCGGGCCAGCCCCTGGAGCCCGCCCCGCGGGGAGCC	1199660	1199743	1199610	1199662	1	GeneScaffold_1602	ENSVPAG00000004723.1	1199506	1210333	DUT	2589	493	89045	No_or_no_constitutive_exon
CAGTGATCACAACCAGTATGAGGAGACTGTCATCCACCTTGGGGAGAGAGTA	207291	207336	207386	207334	-1	GeneScaffold_621	ENSVPAG00000002897.1	149581	515638	HYDIN	2589	493	89045	No_or_no_constitutive_exon
CCTTAGCAGCCGAAATGAACTTCTTCCAGCTCCCTGTGAGCGGGTAATAGTT	1208058	1208088	1208138	1208086	-1	GeneScaffold_621	ENSVPAG00000002914.1	1208058	1220681	ZNF821	2589	493	89045	No_or_no_constitutive_exon
GCCTGAGCTCACACCTCCACTCTGGGCTTTATTCCTTAATGGGGGAGCAGTC	1443194	1443332	1443382	1443330	-1	GeneScaffold_621	ENSVPAG00000002919.1	1435375	1498655	None	2589	493	89045	No_or_no_constitutive_exon
GGACTTGGGCTTCTTTCTGTGACTTCAACAGTGTGTGTATTACGGGACAGGT	357016	357469	357519	357467	-1	GeneScaffold_2231	ENSVPAG00000006322.1	340743	367924	BRD8	2589	493	89045	No_or_no_constitutive_exon
GGACTACCATCAAGCACCCGGGGGCAGTGGTGGGAGGGGGGTGGGCCGAGGT	481788	481794	481738	481790	1	GeneScaffold_2231	ENSVPAG00000006328.1	479609	483581	FAM53C	2589	493	89045	No_or_no_constitutive_exon
CATACTGCTTCTAAAGAGACCTACTGACTTGATTTTTTCTTAATGGGTAGGA	1349727	1349853	1349677	1349729	1	GeneScaffold_2231	ENSVPAG00000006337.1	1341405	1356685	None	2589	493	89045	No_or_no_constitutive_exon
ACCTCTGCTGCGGGGGTGGCCCGGCCCGGGAAGGACCGAAGGGGACCTAGCG	100384	100411	100334	100386	1	GeneScaffold_134	ENSVPAG00000005480.1	100275	136467	SPATA7	2589	493	89045	No_or_no_constitutive_exon
CAAAGGAAGCATCTGAGAGGCAGGAGGGGCCAGGCAGACTGGGTGAGCAGAG	621865	621877	621927	621875	-1	GeneScaffold_3599	ENSVPAG00000011225.1	621850	622363	None	2589	493	89045	No_or_no_constitutive_exon
ATTTTTATTTTTCCTTTGCCTTTTGTTTTTCTGGCTACGGGGGAAAATAGGA	1288678	1288778	1288828	1288776	-1	GeneScaffold_2131	ENSVPAG00000008953.1	1259345	1289360	FAM114A2	2589	493	89045	No_or_no_constitutive_exon
AAGGGTGTGCCTACATTTGGGGTGGGACGTGGTGGGGGTACAGGAGTTAGGG	794339	794429	794479	794427	-1	GeneScaffold_984	ENSVPAG00000005119.1	794005	794532	None	2589	493	89045	No_or_no_constitutive_exon
GTTGTCCTCATAACTAAGCTTATTTTGTGCTTTGTTAATTGGGGATTTAGGC	136332	136482	136532	136480	-1	GeneScaffold_2321	ENSVPAG00000007235.1	121596	168319	OMA1	2589	493	89045	No_or_no_constitutive_exon
GTAAGAAAACCGTGGGGTTTTCAGGTGGAATTACTAGTCAGGGGAGGGAGTG	1170417	1170429	1170367	1170419	1	GeneScaffold_1875	ENSVPAG00000000421.1	243413	1427538	None	2589	493	89045	No_or_no_constitutive_exon
CTCTTTTGTTAAGGTGGAAATAACTCAGTATCTTTTTCTCGTTGGGGCAGGA	854393	854490	854540	854488	-1	GeneScaffold_373	ENSVPAG00000006703.1	852383	911102	ALS2	2589	493	89045	No_or_no_constitutive_exon
AACACTACGCTCTTCATCGACCAGGTGGAGGCCAAGTGGGTGGAGGTTAGTC	1153992	1154341	1154391	1154339	-1	GeneScaffold_3043	ENSVPAG00000003899.1	60573	1154763	None	2589	493	89045	No_or_no_constitutive_exon
TTAACAAAAAGCTGGAGAGGGCTGAGCGTGTGGAAGGAGACAGTAGGGAGAG	246523	246550	246473	246525	1	GeneScaffold_2626	ENSVPAG00000000729.1	246502	260849	ATP5S	2589	493	89045	No_or_no_constitutive_exon
CATGAGACTGAAAGCCCCTTCCCCTCCCGTCATCCTATGGGAGTGGAAAGTT	956342	956343	956393	956341	-1	GeneScaffold_2066	ENSVPAG00000000282.1	912259	1050702	MANBA	2589	493	89045	No_or_no_constitutive_exon
TTAGATCAATGATTTCTTGGAAATAATTTTGTTTCTTTCTTGGGTTAAAGGA	972094	972313	972044	972096	1	GeneScaffold_2320	ENSVPAG00000004057.1	950426	1261993	PATJ	2589	493	89045	No_or_no_constitutive_exon
CAGGGAGCAGCGAGAGAGAGGCCCCCCCAGCAGGGGAGGGAGGAGGCCAGTC	1349246	1349529	1349579	1349527	-1	GeneScaffold_2320	ENSVPAG00000004063.1	1321243	1351459	None	2589	493	89045	No_or_no_constitutive_exon
GATTTTCCCTCCTGGAGAAGAAGCTGAAGGAGGGGCAGGAGGGTGGGGAGCA	3824	3909	3959	3907	-1	GeneScaffold_764	ENSVPAG00000004996.1	925	46188	None	2589	493	89045	No_or_no_constitutive_exon
TTTAAGAATATTTTCTGCACTAATCTAAGGCTAATCTTTTGGGGGTTTAGAT	1136426	1136717	1136376	1136428	1	GeneScaffold_1617	ENSVPAG00000010112.1	866721	1169072	PLCE1	2589	493	89045	No_or_no_constitutive_exon
TTTTTTTTTTTTTTGCTATATTTTTCTGAACACCTGTCATTGGGACGTAGTT	930020	930167	929970	930022	1	GeneScaffold_233	ENSVPAG00000002245.1	921124	940979	RNF20	2589	493	89045	No_or_no_constitutive_exon
TGCACAGACTGGGGCTGGTGTTCACTCCGGCTCTCTTCTTTTGGGGACAGAA	1079639	1079693	1079743	1079691	-1	GeneScaffold_2137	ENSVPAG00000001428.1	1074799	1116909	None	2589	493	89045	No_or_no_constitutive_exon
ACTGTTGGCCCCACTGCTAATTAGATTTATTCTCTTTTCACTGGGGAAAGGG	45650	45695	45745	45693	-1	GeneScaffold_3280	ENSVPAG00000009832.1	5936	481690	COL25A1	2589	493	89045	No_or_no_constitutive_exon
CTGGCCAGCGGCCTGGGCCTCTTCCTCACCTACACGTGGAAGTGGGTCAGCT	1042031	1042124	1041981	1042033	1	GeneScaffold_2806	ENSVPAG00000004103.1	1041603	1042124	None	2589	493	89045	No_or_no_constitutive_exon
TGTAGATTGTTAGGTAATCAGTGATGTGACTCTGGGCTGGGGGAATGCAGGT	63955	63970	63905	63957	1	GeneScaffold_2977	ENSVPAG00000008023.1	30099	106721	SEC24C	2589	493	89045	No_or_no_constitutive_exon
CTGAACGCACATCTGAATTAACTGTTGCTTTGTTCGCTTTGGGATCGCAGCA	436485	436605	436435	436487	1	GeneScaffold_617	ENSVPAG00000010881.1	269455	474894	B3GLCT	2589	493	89045	No_or_no_constitutive_exon
ACTGCTTTCCACATCTTGGAAGCGAAAAGTCTGGTGCCCGGGGCCAGGAGGG	1218638	1218647	1218588	1218640	1	GeneScaffold_617	ENSVPAG00000010883.1	1056148	1242725	FRY	2589	493	89045	No_or_no_constitutive_exon
ATTTTATTAATATGGCCTTTTGATGGGTTGTTTTTTGGGGGGGTGTTAAGGG	559373	559374	559323	559375	1	GeneScaffold_1641	ENSVPAG00000010895.1	372047	813278	FRAS1	2589	493	89045	No_or_no_constitutive_exon
TCTTTTCTTCCATGTGTTTTTTCTGGATTCTCTGCCTTGGGACTACAAAGAG	400005	400013	400063	400011	-1	GeneScaffold_3606	ENSVPAG00000008645.1	138556	402270	ADAMTS6	2589	493	89045	No_or_no_constitutive_exon
CAATTGGACTCTTGGCTTCACCTTCTCCTTCTCTTTTCTGGGGTTGATAGTT	747028	747139	747189	747137	-1	GeneScaffold_3363	ENSVPAG00000002703.1	747028	950784	HECW2	2589	493	89045	No_or_no_constitutive_exon
TCTCTGTGGTCATTGTTGTATATATTTTTCTATTCTTTCTGTGGGTATAGTA	880334	880421	880471	880419	-1	GeneScaffold_1456	ENSVPAG00000004745.1	823656	1203413	HS6ST2	2589	493	89045	No_or_no_constitutive_exon
GGAGTTACTAAATGTCCTGTTTTTTCCTGTCTCGTTCATTGGGCAACCAGGG	336476	336560	336426	336478	1	GeneScaffold_357	ENSVPAG00000005008.1	20030	466805	RIMS1	2589	493	89045	No_or_no_constitutive_exon
TTTGGAAAATATGCATATTTGTGATCACCATCATGGGGCTTGTAAGGTAGGT	72772	72863	72722	72774	1	GeneScaffold_2629	ENSVPAG00000009551.1	62221	90027	CDC40	2589	493	89045	No_or_no_constitutive_exon
TTGTTTGTTTGTTTGTTTTCTGATTTCTCATCATCACATCATATGGGCAGTG	150214	150370	150420	150368	-1	GeneScaffold_2142	ENSVPAG00000006351.1	10069	335776	GRIP1	2589	493	89045	No_or_no_constitutive_exon
TTTTTATTTAATTTTATCTTTGTATTGTCTTTTTTACCTTGGGACAAAAGAG	963853	963877	963927	963875	-1	GeneScaffold_2961	ENSVPAG00000003214.1	919931	991231	None	2589	493	89045	No_or_no_constitutive_exon
AAATGAAGCTCCAATGTGGTGGAATTCGTCCGTTACCTCCACAGGGAAAGCA	434345	434472	434522	434470	-1	GeneScaffold_3075	ENSVPAG00000012228.1	227137	530093	ABI3BP	2589	493	89045	No_or_no_constitutive_exon
TTCTCAGAACAGCAGCATGGAGAGGGCCCAGTACCTGCCCGGCGGGCAAGCA	832000	832147	832197	832145	-1	GeneScaffold_2891	ENSVPAG00000004769.1	760092	832235	None	2589	493	89045	No_or_no_constitutive_exon
TAGATATTTTTGGAAGAATAATCTCTACTATTTTTTTTTTTAGGGGTTAGGA	859210	859224	859274	859222	-1	GeneScaffold_1399	ENSVPAG00000000857.1	787722	877391	TTC37	2589	493	89045	No_or_no_constitutive_exon
CTTTCTCTGTATGTTACTGACCACTGCTTCTGTGTTGTGTGGGACATTAGAC	235892	236049	236099	236047	-1	GeneScaffold_3081	ENSVPAG00000005715.1	228889	239130	LOX	2589	493	89045	No_or_no_constitutive_exon
CATGCCCAGACAGGGCAGTGTGAGTGCAAACCTAACGTGCAGGGACGCAGTG	540868	540883	540818	540870	1	GeneScaffold_3344	ENSVPAG00000001220.1	185931	780961	LAMA2	2589	493	89045	No_or_no_constitutive_exon
CTGTCCTTGTGTGTGCCGCTCTGGCTCTTCTTGGCTCTGTGGGACGACAGAA	689673	689753	689803	689751	-1	GeneScaffold_539	ENSVPAG00000005228.1	586405	700367	RTN1	2589	493	89045	No_or_no_constitutive_exon
TATTTTTGTTTTGACCTGAGTTGTGTCAACCTGATCATTTTGGGGGACAGGC	138591	138779	138829	138777	-1	GeneScaffold_2380	ENSVPAG00000005402.1	131361	156407	SLC2A2	2589	493	89045	No_or_no_constitutive_exon
AGCGCTTGTGGACTGTCAGCTGTGAGCTTCTGGGAATCCAGTGGGAGTAGAG	210559	210561	210509	210561	1	GeneScaffold_169	ENSVPAG00000010468.1	202613	210561	RDH12	2589	493	89045	No_or_no_constitutive_exon
GTGCACTTTTGATCCGAAAAAACTTTTTTGTTTTGGGGCGGTGGGTATAGGT	233973	234153	233923	233975	1	GeneScaffold_1146	ENSVPAG00000008463.1	233565	267711	CPNE3	2589	493	89045	No_or_no_constitutive_exon
CAAGCGGATTGGGTACAAGATGACTTTTGACAATCCGGGGGAGTTATAAGAA	665095	665096	665045	665097	1	GeneScaffold_87	ENSVPAG00000005842.1	622341	665096	ENDOD1	2589	493	89045	No_or_no_constitutive_exon
AGGATATATTAACTTCTGTTGTTTTCACCTTGGGGTTTTTGGGGGCACAGAT	647281	647407	647457	647405	-1	GeneScaffold_3525	ENSVPAG00000007497.1	632039	857590	FBN2	2589	493	89045	No_or_no_constitutive_exon
GCCTGTCTCTCTCCACCCGGGACCCTGCCCTCGCCATCTGGGGTGAATAGTC	785189	785198	785139	785191	1	GeneScaffold_1530	ENSVPAG00000011127.1	586890	813812	LMO7	2589	493	89045	No_or_no_constitutive_exon
AATGTTTTATTAAACGTTTTTTGTTGGTTGTCCCTGCTGGGGGACTGCAGGT	578824	578992	578774	578826	1	GeneScaffold_1381	ENSVPAG00000011031.1	561381	591546	BPI	2589	493	89045	No_or_no_constitutive_exon
TCTGAATCTCCTCTAATCTCCGGCCTTTCCCATGTGTTTGGGTGGTGCAGGA	829669	829758	829808	829756	-1	GeneScaffold_238	ENSVPAG00000001521.1	819935	917967	ALPK2	2589	493	89045	No_or_no_constitutive_exon
ACAATGCCCAATGTGGGTAGCAAGGTTATGGTTTTCTGAGGGACAGGCAGGC	532694	532762	532812	532760	-1	GeneScaffold_575	ENSVPAG00000009815.1	522590	568850	NCOA6	2589	493	89045	No_or_no_constitutive_exon
GGGCCAGAAACTCCCTCCTCACCTGAATACCATGAGCATGCAAGGGAGAGTC	905340	905400	905450	905398	-1	GeneScaffold_575	ENSVPAG00000009826.1	905320	943700	EDEM2	2589	493	89045	No_or_no_constitutive_exon
TCTGTCCTCCCTCTCAGTCGTACCTTATTGTTTAACTCCCGGGGCCACAGGA	650158	650377	650108	650160	1	GeneScaffold_1126	ENSVPAG00000005172.1	648203	726759	SYTL3	2589	493	89045	No_or_no_constitutive_exon
CAGGCGGCGGCGGCCGCAGGATGTTCTCCAGGAAGCCACACGGGGCATAGAT	418538	418583	418633	418581	-1	GeneScaffold_550	ENSVPAG00000010441.1	140325	418613	RALGAPA1	2589	493	89045	No_or_no_constitutive_exon
CAGAAGTGCTGGCTTCTGTTCCATGTGACTGGAGGCCGATGCTGGGGAAGTA	540408	540417	540467	540415	-1	GeneScaffold_231	ENSVPAG00000006520.1	504468	614812	FGFR2	2589	493	89045	No_or_no_constitutive_exon
ACTCAGCCTAGATATCTTCCCATCCCCATCCCTCTCTTTTCCGGGAACAGCC	962194	962302	962144	962196	1	GeneScaffold_2097	ENSVPAG00000006398.1	585408	983337	PRKCA	2589	493	89045	No_or_no_constitutive_exon
CATGGAGGACTCAGCAAAAGGGGGAGCCCTTGGCTGGCCTGGGGCGGGAGGT	134455	134471	134405	134457	1	GeneScaffold_3591	ENSVPAG00000001847.1	134266	134842	None	2589	493	89045	No_or_no_constitutive_exon
GGGGAACTCCGCTGAGGGCCCACTTCTGAACACCAACGAAAGGGTGCAAGGA	117466	117490	117416	117468	1	GeneScaffold_1933	ENSVPAG00000008264.1	117377	173659	None	2589	493	89045	No_or_no_constitutive_exon
AACAGTGTTTTTTTTGGTTTGTTTGTTTTTCTTTGTGCATGGGAAACTAGAA	140683	140800	140850	140798	-1	GeneScaffold_1066	ENSVPAG00000005537.1	50991	151209	None	2589	493	89045	No_or_no_constitutive_exon
GAGTAAAAGGCATGAGAAGAAGGGTCTGGTGAGCAGGGATCTGGGGGGAGCA	351015	351031	350965	351017	1	GeneScaffold_1066	ENSVPAG00000005550.1	339897	351075	FAM228A	2589	493	89045	No_or_no_constitutive_exon
ATTTGATATATGGATGTTTTCTGTTTTTCTTTTTTAATAATTATGGGAAGAT	80590	80977	80540	80592	1	GeneScaffold_3293	ENSVPAG00000002188.1	76841	80977	None	2589	493	89045	No_or_no_constitutive_exon
GGAGACTTTGAAGTTTTGCTTATAATACTGGATTTCAATTTGGTGGGTAGGT	721976	722113	721926	721978	1	GeneScaffold_49	ENSVPAG00000012480.1	719539	840694	MTHFD1L	2589	493	89045	No_or_no_constitutive_exon
GCAACGCTCACTTCCGGCAGAGGAAGGCTGTCTGACCCGGGATGGAATAGGC	313037	313076	312987	313039	1	GeneScaffold_842	ENSVPAG00000011825.1	313028	317609	ZNF408	2589	493	89045	No_or_no_constitutive_exon
TCTAATCCAGTGTTATTGCATTATGTAATTGTTCTCCCTGGGAAAAACAGAA	463530	463554	463604	463552	-1	GeneScaffold_2758	ENSVPAG00000001721.1	459621	546709	PICALM	2589	493	89045	No_or_no_constitutive_exon
TTCTTAGGTAAACTCACCTTTACATTTGTGCCTGTTTTTGTGGGAGCCAGGT	271660	271825	271610	271662	1	GeneScaffold_390	ENSVPAG00000002646.1	248014	274370	HADHB	2589	493	89045	No_or_no_constitutive_exon
TCAGGAGTAGGAAGTGACCTGTCTTTATTTTGTTTTCTCTGAGGGTGCAGTG	441140	441243	441293	441241	-1	GeneScaffold_1083	ENSVPAG00000004922.1	375686	451182	None	2589	493	89045	No_or_no_constitutive_exon
TGTAATAATATAGTAGCTTTTATATCATTGTTGATTTTCTGGGAGTTCAGGG	595274	595319	595369	595317	-1	GeneScaffold_1825	ENSVPAG00000002304.1	499079	621709	COL4A4	2589	493	89045	No_or_no_constitutive_exon
CGTGTCACTGCGGGTGTCTGAACCCTAATCCTCTCTTGTCGACCGGGCAGCA	499314	499338	499388	499336	-1	GeneScaffold_1825	ENSVPAG00000002304.1	499079	621709	COL4A4	2589	493	89045	No_or_no_constitutive_exon
TCCTGAGATTGTTGCTATTTATCAAAAACAAAAGTCAGAATTAAAGGGAGAA	837644	837653	837594	837646	1	GeneScaffold_3604	ENSVPAG00000010307.1	820610	839374	GEN1	2589	493	89045	No_or_no_constitutive_exon
TATTTTGCCTAAGTGTCCCTTTTGCCTAAATGTTTTGCTTTGGGGAATAGGA	694058	694253	694303	694251	-1	GeneScaffold_3076	ENSVPAG00000010187.1	692343	722064	ACE2	2589	493	89045	No_or_no_constitutive_exon
CTGTGTCTGAACGGGCATGTCTGTGCGTTTCTTGGTAACCTCGGGAGCAGAC	477328	477345	477395	477343	-1	GeneScaffold_3357	ENSVPAG00000001771.1	436925	523536	TLE1	2589	493	89045	No_or_no_constitutive_exon
TGTGTCATGTTGATTTTTCTTTCTTTTCCTTTTTTTTTTTGGGGGGTCAGCA	763181	763261	763131	763183	1	GeneScaffold_1593	ENSVPAG00000000061.1	761745	767401	PTS	2589	493	89045	No_or_no_constitutive_exon
CGGCAAATGCATAACACTGAGTAACATCATCGCTGCCACTGACGGGGGAGTC	886501	886546	886596	886544	-1	GeneScaffold_1593	ENSVPAG00000000062.1	849563	886685	None	2589	493	89045	No_or_no_constitutive_exon
GTTTTTAATTCTTAAAATTTGAGAAATGTGATTCTTGACTGGGAAAATAGAT	587696	587835	587885	587833	-1	GeneScaffold_2557	ENSVPAG00000006746.1	585349	588577	RPL4	2589	493	89045	No_or_no_constitutive_exon
ACCAGTATATGAAAAGTTTTTAATGTGTGTCTTTTTTCTGTTGGGATAAGAT	408553	408706	408756	408704	-1	GeneScaffold_1105	ENSVPAG00000007552.1	323058	429344	ABCC9	2589	493	89045	No_or_no_constitutive_exon
AGGAGAGCAAAGGAGGAGAGGAGGAGGGAGAGGTGGAAGGGAGGAAGGAGCC	314914	314983	314864	314916	1	GeneScaffold_2417	ENSVPAG00000010843.1	244759	335870	None	2589	493	89045	No_or_no_constitutive_exon
TAAGAAATACTGACTCTTTCTTTCTTTTTTGTTGGGGGTGGTGAATATAGAT	193694	193825	193875	193823	-1	GeneScaffold_652	ENSVPAG00000008126.1	193694	298206	TRPM7	2589	493	89045	No_or_no_constitutive_exon
CTTGATAAAACCAAAGGAAACAAGTGAAGATGCCACCAAAACCAGGGAAGAG	812121	812130	812071	812123	1	GeneScaffold_1844	ENSVPAG00000000263.1	465853	829362	CMSS1	2589	493	89045	No_or_no_constitutive_exon
CCTTGGCTGCGCGGGGCTGGGCCTGGTGCTGGCTCTGCGACTGCAGGGAGAG	551932	552679	552729	552677	-1	GeneScaffold_93	ENSVPAG00000008900.1	542234	552809	PEX6	2589	493	89045	No_or_no_constitutive_exon
TATGACTTTTCTTCATACCCAATTTTCCTTCCTGTGTGTCTGGGCAGCAGCC	778841	779086	778791	778843	1	GeneScaffold_93	ENSVPAG00000008916.1	774588	806677	None	2589	493	89045	No_or_no_constitutive_exon
GCGTGAACCCTATAAGGGAGAAGTCATCACACTGCAATCTAGAGGGACAGAA	624495	624540	624590	624538	-1	GeneScaffold_2934	ENSVPAG00000012368.1	624495	756425	DPYS	2589	493	89045	No_or_no_constitutive_exon
GTGCTGCTGCATCCGCGCACCACGGCCTGGAACGCGGGCATGGGTGACAGCT	729979	729987	729929	729981	1	GeneScaffold_2750	ENSVPAG00000012139.1	729565	743880	None	2589	493	89045	No_or_no_constitutive_exon
CATGTGGAGACTAGGGTCCAGTCTGACCAGCCTCCGGTTTGGGTGGGCAGAT	7276	7315	7365	7313	-1	GeneScaffold_1754	ENSVPAG00000005300.1	644	311330	RERE	2589	493	89045	No_or_no_constitutive_exon
GAGGTATTTAAAATCGAGACTGGATGAGATCACCAGAGAAGGGAATCCAGAG	563591	563687	563737	563685	-1	GeneScaffold_3383	ENSVPAG00000006190.1	399733	563721	None	2589	493	89045	No_or_no_constitutive_exon
CTGTCTGTGAGGCAGTGACAGCTTGAACCCTCTTGTTCCTGGGGAGATAGAC	53593	53596	53543	53595	1	GeneScaffold_1569	ENSVPAG00000009045.1	46720	53616	None	2589	493	89045	No_or_no_constitutive_exon
TTACTACAGGTTACAGAAGAAAAAGATCACAATGCTATTGTCAAGGGCAGAT	454137	454214	454264	454212	-1	scaffold_550	ENSVPAG00000011285.1	432210	459395	RGS21	2589	493	89045	No_or_no_constitutive_exon
ACCCTGAATAGAAGGTAGTGGATGACTTGATCTCTCATTGGGGTTGACAGGC	167489	167636	167686	167634	-1	GeneScaffold_1352	ENSVPAG00000001969.1	24277	290295	ACACA	2589	493	89045	No_or_no_constitutive_exon
TGATTTTGTTTTTCCAATTTCTCTCCTTTGTTTTTTGGGGGGACGAACAGTG	321717	321789	321667	321719	1	GeneScaffold_1352	ENSVPAG00000001975.1	298091	326429	TADA2A	2589	493	89045	No_or_no_constitutive_exon
GAAGATGCACTCTCTGTTCAGTTTGACATGAAACTGGGCTGATGTGGGAGGG	406052	406082	406132	406080	-1	GeneScaffold_1352	ENSVPAG00000001977.1	365887	454175	SYNRG	2589	493	89045	No_or_no_constitutive_exon
TGTCATGTCTGATAGCTTCTTTGGGATTTTACCAACAGGTTAGTGGGTAGCA	406013	406018	406068	406016	-1	GeneScaffold_1352	ENSVPAG00000001977.1	365887	454175	SYNRG	2589	493	89045	No_or_no_constitutive_exon
TTAATTGGGTTTTACCTTTTAATATGTTTTGTCTGCTTTGGGTGGAACAGGG	681342	681439	681489	681437	-1	GeneScaffold_1352	ENSVPAG00000001984.1	677910	712150	HEATR6	2589	493	89045	No_or_no_constitutive_exon
CGCGGACGCGGCGGGCGGCGGGGCCGAGGGCGACTCGTGGGAGGGAGGAGGG	578607	578656	578557	578609	1	GeneScaffold_2536	ENSVPAG00000003928.1	578467	592169	None	2589	493	89045	No_or_no_constitutive_exon
AAAAGCTGTAATCACCTAATCGCGCGGTTCTCATCTGGCCCCGGGGGCAGGG	165506	165653	165456	165508	1	GeneScaffold_2986	ENSVPAG00000005419.1	164438	189540	PLEKHO1	2589	493	89045	No_or_no_constitutive_exon
GATGTTGGATGGAGGCAATGATAACCGTTTCCTAATCCTGCTGAGGGCAGAA	275276	275387	275226	275278	1	GeneScaffold_2986	ENSVPAG00000005423.1	274272	275387	None	2589	493	89045	No_or_no_constitutive_exon
ACCCTATGAAAAGCAATAAACCAAGAGCTTAATAGGGAAGTGGGTAATAGAA	518107	518130	518180	518128	-1	GeneScaffold_2986	ENSVPAG00000005428.1	517899	518355	None	2589	493	89045	No_or_no_constitutive_exon
GTCTCATCTGTAGGTCTGCACCATTAACAGAAGTTATTTTGGGTAATAAGGA	342912	343107	342862	342914	1	GeneScaffold_142	ENSVPAG00000002873.1	308816	355845	None	2589	493	89045	No_or_no_constitutive_exon
CTGTCCAGAAGTTATTTGCCTTTTTACTAAAGATTTCCCACATAGGGTAGAA	434546	434618	434496	434548	1	GeneScaffold_2499	ENSVPAG00000008978.1	434417	434794	None	2589	493	89045	No_or_no_constitutive_exon
AGATAATCATAAATAATTAAGTTTTGTTTTTGTTTTTTTTTGTCGGGAAGAG	723228	723309	723359	723307	-1	GeneScaffold_2087	ENSVPAG00000007114.1	702641	751855	ZNHIT6	2589	493	89045	No_or_no_constitutive_exon
GTTGGGATGGAGATTGTGTCCATTGCTTTCAAGTTGCGTGGGACAGCTAGAC	308324	308330	308274	308326	1	GeneScaffold_3273	ENSVPAG00000002382.1	294547	308330	KCNK18	2589	493	89045	No_or_no_constitutive_exon
TGTTGGCTGTGGAACAAGAATTAGCACAAGAAGAAGAACCAGGGCAGGAGGA	265903	265932	265853	265905	1	GeneScaffold_1266	ENSVPAG00000005737.1	213955	288125	WWC2	2589	493	89045	No_or_no_constitutive_exon
TAAAGCTCTACCTTTCATAGAAATCTCTGCCTCTCCAGGGACCGAGAGAGCT	336234	336251	336301	336249	-1	GeneScaffold_2412	ENSVPAG00000004967.1	310852	339145	None	2589	493	89045	No_or_no_constitutive_exon
CTTTTCTTATATTACCTTTCATTGTTTCCTTTTGTGGGGGAATGGAGCAGAT	408418	408543	408368	408420	1	GeneScaffold_3334	ENSVPAG00000000083.1	358892	454236	IQGAP1	2589	493	89045	No_or_no_constitutive_exon
TCGGGGACCGAGGAGGACCTGCTGGCCTCAGGAGGCCTGGGCAACGGCAGCG	745	935	985	933	-1	GeneScaffold_2915	ENSVPAG00000003555.1	745	186860	KIF13B	2589	493	89045	No_or_no_constitutive_exon
GAAATCAAAGGATTGTTTCTCTTCTTTCCTTTTATTTTATGGGGAGACAGAA	324146	324241	324291	324239	-1	GeneScaffold_925	ENSVPAG00000002154.1	297579	336778	KPNA1	2589	493	89045	No_or_no_constitutive_exon
ACAGACCTGGAGCCTAGGGGCTGAGCAGGTATCCCCTGCCCTGGGAGCAGAG	648637	648736	648587	648639	1	GeneScaffold_1434	ENSVPAG00000002886.1	632223	670528	None	2589	493	89045	No_or_no_constitutive_exon
TTAATCTGGATAAGCAATTTCTCTTTTTTCTGTTCTGTTCCACTGGGAAGCT	210808	210922	210972	210920	-1	GeneScaffold_1265	ENSVPAG00000010204.1	93755	233527	SERGEF	2589	493	89045	No_or_no_constitutive_exon
TGACTTTTTTGGTGAGTAAACATGCTTTCTCTTTTTTGGTGGGGTATTAGAG	386254	386467	386517	386465	-1	GeneScaffold_1265	ENSVPAG00000010212.1	357880	394051	HPS5	2589	493	89045	No_or_no_constitutive_exon
ACTTACTTCAGATCTTGTTCTCATAACCTTTTGGGGTTTTTGGGGCACAGTA	448804	449002	448754	448806	1	GeneScaffold_2997	ENSVPAG00000010137.1	296363	502007	DIP2B	2589	493	89045	No_or_no_constitutive_exon
TTCAGCGATTCTTGGAGGACTGGTACCATCAGAAGTTCCTGGGCAGCAAGTG	168316	168793	168266	168318	1	GeneScaffold_622	ENSVPAG00000003985.1	163876	169045	HAS3	2589	493	89045	No_or_no_constitutive_exon
TATTTGATGTGAAAAATATGCTAACCATTACTTTTCTTATGGGCGATTAGGC	499338	499452	499502	499450	-1	GeneScaffold_2493	ENSVPAG00000011013.1	487886	508426	C12orf50	2589	493	89045	No_or_no_constitutive_exon
GGATCCCACGTGTGTTTTGGCTGACCTTCTTGTTTGGGGCTTGAGGGTAGGT	188440	188638	188688	188636	-1	GeneScaffold_167	ENSVPAG00000007024.1	172899	212491	SBNO1	2589	493	89045	No_or_no_constitutive_exon
CTCTGAGCCCCGAGCACTGCTGATCCTGTCCTTTCCCCCGACATGGGCAGGT	372680	372772	372630	372682	1	GeneScaffold_167	ENSVPAG00000007028.1	371331	383307	DDX55	2589	493	89045	No_or_no_constitutive_exon
TATAAAATATTGCTACTCTGCGAGTAACCTTTTCTTTTTGGGTACATAAGCT	247845	247986	247795	247847	1	GeneScaffold_76	ENSVPAG00000003657.1	156292	260157	DNAJC13	2589	493	89045	No_or_no_constitutive_exon
ACTTTTGGTACTCAGCCATCTCTTTCTGTTTTGTTCCATGGGCAAAGTAGGA	186495	186575	186625	186573	-1	GeneScaffold_1670	ENSVPAG00000000800.1	172705	187443	ENTPD5	2589	493	89045	No_or_no_constitutive_exon
TGGTGGCCGGGCCCAGGACCCAAAGGTCGACTGGAGGGCAGGGCGGGAAGGG	331040	331162	330990	331042	1	GeneScaffold_2931	ENSVPAG00000004410.1	329966	363395	None	2589	493	89045	No_or_no_constitutive_exon
AGTACAAAGAGGAGGGTCAAGGCTCGACTCTCTCTTTCCCTGGTGGGCAGCC	583940	584064	583890	583942	1	GeneScaffold_2931	ENSVPAG00000004414.1	573480	584101	None	2589	493	89045	No_or_no_constitutive_exon
TCGTTTGTGTATCAAATCTGTCTGCCTTCTCTTTTGGGATCTAAAAGCAGGT	119307	119469	119257	119309	1	GeneScaffold_1887	ENSVPAG00000010146.1	79538	198353	TIAM2	2589	493	89045	No_or_no_constitutive_exon
AGTGCCTGATTAAATTTCTTTCTCTACTCTTGTCTTTCTTTGGTGGGCAGGT	559749	559943	559699	559751	1	GeneScaffold_3465	ENSVPAG00000010727.1	543653	570252	UAP1	2589	493	89045	No_or_no_constitutive_exon
TCTTCAACTCATGACTCCCAATCTCTGTTTCCTTCCCTGAATGTGGGCAGAT	43006	43177	43227	43175	-1	GeneScaffold_515	ENSVPAG00000005377.1	24577	58048	BPIFC	2589	493	89045	No_or_no_constitutive_exon
CCATTTTCTTTATTTACCCCCGTTTTTAAGGTTCTCCTGCAGACAGGGAGAA	518482	518679	518432	518484	1	GeneScaffold_2647	ENSVPAG00000012051.1	468904	528559	None	2589	493	89045	No_or_no_constitutive_exon
TCAGGTCACTATTTAGTGAATTTTTCCTTTTATGACCGGGGTTATGAGAGTT	387098	387161	387211	387159	-1	GeneScaffold_1613	ENSVPAG00000006574.1	386302	519681	None	2589	493	89045	No_or_no_constitutive_exon
TTTGCTTATGGCCAGATGGGCACTGGCATGACCTATAACATGCAAGGGAGCC	665232	665247	665297	665245	-1	GeneScaffold_1613	ENSVPAG00000006577.1	576112	665517	None	2589	493	89045	No_or_no_constitutive_exon
AATCATTTCATGGTTTGCTTTTCTCCTCTTTCCACCTCCGGATGGGCCAGGC	301575	301653	301703	301651	-1	GeneScaffold_3281	ENSVPAG00000009695.1	301381	303423	CRYGD	2589	493	89045	No_or_no_constitutive_exon
TGGCTGTGATGGCGCATGGCTGCTACCTTTGGATGTATTCAGGGAACGAGCA	553042	553090	552992	553044	1	GeneScaffold_1474	ENSVPAG00000003466.1	440155	581324	GDA	2589	493	89045	No_or_no_constitutive_exon
GCCTTGTGTCACCCATCCCCAGGCCAGGCTGCACCCACCTGGGGGACTAGAA	56358	56370	56308	56360	1	GeneScaffold_2810	ENSVPAG00000007386.1	34412	101590	None	2589	493	89045	No_or_no_constitutive_exon
CTGTCTTTTTTTCCCCCTTTCTCTCTTTCTCCCCTGGGTGGGAAAAACAGGT	155704	155974	156024	155972	-1	GeneScaffold_1625	ENSVPAG00000000185.1	133253	200421	FN1	2589	493	89045	No_or_no_constitutive_exon
GGTGAGGCCCCCTCAGCTGCTGCAGAGGAAGGGGCAGGGGACCGCGGGAGAC	530774	530776	530724	530776	1	GeneScaffold_197	ENSVPAG00000003828.1	491089	536278	None	2589	493	89045	No_or_no_constitutive_exon
TTTGTGTTTGGTGTGTTTTTCCCCACCCCACCCTCTTTTGGGGGAAACAGGG	345501	345593	345451	345503	1	GeneScaffold_2368	ENSVPAG00000012270.1	321414	347460	CNOT9	2589	493	89045	No_or_no_constitutive_exon
ATGAAGGGGTCACTTTTCATGATGAGAATCTCTGTTATTAAGGGACCCAGCA	169814	169827	169764	169816	1	GeneScaffold_1480	ENSVPAG00000010767.1	107144	211130	None	2589	493	89045	No_or_no_constitutive_exon
TACACCTTACAGTTTTACAGCTTTATTTTTTACTTTCTTTTGGGGGAAAGAT	595258	596175	595208	595260	1	GeneScaffold_862	ENSVPAG00000006066.1	576306	596811	GAS2L3	2589	493	89045	No_or_no_constitutive_exon
TCGGGATAGGGGGATGGGAAGTAACTCTACCTGTTGTCCTTGGGTGGCAGGT	76646	76817	76596	76648	1	GeneScaffold_1621	ENSVPAG00000007392.1	76305	85722	SFXN2	2589	493	89045	No_or_no_constitutive_exon
GTTTTTTTCCCCAAACACTGTCCTTTTCTTTTCTTTGGGTGGATGAGAAGGC	99192	99351	99142	99194	1	GeneScaffold_967	ENSVPAG00000011407.1	92880	110569	WDR75	2589	493	89045	No_or_no_constitutive_exon
TTCGATCCTTATCTGTCTTTCTTCACTCCCACCCCTCTTTAAATGGGCAGAT	361901	362106	361851	361903	1	GeneScaffold_2208	ENSVPAG00000004738.1	328281	364415	STRIP2	2589	493	89045	No_or_no_constitutive_exon
TCATGAAGATTGGGGTGAGCTCCTCCCGCCAAGCAGCTGCCAGGGGGCAGAT	589414	589426	589476	589424	-1	scaffold_919	ENSVPAG00000010839.1	589359	590224	None	2589	493	89045	No_or_no_constitutive_exon
CTGAGAGCCTAAGAAGGCAGAGCAGCCTGGATTTAGGAGGGGGAGCCTAGGA	525460	525502	525410	525462	1	GeneScaffold_3303	ENSVPAG00000001578.1	233389	560384	None	2589	493	89045	No_or_no_constitutive_exon
CTGGCCATTCCTGTATTGGGCTTGGCCATGACCTATGGTGGGGCCAACAGAC	376224	376382	376174	376226	1	GeneScaffold_588	ENSVPAG00000006480.1	351736	385689	DRP2	2589	493	89045	No_or_no_constitutive_exon
TTACTGTTTACACTCTTCTGCTTTTTCGCTGCATAATGGATAATGGGTAGAT	145838	145922	145972	145920	-1	GeneScaffold_1884	ENSVPAG00000006214.1	114334	261526	SNAP91	2589	493	89045	No_or_no_constitutive_exon
AAGTTCTGAACCTTATTTAGTCTTTGTCTTTCTTGGGTGGGGGAGTGCAGAC	46511	46597	46647	46595	-1	GeneScaffold_537	ENSVPAG00000000600.1	40432	47811	PRMT5	2589	493	89045	No_or_no_constitutive_exon
GCAGAGGACCTGAGATCATCTAACTGTGGGGTCCTATTTCTTGGGGACAGCA	172950	173084	173134	173082	-1	GeneScaffold_537	ENSVPAG00000000604.1	169608	206619	ACIN1	2589	493	89045	No_or_no_constitutive_exon
ATGTCGGTGTTCGGGAAGCTGTTCGGGCTGGGAGGGGGTAAGGCCGGCAGGG	248685	248688	248635	248687	1	GeneScaffold_345	ENSVPAG00000000371.1	248635	288495	CHMP4B	2589	493	89045	No_or_no_constitutive_exon
GTCTCTGTATGAGCCTCCTGACCCAGTCTCTTCTGCTTTCTTGGGGGCAGGC	176760	177065	176710	176762	1	GeneScaffold_2265	ENSVPAG00000005579.1	164870	190143	UBE4A	2589	493	89045	No_or_no_constitutive_exon
AATTGGAGCCCACAGGGGAGTCACTGAAACCGAAGGCAGGATTAGGGGAGAA	524670	525018	525068	525016	-1	GeneScaffold_2554	ENSVPAG00000005033.1	523838	529153	TP53TG5	2589	493	89045	No_or_no_constitutive_exon
GCCATTTCCCCGCCCAGGGGGGGGGAAGAAATACCAAAGAAGATGGGGAGGG	247387	247404	247337	247389	1	GeneScaffold_1133	ENSVPAG00000006649.1	226732	247507	GLIPR2	2589	493	89045	No_or_no_constitutive_exon
CGCTACATCTACATCTCTGGTGGCACCACTGAGCAGATTTCAGGGCTGAGAC	253530	253539	253480	253532	1	GeneScaffold_1133	ENSVPAG00000006651.1	252502	254248	None	2589	493	89045	No_or_no_constitutive_exon
CGCCACCCTCCACGCAAATCGTGCTCACCAGGTCGCGGGGTTCGGAGAAGGG	423586	423593	423536	423588	1	GeneScaffold_1663	ENSVPAG00000007937.1	156215	458013	SRRM4	2589	493	89045	No_or_no_constitutive_exon
ACTGGAGGGTCACAACTCAGAGCGGACATCAAGGCAACATCTGGGTGAAGGA	535666	535683	535733	535681	-1	GeneScaffold_2682	ENSVPAG00000007129.1	535394	535806	None	2589	493	89045	No_or_no_constitutive_exon
AATGAAGTGCTATCAGGATGAGTGTTGATATACTTCCTTTGGGCACACAGAG	402427	402592	402642	402590	-1	GeneScaffold_556	ENSVPAG00000003605.1	395607	439069	MROH8	2589	493	89045	No_or_no_constitutive_exon
ACTTAAATATAATAGTTTGCTTTCTTTCCCGATGTTTTTCGGGGGCACAGAA	35575	35750	35525	35577	1	GeneScaffold_1418	ENSVPAG00000003341.1	17882	44733	None	2589	493	89045	No_or_no_constitutive_exon
GAGCACACACACTGAACCCTTTGGAAACAAGCAGGAAGGACAGGGATCAGAG	160951	160964	160901	160953	1	GeneScaffold_483	ENSVPAG00000006493.1	144406	161052	None	2589	493	89045	No_or_no_constitutive_exon
AAAGAGAAGGCCCTGTAGTTTGGAAGGATGGTGTGGGGGCTTGGGGACAGAT	292461	292576	292626	292574	-1	GeneScaffold_9	ENSVPAG00000003462.1	148312	309119	None	2589	493	89045	No_or_no_constitutive_exon
GTTTTACTTGGAGACGCAGGCTGGGAAATTAGAGGCCCAGAACCGGGAAGCT	369654	369738	369788	369736	-1	GeneScaffold_3120	ENSVPAG00000008310.1	306010	491433	CIT	2589	493	89045	No_or_no_constitutive_exon
ATTACATAACTAAGGGAAAGTTTTCTTATTTTGTTCACCAGGGTCATAAGAG	338361	338487	338537	338485	-1	GeneScaffold_1288	ENSVPAG00000012024.1	328911	532285	None	2589	493	89045	No_or_no_constitutive_exon
AGACGAGCGTCTCGGCCCGGACTGAGTGGTTGCGGGAGCTGCGAGGGGAGGG	392519	392552	392602	392550	-1	GeneScaffold_2421	ENSVPAG00000011176.1	290283	392637	PLPP1	2589	493	89045	No_or_no_constitutive_exon
TGAGTCCCCCTTTCCCACAGAGAGAAGCCCACTGCAGTAGGAGGGGCTAGCC	78943	78945	78893	78945	1	scaffold_1147	ENSVPAG00000003156.1	78888	79195	None	2589	493	89045	No_or_no_constitutive_exon
ACACCTTGCCCTTCCTTGTGGGGGTGTTTCCTCGCCCTGGGGAGATACAGAT	457743	457808	457693	457745	1	GeneScaffold_3225	ENSVPAG00000010854.1	437715	457808	CPA5	2589	493	89045	No_or_no_constitutive_exon
AACTGCATGCAGGGAAGTGTGGTGGGCTGTATGCAGCGAGCGGGAGGGAGAG	147025	147032	147082	147030	-1	GeneScaffold_3375	ENSVPAG00000001870.1	131357	147329	None	2589	493	89045	No_or_no_constitutive_exon
ACAGTGACCCGAGGTGAAACTGCAGTGTTACAGTGCATAGCTGGAGGGAGCC	34467	34491	34417	34469	1	GeneScaffold_3451	ENSVPAG00000000332.1	3223	41641	LRIG2	2589	493	89045	No_or_no_constitutive_exon
TTGTGAAACCAATTTTTTTTCTCGCATAACACAATTATCTTGTGGGTAAGGA	446090	446164	446040	446092	1	GeneScaffold_541	ENSVPAG00000006448.1	442999	447115	SRSF5	2589	493	89045	No_or_no_constitutive_exon
ACATCTAGAAAATTCACCCAAACAAGAAACTGGAATTAGTGAGGGTCAAGGG	451373	451382	451323	451375	1	GeneScaffold_3146	ENSVPAG00000011472.1	443516	454736	DENR	2589	493	89045	No_or_no_constitutive_exon
ATGTTCGAAAAAATATATAAATGAATCAATTTTTTCTTCTGGGCCGGCAGGA	462421	462493	462371	462423	1	GeneScaffold_2415	ENSVPAG00000004237.1	379570	494000	RXFP1	2589	493	89045	No_or_no_constitutive_exon
GAGAATAGTGGTGGAAAAAGTCTGACCGTCGAGTGTGAGGGCAAAGTGAGTA	74939	74942	74992	74940	-1	GeneScaffold_379	ENSVPAG00000010117.1	71280	75043	CBX1	2589	493	89045	No_or_no_constitutive_exon
TCCTGTTTGTCTGGTCCCCGACTGACCTGTGCCTGTGTTTGTGAGGGCAGCA	91611	91770	91820	91768	-1	GeneScaffold_1746	ENSVPAG00000005253.1	8846	231952	APP	2589	493	89045	No_or_no_constitutive_exon
CCCAGCCACATGAACACGTGTTTTTCTTTGTATATTTCTCGGGTGTGCAGGT	64777	64890	64940	64888	-1	GeneScaffold_757	ENSVPAG00000001623.1	61618	198229	MPDZ	2589	493	89045	No_or_no_constitutive_exon
CGTCTGGGGTAGATTTGGTGGGAGGAGTAGAGGGGAAGAAACGGGTGGAGGG	244639	244827	244589	244641	1	GeneScaffold_1913	ENSVPAG00000005773.1	244522	299078	TBC1D8B	2589	493	89045	No_or_no_constitutive_exon
GCAGTGTGTTTGGGGGTCGACAGGGAACATTCATCCTGGGAACAGTGTAGCT	161606	161609	161556	161608	1	GeneScaffold_628	ENSVPAG00000002149.1	158273	164280	ADAD2	2589	493	89045	No_or_no_constitutive_exon
CACCCACAGGCTTTCAGCCTCAGACTCACACTTGTCTCCCCTGAGGGCAGGG	390735	390804	390685	390737	1	GeneScaffold_628	ENSVPAG00000002155.1	360044	432229	None	2589	493	89045	No_or_no_constitutive_exon
GAGAAGACACGTGCCACCAGCTCTGTGTTTGCCCGTAGGATGAGGGACAGCC	93283	93547	93233	93285	1	GeneScaffold_472	ENSVPAG00000007342.1	79069	144387	RPGRIP1	2589	493	89045	No_or_no_constitutive_exon
AAATAACCTGGTTTTGTTGGGGTTTTTTTGTTGCCATGTTGACGGGAAAGGC	262770	262853	262903	262851	-1	GeneScaffold_472	ENSVPAG00000007360.1	257835	270481	RAB2B	2589	493	89045	No_or_no_constitutive_exon
TTAGTGATATATACCAAGTCACATATGATTTTTTTGTGGGGGGAGGGTAGAT	157609	157732	157559	157611	1	GeneScaffold_3528	ENSVPAG00000002202.1	124404	157732	HEATR3	2589	493	89045	No_or_no_constitutive_exon
CTCTTCCTGCTCTCTGTTTTCCACCTTGCATGGCATCTTGGGGCGGCAAGGA	417371	417404	417321	417373	1	GeneScaffold_1854	ENSVPAG00000007627.1	119574	452575	ANK2	2589	493	89045	No_or_no_constitutive_exon
TGTACAGACACCTTTTTTTCCTCTCCCCTCTCCTCTCCATGGGAAAGCAGAA	152954	153071	152904	152956	1	GeneScaffold_603	ENSVPAG00000008319.1	128235	437058	POLA1	2589	493	89045	No_or_no_constitutive_exon
CCCCACCCAAACACTCCGACACCTACTTCCTTATATCTCTGGGATATTAGGT	392955	393081	393131	393079	-1	GeneScaffold_3202	ENSVPAG00000011722.1	391731	396418	None	2589	493	89045	No_or_no_constitutive_exon
TCTGTTTGCGCTGATGTGATTAATTGTACTGCTCTCTGTCTGGGGTGCAGAG	185925	186049	186099	186047	-1	GeneScaffold_2263	ENSVPAG00000004182.1	124669	237512	None	2589	493	89045	No_or_no_constitutive_exon
TGAGTACCAGGCATCCACTTTTCCCCTGAACCAGATGCGGGAAACTGAAGAA	33278	33482	33532	33480	-1	GeneScaffold_636	ENSVPAG00000011423.1	33278	43275	None	2589	493	89045	No_or_no_constitutive_exon
TATTAACTTACTGAATCTGTATGTTATTTCATATCTAATTGGGCTGATAGCT	255901	256021	255851	255903	1	GeneScaffold_750	ENSVPAG00000009199.2	238340	309645	CNTRL	2589	493	89045	No_or_no_constitutive_exon
ATCAGTATTGCTGTCCTCTGTTAATTGTTTGTTGGGATTTGGGGTATTAGAT	260744	260867	260694	260746	1	GeneScaffold_750	ENSVPAG00000009199.2	238340	309645	CNTRL	2589	493	89045	No_or_no_constitutive_exon
CCACCCCCTGCAGAGGGGGAAACTTCCAGAAAGCCTGTGGCGCAGGGGAGGG	301947	301969	302019	301967	-1	GeneScaffold_874	ENSVPAG00000001087.1	301126	302013	None	2589	493	89045	No_or_no_constitutive_exon
TGGAACGTGTCTGTCACCAACCCTGAGGTCTGTGTGGGCTCACAGAGAAGCC	356701	356738	356788	356736	-1	GeneScaffold_264	ENSVPAG00000000229.1	351586	356787	None	2589	493	89045	No_or_no_constitutive_exon
CTTTGGGAAAGGGGTCTTTAGACATTTGATATGGGAGTCTATTGGGGTAGGG	138033	138039	137983	138035	1	GeneScaffold_3564	ENSVPAG00000001948.1	137962	138195	None	2589	493	89045	No_or_no_constitutive_exon
TCTGTGACAGAAGCTGAAGGTTCCACCAGCCAGGCTCCAGGGAAGGTGAGGG	346425	346426	346375	346427	1	GeneScaffold_1457	ENSVPAG00000006970.1	346342	357135	TXLNA	2589	493	89045	No_or_no_constitutive_exon
GACTGGACCACAGCTGCCCACATTGTCAGATAACCAGGCCACAGGGAAAGAG	370196	370235	370146	370198	1	GeneScaffold_1457	ENSVPAG00000006971.1	364760	371023	None	2589	493	89045	No_or_no_constitutive_exon
TAAATTGCTATTTTTCAGGATCCTTGTTCAGCAGTCTTGGGATATGGAAGAA	320978	321081	320928	320980	1	GeneScaffold_3157	ENSVPAG00000005814.1	274271	336586	ARL13B	2589	493	89045	No_or_no_constitutive_exon
TTCACAGCCCATCCCTAACCTGCATGACACTCATGTTCCTCAATGGGCAGGC	113502	113680	113730	113678	-1	GeneScaffold_2227	ENSVPAG00000007650.1	101608	120871	None	2589	493	89045	No_or_no_constitutive_exon
AAGTTTTATTAATACATTCTCTCCTCCCTCCCCTGTCTTTTTGGGATAAGAT	148444	148536	148394	148446	1	GeneScaffold_1087	ENSVPAG00000006241.1	117388	263594	PKHD1L1	2589	493	89045	No_or_no_constitutive_exon
AATGTATTTTTCCATATGGTAAATATATGCTTTTTAAAACTGGGAAATAGGT	151901	152037	151851	151903	1	GeneScaffold_1087	ENSVPAG00000006241.1	117388	263594	PKHD1L1	2589	493	89045	No_or_no_constitutive_exon
GCTCTTATTATTTGTAGTATTAATCCTAATTAGCTCAAGCTACAGGGCAGAG	217613	217627	217563	217615	1	GeneScaffold_3481	ENSVPAG00000005628.1	216935	218539	None	2589	493	89045	No_or_no_constitutive_exon
GCCACCCCCTCCAACATTTTTTTGTGTCTGCTTTGTGCTGGGAACTGTAGGT	274098	274110	274048	274100	1	GeneScaffold_3481	ENSVPAG00000005630.1	274082	306447	None	2589	493	89045	No_or_no_constitutive_exon
GCCCCGCGGGCAGCGCAGGTGGAGCCTGGACAGCAGGGGAGGAGGAGGAGGA	20857	20863	20807	20859	1	GeneScaffold_1372	ENSVPAG00000000486.1	2975	60239	None	2589	493	89045	No_or_no_constitutive_exon
CAGATGTGTGACAGGGGCCGCGTGGCCTCCACCCTCCGCTACTGGGTGAGGG	398794	398821	398744	398796	1	GeneScaffold_3634	ENSVPAG00000001508.1	398747	402793	None	2589	493	89045	No_or_no_constitutive_exon
TGCATCTTTAACCAGTTCTCTCTTCCCTCCCCCACCCATCCCACGGGAAGAA	367317	367470	367520	367468	-1	GeneScaffold_1947	ENSVPAG00000006227.1	323778	382439	None	2589	493	89045	No_or_no_constitutive_exon
ACATGCGGCCAGCACTGCGTCTGCCCTGACCACTTGACCGGGCGGGTTAGTG	53589	53624	53539	53591	1	GeneScaffold_255	ENSVPAG00000000670.1	243	199069	CYFIP1	2589	493	89045	No_or_no_constitutive_exon
CCACGTGCCCTGGAAAATTTAGGTTAATGTTTCTGTTTCTGGGCAATCAGGA	5365	5652	5315	5367	1	GeneScaffold_150	ENSVPAG00000011921.1	2979	5652	TNFRSF17	2589	493	89045	No_or_no_constitutive_exon
GGTTTTGTTTGATTAAATAGTCATGTTTCTCTCTTTCTAACGATGGGTAGAA	168237	168315	168187	168239	1	GeneScaffold_2222	ENSVPAG00000006179.1	51231	178641	CACHD1	2589	493	89045	No_or_no_constitutive_exon
TTTATTTTGGTGACTGTGTCTCCATGTTTCTGTTTTGCAATGGGGGGAAGCT	391947	392093	391897	391949	1	GeneScaffold_859	ENSVPAG00000000932.1	368188	405782	NUP107	2589	493	89045	No_or_no_constitutive_exon
TCTGTGGCTGTAATGTCAGTTCTAAGGTTCCCTTTCTTTTGGGCGCACAGGT	158968	159059	158918	158970	1	GeneScaffold_1134	ENSVPAG00000009876.1	144548	178888	ACO1	2589	493	89045	No_or_no_constitutive_exon
TAACTAGGTGTGGTTAATATCTCTCTCTCTCTCTTTTTGGTGGTGGGAAGAT	83680	83873	83630	83682	1	GeneScaffold_969	ENSVPAG00000005801.1	75156	89615	COQ10B	2589	493	89045	No_or_no_constitutive_exon
CAGAGAGGCCCCACGTGGAAGTGACCTGTCCTCTTCTGCTTGGGGAGCAGGA	35211	35231	35161	35213	1	GeneScaffold_41	ENSVPAG00000004355.1	3611	35231	None	2589	493	89045	No_or_no_constitutive_exon
GGCAGCTGGGTGCCCCAAGGGGCAGCAGCACCAGGTGGAAGACGGGGAAGCA	356640	356677	356590	356642	1	GeneScaffold_1257	ENSVPAG00000010470.1	133590	356790	None	2589	493	89045	No_or_no_constitutive_exon
CTCTACATCTGCTGTGTGGCTTCCCCCCGTCCGCAGCCTGAGAGGGACAGGA	254801	254874	254924	254872	-1	GeneScaffold_1834	ENSVPAG00000005674.1	251988	281150	DCLK3	2589	493	89045	No_or_no_constitutive_exon
AAGGTCCTCCTTGCCTTTTGTTTCCAAATGCTCATAATGGGATGATGCAGGT	168993	169139	169189	169137	-1	GeneScaffold_1278	ENSVPAG00000002723.1	81467	267767	ARHGEF6	2589	493	89045	No_or_no_constitutive_exon
GACCTCCCATCCTCATCCTGAGTGTCAGGAGGCGGCGTGGGGTAAGCTAGCA	344051	344146	344001	344053	1	GeneScaffold_882	ENSVPAG00000008213.1	331222	345344	None	2589	493	89045	No_or_no_constitutive_exon
GAGAACTCCCTCTTCCTTTGACTCAGGTTGGCTTCATGAAGACTGGGAAGAA	87838	87902	87952	87900	-1	GeneScaffold_2199	ENSVPAG00000005270.1	52382	187479	XDH	2589	493	89045	No_or_no_constitutive_exon
AAAGGAATTGAAACTAAAACGTACTGTTCTGCTTTCTCCCGTGGGGTTAGCC	169031	169103	168981	169033	1	GeneScaffold_2954	ENSVPAG00000005636.1	153236	170268	TYMS	2589	493	89045	No_or_no_constitutive_exon
TGATTTACAGGAAGAAGCCAGTGTTGGTCCCGAGGGCGTCTCAGCGGGAGGC	40943	40967	41017	40965	-1	GeneScaffold_1583	ENSVPAG00000007702.1	40883	51627	MGARP	2589	493	89045	No_or_no_constitutive_exon
GCAAAACCATGTCGGTGTCCTCCACTCTGGCCCATGCTGCAGGGGAGAAGTG	310713	310746	310796	310744	-1	GeneScaffold_1585	ENSVPAG00000010889.1	211065	311109	SLCO5A1	2589	493	89045	No_or_no_constitutive_exon
TTGCAGAGCCTCAGCCGGCCTGTGGGGCGCTCGGTGAGGGGCCGGGTGAGGG	184249	184261	184311	184259	-1	GeneScaffold_994	ENSVPAG00000001551.1	183961	343443	FAM129A	2589	493	89045	No_or_no_constitutive_exon
TGTGTAGCACAGTTACAGTTATGTGACCCTGATTCTTCTTTACGGGGCAGCG	210226	210487	210176	210228	1	GeneScaffold_1686	ENSVPAG00000002852.1	124683	212703	ARIH1	2589	493	89045	No_or_no_constitutive_exon
GACCTTGTGTCTCTGTCTGGGCCGCCCGGGCCCGGGGACCGCGGGCACAGAG	191941	192122	192172	192120	-1	GeneScaffold_2453	ENSVPAG00000007998.1	190599	196307	C9orf24	2589	493	89045	No_or_no_constitutive_exon
CCCCATCTCATGCCAGTTTCTTTCTTGTTCCTCTGCTGTCCATCGGGAAGCC	90363	90445	90313	90365	1	GeneScaffold_1702	ENSVPAG00000005956.1	26604	90445	None	2589	493	89045	No_or_no_constitutive_exon
AACCTGCCGAAAGTCTTCCAAGTATGAAGAAAACTTTGTATAGGGACTAGTC	105764	105800	105714	105766	1	GeneScaffold_2842	ENSVPAG00000010644.1	86522	179013	KDM2A	2589	493	89045	No_or_no_constitutive_exon
GCCCTTGCTGGCTAACACCGCGAAAGAAGGGGCATCGCCCTGGACGGGAGAT	211759	211784	211709	211761	1	GeneScaffold_399	ENSVPAG00000006845.1	198821	219837	None	2589	493	89045	No_or_no_constitutive_exon
CCTGTCCCTTCCCCCAACCCAGCTGTGTTTTCTCTGACCTGGGGCTGCAGGG	252733	252865	252683	252735	1	GeneScaffold_2825	ENSVPAG00000003389.1	195482	256161	CMTR1	2589	493	89045	No_or_no_constitutive_exon
TAGGATCAGAACCACATGATGACAAAAAATAAAGCTTGCCAGCGGGAAAGAA	81684	81698	81634	81686	1	scaffold_1295	ENSVPAG00000010058.1	80310	113140	ESCO1	2589	493	89045	No_or_no_constitutive_exon
ATGGAATAGCTCTTCCACCATTTGATTTGCTTTTGTTGTGGGGAATAAAGGA	100025	100154	100204	100152	-1	GeneScaffold_3576	ENSVPAG00000000869.1	99074	155259	SFMBT1	2589	493	89045	No_or_no_constitutive_exon
GTGGGGGGTGGGGAGGGGTGGGGCCGATGGAGCAACAGCCCAGGGGGTAGAT	290468	290495	290545	290493	-1	GeneScaffold_3025	ENSVPAG00000005487.1	290061	290540	None	2589	493	89045	No_or_no_constitutive_exon
TCCGCGATGAGCAGGAATTATGTACATCAGCCCCTATAGGGAAAGGATAGCA	330324	330333	330274	330326	1	GeneScaffold_540	ENSVPAG00000011280.1	325353	331828	None	2589	493	89045	No_or_no_constitutive_exon
ATTCTTCTGATTTAGGTGCTGATTCAGGATCAAACCAGCCAAAGGGAGAGGA	103491	103666	103716	103664	-1	GeneScaffold_3474	ENSVPAG00000001347.1	43269	129382	F8	2589	493	89045	No_or_no_constitutive_exon
TGGCTTGTTACACTTCTAATCAAGCTATTTGGGGGTTTGGATGTGGGTAGGT	78506	78721	78771	78719	-1	GeneScaffold_3474	ENSVPAG00000001347.1	43269	129382	F8	2589	493	89045	No_or_no_constitutive_exon
AAAGGCTCAAAAAAGGTAAGACATTGGAGGAGACCGGGCAATAAAGCTAGAA	124287	124416	124466	124414	-1	GeneScaffold_2392	ENSVPAG00000001986.1	123568	127320	None	2589	493	89045	No_or_no_constitutive_exon
AGAAGCAGCAAGCCATCTCTCACCAGAATATCCTAGGGAAGGTAAAGCAGAA	3124	3133	3183	3131	-1	GeneScaffold_1541	ENSVPAG00000005058.1	762	140753	BRIP1	2589	493	89045	No_or_no_constitutive_exon
GGTAGTAATGTAAAATCAACTCATGTAAATGAACTGAAACTGGGAAAAAGCT	762	836	886	834	-1	GeneScaffold_1541	ENSVPAG00000005058.1	762	140753	BRIP1	2589	493	89045	No_or_no_constitutive_exon
AGAGATTGTTTGCTTCAGTGTTAATAATATATTTTCTTTTGGGGCTACAGGA	51541	51723	51773	51721	-1	GeneScaffold_2389	ENSVPAG00000002971.1	2287	56073	TOPBP1	2589	493	89045	No_or_no_constitutive_exon
ACCCTTTCTCTAGGCTGGGCCAGCCCCTTTGCCTCACCAGATGAAGGGAGGC	1433	1460	1510	1458	-1	GeneScaffold_2394	ENSVPAG00000004342.1	1433	15467	None	2589	493	89045	No_or_no_constitutive_exon
TACACCGTTGGGGTGTAATGTTCTTTTCCTCTTCCCCTGCGGGTGTGCAGCC	185564	185689	185514	185566	1	GeneScaffold_2562	ENSVPAG00000002339.1	22348	207190	None	2589	493	89045	No_or_no_constitutive_exon
GTGGACATTCTGGCCGGATGCGCCCGGTTCGTTGTTGTGAGGGGTGGGAGGG	254750	254762	254700	254752	1	GeneScaffold_972	ENSVPAG00000008858.1	227408	269515	None	2589	493	89045	No_or_no_constitutive_exon
CCAGAGGTGACTTGCATCCTGACTGCCTGTATATGTTTTTATTGGGACAGGT	26469	26663	26419	26471	1	GeneScaffold_1280	ENSVPAG00000011591.1	4089	32148	ASH2L	2589	493	89045	No_or_no_constitutive_exon
CACCTGGTGCTGGATCAGCTCCGCTGTAACGGCGTGCTGGAGGGCATCAGAT	189705	189758	189808	189756	-1	GeneScaffold_3020	ENSVPAG00000000283.1	113944	292846	None	2589	493	89045	No_or_no_constitutive_exon
TAGATGGGGAGGCTTGAACCAGACTGCCTTTGCTCCCCGCAGGGCAGCAGAT	212352	212381	212302	212354	1	GeneScaffold_1442	ENSVPAG00000012146.1	175503	228834	None	2589	493	89045	No_or_no_constitutive_exon
CTCACTTAGTGATGGAATCCACCCTGTTCTCTTTTTCTGTGTGGGTGAAGAG	243101	243283	243051	243103	1	GeneScaffold_591	ENSVPAG00000007314.1	238529	243283	NXT2	2589	493	89045	No_or_no_constitutive_exon
TAAATGAAAAAAATAATTTGTTTGTTTGCACTTACTGTGAGATGGGGAAGGA	827	845	777	829	1	GeneScaffold_581	ENSVPAG00000003724.1	810	16794	USP14	2589	493	89045	No_or_no_constitutive_exon
CACCTTGGAGGAGCTGCTGGGGCCTGTCCTCTCAGCCACTGGGGAGCCAGAA	230952	230961	231011	230959	-1	scaffold_1640	ENSVPAG00000012389.1	229516	234068	None	2589	493	89045	No_or_no_constitutive_exon
TCATAGTGTAATGGATTTTAAATTGAAGGGATTTTCTTTTGGGGGAGTAGGT	130224	130406	130456	130404	-1	GeneScaffold_876	ENSVPAG00000005252.1	66983	172487	FAM184A	2589	493	89045	No_or_no_constitutive_exon
TTTCATCCTTGTGGAAGTCACAAATGTTTTCTTTTGTTTGGGGGTTGCAGGC	58588	58775	58538	58590	1	GeneScaffold_1354	ENSVPAG00000004731.1	55145	61314	DUSP12	2589	493	89045	No_or_no_constitutive_exon
ATTTTCTTCTTCTCTAATGCACTCTCATACCTTCACTAATGGGTATGTAGGT	175425	175523	175573	175521	-1	GeneScaffold_2751	ENSVPAG00000009963.1	170914	260312	None	2589	493	89045	No_or_no_constitutive_exon
AGGCCCTGAATACAGGCGTCCCTCTGCCTCCGTCAGAACCATGGGAGCAGGG	134507	134542	134592	134540	-1	GeneScaffold_759	ENSVPAG00000009952.1	108083	134642	None	2589	493	89045	No_or_no_constitutive_exon
GAGGAATGTATTAACTAACTTGGTTCCTTTTTTTTTTTTTTGGGCTGAAGTT	170980	171190	171240	171188	-1	GeneScaffold_130	ENSVPAG00000005923.1	29853	207549	UBR4	2589	493	89045	No_or_no_constitutive_exon
GAAAAGACTGACATTCCCTTCAAGTAACTCCTCTTCCTTCTGGGCAACAGGT	73609	73807	73857	73805	-1	GeneScaffold_3368	ENSVPAG00000000408.1	68644	134546	None	2589	493	89045	No_or_no_constitutive_exon
AAGTGATGGGTTTTTAAATTAATATATTGTTTTCTTTTTTGGGGGACAAGTT	66779	66975	67025	66973	-1	GeneScaffold_3238	ENSVPAG00000006310.1	761	239304	None	2589	493	89045	No_or_no_constitutive_exon
CTCAGCATATTGACTCTTTATATTTCTTTCTCTCCTAGGGATGAGGTCAGAC	255143	255315	255365	255313	-1	GeneScaffold_458	ENSVPAG00000008747.1	198576	260250	None	2589	493	89045	No_or_no_constitutive_exon
TGTAGGGCTGCCTTATCCCAAAAGCCAGTTGTGGTGCTCCGGGAGAGTAGCT	115835	115844	115785	115837	1	GeneScaffold_1116	ENSVPAG00000000516.1	113070	115947	CCR2	2589	493	89045	No_or_no_constitutive_exon
CTGTTCCCTGAAGTCTTCCTGCCTTTGCTTCTGGTCCCTTAAATGGGCAGGT	206675	206823	206625	206677	1	GeneScaffold_529	ENSVPAG00000001468.1	196619	252562	ADSL	2589	493	89045	No_or_no_constitutive_exon
TGTTGTGGACCTAGGGAAATACTCATTCAGTCATCTTCCTTTGGGGGTAGGT	36159	36361	36411	36359	-1	GeneScaffold_1375	ENSVPAG00000003397.1	5276	76405	None	2589	493	89045	No_or_no_constitutive_exon
CAGCAATCTCTGTCTCCCTTGTCCTGATGGCTCTTTCTGTGTTGGGGCAGGT	227469	227593	227419	227471	1	GeneScaffold_514	ENSVPAG00000001488.1	195407	235135	GTPBP1	2589	493	89045	No_or_no_constitutive_exon
CCCTTCCCGATGCGGGACGTGGTCCCTCCAGGGCGCTGGAGTAGAGGGAGCA	144383	144413	144333	144385	1	GeneScaffold_2872	ENSVPAG00000004979.1	143858	217170	SOCS7	2589	493	89045	No_or_no_constitutive_exon
CCTTTCTCACAGTGGGGACCACAAGCAGAAGTTTTATTGGGGTCACAAAGGA	65442	65574	65624	65572	-1	GeneScaffold_2287	ENSVPAG00000011926.1	46254	83081	ACLY	2589	493	89045	No_or_no_constitutive_exon
GATCCAGACACACCTGGATCTCAGAGGGTCTCATTTTCTCACAAGGGCAGCT	141532	141552	141482	141534	1	GeneScaffold_135	ENSVPAG00000002639.1	135086	156317	None	2589	493	89045	No_or_no_constitutive_exon
TGCTGCTGCCCAAGAAGACCGAGAGCCACCACAAGGCCAAGGGCAAGTAGAA	255783	255786	255733	255785	1	GeneScaffold_488	ENSVPAG00000004288.1	255483	255786	None	2589	493	89045	No_or_no_constitutive_exon
TTTAGGGGCGCCTCCAGGATGTTCTCCAGACCGTGGAGGGGGCGAGAGAGGG	216847	216905	216955	216903	-1	scaffold_1880	ENSVPAG00000000892.1	214667	217144	None	2589	493	89045	No_or_no_constitutive_exon
GGAGGGCCGAGCAAGGACAGAGCGGGCAGAAAGGCTAGTCAGGGCCCGAGTG	76560	76586	76510	76562	1	GeneScaffold_2353	ENSVPAG00000007212.1	76557	76662	None	2589	493	89045	No_or_no_constitutive_exon
TATTCCCGCCTCCTAAAATTTATACTTTACTGATTTTGTTTTGGGGATAGGT	42140	42272	42322	42270	-1	GeneScaffold_1951	ENSVPAG00000008801.1	41766	251690	JMJD1C	2589	493	89045	No_or_no_constitutive_exon
CTAATGAATGCTCCTGTTTCCTTATTCTTTTTCCCCACCCTGGGGGGCAGCC	63429	63465	63515	63463	-1	GeneScaffold_1497	ENSVPAG00000007303.1	61649	69484	RNF41	2589	493	89045	No_or_no_constitutive_exon
AGGCTTCCTCTTGTTGTCCTCTCTTACTCGTTTCTCCCTTGGGCTGACAGTG	166978	167075	167125	167073	-1	GeneScaffold_1497	ENSVPAG00000007308.1	166547	168694	None	2589	493	89045	No_or_no_constitutive_exon
AAAAGTCTTGCTCTGATACCCTCAATGCTGTTTCCTTCCTGGGGATTCAGGG	129220	129281	129331	129279	-1	GeneScaffold_1328	ENSVPAG00000002577.1	128038	185564	BRCA1	2589	493	89045	No_or_no_constitutive_exon
CCCACACCCCCCACGCCCTGGCGGCCCCTCCGCCGCCGCCGTGGGTGCAGCT	139616	139795	139566	139618	1	GeneScaffold_1220	ENSVPAG00000000803.1	135051	140586	None	2589	493	89045	No_or_no_constitutive_exon
GCGACACTGATGGGTGGCCTTTTTCACTTTTGTTTTTGGCTGGGGGCCAGGT	72704	72881	72931	72879	-1	GeneScaffold_1851	ENSVPAG00000011179.1	55646	190507	FRYL	2589	493	89045	No_or_no_constitutive_exon
AGACCCAGAGGGGAAGCCAGGAAGAGATTCCCAGCCACGAAGGGGGTGAGCG	211210	211237	211160	211212	1	scaffold_4015	ENSVPAG00000004692.1	211205	217438	None	2589	493	89045	No_or_no_constitutive_exon
CATCGACGTCTCAGCCCTGCAGTTCGGTTTGCTGCGGCTGGGCCAAAAAGGC	49576	49672	49526	49578	1	GeneScaffold_46	ENSVPAG00000008129.1	7029	83558	None	2589	493	89045	No_or_no_constitutive_exon
ACTGTCTTAAGAGCTTTTGTCATAACTGTTTTCCTTTCTGGGGATCACAGGC	75879	75893	75943	75891	-1	GeneScaffold_2428	ENSVPAG00000001701.1	59137	103985	None	2589	493	89045	No_or_no_constitutive_exon
CTGCCCAGCAGTGGGATCCTGTTTGAGGACATTGGTTTCCTGGGTCAGAGTA	119709	119712	119762	119710	-1	GeneScaffold_3439	ENSVPAG00000006258.1	119672	153625	None	2589	493	89045	No_or_no_constitutive_exon
CAGCAGTGGGATCCTGTTTGAGGACATTGGTTTCCTGGGTCAGAGTATAGAA	119701	119707	119757	119705	-1	GeneScaffold_3439	ENSVPAG00000006258.1	119672	153625	None	2589	493	89045	No_or_no_constitutive_exon
CACTTTGGCTGCCCAGAGCTGACCTGAGCCCTCACCTACTCCCGGGGAAGCT	149328	149478	149528	149476	-1	GeneScaffold_1944	ENSVPAG00000009256.1	149328	159313	None	2589	493	89045	No_or_no_constitutive_exon
TGTCACAGGACCCTAAAGACCATAACAGTCCCTCAATTTGGGGGGGTTAGGG	151818	151956	152006	151954	-1	GeneScaffold_3472	ENSVPAG00000007205.1	133024	192136	SPTA1	2589	493	89045	No_or_no_constitutive_exon
CAGCAGAGGCCTCACCATCATCAGAAGGGGAGGACTCACTGGCAAGGGAGTG	149932	149943	149882	149934	1	GeneScaffold_318	ENSVPAG00000010314.1	53543	149956	WDR88	2589	493	89045	No_or_no_constitutive_exon
CATCATCAGAAGGGGAGGACTCACTGGCAAGGGAGTGCAGCCAGGGGGAGGA	149947	149956	149897	149949	1	GeneScaffold_318	ENSVPAG00000010314.1	53543	149956	WDR88	2589	493	89045	No_or_no_constitutive_exon
TGATAATAATTTTTATATTTCTTCCTTCCTTGCCTTTGTTCTGGGGAAAGGC	88695	88785	88645	88697	1	GeneScaffold_1784	ENSVPAG00000000660.1	57768	93032	SNX27	2589	493	89045	No_or_no_constitutive_exon
GAGCAGTGGGCCCACTGTGAGGACCTGCAGACTCTCCTGCTCAGGGTGAGGC	26090	26093	26143	26091	-1	GeneScaffold_1384	ENSVPAG00000011663.1	26039	49266	None	2589	493	89045	No_or_no_constitutive_exon
GACTCCATTTTAGGTGATTAAAGTTTCTGTTTTTCTTTTTGGGGGAATAGGT	213770	213886	213936	213884	-1	GeneScaffold_1358	ENSVPAG00000000437.1	206630	225520	RNF103	2589	493	89045	No_or_no_constitutive_exon
TGTTGGATTGAAATGAATTTCTTATGAAGCGCTTTGTTTCTTGGGGAAAGGG	127245	127413	127463	127411	-1	GeneScaffold_3461	ENSVPAG00000009631.1	124096	136048	CCDC47	2589	493	89045	No_or_no_constitutive_exon
AGGAGTGGGAGACCACCATGGCTGTGACCAAAGAGGGGCAGAAGCAGTAGAA	105759	105792	105709	105761	1	scaffold_2912	ENSVPAG00000007356.1	104727	105884	None	2589	493	89045	No_or_no_constitutive_exon
TATGGGGAGTAGGAGTAGGGGGACCTAGAAGCTTGGGGGAGGAGCTTGAGGG	76706	76747	76656	76708	1	GeneScaffold_2542	ENSVPAG00000007870.1	76628	92923	TDG	2589	493	89045	No_or_no_constitutive_exon
AACAGACTAAGTGTGACAGAGAGAACATACACTGAAAAGTCAGGGAACAGGA	153049	153070	153120	153068	-1	GeneScaffold_2862	ENSVPAG00000012103.1	153018	179243	None	2589	493	89045	No_or_no_constitutive_exon
CGAGTGGTCCCATGCAGTTATTCTATCGGTTGCTGAGACTGGGAAAGTAGGC	23984	24020	24070	24018	-1	GeneScaffold_510	ENSVPAG00000005465.1	21936	47241	None	2589	493	89045	No_or_no_constitutive_exon
ATTCTAATGATGACGCATCTGGTCTCAGTGGCCAAGTCAGCCGAAGGGAGAA	91423	91465	91373	91425	1	GeneScaffold_1747	ENSVPAG00000002652.1	27676	136405	DOPEY2	2589	493	89045	No_or_no_constitutive_exon
AAAGAGATAGAGACAAAAGTCCCCTTGCAGGAGGTTTAGGGAATGCAAAGCA	144906	145011	145061	145009	-1	GeneScaffold_2706	ENSVPAG00000009127.1	144906	216547	None	2589	493	89045	No_or_no_constitutive_exon
TGGCCCTGCAGGTGACTCGGGCTCTTTCTGTATTCCCTCTGGGAATATAGGC	196502	196596	196452	196504	1	GeneScaffold_574	ENSVPAG00000006169.1	145521	205645	ASXL1	2589	493	89045	No_or_no_constitutive_exon
TGCACATCTGAGATGCTGGCCTGGATGTCAAGCCTTGACTAGGGGTGCAGTA	197694	197866	197644	197696	1	GeneScaffold_2528	ENSVPAG00000011704.1	178326	200398	PCTP	2589	493	89045	No_or_no_constitutive_exon
AGAGGGTTCCCTTTGCCCCGCCTTTTTTTTTTTTTTTTTGGGGGGGGCAGGG	98260	98350	98210	98262	1	GeneScaffold_973	ENSVPAG00000007851.1	48964	107396	SLC9A2	2589	493	89045	No_or_no_constitutive_exon
GTAAGTGGAGAGTTTGACAACATTTCTTCCTTTCTTCCCGTGATGGGTAGAG	61904	62087	61854	61906	1	GeneScaffold_2442	ENSVPAG00000002761.1	1820	214914	ADCY1	2589	493	89045	No_or_no_constitutive_exon
TCCTAATTTTATTTTGTGTCTTGATTTTTGTGGTGGGTGGGACTGAGCAGCG	104748	104837	104698	104750	1	GeneScaffold_2166	ENSVPAG00000006835.1	98230	110952	COPS7B	2589	493	89045	No_or_no_constitutive_exon
GTTTCCTTTCTTCCGCTGCCTCTTCTTGGACCTGTCTCCTTGTTGGGAAGAA	76113	76280	76330	76278	-1	GeneScaffold_2147	ENSVPAG00000011240.1	15979	83207	None	2589	493	89045	No_or_no_constitutive_exon
CAATTTGACGGGCTTTTCTTAAACCCCTCCCTGCCCAACTCTGGGAGCAGGT	24341	24585	24635	24583	-1	GeneScaffold_1858	ENSVPAG00000008400.1	392	182851	None	2589	493	89045	No_or_no_constitutive_exon
GTGACCGACTACAGCCCGGGCACCTCAGACCCCACGGAGAAGGGCATGAGGA	2304	2353	2403	2351	-1	GeneScaffold_433	ENSVPAG00000009056.1	721	122896	None	2589	493	89045	No_or_no_constitutive_exon
CGGAATTTTTCACTGTGCTTTTTTTTCCCCTGGGGGGATCGGGATTGCAGCT	36420	36493	36370	36422	1	GeneScaffold_3030	ENSVPAG00000003483.1	942	43599	None	2589	493	89045	No_or_no_constitutive_exon
AAGCTGAGTGAGTGATCCCCCCAACTCCCACTCCCCTCTGCGGGAGGCAGGT	42678	42694	42744	42692	-1	GeneScaffold_2725	ENSVPAG00000001131.1	31918	44679	RSPH6A	2589	493	89045	No_or_no_constitutive_exon
TCAGTTGCTCTTTTCACTGTCCAGTTCTGCAAGAACATCGGGCGACAGAGTT	82941	83181	82891	82943	1	GeneScaffold_2305	ENSVPAG00000009532.1	82459	85386	None	2589	493	89045	No_or_no_constitutive_exon
TGAGGAAAACCCCTAGGAAGTTAAAGGAGCCCTTGTCTAGTGGGAAATAGAG	33468	33501	33551	33499	-1	GeneScaffold_1012	ENSVPAG00000006056.1	24293	74692	None	2589	493	89045	No_or_no_constitutive_exon
CTGTCTGATTTTTTGCCTCCATTGGGTGTGGGTTTCCATCGGGGGTTCAGGT	182174	182353	182403	182351	-1	scaffold_3006	ENSVPAG00000001010.1	181977	186244	None	2589	493	89045	No_or_no_constitutive_exon
GCTTCAGTCGGAACTCTTACCTTCTTGCCCATCAGAGAGCGCACAGGGAGGA	34685	34696	34746	34694	-1	GeneScaffold_201	ENSVPAG00000004913.1	34593	41063	ZNF285	2589	493	89045	No_or_no_constitutive_exon
GTGATGTTAATATTGCCCCCCTACTGGGGTTATTTGTCCTTGGGTTGAAGGG	58472	58611	58661	58609	-1	GeneScaffold_2658	ENSVPAG00000007485.1	53939	60661	None	2589	493	89045	No_or_no_constitutive_exon
GAGGCAGTGCCCTCCAGGCCAGAGGGAAGTCTCTGACCTGGGATGGGCAGTT	150928	151037	151087	151035	-1	GeneScaffold_801	ENSVPAG00000010301.1	134089	151475	None	2589	493	89045	No_or_no_constitutive_exon
TGGTCTCTTGAGGACATGCTAAGGATCTTGGTTTCCTCATGGGGCTATAGGA	176771	177008	176721	176773	1	GeneScaffold_2696	ENSVPAG00000010797.1	171733	193999	CNTROB	2589	493	89045	No_or_no_constitutive_exon
CGCTTTCTCTGTCACCCAGATTCACCCCCTTTCTCTGTCCTGGGTAACAGGC	3832	3991	4041	3989	-1	GeneScaffold_1202	ENSVPAG00000006826.1	930	99660	None	2589	493	89045	No_or_no_constitutive_exon
CTACATCCCTGACTTTTTTTTTTTTTTTTGTATTAACTTGGGCACGAAAGGT	57702	57843	57893	57841	-1	GeneScaffold_3557	ENSVPAG00000007224.1	30736	137922	None	2589	493	89045	No_or_no_constitutive_exon
TCCCCACTCCCTGATTTTAGGGTCCCAAATGCTCGGGAGGGAAGCCCAAGGG	190079	190085	190135	190083	-1	GeneScaffold_861	ENSVPAG00000008829.1	133922	191286	None	2589	493	89045	No_or_no_constitutive_exon
GAGCCCACGGAGGGAAAGGAGACGGGAGAGTGCAGCGTCAGGGAAAGCAGAG	175567	175571	175517	175569	1	GeneScaffold_1006	ENSVPAG00000005159.1	175432	175571	None	2589	493	89045	No_or_no_constitutive_exon
TATTTTACATGTGACAGTTCTATAACCTCCGTTTTTCTTGTTGGGAACAGGT	95724	95812	95674	95726	1	GeneScaffold_1213	ENSVPAG00000007631.1	40919	128900	AGO3	2589	493	89045	No_or_no_constitutive_exon
CCTGCCAGGGAGGCCCTTCTGTCCCTCACACAGCGGGGGCGGGGGGGTAGGT	88645	88716	88595	88647	1	GeneScaffold_3516	ENSVPAG00000006383.1	4	105041	DISP3	2589	493	89045	No_or_no_constitutive_exon
AGTGCAGCTCATCCCTCATCAGACATCAGAGGATTCACACTGAAGGGTAGCC	120680	120686	120630	120682	1	GeneScaffold_791	ENSVPAG00000012293.1	106493	120686	None	2589	493	89045	No_or_no_constitutive_exon
ACCAGCTGCTCTCTGACACCAGTTACGACCCTACATCAGTGGGAAGACAGAA	178515	178542	178592	178540	-1	GeneScaffold_485	ENSVPAG00000009920.1	176443	187179	None	2589	493	89045	No_or_no_constitutive_exon
ACTGTGCATATCTGTTATCTCTTTCCACCTCCACAGACCTTGGGAAGAAGCT	23112	23124	23174	23122	-1	scaffold_2626	ENSVPAG00000000577.1	22973	25590	None	2589	493	89045	No_or_no_constitutive_exon
CAGTCTTCTTACTGTCCCCTCTGCCCCTTTTCTGCTCTGTGTGGGTACAGGG	158112	158294	158344	158292	-1	GeneScaffold_1351	ENSVPAG00000000156.1	158112	177393	None	2589	493	89045	No_or_no_constitutive_exon
TATGAAGGGCCCCTGTCAGCTTCTTACCATCTCGTCTCAATTGCAGGGAGGA	3915	4053	4103	4051	-1	GeneScaffold_3047	ENSVPAG00000006782.1	3379	5773	WFDC11	2589	493	89045	No_or_no_constitutive_exon
GATTCAGATCTTTATGGCACTCTTGGTTCCCCTCTCCCTTGGGTGGGTAGGC	58174	58393	58443	58391	-1	GeneScaffold_315	ENSVPAG00000004023.1	49461	90056	BAZ2A	2589	493	89045	No_or_no_constitutive_exon
TTTGTACCAGAAATTTGGGATCTGAAACCATTGAGGTTGTGGGGACCTAGGA	150524	150563	150613	150561	-1	GeneScaffold_1566	ENSVPAG00000004223.1	127126	150575	None	2589	493	89045	No_or_no_constitutive_exon
GCCCTTGTGACGGCTTTTCTGAACTGACCGAACTTCATTATTGGGAGCAGAC	139148	139324	139098	139150	1	GeneScaffold_1331	ENSVPAG00000012094.1	11766	143819	None	2589	493	89045	No_or_no_constitutive_exon
TGGGATCCAAAATTCTGTATCTGGCCATATTGGGATACAAAGGGCTTGAGGT	17546	17554	17604	17552	-1	GeneScaffold_3501	ENSVPAG00000010778.1	4661	121130	None	2589	493	89045	No_or_no_constitutive_exon
GTCATCCTTTCCCCCTCTCTCATTCCCTCCAAGGGTCCTGGGATCGTGAGGG	143165	143174	143115	143167	1	GeneScaffold_3144	ENSVPAG00000011063.1	26869	169186	None	2589	493	89045	No_or_no_constitutive_exon
CCTGCTGTCAGGACACCCTTTGTTGACTCTTCCTGCTGTTGGGGTTACAGGG	158951	159085	159135	159083	-1	GeneScaffold_1459	ENSVPAG00000001581.1	158951	162530	None	2589	493	89045	No_or_no_constitutive_exon
GCCTTTTCTCCCCCAGGACAAGGACACCTGGGCCTGCTGAGGGGCCAGAGCT	114496	114505	114555	114503	-1	GeneScaffold_3688	ENSVPAG00000000296.1	183	152595	None	2589	493	89045	No_or_no_constitutive_exon
GCCTTAGGAAGGAGTTTGTACCAATGCCCGTGTTTCTTTTGGGGGTTTAGTT	65897	65991	66041	65989	-1	scaffold_2943	ENSVPAG00000002833.1	53847	149588	None	2589	493	89045	No_or_no_constitutive_exon
AGATGACACACACGGGGGAGAAGCCCTTTGTATGCAGTAAGTGTGGGAAGGG	36385	36458	36335	36387	1	GeneScaffold_3410	ENSVPAG00000011392.1	9544	36458	None	2589	493	89045	No_or_no_constitutive_exon
CCAGTGCAGCACACTTCCGGTTTTTACCCAGATTGAGGGGGGATCGGTAGGA	119338	119351	119401	119349	-1	GeneScaffold_2550	ENSVPAG00000004728.1	118561	127677	None	2589	493	89045	No_or_no_constitutive_exon
GGTGGGCGGGGCCTTAAGACGTCTGACCTGGCTCCTCGCGGGGGCGGCAGGC	40552	40783	40833	40781	-1	GeneScaffold_3701	ENSVPAG00000007528.1	40401	110935	None	2589	493	89045	No_or_no_constitutive_exon
AAAGACAACTTTGTCCAGTGCCCTATCGAAGCACTCAAGTGGGAAGAAAGAA	54283	55038	54233	54285	1	GeneScaffold_2005	ENSVPAG00000003667.1	34883	55055	NOCT	2589	493	89045	No_or_no_constitutive_exon
CGTCTTGTAGTGGAGGGGGCCCCATGAGCGCGGCGCCCCTGGTGGGGTAGAG	83558	83629	83508	83560	1	GeneScaffold_1704	ENSVPAG00000009834.1	83531	141242	None	2589	493	89045	No_or_no_constitutive_exon
GTCATCACTGATCCTGCTATCTCCCCTTAGATGTACCGAGGGGCAACAAGAA	83745	83916	83695	83747	1	scaffold_3533	ENSVPAG00000008835.1	83623	84658	None	2589	493	89045	No_or_no_constitutive_exon
TGGCTCAGCTTTGTACGGAAGTCCTGCGGCGTTGTGGGGAGTGATAAAAGCA	96903	97529	97579	97527	-1	GeneScaffold_2124	ENSVPAG00000005152.1	96903	144738	None	2589	493	89045	No_or_no_constitutive_exon
TCTCTGCTCTGGCCCTCCTCCTCATTTTTCAGCCAGGAGAAAAAGGGGAGGT	67922	67955	67872	67924	1	scaffold_3541	ENSVPAG00000009577.1	67820	101371	KLF8	2589	493	89045	No_or_no_constitutive_exon
ACCATGACCCTGTGCTCTCTCCCTGGGCCTTGCCTCCGCGGGAACCACAGAC	106670	106874	106620	106672	1	GeneScaffold_3127	ENSVPAG00000007647.1	62802	137619	None	2589	493	89045	No_or_no_constitutive_exon
TTCCTGCTTTCCTTTCAACAGAGCAACTGAAGGATTATCCTCGTGGGAAGAG	51127	51136	51077	51129	1	GeneScaffold_2755	ENSVPAG00000007363.1	25074	51155	None	2589	493	89045	No_or_no_constitutive_exon
GGGTGCTTTCAAGACAGAAAGCGGCTGACTGTGTGTGTTTTTGGGAACAGGA	104029	104135	103979	104031	1	GeneScaffold_2016	ENSVPAG00000012505.1	98542	126709	None	2589	493	89045	No_or_no_constitutive_exon
GATTTGGAAGGTCAGGTCAACTTGAGTCTGTTAGTGCCTCGGGGGCCCAGCT	9650	9752	9600	9652	1	GeneScaffold_601	ENSVPAG00000009070.1	9177	23222	ZC3H12B	2589	493	89045	No_or_no_constitutive_exon
AGACACAGACACGGGAAATTCGAAACAAAAAGGCGGAACGGGCAGAGCAGCT	112330	112360	112280	112332	1	GeneScaffold_2741	ENSVPAG00000006350.1	66185	128509	KIAA0232	2589	493	89045	No_or_no_constitutive_exon
GAGCAACGAGGCACTCAGCGAGGTGACGTCCTGCCCCAGGCTGACGGGAGTG	70119	70132	70182	70130	-1	GeneScaffold_3680	ENSVPAG00000008491.1	69244	70823	None	2589	493	89045	No_or_no_constitutive_exon
TGGCAGGCCGCCCAAAAGACTGTGCTGGACATCAGCGAGGAGGGCACCAGGC	58337	58392	58442	58390	-1	scaffold_5482	ENSVPAG00000001198.1	58233	64933	None	2589	493	89045	No_or_no_constitutive_exon
GTACACCTTCTGTGCACATAGTTCCTTCCCCATGCGGCCAGCTGGGACAGGT	3471	3510	3560	3508	-1	GeneScaffold_11	ENSVPAG00000007586.1	106	33082	None	2589	493	89045	No_or_no_constitutive_exon
GTGGCTGACCCCAGGTCTTTTGGGGATGCCTTCTTCACATAGATGGGTAGAC	3263	3460	3510	3458	-1	GeneScaffold_11	ENSVPAG00000007586.1	106	33082	None	2589	493	89045	No_or_no_constitutive_exon
TGGGGCCAGTGCCTTCCCTGCCCCCTAGACACTTAGTTCCTTGAGGGCAGTG	1284	1294	1234	1286	1	scaffold_5138	ENSVPAG00000000102.1	1063	4063	None	2589	493	89045	No_or_no_constitutive_exon
GTTTTCCCAATAGTTCTCATTTTTTATTTCACCTTCTGTTGTGGGGATAGGC	10514	10735	10785	10733	-1	GeneScaffold_292	ENSVPAG00000010405.1	8277	64950	None	2589	493	89045	No_or_no_constitutive_exon
GGTTCTGAGGCATGAAGGAGCCTACAGAGGGGCCATCTGACAGGGCATAGCT	123122	123125	123175	123123	-1	GeneScaffold_2994	ENSVPAG00000011197.1	56999	123738	None	2589	493	89045	No_or_no_constitutive_exon
AAGGAAGTGGGAAGCGAGCCATGGGATTATCCAGGGGAAGAAGGGCCTAGTG	61741	61749	61799	61747	-1	GeneScaffold_2994	ENSVPAG00000011197.1	56999	123738	None	2589	493	89045	No_or_no_constitutive_exon
AGGAAAGTGAGAGGGGGCCCCGAGGGGTCCTGTTCCTGGGAGGGCCCAAGGC	5929	5999	6049	5997	-1	GeneScaffold_3431	ENSVPAG00000009907.1	5814	6278	None	2589	493	89045	No_or_no_constitutive_exon
AGGCAAAATGGGGGCAATCCAAGTCAGAGATGTCTTTTTCCAAGGGGCAGAC	119492	119593	119442	119494	1	GeneScaffold_1291	ENSVPAG00000012043.1	85866	120154	SAFB	2589	493	89045	No_or_no_constitutive_exon
GCCTTCTCGCCAACGCCATCCTTGAGGGGCCTGCACCTGGGGATGCATAGTA	113267	113297	113217	113269	1	GeneScaffold_1892	ENSVPAG00000011100.1	49121	113314	None	2589	493	89045	No_or_no_constitutive_exon
TCAGCAGGCATGTTTTAAGAGAGCGCCTTCCCTTTTTCCCTTGGGAATAGAG	74330	74524	74280	74332	1	GeneScaffold_1290	ENSVPAG00000007884.1	54071	96422	XPO7	2589	493	89045	No_or_no_constitutive_exon
CCCCACAGGACCCCAGAATGACCTCTTCCTGCTCCTAACTCCGAGGGTAGAC	27338	27373	27288	27340	1	GeneScaffold_798	ENSVPAG00000010327.1	25254	29477	MLX	2589	493	89045	No_or_no_constitutive_exon
ACTTACTCTGTGGTAAAAAGACAATCTCCTTCTCAGTTTGCATGGGATAGCT	48565	48754	48804	48752	-1	scaffold_3562	ENSVPAG00000001052.1	48111	48763	None	2589	493	89045	No_or_no_constitutive_exon
GTAAGCTTGGAGATACAACCTCCAGATGGACACCTGGTGGAGGGAGAGAGCT	55941	55965	56015	55963	-1	GeneScaffold_2377	ENSVPAG00000000470.1	50126	65102	None	2589	493	89045	No_or_no_constitutive_exon
TTCTCCTTTTTAGATGCCCCCTCTCCTTTATGGATACTGGATGGGAGAAGTG	2995	3112	3162	3110	-1	GeneScaffold_1567	ENSVPAG00000001882.1	1359	20837	CD72	2589	493	89045	No_or_no_constitutive_exon
GTTCTACCCTCCTTCAGCACAAGAAAGTCCATACTGGAGAAAGGGCATAGGG	96709	96715	96659	96711	1	GeneScaffold_1106	ENSVPAG00000015475.1	90884	96747	ZNF584	2589	493	89045	No_or_no_constitutive_exon
AGTTATTTGTGAGAGAATCTACATATTATTTTCCTCTGGGAAATTAACAGGT	87010	87126	87176	87124	-1	scaffold_4379	ENSVPAG00000004537.1	79509	98047	MUT	2589	493	89045	No_or_no_constitutive_exon
GATTTCTGCCTTTATGGTCCTCTTTCTTTTGTTCATCTCTGGGTTGGCAGCT	67491	67659	67709	67657	-1	GeneScaffold_3321	ENSVPAG00000000606.1	58042	81989	OSCP1	2589	493	89045	No_or_no_constitutive_exon
TGAAAAATATTAACTTCAGTGTTTTTTTCTTTATTGGTGGGAAATTATAGCT	39185	39382	39432	39380	-1	GeneScaffold_426	ENSVPAG00000010859.1	4414	70192	None	2589	493	89045	No_or_no_constitutive_exon
TCTCGGTTTCTGCTCTGTTTTCCTGACCCCACCCCCACCCTGGGCAGCAGCT	54192	54302	54352	54300	-1	GeneScaffold_1597	ENSVPAG00000000984.1	33943	98229	None	2589	493	89045	No_or_no_constitutive_exon
GCTGAAACTATTGTTATTCTTCCCTCTGTTCTCTTCTACTGGGACTACAGAA	58269	58420	58219	58271	1	GeneScaffold_440	ENSVPAG00000003433.1	25128	93229	HEPH	2589	493	89045	No_or_no_constitutive_exon
CAGCTGCAGCCTCGGTTATCTCTGTGGCCCGCAATGGGATGACATAAGAGGG	91054	91073	91004	91056	1	GeneScaffold_2158	ENSVPAG00000010260.1	56832	91073	None	2589	493	89045	No_or_no_constitutive_exon
CTCACCATGTGGTCCTAACTCAGTCTGCAAAACCTGCGAGGGAGGTACAGTG	987	993	937	989	1	GeneScaffold_3228	ENSVPAG00000007072.1	914	91010	None	2589	493	89045	No_or_no_constitutive_exon
CATTTTATGCCTGATCAACGCTCACAAATGCTCTTCTCTTTGGGATACAGAT	10479	10563	10429	10481	1	GeneScaffold_3228	ENSVPAG00000007072.1	914	91010	None	2589	493	89045	No_or_no_constitutive_exon
CTAAGCAAATGCTCTCCTTTTTTCTTCTTTGCGTTTGGGGGAAATTGCAGAT	16669	16869	16619	16671	1	GeneScaffold_3228	ENSVPAG00000007072.1	914	91010	None	2589	493	89045	No_or_no_constitutive_exon
AATCATATTAACAGTCGAGAGGACAGACTCTGAAAATCCCAGCTGGGCAGGA	4269	4275	4219	4271	1	GeneScaffold_1654	ENSVPAG00000009678.1	279	4275	None	2589	493	89045	No_or_no_constitutive_exon
AACTAACCTTCTCTCCCCCTTCCTCTCCCTTCTCTGCCCTGGGTGACCAGTA	61109	61179	61229	61177	-1	GeneScaffold_1578	ENSVPAG00000004807.1	58239	86928	UQCC2	2589	493	89045	No_or_no_constitutive_exon
ACTCTAGAGGATCCCACGAGAGACCAGGCATATATGTTTTGGGGGCACAGAG	82972	83091	83141	83089	-1	GeneScaffold_1275	ENSVPAG00000009107.1	62761	85942	None	2589	493	89045	No_or_no_constitutive_exon
GAAAAAATGCGGCCCCTCTGATCCTCTGTCCCCTGAGGATGGGCTGATAGGG	46387	46405	46455	46403	-1	GeneScaffold_1349	ENSVPAG00000012086.1	46387	53823	None	2589	493	89045	No_or_no_constitutive_exon
AAAGAAACCTGGATCAGGGGAGCCAGCCACTCACATTCTCTGTGGGGCAGTT	3429	3521	3379	3431	1	GeneScaffold_939	ENSVPAG00000000252.1	3010	81921	None	2589	493	89045	No_or_no_constitutive_exon
GAGACTCGGCCTCCAGCCGCGCTGCTCATTCTGTTTTATTTGGGTAACAGAT	12724	12861	12911	12859	-1	GeneScaffold_1441	ENSVPAG00000001966.1	10761	82470	None	2589	493	89045	No_or_no_constitutive_exon
CCTTCTGTAATCTCTCTGAGCTGTAGTTTCCTCATCTGTCAAATGGGTAGAA	5601	5624	5551	5603	1	scaffold_4713	ENSVPAG00000002288.1	5496	5864	None	2589	493	89045	No_or_no_constitutive_exon
AGTGCCACTCTGACATCCAAGATGTGACATTCATGCTGGGGAGGTTGTAGGA	65238	65331	65381	65329	-1	GeneScaffold_1300	ENSVPAG00000000605.1	522	67386	None	2589	493	89045	No_or_no_constitutive_exon
CATGTTGTAGTTATGGTTATTTCCACTGAGCTGGTCTTTGTTGGGGACAGGT	581	732	531	583	1	GeneScaffold_1696	ENSVPAG00000005791.1	18	21266	None	2589	493	89045	No_or_no_constitutive_exon
GGAAATGATGGCGGAAGCAAATGGACAGACTGTCCCAGAAAATGGGACAGCA	21239	21266	21189	21241	1	GeneScaffold_1696	ENSVPAG00000005791.1	18	21266	None	2589	493	89045	No_or_no_constitutive_exon
CAAGAAGATGCCCAATGTGTACACGGTATGGGTGCAGAGTCTGGGGACAGGT	35881	35887	35937	35885	-1	GeneScaffold_2533	ENSVPAG00000012489.1	17458	54816	None	2589	493	89045	No_or_no_constitutive_exon
TGGGAGAAACCCCGTGTGACCGATGAGGGGAGACCCTTCACAAGTGGGAGTC	46392	46407	46342	46394	1	GeneScaffold_2993	ENSVPAG00000011484.1	1223	46465	None	2589	493	89045	No_or_no_constitutive_exon
CATCATGCCTCGTTTTGTCTCTCTCCTCTCTGTCTCTGTCTCGGGAGCAGGG	46036	46102	45986	46038	1	scaffold_7867	ENSVPAG00000010638.1	40260	50891	HAO2	2589	493	89045	No_or_no_constitutive_exon
CTCCTCTTCCAGGCAACAGAGACATCCAGATGATCAGCTGCGGGCGACAGAG	14208	14235	14158	14210	1	GeneScaffold_310	ENSVPAG00000006537.1	47	22983	None	2589	493	89045	No_or_no_constitutive_exon
CCTGTACCCACTCCCTCCGCCCCTCACTCTCATTCCTTCTCGGGGACCAGGA	41107	41188	41238	41186	-1	GeneScaffold_2607	ENSVPAG00000002750.1	39790	49803	None	2589	493	89045	No_or_no_constitutive_exon
ATGGCAGCAGGTGAGGCAGGGCCAGATTGGTTCCCCCAGGGGCACCAAAGCT	3462	3615	3665	3613	-1	GeneScaffold_3547	ENSVPAG00000000568.1	1325	4204	None	2589	493	89045	No_or_no_constitutive_exon
GACACCCCTGACAGGGCCACCCACCTGATCAAGGCACGGGACTGCAGGAGAA	47722	47914	47672	47724	1	GeneScaffold_191	ENSVPAG00000010901.1	1137	47914	None	2589	493	89045	No_or_no_constitutive_exon
GATACCCCGAGCATGGTCCCCAGCTCACTTCCATGGTGGGATGTGGGTAGGT	1712	1713	1763	1711	-1	scaffold_14817	ENSVPAG00000011466.1	653	4595	None	2589	493	89045	No_or_no_constitutive_exon
CACAGGGAACAGCATGTGGGAAAGCTCAGAGGCAACAGTGAACTTGGGAGGG	43046	43053	42996	43048	1	GeneScaffold_701	ENSVPAG00000003410.1	87	44566	None	2589	493	89045	No_or_no_constitutive_exon
GAACCTGGACTATCTACCCAGACGGTCGGTTTGGGAACCAGGTGGGGTAGTA	296	659	246	298	1	scaffold_14226	ENSVPAG00000003327.1	26	1086	None	2589	493	89045	No_or_no_constitutive_exon
AGAGCAGTGAGGAAGAGGAAGATGAGGAAAATGAAGGGAAGGAGGAGGAGGA	9	723	773	721	-1	scaffold_15540	ENSVPAG00000008514.1	9	1737	HIRIP3	2589	493	89045	No_or_no_constitutive_exon
CCCCTTTGGGTCACTGTTTCTCTCCCTGCCCCTTGCCCTGGCGGGTGCAGGC	7768	7884	7718	7770	1	GeneScaffold_827	ENSVPAG00000004681.1	2234	12357	SNX15	2589	493	89045	No_or_no_constitutive_exon
GGTTCCAGGCGGACCGGAGGCTGCCGGTCAAGAAGCTGAGGGCGGACTAGCA	41778	41790	41840	41788	-1	scaffold_9130	ENSVPAG00000001917.1	39933	42869	ZBTB21	2589	493	89045	No_or_no_constitutive_exon
AAGGCTTCCTGGCCCTTGGTCCTGCCAGTCGGGTGGCCTGAGGGAGGGAGGT	35731	35736	35786	35734	-1	GeneScaffold_3133	ENSVPAG00000005863.1	33486	42272	None	2589	493	89045	No_or_no_constitutive_exon
CCTGGGGCCCAGGCCTGGGCCAGGTGTGACTGGTCTGCTCTGGGTGGCAGGG	3397	3649	3699	3647	-1	GeneScaffold_2611	ENSVPAG00000002250.1	3297	41608	None	2589	493	89045	No_or_no_constitutive_exon
GCCCTCTGGGCCTGCAAGAAGAGGTCTCAGGCTCTGCCTCTGGGCGGCAGGT	5925	6134	5875	5927	1	scaffold_16681	ENSVPAG00000007564.1	3871	7491	None	2589	493	89045	No_or_no_constitutive_exon
GGGCATGTGCTGAGAACGCAGGCCGGCTCACCCCCACTCTGGGGCCACAGGT	18479	18642	18429	18481	1	GeneScaffold_2944	ENSVPAG00000006610.1	16318	39176	PXMP2	2589	493	89045	No_or_no_constitutive_exon
GGGCATGTCTGTTCCGGGCCACTGATCCGTTCTCTCTGATCGGGGGACAGAC	8986	9145	8936	8988	1	GeneScaffold_1705	ENSVPAG00000007727.1	4714	35469	None	2589	493	89045	No_or_no_constitutive_exon
CGGCGTGGGGGCTGCTGTGGCTGCTGCTGGGCAGCGGCGGGGCGCAGTAGGA	28773	28889	28939	28887	-1	GeneScaffold_2865	ENSVPAG00000003563.1	22376	28949	P3H4	2589	493	89045	No_or_no_constitutive_exon
AGGAGCCATGGCTGCCACCAGGCCGCTGTCCCGCTCTGGGAATGGGGAAGAA	27466	27481	27416	27468	1	GeneScaffold_2299	ENSVPAG00000009060.1	27414	28040	FAHD1	2589	493	89045	No_or_no_constitutive_exon
AAGGTAATGTTCTCATGCCCTAAATTCTATCTCCTTGTCGGGCAAACCAGGT	19119	19303	19069	19121	1	GeneScaffold_3406	ENSVPAG00000000341.1	18227	25848	None	2589	493	89045	No_or_no_constitutive_exon
GGGCGAATTAGGTAGGTGGGCGGAGCTAACTAACCGCGGAGGCGGGGCAGAT	19430	19706	19756	19704	-1	GeneScaffold_3509	ENSVPAG00000010918.1	8048	20214	None	2589	493	89045	No_or_no_constitutive_exon
CCTACATACTGTGAGCTGGTGCCCCCGAGTGCCCAAGGTCCAGGGAACAGCC	264	281	331	279	-1	GeneScaffold_3229	ENSVPAG00000003832.1	32	4650	None	2589	493	89045	No_or_no_constitutive_exon
GTGCCTGCCACCAGTCCCCACCCTTCTCCGGATCTGTCCCTGGGAGCCAGCC	19195	19297	19347	19295	-1	GeneScaffold_3601	ENSVPAG00000007231.1	18909	20490	None	2589	493	89045	No_or_no_constitutive_exon
GCCGGCCCCTAAAGAAACCAAGGCTTTCCGCTTTTTCTGGGAAGGAGGAGCC	8300	8327	8377	8325	-1	GeneScaffold_565	ENSVPAG00000000535.1	5706	16658	None	2589	493	89045	No_or_no_constitutive_exon
TCCGTTTCCGGAAGAGACTATCATTTCCAGTAAGGACGGGCCAAGAGGAGGG	6324	6445	6495	6443	-1	GeneScaffold_565	ENSVPAG00000000535.1	5706	16658	None	2589	493	89045	No_or_no_constitutive_exon
CTGCCCTACCCTGAGGAGGAGAACCGGTCTCCAGGGTCAGAAAGGGTGAGAA	1005	1014	955	1007	1	GeneScaffold_2314	ENSVPAG00000008164.1	622	19164	None	2589	493	89045	No_or_no_constitutive_exon
GCCGGGGACCCTCTCCACCGAGCTCTGAAAAGCCCTTTCTGGGATTGCAGCT	15780	15964	16014	15962	-1	GeneScaffold_2335	ENSVPAG00000012090.1	28	17412	None	2589	493	89045	No_or_no_constitutive_exon
GTGCTGCGGCTGCAGGAAAAATCAATTCTTTCATTTTCTTCTCGGGAAAGAC	2347	2461	2511	2459	-1	GeneScaffold_2335	ENSVPAG00000012090.1	28	17412	None	2589	493	89045	No_or_no_constitutive_exon
TGGTGTCCTATACGGTCATATTATTATTACTGAGGTCTCAAGCAGGGGAGGG	13822	13981	14031	13979	-1	scaffold_8396	ENSVPAG00000007319.1	13818	14569	OR4D10	2589	493	89045	No_or_no_constitutive_exon
CAGTGATGACACCTGCTACCTGGACGCCCAGAGTGAGCAGTGGGTCAAAGGA	724	880	674	726	1	GeneScaffold_1506	ENSVPAG00000007602.1	24	9098	KLHL36	2589	493	89045	No_or_no_constitutive_exon
GAAGTGTCGCCAGCTAAGTATAAACCGTCTTGCTCTCTCCTTGGGAACAGGT	447	510	560	508	-1	GeneScaffold_3395	ENSVPAG00000012353.1	447	16547	None	2589	493	89045	No_or_no_constitutive_exon
TAACCCCGCGGCGGCCGGGACAGCCAGAGCTCCCTGACCGCGCCGGGGAGCA	12536	12653	12703	12651	-1	GeneScaffold_1094	ENSVPAG00000006101.1	463	12661	None	2589	493	89045	No_or_no_constitutive_exon
CTTTTCCTTCCTTCTCCTGCTGGTCTGTTTCTTGTTTTTGGGAACTGCAGGA	11988	12160	12210	12158	-1	GeneScaffold_1230	ENSVPAG00000008060.1	7501	14150	ZC4H2	2589	493	89045	No_or_no_constitutive_exon
GCAACTTCATGCATCTGAAGCCCATTTCTCGGGAGCTGCGGCGGGAGTAGTA	1578	1598	1648	1596	-1	GeneScaffold_2250	ENSVPAG00000002856.1	386	10168	None	2589	493	89045	No_or_no_constitutive_exon
GGGTTGCCAGGGTGGGGGTCGCTTGCCGCATGGCGATGGCGGAGGGCTAGCG	3991	4032	3941	3993	1	GeneScaffold_64	ENSVPAG00000005731.1	3970	11937	None	2589	493	89045	No_or_no_constitutive_exon
AATGCAGAGAGGCACCCCTCTCCCCTCATCTTGTTTCCTTAGCAGGGCAGAT	11832	11937	11782	11834	1	GeneScaffold_64	ENSVPAG00000005731.1	3970	11937	None	2589	493	89045	No_or_no_constitutive_exon
AGTCCATTTTCCTGCCTCCTACCATTCAGGAGAATTAGGGCCAGAAGGAGGG	12073	12254	12023	12075	1	GeneScaffold_2269	ENSVPAG00000006660.1	5858	12254	None	2589	493	89045	No_or_no_constitutive_exon
AAAAGATTTTACCGGCCCCCTGTGGGAACAGGTGCAAGGGATCCAAAAAGGG	870	935	820	872	1	GeneScaffold_2631	ENSVPAG00000005663.1	347	6515	None	2589	493	89045	No_or_no_constitutive_exon
TCGTTCCCTGCATCTACATTTATGGTCTGCCTGCAGGGAGTGAGAACAAGGA	2958	3063	3113	3061	-1	scaffold_13123	ENSVPAG00000004058.1	2958	3858	None	2589	493	89045	No_or_no_constitutive_exon
TGTGGGTGCCAGGCACGCTCTCGTTGTGTTTGGGGGCCTCCAGGGGCTAGAA	5502	5612	5662	5610	-1	GeneScaffold_2569	ENSVPAG00000011203.1	4551	9714	None	2589	493	89045	No_or_no_constitutive_exon
CAGGCCTGGGCCTCCCCAGCGAATGTGGCACCCTGGTGCAGGGACAGTAGAC	7011	7089	6961	7013	1	scaffold_18510	ENSVPAG00000000655.1	5312	7089	None	2589	493	89045	No_or_no_constitutive_exon
CTAGAGGATCCCACAGATGGGAAGTGACAAGAACAAGCTTGGGGGCATAGCA	1170	1258	1308	1256	-1	scaffold_25574	ENSVPAG00000009281.1	1050	1292	None	2589	493	89045	No_or_no_constitutive_exon
TGTTCAGGTGAGGCCAGAGGACACTGACCACAGCTGTGCTGTGGGTGCAGAC	1084	1230	1280	1228	-1	GeneScaffold_2341	ENSVPAG00000004753.1	1084	7903	None	2589	493	89045	No_or_no_constitutive_exon
GCCTTCGCACCCAACAGCACCCACCGTGTGGTCCTGAGGGACACAGGGAGAC	6031	6042	6092	6040	-1	GeneScaffold_1120	ENSVPAG00000003352.1	237	7817	None	2589	493	89045	No_or_no_constitutive_exon
CTTCCTGCCAACTCCTCCCCCACGAGGGAGGCTGCTGGCCTGGTGGGTAGAA	943	987	1037	985	-1	GeneScaffold_894	ENSVPAG00000000088.1	848	7754	TAPBP	2589	493	89045	No_or_no_constitutive_exon
TCAGCTACGAGTACCTCCTCCACTCCTGGGGATGAGCCTGGGCAGGCCAGCT	701	740	651	703	1	scaffold_33054	ENSVPAG00000012157.1	8	928	None	2589	493	89045	No_or_no_constitutive_exon
GTGGGGCTTAGGAACAAGTCTGTGGAAGACGCAAAGAATGGGGTGCACAGGA	6459	6738	6409	6461	1	GeneScaffold_2228	ENSVPAG00000009149.1	1625	6738	None	2589	493	89045	No_or_no_constitutive_exon
TGAGAGTGTGGTGTCAGTACGAGAAGGCGTACAAGGGGTATAACAAATAGTG	836	995	1045	993	-1	scaffold_23139	ENSVPAG00000000687.1	752	4838	None	2589	493	89045	No_or_no_constitutive_exon
GTAGACAGCAGAATCAACGGTAAAGAGGAACTTCTCCTGGGCAGAACAAGTC	6471	6507	6421	6473	1	scaffold_31477	ENSVPAG00000002501.1	6037	6507	None	2589	493	89045	No_or_no_constitutive_exon
GGACCTGGACTGTGAGCGCAGCCAGCAGGGAGGCGAGTGGTGGGGTGGAGGG	1033	1190	983	1035	1	GeneScaffold_2501	ENSVPAG00000003114.1	897	4783	None	2589	493	89045	No_or_no_constitutive_exon
AGCTGGTGCAGAAACAATTCCTGGACCTGAAAGAGGAGTTGGGTGTGTAGGC	2230	2386	2436	2384	-1	GeneScaffold_1312	ENSVPAG00000005187.1	1648	5349	None	2589	493	89045	No_or_no_constitutive_exon
TCCTGGCTTTGTGGGGCAATGGTGGTCTCTTGTGGACTGTGGGGTGTTAGCT	2009	2015	1959	2011	1	scaffold_22191	ENSVPAG00000001695.1	1775	2448	None	2589	493	89045	No_or_no_constitutive_exon
CCCCGGCCCCGGACGCCCCGGCCGCCCCGGCCGCCCCGGCCCCGGGAGAGAC	1473	1548	1423	1475	1	scaffold_24527	ENSVPAG00000004229.1	345	3356	None	2589	493	89045	No_or_no_constitutive_exon
GCCTCCAGCTTGCTCTCGGGGCTGACCTTCCTTCCGCTCTTGGGGCACAGGT	212	330	380	328	-1	GeneScaffold_3697	ENSVPAG00000000136.1	212	4822	None	2589	493	89045	No_or_no_constitutive_exon
ACCACTGCCAAGCAGGAACAGTGACCAGCATGACCACCACGGGAAACCAGTT	854	866	916	864	-1	scaffold_44495	ENSVPAG00000007585.1	6	902	None	2589	493	89045	No_or_no_constitutive_exon
TCACAGCCAGTAGGAACCCCCTTTACAATCCCTGGGGGATGGAGTTGCAGTC	4715	4727	4665	4717	1	scaffold_34523	ENSVPAG00000005937.1	879	4727	INCA1	2589	493	89045	No_or_no_constitutive_exon
CTGGCTTACACTCTGGGTGTGAAACAGCTAATTGTTGGGCGTTAACAAAGAT	3640	3672	3722	3670	-1	scaffold_29432	ENSVPAG00000007637.1	2374	4544	None	2589	493	89045	No_or_no_constitutive_exon
CTTAGAGCTTCTATCCAACGGTGGTTTTCAAACTGGGAAGGAGAGGGTAGTT	277	322	227	279	1	scaffold_75629	ENSVPAG00000001195.1	158	486	None	2589	493	89045	No_or_no_constitutive_exon
GAGTGCCAGGTATGCCCGGCAGGGGCTGGACGGGAGGGCGTGGGGGCTAGGG	729	741	791	739	-1	scaffold_78208	ENSVPAG00000007952.1	508	899	None	2589	493	89045	No_or_no_constitutive_exon
CCCCTGTTTTCTCTTGCAAGGCCCCAAAGTAAGGATCATGATGCTGGGAGAA	458	772	822	770	-1	scaffold_81709	ENSVPAG00000003906.1	458	1017	None	2589	493	89045	No_or_no_constitutive_exon
TCCTAATGGGGCGGTGTTCCTTCCAGGGAAGAGGAGGGGCTGGGAGACAGAG	449	463	399	451	1	scaffold_52947	ENSVPAG00000004879.1	7	463	None	2589	493	89045	No_or_no_constitutive_exon
CGGAAGCAGGCGCCCTGGCCCCAGGAGGGGGCCCCGCAGGGACAGAGTAGGC	1052	1055	1002	1054	1	GeneScaffold_3078	ENSVPAG00000007914.1	989	2289	None	2589	493	89045	No_or_no_constitutive_exon
CACGGACGTCAAGGATGCCAAGGTGATAAGTGTCTCCACGGGGACGAAAGTG	1926	1941	1876	1928	1	GeneScaffold_3381	ENSVPAG00000011520.1	382	2044	None	2589	493	89045	No_or_no_constitutive_exon
GGGTCAACGGCGCTGGCCTGGCGCCCGGGCTGCACAGCCCTGGGCGGGAGGG	373	478	528	476	-1	GeneScaffold_2990	ENSVPAG00000007958.1	373	1829	None	2589	493	89045	No_or_no_constitutive_exon
GCAGAAGGACATGGAACCAGAACCGGAGGGTCACTGCTCGGTGGGGGCAGGC	855	1084	805	857	1	GeneScaffold_3506	ENSVPAG00000000095.1	318	2260	None	2589	493	89045	No_or_no_constitutive_exon
ACACGGATGGCTTTCAAAGCAAGCACTACCGGGCCCATGTGCAGGGAGAGCT	1085	1092	1035	1087	1	GeneScaffold_3506	ENSVPAG00000000095.1	318	2260	None	2589	493	89045	No_or_no_constitutive_exon
ATAGCCATGTGGAAGGCAAAGGGCATTGCGTGGGAAGAATGGGAAAGGAGAC	3	30	80	28	-1	GeneScaffold_3495	ENSVPAG00000005753.1	3	1928	DAXX	2589	493	89045	No_or_no_constitutive_exon
TGCATAGAGGGTACAGATGGTGACGCTCTTCTCCCCCATTGGTCGGGCAGAA	1335	1480	1285	1337	1	scaffold_99461	ENSVPAG00000000595.1	349	1699	PSMB6	2589	493	89045	No_or_no_constitutive_exon
CTAAGGAGAAGTTGTTCCTTCTGGGGTAGAAGTGTGGCCGGGAGACAGAGCT	513	525	575	523	-1	scaffold_123592	ENSVPAG00000000679.1	513	886	None	2589	493	89045	No_or_no_constitutive_exon
GTACTCTTTCTAGCCAGCGCCAAGCAATGGGCACCTCTCGGGACAACTAGCA	1008	1428	958	1010	1	scaffold_138578	ENSVPAG00000009257.1	984	1428	None	2589	493	89045	No_or_no_constitutive_exon
ACTTATTCTGTGGTAAAAAGACAATCTCCTTCTCAGTTTGCATGGGATAGCT	579	662	529	581	1	scaffold_171656	ENSVPAG00000009440.1	285	1255	None	2589	493	89045	No_or_no_constitutive_exon
CCTATGCTTTTAACATGAAGAGTGCTGTGAGTGATGAAGCTGAAGGGCAGAT	16	34	84	32	-1	scaffold_175428	ENSVPAG00000010721.1	2	1240	None	2589	493	89045	No_or_no_constitutive_exon
AGGGCTTCCACCTCTCCCGGAAGGAACGCCTGATACAGATGGGGCCCAAGCC	724	916	674	726	1	scaffold_181216	ENSVPAG00000007300.1	34	1216	None	2589	493	89045	No_or_no_constitutive_exon
TATAATCCCGTCCTCGCATCTGCCTCTGTCTTTCCTTCTGAGCTGGGGAGAA	819	912	962	910	-1	scaffold_190323	ENSVPAG00000004811.1	486	965	None	2589	493	89045	No_or_no_constitutive_exon
CGCCAGCCTTAGCCTGGAGGAGGGACCCAGATCTAGGGCAGGTGAACGAGCC	700	709	650	702	1	scaffold_191756	ENSVPAG00000007989.1	416	746	None	2589	493	89045	No_or_no_constitutive_exon
CAGCCCTTTGAGAGGCACTGGGCGGGACATCATTTTGTGGGGGGATGTAGTT	393	441	491	439	-1	scaffold_218698	ENSVPAG00000009871.1	349	929	None	2589	493	89045	No_or_no_constitutive_exon
CTGTATCACGTGATCTGGCAGTGGGAAGCAGGAAAGGTGAAAGAGGGAAGAA	412	858	362	414	1	scaffold_224536	ENSVPAG00000007536.1	77	858	None	2589	493	89045	No_or_no_constitutive_exon
CATGGGGCTGCTTGTGGCACCAAAGTCGCAGCTGCCCCCTGGAAGGGGAGCA	875	890	940	888	-1	scaffold_246595	ENSVPAG00000007479.1	594	936	None	2589	493	89045	No_or_no_constitutive_exon
CTAACGGGAAGTTGCTCCTTCTGGGGTAGAAGTGCGGCTGGGAGACAGAGCT	367	379	429	377	-1	scaffold_249021	ENSVPAG00000000662.1	367	720	None	2589	493	89045	No_or_no_constitutive_exon
TCCTAATGGGACGTTGTTCCTTCTGGGGTAGAATTGCGGCTGGGAGACAGAG	262	276	326	274	-1	scaffold_260085	ENSVPAG00000000193.1	262	715	None	2589	493	89045	No_or_no_constitutive_exon
GGCCTGTGAGCCCTGTAAGGGCAGGAACCACAGGCTTGGCAAGGGCCTAGCC	356	401	306	358	1	scaffold_262984	ENSVPAG00000002498.1	76	719	None	2589	493	89045	No_or_no_constitutive_exon
