# Supplementary material for: Widespread Separation of the Polypyrimidine Tract From 3′ AG by G Tracts in Association With Alternative Exons in Metazoa and Plants
Source: Front Genet. 2019 Jan 14;9:741. doi: 10.3389/fgene.2018.00741 (PMC6339879; doi:10.3389/fgene.2018.00741)
Supplement: DATA FILE S2 — Sequences of REPAG 3′ SS from each species of metazoa, plants and protists. [file Data_Sheet_2.zip › Supplementary data 2/Protists_Release38_salpingoeca_rosetta.txt]

REPA_GGG_Sequence	Exon_Start	Exon_End	Pos_-50	Pos_+2	Strand	Chromosome	GeneID	Gene_Start	Gene_End	Gene_Name	Number_of_REPAs	Number_of_REPAs_has_GGG	Number_of_Intron(Intra_genic_Region)	Upstream_Constitutive_Exon
CCTCACTGACCCCCATCACCACTGCACCTCGTCGTGTTCGTGGCGGGCAGGT	52088	52224	52274	52222	-1	supercont1.1	PTSG_00011	48076	54434	None	7420	1265	86256	No_or_no_constitutive_exon
TTACGACTCTGCTTTCTCAAACCGATATCCCCCACCGCAGGGTGTGCAAGTG	76263	76523	76573	76521	-1	supercont1.1	PTSG_00018	74822	79081	None	7420	1265	86256	No_or_no_constitutive_exon
CGTTTGCGTACCGTCATCCTCTACACCTGTTTGCCTCTATGTGGGGACAGCC	84755	84827	84705	84757	1	supercont1.1	PTSG_00020	84232	91215	None	7420	1265	86256	No_or_no_constitutive_exon
CGCCACTCTTACCATCACCACCACCACACCGCCACCACGCGATGGGGCAGTT	122642	122728	122778	122726	-1	supercont1.1	PTSG_00031	120909	124128	None	7420	1265	86256	No_or_no_constitutive_exon
TCAGCACTCACAACAGCGATCACTGGTGCTTTGCGTCTTGGATGGGCCAGCG	229190	229282	229332	229280	-1	supercont1.1	PTSG_00052	226705	230813	None	7420	1265	86256	No_or_no_constitutive_exon
CGCAACCCCCGTCTCACCCGCTGTCACTGCTGCTGGTTTGGGGAGGGCAGAA	267086	267432	267482	267430	-1	supercont1.1	PTSG_11532	267086	268758	None	7420	1265	86256	No_or_no_constitutive_exon
AACTGTGACACCCCCTGCTCCCCTTTCCCCCGGCTCTCCTTGGGCAACAGAT	280250	280325	280375	280323	-1	supercont1.1	PTSG_00064	278404	282300	None	7420	1265	86256	No_or_no_constitutive_exon
TAACCATCAACTCTGCTCCCCGTGTGTGCGCGTCCACCTTGCGGGCGCAGGC	283686	283742	283792	283740	-1	supercont1.1	PTSG_00065	282431	287952	None	7420	1265	86256	No_or_no_constitutive_exon
CTTGTCATTCATCTCTGTACTTTTGCTCGCCTTGACCGACTGGGATGCAGAA	303317	303456	303506	303454	-1	supercont1.1	PTSG_00069	300517	306212	None	7420	1265	86256	No_or_no_constitutive_exon
GTTCCGCAATCTCACCGCAATCGATGCGCCCGTGCCTTGTGGGTGTGCAGGT	370286	370425	370475	370423	-1	supercont1.1	PTSG_11538	370286	378295	None	7420	1265	86256	No_or_no_constitutive_exon
AACACAACAATTCGTGTTTGTTGTGTACGTTTGCATTGACGTTTGGGAAGGC	400179	400260	400310	400258	-1	supercont1.1	PTSG_11540	394949	405188	None	7420	1265	86256	No_or_no_constitutive_exon
GTTGCGCACCGGCGCCCGTCACCGGTATCAACACGCTCGGGGGTGTGCAGGT	399225	399342	399392	399340	-1	supercont1.1	PTSG_11540	394949	405188	None	7420	1265	86256	No_or_no_constitutive_exon
CGCAACCCCCGTCTCACCCGCTGTCACTGCTGCTGGTTTGGGGAGGGCAGAA	406177	406569	406127	406179	1	supercont1.1	PTSG_11541	405318	406569	None	7420	1265	86256	No_or_no_constitutive_exon
TGCATGTGTGTTGTGGATGTGTCTCACCTTCGTCTGGTCTGCGGGCGCAGGT	585142	585202	585252	585200	-1	supercont1.1	PTSG_00124	583485	589033	None	7420	1265	86256	No_or_no_constitutive_exon
TCACCTTCTTTTTTGCGTATGCGTGTGTGTATGGCGTGGGCGGGGAAAAGGC	626779	626852	626729	626781	1	supercont1.1	PTSG_00131	624005	629093	None	7420	1265	86256	No_or_no_constitutive_exon
CACGAGAATGCCACTTGACTCACGCTGATGCGGCGACTTTGTTGGGATAGAG	634371	634455	634505	634453	-1	supercont1.1	PTSG_00133	632209	635549	None	7420	1265	86256	No_or_no_constitutive_exon
ACGCACGCGTACACACATATACACACACATACAACACGCGGGACGTGTAGTC	740875	741294	740825	740877	1	supercont1.1	PTSG_11553	735587	741294	None	7420	1265	86256	No_or_no_constitutive_exon
CATGGGTGCGTGTCATGTCACATCACGTCCATGCCCCGCCGGGTGACCAGCA	744669	744711	744619	744671	1	supercont1.1	PTSG_11554	741292	744946	None	7420	1265	86256	No_or_no_constitutive_exon
CACACCCTCACATACTGTCATCATCGTATGTGGGAACGAACAACGGGCAGGT	781503	781759	781453	781505	1	supercont1.1	PTSG_11556	775451	783319	None	7420	1265	86256	No_or_no_constitutive_exon
ATGCGTGCGTGCTCTGCTTTCTTGTTACTTCTCTTGCGCCGATGGGATAGAT	925356	925501	925306	925358	1	supercont1.1	PTSG_00197	924330	928507	None	7420	1265	86256	No_or_no_constitutive_exon
CACTCAATCCCCCCCCCCCCCTCCTCCGACACACACGTACGTGGGTGCAGAT	966519	967238	966469	966521	1	supercont1.1	PTSG_00206	963379	967238	None	7420	1265	86256	Yes
GCTCTGATTCTCGGTGCCGCTTGTTGTTTGTCGTGTGTGGGTGGAGACAGGA	975681	975723	975631	975683	1	supercont1.1	PTSG_00208	968744	975985	None	7420	1265	86256	No_or_no_constitutive_exon
GCTCACCTGTGCGCGCGCACATGCGCATGCCTTGGTATTGGATTGGGCAGGA	997283	997360	997233	997285	1	supercont1.1	PTSG_00215	996473	1006253	None	7420	1265	86256	No_or_no_constitutive_exon
TGCGATTGCTCACCACACGCGCCATCATTGCCATGATGATATGGGACCAGAT	1011551	1011660	1011501	1011553	1	supercont1.1	PTSG_11559	1009925	1013190	None	7420	1265	86256	No_or_no_constitutive_exon
CACATCGACGTTGCACACGTGCGACCAGTGTTGCGCAGCTGGGAGTGCAGCA	1027145	1027227	1027277	1027225	-1	supercont1.1	PTSG_00221	1026260	1028343	None	7420	1265	86256	No_or_no_constitutive_exon
TTCAAACACACATTTGCCTCCGCGTGCCGTCGCGTTTGCATGGGGTGCAGAC	1029644	1029728	1029594	1029646	1	supercont1.1	PTSG_00222	1028355	1031705	None	7420	1265	86256	No_or_no_constitutive_exon
GTGTGTGCGTGCTCACACCACGAGTCGCCTGTGTGATGTGGGGTGTGCAGGG	1031100	1031187	1031050	1031102	1	supercont1.1	PTSG_00222	1028355	1031705	None	7420	1265	86256	No_or_no_constitutive_exon
TGCTCGCGTGCGTGCGTTTGTGTAATCTCGACGCGTTGTTGTTGGGACAGGT	1058326	1058925	1058276	1058328	1	supercont1.1	PTSG_11562	1056960	1061665	None	7420	1265	86256	No_or_no_constitutive_exon
CTCGGATTTCGTTTCACTCAGCTATCATCACGTTGGCTTTGTGTGGGAAGAC	1059125	1059208	1059075	1059127	1	supercont1.1	PTSG_11562	1056960	1061665	None	7420	1265	86256	No_or_no_constitutive_exon
TACTCACCATTTACACGCACACCTCGACATGGAAATGGCTGCGGGTGCAGGG	1092035	1094042	1094092	1094040	-1	supercont1.1	PTSG_00236	1092035	1096843	None	7420	1265	86256	No_or_no_constitutive_exon
TCCGCGCACATGCGCGCACTCACGCACTGCCTGCTGCTTGGGGTTGACAGGG	1105168	1105654	1105118	1105170	1	supercont1.1	PTSG_11564	1101691	1105654	None	7420	1265	86256	No_or_no_constitutive_exon
TTGTGCGCGTGCACATGTGTTTTTCGCTTGTGTGCACATTGGGGGTCCAGGC	1109143	1109219	1109269	1109217	-1	supercont1.1	PTSG_00241	1107634	1111788	None	7420	1265	86256	No_or_no_constitutive_exon
ATCTCCGATCCCCTGCACGTCCCTGCTTGCTTGTCACGTGTGATGGGCAGAA	1107634	1107782	1107832	1107780	-1	supercont1.1	PTSG_00241	1107634	1111788	None	7420	1265	86256	No_or_no_constitutive_exon
TCACCACTCACGTCCTTCTCATGTGCGCAATCATGGCACGGTGGGTGTAGGT	1197537	1197719	1197769	1197717	-1	supercont1.1	PTSG_00265	1195233	1198309	None	7420	1265	86256	No_or_no_constitutive_exon
CACACACTCACACTCACAACCATCACCACGATGCATGGGCACGAGAGCAGGC	1210163	1210314	1210364	1210312	-1	supercont1.1	PTSG_00269	1207574	1214993	None	7420	1265	86256	No_or_no_constitutive_exon
TGTGTGCGTGCTCACACCACGAGTCGCCTGTGTGATGTGGGGGTGTGCAGGG	1232744	1232831	1232694	1232746	1	supercont1.1	PTSG_00274	1230619	1233082	None	7420	1265	86256	No_or_no_constitutive_exon
ATGACATGATGCGATGTGTTGTGATGTGGTGTTTGATGTGCGGGGCGCAGAT	1299662	1299779	1299612	1299664	1	supercont1.1	PTSG_00290	1296602	1301338	None	7420	1265	86256	Yes
CGTGCGTGCTGGTGCCTGCGCGTGCTTATGGGGGGGGGGGGGGGTTGCAGGT	1304288	1304370	1304238	1304290	1	supercont1.1	PTSG_00292	1302608	1306029	None	7420	1265	86256	No_or_no_constitutive_exon
TTGTGTGGGTAAATGGTCATCTCACACGAACGGCTTGATGGGCGCGGCAGGC	1304843	1304964	1304793	1304845	1	supercont1.1	PTSG_00292	1302608	1306029	None	7420	1265	86256	No_or_no_constitutive_exon
CACTTGTGCTGGCTGCTATCTCACGGGTGTTTATGATGGTGGGGATACAGAG	1314175	1314309	1314359	1314307	-1	supercont1.1	PTSG_00295	1310916	1314921	None	7420	1265	86256	No_or_no_constitutive_exon
CGTGCCTCCAACTCGCGCGCGCAACTCTTGCTTCATTCCTACACGGGTAGAC	1385642	1385792	1385842	1385790	-1	supercont1.1	PTSG_00316	1381271	1387382	None	7420	1265	86256	No_or_no_constitutive_exon
TCTTTTCACGCCTTCTCAACATTTGTGCATATGTGCGTGTGAATGGGCAGGT	1434235	1434312	1434362	1434310	-1	supercont1.1	PTSG_00327	1430850	1437192	None	7420	1265	86256	No_or_no_constitutive_exon
GCACACACACACACACACACACACACATGCGCATTTACCATGGGGAGCAGGT	1464519	1464699	1464469	1464521	1	supercont1.1	PTSG_00334	1462118	1468112	None	7420	1265	86256	No_or_no_constitutive_exon
TGCGTGTGTACATGTGCGTGTGTGTGCTTGTGTTCTGTACGGGGAACCAGCA	1506425	1506504	1506554	1506502	-1	supercont1.1	PTSG_00344	1503843	1508259	None	7420	1265	86256	No_or_no_constitutive_exon
ACACGATCTCGCTCATGCCTTGCCTCTATTTATTTTGTTTGTGGGTATAGAG	1535096	1535143	1535046	1535098	1	supercont1.1	PTSG_00350	1533810	1537875	None	7420	1265	86256	No_or_no_constitutive_exon
CCGCTTGGTCACTCACTGCCGTTTGCGTGACTGCAATGGGAACTGAACAGGC	1566808	1566883	1566758	1566810	1	supercont1.1	PTSG_00359	1565242	1577288	None	7420	1265	86256	No_or_no_constitutive_exon
CACGCGCGCGCGCATGCGGTTTTCCCGGCTGTTTATGTGAACGGGTACAGAC	1588102	1588182	1588232	1588180	-1	supercont1.1	PTSG_00362	1587372	1590952	None	7420	1265	86256	No_or_no_constitutive_exon
GCCTCATCACCACCACCACCACCACCACATCCACCATGGAGGGTGTGCAGCA	1627601	1627705	1627551	1627603	1	supercont1.1	PTSG_00372	1627016	1638793	None	7420	1265	86256	No_or_no_constitutive_exon
GCTCACCTACTCCTCCTTGCACTTCAAACATCACAATGGGGCAATGACAGCT	1632476	1632543	1632426	1632478	1	supercont1.1	PTSG_00372	1627016	1638793	None	7420	1265	86256	No_or_no_constitutive_exon
CACGTGTCTCGCACACGCCTCATACACGTGTCTCACACACAACGGGCCAGGT	1634118	1634644	1634068	1634120	1	supercont1.1	PTSG_00372	1627016	1638793	None	7420	1265	86256	No_or_no_constitutive_exon
TCTCGTGCGTTTCTCACCTTGTACTTCATGGTGTGCTGGTGGGACCACAGAA	1651858	1651977	1652027	1651975	-1	supercont1.1	PTSG_00376	1648832	1660181	None	7420	1265	86256	No_or_no_constitutive_exon
CATTGCCACATTGTTGCTTGGTTGCTTTTGTTGTTTTGGGGGGCGGCCAGGC	1664320	1664445	1664495	1664443	-1	supercont1.1	PTSG_00377	1660261	1670064	None	7420	1265	86256	No_or_no_constitutive_exon
TTCACACTCATTCGCTCACTCGTTCACACACGCCTCGTGGGCGAGCATAGAC	1756666	1756803	1756616	1756668	1	supercont1.1	PTSG_00392	1753831	1757286	None	7420	1265	86256	No_or_no_constitutive_exon
GTAGCCACAGTGTTCTCACATCATCGTCACGTGTCTGTATGGGTGTGCAGTG	1783060	1783160	1783010	1783062	1	supercont1.1	PTSG_00398	1777584	1783780	None	7420	1265	86256	No_or_no_constitutive_exon
CCGATTGCGACGTGTTCTTCCCCCCCCTTCCGCGTGTGATGGGTGCGCAGGT	1813030	1813459	1812980	1813032	1	supercont1.1	PTSG_00406	1811141	1813459	None	7420	1265	86256	No_or_no_constitutive_exon
GGTGTTAACTCACCGCCTCGCTGTTGCTTCCTTGTTTGTGGGAAATACAGGT	1836698	1836766	1836648	1836700	1	supercont1.1	PTSG_00413	1836154	1837726	None	7420	1265	86256	No_or_no_constitutive_exon
CTCCCCCGCTTCTGAACCAAACTGCTGGTGTGCATTGGGCGGGGACACAGGA	1839821	1839891	1839941	1839889	-1	supercont1.1	PTSG_00414	1838381	1841274	None	7420	1265	86256	No_or_no_constitutive_exon
CAAAACACACACCGCTGACACCTCCACTCTGCGCAACGCACGATGGGCAGCC	1850927	1851061	1850877	1850929	1	supercont1.1	PTSG_00418	1847948	1857943	None	7420	1265	86256	No_or_no_constitutive_exon
GGCTTCTTCCTGCACTGAATACCTCTTCCCTTTGGCTTATGGGATCGCAGGT	1886748	1886808	1886698	1886750	1	supercont1.1	PTSG_00428	1885573	1890029	None	7420	1265	86256	No_or_no_constitutive_exon
GACTCACCACCGCACGTGTGGGGTTTTGGTGTGTTGATGGGTTGGAGCAGGA	1923696	1923764	1923814	1923762	-1	supercont1.1	PTSG_00437	1920314	1928764	None	7420	1265	86256	No_or_no_constitutive_exon
ACAAAACACACACACACACGTATACACATCCTGGACATGTGCTGGGGCAGCG	1930977	1931075	1930927	1930979	1	supercont1.1	PTSG_00438	1928811	1935416	None	7420	1265	86256	No_or_no_constitutive_exon
CACACACACACACACACACACACACACACACACACACACTGGGTTGACAGCG	1938475	1938569	1938619	1938567	-1	supercont1.1	PTSG_00439	1935306	1940352	None	7420	1265	86256	No_or_no_constitutive_exon
CTCAACCGACCGTCTTTATTTTCTTGTGCCCACTCGTTGTTGGGAGTTAGTT	1963863	1963938	1963813	1963865	1	supercont1.1	PTSG_00443	1959443	1964674	None	7420	1265	86256	No_or_no_constitutive_exon
CAATTCACCCAATGGTATCTCCTTGTACGTGTATGTGTGTGCGTGGGCAGGA	2072565	2072649	2072699	2072647	-1	supercont1.1	PTSG_11587	2071935	2078869	None	7420	1265	86256	No_or_no_constitutive_exon
CACACACACACACACACACACACACACACACGAATCCACGGGGATGATAGTT	2084170	2084279	2084329	2084277	-1	supercont1.1	PTSG_11588	2081652	2090078	None	7420	1265	86256	No_or_no_constitutive_exon
AACCGTGCCACTGCGCACTAATGGCGAGTCTACGCACCTTGTGGGAATAGGT	2099111	2099258	2099061	2099113	1	supercont1.1	PTSG_00473	2098727	2100013	None	7420	1265	86256	No_or_no_constitutive_exon
AATCGTGTCCCTCACGCGTGTCATGTGCCTGCGTGCGTGTGCGGGTGTAGGC	2139227	2139313	2139177	2139229	1	supercont1.1	PTSG_11592	2136053	2145168	None	7420	1265	86256	No_or_no_constitutive_exon
CTATGTTTCACTGTGTCTCCCCTTCCCCGCCCTGTGTCATGGGTGTGCAGGC	2179858	2179924	2179974	2179922	-1	supercont1.1	PTSG_11593	2175515	2180760	None	7420	1265	86256	No_or_no_constitutive_exon
TCGAGGAAGGAAGTGGTATGGGGAGGGTGTGTGTGTGTAGAGTGGGGAAGCG	2182060	2182065	2182010	2182062	1	supercont1.1	PTSG_00497	2180997	2186131	None	7420	1265	86256	No_or_no_constitutive_exon
CATCTTCCACGTTCGTGACTCACTTTACCACCCCATTTCAAATTGGGCAGAG	2220235	2220326	2220376	2220324	-1	supercont1.1	PTSG_11594	2212601	2224640	None	7420	1265	86256	No_or_no_constitutive_exon
CACTCAATTCTCGCACACGTGCGTGCGTGTGTGCATGTTTGGGTGGGCAGTT	2217804	2217969	2218019	2217967	-1	supercont1.1	PTSG_11594	2212601	2224640	None	7420	1265	86256	No_or_no_constitutive_exon
GGCTTTGCGTTGTGGACTTGCTTCCGTGTCCACGCTGCTCTGGGTAACAGGT	2217547	2217622	2217672	2217620	-1	supercont1.1	PTSG_11594	2212601	2224640	None	7420	1265	86256	No_or_no_constitutive_exon
CGTTGTTGATCCCTACCATGTCTGGTCTTTGCATGATGACGGGCGCACAGGC	2214719	2214771	2214821	2214769	-1	supercont1.1	PTSG_11594	2212601	2224640	None	7420	1265	86256	No_or_no_constitutive_exon
CCCATGCCCCTCACACCGGCTTGCATGTCTTGATGCATTTGGGGGTACAGAC	2235758	2235812	2235862	2235810	-1	supercont1.1	PTSG_00507	2234472	2246262	None	7420	1265	86256	No_or_no_constitutive_exon
TCTCTCTCTCTCTCTCTCTCTCTCTCTCTCTCTCTCTGGTTGGGTGACAGAC	2235364	2235460	2235510	2235458	-1	supercont1.1	PTSG_00507	2234472	2246262	None	7420	1265	86256	No_or_no_constitutive_exon
CGCGTGTTGTACTCACATGGAGACTGTTTGGGTTGTGCACGTGGGAGCAGGA	2252485	2252722	2252435	2252487	1	supercont1.1	PTSG_00508	2246362	2252722	None	7420	1265	86256	No_or_no_constitutive_exon
TGTGACATGCACCACATGCTTGCCACGACGTTGACACACACGGCGGGCAGGC	2259645	2259784	2259595	2259647	1	supercont1.1	PTSG_00510	2258358	2273138	None	7420	1265	86256	No_or_no_constitutive_exon
TGCTCGCTGTTGTTTCCTCCCCCCCCCCCACCTGCGTTGTGGGTGCACAGTT	2298929	2299169	2299219	2299167	-1	supercont1.1	PTSG_00515	2295025	2299789	None	7420	1265	86256	No_or_no_constitutive_exon
TGATCATCCCTGCTGACGCCTTGTGTTTCGGAATGATGCTGGGAATACAGGG	2301775	2315329	2315379	2315327	-1	supercont1.1	PTSG_00516	2300411	2320660	None	7420	1265	86256	No_or_no_constitutive_exon
CTTGCTTCCCCCTGTTGCGCGTGTACCTCTATAATTTGGGGCGAGCATAGGC	2326071	2326156	2326206	2326154	-1	supercont1.1	PTSG_00518	2323614	2326800	None	7420	1265	86256	No_or_no_constitutive_exon
TCATCTGCACATGCTTCGGTGTTTGTTGGTTTCTGTGCGTGGTGGGTTAGGT	2339684	2339838	2339888	2339836	-1	supercont1.1	PTSG_00524	2339334	2340843	None	7420	1265	86256	No_or_no_constitutive_exon
TGTTTGTTCGTTGTTCGGCTCACACCTCTGCTGTGTTGTTTGGGTGCAAGGT	2418296	2418439	2418246	2418298	1	supercont1.1	PTSG_00536	2416914	2421441	None	7420	1265	86256	No_or_no_constitutive_exon
CCCTATATTCCTTGCTGTGCATTTCTCAATTTGTGTTCGCGTGGGACCAGGG	2461872	2462032	2461822	2461874	1	supercont1.1	PTSG_00544	2454447	2467498	None	7420	1265	86256	No_or_no_constitutive_exon
CCGAGCATTGCGCTCACCACCTCGGCGTACACTGCCCATGGGGTGTGCAGGA	2574489	2574637	2574439	2574491	1	supercont1.1	PTSG_00567	2569753	2578303	None	7420	1265	86256	No_or_no_constitutive_exon
CCCCGTTCTCGTGCTAACACCAACTTGCACTCTCGTCATGGGTGCGACAGCC	2587777	2587861	2587727	2587779	1	supercont1.1	PTSG_11612	2582276	2594279	None	7420	1265	86256	No_or_no_constitutive_exon
CCAACAAATGAGCATCTCACCCGCCATGTGCACGCGCTTGTGGGGAGCAGGA	2607951	2608031	2608081	2608029	-1	supercont1.1	PTSG_00573	2607236	2608569	None	7420	1265	86256	No_or_no_constitutive_exon
TGCGCTGTTTGTGCTTGTTTGTGTTCATCTTCGTTCTGGGAAATGCACAGAC	2616251	2616303	2616353	2616301	-1	supercont1.1	PTSG_00576	2613971	2620179	None	7420	1265	86256	No_or_no_constitutive_exon
CGTCCTGTTCGACTGGCGACTTTCTCCATGTGTGTTACGCGCATGGGCAGCA	2623978	2624143	2623928	2623980	1	supercont1.1	PTSG_00579	2623296	2626374	None	7420	1265	86256	No_or_no_constitutive_exon
CCCCCTGTTCCTCACCCATCCATGCGACCGTCTGTGTCGGGGGAGCGCAGGC	2632978	2633203	2633253	2633201	-1	supercont1.1	PTSG_00582	2631454	2633976	None	7420	1265	86256	No_or_no_constitutive_exon
TCATTTCTTCTCCTTAACCCACTCAATCAATCACCGGCGCGAATGGGCAGGT	2659126	2659311	2659361	2659309	-1	supercont1.1	PTSG_00590	2658189	2662043	None	7420	1265	86256	No_or_no_constitutive_exon
TGCTGTTGCCATGCCATGATGCCATTTGACGTTCGCGTGTGGGTGTACAGAA	17713	17893	17663	17715	1	supercont1.2	PTSG_00596	16363	26277	None	7420	1265	86256	No_or_no_constitutive_exon
TGTCGTACTTCTCATCCTCCACACATACGCTGTTCTGCTGGGCGTGACAGAT	67920	68001	68051	67999	-1	supercont1.2	PTSG_00606	62400	68727	None	7420	1265	86256	No_or_no_constitutive_exon
GATGCTGATGCTTGATTCTCACGCTAGCCTCGATGCGTCTTGCGGGAAAGGT	97238	97338	97188	97240	1	supercont1.2	PTSG_00613	96542	104219	None	7420	1265	86256	No_or_no_constitutive_exon
ACAAGCAGCAACCACCACCAACACCACCACCACCACCATGGGCACGGCAGGT	196818	197204	196768	196820	1	supercont1.2	PTSG_11621	189781	197403	None	7420	1265	86256	No_or_no_constitutive_exon
TGCTCATCTTACACCCTCCCCATCTGCTTGCACGTGCTGGGTGATGACAGTC	379043	379117	378993	379045	1	supercont1.2	PTSG_00662	377930	381208	None	7420	1265	86256	No_or_no_constitutive_exon
CAGGACAACTGCGCGTAAGTTCTTGTTGACCCACAAGAAGTGGGGAACAGGG	422476	422557	422607	422555	-1	supercont1.2	PTSG_00670	419595	423012	None	7420	1265	86256	No_or_no_constitutive_exon
ACACACTCGCACACTCAAACACACACACACTCATTTTTCGTGGGGTGCAGGC	436792	436947	436742	436794	1	supercont1.2	PTSG_00673	435351	439339	None	7420	1265	86256	No_or_no_constitutive_exon
GTGACCAGCATTTGCTTTGCGCATGTGATCTTGCCTGTGGGCGGGTGCAGGT	443232	443316	443182	443234	1	supercont1.2	PTSG_00676	441519	448586	None	7420	1265	86256	No_or_no_constitutive_exon
CTCTCCCCCTCTCTTCGACTCTCTTTGTGTCTCCTGTTGCGGGGGTGCAGGG	478962	479101	478912	478964	1	supercont1.2	PTSG_00682	475973	486121	None	7420	1265	86256	No_or_no_constitutive_exon
ATGCAAACGAAGCACACTCATAGCCTGCATTCGTCTGGGGTGGGGTGCAGGT	512718	513033	513083	513031	-1	supercont1.2	PTSG_00691	512718	514181	None	7420	1265	86256	No_or_no_constitutive_exon
TATGTGTGTGTGTGTGTGTGTGTGTGTGTGTGTGTGTGTGTGTGGGGTAGGC	523966	524151	523916	523968	1	supercont1.2	PTSG_00696	522290	525588	None	7420	1265	86256	No_or_no_constitutive_exon
ACAAACGATGATAATGATGATGATGATGATGACAATACACCATGGGGCAGAG	548868	548952	549002	548950	-1	supercont1.2	PTSG_00702	540655	549447	None	7420	1265	86256	No_or_no_constitutive_exon
TCACACACAACCACACAATACTACTCTCACACACGTGCGCGCGCGGGCAGGT	608076	608201	608251	608199	-1	supercont1.2	PTSG_11633	606907	611287	None	7420	1265	86256	No_or_no_constitutive_exon
GGTCGCTGCTGAGCACGCTGCGGCACTTTGAGTTTGGCGGGCTGGAGCAGAC	636466	636706	636416	636468	1	supercont1.2	PTSG_00720	635313	636706	None	7420	1265	86256	No_or_no_constitutive_exon
TGAGTGAACGCGTGGGTGGGCAGCAGCAACAGCAGCAACAGGAGGGAAAGGC	688489	688689	688439	688491	1	supercont1.2	PTSG_11635	686947	690371	None	7420	1265	86256	No_or_no_constitutive_exon
TTCCTCACACATGTACCCAAACATACTGGCCACGGCGTGTGTGGGTGCAGAC	715905	716057	716107	716055	-1	supercont1.2	PTSG_11636	712330	718863	None	7420	1265	86256	No_or_no_constitutive_exon
ACAAACAACACTTAACGCTGCTCATGCCAACACCACCTCTGGGTGCGCAGAC	771396	771462	771512	771460	-1	supercont1.2	PTSG_00744	767514	774720	None	7420	1265	86256	No_or_no_constitutive_exon
CAGTGCACTCAAATCATTCCCTTTCCCTTCCTTCGCATGCACGTGGGCAGCG	793020	793195	793245	793193	-1	supercont1.2	PTSG_00750	790034	794639	None	7420	1265	86256	No_or_no_constitutive_exon
CCATCACCACACCACCATTACGGCTCCTTGGGTGGTTGCGGGGTGACCAGGT	819817	819928	819978	819926	-1	supercont1.2	PTSG_11638	812148	825037	None	7420	1265	86256	No_or_no_constitutive_exon
TGTGTTTCTTGAACGACACCTCCCCCCCCCCCTCTGTTTGGGTGGTGCAGAA	827665	827753	827803	827751	-1	supercont1.2	PTSG_00758	826440	835151	None	7420	1265	86256	No_or_no_constitutive_exon
TCACCCAAGGCATGTGTGCATGTGTGGGCCCTGCGGTGTCGGGTGTGCAGCT	874871	874977	875027	874975	-1	supercont1.2	PTSG_00765	874252	876419	None	7420	1265	86256	No_or_no_constitutive_exon
ATGTATGTTGTACTTACGGTTTCATGTTTGTTGTGTGGCTCGGGGATCAGCT	876891	876947	876841	876893	1	supercont1.2	PTSG_00766	876421	878967	None	7420	1265	86256	No_or_no_constitutive_exon
CGCCGCTTACCTCACGTGTTTTGTCTCGGTCACGCGGGCGTGGAGTGCAGGC	979992	980144	979942	979994	1	supercont1.2	PTSG_00787	978094	981067	None	7420	1265	86256	No_or_no_constitutive_exon
AAAACCACACACACACACCCATCACACACACGGACAAACCGGGAGGGCAGCT	980464	980618	980414	980466	1	supercont1.2	PTSG_00787	978094	981067	None	7420	1265	86256	No_or_no_constitutive_exon
TGCCATGGTTTACCAGGCGCTTGTTGCTGCTGATGTTGGCGGGTGTACAGGT	986272	986350	986222	986274	1	supercont1.2	PTSG_00789	983328	988722	None	7420	1265	86256	No_or_no_constitutive_exon
ACTATGTTACCAACTTGTGCACACATTCTTTTCCTGCGCTGTACGGGAAGAT	999290	999402	999240	999292	1	supercont1.2	PTSG_00792	996988	1009170	None	7420	1265	86256	No_or_no_constitutive_exon
GCCGCTCTCACCAGCTCTCACCCGGAGGATGCTCCTTGATGCATGGGCAGGT	1119964	1120398	1119914	1119966	1	supercont1.2	PTSG_00814	1118860	1120398	None	7420	1265	86256	No_or_no_constitutive_exon
CCCACTCTCGCTCACATGTGCGTGTGCTGGGTGTGTGTGGGTGGGTGCAGGC	1133199	1133319	1133149	1133201	1	supercont1.2	PTSG_00818	1131550	1137870	None	7420	1265	86256	No_or_no_constitutive_exon
CCGTCTCACGCTCCGTCTCACTCTGTGTGCATGTGGGTTTGTTGGGGTAGAC	1175533	1175606	1175483	1175535	1	supercont1.2	PTSG_00829	1175171	1177165	None	7420	1265	86256	No_or_no_constitutive_exon
CGATGGCTCTTTGCTCTCCTTCTCATGGTGTGGTTCCTTTGCGCGGGTAGAC	1208031	1208166	1208216	1208164	-1	supercont1.2	PTSG_00838	1203688	1208594	None	7420	1265	86256	No_or_no_constitutive_exon
GCGGTGACGGCGGTGACGGCGGTGACGGCAGCGCTGGCGGCGGGAGCGAGAT	1284713	1284828	1284663	1284715	1	supercont1.2	PTSG_00855	1281515	1289660	None	7420	1265	86256	No_or_no_constitutive_exon
GGGCGCATCTCGTTGTGCTCTTCGGGTGTTTGGCCACCGGGGAAAAAAAGGA	1301011	1301471	1301521	1301469	-1	supercont1.2	PTSG_00857	1301011	1301997	None	7420	1265	86256	No_or_no_constitutive_exon
ATGCTCCTCCGCGCGTACATGTGTGTGCGTGTGTGTTGCGTGGGTGGCAGGT	1355640	1355715	1355765	1355713	-1	supercont1.2	PTSG_00869	1353494	1365869	None	7420	1265	86256	No_or_no_constitutive_exon
CTGACATGCAAACAAACAAACAAACAACCACGTGCGTCTGGTGGGATCAGAC	1406099	1406227	1406277	1406225	-1	supercont1.2	PTSG_00876	1403800	1408324	None	7420	1265	86256	No_or_no_constitutive_exon
ACTTGACGGCTTGCTTACTTCCTTGTGACCGTCGCAACACGGGCGGACAGAT	1411289	1411373	1411239	1411291	1	supercont1.2	PTSG_00878	1410944	1413332	None	7420	1265	86256	No_or_no_constitutive_exon
GCACACACACACACACACACGCACACACACACACACCCATGGGCGTGCAGGA	1592095	1592185	1592235	1592183	-1	supercont1.2	PTSG_00913	1591019	1594189	None	7420	1265	86256	No_or_no_constitutive_exon
CCCATCATGCCGGCCAAGCACACAGGTACGGCGCATCAAAGACGTGGGAGAG	1619346	1619384	1619296	1619348	1	supercont1.2	PTSG_00918	1617939	1620113	None	7420	1265	86256	No_or_no_constitutive_exon
TCCCCCCTTCATCACACACACACACACACACGACCACCAGGGCGGGGCAGGG	1669394	1669511	1669344	1669396	1	supercont1.2	PTSG_00931	1668010	1673621	None	7420	1265	86256	No_or_no_constitutive_exon
ACCAAGGCGAGCAACGTGCACGTGGTGGGGTGGCACATGCTGGGCACAAGGC	1727038	1727154	1726988	1727040	1	supercont1.2	PTSG_11661	1725207	1735987	None	7420	1265	86256	No_or_no_constitutive_exon
CAACCTGCATCACTACCTCCGCATTCTCTCCTCCCGATCCGGGCGAACAGAA	1752300	1752429	1752250	1752302	1	supercont1.2	PTSG_00948	1745390	1752771	None	7420	1265	86256	No_or_no_constitutive_exon
ACACACACACACAATGCACGCGCACACTGTCTTCACATCGGGACGCACAGGT	1752661	1752771	1752611	1752663	1	supercont1.2	PTSG_00948	1745390	1752771	None	7420	1265	86256	No_or_no_constitutive_exon
CCACCACACACACACACTCCTTTCCGTCGTTGTCACGACTGTTGGGGAAGGG	1783372	1783577	1783627	1783575	-1	supercont1.2	PTSG_00951	1767292	1783970	None	7420	1265	86256	No_or_no_constitutive_exon
GTTCTCCCTGCGTGCATGTGTCGTTGTTTTCATTTTGCGTTCACAGGGAGGA	1847192	1847433	1847483	1847431	-1	supercont1.2	PTSG_00967	1845691	1848119	None	7420	1265	86256	No_or_no_constitutive_exon
GTATGTCTTTATGCGACACCTCACGGTTGAGTTGTTTCTTGTTGTGGGAGAG	1882527	1882595	1882645	1882593	-1	supercont1.2	PTSG_00974	1880152	1882878	None	7420	1265	86256	No_or_no_constitutive_exon
TCTTTGTTATGCTCACGCTGCACCCTTGTCACGTGATTTGGCGGGTACAGTT	1954134	1954243	1954293	1954241	-1	supercont1.2	PTSG_00988	1951900	1955432	None	7420	1265	86256	No_or_no_constitutive_exon
CGGCCTCTACCCACATCACTTCCTCTGTCTGCCCTGTGTGCGGGGTGCAGGA	2040110	2040187	2040060	2040112	1	supercont1.2	PTSG_01004	2036574	2040999	None	7420	1265	86256	No_or_no_constitutive_exon
CATGTAACCAACAAACAAACACAAACACGCACAACGCAACGCGGGCGCAGAT	2080066	2080147	2080197	2080145	-1	supercont1.2	PTSG_11671	2070413	2089087	None	7420	1265	86256	No_or_no_constitutive_exon
CACGCGGATCCTCACCGCCACTACCGCCACCACCGCCGTGGGGTGTGCAGAC	2072550	2072738	2072788	2072736	-1	supercont1.2	PTSG_11671	2070413	2089087	None	7420	1265	86256	No_or_no_constitutive_exon
TGCTGCGTTGTTCATCACCACCATCACTGCCGTTGCATCTGGGACAACAGGG	2122905	2123006	2123056	2123004	-1	supercont1.2	PTSG_01021	2114708	2126794	None	7420	1265	86256	No_or_no_constitutive_exon
ATTGTTTGGAATCCCTTCTCACTCACCTCCTCATGAATACACACGGGCAGGC	2131344	2131460	2131510	2131458	-1	supercont1.2	PTSG_01023	2129342	2135619	None	7420	1265	86256	No_or_no_constitutive_exon
GCGTCGCATTGCATTCCAACACGCCGCGCTGCCCCCATGCGGGTGCACAGGA	2180446	2180587	2180396	2180448	1	supercont1.2	PTSG_01034	2178965	2182852	None	7420	1265	86256	No_or_no_constitutive_exon
TTGACAACTCGCCGCCTAACGCACACACGCATGCTTGCCTGTGGGTATAGAG	2184454	2184556	2184404	2184456	1	supercont1.2	PTSG_01035	2183062	2189165	None	7420	1265	86256	No_or_no_constitutive_exon
ATCTACTCTGACACACACACACACACACACACACACACAATTAAGGGTAGGA	2239050	2239224	2239274	2239222	-1	supercont1.2	PTSG_01036	2237299	2240094	None	7420	1265	86256	No_or_no_constitutive_exon
CATCTATTCTGGTGTTCACTTAGACCCTTTCCTGTCTCGTGTGGGTGCAGGG	2307917	2307962	2308012	2307960	-1	supercont1.2	PTSG_01047	2304963	2310515	None	7420	1265	86256	No_or_no_constitutive_exon
TGTGTCGCGGGGTACAGACAACCACGTGCTTGTGTGTGGGTGCGTGAAAGGC	2325379	2325467	2325517	2325465	-1	supercont1.2	PTSG_11678	2320448	2334044	None	7420	1265	86256	No_or_no_constitutive_exon
TGTTGTCTCATACCTCCTGTTGTTGGTTGGTGTGCGTGATGCGGGTGCAGGT	2321084	2321265	2321315	2321263	-1	supercont1.2	PTSG_11678	2320448	2334044	None	7420	1265	86256	No_or_no_constitutive_exon
GCAGCGTGATTGCGCCGTGTGCGTCTGTGTGTCTGTGCATGTGTGGGAAGCG	2339794	2339935	2339985	2339933	-1	supercont1.2	PTSG_01053	2339794	2340972	None	7420	1265	86256	Yes
TGCGCAACCACCGGCATCTACCCACTTCTCACCCGTGTCGGGCGAATCAGGC	2385017	2385089	2384967	2385019	1	supercont1.2	PTSG_11683	2381866	2386144	None	7420	1265	86256	No_or_no_constitutive_exon
GTGTACCTCTGTCACATCACCACACCGCACCATGTCATCTGGGGTTGCAGAG	2385799	2386144	2385749	2385801	1	supercont1.2	PTSG_11683	2381866	2386144	None	7420	1265	86256	No_or_no_constitutive_exon
CTCACCACACCACCTCATTAACGCTCATCGCGTGATGGGTATGATGACAGGT	2411953	2412114	2412164	2412112	-1	supercont1.2	PTSG_01073	2408642	2414156	None	7420	1265	86256	No_or_no_constitutive_exon
CACCTCATCCTTGCTTCCTTGTCGCCGCACGCCGCGTGTTGTGTGGGCAGGT	76762	77220	77270	77218	-1	supercont1.4	PTSG_01084	45186	79298	None	7420	1265	86256	No_or_no_constitutive_exon
TCCGTGTCCATTGATGCTGCTGTTTGCTGTTCTTGTCTGTGGGAGCGCAGTA	109654	109737	109604	109656	1	supercont1.4	PTSG_01090	109229	112201	None	7420	1265	86256	No_or_no_constitutive_exon
CCTCAACCCAAATCGCCTCCCGCCGCTTCCCTTGGCATGGGCGAGTACAGAT	144272	144655	144222	144274	1	supercont1.4	PTSG_01098	140585	144655	None	7420	1265	86256	No_or_no_constitutive_exon
GACTCCAAACACATGCGCCCCCTCCCCCTTCGCATCTTGGGGGACACCAGGA	155826	155939	155776	155828	1	supercont1.4	PTSG_01102	154129	157647	None	7420	1265	86256	No_or_no_constitutive_exon
TCCTTCTTGTGTGTGTGGTGATTGTGCCCTTCTGTTCGCTTGGGATACAGCG	161845	161968	162018	161966	-1	supercont1.4	PTSG_01104	159117	162821	None	7420	1265	86256	No_or_no_constitutive_exon
CACCCAACCTCAACCCCCAACCAATGCACTGCCACGTGTGGGCACAACAGCC	165698	165820	165648	165700	1	supercont1.4	PTSG_01105	162875	176735	None	7420	1265	86256	No_or_no_constitutive_exon
ACTCAACTGTTGCCTGTCTTCTATTGCGCTCGCCTTGATGGGTGATGCAGAC	246369	246461	246511	246459	-1	supercont1.4	PTSG_01123	245109	250848	None	7420	1265	86256	No_or_no_constitutive_exon
CGCCTCACTCACTCCCGCCGTGTGTTGTGCGATTGTTGTGATGGGCGCAGAT	252210	252312	252160	252212	1	supercont1.4	PTSG_01124	250878	254288	None	7420	1265	86256	No_or_no_constitutive_exon
CGATGCCACTCATGATGCCTTCTACCTCTTGCACTTGACGCTGGGAGCAGGT	376302	376370	376252	376304	1	supercont1.4	PTSG_01153	375310	377575	None	7420	1265	86256	No_or_no_constitutive_exon
TTGCTCTCTCTCTCTCTCTGTACGTGCGCGTGTTTGCATTGTGGGTGCAGTG	391766	391922	391716	391768	1	supercont1.4	PTSG_01156	386746	396615	None	7420	1265	86256	No_or_no_constitutive_exon
TCCTCCCCTGCCACGTTGGATTTGTGGTGATGATGCGCAATGGCGGGCAGAT	395373	395432	395323	395375	1	supercont1.4	PTSG_01156	386746	396615	None	7420	1265	86256	No_or_no_constitutive_exon
CTGTAACACTCCTTCCGCTTCCCCAATGCACGGACATCACGAATGGGCAGGT	417721	417797	417847	417795	-1	supercont1.4	PTSG_01165	417721	419445	None	7420	1265	86256	No_or_no_constitutive_exon
CCACTGCTCTCATCCCCCATGTCAATCCATTGTCTGTCACTGGGGTGCAGCT	437196	437307	437357	437305	-1	supercont1.4	PTSG_01171	436501	440772	None	7420	1265	86256	No_or_no_constitutive_exon
CAGCACAGCGCAGCTCACAGTCAACCCGGTTTTGTGTGTGTGATGGGCAGTT	449018	449111	449161	449109	-1	supercont1.4	PTSG_01173	444423	450184	None	7420	1265	86256	No_or_no_constitutive_exon
GCACACACACACGCGCGCGCGCGTGTCATGTGCATGGTGGGTATGGACAGGA	447387	447497	447547	447495	-1	supercont1.4	PTSG_01173	444423	450184	None	7420	1265	86256	No_or_no_constitutive_exon
CACACACGCTCGCTCGCTCTCTGTCTCATTCCGCTTGGCGGGTGGCGCAGTG	446843	446980	447030	446978	-1	supercont1.4	PTSG_01173	444423	450184	None	7420	1265	86256	No_or_no_constitutive_exon
ACTTGTTCTTCCCCCACCTCTGCTGTTGTTGCTGCGTGGCGTGGGTACAGGT	565505	566010	565455	565507	1	supercont1.4	PTSG_01202	560294	566010	None	7420	1265	86256	No_or_no_constitutive_exon
TGCACTTGCGTGCCTGCATCTGATGGTTACTTTGTCTCTGTGGGAAACAGGT	654130	654206	654080	654132	1	supercont1.4	PTSG_01216	648348	655344	None	7420	1265	86256	No_or_no_constitutive_exon
GTTGCTTGCTTGTGTGGCTGTGTGTGTGTGTGTGTGGGGGGGGGGGGCAGAT	732176	732467	732126	732178	1	supercont1.4	PTSG_11696	731127	733302	None	7420	1265	86256	No_or_no_constitutive_exon
CACCACCACCACCACCACCACCACCACCACCACCATCACTGGGTGTGCAGTC	767314	767410	767460	767408	-1	supercont1.4	PTSG_01247	766102	770360	None	7420	1265	86256	No_or_no_constitutive_exon
ACATACACCCCGCATGTTTTGTGGTCTCACGTTGTGTGGCGTGGGTGCAGGT	862526	862967	862476	862528	1	supercont1.4	PTSG_01262	853060	862967	None	7420	1265	86256	No_or_no_constitutive_exon
CACCATCACCATCATCATCATCACCAACATCACTCGCATTCGGGTGGCAGGA	889252	889356	889406	889354	-1	supercont1.4	PTSG_01267	887790	893041	None	7420	1265	86256	No_or_no_constitutive_exon
CGCACATGCTCGCACGTCTCGCTTGCTGTCTTTGGTTGGTGGGGCAACAGGC	972312	972326	972262	972314	1	supercont1.4	PTSG_01284	971848	979546	None	7420	1265	86256	No_or_no_constitutive_exon
TCACCCTACTCATCACTTGGTATCGTGGCCATCGCGTGTGCGGGACACAGAG	976472	976558	976422	976474	1	supercont1.4	PTSG_01284	971848	979546	None	7420	1265	86256	No_or_no_constitutive_exon
TTTTGTGACTTCTCTCTACACCATCTTCGCTTGTCTTCTTGGGAAACCAGGC	977443	977530	977393	977445	1	supercont1.4	PTSG_01284	971848	979546	None	7420	1265	86256	No_or_no_constitutive_exon
ACGCACACGGGGGAGCGCCCGTACGTGTGCGCGCACCCGGGGTGCGGCAGCG	1026267	1026291	1026341	1026289	-1	supercont1.4	PTSG_01298	1026267	1033651	None	7420	1265	86256	No_or_no_constitutive_exon
GAAAACACATGATACACTGCATCATTCTCGATTGTCATGCGCGGGTGTAGGT	1036719	1037160	1037210	1037158	-1	supercont1.4	PTSG_01300	1036719	1051161	None	7420	1265	86256	No_or_no_constitutive_exon
ACCCACTCACTCTCTCTCACACACACATGCATGGTACATGGGTGGGACAGGG	1126174	1126615	1126124	1126176	1	supercont1.4	PTSG_01317	1120682	1127021	None	7420	1265	86256	No_or_no_constitutive_exon
TCTCCATGCGACCACGTTCCATGTGCACGCGTGCGCCGTCGTGGGTACAGAT	1129170	1129251	1129301	1129249	-1	supercont1.4	PTSG_01319	1128455	1130437	None	7420	1265	86256	No_or_no_constitutive_exon
TCCTGTTTCAGCGACTCATCCGCGCACGAAACATGATGGAACTGGGGCAGAT	1233521	1233596	1233646	1233594	-1	supercont1.4	PTSG_01339	1232087	1239567	None	7420	1265	86256	No_or_no_constitutive_exon
CCACGTCACCTCTTTGCCGCGTTATGTCTCAACCATCCTTGCGGGTGCAGGG	1291817	1292018	1291767	1291819	1	supercont1.4	PTSG_01355	1290004	1293109	None	7420	1265	86256	No_or_no_constitutive_exon
GCTCTTCGGTTCCCCCTTCTTGTGTGCCTGTGACGTTTCTGGGCGTGCAGGA	1327935	1328057	1328107	1328055	-1	supercont1.4	PTSG_01367	1325272	1337149	None	7420	1265	86256	No_or_no_constitutive_exon
ATGCATGCCGACTGTTTGCGTTGTTGTTGTTGCTGTTGTTGCACGGGAAGGT	1435197	1435390	1435147	1435199	1	supercont1.4	PTSG_11716	1422368	1436633	None	7420	1265	86256	No_or_no_constitutive_exon
GACTACATGCAATAACATACATGCGCACTTCTGCTGCTTGTGGGTGACAGGC	1444426	1444583	1444633	1444581	-1	supercont1.4	PTSG_01385	1442433	1444769	None	7420	1265	86256	No_or_no_constitutive_exon
CTTGCGTGTGATCTTATCGTTCATCGTTTTGCACTGGCGCCGCGGGATAGTC	1448469	1448530	1448580	1448528	-1	supercont1.4	PTSG_01387	1447889	1456536	None	7420	1265	86256	No_or_no_constitutive_exon
TCCTCTGTGTGTGTATGTGTGTGTGTGTATTTGTGATGATGGGACATCAGTG	1487929	1488011	1487879	1487931	1	supercont1.4	PTSG_01394	1480170	1489763	None	7420	1265	86256	No_or_no_constitutive_exon
CCCCCCCCCCCCTCATTCCCCACCTATTTTCATCTCTACTACGAGGGCAGGA	1572582	1572688	1572532	1572584	1	supercont1.4	PTSG_11724	1569868	1575719	None	7420	1265	86256	No_or_no_constitutive_exon
CCTCACCTCGTTGGCGATTGCAATGGGTTGGCGTGTGCTGGGGAGGATAGGG	1576248	1576318	1576198	1576250	1	supercont1.4	PTSG_11725	1575663	1582328	None	7420	1265	86256	No_or_no_constitutive_exon
CTGCTGGTGCAACACTCACCTGCAATCGCATGTGTGGGATGCAAACGTAGGT	1576762	1576884	1576712	1576764	1	supercont1.4	PTSG_11725	1575663	1582328	None	7420	1265	86256	No_or_no_constitutive_exon
ATATATATATATATATATATATATATGTATGTATCGTGTTCACGGGCAAGAC	1621820	1621864	1621770	1621822	1	supercont1.4	PTSG_11727	1614325	1622996	None	7420	1265	86256	No_or_no_constitutive_exon
ACGCTCCAACGTTTGCGTTGTTTCCCACCCTGGGCATTGGCGGGATGCAGTA	1662542	1662552	1662492	1662544	1	supercont1.4	PTSG_01430	1661826	1663900	None	7420	1265	86256	No_or_no_constitutive_exon
TGTGATCTACCTTCACGTTTGTGATGGTTTGCTTGCATGGGGTTGGGTAGGA	1697925	1697971	1698021	1697969	-1	supercont1.4	PTSG_01439	1686423	1698334	None	7420	1265	86256	No_or_no_constitutive_exon
CACACACACGATGCTCACACCATGGTGTTTTGCCTGTGTGGAACAGGGAGCC	1692623	1692704	1692754	1692702	-1	supercont1.4	PTSG_01439	1686423	1698334	None	7420	1265	86256	No_or_no_constitutive_exon
TCATCACACCACCCCCTCCTCTCTCTCTCTCTCTCTCTCCCAATGGGCAGGA	1686423	1687260	1687310	1687258	-1	supercont1.4	PTSG_01439	1686423	1698334	None	7420	1265	86256	No_or_no_constitutive_exon
CGCGCCACGTATCAACTTAACACATCTCGCCTGCCCTTGTTGGGATGCAGGA	1785289	1785589	1785239	1785291	1	supercont1.4	PTSG_11734	1777213	1788145	None	7420	1265	86256	No_or_no_constitutive_exon
ACACACATATATATATATGCATGCATGCACGCACCGTCACGTTGGGATAGGA	1927684	1927828	1927878	1927826	-1	supercont1.4	PTSG_01486	1927254	1934092	None	7420	1265	86256	No_or_no_constitutive_exon
CGAGCACGCTGAGCACTGAGCTGAGCACGGAGACGAAGCCGGGCAGGCAGCA	2030873	2034910	2034960	2034908	-1	supercont1.4	PTSG_01505	2030873	2048497	None	7420	1265	86256	No_or_no_constitutive_exon
GGAATGTTGATCTGTTGCCACGCAACTGCATGTGCTTGGGTGCGAGACAGGA	2053583	2053782	2053832	2053780	-1	supercont1.4	PTSG_01506	2048577	2054926	None	7420	1265	86256	Yes
ACATTCACCTTCGGCACATCCGCTGCTCATGTGCAATGGGATGGGTGCAGAT	2123272	2123386	2123436	2123384	-1	supercont1.4	PTSG_01520	2120860	2126653	None	7420	1265	86256	No_or_no_constitutive_exon
CACCAACTCACCCACGGTGCGTTTCTTCTCGATGACTGGGACAACAACAGAG	2184840	2184889	2184790	2184842	1	supercont1.4	PTSG_01534	2183833	2187757	None	7420	1265	86256	No_or_no_constitutive_exon
CCTCAATATCTCACATCTATCCATGCCACATTGCAACCGAACGGGTGCAGGA	2266441	2266585	2266635	2266583	-1	supercont1.4	PTSG_01555	2264309	2267313	None	7420	1265	86256	No_or_no_constitutive_exon
CCCTCCCCCCCCCCCCGCCGGCCGTCACCACCACCGTCATGCGTGGGCAGAG	2271960	2272275	2272325	2272273	-1	supercont1.4	PTSG_01557	2268792	2276441	None	7420	1265	86256	No_or_no_constitutive_exon
TGGCTCTGCTGTCCTTTGACCTGCTGCTTTGAATTGCCGTGTGGGTGCAGGT	47965	48076	47915	47967	1	supercont1.3	PTSG_11757	46737	52815	None	7420	1265	86256	No_or_no_constitutive_exon
TGCACCCACGCACGTATGCTCTGTGCATGCATGCACGCATGGGTGTGCAGGT	137159	138491	138541	138489	-1	supercont1.3	PTSG_01599	135631	141457	None	7420	1265	86256	No_or_no_constitutive_exon
GTGCTTGCGTTGTGCTCATTGTTCAACCACACCAACATGCATGGGTGCAGTT	149119	149323	149373	149321	-1	supercont1.3	PTSG_01602	148208	151739	None	7420	1265	86256	No_or_no_constitutive_exon
ACAGTGCTTACGATGCGCGTACGCTGTGCTGTGTACATTTGGGGTGTCAGGA	169581	169771	169531	169583	1	supercont1.3	PTSG_01603	151798	182333	None	7420	1265	86256	No_or_no_constitutive_exon
CGATGTCCCATCACCCCCTTCTCCCCCTTTGTTTTTCTCCGGGTGTGAAGGC	212967	213120	212917	212969	1	supercont1.3	PTSG_01609	208426	214701	None	7420	1265	86256	No_or_no_constitutive_exon
GTGCTTGTGTTGTTCTCATTGTTCAACCACACCCACACGCATGGGTGCAGTT	259612	259816	259562	259614	1	supercont1.3	PTSG_01619	257221	261115	None	7420	1265	86256	No_or_no_constitutive_exon
ATGGCGTGTGGTGACAACGGCGATGCGCGCGGGGATTTGGCGGGAAACAGCG	477653	477812	477862	477810	-1	supercont1.3	PTSG_01672	477184	479341	None	7420	1265	86256	No_or_no_constitutive_exon
AATCATTCCTCGCTCACCCACGTTTTTTCGGTGCATACATGCGGGGATAGAT	505088	505182	505232	505180	-1	supercont1.3	PTSG_01681	501577	507265	None	7420	1265	86256	No_or_no_constitutive_exon
ATACGTGTAATTCTCACGGCAACCTTGACACGTGTGGTGGGAATGCACAGGA	502215	502320	502370	502318	-1	supercont1.3	PTSG_01681	501577	507265	None	7420	1265	86256	No_or_no_constitutive_exon
TTCCCTGTCTCTCTTCCCTACTCTCACACGTGAGCATGTGACGGGCACAGGA	558728	558780	558678	558730	1	supercont1.3	PTSG_01692	558345	562786	None	7420	1265	86256	No_or_no_constitutive_exon
GCGTCACCCGTGTCCACTTTGACCCTCACTCGTCATGGCAATGGGAATAGGT	620045	620156	619995	620047	1	supercont1.3	PTSG_01707	619363	624759	None	7420	1265	86256	No_or_no_constitutive_exon
ACATGTGCATGCGAGCGTGTTTGACTGCGTGTTTGACCGGGGTGTGGTAGTG	635180	635289	635130	635182	1	supercont1.3	PTSG_01712	634493	641031	None	7420	1265	86256	No_or_no_constitutive_exon
CACACACACACATGCACACACACACATGCACACACTACCACGGGATCAAGGG	759885	760192	759835	759887	1	supercont1.3	PTSG_01743	759296	761044	None	7420	1265	86256	No_or_no_constitutive_exon
CACACACACACACACACACACACACACACACCCCTACCTCAATGGGACAGGC	827404	828290	828340	828288	-1	supercont1.3	PTSG_01759	819505	831952	None	7420	1265	86256	No_or_no_constitutive_exon
GCAGGGCTGAGGAGGCTGAGCGGCGTGAACTTCAGCGCAGGGCTGAGGAGGC	858960	859231	859281	859229	-1	supercont1.3	PTSG_01767	858960	860349	None	7420	1265	86256	No_or_no_constitutive_exon
CCCCCCCCCCCCGCGCGGACCTTTTACCGACCCCGGGGATGGACTACAAGAC	863003	863186	863236	863184	-1	supercont1.3	PTSG_01770	863003	864904	None	7420	1265	86256	No_or_no_constitutive_exon
CGTGTGTGCGCGCCCTGCTCCTTTGTTGTTGCTGCTGCTTGTTGGGACAGGT	879446	879542	879396	879448	1	supercont1.3	PTSG_01774	878457	883039	None	7420	1265	86256	No_or_no_constitutive_exon
GCAAATGATCGTGTGTGCGTGTGTGTGTGTGTTTGTGCGTGGGCTGACAGGT	914662	914785	914835	914783	-1	supercont1.3	PTSG_01781	909747	915227	None	7420	1265	86256	No_or_no_constitutive_exon
ATGATGTGGCTCACGCTGTATGCTTCAATGTCTGTGACTGGGCGTGGTAGAT	920173	920326	920123	920175	1	supercont1.3	PTSG_01782	916092	931684	None	7420	1265	86256	No_or_no_constitutive_exon
TCTTGCTGGTCTGTGCGCATCCCCACACCTTTTCCCCTTGGGACTGCAAGGA	964313	964362	964263	964315	1	supercont1.3	PTSG_01789	963061	965517	None	7420	1265	86256	No_or_no_constitutive_exon
GCTTCTCACATCCATACACATTTATGCACCACACTCTCACGAACGGGCAGGA	965196	965517	965146	965198	1	supercont1.3	PTSG_01789	963061	965517	None	7420	1265	86256	No_or_no_constitutive_exon
CTTCCGCTCACGTCGTTCCGGTGCTGTGCGTTTGTTCGTGGGATCACAAGGA	973565	973708	973758	973706	-1	supercont1.3	PTSG_01793	972721	976301	None	7420	1265	86256	No_or_no_constitutive_exon
GTTGACACCAACGTCATCAACACACATTGACCGTGTCACTGGGATGACAGAG	980697	981387	981437	981385	-1	supercont1.3	PTSG_01795	980697	982111	None	7420	1265	86256	No_or_no_constitutive_exon
TCTGCTCACCAGGTACCGTTTCCCGTGTGGTGGTGGCAACCGTGGGACAGGA	1054763	1054870	1054920	1054868	-1	supercont1.3	PTSG_01813	1051764	1057524	None	7420	1265	86256	No_or_no_constitutive_exon
TGCTCGTGTTCTGGCTGGATCATGGCGGCATATGGTTCGTGGGGGTACAGTG	1080826	1081028	1081078	1081026	-1	supercont1.3	PTSG_01816	1078861	1084218	None	7420	1265	86256	No_or_no_constitutive_exon
ATCCTGCCTATGCTATTTGATTTGCTGCTGATCTCCTGGGGTGAATGCAGCT	1089026	1089143	1088976	1089028	1	supercont1.3	PTSG_01818	1088376	1091486	None	7420	1265	86256	No_or_no_constitutive_exon
CTTTCACACACGCCGTTCTTCTGTATGCTGCTCCCGCGGTGGGATCACAGGT	1090037	1090079	1089987	1090039	1	supercont1.3	PTSG_01818	1088376	1091486	None	7420	1265	86256	No_or_no_constitutive_exon
ACCGAATTGCTCACGCCAAACCGCCATGTGTTCGCTCTGCGTGCGGGCAGGT	1101576	1101663	1101713	1101661	-1	supercont1.3	PTSG_01820	1097121	1114247	None	7420	1265	86256	No_or_no_constitutive_exon
ACACACACACACTCCCCCCTCTCACACACGTCTTCTTTTGATGGGTGCAGGC	1118458	1118587	1118408	1118460	1	supercont1.3	PTSG_01821	1114295	1125388	None	7420	1265	86256	No_or_no_constitutive_exon
GTCGTGCTTCGTGTCACCCACATCGGCCGCGACTGTGAATGCTGGGGCAGGT	1162775	1162949	1162999	1162947	-1	supercont1.3	PTSG_01830	1160334	1163889	None	7420	1265	86256	No_or_no_constitutive_exon
ACACACACACACACACACACACGTGCGCGCGCACATGTACGCATGGGCAGGA	1190518	1190605	1190468	1190520	1	supercont1.3	PTSG_01836	1188820	1193869	None	7420	1265	86256	No_or_no_constitutive_exon
CAACTCACACATGGCTGGTCTGGCTGCTGTACGGTTGTGGGCAAAAGCAGGT	1254784	1254935	1254985	1254933	-1	supercont1.3	PTSG_01851	1252654	1257855	None	7420	1265	86256	No_or_no_constitutive_exon
ACCTTTGCACGATGCATCGTGTGTGCACACGCCATCCTAACGTGGGACAGGA	1303627	1303807	1303577	1303629	1	supercont1.3	PTSG_01858	1300725	1313752	None	7420	1265	86256	No_or_no_constitutive_exon
TGCTTTCTTGTTTTCCTTCTTTCTGTGCACTGTCTGCTGTGGGTGCACAGGA	1305774	1306287	1305724	1305776	1	supercont1.3	PTSG_01858	1300725	1313752	None	7420	1265	86256	No_or_no_constitutive_exon
TGCAACCTCTTATCCACGCTTACGTGAACACATGCATGTGACGTGGGCAGGT	1336672	1336756	1336622	1336674	1	supercont1.3	PTSG_11794	1331811	1337757	None	7420	1265	86256	No_or_no_constitutive_exon
ACGCTCACCGAGCAATTGGCCTTGCTGTTGCATGTGTTATGTTGGGACAGAT	1355974	1356052	1355924	1355976	1	supercont1.3	PTSG_01868	1350543	1361131	None	7420	1265	86256	No_or_no_constitutive_exon
CCTCCCTTCTCCTCTCCTCCTTTTTTGCTTTTTCTCGGCCGCTGGGACAGCG	1374286	1374389	1374439	1374387	-1	supercont1.3	PTSG_01871	1372349	1375742	None	7420	1265	86256	No_or_no_constitutive_exon
ACCTCAAACATGCACACTCGCATACGCTTACGCTGTCACGGATCGGGCAGGA	1437153	1437283	1437333	1437281	-1	supercont1.3	PTSG_01885	1431873	1440439	None	7420	1265	86256	No_or_no_constitutive_exon
CACCACTTGTATGCGTCCCTATCCAACAATCCCCACAACATGATGGGCAGAG	1473146	1473296	1473096	1473148	1	supercont1.3	PTSG_01890	1472614	1476435	None	7420	1265	86256	No_or_no_constitutive_exon
AATCACCCGCCTCCATCCCACGCCGCCACCGCCGCTGCACGGGTGCGCAGGG	1478496	1478633	1478683	1478631	-1	supercont1.3	PTSG_01891	1476478	1480603	None	7420	1265	86256	No_or_no_constitutive_exon
TTGCCCACGCCCCGATCCTCTTGGTGCCGCATTGATTGATGGCGGGACAGGT	1476660	1476763	1476813	1476761	-1	supercont1.3	PTSG_01891	1476478	1480603	None	7420	1265	86256	No_or_no_constitutive_exon
CATGTCTTCGCGGCATTGCTGACATGCTGGATACTGTGCGGGGACGACAGGC	1525602	1525650	1525700	1525648	-1	supercont1.3	PTSG_01903	1520365	1525947	None	7420	1265	86256	No_or_no_constitutive_exon
TCGCCAGTCTCACGCAGTATGCTGGTGTTATGGTGATGGTGGGAAACCAGGT	1559780	1559912	1559730	1559782	1	supercont1.3	PTSG_01912	1558197	1561845	None	7420	1265	86256	No_or_no_constitutive_exon
GGGTGATGTAGGTGGAGGTGCTGCAATCCGCCATCATGGGCACGAAATAGAT	1563444	1564265	1564315	1564263	-1	supercont1.3	PTSG_01914	1563444	1565358	None	7420	1265	86256	No_or_no_constitutive_exon
CTGAACTTGCCACTCACTGACCGCTGTCTGCTGCTGTCGCTGGGAAACAGGC	1603999	1604193	1604243	1604191	-1	supercont1.3	PTSG_01926	1602450	1604710	None	7420	1265	86256	No_or_no_constitutive_exon
CACGCACGCACACACGCGTTGCTCACCCGGATGTACATGTTGTGGGACAGGA	1619921	1620418	1620468	1620416	-1	supercont1.3	PTSG_11803	1617860	1624234	None	7420	1265	86256	No_or_no_constitutive_exon
GTCTTGAACCTCGACTTTGTGACTTGCTCTTTGTTGGAACGGGGTCGCAGAT	1682034	1682197	1682247	1682195	-1	supercont1.3	PTSG_01937	1681049	1682754	None	7420	1265	86256	No_or_no_constitutive_exon
ACTCGCCCATTCTCTCCCACTCTCTCACATTTTGGATCGTGCATGGGCAGGT	1854294	1855344	1854244	1854296	1	supercont1.3	PTSG_01970	1849277	1855344	None	7420	1265	86256	No_or_no_constitutive_exon
TGTTCACACGGTGTATTGCTTGCTCGTTTTGCCGCTTGGGTGGGTGATAGCG	1960969	1961097	1961147	1961095	-1	supercont1.3	PTSG_01985	1957425	1961767	None	7420	1265	86256	No_or_no_constitutive_exon
CACTACACACATTCAAACCACCACACACATGTCCACAAACACACGGGTAGGC	1974756	1974848	1974898	1974846	-1	supercont1.3	PTSG_01988	1973393	1975695	None	7420	1265	86256	No_or_no_constitutive_exon
TGACATGCGCACATGCTACAACAATCCCCTCGTGCAACGCACACGGGCAGAG	1985409	1985558	1985359	1985411	1	supercont1.3	PTSG_01992	1985047	1992996	None	7420	1265	86256	No_or_no_constitutive_exon
ATCTCTGCCGTTGGCACTCACACATGGTTTTGCTTGATGGGATGGTGTAGGT	1985784	1985868	1985734	1985786	1	supercont1.3	PTSG_01992	1985047	1992996	None	7420	1265	86256	No_or_no_constitutive_exon
CAAACACACCTTCCCACACATGCACACACGCACACACATGATGGGTGCAGAT	1986107	1986272	1986057	1986109	1	supercont1.3	PTSG_01992	1985047	1992996	None	7420	1265	86256	No_or_no_constitutive_exon
CACACACACACCACGCTTGGCTGCACATGGCACCGATTGGGGTGGAACAGCT	1995150	1995231	1995100	1995152	1	supercont1.3	PTSG_01993	1993545	1996317	None	7420	1265	86256	No_or_no_constitutive_exon
GATTGCTTCAGCCCATCACTCACGTACTGCATGCATGCCTGAACGGGCAGGC	2177244	2177552	2177602	2177550	-1	supercont1.3	PTSG_02031	2177244	2180584	None	7420	1265	86256	No_or_no_constitutive_exon
GTGTGTTGTGTGTGTGTGCTTGTGTGTGTGTGCTGTCATTGGGTGCACAGGA	2200193	2200280	2200143	2200195	1	supercont1.3	PTSG_02037	2198468	2225544	None	7420	1265	86256	No_or_no_constitutive_exon
CGGTGTGCGAGGCGTGTGCTGTTGGGTGGTATGCGAACACGACGGGACAGGA	2201061	2201316	2201011	2201063	1	supercont1.3	PTSG_02037	2198468	2225544	None	7420	1265	86256	No_or_no_constitutive_exon
TTTGCATTTCTTTTTGTGCTTGTGTGTGTGTGCTGTCATTGGGTGCACAGGA	2202596	2202683	2202546	2202598	1	supercont1.3	PTSG_02037	2198468	2225544	None	7420	1265	86256	No_or_no_constitutive_exon
GGTTGGCTCCACATGGCTCTCAATTCGCGATGCGTTGTGTTGGGCGACAGAC	2258018	2258162	2257968	2258020	1	supercont1.3	PTSG_02043	2257018	2261305	None	7420	1265	86256	No_or_no_constitutive_exon
AGGTGTGGTGGCGGTGTTGCTAATGTGCATTGTGCTGCTGTATGTGGGAGGG	2266583	2268154	2266533	2266585	1	supercont1.3	PTSG_02046	2266516	2268154	None	7420	1265	86256	No_or_no_constitutive_exon
GTGTGTGTGTGTGTGTGTGTGTGTGTGTGTGTGTGTGTGGGCGAGTGTAGAA	2282103	2282197	2282247	2282195	-1	supercont1.3	PTSG_02050	2278970	2285388	None	7420	1265	86256	No_or_no_constitutive_exon
TCACTCACTTACATCCGCAACTGACCTTTACATCTGCCGTGTGGGTGCAGCG	2297536	2297646	2297696	2297644	-1	supercont1.3	PTSG_02054	2296234	2298109	None	7420	1265	86256	No_or_no_constitutive_exon
TCAACCCATCACCCCCCCCCCCCCCAAAAAAAAAAAAATTCGGGCAATAGAT	2334879	2335122	2335172	2335120	-1	supercont1.3	PTSG_02064	2326547	2339714	None	7420	1265	86256	No_or_no_constitutive_exon
TCGTCCCCCCCCCCCCGGCTTTCCTCTCAAATCCAAATGGGGGGAAACAGAG	64783	64887	64733	64785	1	supercont1.5	PTSG_11835	63145	71545	None	7420	1265	86256	No_or_no_constitutive_exon
ATCCCGCATACTCGCACCCATCTCACCGTCGCACACGCGTGTGGGTGCAGAA	86882	86966	86832	86884	1	supercont1.5	PTSG_02085	82711	88942	None	7420	1265	86256	No_or_no_constitutive_exon
TTCCCCCTTCTCAACTTGTCTTGCTGTTGCTTGTTTGTTTTGGGACGTAGGT	135528	135598	135478	135530	1	supercont1.5	PTSG_02094	135078	137774	None	7420	1265	86256	No_or_no_constitutive_exon
GCTGGGATGCACCGTTGCTTTACTCACCCGTGTTGTGCATTGGGTGGCAGGT	205990	206037	205940	205992	1	supercont1.5	PTSG_11836	204563	230336	None	7420	1265	86256	No_or_no_constitutive_exon
GCACGCACGCACACACCACAGGTGCGCTGTTGAGTGAGCTGGGACGGCAGCT	213208	214634	213158	213210	1	supercont1.5	PTSG_11836	204563	230336	None	7420	1265	86256	No_or_no_constitutive_exon
ACGATGTTGTGTGACTTGCTCACGTGTTCATCGCCGTTGGGTGGTGGCAGGG	228845	229001	228795	228847	1	supercont1.5	PTSG_11836	204563	230336	None	7420	1265	86256	No_or_no_constitutive_exon
CACCGAAACAAAGCACCACGTGTTCACCACGATGCTGGCTGTGGGTGCAGAG	248257	248379	248429	248377	-1	supercont1.5	PTSG_11837	244742	253797	None	7420	1265	86256	No_or_no_constitutive_exon
ACCCCCCGCCCCGCCTCACCCGCCTCACGTATCCAATGATACACGGGCAGAG	272653	272742	272792	272740	-1	supercont1.5	PTSG_02125	269727	273338	None	7420	1265	86256	No_or_no_constitutive_exon
ACACACACATGCACACACACACACACACATGCACCCCCGGGGGATGATAGGA	287372	287644	287322	287374	1	supercont1.5	PTSG_02130	285482	290901	None	7420	1265	86256	No_or_no_constitutive_exon
ACCTCAACCTCAAACCGAGGGTGCACTCGCTTGACAGTGTGCACGGGCAGCC	347746	348371	347696	347748	1	supercont1.5	PTSG_11840	318267	359004	None	7420	1265	86256	No_or_no_constitutive_exon
ATTGGGACTCACCAGGAGCGACTGGTGTTCACCCTGTGTCAGCTGGGCAGCT	367235	367283	367333	367281	-1	supercont1.5	PTSG_11842	367235	368460	None	7420	1265	86256	No_or_no_constitutive_exon
ACAATGAATGCACCACACCTGAACTTGCAACCCACATGTTGGGGAATTAGGC	373308	373370	373420	373368	-1	supercont1.5	PTSG_02140	371883	382226	None	7420	1265	86256	No_or_no_constitutive_exon
CGTCCCTCACACACACACACACGCACACGCACACACACATGGGGCTGCAGAT	435041	435714	434991	435043	1	supercont1.5	PTSG_02156	433444	435714	None	7420	1265	86256	No_or_no_constitutive_exon
ACACACACATACATCTACATATGTTGCACGCGTCATTGTGGGGACAACAGCG	439933	440210	439883	439935	1	supercont1.5	PTSG_02158	438343	440210	None	7420	1265	86256	No_or_no_constitutive_exon
TGCATCATGGTCGCACCATCTTCCCACGGCTGGCTGCTGCCGGGACGTAGCT	474380	474467	474517	474465	-1	supercont1.5	PTSG_02169	471383	475899	None	7420	1265	86256	No_or_no_constitutive_exon
GACAAAGCCGCCTTGCCTTTCGCCACCCTGTGTGTGTTGTGGGTGCGTAGTG	496776	496879	496726	496778	1	supercont1.5	PTSG_02175	496212	497992	None	7420	1265	86256	No_or_no_constitutive_exon
CCATTCCACGGTTCTCACTTGCTCCAAAACAACAACAATGCACGGGGCAGAT	562183	562252	562133	562185	1	supercont1.5	PTSG_02193	560291	562700	None	7420	1265	86256	No_or_no_constitutive_exon
TGGTGTTGCACTCAGCAATTCTGGCGCACGCTTGTGGTTTGAGGGGACAGGT	669257	669326	669207	669259	1	supercont1.5	PTSG_02213	668333	671202	None	7420	1265	86256	No_or_no_constitutive_exon
ACACACACACACACACACACACACACACACACACACACACACGGGGACAGAG	680859	680966	680809	680861	1	supercont1.5	PTSG_02215	678091	682257	None	7420	1265	86256	No_or_no_constitutive_exon
TCTCACCTTGCATATGTATGTGCATGTGTATGTGTGGTTTGACTGGGCAGCT	728926	729143	728876	728928	1	supercont1.5	PTSG_02224	725777	729143	None	7420	1265	86256	No_or_no_constitutive_exon
TGCCGAACTCACTTTGTCCTGCCCTGCTTTGTTGCACTGGTGGGCGGCAGTT	730219	730271	730321	730269	-1	supercont1.5	PTSG_02225	729257	733014	None	7420	1265	86256	No_or_no_constitutive_exon
CTTTCATCTTCAACATGCTAACAATCATCTGTCGCACATTGGGAATCCAGGT	748244	748407	748194	748246	1	supercont1.5	PTSG_02226	733050	760629	None	7420	1265	86256	No_or_no_constitutive_exon
TCACATTCTCACTCACACTCTCTGTCCCCCCTCACATGTGGGAACACCAGGT	840103	840207	840053	840105	1	supercont1.5	PTSG_02243	838578	847990	None	7420	1265	86256	No_or_no_constitutive_exon
TCTCCTCGTTGCGTCTCATATCAAGAACTACATGGTGTCTGCGGGTGCAGTG	912020	912136	912186	912134	-1	supercont1.5	PTSG_02263	909548	920468	None	7420	1265	86256	No_or_no_constitutive_exon
CACCACCACCACCACTCACCATGATGCGCGTGCGCTGCTTGTGGGGGCAGGA	959571	959719	959521	959573	1	supercont1.5	PTSG_02271	956618	960288	None	7420	1265	86256	No_or_no_constitutive_exon
ACGTAACCGGGCCCCTTTCCCGCTGCTGTCGCTGGTGTTTGTCGGGATAGCG	976897	976997	976847	976899	1	supercont1.5	PTSG_02275	975831	979883	None	7420	1265	86256	No_or_no_constitutive_exon
TTTTTGTACCTGTGCACTCCGCTCATCATCAGCGCTTGTGGGTGGTGCAGGT	1017942	1018081	1017892	1017944	1	supercont1.5	PTSG_02285	1017124	1022850	None	7420	1265	86256	No_or_no_constitutive_exon
TGCGCTTGTCTCCCGCGCTGACGGCATCGTTGCTGTTGTTGGGATGGCAGGG	1052491	1052647	1052697	1052645	-1	supercont1.5	PTSG_02292	1048309	1053994	None	7420	1265	86256	No_or_no_constitutive_exon
TCTTCGCCTTTTTGTTGTGGTTGTGACTGTGACTGTGGTTGTGGGTGCAGTC	1055607	1055671	1055557	1055609	1	supercont1.5	PTSG_11864	1054169	1066580	None	7420	1265	86256	No_or_no_constitutive_exon
TTCTTGTTGCCTGGATACCACCTCCCCTCTGCACGTGCCCACGGGCACAGCG	1172101	1172187	1172237	1172185	-1	supercont1.5	PTSG_02318	1171466	1173373	None	7420	1265	86256	No_or_no_constitutive_exon
TGTGTGTGTGTGTGTGTGTGTTTACACTGCGCGATGGGTTGTGGGCGCAGGC	1209626	1209857	1209907	1209855	-1	supercont1.5	PTSG_11868	1203660	1214151	None	7420	1265	86256	No_or_no_constitutive_exon
GGTTGGCCTCGTCTTGTTGGACACTCATGGATGCCTGCACTGGGCGACAGAG	1219211	1219277	1219327	1219275	-1	supercont1.5	PTSG_02326	1218514	1223801	None	7420	1265	86256	No_or_no_constitutive_exon
TTTGGAACCAAAGTTGAAGCTCACTGACGCAATGATTGTGCATGGGACAGGA	1236336	1236406	1236286	1236338	1	supercont1.5	PTSG_11869	1225643	1238107	None	7420	1265	86256	No_or_no_constitutive_exon
GCAGCTAACTTCTTCGCTCTTGCACTGGTTCTTACATTACGATTGGGCAGCA	1263835	1263915	1263785	1263837	1	supercont1.5	PTSG_02338	1263281	1266711	None	7420	1265	86256	No_or_no_constitutive_exon
CGGTCTCATGTCACACACTTCCCGCCCAACCCCCTCCCTCTGGGGCACAGGA	1270985	1271535	1270935	1270987	1	supercont1.5	PTSG_02340	1270014	1273066	None	7420	1265	86256	No_or_no_constitutive_exon
CACCCCTCTCTCCCAACCCCCCTCCTCCACCCCCACACGATGGGTAACAGGT	1294515	1294599	1294649	1294597	-1	supercont1.5	PTSG_02344	1294515	1296491	None	7420	1265	86256	No_or_no_constitutive_exon
TTCATGGACTCACACCACTCCATTCTTGGATCCTGTGCCCGGGCCAACAGCT	1331108	1331177	1331058	1331110	1	supercont1.5	PTSG_02354	1327120	1332071	None	7420	1265	86256	No_or_no_constitutive_exon
GTGCGTGTGTGTATGTGTATGTGTGTGTGTGTTGTGGGGGAAAACTGCAGCA	1337716	1337832	1337666	1337718	1	supercont1.5	PTSG_02357	1335604	1338509	None	7420	1265	86256	No_or_no_constitutive_exon
GTGTGTGTGTGTGTGTGTGTGTGTGTGTGTGTGTGTGGGCGCATGAACAGCG	1352935	1353040	1353090	1353038	-1	supercont1.5	PTSG_02362	1352485	1362197	None	7420	1265	86256	No_or_no_constitutive_exon
CTCTCCCACCTCAAATCCCTTGTCATCTCAAAATCAACCCGCGGGTGCAGGT	1380695	1380773	1380823	1380771	-1	supercont1.5	PTSG_02367	1379589	1387131	None	7420	1265	86256	No_or_no_constitutive_exon
CCCCCCCCCCACAACCACCTCCTCCTCCGCCTCTGGTGTTGCGGGTGCAGAA	1390118	1390279	1390068	1390120	1	supercont1.5	PTSG_02368	1387147	1393607	None	7420	1265	86256	No_or_no_constitutive_exon
CTCAAGCACACACGTTCATACACACACACATGCGCATGTGTTGGGCAAAGGT	1402956	1403386	1402906	1402958	1	supercont1.5	PTSG_02371	1401150	1407781	None	7420	1265	86256	No_or_no_constitutive_exon
AGGCCACCGCCGTCGACCGCCAGCAGTGCTATCAAGAAGGGCGAGGTGAGAT	1441358	1441854	1441308	1441360	1	supercont1.5	PTSG_02381	1439966	1442528	None	7420	1265	86256	No_or_no_constitutive_exon
GAAAACATGCACACGTTCACGCGACGTGCTTGTGGTGTTGGGGTGCGCAGAG	1468399	1468649	1468349	1468401	1	supercont1.5	PTSG_02388	1464859	1471004	None	7420	1265	86256	No_or_no_constitutive_exon
TCATCTTGCCCGCTTGACTCACACTTCTCCGTTTGGTGTTGGGTTGGCAGGA	1557999	1558098	1558148	1558096	-1	supercont1.5	PTSG_02410	1557999	1564652	None	7420	1265	86256	No_or_no_constitutive_exon
CACTCTGCCCCACTCTGCCTGACTCGCATCTGCATGGTTTGGGTGGACAGCA	1619643	1619794	1619593	1619645	1	supercont1.5	PTSG_02417	1619123	1623084	None	7420	1265	86256	No_or_no_constitutive_exon
GCTCACTCCTCCATTTCCCAACTCGTCCATCCCCGCGTCTGTGGGTGCAGTG	1622111	1622262	1622061	1622113	1	supercont1.5	PTSG_02417	1619123	1623084	None	7420	1265	86256	No_or_no_constitutive_exon
TCTCGTGCTGATGGGATCTTGCTGCTGCTTCGATGATGTTGGGTGCACAGGG	1653462	1653517	1653412	1653464	1	supercont1.5	PTSG_02425	1646005	1656194	None	7420	1265	86256	No_or_no_constitutive_exon
ATGTGCGCGCGATGATGTTCGCGTGTCCGCACCCGATGGTGGGGTTGTAGCC	1666616	1666693	1666743	1666691	-1	supercont1.5	PTSG_02428	1665287	1666970	None	7420	1265	86256	No_or_no_constitutive_exon
CTTCGTGACTGACACAAGACACAAACGCCATGTGCGGCTGTGGGTGACAGTG	1683007	1683230	1682957	1683009	1	supercont1.5	PTSG_02435	1682558	1686146	None	7420	1265	86256	No_or_no_constitutive_exon
TGGTCATCACGCTGACACTTCCATCTTGTGCGGGCGCATGCGGGGTGCAGGG	1730940	1731063	1731113	1731061	-1	supercont1.5	PTSG_02446	1726557	1732757	None	7420	1265	86256	No_or_no_constitutive_exon
CCTTACATCCGCCTGACATATCCATTTACCATCGCGTGTGGGTGCAACAGAC	1739790	1739874	1739740	1739792	1	supercont1.5	PTSG_11880	1733002	1741397	None	7420	1265	86256	No_or_no_constitutive_exon
TGATCTTTGTGATTCATGATGCTGACCTCACTCCTTGCGCTGGGTGACAGTT	1746158	1746221	1746108	1746160	1	supercont1.5	PTSG_02450	1745238	1749465	None	7420	1265	86256	No_or_no_constitutive_exon
CACACACAGCCAGCTCACATGACTACCAAACACATGCGTGGGTGTGACAGGT	1762222	1762840	1762890	1762838	-1	supercont1.5	PTSG_02455	1762222	1763767	None	7420	1265	86256	No_or_no_constitutive_exon
GTGCTGTGTGCGTGTGCGTCTGCGTTTGTATTTGTGTTACTGGGTGGCAGAA	1820669	1820732	1820782	1820730	-1	supercont1.5	PTSG_02470	1820669	1830232	None	7420	1265	86256	No_or_no_constitutive_exon
TTGCACGCTTTGATCATCCCTCCTTTGTTGTTCTCGCTCGCGGGATATAGGT	1851642	1851776	1851592	1851644	1	supercont1.5	PTSG_02475	1850577	1853825	None	7420	1265	86256	No_or_no_constitutive_exon
CACCCATGCATGATGCATGCGCAACCAACAAACTGGGGGGGGGGGGGCAGGT	1891930	1892053	1892103	1892051	-1	supercont1.5	PTSG_02485	1890864	1897346	None	7420	1265	86256	No_or_no_constitutive_exon
AACCCAACACTCGTGCTCGTGCTTGTGGCGGTGTGCCCCAGGGTGCAAAGGG	1940733	1940847	1940683	1940735	1	supercont1.5	PTSG_02496	1936848	1941387	None	7420	1265	86256	No_or_no_constitutive_exon
GACTCGACACGTGTGCGCGGTTGTACGTGTGTGCTCACTCGTGGGTGCAGGA	1974583	1974706	1974533	1974585	1	supercont1.5	PTSG_02505	1968733	1977203	None	7420	1265	86256	No_or_no_constitutive_exon
TTTGCGAAGCACCTCCAAGTCACACCAAAGATAACCTGCGACGGGTGCAGCC	2013116	2013319	2013369	2013317	-1	supercont1.5	PTSG_02512	2004683	2018815	None	7420	1265	86256	No_or_no_constitutive_exon
CACAACCTCAACTCCCCGGGCCTTGCTTCCCGTCTCCATCGCGGGGCTAGGC	2033533	2033692	2033483	2033535	1	supercont1.5	PTSG_02516	2031833	2037217	None	7420	1265	86256	No_or_no_constitutive_exon
CCAACGTCCTATGTCGTCATCTCATCCCATGTGCCGTTGAGGGTGGGTAGGT	2049030	2049149	2048980	2049032	1	supercont1.5	PTSG_02518	2047115	2050545	None	7420	1265	86256	No_or_no_constitutive_exon
GTCATGTGCCCGCTTTGTGCTTGGTCTTTCTTTTTGAATCATGGGTGCAGAT	2050335	2050545	2050285	2050337	1	supercont1.5	PTSG_02518	2047115	2050545	None	7420	1265	86256	No_or_no_constitutive_exon
GCTCACTCTTTTCCACCCACCATTCACCCATGCTGCTTCCACGGGCGCAGGC	2069146	2069256	2069096	2069148	1	supercont1.5	PTSG_11885	2067569	2074865	None	7420	1265	86256	No_or_no_constitutive_exon
ACTATGATGGTGCCACATGCACATGTTTTCTTCTTCTTGTATGCGGGCAGGC	2072314	2072425	2072264	2072316	1	supercont1.5	PTSG_11885	2067569	2074865	None	7420	1265	86256	No_or_no_constitutive_exon
TCACCTCATGACCAAACACTGCCGCCCAATGTCAACATGGGATTGAGCAGAA	2073399	2073508	2073349	2073401	1	supercont1.5	PTSG_11885	2067569	2074865	None	7420	1265	86256	No_or_no_constitutive_exon
TGTGTGTGCATACGTGCATGTGTATGTGTGTCGTGTGTTGACGGGAACAGAT	2079205	2079271	2079321	2079269	-1	supercont1.5	PTSG_11887	2077235	2081659	None	7420	1265	86256	No_or_no_constitutive_exon
ACCATATCACACACACACACACACTCAATTGCACATGCATGGGCTGGCAGGT	2092097	2092469	2092519	2092467	-1	supercont1.5	PTSG_11889	2092097	2096285	None	7420	1265	86256	No_or_no_constitutive_exon
ACGTGTTGTCATGTGTTTTCACGTCTGCTTGCCATCGATATCGGGAGCAGAC	2110524	2110644	2110474	2110526	1	supercont1.5	PTSG_02536	2108439	2113866	None	7420	1265	86256	No_or_no_constitutive_exon
CTACTACGAGACAGCCCTAGCAATTCGGCTACGCACCGAGGGGGAGAAAGGG	2202350	2203501	2202300	2202352	1	supercont1.5	PTSG_02556	2201866	2204012	None	7420	1265	86256	No_or_no_constitutive_exon
GGAGGTGGTCGGGGCGCTAGTGGCGCACATTGGCACGGGGGCAAGCACAGGA	2205663	2205873	2205923	2205871	-1	supercont1.5	PTSG_02557	2204591	2207100	None	7420	1265	86256	No_or_no_constitutive_exon
TGCACCTTGCCTCGTCAGGCCATGCGTGCCTGTCTGCAGCGACGAGGGAGTT	2217612	2217756	2217806	2217754	-1	supercont1.5	PTSG_02559	2211904	2218327	None	7420	1265	86256	No_or_no_constitutive_exon
AATCGTCATCATCTCATGCACGTATCTGCGGTGGCTGTGTGGGAGAGCAGGG	84131	84181	84231	84179	-1	supercont1.6	PTSG_02580	81175	84780	None	7420	1265	86256	No_or_no_constitutive_exon
CAATCCCACTCCCCTCCCTCCAATTCAACACGTGTGTGCCGGGTGTGCAGGA	101788	101917	101738	101790	1	supercont1.6	PTSG_02584	100817	104182	None	7420	1265	86256	No_or_no_constitutive_exon
TCACTCGACCTCGCGTCACACCTGCATGTTGCTGTTTTGTTGGGCAACAGGG	128832	129048	128782	128834	1	supercont1.6	PTSG_02591	127406	131842	None	7420	1265	86256	No_or_no_constitutive_exon
CACTCGACCTCGCGTCACACCTGCACGTTGCGTGTTTTGTTGGGCAACAGGG	133483	133699	133433	133485	1	supercont1.6	PTSG_02592	132075	136248	None	7420	1265	86256	No_or_no_constitutive_exon
ACATCACAACAGCGAGCACAGGGCACGTACGCCTCTGGCAGGGGTGACAGCC	156124	156403	156074	156126	1	supercont1.6	PTSG_11895	153715	157320	None	7420	1265	86256	No_or_no_constitutive_exon
GGCATCGAGGATTGGGCGGGCTCTTGAATCCAAGCGCGCTTCGGGGGCAGCG	182641	182705	182755	182703	-1	supercont1.6	PTSG_02608	181079	184363	None	7420	1265	86256	No_or_no_constitutive_exon
GCCACAAGCAGCAACCAACACCACCGCCGCCACCACCATGGGCACGGCAGGT	296821	297861	296771	296823	1	supercont1.6	PTSG_02628	291131	297861	None	7420	1265	86256	No_or_no_constitutive_exon
GGATCACAACAGCGAGCACAAGGTACTTATGATTCTGGCAGGGGTGACAGCC	518727	518855	518677	518729	1	supercont1.6	PTSG_11904	514404	520748	None	7420	1265	86256	No_or_no_constitutive_exon
AACGTGGAAGATGCTGGAGTGAGGGCATGCGACTCACGGCTGGGGATGAGGA	520544	520748	520494	520546	1	supercont1.6	PTSG_11904	514404	520748	None	7420	1265	86256	No_or_no_constitutive_exon
AGGCTGTGCCCTGAGCTGCCAATCACCTCCCGTCGAATTGACGTGGGCAGCG	528587	528773	528537	528589	1	supercont1.6	PTSG_02676	527062	529814	None	7420	1265	86256	No_or_no_constitutive_exon
ACTGAATGCCCGTCCTCATATGTGCTGTTGTTGTTGCTGCTGGGGTGCAGTG	643467	643564	643417	643469	1	supercont1.6	PTSG_02707	638614	647678	None	7420	1265	86256	No_or_no_constitutive_exon
ACATCACAACAGCGAGCGCAGGGCACGTACGACTCTGGCAGGGGCGACAGCC	679378	679657	679328	679380	1	supercont1.6	PTSG_02717	679040	683137	None	7420	1265	86256	No_or_no_constitutive_exon
CACCGTCGTTGGCTCTTCGCGGGTGATGACGGCCATGATGATGGGAGCAGCA	697441	697521	697571	697519	-1	supercont1.6	PTSG_11911	692624	700357	None	7420	1265	86256	No_or_no_constitutive_exon
GCAGCGGACACGACACCCGAATGTGGTGCGGTTCTTTGGCGCGGGCACAGAT	693565	693863	693913	693861	-1	supercont1.6	PTSG_11911	692624	700357	None	7420	1265	86256	No_or_no_constitutive_exon
CATCAACGCAGTCTTCCACCGAGGACAGACAATGGTGTCTGGGGCACCAGCT	708745	708933	708983	708931	-1	supercont1.6	PTSG_02726	708403	710389	None	7420	1265	86256	No_or_no_constitutive_exon
ACGGTGTCATCACCAAACACTCGCTTTCTCCCTCCCCGATGGGGCTGCAGGT	724367	724427	724317	724369	1	supercont1.6	PTSG_02729	719684	731626	None	7420	1265	86256	No_or_no_constitutive_exon
TCACCTCCATATGTCATGTTTGCTTCCTCCCCTCTGGGTTCTGGGAGCAGAG	819435	819598	819648	819596	-1	supercont1.6	PTSG_02738	815598	821495	None	7420	1265	86256	No_or_no_constitutive_exon
ACACACACACACACACACACACACAACGCACTGCTCACGGGAAACAACAGGT	841654	841900	841604	841656	1	supercont1.6	PTSG_02746	840416	849566	None	7420	1265	86256	No_or_no_constitutive_exon
CACACACACACATACACACACACTCTCTCACACGCGCATATGGGTGATAGGG	939462	939780	939412	939464	1	supercont1.6	PTSG_02761	937790	940094	None	7420	1265	86256	No_or_no_constitutive_exon
TATCATCACCATTGCCATCACCGCCCCTCACCGCCACCAACGGGCAACAGCG	962005	962320	962370	962318	-1	supercont1.6	PTSG_02768	962005	965184	None	7420	1265	86256	No_or_no_constitutive_exon
CACACACACACACACACACACACACACACACACACGCCCCATGCGGGCAGGA	1019755	1019857	1019705	1019757	1	supercont1.6	PTSG_02785	1016699	1026112	None	7420	1265	86256	No_or_no_constitutive_exon
ACACACACTCTCTCTCTCTGGCTGCGGTGTCTGCGTTTGCTGGGGAGCAGTC	1028618	1028672	1028568	1028620	1	supercont1.6	PTSG_02786	1026710	1032421	None	7420	1265	86256	No_or_no_constitutive_exon
CCATCACGTCCCCCTTCCAATGATATCATCAACTGACCTCACGGGTGCAGGC	1033955	1034007	1034057	1034005	-1	supercont1.6	PTSG_02787	1032772	1035397	None	7420	1265	86256	No_or_no_constitutive_exon
TGAGCTGCGTAATCGGTCGACGGTGTTCGCTGTTGCCGACACCGGGGCAGAC	1039135	1039206	1039085	1039137	1	supercont1.6	PTSG_02788	1035426	1039604	None	7420	1265	86256	No_or_no_constitutive_exon
TGGGTGGGGTGGTAGTAACGTGGTAATGTTGGAATTTCCCGATTGGGCAGGT	1064517	1064702	1064467	1064519	1	supercont1.6	PTSG_02793	1062896	1068867	None	7420	1265	86256	No_or_no_constitutive_exon
ACATCACAACAGCGAGCAAAGGGTGTGTATGATTCTGGCAGGGGCGACAGCC	1067131	1067415	1067081	1067133	1	supercont1.6	PTSG_02793	1062896	1068867	None	7420	1265	86256	No_or_no_constitutive_exon
TGCTGCACCAGCACGGCTTGCGCCTGGTCATGCTCACGGGCGACAACGAGGG	1076864	1077031	1076814	1076866	1	supercont1.6	PTSG_02795	1071954	1079219	None	7420	1265	86256	No_or_no_constitutive_exon
CCTCGAACAACGAGCACAAGCCCGTTCACAAGTGTGTTTGTGATGGGCAGGC	1118135	1118241	1118291	1118239	-1	supercont1.6	PTSG_02804	1112975	1118757	None	7420	1265	86256	No_or_no_constitutive_exon
CCACGACACACATACCCACCCACCCACACACACACACACACAACGGGTAGTC	1119743	1120247	1119693	1119745	1	supercont1.6	PTSG_02805	1118772	1120247	None	7420	1265	86256	No_or_no_constitutive_exon
ATTTCAACCTCACTTCTATTCACCTTTGTACCTGCGTTCCTGGTGGGCAGAT	1121020	1121050	1121100	1121048	-1	supercont1.6	PTSG_02806	1120253	1121917	None	7420	1265	86256	No_or_no_constitutive_exon
GTTCATGTTGTTAAGTTCTTGTATTGTTCCATCAACTGCGTGGGGAAGAGGC	1355024	1355088	1355138	1355086	-1	supercont1.6	PTSG_02878	1355024	1355778	None	7420	1265	86256	No_or_no_constitutive_exon
GTATCACAACAGCGAGCGCAGGGCACGTACGACTCTGGCCGGGGTGACAGCC	1570462	1570588	1570412	1570464	1	supercont1.6	PTSG_02930	1570133	1573082	None	7420	1265	86256	No_or_no_constitutive_exon
CCTTCATCTCCACCCACCCATCCACCATCCACTTTACAGGGGATCTGAAGAG	1640676	1641094	1640626	1640678	1	supercont1.6	PTSG_02955	1639566	1641418	None	7420	1265	86256	No_or_no_constitutive_exon
CCTTCCTTCCACGTATGTGCCGTGCCGTGATGTGATGTGATGGGAATCAGAC	1698968	1699046	1699096	1699044	-1	supercont1.6	PTSG_02970	1696121	1700099	None	7420	1265	86256	No_or_no_constitutive_exon
ACGGCCTTCGTAACACACTACCACCAACACCCCCAACACCACATGGGCAGCT	1697953	1698124	1698174	1698122	-1	supercont1.6	PTSG_02970	1696121	1700099	None	7420	1265	86256	No_or_no_constitutive_exon
GTGTCTGATCGATGATGTGCACGCATGTGTGGGTGCGCTTGGGGCAACAGAG	1753564	1753663	1753713	1753661	-1	supercont1.6	PTSG_02981	1748084	1755049	None	7420	1265	86256	No_or_no_constitutive_exon
GCGATTGTGTGTTGATGTTTCCGTGCGTGCTTGTGCTTGTGGGACTGCAGTG	1768959	1769040	1769090	1769038	-1	supercont1.6	PTSG_02983	1764539	1771969	None	7420	1265	86256	No_or_no_constitutive_exon
TTGCGTTTCGTTGCTTGCTCACCACGACAACGATTCGGGTGGCGTGGCAGGT	1789108	1789152	1789202	1789150	-1	supercont1.6	PTSG_02986	1786500	1790340	None	7420	1265	86256	No_or_no_constitutive_exon
ACATCACAACAGCGAGCACAGGGCACGTACGCCTCTGGCAGGGGTGACAGCC	1793765	1794049	1793715	1793767	1	supercont1.6	PTSG_02988	1792907	1794882	None	7420	1265	86256	No_or_no_constitutive_exon
ACAATCACGCAAACACACACACCGCATCGTATCACATAACGGGTGAACAGCA	1948329	1948404	1948279	1948331	1	supercont1.6	PTSG_03017	1945784	1949841	None	7420	1265	86256	No_or_no_constitutive_exon
CTGCCCTTGCTTGTGTTGCCTGCATGCATGCGTGCACGGGTGAGATGCAGAC	2027562	2027677	2027512	2027564	1	supercont1.6	PTSG_03032	2022218	2033599	None	7420	1265	86256	No_or_no_constitutive_exon
TCCACCATCTCATGCAATGTGTGTGTGTGTGTGCTTTGTGTGGGGTGCAGGT	67427	67568	67377	67429	1	supercont1.7	PTSG_11959	62016	71483	None	7420	1265	86256	No_or_no_constitutive_exon
ACACGCACACTTACGCACATGACTTTACACACAATGCACACGCGGGGCAGAC	157160	157409	157110	157162	1	supercont1.7	PTSG_03067	148920	165391	None	7420	1265	86256	No_or_no_constitutive_exon
CACACACACACACACCTGCATGTGCAGCTGCCGCTCGCGCTGGGCAGCAGGC	160631	160847	160581	160633	1	supercont1.7	PTSG_03067	148920	165391	None	7420	1265	86256	No_or_no_constitutive_exon
TATGTTCTGACAGCCTTTTCTCTGCCTTCGCATAATACTGCATGGGACAGGT	191320	191389	191270	191322	1	supercont1.7	PTSG_03075	190826	194718	None	7420	1265	86256	No_or_no_constitutive_exon
CACACTCACACACACGCACACACATACACACACATTGCTTTGGGTGACAGCG	195233	195315	195365	195313	-1	supercont1.7	PTSG_03076	194820	199338	None	7420	1265	86256	No_or_no_constitutive_exon
TGTGCTGCGGCCTAACGCAACCCTCTCTGTGAATTTCTTTGCGTGGGCAGCT	209306	211079	209256	209308	1	supercont1.7	PTSG_03080	207952	211079	None	7420	1265	86256	No_or_no_constitutive_exon
CACACATGTACTCATACACTTTTACATCTCGAACCGCTTGCGGGGCGCAGGT	232654	232737	232604	232656	1	supercont1.7	PTSG_03085	227819	236110	None	7420	1265	86256	No_or_no_constitutive_exon
TTAGCGGTAGGCTCATGTTACCATTTTCGCTTGGTTGGGCCGGGGCACAGGA	285479	285669	285719	285667	-1	supercont1.7	PTSG_11965	282759	292419	None	7420	1265	86256	No_or_no_constitutive_exon
CCTCGTGGCACATGCCTGGTTGTTTAATCATTGTGCTCCGATGGGCGCAGTC	295495	295611	295445	295497	1	supercont1.7	PTSG_11966	292521	308958	None	7420	1265	86256	No_or_no_constitutive_exon
CTCCTTTGCATTCACACACGAACAACGCGTGAACACGTGCGGGTGTGCAGGA	314315	314423	314473	314421	-1	supercont1.7	PTSG_11967	309346	320182	None	7420	1265	86256	No_or_no_constitutive_exon
TCGGCGCGTGTCGTTGCGTTAACGCCCATGGTCAAATGAATGTGGGATAGGA	329255	329407	329205	329257	1	supercont1.7	PTSG_03106	326416	332839	None	7420	1265	86256	No_or_no_constitutive_exon
TCTTGAACCGCACGCGTGTGGAGTCACCGTGTGACCTTGGGACGGCGCAGAC	382487	382570	382437	382489	1	supercont1.7	PTSG_11968	380656	382570	None	7420	1265	86256	No_or_no_constitutive_exon
CCCCGTTGTCTCTTTTCTCCCTTTCGCTCCCCTCTCATCTCGGGATGCAGGT	394329	394460	394510	394458	-1	supercont1.7	PTSG_03122	393247	395528	None	7420	1265	86256	No_or_no_constitutive_exon
AACATGCATCCCCCTCCCTCACATTCCCATTTTGTTGGGCAACAACACAGGT	458378	458604	458654	458602	-1	supercont1.7	PTSG_03135	457216	462081	None	7420	1265	86256	No_or_no_constitutive_exon
CATGCACACAATGTAATGCGTTCACATCCCACCGCTCTCACGGGTGGCAGGT	534515	534641	534691	534639	-1	supercont1.7	PTSG_03151	533640	535622	None	7420	1265	86256	No_or_no_constitutive_exon
CTCACTGACCTGCGTTTGTTTCCTCTGCCTGCCTGGTTTCGTGGGCACAGGC	689399	689507	689557	689505	-1	supercont1.7	PTSG_03188	685449	693127	None	7420	1265	86256	No_or_no_constitutive_exon
ACACACACACACACACACACATACATATTCACCACGTGTGTGGTGGGCAGGC	694948	695077	694898	694950	1	supercont1.7	PTSG_03189	693172	695077	None	7420	1265	86256	No_or_no_constitutive_exon
CGCTGCTGCTGATGTCAAGACACGTGTATGTGGCCGCATGGGGGCTGTAGGT	743611	743675	743725	743673	-1	supercont1.7	PTSG_03202	742367	744377	None	7420	1265	86256	No_or_no_constitutive_exon
GCACGCACACACACACACACACACACACACACGCACACACGGGCACACAGGG	857115	857249	857065	857117	1	supercont1.7	PTSG_03216	849242	862159	None	7420	1265	86256	No_or_no_constitutive_exon
TTTGCTTTCCATGTGTGTGTGTGTGTGCGCGCGCGCGCGCGGGTGATCAGGA	892912	892993	893043	892991	-1	supercont1.7	PTSG_03223	891241	896891	None	7420	1265	86256	No_or_no_constitutive_exon
TCCCTACTCACCGCCGCCGCCACCACCGCCACTGTTATGAACGGGTGCAGCT	1047790	1047877	1047927	1047875	-1	supercont1.7	PTSG_11983	1046847	1050752	None	7420	1265	86256	No_or_no_constitutive_exon
TTCAACAAGCTCTTCCACGTGTTTGAGGACATTGACAGGGACGACGACAGGC	1091439	1091854	1091904	1091852	-1	supercont1.7	PTSG_03268	1090698	1094877	None	7420	1265	86256	No_or_no_constitutive_exon
GCACCCACGCACGTATATTCTGTGCATGCATGCACGCACTGGGTGTGCAGGT	1260263	1261352	1260213	1260265	1	supercont1.7	PTSG_03311	1257590	1262650	None	7420	1265	86256	No_or_no_constitutive_exon
CTGCTCACCGCTTCATTGACACGTGGACGCGCGCTTGCCGTGGGGTGCAGCA	1268555	1268736	1268786	1268734	-1	supercont1.7	PTSG_03312	1262710	1274525	None	7420	1265	86256	No_or_no_constitutive_exon
CTCATTCACATATGTGTGATTGTGAACGTGTGGTGTACGTGGGTGTGCAGGA	1280548	1281012	1280498	1280550	1	supercont1.7	PTSG_03313	1274494	1281012	None	7420	1265	86256	No_or_no_constitutive_exon
AATGCATCATGACGTGTACTCGCTGGTGCGTGCTGTCTGCGGGAGTGCAGGA	1324617	1324689	1324739	1324687	-1	supercont1.7	PTSG_03327	1323208	1326155	None	7420	1265	86256	No_or_no_constitutive_exon
AGGTTGTGCTGCGTTCACGAGGGTTGCACGCAACATGTTCGCGGGTGTAGGG	1356826	1356900	1356950	1356898	-1	supercont1.7	PTSG_03335	1347480	1357177	None	7420	1265	86256	No_or_no_constitutive_exon
CTTTTCCATCACATCGTTGACGTTTGAGTGTGCATTGCTGGGTCGAGCAGGG	1356124	1356311	1356361	1356309	-1	supercont1.7	PTSG_03335	1347480	1357177	None	7420	1265	86256	No_or_no_constitutive_exon
CCTCAGCTGACCGTTCATCAATACTTCACCGCTGCGCGTATCGGGAGCAGAT	1560452	1560726	1560776	1560724	-1	supercont1.7	PTSG_03376	1560452	1565201	None	7420	1265	86256	No_or_no_constitutive_exon
CTCTGATGGAAGCCATGCTCTCTGTGCTCGCCAGCTTCAACAACGGGAAGGC	1614613	1614821	1614563	1614615	1	supercont1.7	PTSG_03381	1611042	1617390	None	7420	1265	86256	No_or_no_constitutive_exon
GTGCATTTGTGTGCATGTGTGTGCATTTGTGTGCATTTGTGTGCGGGCAGGC	1627892	1627958	1628008	1627956	-1	supercont1.7	PTSG_12015	1622115	1630242	None	7420	1265	86256	No_or_no_constitutive_exon
CCCCTCGCTGCTCACCCTCCTCTGGTCACATGTGCGGGCTGGAATTGCAGAT	1648432	1648519	1648569	1648517	-1	supercont1.7	PTSG_03392	1647904	1650934	None	7420	1265	86256	No_or_no_constitutive_exon
AACCCTACTTTACTCACACCGACACGTCATGCTCATATGTATGGGACCAGGC	1657693	1658003	1658053	1658001	-1	supercont1.7	PTSG_12019	1657693	1663320	None	7420	1265	86256	No_or_no_constitutive_exon
CCTGCATACACACGCACACGCTCACATACCCCGCATGTTCCTGGGAGCAGAA	1695455	1695542	1695405	1695457	1	supercont1.7	PTSG_03403	1694139	1702777	None	7420	1265	86256	No_or_no_constitutive_exon
CTCACTGACACTCACGCGCACAACACTCCTCGCATTCAACCACTAGGGAGCC	1810879	1811150	1811200	1811148	-1	supercont1.7	PTSG_03427	1808696	1813877	None	7420	1265	86256	No_or_no_constitutive_exon
TGCCTGACATGCTTGTATGTGTGTGTGTGCGTGCGTGCGTGCGTGGGCAGGC	1914189	1914290	1914340	1914288	-1	supercont1.7	PTSG_03449	1910316	1917596	None	7420	1265	86256	No_or_no_constitutive_exon
CCTCCTGTCCAACTTTTGCTCGCACGCTAACGTGCTTCATGGGATGGCAGTT	1922720	1922870	1922670	1922722	1	supercont1.7	PTSG_03452	1922148	1926473	None	7420	1265	86256	No_or_no_constitutive_exon
ACGTGCTCACCTTGAACCTTCCGCACCACGCCACGTGATGGGTGGCACAGCG	1980041	1980094	1980144	1980092	-1	supercont1.7	PTSG_03467	1979053	1983904	None	7420	1265	86256	No_or_no_constitutive_exon
AGCGTAACACTCACGTCAGCGCCTTCCTCTTTTCTTCCTGGGCAACATAGGG	36689	36794	36639	36691	1	supercont1.8	PTSG_03479	29963	44334	None	7420	1265	86256	No_or_no_constitutive_exon
GCCACACACCACCACCACCACCACGACGGGTGTTTTGGGTGTGAATGCAGTG	247744	247854	247694	247746	1	supercont1.8	PTSG_03511	243597	248815	None	7420	1265	86256	No_or_no_constitutive_exon
ATTCCCCTGCTCACCACCGTCGCTGCTACCACCACCTCTGCATGGGGCAGGC	357980	358110	358160	358108	-1	supercont1.8	PTSG_03537	352111	359971	None	7420	1265	86256	No_or_no_constitutive_exon
CATGCCCCTGTGTGCTCACGGCACTGCACGTGTGCTGTCGGGTGGAGCAGAT	368889	368982	368839	368891	1	supercont1.8	PTSG_12038	367505	369923	None	7420	1265	86256	No_or_no_constitutive_exon
ACACACACACACACACACACACACACACACACACACACACAACTGGGCAGGT	392993	393264	393314	393262	-1	supercont1.8	PTSG_03546	392993	397294	None	7420	1265	86256	No_or_no_constitutive_exon
CACACACACACACACGCACAATACACGCACACATACACGACGGGACACAGCG	412954	413422	413472	413420	-1	supercont1.8	PTSG_12039	412954	417979	None	7420	1265	86256	No_or_no_constitutive_exon
CATTCTTCTTTTGCCAACGCTTACGCATGTTCCTCTGCTGGGATGTGCAGGT	452455	452516	452405	452457	1	supercont1.8	PTSG_03562	450253	453892	None	7420	1265	86256	No_or_no_constitutive_exon
TAACGGACACTCCATCGCTCACCATTCATTCTCACCAATTGTGGGGACAGTG	470005	470074	469955	470007	1	supercont1.8	PTSG_03569	469433	471094	None	7420	1265	86256	No_or_no_constitutive_exon
GTGTGTGTGTGTGTGCACTGTGTGTGTGTGTGTCGTGTCCTTGGGGATAGAT	524337	524405	524455	524403	-1	supercont1.8	PTSG_12040	522177	528935	None	7420	1265	86256	No_or_no_constitutive_exon
GCGGGCATGCGTGTTTGCTTGTGGACGTGCGTGGCGTGACGTGGGTGCAGCA	572190	572370	572420	572368	-1	supercont1.8	PTSG_03593	570801	580154	None	7420	1265	86256	No_or_no_constitutive_exon
CGCGCACACCATGGCCGTCTCACACACCGCTGCTGCATGCGTGGGTGTAGGT	581372	581880	581930	581878	-1	supercont1.8	PTSG_03594	580373	583863	None	7420	1265	86256	Yes
GATCGCTTGCGGGCAGCTCACATTTCCATTTGCACGTGCTTGGGATGCAGAC	632500	632602	632450	632502	1	supercont1.8	PTSG_12043	631408	635790	None	7420	1265	86256	No_or_no_constitutive_exon
CACACACACGCACTCACTCACTCACTCTATTGCGCGTTGATGGCGGGCAGTG	662463	662637	662687	662635	-1	supercont1.8	PTSG_03615	658457	664820	None	7420	1265	86256	No_or_no_constitutive_exon
TGTCTTTCCTTGCTTGTCGACTGCTTTTCCACCTTGTTTGCGGGGGCCAGGG	735180	735258	735308	735256	-1	supercont1.8	PTSG_03629	730928	735983	None	7420	1265	86256	No_or_no_constitutive_exon
CGCTCACCGTGCCTCCTGCTGTTTTGTGATGCGTTTGGGGGCGGGGACAGAA	754990	755022	755072	755020	-1	supercont1.8	PTSG_12048	752234	761234	None	7420	1265	86256	No_or_no_constitutive_exon
CTTGCCAACAAACAACCCCCCCCCCCCCTCTGCTTCGTGTGGCGGGATAGAA	785267	785401	785451	785399	-1	supercont1.8	PTSG_03644	784655	787186	None	7420	1265	86256	No_or_no_constitutive_exon
ACATGTGTTGTTGTTGATTAATGCTTTAATTTGGGGGGGGGGGGGTGCAGCT	803150	803276	803326	803274	-1	supercont1.8	PTSG_12053	802153	807240	None	7420	1265	86256	No_or_no_constitutive_exon
ATGAAAGTCTTTTTTCAACAATGCTCTCCTTCGTTGTCGCCGGGGAGCAGCG	814253	814356	814406	814354	-1	supercont1.8	PTSG_03650	811566	816891	None	7420	1265	86256	No_or_no_constitutive_exon
CCCCGTCTCCATCACCACCATGTGCCACCATGTGCCACAGCGTGGGACAGCA	854505	854558	854455	854507	1	supercont1.8	PTSG_03659	851830	855913	None	7420	1265	86256	No_or_no_constitutive_exon
GTCGTCGTTATTGTTGTGCACAACCTCACAATGAGGGTGCGGGTGTGCAGTC	872513	872597	872463	872515	1	supercont1.8	PTSG_12056	867050	875257	None	7420	1265	86256	No_or_no_constitutive_exon
CCTCTCTCCATCACTCTGCCCGTCACTGCGTGCTCCAACGGGACGACCAGAC	1033011	1033134	1032961	1033013	1	supercont1.8	PTSG_03696	1030199	1038240	None	7420	1265	86256	No_or_no_constitutive_exon
ACACACACACACACACACACACACACTCACTCACATGGCCCGGGGAGCAGGT	1039751	1040820	1039701	1039753	1	supercont1.8	PTSG_03697	1038396	1040820	None	7420	1265	86256	No_or_no_constitutive_exon
ATTCTTTCTGGTTGAATTGACATCACGGGTTTTTGTATGTGCCGGGATAGGT	1042733	1042816	1042866	1042814	-1	supercont1.8	PTSG_12059	1040802	1047373	None	7420	1265	86256	No_or_no_constitutive_exon
CACACACACACACACACGAATGATGAAACCGCTGTTGTGTGGGTGCACAGAA	1116559	1116697	1116747	1116695	-1	supercont1.8	PTSG_03717	1115171	1122632	None	7420	1265	86256	No_or_no_constitutive_exon
AACCTTCCGTTGCACTTCTCCTCACATCTGCACCACGTTTGGGCCAACAGGT	1126056	1126222	1126006	1126058	1	supercont1.8	PTSG_03719	1125195	1130861	None	7420	1265	86256	No_or_no_constitutive_exon
GTGTGGTGGGTGTGTGTGTGTGTGGGTGGGTGTCGTGGGTGTGAACGCAGAG	1150190	1150273	1150323	1150271	-1	supercont1.8	PTSG_03725	1146795	1151127	None	7420	1265	86256	No_or_no_constitutive_exon
ACATTGTTCCTGCATCTTACTGTTGCATGGTGGGTGGCGTGTGGGTGCAGAA	1173925	1174037	1173875	1173927	1	supercont1.8	PTSG_03732	1171245	1174444	None	7420	1265	86256	No_or_no_constitutive_exon
CGGCACGTCTGTGTGCGCGCGCGTGTCGACGTACGCCATGGGACGTGTAGGC	1182902	1182984	1182852	1182904	1	supercont1.8	PTSG_03734	1179535	1184005	None	7420	1265	86256	No_or_no_constitutive_exon
CATCTACTTCACATGCGCCCACTTCATGGCGAACACTTTTGATGGGGCAGAT	1195934	1195993	1196043	1195991	-1	supercont1.8	PTSG_03736	1189770	1196918	None	7420	1265	86256	No_or_no_constitutive_exon
CGAATGGCTGCATGTGCTTTTTGCCACCTTTTCGTTTGCTCGGTGGGCAGGC	1222446	1222505	1222555	1222503	-1	supercont1.8	PTSG_12069	1221092	1228816	None	7420	1265	86256	No_or_no_constitutive_exon
CATCTTCACACACACACACTTGTTGTTTTGCTTGTGGACGTGGGGTGAAGGT	1318121	1318403	1318453	1318401	-1	supercont1.8	PTSG_03764	1315936	1318762	None	7420	1265	86256	No_or_no_constitutive_exon
CACCCACGATGCTCTGCTGTTGCCCTGACTGATGCTGGCGGGCGGGACAGGG	1372170	1372323	1372373	1372321	-1	supercont1.8	PTSG_03775	1370136	1374678	None	7420	1265	86256	No_or_no_constitutive_exon
TTGGTTCTCACCCATTGTATCACGCGTGTCACCCATGGATGTGGGCGCAGGT	1370136	1370427	1370477	1370425	-1	supercont1.8	PTSG_03775	1370136	1374678	None	7420	1265	86256	No_or_no_constitutive_exon
TGTGTGTGTGTACGCGCGTGTGGGTGTGGTGTGGGTGTGTGGGTGTGCAGGT	1376723	1376807	1376673	1376725	1	supercont1.8	PTSG_03776	1374708	1377543	None	7420	1265	86256	No_or_no_constitutive_exon
CACCAGCTCACATGGCCTTGCTGTCATGTCATGTTTGTGCTTGGGAACAGGT	1420664	1420761	1420811	1420759	-1	supercont1.8	PTSG_03783	1416446	1426665	None	7420	1265	86256	No_or_no_constitutive_exon
GTCTGTTTGTTTGCTTGTTTGTGTGCTTTTGGGTGCATGGGCGGGCGCAGAC	1431455	1431607	1431657	1431605	-1	supercont1.8	PTSG_03785	1428811	1436389	None	7420	1265	86256	No_or_no_constitutive_exon
TGCATGTTGTGCCTCCACGCAAGTGCTCATGTGCGTGTGTATGGGGACAGGT	1446633	1446684	1446734	1446682	-1	supercont1.8	PTSG_03787	1443439	1463078	None	7420	1265	86256	No_or_no_constitutive_exon
GGGAAGGAGAACGGGAAGGAGAACGGGAAGGACTCCAACCAACTCGGGAGGG	1557590	1558775	1558825	1558773	-1	supercont1.8	PTSG_03807	1556567	1559261	None	7420	1265	86256	No_or_no_constitutive_exon
CACACACACTCACGTCCACACTCGTCACGGCTTTTATCGCTGCGGGACAGGT	1609969	1610044	1610094	1610042	-1	supercont1.8	PTSG_03820	1609172	1614014	None	7420	1265	86256	No_or_no_constitutive_exon
CACACACATCACTCACACACTTCCTTTCCTCATTTTCATGTTGGGGACAGTT	1656917	1657469	1657519	1657467	-1	supercont1.8	PTSG_03830	1651523	1660605	None	7420	1265	86256	No_or_no_constitutive_exon
CATCGTTACCGCCAGCAACTGTTTCTGCTGACTCAGCACAACCGGGGCAGCC	1679428	1681774	1679378	1679430	1	supercont1.8	PTSG_03835	1676347	1681774	None	7420	1265	86256	No_or_no_constitutive_exon
CACACACACACACACACACACACACACACACACACACATCCAATGGGCAGGT	1748615	1748838	1748565	1748617	1	supercont1.8	PTSG_12087	1745240	1769204	None	7420	1265	86256	No_or_no_constitutive_exon
GTCCTCACCGCAGCCCTGTTGCCACTGCATTTGTGTTGCGGGTGATGTAGAT	1764462	1764664	1764412	1764464	1	supercont1.8	PTSG_12087	1745240	1769204	None	7420	1265	86256	No_or_no_constitutive_exon
ACGGCTCACGTGCATTTGCATGCATGCATCGCACGTTTTCCAATGGGCAGAG	1775692	1775754	1775804	1775752	-1	supercont1.8	PTSG_03849	1774623	1779903	None	7420	1265	86256	No_or_no_constitutive_exon
CCCAGCTAATCCCAAACCCACATAATGTTCCTTCCCGCGACAATGGGCAGGC	1809785	1809869	1809735	1809787	1	supercont1.8	PTSG_03858	1804806	1810092	None	7420	1265	86256	No_or_no_constitutive_exon
TATTGTTGAATCCTCACGCTGTGTCTTTTCGTTGCGTGCGGGTGTGGCAGGG	1847512	1847731	1847462	1847514	1	supercont1.8	PTSG_03869	1843799	1847731	None	7420	1265	86256	No_or_no_constitutive_exon
CCCTCTTGTGCTGTTGATGTTGTTTGCGGTTTGTGGTTACAATCGGGCAGGC	1872459	1872525	1872575	1872523	-1	supercont1.8	PTSG_03874	1871225	1876739	None	7420	1265	86256	No_or_no_constitutive_exon
CTCCACCGTCTGCACTGGCACTGACGTGTCTCCTTTGCGGGTAATGACAGAA	1877986	1878081	1877936	1877988	1	supercont1.8	PTSG_03875	1876927	1879047	None	7420	1265	86256	No_or_no_constitutive_exon
GTGCGCGTGCCAATGGTTTGGCGAAGAGCGCATGAGTCGTGAGGGGGAAGGT	1898407	1898529	1898357	1898409	1	supercont1.8	PTSG_03881	1895726	1899985	None	7420	1265	86256	No_or_no_constitutive_exon
ATGCGGCTGTGCATTTGTTTGTTTGTTTGTTTGTTTGTGCGGGTGTACAGCT	12179	12278	12328	12276	-1	supercont1.9	PTSG_03900	11456	14279	None	7420	1265	86256	No_or_no_constitutive_exon
GATCGCTCATTTCAACATTGCAATCACATGTGTCACGGGCGACGACGCAGGG	28005	28077	27955	28007	1	supercont1.9	PTSG_12094	25322	33909	None	7420	1265	86256	No_or_no_constitutive_exon
TGCACACACACACACAATCATGTGCATGCGCGCTCATCCACGGGCGGCAGAC	49724	49820	49674	49726	1	supercont1.9	PTSG_03909	47634	54233	None	7420	1265	86256	No_or_no_constitutive_exon
ATCCACCATCACACCCTGCACCACCACCAATCGTGCGCACGGGTGGGCAGGA	94613	94802	94563	94615	1	supercont1.9	PTSG_03922	93065	101029	None	7420	1265	86256	No_or_no_constitutive_exon
TGTTCGCTGCTCACACAACTGCCACCACCTCGCCGTGCGCATGCGGGCAGGA	155049	155167	154999	155051	1	supercont1.9	PTSG_12100	149628	157510	None	7420	1265	86256	No_or_no_constitutive_exon
ACCTTGTGTGTGTGTGTTGTGTTGATTTGAATCTTGTTGGGGTACAACAGAG	185578	185667	185717	185665	-1	supercont1.9	PTSG_03941	185050	186335	None	7420	1265	86256	No_or_no_constitutive_exon
TCGTCTTGCATTGCCTCACGCGTGGCTGCGTTGTGCCGGCGGGTGTGCAGAG	295081	295240	295031	295083	1	supercont1.9	PTSG_03969	288255	295766	None	7420	1265	86256	No_or_no_constitutive_exon
CGTCACGATGGCATTCATGCATACTATCTCTTCCTGGTGGGGAATCACAGCA	300720	300915	300670	300722	1	supercont1.9	PTSG_03971	298516	302170	None	7420	1265	86256	No_or_no_constitutive_exon
CTTTGTGCCGCATGCAACGCAACCGTGCACTCGTTTTGATGGCGGGGAAGGT	301187	301303	301137	301189	1	supercont1.9	PTSG_03971	298516	302170	None	7420	1265	86256	No_or_no_constitutive_exon
TTTCCACTGTTTCCACTGTTGCCACTGACCAATGGTCATGGCGGGGACAGGT	371968	372134	372184	372132	-1	supercont1.9	PTSG_03985	370692	373061	None	7420	1265	86256	No_or_no_constitutive_exon
GTGCTCACACGCACGCTGACACGTGCGCTTGTGCCTGCATTGCGGGACAGGA	382923	383016	382873	382925	1	supercont1.9	PTSG_12109	382563	386867	None	7420	1265	86256	No_or_no_constitutive_exon
CATGCCGTTGTTTTGGTTGTTGCTGTTGTTGTTACTGTTGGGTTGGATAGCT	394917	395094	394867	394919	1	supercont1.9	PTSG_12110	393813	399278	None	7420	1265	86256	No_or_no_constitutive_exon
TTCCAATCTGCTCACGTGGTCATGTGCGAGATTGTAATTTGGGGGCGCAGTT	425128	425173	425223	425171	-1	supercont1.9	PTSG_12114	422906	427204	None	7420	1265	86256	No_or_no_constitutive_exon
CATGCCGTTGTTTTGGTTGTTGCTGTTGTTGTTACTGCTGGGTTGGATAGCT	460396	460599	460649	460597	-1	supercont1.9	PTSG_12115	456570	461690	None	7420	1265	86256	No_or_no_constitutive_exon
ATGTTGTGCATGCTGGATGCTCACTGACGTTCGCTCGCTTTGGGATGCAGGG	506639	506734	506784	506732	-1	supercont1.9	PTSG_04016	504585	506884	None	7420	1265	86256	No_or_no_constitutive_exon
CACACACACACACACACACAACATTGTGTGTGTTCCATGTGAATGGGCAGGG	542324	542442	542274	542326	1	supercont1.9	PTSG_04024	540985	544368	None	7420	1265	86256	No_or_no_constitutive_exon
CATCCAACGATTCTTTCTCTTTGTGTGTGTGTGTGGGGGGGGGGGTACAGGT	564793	564866	564743	564795	1	supercont1.9	PTSG_04029	560785	567259	None	7420	1265	86256	No_or_no_constitutive_exon
CATCCAACGATTCTTTCTCTTTGTGTGTGTGTGTGGGGGGGGGGGTACAGGT	568161	568234	568111	568163	1	supercont1.9	PTSG_04030	567901	568871	None	7420	1265	86256	No_or_no_constitutive_exon
ACACACACACATTCACCTGTGTTCACTGCTGTTGCCATCCATGTGGGCAGGT	575331	575559	575609	575557	-1	supercont1.9	PTSG_04033	574919	577528	None	7420	1265	86256	No_or_no_constitutive_exon
CGCGCGCGTGCACGCGCAGAGGTTGCTCACATTACATTGCGTGCGGGCAGTT	697026	697145	696976	697028	1	supercont1.9	PTSG_04060	695502	697979	None	7420	1265	86256	No_or_no_constitutive_exon
CGCACATGCGCATGCGCTGGTGCCCAAACTGCCGTGTTGCTCGTGGGAAGAC	702170	702258	702120	702172	1	supercont1.9	PTSG_04062	700926	704806	None	7420	1265	86256	No_or_no_constitutive_exon
CCTCGTGGCACATGCCTGGTTGTTTAATCATTGTGCTCCGATGGGCGCAGTC	738712	739175	739225	739173	-1	supercont1.9	PTSG_04070	738364	742436	None	7420	1265	86256	No_or_no_constitutive_exon
TGCTCACCCACTGCACCGATTACTCCCCCCTCCTTGTATGCGGGGAACAGCA	888467	888580	888417	888469	1	supercont1.9	PTSG_04101	887497	896270	None	7420	1265	86256	No_or_no_constitutive_exon
CTGCACGAGTGTTTGGCTCATGCTGTGACGTGCGTGTTTCGGGGTGACAGCT	913805	913928	913978	913926	-1	supercont1.9	PTSG_04104	905129	920237	None	7420	1265	86256	No_or_no_constitutive_exon
ATTTTTTTGTGTGTGTGTGTGTGTTTGTGTGTGTTTGCGCGTGGGTGCAGTA	908604	908660	908710	908658	-1	supercont1.9	PTSG_04104	905129	920237	None	7420	1265	86256	No_or_no_constitutive_exon
ACACGCGCGCAAACATCCACAACCTCGCACCGCATGCATATGGGCAACAGAT	921957	922080	921907	921959	1	supercont1.9	PTSG_04105	920544	924873	None	7420	1265	86256	No_or_no_constitutive_exon
TGTGTGTGAGTGCCCTGATTGCTTTGCTCACGGTAGCATTGGGCTGACAGGG	924758	924873	924708	924760	1	supercont1.9	PTSG_04105	920544	924873	None	7420	1265	86256	No_or_no_constitutive_exon
TGATCTCACGCACACACGCACGCACGAAAACACACCACTGCTGGGAGCAGCT	950078	950205	950255	950203	-1	supercont1.9	PTSG_12128	941446	954790	None	7420	1265	86256	No_or_no_constitutive_exon
TGCCTTGCTTGCGCTGTTGGCGTGTGTGTGTGTGTGTGTGGGAGGTTTAGGC	955139	955202	955089	955141	1	supercont1.9	PTSG_04111	954902	957753	None	7420	1265	86256	No_or_no_constitutive_exon
CATCATACGGCCTCCTTCACCACTCATGCACAATGCTTGGCGGGGAGCAGGT	972286	972423	972236	972288	1	supercont1.9	PTSG_04115	970985	979086	None	7420	1265	86256	No_or_no_constitutive_exon
CCACACCCGTTTACTCATACTCGCACGCCCGCGTTGTGCTGGGCATGCAGTG	973182	973294	973132	973184	1	supercont1.9	PTSG_04115	970985	979086	None	7420	1265	86256	No_or_no_constitutive_exon
GTGTGTCTCATTTCTCAGCCATCTTTGCCCTGCCAACATGTGGGGGACAGGA	1010386	1010502	1010552	1010500	-1	supercont1.9	PTSG_04123	1007678	1013751	None	7420	1265	86256	No_or_no_constitutive_exon
ACACACACACACACACACACACACTGCTTTGTACTTGGCTGTGGGCACAGAT	1055632	1055746	1055582	1055634	1	supercont1.9	PTSG_04133	1054682	1058735	None	7420	1265	86256	No_or_no_constitutive_exon
CAAACACACACACACACATACATTCATACACATACTTTGTGGGGCTGCAGTC	1195185	1195674	1195135	1195187	1	supercont1.9	PTSG_04156	1189827	1195674	None	7420	1265	86256	No_or_no_constitutive_exon
TTGTTCTTCTGCGTGTTGCGCTTCTGTGTGTATGTGTTGGCGGGGGTTAGAT	1203343	1203442	1203293	1203345	1	supercont1.9	PTSG_04157	1195706	1209515	None	7420	1265	86256	No_or_no_constitutive_exon
ATACATGTGTGCCAAACATCAACGCCAATCATGGTGCGTTGGCGGGACAGGG	1219293	1219411	1219461	1219409	-1	supercont1.9	PTSG_04158	1209835	1221623	None	7420	1265	86256	No_or_no_constitutive_exon
CACACACACACACACACACACACACACACTGACTGACCGTGTGGGTGCAGGC	1252559	1252661	1252711	1252659	-1	supercont1.9	PTSG_04166	1249901	1254520	None	7420	1265	86256	No_or_no_constitutive_exon
CTCACCATGCGCACTACCATCCCCTTATCATCCTCTCTTTGGGCTGACAGCT	1265679	1265763	1265629	1265681	1	supercont1.9	PTSG_12139	1264622	1272401	None	7420	1265	86256	Yes
GCGTGTGTGTGTGTTTGCATGGTTTTTTTTTTTTTTGGGTGAGTGTGTAGAC	1299937	1300005	1299887	1299939	1	supercont1.9	PTSG_04178	1292894	1305263	None	7420	1265	86256	No_or_no_constitutive_exon
ACATGCATGTGTGCATGTATGTGTGCATGTATGTGTGTGTGCGGGTGCAGCC	1309554	1309699	1309504	1309556	1	supercont1.9	PTSG_04179	1306056	1311119	None	7420	1265	86256	No_or_no_constitutive_exon
ATGTAAACGCCACCTCCTTTCCCTCGACAACTTGTTGCATGGGAGTGCAGCC	1319283	1320951	1319233	1319285	1	supercont1.9	PTSG_04182	1315035	1320951	None	7420	1265	86256	No_or_no_constitutive_exon
CACACACCTCACACACACACACGCACACCATCTGTCGCGCATGCGGGCAGGT	1385544	1385639	1385689	1385637	-1	supercont1.9	PTSG_04199	1384213	1387619	None	7420	1265	86256	No_or_no_constitutive_exon
TACACACACATACTCACGTGCCGGCTGCGTGCGTACACGGGCGAGTGAAGGT	1437945	1438024	1437895	1437947	1	supercont1.9	PTSG_04210	1433446	1439698	None	7420	1265	86256	No_or_no_constitutive_exon
ACATACACACGTACATACGCTCACGCACACTGCTGTGGCATGGGGTGCAGCC	1440416	1440958	1441008	1440956	-1	supercont1.9	PTSG_04211	1440025	1442171	None	7420	1265	86256	No_or_no_constitutive_exon
TGTGTGTGTGTGTGTGTGTGTGTGTGTGTGTGTGTGTGTCGGCTGGGCAGAT	1478246	1478311	1478361	1478309	-1	supercont1.9	PTSG_04221	1477493	1486790	None	7420	1265	86256	No_or_no_constitutive_exon
GCGTACACCCACGGATAACGACGCAAAACCACGCCGCTGCGGTGGGTCAGGT	1508790	1508972	1509022	1508970	-1	supercont1.9	PTSG_04225	1500338	1514933	None	7420	1265	86256	No_or_no_constitutive_exon
TCAATAGACCCTTATCCAAACTCACACAGCCATCATATACATGGGCACAGGA	1533428	1534047	1534097	1534045	-1	supercont1.9	PTSG_04229	1531091	1535184	None	7420	1265	86256	No_or_no_constitutive_exon
ATCACACGTGTTCACTCGATGCCGTGCTGCTGCATCGTTGGGGAAAACAGGC	1559864	1559953	1560003	1559951	-1	supercont1.9	PTSG_04236	1554354	1571103	None	7420	1265	86256	No_or_no_constitutive_exon
AGGACCACATGTTGCCCACAGCACCACCATCGCCACTGCGGTGGGAGCAGGA	1593457	1594324	1593407	1593459	1	supercont1.9	PTSG_04243	1592359	1594324	None	7420	1265	86256	No_or_no_constitutive_exon
CTCCCCCCCCCTTTCCCTTGACCACCTCATCGTCGTGCGCGCGTGGGCAGCA	1652927	1653507	1652877	1652929	1	supercont1.9	PTSG_04255	1650939	1654868	None	7420	1265	86256	No_or_no_constitutive_exon
TGGTGATTGCATGTCATCCATCTCACGCTGCTTTGCGTTGTGGGGCGCAGAT	1697317	1697557	1697267	1697319	1	supercont1.9	PTSG_04262	1690681	1697868	None	7420	1265	86256	No_or_no_constitutive_exon
TTTTACGACAATGTGTGTGTGTGTGTGCTTACGTGCGTGTGTGGGAGCAGCA	1758279	1758352	1758402	1758350	-1	supercont1.9	PTSG_04278	1757277	1760786	None	7420	1265	86256	No_or_no_constitutive_exon
CCTCACACTTCCCTTTTCCCCTTTTCCCTCGTTTCTTTCCGCGTGGGCAGCG	1790037	1790302	1789987	1790039	1	supercont1.9	PTSG_04283	1787931	1794929	None	7420	1265	86256	No_or_no_constitutive_exon
TCTGACGACTGCTCATGCCATGTCCTATTGCCTGCCGTCGCTGGGAGTAGAA	1872288	1872385	1872435	1872383	-1	supercont1.9	PTSG_04301	1867938	1872915	None	7420	1265	86256	No_or_no_constitutive_exon
GTATGCTTTTGTGCTGATGCCGGTCACGTCACTGTGATTTGGGAATGCAGGT	32343	32523	32573	32521	-1	supercont1.10	PTSG_04310	31176	40520	None	7420	1265	86256	No_or_no_constitutive_exon
TGTTGTTGTTGTTGTTGTTGTTGTTGTTGTTGTTGTTGTTGGGGCAATAGGA	64494	64593	64643	64591	-1	supercont1.10	PTSG_04314	61864	66083	None	7420	1265	86256	No_or_no_constitutive_exon
CTCCAATTCTACGCCACCCACTGCGTCTGTGCCTGTTGCCGGGTGTACAGCT	119938	120055	119888	119940	1	supercont1.10	PTSG_12158	119596	122837	None	7420	1265	86256	No_or_no_constitutive_exon
TACCACCACCACATTACCTCGCGCTGCCTGCTGTGGGCTTTGTGGGACAGGC	146917	147085	147135	147083	-1	supercont1.10	PTSG_04332	142277	148088	None	7420	1265	86256	No_or_no_constitutive_exon
TCGCCTTGTTACATAATTGATGACGTTCACTTGTTGTTGTGGGGCTGCAGGT	185631	185733	185581	185633	1	supercont1.10	PTSG_04340	183473	186466	None	7420	1265	86256	No_or_no_constitutive_exon
CATCATTGTATGTGGTGTCATGTCATTTGCCTCCACACTGTAATGGGTAGAG	295264	295329	295379	295327	-1	supercont1.10	PTSG_04361	292573	296253	None	7420	1265	86256	No_or_no_constitutive_exon
TCGCGAGCTGAACACCGCCCGTGCTGTACTTAACTCTGGCGGGTGTGCAGGA	297935	297978	297885	297937	1	supercont1.10	PTSG_04362	296268	310359	None	7420	1265	86256	No_or_no_constitutive_exon
TTCCAAACTCACACGTCATCATCACCATGATGTTTCCCTGGGCGGCGCAGGA	352783	352862	352733	352785	1	supercont1.10	PTSG_04375	343307	355709	None	7420	1265	86256	No_or_no_constitutive_exon
TGATTGCATATGCGCGCGCGCGCGCGTGTGTGTGTGCGATTATGGGACAGGA	495236	495418	495186	495238	1	supercont1.10	PTSG_04403	494342	496020	None	7420	1265	86256	No_or_no_constitutive_exon
TCTCTCTGCCTGTATCGCTGTTTTACTGTTTGCATTGTTTTGCGGGACAGCC	497944	498028	498078	498026	-1	supercont1.10	PTSG_04404	496395	501042	None	7420	1265	86256	No_or_no_constitutive_exon
CCACGTAATATACGCACATGTTTTCTCACACCCGTCTTTTGGGCCAACAGGT	502709	502872	502659	502711	1	supercont1.10	PTSG_04405	501254	509580	None	7420	1265	86256	No_or_no_constitutive_exon
CTCACGTCACAACTCACTCCACTTCCCGCCTCCATTGTTTGTGGGTGCAGAG	504814	505135	504764	504816	1	supercont1.10	PTSG_04405	501254	509580	None	7420	1265	86256	No_or_no_constitutive_exon
GCATTCCCCTCACGCTGTGGTTTCTCAATCTCTCCATGGCAATGGGACAGGA	537620	537691	537570	537622	1	supercont1.10	PTSG_04411	536642	537990	None	7420	1265	86256	No_or_no_constitutive_exon
ACCCCTTAGCCTTCCACGCACCGCCTGTACGTATGTGTGTATGGGTGCAGGC	552516	552637	552687	552635	-1	supercont1.10	PTSG_12174	549837	553283	None	7420	1265	86256	No_or_no_constitutive_exon
CACCACCATCCACACCCCACCTCCACCGCTGTTCTCGCCACGGGGCAAAGGT	561390	561511	561561	561509	-1	supercont1.10	PTSG_04420	558875	564420	None	7420	1265	86256	No_or_no_constitutive_exon
CAGGCTTGACATATGTGCTTGTCTGCGTGGTGGGTGTGCGCGTGGGGCAGAA	590332	590521	590282	590334	1	supercont1.10	PTSG_04426	585000	593433	None	7420	1265	86256	No_or_no_constitutive_exon
TGTTGTCGTTCTTGCTAACCAGTGCCTCGGTCGGGGGGGGGGGGTTGCAGGG	636853	637189	636803	636855	1	supercont1.10	PTSG_04436	636109	645121	None	7420	1265	86256	No_or_no_constitutive_exon
CTGACCAGACCTTGCCATCACTGCATGCTGGTGTGTGTTGGGTTGAACAGAA	653831	653860	653910	653858	-1	supercont1.10	PTSG_12175	649216	654442	None	7420	1265	86256	No_or_no_constitutive_exon
TGCTTTCTGACCCGATCTTGTCTCACTGCATTGCATCCGTGGGCGTGTAGGG	743905	743977	744027	743975	-1	supercont1.10	PTSG_04465	741714	751577	None	7420	1265	86256	No_or_no_constitutive_exon
TGCTGCTTGTGTTGCTGCTCACACATTGCGTCTACGTGTGTTGGGAGAAGGT	759453	759703	759403	759455	1	supercont1.10	PTSG_04466	751652	762854	None	7420	1265	86256	No_or_no_constitutive_exon
CTCATAACACCAACCACGCTGCTTGCCTGTTTGACATTTTGGGGTTGCAGGA	760273	760348	760223	760275	1	supercont1.10	PTSG_04466	751652	762854	None	7420	1265	86256	No_or_no_constitutive_exon
GCTCACCGAATTCTGTGATGCGTCCTGCGATGCTGTGGTGAATGGGAAAGGT	823331	823557	823281	823333	1	supercont1.10	PTSG_04480	822636	826108	None	7420	1265	86256	No_or_no_constitutive_exon
CCACACCATCACAATGCCGCCACTGCAAACAATCACCAATGTGTGGGCAGGC	906868	907217	907267	907215	-1	supercont1.10	PTSG_04496	906868	908861	None	7420	1265	86256	No_or_no_constitutive_exon
TGCTGACGGACCACCACCTCACATGACACCTGCAATGGGCAAATGGGCAGGA	919420	919522	919572	919520	-1	supercont1.10	PTSG_04499	918766	922986	None	7420	1265	86256	No_or_no_constitutive_exon
CACGCACATGCATACACAACGCGCTTGCCTTCATTCTTGGGCAATGGCAGAG	927639	928380	927589	927641	1	supercont1.10	PTSG_04500	922988	928380	None	7420	1265	86256	No_or_no_constitutive_exon
GTGTGTGCTGTGTGTGCTGTGTGTTGTGTGTGCTGTGTGTTGTGTGGGAGAT	954327	954680	954730	954678	-1	supercont1.10	PTSG_12184	954327	954773	None	7420	1265	86256	No_or_no_constitutive_exon
CTTCCTTTTGGATGCGTGCGTCTGTTTCCCCCCTTTGTTTGGGCGCGAAGGA	972675	972755	972805	972753	-1	supercont1.10	PTSG_04509	972315	975754	None	7420	1265	86256	No_or_no_constitutive_exon
TGGCGGATGCGCTTGCTCACAGAACAACCCACGGTTGCTTTGGGACGTAGAT	991797	992348	991747	991799	1	supercont1.10	PTSG_04512	982652	992348	None	7420	1265	86256	No_or_no_constitutive_exon
TATTGGTCTCACGTCTGCTGGCGTTCTTGTGTGCCATGTGATATGGGCAGAT	1000717	1000848	1000898	1000846	-1	supercont1.10	PTSG_04513	992284	1001656	None	7420	1265	86256	No_or_no_constitutive_exon
GCACACACTCAAACTGACACAATGTCGTACCACGTATATGGTGGGCACAGGA	1030314	1030407	1030264	1030316	1	supercont1.10	PTSG_04522	1029185	1031917	None	7420	1265	86256	No_or_no_constitutive_exon
CTCAACGCCTCCACTGCTCCCGCTGTTTGACTTGATATGGGGTTGAACAGGA	1046648	1046693	1046598	1046650	1	supercont1.10	PTSG_04525	1045163	1049348	None	7420	1265	86256	No_or_no_constitutive_exon
TGCATACGCTATCACCCCATTCAACTGGACTTTGGTTGCTGGGGATACAGCT	1122797	1123424	1123474	1123422	-1	supercont1.10	PTSG_04539	1122797	1123938	None	7420	1265	86256	No_or_no_constitutive_exon
CCATGACTGTGCTTGATGCGTTGACGGCGTTTGTGCGCTCGGGAGAAGAGGG	1224748	1226743	1224698	1224750	1	supercont1.10	PTSG_04566	1224594	1226743	None	7420	1265	86256	No_or_no_constitutive_exon
CGCACTCACACTCACACTCACACTCACACACATGCATTGCACGGGTGCAGGA	1237286	1237421	1237236	1237288	1	supercont1.10	PTSG_04570	1236125	1242157	None	7420	1265	86256	No_or_no_constitutive_exon
ACATGCACACACACATACATACACGCGCACACCTGTTTTGCGGGTGGCAGGT	1246878	1246933	1246828	1246880	1	supercont1.10	PTSG_04572	1244156	1252098	None	7420	1265	86256	No_or_no_constitutive_exon
AGAAGTTGTGTTGTTGGGTCGCCCCTTCATACGATTGCATGGGGATGCAGTT	1264245	1264375	1264195	1264247	1	supercont1.10	PTSG_04576	1263944	1270538	None	7420	1265	86256	No_or_no_constitutive_exon
AAAGTGCAGCTCACGTTGTTGTCTTCATCATTGCTGTTTCACGGGTGCAGGT	1265195	1265275	1265145	1265197	1	supercont1.10	PTSG_04576	1263944	1270538	None	7420	1265	86256	No_or_no_constitutive_exon
GTGTACACACACACACACGTCCGTGTACGATTGCAAACACACGCGGGCAGGG	1403573	1403689	1403523	1403575	1	supercont1.10	PTSG_04605	1401386	1403689	None	7420	1265	86256	No_or_no_constitutive_exon
CCCATGCTCACTACATCATGCACACGACACACATCCTTGGGGTGGTGCAGTG	1415266	1415403	1415453	1415401	-1	supercont1.10	PTSG_04607	1407525	1420684	None	7420	1265	86256	No_or_no_constitutive_exon
ACACACACAAATTCCCCTCCACTCCTCGCCACCCGGCGTGGGCGACACAGGC	1452619	1452799	1452849	1452797	-1	supercont1.10	PTSG_12193	1445346	1460053	None	7420	1265	86256	No_or_no_constitutive_exon
ACTCCAAACTGGCCGTGCCCGTCTTTGCTTTGCTTGGCTTGGGATCACAGTG	1474432	1474575	1474382	1474434	1	supercont1.10	PTSG_04617	1469914	1477654	None	7420	1265	86256	No_or_no_constitutive_exon
CGCATGTGCACGTCCTGTCTTCCCTTCACCTTGGTCGTGGGCAACGGCAGCG	1517175	1517393	1517125	1517177	1	supercont1.10	PTSG_04625	1514502	1518242	None	7420	1265	86256	No_or_no_constitutive_exon
ACACACACACACACACACACACACACACACACACCGCAGGGACGATGCAGGA	1558911	1558986	1559036	1558984	-1	supercont1.10	PTSG_04632	1554173	1563159	None	7420	1265	86256	No_or_no_constitutive_exon
CACACACACACACACACACACACACGCGCATACACTATCGACATGGGCAGAG	1593038	1593126	1593176	1593124	-1	supercont1.10	PTSG_04641	1591853	1595901	None	7420	1265	86256	No_or_no_constitutive_exon
CACACACACACATTCATTCACACACACGCGTGTTGTGCTGGCGGGCACAGCG	1600758	1600853	1600708	1600760	1	supercont1.10	PTSG_12195	1595947	1605602	None	7420	1265	86256	No_or_no_constitutive_exon
CCTCTCACCTTCCACCACCTTCCACCACCTCTGCTGCCACGGGTGTGCAGGA	1642425	1642527	1642375	1642427	1	supercont1.10	PTSG_04655	1639131	1643690	None	7420	1265	86256	No_or_no_constitutive_exon
CTGAAAACCAACACACGCGTATGTATGTGCACACGCGTTTGGGATTACAGAT	1674798	1674902	1674748	1674800	1	supercont1.10	PTSG_04661	1670006	1678013	None	7420	1265	86256	No_or_no_constitutive_exon
TCAGGCTCATACGGGTGTTGCATACATGTGCATGCAATGGGTGTGTGAAGGC	1693821	1694694	1694744	1694692	-1	supercont1.10	PTSG_12200	1693821	1700684	None	7420	1265	86256	No_or_no_constitutive_exon
GCGTGTGTGTGTGTGTGCGCGCGCGCTGCCTGCACTTTCCGGGTGTGCAGGC	1757739	1757802	1757689	1757741	1	supercont1.10	PTSG_04679	1755513	1761051	None	7420	1265	86256	No_or_no_constitutive_exon
GTTCACACCTGCTACAACACTGCACCTCGTCCATGTGCCAACGGGCACAGGT	15024	15103	14974	15026	1	supercont1.11	PTSG_04698	14507	26574	None	7420	1265	86256	No_or_no_constitutive_exon
CTGCGCCGTCTCTCCCATGCTGATGATTGATTGTGTGGGCGGCGTGACAGGT	27851	27956	28006	27954	-1	supercont1.11	PTSG_04699	26961	29224	None	7420	1265	86256	No_or_no_constitutive_exon
ACGCCGGCTGATCGCTCTCTGGTACCTCGCTTGCGCTTCTGGGATTGTAGGT	53872	54035	53822	53874	1	supercont1.11	PTSG_04705	52720	55026	None	7420	1265	86256	No_or_no_constitutive_exon
ACACACACACACACACACACACACACACACACACACACACACACGGGCAGGC	66508	66812	66458	66510	1	supercont1.11	PTSG_04707	59318	66812	None	7420	1265	86256	No_or_no_constitutive_exon
GTTCCCTGTTGCTCCTCCTGCAACTGCTTCGTCTGTGTGTGGGTGTGCAGGG	83656	83850	83606	83658	1	supercont1.11	PTSG_04711	80529	85627	None	7420	1265	86256	No_or_no_constitutive_exon
GTGTGTGCACGTACTGATAGGGGTGGTCCATGGTGTTGTTGGGTCAACAGTT	94195	94285	94145	94197	1	supercont1.11	PTSG_04714	93606	97062	None	7420	1265	86256	No_or_no_constitutive_exon
CCATTGCCACTGACACCCGCGCCACCATCACTGTCGCTGCGGGGCAACAGGT	128863	129022	129072	129020	-1	supercont1.11	PTSG_04722	122956	136312	None	7420	1265	86256	No_or_no_constitutive_exon
TCACATCACCACTCACGTGTGTTCTCTCACCACAACCATCGTGCGGGCAGCT	142345	142555	142605	142553	-1	supercont1.11	PTSG_04724	138896	148624	None	7420	1265	86256	No_or_no_constitutive_exon
TCACTTTAACTCACCGCCGCCTGCATCTCCACCTGCTTTGGGCACGACAGAC	182251	182629	182679	182627	-1	supercont1.11	PTSG_04731	182251	186542	None	7420	1265	86256	No_or_no_constitutive_exon
TTGCTGTTGCTGTTGGTGCTACTGTTGGTGCTGCTGTTGGTGGTGGGCAGAG	213946	214156	213896	213948	1	supercont1.11	PTSG_04740	213427	217976	None	7420	1265	86256	No_or_no_constitutive_exon
GTCGCAGTCGTGTATTCGTTGCTGTCCGCATGTCTTCATCATGGGCACAGGC	214726	214815	214676	214728	1	supercont1.11	PTSG_04740	213427	217976	None	7420	1265	86256	No_or_no_constitutive_exon
CATTCACTCACCCACCAACTCACTCACCCACCAACTCACACGGGATGCAGGA	219765	219848	219898	219846	-1	supercont1.11	PTSG_04741	218301	220761	None	7420	1265	86256	No_or_no_constitutive_exon
ACACACACACACACACACACACACACACGCCGTGCATTGGCGTGGGGCAGAG	252263	252779	252213	252265	1	supercont1.11	PTSG_04749	243912	253998	None	7420	1265	86256	No_or_no_constitutive_exon
AGCAGTTTCTTCTTTTGGAAGCTTGCTCTTACCCTGCGCTGCTGGGGCAGTG	329716	329798	329848	329796	-1	supercont1.11	PTSG_04762	329716	330789	None	7420	1265	86256	No_or_no_constitutive_exon
CGTGCGCTGTCATGTGGTACATGTATGTGTGTGTGTGTTGGGTGTGACAGAC	407414	407506	407556	407504	-1	supercont1.11	PTSG_12212	398862	408224	None	7420	1265	86256	No_or_no_constitutive_exon
GACCACCCCCACCAACCCATTGACCACCACACCAACATGGGGGCGTGCAGCC	418948	419050	419100	419048	-1	supercont1.11	PTSG_12213	414815	422665	None	7420	1265	86256	No_or_no_constitutive_exon
CATCATCATCATCATCATCATCATCATCATCATCTTGGTCGTGGGTGTAGGA	430643	430748	430593	430645	1	supercont1.11	PTSG_04788	427797	433047	None	7420	1265	86256	No_or_no_constitutive_exon
CACCGCCACCACGATTTGTACGATCACCACTGCGCGTTCGGGCGTGGCAGCG	457849	458168	457799	457851	1	supercont1.11	PTSG_04795	455614	463824	None	7420	1265	86256	No_or_no_constitutive_exon
CCTCACACTACTCTCACGTTGGTACTCGTATGCGCACGTATGCGGGGCAGAT	484716	484852	484666	484718	1	supercont1.11	PTSG_04801	482793	490049	None	7420	1265	86256	No_or_no_constitutive_exon
ACATAATCATCTCATTCTCTCTTGCCCCGCCACACCTGCCGGGTACACAGCT	509821	509914	509771	509823	1	supercont1.11	PTSG_04805	507519	511889	None	7420	1265	86256	No_or_no_constitutive_exon
ATGCTGCAGCAACCCTGGGTCCAACGGCCTTGTTCCTGTGGGCACAACAGGT	543515	543620	543465	543517	1	supercont1.11	PTSG_04816	542614	546873	None	7420	1265	86256	No_or_no_constitutive_exon
CATCCTCCCCCCCCCCCCTTCGACTGCATCGAATTGGTTGATGGGTGCAGGG	660088	660160	660210	660158	-1	supercont1.11	PTSG_04847	659128	662070	None	7420	1265	86256	No_or_no_constitutive_exon
ACACACTCAATCAATCCTGTGCCTGCCTGCGCATTTTGTTGTGGGAGCAGAA	688209	688357	688159	688211	1	supercont1.11	PTSG_04855	684392	691027	None	7420	1265	86256	No_or_no_constitutive_exon
ACACTCGCTCACACTCACACACATACATGCACAAACTGTGTGGGGTGCAGGT	690384	691027	690334	690386	1	supercont1.11	PTSG_04855	684392	691027	None	7420	1265	86256	No_or_no_constitutive_exon
GCACCCCCCACACACACACAACACACGCACGTACGCATGCATATGGGCAGGA	737470	737583	737633	737581	-1	supercont1.11	PTSG_04865	731245	740093	None	7420	1265	86256	No_or_no_constitutive_exon
TTACCAAACACCGCGACCATAATCCAACCATCCATCCGTGATGGGCACAGTT	751690	751743	751793	751741	-1	supercont1.11	PTSG_04869	748352	752610	None	7420	1265	86256	No_or_no_constitutive_exon
ACACAAACAAACAATGAACCAACCGTGCATATCGCTGATCGCATGGGCAGGA	794524	794626	794676	794624	-1	supercont1.11	PTSG_12222	782923	798509	None	7420	1265	86256	No_or_no_constitutive_exon
CCACACAAACATTCGCGTTCACGTGTCGTCGGGCATGTGCACGGGTGCAGGC	818206	818317	818156	818208	1	supercont1.11	PTSG_04880	817480	821662	None	7420	1265	86256	No_or_no_constitutive_exon
GCTCACCGTCATCGGAATTGCGGTCCAGTTTGCCACGGGCACGCGCGAAGAC	845718	845736	845668	845720	1	supercont1.11	PTSG_04889	845064	845736	None	7420	1265	86256	No_or_no_constitutive_exon
ACTCACACCACGCTTCCTCTGCTTCCCTCCCCCCCCTGTATGGCGGGCAGGC	899535	900285	899485	899537	1	supercont1.11	PTSG_04899	897124	900285	None	7420	1265	86256	No_or_no_constitutive_exon
ACACGCACACACACGCACACACACACGCACACACGCTTGGTTGGGTGAAGGT	903117	903238	903067	903119	1	supercont1.11	PTSG_12224	902843	906524	None	7420	1265	86256	No_or_no_constitutive_exon
CCGCTGCTGCTCCAATTCACAAACAAGCACTGTTGATTCCGTGGGTGCAGGG	907962	908138	907912	907964	1	supercont1.11	PTSG_12225	906964	910704	None	7420	1265	86256	No_or_no_constitutive_exon
TACACACACATACACACACATACACACACGCGCGCATACAGGGGGACCAGCC	917658	918015	917608	917660	1	supercont1.11	PTSG_04904	916094	922711	None	7420	1265	86256	No_or_no_constitutive_exon
CTCACGACAACGATGAGTATCTTCGTCATGTGCCACTTTTGGGAGCACAGGC	999142	999236	999286	999234	-1	supercont1.11	PTSG_12226	997161	1002692	None	7420	1265	86256	No_or_no_constitutive_exon
CTCACGACAACGATGAGTATCTTCGTCATGTGCCACTTTTGGGAGCACAGGC	1009547	1009641	1009691	1009639	-1	supercont1.11	PTSG_04928	1007949	1010341	None	7420	1265	86256	No_or_no_constitutive_exon
TCAACCAGCTCACTCTATCTTGTGTGCGCACGTTTGTTGTGGGGCTGCAGTT	1153769	1153865	1153719	1153771	1	supercont1.11	PTSG_04960	1152158	1154418	None	7420	1265	86256	No_or_no_constitutive_exon
TTGTGGCTTACACCTTGTGTCGCTTTGTTGCTCTGCTGCTGGGGCTGTAGGA	1240692	1240820	1240870	1240818	-1	supercont1.11	PTSG_04976	1240092	1246967	None	7420	1265	86256	No_or_no_constitutive_exon
ACACACACACACACACACACACACACACCATTCGGGCGCCACGGGTGCAGGC	1265126	1265228	1265076	1265128	1	supercont1.11	PTSG_12234	1260679	1269543	None	7420	1265	86256	No_or_no_constitutive_exon
ATTCCTCTCACTGCACAACACAACATTTGCGCATTGGGTGGCGAGCACAGGC	1305475	1305890	1305940	1305888	-1	supercont1.11	PTSG_12238	1296764	1311069	None	7420	1265	86256	No_or_no_constitutive_exon
TTGCTCTTGTCTGTTCTCTCACCGTGCGTTGCTTTCTTGGATGGGGACAGGC	1304075	1304165	1304215	1304163	-1	supercont1.11	PTSG_12238	1296764	1311069	None	7420	1265	86256	No_or_no_constitutive_exon
GTATTTACGCCTGTGTACCTCTGTGTGTGTGTGTGTGTGTGTGTGGGCAGAT	1322945	1323046	1322895	1322947	1	supercont1.11	PTSG_04998	1321173	1326649	None	7420	1265	86256	No_or_no_constitutive_exon
CCTCCCTGACCCCTTTCCCTTGCTCTTCGTCACACGACCGCACGGGGCAGAT	1338994	1339198	1339248	1339196	-1	supercont1.11	PTSG_05001	1337790	1341333	None	7420	1265	86256	No_or_no_constitutive_exon
ACACACACACACACACACACCCTGACACCAACGCTTACGGGTGGCGGCAGTG	1344332	1344452	1344282	1344334	1	supercont1.11	PTSG_12239	1341434	1345586	None	7420	1265	86256	Yes
ACGTGTCATCAACACAAACACTCATGCTTCTCATGTGGGCATGATCAAAGGC	1361603	1361719	1361553	1361605	1	supercont1.11	PTSG_05007	1360463	1368153	None	7420	1265	86256	No_or_no_constitutive_exon
GCGTGCATGGTCATGACCACCTTACCCTCGTGCATTCACTGGGTCGACAGGC	1470059	1470133	1470009	1470061	1	supercont1.11	PTSG_05029	1465906	1474106	None	7420	1265	86256	No_or_no_constitutive_exon
CACTCACTCATCCACGCACTCACTCATCCACGCCACACACGGGGATGCAGAC	1486129	1486485	1486079	1486131	1	supercont1.11	PTSG_05031	1479280	1489218	None	7420	1265	86256	No_or_no_constitutive_exon
TCATCATCACCACCACCACCACATCGTGCCATCGCGCCATGATGGGACAGCC	1533884	1533999	1534049	1533997	-1	supercont1.11	PTSG_12246	1530080	1535582	None	7420	1265	86256	No_or_no_constitutive_exon
ACACATGCACACACACGCACGCACGCACGCACACACACACACACGGGCAGGT	1590281	1590596	1590231	1590283	1	supercont1.11	PTSG_12249	1585648	1593308	None	7420	1265	86256	No_or_no_constitutive_exon
CCTCACCTCTACATACACGCCACAACACGACACGTGACGGGCGTGAGCAGAA	1594409	1595307	1595357	1595305	-1	supercont1.11	PTSG_05052	1593413	1596268	None	7420	1265	86256	No_or_no_constitutive_exon
ACTGTCCGCTGCCGTGGTGTTCTCCTCTGCCTATGCATGCACACGGGCAGCT	1614254	1614370	1614420	1614368	-1	supercont1.11	PTSG_05057	1611790	1621309	None	7420	1265	86256	No_or_no_constitutive_exon
ATTCATTCATTCATTCATTCATTCATGTGCGCGCGCGTTTCAGGGACGAGCG	1622277	1622344	1622394	1622342	-1	supercont1.11	PTSG_05058	1621462	1625531	None	7420	1265	86256	No_or_no_constitutive_exon
CGCTGCTCTTGCGTGTGCCGTGTGTTTGTGTGTGTGTGTGATGGGTGCAGGG	1651527	1651633	1651477	1651529	1	supercont1.11	PTSG_05066	1650010	1653281	None	7420	1265	86256	No_or_no_constitutive_exon
GTGTGTGTGTGTGTGTGTGTGTGTGTGTGTGTGGGGGGGGGGGACTGCAGTG	86670	86743	86620	86672	1	supercont1.12	PTSG_12257	82491	86743	None	7420	1265	86256	No_or_no_constitutive_exon
CTCTCTTGTGTACACGCACTCATCTTCTTTCACGTACTTGGGCACAACAGAA	107437	107576	107387	107439	1	supercont1.12	PTSG_05094	106991	113952	None	7420	1265	86256	No_or_no_constitutive_exon
CATGGACGCATGCTGCTCACATACACACGTGTGTGCGTTCGGGTGCACAGCT	109705	109770	109655	109707	1	supercont1.12	PTSG_05094	106991	113952	None	7420	1265	86256	No_or_no_constitutive_exon
CACACACACACACACACTCTCTCTCTCTCTCTTCGCCTTGGGCAACGCAGTT	121975	122678	121925	121977	1	supercont1.12	PTSG_05096	116900	124243	None	7420	1265	86256	No_or_no_constitutive_exon
GTTTGATTGTACCTGCGTACCAACTTCGATACTTTTGCATGGGTGGGCAGAT	281082	281250	281300	281248	-1	supercont1.12	PTSG_12264	278976	284162	None	7420	1265	86256	No_or_no_constitutive_exon
ACTACCACCCCACCCTTCCGTGCGTGCCCATCCTGTTTGGCGGGATGCAGGT	346806	346910	346756	346808	1	supercont1.12	PTSG_05149	345478	347987	None	7420	1265	86256	No_or_no_constitutive_exon
CACGACCACGACCACCACGGCCACGACCACGACCACGGCGACGGGTGCAGAC	390352	390720	390302	390354	1	supercont1.12	PTSG_05158	388366	390720	None	7420	1265	86256	No_or_no_constitutive_exon
GCCACACCCAACAACACCAACAACACTGCGCTCGGCTGCGGGGTGCACAGGA	437737	437948	437998	437946	-1	supercont1.12	PTSG_05167	426431	438635	None	7420	1265	86256	No_or_no_constitutive_exon
TTCAATGCTTACAAGTACCAACCACTACACTGGGCAATGTGGGTTGATAGAG	437462	437526	437576	437524	-1	supercont1.12	PTSG_05167	426431	438635	None	7420	1265	86256	No_or_no_constitutive_exon
ACGCACGCACGCACGCACGCACGCACCACATCCCTGCATGACGGGAGCAGCT	433101	433257	433307	433255	-1	supercont1.12	PTSG_05167	426431	438635	None	7420	1265	86256	No_or_no_constitutive_exon
CGACATGCCGTGGATGCTGCACAATGTTGTACCGTGCGGGCTGATGGGAGGC	513774	513905	513955	513903	-1	supercont1.12	PTSG_05190	513774	516209	None	7420	1265	86256	No_or_no_constitutive_exon
CACTCACTGTGACACTGTTGCTGGTGTCCTTGGTGTTTTGCGGGGAGTAGAT	596993	597044	597094	597042	-1	supercont1.12	PTSG_05204	590600	597401	None	7420	1265	86256	No_or_no_constitutive_exon
GCTGGTTCGCTGGTTCGCTGATTTCTTGTTGCTTTGCTGGGGATGGGCAGTG	596594	596790	596840	596788	-1	supercont1.12	PTSG_05204	590600	597401	None	7420	1265	86256	No_or_no_constitutive_exon
TGCGTAGTCTCACATGCAGCACCTATCTTCTTGTGTGTGGGGAACTGCAGAC	603010	603099	602960	603012	1	supercont1.12	PTSG_05206	600274	604568	None	7420	1265	86256	No_or_no_constitutive_exon
CATATACACACGCACACACACCTCCCATGATGCCCTGGTTGCGGGTGCAGTC	621455	621578	621628	621576	-1	supercont1.12	PTSG_05213	621455	623527	None	7420	1265	86256	No_or_no_constitutive_exon
CAAACACAAACATGCACGTACACACGTGCCTCAACTTGGGTGGAGTACAGGT	723536	723648	723698	723646	-1	supercont1.12	PTSG_12279	722081	726534	None	7420	1265	86256	No_or_no_constitutive_exon
CGTCTGTCTCGTTCACTTCATCATTGGCTGTTTGTTCTGTCGTGGGGTAGGC	727491	727562	727441	727493	1	supercont1.12	PTSG_05236	726598	728168	None	7420	1265	86256	No_or_no_constitutive_exon
TACACGCGTTGTTTGGTGCGACCCTGTTCCATCGTGTTGGGGTTGAGCAGAC	815104	815274	815054	815106	1	supercont1.12	PTSG_05254	813705	816196	None	7420	1265	86256	No_or_no_constitutive_exon
TGGTGCTCACACGCATGCTTTGTCCCTGATTTGCGTGGGCGCATGAGCAGGA	827685	827802	827635	827687	1	supercont1.12	PTSG_05258	827014	829200	None	7420	1265	86256	No_or_no_constitutive_exon
CCACACATGTACACACACACATTCTCACACTCTCACACATGCATGGGCAGGT	846148	847112	847162	847110	-1	supercont1.12	PTSG_12286	843372	872287	None	7420	1265	86256	No_or_no_constitutive_exon
ACACATAAACACACTCATGTGTACTCGTGTGCATGACGTCGCGGGTGCAGGT	889629	889732	889782	889730	-1	supercont1.12	PTSG_05269	885809	901695	None	7420	1265	86256	No_or_no_constitutive_exon
CTCTGGTGTCGTTCTTTCTTCCGTTCTTCTCTCTTCCGTTCACTGGGAAGGC	903705	903804	903655	903707	1	supercont1.12	PTSG_05270	902360	907082	None	7420	1265	86256	No_or_no_constitutive_exon
CTCTGGTGTCGTTCTTTCTTCCGTTCTTCTCTCTTCCGTTCACTGGGAAGGC	915600	915708	915550	915602	1	supercont1.12	PTSG_05273	913642	918993	None	7420	1265	86256	No_or_no_constitutive_exon
CCCCCCATCTCATCTCATCACCACCACCACCACCACTACCACGGGATCAGGG	930474	930581	930631	930579	-1	supercont1.12	PTSG_12287	930243	933113	None	7420	1265	86256	No_or_no_constitutive_exon
TGGCACTTCTCAACTGACGCATTTTTTGTTGGTGTGGTGTGGGAATCCAGGG	959456	959515	959565	959513	-1	supercont1.12	PTSG_05286	958157	960287	None	7420	1265	86256	No_or_no_constitutive_exon
GGAAGGCGGTGAGAACAACAACGAGGAAGGTGGTGAGGGTAACCAGGAAGGT	962705	962735	962785	962733	-1	supercont1.12	PTSG_12289	962471	969256	None	7420	1265	86256	No_or_no_constitutive_exon
GTCGTTGGTTTGGCGCTCCTCATCGTGTTGTGTTGGTGGCTGGGATTAAGGG	975522	975648	975472	975524	1	supercont1.12	PTSG_05291	974118	977074	None	7420	1265	86256	No_or_no_constitutive_exon
TACCATGTTCAGATGTTCACACTTCTCCGCTCATTCCTTTGTTGGGGCAGGG	1198668	1198747	1198618	1198670	1	supercont1.12	PTSG_12294	1196534	1199137	None	7420	1265	86256	No_or_no_constitutive_exon
ACACACACACACACACACACACACACACACACACACACACACGGGGCCAGGC	1329013	1329135	1328963	1329015	1	supercont1.12	PTSG_12301	1323829	1330443	None	7420	1265	86256	No_or_no_constitutive_exon
GCCAATCCTCATCCCCGTGCATCGCCCTGTCATGCCGTGTGGGTGTGCAGCT	1414056	1414154	1414006	1414058	1	supercont1.12	PTSG_05385	1403542	1416549	None	7420	1265	86256	No_or_no_constitutive_exon
CAACTTCATCAATAACGACAACAACGACGGCGCTGCGAATGCGGGTGCAGAT	1422511	1422659	1422461	1422513	1	supercont1.12	PTSG_12306	1421693	1425816	None	7420	1265	86256	No_or_no_constitutive_exon
AGCGTGCATGCCGCCTCACCGTGTCCTTGCGCCTTCCCCGGGGGCATCAGGG	1423713	1423819	1423663	1423715	1	supercont1.12	PTSG_12306	1421693	1425816	None	7420	1265	86256	No_or_no_constitutive_exon
ACTCGCCCGGCCACAACGACTTCTGGCGCACGGCCCACCACGACGGGCAGGT	1475782	1478587	1475732	1475784	1	supercont1.12	PTSG_05393	1475498	1478587	None	7420	1265	86256	No_or_no_constitutive_exon
ACCCCCGCCCCCCCCCCACCACACACTTTATCTTGACGCCGGGTGTGCAGGT	1529094	1529266	1529316	1529264	-1	supercont1.12	PTSG_05408	1527687	1533066	None	7420	1265	86256	No_or_no_constitutive_exon
ACGACCAACACCAACACCAACACCACTGCTTCTGCGGCGGTGGCGGGCAGGT	1626990	1627106	1626940	1626992	1	supercont1.12	PTSG_05433	1625731	1628482	None	7420	1265	86256	No_or_no_constitutive_exon
ATATAAACACACAACACCTGCTCCTCCAACGCGACGCGATGGGTTGGCAGCA	37944	38004	38054	38002	-1	supercont1.13	PTSG_05450	37099	40991	None	7420	1265	86256	No_or_no_constitutive_exon
TGTAGTCGTATTCTCACCGTGGTGCCTGCCGTTCCCCTGTGGGCTAACAGCT	70571	70682	70732	70680	-1	supercont1.13	PTSG_05455	69512	72292	None	7420	1265	86256	No_or_no_constitutive_exon
CCTGGGGGGCGAACTAACTAGCAAGTGCACGGGCCGAGACGGGGGCCAAGGT	116765	117031	116715	116767	1	supercont1.13	PTSG_12319	115039	118148	None	7420	1265	86256	No_or_no_constitutive_exon
AATCAGCAACATTCATGCATGACACGTGCTCGCGCCCATTGGGCCAACAGGT	125553	125676	125726	125674	-1	supercont1.13	PTSG_12320	119049	127931	None	7420	1265	86256	No_or_no_constitutive_exon
GGAACGCGTGTGTGCGCCCTTTTGTTTGATTGGCTGTGTGGGATGTGCAGGG	151058	151193	151243	151191	-1	supercont1.13	PTSG_05463	149602	151850	None	7420	1265	86256	No_or_no_constitutive_exon
ATGACCATATCGATTCCAATGCTTGACAGCAAGTTGAGGGCGAGGAGAAGGC	270948	271036	271086	271034	-1	supercont1.13	PTSG_05484	264756	278446	None	7420	1265	86256	No_or_no_constitutive_exon
TCTCGTATTCCCACACGCACACATTCCTAACTTGCCGCTTTGGGAAACAGAG	317845	317940	317795	317847	1	supercont1.13	PTSG_05491	309136	322447	None	7420	1265	86256	No_or_no_constitutive_exon
CAACAACAACAACAACAACAACAACAACAACAAACACGCGGGTGTGGCAGTG	365182	365325	365132	365184	1	supercont1.13	PTSG_05504	363710	366922	None	7420	1265	86256	No_or_no_constitutive_exon
CACCTCACCTCACCTCACCTCACCCCCCTTCCTCCATCTTGGGTGTGCAGGT	372525	372618	372475	372527	1	supercont1.13	PTSG_12329	368403	377268	None	7420	1265	86256	No_or_no_constitutive_exon
ACACACACACACACACACACACACGCACGCACGCACGCACGCACGGGCAGAC	438913	439073	439123	439071	-1	supercont1.13	PTSG_05523	438913	440790	None	7420	1265	86256	No_or_no_constitutive_exon
CCTACCCCCTCAATTGTGTCTGCCCAACCCCCAAATACTGGGCGATACAGGC	447238	448111	448161	448109	-1	supercont1.13	PTSG_05525	447238	450297	None	7420	1265	86256	No_or_no_constitutive_exon
GTCGTCGTCGTCGTCGTCGTCGTCGTTGTTGTTGTTGTTGGGTGTGGCAGCT	460364	460730	460314	460366	1	supercont1.13	PTSG_05527	459229	462223	None	7420	1265	86256	No_or_no_constitutive_exon
ATGACCTTGCCCGATGCCTCCTCACGCCAAACACGCTGACACTGGGGCAGGT	477812	477999	477762	477814	1	supercont1.13	PTSG_05532	476168	479283	None	7420	1265	86256	No_or_no_constitutive_exon
CGTGTGTGTGTGTGTGTGTGTGCGTGCGTGTGTGTGTGTGTGCGGGATAGGG	478510	478673	478460	478512	1	supercont1.13	PTSG_05532	476168	479283	None	7420	1265	86256	No_or_no_constitutive_exon
CTTGTGTTTGGTGGCTACAGCTTACCCACTTGTGTTTGTGCGGGATGCAGAT	486451	486599	486401	486453	1	supercont1.13	PTSG_05535	485306	491257	None	7420	1265	86256	No_or_no_constitutive_exon
ATCATCATCATCATCATCACCAACCTCATCGTCGTCGTCTGGGGGAAAAGCG	490217	491257	490167	490219	1	supercont1.13	PTSG_05535	485306	491257	None	7420	1265	86256	No_or_no_constitutive_exon
TGCAGGACGGCGTGAGTGGCGTTGCGACCGGCACTGAGAACGGGACGGAGGT	521579	523581	523631	523579	-1	supercont1.13	PTSG_05544	521579	529835	None	7420	1265	86256	No_or_no_constitutive_exon
ACACTGCGTCTATCTGCACGTGCATGTGTGCGTGTATGGTGGGGCTGCAGGT	531142	531307	531092	531144	1	supercont1.13	PTSG_05545	530182	542001	None	7420	1265	86256	No_or_no_constitutive_exon
TCCCTTTCAACACAAAGTTTGTGAACCTGTGCTATGCTTTGGGCAAGCAGGT	561199	561280	561330	561278	-1	supercont1.13	PTSG_05548	557944	561647	None	7420	1265	86256	No_or_no_constitutive_exon
TTTCAGCTTATCCTGATCATCGCCATCATGGTGCATGCGGGTATGCAGAGTG	572699	572779	572829	572777	-1	supercont1.13	PTSG_05551	571511	573916	None	7420	1265	86256	No_or_no_constitutive_exon
CTCCTCAATTCCTCACGCCACTCATCCCGCCACGATGATGCGATGGGCAGCC	597703	597823	597873	597821	-1	supercont1.13	PTSG_05559	597143	603731	None	7420	1265	86256	No_or_no_constitutive_exon
CACATTGCTCACTGTCACTAACTCTCTGCATGTTTACTCCAAATGGGCAGAC	613629	613723	613579	613631	1	supercont1.13	PTSG_05562	612803	620463	None	7420	1265	86256	No_or_no_constitutive_exon
GTGTGAACCATGCGATGCGATGCGATGCGATGCGATGGGGAAACAAACAGAG	690072	690180	690230	690178	-1	supercont1.13	PTSG_05578	689640	691198	None	7420	1265	86256	No_or_no_constitutive_exon
GCCTTGCGTCCTGCACGAGCTCATGCTTTGGTGTATGGCCGGGGATCAAGGC	703174	703255	703124	703176	1	supercont1.13	PTSG_05581	702128	704835	None	7420	1265	86256	No_or_no_constitutive_exon
GCTTATTGTTTGGATTGCCCTGATGTCTGATTTGTTGTTGGGGACACCAGGG	720132	720231	720082	720134	1	supercont1.13	PTSG_05583	711622	721300	None	7420	1265	86256	No_or_no_constitutive_exon
ACATGATGTCGTGATGACCACGGCACCTTGTCTCACCGTCGATCGGGCAGTG	748534	748584	748634	748582	-1	supercont1.13	PTSG_05589	748534	756050	None	7420	1265	86256	No_or_no_constitutive_exon
CTTGCTTGCTTTGTCGTGCTTCATCACGATTTGTTGGTTGATGAGGGTAGAA	799521	799672	799471	799523	1	supercont1.13	PTSG_05601	799234	804917	None	7420	1265	86256	No_or_no_constitutive_exon
CATCCTCATGTGTGCGTGACTGCCTGCCTGTCTGTTGTGCGTGTGGGCAGCA	800374	800460	800324	800376	1	supercont1.13	PTSG_05601	799234	804917	None	7420	1265	86256	No_or_no_constitutive_exon
GGCATGTATTTGCCTCCCTCATCGACCCCAATCCTTGCGGGATGTGACAGGG	823672	823808	823622	823674	1	supercont1.13	PTSG_05605	822222	825774	None	7420	1265	86256	No_or_no_constitutive_exon
TCTCATGCATTATCATCGTGTTCGTTGCTGTGGCGTGCGTGTATGGGCAGCA	947451	947543	947401	947453	1	supercont1.13	PTSG_12343	939515	950345	None	7420	1265	86256	No_or_no_constitutive_exon
TGCTGTGTTCACTGCTGTGTTCCCTGACGCGCTGCTGATTCTGGGGACAGAC	957087	957213	957263	957211	-1	supercont1.13	PTSG_05635	956646	964800	None	7420	1265	86256	No_or_no_constitutive_exon
GCTCACGCATGCACGTGCTGTTTGTGTTGCTTTCGACGCCTGGGATGCAGAG	1005062	1005167	1005012	1005064	1	supercont1.13	PTSG_12346	1004437	1010156	None	7420	1265	86256	No_or_no_constitutive_exon
CTTCCCCTGCCTACGGTTCATACTTGTTTGCCTGATTATTGCGTGGGAAGTT	1070967	1071257	1071307	1071255	-1	supercont1.13	PTSG_05662	1069672	1072092	None	7420	1265	86256	No_or_no_constitutive_exon
TGTCTTGTTCCTCAAACGTGCTGTGTGCTCCTCATTCCATGGGACACCAGGT	1204153	1204336	1204103	1204155	1	supercont1.13	PTSG_05696	1201959	1205575	None	7420	1265	86256	No_or_no_constitutive_exon
CTGCTGCTGCTGCTGCTGCTGCCGGTGTTGTCGTGTCTGCTGGGCGACAGTG	1367219	1367402	1367452	1367400	-1	supercont1.13	PTSG_05727	1366155	1370236	None	7420	1265	86256	No_or_no_constitutive_exon
ATCATCTCACCCCAGCTGTGCTTCCTTGGCCGTTGTTGTTGGGGCTGCAGGT	1371861	1371962	1371811	1371863	1	supercont1.13	PTSG_05728	1370248	1374475	None	7420	1265	86256	No_or_no_constitutive_exon
TCGTATCTGATGCCGTGGATATCGTGTTGTTGTGTGCATGCGGGCAACAGCT	1385123	1385195	1385245	1385193	-1	supercont1.13	PTSG_12353	1377080	1388658	None	7420	1265	86256	No_or_no_constitutive_exon
CCCTCACACCATCACCATCACCGTCACCATCGCCATCGCCATGGGTGCAGGT	1435781	1435830	1435731	1435783	1	supercont1.13	PTSG_05741	1433252	1437548	None	7420	1265	86256	No_or_no_constitutive_exon
ACCAACACAAACACACCACAACACACCACAACGCCATTTTTGGGGCGCAGGC	1451652	1451748	1451798	1451746	-1	supercont1.13	PTSG_05746	1450737	1452715	None	7420	1265	86256	No_or_no_constitutive_exon
CATATGCACACGTACTCAAACACATATTCACTGCCACGCGGGCGAAACAGGG	1494169	1494349	1494399	1494347	-1	supercont1.13	PTSG_05754	1492755	1496366	None	7420	1265	86256	No_or_no_constitutive_exon
GCCACATCTCATTGACACATGCACGTATGACTGTGCTGCGCGGGATACAGAC	1563296	1563537	1563246	1563298	1	supercont1.13	PTSG_05775	1561523	1564086	None	7420	1265	86256	No_or_no_constitutive_exon
ACGCATGTGCACTCACCTCATGACCGCCTTCCTATCGTATGGGTGACCAGGC	1585181	1585520	1585131	1585183	1	supercont1.13	PTSG_12358	1574743	1593643	None	7420	1265	86256	Yes
ACATGCACTCTCTCTCTTATGACCACACTACATTCATTGTGCGGGTGCAGGG	46832	46967	46782	46834	1	supercont1.15	PTSG_05800	46345	48867	None	7420	1265	86256	No_or_no_constitutive_exon
ATGAACCATCACGCTCACCAAGCTCAACACACACACACACACATGGGTAGGT	66451	67045	67095	67043	-1	supercont1.15	PTSG_05803	64279	68249	None	7420	1265	86256	No_or_no_constitutive_exon
TGAGATTGCTCACTTGCAAAGTGACTGCCTGTGTTTGATCCGGGGATTAGGA	116313	116409	116459	116407	-1	supercont1.15	PTSG_05814	113672	117095	None	7420	1265	86256	No_or_no_constitutive_exon
CGCTCATGATGCGCTTGCTTTTTTTTTTTTTTCGTCTTGTGGGTGGACAGAT	238605	238710	238760	238708	-1	supercont1.15	PTSG_05847	236189	239238	None	7420	1265	86256	No_or_no_constitutive_exon
GCCTATCGCACTCCGCAACCCCCAACACATGCACATGTATGTGGGAACAGAG	263298	263507	263557	263505	-1	supercont1.15	PTSG_05855	262726	263920	None	7420	1265	86256	No_or_no_constitutive_exon
ACGCATCCTGGCCTGCGTCCACCACTGCTCGCGAACGCGTGGGATTGCAGAT	286240	286334	286384	286332	-1	supercont1.15	PTSG_05861	285147	292282	None	7420	1265	86256	No_or_no_constitutive_exon
ACTCCCTACCTCCGCTCAACTTCCACCGCCACTGCCACCGGGCGCAACAGGT	405514	405607	405657	405605	-1	supercont1.15	PTSG_05886	404172	412437	None	7420	1265	86256	No_or_no_constitutive_exon
CTGCTGCTGTTGTTGCTGTTGGTAATGGCGATGATGGTGGTGGTGGGCAGGT	459364	459603	459653	459601	-1	supercont1.15	PTSG_05897	456601	461859	None	7420	1265	86256	No_or_no_constitutive_exon
CTACCTCTGCGAACAGTGAGTTGCATGTGCTGTGGGGATGGGAGGATAAGGT	585599	585741	585549	585601	1	supercont1.15	PTSG_05920	581190	589092	None	7420	1265	86256	No_or_no_constitutive_exon
TGGAGTGCAGCGTCGAACCTCCGCGTGAACGTTCCCGCGGGTTGAAACAGGG	604339	605668	605718	605666	-1	supercont1.15	PTSG_05923	604339	606810	None	7420	1265	86256	No_or_no_constitutive_exon
TGTTGTTCCGACGACGTGGTGCTGGGGTGACTTTGTTTGAACGGGGATAGGC	643734	643809	643859	643807	-1	supercont1.15	PTSG_05932	641070	644164	None	7420	1265	86256	No_or_no_constitutive_exon
ACTCCCTACCTCCGCTCAACTTCCACCGCCACTGCCACCGGGCGCAACAGGT	672379	672472	672329	672381	1	supercont1.15	PTSG_05943	671563	673873	None	7420	1265	86256	No_or_no_constitutive_exon
TGTTGCATGCCTCGCACCCCTCACCACTCGCTTGCTGCTTGGACGGGCAGAC	740452	740563	740613	740561	-1	supercont1.15	PTSG_05955	732603	743288	None	7420	1265	86256	No_or_no_constitutive_exon
ACTCCCTACCTCCGCTCAACTTCCACCGCCACTGCCACCGGGCGCAACAGGT	756329	756422	756279	756331	1	supercont1.15	PTSG_05961	755463	757736	None	7420	1265	86256	No_or_no_constitutive_exon
ACACATTTCTGCTCACACGCGCATTCCACATGTGCTGGGTGGCGATGCAGGT	890546	890640	890496	890548	1	supercont1.15	PTSG_05994	888452	895995	None	7420	1265	86256	No_or_no_constitutive_exon
CAATCACTCACATCCTGTGCTCACCTTGCTTTATATGTGTGGGTGTGCAGAC	961342	961405	961292	961344	1	supercont1.15	PTSG_06011	959158	962530	None	7420	1265	86256	No_or_no_constitutive_exon
GCCGTCTCACCCATGACCATGCACTCCCCTTTTCTTGCGTTTGGGTGAAGGG	1028142	1028294	1028092	1028144	1	supercont1.15	PTSG_06025	1026815	1028886	None	7420	1265	86256	No_or_no_constitutive_exon
GTTGCCTACCAGTGCTCACGGTCATGTCTATCCGTCTGGGAATGGCGCAGGG	1033946	1034096	1034146	1034094	-1	supercont1.15	PTSG_06026	1028773	1038464	None	7420	1265	86256	No_or_no_constitutive_exon
CTCTCAACTCCTCAACTGCACATCACACACGCGCATCTGTGGGGAGACAGGT	1106574	1106715	1106524	1106576	1	supercont1.15	PTSG_12384	1102518	1107967	None	7420	1265	86256	No_or_no_constitutive_exon
TATACATACGCACTTACACATGTCACGCACGCACGCAATGATGCGGGCAGGC	1181780	1181915	1181965	1181913	-1	supercont1.15	PTSG_06046	1176125	1184841	None	7420	1265	86256	No_or_no_constitutive_exon
CATACGCGCGCACACATGCACATGCATGCACATGTACACGCAACGGGCAGAG	1177008	1177179	1177229	1177177	-1	supercont1.15	PTSG_06046	1176125	1184841	None	7420	1265	86256	No_or_no_constitutive_exon
CCCATCCTCCCCCAATGTCACCTTCATTCCTGCTGTTGCGCGGGGTGCAGTT	1192423	1192545	1192595	1192543	-1	supercont1.15	PTSG_06049	1188933	1193747	None	7420	1265	86256	No_or_no_constitutive_exon
GCACTCACGCTCTGTCAATGCGCACGCTCTCTCTTCGCTGTGGGAAACAGGT	1207073	1207137	1207023	1207075	1	supercont1.15	PTSG_12388	1206099	1209591	None	7420	1265	86256	No_or_no_constitutive_exon
CCGTCACCCTGCACTCACCTCACACTCACCTGCGTGCCTGATGGGTGCAGCC	1326843	1326957	1326793	1326845	1	supercont1.15	PTSG_06074	1326001	1327938	None	7420	1265	86256	No_or_no_constitutive_exon
ATCACCATACCATACCATCTCCAACTTGCACGTGCTTGTCGGGCCAACAGAT	1337034	1337111	1336984	1337036	1	supercont1.15	PTSG_06076	1336023	1337409	None	7420	1265	86256	No_or_no_constitutive_exon
ATGTGTTGACATCATCTTTTGGGTGCATATGTGTGGGTGTGGGTGTGCAGTG	52975	53069	52925	52977	1	supercont1.14	PTSG_06128	48702	53836	None	7420	1265	86256	No_or_no_constitutive_exon
ACCACCGCCACCACGCTCAACTCTTAATCACGGCTTGCGGGATGTGATAGGG	75513	75600	75463	75515	1	supercont1.14	PTSG_06135	74170	87089	None	7420	1265	86256	No_or_no_constitutive_exon
CGTTACGACACCACGCATTCCCACCTCCGTTCCCACTTTCGCGTGGGCAGAA	79023	79117	78973	79025	1	supercont1.14	PTSG_06135	74170	87089	None	7420	1265	86256	No_or_no_constitutive_exon
ATGACGCTGTGAACATTGGCGACTCCGGCTTTGGCTGCGATGGGCAGAAGTC	146499	147042	146449	146501	1	supercont1.14	PTSG_06149	141093	148347	None	7420	1265	86256	No_or_no_constitutive_exon
AAAGCAGGCAACGACAGATCACCACTTTTTTCACGTTCGCTGGTGGGCAGTG	155005	155122	154955	155007	1	supercont1.14	PTSG_06151	151836	158471	None	7420	1265	86256	No_or_no_constitutive_exon
CGCGTCCTGCTTTTGCTCACCACCTGCAACAACGCATTGGGAAACACTAGAC	231380	231487	231537	231485	-1	supercont1.14	PTSG_06160	227041	231850	None	7420	1265	86256	No_or_no_constitutive_exon
CATACATACATACACACACATGCACATGCACGTGCGCGCACGCGGGTAAGAC	309815	309887	309937	309885	-1	supercont1.14	PTSG_12409	298632	311594	None	7420	1265	86256	No_or_no_constitutive_exon
GTTGCATCCGTTCACGCACAAGCTAATATGAGGCGATTGCATGGGTGCAGGT	318035	318281	318331	318279	-1	supercont1.14	PTSG_12410	315319	319442	None	7420	1265	86256	No_or_no_constitutive_exon
GTTGGCACAATCACGTTTACGCTTGCATACGTGGGCGCTGACTGGGAGAGCA	325196	326104	326154	326102	-1	supercont1.14	PTSG_06183	325196	329312	None	7420	1265	86256	No_or_no_constitutive_exon
CGTGCTAACACAACACAAACCAACATTGTCGTTCTGGGGACGGGGTGCAGGT	341295	341379	341429	341377	-1	supercont1.14	PTSG_06187	340123	342168	None	7420	1265	86256	No_or_no_constitutive_exon
AACAACAACAACAACAACGGTGCCTGTTGTGTCGTGTGTTGGTGGGGAAGAC	373776	374200	373726	373778	1	supercont1.14	PTSG_12412	366945	375508	None	7420	1265	86256	No_or_no_constitutive_exon
ACACACACACACACACACACACACACACACACACATTCACGCGTGGGCAGGC	388044	388173	388223	388171	-1	supercont1.14	PTSG_06199	385455	389270	None	7420	1265	86256	No_or_no_constitutive_exon
GCCCATTTGATCGATGCCTCTCCTCACACACATCGCACAAACACGGGCAGGT	408724	408769	408674	408726	1	supercont1.14	PTSG_06203	404451	408769	None	7420	1265	86256	No_or_no_constitutive_exon
CTGCAGCAACACGGAATCACCTCCTCCCCCCTACTTGCCAACGGGTGCAGGT	487287	487373	487237	487289	1	supercont1.14	PTSG_06220	486180	488400	None	7420	1265	86256	No_or_no_constitutive_exon
AAGTACGTCAAGTCATGTCATGAATGATACCTGTTGCACCTGGGTAACAGAT	587168	587258	587118	587170	1	supercont1.14	PTSG_06233	584650	593500	None	7420	1265	86256	No_or_no_constitutive_exon
ACGTCAACTCGCGCGTCTCGACACGCTGTCGCCGCCACGTACGGGCGGAGGT	603826	603933	603983	603931	-1	supercont1.14	PTSG_06236	603826	608279	None	7420	1265	86256	No_or_no_constitutive_exon
GACACGTTTGCATTTACACACTGTGCATGCAATTGCGTGGGAATGAGCAGTT	634568	634698	634748	634696	-1	supercont1.14	PTSG_06243	633625	638115	None	7420	1265	86256	No_or_no_constitutive_exon
ACCACACCTCACCTCACGTCACGACAATCCATCGACGTTTGCGGGTGCAGCG	650559	650628	650509	650561	1	supercont1.14	PTSG_06248	646922	661246	None	7420	1265	86256	No_or_no_constitutive_exon
GCTCAAAGCAAGGCCAAGCGCGCAGAACCACAGCCACGTGAAGACGGGAGTG	707099	707305	707049	707101	1	supercont1.14	PTSG_06255	703996	710564	None	7420	1265	86256	No_or_no_constitutive_exon
CCTTTCATGTCAGCATCTGCTCACCGTGTGGCTTGCGCTTGGGTTGGCAGGG	735772	736490	735722	735774	1	supercont1.14	PTSG_12419	730416	736490	None	7420	1265	86256	No_or_no_constitutive_exon
TGTGTGTATCTGTGCGTGCACACACCAAATACATGTCGGTGCTGGGGCAGTT	742190	742270	742140	742192	1	supercont1.14	PTSG_06262	737894	743800	None	7420	1265	86256	No_or_no_constitutive_exon
CGCTCATGCATTTCGCATGCTTTTGTTCTGGTGGATGGGCGCAACAACAGGA	744884	745021	745071	745019	-1	supercont1.14	PTSG_06263	743478	750474	None	7420	1265	86256	No_or_no_constitutive_exon
TCCTCCTCTCACCCTCGCGTCTCCGTGTGTACGTGCGTGCTTGGGACAAGAT	772338	772415	772288	772340	1	supercont1.14	PTSG_12420	765404	777725	None	7420	1265	86256	No_or_no_constitutive_exon
TTGCTTACACCCTCATCAATTGCTGCGCTTGCCTTGGCCTTGGGGTGTAGCA	776788	776858	776738	776790	1	supercont1.14	PTSG_12420	765404	777725	None	7420	1265	86256	No_or_no_constitutive_exon
ACTCATTCGTAGCATGCATCGTTCAACATGTTGACGTATTCGTGGGACAGAG	807708	807793	807843	807791	-1	supercont1.14	PTSG_06273	802086	808172	None	7420	1265	86256	No_or_no_constitutive_exon
CTCTGCTCACAATTGGTTGGTTGCATTGTCTTCTTGTTTTGGTGGGTCAGGT	824985	825059	824935	824987	1	supercont1.14	PTSG_06278	824303	826309	None	7420	1265	86256	No_or_no_constitutive_exon
TACACAATCTCATTGACTCACCCACCTTCACTACGGCAACTTGGGGGCAGGT	834022	834119	833972	834024	1	supercont1.14	PTSG_06280	831307	841670	None	7420	1265	86256	No_or_no_constitutive_exon
AGTGTTGCTGACATATGTGCTCCTCGTTTGTTTGTGGACTGCCGGGGTAGGA	879630	879730	879580	879632	1	supercont1.14	PTSG_06288	876996	882593	None	7420	1265	86256	No_or_no_constitutive_exon
ATCTCACACCACACCACACCACACCACACCACGTCATGTCACATGGGCAGTG	951566	951663	951713	951661	-1	supercont1.14	PTSG_06304	945165	955987	None	7420	1265	86256	No_or_no_constitutive_exon
CCTCACATGATATTACGCCACACCACACCACCTGGGCTGTGGGAGTACAGTC	948350	948448	948498	948446	-1	supercont1.14	PTSG_06304	945165	955987	None	7420	1265	86256	No_or_no_constitutive_exon
TCTCTCCAATTCACGCGTGTCCCCCCCCCCCCTTCTGGCCGGGTGTGCAGCT	969426	969607	969657	969605	-1	supercont1.14	PTSG_06309	967256	992574	None	7420	1265	86256	No_or_no_constitutive_exon
GTGTGTGTGTATGTGTGTGTGTGTGTGTATGTGTCGTTGCACGGGACCAGGT	1032047	1032132	1031997	1032049	1	supercont1.14	PTSG_06324	1030927	1038289	None	7420	1265	86256	No_or_no_constitutive_exon
GCATTGCACCTCTGATTTCCAATTGGTTGGGGGCTTCTCTGGGGATGCAGAA	1044961	1045124	1045174	1045122	-1	supercont1.14	PTSG_12430	1038224	1046005	None	7420	1265	86256	No_or_no_constitutive_exon
CACACACACACACACACACACACACACACACGCTGTCTGTGGGCATGTAGTT	1065832	1065951	1065782	1065834	1	supercont1.14	PTSG_12431	1063723	1069696	None	7420	1265	86256	No_or_no_constitutive_exon
CGCAACACAGGGCGCAGCAAGGGTGACAGTGGACAGGGAACAGGGAACAGGG	1152448	1153591	1152398	1152450	1	supercont1.14	PTSG_06352	1151726	1155133	None	7420	1265	86256	No_or_no_constitutive_exon
CAGGTGAGCAAATCAGCGGCAGCGAGGAGGGCCACGGCAGGGCAGGGCAGGC	1174184	1174327	1174134	1174186	1	supercont1.14	PTSG_06355	1169098	1174327	None	7420	1265	86256	No_or_no_constitutive_exon
CGATGTTGTTGCTGTTGTTGCTGTTGTTGCTGTTGTTGTGTGGGTGACAGGG	1230879	1230961	1231011	1230959	-1	supercont1.14	PTSG_06365	1222068	1231372	None	7420	1265	86256	No_or_no_constitutive_exon
CATCATCATCATGAAACAACAACGCACTGACACATGTGTGTGGTGGGTAGTA	1266815	1267010	1266765	1266817	1	supercont1.14	PTSG_06375	1266398	1274050	None	7420	1265	86256	No_or_no_constitutive_exon
TCCGCCCCCAAACAAATTACCCTGTCCACCGCCGCCACCATGACGGGCAGCA	1295062	1295129	1295012	1295064	1	supercont1.14	PTSG_06380	1291188	1298636	None	7420	1265	86256	No_or_no_constitutive_exon
AGGGTGGATGTGTGTAAATGTGTGTGTGTGCGTGCGTGCATGATGGGCAGAG	1310454	1310555	1310404	1310456	1	supercont1.14	PTSG_06384	1307050	1312609	None	7420	1265	86256	No_or_no_constitutive_exon
CGTGCGTGTGTGTGTGTGTGTGTGTGTGTGTGTGTTGTCGTGGGGTGCAGCT	1342735	1342855	1342685	1342737	1	supercont1.14	PTSG_06393	1340715	1346192	None	7420	1265	86256	No_or_no_constitutive_exon
TTTTGCATTGACCCGTGTTGTGGTACGCATGTGTGTTGACATGGGTGCAGCT	1350757	1350825	1350707	1350759	1	supercont1.14	PTSG_06394	1346829	1351363	None	7420	1265	86256	No_or_no_constitutive_exon
ACGTACAACAATCTCGGAATCGTCTACAGGAACAAGGGCGAGTACGACAGAG	74466	74471	74521	74469	-1	supercont1.18	PTSG_06432	74466	75999	None	7420	1265	86256	No_or_no_constitutive_exon
CATTCGTCTGAAATTTTCATGTTACAAGGAGCGCAAGACGTACGTGGGAGCA	97282	101503	97232	97284	1	supercont1.18	PTSG_12444	83923	122474	None	7420	1265	86256	No_or_no_constitutive_exon
CCCTCCCCCTCCGCCACAAAACATTGTGTGCAACGTGATGGCAAGGGCAGGT	123592	123657	123707	123655	-1	supercont1.18	PTSG_06437	123592	126052	None	7420	1265	86256	No_or_no_constitutive_exon
AACTTGGCGCGTGCTTGCTTGCATGCATGTATTCATGTTTGTATGGGTAGGA	130581	130686	130531	130583	1	supercont1.18	PTSG_06438	126067	138744	None	7420	1265	86256	No_or_no_constitutive_exon
GCTCCGCTGACATTTGTATTTTCTACTTCCACCACGGCACGCACGGGCAGGC	142868	143028	143078	143026	-1	supercont1.18	PTSG_06440	140268	144563	None	7420	1265	86256	No_or_no_constitutive_exon
ACCCCCACCTCTCCTCCACACCTACCTTCATGCGCGTGTCGGGTGCGCAGGA	181581	181678	181728	181676	-1	supercont1.18	PTSG_06452	180991	182619	None	7420	1265	86256	No_or_no_constitutive_exon
CACCTTCTCCACTCCACGCACACCATACACACACGCGCGCGGGCGGGCAGAG	240677	240859	240909	240857	-1	supercont1.18	PTSG_06468	240677	243914	None	7420	1265	86256	No_or_no_constitutive_exon
GCTGTGCCCTGAGCTCCCAATCGCCTCGCTCGTTCAATGGACGTGGGCAGCG	268758	268924	268974	268922	-1	supercont1.18	PTSG_06476	268758	270263	None	7420	1265	86256	No_or_no_constitutive_exon
TTCATAGTTAGCTGCATGTGCATGTGTATATCCCAGGGTCGGGTCAGAAGTC	314804	314898	314948	314896	-1	supercont1.18	PTSG_12447	310224	316015	None	7420	1265	86256	No_or_no_constitutive_exon
ATCACCACCACCTTATCATCACCACCACCTTACTTGTTCGGGGTGTGCAGAG	394125	394178	394075	394127	1	supercont1.18	PTSG_06503	391811	395654	None	7420	1265	86256	No_or_no_constitutive_exon
CACCACCATTGTCACCACTGCAATCACTGCCATCATGTTTGGGGTGAAAGCA	398104	398199	398249	398197	-1	supercont1.18	PTSG_06504	395737	400010	None	7420	1265	86256	No_or_no_constitutive_exon
CCCTCCACGTGTCCTCCACTTCCCCGCCTTCGCTCACTGCGTGCGGGCAGAG	539966	540446	540496	540444	-1	supercont1.18	PTSG_06534	539966	541634	None	7420	1265	86256	No_or_no_constitutive_exon
CTCCAACGCCAACACGTGTCGCTTCCCCACTCGCCACACGTGGGGATCAGGT	575397	575511	575347	575399	1	supercont1.18	PTSG_06547	570204	576664	None	7420	1265	86256	No_or_no_constitutive_exon
ATCGCGAAATGTTGACACGTGACACTTGCGTGCGTATTGGGCGATTGAAGTC	604630	604729	604580	604632	1	supercont1.18	PTSG_06554	603526	609137	None	7420	1265	86256	No_or_no_constitutive_exon
CCGTATCTGCTTTTCGTGGTCACTCTGCATGCTGTGGCGGGTGTGAGTAGGA	635521	635620	635670	635618	-1	supercont1.18	PTSG_06561	632858	636833	None	7420	1265	86256	No_or_no_constitutive_exon
ATGGTTGTTCTCACTGTGCTTTGTGGTTGTGCATGTGATCGGGTAAACAGTG	698534	698653	698703	698651	-1	supercont1.18	PTSG_06571	689882	699034	None	7420	1265	86256	No_or_no_constitutive_exon
GCATCACCACCACTATCACCACTCATCCAATTCGATGGCCGGGTGCGCAGGT	784357	784436	784486	784434	-1	supercont1.18	PTSG_12458	774995	793920	None	7420	1265	86256	No_or_no_constitutive_exon
CCCTCCTCTTCCCCTTGCCTTTGTTCCCTTGCTCCCACATCAGCGGGAAGCA	824130	824261	824080	824132	1	supercont1.18	PTSG_06585	820769	826857	None	7420	1265	86256	No_or_no_constitutive_exon
CCCTTCGTCCACCCAAACCATGACACCACACAACACGGCGGCGTGGGCAGGG	868797	869121	868747	868799	1	supercont1.18	PTSG_06595	867526	873631	None	7420	1265	86256	No_or_no_constitutive_exon
CGCTGGCTCCACCACAACCACCGTCGGTGTTGCATTGGGCGTGATTGGAGGT	885432	886232	885382	885434	1	supercont1.18	PTSG_06598	883034	886232	None	7420	1265	86256	No_or_no_constitutive_exon
TATTCTCACCGCCTCTTTCCCCGTCACTTCTCTCTCTCCGCGATGGGCAGGG	926859	927289	927339	927287	-1	supercont1.18	PTSG_06609	925477	928418	None	7420	1265	86256	No_or_no_constitutive_exon
TCGTGAGCGTGATCTTGTGCTTGTTTTGTTTTGGGTGCTGGGAACAGCAGAG	977589	977666	977716	977664	-1	supercont1.18	PTSG_06623	976366	978292	None	7420	1265	86256	No_or_no_constitutive_exon
ACCACACCCTTCACCATCTCATCTCTCACCACATGCCTGGGTGGATGCAGGT	986769	986992	987042	986990	-1	supercont1.18	PTSG_06626	984211	987784	None	7420	1265	86256	No_or_no_constitutive_exon
ACCCGTGACTGTTGTACGTACATCTGTTGGTCCTTTTGTGCGTGGGACAGAG	1013002	1013084	1012952	1013004	1	supercont1.18	PTSG_06632	1012596	1014436	None	7420	1265	86256	No_or_no_constitutive_exon
AACAAATCGTGGTGTGGGTTGGCGATCGGCTGTCATTTACATTGGGACAGGG	1049442	1049523	1049573	1049521	-1	supercont1.18	PTSG_06636	1037331	1050261	None	7420	1265	86256	No_or_no_constitutive_exon
ACGCGCGCACGACCCTCTCTTATCCCCCTCCCTCGTTGTCCGGGAAACAGAC	1042538	1042684	1042734	1042682	-1	supercont1.18	PTSG_06636	1037331	1050261	None	7420	1265	86256	No_or_no_constitutive_exon
GAGCGTTCGCGTATCTCACAGTCTGTTTGGCCGTTGTTGTGGGCAACCAGTC	1064328	1064408	1064278	1064330	1	supercont1.18	PTSG_12462	1063676	1066271	None	7420	1265	86256	No_or_no_constitutive_exon
CACACACACACACACACACACACACACACACACACAAACGGGAACTGCAGAC	1123560	1123707	1123510	1123562	1	supercont1.18	PTSG_06650	1120725	1130265	None	7420	1265	86256	No_or_no_constitutive_exon
ACGCCGCTTGTTTGACCATGTGCCGTGCTCGTGCTGTTTTGTGGGTGCAGCG	1226483	1226562	1226433	1226485	1	supercont1.18	PTSG_06669	1225729	1230556	None	7420	1265	86256	No_or_no_constitutive_exon
GCCAACACATAATTACACACACACGTATGTCGCATGCCTTGGGTGTGCAGGT	1227212	1227357	1227162	1227214	1	supercont1.18	PTSG_06669	1225729	1230556	None	7420	1265	86256	No_or_no_constitutive_exon
GTATGTCATCAACCACGCCCACGTGTGTGTGTCACCTACTGGGCCAACAGAT	1261454	1261511	1261404	1261456	1	supercont1.18	PTSG_06680	1259070	1263911	None	7420	1265	86256	No_or_no_constitutive_exon
CCTGCATGCACAATTCTGCACGATACTGCATGATGCGTCGGGCGCGAAAGGC	1342554	1342661	1342711	1342659	-1	supercont1.18	PTSG_06696	1341490	1344883	None	7420	1265	86256	No_or_no_constitutive_exon
CCGCTGCGGTTCGCGCGTCGTTTGCCCGGTGTGCTCTCTGGGATCAACAGCA	1361293	1361607	1361243	1361295	1	supercont1.18	PTSG_06697	1344904	1367318	None	7420	1265	86256	No_or_no_constitutive_exon
CTAACACGCTGTTCTCTTCTTGCACTTCCTGCAATACGGCGGGTTGATAGGA	20238	20310	20188	20240	1	supercont1.17	PTSG_06702	18944	27209	None	7420	1265	86256	No_or_no_constitutive_exon
ATGACGCCGCTCGTGTTTCCGTTATCCGTCCCCATTGTGCTGGGCAACAGGA	130218	130300	130168	130220	1	supercont1.17	PTSG_06728	129403	131081	None	7420	1265	86256	No_or_no_constitutive_exon
CATCAACCCGTCATGGTTGACGCGATTGACTGATTTGTGGGTGGGTGCAGGT	204625	204748	204798	204746	-1	supercont1.17	PTSG_06740	203288	208615	None	7420	1265	86256	No_or_no_constitutive_exon
ACTCACGCCTCACAACAACCACGTACACATGTGCATGTTCACGGGTGTAGAG	210019	210156	209969	210021	1	supercont1.17	PTSG_06741	208736	213621	None	7420	1265	86256	No_or_no_constitutive_exon
AGCACCATGCGGCCCACAACGTCCACACCGATGTGGACACGTTGGGGCAGGG	241721	241816	241866	241814	-1	supercont1.17	PTSG_06750	241354	243077	None	7420	1265	86256	No_or_no_constitutive_exon
GAGAGCAACATGCGGCCACAAAGCCACCCGATTTAGACACGTTGGGGCAGAG	250312	250454	250504	250452	-1	supercont1.17	PTSG_06752	250000	250592	None	7420	1265	86256	No_or_no_constitutive_exon
ACACGTGCTTTCCCTCATGGTTATTGCTTTGCTCTTGGTGGCGGGGGCAGTT	279084	279185	279235	279183	-1	supercont1.17	PTSG_12481	276284	280570	None	7420	1265	86256	No_or_no_constitutive_exon
CGCTGCGGATGCATGTGTGCTTGAACCCACAAGCCAGTGCTTGGGAAGAGGG	276284	276416	276466	276414	-1	supercont1.17	PTSG_12481	276284	280570	None	7420	1265	86256	No_or_no_constitutive_exon
ACACTGTCTCGTTTCATACACCAACTCTGTGTGCGTGTCGGATGGGCAAGTG	425044	425202	424994	425046	1	supercont1.17	PTSG_06792	424041	425968	None	7420	1265	86256	No_or_no_constitutive_exon
CACACACACACACACACACACACGCATGCATGTGTGCAACGGGCACACAGCT	426763	427410	426713	426765	1	supercont1.17	PTSG_06793	426096	428807	None	7420	1265	86256	No_or_no_constitutive_exon
CACACACACACACACACACACACACACGTGTGCACGTCCGCAGTGGGTAGGC	539113	539187	539237	539185	-1	supercont1.17	PTSG_06818	537447	540429	None	7420	1265	86256	No_or_no_constitutive_exon
AGCACGTCTTCCGCCCAGCACTGACGCGCTGTGTGCCTGGTGGGTGGCAGGC	562017	562180	561967	562019	1	supercont1.17	PTSG_06825	561700	564873	None	7420	1265	86256	No_or_no_constitutive_exon
ACACACACACACACACACACACACACACACACACACACACACACGGGCAGGT	564453	564873	564403	564455	1	supercont1.17	PTSG_06825	561700	564873	None	7420	1265	86256	No_or_no_constitutive_exon
GCAATGTCACACACTCACCATACCCCGCCCTGCCTTGTTCACGGGTGCAGTG	569395	569549	569599	569547	-1	supercont1.17	PTSG_06826	564816	571486	None	7420	1265	86256	No_or_no_constitutive_exon
ATGCACACGCATGCACACAAACGTTGTGATTTGGGGCGTTGGGGCGGCAGTT	655043	655240	654993	655045	1	supercont1.17	PTSG_06844	651469	662326	None	7420	1265	86256	No_or_no_constitutive_exon
ATACATACACACACACTCACACACAAACACAAACACATATGGGCGCGTAGAT	743745	743895	743695	743747	1	supercont1.17	PTSG_12496	742186	748137	None	7420	1265	86256	No_or_no_constitutive_exon
TCACCAAAAACCGCACAACCAACACACACACACACACAAACATGGGGCAGAC	795501	795630	795680	795628	-1	supercont1.17	PTSG_12500	794447	802105	None	7420	1265	86256	No_or_no_constitutive_exon
GTGTCCAGAAACGCTCACATGCCACCATCACCACCATCACGGGGGATCAGAC	803493	803665	803443	803495	1	supercont1.17	PTSG_06879	802079	805374	None	7420	1265	86256	No_or_no_constitutive_exon
TACCCGATCCTGATATGGTGTATGTGTGCGCTTTGGGGTTGGACTGGCAGGT	878112	878516	878062	878114	1	supercont1.17	PTSG_12503	875116	878516	None	7420	1265	86256	No_or_no_constitutive_exon
CGACCCGCGTGCTCAATTGCAAATTGCAACCCCTTGCTTGAATGGGGCAGAC	933134	933226	933276	933224	-1	supercont1.17	PTSG_12505	930381	934513	None	7420	1265	86256	No_or_no_constitutive_exon
CTGTCTGTCTGTCTGTCTGTCTGTCTGTCTGTCTGTATTTGGGCGTGCAGGA	1075522	1075603	1075653	1075601	-1	supercont1.17	PTSG_06933	1068386	1075904	None	7420	1265	86256	No_or_no_constitutive_exon
ACTCATTCACTCATTCACTTGCACTCTCCCGCCACTGCACGTGGGTGCAGCT	1077579	1077706	1077756	1077704	-1	supercont1.17	PTSG_06934	1077579	1079371	None	7420	1265	86256	No_or_no_constitutive_exon
GTTGTGGTTGTTGTTGTCCTTTGCTTGCTTGCTTCTGCGTGGGAGCACAGGA	1092495	1092597	1092445	1092497	1	supercont1.17	PTSG_12512	1091394	1097399	None	7420	1265	86256	No_or_no_constitutive_exon
TGATCCCTCGTGTTCCTTTACGCTTCCTGCGCGACCATGGCGGGGTGCAGAC	1143406	1143512	1143562	1143510	-1	supercont1.17	PTSG_06950	1142339	1146950	None	7420	1265	86256	No_or_no_constitutive_exon
ACGCTCACATCAGCAATCGACACACACGTACACGTATCATTAGGGTGCAGGG	1190352	1190379	1190429	1190377	-1	supercont1.17	PTSG_06957	1190352	1195412	None	7420	1265	86256	No_or_no_constitutive_exon
AATGCTGCAAGGCTCACAGTTTGCATGTTGTGGGTGTGTGGGTGATGTAGAG	1231675	1231760	1231810	1231758	-1	supercont1.17	PTSG_06966	1228531	1232365	None	7420	1265	86256	No_or_no_constitutive_exon
ACACACACACACACACACACACTCACACCTCTTCAATTTTAATGGGACAGAT	1243020	1243224	1242970	1243022	1	supercont1.17	PTSG_06968	1234928	1244947	None	7420	1265	86256	No_or_no_constitutive_exon
TCACCACCATCACCATCACCACCACCATCATCATCATCATCGCCAGGGAGGC	1270920	1271013	1270870	1270922	1	supercont1.17	PTSG_06976	1266764	1277947	None	7420	1265	86256	No_or_no_constitutive_exon
CACCACCAACACCTTCATGGCGCACACGCACAAATGTTCGCAGGGGGAAGAT	1366593	1366665	1366543	1366595	1	supercont1.17	PTSG_13253	1365171	1366665	None	7420	1265	86256	No_or_no_constitutive_exon
TGACGATCGTTGGAGGATGATGGGCGGGTGCACACATGATGGATTGGGAGGA	1370542	1370607	1370492	1370544	1	supercont1.17	PTSG_13254	1368989	1372982	None	7420	1265	86256	No_or_no_constitutive_exon
ACGCTGGCATCATCGCCGAGGGTGGTGCTGACCACCAAGGAGACGGGCAGGC	2838	2933	2788	2840	1	supercont1.16	PTSG_12518	2658	2933	None	7420	1265	86256	No_or_no_constitutive_exon
CATCTCACACACCCACGTTTGCTTGAATCGATGGGTGTCTGGGGTTGCAGAC	19065	19153	19203	19151	-1	supercont1.16	PTSG_06996	8020	29691	None	7420	1265	86256	No_or_no_constitutive_exon
TGTTTTCTCACCGCTCACAAATGCCGGGTACCTCCGCTGGGAAACCACAGGT	62956	63364	62906	62958	1	supercont1.16	PTSG_07003	52811	63364	None	7420	1265	86256	No_or_no_constitutive_exon
CCATTCCCCCTCTGCACCCTACCCGCCCACCCTCACGCCCATGTGGGCAGGC	105441	105526	105391	105443	1	supercont1.16	PTSG_07009	103137	106655	None	7420	1265	86256	No_or_no_constitutive_exon
CTGTCACATCAAATTTCACTTGACTTGCTTGTACTTCTCTCGGGAAACAGGT	265986	266060	266110	266058	-1	supercont1.16	PTSG_12528	263101	269816	None	7420	1265	86256	Yes
ACACACACACAATATCATCCGCGTAAACTGCACTGCGTTGCGGGCGACAGGG	333612	333744	333794	333742	-1	supercont1.16	PTSG_07050	332778	335793	None	7420	1265	86256	No_or_no_constitutive_exon
TCACACTCACACTCACACGCTCGCACGACGTCACCATGTCACGGGTGCAGGT	355262	355363	355212	355264	1	supercont1.16	PTSG_07054	347395	358706	None	7420	1265	86256	No_or_no_constitutive_exon
AATCCCCTCTAATCCCCAACTCCCCATTATGCGTTGTTTTGGCGGGGCAGTT	386115	386241	386291	386239	-1	supercont1.16	PTSG_07058	383858	390249	None	7420	1265	86256	No_or_no_constitutive_exon
TGTGGACTCACGGTTCGATGCATCTTGTCGTATGTTGGGCGGGGGCGAAGCT	413881	413941	413991	413939	-1	supercont1.16	PTSG_07066	412478	415128	None	7420	1265	86256	No_or_no_constitutive_exon
ACACACACACACACACACACACACACACTCGTGCATATATGTGGGTGCAGGC	497711	497810	497661	497713	1	supercont1.16	PTSG_07084	495827	498637	None	7420	1265	86256	No_or_no_constitutive_exon
TCACACGTCTCACACACATGCACATGCGTGCGTGTGATGGTGGTGGGCAGCA	521316	521401	521266	521318	1	supercont1.16	PTSG_07089	518849	524146	None	7420	1265	86256	No_or_no_constitutive_exon
ATACACACCGTGCATGTGTGTGCGTCAATCTCCTTTGCATGGGTGAACAGAT	585081	585175	585031	585083	1	supercont1.16	PTSG_07103	584717	586621	None	7420	1265	86256	No_or_no_constitutive_exon
CCACCATTCTAACAATGCTGCTGCTCATGGTGGTGCTTGGCGATGGGCAGGG	607055	607229	607279	607227	-1	supercont1.16	PTSG_07108	604265	611765	None	7420	1265	86256	No_or_no_constitutive_exon
CTCTCCCCCTCCTCCCTTCTCCCTCTCTGTCATCGTGTGCATCGGGGCAGAT	761665	761830	761880	761828	-1	supercont1.16	PTSG_07138	759540	763080	None	7420	1265	86256	No_or_no_constitutive_exon
GCCTGGTGGCCCGCCATGCGCTCCCCCTTCGTGTGCGCCCTGGGCGGCAGGC	801393	802136	801343	801395	1	supercont1.16	PTSG_07147	800599	802136	None	7420	1265	86256	No_or_no_constitutive_exon
CAAGTTCGCAGCACTCACTGGCTGGCTTTGGTGCTTGGTTTGGGTGACAGGG	818829	818884	818779	818831	1	supercont1.16	PTSG_12537	813185	820436	None	7420	1265	86256	No_or_no_constitutive_exon
CACACACGCGCACACGTACACGTACACATACGATGCACATGTGCGGGTAGGT	826060	826198	826010	826062	1	supercont1.16	PTSG_12538	823820	828092	None	7420	1265	86256	No_or_no_constitutive_exon
CTTGGGAGTTTTCACCTCTCACATCCAACCTTTGCATGTGGTGGGTGCAGTG	831467	831548	831598	831546	-1	supercont1.16	PTSG_07152	828752	833303	None	7420	1265	86256	No_or_no_constitutive_exon
CGGGTGCGTTCGTGTCTATGTGTCTGTATTTATGATGTGTGGGCGTGCAGGA	844359	844402	844452	844400	-1	supercont1.16	PTSG_07155	844086	845763	None	7420	1265	86256	No_or_no_constitutive_exon
ACACAACCGCCCTCACTCACGTACTGATTTGCATACATTCGCGGGCGCAGGT	917594	917855	917905	917853	-1	supercont1.16	PTSG_07173	913193	920361	None	7420	1265	86256	No_or_no_constitutive_exon
CGTGCACTCCTCCATGGGCTCACTCCGCAAGCGTGGTGCGTTGGGGACAGGT	926562	926654	926704	926652	-1	supercont1.16	PTSG_07176	924672	938768	None	7420	1265	86256	No_or_no_constitutive_exon
TGACGTTCTGTATTCCCACTCATTATCACATGGCTCCCTTGGGGTTGAAGAC	1013291	1013438	1013488	1013436	-1	supercont1.16	PTSG_12546	1007212	1018809	None	7420	1265	86256	No_or_no_constitutive_exon
CCTCCACCGGACAATGCTCTCCTCGCCTGCTGCTGGGGGTCGGCGAGCAGGA	1057016	1057145	1057195	1057143	-1	supercont1.16	PTSG_07198	1055920	1059099	None	7420	1265	86256	No_or_no_constitutive_exon
TTGCTCAACCATCACACATGCCTGTGCCATTGTCGTGTCATGGGGTGCAGCC	1064679	1064741	1064629	1064681	1	supercont1.16	PTSG_12550	1059201	1066451	None	7420	1265	86256	No_or_no_constitutive_exon
GTTCCGCAATCTCACCGCAATCGATGCGCCCGTGCCTTGTGGGTGTGCAGGT	1109773	1109903	1109723	1109775	1	supercont1.16	PTSG_12556	1105218	1111065	None	7420	1265	86256	No_or_no_constitutive_exon
GCGTTCTGATGTTCACACATTCACGCATGTGTGCATCTGTGGGGCATCAGAC	1178603	1178684	1178553	1178605	1	supercont1.16	PTSG_07228	1177123	1184006	None	7420	1265	86256	No_or_no_constitutive_exon
TGTGTGTTAGCTCACAGTCACACTCACTCCTTTCAACACATGATGGGCAGGT	1195404	1195521	1195354	1195406	1	supercont1.16	PTSG_07232	1194857	1196286	None	7420	1265	86256	No_or_no_constitutive_exon
TTGTCGCCTCTCTCATGCACACACGCACACACTGCAGGCAAAAGGGGCAGGT	1249598	1249725	1249548	1249600	1	supercont1.16	PTSG_07244	1247106	1258726	None	7420	1265	86256	No_or_no_constitutive_exon
ACCGCAACCGCCATCTCATGCTCCATTTGCATGTGTGCACGTGGGTGCAGTT	1290091	1290220	1290041	1290093	1	supercont1.16	PTSG_07250	1286879	1291337	None	7420	1265	86256	No_or_no_constitutive_exon
ACACACACACACACACACACATACACATTCTCGTACATTCAATGGGCCAGGT	1322773	1322929	1322723	1322775	1	supercont1.16	PTSG_07260	1318509	1323489	None	7420	1265	86256	No_or_no_constitutive_exon
GCAATTCCCAAGCTCATGCTTTGCTTGATGTGCGCGAGTGTGGTGGGCAGGG	25930	26005	25880	25932	1	supercont1.22	PTSG_07270	23946	32946	None	7420	1265	86256	No_or_no_constitutive_exon
TCTCACTTCCGCCACCACCATCGTCACCATCACCGTTGTCATGGGTGCAGGC	61755	61856	61705	61757	1	supercont1.22	PTSG_07278	57179	64376	None	7420	1265	86256	No_or_no_constitutive_exon
ACTCACACACACACACACAATGCGCGTGCGTGTGCCCAAATGGGATGCAGTC	74629	74711	74761	74709	-1	supercont1.22	PTSG_07281	73113	75406	None	7420	1265	86256	No_or_no_constitutive_exon
CCACGCTCACATTACACACATCGCGCACACATGGCACACATGGGACACAGAT	79213	80284	80334	80282	-1	supercont1.22	PTSG_07283	79213	81541	None	7420	1265	86256	No_or_no_constitutive_exon
CACACTCACCATCACCGCCTCCCCCTTCTTGTCAAACCAAACGGGCACAGGG	92531	92660	92710	92658	-1	supercont1.22	PTSG_07286	91032	95620	None	7420	1265	86256	No_or_no_constitutive_exon
TATGTCAACCAACCCTCACTCGCACGGTTGTCCGCCCATCACGGGTGCAGTT	134432	135819	134382	134434	1	supercont1.22	PTSG_07292	133314	138871	None	7420	1265	86256	No_or_no_constitutive_exon
ACACACGTGCACAAAAACAACAACACCCACCACCACGACGATGGGCACAGGT	320048	320156	320206	320154	-1	supercont1.22	PTSG_07343	317666	329080	None	7420	1265	86256	No_or_no_constitutive_exon
CAAGAACAAGGCCTCGTATGGCAGCACGAAAGGGAGCGTGCAGGGCGGAGGC	348049	348430	348480	348428	-1	supercont1.22	PTSG_07349	347309	350054	None	7420	1265	86256	No_or_no_constitutive_exon
CCCCTCCCTCTCTTTCCATTGCTCCGTCTCTCGCATATCTGGGTGGCCAGGC	369359	369500	369309	369361	1	supercont1.22	PTSG_07354	367437	374396	None	7420	1265	86256	No_or_no_constitutive_exon
CTCACGTGTGCATGGCAAACCACGCACGTGTTGCTTGTGATGGGGAACAGTG	380434	380595	380384	380436	1	supercont1.22	PTSG_07356	379637	383965	None	7420	1265	86256	No_or_no_constitutive_exon
GTGTTGGAAAAGAGAGCCGGCACTTGCGCGAACTTGGGCAAGGGTGTGAGGG	401817	401985	401767	401819	1	supercont1.22	PTSG_07359	396653	406062	None	7420	1265	86256	No_or_no_constitutive_exon
CCCCTTCTTTCCCCTTCTCCTGCGTTGCGTGCGGTGCATTGGGTCGACAGGC	437174	437268	437124	437176	1	supercont1.22	PTSG_07363	434700	438303	None	7420	1265	86256	No_or_no_constitutive_exon
TGAACGTTCATTCATATCTTTGTACATGGACTGTGCTCGCTGGGACACAGGA	458077	458192	458242	458190	-1	supercont1.22	PTSG_07367	451485	458927	None	7420	1265	86256	No_or_no_constitutive_exon
CTCACGTGTGCATGGCAAACCACGCACGTGTTGCTTGTGATGGGGAACAGTG	486012	486147	486197	486145	-1	supercont1.22	PTSG_07374	482949	487112	None	7420	1265	86256	No_or_no_constitutive_exon
GTCTTGATTATTGAGTGTTATCGAGCGTCTCTGTGTGTGTGTGGGATTAGAG	539928	540005	540055	540003	-1	supercont1.22	PTSG_07384	539928	548831	None	7420	1265	86256	No_or_no_constitutive_exon
TGATGTCTTGCGCTTGTGCTGGTGTTGTGTTCCTTGGCCGGGTGCAACAGAA	619637	619748	619587	619639	1	supercont1.22	PTSG_07396	618799	625083	None	7420	1265	86256	No_or_no_constitutive_exon
AGCAGCAGCAGGAGCAGACGAGCAATGGTTCATCACCATCGAACGGGCAGAT	696247	696275	696325	696273	-1	supercont1.22	PTSG_07405	695483	703301	None	7420	1265	86256	No_or_no_constitutive_exon
GGGTATGTGCGTGTGTATTGAAATGCGCGCGCGCGTGTGTGTGGGGACAGGA	760514	760588	760638	760586	-1	supercont1.22	PTSG_07414	758971	762170	None	7420	1265	86256	No_or_no_constitutive_exon
CCCTTTTGTGCGTGTCCTCCTCACTTGCGTGACCACGGGCTGCGAGACAGGC	790987	791176	791226	791174	-1	supercont1.22	PTSG_12582	789331	795815	None	7420	1265	86256	No_or_no_constitutive_exon
GTTGCTTGTCATCGCACTCACCTGCTGACACTTGTGTTGTGGGTGGTTAGCC	796093	796164	796043	796095	1	supercont1.22	PTSG_07423	795819	799302	None	7420	1265	86256	No_or_no_constitutive_exon
TCCTTCCGTTTCCATTCCTCCACCTCCCCCCCCCTTCTCCCGGGCAACAGGT	839149	843112	843162	843110	-1	supercont1.22	PTSG_07432	839149	846654	None	7420	1265	86256	No_or_no_constitutive_exon
CCCGACTCACGCCCCTCCAAACACACCACAATCATGGCGATGATGGGCAGGA	1011766	1011872	1011716	1011768	1	supercont1.22	PTSG_12588	1006169	1012657	None	7420	1265	86256	No_or_no_constitutive_exon
CACACACGTACACATACACACACTTACACCCACATGCCTGTGGGGCGCAGAA	1039857	1039963	1039807	1039859	1	supercont1.22	PTSG_07464	1038628	1042321	None	7420	1265	86256	No_or_no_constitutive_exon
ACACACACACACACGCGCGCGCGCGTACCTGCAAACACATGGGCGTGAAGGG	1057175	1057272	1057125	1057177	1	supercont1.22	PTSG_07466	1052449	1061131	None	7420	1265	86256	No_or_no_constitutive_exon
ATCACCATTCACACATGTACCCGTACAAACACACATGGTGTTGGGAACAGGG	1110669	1110783	1110619	1110671	1	supercont1.22	PTSG_12591	1102194	1111289	None	7420	1265	86256	No_or_no_constitutive_exon
CGCCACTTCCCTGCTCATCTCCCTCCTCGGATCACGGTGTGATTGGGCAGGG	1123605	1123704	1123555	1123607	1	supercont1.22	PTSG_07478	1122921	1125074	None	7420	1265	86256	No_or_no_constitutive_exon
CCTCTCCACACCGTGCTGTCGTTGTTTCTGTCGTGTTGAGTGGCGGGCAGTT	1146019	1146121	1146171	1146119	-1	supercont1.22	PTSG_07483	1144160	1154390	None	7420	1265	86256	No_or_no_constitutive_exon
ATCACATCCCTATCTCACTCTGTGTGTGTGTGTGTGTGTGTAATGGGCAGCG	1239580	1239627	1239677	1239625	-1	supercont1.22	PTSG_07498	1234968	1242360	None	7420	1265	86256	No_or_no_constitutive_exon
AGACGAGAAGAGTACGGCAGACGGGGAAGGAATAGGGAATGGGAGAAAAGGC	9826	10057	9776	9828	1	supercont1.20	PTSG_12597	9596	10057	None	7420	1265	86256	No_or_no_constitutive_exon
TGTGCACACACTGACGGCGGTGCTGCGCGCCATGTTGTGGTGGGGAGCAGGT	119358	119433	119483	119431	-1	supercont1.20	PTSG_07526	117528	120180	None	7420	1265	86256	No_or_no_constitutive_exon
TGGTGTCGTCACGTCACAACCCCGATGCGTCACGTGGTGTGGGTTGACAGAG	118560	118635	118685	118633	-1	supercont1.20	PTSG_07526	117528	120180	None	7420	1265	86256	No_or_no_constitutive_exon
ACGCACACACACACACACACATGTGCATCTGCACCTGCTTGTGGGTGAAGGC	171113	171989	171063	171115	1	supercont1.20	PTSG_07538	170702	179581	None	7420	1265	86256	No_or_no_constitutive_exon
CCTGCGCCACCATTGTATTCATCGCCACCGCACATGACCATGATGGGCAGCA	174733	174829	174683	174735	1	supercont1.20	PTSG_07538	170702	179581	None	7420	1265	86256	No_or_no_constitutive_exon
ACTTCATTAATGGTCACATTCACCACCACCACCACCACCACGACGGGCAGAA	212844	212952	212794	212846	1	supercont1.20	PTSG_07544	211186	214392	None	7420	1265	86256	No_or_no_constitutive_exon
TGCGTGCGTGTGTGTACGTTCTGTCTTGCGTGTGTTGTTGGGTGGTGCAGGG	214748	214839	214698	214750	1	supercont1.20	PTSG_07545	214497	218098	None	7420	1265	86256	No_or_no_constitutive_exon
GCTGACAACTGTGTTTTCCTCAATTACATTGCGCACGTGGGACCGAGCAGCC	268315	268457	268507	268455	-1	supercont1.20	PTSG_07555	265078	270133	None	7420	1265	86256	No_or_no_constitutive_exon
CCATGCGCCCCCTCATTCCGTTGGGCACGTGCTTTGCTGGGTGACGACAGCG	323397	323515	323347	323399	1	supercont1.20	PTSG_07567	322447	349438	None	7420	1265	86256	No_or_no_constitutive_exon
CCATGCATACATCGCTCGTGCACACATGCACACGCGCGATGGGACTGCAGGA	347813	348043	347763	347815	1	supercont1.20	PTSG_07567	322447	349438	None	7420	1265	86256	No_or_no_constitutive_exon
ACACACACACACCCACACATAAACGCAAATGCTCCAGGGGGGAATACCAGAG	373666	373698	373616	373668	1	supercont1.20	PTSG_07574	367710	383323	None	7420	1265	86256	No_or_no_constitutive_exon
CATCAACCGACCTTGTGGTGCTCACTACGTGGTACCTGTTGGGTTGATAGAA	381836	381934	381786	381838	1	supercont1.20	PTSG_07574	367710	383323	None	7420	1265	86256	No_or_no_constitutive_exon
GACCACTGACCACTGACCACTGACCACTGCTGCTTTTGGGGTGCGAGTAGGG	443131	443226	443081	443133	1	supercont1.20	PTSG_07586	438615	443963	None	7420	1265	86256	Yes
CACACACACACACACACACACACATACACACACAAACCACGTGGGCGCAGGC	509541	509734	509491	509543	1	supercont1.20	PTSG_07609	507463	512438	None	7420	1265	86256	No_or_no_constitutive_exon
CCATGTGGCGTTTTTCCTTGGTCCTTTGGCGATGCGTGTTGTGGGCACAGGG	558884	558957	559007	558955	-1	supercont1.20	PTSG_07617	550419	561517	None	7420	1265	86256	No_or_no_constitutive_exon
TTCTCACCACCGTCATCGCATGCCCTGTTTGCTGTTTTGCATGGGAGCAGAA	639475	639537	639587	639535	-1	supercont1.20	PTSG_07635	638043	640506	None	7420	1265	86256	No_or_no_constitutive_exon
TGCTCGCGCATGCGTTTACGCAAACGGCGTGTGCATTGATGGGCGTACAGGA	823959	823982	823909	823961	1	supercont1.20	PTSG_07666	820791	824377	None	7420	1265	86256	No_or_no_constitutive_exon
TGCCGGTGTTGCTCAAGTGGGAAACGGTTGCAAAGGCAACGGGGCGACAGAC	824281	824377	824231	824283	1	supercont1.20	PTSG_07666	820791	824377	None	7420	1265	86256	No_or_no_constitutive_exon
TCACGACTTGTTTCCCCGTGTTTGCGGCGGATGGGGTGGCGGGTGTGCAGAT	860392	860734	860342	860394	1	supercont1.20	PTSG_07669	835841	864593	None	7420	1265	86256	No_or_no_constitutive_exon
ACGCCCTCCCACGCCCTCTTCTTCTTCACCTTTTGCTGCGGGGCGTGCAGTA	861743	861838	861693	861745	1	supercont1.20	PTSG_07669	835841	864593	None	7420	1265	86256	No_or_no_constitutive_exon
CACGCGAACTCCCATGTATGTGTGTGTGGGGGGGGGGGAGGGGGGAACAGTT	897446	897524	897396	897448	1	supercont1.20	PTSG_07678	894783	898142	None	7420	1265	86256	No_or_no_constitutive_exon
CCCTGCTTTTGTGCACGTGGATATGCGTGTGTGCGTACGTGCGTGGGAAGAA	906949	907175	907225	907173	-1	supercont1.20	PTSG_12617	899887	907557	None	7420	1265	86256	No_or_no_constitutive_exon
CACTACCGCCACCCATCTCTGCTCTGCATGCGGCAACGCTGGGCGGGCAGGA	918620	918759	918570	918622	1	supercont1.20	PTSG_12618	916184	928735	None	7420	1265	86256	No_or_no_constitutive_exon
CTTGTCGAACGCCTCTCCTCTCTGCCTCCCACGTGCTTTGGGCGCAACAGGT	974809	974896	974946	974894	-1	supercont1.20	PTSG_12620	973258	975436	None	7420	1265	86256	No_or_no_constitutive_exon
ACACTGACCATGAGGTTGACAATGGTGGCAACATTGATGCGGGGGTACAGAT	973566	973645	973695	973643	-1	supercont1.20	PTSG_12620	973258	975436	None	7420	1265	86256	No_or_no_constitutive_exon
AACTGGTATTTGTGTCCATGTCAACCTGCGGCTTGATCATGCGTGGGAAGGC	998701	998777	998651	998703	1	supercont1.20	PTSG_12623	994677	1000990	None	7420	1265	86256	No_or_no_constitutive_exon
CACAACACACACACATTCTCTCACACACGACTACATGAGCGGGTGTATAGAA	1017222	1017507	1017172	1017224	1	supercont1.20	PTSG_07708	1010094	1017507	None	7420	1265	86256	No_or_no_constitutive_exon
AGACTCACGGTACCATCATCATCACCACCGTCACCACGACGGGTGTGCAGGC	1025392	1025485	1025535	1025483	-1	supercont1.20	PTSG_07709	1017841	1027399	None	7420	1265	86256	No_or_no_constitutive_exon
ACACACGCCACACTCACGATTTGTTGCTGTCTTGTCATGTCGGGTGGCAGGC	1020624	1020732	1020782	1020730	-1	supercont1.20	PTSG_07709	1017841	1027399	None	7420	1265	86256	No_or_no_constitutive_exon
TTAATCACTTCTTTCGGCTGTGCGTGTTTGTGTTGTTGGGGGTGACACAGGT	1018106	1018185	1018235	1018183	-1	supercont1.20	PTSG_07709	1017841	1027399	None	7420	1265	86256	No_or_no_constitutive_exon
CGCATACCTTGGTGCATTCACGCGCAGCATCACCAACCTTGGGCGTACAGGC	1048159	1048268	1048109	1048161	1	supercont1.20	PTSG_07714	1045785	1048268	None	7420	1265	86256	No_or_no_constitutive_exon
CGACGAGCAAGTGCACACGCGCACACCTCATTTTCGTCAGGCGGGAGCAGCT	1088671	1088704	1088754	1088702	-1	supercont1.20	PTSG_12627	1088671	1092110	None	7420	1265	86256	No_or_no_constitutive_exon
TTGACCCGTTCCACCTCACCCCAACATGAACCACGCACGCACGTGGGCAGGT	1103235	1103310	1103185	1103237	1	supercont1.20	PTSG_07725	1100002	1106285	None	7420	1265	86256	No_or_no_constitutive_exon
ACAACACTGTGTCTCATGTGCAATGTGTTGCCATCATGCCATGAGGGTAGCT	1165440	1165583	1165390	1165442	1	supercont1.20	PTSG_07735	1164152	1169453	None	7420	1265	86256	No_or_no_constitutive_exon
CTCTCGCACAAACACACCGCTCACACAACAACACCTGCACGTGGGAGCAGTG	1213961	1214108	1213911	1213963	1	supercont1.20	PTSG_07744	1212458	1215045	None	7420	1265	86256	No_or_no_constitutive_exon
TGCCCCCCCCCCTCCTCACTGCTCCTCCTGACTCACCCTTTGGGCGGCAGGT	1247785	1247878	1247735	1247787	1	supercont1.20	PTSG_07748	1240127	1248559	None	7420	1265	86256	No_or_no_constitutive_exon
CACACCACCTTCCTCTTCATGCTTGCATGTGTGTGTGTGCATGGGTGCAGGC	1268171	1268301	1268351	1268299	-1	supercont1.20	PTSG_07753	1263904	1269243	None	7420	1265	86256	No_or_no_constitutive_exon
TGAGGATCGTTGGAGGATGATGGGCGGGTGCACACATGATGGGTTGGGAGAA	8687	8761	8811	8759	-1	supercont1.19	PTSG_13258	7512	10096	None	7420	1265	86256	No_or_no_constitutive_exon
ACCTCTCTGTCTACATTTGTCGATTGCATGTGTCTATGATATGTGGGCAGGC	99704	99835	99654	99706	1	supercont1.19	PTSG_07774	97892	103423	None	7420	1265	86256	No_or_no_constitutive_exon
TGCCCCATTCATCGTCTCGTGCTCGCCTGTTTTGCATGCAGGGTGGAGAGGT	129917	129980	129867	129919	1	supercont1.19	PTSG_07781	125936	133067	None	7420	1265	86256	No_or_no_constitutive_exon
ATCATCATCACCATCGTCATCACCATCATCACCATCATTCACGGGTGCAGGG	266100	266178	266050	266102	1	supercont1.19	PTSG_07811	260763	271522	None	7420	1265	86256	No_or_no_constitutive_exon
TCTCTCTCTCTCTCGCCTTTTCTTTTTGCAACCACTCACACAAGGGGAAGCC	390555	390663	390713	390661	-1	supercont1.19	PTSG_07832	384685	391424	None	7420	1265	86256	No_or_no_constitutive_exon
TGTTCTCACACCGTCCATGGCAACATGCTGCCTGTGTGCGGGAACCACAGGT	444150	444276	444100	444152	1	supercont1.19	PTSG_07841	442781	447918	None	7420	1265	86256	No_or_no_constitutive_exon
GTTCCAGCCCACTCATAATCCGCTGGTTGCATGCATCGTGCCAAGGGCAGCT	472813	472984	473034	472982	-1	supercont1.19	PTSG_07848	469433	473605	None	7420	1265	86256	No_or_no_constitutive_exon
ACACACACACACACATACAGACCTGAGGGGCGCCGGGGGGATGTGACGAGGC	551846	551987	551796	551848	1	supercont1.19	PTSG_07867	551579	553292	None	7420	1265	86256	No_or_no_constitutive_exon
CGCACACACGCACACACGCACACACGCACACGCATTGCTGTGGGCGGCAGGT	568622	568723	568773	568721	-1	supercont1.19	PTSG_07873	566696	575788	None	7420	1265	86256	No_or_no_constitutive_exon
TAGTGCTTGTTACTGCCTCGTGAGCTCATGCCCGTTGTTTGGGCGGACAGGT	605758	605831	605708	605760	1	supercont1.19	PTSG_12653	599764	611953	None	7420	1265	86256	No_or_no_constitutive_exon
ACCCAACCACCGACAACACCAACACCACCAACAAACGCGCGGGCACGCAGAT	610934	611029	610884	610936	1	supercont1.19	PTSG_12653	599764	611953	None	7420	1265	86256	No_or_no_constitutive_exon
GCGGGGTGTGTGACGAGGAGGTGCTGTGGGGGGCGTTGTGTGGCGGGGAGGA	709868	713831	709818	709870	1	supercont1.19	PTSG_07899	690969	713831	None	7420	1265	86256	No_or_no_constitutive_exon
CATACACACATAAACACACACACACACAAAACTGCATGCTTGGGTGGCAGCG	734936	735181	735231	735179	-1	supercont1.19	PTSG_07901	722774	736596	None	7420	1265	86256	No_or_no_constitutive_exon
ACTGCCACCATGACTGACATCCTTGCCTGCGTGTGCTGCGTATGGGGCAGGT	788675	788836	788625	788677	1	supercont1.19	PTSG_07908	785251	791941	None	7420	1265	86256	No_or_no_constitutive_exon
TCCTGTGTCATCGTCGTCACCCTGCACTGCATCATGCCATGGGCGGCCAGGT	798587	798662	798712	798660	-1	supercont1.19	PTSG_07909	792379	800205	None	7420	1265	86256	No_or_no_constitutive_exon
TTTACTGGCATGTTCACTGGCCACGGCCTTCTTCCCTTTTGTGGGTATAGCT	1050363	1050438	1050488	1050436	-1	supercont1.19	PTSG_07958	1045314	1050800	None	7420	1265	86256	No_or_no_constitutive_exon
CCCTCATGCATGCATGCACCCATCTATATCATGTGATGTTTGGTGGGCAGAT	1190043	1190219	1190269	1190217	-1	supercont1.19	PTSG_07982	1181608	1193473	None	7420	1265	86256	No_or_no_constitutive_exon
ACAACCACATGTGTGCGTATGTTTGTGCATGTGTATGCGTGGGAGTACAGCG	1200141	1200252	1200302	1200250	-1	supercont1.19	PTSG_07983	1193587	1206310	None	7420	1265	86256	No_or_no_constitutive_exon
CACGCTCACTCACTCACGCACGCACGCACTCCATACCGCGGGAATTACAGGA	49676	50036	49626	49678	1	supercont1.21	PTSG_08006	48024	50036	None	7420	1265	86256	No_or_no_constitutive_exon
CATTGATATCCCACATTTCACACCACTTCCCCTATCCCACGGCCGGGCAGAC	174868	175017	175067	175015	-1	supercont1.21	PTSG_08035	174110	180269	None	7420	1265	86256	No_or_no_constitutive_exon
CAAACTGAACTGTGCACACTGCCACTGCTCTGCCATGTCGTGTGGGGAAGGT	185630	185760	185580	185632	1	supercont1.21	PTSG_08037	184927	188719	None	7420	1265	86256	No_or_no_constitutive_exon
TCCCCCTCTTCTTCTCCCTCCCTCCGTCCCTCTCGCGGGTGCGCGGACAGAG	219167	219302	219117	219169	1	supercont1.21	PTSG_08045	218348	225366	None	7420	1265	86256	No_or_no_constitutive_exon
CTTACACCACATCGTGAACGTGTTTGGACACGTGTGAATGGGAACAACAGTT	394596	394655	394705	394653	-1	supercont1.21	PTSG_08088	393813	396149	None	7420	1265	86256	No_or_no_constitutive_exon
ACTCTCACAACACACACACACATAATTGTGTGCCCGCGTGGGGTTGACAGGA	430050	430143	430193	430141	-1	supercont1.21	PTSG_08094	414639	431212	None	7420	1265	86256	No_or_no_constitutive_exon
ACACACACACACACACACACACACACACACACAACTTCACATGGGGTCAGAC	454725	454824	454675	454727	1	supercont1.21	PTSG_08101	451764	460045	None	7420	1265	86256	No_or_no_constitutive_exon
TTTTGGGAGCTCACACGCCCCAATCGCTATGCTGCTGTTTGGGAAAACAGAG	463910	464067	463860	463912	1	supercont1.21	PTSG_08103	463591	465860	None	7420	1265	86256	No_or_no_constitutive_exon
CACCAACCCGACCCCTTGCCTTACGCGCACGTGTTTCATTGGGAACACAGGA	488577	488688	488738	488686	-1	supercont1.21	PTSG_08113	487449	489964	None	7420	1265	86256	No_or_no_constitutive_exon
CACACAGGCACACACTCTCATGTGCACTCTTCTCTGTGCGGGGGAAGCAGCC	567775	567857	567907	567855	-1	supercont1.21	PTSG_08134	565438	569404	None	7420	1265	86256	No_or_no_constitutive_exon
AGTCTTCTTGCTGACTCACTGAAGATGACAATGGCTTCATCTGGGAACAGGT	576255	576334	576384	576332	-1	supercont1.21	PTSG_08135	573913	576865	None	7420	1265	86256	No_or_no_constitutive_exon
CAACAAACACCTGTCTGCGCCCATTGCCGCCGCTTGTCCTGGGATCACAGGG	585780	585834	585884	585832	-1	supercont1.21	PTSG_08137	583728	587335	None	7420	1265	86256	No_or_no_constitutive_exon
CCAACACACCCATGACATTGCTGCCATCGCCACTGCGTGCGGGGGAAAAGGT	674341	674415	674291	674343	1	supercont1.21	PTSG_08161	668827	678597	None	7420	1265	86256	No_or_no_constitutive_exon
CGTATCTGTGTATGTGTGTGTGTGTGTGTGTGCTTTGACTGGGGTTGCAGGG	766628	766754	766804	766752	-1	supercont1.21	PTSG_08175	763826	771056	None	7420	1265	86256	No_or_no_constitutive_exon
GACCACTGGATCGCAACAGGTCGTCAAACCTTTGTTGTTGGGAGCGGAAGTA	941930	942008	942058	942006	-1	supercont1.21	PTSG_08207	941930	942597	None	7420	1265	86256	No_or_no_constitutive_exon
TGACTCGCTCCATCCCTGACTGCCTTCTCGCTCTGTTTCTTGGGGGTTAGCT	951197	951253	951303	951251	-1	supercont1.21	PTSG_08209	949116	953602	None	7420	1265	86256	No_or_no_constitutive_exon
GTGACGTTATTACCTCTCACAGACGTACGCTTGTTGGGTCGTGGCAACAGGC	961952	962125	962175	962123	-1	supercont1.21	PTSG_08211	959354	962441	None	7420	1265	86256	No_or_no_constitutive_exon
TGCTGGAAGCGGAAGAGGTGGTGGTAGAAGGCGGTGCTGACATGGGCAAGGG	997101	997386	997051	997103	1	supercont1.21	PTSG_08220	995071	998507	None	7420	1265	86256	No_or_no_constitutive_exon
ACACACACACACACACAAACGACGTTGATGGGTGCTACTGTTGGGGGCAGGT	1083586	1083696	1083536	1083588	1	supercont1.21	PTSG_08238	1081912	1084733	None	7420	1265	86256	Yes
TATGTCACGCCCCCCCTCACCATCGTATCTGTGTGCTGGGCGGATGACAGGA	1125689	1125803	1125853	1125801	-1	supercont1.21	PTSG_08253	1121692	1127662	None	7420	1265	86256	No_or_no_constitutive_exon
CTGTGGCTTTCTCTGCCCATTTACACGGACACACGTGCACACGGGCATAGTT	1150832	1150905	1150955	1150903	-1	supercont1.21	PTSG_08258	1148490	1158309	None	7420	1265	86256	No_or_no_constitutive_exon
ACACACACAAACATACATACACACACACACATACCACGCTGGTGGGGCAGGT	1162965	1163117	1162915	1162967	1	supercont1.21	PTSG_12699	1160595	1166684	None	7420	1265	86256	No_or_no_constitutive_exon
ACGCGCGCACTTACACACGTGCACCCTGTACTTTTGTTGTGTGTGGGCAGTG	1177500	1177607	1177450	1177502	1	supercont1.21	PTSG_08264	1176666	1189501	None	7420	1265	86256	No_or_no_constitutive_exon
GTTTGCTGGTGGCCTGCCACTCACGACGAATCACTGTGTGGGTGATACAGGT	61980	62112	62162	62110	-1	supercont1.23	PTSG_08280	59881	62390	None	7420	1265	86256	No_or_no_constitutive_exon
CTAATGACGCCCAATGCCTCACACGTGTACATGCGCCGGGGTGGTGGCAGGT	138061	138247	138297	138245	-1	supercont1.23	PTSG_08298	137457	139594	None	7420	1265	86256	No_or_no_constitutive_exon
GCTGCCTTGCCCATTGGTTCACACCGAGCATGTGCTCTGCTGGGTGGCAGTT	177949	178006	178056	178004	-1	supercont1.23	PTSG_08310	172714	178939	None	7420	1265	86256	No_or_no_constitutive_exon
ACACACACACACACACACCAACCACCAACCACCACCACGGCGGGGTGTAGGG	174415	174570	174620	174568	-1	supercont1.23	PTSG_08310	172714	178939	None	7420	1265	86256	No_or_no_constitutive_exon
TTTCATACTCCTCCCCTCCCTCCTCTTTACGACGGCATCACGGGACACAGGG	219825	219908	219775	219827	1	supercont1.23	PTSG_08321	216556	225486	None	7420	1265	86256	No_or_no_constitutive_exon
CACACACACACACACACACACACACACATTCATACTTGTGCATGGGGCAGGT	263199	263307	263357	263305	-1	supercont1.23	PTSG_08331	255173	272753	None	7420	1265	86256	No_or_no_constitutive_exon
CTACTGCAACTTGCCCACATCTCAACATCTTCGTGCTCGCGTGGGAACAGCT	353479	353576	353429	353481	1	supercont1.23	PTSG_12712	349864	358946	None	7420	1265	86256	No_or_no_constitutive_exon
ATTCGTATGATCATGGTGGTCCAGTGCCTGTGACGATGAGCGCGGGGCAGCG	368083	368179	368033	368085	1	supercont1.23	PTSG_08353	359240	368632	None	7420	1265	86256	No_or_no_constitutive_exon
CACACACACACACACTCACACGTACACGTACACCATGCGTGTGGGTGTAGGC	407438	407523	407388	407440	1	supercont1.23	PTSG_08363	404543	408094	None	7420	1265	86256	No_or_no_constitutive_exon
TGCTGTTGCTTTCCTTGTTCCCTTGTCCATCGCCTTGACTGGGGCGGCAGCA	409572	409718	409522	409574	1	supercont1.23	PTSG_08364	408660	410644	None	7420	1265	86256	No_or_no_constitutive_exon
TCGCACCACATCCACCTGCTCTCCTCTCCTCCCCTCCTCCTCGGGGGCAGAT	481570	481825	481875	481823	-1	supercont1.23	PTSG_08381	480461	484497	None	7420	1265	86256	No_or_no_constitutive_exon
TGCACTCACATCACGCCGTGCGTATGTGCCGTGTTTCAACGGGCAATCAGGC	480832	480916	480966	480914	-1	supercont1.23	PTSG_08381	480461	484497	None	7420	1265	86256	No_or_no_constitutive_exon
TTCTAACAACTACGTTGTTCACGCACTCATAACCACATGGGAATGTGTAGAC	485142	485377	485092	485144	1	supercont1.23	PTSG_08382	484657	488237	None	7420	1265	86256	No_or_no_constitutive_exon
CCACACCCCAACTCCTCGATCACATCATCCTGACGTGGTGCTGGGAGCAGCC	505884	505962	506012	505960	-1	supercont1.23	PTSG_08387	505271	509386	None	7420	1265	86256	No_or_no_constitutive_exon
ACACACAATGAACTCTCCCCCCCCCTCCCTCTTTTTCGACACGGGTGCAGGT	732092	732296	732346	732294	-1	supercont1.23	PTSG_08427	731634	736219	None	7420	1265	86256	No_or_no_constitutive_exon
CAATCATTGGCGCTCACCGTTTGCTATGTGCACGTGTTTTGGGGACCCAGCT	781896	781993	781846	781898	1	supercont1.23	PTSG_08441	781519	783478	None	7420	1265	86256	No_or_no_constitutive_exon
GTTTGTATGTCTGTCTGTCTGTCTGTCTGTGGGTGTGGGGGGGGGTACAGGT	853565	853648	853698	853646	-1	supercont1.23	PTSG_12729	850540	854829	None	7420	1265	86256	No_or_no_constitutive_exon
CACCCATCATTACAACGATCATCACGGCGGCGGTGCCGACTGGGGTGCAGAC	895044	895092	894994	895046	1	supercont1.23	PTSG_08463	893358	896010	None	7420	1265	86256	No_or_no_constitutive_exon
AGCTGCTCACTCACTTTGCTGCCATGACCAATGGTGTGTTGGGACTGCAGGT	954126	954151	954201	954149	-1	supercont1.23	PTSG_08476	948771	954914	None	7420	1265	86256	No_or_no_constitutive_exon
CTTAATATTCCTCACGCAATGCAACGCGGCTTGGCTTGTCTTGGGGACAGGT	949451	949528	949578	949526	-1	supercont1.23	PTSG_08476	948771	954914	None	7420	1265	86256	No_or_no_constitutive_exon
GTCAAAAGAGACATGCGCACACTCATTTCCGCGTTGAATTGGGTGGCCAGTG	973768	973838	973718	973770	1	supercont1.23	PTSG_12735	971643	977768	None	7420	1265	86256	No_or_no_constitutive_exon
CCGACCACCACCATCGTGATCGCGATCGACACCATCATGGACGGGAGCAGCT	1077807	1077897	1077947	1077895	-1	supercont1.23	PTSG_08498	1075483	1088863	None	7420	1265	86256	No_or_no_constitutive_exon
ATCATCATCATCACCACCTCCGCCATCCGCAATCGCGGTGCACGGGGCAGAG	1139445	1139577	1139627	1139575	-1	supercont1.23	PTSG_12745	1132615	1147679	None	7420	1265	86256	No_or_no_constitutive_exon
ACGCACACACGCTGCGTGATGCTTGCATCCAATGTCGCGTGGGATCACAGGT	17253	17413	17203	17255	1	supercont1.24	PTSG_08524	15371	22519	None	7420	1265	86256	No_or_no_constitutive_exon
CGTTCTCTATCTCACATGTCATGTGCTTGCTCGCGCGCTTGGGCGTGCAGAT	84501	84554	84604	84552	-1	supercont1.24	PTSG_08536	84017	85931	None	7420	1265	86256	No_or_no_constitutive_exon
TTGCGGAGCTCGAGCGCCTTGTCGGGGAGGCGCGTACGCGGGAGACGCAGGT	144912	145467	144862	144914	1	supercont1.24	PTSG_08547	142127	150067	None	7420	1265	86256	Yes
TTGCGGAGCTCGAGCGCCTTGTCGGGGAGGCGCGTACGCGGGAGACGCAGGT	145627	146523	145577	145629	1	supercont1.24	PTSG_08547	142127	150067	None	7420	1265	86256	No_or_no_constitutive_exon
GATACCGCCGTTACCGTCACCGCGCGGTGTGATGCGATGTGCGGGGACAGGT	152586	152675	152536	152588	1	supercont1.24	PTSG_08549	151371	156464	None	7420	1265	86256	No_or_no_constitutive_exon
CTCACGTCTCCATAACCACCGCCAACATGCTTCGTTGTGGGGGTGTGCAGCG	157626	157747	157576	157628	1	supercont1.24	PTSG_08550	157136	164370	None	7420	1265	86256	No_or_no_constitutive_exon
CCAGTCTGCCTACGATGACTGATGGTGCAGCAATGCTGTTGGGGATGCAGGG	170828	170943	170778	170830	1	supercont1.24	PTSG_08553	170014	174065	None	7420	1265	86256	No_or_no_constitutive_exon
CCACCACCACTCGTCACAACTGCAACCCATCGCCGTGGTTGACGGGCCAGGT	230053	230148	230003	230055	1	supercont1.24	PTSG_12754	224862	242238	None	7420	1265	86256	No_or_no_constitutive_exon
TGTATTTGTATTTGTATTTCTTCTCCTCCCCATTGCGTAACTGGGAACAGAT	270246	270428	270196	270248	1	supercont1.24	PTSG_08573	257265	270428	None	7420	1265	86256	No_or_no_constitutive_exon
CACCAGCTTACTGCCAATGTTGAACCAAACGACTGCAATCGTGGGCACAGGG	352374	352439	352324	352376	1	supercont1.24	PTSG_08587	350911	356612	None	7420	1265	86256	No_or_no_constitutive_exon
CAACAACCAACACCAACAAACAACACGTGGTCGTGTTGGGATTGCAAAAGTG	454285	454457	454507	454455	-1	supercont1.24	PTSG_12762	441487	455025	None	7420	1265	86256	No_or_no_constitutive_exon
TTCACAGCAAACTGCATGTGTCCGTGTGCCCTCGTTTTGTTGGGGCACAGGC	454000	454105	454155	454103	-1	supercont1.24	PTSG_12762	441487	455025	None	7420	1265	86256	No_or_no_constitutive_exon
CCACCCCCGTCATTCCCCCCCCCCTCTTGTCCTGGGCTGCGGGTGTGCAGGG	543920	544014	544064	544012	-1	supercont1.24	PTSG_08619	536722	546812	None	7420	1265	86256	No_or_no_constitutive_exon
GGCTGCTGACCCTCCACGTTATCGCTGTTGTTGTTGCTTTTGGGATACAGGG	568099	568174	568224	568172	-1	supercont1.24	PTSG_08624	565706	569317	None	7420	1265	86256	No_or_no_constitutive_exon
CCACCACCATCATCACCACCGTTGTCATTGTCGTCATCGTGGGGCTGCAGGT	566664	566761	566811	566759	-1	supercont1.24	PTSG_08624	565706	569317	None	7420	1265	86256	No_or_no_constitutive_exon
CCTCACGAGACCACCCTGTTGTCGCGTGTACGCGAATTGCGGGCTGACAGCT	783653	783746	783796	783744	-1	supercont1.24	PTSG_08671	780030	785410	None	7420	1265	86256	No_or_no_constitutive_exon
TCATGTGTTTGGCGCACAATCTCGCGTTTCGCTTCTGTTTGGGTGTGCAGGC	789189	789220	789139	789191	1	supercont1.24	PTSG_08672	785419	791794	None	7420	1265	86256	No_or_no_constitutive_exon
ACACACTTCATTCACACACACATCCACATGCCCGCAACTTGTGTGGGCAGGT	795513	795816	795463	795515	1	supercont1.24	PTSG_08673	792095	795816	None	7420	1265	86256	No_or_no_constitutive_exon
CCACAACCACCTTCTCTGCACCGCACTCCTTCTGCATGCTGTTGGGACAGCT	928760	928840	928710	928762	1	supercont1.24	PTSG_12772	927928	929237	None	7420	1265	86256	No_or_no_constitutive_exon
CCACGTCACCACTGCCACGATGACGTTGATTTTGGTGTGCACGGGTGCAGGA	971093	971171	971221	971169	-1	supercont1.24	PTSG_12775	962088	975692	None	7420	1265	86256	No_or_no_constitutive_exon
AGGATCGTCGGAGGATGATGGGCGGTGCACACATGATGATGGGTTGGGAGGA	9490	9561	9611	9559	-1	supercont1.25	PTSG_12782	5423	10847	None	7420	1265	86256	No_or_no_constitutive_exon
CTCCACTCCCTAAACCGCCATCTTCATCTTCAACCCCAAATATGGGACAGCA	63914	64033	63864	63916	1	supercont1.25	PTSG_08738	59809	64849	None	7420	1265	86256	No_or_no_constitutive_exon
GTGTGTGTGTGTGTGTGTGTGTGTGTGTGTGTTCGCTTGTGTGGGAGCAGTC	134700	134761	134811	134759	-1	supercont1.25	PTSG_08756	131920	138102	None	7420	1265	86256	No_or_no_constitutive_exon
CACCCCACATCTCACGCTGCTCCGCCTTGGTGCGGGTCACGGGTGCGCAGGG	132996	133122	133172	133120	-1	supercont1.25	PTSG_08756	131920	138102	None	7420	1265	86256	No_or_no_constitutive_exon
ACTTGCACGTTGACTTACGGCTCCCGCTTGCGGTTCCAACGGGTCAACAGGA	233479	233614	233664	233612	-1	supercont1.25	PTSG_12791	232582	246928	None	7420	1265	86256	No_or_no_constitutive_exon
CTCACCACAGTCAACAACAACAACAACAACCAACAATACTGCGGGTAAAGCA	337866	338008	337816	337868	1	supercont1.25	PTSG_08789	337275	339437	None	7420	1265	86256	No_or_no_constitutive_exon
TGAACCTGCACTTCCTTTTCTTGCTCATGTGTTGCGCACACCACAGGGAGGA	363111	363159	363061	363113	1	supercont1.25	PTSG_12796	361684	370100	None	7420	1265	86256	No_or_no_constitutive_exon
GCGATTAACCACACCGATCTTGCTGCTGTTGCTGCCGCATCGCGGGGTAGAT	536010	536157	536207	536155	-1	supercont1.25	PTSG_12800	534995	538464	None	7420	1265	86256	No_or_no_constitutive_exon
ACCACCCCCCCCCCATCACCATCACCATCACTGCTGCTGTTGGGGGCCAGGT	567459	567558	567409	567461	1	supercont1.25	PTSG_12802	565697	570077	None	7420	1265	86256	No_or_no_constitutive_exon
CGACGCTGCTAACGCTACTAACGCTGCTAACGCTGTCTGCATGGGGACAGGC	581595	581668	581545	581597	1	supercont1.25	PTSG_08837	580321	586036	None	7420	1265	86256	No_or_no_constitutive_exon
GCTCCATTCCATCCTGACAACCTTTGTGTCCATCGCGTTTGCGTGGGCAGAT	611392	611499	611342	611394	1	supercont1.25	PTSG_08844	610828	611896	None	7420	1265	86256	No_or_no_constitutive_exon
GGCTCGTTTGCGTCTCTCCTCACACGTCTCCTTCGTTACCGGGTGTGCAGCC	614032	614130	614180	614128	-1	supercont1.25	PTSG_08845	611931	615238	None	7420	1265	86256	No_or_no_constitutive_exon
GCCTCATCCTGCCTCCCCATCACCACCACCACGACTGGGATGACGAACAGGT	613162	613255	613305	613253	-1	supercont1.25	PTSG_08845	611931	615238	None	7420	1265	86256	No_or_no_constitutive_exon
ATCTTGTCATACCTTGTCTGTGCTTCGCGATGTCGTTGTTGGTCGGGCAGAT	643227	643668	643177	643229	1	supercont1.25	PTSG_08851	635101	644758	None	7420	1265	86256	No_or_no_constitutive_exon
CTCTGACCACCCCCCCCCTTCTCCCACTGCACGACATTCTCGGGGTGCAGAT	646491	646510	646441	646493	1	supercont1.25	PTSG_08852	645037	649767	None	7420	1265	86256	No_or_no_constitutive_exon
GATGACAGTATGCGTGTCGACGTTGATGACAACCAGCCGGGTGAAACAAGGC	688990	689308	689358	689306	-1	supercont1.25	PTSG_08860	688990	691803	None	7420	1265	86256	No_or_no_constitutive_exon
CCCCCCTTACACCACTGCCATCAGTGCTGTACTGGACTGGGTACGAGCAGCT	715124	715168	715074	715126	1	supercont1.25	PTSG_08866	712068	715168	None	7420	1265	86256	No_or_no_constitutive_exon
CATGTCCATCGTTCACCACGCGCCAATGACTGCGGCTGGGGCCGGGGCAGGT	739866	739956	740006	739954	-1	supercont1.25	PTSG_08872	736121	743379	None	7420	1265	86256	No_or_no_constitutive_exon
GTGTTGCCTTGCCTTCACCTTTTCGCCACTTTGTGACGTCGGGGTGTCAGAA	803784	803905	803734	803786	1	supercont1.25	PTSG_08882	799706	805417	None	7420	1265	86256	No_or_no_constitutive_exon
ACACACACATGCTGCGTGATGCTTGCGTCCAATGTCGCGTGGGATCACAGGT	36231	36391	36181	36233	1	supercont1.27	PTSG_08933	34348	41343	None	7420	1265	86256	No_or_no_constitutive_exon
GCTGTCACATCACTGATCCTGCCCTTGGCTTTGTTGCTTTGGGTACACAGGC	166047	166086	166136	166084	-1	supercont1.27	PTSG_08955	163996	168572	None	7420	1265	86256	No_or_no_constitutive_exon
CACACACACACACACTGCGTGCTGCTGTATGCAACTTGCGGGGGCACCAGAA	253191	253338	253141	253193	1	supercont1.27	PTSG_12819	250881	263124	None	7420	1265	86256	No_or_no_constitutive_exon
CACACACCACACACACACATGATGATGCCATGGCTACTTGGGCGGTGCAGGC	256367	256458	256317	256369	1	supercont1.27	PTSG_12819	250881	263124	None	7420	1265	86256	No_or_no_constitutive_exon
CATTACACTCATGCACTCTTATTCGTGTGTGTGTGTGTGTATGTGGGCAGAT	275930	276089	275880	275932	1	supercont1.27	PTSG_08974	270627	277556	None	7420	1265	86256	No_or_no_constitutive_exon
CATCCACGGCCTTCCCTCAACTTCTTCCTTTCGCTGCCCCTGGGTGGCAGGT	331539	331698	331489	331541	1	supercont1.27	PTSG_08987	326973	332256	None	7420	1265	86256	No_or_no_constitutive_exon
TTGTCGCTTTCACCTTGTTGTACTCATCGCTCGTGTTGCTGGGTTGATAGCC	435412	435548	435362	435414	1	supercont1.27	PTSG_09001	434893	436587	None	7420	1265	86256	No_or_no_constitutive_exon
TGCGTAGTCTCACATGCAGCACCTATCTTCTTGTGTGTGGGGAACTGCAGAC	452559	452648	452698	452646	-1	supercont1.27	PTSG_09002	436604	455097	None	7420	1265	86256	No_or_no_constitutive_exon
CGTCATTATGCCGGTTGCCGTTGTGTTGCTGGTTCGCAACGGGACAACAGCC	535212	535256	535306	535254	-1	supercont1.27	PTSG_09015	524739	535501	None	7420	1265	86256	No_or_no_constitutive_exon
ACCTCACATACACATGCACACGCACACACTCTTGCATGAAATGGGTGCAGGT	674054	674165	674215	674163	-1	supercont1.27	PTSG_09041	664305	674464	None	7420	1265	86256	No_or_no_constitutive_exon
CCCCACCACCGCCACCACCACCATCGCCATCATCGTCATGGCGGGTGCAGCC	670503	670580	670630	670578	-1	supercont1.27	PTSG_09041	664305	674464	None	7420	1265	86256	No_or_no_constitutive_exon
ATCATCATCACCAACACGATCATCATCATCACAACTGCACATGGGTACAGCG	666626	666712	666762	666710	-1	supercont1.27	PTSG_09041	664305	674464	None	7420	1265	86256	No_or_no_constitutive_exon
GGATTGCTTCCTCACTGACTTCAACCTGTTGAATGTTGTCGGGTGAGCAGGA	720694	720776	720826	720774	-1	supercont1.27	PTSG_09052	714908	726056	None	7420	1265	86256	No_or_no_constitutive_exon
ACGCGTGCGATGTGTGTGCCTGTATTTGCGTGCATGTGTTCGTGGGATAGCG	882771	882815	882865	882813	-1	supercont1.27	PTSG_12836	882019	890517	None	7420	1265	86256	No_or_no_constitutive_exon
CAACGCCGTGCGCGACCGTGCATGCGTGAACTGCACCCTTTGGCAGGGAGTA	914579	915260	915310	915258	-1	supercont1.27	PTSG_09094	914579	918435	None	7420	1265	86256	No_or_no_constitutive_exon
GCACCATTTGTTAATTTCTTTTTGCAATCTTTGCATCCATGCACGGGCAGAC	154739	154772	154689	154741	1	supercont1.29	PTSG_09122	149023	154772	None	7420	1265	86256	No_or_no_constitutive_exon
TCTGTGCCAGGAAGGCCTGCCCACACCATCACCAACACCAGGGCTTGAAGGC	163164	163304	163354	163302	-1	supercont1.29	PTSG_09125	161445	166129	None	7420	1265	86256	No_or_no_constitutive_exon
ACCGACCACACCACAACGTCCCCGCTGCACCATGACTGCGGGTGGTGCAGGG	401165	401290	401115	401167	1	supercont1.29	PTSG_12841	398303	404607	None	7420	1265	86256	No_or_no_constitutive_exon
TGGTCTCACCCCCACGCCACCACGCCGACACGACTGCGCCGTGCGGGCAGGT	564760	564853	564903	564851	-1	supercont1.29	PTSG_09215	556767	568033	None	7420	1265	86256	No_or_no_constitutive_exon
CGCCGCTCACATGTCATGCGTGTTTGTGGCTGCTGGGGCGAATGCGTGAGGA	908815	908931	908765	908817	1	supercont1.29	PTSG_12863	902083	910068	None	7420	1265	86256	No_or_no_constitutive_exon
TGCTTCTCACGAGCTTCTCTCATGCCCGCTGCTGTGTTGTGGGAACGCAGGG	100033	100088	100138	100086	-1	supercont1.28	PTSG_09306	94500	102781	None	7420	1265	86256	No_or_no_constitutive_exon
AAGGGATGTCACACTCACTCACAACCCCAACCGGTTGCGCATGGGTGCAGGC	216994	217072	216944	216996	1	supercont1.28	PTSG_09327	215481	220671	None	7420	1265	86256	No_or_no_constitutive_exon
GATTTTCTGTTGCTCACGCCTCTGCTTGTTTCTTGCATGTGATGGGACAGGC	231097	231570	231620	231568	-1	supercont1.28	PTSG_12872	228361	254685	None	7420	1265	86256	No_or_no_constitutive_exon
TATGGCTGTCGCATTCCTGTCGAATATTTTTTTTCATTTCGGGTCAACAGCT	327598	327709	327759	327707	-1	supercont1.28	PTSG_09346	322569	331935	None	7420	1265	86256	No_or_no_constitutive_exon
GGTTGTGGTCTCATCCATCTCACATGTATGCACACACACTGTTTGGGAAGAC	338300	338502	338552	338500	-1	supercont1.28	PTSG_12874	338300	344320	None	7420	1265	86256	No_or_no_constitutive_exon
CAATGATGCTGTGGTTGTGTACCGCTCACGAAACAACGGGGGATGCGTAGGT	389942	390014	389892	389944	1	supercont1.28	PTSG_09361	389026	392085	None	7420	1265	86256	No_or_no_constitutive_exon
CTTTTTTTCCGCTGTCATCCGCTCACCGTGCTCATGCTTGGGGTGCACAGGG	423350	423417	423467	423415	-1	supercont1.28	PTSG_12878	418836	425621	None	7420	1265	86256	No_or_no_constitutive_exon
ACCATTCTTGTTGACGAATTGGACCTACTCGTGACTTGTGCGATGGGCAGCT	465140	465210	465260	465208	-1	supercont1.28	PTSG_09378	461201	468053	None	7420	1265	86256	No_or_no_constitutive_exon
ACGCGCCCACTCCCCGCCTATACAACGCAACCCCCAATGCCGGGCGACAGGA	462909	463039	463089	463037	-1	supercont1.28	PTSG_09378	461201	468053	None	7420	1265	86256	No_or_no_constitutive_exon
ACTCACAACCACACACACGCAACCACACGCAACCACGCCTACGAGGGCAGGC	535843	535947	535793	535845	1	supercont1.28	PTSG_09391	530601	537401	None	7420	1265	86256	No_or_no_constitutive_exon
CTCCTCCACGCCCCTCCCGTCTCCAAACATCATGGCATATGGGACGGCAGGA	580144	581168	581218	581166	-1	supercont1.28	PTSG_09401	579118	583005	None	7420	1265	86256	No_or_no_constitutive_exon
CACCACCAAATCACATCACTCTTCACACATCACCACTGTGGCGCGGGCAGGA	600440	601695	600390	600442	1	supercont1.28	PTSG_09406	597487	601695	None	7420	1265	86256	No_or_no_constitutive_exon
TGCACGCCCTTATACACACACACACACACACACTTGACGCGGGCACGCAGCA	658479	658884	658429	658481	1	supercont1.28	PTSG_09418	657695	660413	None	7420	1265	86256	No_or_no_constitutive_exon
ACACACACACACACCTCCCTTCCCTCCTTGCTTCCTGTGGGTGTGGGCAGGC	766649	766809	766599	766651	1	supercont1.28	PTSG_12885	762903	771370	None	7420	1265	86256	No_or_no_constitutive_exon
CACACACACACACACACACACACACACACACACACACACAAAATGGGCAGAT	802661	806186	802611	802663	1	supercont1.28	PTSG_09455	801564	807179	None	7420	1265	86256	No_or_no_constitutive_exon
CCCCCCCCCCCGTGATTCCCTGGCCTCACCTTGCTGCCACTATGGGGTAGGC	841899	841971	841849	841901	1	supercont1.28	PTSG_09461	840358	848295	None	7420	1265	86256	No_or_no_constitutive_exon
GGTGCATGGGTGACTATTGACGCTGTCGGCTTTGTTGTTGGGGATGGCAGCT	866190	866340	866390	866338	-1	supercont1.28	PTSG_09463	862567	866747	None	7420	1265	86256	No_or_no_constitutive_exon
TATGTATGCTTGCTTTTGACTTGCTGTGGTGTTGCCGTGGGTGTGGACAGGA	876177	876287	876127	876179	1	supercont1.28	PTSG_09464	867086	880809	None	7420	1265	86256	No_or_no_constitutive_exon
ATGTATTCGAGTGTCGCATGGTTCTCATCGCCATCGTGATGTGGGCACAGAT	889484	889595	889645	889593	-1	supercont1.28	PTSG_09467	885072	889995	None	7420	1265	86256	No_or_no_constitutive_exon
CTGGGACGCTTGTGAATGTGACTGGGCGTGTGCTGCTGGGCGGGCGGGAGCC	909113	911190	909063	909115	1	supercont1.28	PTSG_12890	892043	911190	None	7420	1265	86256	No_or_no_constitutive_exon
TGCCTCCACATACCTCAACTCACTACACATGTGCGCACATGTGGGGTCAGGC	2510	2600	2460	2512	1	supercont1.26	PTSG_09468	483	5204	None	7420	1265	86256	No_or_no_constitutive_exon
GCGCATGCTTGCTTGCTGCTGCACCACCATGCCGTCACTGGGGCAAACAGGA	46187	46278	46328	46276	-1	supercont1.26	PTSG_09478	46187	47805	None	7420	1265	86256	No_or_no_constitutive_exon
CACACACACACACACACGCACACGACACATGTTTGTTGGTGTGGGAGCAGAA	83918	84008	84058	84006	-1	supercont1.26	PTSG_09488	82403	87812	None	7420	1265	86256	No_or_no_constitutive_exon
GCATGTGCTGACACAGGCAGTGACTGGCTTGGCATGCTGGGGTGCAACAGGT	88898	88997	88848	88900	1	supercont1.26	PTSG_09489	87842	92728	None	7420	1265	86256	No_or_no_constitutive_exon
TGCTCACGCATTTGTGTTGTGCGCTTTTTTGTGGACGTGGGGGCAAATAGCC	94116	94177	94227	94175	-1	supercont1.26	PTSG_12894	93016	99027	None	7420	1265	86256	No_or_no_constitutive_exon
ACGATGCCATCATGCTTTCCCCCTCCCCTTCTATCCTTCCCGTGGGACAGGT	110412	110511	110561	110509	-1	supercont1.26	PTSG_12896	103201	112613	None	7420	1265	86256	No_or_no_constitutive_exon
CTCACGCCGTTGTGTGCCCGTGTGTTGTGTGGTGCCTCTCACGGGTGCAGGC	103201	103488	103538	103486	-1	supercont1.26	PTSG_12896	103201	112613	None	7420	1265	86256	No_or_no_constitutive_exon
GCCTCCACACATCCCCCAACCCCCTTGACGTTGCTGGGGCACGACGACAGGA	128788	129036	128738	128790	1	supercont1.26	PTSG_09498	121468	130024	None	7420	1265	86256	No_or_no_constitutive_exon
CAGATGCATAACACGCCTCCGATATGCGTGCGTGGGCATTCAGGGTGAAGCA	172596	172775	172825	172773	-1	supercont1.26	PTSG_09507	168857	174620	None	7420	1265	86256	No_or_no_constitutive_exon
ATGACCAAAGCATGCCACCCTCACTTGTACTTTATGTGCACGTGGGACAGAT	238175	238288	238125	238177	1	supercont1.26	PTSG_09526	236575	238859	None	7420	1265	86256	No_or_no_constitutive_exon
CATTCACACATACACACACGCGCGCGCTTCCTTATGTCAAATGGGTGCAGCT	273945	274238	274288	274236	-1	supercont1.26	PTSG_09537	270890	274844	None	7420	1265	86256	No_or_no_constitutive_exon
TGTTCGCGCGCGCGATGCTGGTGATGCAACTGGCACCGTTGCCAGGGAAGAG	336598	337449	337499	337447	-1	supercont1.26	PTSG_09545	327795	343004	None	7420	1265	86256	No_or_no_constitutive_exon
AATTGACATGTGAGTGCTTGTTGTGTCCACGTTGCATCTGGGGAATCCAGGC	328517	328613	328663	328611	-1	supercont1.26	PTSG_09545	327795	343004	None	7420	1265	86256	No_or_no_constitutive_exon
ACTAACGCTTTCGCACACACACACACACGCGCACGCGCGCGCACGGGCAGGC	388173	388708	388758	388706	-1	supercont1.26	PTSG_09550	386411	390849	None	7420	1265	86256	No_or_no_constitutive_exon
CGACTTGGCCGACTTGACCTGCTTTCTGGATCTTGTGGACCTGGGAACAGAG	401648	401728	401598	401650	1	supercont1.26	PTSG_09554	400315	403679	None	7420	1265	86256	No_or_no_constitutive_exon
GCTCAACCATTCTCGCTTGTATTCCTGTTCAACGTTTCGTTGGGGTGCAGAC	408722	408806	408856	408804	-1	supercont1.26	PTSG_12898	403795	412036	None	7420	1265	86256	No_or_no_constitutive_exon
ACAAAACCCCATCCCCCTCCCGCTTCCCTCCTTGCCTGACACGGGCGCAGCC	422353	422475	422303	422355	1	supercont1.26	PTSG_09557	412061	426374	None	7420	1265	86256	No_or_no_constitutive_exon
ACTCATCAACCCACACTTGCTTCTCCACCGTGGCTGCGGGGCAACAACAGCT	423269	423332	423219	423271	1	supercont1.26	PTSG_09557	412061	426374	None	7420	1265	86256	No_or_no_constitutive_exon
CACACACACACTCACACACACACACACTCGCACATCCCATGGGGTGTCAGCG	437409	437471	437521	437469	-1	supercont1.26	PTSG_09562	436040	438034	None	7420	1265	86256	No_or_no_constitutive_exon
GGTCTGAACACCGTGTTCTGACCACCAGTTGTGTGTTTTCGGGGTTGCAGGA	445565	445705	445755	445703	-1	supercont1.26	PTSG_09565	444736	445947	None	7420	1265	86256	No_or_no_constitutive_exon
CACACACACACTCACACACACACACACTCGCACATCCCATGGGGTGTCAGCG	574109	574171	574221	574169	-1	supercont1.26	PTSG_09598	572547	574846	None	7420	1265	86256	No_or_no_constitutive_exon
ACAACAACAACAACAACAACAACCAACAACCAACAACCAACAATGGGCAGTG	611296	611720	611770	611718	-1	supercont1.26	PTSG_09608	608848	612986	None	7420	1265	86256	No_or_no_constitutive_exon
CACACACACATGCACACACACACACACACATGTACGCACTGGTTGGGCAGGC	645567	646594	646644	646592	-1	supercont1.26	PTSG_09618	645567	651045	None	7420	1265	86256	No_or_no_constitutive_exon
GACGCCGCTGTGCTTACCCTAGTGCATGCTCTTTGTCTGTGGGCGAACAGAT	654098	654167	654048	654100	1	supercont1.26	PTSG_09620	653806	657356	None	7420	1265	86256	No_or_no_constitutive_exon
TCACCCTTCTCGGGGGCTCTCTTGTTTGCTTGTATATGTTGGGTCAATAGGT	667055	667158	667208	667156	-1	supercont1.26	PTSG_09622	659032	667782	None	7420	1265	86256	No_or_no_constitutive_exon
ACACACACACACACACACATTCACACACACACATCCATCCACGGGGGCAGGG	676659	677021	677071	677019	-1	supercont1.26	PTSG_09626	675066	680246	None	7420	1265	86256	No_or_no_constitutive_exon
TGTGTGTGTGTGTGTGTGTGTGTGTGTGTGTGGGGGGGGGGGGATGACAGCA	709726	709801	709676	709728	1	supercont1.26	PTSG_12905	706173	711083	None	7420	1265	86256	No_or_no_constitutive_exon
ACCGCCACCACCACCACTATACCACATCTGGTGCTGCCATGGGCGTACAGAA	736505	736565	736615	736563	-1	supercont1.26	PTSG_09640	727732	738012	None	7420	1265	86256	No_or_no_constitutive_exon
GCAAGCAGGACAAGAACGATGAGTGGGAGCGATGGGGTGGGTGGTGGCAGCA	739097	739186	739236	739184	-1	supercont1.26	PTSG_09641	738686	739378	None	7420	1265	86256	No_or_no_constitutive_exon
ACACACACACACACACGTCACGTTGCGATGATCGTTAACCGGGTGTGCAGAG	756206	756287	756337	756285	-1	supercont1.26	PTSG_09645	755169	757128	None	7420	1265	86256	No_or_no_constitutive_exon
ACACGCTTTACTGTGAACCACTCACGATAGGTGTGCTGCTGGGTGTGCAGAT	779782	779984	780034	779982	-1	supercont1.26	PTSG_09651	776441	780653	None	7420	1265	86256	No_or_no_constitutive_exon
TGCTCCCCCGCCCCCCTCCACCTCGCCTGCCGCTGCTGGGCGAACAACAGCT	846424	846544	846374	846426	1	supercont1.26	PTSG_12906	843223	851801	None	7420	1265	86256	No_or_no_constitutive_exon
CGAGCAGCTCGACGTGGTACTTGGCGTGTGCTGCTCCAACCGGGGACGAGGA	883062	883378	883428	883376	-1	supercont1.26	PTSG_09682	882656	885719	None	7420	1265	86256	No_or_no_constitutive_exon
ACACACATGCACACACACAACCCCCCCTTTCCAACCGTTTTGGGGTGCAGAT	154237	154390	154440	154388	-1	supercont1.31	PTSG_12914	147349	158907	None	7420	1265	86256	No_or_no_constitutive_exon
CACATTCTTACCGTTCCATCACACCACCGCCACCGCCGCCACGGGTGCAGTG	178113	178220	178270	178218	-1	supercont1.31	PTSG_09709	175519	184252	None	7420	1265	86256	No_or_no_constitutive_exon
CTCCACACAACATGCATGCACACGTGTGCACTTGAATGGGGCGTGGGCAGGT	205160	205239	205289	205237	-1	supercont1.31	PTSG_09714	201412	210298	None	7420	1265	86256	No_or_no_constitutive_exon
ACACACACACACACACACACACACACACACACACCATCCACGGGCAACAGGG	285464	285598	285414	285466	1	supercont1.31	PTSG_09727	280828	288441	None	7420	1265	86256	No_or_no_constitutive_exon
GTGCGTGTGTGTGTGTGTGTGTGTGTGTGTGTGTGTGGGTGTGGGTGCAGCT	546872	546962	547012	546960	-1	supercont1.31	PTSG_09772	536429	550272	None	7420	1265	86256	No_or_no_constitutive_exon
CACCATTACTCACACCGCCACCACCACCACCACCACTGTTGTGTGGGCAGAT	585826	585950	586000	585948	-1	supercont1.31	PTSG_09780	584514	587858	None	7420	1265	86256	No_or_no_constitutive_exon
ACACCTCCAACACCCACACCAACACCGATCACGGTTCATGGCGGGTGCAGGC	673961	674267	674317	674265	-1	supercont1.31	PTSG_09803	672763	682250	None	7420	1265	86256	No_or_no_constitutive_exon
TTGGGCCCCCCCTTTCTTTTTTCTTCTTGTCGATGTCGATGGGTGCACAGGC	21408	21768	21818	21766	-1	supercont1.30	PTSG_09833	20343	22481	None	7420	1265	86256	No_or_no_constitutive_exon
TTAATGTCGCTCTTCTTGGCCGTGCCGCTGGGTGCTGTTGCGGGGAACAGGT	58417	58540	58590	58538	-1	supercont1.30	PTSG_12933	52782	59705	None	7420	1265	86256	No_or_no_constitutive_exon
ACGATCATGCCGACGACGACGACGACGATGATGATGATGACGGGGTGCAGGC	155183	155244	155133	155185	1	supercont1.30	PTSG_09865	151035	160480	None	7420	1265	86256	No_or_no_constitutive_exon
GTTTCGTGTGTGCTTCGTGTGTGTGTGTGTGTGTCGTGTGCGGGTGACAGGT	182111	182227	182277	182225	-1	supercont1.30	PTSG_09875	180182	184206	None	7420	1265	86256	No_or_no_constitutive_exon
GCCCACCTATCCGCTCTTCAACAACCCATTTCACGACATTGGGTGTGCAGGG	218945	219071	219121	219069	-1	supercont1.30	PTSG_09881	214058	224597	None	7420	1265	86256	No_or_no_constitutive_exon
TCCCTGTTGTATTGTTGGTCTGTGCTATTGCGTGTTGGGTACGAGTACAGAA	214816	214874	214924	214872	-1	supercont1.30	PTSG_09881	214058	224597	None	7420	1265	86256	No_or_no_constitutive_exon
CCACTGTCATCATGTGCCACCACCGCCCGCTACCTGCCACGGGTGATCAGGG	243159	243281	243331	243279	-1	supercont1.30	PTSG_09883	241617	246296	None	7420	1265	86256	No_or_no_constitutive_exon
TATGGCTGTTGCTTGTTGTGTTGGGTGTCATTTGTAATGGTGGGTGGCAGCT	302086	302196	302036	302088	1	supercont1.30	PTSG_12949	300599	311438	None	7420	1265	86256	No_or_no_constitutive_exon
TGCTTGTGCTTGTGCTTGCTTGCTCGCGCTCGCGTGTGTTGTGGGGACAGCT	368772	369795	369845	369793	-1	supercont1.30	PTSG_09911	368772	372306	None	7420	1265	86256	No_or_no_constitutive_exon
ACTGCGCCGCTTATTCTTGGCTGTGTGTTGCGTCATGGCTGCATGGGCAGAT	442411	442513	442361	442413	1	supercont1.30	PTSG_12954	440254	446504	None	7420	1265	86256	No_or_no_constitutive_exon
AAGGAACTGGCAGAAGATCAACGAGTGGCCGTGGCTACTCACGGGTGCAGGT	510653	510706	510756	510704	-1	supercont1.30	PTSG_09939	510188	511001	None	7420	1265	86256	No_or_no_constitutive_exon
AGCGTTCTTCGTTTTCTTCTCACCTTGGTGCACCACGTGTGCGGGCGCAGGA	524814	526090	524764	524816	1	supercont1.30	PTSG_09943	524641	526734	None	7420	1265	86256	No_or_no_constitutive_exon
GCACACACACACACATGCACACACCTTCTGTGTTCAGGCGCGCTGGGGAGGC	576691	576820	576870	576818	-1	supercont1.30	PTSG_09952	573162	583708	None	7420	1265	86256	No_or_no_constitutive_exon
CCCTCGTTGCGACTCAACAATGTGTTCACGTGTACCTGCGATGGGTGCAGCT	646635	646705	646585	646637	1	supercont1.30	PTSG_12968	643945	648103	None	7420	1265	86256	No_or_no_constitutive_exon
CGAATGACCGCTCACATTTGCTTGTCTCGTGTGTCTCTGGGCGACAACAGGC	700380	700843	700893	700841	-1	supercont1.30	PTSG_09975	698160	703737	None	7420	1265	86256	No_or_no_constitutive_exon
TGTCTCACACCGGTCTCACGCCAATCGCTCGCTGTGCACGTGGGTGATAGGG	743771	743878	743928	743876	-1	supercont1.30	PTSG_09984	743065	744410	None	7420	1265	86256	No_or_no_constitutive_exon
CAGGTTAGCGCGAATACGGGCACGTGGTTGGGACACTGCTATGGGCGGAGGA	58558	58809	58508	58560	1	supercont1.32	PTSG_09998	58445	60989	None	7420	1265	86256	No_or_no_constitutive_exon
CCACCGTCTCCACATTACACCACCATCGGCCACCATCGCCATGGGTGCAGGG	162665	162767	162817	162765	-1	supercont1.32	PTSG_12978	154463	169469	None	7420	1265	86256	No_or_no_constitutive_exon
GCACACTGCCACATCCCTTTTTCACCCCTGCCCCGTGATTGGGAACACAGGG	185354	185460	185304	185356	1	supercont1.32	PTSG_10018	183706	191526	None	7420	1265	86256	No_or_no_constitutive_exon
TCCCCAACCTCTTTTTATATGACCCTTTTCCTGTTTCCCGCGGGTGGCAGGC	298470	298604	298654	298602	-1	supercont1.32	PTSG_10031	292158	302209	None	7420	1265	86256	No_or_no_constitutive_exon
GTTTGATGTGTTGTGTGTGGTCTCCATTGCAATGTTACATGACGGGACAGAG	332030	332123	332173	332121	-1	supercont1.32	PTSG_10036	326263	333196	None	7420	1265	86256	No_or_no_constitutive_exon
TGTCTTGTCTCACCTCTTTTTGCCTCTTGTCGAATGGGGGGGGGGCGCAGCC	379459	379532	379582	379530	-1	supercont1.32	PTSG_12983	376130	381575	None	7420	1265	86256	No_or_no_constitutive_exon
ACGCACGCAATGTCAACGCCACGCCTGGGGGGGGGCATGGGAATGTGCAGTG	390875	391017	391067	391015	-1	supercont1.32	PTSG_12984	381848	393281	None	7420	1265	86256	No_or_no_constitutive_exon
CATATACACACACACACACTGCCCACTGTGCTTGCCGCTGGCGGGTACAGGC	397523	397580	397630	397578	-1	supercont1.32	PTSG_10052	397523	401805	None	7420	1265	86256	No_or_no_constitutive_exon
CCCCCCCCTTTTTAAAACAACCCCCCCCCACACCCCCCGTGGGGGGCAAGTG	410171	410243	410121	410173	1	supercont1.32	PTSG_12985	405707	410243	None	7420	1265	86256	No_or_no_constitutive_exon
TCCATCACCTCTCGTGTGTCACACACCACGTGCGCACTGAACGGGCACAGGG	414082	414198	414248	414196	-1	supercont1.32	PTSG_10055	412246	416285	None	7420	1265	86256	No_or_no_constitutive_exon
CAAACACAAACACTCACACATACACTCAACGCAAACACCGCGGGTGACAGGT	492545	493070	493120	493068	-1	supercont1.32	PTSG_12990	485718	494361	None	7420	1265	86256	No_or_no_constitutive_exon
TCCGCCGTTCAGGTGCTCCATCTTCCTGTTGCTGCTGGGCCGATGCGAAGTG	560245	563217	563267	563215	-1	supercont1.32	PTSG_10089	558592	563713	None	7420	1265	86256	No_or_no_constitutive_exon
ACATGCACATGCACATGCACATGCACATGCACATGCACATGGGTGTACAGGG	575215	575327	575377	575325	-1	supercont1.32	PTSG_10092	572233	579460	None	7420	1265	86256	No_or_no_constitutive_exon
ATTGTTTAACCAATTCCCATTTCTGAAAACGCGGCACCCGTGCGGGGCAGTT	593305	593416	593255	593307	1	supercont1.32	PTSG_10095	592671	606074	None	7420	1265	86256	No_or_no_constitutive_exon
CTTCTTCTCACCTCACGCCCACGCCCACGTCCCATTTGCTGGGACAACAGGT	629632	630053	629582	629634	1	supercont1.32	PTSG_12993	626861	630053	None	7420	1265	86256	No_or_no_constitutive_exon
TGTGTGCTCCTCCTCTTTGGCTGCTCATGGGTGCTGGGGGCAAATGACAGGG	716477	716758	716808	716756	-1	supercont1.32	PTSG_10113	716477	716918	None	7420	1265	86256	No_or_no_constitutive_exon
TGCTGGTACCATGATCATCATCATCATCATTACCAACACGGGCGTGACAGAT	148300	148575	148250	148302	1	supercont1.35	PTSG_10147	146875	148575	None	7420	1265	86256	No_or_no_constitutive_exon
ACGTGTGCACATTGCTGTGCCGTGTGCCTGTTGGATGCGCTGGGCGACAGAA	184139	184201	184089	184141	1	supercont1.35	PTSG_10157	183614	184768	None	7420	1265	86256	No_or_no_constitutive_exon
ACACACACAATCATGCGCCACGACTGCACGCTGCCGTCGGGCGAGCACAGGC	225171	225768	225121	225173	1	supercont1.35	PTSG_10168	222605	226255	None	7420	1265	86256	No_or_no_constitutive_exon
TGTCCTAATGGCTGCCATCACCGCCCCCGTCATCGTCTTGGGCGCAACAGGC	248285	248330	248235	248287	1	supercont1.35	PTSG_10173	246151	249939	None	7420	1265	86256	No_or_no_constitutive_exon
GGAGTGCAGCGAGCAATGATAGCAGAGTCAATGGCGCGGGTGATGAACAGCT	292613	292990	293040	292988	-1	supercont1.35	PTSG_10183	290235	295048	None	7420	1265	86256	No_or_no_constitutive_exon
CCTCGTGGCACATGCCTGGTTGTTTAATCATTGTGCTCCGATGGGCGCAGTC	301523	301569	301619	301567	-1	supercont1.35	PTSG_10185	300146	305851	None	7420	1265	86256	No_or_no_constitutive_exon
ATACACACATGTAAATTTCTCTCGTTGTCGTGATGCGTGTGTGGGTGCAGGC	501432	501525	501382	501434	1	supercont1.35	PTSG_10222	500348	503542	None	7420	1265	86256	No_or_no_constitutive_exon
AACAACAACAACAACAAGTACGGTGGCGTCCCGCACGTTCGGGTGCGTAGGG	520157	522357	520107	520159	1	supercont1.35	PTSG_10227	519414	524417	None	7420	1265	86256	No_or_no_constitutive_exon
GCAACAAACTGCTTGTTGATGCTGGCGTTTCGACTGCATGGGACTTGAAGCT	523340	523405	523290	523342	1	supercont1.35	PTSG_10227	519414	524417	None	7420	1265	86256	No_or_no_constitutive_exon
ACTTCCAACCCCCTCCCCTTCGGTTCAACCGCGTGCGGGTGTGAGTGCAGTT	570813	570911	570961	570909	-1	supercont1.35	PTSG_10237	567080	580755	None	7420	1265	86256	No_or_no_constitutive_exon
CGGCTGGGCGCAGGTGAGGCCTTTGCACTCATGCAGCTGCGGGAGCGCAGTA	656576	656591	656641	656589	-1	supercont1.35	PTSG_13009	656576	656916	None	7420	1265	86256	No_or_no_constitutive_exon
TCTGTGCCAGGAAGGCCTACCCACACCATCACCAACACCAGGGCTTGAAGGG	672440	672701	672751	672699	-1	supercont1.35	PTSG_13011	669734	673921	None	7420	1265	86256	No_or_no_constitutive_exon
CTCACACATGCATACCTTCTCCACCTGTCTTCCCCTTCCCGGGACCACAGGC	743192	743310	743360	743308	-1	supercont1.35	PTSG_13017	743192	744124	None	7420	1265	86256	No_or_no_constitutive_exon
CTCACATTGCACGTTCCTCTGCTCTTCGTCTGCTGTGATTTGGGGAATAGCG	62714	62769	62664	62716	1	supercont1.36	PTSG_10288	62373	73068	None	7420	1265	86256	Yes
CCACACCACGCGCACCACGTGCGTGTCCGCACACCATCGCATGGGTGCAGAT	105748	105938	105698	105750	1	supercont1.36	PTSG_13020	104338	109261	None	7420	1265	86256	No_or_no_constitutive_exon
ACACACACACACGCACACACACACGCACACACGTACCGCATGATGGGCAGGT	127512	127618	127462	127514	1	supercont1.36	PTSG_10301	124499	133950	None	7420	1265	86256	No_or_no_constitutive_exon
CACACACACACACACATACGCACACACACACACACAAAACGGGAAACAAGAT	128167	128435	128117	128169	1	supercont1.36	PTSG_10301	124499	133950	None	7420	1265	86256	No_or_no_constitutive_exon
GTGTGTGTGTGTGTGTGTGTGTGTGTGTGTGTGTGTGTCTGGGTGCGCAGGT	163579	163721	163771	163719	-1	supercont1.36	PTSG_10313	161642	165019	None	7420	1265	86256	No_or_no_constitutive_exon
TCATCATCATCATCATCATCATCATCAACAACATCACTCTGTGGGGACAGGT	201403	201476	201353	201405	1	supercont1.36	PTSG_10317	193422	203148	None	7420	1265	86256	No_or_no_constitutive_exon
TCATCTCCCTTCCATTTATCGCATCACCCCTTCCCCCTTCACCGGGATAGGA	432458	433302	433352	433300	-1	supercont1.36	PTSG_10364	432458	436782	None	7420	1265	86256	No_or_no_constitutive_exon
TAACAAGCACACACACGGCACAATACATGGCATTATGGCACACGGGGCAGCA	459017	459135	458967	459019	1	supercont1.36	PTSG_10369	454894	461590	None	7420	1265	86256	No_or_no_constitutive_exon
AAACCCCCTCTCCCGCCCCTTTGCTGGTACATGCATGCACGCGTGGGCAGGA	532772	533014	533064	533012	-1	supercont1.36	PTSG_10384	531001	539688	None	7420	1265	86256	No_or_no_constitutive_exon
TCGCACATGACATCGCGTTGCCTTGCTCGCTTTTCCTTCTTGGGGTGAAGGA	557073	557421	557023	557075	1	supercont1.36	PTSG_10387	556721	560828	None	7420	1265	86256	No_or_no_constitutive_exon
TCTCTCTCTCTCTCTCTCTCCCTCTCGTGCGTGTGTGTTCATGGGTGCAGCT	558140	558220	558090	558142	1	supercont1.36	PTSG_10387	556721	560828	None	7420	1265	86256	No_or_no_constitutive_exon
ATCGGATGCTGTTGGCTCTTGGACCACCACGGCGTTGTTGGGAGAGACAGCA	15514	15572	15464	15516	1	supercont1.33	PTSG_10406	9858	15572	None	7420	1265	86256	No_or_no_constitutive_exon
CACATGCACATTACCATCAACTCCTGCTCGCCTTCTGTGTGGGATGCCAGCC	56693	56777	56643	56695	1	supercont1.33	PTSG_13043	54917	60303	None	7420	1265	86256	No_or_no_constitutive_exon
CTGTATGACGCGCGATGTCTTTCTTGCGGGTGTTTTTCGATGGGAGACAGCT	57320	58241	57270	57322	1	supercont1.33	PTSG_13043	54917	60303	None	7420	1265	86256	No_or_no_constitutive_exon
AACAACAACAACAACAACAACAACAACAACAACAACGATGCCGAGGGCAGAC	65855	66013	66063	66011	-1	supercont1.33	PTSG_10417	60718	68611	None	7420	1265	86256	No_or_no_constitutive_exon
TGGTAGGTAACAATGTACGTGTGTCCACTGCCTGTGGTGGGGGTGTACAGGA	109345	109429	109295	109347	1	supercont1.33	PTSG_10423	108346	113595	None	7420	1265	86256	No_or_no_constitutive_exon
ATGACGATGACGATGACGATGACGATGACGATGACGATGACGATGGGCAGGC	125883	126066	125833	125885	1	supercont1.33	PTSG_10426	124070	127303	None	7420	1265	86256	No_or_no_constitutive_exon
ACTCACTCACTCACCTCCCACCCTCCTCCGCACCTCCTGTGGGGAAGCAGTG	281756	281897	281706	281758	1	supercont1.33	PTSG_13049	277540	283187	None	7420	1265	86256	No_or_no_constitutive_exon
CATCATCATCATCATCATCATCATCATCACCATCATTGGCCGGGGTGCAGGG	351346	351429	351479	351427	-1	supercont1.33	PTSG_10462	346497	355574	None	7420	1265	86256	No_or_no_constitutive_exon
TCCCCCCCCCCCTTGTTGTGTTCCTACACGTCTTGTTATGGGATGTGCAGAC	457843	457957	457793	457845	1	supercont1.33	PTSG_10477	456546	472070	None	7420	1265	86256	No_or_no_constitutive_exon
CCCTCCCCTTCTCCTCCTCCATGACGGTGTCCATGCATCGGTATGGGCAGGT	516042	516113	516163	516111	-1	supercont1.33	PTSG_10482	508821	532136	None	7420	1265	86256	No_or_no_constitutive_exon
GGAAGAAGAAAAGAGGATGAGGGATGAAGACGAGAGCACAGGGGAAGAAGAA	623009	623339	623389	623337	-1	supercont1.33	PTSG_10496	619838	624366	None	7420	1265	86256	No_or_no_constitutive_exon
ACGCACACGCACACGCACACACACATACACACCTGGCGCGCGATGGGCAGAC	646911	647049	647099	647047	-1	supercont1.33	PTSG_10500	645718	649642	None	7420	1265	86256	No_or_no_constitutive_exon
TCCTTCACATGTGCTTTGTTCGTGGCATTACTTCTTTTTTGGGGGCGAAGTT	683170	683258	683308	683256	-1	supercont1.33	PTSG_10509	680393	683463	None	7420	1265	86256	No_or_no_constitutive_exon
GTCGGCCGTGCGACAGCGTGACGGAGTTCTCCCCATCCATTGGGCGGCAGCA	736201	736320	736370	736318	-1	supercont1.33	PTSG_10520	735540	738084	None	7420	1265	86256	No_or_no_constitutive_exon
ACGCACACACGCTGCGTGATGCTTGCATCCAATGTCGCGTGGGATCACAGGT	30816	30976	30766	30818	1	supercont1.38	PTSG_10524	28931	36007	None	7420	1265	86256	No_or_no_constitutive_exon
CCACTTCCTCGCACACTAACGCAACCTCGCACACCCCACGACGGGTACAGGT	118620	118696	118746	118694	-1	supercont1.38	PTSG_10539	106379	119108	None	7420	1265	86256	No_or_no_constitutive_exon
CGTCGCAACCACAAACCACGCAACCACCACCCATGAACTGGATGGGTTAGAT	177643	177778	177828	177776	-1	supercont1.38	PTSG_10552	174218	178818	None	7420	1265	86256	No_or_no_constitutive_exon
TTGCATGTGCTCCTGTCAACAATGGTGATGGTGGTGGTGGTGGTGGGTAGGT	175259	175311	175361	175309	-1	supercont1.38	PTSG_10552	174218	178818	None	7420	1265	86256	No_or_no_constitutive_exon
TGACACACTCACTCACACGCACACGCATGCACGTGTGACTGTGGGTGCAGGT	240208	240289	240339	240287	-1	supercont1.38	PTSG_10567	238801	241489	None	7420	1265	86256	No_or_no_constitutive_exon
GTCTTCTTCTTCGTTGTCATTCGCATGTCCGCTTTATGCCATGGGAACAGGA	248793	248827	248877	248825	-1	supercont1.38	PTSG_10569	247331	249328	None	7420	1265	86256	No_or_no_constitutive_exon
CGTTCTTCACACCACCACATGTCACCACCCACCACCCATCCCGGGAACAGGC	456579	456687	456737	456685	-1	supercont1.38	PTSG_10603	454658	460391	None	7420	1265	86256	No_or_no_constitutive_exon
CATTTTCATCCCATTTCCTCCCCCTCCCCTTGGTTTTGTTGTGGGTGCAGGA	467869	467887	467819	467871	1	supercont1.38	PTSG_13073	466722	476108	None	7420	1265	86256	No_or_no_constitutive_exon
CCACCATCACCGTGGTGGCCCCTCTCTTCATGCGTGCAATTGGGTGGCAGGT	471015	471137	470965	471017	1	supercont1.38	PTSG_13073	466722	476108	None	7420	1265	86256	No_or_no_constitutive_exon
ACACACACACACACACACACGCACACATGTGCACTGCTGTGGGACAACAGGA	491127	491180	491077	491129	1	supercont1.38	PTSG_10610	490736	493272	None	7420	1265	86256	No_or_no_constitutive_exon
TCACGCTTTCGCATGCACCATTGCTTTTTTTTTTTTTTTCCGATGGGCAGTG	501970	502068	501920	501972	1	supercont1.38	PTSG_13074	495369	509690	None	7420	1265	86256	No_or_no_constitutive_exon
TGAGGATCGTTGGAGGATGATGGGCGGGTGCACACATGATGGGTTGGGAGCA	730812	730883	730762	730814	1	supercont1.38	PTSG_10657	726851	732167	None	7420	1265	86256	No_or_no_constitutive_exon
ACGCACACATGCTGCGTGATGCTTGCGTCCAATGTCGCGTGGGATCACAGGT	32043	32206	31993	32045	1	supercont1.34	PTSG_10661	29336	37216	None	7420	1265	86256	No_or_no_constitutive_exon
ACTTTCGCCTACGTGTTCCTGCTCTTGTGTGGTGATGTTTCGTGGGGCAGTG	61090	61156	61206	61154	-1	supercont1.34	PTSG_10665	52036	63822	None	7420	1265	86256	No_or_no_constitutive_exon
CTCTCACGACTGCGTCGCCACCGCCGCCGCCATTGCACGGACGGGTGCAGGT	152998	153063	153113	153061	-1	supercont1.34	PTSG_10686	152190	156002	None	7420	1265	86256	No_or_no_constitutive_exon
GAGCCGGGAGAAGATCTAGAAGAAGATGGTTGACACGCTGGACATGGGAGCG	183079	183180	183029	183081	1	supercont1.34	PTSG_10692	180693	183308	None	7420	1265	86256	No_or_no_constitutive_exon
TCCTCCTCCTCCTCCTCGTGCATCCACACCTCCCTTCGATGGGCTGACAGTA	235233	235345	235395	235343	-1	supercont1.34	PTSG_10699	226817	236321	None	7420	1265	86256	No_or_no_constitutive_exon
TCTCCAACCTCACAATCCCTCCCCCCCCCCCCTTGAACTGCGGGCGATAGAT	231509	231610	231660	231608	-1	supercont1.34	PTSG_10699	226817	236321	None	7420	1265	86256	No_or_no_constitutive_exon
CGCACGACCGGCACATAATACTGGCTTGCATTTATTCTTGAGGGCGGGAGGC	316762	316830	316880	316828	-1	supercont1.34	PTSG_10719	316762	317572	None	7420	1265	86256	No_or_no_constitutive_exon
CACACGCACGTGCATGTACGCGCACTCACACGATCCCCCCGGGGCGTCAGGG	347614	347692	347564	347616	1	supercont1.34	PTSG_10730	346353	348426	None	7420	1265	86256	No_or_no_constitutive_exon
GTTGTTGTAAGGCCTCGAGGTCGTTCTCGCAGCCGCTCGCCAGTGGGCAGGC	431778	431805	431728	431780	1	supercont1.34	PTSG_10752	431593	433909	None	7420	1265	86256	No_or_no_constitutive_exon
TTGTCGGCGCCTCTCACCAGCCACAAGTGTCATCTCTGGTGTTGGGGCAGGG	504099	505031	505081	505029	-1	supercont1.34	PTSG_10770	504099	505338	None	7420	1265	86256	No_or_no_constitutive_exon
TTGTCGGCGCCTCTCACCAGCCACAAGTGTCATCTCTGGTGTTGGGGCAGGG	577478	578413	578463	578411	-1	supercont1.34	PTSG_10784	577478	578720	None	7420	1265	86256	No_or_no_constitutive_exon
AACCCCCCCCCCCTTTCTCCCACTCCCTCCTCGCGGCCATTGGCGGGCAGCG	611332	611517	611567	611515	-1	supercont1.34	PTSG_10792	603320	617306	None	7420	1265	86256	No_or_no_constitutive_exon
TGTGTATACCTGTGCATGTGTAATTGCACGTGTGTTGGCTGTGGGTGCAGGT	652262	652393	652443	652391	-1	supercont1.34	PTSG_10799	648615	659852	None	7420	1265	86256	No_or_no_constitutive_exon
CCACTACCACCACCACAATAACCACTCGATGACGATGGGCAAAATGACAGGA	666895	667031	666845	666897	1	supercont1.34	PTSG_10800	659824	667606	None	7420	1265	86256	No_or_no_constitutive_exon
CACGCACACACACTGAATACACACACACACACACCACCACGGGCGTGAAGGC	703106	703247	703056	703108	1	supercont1.34	PTSG_10811	698914	707088	None	7420	1265	86256	No_or_no_constitutive_exon
TCCATCCCACCGCCCAACTCCACGATGCACCCCTGTGACGGGATCAACAGCA	88490	88602	88652	88600	-1	supercont1.37	PTSG_10831	87119	92799	None	7420	1265	86256	No_or_no_constitutive_exon
GAAATCAAACGTATGCGTGTGTGTGTGTGCGCGTGTGTTGATGGGTGCAGGA	194317	194393	194443	194391	-1	supercont1.37	PTSG_10855	190273	195577	None	7420	1265	86256	No_or_no_constitutive_exon
TCCATCCCTGCAAACACGCCAACACGCCCTGCATGTGCAATGGGATACAGCC	443107	443220	443270	443218	-1	supercont1.37	PTSG_13116	432887	448596	None	7420	1265	86256	No_or_no_constitutive_exon
ACACACACACACACACACACACACACACACACACGGTATGATGTGGGCAGGC	661260	661398	661210	661262	1	supercont1.37	PTSG_13123	658340	662650	None	7420	1265	86256	No_or_no_constitutive_exon
TCTCTGACTGATGTGACCCATCACCCATCTCCTTGTGTTGTGCGGGGCAGGT	664820	664941	664991	664939	-1	supercont1.37	PTSG_10929	662734	667687	None	7420	1265	86256	No_or_no_constitutive_exon
TCCCTTTCCCCTCCCCTCCCACCATCGTGGTTTTGGTTGTGGGGCTACAGCC	677262	677350	677400	677348	-1	supercont1.37	PTSG_13124	677262	678177	None	7420	1265	86256	No_or_no_constitutive_exon
GGCGTCCGAGGACAGCAACGCTGAGGGCAACAACACGCACGCGGGCAAAGGT	35013	35353	35403	35351	-1	supercont1.40	PTSG_13126	32714	37196	None	7420	1265	86256	No_or_no_constitutive_exon
TGACCATACGCCAACGCATTGTGCCACATGGGTTTGTTTGGTGGGAGCAGAT	117185	117250	117135	117187	1	supercont1.40	PTSG_10959	116704	120603	None	7420	1265	86256	No_or_no_constitutive_exon
CTGTCTCCCTGACTTACTCACCTCCTTCCTTTCTCACGCACGATGGGTAGGT	126996	127101	126946	126998	1	supercont1.40	PTSG_10962	125602	128415	None	7420	1265	86256	No_or_no_constitutive_exon
TCTTGGAACCGACTTTACGCACACTTCTGGGAACTCCCGTGAATGGGAAGAC	157615	157699	157565	157617	1	supercont1.40	PTSG_10973	156102	158126	None	7420	1265	86256	No_or_no_constitutive_exon
GCGTGTGTGCGTGTATGTGTGTGCGTGCGTGTTTGGAAATGTGGGGGTAGAT	225223	225291	225341	225289	-1	supercont1.40	PTSG_10994	220404	226580	None	7420	1265	86256	No_or_no_constitutive_exon
ATGCGCTCTTGCTGCGTGTGTGTGTGTGTGTGTGCGGGGAACGGCGACAGGA	244001	244089	244139	244087	-1	supercont1.40	PTSG_10999	242263	250226	None	7420	1265	86256	Yes
TCCCTTCCTTCCTTCCTCCCTTCCTTCCTTTCTTCATACCATGGGGACAGCT	255143	255419	255093	255145	1	supercont1.40	PTSG_11001	254684	258815	None	7420	1265	86256	No_or_no_constitutive_exon
CACTCACACTCACACTCACATTTGTGGTATTTGACATGTGCTGGGAGCAGGT	259833	259912	259962	259910	-1	supercont1.40	PTSG_11002	258922	263117	None	7420	1265	86256	No_or_no_constitutive_exon
AAATTGGAAATGTGTCCCTTGGCTCAATTCAAAACGTGTGGGAAGCAAAGTT	309258	309326	309208	309260	1	supercont1.40	PTSG_11018	307521	309326	None	7420	1265	86256	No_or_no_constitutive_exon
ACACGATATCACTCATGCACACATACACGCATGGATTGCAACATGGGTAGGT	311612	311762	311812	311760	-1	supercont1.40	PTSG_11019	309473	320534	None	7420	1265	86256	No_or_no_constitutive_exon
GCGGCTGAGTATTCCCACGTTTCCCCCGTCGCTTCTTGGGAATGATGCAGGG	333148	333234	333284	333232	-1	supercont1.40	PTSG_11022	329879	335747	None	7420	1265	86256	No_or_no_constitutive_exon
CCTCCTCCCCTCACTTTTCTCTCCTGTGCGACAGCTGATGGGCGATGCAGGC	338701	338985	338651	338703	1	supercont1.40	PTSG_11023	336279	347966	None	7420	1265	86256	No_or_no_constitutive_exon
TGTGTGTGTGCATGTGTGTGCATGTGTGTGTGTGGGGGGGGTGAATGAAGAT	377520	377618	377470	377522	1	supercont1.40	PTSG_11030	377097	381423	None	7420	1265	86256	No_or_no_constitutive_exon
CTTCGCTCACGCCATGCATTTCTGTACTTTGCTCACCTCAACATGGGCAGGC	378407	378457	378357	378409	1	supercont1.40	PTSG_11030	377097	381423	None	7420	1265	86256	No_or_no_constitutive_exon
TGAGGATCGTTGGAGGATGATGGGCGGGTGCACACATGATGGATTGGGAGGA	392444	392509	392394	392446	1	supercont1.40	PTSG_13133	387551	394846	None	7420	1265	86256	No_or_no_constitutive_exon
CACAGCAGGAGGTGGTTGGGGCGCTGGTAGCGCACATTGGCATGGGGTAGGC	401775	401998	402048	401996	-1	supercont1.40	PTSG_13134	398628	403124	None	7420	1265	86256	No_or_no_constitutive_exon
CAGAGCCAAGACATGAAGACACGACAACAGCCCTCAAACGGGGCACACAGTC	415333	415652	415702	415650	-1	supercont1.40	PTSG_11044	414902	420016	None	7420	1265	86256	No_or_no_constitutive_exon
ACAGAGCCAAGACATGAAGAAACGACAACAGCCCTCAAACGGGCACACAGTC	17921	18237	17871	17923	1	supercont1.39	PTSG_13137	11183	18665	None	7420	1265	86256	No_or_no_constitutive_exon
ACTTTGACACCCACCCTCACCGCCATCGTCATCGTCATCGTGGGGGACAGGA	113737	113816	113687	113739	1	supercont1.39	PTSG_11069	112438	118220	None	7420	1265	86256	No_or_no_constitutive_exon
CACCAAACTGTGACGTGACCACGCCATTCGCGCATCCCCGTGGGGTGCAGGT	138600	138720	138550	138602	1	supercont1.39	PTSG_11072	136735	141254	None	7420	1265	86256	No_or_no_constitutive_exon
GATGTGCCTTGGCTCTTGCCACCTTTGTCTCAACTGCCCTGCTCAGGGAGTT	211097	211143	211047	211099	1	supercont1.39	PTSG_11088	208373	211410	None	7420	1265	86256	No_or_no_constitutive_exon
AACCAACAACCACCTCAAATTCTTTGCACATTTGCGATTGTGGGTGACAGGA	239400	239519	239350	239402	1	supercont1.39	PTSG_11094	230315	240278	None	7420	1265	86256	Yes
CACACACACACACACACTCTCTCTCTCCTGCACATGCACCATATGGGCAGGA	272873	273250	273300	273248	-1	supercont1.39	PTSG_11103	272873	275231	None	7420	1265	86256	No_or_no_constitutive_exon
CACCTCATGCGTCCGACACTCGTCCTTGCTGTGCAATCGGATGGGATCAGAC	284396	284911	284346	284398	1	supercont1.39	PTSG_11106	283811	287901	None	7420	1265	86256	No_or_no_constitutive_exon
CTGACGTCTTCCTCTCAATGCGCCAAACCCCCGCCCGCGGGAATATCAAGGG	287367	287462	287317	287369	1	supercont1.39	PTSG_11106	283811	287901	None	7420	1265	86256	No_or_no_constitutive_exon
ATTCACTTCCATTGATAATACACCCACACTCGCACACATGGGGGGCGCAGGG	337959	338029	338079	338027	-1	supercont1.39	PTSG_11119	337745	341097	None	7420	1265	86256	No_or_no_constitutive_exon
ACACACACATGTCCACACACGTGAACTCTCTCGTTTCCGTCGGGGTGTAGGC	365504	365568	365618	365566	-1	supercont1.39	PTSG_11124	361574	366808	None	7420	1265	86256	No_or_no_constitutive_exon
GCGGTGATGTGATCGACGTGGACGGACACAATTGTGATGATACGGGCGAGCC	42763	43192	43242	43190	-1	supercont1.41	PTSG_11149	41726	43380	None	7420	1265	86256	No_or_no_constitutive_exon
TCCCCCTCCCCACACACACTTTTCATATATTTTGCATGCGGGATATCAAGAG	52241	53202	53252	53200	-1	supercont1.41	PTSG_11152	50367	54024	None	7420	1265	86256	No_or_no_constitutive_exon
ACATACACATGCTGATATGCAAACGTGTACATGTTACATCGCGTGGGCAGGC	221620	221708	221570	221622	1	supercont1.41	PTSG_11188	220461	223491	None	7420	1265	86256	No_or_no_constitutive_exon
CTTCCCCCGGCTGTGTGCCGTCCATCATGGGCCATGTCCTGTGGGTGCAGAG	230928	231058	231108	231056	-1	supercont1.41	PTSG_11191	227782	233295	None	7420	1265	86256	No_or_no_constitutive_exon
ATACCACACTGCACACACGCACGCACTTACTTCATGCGACGTGGGTGCAGGT	227782	230759	230809	230757	-1	supercont1.41	PTSG_11191	227782	233295	None	7420	1265	86256	No_or_no_constitutive_exon
GTGTGTGTGTGCGTGTGTGCGTGTGTGCGTGTGTGTGTGGGCGAGTGCAGGA	279317	279396	279267	279319	1	supercont1.41	PTSG_11198	276527	281270	None	7420	1265	86256	No_or_no_constitutive_exon
GACCATGACTACGGCTTACGCGTTCCCTTGCGACCGCTCGTGGGGTGCAGGT	292564	292699	292514	292566	1	supercont1.41	PTSG_11202	291523	303839	None	7420	1265	86256	No_or_no_constitutive_exon
CGCACACATGCTGCGTGGTACTTGCGTGCACATTTCACGTGGGATCACAGGT	320061	320221	320271	320219	-1	supercont1.41	PTSG_11207	315454	322629	None	7420	1265	86256	No_or_no_constitutive_exon
ACACACACACGCTGCGTGGTGCTTGCGCCCAATGTCGCGTGGGATCACAGGA	358390	358550	358600	358548	-1	supercont1.41	PTSG_13152	353414	360754	None	7420	1265	86256	No_or_no_constitutive_exon
GGCCTTCCTCCCTCATCCCCTCACTCTCTTGCTCACACGGACGGGTGCAGAT	111602	111665	111715	111663	-1	supercont1.42	PTSG_11241	109962	112054	None	7420	1265	86256	No_or_no_constitutive_exon
AACTTAAACAACAACAACAACACCCTCCTCCCCCCCCCCCAATGGGCTAGGT	224234	224351	224401	224349	-1	supercont1.42	PTSG_11261	207984	231187	None	7420	1265	86256	No_or_no_constitutive_exon
CATCATCACCATCACCATCATGCGTCGCCGCCATCGCCACGGCTGGGCAGGC	239999	240102	239949	240001	1	supercont1.42	PTSG_11264	236705	241099	None	7420	1265	86256	No_or_no_constitutive_exon
TGCATGTGTGCGTGTGTGCTTGTGCGCGTGCGTGCGTTTTGGGCAACCAGGG	258629	261649	258579	258631	1	supercont1.42	PTSG_11270	258204	263239	None	7420	1265	86256	No_or_no_constitutive_exon
TAACAAACCCACCGCTTGTTCTCACATGTGTACACGTGTCGGGTCAACAGGA	278765	278840	278715	278767	1	supercont1.42	PTSG_11273	276777	288611	None	7420	1265	86256	No_or_no_constitutive_exon
TCACTCAGCCCACTCACTGACCATACTGCCTGCGCGTATGAGGGTTGCAGTT	296188	296273	296323	296271	-1	supercont1.42	PTSG_11274	288978	297821	None	7420	1265	86256	No_or_no_constitutive_exon
GCCACACCACCTTCCTCTTCATGCTTGCATGTGTGTGTGCATGGGTGCAGGC	315031	315152	315202	315150	-1	supercont1.42	PTSG_11280	309932	316335	None	7420	1265	86256	No_or_no_constitutive_exon
GGTTGTTTGTGCTTGCGCATGTGCACATGTGTGTGATTTGCACAGGGCAGTG	322638	322719	322588	322640	1	supercont1.42	PTSG_13164	321025	323048	None	7420	1265	86256	No_or_no_constitutive_exon
TGAGGACCGTTGGAGGATGATGGGCGGGTGCACACATGATGGGTTGGGAGGA	15508	15580	15630	15578	-1	supercont1.43	PTSG_11283	14653	17727	None	7420	1265	86256	No_or_no_constitutive_exon
CATGCACGTACATCTTACCCTCACTCACACGCGCGTTTCTCGGGCAACAGCG	282187	282297	282347	282295	-1	supercont1.43	PTSG_11347	280675	285887	None	7420	1265	86256	No_or_no_constitutive_exon
TGTGTGCGTGTGTGTTTGGATGAAATGCGCGTGTAGCGTGGTGGGATGAGGC	37791	38039	38089	38037	-1	supercont1.44	PTSG_11360	35095	42060	None	7420	1265	86256	No_or_no_constitutive_exon
ATGGTTGAGCTGAGCTCATTGATGCGCATGCTTGCTGCATGGGATTGCAGAC	5635	5686	5736	5684	-1	supercont1.46	PTSG_13180	4322	9571	None	7420	1265	86256	No_or_no_constitutive_exon
CCGTGCTATTCAACGGGGTGGATGTGTGGGAATTGTCTCGGTGGGTGCAGGC	6509	7613	7663	7611	-1	supercont1.48	PTSG_11383	6509	7711	None	7420	1265	86256	No_or_no_constitutive_exon
AACAATGACCACCACCGGCACCACCACCATATGTGCCGCAATGGGTACAGAG	6841	6949	6999	6947	-1	supercont1.53	PTSG_11395	4155	8616	None	7420	1265	86256	No_or_no_constitutive_exon
ACACACACACACACACACACACACACACATCACACTTCTTGCTGGGACAGGC	1224	2316	1174	1226	1	supercont1.54	PTSG_11396	221	2316	None	7420	1265	86256	No_or_no_constitutive_exon
GGCTTGCTTGCGTGCTCACTGGTTCGCGCGTTCGCAATGGGGGATGGCAGAC	5160	5286	5110	5162	1	supercont1.82	PTSG_11442	3867	5536	None	7420	1265	86256	No_or_no_constitutive_exon
GCGTGAATGAGCCACTCTGTCGGCTGCCTCGTCAACCACAAGGGCGGCAGCA	304	1167	1217	1165	-1	supercont1.98	PTSG_11466	304	1991	None	7420	1265	86256	No_or_no_constitutive_exon
GAGTCATCCGTGCCTTGAAACACTGGAGATATTTGTGCGCGGGTCGAAAGAT	2990	3717	2940	2992	1	supercont1.107	PTSG_13218	557	3989	None	7420	1265	86256	No_or_no_constitutive_exon
GGGAAACATGTTGCGGTCTTACACACAATCCCATGAATCCATGTGGGCAGAG	3918	3989	3868	3920	1	supercont1.107	PTSG_13218	557	3989	None	7420	1265	86256	No_or_no_constitutive_exon
CCCATACGCAATCGCTCACACCCATGTGCATGCGCGTTCGGGATGTCAAGGG	2796	2957	3007	2955	-1	supercont1.110	PTSG_11485	212	4126	None	7420	1265	86256	No_or_no_constitutive_exon
TCACGCGCCCGCTTGAATACATGTGTGCGCTGGTGTGGCTCGGGATGCAGGA	2139	2224	2274	2222	-1	supercont1.111	PTSG_11486	408	2587	None	7420	1265	86256	No_or_no_constitutive_exon
