# Supplementary material for: Widespread Separation of the Polypyrimidine Tract From 3′ AG by G Tracts in Association With Alternative Exons in Metazoa and Plants
Source: Front Genet. 2019 Jan 14;9:741. doi: 10.3389/fgene.2018.00741 (PMC6339879; doi:10.3389/fgene.2018.00741)
Supplement: DATA FILE S2 — Sequences of REPAG 3′ SS from each species of metazoa, plants and protists. [file Data_Sheet_2.zip › Supplementary data 2/Protists_Release38_polysphondylium_pallidum_pn500.txt]

REPA_GGG_Sequence	Exon_Start	Exon_End	Pos_-50	Pos_+2	Strand	Chromosome	GeneID	Gene_Start	Gene_End	Gene_Name	Number_of_REPAs	Number_of_REPAs_has_GGG	Number_of_Intron(Intra_genic_Region)	Upstream_Constitutive_Exon
ATTAAACAAAACAATTAGATGATCTTTTATATTTGATTATTTGTGGGAAGCT	844216	844329	844166	844218	1	PPL_scaffold2	PPL_01654	843309	844713	None	7039	24	33347	No_constitutive_exon_found_in_species
GTTGAATCCCACACCAGTATGCCGCTGCCCATTCTATATTCAATGGGTAGAT	1681518	1681934	1681468	1681520	1	PPL_scaffold2	PPL_01973	1674524	1686833	tipC	7039	24	33347	No_constitutive_exon_found_in_species
CACAGCTCAACAGATCATCGCAACCAACAGTCAGATAAAACAATGGGAAGAT	1857229	1857316	1857179	1857231	1	PPL_scaffold2	PPL_02041	1855209	1860462	Dd5P3	7039	24	33347	No_constitutive_exon_found_in_species
ATGAAATGGAATAAAAGACAATGAAGTTGCTTTAAATATATTAGGGTAAGTG	2870086	2870174	2870036	2870088	1	PPL_scaffold2	PPL_02413	2867968	2872802	None	7039	24	33347	No_constitutive_exon_found_in_species
AAAAAAAAAAATTTATACAAAAAATTTATAGTTATTGACAGGGAAAATAGAA	847980	848199	848249	848197	-1	PPL_scaffold3	PPL_02914	847980	848693	None	7039	24	33347	No_constitutive_exon_found_in_species
AGCTATATCAACGACCTCACACTGGCACTGATTGAAAATGGGCTGAATAGCA	1550560	1551626	1550510	1550562	1	PPL_scaffold3	PPL_03191	1550234	1553167	None	7039	24	33347	No_constitutive_exon_found_in_species
AATGAGATACCGCTGGTGATCGAGCCGGTCTACACTGCACAGTGGGGTAGTA	461985	462222	462272	462220	-1	PPL_scaffold6	PPL_06763	455538	462683	prpf8	7039	24	33347	No_constitutive_exon_found_in_species
TCAGCACAAAAAAATTCATGCATTTTAAATTATTTTTTTCCATTGGGAAGCT	746041	747176	745991	746043	1	PPL_scaffold6	PPL_06871	743014	747176	None	7039	24	33347	No_constitutive_exon_found_in_species
AGGGTAAGGGTAAGGGTAAGGGTAAGGGTAAGGGTAAGGGTAAGGGTAAGGG	7	12	62	10	-1	PPL_scaffold1	PPL_00070	7	693	drpp25	7039	24	33347	No_constitutive_exon_found_in_species
GTCATGCCATGTCGAACCTGTTCATGCCGACTGTCGCCAAGGGTTTGAAGCG	111932	112409	112459	112407	-1	PPL_scaffold1	PPL_00123	111932	113404	None	7039	24	33347	No_constitutive_exon_found_in_species
CAACCAGGTGCTCCAGGGTCAATACCCACCACAACAACCGGGACAACCAGGA	1366554	1367651	1366504	1366556	1	PPL_scaffold10	PPL_12549	1366075	1367651	cbpP	7039	24	33347	No_constitutive_exon_found_in_species
GTACCTTTCTAAATATGAATTTGTCAGAGAGTTGTTGGGATACAAAAAAGAG	68378	68437	68328	68380	1	PPL_contig8	PPL_03673	68164	68540	None	7039	24	33347	No_constitutive_exon_found_in_species
AGAGAGTTCGGTTACTATCTCCGAGTACATTTTATTAGAATTAGGGATAGGA	1126988	1127171	1126938	1126990	1	PPL_contig8	PPL_04096	1126433	1128805	None	7039	24	33347	No_constitutive_exon_found_in_species
ACAGATTATTAAATAAGGACACTCGGTGAGAGTGGTCAGAGGGTTGTAAGAA	461134	461320	461084	461136	1	PPL_scaffold4	PPL_04733	456150	462330	tgrK2	7039	24	33347	No_constitutive_exon_found_in_species
TGAAGTTGGCTGACATGATGCACCTGTCAAATCGGTGTTCTGGGTCGAAGAA	252829	253154	253204	253152	-1	PPL_scaffold13	PPL_11244	252685	253467	None	7039	24	33347	No_constitutive_exon_found_in_species
AGGATTTCGGTGGTGATGCATCGCAGCTTGACACCTGGGTGTTTGAAAAGAT	69677	70628	70678	70626	-1	PPL_contig9	PPL_04209	68051	71297	pigN	7039	24	33347	No_constitutive_exon_found_in_species
CCTCTCTATGATTGTCAGGGTTGGCCTCTCGATGACTCATCGGGATACAGCT	666464	666581	666414	666466	1	PPL_contig9	PPL_04427	661689	667859	None	7039	24	33347	No_constitutive_exon_found_in_species
AGAGATTAAAGTGGGAATATTGTATCTTATGCTTTGTTATCTGGGTGGAGAG	270390	270494	270544	270492	-1	PPL_contig13	PPL_05901	269526	271689	None	7039	24	33347	No_constitutive_exon_found_in_species
GTTCTCCCGCCACAGACACTGCAGAATCAGACGCAACACCAACAGGGAAGTG	789661	789925	789611	789663	1	PPL_contig13	PPL_06103	783840	789925	med12	7039	24	33347	No_constitutive_exon_found_in_species
GCCAATCTCGATTGTACGAATAATCGCGAGAATGTTGGGAGAAACTAGAGGA	496487	496574	496437	496489	1	PPL_contig15	PPL_06387	496142	499446	None	7039	24	33347	No_constitutive_exon_found_in_species
ATGCTTTGACCGAGACTGGATGCGGATGTCGGTGTTTTGGGTGAGTTGAGAG	180006	180388	179956	180008	1	PPL_scaffold5	PPL_05126	179685	180388	None	7039	24	33347	No_constitutive_exon_found_in_species
ATCGAAACAGGAAAACACTCTGTAACATGTTATAGAAGATAATGGGAAAGAA	335600	337633	337683	337631	-1	PPL_scaffold5	PPL_05183	333065	338455	None	7039	24	33347	No_constitutive_exon_found_in_species
GAACCGTTTCTAATGGAAATAGAATCAAAGTTTATAAAGTATTGGGATAGTA	234758	235758	235808	235756	-1	PPL_scaffold7	PPL_07455	234758	236737	None	7039	24	33347	No_constitutive_exon_found_in_species
TTGCCACAGGGGTAGGGTAAGGGTAAGGGTAAGGGTAAGGGTAAGGGTAGGG	7	127	177	125	-1	PPL_contig25	PPL_11684	7	1294	None	7039	24	33347	No_constitutive_exon_found_in_species
