# Supplementary material for: Widespread Separation of the Polypyrimidine Tract From 3′ AG by G Tracts in Association With Alternative Exons in Metazoa and Plants
Source: Front Genet. 2019 Jan 14;9:741. doi: 10.3389/fgene.2018.00741 (PMC6339879; doi:10.3389/fgene.2018.00741)
Supplement: DATA FILE S2 — Sequences of REPAG 3′ SS from each species of metazoa, plants and protists. [file Data_Sheet_2.zip › Supplementary data 2/Metazoa_Release91_monodelphis_domestica.txt]

REPA_GGG_Sequence	Exon_Start	Exon_End	Pos_-50	Pos_+2	Strand	Chromosome	GeneID	Gene_Start	Gene_End	Gene_Name	Number_of_REPAs	Number_of_REPAs_has_GGG	Number_of_Intron(Intra_genic_Region)	Upstream_Constitutive_Exon
AATGAAAACGATGATGATTAAACCATTGCCTTCTCTTTTGTGGGAGGAAGCT	2788349	2788453	2788503	2788451	-1	1	ENSMODG00000013531.3	2773179	2835672	STK32C	7005	1633	179865	No_or_no_constitutive_exon
TGGCTCCCCTTGATCTCCTCCTGACCTGCCTCTTTCTCCTCTAGGGTGAGAA	5285014	5285062	5284964	5285016	1	1	ENSMODG00000012220.3	5118936	5335257	COL13A1	7005	1633	179865	No_or_no_constitutive_exon
ATAAGTCACCTATCTTGTTGGACCTCTGTTTCCCCCTTTGCTGTGGGAAGGG	6021620	6021669	6021570	6021622	1	1	ENSMODG00000012133.3	5931538	6042101	ADAMTS14	7005	1633	179865	Yes
CACACCTTCCAGTGAGCCCAGCATGCGGCCCTTGGCCTCTTGGGAGAAAGGA	6042027	6042101	6041977	6042029	1	1	ENSMODG00000012133.3	5931538	6042101	ADAMTS14	7005	1633	179865	Yes
GAATGAAGCTCTACCAGACAATTTCTGCCTATGATGCACAAGGCAGGGAGGG	7593335	7593432	7593482	7593430	-1	1	ENSMODG00000012089.3	7585624	7687013	PSTPIP1	7005	1633	179865	No_or_no_constitutive_exon
TAAAGCAGTTCTTCCCTAAGCTACAGAGAACCTAACAAAGGGAAGAGCAGTC	8676065	8676154	8676204	8676152	-1	1	ENSMODG00000011919.2	8643181	8715522	None	7005	1633	179865	No_or_no_constitutive_exon
TTTATAATGATCTCACTTTTAAAATTTTTTTTTTCTTTTGGGGATAATAGTG	9033748	9033970	9034020	9033968	-1	1	ENSMODG00000011768.4	9011539	9042898	None	7005	1633	179865	No_or_no_constitutive_exon
CCCCTCTATATATTCTTACTTTCTCTTTGTCTCTCTTTTTGGGGGTCCAGCA	9342262	9342363	9342212	9342264	1	1	ENSMODG00000011666.2	9277002	9386130	ACSBG1	7005	1633	179865	No_or_no_constitutive_exon
CGTGACACTAACTCACGTGTCTTTGTGTTTTCTTTTTCTGGGGGAGTTAGCT	10072139	10072316	10072366	10072314	-1	1	ENSMODG00000011252.3	10060249	10087263	None	7005	1633	179865	No_or_no_constitutive_exon
CGTGACACTAACTCACGTGTCTTTGTGTTTTCTTTTTCTGGGGGAGTTAGCT	10124258	10124435	10124485	10124433	-1	1	ENSMODG00000011336.2	10091386	10139519	None	7005	1633	179865	No_or_no_constitutive_exon
CGTGGCACTAACTCACGTGTCTTTGTGTTTTCTTTTTCTGGGGGAGTTAGCT	10230925	10231102	10231152	10231100	-1	1	ENSMODG00000011489.3	10144823	10235314	None	7005	1633	179865	No_or_no_constitutive_exon
TGACCCCTTCCTCTTCTTCTTTTTCTTCCTTTTATGTTTTGGGATTACAGTA	10560125	10560600	10560650	10560598	-1	1	ENSMODG00000011146.3	10543473	10666034	LDB3	7005	1633	179865	No_or_no_constitutive_exon
TAATTTCAATTTTAAATTATATTTTGCTTTCTTTTATAATGGGGTGCCAGGA	14488742	14488923	14488692	14488744	1	1	ENSMODG00000010910.3	14434462	14489543	None	7005	1633	179865	No_or_no_constitutive_exon
AGAAATAGATTTGTTTGACTGTCTTCCTCTTCTTCTTTTTGGGCAAACAGCC	15391461	15391592	15391642	15391590	-1	1	ENSMODG00000010632.3	15381793	15396847	SCD	7005	1633	179865	No_or_no_constitutive_exon
CCTTCAGGGCCAGGCTTGCTTGAGATTGTTTCTTTTCTTGGGTGGACAAGAT	19475192	19475403	19475142	19475194	1	1	ENSMODG00000009951.3	19395718	19475983	BBS4	7005	1633	179865	No_or_no_constitutive_exon
CAGCCCCAGCCTCAGCCCCAACCCCAGCCTTCCGATGGGTTGGACCGGAGGT	21567188	21567273	21567138	21567190	1	1	ENSMODG00000009822.4	21566325	21616326	LOXL1	7005	1633	179865	No_or_no_constitutive_exon
TAATGAGCCTGGCAGCCCTGATGACCCTATTCATCTTTCTGGGGCTATAGCT	22183150	22183252	22183100	22183152	1	1	ENSMODG00000009680.3	21976481	22187432	None	7005	1633	179865	No_or_no_constitutive_exon
CTTGGGCTAGATGAAGCCCATCCACTTGACCATGACCCAGAGAAGGGAAGCG	23300136	23300406	23300086	23300138	1	1	ENSMODG00000009295.2	23272210	23300406	None	7005	1633	179865	No_or_no_constitutive_exon
GTGACACGTGGGCCTCACGCAGGGGTTTTATGTGTGTTCTCTGGGGGCAGCT	26938214	26938311	26938361	26938309	-1	1	ENSMODG00000010434.3	26916194	26944933	UROS	7005	1633	179865	No_or_no_constitutive_exon
CGACGGGCCTGGATGATCTGCTGTCCGCTGGAGCCTCCGGGACGCTGGAGAC	28151753	28151987	28152037	28151985	-1	1	ENSMODG00000025171.1	28151753	28152146	None	7005	1633	179865	No_or_no_constitutive_exon
AGCCTTTAACACTGTTCCCCTTGATGGGGTTATTTGTCCTTGGGTTAAAGGG	28592522	28592661	28592711	28592659	-1	1	ENSMODG00000017283.3	28588245	28598694	HNRNPH3	7005	1633	179865	No_or_no_constitutive_exon
AAATATCTCACCGACAAGGTGATAGATCTGGAAAACAGTTGGGAGAAGAGAA	32187844	32189085	32189135	32189083	-1	1	ENSMODG00000028094.1	32187844	32266585	None	7005	1633	179865	No_or_no_constitutive_exon
CCCCAAGCAAAGGACTTTTCTTACAATCTGATGTTTTCTCTTGGGGGCAGGT	34470184	34470316	34470134	34470186	1	1	ENSMODG00000017196.4	34309304	34470548	JMJD1C	7005	1633	179865	No_or_no_constitutive_exon
CTGCCCATTATAATATTCCTTGTCTCTGCAATGCATCTTGGGACCCAAAGGA	37770252	37770279	37770202	37770254	1	1	ENSMODG00000017079.3	37531383	37809033	ANK3	7005	1633	179865	No_or_no_constitutive_exon
TGCTCAGTCTTCTATCATGGCCTTCATTTCAGACTATTCATTCGAGGGAGTT	39050015	39050069	39050119	39050067	-1	1	ENSMODG00000016526.2	39045333	39062276	None	7005	1633	179865	No_or_no_constitutive_exon
TGTCATCACCCTTCTCATTTTTTTAGGGTGCCACCATTTAAATATGGGAGTC	40248898	40249001	40248848	40248900	1	1	ENSMODG00000016489.3	40227305	40257578	None	7005	1633	179865	No_or_no_constitutive_exon
ATGCCAACCAGACCTCCGAAGACCCCTTTTGGAAGCCCAGGGGTCTAAAGGT	49142580	49142623	49142673	49142621	-1	1	ENSMODG00000000043.3	49128515	49143625	DNAJB12	7005	1633	179865	No_or_no_constitutive_exon
AATTAATTATTTTTGCTTTTTCCTTTATTCTGATCCTTGGGGATTGGTAGCC	50053182	50053306	50053132	50053184	1	1	ENSMODG00000000161.3	49999904	50061988	FAM149B1	7005	1633	179865	No_or_no_constitutive_exon
CATGCTGTAAAGGTAGTCAATGATGTGACTCAAGGCCTGGGAAACTGCAGGT	50498041	50498138	50497991	50498043	1	1	ENSMODG00000000346.3	50482581	50500584	SEC24C	7005	1633	179865	No_or_no_constitutive_exon
TCTCCCTTCTTCCCCGCTGGCTGGGGACTGACTGCTGTCTGGGGGATTAGGC	50529353	50529582	50529303	50529355	1	1	ENSMODG00000000396.4	50517113	50533149	ZSWIM8	7005	1633	179865	No_or_no_constitutive_exon
GCCTTTAACAATCATTTTCTCCCTCTTTTCCTGTCTCTTTCGGGGAACAGCC	57605015	57605198	57604965	57605017	1	1	ENSMODG00000001116.3	57431966	57629688	ZMIZ1	7005	1633	179865	No_or_no_constitutive_exon
ATTTTTGATTGGACTTCCACCCGGCCATGGTTTTTCAGGAGGGGAGGAAGAG	57625443	57625576	57625393	57625445	1	1	ENSMODG00000001116.3	57431966	57629688	ZMIZ1	7005	1633	179865	No_or_no_constitutive_exon
AAATTCTTGGAAAGAGTTAACGGTGGCTGTATATTTGCTTGGGAATACAGGT	58313150	58313947	58313100	58313152	1	1	ENSMODG00000001177.4	58295242	58340148	BMS1	7005	1633	179865	No_or_no_constitutive_exon
TCTCAGTCTCTGCTTTGTCTCTCCTGATTCCCCCCCACCCCGGGCAGCAGCT	65699553	65699663	65699713	65699661	-1	1	ENSMODG00000001875.3	65692045	65713025	PARP6	7005	1633	179865	No_or_no_constitutive_exon
CAAAGGCACAAAGGGAATTGAGATATCCCTGATCTAAGGGATAATGATAGTA	67635139	67635369	67635419	67635367	-1	1	ENSMODG00000002124.3	67624932	67704382	None	7005	1633	179865	No_or_no_constitutive_exon
ATCCCAGGATTAGAAGCTAACAGAGAACTGTTCTTTGTGTTGGGGGCCAGGC	75699060	75699220	75699270	75699218	-1	1	ENSMODG00000004965.3	75682600	75785212	None	7005	1633	179865	No_or_no_constitutive_exon
TTCCTTTGCTTGCAGTTTTTGGCTTATTTATTTTAATTTTATGGGAACAGGA	77020064	77020196	77020246	77020194	-1	1	ENSMODG00000005750.3	76996362	77335655	PLCE1	7005	1633	179865	No_or_no_constitutive_exon
CTCAGAACGGAGGCATGTCTAAAGCGTGTGCTTCTGATTGTTGGGGGCAGGT	77017470	77017758	77017808	77017756	-1	1	ENSMODG00000005750.3	76996362	77335655	PLCE1	7005	1633	179865	No_or_no_constitutive_exon
AGAAAGAGCAGGGGGAGGGGAGAGAAGAGAAGAGGGGGGAGGGAGGAGAGGG	81918700	81918827	81918650	81918702	1	1	ENSMODG00000007301.4	81918585	81994457	PANK1	7005	1633	179865	No_or_no_constitutive_exon
TAGAATCGATCTCATTTAACTTTCATTGTTTTTCATTTTGGGAACAACAGCG	85265546	85265591	85265641	85265589	-1	1	ENSMODG00000008170.3	85178216	85270431	None	7005	1633	179865	No_or_no_constitutive_exon
AGCTGAGGAGCAGATGCTGAAAGGTGGGGGATTGGTGACTTTGGGGGCAGTT	90074315	90074339	90074265	90074317	1	1	ENSMODG00000009316.3	90043253	90076972	EIF3A	7005	1633	179865	No_or_no_constitutive_exon
CGGTGGCAGCATCAGCGACTCTGGCTACAGCGACAGAAAGGGCCGAAGAGGG	95586440	95586720	95586770	95586718	-1	1	ENSMODG00000009676.3	95543714	95728550	TRUB1	7005	1633	179865	No_or_no_constitutive_exon
CTTTCTTATAGTAGGGTTTATGTAAGAAGTTCTTTTTACTATGGGAATAGGG	96213909	96214001	96213859	96213911	1	1	ENSMODG00000009749.4	95942708	96231421	ABLIM1	7005	1633	179865	No_or_no_constitutive_exon
TTGTGTGATCAAAGGGAGAAGAGCCACTTTAATTTCTCTTTTGGGGGCAGGT	96468965	96469099	96469149	96469097	-1	1	ENSMODG00000009771.3	96454211	96487236	VWA2	7005	1633	179865	No_or_no_constitutive_exon
AAGTCCCAGCAGCGACAGCAGCCACAGCAGCAGCCTGGGAAAGGCGGGAGGC	96755682	96757328	96757378	96757326	-1	1	ENSMODG00000009834.3	96753326	96943496	ADRB1	7005	1633	179865	No_or_no_constitutive_exon
ACCTAGCACCTCATGGAACCTTTCTTTCTTTCTCTTTTGTGGGAACTCAGAG	97354000	97354099	97353950	97354002	1	1	ENSMODG00000010074.3	97290033	97381064	NRAP	7005	1633	179865	No_or_no_constitutive_exon
AAGCCATCTAACTGTATCTTATGTTACTGCCACTTTCTTTGGGATGTTAGGT	107012124	107012258	107012308	107012256	-1	1	ENSMODG00000010828.3	107005748	107125224	CFAP58	7005	1633	179865	No_or_no_constitutive_exon
GGGGGAGACTGACTTTTATCTTCACTCTGCTTGGGGACTGAGGGCTGCAGGC	109301584	109301755	109301805	109301753	-1	1	ENSMODG00000011216.3	109296829	109302135	SFXN2	7005	1633	179865	No_or_no_constitutive_exon
TCCTTCCCTCATCGGCTTGTGGTGGAATGGGACCTGAAGTAAATGGGGAGAG	109642297	109642327	109642247	109642299	1	1	ENSMODG00000011276.3	109640915	109646369	None	7005	1633	179865	No_or_no_constitutive_exon
CTAGTGTCTCTTTCCTTTGTCTTCCCCCACCCCTACTCCCGGGGTGGTAGTG	111425545	111427428	111425495	111425547	1	1	ENSMODG00000011975.3	111424824	111427428	None	7005	1633	179865	No_or_no_constitutive_exon
GCTTTGGCTGAGTATGTATGCTAATGAGACTTTCTTCTTGGGGAATATAGGT	111979593	111979742	111979792	111979740	-1	1	ENSMODG00000019355.3	111968358	111982048	HIF1AN	7005	1633	179865	No_or_no_constitutive_exon
ATATTTGTTTTTTTTAACAAACCCTTTTTATTTCCATGTAACTGGGGCAGGT	114190204	114191060	114190154	114190206	1	1	ENSMODG00000019381.3	114044886	114191060	SH3GL3	7005	1633	179865	No_or_no_constitutive_exon
ACCGAGAATGAAGGACTTGACGTTTCGGTTTATTCTGTTTGGGATTACAGTG	117726159	117726351	117726401	117726349	-1	1	ENSMODG00000019403.3	117637074	117900476	CEMIP	7005	1633	179865	No_or_no_constitutive_exon
AAGGAGAACTTTGTGATGTTGTTTGTTTGTTTTCTTTGTGGGGGGGTTAGCA	118201645	118201811	118201861	118201809	-1	1	ENSMODG00000019416.3	118189715	118451316	ARNT2	7005	1633	179865	No_or_no_constitutive_exon
CATCCCGGGAGAGGAGCCTCCTACAGATCTCTGTGCTTGGGGGGACACAGGA	121482429	121482567	121482379	121482431	1	1	ENSMODG00000019456.1	121476501	121661100	FES	7005	1633	179865	No_or_no_constitutive_exon
TGGAGGAGGGAGGGATGGGGTTGTTACTGATACATGTCTTGGGACCGCAGCC	121483430	121483553	121483380	121483432	1	1	ENSMODG00000019456.1	121476501	121661100	FES	7005	1633	179865	No_or_no_constitutive_exon
TGCTCCTTTGCCTGCTTTCCCGTTTCTGCTCCGCAACGCTGCTGGGATAGTT	121645757	121645822	121645872	121645820	-1	1	ENSMODG00000019495.3	121643271	121665507	None	7005	1633	179865	No_or_no_constitutive_exon
AGAAGTCATTGGAGATGCTTTGTAACCTTCCCTTTTACTTACGTAGGGAGTG	121683961	121684031	121684081	121684029	-1	1	ENSMODG00000019498.3	121669346	121694502	VPS33B	7005	1633	179865	No_or_no_constitutive_exon
GTTCCTAGCCTATTAATTCTGGTCATCAAATTCTACTGTTTTGGGAATAGGT	127256969	127257116	127257166	127257114	-1	1	ENSMODG00000013360.3	127236523	127651505	None	7005	1633	179865	No_or_no_constitutive_exon
ATATATATATATATATATATATATATATAAATGTAATGAATGTGGGAAAGCC	133029946	133030062	133030112	133030060	-1	1	ENSMODG00000012829.2	133029349	133030966	None	7005	1633	179865	No_or_no_constitutive_exon
CCTAGCCCTGGTCCTGACCAGGTGGCGATCGCTGTTGGTGACTGGGACAGTG	141660600	141660835	141660885	141660833	-1	1	ENSMODG00000011851.2	141660062	141660905	None	7005	1633	179865	No_or_no_constitutive_exon
TATCCACTGCTAAAGATCCTTAAAATTGTATTTCTTCCATGCTTGGGAAGAC	148026597	148026947	148026997	148026945	-1	1	ENSMODG00000035184.1	148009309	148028634	None	7005	1633	179865	No_or_no_constitutive_exon
ACCGAGAAGAGGGACATCCAGAACAAGAAGATGAAGAAGAAGAGAGGGAGCA	149242971	149242993	149243043	149242991	-1	1	ENSMODG00000010971.3	149128451	149348780	HERC1	7005	1633	179865	No_or_no_constitutive_exon
TGTGGAGGATAGAGGTGACCAGAAGACTCCCCTGAAGGAGGGCAAGGGAGAA	150622470	150622940	150622420	150622472	1	1	ENSMODG00000010466.2	150621848	150622940	None	7005	1633	179865	No_or_no_constitutive_exon
CTTATTTGTCCTAACTGGATTAGAGGATCTACAGACCAGGGAGAGGTCAGAG	151628336	151628414	151628286	151628338	1	1	ENSMODG00000009861.5	151605040	151653718	SLC24A1	7005	1633	179865	No_or_no_constitutive_exon
GTGAAAAGATAAGTGTGAAATATAACTAGAGCATCTGGGCTGATGTAGAGGA	165635028	165635071	165634978	165635030	1	1	ENSMODG00000008121.3	165560694	165680556	NEDD4	7005	1633	179865	No_or_no_constitutive_exon
TAATTAGGATTTTTTGCACCTGGGGGAAGGTGGGGGGGAGGAGGGACCAGAA	166004920	166004964	166004870	166004922	1	1	ENSMODG00000008053.3	165990290	166065276	DNAAF4	7005	1633	179865	No_or_no_constitutive_exon
TATCAAGACTTTTTCATCCACTAGGAGCAGGTAGCACAGGGACAGATGAGAT	166330492	166330548	166330442	166330494	1	1	ENSMODG00000007915.2	166329050	166330548	None	7005	1633	179865	No_or_no_constitutive_exon
TCACTTCTCCCTTAAAGTTTTCATCCATGAAAACCACTTTGGGGCATCAGAA	167314108	167314136	167314058	167314110	1	1	ENSMODG00000007825.2	167312755	167314136	OR4K13	7005	1633	179865	No_or_no_constitutive_exon
CTCTCAAGGTTCTCTCTGAGCAACTCTGGTGCTTTTGTCCATGGAGGGAGCT	167406129	167407046	167407096	167407044	-1	1	ENSMODG00000024507.1	167406129	167407126	None	7005	1633	179865	No_or_no_constitutive_exon
AAAAGAAAACTTAAAAATTTTAGTGGAGGAGAAACAGATAATTGGGCAAGAT	167764201	167764248	167764151	167764203	1	1	ENSMODG00000007602.3	167762625	167764248	None	7005	1633	179865	No_or_no_constitutive_exon
ACAATTTCTTCCCTAATTGCTGCTAATCCCCTCTATTTGGGAACAAAAAGGG	168563383	168563409	168563333	168563385	1	1	ENSMODG00000007200.4	168551509	168604505	TEP1	7005	1633	179865	No_or_no_constitutive_exon
ACAACCAAAAGAGATGGGGAAGATATTTTCTCAATTTTCTTTTAGGGGAGCT	168573771	168573820	168573721	168573773	1	1	ENSMODG00000007200.4	168551509	168604505	TEP1	7005	1633	179865	No_or_no_constitutive_exon
CCCTCACCATAACCATGATTTTGATGGTGGGGGGTGGGGGGATGGAGCAGGA	168601443	168601576	168601393	168601445	1	1	ENSMODG00000007200.4	168551509	168604505	TEP1	7005	1633	179865	No_or_no_constitutive_exon
TGGGAGTCTGGTGGCTTGCTTAGGTTTTAACTCTGCCCTGGGAATGGCAGAC	168603876	168604025	168603826	168603878	1	1	ENSMODG00000007200.4	168551509	168604505	TEP1	7005	1633	179865	No_or_no_constitutive_exon
GCCAGTTAAGAAGTGATCTCTGCCATTTGCCCTTTGCCTTGGCAGGGAAGCA	169564519	169564645	169564469	169564521	1	1	ENSMODG00000006830.3	169564172	169566007	SLC39A2	7005	1633	179865	No_or_no_constitutive_exon
CTTCTTTGATTTTTTAATCTAACCTGGTGGCTTGTTGTTTGGGGTTATAGTG	169839806	169839920	169839970	169839918	-1	1	ENSMODG00000006606.3	169839235	169882118	None	7005	1633	179865	No_or_no_constitutive_exon
TTCTCCATTGGTTTCAATGCAATGTCCCTGAACAACATGCAGGGATCAAGGA	169977874	169977919	169977969	169977917	-1	1	ENSMODG00000006539.2	169967238	169993706	None	7005	1633	179865	No_or_no_constitutive_exon
GAATAACTTGGTTTTGTTTGGGGTTTCTTATTGCTGTGTTGGTGGGAAAGGC	170072404	170072487	170072537	170072485	-1	1	ENSMODG00000006121.2	170060024	170080358	RAB2B	7005	1633	179865	No_or_no_constitutive_exon
GTATTTATCCTATTTTTCTGATTGTCATTCTCTTTCCAAGTAGGGGTTAGAA	170847932	170848215	170847882	170847934	1	1	ENSMODG00000005736.2	170847688	170848215	None	7005	1633	179865	No_or_no_constitutive_exon
ATAATAATCATTCTCCTGTGTCTCCCATTGTCTTTCTGCACAGGGGTGAGTG	171195319	171195635	171195269	171195321	1	1	ENSMODG00000005673.2	171195062	171195635	None	7005	1633	179865	No_or_no_constitutive_exon
ATAAAATGACCATACTTAATCCAGTTTTTGTCTTTTCCTGGGGAATACAGAT	172184258	172184344	172184394	172184342	-1	1	ENSMODG00000005204.2	172177293	172185393	PRMT5	7005	1633	179865	No_or_no_constitutive_exon
AGGGCGTTGGCGGAAATTACCGAAGATGCCCGAAGCCGTCGAGACGGGAGCC	172385751	172385907	172385957	172385905	-1	1	ENSMODG00000005083.3	172346706	172385989	ACIN1	7005	1633	179865	No_or_no_constitutive_exon
GAGAAAGCCCCTGGCCGTCTCACAAGTGGGCCTTGTTTCTTGGGGGTTAGCG	172351522	172351656	172351706	172351654	-1	1	ENSMODG00000005083.3	172346706	172385989	ACIN1	7005	1633	179865	No_or_no_constitutive_exon
TGGGGGGACAGAACATAGTGAGGAACCACCTTGGGATGAATGGGACTGAGGT	173405581	173405763	173405531	173405583	1	1	ENSMODG00000024436.2	173328626	173407327	None	7005	1633	179865	No_or_no_constitutive_exon
AGGAGGCTCTGCCCTTGACAGGTCTGTGTGTTTGTCCTGGGGGCTGACAGAT	173637423	173637542	173637592	173637540	-1	1	ENSMODG00000003160.2	173617501	173640510	TGM1	7005	1633	179865	No_or_no_constitutive_exon
TTAATTGTAAATCACCATTGTAATTTTTTTTTTGGGGGGGGGGGGTATAGAA	182736784	182736941	182736734	182736786	1	1	ENSMODG00000001992.3	182700513	182778666	TMOD3	7005	1633	179865	No_or_no_constitutive_exon
ATTTTCGATATAATGAAAAATAACTGTATGCTTTTTGGGGGAAATAATAGGA	187849674	187849848	187849898	187849846	-1	1	ENSMODG00000001626.3	187413705	188193535	RYR3	7005	1633	179865	No_or_no_constitutive_exon
TCAGGGTCAATGGTTTCTTACTGAAGGTGGTTTTCTTTCTGATTGGGTAGCC	198253448	198253529	198253398	198253450	1	1	ENSMODG00000000158.3	198224536	198273552	CHP1	7005	1633	179865	No_or_no_constitutive_exon
AATGCAAGAATCTACTAAACTTCTAATTTATTTTTCCTCTATGTAGGGAGGC	198354898	198355003	198354848	198354900	1	1	ENSMODG00000000151.3	198322883	198357201	None	7005	1633	179865	No_or_no_constitutive_exon
TGAGAGTCACAGGTCTATCTCACACTTAGCTGGTTTCATCCCTAGGGGAGTT	198553265	198553341	198553215	198553267	1	1	ENSMODG00000000092.3	198541461	198562520	TYRO3	7005	1633	179865	No_or_no_constitutive_exon
GACTTCCTGCTCCTCCCTGACTCCCTCTCTGTTCTCTCTGGGGTGTGTAGGT	199160243	199160447	199160497	199160445	-1	1	ENSMODG00000017960.4	199103462	199208706	SPTBN5	7005	1633	179865	No_or_no_constitutive_exon
GAAGTTCTCTGTCTTGCTTCTGATCTCTCCATCTCTCACTCATGGGATAGGT	199522847	199523953	199524003	199523951	-1	1	ENSMODG00000017935.3	199522847	199551397	PLA2G4D	7005	1633	179865	No_or_no_constitutive_exon
TAAGACTTTTAACGAGTGTTTCCTTTGGGGGTTGGGGGTGTGGAACACAGAC	199854087	199854257	199854037	199854089	1	1	ENSMODG00000017909.3	199788494	199874292	CAPN3	7005	1633	179865	No_or_no_constitutive_exon
CCTCCTCGGAGTCTCTGAGCTGGGAAGACCACCAGGCTGGGGCAAAGAAGAA	200267411	200267519	200267361	200267413	1	1	ENSMODG00000017875.3	200102683	200277170	None	7005	1633	179865	No_or_no_constitutive_exon
GCGGAGGGGGCCTCGGAGGCCCCCAAGCCCGTGTCGGCTCGGCTGGGCAGTC	200267539	200268160	200267489	200267541	1	1	ENSMODG00000017875.3	200102683	200277170	None	7005	1633	179865	No_or_no_constitutive_exon
CAAAATTAAATCGATTAACAAATAATCAGCAAACAATGGGAATCTGAAAGGC	200369871	200369926	200369976	200369924	-1	1	ENSMODG00000017868.3	200299826	200549991	TTBK2	7005	1633	179865	No_or_no_constitutive_exon
GGTGGCAAAATAAGTGTCTTAGAACGCTGAACTTTCTTTTTGGGTGGCAGGT	201277140	201277641	201277691	201277639	-1	1	ENSMODG00000017820.3	201269714	201283703	ZSCAN29	7005	1633	179865	No_or_no_constitutive_exon
CCAACTGTATTGACTCTAATTTGAACATTTTTTTCCTCAATGGGAAACAGAA	201679241	201679310	201679360	201679308	-1	1	ENSMODG00000017763.3	201670207	201684416	CATSPER2	7005	1633	179865	No_or_no_constitutive_exon
GAAAAGTATGGAAAAAGCTGAAATGTGAAGGAAACCCGGGCAAAAGGAAGAA	201724648	201724660	201724710	201724658	-1	1	ENSMODG00000017747.3	201718538	201724929	SERINC4	7005	1633	179865	No_or_no_constitutive_exon
AACCTCCCACAGCGACACCTTCCTGCCTCATGTGCGGAGTGGCCGGGCAGAC	201801873	201802355	201802405	201802353	-1	1	ENSMODG00000017733.3	201801873	201874169	FRMD5	7005	1633	179865	No_or_no_constitutive_exon
AGCTTGGTTTATGGGAAACATCTACCTTTTCCCAGTAGCTGAGGGCATAGCC	203139049	203139060	203138999	203139051	1	1	ENSMODG00000017660.3	203108106	203165940	DUOX1	7005	1633	179865	No_or_no_constitutive_exon
AAGAGCAAGAGTGGAGAGTATGCAAATGTAGCAATAGATCCAGGGGCCAGTG	229621611	229621711	229621561	229621613	1	1	ENSMODG00000025784.2	229556607	229663035	None	7005	1633	179865	No_or_no_constitutive_exon
GAGGGCTCCAGCATATTGGCTGGTGAAAAGAGAAAAGATGCATGGGAAAGTA	229632053	229632135	229632003	229632055	1	1	ENSMODG00000025784.2	229556607	229663035	None	7005	1633	179865	No_or_no_constitutive_exon
TTTTTTTTGTTTTTATTTTTATTTTGTTTTTGTTTTTAAATTTGGGAAAGCA	245874141	245874407	245874091	245874143	1	1	ENSMODG00000005548.3	245873260	245916010	ANGEL1	7005	1633	179865	No_or_no_constitutive_exon
TCTGTATTTGAAACTTTTTTCCTGTTTTTTTTTTTTCTTATGGGGAGTAGCC	246851737	246851784	246851834	246851782	-1	1	ENSMODG00000005632.3	246819599	246937460	IFT43	7005	1633	179865	No_or_no_constitutive_exon
TACTCCTTAGTACTTTTGTATTTTTGATTCTATGCTTTTTGGGGGTATAGGA	247205115	247205262	247205312	247205260	-1	1	ENSMODG00000005740.3	246993075	247391659	TTLL5	7005	1633	179865	No_or_no_constitutive_exon
GATGGAGAATATGTTTATTTATGTGTTTGTTTGGTGGGGTGGGAGCGTAGGA	247202686	247202790	247202840	247202788	-1	1	ENSMODG00000005740.3	246993075	247391659	TTLL5	7005	1633	179865	No_or_no_constitutive_exon
GACCCTAAGAAGGGATGAGGCAATGACCAGCTGCCTTGGTCGGGGTAGAGGT	248635431	248635755	248635381	248635433	1	1	ENSMODG00000006093.3	248602057	248641642	RPS6KL1	7005	1633	179865	No_or_no_constitutive_exon
ACCATTTTGGTAAGTGTGAACCTATGATCAATTTTGTGTGGGGTGTGTAGGT	248725663	248725744	248725794	248725742	-1	1	ENSMODG00000006168.3	248718278	248774558	YLPM1	7005	1633	179865	No_or_no_constitutive_exon
AATGTGGGGCCAGTTAGAATAAATAGTCACATTCTCTCTTATCGGGACAGTT	250568909	250569113	250568859	250568911	1	1	ENSMODG00000025737.2	250543569	250640986	None	7005	1633	179865	No_or_no_constitutive_exon
CCTGGCGTTGGGTAGGGGAGGAGGATGGAGATGGGTTGGAAGCAGGGAAGGG	250908914	250908937	250908987	250908935	-1	1	ENSMODG00000006768.3	250881825	250973847	PAPLN	7005	1633	179865	No_or_no_constitutive_exon
TCATTACATTAATTTAATTTCATGTCATTTCTTTTTTTGTGGGGAGGTAGTG	253708108	253708219	253708269	253708217	-1	1	ENSMODG00000007103.3	253625620	253836428	PCNX1	7005	1633	179865	No_or_no_constitutive_exon
CAGTGTGGTGCAAGGTAGTGAATACTTGTTACAGGTTTATGGGAAACCAGTT	259512693	259512801	259512643	259512695	1	1	ENSMODG00000008090.3	259444550	259562807	None	7005	1633	179865	No_or_no_constitutive_exon
ACGCAGCTGCATAGGGACTTGGTGCAGTTGACAAAGGGTCGCAATGAGAGAT	261534141	261534542	261534091	261534143	1	1	ENSMODG00000008578.3	261505901	261540035	PCNX4	7005	1633	179865	No_or_no_constitutive_exon
TAAACATTTTCATTTATGTAAATCTTTTTTCTTCTTTCATGTGTGGGCAGAA	266517186	266517265	266517136	266517188	1	1	ENSMODG00000009179.3	266452086	266809577	None	7005	1633	179865	No_or_no_constitutive_exon
AGTGTTAGCAGAGCTTTCTCGTCCCCAGGAAGTGTCAAAGCCCAGGGAAGTA	275566731	275568220	275566681	275566733	1	1	ENSMODG00000011372.2	275565841	275568220	None	7005	1633	179865	No_or_no_constitutive_exon
TACATGTATTATCTTTTATTATCCTCCCTCACAACAACTCTGGGAAATAGGT	282010468	282010519	282010569	282010517	-1	1	ENSMODG00000013099.3	281990167	282094071	ATL1	7005	1633	179865	No_or_no_constitutive_exon
CCCACTAAAGGGACCCAAATTAATGTGACTATTTTGAATTCTGGGGCAAGGG	297659975	297660000	297660050	297659998	-1	1	ENSMODG00000014614.2	297642010	297661583	None	7005	1633	179865	No_or_no_constitutive_exon
GGTGGAGGCAGCTCTGAAGAGAGTTGGGGGGGAAGGGTAGAGAGGGAAAGAA	299353600	299353694	299353550	299353602	1	1	ENSMODG00000014492.3	299246353	299371696	ERO1A	7005	1633	179865	No_or_no_constitutive_exon
AGCTTGATGACTGACCATGTGCTCTCTTCTCCAATCCCATGGGGGTGCAGGC	302335668	302335836	302335886	302335834	-1	1	ENSMODG00000014214.3	302280570	302483224	JADE2	7005	1633	179865	No_or_no_constitutive_exon
ACAAAAAGGGAGGGAAAGAGAGGGGGGAGGGGGAGGGAACAAAAAGGGAGGG	303704444	303704494	303704544	303704492	-1	1	ENSMODG00000014144.2	303699211	303706729	None	7005	1633	179865	No_or_no_constitutive_exon
TAAATGATCCATATCACAACCATTTTTTTTAATCTGTGGGGAAATGATAGGC	305882717	305882819	305882869	305882817	-1	1	ENSMODG00000014079.3	305873996	306046125	None	7005	1633	179865	No_or_no_constitutive_exon
AATTAATCACTCATTTATCTTTCTCTCTTCTCCTCTCCCTATATGGGAAGAT	306490000	306490138	306490188	306490136	-1	1	ENSMODG00000014035.3	306466167	306518533	P4HA2	7005	1633	179865	No_or_no_constitutive_exon
CTGGAAGGGGACATCAAGCTGGGTGACAAGGACGCGGAGGGCAAGGACAGCA	308559858	308560010	308559808	308559860	1	1	ENSMODG00000013801.4	308557942	308573031	None	7005	1633	179865	No_or_no_constitutive_exon
ATTTAAGATGCCATCCTTTGGCGTTTCTGTTCCCAGCAAGGAAGGGTCAGCC	308560900	308560932	308560850	308560902	1	1	ENSMODG00000013801.4	308557942	308573031	None	7005	1633	179865	No_or_no_constitutive_exon
AAGTGGACCTCACCATGCCCAGTGTGGACGTGTCCCTGCCCAAGGGCAAGGT	308562685	308562721	308562635	308562687	1	1	ENSMODG00000013801.4	308557942	308573031	None	7005	1633	179865	No_or_no_constitutive_exon
TGGAGGTGGAGGGCGTCAAGCTGGAAGGGGACATCAAGCTGGGTGACAAGGA	308563243	308563384	308563193	308563245	1	1	ENSMODG00000013801.4	308557942	308573031	None	7005	1633	179865	No_or_no_constitutive_exon
AAAGTGACGTCACCATGCCCAGTGTGGACGTGTCCCTGCCCAAGGGCAAGGT	308563651	308563687	308563601	308563653	1	1	ENSMODG00000013801.4	308557942	308573031	None	7005	1633	179865	No_or_no_constitutive_exon
TGGAGGTGGAGGGCGTCAAGCTGGAAGGGGACATCAAGCTGGGTGACAAGGA	308564209	308564335	308564159	308564211	1	1	ENSMODG00000013801.4	308557942	308573031	None	7005	1633	179865	No_or_no_constitutive_exon
TGGAGGTGGAGGGCGTCAAGCTGGAAGGGGACATCAAGCTGGGTGACAAGGA	308565180	308565321	308565130	308565182	1	1	ENSMODG00000013801.4	308557942	308573031	None	7005	1633	179865	No_or_no_constitutive_exon
AAGTGGACCTCACCATGCCCAGTGTGGACGTGTCCCTGCCCAAGGGCAAGGT	308565594	308565630	308565544	308565596	1	1	ENSMODG00000013801.4	308557942	308573031	None	7005	1633	179865	No_or_no_constitutive_exon
AAGTGGACGTCACCATGCCCAGTGTGGACGTGTCCCTGCCCAAGGGCAAGGT	308568025	308568061	308567975	308568027	1	1	ENSMODG00000013801.4	308557942	308573031	None	7005	1633	179865	No_or_no_constitutive_exon
TGGAGGTGGAGGGCGTCAAGCTGGAAGGGGACATCAAGCTGGGTGACAAGGA	308569069	308569210	308569019	308569071	1	1	ENSMODG00000013801.4	308557942	308573031	None	7005	1633	179865	No_or_no_constitutive_exon
AAGTGGACGTCACCATGCCCAGTGTGGACGTGTCCCTGCCCAAGGGCAAGGT	308569483	308569519	308569433	308569485	1	1	ENSMODG00000013801.4	308557942	308573031	None	7005	1633	179865	No_or_no_constitutive_exon
AAGTGGACCTCACCATGCCCAGTGTGGACGTGTCCCTGCCCAAGGGCAAGGT	308570457	308570493	308570407	308570459	1	1	ENSMODG00000013801.4	308557942	308573031	None	7005	1633	179865	No_or_no_constitutive_exon
AGGCCCACGTGCCCGAGGCCGAAGCCGAGCTTGGCGACCTGAAAGGGAAGGC	308571771	308571778	308571721	308571773	1	1	ENSMODG00000013801.4	308557942	308573031	None	7005	1633	179865	No_or_no_constitutive_exon
TTTTTTTTTTTTGCGCCTGAGCCTGGGACTTGCGAGGGAGAGGGAAGGAGGA	308839322	308839409	308839459	308839407	-1	1	ENSMODG00000013701.2	308836212	308840080	None	7005	1633	179865	No_or_no_constitutive_exon
GATGAGGACCCTGTCTAATTTCTTCTCCTTTTTCTTTTTTGGGAAAAAAGGG	312541621	312541812	312541862	312541810	-1	1	ENSMODG00000030237.1	312530885	312544900	None	7005	1633	179865	No_or_no_constitutive_exon
GAGAGCCCTAAAGTTACTAAGTATGATGTGGAAGAGAATTCAGGGATCAGTG	312981188	312981249	312981299	312981247	-1	1	ENSMODG00000013430.3	312973115	313005465	None	7005	1633	179865	No_or_no_constitutive_exon
TCAGGTAAGCCCAAGGATGGGAGGGTGAACCACTGCAGGGAAACTAGCAGTC	312981598	312981676	312981726	312981674	-1	1	ENSMODG00000013430.3	312973115	313005465	None	7005	1633	179865	No_or_no_constitutive_exon
TCCCATTATCATAGCCATGACCTAAAAGCTACTTTTTCTTTTGGGGACAGAA	315219212	315219381	315219431	315219379	-1	1	ENSMODG00000013290.3	315217797	315300194	DYNC1H1	7005	1633	179865	No_or_no_constitutive_exon
ACGACGACGACGGGGGCAGTGGAGTTCCTGGGCGGGGGCAACCGGCAAAGTT	330728287	330729098	330729148	330729096	-1	1	ENSMODG00000023788.1	330726212	330729296	None	7005	1633	179865	No_or_no_constitutive_exon
TCTCCCCCTATCCCTAGCTGACCCCTGAGTTGATGCATTTTGAAGGGGAGCT	331369051	331369216	331369266	331369214	-1	1	ENSMODG00000011737.3	331334476	331405022	NRG2	7005	1633	179865	No_or_no_constitutive_exon
GAGAAGAGGCCAGCCCCCATTGATGACTGCATATTGGGGTTGGGGGGAAGGG	332215148	332215346	332215396	332215344	-1	1	ENSMODG00000011490.4	332191423	332220291	APBB3	7005	1633	179865	No_or_no_constitutive_exon
AGGCCAGCCCCCATTGATGACTGCATATTGGGGTTGGGGGGAAGGGACAGGC	332215148	332215340	332215390	332215338	-1	1	ENSMODG00000011490.4	332191423	332220291	APBB3	7005	1633	179865	No_or_no_constitutive_exon
TGCTGTTTTCATTTATGCTCTGTACAGCCTGTGAGGTAGGGAGCAGCCAGGT	332660462	332662760	332660412	332660464	1	1	ENSMODG00000029307.1	332637456	332900773	None	7005	1633	179865	No_or_no_constitutive_exon
GGCGGCGGCGCGCGGGCGGCGAGGAGGGAGCGGGCGGGCGGCGCGAGCAGGA	333443727	333443877	333443927	333443875	-1	1	ENSMODG00000010684.2	333349202	333444575	DIAPH1	7005	1633	179865	No_or_no_constitutive_exon
CTGACCTTGGTTGTGGTTATTGTTGTTGTTTTGGGGGGGCAATGTAACAGAA	333463555	333463691	333463741	333463689	-1	1	ENSMODG00000010585.3	333457770	333465825	FCHSD1	7005	1633	179865	No_or_no_constitutive_exon
GGTGGCTTTAGAGGTGACAAGAGAGGAAAATTGGGCTATGTAGATGGGAGGA	336870877	336871034	336870827	336870879	1	1	ENSMODG00000010314.3	336860841	336872100	None	7005	1633	179865	No_or_no_constitutive_exon
TGAAAGCATCAAACTCACATTGTCTGTTTTTTCTTGGTGCTGGGGAGAAGGT	342591832	342592595	342591782	342591834	1	1	ENSMODG00000009891.3	342552078	342610056	PPARGC1B	7005	1633	179865	No_or_no_constitutive_exon
CCCATCTTTTTTTTTTTCCTTTCCTTTTCTTTTTGGTCTGTGGGGAACAGGC	343189752	343189836	343189886	343189834	-1	1	ENSMODG00000009650.3	343142887	343235495	CAMK2A	7005	1633	179865	No_or_no_constitutive_exon
GTGATGTTAATATTGCCCCCCTACTGGGGTTATTTGTCCTTGGGTTGAAGGG	343909952	343910091	343909902	343909954	1	1	ENSMODG00000009436.3	343905392	343917009	HNRNPH2	7005	1633	179865	No_or_no_constitutive_exon
ATTATACTTTACAGTGTAATTTTCCTTTTTATTTCCTCTTGGGTAACTAGGT	348188894	348194283	348188844	348188896	1	1	ENSMODG00000008802.3	348184965	348194283	MFAP3	7005	1633	179865	No_or_no_constitutive_exon
GCTAACTTTTCTTATCCTTCTTTCTCTCTTTTCTCCTCTGTGATGGGCAGTC	368441350	368441505	368441300	368441352	1	1	ENSMODG00000007049.3	368378183	368937995	DOCK2	7005	1633	179865	No_or_no_constitutive_exon
TCATTAACTCTGAAATAGACTTCCCTCCAGGTGAACTCTCTGGGGACCAGGG	371707568	371707725	371707775	371707723	-1	1	ENSMODG00000006383.3	371665792	371802316	STK10	7005	1633	179865	No_or_no_constitutive_exon
ATTCATAGATAAGGGGCATTGATGAAAGAAGTCATGCAAAAGGGATAGAGTG	371706020	371706089	371706139	371706087	-1	1	ENSMODG00000006383.3	371665792	371802316	STK10	7005	1633	179865	No_or_no_constitutive_exon
TGGGTTTTTATTCCTATTAAAACCTGGAAGATAAGGGATGGGGAGAGAAGTG	371719945	371719965	371719895	371719947	1	1	ENSMODG00000006392.2	371718457	371719965	None	7005	1633	179865	No_or_no_constitutive_exon
GGAATATGAAAGTCATGAATGGAGGAGGGGTCAGTGACAGGGGCTGAGAGGG	381884884	381885054	381885104	381885052	-1	1	ENSMODG00000025744.1	381880070	381885316	SNCB	7005	1633	179865	No_or_no_constitutive_exon
TGCATCTGTGCCCTGAGCATGACAACTGGCCTGGTTTGTCTGTGGGGCAGGA	382258787	382258937	382258737	382258789	1	1	ENSMODG00000005055.3	382240468	382266245	UNC5A	7005	1633	179865	No_or_no_constitutive_exon
GAAACACTGACCTGGCATCTCATCCATCTATGCCGGCCCTCGCGGGACAGAG	382608732	382608926	382608682	382608734	1	1	ENSMODG00000004899.3	382601672	382616882	FGFR4	7005	1633	179865	No_or_no_constitutive_exon
AAGTACTGACTGCAGCCAAGCTGAGTCCTGGTCCTAGTGGGGCAGACCAGTC	382881710	382881884	382881660	382881712	1	1	ENSMODG00000004870.3	382751252	382881884	NSD1	7005	1633	179865	No_or_no_constitutive_exon
TGAGCCTCTGTCTCTTCCTGGGACAGGTTCCTGCAGGCAGAGATGGGCAGGG	382918521	382918586	382918636	382918584	-1	1	ENSMODG00000004744.2	382916351	382924880	None	7005	1633	179865	No_or_no_constitutive_exon
ATTCAGAATGCTAGTTAGGTCTAGGTGTGATGTGATGCCCATTGGGGCAGGT	383053651	383053748	383053601	383053653	1	1	ENSMODG00000004714.2	383047064	383055693	DDX41	7005	1633	179865	No_or_no_constitutive_exon
CCTCTCTGGGGGTGACAGTTAAAGGATGTGTGCTCTGGTTGGGGCCACAGAG	383141141	383141293	383141091	383141143	1	1	ENSMODG00000004633.3	383136640	383152005	DBN1	7005	1633	179865	No_or_no_constitutive_exon
TGCTTGGGGGGCCAGAAAGGAGGTCGGGGGCTTCCGGAAAAGATGGGGAGAG	383152880	383152890	383152940	383152888	-1	1	ENSMODG00000004609.2	383152393	383153544	PRR7	7005	1633	179865	No_or_no_constitutive_exon
AACGGGGAGGCAAGAGGGAGGGACAACGAACTGACATCTCAGGGACCCAGGG	383246352	383247849	383246302	383246354	1	1	ENSMODG00000004523.3	383230857	383247849	F12	7005	1633	179865	No_or_no_constitutive_exon
TTGTTCCTTGTGAGGAGGCAGCCTGGGAAGGGGTCTTGGGCGTGAGTGAGGT	383352609	383352752	383352802	383352750	-1	1	ENSMODG00000004413.3	383341057	383371534	RGS14	7005	1633	179865	No_or_no_constitutive_exon
TGGTATGCCTTGGTCCCTTTTTAGCTTCCCTCTTTACATGGGCTAAACAGAA	383620260	383620439	383620210	383620262	1	1	ENSMODG00000004217.3	383560864	383620596	HNRNPAB	7005	1633	179865	No_or_no_constitutive_exon
ATGCCCCAGCTTCCACACCCTGCTCTGTTTGTTCCCCCTGAGGGGACTAGGT	385922613	385922705	385922755	385922703	-1	1	ENSMODG00000003647.5	385894552	385964408	L3MBTL1	7005	1633	179865	No_or_no_constitutive_exon
GGGGCAGGAGAGTTACCTGGGAGGGAGTTTTCTGTGCTCTTAATGGGGAGTG	387020124	387020129	387020179	387020127	-1	1	ENSMODG00000002875.3	387016585	387031706	E2F1	7005	1633	179865	No_or_no_constitutive_exon
ATGGCTTCCTATAAGTTTTGAAGACCTAGTGAAAGGAGTTTAGGGGTTAGGC	387417490	387417518	387417440	387417492	1	1	ENSMODG00000002819.3	387360959	387430588	None	7005	1633	179865	No_or_no_constitutive_exon
GTTTTTGGTTTGGAAACTGGTGTCTGACCGGGGCAAGGGGGGAAATTAAGCA	388421020	388421122	388420970	388421022	1	1	ENSMODG00000002541.3	388381888	388445039	None	7005	1633	179865	No_or_no_constitutive_exon
CGCCACAGAGAATAAGGTTCGTGCGTGGTCAGGGATGGGGCTAGGGAGAGCC	388432199	388432267	388432149	388432201	1	1	ENSMODG00000002541.3	388381888	388445039	None	7005	1633	179865	No_or_no_constitutive_exon
CTCCACGGCTCCTCGGCCCTCCGGGGCCGGTCAGAGGTCGGGGTGGTCAGGC	388436561	388436719	388436511	388436563	1	1	ENSMODG00000002541.3	388381888	388445039	None	7005	1633	179865	No_or_no_constitutive_exon
TCTTGACCCTACGCTCTCTCTCTAATGCTTTTCTTTTTGTGGGACTGTAGTT	388910342	388910573	388910292	388910344	1	1	ENSMODG00000001788.3	388893995	388935033	CEP250	7005	1633	179865	No_or_no_constitutive_exon
CTACTTGGAGAAGAGGGGACCGGAGAGGCAGAAGGGAGGGGGACCTGAAGTA	389032372	389032526	389032322	389032374	1	1	ENSMODG00000001669.3	389032108	389036334	SPAG4	7005	1633	179865	No_or_no_constitutive_exon
TGGAACACTTAGCAATGCTGCCAGCCAGAGCCACCTCTCCAGGGAAAGAGCC	390218759	390218794	390218844	390218792	-1	1	ENSMODG00000001298.3	390180106	390266663	SOGA1	7005	1633	179865	No_or_no_constitutive_exon
ACGAATAGAAGTCCTCCTTAGTGTAGGATGATTTCTCTCCTATGGGGTAGGT	400410893	400411091	400411141	400411089	-1	1	ENSMODG00000028976.1	400382521	400489898	None	7005	1633	179865	No_or_no_constitutive_exon
TCAGGTTGTCTCAGAGAAATAACTCAGGCCTCTGTGTGGGGTGGGGGTAGCG	400410034	400410199	400410249	400410197	-1	1	ENSMODG00000028976.1	400382521	400489898	None	7005	1633	179865	No_or_no_constitutive_exon
GATGGTGATGGTGATGCTATTGATATTCTCTGACTATTTTGGGGACCCAGGA	401661662	401661772	401661822	401661770	-1	1	ENSMODG00000019486.3	401647466	401674143	MYLK2	7005	1633	179865	No_or_no_constitutive_exon
CACATCTTATTCACTTGTTTTTCTCTTTTTCTTTTTTTGGGGGGGATTAGGT	401725000	401725147	401725197	401725145	-1	1	ENSMODG00000019489.3	401718176	401777600	TPX2	7005	1633	179865	No_or_no_constitutive_exon
CCCTCACCTGGTCTAGGTCGGAGGCCCCTGGGGGATGGGAAGCGGATGAGCC	403395548	403396074	403395498	403395550	1	1	ENSMODG00000019532.2	403395057	403396074	None	7005	1633	179865	No_or_no_constitutive_exon
TGTGTTTTGTTATGTTTATTCATTCATATTTCTTTTTTGGGGACACATAGGA	406921679	406922745	406921629	406921681	1	1	ENSMODG00000019600.3	406882193	407165718	PAPPA	7005	1633	179865	No_or_no_constitutive_exon
TGCTAATTTATCAATTCTGTATTTTGCCTTATACCCAAATTGGGATACAGTT	413899122	413899242	413899072	413899124	1	1	ENSMODG00000019643.3	413869411	413976394	CNTRL	7005	1633	179865	No_or_no_constitutive_exon
ACCTACACTGTCAGTTTACATGCATCTTTTTGTCCATCTGTATGGGGCAGAG	415530673	415530803	415530623	415530675	1	1	ENSMODG00000019680.3	415511262	415538612	None	7005	1633	179865	No_or_no_constitutive_exon
CCCCTCCCGGATCTCCGGTGCTAACTCCCTCTGTATCTCCCGGGACACAGGG	418926157	418926299	418926349	418926297	-1	1	ENSMODG00000019746.2	418886907	418937948	NR5A1	7005	1633	179865	No_or_no_constitutive_exon
CCTAACTTGTATTCTAATTATCTAATTTTAATGCCTTCTGGGATACACAGGT	423402268	423402368	423402218	423402270	1	1	ENSMODG00000019809.3	423396838	423414469	SLC2A8	7005	1633	179865	No_or_no_constitutive_exon
TATCTGAGGTATAATGTTGGATATTTTAGGCTAAGATGTATGGGGAGAAGTG	423618893	423618919	423618843	423618895	1	1	ENSMODG00000019811.3	423616631	423682146	None	7005	1633	179865	No_or_no_constitutive_exon
TGTAACCTTAATAACTGTTTTCCTGTTTCCTCTACTTCTTTCATAGGGAGAA	425477813	425477877	425477927	425477875	-1	1	ENSMODG00000011920.3	425468282	425486366	WTIP	7005	1633	179865	No_or_no_constitutive_exon
TAGTGATTTTTAGAACAAAATAAAACTTATTGATAAGGGCTATAGAGGAGAG	425541653	425541685	425541735	425541683	-1	1	ENSMODG00000011939.3	425536070	425543889	None	7005	1633	179865	No_or_no_constitutive_exon
AGTTAGGGATGCTGAGTGGTAGAGGTCAGGTGGGAGGGCATGGGGGTCAGAC	426322784	426322795	426322845	426322793	-1	1	ENSMODG00000012038.3	426309288	426326700	KCTD15	7005	1633	179865	No_or_no_constitutive_exon
AGACACTCATTGGAGAATGTTTTCTGTGCTTCCCTGGGTATGGGGGACAGAT	439765416	439765501	439765366	439765418	1	1	ENSMODG00000013068.3	439648102	439772756	NKD1	7005	1633	179865	No_or_no_constitutive_exon
ATTCAGGTTCTATGTGTATGAATTTCAGCATCGGGCAGGTGTTTAGGGAGAC	446426954	446427046	446426904	446426956	1	1	ENSMODG00000023448.2	446409391	446427046	None	7005	1633	179865	No_or_no_constitutive_exon
GTTGCTTTCTGTCTTGCTTTCTTTTTGCCAAACCTGCTCTGGGGTGACAGAA	447246792	447246946	447246742	447246794	1	1	ENSMODG00000013359.3	446984775	447251248	GNAO1	7005	1633	179865	No_or_no_constitutive_exon
TTGATTGAGAAGAATTTATAAAAATGTATGTGTTTCTTTTGGGGATTTAGTT	447787778	447787872	447787728	447787780	1	1	ENSMODG00000013408.3	447694612	447803515	NUP93	7005	1633	179865	No_or_no_constitutive_exon
GTGTGCCAATTTCCTGATTTAAAGAACTCAAGGTACAGACATTGGGCAAGAC	447859319	447859424	447859269	447859321	1	1	ENSMODG00000013445.3	447818945	447885315	SLC12A3	7005	1633	179865	No_or_no_constitutive_exon
ATATAAGGTTCTTACTGACCATGTCCTTCATTGGGTGGGGCTGGAAGCAGGT	449487857	449487959	449487807	449487859	1	1	ENSMODG00000013697.3	449483194	449488401	CTSA	7005	1633	179865	No_or_no_constitutive_exon
GTATAATCCAGTGGAACTACTTGTCAGCTCCAGGAAGGGAGAGGGAAGAGGG	450842595	450842618	450842668	450842616	-1	1	ENSMODG00000014000.3	450823877	450878556	None	7005	1633	179865	No_or_no_constitutive_exon
GAGGTTCTCAGGAAGGAAAAGAAAACTGTCAGGAAAGGGGAGGCGGACAGGC	453431651	453431990	453431601	453431653	1	1	ENSMODG00000005558.2	453431394	453432162	None	7005	1633	179865	No_or_no_constitutive_exon
TTTGATGAGAGCTATTCACTGATCTTTTTCCTCCCTACTTCTGGGGGCAGTC	454922239	454922450	454922189	454922241	1	1	ENSMODG00000006670.3	454916486	454940375	MIGA2	7005	1633	179865	No_or_no_constitutive_exon
TTCTGTGGTACCAATGAGTTTTCTTGATACTTTTTGTTTTGCTTAGGGAGGA	456642472	456642575	456642422	456642474	1	1	ENSMODG00000011793.3	456616420	456838020	HMCN2	7005	1633	179865	No_or_no_constitutive_exon
TTTGTGCTTTCATATGGCTTTCTTTGGTTCTTGCATGGATGTGGGGACAGCT	456770835	456770997	456770785	456770837	1	1	ENSMODG00000011793.3	456616420	456838020	HMCN2	7005	1633	179865	No_or_no_constitutive_exon
GTTTATATGGGCATGGGGATTGTGGGGTGGTGGTACTTGGGTATAAACAGGA	467175575	467175723	467175525	467175577	1	1	ENSMODG00000029683.1	467173614	467182895	None	7005	1633	179865	No_or_no_constitutive_exon
CTTCTATCCCTTTTCTATTTTCCTACCATGAAGCTTCTCTCTGGTGGGAGGC	467258646	467258799	467258849	467258797	-1	1	ENSMODG00000023297.1	467258646	467261141	None	7005	1633	179865	No_or_no_constitutive_exon
AGTGTTGGTCTTGGGTATAGAGTTCTGTCTGTGTGTGTTTGGGTGTATAGAG	468799890	468799935	468799985	468799933	-1	1	ENSMODG00000017364.3	468793175	468807866	None	7005	1633	179865	No_or_no_constitutive_exon
ATGTTGGTCCTCAGAGACCAAAATTTGGTTTTCCTCTCAACTATAGGGAGAA	469214112	469214221	469214062	469214114	1	1	ENSMODG00000017313.3	469199164	469214221	None	7005	1633	179865	No_or_no_constitutive_exon
TTTCCATATCACTCTTCTCTATTCATCTCCAGCAATGATAGGGCTTAGAGCC	469475289	469475347	469475397	469475345	-1	1	ENSMODG00000017251.4	469464461	469477747	SAPCD2	7005	1633	179865	No_or_no_constitutive_exon
GTCACTGGTGTACATGGGTCTGAGTCACTGGTGTTTGCTGGGGGTGTCAGTA	469732758	469732989	469732708	469732760	1	1	ENSMODG00000017231.3	469730438	469737323	None	7005	1633	179865	No_or_no_constitutive_exon
CAATATGACTCTCTCACTCAACCTGGTTCTTCTCTCCTATTAGGGAACAGAA	469743418	469743535	469743585	469743533	-1	1	ENSMODG00000017225.3	469740414	469789134	None	7005	1633	179865	No_or_no_constitutive_exon
GGCCAGTGGCCGGTGATGACCGGCGATGGCTGGCGCCAGAACCAGGGGAGGC	470277724	470277872	470277674	470277726	1	1	ENSMODG00000023284.1	470277345	470277872	NRARP	7005	1633	179865	No_or_no_constitutive_exon
TATATTGTTGGAATATGAGTATTTCTTTGTACTTATTGGGTGGCAGGGAGAG	470509332	470509378	470509282	470509334	1	1	ENSMODG00000017194.2	470508565	470509378	TMEM203	7005	1633	179865	No_or_no_constitutive_exon
GGAGTATGAGACTACTTCCTCTGGAGAAAACAAAAGACTTTGCTGGGAAGGC	471587443	471587541	471587393	471587445	1	1	ENSMODG00000017101.3	471458422	471720073	CACNA1B	7005	1633	179865	No_or_no_constitutive_exon
ACAGGGAGAAGGAAAAGGAGAAAGAAAAGGAAAAGCCAGGGGCTGGGGAGCA	471605921	471606377	471605871	471605923	1	1	ENSMODG00000017101.3	471458422	471720073	CACNA1B	7005	1633	179865	No_or_no_constitutive_exon
TCGGGCACTGGCCAACAACGATGTGACTTCTGCTCTTGGGTTACAGGGAGAA	471608821	471609088	471608771	471608823	1	1	ENSMODG00000017101.3	471458422	471720073	CACNA1B	7005	1633	179865	No_or_no_constitutive_exon
TCCTTTTCTTCTGATTTTTAACCTTTTTTTTTCCTTTTTGGGGGACATAGGT	471885201	471885423	471885473	471885421	-1	1	ENSMODG00000017076.3	471861105	472062488	MYT1	7005	1633	179865	No_or_no_constitutive_exon
TAATTTTCTGGTTTCTATTCTTCCTTCAAACTTTTTATTTTGGGGAATAGTT	472623525	472623659	472623709	472623657	-1	1	ENSMODG00000017051.2	472621591	472663541	PRPF6	7005	1633	179865	No_or_no_constitutive_exon
ATTATAGTTTTGAGCAGAACTTTATCTTTCTTAGTAAGGAGGGTGGGCAGAG	472733109	472733245	472733059	472733111	1	1	ENSMODG00000017043.2	472730578	472752073	ZNF512B	7005	1633	179865	No_or_no_constitutive_exon
TTGTATTTCTTTCTCCACTTCCCTTGTGCTGTTCAGGGTTTGAGGATGAGGA	472736506	472736761	472736456	472736508	1	1	ENSMODG00000017043.2	472730578	472752073	ZNF512B	7005	1633	179865	No_or_no_constitutive_exon
AGACTGAATAACACATCTAGACTCCCTACTTTCTTCTGCTATGGGGGCAGAT	472794029	472794152	472793979	472794031	1	1	ENSMODG00000017036.3	472771592	472795906	UCKL1	7005	1633	179865	No_or_no_constitutive_exon
TCCCAAATCAGACCCAGGCCACTGGTGGGCAAGCTTCTTCTTCGGGGAAGTC	473728345	473728389	473728439	473728387	-1	1	ENSMODG00000016871.1	473727853	473729605	None	7005	1633	179865	No_or_no_constitutive_exon
ACACTCTTCAGGGATGTTCAGCTGATGCGTCGAGCCAGGGTAGGACATAGGC	474349389	474349394	474349444	474349392	-1	1	ENSMODG00000016855.3	474314633	474382877	COL20A1	7005	1633	179865	No_or_no_constitutive_exon
CCATAGGGACCTACTCAGACTCTAGGACAGATAATGCCCCTGGGGGAGAGAA	483570221	483570672	483570722	483570670	-1	1	ENSMODG00000016610.3	483522189	483571587	None	7005	1633	179865	No_or_no_constitutive_exon
TCATGTTTCTACAAATCTGTTCTTTTTCAGGTCCAAGTCAACAAGGGAAGTC	483528715	483528856	483528906	483528854	-1	1	ENSMODG00000016610.3	483522189	483571587	None	7005	1633	179865	No_or_no_constitutive_exon
TATGTGATGTATGTCCTTATTTTCCTTTTTTTTTTTGTGGGGGGAGGCAGAC	483842102	483842210	483842260	483842208	-1	1	ENSMODG00000016598.3	483832748	483851326	NELFCD	7005	1633	179865	No_or_no_constitutive_exon
TTTACCTTTTCACCCCCTTGTATCTTTCTTGGAAATGTTTGGGCATGTAGGT	497339319	497339400	497339450	497339398	-1	1	ENSMODG00000016267.3	497258991	497379358	ARFGEF2	7005	1633	179865	No_or_no_constitutive_exon
TCGTGTTTCCTCTAGGTGATCAAGGCTCTCACTGTGCCCTGGGAACTTAGTC	501264136	501264232	501264282	501264230	-1	1	ENSMODG00000016181.3	501262060	501264398	None	7005	1633	179865	No_or_no_constitutive_exon
TGGCTATGGCCCCTCATGGACATTTGTCACTTTTTCCCACCATGGGGCAGAG	503082445	503082615	503082665	503082613	-1	1	ENSMODG00000016039.4	503076114	503098412	CNNM3	7005	1633	179865	Yes
CTCTATCCCCCCATCCTGGGCTTATATGAATCTCCTGAATGGGGAAACAGAC	503232847	503232995	503233045	503232993	-1	1	ENSMODG00000016016.3	503229392	503301169	FER1L5	7005	1633	179865	No_or_no_constitutive_exon
GTTTGCTTCTGCGTTTCCTCTTTATCTGCCTTCTTCTCTGGTGGGCACAGCT	504220031	504220122	504220172	504220120	-1	1	ENSMODG00000015957.3	504173558	504231043	None	7005	1633	179865	No_or_no_constitutive_exon
TGTGTCCTTTTGGCAGCAGAAATGGTCATGAAATATATGGGGGTGATTAGAA	504413357	504413442	504413492	504413440	-1	1	ENSMODG00000015932.3	504381841	504457783	PTK2B	7005	1633	179865	No_or_no_constitutive_exon
GTCGGCCTGCGGGGGGGATGGACTTCGGCTTCCCAGAGCTCCGAGGGCAGGG	505033364	505033479	505033314	505033366	1	1	ENSMODG00000015907.3	504914780	505084522	NCOA1	7005	1633	179865	No_or_no_constitutive_exon
GGTGCCAGGCACATCTGTACCCATATCTGGTTTTACTTTTCTGGGGACAGGC	506680398	506680571	506680621	506680569	-1	1	ENSMODG00000015824.3	506680103	506741538	KIF3C	7005	1633	179865	No_or_no_constitutive_exon
GGGGACCCCCCCCCGGGGGGCGAGCCTTCTGCCTCTGGGGAGGCTGGGAGGT	506995978	506996176	506995928	506995980	1	1	ENSMODG00000015817.3	506992916	507006437	GAREM2	7005	1633	179865	No_or_no_constitutive_exon
TGTATCTTATAAACAACTGCTAATTCCTTTTTCTTTTCAGGGTGCCAGAGAG	508131932	508131991	508131882	508131934	1	1	ENSMODG00000015761.3	508081119	508163262	DPYSL5	7005	1633	179865	No_or_no_constitutive_exon
AAGACTTATCCTTGTTTTGGTGATGTCTGCTGGGCTTTTGGGGAACATAGGT	508491118	508491358	508491068	508491120	1	1	ENSMODG00000015693.3	508476606	508529018	CAD	7005	1633	179865	No_or_no_constitutive_exon
TATACATGATATATGTAACTAAATAATTTGAGAACAGAGGGTCTGAAAAGGC	514235473	514235505	514235555	514235503	-1	1	ENSMODG00000015513.2	514223614	514250293	None	7005	1633	179865	No_or_no_constitutive_exon
TTTGCATTGGATCCCTTTTCCTTAACTCTTGCACTTTCAGTGGGGTTAAGTG	514578210	514578296	514578346	514578294	-1	1	ENSMODG00000015500.3	514516290	514580109	XDH	7005	1633	179865	No_or_no_constitutive_exon
CCGGCCCCTTCCCCACTTTTCAGCTCCCAACATAGCCTCTGGGGAGCCAGCT	514548577	514548660	514548710	514548658	-1	1	ENSMODG00000015500.3	514516290	514580109	XDH	7005	1633	179865	No_or_no_constitutive_exon
GCTCTGAGTGCCTCCTCACCATACAGAAGCTCTCTACTTTTGTGGGATAGGT	514534228	514534374	514534424	514534372	-1	1	ENSMODG00000015500.3	514516290	514580109	XDH	7005	1633	179865	No_or_no_constitutive_exon
AGAAAGAGGAGGAAAAGGAGAAGAAAGATGATGAAGAAGGGACTGAAGAGAA	515104578	515104701	515104751	515104699	-1	1	ENSMODG00000015489.2	515104578	515106171	None	7005	1633	179865	No_or_no_constitutive_exon
GGGGGCGGGCACGGGCGCAGCGGCGGGCACTGGGGCCGGGGCCAGGGCAGGC	515473918	515473983	515473868	515473920	1	1	ENSMODG00000023210.1	515473361	515473983	None	7005	1633	179865	No_or_no_constitutive_exon
TGTTTGGTTCTGTCCTCAACTAATTTTCCCGTTTCTTTTTGGGGGACAAGCT	523189338	523189527	523189577	523189525	-1	1	ENSMODG00000015228.3	523091585	523227337	None	7005	1633	179865	No_or_no_constitutive_exon
TTCAGCGCTTTTGCAGCTTTCTGCTGACATGTCTGTTTTTTGGGTAACAGGT	549597512	549597670	549597462	549597514	1	1	ENSMODG00000014165.3	549583343	549733372	MYOM2	7005	1633	179865	No_or_no_constitutive_exon
CCCATATATCCAGTATATAGCTAATGATTATTATTTTTTTGGGGGGGTAGAA	560862960	560863040	560863090	560863038	-1	1	ENSMODG00000011852.2	560843680	560877849	ANXA4	7005	1633	179865	No_or_no_constitutive_exon
TAGCTATTATTAATAGCAACAAGAAGTGTTCCCAATTGGTTGGGGATAAGGA	562894147	562894181	562894097	562894149	1	1	ENSMODG00000011588.3	562874392	562909516	RASSF2	7005	1633	179865	No_or_no_constitutive_exon
TACCTCTTCTGGTTCTAGCCTTGATTCCCTGCTTTCTAAACTGGGGCAAGAA	572488083	572488364	572488414	572488362	-1	1	ENSMODG00000010813.3	572478215	572516341	None	7005	1633	179865	No_or_no_constitutive_exon
CTGACTCTGTAGTTGGAAAAAGCAGTTTGACTGGCCTGCATGATAGGGAGGG	572487467	572487681	572487731	572487679	-1	1	ENSMODG00000010813.3	572478215	572516341	None	7005	1633	179865	No_or_no_constitutive_exon
AACTCTCTAAGACTATAAGTTGCAGAGAAGGTGCCGACCTGCATTGGGAGAG	572921395	572921400	572921450	572921398	-1	1	ENSMODG00000010691.3	572909810	573020870	NSD3	7005	1633	179865	No_or_no_constitutive_exon
AGGAATGGGGACCCCCCCCCCAATCTGCCTGTGAAGACCCTGGGGGCAAGGC	574002267	574002518	574002217	574002269	1	1	ENSMODG00000010581.2	573991568	574011932	HTRA4	7005	1633	179865	No_or_no_constitutive_exon
ATGGACTGATCTAGGGAGGGGAGGGATCAAGGTATGTTTTGGGTGGCGAGTT	574120978	574120995	574120928	574120980	1	1	ENSMODG00000010545.3	574040212	574137611	None	7005	1633	179865	No_or_no_constitutive_exon
CTGATAAACCATCTCATCATGTGGGTTAAAACCAGGTTGAGGGTAGCCAGTA	574122030	574122109	574121980	574122032	1	1	ENSMODG00000010545.3	574040212	574137611	None	7005	1633	179865	No_or_no_constitutive_exon
AAACTGAAGTCAATTTAAGGCACCTTGTGGTATATAGGGGAATTAGATAGGC	574432429	574432436	574432379	574432431	1	1	ENSMODG00000010529.3	574352862	574494433	None	7005	1633	179865	No_or_no_constitutive_exon
AAAGTTACTCAGAGGTGAAGGGAAGCCTCCAAGTAGACGAATCAGGGCAGGC	576988943	576989013	576989063	576989011	-1	1	ENSMODG00000010432.3	576983927	577072294	ANK1	7005	1633	179865	No_or_no_constitutive_exon
CGAGCTGCCTGGAATACAGAGGTTTGGGAGAGGGGAGGGGAAGTCTGGAGGA	576988595	576988734	576988784	576988732	-1	1	ENSMODG00000010432.3	576983927	577072294	ANK1	7005	1633	179865	No_or_no_constitutive_exon
AGTTCTTTTTTTAATTTATAGACAATCAGGATGGCTGGGATGGGAAACAGGA	577430436	577430526	577430576	577430524	-1	1	ENSMODG00000010328.5	577381056	577528138	KAT6A	7005	1633	179865	No_or_no_constitutive_exon
AGGAGAGCCCAAAGGAACACTGTGACTGACACTTTTGCAGGGCAAAAAAGTT	583981110	583981313	583981060	583981112	1	1	ENSMODG00000009642.2	583970749	583986035	FAM160B2	7005	1633	179865	No_or_no_constitutive_exon
TCCCTCTGATTCCTGCCTCGTTCTCCGCAGTGTGGACTTTGAAGGGGGAGGG	584656100	584656226	584656050	584656102	1	1	ENSMODG00000009355.2	584645250	584660880	None	7005	1633	179865	No_or_no_constitutive_exon
ATGCTTCAGGAGGCCCTGGAGGCAGAGGAGAAAGGTAAGGGCTGAAGCAGGC	584656242	584656322	584656192	584656244	1	1	ENSMODG00000009355.2	584645250	584660880	None	7005	1633	179865	No_or_no_constitutive_exon
AAGGAGGAGGATTGGGAACACCTGGACTTGGTGTGGCACAGTTCAGGGAGGG	584682234	584682303	584682184	584682236	1	1	ENSMODG00000009341.3	584681106	584685274	None	7005	1633	179865	No_or_no_constitutive_exon
CATCAACAAAGTCACAGGTCTCTGTCTCTCCCTGGTGTAGGGCACGGAAGGC	584682734	584682833	584682684	584682736	1	1	ENSMODG00000009341.3	584681106	584685274	None	7005	1633	179865	No_or_no_constitutive_exon
CAGAGTTCATCAGAGGCGAGTGTCTCAGTGCCTCCTTTTTCTGGGAGCAGGT	584696141	584696362	584696091	584696143	1	1	ENSMODG00000009328.3	584689222	584703003	CCAR2	7005	1633	179865	No_or_no_constitutive_exon
CAGAAAGCAAAGGTGAAAGACTATTCATTTAATTCCCTAGGGAATATAAGAG	585844094	585844713	585844044	585844096	1	1	ENSMODG00000008975.2	585843232	585844713	None	7005	1633	179865	No_or_no_constitutive_exon
GGGCTGGTGAGCAATCTCTAGTCAATACTACTTCAGGGACTGTGGGAAAGAG	586960966	586961311	586960916	586960968	1	1	ENSMODG00000008887.3	586949996	586961614	None	7005	1633	179865	No_or_no_constitutive_exon
AGCCTAAACTTAGCCTGCCTACTGAGTGGGCACTGTGTGGGGAGAGGGAGGA	588740142	588740535	588740585	588740533	-1	1	ENSMODG00000008726.4	588706575	588741267	EXTL3	7005	1633	179865	No_or_no_constitutive_exon
TGTGTCTGTCCAGCGCCCAGGGACACCTCCCTGAGGCATGGGGATGAGAGTC	590003255	590003341	590003205	590003257	1	1	ENSMODG00000008593.2	589981512	590017386	None	7005	1633	179865	No_or_no_constitutive_exon
AAAACTGTGCTGCTTTGGGTCCCATCTGATTTGGGACTAGGGTTAGACAGGC	590003753	590003787	590003703	590003755	1	1	ENSMODG00000008593.2	589981512	590017386	None	7005	1633	179865	No_or_no_constitutive_exon
AATTAATATGTATTTTTATATTATACAATTTTCTTTTATAGGGGGATGAGCC	591690473	591690651	591690701	591690649	-1	1	ENSMODG00000007204.3	591645338	591697975	NPHP1	7005	1633	179865	No_or_no_constitutive_exon
TTAATACTATGTTTTACATGAATTTCCTTGCAAATTTTATCATACGGGAGCA	594311872	594311949	594311822	594311874	1	1	ENSMODG00000006612.2	594283223	594334095	ZC3H6	7005	1633	179865	No_or_no_constitutive_exon
CCGCCCCCAGGGAAGTATGAGCGGGGAGGAAGATGAAGGAAGCGGGGCAGGG	598184726	598185766	598185816	598185764	-1	1	ENSMODG00000023138.1	598184726	598185914	None	7005	1633	179865	No_or_no_constitutive_exon
TGATTAATAATGTATGGAATTTACATGCAACTTTTATTTTGGGGGTCCAGGG	601542963	601543075	601542913	601542965	1	1	ENSMODG00000006089.4	601495490	601826240	RALGAPA2	7005	1633	179865	No_or_no_constitutive_exon
TTTTTTTTCATGATGCTTGTTATTTTGTTTTCTTCCTTTGATACTGGGAGGC	604568144	604568320	604568370	604568318	-1	1	ENSMODG00000005543.2	604559375	604591731	KAT14	7005	1633	179865	No_or_no_constitutive_exon
GGGGATGGGACCTCACCGCGTGGGCCCCCTCTCCCCAAATGGGAAGGAAGCG	604710532	604710663	604710482	604710534	1	1	ENSMODG00000005504.2	604710361	604759944	OVOL2	7005	1633	179865	No_or_no_constitutive_exon
GTGGGCGCTACTACCCGGGTACGACGAGACCCCAGGTTGTAGATTGGGAGTT	604710713	604710769	604710663	604710715	1	1	ENSMODG00000005504.2	604710361	604759944	OVOL2	7005	1633	179865	No_or_no_constitutive_exon
ATATAGATACAAATTTACTTTCCAGAGGAAGATGATGGTAGTTGGGGGAGAT	605591047	605591074	605590997	605591049	1	1	ENSMODG00000005413.3	605549058	605602922	BFSP1	7005	1633	179865	No_or_no_constitutive_exon
CTAAATTCCTTTGTCTTTGCTCTTCCCCATCCCCACTTTTTGGGGGACAGAT	614449840	614449954	614449790	614449842	1	1	ENSMODG00000004910.2	614424010	614461225	JAG1	7005	1633	179865	Yes
CTCACAGCCTCCACGGCCCCCTACGTGCGGGACGTCGGGGATGGCAGCAGCA	638270915	638271489	638271539	638271487	-1	1	ENSMODG00000002041.3	638270915	638280710	CCDC85A	7005	1633	179865	No_or_no_constitutive_exon
CCAAAAAGTAAATGTATAGAGATGCTTACTATGAATAATAAAGTCGGGAGAC	641648021	641648341	641647971	641648023	1	1	ENSMODG00000001573.2	641647373	641650075	None	7005	1633	179865	No_or_no_constitutive_exon
AATGTATCAATTTTGAGGAAAATTAAAAAACTTTTTTTTTGGGGGGGCAGAT	654484794	654484993	654485043	654484991	-1	1	ENSMODG00000000705.2	654478527	654511261	SLC3A1	7005	1633	179865	No_or_no_constitutive_exon
TCTGACGTATAACTAAAGGATTTATTGGAAGGATAGGGTAATGGGTTGAGGG	655129164	655129173	655129223	655129171	-1	1	ENSMODG00000000541.2	655089007	655132433	DYNC2LI1	7005	1633	179865	No_or_no_constitutive_exon
AATTTTTCTTTTGGATGATATTAAATGTATTTTTTAATTTTTAGGGAAAGAC	655120533	655120562	655120612	655120560	-1	1	ENSMODG00000000541.2	655089007	655132433	DYNC2LI1	7005	1633	179865	Yes
CTGGAATGTCAATTTTAAAATTGTTTTTATTGTGTTACCTGGGATTACAGTG	655336218	655336394	655336168	655336220	1	1	ENSMODG00000000451.3	655328300	655500239	None	7005	1633	179865	No_or_no_constitutive_exon
GAAGGACCGAAAGGCATGGAATATAATATTCTGGAAACCAAGGGAACTAGGT	668675534	668675590	668675640	668675588	-1	1	ENSMODG00000008070.3	668563690	668691979	ADAMTS18	7005	1633	179865	No_or_no_constitutive_exon
GAAAGGATAGGAAATAATCACATCTTTATTTATTTATTTCAGATGGGGAGAA	669049594	669051485	669051535	669051483	-1	1	ENSMODG00000007948.3	668880032	669055523	None	7005	1633	179865	No_or_no_constitutive_exon
CATATTCTCCAATGTAATGAAGATTCCATCTACTCAGGGGATACAGAAAGCC	669294457	669294657	669294707	669294655	-1	1	ENSMODG00000007662.2	669294457	669295366	None	7005	1633	179865	No_or_no_constitutive_exon
ACACAGATCATCATTGCTGTCCTTCGAATTCGCTCTGCTCAGGGGCGCAGAA	669393433	669393650	669393383	669393435	1	1	ENSMODG00000023078.1	669392729	669393650	None	7005	1633	179865	No_or_no_constitutive_exon
GGTAGGGCATGCAAAAAATGTCCTCAGTGCAGTGTAGAGGGGGAACAGAGCA	669743798	669743881	669743748	669743800	1	1	ENSMODG00000007446.3	669738927	669811619	None	7005	1633	179865	No_or_no_constitutive_exon
GCAATGAGTATCCAGATATGCTTAGATGTAATATAATCCCTTCAGGGAAGAA	669747809	669748897	669747759	669747811	1	1	ENSMODG00000007446.3	669738927	669811619	None	7005	1633	179865	No_or_no_constitutive_exon
CCATTCCTACCTACAAATAATGATATCCTTCCTTCATACTTTACAGGGAGCT	683621517	683621710	683621760	683621708	-1	1	ENSMODG00000006775.2	683587155	683626483	CDH16	7005	1633	179865	No_or_no_constitutive_exon
TTAGTATGAGTTCTGGGTATTAGTTGATGGTAGATGGGATTTGGTAAAAGTA	683658189	683658226	683658276	683658224	-1	1	ENSMODG00000006400.3	683648066	683659751	RRAD	7005	1633	179865	No_or_no_constitutive_exon
AGCAGGGATCGTGGGAATAATACAGAAAAGAGATGGCGGGGGGAGGTTAGGG	683657062	683657107	683657157	683657105	-1	1	ENSMODG00000006400.3	683648066	683659751	RRAD	7005	1633	179865	No_or_no_constitutive_exon
CGCTATTATTCTCAAACTAAACATCCATCCCTTTCTCTGGGGACTCAAAGAT	684406717	684406873	684406923	684406871	-1	1	ENSMODG00000006186.2	684406165	684414189	EXOC3L1	7005	1633	179865	No_or_no_constitutive_exon
GAAGATGTTACCCCATGACCTAACCTCTAGTGTGGGGCTTGGGGGTATAGTT	684423690	684423876	684423640	684423692	1	1	ENSMODG00000006150.3	684416793	684426488	E2F4	7005	1633	179865	No_or_no_constitutive_exon
GTGAAAAGCCAGAGTATGCACATTAAGGGACTATGGTAGGAGGGAAGAAGGG	684466249	684466358	684466408	684466356	-1	1	ENSMODG00000006046.4	684457667	684476906	FHOD1	7005	1633	179865	No_or_no_constitutive_exon
TGGGCCCAATCCCTTCACAAGGCTGATCTCAAGTTCTCTGATTGGGACAGGA	684548017	684548251	684547967	684548019	1	1	ENSMODG00000005997.3	684539878	684548527	PLEKHG4	7005	1633	179865	No_or_no_constitutive_exon
AATTAAACCCAATTCATGGAAGCTTCAGCAAGTATCTGTTGGGTATGTAGGG	684564643	684564886	684564936	684564884	-1	1	ENSMODG00000005972.3	684550096	684590016	KCTD19	7005	1633	179865	No_or_no_constitutive_exon
CCTAACATAGGTACCCCAGGGTTCCTGGAGAGGGTGGGGATGAACTAAAGGA	685338338	685338546	685338596	685338544	-1	1	ENSMODG00000005704.2	685336602	685340227	None	7005	1633	179865	No_or_no_constitutive_exon
GTTGGGAAGAGGTGAGCACTGTTGAGGTCTAACTGTTTATTTGGGGATAGGT	685665883	685666103	685665833	685665885	1	1	ENSMODG00000005575.2	685648804	685666103	TSNAXIP1	7005	1633	179865	No_or_no_constitutive_exon
TCTTCTTTGCTTCTCTTGTTTGTTTTTGGACAAAAGATCTCACTGGGGAGAA	685671002	685671037	685671087	685671035	-1	1	ENSMODG00000005562.3	685667106	685671424	None	7005	1633	179865	No_or_no_constitutive_exon
GAATCGAGCAGCGGAAGCAGAGAGCTGGAGGAATGGCGTGGGGAGTGCAGAA	685775240	685775250	685775190	685775242	1	1	ENSMODG00000005510.3	685756368	685778975	EDC4	7005	1633	179865	No_or_no_constitutive_exon
CCCGCTCGCACTCAGCTCCGCACTCGCGCTCCGGAGCCGCTGGGACTGAGGT	685775402	685775513	685775352	685775404	1	1	ENSMODG00000005510.3	685756368	685778975	EDC4	7005	1633	179865	No_or_no_constitutive_exon
AAAGTTTACAAATTAATACAAGCTTTTATTCAAATCTGGGGGGGGAATAGCA	686292404	686292545	686292354	686292406	1	1	ENSMODG00000005276.2	686168283	686360632	NFATC3	7005	1633	179865	No_or_no_constitutive_exon
AAAACTTCAAACCTCTCATGCCATGTTTGTTGACAAACTGGACAGGGGAGCG	687470104	687470145	687470195	687470143	-1	1	ENSMODG00000005002.3	687454077	687476642	SLC38A8	7005	1633	179865	No_or_no_constitutive_exon
AGGGTAAATAAACGACCATATTTAGTATGATTTCTCCTTGTGGGCAACAGGT	687524178	687524288	687524338	687524286	-1	1	ENSMODG00000004990.2	687493914	687546865	MBTPS1	7005	1633	179865	No_or_no_constitutive_exon
CCCGGTCATGGCGAGGCCGGTAGGGGCCTGTGGGGCCTCGGGGCACGGAGGC	692883662	692883899	692883949	692883897	-1	1	ENSMODG00000004509.2	692834682	692884095	FBXO31	7005	1633	179865	No_or_no_constitutive_exon
GGGACGCCGGGGACGCCGTAGCCGGCGGCGGGCCCGGGCCCGGGACCGAGGC	693745576	693746000	693746050	693745998	-1	1	ENSMODG00000004407.3	693697338	693746192	SLC7A5	7005	1633	179865	No_or_no_constitutive_exon
CAAGACCACTAGTTCATCGTGTTGGCAACAGCCCTGACTTGGGTGACAAGTC	695000644	695000899	695000594	695000646	1	1	ENSMODG00000023088.1	694999747	695002174	None	7005	1633	179865	No_or_no_constitutive_exon
GAGAAGACAGGGCCAGGGGTTGATACATGAATCCTTCTGTCTGGGAGCAGAT	695768534	695768682	695768732	695768680	-1	1	ENSMODG00000004122.4	695762135	695805739	PIEZO1	7005	1633	179865	No_or_no_constitutive_exon
AGGAGGCGGCCCCTGCAGAGCCCTGGTGAGGTGCCGCTGGGGAGGGGGAGCA	695996887	695996933	695996837	695996889	1	1	ENSMODG00000004053.2	695994881	695999581	CDT1	7005	1633	179865	No_or_no_constitutive_exon
TTTAACAGGAGGCAGGTGTTTCCTCCCACGAGCCTCAAGAAGATGGGCAGGA	696119297	696119411	696119461	696119409	-1	1	ENSMODG00000003873.2	696115956	696120576	None	7005	1633	179865	No_or_no_constitutive_exon
ATCTTGGCCTCTCTCTATCTCTCTATTTGCCTCCCTTTGCACTGGGACAGGA	696147992	696148243	696148293	696148241	-1	1	ENSMODG00000003869.2	696138318	696176068	CBFA2T3	7005	1633	179865	No_or_no_constitutive_exon
CGCCTGCTCTTCCCCTCCATACCCATGGGAGCTTCTTCCCCTGGGGACAGTG	696929056	696929193	696929006	696929058	1	1	ENSMODG00000003842.4	696917912	696931255	CDH15	7005	1633	179865	No_or_no_constitutive_exon
GAAGTCATAGCATGTGATCAACACTTCACATTTATGTTTCTGGGGTGTAGGT	697433888	697434062	697433838	697433890	1	1	ENSMODG00000003663.2	697432682	697436158	RPL13	7005	1633	179865	No_or_no_constitutive_exon
GCTGGAGAGGGAGAGAAGGGGTCACCTGAGGGTTAGGAATGGGACTGCAGCA	697482280	697482412	697482230	697482282	1	1	ENSMODG00000003642.3	697481981	697510925	CPNE7	7005	1633	179865	No_or_no_constitutive_exon
GTCTCCCCCCTTGTGATAGCCAACGCGTGCCGCTTCCATTGCAGGGGCAGCA	698047073	698047120	698047023	698047075	1	1	ENSMODG00000003479.2	698046489	698056004	ZNF276	7005	1633	179865	No_or_no_constitutive_exon
AGAGGAAGAGGAGGAGGAGGAGGAGGAGGAGGAAGATGAGGGTTGCAAAGGA	701483674	701484491	701483624	701483676	1	1	ENSMODG00000002600.2	701482185	701699671	ZFHX3	7005	1633	179865	No_or_no_constitutive_exon
GGGCATCTCCAGGGTTCTTCCAAACAGCCCAACAGAAGCTGGGGTCACAGCA	701696414	701696606	701696364	701696416	1	1	ENSMODG00000002600.2	701482185	701699671	ZFHX3	7005	1633	179865	No_or_no_constitutive_exon
ATGCTCAGACTCGAGTTCACGGCTGTGGGGACACAAGGGGGGAGAGGGAGAC	701697692	701697792	701697642	701697694	1	1	ENSMODG00000002600.2	701482185	701699671	ZFHX3	7005	1633	179865	No_or_no_constitutive_exon
AAAGAATCATCCCTTATATCAAAGGATATAATGAAAGAGGGAAAAAAAAGGG	702984036	702984201	702983986	702984038	1	1	ENSMODG00000002465.2	702940713	703002951	PKD1L3	7005	1633	179865	No_or_no_constitutive_exon
AACTTAGAACTAAAGGAAGCAGGAGACTGTCTGAATAATTGGGAATTAAGGG	702996386	702996557	702996336	702996388	1	1	ENSMODG00000002465.2	702940713	703002951	PKD1L3	7005	1633	179865	No_or_no_constitutive_exon
TTAGAGCAACATGCTCTTCCTAATGAGCTCTCGGAGTGCGACGGGGACAGAC	704557173	704557235	704557285	704557233	-1	1	ENSMODG00000010868.2	704493956	704622677	DYSF	7005	1633	179865	No_or_no_constitutive_exon
GTAGGTGCCCTCAGGGAGGACTTGGTGGAGCGGGGTGGTGGGCAGGGCAGGT	704526412	704526588	704526638	704526586	-1	1	ENSMODG00000010868.2	704493956	704622677	DYSF	7005	1633	179865	No_or_no_constitutive_exon
TCCCAGAAGTCGGGTCATTTGCTAGTCTCCCGTCTGGCGAAGGGCAGAAGTG	704497189	704497460	704497510	704497458	-1	1	ENSMODG00000010868.2	704493956	704622677	DYSF	7005	1633	179865	No_or_no_constitutive_exon
GGAGACACTCTCCCGGCTAGAGGGGAGACGCGCCCCCGACTAGAGGGGAGAC	705856726	705857101	705856676	705856728	1	1	ENSMODG00000011447.2	705840917	705859063	HSPA12B	7005	1633	179865	No_or_no_constitutive_exon
GCCTATGTCTCCGTTTGTTGCCTCGTAGCCAGTGGCCTTTGGGAGAACAGAA	708431248	708431287	708431337	708431285	-1	1	ENSMODG00000014319.4	708426924	708453667	MTSS1L	7005	1633	179865	No_or_no_constitutive_exon
AGAAGATTGGGGAGCTGGTGGCAGGTGCCCACGCTCTTGGAGAAGGGCAGTT	708426924	708427092	708427142	708427090	-1	1	ENSMODG00000014319.4	708426924	708453667	MTSS1L	7005	1633	179865	No_or_no_constitutive_exon
ATCAGTCATTGTCAATATTCTCTGTATTCTGTCCCTCTCCTGGGATACAGAC	708843389	708843542	708843592	708843540	-1	1	ENSMODG00000014270.3	708793249	709004829	None	7005	1633	179865	No_or_no_constitutive_exon
AAGAGATGAGAGGCGAGCAGAGCAGAGTGAGGAAGGGAAGGAAGGGAAAGTT	709202105	709202176	709202055	709202107	1	1	ENSMODG00000014262.3	709181365	709213043	CALB2	7005	1633	179865	No_or_no_constitutive_exon
TGGGAGGGGTCAGGTCCAGCACGCGAGTAGCTATTGGGAGCAATGGAGAGGA	709460566	709460771	709460821	709460769	-1	1	ENSMODG00000014173.2	709456683	709461328	SETD6	7005	1633	179865	No_or_no_constitutive_exon
TCAGCCTCATCCCCCCCAATTCACTCTTGGGCATCTCTCGGGGGGCCCAGGA	709490715	709490819	709490869	709490817	-1	1	ENSMODG00000014164.3	709481301	709496282	NDRG4	7005	1633	179865	No_or_no_constitutive_exon
TCTGAAGCCCACTGCCGATAAAAAAGTCCCGGCCATGGCAGGGGAGCCAGGG	709790117	709790308	709790067	709790119	1	1	ENSMODG00000014140.2	709783382	709790308	None	7005	1633	179865	No_or_no_constitutive_exon
GGGTTCCGCCGCGGCGGCTGCAGCTGCCGCAGTAGCGGCAGGGCTCGGAGTC	710111183	710111696	710111746	710111694	-1	1	ENSMODG00000014065.2	710111183	710112369	None	7005	1633	179865	No_or_no_constitutive_exon
CACTCTTAGATGGTCTCTGTGCTCATGAGTAATGGCGGGTGACCCAAGAGGG	710235663	710235700	710235613	710235665	1	1	ENSMODG00000014063.3	710206733	710260424	CNGB1	7005	1633	179865	No_or_no_constitutive_exon
CCCAAGGGGGGAAGGGTTTTGGGGAAGAACTTTTTCCGGCAGGGGCCCAGAG	710424363	710424465	710424515	710424463	-1	1	ENSMODG00000014037.2	710423136	710441724	KATNB1	7005	1633	179865	No_or_no_constitutive_exon
AAGACCTGGTAAGTTTCTTCTCATTTTTAAGTCTCATCCCTTTGGGAAAGGG	711897062	711897226	711897012	711897064	1	1	ENSMODG00000013780.3	711878959	711899199	PSD4	7005	1633	179865	No_or_no_constitutive_exon
AAGAATCCATAGTGGAGAGAAACCCTATAAATGTAATGAATGTGGGAAAGTC	712427553	712428123	712427503	712427555	1	1	ENSMODG00000013304.3	712423843	712502816	None	7005	1633	179865	No_or_no_constitutive_exon
CCCTGAAGAGCCAAGAGAGGTTTTTGTTCAAGGTTGAATCACTGTGGGAGAG	713134660	713134850	713134900	713134848	-1	1	ENSMODG00000013034.3	712756615	713325425	None	7005	1633	179865	Yes
AGGAATCATTTCTTAGGAAAAAATGGAGGGGTCTAGTGGGAAAAAGGCAGTG	713070696	713070724	713070646	713070698	1	1	ENSMODG00000013065.2	713069300	713070724	None	7005	1633	179865	No_or_no_constitutive_exon
AAAGCAACAGTTTCCGAATCTCACTGTGAGATGATCCAGGGAGAAAGGAGTA	713292072	713292125	713292022	713292074	1	1	ENSMODG00000023057.2	713287527	713295224	None	7005	1633	179865	No_or_no_constitutive_exon
CTCCAGCCTCCCTGAGAGAGAAAGTCACCATTAGGTGACTGCAGGGCCAGTG	714292915	714293108	714293158	714293106	-1	1	ENSMODG00000023051.2	714292695	714293219	None	7005	1633	179865	No_or_no_constitutive_exon
AATAAGTCATACTAAAGAAAACCACTTGGAATGTAATGTATGTGGGAAAGGC	714679079	714679985	714680035	714679983	-1	1	ENSMODG00000010793.3	714607448	714682593	None	7005	1633	179865	No_or_no_constitutive_exon
CTACCACTCAAATCTTATTTATTACCATAGAATGCATACTCAAGGGAAAGCA	714607448	714608548	714608598	714608546	-1	1	ENSMODG00000010793.3	714607448	714682593	None	7005	1633	179865	No_or_no_constitutive_exon
TGGAAATGTAAGGTTAATCAACTGTTTATTCTTCCTTTCAGGGATGAAAGAA	714946892	714948171	714948221	714948169	-1	1	ENSMODG00000023049.1	714937038	714951215	None	7005	1633	179865	No_or_no_constitutive_exon
TACCAACGGTGACCCAGTCTCCATCCTCCCTGGCTGTGTCTCTGGGAGAGAC	715546674	715546914	715546964	715546912	-1	1	ENSMODG00000009799.1	715546674	715547363	None	7005	1633	179865	No_or_no_constitutive_exon
CACGCGGTGATTTGAGGCGCTCGCTGTCCCGGGGGTCGGCTGGCGGGTAGCA	716077934	716077959	716077884	716077936	1	1	ENSMODG00000009643.2	716015053	716077959	EIF2AK3	7005	1633	179865	No_or_no_constitutive_exon
GAATCTTTGTAATTGAGACTGCGCTTGATTTCAGACGGATGGGAGTGGAGTA	716578996	716579137	716578946	716578998	1	1	ENSMODG00000009552.2	716577406	716587974	None	7005	1633	179865	No_or_no_constitutive_exon
CGGGCGGGCCGGGCCGGGATCCCTTTGCTGAAAGGCCTGCGATGGGACAGGT	717366123	717366255	717366073	717366125	1	1	ENSMODG00000009386.3	717325661	717367583	IMMT	7005	1633	179865	No_or_no_constitutive_exon
TCTTCCTGTGGTATTAGCACATGCTGGATTGATGTGGGGGTTGGGGGCAGGT	717911077	717911229	717911027	717911079	1	1	ENSMODG00000015606.2	717901303	717913696	GGCX	7005	1633	179865	No_or_no_constitutive_exon
GGGCTAGCATTAGCATGCGCTCTGGGTCCCCTGGCAAGGGGTAATGGAAGGT	718110006	718110105	718110155	718110103	-1	1	ENSMODG00000015595.2	718107191	718126127	None	7005	1633	179865	No_or_no_constitutive_exon
CAGCGATGTGCCGGGCAGGAGCTGGCAGGGAGGGGGCGGGGAGAGGCCAGCC	718109714	718109894	718109944	718109892	-1	1	ENSMODG00000015595.2	718107191	718126127	None	7005	1633	179865	No_or_no_constitutive_exon
AGAGGGAGGTGCGCCTGGGCTCTCTCTCGCCTTGTCTCCGGGCAGGGCAGGG	718149154	718149155	718149104	718149156	1	1	ENSMODG00000015593.3	718130918	718150414	RETSAT	7005	1633	179865	No_or_no_constitutive_exon
TCCTGCCTGCTTTTCATTAAAAAACTATCTTTTAATTATGTGAAGGGAAGCT	718189346	718189383	718189296	718189348	1	1	ENSMODG00000023038.1	718189041	718197982	None	7005	1633	179865	No_or_no_constitutive_exon
GCATCTTCCCTTGCTGCCTTGCCAGTTAGGTCTGAGTGGGCAGGGATGAGCG	719050320	719050360	719050270	719050322	1	1	ENSMODG00000015560.2	718997620	719054224	TRABD2A	7005	1633	179865	No_or_no_constitutive_exon
CGAAGGCAGGGAGGATCCCGGGGAGGATGGAAGCGAGGGAAGGGAAGGAGAG	726796259	726796709	726796759	726796707	-1	1	ENSMODG00000015449.2	726794256	726802969	None	7005	1633	179865	No_or_no_constitutive_exon
CATTGGGGTAAGGTGAGACTCACAGGAGGCAGAGTTGGAGGGGAGCAGAGAG	739775289	739775404	739775454	739775402	-1	1	ENSMODG00000016809.4	739767569	739778150	None	7005	1633	179865	No_or_no_constitutive_exon
GGAATCCCAGTTCCCAAACCGGATGTGATCCCTGACTCCGATGGAGGGAGAG	739816440	739816596	739816646	739816594	-1	1	ENSMODG00000016810.2	739815397	739824474	None	7005	1633	179865	No_or_no_constitutive_exon
GGCGGGCCCGCCTCCGAGGGCGCCGGCCGGAGAGAGGCCCTGGGGGAAAGCC	739815397	739815861	739815911	739815859	-1	1	ENSMODG00000016810.2	739815397	739824474	None	7005	1633	179865	No_or_no_constitutive_exon
ATTCCTCTGGTGACTGTGACGAAGGCCTTCCACAGCTGATAGGGGCAAAGTC	739817702	739817862	739817912	739817860	-1	1	ENSMODG00000016810.2	739815397	739824474	None	7005	1633	179865	No_or_no_constitutive_exon
AAAATTCATACTGGAGAAAAACTCTATAAAATGTAATGAATGTGGGAAAGCT	739842571	739842803	739842853	739842801	-1	1	ENSMODG00000016814.2	739842305	739886863	None	7005	1633	179865	No_or_no_constitutive_exon
GGGGAGAGGGCAAAGAGAGAGATGTTCATGGTGGCCAGGGCCAAAGGAAGTC	740049422	740049455	740049372	740049424	1	1	ENSMODG00000016866.2	740048304	740049455	None	7005	1633	179865	No_or_no_constitutive_exon
CAGTCAGAACAGGGCCTGGGGCAAAAAGAGGGATGGTGCACAGGGATTAGGG	740075393	740075405	740075343	740075395	1	1	ENSMODG00000016878.2	740074038	740076501	None	7005	1633	179865	No_or_no_constitutive_exon
TCAAAACGGCCAAAGTGGTCCGGATGCAGGGAAAGCCGTGCACAGGGAAGGA	740968923	740970168	740970218	740970166	-1	1	ENSMODG00000010595.2	740968923	740974458	None	7005	1633	179865	No_or_no_constitutive_exon
TCTAGGAAAAACCAGCCCAGGCGGAATTACGCTTGCCAGAACGTGGGCAGCC	741003252	741003415	741003202	741003254	1	1	ENSMODG00000010579.3	740993287	741003415	None	7005	1633	179865	No_or_no_constitutive_exon
CTCACCTCAGTGGACTTAGTTGGGGGGTGACCTGGGGGGGCGGGGGGCAGGG	741240869	741241291	741240819	741240871	1	1	ENSMODG00000010498.4	741225658	741242851	None	7005	1633	179865	No_or_no_constitutive_exon
TGCCCTGGGAACGTGCCAATCCCTCTGCCCAAAGGGGCACAGAGGGCCAGCG	741353434	741353503	741353553	741353501	-1	1	ENSMODG00000010459.3	741347524	741394569	None	7005	1633	179865	No_or_no_constitutive_exon
TGAAAAGAAATCTGGGAGCGACCCGACCCCGGGGGGGGCTCCCAGGAGAGAT	741564549	741564752	741564499	741564551	1	1	ENSMODG00000010415.3	741558290	741595615	LPIN1	7005	1633	179865	No_or_no_constitutive_exon
CCGGGGCACTGAGGCGGGATTAGAACTCGGGGCTTTGACCCGGGGCTGAGGG	741566910	741567118	741566860	741566912	1	1	ENSMODG00000010415.3	741558290	741595615	LPIN1	7005	1633	179865	No_or_no_constitutive_exon
TGGTGGAGTTGCTGTGGCTGAGGTCGCCCGCAGCCGCCGCGGCAGGGGAGCT	744498365	744498851	744498315	744498367	1	1	ENSMODG00000010350.3	744497885	744498851	FAM84A	7005	1633	179865	No_or_no_constitutive_exon
TGGTGCCCACCCTTCCTCCTTCCCTCTCCTCCGTGTAGGGGCAGCACGAGCG	744970266	744970399	744970449	744970397	-1	1	ENSMODG00000010343.3	744960745	745054974	None	7005	1633	179865	No_or_no_constitutive_exon
TCAATCAGAGCTCCCATCTTGCAAGGCATCAGAGAATCCACACTGGGGAGAA	745214322	745215028	745215078	745215026	-1	1	ENSMODG00000016758.2	745213360	745215442	None	7005	1633	179865	No_or_no_constitutive_exon
GCTCATGGAATTCATTGTTGGGTAACGAGGTCTTGTCATTGGGCTTGAAGAA	746494115	746494233	746494283	746494231	-1	1	ENSMODG00000009400.3	746493455	746498388	None	7005	1633	179865	No_or_no_constitutive_exon
GGGACAGGGGTCGGGCCGCTCCTGACCCCTGTCCTCGGTCTGTGGGGCAGAA	923553	923721	923771	923719	-1	2	ENSMODG00000019078.3	923070	926875	CRYZ	7005	1633	179865	No_or_no_constitutive_exon
ACTTGGCCCAGGATGCACAGCCTGCACGTTTTCCAAGTTCGGCTTGGGAGGA	1143517	1143646	1143467	1143519	1	2	ENSMODG00000019085.3	1130369	1145573	LHX8	7005	1633	179865	No_or_no_constitutive_exon
CCTGGAGTCTGCCGTTCACCAGGAGTCACCAATCCTTGGGGTAAAGGCAGTC	1219595	1219708	1219758	1219706	-1	2	ENSMODG00000019086.3	1189901	1276253	None	7005	1633	179865	No_or_no_constitutive_exon
CCTCTGCCCGGGAGCCCAGCCCGGATCCCAAGGCGGAGGGGAAGATGGAGTC	1465391	1465508	1465341	1465393	1	2	ENSMODG00000019089.3	1460995	1472296	ACADM	7005	1633	179865	No_or_no_constitutive_exon
TTCCCCACTGATGGGGATTGTCTCTGGTTCTAGACCTAAAAAGGGCTCAGCC	1491348	1491440	1491298	1491350	1	2	ENSMODG00000019094.3	1478469	1540881	MSH4	7005	1633	179865	No_or_no_constitutive_exon
CAGGGAGGGAGCCCCTGTGAGCCTCTGGCCTTGGTCCTCTTCGCGGGGAGAC	1496577	1496774	1496527	1496579	1	2	ENSMODG00000019094.3	1478469	1540881	MSH4	7005	1633	179865	No_or_no_constitutive_exon
AGGCCCCGAGTGTGGCCACAGGAGGAGGGTGGAGGGGCCGAAGGGGGGAGCA	1551336	1551525	1551575	1551523	-1	2	ENSMODG00000019095.2	1549284	1559829	ASB17	7005	1633	179865	No_or_no_constitutive_exon
TTGCAGGCTCGCCCCAAGTTCATCTCTGTGTTGTGTTGGGCGTGGGGCAGCT	2998300	2998426	2998250	2998302	1	2	ENSMODG00000000730.3	2984834	3001278	CC2D1B	7005	1633	179865	No_or_no_constitutive_exon
CGGTGCTCCTGTCTGACCCTGAACCCTTCTCTCCCTCGGGACCACGAAAGGC	3895029	3895097	3894979	3895031	1	2	ENSMODG00000001179.3	3893341	3904872	None	7005	1633	179865	No_or_no_constitutive_exon
TAGCAAAGATCTGGTATCTTCCCTTATCCTCTCCTCTTTGGGGGATCCAGGT	8235149	8235292	8235342	8235290	-1	2	ENSMODG00000028913.1	8232406	8236711	None	7005	1633	179865	No_or_no_constitutive_exon
AACTCACTCTTGCTAGATGAGGCACTAGGCTTGGGGAGAGGGAGCAGTAGTT	8356170	8356263	8356313	8356261	-1	2	ENSMODG00000001986.3	8340151	8365055	None	7005	1633	179865	No_or_no_constitutive_exon
CAGGCAGGGGCACAGGCGGGAGCACAGGTGGGGGGGTATAGCGGGCACAGAC	8674753	8674924	8674703	8674755	1	2	ENSMODG00000002139.3	8637998	8679577	None	7005	1633	179865	No_or_no_constitutive_exon
TCTTCAAATGCCAGGGCTGCAGAGCGGGAGCCCCTGGGTTGGGGCTTGAGCA	8710779	8710849	8710899	8710847	-1	2	ENSMODG00000002145.3	8703993	8831186	None	7005	1633	179865	No_or_no_constitutive_exon
CAGCCCTGGGCCGAGACCTTCCTGTCTGTCTGGAGCTGGGTGGGGGGAAGGG	8708203	8708578	8708628	8708576	-1	2	ENSMODG00000002145.3	8703993	8831186	None	7005	1633	179865	Yes
AGGTACAGAGAGGGACGCCCTGGGCTTGGCTGACCAGGTTGGGGGCTGAGCA	9598050	9598087	9598000	9598052	1	2	ENSMODG00000002526.3	9587613	9601532	PTCH2	7005	1633	179865	No_or_no_constitutive_exon
TGTGGGGTTAGCCTGGGGGGGAAGGGGGAGGAAGTGGGCAGGTGAGGAAGAG	9632909	9632914	9632964	9632912	-1	2	ENSMODG00000002562.3	9628970	9633646	PLK3	7005	1633	179865	No_or_no_constitutive_exon
TTCCCACCTCCATACGCATAGATTTTTCCCTTTGAGGGAGGAGGATCAAGGA	10295075	10295339	10295389	10295337	-1	2	ENSMODG00000002705.3	10186162	10296573	DMAP1	7005	1633	179865	No_or_no_constitutive_exon
CAGTGTCTGTGTCCACGCTAGTGAGTGTTAGAAGCCTGCATGTTGGGGAGGG	10777083	10777105	10777155	10777103	-1	2	ENSMODG00000003080.3	10768344	11008929	None	7005	1633	179865	No_or_no_constitutive_exon
ACACCCAGGGATTCGGGTCAGCAACTGTCCCCCGGGGGAGGGGGGTTCAGTT	11088381	11088540	11088590	11088538	-1	2	ENSMODG00000011400.3	11076895	11141529	CFAP57	7005	1633	179865	No_or_no_constitutive_exon
AAGGCAGTCGCTGACGCCCGCCCCTCCGAACACCATTACCTGGGAGGGAGTA	21112025	21112048	21111975	21112027	1	2	ENSMODG00000000531.3	21041591	21113963	ANKRD13C	7005	1633	179865	No_or_no_constitutive_exon
GGCGTGGGCGGCCCCGGGGGCGGCAGCGGCGGCGTAGGCGTGGGCGGCAGCG	21135244	21135278	21135328	21135276	-1	2	ENSMODG00000000559.3	21119411	21135406	SRSF11	7005	1633	179865	No_or_no_constitutive_exon
AGCACTGATTGGGTCAGCTAAACTGTTCTCTTCTCCTTCTGGGGCCACAGGT	24932178	24932301	24932351	24932299	-1	2	ENSMODG00000001072.3	24925204	25448938	PDE4B	7005	1633	179865	No_or_no_constitutive_exon
GGGGAGGACCAAGGGCTCTCCCAACCCCTGGTGCTGAGCTGGGGACAGAGCA	28832631	28832682	28832581	28832633	1	2	ENSMODG00000001484.3	28720385	28850353	DOCK7	7005	1633	179865	No_or_no_constitutive_exon
TTGTTATGAAATTTAAGGCTTTTTTTTCTTTTCTGGGTATGGGGGCACAGGT	29333834	29333912	29333962	29333910	-1	2	ENSMODG00000002439.3	29085129	29489218	PATJ	7005	1633	179865	No_or_no_constitutive_exon
TTTCACTTATAAAATGAGGATGGCATCTACCTGTAGGGGTTTGGGGAGAGAA	32057169	32057178	32057119	32057171	1	2	ENSMODG00000002806.3	32040671	32070785	None	7005	1633	179865	No_or_no_constitutive_exon
CAGGCCTGCACCGGAGAACCGGCCTAGGCTGGCCGGCTCCAGGGAAGGAGGC	37715290	37715547	37715240	37715292	1	2	ENSMODG00000003849.3	37699844	37722053	None	7005	1633	179865	No_or_no_constitutive_exon
GTTCTGATTACACCAGTGCCTGGAACTCCCCAGCATCCCAGGGAGGCCAGGC	37720567	37720702	37720517	37720569	1	2	ENSMODG00000003849.3	37699844	37722053	None	7005	1633	179865	No_or_no_constitutive_exon
GAGCTGGGGCTCACCCTGTGGCTTTTCCTGTTTTGCCCTCTGGGAGGAAGAG	37924856	37924936	37924986	37924934	-1	2	ENSMODG00000003888.3	37864825	37950685	None	7005	1633	179865	No_or_no_constitutive_exon
CACCGGGCGGGGCCCTTCCTGAGTTGCTGACCAGGCCGGGGGCGGGGCAGGG	38000668	38000947	38000618	38000670	1	2	ENSMODG00000003914.1	37999151	38002289	None	7005	1633	179865	No_or_no_constitutive_exon
CACCGGGCGGGGCCCTTCCTGAGTTGCTGACCAGGCCGGGGGCGGGGCAGGG	38025633	38025912	38025583	38025635	1	2	ENSMODG00000003927.1	38024437	38027262	MODO-UB	7005	1633	179865	No_or_no_constitutive_exon
TTTAACTTCAAATCTTTTTTTTTTTTTTTGGTGTGTGTGTGGGGGTATAGGC	41504181	41504311	41504131	41504183	1	2	ENSMODG00000000056.4	41499700	41587872	None	7005	1633	179865	No_or_no_constitutive_exon
ATGGCATGATGAATAGAGAGCTAGCTTTGAAGCCAGGGTACAGAGGAAAGGG	42109379	42109397	42109329	42109381	1	2	ENSMODG00000000261.3	42001824	42142829	None	7005	1633	179865	No_or_no_constitutive_exon
CCTCTTCAAGGAAGGATGTGGCTGTTTAAGGAGCTGGGCTTTGGGGGAAGAG	44490404	44490497	44490547	44490495	-1	2	ENSMODG00000025704.2	44450563	44502702	None	7005	1633	179865	No_or_no_constitutive_exon
TTAATTTTTTAAAATTATCCCTAATGTGCTCTGTGTTTTGGGAATTGTAGGC	52441433	52441617	52441383	52441435	1	2	ENSMODG00000000962.3	52436562	52447070	DUSP12	7005	1633	179865	No_or_no_constitutive_exon
ATCTGTGTCCGTTTACCCCATGTTGAAATGACATTGATTGGCAGGGCCAGCC	57219911	57220019	57220069	57220017	-1	2	ENSMODG00000001321.3	57216196	57238432	ALDH9A1	7005	1633	179865	No_or_no_constitutive_exon
CGTGTGGCGTCTAGATTGCAGCCATGATTACCCGGAAGTCGGGGGTGTAGGT	59019406	59019575	59019625	59019573	-1	2	ENSMODG00000031009.1	59019406	59025982	None	7005	1633	179865	No_or_no_constitutive_exon
GTGATATGATCCTGTTCCTTTGAGTCACTCATGGTCTTTTCTGGGGGTAGGA	60028879	60029001	60028829	60028881	1	2	ENSMODG00000002855.3	59900795	60180404	DCAF6	7005	1633	179865	No_or_no_constitutive_exon
CCCCAAAGGAGGTGGATGGCCATATCTCACTGGGAGGAGACACTGGGAAGCA	73784156	73784252	73784302	73784250	-1	2	ENSMODG00000006231.3	73765495	73805882	None	7005	1633	179865	No_or_no_constitutive_exon
TGCTGAATCTCGGATTAGAATAAAACTGCCTCTTCCTCCATGGGGGCCAGTG	73776816	73776972	73777022	73776970	-1	2	ENSMODG00000006231.3	73765495	73805882	None	7005	1633	179865	No_or_no_constitutive_exon
GGAACAATAGTATATATATTGAAGGCCTCTACTTAATGGCTAGGGTTGAGAT	76150096	76150213	76150046	76150098	1	2	ENSMODG00000006729.3	75480650	76241337	CACNA1E	7005	1633	179865	No_or_no_constitutive_exon
TATTTCAAGCTCCCATTTTGTATTATTTTGTATGAACCAAAGGGGATGAGAG	77446450	77446566	77446616	77446564	-1	2	ENSMODG00000006868.3	77415605	77481605	RGS8	7005	1633	179865	No_or_no_constitutive_exon
CAATTCTAGAATGTCTCTGGCTGTGTGGTCCACCAAGTGTATACAGGGAGGT	103542678	103542759	103542628	103542680	1	2	ENSMODG00000006603.3	103489256	103546159	None	7005	1633	179865	No_or_no_constitutive_exon
AGGCCCATGGAGGATCTCGGGGCTCTCAGGAGGATGAGGGGCTTGGGGAGGC	103762649	103762691	103762599	103762651	1	2	ENSMODG00000006713.5	103753649	103763242	MIB2	7005	1633	179865	No_or_no_constitutive_exon
GCCCACTGGGCTACAGCTGGGTCTAACTGTGCTCCTTAATGGGCTGGCAGGT	104375552	104375717	104375767	104375715	-1	2	ENSMODG00000000144.5	104366785	104438261	KIF21B	7005	1633	179865	No_or_no_constitutive_exon
TGGAGTGTGAGCTGATGCATGTGGGCACAGGGTGGAGGGGAAGGGTTGAGGT	106080083	106080341	106080033	106080085	1	2	ENSMODG00000000614.3	106077007	106114275	None	7005	1633	179865	No_or_no_constitutive_exon
CTTGTGGGGCATACCTGTGAGTATCAGGGCAGGGTGGTATCAGAGGGAAGGG	106085621	106085675	106085571	106085623	1	2	ENSMODG00000000614.3	106077007	106114275	None	7005	1633	179865	No_or_no_constitutive_exon
GGAAGTAATTTCATAAGATGTGCCCTTCCAGGGTCTCTTTAGGGTAGAAGCA	107163938	107163974	107164024	107163972	-1	2	ENSMODG00000000901.2	107163938	107168443	None	7005	1633	179865	No_or_no_constitutive_exon
AGCAAAACCTTTTAAGTGACCGCTTACCTTTTCCCCTCCCCATGGGGCAGCA	108175950	108176208	108175900	108175952	1	2	ENSMODG00000001137.3	108168621	108216020	ATP2B4	7005	1633	179865	No_or_no_constitutive_exon
TGCTTGCTGAGGCCCTTTTTGTGTGGAAAGAATGGTTATTACCAGGGAAGGT	110056857	110056956	110056807	110056859	1	2	ENSMODG00000001605.3	110022353	110069666	MDM4	7005	1633	179865	No_or_no_constitutive_exon
ATTGGAGACCAGATTGGGAAGAGACGAGTGTGGGTCTATGATATGGGCAGGT	111984962	111985096	111985146	111985094	-1	2	ENSMODG00000001870.3	111960882	112012069	PM20D1	7005	1633	179865	No_or_no_constitutive_exon
AAATACTATGCTGTCTCATGCCTCATACCACCCTCTAAGGGGGGTGAAAGAA	112034156	112034247	112034297	112034245	-1	2	ENSMODG00000001887.3	112026007	112069222	SLC26A9	7005	1633	179865	No_or_no_constitutive_exon
AGCAGGCTGGGAGCTTGGCCACTGACAGTTCATGTCTCCGACTGGGGCAGGG	112678427	112678607	112678377	112678429	1	2	ENSMODG00000002016.3	112662410	112697934	IKBKE	7005	1633	179865	No_or_no_constitutive_exon
GTGGCAGGTGGCTGTGCTGCACCGTTGATCTAGCCAACTAGGGAGCTGAGAA	112695566	112695700	112695516	112695568	1	2	ENSMODG00000002016.3	112662410	112697934	IKBKE	7005	1633	179865	No_or_no_constitutive_exon
CCACGTGTATTAACCTCTCTCCTTCCTCCCTCTGATGTGTGCTGGGGCAGAG	112833800	112834098	112833750	112833802	1	2	ENSMODG00000002038.3	112723109	112836827	None	7005	1633	179865	No_or_no_constitutive_exon
AGTAAAAGGAGAGAGAAGGAGGAAGGGAAGGAGAGGAGGGAGGGAGGGAGGG	114264046	114266817	114266867	114266815	-1	2	ENSMODG00000029283.1	114264046	114267872	None	7005	1633	179865	No_or_no_constitutive_exon
ACAACAGCTGCTGATGTCTAGATGAATCTTCTGTAGGGTCAGAGGTCAAGCT	122976703	122976757	122976807	122976755	-1	2	ENSMODG00000003223.2	122976703	122977592	None	7005	1633	179865	No_or_no_constitutive_exon
GCCCCAGCAGCAGCAGCAGCAGCAGACACTGTCCAACTCGGGGAAAAAAGAT	134765711	134767156	134765661	134765713	1	2	ENSMODG00000004964.2	134765428	134767156	None	7005	1633	179865	No_or_no_constitutive_exon
TCAGCAGTTATTATTGCTCACCAATAATGTCCTCATTTTTGGGGCTGCAGGA	139635430	139635562	139635612	139635560	-1	2	ENSMODG00000006246.3	139635430	139955313	None	7005	1633	179865	No_or_no_constitutive_exon
TGAAGTTAGGGGTTTTTTCTGCTGAAAATTATTTTTTATTTTGGGAACAGCT	152892316	152892547	152892597	152892545	-1	2	ENSMODG00000007497.3	152866691	152913624	ACTN2	7005	1633	179865	No_or_no_constitutive_exon
TGGGGCAAAGCAGTAACTGTAAGCATTCTCTTCTCATTTTGGGAATTCAGGT	164539126	164539222	164539076	164539128	1	2	ENSMODG00000025666.2	164538000	164546244	None	7005	1633	179865	No_or_no_constitutive_exon
ATTTTGGGGAGGAAGCCCTTTCTGCAGGCAGTGTGAAGGAGGGAGTGCAGTG	165252993	165253313	165253363	165253311	-1	2	ENSMODG00000009466.3	165252993	165268692	VANGL2	7005	1633	179865	No_or_no_constitutive_exon
AGTTCTTCTCTTCTTTTCTCTCCACCACCCTCACTGTCCAATTGGGGCAGGC	165549518	165549674	165549724	165549672	-1	2	ENSMODG00000009644.3	165549518	165560872	CASQ1	7005	1633	179865	No_or_no_constitutive_exon
TCTTAATATTTTTGAAAGTATCTTGAATAGGGAGATTTAAATGGGAGGAGGA	166074807	166074827	166074757	166074809	1	2	ENSMODG00000010039.3	166036565	166087101	CFAP45	7005	1633	179865	No_or_no_constitutive_exon
TTTTGGGGGAGGGTTTGATGAGAAGCAATCTCTAGTAGGGGACATTGGAGAT	166332034	166332039	166331984	166332036	1	2	ENSMODG00000010057.3	166331118	166332183	CRP	7005	1633	179865	No_or_no_constitutive_exon
CCCTAACCCCCATCCTTGACTATGCCTGAAAAGATGGGGCCTTGGGAGAGGT	166715006	166715081	166715131	166715079	-1	2	ENSMODG00000010143.3	166715006	166839063	None	7005	1633	179865	No_or_no_constitutive_exon
TATACTCTGGGAATTATCCCTAAGATGCTTTCAAACCTGGCAGTTGGGAGTC	167638665	167639254	167639304	167639252	-1	2	ENSMODG00000010352.2	167638665	167640028	OR10Z1	7005	1633	179865	No_or_no_constitutive_exon
TCTTTTTTGTATGTTTCCTTATGAATTTTTCATCTGGGGAATGATAATAGTG	171638148	171639065	171639115	171639063	-1	2	ENSMODG00000014293.4	171619328	171705991	MED13	7005	1633	179865	No_or_no_constitutive_exon
ACAGCAGCATGAGCCAGACAAGTGAGTGGTTTTCCTGAATGGAAGGGAAGGC	175008175	175008234	175008125	175008177	1	2	ENSMODG00000014783.3	174926033	175010861	CUEDC1	7005	1633	179865	No_or_no_constitutive_exon
ATGCAAGCGAGAAGCCGCCTTCTGAGTCTGGGACGGTTCAGGGGTCGCAGGG	185799694	185799850	185799644	185799696	1	2	ENSMODG00000003300.3	185797665	185804595	LHX1	7005	1633	179865	No_or_no_constitutive_exon
TATCTTTCTGTTGTTTGTCCTTACTCATTATTTTTTTTGGGGGGAGACAGTA	186402618	186402690	186402568	186402620	1	2	ENSMODG00000002560.3	186345793	186412010	TADA2A	7005	1633	179865	No_or_no_constitutive_exon
GAGGCACAGTGCTGACAACTCTTTTTTTCCTCCTTGGACCTGGTGGGCAGAG	188256959	188257196	188257246	188257194	-1	2	ENSMODG00000017327.2	188255533	188269248	DENND4B	7005	1633	179865	No_or_no_constitutive_exon
GCATCGACTACTTTAATGATCCTCCTGCACCCCTTGCTGGCCTGGGAGAGGC	188968283	188968432	188968482	188968430	-1	2	ENSMODG00000017160.3	188958183	188975956	ADAR	7005	1633	179865	No_or_no_constitutive_exon
CCCAACTGGGCGTGAGGAAAGAAAGGGTTGGATACGGGAGGGTGAGGGAGCT	189648714	189648823	189648664	189648716	1	2	ENSMODG00000017124.3	189643274	189662906	DCST1	7005	1633	179865	No_or_no_constitutive_exon
TCGGGGGGGAGGGGGGCCTTAACCAGGTGCCATCTCTCTCTAATGGGCAGTG	189893275	189893469	189893519	189893467	-1	2	ENSMODG00000017093.2	189892282	189903145	THBS3	7005	1633	179865	No_or_no_constitutive_exon
GTGCATCAGTTTGGGGAGGATTCCCCCAAAGACCACCTTCTAGGGGTCAGAG	191124874	191124919	191124824	191124876	1	2	ENSMODG00000016914.2	191124677	191125996	BGLAP	7005	1633	179865	No_or_no_constitutive_exon
GAAGTCTGTGGATGCTCCCCATTTCCTTCCTGGCTTGGGGGGGTATACAGAC	191959702	191959941	191959991	191959939	-1	2	ENSMODG00000016712.3	191952600	191983677	INSRR	7005	1633	179865	No_or_no_constitutive_exon
TACTCCTGACTAGTAATCTCTATCCCTCTGCCTCTTGCCATGGGAAACAGGA	192098848	192099078	192099128	192099076	-1	2	ENSMODG00000016676.3	192098115	192261964	ARHGEF11	7005	1633	179865	No_or_no_constitutive_exon
ACATGCTCAGGCACCAGGCACCTTGAGGGTTTCCAAGAGGGGAAAGTGAGTC	194326096	194326255	194326046	194326098	1	2	ENSMODG00000014788.3	194319307	194329629	KAT2A	7005	1633	179865	No_or_no_constitutive_exon
TAGACTTCGATTCTAAGTGCTGCTGATGGGGCTGGGGCTGGGTGGGATAGGG	194662222	194662339	194662172	194662224	1	2	ENSMODG00000014723.3	194660657	194682183	NT5C3B	7005	1633	179865	No_or_no_constitutive_exon
CTCTTGGGGTGGGTTTTCGCTCAGGTCCTATGTTGGGAGGACGGGGAGAGGA	194834531	194834856	194834481	194834533	1	2	ENSMODG00000014659.3	194806647	194834856	None	7005	1633	179865	No_or_no_constitutive_exon
TGCTCCTTACCGGGAAGCTGCAGCATCCCTTGTGTGGTGGGGGGATGCAGCT	195295060	195295274	195295010	195295062	1	2	ENSMODG00000014396.4	195294878	195309626	KRT32	7005	1633	179865	No_or_no_constitutive_exon
GGATCATTCCTACTTCTTATTCCACTGATCATCACCTCCTGGGGTCACAGGT	195454059	195454216	195454009	195454061	1	2	ENSMODG00000014241.3	195403197	195458971	None	7005	1633	179865	No_or_no_constitutive_exon
ATTGAACTATCCATTCCCTCCCCTTCTCTTATTCTCTCTTGGGTTTAAAGGT	196226398	196226555	196226348	196226400	1	2	ENSMODG00000013588.2	196223347	196233117	KRT39	7005	1633	179865	No_or_no_constitutive_exon
AATTCATACATCCTTTATTCCATTCTCTCCCATCTCCCATGGGCCAATAGAG	196665508	196665634	196665458	196665510	1	2	ENSMODG00000025669.1	196661619	196666471	None	7005	1633	179865	No_or_no_constitutive_exon
GGGTAGGCCCAGAGTAGAAGAGCCACGTTGTAGAAGGGGCACTTAGGAAGAG	197784900	197785138	197785188	197785136	-1	2	ENSMODG00000012920.2	197778677	197794703	None	7005	1633	179865	No_or_no_constitutive_exon
CAAGGAGCCAAGGGACTGAAATGGGAGACAGATTCCAGGGCAGAAAGGAGGG	197780876	197781156	197781206	197781154	-1	2	ENSMODG00000012920.2	197778677	197794703	None	7005	1633	179865	No_or_no_constitutive_exon
GTGTCAGACCATTGAGCGCTTGTGGCTTTTTGTTCTGGGTGGTGGGGCAGGT	198034251	198034408	198034458	198034406	-1	2	ENSMODG00000012875.3	198026916	198061749	GRB7	7005	1633	179865	No_or_no_constitutive_exon
GCCCAGTCCTCTGAGGTGCTGCTCTGGAGCGGGAGGATGGGGGGTAGAAGGA	198697750	198697813	198697700	198697752	1	2	ENSMODG00000012661.3	198678423	198785240	PLXDC1	7005	1633	179865	No_or_no_constitutive_exon
TCCTGGGATTTCCTGGCTTCATTCCTTCCCCCAACAGGGACAGGGAAGAGAA	199122458	199122500	199122408	199122460	1	2	ENSMODG00000012607.3	199119846	199135729	PCGF2	7005	1633	179865	Yes
CCTGGAGTCCTCCATCCTAACCTTCCCTGGGGATGGGTTGGGGGGTTCAGTG	199159706	199159800	199159850	199159798	-1	2	ENSMODG00000012598.4	199148661	199164486	MLLT6	7005	1633	179865	No_or_no_constitutive_exon
CTACTGTCGAGAGAGGGAGAGGGAGAGGGAGAGGGAGAGAGGGAGAGAAGGA	199765626	199765889	199765939	199765887	-1	2	ENSMODG00000029646.1	199765626	199839489	None	7005	1633	179865	No_or_no_constitutive_exon
TCTGCTTGGAAGATCCCCCTTAGACTATATCCTAAAATGAGAAGGGGGAGGG	200088856	200088954	200089004	200088952	-1	2	ENSMODG00000012518.3	200081928	200094240	OSBPL7	7005	1633	179865	No_or_no_constitutive_exon
GGTCTTGACGTGGAGCCCGGCGCTGATGCGGCTGGGTGTGGGGCGGGCAGGC	200087340	200087588	200087638	200087586	-1	2	ENSMODG00000012518.3	200081928	200094240	OSBPL7	7005	1633	179865	No_or_no_constitutive_exon
GATGTGTCGGATTCTCCATCTGATTGACATTCCCAAGCTCTCTGGGAAAGTG	200363094	200363145	200363195	200363143	-1	2	ENSMODG00000012424.2	200346047	200363850	COPZ2	7005	1633	179865	Yes
GGAAGCCTGAGGAATCAATCTTTCTTCAGTAGAGAAACTGGGATGACTAGGT	200362613	200362738	200362788	200362736	-1	2	ENSMODG00000012424.2	200346047	200363850	COPZ2	7005	1633	179865	No_or_no_constitutive_exon
GAAGCTCTGCAATCGGGAGGGAGAAGTTTCTAGTGGAAGGGTCAGCAAAGGA	200363043	200363069	200363119	200363067	-1	2	ENSMODG00000012424.2	200346047	200363850	COPZ2	7005	1633	179865	No_or_no_constitutive_exon
AGGGCCATTACAGGGCCACTTCCCTCACATCCTTCTCTCCACTGGGGTAGGT	203432702	203432896	203432652	203432704	1	2	ENSMODG00000012090.3	203409562	203450033	ITGA3	7005	1633	179865	No_or_no_constitutive_exon
CAAGAGGGGTCTACAGGGGCAGACCCTGATTGGCCAAGAGGGACCTGAAGTA	203440143	203440387	203440093	203440145	1	2	ENSMODG00000012090.3	203409562	203450033	ITGA3	7005	1633	179865	No_or_no_constitutive_exon
CCTTTGGAAACATGATTAGGGTGGGAAGGTCACTACTAGGCAGGGATAAGTG	203772295	203772384	203772434	203772382	-1	2	ENSMODG00000011864.3	203771343	203804931	MPP2	7005	1633	179865	No_or_no_constitutive_exon
GGAAGAATAGAGAACCCACGGTTCAATTAAACTTTGGATTGGGCTGACAGGT	204416464	204416603	204416414	204416466	1	2	ENSMODG00000011543.3	204412667	204420638	GRN	7005	1633	179865	No_or_no_constitutive_exon
TCCCAGGATGGATCCTATAAAGACAAGAGCCATTTGGTTTGTTTGGGAAGAA	205111952	205112173	205112223	205112171	-1	2	ENSMODG00000011301.3	205103190	205116842	GFAP	7005	1633	179865	No_or_no_constitutive_exon
GGTGGGGGGTGCTACCTGATGTAGTGATGAGTGGAGGGGGGGGGTAAGAGTG	205431775	205431935	205431985	205431933	-1	2	ENSMODG00000011222.3	205425406	205446330	PLCD3	7005	1633	179865	No_or_no_constitutive_exon
GCCAACAAAGTAACTGATTTCTTTCTTTCTCTTCCTGGGAGAAACAACAGGC	206415677	206415780	206415830	206415778	-1	2	ENSMODG00000035738.1	206406145	206422444	None	7005	1633	179865	No_or_no_constitutive_exon
TTACCCTCTTGACCAGGGCTTGGGTGGGGGTGGGGTGTCTGTGTGGGCAGTG	209272728	209272831	209272678	209272730	1	2	ENSMODG00000010152.3	209195547	209303017	MRC2	7005	1633	179865	No_or_no_constitutive_exon
TAGGTCTGAGACGCAAGGGCTGAGTGGCTTTTTTTCCCCTTGGTGGGCAGCG	209291995	209292177	209291945	209291997	1	2	ENSMODG00000010152.3	209195547	209303017	MRC2	7005	1633	179865	No_or_no_constitutive_exon
TGATATTTGGGCTCAAGTGAGTGACGGGGCCCAGCAGGGCACCAGGGCAGGG	210471043	210471053	210471103	210471051	-1	2	ENSMODG00000010087.3	210470782	210496515	CYB561	7005	1633	179865	No_or_no_constitutive_exon
TTTCTAAGCTATGGACTATTGGTTGCAATGTTTCTTTGTCTTTGGGAAAGGG	211017462	211017630	211017680	211017628	-1	2	ENSMODG00000009940.2	211011675	211028778	CCDC47	7005	1633	179865	No_or_no_constitutive_exon
TGGGGGCCTCTGGGCTTGAGGGCTAACGAAGGAAGAGACAGGAAAGGGAGGA	211254791	211254814	211254864	211254812	-1	2	ENSMODG00000009735.3	211188694	211283728	SCN4A	7005	1633	179865	No_or_no_constitutive_exon
GGCTCTGGGGGCCACTGGCTTCCGGGCAGGAATGGGGGGGGGATGACAAGGG	211242003	211242102	211242152	211242100	-1	2	ENSMODG00000009735.3	211188694	211283728	SCN4A	7005	1633	179865	No_or_no_constitutive_exon
ACAGGAAGAGCTGAAGAAGGACAATCACATTCTGAATCACATTGGGGTAGTG	211219688	211219843	211219893	211219841	-1	2	ENSMODG00000009735.3	211188694	211283728	SCN4A	7005	1633	179865	No_or_no_constitutive_exon
AGATCCCCACACTCTCCTAAATCCTAATCCTTGTTTCTCTCCTGGGGAAGCT	212406650	212406772	212406600	212406652	1	2	ENSMODG00000009125.3	212388433	212417639	None	7005	1633	179865	No_or_no_constitutive_exon
CTGCACCCTCACAACTCCTTCCTTTCTCTTTCTGGGGGGGATGGAAACAGGA	213039613	213039731	213039563	213039615	1	2	ENSMODG00000007813.3	213013560	213040850	FBF1	7005	1633	179865	No_or_no_constitutive_exon
ACAGAGTGGTTTGGGCCGTGCCTGACTCTGGGTCTCCTCTGGGCATGCAGTC	213174213	213174319	213174163	213174215	1	2	ENSMODG00000007708.3	213156132	213181065	UNC13D	7005	1633	179865	No_or_no_constitutive_exon
GCTGACCTGGGGTTCTTCTGGCTGGGGTCTATGCTGGGGGGTGGCAGCAGTG	214764419	214764585	214764369	214764421	1	2	ENSMODG00000006915.3	214755105	214785400	GRIN2C	7005	1633	179865	No_or_no_constitutive_exon
CACAAAATGGGACACATGTAGTACCAGTCACCACTGCAATCCAGGGACAGGT	229856323	229856530	229856273	229856325	1	2	ENSMODG00000003809.2	229855657	229856530	None	7005	1633	179865	No_or_no_constitutive_exon
AGTAAACAATTCACCTCCTACAGTATATATGTGTGTGACTGGGGGGACAGGT	231100124	231100326	231100074	231100126	1	2	ENSMODG00000003423.3	231059997	231112048	FASN	7005	1633	179865	No_or_no_constitutive_exon
TCTCATATACTAAAGTAAATTTGAACTCTTTTGGGGGTGGGGGGGCACAGCT	232045268	232045402	232045218	232045270	1	2	ENSMODG00000003000.2	232042469	232069056	None	7005	1633	179865	No_or_no_constitutive_exon
CAGGCCTGTTCCCCACCCCAGCAGACCTGGTTCCTGGGGCAGAGGTGCAGGA	233897110	233897509	233897060	233897112	1	2	ENSMODG00000002559.4	233686840	233902051	AATK	7005	1633	179865	No_or_no_constitutive_exon
CATGTTCCAGTATGATTCCACCCATGGCAAATTCAAGGGCACTGTAAAAGCT	239316556	239317066	239317116	239317064	-1	2	ENSMODG00000001879.1	239316254	239317232	None	7005	1633	179865	No_or_no_constitutive_exon
TGTTTTGATGTTATTTTTAAATACCATCATTTATTTGTGTGGGATCACAGGC	239699308	239699428	239699258	239699310	1	2	ENSMODG00000001854.2	239682197	239699756	None	7005	1633	179865	No_or_no_constitutive_exon
TGAATCAGGGGAGGAGATGAGTCTAGTCTTGACACCCCTTGGGTATGCAGGG	250034144	250034273	250034094	250034146	1	2	ENSMODG00000009168.4	250031093	250043409	ZNF692	7005	1633	179865	No_or_no_constitutive_exon
GTCGCAGCTCACATCTGGAGCTGCATCAGCGGACGCACCTTGGGGAAAAGCC	251206370	251206467	251206320	251206372	1	2	ENSMODG00000023577.1	251200496	251206467	None	7005	1633	179865	No_or_no_constitutive_exon
GGGACCGCTCCGCCCGGCGGCCCCGAGCCGGGGGCGGGCGGGGGCCGCAGAG	254230057	254230541	254230007	254230059	1	2	ENSMODG00000007798.2	254229911	254230541	None	7005	1633	179865	No_or_no_constitutive_exon
TGGGGCAGTATTGAATGTCCCTCTGCATTGCTTCTTCATCTGTGGGACAGAA	254463561	254463649	254463699	254463647	-1	2	ENSMODG00000007585.3	254461145	254492192	CNTROB	7005	1633	179865	No_or_no_constitutive_exon
CTTCCTGCCGGGAGGAGGAGCCACGAAACTCGTGGCCTGGGGCTGGGCAGCG	254920287	254920355	254920237	254920289	1	2	ENSMODG00000007208.3	254919532	254924289	SAT2	7005	1633	179865	No_or_no_constitutive_exon
TGGGTGGGAAGCTAAGGCAAGGGAAGATAGAGAAGAAGGGAAAAAAGCAGAA	255037462	255037636	255037686	255037634	-1	2	ENSMODG00000007113.3	255036152	255039231	CD68	7005	1633	179865	No_or_no_constitutive_exon
GTGCTCCCTCTGGCACGAGTGCCATAGGTTTACCACCACAGATCTGGGAGAT	255577926	255578130	255577876	255577928	1	2	ENSMODG00000006427.3	255571212	255585314	DLG4	7005	1633	179865	No_or_no_constitutive_exon
AGGGGTTCTAATGGGGACAAGAGTGGGGATAGTGAAGAATAGGGAAGAAGGT	255581735	255581818	255581685	255581737	1	2	ENSMODG00000006427.3	255571212	255585314	DLG4	7005	1633	179865	No_or_no_constitutive_exon
GGTCTCCTTTAGCTGATCTTCCTTAAATCCCTTTCTTTATTGGGAAGCAGGT	255810517	255810639	255810689	255810637	-1	2	ENSMODG00000025681.2	255809117	255870514	None	7005	1633	179865	No_or_no_constitutive_exon
TTCCTCAGACGACCTTCCTCTCCTGTCTTCCAGGCCTTGGATGGGGAGAGAG	256183087	256183213	256183263	256183211	-1	2	ENSMODG00000005395.2	256174009	256183611	CHRNE	7005	1633	179865	No_or_no_constitutive_exon
GGAGAACATACACAGTGCCTGAAATATTGTGAAATGATGAAATGGGATAGAC	257013217	257013237	257013287	257013235	-1	2	ENSMODG00000004668.3	257012062	257015899	EPO	7005	1633	179865	No_or_no_constitutive_exon
TTCTGTGGGGATATGCAGTGTCTCAATTTTTCCACTTCTGGGGCTAGCAGAT	257122867	257122963	257122817	257122869	1	2	ENSMODG00000004660.4	257121904	257130634	GIGYF1	7005	1633	179865	No_or_no_constitutive_exon
CACCACTACCCCCACCAGAGTTCATTATTAGAAAGCCAAAGGGACTCAAGCA	262688729	262688757	262688807	262688755	-1	2	ENSMODG00000007574.3	262685121	262866237	None	7005	1633	179865	No_or_no_constitutive_exon
TTGGGGGGTGTGGTGGTATATTTGTGCCATTGTTTCACAGGGTCCGAGAGGC	263419782	263419857	263419907	263419855	-1	2	ENSMODG00000007372.3	263372064	263909490	TBCD	7005	1633	179865	No_or_no_constitutive_exon
ATATAAAAGGTGTGGAAGTAAGAGAGACTTAATGAGAAAAGGGCAGACAGGG	266210110	266210149	266210060	266210112	1	2	ENSMODG00000016048.2	266208573	266210149	None	7005	1633	179865	No_or_no_constitutive_exon
TTCAGAGGAGGAAGGAGAAGGGGATGAAGAAGAAGAGGGTGAGGTCAAAGCA	266832072	266832128	266832022	266832074	1	2	ENSMODG00000015953.3	266827961	266839812	ABCF1	7005	1633	179865	No_or_no_constitutive_exon
GGTCAGCTCAGTAGGCACATTGGTAGAACCAAGCATTCAAGGGAAGTCAGCT	266942378	266942478	266942528	266942476	-1	2	ENSMODG00000015873.2	266936868	266944631	None	7005	1633	179865	No_or_no_constitutive_exon
GGACAGAGATCGGGACCGGGATCGGGACAGAGACCGAGACCGGGATCGAGAG	268181065	268181080	268181130	268181078	-1	2	ENSMODG00000015063.2	268177649	268184585	NELFE	7005	1633	179865	No_or_no_constitutive_exon
GAGTAGCACATGAAAAGTTAGAGTTTTGCAATGGTGGGAAGGACAAAAAGAA	268305200	268305204	268305254	268305202	-1	2	ENSMODG00000014936.3	268243810	268317920	None	7005	1633	179865	No_or_no_constitutive_exon
TGTGGGCCCAGTCTCTGTCATTGGCAAAACTGGTAAGTGAGGGACAGTAGAA	268275327	268275374	268275424	268275372	-1	2	ENSMODG00000014936.3	268243810	268317920	None	7005	1633	179865	No_or_no_constitutive_exon
GCAAAACTGGTAAGTGAGGGACAGTAGAATTGTCAAGGGTGAGACTGCAGTG	268264317	268264337	268264387	268264335	-1	2	ENSMODG00000014936.3	268243810	268317920	None	7005	1633	179865	No_or_no_constitutive_exon
GGGTAAAGAGGGCACTCGGGGTGAGACATCAAAGTTGGAGGGTAATAGAGGT	268415017	268415123	268415173	268415121	-1	2	ENSMODG00000014881.3	268413239	268416146	AGER	7005	1633	179865	No_or_no_constitutive_exon
CCCCGGGTGGGGCCCTTCCTGAGGTGCTGACCAGGCCGGGGGCGGGGCAGGG	268511349	268511628	268511678	268511626	-1	2	ENSMODG00000014839.3	268510011	268513216	None	7005	1633	179865	No_or_no_constitutive_exon
GACAATACATGTCCAAGAAAAAAGAAATATAATGAAAGTGGGAGTGATAGAG	268847472	268847534	268847584	268847532	-1	2	ENSMODG00000014767.3	268842890	268853391	None	7005	1633	179865	No_or_no_constitutive_exon
CTTGGCGAGACACAGCCTTGGGCCATACTGAATCTTCTCGGGGGTGTCAGGG	269514419	269514698	269514748	269514696	-1	2	ENSMODG00000014624.3	269512869	269556412	MODO-UE	7005	1633	179865	Yes
CACCGGGAGGGGCCCTTCCTGAGGTGCTGACCAGGCCGCGGGCAGGGCAGGG	269727061	269727340	269727390	269727338	-1	2	ENSMODG00000010596.3	269726329	269728881	None	7005	1633	179865	No_or_no_constitutive_exon
CACCGGGAGGGGCCCTTCCTGAGGTGCTGACCAGGCCGCGGGCGGGGCAGGG	270107743	270108022	270108072	270108020	-1	2	ENSMODG00000014450.3	270106251	270110736	None	7005	1633	179865	No_or_no_constitutive_exon
CAGACCCCCCTTCTGCCAGAGTGAGCCGGCACAGCGGCCCAGACGGGGAGGT	270107246	270107475	270107525	270107473	-1	2	ENSMODG00000014450.3	270106251	270110736	None	7005	1633	179865	No_or_no_constitutive_exon
ATGGGGACGGGTTCGGCTGCGCGCTGACCTCGGGTCTGGGGGCGGGACAGGG	270236651	270236752	270236802	270236750	-1	2	ENSMODG00000023744.1	270236651	270237040	None	7005	1633	179865	No_or_no_constitutive_exon
TCAAGGCGGGGTGGAGGCAGATCCATGGTACTGATTCCAGAGCGGGGCAGGT	270249375	270249476	270249325	270249377	1	2	ENSMODG00000023743.1	270249113	270249476	None	7005	1633	179865	No_or_no_constitutive_exon
TTCCCCAATCTTCTTCCTGCTTTAGGATCTGAGCTGCTGATTTGGGAAAGGG	270819731	270819767	270819817	270819765	-1	2	ENSMODG00000014185.2	270813362	270820625	RGL2	7005	1633	179865	No_or_no_constitutive_exon
CAGGGTTAGAGCTATCCCTCACAGTGCGGGGTGGTGTGCCCGGCGGGCAGGT	271095653	271095865	271095603	271095655	1	2	ENSMODG00000014104.3	271082119	271097148	SYNGAP1	7005	1633	179865	No_or_no_constitutive_exon
GAGAGATGGAGATCAGAGAGAGAGGGAGGTACAAGAAAGAGGTGGGACAGGA	271377268	271377273	271377218	271377270	1	2	ENSMODG00000014069.4	271269897	271417467	ITPR3	7005	1633	179865	No_or_no_constitutive_exon
ACTGCCCATTCTCTTCCCTCTCCCTCCCACCCCCTCTCTGGGGGGATCAGGT	272373139	272373280	272373330	272373278	-1	2	ENSMODG00000013970.3	272295403	272598958	GRM4	7005	1633	179865	No_or_no_constitutive_exon
GGACATGTTGCCACCCTAAAAGCACAATTTGATGGAGAGGGCAGAGCAAGAA	273061439	273061514	273061389	273061441	1	2	ENSMODG00000013925.2	273051466	273064621	PACSIN1	7005	1633	179865	No_or_no_constitutive_exon
TCCTCTCACCCCCCCCCTTCTTTTCCTAACCCAACTCTTTTTGGGGACAGCT	275268017	275268191	275267967	275268019	1	2	ENSMODG00000013704.3	275178485	275269590	MAPK14	7005	1633	179865	No_or_no_constitutive_exon
AGGAAGCTGAAGTCACAGAATTACATAGGGCAGATGTGGGAAAAGCTGAGAA	276152940	276153218	276152890	276152942	1	2	ENSMODG00000013525.3	276116636	276169810	None	7005	1633	179865	No_or_no_constitutive_exon
TACACACTTTATGTTCTGAGATTCTATGAAAATTCTTCTTGGGCCAACAGAA	280443453	280443533	280443583	280443531	-1	2	ENSMODG00000013129.3	280387678	280949763	KIF6	7005	1633	179865	No_or_no_constitutive_exon
TTTTCGCCTGTCATTTAGATGGTCAGTGCTGCCCCCCCCCCCGGGGGGAGGA	283158243	283158249	283158193	283158245	1	2	ENSMODG00000027476.1	283111956	283158249	None	7005	1633	179865	No_or_no_constitutive_exon
ACGAAAGGCCTGATTAGACATTTCTTGCACCATCGCTTTCCGGGAAGCAGGC	284353373	284353521	284353323	284353375	1	2	ENSMODG00000012934.2	284304788	284550064	FOXP4	7005	1633	179865	No_or_no_constitutive_exon
CCCTTCCCCCTCTGGAGGTACCATCTTCATCTCTCTGTTTGGGGTTGTAGGT	284596865	284597120	284597170	284597118	-1	2	ENSMODG00000012916.4	284584271	284642665	TFEB	7005	1633	179865	No_or_no_constitutive_exon
GAGAAAAGGAGGGAGAGACAGAGATAGACGGACAGACAGAGAAGAGGGAGGG	285253263	285253437	285253487	285253435	-1	2	ENSMODG00000012765.2	285253263	285255334	None	7005	1633	179865	No_or_no_constitutive_exon
TCTTCTTACCCCCTTTTCTTCACTCTATGTTTGTTGGGGCTGAAGCTGAGTT	287179247	287179453	287179503	287179451	-1	2	ENSMODG00000018990.3	287170438	287193236	None	7005	1633	179865	No_or_no_constitutive_exon
ACCCTCATTCTTCTCCCCACTCTTTTCCTCCTCTCTCTCCTGGGTTGAAGGG	287532819	287532969	287533019	287532967	-1	2	ENSMODG00000018977.3	287528407	287535326	CRIP3	7005	1633	179865	No_or_no_constitutive_exon
GAATCAGAAAACTCAAGAGTTTTTATTTTGGTGTGTTTATTTGGGAACAGAT	300339826	300340105	300340155	300340103	-1	2	ENSMODG00000018828.3	299648103	300417111	PKHD1	7005	1633	179865	No_or_no_constitutive_exon
TTAGCAAATTTGTTATCTAACAAATGTTTCTTTTTCCTCCCATGGGCAAGAA	299702285	299702421	299702471	299702419	-1	2	ENSMODG00000018828.3	299648103	300417111	PKHD1	7005	1633	179865	No_or_no_constitutive_exon
GAGATCCAAAGGAAGGAGAAGAAAGAAAGAATCAGGAAGGGGTCAGAGAGGT	339296697	339297215	339296647	339296699	1	2	ENSMODG00000018381.2	339295976	339297215	None	7005	1633	179865	No_or_no_constitutive_exon
TTTGTTGTTGTAATAGCTAAACTTTCCTTTTTTTTTTTGGGTAATTGAAGAA	341923254	341923366	341923416	341923364	-1	2	ENSMODG00000018355.3	341895300	342011630	SNX14	7005	1633	179865	No_or_no_constitutive_exon
TTTCACTCCTATATTCATTATGTGGTGATATTTTAATTTTGGTTGGGGAGGA	356736020	356736360	356735970	356736022	1	2	ENSMODG00000034476.1	356735377	356736360	None	7005	1633	179865	No_or_no_constitutive_exon
GTCAGCCGCCGCCCTCGGGCAGGGGAGTGAGAACGGAGAGGAAGGGGCAGCG	371152807	371153039	371152757	371152809	1	2	ENSMODG00000023357.2	370964634	371206940	CRYBG1	7005	1633	179865	No_or_no_constitutive_exon
TGTATATTTTTAAGGAAAAGATTTTCAGGACCTACTTTTGGGGATCAAAGCA	374422112	374422208	374422258	374422206	-1	2	ENSMODG00000017990.3	374406770	374431481	SESN1	7005	1633	179865	No_or_no_constitutive_exon
GTCCACAGTCCATCTGCCCAGTGGACAGACAGGTCAGCCCAAGGGATTAGAC	374722056	374722060	374722006	374722058	1	2	ENSMODG00000017985.2	374433395	374999562	None	7005	1633	179865	No_or_no_constitutive_exon
TGCTTGGATCTTGTAGACCCTTGTCAGGGGTGATCTCTGGGAGCACAGAGGA	374983601	374983769	374983819	374983767	-1	2	ENSMODG00000017968.3	374966357	375005503	MICAL1	7005	1633	179865	No_or_no_constitutive_exon
TCTATCACTCTTTGTCTTTGCTTTGTTCTTACTGCTTCCTCGGGAGGCAGGC	374980694	374980851	374980901	374980849	-1	2	ENSMODG00000017968.3	374966357	375005503	MICAL1	7005	1633	179865	No_or_no_constitutive_exon
GCCACTCAAAATATGTCAGATTTTTTAATGAAGAATTTTTTGGGGGGCAGGT	387693871	387694053	387694103	387694051	-1	2	ENSMODG00000017783.3	387627697	387767239	FAM184A	7005	1633	179865	Yes
GATTTTTAATATTGGTTCATTTTTTTTTTTACTGCCTCATCGGGTTAAAGTT	400475884	400475896	400475946	400475894	-1	2	ENSMODG00000017661.3	400414861	401139431	PTPRK	7005	1633	179865	No_or_no_constitutive_exon
TTGATGGATGGTCTCAGAAGGATAAAGAGAAGGTAATCTCAGAAGGGAAGGC	402770142	402771399	402770092	402770144	1	2	ENSMODG00000017651.3	401788684	402771399	LAMA2	7005	1633	179865	No_or_no_constitutive_exon
TTTTAAAATGATAATTGTTGTATATTCTTTCCATGGGGCTTTGGGAACAGTT	411749575	411749689	411749739	411749687	-1	2	ENSMODG00000017453.3	411695239	411757509	None	7005	1633	179865	No_or_no_constitutive_exon
CTTGCATCCCTCACAGAGTTGGGGGGGAAAGTGAGGGAAGATGGGACCAGAA	415391711	415391753	415391803	415391751	-1	2	ENSMODG00000017285.3	415358178	415419189	TXLNB	7005	1633	179865	No_or_no_constitutive_exon
TTATCTCCATTGAGGGTGGTAATGTTACCATTGTTATTGTTGGGGATCAGGT	424744636	424744810	424744860	424744808	-1	2	ENSMODG00000016900.3	424695526	424812908	SHPRH	7005	1633	179865	No_or_no_constitutive_exon
TTTGTGATACCAACTTCACCAGTGGATTTTGTCTTTGTTTTGTGGGACAGTC	425898670	425900386	425898620	425898672	1	2	ENSMODG00000016874.4	425593491	425900386	ADGB	7005	1633	179865	No_or_no_constitutive_exon
CTGATGAACTTCGAGCTAAGACGAGGACCTTGCCTGGGTCGGAGGACGAGCA	429164970	429165013	429165063	429165011	-1	2	ENSMODG00000016829.3	429164970	429205514	None	7005	1633	179865	No_or_no_constitutive_exon
CACACATATATATATAATGTATATAAACATATTTTTGTTTTTGGGGACAGGG	432436138	432436240	432436290	432436238	-1	2	ENSMODG00000016253.3	432131908	432701119	SYNE1	7005	1633	179865	No_or_no_constitutive_exon
TACAAAAGCAAATTGTGGGCAGAATACAAAGAACTTAAAGGGAAACCAAGAA	442673996	442674053	442674103	442674051	-1	2	ENSMODG00000006806.3	442667705	442715467	SLC22A2	7005	1633	179865	Yes
GGTGCCATGCAACCCCTCTCCACCACCTCCAGAGGAGGGCACTTGGGGAGTG	450205195	450205400	450205450	450205398	-1	2	ENSMODG00000006267.2	450205195	450206182	None	7005	1633	179865	No_or_no_constitutive_exon
ATTTTTCTTATTCCTGGGTGGGTGGGGGATGGGGGGGTTGTTGAGGGCAGGT	457073776	457073892	457073726	457073778	1	2	ENSMODG00000005247.2	457073186	457076914	PPOX	7005	1633	179865	No_or_no_constitutive_exon
GATAAATGCTAGTATAAGGTGATATGTTGACACTCCTCTTGGGATGGCAGAT	457136065	457136151	457136015	457136067	1	2	ENSMODG00000005148.2	457130303	457139736	NDUFS2	7005	1633	179865	No_or_no_constitutive_exon
AGGCACCTCATGGACTGTTTATCCTTCCATCCCTGCCCGTGGGGGCTCAGGT	457178581	457178684	457178531	457178583	1	2	ENSMODG00000005111.2	457173316	457178996	TOMM40L	7005	1633	179865	No_or_no_constitutive_exon
GTATTAATTTAAGGGTTTTGAGGTTTGTTTTAAGTTAAGAAATGGGCTAGAA	457763937	457763990	457763887	457763939	1	2	ENSMODG00000004872.3	457681725	457795855	CCDC18	7005	1633	179865	No_or_no_constitutive_exon
TCTCTGTCACCCTTATGAGCATCTTTCCTTCTCAGAGGGAAAAGCCTGAGGG	458737507	458737596	458737457	458737509	1	2	ENSMODG00000023262.2	458672386	458764930	None	7005	1633	179865	No_or_no_constitutive_exon
AGCTCCATGTTTACCCCTTTGCTGTTTGGTTTATGTTTTCTGGGAACCAGGG	478722259	478722459	478722509	478722457	-1	2	ENSMODG00000001933.2	478722259	478735358	GNAT2	7005	1633	179865	No_or_no_constitutive_exon
TACCTGCTTAAATTCAAGTACTCACCTAGTGGGCTTGTCCTTGGGAACAGGA	478837468	478837550	478837600	478837548	-1	2	ENSMODG00000033211.1	478835784	478848734	None	7005	1633	179865	No_or_no_constitutive_exon
TCTCAATGGGGTAGGTATGATAAAGAGAAGAGTTGGGCACATTGAGGGAGAG	480916901	480917026	480917076	480917024	-1	2	ENSMODG00000023236.1	480916901	481393629	None	7005	1633	179865	No_or_no_constitutive_exon
TCTAGTGTCATCTAATCCAACCCTCTCCTGTTATAGATGGGGGGGAAAAGAG	481222351	481222427	481222301	481222353	1	2	ENSMODG00000001467.3	481208058	481222732	None	7005	1633	179865	No_or_no_constitutive_exon
GCAGGTGGCAGCAGCAGCGGCAGCGGCAGCGGCAGCAGCTCCGGGGGCAGCG	481222569	481222732	481222519	481222571	1	2	ENSMODG00000001467.3	481208058	481222732	None	7005	1633	179865	No_or_no_constitutive_exon
AAGGGCAGTTTAGGTGGCTCAGTGGATAGAGCCAGGCCTCGGGGCAGGAGGT	483130288	483130295	483130238	483130290	1	2	ENSMODG00000001008.3	483126022	483152601	MOV10	7005	1633	179865	No_or_no_constitutive_exon
AATTCCTTAGGTAAGGGATGTTAATGAGAGAGGTTATGCAAAGGGGATAGAG	484414382	484414456	484414506	484414454	-1	2	ENSMODG00000000719.3	484378910	484439795	PTPN22	7005	1633	179865	No_or_no_constitutive_exon
AAAAATATAATTCATGAGTTTTCTTTCTGTACTTTTTTTTGGGGAGCCAGAA	485285724	485285799	485285849	485285797	-1	2	ENSMODG00000000443.3	485277053	485468293	TRIM33	7005	1633	179865	No_or_no_constitutive_exon
CTCTCTCTCTCTCTCTCTCTTTCTCTCTTTCCCCCCCTCTAGGGCTCGAGGG	485748284	485748401	485748451	485748399	-1	2	ENSMODG00000004578.3	485732580	485777764	AMPD1	7005	1633	179865	No_or_no_constitutive_exon
GAGAGAAAGAAAAATCCAACCTTTTTCTTTACCAGGGGGTTAGATAGAAGTA	485747804	485747806	485747856	485747804	-1	2	ENSMODG00000004578.3	485732580	485777764	AMPD1	7005	1633	179865	No_or_no_constitutive_exon
GTTTCAGTGGAATTTGTTTTTTTAACTTCTTCCTTGTATGGCATGGGCAGGC	490181773	490181866	490181723	490181775	1	2	ENSMODG00000005243.3	490154317	490189190	WDR3	7005	1633	179865	No_or_no_constitutive_exon
GTTCTAAATGGTCAAAATATTGCCTCACAGTTATCTCCTTTTGGGAATAGGG	491802834	491802904	491802784	491802836	1	2	ENSMODG00000005385.3	491764038	491826417	None	7005	1633	179865	Yes
ATTTCCCCAGAAAGAGAAGAATCTTTCTGACCATTTGCTTTATGGGGGAGTA	494140043	494140243	494140293	494140241	-1	2	ENSMODG00000018744.3	494129741	494171642	PDZK1	7005	1633	179865	No_or_no_constitutive_exon
ATGGTGGCTTGGTGAGGTGGGGCAGGGGTGATGGAGGGAGGGAATGGGAGGA	494362126	494362217	494362267	494362215	-1	2	ENSMODG00000018749.4	494342559	494364190	ITGA10	7005	1633	179865	No_or_no_constitutive_exon
TTTGCTGTTCTATTCCATTATCCCTTGATTTCTTTTAAAAAGGGTGGCAGTG	494414583	494414760	494414533	494414585	1	2	ENSMODG00000018754.3	494411475	494414760	None	7005	1633	179865	No_or_no_constitutive_exon
AAAGTTGGGGGGCCCTGAAAAGGGCCTTTTTTTCTTGCGGGGTTAGTAAGAG	494848177	494848498	494848548	494848496	-1	2	ENSMODG00000023213.1	494848177	494921787	None	7005	1633	179865	No_or_no_constitutive_exon
CGTTCCCAGTGTCTCTCCCCATAACCATGATTGTCATGCTTGGGACGCAGGC	495349605	495350307	495349555	495349607	1	2	ENSMODG00000018772.2	495345053	495350307	PLEKHO1	7005	1633	179865	No_or_no_constitutive_exon
CCCTTTCCCAGGGGTGCCCCGCTTGGGTCCAAGGAGGCTGGGGAAAGAAGCC	495656735	495656753	495656685	495656737	1	2	ENSMODG00000018796.4	495654030	495659765	ECM1	7005	1633	179865	No_or_no_constitutive_exon
GGGCCGCCCTGATGAAGGAGCCAGATGCCATCAAGCTGTTTGTGGGGCAGAT	497018689	497018795	497018845	497018793	-1	2	ENSMODG00000027673.1	497004197	497049596	CELF3	7005	1633	179865	No_or_no_constitutive_exon
AGCAGATCCCAGTTCCAAGGGATGATGAGAGAAGGCAACATAGGGAGCAGAC	497358801	497358873	497358923	497358871	-1	2	ENSMODG00000018957.2	497358801	497360094	None	7005	1633	179865	No_or_no_constitutive_exon
AGGTCTAAATAAGAGACAAAGCTTTTGTGGAAGTAAACCTGAGGGACAAGAT	497484380	497485846	497485896	497485844	-1	2	ENSMODG00000019012.2	497484380	497488086	None	7005	1633	179865	No_or_no_constitutive_exon
AATGTATAACAGATTGTTTTATTCTTCTTTTATTCTTTTCTCTGGGAAAGAA	497810053	497810555	497810605	497810553	-1	2	ENSMODG00000019099.2	497807658	497812400	None	7005	1633	179865	No_or_no_constitutive_exon
GTCTGGTTATGGTCAGAGACAGTCCAGCGACTCCAGGTCTAGGGGCAGAGGA	497941372	497942312	497942362	497942310	-1	2	ENSMODG00000025693.2	497940762	497947213	None	7005	1633	179865	No_or_no_constitutive_exon
TCCTGAGCTAGAACCACAGCAAGAAGGAGGAGGGCATGGAGCCTGGGGAGGG	498366037	498366070	498366120	498366068	-1	2	ENSMODG00000023201.1	498230067	498497124	None	7005	1633	179865	No_or_no_constitutive_exon
CATGTCACTCTTCACCATCTGAATTCCTTCCTCTCTCCTTGGGTGGTCAGGA	499050717	499050774	499050667	499050719	1	2	ENSMODG00000028851.1	499046856	499054894	None	7005	1633	179865	No_or_no_constitutive_exon
GCAATTATGCCTAGTCCCAAAGGCATCTGTTTATTATCTAGCTAGGGCAGAT	499494588	499494704	499494754	499494702	-1	2	ENSMODG00000019133.2	499486754	499512136	UNC45B	7005	1633	179865	No_or_no_constitutive_exon
TCTGTTCCTGGACCCACCCCCACCCCCATTCTGGGCCTTGTCGGGGGCAGGC	499550238	499550357	499550188	499550240	1	2	ENSMODG00000019141.2	499547074	499565821	RAD51D	7005	1633	179865	No_or_no_constitutive_exon
GGAGACGACGACGAGGAGGAGGAGGAGGAAGAGAAAAAGGGAGAGGCTAGCG	499705147	499705712	499705762	499705710	-1	2	ENSMODG00000019150.2	499705147	499706227	ZNF830	7005	1633	179865	No_or_no_constitutive_exon
CACCCAAGGGGAGTTCTTTCAATGACCGAGCTCCTCTTCTTGGGGACCAGGC	506335797	506335916	506335747	506335799	1	2	ENSMODG00000019249.4	506299657	506343415	SLC13A2	7005	1633	179865	No_or_no_constitutive_exon
TTGAGATGATGGTGGTAGTGGTGGTGGTTGGCTCTCTGCTTAGGGACAAGAC	506895817	506895868	506895918	506895866	-1	2	ENSMODG00000019317.2	506861602	506897320	None	7005	1633	179865	No_or_no_constitutive_exon
ACTCTCAACCGCCCCATTTCACGTTTGAGGAGGTGGTGAGGGCCAACGAGAA	506869631	506869759	506869809	506869757	-1	2	ENSMODG00000019317.2	506861602	506897320	None	7005	1633	179865	No_or_no_constitutive_exon
TGTAATGGGATCTGACCTGGAGTGAGATCTGCCCCCTGTCAAGGGGTGAGTA	506864343	506864423	506864473	506864421	-1	2	ENSMODG00000019317.2	506861602	506897320	None	7005	1633	179865	No_or_no_constitutive_exon
CTCACAACAACCAGTTTTATTTCAATATTTAACAATTATGAATTGGGAAGGA	507068130	507068631	507068080	507068132	1	2	ENSMODG00000031048.1	507057527	507068631	None	7005	1633	179865	No_or_no_constitutive_exon
CTCCCCGGGGGGGCCCGCTGACCCTCGTGTCCTGTGCTTGGGGATGGCAGGT	508256101	508256254	508256051	508256103	1	2	ENSMODG00000006507.3	508247315	508266559	GUSB	7005	1633	179865	No_or_no_constitutive_exon
AGGATATGGTAAAATTTCATTGCAAAGACAGTGACCACTGGGATGGTCAGCT	517010104	517010213	517010263	517010211	-1	2	ENSMODG00000010327.3	516989313	517011002	INPP5K	7005	1633	179865	No_or_no_constitutive_exon
GAGGAGGAAACCTTTGGACAGAAGTTGGGGCTTGTCATGGGGAGGGTGAGCG	517774890	517775721	517775771	517775719	-1	2	ENSMODG00000010622.3	517594274	517780649	SMG6	7005	1633	179865	No_or_no_constitutive_exon
TGAGCTCGGCCGGGCCCGCGGCTCCCCCGGGGAGCGCGGCGGGCTTGAAGAG	517596189	517596542	517596139	517596191	1	2	ENSMODG00000010600.3	517594742	517597328	HIC1	7005	1633	179865	No_or_no_constitutive_exon
CTCTGCCACATAGCCCCGAAACGTCAGACCATTTGCTTGGGGTCACAAAGAC	517795729	517795753	517795803	517795751	-1	2	ENSMODG00000010658.3	517790006	517801975	TSR1	7005	1633	179865	No_or_no_constitutive_exon
GGGTCCCTTACTCAAGGTTGAAACTTCCTCTTTTTCCAGACTGAGGGTAGTG	517795427	517795601	517795651	517795599	-1	2	ENSMODG00000010658.3	517790006	517801975	TSR1	7005	1633	179865	No_or_no_constitutive_exon
GGTTCCCGGAGCAGGGAAGGCGGGGCGGGCTAAGAGGTGGGGCTGAGGAGGG	517901783	517901904	517901954	517901902	-1	2	ENSMODG00000010713.4	517883229	517902837	MNT	7005	1633	179865	No_or_no_constitutive_exon
CTCACACAGAGGAACATGAGAAACTTCGGCTGGAACGGGAGCAGGAACAGAA	517896709	517896856	517896906	517896854	-1	2	ENSMODG00000010713.4	517883229	517902837	MNT	7005	1633	179865	No_or_no_constitutive_exon
AGCTATCAGCATAACATGGACCTCACACGCACTGTAAGTCTGGGCAGCAGGA	517895554	517895596	517895646	517895594	-1	2	ENSMODG00000010713.4	517883229	517902837	MNT	7005	1633	179865	No_or_no_constitutive_exon
AGCCCGGGCCCAGGCCGTAGTCGGGGCCGCCACCGCCGTCTGGGGAGGAGGG	518088593	518092592	518092642	518092590	-1	2	ENSMODG00000030707.1	518088593	518132064	None	7005	1633	179865	No_or_no_constitutive_exon
GCGTGCCCAGCGCGGCCGGCGCGTGCGGCCCGGGCGGGCGAGAGGGAGAGGC	521403909	521404165	521404215	521404163	-1	2	ENSMODG00000010664.3	521400459	521424379	None	7005	1633	179865	No_or_no_constitutive_exon
CGGTAAGCAGGCCTGGGATGGGGCGGGGGGGACTGCTGGGGGAGGGGCAGCT	521402277	521402287	521402337	521402285	-1	2	ENSMODG00000010664.3	521400459	521424379	None	7005	1633	179865	No_or_no_constitutive_exon
GAGAGGGAAGGAGTTGGAGGTATCTGTTCTGGGTGGGCTCCTCAGGGAAGTA	521866690	521866805	521866640	521866692	1	2	ENSMODG00000023148.2	521865435	521879675	None	7005	1633	179865	No_or_no_constitutive_exon
CTCAAGTCAGAATGGAGTTTATGGTGGTTTAATCACAACGGGAGTAAGAGAA	522022961	522023034	522023084	522023032	-1	2	ENSMODG00000008457.3	522019707	522040325	None	7005	1633	179865	No_or_no_constitutive_exon
TGACATTCAAAAGGTTTCTCACCAGTATGAATTCTCTGATGGGTAATGAGAC	522386267	522386348	522386398	522386346	-1	2	ENSMODG00000023141.2	522187404	522418094	None	7005	1633	179865	No_or_no_constitutive_exon
TTACATTCAAAAGGTTTCTCTCCAGTATGAGTTCTCTGATGGGTAGTAAGGT	522385516	522385676	522385726	522385674	-1	2	ENSMODG00000023141.2	522187404	522418094	None	7005	1633	179865	No_or_no_constitutive_exon
GCTGGGCCCAGTCTGTGTGGTCAGGGGTCTCTCCTGTTCTTCAAGGGCAGCC	523456316	523456530	523456580	523456528	-1	2	ENSMODG00000007745.3	523399317	523458526	USP40	7005	1633	179865	No_or_no_constitutive_exon
TCTAAGGCACAGATAGGGGTGTAGCTGAGGCCCAAGGGAGAGAAGAGCAGCA	523936522	523936612	523936662	523936610	-1	2	ENSMODG00000008392.3	523860715	523973020	None	7005	1633	179865	No_or_no_constitutive_exon
GGCGCCGGGAAGGACGTGGGAAGCTCTCTTCGTCATCGGGATCGAATGAGGA	524144948	524144985	524145035	524144983	-1	2	ENSMODG00000008454.3	524001048	524159391	None	7005	1633	179865	No_or_no_constitutive_exon
GAGGGCGCCGCCCCCCTTTAGCCAGCTCTGAGGGAGGCACAGAGGGGGAGGG	524081369	524081585	524081635	524081583	-1	2	ENSMODG00000008454.3	524001048	524159391	None	7005	1633	179865	No_or_no_constitutive_exon
CATTTGGGGGCCAAACACAGCGGGTTCAGGGAGCAGCGTGAGGCTGGGAGGC	524026034	524026093	524026143	524026091	-1	2	ENSMODG00000008454.3	524001048	524159391	None	7005	1633	179865	No_or_no_constitutive_exon
TCAATAAATGCTCGCTGACTGGCTGGCCGGCCATGTCTGGAGAGGGGCAGCC	524001694	524001803	524001853	524001801	-1	2	ENSMODG00000008454.3	524001048	524159391	None	7005	1633	179865	No_or_no_constitutive_exon
GCCGAGCCGGTCCTTCAGGCCCCCCCCGGACGCTGTCCCCGGAGGGGGAGCG	524001048	524001127	524001177	524001125	-1	2	ENSMODG00000008454.3	524001048	524159391	None	7005	1633	179865	No_or_no_constitutive_exon
GGGGCTGCGGCAGCCCGGCGTGGGGGGCCCCGGGGGCCCAGGGCCGGGAGCT	526217490	526217531	526217581	526217529	-1	2	ENSMODG00000013457.3	526171407	526223928	None	7005	1633	179865	No_or_no_constitutive_exon
CGTAGACGAAAAGGGAATTCTTGGGCGATTCCCTCTTTGGGGATAGGCAGAA	529337326	529337374	529337424	529337372	-1	2	ENSMODG00000013703.3	529333434	529364974	POR	7005	1633	179865	No_or_no_constitutive_exon
GCTTCCAGCTCCCCCAGAAGATGTGCTATTTTATTTGGAGCAGAGGGAAGGT	532082786	532082854	532082904	532082852	-1	2	ENSMODG00000023117.2	532076151	532092502	None	7005	1633	179865	No_or_no_constitutive_exon
CTCCCCTTGTTTCCTGAGGACCAGCAATGATTGGGAGCAGGAGGGGGAAGGC	532433747	532433991	532433697	532433749	1	2	ENSMODG00000023113.2	532431370	532433991	None	7005	1633	179865	No_or_no_constitutive_exon
CTCCTCTCCTCCCCTTCTGGGGGCTCCCGTGGGAAAGGGCGGGCCAGAAGCC	536372520	536372619	536372669	536372617	-1	2	ENSMODG00000002255.3	536372520	536374765	None	7005	1633	179865	No_or_no_constitutive_exon
AGTCCGACACCTGAGCACCCGGGAGCCCCGGGTCTGGGGGGGAAGGTCAGGG	537371051	537371198	537371001	537371053	1	2	ENSMODG00000002646.3	537366523	537374844	CHRND	7005	1633	179865	No_or_no_constitutive_exon
GTGCCAGCTGCCCTGACCTGGCTCTTCCCTGGCTGGGGGTGGGGGCACAGCT	537386257	537386372	537386207	537386259	1	2	ENSMODG00000002666.2	537381333	537390005	CHRNG	7005	1633	179865	No_or_no_constitutive_exon
AAGCTTTTGGCTGTTGCCGCATGGCTGAAGTGTGGCGGGCAGGGGTCTAGCA	537523770	537523865	537523915	537523863	-1	2	ENSMODG00000002748.2	537522093	537535683	RNPEPL1	7005	1633	179865	No_or_no_constitutive_exon
GTGGGTACTGGGAATATTTCCATTTTCTTCTTTTCAGATTGGGAGAGCAGGC	538332983	538333254	538332933	538332985	1	2	ENSMODG00000002899.3	538322889	538363148	None	7005	1633	179865	No_or_no_constitutive_exon
ATCGTTCTCTGACCATCTACAAAGTCATTTTTTGGGATTGAAGGGCCTAGGA	538592030	538592055	538591980	538592032	1	2	ENSMODG00000023101.2	538590130	538598526	None	7005	1633	179865	No_or_no_constitutive_exon
GGCAGCAGGCGGGGAGGGGGAGGGCCGGCCGGGGCCGGGCGAGTGCTGAGGC	539201241	539201530	539201191	539201243	1	2	ENSMODG00000003088.3	539197639	539219294	DGKD	7005	1633	179865	No_or_no_constitutive_exon
CAGAGCAGTGCATGCTGGTCTATGTTGCCTGGAAGGGTCAGGGCAGGCAGGT	540240172	540240194	540240122	540240174	1	2	ENSMODG00000002450.3	540238942	540256221	None	7005	1633	179865	No_or_no_constitutive_exon
CTCCTCTCGTGTGGGGAAGGCAAGTTCTGGGGGCCTGAGGGGTGCATGAGCC	540241785	540241981	540241735	540241787	1	2	ENSMODG00000002450.3	540238942	540256221	None	7005	1633	179865	No_or_no_constitutive_exon
AGGAGGAGGAGGAGGAGGAGGACGAGGAGGAAGGGGAGACTGAAGGGGAGAA	540244116	540244201	540244066	540244118	1	2	ENSMODG00000002450.3	540238942	540256221	None	7005	1633	179865	No_or_no_constitutive_exon
AACCTCAGTAATCGGGGCCCCCCAAGGGGAGGGCCTGGTGGGGGGGCCAGGC	540245532	540245555	540245482	540245534	1	2	ENSMODG00000002450.3	540238942	540256221	None	7005	1633	179865	No_or_no_constitutive_exon
TCCATTGTTCAGCAAAAGGTTTCTGTCCTAAAGTAGTCTTAAGTAGGGAGGA	432031	432074	431981	432033	1	3	ENSMODG00000019222.3	391921	457853	None	7005	1633	179865	No_or_no_constitutive_exon
ACACCTTCAGAATTGGCAGGAAATGGGGAAGGAGGCCCCAAAGACGGGAGCG	1122047	1122114	1122164	1122112	-1	3	ENSMODG00000019263.3	1095501	1201575	SYK	7005	1633	179865	No_or_no_constitutive_exon
GAAGGACCAAAAGGCATGGAATATGATATTCTAGAAAGCAAGGGAACTAGGT	16855513	16855695	16855463	16855515	1	3	ENSMODG00000025406.1	16539874	16855695	None	7005	1633	179865	No_or_no_constitutive_exon
TTTATATTAACTTTTTTTTTCTTTTGGGGGGGGTGGTGTGGGGGTGTTAGAA	24471409	24471537	24471587	24471535	-1	3	ENSMODG00000019582.2	24425957	24536443	None	7005	1633	179865	No_or_no_constitutive_exon
AGAGCATCAATGGGGAGCCCAGGGGCAAGAACTGGAGGCGCGGGGCGGAGCC	28739679	28740135	28740185	28740133	-1	3	ENSMODG00000019619.2	28739679	28740960	None	7005	1633	179865	No_or_no_constitutive_exon
TAATTTCTGAAACTACTGATTTATAAAGTTTTTTTTGGGGGGGTGTAAAGTT	36410704	36410819	36410869	36410817	-1	3	ENSMODG00000019716.3	36335460	36425304	PAPD4	7005	1633	179865	No_or_no_constitutive_exon
AGTGGAAAAAATTGATCCAAAAGTGAAAGCTTAAAGGGTACATGAAAAAGGC	43269833	43269999	43269783	43269835	1	3	ENSMODG00000001257.2	43269597	43270576	None	7005	1633	179865	No_or_no_constitutive_exon
GGGAGGCAACTTGGATGGTTTCCTGAAAGATAGGAGGGTCTGGAGACTAGAG	44868259	44868586	44868209	44868261	1	3	ENSMODG00000035971.1	44855712	44868586	None	7005	1633	179865	No_or_no_constitutive_exon
GGCCCGGAGCGGGGACATGAGGAAGAGGCGGCGGCGGGAGGCAGACGGAGGG	45071739	45072105	45071689	45071741	1	3	ENSMODG00000001460.3	45028303	45177412	None	7005	1633	179865	No_or_no_constitutive_exon
CTTTAATATGGGGCTTGAGCTGAACACTGAACCCAAAAAGGGATTGGTAGGG	45144079	45144212	45144029	45144081	1	3	ENSMODG00000001460.3	45028303	45177412	None	7005	1633	179865	No_or_no_constitutive_exon
TGCTCAATTGGAAAAAGAACTTGAAGCATCCAATAGAAGGGCAGACAAAGCT	45197027	45197143	45196977	45197029	1	3	ENSMODG00000025272.1	45196729	45197143	None	7005	1633	179865	No_or_no_constitutive_exon
AAGTCGGGCAGGCCGAGCGGCCGAGCGACTGAGCGACCGAGCGGGGCGAGGC	47885480	47885555	47885430	47885482	1	3	ENSMODG00000001762.3	47885075	47895472	BTF3	7005	1633	179865	No_or_no_constitutive_exon
ATGCAAAAAATTATTGACTAATTTGATATTTCTGTCTTTTTTTGGGGAAGAT	49707480	49707606	49707656	49707604	-1	3	ENSMODG00000001892.3	49667217	49722012	GFM2	7005	1633	179865	No_or_no_constitutive_exon
GGATCTAGGAGAAAAAACACTATTCATAAGCAGAGGACAAACTGTGGGAGTA	50244083	50244121	50244171	50244119	-1	3	ENSMODG00000002022.3	50166822	50316388	None	7005	1633	179865	No_or_no_constitutive_exon
TGCTGCTTCTGCGGGGGCGGCGGCTGCCCCACGCCATCGCGGGACTGAAGGA	54135389	54135634	54135339	54135391	1	3	ENSMODG00000015621.3	54130250	54164657	RGMB	7005	1633	179865	No_or_no_constitutive_exon
AGTAGACTCATAATAGGCTAACCAATTTACTTTCTTTCCTTGCAGGGCAGCA	71199151	71199476	71199526	71199474	-1	3	ENSMODG00000011282.2	71199151	71206058	None	7005	1633	179865	No_or_no_constitutive_exon
GGCCCCACCAGGAAAGCCAGATCTCCCAGCTGGCCCTGGGGATGGGGTAGTC	71464058	71464895	71464945	71464893	-1	3	ENSMODG00000011090.2	71463600	71465448	None	7005	1633	179865	No_or_no_constitutive_exon
CGCTCCGGGAGCTTCATCTGGTTTGGGGGGGGGGGTGGGGTGGGGGAAAGGG	75760585	75760671	75760721	75760669	-1	3	ENSMODG00000010995.3	75747090	75804889	None	7005	1633	179865	No_or_no_constitutive_exon
CAATCCATAAGACTCGCCTACAGCCACTTGAGTTGGCTCAGGGAAAACAGGA	113522455	113522788	113522405	113522457	1	3	ENSMODG00000004626.2	113521552	113525678	None	7005	1633	179865	No_or_no_constitutive_exon
GGGTAACTTTCCCTTAGGCTAAGCCTCCATTTGTGGGGGTGGGATCATAGGA	113525648	113525678	113525598	113525650	1	3	ENSMODG00000004626.2	113521552	113525678	None	7005	1633	179865	No_or_no_constitutive_exon
TATTTTATTCTAATTTTTCTTAACTTATTTCTGACTCTCTTGGGGAACAGGT	115411972	115412216	115412266	115412214	-1	3	ENSMODG00000003552.3	115002520	115624647	MYO10	7005	1633	179865	No_or_no_constitutive_exon
CACTACTGGGAAGTAGACATGGGGGGTAAAACAGAGTAGGAAGTGGGCAGCT	116679804	116680000	116679754	116679806	1	3	ENSMODG00000025080.2	116656044	116680000	None	7005	1633	179865	No_or_no_constitutive_exon
ACAGGACTGCACCTTAAGGCCTTGCTTGACTTAGAAGATGAGAAAGGGAGAA	135839064	135839661	135839014	135839066	1	3	ENSMODG00000025068.1	135838707	135839878	None	7005	1633	179865	No_or_no_constitutive_exon
ATTTATATAGTAGAGAAGATTTTAAAAAGAAGGAGTAAGGAAGGGGCTAGTA	144783252	144783466	144783202	144783254	1	3	ENSMODG00000025016.2	144768546	144787075	None	7005	1633	179865	No_or_no_constitutive_exon
TGTGTTTTTTCTTTTCTGGGAAGGAGGGGAGGAAAAGGGAAGATGGACAGTG	145908655	145908660	145908710	145908658	-1	3	ENSMODG00000006005.3	145881439	145956046	LRRCC1	7005	1633	179865	No_or_no_constitutive_exon
TTATATCGTTACTGAATTGTTTTGTTGTTGTTGTTGTTGGGCAAGAACAGGC	171582493	171582666	171582716	171582664	-1	3	ENSMODG00000008040.3	171499925	171584193	TRIM55	7005	1633	179865	No_or_no_constitutive_exon
AAATATTCTATGATAATGTGGTTATTCATCTCCTCTTGTTTTGGGTGAAGAA	199039124	199039246	199039074	199039126	1	3	ENSMODG00000010808.4	199004714	199138461	KLHL14	7005	1633	179865	No_or_no_constitutive_exon
ATGTTATTTATATAGCTTATTTTATTTATTTTATTATTTTAGGGAAAGAGCA	199900896	199901107	199901157	199901105	-1	3	ENSMODG00000010835.3	199879543	199915681	MEP1B	7005	1633	179865	No_or_no_constitutive_exon
ATTCGAACCTTTTGAAGAAAGTGATATGTTTATGTTTTGTTTGGGGGTAGAT	200103306	200103460	200103510	200103458	-1	3	ENSMODG00000010864.2	200081869	200114529	RNF125	7005	1633	179865	No_or_no_constitutive_exon
GAAGAGCGACTATCTACCCTGGAAAGAACCCTTGATCCAGGGAATCAGAGAT	206393635	206393840	206393890	206393838	-1	3	ENSMODG00000020109.3	206312386	206417443	None	7005	1633	179865	No_or_no_constitutive_exon
ATAATTTTTTAATTTCTGTGCATTGTCTAAATTCCTTTTTTTGGGGGCAGCT	213018472	213018802	213018852	213018800	-1	3	ENSMODG00000020196.3	212317795	213021245	ADGRV1	7005	1633	179865	No_or_no_constitutive_exon
GCAACAGCAACAGCGGTAGCGGCGGCAACAGCAGCAGCGGGGCCGCGGAGCC	231016275	231016411	231016225	231016277	1	3	ENSMODG00000020276.3	231015558	231056100	PAIP1	7005	1633	179865	No_or_no_constitutive_exon
TATAACCCCAGTGTGGAGACTGATTTATTTTCACTTTCTCTTGGGAATAGGC	240104724	240104849	240104674	240104726	1	3	ENSMODG00000020355.3	240062066	240129617	RANBP3L	7005	1633	179865	No_or_no_constitutive_exon
CGTGGACTTATAAAATTCAATGTAATCAATTTTTTAATTTGAAGGGTGAGTT	263716006	263716118	263715956	263716008	1	3	ENSMODG00000021486.3	263707963	263755746	None	7005	1633	179865	No_or_no_constitutive_exon
ATGTTCCACCTCCTTTTTGTTTTTGCCCTTCTGTGGTTTCCTGGGGATAGGC	271426817	271426925	271426975	271426923	-1	3	ENSMODG00000021459.4	271426817	271538115	EPB41L3	7005	1633	179865	No_or_no_constitutive_exon
CTTTATCTGTGACTATATTTTTCATTCTTGGTCTCATTTTGGGGTAACAGAT	280467616	280467753	280467803	280467751	-1	3	ENSMODG00000021426.3	280461098	280749378	SPIRE1	7005	1633	179865	No_or_no_constitutive_exon
TGCGTCTCCTAATCCTCTCTCCTGTACTGCTTCCTTCTTCCTGGGTGAAGAT	280822602	280822659	280822552	280822604	1	3	ENSMODG00000021423.3	280821556	280840615	PSMG2	7005	1633	179865	No_or_no_constitutive_exon
CTTTATGTTATCAGCTAGTAAGAATCCCCTTTATTCATTTTACAGGGCAGAT	302568989	302569047	302568939	302568991	1	3	ENSMODG00000012366.3	302480635	302572690	CNDP1	7005	1633	179865	No_or_no_constitutive_exon
CTAGATCCTCCCTACTCAGCTGCTTATATTGAGTCATGGGATCAAGACAGAC	302568465	302568469	302568415	302568467	1	3	ENSMODG00000012366.3	302480635	302572690	CNDP1	7005	1633	179865	No_or_no_constitutive_exon
TCTCTTAGGGGCTGACTTCCCCTTGTGACTGGTCTGCCAATCGAGGGAAGGA	311871750	311874424	311874474	311874422	-1	3	ENSMODG00000030111.1	311871750	311879626	None	7005	1633	179865	No_or_no_constitutive_exon
GTTGATGTCCTTTTTAAACTAAAAAATAAAACAACATTTTTTGGGGGCAGGT	314188390	314188449	314188499	314188447	-1	3	ENSMODG00000011618.3	314181390	314226507	ALDH5A1	7005	1633	179865	No_or_no_constitutive_exon
TAATAGGAATTCTTCATTCACTTCTGTTTTTGTTTTTTCCTGGGAAATAGGT	320602127	320602348	320602398	320602346	-1	3	ENSMODG00000030421.1	320602127	320635803	None	7005	1633	179865	Yes
TAGTAAGAACACTTAAAGAATTTGTTTTTGTGTGTGTTTGTGGGAAACAGAG	322240385	322240526	322240335	322240387	1	3	ENSMODG00000011220.3	322065421	322302422	KIF13A	7005	1633	179865	No_or_no_constitutive_exon
GCTACCCGAGCCGAAGCCGGAGCAGGAGCCTGAGCCCTAGCCGGGAGGAGAG	322775080	322775257	322775307	322775255	-1	3	ENSMODG00000010899.3	322763791	322783380	RBM24	7005	1633	179865	No_or_no_constitutive_exon
TGAAGGAAAGGAACAGGTACCTTAGGTGTCAGGTAGAGCTGGGGCCATAGTC	327382445	327382709	327382395	327382447	1	3	ENSMODG00000010675.2	327379968	327382709	None	7005	1633	179865	No_or_no_constitutive_exon
TTAACACTTTGTTCTCTTTTGATTTCCTTTCTCTTCTGGGGAAAAACAAGCT	328403490	328403655	328403705	328403653	-1	3	ENSMODG00000010580.3	328142468	328602649	PHACTR1	7005	1633	179865	No_or_no_constitutive_exon
CTGGCAGTTTGACAGATGGTATACTGGTCAATACCTCTTCGGGAAATTAGAA	329685405	329685411	329685461	329685409	-1	3	ENSMODG00000010547.2	329627427	329804908	None	7005	1633	179865	No_or_no_constitutive_exon
CAAAGACAGGGACAGAGAGGGAGGGGCAGAGAAGAGGGGAAGGGGTGGAGGA	338025096	338025107	338025157	338025105	-1	3	ENSMODG00000028711.1	337960948	338138126	None	7005	1633	179865	No_or_no_constitutive_exon
AGTGTAAGTCTACGAGAAGAATCGTTGTGGGTTCCAAGTGAAACTGGGAGGG	343137827	343137977	343137777	343137829	1	3	ENSMODG00000008762.3	343040061	343336088	None	7005	1633	179865	No_or_no_constitutive_exon
CTGCTGCTGCTGCTGCAGAAGCAGCAGCAGCAGCAGCGATGGGGGCTGAGGA	346934330	346934624	346934280	346934332	1	3	ENSMODG00000008193.3	346933661	346965649	WRNIP1	7005	1633	179865	Yes
CTCATGTTATGGGGGGTTTGGGGGCTTTTTTGTTTTGTTTTGGGGGCAAGTT	347444186	347444361	347444136	347444188	1	3	ENSMODG00000008132.3	347357389	347535876	WWP1	7005	1633	179865	Yes
ATCACATCTAACCCTTAAGGATGGTTTTCCTTCTTTTATGGGGAATTAAGCT	347751346	347751502	347751552	347751500	-1	3	ENSMODG00000008010.3	347666319	347840168	CNGB3	7005	1633	179865	No_or_no_constitutive_exon
ATGGCATCTCTTTGATAGTGGGGATATTTATATAGTGATAGTGGGGATAGTT	351718184	351718528	351718134	351718186	1	3	ENSMODG00000007706.2	351718103	351756164	None	7005	1633	179865	No_or_no_constitutive_exon
CAACCTGGCCTTATTAATGGATTTTTAAAATCTTTTATAGGGATTAACAGCA	351749587	351749731	351749537	351749589	1	3	ENSMODG00000007706.2	351718103	351756164	None	7005	1633	179865	No_or_no_constitutive_exon
CTTTAGGACCTAGTGTCTGGTATATAAGTTGCTCTGTGTGAGTCTGGGAGAA	351749789	351749793	351749739	351749791	1	3	ENSMODG00000007706.2	351718103	351756164	None	7005	1633	179865	No_or_no_constitutive_exon
GAAAAATATTGGGCAGGGGACATGGGAATGGGGGGCTGGAGGGGATGGAGGA	362529552	362529631	362529502	362529554	1	3	ENSMODG00000006840.3	362351189	362551424	MATN2	7005	1633	179865	No_or_no_constitutive_exon
GTGCTGCCTAGGCAGAATTATGTTAACTCTCTCCATAATCCTCAGGGGAGGA	362531286	362531404	362531236	362531288	1	3	ENSMODG00000006840.3	362351189	362551424	MATN2	7005	1633	179865	No_or_no_constitutive_exon
AAATTGATTTATATAATTTCAATTTTTTTCATTTGATTTTTTAAAGGGAGTA	369470095	369470183	369470045	369470097	1	3	ENSMODG00000005676.3	369461180	369498158	None	7005	1633	179865	No_or_no_constitutive_exon
CAAATAAACATTCAGCTAAATTTCATGATTTTTTTTTCTTTTGGGACAAGGG	377554412	377554529	377554362	377554414	1	3	ENSMODG00000004891.3	377391540	377597717	PKHD1L1	7005	1633	179865	No_or_no_constitutive_exon
GCTATATCAGGAAAGGTTTTATTTGTTCTTGTTGCATTTTGGGTTTAAAGAC	397501226	397501362	397501176	397501228	1	3	ENSMODG00000002163.4	397445523	397521512	TBC1D31	7005	1633	179865	No_or_no_constitutive_exon
TAGAAAGCCTCAATTTTAAACAGTTGATTTTATAAATGGGACAAAATGAGTC	411758849	411758920	411758799	411758851	1	3	ENSMODG00000001154.3	411623332	412004659	TG	7005	1633	179865	No_or_no_constitutive_exon
CTCAAGGAGCTCACAATCTAGTAGGAAAAAATACCTCCAAAAGAGGGAAGGA	411760793	411760803	411760743	411760795	1	3	ENSMODG00000001154.3	411623332	412004659	TG	7005	1633	179865	No_or_no_constitutive_exon
CAAACTATAACCAATCATGTAATCATGCAAACAAGAGGACACAGGGAAAGGG	412142482	412142484	412142432	412142484	1	3	ENSMODG00000001114.3	412111897	412156766	WISP1	7005	1633	179865	No_or_no_constitutive_exon
TTACTTGTATATTCATATATCTGACTGTTTATTGTTCTTTGGGGAAATAGGG	420489941	420489995	420490045	420489993	-1	3	ENSMODG00000000871.3	420323022	420822133	COL22A1	7005	1633	179865	No_or_no_constitutive_exon
GCCTAAAGATCTTAGCTCTATGACTAATCTTTTATTTTGGGAATTTGAAGGT	425180085	425180165	425180215	425180163	-1	3	ENSMODG00000000627.3	425143247	425236961	None	7005	1633	179865	Yes
GGTATTCATGCTCTGTGTTCTGTCCCTTTTTCTCCCCCCGGGCCGGGCAGTG	428108985	428109150	428108935	428108987	1	3	ENSMODG00000000556.3	428025495	428276814	ADGRB1	7005	1633	179865	No_or_no_constitutive_exon
TCTCTCTCTCTCTCTCTCTCTCTCTCTCATTTGCCTTTTGGATGGGTTAGGA	428389370	428389493	428389543	428389491	-1	3	ENSMODG00000000048.3	428312195	428421526	None	7005	1633	179865	No_or_no_constitutive_exon
GGGCCCACCTTTCCTTCCCCCAGCCCCATTCCTGTCTCCCTAGGGGCAAGGC	429292111	429292297	429292061	429292113	1	3	ENSMODG00000006836.2	429289760	429293667	FBXW9	7005	1633	179865	No_or_no_constitutive_exon
AAGTGATCAGCTATTCTAATGCTTAACTTACCCCTGGCATAGCGGGCCAGGC	429292482	429292623	429292432	429292484	1	3	ENSMODG00000006836.2	429289760	429293667	FBXW9	7005	1633	179865	No_or_no_constitutive_exon
GCTGAGATAAGGATACACAAATGCTGACATGCTGATTTGGGAACTGGCAGGT	429426721	429427010	429426671	429426723	1	3	ENSMODG00000006705.3	429424988	429434088	ACP5	7005	1633	179865	No_or_no_constitutive_exon
TTTCCTAGGTGCTTCTGTGTCTCTGAATGATTGGATGTGGGTGGGGGAAGTC	429556779	429556940	429556729	429556781	1	3	ENSMODG00000006619.2	429553339	429558226	CCDC151	7005	1633	179865	No_or_no_constitutive_exon
GGGCCCATTTGGAGACTCTAAGGGGAAACCATGCCTCTGGTGGGGGACAGAA	429832028	429832185	429831978	429832030	1	3	ENSMODG00000006428.4	429802539	429868707	DOCK6	7005	1633	179865	No_or_no_constitutive_exon
GCACACATGTGTGTGTGCCTGACGTGCGTGTTGGGGGGTGGGGGCGGCAGTT	429862137	429862290	429862087	429862139	1	3	ENSMODG00000006428.4	429802539	429868707	DOCK6	7005	1633	179865	No_or_no_constitutive_exon
ACCTGCTGGACTCCACTGAACCTTTCCCAGATTTGGACATAGATGGGGAGAA	429876182	429876373	429876132	429876184	1	3	ENSMODG00000006347.3	429874705	429894186	KANK2	7005	1633	179865	No_or_no_constitutive_exon
TCCCTTTAGGAGCCTCACCAAGCCTTCAGAGATTCCCCCAGGGCCAACAGCC	429881828	429882031	429881778	429881830	1	3	ENSMODG00000006347.3	429874705	429894186	KANK2	7005	1633	179865	No_or_no_constitutive_exon
ATCTGACTCTTCCCTTTTCCCCAGCAGCCATGCTGCAAACAGGGATCAAGTC	429882267	429882347	429882217	429882269	1	3	ENSMODG00000006347.3	429874705	429894186	KANK2	7005	1633	179865	No_or_no_constitutive_exon
TGGGGCCAGCTGGCAGCGGGGTTCCTCGACAGCCTCAGGCCTGGGGAGAGCT	430799179	430799372	430799422	430799370	-1	3	ENSMODG00000005790.3	430795951	430800601	ATG4D	7005	1633	179865	No_or_no_constitutive_exon
CGCCCTCCGAGGACTTGTGAGTAAGATCTGTCCCGGGGGAGGAGGGGGAGAG	431043158	431043314	431043108	431043160	1	3	ENSMODG00000005546.2	431042743	431044489	None	7005	1633	179865	No_or_no_constitutive_exon
TTGATCTCTGAGGTTTAGGCCTGATAGTAGTATCACTCATTCAAAGGGAGGG	431319821	431319840	431319771	431319823	1	3	ENSMODG00000005463.3	431159270	431342072	DNMT1	7005	1633	179865	No_or_no_constitutive_exon
AGCAGGTGGATAAATGGGAAGGCTGTGACCCCTTATTCTTGGGATTACAGGG	431467118	431467172	431467068	431467120	1	3	ENSMODG00000004998.4	431441075	431477025	COL5A3	7005	1633	179865	No_or_no_constitutive_exon
TCGTGTTCCTTCTCCTGGCCTTACGCCTTTCTCTTGGGATGGGGGAACAGCG	431808702	431808837	431808652	431808704	1	3	ENSMODG00000004396.2	431797846	431808837	PGLS	7005	1633	179865	No_or_no_constitutive_exon
GAGAATTCATACTGAAGAAAAACCTTATAAATCTAATGTTTATGGGACAGTA	432312906	432314078	432314128	432314076	-1	3	ENSMODG00000024138.2	432312906	432344122	None	7005	1633	179865	No_or_no_constitutive_exon
CCTCTGCCCTTTACCCTTTGCCTACTGCCCGCCCTGCTCCGGCCGGGCAGCC	434808736	434808772	434808822	434808770	-1	3	ENSMODG00000010370.3	434633752	434813071	None	7005	1633	179865	No_or_no_constitutive_exon
CACCCCGTGCTGCCCTGCCCTGCCTCCCTCCCTCTCAGAGGGCGGCAGAGAA	434775785	434775929	434775979	434775927	-1	3	ENSMODG00000010370.3	434633752	434813071	None	7005	1633	179865	No_or_no_constitutive_exon
TGTGGGAGGTGGGGTTGGAGGTAGAGTGACCAGCATAGCAGGGGGCTGAGAA	434713012	434713161	434713211	434713159	-1	3	ENSMODG00000010370.3	434633752	434813071	None	7005	1633	179865	No_or_no_constitutive_exon
GATCTCAGGAGGTACAGCAGAGCAGTACTGCCGGGGTGCTGTGTCGGGAGCG	434701887	434702037	434702087	434702035	-1	3	ENSMODG00000010370.3	434633752	434813071	None	7005	1633	179865	No_or_no_constitutive_exon
GCCCTCCTCAGGGGCTTCCTTGACTAATTTCCCTCTTGGGTGGGATATAGGT	435180192	435180331	435180381	435180329	-1	3	ENSMODG00000010431.3	435156837	435205868	OPLAH	7005	1633	179865	No_or_no_constitutive_exon
ATCCCCATAGAGATAAGGGACCTCCTGACTTGGGATGTTTGGGACCATAGGT	435251374	435251543	435251593	435251541	-1	3	ENSMODG00000010491.3	435249980	435253116	None	7005	1633	179865	No_or_no_constitutive_exon
TTAGATCCAAGGATGACGGCCCCCCGAGGGCCCGACCATGGAAGGGCTAGGA	435360225	435360399	435360175	435360227	1	3	ENSMODG00000010514.2	435359627	435378588	None	7005	1633	179865	No_or_no_constitutive_exon
CTTCCCCAGCTCCTAGGATGATAAATTACCAGAGAAGCCGATATGGGCAGAA	435378426	435378588	435378376	435378428	1	3	ENSMODG00000010514.2	435359627	435378588	None	7005	1633	179865	No_or_no_constitutive_exon
CCATTAAACCTGTCCTACATTTCTCATGATGATCTTTTTTGGGATTGCAGCC	435796700	435796775	435796825	435796773	-1	3	ENSMODG00000010682.2	435794339	435808455	DGAT1	7005	1633	179865	No_or_no_constitutive_exon
CCTTTTCTGGATTTTTGATGATGTCTCTATAATTAACCTTGGGACTACAGGT	435903759	435904346	435904396	435904344	-1	3	ENSMODG00000029707.1	435903759	435907180	None	7005	1633	179865	No_or_no_constitutive_exon
CCTTTTCTGGATTTTTGATGATGTCTCTATAATTAACCTTGGGACTACAGGT	435922770	435922966	435923016	435922964	-1	3	ENSMODG00000028386.1	435919551	435927400	None	7005	1633	179865	No_or_no_constitutive_exon
GAAAATGCTAATTAATGTTTTGGGGGTTTTTTTGGTGGGGTGGCGGGAAGTG	436042544	436042661	436042494	436042546	1	3	ENSMODG00000010719.3	436000498	436046644	ADCK5	7005	1633	179865	No_or_no_constitutive_exon
ATGGGACCCTGGTTTCCACTCCCCCATGACAGGCTGTCTTGGGGGGGCAGCT	436313683	436313813	436313633	436313685	1	3	ENSMODG00000010941.3	436308277	436321460	KIFC2	7005	1633	179865	No_or_no_constitutive_exon
CTTATCCTACATCAGAGAATTCATACTGGAGAAAAACCCTATGGGTGTAGAT	437567076	437567390	437567440	437567388	-1	3	ENSMODG00000011178.3	437567076	437616126	None	7005	1633	179865	No_or_no_constitutive_exon
TTCAAGCACCAAGGGCAGGGCCCCTTACCATGGTCTCATCGATGGGGTAGGT	437678844	437681256	437681306	437681254	-1	3	ENSMODG00000011207.3	437678844	437759725	TIGD5	7005	1633	179865	No_or_no_constitutive_exon
CAGTGGTGACCAGTGGTGTAGACACAGTAATGGGCACCCGCATGGGGCAGAT	441168156	441168241	441168291	441168239	-1	3	ENSMODG00000001016.3	441157001	441174581	PLIN5	7005	1633	179865	No_or_no_constitutive_exon
CTGACAAGTTTATGTGTGAGTGTCCAATGGGCTGAGTGGGGCTGGGGCAGGG	441209332	441209638	441209688	441209636	-1	3	ENSMODG00000024028.2	441205301	441226410	None	7005	1633	179865	No_or_no_constitutive_exon
AGGCGACGTGCGTTTCCTGCCCTCGGCCATGGTGGGGGGCCGGGACCAAGGG	441205301	441205654	441205704	441205652	-1	3	ENSMODG00000024028.2	441205301	441226410	None	7005	1633	179865	No_or_no_constitutive_exon
CCCCCATTCAGTGCAGTTCAATGAAAGCCTCCAGTTCTTCAGGGATGAAGCC	441639760	441639818	441639868	441639816	-1	3	ENSMODG00000001063.1	441639760	441677133	None	7005	1633	179865	No_or_no_constitutive_exon
GAAACAATTCTTGACTTCAAGGAGCCCTGTATGTTTTTAGGGAAAGACAGTG	443114715	443114732	443114665	443114717	1	3	ENSMODG00000001263.3	443107967	443146103	None	7005	1633	179865	No_or_no_constitutive_exon
ATCTTAGCCTGGGTTTGGGGGGGCAGACCTGGATTCCTGGGACAGTACAGAT	443364743	443365216	443364693	443364745	1	3	ENSMODG00000001314.2	443363712	443365216	None	7005	1633	179865	No_or_no_constitutive_exon
GTCTCCCCCTCCCCTCTCTGGCTGCCTGCTGTTAAATGGGATGGATGAAGAG	444158368	444158377	444158427	444158375	-1	3	ENSMODG00000001886.3	444128455	444246376	MLLT1	7005	1633	179865	No_or_no_constitutive_exon
GAAAGATTAAGATTCTTTTTCTTTTTTTTTTCTTTTTATGGGGGGTGAAGTC	444141325	444141413	444141463	444141411	-1	3	ENSMODG00000001886.3	444128455	444246376	MLLT1	7005	1633	179865	No_or_no_constitutive_exon
GCCAGGACAGCGTAGGCCCTGACCTCCTCCCGGTCTCCCCAGGGGAGAAGGT	444383720	444383765	444383815	444383763	-1	3	ENSMODG00000001923.2	444383720	444386208	None	7005	1633	179865	No_or_no_constitutive_exon
CCCCTCCTTCTTTGCTTCTGGTCTCACCTTTCCTTTCCCTTGGCAGGGAGTG	444856051	444856163	444856213	444856161	-1	3	ENSMODG00000002143.3	444771365	444866759	C3	7005	1633	179865	Yes
AAGAGCTGGTTGGAAATTCTGAACCCTCTGTAAAGGGGGGGTTTGGAAAGAG	445147167	445147239	445147117	445147169	1	3	ENSMODG00000002338.3	445056944	445186451	ADGRE1	7005	1633	179865	No_or_no_constitutive_exon
AAGACAAAAGGTAAGGGTTTTGAAAAAAGATAAATGGGATCACAAAGAAGAA	445490948	445491028	445490898	445490950	1	3	ENSMODG00000025645.2	445479079	445511575	None	7005	1633	179865	No_or_no_constitutive_exon
AAGACCCCAGCCTATACATAGTCCTTATCTTGGTTTTCCAATGGGTGCAGAG	445723845	445724014	445723795	445723847	1	3	ENSMODG00000002596.2	445719355	445725567	NDUFB7	7005	1633	179865	No_or_no_constitutive_exon
AAGGGTGTCATGTCAGGGTTCCCAGGAGTTAATTCTCTGGGAGGTGGTAGAG	446228279	446228319	446228229	446228281	1	3	ENSMODG00000011961.2	446227657	446379448	None	7005	1633	179865	No_or_no_constitutive_exon
AGATGCCATAGGAAGCAGTCCTCACCAGGTGGTGGAGGTAAACGGGACAGGT	446379429	446379448	446379379	446379431	1	3	ENSMODG00000011961.2	446227657	446379448	None	7005	1633	179865	No_or_no_constitutive_exon
GCCATTGGAGTAAGATGCTGATTGGGATCTCTTGCCCTCATGGGGGCCAGGT	446377509	446377628	446377678	446377626	-1	3	ENSMODG00000011949.3	446369354	446385001	CC2D1A	7005	1633	179865	No_or_no_constitutive_exon
CTGAGCACAAAGTTAATATTCAGTGTAGAGTGTTGGGGGGGGGGCAGTAGAC	446624004	446624349	446624399	446624347	-1	3	ENSMODG00000011844.2	446624004	446627448	None	7005	1633	179865	No_or_no_constitutive_exon
CAATGACCATGTGGCTTCCTCTCTCCCCATTTCCCTGGTGGGGGGGGCAGAT	448776742	448776928	448776978	448776926	-1	3	ENSMODG00000006869.3	448771762	448780567	GIPC3	7005	1633	179865	No_or_no_constitutive_exon
AATTCTCCTTGTAACTTCTCCCTAGTTGACCTGAGTTCTCGGGGTCCAAGGA	448964430	448964466	448964380	448964432	1	3	ENSMODG00000006927.2	448946922	448972582	DOHH	7005	1633	179865	No_or_no_constitutive_exon
AATGCTGTACTCTCTGAATGAAATGGGAGAGAGTCTGAGACATGGGTGAGGC	449281335	449281515	449281285	449281337	1	3	ENSMODG00000006976.4	449214712	449309952	None	7005	1633	179865	No_or_no_constitutive_exon
GTCCTGCCTCATCTTTGCTTTTTCCTCCTGAAACAGGGTGGGATGTGGAGAT	450047224	450047410	450047174	450047226	1	3	ENSMODG00000007212.3	450011373	450047828	YJEFN3	7005	1633	179865	No_or_no_constitutive_exon
ACCTGGCTCAGCTGGGCTACTGGAGTAGGTGCTCAGGCTGGGAGGTTCAGTG	451030373	451030458	451030508	451030456	-1	3	ENSMODG00000003263.3	451005664	451046563	PDE4C	7005	1633	179865	No_or_no_constitutive_exon
TTTCTTGCAAAGGAGCCAGCTGGAGGCTGATTTCCCGCCGGGGAGGGAAGGC	451772852	451772991	451773041	451772989	-1	3	ENSMODG00000003510.2	451770947	451782410	CRLF1	7005	1633	179865	No_or_no_constitutive_exon
AGCAGCCAAGGCCCTCCCCAGGCTGGGCCTGCCTCTCCTGGGAGCGTCAGAT	451771441	451771653	451771703	451771651	-1	3	ENSMODG00000003510.2	451770947	451782410	CRLF1	7005	1633	179865	No_or_no_constitutive_exon
CTTCCCTCTGCTTGTCTGAGTCAATGCTATCTTTGGGGCCTGGGGGGTAGGC	451797405	451797523	451797355	451797407	1	3	ENSMODG00000003550.3	451794029	451798969	None	7005	1633	179865	No_or_no_constitutive_exon
GGAAGGCTTCCAATACCTTGGGACTGATCCTCTGAAAGATTTGCGGGAAGGA	453861908	453862140	453861858	453861910	1	3	ENSMODG00000004462.3	453840844	453872324	None	7005	1633	179865	No_or_no_constitutive_exon
AGAGGTCCTCGGCCTTCCCTGGGGAGTGGCCCCATGAGCGGGAGGGCAAGCT	456357629	456358082	456358132	456358080	-1	3	ENSMODG00000005113.5	456353976	456401427	APC2	7005	1633	179865	No_or_no_constitutive_exon
CTGCCCCGCGGTGTGACCAGACCTTCCTGCCCCAGACCCGGGAGGAAGAGGG	456356927	456357590	456357640	456357588	-1	3	ENSMODG00000005113.5	456353976	456401427	APC2	7005	1633	179865	No_or_no_constitutive_exon
AAGGGGGAGCAGGCTTTGAGCAGAACTGGGGGTCTGGGACACGGAATGAGCT	457085095	457085299	457085349	457085297	-1	3	ENSMODG00000005300.3	457081983	457092035	MIDN	7005	1633	179865	No_or_no_constitutive_exon
CCCCAGACTTGGCAGGTGGTTAACAGAGGGATCCAGTGGCTGGCGGGGAGTG	457161285	457161380	457161235	457161287	1	3	ENSMODG00000005342.4	457147962	457163220	None	7005	1633	179865	No_or_no_constitutive_exon
GGAGGCGCAGACGGATCGGCCCGGGCCCGGGCCCGGGGAAGGGGGTGAAGCG	457162024	457162115	457161974	457162026	1	3	ENSMODG00000005342.4	457147962	457163220	None	7005	1633	179865	No_or_no_constitutive_exon
ACTATGTCCCCACGTATATGGTGATGGAATACTGTGTGTGTGGGATGCAGGA	457248967	457249020	457249070	457249018	-1	3	ENSMODG00000005356.3	457167151	457330740	STK11	7005	1633	179865	No_or_no_constitutive_exon
TATGGATGTCCATTCTTGGTAATAGTTTCTTCCCTTCCCCTGGGACACAGAT	457631366	457631498	457631316	457631368	1	3	ENSMODG00000005382.3	457407153	457649294	SBNO2	7005	1633	179865	No_or_no_constitutive_exon
GTGCTAGACTGAGACACATTCCTTGTTGGGACAGATACTCATGGGCCAAGGA	457789143	457789222	457789272	457789220	-1	3	ENSMODG00000005587.3	457771289	457821957	ABCA7	7005	1633	179865	No_or_no_constitutive_exon
GGAGGGCTGGCGCAGAGCCCCATCCCTGTCTCTTTTGCACGGGCCGGTAGAA	457942777	457942866	457942916	457942864	-1	3	ENSMODG00000005656.4	457942225	457958878	GRIN3B	7005	1633	179865	No_or_no_constitutive_exon
GGAAGAGGAGGAGGAAGATGACTATGAGGAAGAAGAGGAGGAGCTGGGAGAG	458134624	458134845	458134895	458134843	-1	3	ENSMODG00000005667.2	458000011	458136905	ARID3A	7005	1633	179865	No_or_no_constitutive_exon
CCCTGGGGGCTCCTTGAATCGAATCGAGGGGCCCCTTCACGGGGTTGTAGGT	459888349	459888457	459888299	459888351	1	3	ENSMODG00000006597.3	459887733	459900639	ODF3L2	7005	1633	179865	No_or_no_constitutive_exon
CGCTCCTCTGGGCAGCTGGGGAGGACCCCGCCACCTGTGGGGAGTGGGAGAA	460095935	460095972	460095885	460095937	1	3	ENSMODG00000006556.3	460095764	460102977	None	7005	1633	179865	No_or_no_constitutive_exon
GCCTGGGGCACTGAGGAGCATCCCTTCTCTTCTCTTCCTTGTGTGGGCAGCG	460152963	460153162	460153212	460153160	-1	3	ENSMODG00000003486.3	460140508	460205999	None	7005	1633	179865	No_or_no_constitutive_exon
TATTTTTCTGCCCTTGTAAATGTAATGGATGATGTATCTGAAAAGGGGAGAG	460490219	460490292	460490342	460490290	-1	3	ENSMODG00000003801.3	460359247	460492931	None	7005	1633	179865	No_or_no_constitutive_exon
CAGAAATCAGATGTAAGGATTTTTTCATTTATAGCAAGTGGGAGACCAAGAC	461975145	461975257	461975307	461975255	-1	3	ENSMODG00000005087.3	461938234	461993007	None	7005	1633	179865	No_or_no_constitutive_exon
TATGCTCATTGCTGAAATCTCTACCCCACCTGGGGCTGGGACAGGAGGAGGG	461970314	461970405	461970455	461970403	-1	3	ENSMODG00000005087.3	461938234	461993007	None	7005	1633	179865	No_or_no_constitutive_exon
GCAGCCTCTGCTTCAGTCACCCCAAGCATGCTCTGTTCGGGCTAAACAAGGC	464246775	464246987	464247037	464246985	-1	3	ENSMODG00000012595.3	464229396	464247764	None	7005	1633	179865	No_or_no_constitutive_exon
GAGAGATTGAAATGCTTCCCTTTATCATTTCACCCTGTAAAGGGACCCAGGG	466435250	466435280	466435330	466435278	-1	3	ENSMODG00000015342.3	466428521	466437753	NOC4L	7005	1633	179865	No_or_no_constitutive_exon
CATTAAAATACATTCTCTTTATCTTGTCTCTATCTTTGGGGTTGATGAAGAT	466504805	466505101	466505151	466505099	-1	3	ENSMODG00000015487.3	466457852	466701222	None	7005	1633	179865	No_or_no_constitutive_exon
AGCAGCAAGTACTTCAAGGACAGCAGTTGAATAGACCTATGGGGTTCGAGAG	466565816	466566254	466566304	466566252	-1	3	ENSMODG00000015487.3	466457852	466701222	None	7005	1633	179865	No_or_no_constitutive_exon
TCAGCCCCTGCCTCCTAAGGCTCTGGAAACGTGCGGTGTGGGTACATAAGGA	476503074	476503392	476503442	476503390	-1	3	ENSMODG00000019165.3	476475194	476516762	JAK3	7005	1633	179865	No_or_no_constitutive_exon
GATCTTTTCTTCCATTTTGAAAGTCCCATCTGCTGGGGGTAAGTACAAAGCA	477141827	477142039	477142089	477142037	-1	3	ENSMODG00000025635.2	477141827	477142748	None	7005	1633	179865	No_or_no_constitutive_exon
AGAATATCCTCCTCTCAGTGATAGAACCTAGTCCTGGGAAGGAGGTTGAGGT	477166197	477166241	477166291	477166239	-1	3	ENSMODG00000023839.1	477166197	477167218	None	7005	1633	179865	No_or_no_constitutive_exon
CTCTGGGCTCTCTTCCCACCAAACATTCCTCTCCTCTCTGCCAGGGACAGCT	477969530	477969688	477969738	477969686	-1	3	ENSMODG00000014594.3	477964749	477971410	None	7005	1633	179865	No_or_no_constitutive_exon
AAGAAGCCCTCATATGTCCATCTCTCCCCACCCCACTTCTGGGGCACCAGGA	481065282	481065405	481065455	481065403	-1	3	ENSMODG00000015061.3	481043765	481088419	None	7005	1633	179865	No_or_no_constitutive_exon
CAATAGAGAGGGCAGTATCACTTCTCATTCTGGCAATAGTGGGGAGCAAGGC	481113019	481113047	481112969	481113021	1	3	ENSMODG00000015076.3	481110567	481116328	None	7005	1633	179865	No_or_no_constitutive_exon
CCGAGAGTGTGTGCGTGGCGGGCGGGGGCACCTCTTTTGGAGGGACGGAGGG	481239969	481240063	481239919	481239971	1	3	ENSMODG00000015098.3	481236307	481243048	GTPBP3	7005	1633	179865	No_or_no_constitutive_exon
GTCCTGAGTCAACTGGGGGGTGCCTGTGTGTGGGTTCTGCCGCCAGGGAGTC	484926775	484926950	484927000	484926948	-1	3	ENSMODG00000012085.3	484881788	485154935	None	7005	1633	179865	No_or_no_constitutive_exon
GTCCACGTCCTCAGAGCTAACTAGTTCTCTTTTTACCGGCCGGGACACAGGG	485482126	485482228	485482076	485482128	1	3	ENSMODG00000012131.3	485378159	485492345	WDR66	7005	1633	179865	No_or_no_constitutive_exon
TTTTCTTCTTTTGAATACCTTCGTTTTCTTTTCCCCTATTATGGGGGTAGGA	485662242	485662414	485662192	485662244	1	3	ENSMODG00000012174.3	485602747	485684300	MLXIP	7005	1633	179865	No_or_no_constitutive_exon
TGCATATTGTTAAAGCCAAGTTTCTAATTTTCTTTCTTTTGGGATGGCAGCG	485800523	485802866	485802916	485802864	-1	3	ENSMODG00000012253.3	485800523	485964509	CLIP1	7005	1633	179865	No_or_no_constitutive_exon
CAGGAAGTCAGTGGGTTCCTGGGAAATGTAGTTCTTTTTTAGGGTAACAGAT	487253684	487253782	487253832	487253780	-1	3	ENSMODG00000012490.3	487217688	487273103	RILPL1	7005	1633	179865	No_or_no_constitutive_exon
TTCTGTGCCATGTCTAAATCGTCTAATTTCTTTTCATTTGGGCTACAAAGAA	487496923	487497007	487496873	487496925	1	3	ENSMODG00000027812.1	487494335	487501536	None	7005	1633	179865	No_or_no_constitutive_exon
TCTCATGAGACATTACGGTGTCTGGGATTCAATGGGTAGTCAGATGGGAGAG	488741031	488741057	488741107	488741055	-1	3	ENSMODG00000002828.3	488735982	488747023	None	7005	1633	179865	No_or_no_constitutive_exon
TCCCCCTGTCTCACTATTAATGATTCTCTTTGTCTTCTTCTGGGGAGCAGGG	489148578	489148779	489148829	489148777	-1	3	ENSMODG00000002891.2	489141081	489217671	WSCD2	7005	1633	179865	No_or_no_constitutive_exon
GGCGGGCACAGCCATTTGTTCATCCAGCCCTGGATCACCCTGTGGGGCAGGG	489963255	489963407	489963457	489963405	-1	3	ENSMODG00000003010.2	489962071	489981030	ACADS	7005	1633	179865	No_or_no_constitutive_exon
GTCCCTCCCTCGTCTGGGGCGCTGAACTCCCTCCTGTGTCCTGGGGGCAGGC	490337819	490337876	490337769	490337821	1	3	ENSMODG00000003189.3	490319749	490347754	None	7005	1633	179865	No_or_no_constitutive_exon
GGGGGTGGGGGTGGTGGGCAGCAGGCACGGTGTATCAGGGAAGGGGCTAGTC	490347054	490347272	490347004	490347056	1	3	ENSMODG00000003189.3	490319749	490347754	None	7005	1633	179865	No_or_no_constitutive_exon
CTTTGGAGATTTGCTTAACATGATGCAACGGCACAAGGGGTGGAGTGAAGTT	493511679	493511826	493511876	493511824	-1	3	ENSMODG00000012006.1	493511679	493512352	None	7005	1633	179865	No_or_no_constitutive_exon
GCATTCAGGCACCCCTATTGGCTGGAGGATCCAGGATTTGCTGGGAGGAGAT	494186430	494186473	494186380	494186432	1	3	ENSMODG00000003774.2	494184677	494186473	None	7005	1633	179865	No_or_no_constitutive_exon
AAGCTCACCACACCCTGCTGTATGTAGGACAAAACGGTAGGGAGATGGAGGG	495907710	495907763	495907660	495907712	1	3	ENSMODG00000003507.3	495881094	495915737	SLC8B1	7005	1633	179865	No_or_no_constitutive_exon
AGAAAAGGAATCGGCACCCCAGAACTGACCACTGCTTTTTCTGTGGGAAGAT	497263775	497263927	497263725	497263777	1	3	ENSMODG00000003022.3	497053618	497359786	HECTD4	7005	1633	179865	No_or_no_constitutive_exon
AAGAACCCTTCTGAATCAATACCAGATGCTTCCTGCCTCTCTGGGGGGAGGG	497365002	497365914	497365964	497365912	-1	3	ENSMODG00000002868.3	497365002	497427850	ERP29	7005	1633	179865	No_or_no_constitutive_exon
CTCTGGGTTAAGGAAGGAGACAGAAAAGAGCTGCTGGACCAGGGGCACAGAT	498232330	498232421	498232280	498232332	1	3	ENSMODG00000010527.3	498109551	498464846	MYO18B	7005	1633	179865	No_or_no_constitutive_exon
ATTCTTTCTCTCTTCTCTTTCTCCTGTGCTTTCTCTCCCTGGGTAAATAGGA	498870394	498870561	498870344	498870396	1	3	ENSMODG00000010571.3	498688001	498945236	SEZ6L	7005	1633	179865	No_or_no_constitutive_exon
CAACAGAAATTATCTGTAGGAAAGAGTGTCCGTAGATGGGAAGCACATAGAC	500275575	500276702	500276752	500276700	-1	3	ENSMODG00000023684.2	500237756	500287464	None	7005	1633	179865	No_or_no_constitutive_exon
GAATTCTTTATAAGAATAGAAGGAGAATAGGAAAGGTAGTAGGAGGGAAGTG	500680287	500680362	500680237	500680289	1	3	ENSMODG00000023669.2	500665763	500684880	None	7005	1633	179865	No_or_no_constitutive_exon
GTGGAGCCAGGAAGTTCTACTGGACGACCATTAGCCTTTTCTGGGATGAGGG	500848755	500848808	500848705	500848757	1	3	ENSMODG00000023665.2	500846459	500853883	None	7005	1633	179865	No_or_no_constitutive_exon
CCTGAGGCCAGAGAGGAAAAAGAGGCAACCGAGCTGGGTGAAAAGTGGAGGA	501259611	501259698	501259748	501259696	-1	3	ENSMODG00000023660.2	501256130	501268948	None	7005	1633	179865	No_or_no_constitutive_exon
TGCAGCCTTTCCCTCCCTGATCAAGTTCTGGCTACTCCCCTGTGGGATAGGT	502776034	502776245	502775984	502776036	1	3	ENSMODG00000008189.2	502775175	502781227	None	7005	1633	179865	No_or_no_constitutive_exon
CGATTAATGGACTAGTGACTTTTTTAGGAAAGATAGGGCAATGAAGAAAGAC	503794002	503794032	503794082	503794030	-1	3	ENSMODG00000023597.2	503791220	503993350	None	7005	1633	179865	No_or_no_constitutive_exon
CTAAATCAGTATATGAAATTGATCTCAGAAAATGACTGCTGTCGGGATAGTG	503791658	503793390	503793440	503793388	-1	3	ENSMODG00000023597.2	503791220	503993350	None	7005	1633	179865	No_or_no_constitutive_exon
CCAAAAATTAATCCTGTTGAGATGGTTTCTGTGAATAATAAAGGTGGGAGAT	503944433	503945493	503945543	503945491	-1	3	ENSMODG00000003755.3	503944412	503950171	None	7005	1633	179865	No_or_no_constitutive_exon
TCCTGAAGCAAGGATGGAAATGCTGACTTTGTTTTATTTTTGGGATAGAGTA	508477888	508478022	508478072	508478020	-1	3	ENSMODG00000015257.3	508441008	508615259	None	7005	1633	179865	No_or_no_constitutive_exon
GTGCCTCCTCCAATCCCTTTCCTCCTTGGCTTTGCCTTTCGGGGTGTGAGCA	509875760	509875921	509875971	509875919	-1	3	ENSMODG00000010306.5	509861453	509923624	ZDHHC8	7005	1633	179865	No_or_no_constitutive_exon
GGGGAAGGAACGGAAAAGCAGGGAGAGAGGGGAGGTTGGGAGGAAGAAAGGA	509868793	509868849	509868899	509868847	-1	3	ENSMODG00000010306.5	509861453	509923624	ZDHHC8	7005	1633	179865	No_or_no_constitutive_exon
TGCCTGGGGGGCGCTCTCTGACCTCAGGGAGGGGGGCACTGTGTGGGCAGGC	512869530	512869784	512869480	512869532	1	3	ENSMODG00000009758.3	512836413	512873336	None	7005	1633	179865	No_or_no_constitutive_exon
CTCCCCAAATCAGCCCTGATGAACATTGTTCCGTCCTTCGGGTGTGACAGGT	514319457	514319622	514319672	514319620	-1	3	ENSMODG00000010107.3	514280127	514359580	CLTCL1	7005	1633	179865	No_or_no_constitutive_exon
ACCCAGAGCTCGGGCCGCCCGCCTTGAGAGGCGAGAGATGGGCCGGGGAGGG	514280315	514280441	514280491	514280439	-1	3	ENSMODG00000010107.3	514280127	514359580	CLTCL1	7005	1633	179865	No_or_no_constitutive_exon
GCCTTCTGCTGAGTTTTCCCTTGACGGACCACCCCCCGGGGACGACGCAGAC	517814110	517814257	517814307	517814255	-1	3	ENSMODG00000008618.3	517812757	517827382	RHBDD3	7005	1633	179865	Yes
TGAGAGGCGGGTCAGGGCTTGTTCTGGGGCCGAGGGGGGGAAGGCCTGAGCT	517812757	517812811	517812861	517812809	-1	3	ENSMODG00000008618.3	517812757	517827382	RHBDD3	7005	1633	179865	No_or_no_constitutive_exon
CCAAATGTTTGCCAGCATCCCCTTTGGTGAAGATTTCTCTGGAATGGGAGAT	518885438	518885531	518885581	518885529	-1	3	ENSMODG00000009105.3	518885438	518890024	None	7005	1633	179865	No_or_no_constitutive_exon
TCCGGCACAGCTGGATGACCTGCACATGGCACTTGCCGGTCCGGGGGAAGGT	519803384	519804924	519803334	519803386	1	3	ENSMODG00000009453.3	519627091	519804924	None	7005	1633	179865	No_or_no_constitutive_exon
AAGCTCTGCTTGGAGCCAAGGCCGGTTGGTGGCCGCGGGGTAACATGAAGCA	520256457	520256636	520256407	520256459	1	3	ENSMODG00000009511.3	520247560	520284950	None	7005	1633	179865	No_or_no_constitutive_exon
GGCCGGGCCTCGGCTCCTTCTCAGCACCACCTGTCTGTCGGGGGGCGCAGCT	520348463	520348596	520348646	520348594	-1	3	ENSMODG00000009557.4	520341137	520367546	MORC2	7005	1633	179865	No_or_no_constitutive_exon
GAGAATTCATGGAGGAATTAATCTTCATGAATGAGATGTATGTGGGAAAGCA	520798998	520799230	520799280	520799228	-1	3	ENSMODG00000009921.3	520786308	520804280	None	7005	1633	179865	No_or_no_constitutive_exon
CCAGCTCTGCTCCCTCAGGACACAGGGCCCTTCTCAAGGCTCAGGGGAAGTA	520885675	520885771	520885625	520885677	1	3	ENSMODG00000010365.2	520885302	520888232	None	7005	1633	179865	No_or_no_constitutive_exon
TCCTGCTTTTCATTTAAAAAACAAAAAGCTTTCAATTATGTTATGGGAAGGT	521829705	521829748	521829655	521829707	1	3	ENSMODG00000023472.2	521829395	521871164	None	7005	1633	179865	No_or_no_constitutive_exon
TATCAAGAGATCCTTCCGCCTTACGTGGTCAGGAATGTCAGGGAGCATAGGC	523962630	523962885	523962935	523962883	-1	3	ENSMODG00000007175.3	523958080	523965694	None	7005	1633	179865	No_or_no_constitutive_exon
GTAGCAACAGATCTTGAATCTTACTCTGAGATAATCCAGGGAGAAAGGAGTG	524253899	524253967	524254017	524253965	-1	3	ENSMODG00000023421.2	524251366	524263257	None	7005	1633	179865	No_or_no_constitutive_exon
GGACAGGATTCCTCTGACTCATATGCCTTCTCTTGTTTCTCAGGGGTGAGCT	525423591	525423889	525423939	525423887	-1	3	ENSMODG00000012652.2	525423483	525424024	None	7005	1633	179865	No_or_no_constitutive_exon
GGAGCGGCCGGCCCTGATGGAATGTCTCGTGTCCCCCAGGGAGAAACAAGAG	527857262	527857394	527857212	527857264	1	3	ENSMODG00000014324.2	527851689	527857394	None	7005	1633	179865	No_or_no_constitutive_exon
TGGGAGCTCATCGTGGCCCTCCTTTGTGGTAGGTTGCTGAGGAACGGGAGAA	527928182	527928304	527928132	527928184	1	3	ENSMODG00000014353.3	527902173	527928645	PPIL2	7005	1633	179865	No_or_no_constitutive_exon
TTTGTTTTGTTTTTGGTCATTGTTCTCTTCTGGCACTTTTTGGGAGGCAGGT	5897331	5897435	5897485	5897433	-1	4	ENSMODG00000020994.3	5872909	5904058	None	7005	1633	179865	No_or_no_constitutive_exon
TTTGTTTTGTTTTTTTGGCCTGGACTAATAATCTTTTTATTTGGGAACAGTT	8881065	8881130	8881015	8881067	1	4	ENSMODG00000021023.3	8702143	8883117	SLC37A1	7005	1633	179865	No_or_no_constitutive_exon
GTATATATATATATATATTCTCCTTATATTCACTCCATACTAAGGGCCAGTG	11099466	11099503	11099416	11099468	1	4	ENSMODG00000021043.3	11003645	11126524	None	7005	1633	179865	No_or_no_constitutive_exon
AGAACCTCGAGGGGACCAGCCCTGTGGTTCCTAATGGGAAGTCTGAAGAGAG	13532149	13532521	13532571	13532519	-1	4	ENSMODG00000021055.2	13532149	13534285	None	7005	1633	179865	No_or_no_constitutive_exon
ATCGATGTTTTATGTATGTGAACAATTTCCTTGACTGGGTGACAATTAAGTC	14165311	14165510	14165261	14165313	1	4	ENSMODG00000021060.4	14152606	14170194	DONSON	7005	1633	179865	No_or_no_constitutive_exon
ATCTGATAAAGCCAATGCAAAAATAGACCTGATCAAAAGGGATAGGGAAGGT	20217349	20217764	20217299	20217351	1	4	ENSMODG00000029682.1	20096012	20217764	None	7005	1633	179865	No_or_no_constitutive_exon
ACCCATGGATATGGAGAAGTACTAGAGCTATGTTTCCCCGGCATGGGAAGCC	26593601	26593609	26593551	26593603	1	4	ENSMODG00000021106.3	26560512	26660104	None	7005	1633	179865	No_or_no_constitutive_exon
GTATAACCAAAAATCTGGTAATGTATGCTTATATTCAGGGTTGTAAAGAGTA	35778713	35778737	35778787	35778735	-1	4	ENSMODG00000007199.3	35342699	36497945	None	7005	1633	179865	No_or_no_constitutive_exon
TTCAGGCAGACAAATGAATCATTCACCAGAGGTGTATTTTGGGGTTGTAGGT	41452415	41452744	41452365	41452417	1	4	ENSMODG00000007311.4	41443088	41455543	ARX	7005	1633	179865	No_or_no_constitutive_exon
TCTTACACATATATTTTTTCTCCTTTTTTTTTTCTTTTGGGGGAGAACAGCG	41783413	41783530	41783580	41783528	-1	4	ENSMODG00000007354.3	41462656	41808274	POLA1	7005	1633	179865	No_or_no_constitutive_exon
CCCTGGAACCGACTCCATGCAACTTCCACAATTGCCCGTATCAGGGGGAGCG	48326184	48326518	48326568	48326516	-1	4	ENSMODG00000008113.2	48326184	48326691	None	7005	1633	179865	No_or_no_constitutive_exon
ACATAACATAACATAATATAACATAACATAATATAATTGGGTGGGGCCAGGT	55673034	55673149	55673199	55673147	-1	4	ENSMODG00000033962.1	55673034	55690044	None	7005	1633	179865	No_or_no_constitutive_exon
CTGATGAATTACTTCCAGCTGTTGGCACAATTTTCTCTGCATCAGGGAAGGA	68176091	68176118	68176168	68176116	-1	4	ENSMODG00000018070.3	68016637	68184252	None	7005	1633	179865	No_or_no_constitutive_exon
TCCTCACTCTACTAAAGTGGACATTGCCATTCCTCTTAACAATAAGGGAGGC	73754105	73754456	73754055	73754107	1	4	ENSMODG00000018109.2	73753603	73754456	None	7005	1633	179865	No_or_no_constitutive_exon
AGTCTCACTGTCCTCCTTTCTGCTTTCCCCTCCTGCCGCGGGGGATACAGGT	75214955	75215126	75214905	75214957	1	4	ENSMODG00000018157.3	75129884	75311746	SIDT1	7005	1633	179865	No_or_no_constitutive_exon
TTAATTTTGCTTCTTATACTTTTCCCCTCTTCCTTTAGGGCTGAAGAAAGGA	85507123	85507221	85507271	85507219	-1	4	ENSMODG00000018252.4	85505080	85637770	POLQ	7005	1633	179865	No_or_no_constitutive_exon
ACGCGGGCGGGCGGTGTTACCAAGTGATTCACCAGGAAGCCCGCGGGAAGCC	86152904	86152946	86152854	86152906	1	4	ENSMODG00000018280.3	86096619	86154191	HCLS1	7005	1633	179865	No_or_no_constitutive_exon
TTTATTTATTTATTTGTTTGTTTATTTATTTATTTTTATTGGGGAAACAGAA	86942061	86942156	86942206	86942154	-1	4	ENSMODG00000018306.3	86913818	86962434	KPNA1	7005	1633	179865	No_or_no_constitutive_exon
CAGTAAGATACATGTAGACTGGTATGAGTTAACAAGGGTGAGCTTGGAAGGA	88350871	88350911	88350961	88350909	-1	4	ENSMODG00000018333.3	88335438	88599412	ADCY5	7005	1633	179865	No_or_no_constitutive_exon
TGATCACAATAAAGTTAATCCTGTAACATGGAATCATCTTTTGGGGGCAGCA	90190772	90190955	90190722	90190774	1	4	ENSMODG00000018350.3	89593100	90538674	KALRN	7005	1633	179865	No_or_no_constitutive_exon
CTATAATTAATAAATGTATTTTTTATCTTTTATCTTTTTATGGGGAACAGTT	93273109	93273186	93273236	93273184	-1	4	ENSMODG00000018442.3	93256718	93284015	RNF168	7005	1633	179865	No_or_no_constitutive_exon
ACAATTTGGAACTTTCCAGAAATAGAATGGGCCACCTTAGGGAGTAGTAGTA	110152589	110152674	110152539	110152591	1	4	ENSMODG00000018655.2	110152109	110153121	None	7005	1633	179865	No_or_no_constitutive_exon
AGTGAGCAGCTTAATTAGGGAGTACTGGATATGGAACCAAAGAGGGGAAGAG	110385097	110385339	110385389	110385337	-1	4	ENSMODG00000018664.3	110350457	110429056	None	7005	1633	179865	No_or_no_constitutive_exon
AGATTCCCTTTTCCTTCACGGCCTCCTACCCATCCTGAAGTACATGGGAGAC	110372252	110372385	110372435	110372383	-1	4	ENSMODG00000018664.3	110350457	110429056	None	7005	1633	179865	No_or_no_constitutive_exon
AAAATATCTCACTGAGAAGGTCACTGATCTGGAAAACAGAGGGAGAAGAGAA	119729790	119730170	119729740	119729792	1	4	ENSMODG00000000838.2	119610164	119730170	None	7005	1633	179865	No_or_no_constitutive_exon
AATAAGGAGAGAAGGATCTTTAACCAGCCTGGGGTTGGGGATGGGGTCAGGT	121302094	121302364	121302044	121302096	1	4	ENSMODG00000000345.3	121218556	121305227	MILL-like	7005	1633	179865	No_or_no_constitutive_exon
ATGTTTGGATTCTTCTGGTTAAGAGATGCTCTTTTTGTCTCTGGGGACAGGT	121600835	121601009	121600785	121600837	1	4	ENSMODG00000000380.3	121512699	121601009	SCTR	7005	1633	179865	No_or_no_constitutive_exon
CTTTGATATTTGATGCTGTGTAGCATGGAAACAAGGTTCTAAAGGGACAGTT	135818269	135818366	135818219	135818271	1	4	ENSMODG00000001168.3	135765582	135823445	HNMT	7005	1633	179865	No_or_no_constitutive_exon
TAAGTAGTTTTGTAAACTATAGATTATTTTGTCTTTTTTTTGGAGGGTAGAT	149506109	149506185	149506235	149506183	-1	4	ENSMODG00000003327.3	149455914	149533388	ORC4	7005	1633	179865	No_or_no_constitutive_exon
GTATTTACAAGTATTTCATGCTGACTTGTTTTTTAGGGTTAAATACAAAGGA	153950899	153950914	153950964	153950912	-1	4	ENSMODG00000003935.3	153896944	154127506	NEB	7005	1633	179865	No_or_no_constitutive_exon
AATTGCTGTTTCATGAAACTGACCAAAGGATTTTATTTAAGCATGGGTAGGA	163714160	163714165	163714110	163714162	1	4	ENSMODG00000004479.3	163690032	163766377	None	7005	1633	179865	No_or_no_constitutive_exon
ATGTAAACAGTGAGGAAACCTTATGAATGTAAACAGTGAGGAGAGGGTAGCT	169740943	169741088	169741138	169741086	-1	4	ENSMODG00000005716.2	169740943	169741843	None	7005	1633	179865	No_or_no_constitutive_exon
TTAATTATAATTTAAGGTAAAAGCTTTCTTTTTGGATTGGGGGGGTATAGAA	175175202	175175320	175175370	175175318	-1	4	ENSMODG00000028392.1	175146716	175246266	None	7005	1633	179865	No_or_no_constitutive_exon
GCCACCCCCTCCCCTCCTTTCTCCTCTCTGAACCCGCCCATTGGGGGTAGGA	184700542	184700656	184700706	184700654	-1	4	ENSMODG00000009184.4	184653846	184701914	SP3	7005	1633	179865	No_or_no_constitutive_exon
GGGGGATAATGGGAGGTTTGTAGAGGGGTATGGAGGAGTTGAGGGGAGAGAG	196122870	196122903	196122953	196122901	-1	4	ENSMODG00000024712.1	196122870	196266637	None	7005	1633	179865	No_or_no_constitutive_exon
AATACTTTCTTAATATCTTTTTTATCTTCTTGTGCTTTCATGGGGGGTAGCG	205080526	205080537	205080476	205080528	1	4	ENSMODG00000010712.3	205010664	205093752	GULP1	7005	1633	179865	No_or_no_constitutive_exon
CAGTTTTCTGTTTGATACCAAGGTCTCGCTGTTTTTGTTTTGGGGCACAGGT	208185472	208185536	208185422	208185474	1	4	ENSMODG00000011664.3	208104430	208188390	GLS	7005	1633	179865	No_or_no_constitutive_exon
TTCAATAATGATACTTAATCTTTTTGTTGTTGTTGTTCCAAATGGGAAAGAT	217819105	217819171	217819221	217819169	-1	4	ENSMODG00000012196.4	217794569	217839297	GTF3C3	7005	1633	179865	No_or_no_constitutive_exon
AGATTAATGGAGTATTTAAATGAAAATAAGGTTCTTTCTCATTGGGGGAGGA	218797135	218797182	218797232	218797180	-1	4	ENSMODG00000012311.3	218715390	218799235	RFTN2	7005	1633	179865	No_or_no_constitutive_exon
AGAATGAATGGAAGGCAATCTCTGCCCTTCTTTCTTTCCTTGGGGCACAGGA	225897862	225898717	225898767	225898715	-1	4	ENSMODG00000031192.1	225897862	225900294	None	7005	1633	179865	No_or_no_constitutive_exon
AGAAGAATGAGGTTCTTTCTTATAGCTCTCCATTTTGTTTCAACGGGCAGGG	228794328	228794470	228794520	228794468	-1	4	ENSMODG00000013141.3	228782498	228803435	POU2F3	7005	1633	179865	No_or_no_constitutive_exon
GGCAAGTCCGCCGGGGCCGGGGGCCGGGGCTAGGGTTGGGGGTGGCCGAGCC	230852014	230852203	230852253	230852201	-1	4	ENSMODG00000013280.3	230843120	230852371	C2CD2L	7005	1633	179865	No_or_no_constitutive_exon
CCCTTCATCCCCTTTTCTGGGGCCTCAGGTCCAGAGGGGTAACCGGGTAGTG	230977819	230977898	230977769	230977821	1	4	ENSMODG00000013328.3	230974758	230980310	SLC37A4	7005	1633	179865	No_or_no_constitutive_exon
TGGGCATGAGGGTACGGTATCAGGGGGACAGCGTAGTACTGGGAGAGGAGGG	231136099	231138470	231136049	231136101	1	4	ENSMODG00000013363.3	231131079	231141228	BCL9L	7005	1633	179865	No_or_no_constitutive_exon
AGAAGGGGTTCTGGGAACCAATCAAGACTCTGTTGGGATTTCGGGGACAGGT	231361018	231361131	231360968	231361020	1	4	ENSMODG00000013385.3	231348397	231361886	TREH	7005	1633	179865	No_or_no_constitutive_exon
CTCTCTGCCTTTCCAAACATAACTTTGGTATCTTTCTTTGGGGGCCCAAGAT	231549458	231549565	231549615	231549563	-1	4	ENSMODG00000013474.4	231524582	231605279	KMT2A	7005	1633	179865	No_or_no_constitutive_exon
TGTTTCTTTTGATGCGGGCTAACCAAATATCATCTCTGTTTGGGATGCAGAG	233790943	233791067	233790893	233790945	1	4	ENSMODG00000013784.4	233557063	233861581	SIK3	7005	1633	179865	No_or_no_constitutive_exon
TGGTAATTATATGTAAAGCAACATCTTTTATCAGACAGGGAAACAGAAAGAG	237252699	237252899	237252949	237252897	-1	4	ENSMODG00000013881.2	237251752	237257217	None	7005	1633	179865	No_or_no_constitutive_exon
GAACTGTGACTCCGTTTCATTGCATCTTGATGGTGGGGGGCTGGGGGAAGGT	238617591	238617959	238617541	238617593	1	4	ENSMODG00000014192.3	238604972	238617959	TMPRSS5	7005	1633	179865	No_or_no_constitutive_exon
TGTCTCTTGTCTTTTCTTTTCTTCTGTGTTCCATCCATGGGAAATTGCAGAC	239210703	239210718	239210768	239210716	-1	4	ENSMODG00000014314.3	239161790	239249717	NCAM1	7005	1633	179865	No_or_no_constitutive_exon
ATCTCTCTTTGGATCAGTTGCTGATGACCAGAAGCTTATGATCTGGGAAGAC	239872304	239872430	239872480	239872428	-1	4	ENSMODG00000014332.2	239872304	239873138	None	7005	1633	179865	No_or_no_constitutive_exon
CAAAAGTGTAGATACCTTTTCTTTTATTCCTGGCCATCAACAGGGACAAGAA	245851378	245851932	245851328	245851380	1	4	ENSMODG00000014611.3	245742331	245853336	None	7005	1633	179865	No_or_no_constitutive_exon
AATATAGCAATCAATAATTTTAATTGTTTTTCTCATTGTTTTTGGGAAAGAA	259463934	259464083	259464133	259464081	-1	4	ENSMODG00000000767.3	259456279	259471305	MMP12	7005	1633	179865	No_or_no_constitutive_exon
CTCAACTATTGTACTTCCACCTTTTAACCTAGGTATATTAGGGATTATAGCC	259901941	259901983	259901891	259901943	1	4	ENSMODG00000000925.3	259807902	260181002	None	7005	1633	179865	No_or_no_constitutive_exon
TTGCTGTTCTGGTGAGCGCTCTGAGCCCTTACTCTGGTTCTGTAGGGGAGGA	259912876	259912901	259912826	259912878	1	4	ENSMODG00000000925.3	259807902	260181002	None	7005	1633	179865	No_or_no_constitutive_exon
GAGGAGCTGGGTTTGAAAGAATGAGATGAGATATCTATGGTGGAGGGTAGGG	261828495	261828618	261828445	261828497	1	4	ENSMODG00000000008.2	261827927	261829022	None	7005	1633	179865	No_or_no_constitutive_exon
AATAACTGATCATTTTACTTTGTTTCTCTAAGGGTTTCAGAAGATGGGAGCC	265119076	265119270	265119320	265119268	-1	4	ENSMODG00000000357.3	265082005	265153960	None	7005	1633	179865	No_or_no_constitutive_exon
TGAATAGAATATCAGATAGCTTGAAAAGTTGGGGAAATGTGGGACTAGAGAT	265424347	265424360	265424410	265424358	-1	4	ENSMODG00000000412.3	265416221	265433935	C11orf54	7005	1633	179865	No_or_no_constitutive_exon
AAATCAATAAAGGATAGACAACTAAGGAAATAGTACATGGGGGTATGAAGGT	270917872	270918034	270918084	270918032	-1	4	ENSMODG00000024269.1	270917872	270961356	None	7005	1633	179865	No_or_no_constitutive_exon
AGAATAATGGGTTAATCCATTTAGTGGATGCTGAGATGCTGGGGGCAAAGAG	271136247	271136263	271136197	271136249	1	4	ENSMODG00000003414.2	271135251	271136434	None	7005	1633	179865	No_or_no_constitutive_exon
ACATAGCTGTGACCAACCCATTCCTGGTGGGTGGGTGGGGAGTGAAACAGGT	271949922	271950050	271949872	271949924	1	4	ENSMODG00000003861.4	271944804	271961203	ROBO3	7005	1633	179865	No_or_no_constitutive_exon
TCATAGATGCATGCACTTCACCCTTTTCCTTCCTCCTCCTGGGGCTATAGCT	274702085	274702183	274702035	274702087	1	4	ENSMODG00000004657.3	274700548	274706049	ST3GAL4	7005	1633	179865	No_or_no_constitutive_exon
GGAATAGGAGCTTCTTTTACTTTGTTTCTTTGCTTGATTTGGGATGCCAGGA	277471865	277472069	277472119	277472067	-1	4	ENSMODG00000033097.1	277471865	277493266	None	7005	1633	179865	No_or_no_constitutive_exon
AAATGCAATTCAAAACACAATTAAGAGAGACTGAATACAATTGGGAAAAGAA	288751663	288751792	288751613	288751665	1	4	ENSMODG00000010690.2	288730847	288751792	None	7005	1633	179865	No_or_no_constitutive_exon
ATCAGGTTGTTAAAAGTTTATTTTCTTCCCCTTTTTTTTCTGGGCAAAAGGG	290141234	290141417	290141467	290141415	-1	4	ENSMODG00000008278.3	290134518	290194222	LATS2	7005	1633	179865	No_or_no_constitutive_exon
ATTAATTTCTTTCACATTTAAAAACTTTTCACTTTTGGGGAAATATATAGGT	294860130	294860331	294860381	294860329	-1	4	ENSMODG00000008567.2	294853204	294919862	MTMR6	7005	1633	179865	No_or_no_constitutive_exon
GCTCATACTGTTCTGTAACAAATGCATTTTTCTCCTACATTAATGGGCAGCC	295672362	295672407	295672457	295672405	-1	4	ENSMODG00000008674.3	295073491	295928157	ATP8A2	7005	1633	179865	No_or_no_constitutive_exon
AACTTTGGGTAAAATGTTATGGCAAGCTTAGAGGATAAAGGGGCACAGAGTG	300251731	300251837	300251887	300251835	-1	4	ENSMODG00000009198.3	300245479	300271885	SLC7A1	7005	1633	179865	No_or_no_constitutive_exon
GCACATAATAAAGGCTTGTTGACCAGTCAATTGTGCTTTGGGGAATACAGGA	302596046	302596127	302595996	302596048	1	4	ENSMODG00000009305.3	302495894	302621958	None	7005	1633	179865	No_or_no_constitutive_exon
ATTGATACTTTTCTTTTTCTTTTTTCTTTCTTTCTTTTTTGGGGGAGTAGGC	307804241	307804363	307804191	307804243	1	4	ENSMODG00000009914.3	307669217	308509086	NBEA	7005	1633	179865	No_or_no_constitutive_exon
AGCGGCCGAGCGTCCGCGGGCGTCGCGGGCGGGAGCTACGGCGGGGGAAGCG	310112504	310112718	310112454	310112506	1	4	ENSMODG00000009995.3	310112082	310128351	RFXAP	7005	1633	179865	No_or_no_constitutive_exon
ATAAACTAAGTACAACTTTTGTTTCCTTTCCTTTTAAGGGGTTGGAAGAGGT	315057551	315057637	315057687	315057635	-1	4	ENSMODG00000010391.3	315033033	315162133	None	7005	1633	179865	No_or_no_constitutive_exon
TATGTGATAACATACTTTCCTTAAAAGGCATGCTTCTTTTTGGGGGACAGGT	322950443	322950567	322950393	322950445	1	4	ENSMODG00000011413.3	322896942	322956149	LCP1	7005	1633	179865	Yes
GTTGCCTAGGCCCAAGGACTGGTGGGAACCAGGGGGTTGCCTGTGGGGAGCA	335144260	335144941	335144991	335144939	-1	4	ENSMODG00000004750.2	335140214	335192059	USP35	7005	1633	179865	No_or_no_constitutive_exon
TAGAGATGGCTCCAAAAGAGATACCCGAGAAAGCGATCATGTGGGTACAGGT	336468865	336468885	336468935	336468883	-1	4	ENSMODG00000005168.3	336447001	336631416	MYO7A	7005	1633	179865	No_or_no_constitutive_exon
GCTGCCCACCGCCCCGGGTAATGGCAGCGGCGGCGGCGGGGGCTGGGCAGTA	343427717	343428326	343428376	343428324	-1	4	ENSMODG00000007031.2	343427382	343428549	TPBGL	7005	1633	179865	No_or_no_constitutive_exon
GGAGGAGGGAACAGAGGGAAGGGATGAGAAAGGGCAGCCGGGGACTGGAGAG	343427382	343427594	343427644	343427592	-1	4	ENSMODG00000007031.2	343427382	343428549	TPBGL	7005	1633	179865	No_or_no_constitutive_exon
ATAGCAAGATGGTAAGAAGAAACATGCTCATTTTTATTCTTGGGTGGCAGTA	344521939	344522049	344522099	344522047	-1	4	ENSMODG00000007196.2	344492784	344564408	POLD3	7005	1633	179865	No_or_no_constitutive_exon
CCCGTTTCACCCTATGTCTCTCCTGGCCACATCTCTTTGGCTGGGGGCAGAG	345902169	345902430	345902480	345902428	-1	4	ENSMODG00000007624.3	345890349	345951710	RELT	7005	1633	179865	No_or_no_constitutive_exon
AAATGAGGCAGGGAGGGGAGAGCCTGATCGGGGTCCCTGGTGGGGGGCAGGA	347099529	347099636	347099479	347099531	1	4	ENSMODG00000007803.3	347035767	347140880	ARAP1	7005	1633	179865	No_or_no_constitutive_exon
TCATCCTAATTCAGTCATTTTCCTCTCCTCTACACACCCCTGGGATAAAGCA	347438760	347438809	347438859	347438807	-1	4	ENSMODG00000024013.1	347434994	347439357	None	7005	1633	179865	No_or_no_constitutive_exon
GACAAATTGATCTCATTGTATAGGGTTTGGAACACTGGAATCTGAGGGAGTC	348180060	348180104	348180010	348180062	1	4	ENSMODG00000008052.2	348175497	348180651	None	7005	1633	179865	No_or_no_constitutive_exon
TGTCATTAGTGATGATGATGATGATGGTGACTATAATCTTGGGCTGACAGAT	348464354	348464451	348464304	348464356	1	4	ENSMODG00000008210.3	348452051	348496734	None	7005	1633	179865	No_or_no_constitutive_exon
TACACCCCGGGATAGAGCCAGAACCTTATGCTGGGTGTCTTGGGTGGGAGGG	348476380	348476455	348476330	348476382	1	4	ENSMODG00000008210.3	348452051	348496734	None	7005	1633	179865	No_or_no_constitutive_exon
CAGTAGCTTCCAGAGGAGGAAACTCCACTGGGGTGGGGGGCACAGGTGAGTG	349562407	349563369	349563419	349563367	-1	4	ENSMODG00000023997.1	349562407	349563522	OR52M1	7005	1633	179865	No_or_no_constitutive_exon
CAGAAAGAATGTGTAAGTTGGAGTCATAGGAATGGGCAGGAGAGGGGCAGAA	349653530	349653555	349653480	349653532	1	4	ENSMODG00000008818.2	349652545	349653813	None	7005	1633	179865	No_or_no_constitutive_exon
TACATTATGATCCTTCAGGCTGTGCTGCATCTGCCATCTGGGGAAGCTAGGA	350498583	350498821	350498533	350498585	1	4	ENSMODG00000009185.2	350497876	350498821	None	7005	1633	179865	No_or_no_constitutive_exon
AGGGTCTCAGCCTCACCAGGAGATGTTCTGGAATCCAGGGAGAACAAGAGTT	352561277	352561292	352561342	352561290	-1	4	ENSMODG00000011399.2	352560780	352587214	None	7005	1633	179865	No_or_no_constitutive_exon
CATCTTTGTGCCTTGTGTCTTCACCATCTCCTTTGTTTCTGGGACCGCAGCC	356419884	356420036	356419834	356419886	1	4	ENSMODG00000016051.2	356360431	356467480	HSPG2	7005	1633	179865	No_or_no_constitutive_exon
TCCCTCTGTCCGAGAAGGGTTGGCCTAGGCTTGGGGATAAGGGCCAGCAGCC	356704507	356704574	356704457	356704509	1	4	ENSMODG00000016010.3	356694967	356711743	None	7005	1633	179865	No_or_no_constitutive_exon
CCAGGTGGCCGGTCGTTGTCTCCCTCTGCTGGCCGTGGTCGGGAGGGCAGGC	356710971	356711114	356710921	356710973	1	4	ENSMODG00000016010.3	356694967	356711743	None	7005	1633	179865	No_or_no_constitutive_exon
TAAATTGCCGAGATTAAAAAAAAGAGGGTTTTTTTTTCTTCTGAGGGCAGAG	358279444	358279598	358279648	358279596	-1	4	ENSMODG00000015930.3	358161322	358321649	VWA5B1	7005	1633	179865	No_or_no_constitutive_exon
CCAAAGGAGCTTTACAGGACTGCCTGGCCACAGAAGAGGGCAGCACAGAGTG	360559380	360559388	360559438	360559386	-1	4	ENSMODG00000013043.3	360539726	360628747	MYOM3	7005	1633	179865	No_or_no_constitutive_exon
AAAGTATTTTTAACCAAATTATCCCACTGCCAGATTCTCAGTGCTGGGAGAA	362712337	362712416	362712287	362712339	1	4	ENSMODG00000013999.3	362577754	362733456	MAN1C1	7005	1633	179865	No_or_no_constitutive_exon
CCTTAGCTGGGTCCTGTCCCCTGCTCTGTCTCACTCTCTCGGGGTCTAAGCC	363717402	363717589	363717639	363717587	-1	4	ENSMODG00000014231.3	363705421	363747549	None	7005	1633	179865	No_or_no_constitutive_exon
TGGGACTTGGAGCTCTTGCTAAAGGATGTAATTGCTTCCTGGGGGTGCAGGT	363706047	363706207	363706257	363706205	-1	4	ENSMODG00000014231.3	363705421	363747549	None	7005	1633	179865	No_or_no_constitutive_exon
TGGCATGGGCTCTGAAACTTTTCTTGTACCATCCCCCCAAAGGGACAAAGTT	363727972	363728448	363728498	363728446	-1	4	ENSMODG00000014231.3	363705421	363747549	None	7005	1633	179865	No_or_no_constitutive_exon
CAGCCCGCTGGGTGGGAGCGTAACCAGAGGACTTTCTCCTGGGGCTGCAGGT	364934517	364934617	364934467	364934519	1	4	ENSMODG00000014461.4	364923041	364935538	SYTL1	7005	1633	179865	No_or_no_constitutive_exon
ACCCAAGACTACGCTGGCTTCCCACCTCTTCACACCTGCCGGGTGGACAGCT	365255675	365255763	365255813	365255761	-1	4	ENSMODG00000010745.2	365251641	365257378	None	7005	1633	179865	No_or_no_constitutive_exon
CCTCCAGGTGAGATGAGGCTTTTCCCTCCCTGACTTGGCTTGGGGGACAGGT	365871206	365871320	365871370	365871318	-1	4	ENSMODG00000011068.2	365848484	365893170	DISP3	7005	1633	179865	Yes
ACTTTGATTTCTGGGGTCCCCTCACCCTGTCCTCCAGGCAGAAGGGAAAGGA	366362013	366362123	366361963	366362015	1	4	ENSMODG00000011202.3	366360123	366368226	SRM	7005	1633	179865	Yes
GTGGGGGGACTGACCCTCCCTCCTCCCTCTTTGTCCTGCCCGGGAGGCAGCT	366382786	366382964	366382736	366382788	1	4	ENSMODG00000011217.3	366381823	366421353	MASP2	7005	1633	179865	No_or_no_constitutive_exon
TCCTATACAACTCCCTCATTGTAAAGGGGAGTAAACTGAGGCCCAGGGAGAG	368137111	368137172	368137222	368137170	-1	4	ENSMODG00000011052.3	368137111	368439135	SRSF4	7005	1633	179865	No_or_no_constitutive_exon
ATTTGATGAATTGTCTTGATTTCTGACTTGGTTATGTTGTGGGTATACAGCC	368234274	368234487	368234224	368234276	1	4	ENSMODG00000011038.3	368167833	368367964	EPB41	7005	1633	179865	No_or_no_constitutive_exon
AGAACGACAGGGCCCAGGCCAGCCCTGTTCACAAACACCAGTCGGGGAAGCA	370622044	370622178	370621994	370622046	1	4	ENSMODG00000020864.2	370619735	370628267	None	7005	1633	179865	No_or_no_constitutive_exon
TCAAGGGGGAGAAAGGGTGCAGGAGAGGATAGAGATGGGGAAGAGAGAAGGG	370734071	370734191	370734241	370734189	-1	4	ENSMODG00000002643.3	370734062	371139647	PEX14	7005	1633	179865	No_or_no_constitutive_exon
TGGGGAGGGTCCCCTGCCCTGTCCCTGGGGCTCCTTCCCCGGGGAGCCAGCT	370992163	370992431	370992481	370992429	-1	4	ENSMODG00000002643.3	370734062	371139647	PEX14	7005	1633	179865	No_or_no_constitutive_exon
TAGTAGTCATTAGAATATGGTGGAATGATTCCTGGCTTGGGAATGTCAAGAA	373714383	373714474	373714524	373714472	-1	4	ENSMODG00000002635.3	373692894	373928647	ARHGEF10L	7005	1633	179865	No_or_no_constitutive_exon
ACGAGCCAGCATCCTGACCACATCTGTGTCTCCATGGGCCACATGGGGAGAA	373706002	373706253	373706303	373706251	-1	4	ENSMODG00000002635.3	373692894	373928647	ARHGEF10L	7005	1633	179865	No_or_no_constitutive_exon
TATGGTGTCCATCTGTCGGTGTGTGGAGGGTCGTGGAGAGGGTCAGTGAGAT	375247052	375247149	375247002	375247054	1	4	ENSMODG00000003309.3	375228992	375262476	EPHA2	7005	1633	179865	No_or_no_constitutive_exon
GTCCCATAACTGCATGGGCGTCCATCTACTTATTCTGTCTATGGGTACAGGC	375322031	375322172	375322222	375322170	-1	4	ENSMODG00000032939.1	375322031	375323075	None	7005	1633	179865	No_or_no_constitutive_exon
TTACAATAGAAAGAGAAATGACTCTGGTTTCTGTTGGGGCGGGGATTTAGAC	375601117	375601318	375601368	375601316	-1	4	ENSMODG00000003411.3	375580192	375658157	SPEN	7005	1633	179865	No_or_no_constitutive_exon
AAAGCCCAGAGGTATGGCGTACAGCCAATGAAGATCCCTGGAGTGGGAAGAT	375591502	375591569	375591619	375591567	-1	4	ENSMODG00000003411.3	375580192	375658157	SPEN	7005	1633	179865	No_or_no_constitutive_exon
GCTGCGTAGGGTAGGGGTGACATTCCTAGTTGTCATGAAAACAGGGGTAGAA	375727877	375728087	375728137	375728085	-1	4	ENSMODG00000003421.3	375705053	375733666	None	7005	1633	179865	No_or_no_constitutive_exon
CCCCAGACAAGCTCAGGTTTCCCTTTTGCCCCCCTCCCCAGGTTGGGCAGGT	376095095	376095272	376095045	376095097	1	4	ENSMODG00000003612.3	376079188	376111441	CASP9	7005	1633	179865	No_or_no_constitutive_exon
CTCAAGTCTGAACTGTTGCTTTTGGTGCTTTTTTTCTGTCTTTGGGAAAGGT	376413727	376413851	376413901	376413849	-1	4	ENSMODG00000025573.2	376233436	376484322	None	7005	1633	179865	No_or_no_constitutive_exon
GTCATCTTCTTTCTCAGAACAAGCTGAAGAAGAGGTGGAATCCGGGGAAGAC	376854289	376854348	376854239	376854291	1	4	ENSMODG00000008162.4	376712419	376882124	PLCH2	7005	1633	179865	No_or_no_constitutive_exon
CTGGAGCTGGGGGACCCTCACTGGCCTTGGCCTTCCGGTGTGGGGCGCAGGC	377055614	377055819	377055564	377055616	1	4	ENSMODG00000008238.3	377054080	377062333	FAM213B	7005	1633	179865	No_or_no_constitutive_exon
TTTTCCAGAGAAATGGGACAGGTAGGTTGACTAGAAGGAGACAGGGAGAGAG	377600808	377600819	377600758	377600810	1	4	ENSMODG00000020818.3	377574301	377601715	None	7005	1633	179865	No_or_no_constitutive_exon
AGGATGAGTCTGGTAGGTTGATTCTGAAAGGTCTTCCTTTGTTGGGACAGTC	377810590	377810756	377810806	377810754	-1	4	ENSMODG00000020824.2	377809436	377825808	None	7005	1633	179865	No_or_no_constitutive_exon
GAAGAGGGGGTAGTCCAAAGGTCCATTGGGGGGGGGGGGGGGGGGCGCAGGG	378393153	378393479	378393103	378393155	1	4	ENSMODG00000020832.3	378388693	378399501	SMG9	7005	1633	179865	No_or_no_constitutive_exon
GAACTATATAAGAAAATGGGTAAAGGGGATCTTAGTGCCAGATTTGGGAGAC	378602161	378602261	378602311	378602259	-1	4	ENSMODG00000012328.3	378559600	378774095	None	7005	1633	179865	No_or_no_constitutive_exon
CAGTGGGTGCCGTGGGGACATTTTTAGGGGAAGTCGGGGAGAGGGAGCAGAT	382608378	382608473	382608328	382608380	1	4	ENSMODG00000013282.3	382577710	382670496	RYR1	7005	1633	179865	No_or_no_constitutive_exon
AAGGAGTTTTCTCCTGTTGCCCCTCTCCTAGGGCCCAGGGAGAACCAAAGGG	382648801	382648818	382648751	382648803	1	4	ENSMODG00000013282.3	382577710	382670496	RYR1	7005	1633	179865	No_or_no_constitutive_exon
GCCCTGGAGCTCCTTGGGGTCTGACGACCTAGTTTCTCTGGCCTGGGGAGGG	382656392	382656708	382656342	382656394	1	4	ENSMODG00000013282.3	382577710	382670496	RYR1	7005	1633	179865	No_or_no_constitutive_exon
GACTTAGGAGAAAGAATGCTATCCATCTAGGGAAAGAACTGTGGGAGTAGAA	383139808	383139870	383139758	383139810	1	4	ENSMODG00000013570.3	383136388	383148578	SUPT5H	7005	1633	179865	No_or_no_constitutive_exon
AGACCTGGGCCTGAGCCTTGGATGAGGGTTGGAGCCATGGGCATGGAGAGGA	383164748	383164781	383164698	383164750	1	4	ENSMODG00000013665.3	383161730	383167798	None	7005	1633	179865	No_or_no_constitutive_exon
CTGGAGGCTGGGGAGGAGTGGGAAGGGCAGCCCCTCAGGCCTCGGGGGAGGC	383392494	383392688	383392444	383392496	1	4	ENSMODG00000013725.3	383390007	383400110	GRAMD1A	7005	1633	179865	No_or_no_constitutive_exon
CCTGCACCCTTCAGGTATCTGAGGGAGATGGGGAGGGCTGAGTTAGGGAGGG	383397999	383398123	383397949	383398001	1	4	ENSMODG00000013725.3	383390007	383400110	GRAMD1A	7005	1633	179865	No_or_no_constitutive_exon
GGCGTCAGGGCTGGGCTCAGAATGGGGTTAAAGTGAGGCGGCGGCGGGAGTT	383411498	383411730	383411448	383411500	1	4	ENSMODG00000013729.3	383404364	383412524	None	7005	1633	179865	No_or_no_constitutive_exon
ATTCCGCAGCCCTTCCTTCCCAGCCAGGAAGAGGCGGAGCAGGTGGGGAGAG	383461435	383462037	383461385	383461437	1	4	ENSMODG00000013785.3	383442940	383464508	None	7005	1633	179865	No_or_no_constitutive_exon
TGCTGGAAGGAGTGGGGCGGTGGCTGCTGCTGCTGCTGCTGCTGGGGGAGGC	383480804	383480929	383480979	383480927	-1	4	ENSMODG00000013812.3	383474259	383481776	LGI4	7005	1633	179865	No_or_no_constitutive_exon
CTCTCTCTCTCTCCTCACCAATCTTTCCCAACCTGCCTTTGGGGACCCAGGA	383576785	383577142	383576735	383576787	1	4	ENSMODG00000013872.2	383576375	383587116	None	7005	1633	179865	No_or_no_constitutive_exon
CCTCTATGAGCCTCAGTGCTTTCTCTTCCTTGGGATGGGGGAAAGAGGAGAT	383666388	383666451	383666501	383666449	-1	4	ENSMODG00000013883.2	383663611	383666616	KRTDAP	7005	1633	179865	No_or_no_constitutive_exon
GGCAGAGAAGTAGAAAGAGTCATCAACGGCCTTGACACAGTGGGAAAGAGGC	383724280	383724388	383724438	383724386	-1	4	ENSMODG00000013894.3	383719714	383724527	None	7005	1633	179865	No_or_no_constitutive_exon
TTAACCAAGGGGTCAACCATGCTGCTGGGCAAGCTGGGAAAGAACTGGAGAA	383722984	383723050	383723100	383723048	-1	4	ENSMODG00000013894.3	383719714	383724527	None	7005	1633	179865	No_or_no_constitutive_exon
GCTCTGACTAAGGATGAACTGGGGGGCTGGGGTTTTTTGGGTGGAAATAGGA	383891567	383891661	383891517	383891569	1	4	ENSMODG00000013975.4	383877533	383892845	None	7005	1633	179865	No_or_no_constitutive_exon
ACCAGGGGCAGATCTCTGCGACTTCTGCAAATGAGAGGGAGCCAGGTGAGTC	384023172	384023282	384023332	384023280	-1	4	ENSMODG00000014055.2	384020455	384023643	None	7005	1633	179865	No_or_no_constitutive_exon
TCCCTTCTTCCCTGCAGGTCTTCCCTGCCCATTCCCCGGGGGCCCGGAAGTC	384022951	384023139	384023189	384023137	-1	4	ENSMODG00000014055.2	384020455	384023643	None	7005	1633	179865	No_or_no_constitutive_exon
AATCTGGGCTTGGGTCCCTGGAAACTTCTATGGCAGAATCAGGGCTTGAGCC	384050108	384050438	384050058	384050110	1	4	ENSMODG00000014129.3	384047998	384065362	None	7005	1633	179865	No_or_no_constitutive_exon
TGGCACAGCTGGCGCCGACGTTCCCAGGGTCGGGGTGTCTGGGTTTGGAGGC	384057625	384057782	384057575	384057627	1	4	ENSMODG00000014129.3	384047998	384065362	None	7005	1633	179865	No_or_no_constitutive_exon
CCAGCAGAACGTTGGGAGGTCTCTGATTTTTGTTCTCTCCTTGGGGGCAGGT	384117893	384117985	384117843	384117895	1	4	ENSMODG00000014161.4	384114913	384151626	WDR62	7005	1633	179865	No_or_no_constitutive_exon
TGGGTGACTCCCTGACTCTTGGGTAACTGTGTGACGACTTGGGCTTGAAGGG	384149018	384149085	384148968	384149020	1	4	ENSMODG00000014161.4	384114913	384151626	WDR62	7005	1633	179865	No_or_no_constitutive_exon
AGCACCTCCAGCTCATTAGACAACTCCCCCAATGTGTGCTGGTGGGGGAGAG	384153319	384153555	384153269	384153321	1	4	ENSMODG00000014166.2	384152275	384153896	OVOL3	7005	1633	179865	No_or_no_constitutive_exon
GCAACCTGGACAAAGGGCTGGCTGATCAAGGAGGCCCCAACAGTGGGGAGTC	384153254	384153555	384153204	384153256	1	4	ENSMODG00000014166.2	384152275	384153896	OVOL3	7005	1633	179865	No_or_no_constitutive_exon
GACTCCTTCACACTTTTCGTTTCTCTTCTGTTTTCTGCCCTGGTGGGAAGGC	384582632	384583217	384583267	384583215	-1	4	ENSMODG00000007649.3	384582632	384587380	C19orf47	7005	1633	179865	No_or_no_constitutive_exon
GCAAATCTACCCTCTTGTCTTGGGGTGGTTCTGGGGAGGGGGCTGGGGAGGC	384617974	384618205	384618255	384618203	-1	4	ENSMODG00000007699.4	384617650	384625559	PRX	7005	1633	179865	No_or_no_constitutive_exon
GGGAGGGAGGGGACAAGGGGAGTAGTGAGTCAGAGCGGGGCAGGGGAGAGGA	384725186	384725215	384725136	384725188	1	4	ENSMODG00000007773.3	384663250	384725215	SPTBN4	7005	1633	179865	No_or_no_constitutive_exon
CCTGGTGTCTGACCCCTCTGACTCGATCTCTTCTTGATTCGGTGGGACAGAT	384757755	384757881	384757705	384757757	1	4	ENSMODG00000007852.5	384755151	384767776	LTBP4	7005	1633	179865	No_or_no_constitutive_exon
GGTGCTTCGTGCATGGTGAATTGCCTTCTCTTCTCCCTCCTGGGGAGCAGGT	385404742	385405554	385404692	385404744	1	4	ENSMODG00000008538.3	385394751	385405554	None	7005	1633	179865	No_or_no_constitutive_exon
CCTGGCTTGATTCACCCCAGTCTAGGTAGTTTTAGTCTTTCCTGGGGAAGAT	388763486	388763522	388763436	388763488	1	4	ENSMODG00000019057.3	388544846	388801160	PRDM16	7005	1633	179865	No_or_no_constitutive_exon
CTCCCCTCGACCCCAGGTTCGGACCCATGGAGACCTCGGGGGAGCCGCAGAA	389576216	389576503	389576166	389576218	1	4	ENSMODG00000023686.1	389576075	389584116	None	7005	1633	179865	Yes
CTGAGGGACGGAAGGGAATGGCCCAGGGGTAGGCTGGGAGAGGCCATGAGGA	389582585	389582672	389582535	389582587	1	4	ENSMODG00000023686.1	389576075	389584116	None	7005	1633	179865	No_or_no_constitutive_exon
CAGACTTTGTCTCCCTCCTCCTTCCCTTTCCTAGCACTGTCCCAGGGGAGCT	389588423	389588552	389588373	389588425	1	4	ENSMODG00000023685.1	389587844	389591486	None	7005	1633	179865	No_or_no_constitutive_exon
CCAAGTAGATGAGAATGCATGCAAATGAATACAAAGTCATTTGGGGAAAGGC	389939986	389940092	389939936	389939988	1	4	ENSMODG00000006623.3	389858019	389948660	TP73	7005	1633	179865	No_or_no_constitutive_exon
AATGCTCTGCCTGTATTTAACATTTCTGTGTATTTTCACTGCAGGGAAAGCA	390147102	390147218	390147268	390147216	-1	4	ENSMODG00000006543.3	390147102	390186205	CEP104	7005	1633	179865	No_or_no_constitutive_exon
TGAGTCAAATTTACGTTTAGACTCTTCTTCTGGGTTTCTTTTGGGGGCAGAC	393771845	393772006	393772056	393772004	-1	4	ENSMODG00000006433.3	393716067	393886484	NPHP4	7005	1633	179865	No_or_no_constitutive_exon
TTTAAGTCCTGGGGCCTTCTTGACATCGCTTTCTCTGCCCTGGGGACCAGCT	394159663	394159875	394159925	394159873	-1	4	ENSMODG00000006294.3	394091778	394238585	CHD5	7005	1633	179865	No_or_no_constitutive_exon
AACTGTGCGAGCTACGGGAGCGGCGTGAGCGCCGCCCCACGGGAGATGAGAA	394839876	394840053	394840103	394840051	-1	4	ENSMODG00000006027.3	394812381	394840461	None	7005	1633	179865	No_or_no_constitutive_exon
AGAGAATTCATACTGGAGAGAAGCCCTTTCAATGTAATGAGTGTGGGAAGGC	396795791	396796025	396796075	396796023	-1	4	ENSMODG00000017706.2	396795791	396796582	None	7005	1633	179865	No_or_no_constitutive_exon
AAAAATCCATGGCATTGAGAAGGCTTATAAATGTAATGAATGTGGGAAAGTC	396864009	396865251	396865301	396865249	-1	4	ENSMODG00000023670.2	396863926	396877423	None	7005	1633	179865	No_or_no_constitutive_exon
CCCTCCCCCCTTCTCTCTCTCTCTCTCCCACAAACCCTTTGGGGAAGGAGAA	397052568	397052756	397052806	397052754	-1	4	ENSMODG00000021528.3	397052568	397057936	None	7005	1633	179865	No_or_no_constitutive_exon
GCAAAGGCCAGCTGGTGAGTGGCAGTGGGGCAGCGTGGGCAGGGCAAGAGTA	397144688	397144722	397144638	397144690	1	4	ENSMODG00000021531.2	397144156	397146392	MYPOP	7005	1633	179865	No_or_no_constitutive_exon
CTCCCGGGGCCTTGGAGAGAGCGCGGCAAAGGACGGCCTCGGGGAGGCAGAA	397252802	397253018	397252752	397252804	1	4	ENSMODG00000021538.2	397247731	397254786	QPCTL	7005	1633	179865	No_or_no_constitutive_exon
GACCCCGCTGGCGTCCAAGAGGAACAGTGTGGGCCGCTTGGGCTGGGGAGGA	397317710	397317824	397317660	397317712	1	4	ENSMODG00000023661.1	397316755	397317824	None	7005	1633	179865	No_or_no_constitutive_exon
CTCTGTCTCTCTCCTTCCCTGCCACACTGCCTGCTGCCCTGGGGTACCAGGA	397365256	397369197	397369247	397369195	-1	4	ENSMODG00000021545.3	397365256	397375558	FOSB	7005	1633	179865	No_or_no_constitutive_exon
CCTCTCTCCACTGCCTCCGCCTCTTTCGTGCCCTCACCCCCGGGATACAGGG	397547417	397547567	397547367	397547419	1	4	ENSMODG00000006506.1	397534741	397547567	None	7005	1633	179865	No_or_no_constitutive_exon
TCCGGAACAAGGATGTGAAGGGGGCCTTACAGAAACTATGTGGGGAGAAGAC	397843470	397843502	397843552	397843500	-1	4	ENSMODG00000006402.2	397843470	397844423	None	7005	1633	179865	No_or_no_constitutive_exon
TACATACTCAAGAAGCTAGCATAGTAAAATGGAAAAACCAGAAATGGGAGAT	397898203	397898210	397898153	397898205	1	4	ENSMODG00000006378.3	397886890	397927955	None	7005	1633	179865	No_or_no_constitutive_exon
TTTTTTTTTTGAGTTTTGTATTGTGCAGAGAAAGCATAATGGGGAGTGAGGG	397936768	397936785	397936835	397936783	-1	4	ENSMODG00000006317.3	397936768	397938507	None	7005	1633	179865	No_or_no_constitutive_exon
AAGCCATAACTATTGCTCTTTGCCCCTAGCCAGGCAGGCACTGGGAGAAGGC	397977675	397978608	397978658	397978606	-1	4	ENSMODG00000006273.2	397977056	397979135	None	7005	1633	179865	No_or_no_constitutive_exon
GAAATGCCCATGTATCAAGGTAACCTATGGAGAATGGGCTTGGGCTGGAGTT	404655559	404656520	404655509	404655561	1	4	ENSMODG00000005499.2	404652499	404656520	None	7005	1633	179865	No_or_no_constitutive_exon
TGTAAGGTTTCTCTCCAGTATGAGTAATCTGATGATGAATCAGGGCTGAGCT	405034549	405034628	405034499	405034551	1	4	ENSMODG00000023491.1	404878431	405035207	None	7005	1633	179865	No_or_no_constitutive_exon
GGAAATTCAAGAAATTGACTTTCTTCCACAATAAGGATCCCAGGGTGCAGAT	404878482	404880681	404880731	404880679	-1	4	ENSMODG00000005854.3	404878482	404885701	None	7005	1633	179865	No_or_no_constitutive_exon
GCCTGAGGGTTCTGGTAATCCGACCCTCCCTTGGCAGACTTCTGGGAAAGCA	405047077	405047158	405047208	405047156	-1	4	ENSMODG00000005975.3	405016806	405053237	None	7005	1633	179865	No_or_no_constitutive_exon
GCTCGGGCTCATGGGTAAGTGAAGGCCGGCGAGGCTGATGGGATGGGCAGGG	406310094	406310174	406310224	406310172	-1	4	ENSMODG00000004312.3	406308822	406330332	None	7005	1633	179865	No_or_no_constitutive_exon
CTGGCACTGGGACCCTCCCTTGATGCTGGGGGTCCAGGAAGTCTGGGGAGGG	406351943	406351988	406352038	406351986	-1	4	ENSMODG00000025580.2	406351561	406354304	None	7005	1633	179865	No_or_no_constitutive_exon
TAAATTCAGAATTAATTAAAACCAGGAATGAAAAAGAGAATACAGGGAAGTA	407331854	407331875	407331804	407331856	1	4	ENSMODG00000005886.2	407330512	407331875	None	7005	1633	179865	No_or_no_constitutive_exon
CGCCCAGGCAATGTCCTGCTCTGAGGGATCGTACGTATTGGGTCAGATAGAA	408791965	408792068	408792118	408792066	-1	4	ENSMODG00000003974.2	408791374	408792537	RPS9	7005	1633	179865	No_or_no_constitutive_exon
AATGAGCTGAGTGAGTGAGTGAGCAGGTGAGGGAGGGAGGGAGCAAGCAGTT	408820939	408820960	408821010	408820958	-1	4	ENSMODG00000004098.3	408818346	408821993	PRPF31	7005	1633	179865	No_or_no_constitutive_exon
AGAGAATTCATACTGGTGAGAAGCCTTTTAAATGTCATGTTTGTGGGAAGGC	408874901	408875348	408874851	408874903	1	4	ENSMODG00000023481.2	408862295	408895698	None	7005	1633	179865	No_or_no_constitutive_exon
GAGTATGCACACTGGTGAGAAACCCTATGAATGGAGTGGGCGTGGCAAAGCC	408917001	408917210	408917260	408917208	-1	4	ENSMODG00000016344.3	408917001	409050182	None	7005	1633	179865	No_or_no_constitutive_exon
CCACTCCTTCCTGAAGAACATCCAGTTTAACAACAGTGCTGGGAACCAAGTG	410075956	410076129	410076179	410076127	-1	4	ENSMODG00000023458.1	410069360	410088354	None	7005	1633	179865	No_or_no_constitutive_exon
TGCTTGATTTTAATGAGAAAAACGAACAAACTGAATTCTGTAATGGGAAGCT	411601558	411601599	411601649	411601597	-1	4	ENSMODG00000023432.2	411588505	411601915	None	7005	1633	179865	No_or_no_constitutive_exon
GCACCCATTCATGGCTCGAGCCCCCTGCTTGGCCTTGGGGAGACCCAGAGAT	412757680	412757703	412757753	412757701	-1	4	ENSMODG00000013339.3	412750755	412758083	ZSWIM9	7005	1633	179865	No_or_no_constitutive_exon
CTTGGGGCCCCTGAGCCCGGGAGTGGGCGGCCCGGTCCGGGTGGGAGAAGCC	412796740	412796865	412796915	412796863	-1	4	ENSMODG00000013390.3	412796108	412803027	TBC1D17	7005	1633	179865	No_or_no_constitutive_exon
AACGCGTTTCCCTGGCCCCGCCCTGCTGAGGCCACGCCGTCTGGGCAGAGGC	412811552	412811589	412811639	412811587	-1	4	ENSMODG00000013325.4	412807876	412811923	MED25	7005	1633	179865	No_or_no_constitutive_exon
CCCTGCTGCCCGCCCAGGTTTCCTTCCTTGACGGCCTCCTGGGGGCACAGCT	412818615	412818737	412818787	412818735	-1	4	ENSMODG00000013428.4	412813229	412823438	AP2A1	7005	1633	179865	No_or_no_constitutive_exon
CCCCGGCTCCTAGTCAACCCCGGGGACGGGCCCGAGGGGCAGGGCCAGAGCG	412859978	412860077	412859928	412859980	1	4	ENSMODG00000013440.2	412855080	412861734	TSKS	7005	1633	179865	No_or_no_constitutive_exon
ACATCCAAGAGGTTTTGGGGACTCTAACCCTGTCTCCTGCGGGGCAGCAGCT	412914919	412915089	412914869	412914921	1	4	ENSMODG00000013603.3	412914232	412919016	None	7005	1633	179865	No_or_no_constitutive_exon
TCGGGCTTGCCGGCAATGAGGAGCAGCGGGGTTTGGGCTGAGGGAGCCAGAG	412979516	412979559	412979609	412979557	-1	4	ENSMODG00000023391.1	412977673	412982371	None	7005	1633	179865	No_or_no_constitutive_exon
TCCAGGCCAGAACCCCGATGTCGCCTCTCTGTCTTCCTGGGCAGAGCTAGAA	413015042	413015135	413015185	413015133	-1	4	ENSMODG00000013699.3	413011684	413016942	TULP2	7005	1633	179865	No_or_no_constitutive_exon
TTCGGTCTGGGAGGTTCAGAATCCATGATCCCACTGAGGCCCAGGGAGAGCC	413122980	413123012	413122930	413122982	1	4	ENSMODG00000013817.3	413112057	413126330	PPFIA3	7005	1633	179865	No_or_no_constitutive_exon
GGTTCGGTCTGGGAGGTTCAGAATCCATGATCCCACTGAGGCCCAGGGAGAG	413122978	413123021	413122928	413122980	1	4	ENSMODG00000013817.3	413112057	413126330	PPFIA3	7005	1633	179865	No_or_no_constitutive_exon
AGAGAATTCATACTGATGAGAAGCCATTTAAATGTGATGATTGTGGGAAGGC	413287684	413288096	413287634	413287686	1	4	ENSMODG00000019980.3	413286873	413303516	None	7005	1633	179865	No_or_no_constitutive_exon
AGAGAATTCATACTGGTGAGAAACCTTTTAAATGTCATGATTGTGGGAAGGC	413498975	413500235	413500285	413500233	-1	4	ENSMODG00000019988.3	413485280	413510859	None	7005	1633	179865	No_or_no_constitutive_exon
AGAGAATTCATACTGGTGAGAAACCTTTTAAATGTCATGATTGTGGGAAGGC	413663997	413665032	413663947	413663999	1	4	ENSMODG00000023374.2	413650375	413676069	None	7005	1633	179865	No_or_no_constitutive_exon
GAGGATACATACTGGTGAGAAGCCTTTTAAATGTAATGATTGTGGGAAAGTC	413747498	413748073	413748123	413748071	-1	4	ENSMODG00000023372.1	413747498	413748295	None	7005	1633	179865	No_or_no_constitutive_exon
TGAAGTTGTGGCCCCGAGCTAGTGTTCCACTCCTTCTCTGTTGGGGACAGGA	414772731	414773163	414772681	414772733	1	4	ENSMODG00000018574.3	414719512	414824556	None	7005	1633	179865	Yes
ACTTGGCCTTGAAGCCACTCAGGACATACCTTTCTCTCTTGGGGCAAAAGCA	414801506	414801684	414801456	414801508	1	4	ENSMODG00000018574.3	414719512	414824556	None	7005	1633	179865	Yes
GAAGGGGCAAGGAAAGGTCCTCAATCTCATTTTGGATTTTGGGGGAGCAGGT	418255924	418256166	418255874	418255926	1	4	ENSMODG00000017906.3	418250454	418262010	NCDN	7005	1633	179865	No_or_no_constitutive_exon
TATAGGAAATACATGTGAGGGAGTGAGCTGAAGTGGATAGGAAAGGGGAGGG	418296524	418296829	418296474	418296526	1	4	ENSMODG00000017904.3	418267370	418315597	TFAP2E	7005	1633	179865	No_or_no_constitutive_exon
ATGTTATCTCATTAGGTTTCCTACCTTTTAAGGCTGGGGAAGGTGGTTAGTT	418557703	418557728	418557778	418557726	-1	4	ENSMODG00000017895.3	418540678	418582106	CLSPN	7005	1633	179865	No_or_no_constitutive_exon
CGGGCAGGGATGTGAGGGTCGAGGGAACCCCCTGGCCCTGGGGCTGAGAGGG	419150756	419150767	419150706	419150758	1	4	ENSMODG00000017844.3	419130761	419161241	MAP7D1	7005	1633	179865	No_or_no_constitutive_exon
TTTGTACATATGGGTCCTTTTCTTCTTTCCTTTATCTTTTTGGGAGACAGAT	419683761	419683880	419683711	419683763	1	4	ENSMODG00000031612.1	419680106	419687860	None	7005	1633	179865	No_or_no_constitutive_exon
TTTTTGAAGAGGACGGGTGGTGACATTACGATTTTGGGGTCAGGGTACAGTT	421587354	421587480	421587530	421587478	-1	4	ENSMODG00000017736.3	421528331	421607990	INPP5B	7005	1633	179865	No_or_no_constitutive_exon
AACTGGATGGCAAATCTGTGTCTTAATTTCTGATTTGGGGGTGTTAGAAGCA	421640125	421640168	421640218	421640166	-1	4	ENSMODG00000017729.3	421634208	421651821	None	7005	1633	179865	No_or_no_constitutive_exon
AGAAATTAAGGCAAACAAGAAGTGAGGGTTGCTAGAGTTCAAAAGGGCAGCT	421634341	421634409	421634459	421634407	-1	4	ENSMODG00000017729.3	421634208	421651821	None	7005	1633	179865	No_or_no_constitutive_exon
TGAGGGTTAAGTGACTTGCCCAGGGTCACACAGCTGGGAAGAGTCTGAAGCC	422658425	422658493	422658543	422658491	-1	4	ENSMODG00000017710.3	422658425	422856101	RRAGC	7005	1633	179865	No_or_no_constitutive_exon
GGAAAGAAGGCGAGGGCAAGGCACCCATTTTCTTTTCCTGTGGGTGACAGGG	424934216	424934291	424934341	424934289	-1	4	ENSMODG00000017570.4	424914701	424992530	COL16A1	7005	1633	179865	No_or_no_constitutive_exon
GCTCCGGCTCTGCCTCGTGTGCCAGCCGCTCCCGGGGCCAAAGGGGCTAGCG	425083714	425083797	425083847	425083795	-1	4	ENSMODG00000017561.2	425055366	425084679	None	7005	1633	179865	No_or_no_constitutive_exon
TGCTGAGGAATAGATGCAGGGGAGGCTGAGGCAGGTAAAGGGGAGACTAGGG	425083211	425083310	425083360	425083308	-1	4	ENSMODG00000017561.2	425055366	425084679	None	7005	1633	179865	No_or_no_constitutive_exon
CAGGGCACACGGCTAGGTGCACGCACGGGGCTTTGGGGATGGAGGCACAGAG	425081005	425081154	425081204	425081152	-1	4	ENSMODG00000017561.2	425055366	425084679	None	7005	1633	179865	No_or_no_constitutive_exon
TCCGTGGCAGGGAGTGTCTCTGGGGCCAGTGCCACCGCCAGGGCCTGGAGAG	425080142	425080162	425080212	425080160	-1	4	ENSMODG00000017561.2	425055366	425084679	None	7005	1633	179865	No_or_no_constitutive_exon
GCCGTGGCGGGAGGAGAGGGGGGCGGAGAAGCGGGGGGCGAGTGATAGAGCG	425078693	425078811	425078861	425078809	-1	4	ENSMODG00000017561.2	425055366	425084679	None	7005	1633	179865	No_or_no_constitutive_exon
CCTTCTCCCACCGAGGAGAGCAGCCTTCCGGCGGGAAAGGGTAGAAAAAGCA	425070313	425070345	425070395	425070343	-1	4	ENSMODG00000017561.2	425055366	425084679	None	7005	1633	179865	No_or_no_constitutive_exon
CTTAGGTGGGGGCAAGGCTATGACTGGTATTGGGCTTCTTGGCTGGGCAGGG	425593556	425593636	425593506	425593558	1	4	ENSMODG00000017487.3	425592589	425594716	CCDC28B	7005	1633	179865	No_or_no_constitutive_exon
GCTCCCGGAGCCTTTAGACAGGAGGATGCTTGGCCATGTGGGGTAGCAAGTA	426314491	426314616	426314666	426314614	-1	4	ENSMODG00000017392.2	426313377	426316293	FNDC5	7005	1633	179865	No_or_no_constitutive_exon
CGGGAGGCGGGGTGTGGAATCAGTCGCTGCTGCGGGCGGGCGGGGCGCAGGC	426563878	426563980	426563828	426563880	1	4	ENSMODG00000017357.3	426563658	426603409	AZIN2	7005	1633	179865	No_or_no_constitutive_exon
TCCTTTCTTTCTTCCCTTCCCTCTACCCCCTTCGTCCCTTCGGGAAACAGGG	426564235	426564353	426564185	426564237	1	4	ENSMODG00000017357.3	426563658	426603409	AZIN2	7005	1633	179865	No_or_no_constitutive_exon
GCGAGAGCACGGAGAACGGAGGGGCTGGGGCGGGAGCTGGGGAGCGCAAGGC	427485231	427485489	427485539	427485487	-1	4	ENSMODG00000017333.3	427458116	427486410	None	7005	1633	179865	No_or_no_constitutive_exon
CCAGTGGGGCAGGGAGGGCTGCAGACGCCTGGGATTCAGTGGGGAGCGAGCC	430555648	430555792	430555598	430555650	1	4	ENSMODG00000017094.3	430509697	430609197	TRIM62	7005	1633	179865	No_or_no_constitutive_exon
CCCAAGGGCCCAGGACCAGCCCACCTTCTGTTAGATGTGGGGGCTGGGAGGA	433633842	433634101	433633792	433633844	1	4	ENSMODG00000009254.3	433597233	433634101	GPR157	7005	1633	179865	No_or_no_constitutive_exon
GGGTATTCTAACTTAATTGTTTCTTTGGTGTTTATTTTGGGGAATGGTAGAT	434620472	434620634	434620422	434620474	1	4	ENSMODG00000009563.3	434251977	434635214	RERE	7005	1633	179865	No_or_no_constitutive_exon
TCTACATCTGCCAGTCACAAAGCAGGTGTCATTGTGTTTGAGGGAGGAAGTT	434670528	434670590	434670640	434670588	-1	4	ENSMODG00000009579.3	434645144	434690885	SLC45A1	7005	1633	179865	No_or_no_constitutive_exon
GCCAGTGTAATGGAGTCAAAATGAAATAGTCTAGGAAAGGGAAGTGGGAGCC	434647526	434647561	434647611	434647559	-1	4	ENSMODG00000009579.3	434645144	434690885	SLC45A1	7005	1633	179865	No_or_no_constitutive_exon
TTCGCCTCCCCAGGATGGGAGGAGGCAGTGGAGGAGGGTCCAGAAATGAGGG	1107124	1107185	1107074	1107126	1	5	ENSMODG00000012120.3	1046635	1120535	INTU	7005	1633	179865	No_or_no_constitutive_exon
AAGCATGCAGGGAGATGGGAGGGGAAGGAGGAGGAGGAGGAGGAGGGGAGAG	1493867	1493902	1493817	1493869	1	5	ENSMODG00000012300.3	1431785	1506643	LARP1B	7005	1633	179865	No_or_no_constitutive_exon
GAGGGAAGGTTCGTGTTGGGGTAGTGAGACCAGTCTGTCTTTGGGAGCAGGT	15608926	15609102	15609152	15609100	-1	5	ENSMODG00000019050.3	15599288	15633048	SLC7A2	7005	1633	179865	No_or_no_constitutive_exon
GATCCGGAAGGCAAGTCTCACATCTGTCCCCACCTCCCCATTGATGGGAGTG	15963930	15963938	15963988	15963936	-1	5	ENSMODG00000019056.3	15940237	15985597	ZDHHC2	7005	1633	179865	No_or_no_constitutive_exon
CTGTCCAACGGCCGCCTCCCCGCGCCCGGCGGCCCGGCGGCGGGCTGGAGGG	18111582	18112008	18111532	18111584	1	5	ENSMODG00000019070.3	17918314	18126524	DLC1	7005	1633	179865	No_or_no_constitutive_exon
CACGGGCGTGTGCTCACGCACCCCCTCCCTGGCGTCCCCCTTGGGAACAGGT	18115868	18116067	18115818	18115870	1	5	ENSMODG00000019070.3	17918314	18126524	DLC1	7005	1633	179865	Yes
TGTAATACCACATGTAATACCAAAAGAAATTGAACGTCAGCTATGGGAAGGG	31956675	31956721	31956771	31956719	-1	5	ENSMODG00000019298.3	31916846	31975527	SCARB2	7005	1633	179865	No_or_no_constitutive_exon
TCTTTTAGAGAAATGAGGTGTTAATTTATGTTGTTTTCCCTGGGTGATAGGG	39043379	39043424	39043329	39043381	1	5	ENSMODG00000020594.3	38835332	39112626	COL25A1	7005	1633	179865	No_or_no_constitutive_exon
GGAAAATATAGATGGATATTTATATTTGGCACCATGATTAGACAGGGGAGGA	42233088	42233128	42233178	42233126	-1	5	ENSMODG00000020613.3	42212887	42259344	AIMP1	7005	1633	179865	No_or_no_constitutive_exon
CACAAGTGATAACAGCTCCACTCTCAATGGCATAGGTGGGAAACCTGAAGCA	43114151	43114195	43114245	43114193	-1	5	ENSMODG00000020629.3	43095392	43234592	ARHGEF38	7005	1633	179865	No_or_no_constitutive_exon
AGGAGCAAGATGATGAAGACAGTGGACAAGAAGGAGGCAATGGGAGTGAGTC	48123886	48124034	48124084	48124032	-1	5	ENSMODG00000020675.3	48049922	48480111	BANK1	7005	1633	179865	No_or_no_constitutive_exon
CTAAATTTACGCAGCGAGAGCAAAGCGAGCTCTGCTGCTGGGGGCTTGAGAA	51374448	51374766	51374398	51374450	1	5	ENSMODG00000020698.2	51372973	51377533	None	7005	1633	179865	No_or_no_constitutive_exon
GTCTCTGAAAACAAATCTCCAGTTTTTCAAGCGAGCTCTCCCCGGGAAAGCA	51374859	51375814	51374809	51374861	1	5	ENSMODG00000020698.2	51372973	51377533	None	7005	1633	179865	No_or_no_constitutive_exon
TGGGATGGCCAAACAAAAAACACAAAAATTTCTTGCCCTCCAAAGGGTAGGA	54597818	54597917	54597967	54597915	-1	5	ENSMODG00000020762.3	54505310	54732836	PTPN13	7005	1633	179865	No_or_no_constitutive_exon
GAAAATAGACATGCCAAGATGATCCCTTTTTTGTGGTGGGAAAATCACAGAT	54515306	54515644	54515694	54515642	-1	5	ENSMODG00000020762.3	54505310	54732836	PTPN13	7005	1633	179865	No_or_no_constitutive_exon
TCCATGCAACATTGCATCCTAGAAACATCACGGAATGGGTTGAAACAAAGAT	58897786	58897882	58897932	58897880	-1	5	ENSMODG00000020795.2	58895627	58898113	None	7005	1633	179865	No_or_no_constitutive_exon
CAGAGGAGCAGGAGGACGGCGGCCGGAGCTTGAGCCTTCTCGCGGGGCAGCA	65497272	65497320	65497222	65497274	1	5	ENSMODG00000005751.3	65497098	65570497	FAM241A	7005	1633	179865	No_or_no_constitutive_exon
GGAGTCTCCACAGGGAAGAGGTGCCCCTTGAGGGCCGGGACCGAGAGGAGGG	67113090	67113155	67113205	67113153	-1	5	ENSMODG00000005317.3	67041669	67402351	CAMK2D	7005	1633	179865	No_or_no_constitutive_exon
TTTTTTAACATATGTGTATTTTTTCCCCCATCCAATGGGGCATAATAAAGGC	79717367	79717492	79717317	79717369	1	5	ENSMODG00000004727.3	79696223	79728911	UFSP2	7005	1633	179865	No_or_no_constitutive_exon
ATTTTAATGTCGACTCAGTCAGGTAATACAAAGAATAACCAGCAGGGAAGAA	100116940	100117059	100117109	100117057	-1	5	ENSMODG00000003338.2	100114339	100120117	None	7005	1633	179865	No_or_no_constitutive_exon
TTTTCACTTCTTTCATTTATCCTAATTTCTCCTGGAGCAGGGGGACACAGAT	100529542	100529767	100529492	100529544	1	5	ENSMODG00000025039.2	100524222	100533796	None	7005	1633	179865	No_or_no_constitutive_exon
TTCATTGTGTCTCCTTACCCCTCTGTGCTTACTTTCTCCCCTGGGAAGAGAG	100533751	100533796	100533701	100533753	1	5	ENSMODG00000025039.2	100524222	100533796	None	7005	1633	179865	No_or_no_constitutive_exon
AGTTTGAGATTGTTTAGGAAGAGGGAAATTAAATGTTGTGGGGGAAGAAGGG	100706056	100706594	100706006	100706058	1	5	ENSMODG00000025037.2	100702459	100706594	None	7005	1633	179865	No_or_no_constitutive_exon
TAACATTTGTATTATTTGAAAAATAAGTTTCTTTTGGGGGGGGGGAACAGAC	103037331	103037479	103037281	103037333	1	5	ENSMODG00000002645.3	102960801	103076365	None	7005	1633	179865	No_or_no_constitutive_exon
TGGCCAATAGAACCATTCTTATAATAGTTACTTTCTATATTTTAGGGGAGGT	133972387	133972441	133972491	133972439	-1	5	ENSMODG00000000465.3	133969660	133998404	ABCE1	7005	1633	179865	No_or_no_constitutive_exon
CTGAACCGTTCTCTAAAAGACGTGGTTTTTTTTTTCTTTCTGGGTGGCAGCA	138918543	138918741	138918493	138918545	1	5	ENSMODG00000000172.1	138908756	138925466	None	7005	1633	179865	No_or_no_constitutive_exon
AGATTGCTACGAAATATAATTTTATTTTTTGTTTTTTTGGGGGGGAACAGGT	139176963	139177042	139176913	139176965	1	5	ENSMODG00000025527.2	139047700	139182684	None	7005	1633	179865	No_or_no_constitutive_exon
ACTCACATTTATTTTTGTTTGTTGGTGTATGTGTTTATGTGTGGGTCAAGGA	158616355	158616515	158616305	158616357	1	5	ENSMODG00000020730.3	158217526	158724608	EPHA5	7005	1633	179865	No_or_no_constitutive_exon
ACAGGGAAAGGAGGAAATGCTCCCATTGGGCTGCTAGGGGGGGGGGGAAGTG	169222092	169222163	169222213	169222161	-1	5	ENSMODG00000020697.3	169201139	169241503	SRP72	7005	1633	179865	No_or_no_constitutive_exon
AGGACCATCCCAGTAGCATGGGTGTATATGGGCAGAGTGCGTGTGGGCAGGA	173859799	173860815	173860865	173860813	-1	5	ENSMODG00000008717.2	173859799	173862178	None	7005	1633	179865	No_or_no_constitutive_exon
AGCGGCGGCCGCAGCGGCTGCCGGGGGCTTGGCTGCGGCTGGGGGACCAGGA	182426906	182427043	182426856	182426908	1	5	ENSMODG00000020573.3	182423485	182428917	PHOX2B	7005	1633	179865	No_or_no_constitutive_exon
AGCTGCTCACCTCACCCACTCTGTGCTATTGGGCTAAGGCAGAGGGGTAGAG	211700311	211700361	211700411	211700359	-1	5	ENSMODG00000000867.3	211687244	211704637	CLRN2	7005	1633	179865	No_or_no_constitutive_exon
CTGTCAGCAGCCCTAAAGTGGAAGTCCCTTCTGAAGCTGGGCAGAAAGAGCT	218890180	218890633	218890130	218890182	1	5	ENSMODG00000001290.2	218890087	218890633	None	7005	1633	179865	No_or_no_constitutive_exon
GATCAAAGTGGGTCAATGAAATATTGGAAGTTATGCTGAGGGGTAGTTAGGT	220893860	220893869	220893919	220893867	-1	5	ENSMODG00000025550.1	220891133	220928125	None	7005	1633	179865	No_or_no_constitutive_exon
TCAGGGCAAGTCCCTTGACCTCGGTCTGTTGAACCTTATGAGGGTCACAGAG	220891421	220891438	220891488	220891436	-1	5	ENSMODG00000025550.1	220891133	220928125	None	7005	1633	179865	No_or_no_constitutive_exon
CATGATTATAACATTGTATTTTTCTCATTGATTTTTATGGGCAAAAATAGAT	227428631	227428720	227428770	227428718	-1	5	ENSMODG00000003150.3	227364048	227455398	ACOX3	7005	1633	179865	No_or_no_constitutive_exon
TTTATAATATCTGATGCTTTTTTTCCTGTTGCTTTTTTGGGGATATGTAGTG	230341351	230341429	230341479	230341427	-1	5	ENSMODG00000003615.3	230237563	230433745	HTT	7005	1633	179865	No_or_no_constitutive_exon
GGGCCAGAAATGGTAAACATTGATGTTGGGGGGGGGCCGGTGGGGGCTAGGT	237684201	237684301	237684151	237684203	1	5	ENSMODG00000004879.3	237682230	237686079	DQX1	7005	1633	179865	Yes
GTTTTATATGGAGCAGCCAAGGCAAACACTGTGGGGAAATCAGGGGAAAGTT	237758781	237758797	237758731	237758783	1	5	ENSMODG00000004982.2	237756687	237771147	RTKN	7005	1633	179865	No_or_no_constitutive_exon
ATGTGTTTGGATATACAGATGGCTACAGGCACACTGGGACACCAAGAAAGAG	238100695	238100728	238100778	238100726	-1	5	ENSMODG00000005298.3	238091362	238101032	CPXM1	7005	1633	179865	No_or_no_constitutive_exon
ACTATGACCCCGGCAGGCAGCAGCAGCGGGGGCGGGGGCAGCGGCGGCAGTG	238625519	238625785	238625835	238625783	-1	5	ENSMODG00000005461.4	238623957	238626670	LZTS3	7005	1633	179865	No_or_no_constitutive_exon
CCCCTTGGGGTCCGGGGAGGGTGGGAGCAGCAGTGGCGTGGGGGTGGGAGGG	238625070	238625489	238625539	238625487	-1	5	ENSMODG00000005461.4	238623957	238626670	LZTS3	7005	1633	179865	No_or_no_constitutive_exon
TCTCAAACCACCAAGGTCATGGGAGGCAAGTTTGGGAAGGGGAGGATTAGGC	242244074	242244084	242244024	242244076	1	5	ENSMODG00000006354.3	242243940	242265419	IGSF22	7005	1633	179865	No_or_no_constitutive_exon
AAACTTGGATATATTTGAAAGCAGTAGAGAAGGAATCAATTATTAGGGAGAG	244380984	244381032	244380934	244380986	1	5	ENSMODG00000007062.4	244353103	244453008	PIK3C2A	7005	1633	179865	No_or_no_constitutive_exon
AGGGGGGAGGGAGAGAGAGACAGAGAAAACAGGGGTGGGATAGGGTAAAGGT	244709799	244709918	244709749	244709801	1	5	ENSMODG00000007138.3	244490870	244767494	PLEKHA7	7005	1633	179865	No_or_no_constitutive_exon
TAGGAGTCACTGCTATGAAGTGATTCTCTTTCCTTGGATGGTCGGGGCAGAT	248297752	248297893	248297943	248297891	-1	5	ENSMODG00000007524.3	248279650	248349670	ST5	7005	1633	179865	No_or_no_constitutive_exon
TACCATTTCTCATTTTTATTTCTCCCCTGTAGCTGGGGAGGAAGGACAAGCT	248592538	248592755	248592805	248592753	-1	5	ENSMODG00000007534.3	248584045	248600444	None	7005	1633	179865	No_or_no_constitutive_exon
CAACAACCCCCCAATGAATAAAACACAAATATAATGGGTCCTAGATAGAGTC	268162502	268162524	268162574	268162522	-1	5	ENSMODG00000009646.3	268102830	268165744	WT1	7005	1633	179865	No_or_no_constitutive_exon
AGTTGGTGCCCGGGCCATTGATTTACGGTTTGGTGTCACCGAGGGGTCAGCA	268158051	268158152	268158202	268158150	-1	5	ENSMODG00000009646.3	268102830	268165744	WT1	7005	1633	179865	No_or_no_constitutive_exon
AGATATTCATATATATATAAATCCTATATACAATTTCTTTGGGTTGATAGGC	268337698	268337831	268337648	268337700	1	5	ENSMODG00000009678.3	268328680	268351848	EIF3M	7005	1633	179865	No_or_no_constitutive_exon
CCTCTTCAGGCCTAGTGTTTAATGCTCATTTTTTTTCTTGCTGGGGACAGCT	269892291	269892442	269892241	269892293	1	5	ENSMODG00000009890.3	269879431	269907285	NAT10	7005	1633	179865	No_or_no_constitutive_exon
GATGCTCCTAAGCGTGTCCCCTCTGTGCTCCCATATTGGGGGGAGCCCAGGC	282984466	282984521	282984571	282984519	-1	5	ENSMODG00000019884.2	282984466	282998161	PEX16	7005	1633	179865	No_or_no_constitutive_exon
TCTCCAAGAACTTAATCCCCCTCTGGCCTTTATACCTTTTAATTTGGGAGAA	283578443	283578567	283578617	283578565	-1	5	ENSMODG00000019891.4	283476619	283619206	AMBRA1	7005	1633	179865	No_or_no_constitutive_exon
TTACGTGAAATATCCACATACAAGTGCTTTCTGGGAACTTGAGATGGGAGCC	284274658	284274742	284274792	284274740	-1	5	ENSMODG00000019908.3	284254623	284277716	MYBPC3	7005	1633	179865	No_or_no_constitutive_exon
GCCCTCCCAACAGTGAAGGTGAGAGAGGACCCAGGCTGGGGTGGGAAGAGGC	284274416	284274542	284274592	284274540	-1	5	ENSMODG00000019908.3	284254623	284277716	MYBPC3	7005	1633	179865	No_or_no_constitutive_exon
CCCACGCGGGGGTTGGTGGGGCCGCCAGGAGGCATTGGGATAAGAAGCAGCT	284266093	284266213	284266263	284266211	-1	5	ENSMODG00000019908.3	284254623	284277716	MYBPC3	7005	1633	179865	No_or_no_constitutive_exon
GGTTGACGTCTAACATCTTTTTTTTTTCTTTTTTCCTCTTTGGGCAACAGTT	284662797	284662902	284662952	284662900	-1	5	ENSMODG00000019921.4	284646986	284677892	FNBP4	7005	1633	179865	No_or_no_constitutive_exon
AGGGAGGAAAATGGAAGACCACCTAGCCCAATCCCTTGGGGTTGATGGAGCC	285742478	285742524	285742428	285742480	1	5	ENSMODG00000024401.1	285741455	285742524	None	7005	1633	179865	No_or_no_constitutive_exon
CTGGCCATCGTCCGGCCCGTGGCCAATGCCAGGCTGAGGCTGAGGGTCAGCG	291359198	291359901	291359951	291359899	-1	5	ENSMODG00000020083.2	291359198	291360338	None	7005	1633	179865	No_or_no_constitutive_exon
ATAGGGACTGGTTGCCTGTTGCTTATGTGTGTTTTTTGGTGGGATGGTAGGA	291449994	291450089	291450139	291450087	-1	5	ENSMODG00000020088.3	291447035	291460255	SSRP1	7005	1633	179865	No_or_no_constitutive_exon
TAAAGTTGTTCTGGCAAGACTTATTCGGTTGCATCTGGCCTGGGCTAAAGCC	292292322	292292553	292292272	292292324	1	5	ENSMODG00000020138.2	292288513	292299188	VN2R616	7005	1633	179865	No_or_no_constitutive_exon
GGTCATGTGCTACTTGACATCTTTTTGTTCCTCATTCCTTGGTGGGCCAGAT	293687841	293687981	293688031	293687979	-1	5	ENSMODG00000020172.3	293668558	293693211	LPXN	7005	1633	179865	No_or_no_constitutive_exon
ATTGTAGCTTTAAATCTCTGATCCTGTGATTCTTTGCTGGGGTAGTTAAGCA	293965451	293965659	293965401	293965453	1	5	ENSMODG00000020179.3	293955698	293967049	None	7005	1633	179865	No_or_no_constitutive_exon
TATTAGTACTTTCACATTCAAGACTCCTGGAGAATGGGAAGAAGATGAAGGA	294566895	294566920	294566845	294566897	1	5	ENSMODG00000020191.2	294565724	294568905	OR4D6	7005	1633	179865	No_or_no_constitutive_exon
TGTTCTAACCTTAAACAAATTCTTGCCTTTGTCTCTGTTCTCCAGGGGAGTT	294845423	294845766	294845816	294845764	-1	5	ENSMODG00000020195.3	294813896	294847118	None	7005	1633	179865	No_or_no_constitutive_exon
TGTGTCTTCTGAAAGGTAATTGGCTCTGTGCAAAAGGGGAACCAGGAAAGAA	294909447	294909457	294909397	294909449	1	5	ENSMODG00000024205.1	294908483	294909457	None	7005	1633	179865	No_or_no_constitutive_exon
CAAGAATCATTCTTATAATAATATTTTCTTTTCTTTTTGTGGGAACTTAGAT	297566458	297566582	297566632	297566580	-1	5	ENSMODG00000020240.3	297562439	297587650	VN2R641	7005	1633	179865	No_or_no_constitutive_exon
CTAGGGGTGGACTGCTACAATAGGCTACTTCTCAATCCTGGGAACCAAAGAG	297722992	297723114	297723164	297723112	-1	5	ENSMODG00000020296.2	297722043	297731371	None	7005	1633	179865	No_or_no_constitutive_exon
GTGGCCCTCGGGGCGTCTCCGGAGCCCAGGGCTCTGCCCGCCATGGGAAGCT	299256939	299256972	299257022	299256970	-1	5	ENSMODG00000020343.3	299256939	299278700	VPS37C	7005	1633	179865	No_or_no_constitutive_exon
GGCGTGGACAGAGGCCTCTTCCCTAATTCCTTTTTCTTCTCTGGGGACAGCA	299410070	299410229	299410279	299410227	-1	5	ENSMODG00000020353.2	299398189	299420583	DDB1	7005	1633	179865	No_or_no_constitutive_exon
TTCATGCTTTTTTTGTTTGTTTGTTTTTGTTTCCATTCATTCATGGGAAGAC	301100611	301103001	301100561	301100613	1	5	ENSMODG00000008357.3	301077131	301103001	None	7005	1633	179865	No_or_no_constitutive_exon
CCTCCATTACACACACTCGCATTTGTTTCTTTTGTTTCTTTCACGGGAAGAC	301170818	301175304	301170768	301170820	1	5	ENSMODG00000008374.3	301139951	301175304	None	7005	1633	179865	No_or_no_constitutive_exon
ACCACGGAAGCCTCCGCTCGAGGCTGAGAACAAGGTGCTCCCCGGGGGAGCG	302257614	302257676	302257726	302257674	-1	5	ENSMODG00000007281.2	302257614	302258551	None	7005	1633	179865	No_or_no_constitutive_exon
TTGGAGGACTGAGGCTGGCATCCGGAGCCTCCTAACAGGGCAAGTAAAAGCC	302418946	302418977	302418896	302418948	1	5	ENSMODG00000007340.2	302417777	302418977	None	7005	1633	179865	No_or_no_constitutive_exon
CCTCCCCTCCCCGGAAGGGTCATCCTAGCTCATCCCTGCGGGAAGAACAGCT	302757863	302757865	302757915	302757863	-1	5	ENSMODG00000007384.3	302743513	302765207	NADSYN1	7005	1633	179865	No_or_no_constitutive_exon
TGGGGGTGGAAGGAGGAGTCTGGGCACCCCCCCCCCCCCCCCGGGGGAAGCC	302746195	302746370	302746420	302746368	-1	5	ENSMODG00000007384.3	302743513	302765207	NADSYN1	7005	1633	179865	No_or_no_constitutive_exon
GCATGAGGGCGGGCACCGGCACCAGGGCCCCAGGAAAGGCGGGGGGAGAGGG	12923378	12923491	12923328	12923380	1	6	ENSMODG00000014074.4	12895525	12924692	SREBF1	7005	1633	179865	No_or_no_constitutive_exon
ATTCTTGTGTTTACAATGTTTTCTAATTGTGTTTTTCTTCTTGGGTAAAGGA	17214250	17215172	17214200	17214252	1	6	ENSMODG00000002798.3	17178568	17700845	C9orf3	7005	1633	179865	No_or_no_constitutive_exon
GTGGGGGGAGGAACAACAAAGAATGATTTTTTTTTTTTTGGGTAAAACAGTT	17456866	17456973	17456816	17456868	1	6	ENSMODG00000002798.3	17178568	17700845	C9orf3	7005	1633	179865	No_or_no_constitutive_exon
TGGCAGAGAAGTAGAAAGAGTTATCAGTTCTTGACAACATTGGGAAAGAGAC	23355332	23355382	23355432	23355380	-1	6	ENSMODG00000000664.2	23354851	23355611	None	7005	1633	179865	No_or_no_constitutive_exon
CGTCGTTTCGCCATTCTGCTCTGTGAGTCAGGGACAGCTGAGGGTGAGAGTA	26694160	26694215	26694265	26694213	-1	6	ENSMODG00000025261.2	26683338	26731138	None	7005	1633	179865	No_or_no_constitutive_exon
GGAAAGAAGGGAAGGAAGGGAAGGAAGGGAAGGAAGGGAAGGAAGGGAAGGA	27891722	27891793	27891843	27891791	-1	6	ENSMODG00000027764.1	27891722	27916657	None	7005	1633	179865	No_or_no_constitutive_exon
CCCTCTCCCCAAACTCCAAATCCTTTCTTTTCCTCATTAAATATAGGGAGTG	28099164	28099247	28099297	28099245	-1	6	ENSMODG00000002720.3	28082704	28438891	PAX5	7005	1633	179865	No_or_no_constitutive_exon
CTAAGAGATGGAATGAACTTATTTCTGTTTTTCCTTTTTTTGGGGGGTAGGT	29701336	29701534	29701286	29701338	1	6	ENSMODG00000002999.3	29669817	29717569	DCAF10	7005	1633	179865	No_or_no_constitutive_exon
CAGTAAGTAGAAGTTCTGATCAGGAAGCAGGCAGAGAGACGGGCATAGAGCA	30670139	30670278	30670089	30670141	1	6	ENSMODG00000003013.2	30669281	30670468	None	7005	1633	179865	No_or_no_constitutive_exon
ACTGGAGGAAGCCACATGTGGGAGATGACGTGTCTGTTTTGGGTGGCCAGGT	30791065	30791181	30791231	30791179	-1	6	ENSMODG00000030458.1	30786286	30791739	None	7005	1633	179865	No_or_no_constitutive_exon
TATGTTTTTTCTATTATTTTTAGTAACTATATTTTTCATTCTGGGGACAGAT	35390738	35390866	35390916	35390864	-1	6	ENSMODG00000003655.3	35358159	35398119	HACD4	7005	1633	179865	No_or_no_constitutive_exon
TAGTTAATAAACCAGCTTATCTTTTTTTTTTTTTTGGGTGAAGGGGAAAGGT	51437685	51437783	51437833	51437781	-1	6	ENSMODG00000004608.3	51333349	51458591	None	7005	1633	179865	No_or_no_constitutive_exon
TTTGAAGCAAGAAAATGGCATACATGAAGAAATTTCCAGTAATGGGACAGGT	51562448	51563467	51563517	51563465	-1	6	ENSMODG00000004719.3	51562448	51614843	None	7005	1633	179865	No_or_no_constitutive_exon
CTCTAACATGCAGGATGCTTGGCACGTAGCAATAGCTTGATGGGCGAAAGGC	52263553	52263575	52263503	52263555	1	6	ENSMODG00000004809.4	51996943	52525296	None	7005	1633	179865	No_or_no_constitutive_exon
CACAGGTAATGAGCAAAGAGTGAATGAAACGGGGGGAGGGATCAGCAAAGGA	52433436	52434363	52433386	52433438	1	6	ENSMODG00000025127.2	52421656	52434363	None	7005	1633	179865	No_or_no_constitutive_exon
AAACAGTCTAACTTGCTGACTGATATAATTTGTTCCATTTGGGGATGTAGGT	80562825	80562925	80562975	80562923	-1	6	ENSMODG00000025495.2	80548697	80581162	None	7005	1633	179865	No_or_no_constitutive_exon
AAACAGTCTAACTTGCTGACTGATATAATTTGTTCCATTTGGGGATGTAGGT	80626439	80626539	80626589	80626537	-1	6	ENSMODG00000000511.3	80608467	80640626	None	7005	1633	179865	No_or_no_constitutive_exon
AAACAGTCTAACTTGCTGACTGATATAATTTGTTCCATTTGGGGATGTAGGT	80748868	80748968	80749018	80748966	-1	6	ENSMODG00000000796.3	80734337	80768989	None	7005	1633	179865	No_or_no_constitutive_exon
AAATAGTCTAACTTGCTAACTGATATAATTTGTTCCTTTTGGGGATATAGAT	80802213	80802313	80802363	80802311	-1	6	ENSMODG00000000829.2	80783377	80814644	None	7005	1633	179865	No_or_no_constitutive_exon
CACACAGGCCTGCCATAGAACTAGACTCGTGTTCTTGTTTGAATGGGCAGGA	83443740	83443933	83443690	83443742	1	6	ENSMODG00000001273.3	83369960	83453881	None	7005	1633	179865	No_or_no_constitutive_exon
ATTCTAGGAGAGGGATCAGAGAAGTGAATGCAAGGCTTGGGGCTTGGAAGAA	85069461	85069569	85069619	85069567	-1	6	ENSMODG00000001449.3	85059354	85112563	None	7005	1633	179865	No_or_no_constitutive_exon
TTGTTTATGTCTGATGCTCAGAGTCGGCTCCTTTTTTGGAGGGCCATAAGCG	85157001	85157033	85157083	85157031	-1	6	ENSMODG00000001456.2	85157001	85159945	None	7005	1633	179865	No_or_no_constitutive_exon
CCTTGGGGAGGAAAAGGAGAAAGCTTTCGTTCAGGAAATTGCCTAGGGAGGG	85218316	85218510	85218560	85218508	-1	6	ENSMODG00000001499.3	85216154	85223719	SEPT1	7005	1633	179865	No_or_no_constitutive_exon
GGGCTACTTCCTCCATCCCACAGGGTTCAGCAGCTGGACCTAGGGATAAGCC	85241188	85241432	85241138	85241190	1	6	ENSMODG00000001505.3	85240705	85271749	None	7005	1633	179865	No_or_no_constitutive_exon
CAGGCCCCCTGGCACAAGCCGGACTCATACCTGTGGGTACTGTGGGAAAGAG	85242038	85242158	85241988	85242040	1	6	ENSMODG00000001505.3	85240705	85271749	None	7005	1633	179865	No_or_no_constitutive_exon
AGAGCAATGATTCTGCAGTAAGAAGCAGTGCTTCTGGAAAAGGGACAAAGCC	85330512	85330535	85330462	85330514	1	6	ENSMODG00000001568.3	85310114	85351241	ITGAL	7005	1633	179865	No_or_no_constitutive_exon
TTCTACATTAGGGGCGGTGTAATGTCCCTGAACAACTTTCAGGGATCCAGGA	85903374	85903461	85903324	85903376	1	6	ENSMODG00000001726.4	85832733	85903461	SETD1A	7005	1633	179865	No_or_no_constitutive_exon
TGGCAGACTTCCTTGGGGTGACGGTGTCTGGCGGACCTGGAGGGGAACAGGG	85966759	85966949	85966999	85966947	-1	6	ENSMODG00000001810.3	85963222	85968355	PRSS53	7005	1633	179865	No_or_no_constitutive_exon
TCCCTGAGCTGCTGAAGAATGCCATGAGGTAAGGCCCAGGGTACTGGGAGGA	85991933	85991940	85991883	85991935	1	6	ENSMODG00000001837.3	85989909	85992782	BCKDK	7005	1633	179865	No_or_no_constitutive_exon
TGTGCATTTTTTCTTTTTCTTTTTTTTAATTTTAATTTTAGCGAAGGGAGCA	98083544	98083653	98083703	98083651	-1	6	ENSMODG00000003063.3	97964942	98270260	None	7005	1633	179865	No_or_no_constitutive_exon
TACACATAGACATAACTGTTGTCTTGGTTTCTTCTATTTGTGGGAGACAGGT	99092294	99092365	99092244	99092296	1	6	ENSMODG00000003306.3	98899290	99204085	DOCK8	7005	1633	179865	No_or_no_constitutive_exon
TCAAGTTGTTTTGCCTCTTTTTTCCTCTCTACTCTGACCATGGGGTAAAGCT	99100497	99100667	99100447	99100499	1	6	ENSMODG00000003306.3	98899290	99204085	DOCK8	7005	1633	179865	No_or_no_constitutive_exon
TAGCTTTTTGAACCCATTCAATCTGCTTCTCCTTTTCATTGGGTTAACAGGT	104100791	104100876	104100926	104100874	-1	6	ENSMODG00000004194.3	104068986	104236668	None	7005	1633	179865	No_or_no_constitutive_exon
AGGAGGCCCCGCCGGCCCCAAGGGTAAAAGGCCCGGGGCTGGGGCGCAAGGC	105093924	105094009	105094059	105094007	-1	6	ENSMODG00000004728.2	105052824	105094241	None	7005	1633	179865	No_or_no_constitutive_exon
CCTTCAGGACTGCCGACAGTTAGTGGGGGATTTCCTCTCTGGGCTGACAGGT	109925167	109925372	109925117	109925169	1	6	ENSMODG00000005065.3	109829470	109955841	None	7005	1633	179865	No_or_no_constitutive_exon
TGGCCCCTCAACATGGTGCGGTGGCCCTGGCGGCGACGACCCAGGGACAGGG	110113984	110114470	110113934	110113986	1	6	ENSMODG00000005140.2	110113795	110114470	SOCS1	7005	1633	179865	No_or_no_constitutive_exon
GACAGGGAAATTGATGAAGAGTGATTGGTAGATGTGAGGACTGAGGGGAGGC	119194430	119194462	119194380	119194432	1	6	ENSMODG00000005952.2	119192133	119205147	None	7005	1633	179865	No_or_no_constitutive_exon
TTATACTGGGTATAACTATGGGAACTATGGATATGGACAGGGATATGCAGAC	120674099	120674179	120674229	120674177	-1	6	ENSMODG00000006825.2	120674099	120675004	None	7005	1633	179865	No_or_no_constitutive_exon
ATTGGGAAGCTGGTAAGAAGATTCTGAGGGAGGGACATGGAAAAAGGGAGGA	122641423	122641542	122641592	122641540	-1	6	ENSMODG00000007277.3	122637124	122642117	None	7005	1633	179865	No_or_no_constitutive_exon
GTGGCATTGAGACATTCCTAATGCTGACAGTTTTTTCTCTGGGAACATAGGA	122677579	122677645	122677529	122677581	1	6	ENSMODG00000007430.2	122650900	122680085	TLN1	7005	1633	179865	No_or_no_constitutive_exon
TCTTCTCTTCAAAGGCTCGCCCTGGGCTTGGGCTATCGTTGGGAGGGGAGGG	122785401	122785476	122785351	122785403	1	6	ENSMODG00000007525.3	122775465	122785662	None	7005	1633	179865	No_or_no_constitutive_exon
GGGATTTATTAAGTAACCTAGTGAATGAATGTGTATATTTGGGGCCACAGGC	122982447	122982631	122982681	122982629	-1	6	ENSMODG00000007606.3	122969360	123228698	None	7005	1633	179865	No_or_no_constitutive_exon
TTCCATTGCTAAATGTCTGACATTTCCCTTACTCTCTCTGCTGCAGGGAGAC	123659060	123659200	123659010	123659062	1	6	ENSMODG00000007748.3	123653912	123669978	PIGO	7005	1633	179865	No_or_no_constitutive_exon
CCTTTAAAGCTAATGAAGATTGGGGTGGGGGATCCCAATGGGTGATACAGGT	123682881	123683005	123682831	123682883	1	6	ENSMODG00000007759.2	123673118	123683195	FANCG	7005	1633	179865	No_or_no_constitutive_exon
CTGTGTCTGAACGGGCATGTCTGTGCGTTTCTTGGTAACCACGGGATCAGAC	130716194	130716211	130716144	130716196	1	6	ENSMODG00000009352.4	130658640	130773622	None	7005	1633	179865	No_or_no_constitutive_exon
TCCATGTAGCTTATGCTTGTTTTTGCTCTTCTACTTGGGGGGAACTGCAGGT	133194504	133194581	133194631	133194579	-1	6	ENSMODG00000009542.3	133180372	133346024	TLE4	7005	1633	179865	No_or_no_constitutive_exon
GTGAACTGCCTTAGTTTTCTCAATGATGTCTTCTTTTTCTTGGGCTAAAGGT	135899572	135899725	135899522	135899574	1	6	ENSMODG00000012603.3	135889554	135972082	ELP1	7005	1633	179865	No_or_no_constitutive_exon
GCAGATGTAAATTCAATGATTATTTTCTCTGACATTCTTTTGGGAACTAGGG	138301450	138301543	138301593	138301541	-1	6	ENSMODG00000029358.1	138210479	138435569	COL15A1	7005	1633	179865	No_or_no_constitutive_exon
TATTCTCTCTACAATCCTGAGAATTAATTCTGCAGAAGGGAGGAAAAAAGCC	141584737	141584946	141584687	141584739	1	6	ENSMODG00000025505.1	141584028	141584946	None	7005	1633	179865	No_or_no_constitutive_exon
ACTTCTATCCATATCCTTATTCCTTTCACTTTCTTTCTTGTGGGGAATAGAT	142054918	142055141	142055191	142055139	-1	6	ENSMODG00000016266.2	142009527	142162329	ABCA1	7005	1633	179865	No_or_no_constitutive_exon
GAGCAATTATCTCTTTATCTTTGTCTCTTTCTCTTCCTTGGGACTTAAAGGA	147659795	147659853	147659745	147659797	1	6	ENSMODG00000016462.3	147648764	147665261	ZSCAN10	7005	1633	179865	No_or_no_constitutive_exon
TAGTGCCTTTTTTTTTTTTTTAGTGTGGTGTTTTAGGGCAGGAATGTCAGCA	149280029	149280055	149279979	149280031	1	6	ENSMODG00000016624.3	149149518	149280055	MPG	7005	1633	179865	No_or_no_constitutive_exon
CCCCAGTGAAGGTAGGAAGTCTGGGGCCCCAGCTGAGGCTGATATGGGAGCC	150552172	150552915	150552122	150552174	1	6	ENSMODG00000016686.2	150551667	150571577	None	7005	1633	179865	No_or_no_constitutive_exon
AAGACACCCTTGGATCTGCTGCTACTGCAGCTAGGCCAGCCAGAGGGGAGAC	150554997	150555283	150554947	150554999	1	6	ENSMODG00000016686.2	150551667	150571577	None	7005	1633	179865	No_or_no_constitutive_exon
GCCCTGGAGGGATGGCTTCTGGGGAGATAGCATCAGCATCAAGGGCTCAGGG	150561584	150561662	150561534	150561586	1	6	ENSMODG00000016686.2	150551667	150571577	None	7005	1633	179865	No_or_no_constitutive_exon
AACTAATGCCAGCTAATCTGGTGTTGATAGACCAGTGCCCAGAAGGGGAGAT	151370717	151370870	151370667	151370719	1	6	ENSMODG00000016813.3	151342445	151381529	None	7005	1633	179865	No_or_no_constitutive_exon
AATACGATGAGGAGTTCGAGTACCGGTCAGTGTGAGCGCGAAGGGGGTAGCC	152244783	152244979	152244733	152244785	1	6	ENSMODG00000016899.2	152244663	152244979	None	7005	1633	179865	No_or_no_constitutive_exon
AGCGTGAGCGCGCGCCGGAGCCAGCGCCGGAACCGGTGCGGGAGCCGGAGCC	154581051	154581219	154581001	154581053	1	6	ENSMODG00000016927.2	154580817	154581509	None	7005	1633	179865	No_or_no_constitutive_exon
GGAGCCCCAGGGGACCCTGCGGGAGCCCCGAGATCCGCGGGGACCTGGAGCC	154911898	154912274	154911848	154911900	1	6	ENSMODG00000016933.4	154854609	155023306	CACNA1H	7005	1633	179865	No_or_no_constitutive_exon
GTATTTCAAACAGATTGTCAAATCAGCCCGGGCTAACGGGACAGCAGGAGCC	155483014	155483067	155482964	155483016	1	6	ENSMODG00000016195.3	155429387	155508276	BAIAP3	7005	1633	179865	No_or_no_constitutive_exon
GGAGGAGGAGGAGGAGGAGGAAGAAGAGGAAAAGGATGAGGAACAGGGAGAC	155507383	155507487	155507537	155507485	-1	6	ENSMODG00000016193.3	155507383	155511115	TSR3	7005	1633	179865	No_or_no_constitutive_exon
GGTAGTTCTTGCTTTGCCCTGTTCCAGAGGCTAAAGGGTACAGAGGAAAGCT	156412335	156412443	156412285	156412337	1	6	ENSMODG00000016131.2	156407873	156414249	None	7005	1633	179865	No_or_no_constitutive_exon
AAGCTAGAAGAAAGGATGCCCAGAGTCTGCTAAGCAGGGCACTTAAGGAGGT	156413594	156413836	156413544	156413596	1	6	ENSMODG00000016131.2	156407873	156414249	None	7005	1633	179865	No_or_no_constitutive_exon
GGACCCCGGCAGAAGAGTTAACGGTCGTGGTTGTGGGCCGGGGGACGTAGGT	157246311	157246424	157246474	157246422	-1	6	ENSMODG00000016034.3	157242798	157367164	PKD1	7005	1633	179865	No_or_no_constitutive_exon
CACTCCTCCCCCCTCTGGAGGGAGACCCTAGGCCAAGTCAGGGGTCAGAGTC	157512663	157512838	157512888	157512836	-1	6	ENSMODG00000015934.3	157499867	157514084	CASKIN1	7005	1633	179865	No_or_no_constitutive_exon
TGGGTATCGTTACCCACAGCCAGCAAGCGAGACCTGAAAGAGGGGCAAAGGG	157507402	157507566	157507616	157507564	-1	6	ENSMODG00000015934.3	157499867	157514084	CASKIN1	7005	1633	179865	No_or_no_constitutive_exon
CCGTCCCTGTGTTGTGTCTGCCCCCCGGGGCCACAGGGGAGGCCGAGGAGGA	157502612	157502987	157503037	157502985	-1	6	ENSMODG00000015934.3	157499867	157514084	CASKIN1	7005	1633	179865	No_or_no_constitutive_exon
TGAGCGGCCCCGTCACGGGGCTGCTGGCTACCGCCCGCAGTGGGTAGCAGGG	157502223	157502331	157502381	157502329	-1	6	ENSMODG00000015934.3	157499867	157514084	CASKIN1	7005	1633	179865	No_or_no_constitutive_exon
TGCAAAGGTATAGGGAAAGGGGAAGGGAAGGGCTTTATGGGGCAAGCAAGGG	158577587	158577647	158577697	158577645	-1	6	ENSMODG00000015748.3	158576570	158771687	SEZ6L2	7005	1633	179865	No_or_no_constitutive_exon
AGGAAGAGGAAGAGGAGGAGGAAGAGGAGGAGCTGCTGTCTGGGGACCAGGA	158658228	158658319	158658369	158658317	-1	6	ENSMODG00000015709.4	158653510	158658871	None	7005	1633	179865	No_or_no_constitutive_exon
ATCCTAGAAAAGTAAATACATTTAAACAATTCTAAGGGCCAGTTGATGAGGA	163318178	163318237	163318287	163318235	-1	6	ENSMODG00000015447.2	163307476	163343326	None	7005	1633	179865	No_or_no_constitutive_exon
GGTGGATGTACCCCAATTCCCTGCTGAACCCTTGGATTTTGTCGGGGCAGAG	163544717	163544810	163544860	163544808	-1	6	ENSMODG00000028791.1	163539564	163546097	None	7005	1633	179865	No_or_no_constitutive_exon
GCAGTCTGGACCCCGACACTGAGATGGGTCTGCTCGTCGTGGGTTGAGAGCT	174744986	174746049	174744936	174744988	1	6	ENSMODG00000015085.2	174744836	174746309	None	7005	1633	179865	No_or_no_constitutive_exon
TCAACAGAATTACTTTTAAAATATTTTTTTTCTTTTCTGGGAAAAAATAGAA	181853416	181853563	181853366	181853418	1	6	ENSMODG00000014860.3	181421282	181933896	None	7005	1633	179865	No_or_no_constitutive_exon
TTTTATCGTTTTCTCTCTCTTCTTCTGAATGCCTGAACTTGGGTCAACAGTT	192941324	192941471	192941521	192941469	-1	6	ENSMODG00000014435.4	192924943	192952712	RNF20	7005	1633	179865	No_or_no_constitutive_exon
GCTCTCCCTTTCTACATCCCATCCTCCTTTCCCTCCTCTGTGGGGGAAAGGG	194380693	194380901	194380951	194380899	-1	6	ENSMODG00000014350.3	194358141	194425935	PFKFB4	7005	1633	179865	No_or_no_constitutive_exon
CCATCTTGGGAATAGAATCCCCTCACAACCAGAAGGGCAGCTGGGTGGAGGC	194982105	194982137	194982055	194982107	1	6	ENSMODG00000014320.3	194981109	195020393	None	7005	1633	179865	No_or_no_constitutive_exon
GGTGGGGCCGCCCCCATTGACAGGGCCCTCACAGCCTCTGGGGGTTACAGGT	196278083	196278169	196278033	196278085	1	6	ENSMODG00000014155.3	196198223	196280182	SCAP	7005	1633	179865	No_or_no_constitutive_exon
GCGTCCCCAGAGGAGGAGGCTGCCGCCGATGGCCCACCCGGGCTGGGCAGAC	199212929	199213744	199212879	199212931	1	6	ENSMODG00000013779.4	199212514	199213948	GJC2	7005	1633	179865	No_or_no_constitutive_exon
AAGAATCCATACTGGGGAGAAACCTTTTATTTGTAATGAGTGTGGGAAAGGC	200017603	200018007	200017553	200017605	1	6	ENSMODG00000013677.3	199827635	200018007	None	7005	1633	179865	No_or_no_constitutive_exon
AAGATCTGGGATGGTCAATGGAGTAGATGCTGGAGGGCCATCTGGGAAAGTG	200555779	200556081	200556131	200556079	-1	6	ENSMODG00000013585.3	200551466	200556967	KLHL40	7005	1633	179865	No_or_no_constitutive_exon
CCAGGAAGGAGAAGCCGAGGCCCCCCTGCCAAGGGTCCCGGGCGGGCCAGGC	200591567	200591921	200591971	200591919	-1	6	ENSMODG00000013582.3	200575057	200593016	ZBTB47	7005	1633	179865	No_or_no_constitutive_exon
TGGTGGGGCTGACAGCCCCCTCACTAAAGCTCCTCTCGTTCTAGGGGGAGGC	201111291	201111366	201111416	201111364	-1	6	ENSMODG00000013552.3	201087896	201126653	None	7005	1633	179865	No_or_no_constitutive_exon
TCTTCCGCATTCCACCTTCCTCCCCTTTCTCTGACAGGGTGATGTGGGAGCC	201094254	201094277	201094327	201094275	-1	6	ENSMODG00000013552.3	201087896	201126653	None	7005	1633	179865	No_or_no_constitutive_exon
TCGCCTCCCCTCAGAACCCTACGACCCCGGAGGGACAGCGGCCTGGGGAGGG	201382775	201386139	201386189	201386137	-1	6	ENSMODG00000013462.3	201311177	201386250	CELSR3	7005	1633	179865	No_or_no_constitutive_exon
ACTTCCTTGACTAATGATGCCGTCTGGGTCCTGGGGGTTGGGGAGAACAGGA	201411635	201411806	201411856	201411804	-1	6	ENSMODG00000013410.3	201403284	201431061	NCKIPSD	7005	1633	179865	No_or_no_constitutive_exon
ATGAATAGCCTGTTTCAACAGAGCCTGAAGCATCTGTTGGGGAGCCAGAGCA	202147292	202147488	202147538	202147486	-1	6	ENSMODG00000013305.3	202123016	202149809	USP19	7005	1633	179865	Yes
ATTCATTTTTCTTCTCAGTGTCTATCTCCTTATCTGTAAAATGGGGAGAGTC	202149095	202149216	202149266	202149214	-1	6	ENSMODG00000013305.3	202123016	202149809	USP19	7005	1633	179865	No_or_no_constitutive_exon
TCCTGAACCGGAAGCTGAACTGCCCCCTTTTCCCCGCCCCTGGCGGGCAGCA	202398643	202398738	202398788	202398736	-1	6	ENSMODG00000013005.1	202396423	202399668	C3orf62	7005	1633	179865	No_or_no_constitutive_exon
GCTGGCCCTGCTGATCCTGCCCTTGGCTGGGGGTGGGGGTGGGAATTCAGAT	203303964	203304153	203303914	203303966	1	6	ENSMODG00000012931.3	203212063	203346003	RNF123	7005	1633	179865	No_or_no_constitutive_exon
AGGGGCGGGGTGAAGGGGGGGGGGAAGGAAGGGAGGGGCGGGGAGGCGAGCT	203341565	203341725	203341775	203341723	-1	6	ENSMODG00000012906.2	203341565	203344487	GMPPB	7005	1633	179865	No_or_no_constitutive_exon
TCCAGACAGCAGTTGAGACCTTGCAGATGACTCATTTGGCAGGGAAGCAGAC	204356445	204356832	204356395	204356447	1	6	ENSMODG00000022971.1	204355787	204356832	None	7005	1633	179865	No_or_no_constitutive_exon
TGGGAGCTGGAGGATTGGGGGGCGGGCAGGGGGGTGGCACTGGGCAGCAGGG	204524685	204524834	204524884	204524832	-1	6	ENSMODG00000012063.3	204497282	204950320	CACNA2D2	7005	1633	179865	No_or_no_constitutive_exon
TCTTGTCTTTAAAAGTCTGTCTCACTCTCTTCTCTTTGATGGCGGGTTAGGT	208465601	208465847	208465897	208465845	-1	6	ENSMODG00000024484.2	208359865	208535317	None	7005	1633	179865	No_or_no_constitutive_exon
GTGTGCTTTCGGGGAAGGCCCTGACGCTCTCTTTTCTCTGGGGGGGCCAGGT	209404736	209404819	209404686	209404738	1	6	ENSMODG00000002400.3	209401591	209411364	KCTD6	7005	1633	179865	No_or_no_constitutive_exon
GCCGAAGGCCGCGGGGCGCGGGGGGCTGCCCCGGGCCGCAGGGGCGCTAGCG	211568536	211568555	211568486	211568538	1	6	ENSMODG00000002580.3	211568231	211569383	None	7005	1633	179865	No_or_no_constitutive_exon
GCGCGGGCGCCGCCGGAGGGGCACCGCCGCCCGGCACTTTGGGCTGCAAGCT	225621364	225622216	225621314	225621366	1	6	ENSMODG00000003902.4	225621013	225622216	GPR27	7005	1633	179865	No_or_no_constitutive_exon
CAATTTTTATTCTCATATTAATTCCCTTTTTTGGGGTGGCGGGGATGCAGCA	228743248	228743385	228743435	228743383	-1	6	ENSMODG00000003991.3	228658373	229120665	CNTN3	7005	1633	179865	No_or_no_constitutive_exon
GGCGCTCCATAAATGCCGTTCTCTGTCTCTGTCCTGCCTCTGGGGCCAAGCC	242599685	242599764	242599814	242599762	-1	6	ENSMODG00000005114.3	242595968	242616235	CAMK1	7005	1633	179865	No_or_no_constitutive_exon
GAGGGTATCCCCCCCCCCACTCTTCACTCCCAATCACATCCTGGGAGCAGAG	242645655	242645758	242645605	242645657	1	6	ENSMODG00000005201.3	242640677	242660464	None	7005	1633	179865	No_or_no_constitutive_exon
CAACCCCCCACCCCCACCCCCACCCCGCCCCCAGGCTCCTCAGGGAACAGAC	242646433	242646613	242646383	242646435	1	6	ENSMODG00000005201.3	242640677	242660464	None	7005	1633	179865	No_or_no_constitutive_exon
CTCCTCCTCACCCCGGACCCCAGGACTATCAAGGAGGGTGCAGCGAGAAGGT	242706208	242706322	242706372	242706320	-1	6	ENSMODG00000024285.1	242706208	242707878	None	7005	1633	179865	No_or_no_constitutive_exon
GTCTTTCTGTCTACCTGTCTCTCTCTGAAAAGAGGGAGTGAGGGTGTGAGGG	243872567	243872683	243872517	243872569	1	6	ENSMODG00000005537.3	243468398	243893957	ATP2B2	7005	1633	179865	No_or_no_constitutive_exon
TTCAGAGGCTCTGATCTGATTTCTTTTTCTGGGGGCGGGGACAACAATAGGA	244774508	244774630	244774458	244774510	1	6	ENSMODG00000006136.3	244741928	244961113	ATG7	7005	1633	179865	No_or_no_constitutive_exon
ACGCCGATATGAGATACTGATAGTTTTCCTTTGTTTGGGGGACGGGGTAGGT	246316053	246316089	246316139	246316087	-1	6	ENSMODG00000025518.2	246306726	246320667	TMEM40	7005	1633	179865	No_or_no_constitutive_exon
AACAAGTTGACTCTATCCTTACTTTTCTCTCTCATCTCTTCATGGGGCAGGG	249549143	249549323	249549093	249549145	1	6	ENSMODG00000007413.3	249518710	249580578	UROC1	7005	1633	179865	No_or_no_constitutive_exon
CCCGCACCACCGCCGCTACCTCCACCCTCGCTGCCGCCGGGAGCCGAGAGTG	249614666	249615115	249614616	249614668	1	6	ENSMODG00000007443.3	249613725	249650329	None	7005	1633	179865	No_or_no_constitutive_exon
AGCCCTTCCGTTTCCCTTTGGGATTTGGGTGAGGGCATCCTGGGATGCAGAC	251240146	251240261	251240096	251240148	1	6	ENSMODG00000007833.3	251161810	251397932	PLXNA1	7005	1633	179865	No_or_no_constitutive_exon
TGCCTGTCTCTCTCTCTCTCTTTCTCTCTTTCTCTTTTTTAATCAGGGAGCC	256270016	256270284	256270334	256270282	-1	6	ENSMODG00000008659.2	256230191	256314168	WNT7A	7005	1633	179865	No_or_no_constitutive_exon
TGTTATAATGGCTTTTTTTTTTCTTTGTTTCCAATGGGGGTGAATGAAAGGG	270433672	270433781	270433622	270433674	1	6	ENSMODG00000009429.3	270377027	270433781	SUN3	7005	1633	179865	No_or_no_constitutive_exon
TGGAGAACTAGGACCCAGATCACTAACCCCACTTTTAATGGGGGGCACAGAT	276508576	276508684	276508734	276508682	-1	6	ENSMODG00000011416.3	276504110	276565213	STAB1	7005	1633	179865	No_or_no_constitutive_exon
TTTTATTCCTCTGCTGTCTCCTTCACTTTCCAATCCTTGGGAAAACTCAGGC	276739418	276739448	276739368	276739420	1	6	ENSMODG00000011521.3	276737835	276754176	BAP1	7005	1633	179865	No_or_no_constitutive_exon
GGCTTTCCCTCCTTCCTCGGACCTTATCCTGAGCCGGCGGGTCGGAACAGGT	276760793	276760970	276761020	276760968	-1	6	ENSMODG00000011579.4	276754408	276899147	DNAH1	7005	1633	179865	No_or_no_constitutive_exon
AGGAGGAAAGAAAGAAGGGAAGGAAGGAAGGAAGGAAGAAAGAAGGGAAGGA	277603994	277604029	277603944	277603996	1	6	ENSMODG00000027593.1	277569289	277653805	None	7005	1633	179865	No_or_no_constitutive_exon
AGATTGATATAAAAATTCTCGTTTAGGAATTCTGGGGTCCAAGGGGCTAGGG	277875654	277875702	277875604	277875656	1	6	ENSMODG00000011741.2	277875372	277875702	None	7005	1633	179865	No_or_no_constitutive_exon
ACACCTTGGTGTGAATACACCCCCAGGACTCCCCTTGGTTAGGGGCACAGGA	278389013	278389015	278389065	278389013	-1	6	ENSMODG00000011954.3	278331473	278542455	None	7005	1633	179865	No_or_no_constitutive_exon
ACGTCTTCGAAACGGAGCCCCTGCTCCCCGCGCCCGGCGCCGGGGGGAAGGA	278880173	278880440	278880490	278880438	-1	6	ENSMODG00000012224.2	278876222	278882468	None	7005	1633	179865	No_or_no_constitutive_exon
TGTTTGAGAGCAAGCCCCTGGACCACTTGAACCCCCGGCCCGAGGGGGAGCC	278876222	278879336	278879386	278879334	-1	6	ENSMODG00000012224.2	278876222	278882468	None	7005	1633	179865	No_or_no_constitutive_exon
CGGACAGTGGAAGAGGTCAGACCCCAGAGCCGCCGAAGCTCAGGGAGGAGGC	279548613	279548783	279548563	279548615	1	6	ENSMODG00000012345.3	279534054	279555218	ARHGEF3	7005	1633	179865	No_or_no_constitutive_exon
TCAGGTGAGGCTGAGGGCCTCCAGGTGATCCTCAGAGGTGGGCTTGAAAGAC	283549398	283549570	283549348	283549400	1	6	ENSMODG00000012589.3	283475327	283562908	None	7005	1633	179865	No_or_no_constitutive_exon
CTCCGTCCTCTCGTTTTCATGTTTATCTCCCCGTGGACCTTGGGACAAAGGA	283840802	283840980	283840752	283840804	1	6	ENSMODG00000012602.3	283790424	283841487	STARD3NL	7005	1633	179865	No_or_no_constitutive_exon
GCTCCCATTGTAACCGAGGGAGACCACCCAGCTTAGAAGGTTCGGGGGAGGC	283995403	283995415	283995465	283995413	-1	6	ENSMODG00000012613.3	283906382	284139445	AMPH	7005	1633	179865	No_or_no_constitutive_exon
CGGACCCCAGGCAGGGATGGAGCCGAGGCCTGGAAGGGCGCTGTGGGGAGGG	285112563	285112833	285112513	285112565	1	6	ENSMODG00000012643.1	285111932	285114605	RALA	7005	1633	179865	No_or_no_constitutive_exon
CTGCAACATGAGGAACTGTATTGTGGGGTCACGGCATTAGAAGGGTTGAGAA	285278862	285279091	285278812	285278864	1	6	ENSMODG00000012657.2	285183546	285295821	CDK13	7005	1633	179865	No_or_no_constitutive_exon
TTTTGTTCCTCCTCCCCTTCGTGCGCTTCCTGGGCCGGCTGCTGGGACAGAA	286635243	286635456	286635193	286635245	1	6	ENSMODG00000013284.3	286239531	286654646	PDE1C	7005	1633	179865	No_or_no_constitutive_exon
TTGACTCCTCCATGATTATTCTATTTCAGTGTCAGCAGAGGGAGATGGAGAT	287840435	287840611	287840661	287840609	-1	6	ENSMODG00000013315.3	287778864	287884625	GOLGA4	7005	1633	179865	No_or_no_constitutive_exon
CCTTGAGCGAGGCTGCTGTCAGAGGACAGGCCCCCTTAGAGGATGGGGAGAG	288013530	288013531	288013480	288013532	1	6	ENSMODG00000013326.3	287966554	288032774	LRRFIP2	7005	1633	179865	No_or_no_constitutive_exon
GCACATTCTGATAAATGTTTATCTTCTTTTTCTTTTTTCTGGGTTAAAAGCA	288060857	288060946	288060996	288060944	-1	6	ENSMODG00000013353.3	288041119	288069724	MLH1	7005	1633	179865	Yes
TAGGAGGTCCAGAGTCATGGCACGTGGGCGCCAAACACGGTGACGGGCAGGG	288173654	288173762	288173812	288173760	-1	6	ENSMODG00000013384.3	288151352	288305014	SCN5A	7005	1633	179865	No_or_no_constitutive_exon
GTCACCTTGTTCCTAACCTTCTTCAATCTGGCATTCTCCCTGGGGGGCAGAT	288807989	288808156	288807939	288807991	1	6	ENSMODG00000013468.3	288796698	288839157	TTC21A	7005	1633	179865	No_or_no_constitutive_exon
GTCTTGTGGGGGACTTTCCTTGGCCCCCACAAGACATCTGGGTAGTGCAGAG	288828963	288829081	288828913	288828965	1	6	ENSMODG00000013468.3	288796698	288839157	TTC21A	7005	1633	179865	No_or_no_constitutive_exon
GAGGCGGAGCCCGGGAGAGGCTCCTCAGCGGGGGCCTCTGGGGGGGGCAGGC	289149317	289149381	289149267	289149319	1	6	ENSMODG00000021164.4	289079752	289163092	DLEC1	7005	1633	179865	No_or_no_constitutive_exon
CGAAATTCTAGGTAAACTCCGGGCGTTCCCAGGGGCTGCCAGCTTGGGAGGT	289487948	289488042	289487898	289487950	1	6	ENSMODG00000021170.3	289479664	289497915	ANLN	7005	1633	179865	No_or_no_constitutive_exon
GCGCTAAAAAGCGCCTTTCCTTGTGTTCCCTTTGACCCCCGTGGGCACAGCG	291115257	291115365	291115207	291115259	1	6	ENSMODG00000002548.3	291045727	291147945	CLASP2	7005	1633	179865	No_or_no_constitutive_exon
TCTGTCAGAGGTCTGGTCTTGTTCATCATCAGAGAAGCCACACTGGGGAGAA	347483	349080	349130	349078	-1	7	ENSMODG00000025428.2	347204	371331	None	7005	1633	179865	No_or_no_constitutive_exon
GCCATCCTCCAATGGGGATCACCAACTTGTGGCTCCTGTGGGAAACAAAGCA	5241163	5241390	5241440	5241388	-1	7	ENSMODG00000016891.2	5241072	5242568	None	7005	1633	179865	No_or_no_constitutive_exon
GTTCCTGCGCGCCTCACTTTTCTTCTTGCTGTGCTGCATTTCGTGGGGAGAC	18763266	18763351	18763401	18763349	-1	7	ENSMODG00000017017.3	18759374	18792132	RIOX2	7005	1633	179865	Yes
ATTTTTCATCTTTTCTTTCAGTGAGCATCCACAATGGGATTATGATGGAGGA	19080907	19081243	19080857	19080909	1	7	ENSMODG00000025389.1	19066604	19081243	None	7005	1633	179865	No_or_no_constitutive_exon
TCGTCCTCTTCCTCCTCTGTACACCCTCAACCACCCTCTGAAGTGGGCAGGG	22695969	22696066	22696116	22696064	-1	7	ENSMODG00000017149.3	22445643	22696293	REPS2	7005	1633	179865	No_or_no_constitutive_exon
TTTTTGGCCTTTTCTCCCCCATTGCTTTGCTGCATTATTTGGGACTGAAGAT	25639574	25639704	25639754	25639702	-1	7	ENSMODG00000017270.3	25635046	25681199	MOSPD2	7005	1633	179865	No_or_no_constitutive_exon
CTTCGGCGGCCAGAGCCCAGACAAGGGCAGGCTGGGATCTTGGGGAGGAGCG	52125067	52125244	52125017	52125069	1	7	ENSMODG00000000326.2	52042118	52145528	GTPBP6	7005	1633	179865	No_or_no_constitutive_exon
TGTCAGTGCTGAATAATATTGGTTGAATTGAATTGGTTCTTGTAGGGGAGGA	53740544	53740696	53740494	53740546	1	7	ENSMODG00000000682.3	53688886	53895268	None	7005	1633	179865	No_or_no_constitutive_exon
TTCACAATTGGAGAAAGAGCTGGAAGCATCTAATAGAAGGGCAGACAAAGCT	58987132	58987771	58987082	58987134	1	7	ENSMODG00000025279.2	58975995	59024458	None	7005	1633	179865	No_or_no_constitutive_exon
GTTTAAATTCTAATGATCATCTCTGTGAACTTTTTTTTGGGGGGGTACAGTC	59574970	59578165	59574920	59574972	1	7	ENSMODG00000001070.2	59420884	59578165	TMEM131	7005	1633	179865	No_or_no_constitutive_exon
AAAGGAGGAGAAAGAAAAGGAGAAAGAAAAGAAAAAAGGGCCGAGTAAAGCC	60888820	60888949	60888770	60888822	1	7	ENSMODG00000001387.3	60882665	60920704	EIF5B	7005	1633	179865	No_or_no_constitutive_exon
TTTTTGTGTTTGTTTATTTTGTTCTCTCTTCCTCCTCGGTGGGCTGGCAGCT	61170222	61170412	61170462	61170410	-1	7	ENSMODG00000027810.1	61114467	61430391	None	7005	1633	179865	No_or_no_constitutive_exon
TCCTATTGATCATGGTTGGTGTTTTGTGTTGTTTTCTTTTCGGGAGGAAGCT	62395741	62395890	62395940	62395888	-1	7	ENSMODG00000001482.2	62362327	62416808	CHST10	7005	1633	179865	No_or_no_constitutive_exon
GCGGTAGGTGTTTACTTGGAATGAAGCAGGAGATGCCTACAAACTGGGAGGA	69728199	69728229	69728279	69728227	-1	7	ENSMODG00000002538.3	69720939	69835319	FHL2	7005	1633	179865	No_or_no_constitutive_exon
TTTCTTATCCCTTGAATGTATGCTAATTTTTCTAACTTTCTTGGGGACAGGA	73901697	73901848	73901647	73901699	1	7	ENSMODG00000002865.3	73719011	73915291	LIMS1	7005	1633	179865	No_or_no_constitutive_exon
CCCGTCCCTCCTTCTCTCTCCTTTCCCGCCCCGGGTGTTGTGCGGGGCAGCC	76611956	76612123	76611906	76611958	1	7	ENSMODG00000003633.3	76611010	76705345	GAS6	7005	1633	179865	No_or_no_constitutive_exon
ATAAGAAATAAATATTTATTTACTTTTTTTTTCTTTTTAAGGGAAAAAAGGA	77640116	77640213	77640263	77640211	-1	7	ENSMODG00000003915.3	77628338	77696859	CUL4A	7005	1633	179865	No_or_no_constitutive_exon
CGTGCTTCGGGGCCCGGGGAGCGGTGGCGAAGAGCAGGGCGGTGGGGGAGCC	83237503	83240056	83237453	83237505	1	7	ENSMODG00000004825.4	83237400	83241258	IRS2	7005	1633	179865	No_or_no_constitutive_exon
TTTCTTTTTTTTTTCTCCTCCTCACTGTATAAAATTCATTTTGGGTAAAGGC	95486407	95486548	95486598	95486546	-1	7	ENSMODG00000006309.3	95233329	95651562	ITGBL1	7005	1633	179865	No_or_no_constitutive_exon
AGCAGCAGCAGCAACCACAGCAGCAGCTGCAATTGCAGCAGGGAGAAGAGGA	114374530	114374947	114374997	114374945	-1	7	ENSMODG00000009776.4	114374530	114377356	SLITRK5	7005	1633	179865	No_or_no_constitutive_exon
AGCCATTGTATTTAACTTATATATATTTTTTTCTTCCTGTGGGGGTATAGGA	130157485	130157621	130157671	130157619	-1	7	ENSMODG00000000173.4	130014084	130500153	DACH1	7005	1633	179865	No_or_no_constitutive_exon
ATGACAGAAAAGAGAATGTGGTAGTTTTTAAGGGGCAGCAGGGTTGAGAGAA	154200723	154200748	154200798	154200746	-1	7	ENSMODG00000006316.3	154197034	154360454	TDRD3	7005	1633	179865	No_or_no_constitutive_exon
GCCCTATTTATAGATAAAATCTAGTTAGAGATAAAACCCTGTCAGGGGAGAA	154199408	154199452	154199502	154199450	-1	7	ENSMODG00000006316.3	154197034	154360454	TDRD3	7005	1633	179865	No_or_no_constitutive_exon
TAAGGAGGTCCAGTCAAGCAATAATGTTTGTTTCCTTTCTTGGGAAATAGGA	157296740	157296858	157296908	157296856	-1	7	ENSMODG00000035431.1	157296603	157297311	None	7005	1633	179865	No_or_no_constitutive_exon
AATGCTATAAAAACAATATAATTAAGATATTGCTATTTGTTGGGACACAGGT	164906649	164906748	164906798	164906746	-1	7	ENSMODG00000014772.3	164901444	164924357	MTRF1	7005	1633	179865	No_or_no_constitutive_exon
CTATTCTGTGGCTGCCCACCAAAGATTTCCTGTGTTTGGGGATTGAACAGGT	171003015	171003140	171002965	171003017	1	7	ENSMODG00000014990.3	170940863	171067684	AOX2	7005	1633	179865	No_or_no_constitutive_exon
GCTGAAAGGGACTGGGCGCAGGATTGACACTGACCCCGAACTGGGAACAGGT	173134101	173134409	173134459	173134407	-1	7	ENSMODG00000029241.1	173132822	173134880	None	7005	1633	179865	No_or_no_constitutive_exon
GGAATGGGGCGGGGGGAGGGTAGGCCCCTGGGAGTAGGGGAGGATGGGAGGC	173394257	173394460	173394207	173394259	1	7	ENSMODG00000015276.3	173394001	173399844	GLB1L	7005	1633	179865	No_or_no_constitutive_exon
CTCCTCAGGCTGCAGTGATAAGAGTTGTGTTTTGGGGGTATGGGTGACAGGG	173411284	173411402	173411234	173411286	1	7	ENSMODG00000015302.3	173407525	173412729	ATG9A	7005	1633	179865	No_or_no_constitutive_exon
CTGCAGTTGCTGATGCTCTATCTCACTCTCTCTTGTGCTGGGGATGCCAGGA	173989827	173990038	173990088	173990036	-1	7	ENSMODG00000015375.4	173983749	174012229	TTLL4	7005	1633	179865	No_or_no_constitutive_exon
AGTAAGTAGCATGCATTTACTATATTTTGTTTTTTATTTTGGGGAAATAGGG	174119635	174119727	174119777	174119725	-1	7	ENSMODG00000015414.3	174115495	174139392	CNOT9	7005	1633	179865	No_or_no_constitutive_exon
GTGAAAACCAACTCATATGATATTCAACGTCTGCTACATGTCAAGGGCAGAG	174238258	174238279	174238329	174238277	-1	7	ENSMODG00000015428.2	174215746	174241748	VIL1	7005	1633	179865	No_or_no_constitutive_exon
CACTGTGTTCTCCCCCTCACTTCCCCTTTATTGTTCCCTTTGGGGATCAGCC	174933240	174933327	174933190	174933242	1	7	ENSMODG00000015529.3	174644050	174983776	TNS1	7005	1633	179865	No_or_no_constitutive_exon
TGTGACATGCTACAATTGATTTGGGTCCTTTCATTCTTTGGGAAACCCAGGT	176702504	176702605	176702655	176702603	-1	7	ENSMODG00000015544.3	176694147	176770737	SMARCAL1	7005	1633	179865	No_or_no_constitutive_exon
AACACTCTCACTTTTCATTTTTCTGCCTTTTCTCTTAATGGGACTAGCAGAC	186828794	186829067	186828744	186828796	1	7	ENSMODG00000024832.1	186827039	186829067	None	7005	1633	179865	No_or_no_constitutive_exon
TTAAAAGTTGCCTCTTTCCTGATAAGCTTCTTATTTCTTTGGGTGAATAGGA	193523626	193523733	193523576	193523628	1	7	ENSMODG00000016275.2	193516245	193546388	None	7005	1633	179865	No_or_no_constitutive_exon
TAGTTTCTTTACATGATTAACACATTTCATGTTTCTTTTTTGGGAATTAGAA	203816900	203817059	203817109	203817057	-1	7	ENSMODG00000021295.2	203774177	203824932	CCDC39	7005	1633	179865	No_or_no_constitutive_exon
ATAAAACCAAGAATTACTGGACGCATTGACAGAAAGCCAGTTGGGGGCAGTC	206093749	206093766	206093699	206093751	1	7	ENSMODG00000021291.3	206046638	206167099	ATP11B	7005	1633	179865	No_or_no_constitutive_exon
TTAAACTTTATTTGTGTGTTTGGTTTTTTTAGACCTCTTGGGCCAGAAAGTC	206098666	206098714	206098616	206098668	1	7	ENSMODG00000021291.3	206046638	206167099	ATP11B	7005	1633	179865	No_or_no_constitutive_exon
CGAAAATATGTATTGGCTAGCCAAGAACAACATATGGGTGAAATAGCAAGTT	208578214	208578597	208578164	208578216	1	7	ENSMODG00000021270.2	208577202	208578791	None	7005	1633	179865	No_or_no_constitutive_exon
TCTATAAAAGTAATATATATACTAAAATATAAATTATCTGGGGAAAACAGGT	217571461	217571599	217571411	217571463	1	7	ENSMODG00000021237.3	217509753	217638819	ATR	7005	1633	179865	No_or_no_constitutive_exon
TGAACCACTATCTTAACTGTCAAATGCCATTTTAATTTGGGAAATTACAGAA	224823986	224824109	224823936	224823988	1	7	ENSMODG00000021205.4	224571919	224852859	DOCK10	7005	1633	179865	No_or_no_constitutive_exon
GTCAGGTCTAGCCCCAAAGTGTTGCTATCAGCTGTGGGTTGGGCAATAAGTT	231954453	231954554	231954604	231954552	-1	7	ENSMODG00000016070.3	231946428	231972919	SKIL	7005	1633	179865	No_or_no_constitutive_exon
TGGCTGGGAAGAGTTTTACTGTTGGTGTTGACCTCGGTGATAACTGGGAGGC	242151414	242151500	242151550	242151498	-1	7	ENSMODG00000016296.3	242146530	242172945	NMD3	7005	1633	179865	No_or_no_constitutive_exon
AGACTCTAGCTGCTGGAAGGGAAGGGTGGGGGAACTTCCGGAGCGGGAAGGG	244694255	244696463	244694205	244694257	1	7	ENSMODG00000015689.3	244382998	244696463	None	7005	1633	179865	No_or_no_constitutive_exon
TTGATTACGTGCCCACGGACACCACGCCGAGGGACCGCTGGGTGGAGAAGAG	249492791	249493253	249492741	249492793	1	7	ENSMODG00000015833.2	249490397	249493253	None	7005	1633	179865	No_or_no_constitutive_exon
ATTCTTTTCCCTTTCAAATCCACCTTCCTGTTGCAATGCATGATGGGCAGGC	249575737	249575773	249575823	249575771	-1	7	ENSMODG00000015838.3	249570826	249755342	MBNL1	7005	1633	179865	No_or_no_constitutive_exon
GGGGAGGGGCGGCAGTGACACGGTGTCCGCCATGTTTGGGGGGTGTGCAGGC	250798564	250798648	250798514	250798566	1	7	ENSMODG00000015913.3	250783489	250801527	SCLY	7005	1633	179865	No_or_no_constitutive_exon
CAGCTCCAGCTGGCTCCCAGCCCCTCCATAGACAACAATTGGGTTGGCAGCC	251296790	251297294	251297344	251297292	-1	7	ENSMODG00000015975.3	251267665	251319850	C2orf54	7005	1633	179865	No_or_no_constitutive_exon
ATTCCTGCGGGTCCTCGGCTCACTGTCCCATTCTTTCTGTGGCTGGGCAGGA	251394671	251394871	251394621	251394673	1	7	ENSMODG00000015983.3	251354041	251486104	None	7005	1633	179865	No_or_no_constitutive_exon
AGTTCTAGATCACCCTAGACATTCTCCTTGTTTTTCTTTGGGCTGAGCAGCT	251401295	251401526	251401245	251401297	1	7	ENSMODG00000015983.3	251354041	251486104	None	7005	1633	179865	No_or_no_constitutive_exon
GCTGCCTGACACCAGGGAGAGCCCCCGCTCTGGGCCTGGCTGGCAGGGAGGC	251766743	251766881	251766693	251766745	1	7	ENSMODG00000016020.3	251692955	251800075	None	7005	1633	179865	No_or_no_constitutive_exon
CGGGTGGCAGAAGATTTGTGTTGTCCATGTTTGGTGGGGGGCGGCAAGAGGC	251806829	251806837	251806887	251806835	-1	7	ENSMODG00000016033.3	251806226	251851552	HDLBP	7005	1633	179865	No_or_no_constitutive_exon
CCACGTGCACTTGGTGTGACCTGAACTTTCCTTTTCCATCGAACGGGCAGCT	251806630	251806760	251806810	251806758	-1	7	ENSMODG00000016033.3	251806226	251851552	HDLBP	7005	1633	179865	No_or_no_constitutive_exon
CACTGTCGATGTCATCTGCTGCCTTTTAGACCTCCAGGGTAAGAAGCCAGCA	253288134	253288164	253288214	253288162	-1	7	ENSMODG00000008563.3	253273637	253314724	None	7005	1633	179865	No_or_no_constitutive_exon
AAGAAGGCCCAAGAGGAGCAGGAGGTGAGCGTGGCTGGGGGTGGAGGGAGGG	260480933	260480974	260480883	260480935	1	7	ENSMODG00000024530.1	260479109	260481768	C1QBP	7005	1633	179865	No_or_no_constitutive_exon
AACATTCAGCACCGACTGTGTACTAGACCCTATTAAATGTGGGGTACAAGTG	260482663	260482668	260482718	260482666	-1	7	ENSMODG00000016652.3	260481960	260485009	None	7005	1633	179865	No_or_no_constitutive_exon
CCTGAGGAGCTGCTGCCCAGGTGAGTGAGGGGAAAAGAGATGTGGGAGAGCT	7705139	7705227	7705089	7705141	1	8	ENSMODG00000025429.2	7703456	7710339	None	7005	1633	179865	No_or_no_constitutive_exon
GGCTCGTGCATCCGGGGAGGCGCCCTGGCACCAGGCTTTTGTCTGGGGAGGG	7988344	7990209	7990259	7990207	-1	8	ENSMODG00000012682.4	7988344	8107366	DENND5B	7005	1633	179865	No_or_no_constitutive_exon
AAACACGGCATGAACCCCCCCTTTGGGAGGTTACCTAAGGTAGCTGGGAGGG	8938863	8938875	8938813	8938865	1	8	ENSMODG00000012763.3	8876032	8943457	DNM1L	7005	1633	179865	No_or_no_constitutive_exon
CCCACCCTCAATGGCTTCTGGCCATCCGCGTAGTCCTGGGACGGGGGAAGGA	9499093	9499171	9499043	9499095	1	8	ENSMODG00000012880.4	9458629	9559990	None	7005	1633	179865	No_or_no_constitutive_exon
TGGGGGGGCAGTCCGTCCACCAAGGGTGGGTTCTTTGGGCAAAGAGGCAGGA	11650261	11650370	11650211	11650263	1	8	ENSMODG00000007410.3	11643629	11656601	None	7005	1633	179865	No_or_no_constitutive_exon
TAGCCCTGACTGTGGCTGCGCCGCCGGGCTGGGGCTGCTCGGGCGGGCAGCG	11801511	11801711	11801761	11801709	-1	8	ENSMODG00000007455.3	11666956	11802059	CELSR1	7005	1633	179865	No_or_no_constitutive_exon
CGCCCAAAGCTTCAGCGCTGGCGCTGGCGGGGAGGATGGGAGCGGCGGAGGC	11800131	11801458	11801508	11801456	-1	8	ENSMODG00000007455.3	11666956	11802059	CELSR1	7005	1633	179865	No_or_no_constitutive_exon
CCTCCCAGCCCAGAGGAGGTGTGAGCCGCATCCTTCCCGCAGGGAGTGAGGA	11693340	11693508	11693558	11693506	-1	8	ENSMODG00000007455.3	11666956	11802059	CELSR1	7005	1633	179865	No_or_no_constitutive_exon
AGCTTCCCGAGTGGGGTCCTGAGCAGAAACGCTTCCTTTGTGGCAGGGAGGA	11675119	11675219	11675269	11675217	-1	8	ENSMODG00000007455.3	11666956	11802059	CELSR1	7005	1633	179865	No_or_no_constitutive_exon
CCCTGACCCTTCCCTTCTCGCCCCACTCCCCATGCTGCTGGGCTGGACAGAG	11911509	11911653	11911703	11911651	-1	8	ENSMODG00000007485.2	11904669	11912920	CABP4	7005	1633	179865	No_or_no_constitutive_exon
GGAGCCCCCTCCCCCGGCCCGGAGGGGCCCGCTCCTCCAGGCCTGGGGAGCC	11999659	11999740	11999790	11999738	-1	8	ENSMODG00000007632.3	11995578	12007509	TBC1D10C	7005	1633	179865	No_or_no_constitutive_exon
GCGGGGCGGGGAGCGGGCGCGCCCGGGACCACCGGAAGTGTCGGCGGGAGGT	12007152	12007305	12007102	12007154	1	8	ENSMODG00000007657.2	12006961	12009090	PPP1CA	7005	1633	179865	No_or_no_constitutive_exon
CCCCCAAATTTTTAAGATTCCCCCCGAACCCCGACAGGGGAACCGGGGAGGG	12283626	12283667	12283717	12283665	-1	8	ENSMODG00000007777.3	12280968	12289285	RHOD	7005	1633	179865	No_or_no_constitutive_exon
CAGGGGTTCCGGGAGGCCTGGCTCTGGGCGCAGGGGTAGCGGGGCAGAAGCG	12618659	12618747	12618797	12618745	-1	8	ENSMODG00000024102.1	12610820	12626152	None	7005	1633	179865	No_or_no_constitutive_exon
TGTTCTTCCCTGCCTGCCCCACCCCCTTCCTGGGCTGGGCTGGGGCGCAGAT	12823830	12824025	12824075	12824023	-1	8	ENSMODG00000008261.3	12813346	12829054	PELI3	7005	1633	179865	No_or_no_constitutive_exon
GGTCCCACCGGGCCTCCCTTCAGCCTTCTCTCCTGGCCGAGGGGCCGTAGGT	12987114	12987216	12987266	12987214	-1	8	ENSMODG00000008412.4	12983149	12987574	KLC2	7005	1633	179865	No_or_no_constitutive_exon
CAGGGTCCAGGTGCGACGCCTGGTGCAGGAGAACCAGTGGCTGCGGGGAGGA	12986984	12987110	12987160	12987108	-1	8	ENSMODG00000008412.4	12983149	12987574	KLC2	7005	1633	179865	No_or_no_constitutive_exon
TATCTGGGCTGGAGGTCCCCTGGCCTGACATCCGTGGGTCGGGCTGACAGTT	13458702	13458863	13458913	13458861	-1	8	ENSMODG00000009626.3	13444137	13461400	PCNX3	7005	1633	179865	No_or_no_constitutive_exon
GCCGAGGGGGCGCCCTGGGCGGCCCCCCGCCCCCCGCCCCCGACGGGGAGCC	13525642	13525772	13525592	13525644	1	8	ENSMODG00000009717.4	13524415	13540077	LTBP3	7005	1633	179865	No_or_no_constitutive_exon
TGGAAGTACTGGCTCTCCCTGGGGCAGGCTTGGAAGGGCGGAGCTTGGAGCC	13529799	13529959	13529749	13529801	1	8	ENSMODG00000009717.4	13524415	13540077	LTBP3	7005	1633	179865	No_or_no_constitutive_exon
CCGGGGCTGGTTGGGGATAGCAAGAAGCCGCCCCTCCGGAGTGGGCTGAGGG	13546463	13546651	13546701	13546649	-1	8	ENSMODG00000009751.2	13538580	13547061	SCYL1	7005	1633	179865	No_or_no_constitutive_exon
AAAGGGGGCACGCGGGCCGAAGGGACTTAGCCAGGGTCCGAGCCAGGGAGGC	13543434	13543495	13543545	13543493	-1	8	ENSMODG00000009751.2	13538580	13547061	SCYL1	7005	1633	179865	No_or_no_constitutive_exon
CGCGACCCCCCTCTGAGGAGGCCTGATCGGGTGTGGCCTCTTGTGGGGAGCT	13541386	13541574	13541624	13541572	-1	8	ENSMODG00000009751.2	13538580	13547061	SCYL1	7005	1633	179865	No_or_no_constitutive_exon
GGGGGCTGAGGGGGCGATGGGGGGGCCCGGGGGCCTGGAGAGGGTCCGAGCC	13541146	13541321	13541371	13541319	-1	8	ENSMODG00000009751.2	13538580	13547061	SCYL1	7005	1633	179865	No_or_no_constitutive_exon
ACAAGTCCTGAGTCTCCTCTCCTGGGAGATGGCAGAGATGGGACACTGAGAG	13914728	13914903	13914678	13914730	1	8	ENSMODG00000010010.2	13914516	13940096	None	7005	1633	179865	No_or_no_constitutive_exon
ACAGCAGAAAGGACATTATGTGTTGGGGAGTTAGGTTGGAGGGGAGGCAGTA	14239337	14239353	14239403	14239351	-1	8	ENSMODG00000010134.3	14239004	14242501	ZFPL1	7005	1633	179865	No_or_no_constitutive_exon
GTGGGCTGGGACCCCACGGGCTGCCCGCATGGGCGGAGGGACACAAGAAGGG	14483442	14483656	14483706	14483654	-1	8	ENSMODG00000005362.3	14482426	14489049	None	7005	1633	179865	No_or_no_constitutive_exon
ATGATGTAAACATTCATTTTTTAGACCTGTGTGGGGGGGGGGGGGTTAAGTA	14668291	14668307	14668241	14668293	1	8	ENSMODG00000005419.3	14632180	14708810	MOV10L1	7005	1633	179865	No_or_no_constitutive_exon
TAATGGTGTGGCATCCCTCTGAGGCTGGGTCCTGGGCCTTGGGTGGGCAGTC	14960747	14960862	14960912	14960860	-1	8	ENSMODG00000005636.3	14957424	14971686	MAPK11	7005	1633	179865	No_or_no_constitutive_exon
TTTCATTCCTTTTCTCGTGCCAATTCTGAGCTGTATTTGATGGGCAGCAGGT	15130456	15130498	15130406	15130458	1	8	ENSMODG00000035685.1	15123351	15138014	None	7005	1633	179865	No_or_no_constitutive_exon
GTTGAGTAGCATGGTCTGCTTCTTTCCTTTCTGAAATCTGCAGGGTGGAGGG	15261971	15262091	15261921	15261973	1	8	ENSMODG00000005766.3	15226099	15288528	PPP6R2	7005	1633	179865	No_or_no_constitutive_exon
CCTGGGGTCCTGTGGTCACTGCGGGGGCTCCTCCCTGCCGGGGAGGTCAGAT	15449185	15449315	15449365	15449313	-1	8	ENSMODG00000005926.3	15444889	15450928	TYMP	7005	1633	179865	No_or_no_constitutive_exon
GCGTGGGGATGGGACCCAAAGCTGATGATGACTTGGGGGCGGGGGTGCAGTA	15498198	15498336	15498386	15498334	-1	8	ENSMODG00000006015.2	15492296	15500075	CPT1B	7005	1633	179865	No_or_no_constitutive_exon
GAGGAAGAGGAGGAAGATGGGGAAGGGGAGGTGGAAGATGGGGGCCACAGGC	15533227	15533330	15533177	15533229	1	8	ENSMODG00000006050.4	15527815	15544229	None	7005	1633	179865	No_or_no_constitutive_exon
AGAGGAAGAGGAAGGAGACGAGGAGGAAGAAGATGAGGCCGCGGGGGTAGTG	15535407	15535621	15535357	15535409	1	8	ENSMODG00000006050.4	15527815	15544229	None	7005	1633	179865	No_or_no_constitutive_exon
GGCTCGGCTCTGTCCCCCGCAGCTGAGTCACTTCCTCTCTGGGCAGGCAGTC	17356602	17360021	17356552	17356604	1	8	ENSMODG00000033332.1	17326340	17360021	None	7005	1633	179865	No_or_no_constitutive_exon
GATTACAAGGCATTCTGGGGAAGTGGAGCAAAGGCTCATGGGGATTGTAGTC	18438389	18438490	18438540	18438488	-1	8	ENSMODG00000014244.2	18438389	18439617	None	7005	1633	179865	No_or_no_constitutive_exon
GTGTCTTTTTGTGTATTTGTAATTGCATTCTTTTTGGGTTGGGGAAAAAGCT	27082073	27082219	27082269	27082217	-1	8	ENSMODG00000007267.3	27066640	27112353	None	7005	1633	179865	No_or_no_constitutive_exon
CTGGCGCTCGGGGCTTCCCTGTCTCAAGTGGGTGTGGTCGTGGGGGGCAGGA	27939614	27939779	27939564	27939616	1	8	ENSMODG00000004126.3	27937981	27943102	PRPH	7005	1633	179865	No_or_no_constitutive_exon
GTTTGTCTCTGCAGATGTTAAGCTCTGAGCCAATGATGAGGGAAAACCAGAC	31571887	31572805	31572855	31572803	-1	8	ENSMODG00000020919.2	31571887	31574036	None	7005	1633	179865	No_or_no_constitutive_exon
CATTGGAGGCACAGAAATCCAGTTGGAGGCCTGCAATAAGGCCTGGGAAGAT	33933620	33933759	33933809	33933757	-1	8	ENSMODG00000025220.1	33933620	34003264	None	7005	1633	179865	No_or_no_constitutive_exon
TAGACAGTATACTGGTGAAAAGCTATATGAACGTAACGAACATGGGAAAGCC	35802711	35803193	35803243	35803191	-1	8	ENSMODG00000025207.2	35801462	35809713	None	7005	1633	179865	No_or_no_constitutive_exon
AGATTATCAACACTGGAGAGAAACCTTATGGATGTCTACAGTGTGGGAAGGC	36153184	36155251	36153134	36153186	1	8	ENSMODG00000025178.2	36143145	36155251	None	7005	1633	179865	No_or_no_constitutive_exon
AGAAAGAAAGAAAGAAAGAAAGAAAGAAAGGAAGGGAGGAAGGGAGGAAGGG	47095592	47096457	47096507	47096455	-1	8	ENSMODG00000036271.1	47095592	47155243	None	7005	1633	179865	No_or_no_constitutive_exon
CTCACTGCCCCCCCTCAGGGAGCCGAGCCGGCGCGGATCCCGGGGGACAGCC	49514045	49514198	49514248	49514196	-1	8	ENSMODG00000020468.3	49376620	49514708	PAWR	7005	1633	179865	No_or_no_constitutive_exon
TAAGAAACCCTTCGTGATTTTATTTTATTATTCCTGTTTTCAGGGAGAAGAA	56767359	56767464	56767309	56767361	1	8	ENSMODG00000020493.3	56763960	56837458	None	7005	1633	179865	No_or_no_constitutive_exon
TCTGTGCTTGAGTAGCATACTAACCATTATTTTCCTTATGGGGAGATTAGGT	60772694	60772805	60772855	60772803	-1	8	ENSMODG00000020505.3	60750278	60791074	C12orf50	7005	1633	179865	No_or_no_constitutive_exon
CCCTTCATTTCTCCTTTTTTGTTTTCTTCTATCTTGTATGGGAATCAAAGGG	63383678	63383774	63383824	63383772	-1	8	ENSMODG00000008960.4	63361410	63422202	TNRC6B	7005	1633	179865	No_or_no_constitutive_exon
AAACTGGGCAAGCTTCCTTTGGGGTTCAGAGGGGATGGAGGGATGAAGAGTA	63738303	63738370	63738420	63738368	-1	8	ENSMODG00000008992.3	63733380	63763165	GRAP2	7005	1633	179865	No_or_no_constitutive_exon
AAGGCTTAACCAAACAAGACTCGGAATATCATCCTCCTAGAGCTGGGGAGGA	64115658	64115719	64115769	64115717	-1	8	ENSMODG00000009363.3	64033741	64200609	CACNA1I	7005	1633	179865	No_or_no_constitutive_exon
TGGCCCCCTTGTCCTCCACCAAGGGTCCACTGCCTCCCCTGGGGACTGAGGG	64033741	64033945	64033995	64033943	-1	8	ENSMODG00000009363.3	64033741	64200609	CACNA1I	7005	1633	179865	No_or_no_constitutive_exon
CCATGGGAAATCAAGTTTTGACTGAGGTCAAGGAGGTGTGGGAGAGGAAGAG	64389467	64389508	64389558	64389506	-1	8	ENSMODG00000025084.1	64389467	64391668	MGAT3	7005	1633	179865	No_or_no_constitutive_exon
GTTAGCTTGGCTCCCCGGAGCCCTGGGACTACTGAGCAAGACCAGGGGAGGG	65259659	65259917	65259609	65259661	1	8	ENSMODG00000009681.3	65221560	65259917	DDX17	7005	1633	179865	No_or_no_constitutive_exon
CCCAGTGAGGGGGTATGCTCAGCAGATGGCAGTCTTGGGTAGATATGAAGTG	72417543	72417672	72417493	72417545	1	8	ENSMODG00000008173.3	72374111	72440091	METAP2	7005	1633	179865	No_or_no_constitutive_exon
TTGGGAGCTAAAGTAAATCTATATGAGTGTGTATATCCTGGGGGAGAGAGAA	72688895	72688910	72688960	72688908	-1	8	ENSMODG00000008108.3	72630741	72781227	NTN4	7005	1633	179865	No_or_no_constitutive_exon
GGATCTTGGGATGTGCATGGAATGACATTTTTGGCCCCCGGGGATGCTAGAG	73392150	73392315	73392365	73392313	-1	8	ENSMODG00000007944.3	73331667	73408874	CDK17	7005	1633	179865	No_or_no_constitutive_exon
ATGTGCTATGCATAAATACTGAATGCATTCTAAATTATTTGGGATTATAGGT	73921813	73921955	73921763	73921815	1	8	ENSMODG00000007823.3	73579745	73993051	None	7005	1633	179865	No_or_no_constitutive_exon
TATTTATAGGACCAAGGAATAAACAGGGCAAGTGCAATAGGCTAAGGGAGGG	77902765	77902805	77902855	77902803	-1	8	ENSMODG00000005106.5	77888936	77912351	None	7005	1633	179865	No_or_no_constitutive_exon
GTTGTTCCTAGAGCTAACTAAATACATATATTTGTTTTTGGGGGGCTTAGGT	78783918	78784066	78783868	78783920	1	8	ENSMODG00000004966.3	78370875	78844366	ANO4	7005	1633	179865	No_or_no_constitutive_exon
ATCAATGACACATGTTAAACCCAGTGGAATTACACATCAGATATGGGAAGGG	79322149	79322160	79322210	79322158	-1	8	ENSMODG00000030387.1	79322149	79498438	None	7005	1633	179865	No_or_no_constitutive_exon
ATAAGAGTTGTATGTTTATATTTTCATTCATTTATTCAATGTGGGACAAGAA	80256586	80256715	80256765	80256713	-1	8	ENSMODG00000028414.1	80191904	80438277	None	7005	1633	179865	No_or_no_constitutive_exon
CTCTGGGGGATTTTCCAGTCCATGACATGTTTTATTCTACATTTAGGGAGAA	81107177	81107601	81107127	81107179	1	8	ENSMODG00000003044.2	81100638	81107601	SPIC	7005	1633	179865	No_or_no_constitutive_exon
TGTGTTCTGTAAATTATAAATTGTGTTTCCTTAACTGTGGGGGACCATAGGT	84736212	84736378	84736428	84736376	-1	8	ENSMODG00000002071.3	84726813	84823416	ALDH1L2	7005	1633	179865	No_or_no_constitutive_exon
TAAAGCCCCCCCACAGACCCCTGGCTGACCACCTCCTTTCTGGGTGACAGGG	90890084	90890193	90890243	90890191	-1	8	ENSMODG00000001078.3	90887787	90948565	MYH9	7005	1633	179865	No_or_no_constitutive_exon
TCCAAGAGGGATGCAGCCCAACCTGGGGCCAGAGTGGCAGAGGGGGGCAGCC	91186589	91186667	91186717	91186665	-1	8	ENSMODG00000000799.3	91172468	91347927	CACNG2	7005	1633	179865	No_or_no_constitutive_exon
GAACCTACTGTGTGTCAGAGAAGGGGCTAAGCAACTAGCAGAGCTGGGAGTC	91798855	91798895	91798805	91798857	1	8	ENSMODG00000000708.3	91782662	91801749	KCTD17	7005	1633	179865	No_or_no_constitutive_exon
TCTCTCTCCTTGGGAGGCCGGCTTCTCTCCTTCCTTGGGTGCCTGGGAAGAG	92022501	92022585	92022635	92022583	-1	8	ENSMODG00000000635.3	91994552	92023562	RAC2	7005	1633	179865	No_or_no_constitutive_exon
ATCCTGATCCTACTGGGGACACCCCCCCTCCCCATCAGTATTGGGGAAAGGA	92859194	92859307	92859144	92859196	1	8	ENSMODG00000000273.3	92856026	92862296	None	7005	1633	179865	No_or_no_constitutive_exon
CTCCGCCCCTCCCGCGCCCCCCCGCCCCTGAATTCGGGGTTGGCGCAAAGGC	96456349	96456492	96456299	96456351	1	8	ENSMODG00000017718.3	96455373	96620750	C2CD5	7005	1633	179865	No_or_no_constitutive_exon
CTCTATCCCCTGAGCCACCTAGCTGCCCCCTTTTTTTCATGGGATGGGAGGA	107717758	107717790	107717840	107717788	-1	8	ENSMODG00000018058.3	107709917	107837746	SCNN1A	7005	1633	179865	No_or_no_constitutive_exon
TAAAACTAACTCTTCTGACTTATCTTTCTGTATTTGGGTAATGTGGACAGGA	107716195	107716294	107716344	107716292	-1	8	ENSMODG00000018058.3	107709917	107837746	SCNN1A	7005	1633	179865	No_or_no_constitutive_exon
GTCTTGCACTCAAAAGACAAACTTGGAGAGAAGGAAAGTGAAGGGAAGAGAA	107825498	107825525	107825448	107825500	1	8	ENSMODG00000018060.2	107823694	107826401	None	7005	1633	179865	No_or_no_constitutive_exon
GATTACAGGAAAACTGGGGCCAGAGGGATTGGTAGCATCAGAGGGGGAAGTA	107825844	107825871	107825794	107825846	1	8	ENSMODG00000018060.2	107823694	107826401	None	7005	1633	179865	No_or_no_constitutive_exon
TATCATCTAGCCTGCTTCTATGTGTATTTATTGTTTTTGTTTCAGGGGAGAA	111211179	111211230	111211129	111211181	1	8	ENSMODG00000018214.3	111209652	111227953	GSG1	7005	1633	179865	No_or_no_constitutive_exon
ACTTTCTAGTTATTATAGTTGATATGAACCTACTTTGGTGGGGAAAGTAGGC	112889647	112889797	112889847	112889795	-1	8	ENSMODG00000024791.1	112888949	112889872	None	7005	1633	179865	No_or_no_constitutive_exon
TCCTACTAAAGCCTCTCAGCTAAGGTGCTGTTATACCTCTCTGGGGGCAGGT	116481030	116481171	116480980	116481032	1	8	ENSMODG00000033275.1	116468264	116485648	None	7005	1633	179865	Yes
TGAGGAAGAAGAAGAAGAGGAATCCCATCTTCCCCCTTCTGACCTGGGAGGT	120738983	120739034	120739084	120739032	-1	8	ENSMODG00000018463.3	120718124	120941939	MICAL3	7005	1633	179865	No_or_no_constitutive_exon
AGGCCGGCCCCTCCCAGGTAGATGACGTCATGGAGGAGGAGGGGTGTGAGGA	130110728	130111487	130111537	130111485	-1	8	ENSMODG00000016736.2	130110728	130111950	None	7005	1633	179865	No_or_no_constitutive_exon
TAAGGGGGCTGAGCAGGGGTAGGCGTGGCCTGAGGGTCCATGGGCAAGAGAT	131958216	131958439	131958166	131958218	1	8	ENSMODG00000016738.2	131958113	131958654	None	7005	1633	179865	No_or_no_constitutive_exon
CAGCTGCCTTTATTTTCCTGACTCGTCTCCTCTTCTTTCTTGGGTAACAGAA	156778562	156778696	156778746	156778694	-1	8	ENSMODG00000017361.3	156434149	156822701	None	7005	1633	179865	No_or_no_constitutive_exon
CTTTAATCTTTTTTTGCTCACTCACCTGCTGATACTGATGGGGGAAAAAGAA	160199126	160199138	160199188	160199136	-1	8	ENSMODG00000016040.3	160115136	160341535	NRCAM	7005	1633	179865	No_or_no_constitutive_exon
TGACTGATTATTTGCCCTAACTTTGCTTCATATTGTCCCTGGGAGCTTAGGA	173125396	173125456	173125346	173125398	1	8	ENSMODG00000015771.3	173124765	173329501	CFTR	7005	1633	179865	No_or_no_constitutive_exon
TGATTCAAAAGGGAGTTCATGTAACTGTAATGATCGAGGTGGGCAGAAAGCA	180507804	180508332	180508382	180508330	-1	8	ENSMODG00000015448.2	180507804	180508878	None	7005	1633	179865	No_or_no_constitutive_exon
TCTTGGGAGGATATGGGGAGTACATGTAGGAGGCTCCTTGGGGAACACAGTG	188665936	188666133	188665886	188665938	1	8	ENSMODG00000015065.4	188639846	188672075	None	7005	1633	179865	No_or_no_constitutive_exon
GATCAAAGGGGGCAGCAAGATCAAAGAGGGGATCAGGACCAGGGGTAGAGTT	188666229	188666274	188666179	188666231	1	8	ENSMODG00000015065.4	188639846	188672075	None	7005	1633	179865	No_or_no_constitutive_exon
ATTTTATACATTGCTATATGTTATGTTACTTTCTGGTCCTCTGGGGACAGGT	189591518	189591716	189591468	189591520	1	8	ENSMODG00000014645.3	189505542	189632419	NRF1	7005	1633	179865	No_or_no_constitutive_exon
ATGAAACACCTCCACCAGCAAAGATGTGAGAACTCCCTCAAAATTGGGAGGG	195031976	195032191	195031926	195031978	1	8	ENSMODG00000014154.2	195031523	195032191	None	7005	1633	179865	No_or_no_constitutive_exon
AAGATCTGGAAAATTATTTTCAAAATGAAATCTGTCTTTTACAAGGGCAGAT	195159825	195160624	195159775	195159827	1	8	ENSMODG00000035722.1	195136320	195167725	None	7005	1633	179865	Yes
CTGAGCAGTTGAAGACTATTGGGTCAATGATGGTTGGGGTTTGAAGAAAGCT	199706806	199706866	199706756	199706808	1	8	ENSMODG00000013879.2	199705522	199707205	None	7005	1633	179865	No_or_no_constitutive_exon
ACTCTCTATTTTTCTATTCCAAATGGGTGGGACAAAAGGTGGGGGAATAGAC	200658243	200658296	200658346	200658294	-1	8	ENSMODG00000013805.3	200614593	200668588	ATP6V0A4	7005	1633	179865	No_or_no_constitutive_exon
CAGCCCCCAACAATAACTAATCTATGATCTCTTTTCTGCTGGGGTGGAAGAA	202048919	202049012	202048869	202048921	1	8	ENSMODG00000013723.3	202036868	202302100	TBXAS1	7005	1633	179865	No_or_no_constitutive_exon
GAGGGGGAGTGTTGAACCCTCAATAACACTCGTGTTTCTTTTACAGGGAGCT	202310600	202310853	202310903	202310851	-1	8	ENSMODG00000013713.3	202310600	202367926	None	7005	1633	179865	No_or_no_constitutive_exon
ATGGGGTGAAGGCCCCATATGTGAGTTGTTCTTCTTGTTGGGGGATTCAGGT	205502554	205502692	205502742	205502690	-1	8	ENSMODG00000001018.3	205494485	205517834	None	7005	1633	179865	No_or_no_constitutive_exon
GTTGCTTGAATATAGTTGTCATGATAACCTTCTCCTCCTGGGCGGAGCAGCG	205498443	205498712	205498762	205498710	-1	8	ENSMODG00000001018.3	205494485	205517834	None	7005	1633	179865	No_or_no_constitutive_exon
CTATTATGGTAACCACCCTTTCCTCCACCCTTTTCCCTTGGGTGGAGCAGCG	205567806	205568075	205568125	205568073	-1	8	ENSMODG00000001049.3	205563038	205585367	None	7005	1633	179865	No_or_no_constitutive_exon
CTGGCCTTACCTTCTCAATGGGGGCTGATAACGTGAGCTGGGTCAATGAGTT	206574403	206575303	206575353	206575301	-1	8	ENSMODG00000001534.2	206573945	206575720	None	7005	1633	179865	No_or_no_constitutive_exon
TATTCTGTTCAGACTCAAATTTCTCACAACATCTGGTGGGGGGACCACAGGT	207317755	207317908	207317705	207317757	1	8	ENSMODG00000001635.3	207300018	207331694	None	7005	1633	179865	No_or_no_constitutive_exon
AGATTGGGGGTCCTGTGGTACCAACTGCTTCTCTTCTATCTGTGGGGCAGGA	214155584	214155758	214155534	214155586	1	8	ENSMODG00000002813.3	214155157	214261216	SSPO	7005	1633	179865	No_or_no_constitutive_exon
CTTGCTTATTTCCTACAGACCCAGACACCAGCAGAGGAGACTCAAGGGAGCA	214639860	214640649	214640699	214640647	-1	8	ENSMODG00000024214.1	214639860	214659445	None	7005	1633	179865	No_or_no_constitutive_exon
TGGAGGTCAGAATCAAGATGGGCTCAGGGGACAGTTTGGGGATTAGGGAGAG	215624312	215624415	215624262	215624314	1	8	ENSMODG00000004046.3	215621839	215625908	None	7005	1633	179865	No_or_no_constitutive_exon
GTGACTGGCAAGGGTCCGGGGGTTGTCCCTGATGGAGTCCGGGGCTGCAGCG	215655963	215656185	215655913	215655965	1	8	ENSMODG00000004225.3	215643433	215665054	SLC4A2	7005	1633	179865	No_or_no_constitutive_exon
GGACTCAGAGGGGAGAGTTGGAGGAAAAAAAAAAGGCAGAAAAGGGAAAGAA	215898226	215898364	215898414	215898362	-1	8	ENSMODG00000004451.3	215885337	216061281	SMARCD3	7005	1633	179865	No_or_no_constitutive_exon
TCTCCCTTCTGGACCTACTATTGGCACTGTCTATCTCTTGGGAAATCTAGGT	228867435	228867581	228867631	228867579	-1	8	ENSMODG00000031959.1	228864285	228869266	None	7005	1633	179865	No_or_no_constitutive_exon
AAGTTTTGTACAAAGATTTTATTTATTTATTTTTTTGCCTCGGGGAACAGGT	256930467	256930598	256930417	256930469	1	8	ENSMODG00000009905.3	256860316	257160037	CUBN	7005	1633	179865	No_or_no_constitutive_exon
GGACTCCAACTCTTTTTCACTACCTCTAAGAAGATGGCACATGAGGGCAGGG	263230521	263230564	263230471	263230523	1	8	ENSMODG00000024065.1	263229984	263230564	None	7005	1633	179865	No_or_no_constitutive_exon
GGAATTCCAATACTTGTGTACTCTGTGCCAGGCACAGGGGGAGGGAACAGCT	264407749	264407924	264407699	264407751	1	8	ENSMODG00000010587.3	264332585	264520602	AKAP9	7005	1633	179865	No_or_no_constitutive_exon
AAAGGAAATTGGAACAACTTCGGGCAGAGCTAGATGAAATGTATGGGCAGCA	264410736	264412773	264410686	264410738	1	8	ENSMODG00000010587.3	264332585	264520602	AKAP9	7005	1633	179865	No_or_no_constitutive_exon
GCAAAAAGTATTTACACTTTTTGAATAACTTTATTTTTCCTGTCAGGGAGTG	264722026	264722111	264721976	264722028	1	8	ENSMODG00000010686.3	264660317	264823884	ANKIB1	7005	1633	179865	No_or_no_constitutive_exon
TTTCTGGCTTGCCATATGAGGAGTCTACAAAATAAAAGGGGGACACGTAGAG	266680763	266680886	266680936	266680884	-1	8	ENSMODG00000011004.2	266679754	266681672	None	7005	1633	179865	No_or_no_constitutive_exon
CAGTCCTCCCCTTAGTTCCTTCTGGGGAACCGGAGGATGCCCAAGGGGAGAG	266680200	266680409	266680459	266680407	-1	8	ENSMODG00000011004.2	266679754	266681672	None	7005	1633	179865	No_or_no_constitutive_exon
TCATTACGGGCTATTGTCTTGCTCGACATCAGATAATTCACACTGGGGAGAA	266714801	266715439	266714751	266714803	1	8	ENSMODG00000011021.3	266714077	266756693	None	7005	1633	179865	No_or_no_constitutive_exon
CTAAAATGAAGTTCTTATCTTTCCTTCTTTCCCATGTTTGGGCCAAACAGAA	267429649	267429844	267429599	267429651	1	8	ENSMODG00000011047.3	266996194	267440095	MYRIP	7005	1633	179865	No_or_no_constitutive_exon
CAGGCGCCAGGCAAACCCGCCCCGCAGCTCCTGTGCTCGTTGGGGGTCAGGA	275641813	275642062	275642112	275642060	-1	8	ENSMODG00000014566.3	275625968	275662297	HACL1	7005	1633	179865	No_or_no_constitutive_exon
CCTGGCTTGTTGGTGGCTCTAGGGGGCTTGGTCCATAGACCAAAGGGGAGGA	276384722	276385351	276385401	276385349	-1	8	ENSMODG00000036226.1	276384722	276385717	None	7005	1633	179865	No_or_no_constitutive_exon
GTGCTGATCACAGTATATATTTTTTTGCTAATTTCTTAAAGGGAAAAAAGTA	280091005	280091212	280091262	280091210	-1	8	ENSMODG00000014789.3	280081188	280126970	None	7005	1633	179865	No_or_no_constitutive_exon
TTAATAAATTACTATACTGAATTAATAACCAACCTAATTTGGGTTAACAGCA	285899057	285899180	285899230	285899178	-1	8	ENSMODG00000014954.4	285891595	285981410	TOP2B	7005	1633	179865	No_or_no_constitutive_exon
AATGACGCGTGTGTTTGTTTTTCTGCTTTCCTTCTCCGGTGGGGGCTCAGCA	294684832	294684955	294685005	294684953	-1	8	ENSMODG00000015290.1	294676403	294701152	MTURN	7005	1633	179865	No_or_no_constitutive_exon
AGCACTCTCTTCCCGACCAAATAACGCTTGTCCTTCACTGGGGGGTTTAGGC	294750224	294750379	294750429	294750377	-1	8	ENSMODG00000015303.3	294739848	294772135	PLEKHA8	7005	1633	179865	No_or_no_constitutive_exon
GGAAACAGGAAGGAGCCAGAGTGCGAGCTGGCAGGGAGGGAGCAGGGCAGGA	294748954	294749000	294749050	294748998	-1	8	ENSMODG00000015303.3	294739848	294772135	PLEKHA8	7005	1633	179865	No_or_no_constitutive_exon
TGGATTCCTGATCTTCAGGTATCTTTTTGGGTGATTTAGGGAGTTTAGAGGC	294852586	294852645	294852695	294852643	-1	8	ENSMODG00000015311.3	294848811	294920568	None	7005	1633	179865	No_or_no_constitutive_exon
AAGAAATGAGCTCACCCTCTCTACTCATGCTTGGGGGCTGGGGAAGAGAGCC	294852354	294852399	294852449	294852397	-1	8	ENSMODG00000015311.3	294848811	294920568	None	7005	1633	179865	No_or_no_constitutive_exon
CATTGAATTTCCTTGTGACCGATTCATGGACAGCGGGGGTGGCAGCGGAGGG	295611068	295611090	295611018	295611070	1	8	ENSMODG00000023951.1	295608598	295611090	None	7005	1633	179865	No_or_no_constitutive_exon
CCGGCCGTTCGCCCCCCGGCTACTATCGCCCTTCGCGGGCTGGGCCGGAGCC	297391685	297391756	297391635	297391687	1	8	ENSMODG00000000491.2	297391481	297392998	None	7005	1633	179865	No_or_no_constitutive_exon
GGGACACCGGAGCGCTGGGAGGGGACATCGGAGTGCTGGGGGGTCAGAAGGA	299429935	299430256	299430306	299430254	-1	8	ENSMODG00000000740.3	299408750	299435327	MPP6	7005	1633	179865	No_or_no_constitutive_exon
CTCCCAGTAATCCAGGCAAGGAGGCGGTACAGTTACGTGGGGAGAAGGAGGG	300818427	300818477	300818377	300818429	1	8	ENSMODG00000001253.3	300810967	300822933	None	7005	1633	179865	No_or_no_constitutive_exon
ACGGGAGAACACCGCCTCCCGGGGAACCTGCCTGACAGAACTGGGGAGAGCC	301325495	301325697	301325445	301325497	1	8	ENSMODG00000001277.2	301288443	301369787	RAPGEF5	7005	1633	179865	No_or_no_constitutive_exon
GGCTCTGGACTCAGTTATCCCAACTCCATGATGCCATTTGGGTGACGGAGAA	306276742	306276828	306276692	306276744	1	8	ENSMODG00000001600.2	306265774	306282788	ANKMY2	7005	1633	179865	No_or_no_constitutive_exon
TGATGGTACTAAAGGGCCTGACTGCTGGGGGGGGGGGTCCCAAGGGGCAGAT	310171089	310171253	310171039	310171091	1	8	ENSMODG00000014114.3	310170582	310277675	PHF14	7005	1633	179865	No_or_no_constitutive_exon
CCTCTCTGAACTGGGATCGTCACTGCCTCCGCCTCCCAGGGTAGTGAGAGCA	310172107	310172167	310172057	310172109	1	8	ENSMODG00000014114.3	310170582	310277675	PHF14	7005	1633	179865	No_or_no_constitutive_exon
CGGGCCTGCCGTCCCCCCTCTCAGCCGCTGGGCTCGGGCCGGCCCGGGAGAC	310200431	310200588	310200381	310200433	1	8	ENSMODG00000014114.3	310170582	310277675	PHF14	7005	1633	179865	Yes
GGGCCGCTTACCCTTTTCTCTCTGTCTCCCCCCTTCCCTGGGCGCGGCAGGA	310218638	310218760	310218588	310218640	1	8	ENSMODG00000014114.3	310170582	310277675	PHF14	7005	1633	179865	Yes
GATTCCCTTCCACTGGGGGGAGTTTAACCGGGGCTTTGTTTGGGGAACAGAG	3931321	3931654	3931271	3931323	1	X	ENSMODG00000009243.3	3922569	3935259	DKC1	7005	1633	179865	No_or_no_constitutive_exon
TCCTCACATCTCCTAAGGTTGTTGCTGTTTCTTGCCTTGGCTGGGGGTAGGT	4033755	4033970	4034020	4033968	-1	X	ENSMODG00000009313.4	3995137	4064902	None	7005	1633	179865	No_or_no_constitutive_exon
TGGGCCATACAGGGTGACCTCAATATTTTGTTCTCTTTTGGGGAAACTAGGG	6842474	6842567	6842617	6842565	-1	X	ENSMODG00000011584.3	6694548	6913856	COL4A5	7005	1633	179865	No_or_no_constitutive_exon
TTTCTCCGATGGCCAGCAGGTGGTGCCAGAGCTGCTTACAAAGGGGCCAGCC	6830578	6830626	6830676	6830624	-1	X	ENSMODG00000011584.3	6694548	6913856	COL4A5	7005	1633	179865	No_or_no_constitutive_exon
CTCTGTTGTAATTTGCACTATAATCTTGTTCTTTCCATTTCACAGGGGAGAA	6734146	6734333	6734383	6734331	-1	X	ENSMODG00000011584.3	6694548	6913856	COL4A5	7005	1633	179865	No_or_no_constitutive_exon
TGGTGGTCAGGGAGGGCTCTTTTGTTTTGTCAAGTTGCCAGGATGGGCAGTG	6727394	6727422	6727472	6727420	-1	X	ENSMODG00000011584.3	6694548	6913856	COL4A5	7005	1633	179865	No_or_no_constitutive_exon
CAGGGGAAGGAGTCTTCCTCACCACCTATCCCGTCTCCTTGTGGGGCCAGGT	7394366	7394565	7394615	7394563	-1	X	ENSMODG00000011680.3	7386392	7537352	STARD8	7005	1633	179865	No_or_no_constitutive_exon
ATTGCTTCTCCTCCCCCTTCCCCTCTCTGTTTGTGTCTTGGGCACAGCAGGA	9635063	9636116	9636166	9636114	-1	X	ENSMODG00000012445.3	9635063	9659974	None	7005	1633	179865	No_or_no_constitutive_exon
ACGAGAGCTTGCGGAGAAGGAGAAGGAGAAGATTGAGAGGGAGAAGGAAGAG	10206944	10206998	10207048	10206996	-1	X	ENSMODG00000012494.3	10202852	10280093	None	7005	1633	179865	No_or_no_constitutive_exon
CCCTTCTGCCTCATGGTCTAATGCGCTCACCTGGCTCCCCCAGGGGGGAGCC	10204459	10204739	10204789	10204737	-1	X	ENSMODG00000012494.3	10202852	10280093	None	7005	1633	179865	No_or_no_constitutive_exon
GGGGAGTGTGCCAAGGCCTGTCTAAGCCTCTCCGTCTCCCTTGGGGGCAGCC	11166855	11167113	11166805	11166857	1	X	ENSMODG00000008152.3	11153441	11247043	ATP2B3	7005	1633	179865	No_or_no_constitutive_exon
GTCCCATGCTTCTCCCTCCACCCCTACCCTTGACTGCCCTGGGTTGGCAGGT	11191108	11191323	11191058	11191110	1	X	ENSMODG00000008152.3	11153441	11247043	ATP2B3	7005	1633	179865	No_or_no_constitutive_exon
GGCTGGCTGCCAAAATGGCCTTGAGGATTGCAGTGAAGCTCCGTAGGGAGGG	11486749	11486777	11486827	11486775	-1	X	ENSMODG00000008300.3	11486749	11513393	BCAP31	7005	1633	179865	No_or_no_constitutive_exon
CGGATTTGGCCTGGATCTTGAATCCTTCCTTCTTTTTCTGGGGCTGACAGGA	11593571	11593636	11593521	11593573	1	X	ENSMODG00000008407.4	11545235	11597568	PLXNB3	7005	1633	179865	No_or_no_constitutive_exon
CACCCCTACCCCTTCAGCTCATGCTGCTTCTCCATTGTCCTGGGGGCCAGGT	11730187	11730384	11730434	11730382	-1	X	ENSMODG00000008677.3	11702778	11732653	L1CAM	7005	1633	179865	No_or_no_constitutive_exon
CGGGCAGGGCTGTGTCAGGCTCAGAGCGTCAAACATAGGTGGTGGGGAAGGA	21442544	21442905	21442494	21442546	1	X	ENSMODG00000003195.3	21283716	21524527	None	7005	1633	179865	No_or_no_constitutive_exon
TATCACAAATGAGGAGTCCTTTGCAAGAGCAAAAAACTGGGTCAAAGAAGCA	22408161	22408269	22408111	22408163	1	X	ENSMODG00000002960.1	22407823	22408431	None	7005	1633	179865	No_or_no_constitutive_exon
CTGTAGAACAAGAGACGGGTAAGAACAAGAGAAAGGTAAGGGAGGAGGAGGA	25259451	25260690	25260740	25260688	-1	X	ENSMODG00000029777.1	25259451	25376289	None	7005	1633	179865	No_or_no_constitutive_exon
AGAGGGAAATGGCCTAATTGCCTTTGGAGAAGACTAAAGGGAAGGAGGAGGA	26325047	26325059	26325109	26325057	-1	X	ENSMODG00000020838.3	26245142	26483756	None	7005	1633	179865	No_or_no_constitutive_exon
GGGAGGGGAGAAGAGGGGAGGGGAGGGGGCAGGAAAGGGAAGTGCCAGAGCC	26779987	26780435	26780485	26780433	-1	X	ENSMODG00000020842.3	26626196	26780872	None	7005	1633	179865	No_or_no_constitutive_exon
AAAGGTCACAAGTCTTCTCCTGGCAAGGTGAATGACAAGGAGAAAGGGAGGA	30375883	30376258	30376308	30376256	-1	X	ENSMODG00000013159.2	30374739	30377328	None	7005	1633	179865	No_or_no_constitutive_exon
GAAACAGAAAGGGAGAGAGAGAGGAGAGAGAAACAGAAAGGGAGAGAGAGAG	33900486	33900644	33900436	33900488	1	X	ENSMODG00000035247.1	33897981	33900644	None	7005	1633	179865	No_or_no_constitutive_exon
AAGGAGGGCATCACTGTGGAGGTCATGAAATGATGGGGAGAAGTTGGGAGAG	41328517	41328649	41328699	41328647	-1	X	ENSMODG00000005850.3	41326494	41373674	None	7005	1633	179865	No_or_no_constitutive_exon
AACCCGTGGAGTCGAGCACTGTGGTGGTGGAACAGGGGAGCGACGTGGAGGA	43368625	43368916	43368966	43368914	-1	X	ENSMODG00000014030.2	43368625	43370221	None	7005	1633	179865	No_or_no_constitutive_exon
AGAGGCAAGTCGGAAAACAAATCTTATGGTGAGCTGGGGGCGGGAGGTAGCA	55034919	55036819	55034869	55034921	1	X	ENSMODG00000014379.2	55034836	55036819	None	7005	1633	179865	No_or_no_constitutive_exon
GAGTAGGGGAAGAGGAAATGGAACGAGAGGAAGAGGGAGAGGGAGAGGAGGA	58349560	58349832	58349882	58349830	-1	X	ENSMODG00000004308.3	58349560	58470922	BRWD3	7005	1633	179865	No_or_no_constitutive_exon
AAGGTTTTGGTAGAATAGAATAAAGTGGTGGGGCTAAGGGGGGGGCAGAGAA	61912466	61912516	61912416	61912468	1	X	ENSMODG00000017462.2	61910067	61912516	None	7005	1633	179865	No_or_no_constitutive_exon
ATTTTGGCTCCAAAGACGTTATCTGCCTCACTACTGGTTGGGATGATGAGTG	63973920	63974113	63974163	63974111	-1	X	ENSMODG00000017482.2	63973297	63975466	None	7005	1633	179865	No_or_no_constitutive_exon
CGAGAGTGGAGAGGAGGAGGAGGACAGTGCAGAGGAGGAGGGTGAGGCAGCC	65798643	65799503	65798593	65798645	1	X	ENSMODG00000009064.2	65797511	65799503	None	7005	1633	179865	No_or_no_constitutive_exon
TGGGTGGCTCCCAACACTCTCTGTGCCTTTCTGGGCTCTCGGGGTTGTAGGC	69528048	69528242	69527998	69528050	1	X	ENSMODG00000005238.3	69514435	69540435	CAPN6	7005	1633	179865	No_or_no_constitutive_exon
TTTCTTGTGTCACCTCCGTTTACTATATTCCATTTCTTTGGGGCAGACAGGA	69696318	69696378	69696428	69696376	-1	X	ENSMODG00000030571.1	69692220	69700619	None	7005	1633	179865	No_or_no_constitutive_exon
CAAAGCAGATAGAGAGAAAAGAGATTAAGATTAAGAATGGCAAGAGGGAGAG	69812227	69812542	69812177	69812229	1	X	ENSMODG00000005348.2	69811258	69812542	None	7005	1633	179865	No_or_no_constitutive_exon
GTTGAGATAGAAGCTCTCTCAGTGATGTCTGTCTGTTGTTGGGTGATCAGAA	69936307	69936415	69936465	69936413	-1	X	ENSMODG00000004570.4	69906532	69944388	None	7005	1633	179865	No_or_no_constitutive_exon
ACTTACTGCGTCTCTCAGTGAGAATCTTTTTGCCTATCTGTGGGATGTAGGA	69909734	69909873	69909923	69909871	-1	X	ENSMODG00000004570.4	69906532	69944388	None	7005	1633	179865	No_or_no_constitutive_exon
GCTTTGTCTCACTCTGTCTCTTTCTCTCCCTTCTGGGTTTGTTGGGGCAGGC	69988708	69988824	69988658	69988710	1	X	ENSMODG00000004419.3	69984727	69997616	ZMYM3	7005	1633	179865	No_or_no_constitutive_exon
TTGGGACCAAGTTGGATGAGTCTGACAGAACTCCTGGTGGGACAACACAGGA	70063797	70063908	70063958	70063906	-1	X	ENSMODG00000005121.2	70063797	70069512	None	7005	1633	179865	No_or_no_constitutive_exon
CTCTGGGGCTCATTCCCCTCTTTCCTCTTTTTCCATTTCAGCCTGGGAAGTT	70170451	70170555	70170401	70170453	1	X	ENSMODG00000005060.3	70167796	70172658	SLC7A3	7005	1633	179865	No_or_no_constitutive_exon
CCATTGCTTATATAGCTGTGTTCTATTCCTGGCCACGGCGGGATGTGAAGTT	70648957	70649030	70649080	70649028	-1	X	ENSMODG00000004790.3	70644844	70652380	ARR3	7005	1633	179865	No_or_no_constitutive_exon
CCAGAGCAGACACTTTATTGCTGTTTGTTGCATTGAATTCTGTGGGACAGAT	70717445	70717641	70717691	70717639	-1	X	ENSMODG00000004701.2	70714955	70725471	None	7005	1633	179865	No_or_no_constitutive_exon
TGCTTGGGGGCCTCAGTGCTGCCAAAGTTGGTGGTGGCCGGCGGGGGGAGGG	70773775	70773804	70773725	70773777	1	X	ENSMODG00000004686.2	70756382	70774347	AWAT2	7005	1633	179865	No_or_no_constitutive_exon
CTGGCTCAAGTTCTGGCCAGCAGGGGGTCCTTGCAGGGTGGAGGGTGCAGAC	71717446	71717576	71717396	71717448	1	X	ENSMODG00000010558.2	71631452	71822707	MON1B	7005	1633	179865	No_or_no_constitutive_exon
CTCTTCCTCAGGGCTGTGTACCCACCCTCATTTCCCTTTTGGGGTGAGAGTT	71929984	71930029	71929934	71929986	1	X	ENSMODG00000010111.2	71690717	71995910	None	7005	1633	179865	No_or_no_constitutive_exon
TTGGGTGTCCACGTGGCCGTGCTGCTCTGTGTCCTGATATCGGGTGGGAGAA	71725552	71725927	71725977	71725925	-1	X	ENSMODG00000010777.2	71724981	71727524	ELK1	7005	1633	179865	No_or_no_constitutive_exon
AGGCTTTGTCCTCAACCTGGTCTTCTTCCTTATTTCTGGTGGGGCCACAGAT	71767402	71767491	71767541	71767489	-1	X	ENSMODG00000010677.3	71765972	71772564	UBA1	7005	1633	179865	Yes
AGGCGATATCGGACTGACTGACTGCCTGCTGCCATTTGGGGGTGGGGCAGGT	71842426	71842579	71842376	71842428	1	X	ENSMODG00000010555.2	71838633	71842937	CXXC1	7005	1633	179865	No_or_no_constitutive_exon
CACAGAGCCCCCATCAGTCACTCAGTCAGTCAGTCTTCTCTTGGGGACAGGT	71856136	71856337	71856086	71856138	1	X	ENSMODG00000010422.4	71853664	71859936	GRM6	7005	1633	179865	No_or_no_constitutive_exon
TCTGTCCCTCTCGTCCCTGTTTCTTTCTTGTTGCCCAACTCCATGGGGAGTC	72122828	72123168	72123218	72123166	-1	X	ENSMODG00000009925.3	72118684	72125158	TFE3	7005	1633	179865	No_or_no_constitutive_exon
GGCCTTCGTGAGCTCCACTCGTACTTGCGCGTGTTGGGGTGGGCAAGAAGTA	72176511	72176614	72176664	72176612	-1	X	ENSMODG00000009894.3	72170729	72186944	CACNA1F	7005	1633	179865	No_or_no_constitutive_exon
TGTCCCCAAGCCCTGAAAGGCCCGTCTTCTCCTCCCTTTGGGCTAAGCAGAG	72171373	72171470	72171520	72171468	-1	X	ENSMODG00000009894.3	72170729	72186944	CACNA1F	7005	1633	179865	No_or_no_constitutive_exon
GGGACAGGTGGCATGATCTCCCCTCTCTCCTCACTGTCCCCGGGGGCCAGGA	72188503	72188636	72188453	72188505	1	X	ENSMODG00000009860.4	72187222	72194515	CCDC22	7005	1633	179865	No_or_no_constitutive_exon
GTGGCAGAGGAGGCTGCTCCTGTGGCATTGACTCTGAGCTGGGGGTACAGGT	72190096	72190216	72190046	72190098	1	X	ENSMODG00000009860.4	72187222	72194515	CCDC22	7005	1633	179865	No_or_no_constitutive_exon
GTTTGAGTTGTGCGAAGCCCTACCTTGACCCTCGTTGCTTGCGGGCACAGGG	72271981	72272767	72272817	72272765	-1	X	ENSMODG00000009707.4	72271981	72293345	None	7005	1633	179865	No_or_no_constitutive_exon
GGCGGCGGCGGCAGCTGCCAGGGCCCCTGAGCGGACCCGGGGTCGGGGAGTG	341745	341836	341886	341834	-1	Un	ENSMODG00000002228.3	334118	376532	STK17A	7005	1633	179865	No_or_no_constitutive_exon
GAAAGAGCCCGGAGGTCTCCAGGAGGAGGAGGACGCCCCTGGGCCTGAAGCG	338694	338833	338883	338831	-1	Un	ENSMODG00000002228.3	334118	376532	STK17A	7005	1633	179865	No_or_no_constitutive_exon
CTTCTTTTTCATGCACACCCCCGCCCGCCCTTTCCTTCCTGGGAACACAGAT	500561	500669	500719	500667	-1	Un	ENSMODG00000002297.3	368872	691503	HECW1	7005	1633	179865	No_or_no_constitutive_exon
ACGGGGCCGGCGTCCGGGCTCCTGTCGGCTCGGGGGGCCCAGAAAGGGAGGC	3996517	3996722	3996467	3996519	1	Un	ENSMODG00000020799.3	3994962	4012690	MIGA1	7005	1633	179865	No_or_no_constitutive_exon
TGCCGCTGGGGCTGCGGACCAAGAAGAAGGGCCGGTCCCGGGAGCCCGAGCC	4091768	4091912	4091718	4091770	1	Un	ENSMODG00000020801.2	4091651	4131947	None	7005	1633	179865	No_or_no_constitutive_exon
TTTTTTCCTAAAATAAGCAGTTTTCCTCCAGGTTTCCACTGGGAAAAAAGAA	5520403	5520568	5520353	5520405	1	Un	ENSMODG00000019880.3	5445306	5715017	None	7005	1633	179865	No_or_no_constitutive_exon
TATGGCTGCCTTAACTCTGCGTTTTTCCCCCCACTTCCCTGCTGGGGTAGGT	6678283	6678521	6678233	6678285	1	Un	ENSMODG00000000318.3	6525977	6885794	None	7005	1633	179865	No_or_no_constitutive_exon
TCCGGCGCTTTGCCATCCCCTCTCTGACTGCTACAGATGGGGAAACGGAGGC	7320208	7320456	7320506	7320454	-1	Un	ENSMODG00000021325.3	7302950	7331233	None	7005	1633	179865	No_or_no_constitutive_exon
AGAGCTAAGCTTCTTATTGCCAGATTGAGTCCCTAGCCCAGGTCTGGGAGGG	7314975	7314994	7315044	7314992	-1	Un	ENSMODG00000021325.3	7302950	7331233	None	7005	1633	179865	No_or_no_constitutive_exon
CGGGGCCGTCCCGCACCGGCTGGCTGCTCCGGACGTCCGTTGGGGTAGAGGC	7589494	7589659	7589444	7589496	1	Un	ENSMODG00000021329.3	7567430	7590128	CHKA	7005	1633	179865	No_or_no_constitutive_exon
GGTCCCTCCTTGCCTCCGTTCTAAAGCCCCTTCCAGCTCCCCCAGGGGAGGA	7598236	7598320	7598186	7598238	1	Un	ENSMODG00000022839.1	7595888	7598320	None	7005	1633	179865	No_or_no_constitutive_exon
CTGGGAAATTTTAAGGTTTACAGTGACCTTTCACTCCCAGAGAGGGAAAGGA	7623939	7623959	7624009	7623957	-1	Un	ENSMODG00000021331.3	7615099	7643137	None	7005	1633	179865	No_or_no_constitutive_exon
CCTTCCAGGTCCTGTGAAAACCCAATTCCTTGGTTTGCTGGGAAGCTTAGAT	7622032	7622447	7622497	7622445	-1	Un	ENSMODG00000021331.3	7615099	7643137	None	7005	1633	179865	No_or_no_constitutive_exon
CCGAGGCTCCAGGACCCATCATGGAGCAGCACAGCCAGGGCTCAAGAAAGGC	7752949	7752995	7752899	7752951	1	Un	ENSMODG00000021334.2	7747866	7753696	TBX10	7005	1633	179865	No_or_no_constitutive_exon
GGACCAAGTGGGGCTGTGGGGGACCAGGTGGGGCTCTGGGGATCAGGTAGTT	7796593	7796665	7796715	7796663	-1	Un	ENSMODG00000021337.3	7796323	7798398	GSTP1	7005	1633	179865	No_or_no_constitutive_exon
GGTGACCATGGGCCGGAAGCGGGCGCCGGGCAGCGGCGGGGGCGGGGGAGGC	8888568	8888636	8888518	8888570	1	Un	ENSMODG00000019828.3	8887533	8895146	LSG1	7005	1633	179865	No_or_no_constitutive_exon
TCCTCTTCTTCCTGAGTCATTGATTTGGGGCAGTGGGCAGCGGGGGAGAGTA	8998039	8998230	8997989	8998041	1	Un	ENSMODG00000019830.3	8962400	9010036	ATP13A3	7005	1633	179865	No_or_no_constitutive_exon
CTTGACGTGGCTTTTGTTAGGGGGAACAGGGTCGGCCTGCGGGAGGTCAGGC	9000920	9001132	9000870	9000922	1	Un	ENSMODG00000019830.3	8962400	9010036	ATP13A3	7005	1633	179865	No_or_no_constitutive_exon
CCGGGGGCCCGGTGAGTGACCCACGGGGCAGCCAGGGGGATGGAGGGGAGCC	9247312	9247426	9247262	9247314	1	Un	ENSMODG00000022833.2	9246778	9253600	None	7005	1633	179865	No_or_no_constitutive_exon
GAGAGCATGCTCATTGAAAGGGTTTGAGTTTTGGTCTCAGCTGCAGGGAGGT	9641810	9641864	9641760	9641812	1	Un	ENSMODG00000022828.1	9636771	9644041	None	7005	1633	179865	No_or_no_constitutive_exon
TTTTTTCTCTTTCTCTCTGCATGTATGTGTTTGTCATTCTTTGGGGACAGCT	10298073	10298199	10298023	10298075	1	Un	ENSMODG00000020909.4	10238961	10324842	CACNA1G	7005	1633	179865	No_or_no_constitutive_exon
TGGGCTTCCAGGCGACCTCCTGTGGCGGCCAGGAATTCTGGCCTGGGAAGGG	13731134	13731249	13731084	13731136	1	Un	ENSMODG00000020873.3	13719845	13733341	GHRHR	7005	1633	179865	No_or_no_constitutive_exon
GGAGGGAAACCTTTTGAATGTAATCTGTGTGGAAAGGCTTTTATAGGGAGAG	15082182	15082612	15082132	15082184	1	Un	ENSMODG00000022825.2	15063085	15129643	None	7005	1633	179865	No_or_no_constitutive_exon
TTTTCTCTTCTTTCTTTTATTCTAATTTTTCCTGGGACAGAGGGACTCAGAT	16618112	16618324	16618062	16618114	1	Un	ENSMODG00000022820.2	16593546	16620816	None	7005	1633	179865	No_or_no_constitutive_exon
TTGTGCCCATATTTTAATGTCCCTGGAAAAGAACTCAAAGGGAGTGACAGAA	16892892	16893008	16893058	16893006	-1	Un	ENSMODG00000022819.2	16890217	16896398	None	7005	1633	179865	No_or_no_constitutive_exon
GGAAGGCCAGCGCCCAGAATGAGAACCAGTCCGAGGGGACGAGGAAGAAGAA	17750394	17753550	17753600	17753548	-1	Un	ENSMODG00000010700.3	17750394	17779868	SUPV3L1	7005	1633	179865	No_or_no_constitutive_exon
AGTCACGTGGGGCCTGGGCGGGGGGCAGTCCTGGACTTGGCAGAGGGGAGGC	19099536	19099626	19099676	19099624	-1	Un	ENSMODG00000019765.3	19092260	19189015	None	7005	1633	179865	No_or_no_constitutive_exon
TCTCTCACTCACCTCCTTCCTTTGCTTTTCTCTCCTCTCCGGGATGCCAGAC	19987556	19987661	19987506	19987558	1	Un	ENSMODG00000028925.1	19980509	19994312	None	7005	1633	179865	No_or_no_constitutive_exon
ACATGGAATTAGGGGAAGAGACATAAGAAAAAGGCAAGGGCCTGAAGGAGGT	21829657	21829732	21829782	21829730	-1	Un	ENSMODG00000010814.3	21807512	21886128	None	7005	1633	179865	No_or_no_constitutive_exon
CTTCCTGGCCGGCTCCGCAGCCGCCAGAAGCTCAGTGGAACCTGGGAGAGAC	23070666	23070698	23070616	23070668	1	Un	ENSMODG00000016495.3	23067927	23077954	None	7005	1633	179865	No_or_no_constitutive_exon
GAGAGCCAGTGACTCAGCCCAGCCCGAGGCCAGGAAAGAGGGCAGAGCAGCC	23074704	23074764	23074654	23074706	1	Un	ENSMODG00000016495.3	23067927	23077954	None	7005	1633	179865	No_or_no_constitutive_exon
GGGGGCACAGGGGGAGGGCCTGGCACGTGGCTTTGAGAGGGGCAGAGTAGGC	23077588	23077783	23077538	23077590	1	Un	ENSMODG00000016495.3	23067927	23077954	None	7005	1633	179865	No_or_no_constitutive_exon
TTCGGGCGGCCCCCCAGAAGCCTCCGGGCGGCGGGGGGCGACTGACGAAGGC	23428175	23428383	23428433	23428381	-1	Un	ENSMODG00000016513.3	23318425	23430009	None	7005	1633	179865	No_or_no_constitutive_exon
CAGTGCGTGTCGGGCCGCTGACGCCTGGTCCAGGAGGCGGGTGGGCAAAGCC	23428083	23428131	23428181	23428129	-1	Un	ENSMODG00000016513.3	23318425	23430009	None	7005	1633	179865	No_or_no_constitutive_exon
CCAACGCGTCTGAGAGGGCTCCGTCCTGCTCCAAGATCCCCAAGGGGCAGGG	23427357	23427448	23427498	23427446	-1	Un	ENSMODG00000016513.3	23318425	23430009	None	7005	1633	179865	No_or_no_constitutive_exon
CCTGGGGTCTAGCAGCTGTGGCCGGGGAAGGGTCGGGGCTGTGGGGGGAGCC	23319810	23319872	23319922	23319870	-1	Un	ENSMODG00000016520.3	23318960	23339136	ASB4	7005	1633	179865	No_or_no_constitutive_exon
TAAAGGTACCGGAGGGGCCCGGGGCGACTGCAGCTGCAGCCCGGGCAGAGAT	24668860	24668953	24669003	24668951	-1	Un	ENSMODG00000019845.2	24667655	24841510	DERL3	7005	1633	179865	No_or_no_constitutive_exon
GTGCCCGCATCCAAGGCCCTCGGGATGCACCCCGACTCCCTGGGGGCGAGCC	25102460	25102558	25102410	25102462	1	Un	ENSMODG00000022792.2	25089041	25102558	None	7005	1633	179865	No_or_no_constitutive_exon
TGAGGACATCCTGACCTCTCTCTCTTTGCTGGGCTTGGCTGGGGGTCTAGAC	25801556	25801688	25801738	25801686	-1	Un	ENSMODG00000021179.3	25759377	26119915	MEGF6	7005	1633	179865	No_or_no_constitutive_exon
TGGGCCAGGCGCACGCGTCAGGGGGCTGCCAGGCCTTCCCGGGGGCACAGCC	26299698	26299788	26299648	26299700	1	Un	ENSMODG00000020495.3	26291709	26304072	None	7005	1633	179865	No_or_no_constitutive_exon
GCAAGGCAGAGGCCCGGGAAAGCGGGCCGAGCTGGGCTCCATGTGGGGAGGG	26300063	26300187	26300013	26300065	1	Un	ENSMODG00000020495.3	26291709	26304072	None	7005	1633	179865	No_or_no_constitutive_exon
GTCCCACTGGCCACTGACTCCAAGTGGCTTTGGTCTCTCCACGGGCACAGGA	26301748	26301803	26301698	26301750	1	Un	ENSMODG00000020495.3	26291709	26304072	None	7005	1633	179865	No_or_no_constitutive_exon
CTAACCTGAAGTAACTACCATGACCATCTTTCTTCTTCCCTGGGCGATAGGT	26696906	26697115	26697165	26697113	-1	Un	ENSMODG00000020937.2	26690453	26700284	None	7005	1633	179865	No_or_no_constitutive_exon
AGGTTGTTGTTTCAGAATGCTTAAGGTTATCTTTTTTCTGGGGGAAACAGGT	26911307	26911516	26911566	26911514	-1	Un	ENSMODG00000022790.2	26900103	26928712	None	7005	1633	179865	No_or_no_constitutive_exon
ATAAAGCGATTTTGATTAAACTGCAGGATCTGACCTCTTGGGGTCCAAAGGG	27910407	27910862	27910912	27910860	-1	Un	ENSMODG00000032993.1	27910407	27916596	None	7005	1633	179865	No_or_no_constitutive_exon
CCAACGAGTGGCCAAAAAGCCGGGCCGAGGAAAGCGGGGGGACGGAGAAGGA	28036926	28036992	28036876	28036928	1	Un	ENSMODG00000016546.3	28012604	28036992	None	7005	1633	179865	No_or_no_constitutive_exon
CAACCCTCACACTGCATGTGAGCCCCACGCCTTACCCCAGATGGGAGAAGGA	29460250	29460288	29460200	29460252	1	Un	ENSMODG00000020911.3	29457975	29481760	None	7005	1633	179865	No_or_no_constitutive_exon
TACACTCTGTACACGTAGCCACCTTAGCTGCCCTGATTGATGAGGGTGAGAG	30216494	30216596	30216444	30216496	1	Un	ENSMODG00000006712.3	30212586	30217098	None	7005	1633	179865	No_or_no_constitutive_exon
TGGGGAGAGAGCTTGACTCATGGTGGGCCATTGGGGGAGTCCTGGGAAAGGC	30216959	30217098	30216909	30216961	1	Un	ENSMODG00000006712.3	30212586	30217098	None	7005	1633	179865	No_or_no_constitutive_exon
GTTCATGGAATTCATTGTTGGGTAACAAGTTCTTGTCATTGGGCTTGAAGAA	30768225	30768343	30768393	30768341	-1	Un	ENSMODG00000002152.3	30744718	30772511	None	7005	1633	179865	No_or_no_constitutive_exon
ATAAAAGAGCAAAAGGGAGGGGAGAAAGACTGTGAAAGGGATCAAGAAAGGG	31382384	31382825	31382334	31382386	1	Un	ENSMODG00000029853.1	31293275	31382825	None	7005	1633	179865	No_or_no_constitutive_exon
TGTTGTCTCCTTGTCTCTCCCCTCCCTCCATCCCGGCCCGGGCTGGACAGGT	31405586	31405748	31405536	31405588	1	Un	ENSMODG00000021143.3	31392491	31497198	None	7005	1633	179865	No_or_no_constitutive_exon
GGGGGTCTTTTAAGGAAAGGGAGTGGGACCAGTTGTGACTGGGAAAGGAGCT	31454908	31454983	31454858	31454910	1	Un	ENSMODG00000021143.3	31392491	31497198	None	7005	1633	179865	No_or_no_constitutive_exon
GAGCCCAAGGCCTTGGGGATGAGGAAGAGGAAGGTGGCCCATGGGGAGAGGG	31455610	31455678	31455560	31455612	1	Un	ENSMODG00000021143.3	31392491	31497198	None	7005	1633	179865	No_or_no_constitutive_exon
CCCAACCTGGCAGGCATGAGCAGCTGCTGGCCCAAAGGGCCCAGATGGAGGC	31639394	31639501	31639551	31639499	-1	Un	ENSMODG00000021147.3	31625624	31645319	None	7005	1633	179865	No_or_no_constitutive_exon
GCTCAGGGCCTCTCCCAAGCTCATCCTTTCTGGTCTGGGCTCGGGGGCAGCT	31638738	31638884	31638934	31638882	-1	Un	ENSMODG00000021147.3	31625624	31645319	None	7005	1633	179865	No_or_no_constitutive_exon
TATTTCTCCATCCTTATTTCTCTTCACCTCATCCCAGAAAGGGGGCTTAGCA	31969372	31969496	31969322	31969374	1	Un	ENSMODG00000021346.3	31964116	31974248	OS9	7005	1633	179865	No_or_no_constitutive_exon
ACTTGTACAGGCAGACGAGCTGCAGGCGACCTATTCTCCTTGGCGGGCAGAC	33800970	33801082	33800920	33800972	1	Un	ENSMODG00000018735.3	33770830	33807848	PLA2G6	7005	1633	179865	No_or_no_constitutive_exon
CAGGAAGCCGCTCAGCTCGGGCCTGCGAAGGGCAGGGGCAGGATGGAAAGGG	33816820	33816934	33816770	33816822	1	Un	ENSMODG00000018737.2	33810088	33830853	None	7005	1633	179865	Yes
GGAACTGGCGAGAGCTGGCCGTGTGGGGCGAGGGAGCGGGACGAGTCAAGCA	33824463	33824523	33824413	33824465	1	Un	ENSMODG00000018737.2	33810088	33830853	None	7005	1633	179865	No_or_no_constitutive_exon
ACATCTCCTCTGGTGGGCTCTTGTGGGGTGCTGGGGCCGGTGGGAGGCAGGG	33830609	33830853	33830559	33830611	1	Un	ENSMODG00000018737.2	33810088	33830853	None	7005	1633	179865	Yes
GGCTGTCTGGAAGGAAGAATGACGGCGGCCTTCCCGAAGTGGGGAGGGAGGA	33824535	33824665	33824485	33824537	1	Un	ENSMODG00000018737.2	33810088	33830853	None	7005	1633	179865	No_or_no_constitutive_exon
AAGTCGCCAGGACCGTTGGAAAACAGATCAAAAGAGCGACGAGGGTTCAGCC	35408410	35408928	35408360	35408412	1	Un	ENSMODG00000019799.4	35407629	35416068	None	7005	1633	179865	No_or_no_constitutive_exon
AGTCTGGGCCCTCTGGAGGACTCACCTCCTGGATCCTGGTGTGGGCACAGGT	36318160	36318366	36318110	36318162	1	Un	ENSMODG00000018968.3	36287106	36346042	None	7005	1633	179865	No_or_no_constitutive_exon
AGGGCCTTCAAACTCTTACGGTCTCATGGCTCAGTGACCTTGGGGTGAAGGG	36343473	36343562	36343423	36343475	1	Un	ENSMODG00000018968.3	36287106	36346042	None	7005	1633	179865	No_or_no_constitutive_exon
GTCCTGGTCTTGTTGGCTGGGAGACAGTCAGAGGGGGACATCTAGGGAAGGT	36953601	36953826	36953876	36953824	-1	Un	ENSMODG00000019400.3	36946927	36964661	MYO1A	7005	1633	179865	No_or_no_constitutive_exon
GAGGGGGACATCTAGGAAGGTCCTGGTCTTGTTGGCTGGGAGACAGTCAGAG	36953454	36953547	36953597	36953545	-1	Un	ENSMODG00000019400.3	36946927	36964661	MYO1A	7005	1633	179865	No_or_no_constitutive_exon
GTCAGAGGGGGACATCTAGGAAGGTCCTGGTCTTGTTGGCTGGGAGACAGTC	36953376	36953404	36953454	36953402	-1	Un	ENSMODG00000019400.3	36946927	36964661	MYO1A	7005	1633	179865	No_or_no_constitutive_exon
GATATATAATGGATATTGTAGTTCTTGCCTTCTCATTGGGGGAAGGGGAGAG	36951099	36951242	36951292	36951240	-1	Un	ENSMODG00000019400.3	36946927	36964661	MYO1A	7005	1633	179865	No_or_no_constitutive_exon
GAGAACTCATACTGGAAAGAAGCCAATTGAATGAAATGAATGTGGGAAAGCC	37553803	37553953	37554003	37553951	-1	Un	ENSMODG00000016538.2	37553321	37651826	None	7005	1633	179865	No_or_no_constitutive_exon
GTCTCTAACGTTCTCTTTCCTTCTTCTTGGTTTTCTTTTTCTGGGGGCAGAA	40025712	40025795	40025662	40025714	1	Un	ENSMODG00000020572.3	40015920	40038823	GABRD	7005	1633	179865	No_or_no_constitutive_exon
CGCATCTCCATCCTGGGGAAGCCGCAGAAATGAATTCTCGGGCGCTGAAGCG	41021742	41021963	41021692	41021744	1	Un	ENSMODG00000019351.2	41019386	41022914	ALKBH2	7005	1633	179865	Yes
GGCCGCCTCACTGGCTCCCAGCTGACCCCTGGTGGGGGGGGAGGCCCGAGGC	42529724	42529769	42529819	42529767	-1	Un	ENSMODG00000018641.3	42524051	42540968	None	7005	1633	179865	No_or_no_constitutive_exon
TCAAATGAGGCCCTCAAGCCTGTGTTCCCAGAAGCCCCGGGAGCGAGCAGGG	42824480	42824710	42824430	42824482	1	Un	ENSMODG00000022738.2	42777605	42828687	None	7005	1633	179865	No_or_no_constitutive_exon
GGCTGTGGCCATGAGGAATCGGGGCCGCTCCCCTGGGCCGCGGGAGGGAGGG	42828110	42828291	42828060	42828112	1	Un	ENSMODG00000022738.2	42777605	42828687	None	7005	1633	179865	No_or_no_constitutive_exon
GAGTATGCACACTGGTGAGAAACCCTATGAATGGAGTGGGCGTGGCAAAGCC	43480015	43480230	43480280	43480228	-1	Un	ENSMODG00000018860.2	43479836	43537457	None	7005	1633	179865	No_or_no_constitutive_exon
CGGAGCCCGTGGCGGCGGCGGCGGCGCCCGAGCCCGTGGCGGCGGGAGAGGA	44217684	44218705	44218755	44218703	-1	Un	ENSMODG00000016434.3	44205775	44219779	None	7005	1633	179865	No_or_no_constitutive_exon
GGGGGGGGTGCCACAGCTTTGGGGGTCCCCCATGTCCCGGGCCCAAAGAGCC	44550305	44550455	44550505	44550453	-1	Un	ENSMODG00000010144.3	44549472	44564819	None	7005	1633	179865	No_or_no_constitutive_exon
GTACCCGGGGGGCTGTGGCCTCCTCCTGCGCCTGCTGGGACAGGAGGGAGAC	45362765	45362895	45362945	45362893	-1	Un	ENSMODG00000014983.2	45356774	45362977	None	7005	1633	179865	No_or_no_constitutive_exon
CCCATTCCAAACCTAGTACTAGACCATCACATTACCTGGGTTAAAAAAAGTG	45990050	45990141	45990191	45990139	-1	Un	ENSMODG00000020517.3	45980589	46014426	SLC9A6	7005	1633	179865	No_or_no_constitutive_exon
GGTGGGGTGGGGGAGCAAAGGAGCTTGAATATGCTACTTGTGGGGAGAAGCT	46285160	46285273	46285323	46285271	-1	Un	ENSMODG00000011035.3	46282464	46317392	None	7005	1633	179865	No_or_no_constitutive_exon
CTGGCCAGGAAGGGGCAGGGAAGCAGCTGGGGCCTGGCGGTGCAGGGAAGCG	47784139	47784196	47784089	47784141	1	Un	ENSMODG00000011060.2	47781207	47826469	BRSK2	7005	1633	179865	No_or_no_constitutive_exon
GCCAGAGACGGCCAGGCGCGATCCGAGGAAGGGCGGGGGCAGGGAGGGAGCT	47784381	47784562	47784331	47784383	1	Un	ENSMODG00000011060.2	47781207	47826469	BRSK2	7005	1633	179865	No_or_no_constitutive_exon
GCCGCCCTCTTTGCCCACACGGGGCCTTTTGTCCTGACTGCCGAAGGGAGCT	47992895	47993099	47993149	47993097	-1	Un	ENSMODG00000018665.3	47973092	47999464	TUBGCP2	7005	1633	179865	No_or_no_constitutive_exon
GCCGTAGGCATTGAGCGAGGCCAGCTGTCATCGTTCTTATTATGGGGGAGGC	48298637	48298697	48298747	48298695	-1	Un	ENSMODG00000019362.2	48288518	48300707	CTDSPL	7005	1633	179865	No_or_no_constitutive_exon
GCCAGACCAAGGGCTCCGTCTCTCCCTGTGCTCTGGGTGCTTGGGGGGAGGC	48588070	48588381	48588020	48588072	1	Un	ENSMODG00000016383.3	48585274	48600742	None	7005	1633	179865	No_or_no_constitutive_exon
GCCCTGCCAGAGCCCAATGCAGTCAGGAACCTGACGGTGGGGAGCCAGAGCA	48593947	48594157	48593897	48593949	1	Un	ENSMODG00000016383.3	48585274	48600742	None	7005	1633	179865	Yes
CTCAGTCTTTTTCCCCCCTCTCTATCCCGCCCACCCATTCGGGTCAGAAGAG	48619555	48619582	48619505	48619557	1	Un	ENSMODG00000016393.3	48601700	48622868	TNNI3	7005	1633	179865	No_or_no_constitutive_exon
CACTTAACTCATTCGTGCCTCGACTGCCCTTAGACGGGAGCAGTAATGAGAT	49292580	49292657	49292530	49292582	1	Un	ENSMODG00000018619.3	49285937	49332531	TXNRD2	7005	1633	179865	No_or_no_constitutive_exon
GCTTGCTTGAGGCCGCTGGAGCATCTTGGGCCCCCCCAGAGGGACACCAGGG	49296723	49296779	49296673	49296725	1	Un	ENSMODG00000018619.3	49285937	49332531	TXNRD2	7005	1633	179865	No_or_no_constitutive_exon
CCAGAGACCACAGTGACCACCGAACTGGGGACCGTCTGGCAGGGATGGAGCG	50139514	50139837	50139464	50139516	1	Un	ENSMODG00000006925.3	50120562	50402961	None	7005	1633	179865	No_or_no_constitutive_exon
ACGGCTGGAGCTTCTTTGCCGCTTCTGTCCGCACTCTGAGGGGGAAGCAGGG	50614015	50614017	50614067	50614015	-1	Un	ENSMODG00000022706.2	50577335	50621203	None	7005	1633	179865	No_or_no_constitutive_exon
AAGAATTCATAATATTGAGAGGCTATTTAAATGTAATGATTGTGGGAAAGCC	52305745	52306701	52306751	52306699	-1	Un	ENSMODG00000002515.3	52305745	52307410	None	7005	1633	179865	No_or_no_constitutive_exon
CACACAAAACAGAAATTCTATCAATGCAAAGAATGGGGGGAAAGATTCAGGG	52341843	52342490	52342540	52342488	-1	Un	ENSMODG00000018622.2	52341196	52343110	None	7005	1633	179865	No_or_no_constitutive_exon
CATCAGATCAGCTGGTCATTGCCTAGACCCAAAGCCCCTCACACAGGGAGGG	52415187	52415222	52415137	52415189	1	Un	ENSMODG00000016575.2	52399927	52415222	None	7005	1633	179865	No_or_no_constitutive_exon
CCTCTGTCTATCTCATTCCTCCTCCTCTCCTCCCCTGGGCCTGAGAACAGCA	52762812	52762835	52762762	52762814	1	Un	ENSMODG00000000281.3	52756515	52772537	None	7005	1633	179865	No_or_no_constitutive_exon
CTGCCCTCCTCCGGGGCCTCACGTGTGGGGGGGGCTGGGGCGGGGGGGAGCG	52778795	52778999	52779049	52778997	-1	Un	ENSMODG00000000290.3	52773628	52786781	None	7005	1633	179865	No_or_no_constitutive_exon
GGGGTTCCGCCTTCATCTGAGGGCCCCCTGGGCCACACCTGGGAGGGGAGGC	52961346	52961515	52961296	52961348	1	Un	ENSMODG00000019674.2	52951444	52970961	CALCR	7005	1633	179865	No_or_no_constitutive_exon
AGCACCTGTCCATCCCTGCAGGCCGAGGACGCCCCAGGGAGCAGGCACAGTG	53611778	53611844	53611728	53611780	1	Un	ENSMODG00000018682.3	53601340	53619459	None	7005	1633	179865	No_or_no_constitutive_exon
GGAGGACGGAGGAACACGCTCACGGACTGCTTGGTTTCCTTGGGTCAAAGGG	53700016	53700124	53700174	53700122	-1	Un	ENSMODG00000019611.3	53677796	53702398	ACOX2	7005	1633	179865	No_or_no_constitutive_exon
CTTTCGACTTACGGACCACTCAATTTCAATTCTAATAAGGAATGGGTGAGCC	54368631	54368801	54368851	54368799	-1	Un	ENSMODG00000019669.3	54367279	54369638	TALDO1	7005	1633	179865	No_or_no_constitutive_exon
TCCCACAGAGCCATCGCTGCCTGGCCCTGCATGGCGGCGGGCCCGGGAAGAG	54473192	54473313	54473363	54473311	-1	Un	ENSMODG00000016642.3	54447418	54492239	None	7005	1633	179865	No_or_no_constitutive_exon
CATTGAGTGGAGGATGAACTGGAGTGAGGAGAGCCCGGAGGCAGGGTTAGGG	54470064	54470149	54470199	54470147	-1	Un	ENSMODG00000016642.3	54447418	54492239	None	7005	1633	179865	No_or_no_constitutive_exon
CCCGCCCCCAGTGGGTGTCCCTGCAGGAGCTCCTGTCGAGGCTGGGGGAGGC	54468606	54468683	54468733	54468681	-1	Un	ENSMODG00000016642.3	54447418	54492239	None	7005	1633	179865	No_or_no_constitutive_exon
GACTTGCAGCGTCGGGGCCGCGGCTGAGGGCCGAGGTGGCGGGCCGGCAGGC	54457237	54457272	54457322	54457270	-1	Un	ENSMODG00000016642.3	54447418	54492239	None	7005	1633	179865	No_or_no_constitutive_exon
CAGAGCCCAGGCAGGCGGCCTCGGTCCTGGGCAGTTCGGAGGGGCCGGAGGG	54456828	54456870	54456920	54456868	-1	Un	ENSMODG00000016642.3	54447418	54492239	None	7005	1633	179865	No_or_no_constitutive_exon
CGGCTTGGTCAGGCCTGGCAGAAGGCCGTGCACGGGGGTGGGCGTGGGAGGG	54986950	54987146	54987196	54987144	-1	Un	ENSMODG00000006783.4	54982285	55000099	PLCB3	7005	1633	179865	No_or_no_constitutive_exon
GAGGATGCACACTGGTGAGAAACCCTATGAATGGAGTGGGCGTGGCAAAGCC	56132623	56132779	56132573	56132625	1	Un	ENSMODG00000015697.2	56131707	56147161	None	7005	1633	179865	No_or_no_constitutive_exon
CTGGAAGCAGCAGAGAGTCAACGTCACCCAGAAGGAGACAGGGAGAGAAGGG	56692696	56693520	56693570	56693518	-1	Un	ENSMODG00000015720.3	56692696	56883944	PRKAG1	7005	1633	179865	No_or_no_constitutive_exon
CTTCCCCACTCAGAGACAGCCAGCCCAGCTGCAACAGCGGGGTGGAGAAGAC	56785589	56785772	56785539	56785591	1	Un	ENSMODG00000001734.3	56769574	56796012	None	7005	1633	179865	No_or_no_constitutive_exon
TTCAGAGATGTGTGTGCCAGCCTGCTCAGAGACCCTGTGCCTGGGCAGAGAA	56786996	56787020	56786946	56786998	1	Un	ENSMODG00000001734.3	56769574	56796012	None	7005	1633	179865	No_or_no_constitutive_exon
CGGACACGGCCCACCCTGGGGCTGCCCGGTGACCCGAGGAAGGCCGGGAGGT	57150639	57150767	57150589	57150641	1	Un	ENSMODG00000002799.3	57145395	57153552	None	7005	1633	179865	No_or_no_constitutive_exon
TCTGTTTTCAGCTCCCTTTAGCGGCAACAAGTTCTCAGTGGGGATGAGAGTG	58300787	58300885	58300935	58300883	-1	Un	ENSMODG00000016661.3	58289193	58306513	None	7005	1633	179865	No_or_no_constitutive_exon
CCGGGGGCCGCCGGGGAATAATCCGCTCCCTTTAAAATCTCTGGGGGAAGAA	60587915	60588008	60587865	60587917	1	Un	ENSMODG00000015307.3	60585794	60603433	None	7005	1633	179865	No_or_no_constitutive_exon
GACTCTCGTATCCCTCTGAGAGGTCGTCCATCGCGGGGGGCTGGGGGCAGAT	64997918	64998076	64997868	64997920	1	Un	ENSMODG00000028368.1	64995903	65000068	None	7005	1633	179865	No_or_no_constitutive_exon
GACTCTCGTATCCCTCTGAGAGGTCGTCCATCGCGGGGGGGCTGGGGCAGAT	65005636	65005793	65005586	65005638	1	Un	ENSMODG00000004557.2	65003578	65006694	None	7005	1633	179865	No_or_no_constitutive_exon
TGAGGTAAATGGCCAGCCTGGGAGACAGCCGGGACGTGGCGAGGGCGCAGGG	67202997	67203059	67202947	67202999	1	Un	ENSMODG00000010823.2	67201831	67203655	None	7005	1633	179865	No_or_no_constitutive_exon
CCCCGAGCCCCAGCCCACAGTTCTCTCTCTCCCACCCCGCTCGGGGACAGAT	69080848	69080922	69080972	69080920	-1	Un	ENSMODG00000010210.3	69029150	69082528	None	7005	1633	179865	No_or_no_constitutive_exon
GAGTTCCCGTGAGTGTCCGGGCCAATGTTGGGGTTGGGGGGAGGTAGGAGGC	69085167	69085213	69085263	69085211	-1	Un	ENSMODG00000010220.2	69085167	69091012	NUDT22	7005	1633	179865	No_or_no_constitutive_exon
AGCAACACCATTGGGAAAACGGGCAGCTCGGGCAGCTCGGGCAGCAGCAGCA	71056205	71056860	71056155	71056207	1	Un	ENSMODG00000027789.1	71054548	71063586	None	7005	1633	179865	No_or_no_constitutive_exon
AGTCCGACCCTGGAATCTTCCATTGCGTATTGCAGGACTTGGGGGTCGAGGC	71065579	71065679	71065529	71065581	1	Un	ENSMODG00000002229.3	71065224	71067161	None	7005	1633	179865	No_or_no_constitutive_exon
TTAGAGGAGAGGGGCGGGTCCAAGAATGTCCGCAGAGGGAGGTGGCTGAGCA	71066414	71066496	71066364	71066416	1	Un	ENSMODG00000002229.3	71065224	71067161	None	7005	1633	179865	No_or_no_constitutive_exon
GCCTGGACCAGTCGCCTTAGCAGTAACAAGGGTGGTAGCTGGGCCATGAGCA	73160527	73161416	73161466	73161414	-1	Un	ENSMODG00000022604.1	73160527	73161706	None	7005	1633	179865	No_or_no_constitutive_exon
AAAAGCATCAGAGGCCACTTTGTGGAGGTAGCAGCATCCCTGGGGGAAAGCA	76791498	76791541	76791591	76791539	-1	Un	ENSMODG00000006999.3	76789548	76798767	None	7005	1633	179865	No_or_no_constitutive_exon
GGCCCGTCTCTCCCGGAGGCCCATTCCTCAGGCCATAGCAGGGCTGAGAGGG	77866256	77866524	77866206	77866258	1	Un	ENSMODG00000002617.3	77863062	77866524	None	7005	1633	179865	No_or_no_constitutive_exon
TGAAGATATCACCCCATGCAGTACAGACTCCCCAGGTGCTTGGGGAAAAGAC	91228075	91228926	91228025	91228077	1	Un	ENSMODG00000018629.2	91227652	91229370	None	7005	1633	179865	No_or_no_constitutive_exon
ATTACACTTTCATGAATGCAATGTATGTGGGAAAGCATTCTATGGGGAAGTT	92516093	92516444	92516043	92516095	1	Un	ENSMODG00000017407.2	92515370	92516828	None	7005	1633	179865	No_or_no_constitutive_exon
GAGAATTCATGGAGGAATTAATCTTCATGAATGAGATGTATGTGGGAAAGCA	92516504	92516755	92516454	92516506	1	Un	ENSMODG00000017407.2	92515370	92516828	None	7005	1633	179865	No_or_no_constitutive_exon
GTGGGCTGCAGAGCCAGCCTTGCTACCATTCTGTCTCCTTGGGACCACAGGG	97706795	97707004	97706745	97706797	1	Un	ENSMODG00000019339.2	97703431	97707842	None	7005	1633	179865	No_or_no_constitutive_exon
