# Supplementary material for: Widespread Separation of the Polypyrimidine Tract From 3′ AG by G Tracts in Association With Alternative Exons in Metazoa and Plants
Source: Front Genet. 2019 Jan 14;9:741. doi: 10.3389/fgene.2018.00741 (PMC6339879; doi:10.3389/fgene.2018.00741)
Supplement: DATA FILE S2 — Sequences of REPAG 3′ SS from each species of metazoa, plants and protists. [file Data_Sheet_2.zip › Supplementary data 2/Protists_Release38_perkinsus_marinus_atcc_50983.txt]

REPA_GGG_Sequence	Exon_Start	Exon_End	Pos_-50	Pos_+2	Strand	Chromosome	GeneID	Gene_Start	Gene_End	Gene_Name	Number_of_REPAs	Number_of_REPAs_has_GGG	Number_of_Intron(Intra_genic_Region)	Upstream_Constitutive_Exon
GAGTTAATGCCTATTATGGTGTTATACACATGTTGTTGTTATTGGGGTAGAT	53570	53710	53520	53572	1	scf_1104296958712	Pmar_PMAR011486	40835	58469	None	6029	1482	107131	No_or_no_constitutive_exon
GTAACTTTGACGAATTAGCAGCTACTGTGTATCGGGACTGGTCGGGGCAGGG	59575	60848	59525	59577	1	scf_1104296958712	Pmar_PMAR011487	59504	61128	None	6029	1482	107131	No_or_no_constitutive_exon
TGCACTCTATCACTTCGCCGAAAGACGTGGGTGTACTTTCGGGGTGTCAGGA	76846	76966	77016	76964	-1	scf_1104296958712	Pmar_PMAR011495	76466	81264	None	6029	1482	107131	No_or_no_constitutive_exon
GCCATCAGTGCGACCAATTCGGAACTCCTCGTTATAATGGGGATGATCAGGT	85425	85531	85581	85529	-1	scf_1104296958712	Pmar_PMAR011497	84387	87525	None	6029	1482	107131	No_or_no_constitutive_exon
CACGCGCTTACGAGAAATGTGAGGATATGTTTACGTGTTGGGAAGTGTAGAT	124542	124638	124688	124636	-1	scf_1104296958712	Pmar_PMAR011503	121775	126922	None	6029	1482	107131	No_or_no_constitutive_exon
TTGACAGTGGCGCATACTGTTCGGCTATGGGATCGTGTTGTGGTGGGTAGGC	134960	135095	135145	135093	-1	scf_1104296958712	Pmar_PMAR011505	129953	135343	None	6029	1482	107131	No_or_no_constitutive_exon
CTCGGTGAGTGCTGGTCTTGAGTCAGCAATAGATGGGCGGGATGAAATAGGT	179835	180055	179785	179837	1	scf_1104296958712	Pmar_PMAR011518	177756	180055	None	6029	1482	107131	No_or_no_constitutive_exon
GTACATATTTTCTCATATCGTTTTCCATAGCTCCGATGGTGGCTGGGCAGGT	210695	210802	210645	210697	1	scf_1104296958712	Pmar_PMAR011522	208689	212382	None	6029	1482	107131	No_or_no_constitutive_exon
TGGAAGAGGTAGGCTGTCATTCGGCATTGACGCTAGTGCTTGGGAGTCAGAT	222854	222904	222954	222902	-1	scf_1104296958712	Pmar_PMAR011525	221214	223001	None	6029	1482	107131	Yes
CGTTGAGTGAGGTGATTCACGCTGTTCTCTTTCCAGCATGGGGCTGACAGGT	239206	239330	239156	239208	1	scf_1104296958712	Pmar_PMAR011530	239025	242900	None	6029	1482	107131	No_or_no_constitutive_exon
GTAAGTTAAAGTCTGTGGTTTGATGAAGGGGAGTTGCCTCTTGTGGGAAGGT	249888	249966	249838	249890	1	scf_1104296958712	Pmar_PMAR011534	249258	249966	None	6029	1482	107131	No_or_no_constitutive_exon
GATAGTGAATGTCTGTTTACCTAGAGTGTGGTTGGAGGAAGGGTATGCAGGT	261858	261926	261976	261924	-1	scf_1104296958712	Pmar_PMAR011540	261134	262454	None	6029	1482	107131	No_or_no_constitutive_exon
GAAGGCGGAGTGAAGCGTTTTTTGTATACCATTTTCGCGTTGTGGGGTAGGG	331049	331153	331203	331151	-1	scf_1104296958712	Pmar_PMAR011565	330125	331856	None	6029	1482	107131	No_or_no_constitutive_exon
GATAATCGATCATCGGGGCGAGCGCTAAGTGTACTACGTGTATGGGTGAGGT	387888	387990	387838	387890	1	scf_1104296958712	Pmar_PMAR011586	385934	396806	None	6029	1482	107131	No_or_no_constitutive_exon
CCTTGAGGTCATTAGCCCTTCTCTCTGATGTGTATGCATCGGGCGTGTAGAT	426856	426938	426806	426858	1	scf_1104296958712	Pmar_PMAR011595	424313	427075	None	6029	1482	107131	No_or_no_constitutive_exon
AAGTCTGTCAGTAGGAATAGAATATACGGACCCATCGGAATGGGCAGTAGGT	815848	815931	815981	815929	-1	scf_1104296958712	Pmar_PMAR011721	815633	817178	None	6029	1482	107131	No_or_no_constitutive_exon
ACCTGGTGGGTATCTAATCTAGGTGTAGTAGTAGCCAGTATCGAGGGCAGGT	820843	820934	820984	820932	-1	scf_1104296958712	Pmar_PMAR011722	818881	823430	None	6029	1482	107131	No_or_no_constitutive_exon
ATGGTAATAATAATATTACTGTTATTATTATTATTCTTACGGGAGTTCAGGT	967684	967796	967634	967686	1	scf_1104296958712	Pmar_PMAR011759	966025	970084	None	6029	1482	107131	No_or_no_constitutive_exon
CCCAAGGATGCCACACTCGTCTGCTTGTTGCTCACATTGAGGGTGTATAGGT	1011469	1011612	1011419	1011471	1	scf_1104296958712	Pmar_PMAR011771	1011350	1011940	None	6029	1482	107131	No_or_no_constitutive_exon
GAGAAGTAAGACGAGTCAATTGACGTCGCGATGGTGAATTGATTGGGCAGAT	1072378	1072430	1072480	1072428	-1	scf_1104296958712	Pmar_PMAR011789	1070364	1075824	None	6029	1482	107131	No_or_no_constitutive_exon
CTGTTTTGTATCTTACTGTCATCGACCTATGATACCTTGGGTGGGGGCAGGT	1085322	1085456	1085272	1085324	1	scf_1104296958712	Pmar_PMAR011792	1082357	1085671	None	6029	1482	107131	No_or_no_constitutive_exon
AAGCGGACACGTTGTTGGTCATGTCGGCTTCAACGGCACCTCGGGGGCAGCC	1101721	1101769	1101671	1101723	1	scf_1104296958712	Pmar_PMAR011801	1100689	1102642	None	6029	1482	107131	No_or_no_constitutive_exon
CAGCGTAGGGACGAGTTGGGAGAGGAGTGGTATGGAAATTAATAGGGTAGAT	1130320	1130444	1130270	1130322	1	scf_1104296958712	Pmar_PMAR011809	1129900	1132052	None	6029	1482	107131	No_or_no_constitutive_exon
ATGTCCATAGAGATGGTGACGAAGCTTTCGTTAGTGAGCTGTGGGGTCAGCT	1165109	1165310	1165360	1165308	-1	scf_1104296958712	Pmar_PMAR011818	1165109	1167531	None	6029	1482	107131	No_or_no_constitutive_exon
ACGCAGGGTAGAATTGGTCGGTGTTGTGGTATGGCATTCAGGGTTGGTAGGT	1387923	1388055	1387873	1387925	1	scf_1104296958712	Pmar_PMAR011881	1382946	1390912	None	6029	1482	107131	No_or_no_constitutive_exon
TCATAGAAAATTTGCCTTTATATTGTAGCTGTATATTTGTGTTGGGATAGGC	1388549	1388636	1388499	1388551	1	scf_1104296958712	Pmar_PMAR011881	1382946	1390912	None	6029	1482	107131	No_or_no_constitutive_exon
GGTAGGGAGGTAGGGGTTTGTGATGAGTTGGTGATGTGTGGGGGTGATAGGG	1392314	1392420	1392264	1392316	1	scf_1104296958712	Pmar_PMAR011883	1391542	1392968	None	6029	1482	107131	No_or_no_constitutive_exon
AGTAGTAGTAGTAGTAGTAGTGTTGGAGTAATTGCGAGATGTGGGTGTAGAT	1470702	1470853	1470903	1470851	-1	scf_1104296958712	Pmar_PMAR011907	1465846	1471556	None	6029	1482	107131	No_or_no_constitutive_exon
GGCGAGAGTGATGCCTTGTCGTGGGAGGATCCATGATGACGAGGGTGTAGGT	1488232	1488397	1488182	1488234	1	scf_1104296958712	Pmar_PMAR011911	1488132	1488397	None	6029	1482	107131	No_or_no_constitutive_exon
TCCTTGCTCCTCAACTGGCCGGCCGTACATGAGATGTTGGTGGGAATCAGGT	1502299	1502426	1502249	1502301	1	scf_1104296958712	Pmar_PMAR011916	1499642	1522280	None	6029	1482	107131	No_or_no_constitutive_exon
AAGGGGGGATAGGAGGAGGTAAATTTGTGGCGCGTGACGATTAGGGGTAGGT	1511839	1512050	1511789	1511841	1	scf_1104296958712	Pmar_PMAR011916	1499642	1522280	None	6029	1482	107131	No_or_no_constitutive_exon
GAGGCTGTCCAGGCCTGGATGCGAGGTAATGGTTATGGGGGGCAATTGAGAT	1607135	1607179	1607229	1607177	-1	scf_1104296958712	Pmar_PMAR011940	1607135	1607526	None	6029	1482	107131	No_or_no_constitutive_exon
GGACAGAAGGTTGGTGGTTTCGTATGAGCCCAGTTCACGTCGGGGAGCAGGT	1797983	1798137	1797933	1797985	1	scf_1104296958712	Pmar_PMAR011997	1797109	1798582	None	6029	1482	107131	No_or_no_constitutive_exon
TCGAAAGTAAGTAGATGAGCTGCCTTGGTGAAGTGTTATGGTGAGGGTAGGG	69521	69612	69471	69523	1	scf_1104296935302	Pmar_PMAR003294	68948	72177	None	6029	1482	107131	No_or_no_constitutive_exon
TTCATCTCTAAGTGCTGGTGGGCATGAGGATAGCCCTATGGGATTAGTAGGT	198748	198833	198698	198750	1	scf_1104296935302	Pmar_PMAR003336	197862	198953	None	6029	1482	107131	No_or_no_constitutive_exon
GTGTAAGCCATGCTTGGGGTTGATCTAAATCCACTTCGTGGGCATGGCAGTG	294717	294831	294881	294829	-1	scf_1104296935302	Pmar_PMAR003363	292694	295111	None	6029	1482	107131	No_or_no_constitutive_exon
GTGTAAGCCATGCTTGGGGTTGATCTGAGTCCACTTCGTGGGCATGGCAGTG	311349	311463	311513	311461	-1	scf_1104296935302	Pmar_PMAR003369	310443	311743	None	6029	1482	107131	No_or_no_constitutive_exon
TGTACGCTGCTGCTTGCACTCACCTTGTCAATACCATCGGTGGGTGACAGGT	317021	317126	317176	317124	-1	scf_1104296935302	Pmar_PMAR003371	314664	317311	None	6029	1482	107131	No_or_no_constitutive_exon
TCTCAAGGTGCTGTCACTATGACGATGACTCTTTTAATGGGCGAGCATAGGT	315059	315160	315210	315158	-1	scf_1104296935302	Pmar_PMAR003371	314664	317311	None	6029	1482	107131	No_or_no_constitutive_exon
TCACACAGGTGGGTGGGGTTTTAAGGTGGTGATGTATGGTATTGGGATAGGG	322838	323011	322788	322840	1	scf_1104296935302	Pmar_PMAR003373	318789	323011	None	6029	1482	107131	No_or_no_constitutive_exon
GAGCCCGGCTGAGGAAAACGCACGTATACTCCGACACCTGGGAAACCTAGGG	347084	347307	347357	347305	-1	scf_1104296935302	Pmar_PMAR003383	346176	348811	None	6029	1482	107131	No_or_no_constitutive_exon
GCAGGTGGGGCGTGGCCCTCTGGTCACCAACTCACCATCGGGTCGAGTAGGT	418962	419060	419110	419058	-1	scf_1104296935302	Pmar_PMAR003408	418147	419856	None	6029	1482	107131	No_or_no_constitutive_exon
GTATGGACATTCTGGATGAGAAAGTGTGATGGATTTGCTCTCGGGTGAAGGT	448360	448478	448528	448476	-1	scf_1104296935302	Pmar_PMAR003419	441581	450596	None	6029	1482	107131	No_or_no_constitutive_exon
CGGGAGTGGTAGTGTAACAACGTTGCTTGCAGCACTACGTGGGATGGCAGGT	528708	528819	528869	528817	-1	scf_1104296935302	Pmar_PMAR003444	528055	530795	None	6029	1482	107131	No_or_no_constitutive_exon
ACGTGATGACATCAGAAGCTCTCGAAGATGTTCGCCGTCAATGTGGGTAGGC	619910	620027	620077	620025	-1	scf_1104296935302	Pmar_PMAR003479	619491	624622	None	6029	1482	107131	No_or_no_constitutive_exon
GGGTAAGCGCCATCGTAACAACTCAGATTGTTAATAGCCTATTGGGGTAGGC	640617	640714	640764	640712	-1	scf_1104296935302	Pmar_PMAR003485	633354	641380	None	6029	1482	107131	No_or_no_constitutive_exon
GATGACGGAACCAGTGGTGTGGTCGAAGGAACGCTACCGGTAGGGGAAAGAT	634095	634175	634225	634173	-1	scf_1104296935302	Pmar_PMAR003485	633354	641380	None	6029	1482	107131	No_or_no_constitutive_exon
ATAGGTGAGCCCCTCGGTGTGCGTATGGTTACCGACCCTTTCAAGGGTAGAT	663983	664050	663933	663985	1	scf_1104296935302	Pmar_PMAR003493	662774	664203	None	6029	1482	107131	No_or_no_constitutive_exon
CCAGTAGGGTCCTAGGATCGGCTGGGCACTGGTCTAGGGTGTGGCAATAGGA	673745	673835	673885	673833	-1	scf_1104296935302	Pmar_PMAR003497	673090	677395	None	6029	1482	107131	No_or_no_constitutive_exon
TAGGTAGGAGTGTTCACCTTAGTGTTGTCGTATAGTATCCTGGGAATAAGCG	701679	701802	701629	701681	1	scf_1104296935302	Pmar_PMAR003505	697972	704505	None	6029	1482	107131	No_or_no_constitutive_exon
GAGGGAGGAGGGTAGTGGTGATGGGTTTGCGGTATGGAGGGTCGAGGCAGGT	798358	798459	798308	798360	1	scf_1104296935302	Pmar_PMAR003542	797828	801068	None	6029	1482	107131	No_or_no_constitutive_exon
AAGCTCGAGTAGGTTTATTGGTGTTTATCTGAGGCCATACGTGGGAATAGGT	855433	855498	855383	855435	1	scf_1104296935302	Pmar_PMAR003558	853567	856463	None	6029	1482	107131	No_or_no_constitutive_exon
TGCGGTAATAGAAAATAGCAGGGAAGAAGGCGTGACGGGATGATACGAAGGT	857560	857761	857811	857759	-1	scf_1104296935302	Pmar_PMAR003559	856467	858344	None	6029	1482	107131	No_or_no_constitutive_exon
GGTGACCTGCACTTGTCGTCTGCTTTACAGCGGTACAGGGTGAATAATAGAT	922934	923037	922884	922936	1	scf_1104296935302	Pmar_PMAR003581	922828	923801	None	6029	1482	107131	No_or_no_constitutive_exon
TATCCCGGTGAGACGCATAGTAACAGTAGAACGGCACATGTAGGGGTCAGGA	944728	944858	944908	944856	-1	scf_1104296935302	Pmar_PMAR003589	944728	944930	None	6029	1482	107131	No_or_no_constitutive_exon
AATGCTCATCAGCTGTATCTTATGAATCTACTTTACCCCTTGGGGGGCAGGT	983725	983844	983894	983842	-1	scf_1104296935302	Pmar_PMAR003602	980015	985220	None	6029	1482	107131	No_or_no_constitutive_exon
GGTATTATACCCCGGGTATAACCTCCTCGATGGTCCCTGATGGGTGGTAGAT	1000707	1000781	1000657	1000709	1	scf_1104296935302	Pmar_PMAR003608	996023	1002283	None	6029	1482	107131	No_or_no_constitutive_exon
TAGCAACATTCGTGTGATGATAGTTGCAGGGTTAGTGTTGGTGGGTATAGGT	1005219	1005342	1005169	1005221	1	scf_1104296935302	Pmar_PMAR003610	1004659	1005548	None	6029	1482	107131	No_or_no_constitutive_exon
AGATGTAGTGTCATGGGGAGGGAGGCTCGCTTTCATTCGCGAGGGCGCAGGT	1142624	1142705	1142755	1142703	-1	scf_1104296935302	Pmar_PMAR003656	1140303	1145964	None	6029	1482	107131	No_or_no_constitutive_exon
AGGCTATGTAATGTCACTCGAAGCTGCTCAGCACAGGGTGGTAAGTGTAGGT	1147100	1147224	1147274	1147222	-1	scf_1104296935302	Pmar_PMAR003657	1146203	1147522	None	6029	1482	107131	No_or_no_constitutive_exon
AGGATAAGGTAATGAGGCCGGTCTCGGGTGGTCCGCAGTGATGGGGGTAGGA	1201302	1201432	1201482	1201430	-1	scf_1104296935302	Pmar_PMAR003678	1200986	1202105	None	6029	1482	107131	No_or_no_constitutive_exon
TGGTGAGTTCAGCTGAGTTTTATGTGGGAGGGGGTATGGGTGGGAAGTAGGT	1252672	1252932	1252982	1252930	-1	scf_1104296935302	Pmar_PMAR003692	1249702	1255229	None	6029	1482	107131	No_or_no_constitutive_exon
TTAGTGGTAGTAATAGGCCAGGTAGTGCGCCTCTTAAATAACATGGGAAGGT	1291083	1291225	1291033	1291085	1	scf_1104296935302	Pmar_PMAR003705	1290582	1292133	None	6029	1482	107131	No_or_no_constitutive_exon
CTTCGTAATCTTGGAAGGCGTCATGCGGAGTACTTTCCCGGCAGGGCCAGCA	1360156	1360278	1360106	1360158	1	scf_1104296935302	Pmar_PMAR003727	1359476	1365632	None	6029	1482	107131	No_or_no_constitutive_exon
TGGTACTTACTCATCGGTCATTTTTCTTGGGCAGCTGCTTCATAGGGTAGGT	1362884	1363045	1362834	1362886	1	scf_1104296935302	Pmar_PMAR003727	1359476	1365632	None	6029	1482	107131	No_or_no_constitutive_exon
GGGATAGACTACCGCACGAGTGATTGATATACTTCATGTCATGTGGGTAGAA	1395495	1395603	1395445	1395497	1	scf_1104296935302	Pmar_PMAR003737	1393828	1396691	None	6029	1482	107131	No_or_no_constitutive_exon
GAAGCGTAAGGCGTTTGTTGTGATGATGGTGATTATGGGAAGCAGATCAGGT	83565	83765	83515	83567	1	scf_1104296929318	Pmar_PMAR012356	82254	83765	None	6029	1482	107131	No_or_no_constitutive_exon
GCAGGCCGGTGGGAGTGCTGCTGGCTGGCATCGTTGTAGCGAAGGGTTAGGC	84881	85035	84831	84883	1	scf_1104296929318	Pmar_PMAR012357	84163	87393	None	6029	1482	107131	No_or_no_constitutive_exon
GACATGTAATCGGCAGTAGGGGGTAGGGCTGGTGATGGGAGGTAATGCAGGT	100672	100747	100622	100674	1	scf_1104296929318	Pmar_PMAR012361	99450	101639	None	6029	1482	107131	No_or_no_constitutive_exon
ATTGAATGAAGCGAGCATATATTTTTCCCGGACAAACTTGATGGGGGCAGGT	130172	130243	130293	130241	-1	scf_1104296929318	Pmar_PMAR012371	127918	131985	None	6029	1482	107131	No_or_no_constitutive_exon
ATTTGTAGACGAGGATGGCGGGTATGGGTTCTGAATGGGTGTTGGTGAAGGT	130024	130126	130176	130124	-1	scf_1104296929318	Pmar_PMAR012371	127918	131985	None	6029	1482	107131	No_or_no_constitutive_exon
TCATACCACACCTTTTCGAATTTATGACTCATCGAGGGAGATGATAGTAGGT	143341	143672	143291	143343	1	scf_1104296929318	Pmar_PMAR012375	141569	149000	None	6029	1482	107131	No_or_no_constitutive_exon
CCAGACGGTAGGTTGGTAACTGGGTGGTGGTCAGCAAGCAGTGGGGTCAGAT	185825	185976	185775	185827	1	scf_1104296929318	Pmar_PMAR012388	184409	188348	None	6029	1482	107131	No_or_no_constitutive_exon
GTTCAGTAGGGGACCGTGTCCTTGGGGGTTGCGGATGTTGTGGGGTGTAGAC	200472	200545	200595	200543	-1	scf_1104296929318	Pmar_PMAR012391	196232	200825	None	6029	1482	107131	No_or_no_constitutive_exon
TTTCCAAGAGCCTAGTCCATGTGAAAGACCTTGGATATGTTGATGGGCAGGA	207739	207865	207915	207863	-1	scf_1104296929318	Pmar_PMAR012392	203942	208492	None	6029	1482	107131	No_or_no_constitutive_exon
TGATGCGTGTGATGACAGTGAGGCATTAGGAGTCAGTGGCTCGAGGGCAGGT	207047	207096	207146	207094	-1	scf_1104296929318	Pmar_PMAR012392	203942	208492	None	6029	1482	107131	No_or_no_constitutive_exon
TTGAGGTAGGGAGAAGTGTAGATGGTGTGGTATGGCAAGGGATGGTGTAGGA	229560	229718	229768	229716	-1	scf_1104296929318	Pmar_PMAR012397	227772	233236	None	6029	1482	107131	No_or_no_constitutive_exon
TAAGGGAGAGGGGGTAGGGTTCTGCGCAGGATTATGATGAGGGGGCTCAGGG	273348	273437	273298	273350	1	scf_1104296929318	Pmar_PMAR012416	270216	274707	None	6029	1482	107131	No_or_no_constitutive_exon
AAGCGTAAGTTGGTGGCTTTTACGGAGTGGACGGATGGGTGGTATGGGAGGT	273483	273560	273433	273485	1	scf_1104296929318	Pmar_PMAR012416	270216	274707	None	6029	1482	107131	No_or_no_constitutive_exon
GGGAGGAGGTAGTCCTTTGGTATCCTCTTGAATGGGACGTGGGCGTGTAGGT	288572	288683	288733	288681	-1	scf_1104296929318	Pmar_PMAR012421	287484	289004	None	6029	1482	107131	No_or_no_constitutive_exon
CACACTGGTAACACCACATAGTCGAGGAGGGTCTTCTGTTGTGGGTGCAGAT	354630	354831	354580	354632	1	scf_1104296929318	Pmar_PMAR012439	352709	356916	None	6029	1482	107131	No_or_no_constitutive_exon
AGTCCACGTAAGCTCTCATCGGATCTAGTGGAGAGAAACATGCGGGATAGGC	361311	361429	361479	361427	-1	scf_1104296929318	Pmar_PMAR012441	361075	361949	None	6029	1482	107131	No_or_no_constitutive_exon
GATGCATGGATGCATTTCTCGCGCGCCACGAAATTGACTTCTGAGGGTAGGA	365714	365830	365880	365828	-1	scf_1104296929318	Pmar_PMAR012443	364506	366333	None	6029	1482	107131	No_or_no_constitutive_exon
AAGCACAAGTGGGGACGGACTCCTGTGTGAGGGAGCTACTCGTAGGGTAGGT	412426	412518	412568	412516	-1	scf_1104296929318	Pmar_PMAR012456	407884	412875	None	6029	1482	107131	No_or_no_constitutive_exon
AAGGCTAGCACTACTACTACCACTTCAGAAGAGTAGATGGGAAGCCGTAGGT	428846	428943	428993	428941	-1	scf_1104296929318	Pmar_PMAR012459	422996	429323	None	6029	1482	107131	No_or_no_constitutive_exon
TGTGGCGGATCTGGCTTGTATTGGGGCCGTTCGGTTCTGTATTGGGGCAGGT	489763	489826	489713	489765	1	scf_1104296929318	Pmar_PMAR012481	489357	490031	None	6029	1482	107131	No_or_no_constitutive_exon
TGGGGCAGGTATGCCTTGTATTGGGACGGGTATGCCTTGTATTGGGGCAGAT	489868	489910	489818	489870	1	scf_1104296929318	Pmar_PMAR012481	489357	490031	None	6029	1482	107131	No_or_no_constitutive_exon
TGGGACGGGTATGCCTTGTATTGGGGCGGATATGCCTTGCATTGGGGCAGGT	489952	490031	489902	489954	1	scf_1104296929318	Pmar_PMAR012481	489357	490031	None	6029	1482	107131	No_or_no_constitutive_exon
CTGATATGTTGTGAACGAGGAGTGGGTAGAGCCAATGTAGTAGGGCATAGGC	513502	513571	513621	513569	-1	scf_1104296929318	Pmar_PMAR012491	511928	513733	None	6029	1482	107131	No_or_no_constitutive_exon
AAAGAGGTAACATCATCGTAGTGGTGGAGGAGTTGGTATTTGGGTAGTAGGC	545945	546053	546103	546051	-1	scf_1104296929318	Pmar_PMAR012505	545945	547243	None	6029	1482	107131	No_or_no_constitutive_exon
AGGTGAAGGCGGAGCGAAGCTAGTGAGGTTATGGAGGGGTGTGGTAGTAGAT	558287	558431	558481	558429	-1	scf_1104296929318	Pmar_PMAR012508	557394	559096	None	6029	1482	107131	No_or_no_constitutive_exon
TGATGATGATTATGATGGTACTTTGAGATTCAGCATGCATGGTGGGTCAGAT	587012	587148	586962	587014	1	scf_1104296929318	Pmar_PMAR012520	586052	587812	None	6029	1482	107131	No_or_no_constitutive_exon
AAGTGGGCTTGGGGGCTTCTGTGAGTGCTCGGATAGGGGTAGAGGTTTAGGT	601950	602023	601900	601952	1	scf_1104296929318	Pmar_PMAR012524	601716	602490	None	6029	1482	107131	No_or_no_constitutive_exon
CTCCCCATCAGCGAATCTGAGGATTGTCGAGGGTATTGACGATGGGATAGGG	613403	613444	613494	613442	-1	scf_1104296929318	Pmar_PMAR012529	611990	614435	None	6029	1482	107131	No_or_no_constitutive_exon
AGGTAGGAGGGACCGGTGGCGGCATCTCTGGACGACGCTCGATGGGTCAGGA	670056	670145	670006	670058	1	scf_1104296929318	Pmar_PMAR012542	667035	671156	None	6029	1482	107131	No_or_no_constitutive_exon
CCTGTGCGTATTTTCCCACACTGTGGTTGAGGGGAGCTCCTGGGTGGTAGGT	672021	672111	671971	672023	1	scf_1104296929318	Pmar_PMAR012543	671496	674829	None	6029	1482	107131	No_or_no_constitutive_exon
AGTAGTATGCAATTGAGATTAACCGCATGAAAGTACTCCTCGGGAATCAGGG	724271	724338	724388	724336	-1	scf_1104296929318	Pmar_PMAR012559	724091	725201	None	6029	1482	107131	No_or_no_constitutive_exon
GTCTGCCACGCTGATGGTTGAGGAAAGAACTGTTGTTGCTGTGGGTGTAGGT	741828	741912	741962	741910	-1	scf_1104296929318	Pmar_PMAR012563	738424	742146	None	6029	1482	107131	No_or_no_constitutive_exon
AAGAGGTAGTGTTGGTATCGGGTCATGGGGCTGTAGGAGAGTGGGGTTAGGT	740339	740410	740460	740408	-1	scf_1104296929318	Pmar_PMAR012563	738424	742146	None	6029	1482	107131	No_or_no_constitutive_exon
TCGTCCAGCGATGTGCTGATCTCACAGATCTTTGCGTCGCCCGGGAGCAGTT	785339	785590	785640	785588	-1	scf_1104296929318	Pmar_PMAR012575	768780	791249	None	6029	1482	107131	No_or_no_constitutive_exon
TTTTTCTCCGACGAGAATCATGTGTGGCACTCATCCATTCGACGGGTTAGGT	911027	911163	910977	911029	1	scf_1104296929318	Pmar_PMAR012614	909860	912492	None	6029	1482	107131	No_or_no_constitutive_exon
CGTGATCGATGATATCAGGGTGTCACCGTGTCACCATCGGGGAGCAGTAGGA	915427	915473	915523	915471	-1	scf_1104296929318	Pmar_PMAR012615	913439	916676	None	6029	1482	107131	No_or_no_constitutive_exon
TGCAGTAATACGGGGAAGTGGTGGGGTGGGGATAGGATGGGCTGTGGAAGGT	933261	933345	933395	933343	-1	scf_1104296929318	Pmar_PMAR012620	930872	933738	None	6029	1482	107131	No_or_no_constitutive_exon
TGTGAAGTGCAGGCGCTGAGGGTAGTATTCAACTGCATTGTTGGGGGCAGTG	949736	949867	949917	949865	-1	scf_1104296929318	Pmar_PMAR012628	948472	950669	None	6029	1482	107131	No_or_no_constitutive_exon
GTAGATGTTTGGAAGGTTGGGCGTTGTGGATCTGCTCTTTATGGGAACAGGT	952106	952237	952056	952108	1	scf_1104296929318	Pmar_PMAR012629	950883	959122	None	6029	1482	107131	No_or_no_constitutive_exon
GTAAGCTGAGGAGGAGCTTGGGTAGTAGTCGGCTTAGGGTTGGAGGTCAGGT	954368	954461	954318	954370	1	scf_1104296929318	Pmar_PMAR012629	950883	959122	None	6029	1482	107131	No_or_no_constitutive_exon
AGTAGACCAGGTCGCTTCTTGGGGGTCGGTGGGAGGCTGGGGGGCATTAGGT	969057	969171	969221	969169	-1	scf_1104296929318	Pmar_PMAR012632	965648	970119	None	6029	1482	107131	No_or_no_constitutive_exon
AGACATTGTAATAGGAGTAGTTTGGGTTGGTGACAGTGTTGGGGTGACAGAT	968930	969014	969064	969012	-1	scf_1104296929318	Pmar_PMAR012632	965648	970119	None	6029	1482	107131	No_or_no_constitutive_exon
TAGACGAGGTAGGGACAGCGCTGTGCCATTTCGGTGGGGAGGTGTGGCAGGT	967540	967683	967733	967681	-1	scf_1104296929318	Pmar_PMAR012632	965648	970119	None	6029	1482	107131	No_or_no_constitutive_exon
GCAAGAGGTAGGAGGTATTACACTAGGATTGGTCAAGGGTATGGTGATAGGG	1084957	1085048	1084907	1084959	1	scf_1104296929318	Pmar_PMAR012680	1083816	1086654	None	6029	1482	107131	No_or_no_constitutive_exon
GGTAGTAGGTTTTTTACAAGTGCTCGTTCTCACTTGATCGTCGGGGACAGGC	1116767	1116867	1116717	1116769	1	scf_1104296929318	Pmar_PMAR012692	1116228	1118746	None	6029	1482	107131	No_or_no_constitutive_exon
GTGGGCTGCTGCCGGCATTCAATGTAACAGTGTACTGTGGGAATATGTAGAT	1128013	1128174	1128224	1128172	-1	scf_1104296929318	Pmar_PMAR012695	1126433	1134121	None	6029	1482	107131	No_or_no_constitutive_exon
TCATGGTGTAGTTGGGAACTCTACTACAGATCTTCCTCATGCTGGGGTAGAT	1134449	1134553	1134603	1134551	-1	scf_1104296929318	Pmar_PMAR012696	1134251	1137821	None	6029	1482	107131	No_or_no_constitutive_exon
TGTAGGAAGAGAGGGAATTTGACCGCGCGCCACGAAATTATGGGTGGTAGAT	49828	49937	49778	49830	1	scf_1104296955874	Pmar_PMAR020392	44286	53007	None	6029	1482	107131	No_or_no_constitutive_exon
GAGGTAGGTCAGGTTGGGATGTTTTAACACGGGTTAAATCGTTGGGGTAGGT	83716	83791	83841	83789	-1	scf_1104296955874	Pmar_PMAR020404	81313	84110	None	6029	1482	107131	No_or_no_constitutive_exon
GTAGGGCACTGTTACTGATGAGCTTGTCGAGTGAACCGTCATTGGGGTAGGG	83571	83666	83716	83664	-1	scf_1104296955874	Pmar_PMAR020404	81313	84110	None	6029	1482	107131	No_or_no_constitutive_exon
CAACACGAGTTGGCCTCCTATCTTCGTACGGGTTCTGGACGGGTGGGCAGTC	130017	130081	130131	130079	-1	scf_1104296955874	Pmar_PMAR020420	128868	131005	None	6029	1482	107131	No_or_no_constitutive_exon
ACAGCCTTCATTCCTTCACAGATCGATAGTTGTTCTCTCCCGTGGGATAGGT	172446	172567	172396	172448	1	scf_1104296955874	Pmar_PMAR020432	171937	173746	None	6029	1482	107131	No_or_no_constitutive_exon
AGGGATTTCGGTGAGCTACTAGCTGGACTTTGCCGGGGCTGATGAGGAAGGG	209080	209174	209030	209082	1	scf_1104296955874	Pmar_PMAR020442	208799	213080	None	6029	1482	107131	No_or_no_constitutive_exon
TAGTGGTTAGATTTGAGCTCCGGTTCGGCCTTGTTGATGTGGATGGGTAGTT	210657	210797	210607	210659	1	scf_1104296955874	Pmar_PMAR020442	208799	213080	None	6029	1482	107131	No_or_no_constitutive_exon
GGGCGAAGGTGCGCTCAACTGTGCCGCTATTGTTGATCACTGGGGTCAAGGT	333199	333238	333288	333236	-1	scf_1104296955874	Pmar_PMAR020479	333199	336266	None	6029	1482	107131	No_or_no_constitutive_exon
AGTAGTGGTAGCGGTGGTGAGCAGTGGTGGGGAGGCTCTCATGGGAGTAGAT	339093	339202	339252	339200	-1	scf_1104296955874	Pmar_PMAR020480	336362	341283	None	6029	1482	107131	No_or_no_constitutive_exon
CCAGCGGTAGGTTGGTAATATACAAGATAGTAGGGCTGATGGGAGTTCAGGT	357368	357517	357567	357515	-1	scf_1104296955874	Pmar_PMAR020485	355411	358549	None	6029	1482	107131	No_or_no_constitutive_exon
AGACAGTAGCAGACCTAGGGTAGTGCTGTGGAGTTAGCACGGGTGTATAGGT	404339	404396	404446	404394	-1	scf_1104296955874	Pmar_PMAR020502	402519	405054	None	6029	1482	107131	No_or_no_constitutive_exon
AATCATTCGACAGGTCTGGACTCGCACATGTTGTAATATTGGGCATACAGGT	421831	421911	421781	421833	1	scf_1104296955874	Pmar_PMAR020509	421209	422871	None	6029	1482	107131	No_or_no_constitutive_exon
ATGGACAAGGTGGATGAGCCGCTCAATAGCCATCTTGATGCTGGGGGTAGGT	451431	451554	451381	451433	1	scf_1104296955874	Pmar_PMAR020520	450660	452547	None	6029	1482	107131	No_or_no_constitutive_exon
AGGCTAAGGTGAGTGAGTTTAGTGACAGGGAATGTAGGGGGAGGGAGTAGGT	469888	469985	470035	469983	-1	scf_1104296955874	Pmar_PMAR020525	468604	472371	None	6029	1482	107131	No_or_no_constitutive_exon
GGTAGGCTTGTGGAGCTGAGGTGGTTGGTGAATAGGCGGGCGAGTGGTAGGT	493725	493790	493840	493788	-1	scf_1104296955874	Pmar_PMAR020535	492566	493965	None	6029	1482	107131	No_or_no_constitutive_exon
GTGAGAACATCGGTTATGTTAAGGAGTTGAGTGAGGTTGCCTGGGGGTAGGT	516949	517034	517084	517032	-1	scf_1104296955874	Pmar_PMAR020541	515428	517584	None	6029	1482	107131	No_or_no_constitutive_exon
TGTGAAGGTGGGCTTACTTGGACATAGTGGGCGGGTGAGGGGAATGTCAGAA	522107	522167	522217	522165	-1	scf_1104296955874	Pmar_PMAR020543	522107	523319	None	6029	1482	107131	No_or_no_constitutive_exon
GAAGGGGATAGGTAAGAGGGGGCTAGATGATGATGATGAAAGGGAGGTAGGT	529874	530193	529824	529876	1	scf_1104296955874	Pmar_PMAR020547	529676	531425	None	6029	1482	107131	No_or_no_constitutive_exon
TATAATGTGAGTATTCTCAACACTTCCGACCTGCGGCACTCCGGGTGAAGGT	531063	531142	531013	531065	1	scf_1104296955874	Pmar_PMAR020547	529676	531425	None	6029	1482	107131	No_or_no_constitutive_exon
AAACGGTCAGTGGTTGCGAAGAACGAGTGTGTCTGAGTCGATGGGATCAGGT	544212	544286	544162	544214	1	scf_1104296955874	Pmar_PMAR020552	543039	544511	None	6029	1482	107131	No_or_no_constitutive_exon
TCCACGAGGCCTCAGTGGAGGAGGTAGTGGCGTATTTGGGGCGAATGCAGGG	588917	589008	589058	589006	-1	scf_1104296955874	Pmar_PMAR020564	587714	589312	None	6029	1482	107131	No_or_no_constitutive_exon
GCTCGATGTGAGCTGATACAGCAGGATGAGGACCCCCTAGGGTTGGGCAGAT	600976	601110	600926	600978	1	scf_1104296955874	Pmar_PMAR020568	600850	601773	None	6029	1482	107131	No_or_no_constitutive_exon
ACCCTCCCGAATGCCACCAGCAATGCTGCTGATGCAATATGTAACGGGAGTG	627953	628031	628081	628029	-1	scf_1104296955874	Pmar_PMAR020575	626727	628955	None	6029	1482	107131	No_or_no_constitutive_exon
TGGGCTTGGGGGGAAATTGGTCCGGGTGTCTGTGAGGGTTTTGGGGGTAGTC	635834	635952	635784	635836	1	scf_1104296955874	Pmar_PMAR020577	635010	638371	None	6029	1482	107131	No_or_no_constitutive_exon
CCAGGGTTAGTAGTACTTAGCGTTCACCAGTGTGGTATTCGGGAGCTCAGGC	818371	818548	818598	818546	-1	scf_1104296955874	Pmar_PMAR020637	817652	822566	None	6029	1482	107131	No_or_no_constitutive_exon
AATTCGGTAGTGATGGTCTTGTGACCATGTGGGAGGTAGTAGTGGGTTAGGA	893237	893300	893350	893298	-1	scf_1104296955874	Pmar_PMAR020660	892275	893584	None	6029	1482	107131	No_or_no_constitutive_exon
GGCAAGTGAGATGGTATTCGTCTTTGACTAGTCGAGGGCTGGAGTTATAGGT	896974	897041	897091	897039	-1	scf_1104296955874	Pmar_PMAR020663	896675	897686	None	6029	1482	107131	No_or_no_constitutive_exon
AGAAAGCGTGTAAGGTGAGGAGTAGACGATAGTGGAAGAAGTCGGGGTAGGT	140727	140825	140875	140823	-1	scf_1104296958234	Pmar_PMAR006004	139952	141552	None	6029	1482	107131	No_or_no_constitutive_exon
TGTTGAGGTAGGATTTGAGAAAGGAGTGGTATGGGAATTGGGATGTGTAGGT	149327	149391	149277	149329	1	scf_1104296958234	Pmar_PMAR006007	148402	153699	None	6029	1482	107131	No_or_no_constitutive_exon
GGGTTGACACTGAGACGAACGAGCCTGCTGTGATGTGGAGGCCGGGGTAGAC	171955	173244	173294	173242	-1	scf_1104296958234	Pmar_PMAR006016	171955	174274	None	6029	1482	107131	No_or_no_constitutive_exon
ATGGCAGAGGTAGGATATTTTCGGGCGAGCGAGATTTAAACGGTGGGCAGGT	220749	220813	220863	220811	-1	scf_1104296958234	Pmar_PMAR006028	217077	221674	None	6029	1482	107131	No_or_no_constitutive_exon
TTTCTTTTTTTTCTTTTTTTTTCTTTTTTTTCTTTTTTTTGTGGGGGGAGAG	287207	287234	287157	287209	1	scf_1104296958234	Pmar_PMAR006056	286534	287234	None	6029	1482	107131	No_or_no_constitutive_exon
ACTACTACTACTACTACTACTACTCCTGAGGGCGGAGCTTGGGTTAGCAGGT	419329	419454	419279	419331	1	scf_1104296958234	Pmar_PMAR006108	418062	419734	None	6029	1482	107131	No_or_no_constitutive_exon
TACTTGGAAATTTCGCGCGCCACAAAATTAATGGTGTTATGGGCGGTTAGGT	517663	517779	517613	517665	1	scf_1104296958234	Pmar_PMAR006142	515625	518542	None	6029	1482	107131	No_or_no_constitutive_exon
TACATGTATTTGACCAGGTGTATATTCTCTTCCACTGGTTGAGGGTTTAGGT	535503	535664	535714	535662	-1	scf_1104296958234	Pmar_PMAR006150	534763	537203	None	6029	1482	107131	No_or_no_constitutive_exon
GAAGTAAGTCGTTTCTGAGGTCCGAGGCCTACATAGGGGTTGGACAACAGGT	632580	632749	632799	632747	-1	scf_1104296958234	Pmar_PMAR006218	626699	634507	None	6029	1482	107131	No_or_no_constitutive_exon
CTACTACTGCTGGTGGTGGTGCTCATGCGGAGTCGTATTGGGGTGTGTAGGT	630770	630898	630948	630896	-1	scf_1104296958234	Pmar_PMAR006218	626699	634507	None	6029	1482	107131	No_or_no_constitutive_exon
CAAGAGTAATAACCTCAATCGAAGGCCCGAGGGTAGCATGGATTGGGCAGGT	648564	648746	648514	648566	1	scf_1104296958234	Pmar_PMAR006223	645765	650355	None	6029	1482	107131	Yes
TTTTCGTGAGAAATTATACGAAAATTGTTTTTTATGGTATGGGAGTTTAGGT	751446	751576	751626	751574	-1	scf_1104296958234	Pmar_PMAR006250	743237	752872	None	6029	1482	107131	No_or_no_constitutive_exon
ATTCAAGTGAGCATCGCATGGCCTGGTCTGCGTGGCTCATAGGGTAGCAGAT	808536	808636	808686	808634	-1	scf_1104296958234	Pmar_PMAR006265	806120	813932	None	6029	1482	107131	No_or_no_constitutive_exon
GTATGATGTACGCGCCTATGCTTAGCATTTTAGTGACTGTAGGGATGTAGAT	821678	821783	821833	821781	-1	scf_1104296958234	Pmar_PMAR006269	821543	823048	None	6029	1482	107131	No_or_no_constitutive_exon
AGGTGACACGATGTGAGCGGGGTGCGGTATCACCTTGGTATGTCGGGAAGGT	856572	856671	856522	856574	1	scf_1104296958234	Pmar_PMAR006281	856443	862303	None	6029	1482	107131	No_or_no_constitutive_exon
ATCACCATGGCGTGCGCTTTTGTTTGTGATGGTGGGAGTGATGGGAGTAGGT	861592	861706	861542	861594	1	scf_1104296958234	Pmar_PMAR006281	856443	862303	None	6029	1482	107131	No_or_no_constitutive_exon
GAGGTAGTGGGATGCTGGTGGGGAGGCACGGTGGAATGTATTGGGAGTAGGC	867364	867457	867314	867366	1	scf_1104296958234	Pmar_PMAR006284	866858	871904	None	6029	1482	107131	No_or_no_constitutive_exon
CATAGTCGATCATGTCCATTTTTCCCATCATTGGTTATTGGTGGGCGTAGGT	869968	870051	869918	869970	1	scf_1104296958234	Pmar_PMAR006284	866858	871904	None	6029	1482	107131	No_or_no_constitutive_exon
GGAGGTAACCGTGCCTTGGATTTTCTCGGAAAGTGGGTATTGGGTGGCAGGT	927523	927612	927473	927525	1	scf_1104296958234	Pmar_PMAR006302	926351	931963	None	6029	1482	107131	No_or_no_constitutive_exon
TATATGTAATGTTGGTAGTAGTTATGGAGGAGGCAATGGTGGGGTGGTAGGC	931258	931385	931208	931260	1	scf_1104296958234	Pmar_PMAR006302	926351	931963	None	6029	1482	107131	No_or_no_constitutive_exon
ATGTGCGAATTCCCCACAGTGATAGGGTGTATTGGTTTTGGGGGTGTCAGAC	27042	27160	26992	27044	1	scf_1104296927884	Pmar_PMAR010037	23924	32181	None	6029	1482	107131	No_or_no_constitutive_exon
TCGGCAGGTGCGGTTTTGGGTGCTGGGGCTTTGCTGATGTGGGGTGGTAGGT	31437	31575	31387	31439	1	scf_1104296927884	Pmar_PMAR010037	23924	32181	None	6029	1482	107131	No_or_no_constitutive_exon
GCAGGTAAGGGGGGATAGAATATCGTGGCTCCTACTGTGTGGGGGTGCAGAT	32062	32181	32012	32064	1	scf_1104296927884	Pmar_PMAR010037	23924	32181	None	6029	1482	107131	No_or_no_constitutive_exon
TTATCAAGAGTAGTATTATGTGATGATGGTTTTAGTGATAGGGATGGTAGGT	43234	43305	43355	43303	-1	scf_1104296927884	Pmar_PMAR010042	38825	44704	None	6029	1482	107131	No_or_no_constitutive_exon
CGTACGTGTTGTGGGGGTGGGTGTCAATGATGATGGTGGCGATGGGATAGGT	41601	41665	41715	41663	-1	scf_1104296927884	Pmar_PMAR010042	38825	44704	None	6029	1482	107131	No_or_no_constitutive_exon
GTAGGCCTCGTGGTGATGGTGACTGTCGTTGGATCATATGATGGGGTTAGGT	69515	69593	69465	69517	1	scf_1104296927884	Pmar_PMAR010052	64935	71706	None	6029	1482	107131	No_or_no_constitutive_exon
GTACTCGGGCGCGTATGTATTGGGAGGCCTTTGGGCATCTGGGATGATAGGC	131949	132065	132115	132063	-1	scf_1104296927884	Pmar_PMAR010072	131949	134277	None	6029	1482	107131	No_or_no_constitutive_exon
GTTCCCTCTCCTTCTGTGTATTATGATCTCGGGATGCTGTATGGGGTTAGGT	141912	142028	141862	141914	1	scf_1104296927884	Pmar_PMAR010074	136530	147578	None	6029	1482	107131	No_or_no_constitutive_exon
GACGGTAGGTCCTAGGGGGGAGGGGGCGTCAGGAAGGGTTGCTGGGACAGGT	142798	142914	142748	142800	1	scf_1104296927884	Pmar_PMAR010074	136530	147578	None	6029	1482	107131	No_or_no_constitutive_exon
CATTCTGGACTGTATTAGCCATCGTCGAGTACATCTATTGGGGGATTCAGGT	166976	167104	166926	166978	1	scf_1104296927884	Pmar_PMAR010076	165018	167277	None	6029	1482	107131	No_or_no_constitutive_exon
AGGTAATGAGGAAGGGCTGTTGGGCAGGGGCCGATGGGAGCGGATGGTAGGT	227096	227217	227267	227215	-1	scf_1104296927884	Pmar_PMAR010096	225829	227934	None	6029	1482	107131	No_or_no_constitutive_exon
GGCGGATGTAGTATAGTTGGCTCGATGGCCGACCATTCCTCGGGTGGTAGTT	276390	276507	276557	276505	-1	scf_1104296927884	Pmar_PMAR010111	276334	277049	None	6029	1482	107131	No_or_no_constitutive_exon
TAGCAATTGGGAAATGTCCTACACTGTGTTTACCTTGACTGTTAGGGCAGCA	315067	315180	315230	315178	-1	scf_1104296927884	Pmar_PMAR010122	314078	317431	None	6029	1482	107131	No_or_no_constitutive_exon
CTACTAGTATCGCTGGTAGGCAGTGTTGGCTTGATCATGCTGGTGGGCAGGT	360401	360526	360576	360524	-1	scf_1104296927884	Pmar_PMAR010136	355881	361892	None	6029	1482	107131	No_or_no_constitutive_exon
GGCCGATGTACTTTTTTCATTCTCGATGTGACCATTCTCCCCGAGGGCAGTA	373345	373743	373793	373741	-1	scf_1104296927884	Pmar_PMAR010141	372403	374036	None	6029	1482	107131	No_or_no_constitutive_exon
ACATGCGTAAGCCGCTACCACGATACAGTCACGTCCATCGAAGGGCTTAGGT	379073	379149	379199	379147	-1	scf_1104296927884	Pmar_PMAR010143	379073	379743	None	6029	1482	107131	No_or_no_constitutive_exon
TGACAGTGGTAGTATGGGCAAGCTCGTTTGGTGTTCATTTGGTGGGGTAGGT	384311	384556	384261	384313	1	scf_1104296927884	Pmar_PMAR010145	383881	386665	None	6029	1482	107131	No_or_no_constitutive_exon
GTCCATATACACAATGAGTGACAGTAAATGCTCCTCGGGAGTGGGAGTAGTC	403497	403606	403447	403499	1	scf_1104296927884	Pmar_PMAR010151	402527	404520	None	6029	1482	107131	No_or_no_constitutive_exon
GCGTAAGGCTGCTGTTATGAGGGGTACTGGAGGAGTGTGTGGGTCGACAGGT	404339	404520	404289	404341	1	scf_1104296927884	Pmar_PMAR010151	402527	404520	None	6029	1482	107131	No_or_no_constitutive_exon
GTTGGAATAAGTATGCTGGTAGTGGTGGGGGGTATGACAACTGGGGGAAGGG	419810	419934	419760	419812	1	scf_1104296927884	Pmar_PMAR010158	416021	421645	None	6029	1482	107131	No_or_no_constitutive_exon
ACAGCTGGGAGGATTCGTGGAGTAAGGGAGGAGGAGGGGGAGCAATGCAGGA	419990	420102	419940	419992	1	scf_1104296927884	Pmar_PMAR010158	416021	421645	None	6029	1482	107131	No_or_no_constitutive_exon
GAAGGGTGGGCATTGGGGAGAGGGTAATGGTAGAGGTGGCCGTTGGGAAGGT	420208	420376	420158	420210	1	scf_1104296927884	Pmar_PMAR010158	416021	421645	None	6029	1482	107131	No_or_no_constitutive_exon
AGGGGTCGCGATGGGCCGGTAGTAGCACAAGTTCTCCCGGAAGAGGGAAGGG	420408	421583	420358	420410	1	scf_1104296927884	Pmar_PMAR010158	416021	421645	None	6029	1482	107131	No_or_no_constitutive_exon
AGGGCACAGACGGGGGGGAGGGGGTAGGAGAGTATAGCTGGGACAGTCAGAT	441370	441475	441525	441473	-1	scf_1104296927884	Pmar_PMAR010167	440579	441735	None	6029	1482	107131	No_or_no_constitutive_exon
CTATGCTAGTGAGTGATGGTGTAATCGAGCCAAGAATGCTGGCGGGATAGGT	468979	469052	468929	468981	1	scf_1104296927884	Pmar_PMAR010178	466517	470785	None	6029	1482	107131	No_or_no_constitutive_exon
AGGTAGGGGCGATGGTGATGGTGTAGCTGCTATCAATACTGGGAGTGTAGGT	478320	478381	478270	478322	1	scf_1104296927884	Pmar_PMAR010183	477446	484977	None	6029	1482	107131	No_or_no_constitutive_exon
GGAAGGCGGTAGGGTGTTGTGTGACACAGCGCTGTTGCAGTGGGGTATAGGT	508549	508933	508983	508931	-1	scf_1104296927884	Pmar_PMAR010195	508207	509574	None	6029	1482	107131	No_or_no_constitutive_exon
CAGGGCCTGGTAGTGGGGGGCCACTAGGAGGTAGAGGGATAGGGTGACAGGT	520931	521062	521112	521060	-1	scf_1104296927884	Pmar_PMAR010196	509649	523588	None	6029	1482	107131	No_or_no_constitutive_exon
TCTTGACAATGGATGGATGTTCCTGCCGCTGTGAGGCTTTGTGGGATTAGGC	517316	517441	517491	517439	-1	scf_1104296927884	Pmar_PMAR010196	509649	523588	None	6029	1482	107131	No_or_no_constitutive_exon
TGAAAGTAGGTGTGGATGAGGGCATGGGCATTGATGACGGGTTGGAGTAGGT	551908	552029	552079	552027	-1	scf_1104296927884	Pmar_PMAR010206	546245	552483	None	6029	1482	107131	No_or_no_constitutive_exon
ACAACACGTGAGAAGTGCCTTGCTGGTCAGAGGGATAGTGGAGGGTGTAGGT	551632	551740	551790	551738	-1	scf_1104296927884	Pmar_PMAR010206	546245	552483	None	6029	1482	107131	No_or_no_constitutive_exon
TCAGTCACTCCCCTGAACCAGTACTTCTCCTCCTTCTCGGGAGGGCTTAGGT	546579	546668	546718	546666	-1	scf_1104296927884	Pmar_PMAR010206	546245	552483	None	6029	1482	107131	No_or_no_constitutive_exon
GTCTAGGTAGGTAGTGTAGTGGAAGTAGTAGAGATGGCAGGGTGTGGTAGGC	608296	608382	608246	608298	1	scf_1104296927884	Pmar_PMAR010223	605813	609683	None	6029	1482	107131	No_or_no_constitutive_exon
ACTATAACTGCTGCTAGTAGAATCCCTCCACCTTGCATTTGGGATATCAGGC	621606	621719	621556	621608	1	scf_1104296927884	Pmar_PMAR010227	621425	633385	None	6029	1482	107131	No_or_no_constitutive_exon
AAAAGTGACCATTACGTTTATTGGTTGATAGATGTGTTGAAGATGGGCAGGT	629379	629506	629329	629381	1	scf_1104296927884	Pmar_PMAR010227	621425	633385	None	6029	1482	107131	No_or_no_constitutive_exon
GATTGGTGAGTCTACTAGTGCGGGGGTTGTCGTAGGGGCGGAGTCAGTAGGT	629995	633280	629945	629997	1	scf_1104296927884	Pmar_PMAR010227	621425	633385	None	6029	1482	107131	No_or_no_constitutive_exon
AAACTGTACGGGGCGGTAAGGACCACTTGGTAGTGCATATGGAGGGTCAGGT	734449	734749	734399	734451	1	scf_1104296927884	Pmar_PMAR010258	733776	735105	None	6029	1482	107131	No_or_no_constitutive_exon
CCATCATACAGAGGTAGTAGAGCTCCCCATCTCTGTGAGCAGGGTGTTAGGC	751435	751522	751385	751437	1	scf_1104296927884	Pmar_PMAR010265	751278	754611	None	6029	1482	107131	No_or_no_constitutive_exon
TGAATGTAGTGTGGTTTCATCTCGTCCTATGTGGCAAAGGGAAGTGTTAGGT	762349	762490	762299	762351	1	scf_1104296927884	Pmar_PMAR010268	761949	764176	None	6029	1482	107131	No_or_no_constitutive_exon
GCTGAGGTGATCATTCTGGCGCATCACATTCTGATAGTGTCGGGGTGTAGAT	762662	762766	762612	762664	1	scf_1104296927884	Pmar_PMAR010268	761949	764176	None	6029	1482	107131	No_or_no_constitutive_exon
ACATGCGTAAGCCGCTATCACGATACAGTCGCGTCCATCGAAGGGCTCAGGT	896614	896818	896868	896816	-1	scf_1104296927884	Pmar_PMAR010313	896614	897472	None	6029	1482	107131	No_or_no_constitutive_exon
ATGAGTACGCACCTGGCCTCTGTTATGATGGCTATACTCGGGTGATGTAGTT	54252	54364	54414	54362	-1	scf_1104296931384	Pmar_PMAR005101	53930	55571	None	6029	1482	107131	No_or_no_constitutive_exon
TGAGCAGGAGTAGGCTCTTGGTGAGGAGGGTGAGTCATGGAGGGTATTAGGT	80032	80084	80134	80082	-1	scf_1104296931384	Pmar_PMAR005111	78972	80554	None	6029	1482	107131	No_or_no_constitutive_exon
AGGTTAGCACCTAGGAATCGTCATCATCTCATGGGGTTTGGGGGCATTAGGT	83139	83241	83291	83239	-1	scf_1104296931384	Pmar_PMAR005112	80635	83548	None	6029	1482	107131	No_or_no_constitutive_exon
TAATAGGACATGGGAGTCGATGTAAGGACGAGGGTAGATGTGGGGAGTAGGT	148348	148444	148494	148442	-1	scf_1104296931384	Pmar_PMAR005138	144020	148646	None	6029	1482	107131	No_or_no_constitutive_exon
GTAGGAGGGGCGGGAGGGGGCTGAGGGTCTGCGTACTGTATGGTGGGCAGAG	202442	202547	202597	202545	-1	scf_1104296931384	Pmar_PMAR005160	199624	207558	None	6029	1482	107131	No_or_no_constitutive_exon
GCGAGGTGAGTTCGATCTTAGTCGCTGCTCTCATCAGCAGGGACGGTCAGGC	218251	218361	218201	218253	1	scf_1104296931384	Pmar_PMAR005165	218112	220166	None	6029	1482	107131	No_or_no_constitutive_exon
GGTGTGTTTGAGGTAGGGAGCATCGCGACTACGGGAAGTGGGCAATGCAGGT	228627	228702	228752	228700	-1	scf_1104296931384	Pmar_PMAR005168	225331	232317	None	6029	1482	107131	No_or_no_constitutive_exon
GCGAGGTAATTGCTGGCTCGACGAAAGGTTCAATAGAGGGGAATGGTCAGAT	247294	247469	247519	247467	-1	scf_1104296931384	Pmar_PMAR005171	245536	248786	None	6029	1482	107131	No_or_no_constitutive_exon
GCCCTCAGTGGCTGATCACTGTAAGAGGGCGCGAAGACACTCGGGGGCAGGC	267044	268114	268164	268112	-1	scf_1104296931384	Pmar_PMAR005179	267044	268277	None	6029	1482	107131	No_or_no_constitutive_exon
CTCGAGAAGGTCTTTCTCAGCGGAGTTGCGAGGAAAACTTCACGGGGTAGAT	287695	287802	287645	287697	1	scf_1104296931384	Pmar_PMAR005189	285486	289013	None	6029	1482	107131	No_or_no_constitutive_exon
GGTAGTAGTAGTTTGCTTTCCAAAACCAGTTCTCGTTGAGGGGGCGTCAGGT	305442	305523	305573	305521	-1	scf_1104296931384	Pmar_PMAR005196	305246	305936	None	6029	1482	107131	No_or_no_constitutive_exon
ATGGTGAGTCGCACTTTGAGGTGGTCCTCGCGGCTTACGGCGTGGGGTAGTT	384299	384391	384441	384389	-1	scf_1104296931384	Pmar_PMAR005217	376319	385925	None	6029	1482	107131	No_or_no_constitutive_exon
GCTTGTCTCCAGGTGCACTGCGTGTTTCCTCTCCGTTGTCGGGGACTCAGAG	415081	415185	415031	415083	1	scf_1104296931384	Pmar_PMAR005227	414582	418991	None	6029	1482	107131	No_or_no_constitutive_exon
TTATAAGGTGATTCTCAATGCGAGCTCATTGGTATCTTATGTGTGGGCAGGT	442091	442295	442041	442093	1	scf_1104296931384	Pmar_PMAR005233	440634	443423	None	6029	1482	107131	No_or_no_constitutive_exon
CGGGAGGTAGTATGGTGGAGTAGCAGAAGGTGTGGTATGTGGGAGGGCAGGT	485222	485363	485413	485361	-1	scf_1104296931384	Pmar_PMAR005247	475716	486539	None	6029	1482	107131	No_or_no_constitutive_exon
CCGCGCTTGTTATAGTAGCCGCATTAAGGTGGTGATACCGGGGGTGACAGGC	483703	483818	483868	483816	-1	scf_1104296931384	Pmar_PMAR005247	475716	486539	None	6029	1482	107131	No_or_no_constitutive_exon
AGTTGGTTCTGTCACGCGCCACGAAATTGCTATGCAGGACTAGGGTGTAGAT	483590	483654	483704	483652	-1	scf_1104296931384	Pmar_PMAR005247	475716	486539	None	6029	1482	107131	No_or_no_constitutive_exon
GAAGCAAGAGGTAGGAGGAGCACGGTGGGGGGATCTCTAGTGGGGTGTAGGT	478498	478550	478600	478548	-1	scf_1104296931384	Pmar_PMAR005247	475716	486539	None	6029	1482	107131	No_or_no_constitutive_exon
CGTGAACGATCAAGGGAGAGGTCGAGAGAACGATCGAGGCGACGGGATAGGT	506632	506802	506852	506800	-1	scf_1104296931384	Pmar_PMAR005253	506632	507797	None	6029	1482	107131	No_or_no_constitutive_exon
CCCTTGACGCTTTGCTGCTGCTGTTGTTGTTGTGATATCGGCGGGAGCAGGT	539377	539517	539567	539515	-1	scf_1104296931384	Pmar_PMAR005264	538715	541237	None	6029	1482	107131	No_or_no_constitutive_exon
AGTATGGGGGGGGCATCGGTCAGCGGAGGCGGGAAAGGGTGACTGGGCAGGA	543462	543573	543623	543571	-1	scf_1104296931384	Pmar_PMAR005265	541299	543682	None	6029	1482	107131	No_or_no_constitutive_exon
GTATCACTCCTCTTCTATTACTCTTGTTTTGGAGCTCTCTGGGTTGGCAGAT	555227	555305	555177	555229	1	scf_1104296931384	Pmar_PMAR005270	554358	559523	None	6029	1482	107131	No_or_no_constitutive_exon
GTAGGGTTCAGTGGAACGGGGGGGTTTGAGAGTGGCTATGGGCGGACCAGGT	561417	561546	561367	561419	1	scf_1104296931384	Pmar_PMAR005272	561144	564304	None	6029	1482	107131	No_or_no_constitutive_exon
CAGGTGTACGTGCAGTGATTCTGCATAGGGTGAGTGTGACGCATGGGTAGGT	569610	569731	569560	569612	1	scf_1104296931384	Pmar_PMAR005276	568398	570979	None	6029	1482	107131	No_or_no_constitutive_exon
GTCAAGTACGATCAGTTCAAGTATCGGTGAGCGCCACGTATGGGAAGCAGGT	582248	582428	582478	582426	-1	scf_1104296931384	Pmar_PMAR005281	581645	583388	None	6029	1482	107131	No_or_no_constitutive_exon
ACCAAGAGGTAACAGCATCTACCCTTCGCGTGTCGGGAAGAGGGGTTCAGGT	588371	588525	588321	588373	1	scf_1104296931384	Pmar_PMAR005284	587266	590583	None	6029	1482	107131	No_or_no_constitutive_exon
GGTCGGCCTCTGGGTGCCAGCCAGGCCGCACTACACCTGGATGGGGTCAGGT	630524	630691	630474	630526	1	scf_1104296931384	Pmar_PMAR005303	630271	632172	None	6029	1482	107131	No_or_no_constitutive_exon
TGGAGCGTAAGGGGTTCGGGGAGGTCTGTGGGTAGTGGGTATATGAGTAGGG	679724	679832	679674	679726	1	scf_1104296931384	Pmar_PMAR005321	679595	680218	None	6029	1482	107131	No_or_no_constitutive_exon
GGGAGCGTGGGTGTAGAGGGAGGTGGCCGTGGGGTAGTTCAGTGGGATAGGT	680173	680218	680123	680175	1	scf_1104296931384	Pmar_PMAR005321	679595	680218	None	6029	1482	107131	No_or_no_constitutive_exon
GCGTAGGAGGGCGGTTGCATCCACTACTAGCAGTACGTGAGGGTGCGTAGGT	680584	680675	680534	680586	1	scf_1104296931384	Pmar_PMAR005322	680367	681260	None	6029	1482	107131	No_or_no_constitutive_exon
TGCAGCGGTGATCCCGTTCGGGAGTCGCATTATATTCCCGGGGTATGCAGGC	724349	724396	724299	724351	1	scf_1104296931384	Pmar_PMAR005339	722288	725842	None	6029	1482	107131	No_or_no_constitutive_exon
GTTGAGGTAGGCGCGTCTCTACTGAGTAGCCGTTAGGCATCGTCGGGAAGGT	754143	754241	754093	754145	1	scf_1104296931384	Pmar_PMAR005346	752095	755355	None	6029	1482	107131	No_or_no_constitutive_exon
AACGGTAGGTCGGGAAGAACATCATGGGGAAGTGGATCGGGCGGGTGTAGGT	759578	759698	759528	759580	1	scf_1104296931384	Pmar_PMAR005348	758977	760844	None	6029	1482	107131	No_or_no_constitutive_exon
CTTGGCGGTAGGCTGAGAAGGCATGCTAGTGGTTTAATACAACCGGGCAGGT	784603	784691	784553	784605	1	scf_1104296931384	Pmar_PMAR005357	783222	785117	None	6029	1482	107131	No_or_no_constitutive_exon
TAGGTTGGTGCATACTATTGCATAGGCGTTTGCGGTGAAGGGGTATACAGGT	791758	791836	791708	791760	1	scf_1104296931384	Pmar_PMAR005360	791161	792188	None	6029	1482	107131	No_or_no_constitutive_exon
TAAGGCTTACAGCGGGTGAACTCAGTGTATAGGAGTCGGTGAATGGGTAGGT	856599	856692	856549	856601	1	scf_1104296931384	Pmar_PMAR005417	853470	858338	None	6029	1482	107131	No_or_no_constitutive_exon
GTCACTGGTGAGTGTACTACGTGACAGGAGTCCTCAAGGTTGGGTGATAGGT	880659	880752	880609	880661	1	scf_1104296931384	Pmar_PMAR005426	880485	881225	None	6029	1482	107131	No_or_no_constitutive_exon
GGTAGTCCATCTATCGCGATAGTGTTGGTATTGATGATGACGGGGAGCAGGA	7957	8050	7907	7959	1	scf_1104296931952	Pmar_PMAR023511	6568	10837	None	6029	1482	107131	No_or_no_constitutive_exon
CGCTTGGGTGTCTTGAAATCCAGCCTCGTCACTGGTCCTCATCGGGATAGGT	18275	18416	18466	18414	-1	scf_1104296931952	Pmar_PMAR023515	13454	20631	None	6029	1482	107131	No_or_no_constitutive_exon
GGTCGTTCGTGTCTTGGTTGATCTGAATTGTGGAGTGGGTGTGGGCGCAGGT	71443	71606	71393	71445	1	scf_1104296931952	Pmar_PMAR023529	69342	71770	None	6029	1482	107131	No_or_no_constitutive_exon
CAGCTGTGAGGCTTGGGGGCTGGCCTTGATGGGGGCAGTAGCGAGGGTAGGT	80484	80656	80434	80486	1	scf_1104296931952	Pmar_PMAR023533	78583	81789	None	6029	1482	107131	No_or_no_constitutive_exon
GGGCTTGGTGGGCGGTGGATGGGCACCGGGGACTGCTCATGGGAGCTCAGGT	82771	82836	82721	82773	1	scf_1104296931952	Pmar_PMAR023535	82674	84842	None	6029	1482	107131	No_or_no_constitutive_exon
GGTAGTGCTCTTCGTGGAGTAGAGTGGCTAGCAGTGCACTGTGGGAGCAGGT	83307	83468	83257	83309	1	scf_1104296931952	Pmar_PMAR023535	82674	84842	None	6029	1482	107131	No_or_no_constitutive_exon
CTCGCTGAGAAGGAGATCGCCAAGCAGGGTAGTAGTGTTGGTGGGGGCAGGG	134062	134229	134012	134064	1	scf_1104296931952	Pmar_PMAR023547	127507	134229	None	6029	1482	107131	No_or_no_constitutive_exon
CGGCAGGTGGGAGGTGTCGGGAGGTTGGTGGGTCGGTAGTGGTGGGGCAGGC	159242	159378	159192	159244	1	scf_1104296931952	Pmar_PMAR023554	156028	169073	None	6029	1482	107131	No_or_no_constitutive_exon
GGTTGGAGGCGGTAGCGCTTTGATCGCAGTGCTGGACGGGGCGAGTGTAGGT	159458	159607	159408	159460	1	scf_1104296931952	Pmar_PMAR023554	156028	169073	None	6029	1482	107131	No_or_no_constitutive_exon
AACGCTCAGGTAGCCGTTAACACCATCACGCTTGCCGTACGGTGGGTTAGGT	230507	230630	230680	230628	-1	scf_1104296931952	Pmar_PMAR023577	230056	231002	None	6029	1482	107131	No_or_no_constitutive_exon
AAACGACTGGTGTAGGCCAAATGGGTTTCGAAGGGGCCACTGGTGGGTAGGT	242488	242645	242695	242643	-1	scf_1104296931952	Pmar_PMAR023583	241988	244563	None	6029	1482	107131	No_or_no_constitutive_exon
AGCTGGTGAGTGGTCCTTTGGATGACTTGGTGGTGGCACCATGAGGGTAGGT	257578	257698	257528	257580	1	scf_1104296931952	Pmar_PMAR023587	250299	258074	None	6029	1482	107131	No_or_no_constitutive_exon
GTCCGTGCTATTGTTATCACTGGAGGTGGGGACTCCCCACTGGGGAGAAGGC	314064	314283	314014	314066	1	scf_1104296931952	Pmar_PMAR023606	313760	316119	None	6029	1482	107131	No_or_no_constitutive_exon
CAAGGTAGGATGCCTTAGCGGTCTTACTCCTGGCCGAGGTGCGGGAAAAGAT	346127	346235	346077	346129	1	scf_1104296931952	Pmar_PMAR023616	345921	346712	None	6029	1482	107131	No_or_no_constitutive_exon
AGGTTATCGTCGACCCACGAGAAGCTGTGTGATGCCATCGTCGGGAGTAGGT	382973	383088	383138	383086	-1	scf_1104296931952	Pmar_PMAR023627	360036	384773	None	6029	1482	107131	No_or_no_constitutive_exon
CAAGGTAGGATGCCTTAGCGGTCTTACTCCTGGCCGAGGTGCGGGAAAAGAT	374443	374551	374393	374445	1	scf_1104296931952	Pmar_PMAR023626	374260	374739	None	6029	1482	107131	No_or_no_constitutive_exon
TGTGAGCTGCTGTCTATACTCATGTTGGATCATATTTGGCGGTTGGGTAGGT	388909	388952	388859	388911	1	scf_1104296931952	Pmar_PMAR023628	386604	388952	None	6029	1482	107131	No_or_no_constitutive_exon
ATAGGGTACTCATCCATGCCAACGATCATTAGACTCAAGGGCAGTAGTAGGG	407981	408052	407931	407983	1	scf_1104296931952	Pmar_PMAR023636	405826	411272	None	6029	1482	107131	No_or_no_constitutive_exon
TATAAGTGGTAGTGTTTTCGCCAAGGAATCCTCCGGTTAGCTGTGGGAAGGT	409021	409094	408971	409023	1	scf_1104296931952	Pmar_PMAR023636	405826	411272	None	6029	1482	107131	No_or_no_constitutive_exon
GGCTGCTAGGTATGCCCTTGGGGTGTCTCGACGGCGATGGATGGGAACAGGT	409601	409722	409551	409603	1	scf_1104296931952	Pmar_PMAR023636	405826	411272	None	6029	1482	107131	No_or_no_constitutive_exon
TAATGCTATGTCCAATCGACGGTTGGCCACTCTCACTGTTGGGACGTTAGAT	475910	476012	476062	476010	-1	scf_1104296931952	Pmar_PMAR023664	471720	476055	None	6029	1482	107131	No_or_no_constitutive_exon
TCTATGTAGGAGTGGATACTGCTCTTGGTGGCGATCATATAGGGTCATAGGT	475632	475744	475794	475742	-1	scf_1104296931952	Pmar_PMAR023664	471720	476055	None	6029	1482	107131	No_or_no_constitutive_exon
CTGGTGGGTCTGATGTGTCCTCTCTTCGTAGAGATAGCGATAGGGTGTAGGT	480510	480664	480714	480662	-1	scf_1104296931952	Pmar_PMAR023666	480371	483022	None	6029	1482	107131	No_or_no_constitutive_exon
CTCAAGTGAGTGCCGTCACAGCGATGGAAGGATGTGAGCAATATGGGTAGGC	502339	502429	502289	502341	1	scf_1104296931952	Pmar_PMAR023672	500100	503944	None	6029	1482	107131	No_or_no_constitutive_exon
GGCGAAGGTGGGGAGCAGCTTCCGTATGTAATCGGGTAATAGGGAATTAGGA	570511	570575	570461	570513	1	scf_1104296931952	Pmar_PMAR023700	570386	571308	None	6029	1482	107131	No_or_no_constitutive_exon
CAGTCAAGACACTGGCAATGTGCGTTGGGGGAGTGATTCGGTGGGATCAGGT	584560	584632	584510	584562	1	scf_1104296931952	Pmar_PMAR023706	581811	588412	None	6029	1482	107131	No_or_no_constitutive_exon
CGAGTGAGTCGATCCCCCTGTGATGTGAATACAAGTTCCTTGGGTGGCAGCG	595528	595604	595478	595530	1	scf_1104296931952	Pmar_PMAR023708	593811	598517	None	6029	1482	107131	No_or_no_constitutive_exon
GGCCCCACCCTCTACTTTTCATCCCTGCTGGATTTCCTCGGGGACCGTAGTT	613014	613313	613363	613311	-1	scf_1104296931952	Pmar_PMAR023714	610957	614403	None	6029	1482	107131	No_or_no_constitutive_exon
GCAAGAATAGTAGTAGAGGAGGGTAGTAGGACTGGTGATGGGAGTAGTAGGC	630302	630430	630480	630428	-1	scf_1104296931952	Pmar_PMAR023722	630302	630631	None	6029	1482	107131	No_or_no_constitutive_exon
GAGGTGGGTCTGCCAGGGGTAGTGAGATGGGCAGTTGGGTGGGTGGTCAGGC	664153	664234	664103	664155	1	scf_1104296931952	Pmar_PMAR023734	658437	667690	None	6029	1482	107131	No_or_no_constitutive_exon
TCCGTGAGCAAGTTGGTTGGATTTCTGCACGCATTGGTTTTTGTGGGAAGGT	693211	693305	693161	693213	1	scf_1104296931952	Pmar_PMAR023744	690715	699454	None	6029	1482	107131	No_or_no_constitutive_exon
CGGAGCTGATCTACGGAGTTGTTGTGATTTGGCCAAGGTGGGGGTGTTAGGT	693671	693797	693621	693673	1	scf_1104296931952	Pmar_PMAR023744	690715	699454	None	6029	1482	107131	No_or_no_constitutive_exon
TGAGCCGTGAGATGCAGGCACGCATAAAGGAGGGAAGACTGGGAATTCAGGT	765647	765797	765597	765649	1	scf_1104296931952	Pmar_PMAR023768	765492	766306	None	6029	1482	107131	No_or_no_constitutive_exon
AGCTGAAGGTAACTGTCGGCGACTTGTCGTCCTCATAAGGGAAGTGTCAGGA	772529	772664	772714	772662	-1	scf_1104296931952	Pmar_PMAR023771	769965	772817	None	6029	1482	107131	No_or_no_constitutive_exon
TCACATGTTGGTTACTGCTACTCTCACCGCCAGATCATATTTGGGCGAAGCG	92391	92486	92536	92484	-1	scf_1104296944404	Pmar_PMAR001039	92391	92666	None	6029	1482	107131	No_or_no_constitutive_exon
GAAAGGTGGGCATAACTCTTGTTAATACTGGCCTACACTGGGGGCACTAGGA	97407	97498	97548	97496	-1	scf_1104296944404	Pmar_PMAR001040	97103	100038	None	6029	1482	107131	No_or_no_constitutive_exon
GCAAGGTGGGCATAACTCTTGTTAATACTGGCCTACACTGGGGGCACTAGGA	103107	103198	103248	103196	-1	scf_1104296944404	Pmar_PMAR001041	102566	103585	None	6029	1482	107131	No_or_no_constitutive_exon
TGTTATTGGTGAGATGATCCTTCCTGTTGAGGGTTGGATTATGGGGTTAGGC	195562	195723	195512	195564	1	scf_1104296944404	Pmar_PMAR001071	194990	197213	None	6029	1482	107131	No_or_no_constitutive_exon
AGATTTAATGATGAGTCTGGTTTTAATACCGTAATTTTGGGAAATTGCAGAC	231283	231383	231433	231381	-1	scf_1104296944404	Pmar_PMAR001082	230066	238664	None	6029	1482	107131	No_or_no_constitutive_exon
CCCAAGATAGGTACGGCGATCTTGTGATGGACTATGCGTCGGGCATACAGGT	368137	368209	368087	368139	1	scf_1104296944404	Pmar_PMAR001125	365972	370395	None	6029	1482	107131	No_or_no_constitutive_exon
GATATAGTAGGGGATCTGTGTGGTCGAGACGATGTGGCAGACCGGGGCAGGT	369489	369579	369439	369491	1	scf_1104296944404	Pmar_PMAR001125	365972	370395	None	6029	1482	107131	No_or_no_constitutive_exon
AGCGTAAGTGGGGTGAGGGCCGGGTGAATCGGGGAGAAAGGGTAGTGTAGGT	373500	373623	373450	373502	1	scf_1104296944404	Pmar_PMAR001127	371966	379028	None	6029	1482	107131	No_or_no_constitutive_exon
GGTCGCAATGGTTTACGATGACGGTGTTGTTTGGTAGGGTGGAGAGACAGAT	426247	426316	426366	426314	-1	scf_1104296944404	Pmar_PMAR001143	421117	428181	None	6029	1482	107131	No_or_no_constitutive_exon
AAATCGTAGGTTATTGCTCGGTCGTGGTGGTGGTTACTGTAGTAGGGTAGGT	424666	424787	424837	424785	-1	scf_1104296944404	Pmar_PMAR001143	421117	428181	None	6029	1482	107131	No_or_no_constitutive_exon
TCCTTGTCCACATCACGGGGCAATGCTCTCTGGTATGGGATAGAATACAGGT	451305	451405	451255	451307	1	scf_1104296944404	Pmar_PMAR001151	447081	453422	None	6029	1482	107131	No_or_no_constitutive_exon
GGGTAGGGCTGGACTCACGATTAACTGAAGGAGTGGTATGGATCGGGCAGGT	462822	462945	462995	462943	-1	scf_1104296944404	Pmar_PMAR001154	461219	465247	None	6029	1482	107131	No_or_no_constitutive_exon
GTCGGCTTGTAGGTTCGCAGTGGCGGTCAGGTATGGGCGTGTGTGGGCAGGT	495704	495800	495850	495798	-1	scf_1104296944404	Pmar_PMAR001164	492243	497512	None	6029	1482	107131	No_or_no_constitutive_exon
TGGTAGTTGCAGGGTGTGGGAATCGAACCCGCGACTGTTTGATTGGGTAGGA	519943	520064	519893	519945	1	scf_1104296944404	Pmar_PMAR001168	517884	522345	None	6029	1482	107131	No_or_no_constitutive_exon
GGAAATGTAGTCCTGGGGGGAGCGTGCCCTGCTTTAGCTCACAAGGGTAGGT	563536	563708	563486	563538	1	scf_1104296944404	Pmar_PMAR001180	563343	571297	None	6029	1482	107131	No_or_no_constitutive_exon
TGGGTAAGAGATGGTATTCACTGGAGTGTGGCGATTCTGGCGGTGGGCAGGT	564898	565157	564848	564900	1	scf_1104296944404	Pmar_PMAR001180	563343	571297	None	6029	1482	107131	No_or_no_constitutive_exon
GTTAGTTGGGGAGCTTCTGGGGGAGTGGAAGATATCGTGTATGGGAGTAGGT	569147	569257	569097	569149	1	scf_1104296944404	Pmar_PMAR001180	563343	571297	None	6029	1482	107131	No_or_no_constitutive_exon
ACCAGACTGGTAGGTAGTTGGTGATGTGCTGTTGTATGAATGGGAGTCAGGT	572781	572939	572731	572783	1	scf_1104296944404	Pmar_PMAR001182	572467	575677	None	6029	1482	107131	No_or_no_constitutive_exon
AACAACATGTAAGTATCCGATTTTGACTTGGTATGAAGGGAAAGCAAAAGGT	638180	638292	638342	638290	-1	scf_1104296944404	Pmar_PMAR001203	637603	640781	None	6029	1482	107131	No_or_no_constitutive_exon
GTAAGTCCGATTAACGACGAATTCGGGCCACACCAATGTCCGGGTGGCAGAT	686677	686769	686627	686679	1	scf_1104296944404	Pmar_PMAR001218	685889	691132	None	6029	1482	107131	No_or_no_constitutive_exon
TGATTATAGCGTGTTGAATACGCCGTATCATGTTGTAATGGTCGGGGTAGGT	708815	708922	708765	708817	1	scf_1104296944404	Pmar_PMAR001227	707943	711254	None	6029	1482	107131	No_or_no_constitutive_exon
GGTCACCTATGGTCAGTACATGGTCTATATTCTCTAGGATGGGCTGACAGTT	726689	726724	726639	726691	1	scf_1104296944404	Pmar_PMAR001234	725783	728447	None	6029	1482	107131	No_or_no_constitutive_exon
GTAGTAAGCAGGAGTCCTATGAAGGTACACAGAAGCCCTTCTGGGTGGAGGG	738915	739000	738865	738917	1	scf_1104296944404	Pmar_PMAR001238	738139	740555	None	6029	1482	107131	No_or_no_constitutive_exon
AGGTAAGAAGTAGATCGACTCCAATTTAGAATCACACATGGGCGAATCAGAT	741688	741906	741956	741904	-1	scf_1104296944404	Pmar_PMAR001239	741181	744233	None	6029	1482	107131	No_or_no_constitutive_exon
GGGTAGCTCTTTCTTCTCCTCGTGGTCCGCCTATACGGGTCGGTGAGTAGGT	750714	750842	750892	750840	-1	scf_1104296944404	Pmar_PMAR001241	748196	750957	None	6029	1482	107131	No_or_no_constitutive_exon
CTTCGTCACTGTAGATGATGATAATGGATCTTTATTGTTGAGGGTAGTAGTA	41536	41550	41600	41548	-1	scf_1104296944428	Pmar_PMAR019043	41536	42516	None	6029	1482	107131	No_or_no_constitutive_exon
CCCCAGAAGATAATAGTAGGAGGAGGAAGAGGAGACCATCATTGTGGGAGGG	69984	70062	70112	70060	-1	scf_1104296944428	Pmar_PMAR019054	67041	71234	None	6029	1482	107131	No_or_no_constitutive_exon
GGCGTTGTCCACACCGCTTCCTTCAACGAATTGGCCTCCAAAGGGTGCAGGC	146234	149492	146184	146236	1	scf_1104296944428	Pmar_PMAR019077	145964	150420	None	6029	1482	107131	No_or_no_constitutive_exon
AGGAATAGGCTGAGATGATGATGTTGTTGATGTTGAAGGGAAATGTGAAGGT	330968	331044	331094	331042	-1	scf_1104296944428	Pmar_PMAR019129	329510	336729	None	6029	1482	107131	No_or_no_constitutive_exon
GGTGAGAATTTTTGCGGAATTTTTTTTGTGTTTTTTTCGTATTGGGGAAGAA	395422	395464	395514	395462	-1	scf_1104296944428	Pmar_PMAR019154	395422	401182	None	6029	1482	107131	No_or_no_constitutive_exon
CTTATGATATGGGATTTTGGTGGAGACAGATTCGTACAGTGGGCAAATAGAG	429424	430249	429374	429426	1	scf_1104296944428	Pmar_PMAR019158	428447	430249	None	6029	1482	107131	No_or_no_constitutive_exon
TGTGGGTGCCCCCACCGTTGAGTCCCTATTCAATACATCTAGTTGGGTAGGT	784952	785056	785106	785054	-1	scf_1104296944428	Pmar_PMAR019256	783282	785324	None	6029	1482	107131	Yes
CATAACCTCCTCTTTATTATTATAATATTAACAGTTGTTGGGGATGGTAGGT	16962	17139	16912	16964	1	scf_1104296932410	Pmar_PMAR022236	16070	19116	None	6029	1482	107131	No_or_no_constitutive_exon
AAGCAGAGTGATACAATAACCTCACCGGGGATAGAACCTGGGACGATCAGGT	61977	62062	62112	62060	-1	scf_1104296932410	Pmar_PMAR022253	59771	63209	None	6029	1482	107131	No_or_no_constitutive_exon
ATGAGGTAAGTGATCGAGCCGACGCTCCTGTGTCGGGACTAGTGGGGTAGGG	712805	712961	712755	712807	1	scf_1104296932410	Pmar_PMAR022390	710608	715767	None	6029	1482	107131	No_or_no_constitutive_exon
GGGGGTGGCAGGCTGGTGATAGTAAATCTAGAATGCTGTTGGGCATATAGGG	733126	733237	733076	733128	1	scf_1104296932410	Pmar_PMAR022398	732697	733838	None	6029	1482	107131	No_or_no_constitutive_exon
CGGTCGGGCTAGCGGAGCGAAGTTTTTTTACGTGATGGGAAATGATGAAGGT	59674	59813	59624	59676	1	scf_1104296937140	Pmar_PMAR023286	58099	63415	None	6029	1482	107131	No_or_no_constitutive_exon
ACTGATAAGGTAGGTAGTTGTATGTTCGCTAAACTTGTGCATCGCGGGAGTT	76143	76325	76093	76145	1	scf_1104296937140	Pmar_PMAR023291	75843	77800	None	6029	1482	107131	No_or_no_constitutive_exon
CCAACGATCAAGAAGTCGCGAAATTGCCGCGGGGTGGGTGTGGCGGGCAGGG	121980	122027	121930	121982	1	scf_1104296937140	Pmar_PMAR023305	121045	122170	None	6029	1482	107131	No_or_no_constitutive_exon
GTATCCGGTCTCTTCATACGATATTCAGGGGCCCTCGGGAGATGATACAGAT	147611	147732	147782	147730	-1	scf_1104296937140	Pmar_PMAR023313	147469	150012	None	6029	1482	107131	No_or_no_constitutive_exon
AGATGGAGGTAGGGGAGAGCCAGTGTGTCCCTGTGGGCATAGTCGGGTAGGT	224548	224666	224716	224664	-1	scf_1104296937140	Pmar_PMAR023336	223525	230460	None	6029	1482	107131	No_or_no_constitutive_exon
AAGGCTCGGTAGTGATGGAAGGCCTTTGGTGATGGCTAGGGTGGTGGTAGGT	255219	255321	255371	255319	-1	scf_1104296937140	Pmar_PMAR023350	254495	255527	None	6029	1482	107131	No_or_no_constitutive_exon
CAGCGCTACATATGTTGACTTGTTATTAATACAATGATGATGATGGGTAGGT	277385	277423	277335	277387	1	scf_1104296937140	Pmar_PMAR023358	271345	277423	None	6029	1482	107131	No_or_no_constitutive_exon
CTGCCGGTAGCCCGTCGGCTTCACTGTGGTTGTCGAGACGGGTACGGCAGAT	284733	284891	284683	284735	1	scf_1104296937140	Pmar_PMAR023361	283749	286374	None	6029	1482	107131	No_or_no_constitutive_exon
CATGTTGTGTACGCAATGGTATCAGGAGGTAGAGGACGATATGTGGGCAGGT	393462	393673	393723	393671	-1	scf_1104296937140	Pmar_PMAR023399	393280	395127	None	6029	1482	107131	No_or_no_constitutive_exon
CAACAGGTAACTAGAGTGTGTCGCAATAACCAGGGTTAGGGTAGTGGTAGGT	505229	505350	505400	505348	-1	scf_1104296937140	Pmar_PMAR023432	503176	506164	None	6029	1482	107131	No_or_no_constitutive_exon
AGGCGAATGTAGTCGGACCATTCAGTGGTGGATCGAGGCTCGAGGGTCAGTT	540311	540413	540261	540313	1	scf_1104296937140	Pmar_PMAR023443	539578	541377	None	6029	1482	107131	No_or_no_constitutive_exon
CATGTACCATGCATGGAGCCTGGGTGCACTCGGTCAATTCTAGGGTGTAGGT	549570	549715	549520	549572	1	scf_1104296937140	Pmar_PMAR023447	549367	550680	None	6029	1482	107131	No_or_no_constitutive_exon
TAGCGCAGTATGTAGGCGGGTTGGTAGCTGAGTATACGGGAAGGGCACAGGT	24852	24970	24802	24854	1	scf_1104296953018	Pmar_PMAR017597	24079	26496	None	6029	1482	107131	No_or_no_constitutive_exon
CTCCTAGGTATCATGGATTAGGTGTGAGTAGTAGTCACTGCAGAGGGTAGGT	39927	40066	40116	40064	-1	scf_1104296953018	Pmar_PMAR017604	39520	46287	None	6029	1482	107131	No_or_no_constitutive_exon
TTATATTGTAAAGCTATGATGTGCATGGCACCTCTATTACAGTTGGGTAGGT	79463	79528	79413	79465	1	scf_1104296953018	Pmar_PMAR017618	76606	82650	None	6029	1482	107131	No_or_no_constitutive_exon
TAGGAGGCGGAGCATTATAGCGGGTTTTCTGCTACGGTTGAGGGGGTCAGAT	93395	93544	93594	93542	-1	scf_1104296953018	Pmar_PMAR017624	93060	97819	None	6029	1482	107131	No_or_no_constitutive_exon
AGTTGGTAGGATGAGTTACCAATGGTGTGGTATGGTAGAGTGTGGGAAAGGT	98925	99093	98875	98927	1	scf_1104296953018	Pmar_PMAR017625	97971	100237	None	6029	1482	107131	No_or_no_constitutive_exon
TTCCCTAAGGTAGTGCTTTGACTTGGCCATTTTATTCACGGTTGGGGTAGGT	139585	139693	139743	139691	-1	scf_1104296953018	Pmar_PMAR017637	127787	141449	None	6029	1482	107131	No_or_no_constitutive_exon
GAGGCCCTGGGGGGGAGGAACGGTGGTGATGGGCTCATGTTTGGGGGCAGGT	139223	139371	139421	139369	-1	scf_1104296953018	Pmar_PMAR017637	127787	141449	None	6029	1482	107131	No_or_no_constitutive_exon
ATTGTAATAGTAGTGGTTGTGGTAGTCGTGAGGGAACGGGGTGTGGACAGGT	138138	138250	138300	138248	-1	scf_1104296953018	Pmar_PMAR017637	127787	141449	None	6029	1482	107131	No_or_no_constitutive_exon
CGGTGGGGCCTCCTCTGTACTCACGGCGTATGATGAGGGTGAATGGTCAGGT	137727	137818	137868	137816	-1	scf_1104296953018	Pmar_PMAR017637	127787	141449	None	6029	1482	107131	No_or_no_constitutive_exon
CGTCAGGTGGATGGTAGGGAGAGGGGACCAGGGTGGGGATGTGGAGGCAGAT	134822	134957	135007	134955	-1	scf_1104296953018	Pmar_PMAR017637	127787	141449	None	6029	1482	107131	No_or_no_constitutive_exon
GCAGGTTGGTACTACCCTGTAGGTGATTATTACAGGCCGCTGGGGTGTAGGT	134517	134632	134682	134630	-1	scf_1104296953018	Pmar_PMAR017637	127787	141449	None	6029	1482	107131	No_or_no_constitutive_exon
GAAGGATGTAGGGGCGTCAAGTGGCATGTCTGTTGTACTTTGGGTGGTAGTT	132862	133042	133092	133040	-1	scf_1104296953018	Pmar_PMAR017637	127787	141449	None	6029	1482	107131	No_or_no_constitutive_exon
TCAAGTGGGGTTGTAGGAGCTAGGGGGTTCTTGCCAGGTTGTGGGGGTAGGT	128353	128496	128546	128494	-1	scf_1104296953018	Pmar_PMAR017637	127787	141449	None	6029	1482	107131	No_or_no_constitutive_exon
TGAGGGCAATTCTGTGGCGCGCGGTAGTTTTGTTCTACTGTGGTGGGTAGGT	147392	147538	147588	147536	-1	scf_1104296953018	Pmar_PMAR017640	143986	147763	None	6029	1482	107131	No_or_no_constitutive_exon
GTAGTAGGCTCGTAGTAGTTAATCTCGCTGGGTAACGGGTGAATGGTCAGAA	188920	189028	188870	188922	1	scf_1104296953018	Pmar_PMAR017657	188268	191347	None	6029	1482	107131	No_or_no_constitutive_exon
GTAACGGCATTAAAGCAGGTGGAGGGACAGTGAAGGGTAGTTGGGAAAAGGA	222884	222986	222834	222886	1	scf_1104296953018	Pmar_PMAR017668	222363	223227	None	6029	1482	107131	No_or_no_constitutive_exon
CTTACTGAGTAATTCTAGCATCACAAGACTGGTGCTCATGGGAATCACAGGT	254952	255000	254902	254954	1	scf_1104296953018	Pmar_PMAR017678	253805	255813	None	6029	1482	107131	No_or_no_constitutive_exon
TTGGTGGGAGGGTTGCCAGGCCGGGGTAGGAGGAGAGGGAGGAACGGCAGCT	255039	255098	254989	255041	1	scf_1104296953018	Pmar_PMAR017678	253805	255813	None	6029	1482	107131	No_or_no_constitutive_exon
AATTCGACAGGTGTGGTGGTCTACGAGTGTTGGACTGGACTGGGCAGCAGGT	288417	288584	288367	288419	1	scf_1104296953018	Pmar_PMAR017691	288069	289383	None	6029	1482	107131	No_or_no_constitutive_exon
ATAAGGTCAGCTGTGCTATCATCGAGCTGATGCATATGGTTGGGGGGTAGAT	289149	289252	289099	289151	1	scf_1104296953018	Pmar_PMAR017691	288069	289383	None	6029	1482	107131	No_or_no_constitutive_exon
TACTACTTATTCTATCTGCACTGTGTTTTGGTTCAATGGTATGGGGTTAGGG	321774	321810	321724	321776	1	scf_1104296953018	Pmar_PMAR017703	320317	321810	None	6029	1482	107131	No_or_no_constitutive_exon
AGTCGGGGGAGAGGTACATGTTCCTCGTGGAGCTCTTTGGGGTAATGTAGAT	324676	324733	324626	324678	1	scf_1104296953018	Pmar_PMAR017705	322640	325467	None	6029	1482	107131	No_or_no_constitutive_exon
CGAACATATATTCCTCCAACACTGGAATTCCGTGCGAGTCAGTGGGGCAGGT	366253	366426	366476	366424	-1	scf_1104296953018	Pmar_PMAR017715	364671	367659	None	6029	1482	107131	No_or_no_constitutive_exon
AATAGACGGTGGCTGTAGAGGAATATCATTCGCTGTGCGGTGGTGGGTAGGT	582822	582904	582954	582902	-1	scf_1104296953018	Pmar_PMAR017765	581102	586562	None	6029	1482	107131	No_or_no_constitutive_exon
TCGCATTGGTGTGGATAAAGAAGGCGGAGCGAAGCTCGTGTGGTGGGCAGGT	591921	592024	592074	592022	-1	scf_1104296953018	Pmar_PMAR017769	591659	594793	None	6029	1482	107131	No_or_no_constitutive_exon
ACCACACTTCGATCACTTTCCAGCAGGTTCCGTACCCTCGAAAACGGGAGGC	675395	675566	675345	675397	1	scf_1104296953018	Pmar_PMAR017790	673175	678288	None	6029	1482	107131	No_or_no_constitutive_exon
TGTTAGGTAGGGGGGAATATGCTCTCTTTGGGTGGACCTTGGGGGCTCAGGG	50109	50190	50059	50111	1	scf_1104296939758	Pmar_PMAR029228	49852	51463	None	6029	1482	107131	No_or_no_constitutive_exon
GGTAGGGGGAAGCGGCCCTTGCGGGCATCTGTCCTGATGTGGGGCTGTAGGG	52358	52537	52308	52360	1	scf_1104296939758	Pmar_PMAR029229	51821	55306	None	6029	1482	107131	No_or_no_constitutive_exon
AGTTTGCAGGTGAACCGCTTCCTCATATTGAAGTTATCATTTGGGAGTAGAT	52939	53053	52889	52941	1	scf_1104296939758	Pmar_PMAR029229	51821	55306	None	6029	1482	107131	No_or_no_constitutive_exon
GTGAAATACAAGTACACCGAAGCCTCCTCCTTTCATTCCTGGGGTGCCAGCA	54144	54275	54094	54146	1	scf_1104296939758	Pmar_PMAR029229	51821	55306	None	6029	1482	107131	No_or_no_constitutive_exon
GATGCTGCTAGTCATGGTCTCCAAAACTTGATACAGATCCTGGGTGGTAGGT	64219	64359	64409	64357	-1	scf_1104296939758	Pmar_PMAR029235	63170	66290	None	6029	1482	107131	No_or_no_constitutive_exon
CCTGTCATCGCTATCGAGTCGAGGTGATGATGATAATGGGAATATAACAGTT	86202	86261	86152	86204	1	scf_1104296939758	Pmar_PMAR029243	84248	88147	None	6029	1482	107131	No_or_no_constitutive_exon
ATGAGCAGTAGGGGGACAGAGGGAGGTTGTGAGAACACGTGAGGGTTCAGAG	91147	91236	91286	91234	-1	scf_1104296939758	Pmar_PMAR029244	89315	91533	None	6029	1482	107131	No_or_no_constitutive_exon
GATGATATTAGTGATGATGTAAGAGGGAATACTTTAGGTATGGGGATTAGGA	304005	304047	303955	304007	1	scf_1104296939758	Pmar_PMAR029295	300623	304047	None	6029	1482	107131	No_or_no_constitutive_exon
TGCATAAAGAGGAGGAGGAAGAGGGTTGTGTTTGCAATGGGACAGTATAGGT	328333	328445	328495	328443	-1	scf_1104296939758	Pmar_PMAR029301	326130	333205	None	6029	1482	107131	No_or_no_constitutive_exon
CCCTCGGTGAATGACGCTTGCTCGAGTACGAGATCCTATGGGGAGCTCAGTC	505352	505384	505302	505354	1	scf_1104296939758	Pmar_PMAR029343	504932	505384	None	6029	1482	107131	No_or_no_constitutive_exon
GGAGACACCACATTCACCAACGACTCTACCCAATATTTCATGGGTAGCAGGA	619132	619174	619224	619172	-1	scf_1104296939758	Pmar_PMAR029367	618464	620722	None	6029	1482	107131	No_or_no_constitutive_exon
AAAGGTCACAACACGTTGACCAGCACACGTGGAACTCTGTGTGGGTGCAGGT	32048	32261	31998	32050	1	scf_1104296969090	Pmar_PMAR002837	31633	33575	None	6029	1482	107131	No_or_no_constitutive_exon
GGCTCTAGGGTGAGTTTTTCTTTTAGGGAGAGGGCTGGTCGAGGGGTCAGAA	38864	39037	39087	39035	-1	scf_1104296969090	Pmar_PMAR002839	37152	40550	None	6029	1482	107131	No_or_no_constitutive_exon
GAAGAAGTGAGTACAAAGGGCGTGTGGTTTGCGGCGATGGGCATGGGTAGGT	50984	51186	51236	51184	-1	scf_1104296969090	Pmar_PMAR002840	40950	53078	None	6029	1482	107131	No_or_no_constitutive_exon
ACACGCTGAGGTAGGCTTTTCCCTAGTGCTTTTTGAGGGGTATAGGGCAGGT	48064	48148	48198	48146	-1	scf_1104296969090	Pmar_PMAR002840	40950	53078	None	6029	1482	107131	No_or_no_constitutive_exon
GTAGGCGTACCTTCTGAGTGGCCCTTGTGGGACCCTGTTCATGGGGTCAGGC	44742	44896	44946	44894	-1	scf_1104296969090	Pmar_PMAR002840	40950	53078	None	6029	1482	107131	No_or_no_constitutive_exon
TAGTACCGTACTAGTAGTACGCTGACTGTGTTGATCGTGATGGGGGTCAGAT	117372	117492	117542	117490	-1	scf_1104296969090	Pmar_PMAR002866	116072	121946	None	6029	1482	107131	No_or_no_constitutive_exon
GGACATATAGTGACCAAGGGTCATGGCCTGGGTACTGTACAACGGGTCAGAG	149100	149862	149050	149102	1	scf_1104296969090	Pmar_PMAR002873	145077	149862	None	6029	1482	107131	No_or_no_constitutive_exon
AAGGCGCCGAGGTGGGAGTTATCGATAGTGGCATGGTGGTGGGAGTGTAGGC	171443	171567	171393	171445	1	scf_1104296969090	Pmar_PMAR002878	169422	171697	None	6029	1482	107131	No_or_no_constitutive_exon
AAGTGATCTTGGCCTTAACAATGAGTTATTTCCATTACTCCGTGGGGCAGAT	200932	201049	200882	200934	1	scf_1104296969090	Pmar_PMAR002892	200035	201808	None	6029	1482	107131	No_or_no_constitutive_exon
GCCGAGGTAATAACCCGTGAGTCGTTCCATTGAAGCACTGAAAGGGACAGGT	237442	237585	237392	237444	1	scf_1104296969090	Pmar_PMAR002902	237233	237722	None	6029	1482	107131	No_or_no_constitutive_exon
ATGAAGGTAGGCGAATGATGGTTGGTTCCCTTACGTACTGGGTGGAGCAGGA	245832	245907	245957	245905	-1	scf_1104296969090	Pmar_PMAR002904	243516	246858	None	6029	1482	107131	No_or_no_constitutive_exon
GTCCACTGGTGGGTTTTGTATTGCATGGTGGTGGTCATTGCAGGGAGCAGGT	271526	271603	271653	271601	-1	scf_1104296969090	Pmar_PMAR002910	270855	274779	None	6029	1482	107131	No_or_no_constitutive_exon
CCTCCTGGCTCTATAGGAGGCCTCGTATTGATGACCGATGGGGGTGTCAGGT	336042	336123	336173	336121	-1	scf_1104296969090	Pmar_PMAR002934	335540	341030	None	6029	1482	107131	No_or_no_constitutive_exon
ATGAGATTATTATATGTAAATCTGAAGCCTTGCAGAACCGGGAGCTGCAGGG	344270	344309	344220	344272	1	scf_1104296969090	Pmar_PMAR002936	343442	344309	None	6029	1482	107131	No_or_no_constitutive_exon
ACATGGTAGGAGTATCTTCATTGTGGACTGCGGGTCCAAGGTATGGGTAGGT	381704	381813	381863	381811	-1	scf_1104296969090	Pmar_PMAR002951	380403	383123	None	6029	1482	107131	No_or_no_constitutive_exon
TAAGGTATAGTGTGAAGCAGAAAGGCAATGCCCATAGTGTAGTTGGGTAGGT	477736	477814	477864	477812	-1	scf_1104296969090	Pmar_PMAR002989	477406	479519	None	6029	1482	107131	No_or_no_constitutive_exon
GCTCTCCCGCGATGGCGCATTCTGGTGAAGCGAGTCGGCAAGGCGGGTAGGC	498263	498355	498213	498265	1	scf_1104296969090	Pmar_PMAR002995	497136	498519	None	6029	1482	107131	No_or_no_constitutive_exon
TACTGACGTTGCGTATGATGCTGTAGTATATGCCCACTCTATGGGAGTAGGG	539387	539505	539555	539503	-1	scf_1104296969090	Pmar_PMAR003007	535333	541112	None	6029	1482	107131	Yes
GGAGTAATGATATCTTACTTGATAATCCCTTAGAGCTCTGTGGGTGATAGGT	552667	552885	552935	552883	-1	scf_1104296969090	Pmar_PMAR003013	550572	553854	None	6029	1482	107131	No_or_no_constitutive_exon
ACTGCATGGCAAAGTCTCCCTAAACCCTCCCTCATAGTGGGTGCATGGAGGA	557299	557319	557249	557301	1	scf_1104296969090	Pmar_PMAR003014	556510	557319	None	6029	1482	107131	No_or_no_constitutive_exon
TTTGGAGGTAATGCTCCCATACTTTGGGGTGAGTCATTATGTGGGATCAGGT	600810	601130	600760	600812	1	scf_1104296969090	Pmar_PMAR003029	599783	601661	None	6029	1482	107131	No_or_no_constitutive_exon
CTGAGGGGTCTTGGCCTCATCGATGAGAGGTTCATCGAGGGACGGCGTAGAT	47920	47999	48049	47997	-1	scf_1104296928836	Pmar_PMAR006727	47920	48458	None	6029	1482	107131	No_or_no_constitutive_exon
GACCAGAGGGCAATTGTAAGGCATTCTTTTGGCTGTAGGGTGGAGGACAGGC	82615	82713	82763	82711	-1	scf_1104296928836	Pmar_PMAR006739	82480	82782	None	6029	1482	107131	No_or_no_constitutive_exon
GGAGGAACATGTAATATTAGCTATGGTGTTGTGGCCGACTTTGGGGGTAGAT	82979	83006	83056	83004	-1	scf_1104296928836	Pmar_PMAR006740	82979	83990	None	6029	1482	107131	No_or_no_constitutive_exon
GAAGAGGTGGGTTGGTACGTATATGAAGATCCACGAATTAGTGTGGGTAGGT	101662	101757	101807	101755	-1	scf_1104296928836	Pmar_PMAR006747	96549	102594	None	6029	1482	107131	No_or_no_constitutive_exon
TGATAGAAAGATTGACAGTCGATGTCGAGGTTAAGGCGAGGGATTGTGAGCC	150707	150823	150657	150709	1	scf_1104296928836	Pmar_PMAR006766	146417	150823	None	6029	1482	107131	No_or_no_constitutive_exon
ACTAAGGTACCATAGTCGTGCCATAGAGGGTTTCATAATGTGGGAGCTAGGT	192567	192642	192517	192569	1	scf_1104296928836	Pmar_PMAR006779	191301	193690	None	6029	1482	107131	No_or_no_constitutive_exon
CGCCGAGGTAAGTGTGGTCGCTGGTCGTGATGGTCGGGACAGGAGGGCAGGT	229223	229433	229173	229225	1	scf_1104296928836	Pmar_PMAR006793	228047	230524	None	6029	1482	107131	No_or_no_constitutive_exon
GTAAGACGGCTAGGGTCGGCCCTATAGGGTCTATGGTGGTGTTGGGGTAGTT	231413	231497	231363	231415	1	scf_1104296928836	Pmar_PMAR006794	230862	233083	None	6029	1482	107131	No_or_no_constitutive_exon
GAAGAGGTAGGGTGAATGTCTTGGACTGGCATGCCATGCTGAGGGCTCAGGA	249970	250064	250114	250062	-1	scf_1104296928836	Pmar_PMAR006803	247897	251653	None	6029	1482	107131	No_or_no_constitutive_exon
CCTCGCTTTGCGTAAGGGAGGGGTGGGGTCGGCCCTAGAGGGCATGGTAGGT	248460	248612	248662	248610	-1	scf_1104296928836	Pmar_PMAR006803	247897	251653	None	6029	1482	107131	No_or_no_constitutive_exon
CTGAAAAGTAGGAGCGGCGGTCAGGAGGGTGGTGTGAGGGAGATGGTCAGGC	317454	317603	317653	317601	-1	scf_1104296928836	Pmar_PMAR006826	310636	323540	None	6029	1482	107131	No_or_no_constitutive_exon
CAAGCCCAAAGGGGTGTCCCTAAAGGAGCGCATACTCCTCCGGGGCTGAGGT	336775	336861	336725	336777	1	scf_1104296928836	Pmar_PMAR006832	331397	338286	None	6029	1482	107131	No_or_no_constitutive_exon
AGACAAGTACGTTTGTGATGAGGTATAGTGGTGGAGGGGGAGGAGTTTAGGT	413626	413764	413814	413762	-1	scf_1104296928836	Pmar_PMAR006854	412039	416757	None	6029	1482	107131	No_or_no_constitutive_exon
AGCGAGGTAGCAATGGCAGTAGTCGCCTACTGCGGAGGGATGGAGGTCAGGA	412503	412560	412610	412558	-1	scf_1104296928836	Pmar_PMAR006854	412039	416757	None	6029	1482	107131	No_or_no_constitutive_exon
GAGGAGGTGAGGGCCATCCTTAGGGTGTGGTGATGCTGGGGTGATGGTAGAA	412144	412228	412278	412226	-1	scf_1104296928836	Pmar_PMAR006854	412039	416757	None	6029	1482	107131	No_or_no_constitutive_exon
ACATTGGGGTGATCCAGCTCTGGGCTCGAACATGGGAGGTGATGGGTTAGAT	449835	449914	449785	449837	1	scf_1104296928836	Pmar_PMAR006865	447335	453048	None	6029	1482	107131	No_or_no_constitutive_exon
AGGAAGTAGTAGACCTGCTATAGTGGAAGTCGATAGGAGTGGGCTAACAGGC	5091	5221	5271	5219	-1	scf_1104296948084	Pmar_PMAR000705	3449	6345	None	6029	1482	107131	No_or_no_constitutive_exon
CAGCAGTGGTTCAGGGATTGGCAACTGTAATAGCGACACTGGGGGATCAGGT	4617	4692	4742	4690	-1	scf_1104296948084	Pmar_PMAR000705	3449	6345	None	6029	1482	107131	No_or_no_constitutive_exon
CGAGAGTGAGTCGCTGTGGGGCTCTCGGTCAGACACTAGGGTGAGGCTAGGT	4341	4434	4484	4432	-1	scf_1104296948084	Pmar_PMAR000705	3449	6345	None	6029	1482	107131	No_or_no_constitutive_exon
ACTGGTAGGATTGGGGGAAGGCGTGGTATGGTTGATATCGTGAAGGGCAGGT	32860	32975	32810	32862	1	scf_1104296948084	Pmar_PMAR000714	32270	35485	None	6029	1482	107131	No_or_no_constitutive_exon
GGTAGGAGGGTCCAACTCGGTTGTTGATGTAGACCTTGGCTGGGTAGTAGGC	34220	34366	34170	34222	1	scf_1104296948084	Pmar_PMAR000714	32270	35485	None	6029	1482	107131	No_or_no_constitutive_exon
GAGGGTGAGTGTTGCAACTTTGTATGTATGACGCCAGCGATGAGGGACAGAT	43029	43091	42979	43031	1	scf_1104296948084	Pmar_PMAR000716	37970	44097	None	6029	1482	107131	Yes
AGTTCAGGTTTTCCGGACGGTAGCTGATCGGAAGTATGGCCTCGGGGAAGGT	51803	52065	51753	51805	1	scf_1104296948084	Pmar_PMAR000718	50911	53554	None	6029	1482	107131	No_or_no_constitutive_exon
TCTGGTGAGATTATCATCGGCTTGTAGATATGTTAGTTTACATGGGGTAGAG	73800	73896	73750	73802	1	scf_1104296948084	Pmar_PMAR000729	72970	74348	None	6029	1482	107131	No_or_no_constitutive_exon
CACGGTGAGGAGTCTTTGTACTGCTTCCTGCCGATTGAAGGGGATATCAGGA	73942	74019	73892	73944	1	scf_1104296948084	Pmar_PMAR000729	72970	74348	None	6029	1482	107131	No_or_no_constitutive_exon
GGTCTATATGAGGAGTAGAAGGGGTTGACAGTATCGTCGTTGGGGTGTAGGT	155586	155714	155536	155588	1	scf_1104296948084	Pmar_PMAR000767	154904	156666	None	6029	1482	107131	No_or_no_constitutive_exon
TGCGTAGGAGTGATGGGAGTTGCTTGAGGGTGGAGTGGTATTGGGAATAGGT	157593	157741	157543	157595	1	scf_1104296948084	Pmar_PMAR000768	156682	159464	None	6029	1482	107131	No_or_no_constitutive_exon
GAGCGGTACTAATGAGGTGTCCTCTTGTCGTTGCTATGGTGGGCGTGCAGGT	160394	160498	160344	160396	1	scf_1104296948084	Pmar_PMAR000769	159725	167169	None	6029	1482	107131	No_or_no_constitutive_exon
GAAGGTGGGGAGAGTTGGGAGGCCCTTGAGGGCTCATGTGGATGGGATAGGT	178131	178206	178081	178133	1	scf_1104296948084	Pmar_PMAR000774	174902	178206	None	6029	1482	107131	No_or_no_constitutive_exon
CGTATCAGGTAGCCTATCACACAGTTGTGGTGACAGCGATGGGGTGACAGGT	292365	292471	292315	292367	1	scf_1104296948084	Pmar_PMAR000811	291387	293647	None	6029	1482	107131	No_or_no_constitutive_exon
GCTTCGGTACTATACTCGCGTTATTGTATTGTGCTGCAACGGAGGGTCAGGT	321872	322115	321822	321874	1	scf_1104296948084	Pmar_PMAR000824	319381	323758	None	6029	1482	107131	No_or_no_constitutive_exon
AGCCTCCGGGTACCCCATTTGCATGGCAGTATAATAATCAGGGAGCTCAGGG	347829	348083	347779	347831	1	scf_1104296948084	Pmar_PMAR000834	346755	348417	None	6029	1482	107131	No_or_no_constitutive_exon
GACGTAAGATGAGAGCATTAGGTGCTTAAAGTAGGGTGGGGCGGGAGCAGGT	354129	354224	354079	354131	1	scf_1104296948084	Pmar_PMAR000837	352911	355338	None	6029	1482	107131	No_or_no_constitutive_exon
ATGTACTACTACCGATGAGCGGGTGGGCGTGTTTATGTTGGGAGTATGAGGT	354628	354780	354578	354630	1	scf_1104296948084	Pmar_PMAR000837	352911	355338	None	6029	1482	107131	No_or_no_constitutive_exon
AGAGGAGCCACTGTTGTCGCCAGTCTTGATATTGGTAATGTGGGAATCAGGT	359320	359417	359270	359322	1	scf_1104296948084	Pmar_PMAR000838	355545	360893	None	6029	1482	107131	Yes
GGTAATAGGGTCACGACTCGTCCATTGGCCGCATATGAGGGTGGTGGAAGGT	361625	361793	361575	361627	1	scf_1104296948084	Pmar_PMAR000839	361074	362752	None	6029	1482	107131	No_or_no_constitutive_exon
GCTCCCTTGTAGGGAGTAGGGTGGTTCTATATCACCTCGTATGTGGGTAGGT	364595	364660	364545	364597	1	scf_1104296948084	Pmar_PMAR000840	363057	365878	None	6029	1482	107131	No_or_no_constitutive_exon
TGGTATGGAAAAATGCAGTGCCCGGGGATCGAACCTGCGTGGGTGTGCAGGT	429391	429542	429341	429393	1	scf_1104296948084	Pmar_PMAR000857	427108	431566	None	6029	1482	107131	No_or_no_constitutive_exon
CTATCGAAGCGAAAATGGGCAAAAGTGAGGCGATTATGACTAGGGTGTAGGT	490297	490430	490247	490299	1	scf_1104296948084	Pmar_PMAR000876	486636	491168	None	6029	1482	107131	No_or_no_constitutive_exon
AGGTAGCTGCCCTTGGGCTCTCCTCGTGGCACTGTTATAGGGAGAAGTAGGT	520031	520106	520156	520104	-1	scf_1104296948084	Pmar_PMAR000884	518959	521334	None	6029	1482	107131	No_or_no_constitutive_exon
GAAGAGGTACTCTATGGGTTGACTATCATTTCCCTATGGGATAGTAGTAGGT	1919	1996	2046	1994	-1	scf_1104296950436	Pmar_PMAR018445	1919	2655	None	6029	1482	107131	No_or_no_constitutive_exon
AATCTGGTGAGTACTCTGGCTTAAGAGTATCCGGTAATGCCGTGGGATAGGT	13094	13264	13314	13262	-1	scf_1104296950436	Pmar_PMAR018450	12308	13867	None	6029	1482	107131	No_or_no_constitutive_exon
GTGCATGTGTAGGTCTACACTTATTGTTTCCCGATGAACAATGGGATCAGGT	12308	12462	12512	12460	-1	scf_1104296950436	Pmar_PMAR018450	12308	13867	None	6029	1482	107131	No_or_no_constitutive_exon
GCAGAGTAAGTTCTCTGTTCGCTACCAATACTGGAGTCTAGGGTAATCAGAG	28710	28852	28660	28712	1	scf_1104296950436	Pmar_PMAR018456	27557	29250	None	6029	1482	107131	No_or_no_constitutive_exon
GCGGTAGAACTCCTCGGTGTTGTTAGTCTCATCGATGCACCGGGCAGTAGGC	38228	38337	38387	38335	-1	scf_1104296950436	Pmar_PMAR018461	37707	39137	None	6029	1482	107131	No_or_no_constitutive_exon
GCGGTAGGCGTGCAGGGGATGCTCTGTATGTATATTGATTGTGGGTGTAGAT	49424	49602	49652	49600	-1	scf_1104296950436	Pmar_PMAR018466	48142	55462	None	6029	1482	107131	No_or_no_constitutive_exon
GCAGGTAGACAGGGGTCGAGATGGTGTGGGAAGGAAGAGTGGAGGGTTAGGC	82819	82901	82951	82899	-1	scf_1104296950436	Pmar_PMAR018479	81748	83921	None	6029	1482	107131	No_or_no_constitutive_exon
AGTAGTAGTAGTACTAGCAGCTCCGACTGGGTCTGAGGGCTGGGAGTTAGAT	148696	148967	149017	148965	-1	scf_1104296950436	Pmar_PMAR018507	145251	149228	None	6029	1482	107131	No_or_no_constitutive_exon
AGGTAGTTGTGTGGGGTATGGTATGTTGCTGGTACGCTCAGAGGGTTTAGGG	162118	162259	162068	162120	1	scf_1104296950436	Pmar_PMAR018510	158894	162259	None	6029	1482	107131	No_or_no_constitutive_exon
TGAGTGGGAGGAATCTTTGTGCATGCGTGCATGCCTGGTCGAGTGGGCAGGC	162582	162715	162532	162584	1	scf_1104296950436	Pmar_PMAR018511	162329	168986	None	6029	1482	107131	No_or_no_constitutive_exon
GGTAGGGTGCATCGCGGCGTTGTATGTGTGAATCGGTGTGAACTGGGTAGGC	168735	168819	168685	168737	1	scf_1104296950436	Pmar_PMAR018511	162329	168986	None	6029	1482	107131	No_or_no_constitutive_exon
TAGCGGAACAAGAGGTTCCGGAGTTACAATTGGCACCCACCGTGGGGCAGGG	179940	185255	185305	185253	-1	scf_1104296950436	Pmar_PMAR018515	179940	185370	None	6029	1482	107131	No_or_no_constitutive_exon
GTGAGAGGAGGAGGAGGAGCACTGTTGACTAGTGTGGTTGGGTTGTGAAGAT	206441	206507	206557	206505	-1	scf_1104296950436	Pmar_PMAR018525	205406	208016	None	6029	1482	107131	No_or_no_constitutive_exon
AGAGGTACTCGGATAGAACCGGACCTGTCCTCATTGATGTTGGGGTGTAGTT	320874	320967	321017	320965	-1	scf_1104296950436	Pmar_PMAR018564	320300	323009	None	6029	1482	107131	No_or_no_constitutive_exon
TCGACGGTAAAGTATGGGAATGGAAATGTTGGGAATCGGTGGGAGCTCAGGA	382983	383115	383165	383113	-1	scf_1104296950436	Pmar_PMAR018586	382764	385879	None	6029	1482	107131	No_or_no_constitutive_exon
TGAGAGGAGGAGGAGGAGGTGAAAGAAGACGATGAAGGGGAAGACGATAGCC	471186	471290	471136	471188	1	scf_1104296950436	Pmar_PMAR018619	470945	471388	None	6029	1482	107131	No_or_no_constitutive_exon
AGGACGATTATAGGAGGCGGGATCAGGACGATTATAGGAGGCGGGATCAGGA	478136	478297	478347	478295	-1	scf_1104296950436	Pmar_PMAR018622	476293	481339	None	6029	1482	107131	No_or_no_constitutive_exon
AAAGTGAGGTTGGAGGAGTTCTTGGCAGTCGCCGAAGGGTGATATGATAGGA	91864	91926	91976	91924	-1	scf_1104296970664	Pmar_PMAR017073	87486	92323	None	6029	1482	107131	No_or_no_constitutive_exon
CAGGATGTATGCGAGAAGCGAGGCGGTTGTGGGTGTATGCTGTAGGGTAGGT	229848	229927	229798	229850	1	scf_1104296970664	Pmar_PMAR017122	229060	231510	None	6029	1482	107131	No_or_no_constitutive_exon
TCCTGATATGAGTTCCGATACCCTGGGGAGGTTGGTCTTGAGGGGTTTAGGT	230150	230281	230100	230152	1	scf_1104296970664	Pmar_PMAR017122	229060	231510	None	6029	1482	107131	No_or_no_constitutive_exon
GGTGTAGGGTCTACACGGAGGAGGAGGAGGAGGAGAGGATGGGTGTATAGGT	263301	263413	263251	263303	1	scf_1104296970664	Pmar_PMAR017132	261998	265562	None	6029	1482	107131	No_or_no_constitutive_exon
CGTTTGGTAACATAACTAGTCCGATGGCAGGGGAGTGGAGTGGGGGGTAGGA	286258	286420	286470	286418	-1	scf_1104296970664	Pmar_PMAR017138	285960	294012	None	6029	1482	107131	No_or_no_constitutive_exon
GTGGGCACTTGCCATTGGGGTATTCTGGTGATCTCAACTGGGGGACGCAGGT	299910	299970	300020	299968	-1	scf_1104296970664	Pmar_PMAR017140	296907	300814	None	6029	1482	107131	No_or_no_constitutive_exon
AACTGGAAGGTCCGATATCTCATCCCATAGATAGAGAGTTGGGGTGTTAGGG	304781	304900	304731	304783	1	scf_1104296970664	Pmar_PMAR017141	303461	306090	None	6029	1482	107131	No_or_no_constitutive_exon
GTGGGCATTTGCCATTGGGATATTCTGGTGATCTCAACTGAGGGACGCAGGT	308403	308463	308513	308461	-1	scf_1104296970664	Pmar_PMAR017143	307042	308719	None	6029	1482	107131	No_or_no_constitutive_exon
ATAGGTGAGCGGTACGATGGCTTTCGGGTAGTCCTATGGGAAATGGACAGGT	384426	384539	384376	384428	1	scf_1104296970664	Pmar_PMAR017160	380485	385330	None	6029	1482	107131	No_or_no_constitutive_exon
TGTTGTCGAGGCTGCTGCTGTTGATGATGTGATGCCTCGTGGGATGATAGGT	387889	387960	387839	387891	1	scf_1104296970664	Pmar_PMAR017163	387448	389280	None	6029	1482	107131	No_or_no_constitutive_exon
TTATGACGATATTGCAGTGTAGTAAAGGGGGTTGCTATTTATGGGTGTAGGC	440333	440410	440283	440335	1	scf_1104296970664	Pmar_PMAR017182	439816	445870	None	6029	1482	107131	No_or_no_constitutive_exon
ATCGGCATGTGAGTTCACAGTGCGGATATCAGTCTAAGTGTGGGACGTAGGT	8842	8918	8792	8844	1	scf_1104296962766	Pmar_PMAR014562	8640	12908	None	6029	1482	107131	No_or_no_constitutive_exon
TAGTGCTTAGATTTGAGCTCCGATTCGGCCTTGTTGATGCGGATGGGTAGTT	28235	28375	28425	28373	-1	scf_1104296962766	Pmar_PMAR014566	21848	28554	None	6029	1482	107131	No_or_no_constitutive_exon
GGCAGTGACGGTAAGTTGGGGGCTTATCGTCCGCTGAGGTGGAGGGGTAGGT	24677	25108	25158	25106	-1	scf_1104296962766	Pmar_PMAR014566	21848	28554	None	6029	1482	107131	No_or_no_constitutive_exon
CCACTAGGACCAGTTGTAGGCTGATGATATCGACATTCTATTGGGGGCAGGG	22447	22583	22633	22581	-1	scf_1104296962766	Pmar_PMAR014566	21848	28554	None	6029	1482	107131	No_or_no_constitutive_exon
GGACACGGCCTGTAAGATATCACTCACCAACGAATAGCAGTAGTTGGGAGTT	39504	39663	39454	39506	1	scf_1104296962766	Pmar_PMAR014570	38655	52368	None	6029	1482	107131	No_or_no_constitutive_exon
GGACACGGCCTGTAAGATATCACTCACCAACGAATAGCAGTAGTTGGGAGTT	51606	51765	51556	51608	1	scf_1104296962766	Pmar_PMAR014570	38655	52368	None	6029	1482	107131	No_or_no_constitutive_exon
CAGGTGAGGGAAGTTGATGATGGAGTGGTATTGGGAGGCTGGGGGTGTAGGA	97748	97827	97877	97825	-1	scf_1104296962766	Pmar_PMAR014587	96548	99060	None	6029	1482	107131	No_or_no_constitutive_exon
GCTGAGTGCACAGGAGCATCATCACCACAACTGTGCATCTGGGTGTGTAGGC	115053	115176	115003	115055	1	scf_1104296962766	Pmar_PMAR014591	108410	118131	None	6029	1482	107131	No_or_no_constitutive_exon
GAGTGAGAAGACGACTGTTGTTATGGATTCACCTGAGATTGGGCGATTAGGC	115898	116132	115848	115900	1	scf_1104296962766	Pmar_PMAR014591	108410	118131	None	6029	1482	107131	No_or_no_constitutive_exon
GAGGTAGGTCAGGTTGGGATGTTTTAACACGGGTTAAATCGTTGGGGTAGGT	157307	157382	157257	157309	1	scf_1104296962766	Pmar_PMAR014603	156988	159751	None	6029	1482	107131	No_or_no_constitutive_exon
TGTAGGAAGAGAGGGAATTTGACCGCGCGCCACGAGATTATGGGTGGTAGAT	190446	190555	190605	190553	-1	scf_1104296962766	Pmar_PMAR014612	187396	195731	None	6029	1482	107131	No_or_no_constitutive_exon
ATGAGGTACTTTGCTGCATTACCATCAGTCGAGTCGGATTGGGTGGTCAGGC	231397	231507	231557	231505	-1	scf_1104296962766	Pmar_PMAR014630	229548	232925	None	6029	1482	107131	No_or_no_constitutive_exon
CGATGCTATTGACTGATCACGACCAGCTGTATGCCGCTACGACGGGCCAGGA	311861	311950	311811	311863	1	scf_1104296962766	Pmar_PMAR014654	310010	314560	None	6029	1482	107131	No_or_no_constitutive_exon
AGAGACGCGCGGTATCGAACTCGACGAGATTCGACTTTTTTGGTGGGCAGGT	314304	314560	314254	314306	1	scf_1104296962766	Pmar_PMAR014654	310010	314560	None	6029	1482	107131	No_or_no_constitutive_exon
GTGAGAAAACGACAGGTGCGGGGATCGAACCAGGGACCTCGTGGGAGTAGGT	326183	326318	326368	326316	-1	scf_1104296962766	Pmar_PMAR014659	323731	327623	None	6029	1482	107131	No_or_no_constitutive_exon
CTTAACCTTATGCGACTTTTCGGCTCTGCGGGGACCTCTATGGTGGGCAGAT	396657	396756	396607	396659	1	scf_1104296962766	Pmar_PMAR014682	394255	398318	None	6029	1482	107131	No_or_no_constitutive_exon
AGTAAATGGGTAGATTATAGACTCGTGGTGTCCCTGGGTTATCGGGGCAGGC	421040	421122	420990	421042	1	scf_1104296962766	Pmar_PMAR014688	418358	423424	None	6029	1482	107131	No_or_no_constitutive_exon
CGTAATAGTCCATGAACGGCTGTGTGGAGAGGACGAGGAAGAGGGTTTAGGT	9555	9644	9505	9557	1	scf_1104296934700	Pmar_PMAR020998	9381	11248	None	6029	1482	107131	No_or_no_constitutive_exon
CAGCTGAGCTGAGAAAGTTCGATGATGCAATTGTTGATTCTGGGGATCAGAG	58889	59007	58839	58891	1	scf_1104296934700	Pmar_PMAR021015	58373	60141	None	6029	1482	107131	No_or_no_constitutive_exon
TAGAATGTAAGGAGGCTTGGAAAGGAGCGCGGAATCAGTGGTGTGGGTAGGA	119280	119377	119427	119375	-1	scf_1104296934700	Pmar_PMAR021035	117442	120010	None	6029	1482	107131	No_or_no_constitutive_exon
GGTAGTAGGATAGGGAGGGAGGTGCGTGGTGGTGGTACTTGGGAGCTCAGGC	138088	138225	138275	138223	-1	scf_1104296934700	Pmar_PMAR021042	133618	139447	None	6029	1482	107131	No_or_no_constitutive_exon
AGTCAAGGTGACAATATGAACAAACTAGACAAGTGACTGTGGGTAATCAGGA	172839	172992	173042	172990	-1	scf_1104296934700	Pmar_PMAR021051	171916	173212	None	6029	1482	107131	No_or_no_constitutive_exon
AGTGAGTGAATGCCATAGTGGTTTTGTCGTCGGTGAGTGTTGGTGGGCAGGT	262978	263111	262928	262980	1	scf_1104296934700	Pmar_PMAR021076	261854	263111	None	6029	1482	107131	No_or_no_constitutive_exon
CAACCGGTATGACTGCGCTTACTCGTCCAGTTTAGGGGGGAGGGCGTCAGGT	384496	384618	384446	384498	1	scf_1104296934700	Pmar_PMAR021116	382453	386027	None	6029	1482	107131	No_or_no_constitutive_exon
ATCAGCGGCGATACCCTACTCGTAAGGATGTTGTCGCCACTGGGTGGCAGGT	476160	476335	476110	476162	1	scf_1104296934700	Pmar_PMAR021143	473812	477571	None	6029	1482	107131	No_or_no_constitutive_exon
TAAAGCGTATGGATCCAGCGTGGAGAGGAGTGGGAGATTTATGGGCATAGGC	487084	487243	487293	487241	-1	scf_1104296934700	Pmar_PMAR021148	487038	489458	None	6029	1482	107131	No_or_no_constitutive_exon
GTAACTAACGCAACTACGTTATGTGGACGATGGCATGCCTCGGTGGGCAGGG	43151	43254	43304	43252	-1	scf_1104296930488	Pmar_PMAR006358	40534	44416	None	6029	1482	107131	No_or_no_constitutive_exon
TGGAGGAGCCCAGCAACGGGGTAGTGGTGGTCAGCATCAGCAGGGTGGAGGT	41823	41879	41929	41877	-1	scf_1104296930488	Pmar_PMAR006358	40534	44416	None	6029	1482	107131	No_or_no_constitutive_exon
TATGGCGGGTATTGGTGGCACTGTCCCGTCGAGGGGATATGCTGGGATAGGT	132257	132442	132492	132440	-1	scf_1104296930488	Pmar_PMAR006392	131207	133870	None	6029	1482	107131	No_or_no_constitutive_exon
CAGGTGGGTTCCTCATGAGCGTGTTGGAATGTAAGAAGGGGAGGGCTTAGGA	167405	167535	167355	167407	1	scf_1104296930488	Pmar_PMAR006406	166964	169302	None	6029	1482	107131	No_or_no_constitutive_exon
GTGAGGAAGGAGGGTGATGGTGGCAGAGAGGAGTCTTTGTTGTGGGACAGGA	207144	207352	207094	207146	1	scf_1104296930488	Pmar_PMAR006414	206871	207954	None	6029	1482	107131	No_or_no_constitutive_exon
CAGGTATTGTTAAGTAGTGGTATGTCGGGGAGTTCGGGAAGGTGTGGTAGGT	273035	273128	272985	273037	1	scf_1104296930488	Pmar_PMAR006441	271465	276557	None	6029	1482	107131	No_or_no_constitutive_exon
AGTTAGTGTTGTTGGGGGGAGGGTTGGGGGATGATCCGTCATGTGGGCAGAG	273343	273433	273293	273345	1	scf_1104296930488	Pmar_PMAR006441	271465	276557	None	6029	1482	107131	No_or_no_constitutive_exon
CTACAGGTAAGATGCTTGGGAATTGGCAAGGCTCGGCACTGGGATGTCAGGC	323079	323217	323267	323215	-1	scf_1104296930488	Pmar_PMAR006458	323079	328782	None	6029	1482	107131	No_or_no_constitutive_exon
GTGAGTCATTCTGGTTATGAAGATGTTGTGCCTCATTGGTTGGGTGATAGGA	369844	369993	369794	369846	1	scf_1104296962102	Pmar_PMAR017357	361144	377727	None	6029	1482	107131	No_or_no_constitutive_exon
AGGTAGGGGGAGAAGGGCGTCGGTTATGGCGATAGACTTGGGTGGTGTAGGA	375787	375876	375737	375789	1	scf_1104296962102	Pmar_PMAR017357	361144	377727	None	6029	1482	107131	No_or_no_constitutive_exon
GCTAGACGATTTAGTATTTACCAAGTCTAATTGTGATGCTCGAGGGACAGGA	425733	425764	425683	425735	1	scf_1104296962102	Pmar_PMAR017368	425538	426981	None	6029	1482	107131	No_or_no_constitutive_exon
TGTCATCAATTCATGTAGTTGACTGAATGCACAGTTTCTCACGGGATCAGGC	445273	445376	445223	445275	1	scf_1104296962102	Pmar_PMAR017373	443819	446821	None	6029	1482	107131	No_or_no_constitutive_exon
TCATGTAATCCCAAAGGTGATAACCGGGACTGCACTGAGATCGGGAGCAGAT	462076	462167	462217	462165	-1	scf_1104296962102	Pmar_PMAR017377	460011	462501	None	6029	1482	107131	No_or_no_constitutive_exon
TTCTATCAGGTGATCAAAGTAGTGCGCCAACTGACAGCACAGGGATGTAGAG	43618	43691	43741	43689	-1	scf_1104296970858	Pmar_PMAR024478	41710	44263	None	6029	1482	107131	No_or_no_constitutive_exon
CCGGTATGGACTAGGTTGGTTGGCGCTATTTGCTGTGGTGGGGGTTGCAGCA	49156	49963	50013	49961	-1	scf_1104296970858	Pmar_PMAR024480	48695	50071	None	6029	1482	107131	No_or_no_constitutive_exon
CAGGTAGAAGCCCTGGTTGGTCGCTGTTGTTGTCAATGCTGTTGGGGTAGAT	67701	68058	68108	68056	-1	scf_1104296970858	Pmar_PMAR024488	67701	72761	None	6029	1482	107131	No_or_no_constitutive_exon
CGATAAGTACTGCTATTACTCCCACTTTATGTCCACGTCGAGGGTATCAGGT	77320	77428	77478	77426	-1	scf_1104296970858	Pmar_PMAR024489	72989	78466	None	6029	1482	107131	No_or_no_constitutive_exon
GGTAGTGGGATGGGGTGTTGGTAGTGATGTATAGTGATGGAGGGTGTCAGGG	73281	73360	73410	73358	-1	scf_1104296970858	Pmar_PMAR024489	72989	78466	None	6029	1482	107131	No_or_no_constitutive_exon
AGGATCGATCGAATGCTCATGGTACGGGTATTTTTAAAAGGGGTGGGCAGTG	104017	104307	104357	104305	-1	scf_1104296970858	Pmar_PMAR024499	103011	105504	None	6029	1482	107131	No_or_no_constitutive_exon
GTTGTGTATGTGCCTCTAGCGGGCCTATTCTGTATCTTTTATGGGAGTAGGT	124758	124908	124958	124906	-1	scf_1104296970858	Pmar_PMAR024506	124758	127428	None	6029	1482	107131	No_or_no_constitutive_exon
TGTACTATTTTGAATAGAAGGTTGAGGCCGCATGAGGTTGGGGTGGGTAGGT	146781	146868	146918	146866	-1	scf_1104296970858	Pmar_PMAR024512	145308	147141	None	6029	1482	107131	No_or_no_constitutive_exon
ATTCGGTAAGAGAGGGATGTGCTGGAGAAAGTGGGGGAGAGCGGGCGCAGGT	148523	148655	148705	148653	-1	scf_1104296970858	Pmar_PMAR024513	147223	151119	None	6029	1482	107131	No_or_no_constitutive_exon
AGAGCATGGCTATCACTGGTGGTGAATATGTTGTGATGAGAGGGAGGTAGAT	169002	169122	169172	169120	-1	scf_1104296970858	Pmar_PMAR024519	168267	171254	None	6029	1482	107131	No_or_no_constitutive_exon
GTAATATCTTGGCGAGTTGGGGAGGCCCTTGGGGAGCTTGGGGAGTTTAGGT	210623	210730	210573	210625	1	scf_1104296970858	Pmar_PMAR024532	207615	216481	None	6029	1482	107131	No_or_no_constitutive_exon
CTACGTAAATGCTCGAAGCGGTTGGTCCTGTGTGAAGGGCGATGGTGTAGGT	215366	215436	215316	215368	1	scf_1104296970858	Pmar_PMAR024532	207615	216481	None	6029	1482	107131	No_or_no_constitutive_exon
AGTAGTAGTAGTAGTAGTGATGAAGGTCCGACATTCAAATGTGTGGGTAGGT	294246	294361	294196	294248	1	scf_1104296970858	Pmar_PMAR024556	293805	296502	None	6029	1482	107131	No_or_no_constitutive_exon
TGGGGTTGGCCTTGGTGGTGGTGATGATGATTGTGATGGTGGGTAAGTAGGC	351521	351733	351471	351523	1	scf_1104296970858	Pmar_PMAR024575	350933	351864	None	6029	1482	107131	No_or_no_constitutive_exon
GTGGGTCGGCTGATAGGCTAGTCTGTGATGATGATGATAGGGGAGGGCAGGT	396260	396573	396623	396571	-1	scf_1104296970858	Pmar_PMAR024590	395263	402544	None	6029	1482	107131	No_or_no_constitutive_exon
ATAGAGTATGTTAAGATTTAATATCATTAGATATGGTTGGTGGGCAATAGGT	430464	430560	430610	430558	-1	scf_1104296970858	Pmar_PMAR024604	428836	432399	None	6029	1482	107131	No_or_no_constitutive_exon
TCTTATCGGGGTAAGGCGAGGGTTGTCTCTGTTTGAGTGTAGGGTCGTAGGT	28730	28897	28947	28895	-1	scf_1104296962378	Pmar_PMAR022939	27891	29116	None	6029	1482	107131	No_or_no_constitutive_exon
GAGGTCCATCGGTAGGATAGTGCCAAGGTCGGCTCGGAGGGCTAGGGCAGAT	28326	28432	28482	28430	-1	scf_1104296962378	Pmar_PMAR022939	27891	29116	None	6029	1482	107131	No_or_no_constitutive_exon
AACAGCTACTCGGTTTGTCGTTGTCATTTTACTGCTGCTGTGGGTGGTAGGT	44126	44213	44263	44211	-1	scf_1104296962378	Pmar_PMAR022944	44126	45004	None	6029	1482	107131	No_or_no_constitutive_exon
TGAGGTGATGGGAGCACTGTTGTTGGGGTAGTGGTAGGGGAAGTGGTCAGAT	47433	47503	47553	47501	-1	scf_1104296962378	Pmar_PMAR022945	45078	50238	None	6029	1482	107131	No_or_no_constitutive_exon
CGTTAATGTAAAGAGGGTTTGGTGATGTTTCTGGGTAGTTGAGGGTTTAGGT	46836	46948	46998	46946	-1	scf_1104296962378	Pmar_PMAR022945	45078	50238	None	6029	1482	107131	No_or_no_constitutive_exon
AAGGTGGTGATGATGGTTTTGTAATGGGCTGGGACCGCTCGTGGGGTTAGGC	78345	78438	78488	78436	-1	scf_1104296962378	Pmar_PMAR022952	75196	79320	None	6029	1482	107131	Yes
GGACCTTAGTAGTAGTGGTGATAGGGCTCAGTAATGGTGAGTCGGGATAGGT	103487	103593	103437	103489	1	scf_1104296962378	Pmar_PMAR022959	102943	105696	None	6029	1482	107131	No_or_no_constitutive_exon
TCTAGAGGTAGGCTAAGCCTGTTGCATATTGGTCGGAGGAGGGTGAGTAGAT	152044	152143	151994	152046	1	scf_1104296962378	Pmar_PMAR022975	151506	157950	None	6029	1482	107131	No_or_no_constitutive_exon
GGGGTGTGGAATTTTATGGCGCAGTGACGATTTTATGAGAAGGGGTGCAGGC	153750	153818	153700	153752	1	scf_1104296962378	Pmar_PMAR022975	151506	157950	None	6029	1482	107131	No_or_no_constitutive_exon
GAGGAGGAGGAGGGAGCGGGTATTTCTTCGGTCGTGTAGGGTGGGGGTAGAT	183244	183380	183194	183246	1	scf_1104296962378	Pmar_PMAR022987	182586	185382	None	6029	1482	107131	No_or_no_constitutive_exon
CAGGTGAGGGGGGAGGACTGATCGCGGCGCCGTTGAATTGCATGGGGTAGGG	186740	186789	186690	186742	1	scf_1104296962378	Pmar_PMAR022989	186547	188822	None	6029	1482	107131	No_or_no_constitutive_exon
TTTCCCTGTAATAAGCGATGGAGTGATAGGAGGGCACTGTGGGGCTATAGGT	186865	186936	186815	186867	1	scf_1104296962378	Pmar_PMAR022989	186547	188822	None	6029	1482	107131	No_or_no_constitutive_exon
TACAACAGGTAAGCCGCATGAACTGATGGGAATGAGGATTCATGGGATAGGT	286804	286893	286943	286891	-1	scf_1104296962378	Pmar_PMAR023018	284944	290806	None	6029	1482	107131	No_or_no_constitutive_exon
CGGACAGGTCATCATTTCCTGGAGATGTATTTTTTCTATCTGGGACGCAGAT	307908	308046	308096	308044	-1	scf_1104296962378	Pmar_PMAR023025	307760	308930	None	6029	1482	107131	No_or_no_constitutive_exon
TAGGTGGTGGCGGTGTTGGGATGATTAGAGTTTGAGATGGTAATGGGTAGGC	312753	312854	312703	312755	1	scf_1104296962378	Pmar_PMAR023026	309906	318802	None	6029	1482	107131	No_or_no_constitutive_exon
CACATGTAGTTGGCCATTTGCATATCCCCCTTCCATCGGAGTTGGGGTAGAT	317697	317767	317647	317699	1	scf_1104296962378	Pmar_PMAR023026	309906	318802	None	6029	1482	107131	No_or_no_constitutive_exon
GTGGATGAGGTGTGGTAGTGCAGTGAGAGGGGTCTCCATCCTGGGGGCAGGT	317808	317892	317758	317810	1	scf_1104296962378	Pmar_PMAR023026	309906	318802	None	6029	1482	107131	No_or_no_constitutive_exon
GGTAAGTACTGTCTTATGGTGTTAGAGTAGACAGTTGAGTATGGGATTAGGT	322217	322320	322370	322318	-1	scf_1104296962378	Pmar_PMAR023029	320726	324762	None	6029	1482	107131	No_or_no_constitutive_exon
GAAGAAGGTAGTACAGTTGCTATAGACTTGCCGTTTATGTAGGGTATCAGGT	358127	358287	358077	358129	1	scf_1104296962378	Pmar_PMAR023038	356453	359241	None	6029	1482	107131	No_or_no_constitutive_exon
GGGAAAAGGTATTACCCTGTCGTGGGCATCACGCTCTTACTTGGGGGTAGGT	389060	389159	389209	389157	-1	scf_1104296962378	Pmar_PMAR023043	388288	389369	None	6029	1482	107131	No_or_no_constitutive_exon
CCCTTGGTAGTATCCGGAAGGGAAGGGGCTATGCAGTTAGTAGTGGGCAGGT	392383	392461	392333	392385	1	scf_1104296962378	Pmar_PMAR023045	391961	394442	None	6029	1482	107131	No_or_no_constitutive_exon
GGAGGTGAGTAGGGATATGGAGAAGGTCGATGGGTAGGTATATGGGGTAGGT	405766	405868	405918	405866	-1	scf_1104296962378	Pmar_PMAR023049	404869	408586	None	6029	1482	107131	No_or_no_constitutive_exon
AAGTGAGGTTGCTTGGAAGTGGTGGTGTATGGGGTAATTTGTGGGGGTAGGT	110211	110279	110329	110277	-1	scf_1104296977064	Pmar_PMAR024688	109354	114782	None	6029	1482	107131	No_or_no_constitutive_exon
AGGCGAGTCTCATACCACTCCTTGGCCACATCGTAGAATGAACTGGGCAGGT	214303	214416	214466	214414	-1	scf_1104296977064	Pmar_PMAR024710	213136	216544	None	6029	1482	107131	No_or_no_constitutive_exon
TCGCTTCAGATTAAAGCCAGGGAGTTTGTGGAGTTATTGGGCGAGGATAGAT	334298	334396	334446	334394	-1	scf_1104296977064	Pmar_PMAR024743	332781	335035	None	6029	1482	107131	No_or_no_constitutive_exon
CGCGATTTGGAATGGACGATCTCGATTACTGTCGTATCTGGGCAATGCAGGA	151505	151583	151633	151581	-1	scf_1104296975926	Pmar_PMAR004467	150633	151701	None	6029	1482	107131	No_or_no_constitutive_exon
AGAAAGCGTGTAAGGTGAGGAGTAGACGATAGTGAGAGAAGTCGGGGTAGGT	150762	150972	151022	150970	-1	scf_1104296975926	Pmar_PMAR004467	150633	151701	None	6029	1482	107131	No_or_no_constitutive_exon
GTAAATCTTGACGTGTTGAGAATTATGCATGCACGCATGCACATGGGAAGGT	219260	219380	219430	219378	-1	scf_1104296975926	Pmar_PMAR004487	215731	228675	None	6029	1482	107131	No_or_no_constitutive_exon
ATGGCAGAGGTAGGATATTTTCGGGCGAGCGAGATTTGAACGGTGGGCAGGT	244434	244498	244548	244496	-1	scf_1104296975926	Pmar_PMAR004492	240821	245345	None	6029	1482	107131	No_or_no_constitutive_exon
CGAGAGGTGTTAACCCCTATCGGACCTCTTGATGATGCTCTAATGGGCAGAC	264918	265076	265126	265074	-1	scf_1104296975926	Pmar_PMAR004500	264048	265220	None	6029	1482	107131	No_or_no_constitutive_exon
TGGTTGGAGGTGAGCTTGTCCGGTGCACCTGTTTACCTATTGACGGGCAGGG	288790	288932	288740	288792	1	scf_1104296975926	Pmar_PMAR004511	288467	288932	None	6029	1482	107131	No_or_no_constitutive_exon
AGAAGGTAGTAGTAGTAGTAGTAGTAGTAGTAGGAGTAGGGGTGTGACAGGG	314039	314067	314117	314065	-1	scf_1104296975926	Pmar_PMAR004519	314039	314548	None	6029	1482	107131	No_or_no_constitutive_exon
GTAGTTCTGACGGTGTGTCTACCGTTGTTGTCTGAGTGGGATGTAAGCAGGT	334234	334399	334449	334397	-1	scf_1104296975926	Pmar_PMAR004525	333684	334973	None	6029	1482	107131	No_or_no_constitutive_exon
TTGGTAGTGCGTACTACTACTACTCCTGAGGGCGGAGCTTGGGTTAGCAGGT	422097	422222	422047	422099	1	scf_1104296975926	Pmar_PMAR004550	420913	422502	None	6029	1482	107131	No_or_no_constitutive_exon
CTCAATTTCATATTTATATAATGGAACCGACCTATGATGGTACGGGGTAGGT	80425	80561	80375	80427	1	scf_1104296958686	Pmar_PMAR028156	79575	82263	None	6029	1482	107131	No_or_no_constitutive_exon
AGGCGACACATATAGGGATATCCTTGCTAGGTAGTTTTGTGTGGGGACAGTA	195639	195806	195589	195641	1	scf_1104296958686	Pmar_PMAR028192	193384	199155	None	6029	1482	107131	No_or_no_constitutive_exon
AGGTAGGGGGAGAAGGGCGTCGGTTATGGCGAATGACTTGGGTGGTGCAGGG	360678	360767	360628	360680	1	scf_1104296958686	Pmar_PMAR028244	347493	362663	None	6029	1482	107131	No_or_no_constitutive_exon
GGATCTGACTGGTCCCCCGGTACTGTTGAGTGGGAGTGCTCAGTGGGCAGGC	363546	363585	363635	363583	-1	scf_1104296958686	Pmar_PMAR028245	363546	367327	None	6029	1482	107131	No_or_no_constitutive_exon
TGTCATCAATTCATGTAGTTGACTGAATGCACAGTTTCTCACGGGATCAGGC	418046	418149	417996	418048	1	scf_1104296958686	Pmar_PMAR028262	416611	419594	None	6029	1482	107131	No_or_no_constitutive_exon
AGGTATGCTGGAATACATGGGAGGACTTTAGTCTTATGCATGGGTAACAGGA	15627	15716	15766	15714	-1	scf_1104296975500	Pmar_PMAR001969	12374	16915	None	6029	1482	107131	No_or_no_constitutive_exon
AAGTCCATCTGGGCTCTGAATGTGAACTTGTATTAAATCTACGGGCCAAGAT	27952	28038	27902	27954	1	scf_1104296975500	Pmar_PMAR001973	27124	28038	None	6029	1482	107131	No_or_no_constitutive_exon
TTGGAACTCCCGAAAGATATTCTCAATTTTATGATATGAACGGAGGGAAGGG	398156	398263	398106	398158	1	scf_1104296975500	Pmar_PMAR002093	396953	399688	None	6029	1482	107131	No_or_no_constitutive_exon
GTAAGTTCGGCAAAAAGCTTCTCTTCGAGTGTCCACGGCTGTTGGGGTAGAT	22314	22376	22426	22374	-1	scf_1104296941728	Pmar_PMAR000030	20342	22518	None	6029	1482	107131	No_or_no_constitutive_exon
AGTAGGACCAGGATGGAGGGTCTGGTCCGGTTCATGGTCGGGGTGGTCAGAT	26801	26945	26995	26943	-1	scf_1104296941728	Pmar_PMAR000032	24299	29654	None	6029	1482	107131	No_or_no_constitutive_exon
AGGAGGTTGGGGAAACAGACGGCCAAGTACGCTGTGATTTGGGTGGTCAGGT	31413	31467	31517	31465	-1	scf_1104296941728	Pmar_PMAR000033	30328	33369	None	6029	1482	107131	No_or_no_constitutive_exon
ATGTAAGCAATAGGCATCAGGATGGTGGTCCTGGAGAGTGTGGGGCGAAGGT	44694	44773	44823	44771	-1	scf_1104296941728	Pmar_PMAR000037	42892	45205	None	6029	1482	107131	No_or_no_constitutive_exon
TTTGGGTAGGAAGCATACCATCTCACTCTGAAGTATTATGGGATTCGAAGGT	75785	75871	75921	75869	-1	scf_1104296941728	Pmar_PMAR000045	74800	76517	None	6029	1482	107131	No_or_no_constitutive_exon
AAAGCTCCAGGTTTGTACGACGGTGGTTTTCCTGATCTTCGCGGGTATAGTC	113485	113866	113916	113864	-1	scf_1104296941728	Pmar_PMAR000056	111991	117912	None	6029	1482	107131	No_or_no_constitutive_exon
CGTAATAGGGATATATAGCCTTGGGTCTTGGAGCATGCTAGATGGGTTAGGA	360999	361080	361130	361078	-1	scf_1104296941728	Pmar_PMAR000121	357636	362402	None	6029	1482	107131	No_or_no_constitutive_exon
TGATAAGTAAGGCGTGGTTGTCGTGTGTTGGTCTATTGGGGTGATGGTAGGT	386332	386416	386282	386334	1	scf_1104296941728	Pmar_PMAR000128	384948	386627	None	6029	1482	107131	No_or_no_constitutive_exon
GGTAGTACTACTACAGGAAAGTGAAGTAGTGTTTCACGCTGAGGGCTTAGAT	396955	397091	396905	396957	1	scf_1104296941728	Pmar_PMAR000133	395401	400438	None	6029	1482	107131	No_or_no_constitutive_exon
TACGAACGGATAAGATCTTCGTTGAACTGTGGAAGGGGAGAGAATCCAAGCG	399495	399576	399445	399497	1	scf_1104296941728	Pmar_PMAR000133	395401	400438	None	6029	1482	107131	No_or_no_constitutive_exon
AGTAAGATGATAATCGGATTGGAGGGGGTTAGCATAGGTCGAGGGTTCAGGT	412671	412777	412827	412775	-1	scf_1104296941728	Pmar_PMAR000139	412286	414618	None	6029	1482	107131	No_or_no_constitutive_exon
AAAGCGCGCGCCCAGTTGATCGATTTGGGTAAATGTGTGTGGGAGTTCAGGT	3775	3870	3920	3868	-1	scf_1104296936976	Pmar_PMAR001340	3101	6346	None	6029	1482	107131	No_or_no_constitutive_exon
ATGACAATTCGCAGAAAGACGGAGTTTAGGATTGTTTGTGTGGGTGGTAGGT	214704	214743	214654	214706	1	scf_1104296936976	Pmar_PMAR001398	214014	214908	None	6029	1482	107131	No_or_no_constitutive_exon
CGTATGCTGTGATGTGTGGGGTGGTACTTGGCAGATCTCGGGCTGAATAGGT	17571	17668	17718	17666	-1	scf_1104296931854	Pmar_PMAR019838	17571	17798	None	6029	1482	107131	No_or_no_constitutive_exon
GAAGAGGTAGTAACACTAGCAGTCATTTGAAGTGTAGTGATGGGTCAAAGGT	58991	59071	58941	58993	1	scf_1104296931854	Pmar_PMAR019851	58715	60186	None	6029	1482	107131	No_or_no_constitutive_exon
ACTGAAACAGGTACATTTGTTCCTGCGGGCCTCCTGGGGACGAAGCGTAGGT	91393	91514	91343	91395	1	scf_1104296931854	Pmar_PMAR019858	84685	92337	None	6029	1482	107131	No_or_no_constitutive_exon
CGGTGCGCAGCGCTTCATCTCACTCTTATCTTTGAACTCTGGGCCAGCAGGC	135973	136113	135923	135975	1	scf_1104296931854	Pmar_PMAR019876	133829	138896	None	6029	1482	107131	No_or_no_constitutive_exon
ATCGAGCGTAGGTGATTTGGAAGAAGAGTGGTATCCACGGGTGAGATCAGAT	327155	327237	327287	327235	-1	scf_1104296931854	Pmar_PMAR019935	325099	328809	None	6029	1482	107131	No_or_no_constitutive_exon
AAGTAATGCACCGCTAGATTCGGTTGGACTCGTATATTTTGTGTCGGGAGGT	342315	342431	342481	342429	-1	scf_1104296931854	Pmar_PMAR019939	341493	343374	None	6029	1482	107131	No_or_no_constitutive_exon
GAAGGCGTGGGTGGAGTGGTTGATGGGATTTTGGAGGAAGGTGTGGGCAGAT	40335	40469	40285	40337	1	scf_1104296975596	Pmar_PMAR025503	37372	40626	None	6029	1482	107131	No_or_no_constitutive_exon
GCGGACTAAGGTGGGGATGATGTTGTTGTTGATGGGGCAAGGGGTGGCAGGT	44334	44391	44441	44389	-1	scf_1104296975596	Pmar_PMAR025504	42439	46259	None	6029	1482	107131	No_or_no_constitutive_exon
GACTAAGGTGGGGATGATGTTGTTGTAGTTGATGGGACAAGGGGTGGTAGGT	57481	57538	57588	57536	-1	scf_1104296975596	Pmar_PMAR025506	55841	59426	None	6029	1482	107131	No_or_no_constitutive_exon
GCTAAAGAAGTTTGCATCTTTTTTATAAATGGCAGTAGCAGTGGGGGCAGCC	170682	170732	170632	170684	1	scf_1104296975596	Pmar_PMAR025530	169284	172000	None	6029	1482	107131	No_or_no_constitutive_exon
CATGTGTAGGTCTACACTTATTGTTTCTCGATGATGATCAATGGGATCAGGT	6676	6741	6791	6739	-1	scf_1104296975428	Pmar_PMAR013645	6256	7146	None	6029	1482	107131	No_or_no_constitutive_exon
GCGGTAGGCGTGCAGGGGATGCTCTCTGTGTATATTGATTGTGGGTGTAGAT	39131	39214	39264	39212	-1	scf_1104296975428	Pmar_PMAR013657	37765	45037	None	6029	1482	107131	No_or_no_constitutive_exon
GAGCGGTAATAGCTGGGGGGGTATAGTGGAATAAGAGGTCGTGGGCATAGGC	62834	63003	62784	62836	1	scf_1104296975428	Pmar_PMAR013665	62771	64155	None	6029	1482	107131	No_or_no_constitutive_exon
AGGGGACGTGGGTCTACCATGTGTCATCTGCCTCGATGTTGGGATGCTAGGT	92256	92339	92206	92258	1	scf_1104296975428	Pmar_PMAR013676	92012	93078	None	6029	1482	107131	No_or_no_constitutive_exon
GCCCAGCCTTCAATGGGGGATGAGGGTATGTGGTTTAGAGTGAAGGGTAGGG	141639	141774	141824	141772	-1	scf_1104296975428	Pmar_PMAR013696	140744	143654	None	6029	1482	107131	No_or_no_constitutive_exon
GCCTCGGTGAGTGGTGACAGCTCGGGTGACTGGTCGACTAGGGAGGTTAGGT	141467	141595	141645	141593	-1	scf_1104296975428	Pmar_PMAR013696	140744	143654	None	6029	1482	107131	No_or_no_constitutive_exon
TATACGCTGTAGCACTGGTGACACGAGCGGAATTCAGTTCCTGGGAGAAGGC	159057	159154	159204	159152	-1	scf_1104296975428	Pmar_PMAR013702	156474	159401	None	6029	1482	107131	No_or_no_constitutive_exon
TTCGACGAGGTCGGTGGTAGCATGTTCGAGCTGGGGTATGTGCAGGGTAGGT	157945	158040	158090	158038	-1	scf_1104296975428	Pmar_PMAR013702	156474	159401	None	6029	1482	107131	No_or_no_constitutive_exon
GCCTGGTAAGGAGGACTGCCTGTGGTGGTGACACTGGATGGGAGTATCAGGC	156963	157053	157103	157051	-1	scf_1104296975428	Pmar_PMAR013702	156474	159401	None	6029	1482	107131	No_or_no_constitutive_exon
GTGAATGTGGGGAGAAGGAGCAGTGGGGATGTGTACGTGGGGGTGGACAGTT	168392	168452	168502	168450	-1	scf_1104296975428	Pmar_PMAR013703	159536	170133	None	6029	1482	107131	No_or_no_constitutive_exon
AACAATGTAGTACATGTGTGGAAGTCTTCCGGATGACTGGGCGGTATAAGGT	168059	168155	168205	168153	-1	scf_1104296975428	Pmar_PMAR013703	159536	170133	None	6029	1482	107131	No_or_no_constitutive_exon
CAGAAGGTAATGGGCTGGGCGGTGGGTGACACTGATGGTGACACGGGTAGGT	188815	189082	188765	188817	1	scf_1104296975428	Pmar_PMAR013709	186669	191040	None	6029	1482	107131	No_or_no_constitutive_exon
GCGGTAGGTTGTAGGAGGCTCCTGGTATGGGCACCACTTCACGTGGGCAGGC	230028	230424	230474	230422	-1	scf_1104296975428	Pmar_PMAR013721	230028	231269	None	6029	1482	107131	No_or_no_constitutive_exon
AAACCAAGGTAGGGCATGATGGGCTCCTCGTGGGAGAAGGGCGGGGCCAGGC	231520	231697	231747	231695	-1	scf_1104296975428	Pmar_PMAR013722	231316	232620	None	6029	1482	107131	No_or_no_constitutive_exon
GGGCAAATGGAGTTTTGAAGCGAATTAAAGTACTCCCTATAAAGGGTCAGGA	280462	280641	280412	280464	1	scf_1104296975428	Pmar_PMAR013743	271622	280641	None	6029	1482	107131	No_or_no_constitutive_exon
CAGAGGTAGACCTGTTGTGCCTCTTGGAGTGGTGACACTGAGGGTGACAGGT	288978	289063	289113	289061	-1	scf_1104296975428	Pmar_PMAR013747	286336	290085	None	6029	1482	107131	No_or_no_constitutive_exon
TCTGCCAGTAAGCGTATTGGCTCAGTTGTGGTCCTCACTGTGGGGACTAGAT	304595	304674	304724	304672	-1	scf_1104296975428	Pmar_PMAR013750	300545	306372	None	6029	1482	107131	No_or_no_constitutive_exon
TGACGAGGTCGGCGGAGAGTACGCGATGGTGAAGCCTATGGGAGTGTCAGGT	325068	325190	325018	325070	1	scf_1104296975428	Pmar_PMAR013755	323892	325479	None	6029	1482	107131	No_or_no_constitutive_exon
AGATAGCAGCATTCAAGAAATTCGTTGAGGTCGCGGCTCAGTGGGGGCAGAA	88848	88982	88798	88850	1	scf_1104296929422	Pmar_PMAR028635	87753	89722	None	6029	1482	107131	No_or_no_constitutive_exon
GGAGTTGCCGCTGGGAATCGAACCTGTGCGGGTTTATGATGGCGGGTTAGGT	193972	194077	193922	193974	1	scf_1104296929422	Pmar_PMAR028658	192426	196799	None	6029	1482	107131	No_or_no_constitutive_exon
TAGGGTACGTGAAGGGACGCCCTGCCCTGTCAACCACCTCTGGGCGGCAGGT	204538	204675	204488	204540	1	scf_1104296929422	Pmar_PMAR028663	203646	207496	None	6029	1482	107131	No_or_no_constitutive_exon
GTGATCAGCTGCCGACTGGGATATCCAGGGTCAGTACTGGAGGTGGGCAGGT	290457	290769	290407	290459	1	scf_1104296929422	Pmar_PMAR028689	289509	294852	None	6029	1482	107131	No_or_no_constitutive_exon
ATCTATCAAGACATCATTCAAGAAGCTTATTATGGCTGATGGGGTATCAGGG	303062	303728	303778	303726	-1	scf_1104296929422	Pmar_PMAR028694	301635	304533	None	6029	1482	107131	No_or_no_constitutive_exon
TATTGATTTGGATGATGATGATAGTAGTAGTGGTTGTTATGTTGGGATAGAG	309390	309532	309340	309392	1	scf_1104296929422	Pmar_PMAR028697	309236	311113	None	6029	1482	107131	No_or_no_constitutive_exon
TCCTTGTATTAATAAGCAGCATCATAGGATGTCTGTTGGGGAATTGATAGTA	334095	334162	334045	334097	1	scf_1104296929422	Pmar_PMAR028704	333620	334903	None	6029	1482	107131	No_or_no_constitutive_exon
CAGGTATATACGAGAGTTTGGGGTTGATAATGTGCTTCATGGGGTTGCAGGT	84077	84195	84027	84079	1	scf_1104296958914	Pmar_PMAR027874	82509	84195	None	6029	1482	107131	No_or_no_constitutive_exon
GGTCTATATGAGGAGTAGAAGGGGTTGATAGTATCGTCGTTGGGGTGTAGGT	94553	94681	94503	94555	1	scf_1104296958914	Pmar_PMAR027877	93900	95648	None	6029	1482	107131	No_or_no_constitutive_exon
CTGCGTAGGAGTGATGGGAGTTGTTGAGGGTGGAGTGGTATTGGGAATAGGT	96581	96729	96531	96583	1	scf_1104296958914	Pmar_PMAR027878	95664	98385	None	6029	1482	107131	No_or_no_constitutive_exon
AGCGGTACTAATGAGGTGGCCCTCTTGCTGTTGCTATGGTGGGCGTGCAGGT	99198	99462	99148	99200	1	scf_1104296958914	Pmar_PMAR027879	98619	105540	None	6029	1482	107131	No_or_no_constitutive_exon
GTGTGGTAGGGTATCGAGCGGTCTGGGTTGTGCTGCATCCGGTGGGATAGGT	106411	106483	106361	106413	1	scf_1104296958914	Pmar_PMAR027880	105822	110219	None	6029	1482	107131	No_or_no_constitutive_exon
TTTCGGGTGCATCCTGTTGGGGTACTCAGGTTAGAGTGTGTGGTGGGAAGCT	107217	107303	107167	107219	1	scf_1104296958914	Pmar_PMAR027880	105822	110219	None	6029	1482	107131	No_or_no_constitutive_exon
GCGGTAGTAGACCCTTAGTTTCCTGCTTGACCCTCCATGGATGGGCGTAGGT	119788	119943	119738	119790	1	scf_1104296958914	Pmar_PMAR027886	118238	121545	None	6029	1482	107131	No_or_no_constitutive_exon
GAAGGTGGGGAGGGATGGGAGGCCCTTGAGGGCTAATGTGGGTGGGGTAGGT	121470	121545	121420	121472	1	scf_1104296958914	Pmar_PMAR027886	118238	121545	None	6029	1482	107131	No_or_no_constitutive_exon
GAGCCTCCGGTACCCCATTTGTGTGGCAGTATAATAATCAGGGAGCTCAGGG	254597	254855	254547	254599	1	scf_1104296958914	Pmar_PMAR027934	253524	255191	None	6029	1482	107131	No_or_no_constitutive_exon
GACGTAAGATGAGAGCATTAGGTACTCAGAGTAGGGTGGGGCGAGAGCAGGT	260899	260994	260849	260901	1	scf_1104296958914	Pmar_PMAR027937	259681	261743	None	6029	1482	107131	No_or_no_constitutive_exon
AGCATTTACGGTAAGGAGAGGAGCCACGGTATTGGTAATGTGGGAATCAGGT	266080	266177	266030	266082	1	scf_1104296958914	Pmar_PMAR027938	262333	267079	None	6029	1482	107131	No_or_no_constitutive_exon
GCGCCCTTGTAGGGAATAGAGTGGTTCTATATCACCTTGTATGTGGGTAGGT	270368	270433	270318	270370	1	scf_1104296958914	Pmar_PMAR027940	269586	271793	None	6029	1482	107131	No_or_no_constitutive_exon
TGGTATGGAAAAATGCAGTGCCCGGGGATCGAACCTGCGTGGGTGTGCAGGT	327431	327582	327381	327433	1	scf_1104296958914	Pmar_PMAR027960	324990	331008	None	6029	1482	107131	No_or_no_constitutive_exon
ACCGAGCTCACTCGATGGTCAACGTAGGCATCTTAGGGAAGTAGTGGTAGGC	346342	346417	346467	346415	-1	scf_1104296958914	Pmar_PMAR027967	339687	346561	None	6029	1482	107131	No_or_no_constitutive_exon
AAGGTGTGTCCTGTGTGTGAGTGAGATGTCCATGGTCGAGGGAGTGGTAGTT	346200	346295	346345	346293	-1	scf_1104296958914	Pmar_PMAR027967	339687	346561	None	6029	1482	107131	No_or_no_constitutive_exon
TTTCGATTCTGCGAGGTGGGTTTGAAGTGGTTTCCTAAGGGGAATTGTAGGT	349753	349823	349873	349821	-1	scf_1104296958914	Pmar_PMAR027969	348771	350144	None	6029	1482	107131	No_or_no_constitutive_exon
CGTTAATGTAAAGAGGGTTTGGTGATGTTTCTGGGTAGTTGAGGGTTTAGGT	2911	3023	2861	2913	1	scf_1104296971434	Pmar_PMAR010867	32	5753	None	6029	1482	107131	No_or_no_constitutive_exon
TCTTATCAGGGTAAAGCCAGGGTTGTCTCTGTTTGAGTGTAGGGTCGTAGGT	15963	16015	15913	15965	1	scf_1104296971434	Pmar_PMAR010870	15483	16963	None	6029	1482	107131	No_or_no_constitutive_exon
GAGGTCCATCAGTAGGATAGTGCCAAGGTCGGCTCGGAGGGCTAGGGCAGAT	16428	16534	16378	16430	1	scf_1104296971434	Pmar_PMAR010870	15483	16963	None	6029	1482	107131	No_or_no_constitutive_exon
TGGTAGGCTAGGAGAGAGGTGGGGTCTGTGTCCTATGGGGAGATGGTCAGAT	27612	27716	27562	27614	1	scf_1104296971434	Pmar_PMAR010873	25151	30768	None	6029	1482	107131	No_or_no_constitutive_exon
AGGGAGTAGTAGGGAGGCTACTATTCAGGGGCTCACATGTTATGGGACAGGT	57482	57573	57623	57571	-1	scf_1104296971434	Pmar_PMAR010879	55268	60267	None	6029	1482	107131	No_or_no_constitutive_exon
ATAGTTATTGGTCTTCTCCGACCGGAAACCTTGAGCGGGAGTAATGGTAGGT	76711	76826	76661	76713	1	scf_1104296971434	Pmar_PMAR010885	74088	77621	None	6029	1482	107131	No_or_no_constitutive_exon
CCGTAGAAAGAGCCCTTGCAGAAAGTGGGTATTCTATACTGACGGGGCAGCA	84664	84715	84765	84713	-1	scf_1104296971434	Pmar_PMAR010888	84049	88542	None	6029	1482	107131	No_or_no_constitutive_exon
GGTAGGTGTGACGCTAAGACACTGTGTACCTGCTTTGGAAGCGGGGTTAGAT	137827	137961	137777	137829	1	scf_1104296971434	Pmar_PMAR010906	137045	139307	None	6029	1482	107131	No_or_no_constitutive_exon
GCTCGAAGCATTGCAGGTATTGTTTTGCGCAATTACGGTTGGGCAATCAGGC	180225	180354	180175	180227	1	scf_1104296971434	Pmar_PMAR010923	172476	181510	None	6029	1482	107131	Yes
GGATATGTAAAACTCGCACCCGTTGTGCCATGTGTAAGTGAGGGCCACAGGT	193315	193405	193455	193403	-1	scf_1104296971434	Pmar_PMAR010930	190747	195020	None	6029	1482	107131	No_or_no_constitutive_exon
AAGTGCCTTCGCAACTGCTACTGATTTCGGGGCTTTCATCGGGGGTCTAGGT	196981	197037	196931	196983	1	scf_1104296971434	Pmar_PMAR010932	196808	198909	None	6029	1482	107131	No_or_no_constitutive_exon
TGAGAACTGCTAGCAGACTCGGTCATCGGGGGTGCTACGTGGGTGGTCAGGT	207684	207788	207634	207686	1	scf_1104296971434	Pmar_PMAR010937	207473	208908	None	6029	1482	107131	No_or_no_constitutive_exon
TGAGAACTGCTAGCAGACTCGGTCATCGGTGGTGCTAGGTGGGTGGTCAGGT	214061	214165	214011	214063	1	scf_1104296971434	Pmar_PMAR010940	213843	215297	None	6029	1482	107131	No_or_no_constitutive_exon
CTTATGATGGGAGCTCTGGAAGTGGGAGTGATAGATCGAGAAGGGATAAGTA	220046	220066	220116	220064	-1	scf_1104296971434	Pmar_PMAR010941	220046	221521	None	6029	1482	107131	No_or_no_constitutive_exon
CATCGTCGCCGCGCATAGTGTCGGCGTCGTCTAGTTCTACGATGGGGAAGAT	251290	251384	251240	251292	1	scf_1104296971434	Pmar_PMAR010948	248965	258403	None	6029	1482	107131	No_or_no_constitutive_exon
TATCAAATCGTTAAGAAGAATAGAGAATAGAAGGGATCCTGGGGTGGAAGAA	276929	277782	276879	276931	1	scf_1104296971434	Pmar_PMAR010956	276757	277782	None	6029	1482	107131	No_or_no_constitutive_exon
GGTGGGCAGATTCGGACGGAGGGTTCGTGAAAGTAGTGTGATGTGGGCAGGT	62296	62401	62246	62298	1	scf_1104296951054	Pmar_PMAR008714	60648	63424	None	6029	1482	107131	No_or_no_constitutive_exon
TCCCCGGCATTCGAAGCTGTAGTTAGTCGAATCAATTGGGAGATTTGAAGGT	116567	116766	116816	116764	-1	scf_1104296951054	Pmar_PMAR008734	116077	117688	None	6029	1482	107131	No_or_no_constitutive_exon
GTAGGGGAAGTTCTCGCTCTTCGTGTTGAAGGTTTGTGTCGGGGCATCAGAT	218061	218153	218011	218063	1	scf_1104296951054	Pmar_PMAR008774	217407	220225	None	6029	1482	107131	No_or_no_constitutive_exon
CTATGCTACCTTGGAAGCCGTCATACGGAGTACTTTCTCGGCAGGGCCAGCA	246479	246601	246651	246599	-1	scf_1104296951054	Pmar_PMAR008781	241186	247267	None	6029	1482	107131	No_or_no_constitutive_exon
TAAAAAAGAGGTGAATTTATTGATCTATTATAACCTCGCTGGACAGGGAGCA	241809	241912	241962	241910	-1	scf_1104296951054	Pmar_PMAR008781	241186	247267	None	6029	1482	107131	No_or_no_constitutive_exon
ACACTCAAGTAGGGTAATGTGGATTATATAAAACTAAACGGGCAACGTAGGT	38469	38548	38598	38546	-1	scf_1104296975560	Pmar_PMAR016052	38029	39928	None	6029	1482	107131	No_or_no_constitutive_exon
TGTGAATATGTCGAGAAGGTCTGACGTGAACTTTAAGTGAGGGACTATAGGC	97828	98034	97778	97830	1	scf_1104296975560	Pmar_PMAR016075	95387	98034	None	6029	1482	107131	No_or_no_constitutive_exon
AGGTGAGTTTGTGAGAAGAAGAGATATGTGGTGTATGGGTTGGATAGCAGGA	155299	155372	155249	155301	1	scf_1104296975560	Pmar_PMAR016098	153541	157501	None	6029	1482	107131	No_or_no_constitutive_exon
AGAATATTGGGAGGTGGGGAGCTCGTGAGGTTATGCGTTTGGGGTTGTAGAT	156247	156451	156197	156249	1	scf_1104296975560	Pmar_PMAR016098	153541	157501	None	6029	1482	107131	No_or_no_constitutive_exon
TCAGAGGACGGCAAGGAAGGTGATAGAGGGAGAGAGCAGAGCAGGGATAGGG	207770	208111	207720	207772	1	scf_1104296975560	Pmar_PMAR016113	206866	209173	None	6029	1482	107131	No_or_no_constitutive_exon
GGCTGATGTGAGTGTCGTCACTGTTGGTGTTTGTGCAGTTGTTGGGGTAGGT	231599	231669	231549	231601	1	scf_1104296975560	Pmar_PMAR016120	231298	231889	None	6029	1482	107131	No_or_no_constitutive_exon
GTCCGACTCTTGCTGCATCATCTAAGGGAAGTCGCGTAAGGGCGATCAAGGT	252666	252750	252800	252748	-1	scf_1104296975560	Pmar_PMAR016132	252313	257790	None	6029	1482	107131	No_or_no_constitutive_exon
TCCAATTATTTTCTGGGAATCTAATAATGAAAAAGCACTCGTATGGGTAGGT	7390	7534	7584	7532	-1	scf_1104296959216	Pmar_PMAR026484	5256	8331	None	6029	1482	107131	No_or_no_constitutive_exon
TTGGACCGGGTACGGATGCGTGGCGCTGACTGGTATCACAATAGGGCCAGAT	40772	40897	40947	40895	-1	scf_1104296959216	Pmar_PMAR026493	35219	42885	None	6029	1482	107131	No_or_no_constitutive_exon
GTTCATCCATCTGAGTGAAGCTATGGGCGACGAACCGATGTATGGGGTAGGT	160301	160401	160251	160303	1	scf_1104296959216	Pmar_PMAR026536	158073	161165	None	6029	1482	107131	No_or_no_constitutive_exon
GCTACAGTAAGCTAACACTTGTCTTGTGTACGTCAAGGGAGATGGGTCAGGT	218104	218347	218054	218106	1	scf_1104296959216	Pmar_PMAR026558	215635	218347	None	6029	1482	107131	No_or_no_constitutive_exon
GGTAACTGTCCCTCACTTTGGTACGGTGCAAGCGGAGAAGCAGGGCCAAGGC	229749	230244	230294	230242	-1	scf_1104296934368	Pmar_PMAR022606	229749	232994	None	6029	1482	107131	No_or_no_constitutive_exon
GGTGTTTGATTTGATGGACTGTCTTGTGCCCTCGAAAACGAGACGGGGAGTA	275164	275245	275114	275166	1	scf_1104296934368	Pmar_PMAR022613	271152	277773	None	6029	1482	107131	No_or_no_constitutive_exon
GACCACACAGTCCTGCCACATGCTTTCTACTCTGTTACGTTAGGGATCAGTC	30728	30871	30678	30730	1	scf_1104296950272	Pmar_PMAR007041	30140	31723	None	6029	1482	107131	No_or_no_constitutive_exon
TAGTAAAAGCACACGCGGCGTTATCGCTTCTCGAAATGCTCAAAGGGCAGGT	75375	75474	75325	75377	1	scf_1104296950272	Pmar_PMAR007053	72698	83905	None	6029	1482	107131	No_or_no_constitutive_exon
GAACTTGCGTGAGTATTGCCGTGTTAGTGATTGTCTATAGGTGGGTGTAGGT	157659	157768	157818	157766	-1	scf_1104296931912	Pmar_PMAR027608	152437	159077	None	6029	1482	107131	No_or_no_constitutive_exon
CTGACTTGGTAAGTGCGCCAATACTCAGTTTCAGTGATATTGCGGGATAGAT	7704	7784	7654	7706	1	scf_1104296928640	Pmar_PMAR007286	7111	7954	None	6029	1482	107131	No_or_no_constitutive_exon
CAACCGAGGTTGGTTTTTCCCCGGGGTCATACCATATCAGGGGCACTAAGGT	131632	131700	131750	131698	-1	scf_1104296928640	Pmar_PMAR007319	131549	131944	None	6029	1482	107131	No_or_no_constitutive_exon
AGGTGTAGTAATAATAGTAGAGGGGCTCATCATTATTGCTGGGAGTATAGAT	193701	193780	193830	193778	-1	scf_1104296928640	Pmar_PMAR007357	191272	194596	None	6029	1482	107131	No_or_no_constitutive_exon
GTAATAATAATACTACATACTATTAGGGTTATGGGAATACTAGGGTGTAGGT	198117	198177	198227	198175	-1	scf_1104296928640	Pmar_PMAR007361	197483	202600	None	6029	1482	107131	No_or_no_constitutive_exon
ATAATGACGTAGTAGTAGAAACCATCATCGCTGAATAGTCTGGTGGGCAGGA	48533	48693	48483	48535	1	scf_1104296962770	Pmar_PMAR000529	47884	51847	None	6029	1482	107131	No_or_no_constitutive_exon
TCTCTGTTTGAGGCCAAAGACCCCACCGTGTCGAGTGGTAGGGTGTATAGGT	113716	116543	113666	113718	1	scf_1104296962770	Pmar_PMAR000544	103061	134872	None	6029	1482	107131	No_or_no_constitutive_exon
ATTGGGGTAGAGGTATGTATTGATGATGATGATAACAATACTGGGGACAGGG	128946	129050	128896	128948	1	scf_1104296962770	Pmar_PMAR000544	103061	134872	None	6029	1482	107131	No_or_no_constitutive_exon
ATGGCACGTGAGCTGTTCAGAGTTTTAGTCTCTGTGATGGTAGTGGGCAGGT	131447	131591	131397	131449	1	scf_1104296962770	Pmar_PMAR000544	103061	134872	None	6029	1482	107131	No_or_no_constitutive_exon
AGGTGGGAAAGTGATGCTGTTGTTGTTGGTGTTGATGTGGGGTGTGGTAGTC	132881	133047	132831	132883	1	scf_1104296962770	Pmar_PMAR000544	103061	134872	None	6029	1482	107131	No_or_no_constitutive_exon
ACCTCTTGTGTAGGGTAATGGTGTCGTTGTCTTCATGCATGGGGTTGCAGGT	199419	199486	199536	199484	-1	scf_1104296962770	Pmar_PMAR000561	189138	203425	None	6029	1482	107131	No_or_no_constitutive_exon
ACAGAGGGTGGGAGAAACGCCCTTGCCGGGGATCGAACCTGGGATGTCAGGT	217837	218008	217787	217839	1	scf_1104296962770	Pmar_PMAR000564	211226	222942	None	6029	1482	107131	No_or_no_constitutive_exon
CAGAGGTAGGGGGGGAGGTTGTGCCGAGGAGGAGTAGGGCTGGGGTGTAGGT	220086	220184	220036	220088	1	scf_1104296962770	Pmar_PMAR000564	211226	222942	None	6029	1482	107131	No_or_no_constitutive_exon
AGATCTATCGCTCACAGATACTGACCTGAACTCTCCGGAGGGAGCAGTAGTA	221335	221381	221285	221337	1	scf_1104296962770	Pmar_PMAR000564	211226	222942	None	6029	1482	107131	No_or_no_constitutive_exon
TGAGGAGTAGTATTCCTATTATAGGGGCATTAGGGCTATGCTGGGAATAGAT	35820	35955	35770	35822	1	scf_1104296976606	Pmar_PMAR029110	35433	38639	None	6029	1482	107131	No_or_no_constitutive_exon
GGCAAGAGCAGGTGGAGAGAAAGCGGGGGCAGGTCATCATGGGGTATTAGGG	36536	36600	36486	36538	1	scf_1104296976606	Pmar_PMAR029110	35433	38639	None	6029	1482	107131	No_or_no_constitutive_exon
ATTGGTACGGCCTCTGTTATCGGCAGTCTTGACTAGTACTTAGCGGGTAGGT	73167	73257	73117	73169	1	scf_1104296976606	Pmar_PMAR029121	69010	73808	None	6029	1482	107131	No_or_no_constitutive_exon
AGATTACTCTCTAGTAGAAGCCCCTCATGAATAACACCTGTGATGGGCAGAT	75836	75919	75786	75838	1	scf_1104296976606	Pmar_PMAR029122	75536	77424	None	6029	1482	107131	No_or_no_constitutive_exon
TTGTGAGTATCGTCGCCGTCTTGTGGGTAGAGTATTTTGGGAAGTGGCAGGT	272996	273091	272946	272998	1	scf_1104296976606	Pmar_PMAR029192	271421	274785	None	6029	1482	107131	No_or_no_constitutive_exon
TGGACCGTAACGGGGAATATGTGAATGGCGTGCGCCGTATGGTGGGTTAGGT	273465	273615	273415	273467	1	scf_1104296976606	Pmar_PMAR029192	271421	274785	None	6029	1482	107131	No_or_no_constitutive_exon
GAAGGGTACGTGAGGTTCTGTTGGAGGTTTGTTATAGCGGGAAGCGCTAGGT	290035	290111	290161	290109	-1	scf_1104296976606	Pmar_PMAR029198	287269	291410	None	6029	1482	107131	No_or_no_constitutive_exon
GGACATATAGTGACCAAGGGTCATGGCCTGGCTACTGCACAACGGGTCAGAG	425	1187	1237	1185	-1	scf_1104296971228	Pmar_PMAR020208	425	2150	None	6029	1482	107131	No_or_no_constitutive_exon
TTTGGTATTCGGAGGGACGGGAGGAATGTAGCGAATAGTGATGGGTGAAGAT	64137	64238	64288	64236	-1	scf_1104296971228	Pmar_PMAR020229	64137	65880	None	6029	1482	107131	No_or_no_constitutive_exon
GGGAATAATAATAATGTTTGTGGTTGGGTCGACCTACGAGGGTTGGGTAGGT	75032	75130	75180	75128	-1	scf_1104296971228	Pmar_PMAR020232	70520	76285	None	6029	1482	107131	No_or_no_constitutive_exon
ACACGCTGAGGTAGGCTTGTCTCTGGTGCTTTTTGAGGGGTATAGGGCAGGT	84346	84430	84296	84348	1	scf_1104296971228	Pmar_PMAR020236	83580	89819	None	6029	1482	107131	No_or_no_constitutive_exon
GTAGGCGTACCTTCTGAGTGGCCCTTGTGGGACTCTGTTCATGGGGTCAGGC	86235	86389	86185	86237	1	scf_1104296971228	Pmar_PMAR020236	83580	89819	None	6029	1482	107131	No_or_no_constitutive_exon
TTTCAGGTGAGGACACTACCAGTATGTCTTTATGGGACCCTGGGGGACAGGT	86925	87002	86875	86927	1	scf_1104296971228	Pmar_PMAR020236	83580	89819	None	6029	1482	107131	No_or_no_constitutive_exon
CGACCATATATTCCAAAACTGATCAAGAGTGAGTACTGTGTCGAGGGCAGAT	89495	89655	89445	89497	1	scf_1104296971228	Pmar_PMAR020236	83580	89819	None	6029	1482	107131	No_or_no_constitutive_exon
AAAGGTCACAACACGTTGACCAGCACACGTGGAACTCTGTGTGGGTGCAGGT	98695	98893	98943	98891	-1	scf_1104296971228	Pmar_PMAR020240	98695	99308	None	6029	1482	107131	No_or_no_constitutive_exon
GGTACGATCGAGGGCTTCAGCGTGTCTGGAGTGCAGTCACGGGTTGGCAGGC	177636	177702	177752	177700	-1	scf_1104296971228	Pmar_PMAR020266	174828	179119	None	6029	1482	107131	No_or_no_constitutive_exon
GGGCGCAACTGTAGCGACTTCGTAGTGTTGTGAAGTGTGTCGGGGTGTAGGT	180720	180843	180670	180722	1	scf_1104296971228	Pmar_PMAR020267	180619	182881	None	6029	1482	107131	No_or_no_constitutive_exon
TGTAGGCCTACTGAGAGTCTCCTATTTGGTGAATCTTTGGGTGGAGTCAGGA	182658	182787	182608	182660	1	scf_1104296971228	Pmar_PMAR020267	180619	182881	None	6029	1482	107131	No_or_no_constitutive_exon
AGGTGAGATCGCTAGTGTCACCATCTTGCATCGGTTATGCTGGGGTGTAGGT	264380	264507	264557	264505	-1	scf_1104296971228	Pmar_PMAR020293	261305	268919	None	6029	1482	107131	No_or_no_constitutive_exon
TTCAATTCGAACTTGATGTGATCGTGATAACATTGCTTACGCGTGGGCAGGT	283763	283861	283713	283765	1	scf_1104296971228	Pmar_PMAR020296	277219	285558	None	6029	1482	107131	No_or_no_constitutive_exon
GCAGAGTAAGTTCTCTGTTCGCTACCAATTCTCAACTCTAGGGTAATCAGAG	2809	2951	2759	2811	1	scf_1104296937060	Pmar_PMAR006906	2630	3335	None	6029	1482	107131	No_or_no_constitutive_exon
CCGGTAGAACTCCTCGGTGTTCTTAGCCTCATCGATGCACCGGGTAGTAGGC	8830	8939	8989	8937	-1	scf_1104296937060	Pmar_PMAR006910	8309	9739	None	6029	1482	107131	No_or_no_constitutive_exon
GGTAGGCGTGCAGGGGATGCTCTCTGTATGTATATTGATTGTGGGTGTAGAT	26922	27002	27052	27000	-1	scf_1104296937060	Pmar_PMAR006918	25545	31887	None	6029	1482	107131	No_or_no_constitutive_exon
GCAGGTAGACAGGGGTCGAGATGGTGTGGGAAGGAAGAGTGGAGGGTTAGGC	60023	60105	60155	60103	-1	scf_1104296937060	Pmar_PMAR006932	59251	62336	None	6029	1482	107131	No_or_no_constitutive_exon
AGGTAGTTGTGTGGGGTATGGTATGTTGCTGGTACGCTCAGAGGGTTTAGGG	125138	125279	125088	125140	1	scf_1104296937060	Pmar_PMAR006955	121941	125279	None	6029	1482	107131	No_or_no_constitutive_exon
TGAGTGGGAGGAATCTTTGTGCATGCGTGCATGTCTGGTTGAGTGGGCAGGC	125602	125735	125552	125604	1	scf_1104296937060	Pmar_PMAR006956	125349	135033	None	6029	1482	107131	No_or_no_constitutive_exon
GGTAGGGTGCATCGCGGCGTTGTATGTGTGAATCGGTGTGAACTGGGTAGGC	130861	130945	130811	130863	1	scf_1104296937060	Pmar_PMAR006956	125349	135033	None	6029	1482	107131	No_or_no_constitutive_exon
TGTGAAAGTGGCATGGTTGTTGTCAGTGTTGGTTATGGGGAGGTTGGCAGGC	131459	131625	131409	131461	1	scf_1104296937060	Pmar_PMAR006956	125349	135033	None	6029	1482	107131	No_or_no_constitutive_exon
GGAGTACAGTAAGTGCTTATTACCATCATGATCGAGTCACTATAGGGTAGGT	188802	188889	188752	188804	1	scf_1104296937060	Pmar_PMAR006976	188639	189583	None	6029	1482	107131	No_or_no_constitutive_exon
AGAGGTACTCGGATAGAACCGGACCTGTCCTCATTGATGTTGGGATGTAGTT	278576	278669	278719	278667	-1	scf_1104296937060	Pmar_PMAR007004	278002	280724	None	6029	1482	107131	No_or_no_constitutive_exon
GGCAAGTGAGATGGTATTCGTCTTTGACTAGTCGAGGGCTGGAGTTATAGGT	44081	44148	44031	44083	1	scf_1104296961124	Pmar_PMAR021777	42884	44494	None	6029	1482	107131	No_or_no_constitutive_exon
AGGATAATTCGGTAGTGATGGTGACCATGTGGGAGGTAGTAGTGGGTTAGGA	48282	48345	48232	48284	1	scf_1104296961124	Pmar_PMAR021780	47982	50251	None	6029	1482	107131	No_or_no_constitutive_exon
CCAGGGTTAGTAGTACTTAGCGTTCACCAGTGTGGTATTCGGGAGCTCAGGC	145770	145947	145720	145772	1	scf_1104296961124	Pmar_PMAR021811	141397	147321	None	6029	1482	107131	No_or_no_constitutive_exon
ACGGATAATTATTTGCGATACTTTCCCATTGATAAGTGGCAACGGGTTAGGT	255904	256032	256082	256030	-1	scf_1104296961124	Pmar_PMAR021843	255019	258968	None	6029	1482	107131	No_or_no_constitutive_exon
GATAATATAGAGTTTCATGTTGAGATGTCACTCGGGGGTAGTGAGTGTAGAT	255019	255450	255500	255448	-1	scf_1104296961124	Pmar_PMAR021843	255019	258968	None	6029	1482	107131	No_or_no_constitutive_exon
TCTCTGTTTGAGGCCAAAGACCCCACCGTGTCGAGTGGTAGGGTGTATAGGT	66277	66380	66227	66279	1	scf_1104296952158	Pmar_PMAR021701	55668	83533	None	6029	1482	107131	No_or_no_constitutive_exon
ACTGGGGTAGAGGTATGTATTGATGATGACGATAACAATACTGGGGACAGGG	78127	78285	78077	78129	1	scf_1104296952158	Pmar_PMAR021701	55668	83533	None	6029	1482	107131	No_or_no_constitutive_exon
TGGGAATAATATTTCTCATAAATTGTGGATCTAGTGATGGGAGTTGGCAGGT	80065	80146	80015	80067	1	scf_1104296952158	Pmar_PMAR021701	55668	83533	None	6029	1482	107131	No_or_no_constitutive_exon
TGGCACGTGAGCTCATCAGTGGTTTTAGTAGTTGTGATTGTGGTGGGCAGGT	80578	80722	80528	80580	1	scf_1104296952158	Pmar_PMAR021701	55668	83533	None	6029	1482	107131	No_or_no_constitutive_exon
ACCTCTTGTGTAGGCTGATGGCGTCGTTGTCTTCATGCATGGGGTTGCAGGT	137650	137717	137767	137715	-1	scf_1104296952158	Pmar_PMAR021715	133626	143920	None	6029	1482	107131	No_or_no_constitutive_exon
ACAGAGGGTGGGAGAAACGCCCTTGCCGGGGATCGAACCTGGGATGTCAGGT	154225	154396	154175	154227	1	scf_1104296952158	Pmar_PMAR021716	145293	156110	None	6029	1482	107131	No_or_no_constitutive_exon
GCTGTAGCCAAGCTTTGATGATGGACAGTGGAGCTCATGGGGAGACTGAGAT	155658	155740	155608	155660	1	scf_1104296952158	Pmar_PMAR021716	145293	156110	None	6029	1482	107131	No_or_no_constitutive_exon
GCTGTGAAGTGCTAAGACGCTGGATAGCGTTGATAGAAAGAGGGTTGCAGAG	167035	167124	166985	167037	1	scf_1104296952158	Pmar_PMAR021721	166040	169012	None	6029	1482	107131	No_or_no_constitutive_exon
TCAAGGTAAGGCACCCCTGACGTTTTGCAGCGGAGTCGTCGTGTGGGCAGGT	223502	223614	223452	223504	1	scf_1104296952158	Pmar_PMAR021735	223396	224550	None	6029	1482	107131	No_or_no_constitutive_exon
GCGAGAAAATACTAAGGGGGACAAACCTAATATTAACCTTCGGGGATTAGCT	269175	269213	269125	269177	1	scf_1104296952158	Pmar_PMAR021749	268069	269213	None	6029	1482	107131	No_or_no_constitutive_exon
ATAACATGTGGGTGCCCTCTTGTGGGTGTGCTTCGCATCGCTGAGGGCAGGT	616	706	566	618	1	scf_1104296933122	Pmar_PMAR009509	38	10312	None	6029	1482	107131	No_or_no_constitutive_exon
TGACGTGAGTTGTTGGCCTGATGGTAGTACTGAATGCTCTATGGGAATAGGT	15161	15240	15111	15163	1	scf_1104296933122	Pmar_PMAR009511	12553	16476	None	6029	1482	107131	No_or_no_constitutive_exon
TCCTACCGTTGCACCACGCGGGTTAGTGGAGTCCCTCACGAGATGGGTAGGT	148452	148593	148643	148591	-1	scf_1104296933122	Pmar_PMAR009549	148231	149133	None	6029	1482	107131	No_or_no_constitutive_exon
GGTAATCATAAATGAGGTCATGGGATGAGGACCATGGGATGGGGTACTAGGT	191411	191479	191361	191413	1	scf_1104296933122	Pmar_PMAR009570	190477	194497	None	6029	1482	107131	No_or_no_constitutive_exon
GTAAGTTATATGTGGGGGTAGGAGGATGAGCAGCATCTGCCTGGGGATAGGT	226075	226144	226025	226077	1	scf_1104296933122	Pmar_PMAR009579	224804	226451	None	6029	1482	107131	No_or_no_constitutive_exon
ACTACTACTAGTAGCGGGAGTGGGGATGACTAGTAACAACTGGAGGGCAGGT	239047	239201	238997	239049	1	scf_1104296933122	Pmar_PMAR009583	238014	240039	None	6029	1482	107131	No_or_no_constitutive_exon
GATTGGGTAGCTTCTTCAGGGATTCCTATTTTGACACTTGGGATGAGAAGTT	22005	22655	21955	22007	1	scf_1104296947810	Pmar_PMAR021372	21467	22655	None	6029	1482	107131	No_or_no_constitutive_exon
TAGGGGATGGCCGGCTGCTGCCTAACCACATAAGCGTCTGGGGCGTGAAGGT	53596	53832	53882	53830	-1	scf_1104296947810	Pmar_PMAR021378	53596	54067	None	6029	1482	107131	No_or_no_constitutive_exon
AGTTGAGGAAAGCAAAGATATATTTCCACACTGGTAAATTTGAATGGGAGTT	85044	85148	84994	85046	1	scf_1104296947810	Pmar_PMAR021387	81706	87770	None	6029	1482	107131	No_or_no_constitutive_exon
TTTTGGAATTTCATTTTTCGAAATCGACGTACTCACTTCATGAGGGTCAGAT	92717	92893	92667	92719	1	scf_1104296947810	Pmar_PMAR021388	88834	93358	None	6029	1482	107131	No_or_no_constitutive_exon
ATATTTCCCAATACTGTTGTACACCTTCTCACTGATGGGCGTATGTAAAGGT	192088	192152	192202	192150	-1	scf_1104296947810	Pmar_PMAR021416	191601	196628	None	6029	1482	107131	No_or_no_constitutive_exon
TGTATATGAATATAATAGTAAAGGTGATATATGCATGGTGTATGGGGCAGAG	22008	22118	22168	22116	-1	scf_1104296955314	Pmar_PMAR024023	21964	22579	None	6029	1482	107131	No_or_no_constitutive_exon
TAAAGTAATACTATTACTGTTAGCAAGAAGGCACATATAGGGTGTAGTAGGT	27197	27358	27147	27199	1	scf_1104296955314	Pmar_PMAR024025	27052	28237	None	6029	1482	107131	No_or_no_constitutive_exon
TTGATAGGTTTGAAATGGCGTATAGGCGACCTGCAGAGTGAGGGTTGCAGGT	78870	78938	78988	78936	-1	scf_1104296955314	Pmar_PMAR024049	77658	82687	None	6029	1482	107131	No_or_no_constitutive_exon
TTGATAGGTTTGAAATGGCGTATCGGTGACCTGCAGAGTGAGGGTTGCAGGT	102028	102096	102146	102094	-1	scf_1104296955314	Pmar_PMAR024057	100825	104906	None	6029	1482	107131	No_or_no_constitutive_exon
ATCCATGGCGCGACCTCGGATATGCATCGATGTAGAGCTTGGGGTGTCAGGC	111822	111938	111772	111824	1	scf_1104296955314	Pmar_PMAR024058	109382	114181	None	6029	1482	107131	No_or_no_constitutive_exon
CGGGGATTCCCGTTTCGTTGCAATTTGTTGTAGCATTGTGAAGGGTGTAGGT	116623	116794	116573	116625	1	scf_1104296955314	Pmar_PMAR024059	114322	119450	None	6029	1482	107131	No_or_no_constitutive_exon
CGACGTAATCAAGGGTGACGCTTGCCCTACTGTGTCACCACTGAGGGCAGGT	161316	161415	161465	161413	-1	scf_1104296955314	Pmar_PMAR024075	160069	161960	None	6029	1482	107131	No_or_no_constitutive_exon
CAAGTATAACGGTGTCTAAACGATGATCGAGATATCGTCTGAGGGTCTAGGC	160525	160648	160698	160646	-1	scf_1104296955314	Pmar_PMAR024075	160069	161960	None	6029	1482	107131	No_or_no_constitutive_exon
ATAGTAGGTGGAGTTCCTGAAGGGCTCGTGGTCGATATTGGAGGGCTTAGGG	167748	167847	167897	167845	-1	scf_1104296955314	Pmar_PMAR024076	162916	169739	None	6029	1482	107131	No_or_no_constitutive_exon
TGGTCATCGTAATAGTCACGTATGTTACAGCATCTAACGGTGGTGGGCAGAT	181270	181347	181397	181345	-1	scf_1104296955314	Pmar_PMAR024080	179940	182034	None	6029	1482	107131	No_or_no_constitutive_exon
GTGATGTGCGCAACTGGTTGAAGAGTGAGAAATGTTTACTTGAGGGATAGGT	185608	185695	185745	185693	-1	scf_1104296955314	Pmar_PMAR024081	182450	185931	None	6029	1482	107131	No_or_no_constitutive_exon
AAATGCAGAGTACAAGATGTCGGATGTGGGGATCGAACCCGGGTGGACAGAT	207721	207836	207671	207723	1	scf_1104296955314	Pmar_PMAR024089	204648	207836	None	6029	1482	107131	No_or_no_constitutive_exon
CCCTCAAAATTTCCATATGACAAATGTGGTTGATTCGTGCATGGGTGTAGGT	225237	225357	225407	225355	-1	scf_1104296955314	Pmar_PMAR024095	220642	226949	None	6029	1482	107131	No_or_no_constitutive_exon
CGTCTGGTGTAAGGAGTGAGATGGTGTGGAAATGGGAAGGGTGGAGTTAGAT	69061	69228	69011	69063	1	scf_1104296958776	Pmar_PMAR029519	68597	75943	None	6029	1482	107131	No_or_no_constitutive_exon
GGTGAGAGAGCTTCTTCATGTTGGTAGTATGACAGCTGATGGGCATGCAGGG	87141	87199	87091	87143	1	scf_1104296958776	Pmar_PMAR029522	82271	87916	None	6029	1482	107131	No_or_no_constitutive_exon
AAGGAGATGTCGATCGGGGACTGGTCGAACCAGGAAGGGAGTGATGACAGGT	87630	87770	87580	87632	1	scf_1104296958776	Pmar_PMAR029522	82271	87916	None	6029	1482	107131	No_or_no_constitutive_exon
CTAGGTGAGCCGGAGAGCCTCTCGAGGGGTTGGTCAGTGTATGGGGTTAGCT	104119	104205	104255	104203	-1	scf_1104296958776	Pmar_PMAR029526	98455	105098	None	6029	1482	107131	No_or_no_constitutive_exon
TGACAGGTGAGGACTCTCTGTGCGCCTTGTTCGGTCACTGCATGGGGTAGGT	116394	116480	116530	116478	-1	scf_1104296958776	Pmar_PMAR029529	112662	118525	None	6029	1482	107131	No_or_no_constitutive_exon
TGGTAAGGCCCTACCTGCCAGGAGCACCTGTTGACGTCTTGGGTGGTCAGGT	215122	215183	215072	215124	1	scf_1104296958776	Pmar_PMAR029568	214998	215308	None	6029	1482	107131	No_or_no_constitutive_exon
GTTGGTGAGTGTGTTATTATTTGTCGTCGCTTGTACGCAGGGATGAGCAGGT	114857	114913	114963	114911	-1	scf_1104296953800	Pmar_PMAR014881	114160	116735	None	6029	1482	107131	No_or_no_constitutive_exon
AGGGAGTAGTGACATAGTAGCGAGGTCACCATAGGGATTCGGTTGGGTAGGC	137207	137335	137385	137333	-1	scf_1104296953800	Pmar_PMAR014891	137120	143486	None	6029	1482	107131	No_or_no_constitutive_exon
TAGTGAACAGACTGCTGTTGTGGGATCCGGCATATCATTTGGGAGCTCAGAT	159175	159400	159125	159177	1	scf_1104296953800	Pmar_PMAR014893	155440	159486	None	6029	1482	107131	No_or_no_constitutive_exon
TTGCAGGTGATGAGGCCAGGGATACTCCAGTGAAAGGATGTGGAGGGCAGGT	5182	5292	5132	5184	1	scf_1104296945236	Pmar_PMAR002273	4715	7567	None	6029	1482	107131	No_or_no_constitutive_exon
AATGGTAGAAAAATGTCATCACCAGGAATTGAACCCGGGTGGTGTGGTAGGT	26223	26391	26173	26225	1	scf_1104296945300	Pmar_PMAR009802	25759	28471	None	6029	1482	107131	No_or_no_constitutive_exon
TTGTAAGTGGCAGTAGAGCGTGTAGGATTGATGGTGATGGGGGTGGCCAGAT	68075	68180	68230	68178	-1	scf_1104296947560	Pmar_PMAR014512	67180	73524	None	6029	1482	107131	No_or_no_constitutive_exon
CGGAGTACTGCCACCTGCGCTGTAGGGGAGACCACAGCCGGAGGGAATAGGT	193574	193670	193524	193576	1	scf_1104296947560	Pmar_PMAR014532	192101	194292	None	6029	1482	107131	No_or_no_constitutive_exon
TTTTGAGGAAGTAACTACTATGCTGTTGTGGCCTCGGGTATGATGAACAGGT	215204	215269	215154	215206	1	scf_1104296947560	Pmar_PMAR014541	215129	216066	None	6029	1482	107131	No_or_no_constitutive_exon
TGTAATAATAGTAACATACCTCTAGTCTTGGAGGTGAGCAATGGGTGTAGGT	133668	133744	133794	133742	-1	scf_1104296946658	Pmar_PMAR011105	132655	135292	None	6029	1482	107131	No_or_no_constitutive_exon
AAATTCTTGGTAGCGGAGGAATTCATGCTCCCAAGCCTCGGGAGTATTAGGT	3722	3764	3814	3762	-1	scf_1104296966226	Pmar_PMAR007618	3104	3941	None	6029	1482	107131	No_or_no_constitutive_exon
GTAATAACGCTCGAACATCATCTCATCTCTATTGTTACGTACATGGGCAGGC	48572	48650	48522	48574	1	scf_1104296966226	Pmar_PMAR007630	47944	51640	None	6029	1482	107131	No_or_no_constitutive_exon
CCTCATGTAAGGGCTGGACCTCTAGTGGTACGCTTATTCTTGGGCGGCAGAT	85667	85739	85617	85669	1	scf_1104296966226	Pmar_PMAR007644	83902	86106	None	6029	1482	107131	No_or_no_constitutive_exon
CTATGACTAGGTGGGGAGATTCGGGCTGGGATGAGGAGAGGGAAAGTCAGAT	86811	86921	86761	86813	1	scf_1104296966226	Pmar_PMAR007645	86363	91754	None	6029	1482	107131	No_or_no_constitutive_exon
TTTCTCTAAAGGGACTCTGGCTAAGGCAAGTAGCTGCGGTCGGGCGGGAGTT	227239	227353	227403	227351	-1	scf_1104296966226	Pmar_PMAR007699	223676	230144	None	6029	1482	107131	No_or_no_constitutive_exon
CATGTAAGGGTACCTCTGTTGCATGCAGGGCTCATTGGGTGGGACCGCAGAT	227108	227192	227242	227190	-1	scf_1104296966226	Pmar_PMAR007699	223676	230144	None	6029	1482	107131	No_or_no_constitutive_exon
ATACTGGTGGGTTGGGGGGTTTCTGGGTATGCAGGATTTCGGGGTGGTAGGG	225439	225569	225619	225567	-1	scf_1104296966226	Pmar_PMAR007699	223676	230144	None	6029	1482	107131	No_or_no_constitutive_exon
TAGGCAGGGGGTAGGGGGTTAGACCAGTCACGGTGTGAGGGGATGGGTAGGT	232199	232277	232327	232275	-1	scf_1104296966226	Pmar_PMAR007701	232199	233176	None	6029	1482	107131	No_or_no_constitutive_exon
GAGAAAGCGTGAGGTTAGAGAGGAGTCTGGAGCAGAGGGGGAATGGGAAGGT	43096	43155	43205	43153	-1	scf_1104296955288	Pmar_PMAR029003	39089	44499	None	6029	1482	107131	No_or_no_constitutive_exon
GGTAGGTTGCTATTGATGTAAGTGGTAGGGCTCGTAATAGTAGGGGTTAGGA	47651	47773	47823	47771	-1	scf_1104296955288	Pmar_PMAR029005	46644	48419	None	6029	1482	107131	No_or_no_constitutive_exon
CCTTCAGGTTAGCAGTCTGATCATTACCTCAACGTGATGGGTAGTAGTAGAT	50180	50379	50130	50182	1	scf_1104296955288	Pmar_PMAR029006	49223	50901	None	6029	1482	107131	No_or_no_constitutive_exon
AGAAGATGTGAGTCTACCAGGCTGTGATACGCGTACCAGGGCCGAGGTAGGT	59859	59953	60003	59951	-1	scf_1104296955288	Pmar_PMAR029009	56703	60654	None	6029	1482	107131	No_or_no_constitutive_exon
AAGAGGGTAAGGAGGGTTCTTGGAGGGTTGAGGACTGCATGTCGGGGCAGGT	116533	116601	116651	116599	-1	scf_1104296955288	Pmar_PMAR029022	99524	117060	None	6029	1482	107131	No_or_no_constitutive_exon
CGGCGCAGGTGGGAGGCGGTAGTGTTCTCAGATGGCTGAGGGTGAGATAGGT	110251	110339	110389	110337	-1	scf_1104296955288	Pmar_PMAR029022	99524	117060	None	6029	1482	107131	No_or_no_constitutive_exon
CGTAAGGGCGCTTCCCTCTATTTGGTATGTGGATGGGGGTCTGGGAGCAGGT	107096	107228	107278	107226	-1	scf_1104296955288	Pmar_PMAR029022	99524	117060	None	6029	1482	107131	No_or_no_constitutive_exon
CACCTTGGTAGGAGGTGCGGGGTGGGCAGTTGGTGGAGGGTCGAGAGTAGGT	120282	120469	120519	120467	-1	scf_1104296955288	Pmar_PMAR029023	118084	122833	None	6029	1482	107131	No_or_no_constitutive_exon
AGCATGGCGATCAACCCAGAGTGCGGCTATATTGGTGTCGGTGGGGTCAGGT	154400	154567	154617	154565	-1	scf_1104296955288	Pmar_PMAR029037	153818	155156	None	6029	1482	107131	No_or_no_constitutive_exon
GTAAGATCTCGCTCACCTCAGTGTTGAGGAAACTATCTCGAGGGGCTCAGGT	165575	165723	165773	165721	-1	scf_1104296955288	Pmar_PMAR029042	163240	166905	None	6029	1482	107131	No_or_no_constitutive_exon
GACCTGGTACTTGGATGGTCCTATGGGTATTGGCACGATGGGGGCATCAGGT	168842	169036	169086	169034	-1	scf_1104296955288	Pmar_PMAR029043	166971	171222	None	6029	1482	107131	No_or_no_constitutive_exon
CGGTGAGATGATGCTTATACTCACTTAACTAGCACTGTTCGAATGGGTAGGT	184191	184401	184141	184193	1	scf_1104296955288	Pmar_PMAR029048	183238	185131	None	6029	1482	107131	No_or_no_constitutive_exon
GGCGAAGTGAAAGTGTGGTAATGTGAAGTATGTGCGGATGGTGGGAGTAGGT	221706	221802	221656	221708	1	scf_1104296955288	Pmar_PMAR029055	209364	223407	None	6029	1482	107131	No_or_no_constitutive_exon
AGTAAGGAGATTGGTTCCCCCCCCTTCCCCTTCCTACACTGGGTGGTTAGGA	42433	44311	42383	42435	1	scf_1104296973568	Pmar_PMAR012896	39194	45293	None	6029	1482	107131	No_or_no_constitutive_exon
GGGAGAGATGGTAGTAATGGATGGGGAGGTGCCGGTGTTGGAAGGGTTAGAG	60883	61087	61137	61085	-1	scf_1104296973568	Pmar_PMAR012902	60883	62327	None	6029	1482	107131	No_or_no_constitutive_exon
GAGGGTGATGATATCTTACGAAGAGAGTAGGCTATTGCTTGGGGTATTAGGT	73756	73831	73706	73758	1	scf_1104296973568	Pmar_PMAR012904	67776	77610	None	6029	1482	107131	Yes
TCCATGACAACCCGGTGGATAGTCAGCAACAACCTGGAAAGGGATATCAGGT	152704	152758	152808	152756	-1	scf_1104296973568	Pmar_PMAR012923	152704	153003	None	6029	1482	107131	No_or_no_constitutive_exon
GGCTTCTCGAGACGTAGACTGAAGGACTTGGAGACAGCTCGTGAGGGCAGGT	199170	199267	199317	199265	-1	scf_1104296973568	Pmar_PMAR012933	197844	202648	None	6029	1482	107131	No_or_no_constitutive_exon
ACGGTATGAGAATTTCCCTGTAAAAAAGTTGACAAAGTGTGTGTGGGCAGTT	206036	206099	205986	206038	1	scf_1104296973568	Pmar_PMAR012935	205417	208257	None	6029	1482	107131	No_or_no_constitutive_exon
TGCATGGCGATTGCGACATGAACCTTCGAGTGTACTACGGGATGATGTAGAC	27913	28335	27863	27915	1	scf_1104296937906	Pmar_PMAR015248	27702	28541	None	6029	1482	107131	No_or_no_constitutive_exon
TTTCTATGGAGTCGTTTAGTGCAGTGCTGAGTACGATCACTGTAGGGTAGGT	43907	44650	44700	44648	-1	scf_1104296937906	Pmar_PMAR015256	43907	45131	None	6029	1482	107131	No_or_no_constitutive_exon
AGATGTAGATTCTAGTGCTTTGGTTCTTCGGTGGAGCTCCGGGCCAACAGGT	103695	103778	103645	103697	1	scf_1104296937906	Pmar_PMAR015289	102139	104580	None	6029	1482	107131	No_or_no_constitutive_exon
GGTAATAACACTGAGCGGACTATGCTTGGTCAGTCTCTGTTGTGGGGTAGGC	149674	149772	149822	149770	-1	scf_1104296937906	Pmar_PMAR015316	148790	150541	None	6029	1482	107131	No_or_no_constitutive_exon
CCAGGGAGTGGCTCGCTTGGGTTCACCATGAGAGTAGTGAGTTAGGGCAGAT	172923	173140	173190	173138	-1	scf_1104296937906	Pmar_PMAR015323	171850	173583	None	6029	1482	107131	No_or_no_constitutive_exon
CGAAGTACTTCAACTCCGCCTTTACCCCCTCTGACCTTGTGGGATGTCAGGT	183275	183344	183225	183277	1	scf_1104296937906	Pmar_PMAR015327	181911	185013	None	6029	1482	107131	No_or_no_constitutive_exon
GAGGTGTGCTTGCTGCATCTAGATGGATTGTGTGGATCTAACGGGAATAGGT	193211	193278	193328	193276	-1	scf_1104296937906	Pmar_PMAR015330	192008	193453	None	6029	1482	107131	No_or_no_constitutive_exon
CCATTCGCGAGGGGGGCAGGGACCTGTGTATGGTGACCTCTGGGGCATAGGC	210969	211077	210919	210971	1	scf_1104296937906	Pmar_PMAR015337	210301	211270	None	6029	1482	107131	No_or_no_constitutive_exon
CAGCAAGGTAGGTAAGTGAACATCGTAGTTGTGTGATGGACGGTTGGGAGAT	29082	29244	29294	29242	-1	scf_1104296943930	Pmar_PMAR018016	28652	31079	None	6029	1482	107131	No_or_no_constitutive_exon
GAAAGAGGTAGGGTGCCGATTGGGATGATGCGACGAACGGTAAAGGGTAGGT	31873	32028	31823	31875	1	scf_1104296943930	Pmar_PMAR018017	31691	34233	None	6029	1482	107131	No_or_no_constitutive_exon
CTTGGTAATGGATTGGACCGGGCATAGGGGAGAAGTGCCCTATGGGACAGGT	32712	32904	32662	32714	1	scf_1104296943930	Pmar_PMAR018017	31691	34233	None	6029	1482	107131	No_or_no_constitutive_exon
GACAGGACGGGTAGGTTGAGGCGGGAAGAGGGGGTCGAAGGGCAGTACAGGT	114961	115052	114911	114963	1	scf_1104296943930	Pmar_PMAR018045	113867	116180	None	6029	1482	107131	No_or_no_constitutive_exon
GAGGCTGGTTATGTCGCCTAGGATATACCCCTAGAGAGTGGCGGGTGTAGGT	155630	155719	155580	155632	1	scf_1104296943930	Pmar_PMAR018056	154116	156812	None	6029	1482	107131	No_or_no_constitutive_exon
GGAAGGGTAGGTATCACAGTCTTTGGCTTATCATCATCGTGTTGGGGTAGGT	158523	158620	158670	158618	-1	scf_1104296943930	Pmar_PMAR018057	157303	159305	None	6029	1482	107131	No_or_no_constitutive_exon
ATTTGATGTGGGGTCGGGCCTGATGGGTATTCCCTGATGCGAGGGATCAGGT	165881	166020	166070	166018	-1	scf_1104296943930	Pmar_PMAR018061	165881	166802	None	6029	1482	107131	No_or_no_constitutive_exon
CGACAAGGTGAGGGGGTTGGGGAAGCGATGGGGCGATGGATGGGTGGTAGAT	183690	183829	183879	183827	-1	scf_1104296943930	Pmar_PMAR018070	182656	188301	None	6029	1482	107131	No_or_no_constitutive_exon
GTGGCATAGATGGAGGTAGCCGTTCATGCCGAGGGCCTCTGGGTGATTAGGG	205637	205753	205803	205751	-1	scf_1104296943930	Pmar_PMAR018076	205637	208187	None	6029	1482	107131	No_or_no_constitutive_exon
TAGTAGGACCGACTCGGCCGTGGGTACATCGAAATCGGCTATCGGGGTAGAT	208432	208508	208558	208506	-1	scf_1104296943930	Pmar_PMAR018077	208289	209699	None	6029	1482	107131	No_or_no_constitutive_exon
AGCTCGGTACCAGAGGCAGTCGTGTTGGTTTCCACTACTCAACTGGGCAGGT	208289	208388	208438	208386	-1	scf_1104296943930	Pmar_PMAR018077	208289	209699	None	6029	1482	107131	No_or_no_constitutive_exon
TCCAGTGATCATAACACCATCGTCGTCGCGTGTATCACTACGGGGTATAGGT	43780	43940	43990	43938	-1	scf_1104296929362	Pmar_PMAR015836	42137	46221	None	6029	1482	107131	No_or_no_constitutive_exon
TGCGTAAGAAGTTACTATCACTACCACCACACTAGTATCGGGGTATGCAGGT	43024	43100	43150	43098	-1	scf_1104296929362	Pmar_PMAR015836	42137	46221	None	6029	1482	107131	No_or_no_constitutive_exon
CGGTAATAGCTTCTCTGGTGCATACTGTGATGATATCGTTGGGGTTGCAGGT	72719	72785	72835	72783	-1	scf_1104296929362	Pmar_PMAR015843	72175	73578	None	6029	1482	107131	No_or_no_constitutive_exon
TGGCGTGAGTAGCGCTCGCCCTGGTGATCGATTTGGTATCAGTGGGGCAGAT	149489	149585	149439	149491	1	scf_1104296929362	Pmar_PMAR015859	146355	150164	None	6029	1482	107131	No_or_no_constitutive_exon
ACAGGTGGGATAGGCTGGAATGGTGCTGCTGCTGGTTGATGGGAGTGCAGGC	52772	52860	52722	52774	1	scf_1104296948436	Pmar_PMAR005820	51091	56376	None	6029	1482	107131	No_or_no_constitutive_exon
GGTGAGCGGACCTGCTGGCAGCTCTCCCTTACTAGTAGTAGTGTGGGCAGGC	53233	53358	53183	53235	1	scf_1104296948436	Pmar_PMAR005820	51091	56376	None	6029	1482	107131	No_or_no_constitutive_exon
ACAGGTGAGTTGATTGGTGGCCCCTTTGGGCTGGTCATGGGCCGAGGCAGGC	54766	54849	54716	54768	1	scf_1104296948436	Pmar_PMAR005820	51091	56376	None	6029	1482	107131	No_or_no_constitutive_exon
AGGGTGGGTCCTCACGTTGATGGGTGACTTACAAGGATTCTGGGGAGTAGGT	121744	121853	121694	121746	1	scf_1104296948436	Pmar_PMAR005845	120787	124622	None	6029	1482	107131	No_or_no_constitutive_exon
ATCTGCTCCGGATTCATCTCGGGGACATGGGTATCATTACGGTAAGGGAGGT	139487	139603	139653	139601	-1	scf_1104296948436	Pmar_PMAR005846	128643	140297	None	6029	1482	107131	No_or_no_constitutive_exon
AAATGTGAGATTGGTGTGGTATGAGTAATGGGACAATAGAGAGGGTTCAGGT	135236	135388	135438	135386	-1	scf_1104296948436	Pmar_PMAR005846	128643	140297	None	6029	1482	107131	No_or_no_constitutive_exon
AGGAGGTAGAACTAGCAAGGTTGTTTCTTCTATTGCACGATGGGTAGTAGGT	161276	161520	161570	161518	-1	scf_1104296948436	Pmar_PMAR005854	161276	163973	None	6029	1482	107131	No_or_no_constitutive_exon
CTTGCAAGGTGAGCTATTCTACTCAGCCACGTGTAGGGTGATAAGTGTAGGT	192696	192809	192646	192698	1	scf_1104296948436	Pmar_PMAR005864	191412	193750	None	6029	1482	107131	No_or_no_constitutive_exon
GAAAAGAAAGTAGATGTGCCGTCTACGGTATTCCAACCAGCTGGGGGCAGAC	130698	130803	130648	130700	1	scf_1104296947766	Pmar_PMAR029621	130574	131692	None	6029	1482	107131	No_or_no_constitutive_exon
GCCCTCGTTGTTTCTCGTGGTCAGCTGGGGTACTTCCTTATTGGGGTAAGGT	59195	59287	59337	59285	-1	scf_1104296947650	Pmar_PMAR020067	56765	60470	None	6029	1482	107131	No_or_no_constitutive_exon
CTGTAGGTTAAGTGGGCTGCTGCTTGCCGTAGTAAATTCGGTGTGGGCAGAT	62765	62881	62715	62767	1	scf_1104296947650	Pmar_PMAR020068	60805	64741	None	6029	1482	107131	No_or_no_constitutive_exon
CATATTCCACGGTTTACTCAGTGAATAATACCTATATTCCAGGGGTTTAGGT	84157	84266	84107	84159	1	scf_1104296947650	Pmar_PMAR020074	82839	85374	None	6029	1482	107131	No_or_no_constitutive_exon
ACTGTAGGGGAGAGTGGTCGGTCGGCTGTCGCTGACGTAGTGTGGGGTAGGT	107520	107602	107652	107600	-1	scf_1104296947650	Pmar_PMAR020082	106506	111180	None	6029	1482	107131	No_or_no_constitutive_exon
CGACATGTGGGTGTTGCCTCGCTGTGAGGGCTCTATTGGGAGTATGGCAGGT	106821	106956	107006	106954	-1	scf_1104296947650	Pmar_PMAR020082	106506	111180	None	6029	1482	107131	No_or_no_constitutive_exon
GGCTCTTCTGTGGCATCAAGTAAGCTGAGGTGTGGTATTAGTAGGGGTAGAA	113718	113812	113668	113720	1	scf_1104296947650	Pmar_PMAR020085	113262	113931	None	6029	1482	107131	No_or_no_constitutive_exon
TCTGTATGCGGTACTTACTATCACTACAGTTTTCAATGGAGGGGGCTCAGAT	116966	117033	116916	116968	1	scf_1104296947650	Pmar_PMAR020087	116827	117511	None	6029	1482	107131	No_or_no_constitutive_exon
TGAGGGAGGGCCGCCGTAGCTCTGCCGATATATCGATTATGGGTGATCAGGC	142446	142551	142601	142549	-1	scf_1104296947650	Pmar_PMAR020097	140570	142865	None	6029	1482	107131	No_or_no_constitutive_exon
GTAATACTATGAGGATCTTAAGAGGGTTTAACGTAGGGTGGCATGGGCAGGT	152573	152679	152523	152575	1	scf_1104296947650	Pmar_PMAR020102	151247	157145	None	6029	1482	107131	No_or_no_constitutive_exon
TGGAGGAGCCCAGCAACGGGGTAGTGGTGGTCAGCATCAGCAGGGCGGAGGT	179758	179814	179864	179812	-1	scf_1104296947650	Pmar_PMAR020110	178469	180225	None	6029	1482	107131	No_or_no_constitutive_exon
GGTAACTACGCAACTACGTGATGTGGACGATAGCATGCCTCGGTGGGCAGGG	181082	181185	181235	181183	-1	scf_1104296947650	Pmar_PMAR020113	180988	182592	None	6029	1482	107131	No_or_no_constitutive_exon
TGGGGGGCCAGGCTGGTGATAGTGAATCTAGAATGCTGTTGGGCATATAGGG	33323	33431	33481	33429	-1	scf_1104296971186	Pmar_PMAR006533	32582	37826	None	6029	1482	107131	No_or_no_constitutive_exon
GTTGACTCTGGTTGTTGGTAGATAAGGTTCCGACCTCCCAATGGGGACAGTG	6181	6338	6388	6336	-1	scf_1104296960350	Pmar_PMAR013215	30	8084	None	6029	1482	107131	No_or_no_constitutive_exon
ATGTGCGAATTCCCCACAGTGATAGGGTGTATTGGTTTTGGGGGTGTCAGAC	2977	3313	3363	3311	-1	scf_1104296960350	Pmar_PMAR013215	30	8084	None	6029	1482	107131	No_or_no_constitutive_exon
AAGGCCCACACTGTGATGGGGGGCTATGTCGTAGGGATGCTGGTGGGTAGGT	20425	20541	20591	20539	-1	scf_1104296960350	Pmar_PMAR013218	19374	22392	None	6029	1482	107131	No_or_no_constitutive_exon
ATGACGGTAACGTGACTACTTGGTGTGGCTCCTATAGGGGGTGGGTGTAGGT	41550	41686	41500	41552	1	scf_1104296960350	Pmar_PMAR013230	41170	42656	None	6029	1482	107131	No_or_no_constitutive_exon
TACGTGAGTTTTGACCGATGTGATGCTGTAGTGATGATGGTGACGGGCAGGT	41856	42095	41806	41858	1	scf_1104296960350	Pmar_PMAR013230	41170	42656	None	6029	1482	107131	No_or_no_constitutive_exon
GATGGTAGCGTGTGGAGGGGGTCATAGGAGGTCTCCACTGGGGTGGTCAGGT	95443	96796	96846	96794	-1	scf_1104296960350	Pmar_PMAR013243	94535	97280	None	6029	1482	107131	No_or_no_constitutive_exon
GATGATGGTACTGGTGCCGGCAGTTCGGATGGTGATGGTCGTGGGATCAGAT	100815	100889	100765	100817	1	scf_1104296960350	Pmar_PMAR013245	98780	101195	None	6029	1482	107131	No_or_no_constitutive_exon
ATTTGGTAGGCAGCAACAGCAGCAGCTGAGTGGACGTATATGGGAGTTAGGT	107365	107431	107481	107429	-1	scf_1104296960350	Pmar_PMAR013250	106425	110048	None	6029	1482	107131	No_or_no_constitutive_exon
AGTAAGGTCTCCCTATTGCCCTTTGGAGGGTATGGTGGTATGGGTGGTAGAT	116956	117055	116906	116958	1	scf_1104296960350	Pmar_PMAR013253	115194	119326	None	6029	1482	107131	No_or_no_constitutive_exon
ATAAGGTAGTCTGTCAGGGAGGCAGTGGAGGGTAGAGGATAGGGGCTCAGGT	120605	120700	120555	120607	1	scf_1104296960350	Pmar_PMAR013254	119394	121457	None	6029	1482	107131	No_or_no_constitutive_exon
TATATTGAGTTAGGAAGTGTAAGAAATGTGGTATAAAATGTGTGGGGTAGGC	132614	132732	132564	132616	1	scf_1104296960350	Pmar_PMAR013259	130576	135575	None	6029	1482	107131	No_or_no_constitutive_exon
TGGTAGTGCCGGGGATTGAACCTGTGCGGGATTAGGTGTGGAGGGTTTAGGT	206056	206182	206232	206180	-1	scf_1104296960350	Pmar_PMAR013290	203337	208674	None	6029	1482	107131	No_or_no_constitutive_exon
ACCGAAGGTGAGCAGTAGTGTTGTGGTGATGGGAGTGTGCTCTGGGAAAGGT	42357	42505	42555	42503	-1	scf_1104296967842	Pmar_PMAR004191	42357	43554	None	6029	1482	107131	No_or_no_constitutive_exon
GCATTTCCCTTGAGTGACTATCAATAAGAGCGCTAACTTGGGCATGTGAGGT	222544	222645	222494	222546	1	scf_1104296967842	Pmar_PMAR004233	221912	223722	None	6029	1482	107131	No_or_no_constitutive_exon
ATCGGCGAGAACTATGTGTCGTTGGAAATAACGGCTCCCAGGGGGTTTAGGT	66355	66479	66529	66477	-1	scf_1104296944144	Pmar_PMAR027390	63669	68295	None	6029	1482	107131	No_or_no_constitutive_exon
TGATGACGGCTGGCCTTAGATAGATAGGAGGTTCATAAGTGTGGGGGTAGGT	64037	64106	64156	64104	-1	scf_1104296934246	Pmar_PMAR004714	64037	65719	None	6029	1482	107131	No_or_no_constitutive_exon
CTAAATCTTGGGGAACCCAAGAGGTGCACGGGTCCGTATGGTGGGGTCAGAT	187159	187274	187324	187272	-1	scf_1104296934246	Pmar_PMAR004744	185367	195116	None	6029	1482	107131	No_or_no_constitutive_exon
CTACATACAGAGTGAGGATGATGGAGTCGGTGGTCATTGATGGGGTACAGGT	1826	1936	1986	1934	-1	scf_1104296957154	Pmar_PMAR002162	44	2713	None	6029	1482	107131	No_or_no_constitutive_exon
ATTTGGTATTATGAGGGCTGATATTTGCGAGTTATCATGGGAATAATCAGGT	52399	52522	52349	52401	1	scf_1104296957154	Pmar_PMAR002177	51222	52867	None	6029	1482	107131	No_or_no_constitutive_exon
AGGGAGTAGTGACATGGTAGCGAGGTCACCATAGGGATTCGGTTGGGTAGGC	64235	64363	64185	64237	1	scf_1104296957154	Pmar_PMAR002181	58031	64450	None	6029	1482	107131	No_or_no_constitutive_exon
ATTGGTGAGTGTGCTATTATCTATCGTCGTTTGTACCCAGGGATGAGCAGGT	85904	85960	85854	85906	1	scf_1104296957154	Pmar_PMAR002189	84397	89238	None	6029	1482	107131	No_or_no_constitutive_exon
GAACAGTAGCGTCACTGCGCTACGAAATTATGTTCATGGGATATGGGCAGGT	17328	17525	17575	17523	-1	scf_1104296968888	Pmar_PMAR025089	16746	19310	None	6029	1482	107131	No_or_no_constitutive_exon
GTTTTCTGAGAATGAGCTTATGAGGAGGAGTAGGAGGGAGAGTGGGTTAGGT	65854	65986	66036	65984	-1	scf_1104296968888	Pmar_PMAR025104	59301	66205	None	6029	1482	107131	No_or_no_constitutive_exon
AACGAAGTGAACGGAGCTAGATGTATCCACTGTGAACACAGGGTGAGTAGAT	78583	78660	78533	78585	1	scf_1104296968888	Pmar_PMAR025109	76798	79809	None	6029	1482	107131	No_or_no_constitutive_exon
AACGAGTAGTGTGTCTGGGGGGAGTCTTTCGATGAAGTGTGGGATTTGAGGT	102307	102379	102257	102309	1	scf_1104296968888	Pmar_PMAR025118	100953	102635	None	6029	1482	107131	No_or_no_constitutive_exon
AACGTAGGCTTGGTGCTCTCCACGGCTGAGTAGAGCGGGATGAATGACAGGT	124758	124852	124902	124850	-1	scf_1104296968888	Pmar_PMAR025125	121877	125386	None	6029	1482	107131	No_or_no_constitutive_exon
GTAGAATCATGCAGGCATGATGAACCATTAGCCATCACTAGGGGTTGTAGGT	151309	151439	151259	151311	1	scf_1104296968888	Pmar_PMAR025130	146325	152592	None	6029	1482	107131	No_or_no_constitutive_exon
ATAATGCAGTTGATACGGCTGGAGGTTCAAGTAGGGCTTAGGGTCAGTAGGG	152439	152461	152389	152441	1	scf_1104296968888	Pmar_PMAR025130	146325	152592	None	6029	1482	107131	No_or_no_constitutive_exon
AGCGAGTTATGTCGGGTATTCCTCTGTGGAGCTGCTTTACCGAGGGTCAGTT	219520	219537	219470	219522	1	scf_1104296968888	Pmar_PMAR025147	218683	219537	None	6029	1482	107131	No_or_no_constitutive_exon
GGAGGGGGTGACAGCATAAGGAAGAGGACTTCACTCGTGGGTGGTGGTAGGG	86510	86638	86460	86512	1	scf_1104296936966	Pmar_PMAR018770	86322	88310	None	6029	1482	107131	No_or_no_constitutive_exon
AATCCTGGTAATAGCCTCTACTACAATATTAGATGATAGAGTGGGAGCAGGT	87632	87686	87582	87634	1	scf_1104296936966	Pmar_PMAR018770	86322	88310	None	6029	1482	107131	No_or_no_constitutive_exon
TTGGGCCACCACCGCACAGTGAAGATTTTGAGGATATCTTGTAGGGGTAGGT	104928	105008	104878	104930	1	scf_1104296936966	Pmar_PMAR018778	104393	105314	None	6029	1482	107131	No_or_no_constitutive_exon
TGGCGGCGGTCCTAATTGCTCCTCCTCATGCTGATGTCATCAATGGGTAGGT	132567	132623	132673	132621	-1	scf_1104296936966	Pmar_PMAR018788	130615	133268	None	6029	1482	107131	No_or_no_constitutive_exon
TGGCGGCGGTCCTGATTGCTCCTCCTCATGCTGATGTCATCAATGGGTAGGT	136486	136542	136592	136540	-1	scf_1104296936966	Pmar_PMAR018789	136148	137186	None	6029	1482	107131	No_or_no_constitutive_exon
CGAGGTGAGGTCACTGGTCCTCAAAGTGTTGAGGAGACTGGGATGGTCAGGT	146127	146208	146258	146206	-1	scf_1104296936966	Pmar_PMAR018794	145480	147681	None	6029	1482	107131	No_or_no_constitutive_exon
GTAAGATGAGCAAGATTTGCCTGCTTGCCCCAAATGATAGGGGCGATTAGGT	151148	151466	151098	151150	1	scf_1104296936966	Pmar_PMAR018796	150381	152972	None	6029	1482	107131	No_or_no_constitutive_exon
AGGATGTAAGGGGGCATTGGTGGTGGTTTGGGGGGGAAGTGGGAAGGTAGGT	155284	155382	155234	155286	1	scf_1104296936966	Pmar_PMAR018797	153060	159316	None	6029	1482	107131	No_or_no_constitutive_exon
AGGATGTAAGGGGACATTGGTGGTGGTTTGGGGGGGAAGTGGGAAGGTAGGT	158099	158197	158049	158101	1	scf_1104296936966	Pmar_PMAR018797	153060	159316	None	6029	1482	107131	No_or_no_constitutive_exon
CGCCGGATGCGGTCAATGAAATCAGCACAGCAAGTGTGGGGAGTTCAAAGGC	54472	55843	55893	55841	-1	scf_1104296953336	Pmar_PMAR000412	50398	56925	None	6029	1482	107131	No_or_no_constitutive_exon
CAACCGGTATGACTGAGCTTACTCGCCCAGTTTAGGGGGGAGGGCGTCAGGT	51807	51929	51979	51927	-1	scf_1104296953336	Pmar_PMAR000412	50398	56925	None	6029	1482	107131	No_or_no_constitutive_exon
TTTTGCAGAACGGCAGTTCGTTTCAGGCGACGATGTGGCCGATGCGGGAGGG	164544	164605	164494	164546	1	scf_1104296953336	Pmar_PMAR000444	164027	164750	None	6029	1482	107131	No_or_no_constitutive_exon
TTAGGCAAGACCAATGGTTACGACTCCGTAATGGAGGTTGGGAAATGAAGAT	181740	181821	181871	181819	-1	scf_1104296953336	Pmar_PMAR000454	181100	182357	None	6029	1482	107131	No_or_no_constitutive_exon
AGTGAGTGGATGACATAGTGGTTTTGTCGTCGGTGAGTGTTGGTGGGCAGGT	181100	181233	181283	181231	-1	scf_1104296953336	Pmar_PMAR000454	181100	182357	None	6029	1482	107131	No_or_no_constitutive_exon
AGGTTCCCTGGAACTCTAGCTACATATGGTGGGCCCGGGGATAGAACCAGGG	14053	14223	14003	14055	1	scf_1104296934586	Pmar_PMAR019313	12710	18193	None	6029	1482	107131	No_or_no_constitutive_exon
AGTAATATTCAAGTGTGGGAGATATTCAATTGGCTGGGTGGTGATGGTAGGC	33155	33195	33245	33193	-1	scf_1104296934586	Pmar_PMAR019317	29974	41576	None	6029	1482	107131	No_or_no_constitutive_exon
TAGTTGTCGATGTAATAGTTGAAGGCGGAGGCTAGGGGGGACGATGGAAGGT	193554	193671	193504	193556	1	scf_1104296934586	Pmar_PMAR019343	189532	193671	None	6029	1482	107131	No_or_no_constitutive_exon
CACGAACTCAGTTGAAGAAACCAGAGATAATCGTTGAGCTCTGGGGGTAGGC	148733	148802	148683	148735	1	scf_1104296952136	Pmar_PMAR024166	147660	148802	None	6029	1482	107131	No_or_no_constitutive_exon
GTGGCCGATGTTATGTTCGCGAAGTTTCCTACAGTCACCTGGGCGAGTAGGC	169543	169601	169651	169599	-1	scf_1104296952136	Pmar_PMAR024169	169322	169704	None	6029	1482	107131	No_or_no_constitutive_exon
AGCTCGATGTCCTGCGGGAATTGCAGGATCCTATCGGCTTGATCGGGCAGAT	105246	105844	105196	105248	1	scf_1104296966482	Pmar_PMAR028297	95844	106401	None	6029	1482	107131	No_or_no_constitutive_exon
CATACCGTACGCTCCTCTACCCTCATATCTGTCGTTCACTCTGGGGACAGTT	150745	150849	150695	150747	1	scf_1104296966482	Pmar_PMAR028305	149921	151315	None	6029	1482	107131	No_or_no_constitutive_exon
CGATACCAAGTAGTAGTAGACTACCACCTCAGCGTCCTATAGGGCTACAGGT	154635	154792	154842	154790	-1	scf_1104296964856	Pmar_PMAR005930	147959	158633	None	6029	1482	107131	No_or_no_constitutive_exon
TGGGTAAGATAGCCTGTAATAGATGGGTGGAGATCATTGGGCAGCAGCAGGT	171807	171936	171757	171809	1	scf_1104296964856	Pmar_PMAR005935	169790	173621	None	6029	1482	107131	No_or_no_constitutive_exon
TGGTAGTATAAGAATAGTCTGCTATGATAATGGTGGGGAGGTTGAAGCAGGT	39254	39386	39436	39384	-1	scf_1104296964984	Pmar_PMAR004834	39254	41240	None	6029	1482	107131	No_or_no_constitutive_exon
AGGTGTAGGTAAGGGCATCCAAGGAAGCTCGCCGTTAACTGTTGGGGTAGGT	41301	43088	43138	43086	-1	scf_1104296964984	Pmar_PMAR004835	41301	43463	None	6029	1482	107131	No_or_no_constitutive_exon
GTATATCAACATGAGGGTAGTAATGGGAACTTCCCATTGGGAAGTAGTAGGT	50144	50296	50094	50146	1	scf_1104296964984	Pmar_PMAR004838	49888	51062	None	6029	1482	107131	No_or_no_constitutive_exon
TAGTATGCGAATATTTTATCGGAACGGTGCATCGTGAGTTTATGGGACAGGT	55733	55889	55683	55735	1	scf_1104296964984	Pmar_PMAR004841	54122	55889	None	6029	1482	107131	No_or_no_constitutive_exon
AGGGTGAGGATATGAAAGTCTTGGTGGTGATGATGATCACGCTGGGACAGAT	92091	92307	92357	92305	-1	scf_1104296964984	Pmar_PMAR004847	89876	96913	None	6029	1482	107131	No_or_no_constitutive_exon
GGGTGGGTGTGCATGAAGTAGCTTATTGCGATCTCTGAATGGGAGCTCAGAT	167453	167586	167403	167455	1	scf_1104296964984	Pmar_PMAR004871	161521	167910	None	6029	1482	107131	No_or_no_constitutive_exon
AGTAGTAATCTTGCAATCTTGCAATTCCTCAACGCAGGGTTGGATGGCAGGT	185939	186021	186071	186019	-1	scf_1104296964984	Pmar_PMAR004876	180163	189812	None	6029	1482	107131	No_or_no_constitutive_exon
CAGAGGTAGACCTGTTGTGCCTCTTGGACTGGTGACACTGAGGGTGACAGGT	14755	14840	14890	14838	-1	scf_1104296932072	Pmar_PMAR008073	12172	15744	None	6029	1482	107131	No_or_no_constitutive_exon
TATTCGGTGGGCTATACCGCTCCTTCGCCACTTCATCTTGGTGGGTACAGGC	25292	25399	25449	25397	-1	scf_1104296932072	Pmar_PMAR008076	23942	31094	None	6029	1482	107131	No_or_no_constitutive_exon
TAGATTACCCCATTGCCCTTTGCCCCACTGCCGTAGACTGGGTGGACCAGGT	71315	71429	71479	71427	-1	scf_1104296932072	Pmar_PMAR008090	69363	72154	None	6029	1482	107131	No_or_no_constitutive_exon
TGGGGTGAGCTGGTCCCACCACTGCTGCGGTGATCTGCTGGGATGGACAGGT	145836	145968	145786	145838	1	scf_1104296932072	Pmar_PMAR008111	140365	146549	None	6029	1482	107131	No_or_no_constitutive_exon
GAATGGTGGGCTTGGGTGCTTTGGGCGTCTTGTAGTAGTCTGGGCAGCAGGT	146276	146369	146226	146278	1	scf_1104296932072	Pmar_PMAR008111	140365	146549	None	6029	1482	107131	No_or_no_constitutive_exon
CTTTGCTCAATTTCTCGGAGTAAGCATTCCAGGTCTCTCCAGCTTGGGAGGG	1683	1747	1797	1745	-1	scf_1104296961438	Pmar_PMAR019559	1051	1849	None	6029	1482	107131	No_or_no_constitutive_exon
AAATTCATAGTATAAGGCACCGGAAGATACTCCTGGCTTCGGGGTGGTAGTT	18769	18841	18719	18771	1	scf_1104296961438	Pmar_PMAR019563	16435	19262	None	6029	1482	107131	No_or_no_constitutive_exon
GGGTAGCTGAGTGTTGGTGTTGTTGGTATTGATGATGATTATGGGAGTAGGC	108838	109053	109103	109051	-1	scf_1104296961438	Pmar_PMAR019584	108695	110675	None	6029	1482	107131	No_or_no_constitutive_exon
TCAAGTAAGACGCTGCATCCTCCTCGGATGGTTTCATTGGGAGCGACCAGGT	170888	171037	171087	171035	-1	scf_1104296961438	Pmar_PMAR019597	167163	173407	None	6029	1482	107131	No_or_no_constitutive_exon
CTTTGCTCAATCTCTCGGAGTTAGCATTCTAGGTCTCTCCAGCTTGGGAGGG	350	414	464	412	-1	scf_1104296944684	Pmar_PMAR015545	98	769	None	6029	1482	107131	No_or_no_constitutive_exon
ATGGGAAATTACCTCACTACAGCGGAGCGATGCAAATACTGTCTGGGAAGGC	35017	35102	34967	35019	1	scf_1104296944684	Pmar_PMAR015556	34732	37752	None	6029	1482	107131	No_or_no_constitutive_exon
AGCGGGTAGCTGAGTGTTGGTGTTGTTGGTGTTGATGATTATGGGAGTAGGC	105220	105435	105485	105433	-1	scf_1104296944684	Pmar_PMAR015574	105064	107484	None	6029	1482	107131	No_or_no_constitutive_exon
GTAATAACGATACTATTCCGGGTGGAATATCACTAGTCTTGGGTATATAGGC	46754	46895	46704	46756	1	scf_1104296951238	Pmar_PMAR016417	46010	47461	None	6029	1482	107131	No_or_no_constitutive_exon
TCATTGCAGTGACTGATCGCGAGTTACAGGCGCTTAAACAGGATAGGGAGGA	102471	102543	102421	102473	1	scf_1104296951238	Pmar_PMAR016436	97926	114261	None	6029	1482	107131	No_or_no_constitutive_exon
AGTTTGGCACTGACAGGGCTCGATCTGTGCAGTGGTGGTCATGGGATCAGGT	118095	118237	118287	118235	-1	scf_1104296951238	Pmar_PMAR016437	116318	120951	None	6029	1482	107131	No_or_no_constitutive_exon
GTCCAAGTAGGCCTAAGGGGAAGCCCATTTCCCGAAGATCGGTTGGGTAGGT	144889	145018	144839	144891	1	scf_1104296951238	Pmar_PMAR016445	144514	150511	None	6029	1482	107131	No_or_no_constitutive_exon
CACCTTCAAGGCCTGTCTACGATTTGGCCAATTTACGGTATGGGAATTAGAT	165275	165372	165225	165277	1	scf_1104296951238	Pmar_PMAR016449	165085	167460	None	6029	1482	107131	No_or_no_constitutive_exon
TGCAGCGTAAGTGGTCAACTACTACCCTTTCGAAATCTATATGGGCGCAGGT	23765	23898	23715	23767	1	scf_1104296962554	Pmar_PMAR026237	19483	24536	None	6029	1482	107131	No_or_no_constitutive_exon
CAACAGGTAACTAGAGTGTGTCGCAATAACAAGGGTTAGGGTAGTGGTAGGT	25639	25760	25589	25641	1	scf_1104296962554	Pmar_PMAR026238	24825	27820	None	6029	1482	107131	No_or_no_constitutive_exon
GAAAGGTAGTTTATGGGGATCGTATGGGGAGTAGTAGATCAGGGTAACAGGC	107850	107985	108035	107983	-1	scf_1104296962554	Pmar_PMAR026266	106321	110021	None	6029	1482	107131	No_or_no_constitutive_exon
TCGAACGGTAGGAATACACTGGATGCTATGGGTCCTAGGCCGATGGGCAGAT	106321	106391	106441	106389	-1	scf_1104296962554	Pmar_PMAR026266	106321	110021	None	6029	1482	107131	No_or_no_constitutive_exon
CATGTTGTGTACGCAATGGTATCAGGAGGTAGATGATGATATGTGGGCAGGT	129204	129415	129154	129206	1	scf_1104296962554	Pmar_PMAR026273	127768	129590	None	6029	1482	107131	No_or_no_constitutive_exon
GTGAGAGGCACCACATGGCCTTCGCTGATTCTGATGGGTTGGAGTCGTAGGT	29887	30088	29837	29889	1	scf_1104296931260	Pmar_PMAR008887	29368	30401	None	6029	1482	107131	No_or_no_constitutive_exon
AGACATTGTAATAGGAGTAGTTTGGGTTGGTGACAGTGTTGGGGTGACAGAT	33190	33274	33140	33192	1	scf_1104296931260	Pmar_PMAR008889	32314	35751	None	6029	1482	107131	No_or_no_constitutive_exon
AGAGGTGGGAGTAGGGTCAGTGTTGATTGGGAGTAGCCCTGTGGGGTCAGGT	49139	49201	49251	49199	-1	scf_1104296931260	Pmar_PMAR008893	41753	50467	None	6029	1482	107131	No_or_no_constitutive_exon
GCTTGCGTATGGGTCGGGCGCGATACGGCTAGGCACATGAGGCAGGGTAGAT	62588	62706	62538	62590	1	scf_1104296931260	Pmar_PMAR008898	61769	63677	None	6029	1482	107131	No_or_no_constitutive_exon
TATTTCTCCGACGAGAATCATGTGTGGCACTCATCCATCTGACGGGTTAGGT	94349	94485	94535	94483	-1	scf_1104296931260	Pmar_PMAR008907	93019	96750	None	6029	1482	107131	No_or_no_constitutive_exon
GTTGAGGTTAGGCAATGAGGACTCTCCCTGGTTGATTGCTATGGGCGCAGGT	171051	171399	171449	171397	-1	scf_1104296931260	Pmar_PMAR008926	170166	171876	None	6029	1482	107131	No_or_no_constitutive_exon
ATAAGACGTGAGCCTTATTGGTGGCGTTTCCTTCTTGTAGGGTAACATAGGT	175884	175929	175979	175927	-1	scf_1104296931260	Pmar_PMAR008928	175267	176207	None	6029	1482	107131	No_or_no_constitutive_exon
CTAGGGTCGCGTGTGAAGGTGATGATAGAGTGTTGTCGGGATTATGAAAGGC	188370	188477	188527	188475	-1	scf_1104296931260	Pmar_PMAR008932	187776	188963	None	6029	1482	107131	No_or_no_constitutive_exon
AAACTGTACGAGGCGGTAAGGTTCACTTGGTAGTGCATATGAAGGGGCAGGT	82487	82787	82837	82785	-1	scf_1104296953744	Pmar_PMAR013115	82131	83460	None	6029	1482	107131	No_or_no_constitutive_exon
AAAAGTGACCATTACGTTTATTGGTTGATAGATGTGTTGAAGATGGGCAGGT	185124	185251	185301	185249	-1	scf_1104296953744	Pmar_PMAR013152	184642	193622	None	6029	1482	107131	No_or_no_constitutive_exon
ACCTCATGTGAGAAAACTCAAATTGCTATACAGCGAGACAGGGAATATAGGT	15292	15393	15443	15391	-1	scf_1104296944406	Pmar_PMAR016558	14283	16286	None	6029	1482	107131	No_or_no_constitutive_exon
AGACTCGTACATAGTCTCTCACTGTCTATGCTCTCTCTCTGTGGGTGTAGGG	25904	25999	25854	25906	1	scf_1104296944406	Pmar_PMAR016561	24767	27312	None	6029	1482	107131	No_or_no_constitutive_exon
CAGATGTAGTATATAAGTGCTTGTGTATTATTGCCAGGGCACGTGGGTAGGT	30149	30257	30099	30151	1	scf_1104296944406	Pmar_PMAR016562	27464	31372	None	6029	1482	107131	No_or_no_constitutive_exon
TGGTAAGCAGGCGGTACCCTTGGAGGGTTACTCGTGGTGCTGGGATGCAGGT	45951	46019	45901	45953	1	scf_1104296944406	Pmar_PMAR016567	45306	47829	None	6029	1482	107131	No_or_no_constitutive_exon
CCCCGGCATTTCATGGGCTATGCTGTGGAGTGTATAGGGTTGGGGCGTAGGT	50561	50636	50511	50563	1	scf_1104296944406	Pmar_PMAR016568	48492	51841	None	6029	1482	107131	No_or_no_constitutive_exon
GCCAGGTAATTCAGAAGATTGGTAGGCGATTTTCTTTCGGGGTTGTGAAGGT	15222	15277	15327	15275	-1	scf_1104296952298	Pmar_PMAR009944	15059	15517	None	6029	1482	107131	No_or_no_constitutive_exon
GGGCTTGGGGGGAAAAGTGGTCCTGGTGTCTGTGAGGGTTTTGGGGGTAGTC	63381	63499	63549	63497	-1	scf_1104296952298	Pmar_PMAR009956	61030	64398	None	6029	1482	107131	No_or_no_constitutive_exon
ACCCTCCCGAATGCCACCAGCAATGCTGCTGATGCAATATGTAACGGGAGTG	70674	70752	70624	70676	1	scf_1104296952298	Pmar_PMAR009960	69755	71761	None	6029	1482	107131	No_or_no_constitutive_exon
GGGCAGCGGTATTACGATGGGTGGCAGCGGGGGAGGGGACGGGGGTTTAGGA	71493	71564	71443	71495	1	scf_1104296952298	Pmar_PMAR009960	69755	71761	None	6029	1482	107131	No_or_no_constitutive_exon
GCTCGATGTAAGCTCATACAGCAGGATGAGGACCCCCTAGGGTTGGGCAGAT	100101	100235	100285	100233	-1	scf_1104296952298	Pmar_PMAR009972	98395	102296	None	6029	1482	107131	No_or_no_constitutive_exon
GTTTCGGCATTGATGACGAGAATGTCTTTGCCTTCTGGATGGGGTCGGAGGT	154432	154516	154566	154514	-1	scf_1104296952298	Pmar_PMAR009988	153039	155397	None	6029	1482	107131	No_or_no_constitutive_exon
AAACGGTCAGTGGTTGTGGAGAACGAGAGTGTCTGAGTCGATGGGATCAGGT	164482	164556	164606	164554	-1	scf_1104296952298	Pmar_PMAR009990	164043	165730	None	6029	1482	107131	No_or_no_constitutive_exon
TATAATGTGAGTATTCTCATCGCTACCAACCTGCGGCACTCCGGGTGAAGGT	186207	186286	186336	186284	-1	scf_1104296952298	Pmar_PMAR009997	185924	186969	None	6029	1482	107131	No_or_no_constitutive_exon
ATCATGTCACGCGGGCACGAAATGAATCTTTGTGCCAGGTGTGGGGGCAGAC	5385	5468	5518	5466	-1	scf_1104296943560	Pmar_PMAR000646	2865	13069	None	6029	1482	107131	No_or_no_constitutive_exon
AGCTACATGTAGCTGCTCTCGAGTGTAAACCTCATTCAGTGGGTTGGCAGGA	105595	105833	105883	105831	-1	scf_1104296943560	Pmar_PMAR000673	105595	107513	None	6029	1482	107131	No_or_no_constitutive_exon
GTAAGTAGTTTACCTTGGGGTGGTTATTCATGCTTATATGTTAGTGGGAGAG	79618	79724	79774	79722	-1	scf_1104296972058	Pmar_PMAR025855	77353	82468	None	6029	1482	107131	No_or_no_constitutive_exon
CATATTTTGCCCTCTCGGTGGTGATGAAAAGCATACCTTTATGGGAGTAGGT	154831	154951	155001	154949	-1	scf_1104296972058	Pmar_PMAR025873	151080	159100	None	6029	1482	107131	No_or_no_constitutive_exon
TACTACTACTACTACTACTACTGTGCTCTTTACACAGGGTGGCAGTCGAGGC	180845	180983	181033	180981	-1	scf_1104296972058	Pmar_PMAR025879	178738	181179	None	6029	1482	107131	No_or_no_constitutive_exon
TGGATCAAGTCAAGGGTAGTACCCTTAGGGTACTAATGGGAACGGCCAAGGT	31245	31478	31528	31476	-1	scf_1104296963016	Pmar_PMAR019964	31245	32045	None	6029	1482	107131	No_or_no_constitutive_exon
GAGAGGGGGGTATACGCCGTTGTTCCTGGCTTGTGTGTTGGGGATCACAGAT	46730	46766	46816	46764	-1	scf_1104296963016	Pmar_PMAR019968	46316	47360	None	6029	1482	107131	No_or_no_constitutive_exon
CCGGCGTATCAACCGACTCAGATAAGTCGTTATGTTATTGGCGCGGGTAGAC	117550	117586	117636	117584	-1	scf_1104296963016	Pmar_PMAR019987	117332	122354	None	6029	1482	107131	No_or_no_constitutive_exon
GTACATTAGTGAGTGCTTAAACGCCTCTCCTGAAACGATCGTGGGATTAGAC	148424	148503	148374	148426	1	scf_1104296963016	Pmar_PMAR019997	146880	151672	None	6029	1482	107131	No_or_no_constitutive_exon
GCTATGTTGGTCTGCGAAGTGACGAGGGGTGGCTGAGTGTTGATGGGGAGGT	154748	154845	154698	154750	1	scf_1104296963016	Pmar_PMAR019998	153441	154845	None	6029	1482	107131	No_or_no_constitutive_exon
TACTACTACCTAACTTATCATCATCATGGTGATGGTATTAGTGGTGGGAGAT	32919	33040	33090	33038	-1	scf_1104296939976	Pmar_PMAR022491	32919	33189	None	6029	1482	107131	No_or_no_constitutive_exon
ATGGGCATGTAATAATAAGACTAGTATCAGATATTAACACATGGGTGTAGGT	44875	44939	44989	44937	-1	scf_1104296939976	Pmar_PMAR022493	43765	45846	None	6029	1482	107131	No_or_no_constitutive_exon
TGGAGGTAATACATTGATAAGGTAGTTGTGGTCGTGCTATCGGGTAATAGGT	55103	55174	55224	55172	-1	scf_1104296939976	Pmar_PMAR022496	53501	55260	None	6029	1482	107131	No_or_no_constitutive_exon
GATGTAGGGTGTTGTATGCACTCCATAGTTGATGATGATCATAGGGTTAGGT	81773	81908	81958	81906	-1	scf_1104296939976	Pmar_PMAR022507	81142	86993	None	6029	1482	107131	Yes
AAGCTGAGGTGGGAATGAGCTGGTGAATTCGTCAGCAACTGGTCGGGTAGGC	130032	130166	130216	130164	-1	scf_1104296939976	Pmar_PMAR022523	127215	131852	None	6029	1482	107131	No_or_no_constitutive_exon
TATGGCGGGTATTGGTGGCACTGCCCCGTCGAGGGGATATGCTGGGATAGGT	31284	31469	31519	31467	-1	scf_1104296972926	Pmar_PMAR018280	30767	31639	None	6029	1482	107131	No_or_no_constitutive_exon
GTGAGGAAGGAGGGTGATGTTGGCAGAGAGGAGTCTTTGTTGTGGGACAGGA	100474	100682	100424	100476	1	scf_1104296972926	Pmar_PMAR018303	99484	101423	None	6029	1482	107131	No_or_no_constitutive_exon
GGTAAGAACATATCCAAGGCCCTCGAGGGTCGCATGTCGCATGTGGGCAGGT	139550	139651	139500	139552	1	scf_1104296972926	Pmar_PMAR018315	139239	140060	None	6029	1482	107131	No_or_no_constitutive_exon
GCGGTGGGGGGTTTGGGGTTGCTGAGTTGTTGGAAGTGTGGTATGGGTAGGC	165769	165895	165719	165771	1	scf_1104296972926	Pmar_PMAR018327	164270	166912	None	6029	1482	107131	No_or_no_constitutive_exon
TCACACATGTAGTTGACCATGTGCACGTTTTCCCACAATGGGTACAACAGAT	182830	182926	182780	182832	1	scf_1104296972926	Pmar_PMAR018334	181700	183710	None	6029	1482	107131	No_or_no_constitutive_exon
AATAATTTTATTTTCTTACATACCACTCCTTTATCAAATGGCACGGGTAGGT	15679	15760	15629	15681	1	scf_1104296976014	Pmar_PMAR007457	14927	16872	None	6029	1482	107131	No_or_no_constitutive_exon
GTCCGTCAATCGGAGTCTACAGAGAAACCTCCCAATTATTGTGGGGGTAGCG	75359	75864	75914	75862	-1	scf_1104296976014	Pmar_PMAR007477	75359	78397	None	6029	1482	107131	No_or_no_constitutive_exon
AGCTCTTGATGGAAGCGAGTCGGGTTTTGCTATGCCCTTGTGTATGGGAGGT	90485	90576	90435	90487	1	scf_1104296976014	Pmar_PMAR007485	87565	91127	None	6029	1482	107131	No_or_no_constitutive_exon
AACCCTTCAGCCGGCCCACCGGCACAGGTAGTTTATAATTGTGGGTACAGGC	90870	90960	90820	90872	1	scf_1104296976014	Pmar_PMAR007485	87565	91127	None	6029	1482	107131	No_or_no_constitutive_exon
GTAGTAGTCTTGGAATTCGGAGGGAGTTGCTGGAGTTATGGTATGGGCAGGT	136078	136179	136028	136080	1	scf_1104296976014	Pmar_PMAR007497	135082	142956	None	6029	1482	107131	No_or_no_constitutive_exon
ATTAATTTTTGTCGGCTGGTTGGATAACTGTTGTAGTAAGGGGTTGGTAGAT	142924	142956	142874	142926	1	scf_1104296976014	Pmar_PMAR007497	135082	142956	None	6029	1482	107131	No_or_no_constitutive_exon
ACCGTCAAGTAGGGTAATGTGGATTATATAAATCTAAACGGGCAATGTAGGT	185836	185915	185965	185913	-1	scf_1104296976014	Pmar_PMAR007519	185354	186596	None	6029	1482	107131	No_or_no_constitutive_exon
AGTCAAGGTGACAATATGAACAAACTAGGCGAGTGACTGTGGGTAATCAGGA	23199	23352	23149	23201	1	scf_1104296964066	Pmar_PMAR026003	20913	24289	None	6029	1482	107131	No_or_no_constitutive_exon
GGTAGGAGGATAGGGAGGGAGGTGCGTGGTGGTGGTACTTGGGAGCTCAGGC	54806	54943	54756	54808	1	scf_1104296964066	Pmar_PMAR026010	53667	59389	None	6029	1482	107131	No_or_no_constitutive_exon
TAGAATGTAAGGAGGCTTGGACAGAAGCGCGGAATCAGTGGTATGGGTAGGA	71593	71690	71543	71595	1	scf_1104296964066	Pmar_PMAR026014	69667	73546	None	6029	1482	107131	No_or_no_constitutive_exon
CCGGAGTGGGAGGTTACCAACGGTCACTTTTCTCGATTGAGGGGTGTCAGTT	74772	74948	74722	74774	1	scf_1104296964066	Pmar_PMAR026015	73828	76789	None	6029	1482	107131	No_or_no_constitutive_exon
CGTAATAGTCCATGAACGGCTGTGTGGAGAGGACGAGGAAGAGGGTTTAGGT	185191	185280	185330	185278	-1	scf_1104296964066	Pmar_PMAR026050	184445	185454	None	6029	1482	107131	No_or_no_constitutive_exon
CTTTAGCTCCTCCACTGCACCGCTCCCGCTGCACGGCGTTAGGGTCATAGAC	2036	2096	1986	2038	1	scf_1104296938764	Pmar_PMAR021165	811	3824	None	6029	1482	107131	No_or_no_constitutive_exon
GTAGGCCTCGTGGTGATGGTGACTGTCGTTGGATCATATGATGGGGTTAGGT	25560	25638	25510	25562	1	scf_1104296938764	Pmar_PMAR021173	21468	27134	None	6029	1482	107131	No_or_no_constitutive_exon
TAAGTAGACTCCCCATACGCCCGTCCCTTCCCACCGCTTCGACGGGTTAGGT	32055	32169	32219	32167	-1	scf_1104296938764	Pmar_PMAR021176	31347	32421	None	6029	1482	107131	No_or_no_constitutive_exon
AGAGGCATCCTGGCCTAGGGAGTAGGTGGGGGGTGAGAGGTGGGGGACAGGT	100262	100363	100212	100264	1	scf_1104296938764	Pmar_PMAR021199	95932	120747	None	6029	1482	107131	No_or_no_constitutive_exon
GACGGTAGGTCCCATGGGGGAAGGGGCGCCAGAAAGGGTTGCTGGGACAGGT	104088	104204	104038	104090	1	scf_1104296938764	Pmar_PMAR021199	95932	120747	None	6029	1482	107131	No_or_no_constitutive_exon
AAGAAGTACCATCCCGATGTGAATAGAGCCCCCAATGGGAGGTAGTGCAGGT	141078	141120	141028	141080	1	scf_1104296938764	Pmar_PMAR021210	140938	141120	None	6029	1482	107131	No_or_no_constitutive_exon
TGCTTTAGATCCTCGATATTTGACCAACCTGAATGCTCGGTGGGTGACAGGA	56941	57007	56891	56943	1	scf_1104296928266	Pmar_PMAR015183	48270	57468	None	6029	1482	107131	No_or_no_constitutive_exon
TTAAGGTAGGTTTATGAATGGTAGTAGTAGTAGGAGGGTTTGGATAATAGGG	160915	161058	160865	160917	1	scf_1104296928266	Pmar_PMAR015212	155938	163889	None	6029	1482	107131	No_or_no_constitutive_exon
AGTAGAAAGGGGGAGGAGGGTAGTAGGTAGTAAACATATAAGGGTAGTAGGT	161288	161420	161238	161290	1	scf_1104296928266	Pmar_PMAR015212	155938	163889	None	6029	1482	107131	No_or_no_constitutive_exon
ATTGAGGTAAGCTGTCGAATACGGCGAGAATAGTTGTTGTGGGGATGTAGGA	41361	41452	41502	41450	-1	scf_1104296943978	Pmar_PMAR025330	41042	45899	None	6029	1482	107131	No_or_no_constitutive_exon
GATCCTATGCATCGGCGTTAAGAGGTAGGGGGAATTGGAGGGGAATTCAGAC	96059	96157	96009	96061	1	scf_1104296943978	Pmar_PMAR025351	95999	97053	None	6029	1482	107131	No_or_no_constitutive_exon
GAGGTAATTCCATGTATAGTATTATCGATATCATGCTCCTTGGTGGGTAGGC	105772	105900	105950	105898	-1	scf_1104296943978	Pmar_PMAR025355	102924	106038	None	6029	1482	107131	No_or_no_constitutive_exon
AGGGGTCCTCGAGAGGGGTCCTTGCTGTGGAGCATACCACTGGGTAGTAGGC	104545	104666	104716	104664	-1	scf_1104296943978	Pmar_PMAR025355	102924	106038	None	6029	1482	107131	No_or_no_constitutive_exon
CAGTTTGTAATACTATCCATAGGGGATAGTAGTAATAGAGGGGTAAGCAGGT	115251	115335	115385	115333	-1	scf_1104296943978	Pmar_PMAR025360	113261	116125	None	6029	1482	107131	No_or_no_constitutive_exon
TGTTCATGAGGGTTCAATAATACAATGGGGCAGGTATGCCAGGGTTACAGGC	141906	141967	142017	141965	-1	scf_1104296943978	Pmar_PMAR025371	141647	142476	None	6029	1482	107131	No_or_no_constitutive_exon
ATCGCCCACCTGTTTCTGCACAGGACTTCTCAATTAGCGGGGGGATATAGGC	175333	175642	175283	175335	1	scf_1104296943978	Pmar_PMAR025377	174913	176071	None	6029	1482	107131	No_or_no_constitutive_exon
GGTAGTGCTCTTCGTGGAGTAGAGTGGCTAGCAGTGCACTGTGGGAGCAGGT	96738	96899	96949	96897	-1	scf_1104296960410	Pmar_PMAR019652	95212	97666	None	6029	1482	107131	No_or_no_constitutive_exon
CAGCTGTGAGGCTTGCGGGCTGGCCTTGATAGGGGCAGTAGCGAGGGTAGGT	99011	99183	99233	99181	-1	scf_1104296960410	Pmar_PMAR019653	97852	99239	None	6029	1482	107131	No_or_no_constitutive_exon
GACTTGTGGTACGTTCGCACATCGTTCGATGTAGGACAGTAGTGGGTCAGGT	106525	106789	106475	106527	1	scf_1104296960410	Pmar_PMAR019657	105769	107077	None	6029	1482	107131	No_or_no_constitutive_exon
CGCTCGGGTGTCTTGAAATCCAGCCTCGTCACTGGTCCTCATCGGGATAGGT	138795	138900	138745	138797	1	scf_1104296960410	Pmar_PMAR019671	136869	143751	None	6029	1482	107131	No_or_no_constitutive_exon
GGTAGTCCATCTATCGCGATAGTGTTGGTATTGATGATGACGGGGAGCAGGA	148683	148776	148826	148774	-1	scf_1104296960410	Pmar_PMAR019675	146129	150149	None	6029	1482	107131	No_or_no_constitutive_exon
TCGGAGCTAGTACGGGGCTTTCTGTGAGGAGTGCCCCACGGTGGGATCAGGT	160319	160460	160269	160321	1	scf_1104296960410	Pmar_PMAR019678	156006	161640	None	6029	1482	107131	No_or_no_constitutive_exon
GAGGTGTAGAGGACTGCTGGAGGGTGGCAGTAGTCCTAGGGCGGTGGTAGAG	64502	64648	64452	64504	1	scf_1104296939894	Pmar_PMAR020865	63694	70567	None	6029	1482	107131	No_or_no_constitutive_exon
CGTGAAACTTCAATATATACTATAAGTCAGAGATACTGTTCGGGAATCAGGT	61406	61491	61541	61489	-1	scf_1104296931330	Pmar_PMAR004370	60259	61961	None	6029	1482	107131	No_or_no_constitutive_exon
GAGAAGGTAGTGGATGCATACTGAAGTTAGCGAATAATAGAGGGTAATAGGT	1128	1289	1078	1130	1	scf_1104296970094	Pmar_PMAR018341	869	2767	None	6029	1482	107131	No_or_no_constitutive_exon
TTCGGTAGGATGCATTCGGAAGTTCTTGGGAGAGCTGGCTGGGGTGGTAGGT	39870	41415	39820	39872	1	scf_1104296961726	Pmar_PMAR023066	39021	41415	None	6029	1482	107131	No_or_no_constitutive_exon
AAGGTGATGATGGGTGGTATGGTGGTAGGGAGGAGGGGTGGCGGTAGTAGGT	108575	108648	108525	108577	1	scf_1104296961726	Pmar_PMAR023083	107247	111039	None	6029	1482	107131	No_or_no_constitutive_exon
ATGTGAGTTGGTTGTTGCTAATGGTGAGGTGGTTAATGGGGAAATTGCAGGT	164504	164673	164454	164506	1	scf_1104296961726	Pmar_PMAR023098	163932	167971	None	6029	1482	107131	No_or_no_constitutive_exon
GGACGCGTAAGTAGGAGGAAGATGAAATCTATCACACGGTTGGGGTATAGGT	165327	165451	165277	165329	1	scf_1104296961726	Pmar_PMAR023098	163932	167971	None	6029	1482	107131	No_or_no_constitutive_exon
GTGCATAGGAATCCAAGGCTATTGCCAACATCGGCTTTTGATGGGAATAGGT	168672	168776	168622	168674	1	scf_1104296961726	Pmar_PMAR023099	168285	169308	None	6029	1482	107131	No_or_no_constitutive_exon
AAGGGGTTGCATCCTCGTTGGTATGCAACCATTAGGCATTTGGGATTAAGGT	14082	14212	14262	14210	-1	scf_1104296975548	Pmar_PMAR002365	13734	14927	None	6029	1482	107131	No_or_no_constitutive_exon
TGCTGTGAGCTCTTAATATACCATCTCTTGTCAACTTTGGGGAGATATAGGT	26405	26557	26607	26555	-1	scf_1104296975548	Pmar_PMAR002368	23410	27348	None	6029	1482	107131	No_or_no_constitutive_exon
GTAGTACTATTAAGCACTAGGTTGCATAACTCCGACAGTTTGGGTAGTAGAT	47914	48016	47864	47916	1	scf_1104296975548	Pmar_PMAR002374	46709	50142	None	6029	1482	107131	Yes
TTGCAGGTGATGAGGCCAGGGATACTCCAGTGAAAGGATGTGGAGGGCAGGT	56218	56328	56168	56220	1	scf_1104296975548	Pmar_PMAR002378	56006	58598	None	6029	1482	107131	No_or_no_constitutive_exon
GGAAGATGTATAATGCTCGAATAACTTGCTCGAGATCAGCTTGGGAGTAGGT	116412	116583	116633	116581	-1	scf_1104296975548	Pmar_PMAR002397	115776	116737	None	6029	1482	107131	No_or_no_constitutive_exon
CCATGTGCATGTTTTCTCGCACTCCTAGAGAGAGACACTAACGGGGTCAGGT	84768	84872	84922	84870	-1	scf_1104296972422	Pmar_PMAR028008	84295	87538	None	6029	1482	107131	No_or_no_constitutive_exon
AGGTCGAATAACGTACAGTTAGGAGATGACCTCTTTATGTGGGAGTTTAGGT	105816	105948	105998	105946	-1	scf_1104296972422	Pmar_PMAR028015	103722	106632	None	6029	1482	107131	No_or_no_constitutive_exon
TCACTAGGGTTGTAGGAATATTATGCAATTGTTGTTGTTTTTGGGAGTAGGT	125253	125339	125203	125255	1	scf_1104296973172	Pmar_PMAR012033	123506	130128	None	6029	1482	107131	No_or_no_constitutive_exon
AGGTGGGTCTTACGATTTGGAGAAGGAGTGGTATGGATTAGGGTGATCAGGA	66582	66638	66688	66636	-1	scf_1104296974312	Pmar_PMAR016873	66582	68877	None	6029	1482	107131	No_or_no_constitutive_exon
ACCAGTCAGTTGGCGTGGGGCTGCTGCCTTTGTAGTGGGAGGGACGGCAGGT	72189	72269	72319	72267	-1	scf_1104296974312	Pmar_PMAR016874	69576	73990	None	6029	1482	107131	No_or_no_constitutive_exon
GAGGTATGCCGATATTACGCAAATTCTATACATTCTATTCCGGGTGGAAGAT	92562	92665	92715	92663	-1	scf_1104296974312	Pmar_PMAR016883	91483	93187	None	6029	1482	107131	No_or_no_constitutive_exon
GTTCGGGTAAGGAGGCCTCCCTAGAAATGCTCATTAATGGGAGTGCACAGGG	122489	122563	122439	122491	1	scf_1104296974312	Pmar_PMAR016899	119332	123157	None	6029	1482	107131	No_or_no_constitutive_exon
GGGAGGTGAGCTCTTGGGTTTCTGCTGGCCTGCATAGGGGGGATGGTCAGGT	164482	164611	164432	164484	1	scf_1104296974312	Pmar_PMAR016911	161810	165373	None	6029	1482	107131	No_or_no_constitutive_exon
GACACTGAGCGACTATGATAGCCTTGATGTTGATGCAATCGGGGAAGTAGCG	127837	127993	127787	127839	1	scf_1104296973076	Pmar_PMAR019736	126247	134918	None	6029	1482	107131	No_or_no_constitutive_exon
CACCGCATCATTCAGATAGAACTACTAATGGGGTTAGAGGGAAGAGTTAGGA	153938	154163	153888	153940	1	scf_1104296973076	Pmar_PMAR019747	153293	154163	None	6029	1482	107131	No_or_no_constitutive_exon
GAGATAGAGTACTATCACCCCCTGCCCCTCATCAGAGTGTATGGGTGTAGAT	161081	161128	161178	161126	-1	scf_1104296973076	Pmar_PMAR019751	159481	161868	None	6029	1482	107131	No_or_no_constitutive_exon
TGAGGTGAGTATTGGAGGGATACTGGGGTGGGGATAGTAGGTAGGGGTAGGT	34374	34472	34522	34470	-1	scf_1104296945006	Pmar_PMAR013048	32838	37588	None	6029	1482	107131	No_or_no_constitutive_exon
CTTTGGGAGGATCTGGCTAAGCTTGACGTCGCTAAGGGAGAACAGGTCAGTT	118036	118255	118305	118253	-1	scf_1104296945006	Pmar_PMAR013069	116371	121437	None	6029	1482	107131	No_or_no_constitutive_exon
GATTGGGTAGCTTCTTCAGGGATTCCTATTTTGACACTTGGGATGAGAAGTT	138586	139236	139286	139234	-1	scf_1104296945006	Pmar_PMAR013074	138586	139749	None	6029	1482	107131	No_or_no_constitutive_exon
GGGTAGCACTGCCCAGTTTGGGTGGTGATGGTGACAGCATGTGGGGTCAGGT	46871	46958	47008	46956	-1	scf_1104296965964	Pmar_PMAR028489	42874	50142	None	6029	1482	107131	No_or_no_constitutive_exon
ATTGGTACGGCCTCTGTTATCGGCAGTCTTGACTAGTACTTAGCGGGTAGGT	123407	123497	123547	123495	-1	scf_1104296965964	Pmar_PMAR028523	122856	124925	None	6029	1482	107131	No_or_no_constitutive_exon
CAAAGAGGTAATGAAACTTATGCTTACCAGTTTGGATGGGTATAAGGCAGAG	144042	144141	143992	144044	1	scf_1104296965964	Pmar_PMAR028530	143281	144636	None	6029	1482	107131	No_or_no_constitutive_exon
AAGCCAACAAGGTAGTGTGATCCTATGATGGTCATGTATTGGGAGTATAGGA	30804	30899	30949	30897	-1	scf_1104296966738	Pmar_PMAR008167	25861	32348	None	6029	1482	107131	No_or_no_constitutive_exon
GGCTGAGGTGAGCTGTTGGATTGTTGGAGACTTTCAATGGGGAGTGGTAGGT	55724	55848	55898	55846	-1	scf_1104296966738	Pmar_PMAR008176	54322	55960	None	6029	1482	107131	No_or_no_constitutive_exon
ATATGGGTAGGATACTGAAAACGGGATGCTTCACGTCGATGGGTTGGCAGGC	85272	85455	85505	85453	-1	scf_1104296966738	Pmar_PMAR008185	84475	86145	None	6029	1482	107131	No_or_no_constitutive_exon
ATTATTGTATTCAGCATCATCATCATCACTATTGTCTGTTGGGACGGAAGGT	92581	92652	92702	92650	-1	scf_1104296966738	Pmar_PMAR008188	92414	94343	None	6029	1482	107131	No_or_no_constitutive_exon
TGTTGTAACATGTAGTAGACGATGTACATATTTTTCCACAATGGGGACAGGT	95743	95859	95909	95857	-1	scf_1104296966738	Pmar_PMAR008189	94415	96232	None	6029	1482	107131	No_or_no_constitutive_exon
AGTATGAGGGGATATTCCTCGATGGTTGGGATGATGATTTTGGGGTGCAGGT	38906	39005	38856	38908	1	scf_1104296943502	Pmar_PMAR019513	38731	41046	None	6029	1482	107131	No_or_no_constitutive_exon
TGTATTCTTACTCTTCGAAATTTGCGCCTCCATCTCGGTCAACGGGCAAGAG	47379	47487	47329	47381	1	scf_1104296943502	Pmar_PMAR019515	45854	47690	None	6029	1482	107131	No_or_no_constitutive_exon
TCACTGGTGGCTTTCCCAGCAACCTCCTCTGCTGGTACATGTGTGGGTAGGT	137179	137295	137129	137181	1	scf_1104296943502	Pmar_PMAR019545	136806	137970	None	6029	1482	107131	No_or_no_constitutive_exon
CGATGTAAACAAGTGCTGCGAGGTTGGACACAGTAGTGGGAAGGTCGTAGGT	154473	154539	154423	154475	1	scf_1104296943502	Pmar_PMAR019550	154322	159969	None	6029	1482	107131	No_or_no_constitutive_exon
CCATTGCATATTTTCTGCCACACTGCTTGCGAGGAGGCTTTGGGACGCAGGT	154990	155094	154940	154992	1	scf_1104296943502	Pmar_PMAR019550	154322	159969	None	6029	1482	107131	No_or_no_constitutive_exon
AGTAGTGGTCGCGGTAGTGAGCAGTGGTAGGGAGGCTCTCATGGGAGTAGAT	41578	41687	41737	41685	-1	scf_1104296963186	Pmar_PMAR023208	39954	43736	None	6029	1482	107131	No_or_no_constitutive_exon
CCGGCGGTAGGTTGGTAATATACAAGATAGTAGGGCTGATGGGAGTTTAGGT	56206	56355	56405	56353	-1	scf_1104296963186	Pmar_PMAR023211	54265	57372	None	6029	1482	107131	No_or_no_constitutive_exon
AGACAGTAGCAGATCTAGGGTAGTGCTGTGGAGTTAGCACGGGTGTAAAGGT	104989	105046	105096	105044	-1	scf_1104296963186	Pmar_PMAR023228	102968	106098	None	6029	1482	107131	No_or_no_constitutive_exon
ATGGACAAGGTGGATGAGCCGCTCAATAGCCGTCTTGATGCTGGGGGTAGGT	150418	150541	150368	150420	1	scf_1104296963186	Pmar_PMAR023246	149669	151536	None	6029	1482	107131	No_or_no_constitutive_exon
TGTATAATCCCGTCCTCATGGATATGGGGTAACTACTGTTGGGTAATCAGAT	18380	18435	18330	18382	1	scf_1104296959274	Pmar_PMAR009179	12760	19602	None	6029	1482	107131	No_or_no_constitutive_exon
GGTAGGATTCGGCTTGCGTGTGTGTTAGCATTGTAACATTGGGGGTTCAGCA	37774	37900	37950	37898	-1	scf_1104296959274	Pmar_PMAR009187	37774	39797	None	6029	1482	107131	No_or_no_constitutive_exon
CTGCAGGTAACCTGTCGGCCTCACTGTGGTTGTCGAGACGGGTACGGCAGAT	53732	53890	53940	53888	-1	scf_1104296973856	Pmar_PMAR027230	50512	59917	None	6029	1482	107131	No_or_no_constitutive_exon
GATGATGGTAAGGGGCTCGAATCACTGATAGTGTGCAGCACGATGGGTAGGT	61249	61557	61607	61555	-1	scf_1104296973856	Pmar_PMAR027232	61249	65534	None	6029	1482	107131	No_or_no_constitutive_exon
TTTCTGTAGGGCTTTGCAGTAGGCAGCCGTTGAATTGTCGGTGTGGGCAGGT	98236	98311	98361	98309	-1	scf_1104296973856	Pmar_PMAR027246	97775	98437	None	6029	1482	107131	No_or_no_constitutive_exon
AGATGGAGGTAGGGGAGAGCTAGTGTGTCCCTGTGGGCATAGTCGGGTAGGT	114449	114570	114399	114451	1	scf_1104296973856	Pmar_PMAR027256	108632	115593	None	6029	1482	107131	No_or_no_constitutive_exon
GGAAAAAGTAGTAGTGTAGGAGCCTGTGGGACGTCGAGGTGGGGTATTAGGC	133835	134022	133785	133837	1	scf_1104296973856	Pmar_PMAR027262	133476	135234	None	6029	1482	107131	No_or_no_constitutive_exon
CCTAACCTTATACGACTTCGCGGCGCTGTGGGGACCTCTGTGGTGGGCAGAT	47297	47396	47446	47394	-1	scf_1104296940846	Pmar_PMAR000943	45690	49817	None	6029	1482	107131	No_or_no_constitutive_exon
TTAGTCTAGGTTGTCCATGGGATTAGCAGCCGAATGTGTGGGGAGTTCAGGT	92891	92987	93037	92985	-1	scf_1104296940846	Pmar_PMAR000955	91291	94809	None	6029	1482	107131	No_or_no_constitutive_exon
AATAGGTAGTTGTCTTATAGTATGAGCCCTTTATTAGTAGTGGGGTGCAGGT	104294	104505	104555	104503	-1	scf_1104296940846	Pmar_PMAR000960	104294	106546	None	6029	1482	107131	No_or_no_constitutive_exon
GTGAGAAAACGACAGGTGCGGGTATCGAACCAGGGACCTCGTGGGAGTAGGT	123512	123647	123462	123514	1	scf_1104296940846	Pmar_PMAR000968	122207	125802	None	6029	1482	107131	No_or_no_constitutive_exon
AGAGACGCGCGGTAACGAACTCGACGAGATTCGACTTTTTTGGTGGGCAGGT	135089	135319	135369	135317	-1	scf_1104296940846	Pmar_PMAR000974	135089	138971	None	6029	1482	107131	No_or_no_constitutive_exon
AGGTGGATGGGGGGTAGGGATCAGGAGGAGGAGGAGGAAGTGGAGGGCAGAT	42133	42220	42270	42218	-1	scf_1104296935218	Pmar_PMAR029450	37950	43345	None	6029	1482	107131	No_or_no_constitutive_exon
GGGGAGGAAGAGGAGGGTTGAAGGGTTAGTCTGCTAGAGGGTTAGGGTAGGT	41298	41399	41449	41397	-1	scf_1104296935218	Pmar_PMAR029450	37950	43345	None	6029	1482	107131	No_or_no_constitutive_exon
CTCTCCCCACTAACGGAAGGATTGTTGTTGTTGTCCCACTGAGGGGTCAGGT	66713	66803	66853	66801	-1	scf_1104296935218	Pmar_PMAR029455	54523	68199	None	6029	1482	107131	No_or_no_constitutive_exon
CATGGTTTTTATGTTTCAGTCAGTTGCACGTGTTGAGTTCTACGGGGTAGCT	82992	83065	82942	82994	1	scf_1104296935218	Pmar_PMAR029462	77546	86108	None	6029	1482	107131	No_or_no_constitutive_exon
ACTGTATTGGGGATCAACCTGGTAGAGCCGAAGTCTATCGGGCGAGTCAGTT	78141	78325	78375	78323	-1	scf_1104296942710	Pmar_PMAR020760	76794	78640	None	6029	1482	107131	No_or_no_constitutive_exon
AATAGCTGGGGGGTATAGTGGAATGATGGATAGCGATGTCGTGGGCATAGGC	77920	78089	78139	78087	-1	scf_1104296942710	Pmar_PMAR020760	76794	78640	None	6029	1482	107131	No_or_no_constitutive_exon
CAATCTGGTGAGTACTCTGGCTTGAGGAGAGTAGTAATGCGATGGGATAGGT	129973	130066	129923	129975	1	scf_1104296942710	Pmar_PMAR020780	129416	130713	None	6029	1482	107131	No_or_no_constitutive_exon
CATGTGTAGGTCTACACTTATTGTTTCTCGATGATGATCAATGGGATCAGGT	130521	130586	130471	130523	1	scf_1104296942710	Pmar_PMAR020780	129416	130713	None	6029	1482	107131	No_or_no_constitutive_exon
CGGTCGGGCTAGCGGAGCGAAGTTTTTTTACGTGATGGGAAATGATGAAGGT	100209	100348	100398	100346	-1	scf_1104296952312	Pmar_PMAR003147	98316	101010	None	6029	1482	107131	No_or_no_constitutive_exon
GACAAATTGTAAGTCGTTTGTTCCTCTTAATGTAAGCGACTGGGGTGTAGGT	114315	114436	114265	114317	1	scf_1104296952312	Pmar_PMAR003154	113987	114725	None	6029	1482	107131	No_or_no_constitutive_exon
ACACTCCGGCGACCACTGGTAGTCCCTCCTCTCGAGGTAGGGTCAATAAGTC	29556	29624	29506	29558	1	scf_1104296967108	Pmar_PMAR000235	27976	29624	None	6029	1482	107131	No_or_no_constitutive_exon
GCTATTGTTGTTTCTCGTGGTCAACTGGGGTACTTCCTTATTGGGGTAAGGT	46331	46423	46473	46421	-1	scf_1104296967108	Pmar_PMAR000239	43904	47606	None	6029	1482	107131	No_or_no_constitutive_exon
TGTAGGTTAAGTGGGGCTGCTGCTTGCCGTAGTACATTCTGTGTGGGCAGAT	49886	50002	49836	49888	1	scf_1104296967108	Pmar_PMAR000240	47941	50168	None	6029	1482	107131	No_or_no_constitutive_exon
TGAGTCCATGAGTGTCCTTAGTCATGCTAGTGTCGGCCCTAAGGGGTAAGGG	52599	52673	52549	52601	1	scf_1104296967108	Pmar_PMAR000243	52423	54546	None	6029	1482	107131	No_or_no_constitutive_exon
CATATTCCACGGTTTACTCAGTGAATAATACCTATATTCCAGGGGTTTAGGT	71320	71429	71270	71322	1	scf_1104296967108	Pmar_PMAR000249	70692	72539	None	6029	1482	107131	No_or_no_constitutive_exon
ACTGTAGGGGAGAGTGGTCAGTCGGCTGTCGCTGACGTAGTGTGGGGTAGGT	101594	101676	101726	101674	-1	scf_1104296967108	Pmar_PMAR000261	100580	105169	None	6029	1482	107131	No_or_no_constitutive_exon
CGACATGTGGGTGTTGCCTTGCTGTGGGGGCTCTACTGGGAGTATGGCAGGT	100895	101030	101080	101028	-1	scf_1104296967108	Pmar_PMAR000261	100580	105169	None	6029	1482	107131	No_or_no_constitutive_exon
TCTGTATGCGGTACTTACTATCACTACAGTTTTCAATCGAGGGGGCTCAGAT	110922	110989	110872	110924	1	scf_1104296967108	Pmar_PMAR000265	110783	111467	None	6029	1482	107131	No_or_no_constitutive_exon
TGAGGGAGGGCCGCCGCAGCTCTGCCGATGTATCGATTATGGGTGATCAGGC	142293	142398	142448	142396	-1	scf_1104296967108	Pmar_PMAR000275	140484	142712	None	6029	1482	107131	No_or_no_constitutive_exon
GAAGTAGTAGTCAATGCGGCATTGACCTAACCATGGAGTGTTGGGAGTAGGT	141935	142069	142119	142067	-1	scf_1104296967108	Pmar_PMAR000275	140484	142712	None	6029	1482	107131	No_or_no_constitutive_exon
TGGGTAATTATTATTATTTCATACCGTAATTTTGTAAATTCGCAGGGCAGGT	27913	28001	27863	27915	1	scf_1104296957216	Pmar_PMAR007430	25902	35499	None	6029	1482	107131	No_or_no_constitutive_exon
TGTTTTACACCCTTTTCTGTCTGCGTACTGTTCCTCATTGGGCGTGATAGCT	28348	28431	28481	28429	-1	scf_1104296927642	Pmar_PMAR004289	28348	30976	None	6029	1482	107131	No_or_no_constitutive_exon
GCCCAACTACCCCTACCACTGAACTGTGGCATGCGCTGAAGGGTATACAGGC	83916	84032	83866	83918	1	scf_1104296969786	Pmar_PMAR021971	83420	84424	None	6029	1482	107131	No_or_no_constitutive_exon
GGAAAATCGGAAAAAGAAGCGGAAAAGTGAGTTTTTTTCTGGGAATTTAGAC	7446	7490	7396	7448	1	scf_1104296974734	Pmar_PMAR008404	5859	7490	None	6029	1482	107131	No_or_no_constitutive_exon
CTACATTTACTATATGCTATTGCTATATAGTATCGAATAGGGATAGTCAGGT	72049	72185	72235	72183	-1	scf_1104296974734	Pmar_PMAR008412	70693	73356	None	6029	1482	107131	No_or_no_constitutive_exon
AAGTGAAATGTGTTTTCCACTAGTGTTTTTTCGCATATTACGGGTGAAAGAT	99028	99124	99174	99122	-1	scf_1104296974734	Pmar_PMAR008420	97101	106465	None	6029	1482	107131	No_or_no_constitutive_exon
ACGGTAGGGGGGAATTGAACTTGTGCGGGTCGCATGTCTGAGGGTGTTAGGT	98373	98455	98505	98453	-1	scf_1104296974734	Pmar_PMAR008420	97101	106465	None	6029	1482	107131	No_or_no_constitutive_exon
AACGAAGTGAACGGAGCTAGATGTATCCACTGTGAATACAGGGTGAGTAGAT	50437	50514	50387	50439	1	scf_1104296949592	Pmar_PMAR018217	47646	50672	None	6029	1482	107131	No_or_no_constitutive_exon
GTTCAGAGGGAGTCTGTTCTGAGATGGAATGTCCTAATGTGGGTGATCAGGT	77078	77148	77028	77080	1	scf_1104296949592	Pmar_PMAR018226	75448	82541	None	6029	1482	107131	Yes
TGCAGAGTAATGCACTTGTAGTGACTACCACGGGTAGTGTACTGGGGTAGTT	88418	88543	88593	88541	-1	scf_1104296949592	Pmar_PMAR018231	88055	90104	None	6029	1482	107131	No_or_no_constitutive_exon
ACGAGAAGTAGGTCTATTGGTATGACTGTCATTGCTATGGATGGGTGAAGGT	99428	99531	99378	99430	1	scf_1104296949592	Pmar_PMAR018233	99091	105810	None	6029	1482	107131	No_or_no_constitutive_exon
GGTAGTGGATGTATATGTTGTGATGCCCGCAGTGTTGCTGATGGGCGTAGGT	78929	78948	78998	78946	-1	scf_1104296957478	Pmar_PMAR024202	78929	82007	None	6029	1482	107131	No_or_no_constitutive_exon
GGATATTCGTGTGATTTGGGGGAGGAGTGGTATGGAATTTCCGGGAACAGGT	22836	22966	22786	22838	1	scf_1104296951020	Pmar_PMAR022121	22646	25118	None	6029	1482	107131	No_or_no_constitutive_exon
TGAATGGTAATATGGTATATAACATTATGATCATACAGGATTGGGGGTAGAT	64929	65042	64879	64931	1	scf_1104296951020	Pmar_PMAR022135	64821	65042	None	6029	1482	107131	No_or_no_constitutive_exon
AATGGAGGATGAAGAGGATGGGAATAATAATATAGAGGGTATGATGGTAGAC	84555	84689	84739	84687	-1	scf_1104296951020	Pmar_PMAR022142	83815	86314	None	6029	1482	107131	No_or_no_constitutive_exon
AGTAGTAGTAGTAGTAGTAGTAGTAGTAGTTGTGGTGGGGAATGGGTTAGGA	86492	86709	86442	86494	1	scf_1104296948516	Pmar_PMAR023816	86313	86709	None	6029	1482	107131	No_or_no_constitutive_exon
TAGGAGACCTACTTCGGATACTCCGACGGCTTGGTTGAGAGTCGGGGTAGAT	125641	126603	125591	125643	1	scf_1104296958752	Pmar_PMAR024900	124082	126603	None	6029	1482	107131	No_or_no_constitutive_exon
GCAAGAATAGTAGTAGAGGAGGGTAGTAGGACTGGTGATGGGAGTAGTAGGC	22374	22502	22552	22500	-1	scf_1104296951948	Pmar_PMAR013469	22374	22703	None	6029	1482	107131	No_or_no_constitutive_exon
GGTAGTAGTGCTGGGTCAACAGAACTTAGCCATAGACCATATTGGGGTAGTT	24366	24520	24570	24518	-1	scf_1104296951948	Pmar_PMAR013470	23082	25251	None	6029	1482	107131	No_or_no_constitutive_exon
GAGGTGGGTCTACCAGGGGTAGTGGGATGGGCAATTGGGTGGGTGGTCAGGC	50644	50716	50594	50646	1	scf_1104296951948	Pmar_PMAR013481	44908	54176	None	6029	1482	107131	No_or_no_constitutive_exon
TGATGATGGAGGAGCTAGAGCAGTAAGGAGTAGGAGGGGGAGTGGTATAGGT	51207	51340	51157	51209	1	scf_1104296951948	Pmar_PMAR013481	44908	54176	None	6029	1482	107131	No_or_no_constitutive_exon
TCCGTGAGCAAGTTGGTTGGATTTCTGCACGCATTGGTTTTTGTGGGAAGGT	76377	76471	76327	76379	1	scf_1104296951948	Pmar_PMAR013487	75073	80601	None	6029	1482	107131	No_or_no_constitutive_exon
AGTCGTGCAGAGTCAGCAGCTGTTGGTAGTGTTAGTTATGGGAAGCATAGGT	57673	57770	57820	57768	-1	scf_1104296932546	Pmar_PMAR005769	54693	59282	None	6029	1482	107131	No_or_no_constitutive_exon
TGAGCTGCTGATAGTATCAGTAGAAGGGTATGATGAAATGGGGATGTTAGGC	78080	78203	78253	78201	-1	scf_1104296932546	Pmar_PMAR005775	77564	80522	None	6029	1482	107131	No_or_no_constitutive_exon
GGAGGTAGTAATGCCTTTGGGGAGCCTTCGGACGGCAGGTGGGAGTTTAGGT	94944	95151	94894	94946	1	scf_1104296932546	Pmar_PMAR005780	94123	96191	None	6029	1482	107131	No_or_no_constitutive_exon
ATGATGTGGGGAAGTCGCAATGTTGGGGATGTCGGAGGGTATGGGATCAGGT	119519	119664	119469	119521	1	scf_1104296932546	Pmar_PMAR005792	118303	119664	None	6029	1482	107131	No_or_no_constitutive_exon
CATCAGTATGTGAAATGGCATTGACTGTTGATGGAATACTCGGGGAACAGGT	13581	13679	13729	13677	-1	scf_1104296966926	Pmar_PMAR008226	13247	18186	None	6029	1482	107131	No_or_no_constitutive_exon
CTGATTTTCCATGAACCCTTTGTTGCTGATAATCAGTTGTTGATGGGTAGGC	46462	46626	46676	46624	-1	scf_1104296966926	Pmar_PMAR008232	46160	49550	None	6029	1482	107131	No_or_no_constitutive_exon
GAGGAAGAGTAGGTCGGAAAGTGTTGGGAAGTATTGCAGTGGGGGGCCAGGC	74403	74474	74524	74472	-1	scf_1104296966926	Pmar_PMAR008240	73039	74922	None	6029	1482	107131	No_or_no_constitutive_exon
TGGTAGGCCTGATGTGGACCTAATCTGTATCTTGTTGTGGGGAACCTAAGAT	50528	50625	50675	50623	-1	scf_1104296942060	Pmar_PMAR007135	48632	57981	None	6029	1482	107131	No_or_no_constitutive_exon
CCAGGTAGTTTGCTGACCTTGCGGGACGCGATGGAACTCGATGGGATTAGGT	83195	83322	83372	83320	-1	scf_1104296931628	Pmar_PMAR009163	82601	83758	None	6029	1482	107131	No_or_no_constitutive_exon
AGGAGGTGAGGACACTACTAATACACTGTGGGAAAGTATGAGGGTAGTAGGT	114596	114659	114709	114657	-1	scf_1104296931628	Pmar_PMAR009174	114241	116741	None	6029	1482	107131	No_or_no_constitutive_exon
CGTAATAGTCCATGAACGGCTTTATGGAGAGGACGAGGAAGAGGGTTTAGGT	119500	119610	119450	119502	1	scf_1104296931628	Pmar_PMAR009175	118437	120282	None	6029	1482	107131	No_or_no_constitutive_exon
GTGTCTTTTCAGCGAGTAAGAGCCTCCGAGGGTCGTCGGGAATAACACAGGA	70597	70701	70547	70599	1	scf_1104296951506	Pmar_PMAR025968	69350	80889	None	6029	1482	107131	No_or_no_constitutive_exon
GAGGTCTCTGGGGTTGATGAGCTCGGAAATTTTACATGAAAACTGGGCAGGT	91531	91618	91668	91616	-1	scf_1104296951506	Pmar_PMAR025972	88203	92052	None	6029	1482	107131	No_or_no_constitutive_exon
TTGAAGGTATCTTAGGTTACTCCTTGTAAGATACAAATTAGGTTGGGTAGGT	68134	68221	68271	68219	-1	scf_1104296976154	Pmar_PMAR009251	67986	71974	None	6029	1482	107131	No_or_no_constitutive_exon
CAACTACGTTGGTTGTGGCACATTGTCAATACCTCTTTCATGATGGGTAGGT	114214	114267	114164	114216	1	scf_1104296976154	Pmar_PMAR009258	112642	117325	None	6029	1482	107131	No_or_no_constitutive_exon
GTAGTATGGTGAGAATGATGATGAACGTTGGGCTATGTTTTGGGGGCTAGGC	6818	6915	6768	6820	1	scf_1104296965864	Pmar_PMAR008949	6320	7244	None	6029	1482	107131	No_or_no_constitutive_exon
AGGGAGTAGTAGGGAGGCTACTATCTAGGGGTTCACATGTTATGGGACAGGT	31950	32041	32091	32039	-1	scf_1104296965864	Pmar_PMAR008956	30506	34960	None	6029	1482	107131	No_or_no_constitutive_exon
ATAGTTTTTGGTCTTCTCCGACCGGAAATCTTGAGCGGGAGTAATGGTAGGT	55370	55801	55320	55372	1	scf_1104296965864	Pmar_PMAR008964	55065	56263	None	6029	1482	107131	No_or_no_constitutive_exon
CAAGTTGGCTTCTCCTGGTGTGTGCTAGAGGGCACTGCATAGGGGGTTAGAT	88231	88352	88181	88233	1	scf_1104296965864	Pmar_PMAR008978	87716	88653	None	6029	1482	107131	No_or_no_constitutive_exon
TTGGTAGGTGTGACGCTAAGACACTGTGTACTGCTTTGGAGCGGGGTTAGAT	102354	102650	102304	102356	1	scf_1104296965864	Pmar_PMAR008983	101617	103829	None	6029	1482	107131	No_or_no_constitutive_exon
TAGTATTATTACGGAAAATTTTACCCATTGTAAAACGTTGGGAGTATTAGGT	52124	52218	52074	52126	1	scf_1104296953538	Pmar_PMAR007936	48378	53892	None	6029	1482	107131	No_or_no_constitutive_exon
AATGTGAGGTCTATCACTTGCGTATGCCTACAGTCATCAGTGGGTAACAGGT	9600	9690	9740	9688	-1	scf_1104296938708	Pmar_PMAR024371	8493	10344	None	6029	1482	107131	No_or_no_constitutive_exon
TATATTGAGTTAGGAAGTGTAAGAAATGTGGTATAAAATGTGTGGGGTAGGC	35854	35883	35804	35856	1	scf_1104296938708	Pmar_PMAR024381	34079	36283	None	6029	1482	107131	No_or_no_constitutive_exon
GAGATAGAGTACTATCACCCCCTGCCCCTCATCAGAGTGTATGGGTGTAGAT	70470	70517	70420	70472	1	scf_1104296938708	Pmar_PMAR024396	69445	71202	None	6029	1482	107131	No_or_no_constitutive_exon
TCGATGAGACTGGAGATGAGCCTTTGGATTTGCTGGGACATGGGGGCCAGAA	87741	87761	87691	87743	1	scf_1104296938708	Pmar_PMAR024403	83425	87761	None	6029	1482	107131	No_or_no_constitutive_exon
AATGGTGTGTTAAAGTGTCGATGGTGGGAATCGAATCTGTGCGGGATCAGGC	48929	49032	49082	49030	-1	scf_1104296936306	Pmar_PMAR016242	46452	50025	None	6029	1482	107131	No_or_no_constitutive_exon
ATGCCGCTTGCCGGGATCGAACCTGCGCGGGAAACCGTACCGGGGGTTAGGT	26526	26637	26687	26635	-1	scf_1104296964226	Pmar_PMAR003218	24316	34765	None	6029	1482	107131	No_or_no_constitutive_exon
CCATTCGCGAGGGGGGCAGGGACCTGTGTATGGTGACCTCTGGGGCATAGGC	7022	7109	6972	7024	1	scf_1104296976192	Pmar_PMAR004005	6301	7389	None	6029	1482	107131	No_or_no_constitutive_exon
TCTCCTAGTACTCTCGGTATCTGGGAGTAACGGCATCAGCAGGGATGCAGGG	13383	13517	13333	13385	1	scf_1104296976192	Pmar_PMAR004009	12471	13632	None	6029	1482	107131	No_or_no_constitutive_exon
AGGTGAGGGCTTGGCAGTCCCCCGTTATTTTGGCATCCGTGGGGCTGTAGGG	51593	51710	51543	51595	1	scf_1104296976192	Pmar_PMAR004018	49946	52294	None	6029	1482	107131	No_or_no_constitutive_exon
GGTGATATCAAGGGTGGTGGGAGATGGGAATTTTGTGTGTGTGGGTGTAGGC	24580	24695	24530	24582	1	scf_1104296956402	Pmar_PMAR015450	24033	38493	None	6029	1482	107131	No_or_no_constitutive_exon
CTGGTAGGGAAAATCTTCGCTGTGCGTAGAGTATCTTTGGGTGTGAGCAGGG	27425	27543	27375	27427	1	scf_1104296956402	Pmar_PMAR015450	24033	38493	None	6029	1482	107131	No_or_no_constitutive_exon
CTGGGTGGTGAGTTCCAGGAGGTCTTTGATCGCTCGGGATGAGTTGTAAGAT	36929	37044	36879	36931	1	scf_1104296956402	Pmar_PMAR015450	24033	38493	None	6029	1482	107131	No_or_no_constitutive_exon
AGCATGCGGCTGCTACTGGGTGAGGTGGTAATTCCGGGGCGCGCGAAAAGTT	37768	37845	37718	37770	1	scf_1104296956402	Pmar_PMAR015450	24033	38493	None	6029	1482	107131	No_or_no_constitutive_exon
AGGTATGATGATGATGATGGTATCGTAGTAGTAGTGTGTGAGGGTATTAGGT	96861	96950	97000	96948	-1	scf_1104296956402	Pmar_PMAR015474	96633	101088	None	6029	1482	107131	No_or_no_constitutive_exon
GAGAAGGTAGTGGATGCATACTGAAGTTAGCGAATAATAGAGGGTAATAGGT	77213	77374	77163	77215	1	scf_1104296968428	Pmar_PMAR009078	76954	78890	None	6029	1482	107131	No_or_no_constitutive_exon
GTCACAGTGATGGGAATCATTTACAAGAAAGCTCATCCTCGTGTGGGCAGGT	41483	42112	42162	42110	-1	scf_1104296968036	Pmar_PMAR020161	41483	43934	None	6029	1482	107131	No_or_no_constitutive_exon
TTGTAAGTTGCAGTAGAGCGTGTAGGATTGATGGTGATGGGGGTGGCCAGAT	72211	72316	72366	72314	-1	scf_1104296941026	Pmar_PMAR013630	62767	73030	None	6029	1482	107131	No_or_no_constitutive_exon
GCAGAGGTCGCGGGTTCGATACCGGCATGTGTTGTTTTTCTGGGGAGCAGGT	35640	35763	35590	35642	1	scf_1104296960390	Pmar_PMAR013359	29424	36542	None	6029	1482	107131	No_or_no_constitutive_exon
ATGGACTCCGCTGGTGAAGGGTGTGGTTGGTGAACTTGTCGGGGAGCTAGGT	10887	11835	11885	11833	-1	scf_1104296970268	Pmar_PMAR027759	10887	12736	None	6029	1482	107131	No_or_no_constitutive_exon
TGAGCCAACTTCGTCAGCTCACATTTGATCGATGGTGGATGTTCGGGAAGGT	39657	39761	39811	39759	-1	scf_1104296946768	Pmar_PMAR020718	39295	42493	None	6029	1482	107131	No_or_no_constitutive_exon
AGTGGCCGGTGATGCAGTGCGGTCTCGTCAATCAAATTGCGGGGTGGCAGGT	98831	98849	98781	98833	1	scf_1104296964286	Pmar_PMAR025742	98444	98849	None	6029	1482	107131	No_or_no_constitutive_exon
AAGTGATTGCATTTGGCATCACACCTCGAGGCCACATGGTGGGGCATCAGGT	1973	2091	2141	2089	-1	scf_1104296952306	Pmar_PMAR014083	128	5933	None	6029	1482	107131	No_or_no_constitutive_exon
GTAGAGGGTGTGGATTTGTCCTATAACCCTATTGGAGATGGGGGGTGTAGAG	46872	46941	46991	46939	-1	scf_1104296967704	Pmar_PMAR027530	45825	53724	None	6029	1482	107131	No_or_no_constitutive_exon
GGGAGTTCTATGGCATCATCTTCTTCTTCTTCCTCATCCTCTGAGGGTAGTG	84626	84771	84821	84769	-1	scf_1104296967704	Pmar_PMAR027539	81813	86793	None	6029	1482	107131	No_or_no_constitutive_exon
GAGAAGTGAGGAAATTACGGTATGGACGGTGCCGTAGGGTAGTGTAGCAGAT	82911	83043	83093	83041	-1	scf_1104296967704	Pmar_PMAR027539	81813	86793	None	6029	1482	107131	No_or_no_constitutive_exon
TGGACCATGTAGGGTATGCGTTGAACATTGGTCACCTAGGGAGGACTCAGAT	30658	30769	30819	30767	-1	scf_1104296928542	Pmar_PMAR026715	25281	31540	None	6029	1482	107131	No_or_no_constitutive_exon
GAGGAGGTAGGTCCTCCATGCGATGTAGCGATGGTACGGTAGGGATGTAGGT	73234	73289	73339	73287	-1	scf_1104296928542	Pmar_PMAR026730	69925	73432	None	6029	1482	107131	No_or_no_constitutive_exon
GACAAGTAAGTCGACGTGATGCTGTCGGGTGATGGAGTGAGGGGTAATAGGT	84661	84725	84611	84663	1	scf_1104296928542	Pmar_PMAR026735	83401	85082	None	6029	1482	107131	No_or_no_constitutive_exon
ATGCTATCCCGCATCAGTGGTTGTACCTTAGGGCTCAGTGCCGGTGGGAGGT	93029	93103	92979	93031	1	scf_1104296928542	Pmar_PMAR026737	88895	95081	None	6029	1482	107131	No_or_no_constitutive_exon
TGAAACGACGAGACTGATAGAAAATTGACCAGTGTGGACAGTCGGGGTAGAT	16692	16784	16834	16782	-1	scf_1104296944018	Pmar_PMAR002456	11486	17411	None	6029	1482	107131	No_or_no_constitutive_exon
ATTGACGAAGTGAAGCGAACTGCTCGTTTTCTATTGGGGTCGATGAATAGTC	13196	13250	13300	13248	-1	scf_1104296944018	Pmar_PMAR002456	11486	17411	None	6029	1482	107131	No_or_no_constitutive_exon
GATGGTGGTAATGTATGGTCATCATATTTCTTATGTGGGAGTGTAATAAGAT	96416	96517	96567	96515	-1	scf_1104296944018	Pmar_PMAR002487	94615	97001	None	6029	1482	107131	No_or_no_constitutive_exon
CTGAAGTTTATTCCGCCTGCCTGCTTGGTACCACTTCTTGGGTGTGGCAGTG	17198	17254	17148	17200	1	scf_1104296934592	Pmar_PMAR018154	16932	17254	None	6029	1482	107131	No_or_no_constitutive_exon
TTGAAGGTATCTTAGGTCACTCTACGTAAGATACAAATTAGGTTGGGTAGGT	31016	31121	31171	31119	-1	scf_1104296934592	Pmar_PMAR018156	31016	34555	None	6029	1482	107131	No_or_no_constitutive_exon
AGGTGAGATCGCTAGTGTCACCATCTTGCATCGGTTATGCTGGGGTGTAGGT	66419	66546	66369	66421	1	scf_1104296930512	Pmar_PMAR018949	62006	69933	None	6029	1482	107131	No_or_no_constitutive_exon
CGAGTACAGTAGCTACCTCGGTGGAAGGGGAGGAGGAGGAGGAGAGGGAGTC	73358	73397	73308	73360	1	scf_1104296930512	Pmar_PMAR018952	71815	74648	None	6029	1482	107131	No_or_no_constitutive_exon
TCATCTCCCTGCGATACCACAGCAGTTTCATCTTTTCACTTGGGGATCAGGC	4607	4975	5025	4973	-1	scf_1104296956600	Pmar_PMAR016372	4607	6515	None	6029	1482	107131	No_or_no_constitutive_exon
GATGTTCACGCGTATTGGAAGCTCAAATCAAGTATACACTAAATGGGTAGGC	9093	9269	9043	9095	1	scf_1104296956600	Pmar_PMAR016373	8061	9269	None	6029	1482	107131	No_or_no_constitutive_exon
TACGCCACTTCACGTAAAACGGGTCGTGAAACTCCATTTCGTGGGAGTAGGT	87002	87068	87118	87066	-1	scf_1104296956600	Pmar_PMAR016389	86646	89457	None	6029	1482	107131	No_or_no_constitutive_exon
GTAAGTTGGAGGGTAGATGTGTATCGAATTTGGATGTGCGTTGAGGGTAGGT	8291	8351	8401	8349	-1	scf_1104296976042	Pmar_PMAR028391	7671	13106	None	6029	1482	107131	No_or_no_constitutive_exon
CAGGTAAATAGCGAGCAGTTGTAGCTGTGGTAGAATGGGTAAATGATCAGGC	61107	61208	61057	61109	1	scf_1104296947616	Pmar_PMAR015093	59963	61353	None	6029	1482	107131	No_or_no_constitutive_exon
CGGTAGGTGGTGGTGTTGGGATGATTAGGGTTTGAGATGGTAATGGGTAGGC	4392	4493	4543	4491	-1	scf_1104296962086	Pmar_PMAR024834	47	7350	None	6029	1482	107131	No_or_no_constitutive_exon
CGGACAGGTCATCATTTCCTGGAGATGTATTTTTTCTATCTGGGACGCAGAT	9224	9362	9174	9226	1	scf_1104296962086	Pmar_PMAR024835	8340	9510	None	6029	1482	107131	No_or_no_constitutive_exon
TACAACAGGTAAGCCGCATGAGCTGATGGGAATGAGGATTCATGGGATAGGT	30765	30854	30715	30767	1	scf_1104296962086	Pmar_PMAR024842	26855	32734	None	6029	1482	107131	No_or_no_constitutive_exon
ATATGGGACTGTAAGTCACCTTTGCTGTAAATGCCACAGTTGAGGGGTAGGT	69183	69252	69302	69250	-1	scf_1104296938468	Pmar_PMAR027430	68909	70811	None	6029	1482	107131	No_or_no_constitutive_exon
GGAGATTCTGTAAGTGGCATATGCTGAAGAGTTGCTCTAGGGTGGATTAGAT	72561	72809	72511	72563	1	scf_1104296938468	Pmar_PMAR027431	72400	73787	None	6029	1482	107131	No_or_no_constitutive_exon
AAGTAATAAATGGTGTGTCGATGGTGGGGATCGAACCTGTGCGGGATCAGGC	61586	61689	61536	61588	1	scf_1104296955136	Pmar_PMAR022026	60197	66166	None	6029	1482	107131	No_or_no_constitutive_exon
CTGCTCACAAGTAGGCATAAGCTTGTCCACTGATGTTAGTGGGATAATAGAT	330	578	280	332	1	scf_1104296944200	Pmar_PMAR002418	227	1423	None	6029	1482	107131	No_or_no_constitutive_exon
TAGTGTGGTAGATATGGTGGAACGGATGAGCAGTAGGTAGGCTTAGGGAGGT	20318	20432	20268	20320	1	scf_1104296944200	Pmar_PMAR002425	18493	23729	None	6029	1482	107131	No_or_no_constitutive_exon
CTCTTAAGTAGTGTGCTTGCTGGATGGCTCATCGGTGACTGGGGTCGTAGGT	39858	39946	39996	39944	-1	scf_1104296971938	Pmar_PMAR026891	31989	40503	None	6029	1482	107131	No_or_no_constitutive_exon
GAGCGGTTTCTGTAAATGATGTTGGCAATTTATCGTTTAGACGGGAGTAGCT	68532	68637	68482	68534	1	scf_1104296971938	Pmar_PMAR026897	59051	68725	None	6029	1482	107131	No_or_no_constitutive_exon
CAGCAGGTAGTGATGTTGGTAGTAATGGTTGTGGTTTATGGGGGTCGTAGGT	77930	78049	77880	77932	1	scf_1104296971938	Pmar_PMAR026899	75437	79499	None	6029	1482	107131	No_or_no_constitutive_exon
CTACGTAAATGCTCGAATCGGTTGGTCCTGTGTAAAGGGCGATGGTGTAGGT	23912	23982	23862	23914	1	scf_1104296929448	Pmar_PMAR000192	22355	24850	None	6029	1482	107131	No_or_no_constitutive_exon
GGTGGGGTTGGCCGCGCTGGGTGATGGTGATTGTGATGGTGGGTAAGTAGGC	87410	87514	87360	87412	1	scf_1104296929448	Pmar_PMAR000216	86631	87754	None	6029	1482	107131	No_or_no_constitutive_exon
ACAAGGAATCACTTAGGTATGGATGCCACGAAGTTGCAACGACTGGGTAGGA	71252	72045	72095	72043	-1	scf_1104296939964	Pmar_PMAR005469	70012	72527	None	6029	1482	107131	No_or_no_constitutive_exon
GTAGCGGGCGAAAGACCGGATCCAGACCGGGATAAGGCCAGGCAGGGTAGGA	22573	23340	22523	22575	1	scf_1104296950132	Pmar_PMAR009756	22378	23340	None	6029	1482	107131	No_or_no_constitutive_exon
ATCCAGGATGTCGTTACCAGGGTTCGAACCAGGGGTCTTCGGGATGTCAGGT	37084	37279	37329	37277	-1	scf_1104296950132	Pmar_PMAR009758	37084	38768	None	6029	1482	107131	No_or_no_constitutive_exon
ATGAAGGTAGGCGAATGATGGTTGGTTCCCTTACGTACTGGGTGGAGCAGGA	24952	25027	24902	24954	1	scf_1104296970874	Pmar_PMAR022747	24001	27344	None	6029	1482	107131	No_or_no_constitutive_exon
TGCTGAGGTAACAACCCGTGAGGCGTCTCATCGAAGTACTGGAGGGACAGGT	32303	32446	32496	32444	-1	scf_1104296970874	Pmar_PMAR022750	31348	32688	None	6029	1482	107131	No_or_no_constitutive_exon
CACATGGGTGAGAATGCCCTTATGGTGACGGCTTGTATGAGTAGGGTCAGGC	45479	45548	45429	45481	1	scf_1104296970874	Pmar_PMAR022753	44036	45888	None	6029	1482	107131	No_or_no_constitutive_exon
CCAGGTAGTTTGCTGACCTTGCGGGACGCGATGGAACTCGATGGGATTAGGT	44077	44204	44254	44202	-1	scf_1104296957170	Pmar_PMAR003976	43627	44596	None	6029	1482	107131	No_or_no_constitutive_exon
CGTAATAGTCCATGAACGGCTTTATGGAGAGGACGAGGAAGAGGGTTTAGGT	77008	77118	76958	77010	1	scf_1104296957170	Pmar_PMAR003986	75942	77841	None	6029	1482	107131	No_or_no_constitutive_exon
CAAGCTACATTACAAGTAAGTCGCTTGATCGTCTGCCATGGGAATTATAGTC	49408	49697	49747	49695	-1	scf_1104296933698	Pmar_PMAR016522	49227	50218	None	6029	1482	107131	No_or_no_constitutive_exon
CCTTCGTGCGTCCGCCTCCGGTTGGTAAGTGTTGGTATAGGGGGGCGCAGGT	22804	22854	22904	22852	-1	scf_1104296964002	Pmar_PMAR000905	22804	23637	None	6029	1482	107131	No_or_no_constitutive_exon
AAGTGAGTCTTGGTCATGTACAAAGGGTCGTTTTGGAAGGGGTACTGAAGGT	36825	36920	36970	36918	-1	scf_1104296964002	Pmar_PMAR000909	36676	37378	None	6029	1482	107131	No_or_no_constitutive_exon
TAGAGCATGGTAAGGGGAGGAGGGGGAGGGGAGGAAAGGGATGGGTGTAGGT	2396	2486	2536	2484	-1	scf_1104296956056	Pmar_PMAR027181	1195	4247	None	6029	1482	107131	No_or_no_constitutive_exon
CCGACTATGTAGGTGGTATCTTAGGGTGTTGTCGGTATGATTGGGAATAGGT	2314	2354	2404	2352	-1	scf_1104296956056	Pmar_PMAR027181	1195	4247	None	6029	1482	107131	No_or_no_constitutive_exon
TCAAACAAAGTGAGGGGGGAAGGGATGAGGGTTCTTGGAAGTGGGTGTAGGT	1195	1331	1381	1329	-1	scf_1104296956056	Pmar_PMAR027181	1195	4247	None	6029	1482	107131	No_or_no_constitutive_exon
ATGCTCTAGACATCTCCTCCAGAGTCATGATAAAACAAGGGTAGGCGCAGAT	72989	73170	72939	72991	1	scf_1104296956056	Pmar_PMAR027196	71998	76095	None	6029	1482	107131	No_or_no_constitutive_exon
AAGGCTAGCACTACTACTACCACTTCAGAAGAGTAGATGGGAAGCCGTAGGT	29734	29831	29684	29736	1	scf_1104296948840	Pmar_PMAR007768	29354	41103	None	6029	1482	107131	No_or_no_constitutive_exon
TAAGGTAGTAGTGTTCGGGTAGTGGCGAGTAACACGTAGGGATGTGGTAGGT	30079	30161	30029	30081	1	scf_1104296948840	Pmar_PMAR007768	29354	41103	None	6029	1482	107131	No_or_no_constitutive_exon
TTGGTGATGGGGTGTCCCGACTGGTTGTCGAGTGCAGTTGGGAGATGCAGTC	36012	36321	35962	36014	1	scf_1104296948840	Pmar_PMAR007768	29354	41103	None	6029	1482	107131	No_or_no_constitutive_exon
AAGCACAAGTGGGGACGGACTCCTGTGTGAGGGAGCTACTCGTAGGGTAGGT	36363	36455	36313	36365	1	scf_1104296948840	Pmar_PMAR007768	29354	41103	None	6029	1482	107131	No_or_no_constitutive_exon
TGAAGATCTCTCAGTCGCTCTCAGCTTTCGAAAAGGTTGGGACGGTCAAGGT	44685	44861	44911	44859	-1	scf_1104296948840	Pmar_PMAR007769	44685	45746	None	6029	1482	107131	No_or_no_constitutive_exon
CACGATAAAGTGGGATAGGATTAAGCCATGACCGTCTATAGTGGGAGTAGGT	76648	76736	76598	76650	1	scf_1104296948840	Pmar_PMAR007780	76083	76890	None	6029	1482	107131	No_or_no_constitutive_exon
GATGCACGGATGCATTTCTCGCGCGCCACAAAATTAACTTCTGAGGGTAGGA	78769	78882	78719	78771	1	scf_1104296948840	Pmar_PMAR007781	78266	80886	None	6029	1482	107131	No_or_no_constitutive_exon
GCGTGTAGGGGTGGGTTAAGAGTGGTCTATGTTCAGTGGATGGGAATCAGGT	44856	44918	44806	44858	1	scf_1104296972806	Pmar_PMAR000616	43462	45414	None	6029	1482	107131	No_or_no_constitutive_exon
TGGAGAGGACGTAAGAACGAATCGATAGTGGCTTACATGATAGGGATTAGAT	70804	70903	70754	70806	1	scf_1104296972806	Pmar_PMAR000623	70590	70903	None	6029	1482	107131	No_or_no_constitutive_exon
CGGTAGGGCCCAGGGGAAGGGGGGGGCTGCTGCTGATGGGAGTCAAATAGGT	45135	45204	45254	45202	-1	scf_1104296960440	Pmar_PMAR014968	44326	45595	None	6029	1482	107131	No_or_no_constitutive_exon
ATGATGTCGGGAAGTCGCGATGTTGGGGATGTCGGAGGGCATGGGATCAGGT	52645	52845	52595	52647	1	scf_1104296960440	Pmar_PMAR014972	51423	52845	None	6029	1482	107131	No_or_no_constitutive_exon
TGAAGTGAGCTAAGTGGCTGCTACTATTCCGGCTAAGTGGTGATGGGAAGAT	53670	53710	53760	53708	-1	scf_1104296960440	Pmar_PMAR014973	53670	56164	None	6029	1482	107131	No_or_no_constitutive_exon
AGGTTATTACTAATACTCACTCTTGTGATGGGTAAAGAATGGGATATCAGGT	17404	17600	17354	17406	1	scf_1104296970850	Pmar_PMAR014801	16182	19399	None	6029	1482	107131	No_or_no_constitutive_exon
AATGTTGGATGCCGCGGATCCGCAATGCTAGTGGGGACTTGCTAGGGAAGGT	24289	24394	24239	24291	1	scf_1104296970850	Pmar_PMAR014804	24092	24770	None	6029	1482	107131	No_or_no_constitutive_exon
CGGAGTACTGCCACCTGCGTTGTAGGGGAGACCACAGCCGGAGGGAATAGGT	48020	48116	48166	48114	-1	scf_1104296970850	Pmar_PMAR014813	47400	51556	None	6029	1482	107131	No_or_no_constitutive_exon
CTCGTTGTCAATTTAGGTACTTCTATGTAGTGATGGAAGAACTGGGTGAGGT	40664	40774	40824	40772	-1	scf_1104296941818	Pmar_PMAR010499	35147	43622	None	6029	1482	107131	No_or_no_constitutive_exon
AAGCGAAGATATATTCCTGCTCCAACACTGGGTCTAGGTTGGGCGAACAGGT	40077	40186	40236	40184	-1	scf_1104296941818	Pmar_PMAR010499	35147	43622	None	6029	1482	107131	No_or_no_constitutive_exon
AAAACAAAAGTTAGTTTTGGCACTGGTCAACTCTTTTCACGGTGGGACAGGT	39240	39331	39381	39329	-1	scf_1104296941818	Pmar_PMAR010499	35147	43622	None	6029	1482	107131	No_or_no_constitutive_exon
GATGTATCACTAAAATGTCACGTGCTGGGATCGAACCGGGGAGATGTCAGGT	12811	12902	12952	12900	-1	scf_1104296975656	Pmar_PMAR004049	11447	14660	None	6029	1482	107131	No_or_no_constitutive_exon
ATGGAGTGTAATGGGATCGGAGAGACATCATCGCTTCACTGTGGGGGCAGTT	57114	57208	57258	57206	-1	scf_1104296975656	Pmar_PMAR004133	55990	59291	None	6029	1482	107131	No_or_no_constitutive_exon
GGCTTTTCGAGACATAGACTAAAGGACTTGGAGAAAGCTCGTGAGGGCAGGT	36654	36751	36604	36656	1	scf_1104296962706	Pmar_PMAR017933	33437	38065	None	6029	1482	107131	No_or_no_constitutive_exon
CTCTAGCTCTTGTTTGCTGATCTGATCTGATTGGCACCAGGGAATATTAGCA	68697	68839	68647	68699	1	scf_1104296941592	Pmar_PMAR001300	67983	69382	None	6029	1482	107131	No_or_no_constitutive_exon
TAAGGAGGAGGAGGACTGTGATAGAACCATTGACCAACGCGTGCGGGCAGGT	28087	28150	28200	28148	-1	scf_1104296956272	Pmar_PMAR003935	26015	29916	None	6029	1482	107131	No_or_no_constitutive_exon
AGCTGAAGGTAACTGTCGGCGCCTTGCCGTCCTCATAAGGGAAGTGTCAGGA	27339	27474	27524	27472	-1	scf_1104296956272	Pmar_PMAR003935	26015	29916	None	6029	1482	107131	No_or_no_constitutive_exon
TACTACTACTACTACTGTGACTACCTTTAGTACTAGACTCTGGGGGTTAGGT	67591	67662	67541	67593	1	scf_1104296959400	Pmar_PMAR026977	67442	68750	None	6029	1482	107131	No_or_no_constitutive_exon
GGTAGTAGGAGGGGATATTCCTCGATGGTTGGGATGATTTTCGGGAGTAGGT	53239	53338	53388	53336	-1	scf_1104296930258	Pmar_PMAR007876	51165	53506	None	6029	1482	107131	No_or_no_constitutive_exon
GCCCAACTACCCCTACCACTGAACTGTGGCATGCGCTGAAGGGTATACAGGC	63427	63543	63377	63429	1	scf_1104296950662	Pmar_PMAR020045	62158	63935	None	6029	1482	107131	No_or_no_constitutive_exon
TGTTGTCGAGGCTGCTGCTGTTGATGATGTGATGCCTCGTGGGATGATAGGT	35496	35567	35446	35498	1	scf_1104296953396	Pmar_PMAR010646	34342	36373	None	6029	1482	107131	No_or_no_constitutive_exon
TCTATGTAGGGGAAGATACTGCTCTCGGTGGCGATCATGTAGGGTCATAGGT	11156	11265	11315	11263	-1	scf_1104296929354	Pmar_PMAR012176	7789	13218	None	6029	1482	107131	No_or_no_constitutive_exon
GTAAGGCGACAGGGGGGAGGCGCCAGTCTTGGTGAATAACATGGGTTAAGGT	6943	7089	6893	6945	1	scf_1104296941224	Pmar_PMAR002141	6538	8096	None	6029	1482	107131	No_or_no_constitutive_exon
TGAAGTGGGAAGGGGAGGGGTGGGAGCAGCTGGTCGCATAGGGTGGTTAGAT	689	790	639	691	1	scf_1104296966680	Pmar_PMAR015517	548	3360	None	6029	1482	107131	No_or_no_constitutive_exon
TGTGTTACGGAAACCATTCAAAGGGAATGCGGGGGTCTGGACTGGGGTAGGT	9868	9895	9818	9870	1	scf_1104296966680	Pmar_PMAR015519	8368	9895	None	6029	1482	107131	No_or_no_constitutive_exon
AGTGAAATGTGTTTTTCCACTAGTGTTTTTGCGCATATCACGGGTGAAAGAT	5407	5503	5553	5501	-1	scf_1104296960660	Pmar_PMAR008030	3227	5938	None	6029	1482	107131	No_or_no_constitutive_exon
ACGGTAGGGGGGAATTGAACTTGTGCGGGTCGCATGTCTGGGGGTGTTAGGT	4752	4834	4884	4832	-1	scf_1104296960660	Pmar_PMAR008030	3227	5938	None	6029	1482	107131	No_or_no_constitutive_exon
ATCCAGGATGTCCTCACCAGGGTTCGAACTTTGGGTCTTCGGGATGTCAGGT	12222	12417	12467	12415	-1	scf_1104296954470	Pmar_PMAR003256	12222	13055	None	6029	1482	107131	No_or_no_constitutive_exon
GCACAGTAGAAGTATCAGATACGCTTCATCGTGGCCCTATCGGGTAGTAGGA	8373	8473	8523	8471	-1	scf_1104296953356	Pmar_PMAR002704	8285	10040	None	6029	1482	107131	No_or_no_constitutive_exon
TAAGGGAGAGGGGGTAGGGTTCTGAGCAGGATGATGATGAGAGGGCTCAGGG	28745	28834	28695	28747	1	scf_1104296953356	Pmar_PMAR002713	26970	30103	None	6029	1482	107131	No_or_no_constitutive_exon
AAGCGTAAGGTGGTGGCTTTTGCGGAGTTCACGGATGGGTGGTCTGGGAGGT	28880	28957	28830	28882	1	scf_1104296953356	Pmar_PMAR002713	26970	30103	None	6029	1482	107131	No_or_no_constitutive_exon
GTGATGATAGTGGCAGGGTGACTCATATTGGAGGGAGTCTGGGTGGATAGGT	30926	31049	30876	30928	1	scf_1104296953356	Pmar_PMAR002714	30743	32364	None	6029	1482	107131	No_or_no_constitutive_exon
AGTTTAATAACGGAGTAATCGATTAACTCTTGGGATCTGTGGGTGATCAGGC	39600	39678	39728	39676	-1	scf_1104296953356	Pmar_PMAR002717	38263	39827	None	6029	1482	107131	No_or_no_constitutive_exon
GGGAGGAGGTAGTCCTTTGGTATCCTCTTGAATGGGACGTGGGCGTGTAGGT	38762	38873	38923	38871	-1	scf_1104296953356	Pmar_PMAR002717	38263	39827	None	6029	1482	107131	No_or_no_constitutive_exon
GCTGAGGTGAGGAGTTGCGAAATTGTTGGTATTGGAGAGGGAATGTGTAGGT	24269	24333	24383	24331	-1	scf_1104296931648	Pmar_PMAR028379	20086	27731	None	6029	1482	107131	No_or_no_constitutive_exon
ATAACAGGGGGGTGTGTGTGTAGGGCTTCTGAGGGCATTGTGGGTGGTAGGT	55126	55206	55256	55204	-1	scf_1104296931648	Pmar_PMAR028386	46106	56934	None	6029	1482	107131	No_or_no_constitutive_exon
TACTTGCAAATTTCGCGCGCCACAAAATTAATGGTGTTATGGGCGGTTAGGT	6441	6557	6391	6443	1	scf_1104296944160	Pmar_PMAR027678	4441	7320	None	6029	1482	107131	No_or_no_constitutive_exon
CACATGTATTTCACCACGTGCATATTCTCCTCCACTGGTTGAGGGTTTAGGT	25459	25617	25667	25615	-1	scf_1104296944160	Pmar_PMAR027687	24710	27139	None	6029	1482	107131	No_or_no_constitutive_exon
ACGATGATATTGTAGGCATATGACTTTGGTGAGGATCACCTGGGCAATAGGT	35388	35472	35338	35390	1	scf_1104296962162	Pmar_PMAR009351	33668	36123	None	6029	1482	107131	No_or_no_constitutive_exon
TCATGTAAGCAGATCTACCTGAGGAGCTTGAGGATATCGCGGGTGATTAGGT	28326	28422	28472	28420	-1	scf_1104296969616	Pmar_PMAR019802	27755	29351	None	6029	1482	107131	No_or_no_constitutive_exon
AGCAGCCACTCTGTTGTATCGGACGATCTTAGCTGTTGTTGTCGGGGTAGGC	33626	33720	33576	33628	1	scf_1104296969616	Pmar_PMAR019803	32561	37868	None	6029	1482	107131	No_or_no_constitutive_exon
CATGCTATCCCGCATCAGTGGTTGTACCTTAGGCTCAGTGCCGGTGGGAGGT	10942	11016	11066	11014	-1	scf_1104296932222	Pmar_PMAR025422	8966	15149	None	6029	1482	107131	No_or_no_constitutive_exon
GACAAGTAAGTCGACGTGATGCTGTCGGGTGATGGAGTGAGGGGTAATAGGT	19319	19383	19433	19381	-1	scf_1104296932222	Pmar_PMAR025424	18962	20643	None	6029	1482	107131	No_or_no_constitutive_exon
TGAAGGGTTGGTGATAACGTAGAGCTTAGGTGGGTGAAGGGAAAACTTAGGT	22612	22730	22562	22614	1	scf_1104296932222	Pmar_PMAR025426	22161	24724	None	6029	1482	107131	No_or_no_constitutive_exon
GAGGAGGTAGGTCCTCCATGCGATGTAGCGATGGTACGGTAGGGATGTAGGT	30760	30815	30710	30762	1	scf_1104296932222	Pmar_PMAR025429	30594	34726	None	6029	1482	107131	Yes
AGTAGTAATCTTGCAATCTTGCAATTCCTCAACGCAGGGTTGGATGGCAGGT	25763	25845	25895	25843	-1	scf_1104296978910	Pmar_PMAR027335	18835	29672	None	6029	1482	107131	No_or_no_constitutive_exon
AGGTGAGACTCCATTTTCATCCACGATAGACGTTTTTGAAAGGGTGGTAGGT	4297	4443	4493	4441	-1	scf_1104296937490	Pmar_PMAR022060	3410	7744	None	6029	1482	107131	No_or_no_constitutive_exon
GGCGGGGATTTGATATGGAGGTGCGGTATTTTGTTAATCGATGGGCGCAGGT	49250	49377	49427	49375	-1	scf_1104296958406	Pmar_PMAR015954	49073	49675	None	6029	1482	107131	No_or_no_constitutive_exon
TTGTAAGTCGATTCTGAAAATTCTCGTTGTTGAATTCGCCGTGTGGGAAGGT	15864	15943	15993	15941	-1	scf_1104296960784	Pmar_PMAR028771	12604	16419	None	6029	1482	107131	No_or_no_constitutive_exon
GTAAGTCGATTTTAATTTTGATACCAACTTTTCTCCATATCGGGCAACAGGT	39393	39541	39591	39539	-1	scf_1104296960784	Pmar_PMAR028778	39281	41202	None	6029	1482	107131	No_or_no_constitutive_exon
CTGAGCTCAGTTGGGGAAAGTGAACATGGATTCCAACACTGGGGTTGCAGAT	42440	42592	42642	42590	-1	scf_1104296972672	Pmar_PMAR013322	42217	42812	None	6029	1482	107131	No_or_no_constitutive_exon
TCAGGGTTACTCAATTCGGACTTTCACATCGTGGTGGCAAAAATGGGTAGAT	8810	8872	8760	8812	1	scf_1104296944112	Pmar_PMAR026221	6431	10172	None	6029	1482	107131	No_or_no_constitutive_exon
TCCTCCCGGCCTTCAAGGCGTGTCACCAGGTCCTCGATTGGGTTAAGTAGGT	37332	37480	37530	37478	-1	scf_1104296975980	Pmar_PMAR009636	34521	38308	None	6029	1482	107131	No_or_no_constitutive_exon
TTGGCTATGGTAAGGGGTGTACGCCTTCTCTACTATGATGGGAATTGCAGGT	44945	45095	44895	44947	1	scf_1104296975980	Pmar_PMAR009638	43594	47500	None	6029	1482	107131	No_or_no_constitutive_exon
TAGGTTTACGATAGCCTATGGTTTGGGAAGCGCCACTTGGGACTGTGGAGGT	7904	8021	7854	7906	1	scf_1104296934286	Pmar_PMAR011339	7691	8717	None	6029	1482	107131	No_or_no_constitutive_exon
TGAGCCAACTTCGTCAGCTCACATTTGATCGATGGTGGATGTTCGGGAAGGT	32590	32694	32540	32592	1	scf_1104296934286	Pmar_PMAR011346	29889	33055	None	6029	1482	107131	No_or_no_constitutive_exon
GTAGTAGTAGTAGTAACAGAAGTTATATAGCGATGCCAAATACGGGGTAGGT	906	973	856	908	1	scf_1104296929480	Pmar_PMAR015757	697	1230	None	6029	1482	107131	No_or_no_constitutive_exon
GTAAGGACCTCCCTATTGCCCTTTGGAGGGTATGGTGGTATGGGTGGTAGAT	5917	6016	6066	6014	-1	scf_1104296958444	Pmar_PMAR008284	3679	8142	None	6029	1482	107131	No_or_no_constitutive_exon
CGGTAGGGGAGTCCTTGGAAAGGTTTGGGTGGTATTAGGGAGGTGTATAGGT	5503	5702	5752	5700	-1	scf_1104296958444	Pmar_PMAR008284	3679	8142	None	6029	1482	107131	No_or_no_constitutive_exon
TTGCTCTCTTTGACGGGTGTCTTTCAGGAGAAGGCTCGAGGGATGGGAAGGG	18078	18206	18028	18080	1	scf_1104296958444	Pmar_PMAR008288	16671	20419	None	6029	1482	107131	No_or_no_constitutive_exon
TCTACTTGGTAGGCAGTAGCAGCAGCTGAGTGGACGTATATGGGAGTTAGGT	19413	19479	19363	19415	1	scf_1104296958444	Pmar_PMAR008288	16671	20419	None	6029	1482	107131	No_or_no_constitutive_exon
GATGATGGTACTGGTGCCGGCAGTGCAGATGGTGATGGTCGTGGGATCAGAT	25044	25118	25168	25116	-1	scf_1104296958444	Pmar_PMAR008294	24738	27231	None	6029	1482	107131	No_or_no_constitutive_exon
GATGGTAGCGTGTGAAGGGGGTCATAGGTGGTCTCCACAGGGGTGGTCAGGT	29069	30422	29019	29071	1	scf_1104296958444	Pmar_PMAR008296	28889	31333	None	6029	1482	107131	No_or_no_constitutive_exon
GAAGTGAGATTGCATTCAGCGCACGCCCAGCTGATCGATTTGGGAGTTAGAT	9197	9277	9327	9275	-1	scf_1104296944276	Pmar_PMAR028330	9197	10942	None	6029	1482	107131	No_or_no_constitutive_exon
AAGAGGCAGCTTGAGATTGGTAGCACGAATTTGGTGCCAATACGGGGTAGGT	20883	20946	20833	20885	1	scf_1104296944276	Pmar_PMAR028334	17191	20946	None	6029	1482	107131	No_or_no_constitutive_exon
CCGAATATTGGCATGGCGCATGATCGGCCATCATCGAGGGATGGGAGTAGGG	29572	29614	29664	29612	-1	scf_1104296949390	Pmar_PMAR025030	29572	34110	None	6029	1482	107131	No_or_no_constitutive_exon
TAAAAAAAGTATATGTTGTCGAGGAAATCGTTATAGATATCTCGGGGGAGGC	12376	12440	12490	12438	-1	scf_1104296958532	Pmar_PMAR007522	7750	14388	None	6029	1482	107131	No_or_no_constitutive_exon
TGACGAGCCATGCCGCCGCCTTCCGCTCAGTATCATTTTTGAGCGGGTAGGT	9021	9255	9305	9253	-1	scf_1104296969520	Pmar_PMAR023897	8728	17547	None	6029	1482	107131	No_or_no_constitutive_exon
AGGAGGACGGGGAGTTGATGAATTTATGGTATGAGAATGGGAGGGCTCAGGT	6997	7057	7107	7055	-1	scf_1104296972604	Pmar_PMAR018820	5285	13384	None	6029	1482	107131	No_or_no_constitutive_exon
CATCCCCGTCGACTAGGAAGGCTGCCTCCAACGACTCCATAGCTGGGCAGGT	17323	17383	17433	17381	-1	scf_1104296972604	Pmar_PMAR018822	15563	17456	None	6029	1482	107131	No_or_no_constitutive_exon
ACGATGATATTGTAGGCGAATGGCTTTGGTGAGGATCACCTGGGCAATAGGT	26564	26648	26514	26566	1	scf_1104296941898	Pmar_PMAR025180	25847	27360	None	6029	1482	107131	No_or_no_constitutive_exon
CGGGTAGTAGTAGTAACAGAAGTTATATAGCGATGCCAAATACGGGGTAGGT	16050	16117	16000	16052	1	scf_1104296957136	Pmar_PMAR016730	13244	16392	None	6029	1482	107131	No_or_no_constitutive_exon
AGGCGAATGTAGTCGGACCATTCAGTGGTGGTCCGAGGCTCAAGGGTCAGTT	1132	1234	1082	1134	1	scf_1104296941402	Pmar_PMAR023880	607	2781	None	6029	1482	107131	No_or_no_constitutive_exon
CATGTACCATGCATGGAGCCTGGGTGCACTCGGTCAATTCTAGGGTGTAGGT	6854	6999	6804	6856	1	scf_1104296941402	Pmar_PMAR023882	5406	7964	None	6029	1482	107131	No_or_no_constitutive_exon
GATGGAGGAGGAGGATGCAAGGCAGGTGGTGGAGACGTCTGTGGTGGGAGGT	14800	14920	14750	14802	1	scf_1104296941402	Pmar_PMAR023885	12711	21302	None	6029	1482	107131	No_or_no_constitutive_exon
ATACCTCTAGTGGGAGTTCTCCGACTCACTTGTTGTTGTTGGGTTGATAGTT	1973	3080	3130	3078	-1	scf_1104296960356	Pmar_PMAR015996	1973	10234	None	6029	1482	107131	No_or_no_constitutive_exon
AGCACTCCAGTAAGCCGGCTTCACTACTAGTGCTAGTGATGGGGATACAGGT	10949	11195	11245	11193	-1	scf_1104296960356	Pmar_PMAR015997	10777	11370	None	6029	1482	107131	No_or_no_constitutive_exon
ATTGTATTGGTTAGAATTGCTTATAGTGGCAGTAGATACAAAGGGCACAGCT	24559	24616	24509	24561	1	scf_1104296955936	Pmar_PMAR022187	23681	24899	None	6029	1482	107131	No_or_no_constitutive_exon
ATGGAGTGTAATTGGATCGGAGAGACATCATCGCTTCACTGTGGGGGCAGTT	12252	12346	12202	12254	1	scf_1104296975114	Pmar_PMAR026926	10137	13935	None	6029	1482	107131	No_or_no_constitutive_exon
TAGTACGCAAATATTTTTTCGGAGCGGTGCATCGTGAGTTTATGGGACAGGT	16222	16369	16419	16367	-1	scf_1104296929412	Pmar_PMAR009669	16222	17496	None	6029	1482	107131	No_or_no_constitutive_exon
AGTAGTTTTGAATCATGTCTGGGACTCTCTAGGAGTCTGGGAAATCGCAGAT	11712	11844	11662	11714	1	scf_1104296939842	Pmar_PMAR022920	9430	12641	None	6029	1482	107131	No_or_no_constitutive_exon
GGTAGTAGTCAATATTCTCCTTACTCGAAGTGACGAGTCTGGGATGTCAGCA	452	539	402	454	1	scf_1104296945730	Pmar_PMAR024906	32	2290	None	6029	1482	107131	No_or_no_constitutive_exon
CAAAGTAATAACCAGTCGAACTAGAATTTCCCTTTCTATCGGGAGCCTAGGT	3338	3415	3288	3340	1	scf_1104296974290	Pmar_PMAR024968	3223	6362	None	6029	1482	107131	No_or_no_constitutive_exon
GATGGTAGTAATGTAGGGTAATCATATTTCTTATGTGGGAGTGTAATGAGAT	5297	5392	5442	5390	-1	scf_1104296933820	Pmar_PMAR008142	3538	5876	None	6029	1482	107131	No_or_no_constitutive_exon
TGCCACTCTATTATATGGTCTATTTGATGTCCTCTATGCTCAATGGGCAGCT	6680	6900	6950	6898	-1	scf_1104296968108	Pmar_PMAR001884	6226	11549	None	6029	1482	107131	No_or_no_constitutive_exon
ATGTGAGAAACGGGGGATGCCTGTTTTGGATTTTACTCGAGGTGGGGTAGAC	4104	4197	4247	4195	-1	scf_1104296951558	Pmar_PMAR004960	3448	4373	None	6029	1482	107131	No_or_no_constitutive_exon
GTCATCCTAGCCGCCCAAGATCCTTCTTTGATGTGGATGATTCGGGAAAGTC	7673	7859	7623	7675	1	scf_1104296962890	Pmar_PMAR028827	6704	9190	None	6029	1482	107131	No_or_no_constitutive_exon
CAGCCGACTATTCCGCTGGGGCGAACACAATGATGTGGGTTAAATGGCAGGT	7701	7922	7651	7703	1	scf_1104296943170	Pmar_PMAR023926	7005	8582	None	6029	1482	107131	No_or_no_constitutive_exon
CGATGTAAACAAGAGCTGCGAGGTTGGACACAGTAGTGGGAAGGTCGTAGGT	335	428	478	426	-1	scf_1104296933806	Pmar_PMAR017880	335	579	None	6029	1482	107131	No_or_no_constitutive_exon
CACCGGTGGCTTTCCCGACGCAGGTCCTCTGCTGGTACATGTGTGGGTAGGT	6102	6218	6268	6216	-1	scf_1104296933806	Pmar_PMAR017882	5488	6592	None	6029	1482	107131	No_or_no_constitutive_exon
GCCTCGGGGTCATATCTGTATGCGTTTGACGATGGCATTGTGCGGGACAGAA	8194	8270	8144	8196	1	scf_1104296948432	Pmar_PMAR010696	7281	10149	None	6029	1482	107131	No_or_no_constitutive_exon
AAGACGGTACCTCATTGTTTCGCAGCGTATAGGCCTTGCTCGGCGGGCAGGG	2797	2896	2946	2894	-1	scf_1104296975024	Pmar_PMAR002447	2797	3220	None	6029	1482	107131	No_or_no_constitutive_exon
CATTGGACAAGATGATAGGGAGGTAAGATGAGGGGCTTGTGTGGGGTCAGGC	466	513	563	511	-1	scf_1104296973546	Pmar_PMAR026119	466	688	None	6029	1482	107131	No_or_no_constitutive_exon
CACGTGAGTGGCTTCCTTCTCTTATTGTTTCAGCTAGAACGGGGGGACAGGT	7808	7962	8012	7960	-1	scf_1104296973546	Pmar_PMAR026122	7098	11827	None	6029	1482	107131	No_or_no_constitutive_exon
TTTTCTTTCACTGAGCTCAGCTTGGAGGTGATGATATTACGAAGGGTCAGGT	11993	12100	11943	11995	1	scf_1104296953052	Pmar_PMAR024288	6408	12154	None	6029	1482	107131	No_or_no_constitutive_exon
GCTGAGCTATCAAGGGATGGGTGGGTGATGGTAGTTGTTCCATGGGGTAGTA	9627	9745	9795	9743	-1	scf_1104296956244	Pmar_PMAR013984	5651	10376	None	6029	1482	107131	No_or_no_constitutive_exon
AGAGTAATTAGCAGTAACCTTCCAATTTTTATACTAAGGGGAGGATGCAGGT	8519	8592	8469	8521	1	scf_1104296930014	Pmar_PMAR001524	8422	10086	None	6029	1482	107131	No_or_no_constitutive_exon
AGGTGAGACGATGTGAATTTCGGTTGGCTAGGTTTGTTATGGGGCGCTAGAT	6698	6798	6648	6700	1	scf_1104296969602	Pmar_PMAR011261	5576	7480	None	6029	1482	107131	No_or_no_constitutive_exon
GAGAGTATGTTCTGGGAAGGGTGGGCGAAGGCATCGATATCATAGGGCAGGT	1248	1404	1454	1402	-1	scf_1104296962590	Pmar_PMAR026674	1153	6705	None	6029	1482	107131	No_or_no_constitutive_exon
TCTCATTTTGAGGTTGTTGAGGGAATTTTACAAGAATCTGGGGCTGGTAGCT	3715	4545	4595	4543	-1	scf_1104296938182	Pmar_PMAR015430	3467	5405	None	6029	1482	107131	No_or_no_constitutive_exon
TTTCCCTAAAGGGACTCTGGCTAAGGCAAGTAGCTGCGGTCTGGCGGGAGTT	6253	6367	6417	6365	-1	scf_1104296943706	Pmar_PMAR027515	2321	6728	None	6029	1482	107131	No_or_no_constitutive_exon
CATGTAAGGGTACTCCTGTTGCTTGCAGGGCTCATTGGGTGGGACCGCAGAT	6122	6206	6256	6204	-1	scf_1104296943706	Pmar_PMAR027515	2321	6728	None	6029	1482	107131	No_or_no_constitutive_exon
ATACTGGTGGGTTGGGGGGTTTCTGGGTATGCAGGATTTCGGGGTGGTAGGG	4453	4583	4633	4581	-1	scf_1104296943706	Pmar_PMAR027515	2321	6728	None	6029	1482	107131	No_or_no_constitutive_exon
TACAAGCAGTAATGATGATGATCCTAATTTGGTGGGAGGATGGGATGCAGGT	9386	9516	9566	9514	-1	scf_1104296968352	Pmar_PMAR027042	8993	9984	None	6029	1482	107131	No_or_no_constitutive_exon
CTTGAAGTATGTGGTCAGGTACAGGAGGCTGCCTTAGCACGATCAGGGAGGG	3340	3426	3476	3424	-1	scf_1104296938268	Pmar_PMAR002781	2315	5377	None	6029	1482	107131	No_or_no_constitutive_exon
CTGGTGAGGGAGCGTGGCTTGGAAGGCTATTGAGCATTGGGGTGTGGCAGAT	8760	8850	8710	8762	1	scf_1104296932806	Pmar_PMAR014470	5813	9895	None	6029	1482	107131	No_or_no_constitutive_exon
AGGTGGGTCTTACGATTTGGAGAAGGAGTGGTATGGATTAGGGTGATCAGGA	2509	2545	2459	2511	1	scf_1104296962006	Pmar_PMAR022699	1066	2545	None	6029	1482	107131	No_or_no_constitutive_exon
AGCGTAGGAAGGGAAAAGGAGGGTGGGGGAGTGGGAAGGGATGGGGAGAGCG	3215	3457	3507	3455	-1	scf_1104296968842	Pmar_PMAR022230	70	3952	None	6029	1482	107131	No_or_no_constitutive_exon
GGAGGTTCGTCTACATGCTGAGTGCTTATCTGTCAGTTGTTGGGTAGTAGGT	5470	5537	5420	5472	1	scf_1104296950190	Pmar_PMAR007413	5334	7656	None	6029	1482	107131	No_or_no_constitutive_exon
GGAGGTTCGTCTACATGCTGAGTGGTTTTCTGTCAGTTGTTGGGTAGTAGGT	8467	8534	8417	8469	1	scf_1104296935312	Pmar_PMAR014252	8063	8733	None	6029	1482	107131	No_or_no_constitutive_exon
CAAATGTGAGGGCGCTTTTCTCTTTCTCTATGAAGCAACACTGAGGGCAGGT	4975	5025	5075	5023	-1	scf_1104296934402	Pmar_PMAR003244	4688	8519	None	6029	1482	107131	No_or_no_constitutive_exon
AGAGTAAACTGTGGAGGGAGGTTGACCATGGTGGTGACATGGGGTGATAGGT	7621	7678	7571	7623	1	scf_1104296945742	Pmar_PMAR017575	6885	8099	None	6029	1482	107131	No_or_no_constitutive_exon
AAGTGATTGCATTTGGCATCACACCTCGAGGCCATATGGTGGGGCATCAGGT	6018	6136	5968	6020	1	scf_1104296973766	Pmar_PMAR009645	2113	6239	None	6029	1482	107131	No_or_no_constitutive_exon
GCGAGGTCACGATCGTTCGAGGCAGCAGTCGAGTGTGATAAGGGTTACAGGC	2768	3180	3230	3178	-1	scf_1104296933066	Pmar_PMAR019283	2768	3607	None	6029	1482	107131	No_or_no_constitutive_exon
AAATGTAAGCGTCGGTGATGGTGCTCCTCGTTGGAGGTGTGTGGGAGTAGGG	3919	4049	3869	3921	1	scf_1104296928002	Pmar_PMAR010712	3530	5955	None	6029	1482	107131	No_or_no_constitutive_exon
ACATGGTGGGATAGAACCTGTGCGGGATTGGGGGTACCGGGTATAGCAAGGT	1944	2009	2059	2007	-1	scf_1104296944048	Pmar_PMAR001880	451	2322	None	6029	1482	107131	No_or_no_constitutive_exon
GGTCAGATTGCAAACTGCCTGGCATTCTTCGGTACGGGCAAGCACAACAGTG	1094	1190	1044	1096	1	scf_1104296977352	Pmar_PMAR012803	212	2484	None	6029	1482	107131	No_or_no_constitutive_exon
AGACAAGTACGTCTGTGATTAGGTATAGTGGTGGAGGGGGAGAAGTTTAGGT	3488	3626	3438	3490	1	scf_1104296977352	Pmar_PMAR012804	3167	7408	None	6029	1482	107131	No_or_no_constitutive_exon
TTATCAGCGACCCTGAAGTCCATGCCAAACGCATAGGGGATTGGGGTGAGTT	5310	5416	5260	5312	1	scf_1104296977352	Pmar_PMAR012804	3167	7408	None	6029	1482	107131	No_or_no_constitutive_exon
AGGTTGGCCTTTGGGTTCTCAGCGTCGTGCGGTTGTACCTGTGGGGTTAGGT	2243	2339	2389	2337	-1	scf_1104296935908	Pmar_PMAR026173	67	5918	None	6029	1482	107131	No_or_no_constitutive_exon
TGGTGAGGGAGCGTGGCTTGGAAGGCTATTGAGCATTGGGGGTGTGGTAGAT	1266	1356	1406	1354	-1	scf_1104296935908	Pmar_PMAR026173	67	5918	None	6029	1482	107131	No_or_no_constitutive_exon
AGGAAGTAGTAGACCTGCTATAGTGGAAGTCGATAGGAGTGGGCTAACAGGC	722	852	672	724	1	scf_1104296944706	Pmar_PMAR021612	440	2230	None	6029	1482	107131	No_or_no_constitutive_exon
TGGCTTTGGTTCAGGGATTGGCAACTGTAATGGCGATAGTGGGGGATCAGGT	1249	1324	1199	1251	1	scf_1104296944706	Pmar_PMAR021612	440	2230	None	6029	1482	107131	No_or_no_constitutive_exon
CGAGAGTGAGTCGCTGTGGGGTTCGCGGTCAGACACTAGGGTGAGGCTAGGT	1507	1600	1457	1509	1	scf_1104296944706	Pmar_PMAR021612	440	2230	None	6029	1482	107131	No_or_no_constitutive_exon
TCAGCTGGTGAGGGGCTTGGGTCCCAGTCAGGGGTATCAATAGGGCGCAGGT	4048	4161	3998	4050	1	scf_1104296944120	Pmar_PMAR012133	3111	5147	None	6029	1482	107131	No_or_no_constitutive_exon
GGAGCTGATGTAATTCACCAGAAGACGAGGAGCTTGTCAAAGGGTTGTAGGT	1854	1944	1994	1942	-1	scf_1104296948550	Pmar_PMAR022628	1570	2856	None	6029	1482	107131	No_or_no_constitutive_exon
ATGGGTCAGGTAGGTGTTAGATTGAGAGAGGTACACCCCCGAATGGGTAGAG	4271	4320	4221	4273	1	scf_1104296972004	Pmar_PMAR026199	2087	4764	None	6029	1482	107131	No_or_no_constitutive_exon
TGAAGAAGAGCTCCGTGAGGTTCAAAAACTTCTTGTTAGGAGGGGTTCAGGA	2338	2459	2288	2340	1	scf_1104296943646	Pmar_PMAR025616	1985	2678	None	6029	1482	107131	No_or_no_constitutive_exon
ATCACACAAGCGTAGGTCAAGGAGCGCTTGTTGGTTTATGTGCGGGATAGGT	678	807	628	680	1	scf_1104296950226	Pmar_PMAR005444	63	1415	None	6029	1482	107131	No_or_no_constitutive_exon
CTCCAGAGGTCTTTGGCCTTAGTGCTTCACCTGGCTTCAGATTGGGGCAGGT	2812	2933	2983	2931	-1	scf_1104296971230	Pmar_PMAR027663	1338	4072	None	6029	1482	107131	No_or_no_constitutive_exon
CTATGATGGGGTAAGGGGGCATCCTTGGGGAGAAGGCTACATAGGGACAGGT	4984	5127	5177	5125	-1	scf_1104296969286	Pmar_PMAR015219	3801	5365	None	6029	1482	107131	No_or_no_constitutive_exon
CTAGTGGGTACGCCATAGTGGGATCGTTATGTTGATATGAAGCGGGTTAGGT	1555	1659	1709	1657	-1	scf_1104296959714	Pmar_PMAR026117	45	1844	None	6029	1482	107131	No_or_no_constitutive_exon
GCACCTGGTAATATGATAGGATTAGAGGAGAGTTGAGGGAGGAGTGGTAGGT	1261	1512	1562	1510	-1	scf_1104296959714	Pmar_PMAR026117	45	1844	None	6029	1482	107131	No_or_no_constitutive_exon
TAAGGTAGTGCGGCGTATCTAGTAGGGTAGGGAGGCTACGAAGGGTTCAGGT	388	483	533	481	-1	scf_1104296959714	Pmar_PMAR026117	45	1844	None	6029	1482	107131	No_or_no_constitutive_exon
ATAGGTGTCCGGAGGACTCTCTGGGTGAATGGGTTATTGGGAGGGTTCAGGT	1797	1963	2013	1961	-1	scf_1104296974292	Pmar_PMAR009267	168	5319	None	6029	1482	107131	No_or_no_constitutive_exon
GTGGCGTTAGTTTATGGAGAGATGGGAGAGTGAGAGCCTTTTGGGGGTAGGA	168	235	285	233	-1	scf_1104296974292	Pmar_PMAR009267	168	5319	None	6029	1482	107131	No_or_no_constitutive_exon
ACCCCCGTGCTGGAGTTGTGCCGAGTCGGGTTTCATCTACAGGGACTCAGGT	2737	2836	2886	2834	-1	scf_1104296975954	Pmar_PMAR011244	2737	3225	None	6029	1482	107131	No_or_no_constitutive_exon
TGAGTTAGTAACTCAGAGTTACAAGGCCATCGGAGATTGATGGTCGGGAGGA	2655	2832	2605	2657	1	scf_1104296934884	Pmar_PMAR015736	1914	2981	None	6029	1482	107131	No_or_no_constitutive_exon
GCAAGTAATATTATTCGCGAAAACGTGAGCGGTCCACCGGGCAGGGTCAGGG	2951	2981	2901	2953	1	scf_1104296934884	Pmar_PMAR015736	1914	2981	None	6029	1482	107131	No_or_no_constitutive_exon
AGGTGAGTTTGTGAGAAGAAGAGATATGTGGTGTATGGGTTGGATAGCAGGA	4882	4955	5005	4953	-1	scf_1104296943448	Pmar_PMAR016996	2559	5086	None	6029	1482	107131	No_or_no_constitutive_exon
AGAATATTGGGAGGTGGGGAGCTCGTGAGGTTATGCGTTTGGGGTTGTAGAT	3817	4021	4071	4019	-1	scf_1104296943448	Pmar_PMAR016996	2559	5086	None	6029	1482	107131	No_or_no_constitutive_exon
GGTAAGTGGATGATTTGCACGGATGGGCGAGCTGTGACGTGGTTGGGTAGGT	2772	2851	2901	2849	-1	scf_1104296943448	Pmar_PMAR016996	2559	5086	None	6029	1482	107131	No_or_no_constitutive_exon
GTAATAACGCTCGAACATCATCTCATCTCTATTGTTACGTACATGGGCAGGC	289	397	447	395	-1	scf_1104296975606	Pmar_PMAR004172	289	1259	None	6029	1482	107131	No_or_no_constitutive_exon
TGAGTGATGGTCCCACTGGAATCGAGAAGATGTTGATTGCGATGGGTCAGTT	1341	1582	1632	1580	-1	scf_1104296975606	Pmar_PMAR004173	1341	3534	None	6029	1482	107131	No_or_no_constitutive_exon
TATGTGGGGAATTTGGCAGCATACATGTTGTGCAGAGGAATGGGAATTAGGT	1733	1811	1861	1809	-1	scf_1104296944456	Pmar_PMAR026649	1733	2073	None	6029	1482	107131	No_or_no_constitutive_exon
GGAGTAATGATATCTTACTTGATAATCCCTTAGAGCTCTGTGGGTGATAGGT	4314	4532	4264	4316	1	scf_1104296929096	Pmar_PMAR012093	3133	4730	None	6029	1482	107131	No_or_no_constitutive_exon
TTATGGGAACCAAGGCTTAGAACAACGATACATGTTGGGTAGTGAGTTAGAG	2156	2163	2213	2161	-1	scf_1104296968478	Pmar_PMAR010738	11	2271	None	6029	1482	107131	No_or_no_constitutive_exon
TTTGGGGGTAGGGTTGGTGTATGAATGGTGAAGATAGTTGACGGGTATAGGT	3204	3337	3154	3206	1	scf_1104296959694	Pmar_PMAR028960	1544	4617	None	6029	1482	107131	No_or_no_constitutive_exon
AGTCACTGTTGGTGGGCCTGATCTGCATCTTCCCTCCCGGGCAGGAAAAGTA	472	631	681	629	-1	scf_1104296929892	Pmar_PMAR017526	257	1163	None	6029	1482	107131	No_or_no_constitutive_exon
GTAGGAAGGGTGACACGAGACGTGACAGTCTACACGGGAGGTGGTAGTAGAT	3057	3122	3007	3059	1	scf_1104296929892	Pmar_PMAR017527	1628	4519	None	6029	1482	107131	No_or_no_constitutive_exon
AGTAGTGGTCATCATCACTTTGGGGTAGTTGTTGGAAGTGTGGGCTGAAGGT	4355	4452	4305	4357	1	scf_1104296929892	Pmar_PMAR017527	1628	4519	None	6029	1482	107131	No_or_no_constitutive_exon
GGTAGTACTACTACAGGAAAGTGAAGTAGTGTTTCACGCTGAGGGCTTAGAT	721	857	671	723	1	scf_1104296967078	Pmar_PMAR011138	248	2386	None	6029	1482	107131	No_or_no_constitutive_exon
CGATCTGTAGGGGAGTAGAAGAGGCGTCGAGTTGGTACGGTGGTGGGTAGGT	3638	3718	3588	3640	1	scf_1104296968084	Pmar_PMAR017245	3205	4475	None	6029	1482	107131	No_or_no_constitutive_exon
GGAAATATCTACTAATGCCCGAGGTAGTAGAAGTGGGGCAAGTTGGGTAGGC	2976	3159	3209	3157	-1	scf_1104296971050	Pmar_PMAR022820	2575	4227	None	6029	1482	107131	No_or_no_constitutive_exon
TGTATGTCAACGGTTGAAGGCGTTTTGGTATGGCATCCGGTGGGGCATAGGC	1598	1683	1548	1600	1	scf_1104296962348	Pmar_PMAR015428	364	3650	None	6029	1482	107131	No_or_no_constitutive_exon
GGGTAGGGCTGGGCTTGTGATTAACTGAAGGAGTGGTATGGATCGGGCAGGT	1823	1890	1940	1888	-1	scf_1104296969062	Pmar_PMAR026858	1823	3985	None	6029	1482	107131	No_or_no_constitutive_exon
GGAGGTTCGTCTACATGCTGAGTGGTTTTCTGTCAGTTGTTGGGTAGTAGGT	2209	2276	2326	2274	-1	scf_1104296973180	Pmar_PMAR001662	89	3361	None	6029	1482	107131	No_or_no_constitutive_exon
CATTGGACAAGATGATAGGGAGGTAAGATGAGGGGCTTGTGTGGGGTCAGGC	3938	3995	4045	3993	-1	scf_1104296931896	Pmar_PMAR005007	3938	4170	None	6029	1482	107131	No_or_no_constitutive_exon
TACTACTACTACTACTACTACTGGTCCCGTTACCTCATGCATGGGGTCAGGC	1843	1986	1793	1845	1	scf_1104296930094	Pmar_PMAR025227	232	3527	None	6029	1482	107131	No_or_no_constitutive_exon
AGTAGTTTTGAATCATGTCTGGGACTTTCTAGGAGTCTGGGAAATCGCAGAT	3234	3366	3184	3236	1	scf_1104296943640	Pmar_PMAR011385	981	3943	None	6029	1482	107131	No_or_no_constitutive_exon
AGATTCCTCAGATTCTATGGAAGGATGACTGCTGTATTGTTGATGGGCAGGT	2421	2546	2596	2544	-1	scf_1104296974080	Pmar_PMAR020921	2219	3031	None	6029	1482	107131	No_or_no_constitutive_exon
GAAGGCGTGGGTGGAGTGGTTGATGGGATTTTGGAGAAAGGTGTGGGCAGAT	1986	2059	2109	2057	-1	scf_1104296933058	Pmar_PMAR029093	1404	3667	None	6029	1482	107131	No_or_no_constitutive_exon
TAAAGTAATACTATTACTGTTAGCAAGAAGGCACATATAGGGTGTAGTAGGT	3197	3358	3408	3356	-1	scf_1104296970338	Pmar_PMAR020015	2510	3518	None	6029	1482	107131	No_or_no_constitutive_exon
ATCAGGGTGATGGCTACCGCCGCTGGGGGGATGGACGGGTGGATAAGTAGGT	1506	1598	1648	1596	-1	scf_1104296948806	Pmar_PMAR012807	772	2477	None	6029	1482	107131	No_or_no_constitutive_exon
CCTCACCAAAGGGCAGGCCGGAAGACGGGTAGGGTGCTCTTGGGCAGTAGAT	772	1051	1101	1049	-1	scf_1104296948806	Pmar_PMAR012807	772	2477	None	6029	1482	107131	No_or_no_constitutive_exon
GATGTATGTTAACATTATTGGTGTAGGTCGAGGAGCTTGCGGGTGGCCAGGA	2431	3315	3365	3313	-1	scf_1104296965634	Pmar_PMAR001706	1504	3360	None	6029	1482	107131	No_or_no_constitutive_exon
TAGATCGTTTTTCCTCATGAGTCCGTAGATCGACTGTGTTGTGGGTGTAGGT	2738	2942	2688	2740	1	scf_1104296942688	Pmar_PMAR005699	1241	2942	None	6029	1482	107131	No_or_no_constitutive_exon
AGTAGCAGTAGCCGTTCTGAATCGAGGAGGAGCTCTAGGAGTTGGGATAGGA	2776	2850	2900	2848	-1	scf_1104296953070	Pmar_PMAR003888	2776	3254	None	6029	1482	107131	No_or_no_constitutive_exon
AAGGCCCACACTGTGATGGGGGGCTATGTCGTAGGGATGCTGGTGGGTAGGT	822	938	772	824	1	scf_1104296954662	Pmar_PMAR012870	215	3248	None	6029	1482	107131	No_or_no_constitutive_exon
CGATGTAGGTTGTTGTTGCCGATGAGTTGGGACGTAGAGGGGTACGATAGGT	2123	2235	2285	2233	-1	scf_1104296953214	Pmar_PMAR025063	106	2688	None	6029	1482	107131	No_or_no_constitutive_exon
CTGTAAGGGGTCTCGCTGCACTACTTGGGTGGCCACGTTCGGTGGGTTAGGT	1639	1767	1817	1765	-1	scf_1104296953214	Pmar_PMAR025063	106	2688	None	6029	1482	107131	No_or_no_constitutive_exon
TGAGCGGCAGTAGCAGTTGTTGCTAGATGTGCTTATGCTGATGGGGATAGAT	792	940	990	938	-1	scf_1104296953214	Pmar_PMAR025063	106	2688	None	6029	1482	107131	No_or_no_constitutive_exon
TATGTGGGGAATTTGGCAGCATACGTGTTGTGCAGAGGAATGGGAATTAGGT	1210	1288	1338	1286	-1	scf_1104296931312	Pmar_PMAR026916	1210	1550	None	6029	1482	107131	No_or_no_constitutive_exon
TATCTAGTAGATACCTCCTGAGACGATGGCAATATTGAGAGGGTGGTCAGAG	319	402	452	400	-1	scf_1104296956990	Pmar_PMAR029580	147	2110	None	6029	1482	107131	No_or_no_constitutive_exon
TCGAAAGTAAGTAGATGAGCTGCCTTGGTGAAGTGTTATGGTGAGGGTAGGG	1821	1912	1771	1823	1	scf_1104296952932	Pmar_PMAR020314	1248	2986	None	6029	1482	107131	No_or_no_constitutive_exon
GTGATAACACCGCATCCTGGTTAGGGGGATTCCTTTCCTTGGGTAGGCAGGT	1096	1198	1248	1196	-1	scf_1104296970044	Pmar_PMAR018859	697	1617	None	6029	1482	107131	No_or_no_constitutive_exon
GGATGATGCGCTTCGCTCCGCCTTTTTGGGCAACTGGGCTATGTGGTAAGGT	307	397	257	309	1	scf_1104296945796	Pmar_PMAR027360	97	561	None	6029	1482	107131	No_or_no_constitutive_exon
GTGAATGTGGGGAGAAGGAGCAGTGGGGATGTGTACGTGGGGGTGGACAGCT	2075	2135	2025	2077	1	scf_1104296969558	Pmar_PMAR015907	568	2468	None	6029	1482	107131	No_or_no_constitutive_exon
AACAATGTAGTACATGTGTGGAAATCTTCCGGATGACTGGGCGGTATAAGGT	2372	2468	2322	2374	1	scf_1104296969558	Pmar_PMAR015907	568	2468	None	6029	1482	107131	No_or_no_constitutive_exon
TGAGGGTGGTAATGTCTCTGCTCACACAACACATCTCGTAGGGCAGTCAGCA	1575	1722	1772	1720	-1	scf_1104296947504	Pmar_PMAR026761	1246	2109	None	6029	1482	107131	No_or_no_constitutive_exon
TCGTGGTATGTAGGGGCTGCGATCAGTCTTCTGTTATATGATGGGGTCAGGT	1836	1935	1786	1838	1	scf_1104296975056	Pmar_PMAR012788	347	2392	None	6029	1482	107131	No_or_no_constitutive_exon
AGTGATCATAACACCATCATCGTCATCGCGTGTATCACTACGGGGTATAGGT	1493	1653	1443	1495	1	scf_1104296970308	Pmar_PMAR017209	103	2549	None	6029	1482	107131	No_or_no_constitutive_exon
TGCGTAAGAAGTTAGTATCACTACCACCACACTAGTATCGGGGTATGCAGGT	2333	2409	2283	2335	1	scf_1104296970308	Pmar_PMAR017209	103	2549	None	6029	1482	107131	No_or_no_constitutive_exon
AGCTGGTGGGTGGTCTTTTATATGACTTGGTGGTGGCACCATGAGGGTAGGT	2042	2162	1992	2044	1	scf_1104296958768	Pmar_PMAR017580	94	2511	None	6029	1482	107131	No_or_no_constitutive_exon
GAAGGGTACGTGAGGTTCTGTTGGAGGTTTGTTATAGCGGGAAGCGCTAGGT	373	449	323	375	1	scf_1104296946666	Pmar_PMAR016787	92	2475	None	6029	1482	107131	No_or_no_constitutive_exon
CTGGTGGGTCTGATGTGTCCTCTCTTCGTAGAGATAGCGATAGGGTGTAGGT	2065	2219	2269	2217	-1	scf_1104296942300	Pmar_PMAR018959	198	2511	None	6029	1482	107131	No_or_no_constitutive_exon
CTGTAAGGGGTCTCGCGCAACTACTTGGGTGGCCACGTTCGGTGGGTTAGGT	862	990	812	864	1	scf_1104296967786	Pmar_PMAR005035	189	2583	None	6029	1482	107131	No_or_no_constitutive_exon
TGAGCGGCAGTGGCAGTTGTTGCTAGATGTGCTTATGCTGATGGGTATAGAT	1687	1835	1637	1689	1	scf_1104296967786	Pmar_PMAR005035	189	2583	None	6029	1482	107131	No_or_no_constitutive_exon
GTCCTCCGCCCTACTGATCATCTTTCCACCGCGAGAGGGCTGAGAGCTAGGT	1338	1425	1288	1340	1	scf_1104296964290	Pmar_PMAR021329	460	2496	None	6029	1482	107131	No_or_no_constitutive_exon
CGACAGAGTGACATGACTGACGCTTTTTGGGATACCTTATGGGATTTGAGTC	1946	2071	1896	1948	1	scf_1104296961870	Pmar_PMAR000596	120	2071	None	6029	1482	107131	No_or_no_constitutive_exon
GTAGATAATCGATCACCAGGGCGCGCGCTACTTGCGTTTCGGTCGGGTAGGT	764	877	927	875	-1	scf_1104296958284	Pmar_PMAR005659	283	2450	None	6029	1482	107131	No_or_no_constitutive_exon
GAAAAGGTTAGTTCGAAATGGACCAGAATGTCATCGGAGTTGGGCGACAGGA	1585	1687	1535	1587	1	scf_1104296963026	Pmar_PMAR016692	1140	2392	None	6029	1482	107131	No_or_no_constitutive_exon
AAAGAGGTAGGAGTGCTACAGTAGCTGCCTTGCTGACTGGGGTGAGGTAGTT	1882	1957	1832	1884	1	scf_1104296963026	Pmar_PMAR016692	1140	2392	None	6029	1482	107131	No_or_no_constitutive_exon
TACCGATACGGTAGGAGCAATCATAGTGACAATCCTGCATCACAGGGCAGGT	1231	1288	1338	1286	-1	scf_1104296965596	Pmar_PMAR002773	561	1415	None	6029	1482	107131	No_or_no_constitutive_exon
CGTAATAGTCCATGAACGGCTTTATGGAGAGGACGAGAAAGAGGGTTTAGGT	780	869	919	867	-1	scf_1104296968784	Pmar_PMAR021999	507	1950	None	6029	1482	107131	No_or_no_constitutive_exon
CGATCTGTAGGGGTGTTGAAGAGGCGTCGAGTTGGTACGGTGGTGGGTAGGT	1366	1446	1316	1368	1	scf_1104296944190	Pmar_PMAR016798	914	2434	None	6029	1482	107131	No_or_no_constitutive_exon
TGGGGCAGGTATGCCTTGTATTGGGGCAAGTATGCCTTGTATTGGGGCAGGT	2092	2195	2042	2094	1	scf_1104296950372	Pmar_PMAR005050	1547	2384	None	6029	1482	107131	No_or_no_constitutive_exon
ATTGGCAGGTATACCTTGTATTGGGGCGGGTATACCTTGTATTGGGGCAGGT	2237	2384	2187	2239	1	scf_1104296950372	Pmar_PMAR005050	1547	2384	None	6029	1482	107131	No_or_no_constitutive_exon
GGATGATGCGCTTCGCTCCGCCTTTTTGGGCAACTGGGCTATGTGGTAAGGT	2274	2381	2224	2276	1	scf_1104296936192	Pmar_PMAR027201	873	2381	None	6029	1482	107131	No_or_no_constitutive_exon
TGACGAGGTCGGCGGAGAGTACGCGATGATGAAGCCTATGGGAGTGCCAGGT	60	186	236	184	-1	scf_1104296948772	Pmar_PMAR001743	60	1414	None	6029	1482	107131	No_or_no_constitutive_exon
AAGTGATTGCATTTGGCATCACACCTCGAGGCCATATGGTGGGGCATCAGGT	1905	2023	2073	2021	-1	scf_1104296960752	Pmar_PMAR024460	71	2113	None	6029	1482	107131	No_or_no_constitutive_exon
GTAATATGGTGAGAATGATGATGAACGTTGGGCTATGTTTTGGGGGCTAGGC	231	328	378	326	-1	scf_1104296974928	Pmar_PMAR022860	59	825	None	6029	1482	107131	No_or_no_constitutive_exon
ATCATGTAATCCCAAAGTGGCGACCGGGACTGCACTGAGATCGGGAGCAGAT	1579	1670	1529	1581	1	scf_1104296943302	Pmar_PMAR020021	1246	2355	None	6029	1482	107131	No_or_no_constitutive_exon
TCTTGGTCCTCTTATGTTCACTCTTATATACGGTCTTGTAGTGTGGGCAGTT	1119	1223	1069	1121	1	scf_1104296947550	Pmar_PMAR003909	233	1391	None	6029	1482	107131	No_or_no_constitutive_exon
ATCAGCGACAGCTGGTCCCCTCCCGGAAGGTTTCAGCCGAGTCGGGGCAGGT	2104	2171	2054	2106	1	scf_1104296974558	Pmar_PMAR023143	1710	2171	None	6029	1482	107131	No_or_no_constitutive_exon
CGGTGGGTGTATACGAGTTTTACTCATGGTATGGGCATCACTATGGGAAGGC	993	1813	1863	1811	-1	scf_1104296944124	Pmar_PMAR001589	993	2070	None	6029	1482	107131	No_or_no_constitutive_exon
TGCAAGGTGAGAACTAAGCTGAAAAAACTCATTAGTGCGTCATGGGGTAGGT	879	1002	829	881	1	scf_1104296938472	Pmar_PMAR003878	375	1002	None	6029	1482	107131	No_or_no_constitutive_exon
GGGAGGAGGTAGTCCTTTGGTATCCTCTTGAATGGGACGTGGGCATGTAGGT	1609	1720	1770	1718	-1	scf_1104296966348	Pmar_PMAR001329	523	2041	None	6029	1482	107131	No_or_no_constitutive_exon
CAGGATGTATGCGAGAAGCGAGGCGGTTGTGGGTGTATGCTGTAGGGTAGGT	1139	1218	1089	1141	1	scf_1104296975636	Pmar_PMAR004797	81	1895	None	6029	1482	107131	No_or_no_constitutive_exon
CACTGATATGAGTTCCGATACTCTGGGGAGGTTGGTCTTGAGGGGTTCAGGT	1448	1579	1398	1450	1	scf_1104296975636	Pmar_PMAR004797	81	1895	None	6029	1482	107131	No_or_no_constitutive_exon
GGATATTCGTGTGATTTGGGGGAGGAGTGGGATGGAACTTCCGGGAACAGGT	1204	1334	1154	1206	1	scf_1104296973006	Pmar_PMAR027331	1038	1916	None	6029	1482	107131	No_or_no_constitutive_exon
ATGTAAGCAATAGGCATCAGGATGGTGGTCATGGAGAGTGTGGGGCGAAGGT	474	553	603	551	-1	scf_1104296951640	Pmar_PMAR026116	80	985	None	6029	1482	107131	No_or_no_constitutive_exon
GGTTGGAGGCGGTAGCGCTTTGATCGCAGTGCTGGACGGGGCGAGTGTAGGT	208	357	158	210	1	scf_1104296941814	Pmar_PMAR014328	42	2083	None	6029	1482	107131	No_or_no_constitutive_exon
GGCGGGGATTTGATATGGAGGTGCGGTATTTTGTTAATCGATGGGCGCAGGT	1368	1495	1318	1370	1	scf_1104296942042	Pmar_PMAR016938	326	1672	None	6029	1482	107131	No_or_no_constitutive_exon
TAGTAGTAGTAGGGTATGGTAGTCAGCAATATGGCGGGTTAATACGGTAGGT	1226	1297	1176	1228	1	scf_1104296961712	Pmar_PMAR028833	858	1297	None	6029	1482	107131	No_or_no_constitutive_exon
GTGAATGGTACACACCAGCAAGTGGTGTTCTCTAAGCTACAGTCGGGCAGAT	653	725	775	723	-1	scf_1104296943540	Pmar_PMAR021462	653	1072	None	6029	1482	107131	No_or_no_constitutive_exon
TGGCGTGAGTAGCGCTCGCCCTGGTGATCGATTTGGTATCAGTGGGGCAGAT	1167	1263	1117	1169	1	scf_1104296946610	Pmar_PMAR027143	939	1928	None	6029	1482	107131	No_or_no_constitutive_exon
GTAAGAAGTGTACCTTGGGGTGGTTATTCATGCTTATATGTTAGTGGGAGAG	657	763	813	761	-1	scf_1104296927886	Pmar_PMAR015375	198	1344	None	6029	1482	107131	No_or_no_constitutive_exon
AGGTAGGGGCGATGGCGATGGTGTAGCTGCTATCAACACTGGGAGGGTAGGT	810	871	921	869	-1	scf_1104296955390	Pmar_PMAR026820	347	1747	None	6029	1482	107131	No_or_no_constitutive_exon
GGAGGGGGTGACAGCATAAGGAAGAGGACTTCACTCGTGGGTGGTGGTAGGG	173	301	351	299	-1	scf_1104296937668	Pmar_PMAR010671	12	489	None	6029	1482	107131	No_or_no_constitutive_exon
GAGGGATGCTCTGATGTGGTGAATGTAAGGTTGAAGTGGCTCGGGAGTAGGA	366	475	525	473	-1	scf_1104296969668	Pmar_PMAR009375	104	1800	None	6029	1482	107131	No_or_no_constitutive_exon
GCTCCAGTAGGAAGCGCTACTTGGAGAGTAGTTGGCAGGGCCAGAGTGAGAG	355	476	526	474	-1	scf_1104296961066	Pmar_PMAR018735	109	623	None	6029	1482	107131	No_or_no_constitutive_exon
AGGTAATGGTAATAGTATTAGTGGGTAGTAGTAGTAGTAGTAGGGTGTAGGT	1421	1576	1626	1574	-1	scf_1104296977320	Pmar_PMAR014163	432	1818	None	6029	1482	107131	No_or_no_constitutive_exon
GTCAAGAACAACTGAATCGTATTGGTTTTGAAGAAGAATTGGGTGGTCAGGT	83	185	235	183	-1	scf_1104296928104	Pmar_PMAR028426	83	622	None	6029	1482	107131	No_or_no_constitutive_exon
AGTAGTGGTCATCATCACTTTGGGGTAGTTGTTGGAAGTGTGGGCTGAAGGT	1105	1202	1252	1200	-1	scf_1104296937662	Pmar_PMAR011410	106	1617	None	6029	1482	107131	No_or_no_constitutive_exon
AGTAGTGGTCATCATCACTTTGGGGTAGTTGTTGGAAGTGTGGGCTGAAGGT	443	540	393	445	1	scf_1104296963046	Pmar_PMAR018829	28	1784	None	6029	1482	107131	No_or_no_constitutive_exon
ACAGGTGGGCAGTATTACGTCCAGTAGCAATAGGCAGGGTATAGTAGTAGGT	408	897	947	895	-1	scf_1104296968772	Pmar_PMAR012797	408	1745	None	6029	1482	107131	No_or_no_constitutive_exon
TATATTGAGTTAGGAAGTGTAAGAAATGTGGTATAAAATGTGTGGGGTAGGC	1035	1180	1230	1178	-1	scf_1104296940842	Pmar_PMAR004574	173	1726	None	6029	1482	107131	No_or_no_constitutive_exon
TGAGTCCTTCCAGCCCTCTTCGACTTTGTGTGTATAGCTTATGGGGTCAGGT	400	716	350	402	1	scf_1104296932290	Pmar_PMAR012152	165	716	None	6029	1482	107131	No_or_no_constitutive_exon
TCGTGGTATGTCGGGGCTGCGATCAGTCTTCTGTTATATGATGGGGTCAGGT	652	751	602	654	1	scf_1104296947174	Pmar_PMAR009477	0	1683	None	6029	1482	107131	No_or_no_constitutive_exon
GAGGTATGCCGATATTACGCAAATTCTATACATTCTATTCCGGGTGGAAGAT	1198	1301	1351	1299	-1	scf_1104296929328	Pmar_PMAR022703	119	1578	None	6029	1482	107131	No_or_no_constitutive_exon
GTGATATCAAGGGTGGTGGAAGATGGGATTTTTTTTGTGTGTGGGTGTAGGC	1118	1233	1283	1231	-1	scf_1104296977096	Pmar_PMAR017214	334	1313	None	6029	1482	107131	No_or_no_constitutive_exon
GCTGCAAGGTAGTAGTGAGAATGGTGGCTGTGATGGTATGGGGTGATCAGGG	839	920	970	918	-1	scf_1104296958006	Pmar_PMAR017914	122	1663	None	6029	1482	107131	No_or_no_constitutive_exon
CAGGTATGTACGAGAGTCTGAGGTTGATACTGTGCTTCATAGGGTTGCAGGT	122	258	308	256	-1	scf_1104296958006	Pmar_PMAR017914	122	1663	None	6029	1482	107131	No_or_no_constitutive_exon
TAATATATGTATACTACTGCTGCTACTGCTGATAATAATGAGGGTTGCAGGT	1200	1406	1456	1404	-1	scf_1104296969056	Pmar_PMAR019445	514	1582	None	6029	1482	107131	No_or_no_constitutive_exon
GGGTGGGTGTGCATGAAGTAAGTTATTGCGATCTATGAATGGGAGCTCAGAT	1634	1659	1584	1636	1	scf_1104296968046	Pmar_PMAR024421	99	1659	None	6029	1482	107131	No_or_no_constitutive_exon
CTCAAGTGAGTGCCGTCACAGCGATGGAAGGATGTGAGCAATATGGGTAGGC	471	561	611	559	-1	scf_1104296949136	Pmar_PMAR019696	163	1332	None	6029	1482	107131	No_or_no_constitutive_exon
GTAATATGGTGAGAATGATGATGAACGTTGGGCTATGTTTTGGGGGCTAGGC	1306	1403	1453	1401	-1	scf_1104296954104	Pmar_PMAR002228	392	1546	None	6029	1482	107131	No_or_no_constitutive_exon
TGAGGTGGATCTGAGCCTGTTGTACTTATTGTGTCGAAGGGGTAGTGCAGAT	965	1049	1099	1047	-1	scf_1104296955628	Pmar_PMAR009364	704	1600	None	6029	1482	107131	No_or_no_constitutive_exon
AAGTCTGTCAGTAGGGATAGAACATACTAACCCATCGGAATGGGCAATAGGT	1152	1235	1102	1154	1	scf_1104296973400	Pmar_PMAR026825	65	1450	None	6029	1482	107131	No_or_no_constitutive_exon
GATGATATTAGTGATGATGTAAGAGGGAATACTTTAGGTATGGGGATTAGGA	1022	1064	972	1024	1	scf_1104296937500	Pmar_PMAR017415	619	1064	None	6029	1482	107131	No_or_no_constitutive_exon
GGATGCCAAGGTAGGGTGACGTGAGCTCTTTATGAGCAGTACTGGGGTAGGT	531	630	481	533	1	scf_1104296969608	Pmar_PMAR017490	461	988	None	6029	1482	107131	No_or_no_constitutive_exon
AGAGCATGGCCATCACTGGTGGTGAATATGTTGTGATGAGAGGGAGGTAGAT	799	919	969	917	-1	scf_1104296976968	Pmar_PMAR012261	67	1366	None	6029	1482	107131	No_or_no_constitutive_exon
TTATAGAGGTAGTAGCCTACGTATGTTGGGTGTGCTATATTGATGGGCAGGC	534	603	653	601	-1	scf_1104296966092	Pmar_PMAR010577	298	1197	None	6029	1482	107131	No_or_no_constitutive_exon
TGGTAGGCTAGGAGGGAGGTGGGGTCTGTGTCCTATGGGGAGATGGTCAGAT	1185	1284	1135	1187	1	scf_1104296935110	Pmar_PMAR016712	255	1526	None	6029	1482	107131	No_or_no_constitutive_exon
CTATGATGGGGTAAGGGGACATCCTTGGGGAGAAGGCTACATAGGGACAGGT	800	943	750	802	1	scf_1104296970482	Pmar_PMAR027499	97	1441	None	6029	1482	107131	No_or_no_constitutive_exon
AGGTATGCTGGAATACATGGGGGGACTTTAGTCTTACGCATGGGTAACAGGA	742	831	692	744	1	scf_1104296966054	Pmar_PMAR013415	124	1004	None	6029	1482	107131	No_or_no_constitutive_exon
TAGGAAGCTACCTGCATGGTCTGGTCGGCTCTGGAGTAGGGATATGATAGGT	900	1014	850	902	1	scf_1104296946260	Pmar_PMAR003782	246	1371	None	6029	1482	107131	No_or_no_constitutive_exon
GCTTACAATTTGTAGCAGGTATCTTACTTATGATGGACAGTGGGATGTAGAG	562	686	736	684	-1	scf_1104296964324	Pmar_PMAR014366	562	1411	None	6029	1482	107131	No_or_no_constitutive_exon
AGGTGTAGGTAAGGGCATCCAAGGAAGCTCGCCGTTGACTGTTGGGGTAGGT	1273	1347	1223	1275	1	scf_1104296972116	Pmar_PMAR009604	898	1347	None	6029	1482	107131	No_or_no_constitutive_exon
GTGGCGTTAGTTTATGGAGAGATGGGAGAGTGAGAGCCTTTTGGGGGTAGGA	394	457	344	396	1	scf_1104296973594	Pmar_PMAR028814	365	1465	None	6029	1482	107131	No_or_no_constitutive_exon
GGTGTCGTGTCAGATCCGCGGAGAGCCCCTGTGAGTGATGGGATGGTCAGAG	713	807	663	715	1	scf_1104296973594	Pmar_PMAR028814	365	1465	None	6029	1482	107131	No_or_no_constitutive_exon
CTAGGTGAGCCGGAGAGTCTCTCGAGGGGTTGGTCAGTGTATGGGGTTAGCT	324	410	274	326	1	scf_1104296942058	Pmar_PMAR022229	226	1291	None	6029	1482	107131	No_or_no_constitutive_exon
TAGTTGATTTACTATTACGATTAATATTCTACTATTAGGGATAAGATAAGTT	1190	1293	1140	1192	1	scf_1104296943606	Pmar_PMAR018646	384	1431	None	6029	1482	107131	No_or_no_constitutive_exon
CTGATAAGAGATGTATGAGAGTATTATCAGAATGTGTCAGGTATGGGCAGTG	937	1101	887	939	1	scf_1104296950218	Pmar_PMAR026622	197	1455	None	6029	1482	107131	No_or_no_constitutive_exon
AAGAAGAGTAGGTCGGGGAGTGTTGGGAAGTATTGTAGTGGGGGGACCAGGC	388	459	338	390	1	scf_1104296944338	Pmar_PMAR020910	283	1355	None	6029	1482	107131	No_or_no_constitutive_exon
GACATGTAATCGGCAGTAGGGGGTAGGGCTGGTGATGGGAGGCAATGCAGGT	620	695	745	693	-1	scf_1104296953068	Pmar_PMAR005455	115	1146	None	6029	1482	107131	No_or_no_constitutive_exon
GTACCGAGGTATGAGAGAGTAGTATCGTGGGGTGAGGGAGAGGAGGGAAGAA	368	456	506	454	-1	scf_1104296953068	Pmar_PMAR005455	115	1146	None	6029	1482	107131	No_or_no_constitutive_exon
CTGGTAATAAGGGATAGAAATGGGAAGAGGAGGTAGGGTTGGTAGTATAGGT	1032	1143	982	1034	1	scf_1104296961020	Pmar_PMAR016654	446	1393	None	6029	1482	107131	No_or_no_constitutive_exon
GTAATAATAATAGTATTCCGGGTGGAGGACTACTAGTCTTGGGTATATAGGC	1193	1393	1143	1195	1	scf_1104296961020	Pmar_PMAR016654	446	1393	None	6029	1482	107131	No_or_no_constitutive_exon
AATTTCCATATTGTCACCGACACATGTGGTTGATTCGTGCATGGGTGTAGGT	535	655	705	653	-1	scf_1104296962954	Pmar_PMAR023913	535	1210	None	6029	1482	107131	No_or_no_constitutive_exon
GGAGGTGAGTAAAGGTAGTCGAGCCGCGAGCTTGGAAGCAGTGAGGGAAGGT	625	743	793	741	-1	scf_1104296969412	Pmar_PMAR009098	344	1242	None	6029	1482	107131	No_or_no_constitutive_exon
GTGGGCTGCTGCCGGCATTCAATGTAACAGTGTACTGTGGGAATATGTAGAT	1009	1170	1220	1168	-1	scf_1104296970068	Pmar_PMAR012228	167	1364	None	6029	1482	107131	No_or_no_constitutive_exon
TAATATATGTATACTACTGCTGCTACTGCTGATAATAATGAGGGTTGCAGGT	717	923	667	719	1	scf_1104296961106	Pmar_PMAR026153	362	1159	None	6029	1482	107131	No_or_no_constitutive_exon
GTAATACTATGGGGGTCTTAAGGGGGTTTAACGTAGGGTGGCATGGGCAGGT	247	353	403	351	-1	scf_1104296943524	Pmar_PMAR011270	66	1204	None	6029	1482	107131	No_or_no_constitutive_exon
GGGGGCAACAACAACAAGAGCGGAAATGACGAGGACTGTAGGGCGGGCAGCC	1077	1214	1027	1079	1	scf_1104296952330	Pmar_PMAR017892	127	1214	None	6029	1482	107131	No_or_no_constitutive_exon
GGTCGCCTGTGGTCAGTACCTGGTCTATATTCTCTAGGGTGGGCTGACAGTT	909	944	994	942	-1	scf_1104296939208	Pmar_PMAR028813	231	1031	None	6029	1482	107131	No_or_no_constitutive_exon
AAAGTGAGGTTGGAGGAGTTCTTGGCAGTCGCCGAAGGGTGATATGATAGGA	530	592	480	532	1	scf_1104296967818	Pmar_PMAR015695	133	981	None	6029	1482	107131	No_or_no_constitutive_exon
TTTTCGTGGATCCTCTCATCCTCCGCAGTTGACAACGATTGGGGTTGTAGGT	689	775	825	773	-1	scf_1104296938410	Pmar_PMAR013778	105	1240	None	6029	1482	107131	No_or_no_constitutive_exon
TGACGAGGTCGGCGGAGAGTACGCGATGGTGAAGCCTATGGGAGTGTCAGGT	559	681	731	679	-1	scf_1104296961746	Pmar_PMAR022084	300	1257	None	6029	1482	107131	No_or_no_constitutive_exon
AGAGTAGAAGTGTTGTGGTGAATGAGCTGTGATTGCAGGGCGTGGTAGAGGG	439	651	701	649	-1	scf_1104296973386	Pmar_PMAR004783	439	1210	None	6029	1482	107131	No_or_no_constitutive_exon
GCGAGGTCACGATCAATCGAGGCAGCAGTCGAGTGTGATAAGGGTTACAGGC	262	674	724	672	-1	scf_1104296935374	Pmar_PMAR015163	262	915	None	6029	1482	107131	No_or_no_constitutive_exon
ATCAGCGGCGATACCCTACTCGTAAGGATGTTGTCGCCACTGGGTGGCAGGT	443	618	393	445	1	scf_1104296951184	Pmar_PMAR010629	109	1258	None	6029	1482	107131	No_or_no_constitutive_exon
AAGTGCCTTCGCAACTGCTACTGATCTCAGGGCTTTCATCGGGGGTCTAGGT	223	279	173	225	1	scf_1104296965366	Pmar_PMAR015386	50	1246	None	6029	1482	107131	No_or_no_constitutive_exon
CGTGAGTTTTGACCGACGAGTGACGCTGTGGTGATGATGGTGACGGGCAGGT	759	998	709	761	1	scf_1104296949584	Pmar_PMAR027093	451	1151	None	6029	1482	107131	No_or_no_constitutive_exon
CGGCAGGTGGGAGGTGTCGGGAGGTTGGTGGGTCGGTAGTGGTGGGGCAGGC	681	817	867	815	-1	scf_1104296970292	Pmar_PMAR026163	51	1243	None	6029	1482	107131	No_or_no_constitutive_exon
GGTTGGAGGCGGTAGCGCTTTGATCGCAGTGCTGGACGGGGCGAGTGTAGGT	452	601	651	599	-1	scf_1104296970292	Pmar_PMAR026163	51	1243	None	6029	1482	107131	No_or_no_constitutive_exon
CTGCTCACAAGTAGGCATAAGCTTGTCCACTGATGTTAGTGGGATAATAGAT	854	1102	804	856	1	scf_1104296975480	Pmar_PMAR005552	368	1102	None	6029	1482	107131	No_or_no_constitutive_exon
GTAGTAGTAGTAGTAACAGAAGTTATATAGCGATGCCAAATACGGGGTAGGT	742	809	859	807	-1	scf_1104296967546	Pmar_PMAR014183	489	1006	None	6029	1482	107131	No_or_no_constitutive_exon
GGCGACTGGTAGTAGTTGGTGTTGTTGTTGTGATTGGGTAGAGGTTGAAGGT	329	453	279	331	1	scf_1104296940816	Pmar_PMAR022816	91	1021	None	6029	1482	107131	No_or_no_constitutive_exon
AGAGTAAACTGTGGAGGGAGGTTGACCATGGTGGTGACATGGGGTGATAGGT	191	248	141	193	1	scf_1104296933358	Pmar_PMAR022404	21	971	None	6029	1482	107131	No_or_no_constitutive_exon
GGATGCCAAGGTAGGGTGACGTGAGCTCTTTATGAGCAGTACTGGGGTAGGT	825	942	775	827	1	scf_1104296956520	Pmar_PMAR017804	667	942	None	6029	1482	107131	No_or_no_constitutive_exon
GGATATATTGACGTAAAAAAGGAGGGTGCCGGGATTGAACCTGGGTGGAGAG	226	358	408	356	-1	scf_1104296954460	Pmar_PMAR028416	226	561	None	6029	1482	107131	No_or_no_constitutive_exon
TCATACCACACCTTTTCGAATTTATGAGTCATCGAGGGAGATGATAGTAGGT	481	816	431	483	1	scf_1104296974748	Pmar_PMAR020790	168	816	None	6029	1482	107131	No_or_no_constitutive_exon
AAGGAGGTCAGAGGGGCTCCTGTTGGCATATGGGATGGGTACGGGGGCAGGG	630	754	580	632	1	scf_1104296929894	Pmar_PMAR012108	260	1047	None	6029	1482	107131	No_or_no_constitutive_exon
ACATGGGGGTGGCGGTTCGGAGAAGGGAGGGAGGAGGCTGGGAGGTCTAGAT	809	875	759	811	1	scf_1104296929894	Pmar_PMAR012108	260	1047	None	6029	1482	107131	No_or_no_constitutive_exon
TTATTGATGTACTGTTGTTGCAACTGGTGATGGTTAATGGGTGAGATCAGGT	512	584	634	582	-1	scf_1104296949538	Pmar_PMAR025224	60	644	None	6029	1482	107131	No_or_no_constitutive_exon
GAAGTGGGGAGGTTGCTGGGGTGGCCGGTGATGGTCATGATGGTGGGTAGGC	214	311	361	309	-1	scf_1104296942944	Pmar_PMAR026640	214	1011	None	6029	1482	107131	No_or_no_constitutive_exon
TGATGATGATTATGATGGTACTTTGAGATTCAGCATGCATGGTGGGTCAGAT	723	859	673	725	1	scf_1104296973588	Pmar_PMAR001920	60	859	None	6029	1482	107131	No_or_no_constitutive_exon
GAGGTGGGTCTGCCAGGGGTAGTGAGATGGGCAGTTGGGTGGGTGGTCAGGC	775	847	897	845	-1	scf_1104296958552	Pmar_PMAR013179	322	937	None	6029	1482	107131	No_or_no_constitutive_exon
TGGTAGTTGCAGGGTGTGGGAATCGAACCCGCGACTGGTTGATTGGGTAGGA	157	278	107	159	1	scf_1104296941804	Pmar_PMAR022563	7	978	None	6029	1482	107131	No_or_no_constitutive_exon
AATCTGGTGAGTACTCTGGCTTAAGAGTATCCGGTAATGCCGTGGGATAGGT	506	676	726	674	-1	scf_1104296932070	Pmar_PMAR008994	66	762	None	6029	1482	107131	No_or_no_constitutive_exon
TAAGACTCGTACATAGTCTCTCACTGTCTATGCTCTCTCTGTGGGTGTAGGG	236	331	186	238	1	scf_1104296940278	Pmar_PMAR018878	27	1081	None	6029	1482	107131	No_or_no_constitutive_exon
GCGAGGTCACGATCGTTCGAGGCAGCAGTCGAGTGTGATAAGGGTTACAGGC	572	820	522	574	1	scf_1104296947818	Pmar_PMAR016646	142	820	None	6029	1482	107131	No_or_no_constitutive_exon
TCACACAGGTGAGTGGGGTTTTAAGGTAACGATGTATGGTATTGGGATAGGG	757	877	707	759	1	scf_1104296973146	Pmar_PMAR028107	109	877	None	6029	1482	107131	No_or_no_constitutive_exon
CCGAACTCGGAGAGGTAATGTGTTAGGGTAACACGACTGTCAATGGGTAGGT	815	914	765	817	1	scf_1104296951172	Pmar_PMAR000629	120	914	None	6029	1482	107131	No_or_no_constitutive_exon
GGGAGGTGAGCTCTTGGGTTTCTGCTGGCCTGCGTAGGGGGGATGGTCAGGT	746	875	696	748	1	scf_1104296940726	Pmar_PMAR002102	147	875	None	6029	1482	107131	No_or_no_constitutive_exon
GGAGGTAGTAATGCCTTTGGGGAGCCTTCGGACGGCAGGTGGGAGTTTAGGT	503	710	760	708	-1	scf_1104296957634	Pmar_PMAR019307	0	861	None	6029	1482	107131	No_or_no_constitutive_exon
AGAGTAAACTGTGAAGGGTGGTTGACCATGGTGGTGACATGGGGTGATAGGT	511	568	461	513	1	scf_1104296973782	Pmar_PMAR021300	341	990	None	6029	1482	107131	No_or_no_constitutive_exon
AACTAGAAGGTCCGATATCTCATTCCATAGATAGAGAGTTGGGGTGTTAGGG	692	811	642	694	1	scf_1104296954968	Pmar_PMAR013979	344	964	None	6029	1482	107131	No_or_no_constitutive_exon
ACTATGGTAACTTACTTAACATGAAGAATACATCAATCAGATGAGGGCAGGT	417	507	367	419	1	scf_1104296967524	Pmar_PMAR010851	265	721	None	6029	1482	107131	No_or_no_constitutive_exon
GGATGATGCGCTTCGCTCCGCCTTTTTGGGCAACTGGGCTATGTGGTAAGGT	425	515	565	513	-1	scf_1104296955108	Pmar_PMAR027518	290	926	None	6029	1482	107131	No_or_no_constitutive_exon
GTAGAAGGTAGTAGTAGGGGGTAGTAGTGATGATAGGATGGTAAGGGTAGGT	435	607	385	437	1	scf_1104296962188	Pmar_PMAR029714	176	814	None	6029	1482	107131	No_or_no_constitutive_exon
AATAGGTAGTTGTCTTATAGTATGAGCCCTTTATTAGTAGTGGGGTGCAGGT	499	584	449	501	1	scf_1104296945548	Pmar_PMAR001483	335	659	None	6029	1482	107131	No_or_no_constitutive_exon
GTAGAGGTGTGTGCTTCCGACAATGTTGGTTATGTGCTCCGTGGGTCAAGGT	874	879	824	876	1	scf_1104296944800	Pmar_PMAR000599	325	879	None	6029	1482	107131	No_or_no_constitutive_exon
TGGTAGGCTAGGAGAGAGGTGGGGTCTGTGTCCTATGGGGAGATGGTCAGAT	289	388	438	386	-1	scf_1104296970422	Pmar_PMAR020928	47	779	None	6029	1482	107131	No_or_no_constitutive_exon
CTACGTAAATGCTCGAAGCGGTTGGTCCTGTGTGAAGGGCGATGGTGTAGGT	389	459	509	457	-1	scf_1104296953908	Pmar_PMAR000594	213	818	None	6029	1482	107131	No_or_no_constitutive_exon
TACAACAGGTAGGGGGATAATGTTGAGAAGGATTGTGATGGGAAATGCAGAG	218	327	168	220	1	scf_1104296950890	Pmar_PMAR014346	99	863	None	6029	1482	107131	No_or_no_constitutive_exon
GTGTGGTAGGGTATCGAGCGGTCTGGGTTGTGCTGCATCCGGTGGGATAGGT	540	612	490	542	1	scf_1104296929048	Pmar_PMAR007547	372	612	None	6029	1482	107131	No_or_no_constitutive_exon
TGGAGGAGCCCAGCAACGGGGTAGTGGTGGTCAGCATCAGCAGGGTGGAGGT	531	587	637	585	-1	scf_1104296954488	Pmar_PMAR012154	114	826	None	6029	1482	107131	No_or_no_constitutive_exon
AGGTAGTTGTGTGGGGTATGGTATGTTGCTGGTACGCTCAGAGGGTTTAGGG	2	143	193	141	-1	scf_1104296937188	Pmar_PMAR018198	2	481	None	6029	1482	107131	No_or_no_constitutive_exon
GTTCGGGTAAGGAGGCCTCCCTAGAAATGCTCATTAATGGGAGTGCACAGGG	230	304	354	302	-1	scf_1104296945854	Pmar_PMAR028729	92	643	None	6029	1482	107131	No_or_no_constitutive_exon
GTTCAAATCCTACCGTTGCGGGTTAGTCGAGTCTCTCACGAGATGGGTAGGT	14	155	205	153	-1	scf_1104296941706	Pmar_PMAR009276	14	687	None	6029	1482	107131	No_or_no_constitutive_exon
GCAGGTGGGACGTGGCCCTCTGGTCACCAACTCACCAACGGGTAGAGTAGGT	446	549	599	547	-1	scf_1104296930566	Pmar_PMAR011449	446	776	None	6029	1482	107131	No_or_no_constitutive_exon
AAGGAGGTCAGAGGGGCTCCTGTTGGCATATGGGATGGGTACGGGGGCAGGG	240	364	190	242	1	scf_1104296946620	Pmar_PMAR017441	106	657	None	6029	1482	107131	No_or_no_constitutive_exon
TTATGACGATATTGCAGTGTAGTAAAGGGGGTTGCTATTTATGGGTGTAGGC	237	328	187	239	1	scf_1104296963366	Pmar_PMAR019419	93	708	None	6029	1482	107131	No_or_no_constitutive_exon
GGTGAGCAGCTGGTGAATCAGTGGTGTCAATTGAGGTGTGGTGGGGGTAGAT	460	538	588	536	-1	scf_1104296964784	Pmar_PMAR017967	175	661	None	6029	1482	107131	No_or_no_constitutive_exon
