# Supplementary material for: Widespread Separation of the Polypyrimidine Tract From 3′ AG by G Tracts in Association With Alternative Exons in Metazoa and Plants
Source: Front Genet. 2019 Jan 14;9:741. doi: 10.3389/fgene.2018.00741 (PMC6339879; doi:10.3389/fgene.2018.00741)
Supplement: DATA FILE S2 — Sequences of REPAG 3′ SS from each species of metazoa, plants and protists. [file Data_Sheet_2.zip › Supplementary data 2/Protists_Release38_toxoplasma_gondii_fou.txt]

REPA_GGG_Sequence	Exon_Start	Exon_End	Pos_-50	Pos_+2	Strand	Chromosome	GeneID	Gene_Start	Gene_End	Gene_Name	Number_of_REPAs	Number_of_REPAs_has_GGG	Number_of_Intron(Intra_genic_Region)	Upstream_Constitutive_Exon
ACAATCTCGTGAAGTGTAGTGAGGAGACGATACAAAAACGGGAACTGCAGGA	176823	176831	176881	176829	-1	asmbl.2422	TGFOU_266870	175861	178133	None	895	182	35353	No_constitutive_exon_found_in_species
AGCTGCCCTCATGAGCAGAAGTGACCACCAGCCAGCACTATCGGGAGCAGAA	24780	24899	24949	24897	-1	asmbl.324	TGFOU_230535	24336	25979	None	895	182	35353	No_constitutive_exon_found_in_species
AAGGAGTGCAATACGTGGTCCTGCGGCAAGCTTCAGACGGGAGTGTACAGGT	111948	112049	112099	112047	-1	asmbl.324	TGFOU_230660	111948	116894	None	895	182	35353	No_constitutive_exon_found_in_species
CCGTTTGCAGAGTATCATAGCCCTCTAGCTGTCATACTCTCAGGGATCAGGC	39897	39991	40041	39989	-1	asmbl.1345	TGFOU_264070	35248	40891	None	895	182	35353	No_constitutive_exon_found_in_species
TATTCGTGAGCGCGTGCTGAAGCAGACAACAATATTTCTGGGAAATGCAGCG	62558	62578	62628	62576	-1	asmbl.148	TGFOU_312540	61432	63006	None	895	182	35353	No_constitutive_exon_found_in_species
TCTTGGAGCTGTGAACTTCTCATTGTTTGCCTGGGATTATCGGGATGCAGGA	50724	50941	50674	50726	1	asmbl.1262	TGFOU_261690	49697	51189	None	895	182	35353	No_constitutive_exon_found_in_species
CAGAGAATATTACTCCCGTTCTGTTTCTTCTGCTTCTTTTGTGGGTGCAGAG	61793	61951	62001	61949	-1	asmbl.3441	TGFOU_200370	59078	64051	None	895	182	35353	No_constitutive_exon_found_in_species
GGCGCATGCGACCTCGTGTTCAGTGTGTTTCCGCCGTTGCAGGGTGACAGAC	146367	146613	146663	146611	-1	asmbl.786	TGFOU_248200B	145428	147046	None	895	182	35353	No_constitutive_exon_found_in_species
AGTGCCTGGTACTTCCACTACAAAATTATGATTGAATATGGGCTGGATAGGG	35245	35328	35195	35247	1	asmbl.968	TGFOU_202285	34306	36053	None	895	182	35353	No_constitutive_exon_found_in_species
CACAGACAGAACCCAGGATATCCAAAATTGTGTTCATTTGGGATACACAGCT	65416	65463	65513	65461	-1	asmbl.968	TGFOU_202255	65067	67928	None	895	182	35353	No_constitutive_exon_found_in_species
TCTCACATTAGGTCCCGCCCAAACTGATCTCTGTATGTGGGGACGAACAGGA	26030	26225	26275	26223	-1	asmbl.1637	TGFOU_217390	25424	31955	None	895	182	35353	No_constitutive_exon_found_in_species
CGTGTATTTAGTTTTCGTATTTTTGTGCAAACTGTTCGGTGGGTATGCAGGT	10900	11045	10850	10902	1	asmbl.1640	TGFOU_217600B	573	12634	None	895	182	35353	No_constitutive_exon_found_in_species
TTTCTTTGCTTCGTTCATGCGACGTGCGTCCGTCTGGTGCGTGGGCGCAGGT	109663	110200	110250	110198	-1	asmbl.1471	TGFOU_244430	109663	112885	None	895	182	35353	No_constitutive_exon_found_in_species
CTATTCGTAAGAGTGTGCCATTTTCTTGCTAACTTTGTCTGGGAACTCAGGG	87007	87126	87176	87124	-1	asmbl.1010	TGFOU_257440	87007	90769	None	895	182	35353	No_constitutive_exon_found_in_species
AGTGTGTTAGAACGTATCAATTGCGAGTGTTCTGCCTACTTGTGGGACAGGA	58912	60385	58862	58914	1	asmbl.224	TGFOU_309885	54825	60385	None	895	182	35353	No_constitutive_exon_found_in_species
GCGGAGCTCCCAGACAGTTTTGTCGCGTTTCATTTTTGGGGGGGGCACAGGC	27111	27246	27061	27113	1	asmbl.643	TGFOU_269840	25880	29061	None	895	182	35353	No_constitutive_exon_found_in_species
TGAAACCAGGACGAGAGGCTGTGATTAATTTTCATTATTGGTGGGTGCAGGC	27983	28066	27933	27985	1	asmbl.2439	TGFOU_267410	25491	30820	None	895	182	35353	No_constitutive_exon_found_in_species
AACTTAGTTGTTATCATTTTCAAGAGGTGATTCCGTGGAGTTGGGTGGAGAC	85630	85722	85772	85720	-1	asmbl.2467	TGFOU_279405	83900	85970	None	895	182	35353	No_constitutive_exon_found_in_species
GTGTTCCTTTATTAGGACAAGCAATTGCTTTCTTTGCTGGGGTGTAACAGCT	18245	18444	18494	18442	-1	asmbl.2030	TGFOU_292935	11507	19741	None	895	182	35353	No_constitutive_exon_found_in_species
AACTGCTATTAGATGCGATTCGTTGCTGGCCGATGTGGGTGGTGAGGCAGAG	16075	16255	16305	16253	-1	asmbl.2030	TGFOU_292935	11507	19741	None	895	182	35353	No_constitutive_exon_found_in_species
GTCAATCGGAAGTGCCCAGGAAAAGTCGCTGCGGCGCTGTGGGTGTGCAGAC	103464	103532	103582	103530	-1	asmbl.1913	TGFOU_239720	102396	106024	None	895	182	35353	No_constitutive_exon_found_in_species
TTTACCCTATTTCTCGATTTTCAGGCGCTTTTTTCTGTGTGGGGTTGCAGGT	15249	15346	15199	15251	1	asmbl.3003	TGFOU_252290	11577	20843	None	895	182	35353	No_constitutive_exon_found_in_species
TGTCATCGACTTGTGTTTTGCGTTTTTTTCGGATTCCTGCGGGGCTGCAGCA	80554	80766	80504	80556	1	asmbl.3405	TGFOU_307770	78029	87250	None	895	182	35353	No_constitutive_exon_found_in_species
TTCCCTCCCAGTCTCGCGCATGCAGTTTCCTTTCCTGTGTGGGGCTGCAGGT	95129	95237	95079	95131	1	asmbl.2862	TGFOU_211690A	81856	95237	None	895	182	35353	No_constitutive_exon_found_in_species
CTACTCTCCATGCGCGCTCTTCCGGCCGTACTCCGTTGCTGGGAGTGCAGGT	23530	24300	24350	24298	-1	asmbl.1309	TGFOU_263220	19306	25442	None	895	182	35353	No_constitutive_exon_found_in_species
ATAGCATCTGAAGCAACTCGACTGTTAGCCAATGAACGGGAGGATGTCAGGG	38987	39021	38937	38989	1	asmbl.1309	TGFOU_263245	38038	39259	None	895	182	35353	No_constitutive_exon_found_in_species
GCGTCCATTCATGTCGCCCCTTTTGCGGTTTTTTTGTTATCACGGGACAGGA	64393	64438	64488	64436	-1	asmbl.2571	TGFOU_291810	64393	67606	None	895	182	35353	No_constitutive_exon_found_in_species
AGTTTCCCTTCTTCAGCCGTCTGGTTTGCATGTACCATTCGCGGGACCAGTG	42506	42573	42456	42508	1	asmbl.1112	TGFOU_288310	41471	42573	None	895	182	35353	No_constitutive_exon_found_in_species
ATATGCGCATCACAGCACCATGTGGTCTCTAAACTGTTATAGGGCACCAGGA	37181	37224	37131	37183	1	asmbl.192	TGFOU_310990	36542	37636	None	895	182	35353	No_constitutive_exon_found_in_species
GCCAGACAGAACAGATCTTTATGCGTCTGAACGTATCCGTGGGTGTGCAGCT	74975	75048	74925	74977	1	asmbl.979	TGFOU_202020	69614	75878	None	895	182	35353	No_constitutive_exon_found_in_species
CACTTGCCTGAAGAGTAAATCGAGTTATGTGTGTGCAACTGGGTATACAGTC	65914	66268	65864	65916	1	asmbl.706	TGFOU_271270	60770	66823	None	895	182	35353	No_constitutive_exon_found_in_species
GTAAGAGGCTAAGGGGAGCACTGGTCGACTGTTTTTTTGCGGGTGTGTAGGA	71089	72153	71039	71091	1	asmbl.2019	TGFOU_221330	61351	74809	None	895	182	35353	No_constitutive_exon_found_in_species
TGATAAATGAAGCGTAGAACTGTTTTGCTTTGGTTTGGCTTGATGGGCAGGA	33372	33527	33322	33374	1	asmbl.355	TGFOU_231410	29962	34292	None	895	182	35353	No_constitutive_exon_found_in_species
CAATCAAATGGCTGCCTCCATGTCTTCGCGTTGCGCATGGGAGTGTGCAGCT	14251	14767	14817	14765	-1	asmbl.2338	TGFOU_319308	82	20954	None	895	182	35353	No_constitutive_exon_found_in_species
GAGAGGAAGGAGAGAGGGAGGAAGAAGAGAGGGAGGAAGGAGAGAGGGAGGA	21179	21503	21553	21501	-1	asmbl.2338	TGFOU_319312	21179	30259	None	895	182	35353	No_constitutive_exon_found_in_species
TTGCCTCCACCGGCAAAGTTCACTTCTGTCTGGTGCGTCTGGGCATGCAGAA	50689	50869	50639	50691	1	asmbl.1955	TGFOU_222900	39236	56030	None	895	182	35353	No_constitutive_exon_found_in_species
TCTTCCTGGTTGACTCGTGCGTTCGCTTCCTGACTGCGTGGGTGGTGTAGAA	61756	62131	62181	62129	-1	asmbl.1955	TGFOU_222880	57889	64334	None	895	182	35353	No_constitutive_exon_found_in_species
TTGTTTCCGGTGTCTCTGCAGCGTTTTCGTTTTGTGTCTTGGGCGTGCAGCG	4933	5022	4883	4935	1	asmbl.246	TGFOU_309010	3018	6405	None	895	182	35353	No_constitutive_exon_found_in_species
TCTTGAGTTATCTTGAGTAGCGTTGTGTGTTTATCATTGCTGGGATGCAGAT	52265	52358	52215	52267	1	asmbl.513	TGFOU_287200	49662	53121	None	895	182	35353	No_constitutive_exon_found_in_species
CTCCGCCTTCAAGTGCCGTGATGCATAAGGCGGTAGGAGGGACGCTAAAGAT	43702	43900	43950	43898	-1	asmbl.3089	TGFOU_280435	40669	46887	None	895	182	35353	No_constitutive_exon_found_in_species
GGTCATGAGCGTCTGTTGATACTGCAATCTGGATACTTTGTGTGGGATAGGT	31071	31741	31791	31739	-1	asmbl.1491	TGFOU_243655	30278	34243	None	895	182	35353	No_constitutive_exon_found_in_species
CGGTGCTGGACGGTTTTTCGTGTTTTGGCTCTGTGTGTGCGGGCGTGCAGGT	59377	59926	59327	59379	1	asmbl.3162	TGFOU_220600	56206	59926	None	895	182	35353	No_constitutive_exon_found_in_species
CCCGGGCAGCTGTTGCAGCCGCAGCCGCCAATGGGGCGGAAACGGGCAAGGC	54842	55109	54792	54844	1	asmbl.376	TGFOU_232280	54692	56644	None	895	182	35353	No_constitutive_exon_found_in_species
CGTTCACCTGTCCTCAAGGCGCTTTTCCCTTTTTTCTGCGGGTGCGACAGGC	36310	36514	36564	36512	-1	asmbl.1764	TGFOU_233820	31864	38260	None	895	182	35353	No_constitutive_exon_found_in_species
TGGAGGCAAGGGAATAGGGTTCCTAGTGCCACCGTTGTGTGGGCGTACAGGT	45107	45193	45057	45109	1	asmbl.3139	TGFOU_220120	41726	45193	None	895	182	35353	No_constitutive_exon_found_in_species
GTGTGTTCCAATATTTTCCTCGAGTGTCTATTTTGTGGTTGGGAGTGCAGAT	34637	34676	34587	34639	1	asmbl.1415	TGFOU_227000	24682	35053	None	895	182	35353	No_constitutive_exon_found_in_species
GGACAAAACACTACACGTAATCTGTCTGGTTTTGCTGCTCGATGGGACAGGC	55060	55101	55010	55062	1	asmbl.2120	TGFOU_278930	50678	56508	None	895	182	35353	No_constitutive_exon_found_in_species
AAAAGTCCAAAGTTTACAAAAATCAGCACACAGCTTTTGGGTGAATGCAGGA	57905	57928	57855	57907	1	asmbl.607	TGFOU_268700	56361	57928	None	895	182	35353	No_constitutive_exon_found_in_species
CGTAACAACTAATATGTGCATCGCGGTTTCTCCGGTGTGCGCGTGGGCAGGT	48520	48680	48730	48678	-1	asmbl.1599	TGFOU_218850	48229	49399	None	895	182	35353	No_constitutive_exon_found_in_species
GATGCAAGCGTAACCGTTCATGCGGCTTTGTCCTGCTTGTGGCGGGACAGGG	60737	60969	60687	60739	1	asmbl.1059	TGFOU_289600	60150	61426	None	895	182	35353	No_constitutive_exon_found_in_species
TATTATCACTCTGGCCGTGTAGGTGTTGGTGGTGATGTATGGGGACGCAGGC	48944	49061	48894	48946	1	asmbl.2718	TGFOU_297870	45834	50440	None	895	182	35353	No_constitutive_exon_found_in_species
CAGGTTCTCTTTTTTCGTCTTCCTGTGTCTTTGCATTTCGGGCGGAACAGGT	145	213	263	211	-1	asmbl.1155	TGFOU_254835A	145	3039	None	895	182	35353	No_constitutive_exon_found_in_species
AACAAGCTGCGATATCTGCAGAACACTATACCAAATTTCGGGGAATGCAGAC	34383	34483	34333	34385	1	asmbl.1155	TGFOU_254780	34002	34992	None	895	182	35353	No_constitutive_exon_found_in_species
GTGCCGTGCGCGACTGACTGCGACGCCTCGAGCTCCCTCTGTGTGGGCAGAT	51684	51906	51634	51686	1	asmbl.2995	TGFOU_275760	50550	51906	None	895	182	35353	No_constitutive_exon_found_in_species
AACTGAAAGCCAATGCGTTCTGCGACCTCTCGTGCATATTGGGAGTACAGTT	23031	23072	22981	23033	1	asmbl.1156	TGFOU_254635	22490	23295	None	895	182	35353	No_constitutive_exon_found_in_species
TTCGATGATCTCTGTTTCGGCTCTGTCCTCGGTGTCGGGCAAAAATGCAGGT	1187	1233	1283	1231	-1	asmbl.3316	TGFOU_245560A	168	7317	None	895	182	35353	No_constitutive_exon_found_in_species
AAACCACAATAAATTTATTCTTTCGGGATCCAAATGTTCTGTATGGGCAGGT	6685	6982	6635	6687	1	asmbl.3193	TGFOU_235340	4947	10568	None	895	182	35353	No_constitutive_exon_found_in_species
AAATCGCACAAACAGAAGATCGCTTTTCTTTCGTTTGTGGGACGGTGCAGCT	13187	13305	13355	13303	-1	asmbl.3193	TGFOU_235350	12658	18410	None	895	182	35353	No_constitutive_exon_found_in_species
AGAATCATTGCTTCGCTTTTTTGTCTGTCTTTGCGTGCCGGGAATTTGAGGT	41307	41441	41257	41309	1	asmbl.2230	TGFOU_305840	39736	43111	None	895	182	35353	No_constitutive_exon_found_in_species
CGACGGTAGAACAGTCGTCCGCGTTGCGATTATTGGTGGTGGGATTGCAGGC	38557	40464	40514	40462	-1	asmbl.751	TGFOU_248990	38557	41293	None	895	182	35353	No_constitutive_exon_found_in_species
TTGCAAGCAGCTACTGTTTTCGGGATCTGTGGGGTCCGTTACATGGGCAGGA	58694	58865	58915	58863	-1	asmbl.3335	TGFOU_250870B	57966	59594	None	895	182	35353	No_constitutive_exon_found_in_species
TCACTCGAATCCCTGCGTTATTTGCATTCATTGCGGGGTTGTCGGAATAGCC	13196	13211	13261	13209	-1	asmbl.2713	TGFOU_298060	9614	20359	None	895	182	35353	No_constitutive_exon_found_in_species
TCGTTACTTGCCATGTGCGGTGCATGAAACAGCAACGCATCTAAGGGTAGAG	41688	41720	41770	41718	-1	asmbl.341	TGFOU_231110	40294	42511	None	895	182	35353	No_constitutive_exon_found_in_species
TGATACTTTCTGCAAGCTGAATATCCACTGGCACTGTGATGTGGGCGCAGCG	34673	34718	34768	34716	-1	asmbl.1844	TGFOU_207665	25202	37661	None	895	182	35353	No_constitutive_exon_found_in_species
AGTCTGGCTATCCGGTCGTGATCTGAAATGTGATTTCCATTGTGGGACAGAT	40618	40759	40809	40757	-1	asmbl.3503	TGFOU_207250	39806	45074	None	895	182	35353	No_constitutive_exon_found_in_species
ACCTTTCTCGCGTCATGGTGTGCGGTTCTCTGGACTGTGTGGGACTGCAGGC	14186	14304	14354	14302	-1	asmbl.3451	TGFOU_235920A	162	26968	None	895	182	35353	No_constitutive_exon_found_in_species
GTCTCTTGCCATGTCATCTGTGTTTCCTTTGTATCTCTTGGGAATCGCAGGG	40165	40350	40400	40348	-1	asmbl.491	TGFOU_213520	36949	43157	None	895	182	35353	No_constitutive_exon_found_in_species
GAAAGAAGAAGAGAGGAAGAAATCCGATGGAGAGAAGCATGGGACAACAGAG	43976	44775	44825	44773	-1	asmbl.2097	TGFOU_251460	43976	49012	None	895	182	35353	No_constitutive_exon_found_in_species
AGTCGCGCTCTGTCACCGGTTCTCTGTCTCCGTTGTTGGTGGGGTGGCAGGA	4373	4466	4323	4375	1	asmbl.488	TGFOU_213392B	475	6153	None	895	182	35353	No_constitutive_exon_found_in_species
GGAGAACGCCCAGGCCTGCTCGCCGGCGTTCTTTGCGTGTGTGGGCGCAGGT	44757	44983	45033	44981	-1	asmbl.1869	TGFOU_240970	42377	50016	None	895	182	35353	No_constitutive_exon_found_in_species
TCCGTGGTGATTCGCATCACACTGTTTAATTTTATTCTGTGGGTTGACAGGT	41620	41702	41752	41700	-1	asmbl.1490	TGFOU_243730	41119	43664	None	895	182	35353	No_constitutive_exon_found_in_species
TGCCATCCATGACGTTTCCTGGTACTCTTTCGGATGTCTGGGGCGTGCAGGT	22804	23125	23175	23123	-1	asmbl.197	TGFOU_310680	21100	23807	None	895	182	35353	No_constitutive_exon_found_in_species
AGTCGCCCACTTGCCGCACTGATGCACGCATCTTCTCTTGGGGTGTACAGAC	5727	5819	5869	5817	-1	asmbl.2606	TGFOU_290910	3768	9225	None	895	182	35353	No_constitutive_exon_found_in_species
AACAACGGCACTGGTCAGCCTCTGTTCGTCTGTTTTCTTAATGCGGGCAGAT	29197	29352	29402	29350	-1	asmbl.1440	TGFOU_226610	25233	31589	None	895	182	35353	No_constitutive_exon_found_in_species
CACGACGTAAGGAGTCACTGGCTGATGTCTTTCCGCTATTTGGGATGCAGCT	18530	18597	18480	18532	1	asmbl.864	TGFOU_223262	16278	22757	None	895	182	35353	No_constitutive_exon_found_in_species
GACACCTTGAGCAAATTGTGTTTTTTCTTTTTTTTCTGTTTTGGGAGCAGAG	8189	8236	8139	8191	1	asmbl.2830	TGFOU_210730B	622	10299	None	895	182	35353	No_constitutive_exon_found_in_species
CTTCATAACGACAACTCTTTTCGCTTGCATTTTCTGTGACGGGTGTGCAGTC	5604	5677	5727	5675	-1	asmbl.3208	TGFOU_235560	31	6907	None	895	182	35353	No_constitutive_exon_found_in_species
GTCGGAAAATAGCCATGCGTGCCTTTTTTCTTGCTGGTGTGGGTGTGCAGAG	18096	18168	18046	18098	1	asmbl.2748	TGFOU_297060	16244	20124	None	895	182	35353	No_constitutive_exon_found_in_species
CTTCAACCGTCACTCTGTATCCGCGCCTTACGTTTGATGGGAGTATGCAGTT	13004	13193	13243	13191	-1	asmbl.1656	TGFOU_217900	12419	13779	None	895	182	35353	No_constitutive_exon_found_in_species
CCGCGCCTGCAGTGCTGCATGTGCCTCCCGGAATTCCCCGGGGAGCAAAGGT	30823	30831	30881	30829	-1	asmbl.1086	TGFOU_289216	30823	36103	None	895	182	35353	No_constitutive_exon_found_in_species
CAAGAGCGTCACGCGTTTGATCTCCTTGGGCGTTTTTCTTGGGAGCCCAGCT	15088	15299	15349	15297	-1	asmbl.1189	TGFOU_253930A	206	16106	None	895	182	35353	No_constitutive_exon_found_in_species
TTGCGCCGGATGTGTGGCGGCTCCACCTCAGGCCCAGCAGGGCCGCGAAGGC	20919	21006	20869	20921	1	asmbl.1893	TGFOU_240390	18168	27914	None	895	182	35353	No_constitutive_exon_found_in_species
CAGGCGCGGATGTTCACATGCGTGCATTTATGTTTTTCGCATGTGGGCAGCT	14763	14860	14910	14858	-1	asmbl.348	TGFOU_231190	14438	18864	None	895	182	35353	No_constitutive_exon_found_in_species
TCACACGAAGACACGAGATTGAGTCTCTGTTGAGATACCAGGGTATGCAGGA	23995	24196	23945	23997	1	asmbl.657	TGFOU_270280	21473	24282	None	895	182	35353	No_constitutive_exon_found_in_species
TGTCGGGGTCGTGTGTTGTATGCGCTGTGCTTTATGTGGGGGGTTGGCAGGG	21998	22057	21948	22000	1	asmbl.2233	TGFOU_305920	18302	24791	None	895	182	35353	No_constitutive_exon_found_in_species
GTCTTTTCTCACCGGTCCATCTCTTTTCTGCTTGCTTCTTGTGGGTGCAGAG	19736	19870	19920	19868	-1	asmbl.1320	TGFOU_263550	19736	21609	None	895	182	35353	No_constitutive_exon_found_in_species
CGTTGTGTCATCTTGACGACGCGGTTGCTGGCCTATGTCTTGGGGTGCAGAA	30983	31229	30933	30985	1	asmbl.1133	TGFOU_299050	29602	31872	None	895	182	35353	No_constitutive_exon_found_in_species
TTCAAGCGGTAGCCCGTGCTGGCTGTGTTGACTGCCGGGCATTGGGTAAGGT	2116	2449	2499	2447	-1	asmbl.2555	TGFOU_292375	302	3855	None	895	182	35353	No_constitutive_exon_found_in_species
TTTTGGTTGCAACACTGTTGTCATCCGCTGTGGTGTTTGTATGGGTGAAGAG	13139	13244	13089	13141	1	asmbl.2555	TGFOU_292360	7366	14029	None	895	182	35353	No_constitutive_exon_found_in_species
ATTTAAACGTGCAGAGTTGCTGTATGGCTCAATTGTTTGCGGGAATGCAGGC	6446	6776	6396	6448	1	asmbl.2276	TGFOU_249910	5682	6776	None	895	182	35353	No_constitutive_exon_found_in_species
ATCCTCCCTTCGAGCCGCGCGTGAATCCTGTCGCTGTGTCGTGTGGGCAGAT	8953	9184	8903	8955	1	asmbl.3122	TGFOU_295740	6313	15757	None	895	182	35353	No_constitutive_exon_found_in_species
ATAAGAACTGTTACCCATCGGAGAACTTTGTTCTAACTGACAGGGACCAGGC	24081	24189	24031	24083	1	asmbl.1313	TGFOU_263410	20331	25836	None	895	182	35353	No_constitutive_exon_found_in_species
TGCCCAAACCGTTCTTGTCGGGAAGATATTAGTGCCATGGGAAAGATTAGTT	24789	24855	24905	24853	-1	asmbl.870	TGFOU_223520	23682	26567	None	895	182	35353	No_constitutive_exon_found_in_species
GTGAGCTACAAAGAATTAAACGACGAGTTTTCTGCTTTCTGTGTGGGCAGGT	15292	15405	15242	15294	1	asmbl.1444	TGFOU_226370	11077	16422	None	895	182	35353	No_constitutive_exon_found_in_species
CTTCCGCTGCATATCCCAGAAGCGCTCCTGATGTGTTTGTGTATGGGTAGAT	28944	29151	29201	29149	-1	asmbl.1840	TGFOU_207865B	25566	33327	None	895	182	35353	No_constitutive_exon_found_in_species
GCGCTCAGGCCTTTCTTTGTTCGTCTTCTGTGGATTGTGTGGGGTATCAGAA	27556	27870	27506	27558	1	asmbl.688	TGFOU_270930A	22669	32707	None	895	182	35353	No_constitutive_exon_found_in_species
CACATTTTATTTGTTAATAAAATGCGCATGTTTTTGCTTTGGGACTGCAGCA	976	1057	926	978	1	asmbl.489	TGFOU_213445	276	10028	None	895	182	35353	No_constitutive_exon_found_in_species
TGTGTGTTGCATATCACTCTGTTTTTGATCTGATGCCTTGGGAAACTTAGGT	18412	18525	18575	18523	-1	asmbl.361	TGFOU_231900	17587	21575	None	895	182	35353	No_constitutive_exon_found_in_species
GGCGGCTTTCTGCCTCACTCTTTTCCCTGTTTTTTCTCGTGGGTGGACAGGC	3504	3938	3988	3936	-1	asmbl.450	TGFOU_224720	769	4986	None	895	182	35353	No_constitutive_exon_found_in_species
TAAAATGACTCTACATCAGACGATATGCGTTTGCAATATGGGGAAGACAGGA	9210	9228	9278	9226	-1	asmbl.1054	TGFOU_289870	8993	9721	None	895	182	35353	No_constitutive_exon_found_in_species
CACTTTATTGTGACCCGTAGGTCGTGTGTATTCATTTGTGTGGGATGCAGTC	12748	15197	15247	15195	-1	asmbl.2153	TGFOU_278110	8931	28293	None	895	182	35353	No_constitutive_exon_found_in_species
CCTGCGAACCGGAGCTGCGCTGGCCAGTGTCGTGCGTTGTTTGAGGGTAGCT	1510	1665	1715	1663	-1	asmbl.2136	TGFOU_278540	425	2133	None	895	182	35353	No_constitutive_exon_found_in_species
CACGAGCGGTGCATGTTTTCTTATTTACTGTCTATTTTCGTGGGCAGCAGGC	18897	18959	18847	18899	1	asmbl.2152	TGFOU_278160	18534	20798	None	895	182	35353	No_constitutive_exon_found_in_species
GGCCTCGAGGTTCCTGGCTGAACCTGCATTTCGTTTGCTTCTGGGAGCAGAC	23022	23143	22972	23024	1	asmbl.2370	TGFOU_319992	16483	24170	None	895	182	35353	No_constitutive_exon_found_in_species
GCCGTGTTGAAGCGAAAGATGTTTCTACGTTGCTTTTCTGGATCGGGCAGAG	23895	24170	23845	23897	1	asmbl.2370	TGFOU_319992	16483	24170	None	895	182	35353	No_constitutive_exon_found_in_species
CTGACCACGACGGCACTACCGTTCCTATATTGTAATGCTGGATGGGACAGAC	3475	3570	3425	3477	1	asmbl.2087	TGFOU_294808	2772	3737	None	895	182	35353	No_constitutive_exon_found_in_species
GCGAAGAACCGTTTTATGATTTGATGAAACTGTTGCTCTTGGGATCGCAGCT	1217	1307	1167	1219	1	asmbl.1003	TGFOU_257730B	475	4982	None	895	182	35353	No_constitutive_exon_found_in_species
AGGATATGCTTCACGTCCCCGCAGTAAGAACCTGCTTATTTGGGGATCAGGC	18654	18728	18604	18656	1	asmbl.797	TGFOU_247940	16410	19437	None	895	182	35353	No_constitutive_exon_found_in_species
GCTCTCCCTCGTCCTACTCGCCCTGCTCTTTCTCGCCGTCGCTGGGGCAGGC	23803	26272	26322	26270	-1	asmbl.632	TGFOU_269460	15461	27232	None	895	182	35353	No_constitutive_exon_found_in_species
AACTAAAAATATTCCTTCAGGATTCGTCTGTTTCTCGCTGGGGTGCGCAGCA	26133	26233	26083	26135	1	asmbl.238	TGFOU_309220	22687	26233	None	895	182	35353	No_constitutive_exon_found_in_species
GAGTGTGCTTCCACCACTATGGTTCTCTGTTTCTACACCGGGATGTACAGGC	18148	18406	18098	18150	1	asmbl.2779	TGFOU_203505	17062	18406	None	895	182	35353	No_constitutive_exon_found_in_species
GCGGCGTACTCTATTTTTGTGGTGTCATTAAGAAGTGTGTGGGTATGCAGCT	3946	4096	3896	3948	1	asmbl.2868	TGFOU_304480	2568	4507	None	895	182	35353	No_constitutive_exon_found_in_species
AAGAAGGGAGACAGCTCTTCACTTTTGCTGCTTTCTGGGTGAACGTACAGGC	4315	4386	4265	4317	1	asmbl.2920	TGFOU_258130	285	4750	None	895	182	35353	No_constitutive_exon_found_in_species
CGAGCGGCCACGAACTGCCAACGGCTGCTGGGCTTACTCCATGTGGGCAGGC	17737	17903	17953	17901	-1	asmbl.137	TGFOU_312980	15746	20536	None	895	182	35353	No_constitutive_exon_found_in_species
GTACAGAGACTAACGAGATTCTTAGATTTGTCCTCTGCTGGGGTGCACAGGA	12085	12186	12236	12184	-1	asmbl.1485	TGFOU_244020	11204	12883	None	895	182	35353	No_constitutive_exon_found_in_species
CCAGCAGAGATGAACCTCTGGTGTGTGTTTCGCTTGTGGGCGGAGCGCAGGT	16673	16801	16623	16675	1	asmbl.1727	TGFOU_273390	15588	19831	None	895	182	35353	No_constitutive_exon_found_in_species
TGTCCGAGCGGTGTGTGCGTGTGTGCGTCTTCATTTGGGTGTATGGACAGCT	14465	14518	14568	14516	-1	asmbl.3408	TGFOU_242080	11816	14908	None	895	182	35353	No_constitutive_exon_found_in_species
TGTGATATTCCAGAAACGCTTTTTCTTGGCCTTGATTGTGGGATGGACAGAT	23317	23375	23267	23319	1	asmbl.1684	TGFOU_272270	16887	24456	None	895	182	35353	No_constitutive_exon_found_in_species
TTCACCTGTCGTGAACCAACCGCGCGTTTCTCTTGTGGCTGTGGGTGCAGGT	15747	15955	15697	15749	1	asmbl.1275	TGFOU_262400	12160	20108	None	895	182	35353	No_constitutive_exon_found_in_species
CTCGTGCGCCTTTACTTTTCCGCCGTCGTTTTGCCATGTTCGGGAGTTAGGT	1010	1214	1264	1212	-1	asmbl.1414	TGFOU_227090A	301	1847	None	895	182	35353	No_constitutive_exon_found_in_species
GCTGTCTCTTGTCGCCTCGTATCTGTTTTTGATTTTTCTTCGGGACGCAGAT	21385	21554	21335	21387	1	asmbl.587	TGFOU_284010	18334	23992	None	895	182	35353	No_constitutive_exon_found_in_species
TGGGTACGAAGCTCTCTCCAGCTTCAGCTCGGTTTTCTGCGGGGCTGCAGAG	5123	5263	5313	5261	-1	asmbl.1654	TGFOU_217850	2	5834	None	895	182	35353	No_constitutive_exon_found_in_species
ATAAAATGCCCGGTGGCGTTTGTTTCGTCGTGGCTGTGTGGGCGGTGCAGGC	19246	21270	19196	19248	1	asmbl.385	TGFOU_232620	18187	21270	None	895	182	35353	No_constitutive_exon_found_in_species
GGTGGACATACACCGTGGAGAGAGATGGCTGTGCGTGTCTGGGTGTGCAGCA	5448	5649	5699	5647	-1	asmbl.840	TGFOU_246340	2141	8930	None	895	182	35353	No_constitutive_exon_found_in_species
ACTCGCCACTTACACCAGGTTTGTGACAATTTCCTGTCTGGGGACCGCAGAA	8661	8951	9001	8949	-1	asmbl.3658	TGFOU_316900	3186	10297	None	895	182	35353	No_constitutive_exon_found_in_species
TGTATGCTCGTTGGCTCTATCTTCATATGGCCGACTGGTTGGGTGCGTAGGC	2027	2164	2214	2162	-1	asmbl.3633	TGFOU_317720A	403	3121	None	895	182	35353	No_constitutive_exon_found_in_species
TAAGTAATGAAACACACACGTTTTTGTGTTCTGTTATTGCTCGGGGGCAGGT	13628	13890	13940	13888	-1	asmbl.3448	TGFOU_235920D	10514	18662	None	895	182	35353	No_constitutive_exon_found_in_species
TCTCTGTGTGTGAGTTTCATCTCTCTTTGGTGTCTCTGTGGGTGGCGCAGGG	8223	8930	8173	8225	1	asmbl.3004	TGFOU_252430	6052	8930	None	895	182	35353	No_constitutive_exon_found_in_species
AGGCCCGCAGGGGTATGGGCATGGAGGCCCCCAGGGGTATGGGCATGGAGGC	2045	2197	1995	2047	1	asmbl.1046	TGFOU_290270B	265	2197	None	895	182	35353	No_constitutive_exon_found_in_species
GTGGAGTGGACCTCGCGAGCTCCGTTTCTTCGTTTTTTGTGGGCATGCAGAG	2563	2852	2902	2850	-1	asmbl.2061	TGFOU_294350A	0	11158	None	895	182	35353	No_constitutive_exon_found_in_species
GGAGCTGAGCGATGATTTACGTGATTAGCTTTGATGCTCTAGTGGGACAGGT	6868	6966	7016	6964	-1	asmbl.900	TGFOU_203375	6740	8521	None	895	182	35353	No_constitutive_exon_found_in_species
GGAACAAGGTCTCGACCTCTGGGAACAAGGTCTCGACCTCTGGGAACAAGGT	3233	4334	4384	4332	-1	asmbl.938	TGFOU_202780	3233	6626	None	895	182	35353	No_constitutive_exon_found_in_species
TTTTTTTTCATTTTTTCACTTTTTTCGATTTTTTTGTATTATCGGGATAGAT	3623	3888	3573	3625	1	asmbl.2205	TGFOU_305200	1316	11334	None	895	182	35353	No_constitutive_exon_found_in_species
GGTGAGGCGTTGATACAAACGTTTGCCGCGTCCCTCTTCTGTGGGTGCAGGT	8202	8393	8443	8391	-1	asmbl.2025	TGFOU_221210	8202	10074	None	895	182	35353	No_constitutive_exon_found_in_species
CATACATATATATATATATATATTTGTCGAGTGCGCATGTGAGCGGGTAGGT	3521	3660	3710	3658	-1	asmbl.1651	TGFOU_217800	596	7671	None	895	182	35353	No_constitutive_exon_found_in_species
AGCTTCTTCTCAGCCATCGTGCAATCAGATCTAACACTTAAACGGGTCAGGG	6448	6502	6552	6500	-1	asmbl.2605	TGFOU_290930	5873	6819	None	895	182	35353	No_constitutive_exon_found_in_species
CTTATTGTCTGCATGTCTGCATGTGCGTGTGCGTGTGTGTGTGTGGGTAGGT	8354	8462	8512	8460	-1	asmbl.3509	TGFOU_217020	863	9696	None	895	182	35353	No_constitutive_exon_found_in_species
GCTTTACGATACGAGAGAGAAACAGTTGTAGTTCTTGCGGGGGGCAGCAGCT	125	424	474	422	-1	asmbl.1134	TGFOU_299060A	125	4210	None	895	182	35353	No_constitutive_exon_found_in_species
CTTCTGTCTCTTCAACCTCCCGTTGCGTCTGGCTGTCTTCTGGGGCACAGTC	10781	10867	10731	10783	1	asmbl.1153	TGFOU_254840	8232	16288	None	895	182	35353	No_constitutive_exon_found_in_species
TGCAAGCGAGCTGTCACTGCGTTGTTCCGTGTCGATGCGTCCACGGGAAGAG	15670	15735	15620	15672	1	asmbl.1153	TGFOU_254840	8232	16288	None	895	182	35353	No_constitutive_exon_found_in_species
GTAAGACTAGCCTTCGAGTTTTGTGGGTTCTCTCGGAATTTGGGGCTAAGTC	7144	7459	7509	7457	-1	asmbl.3308	TGFOU_238505	7144	7674	None	895	182	35353	No_constitutive_exon_found_in_species
TATTTTGACCGCAGTTCAACTCAGAATTTTTCCGATTGTCATGGGTGCAGAA	11388	11524	11338	11390	1	asmbl.1503	TGFOU_243250A	4721	14125	None	895	182	35353	No_constitutive_exon_found_in_species
TTCCGTCCATTTTTCGCGTTTCATTTCTTCTTTGCGGTGTGTGCGGGCAGAG	7143	7205	7093	7145	1	asmbl.247	TGFOU_308920	3236	10087	None	895	182	35353	No_constitutive_exon_found_in_species
GGACTGAACCTTGCGTTCGATTCCCTGGGAACGTCATGACTGGGTGACAGGC	7980	8058	7930	7982	1	asmbl.3081	TGFOU_280680	7608	8591	None	895	182	35353	No_constitutive_exon_found_in_species
GCTCTGTCGAGAGTAAAACGCGAATTTTGTTTGCTTTCCGAGTGGGGCAGGT	4954	5053	4904	4956	1	asmbl.473	TGFOU_212990B	681	8224	None	895	182	35353	No_constitutive_exon_found_in_species
CAAATTCGAGAATTCAGGCACTTCGAGCCTTGTGAAATTTGCGGGTGCAGGT	7891	7943	7841	7893	1	asmbl.3364	TGFOU_212100	6306	12405	None	895	182	35353	No_constitutive_exon_found_in_species
CTCGCCAAACAGAAGACTGTGTCTGTGTGGTGCGTCGGGCAAATGTACAGGG	7432	7491	7382	7434	1	asmbl.815	TGFOU_247250	4295	11732	None	895	182	35353	No_constitutive_exon_found_in_species
CTATCTCACTAAGCAGAGCTGTTCTGCGTCGGTACGCTTGCGTGGGACAGGT	4771	4882	4721	4773	1	asmbl.2268	TGFOU_250360	1057	6818	None	895	182	35353	No_constitutive_exon_found_in_species
CGCATGCAGTCGCGTTCTTGTTTTCCTCCTGTCTCTTCTCTGGGGTGCAGAC	3422	3499	3372	3424	1	asmbl.933	TGFOU_202850	2184	10316	None	895	182	35353	No_constitutive_exon_found_in_species
GCCTTGCCGGACAGATACGGAATTCGCTAACTAATGCACAGGGAAACCAGAG	8500	8866	8450	8502	1	asmbl.2134	TGFOU_278565	7532	8866	None	895	182	35353	No_constitutive_exon_found_in_species
CCAAGTGAGGCGTCTGTCGCATTTCTCGGTCGCGTTTCCTGGGATTGCAGGT	2572	2771	2821	2769	-1	asmbl.2218	TGFOU_305460	131	5139	None	895	182	35353	No_constitutive_exon_found_in_species
TGTCTAGGCCACCGCAGTTCGTCCCCGCTGTCCCTCTCTTGGGTGTGTAGGT	9714	10221	10271	10219	-1	asmbl.3342	TGFOU_283830B	9714	11226	None	895	182	35353	No_constitutive_exon_found_in_species
CTCTCTTCGCCTTCTATCTACTCTTTCGTTCTTCTGGGTGAGCGACGCAGAT	5208	5285	5158	5210	1	asmbl.302	TGFOU_230080B	238	11233	None	895	182	35353	No_constitutive_exon_found_in_species
CTCTCCATTTATCTCCTCGTCACTGTAGTACTTTTTTGGGGTGGTGGCAGGT	4901	5393	5443	5391	-1	asmbl.1697	TGFOU_272550B	3428	11094	None	895	182	35353	No_constitutive_exon_found_in_species
GTCTGTATGCACCACGTTCTGTCTCGCGTCTGTGTCACCGGGTATGGCAGAT	6362	6507	6557	6505	-1	asmbl.2440	TGFOU_267550B	5432	10773	None	895	182	35353	No_constitutive_exon_found_in_species
CAGAGAAGACAAGACAGAAGACGAGGGAGAAGCCGGGGGCGGCGATGAAGCA	8307	10229	8257	8309	1	asmbl.1141	TGFOU_299150	3215	10229	None	895	182	35353	No_constitutive_exon_found_in_species
TCGTAAGACGCCGTGCGACACAGACCAAAGTGACTGCTGTGGGTGTGCAGGA	5733	5937	5987	5935	-1	asmbl.1182	TGFOU_254010B	5733	10709	None	895	182	35353	No_constitutive_exon_found_in_species
TTTGAGTGTTTTGTCTCTCTGCGTCACTGCGTCGGGTCGTGGGCATGCAGGT	2677	2747	2797	2745	-1	asmbl.3341	TGFOU_283850	164	5249	None	895	182	35353	No_constitutive_exon_found_in_species
AGGCAGAGGAAGAGGGAAGTGGAGAGGCAGAGGAAGAGGGAAGTGGAGAGGC	3806	4421	3756	3808	1	asmbl.2333	TGFOU_236200B	130	4421	None	895	182	35353	No_constitutive_exon_found_in_species
ATCCCTTCGACCTTCTTCCACCATGACACTCCGTGTGGGGTGGTGGGCAGCG	1075	1174	1224	1172	-1	asmbl.58	TGFOU_314890A	315	3075	None	895	182	35353	No_constitutive_exon_found_in_species
TCGTTTCGACATTCCTCTGGACTTGCGTGTGGGGTCCTGTGGGTGTGCAGGC	6752	7369	6702	6754	1	asmbl.972	TGFOU_202160	876	7369	None	895	182	35353	No_constitutive_exon_found_in_species
CGACTTCCAGTATGTGCAAAAGTGTGAACATGTTTGATGTGGGCGCACAGAT	2983	3074	2933	2985	1	asmbl.614	TGFOU_268985	1949	3074	None	895	182	35353	No_constitutive_exon_found_in_species
TCCGGGTGCTGTGTGAAGCGTTGACATGAACATCTGTATCTGGGACGCAGAC	6211	6334	6384	6332	-1	asmbl.1032	TGFOU_361690	5280	6980	None	895	182	35353	No_constitutive_exon_found_in_species
GACGTGAGTGGAAATGGAAGAGACAGTTGCCGTTGATTGTGGGGTTGTAGGT	259	467	517	465	-1	asmbl.88	TGFOU_314320A	259	2465	None	895	182	35353	No_constitutive_exon_found_in_species
GTTTGTCGCGTTCATCGCGCTTTCTGGCTTTGCTTTTTCGGGGGATTCAGGC	997	1170	1220	1168	-1	asmbl.2290	TGFOU_249770	350	3723	None	895	182	35353	No_constitutive_exon_found_in_species
TAAACAAAGGATGTCCCAGTGAAACAAGAATGCGTCTTTGTGGGGTGTAGGT	1107	1200	1250	1198	-1	asmbl.2357	TGFOU_319662	273	4397	None	895	182	35353	No_constitutive_exon_found_in_species
TTTTTTGCTCTCGCTGTGTGTGTGTATCTCTCCTGTTGCGGGGTGTACAGAC	228	2129	2179	2127	-1	asmbl.766	TGFOU_248800	228	4097	None	895	182	35353	No_constitutive_exon_found_in_species
CTGTCAGCGAGAGAAAACGACTTCTTGTCTTTGACTCTGTGGGGTTGTAGGC	371	562	612	560	-1	asmbl.748	TGFOU_249170B	371	6458	None	895	182	35353	No_constitutive_exon_found_in_species
GGCCAAGAATTCAAATGCGAAATTTGCGGCAACTTCTCTTACTGGGGAAGAC	3335	3349	3285	3337	1	asmbl.1995	TGFOU_221950B	324	5062	None	895	182	35353	No_constitutive_exon_found_in_species
AGCTCTTCAGCTCTTCTATCTCCCTTTCGCTGCATATGTTTGGTGGGCAGAG	1667	1851	1901	1849	-1	asmbl.2280	TGFOU_249840E	394	5504	None	895	182	35353	No_constitutive_exon_found_in_species
GCAGTTTTCTGTATTGATCCGTTGTCGGTATTTTTGTCTCTGTGGGGCAGAT	3414	3458	3364	3416	1	asmbl.1777	TGFOU_209870B	413	5266	None	895	182	35353	No_constitutive_exon_found_in_species
CGCTTTCACCTGCGTTCCTCCGTCGTCGCTCTGCGTTTTCCTGGGAGCAGAT	2968	3206	3256	3204	-1	asmbl.2327	TGFOU_236240B	1359	4151	None	895	182	35353	No_constitutive_exon_found_in_species
GGTGCATGAACTGCTTGCTGTGGTTGGTCCTCTGCGTGGACGGGAGACAGAC	853	1493	803	855	1	asmbl.1190	TGFOU_253900B	363	4183	None	895	182	35353	No_constitutive_exon_found_in_species
CCTTTCGTTATGCGCATCTTTTATTGCTTTCGTGCCTGTTCTGGGGGCAGGT	871	1533	1583	1531	-1	asmbl.2792	TGFOU_214970B	123	3867	None	895	182	35353	No_constitutive_exon_found_in_species
CGCATGCGTACGTTCATGGTCGAAGCACTGTCCTCGGTGTGTGGGAACAGGT	3306	3870	3256	3308	1	asmbl.444	TGFOU_403040	199	3870	None	895	182	35353	No_constitutive_exon_found_in_species
CTCTTATCCAGCGGTGGCTTCGTTAATGCGTCGTTTTTTGGTGGGGACAGGC	2050	2149	2199	2147	-1	asmbl.1364	TGFOU_228680B	1323	3347	None	895	182	35353	No_constitutive_exon_found_in_species
CCGGCACAGTTCGTCCTCGCCCTGTATCGCTTCGCGTTGCGTGTGGGCAGGA	1021	1757	1807	1755	-1	asmbl.923	TGFOU_203135D	82	2801	None	895	182	35353	No_constitutive_exon_found_in_species
AACGAATCACAAGGCCACCTTTTTGGAGCGTTTCGGCTGTTGGGTGACAGGA	2303	2615	2253	2305	1	asmbl.3455	TGFOU_236050A	1140	2615	None	895	182	35353	No_constitutive_exon_found_in_species
CGAGTGTCTGTGAAGTGTTCTCTGATATTCTTCTTCAAATGGGTGTACAGGT	2350	2452	2300	2352	1	asmbl.2897	TGFOU_206470B	194	2452	None	895	182	35353	No_constitutive_exon_found_in_species
TTTGAGCCTCTCGGCGCCTGTGTGCTTTCTGTGTGTGTGGGGGGGAGCAGCA	1698	1914	1648	1700	1	asmbl.1925	TGFOU_239480B	194	1914	None	895	182	35353	No_constitutive_exon_found_in_species
GTCGATGATTTATTTTCGTCGTGAGACCATTTTGCGTGCTGGGCGTACAGAA	726	771	821	769	-1	asmbl.3955	TGFOU_406880	33	1468	None	895	182	35353	No_constitutive_exon_found_in_species
GTTCGTCAGAGGCTGAGGGAGGTACGTCGTTCCCGCTGGGAGCGCGGCAGTC	0	271	321	269	-1	asmbl.5010	TGFOU_364140	0	410	None	895	182	35353	No_constitutive_exon_found_in_species
