# Supplementary material for: Widespread Separation of the Polypyrimidine Tract From 3′ AG by G Tracts in Association With Alternative Exons in Metazoa and Plants
Source: Front Genet. 2019 Jan 14;9:741. doi: 10.3389/fgene.2018.00741 (PMC6339879; doi:10.3389/fgene.2018.00741)
Supplement: DATA FILE S2 — Sequences of REPAG 3′ SS from each species of metazoa, plants and protists. [file Data_Sheet_2.zip › Supplementary data 2/Protists_Release38_sphaeroforma_arctica_jp610.txt]

REPA_GGG_Sequence	Exon_Start	Exon_End	Pos_-50	Pos_+2	Strand	Chromosome	GeneID	Gene_Start	Gene_End	Gene_Name	Number_of_REPAs	Number_of_REPAs_has_GGG	Number_of_Intron(Intra_genic_Region)	Upstream_Constitutive_Exon
ATGTAGATGGATAAATTTCTTGTTGGTATGTGTGCTTTGGGATGCAAAAGCG	101666	101734	101616	101668	1	supercont1.2	SARC_00048	101250	101734	None	2832	257	45710	No_or_no_constitutive_exon
GGAGACTTGACCGGTAGGCTCCACTGGTACCGCGTGTGGGCGGCTAAGAGGA	201447	201688	201397	201449	1	supercont1.2	SARC_00065	200985	201688	None	2832	257	45710	No_or_no_constitutive_exon
AAGCATACCATCTGTTGCGATTACACGTCTTTTTTCTGCCACGGGTATAGGG	128088	128297	128347	128295	-1	supercont1.7	SARC_00259	126775	133881	None	2832	257	45710	No_or_no_constitutive_exon
ATCTAAATGCTTCCTCAATCTACTCGCATATAATTGCCCTGGGTTGGCAGAC	204389	204548	204598	204546	-1	supercont1.7	SARC_00273	200997	205381	None	2832	257	45710	No_or_no_constitutive_exon
TAATCACATCTGTTTTGAATATGTCCCCCACTCGTTGGAACGGGTGGTAGTC	198583	198655	198533	198585	1	supercont1.8	SARC_00309	193548	200193	None	2832	257	45710	No_or_no_constitutive_exon
TCTTCTCACTCCCATCTACTCGATACTCTTGGTCTGGGCGGATACGATAGAT	204085	204105	204155	204103	-1	supercont1.8	SARC_00310	201010	209499	None	2832	257	45710	No_or_no_constitutive_exon
AAAACCCTCCAGTACTTATCAATTTCGATTTCTCACTCCTGGGATCGCAGAC	177992	178069	178119	178067	-1	supercont1.9	SARC_00332	169314	183779	None	2832	257	45710	No_or_no_constitutive_exon
TCAACCACTCACACACATGATATTGCTTTCTCCTCGGGCTGATGCAATAGAC	253877	254015	254065	254013	-1	supercont1.9	SARC_00336	236651	255780	None	2832	257	45710	Yes
ATGGAAACCATTCTTAACATCGTTGCCATTACCATCATTTGGGTGTACAGGC	145295	145401	145451	145399	-1	supercont1.10	SARC_00359	144428	150839	None	2832	257	45710	No_or_no_constitutive_exon
TAAATTAATGTAGTAATTTGACGATGCAGGTCTTGTTAAAACAAGGGCAGGC	235663	235697	235613	235665	1	supercont1.10	SARC_00371	230950	241094	None	2832	257	45710	No_or_no_constitutive_exon
GAACATAGGCAATGCTGTGCGCAAGCACCAGCCGTTCCATGGGCAGTCAGGG	89999	90128	89949	90001	1	supercont1.11	SARC_00382	88336	90128	None	2832	257	45710	No_or_no_constitutive_exon
TATTCGCAGTTTATTCACATGACATCTCCGCTTATTGTTGGTGTGGGCAGGT	152908	153071	152858	152910	1	supercont1.13	SARC_00436	151938	163006	None	2832	257	45710	No_or_no_constitutive_exon
CAATACAACGCACTGAACACATTTTGCCTATTTTACATCGGGCCAAGCAGAT	177340	177429	177290	177342	1	supercont1.13	SARC_00437	164851	180001	None	2832	257	45710	No_or_no_constitutive_exon
ACATGAGAACTGACATGCTTGCACACTGAATATTTCTGTTGGGTATACAGCT	159910	161002	159860	159912	1	supercont1.15	SARC_00492	158961	161002	None	2832	257	45710	No_or_no_constitutive_exon
ACTGTCTGCCACACAAAATTATCCGTTAACGTATTGGGCCACGAATACAGGT	230813	230859	230909	230857	-1	supercont1.18	SARC_00573	227530	237204	None	2832	257	45710	No_or_no_constitutive_exon
CCCCTTCCATTTCATTTCATTTGCCCTGTCTTTCTTGTACAATTGGGTAGCT	94090	94166	94216	94164	-1	supercont1.20	SARC_00596	87135	97009	None	2832	257	45710	No_or_no_constitutive_exon
GGTGCGACCTATTCGAATCCCACCACTAAACATCACTTGGGGTTAAACAGGA	178042	178145	178195	178143	-1	supercont1.22	SARC_00661	172450	181767	None	2832	257	45710	No_or_no_constitutive_exon
TATACTGTATGGCTGTGCGACTGGTTTCTTTTTCGCTTAACGGGTAACAGTC	6985	7125	7175	7123	-1	supercont1.25	SARC_00720	78	9958	None	2832	257	45710	No_or_no_constitutive_exon
TACCACACACATCATCCTAAATATATCCTTAAACTGCATCGCATGGGCAGAG	124791	124853	124903	124851	-1	supercont1.26	SARC_00748	116122	129407	None	2832	257	45710	No_or_no_constitutive_exon
GCGTTCTCATATATGACTTGTGCGTTTATTCTCGCGTTAAAACGGGGTAGGA	78280	78412	78462	78410	-1	supercont1.36	SARC_01009	69165	79738	None	2832	257	45710	No_or_no_constitutive_exon
GTGTGTGACGGGTGTGAGGGGGTAGGTGTAGGGGTATGGGATGAATATAGCG	131693	131711	131761	131709	-1	supercont1.36	SARC_01016	131693	135513	None	2832	257	45710	No_or_no_constitutive_exon
GCAACTTAATATCACATGTAAAATTGATTGCTTTTTCCCTATGCGGGCAGGA	121203	121395	121153	121205	1	supercont1.37	SARC_01032	120485	121841	None	2832	257	45710	No_or_no_constitutive_exon
CTTATAGTTCATACAATTGTCTTTATTTGTTGTGTTGTATTGGGATGCAGAC	30201	30324	30374	30322	-1	supercont1.41	SARC_01092	29359	34194	None	2832	257	45710	No_or_no_constitutive_exon
AATCACCGAATGGTATGCTAAAGAACACATCACTAAAATGGGATATACAGGG	105610	105707	105560	105612	1	supercont1.41	SARC_01103	104555	106488	None	2832	257	45710	No_or_no_constitutive_exon
TCACTGTATCTCACTGTCCCATTTATGTCATTTTGGGCCTATTGGGACAGGT	52122	52216	52266	52214	-1	supercont1.42	SARC_01117	51417	57465	None	2832	257	45710	No_or_no_constitutive_exon
AAGTTCTATCATCCTACTATACTCACACCCACCACACCTTGGGGACGCAGGA	100729	100843	100679	100731	1	supercont1.42	SARC_01122	99001	105502	None	2832	257	45710	No_or_no_constitutive_exon
AAAAGAAAAAATGACTCAAACGCTTTAATACCTTTTGGGGGGGGTGGCAGGA	163959	164085	164135	164083	-1	supercont1.45	SARC_01185	159934	165904	None	2832	257	45710	No_or_no_constitutive_exon
TTTTTGCCTATTCTAATTTATATTCTTCCGGTGTGTGTGTGTGGGAACAGAG	41443	41592	41393	41445	1	supercont1.46	SARC_01193	32131	54462	None	2832	257	45710	No_or_no_constitutive_exon
GGTGTTACAACCTGCTCACCTTTACTTCTCTCACACTCGGGACAAACCAGCG	151117	151419	151469	151417	-1	supercont1.47	SARC_01225	144583	153787	None	2832	257	45710	Yes
GATACTCATCTATGATTATCACATCTTTATTTGTGCCCATGGGGCGTCAGTC	50026	50332	50382	50330	-1	supercont1.48	SARC_01238	47365	52676	None	2832	257	45710	No_or_no_constitutive_exon
ATGTCAATAATACCTACTAACTTCAAATCTGTGCGCAATCGGGGAAATAGTC	53102	53174	53224	53172	-1	supercont1.52	SARC_01339	51861	56231	None	2832	257	45710	No_or_no_constitutive_exon
TATCCTTCTCTGTGTACAATCATTCGGCACATCCGGTGTCGTGGGTGTAGAT	156310	156475	156260	156312	1	supercont1.53	SARC_01371	150433	160481	None	2832	257	45710	No_or_no_constitutive_exon
CAACAGCACACTTCACTGACTGTTATAATCTCCCTACGTCGGGTGTACAGGC	44049	44265	44315	44263	-1	supercont1.54	SARC_01380	42695	47656	None	2832	257	45710	No_or_no_constitutive_exon
CTCTGTTCTCCAACCCGCTAACCCGGCCACTCCCATGGGCACGGGCATAGAT	86227	86415	86465	86413	-1	supercont1.55	SARC_01401	83823	92625	None	2832	257	45710	No_or_no_constitutive_exon
GGGTGGGGGGGGGAGGGTAGGGTTTAGGGTTTAGGCTTATTGGGTACAAGGA	144080	144668	144718	144666	-1	supercont1.56	SARC_01437	144080	144858	None	2832	257	45710	No_or_no_constitutive_exon
ACTCATATATCCGCTTTGATTGGCTCATTTTATCATCTTCCGGGTGGCAGGG	178476	178712	178426	178478	1	supercont1.61	SARC_01529	176736	179445	None	2832	257	45710	No_or_no_constitutive_exon
GGTGCGATTTTGTACTTGTTTTCTTTACAAATGCATCATATTGGGAACAGAA	53841	54016	53791	53843	1	supercont1.62	SARC_01532	48428	56012	None	2832	257	45710	No_or_no_constitutive_exon
TGAGGCGTATACTACTGACCTGGCCATATGTTTTGTATTGGGTGTGACAGTT	171199	171274	171324	171272	-1	supercont1.62	SARC_01542	164421	180252	None	2832	257	45710	No_or_no_constitutive_exon
CCAACTTTTTATTGATATCTTGCACCACTTGACATATTCGGGAACAATAGAA	98836	99081	99131	99079	-1	supercont1.66	SARC_01623	98836	102124	None	2832	257	45710	No_or_no_constitutive_exon
TTGTGGCATAGTAGGTCTTAATTTATTCGTCCATTTTTGTTGGGATGCAGAT	145439	145496	145389	145441	1	supercont1.68	SARC_01672	142688	145496	None	2832	257	45710	No_or_no_constitutive_exon
GCTTCAAAGAGGCTAGCGACATTGCCACTTTAATCGGCTCCGGGTTGAAGAG	168185	168583	168633	168581	-1	supercont1.70	SARC_01717	168185	168874	None	2832	257	45710	No_or_no_constitutive_exon
CCGCATCTTATACCGTTTTCTTATAATTACATTCATCCGGGTGGCGATAGAC	88667	88824	88617	88669	1	supercont1.72	SARC_01747	85516	89706	None	2832	257	45710	No_or_no_constitutive_exon
GTGTGCTCGAGTACTTAAACATGTCTATCTACACTTCTTCGCATGGGCAGTC	109258	109420	109208	109260	1	supercont1.72	SARC_01752	105200	116365	None	2832	257	45710	No_or_no_constitutive_exon
ACTACTTGCTCGTATCATAATAAATTTTATTTTTCCGCGCGGGTGTGTAGCA	65677	65883	65933	65881	-1	supercont1.80	SARC_01888	65002	69100	None	2832	257	45710	No_or_no_constitutive_exon
AATGTGTACTCAAGCCATTCCACTGGTCCCTTTTTTTTGGTATGGGACAGGT	44723	44845	44673	44725	1	supercont1.85	SARC_01988	34329	47386	None	2832	257	45710	No_or_no_constitutive_exon
TCAAAACTTACAACAACTAATCACTGGTCCTACAAATCCTATGAGGGCAGCT	11999	12062	11949	12001	1	supercont1.86	SARC_02000	7298	14586	None	2832	257	45710	No_or_no_constitutive_exon
ACATATTGCTAACCCATTTCACTTACTGTTGAAATTTTATACGAGGGCAGAA	128091	128173	128223	128171	-1	supercont1.92	SARC_02122	126302	128933	None	2832	257	45710	No_or_no_constitutive_exon
GGGGGAATGTGTTTAGAACTAGATCAACCTCTTACTCTACGGGATGGCAGTA	153423	153512	153562	153510	-1	supercont1.96	SARC_02213	148439	156783	None	2832	257	45710	No_or_no_constitutive_exon
TGGTATTTGTGCTGGTATTTCTGGGATTCTATTTTTGGGGGGGGATCCAGCT	111289	112142	112192	112140	-1	supercont1.101	SARC_02293	111289	112955	None	2832	257	45710	No_or_no_constitutive_exon
CATATATTTACAATTAAGTTCTATCACTATGCTGAAACGGGCAGGAGCAGCG	45838	46005	46055	46003	-1	supercont1.105	SARC_02361	45838	47479	None	2832	257	45710	No_or_no_constitutive_exon
CCATACAACAGAGAGGTTAAAAATTTACATTTATTCACCTTGACGGGTAGGT	68153	68310	68103	68155	1	supercont1.105	SARC_02364	67083	70193	None	2832	257	45710	No_or_no_constitutive_exon
GCCCCCCCCCTGACTTAATCCTAATATTCTATCTGTTGCACTGGGAGCAGCT	52365	52472	52315	52367	1	supercont1.106	SARC_02378	50228	57045	None	2832	257	45710	Yes
AAACATCTTAAAACGAAAGCCTCATAGATTTTATGTATTGGGATATACAGTA	71336	71507	71286	71338	1	supercont1.113	SARC_02496	69977	72190	None	2832	257	45710	No_or_no_constitutive_exon
AACGCACAATACCACAACTAACTAACATATCTCTATGCTCGGGCAAACAGCT	82539	83450	83500	83448	-1	supercont1.116	SARC_02552	82539	85359	None	2832	257	45710	No_or_no_constitutive_exon
CGGCTGTTCTCTGCATCGCCGATTCCTTCCATTGTATGGGATCATGGAAGCT	19375	19548	19598	19546	-1	supercont1.118	SARC_02585	19375	27225	None	2832	257	45710	No_or_no_constitutive_exon
CACAGTAATGTAAATGATGCACTCGAAGGGAGGCTATCACCTGGGGAAAGGG	106378	106429	106328	106380	1	supercont1.118	SARC_02596	106154	106429	None	2832	257	45710	No_or_no_constitutive_exon
CTTTGATTGTGAATTATGTGTACGCTTAATATGAATATTCGATTGGGAAGGC	101473	101611	101661	101609	-1	supercont1.120	SARC_02633	99030	102302	None	2832	257	45710	No_or_no_constitutive_exon
TATACTTATTTATGATGATTTTAATTCTATTCAACTCTTGGGACCGGCAGTT	50629	50788	50838	50786	-1	supercont1.124	SARC_02697	42953	52204	None	2832	257	45710	No_or_no_constitutive_exon
AACCCAATAAAACGCCCGCTCAAACCTTCAACACATTCGAATGGGACCAGTG	107604	107805	107554	107606	1	supercont1.126	SARC_02734	107036	122888	None	2832	257	45710	No_or_no_constitutive_exon
CTTTATGCTTTTAAACTCTTCTCTTTGCTTCAATTTGGGCAACATGGCAGGC	81479	81699	81429	81481	1	supercont1.129	SARC_02779	76100	87494	None	2832	257	45710	No_or_no_constitutive_exon
CGGAGTACTATTTATGTACTTTATTTTGTACCTTTACGTGCGTGGGATAGAT	118233	118361	118411	118359	-1	supercont1.138	SARC_02919	118233	118780	None	2832	257	45710	No_or_no_constitutive_exon
AAGTAAATAAAAATCGGCTCTCATAATCCCATTTATATTGGGTATGGCAGGT	70152	70309	70359	70307	-1	supercont1.139	SARC_02925	63006	86055	None	2832	257	45710	No_or_no_constitutive_exon
CATACCAATTCCTTGTTGAACGACGCACCTTGTTGTGTGCTGGGTTGAAGGT	129726	130452	129676	129728	1	supercont1.140	SARC_02944	128545	131892	None	2832	257	45710	No_or_no_constitutive_exon
CCCTTATCAGAGTCAAAAGGTAGGTATCCCTCGTCAGGGTCAAGAGGTAGGT	128298	130233	130283	130231	-1	supercont1.141	SARC_02958	128298	133593	None	2832	257	45710	No_or_no_constitutive_exon
GGACACGCAGAGTGAAAATGCCGTCGCTATAGGCTTTGAAGCGGGCAAAGAG	44206	44677	44156	44208	1	supercont1.142	SARC_02963	43959	44802	None	2832	257	45710	No_or_no_constitutive_exon
AGGGTGTTTATGCGGTGGCTATAGGAACAGCAGCTGGGGGAAATACATAGGG	46320	46743	46793	46741	-1	supercont1.142	SARC_02964	44874	47190	None	2832	257	45710	No_or_no_constitutive_exon
ACTCATCACGTGACTGCGTTTACCTACCTGTGGCTGGGGGGGGGGTGTAGAT	47953	48044	47903	47955	1	supercont1.148	SARC_03051	47248	55588	None	2832	257	45710	No_or_no_constitutive_exon
ACAGTTTCTCACACCTGTCCCACCTCCTTCCTCATTTTGGGCCGAAACAGGC	79562	79697	79747	79695	-1	supercont1.149	SARC_03066	77041	82288	None	2832	257	45710	No_or_no_constitutive_exon
ACGCTCACTGCATCTCTAACTATTGTTCTCTCGTTCTCTCGGGCATACAGAC	26723	26832	26882	26830	-1	supercont1.154	SARC_03136	25420	29833	None	2832	257	45710	No_or_no_constitutive_exon
ATGCATCTCTGTACTGATATTGCTAACCATCGTTAAAACGGGAATAGCAGAG	108169	108340	108119	108171	1	supercont1.162	SARC_03257	100836	111543	None	2832	257	45710	No_or_no_constitutive_exon
CTAATGCATCTCTGTACTGATATTGCTAACCATCGTTAAAACGGGAATAGCA	108166	108340	108116	108168	1	supercont1.162	SARC_03257	100836	111543	None	2832	257	45710	No_or_no_constitutive_exon
TCACGCTGTCCTAAGTTACTGGGAGTACCAACATCAACCAACACGGGCAGCC	53898	54049	53848	53900	1	supercont1.176	SARC_03448	52293	54049	None	2832	257	45710	No_or_no_constitutive_exon
ATTCGAGTTGAGACTTGGCTTGCCTAATACTTCGGGATTTTGGGATATAGAA	73481	73769	73819	73767	-1	supercont1.182	SARC_03540	73481	75247	None	2832	257	45710	No_or_no_constitutive_exon
CCTGTTCTTATATATCTGATCTCAATTTATATCATGTGTAGGGCTACGAGAA	39381	39489	39331	39383	1	supercont1.183	SARC_03551	33484	39891	None	2832	257	45710	No_or_no_constitutive_exon
CGCAGAATCGCTACTAACACAGTACACCCTTTTTTGGATGGGCCGAACAGGT	64549	65098	64499	64551	1	supercont1.183	SARC_03555	59149	71623	None	2832	257	45710	No_or_no_constitutive_exon
TCATGGTCACCTGCATAACACTGACCCGTTTGCATTGCGTTTGGGGGCAGTG	113230	113373	113180	113232	1	supercont1.186	SARC_03604	106236	113901	None	2832	257	45710	No_or_no_constitutive_exon
TGTGGTCGTTTGCGTAGTGGTGACCTATTCCTATTCTTCGGGAAATTTAGGA	117716	117824	117666	117718	1	supercont1.186	SARC_03605	114512	119727	None	2832	257	45710	No_or_no_constitutive_exon
GAGCATCAAGAATAATAAGTCACAGTGTACAACTATCCGTCGTGGGACAGTC	105720	106072	106122	106070	-1	supercont1.190	SARC_03648	105720	106698	None	2832	257	45710	No_or_no_constitutive_exon
GCACTGCATGTTCAACTACATATTAACTACATGGTGCTTGTGGGGCGTAGGA	354	585	635	583	-1	supercont1.191	SARC_03654	354	4462	None	2832	257	45710	No_or_no_constitutive_exon
CCCGTCCATTGGGCTGTGCTGTTTTGCAATGCCAATGGATGGGAGCGCAGGT	81175	81273	81125	81177	1	supercont1.192	SARC_03671	76281	86044	None	2832	257	45710	No_or_no_constitutive_exon
TCCTTTCTCACAATACCTCGCTTTCCAATCACCTATGGGCAAAACTGTAGGA	70145	70333	70383	70331	-1	supercont1.193	SARC_03683	67754	73246	None	2832	257	45710	No_or_no_constitutive_exon
TGTAACTCTTCCTGGGCATTTATGTATGTTATCTCATTCGGTGGGCGCAGAA	110083	110254	110304	110252	-1	supercont1.196	SARC_03732	108716	110726	None	2832	257	45710	No_or_no_constitutive_exon
GGTATGTGTATGTACAAACAGAGATATGATAGGTGTACATGGGTGTGTAGGT	73230	73244	73294	73242	-1	supercont1.203	SARC_03832	73230	73462	None	2832	257	45710	No_or_no_constitutive_exon
AGACGAGGGTAATCACTGAGTTACTTTCCGTTTTGATCACGGGATATCAGAA	6385	6446	6496	6444	-1	supercont1.210	SARC_03920	4826	7723	None	2832	257	45710	No_or_no_constitutive_exon
TGCCGGCCACGGGCTGACCCCACCAGAGACCTGCATGCAGGGCTCGGAAGCG	19630	19700	19750	19698	-1	supercont1.213	SARC_03956	19630	20025	None	2832	257	45710	No_or_no_constitutive_exon
TGTGAAGGGAAGACATGTTCTTAGCCAAAGCCTTTCCGTACGCAGGGCAGAA	28499	28853	28903	28851	-1	supercont1.213	SARC_03962	28499	29511	None	2832	257	45710	No_or_no_constitutive_exon
CGATCTACCATAATTCTAATACATGTTCGTGTATTGTCGGGCAAGCACAGAC	98197	98328	98378	98326	-1	supercont1.218	SARC_04049	83692	105076	None	2832	257	45710	No_or_no_constitutive_exon
AGGGCGAAAGCTCCGTGGCTATAGGGTATGGGGCGGGGATGACGATATAGGG	28406	29134	29184	29132	-1	supercont1.219	SARC_04057	26165	29734	None	2832	257	45710	No_or_no_constitutive_exon
ACACAACACCATTCTCTCTTACTCCCCATTCTAATTTACTGATCGGGTAGGT	17076	17787	17026	17078	1	supercont1.223	SARC_04119	9810	17787	None	2832	257	45710	No_or_no_constitutive_exon
TCCAGAGATCTGAATAAAAATCACCTGTGCGACTGTGGGTGATAGTATAGCA	34397	34642	34347	34399	1	supercont1.223	SARC_04123	34339	36295	None	2832	257	45710	No_or_no_constitutive_exon
CTAAAAGAAGCAAGTCACTAACATATCTCGCACTTTATCGGGACGTGCAGGA	69946	70030	69896	69948	1	supercont1.224	SARC_04147	67736	70030	None	2832	257	45710	No_or_no_constitutive_exon
ACCGAGAGCATCGTGAACAGTTCTCTTTCGTTGTTTTCTGGGGCAAATAGAG	45730	45899	45949	45897	-1	supercont1.236	SARC_04296	45730	50485	None	2832	257	45710	No_or_no_constitutive_exon
TGTATCTACTTCATATACTCACAATAATGTCACGCATGTCGGGTACACAGAA	71990	72442	71940	71992	1	supercont1.239	SARC_04335	66463	75699	None	2832	257	45710	No_or_no_constitutive_exon
ATATGGACTAACACTAATCATAACCCTCCTTCTCCAATCTGGGTGAGCAGTT	11574	11706	11756	11704	-1	supercont1.242	SARC_04364	10690	13797	None	2832	257	45710	No_or_no_constitutive_exon
CGCACAATTAATATAAGTATATTTTCCCGATCCTATTTTGGGAATGACAGAT	61372	61459	61509	61457	-1	supercont1.244	SARC_04389	59984	64877	None	2832	257	45710	No_or_no_constitutive_exon
GTGCCCGGTTAAGGGACCCAACTCGGGTTCTCCTTTGACCGGGACATTAGTC	78420	78552	78370	78422	1	supercont1.244	SARC_04390	69853	78552	None	2832	257	45710	No_or_no_constitutive_exon
GCATCTTTCTAACTCAGTCGTTTGTTTGTCCATTCGTACCACGGGTGCAGTT	9232	9398	9448	9396	-1	supercont1.248	SARC_04431	7288	23989	None	2832	257	45710	No_or_no_constitutive_exon
TGAATGATTTAACATAGCTTTTTATTCATATTTTCCTTTGGGAATACTAGAT	45901	46045	46095	46043	-1	supercont1.249	SARC_04445	37405	51345	None	2832	257	45710	No_or_no_constitutive_exon
CACGATGCCAGGGACAGACAACCCCCCCCCTCACGCAATGGGCGGTAGAGGA	96619	98756	96569	96621	1	supercont1.251	SARC_04465	90739	98756	None	2832	257	45710	No_or_no_constitutive_exon
TATATTTTCGTCGAAGCCTGAGCAAGGTATTGCTGGTGCGGCGGGTGTAGGG	91680	92080	92130	92078	-1	supercont1.258	SARC_04543	91680	93118	None	2832	257	45710	No_or_no_constitutive_exon
TGTGTATCTATTGGCAGGGTTTGCACACCCGTCTGCTGTTGTGAGGGTAGTT	66590	66605	66655	66603	-1	supercont1.262	SARC_04573	66590	67466	None	2832	257	45710	No_or_no_constitutive_exon
GATGTAAACTGAGTTTTTTTTTTCTGACTTGCTGGTATCTGGGGACACAGTC	45278	45360	45410	45358	-1	supercont1.264	SARC_04593	42384	48874	None	2832	257	45710	No_or_no_constitutive_exon
TTCTGATGTACCCTCATGCTGTTTATATATACCTGACTTTGCTGGGACAGAC	5320	5453	5503	5451	-1	supercont1.284	SARC_04801	494	8075	None	2832	257	45710	No_or_no_constitutive_exon
TCTGTATTGATCCAACGCTCATTTACACGAACTCTTGTGGGGCGGAGTAGGT	55463	55609	55659	55607	-1	supercont1.289	SARC_04863	38910	61326	None	2832	257	45710	No_or_no_constitutive_exon
GCTAATACATAACAATCTTGCTACGTCCACTCCTCTTCCGCAATGGGTAGGT	64798	64915	64965	64913	-1	supercont1.293	SARC_04906	52027	69790	None	2832	257	45710	No_or_no_constitutive_exon
TGCACGTACCCGCTAACTTAATTGTGATGGCTGTTCGATGGGCATTAAAGAG	60187	60333	60383	60331	-1	supercont1.293	SARC_04906	52027	69790	None	2832	257	45710	No_or_no_constitutive_exon
TGTAAGGTATTGAAAAGGGTCGATGCAGTCGCTGCGCACTGGGCCAATAGGC	28790	29056	29106	29054	-1	supercont1.306	SARC_05029	28790	29330	None	2832	257	45710	No_or_no_constitutive_exon
AGCCTTTTGCCTCCATTATTAGAGAGACACATTCGAGCAGAACGGGTTAGCT	77408	77504	77554	77502	-1	supercont1.307	SARC_05041	75247	80675	None	2832	257	45710	No_or_no_constitutive_exon
TATCACGTAGGTTAGCTGAAGCACAGTAGAGGTCTGGGGTACAAAAGTAGGC	63441	63615	63665	63613	-1	supercont1.318	SARC_05148	63441	63883	None	2832	257	45710	No_or_no_constitutive_exon
AACTTAAGGATTATTTGTAAATCAATTCATGTTGTATCTGGGGCAAACAGGA	15392	15518	15342	15394	1	supercont1.322	SARC_05178	11431	16257	None	2832	257	45710	No_or_no_constitutive_exon
TGAAAGTGTACGAGCTAATACCCTTTTCATGATTGTACTCACGGGCACAGGA	23389	23857	23907	23855	-1	supercont1.322	SARC_05181	23389	25553	None	2832	257	45710	No_or_no_constitutive_exon
ATTCACAACCTACTGATCTATTGGGGCCCATTTTTCGTCTGCTGGGGCAGAT	44356	44410	44306	44358	1	supercont1.328	SARC_05242	39905	45998	None	2832	257	45710	No_or_no_constitutive_exon
ATTCGTATTTGAAATTGACATCCGGTTTTCCTACCTTATTTGGGCAATAGGC	30015	30157	30207	30155	-1	supercont1.334	SARC_05302	23209	36991	None	2832	257	45710	No_or_no_constitutive_exon
CCCCGAACAGCACTACCGAGCAAAAGTTCCGGCGCCAACGGGTGACGCAGGA	79827	80012	80062	80010	-1	supercont1.339	SARC_05368	70221	81347	None	2832	257	45710	No_or_no_constitutive_exon
GCTCATCGTGCTCTTATCCCGCTATCTCTTCTATTCGAAACTGGGAGTAGAA	18274	18416	18466	18414	-1	supercont1.349	SARC_05456	12936	23881	None	2832	257	45710	No_or_no_constitutive_exon
CACACACGTATACGCTTTCACGGCTACTTGTGCGCCACGCAATTGGGCAGAG	51691	51844	51894	51842	-1	supercont1.354	SARC_05516	49477	63576	None	2832	257	45710	No_or_no_constitutive_exon
AGTTCAAGAATCAATTTGACGTATTTTTTTATATTGCTTAATGGGCGCAGTC	10724	10838	10674	10726	1	supercont1.357	SARC_05540	8062	14835	None	2832	257	45710	No_or_no_constitutive_exon
ATCAAATACACTGACCCTATTTATTTATCCTGTTTCCCCCGTGGGTGCAGTT	62724	62971	63021	62969	-1	supercont1.360	SARC_05576	61046	66944	None	2832	257	45710	No_or_no_constitutive_exon
TGACTTATCTTTATTTTTATATATGTATCTCTGTGTGCGGGTAAACATAGGT	79394	79494	79544	79492	-1	supercont1.374	SARC_05707	69158	81157	None	2832	257	45710	No_or_no_constitutive_exon
TGTGTACCTAGTTCGCTAATACCTGCATGCAACCATCCTCCGAGGGACAGGT	2670	2971	3021	2969	-1	supercont1.376	SARC_05713	2670	9668	None	2832	257	45710	No_or_no_constitutive_exon
TACTAGCGTACTTCATCAATCTGGAAGGATTTTGGATGTCTGTAGGGAAGGG	68630	68773	68580	68632	1	supercont1.385	SARC_05799	67414	68773	None	2832	257	45710	No_or_no_constitutive_exon
CGAGGAGTTATAATTTATATATGATTTTGTTCTATCTTCTGGGAGAGCAGGA	1962	2082	2132	2080	-1	supercont1.394	SARC_05863	181	3867	None	2832	257	45710	No_or_no_constitutive_exon
CGGTTTTCTGTATCGGGTGTTGTGTTATACTTTGCGTGTGGGGGTTACAGGG	57710	57815	57660	57712	1	supercont1.400	SARC_05902	57479	60520	None	2832	257	45710	No_or_no_constitutive_exon
CATCATCTCTATCACATACCTACATCTGTTGTATGTTGTGGGAATCGCAGGA	47685	48120	48170	48118	-1	supercont1.404	SARC_05940	47204	53404	None	2832	257	45710	No_or_no_constitutive_exon
ACTCACAGCTGCAATGCTTCTTTTGTGTGTGTTTGTTTTGTGTGGGGTAGTA	30252	30372	30422	30370	-1	supercont1.406	SARC_05957	28605	36241	None	2832	257	45710	No_or_no_constitutive_exon
TCATTGTAGGCCCACACGAGCATCATTCGAATATACTACCCTGAAGGGAGAG	5366	5608	5658	5606	-1	supercont1.414	SARC_06027	4073	5875	None	2832	257	45710	No_or_no_constitutive_exon
ACATGACGATTTTAACTTGGTGTTATTCTGCGGCAAAAACAAACGGGTAGGG	66945	67100	67150	67098	-1	supercont1.415	SARC_06040	65671	75903	None	2832	257	45710	No_or_no_constitutive_exon
CAGCGACACACCGTGGCTTTGTGGGCCTAGTAGAGTCTGGGTGACAAAAGGT	24636	25665	25715	25663	-1	supercont1.420	SARC_06081	24636	25794	None	2832	257	45710	No_or_no_constitutive_exon
GTCACTCACACAATTGATGGCTCCCTTTGGCTGCTACTGTGGTTGGGTAGAC	12377	12471	12327	12379	1	supercont1.427	SARC_06142	9480	19256	None	2832	257	45710	No_or_no_constitutive_exon
GTACCCACCCACCCCGCCTCCCTCCCACCTTTGCACACGCATGGGTACAGGC	33021	33218	32971	33023	1	supercont1.429	SARC_06164	29427	44356	None	2832	257	45710	No_or_no_constitutive_exon
CAGCGGCTAATAATAAGTTATATGTTGTTGTTTATATCTGGGCAATGCAGGC	5574	5669	5719	5667	-1	supercont1.433	SARC_06199	3116	6415	None	2832	257	45710	No_or_no_constitutive_exon
TCCATCCCCACATGCTCGATTTTGATCATCCCTCAAATTCCCGGGGACAGGT	3904	4146	3854	3906	1	supercont1.437	SARC_06228	493	6851	None	2832	257	45710	No_or_no_constitutive_exon
TTGTGGACGGTCCGAACCGGAACAAGACGCCCTCGTGGGCGACAACATAGGG	30972	31398	31448	31396	-1	supercont1.438	SARC_06244	30972	31702	None	2832	257	45710	No_or_no_constitutive_exon
AAGCTACTTTCAATTGTGCAAACTGCTCTTATGATTTTTTTTGGGGGTAGAG	2074	2139	2024	2076	1	supercont1.440	SARC_06263	321	2781	None	2832	257	45710	No_or_no_constitutive_exon
GCGCAACGAATGAGGTTCGAACGTGACTGTTGGAGACGATGGGTATACAGGT	21956	22280	21906	21958	1	supercont1.440	SARC_06267	19194	23189	None	2832	257	45710	No_or_no_constitutive_exon
GTGTGTACGAGTACACAAACGGCGGTGAAATGTCGTTGGCCAAGGGCTAGAA	58122	58389	58072	58124	1	supercont1.441	SARC_06282	57586	58389	None	2832	257	45710	No_or_no_constitutive_exon
TGGGAACAGTGTGCAAATCGACTAACCACACACACCGTACATGGGCGCAGGC	20347	20430	20480	20428	-1	supercont1.446	SARC_06322	14642	28270	None	2832	257	45710	No_or_no_constitutive_exon
ACCCGTGACTAACCTCTACATGACATTTAACGGAATCGTTGGTGGGATAGGT	35435	35534	35385	35437	1	supercont1.447	SARC_06330	25127	36026	None	2832	257	45710	No_or_no_constitutive_exon
CACTCGGACAGAAGACGGATGGGAAGCGGAGGGCGAGGGATGGGATGAAGAG	34176	36301	36351	36299	-1	supercont1.448	SARC_06334	25632	43999	None	2832	257	45710	No_or_no_constitutive_exon
TACTATATCTGTAACGTACATTCTGAATTGCGTCACGCTGGGTACACAAGTC	56602	56724	56552	56604	1	supercont1.454	SARC_06394	49899	60813	None	2832	257	45710	No_or_no_constitutive_exon
TTTCTGATTAAATTGACTTTTGGGCTACTGTATCTGCCATGTGGGCGCAGTT	8537	8629	8679	8627	-1	supercont1.459	SARC_06438	5938	11055	None	2832	257	45710	No_or_no_constitutive_exon
CTGAATGTTGACAATGCGGTTTTCCTATATAATTAATTTGGGTCGAGCAGGA	59222	59343	59393	59341	-1	supercont1.459	SARC_06442	58208	63096	None	2832	257	45710	No_or_no_constitutive_exon
TTCAAATACTTATTCACGTGCGATTCCCCACACCTACGATCGGCGGGCAGGC	8202	8359	8409	8357	-1	supercont1.468	SARC_06513	2569	10511	None	2832	257	45710	No_or_no_constitutive_exon
GTTCCAGTTGGTAACTGACTATAAGGGTCCTGGGTGTGGGAATGATACAGAT	9024	9055	9105	9053	-1	supercont1.495	SARC_06746	9024	9275	None	2832	257	45710	No_or_no_constitutive_exon
TGCCTGTATGTACGCTTCCTTAACTGTTTCTGCTTTAACCGGTGGGGTAGGG	27230	27360	27180	27232	1	supercont1.495	SARC_06749	23527	29507	None	2832	257	45710	No_or_no_constitutive_exon
GGACAACACCAAGGCAATTAAGCAAAAGGGTGCAGGCAAGAAGGGTAAAGCA	2459	2604	2409	2461	1	supercont1.516	SARC_06894	139	3330	None	2832	257	45710	No_or_no_constitutive_exon
TGAACCAGGGAGTCAATACAGTAGCAATCGGCAATCAAGCGGGAACACAGGG	10293	10635	10685	10633	-1	supercont1.522	SARC_06941	9089	11225	None	2832	257	45710	No_or_no_constitutive_exon
CAGTATTGCTCTGGGCCCATCTGCAGGTGGCGAACACCAGGGTATATAAGTC	12439	12871	12389	12441	1	supercont1.525	SARC_06976	12060	14710	None	2832	257	45710	No_or_no_constitutive_exon
ATATATCATATCTGCTCATGCGCACTTCTATGTTCGCACTATGGGAACAGGT	27005	27092	27142	27090	-1	supercont1.529	SARC_07004	24040	34421	None	2832	257	45710	No_or_no_constitutive_exon
TGTGTCTGGTGTGCCTATTTTCGTCCGTTCTGGTGTATCCGGGCTGACAGGA	11213	11310	11163	11215	1	supercont1.538	SARC_07068	8627	19883	None	2832	257	45710	No_or_no_constitutive_exon
CAACACACACACACACATCCCATCCCCTCTCATCTCATCTCGGGGCACAGGT	60325	60500	60275	60327	1	supercont1.539	SARC_07083	58830	61901	None	2832	257	45710	No_or_no_constitutive_exon
ATGACTCATCTTTTGCTTCTCCCCTTTTTTTCGGGGGGGGGGGGTTGCAGTT	59819	59909	59959	59907	-1	supercont1.552	SARC_07183	53488	60561	None	2832	257	45710	No_or_no_constitutive_exon
TACGCTAGGCTTCTCTCACACGCATCTATTCTCTCTTGTGGGGCGAGCAGAT	13739	14027	14077	14025	-1	supercont1.556	SARC_07202	9142	19276	None	2832	257	45710	No_or_no_constitutive_exon
CTATCCCTAAATTGAACTTTTCCCGATTGATTCTGCATACGGTTGGGTAGCC	11576	12473	11526	11578	1	supercont1.565	SARC_07261	4998	12473	None	2832	257	45710	No_or_no_constitutive_exon
ATTATCTTTTCCTTATATTTTCCTCTCAACACTGTCTCACGGGCCAATAGAG	45983	46130	46180	46128	-1	supercont1.572	SARC_07317	37723	47483	None	2832	257	45710	No_or_no_constitutive_exon
CAGCAATGGATATCTGCATTAATGCAGTCATTTGATCCTACGGGAACAAGTT	34693	35400	34643	34695	1	supercont1.575	SARC_07345	33284	35400	None	2832	257	45710	No_or_no_constitutive_exon
ATTAAAAGTTTATAAATACAAACCGCTTCATCGATTTAACATACGGGCAGTT	30046	30270	29996	30048	1	supercont1.586	SARC_07411	21694	34352	None	2832	257	45710	No_or_no_constitutive_exon
CCTTCCATTTTATTGTATTTCCTTGCACTCACGGGGTTGGGTGTGAGCAGAC	10672	10891	10941	10889	-1	supercont1.594	SARC_07467	9175	18596	None	2832	257	45710	No_or_no_constitutive_exon
ATGTATGAAATATTGTATACTAACGGACTACGAAACGTATTGGGGTGTAGGT	20793	20905	20955	20903	-1	supercont1.599	SARC_07497	16963	24020	None	2832	257	45710	No_or_no_constitutive_exon
GTTGGTAGTGTGTCTTATATATGCTTATAATCTGCGTATGGGATGAACAGGT	3885	5215	5265	5213	-1	supercont1.620	SARC_07659	1527	6772	None	2832	257	45710	No_or_no_constitutive_exon
CGACTAACCATGCACACCCTCTCACGTGCACGTGCCATGGGGACGTACAGGT	30723	30831	30881	30829	-1	supercont1.623	SARC_07680	26700	40953	None	2832	257	45710	No_or_no_constitutive_exon
TCCGCGAGATCGTGAATGAGGTATGTATGTTTATTTGCAAAGGGGGATAGGC	1362	1383	1312	1364	1	supercont1.632	SARC_07727	161	1383	None	2832	257	45710	No_or_no_constitutive_exon
ATCCCATCATACTGATCTAAATATATGTATACGTACACACGTGGGTATAGGT	51749	51889	51699	51751	1	supercont1.637	SARC_07768	48472	53647	None	2832	257	45710	No_or_no_constitutive_exon
ATGTAATGTATATATAATCACTAAGTAGTACTTTTGGGCCGACATAACAGAT	10934	11157	10884	10936	1	supercont1.638	SARC_07770	7067	16566	None	2832	257	45710	No_or_no_constitutive_exon
GTACACCGCACTAACACTCTAATGTGTCGGTGGATCCTCTTGTGGGATAGGT	22215	22340	22390	22338	-1	supercont1.649	SARC_07829	10071	36810	None	2832	257	45710	No_or_no_constitutive_exon
AAATTCATCAGATCTAGTTCATTTCCCTTTTTCTGCCGATGGGATAACAGGT	11790	11931	11740	11792	1	supercont1.652	SARC_07849	7109	14071	None	2832	257	45710	Yes
GGACTACGAGACACTTAACGCGTCCGCTGTATATATTTGGGCGGTAACAGGT	17152	17231	17102	17154	1	supercont1.663	SARC_07911	14228	22209	None	2832	257	45710	No_or_no_constitutive_exon
AGATGTGATCCTTATTATGAAATATTCGCTTTCCTTTATGCCGGGAGCAGAA	50299	50384	50434	50382	-1	supercont1.663	SARC_07915	49149	51656	None	2832	257	45710	No_or_no_constitutive_exon
ATACTTCTAAACAGAGCCACATAGTATTATCAAAACATTTCGGGATACAGAT	1025	1574	1624	1572	-1	supercont1.665	SARC_07917	115	1769	None	2832	257	45710	No_or_no_constitutive_exon
GTACAGCGGAGTTGGACATCTCTAAATTCCTACTGGTGCTACTGTGGGAGAC	115	373	423	371	-1	supercont1.665	SARC_07917	115	1769	None	2832	257	45710	No_or_no_constitutive_exon
GACGCTTATGTCAGCACTCATCATGATTTAACCACACATTGGGAACAAAGAC	35426	35846	35376	35428	1	supercont1.673	SARC_07974	35301	35846	None	2832	257	45710	No_or_no_constitutive_exon
CGGCTTAAATATACATTCATCGTATTCTCATCAGTTCTGGCCGGGGCAAGTT	20290	20536	20586	20534	-1	supercont1.676	SARC_07989	9932	20638	None	2832	257	45710	No_or_no_constitutive_exon
TCTGTGTTTGAATGTATCTGATGGGGTTGTACATACATCTGGGCGTACAGGT	6684	6794	6844	6792	-1	supercont1.695	SARC_08092	5695	9934	None	2832	257	45710	No_or_no_constitutive_exon
TACAAGTTGTCTCCTCTCACACACAATATCTGCATCACGTTGGGATGAAGAT	39214	39289	39339	39287	-1	supercont1.698	SARC_08110	35705	40679	None	2832	257	45710	No_or_no_constitutive_exon
TGTATGCTAATTCATCTGTTCTTCTGTTTCGCTCAACTGTGGGATGCCAGGC	18715	18767	18665	18717	1	supercont1.725	SARC_08255	16774	22531	None	2832	257	45710	No_or_no_constitutive_exon
TCTATCAAGTGCTTCTCACTAGAAAACTACGTTTACATTGGGGAACTCAGAT	45278	45497	45547	45495	-1	supercont1.729	SARC_08288	43121	46639	None	2832	257	45710	No_or_no_constitutive_exon
TATGCCACCGTTTAAAGTTTCTATTTCATTTTAACATTCAATTGGGACAGCT	33256	33325	33375	33323	-1	supercont1.738	SARC_08319	26551	36069	None	2832	257	45710	No_or_no_constitutive_exon
ATGATTTCACCGACCGGGACGGGGTGCTATTACATCGAAGCGGGAGTTAGGG	15615	16099	16149	16097	-1	supercont1.740	SARC_08327	14109	16519	None	2832	257	45710	No_or_no_constitutive_exon
GAGCTCTCATGTCGATCTAACCGCACGAGCATCTATATCCATATGGGCAGGT	34180	34300	34350	34298	-1	supercont1.749	SARC_08385	31594	34768	None	2832	257	45710	No_or_no_constitutive_exon
GGGTGTGTGGGCGTCGCAATTGCTAATCACGAGTTTTATTACGGGTGCAGAG	42618	42716	42766	42714	-1	supercont1.755	SARC_08419	34848	44431	None	2832	257	45710	No_or_no_constitutive_exon
TCATCTTAAGCACGCCTTCTAATGTGCCCCACTTTTCTCCCACGGGGCAGTG	42314	42432	42482	42430	-1	supercont1.755	SARC_08419	34848	44431	None	2832	257	45710	No_or_no_constitutive_exon
CACTTCTACCTTATAATTGTGTGATTTTCTGCACTTGCTTTGGGAAACAGAT	35590	35755	35540	35592	1	supercont1.763	SARC_08463	30610	35755	None	2832	257	45710	No_or_no_constitutive_exon
TAATTCTTACAAATAATTCATGACTATACCATGTTTCTGGCAATGGGCAGTG	15305	15511	15561	15509	-1	supercont1.813	SARC_08719	11754	19174	None	2832	257	45710	No_or_no_constitutive_exon
TAACAGCACTTCTAATACGTTATACGCTCTGCACTATACCGGGTGCGTAGCT	5790	6092	6142	6090	-1	supercont1.817	SARC_08737	2866	6647	None	2832	257	45710	No_or_no_constitutive_exon
CACACCACACTTTAGGAGCTGACAAGACCTTTCATTCTTTAAATGGGTAGAT	27098	27765	27815	27763	-1	supercont1.818	SARC_08744	27098	38034	None	2832	257	45710	No_or_no_constitutive_exon
TGGTGGCGCTGGGACGCCGGGTCCAAATGGTCCAAATAACGGGACAATAGGA	17537	18919	18969	18917	-1	supercont1.824	SARC_08769	17537	27004	None	2832	257	45710	No_or_no_constitutive_exon
CATCTCCTATTACCAATTGAACATGTGTGTGTATACGTGTACGGGTGCAGGT	11661	11819	11869	11817	-1	supercont1.833	SARC_08822	11661	18308	None	2832	257	45710	No_or_no_constitutive_exon
ATGGTATATATTCGCGGCTTGAATATGACTTCACCAACTTGTGGGCTGAGGA	16495	17857	17907	17855	-1	supercont1.843	SARC_08874	16495	18228	None	2832	257	45710	No_or_no_constitutive_exon
ACTTCTGTGTGCGAGACTGACACCGCTCAATATGATTTGCACACGGGCAGGT	5032	5111	5161	5109	-1	supercont1.855	SARC_08932	2306	8642	None	2832	257	45710	No_or_no_constitutive_exon
GTCCTAATCCTTCCCACTTTCGAATCAAAATTTGGAATCGGGATCGGCAGAT	33153	33233	33103	33155	1	supercont1.865	SARC_08985	31708	35931	None	2832	257	45710	No_or_no_constitutive_exon
CAATGTATCTGACCACACCCACCATTCTCTCATTTGTGATATGCGGGCAGGT	11870	12015	12065	12013	-1	supercont1.866	SARC_08987	9285	18714	None	2832	257	45710	No_or_no_constitutive_exon
TACTAATTGTGTTCACATCCGTGCCTGCCTGGAACGTGTACGGGAATTAGGG	24339	24521	24571	24519	-1	supercont1.867	SARC_08993	24339	24853	None	2832	257	45710	No_or_no_constitutive_exon
TTAAATCTCAAGTACTAATAACCAACTGCAATTGTTTTTTTGATGGGCAGCT	31162	31274	31112	31164	1	supercont1.877	SARC_09046	29125	33783	None	2832	257	45710	No_or_no_constitutive_exon
GAAATCCTCACCGCAAGTTCTTTAATTGTTCGCACTATCTGTACGGGCAGGT	9400	10384	10434	10382	-1	supercont1.882	SARC_09072	4449	15063	None	2832	257	45710	No_or_no_constitutive_exon
TGTGTCTTTAATGTTTGGTCTTTCGTGTTACGGTGAATAGTGGGGTGTAGCT	25645	25768	25595	25647	1	supercont1.895	SARC_09143	24611	25768	None	2832	257	45710	No_or_no_constitutive_exon
CAATGTGCTTTGGCTCACTGACCGGTATACTATTCATCACACGCGGGCAGTG	2554	2696	2504	2556	1	supercont1.896	SARC_09145	514	5836	None	2832	257	45710	No_or_no_constitutive_exon
GGCAGGTATAACAGGAACTGGCACAAACAGACATGTCCCGGGCACTGGAGAG	1758	2370	2420	2368	-1	supercont1.899	SARC_09160	1758	2640	None	2832	257	45710	No_or_no_constitutive_exon
CCCGACTGTTTCTGAACATCAACTCACACAACTCTGATTCTGATGGGCAGAT	7823	8009	7773	7825	1	supercont1.932	SARC_09307	160	10075	None	2832	257	45710	No_or_no_constitutive_exon
ATAGATAAAGTTCTTTCACTAAGAATACTACCTCGCTCGTGGGTGAGCAGTC	16845	17181	16795	16847	1	supercont1.952	SARC_09406	15550	17181	None	2832	257	45710	No_or_no_constitutive_exon
CCCTCCTGTCATGGTTGCTGTTGTGTTTGTGTATGTGCGCGTGGGCGTAGGT	2576	2743	2526	2578	1	supercont1.973	SARC_09507	607	21210	None	2832	257	45710	No_or_no_constitutive_exon
GGTTTGTTCCGATTATGAATTTCTAACCTGTTCACGATGTACGGGATCAGGG	22518	23528	23578	23526	-1	supercont1.998	SARC_09606	22518	24949	None	2832	257	45710	No_or_no_constitutive_exon
TATAACACACACACTGTACTATAACTCCCATAACCCACCTGGGGGTGCAGGT	18158	18654	18704	18652	-1	supercont1.1018	SARC_09693	15297	21552	None	2832	257	45710	No_or_no_constitutive_exon
AACGATAGTCAGCTGATCATGCGCTCATAATCTCGTATGCGGGTATGCAGGC	13329	13806	13856	13804	-1	supercont1.1081	SARC_09917	132	16154	None	2832	257	45710	No_or_no_constitutive_exon
ACGAAAGTGAACGCGTGGTGGACAGCGAGTACTTGCTGCGATGGCGGGAGCA	3073	3117	3023	3075	1	supercont1.1088	SARC_09940	1814	3117	None	2832	257	45710	No_or_no_constitutive_exon
TGACTATATTTCATCAATTAACGCATATGACACTATAATATCATGGGAAGTA	2470	2749	2420	2472	1	supercont1.1096	SARC_09965	2166	2749	None	2832	257	45710	No_or_no_constitutive_exon
AACCTGGTTTATCTCCGTCTGTAACCTGGGTTTTATTGCCTGATGGGCAGGG	10429	10503	10553	10501	-1	supercont1.1100	SARC_09980	586	11504	None	2832	257	45710	No_or_no_constitutive_exon
TCAAGCACACGTTCATTTCATGGGCCGGTTTTTCACTCTCTCGAGGGCAGCG	12010	12183	11960	12012	1	supercont1.1107	SARC_10004	7364	15909	None	2832	257	45710	Yes
AGAATCAACTGGCAACCAATCTAATCCACTTTGCATCCGAAATCGGGCAGGC	4421	4755	4805	4753	-1	supercont1.1132	SARC_10086	4421	5849	None	2832	257	45710	No_or_no_constitutive_exon
CATTCCAATCATCCTCGCACTACCACTCATTATATCTGTTACACGGGCAGAG	4795	4854	4745	4797	1	supercont1.1176	SARC_10225	606	11932	None	2832	257	45710	No_or_no_constitutive_exon
TGGACACACAGACTGGAGACATGGTTGAGTAAGTATATGGGGACACACAGAC	3974	4425	3924	3976	1	supercont1.1186	SARC_10257	3845	4425	None	2832	257	45710	No_or_no_constitutive_exon
TAGGGTTTATCGTTTTACGGAACTGTGGTGTCGGGAGAGGCTGAGGGTAGAG	16485	16795	16845	16793	-1	supercont1.1202	SARC_10307	9244	19250	None	2832	257	45710	No_or_no_constitutive_exon
GTTATATACTATGAACCTTAACCAGCCCTATTCCTTTCTAAACGGGACAGGT	6802	6969	7019	6967	-1	supercont1.1258	SARC_10459	686	16821	None	2832	257	45710	No_or_no_constitutive_exon
AACCATGACTCATCCGTATTCGCATTCCCCTGCCCATCCACACGGGGCAGGA	14712	14784	14662	14714	1	supercont1.1405	SARC_10822	11312	15723	None	2832	257	45710	No_or_no_constitutive_exon
GCATATTCACTAAATTCTTCTGCATTTTTTTTTGGGGGGGGGGTATACAGAT	687	783	637	689	1	supercont1.1406	SARC_10823	127	4055	None	2832	257	45710	No_or_no_constitutive_exon
TGATATTACTCATATATTCACCGTCTGTTCCCGGCTTGTTTGGGGTGCAGCC	4784	4900	4950	4898	-1	supercont1.1449	SARC_10936	4311	6533	None	2832	257	45710	No_or_no_constitutive_exon
TCATATGTCTTGATCTGTTGTGTTTGGTCATATGGTTGTTTATGGGGCAGGT	865	961	815	867	1	supercont1.1493	SARC_11025	328	2565	None	2832	257	45710	No_or_no_constitutive_exon
ATATTACGCATGCTCTTAACTGTGTTTTGTATTGTATTTTGGGAATACAGGG	3218	3513	3563	3511	-1	supercont1.1509	SARC_11056	3218	5834	None	2832	257	45710	No_or_no_constitutive_exon
TATGCCGTATTGAATATATGCTAATAGTTCACTGCAATATAACGGGTCAGGC	1339	2676	2726	2674	-1	supercont1.1533	SARC_11112	1339	4831	None	2832	257	45710	No_or_no_constitutive_exon
TGTCTGGCATGTACAGGATCTCTAATTGTTCTATGTGTTACAATGGGCAGGT	1202	1360	1152	1204	1	supercont1.1547	SARC_11150	609	9700	None	2832	257	45710	No_or_no_constitutive_exon
GTTTAGGCAACTAATTTGTTCTATTTTTTTTCATTTTCTGGGATATGCAGGA	2991	3241	3291	3239	-1	supercont1.1588	SARC_11242	2991	5436	None	2832	257	45710	No_or_no_constitutive_exon
TTCGTTGGCAGCCATGGTTAAGCAGACGGCGGTTGTGTTGACGGGTTGAGAT	5507	6463	5457	5509	1	supercont1.1665	SARC_11393	4852	6463	None	2832	257	45710	No_or_no_constitutive_exon
TATTTTGATTGTACTGCTTATGTACAATCGTATTTTGGGTCGAATGACAGAA	2516	3210	2466	2518	1	supercont1.1673	SARC_11411	1141	3210	None	2832	257	45710	No_or_no_constitutive_exon
ATTTATGTGGACCAAGAATTTGAAAAGTTTCTACGCGAGCTAGTCGGGAGTG	5259	6139	6189	6137	-1	supercont1.1697	SARC_11454	5259	7237	None	2832	257	45710	No_or_no_constitutive_exon
AGCTGCATGAGTTTGAAGACTCGGTGCGAGGCTGATGTATGGGTCAGTAGGT	3203	3406	3456	3404	-1	supercont1.1703	SARC_11465	2798	3849	None	2832	257	45710	No_or_no_constitutive_exon
TCACACTCACACTCCTGTCATATGTCTGTGTAACCAATACAACGGGACAGTG	8582	8736	8786	8734	-1	supercont1.1723	SARC_11498	6311	11407	None	2832	257	45710	No_or_no_constitutive_exon
TGAATTGACCACATAAGTCGACTAATATCTCACGTTAATTCAATGGGAAGGG	3528	3672	3478	3530	1	supercont1.1755	SARC_11558	1245	3672	None	2832	257	45710	No_or_no_constitutive_exon
GAAGTACGGCGTATACTCATGGGCATTTGGTCTCACAATGGGGTACGTAGGT	2927	3087	3137	3085	-1	supercont1.1787	SARC_11616	871	8523	None	2832	257	45710	No_or_no_constitutive_exon
AGATTTATTTATTCATATATTGGCATTCAAACACATTTCAACGGGTGCAGGC	8389	8501	8551	8499	-1	supercont1.1825	SARC_11693	3602	10735	None	2832	257	45710	No_or_no_constitutive_exon
TTGTATACCTATAGGTCACGCCAGTGCTGCAAGAGATTGGGACAGTTGAGTA	3047	3269	3319	3267	-1	supercont1.1964	SARC_11937	143	9694	None	2832	257	45710	No_or_no_constitutive_exon
GCTTCACAACTGACGTGTGTGTACTGTCATATCATTCTCGGGGCTGGCAGGG	5424	5579	5629	5577	-1	supercont1.1996	SARC_11988	1818	5664	None	2832	257	45710	No_or_no_constitutive_exon
CATATGGGTACAAACACTGTACACACGCGCGGCTACGTCTGTGTGGGCAGTC	7276	7390	7226	7278	1	supercont1.2004	SARC_11998	962	8626	None	2832	257	45710	No_or_no_constitutive_exon
CGTGGTTTGGCTCACCCCCCCATGCACCCGTGTCTGTTTTGGGATCGCAGAT	8053	8186	8003	8055	1	supercont1.2024	SARC_12028	6357	8877	None	2832	257	45710	No_or_no_constitutive_exon
CTCCGAATTTCCTCTCCCATTTTCTTCTTCATTTCCTATGGACCGGGCAGTT	6729	7083	6679	6731	1	supercont1.2049	SARC_12068	5882	8937	None	2832	257	45710	No_or_no_constitutive_exon
TGGTTCATGACAGCCAAACTTTCCTCCATTCAAAAATATGGGACTAGTAGGT	4760	5032	5082	5030	-1	supercont1.2204	SARC_12294	4760	5543	None	2832	257	45710	No_or_no_constitutive_exon
ACTGTGCCTGAGCTGCGCGTGACTAATCCGCTTTTTCTATTGGGGCGCAGAT	6819	6881	6769	6821	1	supercont1.2339	SARC_12484	540	6881	None	2832	257	45710	No_or_no_constitutive_exon
GCTTTTTCGAGAGATTGACAAGGACTAACATAGCTTTTGGGGGGTTACAGGC	988	1085	938	990	1	supercont1.2411	SARC_12576	761	2985	None	2832	257	45710	No_or_no_constitutive_exon
ACACAACACCATTCTCTCTTACTCCCCATCCTAATTTACTGATCGGGTAGGT	5554	6456	5504	5556	1	supercont1.2442	SARC_12618	4977	6456	None	2832	257	45710	No_or_no_constitutive_exon
CTCACCAATACACAATCCGTTTCAACGCATACATATTCTCGGGCACACAGGC	5059	5419	5469	5417	-1	supercont1.2528	SARC_12720	5059	5851	None	2832	257	45710	No_or_no_constitutive_exon
CACTTTTGTCATATATATATATATGTGTGTGTGTCTGTGTGTGGGTGTAGGC	555	727	777	725	-1	supercont1.2588	SARC_12793	555	2131	None	2832	257	45710	No_or_no_constitutive_exon
GCCACATCGGCGCAATTACAGTGAATAGATTCCTTGTTCCAATGGGATAGCC	604	885	935	883	-1	supercont1.2651	SARC_12849	604	1189	None	2832	257	45710	No_or_no_constitutive_exon
AGCAAAGGCATTTAACAACAGTCCACTCTCTTCTCGACTTCGGGCAATAGAT	969	1050	919	971	1	supercont1.2672	SARC_12875	358	3655	None	2832	257	45710	No_or_no_constitutive_exon
TTGAGCTTAACCTCTTTCACTCATGTGTTCTGTGTTTGTGGGGTGCGTAGGA	3531	3680	3481	3533	1	supercont1.3052	SARC_13235	90	3680	None	2832	257	45710	No_or_no_constitutive_exon
AGGCATTCTGTGCTCATGTTTTTTGAAATTCTATTGTCCGGGATAATCAGAG	2566	2699	2516	2568	1	supercont1.3119	SARC_13303	341	3857	None	2832	257	45710	No_or_no_constitutive_exon
TGCACACTATACTTACCACTTTGATTCGGATTCTACATGGGAACGTGCAGGA	1368	1470	1318	1370	1	supercont1.3304	SARC_13448	408	3299	None	2832	257	45710	No_or_no_constitutive_exon
TTGGTGTTCCATCTAAACTTTACTCTTGTGATTGTATTTTCGGGTTGAAGGC	494	567	444	496	1	supercont1.3586	SARC_13678	76	1004	None	2832	257	45710	No_or_no_constitutive_exon
CCACACACTGAATTCACAAATACTTTTTTCGTTCCTCGGGTGAAACACAGGC	1576	1780	1830	1778	-1	supercont1.3594	SARC_13686	1576	3010	None	2832	257	45710	No_or_no_constitutive_exon
ACTGCTCATCCTGTTCCCATGCAACACCAATACATCACACGCGGGCACAGTT	1432	1538	1588	1536	-1	supercont1.3711	SARC_13767	39	3035	None	2832	257	45710	No_or_no_constitutive_exon
TCTGATCTCTCAAGTGTCTAAATGTCGGATTTTTCTATATGGGACTGCAGGT	1269	1375	1425	1373	-1	supercont1.3815	SARC_13842	178	2963	None	2832	257	45710	No_or_no_constitutive_exon
TATATGCCGATGAACATGTTTTATGTACATACATTCATGCATATGGGCAGGT	30	216	266	214	-1	supercont1.4527	SARC_14368	30	2252	None	2832	257	45710	No_or_no_constitutive_exon
CCCCTTATGTCTACCTACCTAATATCCGCACACCACCCACGCGGGTACAGTT	1634	1816	1584	1636	1	supercont1.5151	SARC_14823	0	1816	None	2832	257	45710	No_or_no_constitutive_exon
CCAATTTATTGAGGTACGATTGTCTTCGCTTTGTAAATCGGGAAATACAGAA	83	223	273	221	-1	supercont1.5244	SARC_14883	83	916	None	2832	257	45710	No_or_no_constitutive_exon
CACACACACACTCTCGCTCTTCCGTTGCTTCACTGGTGTGGTTGGGGTAGTC	1193	1314	1143	1195	1	supercont1.5351	SARC_14947	859	1314	None	2832	257	45710	No_or_no_constitutive_exon
TTGTACTACCACTAATATTGACCTTTTTCGACGGGGGTTTGGGCCGATAGAA	1216	1310	1166	1218	1	supercont1.5600	SARC_15092	269	1692	None	2832	257	45710	No_or_no_constitutive_exon
AATAACTTTCTGATACTTTTTCGTCTACTCTAACTATGCGCTGGGACAAGGG	650	713	763	711	-1	supercont1.6160	SARC_15467	650	1566	None	2832	257	45710	No_or_no_constitutive_exon
ATAGGACTATACTAACGAATGTCTATTTTCTTGCGATTATTATGGGGCAGGG	79	164	214	162	-1	supercont1.7148	SARC_15988	79	1121	None	2832	257	45710	No_or_no_constitutive_exon
TAAACCCTATATTCTATAACTCTATAACCCTCAAACCCTAAACGGGGCAGAA	359	466	516	464	-1	supercont1.7832	SARC_16329	359	848	None	2832	257	45710	No_or_no_constitutive_exon
TATCTATTTAACGAATAAATTATTTCGCACCCCCCGACTGGGAATGACAGAT	559	598	509	561	1	supercont1.10629	SARC_17401	107	598	None	2832	257	45710	No_or_no_constitutive_exon
