# Supplementary material for: Widespread Separation of the Polypyrimidine Tract From 3′ AG by G Tracts in Association With Alternative Exons in Metazoa and Plants
Source: Front Genet. 2019 Jan 14;9:741. doi: 10.3389/fgene.2018.00741 (PMC6339879; doi:10.3389/fgene.2018.00741)
Supplement: DATA FILE S2 — Sequences of REPAG 3′ SS from each species of metazoa, plants and protists. [file Data_Sheet_2.zip › Supplementary data 2/Metazoa_Release91_cercocebus_atys.txt]

REPA_GGG_Sequence	Exon_Start	Exon_End	Pos_-50	Pos_+2	Strand	Chromosome	GeneID	Gene_Start	Gene_End	Gene_Name	Number_of_REPAs	Number_of_REPAs_has_GGG	Number_of_Intron(Intra_genic_Region)	Upstream_Constitutive_Exon
GAAGAATGAAGAAAACACAGTGATGCCACCTGCAAAATCTTGGGAGCCAGAA	302642	302680	302730	302678	-1	KQ012552.1	ENSCATG00000030168.1	302132	421040	ABCB11	9749	2376	197284	No_or_no_constitutive_exon
GTTTTCTTTTCAATAACCTTTTGTTTTGTTTTTCCCCTGTGGGTAAGCAGCA	539091	539268	539318	539266	-1	KQ012552.1	ENSCATG00000041163.1	520669	739471	LRP2	9749	2376	197284	No_or_no_constitutive_exon
CGCCACCCCCTCCCCCTGTCTCCCTCTCTGAACCCGCCCATTGGGGGTAGGA	5319880	5320003	5320053	5320001	-1	KQ012552.1	ENSCATG00000028784.1	5265154	5322131	SP3	9749	2376	197284	No_or_no_constitutive_exon
GGCATGGTGGTGTGCCCCTGTAATCCCAGCTACCGGATGGGCTGAGGCAGGA	5582108	5582146	5582058	5582110	1	KQ012552.1	ENSCATG00000031189.1	5581378	5582146	None	9749	2376	197284	No_or_no_constitutive_exon
GAGGAAAATGTTCACACTAGGATCTTTCTCCTTTCCTGGGGGTGGACAAGGT	6123057	6123101	6123151	6123099	-1	KQ012552.1	ENSCATG00000030584.1	6112575	6141364	CHRNA1	9749	2376	197284	No_or_no_constitutive_exon
GTGCGCTCCTGGATGGAGCCGCTGCCCGGCTTCCCGGGCGGTGCGGGCAGTG	7513554	7513991	7513504	7513556	1	KQ012552.1	ENSCATG00000037190.1	7513083	7514581	HOXD9	9749	2376	197284	No_or_no_constitutive_exon
GTCTCCAAGTGTGTTATCAGAGAGGAATCTATTATTTTGAAGAATGGGAGAG	9746768	9747007	9746718	9746770	1	KQ012552.1	ENSCATG00000040355.1	9700837	9797029	OSBPL6	9749	2376	197284	No_or_no_constitutive_exon
GAAAAACTAGCAATCCAGTGATAAACAGAATGGGTTAAAGGTCATGGGAGCC	19666723	19666798	19666673	19666725	1	KQ012552.1	ENSCATG00000029517.1	19666216	19667653	None	9749	2376	197284	Yes
ATATTTTCTTAATGTCTTTTTTAATTCTTTACTGCTTTCATGGTGGGTAGCG	20036701	20036712	20036651	20036703	1	KQ012552.1	ENSCATG00000024065.1	19828002	20042926	GULP1	9749	2376	197284	No_or_no_constitutive_exon
ATACAGAGTCCGGGACCGGGCGGCGGCGGAGCCGGGGGACGGCGACAAAGGC	23341407	23341613	23341663	23341611	-1	KQ012552.1	ENSCATG00000041477.1	23340566	23341705	None	9749	2376	197284	No_or_no_constitutive_exon
TGCTCCGAGACCCGCGCACGTGCCAGATCTTGACCACTACGGGGAGGAAGGC	23340968	23341378	23341428	23341376	-1	KQ012552.1	ENSCATG00000041477.1	23340566	23341705	None	9749	2376	197284	No_or_no_constitutive_exon
CTTCCCCTGCTGCAAGAGGACTGTCTCCTGAGCCTTGGGGAGGAGGGAAGGC	27360750	27360821	27360871	27360819	-1	KQ012552.1	ENSCATG00000041947.1	27360750	27361427	None	9749	2376	197284	No_or_no_constitutive_exon
GCTGTTGGTCTCTGGCTTCACCTTCTCCTTCTGTTTTCTTGGGTTGACAGTT	27571834	27571947	27571997	27571945	-1	KQ012552.1	ENSCATG00000042498.1	27555022	27791984	HECW2	9749	2376	197284	Yes
CTGAAATCTGAAAATGCATACTATATTCCTAATTTCCGGTGCCGGGGTAGGG	32149705	32149829	32149655	32149707	1	KQ012552.1	ENSCATG00000042053.1	32098625	32170554	None	9749	2376	197284	No_or_no_constitutive_exon
AAGGAAGGAAGGAAGGAAGGAAAGAGAGAGCCAAGAAGTGGGATGGAAAGGG	40728954	40729098	40728904	40728956	1	KQ012552.1	ENSCATG00000043850.1	40724623	40729154	None	9749	2376	197284	No_or_no_constitutive_exon
TGAAAGCTTGATTGCCAGTATAATTATCTTCTTTCTGCCATTGGGAACAGGG	41345969	41346231	41345919	41345971	1	KQ012552.1	ENSCATG00000041534.1	41301617	41531663	UNC80	9749	2376	197284	Yes
GTGGTATCTTTTCTTCTTTTTTCTCTTCCTCCCCTGGGTGGGAACAACAGGT	46940463	46940733	46940783	46940731	-1	KQ012552.1	ENSCATG00000034092.1	46914602	46989643	None	9749	2376	197284	Yes
CCCGCCGAATGTAGGTGAGGAGATTCAAATTGGTCACATCCCCAGGGAAGAC	46925740	46925904	46925954	46925902	-1	KQ012552.1	ENSCATG00000034092.1	46914602	46989643	None	9749	2376	197284	No_or_no_constitutive_exon
GTTCGCCGTTCTCATCCCTCCCCTGGACTAACGAGCGTGTGTGGGCACAGAT	233804	233885	233935	233883	-1	KQ009501.1	ENSCATG00000044124.1	215272	257078	SPIRE2	9749	2376	197284	No_or_no_constitutive_exon
CCATCCCAAAAAGAAAAGAAAATTAGTGAAATCAGGAAAGGGGGACACAGAC	300319	300426	300269	300321	1	KQ009501.1	ENSCATG00000029136.1	268994	352581	FANCA	9749	2376	197284	No_or_no_constitutive_exon
TTCTTTAAAGTCCTCTGTTCTTTTTCCCTTCCTCCCTGTGTGGGAACCAGCC	308358	308447	308308	308360	1	KQ009501.1	ENSCATG00000029136.1	268994	352581	FANCA	9749	2376	197284	No_or_no_constitutive_exon
CCCCAACTTTGGCTCACTGCATTTGGTGTTTTTTTTTCAGAACTTGGGAGCC	439770	439872	439720	439772	1	KQ009501.1	ENSCATG00000042796.1	439648	439872	None	9749	2376	197284	No_or_no_constitutive_exon
CCCTGAGGATGATGAGTGTGAAGGTAGGAGCTCGAGGCAGGCCTGGGGAGGC	491855	492029	492079	492027	-1	KQ009501.1	ENSCATG00000035644.1	487002	507889	CPNE7	9749	2376	197284	No_or_no_constitutive_exon
CAGTGTCGTCCGCTCCTGCCTCACGGAGCTCGCAGGACCACCGAGGGCAGTG	547708	547744	547794	547742	-1	KQ009501.1	ENSCATG00000028647.1	527014	582286	SPG7	9749	2376	197284	No_or_no_constitutive_exon
AGAAGGCGAAGCCGGCAGACGACGGGCGGAAGGCAGACGACGGGCGGAAGAA	808696	811276	808646	808698	1	KQ009501.1	ENSCATG00000037760.1	773371	822623	ANKRD11	9749	2376	197284	No_or_no_constitutive_exon
GACGCGCACACTCGTGCCCTGCACTCAGGGCCCAGCCAGGGTGGGGAGAGGC	1204662	1204682	1204612	1204664	1	KQ009501.1	ENSCATG00000031083.1	1108151	1211014	CBFA2T3	9749	2376	197284	No_or_no_constitutive_exon
GGGCCCTGCCGGAACCCCAGGCCAAGGCAGGCACAGGGCTCGAGGAGGAGCC	1373706	1373887	1373656	1373708	1	KQ009501.1	ENSCATG00000032078.1	1308727	1383384	PIEZO1	9749	2376	197284	No_or_no_constitutive_exon
TGCTGGGTGAGCTGGAGAATGCGGTCATGTGACCTGCAAGAAGGGCAGAGCT	1381699	1381920	1381649	1381701	1	KQ009501.1	ENSCATG00000032078.1	1308727	1383384	PIEZO1	9749	2376	197284	No_or_no_constitutive_exon
GCTTATGGCTGGGGGCTGAGTCCCTGCCGCTTCTCCCTCCAGGGCCTGAGCC	1387169	1387222	1387272	1387220	-1	KQ009501.1	ENSCATG00000033042.1	1383707	1392833	CTU2	9749	2376	197284	No_or_no_constitutive_exon
AGCTCAAGTCAGTACGGTGAGTGGGGCGGCCCACCGGGCTGATGCAGTAGGC	2425395	2425602	2425652	2425600	-1	KQ009501.1	ENSCATG00000042141.1	2425395	2527657	JPH3	9749	2376	197284	No_or_no_constitutive_exon
ACCGGGAGGCAGTGCTCACTTGTTCCTGTGCTTGATTATTTCACAGGGAGAA	2716955	2717079	2716905	2716957	1	KQ009501.1	ENSCATG00000035317.1	2636921	2725336	ZCCHC14	9749	2376	197284	No_or_no_constitutive_exon
GCTGGGCGCAGTGGCTCAAGCCTGTAATCCCAGCACTTTGGGAGGCCGAGAC	5830566	5830605	5830655	5830603	-1	KQ009501.1	ENSCATG00000039596.1	5828693	5859784	WFDC1	9749	2376	197284	No_or_no_constitutive_exon
CCAAGAGCCAGGGTATCTACCTGATATCCTGTGTCAAGCTGTGGGTCAAGCT	13987247	13987679	13987197	13987249	1	KQ009501.1	ENSCATG00000038738.1	13987090	13987679	None	9749	2376	197284	No_or_no_constitutive_exon
CCTCTGCTCATTGACTCTTTTATCGTCTTTCCTCTTGGGGATGAGGTCAGGT	15519765	15519949	15519715	15519767	1	KQ009501.1	ENSCATG00000042632.1	15510913	15540256	MLKL	9749	2376	197284	Yes
GGGCAGCCTTCCTGGGAGCTCTGCCTGTGTGACCTGGGGTGGGGTTACAGAG	15868388	15868518	15868338	15868390	1	KQ009501.1	ENSCATG00000035902.1	15843819	15870779	None	9749	2376	197284	Yes
AAGTGAGTGGGCGCCGCAGGGGGGCGGGGCGACGGGGCGTCGCGGGGGAGCC	16345788	16345826	16345876	16345824	-1	KQ009501.1	ENSCATG00000034025.1	16326828	16352772	MTSS1L	9749	2376	197284	No_or_no_constitutive_exon
CACTTTGTATGCCTCATGTCATTTGTGAAGGTTGGAAGTGAGGTGGGGAGGG	17595267	17595346	17595217	17595269	1	KQ009501.1	ENSCATG00000035125.1	17565850	17602753	IST1	9749	2376	197284	No_or_no_constitutive_exon
GCTGGGTGTGGTAGCTCACGTCTATAATCCCAACACTTTGGGAGGCTGAGGT	21167109	21167132	21167182	21167130	-1	KQ009501.1	ENSCATG00000041500.1	21158487	21261622	CDH1	9749	2376	197284	No_or_no_constitutive_exon
ACTAATCACTCTCCCTTTTCTTGTTTTTCAGTGAACGAGATAATTGGGAGAG	21814120	21814223	21814273	21814221	-1	KQ009501.1	ENSCATG00000037849.1	21814120	21965703	NFATC3	9749	2376	197284	No_or_no_constitutive_exon
TGACTCTGCCCTTTTTTTTTTTTTTTTTTTTTGTCCTTCCTGGGCATGAGCC	22128789	22128889	22128739	22128791	1	KQ009501.1	ENSCATG00000036997.1	22109325	22131731	SLC12A4	9749	2376	197284	Yes
CTGGGCAGCACCAGGGTTTTTTTTTTTTTTTTTTTTTCTGCAGGGCTGAGAA	22129138	22129236	22129088	22129140	1	KQ009501.1	ENSCATG00000036997.1	22109325	22131731	SLC12A4	9749	2376	197284	Yes
GCATGGAGAGGAGGGGTCAGGGCCTGTCACTCTCTTTTCCTGTGGGGCAGCC	22258924	22259238	22259288	22259236	-1	KQ009501.1	ENSCATG00000034746.1	22258924	22278608	TSNAXIP1	9749	2376	197284	No_or_no_constitutive_exon
TCCAAAGAGAGGTGCCGGACTCGGACTCGGTTTCCCTGCGGCCCAGGGAGGC	22278774	22279091	22278724	22278776	1	KQ009501.1	ENSCATG00000035450.1	22278702	22370485	RANBP10	9749	2376	197284	No_or_no_constitutive_exon
TGCTGCTGCCTTTCTCCATTGTAGCTATTGCCTTCCTTCCCTGGGTAGAGTG	22284083	22284126	22284033	22284085	1	KQ009501.1	ENSCATG00000035450.1	22278702	22370485	RANBP10	9749	2376	197284	No_or_no_constitutive_exon
TTCGGGGATCCGACTGGTACTGGACACCCCCCCCAATCCCCCGCAGGGAGCC	22569221	22569344	22569394	22569342	-1	KQ009501.1	ENSCATG00000038948.1	22560987	22589729	RIPOR1	9749	2376	197284	No_or_no_constitutive_exon
AAGTGCCTTCCGGGCTGCAGGTACTAAGCCCAGTTAGGCTAGGGGTAGAGGC	22831609	22831629	22831679	22831627	-1	KQ009501.1	ENSCATG00000044215.1	22823451	22836176	PLEKHG4	9749	2376	197284	No_or_no_constitutive_exon
GTGCTGCCGGGCCAGGGCCTCTGGAGGGCGGGAGGGCGGGTGGGCAGGAGGG	22914448	22914565	22914615	22914563	-1	KQ009501.1	ENSCATG00000034679.1	22910507	22915193	ELMO3	9749	2376	197284	No_or_no_constitutive_exon
GTCTGGGCCGCGAGTGCGGGACACCAAGGTCAGGTCTCGGAAAGAGGGAGGA	22914808	22914981	22915031	22914979	-1	KQ009501.1	ENSCATG00000034679.1	22910507	22915193	ELMO3	9749	2376	197284	No_or_no_constitutive_exon
GCTGGAGGAGTTGATGTCCTCAGAAGGTGGGTGGCCCTGGAAGGTGGGAGTG	22916269	22916278	22916328	22916276	-1	KQ009501.1	ENSCATG00000042556.1	22915308	22922105	E2F4	9749	2376	197284	No_or_no_constitutive_exon
AACTCTATATGTAGTCCCAGTACCTCCTCACCCGCTTCCTTGGGTGGCAGGT	23214281	23214415	23214231	23214283	1	KQ009501.1	ENSCATG00000036211.1	23206510	23218165	CDH16	9749	2376	197284	Yes
TGGAGAAGACCTACCAGCTGTTGGTACAGGTCAAGGACATGGGCGACCAGGC	23211237	23211360	23211187	23211239	1	KQ009501.1	ENSCATG00000036211.1	23206510	23218165	CDH16	9749	2376	197284	No_or_no_constitutive_exon
GTACTCCCAAAGTAAGCCCAAGATGCAAAGTTTGGTTCAGTAGGGGTTAGAC	30246459	30246567	30246409	30246461	1	KQ009501.1	ENSCATG00000041333.1	30246164	30246567	None	9749	2376	197284	No_or_no_constitutive_exon
TTTGAAGGAGCAGTGGTGGGAACAGGTGGGTGGCTGGGGAGTGGCATAAGCC	31266864	31267021	31267071	31267019	-1	KQ009501.1	ENSCATG00000038566.1	31266247	31271304	None	9749	2376	197284	No_or_no_constitutive_exon
GGAGGCTGCTAGCGGCAGGAGCACCTCTAAGCCCCTCTCCATGTGGGCAGGG	31307746	31307946	31307696	31307748	1	KQ009501.1	ENSCATG00000037893.1	31293989	31316911	SLC38A7	9749	2376	197284	No_or_no_constitutive_exon
ATAGTCCCTAGGAAATAATATGTTAATGAATACACCCAGGGCATAGACAGTG	31900223	31900379	31900173	31900225	1	KQ009501.1	ENSCATG00000018766.1	31899513	31901474	None	9749	2376	197284	No_or_no_constitutive_exon
AAACCCAATCTTCTCTAAACAGCGTTCCTTTCCCTTCCTCACTGGGACAGGG	32097944	32098028	32097894	32097946	1	KQ009501.1	ENSCATG00000015907.1	32026908	32115181	CNGB1	9749	2376	197284	No_or_no_constitutive_exon
TGAAGGGGGGATGCAGGGCCACTGACCCTTCCTCTTCTTTTGGGTGACAGAC	32304494	32304653	32304703	32304651	-1	KQ009501.1	ENSCATG00000042324.1	32276051	32314822	DRC7	9749	2376	197284	Yes
GGCTCAGGGTGTAGTTTGTACTAATGCATGTGTTTCTCTTGGGGATTTAGTT	33169869	33169963	33170013	33169961	-1	KQ009501.1	ENSCATG00000044700.1	33158002	33271108	NUP93	9749	2376	197284	Yes
CTGGCCCTCTTTTTCTGGGGCCAGGGCGGGGGGGGTGCGAGGGGATGCAGAA	33845562	33845761	33845512	33845564	1	KQ009501.1	ENSCATG00000039943.1	33845346	33845761	None	9749	2376	197284	No_or_no_constitutive_exon
TTAATGGAGCTTGTCTGGTGATGGAATGGGTGGGTGGATAAACTGGGAAGAA	34188928	34188983	34188878	34188930	1	KQ009501.1	ENSCATG00000044607.1	34090538	34196020	None	9749	2376	197284	Yes
ATTTCTATTTGGTGTTAAGAACGTGTGCCTCACCTGCATGGGGAGGGGAGGT	34173488	34173665	34173438	34173490	1	KQ009501.1	ENSCATG00000044607.1	34090538	34196020	None	9749	2376	197284	No_or_no_constitutive_exon
CTGAGCTGTCCCACCCCTTGGTCTATACATTGATAGATGGGGACACAGAGCC	34292229	34292434	34292179	34292231	1	KQ009501.1	ENSCATG00000020328.1	34267231	34295648	None	9749	2376	197284	No_or_no_constitutive_exon
GGGACATTTCTATTTGACATTAAGAACGTGTGCCTCACCTGCATGGGGAGGG	34272962	34273145	34272912	34272964	1	KQ009501.1	ENSCATG00000020328.1	34267231	34295648	None	9749	2376	197284	No_or_no_constitutive_exon
CTTTGGGGCAATTCTATTTGATTCTGTTTCCAGAAACCCCAATGGGGAAGGG	34347060	34347224	34347274	34347222	-1	KQ009501.1	ENSCATG00000017887.1	34347060	34376584	None	9749	2376	197284	Yes
GCAGAGATCGCCACATCCTCGGACAAGGTCAAGGACGGGGGTGGCGGGAGCG	35192041	35192432	35192482	35192430	-1	KQ009501.1	ENSCATG00000044712.1	35189436	35195225	IRX5	9749	2376	197284	No_or_no_constitutive_exon
CAGGAGGAGAAGCTGCGGGAGCAGGAGGAGAAGCTGTGGGAGCAGGGCAGGA	36794307	36794501	36794257	36794309	1	KQ009501.1	ENSCATG00000009432.1	36788423	36797766	None	9749	2376	197284	No_or_no_constitutive_exon
GAAGATGGTTTTGCTATTGTTTGTTTCTTCCACTTCCTGGGTATGGATAGTG	43563662	43563704	43563612	43563664	1	KQ009501.1	ENSCATG00000033979.1	43556603	43589005	VPS35	9749	2376	197284	No_or_no_constitutive_exon
TAATCCAGTTTTTACTTACTATATCTGCATTTTTAACCCATGGGACACAGAT	164601	164729	164551	164603	1	KQ012774.1	ENSCATG00000005629.1	159648	188633	HACD4	9749	2376	197284	No_or_no_constitutive_exon
CTTACATTTTCTTTCATCAGCTAAACAGCATGAACGATGCTAGGGAAAAGGC	5391637	5391697	5391747	5391695	-1	KQ012774.1	ENSCATG00000039627.1	5143578	5526232	CCDC171	9749	2376	197284	No_or_no_constitutive_exon
TGCAGTGAGCAGAGATCGCCACTGCACTCCCACTTGGGCAACAGAGTGAGAC	14564634	14565386	14564584	14564636	1	KQ012774.1	ENSCATG00000041153.1	14564252	14569740	None	9749	2376	197284	No_or_no_constitutive_exon
GAGAGCAGTGATGGTGATTTCCTCTGGAGTTAGTTAACAGGGAACTGAAGAT	15528133	15528178	15528228	15528176	-1	KQ012774.1	ENSCATG00000011981.1	15497965	15637277	RIC1	9749	2376	197284	No_or_no_constitutive_exon
AGCTACAATTGTGCCACTGTACTCCACTCCAGCCTGGGCAACAGAGTGAGAC	15706676	15706796	15706846	15706794	-1	KQ012774.1	ENSCATG00000017898.1	15688475	15749702	PDCD1LG2	9749	2376	197284	No_or_no_constitutive_exon
TGTTAAGAAATCATCTAGACTTTTTCATAGATAATAAAGGGAATATATAGGG	16216663	16216688	16216738	16216686	-1	KQ012774.1	ENSCATG00000024457.1	16168694	16332086	JAK2	9749	2376	197284	No_or_no_constitutive_exon
TAAATACAGCTATTTATACTTTTTCTCCTTTCTTTCTAGTGTGGGATGAGTT	16670798	16670912	16670748	16670800	1	KQ012774.1	ENSCATG00000043815.1	16645194	16697555	SPATA6L	9749	2376	197284	No_or_no_constitutive_exon
GCATACAGAAGTGCTTATCTAGGAAGCTCAGCATCTGGTAGGGGAGGCAGGC	18735735	18735775	18735685	18735737	1	KQ012774.1	ENSCATG00000014393.1	18713342	18735775	None	9749	2376	197284	No_or_no_constitutive_exon
GTGATTCTGTTCCCCTGTGTGTTGACATGTCTCTGCCTGGTGGGGTGCAGGC	20972386	20972556	20972606	20972554	-1	KQ012774.1	ENSCATG00000037251.1	20890600	21128342	DOCK8	9749	2376	197284	Yes
CTCTTTCAGCATTGAGAGTATTATGCAAGGGGTCAGGGGAGGGGGTACAGGG	21223573	21223599	21223523	21223575	1	KQ012774.1	ENSCATG00000041044.1	21222555	21223890	None	9749	2376	197284	No_or_no_constitutive_exon
TACTGTATAGTCTTCAAAGACACCTAATTGATTTTTCTTGTGTTGGGAAGGT	28104186	28104285	28104136	28104188	1	KQ012774.1	ENSCATG00000043742.1	28053269	28110538	OSTF1	9749	2376	197284	Yes
GAGTGGAGTGGAGTGGAGTGGAGTGGTGGGAGTGGGAGTGGGAGTGGGAGTG	29120460	29120572	29120410	29120462	1	KQ012774.1	ENSCATG00000032835.1	28835123	29299775	PCSK5	9749	2376	197284	No_or_no_constitutive_exon
GTCGCATGTAACTGTGCTTCTTTGTGTTGTTTGCTTGGGAAAAATTATAGGT	32592495	32592572	32592445	32592497	1	KQ012774.1	ENSCATG00000022648.1	32458342	32613728	TLE4	9749	2376	197284	Yes
CTGTGTCTGAACGGGCATGTCTGTGCGTTTCTTGGTAACCTCGGGAGCAGAC	34517339	34517356	34517406	34517354	-1	KQ012774.1	ENSCATG00000033789.1	34467301	34573734	TLE1	9749	2376	197284	No_or_no_constitutive_exon
CGGGCGGGGCGCGCGGACGCAGAACCCGGGTGGGGGGCTGGGGGCCTAAGGA	41568362	41568599	41568312	41568364	1	KQ012774.1	ENSCATG00000030800.1	41567660	41568599	None	9749	2376	197284	No_or_no_constitutive_exon
CGCCGCCACAGTGGAAAAAGAGTTTGGAGGTGGGGCCCATCAGGGATGAGGC	246404	246424	246474	246422	-1	KQ012885.1	ENSCATG00000042476.1	243997	253706	TWF2	9749	2376	197284	No_or_no_constitutive_exon
GTTGGCCAAGGCACATAATAGCCATGCCAGGTGTGTGGGAGCTGTGGGAGCT	427915	428120	428170	428118	-1	KQ012885.1	ENSCATG00000036457.1	421471	430830	BAP1	9749	2376	197284	No_or_no_constitutive_exon
AGAAAAGAAGGAACGCCAAAGATTGAGGTAGAAGGAGTTGACATAGGGAGTT	433427	433448	433377	433429	1	KQ012885.1	ENSCATG00000044277.1	433363	448711	PHF7	9749	2376	197284	No_or_no_constitutive_exon
AATCTTCATTTGGCCTCCAGTGTTAATATGGTGTTTTTCGGGGGGTACAGCA	516955	517298	516905	516957	1	KQ012885.1	ENSCATG00000030768.1	482249	520703	NISCH	9749	2376	197284	No_or_no_constitutive_exon
GGTTCTTGGGGTTGGACATGATGTTCCCCTCCCACCCTGTCGGGGGCCAGGC	531211	531342	531161	531213	1	KQ012885.1	ENSCATG00000014397.1	522973	552168	STAB1	9749	2376	197284	Yes
CTGGCCAGCTGTTGGCTCCCAGCAGCCCCACTGATCAAGACTGGGGACAGGT	545244	545319	545194	545246	1	KQ012885.1	ENSCATG00000014397.1	522973	552168	STAB1	9749	2376	197284	Yes
CAGTAAGGCAACTACTAACCTGGTTCTGGGGGCTGGGCCCTCGGGGACAGAG	549514	549622	549464	549516	1	KQ012885.1	ENSCATG00000014397.1	522973	552168	STAB1	9749	2376	197284	Yes
CTATAACGAGGAGGGCTCCCAGGTGAGGCGGGCCAGGGGTACTGAAGTAGGC	653490	653510	653560	653508	-1	KQ012885.1	ENSCATG00000021847.1	573366	722989	PBRM1	9749	2376	197284	No_or_no_constitutive_exon
ATAAAATAGCCTTAACACCGTTTGGTTTGATTGTGTTGTGGGGAATGAAGGA	960306	960435	960485	960433	-1	KQ012885.1	ENSCATG00000029065.1	959326	1048197	SFMBT1	9749	2376	197284	Yes
TCTTCCTGCAGCGAGGGGGCACAGGACAGCTAAGAATTGGGACGAAAGAGCC	1112403	1112810	1112353	1112405	1	KQ012885.1	ENSCATG00000036152.1	1112311	1112810	None	9749	2376	197284	No_or_no_constitutive_exon
GGTTGCAGTGAGCCGAGATTGCACCATTGCGCTCCAGCCTGGGCAACAAGAG	5148247	5148271	5148321	5148269	-1	KQ012885.1	ENSCATG00000033721.1	5131761	5204994	IL17RD	9749	2376	197284	No_or_no_constitutive_exon
GAAGATTTTTATTATGAAGTGTTCCCAGTGCCACACCATTTAAAAGGGAGGC	5263385	5263630	5263680	5263628	-1	KQ012885.1	ENSCATG00000006494.1	5263385	5263703	None	9749	2376	197284	No_or_no_constitutive_exon
GCTGGGCACAGTGGTTCATGCCTGTAATCCCAGCACTTTGGGAGGCCAAGGC	5329269	5329273	5329323	5329271	-1	KQ012885.1	ENSCATG00000035996.1	5316449	5334229	ASB14	9749	2376	197284	No_or_no_constitutive_exon
TCAATTTTAAAACCAACAATTGTATAACAGTCCTTATTTTGGGAATACAGGG	5370324	5370483	5370533	5370481	-1	KQ012885.1	ENSCATG00000012759.1	5335074	5574398	None	9749	2376	197284	No_or_no_constitutive_exon
GGTCTATCTGATATGAAAACCTTGCCCTTCAACTGTGCCCCATGGGGCAGGG	6624974	6625199	6625249	6625197	-1	KQ012885.1	ENSCATG00000036228.1	6619654	6683795	FAM107A	9749	2376	197284	No_or_no_constitutive_exon
CCTCTGACTGCCTCCCTGGCCTACCAGCGGATTGTGGGGAGGAGAGATAGGA	20113150	20113246	20113100	20113152	1	KQ012885.1	ENSCATG00000036252.1	20112338	20113246	None	9749	2376	197284	No_or_no_constitutive_exon
CAATCATGCCTATGAATAGCTACTTCACTCCAGCCTGGGCAACATAGCAGGA	27247541	27247577	27247627	27247575	-1	KQ012885.1	ENSCATG00000036442.1	27247541	27255909	None	9749	2376	197284	No_or_no_constitutive_exon
CTATTGAGTAGCGCAGGGTCTTGAGCTGTGGCCATGGACTTGGGCAACAGGA	27250584	27250815	27250865	27250813	-1	KQ012885.1	ENSCATG00000036442.1	27247541	27255909	None	9749	2376	197284	No_or_no_constitutive_exon
CCTACTCACTGTTCCTCTTCCTTCTTGGCTGCCACTACTGGGAACTGCAGAA	32946380	32946383	32946330	32946382	1	KQ012885.1	ENSCATG00000044635.1	32944658	32971968	CPNE9	9749	2376	197284	No_or_no_constitutive_exon
GGGTCTGGGCGCGACTCAGGGGCGGGTGGAGTCGGGGCCAGGGGTGCAAGCC	32945373	32945458	32945323	32945375	1	KQ012885.1	ENSCATG00000044635.1	32944658	32971968	CPNE9	9749	2376	197284	No_or_no_constitutive_exon
CCGTGAGCCGAGATTCCACCAGTGCACTCCAGCCTGGGCAACAGAGCAAGAC	32999316	32999357	32999266	32999318	1	KQ012885.1	ENSCATG00000029414.1	32992070	33009401	OGG1	9749	2376	197284	No_or_no_constitutive_exon
ACAGGCACTACCATGCTGTCATTATCTTTACTTTTGTCTTGGGGGTTTAGCC	33002688	33002767	33002817	33002765	-1	KQ012885.1	ENSCATG00000028943.1	33000385	33013236	CAMK1	9749	2376	197284	No_or_no_constitutive_exon
CAGGCCTCAAGCCTAGGGGCTGAGCAGGGTATCCCCTGGCCTGGGAGCAGAG	33063613	33063712	33063563	33063615	1	KQ012885.1	ENSCATG00000029036.1	33041644	33081607	None	9749	2376	197284	No_or_no_constitutive_exon
AGGATCTGTTGCACCTAGGAATTTGAGACCAGCTTGGGCAACATAGTGAGAC	33143879	33143951	33144001	33143949	-1	KQ012885.1	ENSCATG00000030956.1	33143818	33152404	CIDEC	9749	2376	197284	No_or_no_constitutive_exon
TCTTCTCTGGCACAGTCTTGTCCTCCTCCACGCTGATCTCTGGGGTTGAGTC	33573164	33573179	33573229	33573177	-1	KQ012885.1	ENSCATG00000038884.1	33573164	33577387	None	9749	2376	197284	No_or_no_constitutive_exon
CTTCCTTTAAAAAAAATAATAAATAAATAAAAATCCGGGCATGACAACAGGA	34654344	34654466	34654294	34654346	1	KQ012885.1	ENSCATG00000034745.1	34590703	34865508	ATG7	9749	2376	197284	Yes
CTCATCACACAAACAGGGATAATATAATAGAATAGTAAGGATGTGGGCAGGA	37073694	37073841	37073891	37073839	-1	KQ012885.1	ENSCATG00000033105.1	37073694	37077096	None	9749	2376	197284	No_or_no_constitutive_exon
GCGGGAGCGCCACGTGTGCAGGCTTCAAGGGCCCGGGGGAAGGGGGTCAGGC	37411473	37411495	37411423	37411475	1	KQ012885.1	ENSCATG00000038308.1	37401795	37420441	TMEM43	9749	2376	197284	No_or_no_constitutive_exon
TCAAAAGGCAGGAGAAAGGGACGACGATGAGGAAAACCTTCCTGAGGGAGAG	37944111	37944145	37944061	37944113	1	KQ012885.1	ENSCATG00000029674.1	37933768	37955420	CCDC174	9749	2376	197284	No_or_no_constitutive_exon
GGCCAGGCGTGGTGGCTACGCCTATAATCCCAGCACTTTGGGAGGCCGAGGT	39289895	39289911	39289845	39289897	1	KQ012885.1	ENSCATG00000030672.1	39265686	39300581	None	9749	2376	197284	No_or_no_constitutive_exon
GGTGATCCACCTGCCTCGGCCTTCCAAAGTGTTGGGATTAGGGGCATGAGCC	39602890	39602924	39602974	39602922	-1	KQ012885.1	ENSCATG00000041773.1	39600513	39620085	None	9749	2376	197284	No_or_no_constitutive_exon
CAGTGTGCACCACTAACGCCCTCTGTCTGTGGCTGGGTGTGTGGGGACAGGC	40071287	40071444	40071494	40071442	-1	KQ012885.1	ENSCATG00000019414.1	40019018	40277888	EEFSEC	9749	2376	197284	No_or_no_constitutive_exon
CCTTGCTCTCCTCTGCCCAGCCCCAATTTGGTCATCATGGGGATTAACAGAG	41054503	41054724	41054453	41054505	1	KQ012885.1	ENSCATG00000029668.1	41053763	41054724	None	9749	2376	197284	No_or_no_constitutive_exon
GGAGATATAATTGTGGCACTTAGGGGAGATGACATTTGCTTTGGGCAGAGGC	121856	121886	121936	121884	-1	KQ009831.1	ENSCATG00000021088.1	121493	242917	None	9749	2376	197284	No_or_no_constitutive_exon
ACCTATTATTCTTTTCTTTGTGTTGTGTGTGGTGCTGGTGTGGGAATCAGGT	487851	488025	488075	488023	-1	KQ009831.1	ENSCATG00000034667.1	449556	531020	SHPRH	9749	2376	197284	No_or_no_constitutive_exon
GGGCTCAACATGTGTCAAGATCGGAGCTGATCTCTCTCTGATGGGGGCAGAA	4614908	4615190	4615240	4615188	-1	KQ009831.1	ENSCATG00000035394.1	4612727	4618878	None	9749	2376	197284	No_or_no_constitutive_exon
GGGCTCAACATGTGTCAAGACCAGAGCTGATCTCTCTCTGATGGGGGCAGAA	4653886	4654168	4653836	4653888	1	KQ009831.1	ENSCATG00000028977.1	4646495	4654944	None	9749	2376	197284	No_or_no_constitutive_exon
GGGGCTCAGGACTTGTCAAGATCAGAGCTGATCTCTTTCCAATGGGGCAGAG	4672934	4673063	4672884	4672936	1	KQ009831.1	ENSCATG00000033518.1	4667856	4673217	None	9749	2376	197284	No_or_no_constitutive_exon
GGGGCTCAGGACTTGTCAAGATCAGAGCTGATCTCTTTCCAATGGGGCAGAG	4698981	4699257	4698931	4698983	1	KQ009831.1	ENSCATG00000041114.1	4685038	4701879	None	9749	2376	197284	No_or_no_constitutive_exon
GGTTGCAAAATTTGTCAAGACCAGAGCTGATCTCTCTCTGATGGGGGCAGAA	4793414	4793557	4793607	4793555	-1	KQ009831.1	ENSCATG00000043854.1	4793204	4796308	None	9749	2376	197284	No_or_no_constitutive_exon
GGGGCTCAGGACTTGTCAAGATCAGAGCTGATCTCTTTCCAATGGGGCAGAG	4807862	4808138	4808188	4808136	-1	KQ009831.1	ENSCATG00000034417.1	4807103	4809533	None	9749	2376	197284	No_or_no_constitutive_exon
GGGAAGAGAATATGTAAAGACCAGAGCTGATCTCTTTCTGATTGGGGCAGGA	4917710	4917983	4918033	4917981	-1	KQ009831.1	ENSCATG00000036127.1	4916757	4921808	None	9749	2376	197284	No_or_no_constitutive_exon
CTCAAAATGTGTCAAGACCAGACTTGATCTTTCTCTTTTGATGGGGGCAGAA	4933117	4933461	4933511	4933459	-1	KQ009831.1	ENSCATG00000036981.1	4933117	4937153	None	9749	2376	197284	No_or_no_constitutive_exon
GGGAAGAGAATGTGTAAAGACCAGAGCTGATCTCTTTCTGATTGGGGCAGGA	4973140	4973413	4973463	4973411	-1	KQ009831.1	ENSCATG00000012147.1	4970209	4977362	None	9749	2376	197284	No_or_no_constitutive_exon
TCACACTTTCCTGCAGTTTTAATTTCTGATTTTAATGGAATGGGTGACAGGA	5306406	5306566	5306356	5306408	1	KQ009831.1	ENSCATG00000043048.1	5284833	5312129	IYD	9749	2376	197284	Yes
ATCCTGGTCGAGTTGGTGGACAAGGTCGGTGGACCTGGCTGGGCTGTGAGAG	5933895	5933944	5933845	5933897	1	KQ009831.1	ENSCATG00000042071.1	5779146	6009870	MTHFD1L	9749	2376	197284	No_or_no_constitutive_exon
ACCACTGTGAAAATGCAAAGCCTTGGCTACTGAGCTACAATGCAGGGTAGTC	9135764	9135794	9135714	9135766	1	KQ009831.1	ENSCATG00000029597.1	9028009	9279293	OPRM1	9749	2376	197284	No_or_no_constitutive_exon
GCTGATTGCAAATCTCATTTTCCTCTGGGAAGTTGGCAGGGGAAATGGAGTG	12383097	12383111	12383161	12383109	-1	KQ009831.1	ENSCATG00000027907.1	12383097	12387441	None	9749	2376	197284	No_or_no_constitutive_exon
AGGTTGCAGCGAGCCGAGATCGTGCCACTGCACTCCAGCCTGGGCGACAGTG	13352655	13352693	13352743	13352691	-1	KQ009831.1	ENSCATG00000045359.1	13349483	13354627	None	9749	2376	197284	No_or_no_constitutive_exon
CAGAAAGATGGCTGCCAATGCGAGAATGTTCTTTCTATCTGGGGAAGAAGGA	13350045	13350322	13350372	13350320	-1	KQ009831.1	ENSCATG00000045359.1	13349483	13354627	None	9749	2376	197284	No_or_no_constitutive_exon
CAGGGTGACCTGGCCTGGGCAGGAGCAGTCATGCCATACTCGGCAGGGAGAA	13898581	13898611	13898661	13898609	-1	KQ009831.1	ENSCATG00000030432.1	13881702	13935604	None	9749	2376	197284	No_or_no_constitutive_exon
TTTCTAATCTCTCCCTTTTTTATTCTTTTCTTCTTTTTTGTGGGGGGCAGGT	15407240	15407377	15407190	15407242	1	KQ009831.1	ENSCATG00000045221.1	15371959	15428848	RTN4IP1	9749	2376	197284	No_or_no_constitutive_exon
TTTCCGTTGCAAGTTGTGCTCCCCTACAAGAGGAAGTACTGGGCAATAAGAG	15478563	15479790	15479840	15479788	-1	KQ009831.1	ENSCATG00000030957.1	15430341	15635949	CRYBG1	9749	2376	197284	No_or_no_constitutive_exon
AAAAACGATTTGAATGTTTTATTTGCGGCATTGGAAGATTGGGTATGGAGGA	15713112	15713124	15713062	15713114	1	KQ009831.1	ENSCATG00000032926.1	15678405	15945394	ATG5	9749	2376	197284	No_or_no_constitutive_exon
TTAAGGATATTGCTGCTCATTTGCTGCGGAGCCAGAGGAGGAGGGGAGAGCC	21588333	21588414	21588464	21588412	-1	KQ009831.1	ENSCATG00000045106.1	21587616	21593003	None	9749	2376	197284	No_or_no_constitutive_exon
ATCCTGCTCATGTGGCCTTCTCTGTGGCATGCACTGGGCAGAAAGGCTAGCA	22890749	22891139	22891189	22891137	-1	KQ009831.1	ENSCATG00000034106.1	22890749	22891961	None	9749	2376	197284	No_or_no_constitutive_exon
CTCATTCTAAACTGTATTATAGGGAAGTTTCTTTTTTTGGCAGATGGGAGAT	23181459	23181798	23181409	23181461	1	KQ009831.1	ENSCATG00000045364.1	23168097	23220477	FBXL4	9749	2376	197284	No_or_no_constitutive_exon
ACCATACAGGGTTGCAGGGGGGTGGGCACTCTTTTCCACCACATGGGGAGGA	23917330	23917548	23917280	23917332	1	KQ009831.1	ENSCATG00000025087.1	23916074	23917548	None	9749	2376	197284	No_or_no_constitutive_exon
CTTGCTAATCCAGTTTTTTTCTTCTTATCTCTGTGATTACCTGGGGACAGGA	32459272	32459471	32459222	32459274	1	KQ009831.1	ENSCATG00000045011.1	32315984	32500586	MDN1	9749	2376	197284	No_or_no_constitutive_exon
GAGGAGAATGGCTTGAGCCCAGGAATTTGAGACCAGCCTGGGCAATGTAGCA	32848911	32848955	32849005	32848953	-1	KQ009831.1	ENSCATG00000043258.1	32848551	32853412	None	9749	2376	197284	No_or_no_constitutive_exon
ATGGTGGTGCAACCCTGTGATCCCAGTTACTTGTGAGGCTGAGGTGGGAGGA	33086430	33086448	33086498	33086446	-1	KQ009831.1	ENSCATG00000044563.1	33086205	33089938	None	9749	2376	197284	No_or_no_constitutive_exon
AGGATTGCTTGAGCCCATCAGTTCAAGACCAGCCTGGGCAACAAGGCAAGAC	33088251	33088281	33088331	33088279	-1	KQ009831.1	ENSCATG00000044563.1	33086205	33089938	None	9749	2376	197284	No_or_no_constitutive_exon
TGCCCTTTTCAAGAAAGCCCAGAGCTGAAAAATGTAAGATAGGGCGTCAGCT	1782711	1782805	1782855	1782803	-1	KQ012663.1	ENSCATG00000035179.1	1782711	1785004	None	9749	2376	197284	No_or_no_constitutive_exon
AGAAGCCTGAATCAGTGTGTGTGCACCCCCCACCCCCGACACCGGGTGAGGC	1810399	1810474	1810524	1810472	-1	KQ012663.1	ENSCATG00000036042.1	1810399	1810830	None	9749	2376	197284	No_or_no_constitutive_exon
ATGCAGCAGGCATTTGCTCCCGCTGTTTCTGCTCCTGGGTAACAATCAAGAT	6641350	6642027	6642077	6642025	-1	KQ012663.1	ENSCATG00000037045.1	6641041	6646973	None	9749	2376	197284	No_or_no_constitutive_exon
CTCAGAACCAGGGCAAAAAAGCAGAAGGGGCCCAGAACCAGGGCAAGAAGGC	7844133	7844232	7844083	7844135	1	KQ012663.1	ENSCATG00000043743.1	7820878	7889752	RRBP1	9749	2376	197284	No_or_no_constitutive_exon
TCGGGAAGATAGCAGCACACGCTGTGGAGGAGGGTGGGGGTGGGGGGAAGGC	9444330	9444643	9444693	9444641	-1	KQ012663.1	ENSCATG00000032559.1	9444330	11567572	MACROD2	9749	2376	197284	No_or_no_constitutive_exon
GAAACAGAGCCTACCTACTTTTTGCCAAAGCAGCTGACATGGGAAACTAGAA	11650888	11651008	11650838	11650890	1	KQ012663.1	ENSCATG00000034275.1	11572776	11709865	SEL1L2	9749	2376	197284	Yes
CAGTGAGCCAAGATCACGGTATTGCACTCCAGCCTGGGCAACAGAGAGAGAT	13172705	13172775	13172825	13172773	-1	KQ012663.1	ENSCATG00000037686.1	13170638	13174866	None	9749	2376	197284	No_or_no_constitutive_exon
CTCTGGGCCTGGTTCTTGCCCCTCCAGACTGTTTCTGGATACTCAGGGAGGG	14928823	14928830	14928773	14928825	1	KQ012663.1	ENSCATG00000040447.1	14899459	14936143	JAG1	9749	2376	197284	No_or_no_constitutive_exon
TCTTTTTCTTTTTTTTTTCTTACTGGGACATGGTTGGGGAAAGTATACAGAA	21735988	21736082	21736132	21736080	-1	KQ012663.1	ENSCATG00000033571.1	21728328	21749189	CDC25B	9749	2376	197284	No_or_no_constitutive_exon
TGCTTTTCTAGAAGCCCAGATCTATGTATACTCTGACTCATGGGGAACAGCG	22043732	22044128	22043682	22043734	1	KQ012663.1	ENSCATG00000041660.1	22042727	22044128	None	9749	2376	197284	No_or_no_constitutive_exon
TCGACCTCCCAGGCTCGGGTGATCCTCCCACTTAGCAATTGGGACTACAGAG	22250139	22250253	22250089	22250141	1	KQ012663.1	ENSCATG00000033832.1	22249570	22250572	None	9749	2376	197284	No_or_no_constitutive_exon
TCCGGATGCAGGGTAATGAGGCTAATTTCTGCTCATCTCTGTGTGGGCAGGA	22692517	22692606	22692656	22692604	-1	KQ012663.1	ENSCATG00000038232.1	22685603	22711843	VPS16	9749	2376	197284	No_or_no_constitutive_exon
ACATGCAGAAGAGTCTGCTCAGGGTTGGCCTGGATGGCCGGGCTGGAGAGGG	22689548	22689573	22689623	22689571	-1	KQ012663.1	ENSCATG00000038232.1	22685603	22711843	VPS16	9749	2376	197284	No_or_no_constitutive_exon
CCGGGCTGGAGAGGGCGGGGCTGGGAGGGGTGGGATGGGTAGCAGGGAAGCT	22689377	22689536	22689586	22689534	-1	KQ012663.1	ENSCATG00000038232.1	22685603	22711843	VPS16	9749	2376	197284	No_or_no_constitutive_exon
GTTCTCCTCCCTGGCATGGGTCTGACCAGTAGGGTGGGGGGGGTGGGTAGGG	22713452	22713691	22713402	22713454	1	KQ012663.1	ENSCATG00000033865.1	22711841	22717221	PCED1A	9749	2376	197284	No_or_no_constitutive_exon
AACATGGGTGACTGAGCACAGCCTCTAAGCACAGCCTCTCTGGGGAGCAGTT	23150119	23150248	23150298	23150246	-1	KQ012663.1	ENSCATG00000032666.1	23112538	23167499	TGM6	9749	2376	197284	Yes
ACCATCTCTCTCTCCCTTTCTCCCTCCTTCTGTCCTGGTCTGGCGGGCAGTG	24578647	24578836	24578597	24578649	1	KQ012663.1	ENSCATG00000036974.1	24545024	24586469	RSPO4	9749	2376	197284	Yes
CTCCTGTAGTACTTACGTAGCCCCCTACCTGCTTCTGCTTGCTGGGGCAGCT	24652217	24652339	24652167	24652219	1	KQ012663.1	ENSCATG00000041642.1	24625592	24668116	ANGPT4	9749	2376	197284	No_or_no_constitutive_exon
GTGGCTCTTCTCTGGCGCAGCGCTGGTGCGCTAAGCCACCGGGCGCACAGCC	26073597	26073623	26073673	26073621	-1	KQ012663.1	ENSCATG00000040172.1	26072188	26095406	DUSP15	9749	2376	197284	No_or_no_constitutive_exon
CTTGGTATAGGCCAGGTCTGAGGACAAAGGTGTCTCTGTTTGGGGTGCAGAT	26319658	26319812	26319608	26319660	1	KQ012663.1	ENSCATG00000034267.1	26277449	26328675	HCK	9749	2376	197284	Yes
TGGCTCTGCAGTTGATTGGGGCTCTCTTTTTGTTCTCTCTGGGAATGTAGGC	26646802	26646896	26646752	26646804	1	KQ012663.1	ENSCATG00000034343.1	26581028	26656743	ASXL1	9749	2376	197284	No_or_no_constitutive_exon
TCCTGTTCTGTCTCTGTGTTCACCAACTTTCTCTCCCATTGGGGGTCCAGGT	27294231	27294285	27294181	27294233	1	KQ012663.1	ENSCATG00000043728.1	27282879	27301025	BPIFB3	9749	2376	197284	No_or_no_constitutive_exon
AAAGTTTTAAAATTCCAATATATTTTCCCATGTTTAGGGGCTGAAAGAAGTG	27543664	27543882	27543932	27543880	-1	KQ012663.1	ENSCATG00000039579.1	27517686	27562726	CDK5RAP1	9749	2376	197284	No_or_no_constitutive_exon
TTTTTTGTTTTACATTCTCTCAGTAGTGGATCTAAATCCAAGGGGAGTAGAT	28390430	28391103	28391153	28391101	-1	KQ012663.1	ENSCATG00000039901.1	28388256	28391600	None	9749	2376	197284	No_or_no_constitutive_exon
TGAAGCTCACCAGCTGTATGGCAGGTAACAACCCTCCCCCTGGGGACCAGGG	29045825	29045854	29045904	29045852	-1	KQ012663.1	ENSCATG00000019591.1	29030094	29059071	GGT7	9749	2376	197284	No_or_no_constitutive_exon
CAGCCCTCGCCAGCCTGACCTGCCCGCTCGCCTCTTTGCCTGCAGGGGAGCT	29184160	29184274	29184110	29184162	1	KQ012663.1	ENSCATG00000032483.1	29163264	29187839	MYH7B	9749	2376	197284	No_or_no_constitutive_exon
AGCCACCACACTCAGCCAAGAATAGGCTTTGGATTGGAGTATGGGGTCAGCA	29817862	29817988	29818038	29817986	-1	KQ012663.1	ENSCATG00000029607.1	29760915	29819057	None	9749	2376	197284	No_or_no_constitutive_exon
AAGCGGGTATATCCAGACAGCTCCTGAAGGTGATGGGGTAGAGGAGATAGAT	29782276	29782313	29782363	29782311	-1	KQ012663.1	ENSCATG00000029607.1	29760915	29819057	None	9749	2376	197284	No_or_no_constitutive_exon
TCTGGACACCTTGTGGGCAAGTTCAAGGTGCATTTGGGGAAGGAAAGCAGAA	29779182	29779373	29779423	29779371	-1	KQ012663.1	ENSCATG00000029607.1	29760915	29819057	None	9749	2376	197284	No_or_no_constitutive_exon
AGATAGATGGGGAAGGGGCTGGCAGTACTTAGGATGGTGCTGGGTTAGAGAG	29782114	29782269	29782319	29782267	-1	KQ012663.1	ENSCATG00000029607.1	29760915	29819057	None	9749	2376	197284	No_or_no_constitutive_exon
GAACCTTGAAGGCGTGGGGGCCTTTGGGAGGTGTCCAGGGGGACAGGGAGCC	29830643	29830784	29830593	29830645	1	KQ012663.1	ENSCATG00000037829.1	29827592	29833146	SPAG4	9749	2376	197284	No_or_no_constitutive_exon
GCCTGGCTGGATTAGAGTATATTCTGCACTTCACTGCACTGAATGGGAAGAT	29960869	29961009	29960819	29960871	1	KQ012663.1	ENSCATG00000029725.1	29959995	29961402	None	9749	2376	197284	No_or_no_constitutive_exon
TGTAGACAGTGCCAAAAAACAGCTCCAACCCCCAGCAGCTGGGAAGAGAGCC	31057835	31057893	31057943	31057891	-1	KQ012663.1	ENSCATG00000032984.1	31057835	31148901	SOGA1	9749	2376	197284	No_or_no_constitutive_exon
CGGCTCCCTTCTCCTTTTCTCCCTCCTTCCGTCCCTGCTCAGAGAGGGAGAC	31675240	31675331	31675190	31675242	1	KQ012663.1	ENSCATG00000014782.1	31661344	31688105	SRC	9749	2376	197284	No_or_no_constitutive_exon
AGAAGAGGTCAGAGAGTTAGCAGGGGCCTTAGGCATATGGGGCCTGGAAGGT	32534912	32535177	32535227	32535175	-1	KQ012663.1	ENSCATG00000031743.1	32498135	32548746	KIAA1755	9749	2376	197284	No_or_no_constitutive_exon
TTTTAACAGAAACTCCTCCTTTCGTTGGTTGTCTCCACTGGGGGCTGCAGGT	32615427	32615595	32615377	32615429	1	KQ012663.1	ENSCATG00000031815.1	32592169	32627292	BPI	9749	2376	197284	Yes
GGGTTCAAGCAATTCTCCTGCCTCAGCCTCCTGAGTAGCTGGGATTACAGGC	1242220	1242244	1242294	1242242	-1	KQ012330.1	ENSCATG00000018605.1	1237051	1317075	GK	9749	2376	197284	No_or_no_constitutive_exon
CAGGTGCCCAACAGTGATCCCCCACGCTATCAATTCCTGTGGGGTCCAAGAG	1718361	1718418	1718468	1718416	-1	KQ012330.1	ENSCATG00000035812.1	1718361	1719245	MAGEB4	9749	2376	197284	No_or_no_constitutive_exon
AAAGGGAAAAAAAAAAGCCCTTTTTCCGGCTGGAACCATGGAGGGTGTAGAA	3056561	3056733	3056783	3056731	-1	KQ012330.1	ENSCATG00000030447.1	3056008	3060379	None	9749	2376	197284	No_or_no_constitutive_exon
GTTATGCCACCACTGGAGAACTGAGTGATGAATTTACTGGGAGACTAAAGAA	4523055	4523077	4523005	4523057	1	KQ012330.1	ENSCATG00000035760.1	4520866	4523539	None	9749	2376	197284	No_or_no_constitutive_exon
GCCCAGCGAAATGCCAACACCTAAGAGACCTCGGGCCGACCAAAGGGAAGCA	5217512	5217645	5217695	5217643	-1	KQ012330.1	ENSCATG00000036296.1	5217512	5217835	None	9749	2376	197284	No_or_no_constitutive_exon
TTTATGTATAGATGCTTTTTTCCCCTCTGTCCCCCTCTCTGGGATAACAGAA	7304461	7304578	7304628	7304576	-1	KQ012330.1	ENSCATG00000039397.1	7024158	7332947	POLA1	9749	2376	197284	Yes
AGCCCAGAACAGACATTAAGTCTCAGTGGCCATGTTAGCTGGTTGGGAAGAC	8344411	8344444	8344361	8344413	1	KQ012330.1	ENSCATG00000031637.1	8322965	8364061	ACOT9	9749	2376	197284	No_or_no_constitutive_exon
GGCTGCTCCCCAGGCCAGTTAACTCCCAGCACTTCCCAGGGAAGACCGAGCA	8684808	8684842	8684892	8684840	-1	KQ012330.1	ENSCATG00000018108.1	8668396	8731992	PTCHD1	9749	2376	197284	No_or_no_constitutive_exon
CTCCTTAACCTGTTTCGGACATTGACCAAATGGTGATCGATGGGTGTAAGAA	10109295	10109355	10109405	10109353	-1	KQ012330.1	ENSCATG00000032661.1	10093644	10150322	SMS	9749	2376	197284	No_or_no_constitutive_exon
CTGACTGCCACAGACCTTGGGAGGAAAGGAGAAGAGAAGTGGGGCTCAAGCT	12480894	12481043	12480844	12480896	1	KQ012330.1	ENSCATG00000034119.1	12181450	12543412	SH3KBP1	9749	2376	197284	No_or_no_constitutive_exon
AGTCGCGGGCCACTCGCGCAGAGGAAGGGCGCGCAGGCGGGCACATGGAGAG	12555719	12556074	12555669	12555721	1	KQ012330.1	ENSCATG00000024304.1	12551047	12706344	MAP3K15	9749	2376	197284	No_or_no_constitutive_exon
GTTTTGTTTTAATTATATCTTTGTATTGTTTTTCTCCTCGGGACAAAAAGAG	13027863	13027887	13027813	13027865	1	KQ012330.1	ENSCATG00000035439.1	12937058	13076414	ADGRG2	9749	2376	197284	No_or_no_constitutive_exon
GTTTCTGCCGTCACAGAAAACAGCACATGAGACAGATAAATCATAGGGAGGT	14996576	14996758	14996526	14996578	1	KQ012330.1	ENSCATG00000037187.1	14996336	14999219	None	9749	2376	197284	No_or_no_constitutive_exon
AGCATCTTCTCTATAGGTCTGTATTAACAAAAATTATTTTGGGTAATAAGGA	15269361	15269556	15269606	15269554	-1	KQ012330.1	ENSCATG00000032410.1	15253869	15309914	TXLNG	9749	2376	197284	No_or_no_constitutive_exon
AATTTTTACAAATGCATCTTTTCTTGTCTTTGTGTGCTTTGGGATAACAGGT	16509996	16510140	16509946	16509998	1	KQ012330.1	ENSCATG00000013606.1	16498894	16546073	ACE2	9749	2376	197284	No_or_no_constitutive_exon
CGTAAAATCAAATCTGCTCTCAGGAAGCCTTCGGAGCCTGTGACGGGCAGTG	27346432	27346626	27346676	27346624	-1	KQ012330.1	ENSCATG00000044673.1	27346432	27347785	None	9749	2376	197284	Yes
GCAGCATCGGGTCCACGGTTGATTGTCTTGCCAGGTTTGAAGTGGGAAAGAG	30475445	30475498	30475395	30475447	1	KQ012330.1	ENSCATG00000021222.1	30454029	30506253	ASMTL	9749	2376	197284	Yes
GGACCTGTGAGAGTGTAATGAGGACACTATTCCTTCATGCACTGGGGAAGAT	30551928	30551955	30552005	30551953	-1	KQ012330.1	ENSCATG00000035971.1	30537932	30559517	None	9749	2376	197284	No_or_no_constitutive_exon
GGCTGAGTGCCAACGAGTGGATGACATGTTTCTCTTGGCCTGGGATGCAGAA	10921889	10921999	10921839	10921891	1	KQ012375.1	ENSCATG00000045100.1	10798117	10950522	KIF5C	9749	2376	197284	No_or_no_constitutive_exon
TGCTGGTGTCTCCCTGAAGACTTTGCACCCAGATTTAGGGACTGATAAAGGA	11756512	11756839	11756462	11756514	1	KQ012375.1	ENSCATG00000036472.1	11751340	11760727	None	9749	2376	197284	No_or_no_constitutive_exon
AGGCTATTAGGGCTTAACTTTGGCCTCCCACGCCTCGGGGGGAACAAAAGTG	13195300	13195312	13195362	13195310	-1	KQ012375.1	ENSCATG00000038471.1	13195300	13195504	None	9749	2376	197284	No_or_no_constitutive_exon
TATCGCCATACTGCCAGTCGTGGCTTCTGGCACGTTGTCCGTGGGGTCAGAA	14502557	14502665	14502507	14502559	1	KQ012375.1	ENSCATG00000030795.1	14211391	14531162	FMNL2	9749	2376	197284	No_or_no_constitutive_exon
TGTTTTGGAAGATAAGCTAAAGGAGAAATGATGGATCTGCAGCATGGGAGCT	28165950	28166746	28165900	28165952	1	KQ012375.1	ENSCATG00000035725.1	28165742	28166746	None	9749	2376	197284	No_or_no_constitutive_exon
TGGCCTTGTTACTCTGCTCAGCACCGGTACTCTGGTAAGTGGGCAGCCAGGC	28284225	28284266	28284316	28284264	-1	KQ012375.1	ENSCATG00000030854.1	28256243	28354548	SCN7A	9749	2376	197284	No_or_no_constitutive_exon
CCTCACATAGGATTTGGGCCTGGTTTGAGGAATCTTAGGGAAAGTCTGAGGA	17711042	17711051	17710992	17711044	1	KQ010939.1	ENSCATG00000045135.1	17549945	18039131	SPOCK3	9749	2376	197284	No_or_no_constitutive_exon
CCAGGAACTTGAGTGACATTGACCTCATGGTACCTCAGCTAGGGGTGTAGCC	24884968	24885064	24884918	24884970	1	KQ010939.1	ENSCATG00000037909.1	24884743	24885064	None	9749	2376	197284	No_or_no_constitutive_exon
GGCGTGACGGGCCGGGAAGCATGGCGGCCGCTCGAACGCCGCGGGCGGAGGC	26523376	26523538	26523588	26523536	-1	KQ010939.1	ENSCATG00000016576.1	26523376	26523711	None	9749	2376	197284	No_or_no_constitutive_exon
TACTGCCACTGATGGTCAGACGCAAGTGGAAATTAGCGTGTCAGGGTGAGCG	3133229	3133402	3133452	3133400	-1	KQ009502.1	ENSCATG00000024397.1	3132833	3139529	None	9749	2376	197284	Yes
AGGCACAGGACGTGAGCAGCAGATTGTAATCCGGTCTTCTGGTGGGTAAGCA	3133190	3133212	3133262	3133210	-1	KQ009502.1	ENSCATG00000024397.1	3132833	3139529	None	9749	2376	197284	Yes
AAAGAGTATTCGAGGTGAAATCCACAAATGGGGACACTTAGGCGGGGAAGAC	3133981	3134002	3134052	3134000	-1	KQ009502.1	ENSCATG00000024397.1	3132833	3139529	None	9749	2376	197284	No_or_no_constitutive_exon
GGTCCACGTAGCGCTGCCAGCGCGCTCAGCGTCCGCCGCCGCCATGGGAGTC	3645753	3646072	3646122	3646070	-1	KQ009502.1	ENSCATG00000041274.1	3645753	3646877	FKBP1C	9749	2376	197284	No_or_no_constitutive_exon
CTGATCTGATTTTCATTTGTTTGTACTTACGTCCTTTTTTTCTGGGAAAGGT	6152036	6152243	6151986	6152038	1	KQ009502.1	ENSCATG00000032609.1	5797664	6186087	DST	9749	2376	197284	No_or_no_constitutive_exon
GTCCTAACCTAATTCCTCTGTCCACCCCGTACGGCTGCAGGGATGATGAGAT	18246895	18247028	18247078	18247026	-1	KQ009502.1	ENSCATG00000041638.1	18228872	18260896	TMEM63B	9749	2376	197284	No_or_no_constitutive_exon
CCATGCTGCCCCGCCATTGGCGGCTCTGTGTGTTAATAGGCTAGGGAGAGAG	18772745	18772823	18772695	18772747	1	KQ009502.1	ENSCATG00000044605.1	18763056	18773763	GTPBP2	9749	2376	197284	No_or_no_constitutive_exon
GCGGTGGCTTCCCCAGAGGGGCCGGGGTTGCAACCGTGGATGGGGCTGAGGC	19044757	19045233	19045283	19045231	-1	KQ009502.1	ENSCATG00000032161.1	19044495	19045351	None	9749	2376	197284	No_or_no_constitutive_exon
ACTGGGCCTAAACTATGGCATGTACATGGTCTGTGGGGATGTGTGGACAGCT	19104801	19104817	19104751	19104803	1	KQ009502.1	ENSCATG00000039382.1	19101985	19104967	CRIP3	9749	2376	197284	No_or_no_constitutive_exon
AGAACCTGACTGCTGGGGCCCCCACAGATTCGCCAACCCAGGAGCGGGAGGA	19411210	19411387	19411437	19411385	-1	KQ009502.1	ENSCATG00000039686.1	19405657	19433503	PPP2R5D	9749	2376	197284	No_or_no_constitutive_exon
CAAAAAAAAAAAAAAAAAAAAAAATGCTGGAACTGAAAGGGAATCTGAAGCC	19705903	19706145	19705853	19705905	1	KQ009502.1	ENSCATG00000030417.1	19705117	19706332	None	9749	2376	197284	No_or_no_constitutive_exon
GTTATAAATATAAGAGGAACTAAAACTGAAACTTTTCTTTGGGATTGTAGAT	20237775	20237912	20237725	20237777	1	KQ009502.1	ENSCATG00000042431.1	20231089	20243136	MRPS10	9749	2376	197284	No_or_no_constitutive_exon
GAGGCAGGGAAGAAAGTGAAGGGCTGGAGCTTCTCTGGGGAACACAGCAGGC	20553233	20553254	20553304	20553252	-1	KQ009502.1	ENSCATG00000039266.1	20551820	20563787	BYSL	9749	2376	197284	No_or_no_constitutive_exon
AGGAGGACACATACCTCATATACCTGCCGCCCCTTCTTGTCCACAGGGAGCC	20803893	20804124	20803843	20803895	1	KQ009502.1	ENSCATG00000033076.1	20757000	20811166	TFEB	9749	2376	197284	No_or_no_constitutive_exon
GGAGCTGCTGGACTCCAGGACTCCAGCCGGGAGAGGGGCTGGGACGTCAGCC	22112595	22112903	22112545	22112597	1	KQ009502.1	ENSCATG00000023816.1	22071755	22113262	LRFN2	9749	2376	197284	No_or_no_constitutive_exon
GAGGGGGGAGTACTATTAAATACATTCCCAAGTCCATGTTAGGGAATGAGGG	22637772	22637804	22637854	22637802	-1	KQ009502.1	ENSCATG00000040966.1	22621545	22736384	DAAM2	9749	2376	197284	No_or_no_constitutive_exon
ATGGCATTAGATTCAAGCTAACACTGTGAAACTCCCTCTGGGGCCAACAGGT	23150752	23151003	23150702	23150754	1	KQ009502.1	ENSCATG00000043816.1	22799686	23171555	KIF6	9749	2376	197284	No_or_no_constitutive_exon
GGGCCTTTTCAGCACTTCAAATCAAATGTAGGGCAAGAGAGGGAAAGCAGCT	23932051	23932060	23932110	23932058	-1	KQ009502.1	ENSCATG00000031863.1	23932051	23934171	None	9749	2376	197284	No_or_no_constitutive_exon
AGCCAGGGCCTTTTCTCTCTCTCATGTACATACCTTCTTGGGGAAGTCAGGT	25059533	25059646	25059696	25059644	-1	KQ009502.1	ENSCATG00000043987.1	25056548	25104650	CMTR1	9749	2376	197284	Yes
TGTTCATTCATTCAGGCCTCCTCTCTGTGGGATGTGAGGGGTGCACAGAGGG	25066165	25066277	25066327	25066275	-1	KQ009502.1	ENSCATG00000043987.1	25056548	25104650	CMTR1	9749	2376	197284	No_or_no_constitutive_exon
AGATAGAATGTGTGACTGGCTGATTCATGTATCATCTTCTAATCGGGCAGGT	25712706	25712775	25712656	25712708	1	KQ009502.1	ENSCATG00000025677.1	25690414	25714540	PPIL1	9749	2376	197284	No_or_no_constitutive_exon
AGAAGAAGATGGCCATGTCGGTGAAGCTCTATGGAAGTGGGGCTCAGGAGGC	25904345	25904914	25904964	25904912	-1	KQ009502.1	ENSCATG00000045144.1	25903917	25909751	None	9749	2376	197284	No_or_no_constitutive_exon
AATAAGTGACTTAAAGATTGTCTTCTGATTCCAACTAGGGCAGGGTCAAGGT	26626971	26626994	26626921	26626973	1	KQ009502.1	ENSCATG00000031110.1	26564632	26642110	SLC26A8	9749	2376	197284	Yes
GGAACATCCCATCCAAAGTACTCCGAACTGATCTCCACATCGGGACACAGAA	26847531	26847659	26847709	26847657	-1	KQ009502.1	ENSCATG00000041800.1	26845450	26858168	ARMC12	9749	2376	197284	No_or_no_constitutive_exon
CAGTAGTGACTTACAGTAAGGTAGGTGCCCTTGGAGAAGAGAAGGGGTAGGT	27990150	27990173	27990100	27990152	1	KQ009502.1	ENSCATG00000030451.1	27900175	28011679	C6orf106	9749	2376	197284	No_or_no_constitutive_exon
GGCTGCGCGACGAGGAGCGGCTGCGGGAGGAGGCCCGGCCGCGGGAGGAGGC	28806767	28807355	28806717	28806769	1	KQ009502.1	ENSCATG00000005671.1	28806590	28823066	LEMD2	9749	2376	197284	No_or_no_constitutive_exon
GGAACTCCAGAGGGGTTTCTGTAGGGTCTTCGGTGTGGGGACTGGATAAGGT	28934758	28934780	28934830	28934778	-1	KQ009502.1	ENSCATG00000037656.1	28897141	28972097	ITPR3	9749	2376	197284	No_or_no_constitutive_exon
GGATAAGGTCATGCCCATTTCTTAGAAGGGCAGACTGAGACCCGAGGGAGGC	28934713	28934737	28934787	28934735	-1	KQ009502.1	ENSCATG00000037656.1	28897141	28972097	ITPR3	9749	2376	197284	No_or_no_constitutive_exon
GCCTGGTGGCACAAGCGGCAGCCAGGGTGGCAGTGTGGACATGCGGGTAGAT	28906988	28907015	28907065	28907013	-1	KQ009502.1	ENSCATG00000037656.1	28897141	28972097	ITPR3	9749	2376	197284	No_or_no_constitutive_exon
CTTGGGGTGGGGCGCCCCTCACAGTGCGGGGTCATGTGCCCGGCGGGCAGGT	29135151	29135363	29135413	29135361	-1	KQ009502.1	ENSCATG00000038034.1	29127390	29161663	SYNGAP1	9749	2376	197284	No_or_no_constitutive_exon
CGGCGGTGGCAGGCGGAGAACAACAAACCCCGGAGCCGGAGCCGGGGGAGGC	29394216	29394274	29394166	29394218	1	KQ009502.1	ENSCATG00000029432.1	29393802	29400871	RXRB	9749	2376	197284	No_or_no_constitutive_exon
AAAAAAAAGAATGATACAATAAACTTTGGGGACTCAGTCGGGAAGGGTAGAA	873647	873666	873597	873649	1	KQ011029.1	ENSCATG00000040135.1	872709	873666	None	9749	2376	197284	No_or_no_constitutive_exon
GGCAGAAGGCAGACATCAATACAAAATGGGCAGCCACATGATGGGCCAAGAA	1323738	1323762	1323812	1323760	-1	KQ011029.1	ENSCATG00000041181.1	1320190	1324041	None	9749	2376	197284	Yes
ATATTCTCAAAAAGTCCAATGCAAATAGGCTTCCAAACATGGGACAATAGGA	6150641	6150691	6150741	6150689	-1	KQ011029.1	ENSCATG00000038506.1	6137752	6197679	PLS3	9749	2376	197284	No_or_no_constitutive_exon
ATCCTTCGTGATCCGCCGGTCTCGCCTCCCCCAAAGTGCTTGGGATACAGGG	11797600	11797607	11797657	11797605	-1	KQ011029.1	ENSCATG00000040410.1	11797600	11802452	None	9749	2376	197284	No_or_no_constitutive_exon
TTATTTAGAGATAGAAAATGACCTGTTCTTTTTTTTTAATGTGGGTAAAGAG	12010532	12012719	12012769	12012717	-1	KQ011029.1	ENSCATG00000037402.1	12010532	12019510	NXT2	9749	2376	197284	No_or_no_constitutive_exon
GCCGTTTTCACCAACTCCTGGAATTTCTGTGCCTCTTTTATGTGGGAAAGGG	26175899	26175961	26176011	26175959	-1	KQ011029.1	ENSCATG00000035591.1	26174623	26179634	GCC1	9749	2376	197284	No_or_no_constitutive_exon
CTGCTCTCTCCCGCATCTGGGGGCCCTGGGGAAACGGTTTTGGGAGGGAGCA	26970148	26970170	26970220	26970168	-1	KQ011029.1	ENSCATG00000044375.1	26969373	26987348	IMPDH1	9749	2376	197284	No_or_no_constitutive_exon
CCAGCTCCCTGAGATCCGCCATTCTCTACCTCTTGTGTTCACATGGGTAGGA	27267392	27267492	27267542	27267490	-1	KQ011029.1	ENSCATG00000041916.1	27262810	27297403	None	9749	2376	197284	Yes
CCCTCCAGGAAGTTCTTCGTGGAGAGGAACTGGAAGATAACGGGCGGAAGAA	27443073	27443280	27443023	27443075	1	KQ011029.1	ENSCATG00000033314.1	27443005	27443766	None	9749	2376	197284	No_or_no_constitutive_exon
GTGGCCCATGTTCTGGCAGAGGGACTCGGAGTAATCACCTGCACTGGGAGAA	27443406	27443766	27443356	27443408	1	KQ011029.1	ENSCATG00000033314.1	27443005	27443766	None	9749	2376	197284	No_or_no_constitutive_exon
TCCGGGAATAAATGAGGATCACAGATCTGTCCCTGCAGATATGGGTGGAGGC	28126532	28126578	28126482	28126534	1	KQ011029.1	ENSCATG00000042516.1	28038288	28167113	NRF1	9749	2376	197284	No_or_no_constitutive_exon
ATATTTGCGGTGTCGTTTTTCTTAACATGGATACTCTTTGAAATGGGCAGGT	28472783	28472918	28472968	28472916	-1	KQ011029.1	ENSCATG00000023130.1	28447771	28483223	ZC3HC1	9749	2376	197284	No_or_no_constitutive_exon
AATGACCCTCTTTCTTTTTTTCCATGTGCTTTTTGGGTGGGATCTGAAAGAA	28714205	28714296	28714155	28714207	1	KQ011029.1	ENSCATG00000010458.1	28702869	28725508	CPA2	9749	2376	197284	No_or_no_constitutive_exon
CTTTTGATAATGATCTGGCTTTCTTATTGTTTTGTCGACGGGGACCACAGGA	3938203	3938359	3938153	3938205	1	KQ010258.1	ENSCATG00000041212.1	3913046	3944777	MRO	9749	2376	197284	No_or_no_constitutive_exon
CCGGGCCAAGCCCGCTATCTCCTGTAAGAGGACTGGAGAGGAAGCGGGAGGC	18898558	18898580	18898630	18898578	-1	KQ010258.1	ENSCATG00000036159.1	18892420	18898855	C18orf21	9749	2376	197284	No_or_no_constitutive_exon
TGGTAAGTGCTTCTTCGGCTTTTTCATATTGGTATTTGTTATGGGATGAGTT	19585956	19585988	19585906	19585958	1	KQ010258.1	ENSCATG00000045119.1	19573916	19594580	ZSCAN30	9749	2376	197284	No_or_no_constitutive_exon
AGACTCTACAATAATGTGGTTATTCATCTCCTCTTTTGTTTTGGGTGAAGAA	22131850	22131972	22131800	22131852	1	KQ010258.1	ENSCATG00000000430.1	22102222	22203580	KLHL14	9749	2376	197284	Yes
AAAGGCTTGAGTAATGGTCACCTCAACATTTTGGGTATTTGGGGCTGTAGAT	23415990	23416146	23416196	23416144	-1	KQ010258.1	ENSCATG00000027372.1	23395749	23426826	DSG3	9749	2376	197284	Yes
CAACACAGGGATGGGGACAGCCGCTGGCCTCATGGCCGCAGGGGCCGCAGGA	23464228	23464350	23464400	23464348	-1	KQ010258.1	ENSCATG00000034220.1	23461643	23499358	DSG4	9749	2376	197284	Yes
AATAAAGTTACCAGGTGAACAGTTATAATATGCTCGGGGAAAATACCAAGGA	23530987	23531008	23531058	23531006	-1	KQ010258.1	ENSCATG00000035435.1	23521016	23551941	DSG1	9749	2376	197284	No_or_no_constitutive_exon
GGGAGCGGGCGCAGGTGAGCTTCAGGAAGGGGAGTGGGAATGTCGAAAAGAG	27695549	27695576	27695626	27695574	-1	KQ010258.1	ENSCATG00000042047.1	27695549	27700508	None	9749	2376	197284	No_or_no_constitutive_exon
CATTGGAGCAGGAATTCTCTATCTGGTCACACCTCCCAGTGTGGTGGGAGGC	27916909	27916929	27916859	27916911	1	KQ010258.1	ENSCATG00000043318.1	27913267	27927318	AQP4	9749	2376	197284	No_or_no_constitutive_exon
ATCTGCGGCCTCAAGCCCACGGGGAACCGCCTCAGGTAGGGTGGGTGGAGGG	439238	439261	439311	439259	-1	KQ010561.1	ENSCATG00000042523.1	431315	451449	FAAH	9749	2376	197284	No_or_no_constitutive_exon
CCGTACCTCACAGTCTCATGCTCGGTACCATCAGCTTGCAGGGGCTGAAGCA	554329	554432	554279	554331	1	KQ010561.1	ENSCATG00000039299.1	528362	554737	LRRC41	9749	2376	197284	No_or_no_constitutive_exon
AAACACCACATGTAGACTTACCTTCTTTCTGACAAGGTGGGAAATATCAGTC	1240919	1240963	1240869	1240921	1	KQ010561.1	ENSCATG00000038369.1	1239515	1241335	None	9749	2376	197284	No_or_no_constitutive_exon
ATTAAGGTGAGGGGTTGGTGGAAGTCCCCAGTTTGCGTGGGCAGGCTAAGGG	1363534	1363612	1363484	1363536	1	KQ010561.1	ENSCATG00000044698.1	1363412	1366862	CCDC163	9749	2376	197284	No_or_no_constitutive_exon
CAGCCCAGTATTAGCCCCTCCCATTGCGGGCCTGGGCTAGGGGAACCCAGGC	2690676	2690753	2690626	2690678	1	KQ010561.1	ENSCATG00000044704.1	2690410	2690753	None	9749	2376	197284	No_or_no_constitutive_exon
AACACCCTGGTGTGCTGAGAACCCCTCTCCCTCAGGCCATTGGGGGCCAGGC	2958178	2958345	2958395	2958343	-1	KQ010561.1	ENSCATG00000041276.1	2957654	2979001	IPO13	9749	2376	197284	No_or_no_constitutive_exon
CTTGGACTGTCTTCAAGGAGTGGGCATTGTTTGATGGGCAGAAGGTAAAGTA	3482300	3482363	3482250	3482302	1	KQ010561.1	ENSCATG00000016124.1	3480996	3484116	HYI	9749	2376	197284	No_or_no_constitutive_exon
GAGAACGAGTATGGCCGGCTGACCTGGTAAGGGTTGCCAGGGCAAGCTAGGG	3549047	3549068	3548997	3549049	1	KQ010561.1	ENSCATG00000036955.1	3547498	3553398	MED8	9749	2376	197284	No_or_no_constitutive_exon
AGGATGCACTTTTAACCAGCAATGATTTTGTCATTCCTGCGGTGGGCCAGGT	5479766	5479912	5479716	5479768	1	KQ010561.1	ENSCATG00000032016.1	5394853	5548913	HIVEP3	9749	2376	197284	Yes
TGCCAGGGAAGTGGGCCTTAGCTGGGCCGGGCAGCCCTTCAGCGGGGGAGCA	5542427	5542533	5542377	5542429	1	KQ010561.1	ENSCATG00000032016.1	5394853	5548913	HIVEP3	9749	2376	197284	No_or_no_constitutive_exon
GCCCTGCCTGCCGTGAGTTGCCTCCTGCTCAGTTGGTCGGGGAGGCTGAGGG	6251414	6251446	6251496	6251444	-1	KQ010561.1	ENSCATG00000038249.1	6230754	6287132	KCNQ4	9749	2376	197284	No_or_no_constitutive_exon
AAATTTGCTTCTAAACCATCATTTATTAGCCCCAGCAGATGGGCACTGAGAA	7218667	7218792	7218617	7218669	1	KQ010561.1	ENSCATG00000034344.1	7179284	7231152	TRIT1	9749	2376	197284	No_or_no_constitutive_exon
GTCTCGGTGATAAATTCGACATTCACACCCCAGAAAGTGCGGGATGGAAGAC	7555016	7555099	7555149	7555097	-1	KQ010561.1	ENSCATG00000033745.1	7550370	7581146	None	9749	2376	197284	No_or_no_constitutive_exon
GATGAGGTAATTGTTGCCCATTTTGATTCTGGGAAGGGTCTAGAGTAAAGTG	7659940	7659969	7660019	7659967	-1	KQ010561.1	ENSCATG00000043856.1	7659940	7663773	None	9749	2376	197284	No_or_no_constitutive_exon
GCTGTTTACTGCTTTTCATTAGCAGTTGCTCACATGTCTTTGCGGGTGAGAA	8385379	8385408	8385458	8385406	-1	KQ010561.1	ENSCATG00000043118.1	8385379	8387591	None	9749	2376	197284	No_or_no_constitutive_exon
TCCTAACCATGGGCAGCAGCATCATCGGTTCCTTAACAACGGGCCAAAAGCT	9220729	9220919	9220679	9220731	1	KQ010561.1	ENSCATG00000037843.1	9144174	9224628	INPP5B	9749	2376	197284	No_or_no_constitutive_exon
AGGTTTGCCATGGCCAAGGATGGAGGGCAGGCTTTGAACAGTGCAGGGAGGT	10287212	10287232	10287162	10287214	1	KQ010561.1	ENSCATG00000038812.1	10053517	10287232	GRIK3	9749	2376	197284	No_or_no_constitutive_exon
ACCTGATTTTGATATGATCCCATTTCTTGTGCTTGTGTGTGGGTTGGCAGCT	10652362	10652530	10652312	10652364	1	KQ010561.1	ENSCATG00000038966.1	10635679	10666208	OSCP1	9749	2376	197284	Yes
TTCCAAAGAGGAGGTGCTCCCCAAAGAGGGAGTGGTCCACAAAAGGGGAGGT	10761416	10761790	10761840	10761788	-1	KQ010561.1	ENSCATG00000044150.1	10761116	10776006	SH3D21	9749	2376	197284	No_or_no_constitutive_exon
CGGCCCGGGCAAGGGGAGGGCAGAACTCAGTCCTAAGTGGATGGGACCAGCT	10907323	10907405	10907455	10907403	-1	KQ010561.1	ENSCATG00000038724.1	10906053	10932984	MAP7D1	9749	2376	197284	No_or_no_constitutive_exon
TATTTTACATGTGACAGTTCTGTAACCTCCATTTTTCTTGTTGGGAACAGGT	11087581	11087669	11087719	11087667	-1	KQ010561.1	ENSCATG00000029748.1	11035745	11164505	AGO3	9749	2376	197284	No_or_no_constitutive_exon
ATCGTGGGGCACCCCAGGCACCAGGCATGATGGTGGGCATGGGTCAGAAGGA	11599753	11600457	11600507	11600455	-1	KQ010561.1	ENSCATG00000042306.1	11599483	11600855	None	9749	2376	197284	No_or_no_constitutive_exon
GGAGCACCCTGAGTGGCAGCCCTGCTCCCCAAGAGTATGTAGTAAGGGAGGG	13625688	13625891	13625638	13625690	1	KQ010561.1	ENSCATG00000029554.1	12976889	13626205	CSMD2	9749	2376	197284	No_or_no_constitutive_exon
TCCAGTCTAGCTGTCTGAGGATGAAGACCCCATCAGAGGGTGAGCAAGAGCC	13987501	13987561	13987451	13987503	1	KQ010561.1	ENSCATG00000043211.1	13984641	14020014	TRIM62	9749	2376	197284	No_or_no_constitutive_exon
CAGGAGGGCCTGATCACTCCTCTCTGCCCTTGACCCCCTTGGGGACCCAGGT	14269043	14269442	14269492	14269440	-1	KQ010561.1	ENSCATG00000043199.1	14263669	14271897	HPCA	9749	2376	197284	No_or_no_constitutive_exon
AGAAGTCTTCATGTTTACTAAATTCTTTTTCTTTGTTTTTGGGCAGGCAGAG	14497658	14497718	14497768	14497716	-1	KQ010561.1	ENSCATG00000044538.1	14497658	14525872	None	9749	2376	197284	No_or_no_constitutive_exon
CTCTGGCACCTTTAGGAGGTAGGGGAAATCTGGTGTCCACTGAATGGGAGGT	14872604	14872640	14872554	14872606	1	KQ010561.1	ENSCATG00000043936.1	14861687	14897618	None	9749	2376	197284	No_or_no_constitutive_exon
GACAGAGTCAAGGGATATTTAGGGGTGACTGATTAGATAGAGGGGGTGAGGA	14965121	14965345	14965395	14965343	-1	KQ010561.1	ENSCATG00000043706.1	14962179	14970555	None	9749	2376	197284	No_or_no_constitutive_exon
GGGTGGGAGGAAGGACTGGTCCAAAGCGCCACGATCCTTGACGGGCACAGCC	14987387	14987584	14987634	14987582	-1	KQ010561.1	ENSCATG00000033193.1	14987387	14994364	CCDC28B	9749	2376	197284	No_or_no_constitutive_exon
GGCCCCCATGGAGGGCTTCCAGCTATAATATCTGCCTCCGGGGAGGGGAGGG	15023111	15023156	15023206	15023154	-1	KQ010561.1	ENSCATG00000035399.1	15022966	15043399	KPNA6	9749	2376	197284	No_or_no_constitutive_exon
TGAGGGCAGGAAGATTAGGTTTCGGCTGCATTGTTCTCTGTGGGTGACAGGG	15527308	15527362	15527258	15527310	1	KQ010561.1	ENSCATG00000044173.1	15490889	15540621	COL16A1	9749	2376	197284	No_or_no_constitutive_exon
CATCTCTGGGTGGCCCCCAAAATGACTGACATTGTGTCCCCGTGGGGCAGGC	15571803	15572047	15572097	15572045	-1	KQ010561.1	ENSCATG00000044141.1	15560646	15573705	HCRTR1	9749	2376	197284	Yes
GGACATTCGGTAGCAAGAGGAAATCCCTTTGTGTATCTTAGGGTGTAGAGAA	15560646	15560718	15560768	15560716	-1	KQ010561.1	ENSCATG00000044141.1	15560646	15573705	HCRTR1	9749	2376	197284	No_or_no_constitutive_exon
TCTTCCCTCCCTTCTTGGGATTCATCTATTGTCTGCCTCAGAATGGGCAGCA	15799941	15799965	15799891	15799943	1	KQ010561.1	ENSCATG00000043604.1	15795966	15803332	FABP3	9749	2376	197284	No_or_no_constitutive_exon
CGTGGTGCTGGGTGTGCTGACCTGGGGTGGAGACCTTGTCTCAGGGACAGGC	17880952	17881069	17881119	17881067	-1	KQ010561.1	ENSCATG00000036995.1	17862852	17954895	PTPRU	9749	2376	197284	No_or_no_constitutive_exon
TCTGCAGACCTGGCCCTGCCCGCTCCAGGCTTACTATCCAGGCAGGGCAGAA	17886922	17886953	17887003	17886951	-1	KQ010561.1	ENSCATG00000036995.1	17862852	17954895	PTPRU	9749	2376	197284	No_or_no_constitutive_exon
TAAGCTGGGCTGTGGGGCGAGCTGGGGCGCATGGCAGGCCAAGGGGGCAGCG	17880746	17880901	17880951	17880899	-1	KQ010561.1	ENSCATG00000036995.1	17862852	17954895	PTPRU	9749	2376	197284	No_or_no_constitutive_exon
TGAAGATCTAGGACATGGGAGGACAAGCCCGATTTTGAAGCATGTGGGAGCG	19113325	19113448	19113275	19113327	1	KQ010561.1	ENSCATG00000017621.1	19113078	19113949	None	9749	2376	197284	No_or_no_constitutive_exon
GGGGTTTCGGTTTGTGGGCGGGAAAGACCTGACTGTCCCTGGGAACCCAGGA	20982414	20982554	20982364	20982416	1	KQ010561.1	ENSCATG00000033963.1	20964489	21000539	CRYBG2	9749	2376	197284	Yes
CAGGCCACTGACAGACTGTGTCTTGCTTCCCTGCCCTGCCTGGGGCACAGGT	21560228	21561010	21561060	21561008	-1	KQ010561.1	ENSCATG00000031483.1	21560228	21731507	MAN1C1	9749	2376	197284	No_or_no_constitutive_exon
AGTCAGACAAGCTGGCCCCCAAATCTGTTGCCTAAATGGCCTCAGGGAAGAC	23212608	23212744	23212558	23212610	1	KQ010561.1	ENSCATG00000035070.1	23159449	23221800	MYOM3	9749	2376	197284	No_or_no_constitutive_exon
AACCCTTGATTTGGCCAGGCGCTTGCCGCCTGGAGGCCAAGAAGGGTCAGCA	23480695	23480785	23480645	23480697	1	KQ010561.1	ENSCATG00000020396.1	23466449	23492892	HMGCL	9749	2376	197284	No_or_no_constitutive_exon
AGGGGTGGTCAGTCCAGCTCCTTCCATAAACCCTGTTCTCTGCGGGGCAGAT	23498430	23498508	23498380	23498432	1	KQ010561.1	ENSCATG00000031776.1	23495322	23499413	GALE	9749	2376	197284	No_or_no_constitutive_exon
CTCTTTCCACTGAGATGCCCTGAGGTCTCCTTTGCATGTCCGAGGGACAGGA	23851946	23852056	23851896	23851948	1	KQ010561.1	ENSCATG00000031223.1	23806144	23868513	ASAP3	9749	2376	197284	Yes
TCCTCGCATGCCACCTCCAATTAGAGGTCGGGGTCGTGGTGGGGGGAGAGGT	23990053	23990161	23990003	23990055	1	KQ010561.1	ENSCATG00000035305.1	23955932	23993671	HNRNPR	9749	2376	197284	No_or_no_constitutive_exon
GAGAGGCCGTGGTTCCCGTGGATCTCGGGGCAATCGTGGGGGCAATGTAGGA	23990395	23990589	23990345	23990397	1	KQ010561.1	ENSCATG00000035305.1	23955932	23993671	HNRNPR	9749	2376	197284	No_or_no_constitutive_exon
GTTATCATTTTTAACCAATTTTCCCCTTTTCGTGGTGGTGGGGAGCTTAGAA	24322188	24322562	24322138	24322190	1	KQ010561.1	ENSCATG00000029908.1	24319311	24322562	TEX46	9749	2376	197284	No_or_no_constitutive_exon
GGATGAGGGCCCAACAGAGAGATTGACAGCACCTGGTAGGTGGGGCGGAGCG	24550328	24550419	24550469	24550417	-1	KQ010561.1	ENSCATG00000036561.1	24401238	24621961	EPHB2	9749	2376	197284	No_or_no_constitutive_exon
CCCCGGAAGTGAGGGGAAGGACCGTGGGGCTCAGTGGGAGCTGGACAGAGTG	25424566	25424733	25424516	25424568	1	KQ010561.1	ENSCATG00000035754.1	25423811	25500631	HSPG2	9749	2376	197284	Yes
CTGGTCCAGAGCCCTAGGCCAGATCCTACCGCTTGTCTTGGGGCCAACAGGG	25436993	25437145	25436943	25436995	1	KQ010561.1	ENSCATG00000035754.1	25423811	25500631	HSPG2	9749	2376	197284	Yes
GCCCTGAAGGGAAAGTGGTCTCAGCAACTGGGGCTTGTGGGGAATGGCAGCA	25477843	25477866	25477793	25477845	1	KQ010561.1	ENSCATG00000035754.1	25423811	25500631	HSPG2	9749	2376	197284	Yes
CCCCAGCGACCGGGGTACCCAGCTCCGTTGGGTTCAAGGAAGGGGGTCAGCT	25485278	25485317	25485228	25485280	1	KQ010561.1	ENSCATG00000035754.1	25423811	25500631	HSPG2	9749	2376	197284	No_or_no_constitutive_exon
GCCTGGCCGGGGCTGGAGACTGAGCCATGGCCTGGGGCACCCGGGGGCAGGT	25715498	25715628	25715448	25715500	1	KQ010561.1	ENSCATG00000032723.1	25657958	25731622	RAP1GAP	9749	2376	197284	Yes
CCTGGGGAGGGGAGGCAGCGCCTGGCGGCGGGCCTGGGAGAGTGTAACAGTG	25707972	25708046	25707922	25707974	1	KQ010561.1	ENSCATG00000032723.1	25657958	25731622	RAP1GAP	9749	2376	197284	No_or_no_constitutive_exon
GCCACTCCCTCCCTTGACATGATGCCTCCCTCTGACCCACAGGACGGGAGTA	26037745	26037928	26037695	26037747	1	KQ010561.1	ENSCATG00000032439.1	25969517	26043098	ECE1	9749	2376	197284	Yes
AGAGGGTCCAAACCTACACCTAAAGCCTCAGCTGCCCAGGTGGGGTAAAGCT	26526080	26526272	26526030	26526082	1	KQ010561.1	ENSCATG00000030045.1	26488679	26526272	HP1BP3	9749	2376	197284	No_or_no_constitutive_exon
GCAGTTCGTGGTGCGGGCCTGGGGCTGCGCGGGGCCTTGCGGCCGGGCAGTC	26635672	26635761	26635811	26635759	-1	KQ010561.1	ENSCATG00000029338.1	26619178	26636144	PINK1	9749	2376	197284	No_or_no_constitutive_exon
TTCAGGTTGTAGGCAGAGAGGCTGAGAAGGATCAGTTTAGTTTGGGGAAGAT	653046	653094	653144	653092	-1	KQ010662.1	ENSCATG00000031313.1	652972	655716	None	9749	2376	197284	No_or_no_constitutive_exon
TAAACCAGGAGAAACCCGCTAATTCTTAATAATCACTGGGAGCAAAACAGAG	1532973	1533153	1533203	1533151	-1	KQ010662.1	ENSCATG00000031727.1	1532973	1534648	None	9749	2376	197284	Yes
AGACGAGGTGGTGGCCCTAGTGGGCCAGGGCCTGCAGGAGCGGGAATGAGAC	2488288	2488356	2488406	2488354	-1	KQ010662.1	ENSCATG00000040985.1	2486509	2488783	None	9749	2376	197284	No_or_no_constitutive_exon
AACCCAAAATAATGATCTAAATAAACCTATTAACAAGGGAAGGAAGAGAGCT	9043233	9043352	9043402	9043350	-1	KQ010662.1	ENSCATG00000031068.1	9040979	9047927	None	9749	2376	197284	No_or_no_constitutive_exon
CGGCTGAGGGCATTTCTCCGGCTGCTTCTGCTCCTGGGTTAACAATCAAGAT	10522213	10522761	10522811	10522759	-1	KQ010662.1	ENSCATG00000039264.1	10521687	10526182	None	9749	2376	197284	No_or_no_constitutive_exon
GATTTTGTTTGATTAAATAGTCATGTTTCTCTCTTTTTAATGATGGGTAGAA	14783430	14783508	14783558	14783506	-1	KQ010662.1	ENSCATG00000036728.1	14771840	14997052	CACHD1	9749	2376	197284	Yes
GCTACTCCAGAGGCCAAGGCACGAGAATCCCTTGAACCCGGGAGGTGGAGGT	17581179	17581256	17581306	17581254	-1	KQ010662.1	ENSCATG00000039233.1	17348269	17740210	PATJ	9749	2376	197284	No_or_no_constitutive_exon
TTCTCCCTCCGGCTCCTGGGCGGAGGCGGAAGCGGAAGAGGCGAGGGAAGTG	17783175	17783331	17783125	17783177	1	KQ010662.1	ENSCATG00000041406.1	17783040	17821474	TM2D1	9749	2376	197284	No_or_no_constitutive_exon
GCCGATTTTGGTAGACTCAGCCAGAGTCACCTCCTTCAGATGCTGGGAAGGC	19803659	19803691	19803741	19803689	-1	KQ010662.1	ENSCATG00000044444.1	19717254	20160748	FGGY	9749	2376	197284	No_or_no_constitutive_exon
CTGTTGCATCTTGCTTCTGAGCAAGGTAGTTTTGATGGTGGGGAACAAAGCA	24234295	24234318	24234368	24234316	-1	KQ010662.1	ENSCATG00000037498.1	24233040	24234805	None	9749	2376	197284	No_or_no_constitutive_exon
GTTTGCTGGGTTTCTTCCACGTCATCACGTTCCTCCTTGCATGGGGCCAGGA	24408392	24408584	24408634	24408582	-1	KQ010662.1	ENSCATG00000039450.1	24387611	24413034	PCSK9	9749	2376	197284	No_or_no_constitutive_exon
TACTGACACTTTGTGTGATGTCTCTGCAGGGGGCTTGATCATGGGCACAGGC	24561161	24561259	24561111	24561163	1	KQ010662.1	ENSCATG00000012832.1	24548827	24582924	DHCR24	9749	2376	197284	No_or_no_constitutive_exon
CAGGCACTTCACCATTGCTGGGCCCGTGGTTTCCGTGAGGGAGCACTGAGGC	24838123	24838240	24838290	24838238	-1	KQ010662.1	ENSCATG00000044518.1	24824748	24882872	ACOT11	9749	2376	197284	Yes
GACACAACTGGACGGAGTGGTAGGGTGACCGCATCTCCCTCCCAGGGAAGGC	24826451	24826502	24826552	24826500	-1	KQ010662.1	ENSCATG00000044518.1	24824748	24882872	ACOT11	9749	2376	197284	No_or_no_constitutive_exon
TAGACTTTTCTGGGCTGCTGTGGCTTTACCATGGGTAAAATGGGGGACAGGG	24826345	24826394	24826444	24826392	-1	KQ010662.1	ENSCATG00000044518.1	24824748	24882872	ACOT11	9749	2376	197284	No_or_no_constitutive_exon
CTTCGGAAAGTATGGCAAGATTAACCACAGAAGTTATGGAAGATGGGCAGAG	25460736	25460911	25460686	25460738	1	KQ010662.1	ENSCATG00000038569.1	25460258	25461386	None	9749	2376	197284	Yes
CCACCTGTTGACCCCAGCCTGGCTCTAGCCGTCGCTGCTGGAGGGAGGAGGG	25460323	25460695	25460273	25460325	1	KQ010662.1	ENSCATG00000038569.1	25460258	25461386	None	9749	2376	197284	No_or_no_constitutive_exon
GGTGGCAGCTGCCCAAGTTGTGGATGAAAAGGGCTGACCTAGGGCAGTAGAA	25527320	25527389	25527439	25527387	-1	KQ010662.1	ENSCATG00000044073.1	25526951	25542875	DIO1	9749	2376	197284	No_or_no_constitutive_exon
CTCCCCAGCGGGCCCTTCCGGGTGGCCCAGGCCGCATGGTGGGGAGCGAGGC	26100645	26100650	26100595	26100647	1	KQ010662.1	ENSCATG00000021965.1	26099533	26184229	LRP8	9749	2376	197284	No_or_no_constitutive_exon
CACATCTGTAATCCCAGCATTTTGGGAGGCTGAGGCGGGCAGATGACAAGGT	27042144	27042197	27042094	27042146	1	KQ010662.1	ENSCATG00000024618.1	26927980	27059480	ZCCHC11	9749	2376	197284	No_or_no_constitutive_exon
CTCCCAAAATCTAGGTATAAGTTTAAAAGTCTCTTTTGTTTGGGGAACAGGT	27138892	27139069	27139119	27139067	-1	KQ010662.1	ENSCATG00000040598.1	27137126	27339680	ZFYVE9	9749	2376	197284	No_or_no_constitutive_exon
GGAAGTGGTATGTGGCCCCCCCTGAGCATTTTTCTTTTTGGTGGGAACAGGT	27721110	27721227	27721060	27721112	1	KQ010662.1	ENSCATG00000038576.1	27619211	27722536	NRDC	9749	2376	197284	No_or_no_constitutive_exon
TGTGTATGCTTCATGCTCTTGTATCTTCATGTACTTTCTTTGCGGGGAAGAG	1319759	1319853	1319709	1319761	1	KQ011124.1	ENSCATG00000033868.1	1301374	1391523	TTC37	9749	2376	197284	No_or_no_constitutive_exon
GTAAGTACCTACTCTTAAGTATGCAATGAACTGGCTGTCTTGGGAAATAGCA	5475141	5475165	5475091	5475143	1	KQ011124.1	ENSCATG00000011987.1	5465232	5482360	ARRDC3	9749	2376	197284	No_or_no_constitutive_exon
GCCTAACTTAAACATTTTTCATTTTAATTTCACTTTTGTTAGGGTTGTAGAT	6184513	6184730	6184780	6184728	-1	KQ011124.1	ENSCATG00000042370.1	5685887	6220841	ADGRV1	9749	2376	197284	No_or_no_constitutive_exon
AAACAAAGTAGAAAGGGAAAAGGAAGAATTAGTGTTTAATGGGCATAAAGTG	16510104	16510164	16510054	16510106	1	KQ011124.1	ENSCATG00000030668.1	16504453	16510164	None	9749	2376	197284	No_or_no_constitutive_exon
ATTGATGTTGCTGGACCTTCAGAGTTACAATGATGACCTGTAGGGCAAAGAA	20744456	20744532	20744582	20744530	-1	KQ011124.1	ENSCATG00000038048.1	20743684	20744788	None	9749	2376	197284	No_or_no_constitutive_exon
CTGTGGCTCATCAGAGTGATAGATTCTCTTTTTCTGTCTTCTTGGGGAAGCA	21151999	21152098	21152148	21152096	-1	KQ011124.1	ENSCATG00000040088.1	21114766	21167486	ANKDD1B	9749	2376	197284	No_or_no_constitutive_exon
CTCAAAAGAAGAAGTACTAGAGAAGATTCTTGCCTCTGGGGAAATGACAGCA	25316403	25316412	25316462	25316410	-1	KQ011124.1	ENSCATG00000042031.1	25261032	25372411	None	9749	2376	197284	No_or_no_constitutive_exon
TCATATATCATACCTGGAATGGGATCCAACACTTGATGTGGGGGACCTAGGA	26073354	26073553	26073304	26073356	1	KQ011124.1	ENSCATG00000037676.1	26072934	26073553	None	9749	2376	197284	No_or_no_constitutive_exon
CTTTCTCTGTATGTAACTGACCACCATCTTTTTGTTTTGTGGGACATTAGAC	2056162	2056319	2056369	2056317	-1	KQ011219.1	ENSCATG00000041361.1	2045875	2060780	LOX	9749	2376	197284	No_or_no_constitutive_exon
AGAAAGCTGTTCTAATAATAAAATGATGCCATAAAGGGCAAAATGATGAGCC	6485213	6485344	6485394	6485342	-1	KQ011219.1	ENSCATG00000035683.1	6473797	6526892	ALDH7A1	9749	2376	197284	No_or_no_constitutive_exon
CTTGCTTTTAACCCGTTTTTTGGGTTTGGGGGGTTGCATTTGGGGTTGAGGC	6772058	6772142	6772008	6772060	1	KQ011219.1	ENSCATG00000034925.1	6720959	6780343	LMNB1	9749	2376	197284	No_or_no_constitutive_exon
AGGGGCTGCACACTAGCCCAGGGCCTCCTGCCTCTCCATCTGGGAGCTAGGG	15691349	15691451	15691299	15691351	1	KQ011219.1	ENSCATG00000039970.1	15687129	15691980	None	9749	2376	197284	No_or_no_constitutive_exon
ACTTCACACGCCATAATGGCACAAGTCCATCTATGGGGAGAAATTTGAAGAT	17584328	17584576	17584278	17584330	1	KQ011219.1	ENSCATG00000036513.1	17583991	17584576	None	9749	2376	197284	No_or_no_constitutive_exon
GACTTGAGCTTCTTTCTGTGACCTCAATAGTCTTGTGTTTTGTGGGACAGGT	17994125	17994578	17994628	17994576	-1	KQ011219.1	ENSCATG00000027895.1	17966962	18007958	BRD8	9749	2376	197284	No_or_no_constitutive_exon
CCTGGACACCATTGAGGACTTAGGTACAGGCAGGGCCTGAGGTTGGGGAGGG	18289888	18289944	18289838	18289890	1	KQ011219.1	ENSCATG00000039914.1	18283167	18291566	REEP2	9749	2376	197284	No_or_no_constitutive_exon
ATACCAGTGATAACTACAAACTTATTCTCTGTCACATTTTGGGAGTTTAGGT	18423509	18423691	18423741	18423689	-1	KQ011219.1	ENSCATG00000041902.1	18407325	18428621	HSPA9	9749	2376	197284	No_or_no_constitutive_exon
GTGGGTGTGGAGTGTGAAAACCTGGATCACTGACGACCCTCGGGCGGGAGGC	20195013	20195188	20194963	20195015	1	KQ011219.1	ENSCATG00000022107.1	20191170	20207151	SLC4A9	9749	2376	197284	Yes
TGGGTCTGGCCAGTGCTTGGCCCCCTAGTGACTAGGCCTGGTGTGGGCAGGC	20392136	20392328	20392378	20392326	-1	KQ011219.1	ENSCATG00000032944.1	20390099	20396543	APBB3	9749	2376	197284	No_or_no_constitutive_exon
GTGTTGTGGGGAGGAGGTTGTGAGAGCCTCAGTTCAAGGTCTGGGCAGAGTT	20480113	20480199	20480063	20480115	1	KQ011219.1	ENSCATG00000044094.1	20467895	20482846	IK	9749	2376	197284	No_or_no_constitutive_exon
CTGGAAATGTGAGCAAGGTTGGGTAAGGAATTGATTCAAACTTGAGGGAGGG	20479313	20479335	20479263	20479315	1	KQ011219.1	ENSCATG00000044094.1	20467895	20482846	IK	9749	2376	197284	No_or_no_constitutive_exon
ACCCCCTTTTTCCTTTTGTTCCCTGTCTCCCCATCCCCTTGGGGTGCCAGGT	21452716	21452815	21452865	21452813	-1	KQ011219.1	ENSCATG00000017981.1	21444961	21462082	HDAC3	9749	2376	197284	No_or_no_constitutive_exon
GCTGTGGAGTGCTCTCCTCCTCAACACAGACCTTCTCTGGGGAGGGGCAGGA	21474659	21474795	21474845	21474793	-1	KQ011219.1	ENSCATG00000044488.1	21466745	21476618	FCHSD1	9749	2376	197284	No_or_no_constitutive_exon
ATGGACTGCTGAGGTAAATCTAATATCTGTTCACATTGCTGGGTGAGCAGGC	21469809	21469927	21469977	21469925	-1	KQ011219.1	ENSCATG00000044488.1	21466745	21476618	FCHSD1	9749	2376	197284	No_or_no_constitutive_exon
TATAACTACAAAAATACAATTAATGGACTAATCCTATTTCCAATGGGCAGAT	2986883	2986969	2987019	2986967	-1	KQ011318.1	ENSCATG00000017538.1	2932950	3067939	ADGRG6	9749	2376	197284	Yes
CCACACCCTTTTCTTTTGACCAATCCGAATGTTCTTCCTCGGGGTGCTAGGC	3257454	3257558	3257608	3257556	-1	KQ011318.1	ENSCATG00000035986.1	3256558	3258314	GJE1	9749	2376	197284	No_or_no_constitutive_exon
GGAGCTAGTAAACAAAGATTTCTGTGTCATGTCTCTATTTTCAGGGGAAGAA	8529459	8529617	8529409	8529461	1	KQ011318.1	ENSCATG00000043504.1	8529335	8529700	None	9749	2376	197284	No_or_no_constitutive_exon
TTCAGTCTCACTGAATTTCCCACCAAATCCCCGTTAAGCGTCAAAGGGAGTC	11298523	11298780	11298473	11298525	1	KQ011318.1	ENSCATG00000044319.1	11297524	11396334	SGK1	9749	2376	197284	No_or_no_constitutive_exon
CCCAGGTGGAGGCATGTGTGCGCTCCATTCAAGCTGGATGGGCTGGTGAGCC	16976809	16976976	16976759	16976811	1	KQ011318.1	ENSCATG00000036198.1	16976189	16976976	None	9749	2376	197284	No_or_no_constitutive_exon
CAGTGAGCCAAGATGGCGCCACTGTTCTCCAGCCTGGACAACAGAGGGAGAC	17576788	17576985	17576738	17576790	1	KQ011318.1	ENSCATG00000044707.1	17574399	17576985	None	9749	2376	197284	No_or_no_constitutive_exon
CTTTTCTGTTGAATATGTCTATATGTTTCTGTTTTGTAATGGGGAAAAAGCT	20087723	20087869	20087919	20087867	-1	KQ011318.1	ENSCATG00000040746.1	20066802	20123352	NUP107	9749	2376	197284	No_or_no_constitutive_exon
GTAAAAAAGCTGCACTTATACGCTCTAAATCTATCATTTAAAAAGGGAAGCA	20338190	20338327	20338377	20338325	-1	KQ011318.1	ENSCATG00000032092.1	20333831	20343236	None	9749	2376	197284	No_or_no_constitutive_exon
TCCGCCATGCAGCTCCTGCCTCTAGCCCCAGGTCGGCTCCGGCAGGGCAGCC	24023615	24023763	24023565	24023617	1	KQ011318.1	ENSCATG00000034761.1	24023410	24067990	GNS	9749	2376	197284	No_or_no_constitutive_exon
TGTACCCTCTTGATTTTGCCCTTACTCGTCTAGCGCTGATATGGGTAAAGCT	2565305	2565688	2565255	2565307	1	KQ012486.1	ENSCATG00000039879.1	2564864	2565688	None	9749	2376	197284	No_or_no_constitutive_exon
AGGCCTCGGCGCTCAGTGGTGAGTGTGCCGCACGCCGGGCGGGCGCGAAGCC	4041951	4041979	4042029	4041977	-1	KQ012486.1	ENSCATG00000044023.1	3787378	4047296	BIRC6	9749	2376	197284	No_or_no_constitutive_exon
TCCTGTATATGAAGGAAAAGATTTAATAGCTCAAGCACGGACGGGAACAGGA	4201227	4201349	4201399	4201347	-1	KQ012486.1	ENSCATG00000035153.1	4199658	4202022	None	9749	2376	197284	No_or_no_constitutive_exon
AGAGAGAGGGATCGCTCTCGGTGCCTCCGCCGTGCCGGGTGGTGGTGGAGAG	4286722	4286746	4286796	4286744	-1	KQ012486.1	ENSCATG00000040345.1	4250286	4342485	SPAST	9749	2376	197284	Yes
CTTTTTCTTTTATTTTTTTCTTCCTCTTTTTTTTTTTTTTAGGGTATGAGTA	4543679	4543776	4543629	4543681	1	KQ012486.1	ENSCATG00000030724.1	4398595	4545845	None	9749	2376	197284	No_or_no_constitutive_exon
GAGCTTGGGAGAGTGGGACGTGTACAGGAACGTAAAGACCGAAGGGTGAGGT	8809381	8809407	8809457	8809405	-1	KQ012486.1	ENSCATG00000036961.1	8778062	8809531	SLC4A1AP	9749	2376	197284	No_or_no_constitutive_exon
AACACTACCCCAGCTTCTCTGTCACCCAAGGTCACCTCTGGGGGACAGAGGG	9097419	9097451	9097369	9097421	1	KQ012486.1	ENSCATG00000007827.1	9094872	9100851	EIF2B4	9749	2376	197284	No_or_no_constitutive_exon
GAGAGATGTGGTAAGAAATAGAAGTCAATGATTAGGGGCCAAGAGTACAGGG	9246613	9246675	9246725	9246673	-1	KQ012486.1	ENSCATG00000029790.1	9227005	9254002	CAD	9749	2376	197284	No_or_no_constitutive_exon
TCTGATCTTAAGTAAACTTATCTTTACATTTGTGTCTTTGTGGGAGCCAGGT	10192318	10192483	10192533	10192481	-1	KQ012486.1	ENSCATG00000037244.1	10187699	10227364	HADHB	9749	2376	197284	Yes
GCCGCGGCCGTCCTTGCACCAGGCGGTGGACACGGGCAGGACGGGGTGAGCC	11360523	11360546	11360596	11360544	-1	KQ012486.1	ENSCATG00000000318.1	11339181	11447619	EFR3B	9749	2376	197284	No_or_no_constitutive_exon
AAGACATGCCTTCACCCCTGGCCTTTTCTCTCTTCTTCCTTGGGGTGCAGAT	11628898	11629048	11628848	11628900	1	KQ012486.1	ENSCATG00000006719.1	11579092	11683145	ADCY3	9749	2376	197284	No_or_no_constitutive_exon
GACCTCAGGTGATCCGCCTGCCTTGGCCTCCCAAAGTGCTGGGATTACAGGC	11677340	11677354	11677290	11677342	1	KQ012486.1	ENSCATG00000006719.1	11579092	11683145	ADCY3	9749	2376	197284	No_or_no_constitutive_exon
TTGAATTAAAACAATGCTTTTTTCTTTTATTTTTGTGTGTGGGAAACTAGAA	12633853	12633970	12633803	12633855	1	KQ012486.1	ENSCATG00000035587.1	12590545	12766847	ATAD2B	9749	2376	197284	Yes
TTATGAAAGTTGCTTTTTTCCTCACTGTATAAAATTCATTTTGGGTAAAGGC	5047112	5047253	5047303	5047251	-1	KQ012319.1	ENSCATG00000037265.1	4910971	5165243	ITGBL1	9749	2376	197284	No_or_no_constitutive_exon
GATGGCTATTGTGCAATTAACTTGGATTCTCTTAATCTTTGGGAACACAGGA	7849215	7849335	7849165	7849217	1	KQ012319.1	ENSCATG00000028950.1	7846526	7885743	SLC15A1	9749	2376	197284	Yes
GTTGCAGTGAGCCGAGATCGCACCACTGCTCTCCAGCCTGGGCAACAGAGAG	7879252	7879301	7879202	7879254	1	KQ012319.1	ENSCATG00000028950.1	7846526	7885743	SLC15A1	9749	2376	197284	No_or_no_constitutive_exon
TCATATTGTGAAAAGATGGTAGCATATGTCTCTTTGTATTTTGGAGGGAGAT	8204178	8204192	8204242	8204190	-1	KQ012319.1	ENSCATG00000029998.1	8131411	8435548	FARP1	9749	2376	197284	No_or_no_constitutive_exon
TTGCTGAGTGGAAGAACTGTATATCATTGTTTCACGTGATGCTGGGGGAGCC	10409222	10409622	10409672	10409620	-1	KQ012319.1	ENSCATG00000030862.1	10408413	10410149	None	9749	2376	197284	No_or_no_constitutive_exon
GGTGGAGCCGCTACCAAAATGCAGATTTTCATGAAAACCCTTACGGGAAGAC	22647345	22647780	22647830	22647778	-1	KQ012319.1	ENSCATG00000040456.1	22647345	22650045	None	9749	2376	197284	No_or_no_constitutive_exon
GGAGACCAAGGCTTACTGAACACATTTTTAAAGCATCTGGGCAACAACAGAC	23611539	23611639	23611689	23611637	-1	KQ012319.1	ENSCATG00000042513.1	23611171	23612174	None	9749	2376	197284	No_or_no_constitutive_exon
TGGCACAGCTTTTTGTATCCTTGGAAGAACAGAAGGAGTGGTGGGAATAGGG	23611171	23611240	23611290	23611238	-1	KQ012319.1	ENSCATG00000042513.1	23611171	23612174	None	9749	2376	197284	No_or_no_constitutive_exon
GAACTGCGACAACGCGGCCACCGCCGCCGCGCACGCCCATGCCGGGCAAGCG	8063491	8064233	8064283	8064231	-1	KQ011504.1	ENSCATG00000036439.1	8040938	8064549	CXXC4	9749	2376	197284	No_or_no_constitutive_exon
GCGAGTGGCTCAGATGCAGGCCATCAGGGGTGTGGTGGTGGGAGACGGAGCT	10718735	10719180	10719230	10719178	-1	KQ011504.1	ENSCATG00000043463.1	10718635	10722517	None	9749	2376	197284	No_or_no_constitutive_exon
CTCGACTCTCCCACTTCTAATTAAGTTTTTTCTCTTTCCAATGGGAAAAGGG	12340717	12340762	12340812	12340760	-1	KQ011504.1	ENSCATG00000031315.1	12293337	12785925	COL25A1	9749	2376	197284	Yes
CTCAGGTAGTGCTCCACCTACACGAGGACCCCCGCCATCTTATGGGGAAGCT	12835272	12835313	12835363	12835311	-1	KQ011504.1	ENSCATG00000031369.1	12830203	12836226	None	9749	2376	197284	No_or_no_constitutive_exon
TTTAAGGTTACTCCGTTCCTCCGTGTTAGGGTTTGCGTGCAAGGTGGGAGAC	14019925	14019945	14019875	14019927	1	KQ011504.1	ENSCATG00000035878.1	13947608	14032881	None	9749	2376	197284	No_or_no_constitutive_exon
CCCGAGTCCGGGTAGGAGCCAGCACGGAGTCTGGGAGGGATAAGGGGGAGGA	14090032	14090072	14090122	14090070	-1	KQ011504.1	ENSCATG00000024726.1	14086376	14107259	PITX2	9749	2376	197284	No_or_no_constitutive_exon
CAGACCAAGTAGACCAGGAGGGAATGTGGGAGGGCGCCGGTGGGGCGCAGCT	14089743	14090007	14090057	14090005	-1	KQ011504.1	ENSCATG00000024726.1	14086376	14107259	PITX2	9749	2376	197284	No_or_no_constitutive_exon
CTCTTCCTTCTGTCTTTTTTCCATCTTGCATGGCATCTTGGGGCGGAAAGGA	16774045	16774078	16773995	16774047	1	KQ011504.1	ENSCATG00000034561.1	16330211	16809711	ANK2	9749	2376	197284	Yes
ACTTAGTATTGATCAAAGAAATTTCAAATTATGATCAACTGGGTGGGGAGAA	16631342	16631458	16631508	16631456	-1	KQ011504.1	ENSCATG00000045216.1	16626782	16631882	None	9749	2376	197284	No_or_no_constitutive_exon
TTAATGCAATAGCATTCTGGTTTCAGGAGATACATCTGGGGAACTATAAGAA	24639079	24639114	24639164	24639112	-1	KQ011504.1	ENSCATG00000038376.1	24639079	24658098	ANXA5	9749	2376	197284	Yes
GCTGAGGTGGAGCAGCTCCTGTCCGAGAGAGCCCCGCTCACAGGGCACAGCT	11308635	11308696	11308746	11308694	-1	KQ010752.1	ENSCATG00000042846.1	11305914	11350432	LGMN	9749	2376	197284	No_or_no_constitutive_exon
GGAGGGCTGGGGCTTGCTTGGCCTCCCTAGCTGAGGGCCGGGCGGCGCAGTT	12664675	12664870	12664625	12664677	1	KQ010752.1	ENSCATG00000021915.1	12646116	12669688	OTUB2	9749	2376	197284	Yes
TCTCCGTGAGCCTGGCCATGCTCTCCCTGGGGGCTGGGTCCAGCACAAAGAG	13216743	13216867	13216693	13216745	1	KQ010752.1	ENSCATG00000035051.1	13210053	13226793	SERPINA5	9749	2376	197284	No_or_no_constitutive_exon
TGTCTGAGATCCCGGTGGTGAAGACTAACGCCGGACCCTGAGATCGGGAGTT	15376480	15376681	15376731	15376679	-1	KQ010752.1	ENSCATG00000015145.1	15375954	15376759	None	9749	2376	197284	No_or_no_constitutive_exon
CGGGCGGCGCGGTCAACGGGCGCGGGGGCGGCTTCGCGCCGGGCACGGAGCC	17834731	17835427	17835477	17835425	-1	KQ010752.1	ENSCATG00000041505.1	17829851	17933908	BCL11B	9749	2376	197284	No_or_no_constitutive_exon
CAGACCGGATGGGAAATTCTTTATTTGTGTTGAGTGGGAAAAAAAAAAAGTT	17831581	17831658	17831708	17831656	-1	KQ010752.1	ENSCATG00000032943.1	17831581	17831838	None	9749	2376	197284	No_or_no_constitutive_exon
GAAGAGGGGAGGGGAGGCCAGGGGGAGGGTACTGAAGAAGGGCAGAAAAGGC	18643256	18643406	18643206	18643258	1	KQ010752.1	ENSCATG00000024268.1	18638462	18643406	None	9749	2376	197284	No_or_no_constitutive_exon
CCACCCTCACGCCCCTCAGCCTCTGCCATGATTCCTCCCACCAGGGGTAGCT	19029438	19029461	19029511	19029459	-1	KQ010752.1	ENSCATG00000026382.1	18999898	19042645	WARS	9749	2376	197284	No_or_no_constitutive_exon
TGTCCATGAAAGAGCTCAACAAGAATACCCCTCTCCTCACCGAGGGCCAGGC	19395010	19397166	19394960	19395012	1	KQ010752.1	ENSCATG00000003062.1	19387271	19397166	DLK1	9749	2376	197284	No_or_no_constitutive_exon
TGCCCAGCGGCTACGGGCTGACCTACCGCCTGACCCCTGGGGTGCACGAGCT	19394923	19395253	19394873	19394925	1	KQ010752.1	ENSCATG00000003062.1	19387271	19397166	DLK1	9749	2376	197284	No_or_no_constitutive_exon
GGAGATTCTACCCGGCATGTTGAATATGAAACGATAGCAGGTGGGTTGAGGT	19489627	19489719	19489769	19489717	-1	KQ010752.1	ENSCATG00000041413.1	19489627	19490100	None	9749	2376	197284	No_or_no_constitutive_exon
CGTGGAATCGTAAGTGAAAGTCGACTTGGCAGAGGGGGTCGATTTGGGAGGA	20345909	20346027	20345859	20345911	1	KQ010752.1	ENSCATG00000032833.1	20345099	20346027	None	9749	2376	197284	No_or_no_constitutive_exon
TTTTAACGTGTAACTTGTGAAACCAGTAATGTTTCACTCTAGGGAACAAGTC	20497595	20497688	20497545	20497597	1	KQ010752.1	ENSCATG00000031494.1	20438084	20609546	None	9749	2376	197284	No_or_no_constitutive_exon
GCCGGGCGCGGTGGCTCACACCTGTAATCCCAGCACTTTGGGAGGCTGAGGT	22438632	22438675	22438582	22438634	1	KQ010752.1	ENSCATG00000031713.1	22383412	22457356	None	9749	2376	197284	No_or_no_constitutive_exon
GTTGGATCAGGTCCCCCATCCAGGAGAGAGGGCAGAGGGAGGCCTGAGAGCC	23968700	23968812	23968862	23968810	-1	KQ010752.1	ENSCATG00000043565.1	23967867	24049220	BRF1	9749	2376	197284	No_or_no_constitutive_exon
AGGGCGTGCCAGCCCGTAGGCCCGCGGTCGTTACGGACCCCGCAGGGCAGCC	24307177	24307340	24307390	24307338	-1	KQ010752.1	ENSCATG00000032606.1	24306851	24308203	None	9749	2376	197284	No_or_no_constitutive_exon
TGGGGGTGCTGGGGCCTAATGGTTAGACAAGACTCTTGGGCAGGCAAAAGGC	4667634	4667755	4667584	4667636	1	KQ012508.1	ENSCATG00000039543.1	4667602	4668375	None	9749	2376	197284	No_or_no_constitutive_exon
GCTGGTTAAGAAGGGGATGGTAAAGGAGGTCTGGAGGGTGCTGGGTGGAGGT	5622960	5623118	5623168	5623116	-1	KQ012508.1	ENSCATG00000032458.1	5608468	5623152	None	9749	2376	197284	No_or_no_constitutive_exon
GTTGCTTCATTAAAAGCTAGATGGGCAGTAGGGGCGTGGGGTGGGGGCAGCA	6536147	6536174	6536097	6536149	1	KQ012508.1	ENSCATG00000043883.1	6520753	6550815	LGI2	9749	2376	197284	No_or_no_constitutive_exon
TGAACGCATGAAAGAAATAAAGTGGTTGATTTGGTGTATCTGTGGGACAGGA	13953554	13953660	13953710	13953658	-1	KQ012508.1	ENSCATG00000040965.1	13926905	13958722	LAP3	9749	2376	197284	No_or_no_constitutive_exon
CACTGGTGAGAGCAAAGAGCAGGTTGCCAACTCAGCTTTTGTGGAGGGAGTG	18220507	18220530	18220580	18220528	-1	KQ012508.1	ENSCATG00000013123.1	18219866	18222030	None	9749	2376	197284	No_or_no_constitutive_exon
CGTTTTTTTACAACAAATGCAGCCTCCTTTCCCATGCCTGTGGGCATAAGGA	22384732	22385169	22385219	22385167	-1	KQ012508.1	ENSCATG00000037968.1	22383271	22390587	None	9749	2376	197284	No_or_no_constitutive_exon
CAGATGAACTTGCTCTTGTTGATGTCACGGAGAACAAATTAAAGGGAAAGAT	22498727	22498926	22498976	22498924	-1	KQ012508.1	ENSCATG00000040924.1	22498016	22499166	None	9749	2376	197284	No_or_no_constitutive_exon
GGCAATGAGAATATGTCAGTAAGTTAAACTTTCTCATTATAGGTGGGTAGAA	7555269	7555324	7555374	7555322	-1	KQ011788.1	ENSCATG00000036136.1	7544057	7612213	ADTRP	9749	2376	197284	No_or_no_constitutive_exon
CGAGTGCGGGAGACCGTGCGCAGGTTTGGAGCCCGCGGCCGGGCGGGGAGAA	9448127	9448146	9448077	9448129	1	KQ011788.1	ENSCATG00000040146.1	9444980	9460962	NOL7	9749	2376	197284	No_or_no_constitutive_exon
AGAAGGTCCAGAAAGGTCAGCTTGGTAGACCTGGCGGGGTAGCGAAAGAGTA	13732077	13732132	13732182	13732130	-1	KQ011788.1	ENSCATG00000002487.1	13642922	13758726	KIF13A	9749	2376	197284	No_or_no_constitutive_exon
TTCACCGAGTCAAAAAACTGACATGTCGGGTGAGAGGACAGTGATGGGAGGC	13684169	13684193	13684243	13684191	-1	KQ011788.1	ENSCATG00000002487.1	13642922	13758726	KIF13A	9749	2376	197284	No_or_no_constitutive_exon
CTACCTCATAGCGGGCATCCAGCACAGCTGCCAGGATATCGGGGCCACAGCC	14246835	14246956	14247006	14246954	-1	KQ011788.1	ENSCATG00000035019.1	14246835	14248379	None	9749	2376	197284	No_or_no_constitutive_exon
GCCTCCCCTGCTGCAAGAGGACTATCTCCTGAGCCTCGGGGAGGAGGAAGGC	16355120	16355191	16355070	16355122	1	KQ011788.1	ENSCATG00000039889.1	16267881	16358489	E2F3	9749	2376	197284	No_or_no_constitutive_exon
TTCTTTAAGGATGGTTTAGAAATGGAAAAATGTGTAAGTACAGGGGGGAGTG	6798873	6798903	6798823	6798875	1	KQ009723.1	ENSCATG00000031478.1	6796163	6803121	TPT1	9749	2376	197284	No_or_no_constitutive_exon
TTTGCTGCTTGTGGTTATTTTTATTTTCTTTTTCTTCCAGGGTATATGAGAA	9231977	9232145	9231927	9231979	1	KQ009723.1	ENSCATG00000015725.1	9120667	9264509	EPSTI1	9749	2376	197284	No_or_no_constitutive_exon
TACTTTATATTGTTTAAATTTAAATATTAGGTTTGGGGCAAGATGGAAAGAC	9778466	9778607	9778657	9778605	-1	KQ009723.1	ENSCATG00000033496.1	9776496	9824583	AKAP11	9749	2376	197284	No_or_no_constitutive_exon
CAGAAAAAAAAAAAATAGGAGAATTGTTGCATGAAATTGGACTGGGCAAGGA	12299060	12299098	12299148	12299096	-1	KQ009723.1	ENSCATG00000039958.1	12221023	12323800	COG6	9749	2376	197284	No_or_no_constitutive_exon
TTTTAAAACAAATTTATGTTTAAGGCTAAAAATTATTATTTTGGGAACAGGT	16614549	16614676	16614726	16614674	-1	KQ009723.1	ENSCATG00000030242.1	16126379	16878498	NBEA	9749	2376	197284	No_or_no_constitutive_exon
TGCTAAGCTTCGTCAAGAACTCATTACTCCAAAGGGTGGTGGTGGGGGAGGT	18190320	18191270	18190270	18190322	1	KQ009723.1	ENSCATG00000045344.1	18190166	18191270	None	9749	2376	197284	No_or_no_constitutive_exon
TGGCCCTGGGCGTGCGCCGCCTGCGCGCGGAGCCGGCGACGGGCGCGCAGAC	18703278	18703973	18704023	18703971	-1	KQ009723.1	ENSCATG00000044821.1	18658529	18704090	KL	9749	2376	197284	No_or_no_constitutive_exon
TGGGGACCGGGTGAGAGGGCTGCACGGAGTCTGCGTGGGGATGGGGTCAGAG	163403	163587	163637	163585	-1	KQ011602.1	ENSCATG00000018097.1	162608	179731	AP5Z1	9749	2376	197284	No_or_no_constitutive_exon
ACCATCACCAGCGTGTGCGTGCTGAGTGACCACCTCTGGTCTAGGGGAAGGA	2480242	2480271	2480192	2480244	1	KQ011602.1	ENSCATG00000023329.1	2479335	2480543	GRIFIN	9749	2376	197284	No_or_no_constitutive_exon
GCGGGGACGGGGCCTGCACCCTCACCTGCCTGGCTCCCACACCCAGGGAGCT	3560947	3561085	3560897	3560949	1	KQ011602.1	ENSCATG00000032491.1	3555192	3588831	INTS1	9749	2376	197284	No_or_no_constitutive_exon
CCCAGTGGCCCTGCTCTGACACGTGGCTCTGTCTCCCCACCTGGGGGCAGCC	3624207	3624363	3624157	3624209	1	KQ011602.1	ENSCATG00000028130.1	3599768	3630164	MICALL2	9749	2376	197284	Yes
GCCCCGCCGGCGTGTGACTCGGGAGCTGCACGCACCTGGGTGGACACAAGGC	3967050	3967226	3967276	3967224	-1	KQ011602.1	ENSCATG00000045272.1	3966919	3968422	GPER1	9749	2376	197284	No_or_no_constitutive_exon
CCTCTGTGGCAGGTACATGTCCCAGAGCAAGCACGCGGAGGGCCCGGGAGCT	4178645	4178687	4178737	4178685	-1	KQ011602.1	ENSCATG00000017390.1	4168234	4188434	GET4	9749	2376	197284	No_or_no_constitutive_exon
TCGATGGAAGCTCTGTGCGGGTTACTCACCCTGGGGTGGGGCTGATGAAGCC	4176595	4176627	4176677	4176625	-1	KQ011602.1	ENSCATG00000017390.1	4168234	4188434	GET4	9749	2376	197284	No_or_no_constitutive_exon
TGAGAAGAATCTGAAGAAGGGCCCCTGCCGGGATGGGCGGGAGGAGCAAGTT	4566325	4566378	4566275	4566327	1	KQ011602.1	ENSCATG00000003438.1	4547973	4571505	PDGFA	9749	2376	197284	No_or_no_constitutive_exon
GGTGGGGAATGATGCTGGCAGGCCCAAGGTCCAAGTAGAATACAAGGGAGAG	12183860	12184343	12183810	12183862	1	KQ011602.1	ENSCATG00000036118.1	12183539	12185269	None	9749	2376	197284	No_or_no_constitutive_exon
TGTAAACAGAGCCCAGACGGCCGTATCGAAGTCAAAGGGCAGCATGGAAGCT	12642558	12642668	12642508	12642560	1	KQ011602.1	ENSCATG00000042913.1	12244876	12799450	NCAM2	9749	2376	197284	No_or_no_constitutive_exon
TTGAGTGGTGGAGGTAGCTTTCAGCAGGATGGATGGGGAGCTGGAAGAAGGG	17055724	17055910	17055674	17055726	1	KQ011602.1	ENSCATG00000044906.1	17050782	17055910	None	9749	2376	197284	No_or_no_constitutive_exon
CAGAGACAAAGCAAGAGAAGAAGCAGAGGCTGTTGGCCCGGGCCGAGAAGAA	19688002	19688443	19687952	19688004	1	KQ011602.1	ENSCATG00000032659.1	19682719	19688443	None	9749	2376	197284	No_or_no_constitutive_exon
GGAATAGAGCAGCTTTTGGGCTGGCCACGGTGACAGAAAATGGTCGGGAGAG	20240582	20240661	20240711	20240659	-1	KQ011602.1	ENSCATG00000030066.1	20240582	20250365	None	9749	2376	197284	No_or_no_constitutive_exon
TTTTTAGTTGTCAGTTTGTCATTTTTCTTTCTGTGATTTTTGGGACACAGGT	20409607	20409711	20409557	20409609	1	KQ011602.1	ENSCATG00000036294.1	20398350	20428577	USP16	9749	2376	197284	Yes
CCTCAGAGAACACATGATTGTGTGAAACTGCCCAACTTAGGGATAACCAGGG	1407531	1407570	1407620	1407568	-1	KQ010842.1	ENSCATG00000042385.1	1407531	1407992	None	9749	2376	197284	No_or_no_constitutive_exon
TTTGAACCCAAAATGACAAAACAAGAAGGAGCATTAATACCAAGGGTAAGCC	2550022	2550048	2549972	2550024	1	KQ010842.1	ENSCATG00000031420.1	2549813	2550048	None	9749	2376	197284	No_or_no_constitutive_exon
AGCCTTTAACACTGTTCCCCTTGATGGGGTTATTTGTCCTTGGGTTAAAGGG	3060414	3060553	3060364	3060416	1	KQ010842.1	ENSCATG00000039188.1	3054708	3065567	HNRNPH3	9749	2376	197284	No_or_no_constitutive_exon
TCTGCCTCCCCTGCCCTCTTCATCTGCGGTGGGCCCCCGGGGTGGGCGAGGG	6134511	6134794	6134461	6134513	1	KQ010842.1	ENSCATG00000041425.1	6067055	6153802	UNC5B	9749	2376	197284	No_or_no_constitutive_exon
GCTCTGACTCTGGCCTCTAGGGAGCAGGGACAGGGGCGGATGAAGGGCAGAG	6680417	6680663	6680367	6680419	1	KQ010842.1	ENSCATG00000036516.1	6302900	6686132	None	9749	2376	197284	No_or_no_constitutive_exon
CACCCAGGTCCAGCAGAGTGACATTGGCTCTTCCCTCCAGGGCGGGCTAGGG	7203531	7203631	7203681	7203629	-1	KQ010842.1	ENSCATG00000035918.1	7198189	7223583	DNAJB12	9749	2376	197284	No_or_no_constitutive_exon
CAAATGCTAAATCTACCTCGTTTTCCATACCTGTCTTTTGATTGGGATAGCT	8458693	8458925	8458975	8458923	-1	KQ010842.1	ENSCATG00000034048.1	8430662	8507970	USP54	9749	2376	197284	No_or_no_constitutive_exon
TAACATCTGGGACTCCTGACTTCTGAGACTGACTTCTTTTGGGGGGTTAGGC	8642702	8642931	8642652	8642704	1	KQ010842.1	ENSCATG00000018884.1	8629927	8647146	ZSWIM8	9749	2376	197284	Yes
AGTCAGAATCATCTGCCTGTCTCCTGTGTTTCTTCCTTTTCTAGGGCAAGAA	8639186	8639360	8639136	8639188	1	KQ010842.1	ENSCATG00000018884.1	8629927	8647146	ZSWIM8	9749	2376	197284	No_or_no_constitutive_exon
CTGCCCTGCCCTGGCTGGTTAGCTGCCCCGCTCCGCACTGGGAATGGCAGCT	8664862	8664948	8664998	8664946	-1	KQ010842.1	ENSCATG00000041481.1	8657831	8719490	CAMK2G	9749	2376	197284	No_or_no_constitutive_exon
AGCCAGGTGTGGTTGGCGGGGGGCCTGTTAATCCTAGCTACGTGGGCGAGGC	18906661	18906695	18906745	18906693	-1	KQ010842.1	ENSCATG00000039954.1	18902191	18919705	ATP5C1	9749	2376	197284	No_or_no_constitutive_exon
AACGATCCGGGTCAAGCAGCTACAGCTTGTACTTCCAGGGAGCCGGGTAGCA	20688318	20688434	20688268	20688320	1	KQ010842.1	ENSCATG00000040404.1	20673865	20706735	IL15RA	9749	2376	197284	No_or_no_constitutive_exon
GATTTTCTTGGGTTATTGGTTCTATGGAATAGATTTTGCTAGTGGGAAAGTC	20741752	20741965	20742015	20741963	-1	KQ010842.1	ENSCATG00000035430.1	20721475	20766177	FBXO18	9749	2376	197284	No_or_no_constitutive_exon
AGCGACGCTCCTTTCCCACCCCCGCTACACACTGGGCACACTGGGCAGAGGC	209184	209233	209283	209231	-1	KQ009503.1	ENSCATG00000030320.1	209184	219246	DLL3	9749	2376	197284	No_or_no_constitutive_exon
ATCGTTCTGGGGCTCGCCGCCTGCAAAACCTCTGGAGGTGGGCAAGGAAGGG	255397	255406	255456	255404	-1	KQ009503.1	ENSCATG00000035589.1	238690	274318	SUPT5H	9749	2376	197284	No_or_no_constitutive_exon
CCTCAACCTTCAATTCGTGTTTGCTTCCCCGTTCACGCTCCAGGGACCAGCG	255233	255295	255345	255293	-1	KQ009503.1	ENSCATG00000035589.1	238690	274318	SUPT5H	9749	2376	197284	No_or_no_constitutive_exon
TCACCAACCAGACCTGGGAGCGGAGAAGGGTGTGTGTTCATAGGGAAGAGGA	339309	339408	339259	339311	1	KQ009503.1	ENSCATG00000043491.1	331743	339408	PAF1	9749	2376	197284	No_or_no_constitutive_exon
GAGACCTTATCTGGCAGCTTGTCCCTTCCCACGGGTCGGGCGCATAAAAGCG	523510	523941	523460	523512	1	KQ009503.1	ENSCATG00000032618.1	486965	524973	SYCN	9749	2376	197284	No_or_no_constitutive_exon
GCTTGGCCCCGCGGCGACCTGCCCAGGGATGCGCTACCTTCTGGGTAAAGCT	1127275	1127308	1127225	1127277	1	KQ009503.1	ENSCATG00000044985.1	1111301	1138910	MAP4K1	9749	2376	197284	No_or_no_constitutive_exon
GTATCTGGTGGTGGCTCATTGAGACCCCCTGTCCCCACACGGGTGGCCAGGC	1228489	1228676	1228726	1228674	-1	KQ009503.1	ENSCATG00000040511.1	1139095	1298368	RYR1	9749	2376	197284	Yes
AAAATGGAGGGCCAACGTGATGGCGCCTTGGGGATGGCTGGGGGCTGCAGGC	1198713	1198746	1198796	1198744	-1	KQ009503.1	ENSCATG00000040511.1	1139095	1298368	RYR1	9749	2376	197284	No_or_no_constitutive_exon
GGTCAGGCCTTGGACCTAAATGAGATGGAGCCTCAGGAGAGTGGTGGGAGTG	1386000	1386187	1386237	1386185	-1	KQ009503.1	ENSCATG00000036964.1	1364997	1397457	CATSPERG	9749	2376	197284	No_or_no_constitutive_exon
TTTGGGGCGGGAACGGGCTCTTCCCCCAGCTCTGTTCTGCAGGTAGGGAGTG	2248879	2248952	2249002	2248950	-1	KQ009503.1	ENSCATG00000026342.1	2232768	2250541	ZNF570	9749	2376	197284	No_or_no_constitutive_exon
AAAGACCCTAAATGTGGAGAACATAGGAAAATCTTTAATGGTGGGATCAGAC	2601519	2601691	2601741	2601689	-1	KQ009503.1	ENSCATG00000033174.1	2600766	2683129	ZNF568	9749	2376	197284	No_or_no_constitutive_exon
AGAGAATTCATACCGGTGAGAAACCATACATATGTAATGAATGTGGGAAGGC	2727757	2727925	2727975	2727923	-1	KQ009503.1	ENSCATG00000038244.1	2711186	2728720	None	9749	2376	197284	No_or_no_constitutive_exon
ACAGAATTCATACTGGTGAGAAACCCTATGAATGTAAGGAATGTGGGAAGGC	2727370	2727589	2727639	2727587	-1	KQ009503.1	ENSCATG00000038244.1	2711186	2728720	None	9749	2376	197284	No_or_no_constitutive_exon
GAGAAAAGTCCTGTGAGTGTGTTGAAGTTGGAGCATGGGGAGGAATATAGTC	2963258	2963367	2963417	2963365	-1	KQ009503.1	ENSCATG00000031255.1	2963258	3007893	ZNF382	9749	2376	197284	No_or_no_constitutive_exon
CCAGGCCGGGGTGGCGGCAGCGGATGGGGCCCAGGCCGGGGTGGCGGCAGCG	4458518	4458746	4458468	4458520	1	KQ009503.1	ENSCATG00000036717.1	4457872	4459439	None	9749	2376	197284	No_or_no_constitutive_exon
AAAATGATGTGTATGTATAAATATCCAAGAATGAAGAAAAAATGGGAGAGTT	4531162	4531478	4531528	4531476	-1	KQ009503.1	ENSCATG00000043573.1	4530752	4534105	None	9749	2376	197284	No_or_no_constitutive_exon
ATATGGCAGTGGACGTGGATTTGGGGATGGCTATAATGGGTATGGAGGAGGG	7132637	7132646	7132696	7132644	-1	KQ009503.1	ENSCATG00000033325.1	7127756	7137833	HNRNPA2B1	9749	2376	197284	No_or_no_constitutive_exon
TTGTTGTCCCCGCTGTTCTGGACACTGGGGAAACAGGCCCAGGGCACCAGGA	9711650	9711808	9711600	9711652	1	KQ009503.1	ENSCATG00000039237.1	9401954	9811792	CREB5	9749	2376	197284	No_or_no_constitutive_exon
TAGTGACTTTGTGTCTTTGTTTTCTCCTTCCACCGCCCATGGGCACGCAGCA	11137784	11137907	11137734	11137786	1	KQ009503.1	ENSCATG00000029991.1	11126154	11155476	MTURN	9749	2376	197284	No_or_no_constitutive_exon
TGCGTCCGCGCCACTCTCCTCGCCGCCCCGATGGCGTTCCGGGGCTGGAGGC	13981583	13981784	13981533	13981585	1	KQ009503.1	ENSCATG00000004144.1	13980118	14032381	FKBP9	9749	2376	197284	No_or_no_constitutive_exon
TGTACTTTTTTTTTTTCTCTTTTGCTGTGACATCACCTGGGAAAATCCAGAA	14060565	14060620	14060670	14060618	-1	KQ009503.1	ENSCATG00000040035.1	14039573	14089104	NT5C3A	9749	2376	197284	No_or_no_constitutive_exon
CTGAGCTGTAGGCCGCCCTGCAGCGGGCCAAGCAGGACAGGGCGCGATAGCT	19642928	19643267	19642878	19642930	1	KQ009503.1	ENSCATG00000033561.1	19642430	19643267	None	9749	2376	197284	No_or_no_constitutive_exon
TACAGTTTACGTGTTATAATTATATCACCCAATTTTTCTTAATGGGACAGCG	14462	14723	14773	14721	-1	KQ011413.1	ENSCATG00000015503.1	11871	123793	None	9749	2376	197284	No_or_no_constitutive_exon
TCTCGATTTCTGCTCTGTTTTCCTGATTCCACCCCCACCCTGGGCAGCAGCT	333576	333686	333526	333578	1	KQ011413.1	ENSCATG00000044578.1	312326	343323	PARP6	9749	2376	197284	No_or_no_constitutive_exon
CGGGCCCGGACCCCCTCCTCTCATTCAGGGAAAATCGCGCAGGGACCCAGGA	4842507	4842540	4842590	4842538	-1	KQ011413.1	ENSCATG00000011653.1	4832792	4846866	SKOR1	9749	2376	197284	No_or_no_constitutive_exon
TGCTTGGACGGCCACCCTTGACTGTGTGCGGGGTCCTCTCGGCTGGGAAGCA	7874638	7874658	7874708	7874656	-1	KQ011413.1	ENSCATG00000035001.1	7854111	7895283	ANKDD1A	9749	2376	197284	No_or_no_constitutive_exon
TTGGCCTTCCCCCCCCATCCTCATTGCTTCTCTTATTGTGTTGAGGGAAGGT	7874608	7874730	7874780	7874728	-1	KQ011413.1	ENSCATG00000035001.1	7854111	7895283	ANKDD1A	9749	2376	197284	No_or_no_constitutive_exon
GGACACAGAGCTGCAGAGTCCTGAACATCCCTCCTTTCGGGCTGCAGAAGGG	7991640	7991673	7991590	7991642	1	KQ011413.1	ENSCATG00000030698.1	7982251	7991943	PIF1	9749	2376	197284	No_or_no_constitutive_exon
CTGAGCTTGCAGTGAGCCGAATTGAGCCCACTGCCTCCAGCCTGGGGGAGAC	8678586	8678634	8678536	8678588	1	KQ011413.1	ENSCATG00000043325.1	8572456	8717491	CSNK1G1	9749	2376	197284	No_or_no_constitutive_exon
TCCTTGGACTCAGGTGATCCACCCACCTCAGCCTCCCAAGTAGCTGGGAGTA	9274055	9274079	9274005	9274057	1	KQ011413.1	ENSCATG00000031246.1	9120007	9285869	HERC1	9749	2376	197284	No_or_no_constitutive_exon
ATGCCAGGTTCCCGCACACTCATTGAATGAGCAACCTCTTCTGGGAGCAGGT	9281029	9281335	9280979	9281031	1	KQ011413.1	ENSCATG00000031246.1	9120007	9285869	HERC1	9749	2376	197284	No_or_no_constitutive_exon
GGACTCAGGTGATCCACCCACCTCAGCCTCCCAAGTAGCTGGGAGTACAGGC	9274060	9274091	9274010	9274062	1	KQ011413.1	ENSCATG00000031246.1	9120007	9285869	HERC1	9749	2376	197284	No_or_no_constitutive_exon
CCCCTGCGGGCCCTCAGTGCTGTGTGTGTGTTCAGCAGCATCAGGGTGAGCG	9285673	9285869	9285623	9285675	1	KQ011413.1	ENSCATG00000031246.1	9120007	9285869	HERC1	9749	2376	197284	No_or_no_constitutive_exon
GGAGCACGTCTTGGTGGTAAGAAAGTGCATGAGTCAGGGCTGGGGAGTAGCT	10096481	10096503	10096553	10096501	-1	KQ011413.1	ENSCATG00000039955.1	10061941	10457908	TLN2	9749	2376	197284	No_or_no_constitutive_exon
GATAAATCTTTTCCTTCTCCTTTATCACTGGATTGGGGTGGACAAACAAGTG	12327496	12327572	12327446	12327498	1	KQ011413.1	ENSCATG00000041834.1	11658932	12387258	RORA	9749	2376	197284	No_or_no_constitutive_exon
ATGATTAAGAAAGTGCTGTTGAAATTGACACAGTGAGCCAGTGGGTTGAGTT	12458197	12458475	12458147	12458199	1	KQ011413.1	ENSCATG00000043106.1	12407094	12463924	ICE2	9749	2376	197284	No_or_no_constitutive_exon
AAAGTAGCTTCAAAAGGATAAATCTAAAAGTTACTGGTTTTTAAGGGGAGGT	13436936	13436940	13436990	13436938	-1	KQ011413.1	ENSCATG00000043413.1	13436936	13437744	None	9749	2376	197284	No_or_no_constitutive_exon
TGTGGTAGGTGTTCACACCTTCCTAATCTCCAGTCTGTTTGCTGGGACAGCA	13694043	13694133	13693993	13694045	1	KQ011413.1	ENSCATG00000034350.1	13552981	13792858	None	9749	2376	197284	Yes
TTTCTGACTGACTTATCCTTCTTCCATCTTAACCCTCTTGGGAATCGTAGCC	13756096	13756266	13756046	13756098	1	KQ011413.1	ENSCATG00000034350.1	13552981	13792858	None	9749	2376	197284	Yes
GGGGAAAACAAACTATCCTAGTAATTGTGTGTTTTATGTTCCCAGGGAAGCA	13652480	13652619	13652430	13652482	1	KQ011413.1	ENSCATG00000034350.1	13552981	13792858	None	9749	2376	197284	No_or_no_constitutive_exon
GCTGGGTACGGTGGCTCACGCCTGTAATTCCAGAACTTTGGGAGGCCGAGGT	20789868	20789885	20789935	20789883	-1	KQ011413.1	ENSCATG00000039348.1	20789868	20795842	None	9749	2376	197284	No_or_no_constitutive_exon
CTTCTGACTTAAGTCCTGAAAACTGTGTTGACAGCGTGCACATGGGTGAGCC	3928565	3928613	3928515	3928567	1	KQ012641.1	ENSCATG00000042327.1	3911840	3954647	FABP6	9749	2376	197284	No_or_no_constitutive_exon
GTCAGCAGGCAGGCCCTAAGGTCCCATTTCCTGAGACTCTCGGGAGGCAGCC	3998476	3998727	3998777	3998725	-1	KQ012641.1	ENSCATG00000039008.1	3967199	4029875	CCNJL	9749	2376	197284	No_or_no_constitutive_exon
AGAGGGAAGTGTTCTGCAGGCTGAAAGAATGAGTGATTTCTAGGTGGGAGGA	13650466	13650535	13650585	13650533	-1	KQ012641.1	ENSCATG00000034327.1	13650466	13650893	None	9749	2376	197284	No_or_no_constitutive_exon
ATAAAAGTCACATGTGAGGGGTGGGCCTGGGGCCTGGGGACAGCACAAAGGT	15452332	15452378	15452282	15452334	1	KQ012641.1	ENSCATG00000031141.1	15447192	15455810	SMIM23	9749	2376	197284	No_or_no_constitutive_exon
TGCTGGAGGTGAGTGGATTCCCCTCCCCCTCTGCTCTCTGAAGGGCGGAGCC	15767398	15767430	15767480	15767428	-1	KQ012641.1	ENSCATG00000036488.1	15707653	15858630	STK10	9749	2376	197284	No_or_no_constitutive_exon
TCTTCATGGCTACGGTCACTTTCTTGTTGTCCCATCAGGGAAACCAGGAGGA	19862986	19863080	19862936	19862988	1	KQ012641.1	ENSCATG00000042378.1	19850191	19863080	None	9749	2376	197284	No_or_no_constitutive_exon
CAGCCATAAAAAAGGATGAGTTCATGTCCTTTGTAGGGACATGGATGAAGCT	20008032	20008069	20007982	20008034	1	KQ012641.1	ENSCATG00000038199.1	19969547	20059209	SIMC1	9749	2376	197284	No_or_no_constitutive_exon
AGGACCAGCCTCCCAGGCCACCCTTGCCTCTGATTCCTGCTGGGGTGGAGGG	20322671	20322873	20322621	20322673	1	KQ012641.1	ENSCATG00000014184.1	20293652	20328861	CDHR2	9749	2376	197284	No_or_no_constitutive_exon
CTTACCACTGACCAGTTTGTCTGTCTGTATATGTTCATGTGCGAGGGCAGAG	20826970	20827164	20826920	20826972	1	KQ012641.1	ENSCATG00000037961.1	20821241	20832160	FGFR4	9749	2376	197284	No_or_no_constitutive_exon
GGAGCTCTGAGGCATGGACTTTGTCCATCTCCAGGCTGGTGCTTGGGAAGCC	20827503	20827609	20827453	20827505	1	KQ012641.1	ENSCATG00000037961.1	20821241	20832160	FGFR4	9749	2376	197284	No_or_no_constitutive_exon
ATGAGCCAACCTAAAAAGTCAGGATGATGGTGACAAGTTTTTGGGATGAGCT	7648451	7648489	7648539	7648487	-1	KQ012397.1	ENSCATG00000030944.1	7648451	7649301	None	9749	2376	197284	No_or_no_constitutive_exon
TGGGTTTTTGGCCACTGCTGTAAAATAATGCCTCCTCTCTCACGGGACAGCC	12298307	12301631	12301681	12301629	-1	KQ012397.1	ENSCATG00000034117.1	12298307	12424758	SPRED2	9749	2376	197284	No_or_no_constitutive_exon
TGCAAAGAGCCCTGCCCATCTCAGCTATTTTGGTTGTCATTACAGGGGAGCG	15341687	15341838	15341637	15341689	1	KQ012397.1	ENSCATG00000037750.1	15326681	15359732	PLEK	9749	2376	197284	No_or_no_constitutive_exon
TTGTATAAAAATGATTTATTCTAAACTGTTCAATTTTGACAGGGAGGTAGCC	16281090	16281110	16281160	16281108	-1	KQ012397.1	ENSCATG00000040348.1	16251243	16302199	GFPT1	9749	2376	197284	No_or_no_constitutive_exon
GACAAAGCAAGAGAAGAAGCAGAGGCTGTTGGCCCGGGCCGAGAAGAAAGCT	19562421	19562858	19562371	19562423	1	KQ012397.1	ENSCATG00000028328.1	19561102	19562858	None	9749	2376	197284	No_or_no_constitutive_exon
CTTCTCTCTGTCTGTACCTGCGTGTGTTGCCGTCGGCGGCGGGGCCGCAGCC	19913244	19913429	19913194	19913246	1	KQ012397.1	ENSCATG00000031824.1	19905556	19925783	EMX1	9749	2376	197284	Yes
AGGCGGAGCAGGCGCTGAGGAAGGTGCCCCGGGAAGTGGGAAGTGGGAAGCG	228026	228203	227976	228028	1	KQ011983.1	ENSCATG00000033276.1	214722	232610	IQCD	9749	2376	197284	No_or_no_constitutive_exon
CAGGCGGGCTGGACTGAAAGACCCCTGACAAGGTGCTGTGTGGGGTGCAGGT	262187	262418	262137	262189	1	KQ011983.1	ENSCATG00000041943.1	243253	273526	DDX54	9749	2376	197284	No_or_no_constitutive_exon
ACACTCAGCTCACATCCACTAATCACTCATCTTGGCCTTGGGTGACACAGGT	465697	465948	465998	465946	-1	KQ011983.1	ENSCATG00000034991.1	455396	484379	OAS3	9749	2376	197284	No_or_no_constitutive_exon
GACACTGAGATGTTGCCAGGAATAAGACTGACCCTGGGTGGGAATTACAGGC	458864	459012	459062	459010	-1	KQ011983.1	ENSCATG00000034991.1	455396	484379	OAS3	9749	2376	197284	No_or_no_constitutive_exon
GTCTGAGCTGTACTTCCCTCCCCAGGGGGGATCATTTGGCCGGGGCACAGAC	470898	471156	471206	471154	-1	KQ011983.1	ENSCATG00000034991.1	455396	484379	OAS3	9749	2376	197284	No_or_no_constitutive_exon
TAATAGCATTTGTGTCTCCTCCCAGCTGGCTGAAACCGGACATGGGAAAGAA	527343	527400	527450	527398	-1	KQ011983.1	ENSCATG00000034043.1	520227	594835	RPH3A	9749	2376	197284	No_or_no_constitutive_exon
GTTGCAGTGAGCTGAGATTGTGCCACTGCACTCCAGCCTGGGTGACAGAGCA	2229966	2230251	2230301	2230249	-1	KQ011983.1	ENSCATG00000007301.1	2227925	2231286	None	9749	2376	197284	No_or_no_constitutive_exon
ATGGCTCTGCACAGCCCAAAAACCAGCTTACTCCTTAGCCAGGGTGTGAGGC	3165285	3165335	3165385	3165333	-1	KQ011983.1	ENSCATG00000034386.1	3162698	3232534	ATP2A2	9749	2376	197284	No_or_no_constitutive_exon
AGAGAGGGTGGGCCGTTAACTTACCTGCCCTGTATTTTGTGGGAACACAGGT	4078851	4082049	4078801	4078853	1	KQ011983.1	ENSCATG00000032264.1	4052857	4082049	KCTD10	9749	2376	197284	Yes
TTCTTTCCCTCTCTCTCTGCCACTTTCTCCCTGCCCCTGCCTGTGGGAAGTG	4249924	4250052	4249874	4249926	1	KQ011983.1	ENSCATG00000044785.1	4227772	4259446	FOXN4	9749	2376	197284	Yes
TGCCACATCCACACCCAGGTAGGCTCAGGGACAGGGTGGGCAGGGAGGAGTG	4247312	4247340	4247262	4247314	1	KQ011983.1	ENSCATG00000044785.1	4227772	4259446	FOXN4	9749	2376	197284	No_or_no_constitutive_exon
CTTCTCTTCTGCAGGTGCCTTGGCTGGGGCGGCCGACCTGCATGTGGGAGCC	4249299	4249388	4249249	4249301	1	KQ011983.1	ENSCATG00000044785.1	4227772	4259446	FOXN4	9749	2376	197284	No_or_no_constitutive_exon
CCTTCGGCTGCTGGGATGCGGCGTGAAAGTCCCAGCAGCCTTTGGGGAAGCC	4452013	4452033	4452083	4452031	-1	KQ011983.1	ENSCATG00000028907.1	4433164	4453594	None	9749	2376	197284	No_or_no_constitutive_exon
CTTGCTTCCCCGGCTCACCGGTCCTGTTCCTTACCTCTGGCTGCGGGAAGGG	5313531	5313732	5313782	5313730	-1	KQ011983.1	ENSCATG00000032610.1	5300091	5429297	WSCD2	9749	2376	197284	Yes
TACATGAACAAGGTAGAGCTAGAGTCTCCCTGGAAGGGCTGACTGATGAGAT	6449352	6450144	6449302	6449354	1	KQ011983.1	ENSCATG00000025178.1	6448693	6450144	None	9749	2376	197284	No_or_no_constitutive_exon
GGGCTCAAGCTGTCCTTCCACCTTGGCCTCCCAAAGTGCTGGGATTACAGGA	9454120	9454124	9454070	9454122	1	KQ011983.1	ENSCATG00000021378.1	9404111	9477250	GLT8D2	9749	2376	197284	No_or_no_constitutive_exon
GTTTGAAAGGAGGTGTTCATTTAACAAAAGACCCTAAGGTTGTGGGATAGCT	18764942	18765092	18765142	18765090	-1	KQ011983.1	ENSCATG00000034695.1	18762277	18767259	None	9749	2376	197284	No_or_no_constitutive_exon
TTTGGGACTTCAACTTAGGAGCCTAGAATTCTAGGGACATGATGGGCAAGTA	490386	490406	490456	490404	-1	KQ010045.1	ENSCATG00000020482.1	476787	501167	ALDH6A1	9749	2376	197284	No_or_no_constitutive_exon
GTTCTCTAGAGACCAGGAAGAAGACAGCCCCTTGGGTCTTGGGGCTGCAGGG	638094	638138	638044	638096	1	KQ010045.1	ENSCATG00000031234.1	633875	638138	None	9749	2376	197284	No_or_no_constitutive_exon
TTCTGATGTTTTCTTAAGAACCCCCTCTCTTTCTTATTTCTCTGGGAAAGCC	863150	863260	863310	863258	-1	KQ010045.1	ENSCATG00000034933.1	845006	865394	SYNDIG1L	9749	2376	197284	No_or_no_constitutive_exon
CAATGACCTGGCCATCTCTGTCCTCTCTCATGGCATGGCTCTGGGGACAGAT	945327	945459	945509	945457	-1	KQ010045.1	ENSCATG00000037020.1	938740	1050584	LTBP2	9749	2376	197284	No_or_no_constitutive_exon
GTGTTTGAAACTCATTTTCTGCTCTCCTTTTCTTCTTTTTTGGGGGGCAGTT	2518139	2518186	2518089	2518141	1	KQ010045.1	ENSCATG00000043000.1	2443183	2541409	None	9749	2376	197284	No_or_no_constitutive_exon
TACGAGGGGCCCGCGCGGCGGGGCCGGGGTGGCGGTGCGGGCTGGCGGAGGG	4069521	4069541	4069591	4069539	-1	KQ010045.1	ENSCATG00000044471.1	3965265	4069914	SPTLC2	9749	2376	197284	No_or_no_constitutive_exon
CTGTCAAGCTCCGGGTCCCTTTTTTCAGGAATTCTTGTTTCGGGACACAGGC	4212077	4212134	4212027	4212079	1	KQ010045.1	ENSCATG00000036327.1	4159540	4212134	SLIRP	9749	2376	197284	No_or_no_constitutive_exon
CCTGCTGAGCATGCTGGGACACGATGAGGTACGGCTGCAGGCAGGGCTAGTG	8341323	8341351	8341401	8341349	-1	KQ010045.1	ENSCATG00000037703.1	8334520	8400935	GCN1	9749	2376	197284	No_or_no_constitutive_exon
ATTGTTGCTCCTTAAACTCTACCATGGCAGGAGGGTGGGTAGTAGCAGAGTG	8403323	8403526	8403576	8403524	-1	KQ010045.1	ENSCATG00000033083.1	8403249	8407830	RPLP0	9749	2376	197284	No_or_no_constitutive_exon
GTATTCCCGGGACCTGTCAGGCGCCCTGGGAAAGCAGGATCGAAGGGAAGGA	8729948	8730140	8730190	8730138	-1	KQ010045.1	ENSCATG00000017106.1	8729621	8731755	None	9749	2376	197284	No_or_no_constitutive_exon
ATGAGGGCTATGGAGGCAGGGGAGGGCTGGGAAGTGGGGTGCTGAGGCAGGA	9232668	9232840	9232618	9232670	1	KQ010045.1	ENSCATG00000043476.1	9216415	9238939	HNF1A	9749	2376	197284	No_or_no_constitutive_exon
CTTTATGCAGTGATGGAAATGTTCTATATCTGTGCTGTCCAATAGGGCAGCT	9439276	9439308	9439226	9439278	1	KQ010045.1	ENSCATG00000010710.1	9404035	9461825	P2RX7	9749	2376	197284	No_or_no_constitutive_exon
TCGCTGGCATTTCTCGGAGTCTTAATGTTGGTTTTCTGTTCGGGGAGCAGGA	9516358	9519534	9519584	9519532	-1	KQ010045.1	ENSCATG00000033113.1	9516358	9574789	CAMKK2	9749	2376	197284	No_or_no_constitutive_exon
GACCTCCATCCCCTCTTCTCTCTCCCTCTCCAATCCCCGTGGGGGCACAGGA	11346920	11347229	11347279	11347227	-1	KQ010045.1	ENSCATG00000009671.1	11324874	11376601	PITPNM2	9749	2376	197284	Yes
TTAAGAAACATTGAATTTGGGCTGACCCTCTTGTTTGTGACTGGGGGTAGGT	11672226	11672424	11672474	11672422	-1	KQ010045.1	ENSCATG00000008239.1	11645704	11704981	SBNO1	9749	2376	197284	No_or_no_constitutive_exon
GAGGCCATCACCCCCCAGCAGAGTGCCGAGCTAGGTGAGCCGGGGGCCAGGA	12763910	12763944	12763994	12763942	-1	KQ010045.1	ENSCATG00000042179.1	12690149	12856751	NCOR2	9749	2376	197284	No_or_no_constitutive_exon
AGTGTGCCCTGGCAGCTGCTTGGGCTCTGGGTCTGGGGTCAGGAGGGCAGCA	20501089	20501166	20501039	20501091	1	KQ010045.1	ENSCATG00000035699.1	20496878	20503166	None	9749	2376	197284	No_or_no_constitutive_exon
TCATTATATTCCTATTTAGGAAACATTCTAGAAAGTGATATGGGGCATAGGG	492035	492205	491985	492037	1	KQ012430.1	ENSCATG00000036374.1	212730	550481	None	9749	2376	197284	No_or_no_constitutive_exon
TCCTTCCCTCCGTGGTGGGGAACAGTTGTCTGTGGGCCCACAAAGGGAAGTG	3879643	3879680	3879593	3879645	1	KQ012430.1	ENSCATG00000036644.1	3824701	3901658	CAPN8	9749	2376	197284	No_or_no_constitutive_exon
TGTGTTTTTTTGAGACGGGACCTCGCTCTGTTGCCCGGGTTGGAGTGTAGTG	3869625	3869673	3869575	3869627	1	KQ012430.1	ENSCATG00000036644.1	3824701	3901658	CAPN8	9749	2376	197284	No_or_no_constitutive_exon
CAAGCCAACCCAGGTGTAGGTTTTATGTCACAGGGTTTCAGGGGACTTAGAG	17796518	17796582	17796632	17796580	-1	KQ012430.1	ENSCATG00000031459.1	17776633	17805533	TRAF3IP3	9749	2376	197284	No_or_no_constitutive_exon
CACTGTATGTTTAAACAGGAGAGTCCTCTCTGTCTTCTCTGCACTGGGAGCA	18303951	18304411	18303901	18303953	1	KQ012430.1	ENSCATG00000028227.1	18303212	18304411	None	9749	2376	197284	No_or_no_constitutive_exon
GAAGTCACTGGCTGAGCGGGCGCGGGCGCTGGCGGGCGACGCGGGAAGAGGG	273933	274033	274083	274031	-1	KQ012453.1	ENSCATG00000030887.1	271600	274067	None	9749	2376	197284	No_or_no_constitutive_exon
CCAGGCCCCACCGCACCAGGCCCCGTAAAGCGGGCTGACTGGGCTACAAGGC	6885728	6885869	6885678	6885730	1	KQ012453.1	ENSCATG00000022634.1	6885551	6886182	None	9749	2376	197284	No_or_no_constitutive_exon
TCGTTAAAAAGAGCATGCTTGTAAAATAATATCCTTCTGGGGGATTGCAGGA	8493930	8494085	8493880	8493932	1	KQ012453.1	ENSCATG00000030739.1	8492416	8516052	PNLIP	9749	2376	197284	No_or_no_constitutive_exon
TGAGATCTAGAATAATATATCTATGTCAGTTGCTAAGAGGGTCAAATGAGAT	11601837	11601978	11601787	11601839	1	KQ012453.1	ENSCATG00000042161.1	11598185	11601978	None	9749	2376	197284	No_or_no_constitutive_exon
AAGTGCAATTGCTGGGGAAGAACATCCCAGAGGTTCAATTCTGCGGGAAGTG	12865390	12865517	12865340	12865392	1	KQ012453.1	ENSCATG00000043471.1	12846751	12901513	WDR11	9749	2376	197284	No_or_no_constitutive_exon
TGGGGAGAAGGACTATAAATAGGCAGGGTGGTGAGAGGAAGAAGGGGGAGTG	14568274	14568658	14568224	14568276	1	KQ012453.1	ENSCATG00000044187.1	14548486	14633639	DMBT1	9749	2376	197284	No_or_no_constitutive_exon
TATGAAATGACTTACTCAAATTTTTTTGGTGACATTGGGACAGTGTAGAGAT	15106585	15106624	15106535	15106587	1	KQ012453.1	ENSCATG00000045202.1	15104242	15115640	None	9749	2376	197284	No_or_no_constitutive_exon
GAACTAGTTTTCTTTATATTACTTTTAGGAAGGGATTTTTACTGGGAGAGTA	16781214	16781240	16781164	16781216	1	KQ012453.1	ENSCATG00000014044.1	16776401	16808226	ABRAXAS2	9749	2376	197284	No_or_no_constitutive_exon
TGTATCTAATACCAAGACTCTTCCTTTTGAGTAGCAGATAAATGGGCAAGGG	5913151	5913370	5913420	5913368	-1	KQ012419.1	ENSCATG00000039501.1	5883591	6093504	AFF1	9749	2376	197284	No_or_no_constitutive_exon
GGGCTCAAGTAGTTCTCCCGTCTTGGCTTCCGAAAGTGCTGGGATTATAGGG	10010010	10010044	10010094	10010042	-1	KQ012419.1	ENSCATG00000030109.1	10001555	10040288	COPS4	9749	2376	197284	No_or_no_constitutive_exon
TCTCTCTTTCAATTTTCCTTTTTTTCTCCCCCTCCATTTCAAATGGGAAGCT	11639917	11639997	11639867	11639919	1	KQ012419.1	ENSCATG00000031794.1	11042871	11654866	RASGEF1B	9749	2376	197284	No_or_no_constitutive_exon
ATCTTATTAATATCACTTTGTGATGGATTGTTCCTGTTCTGGGTGTTAAGGA	14804695	14804779	14804829	14804777	-1	KQ012419.1	ENSCATG00000040368.1	14544594	14989688	FRAS1	9749	2376	197284	No_or_no_constitutive_exon
GCCGCCGCCTCTGGGAACGGCGACGCGGGGACCCACAGGTCCCAAGGGAGCT	16310095	16310287	16310337	16310285	-1	KQ012419.1	ENSCATG00000036610.1	16270215	16621038	SHROOM3	9749	2376	197284	No_or_no_constitutive_exon
ACCTATGAGCGGGTCAGATGCCCTCGTGCTCTTCTTTTCTAGGGATAGAGTC	17116127	17116284	17116077	17116129	1	KQ012419.1	ENSCATG00000034147.1	17115209	17141725	NAAA	9749	2376	197284	No_or_no_constitutive_exon
TTGGTTTCTCTTGCTTCTTACTATATGTCTTTTTTCTTCATGGGGGTTAGGC	17543148	17543268	17543098	17543150	1	KQ012419.1	ENSCATG00000043887.1	17537967	17578082	RCHY1	9749	2376	197284	No_or_no_constitutive_exon
TATTGTATACTCCAACTGGATCTTCTTTCTCTTACATTGGGTGTAAATAGTG	2025985	2026110	2026160	2026108	-1	KQ012697.1	ENSCATG00000040248.1	2005737	2032566	IFRD1	9749	2376	197284	No_or_no_constitutive_exon
TTCTTTAATCCTCTTTGCCCACTTACCTGCTGATATTGATGGGGAAAAAGCA	6198910	6198928	6198860	6198912	1	KQ012697.1	ENSCATG00000040869.1	6196638	6287365	NRCAM	9749	2376	197284	No_or_no_constitutive_exon
TGCATGAAGGTTGACTTTCGTTGTTGTCTTTCTTTTTTGTTCGGGGGCAGAT	6482583	6482707	6482533	6482585	1	KQ012697.1	ENSCATG00000018312.1	6434609	6519873	LAMB1	9749	2376	197284	Yes
CTTTTGGTCAATAAGCTAAACATCTTGTGCTTGGTTTTATTGGGTGACAGGT	6489770	6489995	6489720	6489772	1	KQ012697.1	ENSCATG00000018312.1	6434609	6519873	LAMB1	9749	2376	197284	Yes
CGAGGCGGCGGAGGCGCCCAGCGGAGGTGAAAGCATTGGCGGAAGGGAAGAT	6546309	6546361	6546411	6546359	-1	KQ012697.1	ENSCATG00000032210.1	6523670	6546492	DLD	9749	2376	197284	No_or_no_constitutive_exon
AAAGCACTGAGGCTTCACGGCAGAGCCTATGGGGGAAAACCGGTAGGGAGCC	6787727	6787932	6787677	6787729	1	KQ012697.1	ENSCATG00000029448.1	6787663	6787932	None	9749	2376	197284	No_or_no_constitutive_exon
CTTCATCTTCCCTTGGGAGTCAGAACAGAGTGGGGTAGAAGTGGGGGAAGAG	8418406	8418767	8418817	8418765	-1	KQ012697.1	ENSCATG00000043633.1	8418406	8478770	CDHR3	9749	2376	197284	No_or_no_constitutive_exon
ATGGTTACTAAGAATTTTGCACTTCGTTTTAGGTTGTCACCACTGGGAAGGA	8470217	8470350	8470400	8470348	-1	KQ012697.1	ENSCATG00000043633.1	8418406	8478770	CDHR3	9749	2376	197284	No_or_no_constitutive_exon
CTTCCCTTGGGAGTCAGAACAGAGTGGGGTAGAAGTGGGGGAAGAGACAGTC	8418406	8418761	8418811	8418759	-1	KQ012697.1	ENSCATG00000043633.1	8418406	8478770	CDHR3	9749	2376	197284	No_or_no_constitutive_exon
GGCAGGTAAGGGACCTCCTGGCACCGCCTTCACCGGCTCTGGGGGGGCAGGG	8837552	8837658	8837502	8837554	1	KQ012697.1	ENSCATG00000010612.1	8572758	8847629	ATXN7L1	9749	2376	197284	No_or_no_constitutive_exon
TAGAGTAAAAATTGCTGACCTGGGAAATGCTTGTTGGGTGGTAAGTAGAGTT	9333235	9333256	9333185	9333237	1	KQ012697.1	ENSCATG00000039894.1	9065483	9351403	SRPK2	9749	2376	197284	No_or_no_constitutive_exon
TGAAAACTGCTCAGAGCCTAACTATTGCTCTATTTCATTTCAGGGCCAAGAT	11830790	11830845	11830895	11830843	-1	KQ012697.1	ENSCATG00000033609.1	11815677	11922025	GSAP	9749	2376	197284	No_or_no_constitutive_exon
TAAGTATATACACAATTCCAATACTTTTTTGATATATTATAGGGGCTAAGGA	12427097	12427159	12427047	12427099	1	KQ012697.1	ENSCATG00000033680.1	12322387	12483299	PHTF2	9749	2376	197284	No_or_no_constitutive_exon
CAGTGGCATCCGGGGCCGGGTTGGCCGTGGATGGCGCCGGGACCGCAGAGCT	14325434	14325661	14325711	14325659	-1	KQ012697.1	ENSCATG00000031773.1	14324932	14325746	None	9749	2376	197284	No_or_no_constitutive_exon
TTTGAATTGCGAAGTGCAGGAGCCATTGTCACATTGTGGTGATGTGGGAGCT	18127982	18128029	18128079	18128027	-1	KQ012697.1	ENSCATG00000039531.1	18002871	18287225	SEMA3E	9749	2376	197284	No_or_no_constitutive_exon
ATCTGGCAGTTCAGACAAAGGGGGCTCTTTTTTAACTGGAAAACGGGCAGCA	2250712	2251253	2250662	2250714	1	KQ009938.1	ENSCATG00000038456.1	2161124	2528114	WDR7	9749	2376	197284	No_or_no_constitutive_exon
TTGCAGATCAGTTTTTTAACCTCTTTTTTTGTTCTCCTTCTCACAGGGAGAG	3689595	3689665	3689545	3689597	1	KQ009938.1	ENSCATG00000040788.1	3559727	3923960	NEDD4L	9749	2376	197284	No_or_no_constitutive_exon
TTCGCATCCTCGCAAGCTCTGTCTCAACATCTGTGTTGGGGAGAGTGGAGAC	8126541	8126829	8126879	8126827	-1	KQ009938.1	ENSCATG00000038834.1	8125611	8126922	None	9749	2376	197284	No_or_no_constitutive_exon
ATTCCAGTTTGGAATTACTAATTCTTTCTTTCTTGGTTCCAAATGGGCAGCT	9547303	9548617	9547253	9547305	1	KQ009938.1	ENSCATG00000036113.1	9522602	9548617	SERPINB10	9749	2376	197284	No_or_no_constitutive_exon
CCCTGTGCATCTGTCTTGGGGTCTCCTGCGCTGGGGACCCGCGGGCGCAGAG	16968855	16969090	16968805	16968857	1	KQ009938.1	ENSCATG00000041770.1	16951776	16971054	C9orf24	9749	2376	197284	No_or_no_constitutive_exon
ACCGCGCGAAACGTGACTTGGAAGTTGGGCAGCCGCCTGTAGGGACCCAGCT	17023413	17023773	17023823	17023771	-1	KQ009938.1	ENSCATG00000034853.1	17022935	17024186	None	9749	2376	197284	No_or_no_constitutive_exon
GGAAGGGAGGACTGAGCTCAGCCTTTTGAAATCTTGCAGTGGGGCATCAGCC	17574522	17574634	17574472	17574524	1	KQ009938.1	ENSCATG00000031690.1	17568419	17582456	None	9749	2376	197284	No_or_no_constitutive_exon
CCCGGCAGCGCCAGCAAACAAGTGGAAATCGCTCAGCGGGAGGGGCCAAGTA	18100334	18100384	18100434	18100382	-1	KQ009938.1	ENSCATG00000043534.1	18099704	18100719	None	9749	2376	197284	No_or_no_constitutive_exon
TTTGTGGGTATAATGTAAATTCTGTAATTTCTTTTCTTTGGGGTCAACAGGT	18624746	18624863	18624913	18624861	-1	KQ009938.1	ENSCATG00000045333.1	18597146	18669040	None	9749	2376	197284	Yes
GCTCCCATGTAGCTGACTCCCATCATTTCTGTCTTTTTCCTGGGCAACAGTT	2096216	2096350	2096166	2096218	1	KQ012331.1	ENSCATG00000028850.1	2081081	2168124	CAPN9	9749	2376	197284	Yes
CCTCCAGGGTAGGAGGGTGGGAGGGAGAGCTGGTCCAGGGGCGAGGGGAGAC	2523866	2524089	2524139	2524087	-1	KQ012331.1	ENSCATG00000042216.1	2523866	2526391	None	9749	2376	197284	No_or_no_constitutive_exon
GAAGGGGGTTTGCTGGTGTCTTCAGCAGTATTTTTGTGTTTGGGGAGCAGCT	8057660	8057891	8057610	8057662	1	KQ012331.1	ENSCATG00000039988.1	8006096	8082087	ACTN2	9749	2376	197284	Yes
TGCCAAGTGTCAGGCACTGAGCCAGGCCTTGGGAGGATAAAGGGGAAGAGAA	8045059	8045382	8045009	8045061	1	KQ012331.1	ENSCATG00000036578.1	8045004	8045382	None	9749	2376	197284	No_or_no_constitutive_exon
GGAGGGATCCTCCTCCTCCTCCTCCTCCTCCTCCTCCGGCAGGGAGGGAGGG	8800687	8800854	8800637	8800689	1	KQ012331.1	ENSCATG00000037204.1	8574417	9142684	RYR2	9749	2376	197284	No_or_no_constitutive_exon
GAAGGGAGGGATCCTCCTCCTCCTCCTCCTCCTCCTCCTCCGGCAGGGAGGG	8800683	8800854	8800633	8800685	1	KQ012331.1	ENSCATG00000037204.1	8574417	9142684	RYR2	9749	2376	197284	No_or_no_constitutive_exon
AGAAACAGCTTCGAGATGAACTGGAGATGCTCGTGGAATGACTCGGGGAGAA	11471228	11471252	11471302	11471250	-1	KQ012331.1	ENSCATG00000017726.1	11468709	11471438	None	9749	2376	197284	No_or_no_constitutive_exon
TCTATAGTAAAAATATTATTTTATTTTATTTTTTGATCTGGGGACTCAAGGA	13231123	13231222	13231073	13231125	1	KQ012331.1	ENSCATG00000006511.1	13197537	13240731	EXO1	9749	2376	197284	Yes
AGCGGCCCCACCTCGCTGTTCGCGGTGACGGTGGCGCCGCCCGGGGCGAGGC	16188968	16188991	16189041	16188989	-1	KQ012331.1	ENSCATG00000035273.1	16174161	16189959	HNRNPU	9749	2376	197284	No_or_no_constitutive_exon
GCGGGCGTCCAGTGCACGTGCCAACATTACTCTGTCAGGGAAGAAGCCAGAA	9655501	9655664	9655451	9655503	1	KQ012575.1	ENSCATG00000044949.1	9655263	9655664	None	9749	2376	197284	No_or_no_constitutive_exon
ATTTTATTTGAAAATGTCTTCAATTACTTTTTCTTCCAGGGAATCTGGAGTC	14172798	14173003	14172748	14172800	1	KQ012575.1	ENSCATG00000034016.1	14154338	14177597	CLGN	9749	2376	197284	No_or_no_constitutive_exon
GTTCTGCTCCAAATAAGTTTTTTTTATCAACACAGCATTTAGGGAGTCAGAT	17120279	17120339	17120389	17120337	-1	KQ012575.1	ENSCATG00000041744.1	17120279	17120893	None	9749	2376	197284	No_or_no_constitutive_exon
CAGCAGGCGGACAGGCCTGGGGCTGGCCAGCCTGCCAGGCGGGTGAAGAGCT	5328798	5328938	5328748	5328800	1	KQ012597.1	ENSCATG00000033580.1	5328394	5330286	None	9749	2376	197284	No_or_no_constitutive_exon
ATCAGATTTAGAAGATAAAAGGAGGTTTCTGTAGAAGAGGGACAAAACAGAG	9915359	9915537	9915587	9915535	-1	KQ012597.1	ENSCATG00000044466.1	9915359	9915967	None	9749	2376	197284	No_or_no_constitutive_exon
AGTGCACCTTTGATCTGAACAAACTTTTTTGTTTTGGGGGATGGGTGTAGGT	5356419	5356599	5356649	5356597	-1	KQ011882.1	ENSCATG00000038568.1	5322998	5371356	CPNE3	9749	2376	197284	No_or_no_constitutive_exon
TGTTGGTGTGAGACTTACGGAACATGGGTTACGTGCAGCAGCGCAGGGAGTC	6083856	6084143	6083806	6083858	1	KQ011882.1	ENSCATG00000037505.1	6083351	6085284	None	9749	2376	197284	No_or_no_constitutive_exon
TAAAGCACTTATTATAATAATTCTTATTTATCTTTTCGGGGAATATACAGAA	6593186	6593361	6593411	6593359	-1	KQ011882.1	ENSCATG00000012957.1	6581005	6623332	LRRCC1	9749	2376	197284	No_or_no_constitutive_exon
AAAACGAGAGCACTTTGAAAAAAACAACAGTTTCTTGTACCCTGGGAGAGGA	10469477	10469517	10469567	10469515	-1	KQ011882.1	ENSCATG00000001287.1	10468143	10472794	None	9749	2376	197284	No_or_no_constitutive_exon
TTGAAATTGTGTTTTTAAATAGAGTTGTTCTATTCTTTTTTGGGAATCAGGG	14932434	14932568	14932618	14932566	-1	KQ011882.1	ENSCATG00000033950.1	14913107	15102220	ZFHX4	9749	2376	197284	Yes
ATCCTGACAGTCCTCTGCAAATGATGGTGTCAGGCCACAGAGGGACTGAGCG	14981601	14981922	14981972	14981920	-1	KQ011882.1	ENSCATG00000033397.1	14981601	14986603	None	9749	2376	197284	No_or_no_constitutive_exon
TTGTTTCCCCTGATGCGATTAATTGTACATCCTGTCTGTTTGGGATGCAGAG	1043903	1044027	1044077	1044025	-1	KQ012664.1	ENSCATG00000031902.1	990276	1245418	SIK3	9749	2376	197284	Yes
CTAAGACTGCTGTCCCTTCATGGCCCCTCCCAGCTCCGGAGTGGGGAAAGGA	1341527	1341621	1341477	1341529	1	KQ012664.1	ENSCATG00000008891.1	1322608	1345111	SIDT2	9749	2376	197284	No_or_no_constitutive_exon
TCCCAAGTTTCCATGGCTCCAGGAGAAGTGTTGCTGGGGCAAGGTCTAAGCC	1355736	1355873	1355923	1355871	-1	KQ012664.1	ENSCATG00000012634.1	1353727	1379427	PCSK7	9749	2376	197284	No_or_no_constitutive_exon
CGGCACCCAGCACGGCATCCGGCTGCCCCTGCGCAGCGGCCTGGGGGGAGCC	1464854	1465006	1465056	1465004	-1	KQ012664.1	ENSCATG00000031860.1	1433580	1465591	BACE1	9749	2376	197284	No_or_no_constitutive_exon
ACCCTTGCTCCCTTTGTGCCTTCCCTTTCCTCCCTACTCGGGGCACACAGTG	2270028	2270158	2270208	2270156	-1	KQ012664.1	ENSCATG00000035922.1	2263010	2312659	SCN4B	9749	2376	197284	No_or_no_constitutive_exon
GTGACTTTCTGTTTTCCCTGACCCGATCTCTTCTGCTTTCTTGGGGGCAGGT	2508260	2508565	2508210	2508262	1	KQ012664.1	ENSCATG00000034237.1	2487594	2528009	UBE4A	9749	2376	197284	No_or_no_constitutive_exon
TGGGGGAAAGAGGATGGCCATAGGTGCTGACCCCTTGGCTTTGGGGGCAGGA	2794445	2794592	2794395	2794447	1	KQ012664.1	ENSCATG00000044318.1	2752820	2805456	PHLDB1	9749	2376	197284	No_or_no_constitutive_exon
GTCCCTCAGGTTGGGCTGGGGGATTTTGAGTAGGGTAAATGGGAGGGGAGTG	2785864	2785887	2785814	2785866	1	KQ012664.1	ENSCATG00000044318.1	2752820	2805456	PHLDB1	9749	2376	197284	No_or_no_constitutive_exon
TCAGGTTGGGCTGGGGGATTTTGAGTAGGGTAAATGGGAGGGGAGTGCAGAA	2785869	2785895	2785819	2785871	1	KQ012664.1	ENSCATG00000044318.1	2752820	2805456	PHLDB1	9749	2376	197284	No_or_no_constitutive_exon
CCTCTTTCCTTTAGCTGGTCATCCAGAGTCGTTCTGTGATCTACGGGAAGAA	3206538	3206582	3206488	3206540	1	KQ012664.1	ENSCATG00000032706.1	3196712	3221591	VPS11	9749	2376	197284	No_or_no_constitutive_exon
GGGGAAGCAGAGACTCCGAAGCTGACCTGGCATGGGTGGGGTGGGGCCAGGT	3309322	3309468	3309272	3309324	1	KQ012664.1	ENSCATG00000041496.1	3303570	3316992	ABCG4	9749	2376	197284	No_or_no_constitutive_exon
TGACTGTTCTTCCCCGTTTCTGACCTCTTGCTCTTGGGGTGGGGTGACAGCT	5715301	5715387	5715251	5715303	1	KQ012664.1	ENSCATG00000040217.1	5616596	5796511	SORL1	9749	2376	197284	No_or_no_constitutive_exon
TGAGAATAATATTGGTTTCATTTCCTCCCCTGCCGCACTCTGATGGGTAGAG	5733530	5733644	5733480	5733532	1	KQ012664.1	ENSCATG00000040217.1	5616596	5796511	SORL1	9749	2376	197284	No_or_no_constitutive_exon
TGCTTCCTGAAGCCACATCTGTACCCGTATGCACTTGCCCAGGGCTAGAGGG	5751412	5751598	5751362	5751414	1	KQ012664.1	ENSCATG00000040217.1	5616596	5796511	SORL1	9749	2376	197284	No_or_no_constitutive_exon
TGAAAACTCTTTGTTTGCCAAAAATCCCAAGTCAAAGGGCACCAAGTGAGAC	7723795	7723830	7723880	7723828	-1	KQ012664.1	ENSCATG00000043537.1	7723230	7724761	None	9749	2376	197284	Yes
AAGGGGTCTATAGCTGTGGCCAACCCAGCCTGGGGTGGGGAGTGGAGCAGGT	8758894	8759022	8758844	8758896	1	KQ012664.1	ENSCATG00000042204.1	8753873	8769784	ROBO3	9749	2376	197284	No_or_no_constitutive_exon
CAGAAGGGGTCTATAGCTGTGGCCAACCCAGCCTGGGGTGGGGAGTGGAGCA	8758891	8759022	8758841	8758893	1	KQ012664.1	ENSCATG00000042204.1	8753873	8769784	ROBO3	9749	2376	197284	No_or_no_constitutive_exon
GGCGGGCCATTTGGGAAGCACAGAGAGTAGGTGCCGGCTGGTGGGGAGAGTC	8804532	8804644	8804694	8804642	-1	KQ012664.1	ENSCATG00000030858.1	8801410	8818257	HEPACAM	9749	2376	197284	No_or_no_constitutive_exon
TTCCTGGAGCCGCAGTGCTTAAAGATAGGCCACTGGGGTCAGCACGTAAGCC	12790680	12790723	12790773	12790721	-1	KQ012664.1	ENSCATG00000040432.1	12790680	12792883	TP53AIP1	9749	2376	197284	No_or_no_constitutive_exon
CATCTTTAGGTTGGGGATCCTAACTGTTCGGCACTTGAAGCGGCTGGGAGAG	2566953	2567000	2566903	2566955	1	KQ012519.1	ENSCATG00000031089.1	2553154	2570207	TTI2	9749	2376	197284	No_or_no_constitutive_exon
GTTTTAACTTTTCTTTCATGTCAATGACAACATCTGTTTTGGGAGCTCAGGG	6949995	6950008	6949945	6949997	1	KQ012519.1	ENSCATG00000008274.1	6883008	7081361	KIF13B	9749	2376	197284	No_or_no_constitutive_exon
TGTCTATGTAATTGTATATGTTTTATCTTTTTCCCCTATAATATGGGCAGGA	7055774	7055908	7055724	7055776	1	KQ012519.1	ENSCATG00000008274.1	6883008	7081361	KIF13B	9749	2376	197284	Yes
GAACAGTGGGACAGCTTAGTTCCGTGGGTGTGGCTGATGGGGTGGGGGAGGG	7099389	7099430	7099480	7099428	-1	KQ012519.1	ENSCATG00000037589.1	7094609	7265229	HMBOX1	9749	2376	197284	No_or_no_constitutive_exon
GAGGCTCTGCCATTTGTCTGTTTTCTCCCCAGGTCTGCCCGGGGAAAGAGGT	8268195	8268276	8268145	8268197	1	KQ012519.1	ENSCATG00000032773.1	8178330	8306465	SCARA5	9749	2376	197284	No_or_no_constitutive_exon
GGTGATCTGGCTAGGAATGATTATAAGTGTGTGTGTGTGTGGTGGGGGAGTG	12613631	12613780	12613830	12613778	-1	KQ012519.1	ENSCATG00000036960.1	12613631	12613878	None	9749	2376	197284	No_or_no_constitutive_exon
CCCTTTCCTTGCTTACTGTCCTGTTTGTTGTTTGGTGTTCACATGGGCAGAG	12752210	12752439	12752160	12752212	1	KQ012519.1	ENSCATG00000041935.1	12735304	12801620	ENTPD4	9749	2376	197284	No_or_no_constitutive_exon
GTCTTCGGAGTCAGGGGAAGAACTGGGTCCCCGGGCCGGGCAGGAGGGAGCA	13116095	13116181	13116231	13116179	-1	KQ012519.1	ENSCATG00000038580.1	13096311	13116560	TNFRSF10C	9749	2376	197284	No_or_no_constitutive_exon
CACCAGCCGCATCTTCTCTTCCCTTTGGCGTGTCTCCCTGGGGTGGGCAGGA	14038498	14040689	14038448	14038500	1	KQ012519.1	ENSCATG00000037111.1	14028353	14040689	PHYHIP	9749	2376	197284	No_or_no_constitutive_exon
AGGCCTGTGCAGGTGAGGGGCCCAGAAGCCAAGGGGTGTGTGGGTGTAAGGC	14170420	14170602	14170652	14170600	-1	KQ012519.1	ENSCATG00000031433.1	14163898	14178881	FAM160B2	9749	2376	197284	No_or_no_constitutive_exon
AGGTTTTTACAGGTACAGTGTATATATTTGATGTAATGGGAATGACAGAGCC	14296886	14296927	14296977	14296925	-1	KQ012519.1	ENSCATG00000043585.1	14261682	14301301	XPO7	9749	2376	197284	No_or_no_constitutive_exon
TCAGTAGTCATATTTTAAGAGCGCTGCCTTCCTTCTTCCCTTGGGAATAGAG	14282182	14282376	14282426	14282374	-1	KQ012519.1	ENSCATG00000043585.1	14261682	14301301	XPO7	9749	2376	197284	No_or_no_constitutive_exon
GCCTTGCAGCGGGAGCTGGAGCGGCTGCGGGCCGAGCTGCGGGAGGAGAGGC	16036095	16036169	16036045	16036097	1	KQ012519.1	ENSCATG00000044143.1	15981773	16040227	LZTS1	9749	2376	197284	No_or_no_constitutive_exon
CATCTAACTTTGTGTCTGTTCTGGCTTTCTGATGTCCCCCGTGGGTGCAGCA	101605	101784	101834	101782	-1	KQ012342.1	ENSCATG00000039980.1	50565	121225	None	9749	2376	197284	Yes
ATTTAAAATAATAACCGTTTATTTTACCAGCGGGATATGGGGACACAGAGAT	141984	142004	141934	141986	1	KQ012342.1	ENSCATG00000044896.1	136273	191003	IQCG	9749	2376	197284	No_or_no_constitutive_exon
GAAAACTAGCTGAATCCCTACAATTGTTTTTTCTAAGGGAATGGTGAAAGAA	14000367	14000506	14000317	14000369	1	KQ012342.1	ENSCATG00000037976.1	13952134	14172751	CLASP2	9749	2376	197284	No_or_no_constitutive_exon
TGTTTCTCACGTAATAAACAAACTAATTATCGAGACATGGGAGTGACCAGCA	14172640	14172751	14172590	14172642	1	KQ012342.1	ENSCATG00000037976.1	13952134	14172751	CLASP2	9749	2376	197284	No_or_no_constitutive_exon
CAAGAAGTAAAGGAGGGAGAGAATGATGAACACTCTACAGAGTTTGGGAGTG	15055230	15055275	15055180	15055232	1	KQ012342.1	ENSCATG00000039673.1	15054276	15055275	None	9749	2376	197284	No_or_no_constitutive_exon
CCACGGTTCCTGGGTCCCTGAGTCCATCCAAAAAGAGCCCTGTGGGTAAGAA	16232082	16232177	16232227	16232175	-1	KQ012342.1	ENSCATG00000035101.1	16229747	16233025	None	9749	2376	197284	No_or_no_constitutive_exon
ACCATGAAGGTGAAGGCAGTGACAAGTGGGTGAGCTGGGGCCAGGTGGAGGA	16230113	16230225	16230275	16230223	-1	KQ012342.1	ENSCATG00000035101.1	16229747	16233025	None	9749	2376	197284	No_or_no_constitutive_exon
TTGGACTGACTGTTCTTTCACCCCTCTCTACCCAATCTTGGGGGGAACAGGT	832316	832560	832266	832318	1	KQ012886.1	ENSCATG00000017095.1	575481	859465	MYO10	9749	2376	197284	No_or_no_constitutive_exon
ATTCTTTATCTTCTATGTTGTGAACCCCTTTCTCGTCTTCACCTGGGAAGGA	10022813	10022902	10022952	10022900	-1	KQ012886.1	ENSCATG00000045027.1	10008474	10040389	MTRR	9749	2376	197284	No_or_no_constitutive_exon
GAGTCAATCAGGTTTGAGCCATGGTTGGGCAAAGGGAAGAAGAAGGGCAGGT	11348813	11348941	11348991	11348939	-1	KQ012886.1	ENSCATG00000029481.1	11348813	11348994	None	9749	2376	197284	No_or_no_constitutive_exon
TCGGGGCGCTCGCCGGGCTCGGCGCAGTCCTGCGTGTCGCTGGGACGAAGGA	15064118	15064277	15064327	15064275	-1	KQ012886.1	ENSCATG00000003877.1	15064097	15067397	None	9749	2376	197284	No_or_no_constitutive_exon
AAACGAATGCAGTCACTTCAGCCAGGGGCTTGCAAGAGGGAGAAAGAGAGAA	5399592	5399675	5399725	5399673	-1	KQ012475.1	ENSCATG00000032778.1	5395575	5399753	None	9749	2376	197284	No_or_no_constitutive_exon
TTTAAGTGGAAAGAAATATAGTGTGGATGATTTACACTCAATGGGAGCAGGG	6854968	6855073	6855123	6855071	-1	KQ012475.1	ENSCATG00000001356.1	6841683	6878638	NR1D2	9749	2376	197284	No_or_no_constitutive_exon
CCAGAGTGATCTCTGGAGAGTGCACTTAGCTCAAGTGGGTAGGTCAGAAGTG	11574920	11574944	11574994	11574942	-1	KQ012475.1	ENSCATG00000031386.1	11303744	11688276	KCNH8	9749	2376	197284	No_or_no_constitutive_exon
AGAGACACCAGTGGCTACTAGGCCAACATCAACTGATTGTACATAGGGAGAT	12289533	12289626	12289676	12289624	-1	KQ012475.1	ENSCATG00000040272.1	12289024	12290140	None	9749	2376	197284	No_or_no_constitutive_exon
GCCTTATGAGAATATGGTAACTGAGATCATGCCAATGGGCTATGAATGAGAG	12289243	12289521	12289571	12289519	-1	KQ012475.1	ENSCATG00000040272.1	12289024	12290140	None	9749	2376	197284	No_or_no_constitutive_exon
TAGTTATGTCTCTTGCTTTTATCTTCCTTGTATTAACTTGGGCACAAAAGAT	15093101	15093242	15093051	15093103	1	KQ012475.1	ENSCATG00000031374.1	14944528	15133731	ANKRD28	9749	2376	197284	Yes
TGTTTGCCCTGGACCAGTCCCGGGATGTCACTGAGCGGGAATTGTGAGAGGA	16103956	16104147	16103906	16103958	1	KQ012475.1	ENSCATG00000041631.1	16020636	16131510	None	9749	2376	197284	No_or_no_constitutive_exon
TTGAAGCTATTCCTTATGAGAGATCCTCTTCCAGCCGGGAGATTGCAGAGCA	16104164	16104358	16104114	16104166	1	KQ012475.1	ENSCATG00000041631.1	16020636	16131510	None	9749	2376	197284	No_or_no_constitutive_exon
GCTGGGTGTGATGGCACATGCCTGTAATCTCAGCCACTTGGGAGGCTGAGGC	16447237	16447279	16447187	16447239	1	KQ012475.1	ENSCATG00000033514.1	16303068	16462939	ATP2C1	9749	2376	197284	No_or_no_constitutive_exon
ACGTGAGCCAAGATGCACCACTGTAACTCCAGCCTGGGCAACAGAGTGAGAA	445141	445168	445218	445166	-1	KQ012619.1	ENSCATG00000040245.1	443396	577278	IGF2R	9749	2376	197284	No_or_no_constitutive_exon
CGACCCCAGGGGAGCCGGGCCCCACACGAATGGGCCTCTCCGTGGGGGAGAA	859937	859959	859887	859939	1	KQ012619.1	ENSCATG00000041741.1	856782	872586	SOD2	9749	2376	197284	No_or_no_constitutive_exon
CTTGGGCACAGCGCAGCCTTCTCTCCCAGGGTCGGCAGGCGGGTCGGCAGGC	3070733	3070884	3070934	3070882	-1	KQ012619.1	ENSCATG00000032923.1	3062846	3081371	MICAL1	9749	2376	197284	No_or_no_constitutive_exon
CATAGTACAACTGATTTTTAAATTGAAGGGATTTTCTTTTGGGGGGATAGGT	12555678	12555860	12555910	12555858	-1	KQ012619.1	ENSCATG00000025253.1	12497281	12625488	FAM184A	9749	2376	197284	No_or_no_constitutive_exon
TGAACTATGCCTTGTATTTATTCTTCATTGTGTACCATTCTGGGACATAGAT	12517769	12517982	12518032	12517980	-1	KQ012619.1	ENSCATG00000025253.1	12497281	12625488	FAM184A	9749	2376	197284	No_or_no_constitutive_exon
CGCAGGCACTGCCCTTAAAAATGGGAAAGTAGTAACTCATGGGGGTAGAGTT	3095846	3095992	3096042	3095990	-1	KQ012353.1	ENSCATG00000037670.1	3075725	3116548	GART	9749	2376	197284	No_or_no_constitutive_exon
CGGCGGGTGCGGGGCTGCGGAGGGGGCGTGGCGGTTGCCCGCGGGCGTAGAG	3632653	3632936	3632603	3632655	1	KQ012353.1	ENSCATG00000005273.1	3632469	3700295	MRPS6	9749	2376	197284	No_or_no_constitutive_exon
TGTGAGAGTGTTGGTAAGGTCTGTAACTTTTCCCTATTTTGGGGATGAAGGT	5977886	5978318	5977836	5977888	1	KQ012353.1	ENSCATG00000044079.1	5952461	5981319	CHAF1B	9749	2376	197284	Yes
CTGTCTGTTGGAGTGTCTTGAATTATGTGTTTCTTTGGGCATTCAGGAAGCC	8010673	8010887	8010937	8010885	-1	KQ012353.1	ENSCATG00000045169.1	7944462	8143011	ERG	9749	2376	197284	No_or_no_constitutive_exon
TTGAGGGACAGGAGGCTAGAGGGAGGCGTGAAGTCCCGGGTGGGGACAAGCA	11427377	11427448	11427498	11427446	-1	KQ012353.1	ENSCATG00000034002.1	11346003	11429516	PRDM15	9749	2376	197284	No_or_no_constitutive_exon
TCTTATGGCCTCAGACGTTGAAGATGGTCCTCGGCATCTGGGAATTAAAGGT	11424887	11425003	11425053	11425001	-1	KQ012353.1	ENSCATG00000034002.1	11346003	11429516	PRDM15	9749	2376	197284	No_or_no_constitutive_exon
CGGACACATGGACACGCAGGCGGGGCAGGGGAGGGGGGTCATGAGGACAGGA	11404929	11405060	11405110	11405058	-1	KQ012353.1	ENSCATG00000034002.1	11346003	11429516	PRDM15	9749	2376	197284	No_or_no_constitutive_exon
CCAAGCCCATCCCCCATCCTGGGGTGTATCAGGTAATGGGGGGTGAGCAGGA	12649168	12649362	12649412	12649360	-1	KQ012353.1	ENSCATG00000037956.1	12631480	12656381	None	9749	2376	197284	Yes
GGGAATGGTGACCGCTTGGGAACATGCGTCGGTCCCTGCTTGCCGGGAAGGT	12640577	12640598	12640648	12640596	-1	KQ012353.1	ENSCATG00000037956.1	12631480	12656381	None	9749	2376	197284	Yes
AATGGGGACGGCTTGAACATGCTGTCGCCCCTGTTGCCGGGAAGGTGCAGCC	12639440	12639485	12639535	12639483	-1	KQ012353.1	ENSCATG00000037956.1	12631480	12656381	None	9749	2376	197284	Yes
CCTGTCCCGAATGGGTGCTGGCCTCCGTGGTGTGGAGTGTGGCCTGGGAGGG	13294160	13294220	13294270	13294218	-1	KQ012353.1	ENSCATG00000042137.1	13293533	13299857	None	9749	2376	197284	No_or_no_constitutive_exon
TATGTTGATTTATGTTTTTGTTTTTTTAAAAACGTATCTTGGGCGAATAGGA	13575829	13575941	13575779	13575831	1	KQ012353.1	ENSCATG00000014984.1	13526876	13625866	None	9749	2376	197284	No_or_no_constitutive_exon
GGGAGGATGGAGCCTCACAGGGCCTCGAAGAGCTGTGCCCCAGGGGGAAGCT	13849303	13849508	13849558	13849506	-1	KQ012353.1	ENSCATG00000040484.1	13847785	13857714	C21orf2	9749	2376	197284	No_or_no_constitutive_exon
GCGTGGCTCTGCTCTCTGTGGCATCACAGTGGGTACGCGGGCGGTGAGAGGG	13926439	13926678	13926389	13926441	1	KQ012353.1	ENSCATG00000034197.1	13869450	13952940	TRPM2	9749	2376	197284	No_or_no_constitutive_exon
CCGGGCTACATCGACGGTAGGAGCCGGGCACCATGGGAGCTCGGGTGGAGGA	13917465	13917496	13917415	13917467	1	KQ012353.1	ENSCATG00000034197.1	13869450	13952940	TRPM2	9749	2376	197284	No_or_no_constitutive_exon
AGGCGTGGCTCTGCTCTCTGTGGCATCACAGTGGGTACGCGGGCGGTGAGAG	13926437	13926678	13926387	13926439	1	KQ012353.1	ENSCATG00000034197.1	13869450	13952940	TRPM2	9749	2376	197284	No_or_no_constitutive_exon
TCTTACCGTCAGCGGCTTCCTCGTTTCTCAAGTTTGTGGCCCACGGGGAGTG	14418524	14418700	14418750	14418698	-1	KQ012353.1	ENSCATG00000039608.1	14397737	14431079	ITGB2	9749	2376	197284	No_or_no_constitutive_exon
CAGCAAGTCTCACACCGTTTTTTTCCTTCCTTTTTTGTTGGGGACATTAGGA	14456037	14456146	14455987	14456039	1	KQ012353.1	ENSCATG00000019293.1	14452030	14489751	FAM207A	9749	2376	197284	No_or_no_constitutive_exon
CCAGGGGTGCTGTTCGCCATCACCAGGCAGTGGTCTCGCTGGGCGTGAAGCT	14955427	14955530	14955377	14955429	1	KQ012353.1	ENSCATG00000038222.1	14893471	14998716	COL18A1	9749	2376	197284	No_or_no_constitutive_exon
CGGGGGCTGGGCTGGGTCCTGACACACTCTCCTCACCTCACGCAGGGGAGCA	14972950	14973077	14972900	14972952	1	KQ012353.1	ENSCATG00000038222.1	14893471	14998716	COL18A1	9749	2376	197284	Yes
GAGGGGACCGTGGTGGCGAGAGGGGACCGTGGTGGCGAGAGGGGACCGAGGC	14984640	14984642	14984692	14984640	-1	KQ012353.1	ENSCATG00000036905.1	14984640	15023187	SLC19A1	9749	2376	197284	No_or_no_constitutive_exon
TGCGCGGCACTAACAAGCCTTCTCTTCCTCTTCTTCCGCGGGGCGTGTAGGG	15448491	15448518	15448441	15448493	1	KQ012353.1	ENSCATG00000040431.1	15441468	15462988	COL6A1	9749	2376	197284	No_or_no_constitutive_exon
TCTTCCAGCTGCCCTCACCAGCCCCTCCTTTCTCAAATGTGGGTGCCAAGGA	15644119	15644847	15644897	15644845	-1	KQ012353.1	ENSCATG00000037303.1	15622917	15646678	SPATC1L	9749	2376	197284	No_or_no_constitutive_exon
CTGAAAACACTCTGTAATGATACGTTTTCACGTCCCCAGGTGGAGGGAAGCT	15716709	15716896	15716946	15716894	-1	KQ012353.1	ENSCATG00000039155.1	15694225	15746758	MCM3AP	9749	2376	197284	No_or_no_constitutive_exon
GCATTCATTTCTTTTCCTAATCCCTTTGTTGTTAAATAATTCTGGGGAAGGG	15911661	15911800	15911611	15911663	1	KQ012353.1	ENSCATG00000040523.1	15791130	15913174	PCNT	9749	2376	197284	No_or_no_constitutive_exon
CACTGAATCAAGAGAGTCTCGTGCCATGTTTTCTTTAACAAGGGACATAGCT	16030573	16030663	16030523	16030575	1	KQ012353.1	ENSCATG00000025334.1	15926726	16035159	DIP2A	9749	2376	197284	No_or_no_constitutive_exon
ACATATTTAATCATTGTTTCTTCTTTTGTGTGTGTGATTGTGGGGAGCAGCG	6121863	6122014	6121813	6121865	1	KQ012961.1	ENSCATG00000037820.1	6094640	6137225	NAT10	9749	2376	197284	No_or_no_constitutive_exon
TTGAGAGATGTTGTTTTTCCCCTTAGGACACTCACATGGGAGTCAAGAAGGT	7213133	7213181	7213083	7213135	1	KQ012961.1	ENSCATG00000038723.1	7133392	7225346	CD44	9749	2376	197284	No_or_no_constitutive_exon
ATGAGCGCACTGTGGTGGTGGCTGCCCACTGTGTTACTGACCTGGGGAAGGT	7434696	7434755	7434805	7434753	-1	KQ012961.1	ENSCATG00000037871.1	7431851	7531018	PAMR1	9749	2376	197284	No_or_no_constitutive_exon
CTGCACTCCCAAGATGGCGGCTCCTCCCGGTGAGTATGTAGCGTTGGGAGCC	13610659	13610945	13610995	13610943	-1	KQ012961.1	ENSCATG00000037205.1	13610395	13610982	None	9749	2376	197284	No_or_no_constitutive_exon
TAGCACAGACCCTCAAGCCTTAGCACAGACCCTCAAGGAGGGCAGGATAGGA	15194972	15195405	15194922	15194974	1	KQ012961.1	ENSCATG00000018523.1	15194105	15195405	None	9749	2376	197284	No_or_no_constitutive_exon
GGAATAACCAGCGCCTCGAGTGTGTGCATCTGGTATCGGGGGCGGGGGAGGG	15593962	15594283	15593912	15593964	1	KQ012961.1	ENSCATG00000038560.1	15578036	15594957	None	9749	2376	197284	No_or_no_constitutive_exon
TCATCCGAGCTCACAGCCGTGTGGGTAGCCGCGGGCTATATAAGCGGGAGCC	15594303	15594957	15594253	15594305	1	KQ012961.1	ENSCATG00000038560.1	15578036	15594957	None	9749	2376	197284	No_or_no_constitutive_exon
GTCTGTCTGAGGCTCTGAGCGTACACAGGGAAGGGAGGAAGGGAAACTAGAA	675379	675503	675329	675381	1	KQ009613.1	ENSCATG00000014988.1	641098	676459	PMP22	9749	2376	197284	No_or_no_constitutive_exon
CGCGTGGGTAAGCGGTGTCTTTGTGTCCCTCGCCAGCATGGGCGTGAGAGTC	2904388	2904596	2904646	2904594	-1	KQ009613.1	ENSCATG00000033222.1	2887260	3094109	ARHGAP44	9749	2376	197284	No_or_no_constitutive_exon
CACAATCTTTTGTGACCACAAGCCAAAAAACAAAAGAGACGGGGAGAGAGAG	3171168	3171385	3171435	3171383	-1	KQ009613.1	ENSCATG00000031443.1	3125854	3189386	MYOCD	9749	2376	197284	No_or_no_constitutive_exon
TACCCATGCAGATGGCTGGTTTACACTCTTCTGATAAGGTGGGGCCAAAGTT	3132294	3132384	3132434	3132382	-1	KQ009613.1	ENSCATG00000031443.1	3125854	3189386	MYOCD	9749	2376	197284	No_or_no_constitutive_exon
TCTGGAGAATAGAGCCCCTTCTTAATGCTGTGTTTCCTTCTGTGGGGCAGGT	3945451	3945634	3945684	3945632	-1	KQ009613.1	ENSCATG00000040209.1	3917667	4297595	DNAH9	9749	2376	197284	No_or_no_constitutive_exon
GAGACCAGACCTTGCTGGGTTTATTAATTTGAGTCCTAATGGGTGTACAGGG	5565987	5566243	5565937	5565989	1	KQ009613.1	ENSCATG00000029782.1	5530963	5595117	None	9749	2376	197284	No_or_no_constitutive_exon
TTTGGTTTTGTGTTCTCCATTTCACCACTTTTGGCTTTGGTGCGGGATAGGT	7383188	7383303	7383138	7383190	1	KQ009613.1	ENSCATG00000028493.1	7290391	7444370	MYH10	9749	2376	197284	No_or_no_constitutive_exon
GGCCAGCCCCGTGCCCCTCCGTCTGCCTCCGCACGGCTGGCAGAGGGCAGGC	7451635	7451722	7451772	7451720	-1	KQ009613.1	ENSCATG00000044729.1	7450709	7485585	NDEL1	9749	2376	197284	No_or_no_constitutive_exon
ACCGCAAGAAAGATACCATGATTGAGCAACTAGACAAGGTACCAGGGTAGCA	7984766	7984795	7984845	7984793	-1	KQ009613.1	ENSCATG00000030776.1	7972682	7988873	CNTROB	9749	2376	197284	No_or_no_constitutive_exon
AGCCTTGTCTTTCCATATACGGGGCCACACTGAAGTTTGGGAGGAGGAAGGA	8445275	8445297	8445347	8445295	-1	KQ009613.1	ENSCATG00000013680.1	8430355	8465423	None	9749	2376	197284	No_or_no_constitutive_exon
GCTACCGCACCCCCACTCCACCACTCGGGTATAGGGGGCGGCGTGGGGAGGC	8532481	8532587	8532637	8532585	-1	KQ009613.1	ENSCATG00000044679.1	8530573	8542276	NLGN2	9749	2376	197284	No_or_no_constitutive_exon
GCTCCTGGCGCTGTGTCTGGTGGGGCTGGCGGGGGCTCAACGCGGGGGAGGG	8541702	8542131	8542181	8542129	-1	KQ009613.1	ENSCATG00000044679.1	8530573	8542276	NLGN2	9749	2376	197284	No_or_no_constitutive_exon
TGGGGCTCGACCATTGGCGCTAGGAGGGTGGGCCCTGGGGAAGAACCAAGGG	8623401	8623447	8623351	8623403	1	KQ009613.1	ENSCATG00000031328.1	8620689	8644776	NEURL4	9749	2376	197284	No_or_no_constitutive_exon
GTGTGCAAAGTCCTGTGGTCTGGTTGGCGCCTTACCCCTGGGAGCTAAAGAT	8623350	8623378	8623300	8623352	1	KQ009613.1	ENSCATG00000031328.1	8620689	8644776	NEURL4	9749	2376	197284	No_or_no_constitutive_exon
ATCACGTGGCGGGGGCACTAGGAGGAGTCACGCGGTCACGTGGCTGGGAGGG	8738641	8738689	8738591	8738643	1	KQ009613.1	ENSCATG00000033239.1	8733740	8738689	PHF23	9749	2376	197284	No_or_no_constitutive_exon
AGAGGAAGAGGAAGAAGAGGAAGAGATGGCAACAGTGGTAGGGGGTGAAGCC	8737110	8737141	8737060	8737112	1	KQ009613.1	ENSCATG00000033239.1	8733740	8738689	PHF23	9749	2376	197284	No_or_no_constitutive_exon
GGAAGCTCGTCAGAACTTGGGGTAAAGGAGCTCTCTCCCCAACAGGGGAGAC	8751799	8751924	8751974	8751922	-1	KQ009613.1	ENSCATG00000033884.1	8748328	8756717	ACADVL	9749	2376	197284	No_or_no_constitutive_exon
TGGGTGAGAGAAGCACTGAGCTGCTTTTCATATCCTCAAGGGGGAGACAGGG	8781911	8782012	8781861	8781913	1	KQ009613.1	ENSCATG00000006943.1	8754556	8785930	DLG4	9749	2376	197284	No_or_no_constitutive_exon
GGCTGGGGCTGTGGGTGGTGGGACTGGTGCCCGTGGTGGGGGGCGAAGAGAG	8952283	8952461	8952233	8952285	1	KQ009613.1	ENSCATG00000028441.1	8950872	8952778	None	9749	2376	197284	No_or_no_constitutive_exon
AGGTCCTGCATCGGCCCCTGAGACTGAGTATCTTCTTCCCTGGGGAGCAGGT	9112384	9112507	9112557	9112505	-1	KQ009613.1	ENSCATG00000042227.1	9111284	9117405	None	9749	2376	197284	Yes
ACGGGCAGTGGCTTAGTCACGCTTCTGGGGGCCTTTTTTTCTGGGATAAGCC	9928155	9928370	9928420	9928368	-1	KQ009613.1	ENSCATG00000044708.1	9880923	10078080	WSCD1	9749	2376	197284	No_or_no_constitutive_exon
TAAGGGGTGGCCCCAGAACTCCCTCTGGCTGATCCAGGCCCAGGGCTGAGCA	10456064	10456081	10456014	10456066	1	KQ009613.1	ENSCATG00000036133.1	10419369	10491442	NLRP1	9749	2376	197284	No_or_no_constitutive_exon
CCTACCGTCCTTTGCAAATAAAAATCTAGCGGGGCGGGGGGGAGGAGCAGGA	11004915	11005208	11004865	11004917	1	KQ009613.1	ENSCATG00000027796.1	11004382	11007789	None	9749	2376	197284	No_or_no_constitutive_exon
GGCCTGAGGGGCATTTACACCGGGTATTGGGGCCTCAGGATGGAGGGTAGGC	11014661	11014688	11014611	11014663	1	KQ009613.1	ENSCATG00000041298.1	11013525	11019763	SLC25A11	9749	2376	197284	No_or_no_constitutive_exon
GGTAGGGAGTGGAGCTGGGCAGTGGGAGGGTTGGACCACCGAGAAGGGAGTG	11081666	11081702	11081752	11081700	-1	KQ009613.1	ENSCATG00000040600.1	11065430	11132689	MINK1	9749	2376	197284	No_or_no_constitutive_exon
ACCCTGCTGAGGAAGGGTCCTGTAGCTCCAGTGCAGTGAAAGGGACTGAGGG	11076942	11077041	11077091	11077039	-1	KQ009613.1	ENSCATG00000040600.1	11065430	11132689	MINK1	9749	2376	197284	No_or_no_constitutive_exon
ACTGGGCAGCTGGCTGCCATCAAGGTCATGGATGTCACCGAGGTAGGGAGTG	11081684	11081743	11081793	11081741	-1	KQ009613.1	ENSCATG00000040600.1	11065430	11132689	MINK1	9749	2376	197284	No_or_no_constitutive_exon
ACACGCAAGTGGTGGAGTCCCAGTCTGGAAGGTGGGGCACAGGGGTCTAGGA	11176390	11176405	11176340	11176392	1	KQ009613.1	ENSCATG00000036931.1	11175781	11178108	VMO1	9749	2376	197284	No_or_no_constitutive_exon
CTGACACAGCTCCCACCCTGGCCCCTGAAGTGCTCCCCTCCCAGGGAGAGGT	11293210	11293402	11293160	11293212	1	KQ009613.1	ENSCATG00000031452.1	11263555	11294533	PELP1	9749	2376	197284	No_or_no_constitutive_exon
GGGACAGTAGTGTGCCCTGCTCATACCCTCTGTCGTTCTGTGGGGACCAGGA	11423480	11423588	11423430	11423482	1	KQ009613.1	ENSCATG00000043104.1	11421513	11438721	MYBBP1A	9749	2376	197284	No_or_no_constitutive_exon
GTGGTTAAGTGACGACGAATCTGAGAGACCCGCTGAAAAAGGGTGCAGAGGG	11432354	11432421	11432304	11432356	1	KQ009613.1	ENSCATG00000043104.1	11421513	11438721	MYBBP1A	9749	2376	197284	No_or_no_constitutive_exon
CCACGGTAAACCTGATTCTTTCTTCTCCTTGCAGAGGAGGGGTGGCCAAGCT	11773330	11773421	11773280	11773332	1	KQ009613.1	ENSCATG00000043241.1	11753696	11854865	ANKFY1	9749	2376	197284	No_or_no_constitutive_exon
GGTCAGTGGTGGGGGCCCAGCCTCACGCATGACTCCTGTTCCCAGGGAAGTC	12071814	12071892	12071764	12071816	1	KQ009613.1	ENSCATG00000031832.1	12060834	12099933	ATP2A3	9749	2376	197284	No_or_no_constitutive_exon
CTCAAGGTGTTTTTTCTCTGACTTCTGAGCTCCTGGAAGGAGGGAATCAGAC	12822752	12823681	12823731	12823679	-1	KQ009613.1	ENSCATG00000044081.1	12822730	12824811	None	9749	2376	197284	No_or_no_constitutive_exon
ACTGTGTCCCAGAGCCTAGTCACTCTTGGAGGAGAGAAGGGAAGGTGCAGGC	13039645	13039805	13039855	13039803	-1	KQ009613.1	ENSCATG00000016269.1	12901173	13201617	RAP1GAP2	9749	2376	197284	No_or_no_constitutive_exon
CCCAGTTCCCCGAGCCCGCCTTCTCCCACTTTTCAGTCTGGGAAAGTAAGAA	12941948	12942100	12942150	12942098	-1	KQ009613.1	ENSCATG00000034205.1	12941948	12942194	None	9749	2376	197284	No_or_no_constitutive_exon
GGAGATGGTGAAAGAGCTGAGGGCGGGCAGCGCAGATGGGCTCAGAAGAGGT	13224710	13224890	13224660	13224712	1	KQ009613.1	ENSCATG00000030638.1	13224012	13238174	None	9749	2376	197284	No_or_no_constitutive_exon
GTCCCCGCTGCGTCCCTGCTGCAGGCTCCCACCCCCGACCGGGGACACAGGG	13268595	13268632	13268545	13268597	1	KQ009613.1	ENSCATG00000041982.1	13258629	13273573	CLUH	9749	2376	197284	No_or_no_constitutive_exon
CAGTTATTGAGCGTCCCACATCCTTGGTGCGTCTGCAGGAGGGCGCCGAGCG	14200489	14200524	14200574	14200522	-1	KQ009613.1	ENSCATG00000031147.1	14193931	14205981	SERPINF1	9749	2376	197284	No_or_no_constitutive_exon
GTTTAAATGCATTGCTAACTTGTGTTCTTAACTTCTGCTTGGGATTATAGGG	14285323	14285453	14285273	14285325	1	KQ009613.1	ENSCATG00000038595.1	14278215	14314567	PRPF8	9749	2376	197284	No_or_no_constitutive_exon
TCCTCATTAATCTTTTTCTCTCTTCTTTCCATGTCCTTGCCTGGGAGCAGTT	14427292	14427300	14427242	14427294	1	KQ009613.1	ENSCATG00000021709.1	14407191	14447352	PITPNA	9749	2376	197284	No_or_no_constitutive_exon
TTTTTTTTTTTTTTGCCCCCTCCTCTGCGGTGAGGAATGTGCGGTGGGAGGA	14501241	14501474	14501191	14501243	1	KQ009613.1	ENSCATG00000042577.1	14478274	14510589	MYO1C	9749	2376	197284	Yes
GAGGAGGCAGTCAGCCTGCTGAGAAAACCCCAAGGGCTGAAGTGGGGGAGGA	14994430	14994537	14994380	14994432	1	KQ009613.1	ENSCATG00000044507.1	14809529	14996115	ABR	9749	2376	197284	No_or_no_constitutive_exon
AAATTAGCCGGGTGTGGTGGCGGATTCCTGTAATCCCAGCTACTGGGGAGAC	15447944	15448176	15447894	15447946	1	KQ009613.1	ENSCATG00000043291.1	15284948	15448176	VPS53	9749	2376	197284	No_or_no_constitutive_exon
GTTGCAGTAAGCCAAGATCATGCCATTGCACTCCAGCCTGGGTGACAGAGTG	5260356	5260399	5260306	5260358	1	KQ012497.1	ENSCATG00000034189.1	5124060	5327681	GAB2	9749	2376	197284	No_or_no_constitutive_exon
CCGCCACCGTCCATGGTCTGCATTGTAGAGAAGACTGTGGGTTGGAAGAGTG	6245226	6245319	6245369	6245317	-1	KQ012497.1	ENSCATG00000032730.1	6244906	6246209	None	9749	2376	197284	No_or_no_constitutive_exon
CATCATCGGCAATGGCATCCTGCGGCCAGCTCTCCGGTCAGTGCCGGGAGGC	6383152	6383193	6383243	6383191	-1	KQ012497.1	ENSCATG00000037969.1	6352365	6439877	MYO7A	9749	2376	197284	No_or_no_constitutive_exon
AGAGGGCAGCCTTGGGGGGGATGTCGTGGATGAGCAGGGCCAGTAGGAAGAC	8451267	8452379	8452429	8452377	-1	KQ012497.1	ENSCATG00000029708.1	8451267	8456539	None	9749	2376	197284	No_or_no_constitutive_exon
GCTTCTTTAGCAACCAAGCATGAACTTGATTAAGACCAGAAGTGTGGGAGAT	8957227	8957326	8957376	8957324	-1	KQ012497.1	ENSCATG00000043513.1	8956832	9008578	POLD3	9749	2376	197284	No_or_no_constitutive_exon
CAGTGGCATCCGGGGCCGGTGTCGTGGCCCTGGACGGGGCCGGGGCCGAGGC	9057261	9058004	9058054	9058002	-1	KQ012497.1	ENSCATG00000034461.1	9057261	9058136	None	9749	2376	197284	No_or_no_constitutive_exon
CTGCAAAGAAGGGAGAGAAGGTACCCAAAGGGAAAAAGGGAAAAGCTGAGGC	10052474	10052555	10052605	10052553	-1	KQ012497.1	ENSCATG00000030929.1	10052270	10052663	None	9749	2376	197284	No_or_no_constitutive_exon
TTATGGGGTCTTGGCCAAACTCTTGATCCGCACCTGGGGCTGGGGTACAGGA	10845259	10845380	10845430	10845378	-1	KQ012497.1	ENSCATG00000042490.1	10842511	10857388	ATG16L2	9749	2376	197284	No_or_no_constitutive_exon
TATGATGGGGCCCTTTACATCTGGGATGTGGACACCGGGAAACTGGAAAGCA	10843143	10843164	10843214	10843162	-1	KQ012497.1	ENSCATG00000042490.1	10842511	10857388	ATG16L2	9749	2376	197284	No_or_no_constitutive_exon
TGATCTGTGGTTTGAAGGAAAGGATGACGCTGAGTGGGTCTCGGGGGCAGGA	10959695	10959826	10959645	10959697	1	KQ012497.1	ENSCATG00000030588.1	10918838	10988405	ARAP1	9749	2376	197284	Yes
GTGTGTGCTGCTCATGGGGAGGGCACTTTGGCAGAGACAGACACTGGGAGAG	11085423	11085518	11085373	11085425	1	KQ012497.1	ENSCATG00000042056.1	10997825	11100636	PDE2A	9749	2376	197284	No_or_no_constitutive_exon
TGCTGGTGTCGGAGGACAGTCTCCAGCTTTCTTGCAAGGTGAGGGCCCAGGT	11086922	11086985	11086872	11086924	1	KQ012497.1	ENSCATG00000042056.1	10997825	11100636	PDE2A	9749	2376	197284	No_or_no_constitutive_exon
AGCCCAACCAGGGCCTTGTGTGCGCCCTGCTTCTTCCTGTAGAGGGGGAGCG	11476092	11476129	11476179	11476127	-1	KQ012497.1	ENSCATG00000038751.1	11464740	11479871	INPPL1	9749	2376	197284	No_or_no_constitutive_exon
CAGCTCTTGCACAGAGCCTCTTTTCTTTAACTTTTTTTTTGCTGGGAGAGGC	11730366	11730478	11730528	11730476	-1	KQ012497.1	ENSCATG00000039465.1	11730366	11774067	RNF121	9749	2376	197284	No_or_no_constitutive_exon
CTAGAAGCTAAGGATGCTGACACAGGTGGGTGATAGGTTCTGGGTGACAGCT	12175484	12175651	12175434	12175486	1	KQ012497.1	ENSCATG00000013784.1	12069961	12284005	STIM1	9749	2376	197284	No_or_no_constitutive_exon
CCCTTATGAATCTCATTGTGTACTGTGTAAAGACTTGATAAATCTGGGAGAA	13066347	13066521	13066297	13066349	1	KQ012497.1	ENSCATG00000026903.1	13065525	13066521	OR51A7	9749	2376	197284	No_or_no_constitutive_exon
GGAGACGGGTGGCAGAGGAACCCATAGTCAGCAGTGTGGGAACTCAGAAGTC	14012105	14012221	14012055	14012107	1	KQ012497.1	ENSCATG00000039805.1	13998612	14014939	TRIM6	9749	2376	197284	No_or_no_constitutive_exon
ACAGTGATCTTGGATGGAGAGAAATGAGAGAAATAGGGAAAGCTGTAAAGGT	14136508	14136633	14136458	14136510	1	KQ012497.1	ENSCATG00000043502.1	14120152	14139015	TRIM22	9749	2376	197284	No_or_no_constitutive_exon
GCTGCTTGCTGCGGCGGTGGTGGCGCCCCATCTGCTACACGGGCCTGAAGGA	13722722	13722976	13723026	13722974	-1	KQ012408.1	ENSCATG00000033197.1	13700090	13727931	None	9749	2376	197284	Yes
CTATGAAGAGAAGAATTTTAATTTGTCACATATTTTTCTTTTGGGACAAGAT	3626032	3626185	3625982	3626034	1	KQ012841.1	ENSCATG00000039700.1	3595685	3736615	ABCC9	9749	2376	197284	No_or_no_constitutive_exon
CAGAATTCAGAGTGAATGGTCACAGTTGGTCGCTGGGCAAAGGGAATGAGTG	7206385	7206464	7206514	7206462	-1	KQ012841.1	ENSCATG00000043013.1	7206385	7207200	None	9749	2376	197284	No_or_no_constitutive_exon
AAAAGGAAAGAGAGAGAAGCCAAAGAGATGCATGAAAGGGAATGACAAAGGG	7272176	7272363	7272413	7272361	-1	KQ012841.1	ENSCATG00000032980.1	7272176	7272938	None	9749	2376	197284	Yes
GGGCCGGGGAAATGGCGGCTTCAGGAGAGAGCGGGATTGGGGCAGCGGAGGC	7272384	7272898	7272948	7272896	-1	KQ012841.1	ENSCATG00000032980.1	7272176	7272938	None	9749	2376	197284	No_or_no_constitutive_exon
CTACACTAGTCGTTATGCGAATGGCTCTATAACCTACTACGGGTCGGCAGAT	12375408	12375500	12375550	12375498	-1	KQ012841.1	ENSCATG00000029071.1	12373298	12394050	EMP1	9749	2376	197284	No_or_no_constitutive_exon
CCCCAGTTCCCCTTGACTCTCTATTTTTCTGTCTTTTCAGGGAAGAAGAGTC	12530496	12530882	12530932	12530880	-1	KQ012841.1	ENSCATG00000005166.1	12505280	12542041	FAM234B	9749	2376	197284	No_or_no_constitutive_exon
GCAACACCATTCTTCGCCAGGCCAGGAATCACAGGCTCCTGGGGAATAAGGC	339777	339829	339879	339827	-1	KQ010462.1	ENSCATG00000035020.1	339603	345183	None	9749	2376	197284	No_or_no_constitutive_exon
AAACAAAATTAGGATCGCTCTTCTTGTGGCAGCAGCTGGGGTGAGCGGAGCA	340769	340910	340960	340908	-1	KQ010462.1	ENSCATG00000035020.1	339603	345183	None	9749	2376	197284	No_or_no_constitutive_exon
GAAATAACCTGGTTTTGTTGGGATTTTTTGTTGCCATGTTGGTGGGAAAGGC	636662	636745	636612	636664	1	KQ010462.1	ENSCATG00000044849.1	626391	646385	RAB2B	9749	2376	197284	Yes
GGAACTCTACTGGATTGAATGATGATTAATGAAGATCGGGGGATGACCAGGT	909983	910014	909933	909985	1	KQ010462.1	ENSCATG00000030828.1	886299	910183	None	9749	2376	197284	No_or_no_constitutive_exon
TGCAGGCCGGGGTCTGGTACGACTGGAGTACCGGCAGCGCTGGGATGAAGCC	1689581	1689599	1689649	1689597	-1	KQ010462.1	ENSCATG00000015580.1	1688947	1691518	APEX1	9749	2376	197284	No_or_no_constitutive_exon
CCATGTCCTGCTCAATATGACTCTGCTCTGATCTCGTGCTCTGGGGGCAGGA	1771197	1771330	1771147	1771199	1	KQ010462.1	ENSCATG00000039214.1	1735134	1776638	TEP1	9749	2376	197284	No_or_no_constitutive_exon
TCACAACACTAAGTTCACTTCTTGTCTCTCACGACAGGGAGGAAACTTAGTG	2275213	2275231	2275163	2275215	1	KQ010462.1	ENSCATG00000043980.1	2269953	2275231	OR4K15	9749	2376	197284	No_or_no_constitutive_exon
CTCCCCTATGTATTTCCTGCTGGCCAATCTCTCCTTTCTTGACCTGGGAGTT	2765858	2766580	2766630	2766578	-1	KQ010462.1	ENSCATG00000041544.1	2765858	2785007	None	9749	2376	197284	No_or_no_constitutive_exon
AGTGACTGGAGGGCAGAGTCTGACAGCATCTTCCCCAGGGGCCAGGGGAGAG	3360682	3360760	3360632	3360684	1	KQ010462.1	ENSCATG00000010791.1	3184222	3371002	PCSK6	9749	2376	197284	No_or_no_constitutive_exon
CAGGGTGGCTCACATCCACGGGCCCCAGGAGGAGGCTCTCGAGGGCCCAGGT	3801890	3801927	3801977	3801925	-1	KQ010462.1	ENSCATG00000032691.1	3801890	3802360	None	9749	2376	197284	No_or_no_constitutive_exon
ATGTTCGTAGCCAATCCTAAGGCGCGGCGGCGGCGGCGGCGGGTCGTGAGTC	5035189	5035258	5035139	5035191	1	KQ010462.1	ENSCATG00000045215.1	5035139	5041167	None	9749	2376	197284	No_or_no_constitutive_exon
AGATGGGTAGATAGGTCTTGAAGTTTGGCTGTGATATGGGATGGGCATAGTG	5512177	5512286	5512336	5512284	-1	KQ010462.1	ENSCATG00000013868.1	5512177	5519331	None	9749	2376	197284	No_or_no_constitutive_exon
GGGAGCCACCCTCATTTGCTTATCCTCTTTCTCTTGCTTGGGGAGGGCAGCA	6373932	6374027	6373882	6373934	1	KQ010462.1	ENSCATG00000036401.1	6330398	6375472	FAM169B	9749	2376	197284	No_or_no_constitutive_exon
ATGATCCAGAGTGTGGAATGGAAGAGGAGGATGCCGGGCTGGCGGGGTAGAC	6375439	6375472	6375389	6375441	1	KQ010462.1	ENSCATG00000036401.1	6330398	6375472	FAM169B	9749	2376	197284	No_or_no_constitutive_exon
GTGGCACAGCTGAAGTGGAACATGTGAGTACTGTGGGGCCACAAAGACAGAC	8099344	8099406	8099456	8099404	-1	KQ010462.1	ENSCATG00000030455.1	8099012	8103597	None	9749	2376	197284	No_or_no_constitutive_exon
GAAGGGGTTGAGTCAGTTATGTCCCTAACTGGTAAAAGGTTGAGGGATAGGT	175462	175616	175666	175614	-1	KQ011696.1	ENSCATG00000038003.1	163726	183661	None	9749	2376	197284	No_or_no_constitutive_exon
CCATGTGTTATGGCAGGGACCCTGTGGGAGGTAATTGAACCATGGGGCAGGT	793636	793670	793586	793638	1	KQ011696.1	ENSCATG00000045308.1	787040	793670	None	9749	2376	197284	No_or_no_constitutive_exon
GATGCCTCGGCTTGAGGGCGGGTCCTGGATCCCGGATGGGGGCTGGGGAGCC	1751634	1751683	1751733	1751681	-1	KQ011696.1	ENSCATG00000034606.1	1720416	1808440	None	9749	2376	197284	No_or_no_constitutive_exon
CAATGGCGCGATCTCAGCTCACTGCAACCTCTGCCTCCTGGGCTCAAGAGAT	1910261	1910314	1910211	1910263	1	KQ011696.1	ENSCATG00000037278.1	1880448	1915821	HMOX2	9749	2376	197284	No_or_no_constitutive_exon
TCAGAGGAGCCTGGGAACAAGGGCAGTGACAGGGCCGGCAGGGCCTGGAGGG	2019362	2019456	2019506	2019454	-1	KQ011696.1	ENSCATG00000033012.1	2017754	2023903	UBALD1	9749	2376	197284	No_or_no_constitutive_exon
CCTCAACAGCAAGTTACGGGTGAGAGGCTGTGGGGCGGGAGGCGGGTGAGGT	2189281	2189361	2189411	2189359	-1	KQ011696.1	ENSCATG00000033120.1	2183045	2195077	SEPT12	9749	2376	197284	No_or_no_constitutive_exon
GTCCCCACTGAGCAGAGCCCAGGGTTCTGATGCAGCCTCTGGGGGGCCAGGG	2203294	2203443	2203244	2203296	1	KQ011696.1	ENSCATG00000033043.1	2202494	2203864	SMIM22	9749	2376	197284	No_or_no_constitutive_exon
TCCAGAGGTGTTCCAGCCAGGGGGGAGTCCGGTTACCAGGGAGAAGGAAGTG	2238162	2238269	2238319	2238267	-1	KQ011696.1	ENSCATG00000017489.1	2212536	2261655	GLYR1	9749	2376	197284	No_or_no_constitutive_exon
GGGGCAACGCCAGCCAAGATGCTCTGATCGTGAACATGGTCCAAGGGGAGCT	2218032	2218066	2218116	2218064	-1	KQ011696.1	ENSCATG00000017489.1	2212536	2261655	GLYR1	9749	2376	197284	Yes
TGGTCTTCGTGGGACTAAGTCTGCATTTCTGGTTTCTTTCAGGGTGGCAGCA	6146121	6146224	6146071	6146123	1	KQ011696.1	ENSCATG00000033013.1	6086860	6196425	ABAT	9749	2376	197284	No_or_no_constitutive_exon
AGCCTGAGAGGTGGCTCCACTCACGCCCAGCCTCCGCTCTGGGACTGCAGGT	6279848	6279957	6279798	6279850	1	KQ011696.1	ENSCATG00000043462.1	6278982	6279957	None	9749	2376	197284	No_or_no_constitutive_exon
GGGCTTGCAGTGCAGTTTAGGGAGAAAAACAGTGGGCTGGGAGCTAGGAGTG	9088148	9088211	9088261	9088209	-1	KQ011696.1	ENSCATG00000024056.1	9088148	9092970	None	9749	2376	197284	No_or_no_constitutive_exon
AAAGGCCTTGCCAGGTCTGAGACCCCAAAAGCTGCAGAGACCCAGGGAAGGG	9215213	9215347	9215397	9215345	-1	KQ011696.1	ENSCATG00000031153.1	9214975	9229544	RSL1D1	9749	2376	197284	No_or_no_constitutive_exon
GGAGACTCTCATCCAGTTCTATCTCAGAGTTTAAAGAGGGAATGTGGAAGAT	12174644	12174894	12174944	12174892	-1	KQ011696.1	ENSCATG00000021882.1	12169331	12180424	None	9749	2376	197284	Yes
GGTCAAGAAATTCATTGATCCTATTTATTCGAATATGGGAAGACATGGAGTG	12248698	12248736	12248648	12248700	1	KQ011696.1	ENSCATG00000038216.1	12212248	12250298	None	9749	2376	197284	No_or_no_constitutive_exon
TTATTAATGAAGTCGACATGAAGTTTATCATAATCAAAGGGTGGAAACAGCT	12233456	12233460	12233406	12233458	1	KQ011696.1	ENSCATG00000038216.1	12212248	12250298	None	9749	2376	197284	No_or_no_constitutive_exon
TCAGTAATACGAGGCAGTGCCCTCGGGCTAATATTGAGATGGGAATGAAGTG	12283279	12283320	12283370	12283318	-1	KQ011696.1	ENSCATG00000031700.1	12269582	12334372	None	9749	2376	197284	No_or_no_constitutive_exon
AAAGCTGTCCCAGTGCCCACCATGACACCTTCGGCAGTTGGCCGGGAGAGGC	12283161	12283189	12283239	12283187	-1	KQ011696.1	ENSCATG00000031700.1	12269582	12334372	None	9749	2376	197284	No_or_no_constitutive_exon
CTGGCAAATTAACGGAATCCAGATGCCAAGGAAAGACCTCAGGGAAAGAGAA	12763916	12764008	12764058	12764006	-1	KQ011696.1	ENSCATG00000031651.1	12703692	12861795	MYH11	9749	2376	197284	No_or_no_constitutive_exon
TCAACGACAAAGTCCACAAGCTGCAGGTGAGGTGGTGGCGTGGTGGGCAGTG	12727593	12727639	12727689	12727637	-1	KQ011696.1	ENSCATG00000031651.1	12703692	12861795	MYH11	9749	2376	197284	No_or_no_constitutive_exon
GCTGTCAGCCGGCCTAGGAGGAGGAAGGAGTCTGCGGCGTGGGGTGTGAGGG	13242695	13242909	13242645	13242697	1	KQ011696.1	ENSCATG00000030713.1	13242562	13306548	None	9749	2376	197284	No_or_no_constitutive_exon
CAAATTCTTCTTTTGTCGTTTTTTGTTTGGCGTGCGGGGCGAGAGCAGAGTC	670124	670185	670235	670183	-1	KQ012752.1	ENSCATG00000041001.1	623708	792849	APBB1IP	9749	2376	197284	No_or_no_constitutive_exon
TTCTCTGATGCACTTTTCTCACAGGAACTCCCCATGTGTCTGGTGGGAAGAC	2727231	2727372	2727422	2727370	-1	KQ012752.1	ENSCATG00000017140.1	2682857	3181424	KIAA1217	9749	2376	197284	No_or_no_constitutive_exon
TTAACTAGTTATCTTCCCCCCTTCCTTCCCCTCTTACCCCACCCGGGAAGAA	4638601	4638754	4638551	4638603	1	KQ012752.1	ENSCATG00000035002.1	4515081	4692806	PIP4K2A	9749	2376	197284	No_or_no_constitutive_exon
GCAGTGTCAGTTGAATGAGCCAAAACTAGAACGACGGCCTCGGGAGAGAGAC	6182244	6182342	6182392	6182340	-1	KQ012752.1	ENSCATG00000032438.1	6178116	6183550	None	9749	2376	197284	No_or_no_constitutive_exon
CACAGTGAAACCCAGTCTCTACTAAAAATACAAAAAGTTAGCCGGGCGAGGT	6179390	6179407	6179457	6179405	-1	KQ012752.1	ENSCATG00000032438.1	6178116	6183550	None	9749	2376	197284	No_or_no_constitutive_exon
ATACATATGTTTTTCTCATTGCATTTCTTCTTTTTACAATGGGTGTATAGGC	7012828	7012947	7012997	7012945	-1	KQ012752.1	ENSCATG00000037451.1	6886544	7341038	PLXDC2	9749	2376	197284	Yes
GCCAGGGCAAGTCGCGCCTGGGGGACCTCTACGAGGAGGAGATGCGGGAGCT	9916940	9917035	9917085	9917033	-1	KQ012752.1	ENSCATG00000019472.1	9908151	9918983	VIM	9749	2376	197284	No_or_no_constitutive_exon
CCAGTTACCAATGCTATTTAAATAACCTACCTTTGTTTCTTTGTGGGAAGGC	10229972	10230163	10229922	10229974	1	KQ012752.1	ENSCATG00000044997.1	10021761	10335309	CUBN	9749	2376	197284	No_or_no_constitutive_exon
GCGGGATAGACGGAGACAATGAGGAGGAGATGGAGCACGCCAAAGGGTAGGG	11977980	11978004	11977930	11977982	1	KQ012752.1	ENSCATG00000029611.1	11977828	12037576	NMT2	9749	2376	197284	No_or_no_constitutive_exon
GTCTTTGCATTTCCTGCAGAAGTCCTGGAGGGTATTTGGGAACCAAAAAGAA	12005732	12005837	12005682	12005734	1	KQ012752.1	ENSCATG00000029611.1	11977828	12037576	NMT2	9749	2376	197284	No_or_no_constitutive_exon
AATGAATTATTTTTACTTTCTCCCTGCTTTTCTGTTCTGTGGGCGCTAAGGA	12464559	12464617	12464509	12464561	1	KQ012752.1	ENSCATG00000028892.1	12350664	12613704	FAM107B	9749	2376	197284	No_or_no_constitutive_exon
TGTGACCTCATGATAGTTGCTCTTTTATCAAGTGATCTGTTGATGGGAAGGG	3613613	3613663	3613713	3613661	-1	KQ012929.1	ENSCATG00000033775.1	3568524	3693247	RASA2	9749	2376	197284	No_or_no_constitutive_exon
CCAGACTCCCCAGTTCCTCTCCTGGTCCAGGATTCTACTTAGGGGCATAGGT	4594873	4594953	4595003	4594951	-1	KQ012929.1	ENSCATG00000045166.1	4594873	4595256	None	9749	2376	197284	No_or_no_constitutive_exon
AAGCAATATTGTTTGCTTCAGTATTAATGTGTTCTCTTTTGGGGCTACAGGA	11395195	11395377	11395145	11395197	1	KQ012929.1	ENSCATG00000045268.1	11390136	11454020	TOPBP1	9749	2376	197284	No_or_no_constitutive_exon
CGGGGGCACTTCTCTACTGTCTGGCTGTGTTGGGATATGTAGGGGAAAAGAT	2423771	2423799	2423849	2423797	-1	KQ012852.1	ENSCATG00000031297.1	2421341	2423813	None	9749	2376	197284	No_or_no_constitutive_exon
ATTAATCAGCGCTGACCAGAGGCCCCTTTTGAAACAAGAGAAGAGGGGAGAG	3949373	3949491	3949541	3949489	-1	KQ012852.1	ENSCATG00000036275.1	3949373	3949783	None	9749	2376	197284	No_or_no_constitutive_exon
TTTGAAAGCAAAGGAGCTATGCGGGGTCGGGGGGTGGGAGTGGGGAATAGAG	12761868	12761909	12761959	12761907	-1	KQ012852.1	ENSCATG00000035716.1	12761440	12762147	None	9749	2376	197284	No_or_no_constitutive_exon
ATCCACTGCACCCAACCTGAACACATTTTTTAGCAGCTGGGCAACAATAGAT	13392241	13392405	13392455	13392403	-1	KQ012852.1	ENSCATG00000032683.1	13391884	13401561	None	9749	2376	197284	No_or_no_constitutive_exon
AAATGGAGACTTAGGTGCCCTGCAAAGGAGAGCTGAGGCCGGGGTCACAGCT	46015	46048	46098	46046	-1	KQ012364.1	ENSCATG00000013082.1	39020	49890	None	9749	2376	197284	No_or_no_constitutive_exon
AGCCATTAAATACCTGAAAATACTCCAGAGCCTGTCCGTACAAGGGTGAGCC	993763	994105	993713	993765	1	KQ012364.1	ENSCATG00000030608.1	993678	995486	None	9749	2376	197284	No_or_no_constitutive_exon
GACTCACTGAGCTCTCTCCTTCCTTGCTTCTGCAAAACAGATTCGGGAAGAG	1110778	1110927	1110728	1110780	1	KQ012364.1	ENSCATG00000043606.1	1108624	1386488	MYO18B	9749	2376	197284	No_or_no_constitutive_exon
CTGGCTGCTTTTGGTTTTCCTTGACTGGCCGCCCTGCCCCGGGCAGACAGAC	4641942	4642105	4642155	4642103	-1	KQ012364.1	ENSCATG00000029347.1	4641103	4648873	RHBDD3	9749	2376	197284	No_or_no_constitutive_exon
TATGTTTGGCCCCAGATGAGGATGGGTCAGTGGTGAGGGACGGAAGGAAGCT	4928576	4928601	4928651	4928599	-1	KQ012364.1	ENSCATG00000032324.1	4897572	4934941	THOC5	9749	2376	197284	No_or_no_constitutive_exon
GCCACCCTGCCCTTCACGAGCAGTGTGCCAGTTCTCAGGGTGGAGGGCAGAT	6329264	6329475	6329214	6329266	1	KQ012364.1	ENSCATG00000042566.1	6108817	6345918	OSBP2	9749	2376	197284	No_or_no_constitutive_exon
TCATCAACTCACGTCTCACAATCTTTCTTTCTTTATTGGAATGTGGGCAGAT	7845857	7846028	7846078	7846026	-1	KQ012364.1	ENSCATG00000032658.1	7823019	7865825	BPIFC	9749	2376	197284	No_or_no_constitutive_exon
CACTCCATGCTCTGAGCAGATCTGCACCACCACTGAGCGGGACGGCTAAGCA	9957582	9957934	9957984	9957932	-1	KQ012364.1	ENSCATG00000000038.1	9957013	9959213	None	9749	2376	197284	Yes
GCATCAGGTGCGTGGTAACTCGGGGATGAGAACTATGGCGAGGGCTTAAGCC	9957282	9957346	9957396	9957344	-1	KQ012364.1	ENSCATG00000000038.1	9957013	9959213	None	9749	2376	197284	No_or_no_constitutive_exon
GGGTAGACCGAGGAGAGCACCTCCCCTTCCTGGTGAAGGGAGCACGGTAGAC	10996721	10996883	10996933	10996881	-1	KQ012364.1	ENSCATG00000034942.1	10996721	10998652	None	9749	2376	197284	No_or_no_constitutive_exon
TCCCATGGGTGACCTGGGCTAGCTTCTGTTTCTGGAATGGGACGTGAGAGAT	11276917	11276950	11277000	11276948	-1	KQ012364.1	ENSCATG00000032033.1	11276152	11277238	None	9749	2376	197284	No_or_no_constitutive_exon
CTGCCCAGCTTTCCTCTGAGTCTCTCTCCCTGCATTCTCTGGGGGCCCAGAG	11873854	11874124	11874174	11874122	-1	KQ012364.1	ENSCATG00000041844.1	11851182	11876833	FOXRED2	9749	2376	197284	No_or_no_constitutive_exon
AGCCCAGCGGAGGCTGGCCTGTCTCCTCTTGGCGTCTCCATGGGAGCTAGTG	13323944	13324144	13323894	13323946	1	KQ012364.1	ENSCATG00000015440.1	13301666	13337959	MICALL1	9749	2376	197284	No_or_no_constitutive_exon
AGAGCAGTGCTAATTACGTGTTCGTATTTTTGTTTTGGAAGGGTCCAAAGGG	1269698	1269744	1269648	1269700	1	KQ009820.1	ENSCATG00000044822.1	1266803	1275687	NXPE1	9749	2376	197284	No_or_no_constitutive_exon
GGCCGCACCGACCCCTTGGCCGCCGACCCCACGTAGTAGCGGCTGGGCAGCC	2417851	2417983	2418033	2417981	-1	KQ009820.1	ENSCATG00000021625.1	2405372	2418018	ANKK1	9749	2376	197284	No_or_no_constitutive_exon
CTGTCTCTTGTCTTTTCTTTTCGTCTGTGTTCCATCCATGGGAAATGCAGAT	2561033	2561048	2561098	2561046	-1	KQ009820.1	ENSCATG00000032945.1	2518686	2832814	NCAM1	9749	2376	197284	No_or_no_constitutive_exon
ACGGTATGCTGGCCCACATATTTGAGGACAAAGGTGTCTAGGGAAATTAGCA	3615156	3615538	3615588	3615536	-1	KQ009820.1	ENSCATG00000040959.1	3614757	3615925	None	9749	2376	197284	No_or_no_constitutive_exon
AATATTAACTATTGTATACTAATTGTATTTATTTGTGTTCTGGGATGCAGGT	4179125	4179242	4179292	4179240	-1	KQ009820.1	ENSCATG00000035649.1	4067948	4193342	SIK2	9749	2376	197284	Yes
AGGGAAGAAGGGTAGAGCACGAGCGGGGGCGAAGGAGGGAGGAGGGCAAGAT	4494008	4494113	4494163	4494111	-1	KQ009820.1	ENSCATG00000035023.1	4485367	4495448	COLCA2	9749	2376	197284	No_or_no_constitutive_exon
GGAAAGAAAAAAAAGAGGCTTCGGATTGACAAATGGTGGGTAACAGAAAGGA	3261485	3261848	3261435	3261487	1	KQ012950.1	ENSCATG00000035764.1	3261291	3263355	None	9749	2376	197284	No_or_no_constitutive_exon
GCGGCGAGCAGCAACCGTGTAGGTGTTTCGGACACTGTTCGGGACTGGAGGC	5652004	5652466	5651954	5652006	1	KQ012950.1	ENSCATG00000038053.1	5647275	5652797	None	9749	2376	197284	No_or_no_constitutive_exon
AAGTGATACAGCACAAGAAGGGCAAGGATTCTCTGTATGCCCAGGGAAAGTG	7050466	7050557	7050607	7050555	-1	KQ012950.1	ENSCATG00000042898.1	7050466	7050671	None	9749	2376	197284	No_or_no_constitutive_exon
TTTTACCTTTTTTTTTAACTTTTATTTCGGATTTGGGGGTACATGTGAAGAA	8884793	8884858	8884743	8884795	1	KQ012950.1	ENSCATG00000030156.1	8762707	8890935	None	9749	2376	197284	No_or_no_constitutive_exon
TTGCTGAGGAGGGTGTCCTACTGGATGATGATGACAATGAAGATTGGGAGAT	8859533	8859637	8859483	8859535	1	KQ012950.1	ENSCATG00000039885.1	8858848	8859637	None	9749	2376	197284	No_or_no_constitutive_exon
CTGTCCGTGTGTGTGCCTCCCTGGCTCTCCTTCGCTTTGTGGGACGACAGAA	10073692	10074442	10074492	10074440	-1	KQ012950.1	ENSCATG00000038947.1	9937388	10219778	RTN1	9749	2376	197284	No_or_no_constitutive_exon
GTTGTTTCAAATTTTTGACTATTATGAATAAAACTGTTATGACCTGGGAGGA	12184528	12184945	12184478	12184530	1	KQ012950.1	ENSCATG00000039472.1	12180996	12186008	None	9749	2376	197284	No_or_no_constitutive_exon
GCGGCGGAGGAGGAGTCGGTGGGCCGGCTCCGGGCCGGTGGGGCGCGGAGGA	1467453	1467550	1467600	1467548	-1	KQ012652.1	ENSCATG00000045143.1	1395677	1469950	TM9SF3	9749	2376	197284	No_or_no_constitutive_exon
TGATGCGGGCTGGGGGTGGACACTCTGCTTATAGACTGGGTGTGGGGAAGCA	2282994	2283018	2283068	2283016	-1	KQ012652.1	ENSCATG00000045310.1	2269952	2316788	RRP12	9749	2376	197284	No_or_no_constitutive_exon
AGGGGAACCCCACACTCCTAGCTGACTCTGTTTCTCTCCTGGGTAAGCAGAA	2271086	2271169	2271219	2271167	-1	KQ012652.1	ENSCATG00000045310.1	2269952	2316788	RRP12	9749	2376	197284	No_or_no_constitutive_exon
GAACTTGAAGCCTATCAAGCTCCCATTGCAGTTCTGGGGGGGATGACGAGAG	2349992	2350044	2349942	2349994	1	KQ012652.1	ENSCATG00000041342.1	2343279	2350044	None	9749	2376	197284	No_or_no_constitutive_exon
TGGTGAGTGATGTCCAGGGAGCAGGAAAAGGGGTATTGTGGGGAGCAGAGGG	2371802	2371839	2371752	2371804	1	KQ012652.1	ENSCATG00000039594.1	2365632	2377466	ZDHHC16	9749	2376	197284	No_or_no_constitutive_exon
GGCTCAAGTGGAAGAGCGACTACCCCATGACTGACCGGGCAGCTGCGGAGCA	2479610	2479717	2479560	2479612	1	KQ012652.1	ENSCATG00000041306.1	2418685	2483190	UBTD1	9749	2376	197284	No_or_no_constitutive_exon
GCTCAGGCCTGGAGCCAGAGGCCAGGCCCTGACAGCCTCTCTGGGGACAGTT	2493917	2494016	2493867	2493919	1	KQ012652.1	ENSCATG00000037823.1	2485074	2497255	ANKRD2	9749	2376	197284	Yes
TATCTTTTTCTCTCTGTTTTCTCTCCTCTTCCCCGCACCTTGGGAGGCAGGA	2672474	2672495	2672424	2672476	1	KQ012652.1	ENSCATG00000039847.1	2656064	2681629	ZFYVE27	9749	2376	197284	No_or_no_constitutive_exon
GTCGGGGAGCTGCGCGGCGCGCGCCTGGACAGGGCGCAGCCATGCGGGAGGC	2692184	2692698	2692748	2692696	-1	KQ012652.1	ENSCATG00000041752.1	2687519	2694292	SFRP5	9749	2376	197284	No_or_no_constitutive_exon
AGGGGCTGCGTGTGCATGCACTAATAGGATTTTCTTCTTGGGGAACATAGGT	5458036	5458185	5457986	5458038	1	KQ012652.1	ENSCATG00000013935.1	5453266	5470917	HIF1AN	9749	2376	197284	No_or_no_constitutive_exon
CTTGTCCTTCTGTGTCTAATAAGCTCTTTGTGGTGTTGGGATGGGGGTAGGA	5914686	5914828	5914636	5914688	1	KQ012652.1	ENSCATG00000031735.1	5911378	5918253	TWNK	9749	2376	197284	No_or_no_constitutive_exon
GTGAGGGGGACGCAGGGTGATGGGGCCACTCGGGCCCCTGGGCGGAGTAGCA	6718664	6718885	6718935	6718883	-1	KQ012652.1	ENSCATG00000032104.1	6714077	6719928	FGF8	9749	2376	197284	No_or_no_constitutive_exon
GGCTATTTCTCCCCCAAGGTGGGCTGGGCTATGTTTCTCGGTTTGGGAAGAT	7127661	7127844	7127611	7127663	1	KQ012652.1	ENSCATG00000020949.1	7122634	7134368	NOLC1	9749	2376	197284	No_or_no_constitutive_exon
GGGTGGGAATAGGTGGGGCTGGGCCAGGCTGCTTTTGGGGCCAGGATAAGAT	7374369	7374543	7374593	7374541	-1	KQ012652.1	ENSCATG00000029120.1	7372404	7388584	PSD	9749	2376	197284	No_or_no_constitutive_exon
CATTCCCATTATTATTTGTGACAGAGCCAAGCATCTCTGTAGGGACCCAGTG	7596706	7596839	7596656	7596708	1	KQ012652.1	ENSCATG00000039824.1	7471061	7605860	SUFU	9749	2376	197284	No_or_no_constitutive_exon
GAGATGTTGATCAGGCAGGATGGTGACTGCCTGCTGTCCTTGGGTGGCAGGA	7707970	7708141	7707920	7707972	1	KQ012652.1	ENSCATG00000035934.1	7705926	7719932	SFXN2	9749	2376	197284	Yes
TCTCTCTGGTTCTCCTCTCCTGCTGCCGCTTGCTCTCGGGGACTCGGAAGTG	8682778	8682823	8682873	8682821	-1	KQ012652.1	ENSCATG00000028223.1	8618456	8865303	SH3PXD2A	9749	2376	197284	No_or_no_constitutive_exon
TCTTAGATTGACTCTACATTTATTATTATTTTTTCTCCCTGGGGGTTTAGAG	9408669	9408752	9408619	9408671	1	KQ012652.1	ENSCATG00000038482.1	9368299	9493727	CFAP58	9749	2376	197284	No_or_no_constitutive_exon
ATACACACATATACATATATATAATATATATATTTGGGGAGTAAAGCCAGTT	10693271	10693354	10693221	10693273	1	KQ012652.1	ENSCATG00000043991.1	10692821	10693497	None	9749	2376	197284	No_or_no_constitutive_exon
GCGAGAGAGGCAGCAGCCGGCTGGAGTGAGCGGCGCGGACGGGCTGAGAGCA	851140	851203	851253	851201	-1	KQ012730.1	ENSCATG00000041668.1	792449	851267	None	9749	2376	197284	No_or_no_constitutive_exon
ACAGGAATCTGAGAATGCCAACACAGAAACGTTACCATCAGGGTGGAAAGAA	920356	920572	920622	920570	-1	KQ012730.1	ENSCATG00000030783.1	915490	921611	None	9749	2376	197284	Yes
GCTGCAGAAAATGACCCTTATGGACCTTTGCCACCAGGCTGGGAAAAAAGAG	919812	920251	920301	920249	-1	KQ012730.1	ENSCATG00000030783.1	915490	921611	None	9749	2376	197284	Yes
TGCACTGGTCCTCATGTGGGAGAGAAGCAGAAGGGCCGTGGGAACCAGAGTA	1756439	1756485	1756535	1756483	-1	KQ012730.1	ENSCATG00000015323.1	1656654	2574544	EPHA6	9749	2376	197284	No_or_no_constitutive_exon
TTCACATGCTAAACAGGAAATCAGGGTAAAGAGAGGGGTTGAAGATACAGGA	7201057	7201082	7201132	7201080	-1	KQ012730.1	ENSCATG00000029354.1	7201057	7207267	None	9749	2376	197284	Yes
TCCTAAATGTTTGTGCACGCATTTCTTGGTGACAACGTTGGGAAACACAGCA	8225464	8225536	8225414	8225466	1	KQ012730.1	ENSCATG00000033860.1	8222395	8238794	POU1F1	9749	2376	197284	No_or_no_constitutive_exon
CTCTGTGGTCCTTGTTGTGTATATGTTTTCTATTCTTTCTGTGGGTATAGTA	2406888	2406975	2406838	2406890	1	KQ012918.1	ENSCATG00000017649.1	2112223	2448283	HS6ST2	9749	2376	197284	No_or_no_constitutive_exon
GGCGGTGGTAGCTGCTATGGTGCTGAAGGGCCGGGGATATGGGGGGTGAGAA	3299772	3299944	3299722	3299774	1	KQ012918.1	ENSCATG00000045225.1	3299717	3300153	None	9749	2376	197284	No_or_no_constitutive_exon
GAGGGAGAGGGCTGGACTGCTCACATCTTTTTGATCTGTGGGAATAACAGTG	3783476	3783758	3783426	3783478	1	KQ012918.1	ENSCATG00000041281.1	3744858	3796192	IGSF1	9749	2376	197284	Yes
CTTGTCTACTTCCTCAGCAGCACCTCCAAGCAGGAGGAGAGGGCAGTGAGGG	4397181	4397428	4397478	4397426	-1	KQ012918.1	ENSCATG00000014829.1	4396933	4397555	None	9749	2376	197284	No_or_no_constitutive_exon
AGGCAGCAGGCAGGCAAGCAGGACAAAAGCCTGGGTTTTCAGGTGGGAAGTG	11830586	11830604	11830654	11830602	-1	KQ012918.1	ENSCATG00000036841.1	11538365	11854215	None	9749	2376	197284	No_or_no_constitutive_exon
TCCTAGAGAGTCACTAATGCATTCCCCACATTCCACCTGCTGGGAAACAGCA	57641	57761	57591	57643	1	KQ012441.1	ENSCATG00000030270.1	51822	60186	RIC8A	9749	2376	197284	No_or_no_constitutive_exon
GGTTAACTCATCCTGTTCCTGTTTAACTTGTTCCCTGGGGATGGCGGCAGCC	272287	272448	272498	272446	-1	KQ012441.1	ENSCATG00000030304.1	268183	276212	SIGIRR	9749	2376	197284	No_or_no_constitutive_exon
CCCTTGGTCTGCCTGGGAACTTCCTGGGCCTCACAGGCCCAGGGGGCGAGCA	268448	268594	268644	268592	-1	KQ012441.1	ENSCATG00000030304.1	268183	276212	SIGIRR	9749	2376	197284	No_or_no_constitutive_exon
ACGGGGTCTTCGAGGCCAAGTTCCCCCTGCACAAGGTGAGGAGTGGGCAGCC	290952	290989	291039	290987	-1	KQ012441.1	ENSCATG00000042519.1	281148	293095	ANO9	9749	2376	197284	No_or_no_constitutive_exon
TCCCTGTCGCCCGAGCCAGGGGGAGGAATACCTGAAGAAGACGTGGGCAGGC	290851	290894	290944	290892	-1	KQ012441.1	ENSCATG00000042519.1	281148	293095	ANO9	9749	2376	197284	No_or_no_constitutive_exon
ACGCGCGACCCCCAGCTCCAGGACTAACTCTGTTTTGGGGCGGGGGACAGCG	498671	498764	498814	498762	-1	KQ012441.1	ENSCATG00000033764.1	498386	499115	SCT	9749	2376	197284	No_or_no_constitutive_exon
CCCCGCCAGCCCGACCCACAAGTTGCCCCCAAGCTTCCCGGGGAACAAAGAC	602481	602504	602431	602483	1	KQ012441.1	ENSCATG00000032762.1	583206	604065	EPS8L2	9749	2376	197284	No_or_no_constitutive_exon
GAGAAGTCGCCTTTCTACGTGTCCTTCCTGGCCGGCTGTGTGGCCGGGAGTG	661652	661684	661734	661682	-1	KQ012441.1	ENSCATG00000037815.1	659541	666754	SLC25A22	9749	2376	197284	No_or_no_constitutive_exon
TGAGGGGGGTGGGTGAGGGGGGTGGGTGAGGGGGGTGGGCGAGGGGAGAGGC	669672	669702	669752	669700	-1	KQ012441.1	ENSCATG00000043674.1	667730	675101	PIDD1	9749	2376	197284	No_or_no_constitutive_exon
GCCCCCATACCCACCCACAGCCAGTGCACCCAGGGCCGCTGGGCGTGCAGGG	923940	924049	924099	924047	-1	KQ012441.1	ENSCATG00000029866.1	895409	931561	MUC6	9749	2376	197284	No_or_no_constitutive_exon
CACCTCCTGCAGGACGCTGGGGTGGGGCAGAAAGTGCAGGGCAGGGGCAGGG	1055325	1055644	1055275	1055327	1	KQ012441.1	ENSCATG00000034858.1	1051833	1092878	MUC5AC	9749	2376	197284	No_or_no_constitutive_exon
CACCACCTACCTCAGAGAGCGCTGCCACCGGGAATGCGGCTGCCAGGGAGGG	1448527	1448568	1448618	1448566	-1	KQ012441.1	ENSCATG00000044229.1	1447349	1464129	DUSP8	9749	2376	197284	No_or_no_constitutive_exon
CTCCCCGGCTCTGGCTCTGAGCTAACCGCTCACCCGTCCATGGGACCAAGCC	2045652	2045699	2045602	2045654	1	KQ012441.1	ENSCATG00000039732.1	2040040	2045862	None	9749	2376	197284	No_or_no_constitutive_exon
CATCATGGTAAGAGGGCAGGTAGGTGCCCGGTGGCTGCAGTGGACGGGAGCC	2071081	2071106	2071156	2071104	-1	KQ012441.1	ENSCATG00000033664.1	2063425	2071252	TH	9749	2376	197284	No_or_no_constitutive_exon
GGGGCCGGGCATCGGTGTCTTGTCCTAGCGGCCAGGGTCTCCGGGGGCAGAC	2316089	2316235	2316285	2316233	-1	KQ012441.1	ENSCATG00000031262.1	2306488	2329103	TRPM5	9749	2376	197284	No_or_no_constitutive_exon
TGATTTATTCATTGGTTTTCTTGTCTGTTGTCTGTCCCCACCGGGGACAGGG	5334071	5334274	5334324	5334272	-1	KQ012441.1	ENSCATG00000034953.1	5333511	5334531	MYEOV	9749	2376	197284	No_or_no_constitutive_exon
CCACTGTGCGCAGCTGTGAATTGCTTTTGAAACCTTAAACAAGGGGTTAGTG	5678956	5678976	5679026	5678974	-1	KQ012441.1	ENSCATG00000031229.1	5677377	5712296	IGHMBP2	9749	2376	197284	No_or_no_constitutive_exon
CAGGGGCACTACTGGCCCCCAGCAGTACAAGAAGGTGAGGGGCAGGGCAGGG	6970450	6970528	6970578	6970526	-1	KQ012441.1	ENSCATG00000035510.1	6961371	6972124	TBC1D10C	9749	2376	197284	No_or_no_constitutive_exon
GGAAGGGCCACCAGCGGTGCCTTACCCATGTCCTGTGGTCGGCTGGGCAGGT	7073677	7073835	7073885	7073833	-1	KQ012441.1	ENSCATG00000030715.1	7072345	7088824	ANKRD13D	9749	2376	197284	No_or_no_constitutive_exon
CAGTGAGCCGAGATGGCGCCACTGCACTCCAGCCTGGGTCTGGGTGACAGAG	7147211	7147518	7147568	7147516	-1	KQ012441.1	ENSCATG00000035052.1	7121648	7198147	KDM2A	9749	2376	197284	No_or_no_constitutive_exon
ACGGCAGCCTTCCCCTTTGTGTGCTTTTGGAGCGGGCAGGGGACTCAGAGGC	7558992	7559131	7559181	7559129	-1	KQ012441.1	ENSCATG00000029290.1	7558682	7561769	RCE1	9749	2376	197284	No_or_no_constitutive_exon
GGGTGGTGAGTGGGGTGGGGGAGTACTGGGGATGGGATGTGAGAGGGCAGAG	7728323	7728659	7728273	7728325	1	KQ012441.1	ENSCATG00000037292.1	7688003	7730836	SPTBN2	9749	2376	197284	No_or_no_constitutive_exon
ACACGTGACTTTCTACACGCTGAATGCAGCTAGAGGAGCGGGAGAAGGAGCG	7727795	7727917	7727745	7727797	1	KQ012441.1	ENSCATG00000037292.1	7688003	7730836	SPTBN2	9749	2376	197284	No_or_no_constitutive_exon
CTACTCGGAGGCTGAGGCAGGAGAATTGCTTCAACCTGGGAGGCAGTGAGGT	7726761	7726767	7726711	7726763	1	KQ012441.1	ENSCATG00000037292.1	7688003	7730836	SPTBN2	9749	2376	197284	No_or_no_constitutive_exon
GAGGGGGTGGGAAAGGGACGACCAACCGCCACAGCCCGTGGCGGGGGGAGGG	7808225	7808303	7808175	7808227	1	KQ012441.1	ENSCATG00000021947.1	7808124	7808303	None	9749	2376	197284	No_or_no_constitutive_exon
CTCACCTCGTGATTCACCCGCCTCGGCCTCCCAGAGTGCTGGGATTACAGGC	7839058	7839245	7839008	7839060	1	KQ012441.1	ENSCATG00000038441.1	7832274	7839245	CCDC87	9749	2376	197284	No_or_no_constitutive_exon
GAGTGTCCTGTGGGCCAGCACCCCAGTTCTAACTCTGGGTCTGGGGGCAGAA	8077283	8077376	8077233	8077285	1	KQ012441.1	ENSCATG00000033154.1	8071562	8080171	BRMS1	9749	2376	197284	No_or_no_constitutive_exon
GACCAGGCGTCCGGGGACCGCCTGTGTTTACCTAATCTGGGGCGGTGTAGCC	8147884	8148166	8148216	8148164	-1	KQ012441.1	ENSCATG00000037098.1	8138139	8149020	KLC2	9749	2376	197284	No_or_no_constitutive_exon
AGGCCCCTTCAGGCCAGGGAGGCACAGACTGGCAGCAGCACAGGGCTGAGCC	8139742	8139849	8139899	8139847	-1	KQ012441.1	ENSCATG00000037098.1	8138139	8149020	KLC2	9749	2376	197284	No_or_no_constitutive_exon
AATGGATTCTATCCCAGGCCTACTTTGGGCTGGACAAAGGGGAGACACAGGA	8140010	8140061	8140111	8140059	-1	KQ012441.1	ENSCATG00000037098.1	8138139	8149020	KLC2	9749	2376	197284	No_or_no_constitutive_exon
GACCTCAGGTGATCTGCCCACCTCGGCCTCCTAGAGTGCTGGGATTACAGGC	8367392	8367398	8367342	8367394	1	KQ012441.1	ENSCATG00000032810.1	8358480	8367398	GAL3ST3	9749	2376	197284	No_or_no_constitutive_exon
GATGGGGACTTTGGTTCCAGGTGGGCTTGGACACCATGGTGGGGTGAGAGGG	8449114	8449143	8449193	8449141	-1	KQ012441.1	ENSCATG00000032953.1	8432269	8454644	SART1	9749	2376	197284	No_or_no_constitutive_exon
CAGTGATGAGGGTGAGGGCCTGGCCAGGGGGTGGGAGGGGGCAGGGACAGGA	8448899	8448931	8448981	8448929	-1	KQ012441.1	ENSCATG00000032953.1	8432269	8454644	SART1	9749	2376	197284	No_or_no_constitutive_exon
TCCTGGGGGGCCCAGTGGGGAGAGAAGGTGAGTGTGATCTATTGGGGGAGGG	8537431	8537482	8537532	8537480	-1	KQ012441.1	ENSCATG00000037772.1	8537189	8541279	CTSW	9749	2376	197284	No_or_no_constitutive_exon
TGGTCAACCCAGAGGTGTGGGTTTGGATTGGGAGGGGGTTGTAACAAAAGAC	8566398	8566430	8566348	8566400	1	KQ012441.1	ENSCATG00000034589.1	8560847	8567407	None	9749	2376	197284	No_or_no_constitutive_exon
TTTTTGAGCAAAGGAATAGGGTTGAAAGGGGGTGCGGGCGGGAGCTGTAGTC	8671375	8671506	8671325	8671377	1	KQ012441.1	ENSCATG00000041043.1	8671229	8671787	None	9749	2376	197284	No_or_no_constitutive_exon
TGCTGATGGAGTACCCTGAGGCTATAACTCGCCTAGTGACAGGGGCCCAGAG	8735735	8735867	8735685	8735737	1	KQ012441.1	ENSCATG00000040914.1	8726007	8736644	RELA	9749	2376	197284	No_or_no_constitutive_exon
GACGGTGTGTGGGGTGGCGGGGCTGACGGCCGCGGCTGTGGGGACTGCAGTT	8768597	8768758	8768808	8768756	-1	KQ012441.1	ENSCATG00000016599.1	8753159	8776043	PCNX3	9749	2376	197284	No_or_no_constitutive_exon
CCCTTGAGTGTGTGCATGTGCCAGAGGCGTGGTCAGTGGGGGAGACCCAGCT	8766596	8766791	8766841	8766789	-1	KQ012441.1	ENSCATG00000016599.1	8753159	8776043	PCNX3	9749	2376	197284	No_or_no_constitutive_exon
CCAGGGCCCTGTCCGTCATGTGGCTCCCGCGCTGGTGGTGTGGGGCGGAGGC	8851813	8851833	8851763	8851815	1	KQ012441.1	ENSCATG00000031334.1	8832880	8853170	LTBP3	9749	2376	197284	No_or_no_constitutive_exon
GGCGGGCTGTGGCGGGGTTGGTAACCTTTGGCCGGGGGTCAGTGTTGAAGGC	8852261	8852417	8852211	8852263	1	KQ012441.1	ENSCATG00000031334.1	8832880	8853170	LTBP3	9749	2376	197284	No_or_no_constitutive_exon
TCAAGGGTTGTCTGGGCTGGAGAGGCAAGGTCTGCAGCAGCTGGGCAGAGGG	8838840	8839053	8838790	8838842	1	KQ012441.1	ENSCATG00000031334.1	8832880	8853170	LTBP3	9749	2376	197284	No_or_no_constitutive_exon
AAATGAAATGTCTTAACATAATATTTTTTTTTCCACTTCTGGGATTGCAGTT	9107759	9107848	9107898	9107846	-1	KQ012441.1	ENSCATG00000017351.1	9089264	9131957	POLA2	9749	2376	197284	Yes
CCCTATATGTCACCACCACTCTCCCCTGTTCCTTGTTCTGGGGGCTGTAGGC	9360074	9360190	9360240	9360188	-1	KQ012441.1	ENSCATG00000015131.1	9354848	9368700	SNX15	9749	2376	197284	Yes
TGGCACCTGGCCCCGCACCTGCCATCTGCACGCCCGGCTGGGAGGCAGAGAC	9547111	9547159	9547061	9547113	1	KQ012441.1	ENSCATG00000010658.1	9519992	9548656	EHD1	9749	2376	197284	No_or_no_constitutive_exon
CTGCAGGAGGAAAACCGGAGGCTGAGCCGGGAGCAGGAGCGGGTGAGCAGGG	9566156	9566199	9566106	9566158	1	KQ012441.1	ENSCATG00000001970.1	9556713	9578330	CDC42BPG	9749	2376	197284	No_or_no_constitutive_exon
AGGAGGCCCTGGAGGAAAGGTGAGGGGCGTGGACCTGGGGGAGGGGTAAGGG	9605227	9605319	9605177	9605229	1	KQ012441.1	ENSCATG00000019208.1	9599900	9615637	MAP4K2	9749	2376	197284	No_or_no_constitutive_exon
GGGGGCCTGGGCCGGCTGGCAGGTAAGTGGACAGGGCCATGAGGGTGGAGGG	9647782	9647808	9647732	9647784	1	KQ012441.1	ENSCATG00000034886.1	9645407	9659473	PYGM	9749	2376	197284	No_or_no_constitutive_exon
TTTGATGTTGGTTGTCTCCTGTCTTTCTCCCTCCCTCCTGGGCTGGGCAGGT	9738775	9738937	9738725	9738777	1	KQ012441.1	ENSCATG00000038140.1	9684111	9803125	NRXN2	9749	2376	197284	No_or_no_constitutive_exon
TGGCCTCTGCCTGTCTTCCCTTTCCCTCTTCCCCGACTCCTGTGGGGCAGAG	9748392	9748596	9748342	9748394	1	KQ012441.1	ENSCATG00000038140.1	9684111	9803125	NRXN2	9749	2376	197284	No_or_no_constitutive_exon
CCAGCATCACCCCCACCCTGACCCCGTGTCTCCTCCCTACTGTGGGGCAGGT	9758271	9758462	9758221	9758273	1	KQ012441.1	ENSCATG00000038140.1	9684111	9803125	NRXN2	9749	2376	197284	No_or_no_constitutive_exon
ACCTTGCTGCTGCCTGTGGCCCCGCGGCTCTGCTGCTGGGGGCGGCCGAGGG	9766182	9766300	9766132	9766184	1	KQ012441.1	ENSCATG00000038140.1	9684111	9803125	NRXN2	9749	2376	197284	No_or_no_constitutive_exon
CGGGGCAGGTCCCCTTCCAGGGGGCCTCTGGCCAGGGCGGGCAGAGCCAGGC	10033355	10033452	10033502	10033450	-1	KQ012441.1	ENSCATG00000032072.1	10032256	10045560	RPS6KA4	9749	2376	197284	No_or_no_constitutive_exon
ACCAGGTAAGGGGTCTCGAGCGAAAGGCGAAGACGGGATGGGAAGGGGAGCC	10062912	10062949	10062999	10062947	-1	KQ012441.1	ENSCATG00000030984.1	10047147	10063742	CCDC88B	9749	2376	197284	No_or_no_constitutive_exon
GGAGAGGGGCAGATGCTGGGAATCCTGGGTTAGCATCTGGGGATGGGCAGGG	10116653	10116674	10116724	10116672	-1	KQ012441.1	ENSCATG00000033477.1	10115733	10120861	GPR137	9749	2376	197284	No_or_no_constitutive_exon
TGGGCCATGCGGGGTGGAGCCCTGGCTGACTCTCTCCCGCTGGGGGTCAGGT	10184247	10184389	10184439	10184387	-1	KQ012441.1	ENSCATG00000036049.1	10183544	10205243	FERMT3	9749	2376	197284	No_or_no_constitutive_exon
GTGCAGCACTGTCTCTTTTCTTTTTCTTGGAAGTGGTCTTGGGGCCTGAGTG	10287087	10287244	10287294	10287242	-1	KQ012441.1	ENSCATG00000033959.1	10287087	10287470	None	9749	2376	197284	No_or_no_constitutive_exon
GCCCTTTCCCACAGTCTCACTAGTGGTCATTTGCAGGCGCATTGGGAAAGAC	11248690	11248732	11248640	11248692	1	KQ012441.1	ENSCATG00000033087.1	11243752	11270556	STX5	9749	2376	197284	No_or_no_constitutive_exon
GAGAGAATACTGCTTCCATGTTCCTAATACCTTGTTTGATTTCAGGGAAGCT	11281118	11281169	11281068	11281120	1	KQ012441.1	ENSCATG00000044025.1	11271729	11288320	NXF1	9749	2376	197284	No_or_no_constitutive_exon
GGTGCATATGCTCTCCCAGGTCTCAGAGCATTACCAAACAGGAATGGGAGAA	11364925	11364991	11364875	11364927	1	KQ012441.1	ENSCATG00000034588.1	11359515	11375342	None	9749	2376	197284	No_or_no_constitutive_exon
ACCTACGTGGGCATACATGAGTAAGAGCAAAACGTGCTGTGGGGCCCAAGGT	11464480	11464507	11464430	11464482	1	KQ012441.1	ENSCATG00000037474.1	11443410	11466416	GANAB	9749	2376	197284	No_or_no_constitutive_exon
AACTGAAACAGGTCTACATCCCCACCTAGTAAGTGTAGTGGTTAGGGGAGAC	11498643	11498675	11498593	11498645	1	KQ012441.1	ENSCATG00000037060.1	11492757	11503056	MTA2	9749	2376	197284	No_or_no_constitutive_exon
GATGTAGCTTTGGATCTGCCAAAAGGAGACATCAACATAGAGGGCCCAAGTA	11569726	11576237	11569676	11569728	1	KQ012441.1	ENSCATG00000038864.1	11557110	11663931	AHNAK	9749	2376	197284	No_or_no_constitutive_exon
TCCCCAGCCCACCCACTCCATTTCCTGCCATCACAGTCCTGAAAGGGCAGGC	12609845	12610191	12610241	12610189	-1	KQ012441.1	ENSCATG00000039418.1	12601237	12611116	PPP1R32	9749	2376	197284	No_or_no_constitutive_exon
GGCGCAGTCACTCATGCCTGTAATCCCAGCACTTTGGGAGGCCAAGGCAGGC	237035	237079	237129	237077	-1	KQ012708.1	ENSCATG00000029267.1	208477	372363	SPAG9	9749	2376	197284	No_or_no_constitutive_exon
AGATGCTGTAAGAAGAGGTTAACTAAAGGACAGGAAGGTGGGGCCAATAGGT	407083	407154	407033	407085	1	KQ012708.1	ENSCATG00000033652.1	405427	416474	NME1	9749	2376	197284	No_or_no_constitutive_exon
TCGGATGGCCCTGCGGGTCGCTGCTCAGCTGTCCTAGGTGGGAATATCAGAG	3814501	3814835	3814451	3814503	1	KQ012708.1	ENSCATG00000036002.1	3810733	3817583	None	9749	2376	197284	No_or_no_constitutive_exon
TTTTTCACAAATGATTGGGAAAAAAATTGTTTACCATGCAAATGGGAGAGAA	3814890	3815156	3814840	3814892	1	KQ012708.1	ENSCATG00000036002.1	3810733	3817583	None	9749	2376	197284	No_or_no_constitutive_exon
GAGCCTCAGCCATTTTCTTTCTGTGCAGTTGCAGCTCCACCCCGGGAAAGCG	6343062	6343107	6343012	6343064	1	KQ012708.1	ENSCATG00000043975.1	6331131	6356421	AKAP1	9749	2376	197284	No_or_no_constitutive_exon
GCCGGGCGCGGCGGGGCCGGGGCCGGGGCCGGGGGGCGGCGGGCCGGCAGGG	7720404	7720589	7720639	7720587	-1	KQ012708.1	ENSCATG00000042314.1	7661829	7720932	HSF5	9749	2376	197284	No_or_no_constitutive_exon
GATGAAGAAGAGGACGGATTAGAAGATACTGATTAGAAGGGGATGAAGAGGA	7708210	7708279	7708329	7708277	-1	KQ012708.1	ENSCATG00000045234.1	7708210	7709344	None	9749	2376	197284	No_or_no_constitutive_exon
TTTTATAGTTATTTTATTTCTGACTTTTTTTCCCTTTCTTGTTGGGATAGGG	9606287	9606395	9606237	9606289	1	KQ012708.1	ENSCATG00000005965.1	9546309	9611982	INTS2	9749	2376	197284	Yes
ACCTTAGATCAAAAGTAGTAGATGACTTGATCTCTTGTTGGGGTTGATAGGC	12190681	12190828	12190878	12190826	-1	KQ012708.1	ENSCATG00000036167.1	12031242	12369452	ACACA	9749	2376	197284	Yes
GTTGCTTTTATTTTTGTAACTTTTTCCTTCATTCCTTTTGGGGAAAACAGTG	12432041	12432113	12431991	12432043	1	KQ012708.1	ENSCATG00000030086.1	12369494	12441666	TADA2A	9749	2376	197284	No_or_no_constitutive_exon
CTGGTGGGTGGCAGACACACTGTCCCCAGTGCTGGGCGGTGGGAGATAAGAG	12478193	12478278	12478143	12478195	1	KQ012708.1	ENSCATG00000043837.1	12476769	12478278	DUSP14	9749	2376	197284	No_or_no_constitutive_exon
ACCCCCAAATCAGCCACCCATCTCTTCTCTCCTGTTGCTGCTGGGAAAAGAT	12493967	12494021	12494071	12494019	-1	KQ012708.1	ENSCATG00000031190.1	12483080	12566588	SYNRG	9749	2376	197284	No_or_no_constitutive_exon
GGGACAGGCTGGGGTGGATACTCATGCCATCTCTCTTCTTTGGGGAACAGAA	7456728	7456782	7456678	7456730	1	KQ009788.1	ENSCATG00000030413.1	7431669	7466840	None	9749	2376	197284	No_or_no_constitutive_exon
GGGCGTATCGGGGCTCGGGACCGGCCCAGGAGCAGCGGGGGGAGATGGAGAT	10008636	10008929	10008979	10008927	-1	KQ009788.1	ENSCATG00000037069.1	10007791	10009004	None	9749	2376	197284	No_or_no_constitutive_exon
CGGGGCTTTATCTAACTCGCTGTAGTAATTCCAGCGAGAGGCAGAGGGAGCG	11708612	11708958	11709008	11708956	-1	KQ009788.1	ENSCATG00000037779.1	11699905	11709204	None	9749	2376	197284	No_or_no_constitutive_exon
ATTTTTTTTTTTTTTTTGCCATTTTAATTATTTTATACTGGGACATGTAGGT	1580436	1580510	1580386	1580438	1	KQ012808.1	ENSCATG00000042033.1	1506329	1767745	ATP8A1	9749	2376	197284	No_or_no_constitutive_exon
ACTCAGATGAGAAGGTGGCAGTTGCAGGCAAGAAGCCTGTGGTGGGTTAGGG	3596578	3596735	3596528	3596580	1	KQ012808.1	ENSCATG00000033739.1	3595496	3596735	None	9749	2376	197284	No_or_no_constitutive_exon
GGTGGCAGTTGCAGGCAAGAAGCCTGTGGTGGGTTAGGGTTAGGGAAAAGAA	3596591	3596657	3596541	3596593	1	KQ012808.1	ENSCATG00000033739.1	3595496	3596735	None	9749	2376	197284	No_or_no_constitutive_exon
GGCTGGGTCAGGAGAATCTCTTGAACCCGGGAGGCGGAAGTTACAGGGAGCA	4178626	4178728	4178576	4178628	1	KQ012808.1	ENSCATG00000039908.1	4177369	4178885	None	9749	2376	197284	No_or_no_constitutive_exon
TACAGTTGGGTGGACATGTTCATGAGAGGATCAGCTTGTGGGTAGTGTAGCT	4798555	4798629	4798505	4798557	1	KQ012808.1	ENSCATG00000009623.1	4798414	4798629	None	9749	2376	197284	No_or_no_constitutive_exon
ACAATGTGCTTTTTTACCACCTAAATACTTCATTTCTTTTCTGGGAATAGGT	5258142	5258226	5258092	5258144	1	KQ012808.1	ENSCATG00000034175.1	5218251	5278420	TMEM156	9749	2376	197284	No_or_no_constitutive_exon
AAGAAAATGGAAGGTATAACTTAATTACCTTTTTTTCTGGGACTGTGAAGAA	5255618	5255699	5255749	5255697	-1	KQ009602.1	ENSCATG00000011063.1	5250700	5338778	SMG7	9749	2376	197284	No_or_no_constitutive_exon
AAGGGGCTGCTCTCAAAGTGGATAATTACAACTCCCTCGGGGGCGGGAAGCG	6446367	6446723	6446317	6446369	1	KQ009602.1	ENSCATG00000014247.1	6445155	6452488	None	9749	2376	197284	No_or_no_constitutive_exon
TGAGATTCTCATACATGGCTATAATATAAGGAGCAAATGTATAAAGGGAGAT	10105584	10105696	10105534	10105586	1	KQ009602.1	ENSCATG00000033701.1	10104833	10105905	None	9749	2376	197284	No_or_no_constitutive_exon
TCCGAATCTTGGCTATTGTGAAAGGTGATGCAACAAACGTGGGAGTGCAGCT	10329989	10330062	10330112	10330060	-1	KQ009602.1	ENSCATG00000036588.1	10329989	10342274	TEX35	9749	2376	197284	No_or_no_constitutive_exon
TCAGAAACAGGAAGTGACCTGTCTTGATTCTGTTTTCTCTGAGGGTGCAGTG	10867671	10867792	10867621	10867673	1	KQ009602.1	ENSCATG00000030285.1	10848445	10913873	SEC16B	9749	2376	197284	Yes
CCGGCCAGAGGTGGCTGAGTCCCTGGAGAACTTTCTTGGGCTGGAGACAGAC	11532396	11533226	11533276	11533224	-1	KQ009602.1	ENSCATG00000043915.1	11531465	11641857	BRINP2	9749	2376	197284	No_or_no_constitutive_exon
GTTTCCTCACACCTAAGTAGACTTGAAATGAAAGAATTCACACTGGGGAGAA	350187	350226	350276	350224	-1	KQ011503.1	ENSCATG00000033435.1	349544	358620	None	9749	2376	197284	No_or_no_constitutive_exon
TTAGAACCGCCCCACAGCGTGATTTTGGAGCCTCCGGTCTTAAAGGGCAGGC	939977	940234	939927	939979	1	KQ011503.1	ENSCATG00000040339.1	938086	940981	ICAM4	9749	2376	197284	No_or_no_constitutive_exon
GAAAGAAGGGGGTTGTGGGTGATGGCAGGTGTCTTTTGGTGGGTTAACAGCA	1228188	1228297	1228347	1228295	-1	KQ011503.1	ENSCATG00000035384.1	1219709	1231214	KRI1	9749	2376	197284	No_or_no_constitutive_exon
CCTTCCTGACCACCCCATTTTCCCCCTGCCGGTTCCCCGGGGGAGCCCAGGT	1319376	1321049	1319326	1319378	1	KQ011503.1	ENSCATG00000043520.1	1268157	1321049	SLC44A2	9749	2376	197284	No_or_no_constitutive_exon
CCCGACTCACCACCATAGAAGGCGAACTGGCAACGGGCATTGGGGCATAGGC	1308184	1308274	1308324	1308272	-1	KQ011503.1	ENSCATG00000030523.1	1308184	1310228	None	9749	2376	197284	No_or_no_constitutive_exon
AAAGTAGGCAGGATGGTACTGGGAGCTGGGGCAGGGCATGGAGGGGACAGGG	1391479	1391508	1391429	1391481	1	KQ011503.1	ENSCATG00000034798.1	1380359	1391936	QTRT1	9749	2376	197284	No_or_no_constitutive_exon
ACCTGTGGGCGTGGCTGCTGCGCTGGGGGATGGCTGGGGCGCGGAGCGAGGT	1491316	1491461	1491266	1491318	1	KQ011503.1	ENSCATG00000038733.1	1397047	1508110	DNM2	9749	2376	197284	No_or_no_constitutive_exon
GCACATTCTGAGCCAGGTGCTGCTCTGTGTATGGGGGACACAGAAGGGAGCA	1678130	1678151	1678080	1678132	1	KQ011503.1	ENSCATG00000029530.1	1663638	1744594	SMARCA4	9749	2376	197284	No_or_no_constitutive_exon
GTCCACACTCCCAACTTGCTCCCTTCCCTCCCGGGTCCCTGGGCGCACAGGG	2066926	2067102	2067152	2067100	-1	KQ011503.1	ENSCATG00000041649.1	2062178	2069657	EPOR	9749	2376	197284	No_or_no_constitutive_exon
ATTACAGTTTGGGATGGGGACAAGTGGGATCTTCAGGGAGGGGCGTGGAGGT	2084791	2084817	2084867	2084815	-1	KQ011503.1	ENSCATG00000044559.1	2076438	2104291	RGL3	9749	2376	197284	Yes
TGAGCATTCTGCTTGGTGACGGGACCAGGGACCGTGGGATCAGGAGTCAGCA	2082249	2082273	2082323	2082271	-1	KQ011503.1	ENSCATG00000044559.1	2076438	2104291	RGL3	9749	2376	197284	No_or_no_constitutive_exon
GTCAGGCAGTCAGGGAGGGTGCACCTGGTGGGGGTGCTGGGCAAAGGCAGTC	2143236	2143283	2143333	2143281	-1	KQ011503.1	ENSCATG00000044086.1	2135818	2165155	ELAVL3	9749	2376	197284	No_or_no_constitutive_exon
GCGTGAGGGGTCACAATGGGGTCGGAAGCATGCGGGGGGTCAGGGCAGAGCC	2139038	2139411	2139461	2139409	-1	KQ011503.1	ENSCATG00000044086.1	2135818	2165155	ELAVL3	9749	2376	197284	No_or_no_constitutive_exon
CGGAGGAGAGGGTGAGGGCTTAAAGCAAAGCACGTGTCGGGCCTGGGGAGTG	2193422	2193446	2193496	2193444	-1	KQ011503.1	ENSCATG00000036069.1	2191710	2223315	ECSIT	9749	2376	197284	No_or_no_constitutive_exon
GGCGAGGGGAGTGTGGCAGGGCCACAGGGTGATGGTGGGGAGAAGGTCAGCA	2570009	2570034	2569959	2570011	1	KQ011503.1	ENSCATG00000044231.1	2568051	2582624	None	9749	2376	197284	No_or_no_constitutive_exon
CAGTACTGTGATTTTCACCCTTCCTCTTCTGTACATGTGGGATGGATCAGGC	3023425	3023552	3023602	3023550	-1	KQ011503.1	ENSCATG00000041733.1	3020250	3026155	None	9749	2376	197284	No_or_no_constitutive_exon
CCTGACCTCGCGATCCGCCCACCTCAGCCTCCCAAAGTGTGGGATTACAGGC	3118901	3118954	3118851	3118903	1	KQ011503.1	ENSCATG00000020970.1	3117551	3118954	None	9749	2376	197284	No_or_no_constitutive_exon
CACATTGCGGCTCCTGGACAAAGACACAGGCGAGCTGCTGGGCGAGTGAGTC	3209265	3209332	3209215	3209267	1	KQ011503.1	ENSCATG00000035388.1	3205040	3211924	None	9749	2376	197284	No_or_no_constitutive_exon
CGTGCCAGAGGCCCCGCCACGTACCGTCCCGGGGCCGCTCGGGGTTGCAGGT	3240591	3240697	3240747	3240695	-1	KQ011503.1	ENSCATG00000042599.1	3237718	3263367	TNPO2	9749	2376	197284	No_or_no_constitutive_exon
CAGGGAGACCCCAGCCTCGGGCATCATGACCTCGCCGTGTGCCCAGGGAGCC	3781081	3781226	3781276	3781224	-1	KQ011503.1	ENSCATG00000031790.1	3756813	4076596	CACNA1A	9749	2376	197284	No_or_no_constitutive_exon
TATCAGCCTCTCTCTGAGTCGTGTCTCTGTTCTGCTTTGCAGGGTGAAAGGA	4321347	4321393	4321297	4321349	1	KQ011503.1	ENSCATG00000031922.1	4313995	4329416	CCDC130	9749	2376	197284	No_or_no_constitutive_exon
GGCTCTGAAACCTGAGCAAATGACTTAATTTCTCTGGGCCACTACGGAAGGA	4743250	4743279	4743329	4743277	-1	KQ011503.1	ENSCATG00000042135.1	4721617	4788156	ADGRL1	9749	2376	197284	No_or_no_constitutive_exon
GCACAGTCCCAGGGCCTGCTCCTGCCCTGACTGGGTATCTGGGCCGGCAGGT	5023120	5023222	5023070	5023122	1	KQ011503.1	ENSCATG00000039127.1	4991448	5023936	ADGRE5	9749	2376	197284	Yes
AAAAATAAAAAAAAAAAAAAAAAAAAGAAAAAAGAAAGAAAAGGGCCGAGCC	5688278	5688357	5688228	5688280	1	KQ011503.1	ENSCATG00000041995.1	5688207	5696139	SYDE1	9749	2376	197284	No_or_no_constitutive_exon
CCTGCCTGCCTGCCTCCCCTCTCTGACTACCCACTCCTGCGGGAGAACAGGG	6051335	6051414	6051464	6051412	-1	KQ011503.1	ENSCATG00000031261.1	6041705	6055134	RASAL3	9749	2376	197284	Yes
GGTTGAATAAATGTATTACAGTACGGCGCTCTGGTCCCCGGGTGTGACAGCA	6967588	6967612	6967662	6967610	-1	KQ011503.1	ENSCATG00000033150.1	6921253	7041545	EPS15L1	9749	2376	197284	No_or_no_constitutive_exon
CTCGGGCAGCCCCCCGGGCTCGGCGCTGGCGGCGGTGGGGGGCGGCGGAGAC	7802604	7802688	7802738	7802686	-1	KQ011503.1	ENSCATG00000032407.1	7798942	7813684	NR2F6	9749	2376	197284	No_or_no_constitutive_exon
GCCCTACCCTGCGGCGGCCGGACGCTTCGGCGCAGGGGGCGGCGCGGCAGGC	7802223	7802583	7802633	7802581	-1	KQ011503.1	ENSCATG00000032407.1	7798942	7813684	NR2F6	9749	2376	197284	No_or_no_constitutive_exon
ACTGCCTTAGAAGGCCTCTGACTTTCCCTCTTCCCCACCTTCGGGGACAGGA	7825661	7825802	7825852	7825800	-1	KQ011503.1	ENSCATG00000031625.1	7818946	7831353	USHBP1	9749	2376	197284	Yes
TGATGACAGGGTCAGGCTGCTCTGACTGCTCCCTCCTCCCGGGTGTGCAGCC	7843514	7843644	7843464	7843516	1	KQ011503.1	ENSCATG00000032000.1	7834144	7846315	None	9749	2376	197284	No_or_no_constitutive_exon
GGAGGGGGCCTGTCCGGCGGTGACCATGATCCGTATGTTGGGGACCACAGCG	8068348	8068510	8068298	8068350	1	KQ011503.1	ENSCATG00000033569.1	8057686	8085279	SLC27A1	9749	2376	197284	No_or_no_constitutive_exon
TGCAATCAGCTGACGGCATTTTCCTCCCAAAACTGCTTCCGGGAGCACAGGT	8121202	8121361	8121152	8121204	1	KQ011503.1	ENSCATG00000030749.1	8099917	8132543	FAM129C	9749	2376	197284	Yes
AAAAAAAAAGACCGGGAACAGCATGTGCAAAGGCCCTGGGGTGGGATGAGGC	8364376	8364513	8364326	8364378	1	KQ011503.1	ENSCATG00000031667.1	8343299	8374273	FCHO1	9749	2376	197284	No_or_no_constitutive_exon
TTCTCCCTCGGACAAGGACACGGGCTCCACACCAGCCCGTCAGGGTGGAGCT	8819007	8819181	8819231	8819179	-1	KQ011503.1	ENSCATG00000042078.1	8817782	8823175	RAB3A	9749	2376	197284	No_or_no_constitutive_exon
CTCACCTGTATGTGCCTGTAGACATGGCTGTCACCCTGCCCCGGGGACAGCC	8889321	8889948	8889998	8889946	-1	KQ011503.1	ENSCATG00000029221.1	8881536	8895296	KIAA1683	9749	2376	197284	No_or_no_constitutive_exon
GGTGCACAGGGAGGCCCCCACCCACTCTGGGCTTTGGGCTGCAGGCAAAGAA	8936571	8936637	8936687	8936635	-1	KQ011503.1	ENSCATG00000029311.1	8929624	8948615	None	9749	2376	197284	No_or_no_constitutive_exon
TAAAAGGCCCCCAGGAAGTGTCCTCGGACCCCAGAGGGGAGGACTGGTAGGT	9244926	9245097	9245147	9245095	-1	KQ011503.1	ENSCATG00000031612.1	9244926	9262245	CRLF1	9749	2376	197284	No_or_no_constitutive_exon
CTCCCTGGCCCCGGCCCGGGCAGCTGAGTGGTGCCTGCCGGGCGGGGCAGGC	9273531	9273649	9273481	9273533	1	KQ011503.1	ENSCATG00000031976.1	9268229	9276570	TMEM59L	9749	2376	197284	Yes
GCGGGCATAGCTTGTGCCCCTGTCCTGCTGCCCCGGGCCGGGACCAGGAGGT	9331341	9331374	9331291	9331343	1	KQ011503.1	ENSCATG00000040338.1	9298813	9332668	KLHL26	9749	2376	197284	No_or_no_constitutive_exon
TGCAGCCTCGCTCGGGTGACACTGCATTCTGCTGCAGGTTGGGCCCGAAGGC	9511665	9511792	9511615	9511667	1	KQ011503.1	ENSCATG00000040306.1	9511136	9534534	UPF1	9749	2376	197284	No_or_no_constitutive_exon
CAGATGAGCCAGGTTCCGGTGGGGGCACGCCCTGCACTGGAGGTGGGGAGCA	9972196	9972438	9972488	9972436	-1	KQ011503.1	ENSCATG00000033059.1	9965456	10015093	SUGP1	9749	2376	197284	No_or_no_constitutive_exon
AGAGTAGGGTACAGGCCTCCAGCAGGTCCTAATCCTGTGTGCCAGGGCAGGC	10049807	10049856	10049757	10049809	1	KQ011503.1	ENSCATG00000015302.1	10015323	10052427	MAU2	9749	2376	197284	No_or_no_constitutive_exon
GGGATGGCACCAACGACGTGGGCGCCCTGAAGCACGCTGATGTGGGTGAGTG	10354712	10354741	10354791	10354739	-1	KQ011503.1	ENSCATG00000034481.1	10349825	10369193	ATP13A1	9749	2376	197284	No_or_no_constitutive_exon
GGAGAGAGGCTGAGGGAGCCGAGCTCCGGCCCAGGGCACTAGGGTGCCAGGA	11567333	11567478	11567528	11567476	-1	KQ011503.1	ENSCATG00000042298.1	11564505	11571438	None	9749	2376	197284	No_or_no_constitutive_exon
AGCCACAATCCTAATCATGTAAAATCTCATTTTGATTGGGGGAATTGCAGAA	3188342	3188465	3188292	3188344	1	KQ012983.1	ENSCATG00000041202.1	2924808	3211186	DOCK10	9749	2376	197284	No_or_no_constitutive_exon
GGTGGTTTTTCTGACTCTTCTTTCTTTCCTTTGTGTTCGGCCAAGGGGAGGG	4121677	4121972	4122022	4121970	-1	KQ012983.1	ENSCATG00000033962.1	4121230	4126687	None	9749	2376	197284	No_or_no_constitutive_exon
GTCTTCAGCCCGCTGCTCTCCTAACTTAAGCATTTATTCCACTGGGATAGAA	6424285	6424409	6424235	6424287	1	KQ012983.1	ENSCATG00000038507.1	6422362	6584703	EPHA4	9749	2376	197284	No_or_no_constitutive_exon
CTTGGTTGGGGTATGAGATCTGAGCTTGATTTCTCTGTTGGGATTTGAAGTT	8499000	8499060	8499110	8499058	-1	KQ012983.1	ENSCATG00000044515.1	8491263	8500208	GMPPA	9749	2376	197284	No_or_no_constitutive_exon
TATCTGTTTCCTAAGATCCACTGAGCTGGCTCTTGGGTCCCTGGGGACAGGT	8496990	8497177	8497227	8497175	-1	KQ012983.1	ENSCATG00000044515.1	8491263	8500208	GMPPA	9749	2376	197284	Yes
CGGCCGGGCCTGTCTTGGGAGCTCTGGACCCTGACTCGGCCCGGGGGTAGGT	8501908	8502216	8502266	8502214	-1	KQ012983.1	ENSCATG00000040074.1	8500740	8502670	None	9749	2376	197284	No_or_no_constitutive_exon
GGGGCAGGGCCCGCTCGCTATTGGCTGAACTGCCGAGGAGGGTTAAACAGAT	8664590	8664805	8664540	8664592	1	KQ012983.1	ENSCATG00000020071.1	8664173	8669877	RESP18	9749	2376	197284	No_or_no_constitutive_exon
GTCCCGCGACGCCAATGACCAGAGGGCCATCTGGGGGGGGGGGTGTACAGAT	8698765	8698839	8698715	8698767	1	KQ012983.1	ENSCATG00000038450.1	8683237	8706535	PTPRN	9749	2376	197284	Yes
TTGATGCCCCATTCGTTGCTTGCTCACCTGGGGCTTTGTGGGATGCTGAGTT	8748114	8748198	8748064	8748116	1	KQ012983.1	ENSCATG00000033332.1	8742375	8748198	TUBA4A	9749	2376	197284	No_or_no_constitutive_exon
TATGCCCACAGGTCAGTGGGAGGACCCTGTATGCTTGCTGGGGTCCAGAGGA	8749139	8749166	8749216	8749164	-1	KQ012983.1	ENSCATG00000037306.1	8748366	8750823	None	9749	2376	197284	No_or_no_constitutive_exon
AGAAAGATCTTTTGTTTTATGGCAGAAGACGACCCTCGGGAAGCAGTCAGAC	8763289	8763420	8763470	8763418	-1	KQ012983.1	ENSCATG00000039880.1	8760616	8767734	ANKZF1	9749	2376	197284	No_or_no_constitutive_exon
CCAATCCCTGACTCTGCAATCGTCAATACTCGGTATGGGGGGGGGATGAGGG	8761128	8761150	8761200	8761148	-1	KQ012983.1	ENSCATG00000039880.1	8760616	8767734	ANKZF1	9749	2376	197284	No_or_no_constitutive_exon
GGGTCTTGGAAAAGTTCACAGCTGCTATCTGTCTGTACTGGGAGAGACAGGG	8775043	8775161	8774993	8775045	1	KQ012983.1	ENSCATG00000037370.1	8767974	8777830	ATG9A	9749	2376	197284	No_or_no_constitutive_exon
CAGGCTTCGTGAGCAACCTGCGCACCTTCTTGTGGATCCGGGTGCAGCAGTT	8781061	8781198	8781011	8781063	1	KQ012983.1	ENSCATG00000044148.1	8778205	8787122	ABCB6	9749	2376	197284	No_or_no_constitutive_exon
TGCCCAGCATCCCTGACTTGTTACTGCAGGAGCAGGGGCCAGAAGCCCAGTG	8967572	8967798	8967522	8967574	1	KQ012983.1	ENSCATG00000044214.1	8957660	8997919	CFAP65	9749	2376	197284	No_or_no_constitutive_exon
ATGACTTTTGGCTTTGTCCTCTCCTCTTCTCTGTTGCTGTCACAGGGAAGAA	9193267	9193435	9193485	9193433	-1	KQ012983.1	ENSCATG00000021484.1	9191069	9227795	CYP27A1	9749	2376	197284	No_or_no_constitutive_exon
GTGTTTTGTGTGTTTTTTTCCAACCCCTCCCCTTATTTTGGGGGAAACAGGG	9427182	9427274	9427324	9427272	-1	KQ012983.1	ENSCATG00000045348.1	9423134	9456319	CNOT9	9749	2376	197284	Yes
TGGTTGGTTGCAGTTGGCTATTATATCTATGTAACTTTCCTGGGATACAGTG	1150800	1150923	1150750	1150802	1	KQ009897.1	ENSCATG00000008206.1	1149130	1150942	None	9749	2376	197284	No_or_no_constitutive_exon
TTGCTCCACCTCCTAAAACTTATATTTCACTGTTTTTCTTTTGGGGATAGGT	2118534	2118666	2118484	2118536	1	KQ012630.1	ENSCATG00000040124.1	1812740	2119870	JMJD1C	9749	2376	197284	Yes
GCAGTCGTCCTGCTCGTCGACCTCGGGCGGCGGCGGTGGCGGCGGGGGAGGC	5395021	5395206	5394971	5395023	1	KQ012630.1	ENSCATG00000033448.1	5394566	5521787	CCDC6	9749	2376	197284	No_or_no_constitutive_exon
CTGGGCAGTCTGCTCTCGGGGGTGACTCGGGTTATGCCCTTTGAGGGAAGGG	4696450	4696530	4696580	4696528	-1	KQ012896.1	ENSCATG00000030445.1	4645477	4697114	PDCD10	9749	2376	197284	No_or_no_constitutive_exon
AACTCCCTTAGGCTTGAGCTTTGGTTGTGCTGTCTGCTGCATGGGCATAGTG	8704125	8704163	8704213	8704161	-1	KQ012896.1	ENSCATG00000033893.1	8621062	8833819	PLD1	9749	2376	197284	No_or_no_constitutive_exon
TGGTCTCCCAAGCCTTCCAGCTGTGGCAGCTGCTCTGGATCGGGGGGCAGTT	1534884	1535950	1536000	1535948	-1	KQ009526.1	ENSCATG00000033621.1	1525519	1741656	DAB2IP	9749	2376	197284	No_or_no_constitutive_exon
TCAATGTTGTTCTTCTCTGTTAATTATATATTGGGGTTTGGGGAGATTAGAT	2194600	2194795	2194845	2194793	-1	KQ009526.1	ENSCATG00000016072.1	2134616	2218436	CNTRL	9749	2376	197284	Yes
TATAGGGATTTCCTAATATGATTCTACTTCGCTTCCACTTTGGGCTGAAGGT	2300249	2300389	2300199	2300251	1	KQ009526.1	ENSCATG00000039919.1	2255271	2354884	C5	9749	2376	197284	No_or_no_constitutive_exon
AGGGAAGCGCCCCGGGAACCGGGCCGCTGGGCCAGCCCCTGCGTGGGGAGGG	2467865	2468045	2467815	2467867	1	KQ009526.1	ENSCATG00000044218.1	2467569	2490472	PSMD5	9749	2376	197284	No_or_no_constitutive_exon
ATATTCCTTTTCTCTTCCCCCTCCCCACCTTTTGTTTTTTTGGGCAGAAGAA	2834521	2834628	2834471	2834523	1	KQ009526.1	ENSCATG00000027840.1	2729428	2915337	None	9749	2376	197284	No_or_no_constitutive_exon
CTTTACTCACGCACCTCTTCTCCTTTCCTTCTTTCTCCAGGGAAAGAGAGAT	152066	152123	152016	152068	1	KQ012442.1	ENSCATG00000037541.1	150675	156043	CBX8	9749	2376	197284	No_or_no_constitutive_exon
AGCTCCAGAGGCTAGGCTCAGAGACGCGCCTCCCACAGCACATCAGGGAGGC	1147119	1147303	1147069	1147121	1	KQ012442.1	ENSCATG00000043602.1	1112792	1154655	USP36	9749	2376	197284	No_or_no_constitutive_exon
CCCGCCTGGTGAGGTGGCTGAGCGCCTGCTGTCCTTCCCTGGGAGCACAGCC	1740690	1740810	1740640	1740692	1	KQ012442.1	ENSCATG00000035152.1	1726732	1741772	TK1	9749	2376	197284	No_or_no_constitutive_exon
TTCTCCTGGGTAGGACGGCCAGGGGCCGGTTCTTGGGGTCTTGGGTAAAGGG	1743962	1744209	1744259	1744207	-1	KQ012442.1	ENSCATG00000033698.1	1743178	1747760	None	9749	2376	197284	No_or_no_constitutive_exon
GGACACGCAGGGAGGTTACTGACCCTGGTTCCCGGTCCCTGGGGGGGCAGGT	2991391	2991525	2991575	2991523	-1	KQ012442.1	ENSCATG00000011033.1	2966163	3047111	MGAT5B	9749	2376	197284	Yes
GGGTCGTCCCGCCTCTCCTATCCCGTCTTGCTCTGCGGCGCGGGGGCAAGAT	3851824	3851993	3851774	3851826	1	KQ012442.1	ENSCATG00000041299.1	3850890	3894869	SRP68	9749	2376	197284	No_or_no_constitutive_exon
CAGCCTCGCACCTGACAGCTGAGTCCTTCTTTCCGGGGGAACGGGGACAGGA	4025565	4025683	4025515	4025567	1	KQ012442.1	ENSCATG00000040310.1	4001134	4029007	FBF1	9749	2376	197284	Yes
CTCTCAGCCTGGCCCTGAGCCCTGCCTCTCTCTTCTGTCCGCGGGATCAGTT	4063946	4064910	4063896	4063948	1	KQ012442.1	ENSCATG00000045323.1	4060421	4064910	TRIM47	9749	2376	197284	No_or_no_constitutive_exon
AGCAAACCCTGCCCCTGCCCCCCTTTCGGAAAAGCTGCTCTGGTGGGCAGGG	4111502	4111643	4111452	4111504	1	KQ012442.1	ENSCATG00000019642.1	4092435	4111925	UNC13D	9749	2376	197284	No_or_no_constitutive_exon
GAGCAGGGCCCTCCGGGGACTTGGCAGCTAACTTCTTGCTGGGAAGCAAGAG	4129473	4129733	4129783	4129731	-1	KQ012442.1	ENSCATG00000038041.1	4113287	4155436	UNK	9749	2376	197284	No_or_no_constitutive_exon
GGGGCGGAGGGGTGTGACTGGGGTGCCCTGCTGACCGGCTGTGGGTACAGCC	4204745	4204868	4204918	4204866	-1	KQ012442.1	ENSCATG00000040230.1	4184239	4218073	ITGB4	9749	2376	197284	Yes
TTGGGTGCTTGCTGCTCCCTGCTGACCAGGACCCCTGTCCCTGGGGGCAGGT	4191228	4191409	4191459	4191407	-1	KQ012442.1	ENSCATG00000040230.1	4184239	4218073	ITGB4	9749	2376	197284	Yes
GCCTGGCCAGAGATGTGGGTATGAGGGCGGGTGGGGTGGGCAGGGCAGAGCG	4201194	4201208	4201258	4201206	-1	KQ012442.1	ENSCATG00000040230.1	4184239	4218073	ITGB4	9749	2376	197284	No_or_no_constitutive_exon
GTGGAACCTCTTCTATCAGAAGCAGATGCAGCTGCGCAAGGTGAGGGGAGGC	4308469	4308490	4308419	4308471	1	KQ012442.1	ENSCATG00000029763.1	4271013	4312455	RECQL5	9749	2376	197284	No_or_no_constitutive_exon
GCGCCCTGGCCAGAATGAAGGAAGCCTCTGGGGTGGTGGGAAGGGCACAGGC	4340931	4341085	4341135	4341083	-1	KQ012442.1	ENSCATG00000035616.1	4312823	4349469	MYO15B	9749	2376	197284	No_or_no_constitutive_exon
AGGAGTCCTGAAGGAAATCCAGAGCACACTGGAGGGAGACCGCGGGTGAGGC	4368274	4368299	4368349	4368297	-1	KQ012442.1	ENSCATG00000030748.1	4367894	4401199	LLGL2	9749	2376	197284	No_or_no_constitutive_exon
AAGACAGTCAAGTGAAGCTCTCTTTCTCCTGATCTTCTTAATTGGGGCAGGA	4699384	4699522	4699334	4699386	1	KQ012442.1	ENSCATG00000043233.1	4685694	4705256	GGA3	9749	2376	197284	Yes
AACAGGTTTCTCTCTGTCCTGACTCCTGGGTCTGTGGGCCGTGGCATGAGTG	4820579	4820684	4820529	4820581	1	KQ012442.1	ENSCATG00000041230.1	4820493	4820684	None	9749	2376	197284	No_or_no_constitutive_exon
CCCTCACCCAACCCTGCCATCCCTCACCCCTGTTCTTTTCTGGGGGCCAGGA	5028536	5028617	5028486	5028538	1	KQ012442.1	ENSCATG00000037404.1	5007144	5030898	HID1	9749	2376	197284	No_or_no_constitutive_exon
CCCACGTGTCTGTCACAGCACATTGGCTGCCCATGTTCTCCCGGGACAAGCC	5088317	5088461	5088267	5088319	1	KQ012442.1	ENSCATG00000031301.1	5085133	5089538	FADS6	9749	2376	197284	No_or_no_constitutive_exon
TGAGGGTTGGGGGCAGGTGAAGGTTCCTCCTCTGCAGCTTGGGACAGGAGGG	5195785	5195928	5195735	5195787	1	KQ012442.1	ENSCATG00000041102.1	5191269	5197300	NAT9	9749	2376	197284	No_or_no_constitutive_exon
GGCTCAGCCATTCCAGGTGGCTGAGGTCTCCACAGATCACATGCGGGAAGCT	5606951	5606982	5607032	5606980	-1	KQ012442.1	ENSCATG00000019103.1	5601648	5607160	GPR142	9749	2376	197284	No_or_no_constitutive_exon
GACTCCAGTCCCTGGACACCATCTGTTGATTGGCCCAGCCTGTGGGAGAGGG	6599440	6599695	6599390	6599442	1	KQ012442.1	ENSCATG00000038911.1	6485956	6663408	SDK2	9749	2376	197284	No_or_no_constitutive_exon
CTCTCTAGCTCTAACTGGCCTTGGGGGGTGGGGGTCCTTTTGGGGTGCAGTG	6599882	6599981	6599832	6599884	1	KQ012442.1	ENSCATG00000038911.1	6485956	6663408	SDK2	9749	2376	197284	No_or_no_constitutive_exon
AGCTTTCCCCCATCCCCAACAGACTGCCTGCTCTCCTGCCTGGGGATCAGGG	6749776	6749804	6749726	6749778	1	KQ012442.1	ENSCATG00000044555.1	6739471	6752283	CPSF4L	9749	2376	197284	No_or_no_constitutive_exon
CGCGCAGCTTACATGCAAATGGCCTGGGGAACAGAGGAATGGACAGGGAGCT	11546235	11546303	11546185	11546237	1	KQ012442.1	ENSCATG00000032812.1	11524080	11561904	WIPI1	9749	2376	197284	No_or_no_constitutive_exon
AAGGTGGCGTGTGTGGAGCTTCTAACACAATCTCTTTTGTTTGGGGGCAGGC	3626081	3626191	3626031	3626083	1	KQ012719.1	ENSCATG00000031363.1	3546489	3751361	EGFLAM	9749	2376	197284	No_or_no_constitutive_exon
GGTAAGTGGGGAGCAATCTGTGTGGGGGGAGCGGCGTGGAGGGGTGACAGCT	5012505	5013022	5013072	5013020	-1	KQ012719.1	ENSCATG00000035134.1	5009273	5014087	None	9749	2376	197284	No_or_no_constitutive_exon
AATAAAAGTCCGGAGCTGATCACATGGTTTATCAATGGCATATAGGGGAGAT	5011408	5011520	5011570	5011518	-1	KQ012719.1	ENSCATG00000035134.1	5009273	5014087	None	9749	2376	197284	No_or_no_constitutive_exon
CCAGCCAACAAGTGCACTCTGAAAACATGGAGGTCTAGACCCCAGGGGAGGG	7788216	7788351	7788401	7788349	-1	KQ012719.1	ENSCATG00000029836.1	7788216	7788501	None	9749	2376	197284	No_or_no_constitutive_exon
TTGCAATCTCCGCGCAGAGGCGGGCGCCAGCGCCGCGTGGGTTGCAAAAGCA	8379333	8379552	8379602	8379550	-1	KQ012719.1	ENSCATG00000040374.1	8379333	8405365	None	9749	2376	197284	No_or_no_constitutive_exon
TGGAAAGGGAGGAAGAGCTCCTGTATCAGGTGGAAGAGACAGTTAGGGAGGT	9163365	9163668	9163718	9163666	-1	KQ012719.1	ENSCATG00000031489.1	9158091	9164696	None	9749	2376	197284	No_or_no_constitutive_exon
GTTTTTGTCTTGTGAGTTGTCAGTTTGAGCAATCTGAGTAGAAAGGGTAGTC	2413054	2413152	2413004	2413056	1	KQ012940.1	ENSCATG00000043242.1	2411467	2413152	None	9749	2376	197284	No_or_no_constitutive_exon
GGCCTCAGGTCATAGCTGGTGGCAGGCAGAAGAAAGGGTCGGCAGGGGAGAA	5329896	5329946	5329996	5329944	-1	KQ012940.1	ENSCATG00000043927.1	5326771	5330471	TSPYL5	9749	2376	197284	No_or_no_constitutive_exon
CCGGCTTTGCTCTTGCACGCCGGCTTGCGGTCCGGGTAAGCGCGGGAAAGGC	6990982	6991088	6990932	6990984	1	KQ012940.1	ENSCATG00000044939.1	6987079	6994733	OSR2	9749	2376	197284	No_or_no_constitutive_exon
CAAAAAGTAAAGCCCCACGATTCCCTCCCTCTGCGAGTGGGTGATGTGAGTC	9636541	9636628	9636491	9636543	1	KQ012940.1	ENSCATG00000023707.1	9547932	9728473	GRHL2	9749	2376	197284	No_or_no_constitutive_exon
TGAGCGAAGCCGCAAGACTCTAGTACTGAGGGGGCATGAATGGGGCGCAGCC	11483268	11483366	11483218	11483270	1	KQ012940.1	ENSCATG00000032160.1	11483113	11510381	None	9749	2376	197284	No_or_no_constitutive_exon
CAACTTCATGTTTTTGTTTTGTTTTTTTTTTTCTTTCTGGTGGGGGGCAGCC	846902	847095	847145	847093	-1	KQ009504.1	ENSCATG00000014429.1	843437	849845	None	9749	2376	197284	Yes
ATCCAAACAATTGAAAAATACTGACATTTAATTGGTTGGGGTCAAATAAGAA	2559258	2559316	2559366	2559314	-1	KQ009504.1	ENSCATG00000037224.1	2559258	2561316	None	9749	2376	197284	No_or_no_constitutive_exon
TTCTTTTCCCTTTTCAAATCCACCTTCCTGTTGCAATGCATGATGGGCAGGC	3471952	3471988	3471902	3471954	1	KQ009504.1	ENSCATG00000042844.1	3314947	3482089	MBNL1	9749	2376	197284	No_or_no_constitutive_exon
GCCGAGATCGGGCCACTGCACTCCAGCCTGGGCGACAGAGCGAGGGTCAGTG	5410705	5410773	5410823	5410771	-1	KQ009504.1	ENSCATG00000039259.1	5408143	5413241	None	9749	2376	197284	Yes
ACACCATGGCCTCGCTCTACGTGGGGGACTTCCACCCCGGGGTGACTGAGGC	6354030	6354154	6354204	6354152	-1	KQ009504.1	ENSCATG00000045341.1	6352333	6356931	None	9749	2376	197284	No_or_no_constitutive_exon
TTTGATGAGACCACAGGTGTTTTCTTTGACCTTTGTGCACATGGGTGAAGCA	6628084	6628204	6628254	6628202	-1	KQ009504.1	ENSCATG00000043865.1	6428537	6746930	PLCH1	9749	2376	197284	No_or_no_constitutive_exon
CCACATTTTCTCGTGCATCGCCAGCGCATCCCTGAGACACCATGGGGAAGGT	3365330	3365867	3365917	3365865	-1	KQ012741.1	ENSCATG00000042784.1	3364884	3368510	None	9749	2376	197284	No_or_no_constitutive_exon
TGGTCCTCTAATTTCCCTGTGCAGTTATGCAGGAACGTCGGAGTGGGAAGCG	6950669	6950705	6950755	6950703	-1	KQ012741.1	ENSCATG00000031061.1	6924376	6998583	NPAS2	9749	2376	197284	No_or_no_constitutive_exon
TCCACAAGCCTCCTGATACAGTGTCCGATGAAGAGAAAGACCATGGGAAGAA	7479584	7479711	7479761	7479709	-1	KQ012741.1	ENSCATG00000045280.1	7477988	7479921	None	9749	2376	197284	No_or_no_constitutive_exon
TCACTTGGCTTTCCTTCCCTCTCCTTCCCGGGGGCCTCGTGGGCTGGCAGCA	8312358	8312545	8312308	8312360	1	KQ012741.1	ENSCATG00000045196.1	7786026	8369225	AFF3	9749	2376	197284	Yes
AAAACCACACACACAATACATGAGTGATGTATACCCTGTTTGGGAGACAGGT	10228858	10228958	10228808	10228860	1	KQ012741.1	ENSCATG00000035448.1	10228463	10228958	None	9749	2376	197284	No_or_no_constitutive_exon
GCAGGGCCGGTGCCCCTTGCCCACACGCCTCCCGTGGCCGGGTCGAGCAGGA	10273940	10274147	10274197	10274145	-1	KQ012741.1	ENSCATG00000038344.1	10270233	10301323	ZAP70	9749	2376	197284	Yes
GACTGGCCTCTGGACTCTTGTCTGACCTGCTTCTTTGGCCCACAGGGAAGTC	10601804	10601943	10601993	10601941	-1	KQ012741.1	ENSCATG00000031149.1	10560600	10634947	CNNM3	9749	2376	197284	No_or_no_constitutive_exon
CCCTCTTCTTCTGTGGGTCTCACACTACCCACATCTCCTCGGGGCTGCAGCT	10703788	10703956	10704006	10703954	-1	KQ012741.1	ENSCATG00000015732.1	10694706	10761556	FER1L5	9749	2376	197284	Yes
CAGGTTCACGCCATTCTCCTGCCTCAGCCTCCGAGTAGCTGGGACTACAGGC	10805994	10806034	10805944	10805996	1	KQ012741.1	ENSCATG00000030771.1	10764884	10814086	KANSL3	9749	2376	197284	No_or_no_constitutive_exon
TCCTCCTTCCCTCTCTCCTTGCAGCAGCTCCTGTCAAAGGGAACAGGAAGCA	10850274	10850364	10850414	10850362	-1	KQ012741.1	ENSCATG00000035535.1	10845140	10861538	ARID5A	9749	2376	197284	No_or_no_constitutive_exon
ACTTCTCTGCCCTGACCATCCCGATCCTAAGACATTTTAGGGTGACTGAGCT	10999508	10999533	10999583	10999531	-1	KQ012741.1	ENSCATG00000041469.1	10946932	11003960	NCAPH	9749	2376	197284	No_or_no_constitutive_exon
GAAGATGGGACAGAGAGGATGGGAGGGTGTCTGAGCCCTTGGGCTGACAGAA	734995	735109	735159	735107	-1	KQ010367.1	ENSCATG00000038645.1	725125	748565	None	9749	2376	197284	Yes
GGGTTCATGCCGTTCTCCTGCTTCAGCCTCCCGAGTAGCTGGGACTACAGGC	7828346	7828406	7828456	7828404	-1	KQ010367.1	ENSCATG00000031765.1	7773662	7863128	GTF2IRD1	9749	2376	197284	No_or_no_constitutive_exon
CCAGGCCTGAACTGTGCAGAGCCAGGAAGGTCCACTGCAGGGATGTGCAGAC	7819245	7819376	7819426	7819374	-1	KQ010367.1	ENSCATG00000031765.1	7773662	7863128	GTF2IRD1	9749	2376	197284	No_or_no_constitutive_exon
CCACACCCCGGAGCATGCTGACCCCATTTTGGCCTTCCTCGGGGGCTCAGTA	8014889	8014993	8015043	8014991	-1	KQ010367.1	ENSCATG00000029323.1	7967139	8081784	CLIP2	9749	2376	197284	Yes
CCTGCGTCCCCGCCCCCCACCCCCCACCGTGTCCACCCTGGGTGGACCAGAC	8001560	8001665	8001715	8001663	-1	KQ010367.1	ENSCATG00000029323.1	7967139	8081784	CLIP2	9749	2376	197284	No_or_no_constitutive_exon
CATGGCCCCTGCCACCTGTCTGCTTGTGTTGTTGTTCCTGGGGCAGGGAGAC	8325240	8325364	8325414	8325362	-1	KQ010367.1	ENSCATG00000030972.1	8317934	8360795	ELN	9749	2376	197284	No_or_no_constitutive_exon
CGATGGCTGTCCCTGAACTCCCTGGGTCAAGCTTGCAGACCTGGGTGGAGCC	8345943	8346024	8346074	8346022	-1	KQ010367.1	ENSCATG00000030972.1	8317934	8360795	ELN	9749	2376	197284	No_or_no_constitutive_exon
TTGATTGGGCCTTGGTTAATGATCAGCTCTTCTCAATCTTACAGGGTTAGTT	8328310	8328460	8328510	8328458	-1	KQ010367.1	ENSCATG00000030972.1	8317934	8360795	ELN	9749	2376	197284	No_or_no_constitutive_exon
CCTTGGTACTGTCTGGCCCATTGTCCACAGTGCCAGGGCTGCAGTGACAGCT	8342112	8342158	8342208	8342156	-1	KQ010367.1	ENSCATG00000030972.1	8317934	8360795	ELN	9749	2376	197284	No_or_no_constitutive_exon
AGTACTACTACCAGAGTGGCTGCCTCTACCGCCTGCGGGCACTGGGTGAGCG	9657634	9657659	9657709	9657657	-1	KQ010367.1	ENSCATG00000040164.1	9656117	9664195	TMEM120A	9749	2376	197284	No_or_no_constitutive_exon
GAGGTTGGGCAACTTGGGGGCTGTGAGGGGGAATAGGGGGCAGAAGTGAGGT	9839957	9840092	9839907	9839959	1	KQ010367.1	ENSCATG00000043129.1	9809617	9859668	SRRM3	9749	2376	197284	No_or_no_constitutive_exon
CACCATCAAGTCTGGGAGGAGGAGGCTGCAGGGAGGACTTGGATGGGAAGTG	10212346	10212375	10212425	10212373	-1	KQ010367.1	ENSCATG00000031283.1	10207708	10215808	LRWD1	9749	2376	197284	No_or_no_constitutive_exon
AGGTGAGACTGGGAGAGCACAACATCGAAGTCCTGGAGGGGACTGAGCAGTT	539398	539597	539348	539400	1	KQ012797.1	ENSCATG00000043040.1	536289	540588	None	9749	2376	197284	No_or_no_constitutive_exon
GGTGAGACTGGGAGAGCACAACATGAAAGTCCTGCAGGGGACTGGAACAGTT	630104	630300	630054	630106	1	KQ012797.1	ENSCATG00000034440.1	627684	631286	None	9749	2376	197284	Yes
GGTCATCTGCATGGTTGCCATGGTAACCCTCACCCCCTTGGGTGGAGCAGCC	739111	739380	739430	739378	-1	KQ012797.1	ENSCATG00000039710.1	736727	752216	TRPV6	9749	2376	197284	Yes
TTGTGATAACTCCATTATCCAATCTCCATGTCTCTTCCTGGGCGGAGCAGCG	777985	778254	778304	778252	-1	KQ012797.1	ENSCATG00000034372.1	772097	799259	TRPV5	9749	2376	197284	No_or_no_constitutive_exon
GGGTGGAGGCAGCAACCCTCGAGAGTGTGAAGAAAGTGTTGGGATTGCAGGT	1265203	1265324	1265153	1265205	1	KQ012797.1	ENSCATG00000030879.1	1256680	1268048	ZYX	9749	2376	197284	No_or_no_constitutive_exon
GTTGGCCAGAGTGTCATTGCGTTGTTTCTTTTTCACTCCTGGGTACGCAGGA	4802108	4802293	4802058	4802110	1	KQ012797.1	ENSCATG00000040896.1	3843602	6108287	CNTNAP2	9749	2376	197284	No_or_no_constitutive_exon
GCTGCCAAAGAGGGACACCCAGGTGGAGAGGGGGAGATGGGGTAGCAGAGAG	6908957	6909150	6908907	6908959	1	KQ012797.1	ENSCATG00000011929.1	6897403	6998620	ZNF282	9749	2376	197284	No_or_no_constitutive_exon
CCTCTCACTGTGAGTACACATGGGGTGCCATGAGTGGGGAAGAGCCACAGGC	7184921	7185073	7185123	7185071	-1	KQ012797.1	ENSCATG00000029298.1	7184921	7185281	None	9749	2376	197284	No_or_no_constitutive_exon
GGCTGAACGCTAACATCTCTTCCCTGCTTCCACCGGCTCGGTGGGCGCAGAC	7461430	7461506	7461380	7461432	1	KQ012797.1	ENSCATG00000040082.1	7460536	7517657	SSPO	9749	2376	197284	No_or_no_constitutive_exon
TGAGGGCTTGTTGCCCAGGCTGGGGGGGCGCCCACTGCGCTGAGGGTAAGCA	7461518	7461555	7461468	7461520	1	KQ012797.1	ENSCATG00000040082.1	7460536	7517657	SSPO	9749	2376	197284	No_or_no_constitutive_exon
CCCTCCTTTGCCAGGTTCCTGCTATGAAGTTGGTCCTCAGGGTGTGGGAGTT	7474068	7474092	7474018	7474070	1	KQ012797.1	ENSCATG00000040082.1	7460536	7517657	SSPO	9749	2376	197284	No_or_no_constitutive_exon
GGGCGAGGACGAGCTGGACTGCGGTGAGCACGCTTTGTTCCCTAAGGGAGGC	7475762	7475785	7475712	7475764	1	KQ012797.1	ENSCATG00000040082.1	7460536	7517657	SSPO	9749	2376	197284	No_or_no_constitutive_exon
CAAGAGCCACTGGGCCAGCGTCATTGTCAAGACGTATCTGGGAGAATGAGAC	7598319	7598418	7598269	7598321	1	KQ012797.1	ENSCATG00000039745.1	7597706	7598418	ZBED6CL	9749	2376	197284	No_or_no_constitutive_exon
TCAGATGTGGCACAGAAAATAGCAGACACAGGGAGAGGGCAGCAGGAAAGCG	7634951	7635000	7634901	7634953	1	KQ012797.1	ENSCATG00000035377.1	7632903	7638142	REPIN1	9749	2376	197284	No_or_no_constitutive_exon
GCCCACTGAGAGGGTGCCAAGGGGACTATGTTCTCCCACTCCACAGGGAGCT	8275645	8275806	8275856	8275804	-1	KQ012797.1	ENSCATG00000037490.1	8258543	8294275	KCNH2	9749	2376	197284	No_or_no_constitutive_exon
GGACCATCTTCTCCTGCAGTCCCCTGGGCCCCAGTGAGGGGCAGGGGCAGGG	8261088	8261222	8261272	8261220	-1	KQ012797.1	ENSCATG00000037490.1	8258543	8294275	KCNH2	9749	2376	197284	No_or_no_constitutive_exon
AGCCAGTTGGGGGTTGGAGGGACACTTGTGGGCTGGGGAGGAGCTGGGAGCG	8352372	8352405	8352322	8352374	1	KQ012797.1	ENSCATG00000031257.1	8343627	8365159	ABCB8	9749	2376	197284	No_or_no_constitutive_exon
GCCGCGTGAGGCAGCCGGCCGGCCGCGGAGCCGTGTGCTCCGGGGCCGAGCC	8431098	8431206	8431048	8431100	1	KQ012797.1	ENSCATG00000036870.1	8403827	8460713	AGAP3	9749	2376	197284	No_or_no_constitutive_exon
CTGCTGCGGCCAGCACTTCCCCTCATCCTAGGGCTGTCTCTGGGGTGCAGCC	8551335	8551524	8551285	8551337	1	KQ012797.1	ENSCATG00000037379.1	8549781	8556063	CHPF2	9749	2376	197284	No_or_no_constitutive_exon
TCTGGAGGTGAGACTGTCCTGGTCCCCACCCAGCTGCCAGGGGAGCCCAGGT	8709107	8709130	8709180	8709128	-1	KQ012797.1	ENSCATG00000030296.1	8692421	8722910	WDR86	9749	2376	197284	No_or_no_constitutive_exon
CTCTAATTATGTCGATTTTATCCTTTCTTCTTTTTGTTGGGGATGGGTAGGT	4749660	4749826	4749876	4749824	-1	KQ012763.1	ENSCATG00000033346.1	4606218	4771080	GREB1L	9749	2376	197284	Yes
GACCATAAAAAGAAATGTTGAACTGCACTGACCTGCTTCTATTGGGACAGGC	4688414	4688600	4688650	4688598	-1	KQ012763.1	ENSCATG00000033346.1	4606218	4771080	GREB1L	9749	2376	197284	Yes
TACGGCTTTGCAAAATTAAAGATTTAGAAGAAGGATGGGGACGGTGGAAGCT	8520644	8520717	8520594	8520646	1	KQ012763.1	ENSCATG00000030025.1	8520449	8520717	None	9749	2376	197284	No_or_no_constitutive_exon
ATGTTCCACCTCCTTTTTGTTTCTGCCCTTCTGTGATTTCCCGGGGATAGGC	10209140	10209257	10209307	10209255	-1	KQ012763.1	ENSCATG00000035372.1	10207511	10359408	EPB41L3	9749	2376	197284	No_or_no_constitutive_exon
TGCCCCAGAGTGAGAGCTGCCCAACCCCTACCCTTGTGTTGTGGGTATAGTG	1495920	1496053	1496103	1496051	-1	KQ012173.1	ENSCATG00000021840.1	1488444	1498487	ZNF662	9749	2376	197284	No_or_no_constitutive_exon
CTGATGCTGCTCTTTATTTGCCTGGGCAACATGTACCTGCACGGGCTGAGGA	1852755	1852845	1852705	1852757	1	KQ012173.1	ENSCATG00000036538.1	1821714	1857481	SEC22C	9749	2376	197284	No_or_no_constitutive_exon
GGTGCAGTGGCTCACGCCTGTAATCCCAGCACTGTGGGAGAACAAGGCAGGC	3868971	3869009	3869059	3869007	-1	KQ012173.1	ENSCATG00000035141.1	3868971	3904405	ZNF621	9749	2376	197284	No_or_no_constitutive_exon
GCCCATCTGGAAAAATATCCCATCATTCATGCCACTGCCAACCTGGGGAGCC	5144404	5144422	5144354	5144406	1	KQ012173.1	ENSCATG00000042830.1	5127394	5144422	CX3CR1	9749	2376	197284	No_or_no_constitutive_exon
CAACCAGCCAGGGTGCACATGAATGGACGTGGGAGGGAGGTGGGCAGGAGGA	5265293	5265321	5265371	5265319	-1	KQ012173.1	ENSCATG00000034534.1	5264980	5296117	TTC21A	9749	2376	197284	No_or_no_constitutive_exon
AGCAAGTAAGGGCCCGTGAAGGCAGAGGCGGAACCTTGGGGAAGTTAGAGAG	5266610	5266639	5266689	5266637	-1	KQ012173.1	ENSCATG00000034534.1	5264980	5296117	TTC21A	9749	2376	197284	No_or_no_constitutive_exon
GGGCTAGCTGTGTCCCACAGATCTTTCTGCTGGTCCAAAGGCAGGGGTAGGC	5275138	5275156	5275206	5275154	-1	KQ012173.1	ENSCATG00000034534.1	5264980	5296117	TTC21A	9749	2376	197284	No_or_no_constitutive_exon
GCTTATTGCTGTGGTAGCACTGTCCTGGCAGTGATGACTCCCAGGGGCAGGA	5798186	5798337	5798136	5798188	1	KQ012173.1	ENSCATG00000002865.1	5771113	5872992	SCN5A	9749	2376	197284	No_or_no_constitutive_exon
GTGGTGGTCCCAGGGGCATGCTCAGTGGTTCTCTTTTCTCTGGGGCACAGGC	5941742	5941950	5942000	5941948	-1	KQ012173.1	ENSCATG00000037591.1	5935902	5965554	ACVR2B	9749	2376	197284	No_or_no_constitutive_exon
CACCTCGGTGCGCCGATACGTCTCCCCAGGTCAGCGTGGGAACCAGTGAGCA	6067313	6067361	6067411	6067359	-1	KQ012173.1	ENSCATG00000038970.1	6036434	6105543	XYLB	9749	2376	197284	No_or_no_constitutive_exon
CCCCTGAGGTGTGTGGTGGGGATGTGGGATCCCAGGGGGAGGGTGGGGAGCC	6428030	6428051	6427980	6428032	1	KQ012173.1	ENSCATG00000035843.1	6408088	6430372	PLCD1	9749	2376	197284	No_or_no_constitutive_exon
GAGAAGCTGGCAGAGAAGTCGACACAAGCTGAGGAGCTCAGGTGAGGGAGGC	7825600	7825646	7825550	7825602	1	KQ012173.1	ENSCATG00000040223.1	7823793	7825646	None	9749	2376	197284	No_or_no_constitutive_exon
CTCCCCCAAAGATGACACTGCCCCCTGGGGCCTTATGTTTGGGAACACAGGA	10257672	10257746	10257622	10257674	1	KQ012173.1	ENSCATG00000039019.1	10247767	10265390	CLCN2	9749	2376	197284	No_or_no_constitutive_exon
CCCAAAGATGACACTGCCCCCTGGGGCCTTATGTTTGGGAACACAGGAAGCG	10257676	10257746	10257626	10257678	1	KQ012173.1	ENSCATG00000039019.1	10247767	10265390	CLCN2	9749	2376	197284	No_or_no_constitutive_exon
GACTGCCCCCACTTAGGCCAATTGCTGTTTCTCCTCCCTCCAGGGCAGAGGG	10439109	10439183	10439233	10439181	-1	KQ012173.1	ENSCATG00000042195.1	10433992	10441896	ABCF3	9749	2376	197284	No_or_no_constitutive_exon
CTGACCTCGTGATCCGCCCGTCTCGGCCTCCCAAAGTGCTGGGATTACAGGC	10524266	10524306	10524356	10524304	-1	KQ012173.1	ENSCATG00000044422.1	10522994	10532093	HTR3E	9749	2376	197284	No_or_no_constitutive_exon
GGAAGAGAAGAGTGGGAACTAACTCAGGAAGGGAGGTATACTGGGAAAAGGA	10523632	10523652	10523702	10523650	-1	KQ012173.1	ENSCATG00000044422.1	10522994	10532093	HTR3E	9749	2376	197284	No_or_no_constitutive_exon
TTCCCTCCAGGGGTCTACTTCGCCCTGTGCCTCTCCCTGATAGTGGGCAGCC	10523350	10523521	10523571	10523519	-1	KQ012173.1	ENSCATG00000044422.1	10522994	10532093	HTR3E	9749	2376	197284	No_or_no_constitutive_exon
ACTCTACTTCCTTCCTGAATTGTGTTGTTTCTGGCACCATGGGTGAGTAGTC	10849311	10849495	10849545	10849493	-1	KQ012173.1	ENSCATG00000034512.1	10828315	10940591	YEATS2	9749	2376	197284	Yes
GCAGGGCCGGGGCGTGGGTCGGCGGGAAGATGGCGAACGTGGGGCTGCAGTT	1878765	1878894	1878944	1878892	-1	KQ012863.1	ENSCATG00000040242.1	1854108	1880080	NPEPL1	9749	2376	197284	No_or_no_constitutive_exon
GGACACCCAGACCGGCCTCCTGGGCAATGATGCTTGTGGCGCGGGAGTAGGG	1934799	1935063	1935113	1935061	-1	KQ012863.1	ENSCATG00000029929.1	1934799	1935087	None	9749	2376	197284	No_or_no_constitutive_exon
GAAGACTGCTGGAAAACATCACTTCTTTGGCTGTGACTTTATTGGGGCAGGC	2339151	2339293	2339101	2339153	1	KQ012863.1	ENSCATG00000034770.1	2257848	2343241	None	9749	2376	197284	Yes
ATTAGACAGTGGGCTGCCGGGATGCACTCAGGGTCTGGGTAGGAACTGAGGC	9108348	9108516	9108298	9108350	1	KQ012863.1	ENSCATG00000042896.1	8973945	9156830	NFATC2	9749	2376	197284	No_or_no_constitutive_exon
CCCTGGCCGACCTCTGAGGCAGGCAGGAGGACACAGTGATGGGGCAGAAGGC	9721744	9721874	9721924	9721872	-1	KQ012863.1	ENSCATG00000041470.1	9670834	9761789	None	9749	2376	197284	No_or_no_constitutive_exon
GCAGGTGGCCCGGGCGACTTTGCAAACATCTTCCCTTTTTCCGGGAGAAGCA	9942619	9942673	9942569	9942621	1	KQ012863.1	ENSCATG00000037442.1	9863576	9969708	RIPOR3	9749	2376	197284	No_or_no_constitutive_exon
TTTTTTATTGCTCTTGCCCCCTGCCCCTGCCAAGGTGGGGAAGAGGGTAGGT	684326	684373	684276	684328	1	KQ012553.1	ENSCATG00000036877.1	680777	684894	DCD	9749	2376	197284	No_or_no_constitutive_exon
GCTTTCTGAGAAACTACCTCCTTTCTTCCCGCAGGGACTGGGGACAGAAGAG	752569	752705	752519	752571	1	KQ012553.1	ENSCATG00000031677.1	741479	752705	PPP1R1A	9749	2376	197284	No_or_no_constitutive_exon
ATTCCTACTTCACTAACCCTTCCTTATCCTGCCACCTCGCCGGGGGCCAGGA	1326388	1326734	1326784	1326732	-1	KQ012553.1	ENSCATG00000004493.1	1322895	1338601	HOXC6	9749	2376	197284	No_or_no_constitutive_exon
GCTCCAGGCAGCAGACTGACCATCTCCCAGACTGCCAGTGACTGGGGGAGGA	2174588	2174623	2174538	2174590	1	KQ012553.1	ENSCATG00000038973.1	2154254	2178141	RARG	9749	2376	197284	No_or_no_constitutive_exon
TTCCCCAGTGCCCTTGTCTCATTGCCAACTTCCTATCTCTGGGAAACCAGAT	2810292	2810418	2810242	2810294	1	KQ012553.1	ENSCATG00000040871.1	2806505	2814431	KRT74	9749	2376	197284	Yes
CCCTATGATGCTGCAAGAAGAGATTCTTAGGTTCTGCCTCTGGGTGGCAGGT	3061589	3061798	3061539	3061591	1	KQ012553.1	ENSCATG00000044809.1	3059556	3066455	KRT83	9749	2376	197284	Yes
TCTCTCTTAGTTTCCATGGACCAATTAGCCTCCTATGGGCGGAAGGACAGAA	3614244	3614281	3614331	3614279	-1	KQ012553.1	ENSCATG00000032443.1	3552671	3693886	SCN8A	9749	2376	197284	No_or_no_constitutive_exon
GGTGGATGCAGCAATGTGTGCTTGACCACACAAGGTTGATGGGCATGTAGTG	3641793	3641820	3641743	3641795	1	KQ012553.1	ENSCATG00000041727.1	3641528	3645356	None	9749	2376	197284	No_or_no_constitutive_exon
CTCCCACCGTCCTCTCCTCTTCTTCCTGCACCTCCTGGGGTGGGTGGCAGGA	5578359	5578479	5578309	5578361	1	KQ012553.1	ENSCATG00000035514.1	5550836	5591257	NCKAP5L	9749	2376	197284	Yes
TGAGTTTGTGCTCTACAATTGTTGAAAGCCCTGGAGTGGCAAGGGAGGAGAT	5782314	5782376	5782426	5782374	-1	KQ012553.1	ENSCATG00000038897.1	5782314	5782842	None	9749	2376	197284	No_or_no_constitutive_exon
CCAAGCGTGCCTTTGTTCACTGGTAAAAAAAAAAAAAAATGATGGGTGAGGG	6134046	6134163	6134213	6134161	-1	KQ012553.1	ENSCATG00000031924.1	6129841	6180515	TUBA1C	9749	2376	197284	No_or_no_constitutive_exon
TGCCCTCCCACCATATCCTTTGGGGAGGGCCTAAGAACAGCTGGGGAGAGGA	6306491	6306534	6306441	6306493	1	KQ012553.1	ENSCATG00000012344.1	6297052	6312996	LMBR1L	9749	2376	197284	No_or_no_constitutive_exon
GAGGAGGGTGCCTCCATAGCGTCCTTCACGCCGGAGCCTGGGAGTCACAGCC	6587432	6587572	6587622	6587570	-1	KQ012553.1	ENSCATG00000036744.1	6581953	6592428	CACNB3	9749	2376	197284	No_or_no_constitutive_exon
GAATTCTGTGCTGAGCACACTGACTGAAGTTGTCTTCTGCCCACAGGGAGCA	7318189	7318198	7318139	7318191	1	KQ012553.1	ENSCATG00000030950.1	7313557	7320586	None	9749	2376	197284	No_or_no_constitutive_exon
TGGTTCCCTTGACTGGTGCCCACCTTCCATGCGGAGCCTGCGGGTGGCAGTG	7745872	7745996	7745822	7745874	1	KQ012553.1	ENSCATG00000029872.1	7734637	7760294	RAPGEF3	9749	2376	197284	No_or_no_constitutive_exon
GATTCCGTTAATTTGTCATTTCCATAACTGGCAGTGCCACGGGGACCAAGAG	7746224	7746264	7746174	7746226	1	KQ012553.1	ENSCATG00000029872.1	7734637	7760294	RAPGEF3	9749	2376	197284	No_or_no_constitutive_exon
CATCAGGAAAATGGGCGGGTTCTTCACCTAATAGCAATGGGGAATACAAGTC	105497	105583	105447	105499	1	KQ009569.1	ENSCATG00000040816.1	93169	109385	None	9749	2376	197284	No_or_no_constitutive_exon
CTACTTTGTGCCACTCCATTTAGTTCACTTATTCAGGGCCGTTAACAAAGGA	1439815	1440008	1439765	1439817	1	KQ009569.1	ENSCATG00000023608.1	1425060	1500268	NEK7	9749	2376	197284	No_or_no_constitutive_exon
AAGGAGGAGGGCGTCGGCAGTTCCTCTGCCCCGGGGCTGGGGACACCGAGCT	4184882	4185065	4185115	4185063	-1	KQ009569.1	ENSCATG00000036317.1	4184371	4185149	None	9749	2376	197284	No_or_no_constitutive_exon
CCTTGCTTCGCTGGTCTTGTGCTTCCCGGCTTCAGTCTGGGAGCCAAGAGCC	4184832	4184860	4184910	4184858	-1	KQ009569.1	ENSCATG00000036317.1	4184371	4185149	None	9749	2376	197284	No_or_no_constitutive_exon
TTTCCAGACTCTAGTTATCCTTCCATGTCCTTGAGGGGCCAATGACAGAGAC	4260881	4260929	4260979	4260927	-1	KQ009569.1	ENSCATG00000042068.1	4253737	4329985	CACNA1S	9749	2376	197284	No_or_no_constitutive_exon
ATGCTATGCTAAAAACTTCGGGCCCAAGGGCTTTGGTTTTGGGCAAGGAGCT	4700745	4700771	4700821	4700769	-1	KQ009569.1	ENSCATG00000035500.1	4699567	4723679	CSRP1	9749	2376	197284	No_or_no_constitutive_exon
GAGATTTACTGCAAAGGTGGGTGTTTTCACTTCTAATTGAGGGTCAGGAGGC	4701195	4701289	4701339	4701287	-1	KQ009569.1	ENSCATG00000035500.1	4699567	4723679	CSRP1	9749	2376	197284	No_or_no_constitutive_exon
TATCCTCAAGACCCTGGTCAAGACTCGTGCTTTCTGGGGTGGGGGTTCAGGT	5034230	5034466	5034180	5034232	1	KQ009569.1	ENSCATG00000019102.1	4855983	5042683	NAV1	9749	2376	197284	Yes
CTTCAAGGGGGTTTGGCACCTGGACAGTGCCAGATGGCCCAAGTGGGGAGTT	5458747	5458853	5458697	5458749	1	KQ009569.1	ENSCATG00000033660.1	5428501	5552101	LGR6	9749	2376	197284	No_or_no_constitutive_exon
GGCTGCAAGACATGGCACTGCTGACCCCGGGATCTTCTCTGTGTGGGCAGTA	5834509	5834676	5834726	5834674	-1	KQ009569.1	ENSCATG00000043827.1	5826859	5835843	SYT2	9749	2376	197284	No_or_no_constitutive_exon
TAAAAAGTCACCCGGATAGTGGTGCTGACAGGCTCTGACAAAGACGGGAGGT	6238372	6238404	6238454	6238402	-1	KQ009569.1	ENSCATG00000045023.1	6238161	6238972	None	9749	2376	197284	No_or_no_constitutive_exon
CCAGAAGGCCCTGCTGACAGCTATCTCTTTTCTTTACTCCAACGGGCCAGGT	6533911	6534113	6534163	6534111	-1	KQ009569.1	ENSCATG00000045197.1	6524728	6538340	CHIT1	9749	2376	197284	Yes
AGTGGATTAACAGGAGAGCCAGTGATGGTGAAGCTTAAGTGGGAATGGAGTA	7717429	7717591	7717379	7717431	1	KQ009569.1	ENSCATG00000038235.1	7717346	7717591	None	9749	2376	197284	No_or_no_constitutive_exon
TTGGGCACATCTGCTTTTGTCGTGCGAGGTGAGGGCTGCCATGTGGGTAGGC	8398967	8399044	8398917	8398969	1	KQ009569.1	ENSCATG00000029452.1	8387402	8408522	CNTN2	9749	2376	197284	Yes
CCCTCCATCAAGCGGGGCGCCAGCCTGCACAGCAGCAGTGGGGGCGGCAGCA	8576102	8576325	8576052	8576104	1	KQ009569.1	ENSCATG00000039289.1	8564040	8606632	TMCC2	9749	2376	197284	No_or_no_constitutive_exon
GTTTACCCATGCTTCCTCTGCCTGCCTCTTTCCGCAGGTCGACAAGGGAGAC	8602274	8603196	8602224	8602276	1	KQ009569.1	ENSCATG00000039289.1	8564040	8606632	TMCC2	9749	2376	197284	No_or_no_constitutive_exon
GACAGGTCTGGGCCCCCGCCCCTGACAGTCTCCATGTCCTGGGAGGGCAGGG	9808608	9808788	9808558	9808610	1	KQ009569.1	ENSCATG00000033629.1	9800116	9827611	IKBKE	9749	2376	197284	Yes
CGGGCTTCTGATGCCATTTTCCTCCCTCTTCCTGTGACTTTGCGGGGAAGCC	10245419	10245563	10245613	10245561	-1	KQ009569.1	ENSCATG00000041817.1	10238306	10257992	FCMR	9749	2376	197284	Yes
GTCGTGTGGTGAGACCTCTGGTGAAAGAAAAGATGTTGTCCGGGATTAAGAA	2249792	2250343	2249742	2249794	1	KQ010078.1	ENSCATG00000042284.1	2246913	2255318	None	9749	2376	197284	No_or_no_constitutive_exon
GCTAATTCTGCGTTACCTCATTTCAAGACAAAGGTGACCAAGGGCTAAAGCA	4469287	4469368	4469237	4469289	1	KQ010078.1	ENSCATG00000036469.1	4459937	4469368	None	9749	2376	197284	No_or_no_constitutive_exon
CTTGTTGGAGGGTCCACTCAGACTCTCATCTTTGCTTCCACGGGGAGGAGGA	4465245	4465868	4465195	4465247	1	KQ010078.1	ENSCATG00000036469.1	4459937	4469368	None	9749	2376	197284	No_or_no_constitutive_exon
AGGGTGGGGCGGCCGCGTGCACTTGGCCGCTGCGGAGAGTGGGAGAGCAGGG	10001880	10002028	10001830	10001882	1	KQ010078.1	ENSCATG00000009720.1	9983610	10009845	CDKN2A	9749	2376	197284	No_or_no_constitutive_exon
GTTGAAAACAGCTCTGTGTATTAATTCCTTTAAGAGAGCGAGAACGGGAGAG	7471433	7471510	7471560	7471508	-1	KQ012830.1	ENSCATG00000016833.1	7338703	7488508	DROSHA	9749	2376	197284	No_or_no_constitutive_exon
GGGCGGAGCTGGCGAGCGGCTTCCGGGGCCGGCTCTCACGCGGGAGACAGGA	8534283	8534478	8534233	8534285	1	KQ012830.1	ENSCATG00000033918.1	8534145	8535476	None	9749	2376	197284	No_or_no_constitutive_exon
CGAGAAAACACCAAATGGCGGATGACGCCGGTGCAGCGGGGGGCCCAGAGGC	8958908	8958947	8958858	8958910	1	KQ012830.1	ENSCATG00000014880.1	8958872	8962464	None	9749	2376	197284	Yes
GCCTTTGTTGCTATCGGGACTACAATGGCCACGTCGGCCTGGGTGTTAAGTG	8959311	8959585	8959261	8959313	1	KQ012830.1	ENSCATG00000014880.1	8958872	8962464	None	9749	2376	197284	No_or_no_constitutive_exon
ATCATCAAATTTGCCCTGGGGTCACCATCCCAGTCAATCAGAAAGGGAAGAG	9567867	9567919	9567969	9567917	-1	KQ012830.1	ENSCATG00000025386.1	9528069	9899829	ADAMTS12	9749	2376	197284	No_or_no_constitutive_exon
TTGCCTTGCTTGTAGTTTTTGGCTTATTTATTTTCATTTTATGGGAACAGGA	715933	716065	716115	716063	-1	KQ009636.1	ENSCATG00000032075.1	683258	1025157	PLCE1	9749	2376	197284	Yes
TATTTAAAGTTTTCTACACTAATCTGTGGCTAATTTCTTGGGGGGTTTAGGT	711263	711554	711604	711552	-1	KQ009636.1	ENSCATG00000032075.1	683258	1025157	PLCE1	9749	2376	197284	Yes
GACCTGTTATGTGGTTCACCCTCTTCCTAACCCGACATGGGCACGAGCAGCT	1666174	1666186	1666124	1666176	1	KQ009636.1	ENSCATG00000041418.1	1528738	1705163	MYOF	9749	2376	197284	No_or_no_constitutive_exon
CGAGTGGGCGGGGCAAGGAGACCTAGGAGGGTTCAAAAGGGGGGTGGAAGGA	7049632	7050013	7049582	7049634	1	KQ009636.1	ENSCATG00000043653.1	7049478	7050013	KLLN	9749	2376	197284	No_or_no_constitutive_exon
CAGAATGCATCCAACTAAGTCCTTTCTGATTTTCACCTCTGGTGGGGTAGGG	7805263	7805366	7805213	7805265	1	KQ009636.1	ENSCATG00000031807.1	7799176	7840742	None	9749	2376	197284	No_or_no_constitutive_exon
TATTCTTGTAGATATTAGAAGAGATTTGCCAGAAAAATAACTGGGGACAGCC	8000663	8000761	8000811	8000759	-1	KQ009636.1	ENSCATG00000043715.1	7995869	8074047	A1CF	9749	2376	197284	No_or_no_constitutive_exon
ATAGCTGACACTGCAGAGGGCAAGGTCCTTCCTGGGCAGTGCGGGGCCAGCA	7998140	7998205	7998255	7998203	-1	KQ009636.1	ENSCATG00000043715.1	7995869	8074047	A1CF	9749	2376	197284	No_or_no_constitutive_exon
CCAGCTACTGGGAGGCTGAGCGCCGGAGGGAGAATGGCTTGCACCGGGAGGC	8914574	8914626	8914676	8914624	-1	KQ009636.1	ENSCATG00000041868.1	8914574	8921461	None	9749	2376	197284	No_or_no_constitutive_exon
TCAGAAAACACACACGGGGAAAACCCTATGAATGTCATGAATGTGGGAAGAC	10129278	10129376	10129426	10129374	-1	KQ009636.1	ENSCATG00000016920.1	10128581	10132610	None	9749	2376	197284	No_or_no_constitutive_exon
TGTGAGTCTCCTGCCCTTCTCTGATCCTGCTTTCATTTTGGGGGATCCAGGT	8720477	8720686	8720427	8720479	1	KQ009690.1	ENSCATG00000027538.1	8621989	8732720	PXDN	9749	2376	197284	Yes
CCCCGAGCCTGGGCCCTCTTCCCGCCCAGGTCAGGAGCGGGGGAGGGCAGGG	198396	198462	198346	198398	1	KQ012675.1	ENSCATG00000043145.1	177685	202309	TTYH1	9749	2376	197284	No_or_no_constitutive_exon
TGCACAAGGTGAACCCCCTTCCCCTTCCCAATTTCTTCTCCCACGGGGAGTC	193815	193886	193765	193817	1	KQ012675.1	ENSCATG00000043145.1	177685	202309	TTYH1	9749	2376	197284	No_or_no_constitutive_exon
AGGGGAACCCTCACTCGTTCCAGGTGCCATGGATATGATGACAAAGGGAGAC	562252	562346	562202	562254	1	KQ012675.1	ENSCATG00000043559.1	542240	581311	None	9749	2376	197284	No_or_no_constitutive_exon
AGGGGAACCCTCACTCATTCCAGGTGCCATGGATATGATGACAAAGGGAGAC	571996	572328	571946	571998	1	KQ012675.1	ENSCATG00000043559.1	542240	581311	None	9749	2376	197284	No_or_no_constitutive_exon
AGCCTTAGAAACATGGAAAGGGGAAGAATCTTCTGAGCACAGGGAGGGAGGG	545203	545545	545153	545205	1	KQ012675.1	ENSCATG00000042950.1	542265	556120	None	9749	2376	197284	No_or_no_constitutive_exon
GCCAGGTATGGTGGTGTGTGCCTGTAATCCCAGCTACTTGGGAGGCTGAGGC	626526	626538	626476	626528	1	KQ012675.1	ENSCATG00000033987.1	619748	626538	NCR1	9749	2376	197284	No_or_no_constitutive_exon
GGGGAGCAGCCAGCTCCCCCAAGCGACACAGCCGGGCCGAGGCTGGGAAGTC	796454	796565	796404	796456	1	KQ012675.1	ENSCATG00000021278.1	784458	800799	EPS8L1	9749	2376	197284	No_or_no_constitutive_exon
GCCCCCTCCCGCTCCCCTGACAGATTGTGAACACGTCGGGGGGGCCCGAGTT	795343	795465	795293	795345	1	KQ012675.1	ENSCATG00000021278.1	784458	800799	EPS8L1	9749	2376	197284	No_or_no_constitutive_exon
CTGACCTCGTGATCCGCCCGTCTCGGCCTCCCAAAGTGCTGGGATTACAGGC	1641376	1641379	1641326	1641378	1	KQ012675.1	ENSCATG00000024950.1	1616022	1644475	NLRP4	9749	2376	197284	No_or_no_constitutive_exon
CTGCAGTGGGCCATGATGCATCACTGCACTCCAGCCTGGGTAACAGAGAGAG	1757907	1757980	1757857	1757909	1	KQ012675.1	ENSCATG00000037501.1	1714099	1757980	NLRP8	9749	2376	197284	No_or_no_constitutive_exon
GCTTATTACAGCCCAGAGAGCATGGGACTTCTTGAACAGTGATGGGCGAGTT	2100012	2100341	2100391	2100339	-1	KQ012675.1	ENSCATG00000042409.1	2100012	2101350	None	9749	2376	197284	No_or_no_constitutive_exon
AAGAGTACATTCTGGAGAGAAACCTTATGAATGTGATATATGTGGGAAAGAT	2263165	2263731	2263115	2263167	1	KQ012675.1	ENSCATG00000040262.1	2248620	2263731	ZNF471	9749	2376	197284	No_or_no_constitutive_exon
ACAAGATCATATGTTCTAATGAATTCCCTGTTTTCTATCTGTGGGGACAGAA	2946919	2949018	2949068	2949016	-1	KQ012675.1	ENSCATG00000045284.1	2946919	2958223	GPHB5	9749	2376	197284	No_or_no_constitutive_exon
TGAGCCCCGGGGTGTCTCACTGAGCTGCCTGTTTTTCTCCCGTGGGGCAGGA	4447132	4447435	4447485	4447433	-1	KQ012675.1	ENSCATG00000045091.1	4396513	4539799	SPTB	9749	2376	197284	Yes
TCCCACCTCCAGTCAGTCTTTTTTTTGTTTTTTTTTGGGATTAACAGAAGGC	7264553	7264676	7264503	7264555	1	KQ012675.1	ENSCATG00000029005.1	7247139	7292184	PLEKHH1	9749	2376	197284	No_or_no_constitutive_exon
GTGAGAATCCTTTTCACCCCTTGCTTTTTATTCCACTGCTGGGCGGCCAGGA	7501481	7501745	7501795	7501743	-1	KQ012675.1	ENSCATG00000019935.1	7461573	7526977	ZFYVE26	9749	2376	197284	No_or_no_constitutive_exon
CTGACCTCATGATCCACCCGCCTCGGCCTCCCAAAGTGCTGGGATTACAGGC	8559591	8559769	8559541	8559593	1	KQ012675.1	ENSCATG00000038189.1	8559027	8559769	None	9749	2376	197284	No_or_no_constitutive_exon
CTTTCCCCGGAGCACTCAGCAGTGACACCAGGACTGCAGGGTAGCCGGAGGG	3165157	3165576	3165626	3165574	-1	KQ009778.1	ENSCATG00000035640.1	3163929	3166320	None	9749	2376	197284	No_or_no_constitutive_exon
CAGCATTCGAGGAAAGACACAATGCTAAGACCGTGGGGGAGACCAAGTAGTT	4180847	4181091	4181141	4181089	-1	KQ009778.1	ENSCATG00000031533.1	4180306	4182095	None	9749	2376	197284	Yes
GGTCCGTTTCATGTTTCATTTCAGCACTGGCAGATACCACTGGGCCGAAGAT	5158259	5158332	5158209	5158261	1	KQ009778.1	ENSCATG00000013954.1	5082978	5165531	DDC	9749	2376	197284	No_or_no_constitutive_exon
TGGCCTGCTGCCCTAGAGGGTGCTGACCACCACACTTTCCCTGGGGGCAGGT	7843795	7843880	7843745	7843797	1	KQ009778.1	ENSCATG00000030467.1	7726246	7881336	PKD1L1	9749	2376	197284	No_or_no_constitutive_exon
GTCTGTGTAGGATCCAAACCTTTTTGAAAGAATTATCCTGGGGAAGAAAGGT	9710851	9710869	9710801	9710853	1	KQ009778.1	ENSCATG00000029868.1	9709558	9710869	None	9749	2376	197284	No_or_no_constitutive_exon
CGGTGGCTAGGATGGAGGAGGCCGGAGCGGCGGTGGTCACGGCCGGGGAGGC	3309431	3309892	3309942	3309890	-1	KQ009918.1	ENSCATG00000029315.1	3292397	3310072	LRRC58	9749	2376	197284	No_or_no_constitutive_exon
TTTACGTTCAGAACTCGTTCGCTTCTACCTTTATAAAAGGGACAATACAGAT	4439965	4440025	4440075	4440023	-1	KQ009918.1	ENSCATG00000014007.1	4322902	4440090	POLQ	9749	2376	197284	No_or_no_constitutive_exon
CGGGTTAGTTACGCCACGGGGAACTCTATGGTTCCGGGGCGGGCCGGGAGGC	4439170	4439442	4439492	4439440	-1	KQ009918.1	ENSCATG00000014007.1	4322902	4440090	POLQ	9749	2376	197284	No_or_no_constitutive_exon
CATTGAAATCAAAGGACTTTTTTTTTTTCTTTTATTTTATGGGGAAACAGAA	5360315	5360410	5360460	5360408	-1	KQ009918.1	ENSCATG00000039950.1	5321543	5411408	KPNA1	9749	2376	197284	Yes
TAGGCAGTTAATGAGAAGATACCTGTGAAAGAGCCTAGTCCAGGGCACAGCT	5753826	5753865	5753776	5753828	1	KQ009918.1	ENSCATG00000033232.1	5671776	5760098	DIRC2	9749	2376	197284	No_or_no_constitutive_exon
GACAAAGCAAGAGAAGAAGCAGAGGCTGTTGGCCCGGGCCGAGAAGAAAGCT	8323498	8323935	8323448	8323500	1	KQ009918.1	ENSCATG00000041681.1	8321828	8323935	None	9749	2376	197284	No_or_no_constitutive_exon
GTCAAAGTTGAGTTTTTCTTGCTTTCTTCTGTTCCTGAGTGGGATCATAGAA	1612489	1612573	1612439	1612491	1	KQ009735.1	ENSCATG00000041301.1	1542901	1636140	MYO6	9749	2376	197284	No_or_no_constitutive_exon
TGCCTTTGGCGTACGTTTTTTAAATGTTTTTTATTGTTAAACGGGCAAAGCG	4710311	4710368	4710261	4710313	1	KQ009735.1	ENSCATG00000031954.1	4710073	4710368	None	9749	2376	197284	No_or_no_constitutive_exon
TTTTTTTTTTCAAATTTAATATTAAAATTATTTTGTTTCATGGGTAAAAGAC	5658783	5658871	5658733	5658785	1	KQ009735.1	ENSCATG00000030166.1	5649593	5692524	TTK	9749	2376	197284	No_or_no_constitutive_exon
GTAAGGCTGTGATTTACTAAACTTCCTTAAAATTTTAAATTTTAGGGAAGAC	2408778	2408839	2408728	2408780	1	KQ012530.1	ENSCATG00000043204.1	2391309	2426156	NDUFV2	9749	2376	197284	No_or_no_constitutive_exon
AGTTAGAGGAAATTAAAGAAGAAACAGGAGGAGAAGGGCTGCAAGAAGAGGA	7955416	7955527	7955577	7955525	-1	KQ012530.1	ENSCATG00000042062.1	7952095	7970140	RP1L1	9749	2376	197284	No_or_no_constitutive_exon
AGTTAGAGGAAATTAAAGAAGAAACAGGAGGAGAAGGGCTGCAAGAAGAGGG	7953808	7955311	7955361	7955309	-1	KQ012530.1	ENSCATG00000042062.1	7952095	7970140	RP1L1	9749	2376	197284	No_or_no_constitutive_exon
AAGTATGGGGAAGCTGAGGAGACGAACGTCTGTGACAAGCTGGGAGGGAGAC	699830	700175	699780	699832	1	KQ012270.1	ENSCATG00000015796.1	699525	700273	None	9749	2376	197284	No_or_no_constitutive_exon
TGGTCGTGGCGGTGGCGGTGGCCCAGGCCGCGGCGGCGGGAGCGTGACAGGA	700190	700273	700140	700192	1	KQ012270.1	ENSCATG00000015796.1	699525	700273	None	9749	2376	197284	No_or_no_constitutive_exon
TGGATTTGTAAGTTGTTCTTAGGGTGCTCCAGGGTTGAATTGGGGAAGAGTG	4094671	4094695	4094745	4094693	-1	KQ012270.1	ENSCATG00000044089.1	4082057	4159126	RASGRP1	9749	2376	197284	No_or_no_constitutive_exon
CTCCTGACTCTCCCTTGTCCCAGGGGTGAGCCTCCGGAGCAGGGCTAAAGGC	7201562	7201657	7201512	7201564	1	KQ012270.1	ENSCATG00000036454.1	7187202	7210683	TYRO3	9749	2376	197284	No_or_no_constitutive_exon
CGTTTGTAGTGTACAGTAGCTTATTTTATTACTATTTATTTTGGGAGTAGGT	7364918	7365014	7364868	7364920	1	KQ012270.1	ENSCATG00000035444.1	7324634	7433024	MGA	9749	2376	197284	Yes
CAGTATCTGCAGCGTCTGGGTAAGTCCACCTTTTGAAAGGGAGGGGAAAGCG	7835532	7835606	7835656	7835604	-1	KQ012270.1	ENSCATG00000041716.1	7827779	7874572	VPS39	9749	2376	197284	No_or_no_constitutive_exon
TGCCCTCTGAGAGGCCCCTCTGAATGCATGTTTCCTTTCTGGGGGGGCAGAT	8088180	8088350	8088130	8088182	1	KQ012270.1	ENSCATG00000035654.1	8040710	8098595	CAPN3	9749	2376	197284	No_or_no_constitutive_exon
GAGGACTTCCCTGGAGGCCGCCATCACAGATGCCGAGCAGCGTGGGGGAGCT	8500189	8500576	8500626	8500574	-1	KQ012270.1	ENSCATG00000026554.1	8446830	8581963	TTBK2	9749	2376	197284	No_or_no_constitutive_exon
TTCCTGGTGGCAGATGACATCACGGATTCATCCCTCACCGCTGGGGACAGAT	8638468	8638521	8638571	8638519	-1	KQ012270.1	ENSCATG00000042914.1	8637755	8638865	None	9749	2376	197284	No_or_no_constitutive_exon
TATTTTGTGATGATCTGGATTCTGACCATTTATACCTCATAAAAGGGGAGGA	8818269	8818431	8818219	8818271	1	KQ012270.1	ENSCATG00000015718.1	8817859	8818980	None	9749	2376	197284	No_or_no_constitutive_exon
GAAGTCTAGATATTTGCTCCTCTTTTTTCTCCCTTAAAATCACTGGGAAGTT	8972737	8972866	8972916	8972864	-1	KQ012270.1	ENSCATG00000033311.1	8961593	8985134	TGM7	9749	2376	197284	No_or_no_constitutive_exon
TCCCCTTAGTTACTCCCACCTCTCCCAGCTATTTTATTTGGGGGTGACAGGA	9283107	9283193	9283243	9283191	-1	KQ012270.1	ENSCATG00000031676.1	9231486	9285160	PPIP5K1	9749	2376	197284	Yes
CCTGCAGCCGGTCGGTCTTTAATCGGTCTAGGAGAATCGGGAAACTACAGGA	9303827	9303897	9303947	9303895	-1	KQ012270.1	ENSCATG00000029454.1	9302137	9320917	STRC	9749	2376	197284	Yes
TCCTTGTACTGCCTGGTGGCTTTGGCCCAATCAGTAACTGGGGGCCTGAGAT	9302955	9303016	9303066	9303014	-1	KQ012270.1	ENSCATG00000029454.1	9302137	9320917	STRC	9749	2376	197284	Yes
CAGATAAGCCTTTGAGAAGCAGAAAAGTGTTTGTGGGGCACTGAACAGAGGA	1181303	1181357	1181407	1181355	-1	KQ009657.1	ENSCATG00000029126.1	1179515	1181958	None	9749	2376	197284	No_or_no_constitutive_exon
ACTCAGGTATCGCCCTCCCGCCCAGCTGTCCCCAAGGGAAGCAGAGGAAGAG	5625239	5625274	5625324	5625272	-1	KQ010743.1	ENSCATG00000035185.1	5611985	5750274	ZNF516	9749	2376	197284	No_or_no_constitutive_exon
GGCAGAAATGAGCTTTTCTCCTGTTCTTTCCTTTTTCTCACCCAGGGGAGAG	5616315	5616370	5616420	5616368	-1	KQ010743.1	ENSCATG00000035185.1	5611985	5750274	ZNF516	9749	2376	197284	No_or_no_constitutive_exon
TTTCTCTGGCCAGCTGGGGGTGACCTGACTGTGTCTCTGACAGATGGGAGCC	6154214	6154323	6154164	6154216	1	KQ010743.1	ENSCATG00000033072.1	6050226	6204399	ZNF236	9749	2376	197284	No_or_no_constitutive_exon
GACCGCCCGGTGGCCTGGCCGGGTCTGTGGCTGTGGCCATGAGGGCCCAGGG	8396757	8396939	8396707	8396759	1	KQ010743.1	ENSCATG00000032665.1	8104693	8397591	ATP9B	9749	2376	197284	No_or_no_constitutive_exon
GCCAGAAAGAAGAAAGCAATGTCCGCCTCCAGCTTTGTGCAGGGTATCAGCA	8990928	8991313	8990878	8990930	1	KQ010743.1	ENSCATG00000037127.1	8990866	8991313	None	9749	2376	197284	No_or_no_constitutive_exon
AGTTCCAGCAGGGCAAGCTTCTTGCGTGCATTGCTTCCAGGCCGGGATAGTG	402171	402255	402305	402253	-1	KQ009668.1	ENSCATG00000038310.1	402171	402791	None	9749	2376	197284	Yes
GGGTGCGCTGGGGGCGGCGGGGTCTGGGGACCGGGGCCGGGGCGGGCGAGGA	8389930	8390084	8389880	8389932	1	KQ009668.1	ENSCATG00000020569.1	8388632	8408415	PGRMC2	9749	2376	197284	No_or_no_constitutive_exon
GCATGTAAATACATAAAATAATCATTTTCTATTTTGTTTTGTGAGGGTAGAA	8677934	8678073	8678123	8678071	-1	KQ009668.1	ENSCATG00000041608.1	8660406	8728978	ABHD18	9749	2376	197284	Yes
GTGCAACAGCAGGACAATTGCCTAATTTGGGCTTCCCCCTGGGGTCACAGGT	1068808	1068932	1068982	1068930	-1	KQ012386.1	ENSCATG00000035048.1	992292	1170958	HMCN2	9749	2376	197284	No_or_no_constitutive_exon
TGCTGATGTGATTCTCATGCCTTTCTCTACCGTGGTGACTGTGGGGATAGTC	1047017	1047179	1047229	1047177	-1	KQ012386.1	ENSCATG00000035048.1	992292	1170958	HMCN2	9749	2376	197284	No_or_no_constitutive_exon
CTCTCTCCCTTTCTCTTCTCTCCTTCTCCCTCTCCTCTCGGGAGATTCAGGA	1037895	1037993	1038043	1037991	-1	KQ012386.1	ENSCATG00000035048.1	992292	1170958	HMCN2	9749	2376	197284	No_or_no_constitutive_exon
CCTTTTTAAAATTCACTCGGGACTGTGTGACAGAAGGGAGTTGGGGGGAGGA	1305467	1305815	1305865	1305813	-1	KQ012386.1	ENSCATG00000032284.1	1305315	1310102	None	9749	2376	197284	No_or_no_constitutive_exon
GCCGCTGATGAGCTGAAGGGTGAGTGATCTGGCTGGCAAGGGTTGGGGAGGT	1573034	1573074	1573124	1573072	-1	KQ012386.1	ENSCATG00000004362.1	1562011	1608565	USP20	9749	2376	197284	No_or_no_constitutive_exon
CTGCCAGCCATGGGCTGGGGTGAGGGTGGCTGGGGTGGGGTGGTGGAGAGGC	2349986	2350145	2350195	2350143	-1	KQ012386.1	ENSCATG00000039124.1	2349986	2350239	None	9749	2376	197284	No_or_no_constitutive_exon
AGAAGGGGCTGGAGCGTCGGGCCAGGAAGACGGAGAACTGGGTGAGTGAGGG	2391316	2391503	2391266	2391318	1	KQ012386.1	ENSCATG00000039668.1	2388355	2404025	CRAT	9749	2376	197284	No_or_no_constitutive_exon
GTTGCGGTCAGCCAAATTCGTGCCACTGCACTCCAGCCTGGGTGATAGAGCA	2547775	2547915	2547965	2547913	-1	KQ012386.1	ENSCATG00000039802.1	2493420	2557294	NUP188	9749	2376	197284	No_or_no_constitutive_exon
AAAGTGAGCGTGGAAGTGGGATGGGGCTGGGCCAGGGAGCCTTGGGAGAGGG	2774266	2774509	2774216	2774268	1	KQ012386.1	ENSCATG00000037539.1	2749012	2798399	ZER1	9749	2376	197284	No_or_no_constitutive_exon
AGGTGACTTTTGTCCCAGGGATGCCTGGGGGTGGGGGTGGGGTGGGTGAGGA	2808329	2808373	2808423	2808371	-1	KQ012386.1	ENSCATG00000036821.1	2805656	2823277	PKN3	9749	2376	197284	No_or_no_constitutive_exon
GTGTCTGTATTAGAATGTGCCTTGCCTCAGAGGCCCCCGGGGTCCAGAAGAT	3096149	3096465	3096515	3096463	-1	KQ012386.1	ENSCATG00000036786.1	3095856	3097263	None	9749	2376	197284	No_or_no_constitutive_exon
TGTTGGTAGTCTGTTTGCTGCCATGAATCCCAAGTTACTACAAGGGCCAGTG	3096086	3096132	3096182	3096130	-1	KQ012386.1	ENSCATG00000036786.1	3095856	3097263	None	9749	2376	197284	No_or_no_constitutive_exon
CTACGGTCCTGTGGCCAGGATTTTATCTAGCTGCACCTTCACAGTGGGAGGG	3303074	3303122	3303172	3303120	-1	KQ012386.1	ENSCATG00000043297.1	3292467	3346656	DNM1	9749	2376	197284	No_or_no_constitutive_exon
GAGTCATTTCGTCAGCTGAGACCTCCCTTTTCTCCAGGCCACGGGGACAGAC	3617493	3617570	3617443	3617495	1	KQ012386.1	ENSCATG00000039659.1	3616093	3619897	DPM2	9749	2376	197284	No_or_no_constitutive_exon
TGAGGTGCTCCTTGGGGAGCCCCTGCTGACCCGGCTCCCTTGGGGCACAGCC	4076830	4077018	4076780	4076832	1	KQ012386.1	ENSCATG00000037528.1	4009109	4081758	FAM129B	9749	2376	197284	Yes
AGAGGATTCACACTGGGGAGAAGCCCTACAGATGTGCTGCGTGTGGGAAGGC	4145484	4145568	4145618	4145566	-1	KQ012386.1	ENSCATG00000021022.1	4144082	4165071	ZNF79	9749	2376	197284	No_or_no_constitutive_exon
AAGCAGGAGGAGCGTCTACAAGAACTGGAGAGCTGTTCTGGACTGGGTAGCA	6320344	6320442	6320492	6320440	-1	KQ012386.1	ENSCATG00000029396.1	6288705	6358248	GAPVD1	9749	2376	197284	No_or_no_constitutive_exon
TGTGCAAGTACCTGCCAGAGAACGACCTGAAGGTGAGCCCTGCCGGGGAGGG	6477813	6477923	6477763	6477815	1	KQ012386.1	ENSCATG00000031273.1	6477720	6525281	PPP6C	9749	2376	197284	No_or_no_constitutive_exon
CAAAGAAGGCCAATTAAGTGGATCGCATGGTGCTTGTGGGAGATGTGAAGGA	6523407	6523728	6523778	6523726	-1	KQ012386.1	ENSCATG00000029331.1	6523407	6524155	None	9749	2376	197284	No_or_no_constitutive_exon
GAGTGGCCTTGGCCAGCCAGGCCTCTGAGGCTGGACATTCATGTGGGCAGCA	6813527	6813586	6813477	6813529	1	KQ012386.1	ENSCATG00000020241.1	6809855	6814170	None	9749	2376	197284	No_or_no_constitutive_exon
CCCGCCGTAAAACACTGGTGGCACTCTTCACTGACCACCAGTGGGTAGAGCC	542119	542132	542182	542130	-1	KQ012907.1	ENSCATG00000035832.1	538603	570015	NLGN3	9749	2376	197284	No_or_no_constitutive_exon
AGGAGGGAAGGAGATCGGTGCTGGAGTCTGATGGTGCTGCTGGGATGCAGGA	587334	587479	587529	587477	-1	KQ012907.1	ENSCATG00000042199.1	571011	594050	MED12	9749	2376	197284	Yes
CGCAAAGAACGTGATCGACAAAAGCAGAAGAGGTAAAGGGGCTTAGGGAGTG	580238	580298	580348	580296	-1	KQ012907.1	ENSCATG00000042199.1	571011	594050	MED12	9749	2376	197284	No_or_no_constitutive_exon
CCCTACACAGAGAGGGTTTTGGCAAGGGTTGGAATGAGGGGAGGTAGCAGTC	654457	654461	654407	654459	1	KQ012907.1	ENSCATG00000037212.1	643669	723349	SNX12	9749	2376	197284	No_or_no_constitutive_exon
CAAGGTCTTGAAGAGCCCATAGTGACCCTTCCTGGCCATCCTGGGTGGAGCT	3549384	3549501	3549334	3549386	1	KQ012907.1	ENSCATG00000043724.1	3548755	3551064	None	9749	2376	197284	No_or_no_constitutive_exon
TCCTTTTTCTCAGTTCCAGAAGGATATGACCGCCCTCTGGGAGGGGGCAGGG	3835828	3835928	3835978	3835926	-1	KQ012907.1	ENSCATG00000033820.1	3835828	3836546	None	9749	2376	197284	No_or_no_constitutive_exon
GAGTACCAGGATGCCACGGTAGAAGAGGAGGAGCATTTCAGGGTGAAGAGGC	5790830	5791002	5791052	5791000	-1	KQ012907.1	ENSCATG00000012427.1	5787773	5792319	None	9749	2376	197284	No_or_no_constitutive_exon
CTAGTACCTCCCAGTGCAGTCAGGGTGCTTCTATCTTTGGAGGGGCAAAGCA	6099377	6099411	6099327	6099379	1	KQ012907.1	ENSCATG00000039029.1	6098285	6099411	None	9749	2376	197284	No_or_no_constitutive_exon
AACAGGAAAATTCAAGTGGACGTTGCTGATCAAGCACAGGGGAAAGACAGGG	6098818	6099105	6098768	6098820	1	KQ012907.1	ENSCATG00000027914.1	6098751	6099105	None	9749	2376	197284	No_or_no_constitutive_exon
GTTAGCTGTATCACACTGTCCATTCCCTCCCCTCATGATAGGGACAGCAGAA	7838007	7838065	7837957	7838009	1	KQ012907.1	ENSCATG00000011589.1	7818199	7838395	AMER1	9749	2376	197284	No_or_no_constitutive_exon
GTTTTTCTATAAGTAGTAGAGCTCTGTGGGTGGGGGAAGGGGCAAGCAAGGT	8282135	8282357	8282085	8282137	1	KQ012907.1	ENSCATG00000041317.1	8219095	8374654	ARHGEF9	9749	2376	197284	No_or_no_constitutive_exon
CCTGGAACGTGCTGATGAGCCTCTTTCTCCCGAAACCCCGGTGGGAACAGAT	882758	882869	882708	882760	1	KQ009580.1	ENSCATG00000030835.1	872807	882869	DTYMK	9749	2376	197284	No_or_no_constitutive_exon
GAGGATATGCACCCCATCCCATCACCATCAGAGACATGCTGGGGGCTCAGGA	1413477	1413537	1413427	1413479	1	KQ009580.1	ENSCATG00000039363.1	1289650	1413537	HDLBP	9749	2376	197284	No_or_no_constitutive_exon
AGGAAACTTTATTTTGAAGAAGGCATCTTTCAGGGGAGACACAGGGGCAGTC	1306809	1306826	1306759	1306811	1	KQ009580.1	ENSCATG00000039363.1	1289650	1413537	HDLBP	9749	2376	197284	No_or_no_constitutive_exon
CACGCATCTCCTCTCTGACCCCCGTCCCCACCCAACCTTGGCGGGTGCAGGA	1377692	1377807	1377857	1377805	-1	KQ009580.1	ENSCATG00000037143.1	1336582	1379483	ANO7	9749	2376	197284	No_or_no_constitutive_exon
CCGACTCCGACGCCACCGAGCCTGCCGAGGAGCAGAGCATGGGGGAGGAGGA	1806846	1806965	1806796	1806848	1	KQ009580.1	ENSCATG00000037667.1	1739396	1850100	KIF1A	9749	2376	197284	No_or_no_constitutive_exon
GAGCCGGGCCTCCTAGGACCTGGGGAGGAGGTGAAGGTCTGGGCAGGGAGTG	4419617	4419885	4419567	4419619	1	KQ009580.1	ENSCATG00000016286.1	4416164	4420003	None	9749	2376	197284	No_or_no_constitutive_exon
CCTGTTCCTTTCTTTCTGGCTGCGTGTCCTGACGGCGGCTGTGTGGGCAGCC	4851497	4851575	4851625	4851573	-1	KQ009580.1	ENSCATG00000040003.1	4804806	4968129	LRRFIP1	9749	2376	197284	No_or_no_constitutive_exon
GGAAATGTCAAAGCTGATGCCTTTAAAAATGCATTGAAACACTATGGGAGTA	5256379	5256432	5256329	5256381	1	KQ009580.1	ENSCATG00000036982.1	5188299	5256432	COL6A3	9749	2376	197284	Yes
GACGTCCACACGCATTCTCACGTGCAGGGCTGGCTAGGCAGCACAGGGAGTC	8594442	8594555	8594605	8594553	-1	KQ009580.1	ENSCATG00000032320.1	8577252	8666566	TRPM8	9749	2376	197284	No_or_no_constitutive_exon
GGAAGTGTTTGCTAATGCTGTCTTGTCTTTGCCCCACATCATGGGGTTAGGA	2001404	2004953	2005003	2004951	-1	KQ009929.1	ENSCATG00000036976.1	2001404	2063074	SH3TC2	9749	2376	197284	No_or_no_constitutive_exon
CTGTGGCCTGACCATCCCTGTTTCTTTGGTTCTCCCTGCCCTGGGAGCAGAA	3123100	3123333	3123383	3123331	-1	KQ009929.1	ENSCATG00000044827.1	3116904	3161223	PDGFRB	9749	2376	197284	No_or_no_constitutive_exon
ACGAGACAACCTCTGTGTATGTGTCTGCCTGTCTGTGTGTCTGGGAGCAGGG	3256629	3256713	3256763	3256711	-1	KQ009929.1	ENSCATG00000035164.1	3224771	3294965	CAMK2A	9749	2376	197284	Yes
ACACACAGCATGCCATGCTGAGGAGGTGCCTTAAGAGGTGGGGTCTGGAGTG	3678348	3678587	3678298	3678350	1	KQ009929.1	ENSCATG00000033065.1	3666957	3687487	MYOZ3	9749	2376	197284	No_or_no_constitutive_exon
TTTCTGTGACCTGGAACCCTTCAGCTACCCTTATGGGTCTGGGATGGGAGTG	4660956	4661082	4661132	4661080	-1	KQ009929.1	ENSCATG00000031975.1	4649044	4675256	SPARC	9749	2376	197284	No_or_no_constitutive_exon
TTTTTTCCTTTTTTCTTTGCCTTTTGTTTTTCTGCCTACTGGGAAATTAGGA	6957381	6957481	6957531	6957479	-1	KQ009929.1	ENSCATG00000034701.1	6908818	6960904	FAM114A2	9749	2376	197284	No_or_no_constitutive_exon
GGTGAGTGGGAGAGGCTAGGGCTGGTTTTTTTTTGGGAGGTGGGAGCAAGGG	943275	943320	943370	943318	-1	KQ010562.1	ENSCATG00000044649.1	937715	943640	None	9749	2376	197284	No_or_no_constitutive_exon
CTCCTCGTCCTTCGTTTCTTTTTTTTTTGCTGGAATACCTGCGGGACCAGTT	938585	938708	938758	938706	-1	KQ010562.1	ENSCATG00000044649.1	937715	943640	None	9749	2376	197284	No_or_no_constitutive_exon
TTGGGGTGTTTTGGGGGACTCTGGGGGGAAACTCTATGTTTGGGGCAAAGGT	1206962	1206992	1207042	1206990	-1	KQ010562.1	ENSCATG00000044498.1	1204561	1247095	EML2	9749	2376	197284	No_or_no_constitutive_exon
GAGCTGAGTGAGTGAGGCCCCTCTCTTCCCACTCCTCCTGCGGGAGGCAGGT	1434070	1434308	1434358	1434306	-1	KQ010562.1	ENSCATG00000031236.1	1420504	1439285	RSPH6A	9749	2376	197284	Yes
CCTCCCTTATTGCTGCCTGCCTTCCTCCAGGGTGCAGTGCAGGGACTGAGGG	1424651	1424812	1424862	1424810	-1	KQ010562.1	ENSCATG00000031236.1	1420504	1439285	RSPH6A	9749	2376	197284	No_or_no_constitutive_exon
TCCCACAGAGTTTCCTTCTGACAGGAGGACCAGCCCCAGGGAGGCTGCAGGA	1883670	1883710	1883620	1883672	1	KQ010562.1	ENSCATG00000013440.1	1842667	1891282	HIF3A	9749	2376	197284	No_or_no_constitutive_exon
AGGTAATCAGAGGGAAGAGGCCATAGCTGACCAGAGGGAAGAGGCTGCAGGT	1952766	1952831	1952881	1952829	-1	KQ010562.1	ENSCATG00000030098.1	1952067	1953828	CCDC8	9749	2376	197284	No_or_no_constitutive_exon
AGGCTGCAGGTAATCAGAGGGAAGAGGCCATAGCTGACCAGGGGGAAGAGGC	1952550	1952694	1952744	1952692	-1	KQ010562.1	ENSCATG00000030098.1	1952067	1953828	CCDC8	9749	2376	197284	No_or_no_constitutive_exon
AAAAAAAAAAAAGCGTGGACGGGTTTGAAGGGCTGGCTGCTGAGGGTGAGAT	2214257	2214299	2214349	2214297	-1	KQ010562.1	ENSCATG00000012657.1	2204663	2251825	PRKD2	9749	2376	197284	No_or_no_constitutive_exon
AGGAGCTGACATCCCTGACACAGCCCATTTCCTCCCTGTGGTGGGTGCAGAC	2258642	2258813	2258863	2258811	-1	KQ010562.1	ENSCATG00000041998.1	2254986	2282377	STRN4	9749	2376	197284	Yes
CCGCAGCTGTGGGATCCGGCTCACCTCTTCTCCTCGTCTCTGGGACACAGTC	2626271	2626494	2626544	2626492	-1	KQ010562.1	ENSCATG00000039046.1	2599406	2652423	ZC3H4	9749	2376	197284	No_or_no_constitutive_exon
TGGGGTGGGGTGTGGGACTGCGCCCTGACTCCCCCTGGGCTGGGGGGCAGGG	2812328	2812510	2812278	2812330	1	KQ010562.1	ENSCATG00000023465.1	2803128	2821668	CCDC9	9749	2376	197284	Yes
GCCCGGGGACATTCCTGGAAGCTGGGGAGGGGTAGAGTGCATATCGGGAGGC	3344993	3345096	3344943	3344995	1	KQ010562.1	ENSCATG00000023895.1	3342951	3345548	SELENOW	9749	2376	197284	No_or_no_constitutive_exon
GGTGACTGAGGTGGGCAGAGGTATCCAGGAGGCCAGGTTTCTGGGAGCAGGC	3679650	3679673	3679723	3679671	-1	KQ010562.1	ENSCATG00000042574.1	3659162	3711340	LIG1	9749	2376	197284	No_or_no_constitutive_exon
GGCAAAAGTAGACTGGCCAATCTAGGGAGTGCAGGGGGAGACGGGGAAAGGG	3736627	3736741	3736577	3736629	1	KQ010562.1	ENSCATG00000037730.1	3711535	3737014	ZSWIM9	9749	2376	197284	No_or_no_constitutive_exon
CTTATATTCATAGAAAAATTCCGTTCTTGTTTTCCAGGGTATACAGGGAGTT	3813970	3814098	3813920	3813972	1	KQ010562.1	ENSCATG00000017978.1	3810809	3835490	None	9749	2376	197284	No_or_no_constitutive_exon
TTTTACAGTACAGAGAAATAACAAACGCCTTCTTTCCTTGGGAAATGCAGGA	3850655	3850818	3850605	3850657	1	KQ010562.1	ENSCATG00000042223.1	3850457	3869636	ZNF114	9749	2376	197284	No_or_no_constitutive_exon
GGACCCCGAGAGCCAACCCCTGCTGGGGCCGGGCGCGGGCGGCGCGGGAGGC	4043177	4043776	4043127	4043179	1	KQ010562.1	ENSCATG00000039328.1	3985594	4044197	GRIN2D	9749	2376	197284	No_or_no_constitutive_exon
CCTACCCCTATTTGCTGCTTCTGTGTGTCTGTCCATCTCTGGGTATGAAGAT	4236525	4238237	4236475	4236527	1	KQ010562.1	ENSCATG00000040452.1	4227964	4238945	SPHK2	9749	2376	197284	No_or_no_constitutive_exon
CCGTAGGCACTTGGCCTGGAACGCCCCAGGGCCTGCTGGGAGTTGTAGAGCA	4393605	4393681	4393731	4393679	-1	KQ010562.1	ENSCATG00000033645.1	4392131	4409594	BCAT2	9749	2376	197284	No_or_no_constitutive_exon
AATGGGAGGGCCAGGGCACGGGGCTGCGGTCTCAGACTGGGCTGAAGCAGTG	4631421	4631603	4631653	4631601	-1	KQ010562.1	ENSCATG00000044502.1	4630854	4635451	None	9749	2376	197284	No_or_no_constitutive_exon
AACCTCGGCCCCCACCCACCTGATGTCGCTCTGTCCCCATACAGGGACAGGA	4736930	4737118	4736880	4736932	1	KQ010562.1	ENSCATG00000030416.1	4720987	4751096	PPFIA3	9749	2376	197284	No_or_no_constitutive_exon
CCTGCCCCTTAACTCACCCCTTCTCTCCCCTCTTCCTACTAACGGGTCAGGA	4746255	4746282	4746205	4746257	1	KQ010562.1	ENSCATG00000030416.1	4720987	4751096	PPFIA3	9749	2376	197284	No_or_no_constitutive_exon
ACGCCTGTAATCCCAGCACTTTGGGAGCCCGAGGCGGGCGGATCACGAAGTC	5018250	5018285	5018335	5018283	-1	KQ010562.1	ENSCATG00000031736.1	5013559	5026220	SLC17A7	9749	2376	197284	No_or_no_constitutive_exon
CCGGGGGCCCGCTGCCTCTCTCTGGCTTCCTTGACCGCTGGCGGGCACAGCT	5428769	5428891	5428719	5428771	1	KQ010562.1	ENSCATG00000032213.1	5389404	5430069	AP2A1	9749	2376	197284	Yes
CTTAGTGCCTCTGGGCCCTCCTGGGCCCAAGGGCCTACTGGGAGATGCAGTC	5457584	5457704	5457534	5457586	1	KQ010562.1	ENSCATG00000038287.1	5440698	5457704	MED25	9749	2376	197284	No_or_no_constitutive_exon
TGAGACTCTGTGCCCCCCCAGGGTCCCTGCAGGAGGAGTCAGGGTACGAGCT	7066472	7066851	7066901	7066849	-1	KQ010562.1	ENSCATG00000035090.1	7063571	7067000	SIGLEC14	9749	2376	197284	No_or_no_constitutive_exon
CAGTGAGCTGAGATCCGGCCACTGCACTCCAGCCTGGGCGACAGAGCGAGAC	7322682	7322855	7322905	7322853	-1	KQ010562.1	ENSCATG00000030067.1	7322682	7323196	None	9749	2376	197284	No_or_no_constitutive_exon
CTTCTAAACAGTCATGCTATGCGATGAAGAAGCCCAGAAGAGGGGAGCAGAG	7735120	7735146	7735070	7735122	1	KQ010562.1	ENSCATG00000025519.1	7653692	7767050	ZNF880	9749	2376	197284	No_or_no_constitutive_exon
TGGGTGTGGTGCTACAAGGTGCCAACCTGTATGGTTACATCGGGTGTAAGGT	7970443	7970536	7970586	7970534	-1	KQ010562.1	ENSCATG00000038142.1	7970366	7971054	None	9749	2376	197284	No_or_no_constitutive_exon
TTTGTTCCCTTTTGACAGATTGCAACCCAGATCCTCGGGTGGAAGCATAGTC	8411555	8411602	8411505	8411557	1	KQ010562.1	ENSCATG00000037519.1	8411014	8411602	None	9749	2376	197284	No_or_no_constitutive_exon
TCTCTATCCTATGTTCTTTCCTGTCTTCTCTTTCAGATGGGTAACCAGAGCT	8431581	8431652	8431531	8431583	1	KQ010562.1	ENSCATG00000038020.1	8425926	8431652	None	9749	2376	197284	No_or_no_constitutive_exon
AACATACGGGGAATGTGCTGGGGACTTTTGGGCCACGGGGGATAGGTGAGAC	8505720	8505755	8505670	8505722	1	KQ010562.1	ENSCATG00000019907.1	8502555	8506397	None	9749	2376	197284	No_or_no_constitutive_exon
CCATTTCTTCCATTCTGCTTTTGCCGTTCTTCATGGGGGTGTGTGATAAGCG	8538361	8538382	8538432	8538380	-1	KQ010562.1	ENSCATG00000037429.1	8529890	8570631	ZNF160	9749	2376	197284	No_or_no_constitutive_exon
AACTCCCTTCATAACCCCTTGGTGAAATGTGTTTATTATTTTAGGGACAGTT	8584716	8584837	8584887	8584835	-1	KQ010562.1	ENSCATG00000031013.1	8576605	8595181	ZNF415	9749	2376	197284	Yes
GTAGTGGCATGTGCCTGCAGTCCCAGCTACTCAGGAGGCTGAGGTGGGAGGA	4688841	4688880	4688791	4688843	1	KQ009746.1	ENSCATG00000035581.1	4687339	4688880	None	9749	2376	197284	No_or_no_constitutive_exon
AGTAGACAGAAGCTGCCGGAGCCCCGCGGGGTTGGGGGTTTGGGGCAGAGCA	1016579	1016603	1016653	1016601	-1	KQ012586.1	ENSCATG00000020982.1	1016579	1045696	C1orf167	9749	2376	197284	No_or_no_constitutive_exon
TGTCCCCGACTCCGAGGACTGGGATGGGGTGAACTATGCCGAGGAGGGAGGG	1275333	1275406	1275456	1275404	-1	KQ012586.1	ENSCATG00000035347.1	1264874	1302134	DISP3	9749	2376	197284	No_or_no_constitutive_exon
GTCCCCGTCTCACTGAGCGGCCTGGGCCGGCTTATGTCTCCTTGGGAAAGGG	1270718	1270845	1270895	1270843	-1	KQ012586.1	ENSCATG00000035347.1	1264874	1302134	DISP3	9749	2376	197284	No_or_no_constitutive_exon
AATTGGCCCTTGAAGCTGATTGTTTTCCATTGTCACCTGTGGGATCACAGGC	1600743	1600886	1600693	1600745	1	KQ012586.1	ENSCATG00000040726.1	1543729	1692674	MTOR	9749	2376	197284	No_or_no_constitutive_exon
TGGCACTGCTGGGGGAGGAGCCAGGTGCCATCCTCCACCCACCAGGGCAGGT	3821781	3821803	3821731	3821783	1	KQ012586.1	ENSCATG00000013331.1	3788529	3825434	SLC2A5	9749	2376	197284	No_or_no_constitutive_exon
ACATGGGGACCGGGAATCTGGTGTCACCAGTCTTCGGTTTGGGTGGGCAGAT	4521440	4521602	4521390	4521442	1	KQ012586.1	ENSCATG00000004709.1	4063854	4531919	RERE	9749	2376	197284	No_or_no_constitutive_exon
TTCCTAGAGCTCTGGGACAGATCAGGCACAGGGGGGCTGGTGGGGGCAAGTT	4524220	4524243	4524170	4524222	1	KQ012586.1	ENSCATG00000004709.1	4063854	4531919	RERE	9749	2376	197284	No_or_no_constitutive_exon
ACCTGTACTTCATGCCTCTGGCCGGGTCCAAGCTGGCCAAGAAGAGGGAGGA	4524386	4524436	4524336	4524388	1	KQ012586.1	ENSCATG00000004709.1	4063854	4531919	RERE	9749	2376	197284	No_or_no_constitutive_exon
CAGGCCGGGAGCAGGACCAGGCCCACCTCCGCATTGTGGGTCAAGCGGAGAC	4525306	4526074	4525256	4525308	1	KQ012586.1	ENSCATG00000004709.1	4063854	4531919	RERE	9749	2376	197284	No_or_no_constitutive_exon
AGCGACTGGCCGCCTTGTTCTAACGCACACGCCTCCTGTCCTGGGGGCAGGG	6428917	6429054	6428867	6428919	1	KQ012586.1	ENSCATG00000037869.1	6381602	6435954	PLEKHG5	9749	2376	197284	Yes
GAGATCGCCCCACCCCTCTTCTGGTCGGGAGGCCACTGGGGCCTGGGGAGCC	6405983	6406103	6405933	6405985	1	KQ012586.1	ENSCATG00000037869.1	6381602	6435954	PLEKHG5	9749	2376	197284	No_or_no_constitutive_exon
TCTCTCCACCTCGGGAGGCCGGCCTAATAGACCTTTCCATGGTGGGGTAGAT	6669719	6669801	6669851	6669799	-1	KQ012586.1	ENSCATG00000033247.1	6668964	6669983	HES3	9749	2376	197284	No_or_no_constitutive_exon
GGCTTGTTGGCCCCTCCCACTGCCCGACACCTGGAACAGACTGGGGAGAGGG	6819672	6819754	6819804	6819752	-1	KQ012586.1	ENSCATG00000037349.1	6818389	6894003	KCNAB2	9749	2376	197284	No_or_no_constitutive_exon
CAAGCTGCAAAACCAGCAGGGAGTGTATGAATAGAGTGTGGGTCACAGAGAT	44518	44591	44641	44589	-1	KQ009939.1	ENSCATG00000029451.1	44518	46893	None	9749	2376	197284	No_or_no_constitutive_exon
CTTGAATGTGGGTGAATGTTCCTGCAAACAAATCTTGGGTGAACATATAGAT	3516348	3516357	3516298	3516350	1	KQ010378.1	ENSCATG00000042182.1	3408847	3572714	PRKACB	9749	2376	197284	No_or_no_constitutive_exon
GAAGAAACTCAGGGAGTGGGTGCAGGCGCTGGGGATGGGGCGACGGAAAGCG	3813809	3813981	3813759	3813811	1	KQ010378.1	ENSCATG00000010531.1	3811534	3833162	RPF1	9749	2376	197284	No_or_no_constitutive_exon
TGTCTACCAACCAAATGTTGCCATTTTCTTTTTTCCTTTTTGGGACATAGGC	5725340	5725571	5725290	5725342	1	KQ010378.1	ENSCATG00000039534.1	5710420	5744914	CLCA2	9749	2376	197284	Yes
TCCCTTCGGAGGTTAAGAGTCCATGGATAAGAACAAGATGGGCTTGAAAGGC	8505850	8505877	8505800	8505852	1	KQ010378.1	ENSCATG00000029435.1	8502750	8506677	None	9749	2376	197284	No_or_no_constitutive_exon
GGCACAGACCCCTCTAACCTTGGGGGCCAGCCTCTTGGGGGGCCTGGGAGCC	130151	130386	130436	130384	-1	KQ012541.1	ENSCATG00000039012.1	127269	196175	CACNA1G	9749	2376	197284	No_or_no_constitutive_exon
CTGGCTTTTTTTTTCTTTCTTTTTTTTTTTTTGTTATTGGGTAGAAACAGGC	394919	395000	395050	394998	-1	KQ012541.1	ENSCATG00000038951.1	394919	411806	XYLT2	9749	2376	197284	No_or_no_constitutive_exon
CTGCCCTGGAGGTCCTTGCACCCAAGACATTTCACCTACCCCAGGGAGAGAA	591484	591771	591434	591486	1	KQ012541.1	ENSCATG00000044884.1	591208	591970	None	9749	2376	197284	No_or_no_constitutive_exon
TCTAAGACTGTAGTGGTAACCGCAGGAGTCCGTCAGCAAGAAGGGGAGAGTC	915889	916264	915839	915891	1	KQ012541.1	ENSCATG00000000745.1	915573	918747	None	9749	2376	197284	No_or_no_constitutive_exon
CAATGATCCAGCCTTTTATGAAGAATGCAAAATGGAATACCTGAAGGGAGGA	1742822	1742888	1742938	1742886	-1	KQ012541.1	ENSCATG00000044943.1	1742822	1743682	None	9749	2376	197284	No_or_no_constitutive_exon
GATGTGTGGGCGGCGGCAGCGGCAGCGGGCGGGGCCGGGAGCCCGGGGAGCG	1874345	1874483	1874533	1874481	-1	KQ012541.1	ENSCATG00000038755.1	1855339	1875610	UBE2Z	9749	2376	197284	No_or_no_constitutive_exon
ATTTAAAACTATAATATTTTACAAAACATCTACTTTGAAAACTGGGCGAGAC	2086267	2086333	2086217	2086269	1	KQ012541.1	ENSCATG00000038550.1	2085753	2086333	PRAC1	9749	2376	197284	No_or_no_constitutive_exon
GCTCTTCCCCTGGATGCGCCCGCAAGGTGAGCTCGCCTCGGGGCCGGCAGGG	2195945	2195966	2195895	2195947	1	KQ012541.1	ENSCATG00000025318.1	2184225	2197883	HOXB8	9749	2376	197284	No_or_no_constitutive_exon
CCGTGCGGCGGGTCGTCGCGCCTGCGCAATGCAGGCGGCGGGCAGCGCAGAG	2717459	2717650	2717409	2717461	1	KQ012541.1	ENSCATG00000034735.1	2717087	2749421	CBX1	9749	2376	197284	No_or_no_constitutive_exon
TGGATGGTCTTGGCTTCGCCTCAGCAGGGGGCCAGGAGGGTGGGAGGAAGGT	3785658	3785693	3785608	3785660	1	KQ012541.1	ENSCATG00000042085.1	3781746	3805801	MLLT6	9749	2376	197284	No_or_no_constitutive_exon
CAAATCTCTCCCCCAGAAGACATCCCGGCACAGCAGCGGGGGAGGCGGAGGA	3788031	3788174	3787981	3788033	1	KQ012541.1	ENSCATG00000042085.1	3781746	3805801	MLLT6	9749	2376	197284	No_or_no_constitutive_exon
TCAGGCTCACTTCCAACTCCGCCCGCGCTGCCCTTGCCCTTGGGGAAAAGGC	4225871	4226055	4226105	4226053	-1	KQ012541.1	ENSCATG00000031152.1	4183378	4276264	PLXDC1	9749	2376	197284	No_or_no_constitutive_exon
GAGGGCTGGGGAGGGGGCTTCCCATAGAGTGGCTGGTGGGGGCAACAGAGGT	4832401	4832429	4832351	4832403	1	KQ012541.1	ENSCATG00000034308.1	4830156	4832978	PNMT	9749	2376	197284	No_or_no_constitutive_exon
CTCTGGGGTTGGGCCACCCGCCCTCTGAGCAACCCTGGACGGTGGGGCAGGA	4836024	4836161	4836211	4836159	-1	KQ012541.1	ENSCATG00000039481.1	4833636	4850830	PGAP3	9749	2376	197284	No_or_no_constitutive_exon
CTGCCTGTCTACCTGGGAGACCGGGGACCACAGGCCTTAGGGGGATACAGGG	4834674	4834906	4834956	4834904	-1	KQ012541.1	ENSCATG00000042297.1	4834492	4835200	None	9749	2376	197284	No_or_no_constitutive_exon
GGAATCACCCTTTGCCTCCCCTCAAGTCATCTGCAATTCCTGGGGCACAGGT	4910780	4910937	4910730	4910782	1	KQ012541.1	ENSCATG00000041915.1	4905860	4915156	GRB7	9749	2376	197284	Yes
CCTTTTGGGCTAGGTGGCCCAGGTTCTCAACTGCTGCCTCTACGGGAAAGTC	5073593	5073749	5073799	5073747	-1	KQ012541.1	ENSCATG00000030971.1	5072288	5084856	GSDMB	9749	2376	197284	No_or_no_constitutive_exon
GTTAATTTTGAAAAGGCGTGGGTCCCTGTGTCCTCTTCCAGGGGCCTGAGGG	5088882	5088989	5089039	5088987	-1	KQ012541.1	ENSCATG00000041416.1	5088882	5089316	None	9749	2376	197284	No_or_no_constitutive_exon
CAGTTCCTCAGGTCTGCTTGCCTAGGGATTTTTCTTAACTTAAGGGTCAGCT	5367650	5367786	5367600	5367652	1	KQ012541.1	ENSCATG00000044752.1	5360589	5378878	RAPGEFL1	9749	2376	197284	Yes
TCCCCTCACTGCCGGGCGCCCTGGCCGCCTCTCCGCTGCCGTGGGTGCAGCT	5374559	5374738	5374509	5374561	1	KQ012541.1	ENSCATG00000044752.1	5360589	5378878	RAPGEFL1	9749	2376	197284	Yes
TTCTGCCTCGTCCACCGGGATCCTCAGAGCTCTCTGGTGGTGGGAACCAGCT	5957441	5957554	5957604	5957552	-1	KQ012541.1	ENSCATG00000032084.1	5950986	5957636	KRT25	9749	2376	197284	No_or_no_constitutive_exon
GTGAAATGAGCGGGGAGTCCTTTTATGGCAATGAGAAGGTGACGGGGCAGAA	5957330	5957383	5957433	5957381	-1	KQ012541.1	ENSCATG00000032084.1	5950986	5957636	KRT25	9749	2376	197284	No_or_no_constitutive_exon
AGAAGGGGTGAGTGTTTTGTCAAAGGAGCCAGGTTGGGGGCGGGGCAGAGGG	7281216	7281317	7281367	7281315	-1	KQ012541.1	ENSCATG00000043639.1	7280110	7289136	KAT2A	9749	2376	197284	No_or_no_constitutive_exon
TCTTGGGAAACTGGCTTCCTGAGGCGTTTCTGTTGTCACTGGGGCTACAGAC	7363973	7364095	7364145	7364093	-1	KQ012541.1	ENSCATG00000044769.1	7360107	7364664	GHDC	9749	2376	197284	Yes
TCTTGCACCCAGATTCTTGCCTCAGAGTCTGCTTTGGGGAAACTGGGGAGTG	7360107	7360136	7360186	7360134	-1	KQ012541.1	ENSCATG00000044769.1	7360107	7364664	GHDC	9749	2376	197284	No_or_no_constitutive_exon
ATCCCAGGTACCACTTGACTGGTATCTTCCCTGCCCACCATGGGGGGGAGCT	7649229	7649283	7649179	7649231	1	KQ012541.1	ENSCATG00000031724.1	7649087	7718818	ATP6V0A1	9749	2376	197284	Yes
TGCCTGGCTCGCGTCCGCCCCCGCCCACTACGTTGCTCTCGGGCCGGCAGCT	7746930	7747108	7746880	7746932	1	KQ012541.1	ENSCATG00000029899.1	7744727	7747703	HSD17B1	9749	2376	197284	No_or_no_constitutive_exon
TTTTGTGCAAATCATTTGCAATAGTAGCACTTCTGGGTTGAGGGCTACAGCC	7869119	7869156	7869069	7869121	1	KQ012541.1	ENSCATG00000044381.1	7867846	7875205	TUBG2	9749	2376	197284	No_or_no_constitutive_exon
TGGTCGGCCTGTGCCCGGTTACCGTGGGCCTGTCTACAATGTTACGGGAGAG	7903431	7903533	7903381	7903433	1	KQ012541.1	ENSCATG00000042449.1	7890715	7906658	CNTNAP1	9749	2376	197284	No_or_no_constitutive_exon
AATAGTCCTGCTCTCACACTCTCAATGCTCTTTCCTTCCTGGGGATCCAGGG	8267586	8267647	8267697	8267645	-1	KQ012541.1	ENSCATG00000044435.1	8263826	8364943	BRCA1	9749	2376	197284	No_or_no_constitutive_exon
GGACCTGTCCCTGTCTTGACCATCGGAGCTTTATAGTCGAGGGCCAGGAGGG	8405035	8405163	8404985	8405037	1	KQ012541.1	ENSCATG00000038744.1	8370127	8405163	None	9749	2376	197284	No_or_no_constitutive_exon
CTGCAGGTCTGCTGGCCACGCACATAACATAGCCCGGGTCACACCAGGAGGA	30493	30548	30598	30546	-1	KQ012686.1	ENSCATG00000018507.1	27048	46584	None	9749	2376	197284	No_or_no_constitutive_exon
CCATAGTTTTAATTTTTATTTGCTTTGTTTTATGGTATTTTTTGGGAAAGGT	330141	330362	330412	330360	-1	KQ012686.1	ENSCATG00000045321.1	319487	413193	KDM5A	9749	2376	197284	Yes
GTGGTGGTGTGCATGTATAGTCCCAGCTACCCAGGAGGCTGAGGCGGGAGGA	931984	931998	931934	931986	1	KQ012686.1	ENSCATG00000033610.1	931739	931998	None	9749	2376	197284	No_or_no_constitutive_exon
TCCTCCCTGTCTGCATCAGCAGCTCCGGGGATCCCCGATGGGACTGAGAGAG	2822278	2822302	2822228	2822280	1	KQ012686.1	ENSCATG00000043179.1	2174308	2832574	CACNA1C	9749	2376	197284	No_or_no_constitutive_exon
ACGTACTCTGGGGTAACTGACAACTCTGTTTCTCTCCTGGGGTGTGGCAGGC	2950276	2950360	2950226	2950278	1	KQ012686.1	ENSCATG00000034988.1	2944876	2954169	FKBP4	9749	2376	197284	No_or_no_constitutive_exon
GAGCAGGAACCTCTTGTGGCCATGTGTCACTGATGTCTGCAGGGTATAAGAG	2950576	2950605	2950526	2950578	1	KQ012686.1	ENSCATG00000034988.1	2944876	2954169	FKBP4	9749	2376	197284	No_or_no_constitutive_exon
AAGGCCGCTTCCCTGAGGCAGGGGCGGTGGTGCCGATGGAACCCGGGGAGGC	3453410	3453527	3453360	3453412	1	KQ012686.1	ENSCATG00000044535.1	3452368	3453995	None	9749	2376	197284	No_or_no_constitutive_exon
ATTAAAAGGAAGTAAAATAATAACCCATGCGGGGCTTTGTTGGGGTGCAGAT	4767557	4767733	4767507	4767559	1	KQ012686.1	ENSCATG00000015593.1	4712486	4768791	DYRK4	9749	2376	197284	No_or_no_constitutive_exon
CAGCCGCCCCGAATGCCCACTGGGACACTGGTGGGCCAGGGCATGAACAGCC	6586333	6586428	6586283	6586335	1	KQ012686.1	ENSCATG00000033469.1	6576368	6592261	LTBR	9749	2376	197284	No_or_no_constitutive_exon
ACCATCAGACCAAGGGGCCCGGAGCGCCCCAGTATCCAGCGGGAACTTAGGG	7098381	7098579	7098629	7098577	-1	KQ012686.1	ENSCATG00000039105.1	7097363	7099051	SPSB2	9749	2376	197284	No_or_no_constitutive_exon
TCCGCTACCTGGGCGAAAGGAGAGGTGAGGCCTGGGGCAGATGTGGGGAGAA	7098345	7098360	7098410	7098358	-1	KQ012686.1	ENSCATG00000039105.1	7097363	7099051	SPSB2	9749	2376	197284	No_or_no_constitutive_exon
TCCCTGTCCCTGCTCCCTCTCAATCAATCCACTGTGCCCTGGGGGTCTAGGC	7139237	7139374	7139187	7139239	1	KQ012686.1	ENSCATG00000033024.1	7134172	7143792	LRRC23	9749	2376	197284	No_or_no_constitutive_exon
TCGGACTCCCAGGGGGGCCACCACATTCATACCCCCTAGGGCGAGGACAGAG	7143330	7143376	7143280	7143332	1	KQ012686.1	ENSCATG00000033024.1	7134172	7143792	LRRC23	9749	2376	197284	No_or_no_constitutive_exon
AGAGGCCCTGCTCACAGGTGCTTCCTCTCCTCTCCCTGGGGTGGGGCCAGCC	7422593	7422716	7422543	7422595	1	KQ012686.1	ENSCATG00000032731.1	7419923	7448454	CLSTN3	9749	2376	197284	No_or_no_constitutive_exon
GGTGTGGTGGCACACGTCTGTAATCCCAGCTACTCGGGAGGCTGAGGTAGGA	7522650	7522688	7522600	7522652	1	KQ012686.1	ENSCATG00000037193.1	7522000	7522688	None	9749	2376	197284	No_or_no_constitutive_exon
ATTTCAGTCTTTCCCAAGGTTTTCCAAAAAATCTGGCTGGAACGGGACAGAA	23346	23417	23296	23348	1	KQ009853.1	ENSCATG00000040628.1	22565	26988	None	9749	2376	197284	No_or_no_constitutive_exon
TGCTTAATATTAAATATGTGTTGCCTAATGGCTCCCAAATTGTGTGGGAGTC	26953	26988	26903	26955	1	KQ009853.1	ENSCATG00000040628.1	22565	26988	None	9749	2376	197284	No_or_no_constitutive_exon
GGAGTTACTAAATGTCCTGTTTTTTCCTGTCTTGTTCACTGGGCAAACAGGG	6317729	6317813	6317679	6317731	1	KQ009853.1	ENSCATG00000015586.1	5951984	6455136	RIMS1	9749	2376	197284	No_or_no_constitutive_exon
GGGCGACACAGTGAGACTCCGTCTCAAAAAAAAAAAAGGTGGGCCAGTAGAT	7561087	7561623	7561673	7561621	-1	KQ009853.1	ENSCATG00000035249.1	7561087	7565256	None	9749	2376	197284	Yes
GATGCGGGAAAAATACCTTGGCCCGCCGGAAGCCAGGCACATGGGCATAGGT	5484114	5484387	5484437	5484385	-1	KQ009971.1	ENSCATG00000029602.1	5484032	5484618	None	9749	2376	197284	Yes
AGGACCACCTTCTCCTCCTCCTGGACAAGACGGCTGGGGTGGTAGCAGAGCT	6212709	6212787	6212837	6212785	-1	KQ009971.1	ENSCATG00000041113.1	6212311	6214473	None	9749	2376	197284	No_or_no_constitutive_exon
AGTGGGGCATCTCCTGACATTGGAGTCCCTGATTCCCCTCATGGGGCCAGGT	3729019	3729155	3728969	3729021	1	KQ009798.1	ENSCATG00000042408.1	3711508	3751224	L3MBTL1	9749	2376	197284	Yes
GTGGCCCAGACTCTGCACGGCGCTCTGTTCATCCCCCTCGAGGGGCCTAGGT	3729537	3729629	3729487	3729539	1	KQ009798.1	ENSCATG00000042408.1	3711508	3751224	L3MBTL1	9749	2376	197284	Yes
ACTGGCGCTGCCTCAGCTAGGGAGGGACCCGTGTTGCCCTACTGGGCAAGAA	3739904	3740091	3739854	3739906	1	KQ009798.1	ENSCATG00000042408.1	3711508	3751224	L3MBTL1	9749	2376	197284	No_or_no_constitutive_exon
GCTGAACCATATCCTTTGGGGCTGGTGGCGCGGGCTGGAGGGAAAGTGAGGG	5504927	5505026	5505076	5505024	-1	KQ009798.1	ENSCATG00000039573.1	5504619	5520051	MATN4	9749	2376	197284	No_or_no_constitutive_exon
TGCCGGCCGCCTGCTCTGTAGGGAGAAGCACGAGGTTGGGCCCGAGAGAGGG	5522919	5522945	5522869	5522921	1	KQ009798.1	ENSCATG00000032067.1	5518005	5528173	RBPJL	9749	2376	197284	No_or_no_constitutive_exon
TGGGACACATTTGGTTTCAGGGAAGGGGAAAGAGGTCGCCAAGGGCAGAGGT	5622288	5622330	5622238	5622290	1	KQ009798.1	ENSCATG00000039410.1	5620418	5624491	DBNDD2	9749	2376	197284	No_or_no_constitutive_exon
GTGAGCAAGGATGCAGCTGCTGTAGGCCGATGTCTTTCCTGATGGGGCAGAT	6088136	6088241	6088086	6088138	1	KQ009798.1	ENSCATG00000026947.1	6080793	6088953	CTSA	9749	2376	197284	No_or_no_constitutive_exon
GGCGTGGGCTTCCTCCTGGTGAGGTGGGGACGGGGGCAGGGGCAGGGAAGCA	6085113	6085137	6085063	6085115	1	KQ009798.1	ENSCATG00000026947.1	6080793	6088953	CTSA	9749	2376	197284	No_or_no_constitutive_exon
GAGGCCCGCGCCCCACCGAGGAAGCCCCGCCCCGTGCCTTCGCTGGGGAGCA	6257530	6257652	6257480	6257532	1	KQ009798.1	ENSCATG00000043549.1	6217578	6259057	SLC12A5	9749	2376	197284	No_or_no_constitutive_exon
AACTCATTTTCTTCCTCAGGAAGCCCTCGGCCCCCCAAGAAGGGAGACAGTT	6299187	6299425	6299137	6299189	1	KQ009798.1	ENSCATG00000038806.1	6298793	6299425	None	9749	2376	197284	No_or_no_constitutive_exon
ACCTGCAGTGGACACTCCTAACCTCCCACTTTCTGTTTCAGGGGCTGGAGGA	6789288	6789375	6789425	6789373	-1	KQ009798.1	ENSCATG00000044802.1	6757153	6867367	SLC13A3	9749	2376	197284	No_or_no_constitutive_exon
AAGATAGGAGGAGTGGATTTCCATATGAAAGCTGTGCCAGGGGACAGAAGTG	2141652	2141682	2141732	2141680	-1	KQ009591.1	ENSCATG00000035530.1	2120449	2147590	NOL8	9749	2376	197284	No_or_no_constitutive_exon
GCCGTGCATCATCACACTCTGAAAAGTGAGGCAGGAGGTCCATAGGGAAGAC	3023987	3024015	3024065	3024013	-1	KQ009591.1	ENSCATG00000020631.1	3018282	3034823	C9orf129	9749	2376	197284	No_or_no_constitutive_exon
AAGAACTCACACTTGCCCAGGTAGACCAGCGGAGGGAGGGGAACCCAGAGGC	3977014	3977127	3977177	3977125	-1	KQ009591.1	ENSCATG00000029814.1	3975566	3985919	None	9749	2376	197284	No_or_no_constitutive_exon
TGGGCCTGGTGAAGAGGGAAGGGAGGAGAGCCAAAGGTATGGGGCAAGAGAG	3997869	3997926	3997976	3997924	-1	KQ009591.1	ENSCATG00000030909.1	3997869	4004967	None	9749	2376	197284	No_or_no_constitutive_exon
AGCCGCTGGCGGGGACAAAAACCTGGGGCTGGGGAAGGCGCCGGTGGGAGGC	4351274	4351497	4351224	4351276	1	KQ009591.1	ENSCATG00000030028.1	4350972	4351497	None	9749	2376	197284	No_or_no_constitutive_exon
TCGCCTGACCTCGTGATCCCCCTCCGCCTCCCAAAGTGCTGGGATTACAGGC	224948	224972	225022	224970	-1	KQ009886.1	ENSCATG00000039005.1	177817	270514	None	9749	2376	197284	No_or_no_constitutive_exon
TGGTGGTTCATGCCTGTAATCTCAAGCACTTTGGGAGTCTGAAGTGGGAGGA	4211473	4211508	4211423	4211475	1	KQ009886.1	ENSCATG00000042332.1	4086730	4219254	FAM69A	9749	2376	197284	No_or_no_constitutive_exon
TGACTCGCTCATTGGTGGAAATGCCTCCGCTGAAGGCCCAGAGGGCGAAGGT	1236823	1237459	1236773	1236825	1	KQ010057.1	ENSCATG00000041842.1	1236479	1237459	None	9749	2376	197284	No_or_no_constitutive_exon
TTACTATTGGTTAGAGAAGAGAAAGATCACAATGCTATTGTCAAGGGTAGAT	4412336	4412413	4412463	4412411	-1	KQ010057.1	ENSCATG00000030362.1	4391797	4443269	RGS21	9749	2376	197284	No_or_no_constitutive_exon
TACTCATCCTCTTGTTAATGGAAACGGTTATGTTCCCTCTAAGGGCTTAGAG	729259	729289	729209	729261	1	KQ009908.1	ENSCATG00000036384.1	728731	729289	None	9749	2376	197284	No_or_no_constitutive_exon
TGGAACCGGCGGAAAATGGAAGAGACGCCGCTGCTATCGGGAATGCTAAGGA	3947814	3947899	3947949	3947897	-1	KQ009908.1	ENSCATG00000030759.1	3947602	3948016	None	9749	2376	197284	No_or_no_constitutive_exon
CTTTCTACCACTCCACGCCAATGGGGGATACTGGTTTGGGGACTGGAGAGCA	7613900	7613973	7613850	7613902	1	KQ009908.1	ENSCATG00000040266.1	7521010	7641704	None	9749	2376	197284	No_or_no_constitutive_exon
GAGGTCGCCGGCAGCCCGCGCTTCCAGAGGATTGAGATTGGGTGAACGAGAC	3885950	3885996	3886046	3885994	-1	KQ010206.1	ENSCATG00000041545.1	3885950	3886276	None	9749	2376	197284	No_or_no_constitutive_exon
TGAGATACTGCCCACCACTCCCATCTCAGAATAGAAGGGTGGGAAGCCAGAG	4030653	4030664	4030714	4030662	-1	KQ010206.1	ENSCATG00000043998.1	4027081	4031622	None	9749	2376	197284	No_or_no_constitutive_exon
TAGAGTGGACGGATGCCGTGCAGCTGACCGCGCTGGTCATGGGCAGCGAGAC	847467	847501	847551	847499	-1	KQ012464.1	ENSCATG00000043372.1	846435	862987	C19orf12	9749	2376	197284	No_or_no_constitutive_exon
GTGTTTCACACAGATGCTTTCTGTTTTTCTTCATCAGGATTGGTGGGAAGTA	3942408	3942460	3942358	3942410	1	KQ012464.1	ENSCATG00000038627.1	3922408	4006493	None	9749	2376	197284	No_or_no_constitutive_exon
GATTATGTTCTGTAAAATAATTTCTCTGAAGATAGAACTTCGGGGCTAAGTT	3942499	3942758	3942449	3942501	1	KQ012464.1	ENSCATG00000038627.1	3922408	4006493	None	9749	2376	197284	No_or_no_constitutive_exon
AACTGCACCCCACAACAGCCATTGCTTGCAAAAAGTCTGGAGGGTGAGAGGG	4340786	4340858	4340736	4340788	1	KQ012464.1	ENSCATG00000037627.1	4323123	4370277	WDR88	9749	2376	197284	Yes
GGGGTTGAGGGGACAGTCTTTACACCCTGACCCTCATCCCCAGGGTCGAGCT	5608510	5608623	5608460	5608512	1	KQ012464.1	ENSCATG00000010622.1	5604844	5659709	GPI	9749	2376	197284	No_or_no_constitutive_exon
ACTCGAGTGGAGACCTGAGGCCAGGAGGCAGGTGTTAACTGGGCCGCGAGTG	5753727	5753837	5753677	5753729	1	KQ012464.1	ENSCATG00000030260.1	5740855	5761199	WTIP	9749	2376	197284	No_or_no_constitutive_exon
TATTTCAGACCAGCAACTCTCACCTCTAGAGAAGGCCCCACTGGGGACAGTT	5796200	5796764	5796814	5796762	-1	KQ012464.1	ENSCATG00000029020.1	5795501	5804533	None	9749	2376	197284	No_or_no_constitutive_exon
ACGGTTTGGGGTGAGTTGGAGGTCAAGGGAGGTTGAAGGGTTCGGGGGAGAA	6217998	6218020	6217948	6218000	1	KQ012464.1	ENSCATG00000039257.1	6199309	6234297	GRAMD1A	9749	2376	197284	No_or_no_constitutive_exon
ACCAAGTCCTGTGGCTCCTCCAGCTCTTTGCCCCTTTTCAACTGGGGAAGGA	6317563	6317652	6317513	6317565	1	KQ012464.1	ENSCATG00000035623.1	6317216	6317652	None	9749	2376	197284	No_or_no_constitutive_exon
GCCGGGAGGGACGGGGGCCCTGCAGCTGGGCGCGGGGGCGGGGGCGCGAGCC	6487321	6487404	6487271	6487323	1	KQ012464.1	ENSCATG00000037861.1	6486925	6497754	USF2	9749	2376	197284	No_or_no_constitutive_exon
TGGAGAGGGGACACTGACTCTGCTCTTGGGGATCCCCGGGGGTGGGGCAGGT	6488007	6488090	6487957	6488009	1	KQ012464.1	ENSCATG00000037861.1	6486925	6497754	USF2	9749	2376	197284	No_or_no_constitutive_exon
GGCCAGGGGGCCCACCACGCTGTGGGGCAGGCTGGAAATGAGGCAGGGAGGT	6737555	6737742	6737792	6737740	-1	KQ012464.1	ENSCATG00000032639.1	6733591	6739374	SBSN	9749	2376	197284	No_or_no_constitutive_exon
GGAAGGAAACAGAGAAGCTCGGCCATGGGATCCACCATGGGGTTAATGAGGC	6736772	6737492	6737542	6737490	-1	KQ012464.1	ENSCATG00000032639.1	6733591	6739374	SBSN	9749	2376	197284	No_or_no_constitutive_exon
CTGTGGGCCCCGACGACATCACCTACTGGGGCAGTAGCCTGGGCGGGGAGCC	6864804	6864992	6864754	6864806	1	KQ012464.1	ENSCATG00000037563.1	6862938	6866361	ETV2	9749	2376	197284	No_or_no_constitutive_exon
GTGGGGGCCCCTACCCCCACCACAGGCCCCAAGAGGACAGGGGGGCTAAGGA	6942895	6942924	6942845	6942897	1	KQ012464.1	ENSCATG00000036710.1	6933607	6954741	KMT2B	9749	2376	197284	No_or_no_constitutive_exon
CGCAGGAAGGGACTTCGCAGGTCGGAACCTGACGCCTGCTGGCTGGGCAGTG	7022727	7022866	7022916	7022864	-1	KQ012464.1	ENSCATG00000039359.1	7009257	7023794	PRODH2	9749	2376	197284	No_or_no_constitutive_exon
GGGATTATGGAAATTCAGGCGCTCAGAGAAACATGGGGTTTCAAAAGCAGGT	7063123	7063160	7063210	7063158	-1	KQ012464.1	ENSCATG00000033289.1	7040812	7065576	NPHS1	9749	2376	197284	No_or_no_constitutive_exon
TGGGGTCAGAGGATGGAAACGGCTTTGTCTGTTTTGCGTGCGGGGAACAGGT	7045319	7045413	7045463	7045411	-1	KQ012464.1	ENSCATG00000033289.1	7040812	7065576	NPHS1	9749	2376	197284	No_or_no_constitutive_exon
GAGATTCTGTCTAAAAAAAAAAAAAAGAATGAGATCAGACTTGGGGGTAGGG	7095021	7095092	7094971	7095023	1	KQ012464.1	ENSCATG00000023992.1	7083652	7096281	APLP1	9749	2376	197284	Yes
CATAGTGCTGTCATTGAGTCATCCTTTGCCTTGTCCTCTGGGAACTGTAGGT	7308683	7308821	7308633	7308685	1	KQ012464.1	ENSCATG00000036165.1	7281807	7341518	WDR62	9749	2376	197284	Yes
CTGAGAGAGGAGGGAGGAGCTTGGGCTCTGGGTCCTGGGGAACTGGGGAGGT	7385947	7386025	7385897	7385949	1	KQ012464.1	ENSCATG00000040427.1	7372966	7386025	CAPNS1	9749	2376	197284	No_or_no_constitutive_exon
TAAGATCATCGGTGGATTTTTCCACAGAAATCTTGCAGGCCAGAAGGGAGTG	7693981	7694041	7694091	7694039	-1	KQ012464.1	ENSCATG00000043646.1	7693981	7694977	None	9749	2376	197284	No_or_no_constitutive_exon
TTTTTTTTTTTTGGTCTAACCGCCTCCACTGCCTGGGCTCACTCAGGGAGCG	62065	62224	62274	62222	-1	KQ009756.1	ENSCATG00000042557.1	59199	63239	ELL3	9749	2376	197284	No_or_no_constitutive_exon
ATAATGTCTTTGGGAAGAGAATAACCTCAGAAGTTTAGCTGCAGGGTGAGGA	230353	230381	230431	230379	-1	KQ009756.1	ENSCATG00000036432.1	171522	511592	FRMD5	9749	2376	197284	No_or_no_constitutive_exon
CATTACAATGAGTGAACTTGATTCCTTTGGTTCTTACCTTGGGTGGATAGAG	653913	654016	653863	653915	1	KQ009756.1	ENSCATG00000038765.1	613215	734459	CASC4	9749	2376	197284	Yes
CCCAGCCAGGTGGGGCCAGGGCTGCGGGCCTGGCAGGGCCTGACGGGGAGGG	1364658	1364747	1364608	1364660	1	KQ009756.1	ENSCATG00000038120.1	1361239	1394949	DUOX1	9749	2376	197284	No_or_no_constitutive_exon
ATAAATAAAATAAATAAAAAGTTCCTAAATTTGATTTTTGCTGGGGACAGGT	1779625	1779767	1779575	1779627	1	KQ009756.1	ENSCATG00000040072.1	1771858	1790922	BLOC1S6	9749	2376	197284	No_or_no_constitutive_exon
TCTGAAATTAATGGAGCATTTCTCTTTTTTTCCATTTTAATGGGTGACAGCA	6133680	6133889	6133939	6133887	-1	KQ009756.1	ENSCATG00000013473.1	6014851	6273670	ATP8B4	9749	2376	197284	Yes
TTAATAAGATGTTATTATTAACAGAAAGTTTTTTTTGGGGGGGGATGTAGGA	7073634	7073731	7073584	7073636	1	KQ009756.1	ENSCATG00000031112.1	7052522	7139806	AP4E1	9749	2376	197284	No_or_no_constitutive_exon
AGGAAAAAGGCCAGTCGGGGACGCAGCCTAACCCAGTGGGGATGGGTAAGCC	843462	843749	843799	843747	-1	KQ009832.1	ENSCATG00000016830.1	843462	846854	None	9749	2376	197284	No_or_no_constitutive_exon
AGAACAGGAAGAGGCAGCTGGTATTGTGCAAAACTTGGATGGGGGCAAAGTT	2432412	2432517	2432567	2432515	-1	KQ009832.1	ENSCATG00000033141.1	2428770	2440051	None	9749	2376	197284	No_or_no_constitutive_exon
TAATTAATTGTTGTTTGTTTGTTTTTGCGTTACAGTGAATGATTTGGGAGGG	470548	470641	470691	470639	-1	KQ010015.1	ENSCATG00000030740.1	406047	495108	HSD17B4	9749	2376	197284	No_or_no_constitutive_exon
CCGGGGTCCGCGCAGCGCTGGGCGGCCGCCGCGGGCCGTTGGGGCTGCAGGC	4399844	4399977	4399794	4399846	1	KQ010015.1	ENSCATG00000002412.1	4399404	4410734	TMED7	9749	2376	197284	No_or_no_constitutive_exon
GCGCGGTGCCTGTTATTCCCGCCTTGGGGAGGTGCTTTGGATGTGGGGAGCT	1513270	1513412	1513462	1513410	-1	KQ010100.1	ENSCATG00000037010.1	1513270	1513587	None	9749	2376	197284	No_or_no_constitutive_exon
TTGGTTTCAGGATATAGCTGATCTGGCATTTGAGGTTATCAGGGAGGAAGCC	102480	102938	102430	102482	1	KQ010217.1	ENSCATG00000030363.1	102347	103025	None	9749	2376	197284	No_or_no_constitutive_exon
GCGCGCCCCTGTTTTTTTTTTTCCCTTGCTCCGCTGGGTGGAGGCTGGAGCC	3662807	3662882	3662932	3662880	-1	KQ010217.1	ENSCATG00000007110.1	3646702	3662972	COCH	9749	2376	197284	No_or_no_constitutive_exon
AGGGCATGGAGTGCCACGGCTCGCCACTAGTGGTCATCAGCCAGGGCAAGAT	331549	331657	331707	331655	-1	KQ012874.1	ENSCATG00000037456.1	323791	397633	CRMP1	9749	2376	197284	No_or_no_constitutive_exon
TTTATTATTGTAATTATGCACTTATTTGTTTTCTTCTCCGTTATGGGAAGAC	565848	565977	566027	565975	-1	KQ012874.1	ENSCATG00000025554.1	521155	619337	JAKMIP1	9749	2376	197284	Yes
TAGGTACTGACTGCATTGCAGAAAGACAGCCGGGAAATGGAGAAGGGAAGTC	1536995	1537177	1536945	1536997	1	KQ012874.1	ENSCATG00000040958.1	1417082	1539714	TBC1D14	9749	2376	197284	No_or_no_constitutive_exon
GGCACACCCAGCCCAGGCCTCACAACCCCCTTTCAGATGTTGGGGGAGAGGC	2150858	2151064	2150808	2150860	1	KQ012874.1	ENSCATG00000033134.1	1698362	2257616	SORCS2	9749	2376	197284	No_or_no_constitutive_exon
TGTTGGTCATGAGGAACTCACAATGTGGCCCTAGGTGTGGGCTGACAGAGCT	3986006	3986030	3986080	3986028	-1	KQ012874.1	ENSCATG00000034123.1	3885585	4022461	RGS12	9749	2376	197284	No_or_no_constitutive_exon
TTGCTAACGTATCCAGTTATTTACAGATGGATTTGATATTTGTGTGGGAGAT	4160178	4160212	4160262	4160210	-1	KQ012874.1	ENSCATG00000040455.1	4090273	4251045	HTT	9749	2376	197284	No_or_no_constitutive_exon
GGGCCCCTGGTGGCTGCTTCAGGTGAGGGCGCGGGATAGTGCTGGGGCAGGC	4400884	4401064	4400834	4400886	1	KQ012874.1	ENSCATG00000036685.1	4396709	4401364	MFSD10	9749	2376	197284	No_or_no_constitutive_exon
AACATTTCGCTGCTCTTCTACTTAAAGTCAGTGTAAGGAAGGGGGGAGAGGG	4429712	4429751	4429801	4429749	-1	KQ012874.1	ENSCATG00000020512.1	4401832	4490665	ADD1	9749	2376	197284	No_or_no_constitutive_exon
GGGGTTCTGGATTAGCATGCAGAATTTGAAGGACGAGAATGAGGGAACAGTA	5287618	5288543	5287568	5287620	1	KQ012874.1	ENSCATG00000036129.1	5287216	5289078	None	9749	2376	197284	No_or_no_constitutive_exon
GCTTTAGGCATGGACGGTGGAGATGGCTGGCTCCAGCCTGGGCAGCACAGGC	6327428	6327515	6327378	6327430	1	KQ012874.1	ENSCATG00000044938.1	6310340	6348246	None	9749	2376	197284	No_or_no_constitutive_exon
CTGTGGGGATCCCGGGTAGGGTGGCTTTGGGGGGCTGGGGGAGAGGCGAGGA	6753447	6753468	6753397	6753449	1	KQ012874.1	ENSCATG00000039890.1	6750968	6758526	MFSD7	9749	2376	197284	No_or_no_constitutive_exon
GAGGCGAGGAGGGGATGGGGTTGGGAAGGGCCCGGCTGCAGGGGGCTGAGAC	6753489	6753537	6753439	6753491	1	KQ012874.1	ENSCATG00000039890.1	6750968	6758526	MFSD7	9749	2376	197284	No_or_no_constitutive_exon
GATAAGGCCTATGTCATCCTGGCTGTGTGCTTCGGGGGATGCATCGGGAGTC	6753563	6753605	6753513	6753565	1	KQ012874.1	ENSCATG00000039890.1	6750968	6758526	MFSD7	9749	2376	197284	No_or_no_constitutive_exon
TGGGGATCCCGGGTAGGGTGGCTTTGGGGGGCTGGGGGAGAGGCGAGGAGGG	6753450	6753483	6753400	6753452	1	KQ012874.1	ENSCATG00000039890.1	6750968	6758526	MFSD7	9749	2376	197284	No_or_no_constitutive_exon
CAGCCGTGGTGGGGACGGAGGAGCTTGAGCAGGTGCACCTGGGGCAGCAGGG	6753189	6753333	6753139	6753191	1	KQ012874.1	ENSCATG00000039890.1	6750968	6758526	MFSD7	9749	2376	197284	No_or_no_constitutive_exon
AACAATCCCATTTTAGCTTTCTGGAGGATAAAATAGCATGCTGGGAAAAGCC	7060600	7060625	7060675	7060623	-1	KQ012874.1	ENSCATG00000042809.1	7060600	7105393	None	9749	2376	197284	No_or_no_constitutive_exon
AAGCGGAAGGAGCCGCTTCGGAACAAGCGGAAGGAGCCGCCAGAGGGCAGGG	3434885	3435084	3434835	3434887	1	KQ010592.1	ENSCATG00000038220.1	3433147	3435084	None	9749	2376	197284	No_or_no_constitutive_exon
ACGCCACCGTTTCAAGTGATGACCCGAGCAGCCAATAATTTCAAAGGGAGAA	4599793	4599815	4599865	4599813	-1	KQ010592.1	ENSCATG00000031232.1	4599793	4600374	None	9749	2376	197284	No_or_no_constitutive_exon
CAGCCACTCGACGACCCTGAAGGTGAGCTTGAGTGAACGGGACAGGGTAGTC	1660399	1660439	1660349	1660401	1	KQ009625.1	ENSCATG00000040324.1	1630860	1670549	ERN2	9749	2376	197284	No_or_no_constitutive_exon
GGCATGTGCAAGGAATCCTGCAAGTGAGTGCGGGTGGGTGGGCACAGCAGCG	1987333	1987355	1987405	1987353	-1	KQ009625.1	ENSCATG00000022070.1	1982666	2068111	SCNN1B	9749	2376	197284	No_or_no_constitutive_exon
TTGTCTTGCAGAGGCTACAGGCAAGCGAGACCCAGTCTTCAGATTGGGAGGA	3364380	3364466	3364516	3364464	-1	KQ009625.1	ENSCATG00000001933.1	3309414	3372403	VWA3A	9749	2376	197284	No_or_no_constitutive_exon
TCCTTGGGAATACCAGCCTGCCTCCTTGGGTCCACCTGCCTCAGAGGGAGGT	4018181	4018375	4018131	4018183	1	KQ009625.1	ENSCATG00000037720.1	3855284	4067292	DNAH3	9749	2376	197284	No_or_no_constitutive_exon
CCCTTCGTTCCCTTACGCCCTTGGCTTCATCGTGGATCTTAAAAGGGCAGTT	5714952	5714970	5715020	5714968	-1	KQ009625.1	ENSCATG00000034538.1	5626381	5719463	SYT17	9749	2376	197284	No_or_no_constitutive_exon
GGTGTTTTCTAGGCCACTGAATGTCATCACCCTTTCTCTTCTGGGAAAAGCG	6732974	6733177	6733227	6733175	-1	KQ009625.1	ENSCATG00000038640.1	6639947	7009119	None	9749	2376	197284	No_or_no_constitutive_exon
GCACGAGCTGGTCCTGGGGCGACCAGACGCCCGCTTTGCCTGGGGCGGAGGA	5419483	5419600	5419433	5419485	1	KQ012819.1	ENSCATG00000043468.1	5419090	5419600	None	9749	2376	197284	No_or_no_constitutive_exon
TCCTCGGGGGCCTGAGTACTCACCTCCTGGCGTTTCTTTTGGGGAAACAGGC	6076553	6076632	6076503	6076555	1	KQ012819.1	ENSCATG00000042785.1	5885646	6087825	MCF2L	9749	2376	197284	No_or_no_constitutive_exon
TCCTTGGTCTGGCGACCTGGAACCACGGCGGGCTGTGGAACGTGGGGCAGAT	5975724	5976231	5975674	5975726	1	KQ012819.1	ENSCATG00000027138.1	5975552	5976231	None	9749	2376	197284	No_or_no_constitutive_exon
CTGTGCCCGCAATGCCTACTGGGGCTGCAGCACCTACTGGGGCTGCGGAGTC	577418	578606	577368	577420	1	KQ010175.1	ENSCATG00000032041.1	576707	578606	None	9749	2376	197284	No_or_no_constitutive_exon
GAAATTGTGCCAAATGGGATGACACTGCCAGTGGACTTTCAGGGGCGAAGCA	819930	820828	820878	820826	-1	KQ010175.1	ENSCATG00000028061.1	819930	821280	None	9749	2376	197284	No_or_no_constitutive_exon
CTGGCCATTCCTGTGTCGGGGCTGGCCATTCTTGACGGTGGGACCAGCAGAC	987344	987502	987552	987500	-1	KQ010175.1	ENSCATG00000022212.1	973400	1018467	DRP2	9749	2376	197284	Yes
TCTTTATAGGTGGAAGGGATCCCCGAGGAATAGATGCACGAGGGATGGAGGC	1410171	1410423	1410473	1410421	-1	KQ010175.1	ENSCATG00000022835.1	1397943	1423379	CSTF2	9749	2376	197284	No_or_no_constitutive_exon
AGGAAAGAACTTGCATGTTGGTGAAGGAAGAAGTGGGGTGGAAGAAGTAGGG	1515081	1515105	1515155	1515103	-1	KQ010175.1	ENSCATG00000042265.1	1515081	1515243	None	9749	2376	197284	No_or_no_constitutive_exon
AATAGAAAGGTCAGATGCAGGTTTGGACACATCTAGTATTAAGTGGGCAGCA	3842477	3842498	3842548	3842496	-1	KQ010175.1	ENSCATG00000020948.1	3842477	3843071	None	9749	2376	197284	No_or_no_constitutive_exon
CATTGTGAGGTGTCCACTTTGGGGGCTGGGTGGCCAAGCTGGGCTGGCAGCA	568033	568261	567983	568035	1	KQ012073.1	ENSCATG00000038831.1	550139	583243	TGM4	9749	2376	197284	No_or_no_constitutive_exon
AGAACCCCCAGCCCAACCCTGATACCTTTCATCTTTCCTACAGGGGGCAGTG	614282	614400	614450	614398	-1	KQ012073.1	ENSCATG00000038883.1	593945	644796	ZDHHC3	9749	2376	197284	No_or_no_constitutive_exon
AAGACACGACTTAATTTTTAACTTGAACTCTCATTTTCTGGGGAAGGCAGAG	1529040	1529108	1529158	1529106	-1	KQ012073.1	ENSCATG00000026990.1	1497236	1595218	LZTFL1	9749	2376	197284	No_or_no_constitutive_exon
AGCTGGAAAGGAAGATGGCGTGCTGCTCCCCGCCCCTCTGGGAGTTGTAGTT	1828010	1828032	1828082	1828030	-1	KQ012073.1	ENSCATG00000031966.1	1827933	1829300	None	9749	2376	197284	No_or_no_constitutive_exon
TGGTAGGCCATCAGGGCCCTCATGCAGCCCCTGCTTGGGTGGGCGGCCAGTT	2683428	2683553	2683378	2683430	1	KQ012073.1	ENSCATG00000030307.1	2658717	2688233	NBEAL2	9749	2376	197284	Yes
GGTGCAAGACGCGCTTCGTTTCACTATGGATGTCATTGGGGGAAAGTGAGTC	3101888	3101916	3101838	3101890	1	KQ012073.1	ENSCATG00000036276.1	3074982	3107987	PTPN23	9749	2376	197284	No_or_no_constitutive_exon
ACATCTGACCCAGGCGGATCCTGCAGAGTGGCTGGTTGGGTGGTAATGAGGA	3566806	3566827	3566756	3566808	1	KQ012073.1	ENSCATG00000043684.1	3526657	3570896	DHX30	9749	2376	197284	No_or_no_constitutive_exon
TATGTGGTGGCGAGTGATGGGTAGTGGGGGGACTGACAAGAGGGGGTGAGAG	4366065	4366189	4366239	4366187	-1	KQ012073.1	ENSCATG00000042701.1	4345577	4377292	COL7A1	9749	2376	197284	No_or_no_constitutive_exon
GGGGTCAGCAGGCAGCCCTGACAGAGCTCCTCCCTCTCAGGGGGAGACAGGG	4354072	4354143	4354193	4354141	-1	KQ012073.1	ENSCATG00000042701.1	4345577	4377292	COL7A1	9749	2376	197284	No_or_no_constitutive_exon
GACTGCAGGACTAAAGGGTGACAAGGTGAGTGTGGGCATGGGGAGGGCAGGG	4350800	4350908	4350958	4350906	-1	KQ012073.1	ENSCATG00000042701.1	4345577	4377292	COL7A1	9749	2376	197284	No_or_no_constitutive_exon
AGCATCCTGGCCAGAACAAGCCAAGGAGCCACAACGAGAGGGACACACAGAC	4476771	4477043	4477093	4477041	-1	KQ012073.1	ENSCATG00000029664.1	4469555	4492144	IP6K2	9749	2376	197284	No_or_no_constitutive_exon
TTTCTCACCGCCTTGTCATTTCACTGTGTACTCCGGGATCGGGCACGGAGAA	4701698	4701711	4701761	4701709	-1	KQ012073.1	ENSCATG00000038373.1	4701417	4702286	ARIH2OS	9749	2376	197284	No_or_no_constitutive_exon
GGGCGCCCTGGTCTCTGCTACCTGTAGCTGAGGGCGCTGTTGACGGGCAGCG	4801316	4801498	4801266	4801318	1	KQ012073.1	ENSCATG00000029974.1	4801033	4810187	WDR6	9749	2376	197284	No_or_no_constitutive_exon
AAGAGAATCTAATTCCCCACCTTTTCTTCCCCCCAACCTGGGGGCTGCAGGA	5097638	5097730	5097780	5097728	-1	KQ012073.1	ENSCATG00000038289.1	5093729	5100897	C3orf62	9749	2376	197284	No_or_no_constitutive_exon
GGTGTGGTGGTGTGTGCCTGTAATCCCAGCTGCTCCAGGGGCTGAGGCAGGA	5195895	5195933	5195983	5195931	-1	KQ012073.1	ENSCATG00000018066.1	5189353	5243455	RHOA	9749	2376	197284	No_or_no_constitutive_exon
CTTCTGAAAAACCCAGAGGTGAAGCTGGCAGGGCTGGCAGCCAGGGATAGTC	5249990	5250029	5250079	5250027	-1	KQ012073.1	ENSCATG00000040549.1	5248040	5255613	AMT	9749	2376	197284	No_or_no_constitutive_exon
GTGGGCATGAGACCATGTCTTGATTGTCCTCCTTTCCCCTTGGGTGGCAGAG	5557500	5557608	5557450	5557502	1	KQ012073.1	ENSCATG00000033566.1	5538343	5572565	RNF123	9749	2376	197284	No_or_no_constitutive_exon
GGGATGTCAGTCGCCTTGGGGACCACCTATTCTTCGCCTCTGGGGACCAGGT	5761661	5761688	5761738	5761686	-1	KQ012073.1	ENSCATG00000015036.1	5751334	5766650	MST1R	9749	2376	197284	No_or_no_constitutive_exon
GACGCGCGGGACCAGGGGGACGGGCGGGTGCGGCGATGGGCGAGGCGGAGAC	6196094	6196226	6196276	6196224	-1	KQ012073.1	ENSCATG00000042593.1	6188727	6199897	RASSF1	9749	2376	197284	No_or_no_constitutive_exon
AGTGCTGGCCACAGGTGACTTCATCATCTTCCTCTCCCTTTAGGGACTAGGG	6239328	6239393	6239443	6239391	-1	KQ012073.1	ENSCATG00000013519.1	6224020	6363809	CACNA2D2	9749	2376	197284	Yes
TTGCTGGCTGCTTGCTGTGGGTCCTCCTCTAGTGAAAATTGGGGTGTGAGTG	6337108	6337162	6337212	6337160	-1	KQ012073.1	ENSCATG00000013519.1	6224020	6363809	CACNA2D2	9749	2376	197284	No_or_no_constitutive_exon
GGGGCCCCTGGGCCCAGTGAGCCAGCCACTTACATTCTCTGTGGGGACAGTT	6432040	6432132	6431990	6432042	1	KQ012073.1	ENSCATG00000020906.1	6429184	6441093	HEMK1	9749	2376	197284	No_or_no_constitutive_exon
GACCTCAAGTGATACACCTGCCTTGTCCTTCCAACGTGCTGGGATTACAGGC	4039237	4039284	4039187	4039239	1	KQ009701.1	ENSCATG00000029438.1	4028890	4059889	None	9749	2376	197284	No_or_no_constitutive_exon
ACGAGTGGTTTGAGGAGTGGCAGGGGGGAGCTGCAGGGAAAGCGGGGCAGTG	4358896	4358954	4359004	4358952	-1	KQ009701.1	ENSCATG00000040068.1	4358123	4369739	RETSAT	9749	2376	197284	No_or_no_constitutive_exon
TGTCAAGGGTGGGTGGTTTACTATACTGGGGAAAGGTGGGCAGGGAGGAGGT	4453621	4453715	4453571	4453623	1	KQ009701.1	ENSCATG00000037270.1	4453322	4456084	None	9749	2376	197284	No_or_no_constitutive_exon
GACTCCATTTTAGGTAATTCAAGTTCCTTTTTCTCTTTTTTTGGGAATAGGT	5647423	5647539	5647589	5647537	-1	KQ009701.1	ENSCATG00000040428.1	5638291	5659092	None	9749	2376	197284	No_or_no_constitutive_exon
GAAGGCAGAGTCCAGGCACCCCCATCAGACCAAGGGCCGCCGACAGGGAGAC	157377	157412	157462	157410	-1	KQ010152.1	ENSCATG00000021008.1	151397	189684	SHC2	9749	2376	197284	No_or_no_constitutive_exon
GCTTCCCCGCCCCACCCCCATGCGACGCTTGAAGATCCACGGGGAGGAAGGG	157331	157353	157403	157351	-1	KQ010152.1	ENSCATG00000021008.1	151397	189684	SHC2	9749	2376	197284	No_or_no_constitutive_exon
AGCCAATGTGCCTGACCTAATTTTTTTTTTTTTTTTTTTTTGGGACAGAGTC	644827	644894	644944	644892	-1	KQ010152.1	ENSCATG00000037269.1	638893	655748	R3HDM4	9749	2376	197284	No_or_no_constitutive_exon
GTGCCGTGAGTGGGCCCTTTGGGGATGCTGTGAGGCACTGCTGGTGGGAGCT	1038279	1038388	1038229	1038281	1	KQ010152.1	ENSCATG00000042253.1	1035648	1041069	CIRBP	9749	2376	197284	No_or_no_constitutive_exon
GCTGCGGAGGCCTCATGTGTTTACATCCCATCAGTGCTGGGAAATGTGAGCG	1139605	1139639	1139555	1139607	1	KQ010152.1	ENSCATG00000031659.1	1123488	1146531	MUM1	9749	2376	197284	No_or_no_constitutive_exon
TGTCCCTGGGGAGAACCAAGCTTTAGTTCTGTGTCCCCCGGAGTGGGTAGGG	1211213	1211499	1211163	1211215	1	KQ010152.1	ENSCATG00000042597.1	1209681	1211754	RPS15	9749	2376	197284	No_or_no_constitutive_exon
TGTCCCGGGGAAAGGCGGACCTGAGACCCCGGCAGCAAGGGGGACGGGAGAG	1249369	1249413	1249463	1249411	-1	KQ010152.1	ENSCATG00000044531.1	1232542	1250329	C19orf25	9749	2376	197284	No_or_no_constitutive_exon
GCCCGGAGGCGGCGGTGGCACAGGCCCACCGGCGGAGCGGGCAGCGGGAGCG	1549690	1550048	1549640	1549692	1	KQ010152.1	ENSCATG00000041421.1	1548852	1573903	ONECUT3	9749	2376	197284	No_or_no_constitutive_exon
GGCCCAGCCTGGTGGGGCTGGGAAGTATGAACGGAGACCAGAAGGGTGAGGA	1606147	1606198	1606248	1606196	-1	KQ010152.1	ENSCATG00000031064.1	1579990	1606601	ATP8B3	9749	2376	197284	No_or_no_constitutive_exon
GAGTCGGCAAGAGGCAACCTGGCCGTTGGGGCCGGATTTGGGGGGGAAAGCC	1667239	1667505	1667555	1667503	-1	KQ010152.1	ENSCATG00000037745.1	1658686	1668600	KLF16	9749	2376	197284	No_or_no_constitutive_exon
GGACGTGGCCAGTGCCTTGGACTTTCTGCACAACAAAGGTGGGTGGTGAGCC	1867423	1867443	1867493	1867441	-1	KQ010152.1	ENSCATG00000042358.1	1861204	1876786	MKNK2	9749	2376	197284	No_or_no_constitutive_exon
TTCATGAACAAACTACGCTCCTCCTCCTTCTCCTGGCCTGGGATGCACAGAG	1928987	1929002	1928937	1928989	1	KQ010152.1	ENSCATG00000037484.1	1926838	1932564	IZUMO4	9749	2376	197284	No_or_no_constitutive_exon
CATCTGCATCGACCCCGCCTACAGCAAGGCCTATGGCAGGATGGGGTGAGCG	2645375	2645401	2645451	2645399	-1	KQ010152.1	ENSCATG00000033872.1	2636694	2664329	SGTA	9749	2376	197284	No_or_no_constitutive_exon
TCCAGAAAGGAGATGTGAATCATTTTGAGAGAAGGTTGTGCTAGGGGGAGCA	3119982	3120013	3119932	3119984	1	KQ010152.1	ENSCATG00000044668.1	3110147	3133758	NCLN	9749	2376	197284	No_or_no_constitutive_exon
TCGCGGTCAGCGGGTCGCCGCGGCCGAAGGCAGCGGAGCCAGAGCGGGAGCC	3574250	3574355	3574405	3574353	-1	KQ010152.1	ENSCATG00000042320.1	3554595	3574850	CACTIN	9749	2376	197284	No_or_no_constitutive_exon
TAGCGTTTCCAGCCAGTTGAGCCCGGGGTCCATCCGCAGGTGAGGGGCAGTG	3779366	3779630	3779680	3779628	-1	KQ010152.1	ENSCATG00000028559.1	3749230	3819216	ZFR2	9749	2376	197284	No_or_no_constitutive_exon
GAAGGTGGGCAGCAAACCCGTGGCCGTGGTACAAACAGCTGGGGTCACAGAC	3753771	3753797	3753847	3753795	-1	KQ010152.1	ENSCATG00000028559.1	3749230	3819216	ZFR2	9749	2376	197284	No_or_no_constitutive_exon
CCATTTTTGCCGGCTATAAGCGAGGTCTCCAAAACCACAGGGACACACAGCT	3826686	3826943	3826636	3826688	1	KQ010152.1	ENSCATG00000024725.1	3826611	3826943	None	9749	2376	197284	No_or_no_constitutive_exon
CTTTTCTAATGTGGTCCAAATGCCGGTCACTGGTCAGAGGGACCTAGAAGCA	3873899	3873955	3873849	3873901	1	KQ010152.1	ENSCATG00000034164.1	3873671	3873955	None	9749	2376	197284	No_or_no_constitutive_exon
CTTTGGTGCTAATTCGTGTCCCTTTCAGTGCATCATCGAGGAGTCGGGAGAG	3937349	3937435	3937485	3937433	-1	KQ010152.1	ENSCATG00000039972.1	3930403	3944153	None	9749	2376	197284	No_or_no_constitutive_exon
AATCTGGACTGCCTCCCACCATCCTCGGCTTCGCCCTCTGGGACCCGGAGCC	4868723	4870092	4870142	4870090	-1	KQ010152.1	ENSCATG00000038098.1	4868486	4870210	TICAM1	9749	2376	197284	No_or_no_constitutive_exon
TCACCTTTCTTTTTTTCCCCCTTCTCACCTGTGTCTGCTTTCGGGAACAGCA	5288927	5288939	5288989	5288937	-1	KQ010152.1	ENSCATG00000042727.1	5276729	5353667	PTPRS	9749	2376	197284	No_or_no_constitutive_exon
ATGGTGATTGTCATTTAGCCCACATGTGCCAGGGTCAGGGGCATGGGGAGCC	5656598	5656626	5656676	5656624	-1	KQ010152.1	ENSCATG00000039497.1	5652782	5689264	SAFB2	9749	2376	197284	Yes
TGCAGAGGAAGGAGCCGGGGGCGCGGGGGGCAGCGCGGGCGGCGGGGAAGGC	5785120	5785233	5785283	5785231	-1	KQ010152.1	ENSCATG00000040763.1	5761352	5785727	LONP1	9749	2376	197284	No_or_no_constitutive_exon
CCAGAAGTGCCACCCATGCATGCCTAACGAAGGACTGCGGGTGGGCGCAGGG	5848503	5848644	5848453	5848505	1	KQ010152.1	ENSCATG00000039925.1	5786151	5851097	CATSPERD	9749	2376	197284	No_or_no_constitutive_exon
AGGGGTGCTGGTCAAGGAGTATGTGTGGTGACAGAGGTGTCCGGGGGCAGTG	6276858	6277105	6276808	6276860	1	KQ010152.1	ENSCATG00000033762.1	6234595	6282185	ACSBG2	9749	2376	197284	Yes
GCAACCGCCTGCTCCTCACGACCCAAGTAAGTGATGGGCCGCCTGGGGAGGG	6512585	6512608	6512658	6512606	-1	KQ010152.1	ENSCATG00000036458.1	6510275	6521485	KHSRP	9749	2376	197284	No_or_no_constitutive_exon
TTGTCCACTCCCCGACCTTAACACTCTGTGTTCTGTCTCTGCCCGGGAAGGG	6789474	6789617	6789667	6789615	-1	KQ010152.1	ENSCATG00000021880.1	6769394	6816145	C3	9749	2376	197284	Yes
CTCCTTCCTGTGCACTGCAAATAATGGGCAACAGTGCGGGGAGGACCCAGGG	6924876	6924904	6924826	6924878	1	KQ010152.1	ENSCATG00000033046.1	6870044	6947783	VAV1	9749	2376	197284	No_or_no_constitutive_exon
TGACATGGAAATCCTCCTGTCTAATCCACATGCTTTGTTGGGGGGTCTAGGA	348796	348907	348746	348798	1	KQ010620.1	ENSCATG00000039072.1	295779	350954	AMPD3	9749	2376	197284	Yes
AGGCGAGGGGGGTGGTCCGTGCGCCTCTGATCGCGTTCCGGGACACACAGGC	1884630	1884869	1884919	1884867	-1	KQ010620.1	ENSCATG00000029806.1	1838078	1885512	DKK3	9749	2376	197284	No_or_no_constitutive_exon
CCGCATTTTCTCTTGCATCGCCAGCGCATCCCTGAGACACCATGGGGAAGGT	3151692	3152691	3152741	3152689	-1	KQ010620.1	ENSCATG00000031725.1	3151692	3153262	None	9749	2376	197284	No_or_no_constitutive_exon
CTTGGTTACATTTTATAAGAAATCGTTTTTCATATTGTTGTTCAGGGAAGCT	3269768	3269921	3269718	3269770	1	KQ010620.1	ENSCATG00000014877.1	3261182	3298549	ARNTL	9749	2376	197284	No_or_no_constitutive_exon
GTATATCCTGAAAAGCTTAGATGTATATATATCCAAGGGAGAAAAGCAAGTG	4163998	4164061	4164111	4164059	-1	KQ010620.1	ENSCATG00000043382.1	4149874	4231192	RRAS2	9749	2376	197284	No_or_no_constitutive_exon
CCCTGCTGGGGAAAGTACAACCTGAATACCCTTTTCTGACCAAAGGGAAGCA	6367628	6367656	6367706	6367654	-1	KQ010620.1	ENSCATG00000031030.1	6367560	6368873	None	9749	2376	197284	No_or_no_constitutive_exon
TTTTGGACTATTTTTACTAAGCTCTTTCTTCACTCCTTTTTAATGGGTAGCA	5600808	5600895	5600945	5600893	-1	KQ010334.1	ENSCATG00000028575.1	5552141	5690441	PRMT3	9749	2376	197284	Yes
GGGCACTGCCCTGACACCCTTCCTTTTTGGGCTGCTGGCGGTGGGCACAGGT	2170448	2170589	2170639	2170587	-1	KQ009679.1	ENSCATG00000039588.1	2157473	2213594	ST5	9749	2376	197284	No_or_no_constitutive_exon
CCGTCATGGGTGCTGAAATCTGACATGTTCTTGTCACACTGGGTGAGAAGAT	3029216	3029270	3029320	3029268	-1	KQ009679.1	ENSCATG00000029419.1	3025598	3029627	None	9749	2376	197284	No_or_no_constitutive_exon
CTTGGTCTTTTTTTGCTATATGTTTCTAAATGTCTGTCTTTGGGATGTAGTT	756990	757137	757187	757135	-1	KQ010324.1	ENSCATG00000035087.1	741257	769524	RNF20	9749	2376	197284	Yes
TTATGGACGGGCCCTCCAGGCCAGTGCACTGGCTGCCTGGGGTGGCAAAGCT	888729	888765	888679	888731	1	KQ010324.1	ENSCATG00000025661.1	882623	892249	ALDOB	9749	2376	197284	No_or_no_constitutive_exon
GCGTTTGTTGCTATGGGGGTTACAATGGCCACGTCGGTCTGGGTGTTAAGTG	2199469	2199769	2199419	2199471	1	KQ010324.1	ENSCATG00000036986.1	2199040	2199923	None	9749	2376	197284	No_or_no_constitutive_exon
CCAGCTACTAGGGAGACTGAGGCAGGAGAATCGCATGAACCCGGGAGGAGGA	3199406	3199458	3199508	3199456	-1	KQ010324.1	ENSCATG00000029518.1	3171767	3221925	TGFBR1	9749	2376	197284	No_or_no_constitutive_exon
CCCTGCTGTCCCAGAACCAGGGAGGCAAGACCTTCATTGTGGGAGACCAGAT	4058474	4058917	4058424	4058476	1	KQ010324.1	ENSCATG00000034602.1	4058030	4058917	None	9749	2376	197284	No_or_no_constitutive_exon
ACACCTTTCCTTTTGACTACATTTAACCTGTTTTGGGTTGGGAGGGGCAGCA	4948919	4948965	4949015	4948963	-1	KQ010324.1	ENSCATG00000031569.1	4936572	5003396	None	9749	2376	197284	No_or_no_constitutive_exon
CTGTCCTGCTTGGTTTCCATATCCCTGCATAGTGTCCTGCAGGGAAGAAGGT	674993	675025	674943	674995	1	KQ010259.1	ENSCATG00000008610.1	663596	676471	None	9749	2376	197284	No_or_no_constitutive_exon
AACACTGAATCGGCCACATCCAGCGCTCCAAGGAGATTTATGGGAAACAGTT	822915	823019	822865	822917	1	KQ010259.1	ENSCATG00000030282.1	762590	825591	SLC9A6	9749	2376	197284	No_or_no_constitutive_exon
AGTTTTTCCTTGCCTTCTGTTTTCAAATTGATCATAATTGGGGGATGTAGGT	1463886	1464032	1464082	1464030	-1	KQ010259.1	ENSCATG00000026357.1	1448865	1569191	ARHGEF6	9749	2376	197284	Yes
GCTAGAAGGACCACGGGAAGGATATGGAGGCTTCAGGGGTTAGAGGGAAGGC	1744155	1744319	1744369	1744317	-1	KQ010259.1	ENSCATG00000045019.1	1744155	1746500	None	9749	2376	197284	No_or_no_constitutive_exon
TCTACACCTTAGAAACATTTATAAGCAAGACATCCAGGGTGAACTGATAGAG	6101903	6101919	6101853	6101905	1	KQ010259.1	ENSCATG00000033320.1	6096981	6101919	None	9749	2376	197284	No_or_no_constitutive_exon
TGAGGAGATCATCTGGGATGTGCTGAGTGGAATAGGGTGTGTGCTGGGAGGG	6588270	6588423	6588220	6588272	1	KQ010259.1	ENSCATG00000039200.1	6583381	6588423	None	9749	2376	197284	No_or_no_constitutive_exon
AATAGATGAACCAAGCACTCCTTACTGTCGTTAAGATGGGGATGGTGAAGAT	4457540	4457724	4457774	4457722	-1	KQ009767.1	ENSCATG00000036539.1	4453153	4457974	None	9749	2376	197284	No_or_no_constitutive_exon
GCCACAGACTTCAGCAACATGCCCGAGCAGAAGGGTGTCATCAGGGGTAGCA	6070977	6070997	6071047	6070995	-1	KQ009767.1	ENSCATG00000032353.1	6070796	6071910	None	9749	2376	197284	No_or_no_constitutive_exon
TTAGCAGGCAGGGGCAGCCAGAGCAAGATCAGGTAGGAGGGGGCTGGGAGGC	81798	81823	81873	81821	-1	KQ012972.1	ENSCATG00000021249.1	43522	98404	SHANK3	9749	2376	197284	No_or_no_constitutive_exon
GGGCTGGGAGGCCCTGGAGGTGTGGGGAGGGTGGGGTGCTGGGACCTGAGCC	81750	81783	81833	81781	-1	KQ012972.1	ENSCATG00000021249.1	43522	98404	SHANK3	9749	2376	197284	No_or_no_constitutive_exon
GGCCCCCGCGCCCCCGCCCGCCGCCCGCACCGCCGCCCCGGGGCCCGAAGCG	78895	79001	79051	78999	-1	KQ012972.1	ENSCATG00000021249.1	43522	98404	SHANK3	9749	2376	197284	No_or_no_constitutive_exon
CAGTGTCTAGGGCTGGGGCCCGTTCCTGCAACTCTTGTGGGAAGAACAAGTT	214312	214481	214262	214314	1	KQ012972.1	ENSCATG00000035816.1	202886	214718	CPT1B	9749	2376	197284	No_or_no_constitutive_exon
GAAACTGGGGTGTCCAGGCGGAGCAGCAGAGCCCAGGTGAGGGCAGAAAGGC	263641	263651	263591	263643	1	KQ012972.1	ENSCATG00000036014.1	261830	264389	ODF3B	9749	2376	197284	No_or_no_constitutive_exon
TGGGGCAGGATCCTGCCTGGCCGGCTTTCTCATGTGGGAGTGGTGGGCAGTG	508472	508506	508422	508474	1	KQ012972.1	ENSCATG00000030111.1	479760	514155	PLXNB2	9749	2376	197284	No_or_no_constitutive_exon
CGAGCACGTTCAGTTCCTGGTTTACCAACTGCTGCGCGGGCTAAAGGTAGGG	519633	519680	519583	519635	1	KQ012972.1	ENSCATG00000029109.1	516589	523179	MAPK11	9749	2376	197284	No_or_no_constitutive_exon
GCTACTCTGGGACGAGTAAGTGGGACCTGGCCGAGGTGGGGTGCGGGGAGGG	536702	536724	536652	536704	1	KQ012972.1	ENSCATG00000027781.1	536242	542345	HDAC10	9749	2376	197284	No_or_no_constitutive_exon
TGTGGCTCCTCAAAGCTGGGGCTCGCATGGGCCAATCGGGTGAAGTGGAGCA	990569	990663	990519	990571	1	KQ012972.1	ENSCATG00000037891.1	964616	1014867	BRD1	9749	2376	197284	No_or_no_constitutive_exon
GGCCGACCCTGTCCTCCACGGGCATCGTGTGCAGCAAGTGTGGGGCACAGCA	970981	971033	970931	970983	1	KQ012972.1	ENSCATG00000037891.1	964616	1014867	BRD1	9749	2376	197284	No_or_no_constitutive_exon
GGAGCCGGCCAGGCCTCTGCCGGGGCAGCGACTGGTGCTACTGGGGACAGCG	3896910	3896985	3896860	3896912	1	KQ009646.1	ENSCATG00000034743.1	3893168	3897396	None	9749	2376	197284	No_or_no_constitutive_exon
AATGGGCGCGGTGGGCGGTGGCGGAGCCGGCCAGGCCTCTGCCGGGGCAGCG	3896888	3896977	3896838	3896890	1	KQ009646.1	ENSCATG00000034743.1	3893168	3897396	None	9749	2376	197284	No_or_no_constitutive_exon
AGGGCTGCTACGTCAAGGACCTCAGCCGCCTGGGTAGGGACCTGAGGAAGAC	4184079	4184133	4184029	4184081	1	KQ009646.1	ENSCATG00000029469.1	4162044	4188107	CTDSP2	9749	2376	197284	No_or_no_constitutive_exon
TTTGCGCTCTCAACGTGGTCTACATGGTGAGGTTTTGGAGGTGGGGGAAGCT	4263279	4263299	4263349	4263297	-1	KQ009646.1	ENSCATG00000043074.1	4260304	4264851	TSPAN31	9749	2376	197284	No_or_no_constitutive_exon
TCTGTTCTGCTCTCCATTCTATCTCTATCTCCTTCGCTTCGGGAAACCAGCC	4280568	4280628	4280518	4280570	1	KQ009646.1	ENSCATG00000012954.1	4266648	4283765	AGAP2	9749	2376	197284	No_or_no_constitutive_exon
AAGAGCTGGAGAGCAATTACCGCCGGGTGTGGGGCTCTCAAGGTGGGGAGGG	4288002	4288045	4288095	4288043	-1	KQ009646.1	ENSCATG00000043112.1	4285263	4320431	OS9	9749	2376	197284	No_or_no_constitutive_exon
CAAGGATATCCCCAGAACCTTTGCCTTCATAGTATGGAGGGCATGAACAGGC	4292183	4292272	4292322	4292270	-1	KQ009646.1	ENSCATG00000043112.1	4285263	4320431	OS9	9749	2376	197284	No_or_no_constitutive_exon
CTTGTCAAATGGGGACCCCCCACCCTGAGTCCCTTTCACCCTGGGGGCAGTG	4415043	4415792	4415842	4415790	-1	KQ009646.1	ENSCATG00000031460.1	4412858	4418319	DTX3	9749	2376	197284	No_or_no_constitutive_exon
CCCTTTCCTTTTAACTCTTTTGATTTTCTCACCTCTGGGGAAACCACAAGGA	4484506	4484512	4484456	4484508	1	KQ009646.1	ENSCATG00000041971.1	4475733	4493881	DCTN2	9749	2376	197284	No_or_no_constitutive_exon
CCTTCTGCTGACTTCCACCCTCATCACCGTCACCTCTTCCCCTGGGGAAGCT	4557685	4557775	4557825	4557773	-1	KQ009646.1	ENSCATG00000043934.1	4551152	4563223	GLI1	9749	2376	197284	Yes
AAGCCTTTTGCCAAGAAGAAGCTGATGATGACCTCAGCTTCAGGGGGGAGGA	4845224	4845415	4845465	4845413	-1	KQ009646.1	ENSCATG00000044497.1	4825639	4911490	LRP1	9749	2376	197284	No_or_no_constitutive_exon
TCTGGGAGCCATGGGTGCCAGTGTCCTGGACAGCGTGGCCAGGGTCTGAGCG	4829057	4829351	4829401	4829349	-1	KQ009646.1	ENSCATG00000044497.1	4825639	4911490	LRP1	9749	2376	197284	No_or_no_constitutive_exon
CTGATGCTAGGGAAGGAAGAGGAGTCCTAAGGAACTTTAGGGCCACAGAGTC	4901294	4901463	4901513	4901461	-1	KQ009646.1	ENSCATG00000044497.1	4825639	4911490	LRP1	9749	2376	197284	No_or_no_constitutive_exon
TGCTAGGGAAGGAAGAGGAGTCCTAAGGAACTTTAGGGCCACAGAGTCAGCC	4901294	4901459	4901509	4901457	-1	KQ009646.1	ENSCATG00000044497.1	4825639	4911490	LRP1	9749	2376	197284	No_or_no_constitutive_exon
GAGGCTTTTGTGGGGGAACTGTGATCCAGGGCCTTCTGGTGAGGGGGAAGCC	4884782	4884807	4884857	4884805	-1	KQ009646.1	ENSCATG00000044497.1	4825639	4911490	LRP1	9749	2376	197284	No_or_no_constitutive_exon
ACTAATTTTTACACTTCTTTTTTTTTTTTTTTTTTATGGGTGGTGATGAGGA	5368742	5368763	5368692	5368744	1	KQ009646.1	ENSCATG00000015228.1	5359530	5370252	None	9749	2376	197284	No_or_no_constitutive_exon
AAGAGGCCTTTTATTGCCCTGTGTCACCCATTTCTCCCTTGGGTTGGCAGTG	5729895	5729992	5729845	5729897	1	KQ009646.1	ENSCATG00000042349.1	5724320	5730522	None	9749	2376	197284	No_or_no_constitutive_exon
ACGACTGTGTATTAGACATTTCCTGTTTTCCTTTTCCCATGGGCCCAGAGGA	5885260	5885323	5885210	5885262	1	KQ009646.1	ENSCATG00000032123.1	5865324	5894526	SMARCC2	9749	2376	197284	No_or_no_constitutive_exon
TGGGCCCTTCTGAACAGATTGGGCAGGCAGGGTCAACTGCAGGGCCACAGCA	5890036	5890106	5889986	5890038	1	KQ009646.1	ENSCATG00000032123.1	5865324	5894526	SMARCC2	9749	2376	197284	No_or_no_constitutive_exon
GTTGGAGGTGGGGTTGGAAAGCCTGGGGCCCTATCCTGCGGGGAAGCGAGTC	5896705	5896824	5896874	5896822	-1	KQ009646.1	ENSCATG00000035967.1	5893106	5897123	None	9749	2376	197284	No_or_no_constitutive_exon
TCTATCCTAGTGTCCTGGTGAGACCCTCCGCCGCAGTGGGGAAGGGACAGGA	6124417	6124448	6124498	6124446	-1	KQ009646.1	ENSCATG00000040435.1	6111701	6133762	DGKA	9749	2376	197284	No_or_no_constitutive_exon
TGGGCTGGAGTGGGGAAGGGAAACTGATTGCAACCACCTATGGGGTGCAGAC	6344470	6344890	6344940	6344888	-1	KQ009646.1	ENSCATG00000044462.1	6344470	6353155	RDH5	9749	2376	197284	No_or_no_constitutive_exon
GAGAGATGTCATGGGGAGTAAGGGTAGTGAGTGCAGTGATGGGGCAGGAGGA	6375972	6376006	6375922	6375974	1	KQ009646.1	ENSCATG00000042855.1	6361355	6382741	ITGA7	9749	2376	197284	No_or_no_constitutive_exon
TCACTGAGACCCCCCTTCTGTGTCCAGGATGTGGACAGTAGGGATAGGAGGC	6376075	6376184	6376025	6376077	1	KQ009646.1	ENSCATG00000042855.1	6361355	6382741	ITGA7	9749	2376	197284	No_or_no_constitutive_exon
AGTCATGCGAGAGCAGCAAAAGCAAGTTCTGGCTAATCAGCTAGAGGGAGGC	66604	66758	66808	66756	-1	KQ010396.1	ENSCATG00000037641.1	66088	81667	None	9749	2376	197284	No_or_no_constitutive_exon
AGGACCTGCGGACAGCCATCCTACTACTGGCACATGGCTCCTGGGAGTAGGT	66088	66307	66357	66305	-1	KQ010396.1	ENSCATG00000037641.1	66088	81667	None	9749	2376	197284	Yes
GGGTTCATGCCATTCTCCTGCCTCAGCCTCCTGAGTAGCTGGGACTACAGGC	2738122	2738162	2738212	2738160	-1	KQ010396.1	ENSCATG00000042198.1	2726003	2913584	CCSER2	9749	2376	197284	No_or_no_constitutive_exon
AATAAAAATAAAAAAAGAAGAGAAAGAAAGTGGAAAACACAATGTGGGAGGG	2774725	2774768	2774675	2774727	1	KQ010396.1	ENSCATG00000039080.1	2774070	2775200	None	9749	2376	197284	No_or_no_constitutive_exon
CCCTGTGGTCATGTGCAGAACTTCAGGGTGCATCTCTCTGTGACAGGGAGCG	3032147	3032244	3032294	3032242	-1	KQ010396.1	ENSCATG00000029487.1	3018851	3045752	CDHR1	9749	2376	197284	No_or_no_constitutive_exon
CATTATTTCATAGATTTGATGTTTTTGTCTTTGTTTTGATGGGGATTTAGTG	501737	501913	501963	501911	-1	KQ010270.1	ENSCATG00000035841.1	399826	541463	RBM19	9749	2376	197284	Yes
GGATGGCCTCCCAGCAGGTTCCCTCTCACCCCTCCTTCAGGGAGAGATAGGG	3863817	3863943	3863993	3863941	-1	KQ010270.1	ENSCATG00000038284.1	3827691	3941081	NOS1	9749	2376	197284	No_or_no_constitutive_exon
TGTGTCCAGACCTACGCATGCACACGGGACCCAGCAGGACCATGAGGGAGGC	4135392	4135811	4135861	4135809	-1	KQ010270.1	ENSCATG00000044499.1	4080741	4469852	KSR2	9749	2376	197284	No_or_no_constitutive_exon
TATTCTTATACTATAGAAATTCTTAATGACTTCAAGTGGGAGTTGGATAGAT	5027329	5027444	5027279	5027331	1	KQ010270.1	ENSCATG00000031160.1	4999631	5044233	None	9749	2376	197284	No_or_no_constitutive_exon
TCTAATCCAGTGTTATTGCATTATGTAATTGTTCTCCCTGGGAAAAACAGAA	2581120	2581144	2581194	2581142	-1	KQ010303.1	ENSCATG00000044739.1	2558734	2671659	PICALM	9749	2376	197284	No_or_no_constitutive_exon
CAAAAAGGTAAAATGTAAAAATTTATTTGTCCTGAAATTTGGGATTGTAGGA	3011561	3011705	3011511	3011563	1	KQ010303.1	ENSCATG00000042506.1	2970550	3026464	CCDC81	9749	2376	197284	No_or_no_constitutive_exon
ACTACAGCTTATCCTCTATCTGAGTGTATGTCAGGCCTTTATATAGGGAGTG	3879650	3879868	3879600	3879652	1	KQ010303.1	ENSCATG00000034224.1	3879627	3879868	None	9749	2376	197284	No_or_no_constitutive_exon
ATTTACATCAGTAAAGACTATATCTGAAATGATCTCATTTTGGGGGACAGGT	4773998	4774154	4774204	4774152	-1	KQ010303.1	ENSCATG00000028370.1	4758554	4802387	CTSC	9749	2376	197284	No_or_no_constitutive_exon
ATTTTTAGGGTGGAGGGGCAAAGAAGGAAGAGATGCATAAGGGGGATTAGAT	5494683	5494706	5494756	5494704	-1	KQ010303.1	ENSCATG00000039645.1	4974657	5535393	GRM5	9749	2376	197284	No_or_no_constitutive_exon
CACCCGCTGCTCCAGCAGGAGGATGTGATTCTTTAGAATATGGTGGGGAGAT	2718967	2719314	2718917	2718969	1	KQ010710.1	ENSCATG00000018872.1	2718808	2719314	None	9749	2376	197284	No_or_no_constitutive_exon
GGCATTCACGTGTTTTTCCTCTTCCCATGTTTCACCGGGTAAGGTGCTAGCA	3045616	3045627	3045566	3045618	1	KQ010710.1	ENSCATG00000030923.1	3034065	3049068	ZDHHC23	9749	2376	197284	No_or_no_constitutive_exon
TGGCACTTTAAAACCAGAGTTTTTGGGCGGATCGGGGGGCAAAACAAGAGCC	1084400	1084454	1084504	1084452	-1	KQ012608.1	ENSCATG00000038820.1	1045013	1100550	AGO2	9749	2376	197284	No_or_no_constitutive_exon
AAGCCAGCCACTGCCGGGCTGCGTCCTCCCTGGGGCTTCGCAGGAGGGAGTA	1073727	1073937	1073987	1073935	-1	KQ012608.1	ENSCATG00000038820.1	1045013	1100550	AGO2	9749	2376	197284	No_or_no_constitutive_exon
CCGGGTGTTCACGCCCACTTCGTGTCCCCTTCCTCCCCCGGGCCGGGCAGTG	3046446	3046611	3046396	3046448	1	KQ012608.1	ENSCATG00000030208.1	3032524	3113258	ADGRB1	9749	2376	197284	Yes
GGCACGCTCTCTCCCCTATGGTCCTGCCCACTCCACCTCCCAGTGGGGAGCA	3551399	3551610	3551660	3551608	-1	KQ012608.1	ENSCATG00000043160.1	3551189	3551733	None	9749	2376	197284	No_or_no_constitutive_exon
TTCAAAAACAGAAATGGCAGCAGAGAAACAGGAGTCCCTGGCAGGGCCAGGC	3900361	3900447	3900497	3900445	-1	KQ012608.1	ENSCATG00000034601.1	3887562	3936527	TOP1MT	9749	2376	197284	No_or_no_constitutive_exon
CCAGGGTCCCAGGGCTGGCCTCCCACCCCCACTGTGTAGGGTGTAAGGAGGG	4161429	4161476	4161526	4161474	-1	KQ012608.1	ENSCATG00000031974.1	4158913	4162387	NAPRT	9749	2376	197284	No_or_no_constitutive_exon
GGGTGGCTGGGTGGCTCTGCTGCCCGACAGGAGTGGCTGGGGCACACGAGGA	4170762	4170804	4170854	4170802	-1	KQ012608.1	ENSCATG00000028384.1	4163811	4179233	EEF1D	9749	2376	197284	No_or_no_constitutive_exon
GGGGGTGGAGTGGGGGGAGCGGAGAGCAGTGACTGCGGCGGGCGGCGCAGGT	4361723	4361915	4361673	4361725	1	KQ012608.1	ENSCATG00000030464.1	4320951	4383024	IQANK1	9749	2376	197284	No_or_no_constitutive_exon
CCCCCCCCACCCCCCAGCCCCACCCCGGCCTCACCAGCCTCATGGGGCAGGT	4382720	4382799	4382670	4382722	1	KQ012608.1	ENSCATG00000030464.1	4320951	4383024	IQANK1	9749	2376	197284	No_or_no_constitutive_exon
AGAAGCGAGGACAAGGCGCGCTGGCATGTGAGCGGGGCCTGGGAGGGCAGCG	4428006	4428010	4428060	4428008	-1	KQ012608.1	ENSCATG00000044935.1	4425631	4432985	NRBP2	9749	2376	197284	No_or_no_constitutive_exon
GGTGCGCTGGGCGGTGCAGCGTGGCCTGGTGGAGGGGGCAAGCGGGGCAGGC	4427567	4427676	4427726	4427674	-1	KQ012608.1	ENSCATG00000044935.1	4425631	4432985	NRBP2	9749	2376	197284	No_or_no_constitutive_exon
TGTCTGGCCACCTCACGTTGACTACTCCTTGGGCCCCGTGGGGAGTGCAGGT	4654674	4654813	4654863	4654811	-1	KQ012608.1	ENSCATG00000042601.1	4647451	4659121	OPLAH	9749	2376	197284	Yes
GCCAAGCTCCCAGGCCGATTCAGTGACCCCTGTCCCTCTCGGGGATCCAGGT	4918515	4918640	4918465	4918517	1	KQ012608.1	ENSCATG00000035700.1	4895784	4923165	HSF1	9749	2376	197284	No_or_no_constitutive_exon
CTGCCCCGACCCCCCACCGCCTTGACACCCCCACCCCCGCAGGGAAGCAGCT	4922563	4922649	4922513	4922565	1	KQ012608.1	ENSCATG00000035700.1	4895784	4923165	HSF1	9749	2376	197284	No_or_no_constitutive_exon
CCGCCTGCTGGAAGGAGGTAGGTGGGTGGGGATGGTGCGGGGTGGGGCAGGG	5007657	5007882	5007932	5007880	-1	KQ012608.1	ENSCATG00000037234.1	5003071	5022023	CPSF1	9749	2376	197284	No_or_no_constitutive_exon
AGGTTTGTGTGGAGCGCGAGCGGGGCCCGGGGCTTGGCGGTCGGGGACAGGC	5026872	5027057	5027107	5027055	-1	KQ012608.1	ENSCATG00000044944.1	5026296	5030463	SLC39A4	9749	2376	197284	No_or_no_constitutive_exon
GCGCGCCGAGGCGGCGCGCGGCGGCGGCGCCGGCAGCCGGGAACCTGGAGGA	5081288	5081317	5081367	5081315	-1	KQ012608.1	ENSCATG00000032222.1	5068405	5084566	CYHR1	9749	2376	197284	No_or_no_constitutive_exon
CTGGTAAGTGCCTGTTTCCTCAGTGACAGGGGTGGGGTTGGGCGGGGCAGCT	5087403	5087518	5087353	5087405	1	KQ012608.1	ENSCATG00000030051.1	5085271	5092309	KIFC2	9749	2376	197284	No_or_no_constitutive_exon
CCAGGAACTTGAGTGACATTGACCTCATGGCACCTCAGCCAGGGGTGTAGCC	354459	354555	354605	354553	-1	KQ010493.1	ENSCATG00000035247.1	354459	354777	None	9749	2376	197284	No_or_no_constitutive_exon
TCCTGGGGGAATGACTGGTAATTTTCCTGGAGGAATGCCTGGAATGGGAGGG	2163003	2163218	2163268	2163216	-1	KQ010196.1	ENSCATG00000028185.1	2161903	2164122	None	9749	2376	197284	No_or_no_constitutive_exon
AATGATAATTTCTCATTATAAAAAAAAAAAAAAACATTGGGGGGGGGTAGGT	1863916	1864031	1864081	1864029	-1	KQ010141.1	ENSCATG00000031806.1	1794696	1903815	TRIP12	9749	2376	197284	No_or_no_constitutive_exon
ATGATGACATTTTAAAAAAAAAAACGGCGGGGGGGGGGCCTGGGCAAAAGAG	1860263	1860373	1860423	1860371	-1	KQ010141.1	ENSCATG00000031806.1	1794696	1903815	TRIP12	9749	2376	197284	Yes
ATTACAAGATAACTCCTGAAAGGGTAGGGGCTGGGAACATGAGAAGGGAGCT	2219495	2219657	2219707	2219655	-1	KQ010141.1	ENSCATG00000034439.1	2209480	2252444	SP110	9749	2376	197284	No_or_no_constitutive_exon
CAGTGAGCTAAGATCCGGCCACTGCACTCCAGCCTGGGCGACAGAGCAAGAC	2216782	2216831	2216881	2216829	-1	KQ010141.1	ENSCATG00000034439.1	2209480	2252444	SP110	9749	2376	197284	No_or_no_constitutive_exon
GTCTTAAGCAGGGCACTGAGAAGCAAGCATGGTGAGAAGGGTAAGAACAGCC	2497573	2497603	2497523	2497575	1	KQ010141.1	ENSCATG00000018614.1	2446278	2574466	SP100	9749	2376	197284	No_or_no_constitutive_exon
CTTCGAGAACACCTTCGTGGTGGAGACGCTCATCTGTGGGGTGGTGTGAGGC	2888523	2888722	2888473	2888525	1	KQ010141.1	ENSCATG00000038301.1	2875063	2892507	ITM2C	9749	2376	197284	No_or_no_constitutive_exon
GCTGGCCGGTCTTCCTCTCCCGCGGCGCAGGCGGTGCTGGGCGGGTGGAGGC	2964421	2964440	2964371	2964423	1	KQ010141.1	ENSCATG00000040349.1	2962412	2964811	None	9749	2376	197284	No_or_no_constitutive_exon
AAAGTTCTTTCAGAAGGTGAAGGCCAGGCCCTCCGAGGGGGACAAGCGAGCA	4018393	4018500	4018550	4018498	-1	KQ010141.1	ENSCATG00000040992.1	4017011	4021605	None	9749	2376	197284	No_or_no_constitutive_exon
GATGACATTCACTTAGTGACATTATGTGTGACAATTAAATGACCGGGAAGAA	4054176	4054499	4054126	4054178	1	KQ010141.1	ENSCATG00000042081.1	4053669	4055455	None	9749	2376	197284	No_or_no_constitutive_exon
CTAAATAGTAAAGATGATGATGACATTGATCTCTTTGGATCTGATGGGAGGA	4736643	4737018	4737068	4737016	-1	KQ010141.1	ENSCATG00000025233.1	4736643	4737337	None	9749	2376	197284	No_or_no_constitutive_exon
CAACAAGAAAATCTACCAAGAGGAGGAGATGTCCGAATTGGCGCGGGCAGCG	343565	343693	343743	343691	-1	KQ010046.1	ENSCATG00000030297.1	342370	343883	None	9749	2376	197284	No_or_no_constitutive_exon
TGCTCCGGGTCAACGGCAAATCGGGCAGGAAGTTCAAGGGCATCAAGAAGGG	343457	343554	343604	343552	-1	KQ010046.1	ENSCATG00000030297.1	342370	343883	None	9749	2376	197284	No_or_no_constitutive_exon
GAGGGTGGCAGCACCTCCTCCACCCTGCGGGCGGCTACCAGCAAGGGAAGCG	342643	342688	342738	342686	-1	KQ010046.1	ENSCATG00000030297.1	342370	343883	None	9749	2376	197284	No_or_no_constitutive_exon
TGCTTATAAGGTGTCTATATAACTTTGCACTCTCTGTTATAGTGGGTCAGGC	493215	493388	493165	493217	1	KQ010046.1	ENSCATG00000037517.1	488324	493388	None	9749	2376	197284	No_or_no_constitutive_exon
CTGTGAGCCGAGATTGTGCCACTGCACTCCAGCCTGGGCAACAGAGCAAGAC	656928	657021	657071	657019	-1	KQ010046.1	ENSCATG00000036807.1	563645	704369	None	9749	2376	197284	No_or_no_constitutive_exon
TGAGTAGATATGTCCCCTTAAAAGCTTTCTTCCTGACTGGGGGGTACCAGGT	872108	872284	872058	872110	1	KQ010046.1	ENSCATG00000036605.1	834390	897226	None	9749	2376	197284	Yes
AACATGAAACCAAGAGTGGACTTGTGGCCAGAAGCGTGAGGAAGAGGGAGAG	991634	991669	991719	991667	-1	KQ010046.1	ENSCATG00000040482.1	981612	998081	IL1RN	9749	2376	197284	No_or_no_constitutive_exon
CGTCGACTCCATGAAACCGAAACCGTAGGGCCTAGGGCGGGCGGAACGAGAG	1600961	1600979	1601029	1600977	-1	KQ010046.1	ENSCATG00000037382.1	1563109	1601682	POLR1B	9749	2376	197284	No_or_no_constitutive_exon
AATATGCTGTACTAAATGTCCATTCATCTTCATTTTACATGTGGGATAAGGA	5316294	5316420	5316470	5316418	-1	KQ010046.1	ENSCATG00000013480.1	5304482	5320302	SULT1C4	9749	2376	197284	No_or_no_constitutive_exon
AATATGCTGTACTAAATGTCCATTCATCTTCATTTTACATGTGGGATAAGGA	5315241	5315367	5315417	5315365	-1	KQ010046.1	ENSCATG00000013480.1	5304482	5320302	SULT1C4	9749	2376	197284	No_or_no_constitutive_exon
CATTTCCCACATAATTAACACCATGGCTCCTGTCCAATCTTGAAGGGTAGGT	804873	804956	804823	804875	1	KQ010036.1	ENSCATG00000033641.1	750313	918163	None	9749	2376	197284	No_or_no_constitutive_exon
TCCCATCAGCTGCTGTTTTAATCTCTCTCCAGGCTGTGCGGGTAACAAAGCC	1747285	1747326	1747235	1747287	1	KQ010036.1	ENSCATG00000044574.1	1733813	1755309	ERLIN2	9749	2376	197284	No_or_no_constitutive_exon
GATTTGACTTGCAATCTTCTGACTTCCTGTGTCTCTTTTTATTGGGACAGGT	2137576	2137770	2137526	2137578	1	KQ010036.1	ENSCATG00000030295.1	2111822	2147366	ASH2L	9749	2376	197284	Yes
TGGGTGAGCACTAGTCCTTTCTGGCCGGTGTCTTCGTGCTGGGAACCTAGGA	2268351	2268376	2268426	2268374	-1	KQ010036.1	ENSCATG00000040560.1	2262937	2273132	PLPP5	9749	2376	197284	No_or_no_constitutive_exon
GAACTGTCCCCAAGGGCTGCTTAGAAGTGCAGAGATGCAGGGTAGAGAAGAG	2424901	2424937	2424987	2424935	-1	KQ010036.1	ENSCATG00000043191.1	2416822	2478727	FGFR1	9749	2376	197284	No_or_no_constitutive_exon
CCATTCATGGGACGTCAGTTTTCCCCATTGCTTGCCCTCCTAAAGGGTAGCA	2856461	2856693	2856411	2856463	1	KQ010036.1	ENSCATG00000035857.1	2770095	2877010	TACC1	9749	2376	197284	No_or_no_constitutive_exon
CCAAATCTCCTCTTGAACTGTACTCCCATAATGCCCACGTATTGTGGGAGGG	1085533	1085610	1085483	1085535	1	KQ010573.1	ENSCATG00000043345.1	1080984	1085610	None	9749	2376	197284	No_or_no_constitutive_exon
GCTCTCGAGTTTCTGTCTCTGATGCGCATGTGTGGTTGCTCATGGGTGAGTG	2512326	2512353	2512403	2512351	-1	KQ010185.1	ENSCATG00000035390.1	2496048	2555521	BIN1	9749	2376	197284	No_or_no_constitutive_exon
GCTGGACCCCCTGAGCCCTGCTTGGTAAACTTCGCCCACAGGGTATGCAGGC	3079241	3079412	3079191	3079243	1	KQ010185.1	ENSCATG00000028291.1	3028910	3108312	MYO7B	9749	2376	197284	No_or_no_constitutive_exon
TCCTCATCCTCATGGGATCCAAGGCGGGCCAGGGTCTCAAGGGATCCAAGGT	3191851	3192306	3192356	3192304	-1	KQ010185.1	ENSCATG00000026129.1	3175570	3291852	WDR33	9749	2376	197284	No_or_no_constitutive_exon
TTCTGTATTTTTCTCTGTCTTCCTTTCCACTGGCTGCCTTGGATGGGCAGGA	349803	349860	349753	349805	1	KQ009875.1	ENSCATG00000037222.1	345326	361672	HEATR9	9749	2376	197284	No_or_no_constitutive_exon
GACTCAGGCTCTGCAGCAGGTGTGACTGACGTGGGCTTTCTGGGTGGCAGGT	445780	446005	445730	445782	1	KQ009875.1	ENSCATG00000045014.1	421794	454482	MMP28	9749	2376	197284	Yes
CAGAAAGCTGTCAAGAGATTGTCCATGGCCTTTGAGTTGGGAATGGGGAGGT	1057311	1057338	1057261	1057313	1	KQ009875.1	ENSCATG00000038372.1	1051979	1071834	NLE1	9749	2376	197284	No_or_no_constitutive_exon
ATGGTGCCCCCTTACCAGGGTGGGCCTCCTCGACCTCCGATGGGAATGAGAC	3772268	3772302	3772352	3772300	-1	KQ009875.1	ENSCATG00000031958.1	3771578	3793414	ZNF207	9749	2376	197284	No_or_no_constitutive_exon
GCGATGTTTTGTTATATGCTATTTTCTAACATTTTTTAAACTGGGAGTAGGT	4421738	4421819	4421688	4421740	1	KQ009875.1	ENSCATG00000034868.1	4390832	4434604	UTP6	9749	2376	197284	Yes
TGCCAGTGACCAGAAGCAGTGGCAGCGAGTGGGTCCTTGTGGGCTAGAAGAA	2562029	2562196	2562246	2562194	-1	KQ010602.1	ENSCATG00000013830.1	2561283	2565482	None	9749	2376	197284	No_or_no_constitutive_exon
CCAGACTAATTTTCCAGCCTCATTGGTTGGTCTGAGATTTGGGGACTAAGTG	2561688	2561712	2561762	2561710	-1	KQ010602.1	ENSCATG00000013830.1	2561283	2565482	None	9749	2376	197284	No_or_no_constitutive_exon
GAACCCCCCGGGGGAGCCCCAGCCCAGCCAGCGTGTCCTCGGGGAGGAAGTC	1068029	1068098	1068148	1068096	-1	KQ009993.1	ENSCATG00000030301.1	1061220	1074356	ARAF	9749	2376	197284	No_or_no_constitutive_exon
AAGGTGAGGGGTCTGTGCTCAAGGCTTGGTATAGGGAGGAGGGTGACCAGTC	1476887	1476912	1476962	1476910	-1	KQ009993.1	ENSCATG00000018553.1	1469560	1510202	RBM10	9749	2376	197284	No_or_no_constitutive_exon
TGGGCATTTAGGGATTAAAGTTATTTAATAAATTATAGTGGGAAGACAAGTT	2140234	2141755	2140184	2140236	1	KQ009993.1	ENSCATG00000040786.1	2102249	2141755	ZNF674	9749	2376	197284	No_or_no_constitutive_exon
TTATACATGTTTTACAAATTTTTTTTTATTTTTTCCTATGGGGAAAACAGAA	4865237	4865375	4865187	4865239	1	KQ009993.1	ENSCATG00000033757.1	4820266	4937714	MAOB	9749	2376	197284	Yes
CTCCCATACCCTCAGCCCTGGCATACCCTCTAACTTTTTGGTTGGGGCAGGG	547639	547782	547589	547641	1	KQ010238.1	ENSCATG00000039333.1	546489	569014	ANPEP	9749	2376	197284	No_or_no_constitutive_exon
AACAACTGCCCTTACCATTGTGACACTGCTGTCTTCCTGGTGGGACGTAGAT	1027516	1027753	1027466	1027518	1	KQ010238.1	ENSCATG00000035940.1	1018380	1036604	POLG	9749	2376	197284	No_or_no_constitutive_exon
AGCCAGGTGACTGTGTTCTTGATGCTCAACCTCTCCCCTGGGGGTTGCAGCC	1519180	1519294	1519344	1519292	-1	KQ010238.1	ENSCATG00000029026.1	1504566	1543398	ACAN	9749	2376	197284	No_or_no_constitutive_exon
GTCCTCTAATCCAATGCCCACATCAAATTCTCTGGCCCTGGGGCTGGAAGTT	2503695	2503753	2503645	2503697	1	KQ010238.1	ENSCATG00000028932.1	2503524	2503753	None	9749	2376	197284	No_or_no_constitutive_exon
GGGGGACCGCGAGGCGAGCGCGGAATCCTGGGCGGCGAGCGGGGTGTGAGCT	4857488	4857523	4857573	4857521	-1	KQ010164.1	ENSCATG00000034641.1	4784134	4857752	None	9749	2376	197284	No_or_no_constitutive_exon
GGAGGGTCCCATCTCCGCCTAGCGCCTCCCAAGACTCGTCGGGGGTCCAGTC	2308526	2309138	2309188	2309136	-1	KQ011356.1	ENSCATG00000005809.1	2307730	2310478	None	9749	2376	197284	No_or_no_constitutive_exon
ATGCCCTCAATGTGGGTTGGTACCATCTGACTGGCTGTGGCAGGGGCCAGAA	4325823	4325877	4325773	4325825	1	KQ011356.1	ENSCATG00000029413.1	4121778	4546178	None	9749	2376	197284	No_or_no_constitutive_exon
CCAAATGGAAACATTAACTAGAACTGCCCATGCCTCGGGGGAATGGCCAGCG	4893779	4894026	4894076	4894024	-1	KQ011356.1	ENSCATG00000032472.1	4893779	4897643	None	9749	2376	197284	No_or_no_constitutive_exon
CAGGGACAGTCATAGGAGTGTGGGGGGTTGAAGCCCAGGCAGGGAATGAGGG	101280	101318	101368	101316	-1	KQ012564.1	ENSCATG00000037024.1	101280	101830	None	9749	2376	197284	No_or_no_constitutive_exon
AGCGGCTAGAACTGGGTGTGACCATGGGCCCCCTTGGCTGGGGAGAAAAGGA	833176	833189	833126	833178	1	KQ012564.1	ENSCATG00000034711.1	832515	833189	None	9749	2376	197284	No_or_no_constitutive_exon
TGGACAGAACGGCCGGACGCCCCGTCCTGGGCTGGCGACTGAGGGCACAGCC	2161386	2161627	2161336	2161388	1	KQ012564.1	ENSCATG00000039087.1	2160591	2161627	None	9749	2376	197284	No_or_no_constitutive_exon
GCCCCCCAGCTCTTGGGCCGCAGGCCGCCCCTAACTGCCCGGGGTTGCAGGA	2553195	2553376	2553145	2553197	1	KQ012564.1	ENSCATG00000043224.1	2494635	2586768	KCNT1	9749	2376	197284	Yes
CGCAGGATGGCGCGGGCCAAGCTGCCGCGCTCGCCGTCTCGAGGGCATAGGC	2530087	2530200	2530037	2530089	1	KQ012564.1	ENSCATG00000043224.1	2494635	2586768	KCNT1	9749	2376	197284	No_or_no_constitutive_exon
GGGCAGCCTGGAGGGCCCAGATTCACAGCAGTGAGTGCCCAGGGGTACAGGG	2542991	2543031	2542941	2542993	1	KQ012564.1	ENSCATG00000043224.1	2494635	2586768	KCNT1	9749	2376	197284	No_or_no_constitutive_exon
GCTTAGCCTGGAAGGAGGAATCTAGTGCCCTGAAAGACTGAGCCGGGCAGCC	3179342	3179364	3179414	3179362	-1	KQ012564.1	ENSCATG00000045318.1	3179166	3189404	CARD9	9749	2376	197284	No_or_no_constitutive_exon
CCGGGGAGGGGTGGGGCACCCTTGCTGTATGTGGCCCTGCAGGTGGGCAGTC	3180373	3180478	3180528	3180476	-1	KQ012564.1	ENSCATG00000045318.1	3179166	3189404	CARD9	9749	2376	197284	No_or_no_constitutive_exon
CATCCTGCCGCGCAGTAACACTCATGTGCTTTTGTTTGGGACTTGGGAAGAC	3202206	3202293	3202343	3202291	-1	KQ012564.1	ENSCATG00000038668.1	3191848	3213867	SNAPC4	9749	2376	197284	No_or_no_constitutive_exon
CTGACCCCCAAACGCAGGAACCCGGGGCCCTGGCTGCAGAACGTGGGCAGGG	3812827	3813067	3812777	3812829	1	KQ012564.1	ENSCATG00000033500.1	3812357	3813067	None	9749	2376	197284	No_or_no_constitutive_exon
CGCGGAAAGGGGGCCTGCAGAACCAGTGACTGCAGCTCTACAGTGGGCAGGC	3851942	3852141	3851892	3851944	1	KQ012564.1	ENSCATG00000038562.1	3850517	3852141	LCNL1	9749	2376	197284	No_or_no_constitutive_exon
GGGGGACGGTGGCGGCTTCAACCTCTAGTGAGTGGGGGGTCCGCGGGGAGAT	3858996	3859016	3858946	3858998	1	KQ012564.1	ENSCATG00000042889.1	3858768	3861268	PAXX	9749	2376	197284	No_or_no_constitutive_exon
AACTCTCCGTGCAGAGAACAGACTTGCCCGGATACGGGGTGAAAAATGAGCC	3894475	3894620	3894670	3894618	-1	KQ012564.1	ENSCATG00000042617.1	3872900	3894783	ABCA2	9749	2376	197284	No_or_no_constitutive_exon
GGCCGCTGGCGGGGGCAGCCTTGGTGGGTGGAGTGGGCGAGGGAGCAGAGAC	3878682	3879035	3879085	3879033	-1	KQ012564.1	ENSCATG00000042617.1	3872900	3894783	ABCA2	9749	2376	197284	No_or_no_constitutive_exon
GGGGTGTCATCGCTGCCATGTGCAGGGGCCGAGCCCTGCGGGGCCGTGAGCC	3908887	3909062	3909112	3909060	-1	KQ012564.1	ENSCATG00000029068.1	3903073	3912155	NPDC1	9749	2376	197284	No_or_no_constitutive_exon
TCTGAGTTGAGGGCTCTATCAGGCCTGGAAGTGGACCCGGGGAGGGGGAGGG	3909109	3909237	3909287	3909235	-1	KQ012564.1	ENSCATG00000029068.1	3903073	3912155	NPDC1	9749	2376	197284	No_or_no_constitutive_exon
GACTGGGGCTGGGAGATTCTGCAGAGCTTCAGCCGGTTCACGCGGGTGAGTG	3982015	3982075	3981965	3982017	1	KQ012564.1	ENSCATG00000032737.1	3957965	3985603	MAN1B1	9749	2376	197284	No_or_no_constitutive_exon
CACCCAGGTCACAGTGGGGGTTTCTAAATAGGAACTGGGGAGACAGGCAGGT	4130838	4131000	4130788	4130840	1	KQ012564.1	ENSCATG00000036347.1	4127746	4131337	TUBB4B	9749	2376	197284	No_or_no_constitutive_exon
TGGGGGTCGGTGTGGGGGCTCAGGCAGGGCTGATGGCGCCCGGGGCACAGGT	4156194	4156301	4156144	4156196	1	KQ012564.1	ENSCATG00000038952.1	4144870	4162642	NELFB	9749	2376	197284	No_or_no_constitutive_exon
TCAGCATCCTCTGCCCAGGGTCCCCGTGGTCCCCTTGCCTGGGGCCTGAGTC	4346772	4346919	4346969	4346917	-1	KQ012564.1	ENSCATG00000030792.1	4339257	4352764	NSMF	9749	2376	197284	No_or_no_constitutive_exon
TTGGTGTCTTGGGGTAATCAGAGAATACCTCTGCATTTTTTGTAGGGTAGAA	4462863	4462992	4463042	4462990	-1	KQ012564.1	ENSCATG00000001113.1	4439507	4465291	DPH7	9749	2376	197284	No_or_no_constitutive_exon
GCCTGGTGACCGACTGGTCCTGGGAGGTGGGCTCTGCAGGGTGAAGGCAGCC	4502357	4502541	4502307	4502359	1	KQ012564.1	ENSCATG00000040110.1	4494573	4507830	ARRDC1	9749	2376	197284	No_or_no_constitutive_exon
TGCATTTCTTCGTGTCTGGCTTTGCCCCACTGACCAGCCGGGGCAGCCAGCA	5091105	5091444	5091055	5091107	1	KQ012564.1	ENSCATG00000029379.1	5089441	5091533	None	9749	2376	197284	No_or_no_constitutive_exon
ATGTTCCAGCCCAAGGCCATCCTCCACTGGTACACCGGCGAGGGGATCAGGA	5091479	5091533	5091429	5091481	1	KQ012564.1	ENSCATG00000029379.1	5089441	5091533	None	9749	2376	197284	No_or_no_constitutive_exon
AAAGTTAACAGAGGGAGGATCAAAGCAGGCAAGATGGCGTCGGGCAGCAGGG	913615	913978	914028	913976	-1	KQ010640.1	ENSCATG00000033968.1	912658	917323	None	9749	2376	197284	No_or_no_constitutive_exon
GTCTAAATTGGACACTTTTTCCATGGGCTGTGCTATACTTCGCTGGGGAGGC	538261	538537	538211	538263	1	KQ010727.1	ENSCATG00000032280.1	537243	538537	None	9749	2376	197284	No_or_no_constitutive_exon
TGAGTCATTTTTCAACTTATTCAATCCACTGAAAGCGTCTGGGGATAGAGAA	538137	538170	538087	538139	1	KQ010727.1	ENSCATG00000032280.1	537243	538537	None	9749	2376	197284	No_or_no_constitutive_exon
ATTTTTAGTGGTATGTACAAAAATTCCCATGGATCAGAAAACTGGGAAAGCT	669834	669870	669920	669868	-1	KQ010727.1	ENSCATG00000032036.1	666843	698665	ATP1A1	9749	2376	197284	No_or_no_constitutive_exon
TATGTGTATGGTTTGGTACTCCTGATTTGTTAATGTTTATAAATAGGGAGAA	2117997	2118098	2118148	2118096	-1	KQ010727.1	ENSCATG00000039270.1	2064678	2175206	SYCP1	9749	2376	197284	No_or_no_constitutive_exon
AGAGCGAGACTCTGTCTAAAAAAAAAAAAAAAAAAAAAGGAGGGAGTGAGAT	2493568	2493645	2493695	2493643	-1	KQ010727.1	ENSCATG00000018546.1	2493568	2495512	None	9749	2376	197284	No_or_no_constitutive_exon
CTGACTTCCTGGTGACGGAGGTGGAAAATGGTGGTTCCTTGGGCAGCAAGAA	2494588	2494798	2494848	2494796	-1	KQ010727.1	ENSCATG00000018546.1	2493568	2495512	None	9749	2376	197284	No_or_no_constitutive_exon
CCCCGCCTCTGTCTGTCTGTCCCTCCCTGCCTGGCTCATGCCGAGGGCAGGC	2883852	2884201	2883802	2883854	1	KQ010727.1	ENSCATG00000040499.1	2869929	2934067	SYT6	9749	2376	197284	No_or_no_constitutive_exon
TTGCGTTGGGTTCTAACAGAGACGTAATGGAGAGAGCACTGGGCTGGGAGTC	2926012	2926113	2925962	2926014	1	KQ010727.1	ENSCATG00000040499.1	2869929	2934067	SYT6	9749	2376	197284	No_or_no_constitutive_exon
AAAGGAAAAGTCACCTAGAGGCCTGACCCTGACGGGTGGGGGGAGACGAGCG	4184826	4184977	4185027	4184975	-1	KQ010727.1	ENSCATG00000036800.1	4184826	4185302	None	9749	2376	197284	No_or_no_constitutive_exon
TCTCCCTCACCAGCTCTTGCCTGGCCCTTAGCTCAGAAACACAGGGTGAGCA	1512212	1514833	1512162	1512214	1	KQ010770.1	ENSCATG00000031265.1	1484191	1515595	URGCP	9749	2376	197284	No_or_no_constitutive_exon
CTGTTGACTGATATGTTTCTCTGCTCTGCTTTCTTCCTCTGGGAATATAGAT	2080894	2081002	2081052	2081000	-1	KQ010770.1	ENSCATG00000043550.1	1838834	2288674	HECW1	9749	2376	197284	No_or_no_constitutive_exon
AAAAAATGGAAACCAAGAAAGTGGCCAGTCCTGGGTGGATATGTTGGGAGTG	1412673	1413004	1413054	1413002	-1	KQ010699.1	ENSCATG00000025417.1	1412185	1415941	None	9749	2376	197284	No_or_no_constitutive_exon
ACTTAGTTGAAGAAACAGAGTGTAAGCAATTTACTTACCTTTGGGGGCAGGA	1649586	1649754	1649536	1649588	1	KQ010699.1	ENSCATG00000020836.1	1566387	1668035	RUFY3	9749	2376	197284	Yes
GCGGCCAGCTGGTGCCTCCTGGAGAGTGACGTCTTATCTTAACGGGACAGGG	2898086	2898298	2898036	2898088	1	KQ010699.1	ENSCATG00000036234.1	2897934	2986242	NPFFR2	9749	2376	197284	No_or_no_constitutive_exon
AAACAAGTGAAAAAACAAACAAGCGAAAATGGCAGACGGGAAGGCGGGAGAG	226630	227061	227111	227059	-1	KQ010531.1	ENSCATG00000032290.1	226630	227255	None	9749	2376	197284	No_or_no_constitutive_exon
CCTCTACCTGTCCCAGGAGGAGCTGCGGGAGCTCCTGAAGAGGGGGCCAGGG	2660098	2660201	2660251	2660199	-1	KQ009712.1	ENSCATG00000030137.1	2660098	2661163	IDI2	9749	2376	197284	No_or_no_constitutive_exon
CGCCCTCAGCGCCGCCTACACCAAGCCCGGCACTAGGGGCAGGGGCGCAGGG	4758025	4758228	4757975	4758027	1	KQ009712.1	ENSCATG00000033345.1	4757169	4758888	None	9749	2376	197284	No_or_no_constitutive_exon
ACATCTCCTCGCCGTCTCTCGCGCTCATGGGCCGGGCGCGGGCGGGCGAGTG	2414705	2414947	2414997	2414945	-1	KQ010940.1	ENSCATG00000037340.1	2414136	2416037	POU4F1	9749	2376	197284	No_or_no_constitutive_exon
GGCCTGGTGCGCGGCGGCGACACGGCGGCGCGGCGGCGGCGGCCGGGCAGGT	2414136	2414679	2414729	2414677	-1	KQ010940.1	ENSCATG00000037340.1	2414136	2416037	POU4F1	9749	2376	197284	No_or_no_constitutive_exon
GCCTAGAGCTGATGTGGGTGTTAACAGTCACATGGGACCTGGTTGGGAAGGT	689866	690079	690129	690077	-1	KQ010504.1	ENSCATG00000035906.1	689866	694618	None	9749	2376	197284	No_or_no_constitutive_exon
TAGATAGAGAGTTTTTCAACCTCAGCACTTGATTACTATTTTGGGCAAAGAA	1782065	1782092	1782142	1782090	-1	KQ010861.1	ENSCATG00000036351.1	1780916	1785617	None	9749	2376	197284	No_or_no_constitutive_exon
CTCAAAAACAAAGCAAAACAAAACAAAACTTAGGTTCTATTTGGGAATAGTC	108790	108812	108862	108810	-1	KQ010582.1	ENSCATG00000008609.1	57495	117422	None	9749	2376	197284	No_or_no_constitutive_exon
TTACAAGTCGCAGTTTACATGTATTTCCATTGGTTTTTCTAAGGGGAAAGAG	2405226	2405286	2405176	2405228	1	KQ010582.1	ENSCATG00000037317.1	2340868	2492914	EPB41L4B	9749	2376	197284	Yes
TGTGATCCCTGTAGGTCAACAGACATAGCTCTGGCTGCTGGGGCAGCCAGAA	1368476	1368753	1368803	1368751	-1	KQ010753.1	ENSCATG00000035765.1	1368276	1369195	None	9749	2376	197284	No_or_no_constitutive_exon
ATAACAAACAAGTCACTGGCAGGGCAGGTCACAACCACTGACTGGGCAAGAA	1368276	1368390	1368440	1368388	-1	KQ010753.1	ENSCATG00000035765.1	1368276	1369195	None	9749	2376	197284	No_or_no_constitutive_exon
TTTGTTGGAGGGTCCACTCAGACTCTCACCTGTGCTTCCGAGGGGAGGAGGA	3873813	3874422	3873763	3873815	1	KQ010753.1	ENSCATG00000030267.1	3871182	3874563	None	9749	2376	197284	No_or_no_constitutive_exon
TGGATCACTTGAGCCCAGGAGTTTGAAACCAGGCTGGGAAACATAGTGAGAC	269548	269642	269498	269550	1	KQ010807.1	ENSCATG00000035770.1	223770	310392	None	9749	2376	197284	No_or_no_constitutive_exon
TGGACTCTTTCAGAGGTGTTTTTAAAAGCTTGTACTTTCTATGGGGTTAGGT	499944	500145	500195	500143	-1	KQ010807.1	ENSCATG00000007562.1	492331	533649	MTMR6	9749	2376	197284	No_or_no_constitutive_exon
CGGCGGTGTGCCCTAGGTATGTTAATAGAATAATTAGGGTAAAGATTTAGGT	3576744	3576767	3576694	3576746	1	KQ010807.1	ENSCATG00000028829.1	3573060	3576767	None	9749	2376	197284	No_or_no_constitutive_exon
GCTACGAGAACGAGGGTGCGTCTGGGATCCGAGGTGCCTGGGTTGGGTAGGG	1440438	1440473	1440523	1440471	-1	KQ009515.1	ENSCATG00000034540.1	1436241	1442197	None	9749	2376	197284	No_or_no_constitutive_exon
GCCTGTGGGGAAGCGGGGCCGCTTGTCCCGAGGTAGCGGTGCGGGCCGAGGG	1476958	1477287	1477337	1477285	-1	KQ009515.1	ENSCATG00000036741.1	1463453	1477415	NFATC2IP	9749	2376	197284	No_or_no_constitutive_exon
CCCCTAGACCTTAACCCGGGGCCCTCCCCTTGCCTCCTTCCCCAGGGAAGAC	1561836	1561914	1561964	1561912	-1	KQ009515.1	ENSCATG00000013850.1	1531460	1562757	ATP2A1	9749	2376	197284	Yes
TTGGCAGCACAGGCCTCCTTTGATGCAGGCGCCCACCTCGGGATGGGGAGAG	1543188	1543314	1543364	1543312	-1	KQ009515.1	ENSCATG00000013850.1	1531460	1562757	ATP2A1	9749	2376	197284	Yes
CCAGATCCCCATCTGACCGGTGGCTCTCTCAAGTCTGGGAGGCAGGACAGAG	1536271	1536598	1536648	1536596	-1	KQ009515.1	ENSCATG00000013850.1	1531460	1562757	ATP2A1	9749	2376	197284	Yes
AAGGACTGGGTAGGGGTCAAAGAGATGAGATCAAGAAAGGGTGAAAGAAGAA	1608642	1608676	1608726	1608674	-1	KQ009515.1	ENSCATG00000021354.1	1601200	1621425	ATXN2L	9749	2376	197284	No_or_no_constitutive_exon
AAGTACCGGGGAGCAAAAGGTGAGCAGGTCTGGGAGGGGCAGGTGGTGAGGC	1607219	1607241	1607291	1607239	-1	KQ009515.1	ENSCATG00000021354.1	1601200	1621425	ATXN2L	9749	2376	197284	No_or_no_constitutive_exon
CCCGCCGTTGGCGGGCGGGGGGAGCCCCGCGGTGTCGGGGGTGGAGAGAGAA	1619228	1619392	1619178	1619230	1	KQ009515.1	ENSCATG00000044296.1	1619069	1619467	None	9749	2376	197284	No_or_no_constitutive_exon
AGGGGAGGTTTGGCACAAAGGCTACAGATGGCTGCAGGATCAGGAGGGAGCT	1722237	1722359	1722409	1722357	-1	KQ009515.1	ENSCATG00000043330.1	1706968	1727608	None	9749	2376	197284	No_or_no_constitutive_exon
TGGATGAGGGCAGGAGGCTCATGGCTTCTGACACCGTGGGGAATGTGCAGGT	1872476	1872661	1872711	1872659	-1	KQ009515.1	ENSCATG00000037744.1	1870629	1876686	CORO1A	9749	2376	197284	No_or_no_constitutive_exon
GTGGTATGCGCATGCGCCGTCCCGGTGGCCATCTTTACTGTGGGCTGAAGCC	2247533	2247594	2247644	2247592	-1	KQ009515.1	ENSCATG00000042985.1	2247533	2251474	None	9749	2376	197284	No_or_no_constitutive_exon
TGAACGTTCTTTCCTTCCCTTTCCCTTTGGTCATCCTTCTGGGGCGGCAGAA	2796001	2796073	2795951	2796003	1	KQ009515.1	ENSCATG00000035186.1	2788624	2799916	FBRS	9749	2376	197284	Yes
TGGGCTCAGGCATCTGTTTCTTGACTTTGTTGCCTGGCCTTCACAGGGAGAG	3234334	3234356	3234406	3234354	-1	KQ009515.1	ENSCATG00000044195.1	3231956	3237140	PRSS53	9749	2376	197284	No_or_no_constitutive_exon
GCCAGAGCTCCGACCTGCTGCAGCACCGTCAGATTCACCTGGGCGGTCAGCC	3612995	3613184	3613234	3613182	-1	KQ009515.1	ENSCATG00000037338.1	3611861	3613273	ZNF843	9749	2376	197284	No_or_no_constitutive_exon
AGCCCTGCGTCTGTCCCCAGGGCCAGCAAGTTTTTGGGGACCGGGGGAAGCT	3612895	3612902	3612952	3612900	-1	KQ009515.1	ENSCATG00000037338.1	3611861	3613273	ZNF843	9749	2376	197284	No_or_no_constitutive_exon
GCCAGAGCAAGGCCAGTGACCGTTAACACCTCTTGATACTTCGTAGGGAGAT	708878	709068	709118	709066	-1	KQ009547.1	ENSCATG00000036837.1	681784	758060	SREBF2	9749	2376	197284	No_or_no_constitutive_exon
GGTGAGTTTCTGGAAGTTGCGCACTGGTGTGTCCAGGGGAGGAAAGGGAGTG	1310181	1310251	1310131	1310183	1	KQ009547.1	ENSCATG00000001985.1	1305350	1345445	RANGAP1	9749	2376	197284	No_or_no_constitutive_exon
TCCTCTGAAGTCTCTCTGCCTTTGCATCTTGTCCTTTTTTACATGGGCAGGC	2249482	2249630	2249680	2249628	-1	KQ009547.1	ENSCATG00000039632.1	2226570	2265983	ADSL	9749	2376	197284	No_or_no_constitutive_exon
AAAGGAGCAGATAGTAATATTATCCCCACTTTTCAGATGGGAAGACTAAGGG	2984094	2984184	2984234	2984182	-1	KQ009547.1	ENSCATG00000044010.1	2943586	3063548	CACNA1I	9749	2376	197284	No_or_no_constitutive_exon
CCTACTGCTCCCTCCTGCCTGCACCCTGGGCCTGCCCTGTGGGGCCACAGCA	2972371	2972557	2972607	2972555	-1	KQ009547.1	ENSCATG00000044010.1	2943586	3063548	CACNA1I	9749	2376	197284	Yes
CCCTCTCTCTTCCCCTGCCCCCCTTGCCTCTCCCTTTGGGGGTGGGGGAGCA	3272026	3272046	3272096	3272044	-1	KQ009547.1	ENSCATG00000012730.1	3261784	3296842	SYNGR1	9749	2376	197284	No_or_no_constitutive_exon
CCCTGACCATCTCCGCCGCCCGCCTCTACTACTACTGGGAAAAAGATTAGCG	3632877	3632938	3632988	3632936	-1	KQ009547.1	ENSCATG00000033502.1	3601109	3639773	None	9749	2376	197284	No_or_no_constitutive_exon
AGCAATCTCTTTCTCTCTCGTCCTGATAATTCCTTTCTGTGTTGGGGCAGGT	3932735	3932859	3932909	3932857	-1	KQ009547.1	ENSCATG00000037701.1	3921100	3949178	GTPBP1	9749	2376	197284	No_or_no_constitutive_exon
TAAATTAATTTTTGTTTTTATTTGTTTGTTTCCCCCACAGGAGGGGAAAGGA	4075673	4075738	4075623	4075675	1	KQ009547.1	ENSCATG00000042291.1	4007239	4080832	FAM227A	9749	2376	197284	No_or_no_constitutive_exon
CGGCGGCGGCGGCGGCTTGGGGCCATGTTTGGATGGGGACACTTGGGAAGGG	4331698	4331711	4331648	4331700	1	KQ009547.1	ENSCATG00000016744.1	4311062	4331711	None	9749	2376	197284	No_or_no_constitutive_exon
TTTTGTGGCTCCTTAGACTTTTTCAGGCAAAAAGCAGGGTTGTACGGAAGAA	2862363	2862499	2862549	2862497	-1	KQ010979.1	ENSCATG00000031065.1	2861549	2863713	None	9749	2376	197284	No_or_no_constitutive_exon
AACATCACACACTGGGGCCTGTCATGGGGTTTGGGGAGGGGGAGGGATAGCA	3765339	3765358	3765408	3765356	-1	KQ010979.1	ENSCATG00000029627.1	3762626	3766974	None	9749	2376	197284	No_or_no_constitutive_exon
TTTTCATCCTTTTGGAAGTCATTAATGTTTTTGTTTGTTGGGGGTTGCAGGC	2023434	2023621	2023671	2023619	-1	KQ009864.1	ENSCATG00000033548.1	2018936	2027632	DUSP12	9749	2376	197284	No_or_no_constitutive_exon
AGAGGTGGAGCAGACTTGAAGCAGAATATAAAGAACTGCTGGGACACTAGGC	2542336	2542355	2542286	2542338	1	KQ009864.1	ENSCATG00000032914.1	2531890	2543321	DEDD	9749	2376	197284	No_or_no_constitutive_exon
ATCGTGGTTGTCCCTGTCTGCCCCCTGCAGGCCGGTGCCCCGCGGGTGAGCT	2586731	2587071	2586681	2586733	1	KQ009864.1	ENSCATG00000044865.1	2577042	2596007	NECTIN4	9749	2376	197284	No_or_no_constitutive_exon
CCAGTGCCCTTTCTCTGCTGGGCTTTGGCATGGCTGGGAGGGACTGGAAGGC	3233390	3233420	3233470	3233418	-1	KQ009864.1	ENSCATG00000030524.1	3224802	3252973	VANGL2	9749	2376	197284	No_or_no_constitutive_exon
CCTGATAAAGCATGAATGGTGGACACCTCTCCCTCTTTTCCAGGGTATAGAA	3660647	3660677	3660597	3660649	1	KQ009864.1	ENSCATG00000040133.1	3612797	3660677	None	9749	2376	197284	No_or_no_constitutive_exon
GGCCTTTGGGCCCAACTGGTTTACCAGGTTCCATGGGGCCTATTGGAAAGCC	459490	460012	459440	459492	1	KQ010153.1	ENSCATG00000035117.1	454331	460012	None	9749	2376	197284	No_or_no_constitutive_exon
GCGGCTTCGGAGCCAGAGCAGCAGCTCTGCCGCCCCGGTGGGCGGGCCAGGG	462050	462167	462000	462052	1	KQ010153.1	ENSCATG00000034166.1	461836	663706	MIPEP	9749	2376	197284	No_or_no_constitutive_exon
CACTTTGTGTTTTGTTCTCTTCTTTCACCACCCCCGATTCCTGGGTGAAGGG	4038565	4038748	4038798	4038746	-1	KQ010153.1	ENSCATG00000039997.1	4030113	4131349	LATS2	9749	2376	197284	No_or_no_constitutive_exon
CTGACCCCAAGTGATCCGCCCGTCTCGGCCTCCCGAAGTGCGGGGATTAGAA	3926099	3926120	3926049	3926101	1	KQ010735.1	ENSCATG00000039868.1	3909308	3952555	PRPF4B	9749	2376	197284	No_or_no_constitutive_exon
TAGTGCTGGGATTACAGGCGTGAGCCACCACGCCTGGCTAGGGATAATAGTC	71740	71763	71813	71761	-1	KQ012775.1	ENSCATG00000031915.1	39845	81985	PMS2	9749	2376	197284	Yes
GCCTGTGAAGCCCACGCTAACTGGTGTGTTTGTTTGTTTGGGGGCTGCAGTG	231480	232920	231430	231482	1	KQ012775.1	ENSCATG00000038486.1	181884	239474	USP42	9749	2376	197284	No_or_no_constitutive_exon
TTTTGGAATGTACATGTTTTTAATATTATTTCTCTCTCTTTCCAGGGGAGGC	1156440	1156563	1156390	1156442	1	KQ012775.1	ENSCATG00000037130.1	1121724	1231166	LMTK2	9749	2376	197284	No_or_no_constitutive_exon
TAAATCAATGTGTAGAGACCCCTGGGTTTGTTCTTTCTTGGGGCAAGCAGGT	2027153	2027353	2027103	2027155	1	KQ012775.1	ENSCATG00000032049.1	1937430	2074521	TRRAP	9749	2376	197284	No_or_no_constitutive_exon
GTTTAAATCAATGTGTAGAGACCCCTGGGTTTGTTCTTTCTTGGGGCAAGCA	2027150	2027353	2027100	2027152	1	KQ012775.1	ENSCATG00000032049.1	1937430	2074521	TRRAP	9749	2376	197284	No_or_no_constitutive_exon
AAGCTGAAGCTTGCTGAACTAAACAAGAATGTCTTACTTGGGGTTTGGAGAC	2530256	2530313	2530363	2530311	-1	KQ012775.1	ENSCATG00000030778.1	2529385	2530390	None	9749	2376	197284	No_or_no_constitutive_exon
GATCTTATCCACAGACTCCAGGCGTATCTTGAAGAACATGCTGAAGGGAGGC	2530137	2530245	2530295	2530243	-1	KQ012775.1	ENSCATG00000030778.1	2529385	2530390	None	9749	2376	197284	No_or_no_constitutive_exon
CAGAGGACACCTTCCTCATGCACCGGACACTGAGGCGATGGGAAGCGTAGTA	3536970	3536973	3537023	3536971	-1	KQ012775.1	ENSCATG00000043614.1	3536970	3537985	PPP1R35	9749	2376	197284	No_or_no_constitutive_exon
GGTTTTTTTTTTTTTTTTTTTTTTTTTACCTCATGTTTGCGGTCCGGGAGGA	3574884	3575055	3575105	3575053	-1	KQ012775.1	ENSCATG00000032301.1	3574884	3586110	None	9749	2376	197284	No_or_no_constitutive_exon
ACCTCCCTGAACCCTTTCACAGGGTTGGGCTCACGTGGTGGGGCGGGGAGGG	3793450	3793713	3793400	3793452	1	KQ012775.1	ENSCATG00000039234.1	3790707	3794579	GNB2	9749	2376	197284	No_or_no_constitutive_exon
TGTGACAACCAGAAATGTCTGCAGTCATTGCCAAATGTCTCCTGGGAAAGAA	1961430	1961456	1961380	1961432	1	KQ011039.1	ENSCATG00000028852.1	1946872	1975558	None	9749	2376	197284	No_or_no_constitutive_exon
TGTGCTTCCTTAAACAAACTGAGATTTTCACACTTTTTTTGGGGATACAGGT	2525303	2525613	2525663	2525611	-1	KQ011039.1	ENSCATG00000034631.1	2470248	2533694	WASHC5	9749	2376	197284	No_or_no_constitutive_exon
GAGTCAGGCAAAACGGCAGCTTCTGAAACCAGGAAGTGGACGGGAACCAGTT	3506501	3506590	3506451	3506503	1	KQ011039.1	ENSCATG00000044517.1	3506391	3507073	None	9749	2376	197284	No_or_no_constitutive_exon
CAAGCCTGTAATCCCAGCACTTTGGGAGGCCGAGACGGGCGGATCACGAGGT	1649220	1649248	1649298	1649246	-1	KQ010131.1	ENSCATG00000033249.1	1646913	1654799	IFT20	9749	2376	197284	No_or_no_constitutive_exon
TGGGGGTCCTCTCCATGGAGAGTCCTGCATCCCAATGGGGACAAAGGGAGGG	1672932	1672960	1673010	1672958	-1	KQ010131.1	ENSCATG00000035438.1	1667011	1677171	POLDIP2	9749	2376	197284	No_or_no_constitutive_exon
ACAGCCCATCTGAGTCTGGACCTCAGCGTCTTCTCCTCCGTGGGGTGCAGGT	1705576	1705812	1705526	1705578	1	KQ010131.1	ENSCATG00000018442.1	1691524	1718634	SARM1	9749	2376	197284	No_or_no_constitutive_exon
AAAGGCCTGTTTGTTCTTTGGTGACCCGTCCTTCTCTGCTTGGGGAGTAGAA	1817078	1817200	1817028	1817080	1	KQ010131.1	ENSCATG00000036092.1	1795996	1820557	SLC13A2	9749	2376	197284	No_or_no_constitutive_exon
TGTGCGAACCTACTATCGAGGAGCTCAAGGTAACAGGGCGCTGGGTGAAGTG	2045333	2045353	2045403	2045351	-1	KQ010131.1	ENSCATG00000000050.1	2043985	2048288	RAB34	9749	2376	197284	No_or_no_constitutive_exon
TGGGCAGAAGGCCAGCCCTCACCACTCCTGCCGCTCTGATTGGGAGCCAGGT	2401434	2401593	2401384	2401436	1	KQ010131.1	ENSCATG00000033945.1	2389077	2406980	PIPOX	9749	2376	197284	No_or_no_constitutive_exon
GCCATGGCTTCCTGCAGTGTCCCTCACCCCTTGGGATCTGGTGGGGGCAGGT	2986305	2986463	2986255	2986307	1	KQ010131.1	ENSCATG00000041808.1	2967464	2988978	ANKRD13B	9749	2376	197284	No_or_no_constitutive_exon
GTTTGATATTTATTAACAGTTTTTTTCTTTCTTTTTGCACATGGGGAAAGAA	3445879	3445916	3445829	3445881	1	KQ010131.1	ENSCATG00000020158.1	3313732	3486405	EFCAB5	9749	2376	197284	No_or_no_constitutive_exon
TTCCCTCCTTCCCTGACTCTCTCCCCTGCAGGTGGAAGGGGAGGGAAGAGCT	3974261	3974349	3974399	3974347	-1	KQ010131.1	ENSCATG00000039511.1	3968624	3987702	None	9749	2376	197284	No_or_no_constitutive_exon
CTGGGTCCTGGGTCCTGAGGACACTGACTGTAGTCATGCTGTGGGTGCAGAC	1086490	1086636	1086440	1086492	1	KQ010817.1	ENSCATG00000030259.1	1066848	1089251	HAAO	9749	2376	197284	No_or_no_constitutive_exon
AGTGGTTGCAATCTGGATTCAGCCGAATTCCGTTACCTGATGGGGGAAAGCT	2040519	2040980	2041030	2040978	-1	KQ010817.1	ENSCATG00000006157.1	2037090	2041510	None	9749	2376	197284	No_or_no_constitutive_exon
ATATATATGTATTTTTTTTTTTTTTTTTTTTGCCTGTCCTCTCGGGGAAGTT	292312	292463	292513	292461	-1	KQ010870.1	ENSCATG00000011348.1	227717	293057	None	9749	2376	197284	No_or_no_constitutive_exon
ATTGAAAAACAAAGCAGCTCTTCTTCTGGCCGGAAGCATGGAGGGTGTAGAA	1650853	1650881	1650931	1650879	-1	KQ011001.1	ENSCATG00000041873.1	1650147	1655384	None	9749	2376	197284	No_or_no_constitutive_exon
GACTGGGCAATATAGTGAAACCCCATCTTCAAAAAATTAGCTGGGGGTAGTG	2783983	2784178	2784228	2784176	-1	KQ011001.1	ENSCATG00000039435.1	2778709	2819980	ALDH9A1	9749	2376	197284	No_or_no_constitutive_exon
AGAGGGTAGCCTAAAGCTCTCTGTGGAAACCACCTTCTGGGAGACCTGAGGA	891488	891777	891438	891490	1	KQ010281.1	ENSCATG00000014851.1	767363	894696	PRDM11	9749	2376	197284	No_or_no_constitutive_exon
GCTGGACAGGCCCTGGTGCCGAATTTCTCACCTGTCCTTGCTGGGGACAGGT	1553344	1553517	1553294	1553346	1	KQ010281.1	ENSCATG00000021344.1	1534858	1555560	MAPK8IP1	9749	2376	197284	Yes
CTCTCCCAGGTTTCTCTTAAGGTTCTGCAGGGCAAGACTGTCGGGGACAGGC	2355776	2355917	2355967	2355915	-1	KQ010281.1	ENSCATG00000043789.1	2335275	2361437	ARHGAP1	9749	2376	197284	No_or_no_constitutive_exon
CAGGGGGCTGCAGTCTTGCCCCCAGCCACAGCCTGGACTGCGGGACACAGGG	3006144	3006308	3006358	3006306	-1	KQ010281.1	ENSCATG00000033529.1	2990450	3012576	MYBPC3	9749	2376	197284	Yes
TCTTCCACCTCAGGTGGGGACTCCTGCGGGGGGTGGACAGGGGTGGGCAGGG	3102086	3102123	3102173	3102121	-1	KQ010281.1	ENSCATG00000043406.1	3100887	3111724	RAPSN	9749	2376	197284	No_or_no_constitutive_exon
TTTTTCTTTTTTCCTCATTCCCTTTTTTTTTTTTTTTTTTGGGTACACAGAC	3378672	3378708	3378758	3378706	-1	KQ010281.1	ENSCATG00000036090.1	3334148	3385548	AGBL2	9749	2376	197284	No_or_no_constitutive_exon
TGGAAGAGGCAGAAAATGGAAGAGACGCCCCTGCTAACGGGAATGCTGAGAA	3883142	3883200	3883250	3883198	-1	KQ010281.1	ENSCATG00000039470.1	3882266	3883356	None	9749	2376	197284	No_or_no_constitutive_exon
CAATAAGCCATGATAGCACCACTGCAATCCAGCCTGGGCAACAGAGTGAGGC	1149821	1149862	1149771	1149823	1	KQ011268.1	ENSCATG00000038996.1	1136370	1159847	SELL	9749	2376	197284	No_or_no_constitutive_exon
GTTGCAGTGAGCCAAAATTGCGCCACTACACTCCAGCCTGGGTGACAGAGCG	2756475	2756510	2756560	2756508	-1	KQ011268.1	ENSCATG00000036975.1	2752638	2893704	DCAF6	9749	2376	197284	No_or_no_constitutive_exon
ATAGTTGCGGTTGAGGGAGCAGTGCAGGGACAGTGTGGGAAGCAGTGCAGGG	190298	190326	190376	190324	-1	KQ010227.1	ENSCATG00000032267.1	184702	203238	OPRL1	9749	2376	197284	No_or_no_constitutive_exon
GCGGGGCGGGGCGGGGCGCGGCGCGCGCTCAGCGACCCCGGGCCGGGCAGGC	198681	198840	198631	198683	1	KQ010227.1	ENSCATG00000036602.1	198172	199003	LKAAEAR1	9749	2376	197284	No_or_no_constitutive_exon
GGACCGCCAAGAGGTGCCGACAAGCCCCGGTAGGGGCGGGAAGCGGGGAGGG	198841	199003	198791	198843	1	KQ010227.1	ENSCATG00000036602.1	198172	199003	LKAAEAR1	9749	2376	197284	No_or_no_constitutive_exon
CCTGCCTGGGGGGGTCACCTGCCTGGGGGGTCACCTGCCTGGGGGGTCAGCT	213196	213247	213297	213245	-1	KQ010227.1	ENSCATG00000032094.1	210836	220572	TCEA2	9749	2376	197284	No_or_no_constitutive_exon
GAAGTTTACAGGGGAGCAGCCATCCATCTCAGGGACCTTTGGGCTCAAAGGT	317356	317376	317306	317358	1	KQ010227.1	ENSCATG00000030960.1	314974	320981	ZNF512B	9749	2376	197284	No_or_no_constitutive_exon
CACAGGACTGCGTTGTGCGGACCCCGCAGGGGCAGGATTACGCGGGCAAGTG	340006	340038	339956	340008	1	KQ010227.1	ENSCATG00000026648.1	324378	341896	UCKL1	9749	2376	197284	No_or_no_constitutive_exon
CTGTTTTTCTGTCTGTCTGTCTGTCTGTCTGTCGGTTCCCATGGGAGCAGCC	879907	880131	879857	879909	1	KQ010227.1	ENSCATG00000018473.1	820306	893524	KCNQ2	9749	2376	197284	No_or_no_constitutive_exon
TACGGACGCCCTGGACCCTGCCTCCAGGTGGGGTGGGCGAGGGGCCCAAGGG	893265	893524	893215	893267	1	KQ010227.1	ENSCATG00000018473.1	820306	893524	KCNQ2	9749	2376	197284	No_or_no_constitutive_exon
ATTACAGAGCTGTTGATTGGCATCTTCTCCCGTACCTTCTGGGATCTGAGGG	888726	888753	888676	888728	1	KQ010227.1	ENSCATG00000018473.1	820306	893524	KCNQ2	9749	2376	197284	No_or_no_constitutive_exon
CGCCCCTCCCCTTGCTCTCTCCTCACCTGTCTCCTTGCTGTCGGGTAAAGTT	1012743	1012773	1012823	1012771	-1	KQ010227.1	ENSCATG00000035183.1	1006949	1023614	ARFGAP1	9749	2376	197284	No_or_no_constitutive_exon
TGGTGTTAACTCTGTCCCTGTCCCACCTTATTATTTCCAGGGTGACCGAGGC	1505907	1505951	1506001	1505949	-1	KQ010227.1	ENSCATG00000030703.1	1490956	1516372	COL9A3	9749	2376	197284	No_or_no_constitutive_exon
CTCCCTGGAAAAGGAGCACCAGCAGGACCGCCTTCTGCCCCAGGGCACAGTA	1493994	1494125	1494175	1494123	-1	KQ010227.1	ENSCATG00000030703.1	1490956	1516372	COL9A3	9749	2376	197284	No_or_no_constitutive_exon
CAGTGAGAACGGGGTTGAGGAGGACACAGAAGGTCGAACGGGGCCCAAAGAA	1519780	1519874	1519924	1519872	-1	KQ010227.1	ENSCATG00000034931.1	1519404	1528082	OGFR	9749	2376	197284	No_or_no_constitutive_exon
GGGGTGGGTGAGGCCTGGCTGCCTGGCGCTCACGGGGCCTGCGGGTGCAGTA	1999214	1999312	1999164	1999216	1	KQ010227.1	ENSCATG00000014362.1	1983680	2045095	LAMA5	9749	2376	197284	No_or_no_constitutive_exon
TGAGCCTAGGGGGGCAGGTAATGGCTGACGGGGTGGTAGAGAGAAGGGAGTG	32127	32147	32197	32145	-1	KQ009950.1	ENSCATG00000034955.1	26338	40723	SV2A	9749	2376	197284	No_or_no_constitutive_exon
TGGATGGAAAAAATGATAACTCTGTGTTTCCCAAATCCTACTGAGGGTAGAA	416011	416122	415961	416013	1	KQ009950.1	ENSCATG00000033751.1	412364	420838	C1orf54	9749	2376	197284	Yes
TCCTGAAACGAATACTTCCCATGTCATTTAGATAAAACAGGTGGGAAAAGTT	592360	592391	592310	592362	1	KQ009950.1	ENSCATG00000033842.1	507790	616357	RPRD2	9749	2376	197284	No_or_no_constitutive_exon
TTAATTATATCAAACTCATTGAAGTGAGTGGAAAGTATCGGGAATTGAAGTC	607559	607804	607509	607561	1	KQ009950.1	ENSCATG00000033842.1	507790	616357	RPRD2	9749	2376	197284	No_or_no_constitutive_exon
AGTTGTACCGGCAGTCGCTGGAGATTATCTCTCGGTACCTTCGGGAGCAGGC	726283	726404	726454	726402	-1	KQ009950.1	ENSCATG00000032744.1	722002	727240	MCL1	9749	2376	197284	No_or_no_constitutive_exon
CTCTGTGTCCTCTAGGTTCTTCCCCATTATCCTGGTTTCGGGGCCTGGAGGA	1310507	1310587	1310637	1310585	-1	KQ009950.1	ENSCATG00000042275.1	1302742	1312967	SEMA6C	9749	2376	197284	Yes
TGGGATGGGGAATCCCCAGGCCCAAGCTCTGGCCTGAGTGTGAGGGGTAGTG	1304221	1304253	1304303	1304251	-1	KQ009950.1	ENSCATG00000042275.1	1302742	1312967	SEMA6C	9749	2376	197284	No_or_no_constitutive_exon
ATCCTGAGGATGGCGAAGGCTGTGGGAGTGAGGCTGAGTAGCAGCGGGAGGG	1304134	1304167	1304217	1304165	-1	KQ009950.1	ENSCATG00000042275.1	1302742	1312967	SEMA6C	9749	2376	197284	No_or_no_constitutive_exon
ATGTCAGCACCTTCTTCTAAGTGCTGGGCGGGTGGGGACTGGGTGGGCAGGA	1587228	1587256	1587306	1587254	-1	KQ009950.1	ENSCATG00000024127.1	1581694	1638057	POGZ	9749	2376	197284	No_or_no_constitutive_exon
AGTAATGAGAATTCTTTCTTTTTTCCCACAGGAGTGTCATGGGCCGGCAGAC	1586998	1587120	1587170	1587118	-1	KQ009950.1	ENSCATG00000024127.1	1581694	1638057	POGZ	9749	2376	197284	No_or_no_constitutive_exon
AGGAACCTGAGCCAGCATCAGGTGGTGGTGGTAGTGGGGTTGGCAAAAAGGA	1585010	1585081	1585131	1585079	-1	KQ009950.1	ENSCATG00000024127.1	1581694	1638057	POGZ	9749	2376	197284	No_or_no_constitutive_exon
ATACACATTACTGCTAGGCTGTATCCTTTTCGAGGCTGGGAAACAGTCAGGC	1978139	1978178	1978228	1978176	-1	KQ009950.1	ENSCATG00000041878.1	1977199	1995970	TDRKH	9749	2376	197284	No_or_no_constitutive_exon
ATGTGGGCTCCAAGTAGATGCAGCAGATCCACATGTCCCTCTGAGGGAAGGC	3436908	3437366	3436858	3436910	1	KQ009950.1	ENSCATG00000034917.1	3436756	3437684	None	9749	2376	197284	No_or_no_constitutive_exon
GTCAACGCTCCTGGAAACTTGGGCGCGCCTCCGCGCCAGGGGCGATGAAGAC	3609627	3609772	3609822	3609770	-1	KQ009950.1	ENSCATG00000040711.1	3609096	3613277	None	9749	2376	197284	No_or_no_constitutive_exon
TTGCCAGTTCTAAGAGGGTGGAAACTGTCCCCATGAGCATGGGAAATAAGGA	893549	893572	893622	893570	-1	KQ009982.1	ENSCATG00000029919.1	880135	897841	ZNF354A	9749	2376	197284	No_or_no_constitutive_exon
TCTGTCTCCCCGCAGCCCGCTAGACCAGGCGATGGCGCGGCCCGGGAGAGCC	1223425	1223910	1223960	1223908	-1	KQ009982.1	ENSCATG00000042346.1	1209890	1226301	GRM6	9749	2376	197284	No_or_no_constitutive_exon
GTGATGTTAATATTGCCCCCCTACTGGGGTTATTTGTCCTTGGGTTGAAGGG	1831463	1831602	1831652	1831600	-1	KQ009982.1	ENSCATG00000034747.1	1826270	1835867	HNRNPH1	9749	2376	197284	No_or_no_constitutive_exon
AAACATGCATATGATTTATTTTATCAAAACAAAGAACGGGAAGACTCGAGTG	1924724	1924746	1924674	1924726	1	KQ009982.1	ENSCATG00000030870.1	1921623	1926040	None	9749	2376	197284	No_or_no_constitutive_exon
CCAGGGCCGCACGGGAGGTAGGGGCGTGGGCAGGGAGGAGCACGGGGTAGGG	2042901	2042931	2042981	2042929	-1	KQ009982.1	ENSCATG00000021105.1	2034292	2048279	MGAT4B	9749	2376	197284	No_or_no_constitutive_exon
ACCACATCCCGGCCTGAGAGGCCCTGCGGGAAGACCTGATGGGACGCAAGGA	2085505	2085605	2085655	2085603	-1	KQ009982.1	ENSCATG00000038409.1	2085286	2106285	MRNIP	9749	2376	197284	No_or_no_constitutive_exon
CTCACCCTGCCAGGCCCTGACCCGCAGTGTGTCTGTCCCTGTGGGCACAGTG	2144181	2144440	2144490	2144438	-1	KQ009982.1	ENSCATG00000037328.1	2109826	2153592	TBC1D9B	9749	2376	197284	No_or_no_constitutive_exon
GACGAAGATGAATCTCTTTCCTCCTAACCCGCAGAGGAGAAGGGGACCAGCT	2113469	2113560	2113610	2113558	-1	KQ009982.1	ENSCATG00000037328.1	2109826	2153592	TBC1D9B	9749	2376	197284	No_or_no_constitutive_exon
AGCTGTGCAGGAACCCGCTGCTGACGCGGGGCTTCCCTGGGTGCGGGCAGGC	2879139	2879308	2879358	2879306	-1	KQ009982.1	ENSCATG00000035362.1	2852328	2900313	FLT4	9749	2376	197284	No_or_no_constitutive_exon
GACAAGTTATGGGTGCTGAAATCCGGCATGTTCTTGTCACACTGGGTGAGAA	2984539	2984613	2984663	2984611	-1	KQ009982.1	ENSCATG00000039712.1	2980567	2984951	None	9749	2376	197284	No_or_no_constitutive_exon
CTTTTGGTTTAATTTTCTGTCATTTCTATCCCACCAGGCTCATCAGGGAGGT	67483	67691	67433	67485	1	KQ010523.1	ENSCATG00000030272.1	62735	82813	None	9749	2376	197284	Yes
GCCGCCGCTGTTGACTCGGCCGCCGGCCGGGAGCTGGGAGAGATGCGGAGCC	941292	943561	941242	941294	1	KQ010523.1	ENSCATG00000018799.1	937852	969339	CELSR2	9749	2376	197284	No_or_no_constitutive_exon
GAGGAGCCGCCGCCGCTGTTGACTCGGCCGCCGGCCGGGAGCTGGGAGAGAT	941284	943561	941234	941286	1	KQ010523.1	ENSCATG00000018799.1	937852	969339	CELSR2	9749	2376	197284	No_or_no_constitutive_exon
CCCCAAGGGTGGGCCAACACCAGGGCTGTAGCCTTTGGGGCCGGTGGGAGGA	968360	968386	968310	968362	1	KQ010523.1	ENSCATG00000018799.1	937852	969339	CELSR2	9749	2376	197284	No_or_no_constitutive_exon
GGTTCTGTGCTGTGCACGTCCTGAACAGTCTGTCTCCATTTAGGGTGAAGGA	1018181	1018364	1018414	1018362	-1	KQ010523.1	ENSCATG00000033509.1	1009029	1093157	SORT1	9749	2376	197284	Yes
CCCTCTTTCCCCACCCTGGGCTCTCTCGGGAGCTGGCCTAGTCAGGGCAGGG	1321805	1321998	1321755	1321807	1	KQ010523.1	ENSCATG00000033531.1	1316228	1328578	AMPD2	9749	2376	197284	No_or_no_constitutive_exon
GGCTGGATTGGGGTGCGATGCTCAGAGTGAGTGTGTTTTGTGGGTGGCAGGT	1356270	1356371	1356220	1356272	1	KQ010523.1	ENSCATG00000043260.1	1354524	1372499	GSTM2	9749	2376	197284	No_or_no_constitutive_exon
GTGGATTGGGGTGCGATGCTCAGAAAGACTCTGTGTTTTGTGGGTGGTAGGT	1367681	1367782	1367631	1367683	1	KQ010523.1	ENSCATG00000043260.1	1354524	1372499	GSTM2	9749	2376	197284	No_or_no_constitutive_exon
CTGGATTGGGGTGCGATGCTCAGAGTGAGTCTGTGTTTTGTGGGTGGCAGGT	1390819	1390920	1390970	1390918	-1	KQ010523.1	ENSCATG00000038512.1	1388585	1406219	None	9749	2376	197284	No_or_no_constitutive_exon
AGCAGGCACAGTGAGTGCCGGGTCTCCTCTCTGCCCTTGCTTATGGGAAGGG	1404916	1405055	1405105	1405053	-1	KQ010523.1	ENSCATG00000038512.1	1388585	1406219	None	9749	2376	197284	No_or_no_constitutive_exon
CTGGATTGGGGTGCGATGCTCAGAAAGACTCTGTGTTTTGTGGGTGGCAGGT	1404715	1404816	1404866	1404814	-1	KQ010523.1	ENSCATG00000038512.1	1388585	1406219	None	9749	2376	197284	No_or_no_constitutive_exon
GGGTGGATTGGGGTGCGATGCTCAGAGTGAGTGTGTTTTGTGGGTGGCAGGT	1414312	1414413	1414262	1414314	1	KQ010523.1	ENSCATG00000038870.1	1414171	1416505	None	9749	2376	197284	No_or_no_constitutive_exon
ACTGAAAGTTAGGAGGAAAACTAAAAAGATCAACAACGGAAGGGCTGCAGAC	1751130	1751465	1751080	1751132	1	KQ010523.1	ENSCATG00000033191.1	1749655	1771993	STRIP1	9749	2376	197284	No_or_no_constitutive_exon
AGCATTTGCTAAAAACCTTTTTCTCTCTCTTTTTTTGGGGGATATGGCAGAG	1762218	1762284	1762168	1762220	1	KQ010523.1	ENSCATG00000033191.1	1749655	1771993	STRIP1	9749	2376	197284	Yes
AATCATTTGGAAATCTGTGGTTTGCAAAGAAATCTGTGACCACGAGGGAGCT	2974208	2974442	2974158	2974210	1	KQ010523.1	ENSCATG00000041233.1	2973183	2978722	None	9749	2376	197284	No_or_no_constitutive_exon
CCCCTGCCTCTGTACCCACCTGATCTACGCCTTTGCTGGGATGCAGACAGAA	2999855	2999926	2999805	2999857	1	KQ010523.1	ENSCATG00000018206.1	2997990	3007928	CHIA	9749	2376	197284	No_or_no_constitutive_exon
AGAAGGCCCTGACCCCTGTGGGTCACCAGTCTGAGCTCCCTGGGAAGAAGAC	3087697	3088044	3088094	3088042	-1	KQ010523.1	ENSCATG00000037898.1	3086445	3100413	OVGP1	9749	2376	197284	No_or_no_constitutive_exon
TCCTGCATCGCCCGCAAACAAGTGGAAATCGCCCACTGGGAGGGGCCAAGTA	2471730	2471955	2472005	2471953	-1	KQ010089.1	ENSCATG00000036817.1	2471057	2472290	None	9749	2376	197284	No_or_no_constitutive_exon
CAGAACTTTGGGAGGCCGAGGCGGGTGGATCATGAGGTCGGGAATTTGAGAC	2620105	2620164	2620055	2620107	1	KQ010089.1	ENSCATG00000032493.1	2560512	2672859	PKP2	9749	2376	197284	No_or_no_constitutive_exon
AGAGAAACTGCCACAGCTCGCCTGCATCACCCACAGCAGGGAGACTGGAGGA	2894749	2894769	2894819	2894767	-1	KQ010089.1	ENSCATG00000025928.1	2833531	2894936	FGD4	9749	2376	197284	No_or_no_constitutive_exon
TGTGTTATGGTGTTTTTGTGTTTTCTTTTGTTTGTTTTCGGGTATAACAGCG	1133387	1133522	1133572	1133520	-1	KQ010887.1	ENSCATG00000030765.1	1011392	1443140	None	9749	2376	197284	No_or_no_constitutive_exon
TTGAATTTTTAATGTGAACGTGATGCACTTGAGGCAGGGAAGTAATTGAGCC	2409463	2409537	2409413	2409465	1	KQ010887.1	ENSCATG00000031437.1	2359363	2604285	PIBF1	9749	2376	197284	Yes
ATGAAGTAAAGTTTATTTTAATAAATAGGACTTGTTTTTTAGGGAAAAAGAT	695423	695527	695373	695425	1	KQ010826.1	ENSCATG00000036057.1	676880	740439	TBC1D23	9749	2376	197284	No_or_no_constitutive_exon
TGGAGGAAAAAAAAAGTAATGATGAACCTTTCCTCATTTGGGGTATATAGCT	790552	790687	790737	790685	-1	KQ010826.1	ENSCATG00000032909.1	779001	816150	TOMM70	9749	2376	197284	Yes
CCTCACTTCATTGTGTATAGTTATAAATATCAACATAATGGATGGGAGAGTT	1063793	1063978	1064028	1063976	-1	KQ010826.1	ENSCATG00000024708.1	1063793	1064223	None	9749	2376	197284	No_or_no_constitutive_exon
CCAGCCTTGGTTTCAAGAAGGCAGTGGGGAGTGGGGAAGCTGGGGGTGAGTT	261199	261219	261149	261201	1	KQ010761.1	ENSCATG00000040043.1	199171	323390	TET3	9749	2376	197284	No_or_no_constitutive_exon
ATGGAGTAAGTGTTGAGTATGGTGGCTGGAGACCCAGGTGGGTCAGGAAGTC	658393	658551	658343	658395	1	KQ010761.1	ENSCATG00000032004.1	656266	660314	WDR54	9749	2376	197284	No_or_no_constitutive_exon
TTGACACCCTGACACCTAATCTTTTCTTTCTGATCCCTCTGGGACCAAAGCG	729706	729808	729656	729708	1	KQ010761.1	ENSCATG00000035568.1	720404	731611	TTC31	9749	2376	197284	No_or_no_constitutive_exon
AAATGGCCCACTCTGATCTGTCTTGGCCTTGGTTGGGGCACGGGCAACAGGT	759454	759554	759604	759552	-1	KQ010761.1	ENSCATG00000037156.1	754530	762824	DQX1	9749	2376	197284	No_or_no_constitutive_exon
TGACCCTAACCATGGACACCTGTCTCTCTATCCGCCCTGGGGAACTGCAGTT	1135883	1136188	1135833	1135885	1	KQ010761.1	ENSCATG00000034110.1	1090578	1148864	HK2	9749	2376	197284	No_or_no_constitutive_exon
CCTCTCAGCTGATATCAGTCCAAGGGCCATCTCCCATCTGGCGATGGGAGGC	2566239	2566265	2566189	2566241	1	KQ010832.1	ENSCATG00000044400.1	2548200	2602883	ARHGEF33	9749	2376	197284	No_or_no_constitutive_exon
TCCCATCTGGCGATGGGAGGCAGCCTAAGGATGGTAAAGAATGGGGTGAGAA	2566270	2566324	2566220	2566272	1	KQ010832.1	ENSCATG00000044400.1	2548200	2602883	ARHGEF33	9749	2376	197284	No_or_no_constitutive_exon
TTCACCTTCCCCTCCTCCACCCTCACCACTGTGTCACCCTGGGGGTAGAGGG	608228	608348	608398	608346	-1	KQ010109.1	ENSCATG00000030462.1	591014	614301	None	9749	2376	197284	No_or_no_constitutive_exon
GAAACCTGAGGCTCAGAGAGGTTGAGCGCTTTGCTTGGGGTCACAGAGAGGA	820698	820754	820648	820700	1	KQ010109.1	ENSCATG00000037930.1	820541	820754	None	9749	2376	197284	No_or_no_constitutive_exon
CAGGCATGGCCATTGTCAGCAGCACGGGGGTGACATGGGGCAGCCGAGAGAG	1627109	1627198	1627248	1627196	-1	KQ010109.1	ENSCATG00000038304.1	1621807	1831080	ARHGAP22	9749	2376	197284	No_or_no_constitutive_exon
ATGGGTGCTGTTCTTCCATGCATAAGTTCTCCATACTAACTGGGGCGTAGAT	2142746	2142931	2142696	2142748	1	KQ010109.1	ENSCATG00000036081.1	1883918	2156152	WDFY4	9749	2376	197284	No_or_no_constitutive_exon
CCTCCTCCTGTCTGATTTTCACTGGGTGCATGTTTCCATCGGGGATTCAGGT	2557442	2557621	2557671	2557619	-1	KQ010109.1	ENSCATG00000000909.1	2535194	2590990	DRGX	9749	2376	197284	No_or_no_constitutive_exon
ACTAATCAAGAAACAACATAACTTTTTATATTTATTCTTCGGGAGAGAAGAA	3486447	3486648	3486698	3486646	-1	KQ010109.1	ENSCATG00000016507.1	3450951	3516215	None	9749	2376	197284	No_or_no_constitutive_exon
GCTGCCGTCTTCGGATCCTGTGTCCGCGCGCAGGGGCTCCACCAGGGCAGGG	26994	27057	27107	27055	-1	KQ011191.1	ENSCATG00000036091.1	26713	27242	None	9749	2376	197284	No_or_no_constitutive_exon
GTGTGCTGCCATACACAGGTGGGTCCTGGAAGTACTAGCAGGGACCAGAGGG	569941	570140	569891	569943	1	KQ011191.1	ENSCATG00000041772.1	447008	608163	NOTCH2	9749	2376	197284	No_or_no_constitutive_exon
AATGTTCCTTTATGTCTCTTTGTGTCTCTGTCTGTCTGCCTCGGGAGCAGGG	1168144	1168214	1168264	1168212	-1	KQ011191.1	ENSCATG00000035352.1	1166388	1193775	HAO2	9749	2376	197284	Yes
AGGTGAGGACCGAGTGTTTATCTTTTTCAGACCTCCACAGAGCCCGGGAGAA	3396415	3396525	3396365	3396417	1	KQ011191.1	ENSCATG00000000941.1	3391054	3402008	TRIM45	9749	2376	197284	No_or_no_constitutive_exon
CCCTTGGAGAAATCCCTGGGGTGGGAGGCGGTTGCTTGGGGGACCAAAAGAC	203013	203223	203273	203221	-1	KQ009614.1	ENSCATG00000032317.1	201370	219699	ETV4	9749	2376	197284	No_or_no_constitutive_exon
TATGCCCTGGACTATGCCTGACGGACTAACTCAGGTGCATGGGGCCACAGGT	967434	967615	967665	967613	-1	KQ009614.1	ENSCATG00000035475.1	954848	974957	SLC4A1	9749	2376	197284	Yes
GTCAGATGTCTGGGGCGCAGATCAAAATTGCGAACCCAGGGGAAGGATAGGC	1225803	1225832	1225882	1225830	-1	KQ009614.1	ENSCATG00000031513.1	1225732	1226782	None	9749	2376	197284	No_or_no_constitutive_exon
CTCCCACTCCCACCCTCAGCCCTCTGACTCATCTCAGCAGGGTTGGGCAGAG	1846178	1846244	1846128	1846180	1	KQ009614.1	ENSCATG00000020131.1	1843434	1852382	ACBD4	9749	2376	197284	No_or_no_constitutive_exon
CCTCCACACGCACACCAGGCCTCACCCTGCTCCTTCCATCTGGGGGACAGAG	1950528	1950678	1950478	1950530	1	KQ009614.1	ENSCATG00000036757.1	1931999	1958338	FMNL1	9749	2376	197284	No_or_no_constitutive_exon
GTGTCCTGGGGGGCACAGGCTGTGAGAGGTCTAAGCTGGGGGGCTGACAGGC	1956980	1957004	1956930	1956982	1	KQ009614.1	ENSCATG00000036757.1	1931999	1958338	FMNL1	9749	2376	197284	No_or_no_constitutive_exon
TGGCGGTCGATTCGCTGAAGCGCTCCTGCGAACCCCACGGGAGGGGTCAGTG	1951345	1951393	1951443	1951391	-1	KQ009614.1	ENSCATG00000023789.1	1951143	1951588	None	9749	2376	197284	No_or_no_constitutive_exon
GACCCGAAGCTGGCTCAAGGCCCCACCTTTCTGAGGCTATGGGAATCCAGTC	2112211	2112323	2112373	2112321	-1	KQ009614.1	ENSCATG00000031026.1	2107085	2149663	ARHGAP27	9749	2376	197284	Yes
TGGCACTCGAATGTTTGCTGATTCCTACTCAGTGTGACTGGGGTGTACAGCT	2265143	2265145	2265195	2265143	-1	KQ009614.1	ENSCATG00000030951.1	2258879	2265264	None	9749	2376	197284	No_or_no_constitutive_exon
GTGCCGCCCCTGCCCCTCATCATCATCTTTGGTTGGGGGTGGGGTGGCAGGG	3089541	3089695	3089491	3089543	1	KQ009614.1	ENSCATG00000035327.1	3044038	3096530	None	9749	2376	197284	Yes
TTAGTATTCTTGGGACGTGACTTTCCTGAATGTTTTAGGGAAAATACCAGAA	3227876	3228021	3227826	3227878	1	KQ009614.1	ENSCATG00000038366.1	3212105	3277313	None	9749	2376	197284	No_or_no_constitutive_exon
TGTCTTGGGTTTTTCTTGACGCTAGAGTTAGTCTCTGCAAGGGACATTAGAA	3345428	3345659	3345709	3345657	-1	KQ009614.1	ENSCATG00000035424.1	3278885	3352855	None	9749	2376	197284	No_or_no_constitutive_exon
GGCCAAATGTCTGTTTGAGAATAAAGACATAGATGTCTGTTTGGGAATAGGT	1723148	1723354	1723098	1723150	1	KQ011497.1	ENSCATG00000015431.1	1658575	1731934	SLC7A2	9749	2376	197284	No_or_no_constitutive_exon
TCTGGATGATACCCACCAAGAGGCTGGCCTGGGAACACACCGGGAGCCAGAG	337338	337435	337288	337340	1	KQ009809.1	ENSCATG00000035704.1	336895	337543	None	9749	2376	197284	No_or_no_constitutive_exon
CGGCAGAGGGGCCCACAGGGCTGCAGGCTTCTTGGACTGAGCACTGGGAGGA	348426	348474	348524	348472	-1	KQ009809.1	ENSCATG00000045006.1	343185	534106	TBCD	9749	2376	197284	Yes
TTTTTAATGGTCTCCAACATCTATTTCCAGGGATATTCGGGGCCAGGAAGTT	621334	621368	621284	621336	1	KQ009809.1	ENSCATG00000029134.1	585116	624863	RAB40B	9749	2376	197284	No_or_no_constitutive_exon
TCACTGACCCAGGCTGGTGGGAGCAGCCCTGGATGGTCCACCACAGGGAGTG	1196618	1196662	1196568	1196620	1	KQ009809.1	ENSCATG00000036312.1	1188713	1205938	FASN	9749	2376	197284	No_or_no_constitutive_exon
TTCCTGGGGTGGGAGGTTGGGGGTTCCTGGGGGTGCCGGCCGATGGGGAGTG	1203019	1203189	1202969	1203021	1	KQ009809.1	ENSCATG00000036312.1	1188713	1205938	FASN	9749	2376	197284	No_or_no_constitutive_exon
GTACACCCAGATTCGCAACCGTGCCCTCATCCAGGTAATGTGGGGGTCAGGC	1232438	1232471	1232521	1232469	-1	KQ009809.1	ENSCATG00000040045.1	1231571	1237122	GPS1	9749	2376	197284	No_or_no_constitutive_exon
CCGCCTCAAGGCCGCCCGCTCCCCGCAGGTGGACGCGGCCATGGGCCGAGGG	1354815	1355128	1354765	1354817	1	KQ009809.1	ENSCATG00000035542.1	1349362	1362730	NOTUM	9749	2376	197284	No_or_no_constitutive_exon
GCGCGTTCCCTCCGCCAGAGCTGGGCGCGCGGGGCGCGGCGGGGCTGCAGCC	1355974	1355995	1355924	1355976	1	KQ009809.1	ENSCATG00000035542.1	1349362	1362730	NOTUM	9749	2376	197284	No_or_no_constitutive_exon
CCTTCCATTCCAAGACTGACAGGTCTGTTTGAATTGGGGGTGGGGGCTAGGC	1565956	1566143	1566193	1566141	-1	KQ009809.1	ENSCATG00000045041.1	1562801	1567515	MRPL12	9749	2376	197284	No_or_no_constitutive_exon
ATTCTGTACCCCAGCTGCATCCTGGCAGCTGCTGTGGGCAATGAGACTAGAG	1704021	1704062	1703971	1704023	1	KQ009809.1	ENSCATG00000036603.1	1641415	1710417	NPLOC4	9749	2376	197284	No_or_no_constitutive_exon
GAAGGTAAGGCCTTGGCCCCACAGCTGCCCGCCTCAGGCCCAGGGAGCAGCA	2020385	2020436	2020335	2020387	1	KQ009809.1	ENSCATG00000040753.1	1971742	2026477	SLC38A10	9749	2376	197284	No_or_no_constitutive_exon
TTGAGTTGAGCGAATTGGCGCCCACCGTACTCCAGCCTGGGCGGACAAAGCG	2032423	2032518	2032568	2032516	-1	KQ009809.1	ENSCATG00000041787.1	2029416	2033927	NDUFAF8	9749	2376	197284	No_or_no_constitutive_exon
CCCTGCCAGCCCCACCAACAAGGGTGTGCACATCCACCAGGCGGGGTAAGTG	2354273	2354294	2354344	2354292	-1	KQ009809.1	ENSCATG00000020355.1	2311037	2720814	RPTOR	9749	2376	197284	No_or_no_constitutive_exon
GTTCTGGCCTCAGGACACTGACCACCCCTGGGGGTGGTCTAGGGACTTAGGG	2833334	2833356	2833406	2833354	-1	KQ009809.1	ENSCATG00000042834.1	2828661	2848282	ENDOV	9749	2376	197284	No_or_no_constitutive_exon
ACCGCCCCTGGGGGACGCCGCAGCACAGCCCAGTGCCAGGTGGGGTAGAGGT	2833247	2833251	2833301	2833249	-1	KQ009809.1	ENSCATG00000042834.1	2828661	2848282	ENDOV	9749	2376	197284	No_or_no_constitutive_exon
GACTTCTCCTAAATCCTGGCTGGGATTTCTCTTAACTCTTTGCGGGGCAGGA	2954414	2954568	2954618	2954566	-1	KQ009809.1	ENSCATG00000042518.1	2869758	3005627	RNF213	9749	2376	197284	Yes
TTCCTCCCATCGTTCACCCCCAACTAACCCCTATATTCCTGGGGCTGCAGAA	2888399	2888535	2888585	2888533	-1	KQ009809.1	ENSCATG00000042518.1	2869758	3005627	RNF213	9749	2376	197284	No_or_no_constitutive_exon
GACCTCAGGTGATCTGCCCGCCTTAGCCTCCCAAAGTGCTGGGATTACAGGC	2911453	2911542	2911403	2911455	1	KQ009809.1	ENSCATG00000042102.1	2909385	2911542	None	9749	2376	197284	No_or_no_constitutive_exon
CCTGCTGCTGCTTGTGCTTTGCAGCAGCTGCCTGGAAATCCTGGAGGGAGAC	3073099	3073168	3073218	3073166	-1	KQ009809.1	ENSCATG00000040812.1	3061659	3087567	CARD14	9749	2376	197284	No_or_no_constitutive_exon
GGCTCCGGTGGGAACCACATTGGCCACAGTGGCTGGTGGCAGCGGGTGAGAT	3195888	3195965	3196015	3195963	-1	KQ009809.1	ENSCATG00000045165.1	3186485	3247111	CCDC40	9749	2376	197284	No_or_no_constitutive_exon
ATCCCGTCACTTCTGGGGATGGATGCGTGGCTCGGGGCGGGGCGTTGGAGAC	3222091	3222201	3222251	3222199	-1	KQ009809.1	ENSCATG00000045165.1	3186485	3247111	CCDC40	9749	2376	197284	No_or_no_constitutive_exon
ATCATCCACTAATACAGAAATAAGTCAGTGAGGGAAAGGGAGAGCGGAAGCA	1746321	1746356	1746271	1746323	1	KQ011648.1	ENSCATG00000030547.1	1459482	1755641	None	9749	2376	197284	No_or_no_constitutive_exon
ACAACATGCTGGAGCCAAGTGCTAACATGCCTTGGTTCAAGGGATAAAAGGT	1729464	1729608	1729658	1729606	-1	KQ011114.1	ENSCATG00000032413.1	1728851	1730255	None	9749	2376	197284	No_or_no_constitutive_exon
GGACAAGAGCTACTGCACTTTGTTGGATTGCCTCTGCTCGTGGGGGCAAGTG	721072	721131	721022	721074	1	KQ010120.1	ENSCATG00000035592.1	673065	746372	NCAPG2	9749	2376	197284	No_or_no_constitutive_exon
TAGCTGAATCCCTGCGGCGTCCTGGGTACTCCCCTGGGGGGGGTGGGGAGGG	2063288	2063323	2063238	2063290	1	KQ011181.1	ENSCATG00000040492.1	1496100	2153707	RGS6	9749	2376	197284	No_or_no_constitutive_exon
GGGAGAAGCAAAGGGAAAGTAGGGAGAGAAAGAAAGGAAAAGGGGAAGAGGT	2538995	2539040	2538945	2538997	1	KQ011181.1	ENSCATG00000042248.1	2536656	2539040	None	9749	2376	197284	No_or_no_constitutive_exon
TCTGGGACTGGAGTAGACATCAGCCTCTGCAGGCTTGTCGAAGAAGGGAGAA	3112720	3112752	3112802	3112750	-1	KQ011181.1	ENSCATG00000036501.1	3111686	3113239	None	9749	2376	197284	No_or_no_constitutive_exon
CTGGAGGGCCCACTCAGACTCTCACCTCTGCCTCCAAGGGAAGAAAGAAGAG	820055	820717	820767	820715	-1	KQ010843.1	ENSCATG00000008302.1	819375	822375	None	9749	2376	197284	No_or_no_constitutive_exon
GCACAGCCGGATCCATGGTGCCCCCTGGGCTGGTGTTGGCAGCCGGGGAGAA	1193901	1193986	1193851	1193903	1	KQ010843.1	ENSCATG00000011190.1	1193663	1193986	None	9749	2376	197284	No_or_no_constitutive_exon
GAAGATTTTTATTATGAAGTGTTCCTAGTGCCACACTGTTGAAAAGGGAGGC	2335310	2335555	2335605	2335553	-1	KQ010843.1	ENSCATG00000035752.1	2335310	2335628	None	9749	2376	197284	No_or_no_constitutive_exon
GAGACTTGGGTGATGTTGCTGGAGCAGCCTACAATGATGACATGGGTGAGGA	302955	302994	303044	302992	-1	KQ009724.1	ENSCATG00000042128.1	301901	303790	None	9749	2376	197284	No_or_no_constitutive_exon
ATGGTTGTGACTATTGTGATGCATATCTACAGATGAAGGGTAACTGAGAGAT	338876	338945	338995	338943	-1	KQ009724.1	ENSCATG00000024314.1	338732	339992	None	9749	2376	197284	Yes
GGGGCAAACCAGAGAAAGAGTTAGGGAAGTTGAGAGGAATTCTGGGAAAGGG	960819	960845	960895	960843	-1	KQ009724.1	ENSCATG00000041669.1	956033	1003312	A2M	9749	2376	197284	No_or_no_constitutive_exon
GTCTTTCCATATTCTCATCATTTCTGTCTCTGCCTCACATGGGCTGATAGGT	1055316	1055443	1055493	1055441	-1	KQ009724.1	ENSCATG00000038497.1	1040149	1099873	PZP	9749	2376	197284	No_or_no_constitutive_exon
GAGAACCACCATTGTGACCAATTTCCATCTCTTTTTTAGGGAACCATAAGCA	1368783	1368804	1368733	1368785	1	KQ009724.1	ENSCATG00000029545.1	1352380	1378041	None	9749	2376	197284	Yes
GTGGCAGCTGGAAACGTGGGTGACATCCAAGCTTTGGCTCGGGAACTCAGCG	1376421	1376542	1376371	1376423	1	KQ009724.1	ENSCATG00000029545.1	1352380	1378041	None	9749	2376	197284	No_or_no_constitutive_exon
GTTATTTACACATTATTTCTCCTTTTTTTCTTTGACTTTTGGGAGTACAGTG	1162950	1163685	1162900	1162952	1	KQ011730.1	ENSCATG00000035663.1	1157078	1242927	SMARCAD1	9749	2376	197284	No_or_no_constitutive_exon
CTGAGGTTGAGTGTAGGAGAGCCCTGACCCCCCTTCCCTTCGGGGTACAGGT	2784203	2784391	2784153	2784205	1	KQ011278.1	ENSCATG00000043721.1	2782608	2788804	RABGGTA	9749	2376	197284	Yes
CCCAGGGAGAGAACTGGAGGGAACCAGTTTTGTGTGTTCTGGGGACACAGAG	2794265	2794384	2794215	2794267	1	KQ011278.1	ENSCATG00000031413.1	2788898	2805937	TGM1	9749	2376	197284	No_or_no_constitutive_exon
TCAGGCAGAGCCTGGAAGCTGAGGTGGGAGGGTGGTGGAGGGCAGGGCAGGT	2869673	2869694	2869623	2869675	1	KQ011278.1	ENSCATG00000040395.1	2861991	2871092	IPO4	9749	2376	197284	No_or_no_constitutive_exon
CTCCACAGAGCTAAGGGAGGAGCTCCGGGTCCCAGAGGGTGAAATCGTAGTC	2873942	2873973	2874023	2873971	-1	KQ011278.1	ENSCATG00000038181.1	2871209	2880626	REC8	9749	2376	197284	No_or_no_constitutive_exon
GGTTGGGGGTGCTGGCATATGTCTGGGGCTTGGACTTGGGGTGGGGGCAGCA	2930139	2930309	2930359	2930307	-1	KQ011278.1	ENSCATG00000040294.1	2929415	2938649	DCAF11	9749	2376	197284	No_or_no_constitutive_exon
TGGCATGAGTCACTCACCAGTCCCCATCTCCTGGCTGGCTGGCTGGGCAGGT	103481	103670	103720	103668	-1	KQ010951.1	ENSCATG00000038454.1	98457	106724	DYRK1B	9749	2376	197284	Yes
GGTAAGGGAGGGCTGGCCGGGATGTAGGAGGAGGTGACACAAGATGGGAGGT	500889	501068	501118	501066	-1	KQ010951.1	ENSCATG00000026009.1	500889	501318	None	9749	2376	197284	No_or_no_constitutive_exon
CTGGTGTACGACATCACCAGGTGGGTGCCCGAGGTGGGTGGGTGGGGCAGGG	1028003	1028023	1027953	1028005	1	KQ010951.1	ENSCATG00000031997.1	1022781	1040339	None	9749	2376	197284	No_or_no_constitutive_exon
CCCCAACCCGCCTCATCTCACACACCTTCCTCCTCCCTCCCAGGGCACAGAA	1200843	1200866	1200916	1200864	-1	KQ010951.1	ENSCATG00000033171.1	1200590	1207233	None	9749	2376	197284	No_or_no_constitutive_exon
TTCTCCAACCCCCAGTACTTCAATCCCCAGTAATTCCTGGATGGGAAGAGAC	1200590	1200771	1200821	1200769	-1	KQ010951.1	ENSCATG00000033171.1	1200590	1207233	None	9749	2376	197284	No_or_no_constitutive_exon
GGCTTCCCCTTCTGCCCAGTAGGAGTGACAGGGCTATCTGGGGGGCTCAGGT	1515425	1515547	1515375	1515427	1	KQ010951.1	ENSCATG00000030318.1	1479959	1524635	AXL	9749	2376	197284	Yes
GGACCCAGAACGGGAGGACAGTGTGAGGCTGGGACACAGGGTAGGGGAAGAG	1620704	1620734	1620654	1620706	1	KQ010951.1	ENSCATG00000039689.1	1620580	1652630	TMEM91	9749	2376	197284	No_or_no_constitutive_exon
TTAGAATTGTCACAACTACCACAGCTGTTGAGCGCAGCAGCCACAGGGAGGC	1703456	1703646	1703406	1703458	1	KQ010951.1	ENSCATG00000015892.1	1666306	1703714	None	9749	2376	197284	No_or_no_constitutive_exon
GGGCAAAGGGTGTCTCTTTTGGGCAGAGCTGCCTGTGGAGTGGGGAGCAGAA	2052027	2052173	2051977	2052029	1	KQ010951.1	ENSCATG00000031490.1	2030281	2055021	ARHGEF1	9749	2376	197284	No_or_no_constitutive_exon
CATCTGCAAGACCCGGAGGAACTCGGTCTTCCAGCAGGGCATGAAGTGAGAG	2113657	2113678	2113728	2113676	-1	KQ010951.1	ENSCATG00000040558.1	2110278	2141503	ATP1A3	9749	2376	197284	No_or_no_constitutive_exon
GGCATGGTGGCACTCACCTATAATCCCAGCTACTTGGGAGGCTGAGGCAGGA	2110278	2110316	2110366	2110314	-1	KQ010951.1	ENSCATG00000040558.1	2110278	2141503	ATP1A3	9749	2376	197284	No_or_no_constitutive_exon
ATCCTCTCCTGGGCCATGGGGGCTCCTTGAGAGATGGGGAAGGAGAGGAGGC	2215967	2215989	2216039	2215987	-1	KQ010951.1	ENSCATG00000030312.1	2145526	2223290	GRIK5	9749	2376	197284	No_or_no_constitutive_exon
GCATAGATCTAAGGTATTGGGAGTGGAGAGTGATAAAGGGAAGAGCTGAGGA	2231634	2234390	2231584	2231636	1	KQ010951.1	ENSCATG00000037432.1	2221809	2234390	ZNF574	9749	2376	197284	No_or_no_constitutive_exon
GGTGGCCGCGGGAGGCGCCTTCTAATGCTCACGTCTCCCCGGGGGCACAGAG	2249339	2249488	2249538	2249486	-1	KQ010951.1	ENSCATG00000037147.1	2245036	2286199	POU2F2	9749	2376	197284	No_or_no_constitutive_exon
GGCTTCCAGGTGAGCCCCCTGCCCCGTGCCCCTCTGGGCCCACGATGAAGGC	2567564	2567598	2567648	2567596	-1	KQ010951.1	ENSCATG00000040670.1	2559177	2585283	LIPE	9749	2376	197284	No_or_no_constitutive_exon
GGAATATTTCAGATATTTGGAATTGCTGTTTTAGAACTACAAATAGGGAGTT	2550059	2550113	2550009	2550061	1	KQ011789.1	ENSCATG00000033642.1	2451112	2559797	TPD52L1	9749	2376	197284	No_or_no_constitutive_exon
CACAAATAGCTATAGCAGAGTCACTCACAACTGTCTTCTGGGGACTGTAGCA	1010842	1011006	1010792	1010844	1	KQ010026.1	ENSCATG00000030813.1	952273	1016063	MRC2	9749	2376	197284	No_or_no_constitutive_exon
TTGGATGGAGCAGGGGGCTGCGGGCTGGGGGAGGGCAGGCCCGGGATGAGGA	1005213	1005325	1005163	1005215	1	KQ010026.1	ENSCATG00000030813.1	952273	1016063	MRC2	9749	2376	197284	No_or_no_constitutive_exon
TCTGCCACCAGGCCATGGGTCCTTGCCCCATGGTGTCCTGGGACCCAGAGCA	2034743	2034934	2034984	2034932	-1	KQ010026.1	ENSCATG00000043346.1	2031423	2077418	STRADA	9749	2376	197284	No_or_no_constitutive_exon
[truncated: 377 more rows]
