# Supplementary material for: Widespread Separation of the Polypyrimidine Tract From 3′ AG by G Tracts in Association With Alternative Exons in Metazoa and Plants
Source: Front Genet. 2019 Jan 14;9:741. doi: 10.3389/fgene.2018.00741 (PMC6339879; doi:10.3389/fgene.2018.00741)
Supplement: DATA FILE S2 — Sequences of REPAG 3′ SS from each species of metazoa, plants and protists. [file Data_Sheet_2.zip › Supplementary data 2/Protists_Release38_plasmodium_vivax_brazil_i.txt]

REPA_GGG_Sequence	Exon_Start	Exon_End	Pos_-50	Pos_+2	Strand	Chromosome	GeneID	Gene_Start	Gene_End	Gene_Name	Number_of_REPAs	Number_of_REPAs_has_GGG	Number_of_Intron(Intra_genic_Region)	Upstream_Constitutive_Exon
GTGAAAAGTTGCATGCGCAGATGGAGGCGCAGGAAAGGGTAAGCGATCAGGT	1492583	1492611	1492533	1492585	1	KQ234858	PVBG_00343	1491566	1492611	None	410	45	8943	No_or_no_constitutive_exon
GCAGATTGCAGGCACGGATGTGTTATCCCAAGCACATGTGGCAGCGGGAGCA	1602159	1602197	1602247	1602195	-1	KQ234858	PVBG_00368	1602159	1605037	None	410	45	8943	No_or_no_constitutive_exon
TAAACGGGGTGTCGAACGTAGTGGGGAGCGTCTCCCCCGGTGGGGTGCAGAC	1634539	1639227	1634489	1634541	1	KQ234858	PVBG_00372	1625826	1640027	None	410	45	8943	No_or_no_constitutive_exon
AAAAAGAACTCTCATGAAAATATCTGCGTACGATTTGAACAAAAGGGAAGAC	1907214	1909250	1909300	1909248	-1	KQ234858	PVBG_00435	1907214	1910207	None	410	45	8943	No_or_no_constitutive_exon
AACTTCCCTTTTGCTTCCTCTTTTTTTCCCACCAAATTAGAGAAGGGCAGTT	2154384	2154420	2154334	2154386	1	KQ234858	PVBG_00501	2153993	2155694	None	410	45	8943	No_or_no_constitutive_exon
TCTTTCCACCACTTTTATTTTATTGTTTTCTTTTTTTTGGGTAAACACAGCC	2301700	2303275	2303325	2303273	-1	KQ234858	PVBG_00540	2301531	2303908	None	410	45	8943	No_or_no_constitutive_exon
CAAAAGTGGCAGTGCCTTCAGCGGGGAGGAAGACACCGTTAAGGGTAAAGGG	903695	904498	903645	903697	1	KQ234875	PVBG_00752	901348	910090	None	410	45	8943	No_or_no_constitutive_exon
AACGGCGATGGTTTACCTCCCAGCGTGGTGGCCACCCCGAGCAGGGGGAGGA	1472051	1472953	1472001	1472053	1	KQ234875	PVBG_00885	1471475	1472953	None	410	45	8943	No_or_no_constitutive_exon
AAAGGAACGGCAAAAAAAGGGCCACAAAAGGATGACGAAGCGGGGAAGAGGG	1596267	1597234	1596217	1596269	1	KQ234875	PVBG_00920	1593634	1604303	None	410	45	8943	No_or_no_constitutive_exon
AAAAGCTGCAGCAGGAGGCGGACAAGTTGATGCCCCTGCTTGGCGGGGAGAC	1597309	1598157	1597259	1597311	1	KQ234875	PVBG_00920	1593634	1604303	None	410	45	8943	No_or_no_constitutive_exon
ATGGCACTTGGCCCCTTCATAAAGTGGCACCTTTGAGGGCAGCGCGTAAGTT	2145270	2145322	2145372	2145320	-1	KQ234875	PVBG_01029	2145270	2146652	None	410	45	8943	No_or_no_constitutive_exon
AACGACGATAAGAGCGGTGAGGGCGGTGACGCCTTTTTTAATGGGAGCAGTG	748861	748872	748811	748863	1	KQ234829	PVBG_01239	746258	748872	None	410	45	8943	No_or_no_constitutive_exon
GCGCCGGCGGCTACAGCAACGCCAGGCATATGTCCTCCCCGGGCATGCAGCA	389156	397529	389106	389158	1	KQ234843	PVBG_01460	388334	397529	None	410	45	8943	No_or_no_constitutive_exon
GAAAGCCACTGAAGAGCAGCACCACCACTACCACAAGGGGAACGCCGAAGGG	679675	680419	679625	679677	1	KQ234843	PVBG_01519	674216	688104	None	410	45	8943	No_or_no_constitutive_exon
CCGCACCGGTTCGTTTCTCCGGTCAGCGGCGGGATTAGCGGCGGGACCAGCG	1053586	1054871	1054921	1054869	-1	KQ234824	PVBG_01915	1053586	1055272	None	410	45	8943	No_or_no_constitutive_exon
ATTGCAAATCCGGGTACGCACCCCTTTCGCCTGACTGGGAAAACGCGCAGAT	578041	578263	577991	578043	1	KQ234837	PVBG_02089	576645	578706	None	410	45	8943	No_or_no_constitutive_exon
CTCTGGTGAGTGCGCAGCGGCGGGATAAGCAGTGGCCGCCGCGGGCTGAGGT	197297	198207	197247	197299	1	KQ234864	PVBG_02268	197067	198207	None	410	45	8943	No_or_no_constitutive_exon
TTTTTTTTCCTTTTTTTTTTTTTTTTTTTCCCCTTTGGACGAATGGGCAGGG	615792	615873	615923	615871	-1	KQ234864	PVBG_02376	614732	616405	None	410	45	8943	No_or_no_constitutive_exon
GCCCTCCACACGTGCAAAAAAAGCTACATTTGCCCACTGGGCCGCAAAAGGT	155655	155972	155605	155657	1	KQ234770	PVBG_02470	148025	155972	None	410	45	8943	No_or_no_constitutive_exon
GAGTGACATAAAAGGGAGCGCCATAGGGGGTAGCGCCAAGCGGGGGGAAGCA	1051266	1051515	1051216	1051268	1	KQ234770	PVBG_02702	1046215	1053377	None	410	45	8943	No_or_no_constitutive_exon
TCCCCCCCACGGTATCGACAGCGAAGAGGCGCAAGAGCAAAGGGAAGCAGCA	1051554	1052537	1051504	1051556	1	KQ234770	PVBG_02702	1046215	1053377	None	410	45	8943	No_or_no_constitutive_exon
TCACCCAATATGCAATTCGTTAACATTTTTCTCCCCCCCTCGGGCGATAGGC	307179	307344	307129	307181	1	KQ234811	PVBG_02768	305645	309000	None	410	45	8943	No_or_no_constitutive_exon
CCTCCTTTGCAGTGGAACCTCTAACGGTTCTGAAAAAGGGAAGCGGCGAGGT	797711	797873	797923	797871	-1	KQ234811	PVBG_02882	797503	800030	None	410	45	8943	No_or_no_constitutive_exon
ATCGAATGAAAAAAAAAAAAAAAAACCCAAAAAATGGCAATAACGGGAAGGA	284091	285198	285248	285196	-1	KQ234729	PVBG_02982	284091	286726	None	410	45	8943	No_or_no_constitutive_exon
TAGGGACTTCATGGACGCGATGAATTTGGAGGGGCGGGTGGAAGAGGTAGTA	120974	120977	120924	120976	1	KQ234711	PVBG_03150	116056	120977	None	410	45	8943	No_or_no_constitutive_exon
GAGGGGGAGCAGCAGGAAAGGCCGCGGGACCAGTGGACGGTTGGGCGGAGCG	373164	373176	373226	373174	-1	KQ234711	PVBG_03206	373164	377063	None	410	45	8943	No_or_no_constitutive_exon
CACCGCTTAACTCGTTCACCTCCCCTTTGCATCATTCCACCGGGACGCAGAT	542062	542203	542012	542064	1	KQ234711	PVBG_03250	540698	544973	None	410	45	8943	No_or_no_constitutive_exon
CCCCTTTACTCCCCCTTTGCACGAACCAACCGCGGATCCCAAACGGGTAGAT	344997	345110	345160	345108	-1	KQ234828	PVBG_03399	342405	346255	None	410	45	8943	No_or_no_constitutive_exon
AACGCAAATGATGGCAAACCAGGGAATAACAACTTGAATGGGATGATGAGCA	340659	341926	340609	340661	1	KQ234804	PVBG_03955	339271	343012	None	410	45	8943	No_or_no_constitutive_exon
TTCTCTCATTTTTCTCCCAATTTTCCCCCATATTTCTCCCCATTGGGAAGAT	466769	466856	466719	466771	1	KQ234804	PVBG_03978	464805	475327	None	410	45	8943	No_or_no_constitutive_exon
GAGTTTTGTCGAAATGGTAATGCGGCGGAAGGGGGGATGTCCGGGGGGAGAA	422516	422900	422466	422518	1	KQ234798	PVBG_04135	421609	422900	None	410	45	8943	No_or_no_constitutive_exon
GTGGAGGCGAACGCAATGAGGGACCTGGAAATGCTGGGCGGGCAGGGGAGCA	608427	608442	608492	608440	-1	KQ234798	PVBG_04182	608427	610448	None	410	45	8943	No_or_no_constitutive_exon
CATGAGCAAGAAGTTAAGAGAGAATCTTAATATAATGCAAACACTGGGAGAC	21146	21288	21338	21286	-1	KQ234851	PVBG_04216	20845	22460	None	410	45	8943	No_or_no_constitutive_exon
AGAAGAAATACACCCATTTTTCTTTTCTCTATCCTCCCGTGGGGTGAAAGAA	395405	404431	395355	395407	1	KQ234851	PVBG_04289	392182	404431	None	410	45	8943	No_or_no_constitutive_exon
GCCCCCGGGGGGGTCGCACCCGCAGAGTGCTCTCACCCTGAGGGAAGCAGAC	62489	62697	62439	62491	1	KQ234816	PVBG_04368	60931	67068	None	410	45	8943	No_or_no_constitutive_exon
TTTTGCTTACCAAAATGATGCTCTCTTTTTTTTTTTTTTTTTGGGGACAGGC	175963	176007	175913	175965	1	KQ234816	PVBG_04393	171319	176007	None	410	45	8943	No_or_no_constitutive_exon
GGTTTGTGAAGCTGCTCGTCGCGAGAGGGGGTCGGCGTCTGCCCGGGGAGAC	48558	50933	48508	48560	1	KQ234820	PVBG_04656	45683	50933	None	410	45	8943	No_or_no_constitutive_exon
CCGCAACCCCTCATGCCGCAACCCCTCATGCCGCTTCTCCTCAAGGGGAGCT	63917	70919	63867	63919	1	KQ234820	PVBG_04660	61363	70919	None	410	45	8943	No_or_no_constitutive_exon
CTCCAAGTGGGGAAGGCCACCCAAATAGGGAAGGTCACCCAAATGGGGAGAT	306030	306702	305980	306032	1	KQ234797	PVBG_04893	304800	306702	None	410	45	8943	No_or_no_constitutive_exon
ACACAGCCGTGGAGGCGACAGCCGTGGAGGCTACAACCGTGGGGAAGAAGGG	77542	77722	77772	77720	-1	KQ234818	PVBG_04948	77542	81034	None	410	45	8943	No_or_no_constitutive_exon
CATAATTTCTGAACAGGTTCATAATTTTTTAAAAAATTTCGAAAGGGAAGCA	244962	246206	244912	244964	1	KQ234818	PVBG_04992	243140	247493	None	410	45	8943	No_or_no_constitutive_exon
ATGTGTTAAGTAGGATAAAAAAATATTTCGATTTATTAAACCATGGGGAGGA	115175	115601	115125	115177	1	KQ234802	PVBG_05258	114905	115601	None	410	45	8943	No_or_no_constitutive_exon
GCTGCACAATTATAGGAAGGGGAACCACTACGAGGCGCAGCAGGGGGAAGTG	4058	6290	6340	6288	-1	KQ234774	PVBG_05640	4058	7401	None	410	45	8943	No_or_no_constitutive_exon
CTAATGGATTGGATTCCGTCCAAGCACCCTTTCCTGAACAACCAAGGGAGAG	29003	29333	29383	29331	-1	KQ234746	PVBG_06072	28737	30362	None	410	45	8943	No_or_no_constitutive_exon
CCTACCCATTTGTCACTTCCCTCCTCATTTTTACCCCCAAAACGGGCCAGGT	2477	2515	2565	2513	-1	KQ234791	PVBG_06344	1310	4395	None	410	45	8943	No_or_no_constitutive_exon
