# Supplementary material for: Widespread Separation of the Polypyrimidine Tract From 3′ AG by G Tracts in Association With Alternative Exons in Metazoa and Plants
Source: Front Genet. 2019 Jan 14;9:741. doi: 10.3389/fgene.2018.00741 (PMC6339879; doi:10.3389/fgene.2018.00741)
Supplement: DATA FILE S2 — Sequences of REPAG 3′ SS from each species of metazoa, plants and protists. [file Data_Sheet_2.zip › Supplementary data 2/Metazoa_Release91_sus_scrofa.txt]

REPA_GGG_Sequence	Exon_Start	Exon_End	Pos_-50	Pos_+2	Strand	Chromosome	GeneID	Gene_Start	Gene_End	Gene_Name	Number_of_REPAs	Number_of_REPAs_has_GGG	Number_of_Intron(Intra_genic_Region)	Upstream_Constitutive_Exon
ACGTTAACTCATCCTGTTCTTGTTTAACTTGCTCCTGGGGATGGCAGCAGCC	227381	227543	227593	227541	-1	2	ENSSSCG00000024389.2	221988	229570	SIGIRR	8050	1930	195920	No_or_no_constitutive_exon
GGTGGCCCGCTCCCAACTGCGGACTAATTCTGACTTGGGGTGGGGGGCAGCC	384205	384293	384343	384291	-1	2	ENSSSCG00000040951.1	383904	384642	SCT	8050	1930	195920	No_or_no_constitutive_exon
CCGCCAACTCCGGAGTCTCTGGCGGCCGAGCTGTGGGGGGGGGGGGGCAGGG	760152	760251	760102	760154	1	2	ENSSSCG00000033382.1	757932	789977	None	8050	1930	195920	No_or_no_constitutive_exon
TGCAGGCCGGAGGTGGGCCTGGTGTGCAGGAACCAGGACCAGGGGGCAAGTT	777899	780516	777849	777901	1	2	ENSSSCG00000033382.1	757932	789977	None	8050	1930	195920	No_or_no_constitutive_exon
GGGGCGCCCCGTGGAGCCCTGCTGGTGCTCTGAGCCCTGGGGCGGGGCAGGG	783887	783918	783837	783889	1	2	ENSSSCG00000033382.1	757932	789977	None	8050	1930	195920	No_or_no_constitutive_exon
GCCGGCGGGCAGGGCGCGGGCGGCGGCGACCTGCGGCGGCGGGAGGCAAGGG	1008760	1008950	1009000	1008948	-1	2	ENSSSCG00000032911.1	1008760	1016641	DUSP8	8050	1930	195920	No_or_no_constitutive_exon
CAGCTTTTCTCACACACTCTGAGGGGGCAGCCCTAGGGAGGGCAGACCAGTT	1488375	1488655	1488325	1488377	1	2	ENSSSCG00000032802.1	1487636	1488655	None	8050	1930	195920	No_or_no_constitutive_exon
TGCAGCGCCAAGCCGCTCATCTACTTCACAACGGCTGCCAGCCGGGCAAGCG	2296526	2296619	2296669	2296617	-1	2	ENSSSCG00000036902.1	2296526	2300428	None	8050	1930	195920	No_or_no_constitutive_exon
ACCACGAAAGTGCCCAGCACGCTGCCACCGGGCGCAGAGCTGGGGGCCAGGA	2991286	2991597	2991236	2991288	1	2	ENSSSCG00000033043.1	2503192	3013678	SHANK2	8050	1930	195920	No_or_no_constitutive_exon
TTCCCGCCCTCACTTCCGTCTCTGGGGCCCAGCGTGAACAGGGTCAGCAGCC	2913156	2913230	2913106	2913158	1	2	ENSSSCG00000031191.1	2792232	3840396	None	8050	1930	195920	No_or_no_constitutive_exon
GCAAGCTCTATGGCTCGGTGAGTACCGCGGGCCGCCGAGCGGCCGGGCAGGA	3528201	3528312	3528151	3528203	1	2	ENSSSCG00000012870.2	3525320	3528873	FGF4	8050	1930	195920	No_or_no_constitutive_exon
CCCCGCCCAGGGGTTGGCCCAGCCACAGACATTTCATAGCGGAAGGGCAGCT	4887489	4887540	4887590	4887538	-1	2	ENSSSCG00000028501.2	4867509	4889189	ALDH3B1	8050	1930	195920	No_or_no_constitutive_exon
AAGCAGCAGCTTGGTGCAGCCTGAAAGAAGGCTGGCGGGGTGAGCAGGAGCC	4945107	4945400	4945057	4945109	1	2	ENSSSCG00000034410.1	4944913	4948781	TBX10	8050	1930	195920	No_or_no_constitutive_exon
AGAGAGGATTGGACCAAGGGGAGAAGGTCCAATCCGGGCTGGAGGCCAAGGG	5018784	5018957	5018734	5018786	1	2	ENSSSCG00000020764.2	5016617	5020537	CABP2	8050	1930	195920	Yes
GAGCGGCCGCCAGAGGTTCCTTGACCCACGTCCTGCGGTCGGCTGGGCAGGT	5195288	5195446	5195496	5195444	-1	2	ENSSSCG00000027956.2	5184667	5207013	SSH3	8050	1930	195920	No_or_no_constitutive_exon
AAGGCCCTGAAGGATGTGAAGGGCCAGATTGGGGCACCCATGCCGGGAAGGT	5587617	5587797	5587567	5587619	1	2	ENSSSCG00000012926.3	5566607	5587797	PC	8050	1930	195920	No_or_no_constitutive_exon
AGGGGGCAGGGGGAGCAGCACCCCGATCCTGACTCTGGTCTGGGGCACAGAG	6050732	6050825	6050682	6050734	1	2	ENSSSCG00000012939.3	6046097	6053667	BRMS1	8050	1930	195920	No_or_no_constitutive_exon
ACACACACAAACCCGTCCAAGGGTCTGTTCTCTCCACTCACCGAAGGGAGAG	6060129	6060213	6060079	6060131	1	2	ENSSSCG00000012950.2	6052364	6060213	RIN1	8050	1930	195920	No_or_no_constitutive_exon
GGGCCTCCCCTGGGGCTGCAGCAGAGGAGGGCAGTGGGGGCCAGAGGCAGGG	6059097	6059270	6059047	6059099	1	2	ENSSSCG00000012950.2	6052364	6060213	RIN1	8050	1930	195920	No_or_no_constitutive_exon
TAGCGAGGGTGGGACAGGCAGTTCCAACATTGGCGGGTGGGGTGGGGGAGGG	6387341	6387486	6387536	6387484	-1	2	ENSSSCG00000012964.3	6374655	6387718	TSGA10IP	8050	1930	195920	No_or_no_constitutive_exon
GACAGAGAAGGTGCCCCCAGGAAACCCAGGTGAGGCCCAACTGCGGGGAGAA	6375125	6375252	6375302	6375250	-1	2	ENSSSCG00000012964.3	6374655	6387718	TSGA10IP	8050	1930	195920	No_or_no_constitutive_exon
GGGGCTAGTTTCCTTCTGAGACATTCTTTCTGCTCCCCTCACTCGGGAAGAC	6716996	6717125	6716946	6716998	1	2	ENSSSCG00000012985.3	6701339	6723929	LTBP3	8050	1930	195920	Yes
GTGTGAAGTGTGTGCCGGAAGCAGGTGCTGATGGGGCCTCTGGGGAACAGGT	7018508	7018594	7018644	7018592	-1	2	ENSSSCG00000012999.3	6909111	7023956	CAPN1	8050	1930	195920	Yes
CCCACCTGCCTTTCCTGGGCCTGGATCTAAAGGTCATCTCTTGGGAATAGGG	7128706	7128829	7128656	7128708	1	2	ENSSSCG00000013010.3	7127653	7141158	NAALADL1	8050	1930	195920	No_or_no_constitutive_exon
AGCCCTGGTGAGTCACCGTGCTCTCCCTGCCCCGTGTCTGGTGGGTGCAGGC	7147592	7147708	7147758	7147706	-1	2	ENSSSCG00000013012.3	7141706	7158868	SNX15	8050	1930	195920	Yes
GCTGCCCTGAGCCAGGAAGTGACGCGGCTCCAGAAACAGAGGGAACGAAGCC	7336692	7336720	7336642	7336694	1	2	ENSSSCG00000013018.3	7328354	7346417	CDC42BPG	8050	1930	195920	No_or_no_constitutive_exon
GCTGATGCCGGTTGTCTCCTTGTCTCTCCCTCCCTCCCGGGGCTGGGCAGGT	7496201	7496326	7496151	7496203	1	2	ENSSSCG00000033188.1	7478894	7496666	None	8050	1930	195920	No_or_no_constitutive_exon
TTGTGTATGCATATGGGTGACCCTGTTTTTGGAGGGTGAGCTGGGGGGAGGT	7518723	7518762	7518673	7518725	1	2	ENSSSCG00000033229.1	7511482	7518762	None	8050	1930	195920	No_or_no_constitutive_exon
CGGGTGGTACCATCAGAAGGCCGGCCACGACTCGGATGGAGGCTGGGAAGAA	7816014	7816155	7816205	7816153	-1	2	ENSSSCG00000013027.3	7813599	7818211	None	8050	1930	195920	No_or_no_constitutive_exon
CAGCTGGGGGTGGGCAATGGGACCGCTGACTCTGTATGTGGGGGCCACAGGG	7851483	7851580	7851630	7851578	-1	2	ENSSSCG00000013034.3	7845341	7860081	PLCB3	8050	1930	195920	No_or_no_constitutive_exon
CATCGGCCCATCTCCTCCCTCACTTGCTCTCTGTCCCCCTTGGGCGGCAGTT	8089014	8089209	8089259	8089207	-1	2	ENSSSCG00000013045.4	8086521	8095534	OTUB1	8050	1930	195920	No_or_no_constitutive_exon
CTCACGTGGCTGTGGCGTGGGCTGGGAGCCTCCATATGCCACGGGTGCAGCC	8512112	8512161	8512211	8512159	-1	2	ENSSSCG00000027453.2	8512112	8534066	None	8050	1930	195920	No_or_no_constitutive_exon
GGCGCTATGTTGGCAAATGATTCATCTTTGTTGTTGTTGAAGGGTTTGAGAG	8615097	8615205	8615255	8615203	-1	2	ENSSSCG00000029248.2	8609222	8628446	None	8050	1930	195920	No_or_no_constitutive_exon
GACGACCATGCTGGCCAGGGAATGTGGTCCTGATGAGTACAGGGGCCCAGAG	8860292	8860352	8860242	8860294	1	2	ENSSSCG00000040074.1	8859486	8860352	None	8050	1930	195920	No_or_no_constitutive_exon
CCATCCCTAGAGGGGGACCTAGGCCTGAAAGGTGCCAAGCCACAGGGCAGTT	9198359	9198394	9198309	9198361	1	2	ENSSSCG00000033010.1	9183861	9215567	AHNAK	8050	1930	195920	No_or_no_constitutive_exon
CTGAGGCAGAGCTGAATGTCGAGACTCCTGAAATTAGTGTGGGTGGCAAGGG	9212952	9213117	9212902	9212954	1	2	ENSSSCG00000033010.1	9183861	9215567	AHNAK	8050	1930	195920	No_or_no_constitutive_exon
CCCCTCAAGTCTCCGTCCCTGATGTGAACGTTAGCTTGAAGGGACCAAAGAT	9213522	9213543	9213472	9213524	1	2	ENSSSCG00000033010.1	9183861	9215567	AHNAK	8050	1930	195920	No_or_no_constitutive_exon
CCACAGGGCAGTTTGGGGGTGGACATCTCTGTGCCCAAAATTGAGGGTAGCA	9198398	9198425	9198348	9198400	1	2	ENSSSCG00000033010.1	9183861	9215567	AHNAK	8050	1930	195920	No_or_no_constitutive_exon
CGTGCCCAAGATGAAGACCCCCAAATTCTCCGTATCAGGTTCTAAGGGAGAG	9198516	9198682	9198466	9198518	1	2	ENSSSCG00000033010.1	9183861	9215567	AHNAK	8050	1930	195920	No_or_no_constitutive_exon
AGAGCTGATGCTTCTGCTCCTGGCCACCCTGGGGTCGGCCAGGGAGAGAGCC	9429235	9429378	9429428	9429376	-1	2	ENSSSCG00000013066.3	9414583	9441470	INCENP	8050	1930	195920	No_or_no_constitutive_exon
TGGTACAGTGACTCCTTCCCCACTGGGGGCCTGTCTCTGTGTGGGTGCAGGT	10163613	10163692	10163742	10163690	-1	2	ENSSSCG00000013087.3	10158187	10171457	TKFC	8050	1930	195920	Yes
AGAGGCACTGAGCGCAGCCTTAAAGAACAGGTTGTGGGGAAAGGGGCAAGAA	10514583	10514608	10514658	10514606	-1	2	ENSSSCG00000013097.3	10514214	10522728	None	8050	1930	195920	No_or_no_constitutive_exon
AGCAGGTCCGAGGCTGGAGGGTACCCGGCCCAGCGGAAGGGTGAGTGGAGCC	10817501	10817525	10817575	10817523	-1	2	ENSSSCG00000013113.3	10814551	10827437	TMEM132A	8050	1930	195920	No_or_no_constitutive_exon
CTCTCCCCATCTCTCTTCCTGCTTCTGCCACCTCTCGTATCCGGGGGAAGGG	11703504	11703615	11703665	11703613	-1	2	ENSSSCG00000013119.3	11681360	11740744	STX3	8050	1930	195920	No_or_no_constitutive_exon
GGTCCTCCCTTCCTAATCAGCCAACCCTCTCCTCTCTCGGGAAACTGCAGGT	12411577	12411685	12411527	12411579	1	2	ENSSSCG00000040088.1	12364408	12424328	None	8050	1930	195920	No_or_no_constitutive_exon
AGAACATGGCGACTCAAGCGTGGCTGTGTGGAGTGGGGTGAATGTGGCAGGT	12988753	12989329	12989379	12989327	-1	2	ENSSSCG00000032557.1	12988753	12990030	None	8050	1930	195920	No_or_no_constitutive_exon
ATCTGTGTGAGGATGCAGGTTCAATCCCTGGCCTCACTCAGGGGGTTCAGGA	13345272	13345298	13345348	13345296	-1	2	ENSSSCG00000032195.1	13343336	13380027	None	8050	1930	195920	No_or_no_constitutive_exon
CTACGTGAATATCATCCCTGCCATCCTGAAGATCTCTTCTGCACAGGGAGGA	13779393	13779643	13779693	13779641	-1	2	ENSSSCG00000034028.1	13779393	13780343	None	8050	1930	195920	No_or_no_constitutive_exon
CTCAACATTAATAACAGGTATTTCCCTTTTTCCTTTCCTTTGGGAAACAGCA	14965877	14965944	14965827	14965879	1	2	ENSSSCG00000040838.1	14933196	14971412	AGBL2	8050	1930	195920	No_or_no_constitutive_exon
AGGCTCAGAGTCGGGGCTGACGGCCCCGGCCCACCACCCCTGGTGGGCAGTT	15168871	15169210	15168821	15168873	1	2	ENSSSCG00000013239.3	15167008	15193069	PSMC3	8050	1930	195920	No_or_no_constitutive_exon
CCTCGCCCTGGGGCTGCCCTGAGGCTTCTCCACATGGCGGGGGAACACAGGG	15254877	15255041	15254827	15254879	1	2	ENSSSCG00000013236.3	15247538	15269299	MYBPC3	8050	1930	195920	Yes
AGATGAACTGGGACCTGAGACCCCCCCTGTGCCTCTCTTTTGGGGGTCAGAC	15324519	15324708	15324758	15324706	-1	2	ENSSSCG00000013235.3	15270785	15326202	MADD	8050	1930	195920	No_or_no_constitutive_exon
TCCCTGCACTCAAGGCACTGGGGAGCCCCCCAGCAGCGGGAGGACGGCAGCA	16558121	16558221	16558071	16558123	1	2	ENSSSCG00000013267.3	16555136	16560684	PEX16	8050	1930	195920	No_or_no_constitutive_exon
GAAAAAGGTATTTACTGCTTGTTCTTATTGTGTGTGTGTCTTGGGAACAGCG	26802482	26802633	26802683	26802631	-1	2	ENSSSCG00000013304.3	26786176	26826995	NAT10	8050	1930	195920	Yes
GTTCTTATTATTTTTTCTAATTTCTTCCCTCCACTATTTTTAATGGGTAGCA	38950388	38950475	38950525	38950473	-1	2	ENSSSCG00000013347.3	38888027	39032739	PRMT3	8050	1930	195920	Yes
CACAGGGCGGGCGGAGCAGCCTGGGCTCCTCTGGCAGTCGGGAAAACAAGGA	41615102	41615151	41615052	41615104	1	2	ENSSSCG00000013377.3	41605031	41645713	USH1C	8050	1930	195920	No_or_no_constitutive_exon
GCACGAACCCTAAGTGACTCTGACCTGCCATGGGTCTCTCTGGGCAGCAGAA	41684207	41684393	41684157	41684209	1	2	ENSSSCG00000013378.3	41666908	41756703	ABCC8	8050	1930	195920	Yes
GCTTTGGGAGCTTAACATTAAGAAGAAATTTCCAGGACTGGGAAATCCAGCT	45752892	45752935	45752985	45752933	-1	2	ENSSSCG00000036173.1	45741404	45767768	None	8050	1930	195920	No_or_no_constitutive_exon
CGGACGAGCTGGTGGTCGGCGCGCCTCTGACAGCATTCTGGGACGCGCAGGC	47386319	47386564	47386269	47386321	1	2	ENSSSCG00000013401.3	47385238	47444661	DKK3	8050	1930	195920	Yes
AAATGGAGAGTCTCCCATATAATAATGCATTTACTTTTGGGGGAATCTAGGA	49033423	49033534	49033584	49033532	-1	2	ENSSSCG00000022492.2	49028922	49083644	AMPD3	8050	1930	195920	No_or_no_constitutive_exon
CCCTCCTGTGCAGGGAGAAGTGATGGAGGGTGCTGACAACCAGGGTGCAGGA	50166083	50166178	50166228	50166176	-1	2	ENSSSCG00000034658.1	50165606	50166266	None	8050	1930	195920	No_or_no_constitutive_exon
CAAAGGAGACCGGCAGAGAGGAACCCAGCCCTGATTGGGCTTTGAGGGAGGC	51302924	51303025	51303075	51303023	-1	2	ENSSSCG00000033992.1	51302358	51306531	None	8050	1930	195920	No_or_no_constitutive_exon
AGCTGGACTCCAGCCATTGCCGCCACTGCAGTAGGGCGGGTGGGGGGTAGGA	56945941	56946262	56945891	56945943	1	2	ENSSSCG00000036878.1	56943303	56950615	None	8050	1930	195920	Yes
AGCATCCATGAGGACGCCGGTTTGATCCCTGGCCTCTCTCAGTGGGTTAGGG	56950429	56950615	56950379	56950431	1	2	ENSSSCG00000036878.1	56943303	56950615	None	8050	1930	195920	No_or_no_constitutive_exon
GGTCAGGGACCTTTTTACTGAGCTCTAAAAAGCCCTGTCTGGGATTGCAGCT	57057352	57057536	57057302	57057354	1	2	ENSSSCG00000036756.1	57053596	57097824	ZNF496	8050	1930	195920	Yes
TTGAATGCCAGTTGGATGCCAGACTTCTTATGCCGTTTCTCATGGGGCAGGT	58622856	58622958	58622806	58622858	1	2	ENSSSCG00000031759.1	58617204	58626805	TM6SF2	8050	1930	195920	Yes
GGTGGCCTGTGTGGTCTCTGACCCCATTCCTCTCTTTCTGGGTGTGGCAGGC	59067819	59067992	59067769	59067821	1	2	ENSSSCG00000013916.3	59061458	59068846	COMP	8050	1930	195920	No_or_no_constitutive_exon
GGCTCTCTGACCCCACCAGGGCCGCTGAGCAAGCCTGCTGGGTGGGGCAGGC	59212298	59212416	59212466	59212414	-1	2	ENSSSCG00000013911.3	59210791	59223003	TMEM59L	8050	1930	195920	Yes
GGCCAGTGATTGGTGGTCCAGGGTGAAGTACGTGGGGTCTCAGGGACCAGCC	59235582	59235596	59235532	59235584	1	2	ENSSSCG00000013909.3	59222565	59235596	CRLF1	8050	1930	195920	No_or_no_constitutive_exon
TCGCAGTCGGGCCCAGGAACAGCACCATAGTCCCTGGTGGCACATGGGAGCC	59557165	59557993	59557115	59557167	1	2	ENSSSCG00000038331.1	59545869	59557993	None	8050	1930	195920	No_or_no_constitutive_exon
TCACACAGCAATCTTTTCTGACCTTTCTCGCTTTTTCTCTGACCGGGCAGGT	60377900	60378555	60378605	60378553	-1	2	ENSSSCG00000039295.1	60377900	60379020	MRPL34	8050	1930	195920	No_or_no_constitutive_exon
CCTGCTGACCAATGCCCTTCAACCCTCCCCACCACCCACTCACGGGACAGAG	60385821	60385992	60385771	60385823	1	2	ENSSSCG00000031877.1	60380704	60388983	ABHD8	8050	1930	195920	No_or_no_constitutive_exon
ACTGTCCTTCAAGGCATCTCACTTTCCTTCTTTTCCACTTCGGGAGGCAGGA	60417026	60417167	60416976	60417028	1	2	ENSSSCG00000036575.1	60411565	60425899	USHBP1	8050	1930	195920	Yes
CTGTCTGACTCCCTGCCTTCCCTTTCTGATCCACTTCTGTTGGGAAACAGAG	62145414	62145493	62145364	62145416	1	2	ENSSSCG00000013839.3	62142577	62155175	RASAL3	8050	1930	195920	No_or_no_constitutive_exon
AGTCCCCGAAGCCGGGTCCCACGGAACCTCCTCAGGCATAGCGGGGGCAGAT	62490584	62490647	62490697	62490645	-1	2	ENSSSCG00000034082.1	62490377	62490878	None	8050	1930	195920	No_or_no_constitutive_exon
GTGCAGGCCCTGCTGTGGCGGGCCTTCTGTCCACTCCAGGGATGGGAAAGTT	63175840	63176021	63176071	63176019	-1	2	ENSSSCG00000013785.3	63154773	63199128	None	8050	1930	195920	No_or_no_constitutive_exon
CAGGGCTGCTACAGTGACAATGCTGGATGTTTAACCCACTGGGTCACAAGGG	64613387	64613414	64613464	64613412	-1	2	ENSSSCG00000034026.1	64613387	64619222	None	8050	1930	195920	Yes
AGCTCACCTCCAGGTGGGCCACAGTGAAAATGACAGGGTCCATGAGGAAGAC	65036838	65036985	65037035	65036983	-1	2	ENSSSCG00000039819.1	65036838	65037783	None	8050	1930	195920	No_or_no_constitutive_exon
GCACCGTGAGGGCAGCCGGCCAGCCCGGGAGGGCGAGGGCGAGGGCCCAGAT	65779941	65780040	65779891	65779943	1	2	ENSSSCG00000013754.3	65593910	65870456	CACNA1A	8050	1930	195920	No_or_no_constitutive_exon
AGCGGCCGCCCCCGGGGGGCCACGGCAGCAGCCGCTCGCCCGGGATGGAGCG	65869779	65870181	65869729	65869781	1	2	ENSSSCG00000013754.3	65593910	65870456	CACNA1A	8050	1930	195920	No_or_no_constitutive_exon
GTGCCTTGTGCCAGAGGCCCCGCCACGTACTGGGCCGCTCGGGGTTGCAGGT	66285890	66285996	66285840	66285892	1	2	ENSSSCG00000013726.3	66270122	66291657	TNPO2	8050	1930	195920	No_or_no_constitutive_exon
GTATCAGGAATTTGAAGAGAAGCCATATAAATGCAAGGAATGTGGGAAAGCT	66603354	66604361	66604411	66604359	-1	2	ENSSSCG00000013718.3	66591830	66634720	None	8050	1930	195920	No_or_no_constitutive_exon
GGATGATTGGGGTCAGGAATCAGGATCAGCGATTCCGTCTTGGCGGGCAGGA	68737226	68737446	68737496	68737444	-1	2	ENSSSCG00000027434.2	68732654	68807210	OLFM2	8050	1930	195920	Yes
CCAGCAGGGCCAGTCTGCCGGTCCTGAGGCCTATTCTCTCGCACGGGCAGCT	69333614	69333711	69333761	69333709	-1	2	ENSSSCG00000013644.3	69323790	69337821	KRI1	8050	1930	195920	No_or_no_constitutive_exon
CCTTCCTGACTCTCCCATTTCCCGCCTGCTGGTTCCTGGGGGGAGCCCAGGT	69397320	69399074	69397270	69397322	1	2	ENSSSCG00000013639.3	69364948	69399079	SLC44A2	8050	1930	195920	No_or_no_constitutive_exon
CCAATACAAGATCCCAGGCTGGTTCTTAAATAGAAGGATGGGAAGTACAGCC	69407244	69407385	69407435	69407383	-1	2	ENSSSCG00000035950.1	69405374	69407658	None	8050	1930	195920	No_or_no_constitutive_exon
CCCTTCTTCGGAGATAACGCTTGGTTTGCGTGTCTTATTGGGGATGCCAGGT	69772315	69772429	69772265	69772317	1	2	ENSSSCG00000013629.4	69717312	69810295	SMARCA4	8050	1930	195920	No_or_no_constitutive_exon
ATTGAGAAATTACCCAGAAATCCATCCCCTCCCCACATGTTGCGGGGGAGAG	69897251	69897374	69897424	69897372	-1	2	ENSSSCG00000037382.1	69897086	69897696	None	8050	1930	195920	No_or_no_constitutive_exon
AGCCAGAACAGGGAGGGGCTGATCGGTCTCCCTCTCACCCTGGGGGCCAGTT	69933907	69934060	69934110	69934058	-1	2	ENSSSCG00000038604.1	69925854	69972306	DOCK6	8050	1930	195920	Yes
GCTCAGGCCTGACCCTCTCTCTCTCTCTCCCTGTCCTGTTTGGGTGGCAGTC	70050570	70050759	70050520	70050572	1	2	ENSSSCG00000013620.3	70039965	70058072	PLPPR2	8050	1930	195920	No_or_no_constitutive_exon
GCAATACTTCCCAAATTGCTCCCTTCCCTCGCTGGCTCCTCGGGGAACAGGG	70067045	70067224	70067274	70067222	-1	2	ENSSSCG00000013618.3	70061319	70068686	EPOR	8050	1930	195920	No_or_no_constitutive_exon
TGATGGGGTTGGTGATGGGCTGAGAGTGACTGGAACTCTTGGGGCTACAGAA	70077558	70077645	70077695	70077643	-1	2	ENSSSCG00000013625.3	70073066	70096991	CCDC151	8050	1930	195920	No_or_no_constitutive_exon
TATGCTATATGGTGATGAGGCAAGCTTCATGACTCTCAACATGGGATGAGAT	70293582	70293958	70294008	70293956	-1	2	ENSSSCG00000013610.3	70282874	70295796	None	8050	1930	195920	No_or_no_constitutive_exon
ATGCAGAGCAGTGTGTCCCATGCCCAGCCTAAGGGTATCCAAACAGGGAGAG	70283646	70283766	70283816	70283764	-1	2	ENSSSCG00000013610.3	70282874	70295796	None	8050	1930	195920	No_or_no_constitutive_exon
ACCACAGGAAAAGGTCTGAGAACTACTATAAGCAATGGGGAAAACTATAGAC	70316032	70316379	70316429	70316377	-1	2	ENSSSCG00000013611.2	70313572	70316522	None	8050	1930	195920	Yes
GGCAGCAGCAGCAGGGGCTGAGGGCAGTCCAGGCTTGGGGCGGATGGCAGCA	70371189	70371513	70371563	70371511	-1	2	ENSSSCG00000034805.1	70370698	70372586	None	8050	1930	195920	No_or_no_constitutive_exon
TCTACAGTGGTTTTAACTGCAGGCCAAGGGTCACGTCTACAGGGGCTGAGCT	70370698	70370730	70370780	70370728	-1	2	ENSSSCG00000034805.1	70370698	70372586	None	8050	1930	195920	No_or_no_constitutive_exon
AACATTTTGATTGTTTACTTGCTGTATCACTATGTGGGAAAATCAATGAGTG	70440965	70441088	70440915	70440967	1	2	ENSSSCG00000038575.1	70436645	70448603	None	8050	1930	195920	No_or_no_constitutive_exon
TCCCAGAAGCACATCTTGCTCACAAGCACCCAATTCCTTGAGGGGCTCAGGA	70811867	70811973	70811817	70811869	1	2	ENSSSCG00000024810.2	70800018	70813221	PRAM1	8050	1930	195920	Yes
GAGGTGGAGGCGAGGAGGTTGGCTTACTCGCAGGGGGGCCTAAGAGGAAGCG	71296965	71297144	71297194	71297142	-1	2	ENSSSCG00000040598.1	71295557	71297238	TGFBR3L	8050	1930	195920	No_or_no_constitutive_exon
AGGGTCCCAGAGCCAGAGTGGGGGGCCAGCCTGGAGCAGGGGAAGGGCAGCA	71538679	71538725	71538629	71538681	1	2	ENSSSCG00000038725.1	71510461	71538725	None	8050	1930	195920	No_or_no_constitutive_exon
TGCTTGATCACTGCTTACAAACATTCCTCGTTCCTCCCTCTGGGATATAGGT	72246057	72246138	72246188	72246136	-1	2	ENSSSCG00000013556.3	72217038	72306013	ADGRE1	8050	1930	195920	Yes
CAACTTTCTTGTTGCCCAGATTCACCCTCTTTCTCTGTCATGGGTAACAGGC	72465421	72465580	72465371	72465423	1	2	ENSSSCG00000013551.3	72431162	72471564	C3	8050	1930	195920	Yes
TTCACCTCTTCCCCAGGAGCTAGTGGGGAAGAGGGGAGGGATGTGTGGAGAG	72614822	72619450	72614772	72614824	1	2	ENSSSCG00000013545.3	72599873	72619450	TUBB4A	8050	1930	195920	No_or_no_constitutive_exon
GATTGTTGTCTTCTCTCTCTGCCACCTGGCCCGCCTGCTGTGGGGTGAAGTC	72840341	72840429	72840291	72840343	1	2	ENSSSCG00000013534.3	72780917	72847691	MLLT1	8050	1930	195920	Yes
GGCAGAGATGGGGGCAATCCAAATCAGAGATGTCTTTTTCTAAGGGGCAGAC	73301575	73301676	73301726	73301674	-1	2	ENSSSCG00000013522.3	73300637	73334950	SAFB	8050	1930	195920	No_or_no_constitutive_exon
CGGGGCGTGAGGTGGCTGCACCTCCTGAGCCAGGCCTCTTGGCGGGCCAGAT	74333394	74333608	74333658	74333606	-1	2	ENSSSCG00000013511.3	74331908	74357040	HDGFL2	8050	1930	195920	No_or_no_constitutive_exon
GCCTGGCCAGGATGAGTGGCTTATCTGTGTATGCACTTCCCTGGGGGCAGGA	74484581	74484677	74484727	74484675	-1	2	ENSSSCG00000013505.3	74468738	74485807	FSD1	8050	1930	195920	Yes
GGTGGGTACAGGCCTTGGGCCTCATGTAAAGGTGGTGGGTGGGGGGACAGGA	74550342	74550450	74550500	74550448	-1	2	ENSSSCG00000013497.3	74539687	74564902	ANKRD24	8050	1930	195920	Yes
GGCATTCACGGCTGTGCCACCACCAAAGTCCCAGGGCTGAGGGGCTCAAGAG	76141087	76141125	76141175	76141123	-1	2	ENSSSCG00000032886.1	76141087	76141598	None	8050	1930	195920	No_or_no_constitutive_exon
CTTGGCTACCAGGCTTGGGTTGGGCAGCCTCAAGCCTTCAAGGGACTCAGGT	76997637	76997766	76997587	76997639	1	2	ENSSSCG00000024379.2	76989742	76997766	PCSK4	8050	1930	195920	No_or_no_constitutive_exon
GGCTGCAAAACCAGCCCTCCTGACTGGCTCTGTCCTTCCGGGGGCCGCAGCT	77235755	77235883	77235933	77235881	-1	2	ENSSSCG00000013429.3	77231795	77252075	STK11	8050	1930	195920	Yes
GTGATGTTAATATTGCCCCCCTACTGGGGTTATTTGTCCTTGGGTTGAAGGG	78966383	78966522	78966333	78966385	1	2	ENSSSCG00000014022.3	78961455	78974724	HNRNPH1	8050	1930	195920	Yes
TCTGTGAAAATCTGTCTTGACACTAACTCAAGTTCATGTTGGGAAAACAGCT	78982924	78983054	78983104	78983052	-1	2	ENSSSCG00000014023.3	78974381	79016627	RUFY1	8050	1930	195920	No_or_no_constitutive_exon
CACCACAGCTCACGGCAACGCCGGATCGTTAACCCACTGAGCAAGGGCAGGG	80235486	80237175	80237225	80237173	-1	2	ENSSSCG00000014033.3	80224870	80247065	RMND5B	8050	1930	195920	No_or_no_constitutive_exon
GGACGCTGCCCAGGCTCAGGGCCTGCACTGCCTTGGCATGGGGGGTGCAGAA	80487219	80487371	80487169	80487221	1	2	ENSSSCG00000040706.1	80480858	80496873	DBN1	8050	1930	195920	Yes
CTCATGTCCCTGCTGGAAAACTGCTGCTCATTCACCTGTTGGGGTCACAGAT	81478921	81479033	81478871	81478923	1	2	ENSSSCG00000014058.3	81464884	81486294	CLTB	8050	1930	195920	Yes
GTGATGCGAAAACATGACAAAAAGGCAGCAGTGGCAGAAGATGGGATGAGCC	82236562	82236580	82236630	82236578	-1	2	ENSSSCG00000039705.1	82235427	82238674	None	8050	1930	195920	No_or_no_constitutive_exon
TTATATTCTAGAAGTAGAAGTTGCAGAACAGGTTATGGGTGATGAATCAGAT	86024267	86024303	86024217	86024269	1	2	ENSSSCG00000032823.1	86023607	86024303	None	8050	1930	195920	No_or_no_constitutive_exon
ATCTTACCGCTGCGGGCCTTGTAAACCAGGGTACATCGGGATCAGATGAGGG	88761049	88761149	88760999	88761051	1	2	ENSSSCG00000014117.3	88731121	88780596	THBS4	8050	1930	195920	Yes
CTCCTATCATTGACGTGGTGTGATTGTGTTACTACAAAGTTCTGGGGAAGGA	89263229	89263334	89263384	89263332	-1	2	ENSSSCG00000022059.2	89263229	89263661	None	8050	1930	195920	Yes
ATTAGAAATGATCAGGCCCTATCTTGGATCTACTGCATTGAAACTGGGAGCT	91822359	91822382	91822432	91822380	-1	2	ENSSSCG00000038060.1	91822359	91828504	None	8050	1930	195920	Yes
CCTCGCCGCCGCCTGCCGAGCCCCCGTCTGCCCGCGCCTGGCCCGGGGAGCG	102222763	102223426	102222713	102222765	1	2	ENSSSCG00000014140.2	102222130	102223426	GPR150	8050	1930	195920	No_or_no_constitutive_exon
GTTGTATTATTTTCCTTCCTTTTTGACTTTTTTTTCTTTTTTGGGGATAGGG	103636954	103637086	103636904	103636956	1	2	ENSSSCG00000014173.2	103567601	103661070	LNPEP	8050	1930	195920	Yes
TTTGGGTCTGGCAGATAACATAACTTTACACATCCCATTGAGAAGGGTAGTA	118549527	118549781	118549477	118549529	1	2	ENSSSCG00000034179.1	118548889	118550315	None	8050	1930	195920	No_or_no_constitutive_exon
AGAAAAACTCCCCCCTGGAGCAGAAGGAAGGGGGAGGGGGAGAAAGCTAGAC	123587051	123587173	123587223	123587171	-1	2	ENSSSCG00000039450.1	123586964	123589239	None	8050	1930	195920	No_or_no_constitutive_exon
GGTGCGTAAGGAGACAGCAGAAATAAGATGACAGGTAGGGAAGCAATAAGGG	125040489	125040620	125040670	125040618	-1	2	ENSSSCG00000038274.1	125040489	125045886	None	8050	1930	195920	No_or_no_constitutive_exon
CTTTCTCTGTGTGTTACTGACCACTGTCTCTGTGTTGTGTGGGACATTAGAC	125602530	125602687	125602737	125602685	-1	2	ENSSSCG00000014232.3	125591788	125607594	LOX	8050	1930	195920	Yes
GGAAAGAGACGGGCAGCCCGAAAATGGATGCTAAGCTGGGCAAACTAGAGGA	128056848	128056880	128056930	128056878	-1	2	ENSSSCG00000014242.3	128048246	128154895	ZNF608	8050	1930	195920	No_or_no_constitutive_exon
CTGAGGATGCTGCGGCTGCGAGCCGGGGTGGCGGCGGGGTGCGCGGGGAGGG	131016793	131017342	131016743	131016795	1	2	ENSSSCG00000014255.3	131016429	131109303	SLC12A2	8050	1930	195920	No_or_no_constitutive_exon
GATCGCGCACGGAGGCGCGCGCGGGGCCGGGAGCGCGGTATGGGGAAGAGCC	132145519	132145599	132145469	132145521	1	2	ENSSSCG00000014259.3	132144861	132409660	ADAMTS19	8050	1930	195920	Yes
CGGAAGGCCGGTCCGAGCCCCGGCCGGACCCCCGCCGCCGGGGGGCGAAGAG	132146492	132146875	132146442	132146494	1	2	ENSSSCG00000014259.3	132144861	132409660	ADAMTS19	8050	1930	195920	Yes
ACTTTAAAAGCCTTTGTCATAACTGTGTTTTTCCTCTGGTGGGACCGCAGGC	134228133	134228235	134228285	134228233	-1	2	ENSSSCG00000014272.3	134210918	134278243	None	8050	1930	195920	Yes
CAGGGCTCTGCAGGTCCTCCTATAGAGGACCCTACCTGGGAGGTGAGCAGGG	134626792	134626850	134626900	134626848	-1	2	ENSSSCG00000033210.1	134582858	134628834	None	8050	1930	195920	No_or_no_constitutive_exon
GCCGCGCACCCGCGCTCCGCCTCGCTCAGCCACCCCGGGGGGAAGTGGAGCC	135151771	135151904	135151954	135151902	-1	2	ENSSSCG00000014287.3	135148992	135152494	SHROOM1	8050	1930	195920	No_or_no_constitutive_exon
TCCAGGGTCCATGCCTCTGACCAGCATTATGGAGCTGCCTTGGGCCAAAGGG	135150147	135150672	135150722	135150670	-1	2	ENSSSCG00000014287.3	135148992	135152494	SHROOM1	8050	1930	195920	No_or_no_constitutive_exon
CTCTTCTTTGGACCAGACTCATGTGTACACTGTCTTCTAGACTGGGGGAGTT	138097139	138097374	138097089	138097141	1	2	ENSSSCG00000014314.3	138097009	138103963	None	8050	1930	195920	No_or_no_constitutive_exon
GCTATTGATTTTTGCCCCTTTCCCCCCACCCCTCACCCGCTGGGGCCAAGCA	140058994	140059298	140059348	140059296	-1	2	ENSSSCG00000040026.1	140058792	140062518	None	8050	1930	195920	No_or_no_constitutive_exon
CCTGCGCTGCGCACTCGGGCCTGGCGGGCCGGCACGGTGCGGGCCATGAGCG	140346415	140346440	140346365	140346417	1	2	ENSSSCG00000014331.3	140346222	140417203	KDM3B	8050	1930	195920	Yes
CAGTGGTGCCTCAGCTATACTAACCTGATGGACTTATGTCTGGTAGGGAGTG	140407010	140407273	140406960	140407012	1	2	ENSSSCG00000014331.3	140346222	140417203	KDM3B	8050	1930	195920	No_or_no_constitutive_exon
TCTTCGGGGGCAGTGGCGGCAGTGGCGGTGGCAGCGTGCTGGGCGGGGAGTC	141511046	141511670	141510996	141511048	1	2	ENSSSCG00000037898.1	141510748	141513267	CXXC5	8050	1930	195920	No_or_no_constitutive_exon
AGGGGAGTGGGCTGCGGGAACCCGGATCGCTGATGACCCCCGGGCGGGAGGC	142132469	142132552	142132419	142132471	1	2	ENSSSCG00000014363.3	142129121	142140949	SLC4A9	8050	1930	195920	Yes
ACCTGGCCACCGTCACGAACGCCATCACTTTGGGGGACTGCTGGGAGAAGCC	142132626	142132652	142132576	142132628	1	2	ENSSSCG00000014363.3	142129121	142140949	SLC4A9	8050	1930	195920	Yes
AGGAGGTGAGTGGTGGCCGGAACCTCGCTGAGTGTCCACTGGGTGGCCAGGT	142134751	142134865	142134701	142134753	1	2	ENSSSCG00000014363.3	142129121	142140949	SLC4A9	8050	1930	195920	Yes
CCGCCGCACGGGTGGGCCGGGGGCGCGGGCGGCGGGGCGGGCGTGGTGAGCA	142461948	142462643	142461898	142461950	1	2	ENSSSCG00000026471.2	142460177	142465237	PCDHA1	8050	1930	195920	No_or_no_constitutive_exon
CCGCCGCACGGGTGGGCCGGGGGCGCGGGCGGCGGGGCGGGCGTGGTGAGCC	142488116	142488206	142488066	142488118	1	2	ENSSSCG00000025603.2	142486345	142490452	None	8050	1930	195920	No_or_no_constitutive_exon
TATCAAGACGCTCTGGCTCCCTGTGAAAGAAGACGCACAGCTGGGGACAGTC	142518235	142518854	142518185	142518237	1	2	ENSSSCG00000029442.2	142505135	142527509	None	8050	1930	195920	No_or_no_constitutive_exon
CCGCCGCACGGGTGGGCCGGGGGCGCGGGCGGCGGGGCGGGCGTGGTGAGGC	142518905	142519419	142518855	142518907	1	2	ENSSSCG00000029442.2	142505135	142527509	None	8050	1930	195920	No_or_no_constitutive_exon
GCCGCCGCACGGGTGGGCCGGGGGCGCGGGCGCGGGGCGGGCGTGGTGAGGC	142509573	142510090	142509523	142509575	1	2	ENSSSCG00000029442.2	142505135	142527509	None	8050	1930	195920	No_or_no_constitutive_exon
TCGTACGAGCTGCAGGAGGAGGCGGCGGCGGCGCCGGGGGGCGCGCGGAGCG	142509711	142510090	142509661	142509713	1	2	ENSSSCG00000029442.2	142505135	142527509	None	8050	1930	195920	No_or_no_constitutive_exon
CCGCCGCACGGGTGGGCCGGGGGCGCGGGCGGCGGGGCGGGCGTGGTGAGCC	142526719	142527509	142526669	142526721	1	2	ENSSSCG00000029442.2	142505135	142527509	None	8050	1930	195920	No_or_no_constitutive_exon
CCGCCGCACGGGTGGGCCGGGGGCGCGGGCGGCGGGGCGGGCGTGGTGAGCA	142540147	142540804	142540097	142540149	1	2	ENSSSCG00000024998.2	142533600	142547107	None	8050	1930	195920	No_or_no_constitutive_exon
ATCTGCAGAATGGCATTTTGTTTGTGAATTCTCGGATCGACCGGGAGGAGCT	142544856	142544954	142544806	142544858	1	2	ENSSSCG00000024998.2	142533600	142547107	None	8050	1930	195920	No_or_no_constitutive_exon
CCGCCGCACGGGTGGGCCGGGGGCGCGGGCGGCGGGGCGGGCGTGGTGAGGC	142546348	142546640	142546298	142546350	1	2	ENSSSCG00000024998.2	142533600	142547107	None	8050	1930	195920	No_or_no_constitutive_exon
CCGCCGCACGGGTGGGCCGGGGGCGCGGGCGGCGGGGCGGGCGTGGTGAGGC	142551287	142551582	142551237	142551289	1	2	ENSSSCG00000028030.2	142547429	142553513	PCDHA13	8050	1930	195920	No_or_no_constitutive_exon
TCGTACGAGCTGCAGGAGGAGGAGGCGGCGGCGCCGGGGGGCGCGCGGAGCG	142551425	142551579	142551375	142551427	1	2	ENSSSCG00000028030.2	142547429	142553513	PCDHA13	8050	1930	195920	No_or_no_constitutive_exon
CCTTTGTGGCCAACCTGGCAAAAGACCTGGGGCTCGGGGTGGGGCACTAGCC	142856124	142857494	142856074	142856126	1	2	ENSSSCG00000036516.1	142843310	142861692	None	8050	1930	195920	No_or_no_constitutive_exon
GCAGATGATCAGGTCACCCGGTTTCTTTCAAGGTAGTAACCTGGGCAGAGAG	142972408	142972491	142972358	142972410	1	2	ENSSSCG00000037761.1	142971679	142973546	None	8050	1930	195920	No_or_no_constitutive_exon
CACCGTGGCAGTGGCAGACAGCATCCCTGACGTCCTGGCCGACTGGGCAGCT	142980007	142980449	142979957	142980009	1	2	ENSSSCG00000031384.1	142977982	142980449	PCDHGA2	8050	1930	195920	No_or_no_constitutive_exon
CCTGCAGACCTATTCACACGAGGTGTCGCTCACCGCGGACTCGCGGGGAGCC	142985372	142985628	142985322	142985374	1	2	ENSSSCG00000033765.1	142983076	142985628	PCDHGA3	8050	1930	195920	No_or_no_constitutive_exon
GAGCAGACCGCTGAGTATAACATCACCATCACAGCCACCGACAAGGGCAGCC	143027513	143028644	143027463	143027515	1	2	ENSSSCG00000024762.2	143026233	143028644	PCDHGB4	8050	1930	195920	No_or_no_constitutive_exon
TGCATGTATCTTCTTCAGTGAAAGTTTTGTCCGAATACTGGGAGTCTGAGGT	143071138	143071262	143071088	143071140	1	2	ENSSSCG00000028382.2	143067728	143071262	None	8050	1930	195920	No_or_no_constitutive_exon
GCTTTGGAGTGCTCCCCTCCTCAACACAGACCTTCTCTGGGGAGAGGCAGGA	143299946	143300082	143300132	143300080	-1	2	ENSSSCG00000014390.3	143287970	143301844	FCHSD1	8050	1930	195920	Yes
GAGTGCGCGACGACCCCTAACGGCACTTCTGGTCTGATCCCCGGGAGCAGAA	151158799	151159032	151159082	151159030	-1	2	ENSSSCG00000022741.2	151155753	151192816	PDGFRB	8050	1930	195920	Yes
ATCCTGCTCATGCTGCTGGTCCGCGGAGTCACGCTCCCGGGGCCTGGAAGGG	151233340	151233391	151233290	151233342	1	2	ENSSSCG00000014447.3	151223224	151240956	SLC6A7	8050	1930	195920	No_or_no_constitutive_exon
CGTGCTGTGTGTGTCATCAGCGTGTGTATCCGTGTGCGGCTGGGGCAGAGCT	151235422	151235574	151235372	151235424	1	2	ENSSSCG00000014447.3	151223224	151240956	SLC6A7	8050	1930	195920	No_or_no_constitutive_exon
TGTCTGTGTGTCTGCCTGTCTGTGTGCCTGTCTGTGTGTCTGGGGAGCAGGC	151276551	151276635	151276685	151276633	-1	2	ENSSSCG00000014443.3	151248357	151308700	CAMK2A	8050	1930	195920	No_or_no_constitutive_exon
GCACACGCATCTCTCTTCATCCCCCAATCCTGTGCCTCCTCACGGGGCAGGT	151386620	151386803	151386570	151386622	1	2	ENSSSCG00000014450.3	151368376	151402253	TCOF1	8050	1930	195920	No_or_no_constitutive_exon
AGATTTTTACTTTTCTGGTAGAAATATAAAAAATGTGGTTTATGGGGAAGAA	3471	3558	3608	3556	-1	1	ENSSSCG00000037372.1	3471	18696	None	8050	1930	195920	No_or_no_constitutive_exon
TGCTATGACGTCAAAAACCCATGCAGTGCTGGTGGCATTGAAGGGCGCAGTC	113086	113345	113395	113343	-1	1	ENSSSCG00000027274.2	112762	113499	None	8050	1930	195920	No_or_no_constitutive_exon
CAGGGCGAGCTGCCTGCGCGCCGGGGAGCTGGGCCGTCCGGGCGACACAGCT	1419614	1419659	1419564	1419616	1	1	ENSSSCG00000031703.1	1414133	1423270	None	8050	1930	195920	No_or_no_constitutive_exon
CAAATGGAAGTTCCCGTGTCTCCTTGGCTCGTAGAGATGAAGGGCGTCAGGC	1975687	1975904	1975637	1975689	1	1	ENSSSCG00000022580.2	1974564	1976149	None	8050	1930	195920	No_or_no_constitutive_exon
AGGTCCCCAGAGACAAAGGTCAAGGACAAACGAAGAGGGCAGAAATCCAGAG	2074709	2074794	2074659	2074711	1	1	ENSSSCG00000034196.1	2070633	2074974	None	8050	1930	195920	No_or_no_constitutive_exon
AACAGGAGTACAGGTGGAAAGGAAGGCAGGCGTGCTCGGGGCACGAGGAGGC	6926578	6926626	6926528	6926580	1	1	ENSSSCG00000032396.1	6918943	6926626	None	8050	1930	195920	No_or_no_constitutive_exon
TTTGACTCCATGACAGTGTGGTTCCCCTCCCCCTTTCGCGCTGGGGACAGGG	7391793	7392050	7392100	7392048	-1	1	ENSSSCG00000004044.4	7368102	7472548	IGF2R	8050	1930	195920	No_or_no_constitutive_exon
TCCGCTGAGAGCCCGAACACCAGTACTGCCTCGAAGGGAGGCACGGACAGGC	8047670	8047772	8047822	8047770	-1	1	ENSSSCG00000004052.3	8007993	8085558	FNDC1	8050	1930	195920	No_or_no_constitutive_exon
CCCGCCGTCGTCGTGCCGGCGGCCCCCAGAGCGAGCTCCCGTGGGACGAGAA	8045542	8045807	8045857	8045805	-1	1	ENSSSCG00000004052.3	8007993	8085558	FNDC1	8050	1930	195920	No_or_no_constitutive_exon
TAGGCCAGGCTCCACTGTCCATGAGGACAGCGAAGAGAGGGAGGCCGAAGAT	8046544	8046879	8046929	8046877	-1	1	ENSSSCG00000004052.3	8007993	8085558	FNDC1	8050	1930	195920	No_or_no_constitutive_exon
GGGGGCCACCATGCCCATCTCACTCATGAGCAGGCATATCTGCAAGGGAGGC	8243941	8244104	8243891	8243943	1	1	ENSSSCG00000004055.2	8243299	8265639	RSPH3	8050	1930	195920	No_or_no_constitutive_exon
GGACCGCCCGGCGTAGAGGCGCGGCGGCAGTGGAGGGGTTAACAATTGAGGA	8243815	8244410	8243765	8243817	1	1	ENSSSCG00000004055.2	8243299	8265639	RSPH3	8050	1930	195920	No_or_no_constitutive_exon
AAGCCACACGAAGGGCGGGGCGGCGGGAGGAGGGGACCCGGGCTGGCGAGGA	8635438	8635469	8635519	8635467	-1	1	ENSSSCG00000024876.2	8566750	8635729	TMEM181	8050	1930	195920	No_or_no_constitutive_exon
AGCCAAAAAAGGGGGGGGGGAAGAAAACCTCCAACAGCTGGGCTGCAGAGAC	8767022	8767106	8766972	8767024	1	1	ENSSSCG00000035802.1	8765338	8767283	None	8050	1930	195920	No_or_no_constitutive_exon
GCTGCGGTGTCCAGAGGAGGAGCTCGGGCAGATGCCACCCTGGGACTGAGGG	11442461	11442520	11442411	11442463	1	1	ENSSSCG00000004069.3	11441932	11442630	None	8050	1930	195920	No_or_no_constitutive_exon
TCATTGGTTTATTAAGTCTGTCTGCCTTTTCCTGTGGGATCTAAAAACAGGT	11722970	11723132	11723182	11723130	-1	1	ENSSSCG00000004065.3	11648506	11799068	TIAM2	8050	1930	195920	No_or_no_constitutive_exon
AGCCTCTGCGCCTTTCGAAGATTTTCCAGCAGCGCCGTGTTGGGGCAGAGTC	12225853	12225944	12225803	12225855	1	1	ENSSSCG00000033953.1	12221171	12226307	None	8050	1930	195920	No_or_no_constitutive_exon
TCAGCCTCTGCGCCTTTCGAAGATTTTCCAGCAGCGCCGTGTTGGGGCAGAG	12225851	12225944	12225801	12225853	1	1	ENSSSCG00000033953.1	12221171	12226307	None	8050	1930	195920	No_or_no_constitutive_exon
AGGCGGAGGAAGATGCTGCCGCCGCAGGGGCCCCGGCCGCCGGGGGAAAGCG	14911321	14911967	14912017	14911965	-1	1	ENSSSCG00000031733.1	14906822	15016841	AKAP12	8050	1930	195920	No_or_no_constitutive_exon
GGGAGACTTTGAAGTTTGATTATAATACTGAATTTTCATTTGGTGGGTAGGT	15310675	15310812	15310862	15310810	-1	1	ENSSSCG00000004092.3	15148469	15329787	MTHFD1L	8050	1930	195920	Yes
GTCTTTTTTTTTTTGTTCCTCAAATCTTTCCCAGGGAAGCTGGGGTGCAGTT	15286492	15286565	15286615	15286563	-1	1	ENSSSCG00000004092.3	15148469	15329787	MTHFD1L	8050	1930	195920	No_or_no_constitutive_exon
CCACATTTTCCTACACTTTGCACTTCTGATTTTAATTCAATGGGTGGCAGGA	15765993	15766153	15766203	15766151	-1	1	ENSSSCG00000004093.3	15757678	15779492	IYD	8050	1930	195920	Yes
GTTAAGGACTTGTCAGACTAACAGCTGAGCTCCTTCCCACGTGGGGGCAGCC	16011832	16012108	16011782	16011834	1	1	ENSSSCG00000035574.1	16007575	16012892	None	8050	1930	195920	No_or_no_constitutive_exon
GGGGGAGGAGGGACCCTGGGGTCGGGATGACTCTGTGTGTGGGGTCGCAGGT	16045933	16046215	16045883	16045935	1	1	ENSSSCG00000033578.1	16043120	16050266	None	8050	1930	195920	No_or_no_constitutive_exon
GGGGGAGGAGGGACCCTGGGGTCGGGATGACTCTGTGTGTGGGGTCGCAGGT	16058250	16058561	16058611	16058559	-1	1	ENSSSCG00000004096.3	16058250	16059722	None	8050	1930	195920	No_or_no_constitutive_exon
GAAAAATCTGTCCAGACCAGACACGTGCTCCTTCCCACGGTGGGGGGCAGAC	16116213	16116489	16116539	16116487	-1	1	ENSSSCG00000026042.2	16112177	16119704	None	8050	1930	195920	No_or_no_constitutive_exon
AGAGGCAGCACACATGGAAGAAGTCTGGATTTCCTACCACTTTAGGGGAGGA	16272695	16272747	16272797	16272745	-1	1	ENSSSCG00000031644.1	16272695	16275341	None	8050	1930	195920	No_or_no_constitutive_exon
TGTAGCACGCCTAAGTGTTGGTGGGAGGGAGCCAGAGAGAGGGAGCTGAGGA	18284156	18284279	18284329	18284277	-1	1	ENSSSCG00000004112.3	18284156	18289758	SAMD5	8050	1930	195920	No_or_no_constitutive_exon
TAATGCAGCTTGAGCCTGTGTTACTACTCCTGGGCTCATGGGTGAGCCAGAG	29900906	29901991	29900856	29900908	1	1	ENSSSCG00000004172.3	29835666	29901993	SLC2A12	8050	1930	195920	No_or_no_constitutive_exon
CTATCATGTTGTGCATCTATTGTAGGATATATTTCATAGCGAAAGGGCAGGC	31049192	31049233	31049142	31049194	1	1	ENSSSCG00000035807.1	31048534	31049551	TAAR1	8050	1930	195920	No_or_no_constitutive_exon
ATTGATTCATATTTTTGTTTTTTGTGTTTTACTGCTTCATTGGGTTAAAGTC	35220552	35220564	35220502	35220554	1	1	ENSSSCG00000004209.3	34692714	35258701	PTPRK	8050	1930	195920	No_or_no_constitutive_exon
CACATGTGTATTCACAAAGTTTTGTTGTTGTTTTGCTTTTCGGGGAATAGAT	37228876	37228960	37229010	37228958	-1	1	ENSSSCG00000004223.3	37217755	37231384	HEY2	8050	1930	195920	No_or_no_constitutive_exon
GGCAGTTGTGGAAGCCCTGGTTCTGCAGGGATCTTTGGGCAAAACTAAAGAA	39890972	39891019	39890922	39890974	1	1	ENSSSCG00000004235.2	39890907	39896309	None	8050	1930	195920	No_or_no_constitutive_exon
GGCTCACAATCTCTGTGATCTGTAGGAGCCACTGTGAGGGGAGAGTCCAGGG	41088214	41088333	41088383	41088331	-1	1	ENSSSCG00000037972.1	41088214	41088399	None	8050	1930	195920	No_or_no_constitutive_exon
TATACACAATGTAACAGATTTTAAATTGGGGTTTTATTTTGGGGGAGTAGGT	43048561	43048743	43048511	43048563	1	1	ENSSSCG00000004245.3	43003349	43113371	FAM184A	8050	1930	195920	Yes
TCTCTCTCTCTGTGTGTCTCTCTCCTTCCCTCCACCTCGCGGGACCGCAGAC	44551806	44552331	44552381	44552329	-1	1	ENSSSCG00000004255.3	44550478	44557797	VGLL2	8050	1930	195920	No_or_no_constitutive_exon
GGAGTTACTAAATGTCCTGTTTTTTCCTGTCTTGTTCATTGGGCAAACAGGG	52113645	52113729	52113595	52113647	1	1	ENSSSCG00000004280.3	51785519	52246363	RIMS1	8050	1930	195920	No_or_no_constitutive_exon
CCATTGTGGGTTCCACGGCGCAAGACAGGAGCCAGATCTGGGCAAGGGAGGT	52246543	52246665	52246493	52246545	1	1	ENSSSCG00000032539.1	52246400	52246665	None	8050	1930	195920	No_or_no_constitutive_exon
CGCCGGGCTGGCTGGAGGGACTGGGAGGGTACGCGTGGGGAAGAAGTTAGGT	53866728	53866954	53866678	53866730	1	1	ENSSSCG00000031194.1	53865457	53866954	None	8050	1930	195920	No_or_no_constitutive_exon
CTGACCGTCCGCCGGTCGCCGGCTCTCCGGGTCCGCCGCAGGGCTTGGAGGG	54546887	54547110	54547160	54547108	-1	1	ENSSSCG00000004293.3	54460814	54549309	SNX14	8050	1930	195920	No_or_no_constitutive_exon
CCGGTTCAGACATGGCTGATTTTAGTACCGAGGGGGTGGGGGGTGGGGAGGA	56068690	56068821	56068871	56068819	-1	1	ENSSSCG00000032114.1	56068690	56069048	None	8050	1930	195920	No_or_no_constitutive_exon
CAGTGGAAAACTGCCTTTGCTGTCACTGCAGTTAAGAGTGTGGGGTAAAGAA	57452832	57452853	57452903	57452851	-1	1	ENSSSCG00000037884.1	57452221	57452969	None	8050	1930	195920	No_or_no_constitutive_exon
GACAACAAGCGCCATGAAGATCTGGAGCCACTGTAGATTTGGGCCCAGAGAG	57452221	57452318	57452368	57452316	-1	1	ENSSSCG00000037884.1	57452221	57452969	None	8050	1930	195920	No_or_no_constitutive_exon
AAAGAAATCAGGCTTGATTTATACTAACAGTTCTTGCTGTTGGGGTACAGGT	63741388	63741558	63741338	63741390	1	1	ENSSSCG00000004340.3	63705935	63755534	FHL5	8050	1930	195920	No_or_no_constitutive_exon
CAGCGGAAAATTGCCTTTGCTGTCACTGTGATTAAGGGTGTAGGACGGAGAT	66521651	66521870	66521601	66521653	1	1	ENSSSCG00000033772.1	66521548	66521980	None	8050	1930	195920	No_or_no_constitutive_exon
TCGGCCTTTGACACAGGAGAAACTTCTCACTTACTACCGGAACCGGGCAGCC	66579962	66580085	66580135	66580083	-1	1	ENSSSCG00000004355.2	66579142	66580441	None	8050	1930	195920	No_or_no_constitutive_exon
TCATCTCATGTCTCTTTGGTGCAGCTCACCCTGCACTCCGAGGGCTTGAGGG	66642753	66643374	66643424	66643372	-1	1	ENSSSCG00000031854.1	66642753	66643547	None	8050	1930	195920	No_or_no_constitutive_exon
GCATAAAGTAGACACTCAGTAATAAAGTATGTCGAATGGGGAAAAAAAAGTT	69009240	69009503	69009553	69009501	-1	1	ENSSSCG00000038448.1	69009240	69014828	None	8050	1930	195920	Yes
CTCACAGCTGGCCTAGACCCCAGCTGACCTGTGGCCCCGGGGTCGGGCAGGC	75514588	75514745	75514795	75514743	-1	1	ENSSSCG00000004412.3	75508814	75522661	MICAL1	8050	1930	195920	Yes
AATGAATTCGTGAAGGAAGATGAAGTGGATGGTGAAGAGGGAAAACCAAGGG	79971640	79971846	79971590	79971642	1	1	ENSSSCG00000040108.1	79971578	79973019	None	8050	1930	195920	No_or_no_constitutive_exon
GGCTCCAGGAATGGCTGGGCCTCCAGGGGCTCCTGGCTTTGGGAAACCAGGC	81765723	81767949	81767999	81767947	-1	1	ENSSSCG00000004436.2	81765723	81773837	COL10A1	8050	1930	195920	No_or_no_constitutive_exon
TTGATAGTTCTGTTTTCTTACCCAAGTACTTGTCTGTTGGAGACTGGGAGGT	82342286	82342396	82342236	82342288	1	1	ENSSSCG00000040797.1	82324676	82342396	None	8050	1930	195920	Yes
TTACTGTTCACACTCTTTTACTTTTTTGCTGCATAATGGATAATGGGTAGAT	82666508	82666592	82666458	82666510	1	1	ENSSSCG00000004453.3	82540818	82697227	SNAP91	8050	1930	195920	No_or_no_constitutive_exon
AAGATTGATTTCAAATTAAACATGAAAATTGTTTTTTTCCTGGGTAATAGAC	86115058	86115146	86115196	86115144	-1	1	ENSSSCG00000004466.3	86076582	86125748	TTK	8050	1930	195920	Yes
TTAATTTGTGAAGGATGCTGACTTGCTGTCCTCTGTCCCTGCCGGGTAAGGC	95527879	95528028	95528078	95528026	-1	1	ENSSSCG00000021072.2	95498732	95603018	EPG5	8050	1930	195920	No_or_no_constitutive_exon
GATTGGTCATCCAAGATAAAAAATAAGTACAACACACCCGAATACGGGAGTT	96764701	96764975	96765025	96764973	-1	1	ENSSSCG00000039669.1	96763461	96765128	None	8050	1930	195920	Yes
GCGGCCGAGGGCTCGCCTCTTAGGGCCCTTCGTTGGGGGCGGAACCCGAGCC	96763461	96763502	96763552	96763500	-1	1	ENSSSCG00000039669.1	96763461	96765128	None	8050	1930	195920	No_or_no_constitutive_exon
ACCACCAGAGGATGACTTGATTGGTCTGGAGTACAACCTGGGCATCAGAGTT	96784018	96784085	96784135	96784083	-1	1	ENSSSCG00000033045.1	96783752	96787099	None	8050	1930	195920	No_or_no_constitutive_exon
AAACTCTATTCAAAATGAAAAGAGAATCAAGCTTCAGATTTGGGACATAGCA	99799006	99799073	99798956	99799008	1	1	ENSSSCG00000038388.1	99798835	99799418	None	8050	1930	195920	No_or_no_constitutive_exon
CTATCAATAAGAGATCATCTTTTTAGAAGAATAATAGGGCAGTGGGACAGCT	107108899	107110300	107108849	107108901	1	1	ENSSSCG00000037998.1	107108432	107110300	None	8050	1930	195920	No_or_no_constitutive_exon
CCTCCTGCTGCTGGGAAACTGACCCTCTTCTGCCTTTTTGGGAATTGCAGCC	112862691	112862861	112862641	112862693	1	1	ENSSSCG00000004587.3	112677819	112901999	MYO1E	8050	1930	195920	Yes
GGCTCGGGTTCAGTTCCTGGTCTTGGAACTTCCAGCTGCCATGGGCACAGCC	119153396	119155227	119153346	119153398	1	1	ENSSSCG00000004620.3	119134570	119394725	None	8050	1930	195920	No_or_no_constitutive_exon
TGCAGTACTGACTCTTTTTTTTCTTTTTTTGTTGGGGGTGGTGAATATAGAT	121248745	121248876	121248695	121248747	1	1	ENSSSCG00000004636.3	121145856	121250211	TRPM7	8050	1930	195920	No_or_no_constitutive_exon
CCCTCCCGACCCCACCCATCCCCACCTCCTGCCGCAATCTTGGCGGGAAGAC	127739437	127739519	127739569	127739517	-1	1	ENSSSCG00000004695.3	127651327	127741958	WDR76	8050	1930	195920	No_or_no_constitutive_exon
CCTGGTCACCATCCCCCACCTCTCCCAGCTAATTTATTTGGGGGTGACAGGC	127872868	127872954	127872818	127872870	1	1	ENSSSCG00000004704.3	127865571	127915455	PPIP5K1	8050	1930	195920	Yes
CAATGACCTGGGCACTCATCAGGGCTTCCATCTCTTCAAAGAAGGGGCAGGT	128088273	128088572	128088622	128088570	-1	1	ENSSSCG00000040362.1	128088273	128091385	None	8050	1930	195920	No_or_no_constitutive_exon
CAGCAACCCCCGCACTCACCAAAGCATCCATCTCTTCAAAAAAGGGACAGGT	128091682	128091771	128091821	128091769	-1	1	ENSSSCG00000040018.1	128091511	128092406	None	8050	1930	195920	No_or_no_constitutive_exon
AAACTGAGTGCTGACTGGGTGAGAAATGGGAAACTAGGGGAGCAACAGAGCA	128096087	128096148	128096037	128096089	1	1	ENSSSCG00000036032.1	128093792	128096148	None	8050	1930	195920	No_or_no_constitutive_exon
ATATCCCTGCTCTGTTGTCTGCCCCCGGCCATGCTGTTGCAGGGCTGGAGGT	128196709	128196881	128196659	128196711	1	1	ENSSSCG00000004713.2	128193606	128216866	TGM5	8050	1930	195920	No_or_no_constitutive_exon
GGGCCCGGGGCCGGCCCGCGAGCGTGGAGGCCGGGCCCCGGGGCCTGGAGGA	128642101	128642259	128642051	128642103	1	1	ENSSSCG00000004719.3	128641451	128654897	CDAN1	8050	1930	195920	No_or_no_constitutive_exon
GCATCCATGAGGACACAGGTTTGATCCCTGGCCTTGCTCAGTGGGTTAAGGA	128690594	128690894	128690944	128690892	-1	1	ENSSSCG00000022039.2	128657566	128808959	STARD9	8050	1930	195920	No_or_no_constitutive_exon
TTGCCCCATGACAGCCCTTTGAAGAGGCAGCACAGTGCAGGGAGACCCAGAC	128690174	128690578	128690628	128690576	-1	1	ENSSSCG00000022039.2	128657566	128808959	STARD9	8050	1930	195920	No_or_no_constitutive_exon
GCTCCCTGAGCCCGGGTCACCAACAACAAGTTTCCCGCGGTTGGGATGAGCG	128817200	128817344	128817150	128817202	1	1	ENSSSCG00000038659.1	128817180	128818044	None	8050	1930	195920	Yes
GCCCCCTTCAAGAGGCAGACCTGAACATACCATTCCTTTGGGGGGCACAGAC	128970536	128970706	128970756	128970704	-1	1	ENSSSCG00000004728.3	128960728	129013979	CAPN3	8050	1930	195920	Yes
GGCTCTTGGCCCTAATCCTTCTTTTTTTCTTTTACCCACTGGGATGACAGTT	129120067	129120251	129120017	129120069	1	1	ENSSSCG00000004730.3	129098418	129142150	TMEM87A	8050	1930	195920	Yes
GCACATCAAGGACAAGATCAGGAGCTTGGGTAGGAAAGGGAGGCACTGAGGG	129267231	129267268	129267181	129267233	1	1	ENSSSCG00000004733.3	129247254	129270027	PLA2G4D	8050	1930	195920	No_or_no_constitutive_exon
AGAAAAGTGGTCAAGTGACATGTAGCACTTGGGCTGCCTCATCTGGGAAGTC	129739301	129739795	129739251	129739303	1	1	ENSSSCG00000039919.1	129738105	129741414	None	8050	1930	195920	No_or_no_constitutive_exon
TGGCCATGGGAAGGGCAGGGCTCTTAGCAGCCTTCTTTCTTTGGGAACAGCC	129820411	129820557	129820607	129820555	-1	1	ENSSSCG00000004744.3	129811545	129830209	TYRO3	8050	1930	195920	Yes
CTTCAAGATGGCAAGAGATACCTACAGGTATAGGACCTAGGGATGTGGAGAA	129865849	129865869	129865799	129865851	1	1	ENSSSCG00000040414.1	129859478	129866834	None	8050	1930	195920	No_or_no_constitutive_exon
CAGGGGCTGTCCAGGCCTGTGTGAGTATGGAGTGCTGCCTCGGGTGGGAGGT	129866288	129866403	129866238	129866290	1	1	ENSSSCG00000040414.1	129859478	129866834	None	8050	1930	195920	No_or_no_constitutive_exon
CCCTTCCGATGGAACTGGGGCCCATCCTAAAGGAGGAAGGGACTGAGCAGCC	129866597	129866611	129866547	129866599	1	1	ENSSSCG00000040414.1	129859478	129866834	None	8050	1930	195920	No_or_no_constitutive_exon
TGGGTGCACCAATCAGGAAGTGCTGGACTTTGTCTCAAAGGGGACAGAAGGA	129866230	129866252	129866180	129866232	1	1	ENSSSCG00000040414.1	129859478	129866834	None	8050	1930	195920	No_or_no_constitutive_exon
CTCAGGTGTGCCCCCTGACCTGCCCTGACTATCCTGGCCTTAGGGGTCAGGA	129866470	129866495	129866420	129866472	1	1	ENSSSCG00000040414.1	129859478	129866834	None	8050	1930	195920	No_or_no_constitutive_exon
CGGACGGCCAGACCCTGGACCACCGACGGCCCTGGAGGAGGGCAACCGAGAG	129867641	129867706	129867756	129867704	-1	1	ENSSSCG00000004746.3	129867641	129875639	ITPKA	8050	1930	195920	No_or_no_constitutive_exon
CAAATCTACCAGCTAATGAAACTTTACTTGGTGGTGAAGATTTGGGGGAGAT	130691792	130692387	130692437	130692385	-1	1	ENSSSCG00000039107.1	130651700	130728975	None	8050	1930	195920	No_or_no_constitutive_exon
TTGAGGCAGCCCCTCAGGATCTGGACACAGTGCCCTTGGCACTAGGGAAGGC	130741396	130741582	130741632	130741580	-1	1	ENSSSCG00000036700.1	130741396	130746959	RPUSD2	8050	1930	195920	No_or_no_constitutive_exon
AGCATGTCCGTGGTGCCGCCCAATCAGTCACAGACCAGCTGGGCCCAGAGGG	131419718	131420020	131420070	131420018	-1	1	ENSSSCG00000004786.2	131419384	131420067	None	8050	1930	195920	No_or_no_constitutive_exon
TCAGGCCCTCTGCATAAAGGTACAGCCTTTCAGTCAAGGGAAAAGCAAAGGA	133294002	133294004	133294054	133294002	-1	1	ENSSSCG00000004794.3	133286037	133301425	TMCO5A	8050	1930	195920	No_or_no_constitutive_exon
CCTTGGGAGCCACCCTGTTCGCCCATCCCTCTCTTGTTTGGGGATGGTAGTT	137203265	137203360	137203410	137203358	-1	1	ENSSSCG00000027232.2	137199071	137297207	None	8050	1930	195920	No_or_no_constitutive_exon
GCAGAGTTATTTTGTGTCGACCCCAGACCCAGACGAATACCCGGGGGCAGGA	137878847	137879061	137878797	137878849	1	1	ENSSSCG00000035223.1	137855765	137885644	SYNM	8050	1930	195920	No_or_no_constitutive_exon
TCAGAGGCATCAAACCACCGACCAGCTAGTTCCCCACCCTGGGAATACAGCA	137880305	137880419	137880255	137880307	1	1	ENSSSCG00000035223.1	137855765	137885644	SYNM	8050	1930	195920	No_or_no_constitutive_exon
GGCTCTGCTGGGGACAGACACCAGGCCCCGGGGAAAAGGGCAAGGAGCAGGC	137880889	137881010	137880839	137880891	1	1	ENSSSCG00000035223.1	137855765	137885644	SYNM	8050	1930	195920	No_or_no_constitutive_exon
GTGAGCTTTCAAGGCTCTGCTGGGGACAGACACCAGGCCCCGGGGAAAAGGG	137880877	137881168	137880827	137880879	1	1	ENSSSCG00000035223.1	137855765	137885644	SYNM	8050	1930	195920	No_or_no_constitutive_exon
AGCTGGGAATTGCGCCTTCCTTCATGAGGTTCCAGCCCCGCCAGCGGGAGGA	139732132	139733428	139733478	139733426	-1	1	ENSSSCG00000004825.3	139730723	139804458	CHSY1	8050	1930	195920	No_or_no_constitutive_exon
CTGTATGCAGTGGAGGGCCTGCGCACTTTGTGCATCGCCAAGAGGGTGAGGG	141642542	141642742	141642492	141642544	1	1	ENSSSCG00000004830.3	141494691	141668744	ATP10A	8050	1930	195920	No_or_no_constitutive_exon
TGACCAGGAGGCAAAACCTTCAACTGAGGAGCTGGGGGATAAGAAGTAAGGA	142091050	142091105	142091155	142091103	-1	1	ENSSSCG00000031294.1	142090856	142091160	None	8050	1930	195920	No_or_no_constitutive_exon
CTTGGGACTAAATCAGTCTAACTTCCACTTTTTTTCTCTTCCAGGGACAGAA	143765143	143765216	143765093	143765145	1	1	ENSSSCG00000004843.3	143709845	143855984	None	8050	1930	195920	No_or_no_constitutive_exon
CTGTTTCCCTATGTTTAAATGAAACAAATGTCCCACAGGGACAGAACGAGTT	143855324	143855351	143855274	143855326	1	1	ENSSSCG00000004843.3	143709845	143855984	None	8050	1930	195920	No_or_no_constitutive_exon
GACTGTATTTGAGGATGAACTGCCCTCTAGGCCCTCCTGGGCACCAAGAGGT	144054298	144054454	144054504	144054452	-1	1	ENSSSCG00000035046.1	144054167	144054665	None	8050	1930	195920	No_or_no_constitutive_exon
TTGGAATCCTTCAAGCTCTCGCTCACCCCTGCCATGATCGCAGTGGGCAGCA	145074075	145074396	145074446	145074394	-1	1	ENSSSCG00000040787.1	145073872	145074952	None	8050	1930	195920	No_or_no_constitutive_exon
AGCAAATTACTATATTATGATTGAATAGTTTTGTGTCCTCGGGTACATAGGA	145367657	145367832	145367607	145367659	1	1	ENSSSCG00000005782.3	145359729	145371632	TM2D3	8050	1930	195920	Yes
TTACACCGAAGTGACAAGCAACAGCGCTTGCCGGGGACAGCGGGTGCAAGAG	147695897	147696106	147695847	147695899	1	1	ENSSSCG00000036663.1	147693724	147696106	None	8050	1930	195920	No_or_no_constitutive_exon
CGGCGTGCGCCACCGAGGAGGGCAGGGCGGCGGCTTCGGTGACCGGGCAGTG	148033837	148035098	148033787	148033839	1	1	ENSSSCG00000004859.3	147984105	148100784	ZNF516	8050	1930	195920	No_or_no_constitutive_exon
GGAGAAGCTGTCCGATTTGCACAACAAGGAACATTCCGGGGAGGGAAAAGGG	148078433	148079470	148078383	148078435	1	1	ENSSSCG00000004859.3	147984105	148100784	ZNF516	8050	1930	195920	No_or_no_constitutive_exon
AGGGAGGCCGGAGTCTCTAGCTTGTCTTTGATTGCTTGTTGGGGTTGCAGGA	163602794	163603030	163603080	163603028	-1	1	ENSSSCG00000004936.3	163567748	163603842	INTS14	8050	1930	195920	No_or_no_constitutive_exon
GTTCTTAATTGCTAAAATTTGAGAAATGTAATTCTTAACTGGGAACATAGAT	164478588	164478727	164478777	164478725	-1	1	ENSSSCG00000004945.3	164474887	164481846	None	8050	1930	195920	Yes
AAACAAACAAAATGCATGTTTTCTTCCAGAAACAATTACAGGGCACAGAGAA	165262748	165262866	165262698	165262750	1	1	ENSSSCG00000034963.1	165193066	165405493	IQCH	8050	1930	195920	No_or_no_constitutive_exon
CCTGCGGTGCATGGTCCTGCTTCTGAATTGAAATGCCCATCCGGGGGGAGGA	169652078	169652185	169652235	169652183	-1	1	ENSSSCG00000024102.2	169651660	169652905	None	8050	1930	195920	No_or_no_constitutive_exon
TTACTACAATTTTGACATATGCGAGGGGATGGGAGGAGTGAAAGAGGGAGGG	175130236	175130273	175130186	175130238	1	1	ENSSSCG00000031927.1	175129617	175130830	None	8050	1930	195920	No_or_no_constitutive_exon
TTAAAAAGCAGAATGGTCAGTAGCGGTGGAAGTGCAGACCTGGTGGGGAGGG	180037809	180037909	180037959	180037907	-1	1	ENSSSCG00000039088.1	180037479	180042399	None	8050	1930	195920	No_or_no_constitutive_exon
CTACTTTCAGTGGCAGGGTCTGGGGAAGGGGCACTGGGCCAGCTGGGAAGGT	180061126	180061188	180061076	180061128	1	1	ENSSSCG00000038778.1	180061081	180061302	None	8050	1930	195920	No_or_no_constitutive_exon
AGTGCTTTCTAGGTGATTCTACTCTAATGTATGCACTCCCTTGGGGGAAGGG	180491837	180491982	180492032	180491980	-1	1	ENSSSCG00000005022.3	180479611	180553674	NIN	8050	1930	195920	No_or_no_constitutive_exon
CAGTACCAGAAAGTAAGGAAGTACCAAAAAGGGGGGGGGGGATGAAACAGTC	182296414	182296435	182296364	182296416	1	1	ENSSSCG00000035799.1	182296370	182301217	None	8050	1930	195920	No_or_no_constitutive_exon
CTGTCCTTATGTGTGCCTCTTTGGCTCTTCTTGGCTCTGTGGGACGACAGAA	188812476	188813208	188813258	188813206	-1	1	ENSSSCG00000025013.2	188704138	188926054	RTN1	8050	1930	195920	No_or_no_constitutive_exon
AAGACAGTATGTTCTAATGGGTTTTCTGTTTTCTCCCTGGGGGGGGACAGAA	194741853	194742042	194741803	194741855	1	1	ENSSSCG00000005116.3	194737075	194742042	GPHB5	8050	1930	195920	No_or_no_constitutive_exon
CTCCTGCTTGGTGCAGGTGAGGGGAGAGCAGGTATCTGCCCTGGGAAGAGGT	201439885	201439935	201439985	201439933	-1	1	ENSSSCG00000037708.1	201439782	201440344	None	8050	1930	195920	No_or_no_constitutive_exon
TGGTTGAGTTGAATATCAACAAATAACCCTCTTTTTTTTCTGGGATGTAGCA	222715148	222715227	222715098	222715150	1	1	ENSSSCG00000005249.3	222658738	222725645	FAM189A2	8050	1930	195920	Yes
TAACTGAGATATTTCTTTTTTTTTTTTTTTTCTGTTTTGCATGGGTGCAGGA	226056737	226056932	226056687	226056739	1	1	ENSSSCG00000005266.3	225951642	226111095	TMC1	8050	1930	195920	Yes
GCTACTGTAGCGTCTTTAAACACCTAATTTACTCTTTTGTGTTGGGGAAGGT	228190859	228190958	228190809	228190861	1	1	ENSSSCG00000005273.3	228141265	228197035	OSTF1	8050	1930	195920	Yes
ACCTGCTACTGTGTAAAGGGCATTCCTGTTACAGACCAAGGGGACTGGAGAA	228956477	228956673	228956427	228956479	1	1	ENSSSCG00000036498.1	228956301	228956673	None	8050	1930	195920	No_or_no_constitutive_exon
GTGGTAAGGGTTTTCAGGAAGAATTCGCAGGCTTAGGAGGGGTGAAGGAGCG	229596989	229597122	229597172	229597120	-1	1	ENSSSCG00000039009.1	229588343	229623678	None	8050	1930	195920	No_or_no_constitutive_exon
GGCTTCAAGCATCCATTTGCCATTGAAAACATCATCGGCGGGACTACAAGGG	229957067	229957520	229957017	229957069	1	1	ENSSSCG00000005279.2	229956228	229957520	FOXB2	8050	1930	195920	No_or_no_constitutive_exon
CTGTGTCTGAACGGGCATGTCTGTGCGTTTCTTGGTAACCTCGGGAGCAGAC	234324147	234324164	234324214	234324162	-1	1	ENSSSCG00000005291.3	234278173	234370608	TLE1	8050	1930	195920	No_or_no_constitutive_exon
ACATACTAAAAGAGAAAGAGAGAGAGAGAGAGACAGGGGTGGGGTGGCAGGG	239176766	239176855	239176716	239176768	1	1	ENSSSCG00000039451.1	239174713	239177227	None	8050	1930	195920	No_or_no_constitutive_exon
ATCATGATCATAACCTCTGTGTTCCTCCTCTCGAGCAGGGAAAGATCCAGGA	240031985	240032170	240032220	240032168	-1	1	ENSSSCG00000005376.3	240004943	240049734	TBC1D2	8050	1930	195920	No_or_no_constitutive_exon
TTAGTCTTTTTTTTCCTATATTTTTTTGAACACCTCTCTTTGGGATGTAGTT	243242143	243242290	243242093	243242145	1	1	ENSSSCG00000005399.3	243225718	243254557	RNF20	8050	1930	195920	Yes
CGCGAGTTCAGCGTGCGGTCGGGCCAGGCAGCGGCGGCGGCTGCGGGGAGAC	250181187	250181661	250181711	250181659	-1	1	ENSSSCG00000005444.3	250005448	250181859	TMEM245	8050	1930	195920	No_or_no_constitutive_exon
CTCCTACCACTGATGTGCTATGATTGGGCTACTACAAAGTTTTGGGGAAGGG	252351833	252352019	252352069	252352017	-1	1	ENSSSCG00000040953.1	252351833	252352352	None	8050	1930	195920	No_or_no_constitutive_exon
ACCCCAAGGAAATGTGTTTCCTGAGAGAGTAGGTGGAGCCCATGGGGGAGGG	252403633	252403656	252403706	252403654	-1	1	ENSSSCG00000035380.1	252402636	252403776	None	8050	1930	195920	No_or_no_constitutive_exon
ATAAGTCCTGATCAAGCTCAGCCATACAAGGAGTGAGGGAAAGCACACAGGC	252402923	252403180	252403230	252403178	-1	1	ENSSSCG00000035380.1	252402636	252403776	None	8050	1930	195920	No_or_no_constitutive_exon
CTTTAAAAATTGAAAAAGCATCTTTTTTTAAACATGTTAAAAAGCGGGAGAA	252526809	252526894	252526944	252526892	-1	1	ENSSSCG00000005463.3	252466429	252559166	C9orf84	8050	1930	195920	No_or_no_constitutive_exon
GAGACCCTATGGGCGTTGACCACAGTATTGCAACCCTCCTGCGCTGGGAGGA	254372608	254372827	254372877	254372825	-1	1	ENSSSCG00000040726.1	254370031	254372882	None	8050	1930	195920	No_or_no_constitutive_exon
GAGTGGTTCTCCGTCACTGACAGGTCTCTTTCCCTTGGGCGGCCAAGCAGGT	255179512	255179620	255179462	255179514	1	1	ENSSSCG00000032835.1	255168694	255196251	TMEM268	8050	1930	195920	Yes
TAATAAGGCATTTTAGGAATTCCCTAATATACATCTACTTTGGGCCAAAGGT	261040538	261040678	261040728	261040676	-1	1	ENSSSCG00000005512.3	260995665	261133505	C5	8050	1930	195920	Yes
TGCTAACTTACTGAATCTGTATATTGTTTCATATCAAATTGGGCTAATAGCT	261163692	261163812	261163642	261163694	1	1	ENSSSCG00000032297.1	261133230	261229288	None	8050	1930	195920	No_or_no_constitutive_exon
CAATGTTGCTGCCTTCTGTTAATTATGTGTTGGGATGTGGGGGGAATTAGAT	261169557	261169752	261169507	261169559	1	1	ENSSSCG00000032297.1	261133230	261229288	None	8050	1930	195920	Yes
GGCAGGGTGGCAAAGCAAATTGCCAAAGGAACATCACGTTGGATGGGAAGGA	261545175	261545883	261545125	261545177	1	1	ENSSSCG00000005519.2	261544897	261545883	None	8050	1930	195920	No_or_no_constitutive_exon
TTTATGGCCACCAGTTGTGTATTGTCCTAGCCTGATGGGAATGACAGGAGGC	261756966	261757133	261756916	261756968	1	1	ENSSSCG00000005524.3	261754202	261857024	DAB2IP	8050	1930	195920	No_or_no_constitutive_exon
GTCCGTGTGGACCCGGGTGCGGCCGGGGAGCCGGAGCGCAAGGGGGGGAGGA	262203544	262203838	262203888	262203836	-1	1	ENSSSCG00000036218.1	261945873	262204423	TTLL11	8050	1930	195920	No_or_no_constitutive_exon
CAGTAGCTGCCTCTCCCAGGAGAGCGTGGTCCCTCGGGCATGGGCAGAAGAT	262009776	262009833	262009883	262009831	-1	1	ENSSSCG00000036218.1	261945873	262204423	TTLL11	8050	1930	195920	No_or_no_constitutive_exon
AAATGGGAGTTTCACTTGCTGGCCTACACCATGGCAACATGGGATCTGAGCC	262373533	262373570	262373620	262373568	-1	1	ENSSSCG00000035498.1	262373533	262419542	None	8050	1930	195920	No_or_no_constitutive_exon
TTCATCTGCAACACCAGGTCCAGGTACTGGATGGTGCTTCTGGGAAACAGCC	265267747	265267815	265267697	265267749	1	1	ENSSSCG00000005591.3	265261796	265278478	ADGRD2	8050	1930	195920	No_or_no_constitutive_exon
AGCTTTGCTTTGGTGACTAATGGTGTCTGAGCTGCCCCTTTATGGGATAGTA	265888569	265889103	265888519	265888571	1	1	ENSSSCG00000031609.1	265888344	265889298	None	8050	1930	195920	No_or_no_constitutive_exon
CCTCCCTGGAGGCAGCCCCTCACCAGGCCTGTGCCGTGCGGGTGGGGCAGGG	268210927	268211081	268210877	268210929	1	1	ENSSSCG00000005618.3	268209442	268213894	CFAP157	8050	1930	195920	No_or_no_constitutive_exon
GGTCCAGAGCAAAAGGCCCAGCATGACTGAGGCCGCCCAGGGCCAGAGAGAA	268232489	268232989	268232439	268232491	1	1	ENSSSCG00000005616.3	268216048	268237839	TTC16	8050	1930	195920	No_or_no_constitutive_exon
TGCGCTGAGCTCCACAGCTCCGCAGCCAGAGAGAGGCGGGAGCCGTAGAGCT	268266178	268266265	268266315	268266263	-1	1	ENSSSCG00000005620.3	268237678	268270361	SH2D3C	8050	1930	195920	No_or_no_constitutive_exon
CCCTTGGCTGCCCAGAGCTGACCTGAGCCCTCACCCGCCCCTGGGGGAAGCT	268624312	268624462	268624512	268624460	-1	1	ENSSSCG00000005640.3	268620964	268640934	CIZ1	8050	1930	195920	Yes
GGCCAGCTGGTGAAGGTGGGTGACCTCTGTGGGCTTCCTCTGGGGCACAGGT	270455286	270455410	270455236	270455288	1	1	ENSSSCG00000005699.3	270364176	270522829	HMCN2	8050	1930	195920	No_or_no_constitutive_exon
CAGTGTGCCTGGTCATGTGTCTTTCTTTATGCTGGTGGTTGCGGGGACAGCC	270475932	270476094	270475882	270475934	1	1	ENSSSCG00000005699.3	270364176	270522829	HMCN2	8050	1930	195920	No_or_no_constitutive_exon
GTGAGGCACTTTCTCAGTCTCTCACGGCTTCTCTCCTGTGCGGGGTGTAGGA	271539835	271539924	271539974	271539922	-1	1	ENSSSCG00000005719.3	271496433	271564144	RAPGEF1	8050	1930	195920	No_or_no_constitutive_exon
GCCTGCCCCCCTCCTCGGCCCCTGCAGCAGCTCCCCGGCTGGGCAAGCAGCC	272081248	272081404	272081198	272081250	1	1	ENSSSCG00000005723.3	272012310	272081404	NTNG2	8050	1930	195920	No_or_no_constitutive_exon
TCACGGACTGATGCCTCTCTTGCTGCTCTCTCCTTTGGGGAACGGCGCAGCG	272448230	272448487	272448537	272448485	-1	1	ENSSSCG00000005729.3	272381291	272454198	DDX31	8050	1930	195920	Yes
CGGTGGCAGACGAGGGGGCCATACCGGTGCCTCCGACCGGGGACTCGGAGGC	272770038	272770170	272769988	272770040	1	1	ENSSSCG00000028671.2	272763225	272770353	CEL	8050	1930	195920	No_or_no_constitutive_exon
CCGCAGAAGCGCACGTCGGGTAAAGAGCAGCCCCGGGCCGGGACTGGGAGGG	272954878	272954901	272954951	272954899	-1	1	ENSSSCG00000032106.1	272949901	272955026	SURF6	8050	1930	195920	No_or_no_constitutive_exon
GGGCTCTGGCGGGAGGTGGCCCTGGGGAGGGCCCAGCAGAGTGGGCACAGGC	272951415	272951538	272951588	272951536	-1	1	ENSSSCG00000032106.1	272949901	272955026	SURF6	8050	1930	195920	No_or_no_constitutive_exon
CTGAGGAAAGGCACAAGCGGGACTCCCCGTCTCCTCCTAGACGAGGGAAGCC	273003183	273003337	273003133	273003185	1	1	ENSSSCG00000031407.1	272988956	273011964	STKLD1	8050	1930	195920	No_or_no_constitutive_exon
GCTCTGCCCTGGCACTCAGCCTCTGTCTCCTCATCTGTAACGTGGGACAGGA	273028739	273028961	273028689	273028741	1	1	ENSSSCG00000021241.2	273024153	273056038	ADAMTS13	8050	1930	195920	No_or_no_constitutive_exon
GGCGGGGTGGGGGCGGCGCGGGCTGACGGGCGCGGGCCTCGGGGGGCCAGGT	273328374	273328507	273328557	273328505	-1	1	ENSSSCG00000005743.3	273303143	273476293	VAV2	8050	1930	195920	Yes
CAATCATTACGAAAACTCCCTTGCTACCCACACGAGGCCATCGGGAGGAGAG	4615734	4615872	4615922	4615870	-1	10	ENSSSCG00000037933.1	4615536	4616375	None	8050	1930	195920	No_or_no_constitutive_exon
TTATGTCTCTTTTTTTCTTTTTCTTTTTTTTTTTTTTTTGTCAAGGGGAGTG	4921684	4921753	4921803	4921751	-1	10	ENSSSCG00000037804.1	4921684	4926972	None	8050	1930	195920	No_or_no_constitutive_exon
CGCGCCGCGGTCCCTCTCCCTTTCCTGGGAAGGCTGAGCTCCTAGGGGAGCA	9567569	9567675	9567519	9567571	1	10	ENSSSCG00000010820.2	9567148	9567675	None	8050	1930	195920	No_or_no_constitutive_exon
GGAGGAGGGGCCTGCCCATCGCCGCGAGCCCGCGGCGGCCCCGCGGGAAGCA	11390027	11391089	11389977	11390029	1	10	ENSSSCG00000010834.3	11362428	11428329	MIA3	8050	1930	195920	No_or_no_constitutive_exon
AGGACGGCGGCTCAGGAATCGGCCCAGCCCCACCGCCGCTCTCGGGGGAGCA	11389765	11389972	11389715	11389767	1	10	ENSSSCG00000010834.3	11362428	11428329	MIA3	8050	1930	195920	No_or_no_constitutive_exon
TGCGGGGCGAGGCGACAGGGGCCTCTTCAGAGCAAGGGCCTGAACAGGAGAC	12498308	12498350	12498258	12498310	1	10	ENSSSCG00000034443.1	12498214	12498818	None	8050	1930	195920	No_or_no_constitutive_exon
AGCAGAAGATCTAATCTGCCCTCTCTTTTCTTTCCTGTGCGTCGGGATAGAG	12910708	12910756	12910658	12910710	1	10	ENSSSCG00000034972.1	12856224	12959718	CNIH3	8050	1930	195920	Yes
GGCAAGCCCAGGCCCCAGGTGGTCAGCCTGCCCAACATGAGGGTGAAGAGTG	13815738	13815789	13815839	13815787	-1	10	ENSSSCG00000038188.1	13815738	13818797	None	8050	1930	195920	No_or_no_constitutive_exon
AGGAGCTGCTCTGCACCCACATCCTGTCCCCCTGGGGGGCCGAAATGAAGGC	14219278	14219375	14219425	14219373	-1	10	ENSSSCG00000023660.2	14203644	14240972	PARP1	8050	1930	195920	No_or_no_constitutive_exon
GGACCAAGGCTGGGGACCCAGGGCCTCCTCCCCCCTTGCTCTGCAGGGAGCT	14373969	14374179	14374229	14374177	-1	10	ENSSSCG00000040100.1	14365937	14467681	ITPKB	8050	1930	195920	No_or_no_constitutive_exon
ATTGTAAAAAAAATCTAATTTTACTTTCTTTTTTGATCTTGGGAATCTAGGA	15350844	15350946	15350794	15350846	1	10	ENSSSCG00000010865.3	15317573	15359074	EXO1	8050	1930	195920	No_or_no_constitutive_exon
CGGTGAATCAAGCAAGGAGCCAGAGGATCAGCGCCGGGGTGAGAGTCAAGAC	15388915	15390226	15388865	15388917	1	10	ENSSSCG00000010868.2	15388604	15390226	BECN2	8050	1930	195920	No_or_no_constitutive_exon
AACTTCATGGAGTGTGTAACAGAACAATGGGAGACGCATTGACTGGGGAGAG	19366286	19366308	19366358	19366306	-1	10	ENSSSCG00000034817.1	19360163	19375957	None	8050	1930	195920	Yes
GATTTTTTTTTTTTCCTCTACAGGCATCATTACTTTCACTGTTTGGGGAGAA	19363974	19364117	19364167	19364115	-1	10	ENSSSCG00000034817.1	19360163	19375957	None	8050	1930	195920	No_or_no_constitutive_exon
CCTTCATCCTGGGAAGGCAATAGTAGCTAAGGCAGAAATTCGGGAAAAAGCT	19640715	19640985	19640665	19640717	1	10	ENSSSCG00000036689.1	19640648	19640985	None	8050	1930	195920	No_or_no_constitutive_exon
CCCGTGCTCTGTAATTGCTTGCACTGATGCATTTGCTGGGAAGTATTGAGGT	23133923	23134171	23134221	23134169	-1	10	ENSSSCG00000010912.3	23124803	23174273	KIF14	8050	1930	195920	No_or_no_constitutive_exon
CCCAGAAGTACTGGCCCAAATTCTGGGAAACTCTCAGATAAGTTGGGAAGTT	23173191	23173488	23173538	23173486	-1	10	ENSSSCG00000010912.3	23124803	23174273	KIF14	8050	1930	195920	No_or_no_constitutive_exon
GCCTCTGGGCCCTACGTCGAGGGCCTGTCCACGTGAGTGGGGGCTTGGAGGG	23166187	23166212	23166262	23166210	-1	10	ENSSSCG00000010912.3	23124803	23174273	KIF14	8050	1930	195920	No_or_no_constitutive_exon
CGAGCCAGACCCCGATGACATTTTATGTACTTTGCCTTGCAGTGGGGGAGGA	23342417	23342492	23342367	23342419	1	10	ENSSSCG00000027314.2	23275401	23357525	CAMSAP2	8050	1930	195920	No_or_no_constitutive_exon
TCCCTGCACCAGACCAGGATCTCAGACCAGCCCAGCTCCCAGGGATGAAGCG	23433899	23433949	23433849	23433901	1	10	ENSSSCG00000033737.1	23417436	23440308	None	8050	1930	195920	No_or_no_constitutive_exon
CTGGGGGTCTGGGCCTTCCCCTGAGTGCCCGTGCTCTGTAGGGGAAGCAGCT	23434314	23434482	23434264	23434316	1	10	ENSSSCG00000033737.1	23417436	23440308	None	8050	1930	195920	No_or_no_constitutive_exon
CATCGGTGGGAGAAAGGGTGCAGTCCCGGCCAAAGAGCAGGACGGGCCAGCC	23435694	23435729	23435644	23435696	1	10	ENSSSCG00000033737.1	23417436	23440308	None	8050	1930	195920	No_or_no_constitutive_exon
TGCTGCTGCTCTTCCTCTTCATCATCATCTGTGCCCTGCTGGGCATGCAGCT	23537599	23537689	23537739	23537687	-1	10	ENSSSCG00000024784.2	23503730	23567797	CACNA1S	8050	1930	195920	Yes
GCCCTAGGGGAAGCCCTAATGGTGCCCCAACCAGTCCAGCCCAGGGGCAGGT	23529465	23529674	23529724	23529672	-1	10	ENSSSCG00000024784.2	23503730	23567797	CACNA1S	8050	1930	195920	No_or_no_constitutive_exon
AGAACCCTGCTCCAGCCATGGCCCTGCTGATCCGAGAGGTAACAGGGGAGGG	23503945	23504181	23504231	23504179	-1	10	ENSSSCG00000024784.2	23503730	23567797	CACNA1S	8050	1930	195920	No_or_no_constitutive_exon
TCTGCAGAGGGCAGAGGATGGAGGCCCAGAGGGGTCTGTGCATGGGAGAGGG	23643791	23645188	23643741	23643793	1	10	ENSSSCG00000036948.1	23628937	23663545	None	8050	1930	195920	No_or_no_constitutive_exon
GTTATAGGGATGGCTCAGGGGGTCCTGGAGGAGTGGGGTCAGGGGCTAAGGC	23645350	23645846	23645300	23645352	1	10	ENSSSCG00000036948.1	23628937	23663545	None	8050	1930	195920	No_or_no_constitutive_exon
GGGCCGCCGTGGACAGGAAGGAGGCCGGGAAGGAAGGGCGGGCACAGGAGGG	24166489	24167713	24167763	24167711	-1	10	ENSSSCG00000031201.1	24164791	24193875	LMOD1	8050	1930	195920	No_or_no_constitutive_exon
TCATGGTGCCCTCTACCCAGAGGGTCTCAGGTGCAGGGGAGGCTGGCGAGCC	24351946	24352133	24351896	24351948	1	10	ENSSSCG00000023403.2	24340149	24454427	None	8050	1930	195920	No_or_no_constitutive_exon
CTGACCTGCTCAGGGTGGTGGGAAGGAAGGGACCCTGGGCAGTAGGAAAGCT	24360565	24360712	24360515	24360567	1	10	ENSSSCG00000023403.2	24340149	24454427	None	8050	1930	195920	No_or_no_constitutive_exon
ATCTCGAAGGCCCCGGGGGTCTCGGCTGGCCTGGCACCTGGCCTGGGGAGTT	24416865	24417108	24416815	24416867	1	10	ENSSSCG00000023403.2	24340149	24454427	None	8050	1930	195920	No_or_no_constitutive_exon
AAAGCAAAGAATTCAATACTCAGGTATACCAAGAGCACATCACGGGGTAGAA	24877980	24878073	24877930	24877982	1	10	ENSSSCG00000034258.1	24877207	24878263	None	8050	1930	195920	No_or_no_constitutive_exon
GGGAGGGGAAGTGGGAGGGGGGGAGGGGAGGGGAGGGGAGGGGAGGGGAGGG	25146745	25146885	25146935	25146883	-1	10	ENSSSCG00000040378.1	25144790	25147056	None	8050	1930	195920	No_or_no_constitutive_exon
CCGGCCCCAACTCTGCAGGTGGCGGGGCAGAGGGCGACTCATGGGAGTAGGA	25146576	25146628	25146678	25146626	-1	10	ENSSSCG00000040378.1	25144790	25147056	None	8050	1930	195920	No_or_no_constitutive_exon
GGACAGCTTGTTCTAGCAGGTGCACTGCGGAGGCCCCAGGGACTGCAGAGGG	25146482	25146531	25146581	25146529	-1	10	ENSSSCG00000040378.1	25144790	25147056	None	8050	1930	195920	No_or_no_constitutive_exon
GAGTTGCACACCATCCAGAGCCTCGCATACTGAACTGGGCAAATAGAGAGGA	25302854	25302974	25303024	25302972	-1	10	ENSSSCG00000036797.1	25302097	25304144	None	8050	1930	195920	No_or_no_constitutive_exon
TCCAAAGTTGCACCAGTTTGCTTATGTGACAGATGGGGCTTGATCAGGAGAT	25302615	25302660	25302710	25302658	-1	10	ENSSSCG00000036797.1	25302097	25304144	None	8050	1930	195920	Yes
CCCGTGCAGAAGTGGAATGGACAAGAGACAACACCTTGTTTGGGAACTAGGT	25822286	25822361	25822411	25822359	-1	10	ENSSSCG00000010936.2	25822286	25826726	None	8050	1930	195920	No_or_no_constitutive_exon
TCCTGGGACACGGCGTCTGGGTCTCCCGGGCTCGGGGTCCGCGGGCGCAGAG	32432773	32433008	32432723	32432775	1	10	ENSSSCG00000010980.3	32419993	32434883	C9orf24	8050	1930	195920	No_or_no_constitutive_exon
TTTGTGGGTATAATGTCAGTTCTACGGTTCCTTTTCTTTTGGGTGGGCAGGT	33963155	33963272	33963322	33963270	-1	10	ENSSSCG00000023807.2	33934629	34001944	ACO1	8050	1930	195920	Yes
TCATAGAAAACAGGATGATTTTTTTCATTTCCTTTTTTTGGGGGGATCAGCA	39446553	39446755	39446805	39446753	-1	10	ENSSSCG00000011069.3	39275648	39462881	ARMC4	8050	1930	195920	No_or_no_constitutive_exon
AAGATCCTGGGCAGCTGCAAACAGCTGACTCTGGCCCGGGGGCGGAAGAGGA	42741820	42741982	42742032	42741980	-1	10	ENSSSCG00000039308.1	42741820	42745124	None	8050	1930	195920	No_or_no_constitutive_exon
TGCGGTGCGAGCCCGGGGCGCCCCCCCAGCAAAACGCACACCAGGGGCAGCC	42989311	42989413	42989261	42989313	1	10	ENSSSCG00000037173.1	42984792	42990071	None	8050	1930	195920	No_or_no_constitutive_exon
TTGGGCAAAAGGCGCAGAGGCTAGTGCTGCCTCCAAGGGCTGAGACACAGAA	42990009	42990071	42989959	42990011	1	10	ENSSSCG00000037173.1	42984792	42990071	None	8050	1930	195920	No_or_no_constitutive_exon
CAGCTCGCTGCTCCTCAGGACTCTTTTTTTTCTTAGAGGGTTGAAAAAAGGT	43094656	43094696	43094746	43094694	-1	10	ENSSSCG00000038501.1	43094656	43096834	None	8050	1930	195920	No_or_no_constitutive_exon
TTCCTCCCCCATCGTCGTCGTCCTCATCGTCGTCGTCGTCCTGCGGGAAGAA	52355809	52355962	52355759	52355811	1	10	ENSSSCG00000011079.3	52224392	52408924	PIP4K2A	8050	1930	195920	No_or_no_constitutive_exon
CTCTGACTTGTCGCCAAGCTGCAAGCTTGGGGACCTGAGCCGGGGAGCAGTT	60058359	60058405	60058455	60058403	-1	10	ENSSSCG00000022247.2	59681504	60077310	PROSER2	8050	1930	195920	No_or_no_constitutive_exon
GGACTCTGACTTGTCGCCAAGCTGCAAGCTTGGGGACCTGAGCCGGGGAGCA	60058359	60058408	60058458	60058406	-1	10	ENSSSCG00000022247.2	59681504	60077310	PROSER2	8050	1930	195920	No_or_no_constitutive_exon
CAAGGAGAAGCGGCCCTTCCCTGGCTCCGGGGGGGCGGGGGCGCCGGAAGCA	65491697	65491908	65491958	65491906	-1	10	ENSSSCG00000028822.2	65491697	65492194	UCN3	8050	1930	195920	No_or_no_constitutive_exon
CTCAGCGTGTTTTCTCGTTTAATGCGCATGGTCCCCGGGTGAGGCAACAGAC	66970717	66970832	66970667	66970719	1	10	ENSSSCG00000036117.1	66741290	66971746	None	8050	1930	195920	No_or_no_constitutive_exon
CGCCTCGAGAAGCGAGCGAGCGCGTGACTGTGCGGGGCGGGGGCCAGGAGCA	68373760	68373952	68374002	68373950	-1	10	ENSSSCG00000029602.2	68300597	68535143	WDR37	8050	1930	195920	No_or_no_constitutive_exon
TCTGTGGATGGCCCTCGGGGTCCTGGGAGACCCTGTGGGTGGAGGAGGAGGA	68666911	68666950	68667000	68666948	-1	10	ENSSSCG00000034793.1	68666911	68667587	None	8050	1930	195920	No_or_no_constitutive_exon
CCCAACCGCTGGTACTTGAGAGATGGACTGTCCGCACGTGGGCTAGGTAGTG	68850279	68850504	68850229	68850281	1	10	ENSSSCG00000011161.2	68848237	68851631	None	8050	1930	195920	Yes
GTTTTGTACTGCTGCCTTGCAGAGAAGACAGACTTGAGTTGGGAAGAGAGAG	68850536	68851027	68850486	68850538	1	10	ENSSSCG00000011161.2	68848237	68851631	None	8050	1930	195920	No_or_no_constitutive_exon
GGCTGCAGCAGTGGCACGGGAGTGAGTGCGTTTGATCCAGAGGGAACAAGAG	68851110	68851168	68851060	68851112	1	10	ENSSSCG00000011161.2	68848237	68851631	None	8050	1930	195920	No_or_no_constitutive_exon
ACACTGTATGTGTTACAGGTTCATTAGCACGGCCAGATGTTCAGTGGGAGGA	604084	604539	604589	604537	-1	11	ENSSSCG00000009568.3	576722	617089	None	8050	1930	195920	No_or_no_constitutive_exon
GGGGAAATAAATGAAAACGCTCCTTTTTTCTCTCTCAAATGGGAGAGGAGAT	848675	848750	848800	848748	-1	11	ENSSSCG00000009268.2	845146	931649	CRYL1	8050	1930	195920	No_or_no_constitutive_exon
CGACGTGTCTCGGTGCCCTTTGCTCAAGCCTGTGCTCTCCGGGGGCTCAGGT	3196029	3196230	3196280	3196228	-1	11	ENSSSCG00000035119.1	3188562	3217448	MTMR6	8050	1930	195920	Yes
AGTCTTTGTTTAGCTACAACCAGCAGAGGCAGCGTGGCTTTGGGAGGGAGGA	3908186	3908220	3908270	3908218	-1	11	ENSSSCG00000023771.2	3840488	3984856	None	8050	1930	195920	No_or_no_constitutive_exon
CCACCGCGGCGGCGGCAGCGGCGGCGGCGGGAGCGCGGGGGCCGGCGGAGGC	5195981	5196106	5195931	5195983	1	11	ENSSSCG00000009313.3	5194871	5196106	GSX1	8050	1930	195920	No_or_no_constitutive_exon
TCACAGCCATTGCAGTACATTGAGCTCCATAGAGACAGCGCCGGGGCAAGTG	7201626	7201669	7201719	7201667	-1	11	ENSSSCG00000009327.3	7195548	7321072	None	8050	1930	195920	No_or_no_constitutive_exon
CAAATAATTTTGAGAAGAGCCACCTGCATTCAGTACAAGTGGGAACATAGCC	8825499	8826750	8825449	8825501	1	11	ENSSSCG00000029039.2	8806841	8860435	BRCA2	8050	1930	195920	No_or_no_constitutive_exon
TTCTTTAAATAAAATTATATTTAAGGCTAAAAATTATTATTTGGGAACAGGT	11328085	11328212	11328035	11328087	1	11	ENSSSCG00000034348.1	11084533	11723142	NBEA	8050	1930	195920	Yes
AAGGTCAGTCTGGCTCCACGTCAGAGGGTGCTCTGGGTGACGGGTGCAAGGC	12205355	12205621	12205671	12205619	-1	11	ENSSSCG00000026164.2	12203099	12309703	None	8050	1930	195920	No_or_no_constitutive_exon
CTGCCTGCTGGTGACATGATGTTTTGTCCGTTTCTCTCCATGGGGAAAAGGC	16789705	16790026	16789655	16789707	1	11	ENSSSCG00000024765.2	16776632	16811879	None	8050	1930	195920	No_or_no_constitutive_exon
TCATGGGCAACCCGGAGAACCGCAGCGACGGCGTAGAGGGCACGGGCGAGCC	18543464	18543977	18544027	18543975	-1	11	ENSSSCG00000022064.2	18541980	18548471	MLNR	8050	1930	195920	No_or_no_constitutive_exon
CTAAGGGGCTGCGGTGACTGGTCCCTTAAATGGGGTGAGTGTAGGGGCAGAC	19581470	19581498	19581548	19581496	-1	11	ENSSSCG00000027551.2	19556914	19584741	None	8050	1930	195920	No_or_no_constitutive_exon
GATCTGTAGCCACCGGCCTACACCACAGCCACAGCAACACGGGATCCGAGCC	21212156	21212175	21212106	21212158	1	11	ENSSSCG00000034648.1	21207039	21212175	None	8050	1930	195920	No_or_no_constitutive_exon
ACCTTGATCATGCAGATCTCTTTGTCGTTGGCAAACACCTCGAGGGATAGCT	30513535	30513625	30513675	30513623	-1	11	ENSSSCG00000031817.1	30513340	30513943	None	8050	1930	195920	No_or_no_constitutive_exon
CCAGGACACAGAATATTCTTGGTGAGAAGAGCTGGAAGATCTGGGAATAGAC	36536063	36536147	36536197	36536145	-1	11	ENSSSCG00000036413.1	36532607	36536354	None	8050	1930	195920	No_or_no_constitutive_exon
GTCCCATGTATTTACCTCTTTCTTTCTCTCTCCCTCCCATGGGGGTGTAGGA	43880808	43880944	43880994	43880942	-1	11	ENSSSCG00000009457.3	43764270	44188352	DACH1	8050	1930	195920	No_or_no_constitutive_exon
TTTGAGGAGCCAAAATCGCATCTGATGGCCTCCAGGGTTGGGGTTTGAAGTG	44898131	44898304	44898354	44898302	-1	11	ENSSSCG00000009458.2	44897444	44898508	None	8050	1930	195920	No_or_no_constitutive_exon
AATGAAGTAACGTGTTCTTTGTTTGCACCTCTTCTCTTCTAACTGGGCAGCT	48115943	48116048	48115893	48115945	1	11	ENSSSCG00000040184.1	47911058	48133448	LMO7	8050	1930	195920	Yes
GGTTATCACGCAGACCTGGGTGCTGGCTGCAGAGGTTCAGAGGGCCCGAGGT	57428541	57428865	57428915	57428863	-1	11	ENSSSCG00000033995.1	57428541	57431715	None	8050	1930	195920	No_or_no_constitutive_exon
GATTACACTGGCAAAGATGTACTGATTCTATGAGAGAGCTGGGGGCATAGTA	58361455	58361683	58361405	58361457	1	11	ENSSSCG00000040790.1	58360827	58361948	None	8050	1930	195920	No_or_no_constitutive_exon
TCGACGGCCATTCCCATCTCATCTCGGGAAGAATATTCCATATGGGAGAGTT	58361727	58361768	58361677	58361729	1	11	ENSSSCG00000040790.1	58360827	58361948	None	8050	1930	195920	No_or_no_constitutive_exon
CCTCTCAATGAAAGTACTGAAGCAGGATGGGAAAATTTTACACAGGGGAGCT	58361797	58361948	58361747	58361799	1	11	ENSSSCG00000040790.1	58360827	58361948	None	8050	1930	195920	No_or_no_constitutive_exon
GGTGAGCCTGTTACCGACTGCCACTTGGTTTCTGCAGATGGGAGCCAAAGAG	65155198	65155225	65155275	65155223	-1	11	ENSSSCG00000009501.3	65148040	65201676	DZIP1	8050	1930	195920	No_or_no_constitutive_exon
AAGTGTCAAGAAACCAGACATCGATGCCTGGGGGAATGGGCCGAAGGCAGTG	67712777	67712810	67712860	67712808	-1	11	ENSSSCG00000034901.1	67712777	67713103	None	8050	1930	195920	No_or_no_constitutive_exon
ACGAGGGCAGAAGCTTCCGTGCGTCACGTCAAGGAAGCAGGAATGGGTAGGG	69290313	69290350	69290400	69290348	-1	11	ENSSSCG00000040619.1	69268270	69306106	None	8050	1930	195920	No_or_no_constitutive_exon
TTTTCAAAGTTGCTTTTTTCCTCACTGTATAAAATTCATTTTGGGTAAAGGC	70138101	70138242	70138051	70138103	1	11	ENSSSCG00000009526.3	70041967	70248362	ITGBL1	8050	1930	195920	Yes
CGATGTGCATGACCTCCTGACCTCTGACCTCTGACCTCTGGGACCGGCAGAC	78395840	78395927	78395790	78395842	1	11	ENSSSCG00000037561.1	78343065	78402093	None	8050	1930	195920	No_or_no_constitutive_exon
CCCGCTCCCCCGCTTCTCCCCGCTCGGCCCTCCCGCCCGCGCCCGGGAAGCC	78880566	78880733	78880783	78880731	-1	11	ENSSSCG00000009565.4	78849087	78881970	GAS6	8050	1930	195920	Yes
CCTGTGCGAACTGTGCTTTGTCGCGAGAATCTCTGGAAGGCGGGGTTGAGGC	228991	229035	229085	229033	-1	12	ENSSSCG00000017137.3	228629	241080	METRNL	8050	1930	195920	No_or_no_constitutive_exon
CCCTCTGCCAGCTGGCGGCCTACAGCCCAGGGAAGGTCTGCAGGGGCGAGGG	405426	405518	405376	405428	1	12	ENSSSCG00000017135.2	403558	405632	ZNF750	8050	1930	195920	No_or_no_constitutive_exon
AGTGAGGGTGCCCAAGCCCATCAAAGTCCTGGATGCCCCGGGGGCGGCAGCC	472809	472851	472901	472849	-1	12	ENSSSCG00000017134.3	469662	476579	FN3KRP	8050	1930	195920	No_or_no_constitutive_exon
CAGCGCATTCAGCCCCAGATGGAGCTGTTGTAGCAGGGGTCTGGGGACAGGG	470209	470240	470290	470238	-1	12	ENSSSCG00000017134.3	469662	476579	FN3KRP	8050	1930	195920	No_or_no_constitutive_exon
GGGCCAGAGGGACCTCTGCGTCTATAACTCAGTTTCTTTACTGGGAACAGGT	674329	674462	674512	674460	-1	12	ENSSSCG00000017128.2	661971	678254	None	8050	1930	195920	No_or_no_constitutive_exon
CCCAGCGGTCCCCCCAGCGAGAAGCTGCTGCTCTCGACGGGTGGCAGCAGCA	1149950	1150029	1150079	1150027	-1	12	ENSSSCG00000034891.1	1149950	1153596	GCGR	8050	1930	195920	No_or_no_constitutive_exon
CTCGACCAGGAAAGGCTGAGACCCCGCCTGGCTCCTGACCTGAGGGGCAGCC	1237867	1238050	1238100	1238048	-1	12	ENSSSCG00000031531.1	1237867	1448042	TSPAN10	8050	1930	195920	No_or_no_constitutive_exon
GGGAGGGGCCCGTGAGGAGAGGACCACGGAGGAGAGGGGGGAGGAGGGAGAG	1366547	1366809	1366859	1366807	-1	12	ENSSSCG00000023045.2	1352344	1406558	BAHCC1	8050	1930	195920	No_or_no_constitutive_exon
ACGCTTTCCTCTCCCGCCTCTCTCCCGACGCCTCTCAATGGGACGCGCAGCT	1510802	1510826	1510752	1510804	1	12	ENSSSCG00000022317.2	1481219	1514497	SLC38A10	8050	1930	195920	No_or_no_constitutive_exon
GGGCTGAGCCAGTGGGAGGAGAGGAGCACCGGGGGGGGCGGCACAGGGAGAG	1512578	1512899	1512528	1512580	1	12	ENSSSCG00000022317.2	1481219	1514497	SLC38A10	8050	1930	195920	No_or_no_constitutive_exon
TGTCCAACAGGTCAGGGGGAGCAGCCGCGGGGGGCGGGGCAGGCCAGCAGGG	1513832	1514213	1513782	1513834	1	12	ENSSSCG00000022317.2	1481219	1514497	SLC38A10	8050	1930	195920	No_or_no_constitutive_exon
CCTTTCTCCGAAACCACTTCAATGATTTCTCTCAACTCTTTGCGGGGTAGGA	2172475	2172629	2172679	2172627	-1	12	ENSSSCG00000017146.3	2087483	2212102	RNF213	8050	1930	195920	No_or_no_constitutive_exon
AGGGGGACCATTCCAAGCCCAGGAAAGTGCCGCAGACCGCTGGGCAGCAGGC	2192978	2193013	2193063	2193011	-1	12	ENSSSCG00000017146.3	2087483	2212102	RNF213	8050	1930	195920	No_or_no_constitutive_exon
GACGACCTGCCAGAGGTCATCTTTGGCTCCAGTTTTCCCAGGGACCAGAGTA	2141608	2142322	2142372	2142320	-1	12	ENSSSCG00000017146.3	2087483	2212102	RNF213	8050	1930	195920	No_or_no_constitutive_exon
GGGGCCCCGAGGGGCTGGCGAGCCTGGAGGCAGCAGGGGTGAGGGCCGAGGG	3337786	3338148	3337736	3337788	1	12	ENSSSCG00000017165.3	3309140	3348531	USP36	8050	1930	195920	No_or_no_constitutive_exon
GCGCAGGAAGGAGGGCCGGCCGGAGCCGCCAGCGGACAGATGGGAGGAAGAG	3340988	3341010	3340938	3340990	1	12	ENSSSCG00000017165.3	3309140	3348531	USP36	8050	1930	195920	No_or_no_constitutive_exon
GAGGAAGAGGGCGGACAGCAGCAAGGAAAGCGCTGGCGCCTGGGGAGCAGCG	3341031	3341144	3340981	3341033	1	12	ENSSSCG00000017165.3	3309140	3348531	USP36	8050	1930	195920	No_or_no_constitutive_exon
GATGGGAACATCCCCCCATCCACAAAAATATGCCCCCCGTGGCCGGGCAGCT	3499534	3499605	3499484	3499536	1	12	ENSSSCG00000036056.1	3485181	3590131	DNAH17	8050	1930	195920	No_or_no_constitutive_exon
CTTTCCGGGAAAGGGCGAGCTGAGAGCGCCCGTCTCTGGTGGGACCGCAGGC	3793882	3794002	3793832	3793884	1	12	ENSSSCG00000037120.1	3785936	3797912	TK1	8050	1930	195920	Yes
GACCCAGGGAGGTTGGTGACCTTGGCCCCTGGGGTGTGTGGGGGAGGCAGGT	4682006	4682140	4682190	4682138	-1	12	ENSSSCG00000017170.3	4655378	4730371	MGAT5B	8050	1930	195920	No_or_no_constitutive_exon
GGCCACACCTGCTCCTGTGACTCTGCTACCTTCGCCACAGGGTGCCGGAGAC	5197773	5197911	5197723	5197775	1	12	ENSSSCG00000021342.2	5176925	5200752	QRICH2	8050	1930	195920	No_or_no_constitutive_exon
AGTCAGGGGACTATGGGCTCCCCTGGGGTTTGGCCAGACCTGGGAGCCAGAG	5199565	5199591	5199515	5199567	1	12	ENSSSCG00000021342.2	5176925	5200752	QRICH2	8050	1930	195920	No_or_no_constitutive_exon
GGAACGGGAGCCGAGAGGGTCAGCTGGGACGAGGTACTGGGCAGTGGGAGTC	5331576	5331652	5331526	5331578	1	12	ENSSSCG00000017190.3	5325072	5356962	EXOC7	8050	1930	195920	No_or_no_constitutive_exon
CCAAACGCTGGCCTCCGGGTCACTTCTTTTTCCACCTTTTGGGCGGCCAGGG	5353768	5353902	5353718	5353770	1	12	ENSSSCG00000017190.3	5325072	5356962	EXOC7	8050	1930	195920	Yes
GGAAGGAAGTCGGGGCTTTCCTGGGGGTGCGTGGGGGCGGGCGGGAGAAGGG	5356515	5356654	5356465	5356517	1	12	ENSSSCG00000035943.1	5355963	5356654	None	8050	1930	195920	No_or_no_constitutive_exon
GGGGCCGTGGAGGCTGGAGAGGCAGTGGGGTGCTGGGCGTGGGGGCGAAGGC	5430087	5430242	5430292	5430240	-1	12	ENSSSCG00000017193.3	5426760	5430868	CDK3	8050	1930	195920	No_or_no_constitutive_exon
CAGCTTCAACCCTCATGGCTGTGTCCTCCTCTCTGGGGCAATGGGAACAGGA	5507175	5507293	5507125	5507177	1	12	ENSSSCG00000017197.3	5482651	5513098	FBF1	8050	1930	195920	No_or_no_constitutive_exon
AGCCCCTCATCCTGGCACAGACCTGCCCCTTGTCCTGTCCTGCAGGGAAGGG	5493768	5493908	5493718	5493770	1	12	ENSSSCG00000017197.3	5482651	5513098	FBF1	8050	1930	195920	No_or_no_constitutive_exon
CACTGGTTTGTGTTCTGCTCTGTTTGGGGGTTTGACGCTGGGTGGAAAAGAG	5498781	5498962	5498731	5498783	1	12	ENSSSCG00000017197.3	5482651	5513098	FBF1	8050	1930	195920	No_or_no_constitutive_exon
TGAGCCTGCCTCTCCTGCCTGGGCTTACTACAGCCGTCCCCGGGGCGCAGGA	5525966	5526138	5525916	5525968	1	12	ENSSSCG00000017195.3	5523232	5527653	TRIM65	8050	1930	195920	No_or_no_constitutive_exon
GAGGTGGCCCCGGGGGGCTTGGGTGCCCTGCTGACCGTCTGCGGGTGCAGCG	5669498	5669621	5669671	5669619	-1	12	ENSSSCG00000017204.4	5651020	5675543	ITGB4	8050	1930	195920	Yes
TGGGCTCTGCACCTGCTGTCCGCCACTGACCAGCCCCGCCCCGGGAGCAGGT	5658847	5659028	5659078	5659026	-1	12	ENSSSCG00000017204.4	5651020	5675543	ITGB4	8050	1930	195920	Yes
GCGGGGAGACAAGGCAGCGCTCGGCGTCGGGGATGCGGGCCTCAGGAGAGAC	5803780	5804096	5804146	5804094	-1	12	ENSSSCG00000034198.1	5784864	5804410	None	8050	1930	195920	No_or_no_constitutive_exon
AGTGCCCGAGTAGCGACGGCCTGAGCAGCGACGCCAGGGACAGCGACAAGCC	5803600	5803720	5803770	5803718	-1	12	ENSSSCG00000034198.1	5784864	5804410	None	8050	1930	195920	No_or_no_constitutive_exon
AGAGGTTGCCTTCGTGTCTGGGTCTGGGGGGCTCAGATACTGGGGCTAAGTT	5786281	5786409	5786459	5786407	-1	12	ENSSSCG00000034198.1	5784864	5804410	None	8050	1930	195920	No_or_no_constitutive_exon
GGAACCAGCGGCCTGAGGACGGGGCCTCATGGCACCACTCTGGGTGGCAGGA	5866759	5866861	5866709	5866761	1	12	ENSSSCG00000040578.1	5855567	5873465	CASKIN2	8050	1930	195920	No_or_no_constitutive_exon
AAGAATTCTCACTTCCCAGGCAGGTGCCAAAGATGGGAGAGGGGCAGCAGGT	5916696	5916886	5916936	5916884	-1	12	ENSSSCG00000031909.1	5912632	5917908	None	8050	1930	195920	No_or_no_constitutive_exon
TTCCCGAAGCCCACAGCAGGTGCTGCCCTCGGCAGATGGACGGCGGGCAGCA	6381009	6381041	6380959	6381011	1	12	ENSSSCG00000017227.3	6372008	6383546	FDXR	8050	1930	195920	No_or_no_constitutive_exon
GGCGTCGGGCTGGCGGGCCCGGGAGGCGCGGTGGCCAGTGCGGGCCGGAGCG	6400347	6400566	6400297	6400349	1	12	ENSSSCG00000023151.2	6388822	6401018	GRIN2C	8050	1930	195920	No_or_no_constitutive_exon
CTCTGCCCTGCAGGGGGCTGTGGGCCCGCCCTCAGGGTGGGAGGTGACAGGC	6600745	6601104	6601154	6601102	-1	12	ENSSSCG00000017235.4	6597336	6615768	None	8050	1930	195920	No_or_no_constitutive_exon
TTGGAACCCAAGACCTGGGAAGAGCCGGGCAGAGGGGGCCTGGGAGGCAGCT	6597336	6597501	6597551	6597499	-1	12	ENSSSCG00000017235.4	6597336	6615768	None	8050	1930	195920	No_or_no_constitutive_exon
TTTCCTTTCCTTCTCCACTGATCTCCCCCCACCTCCCATCCAATGGGCAGCC	6780710	6780885	6780935	6780883	-1	12	ENSSSCG00000021724.2	6775713	6803003	KIF19	8050	1930	195920	No_or_no_constitutive_exon
CCCGCCATGGCCTGAATCCCCTGTCTCTCTCGGGGGTGGGGCTGGAGCAGCT	6780406	6780605	6780655	6780603	-1	12	ENSSSCG00000021724.2	6775713	6803003	KIF19	8050	1930	195920	No_or_no_constitutive_exon
TCTGGGTGAGTGGGGACTCCCAGCTGGGTGCTCTGGCGTCCCCAGGGAAGCT	7674643	7674778	7674593	7674645	1	12	ENSSSCG00000040611.1	7671387	7684496	CPSF4L	8050	1930	195920	No_or_no_constitutive_exon
GTGATGATCTTTCTTTTTCTCCTCCTTTCCCTCTTCATCGGGGCAACTAGCT	11747974	11748093	11747924	11747976	1	12	ENSSSCG00000017260.3	11715273	11752377	WIPI1	8050	1930	195920	Yes
TTCGTTGTGCTGAAATGGGTTTCTTATGGAGTGCTGTCTCTTGGGGGTAGGG	15184587	15184755	15184537	15184589	1	12	ENSSSCG00000028698.2	15165278	15187207	CCDC47	8050	1930	195920	No_or_no_constitutive_exon
GTGGAGTGGCAGGGGTCTGCCTCATAACTCTCTCTTCTGGGGAACTGCAGCG	16064638	16064802	16064852	16064800	-1	12	ENSSSCG00000017300.4	16058676	16119709	MRC2	8050	1930	195920	Yes
CTGTGCCCCACTCCTGGCTCATCGTCACCTCTGATGGGGGTGGGTGGCAGGG	17258438	17258592	17258642	17258590	-1	12	ENSSSCG00000017313.3	17252019	17306275	None	8050	1930	195920	No_or_no_constitutive_exon
AAAAGCCCTCTTGCTTTCCCAGGCAGCTGCCGAAGATGGTGGAGGGGTAGGC	17289483	17289861	17289911	17289859	-1	12	ENSSSCG00000031204.1	17289360	17293502	None	8050	1930	195920	Yes
AAAGACCCCTCTCACCAGACCTCACCCTGAACCTTCCATCTGGGGGACAGAG	18205403	18205553	18205603	18205551	-1	12	ENSSSCG00000017333.3	18195305	18225608	FMNL1	8050	1930	195920	Yes
GGGGTGGGGGGGCGGAGGGACGGAAGGGAGGAGGCCCCCGGGGCCCGGAGCC	18298779	18298961	18298729	18298781	1	12	ENSSSCG00000017338.3	18281710	18302483	PLCD3	8050	1930	195920	No_or_no_constitutive_exon
AAGGCCCTGCCCTGGGCCTGAGGGACTAATTCAGGCCTGTGGGGCCACAGTT	18963598	18963797	18963548	18963600	1	12	ENSSSCG00000017358.4	18957775	18978130	SLC4A1	8050	1930	195920	Yes
TGGATGGTTTGTGACCCCCTCACCCTCCCTTACCCCTCTTGGGCCGGAAGAA	19023565	19023855	19023905	19023853	-1	12	ENSSSCG00000022837.2	19016413	19024347	TMUB2	8050	1930	195920	No_or_no_constitutive_exon
TGGGAACAAGGTATGAGACCCCCCACCCCAGGCCAATCCTGAGGGACCAGGC	19036695	19036733	19036645	19036697	1	12	ENSSSCG00000036358.1	19035991	19036733	None	8050	1930	195920	No_or_no_constitutive_exon
TCCTTGGCCGGGGGCAGGCTGGGAGCTAACCCTCTCGTCTGGGGACACAGGT	19172951	19173132	19173182	19173130	-1	12	ENSSSCG00000024179.2	19167975	19175116	NAGS	8050	1930	195920	No_or_no_constitutive_exon
GTTAGTCCTGTGCCCCTTAGATGGGCAGAGGCCCAGAACTTGGGGGAAAGGC	19273013	19273198	19273248	19273196	-1	12	ENSSSCG00000023014.3	19270974	19284170	None	8050	1930	195920	No_or_no_constitutive_exon
GATGCCACTTCCAAGACGAACGGCTGTCTTACTCCTGATCTCTGGGAAAGAG	19500018	19500152	19499968	19500020	1	12	ENSSSCG00000017377.2	19496843	19500152	None	8050	1930	195920	No_or_no_constitutive_exon
AGAAGTTCTGCTCTGATACCCTAAATGCTGTTTCCTTCCTCGGGGTGCAGGG	19851087	19851148	19851037	19851089	1	12	ENSSSCG00000022101.2	19787857	19853505	BRCA1	8050	1930	195920	Yes
AGTGGAAACTAAGGATGGAGGCGGCGGGGGAGGGGGGGGTGTGAGGCAAGTC	20024815	20024854	20024904	20024852	-1	12	ENSSSCG00000037487.1	20015320	20024890	None	8050	1930	195920	No_or_no_constitutive_exon
GTATCCACAAGGATGCAGGTTCGACCCCTGGCCCCTCTCAGTGGGTTAAGGA	20134324	20134350	20134274	20134326	1	12	ENSSSCG00000017382.3	20118355	20139419	EZH1	8050	1930	195920	No_or_no_constitutive_exon
AGTGATGAGACACTTAGGAGGAGGGTGGCCTGGGAGCCTGGGCACAGCAGTG	20134541	20134694	20134491	20134543	1	12	ENSSSCG00000017382.3	20118355	20139419	EZH1	8050	1930	195920	No_or_no_constitutive_exon
CCCCGCGCAAGCGCGCGCCTCAGCCCTGCTGCGAAAGGGCGGGGGTAGAGCC	20157101	20157189	20157051	20157103	1	12	ENSSSCG00000035659.1	20156585	20157189	None	8050	1930	195920	No_or_no_constitutive_exon
TGGGAACTCTGTGGCTTCATAAAGATTTTGTGATGTCTTTGGGGCTACAGAT	20582135	20582257	20582085	20582137	1	12	ENSSSCG00000017407.3	20580981	20587950	GHDC	8050	1930	195920	Yes
GGCATCTGAGGTTGCTGCCCCGTGGGCTCGGGACACAGCTGGGATAAGAGTC	21142787	21142823	21142737	21142789	1	12	ENSSSCG00000017445.2	21139381	21142823	KRT13	8050	1930	195920	No_or_no_constitutive_exon
TGGTGGCATTGGCGGTGGCATTGGCGGTGGCCAGGAGGGTAGCAGTGGAGCT	21428026	21428259	21427976	21428028	1	12	ENSSSCG00000027632.2	21427719	21428259	None	8050	1930	195920	No_or_no_constitutive_exon
CGGTGGCATTGGTGGTGGCATTGGCTCTGGCCAGGAGGGTAGCAGTGGAGCT	21436315	21436434	21436265	21436317	1	12	ENSSSCG00000038114.1	21436035	21440121	None	8050	1930	195920	No_or_no_constitutive_exon
CCTCTCTCTCACTCCCTGTCCCCAGGAGCTCCAAAGCTTCCGGGCGGGAGGC	21604205	21604342	21604155	21604207	1	12	ENSSSCG00000017460.3	21597045	21606912	KRT12	8050	1930	195920	No_or_no_constitutive_exon
GGCGGGGGCTCTGGCTTTGGTGGGGGTTCTGGATTCGGTGGGGGTGCCAGTG	21732181	21732379	21732131	21732183	1	12	ENSSSCG00000017465.3	21731598	21736818	KRT24	8050	1930	195920	No_or_no_constitutive_exon
TAGAGTGCCTCCCTGCAAGCACAGATCTCTACTGACGCTGGGGCAGCCAGTT	21734748	21734827	21734698	21734750	1	12	ENSSSCG00000017465.3	21731598	21736818	KRT24	8050	1930	195920	No_or_no_constitutive_exon
AGTTTCCTCGGGCCCGTCTGCCCAGGCCTTTTTCTTAACTTAGGGGTCAGCT	22190830	22190966	22191016	22190964	-1	12	ENSSSCG00000017478.3	22180396	22195917	RAPGEFL1	8050	1930	195920	No_or_no_constitutive_exon
CCCCACCCCACCCGCACGCCCTGGCGGCCCCTCCGCCACCGTGGGTGCAGCT	22185546	22185725	22185775	22185723	-1	12	ENSSSCG00000017478.3	22180396	22195917	RAPGEFL1	8050	1930	195920	No_or_no_constitutive_exon
AAGGGCCACGCCTTGCCCCTCTGGAGCCGTCCGCCGTTCCTGGGATGCAGGT	22578470	22578627	22578677	22578625	-1	12	ENSSSCG00000017495.3	22573319	22584760	GRB7	8050	1930	195920	Yes
TGCTGCGGGCACCGGCCGCCCTGCTCTGAGTAGCTCTGGGTGGGGAGCAGGA	22645132	22645269	22645082	22645134	1	12	ENSSSCG00000017502.3	22630518	22648823	PGAP3	8050	1930	195920	Yes
GTCCTGGCGATTCCTCATGCCTCCCATGGGCTCTGTTTGGGTAACAACAGGA	23106466	23106610	23106416	23106468	1	12	ENSSSCG00000017511.3	23072741	23143923	PLXDC1	8050	1930	195920	No_or_no_constitutive_exon
CTCAGGAGCTTAGGAGGGGCCTAGATGTCTCGTCCAGGGGAGAGTGACAGGT	24065572	24065840	24065890	24065838	-1	12	ENSSSCG00000017518.3	24060067	24072829	OSBPL7	8050	1930	195920	No_or_no_constitutive_exon
GACTGCAATTCCCTGAGCCACTCCCCCACCCCCACCCCGGGGTGGGGGAGGG	25420865	25421089	25421139	25421087	-1	12	ENSSSCG00000040295.1	25420865	25426316	None	8050	1930	195920	No_or_no_constitutive_exon
GCTTCAAGCGAGTGCTCAAGAGCCTGGTAGACAAAGGGATGCTGAAGCAGGT	26362154	26362223	26362273	26362221	-1	12	ENSSSCG00000031307.1	26362001	26363015	None	8050	1930	195920	No_or_no_constitutive_exon
ATACAGCCCGAGTTCTTCCAAGGGCTTCCCAGGGTCTGAGAGGGAGGCAGAA	27198945	27202650	27202700	27202648	-1	12	ENSSSCG00000033228.1	27198945	27425463	SPAG9	8050	1930	195920	No_or_no_constitutive_exon
TTGCCACAGAAGGGAAGCTGTGGAGCTGGGGGTGAAAAGAGAAGGGGTAGCT	28426557	28426796	28426846	28426794	-1	12	ENSSSCG00000031973.1	28425821	28427330	None	8050	1930	195920	No_or_no_constitutive_exon
CTGCCCATCTGAGATACTGGTCTGATGTTGTGCCTTGACTGGGGTTGTAGTA	32152958	32153130	32152908	32152960	1	12	ENSSSCG00000025681.2	32124983	32156019	None	8050	1930	195920	No_or_no_constitutive_exon
TTCAATGGAGCAGGACCTTTCTGGGGGCGAGGTCTTGGGAATGACAGTAGCT	34561838	34562015	34562065	34562013	-1	12	ENSSSCG00000017637.4	34556407	34567904	MPO	8050	1930	195920	Yes
CGGAGTCGGAAGGCCTTGCTCAGCCTTGTGCAGGGGAGGTTGGGGGGTAGCC	34583306	34583331	34583381	34583329	-1	12	ENSSSCG00000017638.4	34581656	34605689	TSPOAP1	8050	1930	195920	No_or_no_constitutive_exon
TGTCCTTGAAAACATTTCCCCTTGTTACAGGATATTATTGGGCCAGAGAGCT	34862950	34863079	34863129	34863077	-1	12	ENSSSCG00000017645.4	34815475	34912269	TEX14	8050	1930	195920	No_or_no_constitutive_exon
TATCGGTACAGCAATCGGAGAGCTGCCTCCATATTTCATGGCCAGGGCAGCT	35999462	35999542	35999412	35999464	1	12	ENSSSCG00000017668.4	35933139	36065956	VMP1	8050	1930	195920	No_or_no_constitutive_exon
ACCCTGAATAGAAGGTAGTGGATGACTTGATCTCTCGTTGGGGTTGACAGGC	38732913	38733060	38733110	38733058	-1	12	ENSSSCG00000017694.3	38581450	38875134	ACACA	8050	1930	195920	Yes
ATTTTGTTTTTCCAATTTTTCTCTTGTGTTTGTTTTGGGGGGATAAACAGTG	38919524	38919596	38919474	38919526	1	12	ENSSSCG00000025775.2	38875212	38928635	TADA2A	8050	1930	195920	Yes
TTAAGTGGGTTTTACCTTTTAACATGCTTTGCCTGCTTTGGGTGGAACAGGG	39311535	39311632	39311682	39311630	-1	12	ENSSSCG00000038478.1	39307464	39347406	HEATR6	8050	1930	195920	No_or_no_constitutive_exon
GCCCCAGGTTCTGCAGCAGGTGTGACTGACACAGCCTCTCTGGGTGACAGGC	39759159	39759384	39759109	39759161	1	12	ENSSSCG00000034440.1	39739515	39768556	MMP28	8050	1930	195920	No_or_no_constitutive_exon
CTGCTGAGACCTCCACGCTTTCAAGCAGGTCTGCGCCATGAGGGGCTCAGGA	40892748	40892795	40892698	40892750	1	12	ENSSSCG00000017724.2	40891140	40892795	None	8050	1930	195920	No_or_no_constitutive_exon
CCTGACCGACAGCTGGTAAGAGGGAGCTTTCTTTCTCTCTCGGGGACCAGCG	43377490	43377625	43377675	43377623	-1	12	ENSSSCG00000017747.3	43362341	43474208	RAB11FIP4	8050	1930	195920	Yes
CTTTTTAATTTTTTTTTTTTTTTTTTTTTTTTTTTTTTGGGTGGGGATAGGT	43611799	43611935	43611985	43611933	-1	12	ENSSSCG00000017748.3	43490813	43753770	NF1	8050	1930	195920	No_or_no_constitutive_exon
GCCCCCACCCAAGCCAGGCGGTAAACAGCACTGTCCTTGTCTTGGGGAAGGT	44196876	44197018	44197068	44197016	-1	12	ENSSSCG00000017755.3	44173376	44327111	NOS2	8050	1930	195920	Yes
CAGAAGCCTGTCCGCTCTTGATGACGTCTCCTCCTCTGCTTGGGGAGTAGGA	44750821	44750943	44750771	44750823	1	12	ENSSSCG00000017763.3	44733105	44753898	SLC13A2	8050	1930	195920	No_or_no_constitutive_exon
AGCGGTACCTCAGTATGGGAATAAGTCACGGCTGATGAGGGTTGGAACAGAG	44857012	44857130	44857180	44857128	-1	12	ENSSSCG00000034332.1	44855942	44857614	None	8050	1930	195920	No_or_no_constitutive_exon
GGAGGCCATGGCTTCTACAATGTCCCTCACTCCTTGGGATCTGGGGGCAGGT	45803251	45803409	45803201	45803253	1	12	ENSSSCG00000017793.3	45787728	45807140	ANKRD13B	8050	1930	195920	Yes
TCATCGAGTATACCCACACCGCCACATGCCCTGGGCCAGCGGGGAAACAGCC	45823997	45824169	45824219	45824167	-1	12	ENSSSCG00000017791.4	45823001	45888093	SSH2	8050	1930	195920	No_or_no_constitutive_exon
GAGGCAGGGCCCTCCTGGCCGGGGGAAGGCCTCTGACCTGGGATGGGCAGTT	47735929	47736038	47736088	47736036	-1	12	ENSSSCG00000030707.2	47717893	47738475	INPP5K	8050	1930	195920	Yes
GAGCGGGAGGCTCACCCAGCCACACTCACCAAGTTCTCCTCGGGCAGCAGCA	48456662	48456717	48456612	48456664	1	12	ENSSSCG00000017829.3	48416777	48462846	SGSM2	8050	1930	195920	No_or_no_constitutive_exon
TTTCAAGTCAATATTAGACCATGTTGAATTGTTTTGGGTATAAAAAACAGCC	49721080	49721233	49721283	49721231	-1	12	ENSSSCG00000017864.3	49713227	49732287	None	8050	1930	195920	No_or_no_constitutive_exon
CGTATGGGGCTGCCCGCGGCGGGGGCCGCGGCGGCGGCCGGGCCAGGCAGCC	49820618	49822873	49820568	49820620	1	12	ENSSSCG00000031821.1	49820525	49822873	HASPIN	8050	1930	195920	No_or_no_constitutive_exon
CCCGTCCCGGGGCAGGAGCTGCAGGCTGGCGAGGCTGCGGGCATGGAGAGCG	50389303	50389500	50389253	50389305	1	12	ENSSSCG00000017880.3	50387652	50445295	SPNS3	8050	1930	195920	No_or_no_constitutive_exon
GCCTGGGCATCCGGGGTCCTTGCCTCACTGATGGTCAGTTTTGGGGGCAGGT	50915244	50915421	50915194	50915246	1	12	ENSSSCG00000022026.2	50903357	50917111	AIPL1	8050	1930	195920	No_or_no_constitutive_exon
TGAACTTCGGGGCCACCTTGTTAGAGGTGGAGCGCTGGGGGGCTGAAAAGGG	52014143	52014184	52014234	52014182	-1	12	ENSSSCG00000036915.1	52013639	52014289	None	8050	1930	195920	No_or_no_constitutive_exon
AAGAGGGGAGAGTTGGGGGCCAGAGAAGGCGGGGCTGGGTAGGTACTAAGTT	52013639	52013774	52013824	52013772	-1	12	ENSSSCG00000036915.1	52013639	52014289	None	8050	1930	195920	No_or_no_constitutive_exon
GCCAGAGCCCTCTCCTCTCAGGAAGCTCACCTGCTTGATCCTGGGGGCAGGT	52411137	52411259	52411087	52411139	1	12	ENSSSCG00000017923.4	52286018	52415565	ALOX15	8050	1930	195920	No_or_no_constitutive_exon
CCTGAAGAGGACAGCTTTGGGCCTGGGCCTCGGCCCGCTGGGGAGTGGAGGG	52764543	52764915	52764965	52764913	-1	12	ENSSSCG00000026636.2	52761873	52765541	ZBTB4	8050	1930	195920	Yes
TGTCTTGGAGGGAACAAACAGGGTGGGGAGGCCGGGACTGGGGCTCAGAGAT	52916704	52916914	52916654	52916706	1	12	ENSSSCG00000034791.1	52914990	52918480	None	8050	1930	195920	No_or_no_constitutive_exon
CACACCTGGTCAGGTGGGGGTCCTTACCCGGGACCCTCCTGTGGGTGCAGGC	53074441	53074590	53074391	53074443	1	12	ENSSSCG00000017963.3	52988547	53086534	None	8050	1930	195920	No_or_no_constitutive_exon
GACAACGCCAGCAACCTGGACTTTGGGGCTGTGCAGCGGGGGACCCAGAGAT	53468483	53468627	53468433	53468485	1	12	ENSSSCG00000023861.2	53461697	53474456	PFAS	8050	1930	195920	No_or_no_constitutive_exon
TGGCATCCAAGCAGGTACAGAGCCTGGGGGTGGACCTCTGGGCTGGGAAGGG	53499411	53499462	53499361	53499413	1	12	ENSSSCG00000028048.2	53497758	53504842	ARHGEF15	8050	1930	195920	No_or_no_constitutive_exon
AGTTGGATTCGTTAACCACTGTGCCACGACGGGAACTCCCGGGAGCAAAGTT	53541406	53541443	53541493	53541441	-1	12	ENSSSCG00000021434.2	53538012	53547577	KRBA2	8050	1930	195920	No_or_no_constitutive_exon
TTTTGGCTTCTAATTTGATGTCATTTTTCTTCTCTCTTTTGTACGGGTAGCT	56084858	56084927	56084808	56084860	1	12	ENSSSCG00000018015.3	56045447	56358016	DNAH9	8050	1930	195920	No_or_no_constitutive_exon
GCTATACCATTGTAAACTATTTAAATTAATTCTGTTTCTTTTGGGAGCAGGC	56095398	56095640	56095348	56095400	1	12	ENSSSCG00000018015.3	56045447	56358016	DNAH9	8050	1930	195920	No_or_no_constitutive_exon
TCCCTGCGCTCTGACACGTCTTCTCCCCTCTCCGCGCTGGGAAATGGCAGGT	56277285	56277474	56277235	56277287	1	12	ENSSSCG00000018015.3	56045447	56358016	DNAH9	8050	1930	195920	No_or_no_constitutive_exon
CTCCAGAAGCTGAGCCCCTTCTTACCTCTCTGTTTCCTGTTGTGGGGCAGGT	56340625	56340808	56340575	56340627	1	12	ENSSSCG00000018015.3	56045447	56358016	DNAH9	8050	1930	195920	No_or_no_constitutive_exon
GAGGGGGAGGAGGAGGAGGTCCTGTGTGACTTCTGCCTCGGGGCCAGCAGGG	58938781	58939046	58939096	58939044	-1	12	ENSSSCG00000034049.1	58926086	58939851	None	8050	1930	195920	No_or_no_constitutive_exon
GAGGGTCTGGAGCCCAGGAGGAATTAAGGGAACACGGGATGAATGAGTAGCT	59416255	59416469	59416519	59416467	-1	12	ENSSSCG00000023747.2	59392181	59418796	TTC19	8050	1930	195920	No_or_no_constitutive_exon
TGGATGTGGGCAGCGGCCAGGGCGGTCGGCACCGCCTGTGCGGGGCAGAGCC	59989853	59989929	59989979	59989927	-1	12	ENSSSCG00000018046.3	59977415	60019633	None	8050	1930	195920	No_or_no_constitutive_exon
CCCCGGGGCCCAGCTCAGCCGAGATGCGTGCCTCTCCCCTGGGCGGTCAGGG	60160200	60160345	60160150	60160202	1	12	ENSSSCG00000039961.1	60159097	60162314	None	8050	1930	195920	No_or_no_constitutive_exon
CAACTCCAGCCGCTTTGGGAAGTTTGTGGAGATCTTTCTGGAAGGGTGAGTG	60570526	60570549	60570599	60570547	-1	12	ENSSSCG00000032392.1	60533916	60581411	MYO15A	8050	1930	195920	No_or_no_constitutive_exon
GGAGCCTCAGGAGCCAGCGGCCCCTGAGCACTCTCTTTGGGGCGGGACAGGT	60553280	60553353	60553403	60553351	-1	12	ENSSSCG00000032392.1	60533916	60581411	MYO15A	8050	1930	195920	No_or_no_constitutive_exon
TTTTCTAGAAACTGTGGCCATGATAGAAAACTTATTTCTTTGGGGACAAGCC	2027254	2027428	2027478	2027426	-1	13	ENSSSCG00000011185.2	2025512	2028891	None	8050	1930	195920	No_or_no_constitutive_exon
GAGCCATCACCTCATTTGGGTTTGTTGTCATTTTATTTTGATAGGGCCAGGC	2133399	2133984	2134034	2133982	-1	13	ENSSSCG00000011186.2	2029942	2173774	COL6A5	8050	1930	195920	No_or_no_constitutive_exon
CGTCCCTGACCTCTCTCTCTCTCTCTTTTTTTTTATATTGGGTTTGAAAGAT	2955958	2956099	2956149	2956097	-1	13	ENSSSCG00000011194.3	2922859	3136951	ANKRD28	8050	1930	195920	Yes
AGAAAAGCACCTTCAGCATTAACAATAGCGTCCCACCCCTCTATGGGGAGGA	9913173	9913363	9913413	9913361	-1	13	ENSSSCG00000036579.1	9912965	9913783	None	8050	1930	195920	No_or_no_constitutive_exon
TGTTAATACTGTCAGTTTCAGCTCTGCCTCAACATCTGCATGGGGGAGAGTG	11821320	11821455	11821505	11821453	-1	13	ENSSSCG00000038084.1	11820741	11822242	None	8050	1930	195920	No_or_no_constitutive_exon
AGATGGGTCATGAGCCAACATCCTCACCATTGGGACCAACGTGCCGGGAGGA	15321117	15321304	15321354	15321302	-1	13	ENSSSCG00000039728.1	15320291	15324674	None	8050	1930	195920	No_or_no_constitutive_exon
GCACATCCTCTTCCAGAAGGGCATGCTGAAACGCATGGGGAAGCTGATAGGC	21972210	21972479	21972160	21972212	1	13	ENSSSCG00000011239.3	21941585	22021791	None	8050	1930	195920	No_or_no_constitutive_exon
GTGCTGCTCGAACCCCACCCAGAGGAGCCATGGTCCCCGACAGCTGGGAGAC	21972503	21973788	21972453	21972505	1	13	ENSSSCG00000011239.3	21941585	22021791	None	8050	1930	195920	No_or_no_constitutive_exon
GGCTGGAATTGGAACCTGGCAAGGAGGTTCCAGGTGGGGAGGAGAAGGAGGA	21973805	21974957	21973755	21973807	1	13	ENSSSCG00000011239.3	21941585	22021791	None	8050	1930	195920	No_or_no_constitutive_exon
AACACCTGGGCCCTAGGTCCCCCAGGAGGCCGCACAGGGGGCGACCAAAGAC	22836954	22837120	22836904	22836956	1	13	ENSSSCG00000011246.3	22831741	22851274	VILL	8050	1930	195920	No_or_no_constitutive_exon
AATGGGGGGGAGGTGGGGTGCAGAGAATGGAGAGTTAAGGGCACAGGGAGAG	22843191	22843221	22843141	22843193	1	13	ENSSSCG00000011246.3	22831741	22851274	VILL	8050	1930	195920	No_or_no_constitutive_exon
GGGGCAGCTGCTAGCCAGTGGAAGCAGGAGGCAGTGTCCTGGGGCCAAAGTA	22850080	22850266	22850030	22850082	1	13	ENSSSCG00000011246.3	22831741	22851274	VILL	8050	1930	195920	No_or_no_constitutive_exon
TTTTTTTTTTTTTTTTTCCCCCCCACTGTACAGCAAGGGGGTGAGCACAGTT	27819884	27820966	27819834	27819886	1	13	ENSSSCG00000032596.1	27779157	27821395	None	8050	1930	195920	No_or_no_constitutive_exon
CAGCAGCTAGAGAGGTGGGAGATCAGGCTGAGGGGAGGGAGGAGGGAGAGGG	29637227	29637445	29637495	29637443	-1	13	ENSSSCG00000011327.3	29633886	29638948	None	8050	1930	195920	No_or_no_constitutive_exon
GGCTTCTGGTTCTTCAGCTTTGGCTCAGTGAGGCCTGGGTGGGCGGGGAGGG	29703258	29703517	29703567	29703515	-1	13	ENSSSCG00000011324.3	29695675	29703622	None	8050	1930	195920	No_or_no_constitutive_exon
TGGAACTGACGGGCATCCCCCACCTTTTCTGTCGATCTCTGTGGGCACAGGG	29769749	29769860	29769699	29769751	1	13	ENSSSCG00000011326.3	29749846	29777076	PTH1R	8050	1930	195920	Yes
AGGTAGACCCTCAGGACTCTCATGTAGCTCCTACCCGGGTGGGCGGCCAGTT	29873332	29873457	29873282	29873334	1	13	ENSSSCG00000011330.3	29847426	29881902	NBEAL2	8050	1930	195920	Yes
GCCTGCAGCGCCTTGCCTGCTGCAGCCCTCGGGGCTGCAGGGGTGGGGAGGC	30080277	30080552	30080602	30080550	-1	13	ENSSSCG00000024832.2	30079868	30081217	None	8050	1930	195920	No_or_no_constitutive_exon
AGGGCTGTGGCTGCTGGTGGCACTGGTGGTGCTGTGGGGTGATGGCACAGCG	31635656	31635882	31635932	31635880	-1	13	ENSSSCG00000032521.1	31633238	31637327	None	8050	1930	195920	No_or_no_constitutive_exon
TGAAAGAGGATCTAATCCCCCACCTTTTTCTTTTCATCTGGGGGCTGCAGGA	31846735	31846827	31846877	31846825	-1	13	ENSSSCG00000011382.3	31840299	31904384	USP4	8050	1930	195920	No_or_no_constitutive_exon
AACCTAGGTGCTCCAGGGTGGGCCAGCTGCTCATGGGGGTGCCTGGGGAGGT	32090994	32091179	32090944	32090996	1	13	ENSSSCG00000032639.1	32090866	32091179	None	8050	1930	195920	No_or_no_constitutive_exon
AGAAAGGGGATCTACATTCCGTCTTACTTGTGGTCATTGGGAAACCTGAGGT	32218383	32218609	32218333	32218385	1	13	ENSSSCG00000011387.3	32218133	32252945	RNF123	8050	1930	195920	No_or_no_constitutive_exon
CTGGGCATGGCACCGTGTCCTGACTGTTCTCCCTTCTCCTTGGGTGGCAGAG	32234910	32235018	32234860	32234912	1	13	ENSSSCG00000011387.3	32218133	32252945	RNF123	8050	1930	195920	Yes
GATTTCAGAGGTAGACATCGGTCCAGGACTGATCAGGATTTTAGGGGCAGAG	32472610	32473118	32472560	32472612	1	13	ENSSSCG00000011394.3	32445014	32589407	RBM6	8050	1930	195920	No_or_no_constitutive_exon
CCCACTGCACACACGTGCATCCACATGCACACACACCCTCTGTGGGGCAGAT	32829378	32829487	32829537	32829485	-1	13	ENSSSCG00000011408.3	32825371	32830042	ZMYND10	8050	1930	195920	No_or_no_constitutive_exon
CCCCCACATGCCACCCCTTCCACCAACCTCTGCCTATCTCGGGTGACCAGGG	32849932	32850036	32850086	32850034	-1	13	ENSSSCG00000011412.3	32845114	32988840	CACNA2D2	8050	1930	195920	Yes
AAAAGAACCTGGGTCTGGGGAGCCAACCACTCAAATTCTCTGTGGGGCAGTT	33049732	33049824	33049682	33049734	1	13	ENSSSCG00000025272.2	33047115	33058087	HEMK1	8050	1930	195920	No_or_no_constitutive_exon
CAATGGATGGAGGCAAACATGTCCATGTGCAGAAGTGGAATGGGTAAAAGAC	33786522	33786618	33786668	33786616	-1	13	ENSSSCG00000011419.3	33786522	33786923	None	8050	1930	195920	No_or_no_constitutive_exon
TTGGAGCCTTTGTGTTAATCTGGTATTTCTTGGGGGATTGGGAGATGCAGCG	34626480	34626859	34626430	34626482	1	13	ENSSSCG00000011442.3	34595441	34631724	NISCH	8050	1930	195920	Yes
CCAGGAGGGTAGCCACTAACCTGGATATGTGGGGTGGCCCCTGGGGACAGAG	34656741	34656849	34656691	34656743	1	13	ENSSSCG00000011443.3	34632246	34664420	STAB1	8050	1930	195920	No_or_no_constitutive_exon
ATTCAATTTTAAAACAACAGTTTACAACAGTTCTTATTTGGGGAACACAGGG	39194097	39194256	39194306	39194254	-1	13	ENSSSCG00000020990.2	39148453	39319018	None	8050	1930	195920	No_or_no_constitutive_exon
TCTGATCAGAATTTTTCTTGTTGCATATTTTTATCTTAAAGGCATGGGAGAA	39179271	39179400	39179450	39179398	-1	13	ENSSSCG00000020990.2	39148453	39319018	None	8050	1930	195920	No_or_no_constitutive_exon
AGGTGCTTATTAAATTGCGGTTTCCCTCCCTGCCTTTTCTGGGAATGCAGAC	43955934	43956841	43956891	43956839	-1	13	ENSSSCG00000011487.3	43953911	43958430	FEZF2	8050	1930	195920	No_or_no_constitutive_exon
GCCCGCATTCAGTGAGACGTGCTATGCACCAACAGAGCAGAAACGGGCAGAG	48968395	48968624	48968674	48968622	-1	13	ENSSSCG00000035183.1	48968395	48968651	None	8050	1930	195920	No_or_no_constitutive_exon
TTCCAATAAGAGCAGAAAACTTTTGTGCTCTGAGCCCTGGGGAAGAAAAGAT	51813210	51813421	51813471	51813419	-1	13	ENSSSCG00000036126.1	51813062	51813556	None	8050	1930	195920	No_or_no_constitutive_exon
CGCTTCCTTTGCTGCTCTTCCAGCCACCTGAAGACCAGCCGGCCCGGGAGAC	65137851	65138610	65138660	65138608	-1	13	ENSSSCG00000021585.2	65133969	65154790	OXTR	8050	1930	195920	No_or_no_constitutive_exon
TGCAGGACGGGAAACTGAATGCTAGGCCTCCCGTGTGCCTGGGGGCTCAGGT	66040109	66040357	66040059	66040111	1	13	ENSSSCG00000011549.3	66034699	66044558	OGG1	8050	1930	195920	No_or_no_constitutive_exon
TTGTTCTTGGGCACCACCATGCTGTCTTTGCTCTTGTTTTGGGGGGTCAGCC	66046703	66046782	66046832	66046780	-1	13	ENSSSCG00000011550.3	66043141	66055295	CAMK1	8050	1930	195920	Yes
ACAGGCCTGGAGCCTAGGGCTGAGCAGGGTATCCCCTGCCCTGGGAGCAGAG	66102741	66102840	66102691	66102743	1	13	ENSSSCG00000011553.3	66095846	66123977	None	8050	1930	195920	No_or_no_constitutive_exon
GGACTCGAGGGGGCAGCGGGCGCTGTGACTGCCAAGCTGGCTACGGGGAGAG	66200142	66200211	66200092	66200144	1	13	ENSSSCG00000011560.3	66195463	66202958	CRELD1	8050	1930	195920	No_or_no_constitutive_exon
GTAAGTCTACTCCCCACCCCAAATTCTCCATGTATGTTCTGGGGGACCAGCA	67613647	67613668	67613718	67613666	-1	13	ENSSSCG00000040585.1	67613228	67614657	None	8050	1930	195920	No_or_no_constitutive_exon
ATGGTGCGGGTCTCTGATGGAGTTTTGTTCTCTCCGTCTCTTGGGAGCAGCA	69634245	69634333	69634383	69634331	-1	13	ENSSSCG00000011598.3	69594223	69724056	FGD5	8050	1930	195920	No_or_no_constitutive_exon
CTGCTTTTCTGTCTCTCCCCACCTCATTCCTCCTGTTTTTGGGCGGCCAGAG	70948731	70948890	70948681	70948733	1	13	ENSSSCG00000011610.3	70917437	71009775	NUP210	8050	1930	195920	Yes
GGCTGCCAGAGGTGCTAACACTCTCTCTTGGGGGCCGGGTGTGGGTACAGGT	72058810	72058967	72059017	72058965	-1	13	ENSSSCG00000011619.3	71995929	72196345	EEFSEC	8050	1930	195920	Yes
GACGTGCTAACAGCTAACTGTGAACCCTGTTCTATCCTCCTGTGGGACAGGT	73336204	73336267	73336154	73336206	1	13	ENSSSCG00000023929.2	73294027	73336267	TXNRD3	8050	1930	195920	No_or_no_constitutive_exon
TCCAAGCATTGGCATTTTTCTTACTAGAGGCTTGTTTTAGGGTAAGTTAGAA	73454115	73454165	73454065	73454117	1	13	ENSSSCG00000034359.1	73452008	73455877	None	8050	1930	195920	No_or_no_constitutive_exon
AGATATAGTTTTCCTCCCTATTAATAAAGTATTTTCTTTTGGGGCTACAGGA	74839903	74840085	74840135	74840083	-1	13	ENSSSCG00000021966.2	74766603	74846793	TOPBP1	8050	1930	195920	Yes
GGGCACAGTCCCCTCGGATTATGTGGGCTCTGGGCCTCCCAAGGGCAAAGGC	89177496	89177698	89177446	89177498	1	13	ENSSSCG00000040460.1	89176878	89177698	None	8050	1930	195920	Yes
CAGCAGTCCTATGACGTGACCGACGAGCTGCCCCTGCCCCCGGCTGGGAGAT	89888757	89888795	89888845	89888793	-1	13	ENSSSCG00000011704.3	89746015	89889187	WWTR1	8050	1930	195920	No_or_no_constitutive_exon
AACTTCTTTTTCTTTTCTTTTTCTTTTTTTTTCCTTTTGGTGGGGGGCAGCC	90180995	90181188	90181238	90181186	-1	13	ENSSSCG00000030260.2	90177538	90183785	PFN2	8050	1930	195920	No_or_no_constitutive_exon
TTCTTTTCCCTTTTCAAATCCACCTTCCTGTTGCAATGCATGATGGGCAGGC	92686301	92686337	92686251	92686303	1	13	ENSSSCG00000011720.3	92491807	92697422	MBNL1	8050	1930	195920	No_or_no_constitutive_exon
CACTATCTCCAAATCTGTGGAAGCAGCTTTGGTTATTCCTTACAGGGCAGGA	95885778	95885874	95885728	95885780	1	13	ENSSSCG00000011724.2	95880136	95903811	None	8050	1930	195920	No_or_no_constitutive_exon
GCCGGCCGCGCTCTTCCAAGTCCCCCCTGGGGACCCTCTGGGGCTGGAAGGG	99925082	99925128	99925178	99925126	-1	13	ENSSSCG00000035535.1	99925082	99925801	None	8050	1930	195920	No_or_no_constitutive_exon
GAGGAAGGCGCTGGTGGGCAGTGATAGCAGCGGGTGATGGGGACGTGAAGCT	100875798	100875949	100875999	100875947	-1	13	ENSSSCG00000035947.1	100875304	100875977	None	8050	1930	195920	No_or_no_constitutive_exon
GCGGTGGGGCGCGGGGGGGGGGGGGGGCGGCGCTACCGGATGTGGGTGAGCA	100875732	100875751	100875801	100875749	-1	13	ENSSSCG00000035947.1	100875304	100875977	None	8050	1930	195920	No_or_no_constitutive_exon
CCCGGCATCCAGTGAGACACACTGAGCACCGATGGAGCAGACACGGGCAGAG	104743014	104743099	104742964	104743016	1	13	ENSSSCG00000036646.1	104742995	104743242	None	8050	1930	195920	Yes
ATCCAGTGAATGCCACCACCAGGGCAGGTGATGGTGGTCTGGGTCAACAGCT	104743195	104743242	104743145	104743197	1	13	ENSSSCG00000036646.1	104742995	104743242	None	8050	1930	195920	Yes
TATTTTTGTTTTGACCTGAGTTGTGTCAACCTGATCATTTTGGGGGACAGGC	109600785	109600973	109601023	109600971	-1	13	ENSSSCG00000020927.2	109587548	109623787	SLC2A2	8050	1930	195920	No_or_no_constitutive_exon
GCCCAGGGAGAGGCTATTTTCTAAGACATTTCCTTCTACTGGGAGACTAGGG	111430114	111430279	111430329	111430277	-1	13	ENSSSCG00000038177.1	111397367	111609539	SPATA16	8050	1930	195920	No_or_no_constitutive_exon
CTTCACTCTTCTGGTTGAATCAGTGACGAACTGTGCTGATAACATGGGAGCA	113331108	113331247	113331058	113331110	1	13	ENSSSCG00000040842.1	113331008	113331480	None	8050	1930	195920	No_or_no_constitutive_exon
GTGCACTTTGCACTGCAACGACAAGCCAAAGATTTAATAGATGCAGGGAGTA	120805355	120805458	120805305	120805357	1	13	ENSSSCG00000038845.1	120805063	120809024	None	8050	1930	195920	No_or_no_constitutive_exon
AAATCCCTATTCCCATCTCACAGGGTCTCTGCTCTCTACAGGAAGGGCAGAC	122007425	122007579	122007375	122007427	1	13	ENSSSCG00000039519.1	122005403	122012964	None	8050	1930	195920	No_or_no_constitutive_exon
AGATAATGGACAGCTCCCGTGACATTAGCTGCACACAAGGGGAGTGAGAGAT	122011331	122011408	122011281	122011333	1	13	ENSSSCG00000039519.1	122005403	122012964	None	8050	1930	195920	No_or_no_constitutive_exon
AGAGATAATGGACAGCTCCCGTGACATTAGCTGCACACAAGGGGAGTGAGAG	122011329	122011408	122011279	122011331	1	13	ENSSSCG00000039519.1	122005403	122012964	None	8050	1930	195920	No_or_no_constitutive_exon
TCTCTGGCAAAGATGACATTGCCCTCGGGGCCTTGTGTTTGGGAACACAGGG	122240841	122240915	122240965	122240913	-1	13	ENSSSCG00000021581.2	122233065	122250062	CLCN2	8050	1930	195920	Yes
CCGGGCGCGGGGCATAAAACGGGCCAGAGCCGGCGCCCGGGGCACTAGAGTC	122268449	122268832	122268399	122268451	1	13	ENSSSCG00000025270.2	122266625	122277510	CHRD	8050	1930	195920	No_or_no_constitutive_exon
GACAAAGTTGTAAAGGTTACTATAATGAAAGGTAAAGATACCGGGAAGAGTA	133688278	133688336	133688386	133688334	-1	13	ENSSSCG00000033618.1	133687815	133688485	None	8050	1930	195920	No_or_no_constitutive_exon
GCTTATCTTACTTATTCCTCAACCTCTGGTCTCCTTATTTTTGGGGATAGGA	133767762	133767943	133767712	133767764	1	13	ENSSSCG00000028376.2	133763875	133767943	None	8050	1930	195920	No_or_no_constitutive_exon
AGGAGATGAGGCTCCCAGCTCTCAAAATGATCTGTCTTCCCTGGGGGCAGAG	134237519	134237701	134237469	134237521	1	13	ENSSSCG00000011850.3	134192533	134248023	None	8050	1930	195920	Yes
TGTTCCAGATTCTAACCAGCTTCCCTTTTTTGTGGGGGTGGGGTATATAGCA	134504457	134504508	134504407	134504459	1	13	ENSSSCG00000011854.3	134405168	134539326	LRCH3	8050	1930	195920	No_or_no_constitutive_exon
TCTGCAGAAGAAGGTGGGGTGTGGGGGGCAGTGGAGAGGGCTGTGGGGAGGG	135577521	135577685	135577735	135577683	-1	13	ENSSSCG00000038756.1	135577521	135585834	None	8050	1930	195920	No_or_no_constitutive_exon
CCTTGGGGCTACTCAGGAGGAGTGGAAAGTTAGGGAGGGAGTGGCAGAAGTT	135611860	135612982	135613032	135612980	-1	13	ENSSSCG00000011864.3	135611860	135650636	UMPS	8050	1930	195920	No_or_no_constitutive_exon
GCATTGAAATCAAATGATTGTTTTTCTTCTTTTATTTTATGGGGAGACAGAA	138073841	138073936	138073791	138073843	1	13	ENSSSCG00000028475.2	138018446	138105564	KPNA1	8050	1930	195920	No_or_no_constitutive_exon
ATTTGTTGTAGAAAAAGTACTGGACCGACTTGTAGTGAATGGGCCTGAAGTG	138674530	138674656	138674480	138674532	1	13	ENSSSCG00000037117.1	138674394	138674934	None	8050	1930	195920	No_or_no_constitutive_exon
GTGTGGTCTGACTTTCACAGAGAAGTAGAACACTGAAACTCTGGGAACAGAA	139985354	139985436	139985486	139985434	-1	13	ENSSSCG00000039636.1	139984840	139985716	None	8050	1930	195920	No_or_no_constitutive_exon
CAATCCTACCAGTTATAATCAATTTAATTATGGCCATGGGAGATGGAAAGAT	142032791	142033040	142033090	142033038	-1	13	ENSSSCG00000040350.1	142031613	142033578	None	8050	1930	195920	No_or_no_constitutive_exon
TCAACTAATTTCGGAAACCTTGCATTTCTTTTTTATCCAATGGGGCACAGGT	146528230	146528440	146528180	146528232	1	13	ENSSSCG00000033467.1	146520165	146570708	None	8050	1930	195920	No_or_no_constitutive_exon
CTATATAAATAACAAATAATACCCAGTTTATCTTTTGTATTTCAGGGGAGAA	151302372	151302486	151302322	151302374	1	13	ENSSSCG00000011941.3	151298657	151356500	IFT57	8050	1930	195920	No_or_no_constitutive_exon
TCCTCAATGTCTGTGCACATATTTCTTGGTGACAACACTGGGAAACACAGCA	168514438	168514510	168514388	168514440	1	13	ENSSSCG00000011996.3	168510747	168528711	POU1F1	8050	1930	195920	No_or_no_constitutive_exon
AAGATTGGCCCCCCACTGCATACACACAGTTTGTGCGGGGATGTAACAAGTA	178318715	178318768	178318665	178318717	1	13	ENSSSCG00000038214.1	178318576	178319190	None	8050	1930	195920	No_or_no_constitutive_exon
CGAGCCCTTTCAACACGATCCGTGGAGGCATCGTGGTGGGGCTGGGGCAGCC	184714750	184715005	184715055	184715003	-1	13	ENSSSCG00000040409.1	184713119	184715232	None	8050	1930	195920	No_or_no_constitutive_exon
CTCAGCAGATGCAGAAGAGGATGACTCGGACGTCTGGTGGGGTGGAGCAGAT	189597994	189598016	189598066	189598014	-1	13	ENSSSCG00000012022.3	189432065	189715911	APP	8050	1930	195920	No_or_no_constitutive_exon
TGTGGTTGTCAGTTGGTTACTTTTCTTCTCTGGGATCTTTTGGGACACAGGT	192388074	192388178	192388024	192388076	1	13	ENSSSCG00000027594.2	192376880	192406470	USP16	8050	1930	195920	Yes
TCCTTTGGCTTCAGCAATGAGGGCATCTACCCAGGTTTCTAATGGGACAGTT	194424739	194424878	194424928	194424876	-1	13	ENSSSCG00000039409.1	194424739	194428108	None	8050	1930	195920	Yes
CGGCGAGCTTTAAGAAGAAACGCTCCAAATCTGCAGACATCTGGCGGGAGGA	194933215	194933644	194933694	194933642	-1	13	ENSSSCG00000012034.3	194745849	195235488	TIAM1	8050	1930	195920	No_or_no_constitutive_exon
GACCAGGCAGCGGCAGAGCATCTGGCCCCCTCCAGCGGCTGCAGTGGGAGAG	195973066	195973211	195973016	195973068	1	13	ENSSSCG00000040843.1	195950998	195975657	None	8050	1930	195920	No_or_no_constitutive_exon
AGAGACCCGGCGAGCCTGGAGCAGCCGGCGGGGAGGCCCAAGGGGAGGAGAC	198251244	198251633	198251194	198251246	1	13	ENSSSCG00000028112.2	198250699	198305465	CLIC6	8050	1930	195920	No_or_no_constitutive_exon
AGAGGCGGAGCGGGGGCTGGAGAAGCAGGAAAGCAGCGCGCCAGGGGCAGCG	198251644	198251975	198251594	198251646	1	13	ENSSSCG00000028112.2	198250699	198305465	CLIC6	8050	1930	195920	No_or_no_constitutive_exon
AAGGGCCGAGTCCGGAGGGGCCAGGCGAGGAGCCCACTGCCGGGGGCGAGGA	198252143	198252353	198252093	198252145	1	13	ENSSSCG00000028112.2	198250699	198305465	CLIC6	8050	1930	195920	No_or_no_constitutive_exon
GGGGGGCGGGCAGGGGACAGTATGGATGTCGGGGGCCCGGCAGGGGACAGCA	198251743	198252353	198251693	198251745	1	13	ENSSSCG00000028112.2	198250699	198305465	CLIC6	8050	1930	195920	No_or_no_constitutive_exon
GGGGAAAGGAAGGAAGGGAGAAAAAAAAAGGGAGGGAAGGAGGGAGAGAGGA	201246402	201246777	201246827	201246775	-1	13	ENSSSCG00000012065.2	201230225	201526005	KCNJ6	8050	1930	195920	No_or_no_constitutive_exon
AATGCGTCTTAAGAAAGCCTTATTTAGCATGCTAAGTGGGTGGAAAGAAGTC	203901084	203901190	203901240	203901188	-1	13	ENSSSCG00000012072.3	203567128	203901274	DSCAM	8050	1930	195920	No_or_no_constitutive_exon
GTGGCCACGGCTGGTCCTGTGGGTCCTGACCTTCTCCGGCGGGGTTGCAGGA	205192937	205193029	205193079	205193027	-1	13	ENSSSCG00000012084.3	205176751	205215503	PRDM15	8050	1930	195920	Yes
GGGTGCCCCCACTGACCACCCCGCTTCTCTCCCTCCCCGTGTGTGGGAAGTG	205184666	205184842	205184892	205184840	-1	13	ENSSSCG00000012084.3	205176751	205215503	PRDM15	8050	1930	195920	Yes
GGAGCACTGGGTGACTGGCCCCCGCTCCACTGTGTCTCTCTGTGGGACAGTT	206733994	206734092	206733944	206733996	1	13	ENSSSCG00000037061.1	206722595	206735997	RRP1	8050	1930	195920	No_or_no_constitutive_exon
TCCATGTTTCAGAATGCTCATTTATGTTTTTGCTCTTTTTGGGTAAATAGGA	206976416	206976528	206976366	206976418	1	13	ENSSSCG00000039085.1	206934971	207013103	None	8050	1930	195920	Yes
TGTGTGTGATACGCGGGAAAATCCCCTGCTCCCCGAGGCGGGGAGCCGAGAG	207536449	207536786	207536399	207536451	1	13	ENSSSCG00000038354.1	207535866	207538424	None	8050	1930	195920	No_or_no_constitutive_exon
AAGCAAATCAAGTTGGATCCATCCCCTCAAACCAAATAAATGGGTTAAAGAG	207537980	207538202	207537930	207537982	1	13	ENSSSCG00000038354.1	207535866	207538424	None	8050	1930	195920	No_or_no_constitutive_exon
GGCCCTGGGGAAAGAGGACCACGGGGGACCCCAGGCGTTCGGGGCCCAAGAG	208302649	208302659	208302599	208302651	1	13	ENSSSCG00000022506.2	208295466	208313130	None	8050	1930	195920	No_or_no_constitutive_exon
TCTCTCTGGGCTTCTATTTCACCAGGACAGTGTGGCTCTGGAGGGGTAAGCC	593372	593583	593322	593374	1	14	ENSSSCG00000040121.1	593231	593753	None	8050	1930	195920	No_or_no_constitutive_exon
CCTCCTCTCCCCTCTGGTCACCGTCTCTCCGTCTCCCCATCTGGGGGCAGAA	6179482	6179764	6179814	6179762	-1	14	ENSSSCG00000009612.3	6177008	6180818	DOK2	8050	1930	195920	No_or_no_constitutive_exon
GTCAGGAGGCGTATTTTGAGAGTGCTTCTTCCCTCTTCTCTTGGGAGTAGAG	6257856	6258050	6257806	6257858	1	14	ENSSSCG00000009611.3	6187599	6280032	XPO7	8050	1930	195920	Yes
TAACAATGGCATTTTCTCTTCCCCTTGGCATTTCTCCCTCGGGTGGGCAGGA	6491270	6496524	6496574	6496522	-1	14	ENSSSCG00000009621.3	6491270	6506650	PHYHIP	8050	1930	195920	No_or_no_constitutive_exon
CTACGACGGATTCCAGAACAGCGAGAGTCGGAGGTTCCCTGCACGGGTAGCT	7815276	7815374	7815424	7815372	-1	14	ENSSSCG00000028064.2	7810479	7816146	NKX2-6	8050	1930	195920	No_or_no_constitutive_exon
ATGAGGAAACGGAGGCTCAATGAGGTCGAGTGGCTCTGATTGGATGGGAGAG	11203770	11203985	11204035	11203983	-1	14	ENSSSCG00000009665.3	11195968	11205513	CHRNA2	8050	1930	195920	No_or_no_constitutive_exon
TGAAACCTGCAAGTGACCTAACTGCCATTCGGGCACAGGGACAGAAGCAGAT	11939250	11940067	11939200	11939252	1	14	ENSSSCG00000009674.3	11794018	11940067	ELP3	8050	1930	195920	No_or_no_constitutive_exon
CCCAACCCACACATCATTGGGATGCGGGGGATGGGGGCATCATGTGGGAGTT	12534285	12534398	12534235	12534287	1	14	ENSSSCG00000036440.1	12533970	12535864	None	8050	1930	195920	No_or_no_constitutive_exon
CCCAACCCACACATCATTGGGATGCGGGGGATGGGGGCATCATGTGGGAGTT	12535284	12535539	12535234	12535286	1	14	ENSSSCG00000036440.1	12533970	12535864	None	8050	1930	195920	No_or_no_constitutive_exon
TTGGAAATCAAATTGGTTTTAAGAAACTCTTATCATTGTCTGGGATGCAGGG	12967726	12967873	12967923	12967871	-1	14	ENSSSCG00000009683.3	12900032	13100059	KIF13B	8050	1930	195920	No_or_no_constitutive_exon
CGCTGACGGCGGCTCTAGCCAAGGGCGAGGGCGCTGCGCTGCGGGTTGAGCG	12900032	12900077	12900127	12900075	-1	14	ENSSSCG00000009683.3	12900032	13100059	KIF13B	8050	1930	195920	No_or_no_constitutive_exon
CTGAGGCAGCGGGGAGAAGCAGACGGGCAGTTTGCTGCTATACCAGGGAGGG	12961546	12961562	12961496	12961548	1	14	ENSSSCG00000038395.1	12961313	12962149	None	8050	1930	195920	No_or_no_constitutive_exon
CCTGCTGGTCACAGAAGAAATCAGAAGTTTGAACAGCTAAAGTGGGAGAGAA	15119226	15119448	15119498	15119446	-1	14	ENSSSCG00000036170.1	15116471	15120073	None	8050	1930	195920	Yes
GCCAGCTTGGTAAGACTGTGTCAAGGCGATGAGAGATCGCAGTGGGAAAGCC	15119472	15119599	15119649	15119597	-1	14	ENSSSCG00000036170.1	15116471	15120073	None	8050	1930	195920	No_or_no_constitutive_exon
ACCTGAAGACGAATGGCTTCCCCAGTGAGTACTGGGGCTGAAGGGTGTAGAT	19532302	19532356	19532406	19532354	-1	14	ENSSSCG00000035482.1	19531951	19532479	None	8050	1930	195920	No_or_no_constitutive_exon
ATCTGAACCCCACTGTGCACCCCCTGGCTTCTCGCAGACTTACGGGGAAGCT	19898739	19899063	19898689	19898741	1	14	ENSSSCG00000009710.2	19898600	19899063	None	8050	1930	195920	No_or_no_constitutive_exon
GGACCCCACTCTAATGCTCTGTTTTATTTTTTTCCTCCTGTGGGAAACAGAA	20861379	20861403	20861453	20861401	-1	14	ENSSSCG00000029331.2	20680281	21020259	PALLD	8050	1930	195920	Yes
GATTTTCTTAAACAGATGCCAAGAAGAACAAAGGCATCACCTGGGGAGAGGA	20798293	20798424	20798243	20798295	1	14	ENSSSCG00000034123.1	20798107	20798424	None	8050	1930	195920	No_or_no_constitutive_exon
TGGAGTATTTCCAACTTGTTTTATGACATGTTTCTTTCTTTTGAGGGCAGGA	21112854	21113107	21112804	21112856	1	14	ENSSSCG00000009720.3	21082580	21163559	DDX60	8050	1930	195920	Yes
AGAACGAGAGAGGTATGAAAGTTATTGAAAACTGAGCCTTAAAAGGGGAGGA	22832859	22832983	22832809	22832861	1	14	ENSSSCG00000040810.1	22832553	22833292	None	8050	1930	195920	No_or_no_constitutive_exon
AGAGAGTGTCCTGAAGGCCAGGCACAGCGCTGGCCCTACCGCGGGTGAAGGT	25048501	25048582	25048632	25048580	-1	14	ENSSSCG00000034021.1	25048176	25052680	None	8050	1930	195920	No_or_no_constitutive_exon
CAATGATCTGATGGCAATACGGAAGGCGTGGGGAAGGGGGTAGTTGGGAGGA	27535525	27535557	27535607	27535555	-1	14	ENSSSCG00000009754.3	27535525	27790717	TMEM132B	8050	1930	195920	No_or_no_constitutive_exon
GGTGCTGTGGCTCTGGGACACCAGCTCGTCCCTCTCTCGCCTGGGGGTAGGT	29104529	29104730	29104780	29104728	-1	14	ENSSSCG00000009765.3	29095721	29249638	DNAH10	8050	1930	195920	Yes
CTGGGAGCCCCCAGCACTGCTAATCACGTCCCTTCCCCCCACGTGGGCAGGT	29383494	29383586	29383636	29383584	-1	14	ENSSSCG00000009771.3	29369077	29400434	DDX55	8050	1930	195920	Yes
TAAGAGAGTAATGGGGTGTGGTGTTGGTATGGTGGGGGGCTTGGGGTGAGCA	29510861	29510966	29510811	29510863	1	14	ENSSSCG00000036263.1	29507558	29511597	None	8050	1930	195920	Yes
GTGGTGCCTACACCCATCAATGCATCCCTCAGCCAAACAGGATAAGGGAGAT	29554609	29554762	29554812	29554760	-1	14	ENSSSCG00000015564.3	29554609	29555104	None	8050	1930	195920	No_or_no_constitutive_exon
TTTAGGACAGTGTGTTTTGGCTAATTCTCTTGTTTGGGTTTTGAGGGTAGGT	29593053	29593251	29593003	29593055	1	14	ENSSSCG00000009776.3	29559154	29620696	SBNO1	8050	1930	195920	Yes
GCGCCATAATCGTACGGGAGCCCTGGATAGAGCAAGACAAGTTTGGGAAGGT	30849249	30849273	30849199	30849251	1	14	ENSSSCG00000009805.3	30845513	30859308	HPD	8050	1930	195920	No_or_no_constitutive_exon
ACAGTCCCGGCACGCCCACACTGGAATCGTCACCTGCAGGGCCAGAGAAGCC	30879326	30879734	30879784	30879732	-1	14	ENSSSCG00000009806.3	30864607	30889805	SETD1B	8050	1930	195920	No_or_no_constitutive_exon
CACCAGCGCTGACTGCCCCAAGCCCATGGTGGTGACCCCAGGGGCAGGAGCT	30875317	30875726	30875776	30875724	-1	14	ENSSSCG00000009806.3	30864607	30889805	SETD1B	8050	1930	195920	No_or_no_constitutive_exon
ACTTTGAGGAGGTTATGGCTATGGGGGCAGCCGCAGTGGGCCCGGAAGAGGA	30872669	30872927	30872977	30872925	-1	14	ENSSSCG00000009806.3	30864607	30889805	SETD1B	8050	1930	195920	No_or_no_constitutive_exon
ACCAGTGGCCCTCCGAGGCCATCCTTTCAGGTCCCCGTGGGCGGGACGAGGT	30870233	30870526	30870576	30870524	-1	14	ENSSSCG00000009806.3	30864607	30889805	SETD1B	8050	1930	195920	No_or_no_constitutive_exon
AGGTTACATGACTTGTTCAAGTCCACATGGCTAGGAAGGGAGGGGACCAGGG	30875672	30875959	30876009	30875957	-1	14	ENSSSCG00000009806.3	30864607	30889805	SETD1B	8050	1930	195920	No_or_no_constitutive_exon
GCCAAAAATAATGTGAGGTTTTTTCCTTTTTTTTCCTTGGGTGGAAACAGTA	31737930	31738133	31737880	31737932	1	14	ENSSSCG00000034386.1	31674653	31744978	ATP2A2	8050	1930	195920	Yes
GCTCTGAGAAGACGCTGAGTTCTGAGGAGTACTCTGGGACCTCAGAGGAGTA	32595468	32595509	32595559	32595507	-1	14	ENSSSCG00000009832.3	32593711	32600693	FAM109A	8050	1930	195920	No_or_no_constitutive_exon
TGAGGAGCCAGTGGCTCAGGAGCCAGGCCCAGCTCTGAGGATGGGGTGAGGG	32595726	32595747	32595797	32595745	-1	14	ENSSSCG00000009832.3	32593711	32600693	FAM109A	8050	1930	195920	No_or_no_constitutive_exon
AGTGGGGTTGGGCTGGAAGCCCTCTGACTGGGGCTTCTCTCGGGTGGCAGGT	38656232	38656466	38656516	38656464	-1	14	ENSSSCG00000009876.3	38647144	38667792	DDX54	8050	1930	195920	Yes
ACAGTGCCAGGACACAGGTTCAATCCCTGGCCCTGCACAGTGGGTTAAAGGA	39871942	39871987	39871892	39871944	1	14	ENSSSCG00000035750.1	39859777	39892666	None	8050	1930	195920	No_or_no_constitutive_exon
AGCTCCGATTCGACCCCTAGCCTGGAAACTTCTATATGCCATGGGTGCAGCC	39878198	39878248	39878148	39878200	1	14	ENSSSCG00000035750.1	39859777	39892666	None	8050	1930	195920	No_or_no_constitutive_exon
GATTTAGAAGTATTTAAGGAGTTCCCTCTGTGGCACAATGGGATTGGCAGCA	39878633	39878657	39878583	39878635	1	14	ENSSSCG00000035750.1	39859777	39892666	None	8050	1930	195920	No_or_no_constitutive_exon
GGTGGCAGTCTTCTCTAGAATCATAACCAGGATAATTCTTTGTGGGACAGCT	40110795	40111014	40110745	40110797	1	14	ENSSSCG00000009896.3	40004564	40123686	BICDL1	8050	1930	195920	Yes
TACCCTGTGGGTAGAGGTGGTGGCTGACTCTGAGTCTGCGTGTGGGGCAGGG	40654586	40654738	40654536	40654588	1	14	ENSSSCG00000009916.3	40642913	40657397	ACADS	8050	1930	195920	Yes
TCGGGCTCCAAGGGTGTCTCTTCGAGTCCTTTTTACCTCTGGGACAATAGGC	41442028	41442154	41442204	41442152	-1	14	ENSSSCG00000009933.3	41383226	41442479	UBE3B	8050	1930	195920	No_or_no_constitutive_exon
GGCGAGGGTGTGATGCTAACTTACCTGCCTTGTGCTTTGTGGGGACGCAGGT	41467206	41470211	41467156	41467208	1	14	ENSSSCG00000009934.3	41442277	41470211	KCTD10	8050	1930	195920	No_or_no_constitutive_exon
GAAACACAAAGTGACTTGCCCAAGGTTCAGACGACTGCAAAGGGGTTGAGAT	41594589	41594613	41594539	41594591	1	14	ENSSSCG00000009936.2	41590621	41611811	None	8050	1930	195920	No_or_no_constitutive_exon
TTTCCTTCTGGCAGGTGCCTTGACCAGGGCAGCTGACCTGCACGTGGGAGCC	41607095	41607182	41607045	41607097	1	14	ENSSSCG00000009936.2	41590621	41611811	None	8050	1930	195920	No_or_no_constitutive_exon
ACCTACTAAAAAGGAGGGTGAATTTTGAGGTTGGTGCGAAAGGGCTGGAGGT	41775936	41776062	41776112	41776060	-1	14	ENSSSCG00000032917.1	41767341	41791912	USP30	8050	1930	195920	No_or_no_constitutive_exon
TGGTCTCCCCCAGCTCACTGCCATGTTCCCTGCCACCTGGTTGTGGGAAGGG	42499104	42499305	42499355	42499303	-1	14	ENSSSCG00000039261.1	42487419	42584388	WSCD2	8050	1930	195920	No_or_no_constitutive_exon
AAATTTGTATATAACAAGGTACGCATTGGGGGTTAGGGAGAAAAACACAGCC	43919178	43919223	43919128	43919180	1	14	ENSSSCG00000009958.3	43917169	43998250	SEZ6L	8050	1930	195920	No_or_no_constitutive_exon
CTGGCTGGATGTGGCTTTCCTTGACCAGCCGCCCTGCCCTGGGCAGACAGAT	46403933	46404096	46404146	46404094	-1	14	ENSSSCG00000009973.3	46400881	46408607	RHBDD3	8050	1930	195920	Yes
CCCTGGAGGGCCCCCTGGACCTTTGATGGAACAGATGGGAGGAAGAAGAGGT	46438718	46442086	46438668	46438720	1	14	ENSSSCG00000009974.3	46408686	46442086	EWSR1	8050	1930	195920	No_or_no_constitutive_exon
AGCTTTGGGATTTTCCTGAAGACCAATATGGGGGAGTAGCAGCGGGCCAGGG	47433701	47433790	47433840	47433788	-1	14	ENSSSCG00000038709.1	47432233	47442975	SEC14L4	8050	1930	195920	Yes
CTGGAGCCATCTCTGGGAACAAAGCCACCCTCACCATCACGGGGGCCCAGGC	48783897	48783933	48783847	48783899	1	14	ENSSSCG00000040522.1	48773077	48783933	None	8050	1930	195920	No_or_no_constitutive_exon
CACCTGTGAGGAAGAGGCGCCGAGTGGAAGATGCAAAGGTGGGGCCAAAGCA	48903217	48903562	48903612	48903560	-1	14	ENSSSCG00000036408.1	48901515	48908939	PRAME	8050	1930	195920	No_or_no_constitutive_exon
TCAGCTCGGCCCAGGGGAGGCTGCAGGGAGCCTGCGGCTCTGGGAGTGAGAC	48938029	48938343	48937979	48938031	1	14	ENSSSCG00000037250.1	48936109	48942115	None	8050	1930	195920	No_or_no_constitutive_exon
TCAGCTCGGCCCAGGGGAGGCTGCAGGGAGCCTGCGGCTCTGGGAGTGAGAC	48977159	48977473	48977109	48977161	1	14	ENSSSCG00000036324.1	48975237	48981238	None	8050	1930	195920	No_or_no_constitutive_exon
GTGCTTGGCTGATGCCAAGTGACTTCTCCCCTTGTTGCAGGGATGGAGAGTC	49200355	49200410	49200305	49200357	1	14	ENSSSCG00000010048.3	49189261	49200410	RAB36	8050	1930	195920	No_or_no_constitutive_exon
GCCCCAAGGTGGACCACAGAAAGAACGTCAAGCCCAGGGGACGCAGCAAGCC	50256880	50256983	50257033	50256981	-1	14	ENSSSCG00000010086.3	50256516	50258933	None	8050	1930	195920	No_or_no_constitutive_exon
ATGCCCATGCTGAATTCAGAAGGAGAATGTCCATGTGCAGGGCTGGGCAGCC	50328707	50329130	50328657	50328709	1	14	ENSSSCG00000010089.3	50325276	50329782	None	8050	1930	195920	No_or_no_constitutive_exon
AGATGAAAAATCACCATGTGCTCAGTCCTTCCTCACATGGGCCAAGTGAGGT	50751174	50751230	50751280	50751228	-1	14	ENSSSCG00000010111.3	50751174	50955982	DGCR2	8050	1930	195920	No_or_no_constitutive_exon
CTTTGGGGGTGTTACTTCCCTAAGCTGAGAGCAATTTTTCAAGGGTTGAGCT	50982632	50982863	50982582	50982634	1	14	ENSSSCG00000010117.2	50981895	50982863	None	8050	1930	195920	No_or_no_constitutive_exon
AGGCCATATGTGGCCCTGTCTCAAATTGTGCATTCATCTTGGGATTGCAGGT	51119942	51120008	51120058	51120006	-1	14	ENSSSCG00000010121.3	51112498	51133665	UFD1	8050	1930	195920	Yes
CAGGCTCAGCCTCAGACCTGACCGGACTCCCCCACTGCACCCGAGGGCAGGG	51257390	51257477	51257340	51257392	1	14	ENSSSCG00000010128.4	51252339	51261616	SEPT5	8050	1930	195920	Yes
AGGCACCTGCTCTGGGTCCTCGCCCACGGCCATTGGCCTTAACGGGCCAGCA	51510334	51510437	51510284	51510336	1	14	ENSSSCG00000010138.3	51503113	51519564	ZDHHC8	8050	1930	195920	No_or_no_constitutive_exon
GCAGATTTTGCTTTGTTTTGTGCGTGTGTGTGTGTGTGTTTTGGGAGCAGCT	54696667	54696898	54696948	54696896	-1	14	ENSSSCG00000010144.3	54666742	54742779	ACTN2	8050	1930	195920	Yes
GGTGGAGGCATCATCCAATCAGTGTTCTGGCTATGAATCTGGGGAGGGAGGA	57539761	57540169	57539711	57539763	1	14	ENSSSCG00000010165.3	57504090	57799269	PCNX2	8050	1930	195920	No_or_no_constitutive_exon
TTGTTAACACTGGAAATTAGATCGTCAAGCCTTCTCTCTTTGTGGGACAGAA	58310676	58310780	58310626	58310678	1	14	ENSSSCG00000010169.3	58116744	58352504	SIPA1L2	8050	1930	195920	Yes
AACCATGCTGTGTACAAAGGGTGGCAGCCCAGGGCAGGTGCCGGGCAGAGCC	59656477	59656810	59656427	59656479	1	14	ENSSSCG00000010184.4	59643291	59657843	AGT	8050	1930	195920	No_or_no_constitutive_exon
GCCTTGCTGTACAAGCTCTTCATCGATGCTTACCTCAAGGAGGGAACCAGCT	60245595	60248242	60248292	60248240	-1	14	ENSSSCG00000010186.3	60101572	60254986	URB2	8050	1930	195920	No_or_no_constitutive_exon
AAGCTGAGTGGGCTGCTGAGCGGGCTATATCTGTCACCAGGGGGCGGCAGCA	61343778	61343891	61343728	61343780	1	14	ENSSSCG00000010199.3	61331107	61359479	RET	8050	1930	195920	No_or_no_constitutive_exon
ATATGTTAATTTAAGGGTATTTTCTCTTTCCCCCCCCTCCTAGGGAGCAGGA	63125139	63125361	63125411	63125359	-1	14	ENSSSCG00000032953.1	63125139	63152845	MRLN	8050	1930	195920	No_or_no_constitutive_exon
GGACTGGGATGGTCATGGAGATTCAGACCATTTCCCAGGGGGGACTGAAGGA	66542521	66542623	66542471	66542523	1	14	ENSSSCG00000040756.1	66540817	66542812	None	8050	1930	195920	No_or_no_constitutive_exon
TATTCCCACCTCCTAAAATTTATATTTTACTGGTTTTGTTTTGGGAATAGGT	66642011	66642143	66642193	66642141	-1	14	ENSSSCG00000010226.3	66640848	66967077	JMJD1C	8050	1930	195920	Yes
AGCCTTTAACACTGTTCCCCTTGATGGGGTTATTTGTCCTTGGGTTAAAGGG	71492214	71492353	71492164	71492216	1	14	ENSSSCG00000010238.3	71485924	71499051	HNRNPH3	8050	1930	195920	Yes
AGGTTTGATCCCTGGTCTCGGGAATTCCCCATACCATGGGCTTGGGGAAGCT	73658441	73658728	73658391	73658443	1	14	ENSSSCG00000032791.1	73657570	73661463	None	8050	1930	195920	Yes
TGTTATAAACTTATGCTTTCATATCTTGGTTTTTGCTGGGGGATGTGCAGCC	76053173	76053297	76053123	76053175	1	14	ENSSSCG00000026898.2	75992589	76097838	FAM149B1	8050	1930	195920	Yes
CAGATGGTAAATCTACCTCCTTTTTCACACTTGTCCTTTGATTGGGATAGCT	76336011	76336243	76336293	76336241	-1	14	ENSSSCG00000010302.3	76305130	76439559	USP54	8050	1930	195920	Yes
ATCAGGGGTCTGGGTCTGGATCTGGGGGTGCAGGTGGTCCTGGGAGCCAGAC	76447591	76447643	76447693	76447641	-1	14	ENSSSCG00000010304.3	76442582	76452808	MYOZ1	8050	1930	195920	No_or_no_constitutive_exon
TTTGCATGATGTTATACTCTCAGTGATGTGACTCGGCCTGGGGGATGCAGGT	76495728	76495825	76495678	76495730	1	14	ENSSSCG00000010306.3	76473776	76499125	SEC24C	8050	1930	195920	Yes
TGACTTCTGGAGCTTCTGACTTCAGAGACTGCCTTGTCTTGTGGGGTTAGGC	76521749	76521978	76521699	76521751	1	14	ENSSSCG00000010309.3	76511302	76525881	ZSWIM8	8050	1930	195920	Yes
CACCCCCAACCCCCGCGGCCGCTCACCTCTCCCAACTACCCTGGGCAGAGGA	81628058	81628125	81628008	81628060	1	14	ENSSSCG00000010329.3	81536418	81644262	ZMIZ1	8050	1930	195920	No_or_no_constitutive_exon
AATGTTAATTTTTCTCTTTCTTAGGTATGGAAATTACTTCTGAAAGGGAGCT	88799797	88799920	88799970	88799918	-1	14	ENSSSCG00000010377.2	88766366	88804203	PTPN20	8050	1930	195920	No_or_no_constitutive_exon
ACTTCTTTGGCTTCGTGCCCTTCATGCTGTTCATGTTTTGAGTAGGGGAGAC	89685927	89686011	89686061	89686009	-1	14	ENSSSCG00000010386.3	89685927	89690323	None	8050	1930	195920	No_or_no_constitutive_exon
GCCGGCTGGGCAGCCACGTTCCAACAGCTCCCCAATACGTTCAAGGGGAGGA	89913739	89913821	89913689	89913741	1	14	ENSSSCG00000033489.1	89913141	89917696	C10orf71	8050	1930	195920	Yes
CAAGGCAGCCACAGGTGAGCCTGGAAGAAGCAAGGAGTGGGCTCGAAAAGGG	89914224	89915124	89914174	89914226	1	14	ENSSSCG00000033489.1	89913141	89917696	C10orf71	8050	1930	195920	No_or_no_constitutive_exon
CCTGGCCGGGTGGCCCGGAGGGAGACTTGACACATGCCCTCACATGGGAGCC	89916754	89917696	89916704	89916756	1	14	ENSSSCG00000033489.1	89913141	89917696	C10orf71	8050	1930	195920	No_or_no_constitutive_exon
CCAGCGTGCGGGGCACACACTTGAAGGGTGCAGCCTGCGAGGGTGTGGAGAG	89916218	89916692	89916168	89916220	1	14	ENSSSCG00000033489.1	89913141	89917696	C10orf71	8050	1930	195920	No_or_no_constitutive_exon
TGACCACTCGGGTGGGTGGCCTAGGAGTCAACTGACGGGGGCAAACAGAGTC	90008366	90008410	90008460	90008408	-1	14	ENSSSCG00000010391.3	90002023	90070439	ERCC6	8050	1930	195920	No_or_no_constitutive_exon
TCAACAAGGGTTGATTGAAGAAATGGAAAGGCCATGATGGGGCATGGAAGAA	90953577	90953674	90953527	90953579	1	14	ENSSSCG00000040552.1	90948630	90954499	None	8050	1930	195920	No_or_no_constitutive_exon
ATTTCCTTTGTTATTAATTACTTAGGCAACCGACCCTGATGCGGGATAAGAT	96209030	96209113	96208980	96209032	1	14	ENSSSCG00000010426.3	95920699	96372532	PCDH15	8050	1930	195920	No_or_no_constitutive_exon
AAATCGCCCAATCAGAACAGCAGACAAAAAGCCGCATGGGGGGAGTGGAGCC	99802137	99802279	99802329	99802277	-1	14	ENSSSCG00000040834.1	99801735	99804448	None	8050	1930	195920	No_or_no_constitutive_exon
TGAAAAGTATGATGTTGTGACAAAAGATGGTTATGTCTTGGGAATTTAAGAA	100659880	100659911	100659830	100659882	1	14	ENSSSCG00000010442.3	100658738	100678377	LIPK	8050	1930	195920	Yes
TTAGAAGTCGGTTCCAAAGTCTGAGTGGTGTTGTCTTCTTTGGGTGGCAGGT	105089495	105089603	105089445	105089497	1	14	ENSSSCG00000010480.2	105052123	105122147	PDE6C	8050	1930	195920	No_or_no_constitutive_exon
TTCCCTTGCTTGCAGTTTTTGGCTTATTTATTTTCATTTTATGGGAACAGGC	105733539	105733671	105733489	105733541	1	14	ENSSSCG00000010483.3	105422501	105764725	PLCE1	8050	1930	195920	No_or_no_constitutive_exon
AGAATATTCAGTTTTCTACACTAATCTGAGGCTAATCTTTGGGGGTTTAGGT	105735535	105735826	105735485	105735537	1	14	ENSSSCG00000010483.3	105422501	105764725	PLCE1	8050	1930	195920	Yes
ACAGACAGATCTGTCTTACAGCACACAACCACTTCTCCGCAGTGGGCTAGCC	106656758	106657935	106657985	106657933	-1	14	ENSSSCG00000010489.3	106656758	106659220	None	8050	1930	195920	No_or_no_constitutive_exon
TTGTGTTATTTCTCTTTTTTTTCCCTTGCATTTGACTCTGGGGGCTGCAGGT	107211571	107211786	107211836	107211784	-1	14	ENSSSCG00000010495.3	107174062	107221378	ALDH18A1	8050	1930	195920	Yes
ACCCAGGGCTGGGGCCAGAGGTTAAGCCCTGACAGTCTCTCTGGGGACAGTT	108953767	108953866	108953717	108953769	1	14	ENSSSCG00000010522.3	108944790	108959382	ANKRD2	8050	1930	195920	Yes
TGCTATCTCTCTCTGTTTTCTCTCCTTCTCCCCCGCACCTTGGGAGGCAGGA	109105146	109105167	109105096	109105148	1	14	ENSSSCG00000010528.3	109088459	109158981	ZFYVE27	8050	1930	195920	No_or_no_constitutive_exon
ATCTCTTGACAAAAAGGAACAGCGTCCTGAAAGTTCCAAGGGTCAAGCAGTA	111234086	111234278	111234328	111234276	-1	14	ENSSSCG00000010546.3	111234041	111301769	None	8050	1930	195920	No_or_no_constitutive_exon
CAAACTCCTCCTTCAAGTGACCTGTCTCTTTTTCTTCTAACAGGGGGAAGAA	111399412	111399669	111399719	111399667	-1	14	ENSSSCG00000010552.2	111399412	111434478	PKD2L1	8050	1930	195920	No_or_no_constitutive_exon
AGGGACAGTGTATATGCGCTAATGGGATTTTTTTTTCTTGGGGAACATAGGT	111640453	111640602	111640403	111640455	1	14	ENSSSCG00000010555.3	111636371	111652523	HIF1AN	8050	1930	195920	Yes
TCTTGTCTTTCTGTGACTGGTAACCTCTTTGCTTTGTTGGGGTCGGGCAGGA	112073143	112073285	112073093	112073145	1	14	ENSSSCG00000030428.2	112068473	112078650	TWNK	8050	1930	195920	Yes
ATGGCCTTGGCGGGCGGTCCCGGTCCCGGCGGCGGCGGCGGCAGCGGGAGTG	112207730	112207941	112207680	112207732	1	14	ENSSSCG00000010561.2	112207359	112212605	TLX1	8050	1930	195920	No_or_no_constitutive_exon
GCAAGCAGTGCTCGGAGCTGGGGGTCTGCGCAGTGTCTGTGGGGCCCAAGGA	113408934	113408948	113408884	113408936	1	14	ENSSSCG00000010580.4	113405990	113414326	NFKB2	8050	1930	195920	No_or_no_constitutive_exon
GAGGGATGCCCCGGTCCGGGAGGTAACTCTGCCTGTTGTCCTGGGGGCAGGG	113722880	113723051	113722830	113722882	1	14	ENSSSCG00000010589.3	113707658	113733826	SFXN2	8050	1930	195920	Yes
TCTGATTTTCCTCTCTCCCGCTGCTGCGTGCTCTCGGGGGGACTCGGAAGTG	114581877	114581922	114581972	114581920	-1	14	ENSSSCG00000010604.3	114519927	114777238	SH3PXD2A	8050	1930	195920	No_or_no_constitutive_exon
GGAGGCAGTTGTAAAAAACAAAAAACAAAAAAAACTACCCAAGAGGGCAGAA	114813515	114813732	114813465	114813517	1	14	ENSSSCG00000035475.1	114808496	114814056	None	8050	1930	195920	No_or_no_constitutive_exon
TCAGGACAGGTTTTGGAAGGAGGTATTGACAAATCAGAAGGGAGATGCAGTT	122754403	122754544	122754594	122754542	-1	14	ENSSSCG00000031896.1	122714504	122761811	None	8050	1930	195920	No_or_no_constitutive_exon
GGCGGTGGGAAATGCAAAGGTGGTGTCATGGTGAAGTGTGTTGGGATGAGTG	122723999	122724054	122724104	122724052	-1	14	ENSSSCG00000031896.1	122714504	122761811	None	8050	1930	195920	Yes
TTTCTCTTCCATCAAGAAACTCTTACAGGAAACCGGTCCCAGAGGGTGAGTA	122723912	122723984	122724034	122723982	-1	14	ENSSSCG00000031896.1	122714504	122761811	None	8050	1930	195920	Yes
TCTTTTTCAGGACAGGTTTTGGAAGGAGGTATTGACAAATCAGAAGGGAGAT	122754403	122754550	122754600	122754548	-1	14	ENSSSCG00000031896.1	122714504	122761811	None	8050	1930	195920	No_or_no_constitutive_exon
AGTGCCAGCCAGTGAGCTATAGTGACTTCTCCGCTGGGGCCGGGGCACAGGT	124615989	124616123	124615939	124615991	1	14	ENSSSCG00000010649.3	124594324	124627360	VWA2	8050	1930	195920	No_or_no_constitutive_exon
CTGGACCTCACGCCCGTCAAGTCCTTCCTGCACGGCACAGCGGGGCGCAGGC	124635321	124635441	124635491	124635439	-1	14	ENSSSCG00000010650.3	124631967	124672174	AFAP1L2	8050	1930	195920	No_or_no_constitutive_exon
ACTGGGATTAGGAAGAAGGGCCCATAACCTCTGCCTTTCCTGGGTGGCAGGC	126890978	126891165	126891215	126891163	-1	14	ENSSSCG00000036758.1	126860649	127037257	HSPA12A	8050	1930	195920	Yes
GTGCATGCCAAGGACATGTTAATGACGACAGCTTCACATGGGCCACAGAGCA	128345077	128345347	128345027	128345079	1	14	ENSSSCG00000037574.1	128344735	128345963	None	8050	1930	195920	Yes
ATCATAGATGGAAATTCTGTTGACTCATCAATCTAGCAAGTGGTGGGGAGTG	128345411	128345667	128345361	128345413	1	14	ENSSSCG00000037574.1	128344735	128345963	None	8050	1930	195920	No_or_no_constitutive_exon
ACGCCGGGCCGCGCCGGCTCCGGCCCGTCGGCGAGATGCCCTGTGGGGAGGA	129741936	129741979	129742029	129741977	-1	14	ENSSSCG00000010688.3	129668902	129754892	MCMBP	8050	1930	195920	No_or_no_constitutive_exon
ACGGGTGAGGAGCTCAGCCAGCTCCAGGGGAGTGAGCTGTGGGCCCAGAGGC	132409051	132409461	132409001	132409053	1	14	ENSSSCG00000010718.4	132408097	132426231	None	8050	1930	195920	No_or_no_constitutive_exon
GCGCGGCCGGGGCGACCGTGGGGGCGGCGGCGGCGACGCCGGGCGCCGAGGA	132686316	132686760	132686266	132686318	1	14	ENSSSCG00000010724.3	132685063	132686760	HMX3	8050	1930	195920	No_or_no_constitutive_exon
CTGTTGCTTCTCCCCGTAACTGGTCACTTCCTTCTTCCCCTGGGAACGAGGA	135123668	135123740	135123790	135123738	-1	14	ENSSSCG00000010742.3	135098156	135131074	UROS	8050	1930	195920	No_or_no_constitutive_exon
GTAGCGAAGCGCCCCTGCAGACTCAGGCCCCGCCGGGGCAGGAGCACCAGCC	136457960	136458142	136458192	136458140	-1	14	ENSSSCG00000031345.1	136437160	136480827	None	8050	1930	195920	No_or_no_constitutive_exon
ATGGGGCGTCCATGAGCTTCGGCGCGGAGCCACCGGCCCCGGCCCGGGAGCG	136986872	136987377	136986822	136986874	1	14	ENSSSCG00000010752.2	136985045	136988550	FOXI2	8050	1930	195920	No_or_no_constitutive_exon
CGGTTCCCTGGGAGTCTTGGGCGTGGAAGGGGTGCGCTGGTTGGGGGTAGGA	140365961	140366149	140366199	140366147	-1	14	ENSSSCG00000024388.2	140362123	140367892	BNIP3	8050	1930	195920	No_or_no_constitutive_exon
GGGGGTGCAGTCAGAGCCCCGCTTACAGACACGCTCCTCCCGCCGGGAAGCT	140970527	140970694	140970744	140970692	-1	14	ENSSSCG00000010768.3	140916091	141002708	CFAP46	8050	1930	195920	Yes
GGTGGGGTTTGGGGGGCACGGCAGCCCTGACTCGGTCTCTCCGCAGGGAGCC	141451438	141451749	141451388	141451440	1	14	ENSSSCG00000010787.4	141445360	141455465	SCART1	8050	1930	195920	No_or_no_constitutive_exon
GGGACACTTCCTTGTCCATCATCTGCGAGCAGCTGGGCTGTGGGGGGCAGGG	141452939	141453088	141452889	141452941	1	14	ENSSSCG00000010787.4	141445360	141455465	SCART1	8050	1930	195920	No_or_no_constitutive_exon
GGATGAAAGAGTAGCTCCTGGGAACTATGGGTATCCTATGGTGGGTATAGTG	927986	928242	928292	928240	-1	15	ENSSSCG00000038169.1	927986	928309	None	8050	1930	195920	No_or_no_constitutive_exon
GGCTGCACCTGCAGCATATGCAAGTTCCCAGGCTAGGGGTTTAAGTGGAGCT	13175001	13175067	13174951	13175003	1	15	ENSSSCG00000036373.1	13170819	13175152	None	8050	1930	195920	No_or_no_constitutive_exon
TAAGTTCTCTTGATGACCTAAAGCCTGAATGTTTGGAACATGGGGAAAAGAG	15251875	15252399	15252449	15252397	-1	15	ENSSSCG00000015687.2	15251875	15254142	None	8050	1930	195920	Yes
CCCATGCTCGGTTTCAGGGCCGTCCAGCTGGGATTAGAGGTGTGGGGAAGGG	16146643	16146664	16146593	16146645	1	15	ENSSSCG00000030013.2	16094331	16152498	None	8050	1930	195920	No_or_no_constitutive_exon
CAATTATTGGCAGAATTACCATAATAGTGAGACTTGGGAAAGAATGAAAGTT	16448585	16448610	16448660	16448608	-1	15	ENSSSCG00000040884.1	16448149	16453807	None	8050	1930	195920	No_or_no_constitutive_exon
TTCAGTCTATGGCCTTTCACAGAGCTTCCAGCAGTGCTGGGTTGGGACAGTT	16571578	16571743	16571528	16571580	1	15	ENSSSCG00000039294.1	16571463	16571743	None	8050	1930	195920	No_or_no_constitutive_exon
GGGTGAGGGAGCGGGCGGAGGAGGAAGTGTCATGGCGTCGGGCCGTGGAGCT	17028811	17028950	17028761	17028813	1	15	ENSSSCG00000038608.1	17026305	17033444	None	8050	1930	195920	No_or_no_constitutive_exon
GGGTGAGGGAGCGGGCGGAGGAGGAAGTGTCATGGCGTCGGGCCGTGGAGCT	17046199	17046338	17046149	17046201	1	15	ENSSSCG00000032178.1	17043703	17050260	None	8050	1930	195920	No_or_no_constitutive_exon
CCGCCGCCCATCCCTGGCCCCAACCGGCACGGAGCAGACGGGGGCAGCAGCA	20105139	20105204	20105089	20105141	1	15	ENSSSCG00000015710.2	20104800	20189190	ACTR3	8050	1930	195920	No_or_no_constitutive_exon
TCAGACCTTTTCTAACAAGGTCCAGGGGACCCTTGGGAAGAGGGTCACAGAA	25249807	25250081	25249757	25249809	1	15	ENSSSCG00000031497.1	25244758	25258871	CYP27C1	8050	1930	195920	No_or_no_constitutive_exon
GGCAGAAAGGCTTCCTTGGATGCATTCGCTCCTTACACCTGAATGGGCAGAA	26990295	26990469	26990519	26990467	-1	15	ENSSSCG00000015726.3	26882561	27362814	CNTNAP5	8050	1930	195920	No_or_no_constitutive_exon
CGCCCACAGCGCACTGTCTGCACCGCCTGGGGGGCTGCGGATGGGCACAGTC	31109690	31110097	31109640	31109692	1	15	ENSSSCG00000030414.2	31106302	31110097	None	8050	1930	195920	No_or_no_constitutive_exon
TGGCCACAGGGTCATCCTCTCTCTGACTGATGATTGGTCTCCGGGGGCAGGT	31782005	31782191	31781955	31782007	1	15	ENSSSCG00000029536.2	31707769	31785522	SCTR	8050	1930	195920	No_or_no_constitutive_exon
GAGGCCCCGGGAGCCTAGCACCCCCGAGCCCGAGGCCACGGCGGGTCGAGTA	33445632	33445675	33445582	33445634	1	15	ENSSSCG00000023419.2	33393466	33464606	ARHGEF10	8050	1930	195920	No_or_no_constitutive_exon
GGGCGCGCCTTTGCGCACGGTGTGTGCGGCCAGGCCGCGGGTCGGGGCAGCG	33495282	33495598	33495232	33495284	1	15	ENSSSCG00000029796.2	33491864	33497201	KBTBD11	8050	1930	195920	No_or_no_constitutive_exon
CGGAGGAGCCCGGGGACCCTGCTCCCGTCCCCCCCGGCGTCGGGCCGGAGCA	33495727	33495985	33495677	33495729	1	15	ENSSSCG00000029796.2	33491864	33497201	KBTBD11	8050	1930	195920	No_or_no_constitutive_exon
CCTCTGACCCTTTCTCCACCTCTAGACAGTCCTTGGGGAAGGCACAACAGCA	37984517	37984661	37984711	37984659	-1	15	ENSSSCG00000032784.1	37984517	37987143	None	8050	1930	195920	No_or_no_constitutive_exon
TTGACTGTTCACTAGGCTTCTTCTGACACCACTGCTGCAGGGAACTGAAGAG	37997890	37997946	37997840	37997892	1	15	ENSSSCG00000034077.1	37991618	37997946	None	8050	1930	195920	No_or_no_constitutive_exon
AAATGTGAACTGTAACCAATACCATTTTTAATTTCATAACTGGGTAACAGGA	46402129	46402304	46402354	46402302	-1	15	ENSSSCG00000015792.3	46383431	46445603	LRP2BP	8050	1930	195920	Yes
ATATCCTTTTAGCTCAGAAACCTAATTAACACCTTCCTATGTTGGGACAGTT	47562154	47562288	47562338	47562286	-1	15	ENSSSCG00000015808.3	47523210	47601466	ADAM9	8050	1930	195920	Yes
GTTCCCTCAAGGCGCTGTCTCACGGGAACGCAGTGAAAATACAGAGGGAGAC	47624943	47624985	47625035	47624983	-1	15	ENSSSCG00000015810.3	47611952	47628479	HTRA4	8050	1930	195920	No_or_no_constitutive_exon
GCGAGGGTGTCCCCCGCCCCAAGAACGGAGCGTCTCTTCACAGGGACCAGAA	47624760	47624853	47624903	47624851	-1	15	ENSSSCG00000015810.3	47611952	47628479	HTRA4	8050	1930	195920	No_or_no_constitutive_exon
AGGCGCTGTCTCACGGGAACGCAGTGAAAATACAGAGGGAGACCGAAGAGAG	47624943	47624976	47625026	47624974	-1	15	ENSSSCG00000015810.3	47611952	47628479	HTRA4	8050	1930	195920	No_or_no_constitutive_exon
TTTTTTTTTTTTCCTTCATTTTTTCATTTTAAACTGTCGCTTGGGAGCAGAA	47759833	47759940	47759990	47759938	-1	15	ENSSSCG00000015814.3	47753069	47861206	None	8050	1930	195920	No_or_no_constitutive_exon
TCAGAGTTAACTTGTAGTCCTGACTTCTGTATATCTTTTTATTGGGACAGGT	48392540	48392734	48392784	48392732	-1	15	ENSSSCG00000021898.2	48385959	48417543	ASH2L	8050	1930	195920	Yes
GTCTCCTGGTGTTTTGAACCAAGACAGTGGAGAATAGTGGGGAAGACCAGGG	49444213	49444343	49444393	49444341	-1	15	ENSSSCG00000029131.2	49313295	49448369	KCNU1	8050	1930	195920	No_or_no_constitutive_exon
ATCTTGAGTCATAGCCTAGTTCCTGGTTAACTCATTCTGGAAGGAGGGAGGC	52398146	52398416	52398466	52398414	-1	15	ENSSSCG00000031985.1	52397790	52399387	None	8050	1930	195920	No_or_no_constitutive_exon
AAAAAAATGTATTGCCAAGAAAGACATTGAGGACAGAAAAATTGGGGAAGAT	54263449	54263739	54263399	54263451	1	15	ENSSSCG00000015841.3	54258680	54275339	TEX15	8050	1930	195920	No_or_no_constitutive_exon
AATCCATCCTCAGCGAAGGGCGAGGCTTTTGACCCCATGGGAACTGGAAGTG	56951808	56951896	56951758	56951810	1	15	ENSSSCG00000016393.3	56943623	56951896	None	8050	1930	195920	No_or_no_constitutive_exon
GGCCTCCTGGGGCCATGAGGAAGATGGCGGCGGCGACTGAGAGGGGTGAGAC	64567327	64567422	64567277	64567329	1	15	ENSSSCG00000038481.1	64567105	64570933	None	8050	1930	195920	No_or_no_constitutive_exon
GCAGGTGGCACCCCTTTTTCCTCACCTGTAAATCTTAGTACAAGTGGGAGAA	66357121	66357395	66357445	66357393	-1	15	ENSSSCG00000015882.3	66255009	66681077	BAZ2B	8050	1930	195920	No_or_no_constitutive_exon
TATGGTTCCATAAAGCTGATTTTTTTTAAGCCACTGGGACAAATAAACAGAA	74340048	74340101	74339998	74340050	1	15	ENSSSCG00000036153.1	74339707	74340101	None	8050	1930	195920	No_or_no_constitutive_exon
GATGAAGAGATTAGAGAATGTGGTGGGCGGGGCGTCTTGTGAGGGCAGAGGA	75342305	75342328	75342255	75342307	1	15	ENSSSCG00000015923.3	75294110	75346822	NOSTRIN	8050	1930	195920	No_or_no_constitutive_exon
CTGCTTTCCTCGGAGAGGCTTTACTCCTGTGCTTGTCCTTCAGGGTGGAGCC	75645296	75645328	75645378	75645326	-1	15	ENSSSCG00000040746.1	75562236	75754573	LRP2	8050	1930	195920	No_or_no_constitutive_exon
TGTGCGCCCCACGCGGCGCGCTCTGTTGCAGAGGAGCCCCGGCCGGGAAGTG	78186829	78187491	78186779	78186831	1	15	ENSSSCG00000015953.2	78185789	78191297	DLX1	8050	1930	195920	No_or_no_constitutive_exon
CGCCACCCCCTCCCCCTGTCTCCCTCTCTGAACCCGCCCATCGGGGGTAGGA	79984213	79984348	79984398	79984346	-1	15	ENSSSCG00000015962.3	79935362	79985778	SP3	8050	1930	195920	No_or_no_constitutive_exon
GCCAGGAGTCTGGTGGAGCAGCTCCTGAGTGGGGAAGGGGGAGAAGACAGTG	83294581	83295161	83295211	83295159	-1	15	ENSSSCG00000032605.1	83293607	83298240	None	8050	1930	195920	Yes
CTGCCAGGGGCCAGGAGTCTGGTGGAGCAGCTCCTGAGTGGGGAAGGGAGAG	83356249	83356349	83356399	83356347	-1	15	ENSSSCG00000035603.1	83354788	83356783	None	8050	1930	195920	No_or_no_constitutive_exon
ACAACCCAACAGCAAAAAAGCCAATCAATCAATGGAAAAATGGGCAAAAGAC	85940104	85940114	85940164	85940112	-1	15	ENSSSCG00000038978.1	85939966	85943517	None	8050	1930	195920	No_or_no_constitutive_exon
TGTTCTCATGTGACTTTGCTTCACTTCCTGATGCTTCTCATGGGGATCAGAG	93222771	93222795	93222721	93222773	1	15	ENSSSCG00000016033.3	92988350	93254389	GULP1	8050	1930	195920	No_or_no_constitutive_exon
AATATATTCTTAATGTCTTTTTTATTTTTTTCTGCTTTCATGGTGGGTAGCG	93245997	93246008	93245947	93245999	1	15	ENSSSCG00000016033.3	92988350	93254389	GULP1	8050	1930	195920	No_or_no_constitutive_exon
TTTTCTCCCCCAAAACACTATCCTTTTTATTTCTTTGGGTGGATGAGAAGGC	94011327	94011486	94011277	94011329	1	15	ENSSSCG00000016036.3	93981048	94026707	WDR75	8050	1930	195920	No_or_no_constitutive_exon
AAAAAATTAAAAAGTCATCAAAACCATAAAAAGTGGGTAAGGGATGTTAGGA	94912243	94912246	94912193	94912245	1	15	ENSSSCG00000035285.1	94903908	94938024	None	8050	1930	195920	No_or_no_constitutive_exon
CAGCCTCGTAGCCATGCTCTTCTGGTTGGCGTTGGGGGAGTGGGAGGCAGTC	99832436	99832898	99832948	99832896	-1	15	ENSSSCG00000032814.1	99724836	99964299	DNAH7	8050	1930	195920	No_or_no_constitutive_exon
GAGGCTGGTCTCTTGGTTTCACCTTCTCTTCTTCTTTCTTGGGTTGATAGTT	100109821	100109934	100109984	100109932	-1	15	ENSSSCG00000016068.3	100091257	100539607	HECW2	8050	1930	195920	Yes
ACTCCAGGTAAGGTCACTTTTCAGAGATGGGTGGTGGGATCGGGGTACAGCT	104975461	104975573	104975623	104975571	-1	15	ENSSSCG00000016105.3	104950790	104979254	ALS2CR12	8050	1930	195920	No_or_no_constitutive_exon
GATGCGGCAGGAAGTGAGGGCCCACCAGCTGCCTGCGTGAGGGAGGGGAGGT	104968519	104968673	104968723	104968671	-1	15	ENSSSCG00000016105.3	104950790	104979254	ALS2CR12	8050	1930	195920	No_or_no_constitutive_exon
CAATATTAACCTGAAGCGCCTGAACAGGAATGCTCCACGGAGGGATCCAGTG	105878335	105878629	105878679	105878627	-1	15	ENSSSCG00000033533.1	105878200	105878720	None	8050	1930	195920	No_or_no_constitutive_exon
AATCATTTCATGATTTGTCTTTCTCCTCTTTCTACCTCTGGATGGGCCAGGC	111242764	111243037	111243087	111243035	-1	15	ENSSSCG00000034967.1	111242764	111244738	CRYGD	8050	1930	195920	No_or_no_constitutive_exon
TGGAATGCATGACTGCCAATATAATCATCTTCTTTCTGCCATGGGAACAGGG	112532391	112532653	112532341	112532393	1	15	ENSSSCG00000016153.3	112491721	112713885	UNC80	8050	1930	195920	Yes
TCACTTGTGTACTTAGAATAACACTCCTGAATCTAATTTTGGGGTTATAGGA	112952800	112952914	112952964	112952912	-1	15	ENSSSCG00000016156.3	112933499	112969577	ACADL	8050	1930	195920	No_or_no_constitutive_exon
AGTGACCTGGGGCTCCTGGCTCTGGCTCCTCCCTCAGGGCACAGCCGGAGCC	112980144	112980195	112980245	112980193	-1	15	ENSSSCG00000038074.1	112978781	112981056	None	8050	1930	195920	No_or_no_constitutive_exon
GAGAAAACTGTTCTTGTTAACGAGGGATTACTCACTTGGGTGTGGAATAGGT	113070795	113070811	113070745	113070797	1	15	ENSSSCG00000034195.1	113026212	113074313	None	8050	1930	195920	No_or_no_constitutive_exon
GTGTCTTTTTTTCCCCTTTTCTCCCTTCCTACCCTGGGTGGAAAAAACAGGT	117682798	117682942	117682992	117682940	-1	15	ENSSSCG00000016174.3	117658842	117730867	FN1	8050	1930	195920	No_or_no_constitutive_exon
CTCCCAGCCAAACAGCGCAAGATGGTGGTGGTTGCCCCGGGCCAGATGAGTG	118662805	118662833	118662755	118662807	1	15	ENSSSCG00000035501.1	118629146	118687940	SMARCAL1	8050	1930	195920	No_or_no_constitutive_exon
GGGCAGTCCACAGAAGAAGAGAGATTTGAATTTTTTGATAACTGGGACAGTT	118687921	118687940	118687871	118687923	1	15	ENSSSCG00000035501.1	118629146	118687940	SMARCAL1	8050	1930	195920	No_or_no_constitutive_exon
CCTTGACTCTCGGGGCTCCTACCACTTCTCACTCAAGGCTTGGGGCGCAGGT	120042531	120042654	120042704	120042652	-1	15	ENSSSCG00000031830.1	120008244	120049351	None	8050	1930	195920	Yes
TTTTGTGTTTTGTATGTTTTTTCCTACCCCACCTCATTTGGGGGAAACAGGG	120618006	120618098	120617956	120618008	1	15	ENSSSCG00000016193.3	120590301	120655776	CNOT9	8050	1930	195920	Yes
CTGGGCAAACTGAGGGCTGTGGCTGCGATGCATCCCGGCGAGGGGATGAGGA	120935042	120935297	120934992	120935044	1	15	ENSSSCG00000026958.2	120925697	120938430	WNT10A	8050	1930	195920	No_or_no_constitutive_exon
TACATTCTCCTGTGACCGTGTGCAGAAACACTGATACTGCGGGTGCGGAGTG	121188953	121189014	121189064	121189012	-1	15	ENSSSCG00000016205.3	121100627	121194048	NHEJ1	8050	1930	195920	No_or_no_constitutive_exon
CTCAGAAATGTTGATGACTGCTGTCTGTCTGTGCTGGGGTGGGGGGACAGGG	121254366	121258097	121258147	121258095	-1	15	ENSSSCG00000016211.3	121254366	121265569	ATG9A	8050	1930	195920	No_or_no_constitutive_exon
TGGGCTGGTTGCAAGAGGCCAGTGAGTGGACAAGTTTGAACAGGGTGCAGAG	121444895	121444938	121444845	121444897	1	15	ENSSSCG00000020785.2	121427531	121444938	DES	8050	1930	195920	No_or_no_constitutive_exon
GTTCCTGGATTGGGGTGTGAGATCTGAGCCTGACTTTGTTGGGATTTGAGGT	121508468	121508529	121508418	121508470	1	15	ENSSSCG00000023935.2	121507580	121515298	GMPPA	8050	1930	195920	No_or_no_constitutive_exon
TGCCGTCTCCTCTGATCTCACTGAGCTGGCCTGGGGGGCCCTGGGGACAGGT	121510250	121510437	121510200	121510252	1	15	ENSSSCG00000023935.2	121507580	121515298	GMPPA	8050	1930	195920	No_or_no_constitutive_exon
AACCTCCGCGCCCCCCTCCGAGGGGACCCCTCCCATCCAGGAAGAGGGAGGC	121631626	121631729	121631576	121631628	1	15	ENSSSCG00000022846.2	121630315	121643296	SLC4A3	8050	1930	195920	No_or_no_constitutive_exon
AAGGAGCCAGGCCAGGGCCATCCCACTGACCTTTGCCCACCCCAGGGGAGAA	121638464	121638608	121638414	121638466	1	15	ENSSSCG00000022846.2	121630315	121643296	SLC4A3	8050	1930	195920	No_or_no_constitutive_exon
CTACGAAAGAAGGAGGTGGGAACATTTCCGTCATCGTGCTTGGGGGGCAGAA	124593508	124593593	124593458	124593510	1	15	ENSSSCG00000016225.3	124568574	124602662	MOGAT1	8050	1930	195920	No_or_no_constitutive_exon
ACAAGCACATGCTGGACAAACTGGGCTGAGTGCGACCTGACCTGGGAGAGGT	125219638	125219784	125219588	125219640	1	15	ENSSSCG00000039979.1	125219260	125219784	None	8050	1930	195920	No_or_no_constitutive_exon
GGTGAATACTGGTAAACTAAATCAGATGCTTCTCTTTCTAGGGTGGAAAGAA	128587172	128587241	128587291	128587239	-1	15	ENSSSCG00000031181.1	128566153	128589828	None	8050	1930	195920	No_or_no_constitutive_exon
TGGAGATGACTCACCGGGATGTGTTCTCTTTTGTGTTTTGGGGGCGCCAGCA	129415767	129415876	129415926	129415874	-1	15	ENSSSCG00000016256.3	129308626	129461523	SPHKAP	8050	1930	195920	No_or_no_constitutive_exon
TCCGCGGCCAGGGGGAAGGAGAAGGGATCAGGAGTGGGAGCTGAGGGGAGGG	132426419	132426607	132426657	132426605	-1	15	ENSSSCG00000016279.3	132376133	132449796	PDE6D	8050	1930	195920	No_or_no_constitutive_exon
ATCCTAATTTTATGTTGTGTCTTGATTTTTTGGTGGGTGGGACTGAGCAGCC	132440818	132440907	132440768	132440820	1	15	ENSSSCG00000033334.1	132426789	132451196	COPS7B	8050	1930	195920	Yes
CCCAGAGCCCCTGCACCCCCCACTCACCGCGGACGGTTGCAGGGGCCCAGGG	133052574	133052706	133052524	133052576	1	15	ENSSSCG00000016288.2	133047451	133058400	CHRNG	8050	1930	195920	No_or_no_constitutive_exon
CCACATGTCCCTCACCTGCCCCCTGCAGATGGAGGGCTACCTGAGGGCAGAG	134058008	134058149	134057958	134058010	1	15	ENSSSCG00000016305.3	134054815	134102630	MROH2A	8050	1930	195920	No_or_no_constitutive_exon
TTTGTTTTCTCTCTTCTTCCCCCTTTCCCCTGTCTGCTGTCGGGATGCAGCC	135903054	135903132	135903004	135903056	1	15	ENSSSCG00000016317.3	135442421	135992011	AGAP1	8050	1930	195920	No_or_no_constitutive_exon
AATGAAATTATACCACTTGCAGAGTTCCCATTGCAGCTCAGTGGGTTAAGGA	137059809	137059834	137059884	137059832	-1	15	ENSSSCG00000027331.2	137011429	137104085	COL6A3	8050	1930	195920	No_or_no_constitutive_exon
TGACCTGTTCTTTGTTTCTGTCCGACTGTCCCGGCCGGCTGTGTGGGCAGCC	137399599	137399677	137399549	137399601	1	15	ENSSSCG00000016330.3	137283275	137439384	None	8050	1930	195920	No_or_no_constitutive_exon
GCTCACGGATGTCGTTGTCACCTTGCGTCTTGTTCCTCCCGCGGGGTAAGCT	137869498	137869642	137869448	137869500	1	15	ENSSSCG00000025228.2	137863608	137912477	TRAF3IP1	8050	1930	195920	No_or_no_constitutive_exon
TGCCAGGAAACTGGACTCTTACTCTTCCAGTTTGAGACTTGGGAGGACAGAC	139038052	139038074	139038124	139038072	-1	15	ENSSSCG00000034093.1	139037628	139038323	None	8050	1930	195920	No_or_no_constitutive_exon
GGTGCCCGCCCTGGAGAGGACGCAGTGACCCCTGGCTTCCCCGAGGGCAGCC	139739252	139739312	139739362	139739310	-1	15	ENSSSCG00000016400.3	139734541	139748026	None	8050	1930	195920	No_or_no_constitutive_exon
AGTGGACGTGAGCCTCTCGCTTTCAGATGCGGCGTGCTGGCTTGGGGGAGCC	139774251	139774328	139774201	139774253	1	15	ENSSSCG00000036261.1	139766982	139806234	CROCC2	8050	1930	195920	No_or_no_constitutive_exon
CCTGACCCTGGTCCTCCTGCCCAGGATGCCTGGCGCTTCCATGCGGGCAGCC	139801878	139801973	139801828	139801880	1	15	ENSSSCG00000036261.1	139766982	139806234	CROCC2	8050	1930	195920	No_or_no_constitutive_exon
ATGACCTCCGACCCTGCCCGACGGGTGCCTTCTCCTTCCAGGGAAGCCAGAC	139850242	139850341	139850192	139850244	1	15	ENSSSCG00000016381.3	139821362	139875422	SNED1	8050	1930	195920	No_or_no_constitutive_exon
AGCCCTGAGGGTCCGGAGCAGGCCCGGCAGCGCCTGGAAGGGAACCGGAGGA	140220064	140220770	140220820	140220768	-1	15	ENSSSCG00000016374.3	140190390	140223315	THAP4	8050	1930	195920	No_or_no_constitutive_exon
GCAGCAGGAGAAAGGACGCCAGGAAGGCCTCAGGGAGCCTGAGGGCACAGGC	140220794	140220961	140221011	140220959	-1	15	ENSSSCG00000016374.3	140190390	140223315	THAP4	8050	1930	195920	No_or_no_constitutive_exon
CCTGGCTGCAGTGGGAGCAGCCTGGGGCCCGACAAGGGCCTGGCACAGAGCC	140220064	140220456	140220506	140220454	-1	15	ENSSSCG00000016374.3	140190390	140223315	THAP4	8050	1930	195920	No_or_no_constitutive_exon
CCAACCTGCGCTCGGGCGAGTGCCAGCTGGCCGTGGTAGATGGTGGGCAGGC	140327408	140327672	140327358	140327410	1	15	ENSSSCG00000037090.1	140324286	140331274	NEU4	8050	1930	195920	No_or_no_constitutive_exon
GGGGTCCAGGAGCCCCCAGGGGAGAGCGCTGGAGACATGGGACCGGGCAGGG	140327695	140328148	140327645	140327697	1	15	ENSSSCG00000037090.1	140324286	140331274	NEU4	8050	1930	195920	No_or_no_constitutive_exon
CATTTGACAGACTTTTCTCCACCCCCCCAAACCCAATCCTGGGGGCACAGGT	5932798	5933042	5933092	5933040	-1	16	ENSSSCG00000016794.3	5908497	6145542	MYO10	8050	1930	195920	No_or_no_constitutive_exon
TGCGGGGGCGGGTTTAGGTGGGGGTGGGGTGGCGTCTGTTGGGCTCAGAGAG	9952764	9952805	9952855	9952803	-1	16	ENSSSCG00000032260.1	9952391	9957375	None	8050	1930	195920	No_or_no_constitutive_exon
CTCGCATGGAATGAGGGGGGTTAGATTAAAAGACCATGCCAGGTGGGAAGCT	18322097	18322545	18322047	18322099	1	16	ENSSSCG00000016810.3	18237332	18352854	PDZD2	8050	1930	195920	No_or_no_constitutive_exon
AGGAGCTGGATGCTTCTGGAGCCAGGCTCCCAACTACCAAGAAAGGGGAGCC	18331945	18332449	18331895	18331947	1	16	ENSSSCG00000016810.3	18237332	18352854	PDZD2	8050	1930	195920	No_or_no_constitutive_exon
AAAAGCAAAAGCAAAGTCAGTTCCGAGCCCCCACCTCTCACACGGGGAAGGC	18333220	18333591	18333170	18333222	1	16	ENSSSCG00000016810.3	18237332	18352854	PDZD2	8050	1930	195920	No_or_no_constitutive_exon
GTTGAAGCTTTTGAGTATTGTCTTTTCCTGGTTGCTGAGAAGCTGGGAAGCC	21394425	21394545	21394595	21394543	-1	16	ENSSSCG00000020824.2	21388096	21402019	None	8050	1930	195920	No_or_no_constitutive_exon
AAGAAGATGAATGCTGCCTTTGCTCGTCTCCCTCCAGGGTGATATGGAAGTA	21391738	21391792	21391842	21391790	-1	16	ENSSSCG00000020824.2	21388096	21402019	None	8050	1930	195920	No_or_no_constitutive_exon
CTCTTGTTCCTGCTGGTGGTCACCCTGGCACCATGTGGCTCTGTGGGAAGCT	21388096	21388153	21388203	21388151	-1	16	ENSSSCG00000020824.2	21388096	21402019	None	8050	1930	195920	No_or_no_constitutive_exon
GGGATGCATGGAGCTTCTAACACCATCTCTTTTGTTTTGGGGCAGGCAAGGT	23474067	23474163	23474017	23474069	1	16	ENSSSCG00000016848.3	23469348	23605906	EGFLAM	8050	1930	195920	No_or_no_constitutive_exon
ATGCCCACTTCGACCTTAAGCCACAGGCGGCGGGTGATGCAACAGGGGAGCG	25932194	25932220	25932270	25932218	-1	16	ENSSSCG00000021645.2	25920679	25983684	MROH2B	8050	1930	195920	No_or_no_constitutive_exon
ATGTCGGACTGAATATGAAGTTAAAGATCAAGCTGCTAAAGGGGATGAAGTG	28113840	28113902	28113952	28113900	-1	16	ENSSSCG00000016874.3	28098318	28133956	PAIP1	8050	1930	195920	No_or_no_constitutive_exon
GAGGGGAAAAAAAATGACTCATGACGTACTTACGTGCTAGTGGGAAATAGGA	28176014	28176223	28176273	28176221	-1	16	ENSSSCG00000040958.1	28176014	28176685	None	8050	1930	195920	No_or_no_constitutive_exon
GCCTATGGTGGTTCCATGTGTGCTAAAAATGTGTCCGGGACAGAATCAAGCA	34575957	34576035	34575907	34575959	1	16	ENSSSCG00000037130.1	34575679	34576035	None	8050	1930	195920	No_or_no_constitutive_exon
CACCGGCTCATTGATTACATGGTGGCCCAAGCTACAAAATCAGAGGGAAGCT	43320244	43320698	43320748	43320696	-1	16	ENSSSCG00000032718.1	43320244	43321488	None	8050	1930	195920	No_or_no_constitutive_exon
TGGTACGAGCCCCACTATGCACTGCTCATGGGCTGCAAGAAGGGGCCTAGCT	48094980	48095013	48095063	48095011	-1	16	ENSSSCG00000032636.1	48094413	48095521	None	8050	1930	195920	No_or_no_constitutive_exon
GAACTTGGTGCTAACTGGGCTAAGTGGAGTTCTTTAATGGGATGTGGCAGAG	52166117	52166161	52166067	52166119	1	16	ENSSSCG00000022478.2	52003735	52166161	STK10	8050	1930	195920	No_or_no_constitutive_exon
TTCCTAAGTGTGTTGCTTTCCCGCCCTCGCCGCCTCTGCCCACGGGACAGTC	53864487	53864574	53864624	53864572	-1	16	ENSSSCG00000017008.3	53843250	54249181	DOCK2	8050	1930	195920	Yes
TTTTTCCATTTTCCTTTGTCTTTTGTTTTTCTTCCTACGGGGGAAAATAGGA	69126080	69126180	69126030	69126082	1	16	ENSSSCG00000017073.3	69121536	69159408	FAM114A2	8050	1930	195920	Yes
AGAGCGAGTGAGCGAGGGAGGGAGAGAGAGGCAGGCTGCGGGGAGAGGAGAG	69653950	69654309	69654359	69654307	-1	16	ENSSSCG00000022569.2	69332586	69687855	GRIA1	8050	1930	195920	No_or_no_constitutive_exon
GGGGAGCCCGGGCCAAGGCCTTCCTCTCAACTGTGGCTTTGGGGACTCAGGA	71891138	71891233	71891088	71891140	1	16	ENSSSCG00000017089.3	71867412	71913379	ANXA6	8050	1930	195920	No_or_no_constitutive_exon
CAGGTCATGCCTCAGCTGCTCAACGAGCTGAAGGCTGACAGGCTGGGCAGAG	72763420	72763531	72763370	72763422	1	16	ENSSSCG00000021314.2	72762625	72763531	None	8050	1930	195920	No_or_no_constitutive_exon
CCATGGCCTACATGTATTTCTCATGCTAGGTGTCCCCTGGGGTCCAGAAGGG	74295702	74295877	74295652	74295704	1	16	ENSSSCG00000017099.3	74270911	74295877	FASTKD3	8050	1930	195920	No_or_no_constitutive_exon
CACCCCGGGCGCACAGGGCTAACGCTCTGTTCTCACCCCAAGGGAGAAAGAC	74426504	74426672	74426722	74426670	-1	16	ENSSSCG00000017101.3	74307480	74524295	ADCY2	8050	1930	195920	No_or_no_constitutive_exon
TGTTGGGCAGCTGATGTCGATGCAGAAGGCAGCAGCTTCGGAGGGGCCAGAC	79914670	79914816	79914866	79914814	-1	16	ENSSSCG00000039089.1	79887789	79935556	None	8050	1930	195920	No_or_no_constitutive_exon
GGCTTGTTCTGACTGTTTGCTCCTTGGGCCACAGCGATGTCACTGGGAAGGA	79895031	79895174	79895224	79895172	-1	16	ENSSSCG00000039089.1	79887789	79935556	None	8050	1930	195920	No_or_no_constitutive_exon
CAAGCCCAAGGGTAAGATGACCCCAGGGGGGGCTGTAGAAGTTGGGGGAGGA	2692932	2693113	2692882	2692934	1	17	ENSSSCG00000040417.1	2692868	2697886	None	8050	1930	195920	No_or_no_constitutive_exon
CGGGCCTGAGGTCTGAACTTGTGCCCAGCGCCCTGATGAGGGAGAAGAAGGA	7258447	7258692	7258742	7258690	-1	17	ENSSSCG00000032926.1	7256804	7261630	None	8050	1930	195920	No_or_no_constitutive_exon
GGTGGCGTGTAAGCTCCCGCTTGCCTTTCTCCCTTTGTGTGGGGCTGCAGAA	10808995	10809094	10809144	10809092	-1	17	ENSSSCG00000007022.3	10751645	10985250	ANK1	8050	1930	195920	Yes
GTTACCTGGGGCTCCGTGTCAGTTTCCAGTTACTTTCAGGGACCAGGCAGAC	12510541	12510585	12510635	12510583	-1	17	ENSSSCG00000033750.1	12507516	12586441	None	8050	1930	195920	No_or_no_constitutive_exon
CAAAAAGTACATCAAAGATTACATGAAGTCAATCAAAGGGAAACTTGAAGAC	15163366	15163613	15163663	15163611	-1	17	ENSSSCG00000007053.2	15163366	15163960	None	8050	1930	195920	No_or_no_constitutive_exon
TCCTCCCAGGGCGAAGCCGGGCAGCTGGGCATGCTCAGTAGCTGAGGGAGGC	18785160	18785302	18785352	18785300	-1	17	ENSSSCG00000031505.1	18785160	18785322	None	8050	1930	195920	No_or_no_constitutive_exon
GATCCATTAGTCCCAAGAGAAATAAGAGTGGGGGGGTGGGGGGTGGGAAGCA	19573139	19573326	19573089	19573141	1	17	ENSSSCG00000007066.3	19499565	19573326	SLX4IP	8050	1930	195920	No_or_no_constitutive_exon
TCTCTCCAGAAGGCATTATACTACTTCTTAAAGGCAGCAAAAGCTGGGAGTG	22543141	22543169	22543219	22543167	-1	17	ENSSSCG00000007078.3	22517558	22597285	SEL1L2	8050	1930	195920	No_or_no_constitutive_exon
ATGGACAGGGGCCTCCCCCGGGGAAGGAAGATGCTCTGCAGGATGGGCAGGG	25934342	25934576	25934626	25934574	-1	17	ENSSSCG00000007084.3	25933899	25966806	BFSP1	8050	1930	195920	No_or_no_constitutive_exon
ACAAAACAAATTTAGTCAGGAGTACTCAAGGTCCAGGGTGCAAGGAGGAGGG	31086839	31087026	31087076	31087024	-1	17	ENSSSCG00000037226.1	31086839	31090315	None	8050	1930	195920	No_or_no_constitutive_exon
CTGCTTGTCTGTGTTCAGCCACACCTGTGGTGCCAAGGCCAGGGTGGCAGGG	31798779	31799712	31799762	31799710	-1	17	ENSSSCG00000007142.3	31798779	31829161	PANK2	8050	1930	195920	No_or_no_constitutive_exon
GAGCTGTAGTGGCCAGCCTATGCCAGAGGCACAGCAGCGCGGGATCCGAGCC	31895811	31895867	31895917	31895865	-1	17	ENSSSCG00000033297.1	31895811	31900457	AP5S1	8050	1930	195920	No_or_no_constitutive_exon
CACGGGGCCGGGGGGCGGAACACACCAGGCTGGGGGGCGGGGCTATAGAGCC	32042827	32042968	32042777	32042829	1	17	ENSSSCG00000021401.2	32040389	32044273	GFRA4	8050	1930	195920	No_or_no_constitutive_exon
GCCAGCTGGGCTTAGTTGGAGGCATAATTGGCCTGGGATGGTGGGGGTAGCA	32044136	32044273	32044086	32044138	1	17	ENSSSCG00000021401.2	32040389	32044273	GFRA4	8050	1930	195920	No_or_no_constitutive_exon
TTAACCAGGCCCCAAGGATGGGGAGGAGGGGCTGGGGCTGGGCGGTGTAGAA	32467677	32467826	32467876	32467824	-1	17	ENSSSCG00000035995.1	32458237	32474784	ITPA	8050	1930	195920	No_or_no_constitutive_exon
TGAGGTTGTGGGTTCGATCCCTGGCCTCATTCAGTGGGTTAAGGATCCAGCA	32601206	32601213	32601156	32601208	1	17	ENSSSCG00000040071.1	32598424	32624397	None	8050	1930	195920	No_or_no_constitutive_exon
CCTCCTCCTTCTGGCCTGGGTCTGACCAGCTTGTGCGGGGGGGTGGGCAGGG	32827602	32827841	32827552	32827604	1	17	ENSSSCG00000007168.3	32826275	32834194	PCED1A	8050	1930	195920	Yes
TTGAGAGGCTCTGAGGCTCTGGTCTCTGAGAGCAGCCTCTCTGGGGACAGTT	33135589	33135718	33135768	33135716	-1	17	ENSSSCG00000034528.1	33108568	33140139	TGM6	8050	1930	195920	No_or_no_constitutive_exon
AAGAGCTTACAGAGCCCCTGTCCCCGCCCCTCCCCTTCTTGCCGGGGCAGGT	34373546	34373668	34373496	34373548	1	17	ENSSSCG00000007198.3	34348355	34395821	ANGPT4	8050	1930	195920	Yes
CGTGGGTTGGGCCAGATCTGAGCATAAGGGTGTCTCTGTTTTGGGTGAAGAT	35746445	35746599	35746395	35746447	1	17	ENSSSCG00000007240.3	35708163	35754910	HCK	8050	1930	195920	Yes
AGAGGGCCATCTTCATGGAAGAGGCGGGGGTGGACATGGGGAAGCAGCAGGT	35838092	35838113	35838163	35838111	-1	17	ENSSSCG00000032676.1	35837369	35838771	None	8050	1930	195920	No_or_no_constitutive_exon
AGCAGGTGGGAGAGGAGAGGGGGGTGGCGGAGAAGCTGGTGAGGGAGAAGAA	35837904	35838068	35838118	35838066	-1	17	ENSSSCG00000032676.1	35837369	35838771	None	8050	1930	195920	Yes
AGGAGAGGGCCATCTTCATGGAAGAGGCGGGGGTGGACATGGGGAAGCAGCA	35838095	35838116	35838166	35838114	-1	17	ENSSSCG00000032676.1	35837369	35838771	None	8050	1930	195920	No_or_no_constitutive_exon
TGGACCTGCAGGTGACTCGGGCTCTTTTTCTGTTCCCTCTGGGAATATAGGC	36056858	36056952	36056808	36056860	1	17	ENSSSCG00000007248.3	35985534	36068178	ASXL1	8050	1930	195920	No_or_no_constitutive_exon
AGTCTACTCCCCGCCCCAAGTTCCCCATGTGTGTTCTGGGAGACCAGTAGCA	38071630	38071878	38071580	38071632	1	17	ENSSSCG00000040322.1	38071535	38072065	None	8050	1930	195920	No_or_no_constitutive_exon
ACCCAACGTTGCTGCAAAAGGGCAACTGTTTTGGGGTAAGCATGGGGGAGGG	39273149	39273177	39273099	39273151	1	17	ENSSSCG00000007313.3	39255772	39309417	CNBD2	8050	1930	195920	No_or_no_constitutive_exon
CATCCTGCTGCCGGTGGCATAGAGGGAGGAGGGGGGAATGGAGGGAGCAGAC	40628873	40629001	40628823	40628875	1	17	ENSSSCG00000033642.1	40628783	40630803	None	8050	1930	195920	No_or_no_constitutive_exon
CATTCTGGGCCTGCTGGAGAACTTCTAGGGGCACCTGGCCTGGGTGGCAGGG	40948866	40948915	40948816	40948868	1	17	ENSSSCG00000007337.3	40774119	40948915	CTNNBL1	8050	1930	195920	No_or_no_constitutive_exon
GCAGAGAGACTGTTTACTAAATGAATGTTCCTTTCCTCCTGGGCACACAGCT	41724031	41724377	41723981	41724033	1	17	ENSSSCG00000007349.3	41702272	41724377	ACTR5	8050	1930	195920	No_or_no_constitutive_exon
CCGGCAGGCTTCTGTCGCCGCACCGGCAGCGGTGGCTCGGGGACTGACAGAC	41753771	41753818	41753721	41753773	1	17	ENSSSCG00000007350.3	41752844	41866670	PPP1R16B	8050	1930	195920	No_or_no_constitutive_exon
AGAGAACCAAATCACTTTCATCTCAGCTCTCCTTTGTGTGGGAAACCTAGGT	41946166	41946377	41946116	41946168	1	17	ENSSSCG00000007352.3	41900620	42086646	DHX35	8050	1930	195920	Yes
GCCAGGAGTTGGAGTGAACCTGGCAGCCAGAAGTCCCTGGGGGATGGCAGCC	44000187	44000291	44000137	44000189	1	17	ENSSSCG00000007359.3	43993709	44006188	LPIN3	8050	1930	195920	No_or_no_constitutive_exon
CAAAGGTTTGTTTGGGAGTTTAGGGTGGAGTCAGGTTGGGGCAAACTGAGGA	46153209	46153344	46153159	46153211	1	17	ENSSSCG00000007365.3	46151247	46174568	L3MBTL1	8050	1930	195920	No_or_no_constitutive_exon
TGGGCATCCTCTGGCATCAGAGTCCCCGTGCTTCCCTCTCACGGGGCCAGGT	46155270	46155411	46155220	46155272	1	17	ENSSSCG00000007365.3	46151247	46174568	L3MBTL1	8050	1930	195920	No_or_no_constitutive_exon
CACCTCCCAACCTCCCGAGCCATCCCTCCTGCACCTGGGGGACCACGAAGCC	46524456	46524599	46524406	46524458	1	17	ENSSSCG00000022202.2	46523723	46576596	TOX2	8050	1930	195920	No_or_no_constitutive_exon
CCAGTCTCAGTAATGAAGCTGACTCCAACAGTGAGTGGGTCGACGGTGAGTG	48793881	48793930	48793980	48793928	-1	17	ENSSSCG00000040960.1	48793428	48795462	None	8050	1930	195920	No_or_no_constitutive_exon
GGAGGCCCAGGGGGTGCCCGGCGAGGACCCCAATGGCGACGGGGCCCAAGAG	50379240	50379261	50379311	50379259	-1	17	ENSSSCG00000031118.1	50353928	50550250	PREX1	8050	1930	195920	No_or_no_constitutive_exon
GGGGGTGGTCCAGGCTACTTTTAAAACATCTTCACTTTTTCTGGGAGAAGCA	52104784	52104838	52104888	52104836	-1	17	ENSSSCG00000007470.4	52088052	52162554	RIPOR3	8050	1930	195920	Yes
TGCCCCATCACTGATGTGGTACGACCGGCTACTACAAAGTTCTAGGGAAGAG	53291013	53291118	53290963	53291015	1	17	ENSSSCG00000007480.4	53290674	53291118	None	8050	1930	195920	No_or_no_constitutive_exon
CGGCGGTGGAGGATCTCCGCCCGCGGGCTCACCGCCTCCCGGGCGCGCAGCT	59142973	59143136	59143186	59143134	-1	17	ENSSSCG00000007522.2	59141496	59149377	CTSZ	8050	1930	195920	No_or_no_constitutive_exon
CGTGGGCTGTGACCCCATCACCCGTGTCATCCCTGTGGCTCTGCGGGGAGGC	61962568	61962677	61962727	61962675	-1	17	ENSSSCG00000040565.1	61962568	61964848	None	8050	1930	195920	No_or_no_constitutive_exon
AGGCGGACGCCTTGGAGAGGGACCCGGGCGATGAGGCGGGTGGGGAGCAGGG	62071764	62071896	62071714	62071766	1	17	ENSSSCG00000034216.1	62065515	62074520	OGFR	8050	1930	195920	No_or_no_constitutive_exon
TCGTTCTCTCTCTCGCCTTCTCCCCGCCTCGCCACGCTGCCTGGGTAAAGTT	62388517	62388547	62388467	62388519	1	17	ENSSSCG00000032235.1	62380065	62394499	ARFGAP1	8050	1930	195920	No_or_no_constitutive_exon
GCACCCAGTGGGCGGGGCCCATGGGCGGGATCCAGGGGGCGAGGCCCGAGGC	62417241	62417314	62417191	62417243	1	17	ENSSSCG00000037260.1	62396340	62417602	COL20A1	8050	1930	195920	No_or_no_constitutive_exon
TGTCTTTCTGTGTCTGTCGTCTGTCCGTCTGTCGGTTCTCGCGGGAGCAGTC	62470539	62470763	62470813	62470761	-1	17	ENSSSCG00000031746.1	62459101	62506473	KCNQ2	8050	1930	195920	Yes
AGGGGCGGGGGCTGGAGGGAGGGAGCTTAGGAGGCAGGAGGAGGGGACAGTG	62459281	62460144	62460194	62460142	-1	17	ENSSSCG00000031746.1	62459101	62506473	KCNQ2	8050	1930	195920	No_or_no_constitutive_exon
AGAGGGGCCTGGGCGGGGTCTGCGGCTCACCCTGACGGCCTGCGGGGCAGGC	62522225	62522522	62522572	62522520	-1	17	ENSSSCG00000040401.1	62515416	62526190	EEF1A2	8050	1930	195920	Yes
TGCGCCCTGCTGCCCAAACCCGGCTTCCTGGGCGCGGGCGGCGCGGGCAGCG	1725554	1725953	1725504	1725556	1	18	ENSSSCG00000016410.2	1725243	1730170	MNX1	8050	1930	195920	No_or_no_constitutive_exon
GGGAGACAGGAAGGAGGCAGGTGCCCCCAGGACACCGCGGGAGGAGAGAGGA	3209558	3209731	3209781	3209729	-1	18	ENSSSCG00000016423.3	3149331	3522151	DPP6	8050	1930	195920	No_or_no_constitutive_exon
CCCGCCCGCCCGAGCTTCTAGTCCACTGGTGCGATGCTGAAGGGATTCAGCC	4686216	4686738	4686788	4686736	-1	18	ENSSSCG00000016426.3	4529855	4748247	None	8050	1930	195920	No_or_no_constitutive_exon
TGACACTCAACAGTCCCATCTCCCTCCTGTCCCCTACCCTGGGGGCTCAGGT	6225781	6225873	6225923	6225871	-1	18	ENSSSCG00000016450.3	6205511	6228967	NOS3	8050	1930	195920	Yes
ACTGAGCAAGGAGAAGGCAGGGAGGGGCTGAAGGATGGGGAGTCAGGGAGTG	6690895	6691267	6691317	6691265	-1	18	ENSSSCG00000020913.2	6688313	6691609	None	8050	1930	195920	No_or_no_constitutive_exon
CTGTGAGCCCCATGTAACAAGCTGCCTCCTTCTCTCCTGGGAGCCTAGAGCA	6690492	6690760	6690810	6690758	-1	18	ENSSSCG00000020913.2	6688313	6691609	None	8050	1930	195920	Yes
ACAGTGAGACCTGGGGGCCAGGGGGGACAAGGGGGTCATGGGGGAAGCAGCC	6689968	6690293	6690343	6690291	-1	18	ENSSSCG00000020913.2	6688313	6691609	None	8050	1930	195920	No_or_no_constitutive_exon
ATCCTCAGTTACGGGGCTGGGTCCTCGGGTTCACGGCCTATAAAGGGGAGGG	6688313	6688520	6688570	6688518	-1	18	ENSSSCG00000020913.2	6688313	6691609	None	8050	1930	195920	No_or_no_constitutive_exon
GAGACAGTGAGACCTGGGGGCCAGGGGGGACAAGGGGGTCATGGGGGAAGCA	6689968	6690296	6690346	6690294	-1	18	ENSSSCG00000020913.2	6688313	6691609	None	8050	1930	195920	No_or_no_constitutive_exon
GCTGGCTATGGTTTAATCACATATACCTCTCACCCCCTTGGGTGGAGCAGCT	7346081	7346350	7346031	7346083	1	18	ENSSSCG00000016469.3	7285687	7350682	TRPV5	8050	1930	195920	No_or_no_constitutive_exon
TGATAACTTCCGGTTTCCTGATCTCCATGCTCCCTTCCTGGGCGGAGCAGCG	7311013	7311282	7310963	7311015	1	18	ENSSSCG00000016469.3	7285687	7350682	TRPV5	8050	1930	195920	No_or_no_constitutive_exon
TGTGCCAGGACGGGAACTTCCATATGATTTCTTCATGGGAACAAAAAAAGTA	7850642	7850920	7850970	7850918	-1	18	ENSSSCG00000032026.1	7850218	7851347	None	8050	1930	195920	No_or_no_constitutive_exon
AATTGAACAGCTGTGATTCTTCTGGTGAAGTGGAGTGGGTATAAATAAAGGT	8003392	8003399	8003449	8003397	-1	18	ENSSSCG00000031171.1	7987136	8022507	None	8050	1930	195920	No_or_no_constitutive_exon
GGCTGCACCTGCAGCATCTGGGAGTTCCCTGGCTAGGGGTCAAATCAGAGCT	8935807	8935866	8935916	8935864	-1	18	ENSSSCG00000031983.1	8935807	8939331	None	8050	1930	195920	No_or_no_constitutive_exon
CCCTATCCCCGCAGTCACCTCCCCGTCCCCGGGGGCGGGGGGCGGGGGAGGC	9334016	9334065	9333966	9334018	1	18	ENSSSCG00000016498.3	9333636	9481691	MKRN1	8050	1930	195920	No_or_no_constitutive_exon
GCTGCTGCCGAGGTCCTGAACGGTGCAGAGACCAAGCAGGTGGGAAAGAGGC	10243352	10243391	10243302	10243354	1	18	ENSSSCG00000016507.3	10240372	10243841	None	8050	1930	195920	No_or_no_constitutive_exon
CACAGGTACCCTAGGGCACCCACACCTGCGTTCTCCACCTGGGAATGGAGCT	10963622	10963882	10963572	10963624	1	18	ENSSSCG00000016516.3	10901567	10966403	ATP6V0A4	8050	1930	195920	No_or_no_constitutive_exon
AAATGAAAAAAAAAAAATTTTTTCCCTTCGCCTGTCTAATTCCGGGAAAGGT	15033209	15033316	15033366	15033314	-1	18	ENSSSCG00000016542.3	14958509	15091508	LRGUK	8050	1930	195920	Yes
TCCGCGGAGCCATCATGTCCACACCACGCTGTCCTGCAGCGCCCAGGGAGAT	16916327	16916639	16916277	16916329	1	18	ENSSSCG00000021562.2	16807033	17001061	PLXNA4	8050	1930	195920	No_or_no_constitutive_exon
CTCAAGCCTGGCACACCCATCATCCTAAAGGTAGAGTCGGGTGGGGGGAGGG	16916659	16916681	16916609	16916661	1	18	ENSSSCG00000021562.2	16807033	17001061	PLXNA4	8050	1930	195920	No_or_no_constitutive_exon
CCATGCAGGGCAAGAACCTGATCCCACCCGTGGCCGGGGGTAACGTAAAGCT	16920372	16920477	16920322	16920374	1	18	ENSSSCG00000021562.2	16807033	17001061	PLXNA4	8050	1930	195920	No_or_no_constitutive_exon
AAGCTCACTGTTCCTAATAGGTTTCTTCTGCATTCCATTGGGACCTGGAGCC	18566940	18567113	18567163	18567111	-1	18	ENSSSCG00000016559.3	18557517	18579075	CPA2	8050	1930	195920	No_or_no_constitutive_exon
TTTAGACACTTATCTATCTTTCTTCACTCCCACCCTCTTTAAATGGGCAGAT	19214131	19214336	19214386	19214334	-1	18	ENSSSCG00000016567.3	19208503	19285134	STRIP2	8050	1930	195920	Yes
CGGCTCTGGTTTGAATCAAAAGCAGAAGATTTGAAGTAAGGGCCAGTGAGGG	19331902	19332153	19332203	19332151	-1	18	ENSSSCG00000016568.3	19260227	19441928	AHCYL2	8050	1930	195920	No_or_no_constitutive_exon
CCGCCGGGAAGGCGGCTTGTTTGTCTGACAGTGACTGGGGCGGAGGCCAGGA	19738125	19738298	19738075	19738127	1	18	ENSSSCG00000016574.3	19710876	19744595	KCP	8050	1930	195920	Yes
TTCTTCAACACTGCCTCTAAGGTTAACGCCTTACGTTTGTGGGTAAAAAGCC	38183391	38183467	38183341	38183393	1	18	ENSSSCG00000038040.1	38183231	38183467	None	8050	1930	195920	No_or_no_constitutive_exon
TGTACTTTTTTTCTCTCTCTCTTACTGTGACATCACCTGGGAAAATCCAGAA	40466911	40466959	40466861	40466913	1	18	ENSSSCG00000022912.2	40440884	40511373	None	8050	1930	195920	No_or_no_constitutive_exon
GCGAGTGAGGGAACAGGGCTTGAGTCAGCCTGGGAGTCCTTGGGGCCGAGCG	42595367	42595504	42595317	42595369	1	18	ENSSSCG00000036707.1	42590415	42596182	None	8050	1930	195920	No_or_no_constitutive_exon
GTAATGACTCTGTCTTTGTTTTCTCCTTTCCCTTGCCGGTGGGCGCGTAGCA	42791197	42791320	42791370	42791318	-1	18	ENSSSCG00000037158.1	42767383	42802179	MTURN	8050	1930	195920	No_or_no_constitutive_exon
GTCCCGCGCACGGCCTGCACGCGACCCATGTCCTGCCGCCCGGGCGGCAGCC	45443829	45444043	45443779	45443831	1	18	ENSSSCG00000016704.3	45443406	45444948	HOXA4	8050	1930	195920	No_or_no_constitutive_exon
TCCGCGGAGATCTCTCTCATCTCGCTCGGCTGCGGGAAATCGGGCTGAAGCG	46205601	46205621	46205551	46205603	1	18	ENSSSCG00000036350.1	46203101	46216449	HNRNPA2B1	8050	1930	195920	No_or_no_constitutive_exon
CCTGGGCTCTGTTTTCATTTGCAATGTGCTTTTTGTCATCCGGGCAACAGCG	47420720	47420841	47420670	47420722	1	18	ENSSSCG00000016715.3	47298299	47491238	OSBPL3	8050	1930	195920	Yes
TGAGCTCCAGACAGGATGAACGAGGTTGTTTGCAACAACCATCTGGGGAGAA	47955993	47956053	47956103	47956051	-1	18	ENSSSCG00000034145.1	47955867	47956088	None	8050	1930	195920	No_or_no_constitutive_exon
TGGGGAGCAGAGCTGCCAATACCCAGAAATGGATCCATGCTGGGGACAAGCA	48491390	48491497	48491547	48491495	-1	18	ENSSSCG00000040225.1	48488475	48496381	None	8050	1930	195920	Yes
CAACGATGACCTTTTTGTCCTTTACTTTGAAGCCATTCAGAAGGGCACAGGT	48490829	48490926	48490976	48490924	-1	18	ENSSSCG00000040225.1	48488475	48496381	None	8050	1930	195920	Yes
CCAAGCGGAGGCTGTGATGCTCTCCCTTCCTTTCTTTCCGCGACGGGCAGCG	50075455	50075650	50075700	50075648	-1	18	ENSSSCG00000016726.3	50051363	50143549	ADCY1	8050	1930	195920	No_or_no_constitutive_exon
CCAGTGATAAAACTTGAGCCTTCGGGGAGTTCCCATTGTGGGTTAAGAAGCT	54489416	54489449	54489499	54489447	-1	18	ENSSSCG00000030497.2	54489416	54663245	YAE1D1	8050	1930	195920	No_or_no_constitutive_exon
ATCCTATTTTTAAACACATCTCCACAGATCCTCAAACGGCAGCGGGTGAGGT	54753328	54753474	54753524	54753472	-1	18	ENSSSCG00000037764.1	54748811	54888882	POU6F2	8050	1930	195920	No_or_no_constitutive_exon
GATGCGGGGGAGAGGGCCCAGCGCCTCCAGCGGGCAGTGGAGGGAGAAAGGC	55271680	55271860	55271630	55271682	1	18	ENSSSCG00000040447.1	55266650	55271860	None	8050	1930	195920	No_or_no_constitutive_exon
CCGGCGGCGCCCCCGGGGGCCGCCCGTTCACCTGCGCCGCCTGCGGGAAGAG	55664899	55665421	55665471	55665419	-1	18	ENSSSCG00000025752.2	55664899	55684459	ZNF746	8050	1930	195920	No_or_no_constitutive_exon
GACCGCCTGCAGCTGGGCTGCAAAGAGTGGTGAGTGTTGGGGGCGGGGAGGC	55831069	55831095	55831019	55831071	1	18	ENSSSCG00000039661.1	55785718	55839029	SSPO	8050	1930	195920	No_or_no_constitutive_exon
AGAGAGCCAAGCGGTAAAGGGTTGATTTTTCTCTTTTGCTGGGGCTGCAGTT	5008175	5009690	5009740	5009688	-1	3	ENSSSCG00000032705.1	5000990	5048300	USP42	8050	1930	195920	No_or_no_constitutive_exon
AACTGCCCGACCCCTTCAACGACCTCTCCGTGGGGGGTGGGAGATCACAGAT	5436077	5436127	5436177	5436125	-1	3	ENSSSCG00000007601.3	5411808	5438194	TECPR1	8050	1930	195920	No_or_no_constitutive_exon
TGAGCCCCGGGAACTGTCCGGCGGGGACTCGGCTTCAGGTCTGGTGGGAGGG	5415584	5415606	5415656	5415604	-1	3	ENSSSCG00000007601.3	5411808	5438194	TECPR1	8050	1930	195920	No_or_no_constitutive_exon
TCCGGGGAGGCGGCTGAGGGTGCAGGGAAGCAGAGGCGCGGGGCCTGGAGGG	5411808	5411865	5411915	5411863	-1	3	ENSSSCG00000007601.3	5411808	5438194	TECPR1	8050	1930	195920	No_or_no_constitutive_exon
ACTCAGTGGCTGACAAAGTCGCCCACCTCATGGGTCTCAACTGTGGGGAGCT	6233492	6233622	6233442	6233494	1	3	ENSSSCG00000035534.1	6221093	6278846	None	8050	1930	195920	No_or_no_constitutive_exon
ATCATGATCACGTGCCGTGTCGGCTCCGGGGTTTCCTCATGAGGGTGGAGCT	6246309	6246335	6246259	6246311	1	3	ENSSSCG00000035534.1	6221093	6278846	None	8050	1930	195920	No_or_no_constitutive_exon
TCGAGCAGAACCGCAAGCGGGAGGCCGAGCTGCTGAAGCTGTGACGGGAGCT	6260639	6260816	6260589	6260641	1	3	ENSSSCG00000035534.1	6221093	6278846	None	8050	1930	195920	No_or_no_constitutive_exon
TCCTCTCCTCCGTCTCTCGTTCCCGTCCCCTCCTGCTGCCGGGTGACCAGCC	6383479	6383552	6383429	6383481	1	3	ENSSSCG00000026896.2	6374312	6388759	CPSF4	8050	1930	195920	No_or_no_constitutive_exon
GCACCAGGGGCGGGCAGAGCAAGGACTGAGCACCTCTCCTGGGGCTGCAGGA	7829707	7829938	7829988	7829936	-1	3	ENSSSCG00000007637.3	7815711	7837591	TRIM4	8050	1930	195920	Yes
GCTCCGAAGACCCCGGCTGACCGCCTTCCGGGGGCCGGGGGAGGCTGCAGGG	7873353	7873624	7873303	7873355	1	3	ENSSSCG00000007642.3	7856700	7876040	None	8050	1930	195920	No_or_no_constitutive_exon
AGGTAGGAACTGAGAAGAATCACTGAGAAAAAGGAACAGATAATCGGGAGAT	7970511	7970537	7970461	7970513	1	3	ENSSSCG00000021941.2	7920668	7991814	None	8050	1930	195920	No_or_no_constitutive_exon
GGGAGAAGTAAACCATCGTCCTTCCTGGTTGGGGGGTGGGGGTGATGCAGGT	8324254	8324389	8324439	8324387	-1	3	ENSSSCG00000007659.3	8319129	8358501	ZCWPW1	8050	1930	195920	Yes
GGGGCCTCTGGGGGCTCCCACAAACGGTTTATCACTGGTGGGGGGCACAGCC	8552711	8552771	8552821	8552769	-1	3	ENSSSCG00000007671.3	8539319	8568752	TFR2	8050	1930	195920	No_or_no_constitutive_exon
TGGCTGTTGTATTGGTGATGGTGACAGGAGAGCAGTGACGGGCGTGGGAGGA	9161187	9161311	9161137	9161189	1	3	ENSSSCG00000007678.3	9003909	9162591	COL26A1	8050	1930	195920	No_or_no_constitutive_exon
CCATTTTCCAGGGCTCCTCCCCGGAAAGAGCGCGAGAGGCAGCGCGGGAGGG	10039032	10039549	10038982	10039034	1	3	ENSSSCG00000037567.1	10038385	10039549	None	8050	1930	195920	No_or_no_constitutive_exon
TTCAAAGAAGGGAGGGGACATCTTCTCTTAGAAAGGGGAGGGTATATAAGCA	10358201	10358409	10358151	10358203	1	3	ENSSSCG00000035736.1	10347407	10361497	None	8050	1930	195920	No_or_no_constitutive_exon
TGTGCCCCTCTCTCCTGTCGCCCCCTCGCCACCCGCCCCGGGTGGACCAGAC	11482640	11482745	11482590	11482642	1	3	ENSSSCG00000007719.3	11419395	11505415	None	8050	1930	195920	No_or_no_constitutive_exon
CATATTAGAGCTATGATTATTTTCACTGAGTTCATCTTTGTTGGGGGCAGGT	17194590	17194735	17194785	17194733	-1	3	ENSSSCG00000007754.4	17134863	17265533	ITGAX	8050	1930	195920	No_or_no_constitutive_exon
CGCCGGAAGCTCGAGGGGTCGGAGAACATGCGGCCGCAGCGCGGGCACAGGA	17415299	17415333	17415383	17415331	-1	3	ENSSSCG00000037442.1	17415299	17415929	None	8050	1930	195920	No_or_no_constitutive_exon
TGAACGTTCTTTCCTTCCCTTTCCCTCTGGTCATCCTTCTGGGGCGGCAGAA	17735161	17735233	17735283	17735231	-1	3	ENSSSCG00000025794.2	17730785	17742722	FBRS	8050	1930	195920	No_or_no_constitutive_exon
CCTCCTGTATTCATCTCTTGTTTTCTCCCCACCTCTCTATGGGGAGACAGAC	18064210	18064357	18064160	18064212	1	3	ENSSSCG00000027946.2	18052743	18081161	MVP	8050	1930	195920	No_or_no_constitutive_exon
CTGGCACAAGCACCAGGTCAAGGGCATGGAGGGGACGAAGGGAGGCCCAGAG	18226034	18226139	18226189	18226137	-1	3	ENSSSCG00000037193.1	18224659	18231039	FAM57B	8050	1930	195920	No_or_no_constitutive_exon
GCCTTATGGACAGCACTTGGTCATCGACATCCAGTCCACGTGGGGGACAGGC	19183238	19183621	19183671	19183619	-1	3	ENSSSCG00000007814.4	19150370	19368265	KIAA0556	8050	1930	195920	No_or_no_constitutive_exon
CAGTGGATGGGCCTTGGCCTCACGACCCCTTCTGCTCTCGTGGGGGACAGTG	21499795	21499922	21499972	21499920	-1	3	ENSSSCG00000031865.1	21483280	21504014	AQP8	8050	1930	195920	Yes
TGTGCACCCAGACATGAGGTATTCCGTAGCTAGTTGGGGTAGAGCAGAAGTG	23755910	23755937	23755987	23755935	-1	3	ENSSSCG00000036268.1	23754085	23793597	None	8050	1930	195920	No_or_no_constitutive_exon
CACCTGAGCTTCTGTTCACCCTTTCCCCTCCTGGCCACACCTGAGGGCAGAA	24063227	24063308	24063358	24063306	-1	3	ENSSSCG00000025266.2	24036350	24097393	VWA3A	8050	1930	195920	No_or_no_constitutive_exon
TCCAAGTCCACTCTCCAGCAAAAGGGGCTGATGGCTGCTGATGGAGGGAGGT	24629674	24629768	24629818	24629766	-1	3	ENSSSCG00000035146.1	24626401	24632478	None	8050	1930	195920	No_or_no_constitutive_exon
ATCACGGACTTGGAGAATAGACTTGTGGTTGCCAAGGGGGAGAAGGAGAGAG	24626401	24626447	24626497	24626445	-1	3	ENSSSCG00000035146.1	24626401	24632478	None	8050	1930	195920	No_or_no_constitutive_exon
GGCCACCCTCCGCAGGCTGTGGGTCCCCGGGCTGGGCTGGGCTGGGCGAGTA	26012983	26013019	26013069	26013017	-1	3	ENSSSCG00000036042.1	26012983	26013513	None	8050	1930	195920	No_or_no_constitutive_exon
CTGAGATGCCGCAGGATCTCAAAAGCCGATCCGGTCTTTCCCTGGGAGAGAT	26211972	26212069	26212119	26212067	-1	3	ENSSSCG00000007868.3	26211208	26286860	TMC5	8050	1930	195920	No_or_no_constitutive_exon
CCCTCTCCCCCCTGCGCCCCTTGGCTGTATGCGGATCTGAAAAAGGGCAGTT	26451727	26451745	26451677	26451729	1	3	ENSSSCG00000022200.2	26446919	26548416	SYT17	8050	1930	195920	No_or_no_constitutive_exon
TTGGGTCCTGTCCTTCGCGGTGTTCACTGTTATTTCTGATGGGCGTGTAGGT	26465365	26465985	26465315	26465367	1	3	ENSSSCG00000022200.2	26446919	26548416	SYT17	8050	1930	195920	No_or_no_constitutive_exon
GTTGTCTGGGCTGCTGAACGTCACCCGCCCCCTTTCTCTCCCGGGAACAGCG	27238766	27238969	27239019	27238967	-1	3	ENSSSCG00000007872.3	27164990	27492892	XYLT1	8050	1930	195920	No_or_no_constitutive_exon
GTAACACACACACACTCTCTCTCTCTCTCCCTCTGCTGCTGGGAAAACAGGC	28392727	28392742	28392792	28392740	-1	3	ENSSSCG00000007874.3	28360871	28485842	None	8050	1930	195920	No_or_no_constitutive_exon
GTGACTGTTGAACAGCAGACACTCTAGACGTTTCCCTCCGGGGGGGGCAGGT	31057034	31057283	31057333	31057281	-1	3	ENSSSCG00000037232.1	30584712	31133305	SNX29	8050	1930	195920	Yes
GCCCAAAGCAAGCTGTGTTCTCTACTCAGTGGTTTTCATTTGGGAATAAGAT	33148988	33149033	33148938	33148990	1	3	ENSSSCG00000039334.1	33148855	33149033	None	8050	1930	195920	No_or_no_constitutive_exon
TGCTCCAGAGAGCCCCCGCGAGGCCTCGTCCCGTCCCCTTGGGAATCCAGGT	33926092	33926230	33926280	33926228	-1	3	ENSSSCG00000007909.3	33908962	34017770	ABAT	8050	1930	195920	Yes
CTAAAGGGAACACAGCTCCAGGGAGGTTACTTTAAACATACTGGGCGAAGGT	35891972	35892018	35892068	35892016	-1	3	ENSSSCG00000036848.1	35890081	35892258	None	8050	1930	195920	No_or_no_constitutive_exon
TTCAAATAACCTGGTGGTGAGCTTAACCCAGGAGAAGATGAAGGGCTAAGAC	37309044	37309340	37308994	37309046	1	3	ENSSSCG00000007921.2	37306577	37309914	None	8050	1930	195920	No_or_no_constitutive_exon
GCTACCCAATCACTGGCAGACTGCTGGCTCCCCCCCACGGGGCGGGGGAGGT	37308730	37309003	37308680	37308732	1	3	ENSSSCG00000007921.2	37306577	37309914	None	8050	1930	195920	No_or_no_constitutive_exon
ACCCGCCAGGCTGGCCCAGCCCGAAGGGGCAGTGGCACGGGACGAGTGAGCT	37646823	37646913	37646773	37646825	1	3	ENSSSCG00000037931.1	37644564	37650654	None	8050	1930	195920	No_or_no_constitutive_exon
GGGCGCCCCTTTCCTTGGCGCAGCCTGGTGGGTGAGGTGGGGGCGGGGAGGG	39318600	39318812	39318550	39318602	1	3	ENSSSCG00000022744.2	39315422	39322841	PRSS21	8050	1930	195920	No_or_no_constitutive_exon
CCCAGTGAGCAACACCCTGGCCGTGATCCCCTAGTGTGTGGGCGCCAGAGGA	39397476	39397623	39397426	39397478	1	3	ENSSSCG00000008062.3	39392781	39400042	PRSS27	8050	1930	195920	No_or_no_constitutive_exon
TTTTCCTGTGGCCTTTCTCACTGGTCTGGATGTTTCTTTACGGCGGGCAGGT	39445163	39445358	39445408	39445356	-1	3	ENSSSCG00000037719.1	39429923	39512608	PDPK1	8050	1930	195920	No_or_no_constitutive_exon
ACTGCCGGGCCGCCACTACCTGCTGCTGGGGGGCGGGCCGGGGGCCGCAGTC	39572530	39572666	39572716	39572664	-1	3	ENSSSCG00000008054.3	39572530	39574971	NTN3	8050	1930	195920	No_or_no_constitutive_exon
GGTTCGGGGAGCTGAGGCATGGAGCATGTGACTCTGTCTGGCACGGGCAGGT	39895040	39895153	39894990	39895042	1	3	ENSSSCG00000008041.3	39849511	39899455	PKD1	8050	1930	195920	Yes
AGGGGCCCAGGCCTGGGCCAGGTGTGACCGTGTCTGGCTCTGGGTGGCAGGG	39971699	39972053	39971649	39971701	1	3	ENSSSCG00000023400.2	39962943	39972053	ZNF598	8050	1930	195920	No_or_no_constitutive_exon
CTGCCTTACCTCATTCACCATCGCCTCTCGGGGTCGTGGCTGGGGGACAGTC	40185545	40185615	40185495	40185547	1	3	ENSSSCG00000039024.1	40184619	40194001	SPSB3	8050	1930	195920	No_or_no_constitutive_exon
GCTGTGGATCTGCTCTCCTCACCCCAGTAGTGTCCCGGCGTGGGGAAAAGAA	40193276	40193449	40193499	40193447	-1	3	ENSSSCG00000021467.2	40191047	40194049	EME2	8050	1930	195920	No_or_no_constitutive_exon
TGGGGCCTTCACCCCATGTGGCGTCTCTGACCTGGGCCTTGGGTTGGCAGGT	40264157	40264322	40264372	40264320	-1	3	ENSSSCG00000008026.3	40257189	40296251	CRAMP1	8050	1930	195920	Yes
GGCCACGGGGGGTGCTGCCCCCTGCCCAGAGGTGCTCCTAGGCGGGGCAGCC	40389990	40390463	40389940	40389992	1	3	ENSSSCG00000037262.1	40382656	40393901	PTX4	8050	1930	195920	No_or_no_constitutive_exon
GTGTGGGGGGTGGATTTGACAGCTCCGAGGCCTTTGTGGGGACATGGCAGGC	40390492	40390812	40390442	40390494	1	3	ENSSSCG00000037262.1	40382656	40393901	PTX4	8050	1930	195920	No_or_no_constitutive_exon
AAGCCGCCTCAGGGAGAGCCTCACGTGTGCCCTCTGTTCCGTGGGCACAGGG	40650555	40650646	40650696	40650644	-1	3	ENSSSCG00000034266.1	40633234	40694815	None	8050	1930	195920	Yes
CCAGTGCTACACTGCAGGATCTCATTGCTAATCCATTCCAAGGGCAATAGTC	43121410	43121477	43121527	43121475	-1	3	ENSSSCG00000036243.1	43116595	43121540	None	8050	1930	195920	No_or_no_constitutive_exon
CAGCGGCAGCAGCAGCAAGCCAGATCACCATTCCAGGCCTCGCAGGGCAGGA	43116894	43117058	43117108	43117056	-1	3	ENSSSCG00000036243.1	43116595	43121540	None	8050	1930	195920	No_or_no_constitutive_exon
ATGTGGTCATAACTGGCCCCCAGGGTTCCAGGTGTGGCCCTTTGAGGGAGGG	43433855	43433988	43433805	43433857	1	3	ENSSSCG00000033931.1	43433723	43434165	None	8050	1930	195920	No_or_no_constitutive_exon
GTCCTCCAGGGCCCAGCCTGGGGGCTGCTGCCTGGATCCTTGGGCCAGAGAC	43787589	43787667	43787717	43787665	-1	3	ENSSSCG00000008092.3	43779258	43789121	NT5DC4	8050	1930	195920	No_or_no_constitutive_exon
CCCCCTTGGACAGGAAGGGCTGTGAGCCAGTCAATCTCACCGTGGGGCAGGC	43784692	43784863	43784913	43784861	-1	3	ENSSSCG00000008092.3	43779258	43789121	NT5DC4	8050	1930	195920	No_or_no_constitutive_exon
GATCACACACAGAGGGTCCTTCCTCCCTCCACAGCTGCTCAAAAAGGGAGCC	44604207	44604312	44604362	44604310	-1	3	ENSSSCG00000008106.3	44600872	44604758	None	8050	1930	195920	No_or_no_constitutive_exon
GCTCAGCCCAGGGAGAGGGCTCAGCCCTTCATACCCAGGGAGAGACTCAGCC	46168121	46168495	46168071	46168123	1	3	ENSSSCG00000008113.3	46137526	46168495	MRPS5	8050	1930	195920	No_or_no_constitutive_exon
TGCTTCCTCATGGGGAGGTGTCCCAGATAGATGGGGTCACCCTAGGGAAGCA	47802923	47803005	47803055	47803003	-1	3	ENSSSCG00000037616.1	47788060	47807516	None	8050	1930	195920	No_or_no_constitutive_exon
TTCCTCATGGGGAGGTGTCCCAGATAGATGGGGTCACCCTAGGGAAGCAGAC	47802923	47803002	47803052	47803000	-1	3	ENSSSCG00000037616.1	47788060	47807516	None	8050	1930	195920	No_or_no_constitutive_exon
GGGGGGTCATCTAACATGCTTCTGCTTTCATACCTCCGTCTGGGCGGCAGGG	47813887	47814013	47814063	47814011	-1	3	ENSSSCG00000022153.2	47807778	47814508	SULT1C2	8050	1930	195920	No_or_no_constitutive_exon
CTCACTTGGCTTTCCTTCTCTTTCCTCCCCGGGGCCTCGTGGGCCGGCAGCG	54674908	54675098	54674858	54674910	1	3	ENSSSCG00000008179.3	54135539	54863106	REV1	8050	1930	195920	No_or_no_constitutive_exon
TGTGCTTTCATTCTCTCATTATCAGGAGGGGTTTGAAGGAGAGAAGGGAGAA	55147869	55148007	55148057	55148005	-1	3	ENSSSCG00000008120.3	55147499	55157263	None	8050	1930	195920	Yes
GGACAGGACTAGTGTTTGTTGTGTGGAAACAGCCTGAGGCCGGTAGGGAGAG	55165473	55165675	55165423	55165475	1	3	ENSSSCG00000038865.1	55160295	55165675	None	8050	1930	195920	No_or_no_constitutive_exon
CTGTGCCTGGTGGACACTGTCCCCTGTCCCTTTTGTCCACTGTGGGGCAGAG	56799470	56799640	56799690	56799638	-1	3	ENSSSCG00000008201.3	56792392	56811771	CNNM3	8050	1930	195920	Yes
TCCATCAGAAGGGCTAGGGGGTGAGACCAGTGGAGGGAGGAGGGGACAAGCT	56938112	56938218	56938268	56938216	-1	3	ENSSSCG00000025022.2	56903504	56956044	FER1L5	8050	1930	195920	No_or_no_constitutive_exon
GCGTAGGCTACCGGGAAGCCTCATGCTCTGTCCTCTCCTTGGGGCGGCAGCA	56911343	56911542	56911592	56911540	-1	3	ENSSSCG00000025022.2	56903504	56956044	FER1L5	8050	1930	195920	No_or_no_constitutive_exon
GCCACTGGGGAGCTAGTCCTCAGCAAAGCCTCAGAGAACGGGGGCTGCAGGT	56905457	56905553	56905603	56905551	-1	3	ENSSSCG00000025022.2	56903504	56956044	FER1L5	8050	1930	195920	No_or_no_constitutive_exon
GGCCTGGGATTTTCTTTCTTTCTTTTCTGTTTTTTCTTTTTTGGGGGGAGGG	57280350	57280361	57280411	57280359	-1	3	ENSSSCG00000036805.1	57280350	57282738	None	8050	1930	195920	No_or_no_constitutive_exon
GACAATAGAGAGAATGGAGAATGTGGAGGTCATTACTTCTGAGGGCAAAGGC	57918345	57918430	57918480	57918428	-1	3	ENSSSCG00000008215.3	57867431	57945953	SMYD1	8050	1930	195920	No_or_no_constitutive_exon
TATAGATGTAAGTGGTGATTAAAGTTTCTGCTTTTCTTTTGGGGGAATAGGT	58174143	58174259	58174093	58174145	1	3	ENSSSCG00000008218.3	58160953	58183766	RNF103	8050	1930	195920	No_or_no_constitutive_exon
CGTGGGAACCCAGGGTCCTCTAGATGTTTGTTGACATAAGGGGCGTGCAGGT	59458878	59459057	59459107	59459055	-1	3	ENSSSCG00000008241.3	59439131	59460590	TCF7L1	8050	1930	195920	No_or_no_constitutive_exon
AACATAGTGTTCTTCAATCAGTGATGACTCTTAGGGGGTTCAAATGAGAGTC	63320168	63320245	63320295	63320243	-1	3	ENSSSCG00000008250.3	63205016	63486666	None	8050	1930	195920	No_or_no_constitutive_exon
GAAATAGCCCACTCTCATCTGTCTTGGCCTTGGTTGGGGGGCGGTGACAGGT	68526566	68526666	68526516	68526568	1	3	ENSSSCG00000022614.2	68523973	68534190	DQX1	8050	1930	195920	Yes
CCCCCGCTGACCCCTAAACTTTCCTCTTTCTAACTCCTCTGGGACCAAAGCG	68556877	68556979	68557029	68556977	-1	3	ENSSSCG00000008275.3	68551411	68564639	TTC31	8050	1930	195920	Yes
ACATGATTTTTAAGGACCTCGTGTTTCTGGGGGAAATCCATGATGGGAAGGA	69914763	69914823	69914713	69914765	1	3	ENSSSCG00000038023.1	69914631	69914823	None	8050	1930	195920	No_or_no_constitutive_exon
GCTGTGCCCCGTCGAGAGATCCATCCCTGGTGGGTACCGTGGGTGCTGAGAA	79488481	79488505	79488555	79488503	-1	3	ENSSSCG00000028518.2	79485879	79489280	None	8050	1930	195920	No_or_no_constitutive_exon
TCTGCTCTTCCTTCCTCTGAGGGCCCTCTCATCCTTGTGTGGGAATGTAGGA	86273844	86273974	86274024	86273972	-1	3	ENSSSCG00000026559.2	86254210	86537102	EML6	8050	1930	195920	Yes
GCAGAGGCTTTGGCAGCAGCATCTGAGGCCAGGATCATGGCCAGGGTGAGGG	88071821	88071856	88071771	88071823	1	3	ENSSSCG00000031475.1	88071719	88072540	None	8050	1930	195920	No_or_no_constitutive_exon
TTGGGGGGGGAGGGTTTCAACAACTTGAAAAACATCTGCAAATATGGGAGAG	91823716	91823783	91823833	91823781	-1	3	ENSSSCG00000022243.2	91823716	91827052	None	8050	1930	195920	No_or_no_constitutive_exon
CTTAGGTAATTTAGATCAACGCTTTATGAGTTCGACCCTTTGGGGGTCAGGT	92094934	92095453	92095503	92095451	-1	3	ENSSSCG00000008422.3	92094159	92145284	None	8050	1930	195920	No_or_no_constitutive_exon
CGGTCCAGCTGGAGCCCTGCCCCTTCACCAGGCTTCTCTCTGTTGGGAAGGA	96606497	96606767	96606817	96606765	-1	3	ENSSSCG00000008453.3	96593779	96616356	ABCG8	8050	1930	195920	No_or_no_constitutive_exon
TTGGGGGTCGGGGCCAGAGGACACTGACGGCAGCTGTGCTGTGGGTGCAGAC	97591864	97592010	97591814	97591866	1	3	ENSSSCG00000038660.1	97580703	97595096	HAAO	8050	1930	195920	Yes
GATGCTGGGAAACTGGTGAGCAATGAAATGTCATGGAGCTCATTGGGAAGAA	101690719	101691165	101690669	101690721	1	3	ENSSSCG00000008485.3	101686799	101692876	None	8050	1930	195920	No_or_no_constitutive_exon
TGCACATTCATTTCTAAGGTTCAGAAAAGATTTGGCTTCCCTGAGGGCAGCT	103957885	103957992	103957835	103957887	1	3	ENSSSCG00000031455.1	103957638	103958327	None	8050	1930	195920	No_or_no_constitutive_exon
CCATGGAGGCGGGAGGCGGCGCCACAAGCGAAAGCCGTGCGGGAGCTTAGTC	107285635	107285658	107285708	107285656	-1	3	ENSSSCG00000031729.1	107285199	107285757	None	8050	1930	195920	No_or_no_constitutive_exon
CACCACAGCTCATGACAACGCCGGATCCTTAACCCACTGAGCAAGGGCAGGG	107371892	107371914	107371842	107371894	1	3	ENSSSCG00000026213.2	107367116	107387264	NLRC4	8050	1930	195920	No_or_no_constitutive_exon
AGCGAGTTCATCCAGAGAGCGGCCAACCGGTCCCTGGGGCCATGGTGGAGCA	110254885	110254935	110254985	110254933	-1	3	ENSSSCG00000008534.3	110231914	110276917	TOGARAM2	8050	1930	195920	No_or_no_constitutive_exon
CCCACGCAGCCAGCGCCCTCTGGAACAACATGGTAAGATGACTCGGGGAGGA	110652416	110652496	110652546	110652494	-1	3	ENSSSCG00000034756.1	110605922	110741130	PLB1	8050	1930	195920	No_or_no_constitutive_exon
GAGGCCTCAGTCCCCTACTCAGCCTCCTCTCTGTCCTCGTCTGGGAGCAGGT	111710391	111710572	111710341	111710393	1	3	ENSSSCG00000026367.2	111683821	111718451	IFT172	8050	1930	195920	No_or_no_constitutive_exon
AGCTTTCTTTTCCGGGCGCAGGACTGCACTGACCCGCCCCTGTTGGGGAGCC	111836037	111836134	111836184	111836132	-1	3	ENSSSCG00000039557.1	111834183	111863616	TRIM54	8050	1930	195920	No_or_no_constitutive_exon
AGACAAGAAGCACACGAAGCCCTGGGTCCCAGAGAAGACGCTGGGGACAGGT	112019408	112019477	112019358	112019410	1	3	ENSSSCG00000008555.3	112002143	112020208	CGREF1	8050	1930	195920	No_or_no_constitutive_exon
GCTGGGGGACAGGCAGAGGCTGAAAGAGAAGCCCAGGCCCTGGAGGGGAGTT	112019497	112019629	112019447	112019499	1	3	ENSSSCG00000008555.3	112002143	112020208	CGREF1	8050	1930	195920	No_or_no_constitutive_exon
CGAGAAGAGCTTCCGGAGGTAACAGGCTGGGCCCTCTACCCCGCAGGGAGGA	112525659	112525687	112525609	112525661	1	3	ENSSSCG00000037751.1	112478420	112578555	OTOF	8050	1930	195920	No_or_no_constitutive_exon
TTTCCTCTCTCTCCTCTCTCTACTCCCCTCCACAGAAGAGGAGGGGGCAGAG	112589466	112589564	112589614	112589562	-1	3	ENSSSCG00000008568.3	112584015	112621581	DRC1	8050	1930	195920	No_or_no_constitutive_exon
TCAGCCCTGGAGCCTGAGGAACTGCTGGACCACGGCGGAGGGGAGGGAAGCC	112585675	112585803	112585853	112585801	-1	3	ENSSSCG00000008568.3	112584015	112621581	DRC1	8050	1930	195920	Yes
ATCTTAAGTCAACCGGTCTTTATTTTTGTGTCTTTTTTTGTGGGAGCCAGGT	112716310	112716475	112716525	112716473	-1	3	ENSSSCG00000008569.3	112704023	112753038	HADHB	8050	1930	195920	Yes
AGTATATAAGGACCGAGCAGAGACAGCGGGACAAGGCAGCGAGAGGGAAGAG	113661896	113661987	113661846	113661898	1	3	ENSSSCG00000021155.2	113661003	113670624	None	8050	1930	195920	No_or_no_constitutive_exon
TGGATTAAAAACAATGTTTTTTATTTTTATTTTTGTGTGCGGGAAACTAGAA	114754918	114755035	114754868	114754920	1	3	ENSSSCG00000008591.3	114722149	114846644	ATAD2B	8050	1930	195920	Yes
GGAACTCCCACATTTGGCATTTTTGCCAACATACTACCAACTGGGGAAAGAT	117188314	117188858	117188908	117188856	-1	3	ENSSSCG00000035036.1	117182367	117189539	TDRD15	8050	1930	195920	Yes
GCGATGACAGTATCCTCGTGAAGATCGTGTCAGCGGGGTGGTGCCAAGAGGG	119993742	119993831	119993881	119993829	-1	3	ENSSSCG00000023060.2	119993567	119994539	None	8050	1930	195920	No_or_no_constitutive_exon
AGGCGTGTTTTGGCTCTTGCCGGTTTCTTTTTTTTGAACCCAGGGTGAAGGA	122089933	122090094	122089883	122089935	1	3	ENSSSCG00000008621.3	121882793	122242213	NBAS	8050	1930	195920	No_or_no_constitutive_exon
GTGGGGGAGCTGCCGCTGAGCCACTGTGGTCTCCCTTAGCCCGGGACAAGCT	125501563	125501621	125501671	125501619	-1	3	ENSSSCG00000008631.3	125494792	125507232	PQLC3	8050	1930	195920	No_or_no_constitutive_exon
CGGCCCACGGACGCCGTCCAGAGCCCACCACCTTTCTCCGTGGGAACCAGGG	125824877	125825013	125825063	125825011	-1	3	ENSSSCG00000008634.3	125774449	125825780	ATP6V1C2	8050	1930	195920	No_or_no_constitutive_exon
GCAGAGCGCAGGCTGGGAGGCGTTACCTGCTCTGGACAGGGAGGTGGCAGAA	126100596	126100626	126100676	126100624	-1	3	ENSSSCG00000036303.1	126071561	126115295	None	8050	1930	195920	No_or_no_constitutive_exon
TCACTAAGCTGTGCTTTTCTTTTCCCTGCTTCCTCCTGCCTGGGGACCAGTG	126468909	126468995	126469045	126468993	-1	3	ENSSSCG00000026068.2	126464387	126511208	GRHL1	8050	1930	195920	No_or_no_constitutive_exon
AAGCCCGGTATTCCCGAAAGCAAACCGTGCTGAGTGCACACGGGCTGGAGGA	131196983	131197138	131197188	131197136	-1	3	ENSSSCG00000008650.3	131195875	131213935	ALLC	8050	1930	195920	No_or_no_constitutive_exon
GGTGTGGCCGGCCCCCGCGCGCTCTGACCTTGTTCCTGTTCGGGACGCAGGC	132356131	132356340	132356081	132356133	1	3	ENSSSCG00000029570.2	132306432	132362841	PXDN	8050	1930	195920	Yes
CCTGGTAAGTGCCTGTTTCCTCAGTGACAGGGTGGGGTTGGGCGGGGCAGCT	329524	329639	329689	329637	-1	4	ENSSSCG00000026924.3	324772	332435	KIFC2	8050	1930	195920	Yes
GAGGTCCTGCCTCCTTTATTCAGGGCGTCAGTTCAGATTTTGGGGTGCAGGA	558354	558517	558567	558515	-1	4	ENSSSCG00000005924.3	507218	577814	MROH1	8050	1930	195920	Yes
GGTGAGAGGCCCAGGCAGGTGGACGCTGCCGCCCAGGGGCAGAACTGCAGGG	592375	592396	592446	592394	-1	4	ENSSSCG00000005916.3	588630	600443	WDR97	8050	1930	195920	No_or_no_constitutive_exon
CGTGAGGCTCCTGGGTGCAGCCTCGGCAGAGCCTGCATGGGGTGGCTGAGGG	589051	589151	589201	589149	-1	4	ENSSSCG00000005916.3	588630	600443	WDR97	8050	1930	195920	No_or_no_constitutive_exon
GCGTGGCCACCTGGCTGCTGACACGTCTCCCTCACTCTCCGGGCGGCCAGGG	637788	637923	637738	637790	1	4	ENSSSCG00000005911.3	630479	639368	OPLAH	8050	1930	195920	No_or_no_constitutive_exon
CAGGATCAGGTGTGCCTTTGCCCGGGGCCTGCGGCCGCTGGGCAGGACAGCG	723033	723222	722983	723035	1	4	ENSSSCG00000033521.1	719789	723222	None	8050	1930	195920	No_or_no_constitutive_exon
GCTCTCGCTCAGGAGCCCTGGCAGCAGAGCAGCGAGTCCTTGGGGTATAGTG	830006	830031	829956	830008	1	4	ENSSSCG00000039466.1	825260	852124	SCRIB	8050	1930	195920	No_or_no_constitutive_exon
GAGGGAGGGGCGCCGGCCTCAGCCCCACCCCTCACGCCCCCTCAGGGGAGGA	853169	853258	853308	853256	-1	4	ENSSSCG00000034987.1	852571	870504	IQANK1	8050	1930	195920	No_or_no_constitutive_exon
GAGCAGGAGGGGTGCCGGGGGAAGGGGAAGTAAAGGGGGCCGGAGCTGAGGA	988687	988916	988637	988689	1	4	ENSSSCG00000006948.3	988383	992897	MROH6	8050	1930	195920	No_or_no_constitutive_exon
GGGGGCGGCGGCGGGGCGGCTCAGGCTGGGGCTGCCCCGGGGCCGGCGAGCG	1091543	1091695	1091493	1091545	1	4	ENSSSCG00000034820.1	1091244	1092332	MAFA	8050	1930	195920	No_or_no_constitutive_exon
CTGGGTGTTCACGCTGGCTTCCTGTCCCCTTCCTCCCCCGGGCCGGGCAGTG	1633603	1633768	1633818	1633766	-1	4	ENSSSCG00000035891.1	1582917	1646582	ADGRB1	8050	1930	195920	No_or_no_constitutive_exon
GGGGTGGCAGGCGTGCTGTGGGGTGGTGGGCACGTCCCGCGGGGTGGCAGGT	8150365	8150487	8150315	8150367	1	4	ENSSSCG00000037017.1	8150267	8151348	None	8050	1930	195920	No_or_no_constitutive_exon
TGTTTTTGTTTTCGTTTTTTTTTTTTTTTTCCATTGCTTCTTGGGAGAAGAA	8398346	8398509	8398559	8398507	-1	4	ENSSSCG00000005950.4	8394952	8468265	PHF20L1	8050	1930	195920	No_or_no_constitutive_exon
GCGGTTGTGCACCTGACCCTCTCCTTGTCTTTCTCTCGCGGGAACTGCAGCT	9846123	9846282	9846073	9846125	1	4	ENSSSCG00000031717.1	9645796	9871259	ADCY8	8050	1930	195920	Yes
GGCGAGCCGCCGATCAGAACGGCGGCGGCGGGAGACACAACTGGGGACAGGG	16339219	16341403	16339169	16339221	1	4	ENSSSCG00000033690.1	16310305	16341433	DERL1	8050	1930	195920	No_or_no_constitutive_exon
GTCTAATAACCTCCCTGCCTGTCCCCAGGATCGAGCTGTGTGGGTAGAAGAA	19146433	19146873	19146923	19146871	-1	4	ENSSSCG00000005997.4	18690197	19180122	COL14A1	8050	1930	195920	No_or_no_constitutive_exon
GCAACCTGGAGCCTGGCCACCACAGTCCCTGTGCTCCACGGGGACTTGAGGG	18892453	18892493	18892403	18892455	1	4	ENSSSCG00000034790.1	18892400	18892729	None	8050	1930	195920	No_or_no_constitutive_exon
CTCTTCTCCACTGTGCCTGGTGGATGTTTGCCTTGCAGGCTGAGGGGGAGCT	18892509	18892729	18892459	18892511	1	4	ENSSSCG00000034790.1	18892400	18892729	None	8050	1930	195920	No_or_no_constitutive_exon
GGCCCGCACATGGGCATGCCCTTCAACCAGCTGGGTGCTCTCATAGGGAGTA	27782975	27782978	27783028	27782976	-1	4	ENSSSCG00000037182.1	27777609	27783624	None	8050	1930	195920	No_or_no_constitutive_exon
TTCTCCCCAACCCCACCCCTGCCTCTCTCTCTTTGTCTTTTTGGGATAAGGT	28142628	28142720	28142770	28142718	-1	4	ENSSSCG00000006025.3	28024890	28176236	None	8050	1930	195920	Yes
GTTTTTTTCCTCCATATAATAAATATATGCTTTTTAAAATTGGGGAATAGGT	28138585	28138721	28138771	28138719	-1	4	ENSSSCG00000006025.3	28024890	28176236	None	8050	1930	195920	Yes
ATGACCAACACGCCTAACTTCTCCTTCTTCTTTCTTGTCTTTGGGTAAAGGT	36345503	36345594	36345453	36345505	1	4	ENSSSCG00000006064.3	36303311	36389922	SNX31	8050	1930	195920	No_or_no_constitutive_exon
GTACTCCCAAACTAAGCCCAAGATGCAAAGTTTGGTTCAATAGGGATTAGAC	36663868	36663978	36664028	36663976	-1	4	ENSSSCG00000040048.1	36663868	36664275	None	8050	1930	195920	No_or_no_constitutive_exon
ATTACTTGGTGGTGCTTTTTGGAATCACTGCTGGGGCCACCGGGGCCAAGCT	42060214	42060280	42060330	42060278	-1	4	ENSSSCG00000006099.3	41991537	42060757	ESRP1	8050	1930	195920	No_or_no_constitutive_exon
TGGGGGCTTCTCTGTTGCTTTTCACTGGAGGATTTTGCATTTGGGAACAGCA	42597552	42597768	42597502	42597554	1	4	ENSSSCG00000006106.3	42508717	42599532	CDH17	8050	1930	195920	No_or_no_constitutive_exon
AGCTAACAGAGAACTGTTTTCTTGTCTGGTCTGGCCCGCTGGGCATACAGAG	44726976	44727167	44726926	44726978	1	4	ENSSSCG00000006115.3	44599703	44743418	RUNX1T1	8050	1930	195920	Yes
TACAGGCTGGATACACAGAGGGGGATGCCCTGGATGCACTGGGCCTGAAGTG	44794661	44794742	44794792	44794740	-1	4	ENSSSCG00000039389.1	44794661	44794864	None	8050	1930	195920	No_or_no_constitutive_exon
CTACTAAAAATGACTTCATATTATCCACTCTCTAGAAAATAAGGGAATAGGA	49467886	49468066	49468116	49468064	-1	4	ENSSSCG00000036161.1	49467886	49672896	CNBD1	8050	1930	195920	No_or_no_constitutive_exon
CTAAGTGCACCTTTGATCTGAAGAAACTTTATTTTGGGGGGTGGGTATAGGT	50316633	50316813	50316863	50316811	-1	4	ENSSSCG00000006135.3	50276333	50345315	CPNE3	8050	1930	195920	Yes
CATTGTTAGTCTTTTAAAATCGAGGTGTTCTCTTCTTTTGGGGGAATCAGGA	59403468	59403602	59403652	59403600	-1	4	ENSSSCG00000006169.3	59387066	59580917	ZFHX4	8050	1930	195920	Yes
ATCCTGACAGTCCTCCGCAAATGATGGTGTCAGGCCACAGAGGGGCCGAGGG	59450429	59450750	59450800	59450748	-1	4	ENSSSCG00000037048.1	59450429	59455223	None	8050	1930	195920	No_or_no_constitutive_exon
CTTGATTTTTTGACTCTGTTTTCTTTCTTTTTATTTTACTTGGGAATTAGGA	62162190	62162321	62162140	62162192	1	4	ENSSSCG00000006179.3	62139474	62458313	None	8050	1930	195920	No_or_no_constitutive_exon
ATTGATGAAGTACAAAATGAAACAGATGGACTTAACAACAAGCCAGGGAGAT	63775698	63776059	63776109	63776057	-1	4	ENSSSCG00000006188.2	63772007	63777389	None	8050	1930	195920	No_or_no_constitutive_exon
GGAGGTCGGTGTTTCCCTAAATGCAAAACATCAGAGAGGGATCTGAAAAGAG	69979263	69979660	69979213	69979265	1	4	ENSSSCG00000038668.1	69979233	69979660	None	8050	1930	195920	No_or_no_constitutive_exon
GCCTTCCTTGTTTCCGTGTGTGTCCTCTGCGGGCCGGTGGGACGGCACAGGG	72588319	72588449	72588499	72588447	-1	4	ENSSSCG00000006231.2	72573565	72694141	CHD7	8050	1930	195920	Yes
GCCTGCCCTCCAAGCCAGGTGCTCACAGACCTTGTTTTGATGGGTGACAGGG	77070559	77070683	77070733	77070681	-1	4	ENSSSCG00000030578.2	77067877	77083600	None	8050	1930	195920	No_or_no_constitutive_exon
GCCATCTCTAATCTATTGTTCTGCATTTTTTTTTTCTTTTGGGAATTTAGGA	81160362	81160440	81160312	81160364	1	4	ENSSSCG00000006283.3	81133590	81176676	SCYL3	8050	1930	195920	Yes
TGCTTCTTTTACCGAAATGACGATTTGTTTTTCCCTCTGATCGGGGGAAGAC	81162779	81162964	81162729	81162781	1	4	ENSSSCG00000006283.3	81133590	81176676	SCYL3	8050	1930	195920	Yes
GGTGGTTCCTGGCGGTAAGAACTGCTTCAGGGCGCCGGGGGGTGAGCCAGGA	88052623	88052763	88052573	88052625	1	4	ENSSSCG00000033250.1	88052501	88053009	None	8050	1930	195920	No_or_no_constitutive_exon
TTTCATCCATTTGGAAGTCATTAATCTTTTTACTTGTTTGGGAATTGCAGGC	88815781	88815968	88816018	88815966	-1	4	ENSSSCG00000006347.3	88809564	88819383	DUSP12	8050	1930	195920	No_or_no_constitutive_exon
GCTGCGGCTAAAGCTGCAGCCAGGCCCGCGGGGGTGCTGCACGCGGGTAGTA	89295001	89295067	89295117	89295065	-1	4	ENSSSCG00000006363.3	89289067	89311336	None	8050	1930	195920	No_or_no_constitutive_exon
ACAACATGCTGGAGCCAAGTGCTAACATGCCTTGTCCAAGGGATGGAAAGTC	89911253	89911326	89911203	89911255	1	4	ENSSSCG00000012570.2	89910606	89912248	None	8050	1930	195920	No_or_no_constitutive_exon
GACAGGGGCTGAGGAGCCCTGGGCATTGGGGGAGGGGGAGGGGAAGGAAGCT	90286964	90287617	90287667	90287615	-1	4	ENSSSCG00000006390.3	90275212	90294819	CASQ1	8050	1930	195920	No_or_no_constitutive_exon
TGTCATAGGATCCTATACTCCATAATGACCCCTCAATTTTGGGGAGTTAGGG	91616961	91617099	91616911	91616963	1	4	ENSSSCG00000006431.3	91573583	91639911	SPTA1	8050	1930	195920	No_or_no_constitutive_exon
AAACACGTCATGGGTGCCATCTCCAGAAGGTGAGAGTGGGGCCTAGAGAGTT	91837148	91837271	91837321	91837269	-1	4	ENSSSCG00000040534.1	91836686	91839289	None	8050	1930	195920	No_or_no_constitutive_exon
CACTTCTCAGGCAGGAGCCCTAACATCCTCCTGTCTACCTCGATGGGTAGGT	93149922	93150101	93149872	93149924	1	4	ENSSSCG00000006461.3	93045851	93160098	ARHGEF11	8050	1930	195920	No_or_no_constitutive_exon
CTTCGGCTTCCTCTCTTTGCCTCCTGAGCTCTTTGTCTTGCTGGGGACAGGG	93158062	93158310	93158012	93158064	1	4	ENSSSCG00000006461.3	93045851	93160098	ARHGEF11	8050	1930	195920	No_or_no_constitutive_exon
GTGTGTTGGGAGGTGTTGCAGACTGACTTCAGTGGGTGGGACCTGGGAAGGA	93503334	93503473	93503523	93503471	-1	4	ENSSSCG00000006479.3	93503286	93507436	None	8050	1930	195920	No_or_no_constitutive_exon
TTATGGACTCAGAAAATGTTCAAATCCAGTCATCTCTTTGTTGGGGATAGAT	94216681	94216880	94216631	94216683	1	4	ENSSSCG00000006510.3	94161519	94248784	None	8050	1930	195920	Yes
ACCTGATGAGCCATTATAGCCCTCATGAACACTTTGATGGGGGGTTGCAGGA	94235430	94235686	94235380	94235432	1	4	ENSSSCG00000006510.3	94161519	94248784	None	8050	1930	195920	Yes
TTAAAAGGGCTACGCCAGTCCTCTCCACGGTGCTCCAAGCCTGGGTGGAGGG	94241903	94241998	94242048	94241996	-1	4	ENSSSCG00000039291.1	94241215	94243175	None	8050	1930	195920	No_or_no_constitutive_exon
TTACTGCCCTCACTACAACAGCTCAGGGGTGGGCCCCGGGGCGGGGCCAGGG	94712762	94712972	94713022	94712970	-1	4	ENSSSCG00000006531.2	94711624	94713075	None	8050	1930	195920	No_or_no_constitutive_exon
AGTAAGGCCAGTGAGAACATGACCTTTGCCCTTCTCTCTCCACGGGGCAGGT	94740203	94740281	94740331	94740279	-1	4	ENSSSCG00000006533.3	94736634	94751928	ADAM15	8050	1930	195920	Yes
GCGAACACGGAATGATGAAAACAGCCTCCGCTGCCACACACCGGGGAGAGCT	95699184	95699321	95699134	95699186	1	4	ENSSSCG00000038125.1	95574317	95699321	NUP210L	8050	1930	195920	No_or_no_constitutive_exon
CTGATGAACCCTACTCCTTTTGGGTGCCCCCCACTCTGCCGGGGGTGCAGAG	95750720	95750890	95750670	95750722	1	4	ENSSSCG00000006568.3	95746576	95762188	DENND4B	8050	1930	195920	No_or_no_constitutive_exon
AAAACCCCAGGCATGGTCCGAAGCTCACTTCCATGGTGGGACGTGGGTAGGT	96008863	96009016	96009066	96009014	-1	4	ENSSSCG00000031053.2	95993937	96012402	S100A1	8050	1930	195920	No_or_no_constitutive_exon
AAGACAAAAAAAAAAAAAAAAAAAAAAAAAATTTGCAGGTTGTGGGAGAGCA	97326997	97327018	97326947	97326999	1	4	ENSSSCG00000037293.1	97323776	97327018	None	8050	1930	195920	No_or_no_constitutive_exon
GGGCCGCCCCAATGAAGGAGCCGGATGCCATCAAGCTGTTTGTGGGGCAGAT	97514434	97514540	97514384	97514436	1	4	ENSSSCG00000006618.3	97513604	97528481	CELF3	8050	1930	195920	No_or_no_constitutive_exon
TACAGCTCCGACTAGACCCCTAGCCTGGGAACCTCCATATGCCGTGGGAGCA	98538089	98541467	98538039	98538091	1	4	ENSSSCG00000006653.3	98527906	98541472	ENSA	8050	1930	195920	No_or_no_constitutive_exon
TGCTGGATGGAGACAATGATAACTGTGTTTCCTAATCCTACTGAGGGCAGAA	98809462	98809573	98809623	98809571	-1	4	ENSSSCG00000038374.1	98797377	98814553	CIART	8050	1930	195920	No_or_no_constitutive_exon
AAAAGCTGTAATCACCTAATCGTGCGGTTCTCATTTGACCCGGGGGGCAGGG	98933203	98933350	98933400	98933348	-1	4	ENSSSCG00000022784.2	98920428	98934317	PLEKHO1	8050	1930	195920	Yes
TTATGCCTGAGCCCGCCAAGTCCGCCCCGGCGCCCAAGAAGGGCTCGAAGAA	99189648	99189981	99189598	99189650	1	4	ENSSSCG00000036946.1	99169520	99189981	None	8050	1930	195920	No_or_no_constitutive_exon
TTTCTGATAATTTTATTTATTTAGGGTTTTTTTTTTGGGGGGGGGTGTAGGT	99649264	99649461	99649214	99649266	1	4	ENSSSCG00000006693.3	99605079	99657191	PDZK1	8050	1930	195920	Yes
GGCTCTGAGCTGCCTCCGCTGCGGCCGGCAGTTCACGGGGGGCCTGGAAGCT	104180983	104181202	104181252	104181200	-1	4	ENSSSCG00000040692.1	104180288	104181716	None	8050	1930	195920	No_or_no_constitutive_exon
CATAAATGCAGAGGAAGTCGTCGTCGGGGATCTGGTGGAGGTGAAGGGAGGG	104368779	104368829	104368879	104368827	-1	4	ENSSSCG00000006740.3	104349184	104384646	ATP1A1	8050	1930	195920	No_or_no_constitutive_exon
ACCTGCTTGTGCTGGGGGTCTACCTGCTGTCCTCCTGCGGGGCGGAGGAGGG	104918563	104918733	104918513	104918565	1	4	ENSSSCG00000006745.3	104918500	104982852	CASQ2	8050	1930	195920	No_or_no_constitutive_exon
TGGGCCAGGATCTCCCTCTAGAAAATGGCCTCAGTCTGGGAAATCCGGAGGA	105126285	105126401	105126451	105126399	-1	4	ENSSSCG00000035977.1	105125523	105128909	None	8050	1930	195920	No_or_no_constitutive_exon
TGATGCCAGTGCTCCTCGCCTAATGGTTCTTCGTCAGCCAAGGGGACCAGAT	105844040	105844051	105843990	105844042	1	4	ENSSSCG00000006752.3	105804586	105845992	CSDE1	8050	1930	195920	No_or_no_constitutive_exon
TCTCCCCGCCTCTGTCTGTCTCTGTCCCCTCCCTGCCTGGCTGAGGGCAGGC	106437633	106437982	106437583	106437635	1	4	ENSSSCG00000006758.3	106425488	106486931	SYT6	8050	1930	195920	Yes
GGAGTCAATACTGAGAACACCAATCATATTAATGTGAAGGGGGGGGGCAGGA	111473396	111473672	111473346	111473398	1	4	ENSSSCG00000034729.1	111473099	111473672	None	8050	1930	195920	No_or_no_constitutive_exon
TGAGCTTGAGTTTATTTTCCTTTTTGTTTCCTTTTTTTCAGGGATGACAGGA	115225700	115225957	115226007	115225955	-1	4	ENSSSCG00000036331.1	115172034	115226565	None	8050	1930	195920	No_or_no_constitutive_exon
TGCAATAGGAATTGGTTATCCAGCTGGTTTCCCCATGGGCTAAGCAACAGCA	116489746	116489779	116489829	116489777	-1	4	ENSSSCG00000034525.1	116488015	116489864	None	8050	1930	195920	No_or_no_constitutive_exon
AGGTGAACACGATTTTGATCAAGTGAATCCAGAGGTAGGAGGGACTGTAGAT	119010389	119010416	119010466	119010414	-1	4	ENSSSCG00000036732.1	118951667	119058672	None	8050	1930	195920	No_or_no_constitutive_exon
TGAGTCTCCGCTCTCAGCGGGAGAGTAACCCTGGCTTCTGGTTGGGGCAGGG	123280572	123280662	123280522	123280574	1	4	ENSSSCG00000006890.3	123202752	123331144	ABCA4	8050	1930	195920	No_or_no_constitutive_exon
CCAACTTCACCTTATTTTCTTCTTTCCTTTTAAATTTTGGGGCTATAAAGAT	123925198	123925399	123925449	123925397	-1	4	ENSSSCG00000006897.3	123902319	124008748	CCDC18	8050	1930	195920	No_or_no_constitutive_exon
CTGAGAAGGTGATTTTCTTTGAATTAATCCTGGATAATATGGGAGAACAGGC	124024118	124024193	124024068	124024120	1	4	ENSSSCG00000040439.1	124009702	124030789	TMED5	8050	1930	195920	No_or_no_constitutive_exon
TCCAAAAATAAATAGTAACTCACAAATCACAGAAAAATCCAGTTGGGGAGAG	127245364	127245376	127245314	127245366	1	4	ENSSSCG00000035732.1	127236598	127245376	None	8050	1930	195920	No_or_no_constitutive_exon
AAGTGCTTACAGCCATTTGCTGCGAATAATCCACTTTCTCTGGGTGGCAGGC	127438635	127438738	127438585	127438637	1	4	ENSSSCG00000024973.2	127289855	127442565	None	8050	1930	195920	No_or_no_constitutive_exon
AGTCTGAGTGTTAGTGTTCCTAACTGCGCATCTCTTGCCTGGGTGCACAGCT	129453359	129453456	129453506	129453454	-1	4	ENSSSCG00000035099.1	129425767	129453966	None	8050	1930	195920	No_or_no_constitutive_exon
CTTTAATAGAAAATTATAAATAATGTTTTGTTTTTGTTTTCATTGGGAAGAG	130323654	130323735	130323604	130323656	1	4	ENSSSCG00000006939.3	130298042	130405349	ZNHIT6	8050	1930	195920	Yes
GAAGCGGGGCAAGCACCAACCCCGCAAAGTGACACAGTACCAGAGGGCAGGG	4158	4375	4108	4160	1	5	ENSSSCG00000033738.1	3104	4375	None	8050	1930	195920	No_or_no_constitutive_exon
GGGCCTTCAGAGCAGCCCAAGGCTGCCCGGGATGGTCCCCGTGGGCCGAGCA	464007	465169	463957	464009	1	5	ENSSSCG00000000972.3	445717	467415	TUBGCP6	8050	1930	195920	No_or_no_constitutive_exon
CCCGGACAGCTACGAGGCCATGTGTGAGTGGGCCGACCGCGCCGGGCGAGCG	465711	465934	465661	465713	1	5	ENSSSCG00000000972.3	445717	467415	TUBGCP6	8050	1930	195920	No_or_no_constitutive_exon
TCTGTCAAGGAGAAGGTGGAGAAAAGGAAGCGGGTGTGTCCTGGGAGCAGGC	550896	550970	551020	550968	-1	5	ENSSSCG00000000976.3	510306	565316	MOV10L1	8050	1930	195920	No_or_no_constitutive_exon
CCGTGTGTTGGTGGAGCGTGGCGGCCGGGGTTCGAGAGGGGAGCCGAGAGGG	603005	603238	602955	603007	1	5	ENSSSCG00000000982.3	599862	644833	TTLL8	8050	1930	195920	No_or_no_constitutive_exon
GTGGCACAGGCGCCCTGCAGGCCACTGAGAGCACCTTCTCGGGCTGGCAGGT	3251760	3251920	3251970	3251918	-1	5	ENSSSCG00000000003.3	3245882	3270814	TTC38	8050	1930	195920	Yes
CGGCCCTGCGCCGGCTCGCCCGCCTGCCGCGCTCGCTGCCGGGCCTGGAGCC	3275819	3275901	3275769	3275821	1	5	ENSSSCG00000035583.1	3270829	3282162	PKDREJ	8050	1930	195920	No_or_no_constitutive_exon
GACTGCAAGCTGAATGTGGCCGAGGTGACCCAGTCTGAAATAGGGCAAAGCA	4936332	4936411	4936461	4936409	-1	5	ENSSSCG00000000024.3	4909648	5015339	PARVB	8050	1930	195920	No_or_no_constitutive_exon
AGGTCCCTGCAGCCTCTCTTGTGTCTTCCTTCTCCTCAGAGACGGGCAAGTG	5670630	5670732	5670580	5670632	1	5	ENSSSCG00000000029.3	5561605	5686841	SCUBE1	8050	1930	195920	No_or_no_constitutive_exon
GATGGAGGCCTAGGGGGGAAGGTCTAGGGGTGGGGGTGGGGGCGTCGGAGAG	6633218	6633225	6633275	6633223	-1	5	ENSSSCG00000035781.1	6633218	6633763	None	8050	1930	195920	No_or_no_constitutive_exon
CAAGTACCCAACAGTCACATGTGGCTGTAGTAAGGGATGGGACAGTGCAGAT	6938193	6938217	6938267	6938215	-1	5	ENSSSCG00000040429.1	6926389	6967045	None	8050	1930	195920	No_or_no_constitutive_exon
GCCGCCTGTAGAGCCGCAGGCGGGGCCGGGCCCGGGGCCGGGGCGCGCAGCT	7134413	7134494	7134544	7134492	-1	5	ENSSSCG00000035152.1	7122608	7134666	TEF	8050	1930	195920	No_or_no_constitutive_exon
GGTTCGCGCAACCTTAAGATTCAAGCAGGTGCCTGGGCGTGGGATGTGAGTT	7124231	7124510	7124560	7124508	-1	5	ENSSSCG00000035152.1	7122608	7134666	TEF	8050	1930	195920	No_or_no_constitutive_exon
CTCACTGTCCCCCGATGTCTCCCTGCTTTGCTCCTCCTTTATGTGGGCAGGC	8033635	8033783	8033833	8033781	-1	5	ENSSSCG00000000077.3	8027587	8045528	ADSL	8050	1930	195920	No_or_no_constitutive_exon
AAGCTGCTTCCTTTAGAGACAGAGGGGGAGAGAGAGAGCAAGAGGGAGAGTG	8200251	8200429	8200479	8200427	-1	5	ENSSSCG00000000078.3	8060525	8311105	TNRC6B	8050	1930	195920	No_or_no_constitutive_exon
GCTCCCGCCTCTCTCCCTTCCCCATCCCTGCCTGCCGGCTGGGGCCACAGCA	8624897	8625083	8625133	8625081	-1	5	ENSSSCG00000000082.3	8597052	8701228	CACNA1I	8050	1930	195920	No_or_no_constitutive_exon
AGCCATAATCTGTCCCCCTTCTCCTGACAGCTCTTTCTATGTTGGGACAGGT	9304487	9304611	9304661	9304609	-1	5	ENSSSCG00000000095.3	9247202	9322171	GTPBP1	8050	1930	195920	Yes
CCACTCACTGCAGAGTCAGCCGAGGCTTACTCTTCTTTCTTTGGGAGTAGGA	9288380	9288546	9288330	9288382	1	5	ENSSSCG00000000094.3	9273130	9293258	SUN2	8050	1930	195920	Yes
GGGACAGTTTCTGATCCTGTGCGATCTCCCCCTCCCTACACCGGGACAAGTT	9754175	9754337	9754125	9754177	1	5	ENSSSCG00000000110.3	9713764	9778191	PLA2G6	8050	1930	195920	No_or_no_constitutive_exon
AGCAGTAGCCCTGGGCCGCCACCGCCACCGCAGCCGCAGGGCCAGGACAGCA	9939701	9939952	9940002	9939950	-1	5	ENSSSCG00000000118.3	9927319	9956827	MICALL1	8050	1930	195920	No_or_no_constitutive_exon
AAGTACCAGGTCCCAGTCTCCCAGCAGCCATCCCTGTACCGGGGAGACAGCC	10769731	10770029	10769681	10769733	1	5	ENSSSCG00000000132.3	10768384	10779092	TEX33	8050	1930	195920	No_or_no_constitutive_exon
TGCCCGCGTGGGATGTGCGCGGTGAACTCGACGTCTTCCCTGGGCGGCAGGA	15286975	15287143	15286925	15286977	1	5	ENSSSCG00000000195.3	15285251	15289524	PRPH	8050	1930	195920	Yes
AGGAAGGAAGGAATCCTAAGCCTGTGCTGATAGCCTCTTTGGGGGCCTAGGA	15302611	15302749	15302561	15302613	1	5	ENSSSCG00000023176.2	15300651	15308898	TROAP	8050	1930	195920	Yes
CGCTCCACCGTCCCCTCCTTGTCTTCCTCCTCCTCCTGGGCGGGCGGCAGGA	15721756	15721876	15721926	15721874	-1	5	ENSSSCG00000000209.3	15711252	15761537	NCKAP5L	8050	1930	195920	Yes
TGTCCCCACACCGCCACCTCACACAGTGTGACGTCTCCAGGGAGGTGGAGGT	15990481	15990563	15990431	15990483	1	5	ENSSSCG00000032487.1	15990121	15990623	None	8050	1930	195920	No_or_no_constitutive_exon
TTTCCAGGTCACTGTAACTGGGAGAGTGGGAGGCAGGGCGGATCAAAGAGGA	17428342	17428479	17428292	17428344	1	5	ENSSSCG00000035962.1	17427638	17428479	None	8050	1930	195920	No_or_no_constitutive_exon
CTCCCCTCTCTGGGCCTCAATGTATTCTCTAGTGGGTGGGGGGCGGGAAGAG	17606485	17606509	17606559	17606507	-1	5	ENSSSCG00000022657.2	17604719	17614052	None	8050	1930	195920	No_or_no_constitutive_exon
TCTAAACTAAGGTTTCTCAATTTCAACGCTATTGACATTTTGGGCTGGAGAT	17631386	17631439	17631336	17631388	1	5	ENSSSCG00000025597.2	17620265	17631439	None	8050	1930	195920	No_or_no_constitutive_exon
CCCTCTGGTCCTGCAAGAAGAGATTCTCAGACTCTGCCTCTGGGCGGCAGGT	17640155	17640364	17640414	17640362	-1	5	ENSSSCG00000000239.3	17635566	17645176	None	8050	1930	195920	Yes
GCCCCTCCGGGGGCTGCCCCTGAGTCTCTTTCTCCCACCCTGGGTGGCAGGT	17662388	17662597	17662338	17662390	1	5	ENSSSCG00000024474.2	17660219	17673118	None	8050	1930	195920	No_or_no_constitutive_exon
GGCTGCTCTGCAGGGAAGCACTCACCATCTCTTACCTCTGGTGGGAGCAGGT	17745117	17745326	17745376	17745324	-1	5	ENSSSCG00000000238.2	17736038	17747580	None	8050	1930	195920	No_or_no_constitutive_exon
GGCAGCGGCTACTCCTTCACCACTAGTGGTGGGCACAGTCTGGGGACGAGCC	17749943	17750055	17750105	17750053	-1	5	ENSSSCG00000000236.3	17749943	17760524	KRT75	8050	1930	195920	No_or_no_constitutive_exon
CCTGACCTAACCCATTGCTCCAAGAGGAGCCCCATCTGCCCTGGGGAAAGGT	17896545	17896585	17896635	17896583	-1	5	ENSSSCG00000000247.3	17895717	17905181	KRT71	8050	1930	195920	No_or_no_constitutive_exon
GCAGCTGGCTGCAGACAGCTCCTTGACGCTCCGTTCCTATTGGGCGGCAGGT	18053409	18053630	18053680	18053628	-1	5	ENSSSCG00000039352.1	18047636	18056002	None	8050	1930	195920	Yes
GCTTGGGACTTACTGCAGTGAAATCATACCCCAGCCTCACATGGGCTAAGAC	18049754	18049774	18049824	18049772	-1	5	ENSSSCG00000039352.1	18047636	18056002	None	8050	1930	195920	No_or_no_constitutive_exon
TTCTCCCTGGAAGGGGCATGGCACAGGGGCTGGGGAGCCCTGGGGCCAAGCT	18317822	18317933	18317772	18317824	1	5	ENSSSCG00000000263.3	18306452	18320270	TNS2	8050	1930	195920	No_or_no_constitutive_exon
GAAGGCGGCGGACCACCCTGTACACCTAAGCCGCAGGCCGGGTCAGGCAGGC	18503103	18503214	18503053	18503105	1	5	ENSSSCG00000000265.3	18487562	18509753	ESPL1	8050	1930	195920	No_or_no_constitutive_exon
GGCAGGGGGGAACTCTACAGAAAAGTTGTGCTCTCTGCCCAGGTGGGAAGAC	18504160	18504302	18504110	18504162	1	5	ENSSSCG00000000265.3	18487562	18509753	ESPL1	8050	1930	195920	No_or_no_constitutive_exon
GGCATGGAATTCTTAACACGTGGTTCATCTAACCCATTCACTGGGTAAAGTT	18652307	18652735	18652257	18652309	1	5	ENSSSCG00000040262.1	18650709	18652866	None	8050	1930	195920	No_or_no_constitutive_exon
CAGCGCGGCGGAGAGTGGCAGCGGCGGCGGCGGCGGCGGCGGCGGGGGAGGC	19151280	19151910	19151230	19151282	1	5	ENSSSCG00000000279.3	19151168	19157645	HOXC13	8050	1930	195920	No_or_no_constitutive_exon
AGATCCCTTTCAAACCCAGGTCTTTCTTGTTCTTTCTCTTGGGGACTCAGGA	19538711	19538789	19538661	19538713	1	5	ENSSSCG00000000290.3	19522555	19546042	COPZ1	8050	1930	195920	Yes
CGGCTTTGGCTACTCGCTGGCTGTGGCTGATCTCAACAGTGACGGGTGAGAG	21138909	21138944	21138994	21138942	-1	5	ENSSSCG00000036237.1	21127014	21147909	ITGA7	8050	1930	195920	No_or_no_constitutive_exon
GAGCCGGGGCGGGGCCGCGCGCCGGGCGGGGCCGGAGCCGGGGGGCGCAGCT	21175672	21175727	21175777	21175725	-1	5	ENSSSCG00000000361.4	21172278	21176232	CD63	8050	1930	195920	No_or_no_constitutive_exon
GGGTGAGTGGGTTGGAGGCTCTTCTTGACCTCTGCTCTCCGGCAGGGCAGGG	21285316	21285987	21286037	21285985	-1	5	ENSSSCG00000000368.3	21278080	21289547	MMP19	8050	1930	195920	No_or_no_constitutive_exon
TGGGCCCCTCTGAACAGATTGGGCCGGCAGGGTCAGCTGTGGGGCCACAGCA	21566133	21566203	21566253	21566201	-1	5	ENSSSCG00000000382.3	21560933	21636211	SMARCC2	8050	1930	195920	No_or_no_constitutive_exon
CTTGGAGATGTACAGCTGGGTTGTAAGCTTCACCAGGGAAGATGGGGTAGAA	21597339	21597442	21597492	21597440	-1	5	ENSSSCG00000036058.1	21597265	21601758	None	8050	1930	195920	No_or_no_constitutive_exon
GAGGCTTTCTTTGCTGTCCTCTCTCATTCATTTCTCCCTTGGGTTGACAGTG	21708495	21708592	21708642	21708590	-1	5	ENSSSCG00000000394.3	21707833	21711292	None	8050	1930	195920	No_or_no_constitutive_exon
GACTTAAATCTTTATGGCACTCTTGGTTCCTCTCTCCCTTGTGTGGGTAGGC	21944629	21944866	21944916	21944864	-1	5	ENSSSCG00000000403.3	21933280	21983034	BAZ2A	8050	1930	195920	Yes
AAAAAGGCTGCTGAGATCCCGAAGAGGGAACAGCAGGGGCCAGAGCAGAGAG	22835388	22835455	22835505	22835453	-1	5	ENSSSCG00000037118.1	22835388	22846770	None	8050	1930	195920	No_or_no_constitutive_exon
TTTATCAAATGGGAACCCCCCACCCTGAGTCCCTTTCACCCTGGGGGCAGTG	22870479	22871228	22870429	22870481	1	5	ENSSSCG00000000449.3	22867719	22873418	DTX3	8050	1930	195920	No_or_no_constitutive_exon
TCTGCTCTGCTCTCCATTCTATCTCTATCTCCTTTGCTTCGGGAAACCAGCC	23018911	23018971	23019021	23018969	-1	5	ENSSSCG00000038732.1	23013487	23033395	AGAP2	8050	1930	195920	No_or_no_constitutive_exon
CGGTTGTTTGTTTGTTTTTCTTATTTCTCATCATCACTTCATGTGGGCAGTG	30810415	30810571	30810621	30810569	-1	5	ENSSSCG00000000478.4	30697046	31020436	GRIP1	8050	1930	195920	No_or_no_constitutive_exon
TCTCAATGAACTCATTGGACTTGTTAGGTCACCTTTATTGCAGGGGGGAGCT	31687728	31688406	31687678	31687730	1	5	ENSSSCG00000028869.2	31657500	31699839	CAND1	8050	1930	195920	No_or_no_constitutive_exon
CTGGTCTTTTATACTTAAAATGTAATGGATTGGGGAGGGGGGAGATTCAGGA	31672076	31672113	31672026	31672078	1	5	ENSSSCG00000037295.1	31657932	31672113	None	8050	1930	195920	No_or_no_constitutive_exon
TCTCTTCTGTTGACTGTATCTGTGTGTTTCTGTTTGAAATTGGGGGAAAGCT	33025584	33025730	33025534	33025586	1	5	ENSSSCG00000000486.3	32989780	33040561	NUP107	8050	1930	195920	No_or_no_constitutive_exon
GAACCAACTAGGTGCAATTTATATTGCTGCATCATGACTTACATGGGAAGGA	33828800	33829030	33829080	33829028	-1	5	ENSSSCG00000040724.1	33828800	33829156	None	8050	1930	195920	No_or_no_constitutive_exon
TTGGGACTGTTGAACCCTTTGTGGCCACCCCAACCCCTCGGGAAAGGTAGCA	34843860	34843955	34844005	34843953	-1	5	ENSSSCG00000025969.2	34796099	34914646	PTPRR	8050	1930	195920	Yes
AGTCAAGACTGAGAACAATGATCATATTAATTTGAAGGTTGTGGGGGCAGGA	39195334	39195394	39195444	39195392	-1	5	ENSSSCG00000031298.1	39195181	39195470	None	8050	1930	195920	No_or_no_constitutive_exon
AATGACAGGGTTTGTCAATGAGGCAGATCAGATTCTGATTTGACGGGCAGCC	39195181	39195274	39195324	39195272	-1	5	ENSSSCG00000031298.1	39195181	39195470	None	8050	1930	195920	No_or_no_constitutive_exon
TTTATTCCTTCAAATAGTATGTCATCAAATGCTTCCCATGATATGGGGAGTA	42418203	42418501	42418551	42418499	-1	5	ENSSSCG00000036980.1	42416905	42421139	None	8050	1930	195920	Yes
AGCCTCATTGAAAAGAGTGATACATGTGATGTTTATATATTTGGGAAGAGGA	42416905	42417049	42417099	42417047	-1	5	ENSSSCG00000036980.1	42416905	42421139	None	8050	1930	195920	Yes
CTCCTAAATTACTGTTTCCACCGTCTTTTTGGTGGGTCTCTGGGATGCAGTG	51130542	51130545	51130492	51130544	1	5	ENSSSCG00000000570.3	51040518	51132282	C2CD5	8050	1930	195920	No_or_no_constitutive_exon
TACACCAGTATATGAAAAATTTTAATTTATGTCTTTTCTTTTGGGATAAGAT	51561005	51561158	51560955	51561007	1	5	ENSSSCG00000000571.3	51536525	51673580	ABCC9	8050	1930	195920	Yes
GCTCAGGCGCGCACCGGACCAGGGGCCCGGATCGCCGGGCCAGGAGGGAGAT	51927521	51927609	51927659	51927607	-1	5	ENSSSCG00000032123.1	51921693	51928399	SPX	8050	1930	195920	No_or_no_constitutive_exon
CTGAAGCAGAAAATTCACATTAACTCAGTTCAGTCTTCAGGAAAGGGCAGAG	57724103	57724511	57724053	57724105	1	5	ENSSSCG00000000608.3	57723337	57725790	None	8050	1930	195920	No_or_no_constitutive_exon
CGAAAGGAAGAGGGAGTTCCTGAGGACTCTGAAGGATGACGGGAACAGAGAC	57725376	57725790	57725326	57725378	1	5	ENSSSCG00000000608.3	57723337	57725790	None	8050	1930	195920	No_or_no_constitutive_exon
TCAAATATTTTGAACGCAATAAGTCCCAACGTATATTCAGGGGAGTAGAGAG	58567275	58567359	58567225	58567277	1	5	ENSSSCG00000040258.1	58563811	58567506	None	8050	1930	195920	No_or_no_constitutive_exon
CATAGTAAAATGACTTTTTTCCCTCTCATTATTGCTGTTGGGCTATGAAGCT	61836588	61836726	61836538	61836590	1	5	ENSSSCG00000000648.4	61832346	61845625	CLEC7A	8050	1930	195920	No_or_no_constitutive_exon
TCAAAAACCTACCATAGCTCCTTCTCATTGAAATTTAGTCAAGTAGGGAGTT	61880533	61880599	61880649	61880597	-1	5	ENSSSCG00000036019.1	61876395	61884485	None	8050	1930	195920	No_or_no_constitutive_exon
ACATGCCATAATGTATTTATAATTTGTGTCTTTATAGGTTTGGGGTATAGCA	62323438	62323554	62323388	62323440	1	5	ENSSSCG00000000659.3	62272891	62325141	None	8050	1930	195920	No_or_no_constitutive_exon
GGGATTCACTGACGAGCCTCCTCTTTTGCCTTCCCCAGTGGGTCGGGGAGCA	62382207	62382424	62382157	62382209	1	5	ENSSSCG00000024402.2	62350255	62395185	None	8050	1930	195920	No_or_no_constitutive_exon
ATACTTTGCCTGTGTTCTTCCTCCAACTCGCGGCTGGGGATGCGAAACAGGT	62382886	62383013	62382836	62382888	1	5	ENSSSCG00000024402.2	62350255	62395185	None	8050	1930	195920	Yes
AAGCTGACCTTTGATTCATCCTTCTCACCAAACACTGGGGGGAAAAAAAGCC	62885424	62885639	62885374	62885426	1	5	ENSSSCG00000000670.3	62884803	62885940	None	8050	1930	195920	No_or_no_constitutive_exon
CTACAAGACTGATGAGTTCCAGCTTCACACTAAAGTAAATGATGGGACAGTT	62885655	62885940	62885605	62885657	1	5	ENSSSCG00000000670.3	62884803	62885940	None	8050	1930	195920	No_or_no_constitutive_exon
GTGGAGGGCCAGCTCACAGGGGTGTCCTCTCCTCTCTCTGGGGGGCTCAGCC	63596715	63596838	63596888	63596836	-1	5	ENSSSCG00000000672.3	63569865	63607112	CLSTN3	8050	1930	195920	Yes
CATCCCTTCTCCCATCTCGCAATCTATCTACTGTATCCACGGGGGTCTAGGC	63812142	63812279	63812329	63812277	-1	5	ENSSSCG00000028373.2	63796229	63836640	ENO2	8050	1930	195920	No_or_no_constitutive_exon
TCACCACTTCTCCTCTCCCACCTTTCCCCATCCCCCCCTCCACGGGGCAGCC	63893899	63894017	63894067	63894015	-1	5	ENSSSCG00000000687.3	63892131	63918669	CD4	8050	1930	195920	No_or_no_constitutive_exon
CCCCCGGGCCCTCCCAGGCCTCTTGCCATTGGTGGTGACGGTGGGTGGAGGC	63938005	63938126	63938176	63938124	-1	5	ENSSSCG00000022176.2	63937281	63938381	None	8050	1930	195920	No_or_no_constitutive_exon
GGCGGTGGCGGAGGTGGCACTGTGGCCACTAAGCCCCCCGGGGCCGAAAGAA	64014120	64014221	64014070	64014122	1	5	ENSSSCG00000000702.3	64012802	64024560	ZNF384	8050	1930	195920	No_or_no_constitutive_exon
GGGTGTCCTCTTCACTAGCCTCCCCAGGCCGGAGTGTGTTTGGGGGGGAGGG	64020008	64020204	64019958	64020010	1	5	ENSSSCG00000000702.3	64012802	64024560	ZNF384	8050	1930	195920	No_or_no_constitutive_exon
GCAGTGCCTTTTGAAATTCCAATGCTCTGGATCTCTCTGTCTGGGGACAGGA	64113144	64113267	64113094	64113146	1	5	ENSSSCG00000000696.3	64106097	64116289	NOP2	8050	1930	195920	Yes
CACTTCTCTCCACAGGTCTGCTCCAGCTCAGCCACCCACCGAAGGGGCAGAA	64184646	64184738	64184596	64184648	1	5	ENSSSCG00000000703.3	64182071	64185800	VAMP1	8050	1930	195920	No_or_no_constitutive_exon
GGTTATACATACTACTGAGATGAATGGCAAAAACACGTTCTGGGATGTAGAT	65932579	65932794	65932529	65932581	1	5	ENSSSCG00000038621.1	65932438	65932794	None	8050	1930	195920	No_or_no_constitutive_exon
CTGCGGTCCAGCCCGGCAGGTGAGGTTGCTCGGCAGGCGGGAGAGGCCAGTG	67246002	67246055	67246105	67246053	-1	5	ENSSSCG00000000738.3	67238716	67246660	RHNO1	8050	1930	195920	No_or_no_constitutive_exon
GGTGACTCTCTGGTAGCTGACAACTTCGCTTCTCCCTTGGGGCATGGCAGGC	67316431	67316515	67316565	67316513	-1	5	ENSSSCG00000000743.3	67314010	67321630	FKBP4	8050	1930	195920	No_or_no_constitutive_exon
CGGCAAAGGGGTCGTGGTGGTGACGAAGCAGATATCCGGGCCAGTGAAAGCC	67450235	67450274	67450324	67450272	-1	5	ENSSSCG00000039543.1	67447733	67450490	None	8050	1930	195920	No_or_no_constitutive_exon
TTTTCCCAATAGTTTTCATTTTTTGTTTTGTCTTACATTTTGGGGGAAAGGT	67643268	67643489	67643539	67643487	-1	5	ENSSSCG00000029464.2	67629379	67716625	KDM5A	8050	1930	195920	Yes
AGGAAGGCCAGGCGGAGGGAGAGGACGAGGGGGAGGAGGAGGGCGAGGAGGA	67853223	67853450	67853173	67853225	1	5	ENSSSCG00000033412.1	67772425	67859017	B4GALNT3	8050	1930	195920	No_or_no_constitutive_exon
TCCACACAAGGCTGGCAGGGCATCGATGCAGCTGGTGGGGAAGAGGCGAGGC	67855019	67855161	67854969	67855021	1	5	ENSSSCG00000033412.1	67772425	67859017	B4GALNT3	8050	1930	195920	No_or_no_constitutive_exon
CCTCTGGGTGAGCAGACCCTGGAGGGGCCAGTGCTGGGGAGAGAGGGGAGGG	68691197	68691230	68691147	68691199	1	5	ENSSSCG00000000755.3	68223293	68691230	ERC1	8050	1930	195920	No_or_no_constitutive_exon
CCCAGTGAAAGGCACTGTCAGAGCAGGCGGGGCCTGGGGAGGGGACCAAGTG	69500722	69500933	69500983	69500931	-1	5	ENSSSCG00000000764.3	69500284	69512611	HDHD5	8050	1930	195920	No_or_no_constitutive_exon
AGCTCTTCACCATCCCCATTTGTCTCTCTCCTTGGCCTCCAACTGGGCAGGT	69527656	69527859	69527909	69527857	-1	5	ENSSSCG00000035218.1	69518631	69554758	ADA2	8050	1930	195920	Yes
GCGAAGCACTGACTCCTCTTTTTGGGGGCTTGGGTTACATGGGGCTGCAGTG	70135514	70135810	70135464	70135516	1	5	ENSSSCG00000027190.2	70133023	70142503	PEX26	8050	1930	195920	No_or_no_constitutive_exon
ACACAACAAATGTAGTATTTCTTCCTTTCCTTTTTAATGGGAAACAAAAGGA	73540670	73540783	73540833	73540781	-1	5	ENSSSCG00000034066.1	73534696	73556504	None	8050	1930	195920	No_or_no_constitutive_exon
GGAGGCAGTTGTTTTCAGTAATCTCTTTGACCTTGCTCTTGGGATTACAGAA	80772485	80772581	80772631	80772579	-1	5	ENSSSCG00000000854.3	80694225	80858598	None	8050	1930	195920	Yes
CAAGGAAAGCAGAGGAACAGTTCAGTTTCTTCCTTCAGGGCCAGAAGCAGAA	80715749	80715864	80715914	80715862	-1	5	ENSSSCG00000000854.3	80694225	80858598	None	8050	1930	195920	No_or_no_constitutive_exon
TGCGTCTTACAGTTTTACAGCTGTATTTTTTACTTTCTTTTGGGGGAAAGAT	83558565	83564105	83564155	83564103	-1	5	ENSSSCG00000000874.3	83558565	83600868	GAS2L3	8050	1930	195920	No_or_no_constitutive_exon
AGTTTTTGTGTCATTTCCCCTGCTTTATCACTTGAGATACCTGCGGGAAGGC	87058803	87058875	87058925	87058873	-1	5	ENSSSCG00000033574.1	86792556	87102594	CFAP54	8050	1930	195920	No_or_no_constitutive_exon
GAGCTACGGCTGCCAGCCTTCGCCAGAGCCTCAGCACCTTGGGATCCGAGCC	86891779	86891809	86891859	86891807	-1	5	ENSSSCG00000033574.1	86792556	87102594	CFAP54	8050	1930	195920	No_or_no_constitutive_exon
TTTGGATGTGTATGCATTAAAGTCATGTTTGATTTCTTTCTAGATGGGAGCA	87553021	87553104	87553154	87553102	-1	5	ENSSSCG00000000893.3	87553021	87569246	AMDHD1	8050	1930	195920	No_or_no_constitutive_exon
CGGGGGCGCCGCCGCCGCCGCTTCGGGCGCTGCTCCCTCCCGGGGCGCAGAG	101693632	101693769	101693582	101693634	1	5	ENSSSCG00000036560.1	101693245	101795359	PAWR	8050	1930	195920	No_or_no_constitutive_exon
GTCTGGTACGGGGACGAGTACGGCCAGGAGCTGGGCATCAAGTGGGGCAGCA	73563	73607	73513	73565	1	6	ENSSSCG00000026662.2	64463	76897	None	8050	1930	195920	No_or_no_constitutive_exon
GACCGGCCGGCCCTCGGGCTCATCTGCGTGTGCCTCTGTCTCGGGGGCAGGT	412333	412507	412557	412505	-1	6	ENSSSCG00000024974.2	410921	413335	RPL13	8050	1930	195920	Yes
CAGGGCGCCCGGCAGGAGCAAGGCCAGCGGCTGCAGCTGAGGGACAGCAGGT	831360	831417	831310	831362	1	6	ENSSSCG00000002648.3	830825	852821	CBFA2T3	8050	1930	195920	No_or_no_constitutive_exon
CAGGAATAAATGAGTTGCAGGAGACCCTGGGTGTGAGGCCCGGGCAGGAGCC	860480	860613	860430	860482	1	6	ENSSSCG00000036367.1	858887	861604	PABPN1L	8050	1930	195920	No_or_no_constitutive_exon
CCCTGAGTCCAGCTCCGCCCCCGTCTCTCCCCGTGCAGGGGGCGCGGAAGAG	861576	861604	861526	861578	1	6	ENSSSCG00000036367.1	858887	861604	PABPN1L	8050	1930	195920	No_or_no_constitutive_exon
AGGGCAGCCCAGCAGGACAAGGTGAGGAGGCTGCCCGGAGGGCAGGGCAGGT	896599	896797	896847	896795	-1	6	ENSSSCG00000002651.3	893380	897627	CDT1	8050	1930	195920	No_or_no_constitutive_exon
GAACTGGGGGAAGGCCGGGCACAGGAAGACTCGGGCTGACGGATGGGGAGGT	4443483	4443509	4443559	4443507	-1	6	ENSSSCG00000034385.1	4437940	4445546	ADAD2	8050	1930	195920	No_or_no_constitutive_exon
GGGGCTTGAGTGACCAGAGCTCACGACCTCATCCTTAGCGAGGGGTACAGAT	4453795	4453912	4453745	4453797	1	6	ENSSSCG00000002680.3	4451209	4457089	TAF1C	8050	1930	195920	No_or_no_constitutive_exon
GCTGCGTTGCTCTCAGCTGCTTCATGACTTTTTCTCCTTTTGGGCAACAGGG	4523115	4523225	4523065	4523117	1	6	ENSSSCG00000002682.3	4503478	4558615	MBTPS1	8050	1930	195920	Yes
TGCTTTCCCTTCCCCCAGATTACTTTGTGGACCACATGGGGGACTACGAGGA	4631089	4631155	4631205	4631153	-1	6	ENSSSCG00000038048.1	4599230	4641423	NECAB2	8050	1930	195920	No_or_no_constitutive_exon
CAGAACCACAGCAAGCCCAGCCACAGCATGGTGGAGGCCTGGTCTGGGAGCC	4617773	4617840	4617890	4617838	-1	6	ENSSSCG00000038048.1	4599230	4641423	NECAB2	8050	1930	195920	No_or_no_constitutive_exon
CTGACGGTCCAAAGCTCCTCTCTAAACACCCTCTCTTTCCCCGAGGGCAGCA	6511897	6511970	6512020	6511968	-1	6	ENSSSCG00000002688.3	6433142	6603090	PLCG2	8050	1930	195920	Yes
TGGGGCTGTGCTTCTTGAGTATTTCTACCAGGGCCTCTTTGGGGCTGCAGGT	7124330	7124560	7124280	7124332	1	6	ENSSSCG00000039200.1	7063535	7166458	None	8050	1930	195920	No_or_no_constitutive_exon
CGTGCCCATACTGGACACTTGGCCCTGTTTGGGGTCTTTGGGGTTTGGAGTC	7138671	7138713	7138621	7138673	1	6	ENSSSCG00000039200.1	7063535	7166458	None	8050	1930	195920	No_or_no_constitutive_exon
CCAGGCGAATGGAGTGTGTGCAGCCGGTCATGTGCCGGGGGTCAGCAGAGCC	10629258	10629405	10629208	10629260	1	6	ENSSSCG00000038627.1	10488572	10650626	ADAMTS18	8050	1930	195920	No_or_no_constitutive_exon
CGCCTCTACGACCTCACCGACTTCGTGCGGCACCACCCGGGGGCGAACAGCT	12855563	12855689	12855513	12855565	1	6	ENSSSCG00000002718.3	12855420	12909499	FA2H	8050	1930	195920	No_or_no_constitutive_exon
TGAATGAGGTTGTATGATAATTTCAACTGGGGACATCTATGAGAGGGCAGAT	13634557	13634591	13634507	13634559	1	6	ENSSSCG00000034132.1	13634263	13637646	None	8050	1930	195920	No_or_no_constitutive_exon
TAATAATAACACAAATCTGATCAGGCATCAGCAGATCCACAGTGGGGCAGAC	14485665	14485898	14485948	14485896	-1	6	ENSSSCG00000021770.2	14485258	14501635	ZNF19	8050	1930	195920	No_or_no_constitutive_exon
GTGTATTCACACAGGGTAAAAACCTTATTCTTGTAAAATATGTGGGCAAGCC	14485258	14485617	14485667	14485615	-1	6	ENSSSCG00000021770.2	14485258	14501635	ZNF19	8050	1930	195920	No_or_no_constitutive_exon
GTCTCAGGTCACACCTCCATCCTGGGCTTTGTTCCTTAACGGGAGAGCAGGC	15029897	15030035	15030085	15030033	-1	6	ENSSSCG00000002747.3	15020159	15064382	PMFBP1	8050	1930	195920	No_or_no_constitutive_exon
GTGGATGCCAATCTCAGTGTTCTCAATTGGTCATCATAAAAAAAGGGGAGAA	17685072	17685192	17685242	17685190	-1	6	ENSSSCG00000036823.1	17685072	17685329	None	8050	1930	195920	No_or_no_constitutive_exon
TTGATCTTGCTGCTTGAATCTTGGATTAAAAATCATTTGGGGAGGCAAAGTT	17792553	17792657	17792707	17792655	-1	6	ENSSSCG00000018018.3	17792553	17794226	None	8050	1930	195920	No_or_no_constitutive_exon
CCAAGGGCAGATGCCAAAAAGGGATCTTGTGTTTGACTACAAACAGGGAGCC	18199379	18199600	18199650	18199598	-1	6	ENSSSCG00000023162.2	18191663	18238129	CDH3	8050	1930	195920	No_or_no_constitutive_exon
TTGCATAGTAAAATGTTTTAGGGAGGTCCCTGCTAGCTCAGTGGGTTAAGCA	18203396	18203508	18203558	18203506	-1	6	ENSSSCG00000035694.1	18203396	18207373	None	8050	1930	195920	No_or_no_constitutive_exon
GGCTTGGGAAGTAGTTTATACCAATGCCTGTGTTTCTCTTGGGGGTTTAGTT	18817125	18817219	18817075	18817127	1	6	ENSSSCG00000025830.2	18707988	18827890	NUP93	8050	1930	195920	Yes
CCCCTATCTCACGCCAGTCTCTTTCCTCTTCCTCTGTGTCCGCCGGGAAGCC	19033754	19033838	19033704	19033756	1	6	ENSSSCG00000039751.1	18932636	19036843	NLRC5	8050	1930	195920	No_or_no_constitutive_exon
CCATCACCACCGCCACGTCTTGGCAGAGTTCTTCTTACCACCGGGGGCAGGC	19321315	19321359	19321265	19321317	1	6	ENSSSCG00000024759.2	19312446	19324088	CX3CL1	8050	1930	195920	No_or_no_constitutive_exon
GGTACTTCCCCAGGGCTGCCGACAGGAGCGGCTGATTCCAGGGGGACCAGGT	19321200	19321292	19321150	19321202	1	6	ENSSSCG00000024759.2	19312446	19324088	CX3CL1	8050	1930	195920	No_or_no_constitutive_exon
TACATCATCCAGGCGGGGCAGGTGCAGGTCCTGGGCGGCCCGATGGGAAGTC	19766540	19766587	19766637	19766585	-1	6	ENSSSCG00000002811.2	19753035	19825631	CNGB1	8050	1930	195920	No_or_no_constitutive_exon
GGAAAAATTAATGGCATAGCATTTAGAAGAAATAAGGGGGAAATTTGAAGGA	23947373	23947721	23947323	23947375	1	6	ENSSSCG00000037409.1	23947151	23948943	None	8050	1930	195920	No_or_no_constitutive_exon
AGGGAAGAGGTGGCTGCATCAACAGTCAGGGAGGGCAGCTGACTGGGAAGAC	27618599	27618685	27618549	27618601	1	6	ENSSSCG00000035810.1	27614710	27624905	None	8050	1930	195920	No_or_no_constitutive_exon
CCCTGCCCTGCCAGCCTGCCTACCCTGACTCTTCCTGATCACCAGGGCAGAT	27622853	27622905	27622803	27622855	1	6	ENSSSCG00000035810.1	27614710	27624905	None	8050	1930	195920	No_or_no_constitutive_exon
ATAAAGCAAGTGTTGGTAGTGTCCCTTGAGCTGAGCTGAGGACAGGGAAGAG	27618556	27618675	27618506	27618558	1	6	ENSSSCG00000035810.1	27614710	27624905	None	8050	1930	195920	No_or_no_constitutive_exon
AAAAAAAAAGCTTCAAGCTAGTGCTGGTGCCCATGGCAGATGGGCCAAAGTC	27654893	27654963	27654843	27654895	1	6	ENSSSCG00000032922.1	27651479	27664825	None	8050	1930	195920	No_or_no_constitutive_exon
GGAGCCCCAGACCAAAGGGGCAGAGGCTAGTGTTGACTCCAGGGGAAGAGAC	28040889	28040981	28041031	28040979	-1	6	ENSSSCG00000036468.1	28040889	28041879	None	8050	1930	195920	No_or_no_constitutive_exon
TCGTGGTGACCAATTACCTATGTGTCACTTCTAGTGTCCAGTGATGGGAGAC	28287745	28287950	28287695	28287747	1	6	ENSSSCG00000021711.2	28287413	28289211	C16orf86	8050	1930	195920	No_or_no_constitutive_exon
TCTGGGATACAGAGGAAAGTCAGGTCTGCCTTTCTTTCTTTGTGGGGCAGTC	28449880	28450433	28449830	28449882	1	6	ENSSSCG00000002767.3	28428916	28450433	TSNAXIP1	8050	1930	195920	No_or_no_constitutive_exon
GTCCCTCTCACTGTCTGTCTGGCTCTCTCCCTCCCCGCCTGGGGCTGCAGAA	29421868	29422022	29422072	29422020	-1	6	ENSSSCG00000034192.1	29417600	29592698	GNAO1	8050	1930	195920	No_or_no_constitutive_exon
AGCAGCGGCCCGACGCGGCGCACGGCGTCCCGTCGAGCCAGGCCGGGGAGCG	34758633	34758726	34758583	34758635	1	6	ENSSSCG00000039775.1	34757790	34758931	None	8050	1930	195920	No_or_no_constitutive_exon
TGCTCACCAGCCCCGCTAGCTGACCTGGGTGGCCCTGTTCAGGGCCTAAGGT	42942376	42942543	42942326	42942378	1	6	ENSSSCG00000002862.3	42939343	42967828	WDR88	8050	1930	195920	No_or_no_constitutive_exon
AGGAAGTGGGAGATGTAATCGCCCTGAGCGACATCACCCCTCGGGGGCAGCT	44584875	44584967	44584825	44584877	1	6	ENSSSCG00000002879.3	44576947	44593804	GRAMD1A	8050	1930	195920	No_or_no_constitutive_exon
GAAGGAAGGGGGTTAGTGGGCTCAAGCCCTGACGCCTGCTGGCTGGGCAGTG	45239661	45239800	45239850	45239798	-1	6	ENSSSCG00000002913.3	45226331	45240442	PRODH2	8050	1930	195920	Yes
CTCCTCAGGCGGGGGTGGCTGTGAGGAATGAGATAGGATTCGGGGGGCAGGG	45294184	45294255	45294134	45294186	1	6	ENSSSCG00000002916.3	45285233	45296717	APLP1	8050	1930	195920	No_or_no_constitutive_exon
CAAGTCTCTGGTGTCCCGGTGTGTGTGTATGGAGGCAGGCGCTGGGGTAGGG	45382657	45382888	45382938	45382886	-1	6	ENSSSCG00000002929.3	45380247	45386653	SYNE4	8050	1930	195920	No_or_no_constitutive_exon
TGAAGTGATTATGTTGAATCGCCCTTTGCCTTGTTCTCTGGGGACCATAGGT	45448288	45448426	45448238	45448290	1	6	ENSSSCG00000002923.3	45418860	45473977	WDR62	8050	1930	195920	No_or_no_constitutive_exon
CATGGGATTCTGGGTCCAGAACGGCAGCATGCCCCAGCCGTGGGGGAGAGCC	47036536	47037158	47036486	47036538	1	6	ENSSSCG00000002950.3	47036379	47137473	SIPA1L3	8050	1930	195920	No_or_no_constitutive_exon
TGTTCTCCTGACCCAGCCCGGGAAGGCAGGCTCGTAAAGGCAGGGTCAAGGC	47258325	47258527	47258275	47258327	1	6	ENSSSCG00000002955.3	47253307	47283190	CATSPERG	8050	1930	195920	No_or_no_constitutive_exon
CCGTCCAACACCAGGGCCTTCAACAAAACGTCCTTAACCAAATCTGGGAGTA	47282516	47282607	47282466	47282518	1	6	ENSSSCG00000002955.3	47253307	47283190	CATSPERG	8050	1930	195920	No_or_no_constitutive_exon
GCGCAAGCGCAGCGGGCAGTGCGCAGGCGCTAGCGCAGGGCGGGCTGAAGCA	47493913	47494169	47493863	47493915	1	6	ENSSSCG00000002965.3	47446033	47569609	ACTN4	8050	1930	195920	No_or_no_constitutive_exon
AGGATGGCTCCGGAAGTGGCAGCCGTGGCCCTGAAGGGGGATACAATGAGCT	47470408	47470491	47470541	47470489	-1	6	ENSSSCG00000002962.3	47458632	47474972	MAP4K1	8050	1930	195920	Yes
GGAAAGACTCTCCTTCCAGAAGGCCCCTACCTCAGCTTTTAACGGGAAAGGC	47787569	47787753	47787803	47787751	-1	6	ENSSSCG00000002968.3	47787569	47793873	None	8050	1930	195920	No_or_no_constitutive_exon
TTGTTTAACAGAAGCCTTCTTGGATTGGTTTGTGTTGAGGGAAGAAGCAGCG	47790956	47791035	47791085	47791033	-1	6	ENSSSCG00000002968.3	47787569	47793873	None	8050	1930	195920	No_or_no_constitutive_exon
CAAAAAACAAAAGACAAAGTCCTGGGTCTGAAGACTAGGGGGAAGGGGAGGG	48076855	48076953	48076805	48076857	1	6	ENSSSCG00000030048.2	48071063	48079672	PLEKHG2	8050	1930	195920	No_or_no_constitutive_exon
AAGTCGCTGAGGCCAAGGTGGCCAAGGACAGCCTTGAGGCAAGGGCAAAGGT	48677872	48678415	48678465	48678413	-1	6	ENSSSCG00000038439.1	48675417	48685783	PRX	8050	1930	195920	No_or_no_constitutive_exon
GTGTGTGCAGCACCTTTGCCCACGCTGTGTCCCCCACTTCCGGGTGGCAGGT	48800058	48800439	48800008	48800060	1	6	ENSSSCG00000037494.1	48732630	48811912	SPTBN4	8050	1930	195920	No_or_no_constitutive_exon
TGGTGCCTTATGGCCCACGTGGATGCTGTAATCCGCCACTGTGCTGGGAGGC	49003093	49003127	49003043	49003095	1	6	ENSSSCG00000002995.3	49002300	49009453	None	8050	1930	195920	No_or_no_constitutive_exon
TTTGTAGGGGAGGGAACCCACAGCCTTAATCACATTCCTAAAGGGTTTAGGG	49150000	49150029	49149950	49150002	1	6	ENSSSCG00000034089.1	49112524	49161633	None	8050	1930	195920	No_or_no_constitutive_exon
CAGCCACCGAGGGGTCAGGGAAGGGGCAGAGAGCCCTGCCTGGGGCACAGAG	49156104	49156228	49156054	49156106	1	6	ENSSSCG00000034089.1	49112524	49161633	None	8050	1930	195920	No_or_no_constitutive_exon
GACAGAGGTGGCAGAGGGTGAGAGTGACAGGGCTGCCTGGGGGGACGCAGGC	49267888	49268010	49267838	49267890	1	6	ENSSSCG00000038806.1	49245801	49277917	AXL	8050	1930	195920	No_or_no_constitutive_exon
CCAGGTTTGGGAGAGGTGGGCGGGGCTGACACGGGTCATGGGCGGGCCAGGC	49326874	49327991	49326824	49326876	1	6	ENSSSCG00000003016.3	49318628	49328876	CCDC97	8050	1930	195920	No_or_no_constitutive_exon
CACTGTGGTGAGCAGCTGCAGTGCCAGTTTCTCATTATCTGGGCTGGCAGTT	49507718	49507816	49507866	49507814	-1	6	ENSSSCG00000033133.1	49506906	49507967	None	8050	1930	195920	No_or_no_constitutive_exon
CAGTGGCATTGCTCTAGGTGGCGGTGGCAGCGCCGGTGGCGGGCTGGCAGAG	49685119	49685538	49685069	49685121	1	6	ENSSSCG00000032154.1	49679016	49685538	ERF	8050	1930	195920	No_or_no_constitutive_exon
TTCACCGCCCCTACCGCCTACTCATGCACCGCTATCACCACACGGGCGAGTA	49834903	49835781	49835831	49835779	-1	6	ENSSSCG00000003037.3	49834903	49837595	ZNF574	8050	1930	195920	No_or_no_constitutive_exon
GGAACCCGTGACCAAGGGAGAAGGTGAGAGCCGCTCCACCTGTGGGTAAGGG	50397414	50397435	50397364	50397416	1	6	ENSSSCG00000003054.3	50397202	50398505	ZNF575	8050	1930	195920	No_or_no_constitutive_exon
TTGTAAATTACACTCAGGAGAGAACCTTATAATTGTGAGGAGTGTGGGAGGG	50784450	50784909	50784400	50784452	1	6	ENSSSCG00000038289.1	50774176	50789847	ZNF234	8050	1930	195920	No_or_no_constitutive_exon
TCAGCCACAGGTCAGTTCTTAATGTTCATCAGAGAGTCCACACGGGAGAGAA	50915620	50916703	50916753	50916701	-1	6	ENSSSCG00000003077.3	50915620	50937422	ZNF112	8050	1930	195920	No_or_no_constitutive_exon
ACCTCAGCCACCGGTCCGGGGCGGGCAGCGGTTGCCTAGGGACCATGGAGGA	50950199	50950316	50950366	50950314	-1	6	ENSSSCG00000036819.1	50950063	50954269	None	8050	1930	195920	No_or_no_constitutive_exon
GCACAGCAGCTGGCCACGGCCTCCCTCCCTGACCGCAGCTGGACCGGGAGCA	51439238	51439321	51439188	51439240	1	6	ENSSSCG00000003085.3	51413601	51441229	CLPTM1	8050	1930	195920	Yes
TACACCCCCCCCCCCCCCGGCCACCTTGGTGGGGGGGCTCGGGACGGCAGGG	51498198	51498537	51498148	51498200	1	6	ENSSSCG00000040264.1	51496778	51502898	None	8050	1930	195920	No_or_no_constitutive_exon
CGGGCCTGGGGAGGAGCCCACCGCCCAGGCGCAGGAGAACGGGGCCACAGCC	51562584	51562881	51562534	51562586	1	6	ENSSSCG00000037056.1	51523299	51563531	PPP1R37	8050	1930	195920	No_or_no_constitutive_exon
TTCTAGCTCCTGGGGGGCTCTTGAGGAGGAGGTTGGGGATGGATGGGGAGGT	51840836	51840989	51840786	51840838	1	6	ENSSSCG00000031616.1	51838276	51842399	FOSB	8050	1930	195920	No_or_no_constitutive_exon
ATCTCAGGCCCCCACTCTCACGTTCTATCCTGTCTCTCTTTTGGGAGCAGAA	52085903	52086019	52085853	52085905	1	6	ENSSSCG00000039916.1	52077805	52094663	BHMG1	8050	1930	195920	No_or_no_constitutive_exon
GCCGTGCGCCTCAGCCTCGTGCGCCTCGGGGAGCCAGACGGGTCGGGGAGCC	52117306	52117414	52117464	52117412	-1	6	ENSSSCG00000038738.1	52111734	52117740	DMWD	8050	1930	195920	No_or_no_constitutive_exon
CGGGCTCACGGCTGACTAGAGATGCCCCATGACCCTGGCCGGGACACCAGGG	52349707	52349853	52349657	52349709	1	6	ENSSSCG00000003101.3	52345101	52373058	HIF3A	8050	1930	195920	No_or_no_constitutive_exon
GGAGGGGCTGGGGAGGGAGCACCCCCACCTCGTTTTCCTTAGCGGGGCAGAT	52397724	52397830	52397674	52397726	1	6	ENSSSCG00000003098.3	52377978	52402047	PPP5C	8050	1930	195920	No_or_no_constitutive_exon
GAAATGTGCCTGGAAGTTTCCCAGTAGCACACCGGACGATGCTGGGGCAGGA	52430602	52430916	52430552	52430604	1	6	ENSSSCG00000003102.3	52429284	52431115	PNMA8A	8050	1930	195920	No_or_no_constitutive_exon
TGGAGAATTATTGAAACACATGGCCCAGCCACTTGGGCACAAGACGGGAGTT	52482544	52482647	52482697	52482645	-1	6	ENSSSCG00000037388.1	52481630	52482897	None	8050	1930	195920	No_or_no_constitutive_exon
AGGTAAGAGGCTGAGGGCTGAGCGGGAAAGGGGGGCAGGCCTGGGTGGAGGC	52585047	52585076	52585126	52585074	-1	6	ENSSSCG00000026152.2	52559613	52598375	PRKD2	8050	1930	195920	No_or_no_constitutive_exon
CCAGGCCAGCGGCTCTGATGCAGCCCCTTTCCTCCCTCGGGCGGGTGTAGAC	52605483	52605654	52605704	52605652	-1	6	ENSSSCG00000003104.3	52601937	52627905	STRN4	8050	1930	195920	Yes
TGTGCGGGGTTGGGGACCGGGGCCCTGACCCCCTGTCCGCGGGGGGGCAGGG	53072846	53073028	53072796	53072848	1	6	ENSSSCG00000024240.2	53065344	53080991	CCDC9	8050	1930	195920	Yes
GGAACGTAGCTTTGTGCCCTTTCCTCTCGGACCCCTAGAACGGGGTGAAGAA	53568347	53568499	53568549	53568497	-1	6	ENSSSCG00000003123.3	53566999	53572267	BSPH1	8050	1930	195920	No_or_no_constitutive_exon
GCCCACTTGGAGGAGGGAAGGATTCGGGTGCTGGAGACCACAGGCGGGAGAG	53676861	53676886	53676811	53676863	1	6	ENSSSCG00000003129.3	53661293	53680971	ZSWIM9	8050	1930	195920	No_or_no_constitutive_exon
CCTGGGAGAAGAACCCCGAGAGTGGGGCTCCAGCCCCCACGACCGGGGAGCC	53892206	53892735	53892785	53892733	-1	6	ENSSSCG00000030561.2	53886254	53902744	LMTK3	8050	1930	195920	No_or_no_constitutive_exon
CGGCACCACGGGGTCCGGCGGCGCGGGAGGTCCCGGGACTCCGGGGGCAGCT	54070650	54071133	54071183	54071131	-1	6	ENSSSCG00000029151.2	54058963	54072061	RASIP1	8050	1930	195920	No_or_no_constitutive_exon
ATGGCCCCAGCCCCAGACATCAAGATGTGTTTGAGCAGGGCGGGGGGCAGGA	54126182	54126330	54126380	54126328	-1	6	ENSSSCG00000003138.3	54125406	54143532	HSD17B14	8050	1930	195920	No_or_no_constitutive_exon
TAGGGCGAAGACCTGGAAGAGAAGAAAGAGGAATCGGAGTCTACAGGGAGGA	54180218	54180483	54180533	54180481	-1	6	ENSSSCG00000003149.3	54177226	54185598	TULP2	8050	1930	195920	No_or_no_constitutive_exon
GCTGGGTCGGGCGTCGGGGCCACACGTCCGCCCGCGGGTCGCCGGGGCAGCG	54281574	54282125	54282175	54282123	-1	6	ENSSSCG00000003159.3	54278886	54286838	KCNA7	8050	1930	195920	No_or_no_constitutive_exon
TGGACATCGGACACCAGGCTGGGGCGGCGGCGGCGGCCGAGGCGGGGCAGGG	54281547	54282181	54282231	54282179	-1	6	ENSSSCG00000003159.3	54278886	54286838	KCNA7	8050	1930	195920	No_or_no_constitutive_exon
CCCCTGCCCCGGCCCAGCCGCCCTCCGGCTCCACCTCCTTGGGCGGGGAGCG	54695203	54695502	54695153	54695205	1	6	ENSSSCG00000038807.1	54689247	54700375	SCAF1	8050	1930	195920	No_or_no_constitutive_exon
TCTCGGCGGAAGGCGCTGGACGGGGGGGAGCGGGACAGGGACAGAGAGAGGG	54695523	54695922	54695473	54695525	1	6	ENSSSCG00000038807.1	54689247	54700375	SCAF1	8050	1930	195920	No_or_no_constitutive_exon
GCCATCCAAGACCAGGAAGAAGATCCGCAGCGGGGGCAGCAGCGGGGCAGCA	54695972	54696469	54695922	54695974	1	6	ENSSSCG00000038807.1	54689247	54700375	SCAF1	8050	1930	195920	No_or_no_constitutive_exon
TCCCCCATCAGTGGGATGATTGGGGGGGGTCGCTGTGGGAAAGAGGAGAGCC	54700287	54700375	54700237	54700289	1	6	ENSSSCG00000038807.1	54689247	54700375	SCAF1	8050	1930	195920	No_or_no_constitutive_exon
GAAAATAGCGAGGGTAAGGGCTGGGAGGCGGAACTGGAATGGGAAGGCAGGG	54767360	54767471	54767521	54767469	-1	6	ENSSSCG00000003191.3	54762191	54779753	TSKS	8050	1930	195920	No_or_no_constitutive_exon
GGCATCTCGAGGGAGTATCCCAAGATTCTCAACGGCACCAACGGGACCAGTG	55707145	55707286	55707336	55707284	-1	6	ENSSSCG00000035586.1	55704622	55713209	None	8050	1930	195920	No_or_no_constitutive_exon
GAGGCTGACTGATAAGGGCCTCCCTTTGTCCCTCTTGTTCTTGCAGGGAGTA	57011643	57011664	57011593	57011645	1	6	ENSSSCG00000032978.1	56998691	57024232	None	8050	1930	195920	No_or_no_constitutive_exon
ACAGACCTTCAGATGACCGAAGGGTTGCGGACAGGGGGAAACGGATGGAGCC	58323304	58323409	58323459	58323407	-1	6	ENSSSCG00000003238.3	58321913	58331374	SPACA6	8050	1930	195920	No_or_no_constitutive_exon
TCTCTCTCTCTCTCGGCTCTCTCTCGGCTACTGGTTCCGCGACGGGGCAGAT	58441172	58441277	58441122	58441174	1	6	ENSSSCG00000031916.1	58440832	58448104	None	8050	1930	195920	No_or_no_constitutive_exon
CAGATGCCACCGCGGTCGCAGGTTAACCCATCGGGTGAGTGATAAGGGAGAT	58447948	58448104	58447898	58447950	1	6	ENSSSCG00000031916.1	58440832	58448104	None	8050	1930	195920	No_or_no_constitutive_exon
GGCCCCGACAGGGGTGAGTGCGGGTCTGTGGAGGGGGGCCACGGGGGCAGGG	58613395	58613594	58613644	58613592	-1	6	ENSSSCG00000030433.3	58613395	58616402	None	8050	1930	195920	No_or_no_constitutive_exon
TGAGAACTGCCTGCTGAGACCATGAAGGGAGAGACAGGGTGTGGGTGCAGGG	58662177	58662482	58662532	58662480	-1	6	ENSSSCG00000029231.3	58650626	58769066	None	8050	1930	195920	No_or_no_constitutive_exon
GGGGAGTCAGGCAGGGTTGGGCTGAGAGCTGGGGGCCTGGGGGTGGGGAGGT	58714656	58714678	58714728	58714676	-1	6	ENSSSCG00000029231.3	58650626	58769066	None	8050	1930	195920	No_or_no_constitutive_exon
GACCCTGCCCAAACCCACCCTGAGCCAGGCCCTCTGGTCACCTGGGGGAGCC	58714368	58714595	58714645	58714593	-1	6	ENSSSCG00000029231.3	58650626	58769066	None	8050	1930	195920	No_or_no_constitutive_exon
GGCCCCCAGCGACCCCCTGGAGCTCGTGGTCACAGGTTAGGGGGGTGCAGAC	59228967	59229050	59229100	59229048	-1	6	ENSSSCG00000026365.2	59215639	59234093	None	8050	1930	195920	No_or_no_constitutive_exon
TTATTTTTAACATTTTGATGTGTCACCCTCATGCCCATCTTGGGTGGCAGAC	59246211	59246374	59246424	59246372	-1	6	ENSSSCG00000032594.1	59239778	59254652	None	8050	1930	195920	No_or_no_constitutive_exon
TTGGCCTCCATCCCCACTGCGCTCTCCCCAGCCCTCTCTGGGTGTGACAGGT	59439430	59439617	59439667	59439615	-1	6	ENSSSCG00000003301.3	59427900	59440973	PPP6R1	8050	1930	195920	No_or_no_constitutive_exon
AGCGGGGAGTGGCCACCCTCTTCCAAAGGAAGGGGCATCGGGGGACAGAGCC	59925426	59925655	59925376	59925428	1	6	ENSSSCG00000003306.3	59915642	59931611	HELZ2	8050	1930	195920	No_or_no_constitutive_exon
GGGTGCGTAGCTGGGGCCTCACCATGCCACCCCCCCCCCCAGGGAGACAGTG	59931172	59931332	59931122	59931174	1	6	ENSSSCG00000003306.3	59915642	59931611	HELZ2	8050	1930	195920	No_or_no_constitutive_exon
CTACAAGAACTGAGGCCAGAAGATCAAAACTGGGGTCATGGATGGGTCAGAC	60082403	60083002	60082353	60082405	1	6	ENSSSCG00000003311.3	60082260	60083002	None	8050	1930	195920	No_or_no_constitutive_exon
GTTTCATTTACTCCGATAAGACTTCTCTCTTCTCCCTCCCTCAGGGAAAGGG	60310508	60310670	60310720	60310668	-1	6	ENSSSCG00000024227.2	60287200	60337958	NLRP13	8050	1930	195920	No_or_no_constitutive_exon
CGGGCGGCCCCAGCGCGGCCCCCGCGGCGCCGCCCAGGGATGAGGCCGAGGA	61285949	61286349	61286399	61286347	-1	6	ENSSSCG00000003326.3	61283951	61307765	None	8050	1930	195920	No_or_no_constitutive_exon
ACGTGGAGGCCGCCGAGCCCAACGGGGAGGCCGAGGGGCCTGAGGGCGAGGC	61283951	61285914	61285964	61285912	-1	6	ENSSSCG00000003326.3	61283951	61307765	None	8050	1930	195920	No_or_no_constitutive_exon
AGAAAACTCATTCGGGACAAAAACCTTTGAATGTTCTGAGTGTGGGAAAGCC	61525268	61525366	61525416	61525364	-1	6	ENSSSCG00000035575.1	61525268	61531780	ZIM3	8050	1930	195920	No_or_no_constitutive_exon
CCTCTTGCAGTGTTTGAATAACTTCGAGTTGTTCGCGGATTAATGGGCAGAG	61816691	61816891	61816641	61816693	1	6	ENSSSCG00000038327.1	61810535	61826917	None	8050	1930	195920	No_or_no_constitutive_exon
AGAAATGGCAAAAAGACAAAAAAAAAAAAAAAAAAAAGATGAGGAGGGAGAT	63021069	63021251	63021301	63021249	-1	6	ENSSSCG00000027987.2	63019766	63025497	ZNF132	8050	1930	195920	No_or_no_constitutive_exon
CCAGAGGAGCGCTGTGCGGCCCTGGGGGCCGCGGGTGCCATGGGGGCGAGGG	63518775	63518912	63518962	63518910	-1	6	ENSSSCG00000038351.1	63514727	63520039	None	8050	1930	195920	No_or_no_constitutive_exon
AGGACCTGGGGTGTGGGGAGAGGAGGCTCTGAGAGTCCAGGGACAGGCAGGC	63518280	63518301	63518351	63518299	-1	6	ENSSSCG00000038351.1	63514727	63520039	None	8050	1930	195920	No_or_no_constitutive_exon
GCACATGCCCCTTGTCCCGGGGCCTCCCGCCTCCCCTGGCCAGAGGGCAGAG	63971346	63971558	63971296	63971348	1	6	ENSSSCG00000028926.2	63966464	63972056	CALML6	8050	1930	195920	No_or_no_constitutive_exon
GCCCGCCCCAGGCCCGCTGGAGCAGCCTGTGGCACGTGGGGTAAGTGGAGGT	63973873	63973893	63973943	63973891	-1	6	ENSSSCG00000028530.2	63969439	63974289	TMEM52	8050	1930	195920	No_or_no_constitutive_exon
CGGGGGGGCAGAGCCTCAGCATCCTTGTCCTCGGGGGTGACCGGGATGAGGC	64024254	64024423	64024473	64024421	-1	6	ENSSSCG00000030513.2	63976345	64026663	CFAP74	8050	1930	195920	No_or_no_constitutive_exon
CCACTGCTCCTACAGGGCGGGGGCAGACCCGGCGGCCCAGAGCCCGGGAGGA	64267539	64267574	64267624	64267572	-1	6	ENSSSCG00000028706.2	64254907	64302801	MORN1	8050	1930	195920	No_or_no_constitutive_exon
GGTGTGTGCTCGCGGGGGAATGGCCCCTCACAATTGTTCTGTGGGTGCAGCC	65067730	65067865	65067915	65067863	-1	6	ENSSSCG00000024678.2	65053926	65141497	MEGF6	8050	1930	195920	Yes
GCGAGGCGCTGGGGGAGACTGACCGGCTGTGGGGGGGGGAATGGGGGAAGAG	65064487	65064619	65064669	65064617	-1	6	ENSSSCG00000024678.2	65053926	65141497	MEGF6	8050	1930	195920	Yes
CCCCTCGAACCCTGGCCGCCGTGCTAAGAGCCCTTTCCGCGGGTCGGCAGAT	67134452	67134534	67134402	67134454	1	6	ENSSSCG00000003370.2	67134267	67135268	HES3	8050	1930	195920	No_or_no_constitutive_exon
CATGGCAGCCTGCCGGAGGTCTGTCTGTCTTGATTGTTGGCGGGGTGCAGAG	67278866	67278966	67279016	67278964	-1	6	ENSSSCG00000034297.1	67276776	67279603	HES2	8050	1930	195920	No_or_no_constitutive_exon
CGCCCCCCGCCCCGCGCCCCGGGCTTTTTCCTGACCACGGGCCAGGGCAGGG	67303842	67303889	67303792	67303844	1	6	ENSSSCG00000003374.3	67284277	67315783	ESPN	8050	1930	195920	No_or_no_constitutive_exon
GGGAGGGGGGTTAGGGTCCAGTCTCACCAGCCTCCGGGTGGGGAGGGCAGAT	68962900	68963062	68963112	68963060	-1	6	ENSSSCG00000033497.1	68957282	69211169	RERE	8050	1930	195920	No_or_no_constitutive_exon
GCCCATCCAGGGAGACCCTTCTGTCCTAACATGGCTGGGGCGGGGGGTAGGT	71628201	71628315	71628151	71628203	1	6	ENSSSCG00000003417.3	71583817	71640940	DISP3	8050	1930	195920	No_or_no_constitutive_exon
AGTTCCCGACTCACTGAGCAGCTGCGCCGGCTTGTGTCTCCTTGGGAAAGGG	71634332	71634459	71634282	71634334	1	6	ENSSSCG00000003417.3	71583817	71640940	DISP3	8050	1930	195920	No_or_no_constitutive_exon
GGAGCTGTAGCCACCGGCCTACGCCAGAGCCAAGCAACTCGGGATCCAAGCC	72832237	72832270	72832320	72832268	-1	6	ENSSSCG00000032991.1	72832237	72842999	None	8050	1930	195920	No_or_no_constitutive_exon
GTTCCAGCCCGTTATGATGAGACGGACGCTGCGGGGGGGGGGGGGGGGAGGA	72971641	72971841	72971591	72971643	1	6	ENSSSCG00000003448.3	72971077	72972217	None	8050	1930	195920	No_or_no_constitutive_exon
TGGTGACCGAGAAGAAGGGCCACACGACAAGGTGCACAGAGACCAGGGAGGC	73081826	73082120	73081776	73081828	1	6	ENSSSCG00000032758.1	73081798	73082216	None	8050	1930	195920	No_or_no_constitutive_exon
CCAGAGGGTTGCCTTCGTTCCTGGTTAACATGGTCCCTATGCGTGGGCAGGC	74720119	74720296	74720346	74720294	-1	6	ENSSSCG00000003460.3	74706333	74730046	CASP9	8050	1930	195920	Yes
AGCGGCGGCGGCGGGGTGGCGGTGGCGGCGGCGCCATGGAGCCGAGGGAGGT	74865214	74865259	74865164	74865216	1	6	ENSSSCG00000003468.3	74864229	74910425	PLEKHM2	8050	1930	195920	No_or_no_constitutive_exon
GCTCGGGGTGCTGCGTGATGACGGGCTCACAGGGCCTGGGTGGGGGCCAGCT	75581725	75581919	75581675	75581727	1	6	ENSSSCG00000003478.3	75558680	75605794	None	8050	1930	195920	Yes
AGGCTGCGAGCTGGGGCTGAGACTGAGTGCGGCTGACGGCCGGGCGCAAGGC	75594160	75594325	75594110	75594162	1	6	ENSSSCG00000003478.3	75558680	75605794	None	8050	1930	195920	No_or_no_constitutive_exon
GGGGAAGGGCTCAGCAGCCCCAGCCCTTGGAACGCAGCCCTGGGTCGGAGCC	75598552	75598666	75598502	75598554	1	6	ENSSSCG00000003478.3	75558680	75605794	None	8050	1930	195920	Yes
ATCAGAGCAGGGGTCTTTCCTCCCCCCTCCCCCCATCACTGGGGTTGCAGGA	75598784	75598905	75598734	75598786	1	6	ENSSSCG00000003478.3	75558680	75605794	None	8050	1930	195920	Yes
TCTCGGGGCTGTGCCTGGCCAGGCCTGACAGCGCTGGGTGGGGGCCGCAGCC	75599166	75599330	75599116	75599168	1	6	ENSSSCG00000003478.3	75558680	75605794	None	8050	1930	195920	Yes
GAGATGGAGTTAGGAGACTGGCTGGGAGGTTGCTGGGGTAGGAGCCACAGGT	75889430	75889593	75889380	75889432	1	6	ENSSSCG00000003482.4	75874246	75908508	PADI3	8050	1930	195920	No_or_no_constitutive_exon
AGACGAGAGATGGAGTTAGGAGACTGGCTGGGAGGTTGCTGGGGTAGGAGCC	75889424	75889593	75889374	75889426	1	6	ENSSSCG00000003482.4	75874246	75908508	PADI3	8050	1930	195920	No_or_no_constitutive_exon
TGAGTGGTAAGGCTCTTGTGCCCTAAATTCTGTCTTGTTGGGCAAACCAGGT	75970793	75970977	75970743	75970795	1	6	ENSSSCG00000003484.4	75969885	75987096	PADI6	8050	1930	195920	No_or_no_constitutive_exon
TGAGCACCACGCAGATGAACAAGTGCTACGTGCCGCAGAATCTGGGGGAGGC	76358022	76358460	76357972	76358024	1	6	ENSSSCG00000024062.2	76354760	76358460	None	8050	1930	195920	No_or_no_constitutive_exon
GGCTTCACAGGCAGCATATGGAGGTTCCCAGGCTAGGGGTCAAAGTGGAGCT	76428504	76428560	76428454	76428506	1	6	ENSSSCG00000035314.1	76428445	76434795	None	8050	1930	195920	No_or_no_constitutive_exon
GGGGTGATAACTGTGGGGAGAAGGGGAGCCTCTTTGAAGAGGGTGATCAGGG	76432527	76432689	76432477	76432529	1	6	ENSSSCG00000035314.1	76428445	76434795	None	8050	1930	195920	No_or_no_constitutive_exon
GGGGGAGGCGCTAGACTTTTGTCAGAACCTGCCGAGGGCTCGGATGAGAGTA	76434401	76434795	76434351	76434403	1	6	ENSSSCG00000035314.1	76428445	76434795	None	8050	1930	195920	No_or_no_constitutive_exon
TGGCTCGTACCCAGCCCCCAATACTTGTGTCCTTTCTCCCACAGGGCCAGCG	78130938	78131017	78131067	78131015	-1	6	ENSSSCG00000027489.2	78094369	78169738	TMCO4	8050	1930	195920	Yes
TCGCCTTCCTGGGCACGAGCAGCTCCTGCAGGCCTGTTAGGGGAAAAGAGGA	78327318	78327333	78327383	78327331	-1	6	ENSSSCG00000003494.3	78327318	78330720	PLA2G2A	8050	1930	195920	No_or_no_constitutive_exon
GCTGAGCCCTTCTCCCCTCCTTGTGAAGGTGCTGCATCGCGGGTGGCCAGCT	78603374	78603535	78603324	78603376	1	6	ENSSSCG00000003503.3	78552306	78615166	VWA5B1	8050	1930	195920	No_or_no_constitutive_exon
CCAAGTGTCTTATCTGCCGCCGGCCTCATGTTTGTCCCACTGGGTAACAGAA	78879325	78879508	78879275	78879327	1	6	ENSSSCG00000003506.3	78863288	78886692	PINK1	8050	1930	195920	No_or_no_constitutive_exon
ATCCCCAGCCACACCCACAGAACCCATGAACTCTCTTTTCCTGGGGGCAGTG	81856185	81856266	81856316	81856264	-1	6	ENSSSCG00000036534.1	81799569	81903971	MYOM3	8050	1930	195920	Yes
GCGCTGACGGGCCGTGTCTTGCTCCCTCCCCGCTCCCGGCCGGGGCGCAGGT	83227884	83228777	83227834	83227886	1	6	ENSSSCG00000023235.2	83089948	83228777	MAN1C1	8050	1930	195920	No_or_no_constitutive_exon
CAAGACCCGGAGAGTGCCTCTGCAGTCGGAGCCTGTGAACCCGGGGTAAGGA	83708660	83708681	83708731	83708679	-1	6	ENSSSCG00000033546.1	83689791	83727723	UBXN11	8050	1930	195920	No_or_no_constitutive_exon
GCTCTGGTCACGGTCAGAGGTGGCCTGGCAGCCTCCGAGCTGGGGCAGAGGA	83702988	83703090	83703140	83703088	-1	6	ENSSSCG00000033546.1	83689791	83727723	UBXN11	8050	1930	195920	No_or_no_constitutive_exon
TGGGGTTTACATCCGTGGGCGGGAGAAACCTGACTGTCCCTGGGGCACAGGA	83737771	83737911	83737961	83737909	-1	6	ENSSSCG00000033539.1	83727062	83746807	CRYBG2	8050	1930	195920	Yes
CCCGGAATCTAGGCCCTGCAGCCTCCAGGACCTACTCCACAGGGCTGGAGCG	83761866	83762019	83762069	83762017	-1	6	ENSSSCG00000040579.1	83756866	83766532	ZNF683	8050	1930	195920	No_or_no_constitutive_exon
TATAGTGGCTTTCTGATTTTGGTAGTCCATTGAAAAAGGGAGTTTGAAAGTT	83861804	83861903	83861754	83861806	1	6	ENSSSCG00000003555.3	83856506	83863485	HMGN2	8050	1930	195920	No_or_no_constitutive_exon
CCAGCAGCGTTCAAACCCAGCCCAGGAACAGAGAAGGGAAGAACAACCAGCA	88690542	88690679	88690492	88690544	1	6	ENSSSCG00000022014.2	88686294	88691570	DCDC2B	8050	1930	195920	No_or_no_constitutive_exon
GAGAGGGCCTGACCCCTCCTCTCTGTTCCTCGACCCCCTCGGGGACCCAGGT	89190887	89191286	89190837	89190889	1	6	ENSSSCG00000032664.1	89187717	89200441	HPCA	8050	1930	195920	Yes
GGAAGCCCAGGCCAATCTGCCCCCACTCTTCTTGAAAACTGGGGCAACAGCT	89197450	89197559	89197609	89197557	-1	6	ENSSSCG00000026455.2	89196997	89203900	TMEM54	8050	1930	195920	No_or_no_constitutive_exon
TTCCAGCCCCAGGGTGTGTGCATCCCCGGACCAGTTCCTAGAGGGGTGAGGC	89901899	89902134	89902184	89902132	-1	6	ENSSSCG00000003622.3	89784254	90208433	CSMD2	8050	1930	195920	No_or_no_constitutive_exon
CCCTGAAAGCTGTTGAGTCATGGCAAAAAACCCTTCAGTAAGCAAGGGAGAA	91716574	91716862	91716524	91716576	1	6	ENSSSCG00000024825.2	91716164	91716996	None	8050	1930	195920	No_or_no_constitutive_exon
TATTTTACGTATGACAGTTCTGTAATCTCAGTTTTTCTTGTTGGGAACAGGT	92160464	92160552	92160414	92160466	1	6	ENSSSCG00000003630.3	91967493	92212455	AGO3	8050	1930	195920	No_or_no_constitutive_exon
TGATGTCTGCCTTACGGTCCTATTTATTTTGTTCGTGTGTGGGTTGGCAGCT	92520754	92520922	92520972	92520920	-1	6	ENSSSCG00000036709.1	92489922	92537537	OSCP1	8050	1930	195920	Yes
TGCTGTGTCAGGATGCCCTTTGTTGACTCTTCCTGCTATTGGGGTTGCAGGC	93665748	93665912	93665962	93665910	-1	6	ENSSSCG00000032240.1	93665748	93690660	RSPO1	8050	1930	195920	No_or_no_constitutive_exon
ACAATGACCCTGGCAGTGGCATCACCCATTCCTTAACGCTGGGACCAAAGCT	93888394	93888522	93888572	93888520	-1	6	ENSSSCG00000003642.3	93885458	93944384	INPP5B	8050	1930	195920	Yes
CAGCTCTGATTAGACCCCTAGCCTGGTAACCTCCACATGCTGTGGGTGAGGC	94880892	94881011	94881061	94881009	-1	6	ENSSSCG00000037175.1	94880892	94885051	None	8050	1930	195920	No_or_no_constitutive_exon
CGGCTGGCACTCCTCTGCCCGGAGCCACATCCCCAGCGTGGTGGGTGTAGCC	95313740	95313872	95313690	95313742	1	6	ENSSSCG00000035568.1	95313651	95313872	None	8050	1930	195920	No_or_no_constitutive_exon
GCATCAGTCCCAGGGCTGGGGGTGGCAGTGGGAGAGGGTTTGAGCTGGAGGA	95487894	95488043	95488093	95488041	-1	6	ENSSSCG00000003662.2	95480715	95496905	NT5C1A	8050	1930	195920	No_or_no_constitutive_exon
TCTGCCTCTCTAACAGTGCTGCTCATTCTCAGTTTTATTTGGGATAATAGAT	97109536	97109673	97109486	97109538	1	6	ENSSSCG00000039769.1	96934264	97114587	SPIRE1	8050	1930	195920	Yes
GTCGCTTACAAAAACATATTTTGTCTTCCTGGCTCTGCCCCGGGAAACAGCA	100404633	100404814	100404583	100404635	1	6	ENSSSCG00000034767.1	100355064	100468454	LAMA1	8050	1930	195920	Yes
GGTAAGAAGTGCCCTCTGGGCTTTATGTGTGTTTTCCTCCCCTGGGAGAGTG	100430309	100430340	100430259	100430311	1	6	ENSSSCG00000034767.1	100355064	100468454	LAMA1	8050	1930	195920	No_or_no_constitutive_exon
GGGTCAGGAATGATCAAGAAAACCGTTGCCTAGGTAATTTGTAGGGCTAGCC	100432938	100433091	100432888	100432940	1	6	ENSSSCG00000034767.1	100355064	100468454	LAMA1	8050	1930	195920	No_or_no_constitutive_exon
GTGGGTCCTGGTTGGGCATGGCTGAGAGCCTGTGCATCTCTTACAGGGAGTG	100456126	100456235	100456076	100456128	1	6	ENSSSCG00000034767.1	100355064	100468454	LAMA1	8050	1930	195920	No_or_no_constitutive_exon
TTGTTTTGTAAAATAAAAGATTTAGAAGGAACCGGATTGGGACTATGGAGGC	103126639	103126707	103126757	103126705	-1	6	ENSSSCG00000033893.1	103126639	103126904	None	8050	1930	195920	No_or_no_constitutive_exon
AGGAGCGGGGAACAAAGGAGCGGAGTGGGGAGGGGAGCGAGTTGGGCGAGGG	103233823	103234080	103234130	103234078	-1	6	ENSSSCG00000024174.2	103226399	103234610	TGIF1	8050	1930	195920	No_or_no_constitutive_exon
GGCGCGAGAAGGAGTCGGAGCTGGGGGAGCGGGCGCTGCAGGTGGGGGAGCT	103964815	103964854	103964904	103964852	-1	6	ENSSSCG00000029030.2	103808903	103986144	SMCHD1	8050	1930	195920	No_or_no_constitutive_exon
GACCTCAAAAAGAAATATTGAACTTTATTGGCTTGCTTCTATTGGGGCAGGC	106615406	106615592	106615356	106615408	1	6	ENSSSCG00000003699.3	106566594	106691127	GREB1L	8050	1930	195920	No_or_no_constitutive_exon
ATCATCGTGGAGGACAAGCTGGTGGAGGGCCTCAAGACCCGTGAGGGGAGGA	114155587	114155710	114155537	114155589	1	6	ENSSSCG00000032132.1	114155175	114156990	None	8050	1930	195920	Yes
AGGCTCTCCAATAATGTGGTTATTCATCTTCTCTTTTGTTTTGGGTGAAGAA	116582150	116582272	116582322	116582270	-1	6	ENSSSCG00000003733.3	116510850	116612986	KLHL14	8050	1930	195920	Yes
AGGTCTGGATGACTTTGATAAACCAAAAGGAAGTGCTGCAGGGAACAAAGTG	119090494	119091240	119091290	119091238	-1	6	ENSSSCG00000003740.3	119089819	119116270	ZSCAN30	8050	1930	195920	No_or_no_constitutive_exon
CTCTCTAAAACTTCAGTTAAAGAGTTCTCTGGTGGCTCAGTGGGTTAAAGAT	120908755	120908945	120908705	120908757	1	6	ENSSSCG00000003747.3	120794840	121036285	None	8050	1930	195920	No_or_no_constitutive_exon
AGTTCTCTTTTGTTCCAACTTTATCAGGATGTGATTGGGGAGGGGGCCAGGC	123595253	123595349	123595203	123595255	1	6	ENSSSCG00000034908.1	123594810	123595638	None	8050	1930	195920	No_or_no_constitutive_exon
TCCCGGTGGCGGGGCTCGGCAGCCTGGGCAGGAAGGGCGCGGGGCAGCAGGC	128606121	128606160	128606210	128606158	-1	6	ENSSSCG00000037901.1	128604703	128606573	None	8050	1930	195920	No_or_no_constitutive_exon
TTCTGAGTCCACCCTGCTTACCTAGGAGTATGCTCACTCCCAGGGTGCAGCC	134399234	134399269	134399319	134399267	-1	6	ENSSSCG00000027660.2	134100933	134680050	IFI44L	8050	1930	195920	No_or_no_constitutive_exon
CCGTGGGGCTGCGTGAAGCCCCCTGGGGCGTTCAGGGGTTGCTGGTGGAGCA	140037541	140037669	140037719	140037667	-1	6	ENSSSCG00000038649.1	140036357	140038472	None	8050	1930	195920	Yes
GAAAGGTGAAAGGACAACTGTCAGATGCTACAAAGATAAGTACTGGGAAGTG	145692313	145692337	145692263	145692315	1	6	ENSSSCG00000039433.1	145691231	145692337	None	8050	1930	195920	No_or_no_constitutive_exon
GACGTTTTTCGATGACATAATCGTGTTTCTCTCTTTTTAACGACGGGCAGAA	147786285	147786363	147786413	147786361	-1	6	ENSSSCG00000004829.3	147775072	148010299	CACHD1	8050	1930	195920	No_or_no_constitutive_exon
CATTCTTCTTTTTTAATGTTATCTTGTCCCTCCTTCTTGCTGGGGGCCAGGA	157406603	157406795	157406845	157406793	-1	6	ENSSSCG00000025020.2	157390294	157409329	PCSK9	8050	1930	195920	Yes
ACAGCCGGGCCCTCAATGCCGCTTGCCAGCGCCTGGCAGGAACGGGGCAGTG	157397776	157397844	157397894	157397842	-1	6	ENSSSCG00000025020.2	157390294	157409329	PCSK9	8050	1930	195920	No_or_no_constitutive_exon
CTATGGCGTTAGCATAGCGAGTGGATATTTCTACTTTTGTGGTGGGGGAGGG	158316229	158316308	158316358	158316306	-1	6	ENSSSCG00000029698.2	158316225	158338436	LRRC42	8050	1930	195920	No_or_no_constitutive_exon
TCCCACATCTCCTGGACATGGGTTACAAGTCTCTTTTGTTTGGGGAACAGGT	159876208	159876385	159876435	159876383	-1	6	ENSSSCG00000003863.3	159874032	160074556	ZFYVE9	8050	1930	195920	Yes
CACCAAGAGATGGACTGAGACGGTACAGAAGCTGAGCCCAGGGGGGGCAGCT	160010298	160010577	160010248	160010300	1	6	ENSSSCG00000038803.1	160010108	160010805	None	8050	1930	195920	No_or_no_constitutive_exon
CGCCCCCTCCCCATCCTCATGGAGGAACATTTTGTTTTAGGACCGGGAAGAC	160611279	160611381	160611229	160611281	1	6	ENSSSCG00000003871.3	160599304	160620641	None	8050	1930	195920	No_or_no_constitutive_exon
TTTCCTTTTGCTGGACCATTTGAACATTGACCATTTTTGCTTTGGGGAAGAT	161868569	161868702	161868752	161868700	-1	6	ENSSSCG00000032072.1	161868569	161868933	None	8050	1930	195920	No_or_no_constitutive_exon
CTCTTCCCGAGGTCATGATGGCATGAGCCAGCGTAGTGGGGGTGGCACAGGG	165735368	165735502	165735318	165735370	1	6	ENSSSCG00000028097.2	165705569	165762415	None	8050	1930	195920	No_or_no_constitutive_exon
AGTGGTGCTTTTGAAAAGGCTGTGAGGATGCAGGGGTTGGGAGGGGGCAGTT	165771097	165771254	165771047	165771099	1	6	ENSSSCG00000021448.2	165768912	165772496	CCDC17	8050	1930	195920	No_or_no_constitutive_exon
GGTGAGCCTCACACATCATTTGGAGGAAGAAACTGTAGAGTGGGAAACAGAA	165776442	165776552	165776392	165776444	1	6	ENSSSCG00000035907.1	165775752	165776737	None	8050	1930	195920	No_or_no_constitutive_exon
CCTGGGGGGAATGCCTGGTAATTTTCCTAGAGGAATGCCTGGAATGGGAGGG	166247012	166247105	166247155	166247103	-1	6	ENSSSCG00000035552.1	166246900	166248025	None	8050	1930	195920	No_or_no_constitutive_exon
CAAGCTAAGGTCTACCCCATGCCAAGCTGACAGCTCTGTTTCGGGGGCAGGG	166338022	166338142	166337972	166338024	1	6	ENSSSCG00000003923.3	166333302	166341762	HECTD3	8050	1930	195920	Yes
CCACTGGGCAGGGCTTGGGGCTCTGGGCGGGGTGGGGGAGTAGGAGGCAGAG	166523759	166523793	166523843	166523791	-1	6	ENSSSCG00000003926.3	166521244	166525906	BTBD19	8050	1930	195920	No_or_no_constitutive_exon
GCTGCTTGGCCCAGCCCAAAACCCTCCTCTCCCTCACCAGAGGGGCAAAGGG	167082271	167082456	167082221	167082273	1	6	ENSSSCG00000036471.1	167082203	167082524	None	8050	1930	195920	No_or_no_constitutive_exon
CCGCGCCCGCGCCCCCTCGCGGGGCCCGCGCGGCGCGCGCGGGGGCCCAGGG	167357661	167358009	167358059	167358007	-1	6	ENSSSCG00000034778.1	167357661	167358408	ARTN	8050	1930	195920	No_or_no_constitutive_exon
GAGGCGATCCCTCCCCGACTCCTTTCTTTTCTCTCTGTCCGGACGGGCAGCT	167851479	167851653	167851703	167851651	-1	6	ENSSSCG00000003941.3	167811611	167861667	SZT2	8050	1930	195920	No_or_no_constitutive_exon
CCCCCGGGGAGGGAACTGTCCCCTCGAGCGCACCTGCCCCCGAACGGGAGGG	169720848	169720963	169720798	169720850	1	6	ENSSSCG00000033465.1	169669088	169722985	HIVEP3	8050	1930	195920	No_or_no_constitutive_exon
CCTTCACCCCCGAGTAGACAGCTCATCGTCATTCTTACTTGGGTTGACAGGT	229159	229301	229351	229299	-1	7	ENSSSCG00000000985.3	195081	341490	EXOC2	8050	1930	195920	Yes
GTTTGAGTGCAAGGCAGAACTCTCTGAAAGCTAGAAGTAGGGAATTTAAGAG	3442979	3443055	3442929	3442981	1	7	ENSSSCG00000038717.1	3192721	3629376	FARS2	8050	1930	195920	No_or_no_constitutive_exon
GACACACATTATGCATGTTAAAATGACCAAGTGACAAAGGGCAAGCAGAGTT	6822851	6823078	6823128	6823076	-1	7	ENSSSCG00000001035.3	6821980	6843001	None	8050	1930	195920	No_or_no_constitutive_exon
AATCATTGTTCAAGGAAGATGCTTGACTCTGCGGACCTGTGGGTAAGGAGAA	7739241	7739265	7739315	7739263	-1	7	ENSSSCG00000031189.1	7738216	7739545	None	8050	1930	195920	No_or_no_constitutive_exon
TGTATATTTAATCTCAAGATGTTGTGGAAGAAAAATTGTGGGCGGGTCAGAT	9993734	9993759	9993809	9993757	-1	7	ENSSSCG00000001056.3	9976957	10060125	RANBP9	8050	1930	195920	No_or_no_constitutive_exon
CTGAGCTCTTTTCTCTGCTGCTTCCTTTTGTCCCCACTGTCGGGGCACAGGA	12290601	12290761	12290551	12290603	1	7	ENSSSCG00000001064.3	12254387	12294555	GMPR	8050	1930	195920	Yes
GGGTACTGTGGGCAGCCCCGGAGGCCTGGAAAAGCAGGCCCGTTGGGAAGCT	13025831	13025896	13025781	13025833	1	7	ENSSSCG00000001067.3	13014783	13039651	STMND1	8050	1930	195920	No_or_no_constitutive_exon
AACTCGGGAGAGAAGGTCAGTAAGGTCAGCTTGGTGGACCTGGCGGGTAGCG	13579268	13579331	13579381	13579329	-1	7	ENSSSCG00000020858.2	13498221	13717603	KIF13A	8050	1930	195920	No_or_no_constitutive_exon
TCACACACACTGGACTTGGTCCGAGATGAAGCATTGGGTGGGGGAGGGAGGG	15868932	15869157	15868882	15868934	1	7	ENSSSCG00000034246.1	15868737	15869157	None	8050	1930	195920	No_or_no_constitutive_exon
CGTCGCCCCCAGCTGGATTCTGGCTGTCACTGCTGCCGCCGGGGGAGGAGGG	19632436	19632525	19632575	19632523	-1	7	ENSSSCG00000001098.3	19631179	19635599	None	8050	1930	195920	No_or_no_constitutive_exon
GACCTACACCATAGCTCACTGCAAGGCTGATCCCCGACCCACTGAGGGAGGC	20474202	20474237	20474152	20474204	1	7	ENSSSCG00000001105.2	20471025	20474237	None	8050	1930	195920	No_or_no_constitutive_exon
ATCACGTCCCGGGAGATCCAGACGGCCGTGCGCTGCTGCTGCCCGGGGAGCT	21607152	21607215	21607102	21607154	1	7	ENSSSCG00000040923.1	21606835	21607215	HIST1H2BN	8050	1930	195920	No_or_no_constitutive_exon
AACCCCCTCATATATACGCTGCGTAACAAGGAAGTGAAGGGAGCAATGAGGA	21885469	21885503	21885553	21885501	-1	7	ENSSSCG00000032646.1	21885469	21886406	None	8050	1930	195920	No_or_no_constitutive_exon
CTTTTACAAGAACAGACTAATGGAATAAAACAATGAAACCTCTGGGGGAGAT	22463982	22464165	22464215	22464163	-1	7	ENSSSCG00000001254.2	22459334	22465490	None	8050	1930	195920	No_or_no_constitutive_exon
AACCCCGGGTTGGTCGCGGCGGGGGCGTGGCTGACTCGGGGCGGGGTCAGGG	22956915	22957191	22956865	22956917	1	7	ENSSSCG00000001229.4	22823840	22962547	None	8050	1930	195920	No_or_no_constitutive_exon
AACCCCGGGTTGGTCGCGGCGGGGGCGTGACTGACTCGGGGCGGGGTCAGGG	22889799	22890075	22889749	22889801	1	7	ENSSSCG00000001229.4	22823840	22962547	None	8050	1930	195920	No_or_no_constitutive_exon
AACCCCTGGTTGGTCGCGGCAGGGGCGTGGCTGACTCGGGGCGGGGTCAGGG	22852759	22852957	22852709	22852761	1	7	ENSSSCG00000030767.2	22851877	22855142	None	8050	1930	195920	No_or_no_constitutive_exon
TGGGCTTCTACCCTAAGGAGATCTCCCTGACCTGGCAGCGGGAGGGGCAGAC	22853746	22853902	22853696	22853748	1	7	ENSSSCG00000030767.2	22851877	22855142	None	8050	1930	195920	No_or_no_constitutive_exon
TTCCTGCTGCTGTCGGGGCCCTGGCCCTGACCGGGACTCGGGCAGGTGAGTG	22851955	22851979	22851905	22851957	1	7	ENSSSCG00000030767.2	22851877	22855142	None	8050	1930	195920	No_or_no_constitutive_exon
GCCAATGTGGCGGAGCAGGAGAGGAGCTACCTGCAGGGCCGTGTGTGGAGTG	22852982	22853103	22852932	22852984	1	7	ENSSSCG00000030767.2	22851877	22855142	None	8050	1930	195920	No_or_no_constitutive_exon
GGGACTCGGGCAGGTGAGTGCGAGGTCGGGGACACGGCCACTGCGGGGAGGA	22851987	22852000	22851937	22851989	1	7	ENSSSCG00000030767.2	22851877	22855142	None	8050	1930	195920	No_or_no_constitutive_exon
ACTCCCTGAGCTATCTCTTCACCTCGGTGTCCCGGCCTGGCCGCGGGGAGCC	22852326	22852479	22852276	22852328	1	7	ENSSSCG00000030767.2	22851877	22855142	None	8050	1930	195920	No_or_no_constitutive_exon
ACGCCTCCTCCCCGGTCCCACGCCTCGCACCCGGGGCCCCGCGCCGGGAGGA	22974774	22975078	22974724	22974776	1	7	ENSSSCG00000024161.3	22972172	22976930	None	8050	1930	195920	No_or_no_constitutive_exon
TGAAGGCAGACTCCACCTGACTGACACTGCTTGGTCTTGGGGTTGGGCAGGT	23007653	23007929	23007979	23007927	-1	7	ENSSSCG00000001341.4	23004250	23047651	None	8050	1930	195920	No_or_no_constitutive_exon
AGACAGAGGGACCTGGGGACTGGAGGAGTCACTGCCGGCCCGGGGGGCAGGC	23604557	23604842	23604507	23604559	1	7	ENSSSCG00000001394.4	23596300	23609638	None	8050	1930	195920	Yes
AGACAGAGGGACCTGGGGACTGGAGGAGTCACTGCCAGCCCGGGGGGCAGGC	23620464	23620749	23620799	23620747	-1	7	ENSSSCG00000001395.4	23616983	23621159	None	8050	1930	195920	No_or_no_constitutive_exon
GGAGTGGGAGTGGGGGTGTTGAGAGGGGCTGATCTCGGGGACGGGGCCAGGG	23623339	23623615	23623289	23623341	1	7	ENSSSCG00000001396.4	23622447	23628588	None	8050	1930	195920	Yes
CTTGCAGGGGGCGGGTTAGGTGGGCGGAGCTAACCGCGGGGGCGGGGCAGAG	23648066	23648347	23648397	23648345	-1	7	ENSSSCG00000001398.3	23631151	23649347	None	8050	1930	195920	No_or_no_constitutive_exon
TGCAGGGGGCGGGTTAGGTGGGCGGAGCTAACCGCGGGGGCGGGGCAGAGTC	23648322	23648345	23648395	23648343	-1	7	ENSSSCG00000001398.3	23631151	23649347	None	8050	1930	195920	No_or_no_constitutive_exon
CTTGAATTCTTTCCTTCTTTGTGAGATACTCTCTTTTTGTGGGTTGGCAGGT	23664166	23664350	23664400	23664348	-1	7	ENSSSCG00000001400.4	23654599	23669155	DDX39B	8050	1930	195920	Yes
AAGTGGGGGTGGGGTGGCAAGAACTCGGAGGGGAGGGGGAGGGGAGGGAGGG	23712722	23712906	23712672	23712724	1	7	ENSSSCG00000030882.2	23711323	23712906	None	8050	1930	195920	No_or_no_constitutive_exon
TCCAGCCTGATGCTTTCTGCCTTTCTGTGTTTGGCCCCCGGGGAACACAGCA	23762840	23763038	23763088	23763036	-1	7	ENSSSCG00000001410.4	23756983	23768515	BAG6	8050	1930	195920	Yes
GAGATGGGGAGGTAGGAGAGAACGGTGGGGTCGGACAGCCGGGAAATTAGGT	23793733	23793939	23793989	23793937	-1	7	ENSSSCG00000001416.4	23791552	23795734	LY6G5C	8050	1930	195920	No_or_no_constitutive_exon
CCAGGGCCTGGCCCACTCAGTGTCTCTCACCTTCTCCGGCACGGGCGCAGTC	24202834	24202957	24202784	24202836	1	7	ENSSSCG00000001434.3	24201650	24204978	EGFL8	8050	1930	195920	No_or_no_constitutive_exon
TCTGTTTTCCGTTTGTGTCTAACTGTACCTCCCTCTTCTTTTGGGGAAAGGT	29263396	29263603	29263346	29263398	1	7	ENSSSCG00000001499.3	28811973	29299171	DST	8050	1930	195920	Yes
CTTCACTCGGCCATGCTCCCGCGGCCCCTGCGGCTGCTTTGGGACACGAGCC	29662250	29662337	29662387	29662335	-1	7	ENSSSCG00000001506.3	29653864	29662887	RGL2	8050	1930	195920	No_or_no_constitutive_exon
GACCCCGAAGAGGGTGGGGGCCCAGGTGGCCGGGGCGTGGGCGGGGGCAGGA	29662218	29662248	29662298	29662246	-1	7	ENSSSCG00000001506.3	29653864	29662887	RGL2	8050	1930	195920	No_or_no_constitutive_exon
CTCGGCCCACAGAGCCCCTCACAGTGCGGGGTCGTGTGCCCGGCGGGCAGGT	29747136	29747348	29747086	29747138	1	7	ENSSSCG00000001513.3	29723787	29752217	SYNGAP1	8050	1930	195920	Yes
CGGAATCTACTGCAGTGATGGAAGTGCAGAGTCACCTTTATCCAGGGGAGGC	30328841	30329408	30328791	30328843	1	7	ENSSSCG00000032242.1	30320413	30329408	None	8050	1930	195920	No_or_no_constitutive_exon
GTATCCATGAGGATGTAGGTTTGATCCCTGGCCTTGCTCAGTGGGTTAAGGA	32305853	32305872	32305922	32305870	-1	7	ENSSSCG00000035219.1	32282456	32310904	None	8050	1930	195920	No_or_no_constitutive_exon
ACCTGTCCCTCCCCCAACCCAGCCCTGTTTTCTCTGACCCGGGGCTGCAGGG	33056013	33056145	33055963	33056015	1	7	ENSSSCG00000001579.3	33000552	33063383	CMTR1	8050	1930	195920	No_or_no_constitutive_exon
CCTCTCTCCCACTCCCACTCCCTGTTTGCCCGCCTGCTCGGGGAATCCAGGT	33061055	33061168	33061005	33061057	1	7	ENSSSCG00000001579.3	33000552	33063383	CMTR1	8050	1930	195920	No_or_no_constitutive_exon
CCCAGCAGGTGGTGAAGCAGGAGCTGCCCAGTGAGGAGGGGCCCGGGGAGGC	36870863	36871229	36871279	36871227	-1	7	ENSSSCG00000001621.3	36870241	36921057	TFEB	8050	1930	195920	No_or_no_constitutive_exon
ACAATAGAAAGCTAGGGAAGGGGGCACTTAGGGTGGGCATCAGAGGGCAGGG	38335549	38335710	38335760	38335708	-1	7	ENSSSCG00000001672.3	38335153	38341389	None	8050	1930	195920	No_or_no_constitutive_exon
TTGAATAAAACAATCTTTTTTTTTTTTCTTTTTTTGGGGGAAAAAAACAGGA	42417923	42418175	42417873	42417925	1	7	ENSSSCG00000022089.2	42403963	42430700	ADGRF4	8050	1930	195920	Yes
TCAACTGTTGCCTTGTTTTTTTTTTTTTTGCTTTTTACTAAATGGGTTAGGA	43613689	43613938	43613988	43613936	-1	7	ENSSSCG00000001732.3	43597150	43625346	MUT	8050	1930	195920	Yes
GTTATCTGTGAGTAGAATCTATATGTTATCTTCCTCTGGGAAATTAACAGGT	43609180	43609296	43609346	43609294	-1	7	ENSSSCG00000001732.3	43597150	43625346	MUT	8050	1930	195920	Yes
GGTATTTCCTTCTCTAACATACTCTCCTATCTTCTCTTCTGGGTATGTAGGT	43784107	43784205	43784255	43784203	-1	7	ENSSSCG00000024347.3	43776378	43804638	None	8050	1930	195920	No_or_no_constitutive_exon
AAGCCCAGAAGCTTCACAGTGCTGGTCTTGATGTGTTGATTGGGGCGCAGGT	45883009	45883288	45883338	45883286	-1	7	ENSSSCG00000001746.3	45450935	45925155	PKHD1	8050	1930	195920	Yes
GTTTGCCATGAGCAGAGGTTCATCACTCAGTCTCTTGTTTGGGGTTACAGTG	49735040	49735232	49734990	49735042	1	7	ENSSSCG00000038929.1	49622341	49793052	CEMIP	8050	1930	195920	No_or_no_constitutive_exon
GCCCCTGAAGAGAAATGGTCCACGCCTGGGCCTAGGATAGGGCTCAGGAGAA	50147493	50147620	50147670	50147618	-1	7	ENSSSCG00000001789.3	50128521	50183975	TMC3	8050	1930	195920	No_or_no_constitutive_exon
GCCTTCTGTTCTTGCCCACTCAAATCTGAAAAGCATCATTGGGGTTTAAGTT	52217248	52217335	52217385	52217333	-1	7	ENSSSCG00000035079.1	52216625	52218018	None	8050	1930	195920	No_or_no_constitutive_exon
AGTCGTCGCCTGAGGGATGTTAATGCAGTTTCTCCTTCCATTGGGAATAGGG	52373913	52374050	52373863	52373915	1	7	ENSSSCG00000001808.3	52303664	52383732	CPEB1	8050	1930	195920	Yes
CTTTTCTTATGTTGTACTTCATTATCTCTTTTGTTGGGGGAATGGCGCAGGT	53086593	53086718	53086543	53086595	1	7	ENSSSCG00000001814.3	52958095	53130721	IQGAP1	8050	1930	195920	No_or_no_constitutive_exon
CGCCCTCCCCACAGGAGGAGGAGGCAGAACCTCGGGTGCGGGCGGGGCAGCT	53470991	53472782	53470941	53470993	1	7	ENSSSCG00000001817.2	53455628	53472790	FURIN	8050	1930	195920	No_or_no_constitutive_exon
ATCCCGCTATGCCTTCGTGGACTGCCCAGATGAGCACTGGGTGATGAAAGCC	54061483	54061514	54061433	54061485	1	7	ENSSSCG00000001827.3	54061327	54063039	None	8050	1930	195920	No_or_no_constitutive_exon
GTCCCCTTGGTGCCCCCCCCCCCGTGACACTGCTCTCTTTGGGGGTGCAGGT	54897752	54897986	54898036	54897984	-1	7	ENSSSCG00000001838.3	54889155	54906876	POLG	8050	1930	195920	Yes
CAGTCCAGTGGGAGAGAAGGACACCTCTCAAACGCAACGATGGGGAAAAGAA	58570370	58570552	58570320	58570372	1	7	ENSSSCG00000037824.1	58570303	58571361	None	8050	1930	195920	No_or_no_constitutive_exon
ATGCCAGAGCCCCTTCAAGCTTCTGAACTCTGATACTGTCCCAATGGGAGCT	58570607	58570786	58570557	58570609	1	7	ENSSSCG00000037824.1	58570303	58571361	None	8050	1930	195920	Yes
AGAGAATCCAGGTCATGACCCTAAATGACCTCGTGTCCCTGGGGCTGCAGGC	58705182	58705261	58705132	58705184	1	7	ENSSSCG00000001898.3	58699983	58710521	ULK3	8050	1930	195920	Yes
AGAATGGTGGTTTGGCCTGGAGTGATGATGCAGATGGAGGCCGGGGAGAGAG	58963581	58963604	58963654	58963602	-1	7	ENSSSCG00000001905.3	58934779	58995973	ARID3B	8050	1930	195920	No_or_no_constitutive_exon
TTCATTGTGTGTGGTGTTTTTTTTTTCCCCTTTGGGGTTTGGGATTGCAGCT	58963299	58963375	58963425	58963373	-1	7	ENSSSCG00000001905.3	58934779	58995973	ARID3B	8050	1930	195920	No_or_no_constitutive_exon
GGCCTGAGGGGTGCTGGGGTTCACCATGCCCCTCCTTTTGGGGACTACAGGA	59336585	59336647	59336535	59336587	1	7	ENSSSCG00000001909.3	59317962	59347264	STRA6	8050	1930	195920	No_or_no_constitutive_exon
GCTAATAACATCATCACAGTCACCCCTACTTAGCATATGGGGAAAGTGAGGC	59536859	59536900	59536950	59536898	-1	7	ENSSSCG00000001915.3	59535736	59548703	TBC1D21	8050	1930	195920	No_or_no_constitutive_exon
CTGCCCTCATCCCCTCCTCCTCTTCTCCCTCCACCCTGTCTGGGGAGCAGGA	60047430	60047671	60047380	60047432	1	7	ENSSSCG00000001920.3	60010481	60049688	HCN4	8050	1930	195920	No_or_no_constitutive_exon
TATATATATTCGATGTAATTATGTGACCTTAATTTTTCTTAATGGGACAGCG	60714428	60714689	60714739	60714687	-1	7	ENSSSCG00000023188.2	60707488	60824123	ARIH1	8050	1930	195920	No_or_no_constitutive_exon
TCTCGATTTCTGTTCTGTTTTCCTGACCACCCCCCCACCCTGGGCAGCAGCT	60991141	60991251	60991091	60991143	1	7	ENSSSCG00000001930.3	60971834	61033954	PKM	8050	1930	195920	No_or_no_constitutive_exon
GTCATCCTGTCCGGCGGCCCGGGTGAGCCCAGGGGTAGGCGGGCGGGAAGGC	64375987	64376246	64376296	64376244	-1	7	ENSSSCG00000001949.3	64374822	64376495	INSM2	8050	1930	195920	No_or_no_constitutive_exon
TGCCTGGGTCGGGCAGTTCCAGTGGTGTCAGTGGTATTGGGGGACCCGAGAT	64375044	64375251	64375301	64375249	-1	7	ENSSSCG00000001949.3	64374822	64376495	INSM2	8050	1930	195920	No_or_no_constitutive_exon
ATTCAGCATCGTCCCACCTGGGAGACTGTGTCGGGGGCTGGCTGGGAAAGAA	74784396	74784544	74784594	74784542	-1	7	ENSSSCG00000028443.2	74783902	74789123	None	8050	1930	195920	No_or_no_constitutive_exon
CCCTCACAGCTACAATATGAGAGCCAAGCTGACCCATGCCATGGGCACAGTC	74816769	74816852	74816719	74816771	1	7	ENSSSCG00000036577.1	74811476	74820399	None	8050	1930	195920	No_or_no_constitutive_exon
CTGCGGGGGGACAACAGTGACAGAGTCAGTGCCGTATACTCTTGAGGGAGGT	74816878	74816950	74816828	74816880	1	7	ENSSSCG00000036577.1	74811476	74820399	None	8050	1930	195920	No_or_no_constitutive_exon
ATTCAGCATCGTCCCACCTGGGAGACTGTGTCGGGGGCTGGCTGGGAAAGAA	74829358	74829506	74829308	74829360	1	7	ENSSSCG00000001982.3	74826913	74830017	None	8050	1930	195920	Yes
CCCAGGGAGAGGGCTGGAGGGGACCAGGAATGTATGTTTTGGGGACACAGAG	75033281	75033400	75033231	75033283	1	7	ENSSSCG00000001993.4	75021787	75045153	TGM1	8050	1930	195920	No_or_no_constitutive_exon
GCAGAGGGCCAGAGACCATCTAACTGTGGGGTCCTATTTCTTGGGGACAGCA	75984515	75984649	75984465	75984517	1	7	ENSSSCG00000002034.3	75951052	75990083	ACIN1	8050	1930	195920	Yes
AAGTGCTGAACCTCACTCAGTCTTTGTCTTTCTTGGGTTGGGGAGTGCAGAC	76112227	76112313	76112177	76112229	1	7	ENSSSCG00000030045.2	76110728	76124944	PRMT5	8050	1930	195920	Yes
CTTGTTATCCTAACACATTCCCATCCTCTCCCCACGTGGCGGGACCGCAGCA	76180015	76180323	76180373	76180321	-1	7	ENSSSCG00000002039.3	76174502	76186094	MMP14	8050	1930	195920	Yes
ATCCAGGAAGGAGATGCAGTCTCCATCAACTGCAAACCTTGCTGGGAAAGGC	76839985	76840134	76840184	76840132	-1	7	ENSSSCG00000037203.1	76839985	76878916	None	8050	1930	195920	No_or_no_constitutive_exon
ACTACTGCGCCCTGAGTGACACAGTGAGAAGGGCTGCAGGGGGAGCTGAGCA	77326977	77327173	77327223	77327171	-1	7	ENSSSCG00000023790.2	77326977	77332750	None	8050	1930	195920	No_or_no_constitutive_exon
AAATAACTCGGTTTTGTTGGGATTCTTTTGTTGTCATGTTGCTGGGAAAGGC	77707933	77708016	77707883	77707935	1	7	ENSSSCG00000029544.2	77689550	77716772	RAB2B	8050	1930	195920	Yes
AGAATGAGGACAGCCTTGCTCCGGTTAACCGTAGCAGGCAGGGACCTGAGGG	77883631	77883726	77883776	77883724	-1	7	ENSSSCG00000002129.3	77814775	77887875	RPGRIP1	8050	1930	195920	No_or_no_constitutive_exon
TCGGAGGTGCTGCTCTATGCCAACAAGAAGCTGAGCCCCTAGTGGGCCAGAT	77895682	77895817	77895632	77895684	1	7	ENSSSCG00000033147.1	77895629	77895817	None	8050	1930	195920	No_or_no_constitutive_exon
CCCTAAAAAGCAAAAAAAAAAAAAAAAAAAAAAAAAAGAATGGGTAACAGAA	78223843	78223855	78223905	78223853	-1	7	ENSSSCG00000021866.2	78220274	78236747	EDDM3B	8050	1930	195920	No_or_no_constitutive_exon
CAGGCCTCCTCCCTCTTCTTTCCTGCCTTCTCTGCCTCCCATGGGGTCAGTT	78516387	78516521	78516337	78516389	1	7	ENSSSCG00000002142.3	78491052	78530146	TEP1	8050	1930	195920	No_or_no_constitutive_exon
CTTTGTTGGATGTTCCTCCAATTTTATTTCTTTTTTTCTTTGGGAACAAGTG	78941825	78942390	78942440	78942388	-1	7	ENSSSCG00000025366.2	78941774	78942762	None	8050	1930	195920	No_or_no_constitutive_exon
TTTTAAAGAACTAAGTTCTGAGAGTTCCTGCTGTGGCACAATGGGTTAAGAA	80409868	80410700	80409818	80409870	1	7	ENSSSCG00000027051.2	80391188	80448354	EMC7	8050	1930	195920	No_or_no_constitutive_exon
TGAAACCAAAGAGAAATGATGAGGCCAAGGGACTAGGGATGCAGTTAAAGGG	80638529	80638555	80638479	80638531	1	7	ENSSSCG00000029474.2	80626015	80639728	None	8050	1930	195920	No_or_no_constitutive_exon
TGAGCTGAAAGCTGCCACTGCGGCTGCCCCAGGTATCCGGGTAAAGACAGCC	80638614	80638790	80638564	80638616	1	7	ENSSSCG00000029474.2	80626015	80639728	None	8050	1930	195920	No_or_no_constitutive_exon
GCCTTATTGTCACAGGCTGTGCAGTTGATCTGAAATCTTGAATGGGGGAGTC	80873252	80873456	80873506	80873454	-1	7	ENSSSCG00000033958.1	80641123	81034342	None	8050	1930	195920	No_or_no_constitutive_exon
TGCACTCTGTCAACTCACCTGACCACACTGAATTCCCTGGGGGTAAACAGAT	80685725	80685899	80685949	80685897	-1	7	ENSSSCG00000033958.1	80641123	81034342	None	8050	1930	195920	No_or_no_constitutive_exon
ATATGGAAATTCTTGGTTATGATCAAAATTTCTTTTATTTCCATGGGAAGAA	81263665	81263730	81263615	81263667	1	7	ENSSSCG00000002251.3	81258529	81270128	None	8050	1930	195920	No_or_no_constitutive_exon
TTTCTCCTTTTTTTTTTTTTTTTTGTTGTTGTTGTTTTTCGGGATATTAGGT	81660628	81660791	81660841	81660789	-1	7	ENSSSCG00000002252.4	81656765	81669590	ARRDC4	8050	1930	195920	No_or_no_constitutive_exon
ACCGCTTCGACTGCGAGACCAACCAGTGGACTCGATTGGGGACATGACAGCC	88262923	88263117	88263167	88263115	-1	7	ENSSSCG00000002258.2	88262923	88264691	KLHL25	8050	1930	195920	No_or_no_constitutive_exon
CGGGTGGGCAGGGACTGAGCTCACCAGCCGCCCTGGTGGGGCAGGGCCAGGA	88810220	88813203	88810170	88810222	1	7	ENSSSCG00000002276.3	88764470	88833698	PLEKHG3	8050	1930	195920	No_or_no_constitutive_exon
CCACTTTTTGTTATATGTCCCTCTTTACTCTCTCCTCAAGACTTGGGGAGAA	92564371	92564422	92564472	92564420	-1	7	ENSSSCG00000036702.1	92550703	92644567	ACTN1	8050	1930	195920	No_or_no_constitutive_exon
AGGGCCCAGAGTCGGGTGGTCTGACAAGGGCCTCCTTCCCGGGTGAGCAGGA	92556046	92556226	92556276	92556224	-1	7	ENSSSCG00000036702.1	92550703	92644567	ACTN1	8050	1930	195920	No_or_no_constitutive_exon
GAGGGGCGGGGCGGGCAGGAGGGGAGGATGCAGTGGAACTGGGGCCGCAGGG	93184948	93185098	93184898	93184950	1	7	ENSSSCG00000002309.3	93152945	93190326	PLEKHD1	8050	1930	195920	Yes
GCACCCTCTTACTGACTCTCTCTTAATCACAGACAAGGAAACTGGGAAAGAC	96837317	96837487	96837537	96837485	-1	7	ENSSSCG00000021676.2	96819541	96859768	None	8050	1930	195920	No_or_no_constitutive_exon
CTTCACAGGTTCATGTCTTTTCTTTCTTGTGGGTCTCTTTGGGAATGCAGGT	98065527	98065713	98065763	98065711	-1	7	ENSSSCG00000002373.2	98065527	98074822	PROX2	8050	1930	195920	No_or_no_constitutive_exon
ACTGCTGTGATGACCTGGATAAGGTACAGAGGTTGGGAGGAGGGACCGAGTT	98328276	98328345	98328395	98328343	-1	7	ENSSSCG00000037752.1	98328186	98328417	None	8050	1930	195920	No_or_no_constitutive_exon
ATCGGGAGTCAGTTTTATCTTTTTTTTCTGTGGGGTTGGGGACTGGATAGGA	98942606	98942710	98942556	98942608	1	7	ENSSSCG00000025984.3	98823900	99082225	TTLL5	8050	1930	195920	Yes
TTTCTGTGTGTGAAATTCATTTTCTGCTTTCCTTTCTTCCTGGGTGACAGTC	99224165	99224212	99224115	99224167	1	7	ENSSSCG00000002386.3	99158552	99254302	IFT43	8050	1930	195920	No_or_no_constitutive_exon
AACATCCCAAAAGAGCAAGAAACCCTTCACATAACTGGGAAGAACAAAAGAA	99438132	99438168	99438082	99438134	1	7	ENSSSCG00000036533.1	99435300	99440158	None	8050	1930	195920	No_or_no_constitutive_exon
TGTCCGTAGGGATGCAGAGGGGGTGGGGTTGAGGGGGCTGGAAAAGGGAGGA	99927279	99929766	99927229	99927281	1	7	ENSSSCG00000002389.3	99910939	99929766	VASH1	8050	1930	195920	No_or_no_constitutive_exon
AGGAAGGAAGGAAGGAAGGAGGGAGGGAAGGAAGGAGGGAAGGAAGGAAGGA	101010262	101010409	101010459	101010407	-1	7	ENSSSCG00000033094.1	101010262	101011488	None	8050	1930	195920	Yes
CTTCGGATGCTGAGGAAAAAGATGATGAATAAAATGTGGGAAGAAGAGAGCT	105747960	105748129	105748179	105748127	-1	7	ENSSSCG00000032618.1	105744285	105748778	None	8050	1930	195920	Yes
AAGTTTTTTTGTTTTGCGAACGATCTGACTGACCTCTCTTGGGGTTGCAGAG	110410286	110410374	110410424	110410372	-1	7	ENSSSCG00000002425.3	110377095	110449557	PTPN21	8050	1930	195920	Yes
GTATTCACTGAATACGAAAGAATTCTTAAAAAACGGCTGGTCGACGGGAGTG	110384622	110384757	110384807	110384755	-1	7	ENSSSCG00000002425.3	110377095	110449557	PTPN21	8050	1930	195920	Yes
TAGCAAAGTATTATTCTGCAGGCTTACCTAACAAAGTATTCTACAGGGAGAC	112852843	112853049	112852793	112852845	1	7	ENSSSCG00000002438.3	112831658	112875378	None	8050	1930	195920	No_or_no_constitutive_exon
GCTCCCGGGAAGGGCTGTGCGTGGCAATTACTACAATGCGGGAGATGAAGAT	112858036	112858104	112857986	112858038	1	7	ENSSSCG00000002438.3	112831658	112875378	None	8050	1930	195920	No_or_no_constitutive_exon
TTTAGCTGATTCTGTACCTTGGCTGAGTTCCCCTTCCCTCGAGGGGTCAGTG	112861513	112861614	112861463	112861515	1	7	ENSSSCG00000002438.3	112831658	112875378	None	8050	1930	195920	No_or_no_constitutive_exon
CTGGCTTTCACCAGCTCAGGGGATGGCGCAGTTGTGAATGAAGGGTACAGTG	112845175	112845315	112845125	112845177	1	7	ENSSSCG00000002438.3	112831658	112875378	None	8050	1930	195920	No_or_no_constitutive_exon
GGAAGCTGCAAGGGATACACCCAGGGCAGTGGGAGGCATTCGGGCAGGAGGA	112872913	112872946	112872863	112872915	1	7	ENSSSCG00000002438.3	112831658	112875378	None	8050	1930	195920	No_or_no_constitutive_exon
GGGAAGCAGAAGCAGGGAGGTGGGGACCAGCTTAGTGCCAATCTGGGGAGAC	112872967	112872994	112872917	112872969	1	7	ENSSSCG00000002438.3	112831658	112875378	None	8050	1930	195920	No_or_no_constitutive_exon
CCTGAGTTCCTCTGACTTGTCTCATCTTTCCCAGGAGCCCTGGGGTGAAGGC	112840875	112840947	112840825	112840877	1	7	ENSSSCG00000002438.3	112831658	112875378	None	8050	1930	195920	No_or_no_constitutive_exon
TAACAGTGCCCCACCTGTAGAACTGATGGATAAAAGGGACTGATTAGGAGTT	114525584	114525620	114525534	114525586	1	7	ENSSSCG00000002451.3	114035382	114541592	RIN3	8050	1930	195920	No_or_no_constitutive_exon
CCCTGGAGGGCCAGGGTGCAGGGAAGGTGGACAGTGGGGCAGCGGCAGAGGG	114139760	114140607	114139710	114139762	1	7	ENSSSCG00000002451.3	114035382	114541592	RIN3	8050	1930	195920	No_or_no_constitutive_exon
AGATGCTGTCTGAAGTCAAGTCCGCAATTGATGTGCCTGGGAGGGACCAGCA	115258774	115258796	115258846	115258794	-1	7	ENSSSCG00000040915.1	115258388	115259733	None	8050	1930	195920	No_or_no_constitutive_exon
GCTGGGACTTAACTGCTGTGGTGCCTACTTGTACCTTCTTAAGGGGCAAGCC	115258388	115258432	115258482	115258430	-1	7	ENSSSCG00000040915.1	115258388	115259733	None	8050	1930	195920	No_or_no_constitutive_exon
GGGAGGGAGGGGCGGGGCCTGTCCCCGGGCTGATGGTGGCCGGGGTGCAGTT	115322222	115322417	115322172	115322224	1	7	ENSSSCG00000002469.3	115304814	115326047	OTUB2	8050	1930	195920	No_or_no_constitutive_exon
CAGAGCCCCAGGGAGATAGCACAGTTTGTCCTGATGCAGAGGTAGGGGAGAT	115346636	115346931	115346981	115346929	-1	7	ENSSSCG00000002470.3	115328118	115348745	DDX24	8050	1930	195920	No_or_no_constitutive_exon
GTTCCCTCGTGAGATGATGGGCAGAGAATCTGGGTGAAGAGGGACGGCAGCC	115375221	115375276	115375326	115375274	-1	7	ENSSSCG00000034002.1	115375142	115375873	None	8050	1930	195920	No_or_no_constitutive_exon
CACGCTCCCCGCCCGCTTTAGGACATCGCCAGCGATTTTCCCAGGGTAAGGA	116709566	116709884	116709934	116709882	-1	7	ENSSSCG00000002495.2	116665428	116770312	SYNE3	8050	1930	195920	No_or_no_constitutive_exon
CCTAGGGGAACAGGGACACCAGCATCTCAGATGCGGGCTGGGTCAGGCAGGG	116935788	116935815	116935865	116935813	-1	7	ENSSSCG00000002498.3	116934940	116939261	TCL1A	8050	1930	195920	No_or_no_constitutive_exon
GTGTCTTTCGTTGCTGCAGGCTGACATTCTCTTGTTTTTTGGGGTATTAGGC	117539963	117540056	117540106	117540054	-1	7	ENSSSCG00000002502.3	117486123	117586587	ATG2B	8050	1930	195920	Yes
TATCCATGAAGGAGCTCACCAAGAGCACTCCGCTCCTCTCCGAGGGTCAGGC	121573406	121576725	121573356	121573408	1	7	ENSSSCG00000035805.1	121565854	121576725	DLK1	8050	1930	195920	No_or_no_constitutive_exon
GGCGACCTGCAGTGCTGTGCAGCCCTCAGACCTCGCCTGTGCTGGGACAGGT	313328	314551	314601	314549	-1	8	ENSSSCG00000027286.2	313328	325095	DGKQ	8050	1930	195920	No_or_no_constitutive_exon
GTGGCCTGTGCGACACGCACCTCCTAACGTGTTGGTTCTTGAACGGGCAGTG	1023353	1023515	1023565	1023513	-1	8	ENSSSCG00000008681.3	1018909	1038993	NELFA	8050	1930	195920	No_or_no_constitutive_exon
AGCCCAGTACCCCTCAGGCCGTCTCTGTTCCTGTCGCCCTGGGAATTCAGGT	1721140	1721300	1721350	1721298	-1	8	ENSSSCG00000008695.3	1710529	1734746	MFSD10	8050	1930	195920	No_or_no_constitutive_exon
CCTGGCCCCGGGGCTCCGGGCCGGGAGCGGTGCAGCGGGAGGCGGCGGAGCT	2444291	2444846	2444241	2444293	1	8	ENSSSCG00000008720.3	2441074	2444846	HMX1	8050	1930	195920	No_or_no_constitutive_exon
AAGGCCTGGACCCGGGCCTGGGCGGCCAGGGCCAGGGGTCCGGGCGGAAGGC	2689756	2689939	2689989	2689937	-1	8	ENSSSCG00000033873.1	2682541	2708379	TRMT44	8050	1930	195920	No_or_no_constitutive_exon
TGTGAAAGTGAGACACAAGCACGAGAAATCCGAAACAAAAAGGGACGGAGCG	3958993	3961479	3961529	3961477	-1	8	ENSSSCG00000008713.3	3945344	3992328	KIAA0232	8050	1930	195920	No_or_no_constitutive_exon
ATGGGGACTCCCCTGACCCCACTCTCTTCCTACCCTGGCGGGGGCCGCAGGT	4155184	4155323	4155134	4155186	1	8	ENSSSCG00000027178.2	4137034	4181195	MAN2B2	8050	1930	195920	No_or_no_constitutive_exon
TCAGAGATGACATGAAGTTAATCAAAGGGAAACGTGAAGAAAGGGACCAGAA	6339412	6339540	6339590	6339538	-1	8	ENSSSCG00000035462.1	6339412	6339864	None	8050	1930	195920	No_or_no_constitutive_exon
GAAGTAGATGCTTTAAAGAAGCAGCTGATGTTGTGTGTTTTTGGGAACAGGA	12595847	12595953	12595797	12595849	1	8	ENSSSCG00000023604.2	12590329	12619107	LAP3	8050	1930	195920	No_or_no_constitutive_exon
CCCAGCAGGGAGAGGGGCCGGGCCTGAGGGCAGGATGCCCTGGCGGGCAGGT	12655504	12655717	12655767	12655715	-1	8	ENSSSCG00000026232.2	12634376	12741488	FAM184B	8050	1930	195920	No_or_no_constitutive_exon
CTAATGTCCATGTGATCTGTCATAGCACTGTCCCCCTGGGAGCAGATCAGAT	33558116	33558203	33558253	33558201	-1	8	ENSSSCG00000008803.3	33389192	33605964	ATP8A1	8050	1930	195920	Yes
TGTTTCCTTTAGGATCTCTGTTGCCAAAGCTGATATTCTTAATGGGGAAGGT	34163783	34164146	34164196	34164144	-1	8	ENSSSCG00000033569.1	34162440	34167864	None	8050	1930	195920	No_or_no_constitutive_exon
TGATGGATGGCCTTTTGTCTTGTTTTGTTTTGTCTTTGGCTGGGAGTCAGGT	38438092	38438269	38438319	38438267	-1	8	ENSSSCG00000008826.3	38397686	38697194	FRYL	8050	1930	195920	Yes
AGCCGCAGAGGCAGCCAAGGAAGACACGTCGAAGGCAGAGCTTGGGGAAGAC	39563044	39563353	39562994	39563046	1	8	ENSSSCG00000021623.2	39562763	39563353	None	8050	1930	195920	No_or_no_constitutive_exon
ACAAAAATGTACATGAGCATGAGAATATTAAATCGCAGGGTGGGGGGGAGGG	40939997	40940015	40939947	40939999	1	8	ENSSSCG00000034306.1	40938513	40940015	None	8050	1930	195920	No_or_no_constitutive_exon
GCAGAAGTTGTCCCAGAGAATACTGACCTAGTGACTTGGGGGTTAGAAAGAG	41962901	41962982	41963032	41962980	-1	8	ENSSSCG00000036188.1	41962159	41964027	None	8050	1930	195920	No_or_no_constitutive_exon
TGCAGACAAACATTTGCTTATGAGATGGAATTACATGCCATGGGGAAAAGCC	41962670	41962887	41962937	41962885	-1	8	ENSSSCG00000036188.1	41962159	41964027	None	8050	1930	195920	No_or_no_constitutive_exon
TCCTCTTCCTCCCAAGAGGCTTTTGCGCTTCTGCAGTGAGGAGTGGGGAGCA	42223517	42223618	42223668	42223616	-1	8	ENSSSCG00000033612.1	42221067	42229217	None	8050	1930	195920	No_or_no_constitutive_exon
CAGGTGGCACTGGTGGGACCCCTGGAGGGACACATGGTAGGGATGGATAGAA	42222840	42222866	42222916	42222864	-1	8	ENSSSCG00000033612.1	42221067	42229217	None	8050	1930	195920	No_or_no_constitutive_exon
GCCCCAGCCCCCAATAGAATAGGGCGCACATGGTGGGGGTGGGGGGGGAGGG	42221067	42221081	42221131	42221079	-1	8	ENSSSCG00000033612.1	42221067	42229217	None	8050	1930	195920	No_or_no_constitutive_exon
TCCTCTTCCTCCCAAGAGGCTTTTGCGCTTCTGCAGTGAGGAGTGGGGAGCA	42366074	42366153	42366203	42366151	-1	8	ENSSSCG00000035177.1	42364759	42366824	None	8050	1930	195920	No_or_no_constitutive_exon
TCCTCTTCCTCCCAAGAGGCTTTTGCGCTTCTGTGGTGAGCAGCAGGGAGCA	42403085	42403192	42403242	42403190	-1	8	ENSSSCG00000040360.1	42401965	42403797	None	8050	1930	195920	No_or_no_constitutive_exon
TGCTGCCAGAAGCAGATGAGTGGTGTGATGATAGTGGGGGTGGGGGACAGGG	42402864	42403074	42403124	42403072	-1	8	ENSSSCG00000040360.1	42401965	42403797	None	8050	1930	195920	No_or_no_constitutive_exon
ATGAAGAGCTGGGGGGTGGCTCCCGGCATCCTCTAGGGGGAGAACCTGAGGC	42402708	42402832	42402882	42402830	-1	8	ENSSSCG00000040360.1	42401965	42403797	None	8050	1930	195920	No_or_no_constitutive_exon
CAGGTGGCACTGGTGGGACCTCTGGAGGGACACATAGTAGAGATGGGTAGAA	42402409	42402435	42402485	42402433	-1	8	ENSSSCG00000040360.1	42401965	42403797	None	8050	1930	195920	No_or_no_constitutive_exon
CATGTGCCACCTGGGAAACTGAGCGCCCACCCTGTCTAGGGGGGGCCAAGGC	42401965	42402168	42402218	42402166	-1	8	ENSSSCG00000040360.1	42401965	42403797	None	8050	1930	195920	No_or_no_constitutive_exon
TCCTCTTCCTCCCAAGAGGCTTTTGCGCTTCTGTGGTGAGCAGCAGGGAGCA	42466147	42466254	42466097	42466149	1	8	ENSSSCG00000038981.1	42465454	42467376	None	8050	1930	195920	No_or_no_constitutive_exon
TGCTGCCAGAAGCAGATGAGTGGTGTGATGATAGTGGGGGTGGGGGACAGGG	42466265	42466475	42466215	42466267	1	8	ENSSSCG00000038981.1	42465454	42467376	None	8050	1930	195920	No_or_no_constitutive_exon
ATGAAGAGCTGGGGGGTGGCTCCCGGCATCCTCTAGGGGGAGAACCTGAGGC	42466507	42466631	42466457	42466509	1	8	ENSSSCG00000038981.1	42465454	42467376	None	8050	1930	195920	No_or_no_constitutive_exon
GTGGCACTGGTGGGACCTCTGGAGGGACACATAGTAGAGATGGGTAGAAGAT	42466907	42467063	42466857	42466909	1	8	ENSSSCG00000038981.1	42465454	42467376	None	8050	1930	195920	No_or_no_constitutive_exon
TGTGCCACCTGGGAAACTGTGAGCGCCCACCCTGTCTAGGGGGGGCCAAGGC	42467173	42467376	42467123	42467175	1	8	ENSSSCG00000038981.1	42465454	42467376	None	8050	1930	195920	No_or_no_constitutive_exon
CGGCAGCGGCGGCGGCGCTGGGCCGGGAGGAGGCGGCCGAGGGCGCGGAGCG	48021628	48021724	48021578	48021630	1	8	ENSSSCG00000008881.3	48020694	48277458	RAPGEF2	8050	1930	195920	No_or_no_constitutive_exon
TCCTGTCTCTTCAATCATCGGAAAAGTCCTTTTTGGGGGAAAGGATTCAGTT	52371520	52371546	52371470	52371522	1	8	ENSSSCG00000038524.1	52371204	52441134	None	8050	1930	195920	No_or_no_constitutive_exon
CCATGGAGCACCCTGAGGTGGAGGTGATCAAAGCTCCAGTCGGGGAGAAGCT	54323137	54323441	54323087	54323139	1	8	ENSSSCG00000038472.1	54322855	54323660	None	8050	1930	195920	No_or_no_constitutive_exon
GTTTTCAAAAGGTTTATTCTGTTCACTGATTTATCCTGTTGGCTGGGCAGGT	55749264	55749360	55749214	55749266	1	8	ENSSSCG00000008900.3	55729246	55760635	SRP72	8050	1930	195920	Yes
ATTGTAAAATAACCAATTTTTTCTCAATTCTTTTTCCATTCTTGGGGAAGGA	55775738	55776466	55775688	55775740	1	8	ENSSSCG00000008899.3	55763807	55776466	ARL9	8050	1930	195920	No_or_no_constitutive_exon
CGCGAGGCGGTCGTCCAGCTGAGCTCCTGGGCTGCCCATGGGGAGCCCAGAG	55787227	55787653	55787177	55787229	1	8	ENSSSCG00000032353.1	55786079	55829693	THEGL	8050	1930	195920	No_or_no_constitutive_exon
CCAGGTCTAGGCCCTACGGGAGCGGCTACTCTCTGCGACACGGGGGGCAGCT	56236445	56236492	56236542	56236490	-1	8	ENSSSCG00000037908.1	56236074	56236681	None	8050	1930	195920	No_or_no_constitutive_exon
CGGGAAGCACACCACCAGCACTACCCTTCGGACCACAACTTGGGGTGCAGGC	60634726	60634931	60634676	60634728	1	8	ENSSSCG00000026129.2	60630116	60792899	ADGRL3	8050	1930	195920	No_or_no_constitutive_exon
GAGTATTTCGCACCTTGGTTATGACAGTGGAACCTGGGTTTGGAGGGCAGAA	65321028	65321054	65320978	65321030	1	8	ENSSSCG00000016152.3	65320593	65321134	None	8050	1930	195920	No_or_no_constitutive_exon
GTTTTAGGAACAAGAGAATAAGTAAGTCATTTGTTTCCCTTGGGGTGCAGGA	67566024	67566192	67565974	67566026	1	8	ENSSSCG00000025514.2	67495463	67582142	None	8050	1930	195920	Yes
ATAATGACCACACACCTTATGTCTCTTATCTTAATTCTCTTCTGGGAAAGGC	69755919	69756146	69755869	69755921	1	8	ENSSSCG00000023426.2	69732182	69773455	None	8050	1930	195920	Yes
CTTTGCCCTCCGCGCGCCGCTGCGCTGCCTGCTCTCGCTGTGGGGTTGAGTC	72379380	72379591	72379330	72379382	1	8	ENSSSCG00000008984.3	72379053	72443865	SHROOM3	8050	1930	195920	No_or_no_constitutive_exon
GCCGGGAGGCCACCCTCCTGCCGGCCACTGCAGCGGGGGGTGGCGGGGAGCC	72410046	72410350	72409996	72410048	1	8	ENSSSCG00000008984.3	72379053	72443865	SHROOM3	8050	1930	195920	No_or_no_constitutive_exon
GATTTTATTAATATCGCCTTTTGATGGTTTGCCTTTTCGGGGGTGTTAAGGA	73718076	73718160	73718026	73718078	1	8	ENSSSCG00000008991.4	73503708	73958731	FRAS1	8050	1930	195920	No_or_no_constitutive_exon
TCCCCGCCGCCACCTCTGTTTCGCGGCTGCCAGGCGGGGGCCGAGGAGAGTC	77970585	77970599	77970535	77970587	1	8	ENSSSCG00000009021.3	77970050	78680250	LRBA	8050	1930	195920	No_or_no_constitutive_exon
AATTACCTGAAACCCCGGGCAGAAGAGGAGAGGAGGATAGCAGCTGGGAGAA	79016631	79016673	79016723	79016671	-1	8	ENSSSCG00000040704.1	79016577	79017088	None	8050	1930	195920	No_or_no_constitutive_exon
TTACCCAACACAAAGGCCCTATCCAAAACCTTCACCTTCCAGTGGGAAAGAC	93940059	93940070	93940120	93940068	-1	8	ENSSSCG00000036969.1	93940059	93940690	None	8050	1930	195920	No_or_no_constitutive_exon
CCAGCATCCTGCACACCGAGGAAATGTGCTTCCTGAGGGAGTGGGCATAGGG	96289488	96289675	96289438	96289490	1	8	ENSSSCG00000033243.1	96289416	96290759	None	8050	1930	195920	No_or_no_constitutive_exon
CATTAGAATTTTACATGGGTGCCTCCAGCCAGCCACGCCTGCATTGGGAGAT	102525326	102525348	102525398	102525346	-1	8	ENSSSCG00000035903.1	102524536	102525712	None	8050	1930	195920	No_or_no_constitutive_exon
CACCCTCCATACCAAAAGGTGTTGAAAGTAAAATAGCCTTAATTGGGAAGAA	103849847	103849907	103849957	103849905	-1	8	ENSSSCG00000009102.2	103849456	103850387	None	8050	1930	195920	No_or_no_constitutive_exon
ATAAACTGAATAGGCAAAAATTAGGCTACTTACTTTTATGGGAATGGCAGTG	103919242	103919364	103919192	103919244	1	8	ENSSSCG00000009103.3	103918399	103919788	None	8050	1930	195920	No_or_no_constitutive_exon
CCCAGCTTGGCTGATGCCCTCATTGGTTCTCTGATTCTGGCTGGGGGAAGGT	108382675	108382861	108382625	108382677	1	8	ENSSSCG00000038163.1	108382122	108383272	None	8050	1930	195920	No_or_no_constitutive_exon
CTCTTCCTGCTCTCTTTTTTCCATCTTGCATGGCATCTTGGGGCGGCCAGGA	109341057	109341106	109341156	109341104	-1	8	ENSSSCG00000009125.3	109316071	109519235	ANK2	8050	1930	195920	Yes
GACCCCAGAATCCAGAAGAGCAGCCCGTGCTTCCTCCATAGGGTTAAGAGAG	109334397	109334630	109334680	109334628	-1	8	ENSSSCG00000009125.3	109316071	109519235	ANK2	8050	1930	195920	No_or_no_constitutive_exon
CCTTGGAGACAAGTTAGCAGATGAAGAGGTTGATGAAATGAGCAGGGAAGCA	109905732	109907157	109905682	109905734	1	8	ENSSSCG00000037176.1	109905224	109907157	None	8050	1930	195920	No_or_no_constitutive_exon
TCTGTGCCAGGTCTCGTGGCAGGAGGGCTGCAACCCCACACAGGGGCAAGCC	110028877	110028998	110028827	110028879	1	8	ENSSSCG00000009118.3	110024158	110028998	None	8050	1930	195920	No_or_no_constitutive_exon
GCTCGCACCCTGAAGCCTGATGACTTTGAAAAACTCTTGGCAGGGGTGAGGC	110256363	110256434	110256484	110256432	-1	8	ENSSSCG00000039387.1	110241221	110261246	None	8050	1930	195920	No_or_no_constitutive_exon
GGCCCCACTACTAATTGGGTTTTTTTTTTTTCTCTTTTCACTGGGGAAAGGG	113271869	113271914	113271819	113271871	1	8	ENSSSCG00000039813.1	112866647	113334099	None	8050	1930	195920	Yes
CATCACGAATAGGGGCCGGGTGAGAAGAGAACGGGGGGAAGAGTGTGCAGCA	119620956	119620973	119621023	119620971	-1	8	ENSSSCG00000035088.1	119587110	119739310	None	8050	1930	195920	No_or_no_constitutive_exon
TGAACCCCTGGTAATAGAACTGTTTAACTTTATACCAAGAAGTTTGGGAGAG	121544483	121544564	121544614	121544562	-1	8	ENSSSCG00000036617.1	121544334	121544683	None	8050	1930	195920	No_or_no_constitutive_exon
AAAAGAAGAACCTCCTGGCCTCGATATCCTGGACGCAAGGGCAAAGGCAGAA	129868830	129869489	129868780	129868832	1	8	ENSSSCG00000039821.1	129867163	129869489	GPRIN3	8050	1930	195920	No_or_no_constitutive_exon
GATTGTTACTGTTCATAACGATAACATTTGTGCTTTAGGTGGGAACCCAGTT	130973684	130973830	130973634	130973686	1	8	ENSSSCG00000009213.4	130964739	130992147	None	8050	1930	195920	No_or_no_constitutive_exon
CCCAACAAGGTGACCGCACAGAAGGGAACGAAGGTCTCCAAAGGGAAAAGGG	132478113	132478195	132478245	132478193	-1	8	ENSSSCG00000035084.1	132475290	132481049	None	8050	1930	195920	No_or_no_constitutive_exon
TTCCTACCCCCTACTTCACATAGTTTTTGCCTAATACATTTTGCGGGAAGGG	132477066	132477122	132477172	132477120	-1	8	ENSSSCG00000035084.1	132475290	132481049	None	8050	1930	195920	No_or_no_constitutive_exon
CGGATGACCCCGAAGAGAGTATCTGTTTGGACAGGGGATTGGGAAATGAGGG	136558687	136558844	136558637	136558689	1	8	ENSSSCG00000032862.1	136557659	136558844	None	8050	1930	195920	No_or_no_constitutive_exon
GCGGGGAGCACTGGTGGCCGGGCAGGCGGAGGGGCCGGAGTCGGGGGGAGGC	674997	675305	674947	674999	1	9	ENSSSCG00000014568.3	665306	702718	ST5	8050	1930	195920	No_or_no_constitutive_exon
CTCTTCTCTGCCCTGACCGCCTTCCTCCCCGGTGCTGGCGGCGGGCGCAGGT	694169	694310	694119	694171	1	9	ENSSSCG00000014568.3	665306	702718	ST5	8050	1930	195920	No_or_no_constitutive_exon
GACGCCGGGCGCGCTTCGGCGGGGCGGCCGGTCCTCGGGCGGGCGGCGAGCG	1049532	1049570	1049620	1049568	-1	9	ENSSSCG00000033140.1	1049532	1050240	None	8050	1930	195920	No_or_no_constitutive_exon
CTGAGACTGACCGAGCCTTCTGCCCCTGTCTGTCTGGCTGTGGGGACCAGCT	3147995	3148091	3148141	3148089	-1	9	ENSSSCG00000023272.2	3144164	3159868	ILK	8050	1930	195920	Yes
GAGCCCTATGTGGCTTTTTTGTTTGAAGGGTTGATTGGGATGAAGTATAGAC	3716757	3716785	3716707	3716759	1	9	ENSSSCG00000031400.1	3715136	3716785	None	8050	1930	195920	No_or_no_constitutive_exon
TTCATCCTTCGTTCCGTATTAGGCATTTCATCCCCCGAGGGGAGGTGAAGGC	4467629	4467875	4467579	4467631	1	9	ENSSSCG00000037758.1	4466917	4467875	None	8050	1930	195920	No_or_no_constitutive_exon
TATTTATTATGCACTCTTCTGTTCAGCCCCAGCTCCTAGGGGCTGAACAGAT	4812944	4813060	4813110	4813058	-1	9	ENSSSCG00000036777.1	4812944	4818724	None	8050	1930	195920	No_or_no_constitutive_exon
CTCATCAACAGAAGAGAGACAGCAGGGAAGGAGTCTAGATGATTGGGAAGAT	4817890	4817929	4817979	4817927	-1	9	ENSSSCG00000036777.1	4812944	4818724	None	8050	1930	195920	No_or_no_constitutive_exon
GGATCTCCATCCCCTTCTGTGCTCTACCATCTCCATGGTGGGAACGCCAGCA	4889125	4889599	4889649	4889597	-1	9	ENSSSCG00000031238.1	4888795	4889746	None	8050	1930	195920	No_or_no_constitutive_exon
GAAGACACTGCGTCCAGCCGGTGTCCCGAATAACCGCTGGTTGGCGGGAGGA	5258534	5258577	5258627	5258575	-1	9	ENSSSCG00000034621.1	5257294	5258719	None	8050	1930	195920	No_or_no_constitutive_exon
ATCTTAAAATGGCACAGATTGGAGGGGCCATCATCACCAGGGGATGCTAGCA	5391018	5391500	5391550	5391498	-1	9	ENSSSCG00000039411.1	5391018	5391956	None	8050	1930	195920	No_or_no_constitutive_exon
AGCAGCGGGCAGCGTCCACCGCAGTGCCACCAGGTGTTCCGAGGGTGCAGGG	6436338	6436645	6436695	6436643	-1	9	ENSSSCG00000038255.1	6433176	6437424	ART1	8050	1930	195920	No_or_no_constitutive_exon
CAGCAGAGGGGCTCACACACTGCCTCGCTGCTTCCTCCCTGGGGTTACAGGC	6594308	6596423	6594258	6594310	1	9	ENSSSCG00000014800.3	6488480	6596423	RNF121	8050	1930	195920	No_or_no_constitutive_exon
AACTGGAGGCATATAAAGGCTTTTCAACCGAATGAAAATGGGTATCAGAGAA	7096098	7096572	7096048	7096100	1	9	ENSSSCG00000029725.2	7095391	7096572	None	8050	1930	195920	No_or_no_constitutive_exon
GTTCTGTGGCCTTGGCTACACCCTTGATCCATGTCTGGGATGGGGGGCAGGA	7357898	7358019	7357848	7357900	1	9	ENSSSCG00000014819.3	7346992	7360185	ATG16L2	8050	1930	195920	No_or_no_constitutive_exon
CCTGCTCATCCTGTGGGTAACGCCCTGATCCTGGTGGCCGTGGGACAGAGCC	9400862	9401105	9401155	9401103	-1	9	ENSSSCG00000032512.1	9400317	9401274	None	8050	1930	195920	No_or_no_constitutive_exon
ACCACAGGAGGCAGAAAAATCCTCAACCTTCTGAAGAAGGGGTAGACCAGGA	10084768	10084874	10084924	10084872	-1	9	ENSSSCG00000032874.1	10084649	10085004	None	8050	1930	195920	No_or_no_constitutive_exon
CCCTGAAGAAATGATAAAGAGAAGCGGATGAGTTGGAAAGGTTAGGGAAGAG	10084715	10084741	10084791	10084739	-1	9	ENSSSCG00000032874.1	10084649	10085004	None	8050	1930	195920	No_or_no_constitutive_exon
GTCCCCGAGCACTGCTCTGTGTCTGACCCTGGCTGGGCTCGGGGGCACAGGG	10870795	10870824	10870874	10870822	-1	9	ENSSSCG00000031998.1	10837936	10877129	None	8050	1930	195920	No_or_no_constitutive_exon
AGATTTGATTTCTGTTTTTTAAAGCCATGGTTTGGCTGCTTGATGGGGAGTG	10866856	10866898	10866948	10866896	-1	9	ENSSSCG00000031998.1	10837936	10877129	None	8050	1930	195920	No_or_no_constitutive_exon
CCCAGCTGGGGATGATGGGGAGACGGGAGGGGAAACCAAGTGGGCAGGAGGG	10861471	10861683	10861733	10861681	-1	9	ENSSSCG00000031998.1	10837936	10877129	None	8050	1930	195920	No_or_no_constitutive_exon
CCCACCCTGCCAGGGCCTCTGGGGGTCTACCCTTGGCCGTCCAGGGACAGTC	10872775	10872946	10872996	10872944	-1	9	ENSSSCG00000031998.1	10837936	10877129	None	8050	1930	195920	No_or_no_constitutive_exon
GGCAGGAGGCTGGCTCAGTACGTCGTGTTGGACACAGATGGTCGGGGAAGCC	10866120	10866182	10866232	10866180	-1	9	ENSSSCG00000031998.1	10837936	10877129	None	8050	1930	195920	No_or_no_constitutive_exon
CTGGGAGAACGGGGCTGATGCAGTGCAGTGTGCCCTGCACTTGGGAACAGAA	10956393	10956612	10956343	10956395	1	9	ENSSSCG00000014872.3	10956113	10956612	None	8050	1930	195920	No_or_no_constitutive_exon
AGTGCTCAGGAATACCATAAACTCCATAATCCCTGTAAACAGCCAGGGAGGG	11494642	11494675	11494725	11494673	-1	9	ENSSSCG00000022052.2	11494431	11572230	None	8050	1930	195920	No_or_no_constitutive_exon
CTCTGAGATTAAGGGCCTCCTGTCCTTTTCTTCCACAGCTGGGGCCTGAGAA	11748405	11748475	11748525	11748473	-1	9	ENSSSCG00000014877.3	11681642	11803749	None	8050	1930	195920	No_or_no_constitutive_exon
TCTAATCCAGTGTTATTGCATTATGTAATTGTTCTCCCTGGGAAAAGCAGAA	19856284	19856308	19856358	19856306	-1	9	ENSSSCG00000014913.3	19835302	19947213	PICALM	8050	1930	195920	No_or_no_constitutive_exon
TTCTCGCCTCTTGCTACTCTGCACCCAGACGGACCCGCACGGGCAGGCAGAG	26520299	26520413	26520249	26520301	1	9	ENSSSCG00000014952.3	26514817	26525123	IZUMO1R	8050	1930	195920	No_or_no_constitutive_exon
CCATCACAGGTGGGGCTTCTTCGAGGCAGGCCATGGGGTGGTGGCGGCAGCT	26517309	26517429	26517259	26517311	1	9	ENSSSCG00000014952.3	26514817	26525123	IZUMO1R	8050	1930	195920	No_or_no_constitutive_exon
ATATGCCAGGTATGTCAAAATGGTTCAAGTGTTCCAGGGATGGCAATAAGAA	36382477	36382649	36382427	36382479	1	9	ENSSSCG00000035345.1	36381807	36383253	None	8050	1930	195920	No_or_no_constitutive_exon
GCCAAGCACAGGAGGCTATATCCAGGGGTTTGGGCGGGAGGACTAATAAGAC	39060090	39060110	39060040	39060092	1	9	ENSSSCG00000015018.3	39059576	39061683	C11orf53	8050	1930	195920	No_or_no_constitutive_exon
CACGGCTACTACGTCCGGCCACGGGCAGCCCAAGCGGCGGAGGGCAGCAGGG	39643527	39643789	39643477	39643529	1	9	ENSSSCG00000015027.3	39623883	39660648	None	8050	1930	195920	No_or_no_constitutive_exon
GGATGTGAAGCACTTCTCCCCCGAGGAACTCAAGGTCAAGGTGTTGGGAGAT	39640394	39640432	39640482	39640430	-1	9	ENSSSCG00000036724.1	39638505	39643530	CRYAB	8050	1930	195920	No_or_no_constitutive_exon
CTGTCTCTTGTCTTTTCTTTTCGTCTGTGTTCCATCCATGGGATGTGCAGAT	40919904	40919919	40919854	40919906	1	9	ENSSSCG00000015045.4	40721254	40960966	NCAM1	8050	1930	195920	No_or_no_constitutive_exon
TCTCCTACCGGCTATGTGTCCCCCACTCCCGCCCCGCCCGGGGTGCACAGGT	41586572	41586794	41586522	41586574	1	9	ENSSSCG00000024497.2	41575029	41589312	HTR3A	8050	1930	195920	No_or_no_constitutive_exon
ATAGTTGCACCAACAAAGACTAAGCGGAGATAAAATCAGGGAGAAACTAGAC	42111863	42111983	42112033	42111981	-1	9	ENSSSCG00000026203.2	42104707	42115909	NXPE4	8050	1930	195920	No_or_no_constitutive_exon
TTATTTCCTCTGATACGATTAATGGTATATGCTTTCTGTTTGGGATGCAGAG	44278270	44278394	44278444	44278392	-1	9	ENSSSCG00000015071.3	44223231	44471717	SIK3	8050	1930	195920	Yes
TCCCTTTGGTGTCTGTAAAGACTGGCTGATCTGGCGGGGGTGGGGGGCAGCC	44733356	44733386	44733306	44733358	1	9	ENSSSCG00000015080.3	44670823	44751255	CEP164	8050	1930	195920	No_or_no_constitutive_exon
TACAGACAGAAGTGTCTTCAGTCGGATTTGGGGAACTGCAGCTGTGGGAGGG	45534750	45534780	45534830	45534778	-1	9	ENSSSCG00000015089.3	45506208	45537304	JAML	8050	1930	195920	No_or_no_constitutive_exon
GTCCCTATATAAGACTCCTGACCCAGTCTCTTTTGCTTTCTTGGGGGCAGGT	45684640	45684945	45684590	45684642	1	9	ENSSSCG00000015094.4	45645026	45702018	CD3G	8050	1930	195920	No_or_no_constitutive_exon
AATCAGACGCAGTAGTGCCAATTTTCACTGGATGTCTTTTGGGTTCAAAGGT	45798814	45798921	45798764	45798816	1	9	ENSSSCG00000023324.2	45743477	45823883	KMT2A	8050	1930	195920	Yes
CCCCTTCCTCCCACCCCAGCCGGAGTCGCAGTGGAGCTGGAGCGCGGGAGCG	45863919	45863943	45863869	45863921	1	9	ENSSSCG00000030053.2	45862079	45898254	ARCN1	8050	1930	195920	No_or_no_constitutive_exon
GTGTGTTCTGTTTCTCCCCTGTGCCCGCCCCCTCCCCCTCGGGCGACCAGGA	45927895	45928534	45927845	45927897	1	9	ENSSSCG00000024578.2	45902049	45950115	PHLDB1	8050	1930	195920	Yes
CGGGGGAGAAGAGGGAGGCTATGGGCACTGAGTCCTGCCTTTGGGGGCAGGA	45939344	45939491	45939294	45939346	1	9	ENSSSCG00000024578.2	45902049	45950115	PHLDB1	8050	1930	195920	Yes
TGGGGCCAGGCTGATGGGCCTTATCTCTCTCTCCACCTGGCTGAGGGCAGCA	46302633	46302764	46302583	46302635	1	9	ENSSSCG00000015108.3	46300042	46311693	HMBS	8050	1930	195920	No_or_no_constitutive_exon
GGGGCCGCGCCCCCAGGCCCGCTCCCCTCCCGGCGGGCCCACTGGGCAAGCC	46308905	46308994	46309044	46308992	-1	9	ENSSSCG00000040684.1	46308905	46313312	None	8050	1930	195920	No_or_no_constitutive_exon
AGGAGGCTGAGCTCCTGTTAAGCTGAAGTTCTGTCATCTTGCCAGGGCAGAT	46410608	46410674	46410724	46410672	-1	9	ENSSSCG00000015109.3	46406284	46411823	CCDC153	8050	1930	195920	No_or_no_constitutive_exon
CAGAAAAATCCACGGGCAGTGCGGCAGGCGAGGAGGTACGGGGCCTGGAGTA	47360736	47360869	47360686	47360738	1	9	ENSSSCG00000036307.1	47345445	47362989	OAF	8050	1930	195920	No_or_no_constitutive_exon
TACCATTCTCTGATGCCTCTGACCTCTTGCTCTTGGGGGGTGGGTGACAGCT	48572822	48572908	48572772	48572824	1	9	ENSSSCG00000015135.3	48434914	48653667	SORL1	8050	1930	195920	Yes
AGGGGTCTGTAGCTGTGGCCAACCCAGCCTGGGGGTGGGGAGTGGAGCAGGT	52070722	52070850	52070672	52070724	1	9	ENSSSCG00000015202.2	52068321	52082194	ROBO3	8050	1930	195920	Yes
TCTGGCAAAGCCCTCCAGGGTCCCAGCGGACTTCAAATTTGGAAGGGGAGAT	52915552	52915738	52915502	52915554	1	9	ENSSSCG00000040952.1	52914203	52916707	PATE1	8050	1930	195920	No_or_no_constitutive_exon
TCCGCACCACATGCAGCAGCGGCAGCTCCCCTAGACCTGGTGTTGGGAAGGG	57932545	57932576	57932626	57932574	-1	9	ENSSSCG00000040127.1	57932121	57932648	None	8050	1930	195920	No_or_no_constitutive_exon
TGGCTGTCTTGGGTCGCTCACCTGACAGGGTGTTGTCCCTGGGGCTGTAGGA	60493609	60493694	60493744	60493692	-1	9	ENSSSCG00000015255.3	60479029	60521492	IGSF9B	8050	1930	195920	Yes
AGTACAAAGAGAGTGGTAAGTAAATGCTTGAGTGCTTGGGGACAGTAAAGTC	63861258	63861289	63861208	63861260	1	9	ENSSSCG00000015268.3	63812102	63895080	FMO1	8050	1930	195920	No_or_no_constitutive_exon
GGTATGTATGGAAAACACAAACCAATTCTGCCTTTTGTCCTGGGAGTCAGCA	64461488	64461680	64461438	64461490	1	9	ENSSSCG00000033768.1	64460738	64475179	LAX1	8050	1930	195920	No_or_no_constitutive_exon
CAGAGCCCAGTGCTGACTGCCTGCCCCCCCCACCCCTGGGGATGGGCCAGGC	64777961	64778178	64777911	64777963	1	9	ENSSSCG00000015277.3	64731739	64779300	SOX13	8050	1930	195920	No_or_no_constitutive_exon
TGCTTTTGCCAAAACCCCAACTATTTAAAAAATGGCTGTGGAAGGGCTAGAC	64871445	64871561	64871611	64871559	-1	9	ENSSSCG00000015281.3	64869926	64912581	PLEKHA6	8050	1930	195920	No_or_no_constitutive_exon
AGAGGAGGAGGAAGACTCCTCACCCAAGACCAGTTCTCTGGGAATTGCAGAT	65664521	65664633	65664471	65664523	1	9	ENSSSCG00000022951.2	65502258	65713539	NFASC	8050	1930	195920	Yes
TCTAAAGCAGCCTCTAAACAGAGGGAGATGCTTATGGAGGATGTGGGCAGCG	66406845	66406889	66406939	66406887	-1	9	ENSSSCG00000022398.2	66398116	66435585	NUCKS1	8050	1930	195920	No_or_no_constitutive_exon
TTATCTCTTTTGGACACCTTCTGCCGGGCTGAAGACACTCATTTGGGAAGCT	67498906	67498970	67498856	67498908	1	9	ENSSSCG00000015654.4	67498812	67501564	IL20	8050	1930	195920	No_or_no_constitutive_exon
ATGGAGGAGAAGGACCAAGATGTGGGCACAAATTGATACCTCAGGGATAGAG	72137300	72137354	72137404	72137352	-1	9	ENSSSCG00000033621.1	72137300	72137734	None	8050	1930	195920	No_or_no_constitutive_exon
AGTTGATGGAAACATCCACTGAAGATCCTTCTCAGATTTGTAAGAGGGAGAA	72963814	72969654	72969704	72969652	-1	9	ENSSSCG00000027372.2	72963814	72999761	SAMD9	8050	1930	195920	No_or_no_constitutive_exon
AAAATGGTGAGCAGGAGGCTGACAATGAGGTAGAGGAATAAGGTGGGGAGGA	74374652	74374895	74374602	74374654	1	9	ENSSSCG00000036333.1	74374481	74374895	None	8050	1930	195920	No_or_no_constitutive_exon
GTTTTCATTCAAAAAATTATCTTCTCTATTACTGCTTTCGGGAATTTAAGGC	74404774	74404809	74404859	74404807	-1	9	ENSSSCG00000015328.3	74402716	74473960	SGCE	8050	1930	195920	No_or_no_constitutive_exon
ACTGGAATATTTTAAATTATATGGCTCACACTATGTTTCTATTGGGACAGTG	77852951	77853030	77852901	77852953	1	9	ENSSSCG00000015343.3	77776893	77893213	MIOS	8050	1930	195920	No_or_no_constitutive_exon
TCCTTAAACATCATCTTGGACTCCACTTTCACCGTGACACTGGGGATCAGAT	82363733	82363745	82363683	82363735	1	9	ENSSSCG00000015353.3	82102673	82363745	SCIN	8050	1930	195920	No_or_no_constitutive_exon
CAAGAACTGTAAACGGCATTTCAGTGTACCTTCCCATATTCACAGGGAAGAT	83211018	83211063	83211113	83211061	-1	9	ENSSSCG00000032598.1	83210718	83211148	None	8050	1930	195920	No_or_no_constitutive_exon
CTCTTCCTCTTCGTCACCATGAAGGTATAGTTTATAGGGTGCTGAGCGAGGC	87143357	87143498	87143548	87143496	-1	9	ENSSSCG00000035745.1	87138904	87144438	None	8050	1930	195920	No_or_no_constitutive_exon
GGCCATCATCAAAAAGTCTACAAACAATAAATGCTGGAGAGGGAGTGGAGGA	89565649	89565685	89565599	89565651	1	9	ENSSSCG00000026565.2	89560596	89565685	None	8050	1930	195920	No_or_no_constitutive_exon
TTTAAATTGTAGCAGTGTCTTACTAATTCTTCTCATTCCTTTGGGGACAGGA	90623197	90623340	90623147	90623199	1	9	ENSSSCG00000015379.3	90423290	90767352	None	8050	1930	195920	No_or_no_constitutive_exon
ATGCTCGGGGTTTCACGGGGACAAGCGCGGTCGGGCGTGGTTGCGGGGAGCC	92323358	92323458	92323508	92323456	-1	9	ENSSSCG00000037955.1	92323174	92324093	None	8050	1930	195920	No_or_no_constitutive_exon
ATGCCAGAAAAACACCTTGGCTCACCGGAATGGCAGGCATATGGGCATAGGT	100890773	100891130	100890723	100890775	1	9	ENSSSCG00000015408.3	100890538	100895402	None	8050	1930	195920	Yes
GAACTAGCAAAGTTGGGCCTGCATTCTCTTGTGGCAACAATGGGCTGAAGCT	103060692	103060886	103060936	103060884	-1	9	ENSSSCG00000035894.1	103060692	103064019	None	8050	1930	195920	No_or_no_constitutive_exon
AAGAGCACCTGTCTTTTAGGCTTTCTTTTCTTTTCTGGGCATCAGTGGAGAG	104280922	104281072	104280872	104280924	1	9	ENSSSCG00000035554.1	104273998	104828681	LHFPL3	8050	1930	195920	No_or_no_constitutive_exon
AGAGCTGGGGAGAAGGAGCAGCCTCTTAGGGCGCGAGCTGAGGGACTAAGAA	104276401	104276525	104276351	104276403	1	9	ENSSSCG00000035554.1	104273998	104828681	LHFPL3	8050	1930	195920	No_or_no_constitutive_exon
ATTCTGTCGTTGCTCCGAGAGGGTGGTTGGGGGTGGGGGCTGAAGTGAAGTT	104276537	104276592	104276487	104276539	1	9	ENSSSCG00000035554.1	104273998	104828681	LHFPL3	8050	1930	195920	No_or_no_constitutive_exon
TTTCCTATTCTATAGTTGATATGACTTAAATGAATTCCTGGAATGGGTAGTG	106121596	106121700	106121750	106121698	-1	9	ENSSSCG00000040138.1	106121596	106121812	None	8050	1930	195920	No_or_no_constitutive_exon
CCTGGTAACTGCAACACTTCCTCTGCATCTGGATATGAAGGGAGACCCAGAA	106705034	106705139	106704984	106705036	1	9	ENSSSCG00000027272.2	106698206	106748215	PIK3CG	8050	1930	195920	No_or_no_constitutive_exon
CATCCCTGGCCTGAGAACTGTCATATGCTGTGGGTGTGGGAGTGAGTGAGGG	107355222	107355233	107355172	107355224	1	9	ENSSSCG00000032314.1	107352428	107355233	None	8050	1930	195920	Yes
ACCCCCTGGGGAGCCTGCCGCCCTTGACCTGTGATGTGGATACAGGGTAGTG	107857314	107857362	107857412	107857360	-1	9	ENSSSCG00000032905.1	107778498	107885103	LAMB4	8050	1930	195920	No_or_no_constitutive_exon
CAGCTGTGAGCTTTTAGCAGCCAACGCCACAGCAGCTGGTGGATGGGAAGAT	107834214	107834234	107834284	107834232	-1	9	ENSSSCG00000032905.1	107778498	107885103	LAMB4	8050	1930	195920	No_or_no_constitutive_exon
TTCTTTAATCCCGTTTGCCCACTCACCTGCTGATATTGATGGGGAAAAAGCA	108016663	108016681	108016731	108016679	-1	9	ENSSSCG00000015445.3	107928865	108247749	NRCAM	8050	1930	195920	No_or_no_constitutive_exon
CATGAAACCTGTTCTCTGCCAGGTGCTGCAGGCCTGAGGGGTCAGGGCAGCC	113873489	113873706	113873756	113873704	-1	9	ENSSSCG00000030681.2	113873489	113895024	MYBPH	8050	1930	195920	No_or_no_constitutive_exon
CCTTGCCTCTGATAACTATGGTGATACCGACTAGCACAATGAGGGAGAAGAT	115825402	115825518	115825352	115825404	1	9	ENSSSCG00000039361.1	115824516	115827577	None	8050	1930	195920	No_or_no_constitutive_exon
AGAGGACAATTGGAAATGTTCTACTATAGAATTAGTCATAAGTGGGGGAGGG	115868832	115868886	115868782	115868834	1	9	ENSSSCG00000022742.2	115857526	115872531	PRDX6	8050	1930	195920	No_or_no_constitutive_exon
ACGGAAGAGCAAGGATTAGGACTAATCCGACTACTGGGGATCCAAGAGAGGA	116132288	116132327	116132238	116132290	1	9	ENSSSCG00000015492.3	116110588	116141290	DARS2	8050	1930	195920	Yes
TGAGGAACTGGGGTCATACCAGGCCCTACAGGAGGCACTGGGGATTAGAGCA	116907706	116907838	116907888	116907836	-1	9	ENSSSCG00000037403.1	116907469	116907941	None	8050	1930	195920	No_or_no_constitutive_exon
AACTCTTGGGAGTAGAAAGTGACTTGTCTTTGTTTTCTCTGAGGGTGCAGTG	119817486	119817598	119817648	119817596	-1	9	ENSSSCG00000039332.1	119778662	119842936	SEC16B	8050	1930	195920	Yes
AAGAACATCTGGAACGTCAGCCTTGAGCTTAAGTGCAGGGATCATGAAAGAC	121124927	121125219	121124877	121124929	1	9	ENSSSCG00000023072.2	121123275	121125458	None	8050	1930	195920	No_or_no_constitutive_exon
ATCGGATTAACATTTTACTAATCAGCTGATTTGGAGGTAAAATGGGGAAGTG	122529734	122532653	122532703	122532651	-1	9	ENSSSCG00000015539.3	122529726	122594896	STX6	8050	1930	195920	No_or_no_constitutive_exon
CCGCAGGCCGAGACGCGGGCTGCTGCGCGAGGCGGGTGGGGTGGGCAGAGGG	122580331	122580433	122580483	122580431	-1	9	ENSSSCG00000015539.3	122529726	122594896	STX6	8050	1930	195920	No_or_no_constitutive_exon
GTGGCCTTCGAGCAGCCCTCGCGCGCCACCCGCGCATCCACACGGGCAAGAG	123507750	123508050	123508100	123508048	-1	9	ENSSSCG00000015544.3	123507750	123589817	ZNF648	8050	1930	195920	No_or_no_constitutive_exon
ATGGGGTGCCAGAGGCGCGGTGCGGCCCGGAGGGCGCGAGGGGTGGAGAGGC	123761303	123761880	123761930	123761878	-1	9	ENSSSCG00000015545.3	123748778	123762547	GLUL	8050	1930	195920	No_or_no_constitutive_exon
AAATTAAATGTGTCCTTTTCTTCTTTCCTTTCCCTACCTTGGGGTTACAGGT	124461399	124461535	124461349	124461401	1	9	ENSSSCG00000015556.3	124435559	124495355	LAMC2	8050	1930	195920	Yes
GACAGTGGAAGGCCTAATTTAACTGCCTTTTTTTTTCCGGGACTGTGAAGAA	124770610	124770691	124770560	124770612	1	9	ENSSSCG00000015558.3	124696425	124775737	SMG7	8050	1930	195920	Yes
AAGAAAAAACCATCAGGAACTCTCCGTCCCCCCGGGCCTTCCGGAGGGAGAG	124773660	124773757	124773610	124773662	1	9	ENSSSCG00000038813.1	124773477	124773757	None	8050	1930	195920	No_or_no_constitutive_exon
CTTTAGAAACTTTCGCTCAAAGAACTTTCTCTTTTGACTTGGGGCGCGAGGT	130785003	130785116	130785166	130785114	-1	9	ENSSSCG00000015595.4	130772261	130785599	ATF3	8050	1930	195920	No_or_no_constitutive_exon
CACCACAGCTCATGGCAATGCCAGATCCTTAACCCACTGAGCAAGGGCAGGG	135028440	135030873	135030923	135030871	-1	9	ENSSSCG00000038506.1	135025440	135078907	None	8050	1930	195920	No_or_no_constitutive_exon
ATCCGAGGCGTGATTACTGCTAATTGTTTTACTCCCCTTTAGGAGGGAAGCT	135233433	135233602	135233383	135233435	1	9	ENSSSCG00000031141.1	135115077	135450811	ABCA13	8050	1930	195920	No_or_no_constitutive_exon
GGGACCTGCAGCACAGGGACAGGTCAGGGAGGCCACACGGGCACCGGGAGCT	135317927	135318209	135317877	135317929	1	9	ENSSSCG00000031141.1	135115077	135450811	ABCA13	8050	1930	195920	No_or_no_constitutive_exon
TACTCCACCCACTCGAGTACCAGAAGGGCGGTTCCAAAGCAGGGGGACAGCT	498936	499379	499429	499377	-1	X	ENSSSCG00000012832.3	487571	513928	MXRA5	8050	1930	195920	No_or_no_constitutive_exon
CGCTCCCTGGCGAGTCAGTGGGTCACACGGTGTCACCGTTGGGGCCACAGTC	497287	498895	498945	498893	-1	X	ENSSSCG00000012832.3	487571	513928	MXRA5	8050	1930	195920	No_or_no_constitutive_exon
GACACCCTGCGGGAAACCATCAAGTTTATGTACACGGACTGGGCGACAAGGA	2713921	2714232	2714282	2714230	-1	X	ENSSSCG00000033643.1	2704277	2722941	None	8050	1930	195920	No_or_no_constitutive_exon
AGCCCTGGTGGCAGCCTTCACGCTGCGGTCCATCAACCCTTCGGGAACAGCC	6997198	6997288	6997148	6997200	1	X	ENSSSCG00000024809.3	6977163	7017734	CLCN4	8050	1930	195920	No_or_no_constitutive_exon
GACAGTCTGAGCAGTTTAAGGTCTGCCCAAGCAATCTGTGGATGGGAAAGCA	10145054	10145101	10145151	10145099	-1	X	ENSSSCG00000039127.1	10145012	10145786	None	8050	1930	195920	No_or_no_constitutive_exon
CTCTTTTGCTAAGTGTCCCTTTTGCCTCCGTGTTTTGCTTTGGGGAATAGTA	12103262	12103457	12103507	12103455	-1	X	ENSSSCG00000012138.4	12099432	12152347	ACE2	8050	1930	195920	Yes
AGTTTGTGACTTCATATCTTTGTGTTGTCTTTCTTTTCTCGGGACAAAAGAG	15414704	15414728	15414778	15414726	-1	X	ENSSSCG00000029756.3	15370222	15518680	ADGRG2	8050	1930	195920	No_or_no_constitutive_exon
TCAGATTTACTCAATGACTATTTTGGGGGGCGGGGGGACTTGGGGATCAGAG	15723937	15724123	15724173	15724121	-1	X	ENSSSCG00000020735.3	15717415	15870561	MAP3K15	8050	1930	195920	Yes
GTGCAGCGGGGCTCGGTGGTTGATCTTGCTCCCTTGCATGAACTGGGCAGGA	16372751	16372862	16372912	16372860	-1	X	ENSSSCG00000012161.4	16325279	16423411	MAP7D2	8050	1930	195920	No_or_no_constitutive_exon
TTGTTGTGCTGCAAGGAAAGGAATGAGGCAGCTGCTGGTAGGGAACTGAGCA	16890081	16890231	16890281	16890229	-1	X	ENSSSCG00000040298.1	16890081	16891900	None	8050	1930	195920	No_or_no_constitutive_exon
TTTTCCCTTTATAGGCAGTGGTTGATGTTTGCAAAATAATGGGGAAAAAGAA	20041436	20041532	20041386	20041438	1	X	ENSSSCG00000012175.4	20021112	20051452	None	8050	1930	195920	No_or_no_constitutive_exon
ATGTACACATGCTTTTTTCCCCCTCCCATCCCCTCTCCGTGGGAAAGCAGAA	20786737	20786854	20786687	20786739	1	X	ENSSSCG00000022240.3	20756200	21102061	POLA1	8050	1930	195920	Yes
CTTCTTTAGGCTTCTAGGACTTTTTACTCAATCCAGACCGACTAAGGGAGGC	23567959	23569786	23567909	23567961	1	X	ENSSSCG00000012192.2	23566753	23569786	None	8050	1930	195920	No_or_no_constitutive_exon
CAGCAGCCGCAAGATGCGCATCGCCCCCGAGCACGTGCAGAGGGCCGGAGCC	33560998	33561068	33560948	33561000	1	X	ENSSSCG00000035325.1	33556032	33561068	None	8050	1930	195920	No_or_no_constitutive_exon
CGGCGGCAGCGGTGGTGGCGGCGGCGGCACTGGCAGCAAGGGCGCCAAAGCC	35788464	35789621	35789671	35789619	-1	X	ENSSSCG00000012241.4	35768886	35794162	None	8050	1930	195920	No_or_no_constitutive_exon
ATAGTGGCAGTCGTTAGAACTGGAATGAAGAGCAGCTGGGAAATTAGCAGGT	37324546	37324558	37324608	37324556	-1	X	ENSSSCG00000038468.1	37312278	37346640	None	8050	1930	195920	No_or_no_constitutive_exon
ACCCTTCCCCCATGGTGCTACCAAAAGCCCACCACCACTGGGTGACCAAGAA	37817336	37817366	37817416	37817364	-1	X	ENSSSCG00000033939.1	37817209	37817961	None	8050	1930	195920	No_or_no_constitutive_exon
GGTAGTGACTCAGGCCTCGGTTCTCAGGCCTCTGGCAAAGGGGGCACCAGGC	37817741	37817867	37817917	37817865	-1	X	ENSSSCG00000033939.1	37817209	37817961	None	8050	1930	195920	No_or_no_constitutive_exon
GGCTGCAGCTGGAATCCCGAGCCCAGGATGGAGACCGGCTGGGGCTTGAGGC	40222307	40222519	40222569	40222517	-1	X	ENSSSCG00000026984.3	40182934	40226931	CXorf36	8050	1930	195920	Yes
CTACATGGAGACTAAACAACATGCTACTAAAAAACCAATGGGTCAATGAGGA	41373472	41373805	41373422	41373474	1	X	ENSSSCG00000034560.1	41369158	41379383	None	8050	1930	195920	No_or_no_constitutive_exon
CTCCCTCTCTGCCCTCCACACAGAGTGACTCTACCTTGGAAACCAGGGAGCC	42654198	42654283	42654148	42654200	1	X	ENSSSCG00000024793.2	42653722	42669957	PORCN	8050	1930	195920	No_or_no_constitutive_exon
CCGGTCCAGCCCGATAAGGGGTGGAGTTAAGTGGATCGTTAAGGGTGGAGTC	42918666	42918701	42918616	42918668	1	X	ENSSSCG00000025545.2	42917385	42941887	HDAC6	8050	1930	195920	No_or_no_constitutive_exon
CTGCCTTCCTGTTCTGGACCTGCTCTCACTTGTTGTGGGGACGGGGCCAGGT	43055387	43055480	43055530	43055478	-1	X	ENSSSCG00000021106.2	43043617	43070669	GRIPAP1	8050	1930	195920	Yes
CCCCCACTGACTGGGAGTGTGCGTGTGGGGGGGTGGTCCTGGGGTGCCAGGT	43301185	43301305	43301135	43301187	1	X	ENSSSCG00000012297.4	43285442	43307204	CCDC22	8050	1930	195920	Yes
GAAGGAGGGATGGGCTGCTAACCTCTTCTCCCTTGTCCTGGGCACGGCAGAT	45970812	45971412	45971462	45971410	-1	X	ENSSSCG00000012322.4	45968813	46003215	KDM5C	8050	1930	195920	No_or_no_constitutive_exon
GGGAGGGGGGGTTGCTGCTCTGACGCTGGGCTCCTTGCTTGTGGGTGCAGGG	46014303	46014353	46014403	46014351	-1	X	ENSSSCG00000012324.4	46011387	46094817	IQSEC2	8050	1930	195920	No_or_no_constitutive_exon
CGTGTGGAGGGAGGAGGCCGGGCTGGGCCCGCGGCTCCAGGGGGCGAAAGCG	49787941	49789587	49787891	49787943	1	X	ENSSSCG00000034719.1	49787547	49789978	None	8050	1930	195920	Yes
ACTCCATTCCTGTTTTCCTTCTTTCTCCTCCTGTTTTTTGGGAATTACAGGA	51164203	51164375	51164425	51164373	-1	X	ENSSSCG00000027657.2	51158474	51231127	ZC4H2	8050	1930	195920	No_or_no_constitutive_exon
GCTGAAACTATTGTAATTCCTCCCTCTGTTCTCTTCCACTGGGACTACAGAA	52338257	52338408	52338207	52338259	1	X	ENSSSCG00000012363.4	52314700	52397381	HEPH	8050	1930	195920	Yes
CTTGTGCTAAGGTGTCCAGTGGCTTTCTTCTTTGAGTTTCAGGGGTTTAGCT	52522348	52522599	52522649	52522597	-1	X	ENSSSCG00000031779.1	52522230	52533555	EDA2R	8050	1930	195920	No_or_no_constitutive_exon
ACTGGGATGTCTGAAAAATCCAATGCTGGCTTCACCGTGGGAGGAATCAGGA	54431601	54431848	54431551	54431603	1	X	ENSSSCG00000035156.1	54431205	54431848	None	8050	1930	195920	No_or_no_constitutive_exon
TGGTGGTGCCCACAGGTGACAGGAAGAGCCACTCACATTGGGGAACCAAGCA	56060104	56060106	56060156	56060104	-1	X	ENSSSCG00000036372.1	56059897	56063426	None	8050	1930	195920	No_or_no_constitutive_exon
GACAGGAAGAGCCACTCACATTGGGGAACCAAGCAGTGTAGGGTCATAAGCG	56059897	56060089	56060139	56060087	-1	X	ENSSSCG00000036372.1	56059897	56063426	None	8050	1930	195920	No_or_no_constitutive_exon
CAGGAGGTGGGGGGTTCCCCACCCTAGCCCATGTGTGGGAAATAAATCAGGG	56272576	56272716	56272526	56272578	1	X	ENSSSCG00000031012.2	56266474	56273169	AWAT1	8050	1930	195920	No_or_no_constitutive_exon
AGGAGGGAGAGCAGTTCGTGCCGGAGTCTGATGGTGCCGCTGGGATGCAGGA	57158154	57158299	57158104	57158156	1	X	ENSSSCG00000012396.4	57150203	57174138	MED12	8050	1930	195920	Yes
TCTTTAGGGTGATGTCACAAAGAATGATGCAGATAAGAAGGTGGGGGGAGAA	59998606	59998644	59998694	59998642	-1	X	ENSSSCG00000012424.4	59998606	60313142	ABCB7	8050	1930	195920	No_or_no_constitutive_exon
TACTTCCAGAACACGCAAGGGCTCATCTTTATGGTTCATGGTAATGGGAGTG	62349254	62349289	62349339	62349287	-1	X	ENSSSCG00000030832.2	62349037	62349579	None	8050	1930	195920	No_or_no_constitutive_exon
GGCTGCCACCGTCGCCGCCTGGAGAGCTCGCCCGCAGGTGGCGGGGCCAGAG	64446826	64446849	64446899	64446847	-1	X	ENSSSCG00000038944.1	64444344	64447105	None	8050	1930	195920	No_or_no_constitutive_exon
ATCAGAGACACATATAACTAATCAATACCTCAGCCACCTCCTGGGAAAAGTA	64446224	64446266	64446316	64446264	-1	X	ENSSSCG00000038944.1	64444344	64447105	None	8050	1930	195920	No_or_no_constitutive_exon
GTTACCAGTTTTAAATTTCCGCTGTTTTCTCTCTTCCCCGGGTGATAAAGAA	74466178	74466395	74466128	74466180	1	X	ENSSSCG00000029771.2	74463058	74968349	None	8050	1930	195920	No_or_no_constitutive_exon
TCTGGCCATTTGTGGATCGGGGTTGGCCATGACTTCCGTGGGACCAGCAGAC	82908145	82908303	82908095	82908147	1	X	ENSSSCG00000012492.4	82871727	82925883	DRP2	8050	1930	195920	Yes
CTGGAGGCTTTATTTTCATCAAGGGAGTGTTGGCATAACTGGGTTGGAAGTT	83718747	83718850	83718900	83718848	-1	X	ENSSSCG00000031196.1	83718349	83719904	None	8050	1930	195920	No_or_no_constitutive_exon
CCCCACCCACAGCAACGTTCACAGCAGCAGCTCCATCTCCCAACTGGGAGCC	85955164	85955386	85955436	85955384	-1	X	ENSSSCG00000012544.3	85955164	85956422	None	8050	1930	195920	No_or_no_constitutive_exon
AAAGTTTAAAGTATGTGGGGTTATTGAATTTCTGTTTCTTGGGACTGCAGGT	87370617	87370863	87370913	87370861	-1	X	ENSSSCG00000036091.1	87369318	87427370	MORC4	8050	1930	195920	No_or_no_constitutive_exon
CGGTGCTTGGAGGATGAGGTCGTGAAGATAGGTACTGGTTTGGGATTAAGAC	92197991	92198144	92197941	92197993	1	X	ENSSSCG00000031018.2	92197908	92198144	None	8050	1930	195920	No_or_no_constitutive_exon
GGCATCACTCCATACAAATGAGGACACACTTTTCTGTTGTTTGGGGGCAGGT	97754664	97754795	97754845	97754793	-1	X	ENSSSCG00000012627.4	97748843	97771182	None	8050	1930	195920	No_or_no_constitutive_exon
GAAGATACCAATCCAAAATCTAAAACGTGTGGCCAAGTTGGGCAAGAAAGCT	105986174	105986282	105986124	105986176	1	X	ENSSSCG00000037059.1	105985488	105986282	None	8050	1930	195920	No_or_no_constitutive_exon
GTGGCCCTAAAAAGACAAAAAAGGAAGGAAGGAAGGAGGGAGGGAGGGAGGG	105985976	105986058	105985926	105985978	1	X	ENSSSCG00000037059.1	105985488	105986282	None	8050	1930	195920	No_or_no_constitutive_exon
GAGGGAGAGGGTTGGACTGCTCACATCTTTGTTATCTTTGGGAATGACAGCA	107687711	107687813	107687863	107687811	-1	X	ENSSSCG00000012667.4	107674207	107691098	IGSF1	8050	1930	195920	No_or_no_constitutive_exon
TATTCCCTTATTGGTTGCACTGTACTTAGGATACTTTAGCCAAAGGGAAGGG	107843531	107843698	107843481	107843533	1	X	ENSSSCG00000026853.2	107842800	107843772	None	8050	1930	195920	No_or_no_constitutive_exon
GCGTTGGCTCTCCGGACAGGCTAGCGGGACTCAGGGCGGGGGGCGACAAGTC	108758592	108758806	108758856	108758804	-1	X	ENSSSCG00000037849.1	108755874	108835797	None	8050	1930	195920	No_or_no_constitutive_exon
TTTGTCTCTGTGGTCACTGTTGTATTTTTCTATTCTTTCTGTGGGTATAGTA	108797430	108797517	108797567	108797515	-1	X	ENSSSCG00000037849.1	108755874	108835797	None	8050	1930	195920	No_or_no_constitutive_exon
ACACCACAGCTCACGGCAACGCCGGATCGTTAACCACTGAGCAAGGGCAGGG	110869553	110869583	110869633	110869581	-1	X	ENSSSCG00000033339.1	110869553	110873785	None	8050	1930	195920	No_or_no_constitutive_exon
AGGCGGGCTGCCCCGCGGGCGCGGAGGGCGGCGCCGGGAAAGGGCCGGAGGG	111641725	111642549	111641675	111641727	1	X	ENSSSCG00000023062.2	111624226	111642549	HTATSF1	8050	1930	195920	No_or_no_constitutive_exon
AAGGTCCTCCTCGCCTTTTGTTTCCAAATGCTCGTCATCGGGTGCGGCAGGT	111813678	111813824	111813874	111813822	-1	X	ENSSSCG00000030460.2	111796495	111917185	ARHGEF6	8050	1930	195920	Yes
CCCCCCGATCTGCAGGAGGAGGCGGCCCCTGAGGCGGCGGGGCTCAGGAGCG	114686612	114686910	114686562	114686614	1	X	ENSSSCG00000039637.1	114686460	114687291	None	8050	1930	195920	No_or_no_constitutive_exon
AAGTGATGGAGGGTGCTGACAACCAGGGTGCAGGAGAACAAGGGAGAGAGTG	114832418	114832648	114832698	114832646	-1	X	ENSSSCG00000038106.1	114832298	114832753	None	8050	1930	195920	No_or_no_constitutive_exon
TTGTGGGCCTGGAGGGCTGGAGGCCCTAAGGGAGTGGGGTGAGTGCTGAGAA	115582887	115583125	115582837	115582889	1	X	ENSSSCG00000034189.1	115580706	115583125	LDOC1	8050	1930	195920	No_or_no_constitutive_exon
GCACCAGGCTCCTCCCCGGATCCCGGGGGGGACTCGAGGGAGACCCGGAGAA	121627935	121628298	121628348	121628296	-1	X	ENSSSCG00000032730.1	121626994	121628414	None	8050	1930	195920	No_or_no_constitutive_exon
CTGGTGGCCCTTCCAGTCACGGCCCCAAACGAGGCCCCGAAGGGGACGAGGG	121626994	121627063	121627113	121627061	-1	X	ENSSSCG00000032730.1	121626994	121628414	None	8050	1930	195920	No_or_no_constitutive_exon
GGCGGGCGCCGCAGGCGAGGCAGGCGCTCCAGGTGAGGGGGCAGGTGTAGGT	124203329	124204037	124204087	124204035	-1	X	ENSSSCG00000012762.3	124202833	124205522	None	8050	1930	195920	No_or_no_constitutive_exon
GCGCGGCTCCAAGAAGCTCCCGGAGGCGGCCGGCCCGTCCGACCGGGGAGCC	124223881	124223891	124223831	124223883	1	X	ENSSSCG00000012768.3	124215921	124228502	ZFP92	8050	1930	195920	No_or_no_constitutive_exon
GCCAGTGGGGCCGTGGGCGGGAGGGAGCGGTGCCTTGAGGGAGGGAGGAGCG	124224143	124224225	124224093	124224145	1	X	ENSSSCG00000012768.3	124215921	124228502	ZFP92	8050	1930	195920	No_or_no_constitutive_exon
TCCCGCCGCCTCTGTCTCCCTCTCTCCACGAACTGCCCGGGAGTGAGCAGCT	124282258	124282355	124282208	124282260	1	X	ENSSSCG00000012766.4	124250337	124296636	BGN	8050	1930	195920	No_or_no_constitutive_exon
GTGAAGGGCACCACAGGTGTGTAGGCCTTGGGCTCGGGGCGAGGGCACAGGG	124681241	124681267	124681317	124681265	-1	X	ENSSSCG00000012793.4	124674912	124693171	HCFC1	8050	1930	195920	Yes
CGAGCCTCACACTGCCCGTCCCCGTCCCTCCTTTTCCCCGGGGGCTGCAGGA	124723261	124723326	124723376	124723324	-1	X	ENSSSCG00000012795.4	124718563	124724770	IRAK1	8050	1930	195920	No_or_no_constitutive_exon
CCGTCCCCCCTTCACCTTGTATGTAACCTGGTCTCCTCCTCGGTGGGCAGGT	124849326	124849454	124849276	124849328	1	X	ENSSSCG00000029443.2	124840549	124866613	TKTL1	8050	1930	195920	No_or_no_constitutive_exon
CGCTGGAGGGCCCCGACCCTGCCCTCACAGCCCGCCCCTCCTGGGAACAGGT	124898230	124898393	124898180	124898232	1	X	ENSSSCG00000033299.1	124889643	124945463	None	8050	1930	195920	No_or_no_constitutive_exon
TTTCTCCCCCCGCCCCTCATTCTTCTGCTCTGTTTGGGAAGGACGTGGAGGA	124966264	124967289	124966214	124966266	1	X	ENSSSCG00000030421.2	124960965	124967289	GDI1	8050	1930	195920	No_or_no_constitutive_exon
GGGCGTTCCGCCTGTGGCGCCGGCCCAGCGCACTTCGGAAGAGGGCGGAGAC	125002610	125002656	125002706	125002654	-1	X	ENSSSCG00000032959.1	125001883	125002834	None	8050	1930	195920	No_or_no_constitutive_exon
TGTAGGACCAGCCCAGCTAATCTAATCTCTCTCCCCTTTCTCGGGCAAAGGA	125290136	125290222	125290272	125290220	-1	X	ENSSSCG00000012818.4	125266878	125350651	F8	8050	1930	195920	No_or_no_constitutive_exon
CTCAGCATACGAGACCATTTCCGCCTCCCCCTCGAAAACTGAGGGACAAGTC	2785505	2785716	2785455	2785507	1	Y	ENSSSCG00000036122.1	2743935	2825646	None	8050	1930	195920	No_or_no_constitutive_exon
CCAGATGCTTCTGTCAGTTTCTCAGAGTTTTATAAGAAGCGCTGAGGGAGGT	9145850	9145915	9145965	9145913	-1	Y	ENSSSCG00000034666.1	9142590	9146056	None	8050	1930	195920	No_or_no_constitutive_exon
AGGCCTGTTATAAAAGATAAATAAAAATTTACATACCTCCTAAAGGGAAGAC	9145687	9145806	9145856	9145804	-1	Y	ENSSSCG00000034666.1	9142590	9146056	None	8050	1930	195920	No_or_no_constitutive_exon
ATCCTGGCCTATCCATCAGTGATATTGCAAAGAAACAGGGAAAGATGTAGAA	9145438	9145663	9145713	9145661	-1	Y	ENSSSCG00000034666.1	9142590	9146056	None	8050	1930	195920	No_or_no_constitutive_exon
GGCCAGGTCGAGGAGTCTGGAGATGAATACAATGAGAAAAGCATGGGGAGCA	9779608	9779723	9779773	9779721	-1	Y	ENSSSCG00000035406.1	9778959	9780097	None	8050	1930	195920	No_or_no_constitutive_exon
TGACTATGCACAACTGGGTGAACATTCCTGAAAAATGGGATAAAATCAAGCT	10026583	10026732	10026533	10026585	1	Y	ENSSSCG00000031157.1	10025922	10027064	None	8050	1930	195920	No_or_no_constitutive_exon
CAGCTTGGTTCTGCACAGAGATCAAGTCTCCCAAATAGGGTGAAGCATAGAT	10026941	10027064	10026891	10026943	1	Y	ENSSSCG00000031157.1	10025922	10027064	None	8050	1930	195920	No_or_no_constitutive_exon
ACATAAACCTTTGGAACCTTAAATTTTGCTACTAAATATTTGAAGGGAAGCT	39675188	39675218	39675268	39675216	-1	Y	ENSSSCG00000036928.1	39656545	39681941	None	8050	1930	195920	No_or_no_constitutive_exon
TAGCTATATGTAATTTTACACTATTAACAAAAATTATTTTGGGTAATAAGGA	39824764	39824959	39824714	39824766	1	Y	ENSSSCG00000038249.1	39790574	39834578	None	8050	1930	195920	Yes
TTTTATCTGAACTACCCAAATCTTGCAGTATAAACAAAATGGGAAACTAGAT	40605573	40605808	40605523	40605575	1	Y	ENSSSCG00000035670.1	40601195	40752963	None	8050	1930	195920	No_or_no_constitutive_exon
ACAGGGGCTGATTCCGAAGGTGACTTGGAGACTGCGGGGACGGGACCGAGCC	1210708	1210915	1210658	1210710	1	AEMK02000452.1	ENSSSCG00000002528.3	1174604	1254233	TECPR2	8050	1930	195920	No_or_no_constitutive_exon
CATTCCAGCCTGGCTTTTTGTTTGTTTTGTTTGTTTGTTTGGGAGTCTAGGA	136165	138099	136115	136167	1	AEMK02000361.1	ENSSSCG00000034188.1	128381	138099	None	8050	1930	195920	No_or_no_constitutive_exon
AATCTGTGCCTGGCCTTGCTGGGAGCATCATGACTGGGTGAGGCATTGAGTG	191478	191964	192014	191962	-1	AEMK02000598.1	ENSSSCG00000040395.1	191478	192496	None	8050	1930	195920	No_or_no_constitutive_exon
TCACCTGCACCAGCAGTGCCCCTGCTGAATTCATCCTTCTGGGGTCACAGAT	1178285	1178695	1178745	1178693	-1	AEMK02000598.1	ENSSSCG00000037855.1	1174745	1178761	None	8050	1930	195920	No_or_no_constitutive_exon
TTTGGGCCCCACGGGATCCCTGCGACAGTATATCCCAAAGGGAATATAAGGA	1802852	1803103	1802802	1802854	1	AEMK02000598.1	ENSSSCG00000031585.1	1802154	1804477	None	8050	1930	195920	No_or_no_constitutive_exon
GCATTTAAGCACTATTTTCCATGAATTTTGCTACTTTAAATGGGAATCAGAA	1996133	1997100	1996083	1996135	1	AEMK02000598.1	ENSSSCG00000005872.3	1996089	1997100	None	8050	1930	195920	No_or_no_constitutive_exon
AGCACCCAACAGCACCGCGGGGCCAGGGCCGCCCCCGGTGGACGGGCCAGCA	34012	34209	34259	34207	-1	AEMK02000682.1	ENSSSCG00000033493.1	33119	227438	None	8050	1930	195920	No_or_no_constitutive_exon
TGGGATTCATGGGGTTGGTAGATGCAAACTATTACATTTAGAATGGGGAGCG	78453	78622	78403	78455	1	AEMK02000682.1	ENSSSCG00000032848.1	78424	78720	None	8050	1930	195920	No_or_no_constitutive_exon
TCCTGGCAGGCCTGGGGCACTCACTTCCTGCTGTGCTCCTGTGGGCATAGAG	497624	497781	497574	497626	1	AEMK02000682.1	ENSSSCG00000034978.1	441307	502815	PNPLA7	8050	1930	195920	Yes
CGGCGCGCGCCCCGGCCCGGGGAGGCTGCTCGGCGCGGCCCGGGGGCCAGCC	813702	813934	813652	813704	1	AEMK02000682.1	ENSSSCG00000032279.1	813333	817741	SAPCD2	8050	1930	195920	No_or_no_constitutive_exon
CTGAGCGGGCAGTCTCCCTGCCGCTGCTGACGGGGCTGCGCGGGCGGCAGGC	968350	968469	968519	968467	-1	AEMK02000682.1	ENSSSCG00000032970.1	965801	977248	PHPT1	8050	1930	195920	No_or_no_constitutive_exon
TCCTTTTTCCCTTTCGTTTTCGTGTGTGCGTGTGTGGGGTGGGATGGCAGAA	1318423	1318486	1318373	1318425	1	AEMK02000682.1	ENSSSCG00000035221.1	1310562	1321701	SDCCAG3	8050	1930	195920	Yes
GGCGAGCCTGTGGACAGACCCTGGGCTGGCTGGTCGGGTGGCTGGGGAAGTC	1416382	1416477	1416332	1416384	1	AEMK02000682.1	ENSSSCG00000034036.1	1393126	1425625	None	8050	1930	195920	No_or_no_constitutive_exon
TTAGGTTATATTATTCTGTCCATCTTGACAATCCACTCAGCTGTGGGAAGTT	72877	73156	72827	72879	1	AEMK02000408.1	ENSSSCG00000036195.1	71371	73156	None	8050	1930	195920	No_or_no_constitutive_exon
AAAGGCATGGGGCCGTCCATGGGCACCATGATCTGTGGTTGGGGTAATAGAG	1064692	1064796	1064846	1064794	-1	AEMK02000408.1	ENSSSCG00000038676.1	1064521	1065823	None	8050	1930	195920	No_or_no_constitutive_exon
TACAATGGAGAAAATACAGCCCCTTCAGTAAGTGGTGCTGGGAAAACTAGAC	54601	54615	54551	54603	1	AEMK02000393.1	ENSSSCG00000036496.1	50595	56030	None	8050	1930	195920	No_or_no_constitutive_exon
CCTTTTCCTCTTGAGTAGGATAAGGAGGCGTCGCAGGGGCAGCAGAGGAGTA	368983	369122	369172	369120	-1	AEMK02000328.1	ENSSSCG00000038202.1	332002	440823	None	8050	1930	195920	No_or_no_constitutive_exon
GGCAGGGGCCCTGGGCCGAGGAGGCCTCCTGTGCTGAAGAGCCGGGGCAGGA	363642	363699	363749	363697	-1	AEMK02000328.1	ENSSSCG00000038202.1	332002	440823	None	8050	1930	195920	No_or_no_constitutive_exon
GGCCGGCTTCGCGCGCGCGCCTAACGGCTGTTTTCTCTGTGGTCGGGCAGCT	486919	487161	486869	486921	1	AEMK02000328.1	ENSSSCG00000026344.2	465810	512462	MCM3AP	8050	1930	195920	No_or_no_constitutive_exon
AGCCACAGATGTGGCAATGCCAGATCCTTAACGCACTGTGGTGGGGCTAGGG	526467	526640	526417	526469	1	AEMK02000328.1	ENSSSCG00000021418.2	519535	554726	LSS	8050	1930	195920	No_or_no_constitutive_exon
CTTTGTTGGTTGTTCCTCCAATTTTATTTCTTTTTTTCTTTGGGAACAAGTG	362181	362560	362610	362558	-1	AEMK02000661.1	ENSSSCG00000035215.1	340006	362930	None	8050	1930	195920	No_or_no_constitutive_exon
TAGTTGAACATTCCGTGTTTCCTGCTGATTAGGATGCTGGGAAGGAACAGTG	140080	140183	140233	140181	-1	AEMK02000324.1	ENSSSCG00000031222.1	47600	140389	None	8050	1930	195920	No_or_no_constitutive_exon
TGGCTGCTTGATGCAGTATTTTTTTTGCTATATTTCTTGGGGCAACGGAGTT	173404	174007	173354	173406	1	AEMK02000522.1	ENSSSCG00000031894.1	173076	174007	None	8050	1930	195920	No_or_no_constitutive_exon
GAAAGAGAGGGTGGACCTGTCCAACCAGCTGGAGGAGGGGAGGAGGAGAGGT	209484	209505	209434	209486	1	AEMK02000694.1	ENSSSCG00000032410.1	208167	211582	None	8050	1930	195920	No_or_no_constitutive_exon
GGTGCGGTACCTGGACCTGCGGATCGCGCACATGTTGGAGGGCGCCAGAGGA	199512	199558	199462	199514	1	AEMK02000451.1	ENSSSCG00000035307.1	181634	207954	None	8050	1930	195920	No_or_no_constitutive_exon
AGTATATCCCTGGAACAAGAATGATCTTTGCTGGCATAGGAAGAAGGGAGAA	64288	64335	64238	64290	1	AEMK02000264.1	ENSSSCG00000037231.1	63931	64335	None	8050	1930	195920	No_or_no_constitutive_exon
CTAGGGGCGGGGAAGTGGAAAGCTGCATCAGAGGGAACCTGGGAGAAGAGCC	145737	145791	145687	145739	1	AEMK02000159.1	ENSSSCG00000040901.1	142807	145791	None	8050	1930	195920	No_or_no_constitutive_exon
GGGAAAAAAGTGAAACCAACACACTCCAGACATGTCCCAAACCAGGGTAGAG	238457	238511	238561	238509	-1	AEMK02000159.1	ENSSSCG00000033127.1	238457	242626	None	8050	1930	195920	No_or_no_constitutive_exon
AGAGGAGCCAGGGGCACAAGCAGCTCCAGAGGGGCCAGGGGCACAAGCAGCT	6579	7166	6529	6581	1	AEMK02000423.1	ENSSSCG00000028527.2	2023	20065	None	8050	1930	195920	No_or_no_constitutive_exon
TGGCATCGGCCAGGAGGAGATGCAGGTCAGCCACCCAGATGGGAGTGGAGCA	9422	9664	9372	9424	1	AEMK02000423.1	ENSSSCG00000028527.2	2023	20065	None	8050	1930	195920	No_or_no_constitutive_exon
TGGGAATTTGGGAAGAGGGATTGTCTGGGTGCTTACACCCCGGGATGAAGAC	9692	11265	9642	9694	1	AEMK02000423.1	ENSSSCG00000028527.2	2023	20065	None	8050	1930	195920	No_or_no_constitutive_exon
GCCAAGCTGCGCTCCCGGAACCGCTCAGCTGATGAGGGGGACCGACAGAGAG	19660	19767	19610	19662	1	AEMK02000423.1	ENSSSCG00000028527.2	2023	20065	None	8050	1930	195920	No_or_no_constitutive_exon
TGTGTTTACAGGGACCCAGCGTGAGGTGCAGCTGGTGGAGTCTGGGGGAGGC	21131	21185	21235	21183	-1	AEMK02000566.1	ENSSSCG00000034842.1	769	23997	None	8050	1930	195920	No_or_no_constitutive_exon
TTTCAGCTTTGCTCCATTGAGGGTTGTCCTGGCTGTGGGTTGTCAAAAAGGG	139610	139694	139744	139692	-1	AEMK02000566.1	ENSSSCG00000032700.1	138195	143512	None	8050	1930	195920	No_or_no_constitutive_exon
CCATCTGTGCAGCCCTCCGTTTTTGGCTGATCTCATCGCTGGTCAGGGAGGT	167710	167853	167903	167851	-1	AEMK02000566.1	ENSSSCG00000032419.1	167710	173411	None	8050	1930	195920	No_or_no_constitutive_exon
AAAAGAAAATCATGGACTTGGAGAATGGACTTGTGGTTGCCAAGGGGGAGGG	201363	201400	201313	201365	1	AEMK02000566.1	ENSSSCG00000036654.1	199709	204445	None	8050	1930	195920	No_or_no_constitutive_exon
AGGCGCCTGGTTACTCCTTCACCAGCTACTATGTGCACTGGGTGTGATAGGC	247560	247742	247792	247740	-1	AEMK02000566.1	ENSSSCG00000040091.1	246461	247996	None	8050	1930	195920	No_or_no_constitutive_exon
TGACTATGATTCTGTACATGGTGATGAGTTAACTATTCCAGTTGGGGGAGAT	54356	54427	54306	54358	1	AEMK02000577.1	ENSSSCG00000039462.1	54301	55056	None	8050	1930	195920	No_or_no_constitutive_exon
TGTACATAAAACCATCAGCAAATGACAGAGTGATTCTAAGCAAAGGGTAGCT	202662	202784	202834	202782	-1	AEMK02000577.1	ENSSSCG00000032462.1	202662	203599	None	8050	1930	195920	No_or_no_constitutive_exon
AAAAGCATTGGGCTATCCATGGGCACCATGATCTGTGGTTGGGGGAAGAGAG	159807	159871	159757	159809	1	AEMK02000256.1	ENSSSCG00000040675.1	157129	159871	None	8050	1930	195920	No_or_no_constitutive_exon
CTTCAAATAATTGCAGAGACTTTTCTCTTTCAATGGTGGGATAAGTTAAGTC	42270	42316	42366	42314	-1	AEMK02000234.1	ENSSSCG00000034446.1	42270	42986	None	8050	1930	195920	No_or_no_constitutive_exon
CCACTGATCTACACACTAAGAAATAAGGAGTTCAAAGGGGCCGTAAAGAGAC	158085	158128	158035	158087	1	AEMK02000368.1	ENSSSCG00000037034.1	132412	158128	None	8050	1930	195920	No_or_no_constitutive_exon
GAGGGGGGTCCCAGTTTGACCTTGAGTCTCCCCTTCTAGCGGGTGAACAGTG	1783	1862	1912	1860	-1	AEMK02000297.1	ENSSSCG00000031673.1	914	2722	None	8050	1930	195920	No_or_no_constitutive_exon
ATGCCTGTGCAGACTGGACAGCATCTGAACCCCCCTGGCGGGAAGACCAGTG	50767	50912	50962	50910	-1	AEMK02000425.1	ENSSSCG00000036788.1	50614	51186	None	8050	1930	195920	No_or_no_constitutive_exon
GGGAACTTCCTCTCCTCACACAAAGCAATTTCTTTCTGGGGATGCATAAGCC	11065	11702	11752	11700	-1	AEMK02000435.1	ENSSSCG00000038893.1	11065	11991	None	8050	1930	195920	No_or_no_constitutive_exon
TGAGGATGCAGGTTTGACCCATGGCCTTGCTCAGTGGGTTAAGGATCCAGTC	20148	20183	20233	20181	-1	AEMK02000435.1	ENSSSCG00000039154.1	19596	20758	None	8050	1930	195920	No_or_no_constitutive_exon
GGAAGCTCTCATCAAGAAGACTGGCCACATCCCTGGGGACATGATGTGAGAC	133152	133352	133402	133350	-1	AEMK02000589.1	ENSSSCG00000037155.1	133152	134280	None	8050	1930	195920	No_or_no_constitutive_exon
CAGTCAGTTGGGCCCTCAGTCTCCTGGAGCCTGAGGACCCCAAGGGGTAGGC	117964	118302	118352	118300	-1	AEMK02000394.1	ENSSSCG00000037004.1	115077	118822	None	8050	1930	195920	No_or_no_constitutive_exon
GCGGGAGTGGAGACCTGCAAGTCGTCAGAGTCGCAGGTCAGCGGGCTGAGAC	8643	8676	8726	8674	-1	AEMK02000156.1	ENSSSCG00000037720.1	1819	47758	None	8050	1930	195920	No_or_no_constitutive_exon
GCAGGATTGGCAGGTGACATGTTCCGGGCACCGGAGACCGGGGTGGCCAGGC	128260	128459	128509	128457	-1	AEMK02000156.1	ENSSSCG00000039219.1	127918	132277	None	8050	1930	195920	No_or_no_constitutive_exon
ATGCCTGTGCAGACTGGACAGCATCTGAACCCCCCTGGTGGGAAGACCAGTG	128099	128218	128268	128216	-1	AEMK02000156.1	ENSSSCG00000039219.1	127918	132277	None	8050	1930	195920	No_or_no_constitutive_exon
TACTCTAAAATTGCTTCCTCCATTCTGAGAGTCTCCTCATCAGGTGGGAGGT	24672	24901	24951	24899	-1	AEMK02000468.1	ENSSSCG00000033184.1	24672	79738	None	8050	1930	195920	No_or_no_constitutive_exon
CTTTTACAAGAACAGACTAATGGAATAAAACAATGAAACCTCTGGGGGAGAT	7030	7920	6980	7032	1	AEMK02000453.1	ENSSSCG00000031148.1	3386	11956	None	8050	1930	195920	No_or_no_constitutive_exon
CAACAACAAAAAAAAGACAAAAGACAAAAAAAAAAAAAAAATGCAGGGAGTT	46099	46124	46174	46122	-1	AEMK02000617.1	ENSSSCG00000038484.1	46099	51152	None	8050	1930	195920	No_or_no_constitutive_exon
GACACACACGCCCCCCTGGCCATCTCTCTGCTGAATGGGCAGCACCAGAGAG	61839	62188	62238	62186	-1	AEMK02000617.1	ENSSSCG00000037700.1	57486	62531	None	8050	1930	195920	No_or_no_constitutive_exon
GACACACACGCCCCCCTGGCCATCTCTCTGCTGAATGGGCAGCACCAGAGAG	86667	87805	87855	87803	-1	AEMK02000617.1	ENSSSCG00000036863.1	83101	88148	None	8050	1930	195920	No_or_no_constitutive_exon
ACAACAACAAAAAAAAGACAAAGACAAAAAAAAAAAAAAAATGCAGGGAGTT	91555	91580	91630	91578	-1	AEMK02000617.1	ENSSSCG00000036478.1	91555	96606	None	8050	1930	195920	No_or_no_constitutive_exon
TGTGATGCTGGCTGTGAGCTCAGACAGGTGGAGAGGGGGCCGTGGGTGAGAC	58335	58511	58285	58337	1	AEMK02000576.1	ENSSSCG00000039985.1	591	113474	None	8050	1930	195920	No_or_no_constitutive_exon
TGTTCATTATTCTGCTTCTAACATACCCCATGGCATGGTGGGAAACATAGCC	78254	78469	78204	78256	1	AEMK02000514.1	ENSSSCG00000031568.1	78125	79061	None	8050	1930	195920	No_or_no_constitutive_exon
CCTTCAATGGCTGTGTCACCCAAATGTTCTTCTTCCATCTTCTGGGGGAGCA	100814	101047	101097	101045	-1	AEMK02000383.1	ENSSSCG00000034409.1	100440	101469	None	8050	1930	195920	No_or_no_constitutive_exon
AAATTTACAAATCAATATTTTCTGGCTTCTAGGTTGACTTGGGGATAAAGTA	76511	76541	76591	76539	-1	AEMK02000295.1	ENSSSCG00000035457.1	70186	82168	None	8050	1930	195920	No_or_no_constitutive_exon
GGAGGTTGTGGGACCCAGATTCTCGGTGTGATTTCTTTGGGGGTGGTGAGAT	97188	97785	97835	97783	-1	AEMK02000364.1	ENSSSCG00000039742.1	97188	98117	None	8050	1930	195920	No_or_no_constitutive_exon
TAGCCAGTGTTAGGGACCTTGGGTCTGTGGGCTGGTGCTTCCAGGGGCAGGG	22149	22269	22099	22151	1	AEMK02000438.1	ENSSSCG00000037320.1	22045	25700	None	8050	1930	195920	No_or_no_constitutive_exon
TAGCCAGTGTTAGGGACCTTGGGTCTGTGGGCTGGTGCTTCCAGGGGCAGGG	42569	42987	42519	42571	1	AEMK02000438.1	ENSSSCG00000034508.1	42410	46110	None	8050	1930	195920	No_or_no_constitutive_exon
TCAGGGCAGCGTAAGCGGAAGGTCAGCTGCTGCGGTCCTGGCGAGGGGAGCA	43952	44294	43902	43954	1	AEMK02000438.1	ENSSSCG00000034508.1	42410	46110	None	8050	1930	195920	Yes
TATCACTATATTATCTTTACTATTTTCAAAATGAAATCCAAGGAGGGAAGGA	77491	77581	77441	77493	1	AEMK02000299.1	ENSSSCG00000033230.1	76785	77776	None	8050	1930	195920	No_or_no_constitutive_exon
TGAAGCAGCTTGGATAAGGAGTCCTCCAGCGGGCCCCCTGAGGGTGGCAGGA	21409	21504	21359	21411	1	AEMK02000245.1	ENSSSCG00000031613.1	21193	24932	None	8050	1930	195920	Yes
TGCTGCAGACCATGACCACCAAGCACCTGATGGAGGGGCTGAGCATGCAGGA	21606	21640	21556	21608	1	AEMK02000245.1	ENSSSCG00000031613.1	21193	24932	None	8050	1930	195920	No_or_no_constitutive_exon
CTAGCCAGTTGGGCCCTCAGCCACCTGGAGCTCAAGAGCCTCAAGGGTAGGC	21719	22079	21669	21721	1	AEMK02000245.1	ENSSSCG00000031613.1	21193	24932	None	8050	1930	195920	Yes
CTACCTATACCTACAACCAGGTAACAGTGCCTCCAAAGATCAGGGTTAAGTT	77514	77661	77464	77516	1	AEMK02000554.1	ENSSSCG00000038170.1	76697	77661	None	8050	1930	195920	No_or_no_constitutive_exon
GTGGGTTGTGCCATTCAATACTTGTGTTTTCAACCATGGGACTGAGTGAGTC	33554	34157	33504	33556	1	AEMK02000637.1	ENSSSCG00000039257.1	33219	34157	None	8050	1930	195920	No_or_no_constitutive_exon
CCTAGGCTGCATCAGTCAGCTCCACTTCTTCCACTTTCTGGGCGCACGAGGC	87003	87025	87075	87023	-1	AEMK02000672.1	ENSSSCG00000040759.1	86384	87350	None	8050	1930	195920	No_or_no_constitutive_exon
AATTAAAGCTACTGTAGAAGAATTAAAAGAAAAGTTAGGGAAGAACTGAGAA	86642	86676	86592	86644	1	AEMK02000482.1	ENSSSCG00000036799.1	85939	87200	None	8050	1930	195920	No_or_no_constitutive_exon
TGTTTGAAAAAGGAGAAGCAAGAATGATAAGAAAGAGAAAAAAAGGGGAGAG	86709	86886	86659	86711	1	AEMK02000482.1	ENSSSCG00000036799.1	85939	87200	None	8050	1930	195920	No_or_no_constitutive_exon
TGCTAACTTACTGAATCTGTATATTGTTTCATATCAAATTGGGCTAATAGCT	61333	61453	61503	61451	-1	AEMK02000153.1	ENSSSCG00000038679.1	20	82724	None	8050	1930	195920	No_or_no_constitutive_exon
CAATGTTGCTGCCTTCTGTTAATTGTGTGTTGGGATGTGGGGGGAATTAGAT	55116	55311	55361	55309	-1	AEMK02000153.1	ENSSSCG00000038679.1	20	82724	None	8050	1930	195920	No_or_no_constitutive_exon
CCATATTTTACATGCTGTAGCTAAGGCTCCATCAGCACAGGGGGAAAAAGAA	4418	4583	4368	4420	1	AEMK02000170.1	ENSSSCG00000039177.1	3564	4583	None	8050	1930	195920	Yes
TGTCGTCAGCTCGGCTGTGGAGTCGCCCTCTCCACCCCAAGGGAGCAGAGGG	7182	7312	7362	7310	-1	AEMK02000291.1	ENSSSCG00000031150.1	922	82333	None	8050	1930	195920	No_or_no_constitutive_exon
GGAAGACATCACCTTGTCCATCATCTGCGGCAGCTTGGCTGTGGGGACAGTG	4011	4175	4225	4173	-1	AEMK02000291.1	ENSSSCG00000031150.1	922	82333	None	8050	1930	195920	No_or_no_constitutive_exon
TGAGCATCGGGGAGATGGAGAGGTAGCCTGCTGGTTGAGGGTGTCAAGAGTA	61277	61403	61227	61279	1	AEMK02000291.1	ENSSSCG00000038667.1	38188	64055	None	8050	1930	195920	No_or_no_constitutive_exon
TGCCCATGACCTTGTCCAAACCCTCTTGCCTTGTTCTTCTTAGGGACCAGAC	60771	60929	60721	60773	1	AEMK02000291.1	ENSSSCG00000038667.1	38188	64055	None	8050	1930	195920	No_or_no_constitutive_exon
TCTGGTTCAAGAACTGGTGAGCCAAGTGGCACAAGTGCGAGGGTAACCAGCT	8627	9041	8577	8629	1	AEMK02000512.1	ENSSSCG00000032881.1	4779	9106	None	8050	1930	195920	No_or_no_constitutive_exon
TTCTCCCCAACCCCACCCCTGCCTCTCTCTCTTTGTCTTTTTGGGATAAGGT	41225	41317	41367	41315	-1	AEMK02000616.1	ENSSSCG00000033927.1	30054	67895	None	8050	1930	195920	No_or_no_constitutive_exon
GTTTTTTTCCTCCATATAATAAATATATGCTTTTTAAAATTGGGGAATAGGT	37182	37318	37368	37316	-1	AEMK02000616.1	ENSSSCG00000033927.1	30054	67895	None	8050	1930	195920	No_or_no_constitutive_exon
CCTGTGAGGGGTGGGGAGCAGGTCCAGTTTTGAAAGCTCAGGCCTGGGAGTT	16916	16940	16990	16938	-1	AEMK02000188.1	ENSSSCG00000034215.1	14215	18165	None	8050	1930	195920	No_or_no_constitutive_exon
GAAACACAAAGTGACTTGCCCAAGGTTCAGACGACTGCAAAGGGGTTGAGAT	17148	17172	17222	17170	-1	AEMK02000414.1	ENSSSCG00000035851.1	220	22830	None	8050	1930	195920	No_or_no_constitutive_exon
TTTCCTTCTGGCAGGTGCCTTGACCAGGGCAGCTGACCTGCACGTGGGAGCC	4517	4697	4747	4695	-1	AEMK02000414.1	ENSSSCG00000035851.1	220	22830	None	8050	1930	195920	No_or_no_constitutive_exon
TCTGGTTCAAGAACTGGTGAGCCAAGTGGCACAAGTGCGAGGGTAACCAGGT	39750	40155	39700	39752	1	AEMK02000163.1	ENSSSCG00000038241.1	35963	40229	None	8050	1930	195920	No_or_no_constitutive_exon
GCAGGATGTGAAACCCAGATATTCTTCTATGTGTCCCTCTTGGGGCTGAGTG	6807	6982	7032	6980	-1	AEMK02000668.1	ENSSSCG00000034955.1	6377	7314	None	8050	1930	195920	No_or_no_constitutive_exon
TTTTTTTTTTTTCCTTCATTTTTTCATTTTAAACTGTCGCTTGGGAGCAGAA	16711	16818	16868	16816	-1	AEMK02000380.1	ENSSSCG00000034866.1	8512	65498	None	8050	1930	195920	Yes
CTTTTACAAGAACAGACTAATGGAATAAAACAATGAAACCTCTGGGGGAGAT	21685	21868	21918	21866	-1	AEMK02000313.1	ENSSSCG00000032824.1	16011	23838	None	8050	1930	195920	Yes
TCTGGTTCAAGAACTGGTGAGCCAAGTGGCACAAGTGCGAGGGTAACCAGCT	19767	20181	19717	19769	1	AEMK02000345.1	ENSSSCG00000034099.1	15974	20246	None	8050	1930	195920	No_or_no_constitutive_exon
ATCAATTTTTATTTTATAGGCTGCCAAACTGGATACATACATGGGCAAAGTT	43029	43178	43228	43176	-1	AEMK02000308.1	ENSSSCG00000037477.1	1108	45473	None	8050	1930	195920	No_or_no_constitutive_exon
TGTTGCTAATGGAATAGGCATGACCTGTGATTTCTGTTTTGGGGACAAAGTT	1108	1409	1459	1407	-1	AEMK02000308.1	ENSSSCG00000037477.1	1108	45473	None	8050	1930	195920	No_or_no_constitutive_exon
GCCCTGATTAAATGATGCTTTTGGTCCTCTCCTCTCTCGGGAAACTGCAGGT	32466	32574	32624	32572	-1	AEMK02000622.1	ENSSSCG00000013150.3	26440	39644	None	8050	1930	195920	Yes
GCAGGGGAGGAGGGCAGGGCCACCTGCCAATGGCAGGGATGGCATCAGAGCC	19307	19339	19389	19337	-1	AEMK02000556.1	ENSSSCG00000033208.1	18382	20108	None	8050	1930	195920	No_or_no_constitutive_exon
GGGCAGGGAGTCCTCCCTGTGGGACTGTGCTGCGGGGCCCTGGGGCAGAGCG	17853	17888	17938	17886	-1	AEMK02000150.1	ENSSSCG00000039162.1	13936	30280	None	8050	1930	195920	Yes
GAGCAGTAGCTGCCACCCAACACCACAGCCACAGCAACGTGGGATCCGAGCC	20338	20393	20288	20340	1	AEMK02000597.1	ENSSSCG00000017574.3	5898	20393	None	8050	1930	195920	No_or_no_constitutive_exon
TGAATGCCTGTGCAGACTGGACAGCATCTGAACCCCCCTGGGAAGACCAGTG	20057	20358	20007	20059	1	AEMK02000582.1	ENSSSCG00000033547.1	19786	22770	None	8050	1930	195920	No_or_no_constitutive_exon
AACCCACTGATCTATACACTAAGGAATAAGGAGTTCAGGGGGCCATGAAGAG	10523	10563	10613	10561	-1	AEMK02000293.1	ENSSSCG00000040962.1	10523	11466	None	8050	1930	195920	No_or_no_constitutive_exon
CTCAGTTTGTGGTCTGCCAGCCTCCAATTCAGGACCCACATGATGGGAAGAC	22234	22524	22184	22236	1	AEMK02000633.1	ENSSSCG00000037145.1	21701	22739	None	8050	1930	195920	No_or_no_constitutive_exon
TGTTGTTGTACCTCTGGGGCTTATTCTGGTCTCTTATGGCGGGATGTTAGGA	23422	23479	23529	23477	-1	AEMK02000446.1	ENSSSCG00000031923.1	23215	24146	None	8050	1930	195920	No_or_no_constitutive_exon
AGTGCATGATGACAGAGTGACCTGGTGCAAGCAGGGGCTCAGCAGGGCAGGG	17982	18158	18208	18156	-1	AEMK02000652.1	ENSSSCG00000016385.3	16420	22955	None	8050	1930	195920	No_or_no_constitutive_exon
CCCAGTGGCCACGGAGCCCCCGGGGCCTGAGAGCCACTCGGGGACAGGAGAC	14809	14972	14759	14811	1	AEMK02000214.1	ENSSSCG00000037347.1	12149	20665	None	8050	1930	195920	No_or_no_constitutive_exon
CTTCCCTGCCGGCCCGGAAGCCTGCCGGCCTCCTGTGGTTTGGAGGGCAGTC	15862	16090	15812	15864	1	AEMK02000214.1	ENSSSCG00000037347.1	12149	20665	None	8050	1930	195920	No_or_no_constitutive_exon
