# Supplementary material for: Widespread Separation of the Polypyrimidine Tract From 3′ AG by G Tracts in Association With Alternative Exons in Metazoa and Plants
Source: Front Genet. 2019 Jan 14;9:741. doi: 10.3389/fgene.2018.00741 (PMC6339879; doi:10.3389/fgene.2018.00741)
Supplement: DATA FILE S2 — Sequences of REPAG 3′ SS from each species of metazoa, plants and protists. [file Data_Sheet_2.zip › Supplementary data 2/Protists_Release38_plasmodium_vivax.txt]

REPA_GGG_Sequence	Exon_Start	Exon_End	Pos_-50	Pos_+2	Strand	Chromosome	GeneID	Gene_Start	Gene_End	Gene_Name	Number_of_REPAs	Number_of_REPAs_has_GGG	Number_of_Intron(Intra_genic_Region)	Upstream_Constitutive_Exon
TAGGGACTTCATGGACGCGATGAATTTGGAGGGGCGGGTGGAAGAGGTAGTA	124637	124640	124587	124639	1	1	PVX_087755	119704	124640	None	301	36	7935	No_constitutive_exon_found_in_species
GAGGGGGAGCAGCAGGAAAGGCCGCGGGACCAGTGGACGGTTGGGCGGAGCG	374949	374961	375011	374959	-1	1	PVX_088030	374949	378848	None	301	36	7935	No_constitutive_exon_found_in_species
CACCGCTTAACTCGTTCACCTCCCCTTTGCATCATTCCACCGGGACGCAGAT	539739	539880	539689	539741	1	1	PVX_088255	538375	542689	None	301	36	7935	No_constitutive_exon_found_in_species
GTTTCTCCGGTCAGCGGCGGGATTAGCGGCGGGATTAGCGGCGGGACCAGCG	1063009	1064312	1064362	1064310	-1	10	PVX_097895	1063009	1064725	None	301	36	7935	No_constitutive_exon_found_in_species
CCCCTTTACTCCCCCTTTGCACGAACCAACCGCGGATCCCAAACGGGTAGAT	285377	285490	285540	285488	-1	11	PVX_115145	282783	286635	None	301	36	7935	No_constitutive_exon_found_in_species
CATCGGGATGTTAAGTCCAAATAACAATTCAATTTTACTCTCCAAGGGAGGA	1705251	1705810	1705201	1705253	1	11	PVX_113555	1704205	1706169	None	301	36	7935	No_constitutive_exon_found_in_species
ATTGCAAATCCGGGTACGCACCCCTTTCGCCTGACTGGGAAAACGCGCAGAT	564237	564459	564187	564239	1	12	PVX_082950	562811	564902	None	301	36	7935	No_constitutive_exon_found_in_species
TTCTCTCATTTTTCTCCCAATTTTCCCCCATATTTCTCCCCATTGGGAAGAT	2881149	2881236	2881099	2881151	1	12	PVX_118600	2879185	2889707	None	301	36	7935	No_constitutive_exon_found_in_species
CCTTTCCGCAAGAGGGGGGGTGTTGCCCCCCCTACCCCCCGGGTGAAAAGCA	739628	742771	739578	739630	1	13	PVX_084865	728225	742771	None	301	36	7935	No_constitutive_exon_found_in_species
AACGGCGATGGCTTACCTCCCAGCGTGGTGGCCACCCCGAGCAGGGGGAGGA	1143259	1144161	1143209	1143261	1	13	PVX_085375	1142685	1144161	None	301	36	7935	No_constitutive_exon_found_in_species
GTACTACTACAATGAGGGTAACAAGTACGTTAAGCAGTAGGGCAGTATAGCA	1418398	1419233	1419283	1419231	-1	13	PVX_085680	1418398	1424031	None	301	36	7935	No_constitutive_exon_found_in_species
ATGGCACTTGGCCCCTTCATAAAGTGGCACCTTTGAGGGCAGCGCGTAAGTT	1816513	1816565	1816615	1816563	-1	13	PVX_086085	1816513	1817898	None	301	36	7935	No_constitutive_exon_found_in_species
AGAAGAAATACACCCATTTTTCTTTTCTCTATCCTCCCGTGGGGTGAAAGAA	339973	348999	339923	339975	1	14	PVX_122160	336750	348999	None	301	36	7935	No_constitutive_exon_found_in_species
CTTCTTTCACTGTGAGCGGCGCATGACTAGTCGGAGCAAGAGTGGGTCAGGC	1969883	1970023	1970073	1970021	-1	14	PVX_124005	1963667	1971817	None	301	36	7935	No_constitutive_exon_found_in_species
GTGAAAAGTTGCATGCGCAGATGGAGGCGCAGGAAAGGGTAAGCGATCAGGT	2109574	2109602	2109524	2109576	1	14	PVX_124175	2108557	2109602	None	301	36	7935	No_constitutive_exon_found_in_species
GCAGATTGCAGGCACGGATGTGTTATCCCAAGCACATGTGGCAGCGGGAGCA	2219020	2219058	2219108	2219056	-1	14	PVX_100615	2219020	2221898	None	301	36	7935	No_constitutive_exon_found_in_species
AACTTCCCTTTTGCTTCCTCTTTTTTTCCCACCAAATTAGAGAAGGGCAGTT	2769277	2769313	2769227	2769279	1	14	PVX_101280	2768886	2770587	None	301	36	7935	No_constitutive_exon_found_in_species
TCTTTCCACCACTTTTATTTTATTGTTTTCTTTTTTTTGGGTAAACACAGCC	2916358	2917933	2917983	2917931	-1	14	PVX_101475	2916189	2918566	None	301	36	7935	No_constitutive_exon_found_in_species
GCCGAAGCGGCAAAGGAGAAAAACAGCGGCGAATGGAATGGGAGCGCGAGAG	15551	15650	15501	15553	1	3	PVX_001090	14028	15650	None	301	36	7935	No_constitutive_exon_found_in_species
AAACCGCGCTGCCTCACGCGCCGCTCCTACCGCCACCCCCGCTGGGGAAGAA	647849	649250	647799	647851	1	3	PVX_096270	646534	652743	None	301	36	7935	No_constitutive_exon_found_in_species
GGGAAGAGTCCGAAGAAGCCGGGGAGGAAGAATCCGAAGAAGCCGGGGAGGA	88574	90080	90130	90078	-1	4	PVX_002550	88574	97392	None	301	36	7935	No_constitutive_exon_found_in_species
TCCATCCCAGAGGAGAGCCCCCCACTTCTGCTTCCCCTCACCATGGGGAGTT	562913	563636	562863	562915	1	4	PVX_003840	562724	566344	None	301	36	7935	No_constitutive_exon_found_in_species
GCCCTCCACACGTGCAAAAAAAGCTACATTTGCCCACTGGGCCGCAAAAGGT	129808	130125	129758	129810	1	5	PVX_088875	122178	130125	None	301	36	7935	No_constitutive_exon_found_in_species
GCTGCACAATTATAGGAAGGGGAACCACTACGAGGCGCAGCAGGGGGAAGTG	1030736	1032956	1033006	1032954	-1	5	PVX_090005	1030736	1034055	None	301	36	7935	No_constitutive_exon_found_in_species
AAAAGGGTGCCGAGGTTAAAAAAACGGCAAATGTTAAAAAGGGTGCCGAGCC	426526	427655	427705	427653	-1	6	PVX_110835	426526	432173	None	301	36	7935	No_constitutive_exon_found_in_species
CCTACCCATTTGTCACTTCCCTCCTCATTTTTACCCCCAAAACGGGCCAGGT	594806	594844	594894	594842	-1	6	PVX_111035	593596	596732	None	301	36	7935	No_constitutive_exon_found_in_species
CTCCAAGTGGGGAAGGCCACCCAAATAGGGAAGGTCACCCAAATGGGGAGAT	254121	254811	254071	254123	1	7	PVX_098785	252891	254811	None	301	36	7935	No_constitutive_exon_found_in_species
GTGGAGGCGAACGCAATGAGGGACCTGGAAATGCTGGGCGGGCAGGGGAGCA	998989	999004	999054	999002	-1	7	PVX_099730	998989	1001001	None	301	36	7935	No_constitutive_exon_found_in_species
CCACAACCACTTCTGCACAACTTCTGCACAACTTCCACCCCTCAGGGAAGAA	1239989	1242993	1243043	1242991	-1	7	PVX_087105	1239656	1244119	None	301	36	7935	No_constitutive_exon_found_in_species
TCACCCAATATGCAATTCGTTAACATTTTTCTCCCCCCCTCGGGCGATAGGC	314855	315020	314805	314857	1	8	PVX_094535	313123	316730	None	301	36	7935	No_constitutive_exon_found_in_species
CCTCCTTTGCAGTGGAACCTCTAACGGTTCTGAAAAAGGGAAGCGGCGAGGT	804348	804510	804560	804508	-1	8	PVX_095115	804140	806820	None	301	36	7935	No_constitutive_exon_found_in_species
TTTTGCTTACCAAAATGATGCTCTCTTTTTTTTTTTTTTTTTGGGGACAGGC	1209424	1209468	1209374	1209426	1	8	PVX_119780	1204986	1209468	None	301	36	7935	No_constitutive_exon_found_in_species
TTTTTTCCTTTTTTTTTTTTTTTTTTTTTCCCCTTTGGACGAATGGGCAGGG	264191	264272	264141	264193	1	9	PVX_091100	263657	265332	None	301	36	7935	No_constitutive_exon_found_in_species
AGAGTGGGCAGCAGGGCGGTCAGCAGAGTGAGCAGCAGAGTGGGCAGCAGGG	934700	935056	935106	935054	-1	9	PVX_091905	934700	937683	None	301	36	7935	No_constitutive_exon_found_in_species
CCAGAGACGATGAAGATGTATCAGCACGGGGCGCGTGAGGGGAGGTACAGAA	983433	983645	983383	983435	1	9	PVX_091955	983119	986377	None	301	36	7935	No_constitutive_exon_found_in_species
TCTTAATGATTGTACTACAAAATGGATTGATGAAAAAAGGGATATAATAGAA	68	250	300	248	-1	DS482168	PVX_178275	68	1105	None	301	36	7935	No_constitutive_exon_found_in_species
