# Supplementary material for: Widespread Separation of the Polypyrimidine Tract From 3′ AG by G Tracts in Association With Alternative Exons in Metazoa and Plants
Source: Front Genet. 2019 Jan 14;9:741. doi: 10.3389/fgene.2018.00741 (PMC6339879; doi:10.3389/fgene.2018.00741)
Supplement: DATA FILE S2 — Sequences of REPAG 3′ SS from each species of metazoa, plants and protists. [file Data_Sheet_2.zip › Supplementary data 2/Protists_Release38_pythium_iwayamai.txt]

REPA_GGG_Sequence	Exon_Start	Exon_End	Pos_-50	Pos_+2	Strand	Chromosome	GeneID	Gene_Start	Gene_End	Gene_Name	Number_of_REPAs	Number_of_REPAs_has_GGG	Number_of_Intron(Intra_genic_Region)	Upstream_Constitutive_Exon
GCTCTGGTGGCAATGCTGCAGAGTCAGGCAGCGACGGTGGGAATAATCAGGA	38641	39067	38591	38643	1	piw_scaffold_2	EPrPwG00000013112	37049	39596	None	3387	404	24025	No_or_no_constitutive_exon
GGCATGGTCAAAGGGCTAACGATACGGGTTGTCTGTCTATTGGGATGCAGGA	63498	63605	63655	63603	-1	piw_scaffold_2	EPrPwG00000013126	61891	64244	None	3387	404	24025	No_or_no_constitutive_exon
CATGTATGTGTGTGTGTTTGTGTAAATGGGTTCGCGTGTCGATTGGGCAGGT	79034	79217	79267	79215	-1	piw_scaffold_2	EPrPwG00000013127	75263	79365	None	3387	404	24025	No_or_no_constitutive_exon
TTCATTGTTGTTCGCTTACTAAATTTGCACTGAATGCCGCACGGGAATAGTA	18749	18856	18699	18751	1	piw_scaffold_3	EPrPwG00000013153	18124	20137	None	3387	404	24025	No_or_no_constitutive_exon
TTGGCTATCAGCTCTTTGGTGTTCTAATTAATGGTTGCTTGGGTGTGTAGAT	19794	19877	19744	19796	1	piw_scaffold_3	EPrPwG00000013153	18124	20137	None	3387	404	24025	No_or_no_constitutive_exon
ATTTGGACCACTCTGACCGTGAAAGCTCGTCTTGGGGGGTGAACACGCAGGA	28172	28271	28321	28269	-1	piw_scaffold_4	EPrPwG00000013195	25373	29132	None	3387	404	24025	No_or_no_constitutive_exon
CACCACCAGCCGACTGGAGCCATCCAGCTGCCGCCTGTGCTTGGGAGTAGCA	30121	30169	30071	30123	1	piw_scaffold_4	EPrPwG00000013182	29338	30169	None	3387	404	24025	No_or_no_constitutive_exon
GAGCTCTGTAGTATAGTTGCGCTGACTGGTATGCCTGTGTTGGGGAGCAGGG	33251	33478	33528	33476	-1	piw_scaffold_4	EPrPwG00000013192	31041	34287	None	3387	404	24025	No_or_no_constitutive_exon
TGTTAATGTTCTTGTTCTGGATACTTAACTTGACGTGTTGTGGGACACAGTG	19424	19531	19374	19426	1	piw_scaffold_10	EPrPwG00000013300	17447	19816	None	3387	404	24025	No_or_no_constitutive_exon
TGAGAAAATGGTTGGTGCTAACAACTGTGTACTTGTGTGTGTGGGATTAGGA	55375	55416	55325	55377	1	piw_scaffold_10	EPrPwG00000013301	52855	55416	None	3387	404	24025	No_or_no_constitutive_exon
ATCCCCGCCACACACCCACTTCCGAGCCAAGGGACCTCTTAATGGGACAGAC	39735	39818	39685	39737	1	piw_scaffold_12	EPrPwG00000013325	37209	40585	None	3387	404	24025	No_or_no_constitutive_exon
AGACGCGCGCCGCGAAGCTCCTGGCGCCAGTGGGTGGCCCCAAAGGGTAGTT	2575	2635	2685	2633	-1	piw_scaffold_13	EPrPwG00000013359	2039	2797	None	3387	404	24025	No_or_no_constitutive_exon
TGTGTGCTGTACACCTCTCTAATTATTGTATGTGGCATGGGCAACAACAGAG	24342	24455	24505	24453	-1	piw_scaffold_15	EPrPwG00000013389	23144	25149	None	3387	404	24025	No_or_no_constitutive_exon
CTGCTCCATCTATGACGACTGCATGTGCGTTCTGCTTGCTCTGTGGGGAGGA	34478	34655	34705	34653	-1	piw_scaffold_15	EPrPwG00000013395	33743	34727	None	3387	404	24025	No_or_no_constitutive_exon
GCGGCGCATGGCGACATCCACGCTGCGCTCGTGGGGCTGCTGGGCTGGAGCC	45694	47231	45644	45696	1	piw_scaffold_16	EPrPwG00000013403	44987	47231	None	3387	404	24025	No_or_no_constitutive_exon
GCTACGTGGTCAGTGAGGAACGTGAGCTAACATTGGATGCGGGGTTGTAGGG	39353	39388	39438	39386	-1	piw_scaffold_22	EPrPwG00000013888	38862	39880	None	3387	404	24025	No_or_no_constitutive_exon
ACTGTTAATAACATCATGTATGCAGTACGCTGACTCTTGTGAATGGGCAGGT	9152	9767	9817	9765	-1	piw_scaffold_24	EPrPwG00000013908	8276	10416	None	3387	404	24025	No_or_no_constitutive_exon
AGATGGGATGCGTTTACTAAGTTCTAATGTGGTAAATGGTGTGCGGGTAGAA	39179	39232	39129	39181	1	piw_scaffold_30	EPrPwG00000013990	38150	39232	None	3387	404	24025	No_or_no_constitutive_exon
TCATATGCCTGGCAAAACGCCGTGAGCACCGTACGCTGCTTGGGACTGAGGC	10112	10364	10414	10362	-1	piw_scaffold_31	EPrPwG00000014011	9728	10959	None	3387	404	24025	No_or_no_constitutive_exon
AGTACAAGGTGTTCTCTTTCATGGCGTACGACGTGTTTGGGAAGGGATAGTA	4211	4367	4417	4365	-1	piw_scaffold_33	EPrPwG00000014041	3392	4855	None	3387	404	24025	No_or_no_constitutive_exon
TGATGTGGGACTCATGAGCTGCTTACTGGCTTGTGTTTATGGGAGACCAGGG	16734	17196	16684	16736	1	piw_scaffold_35	EPrPwG00000014061	15714	17576	None	3387	404	24025	No_or_no_constitutive_exon
CGACGGGCTGCGACTTGCAGCTCTACGAGAAAGTGCTGGTCGTGCGGGAGAA	25808	26687	25758	25810	1	piw_scaffold_43	EPrPwG00000014158	18984	26687	None	3387	404	24025	No_or_no_constitutive_exon
CACAGGACCGACAGCAGCGTCTTTTCGGCTTCGTGACTGGGGCGCCGAAGTT	8054	8286	8004	8056	1	piw_scaffold_44	EPrPwG00000014163	7478	8286	None	3387	404	24025	No_or_no_constitutive_exon
AGTACCACGTTCGGTTGCTGAATTTGTTTGCTGCTTGCGCCAGGGGAAAGAA	29955	30150	30200	30148	-1	piw_scaffold_44	EPrPwG00000014169	24497	36607	None	3387	404	24025	No_or_no_constitutive_exon
GTACAGTGTACTCGAGCTCGGCTGCATGCACTCTCACTCTGGTGGGACAGGC	32243	32594	32193	32245	1	piw_scaffold_45	EPrPwG00000014174	29788	33120	None	3387	404	24025	No_or_no_constitutive_exon
GTGTGTATCGTTAAAACTAACAACGTGGCTCTCTCTCTCTTGGGGCACAGTA	17863	18016	17813	17865	1	piw_scaffold_52	EPrPwG00000014269	17561	18240	None	3387	404	24025	No_or_no_constitutive_exon
CCAACACGTGACGAGTGGGTTGACGAGCTATGGACGTGTGGGGCAGCCAGCG	10478	10730	10780	10728	-1	piw_scaffold_55	EPrPwG00000014312	8310	12244	None	3387	404	24025	No_or_no_constitutive_exon
ATTCGCACCACATGATTTCCTCACTTGCTCACTCTTTTGTGGGAGCTCAGGC	22925	22979	22875	22927	1	piw_scaffold_59	EPrPwG00000014369	22746	24286	None	3387	404	24025	No_or_no_constitutive_exon
GTTGATCTCAGACTCTGTAACCTTTGTTGTGACATGGATTGGGCTGATAGGC	24082	24286	24032	24084	1	piw_scaffold_59	EPrPwG00000014369	22746	24286	None	3387	404	24025	No_or_no_constitutive_exon
TGCTCGTGGCCGGCAGTTGGGACAACTTGGTGCGCTGCTGGGAGGTGCAGCA	6549	6630	6680	6628	-1	piw_scaffold_68	EPrPwG00000014481	5200	7040	None	3387	404	24025	No_or_no_constitutive_exon
TGCACAGAACGTACTTAGTCGAGCGCTCTTGAAACTGTTGGGCCGAGCAGCT	6727	6934	6677	6729	1	piw_scaffold_72	EPrPwG00000014514	3859	6934	None	3387	404	24025	No_or_no_constitutive_exon
TCATGGTAGGCTAACACTGTTTTGTGTGTCTAATTTGTATCTGGGGACAGCT	25713	25999	26049	25997	-1	piw_scaffold_72	EPrPwG00000014518	25500	27601	None	3387	404	24025	No_or_no_constitutive_exon
TGTATCTTATGTTGTGTATTTTTTAATTCATAGTGCTGTCGTTGGGCAAGGT	18588	18641	18691	18639	-1	piw_scaffold_76	EPrPwG00000014556	4	33180	None	3387	404	24025	No_or_no_constitutive_exon
CCTTCACTCTAGATCACCCGTTCTTAAGTGTTCATTTTGGGACTGGGCAGCT	15355	15455	15505	15453	-1	piw_scaffold_76	EPrPwG00000014556	4	33180	None	3387	404	24025	No_or_no_constitutive_exon
TTACCGTTGTAAGCTCACTCAGTTTCTTTTCCTTCGTGTGGGGCATGCAGGA	11403	11467	11353	11405	1	piw_scaffold_80	EPrPwG00000014595	11158	12874	None	3387	404	24025	No_or_no_constitutive_exon
ATGCAACGTGTATTGTTATAAAATTGTGGTGAAGCTACTTGTGGGTACAGTC	4786	5006	4736	4788	1	piw_scaffold_87	EPrPwG00000014656	3703	5006	None	3387	404	24025	No_or_no_constitutive_exon
CAAGTGTGTGTGTGGGTGTGGGTGGAGGGGAGGAGGGGGGATATATAAAGGG	12401	12437	12487	12435	-1	piw_scaffold_87	EPrPwG00000014657	4858	12616	None	3387	404	24025	No_or_no_constitutive_exon
AAGTGTTTGCTGTGCTTCGTGAAGTGCGCGCGATTGGCGCGGGTGTGAAGCC	5134	7153	7203	7151	-1	piw_scaffold_87	EPrPwG00000014657	4858	12616	None	3387	404	24025	No_or_no_constitutive_exon
GTGTGAATGTGGCGATAGTAACATGTGTATGTGTTGGGGTAAAATAACAGGT	21923	22028	21873	21925	1	piw_scaffold_96	EPrPwG00000014754	21640	26035	None	3387	404	24025	No_or_no_constitutive_exon
CTTATTTACTAATGCTTGCAATACGTGATGTTGTTACGGGAATGAATTAGGA	22418	22525	22368	22420	1	piw_scaffold_96	EPrPwG00000014754	21640	26035	None	3387	404	24025	No_or_no_constitutive_exon
CAGCTTTGCTGACGCGTTTGTGGCACTTTATGTATCGTCTTGGGAACTAGAA	17956	18134	17906	17958	1	piw_scaffold_97	EPrPwG00000014766	17082	18429	None	3387	404	24025	No_or_no_constitutive_exon
ATGAAGTGTACTTATGCATCTCTCTATTGTTTGCTGTTGTTGGGCGATAGAT	13420	13857	13370	13422	1	piw_scaffold_104	EPrPwG00000014824	12587	15345	None	3387	404	24025	No_or_no_constitutive_exon
GCCTCGGGCTCCTCGTCGTCGTCTGTGGACTCGGCGGGGGCCGAGAGCAGGA	28905	29293	28855	28907	1	piw_scaffold_104	EPrPwG00000014825	25124	29293	None	3387	404	24025	No_or_no_constitutive_exon
CTCGGCAGATACTGTGGAAGTGGGATCAGAGACCATGACTGGGGACTCAGTT	9889	9944	9839	9891	1	piw_scaffold_105	EPrPwG00000014833	7680	10737	None	3387	404	24025	No_or_no_constitutive_exon
CGGCAAGGCCAAGCTGATCGACTTTGGCCTGAGCGCGTTGCTGGGCGAAGCA	5483	5833	5883	5831	-1	piw_scaffold_110	EPrPwG00000014881	5483	6705	None	3387	404	24025	No_or_no_constitutive_exon
TATCTATCGGTGGAGATGCACTAACTAGGTGTAAATTGTGCGGGAACCAGTG	24578	24723	24773	24721	-1	piw_scaffold_111	EPrPwG00000014891	24417	25393	None	3387	404	24025	No_or_no_constitutive_exon
GGCTATTAGCTACGTAGACTTGGACTGACTGGAGTGTGTTGGGTGGACAGGG	5930	6185	5880	5932	1	piw_scaffold_113	EPrPwG00000014907	4609	6185	None	3387	404	24025	No_or_no_constitutive_exon
TCTGGCGCTTGGCCCAGGGTGTCGTGTCTGAGTAGATGTAGATCGGGTAGAG	6052	6094	6144	6092	-1	piw_scaffold_113	EPrPwG00000014910	6052	7771	None	3387	404	24025	No_or_no_constitutive_exon
CAGATTAATGTTTATTGATTTGCTACAGGTCAGTTTCGCTGGGGTCGTAGAG	11141	11425	11091	11143	1	piw_scaffold_114	EPrPwG00000014916	11098	11536	None	3387	404	24025	No_or_no_constitutive_exon
GACGTCGTGATGGAGAAGACCAAGCTCTTCTGAGTGGACGTGGGGGCGAGCG	25037	26028	26078	26026	-1	piw_scaffold_114	EPrPwG00000014918	25037	26377	None	3387	404	24025	No_or_no_constitutive_exon
TATCTAGTGATGCTATTCCTGCTTTTTACGATTCGTTGGCTTGGGAACAGAT	14453	14669	14403	14455	1	piw_scaffold_115	EPrPwG00000014928	13991	17168	None	3387	404	24025	No_or_no_constitutive_exon
GGCTATTATTTGCCCCCACTTAACCGGATCTCACCGGGATAAATGACCAGAT	20960	20971	20910	20962	1	piw_scaffold_117	EPrPwG00000014949	19542	20971	None	3387	404	24025	No_or_no_constitutive_exon
TGACTGGTTTTCTCTAACACTGTGACTGTGATTGTGTGTGAAATGGGTAGCT	20617	20654	20567	20619	1	piw_scaffold_119	EPrPwG00000014961	19362	20654	None	3387	404	24025	No_or_no_constitutive_exon
TCGAGGTAGGCTTTGTATCTCGCAAGGACTGGGTTTGCTGGGCTAAATAGCT	27456	27582	27406	27458	1	piw_scaffold_119	EPrPwG00000014962	25676	28305	None	3387	404	24025	No_or_no_constitutive_exon
TTGGATTTCTTTCTTTACAGTTCTAACTGGCTGGCGGGTTGATGAATTAGAA	20573	20638	20688	20636	-1	piw_scaffold_123	EPrPwG00000015000	20260	21360	None	3387	404	24025	No_or_no_constitutive_exon
TCATCCATTCAAGTCTCACCTGCGACGCTGCTGGCTGGGTGACATGCAAGAG	1137	1270	1087	1139	1	piw_scaffold_136	EPrPwG00000015102	877	1270	None	3387	404	24025	No_or_no_constitutive_exon
TGAGCTGCGTGAGTGAGGTTCTCATTCGTCCACTTATGCATGGGGAGTAGAC	4201	4434	4484	4432	-1	piw_scaffold_141	EPrPwG00000015155	3778	4613	None	3387	404	24025	No_or_no_constitutive_exon
GAACATTCTATCGACTGACTTGTGCTTTGTGGAATGCTATTGGGGACCAGGA	17418	17578	17628	17576	-1	piw_scaffold_141	EPrPwG00000015159	16596	18423	None	3387	404	24025	No_or_no_constitutive_exon
CGACCATGTGGCAGGTACACTATGGCTGGCGTCTTGTCCTGATCGGGTAGAG	3755	5487	5537	5485	-1	piw_scaffold_147	EPrPwG00000015204	3755	5532	None	3387	404	24025	No_or_no_constitutive_exon
ATCGATGGTATGAGTGTCTAACAGTTCGCATAATGGTGGCGGGGCTACAGAC	7543	7668	7493	7545	1	piw_scaffold_147	EPrPwG00000015202	7083	10860	None	3387	404	24025	No_or_no_constitutive_exon
ACAATGGCAAGCGAGCCCTGACGATTGACTGGCTTGTGCTGGGTGATTAGAC	24128	24412	24078	24130	1	piw_scaffold_149	EPrPwG00000015227	23267	24615	None	3387	404	24025	No_or_no_constitutive_exon
CCGCCGCCAATGAACCCCGCGGCGCCCGAGTTCACGGGTGAGGAGCTCAGCG	6634	6671	6721	6669	-1	piw_scaffold_157	EPrPwG00000015309	6634	7953	None	3387	404	24025	No_or_no_constitutive_exon
GCTCTGATGATCATGTGGCGCTGTTGATATATCTACTGCGGGGATCATAGGT	11367	11407	11317	11369	1	piw_scaffold_157	EPrPwG00000015298	11052	12244	None	3387	404	24025	No_or_no_constitutive_exon
GTTGTCCACTGACGTGCGCTGGTGTTTGTTCATTTGTTCTGGGAGCGCAGCA	26708	26808	26658	26710	1	piw_scaffold_157	EPrPwG00000015302	26558	27045	None	3387	404	24025	No_or_no_constitutive_exon
GTTCGGAAGAGCCGCTGATCTTCGCCTGACACGCTTTCTGGGGGCGACAGCA	18235	18403	18185	18237	1	piw_scaffold_161	EPrPwG00000015343	15973	18403	None	3387	404	24025	No_or_no_constitutive_exon
CAGAAGAAGCTCTGCGAGCTGTGCTTGAAGTTGACAGCGTAAGCCGGGAGGC	659	933	609	661	1	piw_scaffold_163	EPrPwG00000015364	138	933	None	3387	404	24025	No_or_no_constitutive_exon
AGTCTCTACCAGGTGCGTCTTGTTTTGCTACTATGTATTCAGTGGGATAGAT	20488	20674	20724	20672	-1	piw_scaffold_172	EPrPwG00000015442	19211	20994	None	3387	404	24025	No_or_no_constitutive_exon
ACGCGCGTGTATTCACTTGAGCTTGCTTGTCATTTGCTCTGCCGGGACAGAT	20267	20400	20450	20398	-1	piw_scaffold_172	EPrPwG00000015442	19211	20994	None	3387	404	24025	No_or_no_constitutive_exon
CACGCCCAACTCCGCGCCCCAAGTCTTGCGTCGTCCGCTAGCATGGGCAGAA	19612	20018	19562	19614	1	piw_scaffold_178	EPrPwG00000015490	15803	20018	None	3387	404	24025	No_or_no_constitutive_exon
TCGGAGACCATGTCCACCCACATCGCATCAGCAGCGTCATGAGGGTACAGTC	23146	23409	23096	23148	1	piw_scaffold_187	EPrPwG00000015556	21931	23409	None	3387	404	24025	No_or_no_constitutive_exon
TAATGAGCTGGCGGTTAATTATTCGCTAATGTGTTTCTGAATGGGTACAGAT	11356	11442	11306	11358	1	piw_scaffold_190	EPrPwG00000015588	10451	12479	None	3387	404	24025	No_or_no_constitutive_exon
ACGTCTACATTCTGCTCAAGCTGACGCTGTGACGACACTGGGCAAAGCAGGG	2437	2608	2658	2606	-1	piw_scaffold_193	EPrPwG00000015618	457	3100	None	3387	404	24025	No_or_no_constitutive_exon
TCCGAGCCATGGAGACAACGTCGCCGTACGCTGGGTATGCAGGGGCCCAGGG	15080	15091	15141	15089	-1	piw_scaffold_193	EPrPwG00000015619	14526	25349	None	3387	404	24025	No_or_no_constitutive_exon
TCGCATGTGGTGCCGATAGCTTATTTATTTGGGTTGGGTTGTATGGATAGCG	2786	2876	2926	2874	-1	piw_scaffold_198	EPrPwG00000015656	2341	4101	None	3387	404	24025	No_or_no_constitutive_exon
TAGTAAAACTGGTGGCGATGCTAATGATTGTTGTGCTGTTGTGGGTACAGTG	11758	11813	11708	11760	1	piw_scaffold_201	EPrPwG00000015683	10623	11813	None	3387	404	24025	No_or_no_constitutive_exon
GAGGCTGAACGTGCGTCGTGCTACCAGGATTTGGTTTTGCGTGGGTGAAGAA	16110	16854	16904	16852	-1	piw_scaffold_201	EPrPwG00000015688	16110	18288	None	3387	404	24025	No_or_no_constitutive_exon
CTGCCTCGTGTCGCATCTCTACTGCGTGCGCGGCCAGGCCGGGTGCAAAGAG	9355	9389	9305	9357	1	piw_scaffold_203	EPrPwG00000015695	5368	10966	None	3387	404	24025	No_or_no_constitutive_exon
CTCAACACAGGTTGAAGCTGATGGATCGTGCTCTCTCTATGGGTGTGCAGAG	16180	16268	16130	16182	1	piw_scaffold_211	EPrPwG00000015754	15493	22173	None	3387	404	24025	No_or_no_constitutive_exon
TGCATCGTGCTAACGACCTGTGTGTGACGTATGTGTGGCTGGGACTGCAGAT	1476	4563	1426	1478	1	piw_scaffold_212	EPrPwG00000015760	1169	4563	None	3387	404	24025	No_or_no_constitutive_exon
GGGTCATTTTGGTGTGTACTTATGTAATGCGTTTGTATAATGTGGGACAGGT	21451	21535	21585	21533	-1	piw_scaffold_212	EPrPwG00000015765	18599	24242	None	3387	404	24025	No_or_no_constitutive_exon
TGCTGAAGGCTGGTGTTCATCTGTTGGCTGCTACGTCTTTCGACTGGGAGGT	22622	22732	22782	22730	-1	piw_scaffold_219	EPrPwG00000015813	22264	23093	None	3387	404	24025	No_or_no_constitutive_exon
GACCACAGGTTTGTCTTTTGTTATTATTATATGCAGTTGTTGATGGGAAGGA	849	861	799	851	1	piw_scaffold_221	EPrPwG00000015824	375	2911	None	3387	404	24025	No_or_no_constitutive_exon
CAGGTCTCTAACACTGTTGACTATCTGTTCTTTGTTTTGTATGGGAGCAGAG	20152	20780	20102	20154	1	piw_scaffold_223	EPrPwG00000015839	19134	21975	None	3387	404	24025	No_or_no_constitutive_exon
GAGGCAGCACGCGACCTGTTTTTGTTTTTGTTTTTGCTATGTGGGATGAGTA	16082	16095	16145	16093	-1	piw_scaffold_228	EPrPwG00000015881	12660	21346	None	3387	404	24025	No_or_no_constitutive_exon
CCGCAGTTCACTTACATCGGGTGGCTGCACCATTTTCTCAAGGGGCACAGCA	1470	1600	1650	1598	-1	piw_scaffold_233	EPrPwG00000015920	1199	1997	None	3387	404	24025	No_or_no_constitutive_exon
AGCGCGTGCTTCATGCTAACTGTGTCATGTCTTGGTGGGCGGACGGATAGAC	341	545	595	543	-1	piw_scaffold_234	EPrPwG00000015925	37	2785	None	3387	404	24025	No_or_no_constitutive_exon
GCATACTCACTTCACTGTTGCTACGCTGTGCCTGTTCTGCTGTGGGGCAGAA	612	687	737	685	-1	piw_scaffold_238	EPrPwG00000015967	5	1160	None	3387	404	24025	No_or_no_constitutive_exon
GACTGATGTAGTGTGTGATATGGGTGTGCAATATGACGATGGGTGTGCAGCC	16652	16709	16602	16654	1	piw_scaffold_238	EPrPwG00000015959	16321	16709	None	3387	404	24025	No_or_no_constitutive_exon
GACGCTGTGGGTACTCACCATTGCATGCTCTTGTTGGTTTGAATGGGCAGTT	138	196	246	194	-1	piw_scaffold_246	EPrPwG00000016037	138	2823	None	3387	404	24025	No_or_no_constitutive_exon
TTGTGTTTTATGGATGTGAAATTCGAACAAAGCAATGTATGTGTGGGCAGCA	16174	16234	16284	16232	-1	piw_scaffold_249	EPrPwG00000016058	15576	16832	None	3387	404	24025	No_or_no_constitutive_exon
TAGTGTGTGATGACTAACGAGGCTCTGTGTGTATGTGTGTGAATGGGCAGGA	1045	1770	995	1047	1	piw_scaffold_251	EPrPwG00000016067	690	4843	None	3387	404	24025	No_or_no_constitutive_exon
CATTACATTGGGTTGGCTTTGGATTTTGTAACGTGCGTGTGTATGGGCAGAG	1853	2301	2351	2299	-1	piw_scaffold_252	EPrPwG00000016078	692	2842	None	3387	404	24025	No_or_no_constitutive_exon
TCCCCCAACTGAAGTTTCACGATGTGGCTTTGATGAATTGGGAAATCAAGAG	17280	17702	17230	17282	1	piw_scaffold_252	EPrPwG00000016076	14330	18034	None	3387	404	24025	No_or_no_constitutive_exon
GGCCACGTTGACTCTGGAGCTGGTGATGCGTACTGTACTCGCGGGCAAAGGC	19730	19820	19870	19818	-1	piw_scaffold_253	EPrPwG00000016091	19730	22770	None	3387	404	24025	No_or_no_constitutive_exon
GTCTGTTTGCATAGCTTTCGAGGACTAACGTGTGTATTTGATGGGAACAGCT	10732	10852	10682	10734	1	piw_scaffold_262	EPrPwG00000016143	10379	11346	None	3387	404	24025	No_or_no_constitutive_exon
TTCTCAGCTCACACACCCTTTTGTTGGCTTATTGTGTGTGTGTGGGGTAGAA	12972	14776	12922	12974	1	piw_scaffold_266	EPrPwG00000016171	12189	15765	None	3387	404	24025	No_or_no_constitutive_exon
CCTGTATTAGTATCAGACAATGGATTGACTGGTCTGTGTGGGTGGTGAAGAA	9114	9354	9404	9352	-1	piw_scaffold_276	EPrPwG00000016238	8822	10439	None	3387	404	24025	No_or_no_constitutive_exon
TGTTGCCTCCCTCCGTTTCGTCACACCTATCAACCACTCGCAATGGGCAGCC	6496	6567	6446	6498	1	piw_scaffold_289	EPrPwG00000016326	5535	8276	None	3387	404	24025	No_or_no_constitutive_exon
CTACGTGTACCCGCCTGCAGACTTCTTTATCAAGTTGTGTGGGGACGCAGAG	11483	11593	11433	11485	1	piw_scaffold_293	EPrPwG00000016352	8923	12040	None	3387	404	24025	No_or_no_constitutive_exon
GAGTGGTGGATGTTGGGTAATGACGCTGCGTGTGGTGGGTGTATGGACAGAA	13152	13247	13297	13245	-1	piw_scaffold_295	EPrPwG00000016366	12288	16333	None	3387	404	24025	No_or_no_constitutive_exon
GGGCAAGCGCCTTTTGCCGAGGACGACAAGCCCGAGCTCGGGGCGCATAGCA	6008	6510	6560	6508	-1	piw_scaffold_298	EPrPwG00000016385	6008	7224	None	3387	404	24025	No_or_no_constitutive_exon
CCGCTTTATGGGGCTGTAGCTAACGTTTTTCTGTGGACGAATGGGTGCAGTT	2439	2455	2505	2453	-1	piw_scaffold_308	EPrPwG00000016444	421	2552	None	3387	404	24025	No_or_no_constitutive_exon
TGACAAAACGATTTTTTTTTACGTGTCGATTTAGTGCCTTGAAGGGACAGCA	11643	11788	11593	11645	1	piw_scaffold_308	EPrPwG00000016441	9773	13206	None	3387	404	24025	No_or_no_constitutive_exon
AGCTATGCTGGTGTTGACATTTGAGTTCGTGTGCTGATCGATGGGTGCAGGG	11890	11976	11840	11892	1	piw_scaffold_308	EPrPwG00000016441	9773	13206	None	3387	404	24025	No_or_no_constitutive_exon
TGTTTGGCTGTCGTATCCTTATCTTACACTGATATGCTGACAATGGGCAGCT	3387	3478	3337	3389	1	piw_scaffold_318	EPrPwG00000016516	2685	5070	None	3387	404	24025	No_or_no_constitutive_exon
TTCCTCAAGGTGATGGAGGACAGTTAGTCTAATCTGTTTTGTGGGCGCAGGA	2050	2191	2241	2189	-1	piw_scaffold_321	EPrPwG00000016535	1935	7674	None	3387	404	24025	No_or_no_constitutive_exon
TAGTGACCATGTACTGATATGTCCTGTGGCTGCTGTTGTGTGGGGTGTAGTT	18894	18995	19045	18993	-1	piw_scaffold_325	EPrPwG00000016560	17647	19979	None	3387	404	24025	No_or_no_constitutive_exon
TGTTTTTATATGACTGACTCTTGTATGCTCACCGATGGATGGGACAACAGTT	3417	4954	5004	4952	-1	piw_scaffold_339	EPrPwG00000016661	2760	5336	None	3387	404	24025	No_or_no_constitutive_exon
AATTCGACGAAGCAACTCGGATTTGTAGGCATTGGCTTGGGATTCGAAAGCT	14442	14609	14659	14607	-1	piw_scaffold_348	EPrPwG00000016720	13899	17535	None	3387	404	24025	No_or_no_constitutive_exon
TAGCGTTATCAGTATGACCTGACCTCGTTTGGTGTATCTGGGAAGCGCAGTG	16068	16200	16250	16198	-1	piw_scaffold_349	EPrPwG00000016732	15656	16916	None	3387	404	24025	No_or_no_constitutive_exon
GAGCAGGGCTACAACGTCACGGGCGTGTACATGAAGAACTGGGACACCAGTG	19137	19291	19087	19139	1	piw_scaffold_349	EPrPwG00000016727	17254	20228	None	3387	404	24025	No_or_no_constitutive_exon
ACGGGGACGACGCCGCCTTTGACGAGAGCTTCTTCGACGCGGGCGGACAGGA	6962	7322	6912	6964	1	piw_scaffold_363	EPrPwG00000016822	6154	10047	None	3387	404	24025	No_or_no_constitutive_exon
TAGCCTACTGGTAGACTAACGTATGGATGACTTTGTTGGGAACACAACAGGT	16723	16879	16673	16725	1	piw_scaffold_368	EPrPwG00000016858	13372	17408	None	3387	404	24025	No_or_no_constitutive_exon
GTTGACAGTGTGTTAGTGGAGTCTTTATAGCGGGTTGTGCGGGTATACAGGG	3564	3665	3514	3566	1	piw_scaffold_372	EPrPwG00000016882	3382	5370	None	3387	404	24025	No_or_no_constitutive_exon
GGTCACTAACGAAAATGGTGGTGGCTGGAATATCTGAATGGGAAACATAGTA	13713	13987	13663	13715	1	piw_scaffold_373	EPrPwG00000016888	11700	13987	None	3387	404	24025	No_or_no_constitutive_exon
GCTCACTGATGCGCTGCGAGTTCGCGACATGGCTCGTCGGGAGACTGAAGAT	10925	11168	11218	11166	-1	piw_scaffold_377	EPrPwG00000016919	10925	12943	None	3387	404	24025	No_or_no_constitutive_exon
TGTCATATGTCCATTGCTGCTACGTGTCGTGTATCGCTGTGGGACTGTAGCT	2790	2868	2740	2792	1	piw_scaffold_380	EPrPwG00000016933	2507	5587	None	3387	404	24025	No_or_no_constitutive_exon
AGCGAGACGTTGCGGATGACCTTCATGAGCAGCGGGTCACGGGTGCGTAGCA	4643	4802	4852	4800	-1	piw_scaffold_381	EPrPwG00000016947	4303	12410	None	3387	404	24025	No_or_no_constitutive_exon
GTAGCTGTTGGCTTGACTGATTGTTATTGGGTGTGTTTGTGTGGGTATAGGC	13433	13488	13383	13435	1	piw_scaffold_386	EPrPwG00000016963	9823	15232	None	3387	404	24025	No_or_no_constitutive_exon
GCATCGAAAGCCGCTGCTGCGAATAATAAATAGCTGGGATGGCAACCAAGAT	7124	7285	7335	7283	-1	piw_scaffold_396	EPrPwG00000017035	7010	9624	None	3387	404	24025	No_or_no_constitutive_exon
GTAGATGTGCGTTTTTGTTATGTTTTGCTGCTGTTGCGGATGGGAAACAGGG	10269	10404	10454	10402	-1	piw_scaffold_409	EPrPwG00000017113	10042	10646	None	3387	404	24025	No_or_no_constitutive_exon
TTTTTGTGTATGCGTGTGTTGTGTTTGCTACGTGTTTGTGTGAGGGTTAGCT	16556	16568	16618	16566	-1	piw_scaffold_410	EPrPwG00000017121	16556	17156	None	3387	404	24025	No_or_no_constitutive_exon
CAACCCCAGTCAGTCTTCTTATCTAGTAATGCGAAATTATATATGGGCAGAA	5368	7387	5318	5370	1	piw_scaffold_418	EPrPwG00000017168	4855	7387	None	3387	404	24025	No_or_no_constitutive_exon
ACTCGCCATCATGGATATGCTAACTCCCATGGTGTCGTTATGGGCGACAGGG	15835	16106	16156	16104	-1	piw_scaffold_419	EPrPwG00000017178	15835	16549	None	3387	404	24025	No_or_no_constitutive_exon
GGAATTTATTATATGTGAAGGTGGCTGACTGTTGTTAATGGGAAGCCCAGAT	6352	6430	6302	6354	1	piw_scaffold_422	EPrPwG00000017194	5671	10446	None	3387	404	24025	No_or_no_constitutive_exon
GTGCTGACGTTTAATTTTTAATTTTTTTTGATACTGTTATGGGACAACAGGT	10411	10531	10581	10529	-1	piw_scaffold_433	EPrPwG00000017270	8344	10709	None	3387	404	24025	No_or_no_constitutive_exon
AAGGGGCTAACAACATTGTGTCATTTGTTGCTATTTGTTCGGGCGTGTAGCT	17945	18000	17895	17947	1	piw_scaffold_433	EPrPwG00000017269	16375	18555	None	3387	404	24025	No_or_no_constitutive_exon
GTGCCGCTTAACTATTGACTCTGACTGACTGGCACATGTTGGGTGAACAGGG	16029	16127	16177	16125	-1	piw_scaffold_453	EPrPwG00000017384	16029	16380	None	3387	404	24025	No_or_no_constitutive_exon
CCCGCATGTGGTCCACGACGAGGCCCTCGTGCAGAAATTCATCGGGAAAGAG	3529	3888	3479	3531	1	piw_scaffold_461	EPrPwG00000017440	2526	3888	None	3387	404	24025	No_or_no_constitutive_exon
GGATTCATACCTAGTTCACCAACTGATTGTGATTTATATGGGATAAACAGAC	8352	8531	8302	8354	1	piw_scaffold_484	EPrPwG00000017577	3244	11016	None	3387	404	24025	No_or_no_constitutive_exon
CTGGCTCGTGACTTACGCTGATAACAAATTTGTTGATACTGGGCGTGTAGAG	7207	7417	7157	7209	1	piw_scaffold_485	EPrPwG00000017581	6198	7670	None	3387	404	24025	No_or_no_constitutive_exon
TTTGTTGGCTCTGCGGCTGAGTATTGTATGGCTGGCTTATGGATGGGCAGTT	8797	8833	8883	8831	-1	piw_scaffold_485	EPrPwG00000017583	8797	11876	None	3387	404	24025	No_or_no_constitutive_exon
ACTCACCATAATCATTTTATTTATTTATTATCTGTGTGGGCGGAGTGCAGAC	1599	1687	1549	1601	1	piw_scaffold_487	EPrPwG00000017589	642	1906	None	3387	404	24025	No_or_no_constitutive_exon
ACACATGACGGAAACTAATACGTAAGTTTGGTGACTTTGTGGGAGTGCAGCA	7841	7941	7991	7939	-1	piw_scaffold_488	EPrPwG00000017599	7230	9045	None	3387	404	24025	No_or_no_constitutive_exon
TCAAAATCACTAACGCAGGGATACTTTCTGTTGCTGGGTAACAAATACAGCC	764	824	874	822	-1	piw_scaffold_490	EPrPwG00000017614	16	2268	None	3387	404	24025	No_or_no_constitutive_exon
TGATCATTATTCAGGTCTATTTCTTGTTTTTGCTGCTGCTGGGTAATTAGAA	11360	11480	11530	11478	-1	piw_scaffold_494	EPrPwG00000017635	10982	12178	None	3387	404	24025	No_or_no_constitutive_exon
TGAGATCCCTCTCACCACTGCGCGCCGTATTGTGCGCTTGGGGAGAGCAGAT	11893	11983	11843	11895	1	piw_scaffold_496	EPrPwG00000017641	11739	12962	None	3387	404	24025	No_or_no_constitutive_exon
ACAGTGATGAGCCTGGTGCTGAGCTGCAGGATCCTGATTTCAGGGCGCAGGT	8555	8742	8505	8557	1	piw_scaffold_499	EPrPwG00000017657	3428	13482	None	3387	404	24025	No_or_no_constitutive_exon
CCAGGCAGCAGGAGCTCTTCCGGAAGAATTCGCTGTACGTGGGCGTCAAGCT	16772	17399	16722	16774	1	piw_scaffold_499	EPrPwG00000017656	15549	17399	None	3387	404	24025	No_or_no_constitutive_exon
GTGGTTGCTAACTGCGTATAATGTGATATGTTTCTATTATGGGTACACAGGC	5344	6054	5294	5346	1	piw_scaffold_505	EPrPwG00000017687	4816	8164	None	3387	404	24025	No_or_no_constitutive_exon
CTAGACAGGCTCGCTAATCTGTGATCTGACTTTCATTGACTGGGATGTAGGC	7183	7489	7539	7487	-1	piw_scaffold_521	EPrPwG00000017788	5076	7728	None	3387	404	24025	No_or_no_constitutive_exon
GAGGCTGATATGTGGTGTGTATGTGTTGTCTGACTGCTGGTTGGGAGCAGAG	13861	13944	13811	13863	1	piw_scaffold_524	EPrPwG00000017800	13533	15773	None	3387	404	24025	No_or_no_constitutive_exon
GGGGCTCGACGTTAACATTGTGTGGACTCTTATGGTGAATGAATGGGCAGGT	4950	5252	4900	4952	1	piw_scaffold_527	EPrPwG00000017821	4194	5252	None	3387	404	24025	No_or_no_constitutive_exon
CGCAGCTCATCCCGGCCGAGTACTTCAACTTCAGCGGGTGTACGGACAAGGA	4932	5169	5219	5167	-1	piw_scaffold_528	EPrPwG00000017831	4677	5447	None	3387	404	24025	No_or_no_constitutive_exon
CGCGGTCCGCGTAACCGAAGTTTGACTGGTGGTGGTGTTCGTCGTGGGAGCG	11171	11192	11242	11190	-1	piw_scaffold_528	EPrPwG00000017829	11171	12451	None	3387	404	24025	No_or_no_constitutive_exon
CGTTTGTGTATGACAAGCTGTATGGCTAAGCTCTGATATTGGGTGCACAGAT	8767	8898	8717	8769	1	piw_scaffold_529	EPrPwG00000017836	8523	9694	None	3387	404	24025	No_or_no_constitutive_exon
CAAGCGGGGATATGATCCTGCCGCCGATCGAAAATGGGACGAAAGCACAGGC	8933	11332	11382	11330	-1	piw_scaffold_537	EPrPwG00000017893	8594	12059	None	3387	404	24025	No_or_no_constitutive_exon
GGCTAATGCGCATTTTGAATTTGGTGGTTTGGCGAATTTACGGGCAACAGTG	14183	14265	14133	14185	1	piw_scaffold_544	EPrPwG00000017925	13508	15932	None	3387	404	24025	No_or_no_constitutive_exon
CCTGGATTGCTGACTCTGTGCGCTAACTACTGCTTATAATATGGGGATAGGA	7108	7180	7058	7110	1	piw_scaffold_553	EPrPwG00000017979	6836	11071	None	3387	404	24025	No_or_no_constitutive_exon
CGATGACCACATGGCCTACCAAGAGCCGCGTGGACCGCCAGGGATGCTAGGT	7226	7624	7674	7622	-1	piw_scaffold_554	EPrPwG00000017986	6390	8953	None	3387	404	24025	No_or_no_constitutive_exon
TACATGCGACTCACTCACTATTACGTATCTACGTGTCGGTATGGGAAAAGGG	3774	3839	3724	3776	1	piw_scaffold_560	EPrPwG00000018018	3507	4275	None	3387	404	24025	No_or_no_constitutive_exon
CGGCTCGCCAAGGACTCTGCCGAGAAGTGGGCGAGCTTCCGTGGGTGTAGAC	1738	2023	1688	1740	1	piw_scaffold_563	EPrPwG00000018035	160	2023	None	3387	404	24025	No_or_no_constitutive_exon
TCGGGGGCTAGCTGTAATGGTGCTGAAGACCTGCTGCCTTGCTGGGTGAGAG	2497	2712	2447	2499	1	piw_scaffold_579	EPrPwG00000018110	397	2712	None	3387	404	24025	No_or_no_constitutive_exon
ACCTAATTGAAATGGGTTGAATTGTACTTCAACTTGGAATGGGTGGACAGCA	592	705	755	703	-1	piw_scaffold_604	EPrPwG00000018243	408	4540	None	3387	404	24025	No_or_no_constitutive_exon
AGGTAGAGTCGCTCACATGCTCTGGTGTCTTTCGCTTGCTTGGGCAACAGAT	3983	4168	4218	4166	-1	piw_scaffold_614	EPrPwG00000018289	3983	4593	None	3387	404	24025	No_or_no_constitutive_exon
ATTTCTACATGTGCTCACATGGTCATTCGCTCTCATTTGTGGGGGTATAGGC	1720	1837	1887	1835	-1	piw_scaffold_628	EPrPwG00000018358	1720	2947	None	3387	404	24025	No_or_no_constitutive_exon
GGCTTCTCCAACTCCACGTGCGTTTTTGCAATGGTAATTTGTGGGTATAGTG	14437	14447	14497	14445	-1	piw_scaffold_630	EPrPwG00000018373	14437	15483	None	3387	404	24025	No_or_no_constitutive_exon
GCGTTTTGTATGGAAACCTGGTCTAACTTTGTTTTTTTCTGGGTTGATAGAG	14083	14416	14033	14085	1	piw_scaffold_640	EPrPwG00000018421	12734	15596	None	3387	404	24025	No_or_no_constitutive_exon
TCGTATTGTCGTCCCACTCAAGAAAGGCTCAAAGAGACCAAGGGTTGCAGCA	8827	9045	8777	8829	1	piw_scaffold_644	EPrPwG00000018445	8204	9045	None	3387	404	24025	No_or_no_constitutive_exon
AGCGGCAGTGCTGCCAGTACTTTTCAGAAGCAAATCTCTGGGCGAAACAGCT	7085	7258	7308	7256	-1	piw_scaffold_646	EPrPwG00000018457	1074	7421	None	3387	404	24025	No_or_no_constitutive_exon
TTCTCACTCGAAACTGATTCGAATGGTGTTTTCTATTGGAATTGGGACAGGC	13814	14026	14076	14024	-1	piw_scaffold_652	EPrPwG00000018491	12959	14869	None	3387	404	24025	No_or_no_constitutive_exon
ACGAGAAGAGGTGGACGGCGCCAGAGCTTGCTCTCGTGGGCGGACGGTAGCG	7727	8102	7677	7729	1	piw_scaffold_654	EPrPwG00000018504	7613	8102	None	3387	404	24025	No_or_no_constitutive_exon
AAGGTGTTTTTTTTTGGCGGCAATCTGCGCGCGCAAAAGTGGGGAAGCAGCA	2549	2571	2621	2569	-1	piw_scaffold_657	EPrPwG00000018524	53	4619	None	3387	404	24025	No_or_no_constitutive_exon
TACGGTTGATTTAACTTGCTAACGTATTGATCATATCTTGATGAGGGCAGAC	10754	11453	11503	11451	-1	piw_scaffold_658	EPrPwG00000018529	9698	12276	None	3387	404	24025	No_or_no_constitutive_exon
CGGATTGTTGGTAGGCTATCGATGGCTCACCGTCCTTTTTGCTGGGGTAGCT	613	1365	1415	1363	-1	piw_scaffold_668	EPrPwG00000018570	613	3007	None	3387	404	24025	No_or_no_constitutive_exon
GTTCACCAGATGCAACGTTGGGATTCTAATCGACGCTGAATGGGTGGTAGAT	4859	4928	4809	4861	1	piw_scaffold_668	EPrPwG00000018569	4161	5770	None	3387	404	24025	No_or_no_constitutive_exon
TCGAGGATGGATGAACCTGAATTGATGAGCCTTTGTATGTGGTGGGGTAGTT	13305	13557	13255	13307	1	piw_scaffold_678	EPrPwG00000018611	11931	13557	None	3387	404	24025	No_or_no_constitutive_exon
ATCAATTGACGAAAGTGAGAGACATCAGCAGCGATGGGCGCGAGCGCAAGTA	14111	14505	14061	14113	1	piw_scaffold_680	EPrPwG00000018619	11101	14965	None	3387	404	24025	No_or_no_constitutive_exon
ATGTGGGTGGCTGGGTATGAGGCTGATGATATTGGGGTGGTGGGGTGTAGTT	7301	7366	7251	7303	1	piw_scaffold_683	EPrPwG00000018639	7068	9211	None	3387	404	24025	No_or_no_constitutive_exon
GGGCCGCATTCGGGTACGGTTTGGTCAAAGGGGCACGCTTGGGTTTGAAGCT	7174	7641	7691	7639	-1	piw_scaffold_689	EPrPwG00000018669	5849	7984	None	3387	404	24025	No_or_no_constitutive_exon
GAGCGAGCCGATCTTTTATATATTACTTAATAGACGAGTATTGGGAAAAGAA	14292	14345	14395	14343	-1	piw_scaffold_698	EPrPwG00000018720	12501	15157	None	3387	404	24025	No_or_no_constitutive_exon
TAAACTGATGATGACTGTGGTGATGATATGTTGCTGGTTGAATGGGGCAGGT	9998	10085	9948	10000	1	piw_scaffold_699	EPrPwG00000018722	8315	10447	None	3387	404	24025	No_or_no_constitutive_exon
AAGCGCCTCGTCAGCTAACACGCATGGGGTATGTGTTTGTGGGAGAACAGTG	13661	14320	14370	14318	-1	piw_scaffold_714	EPrPwG00000018799	13425	14505	None	3387	404	24025	No_or_no_constitutive_exon
TTAACCGTGGATCGAATTGGCCGTGCTGTGTGCTGTGGTGTTGTGGGAAGTG	10555	10688	10738	10686	-1	piw_scaffold_725	EPrPwG00000018853	10426	11071	None	3387	404	24025	No_or_no_constitutive_exon
CGACATGGAACAAGAAATTGTTTTGCGGGTGAACGATTTGAGGGCAAAAGGT	1533	1792	1842	1790	-1	piw_scaffold_727	EPrPwG00000018863	819	2018	None	3387	404	24025	No_or_no_constitutive_exon
TATGGACGGACATCGTCATGCTCATGCTAACTTTGTCAATGGTGGGTTAGAT	9824	9988	9774	9826	1	piw_scaffold_727	EPrPwG00000018857	9266	10461	None	3387	404	24025	No_or_no_constitutive_exon
TGGGATGCCTCGGTACGAATGTCTAGTTATCATTTGTCTGTGGGGAATAGCT	9037	9049	8987	9039	1	piw_scaffold_732	EPrPwG00000018886	4465	9049	None	3387	404	24025	No_or_no_constitutive_exon
GTACGTGTTGTTTGTTGGCCTGGTCTGATAGCTTGGAGGGACGATGACAGTG	8738	8843	8688	8740	1	piw_scaffold_735	EPrPwG00000018907	7928	8843	None	3387	404	24025	No_or_no_constitutive_exon
GTGATGTGATCTTTCGTCGAATGATCTTCTGCCCTTGTGGGATTATAAAGTC	10432	10542	10382	10434	1	piw_scaffold_737	EPrPwG00000018915	9869	10706	None	3387	404	24025	No_or_no_constitutive_exon
ATCTCCGGCGTCGGTCTTTGTCGATGGCGGTGGCCCTGATGGGAGCGGAGGC	2603	2786	2836	2784	-1	piw_scaffold_746	EPrPwG00000018957	1752	6205	None	3387	404	24025	No_or_no_constitutive_exon
ACATTTATCGTCCTGCAGCAAGGACTGTATCGGGAGCTCCATGGGAAGAGCG	2336	3209	3259	3207	-1	piw_scaffold_751	EPrPwG00000018978	2336	4788	None	3387	404	24025	No_or_no_constitutive_exon
CAAGTCTTTTTGCTGTGTTGGTGTAACGTGTGAATTGGATGTGCGGGTAGCA	1738	1929	1688	1740	1	piw_scaffold_753	EPrPwG00000018986	1562	2450	None	3387	404	24025	No_or_no_constitutive_exon
CGTACTCGGAGATCGAGTTCAACGTGTTCAAGTCAAGTACGGGGCGACAGGT	7266	7485	7535	7483	-1	piw_scaffold_754	EPrPwG00000018995	7266	9541	None	3387	404	24025	No_or_no_constitutive_exon
ATTCGCCAAAAGTGGTGCACCACTGCATTTTAATTGGCTGAAAAGGGAAGAA	3989	4106	4156	4104	-1	piw_scaffold_777	EPrPwG00000019111	2844	5096	None	3387	404	24025	No_or_no_constitutive_exon
ACGAAGCTGAATTATGCTAATTGACCTTTGTGTGTGGGTTGTAGATGTAGAT	7285	7342	7235	7287	1	piw_scaffold_781	EPrPwG00000019131	6792	7835	None	3387	404	24025	No_or_no_constitutive_exon
GTCCGAAATTGGTGGTGACGGTTGATTTCTCTATGCCTTGGGAGCTGCAGGT	6795	6885	6745	6797	1	piw_scaffold_784	EPrPwG00000019152	5519	9021	None	3387	404	24025	No_or_no_constitutive_exon
TTCTGATCGCTGCTGTATGGGTATGTGTGTGTATATTTGACGATGGGCAGGC	7302	7490	7252	7304	1	piw_scaffold_794	EPrPwG00000019202	6989	7490	None	3387	404	24025	No_or_no_constitutive_exon
TTTTGACAGCTAACTTTGACCTAAAACTACGGCCTGTGTGGGCGTGATAGGT	9414	9530	9364	9416	1	piw_scaffold_794	EPrPwG00000019197	8681	9716	None	3387	404	24025	No_or_no_constitutive_exon
GTTGCTCTGATTGCTGTGTATGTGTACACTGTGTGTATGTGGGTGTGTAGTT	13102	13191	13241	13189	-1	piw_scaffold_797	EPrPwG00000019217	8704	13433	None	3387	404	24025	No_or_no_constitutive_exon
ACGCCAGGCCTCTTGACAAATGTTAACAACTCTATTGTGACTGGGAGCAGGT	9864	10148	9814	9866	1	piw_scaffold_800	EPrPwG00000019229	9261	10454	None	3387	404	24025	No_or_no_constitutive_exon
GTCGCCGCCCGAATGTGGACGCCATGCTGCGGTCCTCGGTCGTGGGCGAGCG	3	978	1028	976	-1	piw_scaffold_805	EPrPwG00000019253	3	1505	None	3387	404	24025	No_or_no_constitutive_exon
GACGCGAAATCTCTCCAAGGCGCTCAGCAGTGTGCAACACAAGGGCGCAGTC	7153	7512	7103	7155	1	piw_scaffold_816	EPrPwG00000019302	6733	7772	None	3387	404	24025	No_or_no_constitutive_exon
GAGGTTAAAAACTCATGACAGGACGCTCACATGTTTGTGCTGGGTGGCAGAT	6544	6894	6944	6892	-1	piw_scaffold_819	EPrPwG00000019319	4817	9150	None	3387	404	24025	No_or_no_constitutive_exon
TCTGTTCATGTCCGTGATCTGATGATGTGAATTGGTTCGTGGGATTACAGAA	5634	5760	5584	5636	1	piw_scaffold_821	EPrPwG00000019330	551	6866	None	3387	404	24025	No_or_no_constitutive_exon
TAGCTAACTAACTGCTGGTTATATTGTACTATGCTCATGGGGACGCACAGTG	3950	4006	3900	3952	1	piw_scaffold_830	EPrPwG00000019379	3496	4006	None	3387	404	24025	No_or_no_constitutive_exon
GCGTTCCTCTCTCCATGTGCCTCCCCTCCCGTCGACGACCGAATGGGCAGCG	325	434	275	327	1	piw_scaffold_848	EPrPwG00000019463	182	1643	None	3387	404	24025	No_or_no_constitutive_exon
TGCCATGTTTTCTGATATGTGGCTGTGTTTATTACTTGTGGGACGTGCAGTT	3491	3584	3441	3493	1	piw_scaffold_849	EPrPwG00000019468	2679	3813	None	3387	404	24025	No_or_no_constitutive_exon
CACGGATGCTGCAAACGTAAGTTTTGGAATGCATTTTTGTGGGAAGACAGCG	2806	2860	2756	2808	1	piw_scaffold_859	EPrPwG00000019513	2562	6683	None	3387	404	24025	No_or_no_constitutive_exon
GATGGCGTCATCGCGGCCTCGGCGCCGATCCTCGCGTTCATGGGCGATAGGA	11453	12244	11403	11455	1	piw_scaffold_859	EPrPwG00000019512	10480	13133	None	3387	404	24025	No_or_no_constitutive_exon
GGCCTCGACCGTCGGGTTGCTCCAGGCGGCGTTCGGCAGCGGGTACTGAGCC	2251	2633	2683	2631	-1	piw_scaffold_901	EPrPwG00000019697	2251	3135	None	3387	404	24025	No_or_no_constitutive_exon
ACTGGTTCCAGCCGTGGCCGAAGGAGGCGCTGCTATCGGTGGGTCGTGAGAA	18	570	620	568	-1	piw_scaffold_903	EPrPwG00000019704	18	8528	None	3387	404	24025	No_or_no_constitutive_exon
GCTCTCGCAGGCTGGTCAGGCAATGAGCGAGATGCTCGGCGGGTACGCAGAA	3293	3619	3243	3295	1	piw_scaffold_925	EPrPwG00000019793	1615	3995	None	3387	404	24025	No_or_no_constitutive_exon
CCTATTCTAACCGATGCTCAACCTTGTTGCTTCAATGGGAAAAATAACAGAT	8321	8626	8271	8323	1	piw_scaffold_925	EPrPwG00000019794	7503	9768	None	3387	404	24025	No_or_no_constitutive_exon
ACCAGTCGATTACTTATAACTATTTTTTGTTTATTATGTGGGATGTGCAGTT	4448	4513	4563	4511	-1	piw_scaffold_927	EPrPwG00000019805	3936	4733	None	3387	404	24025	No_or_no_constitutive_exon
TCGCCAAGGCTGATAATATCGACAGTTCACTGTTGCTTGCGGGTACTAAGGT	34	1735	1785	1733	-1	piw_scaffold_929	EPrPwG00000019812	34	2635	None	3387	404	24025	No_or_no_constitutive_exon
TTGTTGATGACGGTGGCGCTGATGATCTAATTGTCATGAATGGGTGGCAGTG	8672	10554	10604	10552	-1	piw_scaffold_934	EPrPwG00000019835	8346	10992	None	3387	404	24025	No_or_no_constitutive_exon
GGATCCTTGTTTTGATGGTGGTGTGTTTCTGTGACTTTGTCGGGAAGCAGAA	5465	5540	5590	5538	-1	piw_scaffold_950	EPrPwG00000019908	5129	6482	None	3387	404	24025	No_or_no_constitutive_exon
CACACTGCTGCGCGTACTGAACCTATTATGTGTTTTGTGTGGGGACGCAGTG	2210	2303	2353	2301	-1	piw_scaffold_957	EPrPwG00000019942	1757	2567	None	3387	404	24025	No_or_no_constitutive_exon
CCTCCGGTTCGTAGCGCAGCGCCTCGAAGACGAACTCTGGGCCGAGGTAGCT	4091	4480	4530	4478	-1	piw_scaffold_966	EPrPwG00000019984	3533	10849	None	3387	404	24025	No_or_no_constitutive_exon
CGCGGCGCTCAACGCCAACTTGTGCATACGCTGGACGAGCTGCGGGCGAGGC	5239	5333	5189	5241	1	piw_scaffold_967	EPrPwG00000019985	5119	6056	None	3387	404	24025	No_or_no_constitutive_exon
GTTTGCGCCTCAGGACCTGTGAAACTTGTCTGGAGTCCGTCTGTGGGAAGTG	4121	4373	4071	4123	1	piw_scaffold_990	EPrPwG00000020079	2953	4373	None	3387	404	24025	No_or_no_constitutive_exon
CGAGGAAGGCATCGAGGAAAGCGAGCGATTGTCGTCTTCTGGGGCGTCAGTG	3168	4166	3118	3170	1	piw_scaffold_1005	EPrPwG00000020131	46	4166	None	3387	404	24025	No_or_no_constitutive_exon
CCCGACGGCTCTCTGGCGGCGAGCATGAGTCACTTCTCGCGGGAGTTTAGTG	10075	11077	11127	11075	-1	piw_scaffold_1007	EPrPwG00000020140	3773	11685	None	3387	404	24025	No_or_no_constitutive_exon
AGAGCAACCCGGCGCTGTACACTCGCTGCGCAATCGTGTGGATGGGCGAGTG	9292	9311	9242	9294	1	piw_scaffold_1040	EPrPwG00000020270	601	9311	None	3387	404	24025	No_or_no_constitutive_exon
ACGAGTGGTGGCTGACCTTTGGACATGTGACCTTGTTGTTGTGGGTATAGCA	947	1019	897	949	1	piw_scaffold_1063	EPrPwG00000020345	63	1688	None	3387	404	24025	No_or_no_constitutive_exon
GTATGTGGTGATGTATGGGGTAATACCGGTAATGGATCTGACGGGACAAGAG	6638	7884	6588	6640	1	piw_scaffold_1063	EPrPwG00000020346	6305	8868	None	3387	404	24025	No_or_no_constitutive_exon
CATTCCCACCTCGAGTCCACAGACGACGAGTCAAACGTTGTGGGAAGCAGGA	2275	2394	2225	2277	1	piw_scaffold_1081	EPrPwG00000020420	404	3632	None	3387	404	24025	No_or_no_constitutive_exon
GTGTGTATGTATGTGTGTATGGGACTCATGTATGTGTGTGGTGGGAGCAGGC	6170	6331	6120	6172	1	piw_scaffold_1086	EPrPwG00000020439	5877	6331	None	3387	404	24025	No_or_no_constitutive_exon
GCCAAACGCGGACAAACTGCGCCTGCTGTCGGTCTTTAAGGGCTCGAGAGTC	162	184	234	182	-1	piw_scaffold_1091	EPrPwG00000020462	162	1645	None	3387	404	24025	No_or_no_constitutive_exon
TCGATTTTTCTATTTATTTATTTCTTTGAATTTCTGCTTGCTGGGTGGAGAT	7479	7491	7429	7481	1	piw_scaffold_1091	EPrPwG00000020461	6550	7491	None	3387	404	24025	No_or_no_constitutive_exon
GGAACATCAACATATCTAAATTGCTATTTGCTCTGTGTGTGCGGGCGTAGGC	6583	6814	6533	6585	1	piw_scaffold_1099	EPrPwG00000020486	4743	7047	None	3387	404	24025	No_or_no_constitutive_exon
GGCCTTGTGTGCCTGCTGGTTGTCTGCTTTGCGTTTGCTTGTGGTGGGAGGA	8947	9011	9061	9009	-1	piw_scaffold_1111	EPrPwG00000020541	5960	9166	None	3387	404	24025	No_or_no_constitutive_exon
AGTTCCTGGCGATCATCAACCCCGTTGGCGGCGCCGGCAGGGGCGTGCAGAT	7662	7825	7612	7664	1	piw_scaffold_1128	EPrPwG00000020597	6852	8935	None	3387	404	24025	No_or_no_constitutive_exon
GAAGGCCACACAAAACACGCGTGCAAATCAGTAGCTGGTCTGGGAAAAAGCG	3637	3876	3587	3639	1	piw_scaffold_1136	EPrPwG00000020635	2833	3876	None	3387	404	24025	No_or_no_constitutive_exon
ATCATCTCCAAGTCCATGGCTAACCGTGACGAGAAGCAAGCCAAGGGCAGGC	6693	7468	7518	7466	-1	piw_scaffold_1138	EPrPwG00000020642	6693	8271	None	3387	404	24025	No_or_no_constitutive_exon
TAGACCTGGCCATGTTTGAGGCCTCCAAGTTTATCTTTGAAAACGGGTAGGA	3508	5080	3458	3510	1	piw_scaffold_1140	EPrPwG00000020650	1698	9421	None	3387	404	24025	No_or_no_constitutive_exon
TACTGTACAATGGTCGGCTCACGTTGCTTGTATTTTGGGTGGATACTAAGAG	10436	10518	10568	10516	-1	piw_scaffold_1142	EPrPwG00000020659	7071	10665	None	3387	404	24025	No_or_no_constitutive_exon
CTCATTGCTTCATTGGTTCTCATTATGCTCTTCTGCGTGCATGGGTACAGCT	2755	2947	2705	2757	1	piw_scaffold_1157	EPrPwG00000020704	2243	6086	None	3387	404	24025	No_or_no_constitutive_exon
AACGGTCAGCGAGCTAACAATACTGCGAATGCATTGGGGGTGTAAAATAGCG	9450	9687	9737	9685	-1	piw_scaffold_1166	EPrPwG00000020734	3531	10534	None	3387	404	24025	No_or_no_constitutive_exon
GTCACCATGCTAATGAGCAACGATATGTCTCTTGTGGTTGGGAACCGTAGAC	9030	9147	9197	9145	-1	piw_scaffold_1166	EPrPwG00000020734	3531	10534	None	3387	404	24025	No_or_no_constitutive_exon
AGTATGCATGTGGAGGCTAACTGGATGTCGTTTATGTGTTGGCTGGGTAGTG	602	778	828	776	-1	piw_scaffold_1172	EPrPwG00000020750	305	915	None	3387	404	24025	No_or_no_constitutive_exon
GGTCGGCGCCGTCCGCCATCGCGACTGCGGGCGTGGGCTGGGGCGCGCAGAT	4425	4471	4521	4469	-1	piw_scaffold_1178	EPrPwG00000020772	3848	5552	None	3387	404	24025	No_or_no_constitutive_exon
GTGCTAATCGTATACTATACGCTTCTGTATGCTGATGCTTTGGGAAACAGAT	8970	9023	9073	9021	-1	piw_scaffold_1191	EPrPwG00000020812	7789	9366	None	3387	404	24025	No_or_no_constitutive_exon
CTTTTGGACCGGACTGAGTGTCGAGGACGCCAACGCGGGCGAGTACACAGCC	7693	7754	7804	7752	-1	piw_scaffold_1198	EPrPwG00000020834	7066	8028	None	3387	404	24025	No_or_no_constitutive_exon
GGTTGAATGCTTATGCTAATGATGTGTTTGTGTGCATGGGTGGACAACAGCT	7934	8157	7884	7936	1	piw_scaffold_1204	EPrPwG00000020855	6369	10143	None	3387	404	24025	No_or_no_constitutive_exon
TCCAACCCGGGCGCCTGTACCGTGCACGCGAAGAAATGCGGGCGTGGCAGCG	2813	3051	3101	3049	-1	piw_scaffold_1207	EPrPwG00000020861	440	10021	None	3387	404	24025	No_or_no_constitutive_exon
GATCTCTTTGCCGAGTCTGTCGCGCGCAACGGCATCAAGTGGGCCGAGAGCT	299	708	758	706	-1	piw_scaffold_1209	EPrPwG00000020871	299	3286	None	3387	404	24025	No_or_no_constitutive_exon
TTATGGTCACTCACCAGGTGATGAACACTGTTGACTTGTGGGGAGTTGAGGA	7902	7940	7852	7904	1	piw_scaffold_1230	EPrPwG00000020940	4122	9762	None	3387	404	24025	No_or_no_constitutive_exon
CTTTAATAGTGAGAAGCATTGGCTCATGGGTGCTTGTTTGCATGGGGCAGCC	2999	3110	3160	3108	-1	piw_scaffold_1242	EPrPwG00000020982	1093	3241	None	3387	404	24025	No_or_no_constitutive_exon
TGTACCCGGGCGGCGGCAGCGCGCACCACGTGCGTGTGCCCGAGGGTGAGCT	7468	7914	7418	7470	1	piw_scaffold_1244	EPrPwG00000020991	7246	7914	None	3387	404	24025	No_or_no_constitutive_exon
GATATGTGCTGCAGTCGTCCGAGCAAGAAGCTAATGAACTGGGTACGTAGGG	8155	8338	8388	8336	-1	piw_scaffold_1268	EPrPwG00000021073	8155	9433	None	3387	404	24025	No_or_no_constitutive_exon
TTGCGAGTGGCGTGTTGCTGATTGGGTGTATGTTGTGTGCTGGCGGGTAGAG	8771	9011	9061	9009	-1	piw_scaffold_1269	EPrPwG00000021076	8332	9712	None	3387	404	24025	No_or_no_constitutive_exon
GAAATGCTGATATGTTGGCTTGCTGTGATGTTATGGGATGGGATGTGCAGGA	1271	1394	1221	1273	1	piw_scaffold_1270	EPrPwG00000021079	1093	3296	None	3387	404	24025	No_or_no_constitutive_exon
CTGCAGATTATCCTGACAAAGTTCATGTGTATTTTTGTCTTGATGGGCAGTC	1108	1218	1058	1110	1	piw_scaffold_1287	EPrPwG00000021135	23	1218	None	3387	404	24025	No_or_no_constitutive_exon
GTGCTGTATTTACTATGCTGGTTGCTCACGTGTCTGTGTGTGGGGAGCAGGG	2737	2846	2687	2739	1	piw_scaffold_1291	EPrPwG00000021145	2550	2846	None	3387	404	24025	No_or_no_constitutive_exon
CTTGTTTAAGAGTGGTTGACGTGTGTGTATCATGTTGTGGGGGCGAGCAGTG	3991	4055	4105	4053	-1	piw_scaffold_1311	EPrPwG00000021228	2395	4406	None	3387	404	24025	No_or_no_constitutive_exon
ATAGTTTGTTTGGTTCTAACGATATATCTGTTGCTTCTGTGGGTGTGCAGGT	6535	6613	6663	6611	-1	piw_scaffold_1316	EPrPwG00000021252	6322	9655	None	3387	404	24025	No_or_no_constitutive_exon
ACCTTTCATTTCCAGCAATAGCAGTCGTATGATTGCTTTTGGGATTATAGAC	3341	3353	3291	3343	1	piw_scaffold_1324	EPrPwG00000021276	2735	4388	None	3387	404	24025	No_or_no_constitutive_exon
TCAAGGTATATGTCTAAGATAACGTTGTGTGGTCTTAACTGCTGGGGTAGGA	5729	5834	5884	5832	-1	piw_scaffold_1348	EPrPwG00000021359	4894	6494	None	3387	404	24025	No_or_no_constitutive_exon
CCATTTACCAACATGTGATGCCTTTGCCGTGCGGAAGTCTGGGACTATAGTC	5364	5707	5757	5705	-1	piw_scaffold_1348	EPrPwG00000021359	4894	6494	None	3387	404	24025	No_or_no_constitutive_exon
AAGACAGTAGTGATCCTGCTTTTGCTGACTGGGACCTTGACGGGTGGCAGGA	4418	5206	4368	4420	1	piw_scaffold_1352	EPrPwG00000021367	1571	5799	None	3387	404	24025	No_or_no_constitutive_exon
CCACGTGCGCTACGCGATCAACGTGCGCGTGGCGGAGGTGGGGAAACAAGGG	1411	2032	2082	2030	-1	piw_scaffold_1363	EPrPwG00000021405	1411	2603	None	3387	404	24025	No_or_no_constitutive_exon
GCTCCACGAGGACGCGCCGTACCATGAGGTGGTGATGGCGTTGGGGGGAGGC	8334	8499	8549	8497	-1	piw_scaffold_1374	EPrPwG00000021452	7857	8803	None	3387	404	24025	No_or_no_constitutive_exon
GACTGCTCACTGTATTCCATGTGCTCTATGACGCGCTTGGTGGGCAACAGGA	1149	1230	1099	1151	1	piw_scaffold_1377	EPrPwG00000021458	496	1944	None	3387	404	24025	No_or_no_constitutive_exon
CAACACTATTGGATTTCGCAATAGCGCTGCACCAGGCCGAGGGCGAGAAGAT	1511	1637	1461	1513	1	piw_scaffold_1384	EPrPwG00000021478	0	2036	None	3387	404	24025	No_or_no_constitutive_exon
CTCAGGCTCAAACTGCTGCTGATAGTGGTACTGCTGCTGCTGGGGAAGAGGC	1207	2026	2076	2024	-1	piw_scaffold_1386	EPrPwG00000021485	1207	4975	None	3387	404	24025	No_or_no_constitutive_exon
GACACGAGGCACTTAAAGTTGAGCTCTCTTTGTGTGGGGGAGGTATATAGAT	8235	8532	8582	8530	-1	piw_scaffold_1386	EPrPwG00000021484	7652	9211	None	3387	404	24025	No_or_no_constitutive_exon
GTGTGTTTCGCTGGTATTGACACCGTGTATGCGCGTGTTTGTGGGTACAGGA	5280	5347	5397	5345	-1	piw_scaffold_1404	EPrPwG00000021541	2621	5441	None	3387	404	24025	No_or_no_constitutive_exon
GGCATCGCGCGCTTCTGGGACACGTTCCCAAACATCCGTCAGGGCGCGAGTG	3547	3812	3497	3549	1	piw_scaffold_1411	EPrPwG00000021562	3001	5051	None	3387	404	24025	No_or_no_constitutive_exon
GACAGCAACACGAGCGACGACGGTGATAGTAGCAATGGGAGCGACGTGAGAT	2570	2842	2520	2572	1	piw_scaffold_1420	EPrPwG00000021585	2554	6014	None	3387	404	24025	No_or_no_constitutive_exon
CCGTGGTTGACGTCGCGGCGTTCTCGTCGACCGTTTTCTCGGGACACAAGTT	6218	7490	7540	7488	-1	piw_scaffold_1420	EPrPwG00000021586	6218	7914	None	3387	404	24025	No_or_no_constitutive_exon
ATACCCACAGCTGCGCTCTTATTAATGGGCTCTATACGTACGCGGGGTAGCT	4829	5067	5117	5065	-1	piw_scaffold_1434	EPrPwG00000021630	3500	5375	None	3387	404	24025	No_or_no_constitutive_exon
AAGCCGCTCTCGTAATCAATTTACTTGGCCCACGTTTCCCAGCCCGGGAGCT	4865	5009	4815	4867	1	piw_scaffold_1436	EPrPwG00000021636	1291	5590	None	3387	404	24025	No_or_no_constitutive_exon
CTCGGCGTGCGCCCCACGCGGCACGTTGCGCGGCTGGGTGAGCAAGGCAGAC	2644	2769	2819	2767	-1	piw_scaffold_1468	EPrPwG00000021746	2173	2912	None	3387	404	24025	No_or_no_constitutive_exon
GTCATGGGCTCACCTTTGAGGCTCTGTGTCAGCTTGAGGGCAAAGGGTAGTC	8365	8548	8598	8546	-1	piw_scaffold_1468	EPrPwG00000021744	8365	8721	None	3387	404	24025	No_or_no_constitutive_exon
GCGATGAAGTGTTCTTGGACTCGGACGAGGAGGGGGGGAGGGGGTGAGAGCG	7247	7360	7197	7249	1	piw_scaffold_1480	EPrPwG00000021785	6653	7639	None	3387	404	24025	No_or_no_constitutive_exon
CACGAGACTTATCTATGCCTAACTCAATTATAACATGTTTGGGTGAACAGGT	5372	7457	5322	5374	1	piw_scaffold_1492	EPrPwG00000021828	3867	8426	None	3387	404	24025	No_or_no_constitutive_exon
CCTCGAAGAACGCTTCCGAGCCATAGTCGCCTCGGCTGGGACTGCAAAAGGC	4950	5374	4900	4952	1	piw_scaffold_1499	EPrPwG00000021852	184	7513	None	3387	404	24025	No_or_no_constitutive_exon
TGACTGACGTCTTGCTGTTGGTGTGGAATGTTTATTATTGGGCGAATTAGGT	5018	5711	4968	5020	1	piw_scaffold_1504	EPrPwG00000021868	4661	5711	None	3387	404	24025	No_or_no_constitutive_exon
ATGCTCTCTTCCTTCTTTGATGTCTAATGTTAGCCTTGTGTGGGAAACAGTC	535	2275	2325	2273	-1	piw_scaffold_1516	EPrPwG00000021907	535	3473	None	3387	404	24025	No_or_no_constitutive_exon
GTACACGGACGATGTCATGTGACTTTGCGTCTCGCATCTGGGCGATGAAGAG	2781	2987	3037	2985	-1	piw_scaffold_1523	EPrPwG00000021926	1921	4000	None	3387	404	24025	No_or_no_constitutive_exon
ACGTATATGGGTGATTTTTTTGCTAGCTATTTGTATGCTATAGAGGGCAGCG	4934	7927	7977	7925	-1	piw_scaffold_1524	EPrPwG00000021929	4934	8403	None	3387	404	24025	No_or_no_constitutive_exon
GTGTATGCACTGTAATTGAGTGGATATGACTGACGTGTATACATGGGCAGAT	5580	5931	5530	5582	1	piw_scaffold_1526	EPrPwG00000021933	5293	6954	None	3387	404	24025	No_or_no_constitutive_exon
TACCATAAGCTCGTCCGTTACGAGTTGTGCTGCTGGTTCTGGGCCTGAAGAC	3708	3781	3831	3779	-1	piw_scaffold_1534	EPrPwG00000021953	3156	7423	None	3387	404	24025	No_or_no_constitutive_exon
TTCGTTCGTACAATTTATCAACTAACCAGCGTGTCGTATGGGAAATGTAGGT	4042	4333	4383	4331	-1	piw_scaffold_1544	EPrPwG00000021984	4042	5152	None	3387	404	24025	No_or_no_constitutive_exon
GCGGACGTTACTAACACGGTGTATGCTGCGATGTGCTTGTGAGGGTGCAGCT	5184	5219	5269	5217	-1	piw_scaffold_1546	EPrPwG00000021990	3604	5482	None	3387	404	24025	No_or_no_constitutive_exon
CAGAGTAGAGACGACTGGCGTGCTGTCTCTGTGGTGCTGGGGGGGTCAAGTA	1195	1324	1374	1322	-1	piw_scaffold_1567	EPrPwG00000022048	1195	1419	None	3387	404	24025	No_or_no_constitutive_exon
ACATGTGCTGCTTCAACCATGTTGAATAATCCGCTGTTGAAATGGGTCAGCT	3843	4076	3793	3845	1	piw_scaffold_1575	EPrPwG00000022064	3199	4614	None	3387	404	24025	No_or_no_constitutive_exon
TGGCCACCGACAAGTTCAAGCTCTCAGTAAAGCCGAAAATCGGGAAGTAGAC	1269	1617	1219	1271	1	piw_scaffold_1594	EPrPwG00000022122	1113	1617	None	3387	404	24025	No_or_no_constitutive_exon
GTGGGCGTGATGATGAAATCATGAATAACGTTGCATATGGGTGGGTGTAGGA	3819	3986	4036	3984	-1	piw_scaffold_1595	EPrPwG00000022131	2940	4383	None	3387	404	24025	No_or_no_constitutive_exon
GCAGAAAGGTCGACCGAGCAAATCGCTGCAAGGTCGCGGGAGGTGGGCAGAA	493	1000	1050	998	-1	piw_scaffold_1632	EPrPwG00000022239	493	1341	None	3387	404	24025	No_or_no_constitutive_exon
TGCGGTGTGCTGAACTAACGCATCTCTATTAATTTTTTGTGGGGCTGTAGAT	5052	5113	5163	5111	-1	piw_scaffold_1642	EPrPwG00000022272	4331	6657	None	3387	404	24025	No_or_no_constitutive_exon
TGCCATTGGGCCCAATTTTGCCTCTGAACTCTTCCTTAGGGGTTGAGCAGCA	6701	6712	6651	6703	1	piw_scaffold_1654	EPrPwG00000022300	6484	6801	None	3387	404	24025	No_or_no_constitutive_exon
GTGAAAAAGGGCTGAGTGATATTGTGATGTTCCCTGGGTAAAAATTGCAGGG	3819	3936	3986	3934	-1	piw_scaffold_1662	EPrPwG00000022330	2492	5707	None	3387	404	24025	No_or_no_constitutive_exon
GTAGACGAGACCAATCCCAACATTTAGTGCTCCCGTGGTGTCGGGCGAAGCA	1921	2477	2527	2475	-1	piw_scaffold_1664	EPrPwG00000022332	1921	3039	None	3387	404	24025	No_or_no_constitutive_exon
GCCACTTTGCAGATTTATTTTAACTGACTTTCGGATATATGGGAATGCAGAT	3668	3846	3618	3670	1	piw_scaffold_1673	EPrPwG00000022356	2037	4822	None	3387	404	24025	No_or_no_constitutive_exon
CGCGACGGAGATTGGCGTCAAGGGCGTGAACCTCTCGGGTGGCCAATAAGCG	864	1307	1357	1305	-1	piw_scaffold_1680	EPrPwG00000022376	24	2469	None	3387	404	24025	No_or_no_constitutive_exon
TTCTTATTCCCCTCCAATAAATGATATCATATTTTTGAACGGGTGGCCAGTG	1890	1981	1840	1892	1	piw_scaffold_1698	EPrPwG00000022413	1367	5814	None	3387	404	24025	No_or_no_constitutive_exon
GCAGGACTGCCTTGCTGACAATGAGCTCTTCGTGCTGTATGTGGGTGTAGTT	3930	4596	4646	4594	-1	piw_scaffold_1703	EPrPwG00000022422	1718	6877	None	3387	404	24025	No_or_no_constitutive_exon
GCATAGATCTTTGAGCCACAGCTCACGACCACTTGTGCGGGTATGAACAGGC	5410	5644	5360	5412	1	piw_scaffold_1759	EPrPwG00000022554	5006	5644	None	3387	404	24025	No_or_no_constitutive_exon
ACTTTAGCTTCTCGTAATGGAAATTAGCTGAAAATGGGCAAATCGGACAGCC	5495	5836	5445	5497	1	piw_scaffold_1763	EPrPwG00000022563	3654	6622	None	3387	404	24025	No_or_no_constitutive_exon
ATTGGTTACTATGCTTCGGCTGACAGCGTTGTTTCATAATGGGAAAACAGTA	1744	1929	1694	1746	1	piw_scaffold_1768	EPrPwG00000022578	881	4016	None	3387	404	24025	No_or_no_constitutive_exon
CATGCATCCGGACTGAACTGACGACACTCGCGGCCATGACGATCGGGAAGTG	5283	5397	5233	5285	1	piw_scaffold_1775	EPrPwG00000022599	1615	6067	None	3387	404	24025	No_or_no_constitutive_exon
ATGGCGACGTGCTTGTCCGCAGTTATCGCCTGAGACCGATGACGGGTGAGCG	1861	2209	1811	1863	1	piw_scaffold_1781	EPrPwG00000022613	1066	4193	None	3387	404	24025	No_or_no_constitutive_exon
CTCAGCAAGGCAAGAGTACTGATTTAAATTCACACACTGCATGGGAACAGGG	4840	5096	4790	4842	1	piw_scaffold_1783	EPrPwG00000022619	4359	5096	None	3387	404	24025	No_or_no_constitutive_exon
TATCATGACTCTAGGATATTAAAAACACGAAGAAAGACTGGGAAGTGCAGCT	4591	4726	4541	4593	1	piw_scaffold_1805	EPrPwG00000022672	2094	4726	None	3387	404	24025	No_or_no_constitutive_exon
TATCACTCACACAACCAATTTCAACATTCGACAATTTCAACAATGGGCAGAT	2420	3551	2370	2422	1	piw_scaffold_1812	EPrPwG00000022687	43	6548	None	3387	404	24025	No_or_no_constitutive_exon
ACAATCGACCGGCTGTGAAAACACCAACGCCGCGTGAGGGGAGATGTCAGAG	6748	6897	6698	6750	1	piw_scaffold_1820	EPrPwG00000022704	5476	6981	None	3387	404	24025	No_or_no_constitutive_exon
TCGAGTCTGAGTAGAGAGCTGAACCATGGAATTGAAATCAACGGGACCAGCA	2525	2594	2644	2592	-1	piw_scaffold_1845	EPrPwG00000022771	637	3223	None	3387	404	24025	No_or_no_constitutive_exon
TGAACGACGCGCACGCGCTCGGATTGATCGCGACCTGGGCGGGTGTGCAGCT	2612	2994	3044	2992	-1	piw_scaffold_1855	EPrPwG00000022788	1889	3455	None	3387	404	24025	No_or_no_constitutive_exon
CGCGTCTGCTCGCCGCATTCGCGCGTGTGAGGCACTGCGCTGGGTGACAGCG	3708	3850	3658	3710	1	piw_scaffold_1859	EPrPwG00000022797	3559	6084	None	3387	404	24025	No_or_no_constitutive_exon
AAGGAGACACGCCGCAAGTCGCTCTCGACTCTACCGACACGTGGGACCAGCA	4615	5026	5076	5024	-1	piw_scaffold_1877	EPrPwG00000022844	4469	6784	None	3387	404	24025	No_or_no_constitutive_exon
GTGGTGGCGCAGATCGACTCGTCGTTCAAGGCGTTCTTCGGGGACATTAGGT	1451	1545	1401	1453	1	piw_scaffold_1889	EPrPwG00000022874	1095	1545	None	3387	404	24025	No_or_no_constitutive_exon
ACGACTCGGCCGTGGTCGTGCTCGACGAGAACGTCGTGACCAAGGGCTAGAG	6065	6719	6015	6067	1	piw_scaffold_1903	EPrPwG00000022905	5891	6719	None	3387	404	24025	No_or_no_constitutive_exon
CTCGGCGGCCGCCCCTCCTCGGCACCAACAGTAACAGGGCCAGTGCGGAGCT	1177	2386	2436	2384	-1	piw_scaffold_1916	EPrPwG00000022935	498	2514	None	3387	404	24025	No_or_no_constitutive_exon
CCTTGATGAGAGGCTGACGTGGTTGTGATTTGCTCTTTGCTGGGGAATAGCT	5281	5476	5526	5474	-1	piw_scaffold_1924	EPrPwG00000022955	3582	6643	None	3387	404	24025	No_or_no_constitutive_exon
CTATGGTGTACGCTCTGTAACAGCTAATGTGTATGTCTATGTGTGGGTAGCA	2822	4375	2772	2824	1	piw_scaffold_1928	EPrPwG00000022963	2553	4735	None	3387	404	24025	No_or_no_constitutive_exon
GTTCTTGATGAACTTTTCTCGAGCCTTGTGAGCTGACGCTTGGGTGATAGGA	4760	4891	4710	4762	1	piw_scaffold_1931	EPrPwG00000022973	4671	6605	None	3387	404	24025	No_or_no_constitutive_exon
CAAGTTGTTTGTTATATCTTATAGAAGCCATCGTATGCGCTTGTGGGGAGTG	3149	3261	3099	3151	1	piw_scaffold_2001	EPrPwG00000023127	2486	5742	None	3387	404	24025	No_or_no_constitutive_exon
GCTCATTGCCATGGTGCATATCGGTGTTGGGTGGTCATGGATATGGGCAGAC	934	1051	884	936	1	piw_scaffold_2008	EPrPwG00000023141	702	2890	None	3387	404	24025	No_or_no_constitutive_exon
AATGCGCATGTTAATGTGTGAGGCGCTGTGTATATGGGACGCGAGGATAGCT	3203	3252	3153	3205	1	piw_scaffold_2011	EPrPwG00000023149	175	4443	None	3387	404	24025	No_or_no_constitutive_exon
GCGGTAATTGGCATAGGCTCGAGTGCTACCAGTACGCCTCGGTGGGATAGGC	1957	2029	2079	2027	-1	piw_scaffold_2016	EPrPwG00000023161	821	3066	None	3387	404	24025	No_or_no_constitutive_exon
GCGACGTATCCATGAACGGTGGTGGTGAAGCTGATTCTACGGGACCCAAGGA	4693	4946	4643	4695	1	piw_scaffold_2024	EPrPwG00000023172	2341	6268	None	3387	404	24025	No_or_no_constitutive_exon
GTGTGACTGTGTTGTCATTGACGTGTGTGTACTGCGCGTGGGCGAGATAGGA	4153	4733	4103	4155	1	piw_scaffold_2051	EPrPwG00000023232	4011	4733	None	3387	404	24025	No_or_no_constitutive_exon
TTGATACAGCAAAACTAACCTTGGTACTTTGCTTTTGTTCGGGGACACAGTC	3930	4330	4380	4328	-1	piw_scaffold_2052	EPrPwG00000023236	3434	5791	None	3387	404	24025	No_or_no_constitutive_exon
GCGCAACACAAAGCAAACAAGCAAGAGTTGCTAACTTGTGAATCGGGCAGAT	4971	5100	4921	4973	1	piw_scaffold_2063	EPrPwG00000023255	4677	6137	None	3387	404	24025	No_or_no_constitutive_exon
GTGTCTGTGGCTAATGTTATGGGATTTATGTTATTAATGCGATGGGGTAGAC	4169	4317	4367	4315	-1	piw_scaffold_2077	EPrPwG00000023280	3440	5425	None	3387	404	24025	No_or_no_constitutive_exon
TGTTGTGCGTGGGAGGGCGTCTCGCAAGAAACAATTGTAAGTGGGTACAGCA	4915	5063	4865	4917	1	piw_scaffold_2107	EPrPwG00000023347	4736	5063	None	3387	404	24025	No_or_no_constitutive_exon
AGCTAGGTGTACCTAATTATTCATGATTGTTTATTCTGTGGTGGGTATAGGA	4565	4636	4515	4567	1	piw_scaffold_2108	EPrPwG00000023349	1333	5499	None	3387	404	24025	No_or_no_constitutive_exon
GAAGAATATCACGGTTTATATATTTATCGATTTTTGTGTGTCGAGGGTAGTC	969	1200	1250	1198	-1	piw_scaffold_2152	EPrPwG00000023447	455	5822	None	3387	404	24025	No_or_no_constitutive_exon
TTTACGGCGGGTGACGCTAATCGACCGTGTTGAATGCGTGGGGTATGCAGAT	2220	2315	2170	2222	1	piw_scaffold_2153	EPrPwG00000023448	1809	4163	None	3387	404	24025	No_or_no_constitutive_exon
TCTTCGCAGACAGAAGCCTGTGGTGAAGCTCAAACTCGGGTGATGAGAAGAT	3899	4007	4057	4005	-1	piw_scaffold_2175	EPrPwG00000023492	2109	4771	None	3387	404	24025	No_or_no_constitutive_exon
GTGTTGTCATCTGTACATAGCTCTAATTATTGGCGCGTATGGGGATGTAGCA	2626	2755	2805	2753	-1	piw_scaffold_2204	EPrPwG00000023547	923	3211	None	3387	404	24025	No_or_no_constitutive_exon
TCGAGTGCTTGGCTTTGGTGCTCAACATGCGGCAGGGGAAGACGAATTAGTT	1095	1437	1045	1097	1	piw_scaffold_2205	EPrPwG00000023549	403	1437	None	3387	404	24025	No_or_no_constitutive_exon
TTTATTGGGAGGGGGAGTATCTGACTTTGATTGTTGTTATTGGGGTGCAGGT	5233	5368	5418	5366	-1	piw_scaffold_2215	EPrPwG00000023564	1684	5624	None	3387	404	24025	No_or_no_constitutive_exon
CTAACCTGTTGTCTTGACTGGATTTTCTGGTACTTGGGGTGGTGATGCAGCC	3840	4229	4279	4227	-1	piw_scaffold_2232	EPrPwG00000023602	3307	5178	None	3387	404	24025	No_or_no_constitutive_exon
TCCTCATAATATCATCTCAAGACGAACATGTGATGCGAATGTATGGGCAGGA	4039	4243	3989	4041	1	piw_scaffold_2268	EPrPwG00000023672	3625	5098	None	3387	404	24025	No_or_no_constitutive_exon
CCTGGATGCTGCACACTCCTGGTGGCGTTATCAGCGTGCATTTGGGGGAGGC	3186	4504	3136	3188	1	piw_scaffold_2318	EPrPwG00000023768	247	4504	None	3387	404	24025	No_or_no_constitutive_exon
TTGGAAATGAAGAGCTCACGTCTGCCTCTTGCTCTTGTGTGTGGGTGTAGAA	2751	2865	2701	2753	1	piw_scaffold_2376	EPrPwG00000023879	2544	3909	None	3387	404	24025	No_or_no_constitutive_exon
CGACTGAATGAACTTTTTGTGTTTGGACATGGCTACATTTTGGGATGTAGAT	4867	4896	4817	4869	1	piw_scaffold_2431	EPrPwG00000023966	3247	4896	None	3387	404	24025	No_or_no_constitutive_exon
GCTCTCTGGACTAACAGATTTACTGGGTGTGGGTGTGGGTGTGAATGTAGCT	1105	1222	1272	1220	-1	piw_scaffold_2470	EPrPwG00000024020	41	3339	None	3387	404	24025	No_or_no_constitutive_exon
ATTTTTTGCTTTGAGACGAAGAATCTGATGCACTTGTTTTGGGAACACAGTA	488	903	953	901	-1	piw_scaffold_2477	EPrPwG00000024035	20	3898	None	3387	404	24025	No_or_no_constitutive_exon
TATTTTATTGTTACTGTGAGGCACTGACTATGTGTGTTTGGGTGTAAAAGAC	2508	2586	2636	2584	-1	piw_scaffold_2480	EPrPwG00000024043	1656	3268	None	3387	404	24025	No_or_no_constitutive_exon
ATTTATCTGTGAGGACATTTTTAAGCTCAGTTTTATGTTTTTGGGAACAGCA	1244	1327	1194	1246	1	piw_scaffold_2485	EPrPwG00000024049	409	2138	None	3387	404	24025	No_or_no_constitutive_exon
TTGTATTGATTGAGCTAACCAGACACTCGCTTGATTGTATGGGATGTCAGAA	1454	1492	1542	1490	-1	piw_scaffold_2567	EPrPwG00000024176	460	1955	None	3387	404	24025	No_or_no_constitutive_exon
AATCCGTGTACGATTGGCTCTAACCTTTCTGTTGTCTTGCGGGGAATCAGAA	3733	3823	3873	3821	-1	piw_scaffold_2616	EPrPwG00000024246	3152	4549	None	3387	404	24025	No_or_no_constitutive_exon
GTCCAACGCTGTGATTTAATCTTGTTGAAATTGGTGGTGAATGGGTGCAGGG	1200	2284	2334	2282	-1	piw_scaffold_2631	EPrPwG00000024269	1200	4208	None	3387	404	24025	No_or_no_constitutive_exon
GTTTGATTTGTCTATTATGTGCACCATGTGTGTGTTGGCTATGGGAACAGGA	852	884	802	854	1	piw_scaffold_2670	EPrPwG00000024332	435	3622	None	3387	404	24025	No_or_no_constitutive_exon
CTAATGGACAAGGGTGAGATCACCAACTACTGGGGGGAGGGGGCAACCAGGA	2967	3361	3411	3359	-1	piw_scaffold_2693	EPrPwG00000024365	2751	4046	None	3387	404	24025	No_or_no_constitutive_exon
CTGGTGTCCATTGTGCGTTCTTCTGGGTCTAACTGAGTGCATGTGGGCAGAT	2380	2454	2330	2382	1	piw_scaffold_2811	EPrPwG00000024531	2243	3090	None	3387	404	24025	No_or_no_constitutive_exon
TATATTGAGTGTGTGTCCATATGCTTGTGATACTATTGACTGGGGTGCAGCG	2239	2303	2189	2241	1	piw_scaffold_2835	EPrPwG00000024563	1522	3019	None	3387	404	24025	No_or_no_constitutive_exon
GTTGGCCATGAAAGTGTTTGCTGAACGACTGGTTGTGTTGGGAACTGCAGGT	2620	2686	2736	2684	-1	piw_scaffold_2847	EPrPwG00000024576	2620	3701	None	3387	404	24025	No_or_no_constitutive_exon
AGGCTTTAGCTTGGGCTTCAGGACATACTCACCTGGGATGTGGGGCTGAGGT	2217	2257	2307	2255	-1	piw_scaffold_2860	EPrPwG00000024596	1200	4049	None	3387	404	24025	No_or_no_constitutive_exon
AAGCGCCAAGTGCAGCGCGAGCGCGAGGTGAAACGCCAATGGGACGCCAGCG	2245	2491	2195	2247	1	piw_scaffold_2911	EPrPwG00000024669	2180	2491	None	3387	404	24025	No_or_no_constitutive_exon
GAACGGAGCATGATCCAGAGCGTGATTATACTTCGACGGTGGGGCCAAAGGA	971	1150	921	973	1	piw_scaffold_2939	EPrPwG00000024706	522	1150	None	3387	404	24025	No_or_no_constitutive_exon
TCTGAACCAGAGCTTCTTCAGCCATGAGCGACTGACGATGGGAACGGCAGGG	2458	3023	3073	3021	-1	piw_scaffold_2960	EPrPwG00000024735	1400	3220	None	3387	404	24025	No_or_no_constitutive_exon
TCCTCAACACGCTGTTCGCCGACGGCCGCGGCGTGCCGGGCACGGAGCAGGA	1341	1412	1291	1343	1	piw_scaffold_2996	EPrPwG00000024784	525	1412	None	3387	404	24025	No_or_no_constitutive_exon
CTCCGCAAAGTTCGGAGGAGATCTACTTACTACACGCTACAGGGATGCAGCA	322	485	272	324	1	piw_scaffold_3019	EPrPwG00000024815	216	2738	None	3387	404	24025	No_or_no_constitutive_exon
TGTGTACTGCAGGTATTAATACCCCGTTGGCTCACAGACCTGGGTAACAGGC	2880	3552	2830	2882	1	piw_scaffold_3020	EPrPwG00000024817	1978	3552	None	3387	404	24025	No_or_no_constitutive_exon
AATTGTTGGACTGACTCGATCGCATATTATGTGTGCTTTGGTGAGGGTAGAC	209	413	463	411	-1	piw_scaffold_3036	EPrPwG00000024841	63	3492	None	3387	404	24025	No_or_no_constitutive_exon
GCGGGCGTCATGGCGAAGAGAGCGGTGCTGTTTGGCTTGGGGGCTTGGAGAC	2200	2286	2150	2202	1	piw_scaffold_3072	EPrPwG00000024895	10	2286	None	3387	404	24025	No_or_no_constitutive_exon
TCGGGTGGTGACGCCATGGGCGCCGCGAACGGGTTTGGGTGCGCGTAGAGCG	1577	1989	2039	1987	-1	piw_scaffold_3074	EPrPwG00000024900	754	2393	None	3387	404	24025	No_or_no_constitutive_exon
GACGGCAACGATCGACAAGGTGTGTTGTATGCGTATGGGTCATGTGGAAGCG	1670	1838	1620	1672	1	piw_scaffold_3077	EPrPwG00000024905	1010	2139	None	3387	404	24025	No_or_no_constitutive_exon
ATCTGATTTGTTTTCTACGTTTATGCTTGTGTGGTGTGTGGGCTAAACAGCG	1181	1325	1131	1183	1	piw_scaffold_3089	EPrPwG00000024918	45	1788	None	3387	404	24025	No_or_no_constitutive_exon
AAGTGGCACTCTATGAGCCTGGCGATGATCAACGGTGGCAATTAGGGCAGCC	853	1249	1299	1247	-1	piw_scaffold_3108	EPrPwG00000024942	633	1581	None	3387	404	24025	No_or_no_constitutive_exon
CGAAGCTGCTGTTCTACTGGAGTCGGAGCTCATGGCTTACGCACGGGAAGGG	977	1164	1214	1162	-1	piw_scaffold_3109	EPrPwG00000024943	977	2238	None	3387	404	24025	No_or_no_constitutive_exon
GGTGGGAGCTAATCATCTCTGAATATGTGCTTTGCTTGTCGGGTTAATAGTC	39	64	114	62	-1	piw_scaffold_3126	EPrPwG00000024962	39	819	None	3387	404	24025	No_or_no_constitutive_exon
GGGCGTCGCCTTCGAATGGTGAGTCTTCTACAAGTCCTTTTGGGGGACAGCG	1172	1245	1122	1174	1	piw_scaffold_3139	EPrPwG00000024979	892	2775	None	3387	404	24025	No_or_no_constitutive_exon
AAACAAGACTCGAGCATGTAAACTTTTCAAAGTCGTCGATTGGGCACGAGTG	2068	2164	2018	2070	1	piw_scaffold_3139	EPrPwG00000024979	892	2775	None	3387	404	24025	No_or_no_constitutive_exon
CTTATAACGAGCAGTATACTAACATTGCTGTGTGTGTTGTGGGAAATTAGAT	351	410	460	408	-1	piw_scaffold_3141	EPrPwG00000024980	5	2595	None	3387	404	24025	No_or_no_constitutive_exon
TGGCTACGCCACGTGGCCGGGGATAACAGTTTGATCCTTGGGCAGGTCAGAA	284	509	559	507	-1	piw_scaffold_3182	EPrPwG00000025035	284	649	None	3387	404	24025	No_or_no_constitutive_exon
CGTATAGAAACTGCGGATGATATGGGACTGATATTCTGCTGTTGGGACAGTA	789	855	739	791	1	piw_scaffold_3188	EPrPwG00000025040	174	1866	None	3387	404	24025	No_or_no_constitutive_exon
TGTGCTGGGGTGCCACGCCGACTACCAGCTGCTCCATTAGGATTGGGAAGCC	596	754	804	752	-1	piw_scaffold_3193	EPrPwG00000025047	596	967	None	3387	404	24025	No_or_no_constitutive_exon
TTCAGCCGCGGAAGAAATCGAAATGAGCCACCGCAGTCAAGGGTCCGAAGTG	1124	1532	1582	1530	-1	piw_scaffold_3198	EPrPwG00000025049	1124	1648	None	3387	404	24025	No_or_no_constitutive_exon
ATTGTCGGCGTGTTCTGGGCGATCGTGCGCTTCCTGGCTGGGTACAACAGCA	2079	2311	2029	2081	1	piw_scaffold_3229	EPrPwG00000025089	15	2311	None	3387	404	24025	No_or_no_constitutive_exon
TAGCTGTGTATAAGACTCACGTGTGTGTCGTTCGTTATGCATATGGGCAGAC	2135	2161	2211	2159	-1	piw_scaffold_3290	EPrPwG00000025163	309	2338	None	3387	404	24025	No_or_no_constitutive_exon
ACGGCGTCGCGATCGCCCACGATTGACGCAATGTGATCCGAGGCGGGAAGTA	2543	3248	2493	2545	1	piw_scaffold_3305	EPrPwG00000025179	1616	3248	None	3387	404	24025	No_or_no_constitutive_exon
CTCGCTCTTTGAATTCAAGACAACCAACCATTTCACTGATGGGCGTGTAGGT	2048	2096	2146	2094	-1	piw_scaffold_3362	EPrPwG00000025255	2048	3203	None	3387	404	24025	No_or_no_constitutive_exon
AAGACTGATATCTGACTTTGTGTGCGTGTGTGGTTTTACATGTGGGACAGGA	2386	2422	2336	2388	1	piw_scaffold_3642	EPrPwG00000025565	451	2727	None	3387	404	24025	No_or_no_constitutive_exon
TCGGACGGACGCTAATGCTGTTTACATTGGGTTACATTGGGATGTTGAAGAG	2255	2356	2406	2354	-1	piw_scaffold_3672	EPrPwG00000025591	378	2550	None	3387	404	24025	No_or_no_constitutive_exon
TTCTACTGTTATTAACATGTGCGTGGGTCGCTCTTACGTGGGACGCGCAGGC	2054	2102	2152	2100	-1	piw_scaffold_3786	EPrPwG00000025699	1040	2260	None	3387	404	24025	No_or_no_constitutive_exon
CTGACAGCTTGAAGCGGCATTTTGCTAACCTTACTCATGGATGGGCGCAGGT	1971	2067	1921	1973	1	piw_scaffold_3788	EPrPwG00000025701	69	2602	None	3387	404	24025	No_or_no_constitutive_exon
GCTGGCTCGTCGCCGAGCACTGAATGACGTGGGACTCGGTGATTTGGGAGAA	82	1066	1116	1064	-1	piw_scaffold_3843	EPrPwG00000025761	82	2593	None	3387	404	24025	No_or_no_constitutive_exon
TGCGCCGCTTTTTGAATAACCTCGGCTTCAGCTAAGTTCGCGGGCAGCAGCG	242	447	192	244	1	piw_scaffold_4149	EPrPwG00000026045	149	831	None	3387	404	24025	No_or_no_constitutive_exon
CGGTGTACGTACCCTCATACAAGACACATTGTACTTTGTGGGTATCAAAGCG	1893	2265	1843	1895	1	piw_scaffold_4167	EPrPwG00000026067	1450	2265	None	3387	404	24025	No_or_no_constitutive_exon
ATAATTCTGTGGCTGATATAATGAATTAATTAATTGTTTTCTGGGAGCAGCT	488	648	698	646	-1	piw_scaffold_4189	EPrPwG00000026085	488	1571	None	3387	404	24025	No_or_no_constitutive_exon
CGCCATCAATTGACGATATTACTGTATATTTTTCTGACTCAGGGCGGCAGGA	1817	1879	1767	1819	1	piw_scaffold_4347	EPrPwG00000026197	879	2082	None	3387	404	24025	No_or_no_constitutive_exon
TGTTCATGTGGTCTTATTCGATATGATTGGGTGTGTCTCTGGGAAATTAGAA	815	1010	765	817	1	piw_scaffold_4390	EPrPwG00000026230	502	1677	None	3387	404	24025	No_or_no_constitutive_exon
GACTCACTCTCTCTCTCTCTCTCTCTCTGGGTGGTTGTTGGGACGTACAGGC	1766	1822	1716	1768	1	piw_scaffold_4601	EPrPwG00000026376	98	1822	None	3387	404	24025	No_or_no_constitutive_exon
GAGTTCAGCGATGAGGAGCTCTGGGCCTGCATTCGCCAGGTGGGGTTGAGCG	1487	1508	1558	1506	-1	piw_scaffold_4794	EPrPwG00000026501	1487	1723	None	3387	404	24025	No_or_no_constitutive_exon
CCATCAATTGCTAGAAATACGGCTGAACGAGCACATCCAGCGGGAACCAGTA	754	972	704	756	1	piw_scaffold_4798	EPrPwG00000026504	18	1590	None	3387	404	24025	No_or_no_constitutive_exon
TGGCAACAGCAACGGAGCTGCGGCCGGCGGCGGCAACTTTGGGAACGCAGGC	56	157	207	155	-1	piw_scaffold_4938	EPrPwG00000026582	56	1163	None	3387	404	24025	No_or_no_constitutive_exon
GTCCACTGCTCATCCACATCGACGTCGGGTACCACCGCGTGGGGCTTGAGGA	746	831	881	829	-1	piw_scaffold_5487	EPrPwG00000026866	8	1196	None	3387	404	24025	No_or_no_constitutive_exon
CATTGCTCAATAATTACATCTAATTTATTTGTTGTTTTATTGATGGGCAGCG	1091	1155	1041	1093	1	piw_scaffold_5647	EPrPwG00000026934	390	1270	None	3387	404	24025	No_or_no_constitutive_exon
TTTTTGTCTTGGACTGCTCTGGTTCCATGTCTGGCCGCCCGTGAGGGCAGCT	667	1260	617	669	1	piw_scaffold_5659	EPrPwG00000026940	60	1260	None	3387	404	24025	No_or_no_constitutive_exon
ATGCTGGATCCAGTGACCAAGATACCGCTGGTGTACGTCACGGGGGCAAGAA	794	968	744	796	1	piw_scaffold_5713	EPrPwG00000026963	89	968	None	3387	404	24025	No_or_no_constitutive_exon
ACGGTGCAAGTGGATGGAAACCCAGCAATTTGATTGAGCACGGGCGGCAGCT	557	939	507	559	1	piw_scaffold_5720	EPrPwG00000026965	240	939	None	3387	404	24025	No_or_no_constitutive_exon
AAGGACGGGCCCAGCAAGACCACCTACCACCAGTACCGGGCGTAAGCGAGAG	14	390	440	388	-1	piw_scaffold_5758	EPrPwG00000026989	14	1047	None	3387	404	24025	No_or_no_constitutive_exon
CAAGCGCGTAGCTGTGAAAATGCTTCGAATTCATGGTCTGGGAGGAGCAGTT	11	130	180	128	-1	piw_scaffold_5801	EPrPwG00000027010	11	1158	None	3387	404	24025	No_or_no_constitutive_exon
CAATCCCTGTGACGAAGACGCCGGTGCTTCATGCCAGTTGGGAGGAGTAGGC	584	827	534	586	1	piw_scaffold_5822	EPrPwG00000027015	273	1184	None	3387	404	24025	No_or_no_constitutive_exon
ACAAAGACAAAGACCTGGGCGGCCCAACAGTCAAGATCGGGTACGAGCAGCT	3	469	519	467	-1	piw_scaffold_5899	EPrPwG00000027049	3	944	None	3387	404	24025	No_or_no_constitutive_exon
CTGATTCGTGGAATGTAATGTGCCTGTTTGTGCTTGCAGGGTGATGATAGAC	43	141	191	139	-1	piw_scaffold_6158	EPrPwG00000027165	43	461	None	3387	404	24025	No_or_no_constitutive_exon
GGTGGATAACCTTGACTCGCATGTTTCGACAGGGTCGAGGGAGTTGGTAGCT	593	766	543	595	1	piw_scaffold_6362	EPrPwG00000027247	33	766	None	3387	404	24025	No_or_no_constitutive_exon
CGTCGCCGCACTCGACGATCCCCTGCGATGATTTCTCGCTCGGCTGGGAGCG	773	952	723	775	1	piw_scaffold_6385	EPrPwG00000027257	32	952	None	3387	404	24025	No_or_no_constitutive_exon
TATGTCGTTGCTGTGAGACTCACGTTGCTGACGTTGCGATATGGGGATAGGT	591	643	541	593	1	piw_scaffold_6452	EPrPwG00000027281	77	643	None	3387	404	24025	No_or_no_constitutive_exon
CAACTCGTAGAGCATCGGCAAGATTAAAGCTCCTCTGGTCTGGGCGGAAGGG	237	502	552	500	-1	piw_scaffold_6492	EPrPwG00000027295	237	902	None	3387	404	24025	No_or_no_constitutive_exon
GAAATCCTTACTTTTCAGACAATCATATCAGTAGGTGTAGGGTGAGCAAGTT	200	308	150	202	1	piw_scaffold_6865	EPrPwG00000027429	91	601	None	3387	404	24025	No_or_no_constitutive_exon
CCGACAAGGAGAAGAAGAGTCCGTTCAGCACCGACGTCATGGGTTGGGAGAT	208	561	611	559	-1	piw_scaffold_6917	EPrPwG00000027447	208	789	None	3387	404	24025	No_or_no_constitutive_exon
CACATCACTTTCAAAAACGGAGAGTTCAATTGAGAAGCATGGGCGGGAAGCG	513	786	463	515	1	piw_scaffold_6919	EPrPwG00000027448	17	786	None	3387	404	24025	No_or_no_constitutive_exon
CAACCCAAAACAGTGCTGCAACCCAAGCCAGTCCAGCATTGGGAATGCAGCA	518	734	468	520	1	piw_scaffold_7072	EPrPwG00000027497	159	734	None	3387	404	24025	No_or_no_constitutive_exon
CATAAACTGTACTGCACTCGTCGCCGACAAATGGACATTGGGTACACAAGGC	213	689	163	215	1	piw_scaffold_7084	EPrPwG00000027502	82	689	None	3387	404	24025	No_or_no_constitutive_exon
GGTGAACGATGACCAACACGTATGTACGATTGTGTATGCTGGGAGCCTAGGA	411	536	361	413	1	piw_scaffold_8029	EPrPwG00000027736	44	536	None	3387	404	24025	No_or_no_constitutive_exon
TCGCGCTCAGCCTCAACAAGAACGGAGTCAAGACTGAAGGGTACATGAAGCG	216	322	372	320	-1	piw_scaffold_8469	EPrPwG00000027864	216	409	None	3387	404	24025	No_or_no_constitutive_exon
CGCGGGTGTTTCGAAGGGCAGAGCCACGGTGATGCTTCTGGGGGACTCAGAG	380	419	330	382	1	piw_scaffold_8693	EPrPwG00000027917	35	419	None	3387	404	24025	No_or_no_constitutive_exon
