# Supplementary material for: Widespread Separation of the Polypyrimidine Tract From 3′ AG by G Tracts in Association With Alternative Exons in Metazoa and Plants
Source: Front Genet. 2019 Jan 14;9:741. doi: 10.3389/fgene.2018.00741 (PMC6339879; doi:10.3389/fgene.2018.00741)
Supplement: DATA FILE S2 — Sequences of REPAG 3′ SS from each species of metazoa, plants and protists. [file Data_Sheet_2.zip › Supplementary data 2/Protists_Release38_phytophthora_ramorum.txt]

REPA_GGG_Sequence	Exon_Start	Exon_End	Pos_-50	Pos_+2	Strand	Chromosome	GeneID	Gene_Start	Gene_End	Gene_Name	Number_of_REPAs	Number_of_REPAs_has_GGG	Number_of_Intron(Intra_genic_Region)	Upstream_Constitutive_Exon
CCCGTGCAGCGACGTACGCGGATGGCGGCATCCTCATCGCTGTGGGGCAGCC	89318	89850	89268	89320	1	scaffold_1	Phyra93231	88107	93981	C_scaffold_1000008	3851	607	24648	No_constitutive_exon_found_in_species
CGTGCGCTCCCTGTGCCCTGACGCCTGACTTGGTTTGGGCAATGATACAGCT	173643	174130	174180	174128	-1	scaffold_1	Phyra72607	173038	175550	fgenesh1_pg.C_scaffold_1000049	3851	607	24648	No_constitutive_exon_found_in_species
ACACGTCGCGATGACAAGCAGTAAGGGTGAATGTTTTACATGGGGAAAAGGA	292902	293067	293117	293065	-1	scaffold_1	Phyra93277	290333	294190	C_scaffold_1000054	3851	607	24648	No_constitutive_exon_found_in_species
CCCAGCCTGCCATGGTTGTCGGCGTGGGCGAAGAGCCAAGGGGTACCGAGTG	314316	314714	314266	314318	1	scaffold_1	Phyra72654	313768	314714	fgenesh1_pg.C_scaffold_1000096	3851	607	24648	No_constitutive_exon_found_in_species
TGCCGATTAGCGGCAGTGGATTGCCGCAGCTTGTGCTGGGGGTGACGGAGAT	470510	470976	470460	470512	1	scaffold_1	Phyra93295	470132	472066	C_scaffold_1000072	3851	607	24648	No_constitutive_exon_found_in_species
GGCCAGCAGTCTGACATTGTGATACGATTGAATTTGCTTCGGGGGCATAGGT	565271	565483	565221	565273	1	scaffold_1	Phyra72731	564220	565483	fgenesh1_pg.C_scaffold_1000173	3851	607	24648	No_constitutive_exon_found_in_species
AGATACATTTTTGGTGGAGTGAAAGTGTTGACTAATTGGATGGTGGGCAGGT	666315	666467	666517	666465	-1	scaffold_1	Phyra93331	663237	666868	C_scaffold_1000108	3851	607	24648	No_constitutive_exon_found_in_species
AATGCTTGTCGGCGCATTGCACATCTGCTGATGTTGCTTATGGGGGACAGGT	710613	710727	710563	710615	1	scaffold_1	Phyra72786	709450	712690	fgenesh1_pg.C_scaffold_1000228	3851	607	24648	No_constitutive_exon_found_in_species
CAATTATTGCAAGTTGCTAATAATACAATTATTGTACATGGGTTGGGCAGCT	776756	776909	776959	776907	-1	scaffold_1	Phyra93356	775420	777371	C_scaffold_1000133	3851	607	24648	No_constitutive_exon_found_in_species
TGCAGGAGGAGAGGCGCAGTCTAGTAACACAGGTGGGGTGAGCAATGCAGTC	909966	910026	909916	909968	1	scaffold_1	Phyra72849	909497	910026	fgenesh1_pg.C_scaffold_1000291	3851	607	24648	No_constitutive_exon_found_in_species
GGTTATTGACAACATTTGTATGATCAGGTGGTTAATTTTTTGGGACGAAGTG	1122733	1123503	1123553	1123501	-1	scaffold_1	Phyra72902	1122733	1123976	fgenesh1_pg.C_scaffold_1000344	3851	607	24648	No_constitutive_exon_found_in_species
AGCGTTAGTATTGGAGTGTAGGCGAACTATGCACACCCTAAAGGGTGTAGTG	1169347	1169369	1169419	1169367	-1	scaffold_1	Phyra93393	1169347	1177169	C_scaffold_1000170	3851	607	24648	No_constitutive_exon_found_in_species
CGGTGTGAATTGATATTTTAATAAGGTGCATTATGGATGTGTGGGTGTAGAT	39379	39715	39329	39381	1	scaffold_2	Phyra72943	38250	40873	fgenesh1_pg.C_scaffold_2000008	3851	607	24648	No_constitutive_exon_found_in_species
CTGTTAAGTTGTTCTGAGACTCTTGACTAATTGTTGTGAGGGTGGTGCAGTA	162308	163103	162258	162310	1	scaffold_2	Phyra72983	161880	163408	fgenesh1_pg.C_scaffold_2000048	3851	607	24648	No_constitutive_exon_found_in_species
TCTGCAAAGGGATCAGGTCGCTAATTGGGGTACTTGTTGCTGGGAGTTAGAA	173704	174623	174673	174621	-1	scaffold_2	Phyra44042	173704	174733	gwEuk.2.293.1	3851	607	24648	No_constitutive_exon_found_in_species
TGTAGTGAGGTGTACGTACATTTATTAGGAACTGACTGGTGGGTTGACAGTT	362874	362938	362988	362936	-1	scaffold_2	Phyra73050	360943	363436	fgenesh1_pg.C_scaffold_2000115	3851	607	24648	No_constitutive_exon_found_in_species
CTTTCCCACTTGTTGGGCTGTTTGGTGTGACTTGTTGCATGTGTGGGCAGGT	388657	388756	388806	388754	-1	scaffold_2	Phyra71068	388657	389324	fgenesh1_pm.C_scaffold_2000009	3851	607	24648	No_constitutive_exon_found_in_species
GTGCAAGTGGATCATCGTATTGACGACATTTTGATGCGGTTGGGATATAGGG	400976	401936	400926	400978	1	scaffold_2	Phyra73067	400706	402452	fgenesh1_pg.C_scaffold_2000132	3851	607	24648	No_constitutive_exon_found_in_species
CGTGGCTGCGTGGGGTTACTTACTTGTGCATTATTGTGCTATTGGGACAGGC	497331	498449	498499	498447	-1	scaffold_2	Phyra73098	497331	499207	fgenesh1_pg.C_scaffold_2000163	3851	607	24648	No_constitutive_exon_found_in_species
GGACGGAGGGAGAGGCGATAACACTTACAACTGTGCTTTTGTGGGAACAGCA	502569	502640	502519	502571	1	scaffold_2	Phyra93486	502288	504899	C_scaffold_2000088	3851	607	24648	No_constitutive_exon_found_in_species
TGTAGTGAAGGGAGGAAGCTGACGCTATTGTGACTGTACGGGGGCTGCAGCA	556255	556389	556205	556257	1	scaffold_2	Phyra73120	556130	556661	fgenesh1_pg.C_scaffold_2000185	3851	607	24648	No_constitutive_exon_found_in_species
GCCGTGGTGGTGTGTGGACTAAGGTGTTGTTGTTTGGGTGGAACGCGAAGAA	710686	710779	710636	710688	1	scaffold_2	Phyra93518	710197	712082	C_scaffold_2000120	3851	607	24648	No_constitutive_exon_found_in_species
ATTCGGTATGAAATTCACGAAATCGCACGCGCACTGGACGAGGGTTGCAGAG	780668	781489	781539	781487	-1	scaffold_2	Phyra73191	780668	783365	fgenesh1_pg.C_scaffold_2000256	3851	607	24648	No_constitutive_exon_found_in_species
GATGCAGTCGCGCTAACTGCGTATCACGCACTGTCGTGGTGGGTTGACAGGC	789566	789870	789920	789868	-1	scaffold_2	Phyra73194	789566	791027	fgenesh1_pg.C_scaffold_2000259	3851	607	24648	No_constitutive_exon_found_in_species
ATTACGTGCGTGAACTGACCGTGCTCTTGTTGGTTGGGATGATGAGCTAGAT	804339	804564	804289	804341	1	scaffold_2	Phyra93537	804033	805478	C_scaffold_2000139	3851	607	24648	No_constitutive_exon_found_in_species
TCGAGTTTGCCGTGTGCAGCTGGGTATGTTTGTGGCGAGGGAACAAACAGAC	908084	908221	908271	908219	-1	scaffold_2	Phyra93557	903249	908627	C_scaffold_2000159	3851	607	24648	No_constitutive_exon_found_in_species
GCTCCATGAGGTTTGATAGCGCTAATGTAGACTCATTGTCGCGTGGGCAGAT	217505	217832	217455	217507	1	scaffold_4	Phyra73576	217422	218009	fgenesh1_pg.C_scaffold_4000062	3851	607	24648	No_constitutive_exon_found_in_species
AGATTTTGAGGTTGGAGAACGTTCTTATTCTTACTTGTGTTGGTGGGCAGAG	293705	294456	294506	294454	-1	scaffold_4	Phyra93654	293705	294849	C_scaffold_4000018	3851	607	24648	No_constitutive_exon_found_in_species
TATATCGTGGTCCCAAACTCCGTGCGAAGTGGAAGACCAAGACACGGGAGAA	343994	345364	345414	345362	-1	scaffold_4	Phyra73613	343994	346008	fgenesh1_pg.C_scaffold_4000099	3851	607	24648	No_constitutive_exon_found_in_species
AGTATATTATCCAGAAGCATGCGACGATGAACAAGTTTACGGGTATGCAGCG	378900	378929	378850	378902	1	scaffold_4	Phyra73621	377772	378929	fgenesh1_pg.C_scaffold_4000107	3851	607	24648	No_constitutive_exon_found_in_species
TCAAGAACCTCTTCGTCGAGAGCGATGTCAGTGCGAAGTATGGGCAGTAGCC	509415	509523	509365	509417	1	scaffold_4	Phyra93673	505121	510997	C_scaffold_4000037	3851	607	24648	No_constitutive_exon_found_in_species
TCGGTACTTGGCGGGCTGCTGCACGCTCGCTCCGCTTGCAACGGGAGCAGAT	662325	662975	662275	662327	1	scaffold_4	Phyra93683	657867	666687	C_scaffold_4000047	3851	607	24648	No_constitutive_exon_found_in_species
GGTGGGCATTGACGACGTCATCGCCGCCGTAAGCCGGTCTGTTGGGACAGCC	773467	773854	773417	773469	1	scaffold_4	Phyra73743	773337	773913	fgenesh1_pg.C_scaffold_4000229	3851	607	24648	No_constitutive_exon_found_in_species
GTGGTGTCCAAGGACCCGCCGTCCCAACTCCCACCTGACCGGGGAGTTAGGC	773901	773913	773851	773903	1	scaffold_4	Phyra73743	773337	773913	fgenesh1_pg.C_scaffold_4000229	3851	607	24648	No_constitutive_exon_found_in_species
GCCATGAAGTATGCACTCGCAAAGTTTCGAGTGTATCTACTTGGGAGTAGAC	791202	791250	791300	791248	-1	scaffold_4	Phyra73745	791202	792550	fgenesh1_pg.C_scaffold_4000231	3851	607	24648	No_constitutive_exon_found_in_species
GATGCAAGGCCCACCGCCAGGTCCTAAGCGACGTGGCCCACGAGGGCGAGGT	950449	951447	951497	951445	-1	scaffold_4	Phyra48527	950449	952135	gwEuk.4.166.1	3851	607	24648	No_constitutive_exon_found_in_species
AGAGCAGCTCAATGAACGTCTTCGTCGTAGGCGAACTGCTGAAAAGGGAGAA	200111	200263	200061	200113	1	scaffold_3	Phyra93584	190123	209484	C_scaffold_3000023	3851	607	24648	No_constitutive_exon_found_in_species
CCATCCGTGTGGACATCCAGGACGTGAGTTTACTATTACACGTGGGCGAGGA	239716	239987	239666	239718	1	scaffold_3	Phyra93591	239437	242223	C_scaffold_3000030	3851	607	24648	No_constitutive_exon_found_in_species
CATCATCAAGTCGGCGGACGAGGGCTGGAACTACACCATGGTGGGTAGAGGA	240056	240271	240006	240058	1	scaffold_3	Phyra93591	239437	242223	C_scaffold_3000030	3851	607	24648	No_constitutive_exon_found_in_species
AGGTACTCTGTATTTCTCTCTCGGATCAAAACGCGTCATCGGGAATTCAGTT	253657	254012	253607	253659	1	scaffold_3	Phyra93592	249787	256297	C_scaffold_3000031	3851	607	24648	No_constitutive_exon_found_in_species
GACCCCGCGGAGGGCAGGGTGATTTTGCTCGAGAACCTGCGGAGGGGTAGAG	342141	342376	342426	342374	-1	scaffold_3	Phyra73333	309879	342549	fgenesh1_pg.C_scaffold_3000090	3851	607	24648	No_constitutive_exon_found_in_species
GGTTGGTTGTTTGACGTCGTTGTCGCCTGCAGTTGGTCATGTGGGGAGAGAA	437408	437719	437769	437717	-1	scaffold_3	Phyra46727	436984	438612	gwEuk.3.65.1	3851	607	24648	No_constitutive_exon_found_in_species
AGTAGTAGGCATGTGTATTCTTTTGATTGCAATCCTCGTTGGGATTGTAGAT	688313	688318	688263	688315	1	scaffold_3	Phyra73438	686242	688318	fgenesh1_pg.C_scaffold_3000195	3851	607	24648	No_constitutive_exon_found_in_species
AGTAGTAGGCATGTGTATTCTTTTGATTGCAATCCTCGTTGGGATTGTAGAT	719417	719422	719367	719419	1	scaffold_3	Phyra73445	718972	719422	fgenesh1_pg.C_scaffold_3000202	3851	607	24648	No_constitutive_exon_found_in_species
AGTAGTAGGCATGTGTATTCTTTTGATTGCAATCCTCGTTGGGATTGTAGAT	721976	721981	722031	721979	-1	scaffold_3	Phyra73446	721976	724052	fgenesh1_pg.C_scaffold_3000203	3851	607	24648	No_constitutive_exon_found_in_species
GCAAAATGTGGTGAACAGATATCTCAGAATGTGGATGTCAATGGGTGCAGGA	753758	753913	753963	753911	-1	scaffold_3	Phyra93616	753393	754453	C_scaffold_3000055	3851	607	24648	No_constitutive_exon_found_in_species
AAACACTTTTTGATACAAAAACTCAAAAGACCATAGACCAAAATGGGGAGCT	13834	13872	13922	13870	-1	scaffold_5	Phyra93712	13007	14485	C_scaffold_5000003	3851	607	24648	No_constitutive_exon_found_in_species
GCTTCGGCATATTCACTGAGCGCGCTACTGGTAGCACCTACGAGGGGCAGTG	63091	63895	63945	63893	-1	scaffold_5	Phyra73806	58000	64621	fgenesh1_pg.C_scaffold_5000013	3851	607	24648	No_constitutive_exon_found_in_species
GATGTAGAGTTCATACCTCTAACAGTGTTTCTGCTGGCTGTGGGTGACAGAC	166358	166546	166308	166360	1	scaffold_5	Phyra73840	165229	168405	fgenesh1_pg.C_scaffold_5000047	3851	607	24648	No_constitutive_exon_found_in_species
GGTGGTATGTCCGAGGGTCTTGAAGGACTATCAAACGTACGTGGGCGGAGTT	285591	285622	285672	285620	-1	scaffold_5	Phyra73869	285498	288264	fgenesh1_pg.C_scaffold_5000076	3851	607	24648	No_constitutive_exon_found_in_species
CCGGATCCACACAACCTGAAGGAGTCGCTAACGCTACTCAAGGGTATCAGCG	332988	333152	333202	333150	-1	scaffold_5	Phyra73876	332631	334662	fgenesh1_pg.C_scaffold_5000083	3851	607	24648	No_constitutive_exon_found_in_species
CCACGTCCATTGTGCGTTGTGACGGTGAAGCGAAGGTGAGTGGGTAAAAGTG	405700	406000	405650	405702	1	scaffold_5	Phyra73901	405230	406000	fgenesh1_pg.C_scaffold_5000108	3851	607	24648	No_constitutive_exon_found_in_species
GCCTTTGATCCCCGGAGTCTGTGCTGATAGCCGTGCGTGTGGGTGTGCAGAT	419767	420031	419717	419769	1	scaffold_5	Phyra73907	418700	420338	fgenesh1_pg.C_scaffold_5000114	3851	607	24648	No_constitutive_exon_found_in_species
AAGTGGAAACCGCAGTTATCAAGGATGTCGGTAATTACACGCGGGCGCAGAT	473312	473437	473262	473314	1	scaffold_5	Phyra73919	473018	474181	fgenesh1_pg.C_scaffold_5000126	3851	607	24648	No_constitutive_exon_found_in_species
AAGTTGAGGTAAAATACGGTAAAATACTGACGCTATCGTTCGGCGGGCAGAG	491351	491810	491301	491353	1	scaffold_5	Phyra93751	491174	492487	C_scaffold_5000042	3851	607	24648	No_constitutive_exon_found_in_species
GTGCTGTGCTCTTTGCTGTGCTGTGGTTTACGTAGAGAAAACGGGCGTAGAT	526485	526820	526435	526487	1	scaffold_5	Phyra73933	524879	526820	fgenesh1_pg.C_scaffold_5000140	3851	607	24648	No_constitutive_exon_found_in_species
AGACGAGGAAGAGGTCTCCCTCGAGTTGAGTGCAGCGTAACGTGGGAAAGCT	602515	602699	602465	602517	1	scaffold_5	Phyra73954	598364	603198	fgenesh1_pg.C_scaffold_5000161	3851	607	24648	No_constitutive_exon_found_in_species
GTATTGCGCGCAGTCATGGCGACGACAACACAGATCTACGACGGGCGTAGAC	706726	706850	706900	706848	-1	scaffold_5	Phyra73994	706679	710314	fgenesh1_pg.C_scaffold_5000201	3851	607	24648	No_constitutive_exon_found_in_species
CGGCAAGAAGGTACGAAGCATTGAAAAACGTGGCTCCTTTAGGGACCCAGCT	749213	749228	749278	749226	-1	scaffold_5	Phyra73999	749213	750807	fgenesh1_pg.C_scaffold_5000206	3851	607	24648	No_constitutive_exon_found_in_species
CGAGAAGTCGAGTCAGTTTTTGGGCATCAACCGCTATGGGAACTTGAAAGTG	102489	102585	102635	102583	-1	scaffold_6	Phyra74050	98404	103656	fgenesh1_pg.C_scaffold_6000033	3851	607	24648	No_constitutive_exon_found_in_species
AGGAAATGAGCCTGGATCTGACCACTTACAAGAGCAAGGGGCTGGACAAGGT	155031	155035	155085	155033	-1	scaffold_6	Phyra71168	153709	158311	fgenesh1_pm.C_scaffold_6000002	3851	607	24648	No_constitutive_exon_found_in_species
GCTACGAGGGTTCGACAAGCGGTTGATTCTTCGTCGATGCATTGGGACAGGG	449061	449088	449138	449086	-1	scaffold_6	Phyra74132	449061	450296	fgenesh1_pg.C_scaffold_6000115	3851	607	24648	No_constitutive_exon_found_in_species
TTGGCGATGTTGACCTAATCTGCCAAAACTAACGTGCCAAAAATGGGCAGTT	540286	540659	540236	540288	1	scaffold_6	Phyra74159	540125	541071	fgenesh1_pg.C_scaffold_6000142	3851	607	24648	No_constitutive_exon_found_in_species
TATTTCGTTCCAAAACCCGTTCAAAAACGGGTAAACTGGGGCACAACAAGGC	553425	554536	554586	554534	-1	scaffold_6	Phyra74161	553425	556222	fgenesh1_pg.C_scaffold_6000144	3851	607	24648	No_constitutive_exon_found_in_species
CTGCTGGCAATGGTTCTGACTAGTTCCCTGCTGCTTTTTTGGGACTGCAGGG	632887	633219	632837	632889	1	scaffold_6	Phyra74189	632756	634056	fgenesh1_pg.C_scaffold_6000172	3851	607	24648	No_constitutive_exon_found_in_species
AGATGTTCTGGAGATTTGCTGATGAATTTTGGCATTGTTTGGTGGGTTAGCC	695939	696233	696283	696231	-1	scaffold_6	Phyra74204	694510	697191	fgenesh1_pg.C_scaffold_6000187	3851	607	24648	No_constitutive_exon_found_in_species
GGAGCGAGAGGGTTGGATGAAATCTAAACTCTATCGCCCTATCGGGACAGCA	448192	448821	448871	448819	-1	scaffold_7	Phyra74339	448192	449146	fgenesh1_pg.C_scaffold_7000110	3851	607	24648	No_constitutive_exon_found_in_species
AGCCAAGGATTGCGGCTAGGATGGATTCTGACGCGTTTGGGGGTGCACAGGG	26057	26175	26007	26059	1	scaffold_8	Phyra74406	25374	27950	fgenesh1_pg.C_scaffold_8000007	3851	607	24648	No_constitutive_exon_found_in_species
CGCGATCGTGTTGCGGGATTCTTGTCTGGTGTACGTGCCTGATGGGGCAGAT	35723	35799	35849	35797	-1	scaffold_8	Phyra74409	33273	36543	fgenesh1_pg.C_scaffold_8000010	3851	607	24648	No_constitutive_exon_found_in_species
TGTATTGTTGTTTTTGGTTAACTGTGAGAATGTTATAATTGGGATGATAGGG	70994	71251	70944	70996	1	scaffold_8	Phyra71199	70544	72073	fgenesh1_pm.C_scaffold_8000005	3851	607	24648	No_constitutive_exon_found_in_species
CTGTGCAGTGCTTGGTGGCTAATATTGAGGTTTTGTACTATGATGGGCAGGT	71454	71586	71404	71456	1	scaffold_8	Phyra71199	70544	72073	fgenesh1_pm.C_scaffold_8000005	3851	607	24648	No_constitutive_exon_found_in_species
GCCATGAAGTATGCACTCGCAAAGTTTCGAGTGTATCTACTTGGGAGTAGAC	126471	127063	127113	127061	-1	scaffold_8	Phyra74437	125902	132192	fgenesh1_pg.C_scaffold_8000038	3851	607	24648	No_constitutive_exon_found_in_species
GCTTTACAGCGCGATTCTGGCAAGAAGTGTTTACACTTCTTGGGACGCAGTT	125996	126146	126196	126144	-1	scaffold_8	Phyra74437	125902	132192	fgenesh1_pg.C_scaffold_8000038	3851	607	24648	No_constitutive_exon_found_in_species
TTAGATTGCACAAGTGTTGATGGCTACGTGGTTTGTGCTTTGGGGTGCAGCT	178321	178485	178535	178483	-1	scaffold_8	Phyra53441	177961	179125	gwEuk.8.240.1	3851	607	24648	No_constitutive_exon_found_in_species
GCCGAGCTGCAGCCTTACGTACGGAGAGGCACTAGGTTGTGGGTGGATAGTT	180276	180291	180226	180278	1	scaffold_8	Phyra71203	179412	180291	fgenesh1_pm.C_scaffold_8000009	3851	607	24648	No_constitutive_exon_found_in_species
TGCATGCGAAATAAGCGGTACTAGTAGTGACTAGTGCTGTATGTGGGCAGGC	264458	264891	264941	264889	-1	scaffold_8	Phyra74466	264366	266803	fgenesh1_pg.C_scaffold_8000067	3851	607	24648	No_constitutive_exon_found_in_species
TTGGTATTCTCGGTATTACATATATGCAGGGTTATCTACTGGGCGTACAGAC	317508	317574	317458	317510	1	scaffold_8	Phyra74484	316043	323173	fgenesh1_pg.C_scaffold_8000085	3851	607	24648	No_constitutive_exon_found_in_species
ACCCGAACCGACGTTTTTTTTAAACCGTGAGGCCTTGGTGGGAAACGAAGGC	319268	319367	319218	319270	1	scaffold_8	Phyra74484	316043	323173	fgenesh1_pg.C_scaffold_8000085	3851	607	24648	No_constitutive_exon_found_in_species
TGACTCGTTTTGGTGTGTGACACACTAGCGCAAACGCGCGGGAAAAAAAGCG	385857	385929	385807	385859	1	scaffold_8	Phyra74503	385063	387735	fgenesh1_pg.C_scaffold_8000104	3851	607	24648	No_constitutive_exon_found_in_species
ACGCTCAAGTTCGGTAGGCTGAATTGTTGCTCGCTTGTGGCGGTGGGTAGCA	434392	434700	434342	434394	1	scaffold_8	Phyra74519	433775	434700	fgenesh1_pg.C_scaffold_8000120	3851	607	24648	No_constitutive_exon_found_in_species
GGTACGAAGGGCTAATTGCGTGCTAATTCGTGGCTGGTGACGGGGTGTAGGG	502726	503114	502676	502728	1	scaffold_8	Phyra74530	502579	503114	fgenesh1_pg.C_scaffold_8000131	3851	607	24648	No_constitutive_exon_found_in_species
CATTGCAGCGTGACATTCCCGTTCTCTAACTTTAATTTTCGTGTGGGCAGGG	570784	570946	570734	570786	1	scaffold_8	Phyra74557	570643	572555	fgenesh1_pg.C_scaffold_8000158	3851	607	24648	No_constitutive_exon_found_in_species
GTGTGTAAGATGGTGATTTCATAGTGTTTTGACTGTTGATGGGTTGGCAGAT	571212	571325	571162	571214	1	scaffold_8	Phyra74557	570643	572555	fgenesh1_pg.C_scaffold_8000158	3851	607	24648	No_constitutive_exon_found_in_species
ATGTGAACTCGGGTGGCCTGAAACACCAGTCTGCTTGGGATAAGGAACAGGT	633456	633918	633968	633916	-1	scaffold_8	Phyra93831	632646	634708	C_scaffold_8000027	3851	607	24648	No_constitutive_exon_found_in_species
AATCGAGTAAATTTTGACGTTTTAACGACGTTTTTGATGCCGGGGAGCAGGT	694935	695131	695181	695129	-1	scaffold_8	Phyra74581	693583	695361	fgenesh1_pg.C_scaffold_8000182	3851	607	24648	No_constitutive_exon_found_in_species
GATTTCATTTTCGGATTTCGATACAAAGCTGTCATGGACGTGTGGGGCAGTC	243529	243776	243479	243531	1	scaffold_9	Phyra74657	242386	245967	fgenesh1_pg.C_scaffold_9000060	3851	607	24648	No_constitutive_exon_found_in_species
GCAGGTTTCTGTTAAATTGTCTGATAATGTTACATTTTTTTGGGATGAAGGA	264504	265205	265255	265203	-1	scaffold_9	Phyra74660	261975	266339	fgenesh1_pg.C_scaffold_9000063	3851	607	24648	No_constitutive_exon_found_in_species
TTGATAATGTGCAGAGTGAGCGACCTGCTCTAACTTTATGCGGCGGGCAGGT	297395	297553	297345	297397	1	scaffold_9	Phyra74669	296596	297655	fgenesh1_pg.C_scaffold_9000072	3851	607	24648	No_constitutive_exon_found_in_species
AGTGACTAGAGCTTAAAGTAATAGATTACTAACTCTTTTTGGGACTGCAGGC	331986	332101	332151	332099	-1	scaffold_9	Phyra74680	330677	332400	fgenesh1_pg.C_scaffold_9000083	3851	607	24648	No_constitutive_exon_found_in_species
TTCTGATGATGCAGAGTGAAGGACCTAAACCCGGAACTGCAGGGCGAGAGCT	348258	349597	349647	349595	-1	scaffold_9	Phyra71233	348258	349834	fgenesh1_pm.C_scaffold_9000012	3851	607	24648	No_constitutive_exon_found_in_species
TCGTACGCGGCTTCCAGTGGTAGCTTGCCGTCACCCAGCCAAGGGTATAGTG	365018	365834	364968	365020	1	scaffold_9	Phyra93873	363795	366679	C_scaffold_9000027	3851	607	24648	No_constitutive_exon_found_in_species
AACTGAGCTGGAATCCTAACGGTATGACTCCCATGCTTTGGGATTAACAGGC	465686	466052	465636	465688	1	scaffold_9	Phyra74711	465313	467398	fgenesh1_pg.C_scaffold_9000114	3851	607	24648	No_constitutive_exon_found_in_species
GCAGCCTCAACTTTGTGTCGTCATCGTCATCTACATCGTATGGGCACGAGAA	568136	568381	568431	568379	-1	scaffold_9	Phyra54280	565459	573436	gwEuk.9.105.1	3851	607	24648	No_constitutive_exon_found_in_species
TGAACGACGGCAACGGAGATGAGGACAAGCTGGCGGAGGGCAGCATGAAGAG	565459	565807	565857	565805	-1	scaffold_9	Phyra54280	565459	573436	gwEuk.9.105.1	3851	607	24648	No_constitutive_exon_found_in_species
TGCGTTCCAATTCCTTCCTTTCATTCGGGTTTTGTATGGGATGGCGCAAGTG	575996	578899	578949	578897	-1	scaffold_9	Phyra74744	575996	581632	fgenesh1_pg.C_scaffold_9000147	3851	607	24648	No_constitutive_exon_found_in_species
AAGTGCGCGTTCTGCGCGCGGTCATGGACCGAGACCTCAACGGGGCCAAGGA	588866	588902	588952	588900	-1	scaffold_9	Phyra74747	588866	589769	fgenesh1_pg.C_scaffold_9000150	3851	607	24648	No_constitutive_exon_found_in_species
GGGGGTATTATTCTGGTCCTGACTGTGGTGTGCACGATATGATGGGACAGAG	668762	668846	668896	668844	-1	scaffold_9	Phyra54299	667245	669061	gwEuk.9.124.1	3851	607	24648	No_constitutive_exon_found_in_species
AGCTGCTACCAAAGTCTTATTAAAACTTGTATTTGCACCTGGCTGGGCAGGT	681387	681531	681581	681529	-1	scaffold_9	Phyra71246	681387	681887	fgenesh1_pm.C_scaffold_9000025	3851	607	24648	No_constitutive_exon_found_in_species
GCTGGTGGAGCTGCACCGTCCGGACTCCAACTGCGACGCACTGGAGGGAGTC	58403	58633	58683	58631	-1	scaffold_10	Phyra74796	58403	58964	fgenesh1_pg.C_scaffold_10000011	3851	607	24648	No_constitutive_exon_found_in_species
TTGCGGCTGATGATGAGTAAAGTTGTTTAATGTTGGTGTGATGGGAACAGTG	119316	119396	119446	119394	-1	scaffold_10	Phyra74816	118417	120014	fgenesh1_pg.C_scaffold_10000031	3851	607	24648	No_constitutive_exon_found_in_species
GTTGCGGCGCTCCAGGACCACCTCGAGACGAAACAGAACGAGTGGGCCAGGC	183163	183552	183602	183550	-1	scaffold_10	Phyra74835	182986	183919	fgenesh1_pg.C_scaffold_10000050	3851	607	24648	No_constitutive_exon_found_in_species
CCAAATCTTGTAATGGCTTCGCTTGCTTAGATCTTACCGCGGTGTGGGAGGG	210687	211054	210637	210689	1	scaffold_10	Phyra74842	209942	211289	fgenesh1_pg.C_scaffold_10000057	3851	607	24648	No_constitutive_exon_found_in_species
AGATTACAGCTAGGAACTAAAGTGTGTATTGCCAACAACTGGGTGTACAGGC	225380	225473	225330	225382	1	scaffold_10	Phyra74846	225173	226201	fgenesh1_pg.C_scaffold_10000061	3851	607	24648	No_constitutive_exon_found_in_species
TGGAGTACTTTCTGGGTGATGGGAGGCTGATTGTCGTGGTGGTTGGGCAGGA	253286	254748	253236	253288	1	scaffold_10	Phyra74857	252850	255590	fgenesh1_pg.C_scaffold_10000072	3851	607	24648	No_constitutive_exon_found_in_species
TCCCTATATACTACGTCACCAAGGTGTGGCTGCCGCAGCTGGGTGGCAAGGA	334593	334838	334888	334836	-1	scaffold_10	Phyra93942	331792	335135	C_scaffold_10000023	3851	607	24648	No_constitutive_exon_found_in_species
TCCCTATATACTACGTCACCAAGGTGTGGCTGCCGCAGTTGGGTGGCAAGGG	352064	352347	352397	352345	-1	scaffold_10	Phyra93943	351474	352637	C_scaffold_10000024	3851	607	24648	No_constitutive_exon_found_in_species
GGGCAAAACAAGATAAACTCGCGTTGCTGGTATGTTTACAGCCGTGGGAGAC	71039	72332	72382	72330	-1	scaffold_11	Phyra75017	71039	73012	fgenesh1_pg.C_scaffold_11000029	3851	607	24648	No_constitutive_exon_found_in_species
ACTTTGGTGTATGGTCAATCAACGTGTAAGCCAACTGGGGATAAACGTAGTC	125546	125587	125496	125548	1	scaffold_11	Phyra75042	124497	125587	fgenesh1_pg.C_scaffold_11000054	3851	607	24648	No_constitutive_exon_found_in_species
TGAGCATTCTGAGAAGCCCAGCGCACCACAATCTACCACTGCAAAGGGAGAC	167101	167430	167480	167428	-1	scaffold_11	Phyra94008	164499	168514	C_scaffold_11000032	3851	607	24648	No_constitutive_exon_found_in_species
TGGATCTTACGAGGGGAAAGTATGCTGATAGTGGTGTTTGGGTGATGCAGGA	229054	229297	229004	229056	1	scaffold_11	Phyra71276	228519	229297	fgenesh1_pm.C_scaffold_11000011	3851	607	24648	No_constitutive_exon_found_in_species
TCTACAAACCCAACTTAAGCAAAGCCTAACGAACAACTTGATGTGGGCAGAT	381585	381655	381535	381587	1	scaffold_11	Phyra75152	381204	382433	fgenesh1_pg.C_scaffold_11000164	3851	607	24648	No_constitutive_exon_found_in_species
GTGGTGTTGAGTGTTACCCTTGTTTTTTCACGCTTGGGCCGTATGAAAAGCG	397162	397167	397112	397164	1	scaffold_11	Phyra94064	394270	397167	C_scaffold_11000088	3851	607	24648	No_constitutive_exon_found_in_species
TTTCTGCAGGTTTTCTGATTGCCAGCAAAGTCTCACACACACAAGGGAAGAT	455294	455394	455444	455392	-1	scaffold_11	Phyra75180	454893	456142	fgenesh1_pg.C_scaffold_11000192	3851	607	24648	No_constitutive_exon_found_in_species
GATGCGGTTATTGTTGCTGCTGGTGATTAGCGACTACGGCAATGGGAGAGGT	516051	516295	516345	516293	-1	scaffold_11	Phyra75213	515847	516798	fgenesh1_pg.C_scaffold_11000225	3851	607	24648	No_constitutive_exon_found_in_species
GAATTGATCTCACATTGTCCCCACGCTGCAAAACTAATCTAGGGTTGCAGTT	120029	120105	120155	120103	-1	scaffold_12	Phyra75284	119121	123209	fgenesh1_pg.C_scaffold_12000031	3851	607	24648	No_constitutive_exon_found_in_species
TTTTTTGTTGCTGTTGGTGGGGGCTAATTGGGTGAAGTTGTGGGTGACAGGA	337582	337690	337740	337688	-1	scaffold_12	Phyra75355	336427	338157	fgenesh1_pg.C_scaffold_12000102	3851	607	24648	No_constitutive_exon_found_in_species
GCCATGAAGTATGCACTCGCAAAGTTTCGAGTGTATCTACTTGGGAGTAGAC	402591	402639	402541	402593	1	scaffold_12	Phyra75370	400033	402639	fgenesh1_pg.C_scaffold_12000117	3851	607	24648	No_constitutive_exon_found_in_species
TCGTGCTGCACGTACGGCTTCAGTCGCCCAACGTAAAACGATGGGTACAGGC	404256	404270	404320	404268	-1	scaffold_12	Phyra75371	404136	405946	fgenesh1_pg.C_scaffold_12000118	3851	607	24648	No_constitutive_exon_found_in_species
GCTGCTAAATGGGAAGGCTGATGGCGGCTCGTGGTCCTCGGACTGGGCAGGT	488412	488459	488509	488457	-1	scaffold_12	Phyra94146	486770	489516	C_scaffold_12000060	3851	607	24648	No_constitutive_exon_found_in_species
TGAGCTTAGTGGCGGTAGTGCGTGAAACAGTGCTGTCTGTATGGGCACAGTT	13446	13625	13396	13448	1	scaffold_14	Phyra94228	6939	14904	C_scaffold_14000001	3851	607	24648	No_constitutive_exon_found_in_species
GACGATTTCTATTGAAAGTGCGCTAACGACGTTTGCTGTCGTGTGGGTAGTT	37298	37608	37658	37606	-1	scaffold_14	Phyra75655	37298	38614	fgenesh1_pg.C_scaffold_14000017	3851	607	24648	No_constitutive_exon_found_in_species
GTTTTTAGAGAGCTGAAAGAGCTGACGTTTGAGTATTTTGTTGGGAGCAGAG	176281	176356	176231	176283	1	scaffold_14	Phyra94245	175788	178848	C_scaffold_14000018	3851	607	24648	No_constitutive_exon_found_in_species
AGGCACCGCTTGCACCAGCTGAGCAGTCCATGTAGGCGCTAGGGATCCAGTC	282401	282438	282488	282436	-1	scaffold_14	Phyra71350	282401	283159	fgenesh1_pm.C_scaffold_14000015	3851	607	24648	No_constitutive_exon_found_in_species
CAGCATACATCCCTCCATACAAAAATAAAGCGCACGCAAATGGGTCGAAGCC	419530	421821	419480	419532	1	scaffold_14	Phyra75796	416981	422845	fgenesh1_pg.C_scaffold_14000158	3851	607	24648	No_constitutive_exon_found_in_species
TGGGCTTGTTGAAGAAAGTGATGGCAAGAAAGCTGGACTACACGGGGCAGGA	631870	631946	631996	631944	-1	scaffold_14	Phyra75855	631200	635767	fgenesh1_pg.C_scaffold_14000217	3851	607	24648	No_constitutive_exon_found_in_species
GTGGAGTGGGAGGCAAAATACTGACGAACAAGTTGGGGATGAAATGGTAGAA	172341	172458	172508	172456	-1	scaffold_15	Phyra75916	171861	173341	fgenesh1_pg.C_scaffold_15000050	3851	607	24648	No_constitutive_exon_found_in_species
CTCCACTAGTGGTGAACTTACTTGCGGCGTGTGCATTGGTTTGAGGGCAGGA	184095	184253	184045	184097	1	scaffold_15	Phyra75920	183892	184626	fgenesh1_pg.C_scaffold_15000054	3851	607	24648	No_constitutive_exon_found_in_species
ATTGGAACGCCATCGGGTTACAACTTGGATTGACTCAATGGGGCCAACAGGC	192821	193076	192771	192823	1	scaffold_15	Phyra94305	190408	194426	C_scaffold_15000008	3851	607	24648	No_constitutive_exon_found_in_species
GGGATTGTTTCGGGAGCTACGGACTGACTCAAGTGTGTTGGGAACTGCAGCG	376276	377135	377185	377133	-1	scaffold_15	Phyra75978	376230	377492	fgenesh1_pg.C_scaffold_15000112	3851	607	24648	No_constitutive_exon_found_in_species
TAGTGCTGGCTGGGTGTATGGTTGCTTACTCGATGAGGTTGGGATGGCAGAA	469084	469170	469220	469168	-1	scaffold_15	Phyra94332	467679	470237	C_scaffold_15000035	3851	607	24648	No_constitutive_exon_found_in_species
TGCAGATACTTTCTGACTTTGGTGTAGTTGTTTCCTCTTCAATTTGGGAGCG	102773	103211	103261	103209	-1	scaffold_13	Phyra94159	102622	104099	C_scaffold_13000012	3851	607	24648	No_constitutive_exon_found_in_species
CCCCGCTTCAAACAGGATTCGACCCAGCTTGAAGAACAAGTCGAGGGAAGCG	134241	134739	134789	134737	-1	scaffold_13	Phyra75474	130377	136898	fgenesh1_pg.C_scaffold_13000040	3851	607	24648	No_constitutive_exon_found_in_species
GCGCCACAAGAAAATTCGACAGTTGATGAGCGTGCTACCTCACAAGGGAGGC	248847	248895	248945	248893	-1	scaffold_13	Phyra75511	248847	249864	fgenesh1_pg.C_scaffold_13000077	3851	607	24648	No_constitutive_exon_found_in_species
GTCCGCGGACAGATCGGCTTCGCTTTCTTCCCTTCCTGTTCGTGCGGGAGGT	317012	318352	316962	317014	1	scaffold_13	Phyra94201	309199	320421	C_scaffold_13000054	3851	607	24648	No_constitutive_exon_found_in_species
CACCTGCTGTCCAATAGCGAAGCGGCTTCTGCTGCTGTGGGGTCTGAAAGCC	323500	323564	323614	323562	-1	scaffold_13	Phyra40970	321712	323677	gwEuk.13.43.1	3851	607	24648	No_constitutive_exon_found_in_species
AACTCCACGACCCCAGAGCTACCAACGATCGAAGAGACAACATGGGTGAGTT	322870	323003	323053	323001	-1	scaffold_13	Phyra40970	321712	323677	gwEuk.13.43.1	3851	607	24648	No_constitutive_exon_found_in_species
AACGCCTCGTACGTTCGCCACTTGACCAAGCTCCACTCCCTGGCGGGGAGAT	354251	355995	356045	355993	-1	scaffold_13	Phyra75549	352807	359858	fgenesh1_pg.C_scaffold_13000115	3851	607	24648	No_constitutive_exon_found_in_species
GAGCCACTTGCTGGTACCGGGAGGACTGCTCGTTCTGACGGGTGCAACAGCT	305729	305760	305679	305731	1	scaffold_16	Phyra76142	305279	305832	fgenesh1_pg.C_scaffold_16000096	3851	607	24648	No_constitutive_exon_found_in_species
TCCGCTGCATCTGGACGATGGCTATGCATTCTAACATTTGGGCAAGACAGCT	317659	317856	317609	317661	1	scaffold_16	Phyra94393	317366	320044	C_scaffold_16000050	3851	607	24648	No_constitutive_exon_found_in_species
AGTTTGTCCACGACGATTCTGTACTAACTGCAACCTTTGGTGGGATGCAGCC	319158	319307	319108	319160	1	scaffold_16	Phyra94393	317366	320044	C_scaffold_16000050	3851	607	24648	No_constitutive_exon_found_in_species
TGCTGGTAAGATGCTTGAACTGACATCTTCGTTGCTGTGCTGGGAATCAGGA	323635	323702	323585	323637	1	scaffold_16	Phyra76149	322455	324146	fgenesh1_pg.C_scaffold_16000103	3851	607	24648	No_constitutive_exon_found_in_species
AGGGCAAGCTTATCTCCTCGTCTGGAGGCATGTGCACGGGAAGATGATAGCT	396992	396999	397049	396997	-1	scaffold_16	Phyra71398	396610	399087	fgenesh1_pm.C_scaffold_16000018	3851	607	24648	No_constitutive_exon_found_in_species
AGCTGAGTGTGGAGCTCAATTTTCTAACTGTTGTTTGTGTGTGGGGGCAGAT	594159	594328	594109	594161	1	scaffold_16	Phyra76236	592582	597450	fgenesh1_pg.C_scaffold_16000190	3851	607	24648	No_constitutive_exon_found_in_species
AGCGGACCGACCGGATCTGTGCCAACACGTGGCTAGCACGTCAGGGAGAGAC	4745	5670	5720	5668	-1	scaffold_17	Phyra76239	4067	7907	fgenesh1_pg.C_scaffold_17000001	3851	607	24648	No_constitutive_exon_found_in_species
TGCACTCGTCTTCAGTGCACACTTTTACTGAAGGGCTTTGGGTCAACGAGTC	84902	85070	85120	85068	-1	scaffold_17	Phyra94438	84902	90278	C_scaffold_17000006	3851	607	24648	No_constitutive_exon_found_in_species
CTCATCGTGTTGAGGTGACGGCGTGACTATACTAGACTACGGGGTTGCAGCG	255806	256256	255756	255808	1	scaffold_17	Phyra76283	254612	256256	fgenesh1_pg.C_scaffold_17000045	3851	607	24648	No_constitutive_exon_found_in_species
CACTGGTTGAGGAGTTGCTAATTTCCTGTTTGCTGTTGCTGTGTGGGCAGCT	261947	263291	263341	263289	-1	scaffold_17	Phyra76285	259762	264253	fgenesh1_pg.C_scaffold_17000047	3851	607	24648	No_constitutive_exon_found_in_species
ATTTTGAAACGTGTTATCTAACAAGCCCCACGCTATGGGAAATCAAACAGGG	385619	385642	385692	385640	-1	scaffold_17	Phyra76318	384176	390626	fgenesh1_pg.C_scaffold_17000080	3851	607	24648	No_constitutive_exon_found_in_species
CCAGTTCTTTATTTTAGTTATGGTATTGACGTATTTTCTGCTGGGGAAAGTC	424744	424807	424857	424805	-1	scaffold_17	Phyra76327	424101	425199	fgenesh1_pg.C_scaffold_17000089	3851	607	24648	No_constitutive_exon_found_in_species
AACCACCCGTCAGCCGGGTCTCAGCAGCGAACAGCCGTGGGAAGCTACAGCG	448907	449077	448857	448909	1	scaffold_17	Phyra94455	447051	451113	C_scaffold_17000023	3851	607	24648	No_constitutive_exon_found_in_species
TGCAACCTTGATGGTGCAGCTGTACGCGGCTGATACTCTTCACGGGACAGGT	463876	463923	463973	463921	-1	scaffold_17	Phyra76336	463876	464684	fgenesh1_pg.C_scaffold_17000098	3851	607	24648	No_constitutive_exon_found_in_species
CGTTTGAGTGGTGACTTACACTGACTTTCATTGTGGCTGCGTGGGTGTAGCT	594614	594819	594564	594616	1	scaffold_17	Phyra76369	594169	595066	fgenesh1_pg.C_scaffold_17000131	3851	607	24648	No_constitutive_exon_found_in_species
ATGCAGGAGATGCAGCAGCTGCTGCTGCTGTGCTGGGGGACGCACGAGAGAG	55070	55279	55020	55072	1	scaffold_18	Phyra76391	54439	55707	fgenesh1_pg.C_scaffold_18000022	3851	607	24648	No_constitutive_exon_found_in_species
CGTTTTCTCCCCACTTGTGCTGACTTTGACGACTTTTTTGGCATGGGTAGCT	131417	131488	131367	131419	1	scaffold_18	Phyra76428	130426	132220	fgenesh1_pg.C_scaffold_18000059	3851	607	24648	No_constitutive_exon_found_in_species
TGGCGAGTGTGTGGTCTAACTTCTCTGTTACTTGCTTCGACACGGGGCAGCG	420741	420875	420925	420873	-1	scaffold_18	Phyra71427	420741	422357	fgenesh1_pm.C_scaffold_18000018	3851	607	24648	No_constitutive_exon_found_in_species
TAATGTAGAATCATCGGATATTGACTTTCTTCTGTGTGTGGGGAGGGCAGGG	466881	467081	467131	467079	-1	scaffold_18	Phyra94523	466041	467532	C_scaffold_18000065	3851	607	24648	No_constitutive_exon_found_in_species
CTTCGTGTTTATGAGCGATCGTGCGACGAGCTGAGCCATGAGGGCGACAGCG	513601	513621	513551	513603	1	scaffold_18	Phyra94526	510872	513621	C_scaffold_18000068	3851	607	24648	No_constitutive_exon_found_in_species
TGGCCCGAAGACGCGAGGTGACTGACTGGGTGTTGTTTGTACGGGCACAGTG	562597	562665	562715	562663	-1	scaffold_18	Phyra94537	562252	563402	C_scaffold_18000079	3851	607	24648	No_constitutive_exon_found_in_species
TTGATTGTGTGTGTGAAGTACGCCGACGCCCAAATCACGATGATGGGCAGCG	87821	87912	87771	87823	1	scaffold_19	Phyra94553	86690	87976	C_scaffold_19000004	3851	607	24648	No_constitutive_exon_found_in_species
CGCAGGACAAGGGTGTTCAGCACGAGATTGATCTCGTGCCGGGAACGAAGTA	159329	159754	159804	159752	-1	scaffold_19	Phyra76606	157189	160437	fgenesh1_pg.C_scaffold_19000038	3851	607	24648	No_constitutive_exon_found_in_species
GCTTTACAGCGCGATTCTGGCGAGAAGTGTTTACACTTCTTGGGACGCAGTT	157590	157740	157790	157738	-1	scaffold_19	Phyra76606	157189	160437	fgenesh1_pg.C_scaffold_19000038	3851	607	24648	No_constitutive_exon_found_in_species
GCGAACTCCTCCGGCAACTTGCCATCGCGCGTGCGCAAGCCGGGCAACAGGG	469441	469467	469517	469465	-1	scaffold_19	Phyra76682	469441	470710	fgenesh1_pg.C_scaffold_19000114	3851	607	24648	No_constitutive_exon_found_in_species
TCGCGGACACGAAGCTCGTTTTGGGGCAGGCCAGGACACTGGGAGCTAAGTG	518082	520620	520670	520618	-1	scaffold_19	Phyra71442	518082	520905	fgenesh1_pm.C_scaffold_19000011	3851	607	24648	No_constitutive_exon_found_in_species
GCTTTACAGCGCGATTCTGGCAAGAAGTGTTTACACTTCTTGGGACGCAGTT	586959	587109	586909	586961	1	scaffold_19	Phyra76711	584705	587509	fgenesh1_pg.C_scaffold_19000143	3851	607	24648	No_constitutive_exon_found_in_species
GACAAGGTGGTGATGACCACCAGAATATCGAAACTCTGGACAGGGCACAGAA	72590	72848	72540	72592	1	scaffold_20	Phyra76732	70863	74113	fgenesh1_pg.C_scaffold_20000021	3851	607	24648	No_constitutive_exon_found_in_species
GCATCTTGGGCAATTGACGGCCTGGGAACTTATGGTGTGCGTGGGTACAGAT	93553	93613	93503	93555	1	scaffold_20	Phyra94595	92783	95059	C_scaffold_20000004	3851	607	24648	No_constitutive_exon_found_in_species
GCATCTTGGGCAATTGACGGCCTGGGAACTTATGGTGTGCGTGGGTACAGAT	119804	119894	119944	119892	-1	scaffold_20	Phyra76736	119804	120664	fgenesh1_pg.C_scaffold_20000025	3851	607	24648	No_constitutive_exon_found_in_species
GGCGGCGACGTTCTCTCGCCAATCAGTAGGCAATCTGGGAGCACAAGCAGAC	141166	141772	141822	141770	-1	scaffold_20	Phyra94597	140136	145440	C_scaffold_20000006	3851	607	24648	No_constitutive_exon_found_in_species
TTTAGGGGTCTTAGAAGGGTTGGGAGCTGATACAGTGACTGGGTGAACAGTT	530231	530292	530342	530290	-1	scaffold_20	Phyra44173	528172	530416	gwEuk.20.124.1	3851	607	24648	No_constitutive_exon_found_in_species
TATACCTATATTTTATCACGTGTCTGACTGGCGGTGTGGTATGTGGGCAGCG	558548	558614	558664	558612	-1	scaffold_20	Phyra71459	558026	559053	fgenesh1_pm.C_scaffold_20000017	3851	607	24648	No_constitutive_exon_found_in_species
ATCATACCAACCACTCGAGCCAAAGTCGGTTAGCGCAACTGAGAGGGCAGGC	285821	286189	285771	285823	1	scaffold_21	Phyra76945	284590	286189	fgenesh1_pg.C_scaffold_21000086	3851	607	24648	No_constitutive_exon_found_in_species
GCCTTCAACGCCTATAGAGCTCACGTGTCGTCCCGCAGTGGGAGCGACAGCG	374089	374305	374355	374303	-1	scaffold_21	Phyra94661	373475	376119	C_scaffold_21000022	3851	607	24648	No_constitutive_exon_found_in_species
ATAATCATTTATTCTGGTCGATGCTAACTGTTTGTTGCAATGGGAAATAGTG	390461	390535	390411	390463	1	scaffold_21	Phyra76977	390301	391986	fgenesh1_pg.C_scaffold_21000118	3851	607	24648	No_constitutive_exon_found_in_species
GGTTTGAGAAGCAAGGATCTCACTTGTATTGTTTAATGTTGGGGTTGCAGGG	471596	472216	472266	472214	-1	scaffold_21	Phyra77006	471508	473094	fgenesh1_pg.C_scaffold_21000147	3851	607	24648	No_constitutive_exon_found_in_species
TCCAGCGAGGTGTCAGCAGCATGAAGCCTCCCACCGACTACGGGAGCCAGAA	24288	24735	24238	24290	1	scaffold_23	Phyra94733	21636	26907	C_scaffold_23000009	3851	607	24648	No_constitutive_exon_found_in_species
ATGCGCTCAAAGCGTTTACCATTGTTATGGATGCGCTAGGGGACAGCCAGGT	57064	57384	57434	57382	-1	scaffold_23	Phyra45104	56491	58231	gwEuk.23.137.1	3851	607	24648	No_constitutive_exon_found_in_species
CGACTTAGAGCTCGACGGTCAGCGCCAATGGAAGCTCTGGGAAGCAACAGTC	73950	74287	73900	73952	1	scaffold_23	Phyra94735	73079	76715	C_scaffold_23000011	3851	607	24648	No_constitutive_exon_found_in_species
GAAGTTGCTATAGTTGGGCACGTACTGATAACTGTGGCTTTGGGTGACAGGT	169634	170199	169584	169636	1	scaffold_23	Phyra94747	169119	170199	C_scaffold_23000023	3851	607	24648	No_constitutive_exon_found_in_species
AATGGCACCTCCGGGTATAGCTCCACCAGGAATGGCACCGCCGGGAGCAGTG	227183	227336	227386	227334	-1	scaffold_23	Phyra94756	225429	228242	C_scaffold_23000032	3851	607	24648	No_constitutive_exon_found_in_species
CACACATGTGCAAGACACGCGGCGCGTTTCAAGAGTACTCGGGTGTAAAGAC	271943	272031	271893	271945	1	scaffold_23	Phyra77265	271286	272160	fgenesh1_pg.C_scaffold_23000077	3851	607	24648	No_constitutive_exon_found_in_species
TTTGGTTTCTTTCTTTGATCGCAGACCCGACGACAACTCCATGGGCGTAGCA	325733	325882	325683	325735	1	scaffold_23	Phyra77274	324945	325882	fgenesh1_pg.C_scaffold_23000086	3851	607	24648	No_constitutive_exon_found_in_species
TTTTCCTTAACCTGGTTTTGACGCTTTGATGCTTCGTCGCTTGCGGGGAGTC	339024	339133	338974	339026	1	scaffold_23	Phyra94761	338496	339481	C_scaffold_23000037	3851	607	24648	No_constitutive_exon_found_in_species
GTTTTGTACCATTTGTTGTTTTTTTACTAACGTTTGAGTGTGTGGGGTAGAT	434541	434755	434805	434753	-1	scaffold_23	Phyra77306	434541	435107	fgenesh1_pg.C_scaffold_23000118	3851	607	24648	No_constitutive_exon_found_in_species
CTCGCGCTCGATGGCGGATCATGTTGAGCATCTCCAGCGGGTGTGTGAAGTG	161992	164773	161942	161994	1	scaffold_22	Phyra77065	160929	164773	fgenesh1_pg.C_scaffold_22000036	3851	607	24648	No_constitutive_exon_found_in_species
CTCGTTTTGTGCGGACGTGTTACTGACGTTTGCTTGGTTTTGGGACGCAGGG	272212	272272	272322	272270	-1	scaffold_22	Phyra77096	272051	275092	fgenesh1_pg.C_scaffold_22000067	3851	607	24648	No_constitutive_exon_found_in_species
GAAGCAGCACAAGAAGCAGATCCCGTCCAGGTTTCTTTCGAAATGGGTAGTG	355143	355156	355206	355154	-1	scaffold_22	Phyra77124	354231	356703	fgenesh1_pg.C_scaffold_22000095	3851	607	24648	No_constitutive_exon_found_in_species
ATTGGCAAAATTGTTTATGATATGATGTTATTGTGCATTGGGTGTGGAAGCT	514674	514719	514624	514676	1	scaffold_22	Phyra77165	514205	515766	fgenesh1_pg.C_scaffold_22000136	3851	607	24648	No_constitutive_exon_found_in_species
CTGCAACTTTTTAGGTTGGTGGAGAGTTGCTGATATTTTATGGTGGGTAGTT	288669	288797	288619	288671	1	scaffold_24	Phyra77402	288075	290156	fgenesh1_pg.C_scaffold_24000071	3851	607	24648	No_constitutive_exon_found_in_species
GAACTTGATCGAGGCGAAGTGAAGCGCTGACGCTGTGGTTATGGGGGCAGAA	30150	30235	30285	30233	-1	scaffold_25	Phyra77483	29007	30552	fgenesh1_pg.C_scaffold_25000004	3851	607	24648	No_constitutive_exon_found_in_species
CGCATTTATGTTTTGTGAACTGATTGTGCATCTGCGACTGGGATACACAGGA	75200	75257	75150	75202	1	scaffold_25	Phyra77502	73491	75257	fgenesh1_pg.C_scaffold_25000023	3851	607	24648	No_constitutive_exon_found_in_species
GGTTAGTCGTGAGTTCTTTATGTTGTGATGGGGCTGATGTGGGAGTGCAGGT	76156	76219	76269	76217	-1	scaffold_25	Phyra45684	75621	76359	gwEuk.25.153.1	3851	607	24648	No_constitutive_exon_found_in_species
TCTGCGAGTCTCACAATTATGTTGCATATTTTGTGCCCGTATCGGGAGAGCA	75621	75728	75778	75726	-1	scaffold_25	Phyra45684	75621	76359	gwEuk.25.153.1	3851	607	24648	No_constitutive_exon_found_in_species
TAACATGCATTGGATGACGTGTTTTGTTATATTGTATCTGGGGATCGCAGCC	178729	179042	178679	178731	1	scaffold_25	Phyra77533	178462	179333	fgenesh1_pg.C_scaffold_25000054	3851	607	24648	No_constitutive_exon_found_in_species
TTCGGGATCTGAGTCTTGCTCCTCAGTGGCGTCGACGCCTCGGGGGGCAGCC	385504	385662	385454	385506	1	scaffold_25	Phyra94849	382369	386280	C_scaffold_25000034	3851	607	24648	No_constitutive_exon_found_in_species
AGAGCTCTACTTGGAATCAATACTAACTTGACGTCGTTGCAATGGGTCAGTG	544284	544530	544234	544286	1	scaffold_25	Phyra77651	543476	545144	fgenesh1_pg.C_scaffold_25000172	3851	607	24648	No_constitutive_exon_found_in_species
GTAGGTGTGCTGATCTCTAATATGGTTGTGCTGTTTTTTGTGGCGGGCAGGC	4874	5047	5097	5045	-1	scaffold_27	Phyra94953	4298	9733	C_scaffold_27000001	3851	607	24648	No_constitutive_exon_found_in_species
GCGTGTTAATTGTTTCTCGTGAATAACGCGCTTCTGGTGTGGGAATTCAGGA	59011	59145	59195	59143	-1	scaffold_27	Phyra77836	56903	60484	fgenesh1_pg.C_scaffold_27000015	3851	607	24648	No_constitutive_exon_found_in_species
AGGAGTTCGTGGCCAAGTACCAGGTAATCAAAGTGTCCTGGAGGGGTAAGTA	156805	156931	156981	156929	-1	scaffold_27	Phyra94964	153134	157165	C_scaffold_27000012	3851	607	24648	No_constitutive_exon_found_in_species
GTTTTGCTTCTGTAATTGACTGACTTTTGATGGGCTGCTGGATTGGGTAGTT	191326	191443	191493	191441	-1	scaffold_27	Phyra77868	190470	192181	fgenesh1_pg.C_scaffold_27000047	3851	607	24648	No_constitutive_exon_found_in_species
ATAGCGAGTATTTAACTGACGCTGTGCTAACTGGTTTACGGGAAATACAGGA	230752	230773	230823	230771	-1	scaffold_27	Phyra77882	230752	231685	fgenesh1_pg.C_scaffold_27000061	3851	607	24648	No_constitutive_exon_found_in_species
AGGTGATGTTTTTGTTGTTGACTTTTTGTTGTTATTGTTGTGGGATGCAGAG	322761	324193	324243	324191	-1	scaffold_27	Phyra77912	321292	324933	fgenesh1_pg.C_scaffold_27000091	3851	607	24648	No_constitutive_exon_found_in_species
TCTACCAGTGGAACATCTGGCACGTCCACCAGCGGCACGTCGGGAACTAGCG	39304	39619	39669	39617	-1	scaffold_26	Phyra94872	38019	40260	C_scaffold_26000004	3851	607	24648	No_constitutive_exon_found_in_species
TGCTGTACCAGGATATACTCAAGGAATTCCGCTGGAAGGGAAACACGAAGCG	210692	211434	210642	210694	1	scaffold_26	Phyra45776	208503	212185	gwEuk.26.8.1	3851	607	24648	No_constitutive_exon_found_in_species
TACTATGCGTAACCTTACTGACTTTGCGTTCTTGGTGTGAGGCTGGGCAGAT	370712	370874	370924	370872	-1	scaffold_26	Phyra77767	370316	371295	fgenesh1_pg.C_scaffold_26000110	3851	607	24648	No_constitutive_exon_found_in_species
AAGTTGGTGATTTGGAGCTCTGACGGAAAAGATTTGGGTGGGTGATGTAGTA	410484	410604	410654	410602	-1	scaffold_26	Phyra45825	410069	410719	gwEuk.26.57.1	3851	607	24648	No_constitutive_exon_found_in_species
TACTATGCGTAACCTTACTGACTTTGTGTTCTTGGTGTGTGGCTGGGCAGAT	417404	417566	417354	417406	1	scaffold_26	Phyra77785	416854	417951	fgenesh1_pg.C_scaffold_26000128	3851	607	24648	No_constitutive_exon_found_in_species
GCGGCGACACAAGTGTCGTACACTGAGTGGGTGGCAACTGCAATTGGGAGTT	463517	464372	463467	463519	1	scaffold_26	Phyra77804	462954	464372	fgenesh1_pg.C_scaffold_26000147	3851	607	24648	No_constitutive_exon_found_in_species
CAAGACGTTCTCAACACCTGAGCCCAGCACACTGTTGCTTCCGGGGCGAGGA	98383	99027	98333	98385	1	scaffold_28	Phyra71574	96916	99027	fgenesh1_pm.C_scaffold_28000002	3851	607	24648	No_constitutive_exon_found_in_species
CCCTCGACCAACTCGACGTCGTGACAGCGTTCCTGTACGGGATCATGAAGGA	324161	324737	324111	324163	1	scaffold_28	Phyra78048	323500	325332	fgenesh1_pg.C_scaffold_28000096	3851	607	24648	No_constitutive_exon_found_in_species
CTTGATCTTGTTGCTGGAGCTGACTGGAAGATGTTTTGTTGTGGGGGTAGGA	450936	451065	451115	451063	-1	scaffold_28	Phyra78066	450888	451769	fgenesh1_pg.C_scaffold_28000114	3851	607	24648	No_constitutive_exon_found_in_species
CAGGCCCCTCTTTTTGGCCTGCCAAATCGTCGATATTGGGGACGAGTCAGCC	157086	157461	157036	157088	1	scaffold_29	Phyra95015	156805	158292	C_scaffold_29000012	3851	607	24648	No_constitutive_exon_found_in_species
TCTCCATGGTTTCTCTGATAAAAGGTCTCGCCGGCTCCTCACGGGCACAGTG	185774	186093	186143	186091	-1	scaffold_29	Phyra78103	183537	189766	fgenesh1_pg.C_scaffold_29000031	3851	607	24648	No_constitutive_exon_found_in_species
ATCGGGTGCGCGACCAGGAGCGACGGGAGCTTTTGTACTTGCGGGAGAAGGT	198498	198762	198812	198760	-1	scaffold_29	Phyra95017	197641	199068	C_scaffold_29000014	3851	607	24648	No_constitutive_exon_found_in_species
TGTGGGGAAGAGTCGTGGCTGATGTTTTTATGTTGTTTTGTGGGTGGTAGAT	264438	264682	264388	264440	1	scaffold_29	Phyra78129	263827	265750	fgenesh1_pg.C_scaffold_29000057	3851	607	24648	No_constitutive_exon_found_in_species
TATACCTTTTACCTTTGGAGCAAGTGCCACCAACTTTACTGCTGGGACAGCT	268560	268778	268828	268776	-1	scaffold_29	Phyra78130	266583	272088	fgenesh1_pg.C_scaffold_29000058	3851	607	24648	No_constitutive_exon_found_in_species
GAATGTCCTCCATCAGGACATTCCGTGATTCCACGTATCGTGTTGGGGAGGA	427316	427724	427774	427722	-1	scaffold_29	Phyra78159	427316	428938	fgenesh1_pg.C_scaffold_29000087	3851	607	24648	No_constitutive_exon_found_in_species
TGTCTTGGTGGCTGTAGGGTTAACATCGGTAAACTAACGTGGGGGTGCAGAC	504646	504736	504786	504734	-1	scaffold_29	Phyra78185	503780	505039	fgenesh1_pg.C_scaffold_29000113	3851	607	24648	No_constitutive_exon_found_in_species
TTCGTGCTATCCTAACCGTTACCTTTTGAGCTGACGGTCTGTTGGGGTAGAC	504470	504576	504626	504574	-1	scaffold_29	Phyra78185	503780	505039	fgenesh1_pg.C_scaffold_29000113	3851	607	24648	No_constitutive_exon_found_in_species
CGTTGATGAAGAGAACATTTTGCTGTCACTACTCGCATCCTGGGGCACAGTG	177046	177470	176996	177048	1	scaffold_30	Phyra78244	175860	177470	fgenesh1_pg.C_scaffold_30000049	3851	607	24648	No_constitutive_exon_found_in_species
TCCTGGTCAATGTGGTGCCCGGCGTCGCGTCGACATGAACCTGGGCGAAGCG	212339	212794	212844	212792	-1	scaffold_30	Phyra78247	212339	213326	fgenesh1_pg.C_scaffold_30000052	3851	607	24648	No_constitutive_exon_found_in_species
GTTAGAAACTGAGATATCGCCCATGCAACGCTAACATTTGGGGGGTGTAGTG	342062	344051	342012	342064	1	scaffold_30	Phyra78291	341915	344051	fgenesh1_pg.C_scaffold_30000096	3851	607	24648	No_constitutive_exon_found_in_species
TTTGTTGAGATTTCGACTAACAGGGAGAGGATCCGTTTGATGGGATACAGCT	345229	345269	345319	345267	-1	scaffold_30	Phyra78292	344231	345705	fgenesh1_pg.C_scaffold_30000097	3851	607	24648	No_constitutive_exon_found_in_species
CTCCTCTCTTGAGAGTCCTCGACCGCTAATCGTTGTGGGTTGAAAACCAGGT	365589	367951	368001	367949	-1	scaffold_30	Phyra78298	364435	368599	fgenesh1_pg.C_scaffold_30000103	3851	607	24648	No_constitutive_exon_found_in_species
CCGGACTCACATTGCAGTGTGTTATTTGTTGCTGTCTTTGGTGGGTGCAGCA	396211	396290	396340	396288	-1	scaffold_30	Phyra95083	396122	396711	C_scaffold_30000046	3851	607	24648	No_constitutive_exon_found_in_species
GCTCCAAAAGAAAAAAAACATGACTTGGGTACGCAAGTGCGGGGATCCAGGT	436632	436904	436954	436902	-1	scaffold_30	Phyra78311	435550	436935	fgenesh1_pg.C_scaffold_30000116	3851	607	24648	No_constitutive_exon_found_in_species
CGTGGTGGTGGGACTTCTTCCAATTCGCTGCTACATGATGACTCAGGGAGCA	293000	293116	293166	293114	-1	scaffold_31	Phyra95097	291438	299430	C_scaffold_31000004	3851	607	24648	No_constitutive_exon_found_in_species
CTCCATCGGCTGTGAGGGTTCCGACGATGGTCACGACGTGGGTGGATTAGAT	324698	324875	324925	324873	-1	scaffold_31	Phyra95101	324509	327000	C_scaffold_31000008	3851	607	24648	No_constitutive_exon_found_in_species
ATAGTGTAAGTTCACAGCAGTGGAGTAGCCCAGTTGGGCGAATGTACAAGCG	441444	441916	441966	441914	-1	scaffold_31	Phyra78428	438189	443194	fgenesh1_pg.C_scaffold_31000099	3851	607	24648	No_constitutive_exon_found_in_species
CTCAGCGCCAGCAGCAGGGTCCATGTGATGCGTGTCACGTCGGGAAGCAGAA	445398	446339	445348	445400	1	scaffold_31	Phyra78429	443729	446339	fgenesh1_pg.C_scaffold_31000100	3851	607	24648	No_constitutive_exon_found_in_species
TGCGGCTGCGTTGGGAACAATGTGTTATTTGTTGGGCGTCATGGGTGCAGTT	86114	86284	86064	86116	1	scaffold_32	Phyra95122	83422	87454	C_scaffold_32000007	3851	607	24648	No_constitutive_exon_found_in_species
GGGACAACAACGCATTTGCGCCCCGCTCCAGTGGCCGACAACGGGTACAGTA	86648	87014	86598	86650	1	scaffold_32	Phyra95122	83422	87454	C_scaffold_32000007	3851	607	24648	No_constitutive_exon_found_in_species
GCCCAGCAGTGGTCCCACCAAGACGAGAAGGAAAAGGATAAGCAGGGCAGGA	181360	181587	181637	181585	-1	scaffold_32	Phyra95130	181360	185986	C_scaffold_32000015	3851	607	24648	No_constitutive_exon_found_in_species
AGGCGAACGCGTATGCTGGCGCTCGCTATGGCTACTACACTGGGGTGCAGAC	193958	193983	193908	193960	1	scaffold_32	Phyra78513	192400	193983	fgenesh1_pg.C_scaffold_32000064	3851	607	24648	No_constitutive_exon_found_in_species
AGTGCCACAAGTGTCATGCTAACGACCGGTATGTTTGCTTTGGGGGGCAGAA	208527	208722	208477	208529	1	scaffold_32	Phyra78519	208136	208722	fgenesh1_pg.C_scaffold_32000070	3851	607	24648	No_constitutive_exon_found_in_species
TTTTCTCTTGCCTTGCTAACGCGGTCGTACTGACGCTTCCGTCGGGGCAGAA	259389	259527	259339	259391	1	scaffold_32	Phyra78532	258833	259997	fgenesh1_pg.C_scaffold_32000083	3851	607	24648	No_constitutive_exon_found_in_species
CGGTGGTCGTTACGCCCTTTGGCGGCACACTTGGTCTCGGGCGGCCGGAGAC	336523	336704	336754	336702	-1	scaffold_32	Phyra95152	335148	338662	C_scaffold_32000037	3851	607	24648	No_constitutive_exon_found_in_species
TGTTTTGAGTTCTCTAGGGGGGCTCATGGGGTGTTTTCTGGGGCTGGTAGTT	436523	436826	436473	436525	1	scaffold_32	Phyra78579	436413	438407	fgenesh1_pg.C_scaffold_32000130	3851	607	24648	No_constitutive_exon_found_in_species
GGAGGTGCTAATTTGTTGTTGCAACTGTTGCAATTTGTGCAAATGGGTAGCC	464917	465006	465056	465004	-1	scaffold_32	Phyra78585	463714	465272	fgenesh1_pg.C_scaffold_32000136	3851	607	24648	No_constitutive_exon_found_in_species
CTGTTCCAGCAGCCCCAGATGACGCGATTGCGGGCCGGACATGGGACAAGAT	485251	485606	485201	485253	1	scaffold_32	Phyra78589	484564	485606	fgenesh1_pg.C_scaffold_32000140	3851	607	24648	No_constitutive_exon_found_in_species
TGGAGACACATGTTGAGCCTGATAAGTCCAGGAGCAAGCATCGGGGCGAGCT	33360	34202	34252	34200	-1	scaffold_33	Phyra47551	32295	35849	gwEuk.33.51.1	3851	607	24648	No_constitutive_exon_found_in_species
CCGTCGGGATACACGCACGACGGTCCGTGCGAGATCTACATGGGGACAAGTT	171040	171221	171271	171219	-1	scaffold_33	Phyra78625	170796	173404	fgenesh1_pg.C_scaffold_33000035	3851	607	24648	No_constitutive_exon_found_in_species
CCGTCGGGATACACGCACGACGGTCCGTGCGAGATCTACATGGGGACAAGTT	175399	175580	175630	175578	-1	scaffold_33	Phyra78626	175155	177764	fgenesh1_pg.C_scaffold_33000036	3851	607	24648	No_constitutive_exon_found_in_species
TTCGAAGTCAAATGTGTCATGTCCGCTCTTACAACTCTGGGAATGTGCAGGC	239802	239841	239752	239804	1	scaffold_33	Phyra78637	239211	241728	fgenesh1_pg.C_scaffold_33000047	3851	607	24648	No_constitutive_exon_found_in_species
TGTGGTGCGCTACATCGGAACCACACGGTTTGCAACGGGTACGTGGGTAGGC	50068	50193	50018	50070	1	scaffold_34	Phyra95204	47649	50193	C_scaffold_34000004	3851	607	24648	No_constitutive_exon_found_in_species
AGAAAACGAGACCACACCGCTGCGATATACCCCGACAAACGGCCGGGTAGGT	91572	91761	91522	91574	1	scaffold_34	Phyra78723	89973	91761	fgenesh1_pg.C_scaffold_34000023	3851	607	24648	No_constitutive_exon_found_in_species
GTCCAAGTACGCCGCTCTCTCGAGAGGCGTCCTCGCCTCAGCGGGCATAGGT	100248	100447	100497	100445	-1	scaffold_34	Phyra95213	97074	101528	C_scaffold_34000013	3851	607	24648	No_constitutive_exon_found_in_species
ACGACAGGTTAGCAGAGATGTTTGATGAAGGCTAACTGACAAGGGTACAGGT	169875	169906	169825	169877	1	scaffold_34	Phyra78745	169804	170233	fgenesh1_pg.C_scaffold_34000045	3851	607	24648	No_constitutive_exon_found_in_species
TTTTTTAGATTTTTGGTGGATTTTTGCTGATTTGGTGTGTTTGGGAGCAGGG	317274	317586	317636	317584	-1	scaffold_34	Phyra78770	316780	318182	fgenesh1_pg.C_scaffold_34000070	3851	607	24648	No_constitutive_exon_found_in_species
AGTGCAGAGTCTGCAGGTGTAGCTTATGTACTCACTTATTTGATGGGCAGGG	387771	388065	388115	388063	-1	scaffold_34	Phyra78785	387266	388676	fgenesh1_pg.C_scaffold_34000085	3851	607	24648	No_constitutive_exon_found_in_species
GTGCGATGCAGCTCCAGCATAGTGAAATGGAGACGCAAAGAGATGGGAAGGG	406438	407454	406388	406440	1	scaffold_34	Phyra78795	405734	407454	fgenesh1_pg.C_scaffold_34000095	3851	607	24648	No_constitutive_exon_found_in_species
AGTGGACGAGCACGTATGTGCGCACGTGTGAGACGTGTCAGCGGGTGAAGCC	442043	442597	442647	442595	-1	scaffold_34	Phyra78799	441455	446804	fgenesh1_pg.C_scaffold_34000099	3851	607	24648	No_constitutive_exon_found_in_species
AATTTTTGCACCGGATGGCGCTGACTTTTGGCGGTGGTGACGGGACGAAGTT	151405	151504	151554	151502	-1	scaffold_35	Phyra47858	150916	152057	gwEuk.35.155.1	3851	607	24648	No_constitutive_exon_found_in_species
TGGGAGGTTAGAGGTGGGAGGTGGAGGCTGAAAAGTTGCTGGGGATGTAGGG	187790	187866	187740	187792	1	scaffold_35	Phyra78873	187295	188319	fgenesh1_pg.C_scaffold_35000068	3851	607	24648	No_constitutive_exon_found_in_species
AGACGCCGGCATCGCCTCCAGGTTGGTAGCTGCTGCCCCGGGGTTGCAAGCC	247249	247489	247199	247251	1	scaffold_35	Phyra78889	245105	248140	fgenesh1_pg.C_scaffold_35000084	3851	607	24648	No_constitutive_exon_found_in_species
TGCAAAATTTGGTTTGGCTCACTTGTGCCTTGAACTTGCAAAGGGTCAAGCG	312702	312771	312652	312704	1	scaffold_35	Phyra78909	312579	314071	fgenesh1_pg.C_scaffold_35000104	3851	607	24648	No_constitutive_exon_found_in_species
TTTCTTGCTCAATAGCGTATTAATTGGGTTGAATTGGGTAAAATGTAAAGGG	322067	322113	322163	322111	-1	scaffold_35	Phyra95237	319494	323097	C_scaffold_35000021	3851	607	24648	No_constitutive_exon_found_in_species
GACGCTCGAGTACGCTGTGTCCGGTGCTGGCGTGGCGCGCAGCTGGGGAGAC	445882	447177	447227	447175	-1	scaffold_35	Phyra78952	445882	447569	fgenesh1_pg.C_scaffold_35000147	3851	607	24648	No_constitutive_exon_found_in_species
CAATCCTTCGCGGAGGGCGATGTGGTGCGCTTCAACCGCGGGCAGTACAGCC	452430	453376	453426	453374	-1	scaffold_35	Phyra78954	452430	453407	fgenesh1_pg.C_scaffold_35000149	3851	607	24648	No_constitutive_exon_found_in_species
CGGATGGACTCTACAGTCCCTATCTGCCCGGTATGCAGCGAAATGGGCAGCC	456741	456976	457026	456974	-1	scaffold_35	Phyra95256	456741	458252	C_scaffold_35000040	3851	607	24648	No_constitutive_exon_found_in_species
AGGTACGCGAGCGCACAGTCAGGTCCGTGCTGGCGCTGGGGATGGCCAAGAC	266852	267086	267136	267084	-1	scaffold_36	Phyra95274	266795	267491	C_scaffold_36000017	3851	607	24648	No_constitutive_exon_found_in_species
GCTGTGTGTTGCTCAAGTGCTTACGTTTGTGCTTGCGACGGGAACTGCAGAG	402024	402177	402227	402175	-1	scaffold_36	Phyra79068	400512	402709	fgenesh1_pg.C_scaffold_36000111	3851	607	24648	No_constitutive_exon_found_in_species
CGATGTCAGTACCACAAGTGAGTCGTTCAGTGCACAAATCGGGTTGAGAGAA	36592	36705	36755	36703	-1	scaffold_38	Phyra95313	36592	37959	C_scaffold_38000002	3851	607	24648	No_constitutive_exon_found_in_species
TTTTTCTCTGTAATGGATCCATGTTGTTCTAATGATAATCTGGGATGTAGAT	53653	54304	54354	54302	-1	scaffold_38	Phyra48198	53653	54745	gwEuk.38.84.1	3851	607	24648	No_constitutive_exon_found_in_species
TCTTGAGGGCAAACGAGCAGGTAGGCCTGGAGGATGGTCGGGGCGGACAGGC	61942	62192	62242	62190	-1	scaffold_38	Phyra95316	60917	63833	C_scaffold_38000005	3851	607	24648	No_constitutive_exon_found_in_species
AGTTATGCAAATAAAACTAAAGTTGTGGTTTGTTGATGGTTGGGTAACAGCA	70927	70984	71034	70982	-1	scaffold_38	Phyra79200	70215	71415	fgenesh1_pg.C_scaffold_38000018	3851	607	24648	No_constitutive_exon_found_in_species
TGGTATTTTTGTGGAGAGATCCTTATTGTTGTGATTTGATGCGGGTGCAGAC	164334	164522	164284	164336	1	scaffold_38	Phyra79217	163889	165528	fgenesh1_pg.C_scaffold_38000035	3851	607	24648	No_constitutive_exon_found_in_species
GCAATGCCAGTGAGCCGCAGCGGCCGATATCAATGCGCCGGCGGGGACAGCA	307385	307644	307335	307387	1	scaffold_38	Phyra79254	306007	308235	fgenesh1_pg.C_scaffold_38000072	3851	607	24648	No_constitutive_exon_found_in_species
AGAGTGAGGAGGGAGTTCTAACCGTGTTGGCTGGTTTTTGCTGGGAACAGGA	326956	327418	327468	327416	-1	scaffold_38	Phyra79262	326956	328103	fgenesh1_pg.C_scaffold_38000080	3851	607	24648	No_constitutive_exon_found_in_species
TGCGTGTGTGACAGCGAACTCACTTTTACGATGTACTGGGGTCGAAACAGAG	329102	329230	329280	329228	-1	scaffold_38	Phyra95351	328259	329495	C_scaffold_38000040	3851	607	24648	No_constitutive_exon_found_in_species
CCAGCGTCCCCTTGACGCGCGCGCAGTACGGGCAGTGGGTCTTGGAGAAGAC	335703	335750	335653	335705	1	scaffold_38	Phyra71692	333333	335750	fgenesh1_pm.C_scaffold_38000006	3851	607	24648	No_constitutive_exon_found_in_species
AGCTGCCAATTTTCATGTGTGTAATTGTGCGCGTTGGGACAATTGAGTAGCA	370778	370931	370728	370780	1	scaffold_38	Phyra95362	370479	372190	C_scaffold_38000051	3851	607	24648	No_constitutive_exon_found_in_species
TTCAAGATGCAGGTGGTGCTCGAGGAGCGCGAACTGTGGGAAGTGACGAGTG	23804	24212	24262	24210	-1	scaffold_37	Phyra79081	23697	24866	fgenesh1_pg.C_scaffold_37000002	3851	607	24648	No_constitutive_exon_found_in_species
GCTTCACAGCGCGATTCTGGCAAGAAGTGTTTACACTTCTTGGGACGCAGTT	29057	29297	29347	29295	-1	scaffold_37	Phyra79082	28755	34598	fgenesh1_pg.C_scaffold_37000003	3851	607	24648	No_constitutive_exon_found_in_species
TCAAATCGATAACGAACCAACAGATGCTCGTGATTATAATTTGGGAGTAGTT	116109	116340	116059	116111	1	scaffold_37	Phyra79109	115193	117930	fgenesh1_pg.C_scaffold_37000030	3851	607	24648	No_constitutive_exon_found_in_species
CCCCCCTGTTTGAGTCCTCGGAGTCGAACTCGGAGGATGAAGAGGGATAGGT	126446	126816	126396	126448	1	scaffold_37	Phyra79111	125783	127995	fgenesh1_pg.C_scaffold_37000032	3851	607	24648	No_constitutive_exon_found_in_species
AGGTCCGTGCCGGCGAAGACGACGAAGACGCGCTGCTGCTGGCTGGGCAGCC	336439	336508	336558	336506	-1	scaffold_37	Phyra95303	335722	338550	C_scaffold_37000016	3851	607	24648	No_constitutive_exon_found_in_species
TGCAAGAGTTGGTACGTGATGGCGATGGAGAAGTTGGGCCACGTGGTGAGGA	380785	380987	381037	380985	-1	scaffold_37	Phyra95311	380279	381265	C_scaffold_37000024	3851	607	24648	No_constitutive_exon_found_in_species
AGCTGAAGAAGAGCGACGGAGAGCGATTCTTTTCCCTTTAACGGGTGAAGGC	19308	19465	19515	19463	-1	scaffold_39	Phyra79307	18355	19639	fgenesh1_pg.C_scaffold_39000005	3851	607	24648	No_constitutive_exon_found_in_species
CCTTTTGTTCGCCATCACATTTTTCATTTCATTTTTCAATGGGCAAGAAGCG	318192	318768	318142	318194	1	scaffold_39	Phyra79362	315606	319386	fgenesh1_pg.C_scaffold_39000060	3851	607	24648	No_constitutive_exon_found_in_species
CTTGCGCTGATCGATGTAACTCACAAACTCCTTGCTGGGTCAAACAATAGCG	93134	93533	93084	93136	1	scaffold_41	Phyra95381	92346	94588	C_scaffold_41000003	3851	607	24648	No_constitutive_exon_found_in_species
GCGACGGGAACGGATAGAGCTCGGCCAGCGTGGTGACACACGGGCGGCAGTT	215760	215870	215920	215868	-1	scaffold_41	Phyra79529	215462	221900	fgenesh1_pg.C_scaffold_41000060	3851	607	24648	No_constitutive_exon_found_in_species
TTTGTTGGGGTACGGAGATGATTGCTGACGTTGGAATGCTATGGGGTCAGAT	355791	355880	355930	355878	-1	scaffold_41	Phyra95409	351344	356099	C_scaffold_41000031	3851	607	24648	No_constitutive_exon_found_in_species
AGGAGAGAGGCTGACGCTGTGGCGTGCTTTGTGTTGGTTCCATTGGGAAGCT	151670	151698	151620	151672	1	scaffold_42	Phyra95438	151193	152599	C_scaffold_42000029	3851	607	24648	No_constitutive_exon_found_in_species
CGATCGTCAAGGAATTTCTGGCTGGTGGTAGGTTTTCCACTGGGAATGAGAC	334413	335156	334363	334415	1	scaffold_42	Phyra79697	333753	335156	fgenesh1_pg.C_scaffold_42000107	3851	607	24648	No_constitutive_exon_found_in_species
AGGCATTTTCACAGACTTGCTCATGACAATGATCGTCACTTGGGACATAGTG	31738	32114	31688	31740	1	scaffold_43	Phyra79734	30546	33907	fgenesh1_pg.C_scaffold_43000015	3851	607	24648	No_constitutive_exon_found_in_species
TGACAGTCAAGAGCGTAAGAACACGCACGTGTTTAAACTTGGGGGACCAGGT	76917	77412	76867	76919	1	scaffold_43	Phyra79749	73574	77412	fgenesh1_pg.C_scaffold_43000030	3851	607	24648	No_constitutive_exon_found_in_species
TAATTGGCCTTGGTTTCTTACGTGCCGTCTTTTGCGGGTTGTGACAATAGGA	114287	114350	114237	114289	1	scaffold_43	Phyra95480	111946	115085	C_scaffold_43000019	3851	607	24648	No_constitutive_exon_found_in_species
GAGATCGTTTCCCTAACGTGGTATCTACGGGTGTGTTGCCAATTGGGCAGAT	138800	138972	139022	138970	-1	scaffold_43	Phyra79767	138800	140364	fgenesh1_pg.C_scaffold_43000048	3851	607	24648	No_constitutive_exon_found_in_species
AAACCTGTCATGACGCTAACACTATCACTTTGTACCTTGCGGGATTGCAGCT	181540	181586	181636	181584	-1	scaffold_43	Phyra95485	178668	183246	C_scaffold_43000024	3851	607	24648	No_constitutive_exon_found_in_species
CCCTCTCTCCTCCGCTTTTCCGCTGCTAATTCGTTGTGTGGGGTGTGCAGAG	203998	204151	203948	204000	1	scaffold_43	Phyra95493	200573	205383	C_scaffold_43000032	3851	607	24648	No_constitutive_exon_found_in_species
ATTTTTGTGCCTAGAACATGCTGGAGAGCTTGTTCGGGCTGGCGGTACAGGG	284605	285355	284555	284607	1	scaffold_43	Phyra95506	281208	285797	C_scaffold_43000045	3851	607	24648	No_constitutive_exon_found_in_species
GTGACGGGTTGTAGCTGAACTCGCCCTTATTTCGTGCTCTGGGGACGCAGGG	293339	293639	293289	293341	1	scaffold_43	Phyra79817	292951	293639	fgenesh1_pg.C_scaffold_43000098	3851	607	24648	No_constitutive_exon_found_in_species
CTTTGATAGCGTTTGAGAGCAGGTTTCTGATGGATTTTATGGTTGGGTAGGA	294854	295683	295733	295681	-1	scaffold_43	Phyra79818	293719	295948	fgenesh1_pg.C_scaffold_43000099	3851	607	24648	No_constitutive_exon_found_in_species
CCAATAACGTATTTTCTGAAGTATATCGAAACGATACCTAAATAAGGGAGCA	301015	301127	301177	301125	-1	scaffold_43	Phyra79821	300001	301337	fgenesh1_pg.C_scaffold_43000102	3851	607	24648	No_constitutive_exon_found_in_species
TGATTGGTGAAAAAAACGTATTAATCCATTGATGGACTGGGGCGTGGCAGTC	309932	310101	310151	310099	-1	scaffold_43	Phyra79825	309528	310323	fgenesh1_pg.C_scaffold_43000106	3851	607	24648	No_constitutive_exon_found_in_species
TAGAGTATTAGAGACGAGTGTGACAACTGACAAGCGTGGTGGGTGTGTAGAT	354326	354452	354276	354328	1	scaffold_43	Phyra79841	353889	354980	fgenesh1_pg.C_scaffold_43000122	3851	607	24648	No_constitutive_exon_found_in_species
CAGAGGTGCCTTCGCAACATTAATGTTAATGAACGACACAACGGGAGCAGGA	362364	362560	362610	362558	-1	scaffold_43	Phyra95538	359786	363053	C_scaffold_43000077	3851	607	24648	No_constitutive_exon_found_in_species
TCAGAGTGAACAAACAGTACCGGAAGCTGCGATTGCTGGGGCGAGAACAGGG	44616	44766	44566	44618	1	scaffold_44	Phyra95546	44166	48156	C_scaffold_44000004	3851	607	24648	No_constitutive_exon_found_in_species
GGTTCGACTAATGAGTTGACGTTTATTTTTCCTGTTTGCGGCTGGGATAGTG	57980	58189	58239	58187	-1	scaffold_44	Phyra95549	56096	58572	C_scaffold_44000007	3851	607	24648	No_constitutive_exon_found_in_species
GGAGCGAAGAGGTTGCTTAGAGAGTTATTGATAATTTTTTGGGGTTGCAGGA	66020	66114	65970	66022	1	scaffold_44	Phyra79879	65463	66997	fgenesh1_pg.C_scaffold_44000024	3851	607	24648	No_constitutive_exon_found_in_species
TTCAAATATCAAGTTAGCATATCTGCTCACTGATGGATTTGCGTGGGTAGCG	136118	136437	136068	136120	1	scaffold_44	Phyra79901	135855	138199	fgenesh1_pg.C_scaffold_44000046	3851	607	24648	No_constitutive_exon_found_in_species
GGTTGTTTGATAGCGGACTCTGACGATGGCTTTGTTGTGTGGGTGAACAGGC	227083	227179	227229	227177	-1	scaffold_44	Phyra95555	225464	227864	C_scaffold_44000013	3851	607	24648	No_constitutive_exon_found_in_species
AGCATCAGAGAGGAATTGCACCTTTTGGTTGCTGACTTTTGGGTGGGCAGAA	286815	286956	286765	286817	1	scaffold_44	Phyra79950	286335	286956	fgenesh1_pg.C_scaffold_44000095	3851	607	24648	No_constitutive_exon_found_in_species
GAGTTGAAAAAAGGTGTCCTGATGAAGTTTTGTTTTTTGTGGGTGGGTAGAC	291886	291911	291961	291909	-1	scaffold_44	Phyra49059	291164	292053	gwEuk.44.38.1	3851	607	24648	No_constitutive_exon_found_in_species
CCGCGGTTTAGTGGAGTTGGTTTTGTTTTCTCCAAGAACACTGTGGGGAGTC	320236	320417	320186	320238	1	scaffold_44	Phyra95569	317930	322573	C_scaffold_44000027	3851	607	24648	No_constitutive_exon_found_in_species
GCTCATGATCATGATCATGAGCTCCATACAATCTACTTTCGCGGGGGCAGTC	329027	329055	328977	329029	1	scaffold_44	Phyra79970	327165	330832	fgenesh1_pg.C_scaffold_44000115	3851	607	24648	No_constitutive_exon_found_in_species
GGCTGCAAGGCGACGCTGTGATTGACGATTGTGACGTTGGGCAATGACAGGC	383152	383284	383102	383154	1	scaffold_44	Phyra79992	382836	384272	fgenesh1_pg.C_scaffold_44000137	3851	607	24648	No_constitutive_exon_found_in_species
CCGATTTGGGTGTGTGGATGCTTTTTGAGACACAAATGTTGATCGGGTAGGA	105822	105899	105949	105897	-1	scaffold_45	Phyra80022	105326	106076	fgenesh1_pg.C_scaffold_45000021	3851	607	24648	No_constitutive_exon_found_in_species
TGAAGGCATCGAAGGTTACCGGTGCACGATGGCGCTTACCGTGGGTGCAGAC	180876	181187	180826	180878	1	scaffold_45	Phyra80046	180178	181187	fgenesh1_pg.C_scaffold_45000045	3851	607	24648	No_constitutive_exon_found_in_species
TCAGAACGTCGACGACATCATGGACGAAGCGTACGCCAGTGCCTGGGGAGGC	151275	151489	151539	151487	-1	scaffold_46	Phyra80118	148781	151520	fgenesh1_pg.C_scaffold_46000029	3851	607	24648	No_constitutive_exon_found_in_species
TTCGTCCAGGCTCTGTATCTGATTATGAAGACACTGGAGAGGGTGAACAGGC	188449	189084	189134	189082	-1	scaffold_46	Phyra95604	184541	189650	C_scaffold_46000016	3851	607	24648	No_constitutive_exon_found_in_species
ATTTGTCGAGTCCCGCAAGACACAACGAGAGCTCGTGCGTAGATGGGTAGGT	44471	44534	44421	44473	1	scaffold_47	Phyra80192	42478	44534	fgenesh1_pg.C_scaffold_47000014	3851	607	24648	No_constitutive_exon_found_in_species
TGGGGCGAAACCCTACTCATGGTTTTGACTGATGAGGGATGTGTAAATAGGA	141961	142434	142484	142432	-1	scaffold_47	Phyra95628	139774	143229	C_scaffold_47000015	3851	607	24648	No_constitutive_exon_found_in_species
GTGCCGACGAACATTTTGGTGTCAACGATGTGGTTTTATTGACTGGGTAGGT	213049	213070	212999	213051	1	scaffold_47	Phyra95639	212396	214270	C_scaffold_47000026	3851	607	24648	No_constitutive_exon_found_in_species
TGATTTCCATTCTTGAAACCTGTCGTGTTTTCAAAAGTGCGGCGGGCAAGGT	78243	78460	78193	78245	1	scaffold_48	Phyra95670	75444	79576	C_scaffold_48000007	3851	607	24648	No_constitutive_exon_found_in_species
TTTCTTGTTGTTATTGGGGGATGTACGCGAGGATTCTGATGGTGGGGTAGAT	129085	129232	129035	129087	1	scaffold_48	Phyra80321	128435	129366	fgenesh1_pg.C_scaffold_48000033	3851	607	24648	No_constitutive_exon_found_in_species
TCGCACCCATTCAACTCTTCATGGACGTTGTGCTCACGTGCAAAGGGCAGGT	138614	138818	138868	138816	-1	scaffold_48	Phyra49641	138614	138903	gwEuk.48.136.1	3851	607	24648	No_constitutive_exon_found_in_species
GGCTTTGGATAAGGCGACGTGGTATTGACGGAAATGACGTGGGGCAACAGGA	10716	11031	11081	11029	-1	scaffold_50	Phyra80497	10716	11632	fgenesh1_pg.C_scaffold_50000005	3851	607	24648	No_constitutive_exon_found_in_species
CGGGTTGGCCATTTTCATGGCGTCCAAGGCGTGAGTGAATGTTGGGACAGGT	109634	109690	109740	109688	-1	scaffold_50	Phyra80536	109634	110405	fgenesh1_pg.C_scaffold_50000044	3851	607	24648	No_constitutive_exon_found_in_species
AGACGATTTTGTTGCGGAGGAAGAACTTTTGCTAACTTGGGGGTTCAAAGAC	256152	256337	256387	256335	-1	scaffold_50	Phyra50097	255567	256961	gwEuk.50.45.1	3851	607	24648	No_constitutive_exon_found_in_species
GCGAGCGTAATCTGCCCCACTGACCCGTTGGTCTATAACGAGATGGGCAGCG	300673	300755	300805	300753	-1	scaffold_50	Phyra80595	300497	302791	fgenesh1_pg.C_scaffold_50000103	3851	607	24648	No_constitutive_exon_found_in_species
GCCAGTGAGCTGCAGCGGCCGATATCAATGCGCCGGCGGGGACAGCAAAGCT	307659	307923	307609	307661	1	scaffold_50	Phyra80597	307404	307923	fgenesh1_pg.C_scaffold_50000105	3851	607	24648	No_constitutive_exon_found_in_species
GGGCCAGCGCCTCGCGGCGCGCGGTGTGCGACTCTCGGGGCGCCGAGAAGTC	100663	100775	100613	100665	1	scaffold_51	Phyra71820	100593	103294	fgenesh1_pm.C_scaffold_51000003	3851	607	24648	No_constitutive_exon_found_in_species
TGAGGCTCTTCCAGTTTGTGCTGACGGGAGTTGTGTGCGGGTAGTGGCAGGT	271428	272799	272849	272797	-1	scaffold_51	Phyra80704	271046	273725	fgenesh1_pg.C_scaffold_51000087	3851	607	24648	No_constitutive_exon_found_in_species
GCATAAAGCGTGCGGTTACTTGGTGCTAGCAACGAAGTTTGGGCCAATAGCG	297227	297243	297293	297241	-1	scaffold_51	Phyra95800	297227	301452	C_scaffold_51000028	3851	607	24648	No_constitutive_exon_found_in_species
GTTGTGACGTCGGTAAAGTGAGCAAGGTGCTTTGTGAGGGCGATGGCGAGGG	308591	309240	309290	309238	-1	scaffold_51	Phyra95802	307176	315072	C_scaffold_51000030	3851	607	24648	No_constitutive_exon_found_in_species
GCTTTACAGCGCGATTCTGGCAAGAAGTGTTTAAACTTCTTGGGACGCAGTT	142347	142601	142297	142349	1	scaffold_52	Phyra80753	140592	142897	fgenesh1_pg.C_scaffold_52000024	3851	607	24648	No_constitutive_exon_found_in_species
GTTACTTGCTGAGTATCCACTAATTCGATCTTTGCTGGGTGATGTTGAAGTG	254007	254073	253957	254009	1	scaffold_52	Phyra80778	253184	256047	fgenesh1_pg.C_scaffold_52000049	3851	607	24648	No_constitutive_exon_found_in_species
GTATAGGAGGAGGAAGACGGGAGCTAATGTGATTTTTGCAATGGGAGCAGAG	331498	331699	331448	331500	1	scaffold_52	Phyra71833	331086	333018	fgenesh1_pm.C_scaffold_52000005	3851	607	24648	No_constitutive_exon_found_in_species
GGCGGGTTAAAAAAAGCCTAGAAAAGACTTTACCTGTGCGACGGGCACAGAA	344397	344968	345018	344966	-1	scaffold_52	Phyra80806	344278	345382	fgenesh1_pg.C_scaffold_52000077	3851	607	24648	No_constitutive_exon_found_in_species
TCTGGTGATCACGATTGCACACTTGTTGACGTGTTACTGGAGCTGGGTAGCA	37697	38363	37647	37699	1	scaffold_49	Phyra95705	37148	38557	C_scaffold_49000001	3851	607	24648	No_constitutive_exon_found_in_species
CGCAATGGAGCAGATGATGGCATCTATGGGCGGCCAGGGCGGCCTGGAAGGA	113934	114104	114154	114102	-1	scaffold_49	Phyra49740	113934	115343	gwEuk.49.88.1	3851	607	24648	No_constitutive_exon_found_in_species
CTCATGCTCGTGGCGCTGATTGTTTTCGTTTTTGTTTGTGGCGGGACCAGTA	152120	152542	152592	152540	-1	scaffold_49	Phyra80430	151501	153497	fgenesh1_pg.C_scaffold_49000036	3851	607	24648	No_constitutive_exon_found_in_species
TGAGTGGGCGTAAGAGTGCAGTTCCATGGCTCGACTGGGTCGAGTGGCAGGA	179519	181085	181135	181083	-1	scaffold_49	Phyra80440	179519	182149	fgenesh1_pg.C_scaffold_49000046	3851	607	24648	No_constitutive_exon_found_in_species
CGGTGACCGCGCCGGTACACTTATGAGTGCTCTGCTGTTGGGCGGACCAGGG	243817	243999	244049	243997	-1	scaffold_49	Phyra49673	241734	244155	gwEuk.49.21.1	3851	607	24648	No_constitutive_exon_found_in_species
AGACTTTATTATGATGGCTCACTCGCTGAATAATATTTTCTGGGTGGTAGGA	120499	120635	120449	120501	1	scaffold_53	Phyra95832	119867	122150	C_scaffold_53000007	3851	607	24648	No_constitutive_exon_found_in_species
GTTTCCAGTGGAAAGAAAACGAATTACTGGCAAAGGTACGGGAAATGCAGAG	121885	122050	121835	121887	1	scaffold_53	Phyra95832	119867	122150	C_scaffold_53000007	3851	607	24648	No_constitutive_exon_found_in_species
CGAAGGAAACAAGGGCCAACCAGAAAACCGGCATCACTACGACGAGGGAGCC	125452	125874	125402	125454	1	scaffold_53	Phyra95833	125132	126342	C_scaffold_53000008	3851	607	24648	No_constitutive_exon_found_in_species
CGAGGTTGCAGAGTGGAAGAGGTGCAGGAAGCACCAGTGGGGATGACGAGGG	241436	241945	241995	241943	-1	scaffold_53	Phyra80852	241123	242528	fgenesh1_pg.C_scaffold_53000045	3851	607	24648	No_constitutive_exon_found_in_species
TTATTGTATTGGCATAAATGAATCATTATGTTATGAACGATTGAGGGCAGGT	82389	82463	82513	82461	-1	scaffold_54	Phyra80901	81446	83025	fgenesh1_pg.C_scaffold_54000027	3851	607	24648	No_constitutive_exon_found_in_species
TGCACCAAAAGCAGCGCCGTCAAGAAGGCCCTTAGCATCGGGTGCAGCAGCT	228962	229424	228912	228964	1	scaffold_54	Phyra95856	226723	233076	C_scaffold_54000011	3851	607	24648	No_constitutive_exon_found_in_species
TAGGTGACCCTTGCAACCCCGAGTTCGAGGCGTGGCTGGGGTGTAAGTAGCA	33187	33192	33137	33189	1	scaffold_55	Phyra80979	28651	33192	fgenesh1_pg.C_scaffold_55000007	3851	607	24648	No_constitutive_exon_found_in_species
TGGCCGCATGGCGTCTCCACGCGCGGCCGCCGCCTTCTCCACGGGGCCAGAC	242639	243739	242589	242641	1	scaffold_55	Phyra71857	242463	243739	fgenesh1_pm.C_scaffold_55000008	3851	607	24648	No_constitutive_exon_found_in_species
GATGCTGCTTTCCGAGAAATTGCACCTGGCAGGAGAAAAGTTGGGAGAAGTG	266620	266782	266570	266622	1	scaffold_55	Phyra50648	266385	268575	gwEuk.55.18.1	3851	607	24648	No_constitutive_exon_found_in_species
CAGCCGATGCTGACAGAGAAGGCTAACTTTGTTGGGTTGCTTGGGCGAAGGC	72738	72842	72688	72740	1	scaffold_56	Phyra95887	71772	73224	C_scaffold_56000005	3851	607	24648	No_constitutive_exon_found_in_species
AATCCATCTGGTCTCCTCGTCTCATTTTTTGCGTCCAATTGTGGGTACAGGA	110135	110192	110085	110137	1	scaffold_56	Phyra50840	109691	111282	gwEuk.56.84.1	3851	607	24648	No_constitutive_exon_found_in_species
AAGTTTACGATCAAGTGCTACAGGTTGTCAACCACCCAGTTGGGGATGAGAA	228633	229210	229260	229208	-1	scaffold_56	Phyra50775	227723	232168	gwEuk.56.19.1	3851	607	24648	No_constitutive_exon_found_in_species
GTGATACTGGGTATCGTCACGGGCAATAAAAAAACTAAAGGGACCAGCAGGC	249708	249842	249658	249710	1	scaffold_56	Phyra81133	249482	253761	fgenesh1_pg.C_scaffold_56000078	3851	607	24648	No_constitutive_exon_found_in_species
GCTTTACAGCGCGATTCTGGCAAGAAGTGTTTACACTTCTTGGGACGCAGTT	253184	253407	253134	253186	1	scaffold_56	Phyra81133	249482	253761	fgenesh1_pg.C_scaffold_56000078	3851	607	24648	No_constitutive_exon_found_in_species
AGTGGCAGGGGCGATGACGCAGGCATCCATTGTTGCTTGGGTACGAGCAGGT	280694	280740	280790	280738	-1	scaffold_56	Phyra71871	277124	280933	fgenesh1_pm.C_scaffold_56000011	3851	607	24648	No_constitutive_exon_found_in_species
ACTTGTGTTTTGCATTCGTCTGATGGTTGATGTGTTGGGTGGACATGCAGCT	159212	159286	159336	159284	-1	scaffold_62	Phyra81674	157506	159745	fgenesh1_pg.C_scaffold_62000056	3851	607	24648	No_constitutive_exon_found_in_species
CGCCCCTTGGAATCATCTCCTTGGTGTACACGAAAATGGTTCGGGTGAAGGT	160941	161007	161057	161005	-1	scaffold_62	Phyra96081	160607	161507	C_scaffold_62000011	3851	607	24648	No_constitutive_exon_found_in_species
TGGAAGACGGTGGGGGTGTTGATAATGTGTACTTTGTGTTTGGGATGCAGAT	191354	191407	191304	191356	1	scaffold_62	Phyra96093	190679	192119	C_scaffold_62000023	3851	607	24648	No_constitutive_exon_found_in_species
GTGTGCGACCATGTCGCGGGCCATCATGGGGTAGTATTCTGTTGGGGTAGCA	249519	249566	249616	249564	-1	scaffold_62	Phyra96102	249005	254008	C_scaffold_62000032	3851	607	24648	No_constitutive_exon_found_in_species
GGTGTGAGCGAGCGTGAATTGTCTGCTAACTTGGTTTTGTGTGGGCGCAGGA	60774	61263	61313	61261	-1	scaffold_58	Phyra81258	60348	62497	fgenesh1_pg.C_scaffold_58000021	3851	607	24648	No_constitutive_exon_found_in_species
TTACGCTGTGAATGGAGGAACTGACGAGCTGTTGATGATGGGGACGACAGCT	109873	110008	110058	110006	-1	scaffold_58	Phyra81276	109481	110441	fgenesh1_pg.C_scaffold_58000039	3851	607	24648	No_constitutive_exon_found_in_species
TGCAATGAACGACCGCGAGCTGACCTGTATTTTGCATCGGGTGGTGGTAGAT	188042	188407	187992	188044	1	scaffold_58	Phyra81302	187565	188407	fgenesh1_pg.C_scaffold_58000065	3851	607	24648	No_constitutive_exon_found_in_species
GAAACCTTGCGAATGCGTCGGGAACTTCGCTCTTCATACGCAACGGGTAGAT	329386	329398	329448	329396	-1	scaffold_58	Phyra81336	329386	330190	fgenesh1_pg.C_scaffold_58000099	3851	607	24648	No_constitutive_exon_found_in_species
AGCTCTTCGCCCGCTACTGTTTCCGCCCCGTCCAAGCCGTGGGTCAGTAGCA	8173	8279	8123	8175	1	scaffold_60	Phyra96011	4992	11675	C_scaffold_60000001	3851	607	24648	No_constitutive_exon_found_in_species
GTGTACGAGGTGCTGGCAGAGGACTAATTGTGGATCTAATATGGGTGCAGGA	110651	110981	111031	110979	-1	scaffold_60	Phyra81472	108981	111406	fgenesh1_pg.C_scaffold_60000036	3851	607	24648	No_constitutive_exon_found_in_species
GTGGTTCTGTTTGCTCACCCGCTTCGGTTGTGATGGGGCTGGCTAAACAGGA	130030	130107	130157	130105	-1	scaffold_59	Phyra81368	129297	137173	fgenesh1_pg.C_scaffold_59000032	3851	607	24648	No_constitutive_exon_found_in_species
GGCCTCGCATCACTGACCAGAGCTCCAACGAAACCCGGGTCGGATGGCAGCT	140650	141285	140600	140652	1	scaffold_59	Phyra81370	139917	141285	fgenesh1_pg.C_scaffold_59000034	3851	607	24648	No_constitutive_exon_found_in_species
AGGTATTTGTGCTCGTGGCCTCGCGCATCCAACGCGCGAGTCGGGAGCAGTT	209754	210178	210228	210176	-1	scaffold_59	Phyra95994	208608	210556	C_scaffold_59000042	3851	607	24648	No_constitutive_exon_found_in_species
GTGATATCTCACGCTGATGTTGCTGCTGTCTTGGCATGGGGTGATAATAGTT	247309	247510	247560	247508	-1	scaffold_59	Phyra95996	244880	248454	C_scaffold_59000044	3851	607	24648	No_constitutive_exon_found_in_species
AGATGCGAGGCTGCGCTGTAGATGCTGAGTCAAATTTGGTCGCGGGACAGGA	253867	253941	253991	253939	-1	scaffold_59	Phyra95998	252898	254276	C_scaffold_59000046	3851	607	24648	No_constitutive_exon_found_in_species
GGTACTTTCGTCAACGTCGTGCCAACTCACTAACGTCTATGGGTACGCAGAT	267160	267995	268045	267993	-1	scaffold_59	Phyra81411	265714	269063	fgenesh1_pg.C_scaffold_59000075	3851	607	24648	No_constitutive_exon_found_in_species
CGCACATTTTGTACCAAGAAGACGCCCAGAGCGAGCCTTTTATGGGACAGGA	298773	298836	298886	298834	-1	scaffold_59	Phyra96006	297025	299313	C_scaffold_59000054	3851	607	24648	No_constitutive_exon_found_in_species
ACGTGGACTGTTCTCTGTTTTCATCACCGTGAAGACGAAACGGGTAGCAGCC	47222	47677	47727	47675	-1	scaffold_61	Phyra96057	43726	53360	C_scaffold_61000001	3851	607	24648	No_constitutive_exon_found_in_species
TTCGAGCAATTTGAGTGCTAACTGCTTGCGTTTTGGGAATGGGGTGGCAGTC	128080	128158	128208	128156	-1	scaffold_61	Phyra81574	127814	129210	fgenesh1_pg.C_scaffold_61000022	3851	607	24648	No_constitutive_exon_found_in_species
CGCACCCAGCTTTTCCTACTACTGCCAGTCGACCAATTACTCGGGAAAAGCG	56704	56821	56654	56706	1	scaffold_63	Phyra96114	55750	59506	C_scaffold_63000004	3851	607	24648	No_constitutive_exon_found_in_species
TTCTGGCCCTCGCCCGTTGGCCGTGTCGCGTTGCTCATCTGCGGGAGCAGTA	132918	133054	133104	133052	-1	scaffold_63	Phyra81760	130710	133290	fgenesh1_pg.C_scaffold_63000031	3851	607	24648	No_constitutive_exon_found_in_species
GACTCTTCCTGACTATTGTGTTTTGGGTGTGTGTACGTGTGTATGGGCAGCG	285372	285620	285322	285374	1	scaffold_63	Phyra81788	284362	286246	fgenesh1_pg.C_scaffold_63000059	3851	607	24648	No_constitutive_exon_found_in_species
TTTACAGCACAAAGAACCTCTTCAACACTTGCTCCCCACTGGGTGAACAGTT	308884	308923	308973	308921	-1	scaffold_63	Phyra81798	306801	309494	fgenesh1_pg.C_scaffold_63000069	3851	607	24648	No_constitutive_exon_found_in_species
CCACCGAGACCAATACAATATCGACCAAAACTCGATAGGGCAAAAATCAGGT	306801	308726	308776	308724	-1	scaffold_63	Phyra81798	306801	309494	fgenesh1_pg.C_scaffold_63000069	3851	607	24648	No_constitutive_exon_found_in_species
ATACAAAGGCAGCAGCTGAGGCGAAGCTGAGGCTTGATGGGAAAGATCAGAG	46685	46919	46969	46917	-1	scaffold_64	Phyra96136	46685	47963	C_scaffold_64000002	3851	607	24648	No_constitutive_exon_found_in_species
GTGGGAAGGTAAAGGTTTGGCTGATTTTTGGTGATTTTTGATGGGTGCAGGC	209932	210017	209882	209934	1	scaffold_64	Phyra96143	209291	213789	C_scaffold_64000009	3851	607	24648	No_constitutive_exon_found_in_species
TAACTAGGTGTTGGTGATAATATGTCGCTTTTGATGGGATGATGATACAGGA	15643	15977	16027	15975	-1	scaffold_66	Phyra81927	15643	17220	fgenesh1_pg.C_scaffold_66000004	3851	607	24648	No_constitutive_exon_found_in_species
TATTGCAAGACAACAGAGGGCTAGCCAACTGATGTCGTTGGGTGTGGCAGAC	44989	45243	44939	44991	1	scaffold_66	Phyra81937	44807	45510	fgenesh1_pg.C_scaffold_66000014	3851	607	24648	No_constitutive_exon_found_in_species
AAAAGTCACGGCCCAAGGAAACTTCGGGTGCATGTTGTGGGCAAATGCAGCC	76675	76799	76625	76677	1	scaffold_66	Phyra96156	75560	76799	C_scaffold_66000005	3851	607	24648	No_constitutive_exon_found_in_species
GCGATTTGTGAGATACCATCCACGAAGACACGAGCAAATTGGGAAAACAGAG	104364	104523	104573	104521	-1	scaffold_66	Phyra81958	104262	107363	fgenesh1_pg.C_scaffold_66000035	3851	607	24648	No_constitutive_exon_found_in_species
CGATGAAAACAACAAGGGCGACAAAAAAATATTAAGTGATGGGATTGCAGAT	119488	120160	120210	120158	-1	scaffold_66	Phyra96167	118077	123592	C_scaffold_66000016	3851	607	24648	No_constitutive_exon_found_in_species
TCATCTCCGTAAAGCTGCAGTCACTGCTGCAATCGCTTCGGGGCACACAGAG	126592	127176	126542	126594	1	scaffold_66	Phyra96168	124284	127176	C_scaffold_66000017	3851	607	24648	No_constitutive_exon_found_in_species
GGCGAGGACGCTGGCCAGGGAGGAGGTTTGCTGCAGCGGAGGATTGGGAGCG	152620	152647	152697	152645	-1	scaffold_66	Phyra71973	151851	152804	fgenesh1_pm.C_scaffold_66000004	3851	607	24648	No_constitutive_exon_found_in_species
CAATGAAATCTCGCGAAGGAATCGCTGAATTCTGTGACTTGTGTGGGTAGCT	201816	201889	201766	201818	1	scaffold_66	Phyra71980	201694	202574	fgenesh1_pm.C_scaffold_66000011	3851	607	24648	No_constitutive_exon_found_in_species
TTGGCCTGGTGAAGCGTGCCTAATAAGGAACACTTCTTACGGGGCTACAGTT	213431	213601	213651	213599	-1	scaffold_66	Phyra52114	212974	214617	gwEuk.66.20.1	3851	607	24648	No_constitutive_exon_found_in_species
ATTGAATTATTTTTTAACCGTTGCGTGTTTGGTCCATGTCGGGATTGCAGAC	236717	236819	236869	236817	-1	scaffold_66	Phyra96190	233883	237764	C_scaffold_66000039	3851	607	24648	No_constitutive_exon_found_in_species
CATAGCGTGTGCTTGAAGATTCTAACTTTGTGTAAATCTGGGTGATGCAGAA	271486	271690	271436	271488	1	scaffold_66	Phyra52148	270403	272537	gwEuk.66.54.1	3851	607	24648	No_constitutive_exon_found_in_species
TGACGCACAAGTTCCAGACGCAGCACCACGTGACCCAACTCGGGACGCAGCC	168832	168968	169018	168966	-1	scaffold_57	Phyra95920	166749	169178	C_scaffold_57000004	3851	607	24648	No_constitutive_exon_found_in_species
GTCCCCGGCGTTCTGGGAGAACGTGAACAGTAAAAAAGAGGGGAAGGAAGCT	166749	168551	168601	168549	-1	scaffold_57	Phyra95920	166749	169178	C_scaffold_57000004	3851	607	24648	No_constitutive_exon_found_in_species
GTTGTGCTGCTCGGGACTAACGTTCGATTTGCAACGATTGGGAACTGTAGGG	251274	251377	251224	251276	1	scaffold_57	Phyra81229	250756	253247	fgenesh1_pg.C_scaffold_57000081	3851	607	24648	No_constitutive_exon_found_in_species
GGCAACCTGAAAAAAGGTCCTGCGCGAAATGTCGGTGACGGGTTGGGAAGAT	273329	274082	273279	273331	1	scaffold_57	Phyra81233	272217	275312	fgenesh1_pg.C_scaffold_57000085	3851	607	24648	No_constitutive_exon_found_in_species
GCTTTACAGCGCGATTCTGGCAAGAAGTGTTTACACTTCTTGGGACGCAGTT	298700	298831	298650	298702	1	scaffold_57	Phyra81237	294859	298831	fgenesh1_pg.C_scaffold_57000089	3851	607	24648	No_constitutive_exon_found_in_species
AGGAATGCTGGGCGAACGTGGGGTGCTTGGTGGGAGTGGCGGGTGGGGAGAC	53949	54204	54254	54202	-1	scaffold_68	Phyra96240	51550	56318	C_scaffold_68000004	3851	607	24648	No_constitutive_exon_found_in_species
GTTTCCAGGCTTTCCTGCTTCCAGTCCAAACAGCAACGGGGGCCACGGAGGT	52130	53874	53924	53872	-1	scaffold_68	Phyra96240	51550	56318	C_scaffold_68000004	3851	607	24648	No_constitutive_exon_found_in_species
CCGAGTGAGGAATTGGATCCGTCTGCCAGCAACGGTACCGAGGGCCACAGTG	51757	52100	52150	52098	-1	scaffold_68	Phyra96240	51550	56318	C_scaffold_68000004	3851	607	24648	No_constitutive_exon_found_in_species
ATTCTGGTGAGGGGCTTGTGAAATTTGACTTCAGGTGTTGAGGGCTGCAGGT	110296	110802	110246	110298	1	scaffold_68	Phyra82131	109673	111096	fgenesh1_pg.C_scaffold_68000021	3851	607	24648	No_constitutive_exon_found_in_species
GAAGGAGACTTGTCGTTGGTGGCTCAGTTGGTTTCACGTTTGGGATGCAGCG	118167	122426	122476	122424	-1	scaffold_68	Phyra82134	118167	123755	fgenesh1_pg.C_scaffold_68000024	3851	607	24648	No_constitutive_exon_found_in_species
TCTTGCGCAGCAAAGTCAAGGAGCTTGACGAACAGCTGCGAGGGCTGCAGCT	199842	200043	200093	200041	-1	scaffold_68	Phyra96252	198950	200430	C_scaffold_68000016	3851	607	24648	No_constitutive_exon_found_in_species
GCGCAGGTCAGGAGAAACGGGCGCGAGAGGTCATTGACTGGGTATCGAAGTC	212063	212168	212218	212166	-1	scaffold_68	Phyra82159	212063	213393	fgenesh1_pg.C_scaffold_68000049	3851	607	24648	No_constitutive_exon_found_in_species
AAGCAGCTCAAGGTACAGTGTTTACCAACTGGACAACTGTACTGCGGGAGCT	243195	243204	243254	243202	-1	scaffold_68	Phyra82168	243195	244271	fgenesh1_pg.C_scaffold_68000058	3851	607	24648	No_constitutive_exon_found_in_species
CAGCGCTAACGGTGGGAATCGATTACTTTGTCTCGCCTTCGGGTCCAAAGGA	253498	254463	253448	253500	1	scaffold_68	Phyra96255	252940	255982	C_scaffold_68000019	3851	607	24648	No_constitutive_exon_found_in_species
AAGCGTGTGAAGCGGCACTAGTGCGCTACTCAACACTGGAACGGGACCAGGC	70679	70811	70861	70809	-1	scaffold_67	Phyra96201	67226	73989	C_scaffold_67000003	3851	607	24648	No_constitutive_exon_found_in_species
CACTGACGGCTTCACCGTTTGGTGAATCAGTACGTGAAACATCGGGGCAGAT	85948	86096	86146	86094	-1	scaffold_67	Phyra96203	84903	87321	C_scaffold_67000005	3851	607	24648	No_constitutive_exon_found_in_species
TCCATGGGTACGATTCGAATTCAGAATCCAAAACTCTCGACAGGGAGCAGGT	17084	17543	17034	17086	1	scaffold_69	Phyra96256	15884	23564	C_scaffold_69000001	3851	607	24648	No_constitutive_exon_found_in_species
AAAATTGCATTGGTTTCTAGACGCTGGGGGCTAATGTGGAGGGATGGCAGCT	54964	55070	55120	55068	-1	scaffold_69	Phyra82191	54335	55406	fgenesh1_pg.C_scaffold_69000015	3851	607	24648	No_constitutive_exon_found_in_species
TGTCGATGGAAAGGAACCTGATTTTTGTTGTTGTTGGGTTGTGGGAGCAGAG	175422	175488	175538	175486	-1	scaffold_69	Phyra96266	171834	177453	C_scaffold_69000011	3851	607	24648	No_constitutive_exon_found_in_species
TAGCGCTGCACCACGCCGACGACCAAGCGGTGCTGGCAATGGGCGTGTAGTC	172696	172842	172892	172840	-1	scaffold_69	Phyra96266	171834	177453	C_scaffold_69000011	3851	607	24648	No_constitutive_exon_found_in_species
GCATCCGTGTGAATGCTGATGGCTCCATCAATATTGTGCGTGGGGAGCAGGC	212161	212184	212234	212182	-1	scaffold_69	Phyra82253	212161	214098	fgenesh1_pg.C_scaffold_69000077	3851	607	24648	No_constitutive_exon_found_in_species
AAGCAAAGGGAACGGCCATGTCCTAGTCAGACTGGCTGACGGGACTGTAGTG	8685	9826	9876	9824	-1	scaffold_70	Phyra82275	7485	11120	fgenesh1_pg.C_scaffold_70000003	3851	607	24648	No_constitutive_exon_found_in_species
CGGGACTATGACCGCGACTACGATCGTGAACGTGAGCGCGGGGGGGGCAGCC	130214	130439	130489	130437	-1	scaffold_70	Phyra82317	130073	131209	fgenesh1_pg.C_scaffold_70000045	3851	607	24648	No_constitutive_exon_found_in_species
CGGCTGTTATTGGTGGTGGAATACGAACTGACGGGGTGTTAATTGGGTAGAA	239362	239666	239312	239364	1	scaffold_70	Phyra96312	238952	240024	C_scaffold_70000035	3851	607	24648	No_constitutive_exon_found_in_species
ATCGTAATGAACTCTTTGTCAGGTGCGTTGCTACTTGTCGGGGACGCTAGCC	85633	85650	85700	85648	-1	scaffold_71	Phyra82375	85633	87050	fgenesh1_pg.C_scaffold_71000014	3851	607	24648	No_constitutive_exon_found_in_species
GTGGACGATTCGTCAACGGTGAGTTTGTTTTACAAGGCACGGGCAACTAGAG	17502	17723	17452	17504	1	scaffold_72	Phyra82421	17171	17909	fgenesh1_pg.C_scaffold_72000007	3851	607	24648	No_constitutive_exon_found_in_species
CGAGAAGATTCGCGAGAAGATTGAGATTGCGCAGGAAAGATTGAGGGAAGCC	207596	207620	207670	207618	-1	scaffold_72	Phyra72022	207596	208329	fgenesh1_pm.C_scaffold_72000007	3851	607	24648	No_constitutive_exon_found_in_species
ACTTCAACTTGAATCCGTTTTTAGGGAATGTATCTTGAAGGGACGTTAAGCC	133135	135027	133085	133137	1	scaffold_74	Phyra82591	132124	138847	fgenesh1_pg.C_scaffold_74000036	3851	607	24648	No_constitutive_exon_found_in_species
GCACCACGGCGCAGTCGTTCAGGAGATCGTGCTGATGAACGCGGGAACAGCA	190574	190944	190994	190942	-1	scaffold_74	Phyra96382	188707	196519	C_scaffold_74000010	3851	607	24648	No_constitutive_exon_found_in_species
ATTTTCTACTTTGTGTTGAGGTTTAACGCTGTGTTTGTGCTTGGGTGAAGCT	209560	209752	209510	209562	1	scaffold_74	Phyra82619	209175	211350	fgenesh1_pg.C_scaffold_74000064	3851	607	24648	No_constitutive_exon_found_in_species
CCACCAGGTGGCCTTTGGATCTGACCCCACGTCTGGACACGACGGGATAGTT	61154	61392	61442	61390	-1	scaffold_73	Phyra82509	58796	66210	fgenesh1_pg.C_scaffold_73000009	3851	607	24648	No_constitutive_exon_found_in_species
GCTTTACAGCGCGATTCTGGCAAGAAGTGTTTACACTTCTTGGGACACAGCT	10140	10394	10444	10392	-1	scaffold_76	Phyra82685	9812	12752	fgenesh1_pg.C_scaffold_76000003	3851	607	24648	No_constitutive_exon_found_in_species
TGCGCTCAAGACCATCGAGCGCGCGCTCATCGCGTCGTCCGGGCGGCCAGGA	22551	23052	23102	23050	-1	scaffold_76	Phyra82688	22551	26186	fgenesh1_pg.C_scaffold_76000006	3851	607	24648	No_constitutive_exon_found_in_species
TTGGGGTGGAGGCTGAGCGAGACGAGTGGAGGCTGATTTTGGGTGTGCAGGT	95011	95107	94961	95013	1	scaffold_76	Phyra82704	94305	99206	fgenesh1_pg.C_scaffold_76000022	3851	607	24648	No_constitutive_exon_found_in_species
GCGATACTGGGTATCGTCACGGGCAATAAAAAAACTAAAGGGACCAGCAGGC	134960	135094	134910	134962	1	scaffold_76	Phyra82717	133964	138369	fgenesh1_pg.C_scaffold_76000035	3851	607	24648	No_constitutive_exon_found_in_species
GGCTGTAGAAGACAAGATATAGATACTGACAGGGTTTTTGTGGTGGGTAGAA	192165	192279	192115	192167	1	scaffold_76	Phyra82737	191674	194690	fgenesh1_pg.C_scaffold_76000055	3851	607	24648	No_constitutive_exon_found_in_species
TGTTTGGCCGCACGTTTGCTTATCATGAAAATGCTGTTGGGGTGAGATAGCG	209127	209179	209077	209129	1	scaffold_76	Phyra82743	208023	210208	fgenesh1_pg.C_scaffold_76000061	3851	607	24648	No_constitutive_exon_found_in_species
AGTATGGATTATGGATCACAGTGCAGGAGTTGATGTGGTCTTGGGAACAGTC	169844	170009	169794	169846	1	scaffold_77	Phyra82799	167388	173515	fgenesh1_pg.C_scaffold_77000049	3851	607	24648	No_constitutive_exon_found_in_species
AATGGATGCATGTTTTGATTTGGTGCTGACTCACGGTTTTGATTGGGCAGGG	15877	16169	15827	15879	1	scaffold_79	Phyra82860	12075	16169	fgenesh1_pg.C_scaffold_79000004	3851	607	24648	No_constitutive_exon_found_in_species
CTGGTGAAGCTTTGGCGAGTCATAAACCCACCTCTGCTAGGGCACAAAAGCG	49049	49154	48999	49051	1	scaffold_79	Phyra82870	47671	50402	fgenesh1_pg.C_scaffold_79000014	3851	607	24648	No_constitutive_exon_found_in_species
TACGCTGGAATCCTCATCTCGTAATCGGGGATCGCGTTCGGGCTGAGCAGAC	74571	74684	74521	74573	1	scaffold_79	Phyra96458	73362	76893	C_scaffold_79000002	3851	607	24648	No_constitutive_exon_found_in_species
GCGATACTGGGTATCGTCACGGGCAATCAAAAAACTAAAGGGACCAGCAGGG	95664	95798	95614	95666	1	scaffold_79	Phyra82882	94779	97298	fgenesh1_pg.C_scaffold_79000026	3851	607	24648	No_constitutive_exon_found_in_species
CGGTGAGACTCGAAAAGAAACTGTGACTTTAGAAGACCCCGCGGGTTGAGCT	212444	214124	212394	212446	1	scaffold_79	Phyra82897	210750	214985	fgenesh1_pg.C_scaffold_79000041	3851	607	24648	No_constitutive_exon_found_in_species
AAGACTATGGATAAGGTGCGCAAACACGCCTACTGGCAAGGGTGGAAAAGGA	216932	218294	216882	216934	1	scaffold_79	Phyra82899	215793	218294	fgenesh1_pg.C_scaffold_79000043	3851	607	24648	No_constitutive_exon_found_in_species
ATTTCAGTATACGGTGTAGATGGCTTGAACTAAGCGCACTTGTGGGGCAGGG	35857	35933	35983	35931	-1	scaffold_80	Phyra96463	34964	38177	C_scaffold_80000002	3851	607	24648	No_constitutive_exon_found_in_species
TCACGCAATTAAGAGTCAATCTAATTGACGTGTATTATCTGTGGGGCCAGGG	49324	49483	49274	49326	1	scaffold_80	Phyra96466	46975	50550	C_scaffold_80000005	3851	607	24648	No_constitutive_exon_found_in_species
AGAATGCTGAAACATTAGCAGTTTGTGTGTAAGTTTTGGGAGAAGCACAGTG	153782	153949	153732	153784	1	scaffold_80	Phyra82942	153087	154514	fgenesh1_pg.C_scaffold_80000042	3851	607	24648	No_constitutive_exon_found_in_species
AATTGGGAGCATGTGTCTGATACTGGAGCTGATTCTGATTCGGGACGTAGCG	16392	16463	16513	16461	-1	scaffold_81	Phyra96481	14398	16680	C_scaffold_81000005	3851	607	24648	No_constitutive_exon_found_in_species
AACTGCAGACTGCGGTCATTGTTCGTCTCTAGTGTGCTTGGCGTGGGTAGAT	212418	212488	212368	212420	1	scaffold_81	Phyra83036	208564	214314	fgenesh1_pg.C_scaffold_81000073	3851	607	24648	No_constitutive_exon_found_in_species
ATTCGTGGCAGCATCTCGTGGAGATGCAGCGCGTGGTGGGGGCAATCAAGAG	110798	111077	110748	110800	1	scaffold_82	Phyra96519	110420	112068	C_scaffold_82000022	3851	607	24648	No_constitutive_exon_found_in_species
TGGTCTGTTGACCGTACTCCACGCTCCGTGTCCTTATCTCCGGGGCACAGCC	195195	195736	195786	195734	-1	scaffold_82	Phyra83102	195195	195810	fgenesh1_pg.C_scaffold_82000066	3851	607	24648	No_constitutive_exon_found_in_species
ACGCGGCTCGTGGTGGTGGCCGTGGCGGGTCTCTACCGCACGGGCAAGAGCT	37258	39782	39832	39780	-1	scaffold_78	Phyra82811	37258	39888	fgenesh1_pg.C_scaffold_78000006	3851	607	24648	No_constitutive_exon_found_in_species
AGGTGAAGAGCAAAGTTCAGACACAGGGCTGCCTAAAGTCAGGGGCAAAGTG	64627	64942	64992	64940	-1	scaffold_78	Phyra96452	64352	70217	C_scaffold_78000011	3851	607	24648	No_constitutive_exon_found_in_species
TGGACATGCAGGACGGAGCGGTACTGTGTCACAAACACACAAATGGGGAGCG	89381	89535	89585	89533	-1	scaffold_84	Phyra96542	88950	89913	C_scaffold_84000009	3851	607	24648	No_constitutive_exon_found_in_species
AAAAACCGTGGCCTTTGTTAGCTAATATGTTGAGCTTTTGTGGGACACAGTG	92654	92705	92755	92703	-1	scaffold_84	Phyra83199	92430	94661	fgenesh1_pg.C_scaffold_84000025	3851	607	24648	No_constitutive_exon_found_in_species
AATCGGACGGATAAAAGCCGAAACGGACGTCAACTCTATTGATGGGAAAGTG	190016	190131	190181	190129	-1	scaffold_84	Phyra83225	189327	192727	fgenesh1_pg.C_scaffold_84000051	3851	607	24648	No_constitutive_exon_found_in_species
TGGAGTCATCCGAGCACCTGACGAGCTTGGAATGTGCTCTCTGGGGACAGCT	189496	189538	189588	189536	-1	scaffold_84	Phyra83225	189327	192727	fgenesh1_pg.C_scaffold_84000051	3851	607	24648	No_constitutive_exon_found_in_species
AATCGGACGGATAAAAGCCGAAACGGACGTCAACTCTATTGATGGGAAAGTG	194726	194841	194891	194839	-1	scaffold_84	Phyra96555	194206	202373	C_scaffold_84000022	3851	607	24648	No_constitutive_exon_found_in_species
TGGAGTTATCCGAGCACCTGACGAGCTTGGAATGTGCTCTCTGGGGACAGCT	194206	194248	194298	194246	-1	scaffold_84	Phyra96555	194206	202373	C_scaffold_84000022	3851	607	24648	No_constitutive_exon_found_in_species
CATTGCATCTGAAATGGACGGCACCGAAGACAATACTGAGGGTGGTGAAGAT	183070	183339	183389	183337	-1	scaffold_85	Phyra96572	172372	186454	C_scaffold_85000016	3851	607	24648	No_constitutive_exon_found_in_species
CCGCCAAGTGCGTCCAGATCTAGTAGGCATTTACGTCACTGGGACCGTAGAT	103183	103216	103266	103214	-1	scaffold_86	Phyra83306	103183	103883	fgenesh1_pg.C_scaffold_86000023	3851	607	24648	No_constitutive_exon_found_in_species
GGCTCCGATTTCATGCGGCGTCTTTGGACCCATTTTTACAACGGGAGCAGCA	113206	113586	113636	113584	-1	scaffold_87	Phyra96591	112376	118031	C_scaffold_87000011	3851	607	24648	No_constitutive_exon_found_in_species
GGTGCTGTAGCGCGTGGGCACACGCACGAGGATATTGGGCACGAAGCCAGCG	140205	140294	140344	140292	-1	scaffold_87	Phyra83388	138560	140617	fgenesh1_pg.C_scaffold_87000049	3851	607	24648	No_constitutive_exon_found_in_species
GTGTTGTGAGTGGGAGAAATACTAACGAGTTTTGAATTTGGGGAGAGCAGGT	160782	160982	160732	160784	1	scaffold_87	Phyra83396	160124	161208	fgenesh1_pg.C_scaffold_87000057	3851	607	24648	No_constitutive_exon_found_in_species
TGGCTGCGCTGGGTAAACATGCTTACTAACAATGCTGTTGGGATATGCAGGT	174762	174835	174885	174833	-1	scaffold_87	Phyra83402	173834	176134	fgenesh1_pg.C_scaffold_87000063	3851	607	24648	No_constitutive_exon_found_in_species
GTGGCTTTTGACACGGTCTTTGTTATTTCTGATGACAACAGGGAGGCGAGTC	188862	188958	189008	188956	-1	scaffold_87	Phyra54028	188862	189947	gwEuk.87.101.1	3851	607	24648	No_constitutive_exon_found_in_species
TGATCTTCCCTCTCGGTCCCTTTTCCCGTCGCTCTGCCCGCTGTGGGGAGGA	69382	70409	70459	70407	-1	scaffold_89	Phyra83478	68974	71869	fgenesh1_pg.C_scaffold_89000018	3851	607	24648	No_constitutive_exon_found_in_species
ACCGTTCCTCGGTCGCCGGCTGCCACGCCTCTGGCTGCGGGGGTGCGGAGGG	153821	154716	153771	153823	1	scaffold_89	Phyra83504	153558	156899	fgenesh1_pg.C_scaffold_89000044	3851	607	24648	No_constitutive_exon_found_in_species
ACGGCGCGAAATGGCGCAGAACCGGCCGAGAAACGAGTCACAGTCGGGAGCG	99503	100107	99453	99505	1	scaffold_88	Phyra83427	99327	100107	fgenesh1_pg.C_scaffold_88000017	3851	607	24648	No_constitutive_exon_found_in_species
ACCCGTCGTGGTATCGTCACGGGCAATAAAAAAACTAAAGGGACCAGCAGGG	90650	90785	90600	90652	1	scaffold_90	Phyra83534	89776	93044	fgenesh1_pg.C_scaffold_90000026	3851	607	24648	No_constitutive_exon_found_in_species
GGACCCGATTTCTCGGACAGCTACAAGAAGACTGCGTACTTGACGGGTAGCT	123650	123670	123600	123652	1	scaffold_92	Phyra83633	121485	123670	fgenesh1_pg.C_scaffold_92000039	3851	607	24648	No_constitutive_exon_found_in_species
GCTCGTACGCAAAGGAGGTCGTCAAGGCAGTGGCCAGAAGGGAAAAGGAGAG	128841	129632	128791	128843	1	scaffold_92	Phyra54618	126118	129632	gwEuk.92.50.1	3851	607	24648	No_constitutive_exon_found_in_species
TTCACTGAAGCGTACCAGTGCCAACAGTTCTCTATAGCTGGGGTGGTTAGCC	68993	69016	68943	68995	1	scaffold_93	Phyra83655	68051	69016	fgenesh1_pg.C_scaffold_93000010	3851	607	24648	No_constitutive_exon_found_in_species
GAGGATGGAGTAGACCACGTCGATGGAGAAGTTGGCGTCCGGGTTGGCAGCT	120423	120602	120373	120425	1	scaffold_96	Phyra83786	114901	120602	fgenesh1_pg.C_scaffold_96000024	3851	607	24648	No_constitutive_exon_found_in_species
GTATCCAAATAGTTTGGAGTTTGTGGTAACATTTTTCTTTGGGGCTGCAGGC	142823	142905	142773	142825	1	scaffold_96	Phyra96679	141976	143597	C_scaffold_96000013	3851	607	24648	No_constitutive_exon_found_in_species
GGGAGAACGAGTTGCCTCGATCGCGACGCAACTGCGGCGCGCACGGGCAGAT	14443	14463	14513	14461	-1	scaffold_99	Phyra96710	14443	18607	C_scaffold_99000004	3851	607	24648	No_constitutive_exon_found_in_species
ATGGGGTATGATACGACGTATGATTCTGACATTTGTGCCTTGGGATATAGGT	17518	17755	17468	17520	1	scaffold_98	Phyra54895	17334	18625	gwEuk.98.7.1	3851	607	24648	No_constitutive_exon_found_in_species
ATGGGGTATGATACGACGTATGATTCTGACATTTGTGCCTTGGGATATAGGT	26676	26913	26626	26678	1	scaffold_98	Phyra83845	25196	33958	fgenesh1_pg.C_scaffold_98000007	3851	607	24648	No_constitutive_exon_found_in_species
GGAAGGGGTCACTGGTGCTATACTGATAGAGAATTGCTGCGGGTGTGCAGTG	34944	35068	34894	34946	1	scaffold_98	Phyra54902	34527	35227	gwEuk.98.14.1	3851	607	24648	No_constitutive_exon_found_in_species
GGTCAACGGGCAGGTTTACATCAGCATCAGCAGCGACGAGGGCGAAAGAGGA	75024	75385	74974	75026	1	scaffold_98	Phyra83858	74852	78893	fgenesh1_pg.C_scaffold_98000020	3851	607	24648	No_constitutive_exon_found_in_species
CTGCGTGGAAGGCGGACGGACGCCTGGTGGAGAGCGACTGGGACGAGGAGGA	107552	107853	107903	107851	-1	scaffold_98	Phyra96705	106917	109372	C_scaffold_98000019	3851	607	24648	No_constitutive_exon_found_in_species
AATTACGCTCGGTAGTAGGACAAACACCTACTTCGACTGGTGGGGTGGAGGT	122055	122618	122668	122616	-1	scaffold_98	Phyra83876	122055	123808	fgenesh1_pg.C_scaffold_98000038	3851	607	24648	No_constitutive_exon_found_in_species
TTGGACTCTCCAGGGTGGTGGGGTGGTGGTGGTGGTGGTGGGGACGACAGGC	16478	16768	16818	16766	-1	scaffold_102	Phyra84022	16478	19365	fgenesh1_pg.C_scaffold_102000004	3851	607	24648	No_constitutive_exon_found_in_species
GACACCATATAGCCCACTTACTTTTCTCTTATTTGGTCCAATGGGAGCAGAA	58778	58840	58890	58838	-1	scaffold_102	Phyra84033	58051	59083	fgenesh1_pg.C_scaffold_102000015	3851	607	24648	No_constitutive_exon_found_in_species
GTGCTTTTACGGCTTAAAACGGTACGATTGACATACACTGTGGTGGGTAGAT	66886	67389	67439	67387	-1	scaffold_102	Phyra84037	66886	68165	fgenesh1_pg.C_scaffold_102000019	3851	607	24648	No_constitutive_exon_found_in_species
AACCTTTGATGTTGGTGATAGCTAACGATGCACCGTTTGCATGCGGGCAGAT	71728	71930	71980	71928	-1	scaffold_102	Phyra39201	71586	72383	gwEuk.102.24.1	3851	607	24648	No_constitutive_exon_found_in_species
TGCATCTAGTAGTGACGCGTAACTGTGTGTGTTGCTGTCTGGGTGGGAAGAT	129514	129707	129757	129705	-1	scaffold_101	Phyra84015	127327	130109	fgenesh1_pg.C_scaffold_101000025	3851	607	24648	No_constitutive_exon_found_in_species
GAAGTGGGGGTGCTGATGAGGAATATTTGGGTTTCTGTTGAGGGTTGTAGTT	60207	60366	60157	60209	1	scaffold_103	Phyra84088	59620	61038	fgenesh1_pg.C_scaffold_103000019	3851	607	24648	No_constitutive_exon_found_in_species
GCAGGTGCAGACTCTTGTAGCCGCGCAGACGGAGGACGGGGGTAGTGCAGTG	124861	125029	124811	124863	1	scaffold_103	Phyra96761	124197	126199	C_scaffold_103000007	3851	607	24648	No_constitutive_exon_found_in_species
CTTCAGTCGCCCCGACGTGAGTAAAGAGCTGAGGGTTTTGGGGCTTGAAGAG	141390	141538	141588	141536	-1	scaffold_103	Phyra39250	141390	141874	gwEuk.103.26.1	3851	607	24648	No_constitutive_exon_found_in_species
TCCACGGCGACTACAGCAAGTCCAAGGGGGTACACGGGCACGGCGAGCAGCA	51533	51702	51752	51700	-1	scaffold_91	Phyra83574	51533	52678	fgenesh1_pg.C_scaffold_91000017	3851	607	24648	No_constitutive_exon_found_in_species
TGTTGGGTCATCAAACTCACTCGAAAGTGGCGCTTGCCCTGGGGCCAAAGTT	59796	59823	59746	59798	1	scaffold_104	Phyra72191	58523	59823	fgenesh1_pm.C_scaffold_104000002	3851	607	24648	No_constitutive_exon_found_in_species
TGGTCTCATGATATTGTGTGTTGTTTGCGTGAATGTTGTTGGGACAACAGGA	60728	60870	60678	60730	1	scaffold_104	Phyra84124	59989	61044	fgenesh1_pg.C_scaffold_104000012	3851	607	24648	No_constitutive_exon_found_in_species
GTTGCTTGCAGGCTTACATGGCTGACCCAAATGGTGTGCTCGGGATGCAGGC	48341	49017	48291	48343	1	scaffold_97	Phyra72160	47459	49608	fgenesh1_pm.C_scaffold_97000001	3851	607	24648	No_constitutive_exon_found_in_species
TCTAAAATGGTTTCACTTCGGCTCTACGGGCTGCTGCTTTGGGTTGCAAGTC	67373	68726	68776	68724	-1	scaffold_97	Phyra96680	64402	70064	C_scaffold_97000001	3851	607	24648	No_constitutive_exon_found_in_species
GTTTTTTTGCGTTGGAATTTGTGCTGATGATCTTTGTGGTGGGTATGCAGTG	80059	80283	80333	80281	-1	scaffold_97	Phyra83822	80059	80726	fgenesh1_pg.C_scaffold_97000021	3851	607	24648	No_constitutive_exon_found_in_species
TGGTCTGTTGACCGTACTCCACGCTCCGCGTCTTTATCTCCGGGGCACAGCC	15290	15665	15715	15663	-1	scaffold_109	Phyra84300	13977	15739	fgenesh1_pg.C_scaffold_109000006	3851	607	24648	No_constitutive_exon_found_in_species
GCTCGGAGGCTATCTCGACTCTTTGCATTCTTACTCTCGTACCGGGGCAGTG	16631	16723	16581	16633	1	scaffold_106	Phyra96779	15365	19669	C_scaffold_106000004	3851	607	24648	No_constitutive_exon_found_in_species
CCGAAGAGAGCCCTCGCTAATTGTGTGCTGGTGTATTTTTTTGGGAGCAGCC	39015	39216	39266	39214	-1	scaffold_106	Phyra96780	36695	40103	C_scaffold_106000005	3851	607	24648	No_constitutive_exon_found_in_species
TGATATTGTAGAGTTTGGTGTTTGAGGTGGCTGATGGTGTGGGTGGATAGGT	51501	52532	51451	51503	1	scaffold_106	Phyra84204	50867	52532	fgenesh1_pg.C_scaffold_106000018	3851	607	24648	No_constitutive_exon_found_in_species
CGACAACCCCGCCGGTGATCCAGATGAGGACGAGGAGATCCGACCGGGAGCT	14238	14636	14686	14634	-1	scaffold_111	Phyra39948	14238	20895	gwEuk.111.5.1	3851	607	24648	No_constitutive_exon_found_in_species
GGCGACAAATCCGACAACAAGGGTGGAGATGGCGTGACACTCGGGACGAGGT	57814	58474	57764	57816	1	scaffold_111	Phyra84362	57558	59176	fgenesh1_pg.C_scaffold_111000006	3851	607	24648	No_constitutive_exon_found_in_species
TCCTTCCTCACCCAGGACGGCGCCGTGTTCCTCTTTGGCGGGCAGAGCAGAG	71249	71521	71571	71519	-1	scaffold_110	Phyra96832	67000	72021	C_scaffold_110000008	3851	607	24648	No_constitutive_exon_found_in_species
TAGTCTATTCAATTGAACAAGGTGATGAAGCTGACGGCGGTGGGATGTAGGC	43381	43475	43331	43383	1	scaffold_113	Phyra84433	42899	43741	fgenesh1_pg.C_scaffold_113000012	3851	607	24648	No_constitutive_exon_found_in_species
GCGCGGGGTGTATTGGCCTCCACCGACACATTTTCTGGGTGGACTGGCAGTA	4735	4762	4812	4760	-1	scaffold_114	Phyra84464	4735	8682	fgenesh1_pg.C_scaffold_114000003	3851	607	24648	No_constitutive_exon_found_in_species
ATGCGGACTCAATTCATGCTTGTTTGTTGCGTTCTTTTGCTGGGATGCAGAC	102095	102232	102282	102230	-1	scaffold_114	Phyra84489	102095	103246	fgenesh1_pg.C_scaffold_114000028	3851	607	24648	No_constitutive_exon_found_in_species
GTTGTTTCTGGTGAATGGGAAGCTGATGATGGTTGTTGTGGGGTGAACAGAT	9226	9365	9415	9363	-1	scaffold_117	Phyra72250	8182	10002	fgenesh1_pm.C_scaffold_117000002	3851	607	24648	No_constitutive_exon_found_in_species
CTCGGAAGCAAGCACCTGCATCCCGAGAGCATCTACCTACACTGCGGGAGTC	74151	75120	74101	74153	1	scaffold_116	Phyra84556	72537	75120	fgenesh1_pg.C_scaffold_116000025	3851	607	24648	No_constitutive_exon_found_in_species
GATTCGCTGGAGATTGTGGCACAAGGAGCGTGCTCTAGTAGGGAGAACAGCG	94387	94543	94593	94541	-1	scaffold_116	Phyra96881	92673	94737	C_scaffold_116000008	3851	607	24648	No_constitutive_exon_found_in_species
CCAGGAACAAGGATCAGGCGGACGCAGAGTTGAAGTAGCTCCGGGAACAGCA	11418	12123	11368	11420	1	scaffold_118	Phyra84597	10770	14053	fgenesh1_pg.C_scaffold_118000004	3851	607	24648	No_constitutive_exon_found_in_species
TCCCAGGGACAAATCCACTTGGCCACGTACGAAACTACTTCGGGGAGCAGCT	31850	31860	31910	31858	-1	scaffold_118	Phyra96897	29637	32910	C_scaffold_118000009	3851	607	24648	No_constitutive_exon_found_in_species
GAATATGGGGTACTGACCTGCGGTGGCTTTGCGTATTGGGGTGGGTGCAGTA	15494	15583	15633	15581	-1	scaffold_107	Phyra84230	15494	16218	fgenesh1_pg.C_scaffold_107000007	3851	607	24648	No_constitutive_exon_found_in_species
TTGACGTCACGATTCCAGCCACCACATCTTCAATTTGGGGAAATGTGCAGTT	72199	72289	72149	72201	1	scaffold_107	Phyra96803	71243	72729	C_scaffold_107000016	3851	607	24648	No_constitutive_exon_found_in_species
GATTTCAACGTCAGCCTGTTCTTTGATATAAAGTGTGATGGGAATATCAGCG	104558	104618	104508	104560	1	scaffold_107	Phyra96810	103620	104618	C_scaffold_107000023	3851	607	24648	No_constitutive_exon_found_in_species
TGCACGTGTCTGACTCCTGTGTGTTGTGCTTTTAATTGTTGGGGTTGCAGGT	111387	111497	111547	111495	-1	scaffold_107	Phyra96812	110936	112272	C_scaffold_107000025	3851	607	24648	No_constitutive_exon_found_in_species
CCGGACTGCAAAATGTTTCTTCGCGGAGCTTGCACGCGGGAAAACTGCAGGT	113751	113915	113701	113753	1	scaffold_107	Phyra96815	112423	115980	C_scaffold_107000028	3851	607	24648	No_constitutive_exon_found_in_species
TCTGAACCCCCTTCAAACTCGTTCTCATTCCGACAATGGGGGCGTACGAGGC	84065	84272	84015	84067	1	scaffold_121	Phyra96917	81173	86327	C_scaffold_121000008	3851	607	24648	No_constitutive_exon_found_in_species
CTAGGACAGGAGTTGATTGTTTTGTTGTGGTGCTCGGGTGGGATGCGCAGAA	18113	20051	18063	18115	1	scaffold_122	Phyra84710	17420	20051	fgenesh1_pg.C_scaffold_122000003	3851	607	24648	No_constitutive_exon_found_in_species
GCACTTAACCTCCGGATAACTCAAAACTGAACTTTGCGTGATGGGCGCAGGA	56844	57478	57528	57476	-1	scaffold_122	Phyra84715	56844	57713	fgenesh1_pg.C_scaffold_122000008	3851	607	24648	No_constitutive_exon_found_in_species
TGCCGACTCGTGCCAGCGTGAACAGTCTCATATGGTACGTAAGGGAGCAGCA	66121	66353	66071	66123	1	scaffold_123	Phyra84751	63125	66353	fgenesh1_pg.C_scaffold_123000023	3851	607	24648	No_constitutive_exon_found_in_species
TTTTGTTTGCAGGTTGTGCTAACTTCTTCTCATAATGCATGGGATTACAGGG	11929	12040	11879	11931	1	scaffold_125	Phyra84779	9908	12040	fgenesh1_pg.C_scaffold_125000003	3851	607	24648	No_constitutive_exon_found_in_species
AAATGTTGGTTGTAATAATGATTTTACTGTATACTGTGTGCGGGGGACAGGC	22050	22119	22000	22052	1	scaffold_125	Phyra96936	21616	23802	C_scaffold_125000002	3851	607	24648	No_constitutive_exon_found_in_species
GCGGGAGTGTAGCAAACATTTCAATACCAATCTCTTCTGTTGGGGAGCAGGA	77477	77606	77427	77479	1	scaffold_125	Phyra96945	75793	78693	C_scaffold_125000011	3851	607	24648	No_constitutive_exon_found_in_species
TATTAGGAAATGTGCTGTATTGTCACTACTTAATGGGGGTGATGAAACAGGA	20123	20321	20371	20319	-1	scaffold_127	Phyra96955	18607	23035	C_scaffold_127000003	3851	607	24648	No_constitutive_exon_found_in_species
TGAAGTGGCTGGAAGTAAGACGCCTACAGAGGAGGGGGGAAATGAAGAAGCG	26679	26831	26881	26829	-1	scaffold_127	Phyra96957	26021	27258	C_scaffold_127000005	3851	607	24648	No_constitutive_exon_found_in_species
CACGTCAGGACTTGCGGTGACTAGCCACCGTGTCGAGAAGGGGTGGGTAGCC	80454	80673	80404	80456	1	scaffold_127	Phyra96967	79895	82904	C_scaffold_127000015	3851	607	24648	No_constitutive_exon_found_in_species
GATTGGGAGGGTGCAGGCGGACATTGCGGTGGCGAGCAGTGGGAATGCAGTG	80730	81129	80680	80732	1	scaffold_127	Phyra96967	79895	82904	C_scaffold_127000015	3851	607	24648	No_constitutive_exon_found_in_species
GCTTTACAGCGCGATTCTGGCAAGAAGTGTTTACACTTCTTGGGACGCAGTT	87190	87340	87390	87338	-1	scaffold_128	Phyra84889	86790	89164	fgenesh1_pg.C_scaffold_128000032	3851	607	24648	No_constitutive_exon_found_in_species
AGTCGCCGCACTCGTCCCCGACGTTTTGCTTGCGTAAACCCAATGGGAAGTG	61908	62254	62304	62252	-1	scaffold_129	Phyra84898	60551	64907	fgenesh1_pg.C_scaffold_129000005	3851	607	24648	No_constitutive_exon_found_in_species
GTGGAGTGGCGGATTAAAACCTCAGGATTATTCTCTATTTTGGGATGTAGAC	66069	67429	67479	67427	-1	scaffold_133	Phyra41277	65596	67601	gwEuk.133.25.1	3851	607	24648	No_constitutive_exon_found_in_species
CACGGCCTCCAGGCTCGGCTCTCCTAGCAGCTCTGCCAGTGGCTCGGGAGGA	84210	84380	84430	84378	-1	scaffold_133	Phyra97025	82141	87430	C_scaffold_133000009	3851	607	24648	No_constitutive_exon_found_in_species
GTCGCGACAGGTCCGTTAAATCCTCCTAGTGACGCCTCAGCGGGTAATAGGC	50214	50662	50164	50216	1	scaffold_132	Phyra97006	49091	50662	C_scaffold_132000004	3851	607	24648	No_constitutive_exon_found_in_species
GTTCAACTGGGACAGGATCTGACGAGGTGGCGGTTTTGTGATGGGTACAGGA	59489	59613	59663	59611	-1	scaffold_132	Phyra84965	59376	60149	fgenesh1_pg.C_scaffold_132000017	3851	607	24648	No_constitutive_exon_found_in_species
TATTTGACACGGTAGCGTTGCCAGATGCCACTCAAACTAGCGTAGGGCAGAC	75929	76075	76125	76073	-1	scaffold_132	Phyra97016	75087	78170	C_scaffold_132000014	3851	607	24648	No_constitutive_exon_found_in_species
GAAGTGGTGACTCTTCATCGTACTGCCAAGTTTGCCATGTCGGGGTGGAGTG	32147	32325	32097	32149	1	scaffold_130	Phyra96986	31067	33163	C_scaffold_130000002	3851	607	24648	No_constitutive_exon_found_in_species
TTTCCCTGCCCGTTCACGAGTCGCGACTCGATACAAGCAGCAGGGCACAGAG	40192	40670	40142	40194	1	scaffold_130	Phyra96993	39266	43826	C_scaffold_130000009	3851	607	24648	No_constitutive_exon_found_in_species
TTTGGTGGTGCACTTTGTTGCTGATGTTTTGGTGTTTGGTGGGTGACTAGCT	72159	72204	72254	72202	-1	scaffold_130	Phyra84918	71718	72931	fgenesh1_pg.C_scaffold_130000019	3851	607	24648	No_constitutive_exon_found_in_species
CCGGGGATGAAGCCCCGTCCAAAGCAGGAACAACAACGACGACGGGGCAGCG	90678	90787	90628	90680	1	scaffold_130	Phyra84921	87974	91908	fgenesh1_pg.C_scaffold_130000022	3851	607	24648	No_constitutive_exon_found_in_species
GCTTCACAGCACGATTCTGGCAAGAAGTGTTTACACTTCTTGGGACGCAGTT	40324	40450	40500	40448	-1	scaffold_135	Phyra85040	37341	40539	fgenesh1_pg.C_scaffold_135000007	3851	607	24648	No_constitutive_exon_found_in_species
TGAGGACGAGTGCAAGAAGTTCGCCCGATGAAGTCGCCAAAAGGGAGAAGCG	66585	66655	66705	66653	-1	scaffold_139	Phyra85068	66017	66984	fgenesh1_pg.C_scaffold_139000005	3851	607	24648	No_constitutive_exon_found_in_species
AAGTAAAGGGAACGGGCATGTCCTAGTCAGACTGGCTGACGGGACTGTAGTG	72702	72899	72949	72897	-1	scaffold_139	Phyra85070	72493	74122	fgenesh1_pg.C_scaffold_139000007	3851	607	24648	No_constitutive_exon_found_in_species
GACACCTTCGCTTTCGCCGAAGAAGCCTGTTTTCTTAAAAACATGGGAAGAA	62283	62698	62233	62285	1	scaffold_140	Phyra97049	61096	65252	C_scaffold_140000005	3851	607	24648	No_constitutive_exon_found_in_species
AGTATGGGATCCGTGAGTTCTGCAAGTTTGCCACGATGATGGGACAAAAGGT	51532	52020	52070	52018	-1	scaffold_142	Phyra85131	51431	52634	fgenesh1_pg.C_scaffold_142000021	3851	607	24648	No_constitutive_exon_found_in_species
GCTTTACAGCGCGATTCTGGCAAGAAGTGTTTACACTTCTTGGGACGCAGTT	45558	46061	45508	45560	1	scaffold_144	Phyra85138	42174	46108	fgenesh1_pg.C_scaffold_144000004	3851	607	24648	No_constitutive_exon_found_in_species
GTCGGTCCCGAAAACCGCTGTGCTTTGATTGTTCGACTCTATATGGGAAGTC	14219	17115	14169	14221	1	scaffold_146	Phyra85151	10562	17341	fgenesh1_pg.C_scaffold_146000003	3851	607	24648	No_constitutive_exon_found_in_species
AGCAGGTGGATGCCAATACAGCGATACTATCGGATCATACTGGGAACCAGCA	35563	36038	36088	36036	-1	scaffold_151	Phyra97068	35128	40232	C_scaffold_151000006	3851	607	24648	No_constitutive_exon_found_in_species
GGTGAACGCACTGAGACTGACGAGTGTCTGTGCTGGTTTGGGACTGACAGTG	10477	11845	11895	11843	-1	scaffold_149	Phyra85166	10477	12465	fgenesh1_pg.C_scaffold_149000002	3851	607	24648	No_constitutive_exon_found_in_species
GTTGCGCACCTTCCGGATGTTCGCCGACAAACTCACTCGTATCGGGCAAGCT	21427	21602	21652	21600	-1	scaffold_155	Phyra97074	16188	22531	C_scaffold_155000001	3851	607	24648	No_constitutive_exon_found_in_species
TTATTTGAAGGAATTGAAGACTGAGAGTTTTTTGTGATGGGTTGATGAAGGA	13397	15981	13347	13399	1	scaffold_156	Phyra85240	12821	16189	fgenesh1_pg.C_scaffold_156000010	3851	607	24648	No_constitutive_exon_found_in_species
GTGTTTAATTTGCTTGCTATAATGTATGTGATATGTAGCTGGGGGCTAAGCG	45333	45867	45283	45335	1	scaffold_160	Phyra42585	44229	46502	gwEuk.160.23.1	3851	607	24648	No_constitutive_exon_found_in_species
TGGAATCTCCCGCGACAGATCTTTTTTCGACTTTGTGCGGGACGAACCAGAC	51246	51255	51196	51248	1	scaffold_162	Phyra85313	48556	51255	fgenesh1_pg.C_scaffold_162000005	3851	607	24648	No_constitutive_exon_found_in_species
GTGCGAGAAAATAGGTATCTCACGCTTTTTTCGTGGCTTTTTGGGAGCAGAG	11650	11836	11886	11834	-1	scaffold_167	Phyra97106	10172	12197	C_scaffold_167000001	3851	607	24648	No_constitutive_exon_found_in_species
GAACCAGAGTGCAGACAAGTTAGCGAGTGAAGCTCTCCAACGGGGCGAAGGG	6120	6558	6608	6556	-1	scaffold_172	Phyra85373	4942	9066	fgenesh1_pg.C_scaffold_172000001	3851	607	24648	No_constitutive_exon_found_in_species
CTGGAGGGGCTTATACCGAAGTGTTCAGCGCTATGTGGGAGAATGTACAGAT	4942	6009	6059	6007	-1	scaffold_172	Phyra85373	4942	9066	fgenesh1_pg.C_scaffold_172000001	3851	607	24648	No_constitutive_exon_found_in_species
TGGTGTTCTAGGCACTCTGTGTTTAATCGTTTGTTGCTGCGGGCGAACAGGT	6617	6699	6749	6697	-1	scaffold_175	Phyra85391	5454	7217	fgenesh1_pg.C_scaffold_175000003	3851	607	24648	No_constitutive_exon_found_in_species
GCTGAGGTGGGGAGGTCTGAGCTAACAGAATCTGGCGTGTAATTGGGTAGCT	8111	10157	8061	8113	1	scaffold_175	Phyra85392	7352	10157	fgenesh1_pg.C_scaffold_175000004	3851	607	24648	No_constitutive_exon_found_in_species
CTAGGACAGGAGTTGATTGTTTTGTTGTGGTGCTCGGGTGGGATGCGCAGAA	40457	42395	40407	40459	1	scaffold_192	Phyra85450	39764	42395	fgenesh1_pg.C_scaffold_192000003	3851	607	24648	No_constitutive_exon_found_in_species
AGGCGTTCAAGAAGTTTCTCAAGGAGGCAGAAACAAGTGCGGGCATCAAGGT	8864	8884	8814	8866	1	scaffold_219	Phyra85530	8348	8884	fgenesh1_pg.C_scaffold_219000001	3851	607	24648	No_constitutive_exon_found_in_species
AAGGCTAACCGAAACGAATTTCCCCTCAAGACGCTACTGAGGGCTAACAGCG	49	621	671	619	-1	scaffold_220	Phyra85532	49	786	fgenesh1_pg.C_scaffold_220000001	3851	607	24648	No_constitutive_exon_found_in_species
TACTATGCGTAACCTTACTGACTTTGTGTTCTTGGTGTGTGGCTGGGCAGAT	6016	6178	6228	6176	-1	scaffold_251	Phyra85590	5631	8820	fgenesh1_pg.C_scaffold_251000002	3851	607	24648	No_constitutive_exon_found_in_species
GGTTGCTGTCTGGTGTCGTTGAGGCTCACAAAAGTGTTGGGAATGGACAGCG	11698	11919	11648	11700	1	scaffold_266	Phyra97146	11369	13200	C_scaffold_266000007	3851	607	24648	No_constitutive_exon_found_in_species
CGAAGTTGGGGGCAAACTCATCGTCCACCCGCCGAACACTACGGGTACAGCA	30215	30549	30599	30547	-1	scaffold_266	Phyra85626	30215	31420	fgenesh1_pg.C_scaffold_266000014	3851	607	24648	No_constitutive_exon_found_in_species
CATGGGAGGTAGTGAAGGCGGTGAAGGTGTACCTCTACCCTCGGGTGGAGTA	7441	8129	8179	8127	-1	scaffold_271	Phyra85646	6747	12889	fgenesh1_pg.C_scaffold_271000003	3851	607	24648	No_constitutive_exon_found_in_species
GATTTAGACTAATGGAAACTAACATCATTTTGATTTACTCGGGACTTAAGGG	15579	16320	16370	16318	-1	scaffold_276	Phyra85662	15151	17361	fgenesh1_pg.C_scaffold_276000003	3851	607	24648	No_constitutive_exon_found_in_species
GTGGTGAGATCGCGTGTAAAGCTTCAGGCCTGTTGCTGTTGGGCCAAAAGGC	7653	8147	7603	7655	1	scaffold_281	Phyra85680	5642	9585	fgenesh1_pg.C_scaffold_281000002	3851	607	24648	No_constitutive_exon_found_in_species
AGATCATTGCTGTCGAAACCGGAGTGGGTATCTACTCTCCGGGGTGAGAGGA	8729	9408	9458	9406	-1	scaffold_177	Phyra85398	8078	9681	fgenesh1_pg.C_scaffold_177000002	3851	607	24648	No_constitutive_exon_found_in_species
GTACGTGGGCTCGTGCGACTTGTCCGGCTAACCTTTAATGTTGAGGGTAGTG	8745	9113	9163	9111	-1	scaffold_303	Phyra85758	8745	10621	fgenesh1_pg.C_scaffold_303000004	3851	607	24648	No_constitutive_exon_found_in_species
GTTGTACACTTAGCAGAGATCTGATTAGCTTTTTGTGGTGTGGGATGCAGAA	16768	18166	18216	18164	-1	scaffold_306	Phyra85768	15054	18930	fgenesh1_pg.C_scaffold_306000004	3851	607	24648	No_constitutive_exon_found_in_species
GCTTTACAGCGCGATTCTGGCAAGAAGTGTTTACACTTCTTGGGACGCAGTT	2256	2510	2206	2258	1	scaffold_353	Phyra85896	162	2793	fgenesh1_pg.C_scaffold_353000001	3851	607	24648	No_constitutive_exon_found_in_species
ATCATGGGGTGGGCAGTTTGTGTGGCAATGTTGCTTGCTATGGGGTGCAGTC	6402	6864	6914	6862	-1	scaffold_380	Phyra85937	3137	7316	fgenesh1_pg.C_scaffold_380000002	3851	607	24648	No_constitutive_exon_found_in_species
TTGGTGACGCAAGTGAAGCCTGTGAAGGGGGAATGCTGTCGGGATTGTAGCT	1526	1537	1476	1528	1	scaffold_387	Phyra85945	335	1537	fgenesh1_pg.C_scaffold_387000001	3851	607	24648	No_constitutive_exon_found_in_species
GGAGCCCGATCCTTTTGGATTCGGGCGCGTCACGCCACCTGACGGGCCAGCT	12634	13191	13241	13189	-1	scaffold_412	Phyra86000	9204	13506	fgenesh1_pg.C_scaffold_412000003	3851	607	24648	No_constitutive_exon_found_in_species
CTACACAGTGAAGGAGAAACAGGTCTGCGTCCTGCTTGCACGGGATGTAGGG	9066	9234	9016	9068	1	scaffold_440	Phyra86060	8993	9967	fgenesh1_pg.C_scaffold_440000003	3851	607	24648	No_constitutive_exon_found_in_species
CGCAGGACAAGGGTGTTTAGCACGAGATTGATCTCGTGCCGGGAACGAAGTA	3568	4197	3518	3570	1	scaffold_424	Phyra86025	3205	5205	fgenesh1_pg.C_scaffold_424000002	3851	607	24648	No_constitutive_exon_found_in_species
CTAGGACAGGAGTTGATTGTTTTGTTGTGGTGCTCGGGTGGGATGCGCAGAA	5389	5998	6048	5996	-1	scaffold_430	Phyra86040	5280	9781	fgenesh1_pg.C_scaffold_430000001	3851	607	24648	No_constitutive_exon_found_in_species
GCTTTACAGCGCGATTCTGGCAAGAAGTGTTTACACTTCTTGGGACGCAGTT	6405	6672	6722	6670	-1	scaffold_484	Phyra86139	6405	11229	fgenesh1_pg.C_scaffold_484000002	3851	607	24648	No_constitutive_exon_found_in_species
AATGTCCTCTATCATGACATTCCGTGATTCCCACGTATCGTGTTGGGGAGGA	8990	9347	8940	8992	1	scaffold_525	Phyra86192	6037	9347	fgenesh1_pg.C_scaffold_525000001	3851	607	24648	No_constitutive_exon_found_in_species
GTTTTGCAAGTGCAAGTGCAATATATGGTGCTAATTTGTGTTGGGAGCAGAT	3541	3872	3491	3543	1	scaffold_606	Phyra86303	2973	3872	fgenesh1_pg.C_scaffold_606000003	3851	607	24648	No_constitutive_exon_found_in_species
CAAGTGGAACTGTAGTTATCAAGGACGTCGGTAATTACACGCGGGCACAGAT	6715	7585	7635	7583	-1	scaffold_605	Phyra86300	6715	9564	fgenesh1_pg.C_scaffold_605000003	3851	607	24648	No_constitutive_exon_found_in_species
GGTTGTCGTGCTCAGCCACGGAGATGTGCTCTACTCTACCGGGACCAAAGTG	6422	6432	6372	6424	1	scaffold_609	Phyra86310	140	6902	fgenesh1_pg.C_scaffold_609000001	3851	607	24648	No_constitutive_exon_found_in_species
GCTTTACAGCGCGATTCTGGCAAGAAGTGTTTACACTTCTTGGGACGCAGTT	1306	1560	1610	1558	-1	scaffold_643	Phyra86362	1010	4334	fgenesh1_pg.C_scaffold_643000001	3851	607	24648	No_constitutive_exon_found_in_species
GTTGTTATGTGGAGAGTGCTGATTGAGTGCGTGCTTAAATAACTGGGTAGAT	5795	5917	5745	5797	1	scaffold_650	Phyra52084	5392	6143	gwEuk.650.8.1	3851	607	24648	No_constitutive_exon_found_in_species
AAGCAAAGGGAACGGCCATGTCCTAGTCAGACTGGCTGACGGGACTGTAGTG	4224	5068	5118	5066	-1	scaffold_691	Phyra86423	1444	8983	fgenesh1_pg.C_scaffold_691000002	3851	607	24648	No_constitutive_exon_found_in_species
TGTCGATGGACGATTTCCTGGCACAACTGAAAGCCGGGGCAATCGCGGAGAT	3274	4175	4225	4173	-1	scaffold_691	Phyra86423	1444	8983	fgenesh1_pg.C_scaffold_691000002	3851	607	24648	No_constitutive_exon_found_in_species
GGGGGTATTATTCTGGTCCTGACTGTGGTGTGCACGATATGATGGGACAGAG	6862	6946	6996	6944	-1	scaffold_784	Phyra53139	6502	7148	gwEuk.784.1.1	3851	607	24648	No_constitutive_exon_found_in_species
TGATGGGACGCTGTTTATGCTACGGGGATTACGGGACACGTGGGTACAAGAC	8	1178	1228	1176	-1	scaffold_798	Phyra86541	8	1670	fgenesh1_pg.C_scaffold_798000001	3851	607	24648	No_constitutive_exon_found_in_species
GTGGAGTCGTGCGCTACTAAGACGAATTTCCCGGGACTCGAAGGGGTGAGTT	6683	7440	7490	7438	-1	scaffold_1013	Phyra86676	6524	8103	fgenesh1_pg.C_scaffold_1013000001	3851	607	24648	No_constitutive_exon_found_in_species
AGAATGGAGGTGGAGAAGCTGCGCCGTGCTGAACTACGACGTGGGCAGAGCG	7379	7996	7329	7381	1	scaffold_1071	Phyra86697	7332	7996	fgenesh1_pg.C_scaffold_1071000001	3851	607	24648	No_constitutive_exon_found_in_species
TGCTGTGTGATAAATCGGAGTGATGTGCTTACGTGCTTGTGGGGCTGCAGTT	673	831	881	829	-1	scaffold_1130	Phyra86722	673	1574	fgenesh1_pg.C_scaffold_1130000001	3851	607	24648	No_constitutive_exon_found_in_species
AATTTTTGCACCGGATGGCGCTGACTTTTGGCGGTGGTGACGGGACGAAGTT	6983	7082	6933	6985	1	scaffold_1140	Phyra40180	6753	7571	gwEuk.1140.1.1	3851	607	24648	No_constitutive_exon_found_in_species
AAGCAAAGGGAACGGGCATGTCCTAGTCAGACTGGCTGACGGGACTGTAGTG	1203	3106	3156	3104	-1	scaffold_1136	Phyra86727	210	4402	fgenesh1_pg.C_scaffold_1136000001	3851	607	24648	No_constitutive_exon_found_in_species
GATTTAGACTAATGGAAACTAACATCATTTTGATTTACTCGGGACTTAAGGG	6664	7105	6614	6666	1	scaffold_1279	Phyra86778	5609	7105	fgenesh1_pg.C_scaffold_1279000001	3851	607	24648	No_constitutive_exon_found_in_species
CGGTGATCGTTCCTCGGTCGCCGGCTGCCACGCCTCTGGCTGCGGGCGAGGG	752	1656	1706	1654	-1	scaffold_1298	Phyra86808	101	2771	fgenesh1_pg.C_scaffold_1298000001	3851	607	24648	No_constitutive_exon_found_in_species
GCCATTTACGGTACCCAATCCGAGGTTCGTTGGGTTGGGGAGTGGATTAGAG	2261	2848	2211	2263	1	scaffold_1436	Phyra86992	2069	3267	fgenesh1_pg.C_scaffold_1436000001	3851	607	24648	No_constitutive_exon_found_in_species
AGATCATTGCTATCGAAACCGGAGTGGGTATCTACTCTCCGGGTGGAGAGGG	336	1016	1066	1014	-1	scaffold_1429	Phyra86985	114	1241	fgenesh1_pg.C_scaffold_1429000001	3851	607	24648	No_constitutive_exon_found_in_species
GTACACGGGGACTCGCCAACCCCAAAAAGTCGGACTGGGCATGAGCTGAGGA	2736	2838	2686	2738	1	scaffold_1469	Phyra87024	1950	4550	fgenesh1_pg.C_scaffold_1469000001	3851	607	24648	No_constitutive_exon_found_in_species
AAAAGGTCGACAAAATGAACGACAAACCGGACAAAACTATGCTGGGAAAGCG	2679	2771	2821	2769	-1	scaffold_1521	Phyra87061	2679	3236	fgenesh1_pg.C_scaffold_1521000001	3851	607	24648	No_constitutive_exon_found_in_species
GGTTATTGACAACATTTGTATGATCAGGTGGTTAATTTTTTGGGACGAAGTG	14	163	213	161	-1	scaffold_1588	Phyra87123	14	636	fgenesh1_pg.C_scaffold_1588000001	3851	607	24648	No_constitutive_exon_found_in_species
TGACTGGGATAAGGCGACGTGGTATTGATGGAAATGACGTGGGGCAACAGGA	1924	1991	1874	1926	1	scaffold_1545	Phyra87084	323	2611	fgenesh1_pg.C_scaffold_1545000001	3851	607	24648	No_constitutive_exon_found_in_species
ACTGGCTCCAGACGCCTCAGCGAGCGGCGAATGCAGCGACCAGTGGGAAGAC	853	1261	1311	1259	-1	scaffold_1671	Phyra87207	10	3026	fgenesh1_pg.C_scaffold_1671000001	3851	607	24648	No_constitutive_exon_found_in_species
CACACATGTGCAAGACACGCGACGCGTTTCAAGAGTACTCGGGTGTAAAGAC	1062	1151	1012	1064	1	scaffold_1590	Phyra87125	309	1151	fgenesh1_pg.C_scaffold_1590000001	3851	607	24648	No_constitutive_exon_found_in_species
GCTTTACAGCGCGATTCTGGCAAGAAGTGTTTACACTTCTTGGGACGCAGTT	802	952	1002	950	-1	scaffold_1864	Phyra87349	708	3733	fgenesh1_pg.C_scaffold_1864000001	3851	607	24648	No_constitutive_exon_found_in_species
AATTACGCTCGGTAGTAGGACAAACACCTACTTCGACTGGTGGGGTGGAGGT	2889	3452	2839	2891	1	scaffold_1911	Phyra87384	94	3452	fgenesh1_pg.C_scaffold_1911000001	3851	607	24648	No_constitutive_exon_found_in_species
TACCTCCAAGCGACGCCTACGCATGGACTCGAGTTCTCACGGGAAGACAGCC	512	1047	1097	1045	-1	scaffold_2178	Phyra87566	512	3485	fgenesh1_pg.C_scaffold_2178000001	3851	607	24648	No_constitutive_exon_found_in_species
GCGGTACCTCCAAGCGACGCCTACGCACGGACTCGAGTTCTCACGGGAAGAC	39	337	387	335	-1	scaffold_2018	Phyra87462	39	3585	fgenesh1_pg.C_scaffold_2018000001	3851	607	24648	No_constitutive_exon_found_in_species
GGCGATACTGGGTATCGTCACGGGCAATAAAAAAACTAAGGGACCAGCAGGC	2813	2873	2923	2871	-1	scaffold_2032	Phyra87472	2813	3508	fgenesh1_pg.C_scaffold_2032000001	3851	607	24648	No_constitutive_exon_found_in_species
ATTCTGGTGAGGGGCTTGTGAAATTTGACTTCAGGTGTTGAGGGCTGCAGGT	2650	3156	2600	2652	1	scaffold_2071	Phyra87494	2027	3450	fgenesh1_pg.C_scaffold_2071000002	3851	607	24648	No_constitutive_exon_found_in_species
TGGTCTGTTGACCGTACTCCACCCTCCGCGTCTTTATCTCCGGGGCACAGCC	404	1397	354	406	1	scaffold_2212	Phyra87587	66	1546	fgenesh1_pg.C_scaffold_2212000001	3851	607	24648	No_constitutive_exon_found_in_species
GAACACGTGCGAACCCGTGAACTTCTTAGACTTATGAGTTCACGGGGGAGGG	426	663	713	661	-1	scaffold_2424	Phyra45452	62	829	gwEuk.2424.1.1	3851	607	24648	No_constitutive_exon_found_in_species
GGTGGCCAGAGCTTGTTCTTGTGTGACGAGATCTCGACGGGACTGGATAGTG	144	276	94	146	1	scaffold_2453	Phyra87711	0	3240	fgenesh1_pg.C_scaffold_2453000001	3851	607	24648	No_constitutive_exon_found_in_species
ACGATCAACAAGTGCTGGACCAAGCAGAAGGACGAGAATCGGGGCCCAAGAC	2333	3222	2283	2335	1	scaffold_2456	Phyra87714	1132	3222	fgenesh1_pg.C_scaffold_2456000001	3851	607	24648	No_constitutive_exon_found_in_species
TTGGATCCCAGGGTACCGGAGTCCTGTAAGGTTCGTGGGTACGGACGTAGAC	721	881	671	723	1	scaffold_2492	Phyra87728	50	881	fgenesh1_pg.C_scaffold_2492000001	3851	607	24648	No_constitutive_exon_found_in_species
CTGGAGAGGTCTGTACCGAAGTGTCCAACGCTACATGGGAGAGTGCACAGAC	2897	3123	2847	2899	1	scaffold_2146	Phyra87546	76	3123	fgenesh1_pg.C_scaffold_2146000001	3851	607	24648	No_constitutive_exon_found_in_species
TGGATCTCCAGGAGTTGATCTTTTCGACAGTGTGCACGGACATGGGACAGCA	883	1413	1463	1411	-1	scaffold_2671	Phyra87780	883	1683	fgenesh1_pg.C_scaffold_2671000001	3851	607	24648	No_constitutive_exon_found_in_species
TGAAGGTGGATACTTTGATACAACCGGATGGTCGATGGGTAAATGTACAGAC	1834	1862	1912	1860	-1	scaffold_2692	Phyra87797	18	2720	fgenesh1_pg.C_scaffold_2692000001	3851	607	24648	No_constitutive_exon_found_in_species
TATGGGATGGATTATCGAATTAAGGCTGTGTGTTGTCAATGGGACTGCAGGG	1223	1279	1173	1225	1	scaffold_2705	Phyra87808	96	2498	fgenesh1_pg.C_scaffold_2705000001	3851	607	24648	No_constitutive_exon_found_in_species
ATGGTTGACAAGTGCTGGACCAAGTAGAAGGACGAGAATCGGGGCCCAAGAC	1791	1960	1741	1793	1	scaffold_2718	Phyra87818	1063	2694	fgenesh1_pg.C_scaffold_2718000002	3851	607	24648	No_constitutive_exon_found_in_species
AGTGACCTTCGAGAGCGACGGGTGCTTCGTATTGAGGGTCGGACAACAAGGG	2208	2418	2158	2210	1	scaffold_262	Phyra85597	30	2418	fgenesh1_pg.C_scaffold_262000001	3851	607	24648	No_constitutive_exon_found_in_species
GTGGAGTGGGAGGCAAAATACTGACGAACAAGTTGGGGATGAAACGGTAGAA	598	715	548	600	1	scaffold_2790	Phyra87866	0	1195	fgenesh1_pg.C_scaffold_2790000001	3851	607	24648	No_constitutive_exon_found_in_species
TCACCGGACAAGGAGTGGTCGTCGCCGGAGCCGTGGTGTCCGGCAGGGAGGT	451	707	757	705	-1	scaffold_2834	Phyra87905	5	2071	fgenesh1_pg.C_scaffold_2834000001	3851	607	24648	No_constitutive_exon_found_in_species
