# Supplementary material for: Widespread Separation of the Polypyrimidine Tract From 3′ AG by G Tracts in Association With Alternative Exons in Metazoa and Plants
Source: Front Genet. 2019 Jan 14;9:741. doi: 10.3389/fgene.2018.00741 (PMC6339879; doi:10.3389/fgene.2018.00741)
Supplement: DATA FILE S2 — Sequences of REPAG 3′ SS from each species of metazoa, plants and protists. [file Data_Sheet_2.zip › Supplementary data 2/Plants_Release38_selaginella_moellendorffii.txt]

REPA_GGG_Sequence	Exon_Start	Exon_End	Pos_-50	Pos_+2	Strand	Chromosome	GeneID	Gene_Start	Gene_End	Gene_Name	Number_of_REPAs	Number_of_REPAs_has_GGG	Number_of_Intron(Intra_genic_Region)	Upstream_Constitutive_Exon
GTTTCCTATATGTCAATCAAGAGCACCGAGCTCAATGGGGGGGCTGGCAGGT	259169	259258	259308	259256	-1	GL377565	SELMODRAFT_270153	257178	259591	None	13990	1573	162257	No_or_no_constitutive_exon
ATGCATATGGTGATACGCACTCCATGTAATAAATGGTGGGTGGCAAACAGGT	268883	268964	268833	268885	1	GL377565	SELMODRAFT_450418	268164	270179	None	13990	1573	162257	No_or_no_constitutive_exon
CACGTACGTGCATGCATGGCTATGGCGGCAATGGTTGACGGGAAAACCAGGT	307072	308111	308161	308109	-1	GL377565	SELMODRAFT_163526	307072	309624	None	13990	1573	162257	No_or_no_constitutive_exon
TCACTTTTTCCTTGTCTAGATTCTTATATTCTTTCGGTGTCGGGTGACAGTT	360295	360398	360448	360396	-1	GL377565	SELMODRAFT_75154	359686	360731	None	13990	1573	162257	No_or_no_constitutive_exon
GTGCTCTTGTTCATAAAAGGTAGTCTTCACCACTAACTGTGGGAGCGTAGGA	450549	450666	450716	450664	-1	GL377565	SELMODRAFT_451035	449700	452019	None	13990	1573	162257	No_or_no_constitutive_exon
AAGCGCGTGTGATCATCTGAAATCTCCAATGGCTGCTGTGTGATAGGGAGCG	462061	462262	462312	462260	-1	GL377565	SELMODRAFT_74114	460260	462567	None	13990	1573	162257	No_or_no_constitutive_exon
TCCAGCTGCTTGAACATAGCGTGCCATTCTTTTCCTTGACTGCAGGGAAGAT	548524	548670	548720	548668	-1	GL377565	SELMODRAFT_75168	548524	549462	None	13990	1573	162257	No_or_no_constitutive_exon
CTCCTCGGAGATCACAAGTTAGTTTACAGACGCACCGCAACTGGGGGCAGCA	589386	589501	589551	589499	-1	GL377565	SELMODRAFT_402076	587389	589661	None	13990	1573	162257	No_or_no_constitutive_exon
TCGTCGGCTACTTGAGGCACTCCTTTTATTCTAACCGTGACTGGGAACAGTG	639108	639214	639264	639212	-1	GL377565	SELMODRAFT_75480	638907	640792	None	13990	1573	162257	No_or_no_constitutive_exon
GAGGTTCCATGGAATTCATTCTCTTAACACTTCGTTGTCTTTGGGAACAGGA	672410	672647	672360	672412	1	GL377565	SELMODRAFT_73721	672268	673236	None	13990	1573	162257	No_or_no_constitutive_exon
AGCAGTGACATCGAGCTTCTCGCCGCTCGCCTCGACGCTCGGGTAGACAGCG	822605	823427	823477	823425	-1	GL377565	SELMODRAFT_437248	822605	824397	None	13990	1573	162257	No_or_no_constitutive_exon
CAGAGAAGTTAGGTGAAGACATTGGAGTGGCTATCTGGGAGATGAAACAGGA	964831	965101	965151	965099	-1	GL377565	SELMODRAFT_402137	964831	966127	None	13990	1573	162257	No_or_no_constitutive_exon
AGTTACTCTTTTCTTTCTCTCGAAGGGTCTAACTTTGCCTCAGGGAACAGCT	1358293	1358381	1358243	1358295	1	GL377565	SELMODRAFT_227141	1357495	1358901	None	13990	1573	162257	No_or_no_constitutive_exon
ACTTTTGTGATCTCCATCTTTGTAAATGCAAACCTTGTCTCTGGGTGGAGTG	1537139	1537298	1537348	1537296	-1	GL377565	SELMODRAFT_402223	1535022	1538302	None	13990	1573	162257	No_or_no_constitutive_exon
AGGAATTCGTTACCAGGCCTCGTCGCTCCACGGACAAGAGGATGGGGGAGAC	1867305	1867943	1867993	1867941	-1	GL377565	SELMODRAFT_74832	1867305	1871049	None	13990	1573	162257	No_or_no_constitutive_exon
TTTCTTAAACCAATGTGTTTGCTTACGATGTTCTTGTTGGGATGGATTAGTA	2130522	2130738	2130788	2130736	-1	GL377565	SELMODRAFT_163744	2129104	2131112	None	13990	1573	162257	No_or_no_constitutive_exon
TGGACGAGATCCATCGCCGATCATCGGTTTGCTCCTCCAGGGGTGACGAGGA	2239535	2239754	2239485	2239537	1	GL377565	SELMODRAFT_229863	2237082	2239754	None	13990	1573	162257	No_or_no_constitutive_exon
ATTGTTCATGGGGAAAGCTGTTGATGAACAAGTCTACACTGTGGGATCAGGA	2487156	2487215	2487265	2487213	-1	GL377565	SELMODRAFT_402352	2486673	2488039	None	13990	1573	162257	No_or_no_constitutive_exon
GTAACGATGAACAAATCTACGTTTGTATCGCTTAACTCGTGGGATTGCAGGT	2603955	2604030	2604080	2604028	-1	GL377565	SELMODRAFT_402380	2603072	2607788	None	13990	1573	162257	No_or_no_constitutive_exon
AGGTATTCTTTTCTGCTTATCGTTCTTCTCACTTCTTCTTTGGGAATCAGGC	2992744	2992864	2992694	2992746	1	GL377565	SELMODRAFT_437404	2992199	2994783	None	13990	1573	162257	No_or_no_constitutive_exon
CTTTTCTCATCAGCTGCTCATGTGTTTTCGTGAATTTTGTTGGGAAGCAGAA	3123444	3123546	3123394	3123446	1	GL377565	SELMODRAFT_75049	3122523	3126491	None	13990	1573	162257	No_or_no_constitutive_exon
ATTCTTTTCAGGGTTTTAGCTTTAGGCGCACACTGACGAGGGGTTTAAAGAT	3137695	3137962	3138012	3137960	-1	GL377565	SELMODRAFT_402470	3136544	3139298	None	13990	1573	162257	No_or_no_constitutive_exon
CTTTTTCCCCTGGTACTAACGGATGAGAATTGTCAGGGTGATTACGAGAGTG	3136835	3137070	3137120	3137068	-1	GL377565	SELMODRAFT_402470	3136544	3139298	None	13990	1573	162257	No_or_no_constitutive_exon
TCAGTTTGCCGTGTTTTTTAACTGAATTTTTCGCTGTTGCAGGGAAGAAGAA	3223047	3223176	3223226	3223174	-1	GL377565	SELMODRAFT_75107	3221050	3224023	None	13990	1573	162257	No_or_no_constitutive_exon
TGGCGGCGGTTGGGCAGGCGGATCATCTGCCTCTCTCGCGGGCGATGGAGCT	3283250	3284522	3283200	3283252	1	GL377565	SELMODRAFT_75566	3281888	3284522	None	13990	1573	162257	No_or_no_constitutive_exon
AGTATGCAAGTTGTGAAGTTTTTTCACACCTTGAATTTCTGTGGGTGCAGGT	3297553	3297604	3297654	3297602	-1	GL377565	SELMODRAFT_74812	3296495	3299046	None	13990	1573	162257	No_or_no_constitutive_exon
AAGTGCCGGAAGTCGCACACGATTCTCGTTTTGATGCATCTGGGTGACAGCA	3384521	3384678	3384471	3384523	1	GL377565	SELMODRAFT_270198	3383481	3386365	None	13990	1573	162257	No_or_no_constitutive_exon
GTTGGTCAGGGATCTCATTCTCGAGATTTCCTGTCGGTTTGGGTTAGCAGCA	3408153	3408407	3408103	3408155	1	GL377565	SELMODRAFT_402522	3407340	3408407	None	13990	1573	162257	No_or_no_constitutive_exon
GTAACGATGAACAAATCTACGTTTGTATCACTGAACTCGTGGGATTGCAGGT	3731718	3731793	3731843	3731791	-1	GL377565	SELMODRAFT_164034	3731103	3733513	None	13990	1573	162257	No_or_no_constitutive_exon
TACGAAGAAGAATTGTTTTGCTAGCTTGTGCTAATGGGAGACGAATGCAGGT	3866013	3866196	3865963	3866015	1	GL377565	SELMODRAFT_229912	3864207	3866196	None	13990	1573	162257	No_or_no_constitutive_exon
GGAGGTGGGAATAGCATTGCGTTTATTGTTGACGACTCGGGCGGTGACAGGT	3924648	3924717	3924598	3924650	1	GL377565	SELMODRAFT_139753	3923877	3928113	None	13990	1573	162257	No_or_no_constitutive_exon
GGTATTGTAAGCTATTTCCTTAGAGGATCTCTGACACGGGTGAATGGTAGAT	4021973	4022063	4022113	4022061	-1	GL377565	SELMODRAFT_70033	4021495	4026172	None	13990	1573	162257	No_or_no_constitutive_exon
GCGATTGTTGCAGGGATTCCAGCTCTAACAAGACCGATCGGGCGATACAGAC	4177663	4177734	4177784	4177732	-1	GL377565	SELMODRAFT_74672	4177223	4177874	None	13990	1573	162257	No_or_no_constitutive_exon
GACAAATGCGAGTGTACTCTCTTAACTTTTATTCGTTCGGGACAATACAGAG	4218387	4218495	4218337	4218389	1	GL377565	SELMODRAFT_164128	4217175	4222406	None	13990	1573	162257	No_or_no_constitutive_exon
CAAAAGGCTTTCTTGCATTGGCAGTGGATCTTGAAGCGCACATCGGGGAGAT	4347539	4347658	4347708	4347656	-1	GL377565	SELMODRAFT_35436	4347132	4348542	None	13990	1573	162257	No_or_no_constitutive_exon
ATCTTATACCTATACCTTCCATCTGTTTTCTCTGTGACTCCGGGAACTAGAC	4544284	4544431	4544234	4544286	1	GL377565	SELMODRAFT_164163	4543818	4544819	None	13990	1573	162257	No_or_no_constitutive_exon
GTAAGCTCTTGCTTTTGTAGTTTTCCTCTCACTGATTACGAGGGAAATAGAG	4558254	4558373	4558423	4558371	-1	GL377565	SELMODRAFT_437541	4556501	4559169	None	13990	1573	162257	No_or_no_constitutive_exon
GTTTGATCGCTTTGTTTCTATTACATCTCCCTTGACCCATTGGTGGGCAGGA	4571477	4571588	4571638	4571586	-1	GL377565	SELMODRAFT_402746	4571477	4573359	None	13990	1573	162257	No_or_no_constitutive_exon
CCTCAGAAATAGTTGATTTTGATTCATTCTTTTTGGGTTTTATCAGGGAGTT	4675995	4676195	4675945	4675997	1	GL377565	SELMODRAFT_70987	4675651	4676847	None	13990	1573	162257	No_or_no_constitutive_exon
GTTTCTCCTGACAAAGTTCTTCTTTTCTTCCACTTCTCCAGGGAAGGAAGAA	5036420	5036531	5036581	5036529	-1	GL377565	SELMODRAFT_74372	5036420	5037318	None	13990	1573	162257	No_or_no_constitutive_exon
ACGATCTCGGTTAGCTGATCTTGTAAACATTGTTTTGCTACAGGGCCGAGAA	5356802	5357197	5356752	5356804	1	GL377565	SELMODRAFT_75352	5354403	5357197	None	13990	1573	162257	No_or_no_constitutive_exon
ATTTTTTATTACCTGGTAAACCTATTTTAACGCAGCTCACAAAAAGGGAGCT	5425332	5425586	5425636	5425584	-1	GL377565	SELMODRAFT_74418	5424558	5427937	None	13990	1573	162257	No_or_no_constitutive_exon
TTCTGCAGGATTAAGAGAGTACTTCTCCGCAGAAGCCCTGCACGGGGTAGAA	5448611	5448784	5448561	5448613	1	GL377565	SELMODRAFT_74959	5446704	5450208	None	13990	1573	162257	No_or_no_constitutive_exon
CAGTCGAATGTCCACACCATCACCCTCGCTCATAATCGTTTCAACGGGAGCC	5529869	5531089	5529819	5529871	1	GL377565	SELMODRAFT_74208	5525403	5531495	None	13990	1573	162257	No_or_no_constitutive_exon
GAGACGAAGTAAGTGTAACTTAAGACACACATGTTTTTCCGGGCTAAGAGAA	5754007	5754106	5753957	5754009	1	GL377565	SELMODRAFT_402971	5752667	5754831	None	13990	1573	162257	No_or_no_constitutive_exon
GGTAAATGGTTATTTCCGATACACCTCATATAGTGACTGGGATGGTGTAGGA	5797503	5797911	5797961	5797909	-1	GL377565	SELMODRAFT_402980	5797047	5799088	None	13990	1573	162257	No_or_no_constitutive_exon
TTGCAGCTTTGCAAGTTTTTTTCTACTGACGAGTTTGGGTGGTTGGGCAGAA	5920287	5920396	5920237	5920289	1	GL377565	SELMODRAFT_403002	5919432	5920767	None	13990	1573	162257	No_or_no_constitutive_exon
GTTTGTTTCTTGCTTTCTGTTTGCCGAGCTAAACTTTGGGATGAAAACAGGA	6163321	6163457	6163271	6163323	1	GL377565	SELMODRAFT_75628	6162649	6164859	None	13990	1573	162257	No_or_no_constitutive_exon
GAGATTTCGATGGAGCGATGCGTGCGCTCGAGAGAATGCCGCAGTGGGAGAT	6637725	6638607	6638657	6638605	-1	GL377565	SELMODRAFT_61795	6637725	6639636	None	13990	1573	162257	No_or_no_constitutive_exon
AGCGAGTACTTTATGGACTCCTCTACAATGTACATCCACGACGGGAGTAGGA	6656985	6658132	6656935	6656987	1	GL377565	SELMODRAFT_403104	6656259	6658411	None	13990	1573	162257	No_or_no_constitutive_exon
CAGGTAAACTATGTGGTTGCGGGTAAACTATGTTGTTGTTGGGCAGGCAGGC	6699541	6699622	6699672	6699620	-1	GL377565	SELMODRAFT_403107	6695876	6700551	None	13990	1573	162257	No_or_no_constitutive_exon
CCATCGTGAACGATGGCAGGACTTTCTCCAGCACGAGACCGTCGAGGGAGCC	6741737	6742039	6742089	6742037	-1	GL377565	SELMODRAFT_63565	6741737	6743766	None	13990	1573	162257	No_or_no_constitutive_exon
TCGTTTCTCTCATTTTTTCTTGTTCCTTGACATTTTTCGCGTGCGGGCAGAC	6902744	6902897	6902694	6902746	1	GL377565	SELMODRAFT_403155	6902583	6904635	None	13990	1573	162257	No_or_no_constitutive_exon
ACATGTCTTCCAGTTTTAATCTAGTCCAAGAGCTCCTGATGGGCTGCAAGAA	219028	219967	220017	219965	-1	GL377566	SELMODRAFT_77688	218302	220399	None	13990	1573	162257	No_or_no_constitutive_exon
TTTGGTCGCATTCCTTGATCGTGGATCTCAGTGTGCTTGGGAAAACACAGGG	471587	471683	471733	471681	-1	GL377566	SELMODRAFT_76876	470972	471884	None	13990	1573	162257	No_or_no_constitutive_exon
CAAGCTGCCTCACTTTCGTTGGTAATAGTTTATTCCTTTATGGGAATCAGGT	600034	600082	600132	600080	-1	GL377566	SELMODRAFT_77425	599057	602711	None	13990	1573	162257	No_or_no_constitutive_exon
TTCTATGCTTTTGTTCATATGTTTTTGACGGTGGTTTTCTGGGATTGCAGGC	664112	664261	664311	664259	-1	GL377566	SELMODRAFT_77358	663671	665707	None	13990	1573	162257	No_or_no_constitutive_exon
GGATCAGCTTTTAAAATGTTTAGTTGTTTGTATGTTTTGTGGACAGGGAGGT	685763	685987	685713	685765	1	GL377566	SELMODRAFT_76041	684344	687143	None	13990	1573	162257	No_or_no_constitutive_exon
TATTTAGGTACTTGTTTGAACTCCGGTTGTTTGGGATGTATGCAGGGAAGAA	697247	697367	697197	697249	1	GL377566	SELMODRAFT_77083	695130	697367	None	13990	1573	162257	No_or_no_constitutive_exon
GTTCAACGCTTCAATTCTAGAGGCAAAAATTTAAACTGCAAGGGCTGCAGGG	1017664	1017769	1017819	1017767	-1	GL377566	SELMODRAFT_403270	1017177	1018416	None	13990	1573	162257	No_or_no_constitutive_exon
CTGGCACGGTAAGCTGTTGGTGTTGGTGTATCTCTCTCGTGGTGGGAAAGGT	1140118	1140262	1140312	1140260	-1	GL377566	SELMODRAFT_403276	1140118	1140519	None	13990	1573	162257	No_or_no_constitutive_exon
AAGAGCCACAGGAAGCCGTCGAAAACGTGGAAAAGCCTGGGGACGAGGAGGT	1154170	1154296	1154120	1154172	1	GL377566	SELMODRAFT_60716	1153021	1155784	None	13990	1573	162257	No_or_no_constitutive_exon
TCAAGACGCTGGTCCAGGTCCGGATGCCGCTGCTGTACAGGGATGACCAGCG	1200976	1201255	1201305	1201253	-1	GL377566	SELMODRAFT_77318	1200976	1202155	None	13990	1573	162257	No_or_no_constitutive_exon
TCTTGGGCAGTGGTTCCAAAGGATAAACTCTTACTGTCCGGGATTGGAAGCC	1362179	1362375	1362129	1362181	1	GL377566	SELMODRAFT_403305	1360510	1363444	None	13990	1573	162257	No_or_no_constitutive_exon
CTCCGGCTTGGACGTTTCTAACTCTCTTGTCAACATGTATGGTAAGGGAGGG	2095624	2095865	2095574	2095626	1	GL377566	SELMODRAFT_77426	2093958	2097051	None	13990	1573	162257	No_or_no_constitutive_exon
ATCGGGATACAAATCTCGTATGCCACCCTCTGCAACTGTTGTGGGTGCAGGA	2251210	2251432	2251160	2251212	1	GL377566	SELMODRAFT_403391	2250584	2252424	None	13990	1573	162257	No_or_no_constitutive_exon
CACATAAATCTTGTCCAAGTATAACTTTTCCACAGGTTGCAGTGGGGAAGAA	2253316	2253518	2253568	2253516	-1	GL377566	SELMODRAFT_403392	2252914	2253928	None	13990	1573	162257	No_or_no_constitutive_exon
GTTTCATCACTTTGATGAGATGGGAATGAAGCAGTGGAAGGGATGTGCAGGC	2322988	2324205	2324255	2324203	-1	GL377566	SELMODRAFT_140469	2322988	2325327	None	13990	1573	162257	No_or_no_constitutive_exon
TCACATTTGTACAGAGTAGAAACATCAAGGGTGCCTGGGCAGTATTGGAGGA	2482067	2482151	2482017	2482069	1	GL377566	SELMODRAFT_76944	2481791	2483003	None	13990	1573	162257	No_or_no_constitutive_exon
TAAAATTTTCTCTGGATTTTTGACCGATTTTCAGTGGATCGGGATGTTAGGC	2560027	2560193	2560243	2560191	-1	GL377566	SELMODRAFT_403442	2558588	2560327	None	13990	1573	162257	No_or_no_constitutive_exon
CTTCGATGGTTGTAACGCTCAGGAAAGCTGCTTTTGGCATTTGCAGGGAGAG	2674869	2675806	2674819	2674871	1	GL377566	SELMODRAFT_76604	2674129	2675806	None	13990	1573	162257	No_or_no_constitutive_exon
GCCAACGAGGGAAGAGCTTCGTCGTCCAAGAGGCGGAAGGTGGAGGGGAGCT	2699817	2700004	2699767	2699819	1	GL377566	SELMODRAFT_68041	2699224	2700004	None	13990	1573	162257	No_or_no_constitutive_exon
GTTAGTTTGGCCTCACTTTCTTGCTTTGTGTTTACATGGGGGAATGACAGGG	2712365	2712566	2712616	2712564	-1	GL377566	SELMODRAFT_164821	2711744	2713669	None	13990	1573	162257	No_or_no_constitutive_exon
AGAATCTGCGAGAAGAGATCTGGAAGGTGGGAAAAAGTTGGTTAGGGCAGTG	2889061	2889144	2889011	2889063	1	GL377566	SELMODRAFT_403507	2888081	2890109	None	13990	1573	162257	No_or_no_constitutive_exon
ATTTGAATAACACCCCCACTAGTGGCCCTGGCGGGGGCCCAAGTGGGGAGAA	3079277	3079453	3079227	3079279	1	GL377566	SELMODRAFT_77393	3078590	3080972	None	13990	1573	162257	No_or_no_constitutive_exon
AGATCTTGGCTCCAGGATTTCTTTGTTCTAACATTTTCTGTGAGGGGCAGAA	3107365	3107567	3107315	3107367	1	GL377566	SELMODRAFT_437887	3107064	3108541	None	13990	1573	162257	No_or_no_constitutive_exon
GCCTCCGAGAAGGAAGGCTTTGCCAAAGTTGTCACGGTCGCGGAGGGGAGTG	3268143	3268454	3268504	3268452	-1	GL377566	SELMODRAFT_76913	3267212	3272927	None	13990	1573	162257	No_or_no_constitutive_exon
GTGGATTCGTTGTTCTTCCTTCTCATGATAAGTGGTCTTTTGATGGGCAGAT	3427775	3428078	3427725	3427777	1	GL377566	SELMODRAFT_66287	3427207	3428627	None	13990	1573	162257	No_or_no_constitutive_exon
TCTCACGCACGCACCCAACACTACAGGACTTTCGTAAGGCGGGACAAAAGCC	3429341	3429470	3429520	3429468	-1	GL377566	SELMODRAFT_63596	3429341	3430998	None	13990	1573	162257	No_or_no_constitutive_exon
ATCTTGGACTGCGATGATCGTTGCTTACTCCCATTCTGGTCAGGGTCGAGCC	3438295	3439314	3438245	3438297	1	GL377566	SELMODRAFT_76916	3437565	3439314	None	13990	1573	162257	No_or_no_constitutive_exon
TCTTCGCTCGCTCTTTTCTTTACTCCTTTCTTTTTCCATGGGACGCGCAGAG	3482678	3482939	3482989	3482937	-1	GL377566	SELMODRAFT_24354	3482678	3484391	None	13990	1573	162257	No_or_no_constitutive_exon
TCTTCCGATATTGTGAACTTCTAACGGTAATGCGTTCTGCTAACAGGGAGCG	3614461	3614718	3614768	3614716	-1	GL377566	SELMODRAFT_140615	3612813	3615608	None	13990	1573	162257	No_or_no_constitutive_exon
GCTCTCGCCGAAGCTCTCATTCCATACTACTTCGCGGCGGGGAGATTCAGAG	3823384	3823574	3823334	3823386	1	GL377566	SELMODRAFT_403654	3822249	3824441	None	13990	1573	162257	No_or_no_constitutive_exon
TTCCCTTTCTTCCGAGAAAACTAGAGTGGCTGAGTTTTCTAAGTGGGAAGGT	3936769	3936884	3936934	3936882	-1	GL377566	SELMODRAFT_76207	3934281	3937053	None	13990	1573	162257	No_or_no_constitutive_exon
TCACAACAACCTGGACGAGGTGGTTAACTTCCTGGGTACTCCTGGGAAAGGT	4529670	4529817	4529620	4529672	1	GL377566	SELMODRAFT_403756	4528725	4531909	None	13990	1573	162257	No_or_no_constitutive_exon
GTGCTATTCCAAGCTCTGGACTTCCTAGGCGCTCACTCCCGGGCATGCAGGT	4653566	4653663	4653713	4653661	-1	GL377566	SELMODRAFT_68127	4653441	4654675	None	13990	1573	162257	No_or_no_constitutive_exon
AGAAATCTTCGCATTGGAATGACACTGACAGATATTTTGGGATAATGTAGAC	4812111	4812166	4812061	4812113	1	GL377566	SELMODRAFT_67414	4811975	4812898	None	13990	1573	162257	No_or_no_constitutive_exon
TGGTGGTGGCGGTGACAGTGGTGATGGTGGAGGTGACAGTGAGGGTGGAGTT	4921052	4921161	4921211	4921159	-1	GL377566	SELMODRAFT_77054	4920574	4922830	None	13990	1573	162257	No_or_no_constitutive_exon
GAGAGTATGCTGGAGATAGTCCGAAGTTAATCTTTGTTTGGGATGTATAGGC	4924522	4924734	4924784	4924732	-1	GL377566	SELMODRAFT_270282	4923665	4925540	None	13990	1573	162257	No_or_no_constitutive_exon
GCGCGGGGTTTAGGGTTCTTGCGCTTCAGGAAAATGGTGAGGGAATCAAGCG	4944969	4945094	4944919	4944971	1	GL377566	SELMODRAFT_437993	4943076	4946133	None	13990	1573	162257	No_or_no_constitutive_exon
TTGGTAAGCTCGTCTTTCTCCACATGTGTTACTAAAGTCTTGGGTGACAGGA	5020405	5020715	5020765	5020713	-1	GL377566	SELMODRAFT_165091	5020405	5022016	None	13990	1573	162257	No_or_no_constitutive_exon
AGTCAGCCTTTCGTTTTTCTTTCATTATCTCAGTTTCGTGGGTGTAACAGAT	5117889	5118057	5117839	5117891	1	GL377566	SELMODRAFT_77288	5117744	5118418	None	13990	1573	162257	No_or_no_constitutive_exon
CTTTGTGTCTTTTTTCTTCTTTCTGACAATTCTTTGTTCTGGGAGCGCAGAT	5208683	5208803	5208853	5208801	-1	GL377566	SELMODRAFT_140818	5208104	5209272	None	13990	1573	162257	No_or_no_constitutive_exon
TGATCTATCTTATCTCTAACATTTTGTTGTTTTTCCATGTGTACGGGCAGGG	5264252	5264347	5264202	5264254	1	GL377566	SELMODRAFT_438020	5262983	5266281	None	13990	1573	162257	No_or_no_constitutive_exon
TCGACTCTTATCTCGATTCACAAAAGCTAACCTTGACTCTGGGACTACAGGC	5276381	5276512	5276331	5276383	1	GL377566	SELMODRAFT_77448	5275267	5276924	None	13990	1573	162257	No_or_no_constitutive_exon
TAGTGGTATCACAAATTCGTTGACACCATGTATTTTTCCAGCATGGGGAGCA	5371665	5371755	5371615	5371667	1	GL377566	SELMODRAFT_76719	5370641	5372901	None	13990	1573	162257	No_or_no_constitutive_exon
TGTGCTGCGACGGGCGATCGGAGGAGGGGGTGGCAAAGTTTTAGGGGGAGAT	5496319	5496481	5496269	5496321	1	GL377566	SELMODRAFT_75930	5495281	5496481	None	13990	1573	162257	No_or_no_constitutive_exon
GCTCCTCCCGAAAGAAGAGACTTTGATTGATAGTAACCGGGAGAAGCCAGGT	5526431	5526761	5526811	5526759	-1	GL377566	SELMODRAFT_77840	5526431	5527797	None	13990	1573	162257	No_or_no_constitutive_exon
TCCAACGTTCTAAGTTTTCGATTTTCTTTCATCTTCTCTTTGGTGGGCAGGA	5687974	5688238	5688288	5688236	-1	GL377566	SELMODRAFT_270291	5686964	5688946	None	13990	1573	162257	No_or_no_constitutive_exon
TCTCTTTGTTTCATTGTTTCATTCTGTTTCATTCGTTTGTGCGCAGGGAGAT	6054498	6054632	6054682	6054630	-1	GL377566	SELMODRAFT_76771	6051139	6055017	None	13990	1573	162257	No_or_no_constitutive_exon
ACGCAGTGTCATGGATGTCAATGATCTCTGCCCATGCTGTGCGGGGCCAGAT	237167	237372	237422	237370	-1	GL377567	SELMODRAFT_79165	237167	238082	None	13990	1573	162257	No_or_no_constitutive_exon
CTCTTTGTTTCTCCTTCCTCTCGCTCGCATTTTTAGGGTTCTTGGGAAAGCT	247099	247104	247154	247102	-1	GL377567	SELMODRAFT_78639	244947	247760	None	13990	1573	162257	No_or_no_constitutive_exon
ACTGACGGTTTGTTTGTGCTTTCTTTTTCTCAAAGCTCTGGATGGGACAGAC	245598	245720	245770	245718	-1	GL377567	SELMODRAFT_78639	244947	247760	None	13990	1573	162257	No_or_no_constitutive_exon
CCCTCGTTCCAGGAGTTTCGATTGGCGATCCAATGCCAGGGGCGATCGAGCT	363631	364166	364216	364164	-1	GL377567	SELMODRAFT_230086	363631	365407	None	13990	1573	162257	No_or_no_constitutive_exon
ATCTTTAGACTGTATGGAGGCTTTCTTCTTGACTTAAGGGAGTGTAACAGGC	759899	760018	759849	759901	1	GL377567	SELMODRAFT_78052	759504	761171	None	13990	1573	162257	No_or_no_constitutive_exon
AGCGAATTGTCAATTTTACTGGATTGGACCGCCTGTAGGCGGGCCGTAAGCG	843198	843233	843148	843200	1	GL377567	SELMODRAFT_451352	843105	844079	None	13990	1573	162257	No_or_no_constitutive_exon
CAATCACAGTGAAGTTCTAATCAACCTCACTTTTTTACTCCATAGGGAAGCA	861778	861833	861728	861780	1	GL377567	SELMODRAFT_77903	860884	861833	None	13990	1573	162257	No_or_no_constitutive_exon
CTTTTCGTTTCTTTCCATTAGGTGCTCAATCAAATGTGTGGATGGGACAGGA	971521	971701	971471	971523	1	GL377567	SELMODRAFT_165422	970347	972290	None	13990	1573	162257	No_or_no_constitutive_exon
GGCCAAGTATCCCGAGTACTTTAAGCTGGTTGAAACCGCCATGGGACCAGCG	1414537	1415228	1414487	1414539	1	GL377567	SELMODRAFT_438174	1413882	1415989	None	13990	1573	162257	No_or_no_constitutive_exon
TAAGTGGCGCACCTCAAGATGGTTTGCTGGCTAGAGCTCTCTGGGAACAGGA	1516790	1516994	1516740	1516792	1	GL377567	SELMODRAFT_404265	1516464	1518044	None	13990	1573	162257	No_or_no_constitutive_exon
TAAGGGTTTTGTGAAGTAATGAAAACTCGCTAACACTTAGAATGGGACAGGT	1533032	1533140	1533190	1533138	-1	GL377567	SELMODRAFT_165477	1530023	1534629	None	13990	1573	162257	No_or_no_constitutive_exon
TCTTAAATCACCAGGTGAGTGTTCTCTCGAAGATTTCTAGCGCAAGGGAGGT	1952667	1952761	1952811	1952759	-1	GL377567	SELMODRAFT_404338	1951528	1952848	None	13990	1573	162257	No_or_no_constitutive_exon
CTCTTTGTTTCTCCTTCCTCTCGCTCGCATTTTTAGGGTTCTTGGGAAAGCT	2202892	2202897	2202842	2202894	1	GL377567	SELMODRAFT_79313	2202234	2205048	None	13990	1573	162257	No_or_no_constitutive_exon
GACGGTTTGTTTGTGCTTTCTTTTTTCTCTCAAAGCTCTGGATGGGACAGAC	2204270	2204392	2204220	2204272	1	GL377567	SELMODRAFT_79313	2202234	2205048	None	13990	1573	162257	No_or_no_constitutive_exon
CTCTTCTTCCTCTCTCTGTCCCCTGTTTATAGGGTTCTTGGGATGTGTAGAT	2404519	2404744	2404469	2404521	1	GL377567	SELMODRAFT_165578	2404148	2405696	None	13990	1573	162257	No_or_no_constitutive_exon
GTTGGTGATCGAGGATTGCCTGAGAACAAGGTGATAGTGGAGGGTTGCAGCA	2422086	2422114	2422036	2422088	1	GL377567	SELMODRAFT_404420	2421449	2422582	None	13990	1573	162257	No_or_no_constitutive_exon
TGAGCTTACTCTTCCATCAAGATAGTAACTTTTGTTAAGCTGGGACACAGGG	2790857	2791052	2790807	2790859	1	GL377567	SELMODRAFT_79209	2788565	2791358	None	13990	1573	162257	No_or_no_constitutive_exon
ATTACAAAGTGGTCTATGCGTCTGAGATTGGAGGAGCTTTGGTGTGGGAGGA	2819682	2819754	2819804	2819752	-1	GL377567	SELMODRAFT_404486	2818706	2820978	None	13990	1573	162257	No_or_no_constitutive_exon
GAACTTTTGTTTCTTAGTAATATCAATAACGTGTGCCGAAATGTGGGCAGGT	3173131	3173222	3173081	3173133	1	GL377567	SELMODRAFT_78895	3171594	3175138	None	13990	1573	162257	No_or_no_constitutive_exon
GATTTCCAGGTATACAGATATAAACAATGGTGTGTTGGGTGGGGATTCAGCA	3628421	3628583	3628371	3628423	1	GL377567	SELMODRAFT_404630	3627634	3628826	None	13990	1573	162257	No_or_no_constitutive_exon
GTCCTCGTTCTGCGAGGATCTCTAACTCAATCCATCCAGGGGCGCGGCAGGC	3639292	3639373	3639423	3639371	-1	GL377567	SELMODRAFT_270336	3637539	3639506	None	13990	1573	162257	No_or_no_constitutive_exon
GTGCAACGAAGGAACATCATTTCGTTGCAAGTGTTTCGCGGGGTACGAAGGA	3674890	3675006	3674840	3674892	1	GL377567	SELMODRAFT_404642	3673225	3677746	None	13990	1573	162257	No_or_no_constitutive_exon
ACACTTTGTTACTTCGAAGATCCCGTTTCATTCACTGGGAAAAATTATAGTT	3810818	3810889	3810768	3810820	1	GL377567	SELMODRAFT_79294	3810328	3811043	None	13990	1573	162257	No_or_no_constitutive_exon
TGGATTTCTTTTTGTCCTTCTCGTTGTTTGAGTAAGATTGGGATTGGCAGGC	3941174	3941272	3941124	3941176	1	GL377567	SELMODRAFT_79275	3941083	3944997	None	13990	1573	162257	No_or_no_constitutive_exon
ACCCTCTAGAATCGTTGTATCTAAACTTCTTGCGTTTGGGCAGGGGGTAGGA	4207638	4207764	4207588	4207640	1	GL377567	SELMODRAFT_404745	4206547	4209032	None	13990	1573	162257	No_or_no_constitutive_exon
CCTTTTGTCACTCTCGATCATATCTCAGACTTCCTTGTCAATTGGGGCAGTG	4281643	4281814	4281593	4281645	1	GL377567	SELMODRAFT_79053	4281225	4287112	None	13990	1573	162257	No_or_no_constitutive_exon
TTTTTTGTCACTCTCGATCATATCTCAGACTTCCTTGTCAATTGGGGCAGTG	4296709	4296880	4296930	4296878	-1	GL377567	SELMODRAFT_78325	4295775	4297453	None	13990	1573	162257	No_or_no_constitutive_exon
TTTTCTTGACAGGCATTCAAACTTATTGCTAACACCTGATATTGGGAAAGGA	142613	142761	142811	142759	-1	GL377568	SELMODRAFT_404784	141783	143278	None	13990	1573	162257	No_or_no_constitutive_exon
AGGGTAAAATACAATGTGCATCGAACCAGTCTTAGATTGCGGGCATGCAGGG	291741	291890	291940	291888	-1	GL377568	SELMODRAFT_79650	291269	294985	None	13990	1573	162257	No_or_no_constitutive_exon
GCATAATTTGACCAATCCACGTTTTACGTAGCGTCATTCAGGGACCTGAGGA	404624	404790	404840	404788	-1	GL377568	SELMODRAFT_165786	401425	406612	None	13990	1573	162257	No_or_no_constitutive_exon
TTGATATTGTGTCATTTCCTGACTTCGAAGCACATATGATGGGAGCTTAGAC	403943	403960	404010	403958	-1	GL377568	SELMODRAFT_165786	401425	406612	None	13990	1573	162257	No_or_no_constitutive_exon
ACTGGCACTTCTTTTCTTGATGCTAAAACCTTTGATATTCGGGCTGGCAGAT	411603	411747	411553	411605	1	GL377568	SELMODRAFT_404798	410783	414354	None	13990	1573	162257	No_or_no_constitutive_exon
TATCTGTTTCTTTCTCTTTTATCTTCTAACAATGAGGGATGCAGGAGAAGGT	532747	532915	532965	532913	-1	GL377568	SELMODRAFT_80654	532066	533605	None	13990	1573	162257	No_or_no_constitutive_exon
GCAGGAGCTGTGGCTTACTGGGTTTTCCTTTTCCTGTTGGGCGAATGCAGGT	573564	573782	573832	573780	-1	GL377568	SELMODRAFT_141535	569893	574335	None	13990	1573	162257	No_or_no_constitutive_exon
CTAAAGTAACTTTGTGTTATAGACGCGTGAACTGTTTGTGCTTAGGGAAGGA	646241	646309	646359	646307	-1	GL377568	SELMODRAFT_404841	645608	646978	None	13990	1573	162257	No_or_no_constitutive_exon
TGAGAGTATTCTTTCATTTCTGCTTTTTTGTTAACACATGTGGGAACAAGAT	650495	650580	650630	650578	-1	GL377568	SELMODRAFT_404842	649689	651166	None	13990	1573	162257	No_or_no_constitutive_exon
TTTCGTCTAGCTTTCCCGGTATTTAGACTGGTTATCTTACTTGGGAGAAGAT	798262	798345	798212	798264	1	GL377568	SELMODRAFT_79406	797338	798842	None	13990	1573	162257	No_or_no_constitutive_exon
GGAGGATTTCTGAGGCAAACTCTTGAATCGGTCTGAATCTGGGTGTGAAGAC	924797	924931	924981	924929	-1	GL377568	SELMODRAFT_404867	924797	925753	None	13990	1573	162257	No_or_no_constitutive_exon
TTCTTCGTGCTCGTGTGCTTATCTTGGAACTTTGCTCCCAGGGTGAGAAGAA	1251107	1251359	1251057	1251109	1	GL377568	SELMODRAFT_21497	1250699	1253145	None	13990	1573	162257	No_or_no_constitutive_exon
AAGATTTCTTTAAACTTCCGCGGACCAAATGTAGTTCTTGTGGTGGGCAGGT	1300219	1300261	1300311	1300259	-1	GL377568	SELMODRAFT_438401	1295151	1301653	None	13990	1573	162257	No_or_no_constitutive_exon
TCAGGTTCTTGCTCTTTCAGCTAGCGCAGCTCGTCTTCTTGCTAGGGCAGCG	1402737	1403073	1402687	1402739	1	GL377568	SELMODRAFT_438409	1402580	1405316	None	13990	1573	162257	No_or_no_constitutive_exon
GACCTCATTCGATCGGAGTACGAGGAGAAGTCCAAGGAGCTGGAGGGGAGGA	1495654	1495913	1495963	1495911	-1	GL377568	SELMODRAFT_20891	1495654	1498088	None	13990	1573	162257	No_or_no_constitutive_exon
ATTCCTTTCGGAAATGCGTGTTATTCGAGTTTGAAAATCTAGGGATATAGGT	1680956	1681091	1680906	1680958	1	GL377568	SELMODRAFT_404968	1680123	1686542	None	13990	1573	162257	No_or_no_constitutive_exon
CACTACGAGTGCATCGTCGATCTTCTGGCGCGATCCGGGAGGCCGAGGAGTT	1804489	1804522	1804572	1804520	-1	GL377568	SELMODRAFT_79648	1784125	1806503	None	13990	1573	162257	No_or_no_constitutive_exon
GATGTTCTCGTCGGCAACGGCTTCGTCAACATGTTCACAAAGTGCGGGAGCT	1784125	1785263	1785313	1785261	-1	GL377568	SELMODRAFT_79648	1784125	1806503	None	13990	1573	162257	No_or_no_constitutive_exon
ACAGGTAAACTACATTTTTCTTCGCTCACGCATTGCTTCTGGGCGTACAGGA	1806660	1806767	1806610	1806662	1	GL377568	SELMODRAFT_404985	1806523	1807001	None	13990	1573	162257	No_or_no_constitutive_exon
TAACTTTCAATTTGTACGTGATCGTTTTTTTACTTCCAGGGATTGATGAGCT	1902591	1902793	1902843	1902791	-1	GL377568	SELMODRAFT_80828	1901896	1903246	None	13990	1573	162257	No_or_no_constitutive_exon
TCCCGAACCACGGTGCGATGATCATGGACGGGAATTCGCGGTGGGCGCAGGT	1917033	1917246	1916983	1917035	1	GL377568	SELMODRAFT_404991	1916767	1917707	None	13990	1573	162257	No_or_no_constitutive_exon
GATAGTCCATCCTTTAGGTCTGAAGAGAGATTCTGCATGGGGAAGTGTAGGA	1980132	1980521	1980082	1980134	1	GL377568	SELMODRAFT_405004	1973678	1980521	None	13990	1573	162257	No_or_no_constitutive_exon
AACACGGTGGCGCTGCCGGAAAAGGAGCTAAAGAAGCGTAGGAGGGAGAGGA	2297820	2298884	2298934	2298882	-1	GL377568	SELMODRAFT_79566	2297511	2299918	None	13990	1573	162257	No_or_no_constitutive_exon
TCTCTTCTATCGGCTTGACATGCTTGAATGGGTCTCGTCTTGGGCAGAAGGG	2315899	2315978	2316028	2315976	-1	GL377568	SELMODRAFT_79381	2315004	2318019	None	13990	1573	162257	No_or_no_constitutive_exon
GAGTCTACTCGTTCTTCCTTTCTTGTGTACTCAAGTTGTGTGGGTGGCAGAT	2352563	2353152	2352513	2352565	1	GL377568	SELMODRAFT_141704	2351890	2353152	None	13990	1573	162257	No_or_no_constitutive_exon
GGTACTTGCTAGTAGCACGATGATTTATCTCTCACGCTTTGCTTAGGGAGAC	2508611	2508793	2508561	2508613	1	GL377568	SELMODRAFT_79965	2508357	2510359	None	13990	1573	162257	No_or_no_constitutive_exon
TCGTCTCAAGTTGTAACGTGGCTTCAGCTTTTCTGAGCTGGTTGGGGCAGAT	2527260	2527382	2527432	2527380	-1	GL377568	SELMODRAFT_79954	2526143	2530824	None	13990	1573	162257	No_or_no_constitutive_exon
CATTCTTCTCTTTGGTTTCATTGTTAAGTCTTTTGGATTCAAGGGATTAGCA	2637788	2637833	2637883	2637831	-1	GL377568	SELMODRAFT_80175	2637529	2638345	None	13990	1573	162257	No_or_no_constitutive_exon
TTTTGTTCGCTTATATTTGTGTTGTGGTAACAACGGGACGAGTGGGGTAGGG	3097462	3097580	3097412	3097464	1	GL377568	SELMODRAFT_438530	3096386	3099045	None	13990	1573	162257	No_or_no_constitutive_exon
CTTGGGCCGCGATGCTCGCGGGCTACGCTGGAAATGGGCGATTGGACGAGGC	3108724	3109213	3108674	3108726	1	GL377568	SELMODRAFT_79341	3108268	3109213	None	13990	1573	162257	No_or_no_constitutive_exon
GGACAACTAGTTTTGATATAAAGCATGAACTAGCTAACATACGGGTGCAGTC	3165622	3165756	3165806	3165754	-1	GL377568	SELMODRAFT_405212	3164794	3167445	None	13990	1573	162257	No_or_no_constitutive_exon
ACAAAGTTAAGTCTCGCATTTGTGAAGTTTTTTGTTGTGCGGGTGAGCAGCT	3189114	3189172	3189064	3189116	1	GL377568	SELMODRAFT_141857	3187427	3189567	None	13990	1573	162257	No_or_no_constitutive_exon
AAGATTTTTTCCAGTGGATTGATCTTTCTCCTCAAACGTTGGGAGATTAGAC	3260655	3260822	3260872	3260820	-1	GL377568	SELMODRAFT_270381	3260235	3261209	None	13990	1573	162257	No_or_no_constitutive_exon
GGATTTTGTTTAGTCGACGCTCTTTTTTGACAGTCCTGGGTGGACGGCAGGT	3273750	3273822	3273700	3273752	1	GL377568	SELMODRAFT_28457	3273351	3273822	None	13990	1573	162257	No_or_no_constitutive_exon
TGAGCCTTTTCAAGATGTTCGAATCTTACGAGTCATGTCCCACCAGGGAGAA	3402328	3402598	3402648	3402596	-1	GL377568	SELMODRAFT_80006	3401819	3403085	None	13990	1573	162257	No_or_no_constitutive_exon
AGTTTTTTTATGACGATTTTTTCTAAAAACAATTGTTCTTGGGTGCGCAGAA	3616368	3616587	3616637	3616585	-1	GL377568	SELMODRAFT_438581	3616368	3617286	None	13990	1573	162257	No_or_no_constitutive_exon
TTGGAACACTGTGATCGCGGCAGCTGCGCATTCCGGGCGCGGCAGGGAAGCG	3789415	3789795	3789845	3789793	-1	GL377568	SELMODRAFT_72136	3789415	3791089	None	13990	1573	162257	No_or_no_constitutive_exon
TTGTGTCGGTTTCTTTGTGCTCAGCTCGTGGATGGTGTCTGTGGGCGTAGAC	3978515	3978575	3978625	3978573	-1	GL377568	SELMODRAFT_438614	3973684	3978722	None	13990	1573	162257	No_or_no_constitutive_exon
CCGCATTTTGATCCGGAGTATCACTCTGTTTTTTTTTGGGGGGAATTTAGGT	3995951	3996279	3996329	3996277	-1	GL377568	SELMODRAFT_450945	3995296	3996963	None	13990	1573	162257	No_or_no_constitutive_exon
GAGCGTCAATCAAAGCTAGCTCATTGCTCGATCGCGGCAGGGCGGGCGAGAC	4027305	4027433	4027483	4027431	-1	GL377568	SELMODRAFT_80096	4027082	4028984	None	13990	1573	162257	No_or_no_constitutive_exon
TCACACACCAAGTCCTGACAAAGTTTGCGAATTCGTCGGGTGACAAAAAGGG	4027082	4027223	4027273	4027221	-1	GL377568	SELMODRAFT_80096	4027082	4028984	None	13990	1573	162257	No_or_no_constitutive_exon
CGGAACGAAACAGATGATAGATGCGACGGGAAGTGTCGGGAGATAAACAGAT	4297643	4298717	4298767	4298715	-1	GL377568	SELMODRAFT_405424	4297643	4299645	None	13990	1573	162257	No_or_no_constitutive_exon
CCCTCCGATTCGTGGCCGTAATTTCAAACCTACTGACAGGGAACATGCAGGA	30208	30313	30363	30311	-1	GL377569	SELMODRAFT_166381	28158	31052	None	13990	1573	162257	No_or_no_constitutive_exon
CTAGAGTAATTTTGTGTTATAAACGCATGGACTGTTTGTGTTTAGGGAAGGA	38435	38503	38385	38437	1	GL377569	SELMODRAFT_405432	37866	38627	None	13990	1573	162257	No_or_no_constitutive_exon
ACCCGTATGTTGAAGTGGACTCCGTAGAATCTGCACCTCTGCGGGTCAAGGA	77242	77418	77468	77416	-1	GL377569	SELMODRAFT_405444	76035	78988	None	13990	1573	162257	No_or_no_constitutive_exon
GCGTATGCGTTTTCCTTGGCCTTACAGATTGGAGTGGGGTCATGGAGCAGGT	257800	257872	257922	257870	-1	GL377569	SELMODRAFT_28363	257561	258090	None	13990	1573	162257	No_or_no_constitutive_exon
CGAGCATTTTGGTTAAAGAAAACTTGTCGCTGTCTATCTGCGGGGTGTAGAT	408124	408304	408354	408302	-1	GL377569	SELMODRAFT_82306	407550	408426	None	13990	1573	162257	No_or_no_constitutive_exon
CTCAAGAACAAGCAAGCTGACTGCCATGCTTTTGTCTTTAATGGGGTCAGTG	505634	505772	505822	505770	-1	GL377569	SELMODRAFT_405539	505411	506583	None	13990	1573	162257	No_or_no_constitutive_exon
GATGTCGTGGACGGTCGTGATCGCGGCCTTCGCAAACTTTGGGATGGGAGTC	552154	552597	552104	552156	1	GL377569	SELMODRAFT_81711	550671	552597	None	13990	1573	162257	No_or_no_constitutive_exon
GGCGCCTGAGCTGATCATGCTGAGGCAACCGCACAAGCATGGGCGGGAAGTT	627129	627361	627411	627359	-1	GL377569	SELMODRAFT_81240	626449	628219	None	13990	1573	162257	No_or_no_constitutive_exon
TGAGATGGAACCCTCTGAAGCTGGCACTGCTGCTTCCGTGGGAGGTCCAGGC	661250	661356	661406	661354	-1	GL377569	SELMODRAFT_405570	660226	661525	None	13990	1573	162257	No_or_no_constitutive_exon
GTCAAGTTATAGGATGATGATCCATAGCTTTGGTTTCTGGGAAATGCAAGGG	836922	837129	837179	837127	-1	GL377569	SELMODRAFT_82014	835799	837426	None	13990	1573	162257	No_or_no_constitutive_exon
TTCTTTTGAGCTGAAGCTTACATGAAGAAGAAACTCCTGTGGGATGGCAGCC	852311	852417	852467	852415	-1	GL377569	SELMODRAFT_405604	848429	854201	None	13990	1573	162257	No_or_no_constitutive_exon
TTTGCGAGACATTGTGCTATTACATTTTTCTTCCAGGGACGATTATAAAGGC	905299	905757	905249	905301	1	GL377569	SELMODRAFT_266749	904631	908738	None	13990	1573	162257	No_or_no_constitutive_exon
TGTAGAGATTTTGCTTCTTCTTCGTCTTCTTCTCATCAGTGGGGTGATAGTT	929099	929214	929264	929212	-1	GL377569	SELMODRAFT_81884	927404	929371	None	13990	1573	162257	No_or_no_constitutive_exon
GCAGCAGCAGCCGGCCGGTTCAAAGAAGAATGACTGTGGAGGCTGGGCAGTC	927404	927841	927891	927839	-1	GL377569	SELMODRAFT_81884	927404	929371	None	13990	1573	162257	No_or_no_constitutive_exon
GATTCCTCAATTCCCCATTTGGATTTACTTGAGTCGCTGGGTGGGCACAGGC	945843	945926	945793	945845	1	GL377569	SELMODRAFT_166593	945641	948268	None	13990	1573	162257	No_or_no_constitutive_exon
TGATTATTCTATAGTAGTCTGAAATGGAAGTCTTACTTCTGTGGGAACAGGT	1008251	1008377	1008427	1008375	-1	GL377569	SELMODRAFT_81276	1006921	1009121	None	13990	1573	162257	No_or_no_constitutive_exon
CACCAACTATTTCTCACCATTTTCTGCTGTCTAACGTTTGGGTTAAACAGGT	1007406	1007482	1007532	1007480	-1	GL377569	SELMODRAFT_81276	1006921	1009121	None	13990	1573	162257	No_or_no_constitutive_exon
CAATCAACTCCAGAGCATTACGTAAGACGCATCACCGGGAGTATGTAAAGTT	1129547	1129673	1129723	1129671	-1	GL377569	SELMODRAFT_405643	1128184	1129976	None	13990	1573	162257	No_or_no_constitutive_exon
ACCACTTGCTTGTGGTTCTCAACTTCTCATAAAACGTGTTTGGGATGCAGCC	1365373	1365466	1365516	1365464	-1	GL377569	SELMODRAFT_81911	1364310	1366079	None	13990	1573	162257	No_or_no_constitutive_exon
GAGAGCGAGTAGAGTGGCGGCGATGGCTTGCTCCTCGTCCGGGAATGTAGCA	1368422	1368541	1368372	1368424	1	GL377569	SELMODRAFT_405683	1367182	1370058	None	13990	1573	162257	No_or_no_constitutive_exon
ACCACTTGCTTGTGGTTCTCAACTTCTCATAAAACGTGTTTGGGATGCAGCC	1372347	1372440	1372490	1372438	-1	GL377569	SELMODRAFT_166630	1371284	1373042	None	13990	1573	162257	No_or_no_constitutive_exon
CTTCCTCTTGGGAGAAATTGTTCTCGACTTTGCGATGGGATGGATGATAGGA	1537289	1537383	1537239	1537291	1	GL377569	SELMODRAFT_438793	1536819	1538242	None	13990	1573	162257	No_or_no_constitutive_exon
GATTTGTTTAGCCAGTTTGCTGCATTGGACACGGTTTCTTTGATGGGCAGGC	1565953	1566007	1565903	1565955	1	GL377569	SELMODRAFT_405724	1562963	1566007	None	13990	1573	162257	No_or_no_constitutive_exon
GGTAAGTTTCTCTGTGGAGTTTAGCACTGGTTTAAGACTTGGCTGGGCAGAC	1605859	1606014	1606064	1606012	-1	GL377569	SELMODRAFT_438805	1605417	1609509	None	13990	1573	162257	No_or_no_constitutive_exon
TTGGAGAGGCTGTGCACAACATCCTCTTGGTGGTATGAGATGGTGGGCAGCA	1734525	1734602	1734475	1734527	1	GL377569	SELMODRAFT_438815	1732177	1735928	None	13990	1573	162257	No_or_no_constitutive_exon
TATTTATTTTTCCAGAAAACAGAGTTATTTGAGCTACAACATGGGTACAGCA	1737673	1737760	1737623	1737675	1	GL377569	SELMODRAFT_142396	1736392	1739144	None	13990	1573	162257	No_or_no_constitutive_exon
TTGTGGTTGATTTTGATGTTCTCTAAATTTTTTTCCTGGTGATTGGGAAGGT	1872698	1872779	1872648	1872700	1	GL377569	SELMODRAFT_405784	1872313	1875522	None	13990	1573	162257	No_or_no_constitutive_exon
CTTTTTAAATTCCTTTTTTCTTCTTTCTCAATCTCAGGAGCTGGGGAAAGTG	1902595	1902650	1902545	1902597	1	GL377569	SELMODRAFT_81429	1901924	1903272	None	13990	1573	162257	No_or_no_constitutive_exon
CCTTTTCATGCTTTATATTCTTTTGCTCAAATCTCTGTTTGGGATTGCAGGT	1924150	1924303	1924353	1924301	-1	GL377569	SELMODRAFT_81861	1924150	1926065	None	13990	1573	162257	No_or_no_constitutive_exon
CGCCTCCGCGAGGAGCAGAGGACCCATCATCGTCGGAGTCCGGGGAAGAGGA	1973207	1973516	1973157	1973209	1	GL377569	SELMODRAFT_65096	1972352	1973516	None	13990	1573	162257	No_or_no_constitutive_exon
ACCGAGGCCCGTGACTTCGACGACTACGCGGTGTCCACCAAGGTGGGCAGAA	2115965	2116361	2115915	2115967	1	GL377569	SELMODRAFT_405840	2115063	2116361	None	13990	1573	162257	No_or_no_constitutive_exon
CTTCTCTAAGCCTCATGTTTCTTTTATGTGCAGTGTTTTCGTGGGTGTAGCT	2117884	2118044	2118094	2118042	-1	GL377569	SELMODRAFT_438843	2117090	2118371	None	13990	1573	162257	No_or_no_constitutive_exon
TGATGGAGCCGTAAGTTGGTTCATTCATTCTGCTGCTACTGTGGGAAAAGCC	2117386	2117466	2117516	2117464	-1	GL377569	SELMODRAFT_438843	2117090	2118371	None	13990	1573	162257	No_or_no_constitutive_exon
AAGTCCTGGTGCTGCCTTTGATATTTTTGCTGCTTACATGTGTGGGACAGGA	2208412	2208612	2208362	2208414	1	GL377569	SELMODRAFT_230367	2207149	2217946	None	13990	1573	162257	No_or_no_constitutive_exon
GGATTGGGCATTTGGAGAGATCAAAGGGGGTGTTTGGGCGGATGCCGAAGCA	2885358	2886564	2885308	2885360	1	GL377569	SELMODRAFT_81828	2884833	2886564	None	13990	1573	162257	No_or_no_constitutive_exon
TAATCTTTTTCCCGTGTTCTCAACATCGTGGTTACAGATAATCGGGGGAGCA	2893995	2894372	2894422	2894370	-1	GL377569	SELMODRAFT_81185	2892473	2895556	None	13990	1573	162257	No_or_no_constitutive_exon
GCAGCGCTTTGCTCTCAAGAACACCGATTCTTAGCTCGGGGAAATTGTAGGA	3174263	3174491	3174213	3174265	1	GL377569	SELMODRAFT_142584	3173911	3175440	None	13990	1573	162257	No_or_no_constitutive_exon
GTGAGATTATAGCTCAGATCTTTGTGTGATTCTCATGGCGGGATGTGTAGAT	3333384	3333527	3333334	3333386	1	GL377569	SELMODRAFT_68206	3333042	3333969	None	13990	1573	162257	No_or_no_constitutive_exon
GCTCGCCGTTCTCGTTTGAGAAGATCATAGCCTTGTTCGGGACGATGAAGGT	3336637	3337085	3336587	3336639	1	GL377569	SELMODRAFT_81759	3335830	3337933	None	13990	1573	162257	No_or_no_constitutive_exon
CAAGGTAAATGCGCTATACACAGTTCCAATGTGATGATCCGGGCGTGTAGGC	3526982	3527156	3526932	3526984	1	GL377569	SELMODRAFT_82136	3526882	3528454	None	13990	1573	162257	No_or_no_constitutive_exon
GTATTTGGGGTTTTCCTTGTCCGGGAGGTCACTGACATTGGGAAATCCAGGG	3528894	3528929	3528844	3528896	1	GL377569	SELMODRAFT_266789	3528700	3530089	None	13990	1573	162257	No_or_no_constitutive_exon
AGTTCTCTGGAAGAAGTTTTAATGTGTGTTTGTGTAATGGGATCGAGCAGGC	3529117	3529222	3529067	3529119	1	GL377569	SELMODRAFT_266789	3528700	3530089	None	13990	1573	162257	No_or_no_constitutive_exon
CACAGAGCTTTTGAGGTGTCGTTTGTGCGTTTCATTGCAGGGAAGAGAAGTC	3562938	3562984	3563034	3562982	-1	GL377569	SELMODRAFT_81108	3562816	3563942	None	13990	1573	162257	No_or_no_constitutive_exon
GCAGCGTGGTCCTCGATATCGTCTTATCTGACCGGGAACTGGGCGTGCAGCT	3562816	3562884	3562934	3562882	-1	GL377569	SELMODRAFT_81108	3562816	3563942	None	13990	1573	162257	No_or_no_constitutive_exon
TTGTTTTCTCAATGTTTGGATTGATGTTTACCTTTTTCTGGGGAGGATAGGT	3569489	3569621	3569671	3569619	-1	GL377569	SELMODRAFT_142613	3568586	3570683	None	13990	1573	162257	No_or_no_constitutive_exon
ACTTTTTTCTTCTAATTGGAAGGCCCTGAATTCTTCCATCGTATAGGGAGCT	3578782	3578831	3578881	3578829	-1	GL377569	SELMODRAFT_81414	3578221	3580958	None	13990	1573	162257	No_or_no_constitutive_exon
GCCTTTAATGCCCCCATAACGTAGCTCACCGCCACCTTTTGGGCATGCAGTC	3669865	3670803	3669815	3669867	1	GL377569	SELMODRAFT_81946	3669031	3670803	None	13990	1573	162257	No_or_no_constitutive_exon
GAGAAGATGGTTTCTGATTCATCAAAGTGATGCTTATTGGGAAAGAACAGGA	3674872	3675060	3675110	3675058	-1	GL377569	SELMODRAFT_82355	3674714	3675702	None	13990	1573	162257	No_or_no_constitutive_exon
TTCTTCCAATGGTCATTTTTTTCCAACCTCTTTGTTGTCCTTGTAGGGAGAG	3826697	3826787	3826837	3826785	-1	GL377569	SELMODRAFT_166966	3825371	3827252	None	13990	1573	162257	No_or_no_constitutive_exon
AGGCGAAGCTCCGGCTGGAATGATTTGATTGCTCGTGGGAAAAATGCCAGGG	3842445	3842556	3842395	3842447	1	GL377569	SELMODRAFT_406084	3841846	3843269	None	13990	1573	162257	No_or_no_constitutive_exon
AAGCAATCTACTGCGGTAACGAATAAGCTGTCTGAGGCAAGGGATTGCAGGA	3918732	3918920	3918682	3918734	1	GL377569	SELMODRAFT_438952	3917095	3919999	None	13990	1573	162257	No_or_no_constitutive_exon
CTTCCATTTTCCTCTTTACTTCTCGTGGCTTATGAATTGAGGGGATACAGGT	4066381	4066766	4066816	4066764	-1	GL377569	SELMODRAFT_82218	4065102	4067002	None	13990	1573	162257	No_or_no_constitutive_exon
CTATAAAAATGAGGTAGCACAGAGTTAGGGTTTATCGATTGATATGGGAGGT	71765	71869	71715	71767	1	GL377570	SELMODRAFT_230446	69506	73658	None	13990	1573	162257	No_or_no_constitutive_exon
AGGCTTCGGATCAAACTATTATGAAGGATATGCTACAGGGAAAATACTAGAG	584424	584562	584374	584426	1	GL377570	SELMODRAFT_406184	583916	585392	None	13990	1573	162257	No_or_no_constitutive_exon
GTGCTATTCCAAGCTCTGGACTTCCTAGGCGCTCACTCCCGGGCATGCAGGT	834635	834732	834782	834730	-1	GL377570	SELMODRAFT_83794	834396	835743	None	13990	1573	162257	No_or_no_constitutive_exon
GGTCCCTTCTGATCGAAATCTGTGTGATCTGGCAGGAGGCGCGGGGCAAGAT	864621	868709	864571	864623	1	GL377570	SELMODRAFT_82645	864258	868709	None	13990	1573	162257	No_or_no_constitutive_exon
AGAAATCTTCGCATTGGAATGACACTGACAGATATTTTGGGATAATGTAGAC	1026103	1026158	1026053	1026105	1	GL377570	SELMODRAFT_67415	1025967	1026889	None	13990	1573	162257	No_or_no_constitutive_exon
TGGTGGTGGCGGTGACACTGGTGATGGTGGAGGTGACAGTGAGGGTGGAGTT	1101716	1101825	1101875	1101823	-1	GL377570	SELMODRAFT_83773	1101235	1103485	None	13990	1573	162257	No_or_no_constitutive_exon
GAAAGTATGCTGGAGATAGTCCGAAGTTAATCTTTGTTTGGGATGTATAGGC	1105188	1105400	1105450	1105398	-1	GL377570	SELMODRAFT_439017	1104329	1106154	None	13990	1573	162257	No_or_no_constitutive_exon
TTGGTAAGCTCGTTTTTCTCCCCATGTGTTACTAAAGTCTTGGGTGACAGGA	1217075	1217306	1217356	1217304	-1	GL377570	SELMODRAFT_167149	1217075	1218788	None	13990	1573	162257	No_or_no_constitutive_exon
AGTCAGCCTTTCGTTTTCCTTTCATTTTCTCAGTTTCGTGGGTGTAACAGAT	1313202	1313370	1313152	1313204	1	GL377570	SELMODRAFT_230501	1313066	1313739	None	13990	1573	162257	No_or_no_constitutive_exon
GTGTCCTTTTTCTTTGTTCTTTCTGACAATTCTTTGTTCTGGGATCGCAGAT	1437888	1438008	1438058	1438006	-1	GL377570	SELMODRAFT_266840	1437310	1438486	None	13990	1573	162257	No_or_no_constitutive_exon
GTATGTTTGTTTTTTTTTTTTTTTTCTAGTGTTGCCTTGGGTGATGGCAGTG	1453679	1453779	1453629	1453681	1	GL377570	SELMODRAFT_83682	1453432	1456933	None	13990	1573	162257	No_or_no_constitutive_exon
TCGACTCTTATCTCGATTCACAAAAGCTAACCTTGACGCTGGGACTACAGGC	1523392	1523523	1523342	1523394	1	GL377570	SELMODRAFT_83086	1522279	1523936	None	13990	1573	162257	No_or_no_constitutive_exon
TCGCTGCCATGGAGGAGGGAGGCGACACTCCAGGTGGGAAAGCCGAGGAGGT	1682568	1682763	1682813	1682761	-1	GL377570	SELMODRAFT_167230	1682024	1683788	None	13990	1573	162257	No_or_no_constitutive_exon
TGTGCTGCGACGGGCGATCGGAGGAGGCGGTGGCAAAGTTTTGGGGGGAGAT	1705688	1705850	1705638	1705690	1	GL377570	SELMODRAFT_82862	1704650	1705850	None	13990	1573	162257	No_or_no_constitutive_exon
GCTCCTCCCGAAAGAAGAAACTTTGATTGATAGTAACCGGGAGAAGCCAGGT	1735456	1735786	1735836	1735784	-1	GL377570	SELMODRAFT_82494	1735456	1736852	None	13990	1573	162257	No_or_no_constitutive_exon
TCGTGGAACGCTCTCCTCGGCTCTCGGGTCTGCGTTGGAGAATCCGGGAGGA	1736992	1737404	1737454	1737402	-1	GL377570	SELMODRAFT_72131	1736992	1738456	None	13990	1573	162257	No_or_no_constitutive_exon
AGGAAGTTTGCTCTTTGTTTCATGGGGCTGACGCGTTTGTGCGCAGGGAGAT	2269138	2269272	2269322	2269270	-1	GL377570	SELMODRAFT_83063	2265779	2269611	None	13990	1573	162257	No_or_no_constitutive_exon
GTATGTGGATTGTTTGGATCGATCGATCTAAATTTCCATGGATCGGGCAGCT	2588215	2588351	2588401	2588349	-1	GL377570	SELMODRAFT_167345	2586935	2588702	None	13990	1573	162257	No_or_no_constitutive_exon
CTTTAGTTTCCTTTCCAAAGCTTGTTGATACATGTTTTCGGTTGGGATAGGT	2682681	2682774	2682824	2682772	-1	GL377570	SELMODRAFT_143057	2682095	2684056	None	13990	1573	162257	No_or_no_constitutive_exon
CTAACTTATTGTATTGGTCAGGTCTTCCCGTTTATGCATGGGTTGATAAGGT	2814710	2815037	2814660	2814712	1	GL377570	SELMODRAFT_439146	2812398	2817586	None	13990	1573	162257	No_or_no_constitutive_exon
CGGTGGAACGTCTTCTCCAGCACGGTGATGATCGCAGCGCTGGGAAGGAGCG	2867817	2867991	2867767	2867819	1	GL377570	SELMODRAFT_82640	2867338	2868787	None	13990	1573	162257	No_or_no_constitutive_exon
AGAGTGAAAACACCAGACGCGCGGACGAGGAGCTGCGTGAGAAGGGAAAGCT	3002300	3002501	3002551	3002499	-1	GL377570	SELMODRAFT_71486	3002300	3005810	None	13990	1573	162257	No_or_no_constitutive_exon
GGCCGGGAGTGTCCGAGGAGCTCGACTTTAAGACTGACGCAGAGGGAGAGAA	3032036	3032438	3032488	3032436	-1	GL377570	SELMODRAFT_82738	3032036	3033181	None	13990	1573	162257	No_or_no_constitutive_exon
TGAGTAGAAGAGCGCAAGAGCGCGGCTGACATTTTAGCTTGTGGGCGCAGGA	3143301	3144245	3143251	3143303	1	GL377570	SELMODRAFT_406617	3143221	3144386	None	13990	1573	162257	No_or_no_constitutive_exon
ATTCTTAATTGAGGCTTTTCACGATTTCTTACTCATCGTATGGGGGCCAGGG	3384123	3384228	3384278	3384226	-1	GL377570	SELMODRAFT_83588	3383679	3385910	None	13990	1573	162257	No_or_no_constitutive_exon
TTACAAGTGAGAGTTTCTCTTCGGTTTTACTTAGCTAACTGGGATCACAGGA	3395310	3395385	3395260	3395312	1	GL377570	SELMODRAFT_439181	3394149	3397290	None	13990	1573	162257	No_or_no_constitutive_exon
GTTCTCAATGCACTTGTCAACATGTGCGAAGAGTTGTTCAAGGGATGAAGGA	3473982	3474207	3473932	3473984	1	GL377570	SELMODRAFT_406649	3471444	3477424	None	13990	1573	162257	No_or_no_constitutive_exon
TGGGACATGTAGCGCTTGTCACTGATCTCATGAGGCATCGAGGGACATAGGG	3476026	3476101	3475976	3476028	1	GL377570	SELMODRAFT_406649	3471444	3477424	None	13990	1573	162257	No_or_no_constitutive_exon
ACTGTGCCGCCGCGATCGCGCTCTTCCAATCGATGATGCTGGCGGGAGAGAC	4036747	4037098	4037148	4037096	-1	GL377570	SELMODRAFT_71785	4036747	4038205	None	13990	1573	162257	No_or_no_constitutive_exon
TCTTTTCCGCGTTCCTTTTCAGTGATTTCTCTGGTCGGGTATGGTGATAGGT	4061460	4061529	4061410	4061462	1	GL377570	SELMODRAFT_61964	4061329	4063367	None	13990	1573	162257	No_or_no_constitutive_exon
AACAAATTGTATGTATTGGCGGGAGAGTGAGAATTGGAGGGAAATTATAGGG	35843	35969	36019	35967	-1	GL377571	SELMODRAFT_439222	31618	36486	None	13990	1573	162257	No_or_no_constitutive_exon
TCGTTTCTGTCATTTTTTCTTGTTCCTTGACATTTTTCGCGTGCGGGCAGAC	117278	117413	117463	117411	-1	GL377571	SELMODRAFT_406775	114419	117571	None	13990	1573	162257	No_or_no_constitutive_exon
TCATCAAGGTGTTCGAGGATGGCCACGCGAGTTCTTCGTCCGGGTCGGAGTC	354862	355180	354812	354864	1	GL377571	SELMODRAFT_84385	354256	355498	None	13990	1573	162257	No_or_no_constitutive_exon
AGGCTTGAGTTTCTAAAGAGAAAAGCCAGTGGCTAAGCATTTGAGGGCAGTC	358477	359118	359168	359116	-1	GL377571	SELMODRAFT_439238	358477	360072	None	13990	1573	162257	No_or_no_constitutive_exon
ACAGTGGACTATATCACGTTGGACACGGTATTCTCGAGCGGGTGGTATAGAC	411289	411573	411623	411571	-1	GL377571	SELMODRAFT_406814	411289	412225	None	13990	1573	162257	No_or_no_constitutive_exon
AGGTCTGTGGAGAGCACGCTGGATTTGGCGACGACGAATGCCGGGTGGAGGA	874955	875399	874905	874957	1	GL377571	SELMODRAFT_230655	874659	878718	None	13990	1573	162257	No_or_no_constitutive_exon
ATTGGTTTCTTTGTATCCACAGTTGTTTGACTTTGTTGGGGGTAATCAAGCT	1011997	1012087	1012137	1012085	-1	GL377571	SELMODRAFT_167618	1010101	1012408	None	13990	1573	162257	No_or_no_constitutive_exon
TCGTTTCTGTCATTTTTCCTTGTTCCTTGACATTTTTCGCGTGCGGGCAGAC	1187392	1187716	1187342	1187394	1	GL377571	SELMODRAFT_406925	1187210	1189231	None	13990	1573	162257	No_or_no_constitutive_exon
TCATTTCTGTCATTTTTTCTTGTTCCTTGACATTTTTCGCATGCGGGCAGAC	1202423	1202750	1202373	1202425	1	GL377571	SELMODRAFT_406928	1202265	1204226	None	13990	1573	162257	No_or_no_constitutive_exon
GCTATGAAACACCGCCAGACTTATGTTCGCTACATGGCTCCATGGGACAGGG	1229829	1230150	1230200	1230148	-1	GL377571	SELMODRAFT_406933	1229280	1230472	None	13990	1573	162257	No_or_no_constitutive_exon
TCGTTTCTGTCATTTTTTCTTGTTCCTTGACATTTTTCGCGTGCGGGCAGAC	1246110	1246254	1246304	1246252	-1	GL377571	SELMODRAFT_406939	1243948	1246424	None	13990	1573	162257	No_or_no_constitutive_exon
AGCCTTCGAGCTAGAACTTATGTGTGTGGGCTTGCCAATGCGGGAAACAGCG	1577668	1577829	1577618	1577670	1	GL377571	SELMODRAFT_439324	1571408	1579498	None	13990	1573	162257	No_or_no_constitutive_exon
GCCATGGCGACGCGTACGGCGCGGAGAGGATATTCGAGGGGATCAAGGAGCG	1631718	1631828	1631878	1631826	-1	GL377571	SELMODRAFT_33143	1631222	1632833	None	13990	1573	162257	No_or_no_constitutive_exon
AGGGCCTGTAAATTTAAATGGATACTGTAGTGGTCAATGGGATGTTAAAGGT	1945296	1945320	1945370	1945318	-1	GL377571	SELMODRAFT_407055	1945296	1946369	None	13990	1573	162257	No_or_no_constitutive_exon
TAAGTCAATCACAGTGAAGTTCTTATTAACTTTTTTACTCCATAGGGAAGCA	2448585	2448640	2448535	2448587	1	GL377571	SELMODRAFT_84347	2447660	2448640	None	13990	1573	162257	No_or_no_constitutive_exon
CTTTTCGTTTCTTTCCATTAGGTGCTCAATCAAATGTGTGGATGGGACAGGA	2513141	2513321	2513091	2513143	1	GL377571	SELMODRAFT_451549	2511964	2513908	None	13990	1573	162257	No_or_no_constitutive_exon
AGAAGCTAAATACCTGTTGATGTTCTCAAGAATCGTCGGCGGGAAACTAGGT	2687541	2687885	2687935	2687883	-1	GL377571	SELMODRAFT_84555	2685521	2689731	None	13990	1573	162257	No_or_no_constitutive_exon
GTACGTAGCCTTTGAAATGTTTGCGGTGCTCAAGGGTGGGGGGCTGGCAGAC	2928897	2929292	2928847	2928899	1	GL377571	SELMODRAFT_167872	2927232	2929663	None	13990	1573	162257	No_or_no_constitutive_exon
GTGAAGGATTTCATGTATTTTTTTCTTAACGTCTTGGTGTTGGGGGACAGTA	2975372	2975552	2975602	2975550	-1	GL377571	SELMODRAFT_29098	2975372	2975693	None	13990	1573	162257	No_or_no_constitutive_exon
GTGTTGGAATTTTCTCTCTTTGTCTGCTTTCTTTAACTGGAGGGAGTCAGAC	2982051	2982133	2982183	2982131	-1	GL377571	SELMODRAFT_167898	2981701	2983361	None	13990	1573	162257	No_or_no_constitutive_exon
ATGGAAACGGCGATTGTGGTGTTTGTCCCGACGATGAAGCAGCGGGCGAGGT	2990747	2990870	2990697	2990749	1	GL377571	SELMODRAFT_266956	2989166	2990870	None	13990	1573	162257	No_or_no_constitutive_exon
CAAGGCGGAGCTAGAGAACGAGTCGGCTCCAGAGATTTTCGAGCTGGGAGCC	3012044	3012724	3011994	3012046	1	GL377571	SELMODRAFT_84578	3011317	3012724	None	13990	1573	162257	No_or_no_constitutive_exon
GCCGGAGAGATCCCCGACACCTCTGAAGGCCAGATTTTGGGACAATTAAGCC	3253497	3253745	3253447	3253499	1	GL377571	SELMODRAFT_407271	3251813	3254819	None	13990	1573	162257	No_or_no_constitutive_exon
CGTTCCCTCTTGTGATTCCTCTAAGAACTTTGTATCGTTGGGATTGACAGGA	3426048	3426113	3425998	3426050	1	GL377571	SELMODRAFT_84548	3425681	3426113	None	13990	1573	162257	No_or_no_constitutive_exon
AAAGTTATAGCAGTGAAAAACAAGCTCTTTCTATATATTTTCGACGGGAGTT	3616530	3616621	3616480	3616532	1	GL377571	SELMODRAFT_407304	3613956	3616760	None	13990	1573	162257	No_or_no_constitutive_exon
TGTGTTCACCTTGAGTTGGAACTTTTCCTGATTTCTCCCCTACAGGGGAGAT	3662716	3662869	3662919	3662867	-1	GL377571	SELMODRAFT_84281	3662460	3663306	None	13990	1573	162257	No_or_no_constitutive_exon
TCTACAACCAACTTGTTTACGTTTCCTTGAATTCTTTTCCACTGGGACAGGA	3847743	3847857	3847907	3847855	-1	GL377571	SELMODRAFT_407341	3847324	3851237	None	13990	1573	162257	No_or_no_constitutive_exon
TGCTGCCAGATCTTTAAATCAATAGCTCATCTTGGATTTAAATGGGACAGGC	3895692	3895855	3895905	3895853	-1	GL377571	SELMODRAFT_407353	3895382	3896680	None	13990	1573	162257	No_or_no_constitutive_exon
CTTACAGCGTGCTCATCGATGGGCTGTGCAAGGCCAACCGGGTGAGCTAGGC	5755	6070	5705	5757	1	GL377572	SELMODRAFT_85930	5174	8667	None	13990	1573	162257	No_or_no_constitutive_exon
TCTCTTTAGATTTTATGCTCTAATCGCTCTCTTTTGTGAACAGGGACAAGCC	177341	177370	177291	177343	1	GL377572	SELMODRAFT_85805	175931	177529	None	13990	1573	162257	No_or_no_constitutive_exon
AAATTCAAACAGACGTACCGGCTGTAGAAACACCAATTGACGATGGGGAGGA	297441	297741	297791	297739	-1	GL377572	SELMODRAFT_230767	295690	299834	None	13990	1573	162257	No_or_no_constitutive_exon
TACAGGTATGGTTGTTTCAGTGTCTCTTGCTACTAACATTGGGATCACAGGA	296589	297009	297059	297007	-1	GL377572	SELMODRAFT_230767	295690	299834	None	13990	1573	162257	No_or_no_constitutive_exon
CACAAATGCTTCTTGGAGTTTTGTTGAGAAAGTCGCAAGCTCGGGTAAAGCA	467684	467833	467883	467831	-1	GL377572	SELMODRAFT_168097	466469	468808	None	13990	1573	162257	No_or_no_constitutive_exon
TGGCTAGAGACTGAGAAGGACGAACTGGTCACCCGGAAGGGTAACGTAAGAT	467485	467590	467640	467588	-1	GL377572	SELMODRAFT_168097	466469	468808	None	13990	1573	162257	No_or_no_constitutive_exon
CGGCCCAATTCATGAGCGATGACCACCACCACCACAGCGTCAGGGCCAAGGC	707811	708427	708477	708425	-1	GL377572	SELMODRAFT_266995	706856	708805	None	13990	1573	162257	No_or_no_constitutive_exon
CTCCATTTTGTTTTTACTTTTCACTTTTCCTCAACTGTTTTGGTGGGCAGTC	1291724	1291820	1291870	1291818	-1	GL377572	SELMODRAFT_439555	1289893	1294777	None	13990	1573	162257	No_or_no_constitutive_exon
TCGGACGTTTACAGCTTTGGGATCGTGCTGCTGGAGCTGCTAACGGGGAGGC	1548739	1549031	1549081	1549029	-1	GL377572	SELMODRAFT_407578	1548739	1552234	None	13990	1573	162257	No_or_no_constitutive_exon
AAAATGTAAACTTGCCATCGATCGTCCTTGAGGGTGAACTGTGGGTGCAGGT	1557073	1557247	1557297	1557245	-1	GL377572	SELMODRAFT_439569	1554301	1557821	None	13990	1573	162257	No_or_no_constitutive_exon
GTATGGTTGTTTTTTGTTTCAGCTCTAAAGTTTTAATTGTTGGGCAGTAGCA	1777906	1778001	1778051	1777999	-1	GL377572	SELMODRAFT_85565	1776758	1778222	None	13990	1573	162257	No_or_no_constitutive_exon
CACTTGTCGTCAAGTTCCTAGAGTGATCACTAAATGAGCACGGGTGGTAGGC	1807336	1807397	1807286	1807338	1	GL377572	SELMODRAFT_86180	1806299	1808008	None	13990	1573	162257	No_or_no_constitutive_exon
GGCTATCTCACTCACTCCTCGTTTGACGCTCTTTGTTTGCAGGGGTCGAGTG	1812334	1812457	1812507	1812455	-1	GL377572	SELMODRAFT_38168	1812207	1812861	None	13990	1573	162257	No_or_no_constitutive_exon
AAGGTAAGCGTTTTGGTGGCTAGGCTGTAATATATCCTCTGGGAATGCAGGG	1996729	1996819	1996869	1996817	-1	GL377572	SELMODRAFT_168247	1995686	1998471	None	13990	1573	162257	No_or_no_constitutive_exon
AAGCTGCCTCCATCTATCCATAAAGATGTGTGCGAATGACGTGGGTGCAGAT	1996061	1996110	1996160	1996108	-1	GL377572	SELMODRAFT_168247	1995686	1998471	None	13990	1573	162257	No_or_no_constitutive_exon
GGCAAACAACGGGCTGTCGCGCTATTATGAAAGCCTGGCTGAGGGTGCAGCT	2001000	2001075	2001125	2001073	-1	GL377572	SELMODRAFT_143934	1999924	2001631	None	13990	1573	162257	No_or_no_constitutive_exon
CCATCTGTGAAGAAGCTAACCTTTGCGTCCACAGATGACACCACGGGGAGCA	2048603	2048982	2049032	2048980	-1	GL377572	SELMODRAFT_85818	2048226	2050713	None	13990	1573	162257	No_or_no_constitutive_exon
AGAGCTCTCGTCTCTTCTTGTTGTGTATTTTATACGTGCACAGGGTGGAGTA	2062764	2062901	2062714	2062766	1	GL377572	SELMODRAFT_3212	2062501	2063735	None	13990	1573	162257	No_or_no_constitutive_exon
AGTTCATCTCTCTCTTCTACCGGTCGCTCATTTGGATTTTGATGGGGCAGAG	2078504	2078633	2078454	2078506	1	GL377572	SELMODRAFT_85837	2077958	2081346	None	13990	1573	162257	No_or_no_constitutive_exon
ACATTGATTTACATATATGAGTTTTTGAGGATTTAATACGGCAAGGGCAGGA	2385419	2385621	2385369	2385421	1	GL377572	SELMODRAFT_86216	2383595	2386982	None	13990	1573	162257	No_or_no_constitutive_exon
TGTAGTAGTACGTTCTCAAGCTTGATAGATTACCGGGGATCAAAGATAAGAC	2387959	2388055	2387909	2387961	1	GL377572	SELMODRAFT_16278	2387739	2388466	None	13990	1573	162257	No_or_no_constitutive_exon
TTTTGGTTTGTTTTTTATTCTTCTAATCTAAACAACTTTGGGCGGCCAAGCT	2533575	2533694	2533744	2533692	-1	GL377572	SELMODRAFT_439638	2532133	2536631	None	13990	1573	162257	No_or_no_constitutive_exon
ACGCTGTCACATACATCGATTTGGATCACAGTAACAGGTATGGGGGAAAGTT	2539012	2539201	2539251	2539199	-1	GL377572	SELMODRAFT_85275	2538735	2542559	None	13990	1573	162257	No_or_no_constitutive_exon
CTATTAAAACGTTTGAAGTTGTCTTTTCCCTTTCATGGATCCTGGGAGAGGT	2569133	2569860	2569910	2569858	-1	GL377572	SELMODRAFT_439642	2568537	2572240	None	13990	1573	162257	No_or_no_constitutive_exon
GTAGAATTTGTCTTCCACCTGACATTTTCAGCTCCCACTGGGACATGCAGGG	2812014	2812080	2811964	2812016	1	GL377572	SELMODRAFT_85583	2810050	2813884	None	13990	1573	162257	No_or_no_constitutive_exon
GTCATCCTGTGTTTTTTCTTTCAAGGGAGTGCGTTCTAACGAGGGTGTAGCT	2907491	2907967	2908017	2907965	-1	GL377572	SELMODRAFT_407813	2906370	2908291	None	13990	1573	162257	No_or_no_constitutive_exon
GATGGGAGTTTAGACGAAGGGGTTTAACGCTAAAGGAGGCGGGGGTATAGGG	3038125	3038851	3038075	3038127	1	GL377572	SELMODRAFT_407841	3036072	3040001	None	13990	1573	162257	No_or_no_constitutive_exon
CAAAGGAGGAGAAGAAGAAGAAAGTCATCAAGCCGGGCGAGAGCAGGGAGGC	3145738	3146446	3146496	3146444	-1	GL377572	SELMODRAFT_85312	3145738	3146932	None	13990	1573	162257	No_or_no_constitutive_exon
GTAAGTCCTATTCGAGATACAATATGTTTTTGCTGACAGTGGGATGCTAGAT	3489011	3489159	3489209	3489157	-1	GL377572	SELMODRAFT_85336	3488218	3490559	None	13990	1573	162257	No_or_no_constitutive_exon
CTATGGCTGTATGAGTTTGCTGACCGCCGCCCTTTCGGGTGGAACATCAGGT	3515855	3515935	3515985	3515933	-1	GL377572	SELMODRAFT_85961	3514878	3519450	None	13990	1573	162257	No_or_no_constitutive_exon
TGTTTTTGGATTTGATTCTCTGTGAGCTAAGACGTTATGGGATGTGGCAGAT	3619274	3619368	3619418	3619366	-1	GL377572	SELMODRAFT_168502	3616194	3619771	None	13990	1573	162257	No_or_no_constitutive_exon
GAGTTCTAGTTCCGTTAGCTTTCGTTCACTGACTTCTTTCTGGGTGAAAGGT	3619126	3619222	3619272	3619220	-1	GL377572	SELMODRAFT_168502	3616194	3619771	None	13990	1573	162257	No_or_no_constitutive_exon
CTTCCATTTTCCTCTTTACTTCTCGTGGCTTATGAATTGAGGGGATACAGGT	3781772	3782157	3781722	3781774	1	GL377572	SELMODRAFT_85450	3781536	3783435	None	13990	1573	162257	No_or_no_constitutive_exon
AAGCAATCTACTGCGGTAACGAATAAGCTGTCTGAGGCAAGGGATTGCAGGA	3864243	3864431	3864481	3864429	-1	GL377572	SELMODRAFT_439727	3863251	3866053	None	13990	1573	162257	No_or_no_constitutive_exon
TTCGCTGCTTCGAATTGTGTTGGGTGTTTGGAAATCGTAGCAGGGGAGAGCC	260747	261063	261113	261061	-1	GL377573	SELMODRAFT_3903	260747	261986	None	13990	1573	162257	No_or_no_constitutive_exon
GATTAGCAAGAGGTACTATTCTGGTTTTTGATTGAAGGGGAAATTAATAGAT	637215	637271	637321	637269	-1	GL377573	SELMODRAFT_408099	637215	639299	None	13990	1573	162257	No_or_no_constitutive_exon
GTTTGATCGCTTTGTTTCTATTACATCTCCCTTGACCCATTGGTGGGCAGGA	858931	859042	858881	858933	1	GL377573	SELMODRAFT_408134	857160	859042	None	13990	1573	162257	No_or_no_constitutive_exon
GTAAGCTCTTGCTTTTGTAGTTTTCCTCTCACTAATTACGAGGGAAACAGAG	872154	872273	872104	872156	1	GL377573	SELMODRAFT_168695	871331	874041	None	13990	1573	162257	No_or_no_constitutive_exon
ATCTTATACCTATACCTTCCATCTGTTTTCTCTGTGAATCCGGGAACTAGAC	886119	886266	886316	886264	-1	GL377573	SELMODRAFT_439793	885734	886731	None	13990	1573	162257	No_or_no_constitutive_exon
GCTATGCTTGTGTTTCGTTGCTTCTTGTGGGGTATGGGTAAGGTATACAGAG	1003573	1004152	1003523	1003575	1	GL377573	SELMODRAFT_439804	1002254	1004685	None	13990	1573	162257	No_or_no_constitutive_exon
CAAAAGGCTTTCTTGCATTGGCAGTAGATCTTGAAGCGCACATCGGGGAGAT	1097912	1098284	1097862	1097914	1	GL377573	SELMODRAFT_35440	1097034	1098437	None	13990	1573	162257	No_or_no_constitutive_exon
GACAAATGCAAGTGTACTCTCTTAAGTTTTATTCGTTCGGGACAATACAGAG	1202188	1202296	1202346	1202294	-1	GL377573	SELMODRAFT_168747	1198277	1203508	None	13990	1573	162257	No_or_no_constitutive_exon
GCGATTGTTGCAGGGATTCCAGCTCTAACAAGACCGATCGGGCGATACAGAC	1243017	1243088	1242967	1243019	1	GL377573	SELMODRAFT_87211	1242877	1243546	None	13990	1573	162257	No_or_no_constitutive_exon
GGTATTGTAAGCTATTTCCTTAGAGGATCTCTGACACGGGTGAATGGTAGAT	1519738	1519828	1519688	1519740	1	GL377573	SELMODRAFT_408233	1515423	1520318	None	13990	1573	162257	No_or_no_constitutive_exon
GGAGGTGGGAATAGCATTGCGTTTATTGTTGACGACTCGGGCGGTGACAGGT	1565733	1565802	1565852	1565800	-1	GL377573	SELMODRAFT_144489	1564454	1566569	None	13990	1573	162257	No_or_no_constitutive_exon
CGAAGAAGAATTGTCTTGCTAGCTTGTGTGCTAATGGGATACGAATGCAGGT	1634620	1634911	1634961	1634909	-1	GL377573	SELMODRAFT_144510	1634620	1637119	None	13990	1573	162257	No_or_no_constitutive_exon
GTAACGATGAACAAATCTACGTTTGTATCACTGAACTCGTGGGATTGCAGGT	1696797	1696872	1696747	1696799	1	GL377573	SELMODRAFT_439848	1692985	1697448	None	13990	1573	162257	No_or_no_constitutive_exon
GCGGCGGCGGCGGCGGCTTACGAACTCCCGGACGAGGCCGGATTGGGAAGCG	1953286	1953448	1953498	1953446	-1	GL377573	SELMODRAFT_87004	1953286	1954337	None	13990	1573	162257	No_or_no_constitutive_exon
GGATTTGGAGAGTTTGTTCCACAGCTGGCGTATTAATGGGAGCGTAGCAGAG	2159771	2159863	2159721	2159773	1	GL377573	SELMODRAFT_408350	2158758	2160124	None	13990	1573	162257	No_or_no_constitutive_exon
AAGTGCCGCAAGCCGCACACGATTCTCGTTTTGATACATCTGGGTGACAGCA	2181833	2181990	2182040	2181988	-1	GL377573	SELMODRAFT_270623	2180168	2183028	None	13990	1573	162257	No_or_no_constitutive_exon
ACGTCCTTGTAAGTTTCTTGATCCAGGCCTTTGGGATTGGCAACGGGCAGCT	2197893	2198851	2198901	2198849	-1	GL377573	SELMODRAFT_408361	2197697	2199211	None	13990	1573	162257	No_or_no_constitutive_exon
AGTGTGTAAGTTGTGAAGTTTTTTCACGCCTTGAATTTCTGTGGGTGCAGGT	2240690	2240741	2240640	2240692	1	GL377573	SELMODRAFT_86524	2239247	2241799	None	13990	1573	162257	No_or_no_constitutive_exon
TCAGTTTGCCGTGTTTTTGAAGTGAATTTTTCGCTGTTGCAGGGAAGAAGAA	2316145	2316274	2316095	2316147	1	GL377573	SELMODRAFT_86693	2315304	2318250	None	13990	1573	162257	No_or_no_constitutive_exon
CTTTTCTCATCAGTTGCTCATGTGTTTTCGTGAATTTTGTTGGGATGCAGAA	2425753	2425855	2425905	2425853	-1	GL377573	SELMODRAFT_267115	2422103	2426781	None	13990	1573	162257	No_or_no_constitutive_exon
GGTATTTTTTTTCTGCTTATCGTTCTTCTCACTTCTTCTTTGGGAATCAGGC	2548793	2548913	2548963	2548911	-1	GL377573	SELMODRAFT_408434	2546874	2549459	None	13990	1573	162257	No_or_no_constitutive_exon
TTGGGACGATGGAAAATCATATGCCTGGTTTTTTTTTCTGCGCAGGGAAGCT	2708755	2708852	2708705	2708757	1	GL377573	SELMODRAFT_87845	2708029	2709616	None	13990	1573	162257	No_or_no_constitutive_exon
TCGGAATAGCAGAAGCTACAGATTGTTTAGTTGCAGGGTTTGAATTGGAGAG	2811656	2811775	2811825	2811773	-1	GL377573	SELMODRAFT_408479	2811149	2812271	None	13990	1573	162257	No_or_no_constitutive_exon
CTGGGTTTAGGGTTCTTCGATTTTCTAGAGGTTTTTCTGCGGGAATGTAGGT	2894676	2894764	2894626	2894678	1	GL377573	SELMODRAFT_439954	2894383	2897433	None	13990	1573	162257	No_or_no_constitutive_exon
TCAAGGCTGTAATCCTACTAGTCACTTAGCTGACTCTCTTGCGGGGGTAGGT	2899861	2899955	2899811	2899863	1	GL377573	SELMODRAFT_408498	2899275	2900834	None	13990	1573	162257	No_or_no_constitutive_exon
CATGGGGAAAGTTGTTGATGAACACTGTAAAGTCTACACTGTGGGATCAGGA	2985255	2985316	2985205	2985257	1	GL377573	SELMODRAFT_408523	2984445	2985582	None	13990	1573	162257	No_or_no_constitutive_exon
GGATCCAAACTACTGCAAAACAAATCGTTTTGCTTGTGGGGGACTGGCAGGA	3117286	3117336	3117236	3117288	1	GL377573	SELMODRAFT_408553	3116944	3118603	None	13990	1573	162257	No_or_no_constitutive_exon
TGGACGAGATCCATCGCCGATCATCGGTTTGCTCCTCCAGGGGTGACGAGGA	3128889	3129108	3129158	3129106	-1	GL377573	SELMODRAFT_231040	3128889	3131562	None	13990	1573	162257	No_or_no_constitutive_exon
TGCTGGCAGCTAAAACGGATGAACTACGAACTTCAATGAGGGGACACAAGGA	17036	17189	16986	17038	1	GL377574	SELMODRAFT_408628	16682	17836	None	13990	1573	162257	No_or_no_constitutive_exon
GAGAGTGGGTTCCTTCTTCTTCTCGAAGCTGGATCATCGCCCACGGGGAGCT	28743	30259	28693	28745	1	GL377574	SELMODRAFT_87961	27961	30259	None	13990	1573	162257	No_or_no_constitutive_exon
CTTACTTCGAGTTCGTCAAAGGAGAGATGACAGAGAAGGAGTACCGGGAGTT	98477	99377	99427	99375	-1	GL377574	SELMODRAFT_62387	97954	99623	None	13990	1573	162257	No_or_no_constitutive_exon
TAAAAGTGCTTTGGTATTATGGTTAAGTTTATTCGGTTCCCGGGATGCAGAA	340192	340372	340142	340194	1	GL377574	SELMODRAFT_88152	339214	342278	None	13990	1573	162257	No_or_no_constitutive_exon
TGCGCAAATCTACTTCGCGGCGTCCATCTACTACATGAAAATGGGATTAGGG	642599	642726	642776	642724	-1	GL377574	SELMODRAFT_408686	642599	643008	None	13990	1573	162257	No_or_no_constitutive_exon
ATGTAACTTTTACTTCTTTCTCTCTATTTGTTCTTACGCTCGGGACACAGGT	745477	745597	745647	745595	-1	GL377574	SELMODRAFT_144921	744827	746309	None	13990	1573	162257	No_or_no_constitutive_exon
CATGTGGTGTGTGGTGTATATATAACAGGTAAACCCGGGAAAGCGGCCAGCT	754732	755799	754682	754734	1	GL377574	SELMODRAFT_451626	752169	755799	None	13990	1573	162257	No_or_no_constitutive_exon
ATTTTCTCTGTTTTTCTACGAGTGGGTTGCCTCAAACTTTGGGAGTTTAGAC	877453	877620	877670	877618	-1	GL377574	SELMODRAFT_88718	877170	877951	None	13990	1573	162257	No_or_no_constitutive_exon
TTGCTCGATTTGTGGATTGGATTGGCGATTGGCGGCTCCCGGGAATGCAGGT	1122086	1122274	1122036	1122088	1	GL377574	SELMODRAFT_144964	1121819	1124300	None	13990	1573	162257	No_or_no_constitutive_exon
CCAGTAAGCAGCTCCACTTGTTGGAGCTTGCTGATTTATCGCCATGGGAGCT	1231837	1232258	1232308	1232256	-1	GL377574	SELMODRAFT_408773	1230395	1232857	None	13990	1573	162257	No_or_no_constitutive_exon
TAGTGCGCCAGTTTATGTTAAGAAATAGCTTCCCGGGGATGGGGATTTAGGG	1244038	1244091	1244141	1244089	-1	GL377574	SELMODRAFT_440075	1243075	1245799	None	13990	1573	162257	No_or_no_constitutive_exon
ATTCTCCCACACCCGATAATCTTTAAGTTTGCGTGATCTTGGTGGGAAAGAT	1255455	1255838	1255888	1255836	-1	GL377574	SELMODRAFT_408776	1255455	1256617	None	13990	1573	162257	No_or_no_constitutive_exon
TGATTATTCTATAGTAGTCTGAAATGGAAGTCTTACTTCTGTGGGAACAGGT	1297184	1297310	1297134	1297186	1	GL377574	SELMODRAFT_169303	1296223	1298724	None	13990	1573	162257	No_or_no_constitutive_exon
CCATTACTATTTCTCACCATTTTCTGCTGTCTAACGTTTGGGTTAAACAGGT	1298081	1298157	1298031	1298083	1	GL377574	SELMODRAFT_169303	1296223	1298724	None	13990	1573	162257	No_or_no_constitutive_exon
GTGATTCCTCATTCCCATTTGGATTTACTTGAATCGCTGGGTGGGCACAGGC	1331271	1331354	1331404	1331352	-1	GL377574	SELMODRAFT_88054	1328929	1331572	None	13990	1573	162257	No_or_no_constitutive_exon
TGTAGAGATTTTGCTTCTTCTTCGTCTTCTTCTCATCAGTGGGGTGATAGTT	1347905	1348020	1347855	1347907	1	GL377574	SELMODRAFT_88643	1347748	1349716	None	13990	1573	162257	No_or_no_constitutive_exon
GCAGCAGCAGCCGGCCGGTTCAAAGAAGAATGACTGTGGAGGCTGGGCAGTC	1349279	1349716	1349229	1349281	1	GL377574	SELMODRAFT_88643	1347748	1349716	None	13990	1573	162257	No_or_no_constitutive_exon
ATCAAGTTATAGGATGATGATCCATAGCTTTGGTTTCTGGGAAATGCAAGGG	1446423	1446648	1446373	1446425	1	GL377574	SELMODRAFT_88077	1444240	1447753	None	13990	1573	162257	No_or_no_constitutive_exon
CAGTCCGAAATTTGTTTCTCAGACGAAGGGCTACTAACCGGGAAAAGGAGAT	1853964	1854115	1853914	1853966	1	GL377574	SELMODRAFT_88311	1852933	1855627	None	13990	1573	162257	No_or_no_constitutive_exon
CTCAAGAACAAGCAAGCTGACTGCCATGCTTTTGTCTTCAATGGGGTCAGTG	1889868	1890006	1890056	1890004	-1	GL377574	SELMODRAFT_408875	1889637	1890817	None	13990	1573	162257	No_or_no_constitutive_exon
GCGTATGCGTTTTCCTTGGCCTTACAGATTGGAGTGGGGTCATGGAGCAGGT	2240042	2240114	2239992	2240044	1	GL377574	SELMODRAFT_28366	2239824	2240353	None	13990	1573	162257	No_or_no_constitutive_exon
CACACTTTTATTGTCCGAGCTGAAGATTAATTTTTTTTTCCGGGTGGCAGCA	2597008	2597079	2596958	2597010	1	GL377574	SELMODRAFT_409004	2596452	2599296	None	13990	1573	162257	No_or_no_constitutive_exon
AACGATCGAAATTCACAGACATCACTCCGGAAAAACGTGAAGCGGGGGAGGA	2599412	2599550	2599600	2599548	-1	GL377574	SELMODRAFT_88682	2599412	2601635	None	13990	1573	162257	No_or_no_constitutive_exon
ACAAGTTTGTTTGCAAGCTTTCACTTTTCTCTGTGATCGGGATGGTGTAGCC	2612233	2612438	2612183	2612235	1	GL377574	SELMODRAFT_88520	2611824	2612438	None	13990	1573	162257	No_or_no_constitutive_exon
CAGGTCAGACACTACGTTATTTGTAAATGAGCTTTTTATTTTGGGGACAGGA	2662848	2662913	2662798	2662850	1	GL377574	SELMODRAFT_409010	2661931	2664121	None	13990	1573	162257	No_or_no_constitutive_exon
CTGGAGCGTGAATCAGAGCTTTTGCAGCGCGTACGGAGTGCGGGAAAAAGGA	2778885	2778964	2779014	2778962	-1	GL377574	SELMODRAFT_409044	2778143	2779507	None	13990	1573	162257	No_or_no_constitutive_exon
CGGCGGCGGCGGCGAGTGGCGGTAGAGGTAGCGGTAGCGGTAGGGTGGAGGT	3006014	3006251	3006301	3006249	-1	GL377574	SELMODRAFT_88313	3004314	3006710	None	13990	1573	162257	No_or_no_constitutive_exon
CACCGTCTAGAGACGTATCCAATGATGAATAGTTTTTCTGGGGAGCTCAGGT	30117	30207	30257	30205	-1	GL377575	SELMODRAFT_409112	28844	30357	None	13990	1573	162257	No_or_no_constitutive_exon
CTCCGGACCATGTACGAGATCTCTTGGCAGACGTGGGGCATCAAGAGGAGTA	723114	723252	723064	723116	1	GL377575	SELMODRAFT_145414	722495	726935	None	13990	1573	162257	No_or_no_constitutive_exon
ACCGAAGTACGTGGGTCGCTATGCATGCCCGAGAACGTTTCAGTGGGAAGGT	724264	724350	724214	724266	1	GL377575	SELMODRAFT_145414	722495	726935	None	13990	1573	162257	No_or_no_constitutive_exon
CTGGTCCTGCTCATTGCGATACTGGTCAGCTCTTCCATCAAATCGGGTAGGA	731548	731634	731498	731550	1	GL377575	SELMODRAFT_409239	731335	732000	None	13990	1573	162257	No_or_no_constitutive_exon
TTGCGAGAACTGTTTTGTTACTCACAGGCCCGAACCTGATTCGGGAGCAGGA	955202	955275	955152	955204	1	GL377575	SELMODRAFT_440313	950165	956453	None	13990	1573	162257	No_or_no_constitutive_exon
GCTCCTTCGGCGGAAGGCCAACGGAAGTGAGCTCTTTCGGGGGAAGACAGGC	1117579	1119184	1119234	1119182	-1	GL377575	SELMODRAFT_89304	1117579	1119714	None	13990	1573	162257	No_or_no_constitutive_exon
TCCTATTTACTCCTTTACTGGCCTAGTGTTCTCTGACAATGGGATTGCAGAA	1130122	1130362	1130412	1130360	-1	GL377575	SELMODRAFT_440325	1129039	1131481	None	13990	1573	162257	No_or_no_constitutive_exon
CATCAAGAGCGTGAAGCCAGTAGGGGTTCTTCGTTCACCCTTGGGATAAGGA	1394693	1394972	1395022	1394970	-1	GL377575	SELMODRAFT_409318	1394693	1395296	None	13990	1573	162257	No_or_no_constitutive_exon
GTGGACTTCGCTCTGTGCAGGTTAGAACACAGGATCCAGCGGGTGTGGAGCA	1582121	1582869	1582919	1582867	-1	GL377575	SELMODRAFT_409348	1582121	1583027	None	13990	1573	162257	No_or_no_constitutive_exon
ATGCCTGTGCTAGGCATTTGGTGCGAGCTGGCAAATGCAATTGGGGGCAGGC	1664293	1664587	1664637	1664585	-1	GL377575	SELMODRAFT_409368	1664293	1664939	None	13990	1573	162257	No_or_no_constitutive_exon
TCGTTTCTGTCATTTTTTCTTGTTCCTTGACATTTTTCGCGTGCGGGCAGAC	1688976	1689129	1689179	1689127	-1	GL377575	SELMODRAFT_409370	1686843	1689299	None	13990	1573	162257	No_or_no_constitutive_exon
TCGACTCAATTCTTTTCGAAATTGCTCATTGATAAGATGGCAGGGTACAGGT	1851399	1852020	1851349	1851401	1	GL377575	SELMODRAFT_89107	1851091	1853375	None	13990	1573	162257	No_or_no_constitutive_exon
ATCTTGTTGAACCACTGTGTAACAGATTAATGATCTTTTTATGGGGGCAGGC	2243205	2243393	2243443	2243391	-1	GL377575	SELMODRAFT_440408	2242406	2245346	None	13990	1573	162257	No_or_no_constitutive_exon
CAGAGGACGAAGTGGAGAAGAAGCCAGAAGAAACGCACAGGGATATGAAGGT	2258416	2258554	2258604	2258552	-1	GL377575	SELMODRAFT_169951	2256773	2258866	None	13990	1573	162257	No_or_no_constitutive_exon
GATTCCCATTCCATGGGCAGTCTTTGATTGATCTTGGGTTTCGGGAACAGTG	2311145	2311351	2311095	2311147	1	GL377575	SELMODRAFT_19213	2310958	2311351	None	13990	1573	162257	No_or_no_constitutive_exon
TTCTGAGACTTTAGAGATGCTGCCTCGGTCGGTGAAAATCGTTGTGGGAGGA	2323862	2323972	2323812	2323864	1	GL377575	SELMODRAFT_440420	2319961	2325193	None	13990	1573	162257	No_or_no_constitutive_exon
TGCTCGCTGCACTACAGGAACGTAAGCGTGGCTTGCAAGGGTCGAGGCAGCT	2382380	2382546	2382596	2382544	-1	GL377575	SELMODRAFT_440421	2382380	2385212	None	13990	1573	162257	No_or_no_constitutive_exon
TTTTTTTCTTTTTGACTGTTCTGATTTCTCTCTTATGGGTGAACTAAAAGCT	2530885	2530942	2530992	2530940	-1	GL377575	SELMODRAFT_409513	2530677	2532027	None	13990	1573	162257	No_or_no_constitutive_exon
TCACCCAAGTCCGCCGAGCCCCCCATCTCCATCCCACCCGGGCGGGAAAGGC	2732350	2733174	2732300	2732352	1	GL377575	SELMODRAFT_231185	2732064	2733174	None	13990	1573	162257	No_or_no_constitutive_exon
CCGAGGGACGAGCTCTCCACAGGCGCCTCGAGGCCAAGGGACTGGAGAAGAA	2741377	2742397	2742447	2742395	-1	GL377575	SELMODRAFT_89230	2741377	2743876	None	13990	1573	162257	No_or_no_constitutive_exon
TGGCATTTTCTCTCGTTTTTCTCTTCAACTTCTTTCTGGTTGGGATGTAGGA	2870654	2870730	2870604	2870656	1	GL377575	SELMODRAFT_409585	2870423	2871810	None	13990	1573	162257	No_or_no_constitutive_exon
TATCGCTATAAATAGTTACATAGATCTTGTTGGTGTGGTGATATGGGTAGGA	72777	72893	72727	72779	1	GL377576	SELMODRAFT_409627	71764	73030	None	13990	1573	162257	No_or_no_constitutive_exon
AGGTAGCTTGAACCGTTTGTCCTTGATAGGCGTTGAGCCCAGGGTGACAGGA	101425	101537	101587	101535	-1	GL377576	SELMODRAFT_145745	100720	102628	None	13990	1573	162257	No_or_no_constitutive_exon
AAGGTTTTGCACGAGCAACGCGAGTTTCTGATAGGCTGGAGGGTATACAGGT	116804	117032	117082	117030	-1	GL377576	SELMODRAFT_90906	116804	118494	None	13990	1573	162257	No_or_no_constitutive_exon
AGTCTCAAGCTCTCCATCGGCTTGCATTGCGTTGGATTGTGAGTGGGCAGGA	132863	133000	132813	132865	1	GL377576	SELMODRAFT_145760	132710	134197	None	13990	1573	162257	No_or_no_constitutive_exon
TGTTTTTTTTCTTCTTCTTTCTTTGGTTCTCATCTGGGAAAAAAATGCAGGG	292602	292714	292552	292604	1	GL377576	SELMODRAFT_170122	292108	294246	None	13990	1573	162257	No_or_no_constitutive_exon
GGTTGGAACTACGCTGCTCAACACTTACGGGAAGCACGGGAAAGTCGAAGAG	542871	544145	542821	542873	1	GL377576	SELMODRAFT_90123	541496	544145	None	13990	1573	162257	No_or_no_constitutive_exon
TTGGATCGTTCCAAGTCTGGTGTGACTTCCTCCTCGGCCACGGGAAAGAGAG	1080744	1080928	1080978	1080926	-1	GL377576	SELMODRAFT_145914	1078041	1082007	None	13990	1573	162257	No_or_no_constitutive_exon
TATGATTACGGGGGTGTTTTTCGGTGACTATTGGGTTTTGGGAACGACAGAT	1195682	1195773	1195632	1195684	1	GL377576	SELMODRAFT_409805	1193767	1197025	None	13990	1573	162257	No_or_no_constitutive_exon
TTGGAGGACCTCGACGATTTTGATGATGACGCTTTCGAGGGGATTGATAGGC	1213001	1213150	1212951	1213003	1	GL377576	SELMODRAFT_409811	1211877	1213995	None	13990	1573	162257	No_or_no_constitutive_exon
TATGCATTGCTCTTCATTTACATTGAGAATCATATGATCGGGGCGTGCAGAT	1919625	1919758	1919575	1919627	1	GL377576	SELMODRAFT_409937	1915359	1919758	None	13990	1573	162257	No_or_no_constitutive_exon
CAGCTCGAGCAGGCAAAGTCGGAGTTCGACGCGATGATCGAGCGGGACAGCG	2016069	2016730	2016019	2016071	1	GL377576	SELMODRAFT_90382	2014651	2016730	None	13990	1573	162257	No_or_no_constitutive_exon
TGCTGGCGGCTGCTACGAAAGAGAACTGGAAGAAGGTTGGCGGGCTAGAGAT	2198634	2199312	2199362	2199310	-1	GL377576	SELMODRAFT_91206	2198634	2200038	None	13990	1573	162257	No_or_no_constitutive_exon
AGGTACTGCTGGGGCTGGAAGACTTTGGCAGGAGCGACAAGATGAGGGAGTC	2222121	2222890	2222071	2222123	1	GL377576	SELMODRAFT_146054	2220306	2222890	None	13990	1573	162257	No_or_no_constitutive_exon
GATTTCTTTCTTTGTGGTTTCGTGGCTGATTCGGGTGTGATTGTGGGGAGCA	2231524	2231581	2231474	2231526	1	GL377576	SELMODRAFT_37555	2230849	2231581	None	13990	1573	162257	No_or_no_constitutive_exon
CGCTAGATTCGTTTTCTGGTGGGCTAATGAGCTCAATTCGTGGGATGCAGGG	2357549	2363594	2363644	2363592	-1	GL377576	SELMODRAFT_270751	2357549	2364183	None	13990	1573	162257	No_or_no_constitutive_exon
ACGCTTTTCCATTTGGCATGGTTGTTTTCCCGCTGAGGGGAAAGTTACAGCA	2466285	2466383	2466235	2466287	1	GL377576	SELMODRAFT_90562	2466019	2468756	None	13990	1573	162257	No_or_no_constitutive_exon
CCGAAATTGGAATTTTGAGCTGTTTTAATCGGTGATTTTGGGAGTGGCAGGG	2561811	2562020	2561761	2561813	1	GL377576	SELMODRAFT_90198	2561517	2564850	None	13990	1573	162257	No_or_no_constitutive_exon
AACGATCTCGGATAGCTGACTTGTCAACATTGTTTTGCTACAGGGCCGAGAA	61085	61477	61035	61087	1	GL377577	SELMODRAFT_92001	58739	61477	None	13990	1573	162257	No_or_no_constitutive_exon
TTCTGCAGGATTAAGAGAGTACTTCTCCGCAGAAGCCCTGCAAGGGGTAGAA	154291	154464	154514	154462	-1	GL377577	SELMODRAFT_91721	152888	156372	None	13990	1573	162257	No_or_no_constitutive_exon
GAGACGAAGTAAGTGTAACTTAAGACACACATATTTTTCCGGGCTAAGAGAA	584287	584386	584237	584289	1	GL377577	SELMODRAFT_410177	582941	584578	None	13990	1573	162257	No_or_no_constitutive_exon
GGTAAATGGTTATTTCCAATACACTTCATATAGTGACTGGGATGGTGTAGGA	614850	615258	615308	615256	-1	GL377577	SELMODRAFT_410184	614394	616435	None	13990	1573	162257	No_or_no_constitutive_exon
CGCAGATTAGATTGTTCCTTTCACTGAATTAGTTTCTGTATGACAGGGAGGG	746895	746968	747018	746966	-1	GL377577	SELMODRAFT_91326	745865	747904	None	13990	1573	162257	No_or_no_constitutive_exon
TGGACCTTTTTCTTTTGTTGTGTGTTTTCGTGACTTAAGCGGGGATACAGGT	1051168	1051246	1051296	1051244	-1	GL377577	SELMODRAFT_92027	1051168	1052242	None	13990	1573	162257	No_or_no_constitutive_exon
GCGTCCGAGATCATTGTCGACGAGTTCTTCTAAAACCTTGTGGGGCGCAGGC	1068318	1068413	1068463	1068411	-1	GL377577	SELMODRAFT_91657	1068318	1069351	None	13990	1573	162257	No_or_no_constitutive_exon
TTTACCTAACATCGGTTGATTGCTGTAACTGGCATCTCTCGTATAGGGAGCA	1234629	1234786	1234579	1234631	1	GL377577	SELMODRAFT_3288	1233751	1236423	None	13990	1573	162257	No_or_no_constitutive_exon
GACGTGAAGTTTGTGTTGTTCCTGTTCGTGATGGTCTGAAACATGGGCAGAA	1317612	1317758	1317808	1317756	-1	GL377577	SELMODRAFT_410292	1317612	1318650	None	13990	1573	162257	No_or_no_constitutive_exon
CATAAGTTTGTTTATTCTCGTTTCCAAGTGAAAATATTCTGGGCAAGAAGAT	1467049	1467178	1466999	1467051	1	GL377577	SELMODRAFT_91784	1466493	1467178	None	13990	1573	162257	No_or_no_constitutive_exon
TCTGATTTGTCTAGTTATCATCTTACTAACACGTGTCATGTAGGGAGCAGGA	1634243	1634464	1634514	1634462	-1	GL377577	SELMODRAFT_449570	1631477	1635320	None	13990	1573	162257	No_or_no_constitutive_exon
GAGGTGAGCTGTGTAATTGGCAGCTTCATTGTCATTCACTGGGCGGGCAGGT	1773686	1773767	1773817	1773765	-1	GL377577	SELMODRAFT_440774	1772203	1774180	None	13990	1573	162257	No_or_no_constitutive_exon
TTGCGCTTGATTTCAAGGTGGTCGCGACTAATAGCAGGGAAGAAACACAGCT	1791912	1792011	1791862	1791914	1	GL377577	SELMODRAFT_91475	1790404	1792596	None	13990	1573	162257	No_or_no_constitutive_exon
CCACTTCCAATGATTCAGGAGCTCTCGATTCACTCCAATTCCCAGGGGAGAT	1832518	1833550	1833600	1833548	-1	GL377577	SELMODRAFT_451122	1832518	1833940	None	13990	1573	162257	No_or_no_constitutive_exon
CAGATTCACCTCCAACTGCAGCGGCTGATGTGATTGAAGAGTTCGGGGAGGC	2055718	2056400	2056450	2056398	-1	GL377577	SELMODRAFT_170754	2055718	2057711	None	13990	1573	162257	No_or_no_constitutive_exon
GGGCAACTCCCGTGGCACGGTAGGCACAGGAGCGGCGACGGCAAAGGGAGTA	2128769	2129120	2129170	2129118	-1	GL377577	SELMODRAFT_146442	2128769	2130908	None	13990	1573	162257	No_or_no_constitutive_exon
GAGGTGATATTGTCTCTTTCATTGACATTCATTTATCTAATCAATGGGAGAT	2218157	2218219	2218107	2218159	1	GL377577	SELMODRAFT_410380	2216779	2221770	None	13990	1573	162257	No_or_no_constitutive_exon
TAAGCTTATGCACAGGCAGGAATCTTGAACAGAGCTGTGGGAGCGACGAGTA	2658778	2658903	2658953	2658901	-1	GL377577	SELMODRAFT_91328	2658303	2659950	None	13990	1573	162257	No_or_no_constitutive_exon
GGAAGACAGGCATAGAAACAAAATAGGTGCTTCTTCACGGGATGATCGAGAA	2792059	2792102	2792152	2792100	-1	GL377577	SELMODRAFT_410478	2791630	2792304	None	13990	1573	162257	No_or_no_constitutive_exon
GGAAGACAGGCATAGAAACAAAATAGGTGCTTCTTCGCGGGATGATCGAGAA	2815028	2815071	2814978	2815030	1	GL377577	SELMODRAFT_410483	2814742	2815575	None	13990	1573	162257	No_or_no_constitutive_exon
CGTGTTGTTTGGTCTTTAGGTTGGCTCTACTCCAGGACCAGGGGATGGAGGA	2873190	2873263	2873140	2873192	1	GL377577	SELMODRAFT_62607	2871841	2873736	None	13990	1573	162257	No_or_no_constitutive_exon
CTCTGTCGGCGCTCCAGCGCCTCGGATCTCTCTTCTACAGGGGCGAGAAGCG	5877	9260	5827	5879	1	GL377578	SELMODRAFT_146571	5496	9260	None	13990	1573	162257	No_or_no_constitutive_exon
ATTTCTCTTTCCTTACCTTGATTTTCTATTCTTTCATTCAGGGCGTGGAGTC	126608	126745	126558	126610	1	GL377578	SELMODRAFT_92343	126135	127777	None	13990	1573	162257	No_or_no_constitutive_exon
TACAGACTTCTTTAGATGGCTCCTCCAAGATTTTCACGGGAAGGGTTTAGGG	630209	630363	630159	630211	1	GL377578	SELMODRAFT_410587	629635	632640	None	13990	1573	162257	No_or_no_constitutive_exon
AGTTGTTTGTTTTCCAAATCATAGTTTTTACTGATCTTCTCGATGGGCAGCG	676858	677101	677151	677099	-1	GL377578	SELMODRAFT_440900	675174	677824	None	13990	1573	162257	No_or_no_constitutive_exon
TAGAACTTTAGCATTTGGTTCTCACAAATTTATTTTTCCTTTGGGAGCAGGG	726008	726119	725958	726010	1	GL377578	SELMODRAFT_410607	725088	726227	None	13990	1573	162257	No_or_no_constitutive_exon
CAAGTAAGTATTTTCTCGTTATGGTTTTTATCTAACATCGGGGATAATAGGC	893860	893965	893810	893862	1	GL377578	SELMODRAFT_440913	889155	896053	None	13990	1573	162257	No_or_no_constitutive_exon
ACCAGTGCGTTTCTTCTATGGGAAGATTAGTCGTTTACTTGGGGAACAAGAA	915118	915308	915358	915306	-1	GL377578	SELMODRAFT_410629	914411	916848	None	13990	1573	162257	No_or_no_constitutive_exon
TCTTCTTTTACTTTTGGTTGAAGAAACTATGGTTGTTCTCGGGATCATAGGT	1042048	1042159	1042209	1042157	-1	GL377578	SELMODRAFT_270804	1039316	1042519	None	13990	1573	162257	No_or_no_constitutive_exon
TTCTTGTGTTTTTTCTAATAGCAGGGAGATTTTGTGGGCAAACTAAACAGCT	1184981	1185082	1185132	1185080	-1	GL377578	SELMODRAFT_440930	1182303	1188280	None	13990	1573	162257	No_or_no_constitutive_exon
AGACTACATAATTTGTAAATTGTTTTGTGAGCTTTTTATTTTGGGGACAGGA	1184069	1184159	1184209	1184157	-1	GL377578	SELMODRAFT_440930	1182303	1188280	None	13990	1573	162257	No_or_no_constitutive_exon
TAAGCGGTACTTTAATGTTTTTTTCTGAGCGGTAATACTTGGGTTTGAAGTA	1357155	1357247	1357105	1357157	1	GL377578	SELMODRAFT_410683	1356451	1357849	None	13990	1573	162257	No_or_no_constitutive_exon
TATGTTTTTTCTGCAGCTAGATTGCGACAATGTTTCTGGAGTAAGGGAAGTT	1519104	1519127	1519054	1519106	1	GL377578	SELMODRAFT_92970	1518326	1519868	None	13990	1573	162257	No_or_no_constitutive_exon
AAGTAAGTAGTATTCTCGTAAAACTGACATAACGAGTTTTGGCTGGGCAGAA	1524627	1524697	1524577	1524629	1	GL377578	SELMODRAFT_66149	1524021	1525056	None	13990	1573	162257	No_or_no_constitutive_exon
TTGCCTCTGCTTCTTTTGCTCCGTTTGTTCATTGAGGGGAGGGAATGCAGGA	1625710	1625811	1625660	1625712	1	GL377578	SELMODRAFT_410730	1625422	1628330	None	13990	1573	162257	No_or_no_constitutive_exon
TGGTGATTGGAGATTTTGGCATGGCCACGGACAAGCAGTGGGATTAGCAGCA	1668915	1669335	1668865	1668917	1	GL377578	SELMODRAFT_410738	1668399	1669335	None	13990	1573	162257	No_or_no_constitutive_exon
TCCTCATCGTCGGGGTGGTGTGCTTTGTCCGTGGCAACGGCGGGGAACAGAT	1679848	1680491	1680541	1680489	-1	GL377578	SELMODRAFT_146738	1678773	1682471	None	13990	1573	162257	No_or_no_constitutive_exon
CAGTTTTCCTGCCTTTTTTCTCCAACCAGGAATTAACTCCGGGTAACCAGGC	1708811	1708976	1709026	1708974	-1	GL377578	SELMODRAFT_449907	1708811	1710069	None	13990	1573	162257	No_or_no_constitutive_exon
CGTTGCGATCGCTGGTTCCGGCAAGGACGAGGCTCGGGCGAGCTCGGAAGCG	2010221	2012604	2012654	2012602	-1	GL377578	SELMODRAFT_171135	2010221	2013721	None	13990	1573	162257	No_or_no_constitutive_exon
TCCGGTACAGTCTAAGTCGGTTGCTGATGGATTTTTGTCCCGGGTGGCAGCT	2020045	2020153	2019995	2020047	1	GL377578	SELMODRAFT_441002	2018748	2021502	None	13990	1573	162257	No_or_no_constitutive_exon
GTTTCCATTTCAAAACGTGCAATTCTTACTGGTAAATTGGGGTGAAACAGGC	2124185	2124269	2124135	2124187	1	GL377578	SELMODRAFT_441016	2122515	2125317	None	13990	1573	162257	No_or_no_constitutive_exon
GTAATGGTCTCGAGTTATTCAATCATGTAATTGAAACATCTTGAGGGCAGGG	2192039	2192156	2192206	2192154	-1	GL377578	SELMODRAFT_92538	2189958	2192992	None	13990	1573	162257	No_or_no_constitutive_exon
GTAGCTAGGCCTGGGCATGGTACTTAGATTAACTCCTTGGGAGAATTCAGGG	2194437	2194573	2194623	2194571	-1	GL377578	SELMODRAFT_231484	2194129	2195095	None	13990	1573	162257	No_or_no_constitutive_exon
TTCGTTGTGATATGGCTGTTGCAGTTGCAATCTTAGACTTTGGGGTGCAGGC	2310556	2310716	2310766	2310714	-1	GL377578	SELMODRAFT_410874	2309982	2311571	None	13990	1573	162257	No_or_no_constitutive_exon
ATGGCTTCAAGTTTCAGTTCTTTTTATCTAGCGTCGTTTTGGGATGACAGTG	2337063	2337163	2337013	2337065	1	GL377578	SELMODRAFT_92496	2336328	2340976	None	13990	1573	162257	No_or_no_constitutive_exon
AACATAACTCCATTTGCGCTGACAAGAGAATTCGAGTTCCTGGGAAAAAGGT	2365042	2365269	2364992	2365044	1	GL377578	SELMODRAFT_146877	2364247	2365269	None	13990	1573	162257	No_or_no_constitutive_exon
CGTGTTTCTTATTTTTCAAATTCCTTACCCCTCCTTTTTGGGGAACTCAGGT	2485248	2485839	2485198	2485250	1	GL377578	SELMODRAFT_449700	2483879	2495423	None	13990	1573	162257	No_or_no_constitutive_exon
TGTCCTGGGAAACGGATCCGTCCTAATGCGATCTACACGGGCAAGTGCAGGC	2504958	2505143	2505193	2505141	-1	GL377578	SELMODRAFT_171255	2503949	2505836	None	13990	1573	162257	No_or_no_constitutive_exon
GAACAAAGGTGAAAAAGTTGCTCTCGATTGCAGACATACGACGCGGGTAGGC	2530921	2530961	2531011	2530959	-1	GL377578	SELMODRAFT_410924	2528505	2532503	None	13990	1573	162257	No_or_no_constitutive_exon
GTGTGCGGGCAAACTAAGTTTTTGAGTTCCCGGTTGGGTGGTGGACGCAGGA	73874	74069	74119	74067	-1	GL377579	SELMODRAFT_93092	72712	75067	None	13990	1573	162257	No_or_no_constitutive_exon
GTTTCGTTTTTTTGTTGGATCTAGATCTCTTCTTCTTGTTTGGGTGGCAGTG	112534	112664	112714	112662	-1	GL377579	SELMODRAFT_146942	111180	113017	None	13990	1573	162257	No_or_no_constitutive_exon
AACTTAGTGTCGTAAAGGAGGCTCTTTGCTAACTTGTTTGGGACGTGCAGGA	283970	284049	284099	284047	-1	GL377579	SELMODRAFT_93877	283281	284318	None	13990	1573	162257	No_or_no_constitutive_exon
TGCTTATTGGCTAGACGCTCTTCCATTCATGATGTTGCGTGGGCCAACAGGG	294822	294871	294921	294869	-1	GL377579	SELMODRAFT_410974	294547	297249	None	13990	1573	162257	No_or_no_constitutive_exon
TAGGAAACAATTGTTCTACAGAAGTTGAGCTGACTCTACTGGGAATTCAGTG	339721	339788	339838	339786	-1	GL377579	SELMODRAFT_410990	339222	340732	None	13990	1573	162257	No_or_no_constitutive_exon
AACGGGACTGGTGTGCATGCTGCCACACGGTTATTGTGGCCGAGGGCCAGAG	582480	582515	582430	582482	1	GL377579	SELMODRAFT_93779	580056	583456	None	13990	1573	162257	No_or_no_constitutive_exon
TCGCTGCTCGATCCAATTTCAATGATTTCTTCTCTTTGGTGGGATCGCAGCC	908613	908714	908764	908712	-1	GL377579	SELMODRAFT_411065	908351	908880	None	13990	1573	162257	No_or_no_constitutive_exon
GAGGTGTGAGCTAGCATTCTAATCTGCACAATTCTGTGCTGGGTTGGGAGCA	944137	944582	944632	944580	-1	GL377579	SELMODRAFT_93144	941241	945466	None	13990	1573	162257	No_or_no_constitutive_exon
GGACGATTTCTCTGAGAATTTCGTGTTTTCTACATAGCTGCTGTAGGGAGCC	1395625	1395662	1395575	1395627	1	GL377579	SELMODRAFT_93338	1395334	1397470	None	13990	1573	162257	No_or_no_constitutive_exon
GGACGATTTCTCTGAGAATTTCGTGTTTTCTACATAGCTGCTGTAGGGAGCC	1405504	1405541	1405454	1405506	1	GL377579	SELMODRAFT_93357	1405213	1407349	None	13990	1573	162257	No_or_no_constitutive_exon
CCCGTCCAGCAGAGGCAAGCGAAAGAAATCTCTTGTGTCTTCTGGGAGAGAT	1439892	1440038	1440088	1440036	-1	GL377579	SELMODRAFT_93613	1439892	1440235	None	13990	1573	162257	No_or_no_constitutive_exon
CAAGGCGGAGCTCAAGTTCATAGACTTCGGTCTGATCTCCGCGTGGGAAGAA	1706564	1706694	1706744	1706692	-1	GL377579	SELMODRAFT_411235	1705896	1707816	None	13990	1573	162257	No_or_no_constitutive_exon
AGGCTTGAGTTTCTAAAGAGAAAAGCCAGCCACTAAGCGTTTGAGGGCAGTG	1725002	1725195	1724952	1725004	1	GL377579	SELMODRAFT_411241	1723748	1725195	None	13990	1573	162257	No_or_no_constitutive_exon
AACAGAGTATTGTGAAGAACCCTAAACCCCACAAATGGGGGAAGGCGGAGGG	2029231	2029296	2029346	2029294	-1	GL377579	SELMODRAFT_231624	2027746	2038162	None	13990	1573	162257	No_or_no_constitutive_exon
TTTGTTTGCGCACTGCATAAGTTCTCAGAGCGTGGATTCTTGACAGGGAGGA	2087121	2087445	2087071	2087123	1	GL377579	SELMODRAFT_93713	2086485	2087445	None	13990	1573	162257	No_or_no_constitutive_exon
CTCCACAAATGTCCTAAACTCAAAGATTAGCGTTTGATCGAATTCGGGAGGA	2133473	2133690	2133740	2133688	-1	GL377579	SELMODRAFT_411297	2133202	2133994	None	13990	1573	162257	No_or_no_constitutive_exon
CTCCGGACCATGTACGAGATCTCTTGGCAGACGTGGGGCATCAAGAGGAGTA	2147762	2147900	2147712	2147764	1	GL377579	SELMODRAFT_93381	2147114	2151474	None	13990	1573	162257	No_or_no_constitutive_exon
ACCGAAGTACGCGGGTCGCTATGCATGCCCGAGAACGTTTCAGTGGGAAGGT	2148911	2148997	2148861	2148913	1	GL377579	SELMODRAFT_93381	2147114	2151474	None	13990	1573	162257	No_or_no_constitutive_exon
TTATCTTTTTTTTCTGCCATCAAACATCTTCTGTCTTGGGGAATTGCAAGCT	2528200	2528280	2528330	2528278	-1	GL377579	SELMODRAFT_411349	2527302	2528342	None	13990	1573	162257	No_or_no_constitutive_exon
AGTGCGAGAGGGAGGACGGCCTTTTGCGTCAAGCATGGCGGAGGGAAGAGGT	2617849	2618629	2617799	2617851	1	GL377579	SELMODRAFT_441219	2616136	2618629	None	13990	1573	162257	No_or_no_constitutive_exon
TTCAAAACTTTCTCTTGGAAATATAACAAAACGAGCATTTGATTGGGCAGAA	2637259	2637476	2637209	2637261	1	GL377579	SELMODRAFT_411374	2636293	2637476	None	13990	1573	162257	No_or_no_constitutive_exon
GTCCCGGTCCCTGGAGCGACGATCTTCGCGGCGGTGCTGGGAGCGGCGAGCG	2713060	2713349	2713399	2713347	-1	GL377579	SELMODRAFT_93948	2713060	2716307	None	13990	1573	162257	No_or_no_constitutive_exon
GAAGGAAAACGTAAGAACAAAAGACCTGGATGTTTTGCGTACGGGATTAGAG	196025	196087	195975	196027	1	GL377580	SELMODRAFT_411408	192064	196670	None	13990	1573	162257	No_or_no_constitutive_exon
TTTACCTAACATCGGTTGATTGCTGTAACTGGCATCTCTCGTATAGGGAGCA	198036	198193	197986	198038	1	GL377580	SELMODRAFT_3289	197158	199830	None	13990	1573	162257	No_or_no_constitutive_exon
GAGGTGAGCTGTGTAATTGGCGGCTTCATTGTCATTCACTGGGCGGGTAGGT	564440	564521	564571	564519	-1	GL377580	SELMODRAFT_450878	562872	564934	None	13990	1573	162257	No_or_no_constitutive_exon
TTGCCCGGGCAACTCCCGTGGCACGGTAGGCGCGGCGACGGCAAAGGGAGTA	978132	978367	978417	978365	-1	GL377580	SELMODRAFT_94216	978132	980075	None	13990	1573	162257	No_or_no_constitutive_exon
GAGGTGATATTGTCTCTTTCATTGACATTCATTTATCTAATCAATGGGAGAT	1060604	1060666	1060554	1060606	1	GL377580	SELMODRAFT_411492	1059237	1061555	None	13990	1573	162257	No_or_no_constitutive_exon
AGGAGGAGGGGGAGATGCTGCACGACGCCATCCTGGGCGAGCTCGGGAAGAA	1179340	1179459	1179290	1179342	1	GL377580	SELMODRAFT_231673	1177819	1179796	None	13990	1573	162257	No_or_no_constitutive_exon
GAGAATCCAATGACGGTTTTTTCTTTCCTTCTCCGCGGGGAAAAAAAAAGAT	1506686	1506834	1506884	1506832	-1	GL377580	SELMODRAFT_411548	1504325	1507241	None	13990	1573	162257	No_or_no_constitutive_exon
TTCTTATAGGAAGTGCTGGTGGATTGCTCTGCTTTTTGAAAGGGAACCAGGT	1616952	1617118	1617168	1617116	-1	GL377580	SELMODRAFT_411560	1616520	1618514	None	13990	1573	162257	No_or_no_constitutive_exon
TAAGCTTATGCACAGGCAGGAATCTTGAACAGAGCTGTGGGAGCGACGAGTA	1688659	1688784	1688834	1688782	-1	GL377580	SELMODRAFT_94492	1688184	1689828	None	13990	1573	162257	No_or_no_constitutive_exon
CGTGTTGTTTGGTCTTTAGGTTGGCTCTACTCCAGGACTAGGGGATGGAGGA	1874761	1874834	1874711	1874763	1	GL377580	SELMODRAFT_94149	1873411	1875317	None	13990	1573	162257	No_or_no_constitutive_exon
CGTACAGCTCGCTTATTGATGGGCTGTGCAAGGCGGGCAGGGTGGCCGAGGC	2221535	2221688	2221485	2221537	1	GL377580	SELMODRAFT_94312	2220077	2221688	None	13990	1573	162257	No_or_no_constitutive_exon
AGCCCTGGGACGAGGACGACATTGACGACGATCAAAGGGAGCGGCAGCAGCA	2269234	2269610	2269660	2269608	-1	GL377580	SELMODRAFT_94437	2268884	2271131	None	13990	1573	162257	No_or_no_constitutive_exon
TACATTGTCCGCCTGTGTACCCGGCTCAAGGCGCTGGTGGCTGGGAGGAGAA	2278265	2278492	2278215	2278267	1	GL377580	SELMODRAFT_94128	2272748	2280249	None	13990	1573	162257	No_or_no_constitutive_exon
TCCCTTTCTTCCGAGAAAATTAGAAGTGACTGAGTTTTCTAAGTGGGAAGGT	94427	94542	94377	94429	1	GL377581	SELMODRAFT_95195	94257	97038	None	13990	1573	162257	No_or_no_constitutive_exon
GCTCTCGCCGAAGCTCTCATTCCATACTACTTCGCGGCGGGGAGATTCAGAG	176892	177037	177087	177035	-1	GL377581	SELMODRAFT_411691	175990	177263	None	13990	1573	162257	No_or_no_constitutive_exon
ACTTTTGCTTCCTTCTTTCGCTGCTCTTCCCTTACTGATGGGATACGCAGGG	341729	341795	341845	341793	-1	GL377581	SELMODRAFT_411713	341365	341911	None	13990	1573	162257	No_or_no_constitutive_exon
AGATCAAAACGCAGGAGCTATATTAAGTCTACTCCTGGCTGGGGGTCAAGAC	356251	357628	356201	356253	1	GL377581	SELMODRAFT_411717	352912	357628	None	13990	1573	162257	No_or_no_constitutive_exon
AAGTTGTTTTCTTTTCTTTGTGTTTTCTCTTGACCAGAACGTGGGTACAGAT	370829	370957	371007	370955	-1	GL377581	SELMODRAFT_171816	370245	372005	None	13990	1573	162257	No_or_no_constitutive_exon
CTTTGCTTGTCTTTTAGAATGCTTTTTCTGATGGACGTGTGATGGGACAGGG	379144	379181	379094	379146	1	GL377581	SELMODRAFT_171818	375167	379541	None	13990	1573	162257	No_or_no_constitutive_exon
TCTCACGCACGCACCCAACACTACAGGACTTTCGTAAGGCGGGACAAAAGCC	548456	548585	548406	548458	1	GL377581	SELMODRAFT_63047	546931	548585	None	13990	1573	162257	No_or_no_constitutive_exon
GTGGATTCGCTGTTCTTCCTTCTCATGATAAGTGGTCTTTTGATGGGCAGAT	549831	550134	550184	550132	-1	GL377581	SELMODRAFT_66305	549288	550702	None	13990	1573	162257	No_or_no_constitutive_exon
AGATCTTGGCTCCAGGATTTCTTTGTTCTAACATTTTCTGTGAGGGGCAGAA	1050093	1050295	1050345	1050293	-1	GL377581	SELMODRAFT_441392	1049119	1050611	None	13990	1573	162257	No_or_no_constitutive_exon
ATTTGAATAACACCCCCACTAGTGGCGCTGGCGGGGGCCCAAGTGGGGAGAA	1064333	1064509	1064559	1064507	-1	GL377581	SELMODRAFT_171909	1062542	1065211	None	13990	1573	162257	No_or_no_constitutive_exon
CTCCATACACTCATTAGCATAACTTTGATTTGTTAACTTAGGGTTGGTAGCT	1115005	1115055	1114955	1115007	1	GL377581	SELMODRAFT_411850	1114566	1118261	None	13990	1573	162257	No_or_no_constitutive_exon
TTCGATGCTTGTAACCCTCAGGAAAGCTGCTTTTGGCATTTTGCAGGGAGAG	1466398	1467455	1467505	1467453	-1	GL377581	SELMODRAFT_171948	1466398	1468207	None	13990	1573	162257	No_or_no_constitutive_exon
ACGGTAAAGGTCTGAAGTAACTTAGCTGAAACTCCAAACCGGGCATATAGTG	1745259	1745489	1745539	1745487	-1	GL377581	SELMODRAFT_411932	1744920	1745777	None	13990	1573	162257	No_or_no_constitutive_exon
GTTTCATCACTTTGATGAGATGGGAATGAAGCAGTGGAAGGGATGTGCAGGC	1850833	1850985	1850783	1850835	1	GL377581	SELMODRAFT_147649	1849614	1851127	None	13990	1573	162257	No_or_no_constitutive_exon
AGGGTGGCTTGGAAGATTGTGTGGAGATCATCCACATGATGGGCTTGGAGGG	2024991	2025384	2025434	2025382	-1	GL377581	SELMODRAFT_94945	2024991	2028084	None	13990	1573	162257	No_or_no_constitutive_exon
GCGAAAGCTTTGCGGTAGAATAAACATTTTTTTTTTCTTTCGGGTGACAGCC	2098967	2099052	2098917	2098969	1	GL377581	SELMODRAFT_411996	2098265	2099441	None	13990	1573	162257	No_or_no_constitutive_exon
GCGCGAGAGGCGATCCATCTCGTGTGGATCATCAGCCTGGAGGGGCTCAGGG	2220251	2220579	2220201	2220253	1	GL377581	SELMODRAFT_34152	2219040	2220579	None	13990	1573	162257	No_or_no_constitutive_exon
CAAAATCCCAAGTGGGAGATGTCCCTGGATTGTTATTTTTGTGGGGGGAGGT	2265859	2266038	2265809	2265861	1	GL377581	SELMODRAFT_412015	2264255	2266120	None	13990	1573	162257	No_or_no_constitutive_exon
TTTAATCTATAGTTGTATCTATGATGACTTTGAAAGTATGATGGGTGCAGGG	97978	98107	97928	97980	1	GL377582	SELMODRAFT_147735	96909	100460	None	13990	1573	162257	No_or_no_constitutive_exon
TAAGTTTCTCTCTCCGTTTTTGGCTGCTGAACAACGTCTTGACCAGGGAGTA	229653	230347	230397	230345	-1	GL377582	SELMODRAFT_96126	228335	232326	None	13990	1573	162257	No_or_no_constitutive_exon
TGTGTTCACCTTGAGTCGGAACTTTTCCTGATTTCTCCCCTACAGGGGAGAT	277573	277726	277523	277575	1	GL377582	SELMODRAFT_95705	277136	277982	None	13990	1573	162257	No_or_no_constitutive_exon
CGTTCCCTCTTGTGATTCCTCTAAGAACTTTATATCGTTGGGATTGACAGGA	376194	376259	376309	376257	-1	GL377582	SELMODRAFT_231777	376194	376712	None	13990	1573	162257	No_or_no_constitutive_exon
TTCTGGAGGTTCTGGAGCTGGAAGGACGAGCGTCCGTGTGAGTTGGGCAGCT	454442	454467	454392	454444	1	GL377582	SELMODRAFT_412138	453842	455782	None	13990	1573	162257	No_or_no_constitutive_exon
GTGTTGGAATTTTCTCTCTTTGTCTGCTTTCTTTAACTGGAGGGAGTCAGAC	798585	798667	798535	798587	1	GL377582	SELMODRAFT_147848	797694	798797	None	13990	1573	162257	No_or_no_constitutive_exon
GTGAAGGATTTCATGTATTTTTTTCTTAACGTCTTGGTGTTGGGGGGCAGTA	805162	805342	805112	805164	1	GL377582	SELMODRAFT_29104	805021	805342	None	13990	1573	162257	No_or_no_constitutive_exon
GTACGTAGCCTTTGAAATGTTTGCGGTGCTCAAGGGTGGGGGGCTGGCAGAC	851396	851791	851841	851789	-1	GL377582	SELMODRAFT_172211	851025	853457	None	13990	1573	162257	No_or_no_constitutive_exon
TGCCACCGTCAAGCATACATGACAATTGGCTTCAAGAAGATGATGGGTAGGT	954976	955036	954926	954978	1	GL377582	SELMODRAFT_412216	953734	955940	None	13990	1573	162257	No_or_no_constitutive_exon
TCTCGGACAAAAGATCACGGAAAAGCTTTTGTGCTGTGTGTGGGGGTCAGGA	1507224	1507407	1507174	1507226	1	GL377582	SELMODRAFT_147893	1505969	1508397	None	13990	1573	162257	No_or_no_constitutive_exon
TCTCCTGGAACACGATGATCGCGGCATATGCCCAGTCTGGGGATGGCGAGGA	1565064	1565769	1565819	1565767	-1	GL377582	SELMODRAFT_95871	1565064	1571185	None	13990	1573	162257	No_or_no_constitutive_exon
GAACTCACTGGAGAGTTTGTTTATTTTTCTTGCTCCCCACGGGCAAACAGCC	1678223	1678349	1678173	1678225	1	GL377582	SELMODRAFT_172264	1677333	1679021	None	13990	1573	162257	No_or_no_constitutive_exon
TCTCTCTTTTTTTGTTCTTCTCTCTTGCAGACTTGTCTTTGGGACAGCAGTG	1745611	1745821	1745561	1745613	1	GL377582	SELMODRAFT_66841	1745406	1746816	None	13990	1573	162257	No_or_no_constitutive_exon
TGAGCCTTTTCAAGATGTTCGAATCTTACGAGTCATGTCCCACCAGGGAGAA	1973203	1973473	1973523	1973471	-1	GL377582	SELMODRAFT_95982	1972694	1973960	None	13990	1573	162257	No_or_no_constitutive_exon
GAAAAAACCGCAAATAATCTCATTTTTCTTCTTTTGAGCTTCCAGGGAAGAA	2366726	2366974	2367024	2366972	-1	GL377582	SELMODRAFT_172361	2366364	2367299	None	13990	1573	162257	No_or_no_constitutive_exon
GCATTCCGGGCACGGCAGGGAAGCGATCGAGCTCTTCCGGGAGATGCAAGTG	2414003	2414356	2414406	2414354	-1	GL377582	SELMODRAFT_72137	2414003	2415677	None	13990	1573	162257	No_or_no_constitutive_exon
GCCGCGGCGATCGATCGCTACTCTTGCGGCGGCTGGAAGGGATGAAGCAGGA	2435334	2435464	2435514	2435462	-1	GL377582	SELMODRAFT_412422	2435334	2436355	None	13990	1573	162257	No_or_no_constitutive_exon
TGTGGCAGCTTACGCGACGCCGAGGAGATTTTCGCGGGGATGGAGAGAAGGA	82946	83283	83333	83281	-1	GL377583	SELMODRAFT_50691	81848	92887	None	13990	1573	162257	No_or_no_constitutive_exon
GCAAAACAAAACAGGCAGGAGATCATGCTCGAAGGAACGGGGAGATTAAGAA	101265	101441	101215	101267	1	GL377583	SELMODRAFT_10032	100374	105188	None	13990	1573	162257	No_or_no_constitutive_exon
CATCTCCTTGTTTTGCTTTCTAGACTTAGCTTGTTTTGTGGGATTGGTAGGC	142848	142941	142991	142939	-1	GL377583	SELMODRAFT_96419	142468	144505	None	13990	1573	162257	No_or_no_constitutive_exon
GTGATCCCGGACTAACGAGGCTTTGCTTTCTTTTTTCGTTTTGGGAACAGGA	344396	344470	344520	344468	-1	GL377583	SELMODRAFT_412497	343949	344811	None	13990	1573	162257	No_or_no_constitutive_exon
AATCTCTGTGCCTCTGGAAATCTGCGACGCGGCTGGTGGTGTTGGGGCAGAC	521945	522032	521895	521947	1	GL377583	SELMODRAFT_412513	521838	522656	None	13990	1573	162257	No_or_no_constitutive_exon
CAGACGATGTGAGTGAGATTTATTTCCAGCAGAGTCGTGCAGAGGGTGAGTT	597978	598086	598136	598084	-1	GL377583	SELMODRAFT_56118	597501	598623	None	13990	1573	162257	No_or_no_constitutive_exon
GGTATGATCCACGAAGTTTGCATTTGTAGCACAACGGGAATGGAATGCAGGT	605328	605430	605480	605428	-1	GL377583	SELMODRAFT_96204	605328	606881	None	13990	1573	162257	No_or_no_constitutive_exon
TGTTCTCTCGCGTTTCCTTTGGATGTTTGTTCTTACGGTTGGAGGGACAGGA	739853	739974	739803	739855	1	GL377583	SELMODRAFT_96268	739329	740632	None	13990	1573	162257	No_or_no_constitutive_exon
GGGCATCTGGCAGACGCGAGGGCAGTGTACGACCGTGCGCCAGGGCCAAGCA	771623	772278	771573	771625	1	GL377583	SELMODRAFT_96329	750892	772278	None	13990	1573	162257	No_or_no_constitutive_exon
GGAGCCGGGACACGAAGCTGGGCGATGAATCGAGCAAGCTGGGCGGGCAGAT	1022429	1022633	1022683	1022631	-1	GL377583	SELMODRAFT_96286	1022429	1023194	None	13990	1573	162257	No_or_no_constitutive_exon
ACGATCAATGGCGTCGCTACCATGTTTACGTGTGGATGAGGCAAAGGGAGGG	1158922	1159067	1158872	1158924	1	GL377583	SELMODRAFT_96937	1158134	1159067	None	13990	1573	162257	No_or_no_constitutive_exon
TGGCTCTTTTGTTTCTTGTAACTAGTTTATTTTTATGGATGGTGGGGCAGTA	1190736	1190842	1190892	1190840	-1	GL377583	SELMODRAFT_412624	1189555	1197223	None	13990	1573	162257	No_or_no_constitutive_exon
TATGAGTTCCTTTTTCTTCTTTGTTTAAACTGCGGCTACGTATGGGACAGAC	1197787	1197850	1197737	1197789	1	GL377583	SELMODRAFT_412625	1197602	1198424	None	13990	1573	162257	No_or_no_constitutive_exon
TTCCTCGTTTTCTTCTGGGAAAGATGTGAGATTTTCGTATGAATGGGCAGCT	1207068	1207136	1207018	1207070	1	GL377583	SELMODRAFT_412627	1206789	1207611	None	13990	1573	162257	No_or_no_constitutive_exon
ATTGTCAGCCACCACTCATTTGAAAAATGCCTGAACAATGTCGGGGATAGCG	1250557	1250851	1250901	1250849	-1	GL377583	SELMODRAFT_412631	1250557	1255621	None	13990	1573	162257	No_or_no_constitutive_exon
TATGATCGTGCGCTTGAGCTGTTCCGTGAGATGGTTCTTGAGGGAGTGAGAG	1273502	1273869	1273919	1273867	-1	GL377583	SELMODRAFT_96903	1273502	1274261	None	13990	1573	162257	No_or_no_constitutive_exon
ACGGCGATCCAGCAGAGCCAACCAGGGGAAAAATTTTCCTGGGAATACAGAT	1455041	1455393	1455443	1455391	-1	GL377583	SELMODRAFT_412667	1455041	1456565	None	13990	1573	162257	No_or_no_constitutive_exon
TAACTCTCACTCTCTTATTGCGTTTAGGTGGAGAAAAGCATTGCAGGGAGCT	1558409	1558462	1558359	1558411	1	GL377583	SELMODRAFT_96714	1557853	1559609	None	13990	1573	162257	No_or_no_constitutive_exon
TGAAGTAAGCTCGCCAAACGTTTGAAGAGAACGGAAGTTGTGTGGGAGAGGC	2016023	2016075	2016125	2016073	-1	GL377583	SELMODRAFT_412739	2013866	2017246	None	13990	1573	162257	No_or_no_constitutive_exon
GAGCTGCTCGATGACACCGTGGGAACTTCGCTCGTGAGCATGTATGGGAGGT	2024014	2024507	2023964	2024016	1	GL377583	SELMODRAFT_96515	2022041	2024507	None	13990	1573	162257	No_or_no_constitutive_exon
GCGGTAAGCTCTACCTTGGTTATGTTTGTAGCTCACTTTTGATGGGACAGGT	2032374	2032557	2032607	2032555	-1	GL377583	SELMODRAFT_412742	2031704	2038289	None	13990	1573	162257	No_or_no_constitutive_exon
GCCGGTTTAGGGTTTTAGGGTTTAGTTTGTTTCTAGGGTTTAACGGGCAGCG	2192597	2192660	2192547	2192599	1	GL377583	SELMODRAFT_441741	2190490	2194964	None	13990	1573	162257	No_or_no_constitutive_exon
AAATCTAACTCGCTTTTCATTCAGCTACTCGACTATAATTTGGGCAACAGCT	152856	153210	152806	152858	1	GL377585	SELMODRAFT_413160	152113	153852	None	13990	1573	162257	No_or_no_constitutive_exon
TTTCTTTTCTTTCTTTCGTTTTTGTCATCCTGCTAAACTCGGGTGAACAGGT	198519	198738	198788	198736	-1	GL377585	SELMODRAFT_413174	194519	199763	None	13990	1573	162257	No_or_no_constitutive_exon
CAAAGTGGTCGGTCTGCTGGAGATTACTTGATCAATCAAGGATGGGACAGGT	239370	239502	239552	239500	-1	GL377585	SELMODRAFT_413179	239370	241677	None	13990	1573	162257	No_or_no_constitutive_exon
GTGATAAATGTGTTTGAAGTGGAGGTTTTCAATATTTTTATACAGGGAAGTA	410761	410862	410711	410763	1	GL377585	SELMODRAFT_98401	409794	411317	None	13990	1573	162257	No_or_no_constitutive_exon
TATATCCTTGTTAGGCATTGCATGTAGTAAAACTTACAATGCATGGGCAGGC	437460	437631	437410	437462	1	GL377585	SELMODRAFT_413196	435636	440263	None	13990	1573	162257	No_or_no_constitutive_exon
TTCTTGATGATATAGGAATAATTTATTAACTCTGTGACATGGGAATGCAGCC	590756	590942	590992	590940	-1	GL377585	SELMODRAFT_98330	589060	593376	None	13990	1573	162257	No_or_no_constitutive_exon
CCTTTGAATTGAAGCAGATTTACGTGCTAAAGTATTTTGGGTGGTGGCAGCT	696345	696388	696438	696386	-1	GL377585	SELMODRAFT_413254	695909	697180	None	13990	1573	162257	No_or_no_constitutive_exon
CAGCTCTAGCTCCTTTGCTCTCGAATTTTCAATGACACTGGGAGTTACAGGG	763359	763409	763459	763407	-1	GL377585	SELMODRAFT_98081	762956	763618	None	13990	1573	162257	No_or_no_constitutive_exon
TCGTGAGTTCCAAAGAAGCGTATAACATTTTTGCTTCATTAACTGGGCAGAC	764238	764278	764188	764240	1	GL377585	SELMODRAFT_173060	763935	765319	None	13990	1573	162257	No_or_no_constitutive_exon
GGGTAAGCTTCTGTTACTCATTGGAACTCTCATGCCTTCGGGAAATGTAGGC	835591	835691	835541	835593	1	GL377585	SELMODRAFT_98279	834562	835691	None	13990	1573	162257	No_or_no_constitutive_exon
GGATTCCAGAGAAGGTGAAGCTGTGCTCTGCTCTACCTCTGGGGAAACAGGC	1012742	1012824	1012692	1012744	1	GL377585	SELMODRAFT_413320	1009118	1013027	None	13990	1573	162257	No_or_no_constitutive_exon
GAGTTTAAGAAGCGGGCCGAGGAGTCGTGAAAGATCATCCGGGTTGTGAGCA	1040505	1040677	1040727	1040675	-1	GL377585	SELMODRAFT_97883	1040505	1041492	None	13990	1573	162257	No_or_no_constitutive_exon
AAGGTACATGCAGTTGAGGTGGGAGAGGTTCTGAAAGTTGGGATGTACAGAT	1217249	1217324	1217374	1217322	-1	GL377585	SELMODRAFT_97996	1216156	1218152	None	13990	1573	162257	No_or_no_constitutive_exon
CTCAAAGGTAACATAACTGTGGTTTCTTTTTCGATTCCAAGAGGGTTTAGCA	1365558	1365656	1365508	1365560	1	GL377585	SELMODRAFT_97970	1365068	1367550	None	13990	1573	162257	No_or_no_constitutive_exon
GCATGGTTGGATCCCTTCCCGGTCAATCGCAACTTGGGGAATAGAACCAGAT	1491150	1491203	1491253	1491201	-1	GL377585	SELMODRAFT_413409	1490065	1491607	None	13990	1573	162257	No_or_no_constitutive_exon
TAGAAGATCAAACACTTACCGGTAACTTATCGTCCTTTGGGATGCACAAGCT	1537970	1538270	1538320	1538268	-1	GL377585	SELMODRAFT_413418	1537970	1539388	None	13990	1573	162257	No_or_no_constitutive_exon
AGAACTTCTTTTATCATTTACCATTGAATTCATTGTCCAAGCAGGGCCAGCA	1675518	1676017	1676067	1676015	-1	GL377585	SELMODRAFT_98492	1675235	1678270	None	13990	1573	162257	No_or_no_constitutive_exon
CAGGGAGGAGGGCGGCGCCGCTGCCACCACCAAGGCCGGGAAGAAGAGAGGC	1887223	1887482	1887173	1887225	1	GL377585	SELMODRAFT_98094	1886910	1889863	None	13990	1573	162257	No_or_no_constitutive_exon
AAGAAACTTTTGTTTCGCTTCGAGGCATTCTAATAATGTCGTGGGTACAGGC	1936630	1936681	1936580	1936632	1	GL377585	SELMODRAFT_97903	1935354	1936884	None	13990	1573	162257	No_or_no_constitutive_exon
CTTTTTTACCTTTGTACTCATTCCTTTTCTATCTTTTCAGGATTTGGGAGGC	2023775	2023927	2023977	2023925	-1	GL377585	SELMODRAFT_98161	2023775	2024830	None	13990	1573	162257	No_or_no_constitutive_exon
TCGCCGAGGAGCTCTCGCGGGAGGATCCCGTGAAAATCCACGCGCGGGAGGA	2030945	2031230	2031280	2031228	-1	GL377585	SELMODRAFT_58851	2030945	2031611	None	13990	1573	162257	No_or_no_constitutive_exon
CAGGTTGGGATTTGAGTTGTGTTTGAGTGTCTAATATGTGGGACACACAGCG	2104053	2104153	2104203	2104151	-1	GL377585	SELMODRAFT_413509	2096638	2106687	None	13990	1573	162257	No_or_no_constitutive_exon
CCCTCTCCACTGCTTGCTTGCCTAGTGACGCGCGTTTGCTGGGTGCGCAGAT	166655	166949	166605	166657	1	GL377584	SELMODRAFT_97743	166298	166949	None	13990	1573	162257	No_or_no_constitutive_exon
GGACCCTGCTCTACTTGTTTGGACTGGGATTCCTCGGGTGAGTCACGAAGCC	190408	190576	190358	190410	1	GL377584	SELMODRAFT_56042	190105	191520	None	13990	1573	162257	No_or_no_constitutive_exon
GATCGATCAATTGGGAAGCTTGCTTGCCGAATGTCTCGGGGTGGGTGCAGGA	210189	210599	210139	210191	1	GL377584	SELMODRAFT_97331	209410	210599	None	13990	1573	162257	No_or_no_constitutive_exon
CTTCGTTGATTTGAAAGTCATTTTGTGTGCTTCAGCAATGGTCATGGGAGAG	643575	643672	643525	643577	1	GL377584	SELMODRAFT_30736	641946	644747	None	13990	1573	162257	No_or_no_constitutive_exon
TTGGAATGTGTTTTCGTAGCTTATGTCGCGAGCTTTCGAGCAGGGCTGAGGA	743925	744158	743875	743927	1	GL377584	SELMODRAFT_97475	743392	745251	None	13990	1573	162257	No_or_no_constitutive_exon
GCTTCGTCTTTCTCATTTTTGCGTTGTGTTCTTCCAGGGAAAGTGGGCAGTA	767876	767907	767826	767878	1	GL377584	SELMODRAFT_51970	767732	770246	None	13990	1573	162257	No_or_no_constitutive_exon
GGGATTGATCGGTAGTTCTGATGGTTCGATCTCTCGGGCTATGGTGGCAGGG	867612	868998	869048	868996	-1	GL377584	SELMODRAFT_231924	867612	873068	None	13990	1573	162257	No_or_no_constitutive_exon
TCCGCGCCGGCGGTGGCGCTGGATCACCAGCAGCACTGGGCGGACAAGAGAT	1125314	1125374	1125424	1125372	-1	GL377584	SELMODRAFT_97417	1121347	1125724	None	13990	1573	162257	No_or_no_constitutive_exon
GCAAAACAAAACAGGCAGGAGATCATGCTCGAAGGAACGGGGAGATTAAGAA	1450591	1450767	1450541	1450593	1	GL377584	SELMODRAFT_97651	1449704	1454517	None	13990	1573	162257	No_or_no_constitutive_exon
CATCTCCTTGTTTTGCTTTCTAGACTTAGCTTGTTTTGCGGGATTGGTAGGC	1491442	1491535	1491585	1491533	-1	GL377584	SELMODRAFT_97253	1491063	1493078	None	13990	1573	162257	No_or_no_constitutive_exon
CTCCAGGTTTTAACCGAGCTCACTGGCCGAGAAGCTGGGAAAGCTAGCAGCT	1733781	1734393	1734443	1734391	-1	GL377584	SELMODRAFT_413037	1733781	1735140	None	13990	1573	162257	No_or_no_constitutive_exon
ATTACAATCTCGGAAGAAAAACAAAAATGATTTCAGATTCCATGCGGGAGCC	1763866	1764053	1763816	1763868	1	GL377584	SELMODRAFT_413044	1762953	1764270	None	13990	1573	162257	No_or_no_constitutive_exon
GTGATCCCGGACTAACGAGGCTTTGCTTTCTTTTTTCGTTTTGGGAACAGGA	1827316	1827390	1827440	1827388	-1	GL377584	SELMODRAFT_451521	1826869	1827731	None	13990	1573	162257	No_or_no_constitutive_exon
AATCCCTGTGCCTCTGGAAATCTGCGACGCGGCTGGTGGTGTTGGGGCAGAC	1922162	1922249	1922112	1922164	1	GL377584	SELMODRAFT_413070	1922055	1922857	None	13990	1573	162257	No_or_no_constitutive_exon
GTCGAGGAGTCCGTCTCTGTCGGGAACACTTTGATCACTATGTATGGGAGGT	1926836	1927072	1927122	1927070	-1	GL377584	SELMODRAFT_97233	1925589	1928451	None	13990	1573	162257	No_or_no_constitutive_exon
CAGACGATGTGAGTGAGATTTATTTCCAGCAGAGTCGTGCAGAGGGTGAGTT	2003677	2003785	2003835	2003783	-1	GL377584	SELMODRAFT_56116	2003201	2004316	None	13990	1573	162257	No_or_no_constitutive_exon
GAGGTATGATCCACGAAGTTTGCATTTGTAGCAACGGGAATGGAATGCAGGT	2010923	2011113	2011163	2011111	-1	GL377584	SELMODRAFT_172922	2010923	2012562	None	13990	1573	162257	No_or_no_constitutive_exon
TTCAGCATCCACACAGCAAGCGCGAGGAGCAATGGCTGGGAGGTGAGCAGAC	2073231	2073678	2073181	2073233	1	GL377584	SELMODRAFT_413095	2072499	2074728	None	13990	1573	162257	No_or_no_constitutive_exon
TGTTCTCTCGCGTTTCCTTTGGATGTTTGTTCTTACGGTTGGAGGGACAGGA	2125123	2125244	2125073	2125125	1	GL377584	SELMODRAFT_97537	2124600	2125902	None	13990	1573	162257	No_or_no_constitutive_exon
CTCACTCCCGGAATTCTCATCGACGAGGAGATTGGAGGAAGCCGGGGGAGCG	2137651	2137886	2137936	2137884	-1	GL377584	SELMODRAFT_50243	2137651	2138824	None	13990	1573	162257	No_or_no_constitutive_exon
GCTGTCTTGCACGCACTTGCCTACGGTACGGGCGTGCATGAGGCGGGGAGAT	2173087	2173583	2173037	2173089	1	GL377584	SELMODRAFT_97739	2172212	2173583	None	13990	1573	162257	No_or_no_constitutive_exon
TTAAGTCTCTGGAATCCTGACAGAAACGACACAGATGACTGGGCCGCAAGAA	99889	100065	99839	99891	1	GL377586	SELMODRAFT_98884	96799	100065	None	13990	1573	162257	No_or_no_constitutive_exon
GCACGATGCATGTGATGAATAGTTTAAAGTGCTACTTGCGGGTCAAATAGAT	142456	144226	142406	142458	1	GL377586	SELMODRAFT_413532	141892	147447	None	13990	1573	162257	No_or_no_constitutive_exon
GTAACCATTCTATTTATTGCCAACCTTTCCTGGCTCACGTTGCAGGGGAGAG	245859	245952	245809	245861	1	GL377586	SELMODRAFT_98811	244744	247262	None	13990	1573	162257	No_or_no_constitutive_exon
AAGCTCGGCTACGATGTTTACGATCTCGACACTGGCTTGGTGGGGAACAGGC	450956	451808	450906	450958	1	GL377586	SELMODRAFT_413575	450324	451808	None	13990	1573	162257	No_or_no_constitutive_exon
CGTGGGCGGCCATGGTACAAGGCCATGCCACAACCCGGGGCTGGATGAAGCT	1053743	1054049	1054099	1054047	-1	GL377586	SELMODRAFT_30076	1053129	1054456	None	13990	1573	162257	No_or_no_constitutive_exon
GCTCTCGCGTTCATTCTCGCGTTCTAAAGCTTCGATTTTGGGGGCGGCAGTG	1160034	1160126	1159984	1160036	1	GL377586	SELMODRAFT_232059	1159889	1160453	None	13990	1573	162257	No_or_no_constitutive_exon
TTAAAGCCTCTTAAAGTGGGTTTGTGTTCTAGGGTTTATGAATGGGCCAGGG	1206719	1206815	1206865	1206813	-1	GL377586	SELMODRAFT_413706	1206719	1208147	None	13990	1573	162257	No_or_no_constitutive_exon
GGTATGACTTCTTTCACCTCTTTCGAGCTGACACGATGTTGCGGGTGCAGCG	1332897	1333298	1332847	1332899	1	GL377586	SELMODRAFT_413730	1331985	1333298	None	13990	1573	162257	No_or_no_constitutive_exon
CTATGGTGCTTGGCTACGCTATCAACGGAGAACTGCTCGAAGCTCGGGAGTT	1393071	1393842	1393892	1393840	-1	GL377586	SELMODRAFT_34484	1393071	1394814	None	13990	1573	162257	No_or_no_constitutive_exon
TTGGTGGAAGTGGAATATTTTTTCTATAATCTGACATGATGGGAGCTTAGGT	1448700	1448757	1448807	1448755	-1	GL377586	SELMODRAFT_449602	1447381	1449169	None	13990	1573	162257	No_or_no_constitutive_exon
GTAAGTGACTGGTTTTCTTTGTAGCTAGAGTGACCTTTTGGGAACCACAGGA	1584948	1585416	1585466	1585414	-1	GL377586	SELMODRAFT_52088	1584948	1586764	None	13990	1573	162257	No_or_no_constitutive_exon
ACTTCCTTTTCACGGGTTTTGGATTCTCGATCTGATATGGGGACATACAGGG	1742666	1742811	1742616	1742668	1	GL377586	SELMODRAFT_413794	1740938	1743693	None	13990	1573	162257	No_or_no_constitutive_exon
AAATGGTGGCGGCACAGGAAGATAACGTCGACGCCCCCGGGTGGCGAAAGTG	1812948	1813500	1812898	1812950	1	GL377586	SELMODRAFT_450162	1812003	1813500	None	13990	1573	162257	No_or_no_constitutive_exon
AGCTTTTGTTTGGCCCTGGAAAGTAGCTTCTGCTGGAGAGAAGAAGGGAGAG	1936896	1937003	1937053	1937001	-1	GL377586	SELMODRAFT_99168	1936896	1940311	None	13990	1573	162257	No_or_no_constitutive_exon
GTGTGATTTCTTCTTCTCTCCACTCAAAATGTTCATCCTTGCTGGGGCAGAA	2027144	2027172	2027094	2027146	1	GL377586	SELMODRAFT_98964	2026907	2027732	None	13990	1573	162257	No_or_no_constitutive_exon
TTTTCTTGACAGGAATTCAAACTTATTGCTAACACCTGATATTGGGAAAGGA	2056190	2056347	2056397	2056345	-1	GL377586	SELMODRAFT_413867	2055361	2056924	None	13990	1573	162257	No_or_no_constitutive_exon
CCTCCCGGTTTCAACATTTCTTTAATACCAAGTACTACTCAGGGACTCAGCC	97261	97778	97828	97776	-1	GL377587	SELMODRAFT_99634	97261	98878	None	13990	1573	162257	No_or_no_constitutive_exon
AGTGATCTTGTTTAGATTTTGTAGGCGGTGTGGAAAGGTTTGATCGGGAGAT	470587	470830	470537	470589	1	GL377587	SELMODRAFT_99840	468408	470830	None	13990	1573	162257	No_or_no_constitutive_exon
ATTTTCTTTGTCTCACACCTTCTGGTATTGCATTGTCCGCTGCAGGGAAGAC	599634	599712	599762	599710	-1	GL377587	SELMODRAFT_99947	599241	600086	None	13990	1573	162257	No_or_no_constitutive_exon
TGAATCCATGAGACGAAAGAATCCATCGTGAAACGTTTTTGGGATTCAAGGT	696487	696535	696437	696489	1	GL377587	SELMODRAFT_413960	696036	696894	None	13990	1573	162257	No_or_no_constitutive_exon
CCTGGACGTCGGCAATCGAGGCACAGTCACAAAACTTCTGCGGTGGGCAGGC	700781	701623	700731	700783	1	GL377587	SELMODRAFT_99677	700145	702398	None	13990	1573	162257	No_or_no_constitutive_exon
AAGTGTGGGAGGCTGGAGGAGGCTTGCGAGGTGTTCCACCGGGTGTGGAGCC	701929	702398	701879	701931	1	GL377587	SELMODRAFT_99677	700145	702398	None	13990	1573	162257	No_or_no_constitutive_exon
GTATAAAGAAATCTTCTTCATTCGTCATTTCTGACACTGGGATGGGATAGAT	719136	719227	719277	719225	-1	GL377587	SELMODRAFT_99737	719136	720474	None	13990	1573	162257	No_or_no_constitutive_exon
AGGGAGAAGCCATCGTGGTGAAGCTCACGGATTTTGGGCTGGCGAGGAAGCT	865979	866274	865929	865981	1	GL377587	SELMODRAFT_99641	865784	866274	None	13990	1573	162257	No_or_no_constitutive_exon
CTCTTTCCGAATTCTCTTCCAATCGGCTTCCAAGTGGTTCTTGGGAACAGGC	1012087	1012372	1012037	1012089	1	GL377587	SELMODRAFT_442170	1011518	1012372	None	13990	1573	162257	No_or_no_constitutive_exon
GATGAACGCGATCGATCCAAGCTCACAGATTTCGGGAAATGCGAGGGCAGGG	1188310	1188366	1188260	1188312	1	GL377587	SELMODRAFT_99787	1188179	1190657	None	13990	1573	162257	No_or_no_constitutive_exon
GTCGTCGACGCCTGGAACGAGATGATCGTCAGTGACCACCGGGGTTGCAGCT	1302694	1302967	1302644	1302696	1	GL377587	SELMODRAFT_16039	1302287	1302967	None	13990	1573	162257	No_or_no_constitutive_exon
AGAAAACAGGCATCAACATAGAGAGACGGGTAAGCAAACGGGAAGACTAGTG	1331792	1331898	1331948	1331896	-1	GL377587	SELMODRAFT_173562	1329747	1336689	None	13990	1573	162257	No_or_no_constitutive_exon
CTCGAAAGGGGAGCTACAAGTTTTTTGTGGGGTGCCGGTCATGGGGCAAGGA	1540819	1541045	1541095	1541043	-1	GL377587	SELMODRAFT_414092	1539964	1541620	None	13990	1573	162257	No_or_no_constitutive_exon
GGGATTTTTCTCAGCTCTTTTCTTTTTCTGTTTGCAGGGTTGGAGTGGAGCT	1542459	1542731	1542409	1542461	1	GL377587	SELMODRAFT_99541	1542113	1547627	None	13990	1573	162257	No_or_no_constitutive_exon
GTGCTCGCACGATCGCTTTGCTACAAATCTTTTGGCGATGATGGGCACAGCT	1605996	1606143	1606193	1606141	-1	GL377587	SELMODRAFT_25079	1605435	1606270	None	13990	1573	162257	No_or_no_constitutive_exon
CCGCTTTCCAGATTCTTTGAGATTCAAGGTCTTCCGAGGGGAAAGTACAGGT	1622642	1622778	1622828	1622776	-1	GL377587	SELMODRAFT_414113	1622539	1625308	None	13990	1573	162257	No_or_no_constitutive_exon
CTCATAATTCGGAAGACAACTGATTGGTTTTTTCTTCTTTTGACGGGCAGGT	1672915	1673020	1673070	1673018	-1	GL377587	SELMODRAFT_414115	1672915	1674933	None	13990	1573	162257	No_or_no_constitutive_exon
TCTCATAATTCGGAAGACAACTGATTGTCTTTTCTTCTTTTGACGGGCAGGT	1685198	1685288	1685338	1685286	-1	GL377587	SELMODRAFT_173602	1682084	1687099	None	13990	1573	162257	No_or_no_constitutive_exon
ATCGGTAATATTGAAATGAAAATTTATTTGCTCCTCTAACCGGGATCAAGCA	46825	47097	46775	46827	1	GL377588	SELMODRAFT_640	46174	47974	None	13990	1573	162257	No_or_no_constitutive_exon
CTACTTTGCCCTAAATCAAAACAAGCAGCATGCATCTTTTTGGCGGGTAGAT	249465	249562	249415	249467	1	GL377588	SELMODRAFT_414183	246523	251485	None	13990	1573	162257	No_or_no_constitutive_exon
AGTGCTTTTCATTATGTCTCTGCTCGTTCATAAAGCATCTGGTGGGACAGCT	336065	336149	336199	336147	-1	GL377588	SELMODRAFT_52354	335202	337253	None	13990	1573	162257	No_or_no_constitutive_exon
CTCATTCTTTTTGGTCTCTTTCTCGAGCTTTTGTCGATCGCGCGGGACAGGT	391995	392190	391945	391997	1	GL377588	SELMODRAFT_173700	391290	392655	None	13990	1573	162257	No_or_no_constitutive_exon
TGGTTCTGATACTTCTTTGTCACCAGCGACCACTCCAGCCATGGGGACAGCA	502425	502584	502375	502427	1	GL377588	SELMODRAFT_100454	501119	502584	None	13990	1573	162257	No_or_no_constitutive_exon
GCTCTCGAGCTTTGGAAAATTCACTGAGCTTTTTTGTTTCTGGGATACAGGA	536099	536235	536049	536101	1	GL377588	SELMODRAFT_173745	535489	537234	None	13990	1573	162257	No_or_no_constitutive_exon
TGCTGTGCTCTAAAAAATTTAGAGTTCTTGGTGATGAGACCGGGGCGCAGGG	555174	555307	555357	555305	-1	GL377588	SELMODRAFT_100582	553565	555557	None	13990	1573	162257	No_or_no_constitutive_exon
AACGTGTCTTTATTTCTCACTACCTTGTCTTGTGAGGGAAAAAAATGCAGGT	553824	553939	553989	553937	-1	GL377588	SELMODRAFT_100582	553565	555557	None	13990	1573	162257	No_or_no_constitutive_exon
TTTGTTTTTCTTCTTTTCTTTTCCTTGAGTTTCGTTCTTCTGGGGTATAGGA	821639	821686	821736	821684	-1	GL377588	SELMODRAFT_414266	818208	821810	None	13990	1573	162257	No_or_no_constitutive_exon
GGCACGCCCGGTTTGGGTCCAGCCGGGAGAGTTTTAAAATGCGGGTGGAGGG	853296	853488	853538	853486	-1	GL377588	SELMODRAFT_16502	853296	854769	None	13990	1573	162257	No_or_no_constitutive_exon
ATTTGCCGAGTAAGAGCAAGAAGAAAGGAACGAAAGAGAAAGGGAAACAGAA	1089846	1089954	1089796	1089848	1	GL377588	SELMODRAFT_100128	1089351	1093399	None	13990	1573	162257	No_or_no_constitutive_exon
TCTGTTCTCCCGGAATTGGAATTTTGAGTCGGTGATTTTGGGAGTGGCAGGG	1306879	1307088	1307138	1307086	-1	GL377588	SELMODRAFT_100484	1304094	1307373	None	13990	1573	162257	No_or_no_constitutive_exon
AGTCATTACACCTATTGTGCTACATTGTAGTCACCACGTTTTGGGGATAGGT	1308176	1308276	1308326	1308274	-1	GL377588	SELMODRAFT_100170	1307483	1309394	None	13990	1573	162257	No_or_no_constitutive_exon
ACGCTGTTCCATTTGGCATGGTTGTTTTCCCGCTGAGGGGAAAGTTACAGCA	1378690	1378788	1378838	1378786	-1	GL377588	SELMODRAFT_100375	1376317	1379056	None	13990	1573	162257	No_or_no_constitutive_exon
CGCTAGATTCGTTTTCTGGTGGGCTAATGAGCTCAATTCGTGGGATGCAGGG	1475029	1475372	1474979	1475031	1	GL377588	SELMODRAFT_271053	1474477	1475372	None	13990	1573	162257	No_or_no_constitutive_exon
TCTGCCTCGCGCACCAGCAGCAGTGGCAGCAGCAGCTCGGGTGGAGGCAGAA	1630061	1631073	1630011	1630063	1	GL377588	SELMODRAFT_267716	1628872	1631772	None	13990	1573	162257	No_or_no_constitutive_exon
GACAAGGCATTGATGGCACAAGGCTACGTTTTCATGATCCGGGACTACAGGA	1771232	1771300	1771182	1771234	1	GL377588	SELMODRAFT_414433	1770253	1771675	None	13990	1573	162257	No_or_no_constitutive_exon
ACGCTGCCGAGCTATCCATTCCCTCGCTGCGGAGAAGGGCTGCGCGGAAGAT	1774497	1774760	1774447	1774499	1	GL377588	SELMODRAFT_100216	1773527	1776197	None	13990	1573	162257	No_or_no_constitutive_exon
TATGCATTGCTCTTCATTTGCATTGAGAATCATATGATTGGGGCGTGCAGAT	1814147	1814280	1814330	1814278	-1	GL377588	SELMODRAFT_414443	1814147	1818541	None	13990	1573	162257	No_or_no_constitutive_exon
TCAGGTTCTTGCTCTTTCAGCTAGCGCAGCTCGTCTTCTTGCTAGGGCAGCG	120408	120744	120358	120410	1	GL377590	SELMODRAFT_442497	120251	122098	None	13990	1573	162257	No_or_no_constitutive_exon
GACCTCATTCGATCGGAGTACGAGGAGAAGTCCAAGGAGCTGGAGGGGAGGA	225891	226156	226206	226154	-1	GL377590	SELMODRAFT_101574	225891	228644	None	13990	1573	162257	No_or_no_constitutive_exon
ATTCCTTTCGGAAATGCGTGTTATTCGAGTTTGAAAATCTAGGGATATAGGT	386858	386993	386808	386860	1	GL377590	SELMODRAFT_414809	386025	392710	None	13990	1573	162257	No_or_no_constitutive_exon
TAGTTGTTTTATCCCTATTTCTTGCGATTTTATGTATTTGGGGTAAACAGGT	387832	388063	387782	387834	1	GL377590	SELMODRAFT_414809	386025	392710	None	13990	1573	162257	No_or_no_constitutive_exon
AAGCTGGTCTTCGACATGATCGCCGAGAAGAACAGCATCGCCGGGACGAGCA	470079	471097	471147	471095	-1	GL377590	SELMODRAFT_31715	470079	471846	None	13990	1573	162257	No_or_no_constitutive_exon
CATAGATTTTCTTTTCTTTCTCTCCTTATCATGTTATCCTGCTGGGACAGGT	843092	843178	843042	843094	1	GL377590	SELMODRAFT_442531	841241	844091	None	13990	1573	162257	No_or_no_constitutive_exon
TCTCTTCTATCGGCTTGACATGCTTGAATGGGTCTCGTCTTGGGCAGAAGGG	997581	997660	997710	997658	-1	GL377590	SELMODRAFT_101618	996692	999702	None	13990	1573	162257	No_or_no_constitutive_exon
GAGTCTGCTCGTTCTTCCTTTCTTGTGTACTCAAGTTGTGTGGGTGGCAGAT	1034426	1035000	1034376	1034428	1	GL377590	SELMODRAFT_267783	1033730	1035000	None	13990	1573	162257	No_or_no_constitutive_exon
TCGTCTCAAGTTGTAACGTGGCTTCAGCTTTTCTGAGCTGGTTGGGGCAGAT	1144115	1144237	1144287	1144235	-1	GL377590	SELMODRAFT_101985	1143000	1147671	None	13990	1573	162257	No_or_no_constitutive_exon
CATTCTTCTCTTTGGTTTCATTGTTAAGTCTTTTGGATTCAAGGGATTAGCA	1283169	1283214	1283264	1283212	-1	GL377590	SELMODRAFT_101690	1282910	1283726	None	13990	1573	162257	No_or_no_constitutive_exon
CCGCGGACGGAATTTTTTCAGGGTTGTGAACTCGTTGCTGGGCTGGATAGGT	1311658	1311715	1311608	1311660	1	GL377590	SELMODRAFT_414952	1311309	1315215	None	13990	1573	162257	No_or_no_constitutive_exon
TTGGTCTCTTTCAGGGCCGCGTATTTATTGTAAGCGACGCTGGGGAATAGCG	1380590	1380973	1380540	1380592	1	GL377590	SELMODRAFT_13857	1379857	1381465	None	13990	1573	162257	No_or_no_constitutive_exon
CTTGGGCCGCGATGCTCGCGGGCTACGCTGGAAATGGGCGATTGGACGAGGC	1701604	1702093	1701554	1701606	1	GL377590	SELMODRAFT_101588	1701148	1702093	None	13990	1573	162257	No_or_no_constitutive_exon
TAAGCTTTTGCTGCTGTGTATGTTTTCTTAGCTCGTGTTTGTGGGGACAGGT	1716861	1717024	1717074	1717022	-1	GL377590	SELMODRAFT_232409	1716500	1718154	None	13990	1573	162257	No_or_no_constitutive_exon
GGACAACTAGTTTTGATATAAAGCATGAACTAGCTAACATACGGGTGCAGTC	1794904	1795038	1795088	1795036	-1	GL377590	SELMODRAFT_442615	1793172	1796728	None	13990	1573	162257	No_or_no_constitutive_exon
TACAAAGTAAGTCTCGCATTTGTGAAGTTTTTTATTGTGCGGGTGAGCAGCT	1818483	1818541	1818433	1818485	1	GL377590	SELMODRAFT_174481	1816787	1818997	None	13990	1573	162257	No_or_no_constitutive_exon
TCCGGTTTTGGCCGCTGACACTCCTCCGCCCAAGTCAAAGGGAATGGGAGCT	1821122	1821529	1821072	1821124	1	GL377590	SELMODRAFT_232413	1820356	1821529	None	13990	1573	162257	No_or_no_constitutive_exon
AAGAATTTTTCCAGTGGATTGATCTTTGTCCTCAAACTTTGGGAGATTAGAC	1900271	1900438	1900488	1900436	-1	GL377590	SELMODRAFT_174496	1899914	1900835	None	13990	1573	162257	No_or_no_constitutive_exon
GGATTTTGTTTAGTCGACGCTCTGTTTTGACAGTCCTGGGTGGACGGCAGGT	1913360	1913432	1913310	1913362	1	GL377590	SELMODRAFT_28494	1912961	1913432	None	13990	1573	162257	No_or_no_constitutive_exon
TATATAATAACCAATTGTTTTTTCTGTAACAAAGTATTTGGGTAAGGTAGAT	96	275	325	273	-1	GL377589	SELMODRAFT_414481	96	1694	None	13990	1573	162257	No_or_no_constitutive_exon
TGTTGTACTCCATTTTTGTTTTTCTTTTTAATACAATGGGAATATGGCAGAG	215539	215783	215489	215541	1	GL377589	SELMODRAFT_442380	214075	217909	None	13990	1573	162257	No_or_no_constitutive_exon
CTACGGGTGAGAGTGAAGGCAAAGATGGTGGGAGCCGGGAAGGTGGTCAGCA	531958	532435	532485	532433	-1	GL377589	SELMODRAFT_101205	531401	533316	None	13990	1573	162257	No_or_no_constitutive_exon
AGGGCTGGGTCTCAAAGCCGAGTGAGTGAGTGTATTTGTGGGTGGTATAGAG	551364	551807	551857	551805	-1	GL377589	SELMODRAFT_414550	551364	553367	None	13990	1573	162257	No_or_no_constitutive_exon
ATATACTATGTCGTCACATTTACTTTTAAGTTTTATGTCCGGGGCCACAGGT	568403	568494	568353	568405	1	GL377589	SELMODRAFT_101338	566906	572739	None	13990	1573	162257	No_or_no_constitutive_exon
ATCTATATACTATGTCGTCACATTTTTAAGTTTTATGCCCGGGGCCACAGGT	702415	702506	702365	702417	1	GL377589	SELMODRAFT_267739	701173	706601	None	13990	1573	162257	No_or_no_constitutive_exon
ACCGGAGCCACCGGATGCATCATGGAAGCACTTACAGGGTCAGCGACAAGCC	755255	755366	755205	755257	1	GL377589	SELMODRAFT_174037	754783	755366	None	13990	1573	162257	No_or_no_constitutive_exon
CTCTCCGTCAACCATCCATTGGTTTCACGACATGCTGATAAACGGGCAAGAT	802469	802822	802419	802471	1	GL377589	SELMODRAFT_72213	801472	802822	None	13990	1573	162257	No_or_no_constitutive_exon
TGATTCATATCTATCTAGATCAAGACAATGAGAATAATGGGACAATGCAGGA	810027	810135	809977	810029	1	GL377589	SELMODRAFT_451085	807974	810520	None	13990	1573	162257	No_or_no_constitutive_exon
TCTGTGGACACTTAAGCGGAAGCGTGAATGACCGTTGGGCAGTAATGCAGGT	842997	843123	843173	843121	-1	GL377589	SELMODRAFT_100958	842185	843842	None	13990	1573	162257	No_or_no_constitutive_exon
GCTGTCATTTCTATGCAGCACTTAAAACTTGGCTTGTTTGGGAGCTGCAGGC	1303743	1303890	1303693	1303745	1	GL377589	SELMODRAFT_101525	1303187	1304669	None	13990	1573	162257	No_or_no_constitutive_exon
CGCTGCTCTAGACGCTTGCTCCAGCTTGGAAGCTCTCAAGCTGGGGAGAGAG	1802191	1802712	1802762	1802710	-1	GL377589	SELMODRAFT_101093	1801057	1803820	None	13990	1573	162257	No_or_no_constitutive_exon
CTTTTGTAGAGATTTCTTGAGAGGTTTTTCACGGGTTTTAGGGAATCCAGCG	1913397	1913577	1913347	1913399	1	GL377589	SELMODRAFT_174208	1912778	1915168	None	13990	1573	162257	No_or_no_constitutive_exon
TTCCAACTTCTGCAAGAATGGTAAATCTTTGACAAAGGTTGGGATCACAGAG	1915796	1916059	1916109	1916057	-1	GL377589	SELMODRAFT_100973	1915407	1916305	None	13990	1573	162257	No_or_no_constitutive_exon
GATAGACTCGTTTGATCTCCTTGAGGCCTTTAAAAGTCTTTGTGGGATAGTA	1986578	1986865	1986915	1986863	-1	GL377589	SELMODRAFT_414759	1986578	1987772	None	13990	1573	162257	No_or_no_constitutive_exon
AATGTATTCCAAAGCTGACGCTTCTAAACTGAAATGGGGGAAGAAAATAGTT	179773	179830	179880	179828	-1	GL377591	SELMODRAFT_174533	179012	185753	None	13990	1573	162257	No_or_no_constitutive_exon
TTGGTATGTTCTCTTCCATCTGTTGTGTGAAGTGCTGAAAATGGGGACAGGT	189757	189838	189707	189759	1	GL377591	SELMODRAFT_102436	188962	190789	None	13990	1573	162257	No_or_no_constitutive_exon
TGAAGTTTTAGTGTTTCAAGTGCTCAGGTTGGAACTCACACAGGGTAAAGCT	314739	314778	314828	314776	-1	GL377591	SELMODRAFT_102852	313549	317160	None	13990	1573	162257	No_or_no_constitutive_exon
GCCACTACAGGGTGTGCCGGTGGAAGAAGAGATTCACTGTGACAGGGGAGTT	323540	323697	323490	323542	1	GL377591	SELMODRAFT_150191	321859	324769	None	13990	1573	162257	No_or_no_constitutive_exon
GTCAGATGAATTTTTGTCTAAGCTTAAAAAACCATTTTGTGGGCAAGCAGGT	453180	453249	453299	453247	-1	GL377591	SELMODRAFT_150199	452098	454776	None	13990	1573	162257	No_or_no_constitutive_exon
GGGGCTCGAGAGGATCAAACGCCACAAGCACGAGGAACAACGGGAGCAAGCC	753072	753181	753231	753179	-1	GL377591	SELMODRAFT_102404	752586	755588	None	13990	1573	162257	No_or_no_constitutive_exon
GGTGCGAGAACTTCGGTCTGTTAACATGGTGATATATAAGGGCGATGCAGGT	950960	951051	951101	951049	-1	GL377591	SELMODRAFT_102606	949399	951688	None	13990	1573	162257	No_or_no_constitutive_exon
CTTGCTATTTCGTGTGCTCATTTTCCTCGGTTTTGTTTTCTGGGATGTAGGT	962785	962997	962735	962787	1	GL377591	SELMODRAFT_102683	962479	963649	None	13990	1573	162257	No_or_no_constitutive_exon
TGGCCGATTGTCTCCGAAAATATCTGTCTCATGCGTTCATGTGGGTGCAGGA	991271	991343	991393	991341	-1	GL377591	SELMODRAFT_102522	987842	991926	None	13990	1573	162257	No_or_no_constitutive_exon
GAGGCTGTTCTGGTGAATGCTTTTGCTAATCTTATTGCTCTGACGGGCAGGG	991141	991213	991263	991211	-1	GL377591	SELMODRAFT_102522	987842	991926	None	13990	1573	162257	No_or_no_constitutive_exon
TTTTTCTTCGTCATAAAGGAAATGACGATCAATCCAGGGCCGGAGACAAGCT	1075617	1075761	1075567	1075619	1	GL377591	SELMODRAFT_57075	1075225	1076396	None	13990	1573	162257	No_or_no_constitutive_exon
CTTTTTAAAAACTACAAGAGCTGGTGCAAGTTTCTGGGACGCAAAAGCAGTC	1237970	1238153	1237920	1237972	1	GL377591	SELMODRAFT_267830	1236678	1244566	None	13990	1573	162257	No_or_no_constitutive_exon
TGCTTGGACGAAGCCAAGATGGTGTTTCAAAGACTACTGGAAAAGGGTAGTG	1378283	1379088	1379138	1379086	-1	GL377591	SELMODRAFT_102386	1378283	1380062	None	13990	1573	162257	No_or_no_constitutive_exon
TGTCACTTCCTTTTAATACTTGTTTGTCTCAGATGGCTCGCGAAAGGGAGAA	1387453	1387512	1387562	1387510	-1	GL377591	SELMODRAFT_102808	1386924	1388136	None	13990	1573	162257	No_or_no_constitutive_exon
AGTTCTTGAATTTCCGCTGGATTTCTTTCCATCTTGGCAGGGAGGGCTAGAA	1463422	1463469	1463372	1463424	1	GL377591	SELMODRAFT_174713	1463154	1464226	None	13990	1573	162257	No_or_no_constitutive_exon
AGCCATCCGAGGTGGTGGTGTCCAAGCCGATGGAGAGTTTGGGGGACAAGGA	1534388	1534454	1534504	1534452	-1	GL377591	SELMODRAFT_102595	1534388	1535426	None	13990	1573	162257	No_or_no_constitutive_exon
ATTTTTCCTCCACAACACTGCCTTTGTTTGGTACTTTTGGTGGGGTGCAGGA	1731989	1732195	1732245	1732193	-1	GL377591	SELMODRAFT_415345	1731989	1732717	None	13990	1573	162257	No_or_no_constitutive_exon
TGTTGTACTCCATTTTTGTTTTTCTTTTTAATACAATGGGAACATGGCAGAG	1815665	1815909	1815615	1815667	1	GL377591	SELMODRAFT_442758	1814206	1818055	None	13990	1573	162257	No_or_no_constitutive_exon
CAGGTATGTTCAAACTCTTAACATAGTTGTCCAATGACCTCGGGACGCAGGC	55819	55890	55769	55821	1	GL377593	SELMODRAFT_442850	54763	59984	None	13990	1573	162257	No_or_no_constitutive_exon
GGGATCGAGCTTCCCGGCCGGTGCTGCCAGCGGAGGAGCTCGAGTGGGAGGA	79997	80396	80446	80394	-1	GL377593	SELMODRAFT_103418	79997	84764	None	13990	1573	162257	No_or_no_constitutive_exon
TAAAGAATCTTCTTCCTTGATGTTCTTCCTTAAATTATTCGTGGGTGAAGAG	181243	181330	181193	181245	1	GL377593	SELMODRAFT_103932	180963	182985	None	13990	1573	162257	No_or_no_constitutive_exon
ATCCTCGGCTCTAAACAATGTTCCATTCGACAACCTCGTCAGGGTGGCAGCG	191055	191385	191005	191057	1	GL377593	SELMODRAFT_415613	189399	191385	None	13990	1573	162257	No_or_no_constitutive_exon
ATCCTCGGCTCTAAACAATGTTCCATTCGACAACCTCGTCAGGGTGGCAGCG	199266	199677	199216	199268	1	GL377593	SELMODRAFT_415616	197704	199677	None	13990	1573	162257	No_or_no_constitutive_exon
GCGATCGCTGGATCTTAGGTTTTCTCTGGTTTCCCGTGGGAAATTGGCAGGC	407601	407649	407551	407603	1	GL377593	SELMODRAFT_103411	407433	407784	None	13990	1573	162257	No_or_no_constitutive_exon
ATCGGGTACAATTTGTTTTCCGTGTTCACGTGTAACTTGTGGGAACTCAGGT	715951	716035	715901	715953	1	GL377593	SELMODRAFT_51000	713309	716153	None	13990	1573	162257	No_or_no_constitutive_exon
TAGGAAGTCCACAGTTACTTTTGTTGAGTGGAGTTGGGCCAGCAAACCAGCT	791340	791705	791755	791703	-1	GL377593	SELMODRAFT_415708	791155	792666	None	13990	1573	162257	No_or_no_constitutive_exon
AGTGATCTTGTTTAGATTTTGTAGGCGGTGTGGAAGAGTTTGATCGGGAGAT	813309	813552	813259	813311	1	GL377593	SELMODRAFT_103710	811116	813552	None	13990	1573	162257	No_or_no_constitutive_exon
GTCCGCTGCAGGGAAGACCAAGTTTCGAGGCGAAGCAAAGGGGTATCAAGTT	907010	907054	907104	907052	-1	GL377593	SELMODRAFT_58615	906620	907300	None	13990	1573	162257	No_or_no_constitutive_exon
TGAATCCATGAGACGAAAGAACCCATCGTGAAACGCTTTTGGGATTCAAGGT	967010	967058	966960	967012	1	GL377593	SELMODRAFT_415736	966560	967427	None	13990	1573	162257	No_or_no_constitutive_exon
CTTGGACGTCGGCAATCGAGGCACAATCACAAAACTTCTGCGGAGGGCAGGC	971307	972149	971257	971309	1	GL377593	SELMODRAFT_103498	970671	972924	None	13990	1573	162257	No_or_no_constitutive_exon
AAGTGTGGGAGGCTGGAGGAGGCTTGCGAGGTGTTCCACCGGGTGTGGAGCC	972455	972924	972405	972457	1	GL377593	SELMODRAFT_103498	970671	972924	None	13990	1573	162257	No_or_no_constitutive_exon
GTGAAAAGAAATCTTCTTCATTCGTCATTTCTGACACCGGGATGGGACAGAT	991777	991868	991918	991866	-1	GL377593	SELMODRAFT_103387	991777	993111	None	13990	1573	162257	No_or_no_constitutive_exon
CGTGTACCTATATTAAAGGCTTGTCAGTGACATATTGTTCACGTGGGCAGCC	1036441	1036656	1036391	1036443	1	GL377593	SELMODRAFT_415750	1032311	1037876	None	13990	1573	162257	No_or_no_constitutive_exon
CTCTTTCCGAATTCTCTTCCAATCGGCTTCCAAATGGTTCTTGGGAACAGGC	1313115	1313307	1313065	1313117	1	GL377593	SELMODRAFT_415783	1312792	1313307	None	13990	1573	162257	No_or_no_constitutive_exon
GATGAACGCGATCGATCCAAGCTCACAGATTTCGGGAAATGCGAGGGCAGGG	1477812	1477868	1477762	1477814	1	GL377593	SELMODRAFT_103808	1477683	1480159	None	13990	1573	162257	No_or_no_constitutive_exon
GTCGTCGACGCCTGGAACGAGATGATCGTCAGTGACCACCGGGGTTGCAGCT	1600832	1601105	1600782	1600834	1	GL377593	SELMODRAFT_16038	1600425	1601105	None	13990	1573	162257	No_or_no_constitutive_exon
TCACCAAGAAAACAGGCATCAACATAGAGAGACGGGTAAGCAAACGGGAGGA	1630823	1630935	1630985	1630933	-1	GL377593	SELMODRAFT_175123	1628763	1635722	None	13990	1573	162257	No_or_no_constitutive_exon
GGGATTTTTCTCAGCTCTTTTCTTTTTCTGTTTGCAGGGTTGGAGTGGAGCT	1829019	1829291	1828969	1829021	1	GL377593	SELMODRAFT_103668	1828673	1834175	None	13990	1573	162257	No_or_no_constitutive_exon
GAGTCTCGCTTTGACAAAATCTTTTGCTGATTCCAACAGACAACGGGTAGTT	1879766	1879826	1879716	1879768	1	GL377593	SELMODRAFT_32861	1878349	1879988	None	13990	1573	162257	No_or_no_constitutive_exon
GTGCTCGCACGATCGCTTTGCTACAAATCTTTTGGCGATGATGGGCACAGCT	1891035	1891179	1891229	1891177	-1	GL377593	SELMODRAFT_175159	1890032	1891456	None	13990	1573	162257	No_or_no_constitutive_exon
CATTTGAGTTCTCAAGACAACTGATTGTTTTTCCTTCTTTTGACGGGCAGGT	1914691	1914781	1914831	1914779	-1	GL377593	SELMODRAFT_103900	1911766	1916581	None	13990	1573	162257	No_or_no_constitutive_exon
AGAATGCGAGCGGTGGAAAGATCCATTCTAACTTTGTATTGGGCGATCAGGA	73675	73723	73773	73721	-1	GL377592	SELMODRAFT_103203	73347	73842	None	13990	1573	162257	No_or_no_constitutive_exon
TTACTTCTCTCTTTGTGATGAACTGAATTTGCTGTCTCTGGGATTGGCAGGA	1299216	1299317	1299166	1299218	1	GL377592	SELMODRAFT_449887	1298898	1300040	None	13990	1573	162257	No_or_no_constitutive_exon
TTGTAAGCGGACACTCGGCTTTTATACTCACTTTCCTGTTATCCAGGGAGGC	1442523	1442760	1442473	1442525	1	GL377592	SELMODRAFT_415484	1442186	1443756	None	13990	1573	162257	No_or_no_constitutive_exon
TAAAAGTTTCTCTGTGGAGTTTAGCACTGGTTTAAGACTTGGCTGGGCAGAC	1546738	1546893	1546688	1546740	1	GL377592	SELMODRAFT_415496	1544037	1547162	None	13990	1573	162257	No_or_no_constitutive_exon
TTTTTGAGAGTAATGATTCTGATTGTCACCTCAGGTTGGCGGTTTGGGAGTT	1575579	1575632	1575529	1575581	1	GL377592	SELMODRAFT_103049	1574176	1576604	None	13990	1573	162257	No_or_no_constitutive_exon
GATTTGTTTAGCCAGTTTGCTGCATTGGACACGGTTTCTTTGATGGGCAGGC	1586774	1586828	1586878	1586826	-1	GL377592	SELMODRAFT_415510	1586774	1589611	None	13990	1573	162257	No_or_no_constitutive_exon
CTGCGTACTATTACTTCGAGTTGATTGCTAAATGTCGTTCGGGATGCCAGGT	1610690	1610777	1610827	1610775	-1	GL377592	SELMODRAFT_174869	1610110	1612782	None	13990	1573	162257	No_or_no_constitutive_exon
CTTCCTCTTGGAAGAAATTGTTCTCGACTTTGCGATGGGATGGATGATAGGA	1621906	1622000	1622050	1621998	-1	GL377592	SELMODRAFT_103258	1621080	1622363	None	13990	1573	162257	No_or_no_constitutive_exon
ACTGTATCACTTGCTTGCGATTTTTACAAAACGTGGTCTTTGGGATGCAGCC	1786852	1786945	1786802	1786854	1	GL377592	SELMODRAFT_451113	1786237	1788011	None	13990	1573	162257	No_or_no_constitutive_exon
ACCACTTGCTTGTGGTTCTCAACTTCTCATAAAACGTGTTTGGGATGCAGCC	1789731	1789824	1789681	1789733	1	GL377592	SELMODRAFT_451114	1789119	1790891	None	13990	1573	162257	No_or_no_constitutive_exon
AGGTGGCTCCACGAGAGAGTCTCGACGTCTTTGGAGCTTGGGTTGAACAGAG	1894550	1895256	1894500	1894552	1	GL377592	SELMODRAFT_103065	1893987	1897632	None	13990	1573	162257	No_or_no_constitutive_exon
CGGAGAAGAGCCGCAAGCTCAAGACGGCTCTGGTGGACATGTATGGGAAGTG	1938405	1938760	1938355	1938407	1	GL377592	SELMODRAFT_52147	1936893	1939524	None	13990	1573	162257	No_or_no_constitutive_exon
GTGGAAGCTTGGGCGATGCCAGGAGAGTTTTCGAGGGGATCCGGAGGAAGAA	82650	82785	82835	82783	-1	GL377595	SELMODRAFT_56766	82650	83907	None	13990	1573	162257	No_or_no_constitutive_exon
CTGGTACGTTCTTTGTTTTCTTTTTTCTGTGATGATATTCGGGATTGCAGGA	295557	295792	295842	295790	-1	GL377595	SELMODRAFT_416289	295557	297325	None	13990	1573	162257	No_or_no_constitutive_exon
TTTTCTATTTTTTCGACCACTGGTGACTTTGTGAGATTTTGGGGATCAAGGC	606993	607187	607237	607185	-1	GL377595	SELMODRAFT_267967	604461	607549	None	13990	1573	162257	No_or_no_constitutive_exon
TGGTCTTTGTCCTCCGAGTTTTTTTCTTGCATTGATTGTCGGGATGGCAGGC	686520	686686	686736	686684	-1	GL377595	SELMODRAFT_104905	686060	687287	None	13990	1573	162257	No_or_no_constitutive_exon
CTTTTCATAGCTTTGCAAGATAGAGTGCATAACTGTCTGGGTAACAACAGGT	888175	888273	888125	888177	1	GL377595	SELMODRAFT_105019	886900	889303	None	13990	1573	162257	No_or_no_constitutive_exon
TAAAAGACCTTTTTAATTATTCTTGTGTAGAGCCTACCGGGAGATAACAGGG	896600	896643	896693	896641	-1	GL377595	SELMODRAFT_104991	896445	898592	None	13990	1573	162257	No_or_no_constitutive_exon
ATTGTTGGTTTCTTCATCACTGTCTCGCCTTTCAGCTGGGAAGGAAGAAGTC	985376	985479	985326	985378	1	GL377595	SELMODRAFT_105100	984915	985675	None	13990	1573	162257	No_or_no_constitutive_exon
GGTAATTCTAAAGTTTTCCTAATACTGGTGATTTAATTGGGAACAAGCAGGC	1412840	1412921	1412971	1412919	-1	GL377595	SELMODRAFT_104898	1411260	1418385	None	13990	1573	162257	No_or_no_constitutive_exon
AGTTTTGCGTTTGATGACTTGTATCCTGATTACTAATGGGACTAGGGAAGAG	1574965	1575057	1575107	1575055	-1	GL377595	SELMODRAFT_416466	1573826	1576147	None	13990	1573	162257	No_or_no_constitutive_exon
TCGCTCTTGCTACCTAGGCTTGACGGACGTGGTGTGGCTTGCGGGCGCAGTA	1754985	1755318	1754935	1754987	1	GL377595	SELMODRAFT_449423	1754299	1755956	None	13990	1573	162257	No_or_no_constitutive_exon
ACAACACCATCTTTGGGGAGCCGAACGAAGCCGAGGATGGGGACGAAGAGCT	131000	131543	130950	131002	1	GL377594	SELMODRAFT_104587	130130	131543	None	13990	1573	162257	No_or_no_constitutive_exon
TTGTTTCTGTCATTTTTTCTTGTTCCTTGACATTTTTCGCGTGCGGGCAGAC	141577	141721	141527	141579	1	GL377594	SELMODRAFT_415919	141407	143425	None	13990	1573	162257	No_or_no_constitutive_exon
CTTTGTCGAGTTTCTTGACGACCAAAGTCTGATCGGGATCTGGGAACTAGCT	386138	386696	386746	386694	-1	GL377594	SELMODRAFT_415951	385461	387606	None	13990	1573	162257	No_or_no_constitutive_exon
CCAGACAAGTGTTAAACCTAGAAACCTACTTTAAACGTTTTGAGGGTTAGGG	417274	417357	417224	417276	1	GL377594	SELMODRAFT_415953	416459	419465	None	13990	1573	162257	No_or_no_constitutive_exon
TGGCATTTTCTCTCGTTTTTCTCTTTAACTTCTTTCTGGTTGGGATGTAGGA	554313	554389	554439	554387	-1	GL377594	SELMODRAFT_415982	553240	554620	None	13990	1573	162257	No_or_no_constitutive_exon
TCGTTTCTGTCATTTTTTCTTGTTCCTTGACATTTTTCGCGTGCGGGCAGAC	563151	563304	563101	563153	1	GL377594	SELMODRAFT_415984	562993	565699	None	13990	1573	162257	No_or_no_constitutive_exon
GGCGCTGATACTGGGCTCCAAGCTAGAGAATACTTTGAATTACGGGGCAGTG	815291	815527	815241	815293	1	GL377594	SELMODRAFT_416033	813678	816493	None	13990	1573	162257	No_or_no_constitutive_exon
TTTTTTTCTTTTCGACTGTTCTGATTTCTCTCTTATGGGTGAACTAAAAGCT	946012	946069	945962	946014	1	GL377594	SELMODRAFT_416057	944151	946277	None	13990	1573	162257	No_or_no_constitutive_exon
GATTTTCATTCCATGGGCAGTCTTTGATTGATCTTGGGTTTCGGGAACAGTG	1180544	1180879	1180929	1180877	-1	GL377594	SELMODRAFT_416083	1180544	1181725	None	13990	1573	162257	No_or_no_constitutive_exon
GAAGGGTGGCTCAAAAGCGGTGCGTGATTTTGTTTGGGACAAACAGGCAGTG	1191334	1191436	1191486	1191434	-1	GL377594	SELMODRAFT_416087	1190334	1192426	None	13990	1573	162257	No_or_no_constitutive_exon
CAGAGGACGAAGTGGAGAAGAAGCCGGAAGAAACGCACAGGGATATGAAGGT	1233487	1233625	1233437	1233489	1	GL377594	SELMODRAFT_175329	1233175	1235062	None	13990	1573	162257	No_or_no_constitutive_exon
GATCTTGTTGAACCACTGTGTAACAGATTAATGATCTTTTTATGGGGCAGGC	1248119	1248307	1248069	1248121	1	GL377594	SELMODRAFT_232659	1247570	1248723	None	13990	1573	162257	No_or_no_constitutive_exon
TCGACTCAATTCTTTTCGAAATTGCTCATTGATAAGATGGCAGGGTACAGGT	1565817	1566438	1566488	1566436	-1	GL377594	SELMODRAFT_416167	1564477	1567298	None	13990	1573	162257	No_or_no_constitutive_exon
GTAAGTGACTGGTTTTCTTTGTAGCTAGAGTGACCTTTTGGGAACCACAGGA	57739	58228	57689	57741	1	GL377596	SELMODRAFT_105510	55882	58228	None	13990	1573	162257	No_or_no_constitutive_exon
TTGGTGGAAGTGGAATATTTTTTCTATAATCTGACATGATGGGAGCTTAGGT	282820	282877	282770	282822	1	GL377596	SELMODRAFT_449548	282496	284192	None	13990	1573	162257	No_or_no_constitutive_exon
GGTATGACTTCTTTCACCTCTTTCGAGCTGACACGATGTTGTGGGTGCAGCG	457775	458191	458241	458189	-1	GL377596	SELMODRAFT_416534	457775	459118	None	13990	1573	162257	No_or_no_constitutive_exon
GAGTTTCTTTCTTCTTTTTCTTCTTTGTCTAACTCTGTTGGGTGGTGCAGTG	460317	460455	460267	460319	1	GL377596	SELMODRAFT_105553	459549	460455	None	13990	1573	162257	No_or_no_constitutive_exon
GCTCTGGCGTTCATTCTCGCGTTCTAAAGCTTCGATTTTGGGGGCGGCAGTG	624463	624555	624605	624553	-1	GL377596	SELMODRAFT_232799	624136	624700	None	13990	1573	162257	No_or_no_constitutive_exon
GAATACGAATGTCTTGCCTTGGTCTGCGAGGCATGCGGTCGCTGTGGGAGCT	714091	714198	714041	714093	1	GL377596	SELMODRAFT_31869	713680	714798	None	13990	1573	162257	No_or_no_constitutive_exon
TCTCTTTCATTCTTCTTTTTTCGTTTCAATGCGCTCAAAGATGGGAACAGGT	714263	714340	714213	714265	1	GL377596	SELMODRAFT_31869	713680	714798	None	13990	1573	162257	No_or_no_constitutive_exon
AGAACAAAACTTTGATAGATTTTTGACAAGTTTCTTGGGCTGGAAAACAGGA	1078413	1078499	1078549	1078497	-1	GL377596	SELMODRAFT_443257	1078152	1079781	None	13990	1573	162257	No_or_no_constitutive_exon
CGAGCGGTAGAAATCCCAGTTTGATGTTTCTTTCTGATAGAACTGGGGAGGA	1156829	1156898	1156948	1156896	-1	GL377596	SELMODRAFT_416649	1155811	1158518	None	13990	1573	162257	No_or_no_constitutive_exon
ACTGTGATATGCTCAACCCATTGCACGAGGATGGCAATTTTTGGGAGCAGGT	1436424	1436657	1436374	1436426	1	GL377596	SELMODRAFT_416703	1436240	1436657	None	13990	1573	162257	No_or_no_constitutive_exon
GTAACCATTCTATTTATTGCCAACCTTTCCTGGCTCACGTTGCAGGGGAGAG	1598483	1598576	1598626	1598574	-1	GL377596	SELMODRAFT_105550	1597173	1599691	None	13990	1573	162257	No_or_no_constitutive_exon
CACCTTTACATTTCCTCTCTTTTCTAGGGCTTTCGATGGCGGGCGACGAGTC	1660470	1661665	1661715	1661663	-1	GL377596	SELMODRAFT_416740	1660470	1662952	None	13990	1573	162257	No_or_no_constitutive_exon
CAAGAACCCTAAATTTTAAATTCTTTTCGTCCATTTTTCTAAGGGTACAGAG	1698728	1699013	1699063	1699011	-1	GL377596	SELMODRAFT_416743	1698728	1702776	None	13990	1573	162257	No_or_no_constitutive_exon
GCACGATGCATGTGATGAATAGTTTAAAGAGCTACTTGCGGGTCAAATAGAT	1713861	1715631	1715681	1715629	-1	GL377596	SELMODRAFT_416745	1710679	1716186	None	13990	1573	162257	No_or_no_constitutive_exon
TCTTTGACATATTGTCGTGACAGGTTGGAGAAGGGGAAGGGGATGACAAGCT	1767482	1767583	1767432	1767484	1	GL377596	SELMODRAFT_105474	1766487	1768360	None	13990	1573	162257	No_or_no_constitutive_exon
GGCCGGGAGTGTCCGAGGAGCTCGACTTTAAGACTGACGCAGAGGGAGAGAA	95564	95966	96016	95964	-1	GL377598	SELMODRAFT_106276	95564	96709	None	13990	1573	162257	No_or_no_constitutive_exon
ATTCTTAATTGAGGCTTTTCACGATTTCTTACTCATCGTATGGGGGCCAGGG	218756	218861	218911	218859	-1	GL377598	SELMODRAFT_176052	218186	220700	None	13990	1573	162257	No_or_no_constitutive_exon
CAAGTGAGAGTTTCTCTTCTCCGGTTTTCCTTAGCTAACTGGGATCACAGGA	229951	230026	229901	229953	1	GL377598	SELMODRAFT_443419	228787	231958	None	13990	1573	162257	No_or_no_constitutive_exon
GATGGAGTTCTGGTGGCAGCACTCACCAACATGTACGTTAAGTGTGGGAGGC	356150	356488	356538	356486	-1	GL377598	SELMODRAFT_417058	354865	356670	None	13990	1573	162257	No_or_no_constitutive_exon
TTTCTAGCTGCTACTCACGTTTTCTTATTTTGGCGTTTTGGTTGGGGAAGGG	360475	360652	360425	360477	1	GL377598	SELMODRAFT_417059	358787	360652	None	13990	1573	162257	No_or_no_constitutive_exon
TTTTTTCCGCGTTCCTTTTCAGTGATTTCTCTGGTCGGGTATGGTGATAGGT	907621	907690	907571	907623	1	GL377598	SELMODRAFT_51909	907490	909526	None	13990	1573	162257	No_or_no_constitutive_exon
AAGCTTTTCTTATTTTGAAGAATTTGTGTGACGACTAATCGGGGCTGCAGGG	1077582	1077625	1077675	1077623	-1	GL377598	SELMODRAFT_417177	1077196	1078399	None	13990	1573	162257	No_or_no_constitutive_exon
GCGGCGAATTCAGCGACGTGGCCGGCCATCTCTTCCGGGAGATGATGCAGAC	1085839	1086073	1086123	1086071	-1	GL377598	SELMODRAFT_70094	1085839	1087096	None	13990	1573	162257	No_or_no_constitutive_exon
GAAGGTATGACCAACTCTTGTTTTCAGTTGACACATCTCTTGACGGGCAGGT	1208466	1208531	1208416	1208468	1	GL377598	SELMODRAFT_443461	1205866	1213025	None	13990	1573	162257	No_or_no_constitutive_exon
GCACCCGACATCGTGACATGGAACTGCCTGGTGGCGGGGTACACGGGCAGCG	1266055	1266671	1266005	1266057	1	GL377598	SELMODRAFT_106415	1265108	1266671	None	13990	1573	162257	No_or_no_constitutive_exon
CTAGTTTGTCGTCCTCTTTCTTACACTCTTTCGTGCTATACTGCAGGGAGGA	1270688	1271273	1270638	1270690	1	GL377598	SELMODRAFT_106391	1269711	1271756	None	13990	1573	162257	No_or_no_constitutive_exon
CCCTCGTTGCTGCATTCCAAGATCTAATTGAGTGTGGCTGGGGTTGACAGGG	1306799	1306903	1306749	1306801	1	GL377598	SELMODRAFT_271242	1304845	1306903	None	13990	1573	162257	No_or_no_constitutive_exon
GTAAGACTCGCTACCGCTTGTGGAAACTGAATTTATTTCGCAGGGAGAAGCC	64880	65032	64830	64882	1	GL377597	SELMODRAFT_105805	63902	65170	None	13990	1573	162257	No_or_no_constitutive_exon
CGCTGGTAAACTCGTATGGAAAGTCCGGGATGCTTGGGCGAGCTCGGGAGAT	73905	74388	74438	74386	-1	GL377597	SELMODRAFT_105729	73905	75396	None	13990	1573	162257	No_or_no_constitutive_exon
GCCATGCAGTAAGTTTTTGTGTCCATGTTCATGACAAGCTGGGATGGTAGAG	97119	97167	97069	97121	1	GL377597	SELMODRAFT_416782	95323	97167	None	13990	1573	162257	No_or_no_constitutive_exon
CTATTTCGATTTACCAGCTGGTAGATAATCAACTGTGGCTGGTTGGGCAGTA	252859	253198	252809	252861	1	GL377597	SELMODRAFT_443317	245433	256010	None	13990	1573	162257	No_or_no_constitutive_exon
TGGAAGCGGCAAGCAAGAATGCGAAGCAGAAAGCGGCGATCTGGGAACAGTC	533028	533250	533300	533248	-1	GL377597	SELMODRAFT_416831	533028	534556	None	13990	1573	162257	No_or_no_constitutive_exon
GTAATGTCAATCTTCTCTAGAAGTACTTTGAGATTGGGACGGGAATGCAGGA	545018	545078	544968	545020	1	GL377597	SELMODRAFT_443338	544574	547567	None	13990	1573	162257	No_or_no_constitutive_exon
GAACAAAGGTGAAAAAGTTGCTCTCGATTGCAAACATACAACGCGGGTAGGA	1111802	1111842	1111752	1111804	1	GL377597	SELMODRAFT_416888	1110246	1113363	None	13990	1573	162257	No_or_no_constitutive_exon
AGGATGCTGCGTTTCGACGTCTCACCTTTATAACAATGCTGGGATGGCAGCA	1496711	1496750	1496800	1496748	-1	GL377597	SELMODRAFT_416930	1496054	1498800	None	13990	1573	162257	No_or_no_constitutive_exon
GTTGTAGGCTCTGTCTTTTGGACTTCCATAACTGTGATCGGGATCAGGAGCT	1594576	1594698	1594526	1594578	1	GL377597	SELMODRAFT_105848	1592311	1596636	None	13990	1573	162257	No_or_no_constitutive_exon
GGAAGCAATATCTCAAATGGAGCAATGTGGTGACTGGGATTGTGTGAAAGGT	1658315	1658396	1658265	1658317	1	GL377597	SELMODRAFT_151616	1658197	1659057	None	13990	1573	162257	No_or_no_constitutive_exon
AAGAAAGCTTCGCTCGTAATTGATTCTTCGCTTGATGGGAACTTGAGGAGGA	1729623	1729708	1729758	1729706	-1	GL377597	SELMODRAFT_443396	1729426	1731900	None	13990	1573	162257	No_or_no_constitutive_exon
ACAACACTCTGAGCAGGTGGCAACTTATGCCAACTTCCTTTGAGGGCCAGGA	81043	81193	80993	81045	1	GL377599	SELMODRAFT_417242	80763	81193	None	13990	1573	162257	No_or_no_constitutive_exon
AGCTTCGTCCTCCATAGATTATCATGAGAATGACAGTCTGGGGCATTGAGCC	525861	526379	525811	525863	1	GL377599	SELMODRAFT_32460	522081	526947	None	13990	1573	162257	No_or_no_constitutive_exon
AGCGGTTTAGGGTTTTAGGGTTTAGTTTGTTTCTAGGGTTTAACGGGCAGCG	642715	642778	642665	642717	1	GL377599	SELMODRAFT_443508	640269	645620	None	13990	1573	162257	No_or_no_constitutive_exon
GGGGCTCGAGAGGATCAAACGCCACAAGCACGAGGAACAACGGGAGCAAGCC	885075	885184	885234	885182	-1	GL377599	SELMODRAFT_106806	884589	887591	None	13990	1573	162257	No_or_no_constitutive_exon
GCAAGTGCCGGTGCTTGGAGGCCGGTCGAGAAGTGTTTAGCAGGGTGGAGAA	899464	899581	899631	899579	-1	GL377599	SELMODRAFT_106750	898378	900442	None	13990	1573	162257	No_or_no_constitutive_exon
ATAATGGCACTTGTTGTGTTTCTGGTGACTGAGTGCTTTCATGGGCGCAGGT	902084	902189	902239	902187	-1	GL377599	SELMODRAFT_417360	901014	903679	None	13990	1573	162257	No_or_no_constitutive_exon
AGAACTTCGGTCTTTTAACATGGTGATATATATATATAAGGGCGATGCAGGT	1052116	1052207	1052257	1052205	-1	GL377599	SELMODRAFT_106890	1050580	1052842	None	13990	1573	162257	No_or_no_constitutive_exon
CTTGCTATTCGGTGTGCTCATTTTCCTTGGTTTTGTTTTCTGGGATGTAGGT	1063580	1063792	1063530	1063582	1	GL377599	SELMODRAFT_176266	1062850	1065031	None	13990	1573	162257	No_or_no_constitutive_exon
TGGCCGATTGTCTCCGAAAATATCTGTCTCATGCGTTCATGTGGGTGCAGGA	1092318	1092390	1092440	1092388	-1	GL377599	SELMODRAFT_107124	1088896	1092973	None	13990	1573	162257	No_or_no_constitutive_exon
TTTTTCTTAGTCATAAAGGAAATGACGATCAATCCAGGGCTGGAGACAAGCT	1205901	1206045	1205851	1205903	1	GL377599	SELMODRAFT_107026	1205514	1206715	None	13990	1573	162257	No_or_no_constitutive_exon
TAGTGGTGTGAGGATTGTACTAAGGGACACAATGAGCTTTGGGACTGCAGAC	1352517	1352762	1352812	1352760	-1	GL377599	SELMODRAFT_417441	1352323	1353291	None	13990	1573	162257	No_or_no_constitutive_exon
CTTTTTAAAAACTACAAGAGCTGGTGCAAGTTTCTGGGACGCAAAAGTAGTC	1396753	1396936	1396703	1396755	1	GL377599	SELMODRAFT_451068	1395443	1403329	None	13990	1573	162257	No_or_no_constitutive_exon
TGTTACTTCCTTTTAATACTTGTTTGTCTCAGATGGGTCGCGAAAGGGAGAA	1567871	1567930	1567980	1567928	-1	GL377599	SELMODRAFT_106718	1567345	1568564	None	13990	1573	162257	No_or_no_constitutive_exon
ACTCACTTGCCAGAGAGATGATGATTGAAATTGAAATTGAATGGGCACAGAT	1567535	1567631	1567681	1567629	-1	GL377599	SELMODRAFT_106718	1567345	1568564	None	13990	1573	162257	No_or_no_constitutive_exon
TTCGAGTGTCTTTTCCCATTTGGAAAAGATGTAGGTTTTGGGTATGGTAGAT	1792474	1792653	1792703	1792651	-1	GL377599	SELMODRAFT_417526	1791060	1793023	None	13990	1573	162257	No_or_no_constitutive_exon
TATATAATAACCAATTGTTTTTTCTGTAACAAAGTATTTGGGTAAGGTAGAT	1795189	1795367	1795417	1795365	-1	GL377599	SELMODRAFT_417527	1793779	1796539	None	13990	1573	162257	No_or_no_constitutive_exon
AGGTACTGCTTTCTCATAGATTTAAGCAACTTTAACTTCTGTGGGGGCAGTG	176579	176661	176529	176581	1	GL377600	SELMODRAFT_443608	173876	177822	None	13990	1573	162257	No_or_no_constitutive_exon
TTGCAGCTTTGCAAGTTTTTTTCTACTGACGAGTTTGGGTGGTTGGGCAGAA	319436	319545	319386	319438	1	GL377600	SELMODRAFT_417574	319334	319986	None	13990	1573	162257	No_or_no_constitutive_exon
TTTGAGTCAAGCTTGGATTGTCAGTTCGCTGACCTGTGTGGGCAAAGCAGCT	736670	736759	736620	736672	1	GL377600	SELMODRAFT_107876	735413	736951	None	13990	1573	162257	No_or_no_constitutive_exon
TTTGCTTCTTCTTCTTCACTGGTATCTTCTTCTTCTTCATGGGTGGAAAGGA	742446	742504	742554	742502	-1	GL377600	SELMODRAFT_443638	740614	742877	None	13990	1573	162257	No_or_no_constitutive_exon
GTGCGGTTTTAAAAGTTTGAGCTGGTTTTACGTACTCTGTGATGGGGCAGGG	800719	800827	800669	800721	1	GL377600	SELMODRAFT_176472	798966	802143	None	13990	1573	162257	No_or_no_constitutive_exon
TGGGTGATGGTTGTTTGAGTGGAATTTGAGCTCACGATGTGGCGGGGCAGAG	949418	949549	949368	949420	1	GL377600	SELMODRAFT_268105	949330	950332	None	13990	1573	162257	No_or_no_constitutive_exon
AATGTCGTTGTTTCTGGTAATGTCGTTCTTCCTAAGTGTGGGAATGGCAGGG	1165185	1165283	1165135	1165187	1	GL377600	SELMODRAFT_271275	1163417	1165518	None	13990	1573	162257	No_or_no_constitutive_exon
TTTTTTGGTGGGTGTTTACCAGTAGAAGATGACTGACTGGGAAGTGGCAGTT	1169133	1169330	1169380	1169328	-1	GL377600	SELMODRAFT_271276	1168226	1170000	None	13990	1573	162257	No_or_no_constitutive_exon
TTTCAATATCTAGAGCTAACTAAGATCCGGGGGCTTCTTTCAACAGGGAGGA	1178740	1179093	1179143	1179091	-1	GL377600	SELMODRAFT_107914	1178740	1182184	None	13990	1573	162257	No_or_no_constitutive_exon
AAGTTGGAACCGCGCTTATCATGCTCTATAGCAGGTGTGGGAGCTTGGAGCA	1458733	1459669	1458683	1458735	1	GL377600	SELMODRAFT_30946	1457521	1459669	None	13990	1573	162257	No_or_no_constitutive_exon
GTACAGGTCAACTTTTTTAATAATTCCCATCTTTATTTTGGGGCAAGGAGCA	1557067	1557291	1557341	1557289	-1	GL377600	SELMODRAFT_107555	1555305	1558214	None	13990	1573	162257	No_or_no_constitutive_exon
TGCTCGATGAGAACTTACAAGCTCTGTGTGATCGATCTTTCAGGCGGGAGTA	1565712	1565773	1565662	1565714	1	GL377600	SELMODRAFT_107342	1564973	1565773	None	13990	1573	162257	No_or_no_constitutive_exon
GCGTAACTGGCACTAGCGAAGAGTCAAGTTCTTCTTGGGAGATCACAAAGAC	60887	61283	61333	61281	-1	GL377603	SELMODRAFT_177083	58772	62125	None	13990	1573	162257	No_or_no_constitutive_exon
CATGTAAGCGAAATCTGTTCTTAAGAAACGTCACTAAGATGGGTTGGCAGGA	654948	655092	654898	654950	1	GL377603	SELMODRAFT_418457	651035	655497	None	13990	1573	162257	No_or_no_constitutive_exon
AAGCTGGAGTCCCTGGGATTAACAGGTACGCTGTCTCCGGAGCTGGGAAGCC	670289	671151	670239	670291	1	GL377603	SELMODRAFT_109190	664748	671151	None	13990	1573	162257	No_or_no_constitutive_exon
AGGGTTATGGCTATGGTTCTTACACGGCATATGGCACTCAACAGGGCCAGGC	1124469	1124523	1124573	1124521	-1	GL377603	SELMODRAFT_109541	1124469	1127144	None	13990	1573	162257	No_or_no_constitutive_exon
CGGGGCTGTTCCCGGATGATCCCCTGGAGCTCAACCCTGTGCTGGGGAAGAT	1324730	1325795	1324680	1324732	1	GL377603	SELMODRAFT_177201	1324134	1325795	None	13990	1573	162257	No_or_no_constitutive_exon
CAGGTATGTTCAAACGCTTAACATAGTTGTCTAATGACCTCGGGACGCAGGC	1399674	1399745	1399624	1399676	1	GL377603	SELMODRAFT_443995	1398628	1403976	None	13990	1573	162257	No_or_no_constitutive_exon
GGGATCGAGCTTCCCGGCCGGCGCTGCCAGCGGAGGAGTTCGAGTGGGAGGA	1419123	1419522	1419572	1419520	-1	GL377603	SELMODRAFT_109322	1419123	1423891	None	13990	1573	162257	No_or_no_constitutive_exon
TAAAGAATCTTCTTCCTTGATGTTCTTCCTTAAATTATTCGTGGGTGAAGAG	1528504	1528591	1528454	1528506	1	GL377603	SELMODRAFT_109359	1528214	1530244	None	13990	1573	162257	No_or_no_constitutive_exon
GTCCTCGGCTCTATACAATGTTCCATTTGACAACCTCGTCAGGGTGGCAGCG	1539753	1540083	1540133	1540081	-1	GL377603	SELMODRAFT_418594	1539753	1545148	None	13990	1573	162257	No_or_no_constitutive_exon
CAGCGCTTCAAACATGCTAGAACTCATGTCCTGTTGATGTCAATGGGAAGAG	1612514	1612549	1612599	1612547	-1	GL377603	SELMODRAFT_418604	1610169	1612874	None	13990	1573	162257	No_or_no_constitutive_exon
TGTTTTTGGATTTGATTCTCTGTGAGCTAAGACGTTATGGGATGTGGCAGAT	111517	111611	111467	111519	1	GL377601	SELMODRAFT_108529	111114	114495	None	13990	1573	162257	No_or_no_constitutive_exon
GAGTTCTAGTTCCGTTAGCTTTCGGTCACTGACTTCTTTCTGGGTGAAAGGT	111663	111759	111613	111665	1	GL377601	SELMODRAFT_108529	111114	114495	None	13990	1573	162257	No_or_no_constitutive_exon
CTATGGCTGTATGCGTTTGCTGACCGCCGCCCTTTCGGGTGGAACATCAGGT	169334	169414	169284	169336	1	GL377601	SELMODRAFT_176627	165823	170415	None	13990	1573	162257	No_or_no_constitutive_exon
AAGTCCTATTCGAGATATCCAATATGTTTTTGCTGACAGTGGGATACTAGAT	200553	200701	200503	200555	1	GL377601	SELMODRAFT_152267	199160	201637	None	13990	1573	162257	No_or_no_constitutive_exon
TGGCACTGCTCCTGGCGATGGAAATCCAAACACAAGACGGGGACGAGCAGCC	202966	203454	203504	203452	-1	GL377601	SELMODRAFT_233065	202966	206471	None	13990	1573	162257	No_or_no_constitutive_exon
GCTTTCATGCACCTGGTGGCGGAGGCTATGAAGGTTGTTTGGGCATGCAGAA	241860	242189	241810	241862	1	GL377601	SELMODRAFT_417849	241377	243183	None	13990	1573	162257	No_or_no_constitutive_exon
CTTTTGCCCACTGTTCTAATGGGAGAACTTGCATGCAGGTTATGGGGAAGTT	347534	347607	347657	347605	-1	GL377601	SELMODRAFT_107957	343615	350345	None	13990	1573	162257	No_or_no_constitutive_exon
AATTTGGTTTTGGCTCTTTCTCTTGACAATTGTGTGGATTGGGATTGCAGGC	485303	485419	485253	485305	1	GL377601	SELMODRAFT_417878	484481	485720	None	13990	1573	162257	No_or_no_constitutive_exon
CAAAGGAGGAGAAGAAGAAGAAGGTCATCAAGCCGGGCGAGAGCCGGGAGGC	637741	638874	637691	637743	1	GL377601	SELMODRAFT_176683	637252	638874	None	13990	1573	162257	No_or_no_constitutive_exon
GGATGATGGGAGTTTAGACGAAGGGGTTTAACGCTGAGGCAGGGGTATAGGG	673460	674162	674212	674160	-1	GL377601	SELMODRAFT_417905	672311	676274	None	13990	1573	162257	No_or_no_constitutive_exon
GTCATCCTGTGTTTTTTCTTTCAAGGGAGTGCGTTCTAACGAGGGTGTAGCT	804158	804634	804108	804160	1	GL377601	SELMODRAFT_417930	803834	805755	None	13990	1573	162257	No_or_no_constitutive_exon
TTGGTAATAACTTTTCCCTTACTCAGCGAAGTATGATGTGTTGGGAAAAGGC	981909	981956	982006	981954	-1	GL377601	SELMODRAFT_443763	978543	983126	None	13990	1573	162257	No_or_no_constitutive_exon
TCCTTTTGCTTTCTTCGTTATTCTTTTTTTCTAATACCCAGGGATTGTAGGA	1002321	1002428	1002271	1002323	1	GL377601	SELMODRAFT_417960	1000437	1003706	None	13990	1573	162257	No_or_no_constitutive_exon
AAATTGATTGTGCTTGGTATTGTGCTCAGCATTGTGCTTGTGGGGTGAAGAG	1146964	1147100	1147150	1147098	-1	GL377601	SELMODRAFT_417983	1146532	1147514	None	13990	1573	162257	No_or_no_constitutive_exon
CTATTAAAACCTTTGAAGTTGTCTTTTCCCTTTCATGGATCCTGGGAGAGGT	1159288	1159967	1159238	1159290	1	GL377601	SELMODRAFT_443772	1157279	1160563	None	13990	1573	162257	No_or_no_constitutive_exon
GTTTTTATTGTTTGTTTTCTTGGAAGCAATCAACTAAATGGGCGTGACAGGT	1210385	1210472	1210522	1210470	-1	GL377601	SELMODRAFT_443776	1209792	1215059	None	13990	1573	162257	No_or_no_constitutive_exon
TGTAGTAGTACGTTCTCAAGCTTGATAGATTACCGGGGATCAAAGATAAGAC	1272986	1273082	1273132	1273080	-1	GL377601	SELMODRAFT_16280	1272577	1273302	None	13990	1573	162257	No_or_no_constitutive_exon
CATGGCGAAGAAGGTTGGAACGATGATGTTTGGGAGGGGCGTAAAGCAAGGG	1409194	1409305	1409144	1409196	1	GL377601	SELMODRAFT_418051	1407884	1410123	None	13990	1573	162257	No_or_no_constitutive_exon
TCTCCATCTCTCTTTTCTGCCGGTCGCTCATTTGGATTTTGATGGGGCAGAG	1602024	1602153	1602203	1602151	-1	GL377601	SELMODRAFT_50575	1599614	1602564	None	13990	1573	162257	No_or_no_constitutive_exon
AGAGCTCTCGTCTCTTCTTGTTGCGTATTTTATACGTGCACAGGGTGGAGTA	1617734	1617871	1617921	1617869	-1	GL377601	SELMODRAFT_3213	1616902	1618134	None	13990	1573	162257	No_or_no_constitutive_exon
CCATCTGTGCAGAAGCTAATCTTTGCGTCCACAGATGACACCACGGGGAGCA	1631654	1632033	1631604	1631656	1	GL377601	SELMODRAFT_107954	1629908	1632410	None	13990	1573	162257	No_or_no_constitutive_exon
TAAGAAGACTCATCCATTTCCATTATCTTAGGACAAGAAGGGCAGCACAGAC	1640398	1640601	1640348	1640400	1	GL377601	SELMODRAFT_108223	1639026	1640601	None	13990	1573	162257	No_or_no_constitutive_exon
GGCAAACAACGGGCTGTCGCGCTATTATGAAAGCCTGGCTGAGGGTGCAGCT	1692635	1692710	1692585	1692637	1	GL377601	SELMODRAFT_152512	1692080	1693751	None	13990	1573	162257	No_or_no_constitutive_exon
AAGGTAAGCGTTTTGGTGGCTAGGCTGTAATATTTCCTCTGGGAATGCAGGG	1696921	1697011	1696871	1696923	1	GL377601	SELMODRAFT_268162	1694506	1698744	None	13990	1573	162257	No_or_no_constitutive_exon
AAGCTGCCTCCATCTATCCATAAAGACGTGTGCGAATGACGTGGGTGCAGAT	1697631	1697680	1697581	1697633	1	GL377601	SELMODRAFT_268162	1694506	1698744	None	13990	1573	162257	No_or_no_constitutive_exon
TATCAACGTGCTTCACATTTTCTCCTTGTTTTTTTCTTTTTGCGGGGCAGGG	235336	235538	235286	235338	1	GL377605	SELMODRAFT_110584	233171	235538	None	13990	1573	162257	No_or_no_constitutive_exon
CAGGTTAGTACTTGCGCTTTTTTTAAACTACGATTGATGTGGGGGTACAGAT	473003	473075	473125	473073	-1	GL377605	SELMODRAFT_444132	470469	479096	None	13990	1573	162257	No_or_no_constitutive_exon
GTTCCGCTCGCTTGACTTGAGTATTCATTGGGATCGTCAGGTTATGGGAGTG	552838	552936	552986	552934	-1	GL377605	SELMODRAFT_110606	551355	553650	None	13990	1573	162257	No_or_no_constitutive_exon
ACAGACGTGTATAGCTTTGGCATCGTTCTCCTGGAGCTGCTCACGGGAAGAA	563567	563880	563930	563878	-1	GL377605	SELMODRAFT_418921	563104	567339	None	13990	1573	162257	No_or_no_constitutive_exon
AAGCGATGGCCTTCGTGCTTCGATCGATTCGACTCGGGTGGGAGTAGCAGCG	601418	601484	601534	601482	-1	GL377605	SELMODRAFT_110454	598970	601666	None	13990	1573	162257	No_or_no_constitutive_exon
CATTGATGGATCTCTCGATCTCACACTAAATCTCTCCACATGGTGGGCAGAA	1062056	1062324	1062006	1062058	1	GL377605	SELMODRAFT_110510	1058173	1062622	None	13990	1573	162257	No_or_no_constitutive_exon
TTGGTTTGTTTTTTTTTTTTTCTTACTTTTTTTTTTCTTGGGGGTGTCAGGC	1103946	1104125	1103896	1103948	1	GL377605	SELMODRAFT_110632	1103787	1105556	None	13990	1573	162257	No_or_no_constitutive_exon
GCTCGAGCAGCGAAGTGGAAGACGATCTATCTGCCGCTGAGGGCCAGGAGGA	1266060	1266180	1266230	1266178	-1	GL377605	SELMODRAFT_110255	1266060	1267974	None	13990	1573	162257	No_or_no_constitutive_exon
GGTGAGTACTGTGTTTTTCTATCTTTTATCTCAGACTTGCCGTGGGACAGAG	1301646	1301782	1301832	1301780	-1	GL377605	SELMODRAFT_177604	1298734	1302716	None	13990	1573	162257	No_or_no_constitutive_exon
GGCTATCATTCTAATGGTTGTTGTTTCTGTTTTTCTTTTCTGCGGGACAGGC	1308812	1308888	1308938	1308886	-1	GL377605	SELMODRAFT_444176	1308104	1310132	None	13990	1573	162257	No_or_no_constitutive_exon
TCTGTGTGCGAGCTTGCGCTGAGATTTCTATTCTTCTTCCCAGGGGGGAGAT	1357948	1358056	1357898	1357950	1	GL377605	SELMODRAFT_233315	1357671	1358390	None	13990	1573	162257	No_or_no_constitutive_exon
ATGGCGCGGTTCTGATTGTCTTCTCCTGCCTTGTTGATTGGAAAGGGAAGAA	1501873	1502008	1502058	1502006	-1	GL377605	SELMODRAFT_233322	1501333	1503414	None	13990	1573	162257	No_or_no_constitutive_exon
TCTGGGTTTGTTTCTTCTTTAACTGCTGACGAGAGCTCAAACTGGGACAGAT	1514752	1514875	1514702	1514754	1	GL377605	SELMODRAFT_110405	1512639	1515189	None	13990	1573	162257	No_or_no_constitutive_exon
AATTCCATGACTCTTTCTCGAGTTTTTTTTTTCTTTCTCGGGCAATGTAGGG	1549096	1549138	1549188	1549136	-1	GL377605	SELMODRAFT_419062	1548710	1549762	None	13990	1573	162257	No_or_no_constitutive_exon
GGAACTATCCAGGGCGAATGTAAGAAAGAGATCTCCTTTGGGATTGACAGGA	1555427	1555527	1555577	1555525	-1	GL377605	SELMODRAFT_419064	1554451	1555633	None	13990	1573	162257	No_or_no_constitutive_exon
GAGCCATGTATTACAATGCGGTCGTCAACGGGTTTAAGAGGCAAGGGAAGCC	1691123	1692422	1691073	1691125	1	GL377605	SELMODRAFT_110457	1690208	1692422	None	13990	1573	162257	No_or_no_constitutive_exon
TTTGTGCTCTTCCTCGTCTAACTAACTCGTGGTTTTTGTTGTGGGCACAGGG	128388	128486	128536	128484	-1	GL377604	SELMODRAFT_109981	128388	130281	None	13990	1573	162257	No_or_no_constitutive_exon
TTGCTAAGGCATTGCAAGCGTTTCGAGAGATGGCGGTGGAAGGGATCAAGCC	321733	322921	322971	322919	-1	GL377604	SELMODRAFT_109988	321733	332742	None	13990	1573	162257	No_or_no_constitutive_exon
CGCGAGGCACTGGCCGAGCAGAGGTGAGCGCTGGGCACCCTGTAGGGTAGAG	369684	369811	369634	369686	1	GL377604	SELMODRAFT_418652	368421	369811	None	13990	1573	162257	No_or_no_constitutive_exon
GCTTCTTCGCTCTTATCGATTGTTTGGGGGGGGGGGGGGGGGGGGGATAGGT	397576	397686	397736	397684	-1	GL377604	SELMODRAFT_6997	397407	397938	None	13990	1573	162257	No_or_no_constitutive_exon
TCCTCTCCCAACCAAGTCGTGAAGATCATGATGTCCTGTGGGTGGTGTAGAT	945288	945399	945238	945290	1	GL377604	SELMODRAFT_444057	943379	946444	None	13990	1573	162257	No_or_no_constitutive_exon
TCCTCCTCGTTTGGCATTCCTTGCGATTGATCTCTTGCTGGGACGGATAGAG	987999	988096	988146	988094	-1	GL377604	SELMODRAFT_418723	987306	988427	None	13990	1573	162257	No_or_no_constitutive_exon
CTTCTTGCTTGCTTTGGATCCATTATAATCTTGGCTCTTTTGTGGGACAGTT	997471	997598	997421	997473	1	GL377604	SELMODRAFT_177367	997163	999361	None	13990	1573	162257	No_or_no_constitutive_exon
TCTCTTTTGTTTCTTATCCCCAGGAAAAAAGAAAAGCTGTCCAGGGAGAGTC	1056654	1056786	1056836	1056784	-1	GL377604	SELMODRAFT_56793	1056464	1057945	None	13990	1573	162257	No_or_no_constitutive_exon
TCTTTCTCTCTCTTTCCAGTACTGGAAACTCTTTTTCAACATGGGTGTAGGT	1145427	1145536	1145586	1145534	-1	GL377604	SELMODRAFT_109775	1145180	1147503	None	13990	1573	162257	No_or_no_constitutive_exon
TTCTCTTGTGTGAACTATTGATGGAATTTGGTGTTGTGGGAGATGAATAGGT	1154438	1154522	1154388	1154440	1	GL377604	SELMODRAFT_418749	1152104	1154522	None	13990	1573	162257	No_or_no_constitutive_exon
GCTCGACTTGTCCAAATAGTCGCCCAAGAACCCTAAGTTTTGTGGGGCAGGA	1197909	1198061	1198111	1198059	-1	GL377604	SELMODRAFT_444075	1194440	1200199	None	13990	1573	162257	No_or_no_constitutive_exon
TTCGTGTTCTCTTTTTTTTCTATCGACGCTTACCTATCACAGCGGGACAGAT	1404755	1405101	1404705	1404757	1	GL377604	SELMODRAFT_110038	1404125	1406942	None	13990	1573	162257	No_or_no_constitutive_exon
TCTTCCTCTTTCATGCTCTAAACTAAAAAGAGATTTTTCTGACCAGGGAGGA	1418400	1418526	1418576	1418524	-1	GL377604	SELMODRAFT_110105	1416847	1418912	None	13990	1573	162257	No_or_no_constitutive_exon
TATGCTGTTTCGTGACGTTGCAAACTTTCAGAACGCTTGCAACTTGGGAGTC	1484136	1484158	1484208	1484156	-1	GL377604	SELMODRAFT_233250	1482857	1484569	None	13990	1573	162257	No_or_no_constitutive_exon
AGGATGTTTTTCCGGATTCCGGACTCTCGTGTCCTGGAATGGGCTGACAGAG	1690850	1691076	1690800	1690852	1	GL377604	SELMODRAFT_418845	1690130	1692028	None	13990	1573	162257	No_or_no_constitutive_exon
AGCCCTCGCAATCCTAACGGAAAACCTCAGGACCTGGAAAGACTGGGCAGCT	46166	46322	46116	46168	1	GL377602	SELMODRAFT_418111	44947	46805	None	13990	1573	162257	No_or_no_constitutive_exon
GTGTGCGGGCAAACTAAGTTTTAGAGTTCCCGGTTGGGTGGTGGACGCAGGA	74005	74200	74250	74198	-1	GL377602	SELMODRAFT_176891	72841	75199	None	13990	1573	162257	No_or_no_constitutive_exon
TGCGTTTCTCAGCTTTAAGCAAACTTTGCAGAACTTGATCACGGGCGCAGCG	81191	81523	81573	81521	-1	GL377602	SELMODRAFT_108866	75362	83107	None	13990	1573	162257	No_or_no_constitutive_exon
GTTTCGTTTTTTTGTTGGATCTAGATCTCTTCTTCTTCTTTGGGTGGCAGTG	151287	151417	151467	151415	-1	GL377602	SELMODRAFT_176901	149450	151796	None	13990	1573	162257	No_or_no_constitutive_exon
AGCTTAGTATCGTAAAGGACACTCTTTGCTAACTTGTTTGGGACGTGCAGGA	312030	312109	312159	312107	-1	GL377602	SELMODRAFT_56554	311360	312544	None	13990	1573	162257	No_or_no_constitutive_exon
CAGCTGCGTCCCTCAACTCTGCGTAGATCGATATTTTGCGTGGGAGAAAGGT	330062	330148	330198	330146	-1	GL377602	SELMODRAFT_418146	330062	333166	None	13990	1573	162257	No_or_no_constitutive_exon
GTTCCTGACTGCGCTCGCCAAGCTAGATGATTTCTCCATGGGAATTGCAGCC	510947	511698	510897	510949	1	GL377602	SELMODRAFT_443858	509281	512807	None	13990	1573	162257	No_or_no_constitutive_exon
TTCGTGTTTGTTCTACAATGTGGTCACGATCTTCTTTGTGGGAATTTGAGAT	676571	676675	676725	676673	-1	GL377602	SELMODRAFT_108956	675536	676893	None	13990	1573	162257	No_or_no_constitutive_exon
TCGCTGCTCGATCCAATTTCAATGATTTCTTCTCTTTGGTGGGATCGCAGCC	781535	781636	781686	781634	-1	GL377602	SELMODRAFT_418224	781272	781802	None	13990	1573	162257	No_or_no_constitutive_exon
GCATAAAACTCAACCAGCTTTTCCAAGTCCTCCTTGTGTCACTGGGTAAGTT	800777	800962	800727	800779	1	GL377602	SELMODRAFT_108868	799979	801247	None	13990	1573	162257	No_or_no_constitutive_exon
TTCTGTGGGTAGACGCTCTTCTAACAAACTTTGGTCGGGCTGGGGGGCAGTG	817613	817790	817840	817788	-1	GL377602	SELMODRAFT_418235	813741	818806	None	13990	1573	162257	No_or_no_constitutive_exon
GACGAGCTCTGACCATCCCTCTCATCCAGTCTCTTCCACCTGGGCGGCAGAT	1403003	1403267	1403317	1403265	-1	GL377602	SELMODRAFT_418325	1402091	1403681	None	13990	1573	162257	No_or_no_constitutive_exon
CCCGTCCAGCAGAGGCAAGCGAAAGAAATCTCTTGTTTCTTCTGGGAGAGAT	1458371	1458517	1458567	1458515	-1	GL377602	SELMODRAFT_108919	1458371	1458714	None	13990	1573	162257	No_or_no_constitutive_exon
TGGACGAAGTCACCTCCGAGGTGTCCGACGTAAACTCTCCAGGGCCCGAGGA	1568573	1569443	1568523	1568575	1	GL377602	SELMODRAFT_109153	1567388	1569443	None	13990	1573	162257	No_or_no_constitutive_exon
CAAGGCGGAGCTCAAGTTCATAGACTTCGGTCTGATTTCCGCGTGGGAAGAA	1683230	1683350	1683400	1683348	-1	GL377602	SELMODRAFT_418401	1682712	1684181	None	13990	1573	162257	No_or_no_constitutive_exon
TTGCAGCTTTGCAAGTTTTTTTCTACTGACGAGTTTGGGTGGTTGGGCAGAA	18936	19045	19095	19043	-1	GL377606	SELMODRAFT_419095	18495	19147	None	13990	1573	162257	No_or_no_constitutive_exon
TTCAATATCTAGAGCTAACTAAGATCCGGGGGACTTCTTTCAACAGGGAGGA	88943	89296	88893	88945	1	GL377606	SELMODRAFT_110816	85864	89296	None	13990	1573	162257	No_or_no_constitutive_exon
TTTTTTGGTGGGTGTTTACCAGTAGAAGATGACTGACTGGGAAGTGGCAGTT	98777	98974	98727	98779	1	GL377606	SELMODRAFT_177674	98107	99908	None	13990	1573	162257	No_or_no_constitutive_exon
AATGTCGTTGTTTCTGGTAATGTCGTTCTTTCTTAGTGTGGGAATGGCAGGG	102861	102959	103009	102957	-1	GL377606	SELMODRAFT_271379	102605	104815	None	13990	1573	162257	No_or_no_constitutive_exon
ATATTATTCATTGTTTCACATTCGTTAACTTTTCTAATAAGGGAATGCAGGC	153286	153358	153236	153288	1	GL377606	SELMODRAFT_419125	153076	154807	None	13990	1573	162257	No_or_no_constitutive_exon
AGGAGACGTACCGCTTCGGCGTGTTCAAGCAAAACTACTTGTGGGTGCAGCA	280652	280888	280938	280886	-1	GL377606	SELMODRAFT_419140	279092	281034	None	13990	1573	162257	No_or_no_constitutive_exon
CTGCTCGGCTGCTTGAGATGGCCATGAAATCTCCACGGGTATACAAGCAGCT	361983	362265	362315	362263	-1	GL377606	SELMODRAFT_419154	361983	363283	None	13990	1573	162257	No_or_no_constitutive_exon
AGATTGCAATCTGGTTTTTTATGAAGTTCATTTTGTATTGTGGGTGGCAGAC	374495	374530	374445	374497	1	GL377606	SELMODRAFT_419156	372532	374530	None	13990	1573	162257	No_or_no_constitutive_exon
GTGCGGTTTTAAAAGTTTGAGCTGGTTTTACGTACTCTGTGATGGGGCAGGG	478212	478320	478370	478318	-1	GL377606	SELMODRAFT_110809	477177	480073	None	13990	1573	162257	No_or_no_constitutive_exon
AGTGTTTGAGTCAAGCTTGGATTGTCAGTTCGCTGACCTGGGCAAAGCAGCT	505446	505535	505585	505533	-1	GL377606	SELMODRAFT_444236	505248	507857	None	13990	1573	162257	No_or_no_constitutive_exon
TTCATCTTTTCAGAGCCTCGAGTTTGGACGTGGAATGTCACTGGGAACAGGG	799126	799230	799280	799228	-1	GL377606	SELMODRAFT_419200	798479	800927	None	13990	1573	162257	No_or_no_constitutive_exon
TTCTCTCGCAGAGGTCTCTTCCCATTTTCGTGGAAAGCTTGGGCTAAGAGAT	854006	854272	854322	854270	-1	GL377606	SELMODRAFT_419214	852336	854810	None	13990	1573	162257	No_or_no_constitutive_exon
TCTATGTATCTGTTTCTTTCTCTTTTATCTTCTGACAATGAGGGATGCAGGA	853037	853211	853261	853209	-1	GL377606	SELMODRAFT_419214	852336	854810	None	13990	1573	162257	No_or_no_constitutive_exon
GATCGGGTGGCATCCATGGCCCGTGAATTCTTTACTCCTTGGGTGGTAAGTG	865246	865500	865550	865498	-1	GL377606	SELMODRAFT_111174	864989	866045	None	13990	1573	162257	No_or_no_constitutive_exon
CACATGTATAATCAAAGGTATATATATAAGTCACTCTTTAGGGTTGACAGAA	1435696	1435739	1435646	1435698	1	GL377606	SELMODRAFT_419264	1435523	1437119	None	13990	1573	162257	No_or_no_constitutive_exon
CCTGCAATATCTACGGTCTACTTGATAAGCTGCGGCCATTGGGACAACAGTT	1507810	1507890	1507940	1507888	-1	GL377606	SELMODRAFT_110788	1507108	1516846	None	13990	1573	162257	No_or_no_constitutive_exon
TGCCGCCAGAGTCTTCTCTAGCTTCCCCGTCTTCGATCCGATGGGCACAGCT	209674	209802	209624	209676	1	GL377607	SELMODRAFT_233392	209464	211227	None	13990	1573	162257	No_or_no_constitutive_exon
CCTCGACGCCAAAATCTCCGTCGAGAACCCGGGACTTCAGCTGGGTAAAGAA	246047	246116	246166	246114	-1	GL377607	SELMODRAFT_233397	245186	248660	None	13990	1573	162257	No_or_no_constitutive_exon
AGGCACAGCTCGTCGACTTCTGCGACACATCAGGGCGGCTGAGGGACAAGCG	416113	416773	416823	416771	-1	GL377607	SELMODRAFT_419341	416113	416968	None	13990	1573	162257	No_or_no_constitutive_exon
CAAAACTTGTGAGTTCTTGTTTAGGGATTTATCTGCGATTGGGATGCGAGGG	433647	434045	434095	434043	-1	GL377607	SELMODRAFT_419347	433647	434646	None	13990	1573	162257	No_or_no_constitutive_exon
TTTGTCTTGTTTATCTTTTGCTTTCAGTGAGACACCGGCTATGGGTGCAGGG	462605	462680	462730	462678	-1	GL377607	SELMODRAFT_111680	461588	463314	None	13990	1573	162257	No_or_no_constitutive_exon
TAGATGTTTGCAAATTCTTAGTGATTTTCATGGGACTCACTGGGTGGCAGGC	846669	846748	846619	846671	1	GL377607	SELMODRAFT_111396	846182	847260	None	13990	1573	162257	No_or_no_constitutive_exon
CAAGCAGCTTTTTGTTCTTTTACGGATTTGTGACGGCGGGATGAATGCAGGA	151180	151430	151130	151182	1	GL377608	SELMODRAFT_268319	150091	152508	None	13990	1573	162257	No_or_no_constitutive_exon
CGCACAGCGGCGAGGGGCTGTGGGCGCTGGAGCTCTTCCGGGCGATGGAGCT	178289	178676	178239	178291	1	GL377608	SELMODRAFT_112001	177818	178676	None	13990	1573	162257	No_or_no_constitutive_exon
GAGAACGAGCTAGCCTTTCTTTTCTTGCCTGTTCTTTGCTTATGGGCGAGCT	417282	417816	417866	417814	-1	GL377608	SELMODRAFT_419580	417282	418356	None	13990	1573	162257	No_or_no_constitutive_exon
ATTTGGGAAAGAGGAGCAAGATGGAGAGTGGAAGTTTTTGGGTAAGACAGGT	649268	649843	649218	649270	1	GL377608	SELMODRAFT_419612	646881	649843	None	13990	1573	162257	No_or_no_constitutive_exon
CTAGAAGTGTGTTCTAAGAAAACTTGGGATTTCTATGGTGCCAGCGGGAGAT	650747	651658	650697	650749	1	GL377608	SELMODRAFT_111946	650172	651658	None	13990	1573	162257	No_or_no_constitutive_exon
TGAGGATTTGGGGATTTTAGGGTTCTTGAGATTTAGGGTTCTTGGGAGAGGA	696316	696739	696266	696318	1	GL377608	SELMODRAFT_444388	694562	696739	None	13990	1573	162257	No_or_no_constitutive_exon
CATCCTTGTTGTGTGTGTTTTATTATCTTTTTCTCCCTGTGGGCATGTAGCT	860668	860842	860618	860670	1	GL377608	SELMODRAFT_444401	859999	863162	None	13990	1573	162257	No_or_no_constitutive_exon
CTAACGTTCCTGAGGATCAGGGCATTTTCAATTTTATTTTTGGTGGGCAGTG	1341301	1341416	1341251	1341303	1	GL377608	SELMODRAFT_419720	1340099	1342568	None	13990	1573	162257	No_or_no_constitutive_exon
TTTTTGACATATGCCTGTGAAAGAAGCAGGGACCTGCTGGTGCTGGGAAGAC	1493220	1493345	1493170	1493222	1	GL377608	SELMODRAFT_112168	1491349	1495608	None	13990	1573	162257	No_or_no_constitutive_exon
CCTTTTGTCACTCTCGATCATATCTCAGACTTCCTTGTCAATTGGGGCAGTG	101049	101220	100999	101051	1	GL377609	SELMODRAFT_178114	100453	107045	None	13990	1573	162257	No_or_no_constitutive_exon
ACCCTCTAGAATCGTTGTATCTAAACTTCTTGCGTTTGGGCAGGGGGTAGGA	144693	144784	144834	144782	-1	GL377609	SELMODRAFT_419806	144435	145946	None	13990	1573	162257	No_or_no_constitutive_exon
TCTTGTCCTTGCTGTAGAGTCACATTTCTCTTTGGCAGACACGCCGGGAGTA	228043	228160	227993	228045	1	GL377609	SELMODRAFT_112372	226885	228558	None	13990	1573	162257	No_or_no_constitutive_exon
ACCGAATGGTATCACAGCTCTCGCAGTTCTAACCAGCTGCAGGGAAGAAGTT	548732	548951	548682	548734	1	GL377609	SELMODRAFT_112424	546602	548951	None	13990	1573	162257	No_or_no_constitutive_exon
GCATTGGGATCTTGAATGGCTACTGCCAGGATGGAGGGAAGATGGAGCAGGC	646811	647564	647614	647562	-1	GL377609	SELMODRAFT_32257	646454	648137	None	13990	1573	162257	No_or_no_constitutive_exon
TCGATGGTGAAGTCCAAACCTGAGTTTTGATCGCGGCCAACGGGCGAAAGAG	716092	716535	716042	716094	1	GL377609	SELMODRAFT_419914	714054	716535	None	13990	1573	162257	No_or_no_constitutive_exon
GTCCTCGTTCTGCGAGGATCTCTAACTCAATCCATCCAGGGGCGCGGCAGGC	827873	827954	827823	827875	1	GL377609	SELMODRAFT_271429	827740	829706	None	13990	1573	162257	No_or_no_constitutive_exon
GATTTCCAGGTATACAGATATAAACAATGGTGTGTTGGGTGGGGATTCAGCA	838654	838816	838866	838814	-1	GL377609	SELMODRAFT_444490	838291	839642	None	13990	1573	162257	No_or_no_constitutive_exon
GACCTGGACTCGTTCAAAGCTGGAAAGGATTTCTTTGAGCGGGTTGGCAGAG	1042998	1043646	1043696	1043644	-1	GL377609	SELMODRAFT_419965	1042998	1045210	None	13990	1573	162257	No_or_no_constitutive_exon
GAACTTTTGTTTCTTAGTAATATCATTAACGTGTGCCGAAATGTGGGCAGGT	1228644	1228735	1228785	1228733	-1	GL377609	SELMODRAFT_112465	1226715	1230271	None	13990	1573	162257	No_or_no_constitutive_exon
AAGTCCTTTCCGAGTTTTCGATTTTGATGGGTATGATTCTGATGGGGCAGAG	1304542	1304617	1304492	1304544	1	GL377609	SELMODRAFT_444515	1304297	1305458	None	13990	1573	162257	No_or_no_constitutive_exon
CTGGAGAAGCAAGTAAATGGCAGCTGATGGAGAGGATCACAGGGCTCAAGGC	1427287	1427403	1427453	1427401	-1	GL377609	SELMODRAFT_420052	1425622	1427585	None	13990	1573	162257	No_or_no_constitutive_exon
TGATCAAAAGTTTGTTGATCAGTGTGGGCGGACCACGGGGATGAAATAAGCA	1512265	1512298	1512348	1512296	-1	GL377609	SELMODRAFT_112442	1511926	1512824	None	13990	1573	162257	No_or_no_constitutive_exon
TGAGCTTACTCTTCCATCAAAATAGTAACTTTTGTTAAGCTGGGACACAGGG	1547197	1547392	1547442	1547390	-1	GL377609	SELMODRAFT_420080	1546889	1550214	None	13990	1573	162257	No_or_no_constitutive_exon
TTGTTTGCCTCGCCGCCCAACTCCGGTTGTTTGGGATGTATGCAGGGAAGAA	239910	240030	240080	240028	-1	GL377611	SELMODRAFT_113258	239910	242157	None	13990	1573	162257	No_or_no_constitutive_exon
GGATCAGTTTTTAAAATGTTTAGTTGTTTGTATGTTTTGTGGACAGGGAGGT	251316	251540	251590	251538	-1	GL377611	SELMODRAFT_113285	250161	252959	None	13990	1573	162257	No_or_no_constitutive_exon
TTCTATGCTTTTGTTCATATGTTTTTGACGGTGGTTTTCTGGGATTGCAGGC	273018	273167	272968	273020	1	GL377611	SELMODRAFT_154083	270844	273681	None	13990	1573	162257	No_or_no_constitutive_exon
CAAGCTGCCTCACTTTCGTTGGTAATAGTTTATTCCTTTCTGGGAATCAGGT	390987	391035	390937	390989	1	GL377611	SELMODRAFT_113341	388354	392006	None	13990	1573	162257	No_or_no_constitutive_exon
TTTGGTCGCATTCCTCGATCGTGGATCTCAGTGTGCTTGGGAAAACACAGGG	557922	558018	557872	557924	1	GL377611	SELMODRAFT_178497	557573	558716	None	13990	1573	162257	No_or_no_constitutive_exon
GCTTTTTCTTTTTCTTTTTGTGCTCATCCTCCGTCCGTTGGTGGGCATAGAA	672229	672328	672378	672326	-1	GL377611	SELMODRAFT_444669	671249	673152	None	13990	1573	162257	No_or_no_constitutive_exon
CTTTCACTTCCAGGTTTATGTTGCACCAGCCACGTTTTTCAGGGTTAAAGCG	791326	791505	791555	791503	-1	GL377611	SELMODRAFT_154147	787621	791893	None	13990	1573	162257	No_or_no_constitutive_exon
GGACATTGTGTGCATCATCGTTTCCCAGGCATCTCATGGTCGCAGGGCAGGC	1113860	1114327	1114377	1114325	-1	GL377611	SELMODRAFT_420487	1113101	1117397	None	13990	1573	162257	No_or_no_constitutive_exon
ACTTCTGATGCTTTTTTAACACTTTGTTAATTGCAGTCTCCCGGGGAAAGGA	1155506	1155726	1155456	1155508	1	GL377611	SELMODRAFT_178549	1154384	1155726	None	13990	1573	162257	No_or_no_constitutive_exon
CGACAAGAAGATTGCATCACTGACAAGAGCGTTATAAAAGGGGAATCCAGAG	1290149	1290418	1290099	1290151	1	GL377611	SELMODRAFT_420502	1286563	1290418	None	13990	1573	162257	No_or_no_constitutive_exon
GTTTTCCTAGCATAGATCGATAGTTTCTCATTCTTTGGCTTGGGAAAAAGGT	1321852	1322090	1321802	1321854	1	GL377611	SELMODRAFT_268403	1319865	1322090	None	13990	1573	162257	No_or_no_constitutive_exon
GTGATAGCGTCGAGTCCATTGATTTGATATATCCAGGTTGACATGGGCAGTA	1399595	1399685	1399545	1399597	1	GL377611	SELMODRAFT_32029	1397757	1399685	None	13990	1573	162257	No_or_no_constitutive_exon
AGCTCCGCGCTTAATACTGCGACCAATTGGTTTGTTCCAATCTGGGAAAGAT	54869	54942	54819	54871	1	GL377610	SELMODRAFT_178241	52778	57422	None	13990	1573	162257	No_or_no_constitutive_exon
GTAAGGCTCGCTACCGCTTGTGGAAACTGAATTTATTTCGCAGGGAGAAGCC	173920	174072	173870	173922	1	GL377610	SELMODRAFT_112998	172942	174210	None	13990	1573	162257	No_or_no_constitutive_exon
GCCATGCAGTAAGTTTTTGTGTCCATGTTCATGACAAGCTGGGATGGTAGAG	206954	207002	206904	206956	1	GL377610	SELMODRAFT_420139	204707	207002	None	13990	1573	162257	No_or_no_constitutive_exon
GGCGAGCAAACTATCCTTGTTATTCCCACTCAACTTAGGGAAGGCTGCAGGA	678690	678942	678640	678692	1	GL377610	SELMODRAFT_420212	678502	679959	None	13990	1573	162257	No_or_no_constitutive_exon
CGTGGGTATATTCTTCTCTCTATCTGGGCTTAGGGTTTTAGGGGCGCTAGAG	707904	708036	707854	707906	1	GL377610	SELMODRAFT_444589	706092	711853	None	13990	1573	162257	No_or_no_constitutive_exon
TGTAGGTGCTCTGTCTTTTGGACTTCCATAACTGTGATCGGGATCAGGAGCT	1170403	1170525	1170353	1170405	1	GL377610	SELMODRAFT_113161	1168148	1172465	None	13990	1573	162257	No_or_no_constitutive_exon
CCGGTTCCTTTTTTCCTTGAAATTTTTTTCTTTTTTTGCTGTGGGTGTAGAG	1279312	1279413	1279262	1279314	1	GL377610	SELMODRAFT_420321	1278599	1280178	None	13990	1573	162257	No_or_no_constitutive_exon
TTTCGTCTAGCTTTCCCGGTATTTAGACTGGTTATCTTACTCGGGAGAAGAT	863013	863096	863146	863094	-1	GL377614	SELMODRAFT_114799	862516	864022	None	13990	1573	162257	No_or_no_constitutive_exon
ATCTGGAGCTCTCGACTAGCATGATCCACGCGTATGCGCGCAATGGGGAGCT	868884	869418	869468	869416	-1	GL377614	SELMODRAFT_114725	868884	869922	None	13990	1573	162257	No_or_no_constitutive_exon
GCAGGAGCTGTGGCTTACTGGGTTTTCCTTTTCCTGTTGGGCGAATGCAGGT	1063555	1063773	1063505	1063557	1	GL377614	SELMODRAFT_178958	1063002	1067455	None	13990	1573	162257	No_or_no_constitutive_exon
TATCTGTTTCTTTCTCTTTTATCTTCTAACAATGAGGGATGCAGGAGAAGGT	1110210	1110378	1110160	1110212	1	GL377614	SELMODRAFT_114846	1109520	1111059	None	13990	1573	162257	No_or_no_constitutive_exon
GAAAGCTCATCTGCATTGTTTACAGGCCGGGCATATTGGGAAAAAACAAGTA	1135030	1135061	1134980	1135032	1	GL377614	SELMODRAFT_233770	1133721	1137801	None	13990	1573	162257	No_or_no_constitutive_exon
GGAAAAAAAAATTAATGGAGCTTACTTACATGATCGCTTTGAACAGGGAGGG	1171719	1171946	1171669	1171721	1	GL377614	SELMODRAFT_114798	1171291	1172529	None	13990	1573	162257	No_or_no_constitutive_exon
TCTTAAAAGCTAGGCTTCGCTTCACCTAAAAGTTTAGATCGGGGTGAAAGGG	1180556	1181497	1180506	1180558	1	GL377614	SELMODRAFT_421085	1179125	1181690	None	13990	1573	162257	No_or_no_constitutive_exon
ACTGGCACTTCTTTTCTTGATGCTAAAACCTTTGATATTCGGGCTGGCAGAT	1206564	1206708	1206758	1206706	-1	GL377614	SELMODRAFT_421090	1203947	1207519	None	13990	1573	162257	No_or_no_constitutive_exon
AGGGTAAAATACAATGTGCATCGAACCAGTCTTAGATTGCGGGCATGCAGGG	1300692	1300841	1300642	1300694	1	GL377614	SELMODRAFT_268485	1297597	1302978	None	13990	1573	162257	No_or_no_constitutive_exon
TCGCTCGATTTGTGGATTGGATTGGCGATTGGCGGCTCCCGGGAATGCAGGT	50650	50838	50888	50836	-1	GL377615	SELMODRAFT_268487	47799	51077	None	13990	1573	162257	No_or_no_constitutive_exon
TTTTCTAAGTTTTTTGAAGTACTTGTTTTGACATGACATGGGATGCCAAGCA	432808	432940	432758	432810	1	GL377615	SELMODRAFT_115078	432455	434952	None	13990	1573	162257	No_or_no_constitutive_exon
TTTTTCTCTTTTTTTCTACGAGTGGATTGCCTCAAACTTTGGGAGTTTAGAC	458588	458755	458805	458753	-1	GL377615	SELMODRAFT_115231	458324	459088	None	13990	1573	162257	No_or_no_constitutive_exon
ATGTAAGTTTTACTTCTTTCTCTCTATTTGTTCTTACGCTCGGGACACAGGT	551159	551279	551109	551161	1	GL377615	SELMODRAFT_154687	550460	551934	None	13990	1573	162257	No_or_no_constitutive_exon
CTCGAGGTTTGCACAAACAACTCACATTTTTTCTTCTTTCTGGGTGGCAGAG	868962	869204	869254	869202	-1	GL377615	SELMODRAFT_179092	867885	869864	None	13990	1573	162257	No_or_no_constitutive_exon
TAGGGTGATGGGCCATGTGACGTAATATTGGAAATTCTTTCAAGGGTCAGCC	959005	959882	959932	959880	-1	GL377615	SELMODRAFT_421197	959005	959925	None	13990	1573	162257	No_or_no_constitutive_exon
TAAAAGTGCTTTGATATTATGGTTAAGTTTATTCGGTTCCCGGGATGCAGAA	1015983	1016163	1016213	1016161	-1	GL377615	SELMODRAFT_179097	1013908	1017142	None	13990	1573	162257	No_or_no_constitutive_exon
CTTACTTCGAGTTCGTCAAAGGAGAGATGACAGAGAAGGAGTACCGGGAGTT	1282821	1283721	1282771	1282823	1	GL377615	SELMODRAFT_52473	1282575	1284245	None	13990	1573	162257	No_or_no_constitutive_exon
CTCCACAAGGCAACTTCTCGCTCGCTGGTAGTCATCGACGAGCTGGGAAGAG	71792	72018	72068	72016	-1	GL377613	SELMODRAFT_420794	71792	74421	None	13990	1573	162257	No_or_no_constitutive_exon
CTCCACAAGGCAACTTCTCGCTCGCTGGTAGTCATCGACGAGCTGGGAAGAG	223318	223544	223594	223542	-1	GL377613	SELMODRAFT_420798	223318	225948	None	13990	1573	162257	No_or_no_constitutive_exon
CTAAGTTTGCAGCTTGTGTTTTTTGTTTTTTTACCAGGGAAAAACTGCAGAG	336829	336954	336779	336831	1	GL377613	SELMODRAFT_114540	335117	336954	None	13990	1573	162257	No_or_no_constitutive_exon
AAGAACTTCAAATGAGCATTATACTTTTTCTCAGAGCAAGGGCAAAGAAGGA	346162	346244	346294	346242	-1	GL377613	SELMODRAFT_114584	345589	347197	None	13990	1573	162257	No_or_no_constitutive_exon
ATTTCTCTTTCCTTACCTCGGTTTTCTATTCTTTCATTCAGGGCGTGGAGTC	351868	352005	351818	351870	1	GL377613	SELMODRAFT_114230	351395	353033	None	13990	1573	162257	No_or_no_constitutive_exon
TACAGACTTCTTTAGATGGCTCCTCCAAGATTTTCACGGGAAGGGTTTAGGG	679202	679356	679152	679204	1	GL377613	SELMODRAFT_444842	678469	681552	None	13990	1573	162257	No_or_no_constitutive_exon
TTAGAACTTTAGCATTTGGTTCTCCCAAATTCATTTTTACTTGGGAGCAGGG	793421	793532	793371	793423	1	GL377613	SELMODRAFT_420884	792502	793640	None	13990	1573	162257	No_or_no_constitutive_exon
CAAGTAAGTATTTTCTCGTTATGGTTTTTATCTAACATCGGGGATAATAGGC	929286	929391	929236	929288	1	GL377613	SELMODRAFT_420898	924576	931063	None	13990	1573	162257	No_or_no_constitutive_exon
GTTTCTCGAATATGCTTACTTTAATACCTTTTTTATTGGTCGGGATACAGTT	937963	937996	937913	937965	1	GL377613	SELMODRAFT_420902	937562	940262	None	13990	1573	162257	No_or_no_constitutive_exon
CTTTCTTTTGCTTTTGGTTGAAGAAACTTTGGTTGTTCTCGGGATCATAGGT	1075227	1075338	1075388	1075336	-1	GL377613	SELMODRAFT_268455	1072457	1075695	None	13990	1573	162257	No_or_no_constitutive_exon
AGACAACATAATTTGTAAATTGTTTTGTGAGCTTTTTCTTTTGGGGACAGGA	1221137	1221230	1221280	1221228	-1	GL377613	SELMODRAFT_420946	1219387	1222547	None	13990	1573	162257	No_or_no_constitutive_exon
AGACTACGTAATTTGTAAATTATTTTGTGAGCTTTTTATTTTGGGGACAGGA	1226034	1226070	1226120	1226068	-1	GL377613	SELMODRAFT_420947	1226034	1227542	None	13990	1573	162257	No_or_no_constitutive_exon
CTAGAGTAACTTTGTGTTACAAACGCATGGACTGTTTGTGCTTAGGGAAGGA	128005	128073	128123	128071	-1	GL377612	SELMODRAFT_420537	127221	129444	None	13990	1573	162257	No_or_no_constitutive_exon
AGCTCCAAGGCGTCGGGAAGCTCCCGGAAGAGCGGCAAGAAAGGCGGGAGCT	302134	302261	302084	302136	1	GL377612	SELMODRAFT_178621	299622	302261	None	13990	1573	162257	No_or_no_constitutive_exon
GAAGCTTGCCAGTTTATTCTTTACCTGTGTTGGGGTGTTGGGGGATGCAGTA	348908	349140	349190	349138	-1	GL377612	SELMODRAFT_420581	348002	349912	None	13990	1573	162257	No_or_no_constitutive_exon
CCTCTATGAAATTGTTATATCGTCAATTTGAATGAAGATGAGGGACGTAGTA	388980	389053	389103	389051	-1	GL377612	SELMODRAFT_420589	388207	390590	None	13990	1573	162257	No_or_no_constitutive_exon
TGAAGAGAGGTCTGTAGCTTCCCGACCAACATCGAAGAGCTGGAAGGGAGGA	479291	479542	479592	479540	-1	GL377612	SELMODRAFT_420607	478397	480257	None	13990	1573	162257	No_or_no_constitutive_exon
AGACTCCTCGAGCCCGGATGACTCCAGCGAGGACACTCCGGGTGGAAAAGGC	479113	479235	479285	479233	-1	GL377612	SELMODRAFT_420607	478397	480257	None	13990	1573	162257	No_or_no_constitutive_exon
TCTTCTTTCTTCCAGACTAGATTTTTTTGCGCCTCTGCAAACAGGGATAGTG	493161	493313	493111	493163	1	GL377612	SELMODRAFT_114112	492899	494146	None	13990	1573	162257	No_or_no_constitutive_exon
TTTATTTTAATTAAACAATCTAATACTATTTATATTTTGGGAATAAACAGGA	499114	499332	499382	499330	-1	GL377612	SELMODRAFT_113781	499114	499899	None	13990	1573	162257	No_or_no_constitutive_exon
CTTTATTTTTAATTAACCAATCTAACACTTTATATTTTGGGAATAAACAGGA	513339	513557	513607	513555	-1	GL377612	SELMODRAFT_113909	513339	514509	None	13990	1573	162257	No_or_no_constitutive_exon
CGTGGAACGCGATGATCACAGCTTGTGCACAGCACGGCCTCTGGGATGAGGC	574295	574496	574546	574494	-1	GL377612	SELMODRAFT_34638	574295	575654	None	13990	1573	162257	No_or_no_constitutive_exon
CATTGCAAGATTTTCCCATGGTTTTCTCGCGTGAATTCCCGGGAATGTAGGT	671604	671805	671855	671803	-1	GL377612	SELMODRAFT_36036	671299	671965	None	13990	1573	162257	No_or_no_constitutive_exon
CGCAAAATTTCTTCTTCCGACTGAATCAATGACCACTTCTCGGGTGGCAGGT	688184	688280	688134	688186	1	GL377612	SELMODRAFT_420649	684934	689505	None	13990	1573	162257	No_or_no_constitutive_exon
GCTGGACTTTGGATGATCGAATTTTTCTCTCCTTCCAGGGAGGAAGGAAGCG	817534	817674	817724	817672	-1	GL377612	SELMODRAFT_113855	817534	818154	None	13990	1573	162257	No_or_no_constitutive_exon
TCGAAGCCATGGATGGGATCATAACTTAACTCCTTCGCACCGGCTGGGAGCA	819143	819243	819093	819145	1	GL377612	SELMODRAFT_114066	818371	819802	None	13990	1573	162257	No_or_no_constitutive_exon
GTGTTCTTCCTCTCCTTTTTTGCGGGTACCCGATTGGACTGGGAGAAAAGGT	1000152	1000351	1000401	1000349	-1	GL377612	SELMODRAFT_233661	999380	1001051	None	13990	1573	162257	No_or_no_constitutive_exon
AATCTCCCTGAGTTGTTTCCGAGGGTGTCTTTCTTGTTTCTGGGCTGAAGGT	1044565	1044762	1044812	1044760	-1	GL377612	SELMODRAFT_420698	1044365	1045340	None	13990	1573	162257	No_or_no_constitutive_exon
CCTTTTGCTTTGTGTTTTCTTTTCACTGGTTCTTTGTCTTGGGAGAACAGTG	1101721	1101806	1101671	1101723	1	GL377612	SELMODRAFT_420712	1101612	1103515	None	13990	1573	162257	No_or_no_constitutive_exon
AAGTCTGGCCGATTTTTTTTTTTATCTTCCTCTTTTGGTCGCAGGGAGAGGA	1428335	1428563	1428285	1428337	1	GL377612	SELMODRAFT_113633	1426771	1428563	None	13990	1573	162257	No_or_no_constitutive_exon
TGGCTAGAGACTGAGAAGGACGAACTGGTCACCCGGAAGGGTAACGTAAGAT	175438	175543	175388	175440	1	GL377617	SELMODRAFT_115744	174221	176437	None	13990	1573	162257	No_or_no_constitutive_exon
AAATTCAAACAGACGTACCGGCTGTAGAAACACCAATTGACGATGGGGAGGA	349056	349356	349006	349058	1	GL377617	SELMODRAFT_233891	346963	351108	None	13990	1573	162257	No_or_no_constitutive_exon
TACAGGTATGGTTGTTTCAGTGTCTCTTGCTACTAACATTGGGATCACAGGA	349789	350209	349739	349791	1	GL377617	SELMODRAFT_233891	346963	351108	None	13990	1573	162257	No_or_no_constitutive_exon
GCTCAAAACTTCGGCTCTGGGCCAGCGGCAAATCAATTCTGCTGGGACAGGC	765651	765714	765764	765712	-1	GL377617	SELMODRAFT_421561	765397	766336	None	13990	1573	162257	No_or_no_constitutive_exon
CAGGCTGGTATGCTCTCATCTGACTGTAAGATACTACTGGGTGATATAAGGG	858981	859034	858931	858983	1	GL377617	SELMODRAFT_421580	852772	861690	None	13990	1573	162257	No_or_no_constitutive_exon
GTTCTTTCCTTTCCTCTGTTCAAATTTCTGAAATTCGCATGCAGGGAGAGCT	946924	948272	948322	948270	-1	GL377617	SELMODRAFT_179380	946924	948950	None	13990	1573	162257	No_or_no_constitutive_exon
GCCACGTCGTGGTGTACCATGGTCGCGGCATATTCCAGATTCGCGGGGAGAT	1031201	1031601	1031651	1031599	-1	GL377617	SELMODRAFT_71859	1031201	1033034	None	13990	1573	162257	No_or_no_constitutive_exon
ACATTGTAAGTTTCTTCCATCGCTAGGCATTCGTTCATCCGGGGTCGCAGGA	1072977	1073037	1072927	1072979	1	GL377617	SELMODRAFT_115849	1072833	1076430	None	13990	1573	162257	No_or_no_constitutive_exon
CAGAAGCTTTTCCTTCCTCTTTCTATACTGATTGTTGTCAGGGGGTCCAGGC	1118079	1118131	1118029	1118081	1	GL377617	SELMODRAFT_115934	1115722	1120045	None	13990	1573	162257	No_or_no_constitutive_exon
CTCGATTTGACTGACGATTTTGTAGACGCTCTGAGTGACGATGGGAAAAGAC	1150553	1150772	1150822	1150770	-1	GL377617	SELMODRAFT_116002	1140288	1151484	None	13990	1573	162257	No_or_no_constitutive_exon
GTATGTGATGGGGCTCATAACGTAGTTCACTGAGCGTTTCGTGGGCGCAGGT	1168064	1168145	1168014	1168066	1	GL377617	SELMODRAFT_233936	1165140	1169959	None	13990	1573	162257	No_or_no_constitutive_exon
GCACTGTGAGAGAGACCAGCTGACTTACTTGCAGGAGGGGAAGCGCACAGGT	187751	188003	187701	187753	1	GL377616	SELMODRAFT_115605	187331	188003	None	13990	1573	162257	No_or_no_constitutive_exon
CCGCATCTGGACGAGCGCCGGGATCGCGATGGATCGTCCAAGAGGGGGAGTA	338111	338318	338368	338316	-1	GL377616	SELMODRAFT_115581	336756	338554	None	13990	1573	162257	No_or_no_constitutive_exon
TCTTTGTTGTTTGTTTGTTGCATGTCAAAATGGATGTTAGCAGGGATCAGTG	573474	573602	573652	573600	-1	GL377616	SELMODRAFT_115371	572391	573885	None	13990	1573	162257	No_or_no_constitutive_exon
ACTTGTTTCTTTCTCATTGAAACAAACAGCTAAAACTTGGGGAATTGCAGAA	744092	744207	744042	744094	1	GL377616	SELMODRAFT_115574	742466	745115	None	13990	1573	162257	No_or_no_constitutive_exon
CGTATATTTTAAGTATGAAATCCGAGAAAGATTGGCACGTGGGTGCACAGGA	867003	867057	867107	867055	-1	GL377616	SELMODRAFT_421365	865898	867974	None	13990	1573	162257	No_or_no_constitutive_exon
AGGTAATTACGTCTTTTATTTCATAGCATTCAGAGTTTTGAATTGGGCAGGC	283822	283942	283772	283824	1	GL377618	SELMODRAFT_445125	281846	288243	None	13990	1573	162257	No_or_no_constitutive_exon
GCAAGTCCATTTTCCTTCATTCTCCAGGCTTACATTTGGGAAACGAACAGGC	388878	389046	388828	388880	1	GL377618	SELMODRAFT_271544	387884	389899	None	13990	1573	162257	No_or_no_constitutive_exon
CTCCATTTTGTTTTTACTTTTCACTTTTCCTCAACTGTTTTGGTGGGCAGTC	638305	638401	638451	638399	-1	GL377618	SELMODRAFT_445146	636475	641356	None	13990	1573	162257	No_or_no_constitutive_exon
AAAATGTAAACTTGCCATCGATCGTCCTTGAGGGTGAACTGTGGGTGCAGGT	854293	854467	854517	854465	-1	GL377618	SELMODRAFT_445155	851521	855051	None	13990	1573	162257	No_or_no_constitutive_exon
CTTTTACAAACCTGCAGTAAACTTGCCTGTGGCTGTAATTGAATGGGCAGCT	934202	934273	934323	934271	-1	GL377618	SELMODRAFT_421767	931851	934670	None	13990	1573	162257	No_or_no_constitutive_exon
CGCTAGCAGTGCCAGTGGAACAGGGGGAACTCCGTCCTCGGGTGGTGGAGGA	1030068	1030348	1030018	1030070	1	GL377618	SELMODRAFT_268579	1029356	1034947	None	13990	1573	162257	No_or_no_constitutive_exon
CACTTGTCGTCAAGTTCCTAGAGTGATCACTAAATGAGCACGGGTGGTAGGC	1098124	1098185	1098074	1098126	1	GL377618	SELMODRAFT_116261	1097087	1098794	None	13990	1573	162257	No_or_no_constitutive_exon
GGCTATCTCACTCACTTCTCGTTTGACGCTCTTTGTTTGCAGGGGTCGAGTG	1103129	1103252	1103302	1103250	-1	GL377618	SELMODRAFT_38165	1103001	1103665	None	13990	1573	162257	No_or_no_constitutive_exon
GAGGTTTTCCTTTTGTTTAAATGACACCTTTATACATTCGGGACATGTAGTA	209331	209414	209281	209333	1	GL377619	SELMODRAFT_421873	205587	211158	None	13990	1573	162257	No_or_no_constitutive_exon
AGCTCCAAGGCGTCGGGAAGCTCCCGGAAGAGCGGCAAGAAAGGCGGGAGCT	274645	274772	274595	274647	1	GL377619	SELMODRAFT_179550	272120	274772	None	13990	1573	162257	No_or_no_constitutive_exon
GAAGCTTGCCAGTTTATTCTTTACCTGTGTTGGGGTGTTGGGGGATGCAGTA	293831	294063	294113	294061	-1	GL377619	SELMODRAFT_421890	292934	294862	None	13990	1573	162257	No_or_no_constitutive_exon
TCTCTAACTTGGTTCATTTCCAGAGGAGGGGTGACGGGCTGTGGAAGTAGAT	410170	410344	410120	410172	1	GL377619	SELMODRAFT_421912	409473	410344	None	13990	1573	162257	No_or_no_constitutive_exon
TCTTCTTTCTTCCAGACTAGATTTTCTTGCGCTTCTTCAAACAGGGATAGTG	422513	422665	422463	422515	1	GL377619	SELMODRAFT_116817	422251	423589	None	13990	1573	162257	No_or_no_constitutive_exon
TTTATTTTAATTAACCAATCTAATATTATTTATATTTTGGGAATAAACAGGA	428504	428722	428772	428720	-1	GL377619	SELMODRAFT_116660	428504	429675	None	13990	1573	162257	No_or_no_constitutive_exon
CTTTAGTTTTAATTAACCAATCTAACATTTTATATTTTGGGAATAAACAGGA	442611	442820	442870	442818	-1	GL377619	SELMODRAFT_71049	442611	443757	None	13990	1573	162257	No_or_no_constitutive_exon
ACCGCTATGCAAAGCAGGTCCACGAATGCGTGATTGCTTCCGGGGTAGAGAA	449964	450415	450465	450413	-1	GL377619	SELMODRAFT_51938	448657	451381	None	13990	1573	162257	No_or_no_constitutive_exon
CATTGCAAGATTTTCCCATGGTTTTCTCGCGTGAATTCCCGGGAATGTAGGT	562863	563064	563114	563062	-1	GL377619	SELMODRAFT_16729	562558	563224	None	13990	1573	162257	No_or_no_constitutive_exon
TCGAAGCCATGGATGGGATCATAACTTAACTCCTTCGCACCGGCTGGGAGCA	652737	652837	652687	652739	1	GL377619	SELMODRAFT_116452	651966	653392	None	13990	1573	162257	No_or_no_constitutive_exon
CTCTAGCTCTCTGGATTGATCCTAATGGCCTTGTCTCTGGTAATGGGCAGAA	815215	815303	815353	815301	-1	GL377619	SELMODRAFT_421987	813470	815421	None	13990	1573	162257	No_or_no_constitutive_exon
CCTTTTGCTTTGTGTTTTCTTTTCACTGGTTCTTTGTCTTGGGAGAACAGTG	913342	913427	913292	913344	1	GL377619	SELMODRAFT_422006	913233	915122	None	13990	1573	162257	No_or_no_constitutive_exon
AAAGTCTCGCCGAAATTTTTTTTATCTTCTTCGTTTGGTCGCAGGGAGAGGA	1276963	1277191	1276913	1276965	1	GL377619	SELMODRAFT_116909	1275404	1277191	None	13990	1573	162257	No_or_no_constitutive_exon
TGAGAGCCTTTAGTTAGATGGATTTGATCTCATGGTGCGTGGGGTGATAGAG	1294361	1294407	1294311	1294363	1	GL377619	SELMODRAFT_116934	1294199	1295350	None	13990	1573	162257	No_or_no_constitutive_exon
TGCGCAGTCGTTTTCAGAGATCTCATTTAAACTGGTATTCGGGTGTTAAGGT	241410	241650	241700	241648	-1	GL377620	SELMODRAFT_155359	239033	245582	None	13990	1573	162257	No_or_no_constitutive_exon
TTCTTGGGAGATCTTTGGATTCAAGTTCTCACTTTCGTTCTTGTGGGAAGGT	407139	407480	407089	407141	1	GL377620	SELMODRAFT_155397	406634	407480	None	13990	1573	162257	No_or_no_constitutive_exon
TTGAAAGTTTCCGCAAGACTGTCGACGACGGAAATGTCTCAGGGGTGAAGGC	558745	559234	559284	559232	-1	GL377620	SELMODRAFT_422201	558597	560531	None	13990	1573	162257	No_or_no_constitutive_exon
CCGCATCTGGACGAGCGCCGGGACCGCGATGGATCGTCCAAGAGGGGGAGTA	910377	910584	910634	910582	-1	GL377620	SELMODRAFT_117329	909022	910820	None	13990	1573	162257	No_or_no_constitutive_exon
TCTTTGTTGTTTGTTTGTTGCATGTCAAAATGGATGTTAGCAGGGATCAGTG	1201785	1201913	1201963	1201911	-1	GL377620	SELMODRAFT_116991	1200702	1202196	None	13990	1573	162257	No_or_no_constitutive_exon
ACTTGTTTCTTTCTCATTGAAACAAGCAGCTAAAACTTGGGGAATTGCAGAA	1280200	1280315	1280150	1280202	1	GL377620	SELMODRAFT_234125	1278752	1281223	None	13990	1573	162257	No_or_no_constitutive_exon
ATTGGTTTCTTTGTATCCACAGTTGTTTGACTTTGTTGGGGGTAATCAAGCT	154468	154558	154608	154556	-1	GL377621	SELMODRAFT_228899	152573	154879	None	13990	1573	162257	No_or_no_constitutive_exon
TCCACTCCCTCTACGACGACTCAAGATCAAGAACAGGGATCGAGCTGGAGGA	351965	352398	352448	352396	-1	GL377621	SELMODRAFT_117460	351183	352851	None	13990	1573	162257	No_or_no_constitutive_exon
CGTTTCTGTCATTTTTTTCTTGTTCCTTGACATTTTTCGCGTGTGGGCAGAC	371869	372004	372054	372002	-1	GL377621	SELMODRAFT_422341	370209	372175	None	13990	1573	162257	No_or_no_constitutive_exon
AGCCTTCGAGCTAGAACTTATATGTGTGGGCTTGCCAATGCGGGAAACAGCG	759710	759871	759660	759712	1	GL377621	SELMODRAFT_445396	753444	760801	None	13990	1573	162257	No_or_no_constitutive_exon
GCAGATTTAATTTCGCTGTCTGACACGGAACTGCTAGGCGGGAGTATCAGCT	84069	84367	84019	84071	1	GL377622	SELMODRAFT_422496	83653	84777	None	13990	1573	162257	No_or_no_constitutive_exon
TTCAGGAAGCTGTGTGGACTACTTTACGAGGCTGATGAATGGGGACGCAGTA	93612	93749	93562	93614	1	GL377622	SELMODRAFT_422500	92720	95004	None	13990	1573	162257	No_or_no_constitutive_exon
CTGAACCAAAGGTTGGAGACTCTGGACGTATAGTCCGGGGAGGGGAAGAGTG	110280	110345	110230	110282	1	GL377622	SELMODRAFT_740	108656	111005	None	13990	1573	162257	No_or_no_constitutive_exon
TTTTTTGCTCGCCGTAATACTTTAATGTCTTGCTTTTGACGGGGAATCAGAA	180604	180703	180753	180701	-1	GL377622	SELMODRAFT_234185	176847	185653	None	13990	1573	162257	No_or_no_constitutive_exon
GTGTCCAGCCTCTTGGGCTGGATAACAACGTAAACTACAACTACAGGGAGGA	177257	177351	177401	177349	-1	GL377622	SELMODRAFT_234185	176847	185653	None	13990	1573	162257	No_or_no_constitutive_exon
GGGATAGATTTTGCTGCGAGATTCTCCACTCCCGAATCGAGGGAAGCGAGAG	192254	193139	193189	193137	-1	GL377622	SELMODRAFT_117954	192254	193847	None	13990	1573	162257	No_or_no_constitutive_exon
GTCGAGTAGTCTTGTCCAAGTGACTTGACACCGGTATCTGGTGGGTGAAGCC	309748	310024	310074	310022	-1	GL377622	SELMODRAFT_422535	309748	310420	None	13990	1573	162257	No_or_no_constitutive_exon
CTTTAGCTCGTAACTCGATCTTTTCTGACTTCTCTCCCCGGGAATTGCAGGA	333791	334031	334081	334029	-1	GL377622	SELMODRAFT_180018	333791	335518	None	13990	1573	162257	No_or_no_constitutive_exon
CGTAGCAATTCAAAAAATAGGGATTGATTGTCTCTCATTTGGGGTCGCAGGA	398774	398928	398724	398776	1	GL377622	SELMODRAFT_234195	398424	400487	None	13990	1573	162257	No_or_no_constitutive_exon
TCGTTTCTGTCATTTTTTCTTGTTCCTTGACATTTTTCGCGTGCGGGCAGAC	445970	446117	446167	446115	-1	GL377622	SELMODRAFT_422564	443980	446261	None	13990	1573	162257	No_or_no_constitutive_exon
TCGTTTCTGTCATTTTTTCTTGTTCCTTGACATTTTTCGCGTGCGGGCAGAC	463127	463280	463330	463278	-1	GL377622	SELMODRAFT_422567	460684	463424	None	13990	1573	162257	No_or_no_constitutive_exon
CCATCATGAACGATGGCAGGACTTTCTCCAGCACGAGACCGTCGAGGGAGCC	615884	616186	615834	615886	1	GL377622	SELMODRAFT_43499	614156	616186	None	13990	1573	162257	No_or_no_constitutive_exon
AGCGAGTACTTTATGGACTCCTCTACAATGTACATCCACGACGGGAGTAGGA	683093	684240	684290	684238	-1	GL377622	SELMODRAFT_422615	682814	684757	None	13990	1573	162257	No_or_no_constitutive_exon
GAGATTTCGATGGAGCGATGCGTGCGCTCGAGAGAATGCCGCAGTGGGAGAT	771738	772413	771688	771740	1	GL377622	SELMODRAFT_118071	770634	784604	None	13990	1573	162257	No_or_no_constitutive_exon
GTTTGTTCAATGCTTCAATTCTAGAGGCAAATTAACTGCAAGGGCTGCAGGG	114085	114190	114035	114087	1	GL377626	SELMODRAFT_423312	113442	114676	None	13990	1573	162257	No_or_no_constitutive_exon
CCCTCTCCACTGCTTGCCTGCCTAGTGACGCGCGTTTGCTGGGTGCGCAGAT	453625	453919	453575	453627	1	GL377626	SELMODRAFT_180736	453268	453919	None	13990	1573	162257	No_or_no_constitutive_exon
TAAGATTCATCTTTGTTTGTGCTCATCCATGTCGATCCCGGGATATACAGCG	477339	477399	477289	477341	1	GL377626	SELMODRAFT_45974	477109	478519	None	13990	1573	162257	No_or_no_constitutive_exon
GATCGATCAATTGGGAAGCTTGCTTGCCGAATGTCTCGGGGTGGGTGCAGGA	506706	507116	506656	506708	1	GL377626	SELMODRAFT_119731	505922	507116	None	13990	1573	162257	No_or_no_constitutive_exon
CAGGTTCTAATGCTTGCTAATCAGGAAACATGTATGGGAAAGGCCAAAAGAT	895395	895657	895345	895397	1	GL377626	SELMODRAFT_180850	894531	895871	None	13990	1573	162257	No_or_no_constitutive_exon
TGGATTGATCGGTGGTTCTCATGGTTCGATCTCTCGGGCTATGGTGGCAGGG	1086001	1087378	1087428	1087376	-1	GL377626	SELMODRAFT_234494	1086001	1089017	None	13990	1573	162257	No_or_no_constitutive_exon
TCGAACGCCATTACGTTTGCTGTAATGCATGTAATCTCCAGGGAACGAAGTT	1203790	1204080	1203740	1203792	1	GL377626	SELMODRAFT_119763	1202961	1204080	None	13990	1573	162257	No_or_no_constitutive_exon
GTTTTCCTGACATTTTTTTAGTCAACTGGAGTTGCTGACATCGGGGACAGAG	165932	165998	165882	165934	1	GL377624	SELMODRAFT_118764	163967	168351	None	13990	1573	162257	No_or_no_constitutive_exon
GGCCCACGATATGATGCTCATGCTGAACTTCTCTAACGATGATTGGGTAGGG	624336	624451	624501	624449	-1	GL377624	SELMODRAFT_422967	623164	625984	None	13990	1573	162257	No_or_no_constitutive_exon
TTCCTGTGTGCTTGATAGATTTTGACGTTGCCGTTAATGGGGGATCGCAGTT	670349	670490	670540	670488	-1	GL377624	SELMODRAFT_422977	669294	671482	None	13990	1573	162257	No_or_no_constitutive_exon
GGTCAAACAGTAGAGACGCGTAGTAACGGGATTTTTTTCTATGTGGGCAGAG	750443	750599	750393	750445	1	GL377624	SELMODRAFT_268781	749893	751977	None	13990	1573	162257	No_or_no_constitutive_exon
CCATTTGAGTTTCTACTTTTATTCAATGGTTTTGGTTTTCAGGGCGGGAGCT	1002257	1002345	1002207	1002259	1	GL377624	SELMODRAFT_452919	1000675	1004118	None	13990	1573	162257	No_or_no_constitutive_exon
GTAAACTCACTCGAATTTCTAAAATCTCTAACGAGCATGGGAAAATAAAGGT	1068907	1069633	1068857	1068909	1	GL377624	SELMODRAFT_33560	1068673	1069853	None	13990	1573	162257	No_or_no_constitutive_exon
TCCATTTGTCTAGTTCGTGCTGGAATTTGTGTGGATTGAGGGCAATGCAGGC	1167788	1167994	1167738	1167790	1	GL377624	SELMODRAFT_35954	1167638	1168516	None	13990	1573	162257	No_or_no_constitutive_exon
TTGCAAGAACAAAGATCACATTGCTCAAGAGTTTCTTGTGGGCGCTAAAGTA	148774	148813	148863	148811	-1	GL377623	SELMODRAFT_234253	144066	150209	None	13990	1573	162257	No_or_no_constitutive_exon
CTTGGTTTTGTTTCAGTTTGTTTTGACGAGCGTGTGACAGCTCGGGAAAGAT	179623	179710	179573	179625	1	GL377623	SELMODRAFT_422724	177644	180483	None	13990	1573	162257	No_or_no_constitutive_exon
CTTGGAAAGCTAAACCAGTTCTCGGGAGAAATACCTCCTAGGCCTGGGAGGC	288388	288501	288551	288499	-1	GL377623	SELMODRAFT_18117	288388	289423	None	13990	1573	162257	No_or_no_constitutive_exon
TGCTGTGCTCTGAAAAATTTAGAGTTCTTGGTGATGAGACCGGGGCGCAGGG	442517	442650	442467	442519	1	GL377623	SELMODRAFT_118357	442291	444272	None	13990	1573	162257	No_or_no_constitutive_exon
GCGCTCGAGCTTTGGAAAATTCACTGAGCTTTTTTGTTTCTGGGATACAGGA	466078	466214	466264	466212	-1	GL377623	SELMODRAFT_268730	465088	466693	None	13990	1573	162257	No_or_no_constitutive_exon
TGGTTCTGATACTTCTTTGTCACCAGCGACCACTCCAGCCATGGGGACAGCA	499462	499621	499671	499619	-1	GL377623	SELMODRAFT_118305	499462	500930	None	13990	1573	162257	No_or_no_constitutive_exon
ACCAGAAAAAATATCAGCCTTATCGTTGCGATATTTACTTTGGGTGGCAGTG	502090	502325	502040	502092	1	GL377623	SELMODRAFT_422763	501699	502325	None	13990	1573	162257	No_or_no_constitutive_exon
CTCATTCTTTTTGGTCTCTTTCTCGAGCTTTTGTCGATCGCGCGGGACAGGT	593357	593552	593602	593550	-1	GL377623	SELMODRAFT_118471	592955	594139	None	13990	1573	162257	No_or_no_constitutive_exon
GGTTTACAGAAGCGAAACCAGTCTCCTTTTTTGTTACATTGGGATACCAGAT	653592	653671	653721	653669	-1	GL377623	SELMODRAFT_422794	653592	656697	None	13990	1573	162257	No_or_no_constitutive_exon
TTAATTTGCCAATCCTTGTCAAGGAAAACAAATAATTTGGGATTACAGAGGC	736362	736623	736673	736621	-1	GL377623	SELMODRAFT_422814	736362	738664	None	13990	1573	162257	No_or_no_constitutive_exon
GCTAGACTCATGGCAACTCTTTGACGTTTATGCTTCGACGGGATGGTCAGGC	914240	914617	914667	914615	-1	GL377623	SELMODRAFT_422825	914240	916812	None	13990	1573	162257	No_or_no_constitutive_exon
ATCGGTAATATTGAAATGAAAATTTATTTGCTCCTCTAACCGGGATTAAGCA	1026657	1026929	1026979	1026927	-1	GL377623	SELMODRAFT_624	1025657	1027580	None	13990	1573	162257	No_or_no_constitutive_exon
AGTTACTCTTTTCTTTCTCTCGAAGGGTCTAACTTTGCCTCAGGGAACAGCT	291395	291483	291533	291481	-1	GL377625	SELMODRAFT_156204	290881	292291	None	13990	1573	162257	No_or_no_constitutive_exon
CCGCATAACTGTATGTAATTTAGCATCCGTTGGCAGCTCGGCCGGGGCAGGC	451969	452114	451919	451971	1	GL377625	SELMODRAFT_27842	451505	452257	None	13990	1573	162257	No_or_no_constitutive_exon
TCTAAACCAGCTAATCAGCACGAGAAGCCACATCATACGGGTGAGTCAAGGT	710528	710720	710770	710718	-1	GL377625	SELMODRAFT_119205	710037	713225	None	13990	1573	162257	No_or_no_constitutive_exon
GAGGTTCCATGGAATTCATTCTCTTAACACTTCGGTGTCTTTGGGAACAGGA	749292	749529	749579	749527	-1	GL377625	SELMODRAFT_119516	748703	749671	None	13990	1573	162257	No_or_no_constitutive_exon
TCGTCGGCTACTTGAGGCACTCCTTTTATTCTAACCGTGACTGGGAACAGTG	796321	796427	796271	796323	1	GL377625	SELMODRAFT_119178	794744	796625	None	13990	1573	162257	No_or_no_constitutive_exon
CCTCTAGGTTTTATATCCCTTTCCTACTTGATGGAAAAATATGGGCATAGAA	801982	802122	802172	802120	-1	GL377625	SELMODRAFT_423213	801318	803031	None	13990	1573	162257	No_or_no_constitutive_exon
TCCAGCTGCTTGAACATAGCGTGCCATTCTTTTCCTTGACTGCAGGGAAGAT	890590	890712	890540	890592	1	GL377625	SELMODRAFT_156304	889571	892080	None	13990	1573	162257	No_or_no_constitutive_exon
AATCGCGTGTGATCATCTAAAATCTCCAATGGCTGCTGTGTGATAGGGAGCG	983543	983744	983493	983545	1	GL377625	SELMODRAFT_119324	983292	985540	None	13990	1573	162257	No_or_no_constitutive_exon
TCACTTTTTCCTTGTCTAGGTTCTTATATTCTTTCGGTGTCGGGTGACAGTT	1075526	1075629	1075476	1075528	1	GL377625	SELMODRAFT_180699	1075193	1076667	None	13990	1573	162257	No_or_no_constitutive_exon
CACGTACGTGCATGCATGGCTATGGCGGCAATGGTTGACGGGAAAACCAGGT	1110918	1111778	1110868	1110920	1	GL377625	SELMODRAFT_445769	1109721	1111778	None	13990	1573	162257	No_or_no_constitutive_exon
ATGCATATGGTGATACGCACTCCATGTAATAAATGGTGGGTGGCAAACAGGT	1149079	1149160	1149210	1149158	-1	GL377625	SELMODRAFT_423282	1147864	1149869	None	13990	1573	162257	No_or_no_constitutive_exon
CAGGAGTAGAAAGCGGTCCGGAAGCCGGGCTTGTGACAGCAGGAGGGAAGAG	1155363	1155458	1155508	1155456	-1	GL377625	SELMODRAFT_180720	1155041	1156231	None	13990	1573	162257	No_or_no_constitutive_exon
TTTTCCTATATGTCAATCAAGAGCACCGAGCCCAATGGGGGGGCTGGCAGGT	1158752	1158841	1158702	1158754	1	GL377625	SELMODRAFT_271685	1158416	1160821	None	13990	1573	162257	No_or_no_constitutive_exon
CGTGGAATGCTGCTCTTGCAGCTTATGCGGCAAACGGGCAACTTGAGGAGGC	1177273	1177810	1177860	1177808	-1	GL377625	SELMODRAFT_119347	1177063	1179352	None	13990	1573	162257	No_or_no_constitutive_exon
AAGGTACATGTAATTGAGGTGTGAGAGGTTCTGAAAGTTGGGATGTACAGAT	68347	68422	68472	68420	-1	GL377627	SELMODRAFT_180921	67254	69229	None	13990	1573	162257	No_or_no_constitutive_exon
CTGCTGTATTCTTCGCTATTGAACTAGCTCTGTTTAGCGGGCGTGAATAGGG	111998	112206	112256	112204	-1	GL377627	SELMODRAFT_268860	110116	112402	None	13990	1573	162257	No_or_no_constitutive_exon
ATTACTCTGAAAACAAAATTCTATAACAATACTATGACCAAGTTAGGGAGAT	141064	141240	141290	141238	-1	GL377627	SELMODRAFT_423531	139800	141405	None	13990	1573	162257	No_or_no_constitutive_exon
AACATAACTATGGTTTTTGTGGTTTCCTTTTCGATTCCAAGAGGGTTTAGCA	179888	179986	179838	179890	1	GL377627	SELMODRAFT_120181	179389	181877	None	13990	1573	162257	No_or_no_constitutive_exon
CTTGTTGCTTTGAAGCCTGAGACTAACCAGGGACTTGGGAGGCAATGTAGGA	429878	429944	429994	429942	-1	GL377627	SELMODRAFT_423583	429219	430500	None	13990	1573	162257	No_or_no_constitutive_exon
AGAACTTCTTTTATCATTTACCATTGAATTCATTGTCCAAGCAGGGCCAGCA	491838	492337	492387	492335	-1	GL377627	SELMODRAFT_180991	491555	494600	None	13990	1573	162257	No_or_no_constitutive_exon
CACCAAGGCCGGGAAGAAGAGAGGCGATGGGAAATTCAAGGGGAGGGGAGAG	647070	647302	647020	647072	1	GL377627	SELMODRAFT_120390	646730	649674	None	13990	1573	162257	No_or_no_constitutive_exon
GGAATGGGGATTTCAAGCGCGCGGCAGCGATCTTTGCTAGGGTTAGCGAGCG	675573	675972	675523	675575	1	GL377627	SELMODRAFT_45153	674439	675972	None	13990	1573	162257	No_or_no_constitutive_exon
AAGAAACATTTGTTTCGCTTCGAGGCATTCTAATAATGTCGTGGGTACAGGC	692335	692386	692285	692337	1	GL377627	SELMODRAFT_120297	691051	692606	None	13990	1573	162257	No_or_no_constitutive_exon
TGCTTCGGGACTGAAAGCAGAAGCTCGGACAACGATAACGGGGAGACTAGTG	846620	846939	846570	846622	1	GL377627	SELMODRAFT_47188	846058	846939	None	13990	1573	162257	No_or_no_constitutive_exon
AGGACGAACCTGTCATTTTCATGGTGACGATGCTCAAACTTGGGAACTAGAT	944205	944378	944155	944207	1	GL377627	SELMODRAFT_423673	943254	944662	None	13990	1573	162257	No_or_no_constitutive_exon
AGCTCCGCGCTTAATACTGCGACCAATTGGTTTGTTCCAATCTGGGAAAGAT	114361	114434	114484	114432	-1	GL377628	SELMODRAFT_120549	111902	116530	None	13990	1573	162257	No_or_no_constitutive_exon
GCGTAACTGGCACTAGCGAAGAGTCAAGTCCTTCTTGGGAGATCACAAAGAC	311281	311677	311727	311675	-1	GL377628	SELMODRAFT_181092	309661	312327	None	13990	1573	162257	No_or_no_constitutive_exon
CATGTAAGCGAAATCTGTTCTTAAGAAACGTCACTAAGATGGGTTGGCAGGA	620266	620410	620216	620268	1	GL377628	SELMODRAFT_423775	616357	620815	None	13990	1573	162257	No_or_no_constitutive_exon
CCGCGGAATCTCGATAAACAACTCATTTTCTTGCTCTATTGGGTGATCAGAT	835355	835463	835305	835357	1	GL377628	SELMODRAFT_423809	834651	835821	None	13990	1573	162257	No_or_no_constitutive_exon
AGGGTTATGGCTATGGTTCTTACACGGCATATGGCACTCAACAGGGCCAGGC	959037	959091	959141	959089	-1	GL377628	SELMODRAFT_120899	959037	961709	None	13990	1573	162257	No_or_no_constitutive_exon
GATGGACGAGCTGGTGTGGGACTGGGTTTCCAAGGTAATGGGGCTGCGAGTG	1074961	1077038	1074911	1074963	1	GL377628	SELMODRAFT_120654	1074230	1077038	None	13990	1573	162257	No_or_no_constitutive_exon
TCTCCAACAGCAGGCTGACGCCACCATCGTCCAGAGAGAAGCGGGAGAAGGA	1103104	1103554	1103054	1103106	1	GL377628	SELMODRAFT_120844	1101797	1103554	None	13990	1573	162257	No_or_no_constitutive_exon
TCCACCGGCTTTTCATTTGCTATCAAATTATAACAGACTCGGGCGTGCAGGC	35780	35785	35730	35782	1	GL377629	SELMODRAFT_423867	35493	36248	None	13990	1573	162257	No_or_no_constitutive_exon
TTTGTATGCTTTGTTCTTCCTAGTTCTTTTTAAAATTGTGGGATGAGCAGAC	43030	43098	42980	43032	1	GL377629	SELMODRAFT_156847	42682	44187	None	13990	1573	162257	No_or_no_constitutive_exon
GCGAGGCGGGCATCGCCGATTCGAGCTACCTGTCGAGCTGAGTCGGGCAGCT	62562	62775	62825	62773	-1	GL377629	SELMODRAFT_423877	62064	63073	None	13990	1573	162257	No_or_no_constitutive_exon
GGTGAGATTTGATTCAATTTTGTTCGGATTTTGATTCGGGAGGATTGCAGCT	185273	185369	185419	185367	-1	GL377629	SELMODRAFT_446032	182451	186835	None	13990	1573	162257	No_or_no_constitutive_exon
CGTTCTTTCTTTCTTTTTCTCAGCTTTTTCGAATCTTTTGGGAGCAGTAGCG	252513	252612	252662	252610	-1	GL377629	SELMODRAFT_423908	252167	252769	None	13990	1573	162257	No_or_no_constitutive_exon
TCCCTCTTTGTTTCTCTTGCGATTGATCCATTGGCGCATTGGGTGCGCAGGG	410007	410109	409957	410009	1	GL377629	SELMODRAFT_19071	409822	410282	None	13990	1573	162257	No_or_no_constitutive_exon
TTGGTTCTTGGTTCTTTTAGTTCTTGGTTCACTAATGTGGAGGGACGTAGGC	410952	411121	410902	410954	1	GL377629	SELMODRAFT_121188	410539	412190	None	13990	1573	162257	No_or_no_constitutive_exon
AGAGTTGCTTTACATTTACCGCGTTTAATCACTTTGGTAGGGTTTAAGAGGA	425400	425442	425492	425440	-1	GL377629	SELMODRAFT_423936	422675	427424	None	13990	1573	162257	No_or_no_constitutive_exon
GAGATCTTCCCTAGTGGTGTGCAGGAGATCCCTTTGTTTGGGATATGCAGGA	476700	476812	476650	476702	1	GL377629	SELMODRAFT_423945	476095	476812	None	13990	1573	162257	No_or_no_constitutive_exon
CATTCAGAGCAACAAAGTTAAGAACTTTTCACTACACCAGTGGGAAACAGTC	485741	486005	486055	486003	-1	GL377629	SELMODRAFT_423947	483661	486438	None	13990	1573	162257	No_or_no_constitutive_exon
CTCTCGACCGCTCTGGAGGGATTCCGGAATGGAGGGAGGGAGGAAGATAGCA	491709	491884	491934	491882	-1	GL377629	SELMODRAFT_120989	491709	492348	None	13990	1573	162257	No_or_no_constitutive_exon
CATGCTTTGAAATCTTTGCTCTTTTTTTCTTTTCTTTCTTTGGGACAGAGCT	541912	542103	542153	542101	-1	GL377629	SELMODRAFT_234630	541503	543301	None	13990	1573	162257	No_or_no_constitutive_exon
TTCTCATGACTTTCTTCTTTTTTTCTTTGATGAGATTTTAATGGGTGTAGGA	544523	544588	544638	544586	-1	GL377629	SELMODRAFT_446054	543944	545854	None	13990	1573	162257	No_or_no_constitutive_exon
AGAGAAAACGAAATATTATGATAACAATGGCCATGTTTTCGGGGCTATAGGT	593703	593807	593653	593705	1	GL377629	SELMODRAFT_423968	593345	594563	None	13990	1573	162257	No_or_no_constitutive_exon
AATCCTGGAGGTCTCGAGTTTTCTTGACTTTTAGTTTTAGGGAAGGTCAGGT	717974	718107	718157	718105	-1	GL377629	SELMODRAFT_423978	717315	720790	None	13990	1573	162257	No_or_no_constitutive_exon
AATCCTGGAGGTCTCGAGTTTTCTTGACTTTTAGTTTTAGGGAAGGTCAGGT	772084	772217	772034	772086	1	GL377629	SELMODRAFT_423988	770993	772906	None	13990	1573	162257	No_or_no_constitutive_exon
AATCCTGGAGGTCTCGAGTTTTCTTGACTTTTAGTTTTAGGGAAGGTCAGGT	782085	782218	782035	782087	1	GL377629	SELMODRAFT_423992	781006	782933	None	13990	1573	162257	No_or_no_constitutive_exon
AATCCTGGAGGTCTCGAGTTTTCTTGACTTTTAGTTTTAGGGAAGGTCAGGT	787083	787216	787033	787085	1	GL377629	SELMODRAFT_423994	785992	787952	None	13990	1573	162257	No_or_no_constitutive_exon
AATCCTGGAGGTCTCGAGTTTTCTTGACTTTTAGTTTTAGGGAAGGTCAGGT	792156	792289	792106	792158	1	GL377629	SELMODRAFT_423996	791050	793014	None	13990	1573	162257	No_or_no_constitutive_exon
AATCCTGGAGGTCTCGAGTTTTCTTGACTTTTAGTTTTAGGGAAGGTCAGGT	797188	797321	797138	797190	1	GL377629	SELMODRAFT_423998	796082	798046	None	13990	1573	162257	No_or_no_constitutive_exon
GTTTAGATCTCTATGCTTCTTCGCTCTTATCGATTTTTTGGGGGGGATAGGT	950128	950238	950288	950236	-1	GL377629	SELMODRAFT_7006	949959	950476	None	13990	1573	162257	No_or_no_constitutive_exon
GGATCCAGGCTGATGCTCTTGAACAGGGACACCTGACGGGCGATGGAGAGGA	162404	162647	162697	162645	-1	GL377630	SELMODRAFT_121365	153960	164650	None	13990	1573	162257	No_or_no_constitutive_exon
AGAAAATTGAGAATGCCTTGGAAAGCTGAGCAGATCACAGGGCTGGGGAGGG	193176	193363	193413	193361	-1	GL377630	SELMODRAFT_13832	192948	194105	None	13990	1573	162257	No_or_no_constitutive_exon
TCTCTCCTCTTGCTCGGTCTGATGCCTCGAGGTGGCATTTTGCAGGGAAGTG	349309	349367	349417	349365	-1	GL377630	SELMODRAFT_121550	348508	349729	None	13990	1573	162257	No_or_no_constitutive_exon
GCAGAACCTAGCATCCTGCAGCTGTGAGTGATGGACTATTGCATGGGCAGAA	477226	477295	477176	477228	1	GL377630	SELMODRAFT_424110	476987	480069	None	13990	1573	162257	No_or_no_constitutive_exon
GAGATTGTCGATGTTTTTTTTTTCTTCTGTTTCTTTGTTGCGAGGGATAGAG	787293	787512	787562	787510	-1	GL377630	SELMODRAFT_121538	786955	788145	None	13990	1573	162257	No_or_no_constitutive_exon
CGAAGAAGAAGATGAAGATGGTAAAGAAGGATTAGCCGAGAGGGCTGTAGAT	789372	789617	789322	789374	1	GL377630	SELMODRAFT_121478	788495	789803	None	13990	1573	162257	No_or_no_constitutive_exon
TTGCTTCTCGGGGAGTCTTGATTGGTTTTTTTTTCTCTTCTGTGGGATAGGT	871516	871552	871602	871550	-1	GL377630	SELMODRAFT_121449	871235	872048	None	13990	1573	162257	No_or_no_constitutive_exon
AGAACCATGGGATAGAAGTGGTGGATGTTTCTAGGTTGGGAGATGGCTAGGT	1065419	1065731	1065781	1065729	-1	GL377630	SELMODRAFT_424192	1065419	1065961	None	13990	1573	162257	No_or_no_constitutive_exon
ATCTCATCGCTGCCGCGGCGCTCCACGCAGCGTCGGGGCCAGATGTCGAGCC	1126673	1126994	1127044	1126992	-1	GL377630	SELMODRAFT_157069	1125607	1129738	None	13990	1573	162257	No_or_no_constitutive_exon
TCCTCATCGTCGGGGTGGTGTGCTTCGTCCGTGGCAACGGGGGGGAACAGAT	82958	83601	83651	83599	-1	GL377631	SELMODRAFT_121783	82424	85599	None	13990	1573	162257	No_or_no_constitutive_exon
GTTTCTCCAGCCGTTTTTTCTCCAACTAGGAATTAACTCCGGGTAACCAGGC	101969	102134	102184	102132	-1	GL377631	SELMODRAFT_449908	101969	103223	None	13990	1573	162257	No_or_no_constitutive_exon
GCTCCTCAGCTTGGGTAATACCAAGAAGCGGTTACAACGAGCAAGGGCAGGG	155759	155833	155883	155831	-1	GL377631	SELMODRAFT_424230	155495	156683	None	13990	1573	162257	No_or_no_constitutive_exon
TGGAGCTCCTGTGCGAACACGATCCATTGCCCAATTATCACCAGGGGGAGAA	367206	369057	367156	367208	1	GL377631	SELMODRAFT_121622	366990	369057	None	13990	1573	162257	No_or_no_constitutive_exon
CGTTGCGATCGCTGGTTCCGGCAAGGACGAAGCTCGGGCGAGCTCGGAAGCG	369115	370524	370574	370522	-1	GL377631	SELMODRAFT_121697	369115	371386	None	13990	1573	162257	No_or_no_constitutive_exon
TCCGGTACAGTCTAAGTCGGTTGCTGATGGATTTTTGTCCCGGGTGGCAGCT	377968	378076	377918	377970	1	GL377631	SELMODRAFT_424282	376675	378496	None	13990	1573	162257	No_or_no_constitutive_exon
GTTTCCATTTCAAAACGTGCAATTCTTACTGGTAAATTGGGGTGAAACAGGC	501299	501383	501249	501301	1	GL377631	SELMODRAFT_446192	499615	502049	None	13990	1573	162257	No_or_no_constitutive_exon
GTAATGTTCTCGAGTTATTCAATCACGTAATTGAAACATCTTGAGGGCAGGG	608681	608798	608848	608796	-1	GL377631	SELMODRAFT_234736	606549	609634	None	13990	1573	162257	No_or_no_constitutive_exon
GTAGCTAGGCCTGGGCATGGTACTTAGATTAACTCCTTGGGAGAATTCAGGG	611079	611215	611265	611213	-1	GL377631	SELMODRAFT_234738	610771	611737	None	13990	1573	162257	No_or_no_constitutive_exon
CCCGGGGTGGAGTTGGTGGTGGGAAATCCCGCAACCAACGAGTGGGTCAGGA	734356	735227	735277	735225	-1	GL377631	SELMODRAFT_424332	734356	735647	None	13990	1573	162257	No_or_no_constitutive_exon
TGCAGGTCTGCGTTGATCTTCCACTCAGCTCGGGCAGGGCCGGGATATAGCG	787493	788249	788299	788247	-1	GL377631	SELMODRAFT_424337	787493	789761	None	13990	1573	162257	No_or_no_constitutive_exon
TTCGTTGTGATATGGCTGTTGCAGTTGCAATCTTAGACTTTGGGGTGCAGGC	794905	795065	795115	795063	-1	GL377631	SELMODRAFT_121667	794331	795929	None	13990	1573	162257	No_or_no_constitutive_exon
ATGGCTTCAAGTTTCAGTTCTTTTTATCTAGTGTCGTTTTGGGATGACAGTG	820050	820150	820000	820052	1	GL377631	SELMODRAFT_157186	819315	826001	None	13990	1573	162257	No_or_no_constitutive_exon
CGGTAAGATAGTTGGGTACTTTTTTTGACATTATGATGACACGGGTGAAGCA	948391	948573	948341	948393	1	GL377631	SELMODRAFT_121984	947446	948573	None	13990	1573	162257	No_or_no_constitutive_exon
CGTGTTTCTTATTTGTCAAATTCCTTACCCCTCCTTTTTGGGGAACTCAGGT	968247	968838	968197	968249	1	GL377631	SELMODRAFT_449697	966069	978405	None	13990	1573	162257	No_or_no_constitutive_exon
TGTCCTGGGAAACGGATCCGTCCTAATGCGATCTACACGGGCAAGTGCAGGC	987916	988101	988151	988099	-1	GL377631	SELMODRAFT_234769	987010	992553	None	13990	1573	162257	No_or_no_constitutive_exon
GTCAGATGAATTTTTGTCTAAGCTTAAGAAACCATTTTTTGGGGAATCAGGT	1096132	1096201	1096082	1096134	1	GL377631	SELMODRAFT_424392	1095695	1097112	None	13990	1573	162257	No_or_no_constitutive_exon
AACTTTCCATTTCCTTTTAGTGACACGAAATGCCTTCCGGGTTAGAGCAGAG	29854	30024	29804	29856	1	GL377632	SELMODRAFT_122100	29028	30511	None	13990	1573	162257	No_or_no_constitutive_exon
CATACTTGTATGTCCTTGTTTTGATCTTTATAAACTCTTCCAGGCGGGAGGG	55556	55715	55506	55558	1	GL377632	SELMODRAFT_122262	55051	56186	None	13990	1573	162257	No_or_no_constitutive_exon
TCGTAGCTTCTGTTTTTCCTTCTCTTCTGTTTACGTTGGGATGTAAGCAGAT	74939	75056	75106	75054	-1	GL377632	SELMODRAFT_181652	74238	78367	None	13990	1573	162257	No_or_no_constitutive_exon
TGTTCTTGGCAATGATGGTGGAGGGCTTCGCTCAGTACCTCGGGAAATAGGC	166706	167186	167236	167184	-1	GL377632	SELMODRAFT_424416	165481	168364	None	13990	1573	162257	No_or_no_constitutive_exon
ATACTAGCAAATTGTTGGGACAACAATAGTGGAGCATATCTATGGGACAGGT	372660	372801	372610	372662	1	GL377632	SELMODRAFT_424430	371222	373856	None	13990	1573	162257	No_or_no_constitutive_exon
AGGCACAGCTCGTCGACTTCTGCGACACATCAGGGCGGCTGAGGGACAAGCG	670534	671194	671244	671192	-1	GL377632	SELMODRAFT_424463	670534	671389	None	13990	1573	162257	No_or_no_constitutive_exon
TTTGTCTTGTTTATCTTTTGCTTTCAGTGAGACACCGGCTATGGGTGCAGGG	726220	726295	726345	726293	-1	GL377632	SELMODRAFT_122135	725200	726930	None	13990	1573	162257	No_or_no_constitutive_exon
CAACAGAAAAGGTGGTCGAGTGATCCTGACGTGAGAGGAGCCCGGGAGAGCT	364647	365122	364597	364649	1	GL377633	SELMODRAFT_23881	363850	365122	None	13990	1573	162257	No_or_no_constitutive_exon
TCTTGTGTTTTCTGAGAGCGCATGTTTTTTATTTTCAGGGTCAGCAAGAGCG	436970	437151	437201	437149	-1	GL377633	SELMODRAFT_122486	435470	437685	None	13990	1573	162257	No_or_no_constitutive_exon
CTAATTCTTACAAAATGCGATTGCAAAGCTCTAATCTGTAAGGGCACCAGGT	34593	34674	34724	34672	-1	GL377634	SELMODRAFT_234827	34438	35781	None	13990	1573	162257	No_or_no_constitutive_exon
CTACGGGTGAGAGTGAAGGTAAAGATGGTGGCAGCCGGGAAGATGGTCAGCA	123432	123909	123382	123434	1	GL377634	SELMODRAFT_181848	122551	125042	None	13990	1573	162257	No_or_no_constitutive_exon
ATATACTATGTCGTCACATTTACTTTTAAGTTTTATGTCCGGGGCCACAGGT	203484	203575	203625	203573	-1	GL377634	SELMODRAFT_424639	201814	204828	None	13990	1573	162257	No_or_no_constitutive_exon
CTCTCCGTCAACCATCCATTGGTTTCACGACATGCTGCTAAACGGGCAAGAT	337373	337726	337323	337375	1	GL377634	SELMODRAFT_72211	336373	337726	None	13990	1573	162257	No_or_no_constitutive_exon
TGATTCATATCTATCTAGATCAAGACAATGAGAATAATGGGACAATGCAGGA	344941	345049	344891	344943	1	GL377634	SELMODRAFT_451086	342888	345338	None	13990	1573	162257	No_or_no_constitutive_exon
TCTGTGGACTCTTAAGCGGAAGCGTGAATGACTGTTGGGCAGTAATGCAGGT	380941	381067	381117	381065	-1	GL377634	SELMODRAFT_122588	380129	381772	None	13990	1573	162257	No_or_no_constitutive_exon
AGCGTGGACGTGGTGGTTTCTTCCTGAAATAAGACATGAAGATGGGCCAGGT	1023396	1023696	1023346	1023398	1	GL377634	SELMODRAFT_424766	1020724	1023696	None	13990	1573	162257	No_or_no_constitutive_exon
TTTGCAAAGTTGCTCAACCTTACTGGCTCGACTCCAAGGAGGGTAACCAGGC	28019	28118	27969	28021	1	GL377635	SELMODRAFT_424776	26852	30099	None	13990	1573	162257	No_or_no_constitutive_exon
ATTGTTGGTTTCTTCATCACTGTCTCGCCTTTCAGCTGGGAAGGAAGAAGTC	86965	87068	86915	86967	1	GL377635	SELMODRAFT_181988	85615	87321	None	13990	1573	162257	No_or_no_constitutive_exon
TAGGGAGATTTTTTTTATGCTAGTTCTTTTTAAATTTGTGGGATGAGCAGAC	229859	229927	229809	229861	1	GL377635	SELMODRAFT_271809	229526	231017	None	13990	1573	162257	No_or_no_constitutive_exon
CTCCTGTTAGTTTTGAATGCAAGGTGTGTGTTCTTCGTGCTTGAGGGAAGAA	330070	330157	330020	330072	1	GL377635	SELMODRAFT_424841	329653	330638	None	13990	1573	162257	No_or_no_constitutive_exon
GGTGAGATTTGATTCAATTTTGTTCGGATTTTGATTCGGGAGGATTGCAGCT	348223	348319	348369	348317	-1	GL377635	SELMODRAFT_446415	345529	349784	None	13990	1573	162257	No_or_no_constitutive_exon
TCCCTCTTTGTTTCTCTTGCGATTGATCCAGTGGCGCATTGGGTGCGCAGGG	564623	564725	564573	564625	1	GL377635	SELMODRAFT_269052	564433	564992	None	13990	1573	162257	No_or_no_constitutive_exon
TTGGTTTTTGGTTCTTTTAGTTCTTGGTTCACTAATGTGGAGGGACGTAGGC	565608	565777	565558	565610	1	GL377635	SELMODRAFT_234901	565194	566845	None	13990	1573	162257	No_or_no_constitutive_exon
CTCTCGACCGCTCTGGAGGGATTCCGGAATGGAGGGAGGGAGGAAGATAGCA	644279	644454	644504	644452	-1	GL377635	SELMODRAFT_123147	644279	644918	None	13990	1573	162257	No_or_no_constitutive_exon
AGATGGAGCGCGTGGAAGCGTTTCGGATAGGTGACCGGGTACAGATAAAGCA	655365	655524	655315	655367	1	GL377635	SELMODRAFT_123205	653433	655524	None	13990	1573	162257	No_or_no_constitutive_exon
TTCTCATGACTTTCTTCTTCTTTTCTTTGATGAGATTTTAATGGGTGTAGGA	689356	689421	689471	689419	-1	GL377635	SELMODRAFT_446441	688786	690611	None	13990	1573	162257	No_or_no_constitutive_exon
AATCCTGGAGGTCTCGAGTTTTCTTGACTTTTAGTTTTAGGGAAGGTCAGGT	872028	872161	871978	872030	1	GL377635	SELMODRAFT_424940	869907	872898	None	13990	1573	162257	No_or_no_constitutive_exon
AATCCTGGAGGTCTCGAGTTTTCTTGACTTTTAGTTTTAGGGAAGGTCAGGT	877117	877250	877067	877119	1	GL377635	SELMODRAFT_424942	876008	877978	None	13990	1573	162257	No_or_no_constitutive_exon
CTCAGAAATCCTGGAGGTCTCGAGTTTTCTTGACTTTTAGGGAAGGTCAGGT	882175	882308	882125	882177	1	GL377635	SELMODRAFT_424944	881075	883033	None	13990	1573	162257	No_or_no_constitutive_exon
AATCCTGGAGGTCTCGAGTTTTCTTGACTTTTAGTTTTAGGGAAGGTCAGGT	887155	887288	887105	887157	1	GL377635	SELMODRAFT_424945	886073	888016	None	13990	1573	162257	No_or_no_constitutive_exon
TCTTTCTCTCTCTTTCCAGTACTGGAAACTCTTTTTCAACATGGGTGTAGGT	129742	129851	129901	129849	-1	GL377639	SELMODRAFT_158000	129097	131805	None	13990	1573	162257	No_or_no_constitutive_exon
GCTTTGCTTTCTCCTTTTACGTTTTTCTTAACACGGTTTGGGAGCTGCAGAG	290521	290625	290471	290523	1	GL377639	SELMODRAFT_425434	289682	292657	None	13990	1573	162257	No_or_no_constitutive_exon
GTATGTGGATTGTTTGGATCGATCGATCTAAATTTCCATGGATCGGGCAGCT	499978	500114	500164	500112	-1	GL377639	SELMODRAFT_182435	498654	500448	None	13990	1573	162257	No_or_no_constitutive_exon
GAGAGCTTTAGTTTCCAAAGCTTGTTGACACATTTTCTCGGTTGGGATAGGT	658841	658934	658984	658932	-1	GL377639	SELMODRAFT_124354	658293	660188	None	13990	1573	162257	No_or_no_constitutive_exon
CTAACTTATTGTATTGGTCAGGTCTTCCCGTTTATGCACGGGTTGATAAGGT	832539	832791	832489	832541	1	GL377639	SELMODRAFT_425516	829849	835463	None	13990	1573	162257	No_or_no_constitutive_exon
CTGTGGAACGTCTTCTCCAGCACGGTGATGATCGCGGCGCTGGGAAGGAGTG	907340	907514	907290	907342	1	GL377639	SELMODRAFT_124101	906861	908310	None	13990	1573	162257	No_or_no_constitutive_exon
GCTGTTTGTGAGGGTGTGATGTGATAATGGAGATGCACAAGAGTGGGGAGCT	731656	732352	732402	732350	-1	GL377636	SELMODRAFT_123396	731656	733050	None	13990	1573	162257	No_or_no_constitutive_exon
AAGTCACCTTTGATACACTTGTGGATGAGGTGGTTTGCATAATTGGGTAGTA	938106	938175	938056	938108	1	GL377636	SELMODRAFT_451457	935771	940152	None	13990	1573	162257	No_or_no_constitutive_exon
CTAAGGCTTTCGTCGAGAGACCATTTAGTGCGACACCGGGGTTAAGCAAGGA	948183	948416	948466	948414	-1	GL377636	SELMODRAFT_425101	946721	948647	None	13990	1573	162257	No_or_no_constitutive_exon
CCTTTCTTTAGTTTCTGAGAAAATTGAGAATGCCTTGGGAAGCTGAGCAGAT	242100	242304	242354	242302	-1	GL377637	SELMODRAFT_13833	241872	243029	None	13990	1573	162257	No_or_no_constitutive_exon
TCTCTCCTCTTGCTCGGTCTGATGCCTCGAGGTGGCATTTTGCAGGGAAGTG	512388	512446	512496	512444	-1	GL377637	SELMODRAFT_14977	511630	512631	None	13990	1573	162257	No_or_no_constitutive_exon
TGATGAAGATGGTTATGGTGTTCGCTGTGAAATAGATTTGGGCTAAACAGAT	639152	639638	639102	639154	1	GL377637	SELMODRAFT_425171	638668	639638	None	13990	1573	162257	No_or_no_constitutive_exon
GAGATTGTCGATGTATTTTTTTTCTTCTGTTTCTTTGTTGCGAGGGATAGAG	904212	904431	904481	904429	-1	GL377637	SELMODRAFT_123522	903863	905064	None	13990	1573	162257	No_or_no_constitutive_exon
TGCTTCTCGGGGAGTCTTGATTGGTTTTTTTTTGCTCTTCTGTGGGATAGGT	948168	948204	948118	948170	1	GL377637	SELMODRAFT_182285	947580	949069	None	13990	1573	162257	No_or_no_constitutive_exon
CCTTGCTTCTCGGGTAGTCTTGATTGGTTTTTTTCTCTTCTGTGGGATAGGT	959547	959583	959497	959549	1	GL377637	SELMODRAFT_446561	958666	959893	None	13990	1573	162257	No_or_no_constitutive_exon
TCTTGCTTCTCGGGGAGTCTTGATTGGTTTTTTTCTCTTCTGTGGGATAGGT	968255	968291	968205	968257	1	GL377637	SELMODRAFT_123571	968079	968583	None	13990	1573	162257	No_or_no_constitutive_exon
TTCTCATAGCATTTCCTTGATTTTCTTGATCTTTGTCATGGGCGTGGCAGAT	166872	167163	166822	166874	1	GL377638	SELMODRAFT_123922	165041	167543	None	13990	1573	162257	No_or_no_constitutive_exon
GTGAGAATCCTTTTCAGCTGACCATTTTCAATTCTCTCTGGGAATAACAGAA	172650	172763	172813	172761	-1	GL377638	SELMODRAFT_123798	171130	173924	None	13990	1573	162257	No_or_no_constitutive_exon
AAGGGAAAAAAAAAGGAAGTGAAGAAGGTGGTGAATCAGAGGAAAGGGAGTG	222728	222792	222842	222790	-1	GL377638	SELMODRAFT_123971	220809	223445	None	13990	1573	162257	No_or_no_constitutive_exon
TTTGCAGTTTATTGCTCAGCCTATTTCAAGGTTCGGATTTCAACAGGGAGGT	222114	222218	222268	222216	-1	GL377638	SELMODRAFT_123971	220809	223445	None	13990	1573	162257	No_or_no_constitutive_exon
TTCTTGATCTACTTGCTAGATTTTCTTAATTAATTTCGGGGTAATGGCAGAG	580885	581093	581143	581091	-1	GL377638	SELMODRAFT_123993	580400	582050	None	13990	1573	162257	No_or_no_constitutive_exon
GTAACAAGCCTTGCACGTATGGCTTTAGCTGCTGTCCGGGAAGTGTATAGAT	632896	633022	633072	633020	-1	GL377638	SELMODRAFT_425323	632129	633352	None	13990	1573	162257	No_or_no_constitutive_exon
ACAAGAAAAACGCCGCAGAGATCATTCGTGAGTTCTTTGCGGGGCTGTAGGG	844394	844473	844523	844471	-1	GL377638	SELMODRAFT_425362	844087	845135	None	13990	1573	162257	No_or_no_constitutive_exon
TATGCTGTTGGCTTGTTTTCTGGCCTCGCTTCTCACGGGAAAAATCGCAGCG	385712	385827	385662	385714	1	GL377640	SELMODRAFT_446684	385289	388652	None	13990	1573	162257	No_or_no_constitutive_exon
GTGCTCGATAGAGAGCTGACTCGGCGTTTGTCTTGCTTTTTCCAGGGAAGCA	939941	940041	939891	939943	1	GL377640	SELMODRAFT_124573	939296	941679	None	13990	1573	162257	No_or_no_constitutive_exon
AGGTAATTCTAAAGTTTTCCTAATACTGGTGATTTATTGGGAACAAGCAGGC	281866	281947	281816	281868	1	GL377645	SELMODRAFT_125741	276407	283529	None	13990	1573	162257	No_or_no_constitutive_exon
TCCGTAGATGATAGTAGTAGGAAAGAAAAGTCTTGACATGGGAATTACAGGG	440396	440582	440632	440580	-1	GL377645	SELMODRAFT_125882	440396	440876	None	13990	1573	162257	No_or_no_constitutive_exon
TTTGCTGCTGATCCTGCCGTGTGCCATGCTCTCATTGTCACGTATGGGAGAT	543963	545386	545436	545384	-1	GL377645	SELMODRAFT_10449	543963	546021	None	13990	1573	162257	No_or_no_constitutive_exon
GATCATGGCGTGGATGGATTTTGATTCTAGCTTGTGAATGTGGGTGACAGAC	592563	592661	592711	592659	-1	GL377645	SELMODRAFT_125891	592563	593571	None	13990	1573	162257	No_or_no_constitutive_exon
AGAACTGCCTAAGTTTTATAGCCGTTTTGATCCGGGATATGTCGGGACAGCA	710627	710685	710577	710629	1	GL377645	SELMODRAFT_426147	710316	712075	None	13990	1573	162257	No_or_no_constitutive_exon
AGTATTCTTAAACTGTTTCTCTTTTGGATTCATATCCTGGGATGGAACAGCG	800150	800318	800368	800316	-1	GL377645	SELMODRAFT_158708	798841	800681	None	13990	1573	162257	No_or_no_constitutive_exon
GGACGAGGTATTTGATGACTTGCCGTTTGCACTTTGGACTGACGGGATAGTC	162248	163071	163121	163069	-1	GL377641	SELMODRAFT_182606	162248	164541	None	13990	1573	162257	No_or_no_constitutive_exon
GCGTCCGAGATCATTGTCGACAAGTTCTTCTAAAACCTTGTGGGGCGCAGGC	171301	171396	171251	171303	1	GL377641	SELMODRAFT_124866	170361	171396	None	13990	1573	162257	No_or_no_constitutive_exon
TTTTTCTTTTGTTGTGTGTGTGTGTTTTCGTGACTTTTGCGGGAATGCAGGT	188473	188551	188423	188475	1	GL377641	SELMODRAFT_124801	187504	188551	None	13990	1573	162257	No_or_no_constitutive_exon
GTTCGGTTCTAGGCATTTTGATCCATCTTGATGCGTGGGTGAATGCAAAGGA	395005	395267	395317	395265	-1	GL377641	SELMODRAFT_425695	394577	396352	None	13990	1573	162257	No_or_no_constitutive_exon
TCAGAAGCACGATTTAGTTCTAACGACACCGTGGTTCGGGATGGATGCAGCT	496825	496891	496775	496827	1	GL377641	SELMODRAFT_158279	495193	497358	None	13990	1573	162257	No_or_no_constitutive_exon
TCAGCACTTGAAAATGCACGCAACCTAGACTGTACCACGGGGCCACAAAGTC	61196	61499	61146	61198	1	GL377642	SELMODRAFT_425739	61014	61499	None	13990	1573	162257	No_or_no_constitutive_exon
GTATACATCATCTTTATAATGCTTCTCTAATTTCCATTCAGGGAGCCGAGTA	197967	198090	197917	197969	1	GL377642	SELMODRAFT_125024	194888	198225	None	13990	1573	162257	No_or_no_constitutive_exon
AGGTTTGTTCACAGTTTTGTTTCTCCGTAACTAGAGCGGGAAAATATCAGGT	444923	445016	445066	445014	-1	GL377642	SELMODRAFT_446775	444159	449412	None	13990	1573	162257	No_or_no_constitutive_exon
AGCGGGTCTAAGTCCGGGGAAAGATTGTGGCATGCTTGAGAGGGCCACAGGT	820823	820951	820773	820825	1	GL377642	SELMODRAFT_425831	818620	821450	None	13990	1573	162257	No_or_no_constitutive_exon
AGAATGCGAGCGGTGGAAAGATCCATTCTAACTTTGTGTTGGGCGAACAGGA	239601	239649	239551	239603	1	GL377646	SELMODRAFT_126074	239482	239981	None	13990	1573	162257	No_or_no_constitutive_exon
TGCTTCCTTTTTTTTTGTTCTTTGAAAATTTATGTCTTTTTGGGGTGTAGAT	358815	358911	358765	358817	1	GL377646	SELMODRAFT_426198	357290	361570	None	13990	1573	162257	No_or_no_constitutive_exon
CAAGCAGCTTTTTGTTCTTTTACGGATTTGTGACGGCGGGATGAATGCAGGA	373861	374111	373811	373863	1	GL377646	SELMODRAFT_235275	372922	375186	None	13990	1573	162257	No_or_no_constitutive_exon
CGCTCTCCTTCATGCATTTGCCCAGAACGGGCATCTTGACGAGGGAGAAGCG	401861	402454	401811	401863	1	GL377646	SELMODRAFT_126135	401080	402454	None	13990	1573	162257	No_or_no_constitutive_exon
AAGACTCGGAAGTTCAAGAGGTAAAAAAGAAAATGTGTGGGATACAGAAGGA	406778	406955	407005	406953	-1	GL377646	SELMODRAFT_426212	406204	409402	None	13990	1573	162257	No_or_no_constitutive_exon
ACGCTTCCTGGACAACACAAAGAGCCCAATCAAAGACCACAATGGGGAAGAA	730449	730961	731011	730959	-1	GL377646	SELMODRAFT_126065	730449	732980	None	13990	1573	162257	No_or_no_constitutive_exon
CTAGAAGTGTGTTCTAAGAAAACTTGGGATTTCTATGGTGCCAGCGGGAGAT	829748	831398	829698	829750	1	GL377646	SELMODRAFT_183183	829173	831398	None	13990	1573	162257	No_or_no_constitutive_exon
AACTTTCCATCTCCTTTTAGTGACACGAAATGCCTTCCGGGTTAGAGCAGAG	97359	97529	97579	97527	-1	GL377644	SELMODRAFT_14540	96878	97976	None	13990	1573	162257	No_or_no_constitutive_exon
CCTCAACTCTATCCAACCTTGCTACTAACCTCCTTAAACATTATGGGGAGCT	373988	374085	373938	373990	1	GL377644	SELMODRAFT_425981	372772	376235	None	13990	1573	162257	No_or_no_constitutive_exon
TTCAAGAAAAAATGAAACTAAAGGTGATGATTTTGTTCTTGTATGGGTAGTC	444537	444669	444487	444539	1	GL377644	SELMODRAFT_446862	442785	445761	None	13990	1573	162257	No_or_no_constitutive_exon
TACGTTCTTTGTTTTCTTTTTTCTGCGATGAGTGTTATTCGGGATTGCAGGA	483120	483224	483274	483222	-1	GL377644	SELMODRAFT_426005	483120	484761	None	13990	1573	162257	No_or_no_constitutive_exon
CTTTTCGTTTTTGTTTTTGCTAGAGATCTGCTAATGCGGTCGGGAAGCAGCC	493920	494012	494062	494010	-1	GL377644	SELMODRAFT_426008	493634	495366	None	13990	1573	162257	No_or_no_constitutive_exon
TTTTCTATTTTTTCGACCACTGCTGACTTTGTGAGATTTTGGGGATCAAGGC	639025	639219	639269	639217	-1	GL377644	SELMODRAFT_125649	636560	639499	None	13990	1573	162257	No_or_no_constitutive_exon
CTTTGTTCTCCGAATTTTTTTCTTGCATTGATTGTCGGGATGGCAGGCAGGA	690946	691108	691158	691106	-1	GL377644	SELMODRAFT_125631	690486	691704	None	13990	1573	162257	No_or_no_constitutive_exon
TAAAAGACCTTTTTAATTATTCTTGTGTAGAGCCTACCGGGAGATATCAGGG	863650	863693	863743	863691	-1	GL377644	SELMODRAFT_182999	863461	865649	None	13990	1573	162257	No_or_no_constitutive_exon
CTTTTAGCTCGTAACTCGATCTTTCTGACTTCTCTCCCCGGGAATTGCAGGA	204513	206059	204463	204515	1	GL377648	SELMODRAFT_271933	202778	206059	None	13990	1573	162257	No_or_no_constitutive_exon
AAATGTTATGAATTTTTGTGAGGAAGTGGTATGCGTTTGGTGGTGGGTAGCT	272796	273114	273164	273112	-1	GL377648	SELMODRAFT_426426	272796	274398	None	13990	1573	162257	No_or_no_constitutive_exon
GTTCCTGCGGTAGCGCACAGAATGATCACTCACGCACTGGGTAAGAGCAGCG	315967	316169	315917	315969	1	GL377648	SELMODRAFT_426435	315490	317666	None	13990	1573	162257	No_or_no_constitutive_exon
GTGTCCAGCCTCTTGGGCTGGATAACAACGTAAACTACAACTACAGGGAGGA	357850	357944	357800	357852	1	GL377648	SELMODRAFT_269295	349557	358520	None	13990	1573	162257	No_or_no_constitutive_exon
AGCAGGCGCTCAAGGCCAAGGACGACGCACTGGTAAAGCTTCAGGGCGAGAT	538366	538823	538873	538821	-1	GL377648	SELMODRAFT_183345	538366	545591	None	13990	1573	162257	No_or_no_constitutive_exon
TTTCTTGTTTTTGCGTTGTCCGAACAAATTATTCATGACACGCGGGACAGAA	589870	589957	590007	589955	-1	GL377648	SELMODRAFT_447079	584303	594198	None	13990	1573	162257	No_or_no_constitutive_exon
TTCCAAGTTACTCAAGCTACAAACTCATTCTCATTCCGTTGGGATCGCAGAA	595167	595284	595334	595282	-1	GL377648	SELMODRAFT_183352	594617	598076	None	13990	1573	162257	No_or_no_constitutive_exon
AGCGAGTACTTTATGGACTCCTCTACAATGTACATCCACGACGGGAGTAGGA	717630	718777	718827	718775	-1	GL377648	SELMODRAFT_426502	717351	719290	None	13990	1573	162257	No_or_no_constitutive_exon
TCTGGCAGCGAAAGCGTGCGCGCTTGGGGGATCTCGATCGAGGCCGGGAGAT	652340	653021	652290	652342	1	GL377647	SELMODRAFT_126354	651818	653021	None	13990	1573	162257	No_or_no_constitutive_exon
TTCCAAGTTACTCAAGCTACAAACTCATTCTCATTTCGTTGGGATCGCAGAA	714229	714346	714179	714231	1	GL377647	SELMODRAFT_183259	711439	714874	None	13990	1573	162257	No_or_no_constitutive_exon
TTTCTTGTTTTTGCGTTGTCCGAACAAATTATTCATGACACGCGGGACAGAA	719554	719641	719504	719556	1	GL377647	SELMODRAFT_447032	715315	725322	None	13990	1573	162257	No_or_no_constitutive_exon
AGCAGGCGCTCAAGGCCAAGGACGACGCACTGGTAAAGCTTCAGGGCGAGAT	774766	775141	774716	774768	1	GL377647	SELMODRAFT_126235	767998	775141	None	13990	1573	162257	No_or_no_constitutive_exon
TGTTCTAGGCCTAGGTAGCAAGCCGGTCTCATGGTTTTGTTGGGGGCCAGGG	139446	139542	139592	139540	-1	GL377650	SELMODRAFT_39384	139446	139779	None	13990	1573	162257	No_or_no_constitutive_exon
GAGCGTGCTGTGGCTCAGCTTGTGTGAGTGCATTTTTGCAGGGGTGGAAGTG	145510	145630	145680	145628	-1	GL377650	SELMODRAFT_127024	145510	146504	None	13990	1573	162257	No_or_no_constitutive_exon
GGTGAGTGTGTGTGAGAGTCGGCATTGTTCCAACGAGTGGGGCGTGGCAGTG	164933	165221	165271	165219	-1	GL377650	SELMODRAFT_71750	164818	165358	None	13990	1573	162257	No_or_no_constitutive_exon
ACTGACTGACATTTGGGATTTGTCTGACGCTAGTTTCTGGGTGTGTGAAGCT	467607	467774	467557	467609	1	GL377650	SELMODRAFT_269334	466815	468251	None	13990	1573	162257	No_or_no_constitutive_exon
TTGTTTCTTCCTTTGGGGATCCTCGCTTGATCAAGTTTCTGGGTATATAGGG	26579	26673	26723	26671	-1	GL377649	SELMODRAFT_46102	25995	27108	None	13990	1573	162257	No_or_no_constitutive_exon
TTCTTACTATCATTGCTTATTCTATTCTTTACGTTTTTCCCTGGGGACAGAC	49425	49455	49505	49453	-1	GL377649	SELMODRAFT_126802	47641	50170	None	13990	1573	162257	No_or_no_constitutive_exon
ACTTTGGCCGCTCGACGGTTTTCGCTCATAATTATCTTTTGCAGTGGGAGCA	135979	136178	136228	136176	-1	GL377649	SELMODRAFT_126650	134162	137504	None	13990	1573	162257	No_or_no_constitutive_exon
TCGCCTGGAATGCGATCGCGGCGGCGATGTTCGCTGGAGGGGACCTGGAGCG	400063	400945	400013	400065	1	GL377649	SELMODRAFT_126772	399622	400945	None	13990	1573	162257	No_or_no_constitutive_exon
CTCTCGGCAACGCGCTCATCAACTTCTACGCCAAGGTTGGCGACTGGGAGCT	763029	763824	762979	763031	1	GL377649	SELMODRAFT_22375	762444	763824	None	13990	1573	162257	No_or_no_constitutive_exon
GGGTAAGTTTCTGTTACTCATTGGAACTCTCATGCCTTCGGGAAATGTAGGC	82232	82332	82382	82330	-1	GL377651	SELMODRAFT_127194	82232	83285	None	13990	1573	162257	No_or_no_constitutive_exon
AATGCCTTCGTAAGAAACAGTCTCGTGGACATGCTTGCAAAGTGTGGGAGCA	120782	120919	120732	120784	1	GL377651	SELMODRAFT_45004	120066	122313	None	13990	1573	162257	No_or_no_constitutive_exon
TCGTGAGTTCCAAAGAAGCGTATAACACTTTTGCTTCATTAACTGGGCAGAC	154073	154113	154163	154111	-1	GL377651	SELMODRAFT_183532	153059	154419	None	13990	1573	162257	No_or_no_constitutive_exon
CAGCTCTAGCTCCTTTGCTCTCGAATTTTCAATGACACTGGGAGTTACAGGG	154924	154974	154874	154926	1	GL377651	SELMODRAFT_271958	154402	155484	None	13990	1573	162257	No_or_no_constitutive_exon
TTCTTGATGATATAGGAATAATTTATTAACTCTGTGACATGGGAATGCAGCC	412981	413167	412931	412983	1	GL377651	SELMODRAFT_127267	410547	414864	None	13990	1573	162257	No_or_no_constitutive_exon
TATATCCTTGTTAGGCATTGCATGTTGTAAAACTTACAATGCATGGGCAGGC	598678	598849	598899	598847	-1	GL377651	SELMODRAFT_127250	596034	600678	None	13990	1573	162257	No_or_no_constitutive_exon
GTGATAAATGTGTTTGAAGTGGAGGTTTTCAATACTTTTATACAGGGAAGTA	630726	630827	630877	630825	-1	GL377651	SELMODRAFT_127146	630272	631800	None	13990	1573	162257	No_or_no_constitutive_exon
CTTGGATTGTCTTGGATGAACACATAGTAATGAGTGTTGGGAATACATAGTG	652005	652106	651955	652007	1	GL377651	SELMODRAFT_426851	650045	652106	None	13990	1573	162257	No_or_no_constitutive_exon
TTTCTTTTCTTTCGTTCGTTTTTGTCATCCTGCTAAACTCGGGTGAACAGGT	732803	733022	732753	732805	1	GL377651	SELMODRAFT_426868	731778	737013	None	13990	1573	162257	No_or_no_constitutive_exon
CATTGTACGGCGTGACAATGGTGATATGATTGTCTTTCTTTGGGATACAGGG	814351	814500	814301	814353	1	GL377651	SELMODRAFT_426888	813561	814798	None	13990	1573	162257	No_or_no_constitutive_exon
CGCATTTTGATCCGGAGTATCACTCTGTTTTTTTTTTGGGGGGAATTTAGGT	168671	168999	169049	168997	-1	GL377652	SELMODRAFT_450944	168017	169570	None	13990	1573	162257	No_or_no_constitutive_exon
GAGCGTCAATCAAAGCTAGCTCATTGCTCGATCGCGGCAGGGCGGGCGAGAC	197817	197945	197995	197943	-1	GL377652	SELMODRAFT_127447	197594	199494	None	13990	1573	162257	No_or_no_constitutive_exon
GCACACACCAAGTCCTGACAAAGTTTGCGAATCCCTCGGGTGACAAAAAGGG	197594	197735	197785	197733	-1	GL377652	SELMODRAFT_127447	197594	199494	None	13990	1573	162257	No_or_no_constitutive_exon
GTTGTGAAGGAAATTGGAGCTGTGGCGCATCCACATGTATTTGGGTGAAGAT	334252	334333	334202	334254	1	GL377652	SELMODRAFT_426957	333406	334333	None	13990	1573	162257	No_or_no_constitutive_exon
TCTTCTCGAACTTTTGTGGGAAATTTTCTTTTTTCGCAGGGATGGAGAAGCC	507865	507930	507815	507867	1	GL377652	SELMODRAFT_47823	507685	508541	None	13990	1573	162257	No_or_no_constitutive_exon
CCTGAGTGCCTGATTAAGTAATGACTGATTAAACTTTGGGGAAGGAACAGGT	581965	582031	582081	582029	-1	GL377652	SELMODRAFT_447274	580169	585449	None	13990	1573	162257	No_or_no_constitutive_exon
AACGTAGAAATACAAAACGTATCAGAAGCTCATGACTGTGGGCGTGACAGGT	651894	652172	652222	652170	-1	GL377652	SELMODRAFT_271992	651312	652916	None	13990	1573	162257	No_or_no_constitutive_exon
AGTCAAAAACTTCCCTCTGGCTCTATTGCTAACTCCTTGGGAAATTGCAGGG	651534	651646	651696	651644	-1	GL377652	SELMODRAFT_271992	651312	652916	None	13990	1573	162257	No_or_no_constitutive_exon
AAGTAAGTGATCCAGAATTTAGAGGGATAAAATCGTAATTTTGGGAACAGGG	746172	746388	746122	746174	1	GL377652	SELMODRAFT_269383	745917	747470	None	13990	1573	162257	No_or_no_constitutive_exon
ACGCAAAATGAAAAACGTTATTCTCAGGCATGTTATAACAGATGGGAAAGTG	754056	754266	754006	754058	1	GL377652	SELMODRAFT_10499	752763	755518	None	13990	1573	162257	No_or_no_constitutive_exon
TTTTTTGCTTTGGTGATGGGCTTTGTCTAAGATGCTTTTTGGTGGGATAGGT	799853	799931	799981	799929	-1	GL377652	SELMODRAFT_271998	798675	800617	None	13990	1573	162257	No_or_no_constitutive_exon
AGCGCCGCCAGCGTCGCGAGGACCAGCGCCGCGAGGATCAGCGTCGGGAGGA	801841	802183	801791	801843	1	GL377652	SELMODRAFT_127584	801003	802854	None	13990	1573	162257	No_or_no_constitutive_exon
CGTCCATGGTGATCCGCTTTAAGATCGAGAATGGTTGGGATGCAATGGAGAT	806942	807635	806892	806944	1	GL377652	SELMODRAFT_427052	806368	807635	None	13990	1573	162257	No_or_no_constitutive_exon
ATGCTACATATCAGCTACTTGCATCTTTGAAACGCTCTTGCAGAGGGGAGGG	80576	80641	80526	80578	1	GL377653	SELMODRAFT_127964	80033	82127	None	13990	1573	162257	No_or_no_constitutive_exon
ACCACCTATGGTGCTGAATCCCATACCATCACCACCCACCATGGGAGCAGAG	401284	401593	401234	401286	1	GL377653	SELMODRAFT_427127	399969	402251	None	13990	1573	162257	No_or_no_constitutive_exon
CCCGCCATTTGCTGCATGTGGAAGGCAAGGTTCTCCATCTGGGACTACAGGT	525874	526056	526106	526054	-1	GL377653	SELMODRAFT_427145	525874	527047	None	13990	1573	162257	No_or_no_constitutive_exon
TTTGTGCTCTTCCTCGTTTAACTAACTCGTGGTTTTTGTTGTGGGCACAGGG	774008	774106	773958	774010	1	GL377653	SELMODRAFT_128034	772125	774106	None	13990	1573	162257	No_or_no_constitutive_exon
GTAACAAGCCTTGCACGTATGGCTTTAGCTGCTGTCCGGGAAGTGTATAGAT	135489	135615	135439	135491	1	GL377655	SELMODRAFT_427337	135159	136392	None	13990	1573	162257	No_or_no_constitutive_exon
TTCTTGATCTACTCGCTAGATTTTCTTAATTAATTTCGGGGGAATGGCAGAG	191353	191561	191303	191355	1	GL377655	SELMODRAFT_128635	190413	192046	None	13990	1573	162257	No_or_no_constitutive_exon
ACAAGAAATATAGTACATTATCATCAGTGATAACAATTTTTTTGGGAAAGTT	240526	241045	241095	241043	-1	GL377655	SELMODRAFT_427364	240299	242514	None	13990	1573	162257	No_or_no_constitutive_exon
AAGGGAAAAAAAAAGGAAGTGAAGAAGGCGGTGAATCAGAGGAAAGGGAGTG	457612	457676	457562	457614	1	GL377655	SELMODRAFT_128555	456707	459595	None	13990	1573	162257	No_or_no_constitutive_exon
TTTGCAGTTTATTGCTCAACCTATTTCAAGGTTCGGATTTCAACAGGGAGGT	458186	458290	458136	458188	1	GL377655	SELMODRAFT_128555	456707	459595	None	13990	1573	162257	No_or_no_constitutive_exon
GTGAGAATCCTTTTCAGCTGACCATTTTCAATTCTCTCTGGGAATAACAGAA	507370	507483	507320	507372	1	GL377655	SELMODRAFT_184096	506204	509000	None	13990	1573	162257	No_or_no_constitutive_exon
TTCTCATGGCGTTTCCTTGATTTTCTTGATCTTTGTCATGGGCATGGCAGAT	512986	513277	513327	513275	-1	GL377655	SELMODRAFT_128575	512606	515106	None	13990	1573	162257	No_or_no_constitutive_exon
ACCGGCCATGAAAACATAATATAGGCAGTTTCTAGGGACGGGCAATGCAGAA	658566	660523	660573	660521	-1	GL377655	SELMODRAFT_427422	657895	660900	None	13990	1573	162257	No_or_no_constitutive_exon
GTGGCAGGAATAGACAGCCTTTAATTTCTTTTTTTCTCGCAAGGGAACAGGA	142606	142783	142556	142608	1	GL377654	SELMODRAFT_427206	141759	143262	None	13990	1573	162257	No_or_no_constitutive_exon
AGATGCGTTAACAAAGCTTTTACAGGGACGCTCTTTCTTGTGGGAACAAGCC	210768	211007	210718	210770	1	GL377654	SELMODRAFT_128345	209882	211007	None	13990	1573	162257	No_or_no_constitutive_exon
TCAGGTTAGTACTTGCGGTTTTTTAAACTACGATTGATGTGGGGGTACAGAT	445038	445110	445160	445108	-1	GL377654	SELMODRAFT_427239	442585	451123	None	13990	1573	162257	No_or_no_constitutive_exon
AGCGCTTTGCTTTTTCCTTTCGATTCTCACTTCTCTTTCGATGGGTGTAGAA	473807	473939	473757	473809	1	GL377654	SELMODRAFT_159569	473433	474248	None	13990	1573	162257	No_or_no_constitutive_exon
GTTCCGCTCGCTTGACTTGAGTATTCATTGGGATCGTCAGGTTATGGGAGTG	497871	497969	498019	497967	-1	GL377654	SELMODRAFT_128208	496393	498686	None	13990	1573	162257	No_or_no_constitutive_exon
TCTTGGTGACGAAATGGGCTCGTTCACTAACACATAATTCTGGGGGCCAGGT	591921	592003	592053	592001	-1	GL377654	SELMODRAFT_427277	590966	592883	None	13990	1573	162257	No_or_no_constitutive_exon
GAGTGGTAACCGACGATCCAAGAGAGATGAGCTAGTGTTGTGGGACAAAGAA	683646	683766	683816	683764	-1	GL377654	SELMODRAFT_427295	683646	684797	None	13990	1573	162257	No_or_no_constitutive_exon
AATGTATTTCAAAGCTGACGCTTCTAAACTGAAATGGGGGAAGAAAATAGTT	331549	331606	331656	331604	-1	GL377657	SELMODRAFT_184226	330783	337427	None	13990	1573	162257	No_or_no_constitutive_exon
TTGGTATGTTCTCTTCCATCTGTTGTGTGAAGTGCTGAAAATGGGGATAGGT	341508	341589	341458	341510	1	GL377657	SELMODRAFT_129035	340715	342540	None	13990	1573	162257	No_or_no_constitutive_exon
GTCAGACGAATTTTTGTCTAAGCTTAAAAAACCATTTTGTGGGCAAGCAGGT	690833	690902	690952	690900	-1	GL377657	SELMODRAFT_184257	689752	692052	None	13990	1573	162257	No_or_no_constitutive_exon
GCAGCGCTTTGCTCTCAAGAACACCGATTCTTAGCTCGGGGAAATTGTAGGA	128826	129054	129104	129052	-1	GL377656	SELMODRAFT_184106	127882	129410	None	13990	1573	162257	No_or_no_constitutive_exon
CTGGAAGAACTCTAGCGATGTCCACAAGCATGATCGCCGCCAGTGGGCAGAT	370049	370162	369999	370051	1	GL377656	SELMODRAFT_12041	369653	371066	None	13990	1573	162257	No_or_no_constitutive_exon
TAATCTTTTTCCCGTGTTCTCAACATCGTGGTTACAGATAATCGGGGGAGCA	392036	392413	391986	392038	1	GL377656	SELMODRAFT_128789	390827	393935	None	13990	1573	162257	No_or_no_constitutive_exon
AGTATTCTTAAACTGTTTCTCTTTTGGATTCATATCCTGGGATGGAACAGCG	312159	312327	312109	312161	1	GL377659	SELMODRAFT_129426	311804	313371	None	13990	1573	162257	No_or_no_constitutive_exon
GATCATGGCGTGGCTGGATTCTGATTCTAGCTTGTGAATGTGGGTGACAGAC	584220	584314	584170	584222	1	GL377659	SELMODRAFT_427800	582860	584560	None	13990	1573	162257	No_or_no_constitutive_exon
TCCGTAGATGATAGTAGTAGGAAAGAAAAGTCTTGACATGGGAATTACAGGG	702321	702507	702271	702323	1	GL377659	SELMODRAFT_129373	702027	702507	None	13990	1573	162257	No_or_no_constitutive_exon
GTAAACTCACTCGAATTTCTAAAATCTCTAACAAGCATGGGAAAATAAAGGT	278352	279078	278302	278354	1	GL377658	SELMODRAFT_23109	278118	279298	None	13990	1573	162257	No_or_no_constitutive_exon
TCCATTTGTCTAGTTCGTGCTGGAATTTGTGTGGATTGAGGGTAATGCAGGC	396318	396524	396268	396320	1	GL377658	SELMODRAFT_35953	396168	397046	None	13990	1573	162257	No_or_no_constitutive_exon
GCGATCTGATTCCTGTGAGAGGATTGATTTGAGCCAGGGAGAGTGTGTAGAT	511910	512130	511860	511912	1	GL377658	SELMODRAFT_129201	511723	512881	None	13990	1573	162257	No_or_no_constitutive_exon
GTGCTGCTGCATTGACAATCAATCAATCCTCACTCCTCACTGGTGGGCAGGC	576435	576751	576385	576437	1	GL377658	SELMODRAFT_450678	576109	576751	None	13990	1573	162257	No_or_no_constitutive_exon
AGAAGCTAAATACCTGTTGATGTTCTGAAGAATCGTCGGCGGGAAACTAGGT	612305	612649	612255	612307	1	GL377660	SELMODRAFT_129540	610459	614669	None	13990	1573	162257	No_or_no_constitutive_exon
GTGATAGCGTCGAGTCCATTGATTTGATATATCCAGGTTGACATGGGCAGTA	112614	112734	112564	112616	1	GL377661	SELMODRAFT_129621	110853	112734	None	13990	1573	162257	No_or_no_constitutive_exon
GAGAACCAAACCCATTAGTAAGGTTTAGATAGATTACTGTAAATGGGTAGTT	143814	143856	143906	143854	-1	GL377661	SELMODRAFT_235743	143814	147133	None	13990	1573	162257	No_or_no_constitutive_exon
GTCTTCCTAGCATAGATCGATAGTTTCTCATTCTTTGGCTTGGGAAAAAGGT	149738	149977	150027	149975	-1	GL377661	SELMODRAFT_184485	149738	152196	None	13990	1573	162257	No_or_no_constitutive_exon
CTTTGGCTCACAAATACTCGAAGACAAGCCTCTCTTTTGCGGGGCTCAAGGG	168071	170215	170265	170213	-1	GL377661	SELMODRAFT_427913	168071	171053	None	13990	1573	162257	No_or_no_constitutive_exon
GTAATGATGAACAAATCTACGTTTGTATCACTGAACTTGTGGGATTGCAGGT	225321	225396	225271	225323	1	GL377661	SELMODRAFT_427917	224681	226524	None	13990	1573	162257	No_or_no_constitutive_exon
GTAATGATGAACAAATCTACGTTTGTATCACTGAACTTGTGGGATTGCAGGT	251764	251839	251889	251837	-1	GL377661	SELMODRAFT_427921	250950	252479	None	13990	1573	162257	No_or_no_constitutive_exon
ACTTCTGATGCTTTTCTAACACTTTGTTAATTGCAGTCTCCCGGGGAAAGGA	330982	331202	331252	331200	-1	GL377661	SELMODRAFT_129649	330982	332133	None	13990	1573	162257	No_or_no_constitutive_exon
TGACGTGGACGACCATGATTGGCGCCTTCTCTAACACGTGGCACGGGCAGCA	335946	336327	335896	335948	1	GL377661	SELMODRAFT_129614	335412	336327	None	13990	1573	162257	No_or_no_constitutive_exon
TCCAGGTGCTATGACATTACTCCTCCGCATGTGATGTATTGGGATCGTAGGA	598849	598993	598799	598851	1	GL377661	SELMODRAFT_447650	597472	600209	None	13990	1573	162257	No_or_no_constitutive_exon
AGGCGAAGCTCCGGCTGGAATGATTTGATTGCTCGTGGGAAAAATGCCAGGG	171706	171817	171867	171815	-1	GL377663	SELMODRAFT_428069	170999	172416	None	13990	1573	162257	No_or_no_constitutive_exon
GAGAAGATGGTTTCTGATTCATCAAAGTGATGCTTATTGGGAAAGAACAGGA	323057	323245	323007	323059	1	GL377663	SELMODRAFT_129912	322450	323403	None	13990	1573	162257	No_or_no_constitutive_exon
ATTAATTGCACTGGGCCTTTCACCCTGTGATAAATCGTGGGTATGAACAGGT	456049	456231	455999	456051	1	GL377663	SELMODRAFT_447723	443373	459554	None	13990	1573	162257	No_or_no_constitutive_exon
CACAGAGCTTTTGAGGTGTCGTTTGTGCGTTTCATTGCAGGGAAGAGAAGTC	480471	480517	480421	480473	1	GL377663	SELMODRAFT_130036	479533	480640	None	13990	1573	162257	No_or_no_constitutive_exon
GGTATTTGGGGTTTTCCTTGTCCGGATGTCGCTGACATTGGGAAATCCAGGG	516330	516365	516415	516363	-1	GL377663	SELMODRAFT_130018	515231	516460	None	13990	1573	162257	No_or_no_constitutive_exon
AGTTCTCTGGAAGAAGTTTTAATGTGTGTTTGTGTAATGGGATCGAGCAGGC	516037	516142	516192	516140	-1	GL377663	SELMODRAFT_130018	515231	516460	None	13990	1573	162257	No_or_no_constitutive_exon
CAAGGTAAATGCGCTATACACAGTTCCAATGTGATGATCCGGGCGTGTAGGC	518111	518285	518335	518283	-1	GL377663	SELMODRAFT_235812	516814	518481	None	13990	1573	162257	No_or_no_constitutive_exon
GTGAGATTATAGCTCAGATCTTTGTGTGATTCTCATGGCGGGATGTGTAGAT	664643	664786	664836	664784	-1	GL377663	SELMODRAFT_48147	664201	665128	None	13990	1573	162257	No_or_no_constitutive_exon
GTATACATCATCTTTATAATGCTTCTCTAAGTTCCATTCAGGGAGCCGAGTA	484041	484167	483991	484043	1	GL377668	SELMODRAFT_130952	480964	484299	None	13990	1573	162257	No_or_no_constitutive_exon
GGCCAAGTATCCCGAGTACTTTAAGCTGGTTGATACCGCCATGGGACCAGCG	394101	394792	394051	394103	1	GL377662	SELMODRAFT_428028	393446	395513	None	13990	1573	162257	No_or_no_constitutive_exon
GACGGAGGCTGGAAGATATCTACATGTGAGACGCAAAAATTTGGGACAAGAT	462322	462324	462272	462324	1	GL377662	SELMODRAFT_428038	460354	463030	None	13990	1573	162257	No_or_no_constitutive_exon
TAAGGTTTTTGTGAAGTAATGAAAACTCGCTAACACTTGGAATGGGACAGGT	620300	620408	620458	620406	-1	GL377662	SELMODRAFT_184578	617307	621896	None	13990	1573	162257	No_or_no_constitutive_exon
GGTGGAGGTCCATCGGGCTCTGGCCCGCCTAGCACGAGTGCGGGCACGAGCA	149143	149456	149093	149145	1	GL377665	SELMODRAFT_41472	148262	150808	None	13990	1573	162257	No_or_no_constitutive_exon
TTTTCTTTCCTTGGGTGTTTGGATTTGAGATTTTCTTTTTGCGTGGGCAGGA	420562	420620	420670	420618	-1	GL377665	SELMODRAFT_428295	418888	421033	None	13990	1573	162257	No_or_no_constitutive_exon
AGGTAACAGTTTGTCTAGTGTGATGTGAGATTACTAGGGCCAAAATACAGGT	8932	9064	9114	9062	-1	GL377666	SELMODRAFT_130462	4286	21681	None	13990	1573	162257	No_or_no_constitutive_exon
ACAGGTATGTGGATCTTTGCGTGTGTGCTTATTCAAGTTTGTGGGAGCAGCC	29364	29464	29314	29366	1	GL377666	SELMODRAFT_184818	28849	30739	None	13990	1573	162257	No_or_no_constitutive_exon
CTTTTGCGTTTGTAGAGAATGGAGGCAGTGGTGCCGCTTCTGGGAGTGAGAT	102158	102269	102108	102160	1	GL377666	SELMODRAFT_130483	99809	102269	None	13990	1573	162257	No_or_no_constitutive_exon
CATCCGGTGGTGGCGACTGCGCTTGTCAACTTGTTTGGCAAGTTGGGAAGGC	312046	312390	311996	312048	1	GL377666	SELMODRAFT_130525	310982	342019	None	13990	1573	162257	No_or_no_constitutive_exon
GCTGCGGCTGCGTAGTCCAAGCGGAGGAGATCTTCCAGGCGATGGGCGAGAG	340072	340666	340022	340074	1	GL377666	SELMODRAFT_130525	310982	342019	None	13990	1573	162257	No_or_no_constitutive_exon
TACTTCCCTCGCATTCATGTGTTAACTTCCATGAACACTACACAGGGTAGGA	369845	370092	370142	370090	-1	GL377666	SELMODRAFT_447834	369299	370417	None	13990	1573	162257	No_or_no_constitutive_exon
ATTGATTAAATTGGAGCCCTGATACGATCGATTTTGACGAGGGATTGTAGTA	462452	462520	462402	462454	1	GL377666	SELMODRAFT_160451	462309	463918	None	13990	1573	162257	No_or_no_constitutive_exon
ACGAATTCTTTCGCTCTTGACGTAACCACGACTTGTTTCTTGGGACGCAGGC	513124	513214	513264	513212	-1	GL377666	SELMODRAFT_428406	512949	514584	None	13990	1573	162257	No_or_no_constitutive_exon
ACTCTCTTTTCTCTCGATTCTCTCTTCTCCTCTCGCTAACAGGGCAATAGTT	531374	531431	531324	531376	1	GL377666	SELMODRAFT_447844	531119	533333	None	13990	1573	162257	No_or_no_constitutive_exon
TGGCTTTCCGGAGCTCCAGGAGCTCAACCTCGCGGAGAACGATCTGGGAGGG	112951	113519	112901	112953	1	GL377676	SELMODRAFT_132189	112164	115027	None	13990	1573	162257	No_or_no_constitutive_exon
TATGACTTGTTTCTCACTTATAATTTTGGCCGTGCATTTCAAGGGTGGAGCA	458393	458521	458343	458395	1	GL377676	SELMODRAFT_2937	457768	458521	None	13990	1573	162257	No_or_no_constitutive_exon
AGGTAGCTTGAACCGTTTGTTCTTGTTAGGGGTTGAGCCCAGGGTGACAGGA	32239	32351	32401	32349	-1	GL377667	SELMODRAFT_160466	31642	33001	None	13990	1573	162257	No_or_no_constitutive_exon
GTGTAGTAGTGACGATATTGTCGTCTCTTTCTCATGCTTTTGTGGGGCAGGC	44432	45175	44382	44434	1	GL377667	SELMODRAFT_184879	42248	45175	None	13990	1573	162257	No_or_no_constitutive_exon
AGTCTCAAGCTCTCCATCGGCTTGCATTGCGTTGGATTGTGAGTGGGCAGGA	63646	63783	63596	63648	1	GL377667	SELMODRAFT_130791	63507	64797	None	13990	1573	162257	No_or_no_constitutive_exon
CTCTCTCTTTTTTTTTTCTTCTTTGGTTCTCATCTGGGAAAGAAATGCAGGG	232303	232415	232253	232305	1	GL377667	SELMODRAFT_130857	231838	233948	None	13990	1573	162257	No_or_no_constitutive_exon
GGTTGGAACTACGATGCTCAACACTTACGGGAAGCACGGGAGAGTCGAAGAG	353849	355123	353799	353851	1	GL377667	SELMODRAFT_130658	352474	355123	None	13990	1573	162257	No_or_no_constitutive_exon
GACCAACAAAAAAGAGAACAGTATTCACAAGAACCATATAAACTGGGAAGGT	361758	362428	362478	362426	-1	GL377667	SELMODRAFT_428485	360858	364551	None	13990	1573	162257	No_or_no_constitutive_exon
CGGCTCAAAGTGGTCAAGCGTATCTTAAAGTGCTGCCTGACGTGCGGGAGGC	589574	589886	589936	589884	-1	GL377667	SELMODRAFT_428541	589574	590858	None	13990	1573	162257	No_or_no_constitutive_exon
ACTTTGTTATACTTTTTGGATCTAAATTCGTGTCGCGACTGGGAATGTAGGC	228162	228198	228248	228196	-1	GL377669	SELMODRAFT_450280	226536	228467	None	13990	1573	162257	No_or_no_constitutive_exon
CTTTTGCGTTTGTAGAGAATGGAGGCAGTGGCGCCGCTTCTGGGAGTGAGAT	246120	246231	246281	246229	-1	GL377669	SELMODRAFT_131026	246120	248589	None	13990	1573	162257	No_or_no_constitutive_exon
GGAGTGGACGATGCTCAATGTGACATGCTCGAGAGTGAGGGGAGATACAGGT	258497	258839	258447	258499	1	GL377669	SELMODRAFT_428610	256876	260621	None	13990	1573	162257	No_or_no_constitutive_exon
ACAGGTATGTGGATCTTTGCGTGTGTGCTTATTCAAGTTTGTGGGAACAGCC	310724	310824	310874	310822	-1	GL377669	SELMODRAFT_235954	309496	311342	None	13990	1573	162257	No_or_no_constitutive_exon
AGGTAACAGTTTGTCTAGTGTGATGTGAGATTACTAGGGCCAAAATACAGGT	331122	331254	331072	331124	1	GL377669	SELMODRAFT_131043	318509	335899	None	13990	1573	162257	No_or_no_constitutive_exon
TCCCCTGTTCTTCCCTTTGGAATTAACCTCCTCTGTTGACGCAGGGAAAGCT	398681	399616	399666	399614	-1	GL377670	SELMODRAFT_131108	398681	405214	None	13990	1573	162257	No_or_no_constitutive_exon
GTCTCGTGGAAGCTCTTTGAAACAAATGGACGCTGCTCTTGGGTTACAAGAC	123250	123604	123654	123602	-1	GL377671	SELMODRAFT_428721	123122	125095	None	13990	1573	162257	No_or_no_constitutive_exon
TCAAGACGCTGGTCCAGGTCCGGATGCCGCTGCTGTACAGGGATGACCAGCG	395218	395497	395168	395220	1	GL377671	SELMODRAFT_131326	394318	395497	None	13990	1573	162257	No_or_no_constitutive_exon
GTATTCTATAGTTGTCTTGATTGAACCCTGTATCTGTTCCCGGGAAATAGGG	460797	460852	460902	460850	-1	GL377671	SELMODRAFT_428755	455685	464331	None	13990	1573	162257	No_or_no_constitutive_exon
TTGGATCGTTCCAAGTCTGGTGTGACTTCCTCCTCGGCCACGGGAAAGAGAG	270164	270348	270398	270346	-1	GL377675	SELMODRAFT_185454	267543	271427	None	13990	1573	162257	No_or_no_constitutive_exon
GCTCGAGCAGCGAAGTGGAAGACGATCTATCTGCCCCTGAGGGCCAGGAGGA	89104	89224	89274	89222	-1	GL377672	SELMODRAFT_131409	89104	91029	None	13990	1573	162257	No_or_no_constitutive_exon
GGTGAGTACTGTGTTTTTCTATCTTTTATCTCAGACTTGCCGTGGGACAGAG	124643	124770	124820	124768	-1	GL377672	SELMODRAFT_235997	121906	125704	None	13990	1573	162257	No_or_no_constitutive_exon
GGCTATCATTCTAATGGTTGTTGTTTCTGTTTTTCTTTTCTGCGGGACAGGC	131804	131880	131930	131878	-1	GL377672	SELMODRAFT_428776	131142	132949	None	13990	1573	162257	No_or_no_constitutive_exon
TCTGTGTGCGAGCTTGCGCTGAGATTTCTATTCTTCTTCCCAGGGGGGAGAT	158648	158756	158598	158650	1	GL377672	SELMODRAFT_236001	158371	159081	None	13990	1573	162257	No_or_no_constitutive_exon
ATGGCGCGGTTCTGATTGTCTTGTCCTGCCTTGTTGATTGGAAAGGGAAGAA	317165	317300	317350	317298	-1	GL377672	SELMODRAFT_269650	315881	318823	None	13990	1573	162257	No_or_no_constitutive_exon
AAAATCCATGACACTTTCTCGAGTTTTTTTTTCTTTCTTGGGCAATGTAGGG	358663	358705	358755	358703	-1	GL377672	SELMODRAFT_428802	358275	359949	None	13990	1573	162257	No_or_no_constitutive_exon
GGACCTATCCAGCGCGAATGTAAGAAAGGGATCTCCTTTGGGATTGACAGGA	364986	365086	365136	365084	-1	GL377672	SELMODRAFT_428804	364210	365192	None	13990	1573	162257	No_or_no_constitutive_exon
ACACCAGCGGCTGTCTCAGATTTCCGACGCATACTTATCCGGGGGAGCAGGA	383863	384082	383813	383865	1	GL377672	SELMODRAFT_428811	382377	384943	None	13990	1573	162257	No_or_no_constitutive_exon
TTCTTCCTTCCTTGGAGACAAACGAAGTTTTGAGTGTTTGGGTGTGGCAGGA	454314	454534	454584	454532	-1	GL377672	SELMODRAFT_448006	454314	455517	None	13990	1573	162257	No_or_no_constitutive_exon
TGTATTCAAGATTTCAAGTTCTAACATTCATCTCTCGTCTGCTGGGATAGAA	28201	28336	28151	28203	1	GL377673	SELMODRAFT_428835	27744	28336	None	13990	1573	162257	No_or_no_constitutive_exon
GGTAATGTATATGTTGCGTCACTCTGATACTCAGACTTGGGTAAATGCAGGG	508114	508390	508440	508388	-1	GL377673	SELMODRAFT_185288	492117	508892	None	13990	1573	162257	No_or_no_constitutive_exon
TTCTCGCCACCGAGAAGCATAAGAGCGATGCTGCGTCCTGGCGGGGAGAGAA	5422	5612	5372	5424	1	GL377674	SELMODRAFT_131910	5189	6745	None	13990	1573	162257	No_or_no_constitutive_exon
GGTCAAACAGTAGAGACGCGTAGTAACGGGATTTTTTTCTATGTGGGCAGAG	9292	9448	9498	9446	-1	GL377674	SELMODRAFT_269662	7523	10018	None	13990	1573	162257	No_or_no_constitutive_exon
TTCCTGTGTGCTTGAGAGATTTTGACGTTGCCGTTAATGGGGGATCGCAGTT	51647	51788	51597	51649	1	GL377674	SELMODRAFT_428918	50652	52841	None	13990	1573	162257	No_or_no_constitutive_exon
GGCCTACGATATGGTGCTCATGCTAAACTTCTCTAACGATGATTGGGTAGGG	117843	117958	117793	117845	1	GL377674	SELMODRAFT_448050	116308	118243	None	13990	1573	162257	No_or_no_constitutive_exon
GTTTTCCGGACATTTTTTTAGTCAACTGGAGTTGCTGACATCGGGGACAGAG	493402	493468	493518	493466	-1	GL377674	SELMODRAFT_451597	490952	495810	None	13990	1573	162257	No_or_no_constitutive_exon
TGCGCAGTCGTTTTCAGAGATCTCATTTAAACTGGTATTCGGGTGTTAAGGT	178497	178737	178787	178735	-1	GL377678	SELMODRAFT_161275	176123	182670	None	13990	1573	162257	No_or_no_constitutive_exon
GTTCTCTCGCTGGAAATCGAAACTAAAAACTCCTCCTGTTTCGGGCGAAGGT	265240	265403	265453	265401	-1	GL377678	SELMODRAFT_448231	265240	267967	None	13990	1573	162257	No_or_no_constitutive_exon
TTCCAACTTCTGCAAGAATGGTAAATCTTTGACAAAGGTTGGGATCACAGAG	63622	63885	63572	63624	1	GL377677	SELMODRAFT_71405	63388	63983	None	13990	1573	162257	No_or_no_constitutive_exon
CTTATGTGGCTGCTCTCAAGGCGTGCACCATCCTCGCATCCAGGGAACAGGG	103369	103552	103319	103371	1	GL377677	SELMODRAFT_132337	99750	103552	None	13990	1573	162257	No_or_no_constitutive_exon
TCAGTCGTATACAACACATTCATGTTCCTCTAAAGTCTTGGGAAATGCAGGT	143391	143652	143702	143650	-1	GL377679	SELMODRAFT_429390	139729	145167	None	13990	1573	162257	No_or_no_constitutive_exon
GTGAGTAGAAGAGCGCAAGAGCCCAGCTAACATTTAGCTTGTGGGCGCAGGA	212166	213035	212116	212168	1	GL377679	SELMODRAFT_429404	212087	214113	None	13990	1573	162257	No_or_no_constitutive_exon
AAGTATAAACTTTTGTGTTTCTTATTAATAATAGCTGGGTTTATAAAAAGGT	264167	264211	264117	264169	1	GL377679	SELMODRAFT_429423	263825	264508	None	13990	1573	162257	No_or_no_constitutive_exon
TGCAACAAAAGCAGGCTTTTATCGTTTCTTCTTTCTCTTTGGGAATGCAGGC	348131	348404	348454	348402	-1	GL377679	SELMODRAFT_451471	346619	349259	None	13990	1573	162257	No_or_no_constitutive_exon
CCACATCTTGGTTGCTGATTGTTCATGAGCACACACAATGAACGGGCCAGGT	363857	363900	363807	363859	1	GL377679	SELMODRAFT_269753	363565	364284	None	13990	1573	162257	No_or_no_constitutive_exon
GTAGAAAGCTCAAGACACTGGCGCCAGACATGTTCAGGGGGCTAACAAAGCT	375808	376741	376791	376739	-1	GL377679	SELMODRAFT_132799	375808	377968	None	13990	1573	162257	No_or_no_constitutive_exon
AGGGCGACTACTACGACGATGACCTCGGCAGCGACGAGCCCTGGGACGAGGA	417166	417579	417629	417577	-1	GL377680	SELMODRAFT_42315	416889	419352	None	13990	1573	162257	No_or_no_constitutive_exon
CATTTCTGCAAGCTTGCGGGAGTCTCCTGGCTCTGGAAGCGGGGCAAGAGGT	427093	428155	427043	427095	1	GL377680	SELMODRAFT_132950	426103	428155	None	13990	1573	162257	No_or_no_constitutive_exon
AAGGTTGGCATTCTTTTTTCACTCTCATATCCTCACCATTTGGGAAACAGGT	140308	140365	140415	140363	-1	GL377681	SELMODRAFT_429517	139457	140785	None	13990	1573	162257	No_or_no_constitutive_exon
ATGCAAGACCTCTATGGTGTATATACGCCAACTTTCTATGGGGTGGGCAGGC	223940	224118	223890	223942	1	GL377681	SELMODRAFT_429540	218823	225230	None	13990	1573	162257	No_or_no_constitutive_exon
TCTTCGTCGTCTCTTTGACACCGCTTTTTTCTTCATTGGGTATGGAGCAGTA	43061	43162	43212	43160	-1	GL377683	SELMODRAFT_448363	39200	43369	None	13990	1573	162257	No_or_no_constitutive_exon
ATGACTTTGCCATTTGTAAACTCAATGCTGACTTGGAGTGCAATGGGAAGTG	39567	39714	39764	39712	-1	GL377683	SELMODRAFT_448363	39200	43369	None	13990	1573	162257	No_or_no_constitutive_exon
AGCTTATTGGCGCAACAGGGCTCTTGACAACAATTCCTGGGTATGGGCAGAA	90011	90568	89961	90013	1	GL377683	SELMODRAFT_269784	89320	90914	None	13990	1573	162257	No_or_no_constitutive_exon
ACTGACTGACATTTGGGATTTGTCTGACGCTAGTTTCTGGGTGTGAGAAGCT	143717	143884	143667	143719	1	GL377683	SELMODRAFT_185983	142911	144365	None	13990	1573	162257	No_or_no_constitutive_exon
TATTTTGTTTTGCTTTGAGACTTTTCTCTTTAGCTGCTGGGTGAATGCAGGC	214143	214224	214093	214145	1	GL377683	SELMODRAFT_236261	212213	214327	None	13990	1573	162257	No_or_no_constitutive_exon
TCGATGGTGAAGTCCAAACCTGAGTTTTGATCGTGGCCAACGGGCGAAAGAG	291669	292112	292162	292110	-1	GL377683	SELMODRAFT_429659	291669	292202	None	13990	1573	162257	No_or_no_constitutive_exon
GCCTGAGCTTAGCTTGTTGTGACTGGGTGGAATGCCCTGTGTGTGGGAAGCA	385205	385385	385435	385383	-1	GL377683	SELMODRAFT_236265	382206	385603	None	13990	1573	162257	No_or_no_constitutive_exon
CTGTGATGTCCAACAGCTTAGCTTGTTGTGACTTCCCTGTGTGTGGGAAGCA	397636	397746	397796	397744	-1	GL377683	SELMODRAFT_429673	396085	397898	None	13990	1573	162257	No_or_no_constitutive_exon
ACCATAGAAATACAAAACGTATCGGAAGCTCATGACTGTGGGCGTGACAGGT	127643	127921	127971	127919	-1	GL377684	SELMODRAFT_269798	127135	128475	None	13990	1573	162257	No_or_no_constitutive_exon
AAGTAAGTGATCCAGAATTTGGAGGGATAAAATCGTAATTTTGGGAACAGGG	224242	224458	224192	224244	1	GL377684	SELMODRAFT_236283	224010	225354	None	13990	1573	162257	No_or_no_constitutive_exon
GGCATGTGTCAACTTTTTGACGCCATTTAGTGATTTATTGCTGCAGGGAGAA	307831	307909	307959	307907	-1	GL377684	SELMODRAFT_133452	303321	311738	None	13990	1573	162257	No_or_no_constitutive_exon
GAAGAGATCGACGAGGATTTTGCTCGTCAGCTTCACAGGGAGATGAACAGCT	401314	401420	401264	401316	1	GL377684	SELMODRAFT_429777	400625	403980	None	13990	1573	162257	No_or_no_constitutive_exon
GTTTTTCTTTCCTTCAGGTGTTCAGATGCAGAGAATCTCAATGGGGAGAGAA	408638	408754	408588	408640	1	GL377684	SELMODRAFT_133564	405125	410852	None	13990	1573	162257	No_or_no_constitutive_exon
TCCTCCTCGTTTGGCATTCTTTGCGATTGATCTCTTGCTGGGACGGATAGAG	355615	355712	355762	355710	-1	GL377685	SELMODRAFT_429825	354922	356043	None	13990	1573	162257	No_or_no_constitutive_exon
CTTGCTTTGGATCCATTGTAATCTTCTTTCTTGGCTCTTTTGTGGGACAGTT	364959	365086	364909	364961	1	GL377685	SELMODRAFT_429828	364674	366907	None	13990	1573	162257	No_or_no_constitutive_exon
TCTCTTTTGTTTCTTATCCCCAGGAAAAAAGAAAAGCTGTCCAGGGAGAGTC	425296	425428	425478	425426	-1	GL377685	SELMODRAFT_46742	425106	426587	None	13990	1573	162257	No_or_no_constitutive_exon
AATACTTTCCTTGGAAATCACTTGATCAACATGTATGGGAAGTGCGGGAGCA	260619	260905	260569	260621	1	GL377686	SELMODRAFT_478	255426	261982	None	13990	1573	162257	No_or_no_constitutive_exon
TCTGGGACAAAAGATCACGGAAAAGCTTTTGTGCTGTGTTTGGGGGTCAGGA	320922	321105	321155	321103	-1	GL377686	SELMODRAFT_186199	319787	322483	None	13990	1573	162257	No_or_no_constitutive_exon
GTGCAACAAAAGCAGGCTTTATCGTTTCTTCTTTCTCTTTGGGAATGCAGGC	113130	113403	113080	113132	1	GL377687	SELMODRAFT_186226	112273	114844	None	13990	1573	162257	No_or_no_constitutive_exon
CCTAGTACCACATTCTTTCCTCTCGCTCGTTTCTAGATCGCCACGGGAAGGA	190800	191058	191108	191056	-1	GL377687	SELMODRAFT_429952	189890	191306	None	13990	1573	162257	No_or_no_constitutive_exon
GGACTACGAGAAAAAAAATCGTCCTCATGGTTTTTGGTGGGTGGAAACAGGT	201656	201749	201606	201658	1	GL377687	SELMODRAFT_429956	200636	202032	None	13990	1573	162257	No_or_no_constitutive_exon
TCTCTAGTAACTTCTACTCAGGGCTGCCTTTATTGTCGTTGGGGCTTAAGAA	265096	265752	265046	265098	1	GL377687	SELMODRAFT_134042	264211	266503	None	13990	1573	162257	No_or_no_constitutive_exon
GTGAGTAGAAGAGCGCAAGAGCGCAGCTAACATTTAGCTTGTGGGTGCAGGA	296275	297201	297251	297199	-1	GL377687	SELMODRAFT_429978	295251	297280	None	13990	1573	162257	No_or_no_constitutive_exon
TAGTATACAACACATTCATGTTCCTCTAAAGTCTTGGGAAATGCAGGTAGTG	417946	418203	417896	417948	1	GL377687	SELMODRAFT_134002	416428	421863	None	13990	1573	162257	No_or_no_constitutive_exon
ATCACTATATTTTGACAGACCCCATATATACGCCTGGGAAAAAGGTGTAGGG	426567	426754	426517	426569	1	GL377687	SELMODRAFT_430001	424777	429345	None	13990	1573	162257	No_or_no_constitutive_exon
TTTGCAGCTTTGCAATTTTTTTCTACTGACGAGTTTGGGTGGTTGGGCAGAA	8834	8943	8784	8836	1	GL377693	SELMODRAFT_430317	8019	9314	None	13990	1573	162257	No_or_no_constitutive_exon
ACCAATTCTTTCGCTCTTGACGTAACCACGACTTCTTTCTTGGGACGCAGGC	203724	203814	203674	203726	1	GL377691	SELMODRAFT_430219	202354	203989	None	13990	1573	162257	No_or_no_constitutive_exon
ATTGATTAGATTGGAGCCCTGATTCGATCAAATTTGACGAGGGATTGTAGTA	236031	236099	236149	236097	-1	GL377691	SELMODRAFT_134515	235139	236242	None	13990	1573	162257	No_or_no_constitutive_exon
CGACGATCCAACGATAGTAGAAGTGGAGAACCAATTTTCGTGGGCTGAAGGG	241292	242965	241242	241294	1	GL377691	SELMODRAFT_430227	240232	244946	None	13990	1573	162257	No_or_no_constitutive_exon
ACCATGGAAAGCTCGAGCTCGCGCTGGAGCTCTTCTGGGAGATGGCGCAGCG	135278	135710	135228	135280	1	GL377688	SELMODRAFT_40989	131925	135710	None	13990	1573	162257	No_or_no_constitutive_exon
GGTGGAGGTCCGTCGGGCTCTGGCCCGCCTAGCACGAGTGCGGGCACGAGCA	358457	358770	358820	358768	-1	GL377688	SELMODRAFT_41473	357105	359651	None	13990	1573	162257	No_or_no_constitutive_exon
AGGCAAAGAAGCCACAGGGACAGGACAAACCAAGCCTGGGAGCCGGAAAGAT	94964	95102	95152	95100	-1	GL377689	SELMODRAFT_134310	94774	95930	None	13990	1573	162257	No_or_no_constitutive_exon
AGAGAAAAGGTGGTGAGCAAGCTGCAAAATGGGATCTTTGCAGGGAACAGAG	178004	178575	177954	178006	1	GL377689	SELMODRAFT_42017	176587	178575	None	13990	1573	162257	No_or_no_constitutive_exon
AGATCGAGAGCTGCAACTCGCTGCTGCTGGCGGTGGGACGAGCCGGGAAGAC	188987	189653	189703	189651	-1	GL377689	SELMODRAFT_134282	188987	190571	None	13990	1573	162257	No_or_no_constitutive_exon
TGATCTCCAATTCGCGAGCGATGTAATGAAATGAAAATGTGGGACTGCAGGA	205252	205331	205381	205329	-1	GL377689	SELMODRAFT_134332	204824	205504	None	13990	1573	162257	No_or_no_constitutive_exon
CCACCAGACGAGTTTTGCTTCGTTTGCACACATTTGATGTCGGGTGACAGGG	248143	248247	248297	248245	-1	GL377690	SELMODRAFT_430163	247643	249535	None	13990	1573	162257	No_or_no_constitutive_exon
GCTGGTGTAAGTTGCTTGAGATAGTTCCATGGTTAATACATGTGGGGGAGAG	21146	21287	21337	21285	-1	GL377692	SELMODRAFT_430253	18398	21854	None	13990	1573	162257	No_or_no_constitutive_exon
TGACGACACTCTACTCGGCCTCCGCCAGCGGCGAGATCAGAGCCTGGGAGTC	24087	24513	24037	24089	1	GL377692	SELMODRAFT_134659	23733	24513	None	13990	1573	162257	No_or_no_constitutive_exon
CGCCTCCGCGAGGAGCAGAGGACCCATCATCGTCGGAGTCCGGGGAAGAGGA	25326	25635	25685	25633	-1	GL377692	SELMODRAFT_45048	25326	26613	None	13990	1573	162257	No_or_no_constitutive_exon
CCTTTTCATGCTTTATATTCTTTTGCTCAAATCTCTGTTTGGGATTGCAGGT	84450	84906	84400	84452	1	GL377692	SELMODRAFT_186507	82689	84906	None	13990	1573	162257	No_or_no_constitutive_exon
TATTTATTTTTCCAGAAAACAGAGTTATTTGAGCTACAACATGGGTGCAGCA	283144	283231	283281	283229	-1	GL377692	SELMODRAFT_186551	281732	284502	None	13990	1573	162257	No_or_no_constitutive_exon
TTGTTTCTTCCTTTGGGGATCCTCGCTTGATCAAGTTTCTGGGTATATAGGG	227466	227560	227610	227558	-1	GL377696	SELMODRAFT_46104	226883	227995	None	13990	1573	162257	No_or_no_constitutive_exon
TTCTTACTATCATTGCTTATTCTATTCTTTACGTTTTTTCCTGGGGACAGAC	250320	250350	250400	250348	-1	GL377696	SELMODRAFT_162237	248459	251096	None	13990	1573	162257	No_or_no_constitutive_exon
ACTTTGGCCGCTCGACGGTTTTCGCTCATAATTATCTTTTGCAGTGGGAGCA	323522	323721	323771	323719	-1	GL377696	SELMODRAFT_135047	321713	325048	None	13990	1573	162257	No_or_no_constitutive_exon
TCTTTCTTCGTCACAAAGGAAATGACGATCAATCCAGGGCTGGAGACAAGCT	395556	395700	395506	395558	1	GL377696	SELMODRAFT_47053	395190	396333	None	13990	1573	162257	No_or_no_constitutive_exon
TGTCATTGCTTGGATCCAACTTCTCAACAAATTCGGGGTCGGGTATGCAGGG	147985	148133	147935	147987	1	GL377695	SELMODRAFT_430429	146879	149807	None	13990	1573	162257	No_or_no_constitutive_exon
GATCCATTGCCACCCAGGCCTTCAGGAGCATGGAAATGGAGGGAATCGAGCT	328117	328465	328515	328463	-1	GL377695	SELMODRAFT_71865	328117	329668	None	13990	1573	162257	No_or_no_constitutive_exon
TACAAAGGGGTGAAAGGAAAGTTCTCTCCAAATGTTTTTGGTTGTGGGAGGA	205838	206061	205788	205840	1	GL377700	SELMODRAFT_430644	201449	206874	None	13990	1573	162257	No_or_no_constitutive_exon
GAAGGTATGACCAACTCTTGTTTTCAGTTGACACATCTCTTGACGGGCAGGT	243322	243387	243272	243324	1	GL377694	SELMODRAFT_430375	240746	247707	None	13990	1573	162257	No_or_no_constitutive_exon
CTAGTTGGTCGTCCTCTTTCTTACACTCTTTCGTGCTAAACTGCAGGGAGGA	296264	296849	296214	296266	1	GL377694	SELMODRAFT_134800	295287	297331	None	13990	1573	162257	No_or_no_constitutive_exon
CAGGAAGACAACCCAGGCGAAGAAGAAGAATCAGAAGGCCAGGGCTCGAGCA	315169	315408	315458	315406	-1	GL377694	SELMODRAFT_448682	315169	316490	None	13990	1573	162257	No_or_no_constitutive_exon
CATTGATGGATCTCTCGATCTCACACTAAATTTCTCCACATGGTGGGCAGAA	237057	237325	237007	237059	1	GL377698	SELMODRAFT_135139	233087	237624	None	13990	1573	162257	No_or_no_constitutive_exon
ACTTGGTTTTTTTTTTTTTTTCTTACTTTTTTTTTTCTTGGGGGTGCCAGGC	314143	314322	314093	314145	1	GL377698	SELMODRAFT_430565	313746	315968	None	13990	1573	162257	No_or_no_constitutive_exon
TGCTGTTTAGTGCTAATGCTCGTCTTGTGGATTTGCTCAATGGGAAACAGCC	75749	75899	75699	75751	1	GL377699	SELMODRAFT_430582	72549	78325	None	13990	1573	162257	No_or_no_constitutive_exon
ACACTTTTATTGTCCGAGCTGAAGATTAATTTTTTTTTTCCGGGTGGCAGCA	79240	79311	79190	79242	1	GL377699	SELMODRAFT_430583	78683	81528	None	13990	1573	162257	No_or_no_constitutive_exon
AACGATCGAACTTCACAGACACCACTCCGGAAAAATGTGAAGCGGGGGAGGA	81645	81783	81833	81781	-1	GL377699	SELMODRAFT_135254	81645	83881	None	13990	1573	162257	No_or_no_constitutive_exon
ACAAGTTTGTTTGCAAGCTTTCACTTTTCTCTGTGATCGGGATGGTGTAGCC	94397	94510	94347	94399	1	GL377699	SELMODRAFT_162298	93840	95127	None	13990	1573	162257	No_or_no_constitutive_exon
AGGCTTTTACGACGTTGGTCGAGGAACAGCATGCATGGTGGGTTGCAAAGCT	85465	86535	85415	85467	1	GL377701	SELMODRAFT_430676	84037	86535	None	13990	1573	162257	No_or_no_constitutive_exon
GTTAGAACCAAACGCCTTTGTTAGACTGTTTAGAATGGGATGAAATGTAGAT	115793	115865	115743	115795	1	GL377703	SELMODRAFT_430784	113363	119977	None	13990	1573	162257	No_or_no_constitutive_exon
CGGCGGCGGCGGCGAGTGGCGGTAGAGGTAGCGGTAGCGGTCGGGTGGAGGT	135944	136181	135894	135946	1	GL377703	SELMODRAFT_135647	135491	137860	None	13990	1573	162257	No_or_no_constitutive_exon
ATTTGGGAAAGAGGAGCAAGATGGAGAGTGGAAGTTTTTGGGTAAGACAGGT	29281	29856	29231	29283	1	GL377704	SELMODRAFT_430826	26915	29856	None	13990	1573	162257	No_or_no_constitutive_exon
CTAGAAGTGTGTTCTAAGAAAACTTGGGATTTCTATGGTGCCAGCGGGAGAT	30755	31666	30705	30757	1	GL377704	SELMODRAFT_135744	30174	31666	None	13990	1573	162257	No_or_no_constitutive_exon
ATTTCTTCTTCTTCTTCTTCTTCTTTGCCGCCATCGCCACCGTGGGCGAGCT	159608	159828	159558	159610	1	GL377704	SELMODRAFT_135728	159183	159828	None	13990	1573	162257	No_or_no_constitutive_exon
CCGGTTACTAGGGCGTGTGTTTCGGCAAGCCGAACGATGTTGGGCCGAAGAT	167436	167537	167587	167535	-1	GL377704	SELMODRAFT_430848	165876	167966	None	13990	1573	162257	No_or_no_constitutive_exon
CTCTGTATGGTTTATTTATTTGATTTATGGTGGGGACTTAACACGGGCAGAC	201055	201115	201165	201113	-1	GL377704	SELMODRAFT_448857	201055	203119	None	13990	1573	162257	No_or_no_constitutive_exon
TAGCGGAGGCTCTTGGCCACCTCTATCTCATGCTTCTCGATGGCTGGGAGCC	93894	94269	94319	94267	-1	GL377705	SELMODRAFT_135827	93894	94620	None	13990	1573	162257	No_or_no_constitutive_exon
CCTTGGCTTTTTCTTCACTGATGGTTCCCTTTTCTTTCTCGCGGGTGTAGTG	156250	156335	156200	156252	1	GL377705	SELMODRAFT_229713	155116	158335	None	13990	1573	162257	No_or_no_constitutive_exon
TCATCTTGGTTTGAAAAACTGACTGTGGAGCTCGTCCATCGGGCTGGCAGGA	241609	242552	242602	242550	-1	GL377705	SELMODRAFT_269976	241609	243914	None	13990	1573	162257	No_or_no_constitutive_exon
TTTTTGACATATGCCTGTGAAAGAAGCAGGGACCTGCTGGTGCTGGGAAGAC	70041	70172	70222	70170	-1	GL377709	SELMODRAFT_136206	67777	72043	None	13990	1573	162257	No_or_no_constitutive_exon
CTAACGTTCCTGAGGATCAGGGCATTTTCAATTTTTTTTTTGGTGGGCAGTG	229766	229881	229931	229879	-1	GL377709	SELMODRAFT_431081	228629	231125	None	13990	1573	162257	No_or_no_constitutive_exon
ACAGATCGATGTGCTCTGCTCGGAAATGCGATGAGGATTGGGAGTGAAAGGT	13344	13450	13500	13448	-1	GL377710	SELMODRAFT_431096	11156	13890	None	13990	1573	162257	No_or_no_constitutive_exon
TACAAAGGGGCGAAAGGAAAGTTCTCTCCAAATGTTTTTCGTTGTGGGAGGA	116597	116820	116870	116818	-1	GL377710	SELMODRAFT_431104	115795	121213	None	13990	1573	162257	No_or_no_constitutive_exon
GGGATCACTGGTGAAGTTACGTTTCTTTATGTTTCACGTGGTGGGCACAGAG	250536	250582	250486	250538	1	GL377708	SELMODRAFT_431040	250048	252045	None	13990	1573	162257	No_or_no_constitutive_exon
ACTTGTCGGCGAACCAGCTCACCGGTGAGATTCCCACAAGCTTGGGAAAGCT	304887	305251	304837	304889	1	GL377708	SELMODRAFT_431046	302950	305404	None	13990	1573	162257	No_or_no_constitutive_exon
CCACTGCCTCCACTAAGGTGGCGGACTTCGTTGTTCATGCCAAGGGACAGCG	113626	115223	115273	115221	-1	GL377712	SELMODRAFT_451018	113015	118680	None	13990	1573	162257	No_or_no_constitutive_exon
TATGATCGTGCGCTTGAGCTGTTCCGTGAGATGGTTCTTGAGGGAGTGAGAG	216576	216943	216526	216578	1	GL377712	SELMODRAFT_136422	216184	216943	None	13990	1573	162257	No_or_no_constitutive_exon
TATGAGTTTCTTTGTCTTCTTTGTTTAAACTGCGGCTACGTATGGGACAGAC	270406	270466	270516	270464	-1	GL377712	SELMODRAFT_431198	269831	270651	None	13990	1573	162257	No_or_no_constitutive_exon
TGGCTCTTCTGTTTCTTGTAACTAGTTTATTTTTATGGATGGTGGGGCAGTA	277409	277515	277359	277411	1	GL377712	SELMODRAFT_162778	271111	278796	None	13990	1573	162257	No_or_no_constitutive_exon
AGGCAAAGAAGCCACAGGGACAGGACAAACCAAGCCTGGGAGCCGGAAAGAT	99959	100097	100147	100095	-1	GL377711	SELMODRAFT_136359	99682	100925	None	13990	1573	162257	No_or_no_constitutive_exon
AGCGCGATCTCGTCGCCTCCAACGCGATGATCACGGCATACGGGCAGCAGGG	171471	172317	172367	172315	-1	GL377711	SELMODRAFT_136306	170790	174766	None	13990	1573	162257	No_or_no_constitutive_exon
AGATCGAGAGCTGCAACTCGCTGCTGCTGGCGGTGGGACGAGCCGGGAAGAC	180384	181068	181118	181066	-1	GL377711	SELMODRAFT_136281	180384	181986	None	13990	1573	162257	No_or_no_constitutive_exon
TGATCTCCAATTCGCGAGCGATGTAATGAAATGAAAATGTGGGACTGCAGGA	196098	196177	196227	196175	-1	GL377711	SELMODRAFT_136271	195669	196350	None	13990	1573	162257	No_or_no_constitutive_exon
TCGTGCCAGAGGCAGCTCCGAGGTGTTCTCTCCTTCGCCCAGGGTTAAAGTT	264426	265003	265053	265001	-1	GL377711	SELMODRAFT_431151	263919	269530	None	13990	1573	162257	No_or_no_constitutive_exon
CAGTAGAAGACAGCTGCAGCGTTGATCGGTTAATACCTAACATGGGAAAGTC	283337	283396	283446	283394	-1	GL377711	SELMODRAFT_136264	282916	287596	None	13990	1573	162257	No_or_no_constitutive_exon
AAGTCCTGGTGCTGGCTTTGATATTTTTGCTGCTTACATGTGTGGGACAGGA	100281	100466	100516	100464	-1	GL377714	SELMODRAFT_162851	90844	101889	None	13990	1573	162257	No_or_no_constitutive_exon
CTTACACTTTCTTGTTCTAAAGCACTGTTTCATTCTTTGCATGGGTGCAGAA	217902	217962	217852	217904	1	GL377714	SELMODRAFT_431295	216889	218247	None	13990	1573	162257	No_or_no_constitutive_exon
CAATGGAGTCAAATCTGGTGCTAAAATATTCACCACTGATTGGGAAACAGGC	283147	283579	283097	283149	1	GL377714	SELMODRAFT_431303	279835	283579	None	13990	1573	162257	No_or_no_constitutive_exon
AACACGCTCCTCAACATGTACGCCAGGTGTGGGAGCTTGGGTGATGCAAGGT	107285	107985	108035	107983	-1	GL377713	SELMODRAFT_136535	106217	108473	None	13990	1573	162257	No_or_no_constitutive_exon
CTGGCTATGCCGACGAAGCGCTCAAGCTCTACGCGAGAATGGGACTGGAGGG	106217	106934	106984	106932	-1	GL377713	SELMODRAFT_136535	106217	108473	None	13990	1573	162257	No_or_no_constitutive_exon
TTTACTTCTCTCTTTGTGATGAACTGAATTGCTGTTTCTGGGATTGGCAGGA	161717	161818	161667	161719	1	GL377713	SELMODRAFT_449888	161399	162535	None	13990	1573	162257	No_or_no_constitutive_exon
AAGGTCGGTTGGTTTTTCCAGGATCAACAGCTCTATCTTCCCGGGGCGAGCT	114762	115018	115068	115016	-1	GL377716	SELMODRAFT_45667	114501	116313	None	13990	1573	162257	No_or_no_constitutive_exon
TAGTGAGATTTTATTTTATTTTTTCCTTGATCCTCCTTTTGGGCACACAGCT	119140	119267	119317	119265	-1	GL377716	SELMODRAFT_449066	117739	119585	None	13990	1573	162257	No_or_no_constitutive_exon
AGTACAGCTCTACATATCTTTTTCACTGGAGCTAACCTTTAGTTGGGCAGAT	218738	218817	218867	218815	-1	GL377716	SELMODRAFT_136737	218484	219280	None	13990	1573	162257	No_or_no_constitutive_exon
CTCTGTCGGCGCTCCAGCGCCTCGGATCTCTCTTCTACAGGGGCGAGAAGCG	263750	264797	263700	263752	1	GL377716	SELMODRAFT_136731	263369	264797	None	13990	1573	162257	No_or_no_constitutive_exon
CTCTGTCGGCGCTCCAGCGCCTCGGATCTCTCTTCTACAGGGGCGAGAAGCG	271865	272912	271815	271867	1	GL377716	SELMODRAFT_136772	271484	272912	None	13990	1573	162257	No_or_no_constitutive_exon
GAAGAAGTGTTTATTCTTCACTAGTGAGGTGGAGTAACCTAGGGTACTAGGT	276793	276985	277035	276983	-1	GL377715	SELMODRAFT_136708	276793	277100	None	13990	1573	162257	No_or_no_constitutive_exon
GTAAGCATTGCTTGCTAGATTCGTCCAGAGTTCCACTAGGGATTAAGCAGGC	61146	61347	61096	61148	1	GL377720	SELMODRAFT_431495	60430	63936	None	13990	1573	162257	No_or_no_constitutive_exon
GTCTGATCGTTTAAGAAAAAAATGCTCTCTTCTTTTTCTTGGGATTGCAGGC	98961	99110	99160	99108	-1	GL377720	SELMODRAFT_137112	88195	99391	None	13990	1573	162257	No_or_no_constitutive_exon
CTCGATTTGACTGACGATTTTGTAGACGCTCTGAGTGACGATGGGAAAAGAC	98461	98680	98730	98678	-1	GL377720	SELMODRAFT_137112	88195	99391	None	13990	1573	162257	No_or_no_constitutive_exon
GTATGTGATGGGGCTCATAACGTAGTTCACTGAGCGTTTCGTGGGCGCAGGT	115984	116065	115934	115986	1	GL377720	SELMODRAFT_163064	113058	118329	None	13990	1573	162257	No_or_no_constitutive_exon
AAAGTTTGTGTATGCAAGTTGGTTAAGCTTACTCTCGAGGGTGGGCACAGGT	117403	117544	117353	117405	1	GL377720	SELMODRAFT_163064	113058	118329	None	13990	1573	162257	No_or_no_constitutive_exon
AAGTAAGTAGTATTCTCGTAAAACTGACATAACGAGTTTTGGCTGGGCAGAA	94856	94926	94806	94858	1	GL377717	SELMODRAFT_46070	94260	95285	None	13990	1573	162257	No_or_no_constitutive_exon
TTGCCTCTGCTTCTTTTGCTCCGTTTGTTCATTGAGGGGAGGGAATGCAGGA	207510	207611	207460	207512	1	GL377717	SELMODRAFT_449095	207222	210590	None	13990	1573	162257	No_or_no_constitutive_exon
GCGAGAAATCTCTAAGTGAGGTATAGCATGATTTTGAGATTCAGGGACAGGT	98826	98971	99021	98969	-1	GL377725	SELMODRAFT_431567	98398	99775	None	13990	1573	162257	No_or_no_constitutive_exon
AATCTATAGATGCGAACGCTGGATCTTAGGTTTTCTCGGGAAATTGGCAGGC	60637	60685	60735	60683	-1	GL377726	SELMODRAFT_137171	60501	60842	None	13990	1573	162257	No_or_no_constitutive_exon
AGATCTACCCAGGTTCAGGAGCGCTTGTCGACGTACACCACTGGGAGAAGGT	186185	186569	186135	186187	1	GL377726	SELMODRAFT_431600	185203	186569	None	13990	1573	162257	No_or_no_constitutive_exon
ACGGCGCCGTGCAGCTACTCTTCGCATCGATGCTGCTCGACGGGATCAAGCC	25623	26019	25573	25625	1	GL377727	SELMODRAFT_137248	24210	26019	None	13990	1573	162257	No_or_no_constitutive_exon
ATGTGTGTGTGAATGAGCTCTGAGCTTCTTACAACCGTGGGGCTGGACAGTT	148859	148990	149040	148988	-1	GL377728	SELMODRAFT_137292	148859	149282	None	13990	1573	162257	No_or_no_constitutive_exon
AAATGGTGGCGGCACAGGAAGATAACGTCGACGTCCCCGGGTGGCGAAAGTG	70256	70808	70858	70806	-1	GL377729	SELMODRAFT_450161	70256	71761	None	13990	1573	162257	No_or_no_constitutive_exon
AATTCCTTTTCACGGGTTTTGGATTCTCGATCTGATATGGGGACATACAGGG	141450	141595	141645	141593	-1	GL377729	SELMODRAFT_431693	140568	143450	None	13990	1573	162257	No_or_no_constitutive_exon
AAGCAAGAGATCATCGACCGTCCGAGCTGTGCGTGTGGAGGGAATACCAGGC	37959	38115	37909	37961	1	GL377731	SELMODRAFT_431718	37483	38820	None	13990	1573	162257	No_or_no_constitutive_exon
CCTTTTGGTTTTGGTTTTCTCCTCTTTGTCTGTCTCTCTTTGGGTGGCAGGA	39829	39950	39779	39831	1	GL377731	SELMODRAFT_449199	39298	40453	None	13990	1573	162257	No_or_no_constitutive_exon
AAATATCTCTTAGAATTTTTATGAAAGAGATTGAGATGGTGGGGATTTAGGC	17688	17742	17638	17690	1	GL377733	SELMODRAFT_431751	16140	18083	None	13990	1573	162257	No_or_no_constitutive_exon
CCTTGGTTTTTTCTTCACTGATGGTTCCCTCTTCTTTCTCGCGGGTGTAGTG	22111	22196	22246	22194	-1	GL377733	SELMODRAFT_272332	20313	22687	None	13990	1573	162257	No_or_no_constitutive_exon
TGTTGGAGCCGTATGAGGTGGGAAACTCTCAAGCACGGTCCCCAGGGAAGGT	43853	44042	44092	44040	-1	GL377739	SELMODRAFT_137766	43853	45980	None	13990	1573	162257	No_or_no_constitutive_exon
TCGAGCCGTATGCATTAAAAGGTGCTCGTACGGTTCCGAGGGAGGATAAGCT	135197	135780	135830	135778	-1	GL377739	SELMODRAFT_137715	135197	136602	None	13990	1573	162257	No_or_no_constitutive_exon
TCGTGCACGGAGATGATCGCGGCTCTCGGTGGCGATGGCGATGTCGGGAGCG	47352	47584	47634	47582	-1	GL377737	SELMODRAFT_137632	46932	48678	None	13990	1573	162257	No_or_no_constitutive_exon
AAGGATGGATGGAAAAAATTAGAAATTGCATTATTGGGGTATGTATGGAGGA	102778	102854	102728	102780	1	GL377737	SELMODRAFT_449236	99535	104693	None	13990	1573	162257	No_or_no_constitutive_exon
TGGAGCTCTCAAACCCAGAGCGACAAATCTATGAGTCACTTTGATGGGAGTA	134988	135226	135276	135224	-1	GL377734	SELMODRAFT_431801	134654	136163	None	13990	1573	162257	No_or_no_constitutive_exon
TGGGGCATCTGGATCGAGCAAAGGCGCTGTTCGATTCAATGCCGGGGGAGGA	169706	170279	169656	169708	1	GL377734	SELMODRAFT_137550	168584	170279	None	13990	1573	162257	No_or_no_constitutive_exon
AAGCTCGGTTGGTTTTTCCAGGATCAACAGCTCTATCTTCCCGGGGCGAGCT	129831	130087	130137	130085	-1	GL377735	SELMODRAFT_45658	129562	131390	None	13990	1573	162257	No_or_no_constitutive_exon
TAGTGAGATTTTATTTTATTTTTTCCTTGATCCTCCTTTTGGGCACACAGCT	134195	134322	134372	134320	-1	GL377735	SELMODRAFT_431817	133311	134640	None	13990	1573	162257	No_or_no_constitutive_exon
GGTTCGTAAATTCGACTCTTTAGGTTTTAGTTAGTTTTGGGTGTAAGCAGGA	69076	69152	69026	69078	1	GL377738	SELMODRAFT_431881	68505	70726	None	13990	1573	162257	No_or_no_constitutive_exon
CTCATCTGTATCTTACCGAGATTTTCTCATCTCGAAGGGAGAAAGAGAAGAT	146781	146858	146908	146856	-1	GL377738	SELMODRAFT_137651	146147	147232	None	13990	1573	162257	No_or_no_constitutive_exon
TTCGTGTTCTCTTTTTTTTCTATCGACGCTTACTTATCACAGCGGGACAGAT	61315	61661	61711	61659	-1	GL377743	SELMODRAFT_138015	59476	62251	None	13990	1573	162257	No_or_no_constitutive_exon
GGTGAGTGTGTGTGAGAGTCGGCATTGTTCCAACGAGTGGGGCGTGGCAGTG	88395	88683	88345	88397	1	GL377744	SELMODRAFT_71752	88258	88798	None	13990	1573	162257	No_or_no_constitutive_exon
GAGCGTGCTGTGGCTCAGCTTGTGTGAGTGCATTTTTGCAGGGGTGGAAGTG	107944	108064	107894	107946	1	GL377744	SELMODRAFT_138071	107119	108064	None	13990	1573	162257	No_or_no_constitutive_exon
TGTTCTAGGCCTAGGTAGCAAGCCGGTCTCATGGTTTTGTTGGGGGCCAGGG	114013	114109	113963	114015	1	GL377744	SELMODRAFT_39381	113776	114109	None	13990	1573	162257	No_or_no_constitutive_exon
TCGCTCTTGCTACCTAGGCTTGACGGACGTGGTGTGGCTTGCGGGCGCAGTA	50499	50832	50882	50830	-1	GL377745	SELMODRAFT_449420	50014	51485	None	13990	1573	162257	No_or_no_constitutive_exon
AGTTTTGCGTTTGATGACTTGTATCCTGATTACTAATGGGACTAGGGAAGAG	109150	109242	109100	109152	1	GL377745	SELMODRAFT_432007	107592	110383	None	13990	1573	162257	No_or_no_constitutive_exon
ATAAAGAAACTTTCAATGTAAGTTATGACTTGGATGAGGGAGTGCAAAAGGT	12457	12557	12607	12555	-1	GL377748	SELMODRAFT_432046	7848	13414	None	13990	1573	162257	No_or_no_constitutive_exon
GCGATCTGATTCCTGTGAGAGGATTGATTTGAGCCAGGGAGAGTGTGTAGAT	4112	4332	4062	4114	1	GL377746	SELMODRAFT_138162	3925	5088	None	13990	1573	162257	No_or_no_constitutive_exon
ATGTTCTTGTTGAACTCTTTCTGACATATATCTACAGGGACGGAAAGAAGTT	8607	8699	8749	8697	-1	GL377746	SELMODRAFT_138124	6012	20280	None	13990	1573	162257	No_or_no_constitutive_exon
TTGGGCCACCGTCCCGTTGTTTGACTTGAGTGTAACTGGGGCAATGACAGGT	87577	87714	87764	87712	-1	GL377746	SELMODRAFT_449303	81929	89006	None	13990	1573	162257	No_or_no_constitutive_exon
AGAATGAAGTCATGACAGTGGTGATATGATTGTCTTTCTATGGGATACAGGG	67252	67515	67565	67513	-1	GL377750	SELMODRAFT_432070	64168	67905	None	13990	1573	162257	No_or_no_constitutive_exon
AGAATGCGCAAATTCCCGACAATGCCGCTAACCACTGGCATTGCAGGGAGCA	106027	106100	105977	106029	1	GL377750	SELMODRAFT_48672	105849	106729	None	13990	1573	162257	No_or_no_constitutive_exon
TTGTCCAAGCTCCGAGCCGTGGATCTGTCCTTCAATAGATTCAGCGGGAGCA	35554	37253	35504	35556	1	GL377754	SELMODRAFT_138277	33704	37253	None	13990	1573	162257	No_or_no_constitutive_exon
TCATCAAGGTGTTCGAGGATGGCCACGCGAGTTCTTCGTCCGGGTCGGAGTC	53619	53937	53987	53935	-1	GL377754	SELMODRAFT_138292	53301	54543	None	13990	1573	162257	No_or_no_constitutive_exon
ATTCACCCAGACCCGATAATTTCTAAGTTTGCGTGATCTTCGTGGGGAAGAT	27320	27703	27753	27701	-1	GL377761	SELMODRAFT_432164	27320	28510	None	13990	1573	162257	No_or_no_constitutive_exon
TATATATATCTTTTTCACTGGAGCTAACCTTTAGTTGGGCGAATGGACAGAT	38029	38108	38158	38106	-1	GL377759	SELMODRAFT_432145	37895	42761	None	13990	1573	162257	No_or_no_constitutive_exon
TCGCCGAGGAGCTCTCGCGGGAGGATCCCGTGAAAATCCACGCGCGGGAGGA	22943	23228	23278	23226	-1	GL377765	SELMODRAFT_48777	22943	23609	None	13990	1573	162257	No_or_no_constitutive_exon
CGGTTCGGGTATGTCGTGCGCACGTGCTCCGTCCCCCAGCGCGGGTGCAGTG	34503	34696	34453	34505	1	GL377777	SELMODRAFT_138433	32781	38784	None	13990	1573	162257	No_or_no_constitutive_exon
GGGACAAGCCTGTGATGAAATGAACGCACCCTTTCCCTCGGGACAGCCAGAG	41456	41524	41574	41522	-1	GL377780	SELMODRAFT_432234	40570	42131	None	13990	1573	162257	No_or_no_constitutive_exon
GCTTTTTCTTTTTCTTTTTGTGCTCATCCTCCGTCCGTTGGTGGGCATAGAA	10983	11082	11132	11080	-1	GL377808	SELMODRAFT_432305	10124	11889	None	13990	1573	162257	No_or_no_constitutive_exon
CAGGTTGGTATTTGAGTGGTGTTTGAGTGTCTAATATGTGGGACACACAGCG	7188	7288	7338	7286	-1	GL377815	SELMODRAFT_449361	6	9822	None	13990	1573	162257	No_or_no_constitutive_exon
GGAGCCGGGACACGAAGCTGGGCGATGAATCGAGCAAGCTGGGCGGGCAGAT	5207	5411	5157	5209	1	GL377841	SELMODRAFT_138612	4646	5411	None	13990	1573	162257	No_or_no_constitutive_exon
TGCCAAGAAGCCGGGTGGCCACCACAAATATGGCAGAGGCGGGAGCCAAGGA	6241	6304	6354	6302	-1	GL377879	SELMODRAFT_236978	5455	6428	None	13990	1573	162257	No_or_no_constitutive_exon
GTAAACTCACTCGAATTTCTAAAATCTCTAACAAGCATGGGAAAATAAAGGT	4935	5283	5333	5281	-1	GL378010	SELMODRAFT_138945	4319	5586	None	13990	1573	162257	No_or_no_constitutive_exon
TTCTTGATGATATAGGAATAATTTATTAACTCTGTGACATGGGAATGCAGCC	1864	2050	1814	1866	1	GL378017	SELMODRAFT_138946	4	3746	None	13990	1573	162257	No_or_no_constitutive_exon
TACTTCCCTCGCATTCATGTGTTAACTTCCATGAACACTACACAGGGTAGGA	1206	1453	1156	1208	1	GL378027	SELMODRAFT_432562	851	1845	None	13990	1573	162257	No_or_no_constitutive_exon
TCTCTTTAGATTTTATGCTCTAATCGCTCTCTTTTGTGAACAGGGACAAGCC	4159	4188	4238	4186	-1	GL378034	SELMODRAFT_138968	4000	5340	None	13990	1573	162257	No_or_no_constitutive_exon
AAAAATGAGCATCCTGCCGCAGAAGTTACGAAAGTCTTAAATGGGTGTAGGG	250	466	200	252	1	GL378095	SELMODRAFT_432605	168	2665	None	13990	1573	162257	No_or_no_constitutive_exon
