# Supplementary material for: Widespread Separation of the Polypyrimidine Tract From 3′ AG by G Tracts in Association With Alternative Exons in Metazoa and Plants
Source: Front Genet. 2019 Jan 14;9:741. doi: 10.3389/fgene.2018.00741 (PMC6339879; doi:10.3389/fgene.2018.00741)
Supplement: DATA FILE S2 — Sequences of REPAG 3′ SS from each species of metazoa, plants and protists. [file Data_Sheet_2.zip › Supplementary data 2/Protists_Release38_monosiga_brevicollis_mx1.txt]

REPA_GGG_Sequence	Exon_Start	Exon_End	Pos_-50	Pos_+2	Strand	Chromosome	GeneID	Gene_Start	Gene_End	Gene_Name	Number_of_REPAs	Number_of_REPAs_has_GGG	Number_of_Intron(Intra_genic_Region)	Upstream_Constitutive_Exon
TGCTTTTCCCGCCTGACCCTCGTTCCGTGGTCCTTTGCGTTGGGATGCAGCG	29598	29662	29712	29660	-1	CH991543	MONBRDRAFT_16968	26105	30094	None	5791	1782	59698	No_constitutive_exon_found_in_species
CCGCCTCGTGAATTGTAAACTCTTCCCCCACCATTGTCTCGTGCGGGTAGAT	68518	68645	68468	68520	1	CH991543	MONBRDRAFT_1352	67531	69974	Mbre_RNU2	5791	1782	59698	No_constitutive_exon_found_in_species
GTCAAATCTCTTTCCTCCTCACCCAACGGCTCGCTTGTGGGGACTGGCAGGC	86527	88711	88761	88709	-1	CH991543	MONBRDRAFT_21810	84769	89675	None	5791	1782	59698	No_constitutive_exon_found_in_species
CCAGCCACAGCTGATGATTGACCCATGCTGTCCCTTGACTGGCCGGGTAGGC	145320	145391	145270	145322	1	CH991543	MONBRDRAFT_21829	144548	145750	None	5791	1782	59698	No_constitutive_exon_found_in_species
CCACATCACCTTGCTCATTTGATCCTGCCCATGGCTGTCGGGGATGTCAGCG	247243	247383	247433	247381	-1	CH991543	MONBRDRAFT_30724	243127	248550	None	5791	1782	59698	No_constitutive_exon_found_in_species
TGTCGACGATGCTTCTTACTGACCGTCTGCTCCCATGTCGGGGAACTCAGTC	246046	246119	246169	246117	-1	CH991543	MONBRDRAFT_30724	243127	248550	None	5791	1782	59698	No_constitutive_exon_found_in_species
TCTCGTGACGCTTCGCGTCATGGCGCTCACCGGGCGATCATGGGATGTAGCT	244998	245213	245263	245211	-1	CH991543	MONBRDRAFT_30724	243127	248550	None	5791	1782	59698	No_constitutive_exon_found_in_species
TCGAGGCTGGTGGTGCTGACTTTGACTGCTGTGTGCTTTGATGGGTGTAGGT	253183	253250	253300	253248	-1	CH991543	MONBRDRAFT_4746	249944	257284	None	5791	1782	59698	No_constitutive_exon_found_in_species
TCACAGCTTGGTCTTACCTTCTCTTGTCCATCTTGCCGACATGGGCGCAGAT	282689	282787	282639	282691	1	CH991543	MONBRDRAFT_17006	281505	283957	None	5791	1782	59698	No_constitutive_exon_found_in_species
AGCTCAACTCTCAACTGGCTTTTGTTGGCTTGGGGGGCTGGGGTTGACAGAT	312483	312621	312671	312619	-1	CH991543	MONBRDRAFT_30732	310255	314340	None	5791	1782	59698	No_constitutive_exon_found_in_species
GCCACCGCTGATGCTACCTGCGTCTAATCTCTCACTTGCTCGGTGGGTAGGT	312226	312304	312354	312302	-1	CH991543	MONBRDRAFT_30732	310255	314340	None	5791	1782	59698	No_constitutive_exon_found_in_species
CCTGCTCATGTGGGGTACTCATTGCTCCGATGACATGGGATGATGGGCAGGA	310255	310556	310606	310554	-1	CH991543	MONBRDRAFT_30732	310255	314340	None	5791	1782	59698	No_constitutive_exon_found_in_species
ACCAGAATCCACTTGGCGCTCATTGAGGCTGGGGGCATGGGGTGGTGTAGGT	362777	362945	362995	362943	-1	CH991543	MONBRDRAFT_30737	359112	363163	None	5791	1782	59698	No_constitutive_exon_found_in_species
ACCATGGCTCTTCCTCGTCTTGGCGTTCTGTTTTTTTTGGGGATGTGAAGTT	467000	467123	466950	467002	1	CH991543	MONBRDRAFT_21906	466406	467123	None	5791	1782	59698	No_constitutive_exon_found_in_species
GGTGTGCATGTACCTGTTCCTCTTCTGGTTGTTCAGAGCGGGGCACACAGGG	468129	468293	468343	468291	-1	CH991543	MONBRDRAFT_21907	467613	469681	None	5791	1782	59698	No_constitutive_exon_found_in_species
GACTGTTTACCTCATGCCTGTTCATCCTTTGGCGTGGTGTGGGCATGCAGGT	477210	477293	477160	477212	1	CH991543	MONBRDRAFT_21910	476651	478433	None	5791	1782	59698	No_constitutive_exon_found_in_species
TCTTTAAACTACTAGTCCTTGATCATCCCGTTCCTGGAGACGGGTGATAGAG	491755	493212	491705	491757	1	CH991543	MONBRDRAFT_30752	491502	493212	None	5791	1782	59698	No_constitutive_exon_found_in_species
CATGATGGTGCTGCGGCGCTTGCCTTGCTTTCGTGGCACGGGGCGCACAGAG	497417	497471	497367	497419	1	CH991543	MONBRDRAFT_21915	494505	498571	None	5791	1782	59698	No_constitutive_exon_found_in_species
TTTCCCATGTGCGGGCTCATGTCGGTTGCTTTGGTGTGGCTGGGGCATAGTC	503278	503366	503416	503364	-1	CH991543	MONBRDRAFT_21916	499296	505873	None	5791	1782	59698	No_constitutive_exon_found_in_species
TATCGAGCACACTGATGCATCTTCAACTCAACAGGACAATGCGGGTGTAGGT	499999	500138	500188	500136	-1	CH991543	MONBRDRAFT_21916	499296	505873	None	5791	1782	59698	No_constitutive_exon_found_in_species
TGGCCTTTTCGACATCTCATCTCTCTTTCATATGCATCTTGGGAGTGCAGCT	499296	499435	499485	499433	-1	CH991543	MONBRDRAFT_21916	499296	505873	None	5791	1782	59698	No_constitutive_exon_found_in_species
CTTGATGACTTCTCACACCTTACACATCGGGTGTGATTCTGGGTGTACAGAC	508507	508640	508690	508638	-1	CH991543	MONBRDRAFT_19043	507782	514685	None	5791	1782	59698	No_constitutive_exon_found_in_species
GCTCTTGGGCTCATTCGCCTCTCCCCCATGCACGCCCTGGGGTGACACAGGC	525746	525849	525899	525847	-1	CH991543	MONBRDRAFT_30756	524970	530121	None	5791	1782	59698	No_constitutive_exon_found_in_species
CTTGTGGGCATTTACTTGTCAACTTGCCTTGGATGATGACGGGCACACAGGC	560337	560481	560531	560479	-1	CH991543	MONBRDRAFT_35437	546780	564692	None	5791	1782	59698	No_constitutive_exon_found_in_species
GATCGTGAGCGCGCATTGACACAACAAGGGTACCTGCTGTGGGTGGCCAGGC	587531	587600	587650	587598	-1	CH991543	MONBRDRAFT_30761	579346	588307	None	5791	1782	59698	No_constitutive_exon_found_in_species
AAGTGCCATCTCGTCCGGCCTCATTGCATTCTGGCTCATCCGGGGTGTAGGT	603879	604108	603829	603881	1	CH991543	MONBRDRAFT_30765	601808	604108	None	5791	1782	59698	No_constitutive_exon_found_in_species
TCAACGCGCCAACGCGTGTATTTGCACTCACCGACCCATGGGATACGCAGTC	623896	623968	624018	623966	-1	CH991543	MONBRDRAFT_30767	623455	626602	None	5791	1782	59698	No_constitutive_exon_found_in_species
TGTTTTGCACGTCACATTCACCACCCTTCTCTGCAACCTGGGACCGACAGCG	656284	656372	656234	656286	1	CH991543	MONBRDRAFT_14014	655805	658210	None	5791	1782	59698	No_constitutive_exon_found_in_species
TGGTCGGCTTTTCACGATCAGCGGATCTTGCTCACTGATCAACTGGGTAGTG	673609	673729	673559	673611	1	CH991543	MONBRDRAFT_13917	673401	675613	None	5791	1782	59698	No_constitutive_exon_found_in_species
CATCACACTGTCCTGCTCGCGGCCTCACTGACAACGCCGTGATTGGGTAGAA	704306	704388	704438	704386	-1	CH991543	MONBRDRAFT_21963	701589	705849	None	5791	1782	59698	No_constitutive_exon_found_in_species
CAAGCGTGCTCATGCATTCGGCTCGACTGTGCCTGGGGTTGTGGGGGTAGTT	713534	713631	713681	713629	-1	CH991543	MONBRDRAFT_13756	711834	714854	None	5791	1782	59698	No_constitutive_exon_found_in_species
ATCCACTCGAGCCACAACTCATGGCAACTTGATGCCATGGGTGGGAGCAGGT	772439	772636	772389	772441	1	CH991543	MONBRDRAFT_21978	770026	774841	None	5791	1782	59698	No_constitutive_exon_found_in_species
TTGAAACACAAAATTTTATTTTTTATTTTTTATTTTCACGGGTTGAGTAGGA	787476	788198	787426	787478	1	CH991543	MONBRDRAFT_4873	786081	789939	None	5791	1782	59698	No_constitutive_exon_found_in_species
TTTCTACATTGAAGATCTTATTCGCTTTTGCCGATGATCATGGGGTGCAGAG	796566	796882	796932	796880	-1	CH991543	MONBRDRAFT_17047	796566	798152	None	5791	1782	59698	No_constitutive_exon_found_in_species
ACCGGCCGCCTTGCCATCGCGCTCGGCACACGCCCTTCTGGCGGAGGGAGCA	825215	825347	825397	825345	-1	CH991543	MONBRDRAFT_13638	822678	827153	None	5791	1782	59698	No_constitutive_exon_found_in_species
CGGCTCACCACGTGCTGACTTTTGAATGTGCTTCGTGGGTATGCGAATAGGC	847475	847555	847605	847553	-1	CH991543	MONBRDRAFT_30786	844055	849924	None	5791	1782	59698	No_constitutive_exon_found_in_species
GCCTTCTCTGCCTTCAGAAGGTGTCTCATCTTCGACCTCTGGGCCGACAGGC	868719	871530	871580	871528	-1	CH991543	MONBRDRAFT_22004	864253	872805	None	5791	1782	59698	No_constitutive_exon_found_in_species
TGGTCATACCTCATGCTTTGGTTGTCTTGGGCGCCTTTTGGGGGTGTTAGGC	901620	901820	901870	901818	-1	CH991543	MONBRDRAFT_30790	898675	905553	None	5791	1782	59698	No_constitutive_exon_found_in_species
GTGGGTCGAACCCACCATTCTTTTAACTTTGGGCTGGGCCATGGACGCAGGA	953962	954078	954128	954076	-1	CH991543	MONBRDRAFT_30797	951477	959573	None	5791	1782	59698	No_constitutive_exon_found_in_species
CAGCTTTTTAGCTTCCTCATCTCGTGCTGCGAATCGGAACGGGCATATAGAC	951641	951962	952012	951960	-1	CH991543	MONBRDRAFT_30797	951477	959573	None	5791	1782	59698	No_constitutive_exon_found_in_species
TTTGCAAACAGTACGCCATCTTACGACAGGGCCTCTTTGTGGGAATGTAGGC	964104	964177	964227	964175	-1	CH991543	MONBRDRAFT_22022	963809	967356	None	5791	1782	59698	No_constitutive_exon_found_in_species
GCTTATACAAAACTATCCTGCTCATTCTTCATTGTTGTTCCGGGCAACAGCG	1000454	1000574	1000624	1000572	-1	CH991543	MONBRDRAFT_22035	999539	1001209	None	5791	1782	59698	No_constitutive_exon_found_in_species
TGTTCATGTTCAGCTTATTGAAGCGCTAATTGCTAATTGCATGGGCATAGGC	1000216	1000315	1000365	1000313	-1	CH991543	MONBRDRAFT_22035	999539	1001209	None	5791	1782	59698	No_constitutive_exon_found_in_species
TTCTCACTGCCGTCACTTGTTGCACTACGTTTAACGCTTCGGGTCAATAGGG	1054847	1055049	1055099	1055047	-1	CH991543	MONBRDRAFT_650	1051803	1055790	None	5791	1782	59698	No_constitutive_exon_found_in_species
ATGCGCGTCCTTACGGTTGATGTGTTTGCTCTGTGCACACGGGGCGGTAGAC	1066137	1066241	1066291	1066239	-1	CH991543	MONBRDRAFT_22050	1065716	1066497	None	5791	1782	59698	No_constitutive_exon_found_in_species
CTCTAATTTGCATGGCGCCATCTCATCCATCTGTCACCGGCTGAGGGCAGGG	1080270	1080859	1080220	1080272	1	CH991543	MONBRDRAFT_17087	1079753	1080859	None	5791	1782	59698	No_constitutive_exon_found_in_species
GCAACTGTCTTCAATGCTGGAACTGCTGGACCTGCTGAAACTGGGGACAGCA	1103224	1103372	1103422	1103370	-1	CH991543	MONBRDRAFT_14089	1103224	1104248	None	5791	1782	59698	No_constitutive_exon_found_in_species
GTCCCCACACGCACTCACCACGCTGTACGTGTCCTCTTGCCGGGACGCAGCG	1152952	1153031	1152902	1152954	1	CH991543	MONBRDRAFT_4964	1150887	1156615	None	5791	1782	59698	No_constitutive_exon_found_in_species
GTGGCTCCCCGAGAGCCAATTGCTCACCTGATTTTCTTGGTGGGGTGCAGCA	1153892	1154130	1153842	1153894	1	CH991543	MONBRDRAFT_4964	1150887	1156615	None	5791	1782	59698	No_constitutive_exon_found_in_species
AGCGCTCACCACTTTGAGACTCATCTCGTTCTGTTTGCCGGGGAATTTAGGC	1165725	1165812	1165862	1165810	-1	CH991543	MONBRDRAFT_19122	1163566	1166152	None	5791	1782	59698	No_constitutive_exon_found_in_species
TTTTGGTACCCGCAGGCGCTGTGGTGTTTAACGAGCTTGGCGGGTGGTAGAC	1176084	1176169	1176034	1176086	1	CH991543	MONBRDRAFT_22078	1172234	1176855	None	5791	1782	59698	No_constitutive_exon_found_in_species
ACATTGCCTCATGACAATCTCCAACTGTGCTGTGCTGGGTGGACATGTAGCT	1196762	1197078	1196712	1196764	1	CH991543	MONBRDRAFT_19129	1195869	1198358	None	5791	1782	59698	No_constitutive_exon_found_in_species
TATGGTCTTCTTATCTCTGCCCTGTTGCCGTTGATGCGGCGTGGGCGTAGAT	1251967	1252071	1251917	1251969	1	CH991543	MONBRDRAFT_30832	1251683	1253600	None	5791	1782	59698	No_constitutive_exon_found_in_species
ATGTGTTTTGCTCTTTTTTGGTGGTGTTTTACCTGCTGTGGGGTTGATAGCA	1269275	1269497	1269225	1269277	1	CH991543	MONBRDRAFT_30835	1264282	1269497	None	5791	1782	59698	No_constitutive_exon_found_in_species
AATTTTTCTTTTTCGGCACGGCATGCGATGACTTGTGCACTGGGTACAAGGG	1276134	1276275	1276084	1276136	1	CH991543	MONBRDRAFT_22100	1275462	1276275	None	5791	1782	59698	No_constitutive_exon_found_in_species
CGCGCCTGCCCATCTAGATCATGGCTCAGCTTATTTCTTGCTGGGGGCAGAT	1291066	1291124	1291174	1291122	-1	CH991543	MONBRDRAFT_22106	1290673	1292051	None	5791	1782	59698	No_constitutive_exon_found_in_species
CTGCCAGCGTTGCCAATTCACAGCGCGCTGTTCGTGGGCCACGAACACAGCT	1315711	1316572	1315661	1315713	1	CH991543	MONBRDRAFT_22109	1299634	1323925	None	5791	1782	59698	No_constitutive_exon_found_in_species
CACCTTCGCCTCCTTCCCGCTCTAATTTGGCACCCCGGGTGACAATGTAGTG	1331950	1332085	1332135	1332083	-1	CH991543	MONBRDRAFT_717	1329438	1332934	None	5791	1782	59698	No_constitutive_exon_found_in_species
TCATCTTCAGCTTGTCTCACTTGTCAGTGTTGCTTGGGGCAATGCGGTAGGA	1352722	1352865	1352915	1352863	-1	CH991543	MONBRDRAFT_22116	1351769	1353719	None	5791	1782	59698	No_constitutive_exon_found_in_species
CCACCCAGCCAAACCCGCCGTCACTGACCCCGTGCTGCATGGGGTGACAGAC	1363664	1363712	1363762	1363710	-1	CH991543	MONBRDRAFT_22120	1361084	1365123	None	5791	1782	59698	No_constitutive_exon_found_in_species
GCCTTTCGTGCGCCCGGACACTCATGTTGTGGGTCGCTCCTGGGTGATAGCG	1361816	1361956	1362006	1361954	-1	CH991543	MONBRDRAFT_22120	1361084	1365123	None	5791	1782	59698	No_constitutive_exon_found_in_species
CTCCCACGCATGTGCCACTGATGCTCACATCTTGTTGGGCGTGTGGATAGGT	1389666	1389702	1389752	1389700	-1	CH991543	MONBRDRAFT_22127	1386812	1390381	None	5791	1782	59698	No_constitutive_exon_found_in_species
AAAACATCTGTTGTAACCACTTGGTGATGGTGTGAAGAAATAGGGCATAGGT	1387695	1387783	1387833	1387781	-1	CH991543	MONBRDRAFT_22127	1386812	1390381	None	5791	1782	59698	No_constitutive_exon_found_in_species
ATGCTGGCTAATACTCCCTGTCGATTTGTACCTGTTTTTGGTGGGCATAGGC	1404375	1404532	1404582	1404530	-1	CH991543	MONBRDRAFT_22131	1400156	1404955	None	5791	1782	59698	No_constitutive_exon_found_in_species
ACAATCAAGGGGTCAACGAGTATGAACGACAGCGTACGCTGCGACGGGAGGC	1400156	1400379	1400429	1400377	-1	CH991543	MONBRDRAFT_22131	1400156	1404955	None	5791	1782	59698	No_constitutive_exon_found_in_species
TCGGCTCTCGTCGATGCCGCTCACCGTCCTTTGGTGACGTGGGAATGCAGGT	1418305	1418422	1418472	1418420	-1	CH991543	MONBRDRAFT_14058	1412097	1422451	None	5791	1782	59698	No_constitutive_exon_found_in_species
TGACAGCTCCATGTCTTATTGTCGCTTGTGCACCGTTGGGCACGAAATAGAG	1428191	1428311	1428141	1428193	1	CH991543	MONBRDRAFT_5024	1428076	1429115	None	5791	1782	59698	No_constitutive_exon_found_in_species
TCTCTCAAATGAAATCCATGCCGGTTTATGCTGGATTGATGTGTGGGTAGAG	1430251	1430335	1430385	1430333	-1	CH991543	MONBRDRAFT_22140	1429539	1434457	None	5791	1782	59698	No_constitutive_exon_found_in_species
AAAATATTCCTGACATATATCCGCCTAAACCGTCACCAACGGGATCATAGAT	1490982	1491072	1490932	1490984	1	CH991543	MONBRDRAFT_22150	1487200	1495448	None	5791	1782	59698	No_constitutive_exon_found_in_species
TCCATTTTGCCTCATTTTTCCAACCTTTTCAACCATTTGTCGGGATGCAGGA	1502891	1502975	1503025	1502973	-1	CH991543	MONBRDRAFT_35524	1502891	1504592	None	5791	1782	59698	No_constitutive_exon_found_in_species
TGACAGAAATTCCTGCCTGCTTGCCCCCACACACGCTTGGGCAAAGATAGAA	1554879	1555008	1554829	1554881	1	CH991543	MONBRDRAFT_1464	1554454	1556205	None	5791	1782	59698	No_constitutive_exon_found_in_species
AGGACTCACATCGACACGAGCGTGCTCTGGTGCTATCGCAGGTCTGGGAGGC	1555331	1555537	1555281	1555333	1	CH991543	MONBRDRAFT_1464	1554454	1556205	None	5791	1782	59698	No_constitutive_exon_found_in_species
GAAGGCGTGCCTCGACAGCTGCTTACCGCCAACCTTGCTCTGGGGCGTAGCT	1571524	1571711	1571474	1571526	1	CH991543	MONBRDRAFT_30860	1568291	1583354	None	5791	1782	59698	No_constitutive_exon_found_in_species
CCAGTTGGGTTGGCTGCTCCTCTCTGGCCACCCTTTTGCTGTCGGGGTAGGG	1577090	1577300	1577040	1577092	1	CH991543	MONBRDRAFT_30860	1568291	1583354	None	5791	1782	59698	No_constitutive_exon_found_in_species
GTGCGTGAACAGCGTTGTTGTAACCTGCACTTTTGCCTTTGGGCGATTAGAT	1685118	1685271	1685321	1685269	-1	CH991543	MONBRDRAFT_17154	1683255	1685899	None	5791	1782	59698	No_constitutive_exon_found_in_species
CCTCCGTGGTGCCTCACGTCCGTACTTGATGGTACCGGTTTGCGGGACAGGT	1689948	1690048	1690098	1690046	-1	CH991543	MONBRDRAFT_30875	1687408	1690372	None	5791	1782	59698	No_constitutive_exon_found_in_species
ACATCTTACCACCTGTGCTTGGCTTGGATGATACAACTTTGGGTGTGCAGGA	1688012	1688177	1688227	1688175	-1	CH991543	MONBRDRAFT_30875	1687408	1690372	None	5791	1782	59698	No_constitutive_exon_found_in_species
CGGCTGTCCGCGCCGTCCTCAAAGCTGCCATGATCAACCTGGGCCGTGAGTT	1706713	1707058	1707108	1707056	-1	CH991543	MONBRDRAFT_5087	1702045	1708897	None	5791	1782	59698	No_constitutive_exon_found_in_species
CGAGTGTTAGTGGCTCGTCACTGCTGGCGCGTCACGGCATGGGCGAACAGCA	1702246	1702330	1702380	1702328	-1	CH991543	MONBRDRAFT_5087	1702045	1708897	None	5791	1782	59698	No_constitutive_exon_found_in_species
GTTTTCTTCTGGTTTTGAATAACCCTACTTTTCACTTCCTTAGGGGGTAGTG	1768342	1768428	1768292	1768344	1	CH991543	MONBRDRAFT_1270	1766767	1768648	None	5791	1782	59698	No_constitutive_exon_found_in_species
TGCCCGCTGGCAGGTTCTGACATCTTCTGCACTGTCTCTCACGGGTGTAGAC	1847051	1847133	1847001	1847053	1	CH991543	MONBRDRAFT_22232	1846890	1848149	None	5791	1782	59698	No_constitutive_exon_found_in_species
CGAGGTTTAGAGGTGTTGCAGCTCATGAATACAATTGCCTGGGTGGATAGAT	1863186	1863333	1863383	1863331	-1	CH991543	MONBRDRAFT_30887	1862058	1864213	None	5791	1782	59698	No_constitutive_exon_found_in_species
TCCTCCCTTCGTTGTGGTCCTAGCCTGACCATTCACTTGGGATAAACCAGGT	1893876	1893911	1893961	1893909	-1	CH991543	MONBRDRAFT_22245	1890464	1895326	None	5791	1782	59698	No_constitutive_exon_found_in_species
TATTGAACAGGGTGTCTTTAATAAGCTTTGCGCTTCAAATGGGCGGGTAGGT	1890753	1890891	1890941	1890889	-1	CH991543	MONBRDRAFT_22245	1890464	1895326	None	5791	1782	59698	No_constitutive_exon_found_in_species
CTGTTCACAACACCAGTCGGAAGCTCACGCCATGTGGGCCAAATGCGTAGAA	1921482	1921636	1921432	1921484	1	CH991543	MONBRDRAFT_22254	1921084	1922934	None	5791	1782	59698	No_constitutive_exon_found_in_species
ACACAAACCAACATCGCTATACATGAACGGACGAATGGGTTAGGAAAAAGCC	1921968	1922144	1921918	1921970	1	CH991543	MONBRDRAFT_22254	1921084	1922934	None	5791	1782	59698	No_constitutive_exon_found_in_species
GGGTTTGCATCTCCAATCGGGTGAAGGGGTTGGTGCGTTGACGGGTGTAGGC	1943481	1943512	1943562	1943510	-1	CH991543	MONBRDRAFT_22260	1941559	1944100	None	5791	1782	59698	No_constitutive_exon_found_in_species
CACTCACTGCCCCTTGGCACCGCAAATATCATATCTGGTTGGGACGACAGGT	1997615	1997673	1997565	1997617	1	CH991543	MONBRDRAFT_30908	1996544	2008823	None	5791	1782	59698	No_constitutive_exon_found_in_species
TGCTCTCCTCCAGGCGACGGTGCCTGACCCCGTCTTTGTGAGGGCCGCAGTC	1998364	1998528	1998314	1998366	1	CH991543	MONBRDRAFT_30908	1996544	2008823	None	5791	1782	59698	No_constitutive_exon_found_in_species
CATCTTCTGTCCTTGGTCTTCTGAGCATTGCTGCCTTATTGTGGGCATAGGA	2019712	2019803	2019853	2019801	-1	CH991543	MONBRDRAFT_13948	2017270	2022818	None	5791	1782	59698	No_constitutive_exon_found_in_species
AGAAGGGGTGTGTGTGTGTGTGTGTGTGTGTGTGTGTGTGTATGGGGCAGGC	2017627	2017790	2017840	2017788	-1	CH991543	MONBRDRAFT_13948	2017270	2022818	None	5791	1782	59698	No_constitutive_exon_found_in_species
ATCTGTGTTCTGATGACGCATGTGACATTCCGGCAACTCTTGGGTGATAGGA	2028725	2028798	2028675	2028727	1	CH991543	MONBRDRAFT_22281	2028574	2030854	None	5791	1782	59698	No_constitutive_exon_found_in_species
TAAGTATTCGAGGTCTTCTAAACTGTGTGTGTGCATGTGGGCAGGACAAGCG	2050314	2050415	2050264	2050316	1	CH991543	MONBRDRAFT_903	2048439	2050575	None	5791	1782	59698	No_constitutive_exon_found_in_species
CTATGGGACCGCGTACTTTTTGTTGCTGGCTGCCGTTATTGGGTGTGTAGGT	2056823	2058562	2058612	2058560	-1	CH991543	MONBRDRAFT_5172	2056823	2063223	None	5791	1782	59698	No_constitutive_exon_found_in_species
TGCGTGTATCCGGACGCCGTGCTTGCAACCCTGACTGTGGACACGGGCAGGC	2073612	2073687	2073562	2073614	1	CH991543	MONBRDRAFT_30913	2072805	2077432	None	5791	1782	59698	No_constitutive_exon_found_in_species
TGCCGCCTGTTTCGTCTGCCTCGCTCACCCGCTCAACGAGGGGCACATAGGA	2082771	2082989	2082721	2082773	1	CH991543	MONBRDRAFT_13407	2082311	2083883	None	5791	1782	59698	No_constitutive_exon_found_in_species
CACGCTTGTCAGCCCTGATCTGTGACACTCCTGCATGGGATGGCGAGCAGGA	2086444	2086567	2086617	2086565	-1	CH991543	MONBRDRAFT_44322	2084100	2088474	None	5791	1782	59698	No_constitutive_exon_found_in_species
TAATGTGAAGCGACCCGGGGGTGGTGTGGATCAGTGAAGGGAGGGTGCAGTG	2092186	2092939	2092136	2092188	1	CH991543	MONBRDRAFT_22298	2091942	2093928	None	5791	1782	59698	No_constitutive_exon_found_in_species
TTCTCCCCTTCTTCTTCTTCTGCCTTCCTTAACATCTTTGGCGGGCACAGGA	2110015	2110204	2110254	2110202	-1	CH991543	MONBRDRAFT_35595	2109458	2111074	None	5791	1782	59698	No_constitutive_exon_found_in_species
CGTGCAACGAGTGTATTGATTGTTGTGTCGCTCGCTTTCTTGGTGGGTAGGA	2109830	2109920	2109970	2109918	-1	CH991543	MONBRDRAFT_35595	2109458	2111074	None	5791	1782	59698	No_constitutive_exon_found_in_species
AATTTTTGGTGGCTCGACACACCTGGCTTAAATAACATCTCGTGGGATAGGC	2119043	2120295	2118993	2119045	1	CH991543	MONBRDRAFT_35596	2118403	2120295	None	5791	1782	59698	No_constitutive_exon_found_in_species
CGCTGATCTAGACACGAACCTCACTTCGCCGTCATGATGTGTGGGAATAGGG	2138639	2138916	2138966	2138914	-1	CH991543	MONBRDRAFT_22313	2134562	2142293	None	5791	1782	59698	No_constitutive_exon_found_in_species
AATCTGGCAACAATGTGCCCTGGCTGACTGAGGTGATTCTTGATGGGCAGGT	2187683	2187808	2187858	2187806	-1	CH991543	MONBRDRAFT_30927	2171786	2188694	None	5791	1782	59698	No_constitutive_exon_found_in_species
ACTTGCTAACGGAATGCTCTGGGCCCACGCACGTCTTTGCGGGTCAACAGAA	2221425	2221531	2221581	2221529	-1	CH991543	MONBRDRAFT_35609	2220307	2224682	None	5791	1782	59698	No_constitutive_exon_found_in_species
GGTGCACCACGGCAAAATACCCCTCACTGATGCTGGCATGGTGGGCGTAGAG	2220888	2221069	2221119	2221067	-1	CH991543	MONBRDRAFT_35609	2220307	2224682	None	5791	1782	59698	No_constitutive_exon_found_in_species
GCATTCTCCAGTCGACTCACCCTGTTTCTTGGTTGATTGGATGGGTGTAGCT	2220574	2220643	2220693	2220641	-1	CH991543	MONBRDRAFT_35609	2220307	2224682	None	5791	1782	59698	No_constitutive_exon_found_in_species
TTCACTTTCAGTACTCTCCCGACGCGCATCGTTGTCTTGCTGGGTGGCAGGG	2254774	2254987	2255037	2254985	-1	CH991543	MONBRDRAFT_30936	2250342	2255682	None	5791	1782	59698	No_constitutive_exon_found_in_species
AACCAACCGTCAAATACATCTAACGTACATGCTATGGTGACCGGGAGCAGAA	2253809	2254088	2254138	2254086	-1	CH991543	MONBRDRAFT_30936	2250342	2255682	None	5791	1782	59698	No_constitutive_exon_found_in_species
CCAACACACAGCAAGCTCACAGGCGCATGCTTTCTGCTTGTGTGGGGTAGAT	2267693	2267770	2267643	2267695	1	CH991543	MONBRDRAFT_17242	2266482	2267770	None	5791	1782	59698	No_constitutive_exon_found_in_species
GACGAGCACGCAATTTCATCATTGGCGACCTGTCTTGCTTCCGGGAATAGGT	2269501	2269593	2269451	2269503	1	CH991543	MONBRDRAFT_17243	2268772	2271096	None	5791	1782	59698	No_constitutive_exon_found_in_species
CCCACCTGATTTGCGGGGATGTCCTTTCTTTTGTGCTCTTGGGGCCACAGGT	2270678	2270748	2270628	2270680	1	CH991543	MONBRDRAFT_17243	2268772	2271096	None	5791	1782	59698	No_constitutive_exon_found_in_species
CTGGCCAGACACCCTTCCTCAACTTGTCACCAACACTTCCGGGCGGCTAGAT	2272387	2272491	2272541	2272489	-1	CH991543	MONBRDRAFT_30938	2271126	2274638	None	5791	1782	59698	No_constitutive_exon_found_in_species
CTGGGTTCTTTGTTGATTTCTTCGGCATGGTGTTTCTTGGGACGATGCAGCC	2298411	2298550	2298600	2298548	-1	CH991543	MONBRDRAFT_22348	2298411	2303518	None	5791	1782	59698	No_constitutive_exon_found_in_species
ATACATAATCTCATCACTGCGTCCTGCGGTGGCTTACCCTGAACGGGCAGAC	2497555	2497618	2497505	2497557	1	CH991543	MONBRDRAFT_30969	2493155	2500165	None	5791	1782	59698	No_constitutive_exon_found_in_species
TTTGTGTGATTCCCTCTGATGATGCAACAACAATGTCCTTGGGTTGACAGGC	2543359	2543439	2543489	2543437	-1	CH991543	MONBRDRAFT_22410	2540802	2545183	None	5791	1782	59698	No_constitutive_exon_found_in_species
TTTGTTTGTTTGTTTGTTTGTTTTTCTTCGCCTCACGAACGGGTGCATAGAC	2540952	2541016	2541066	2541014	-1	CH991543	MONBRDRAFT_22410	2540802	2545183	None	5791	1782	59698	No_constitutive_exon_found_in_species
TACGCTAAGTCTGTTCGTTGCCCTTTTTTCTTCGTCTTTTGGGTCGACAGCT	2579145	2579224	2579274	2579222	-1	CH991543	MONBRDRAFT_22418	2578082	2582691	None	5791	1782	59698	No_constitutive_exon_found_in_species
GACGGCCACAGACCCGCTCACTCACCTTGATCTTGCGCTTGCATGGGTAGAC	2578614	2578748	2578798	2578746	-1	CH991543	MONBRDRAFT_22418	2578082	2582691	None	5791	1782	59698	No_constitutive_exon_found_in_species
CTCGACGCCGCGATAGCTTCACCGGCGGCCTCGTGCACTCGGGCCAACAGTC	2590622	2590725	2590775	2590723	-1	CH991543	MONBRDRAFT_22420	2586990	2590952	None	5791	1782	59698	No_constitutive_exon_found_in_species
GTTGCGGTCTCACCCCTGCCTGGTCAACTTTGCGTCCCGCACTGGGGTAGAC	2593805	2593982	2593755	2593807	1	CH991543	MONBRDRAFT_22421	2591458	2593982	None	5791	1782	59698	No_constitutive_exon_found_in_species
GCGGTAAGCGGCGCAATCCGTCACGTTGCTGGGCCCTCACAACGGGGAAGGC	2651263	2651440	2651213	2651265	1	CH991543	MONBRDRAFT_30984	2648455	2656856	None	5791	1782	59698	No_constitutive_exon_found_in_species
CCTGCTTGTGCTCATCTGGGTGCTTGGTTTTGGCAACTGGGATTGGGCAGCA	2651745	2651826	2651695	2651747	1	CH991543	MONBRDRAFT_30984	2648455	2656856	None	5791	1782	59698	No_constitutive_exon_found_in_species
AATGCTCTCGGATGCCTTGAACCACTTCTACATTTGTGATGGGGATGCAGGC	2659180	2659321	2659130	2659182	1	CH991543	MONBRDRAFT_22438	2658300	2659321	None	5791	1782	59698	No_constitutive_exon_found_in_species
TTATCCCTCACTCATTCACTTTTTTTTTTTTTTTGGCGGGGGGTGCGTAGGC	2671225	2671393	2671175	2671227	1	CH991543	MONBRDRAFT_628	2669585	2675454	None	5791	1782	59698	No_constitutive_exon_found_in_species
TGTGAAACGAAAATCTCGATCCGTCTGTAGGTGCCCAGGGCAAGGATCAGCC	2674533	2674671	2674483	2674535	1	CH991543	MONBRDRAFT_628	2669585	2675454	None	5791	1782	59698	No_constitutive_exon_found_in_species
TCATGCATCTCCTGCACCTTGGTCTGACTTGATCGTGCTTGGGCGCACAGAG	2696740	2696958	2696690	2696742	1	CH991543	MONBRDRAFT_30988	2693529	2698427	None	5791	1782	59698	No_constitutive_exon_found_in_species
TGTTTGTCATCTGCAACATTCACGGTCTGAACTTTTTTTTGTGGGTGTAGGT	2744245	2744403	2744195	2744247	1	CH991543	MONBRDRAFT_30996	2741825	2748018	None	5791	1782	59698	No_constitutive_exon_found_in_species
GATCATGCTTTTATATTTGCATGTTGACATAGGATCAAATGGGTGTCGAGGC	2791684	2791775	2791634	2791686	1	CH991543	MONBRDRAFT_19326	2790656	2793821	None	5791	1782	59698	No_constitutive_exon_found_in_species
ACTCGTGTGTGACATGACACTGCCATAACTACTTGGTTCGGGTGTGATAGCG	2846927	2847294	2847344	2847292	-1	CH991543	MONBRDRAFT_17320	2845067	2847919	None	5791	1782	59698	No_constitutive_exon_found_in_species
CACAACGGCTATCTGAGCTCACCTCAATTTTCTGCGGGGTGGGGGCACAGGC	2866393	2866525	2866575	2866523	-1	CH991543	MONBRDRAFT_19343	2864484	2867533	None	5791	1782	59698	No_constitutive_exon_found_in_species
TCTTGTTTGTCTTTGCCTGTTGACATACAAGGATGTCTCTTGGCGGGTAGGA	2915866	2915936	2915816	2915868	1	CH991543	MONBRDRAFT_13314	2914919	2916599	None	5791	1782	59698	No_constitutive_exon_found_in_species
TCTTTTTGGTGGCTCAACTCGGATGGGTTGTTCTTGGTTTGGGTGGCTAGAT	2924616	2924721	2924771	2924719	-1	CH991543	MONBRDRAFT_22496	2922033	2927133	None	5791	1782	59698	No_constitutive_exon_found_in_species
TCTGTGATCCTTTGTTTTGCTTGCTCATGCTCATTTTCTCGGTGGGCCAGAT	2976120	2976614	2976070	2976122	1	CH991543	MONBRDRAFT_13409	2975046	2976614	None	5791	1782	59698	No_constitutive_exon_found_in_species
CGCGCCCGATCACCTAGCGTCCGTCATGTATGCCAGTCCTGGGGACGCAGAC	2978620	2978624	2978674	2978622	-1	CH991543	MONBRDRAFT_323	2977281	2980130	None	5791	1782	59698	No_constitutive_exon_found_in_species
TATCGTCTGTCCTCCTAATCTCAAGCGCTTTTTGTATTGTTGGGGGGTAGCG	3042909	3043060	3043110	3043058	-1	CH991543	MONBRDRAFT_17362	3037437	3048974	None	5791	1782	59698	No_constitutive_exon_found_in_species
GACAGCATAGTTGTTTATTCTCTGCTCAATCGATGGCACATGATGGGTAGCT	3051987	3052074	3051937	3051989	1	CH991543	MONBRDRAFT_31030	3050230	3052575	None	5791	1782	59698	No_constitutive_exon_found_in_species
CTGTTGCAATTGGATTGTGTTGACTTATTTTGGTGTTGATGGATGGGCAGGA	3052164	3052275	3052114	3052166	1	CH991543	MONBRDRAFT_31030	3050230	3052575	None	5791	1782	59698	No_constitutive_exon_found_in_species
GCTGCGTAGGTCTACTGTCCAGATTATCCTGCACAACATTGTTGGGGCAGCT	3052443	3052575	3052393	3052445	1	CH991543	MONBRDRAFT_31030	3050230	3052575	None	5791	1782	59698	No_constitutive_exon_found_in_species
CATGACATCTGCCTTGTAAACGTGCACCCTTGATGGAATGGGAATGGCAGTG	3084100	3084271	3084050	3084102	1	CH991543	MONBRDRAFT_22530	3082956	3085585	None	5791	1782	59698	No_constitutive_exon_found_in_species
GAATTCCAAGCATCACCTTTCCTTTTCCCCCCGCCCCCGCATGGGTGTAGAT	3091964	3092021	3091914	3091966	1	CH991543	MONBRDRAFT_22533	3090825	3095762	None	5791	1782	59698	No_constitutive_exon_found_in_species
GTACACCCTCATCCCTGTGCTACGCTGTGTCCTGCGGGCCCGAAATACAGAT	3097451	3097486	3097536	3097484	-1	CH991543	MONBRDRAFT_31036	3095994	3098853	None	5791	1782	59698	No_constitutive_exon_found_in_species
CTCTTTGCCTCTGCCTCATCGTCTCTTGTCCCGTTGTCGTCGGGCGGCAGGG	3111039	3111456	3111506	3111454	-1	CH991543	MONBRDRAFT_31037	3100676	3111951	None	5791	1782	59698	No_constitutive_exon_found_in_species
CTCACCTCACGACTCTTCCTCTCATTCAAATTTGGCTTTTGATTGGGCAGAT	3211194	3211286	3211336	3211284	-1	CH991543	MONBRDRAFT_13634	3209072	3213375	None	5791	1782	59698	No_constitutive_exon_found_in_species
TTGCATGCCTCACCAGAGTGGAGGCGTCGGTGACTTTTGGGCATGAATAGGT	3239128	3239263	3239078	3239130	1	CH991543	MONBRDRAFT_22566	3236504	3240033	None	5791	1782	59698	No_constitutive_exon_found_in_species
CCGAGCCATTTGCAGACTTTTCGCACCATTGCTGCTGCGGGTGGACACAGCG	3243780	3243787	3243730	3243782	1	CH991543	MONBRDRAFT_31047	3243413	3244547	None	5791	1782	59698	No_constitutive_exon_found_in_species
AAACCTTTGTACTGTACGACTCATCTGCTTCGGAACCGACACGGGGCCAGGT	3259847	3259927	3259977	3259925	-1	CH991543	MONBRDRAFT_22571	3255864	3261020	None	5791	1782	59698	No_constitutive_exon_found_in_species
AAGAAGAAGAAAACTCGTGATCTACCCGCCGACACGCAAGTGGGTGACAGGC	3265075	3266214	3266264	3266212	-1	CH991543	MONBRDRAFT_22573	3264047	3267834	None	5791	1782	59698	No_constitutive_exon_found_in_species
ACTTGCTCAAGATGCTCACCCCTGTGCTTTGTGTTTCTCCAACGGGTCAGAT	3285891	3285966	3286016	3285964	-1	CH991543	MONBRDRAFT_2560	3285369	3286764	None	5791	1782	59698	No_constitutive_exon_found_in_species
TCCCCATCCGGCCTCGCGAGTCGCTCATCTATACTGCTGGAATGGGATAGGG	3386969	3387365	3387415	3387363	-1	CH991543	MONBRDRAFT_35734	3382113	3388644	None	5791	1782	59698	No_constitutive_exon_found_in_species
GAGGCTCGCATGTTGACTCATGTGACTCAAACCTGCACGTTAAGGGCCAGTG	3394476	3394855	3394426	3394478	1	CH991543	MONBRDRAFT_13875	3390926	3397695	None	5791	1782	59698	No_constitutive_exon_found_in_species
AAGAGTTGTCAACGCTGCTCACTTGCCTGATGTTGCTTTCGGGCGTGTAGAT	3404684	3404836	3404886	3404834	-1	CH991543	MONBRDRAFT_14040	3404684	3406189	None	5791	1782	59698	No_constitutive_exon_found_in_species
CCCCGTCTCAAAGAATAACCATGATTCGATGCTCTTGTGTCGTGGGACAGAT	3421316	3421436	3421266	3421318	1	CH991543	MONBRDRAFT_5470	3419760	3424782	None	5791	1782	59698	No_constitutive_exon_found_in_species
GACCCTCATGATGGCTTAATGTTTGTTTCTGCTTCATTGGGTGGATGCAGGA	3447938	3448234	3447888	3447940	1	CH991543	MONBRDRAFT_31066	3445063	3450556	None	5791	1782	59698	No_constitutive_exon_found_in_species
AGTTATGCTTGCGTGCTTGGGTGCTGATACCAGTGATGTGGGTGTGGCAGGT	3484196	3484283	3484146	3484198	1	CH991543	MONBRDRAFT_31074	3482325	3486178	None	5791	1782	59698	No_constitutive_exon_found_in_species
CTCATTCCTGGTTTTGGGCGATGGTGGCCTACGGGTCTTGGGCGATACAGGT	3485604	3485830	3485554	3485606	1	CH991543	MONBRDRAFT_31074	3482325	3486178	None	5791	1782	59698	No_constitutive_exon_found_in_species
GTTTCTTGACGCTGAACTGGGCTGCCTGACGTCTGCTCTGGGATGACCAGGT	3512156	3512285	3512335	3512283	-1	CH991543	MONBRDRAFT_22625	3511696	3515542	None	5791	1782	59698	No_constitutive_exon_found_in_species
CATGCTTTGTGCGCTGGCGAGGCTGAACAAGCATGGGGTGGGGGTCGCAGGT	3521772	3521944	3521722	3521774	1	CH991543	MONBRDRAFT_14080	3521483	3522314	None	5791	1782	59698	No_constitutive_exon_found_in_species
ACCCCGCTTTCCTGGTGCAACGCTCACTGCTGGTGGGCATTGGTGGGCAGGT	3528528	3528640	3528478	3528530	1	CH991543	MONBRDRAFT_22630	3527748	3529441	None	5791	1782	59698	No_constitutive_exon_found_in_species
AGCCCGGTGACTCATCTGGACCCTGTGTATGGTGGGTGAGCGGGCGATAGGC	3529012	3529113	3528962	3529014	1	CH991543	MONBRDRAFT_22630	3527748	3529441	None	5791	1782	59698	No_constitutive_exon_found_in_species
ACTTGTGTCTCACCTGAGCCTTGCTGCTTTCTGCTTTGCTGCGGGCACAGAT	3542028	3542340	3541978	3542030	1	CH991543	MONBRDRAFT_566	3541410	3543451	None	5791	1782	59698	No_constitutive_exon_found_in_species
CTCCTTTTACTCAAGCTTCATGATACTCTCTTTTGCACTCGGGGCCGCAGAT	87094	87193	87243	87191	-1	CH991544	MONBRDRAFT_22668	84854	88402	None	5791	1782	59698	No_constitutive_exon_found_in_species
TACACAATTGCCTTGTGTGAGCTTATCTGCTTGGGCTGAGGGGTTGGTAGGT	93355	93396	93446	93394	-1	CH991544	MONBRDRAFT_22669	91159	94318	None	5791	1782	59698	No_constitutive_exon_found_in_species
GTTGCCACGCGAGTTGATTCGATATTGTCTTTGATTTGTGGGAACCATAGTC	103542	103640	103690	103638	-1	CH991544	MONBRDRAFT_22671	101662	108073	None	5791	1782	59698	No_constitutive_exon_found_in_species
CTGACCACGGGATGTCTGGTCCACTCACTTGTCTGTCTCTTCATAGGGAGGG	168934	169192	168884	168936	1	CH991544	MONBRDRAFT_14600	168576	169192	None	5791	1782	59698	No_constitutive_exon_found_in_species
GACTCGCTGCTTCTTCTCATGGGCACGGCGCATGTGTGGGGATGGGATAGAA	193992	194045	194095	194043	-1	CH991544	MONBRDRAFT_22689	191834	197950	None	5791	1782	59698	No_constitutive_exon_found_in_species
GCTCACGCTCGTTTCCCTCTTCGCTGCAACGCCTCCTTGTGGGGCATTAGGA	203252	203341	203202	203254	1	CH991544	MONBRDRAFT_35781	202946	204877	None	5791	1782	59698	No_constitutive_exon_found_in_species
GGTGTGTGTGTGCATGTGTCGTGATGGCCCCGACGATTGTGGGCGGGCAGAA	218030	218160	217980	218032	1	CH991544	MONBRDRAFT_22693	215981	224043	None	5791	1782	59698	No_constitutive_exon_found_in_species
GTGAGCTGCCAGTGACCGAACCGCCATGGTTCGCGCTTCCACGGGCACAGCC	218573	218611	218523	218575	1	CH991544	MONBRDRAFT_22693	215981	224043	None	5791	1782	59698	No_constitutive_exon_found_in_species
ACAGTTATGTCTTGATTCTCATCTCATGAGGGTGTGGTCATGGGTGGCAGGC	265915	265952	266002	265950	-1	CH991544	MONBRDRAFT_22706	263821	266567	None	5791	1782	59698	No_constitutive_exon_found_in_species
ATGCATCATATTGAAGCTCACGGTTTGTGTTGTTGGGACGGGGGTGGCAGGC	272211	272559	272609	272557	-1	CH991544	MONBRDRAFT_17466	272211	274802	None	5791	1782	59698	No_constitutive_exon_found_in_species
GGTCACCAGGAGCGCCTTCGGTGTTCATCAATTGTCGGGGGACACGATAGGC	283929	283969	284019	283967	-1	CH991544	MONBRDRAFT_31118	278966	286124	None	5791	1782	59698	No_constitutive_exon_found_in_species
TGCGCGCCGTGGGCCTACCTGATATCTCTCTGGTTGTCTGGGAACAACAGCG	282012	282092	282142	282090	-1	CH991544	MONBRDRAFT_31118	278966	286124	None	5791	1782	59698	No_constitutive_exon_found_in_species
TTGTTGTGCCTGCACGTCCAACTCTCACTCATGGCGTCATGGGGGTCCAGGT	343337	343445	343287	343339	1	CH991544	MONBRDRAFT_31124	341339	350753	None	5791	1782	59698	No_constitutive_exon_found_in_species
GTGTGCGTGTGTGTGCGGTGTTGCCGATTGAACGTGCATTGTGGGTATAGTT	346423	346592	346373	346425	1	CH991544	MONBRDRAFT_31124	341339	350753	None	5791	1782	59698	No_constitutive_exon_found_in_species
CGTGCGAGAGCTCATTGGCGTTGTGTCTGATTTGACTTGTGGGTGAGAAGGT	346917	346983	346867	346919	1	CH991544	MONBRDRAFT_31124	341339	350753	None	5791	1782	59698	No_constitutive_exon_found_in_species
CCACCGGTGAGGTTTTGTCATTCATCGGGTGGGCACTTTGACGGGTGCAGGA	371802	372996	373046	372994	-1	CH991544	MONBRDRAFT_17480	371802	374220	None	5791	1782	59698	No_constitutive_exon_found_in_species
TGCGTTTGTTCGTCTGTGTGGATTTTCCGTCTTGCTCTATGGGTGCATAGGT	441848	441935	441798	441850	1	CH991544	MONBRDRAFT_17496	440615	442375	None	5791	1782	59698	No_constitutive_exon_found_in_species
GTTTTGAACCGCTTGGCCCACTCACCAATGACGCTTGGTGGGACTGGTAGAT	479315	479348	479398	479346	-1	CH991544	MONBRDRAFT_19517	478600	480031	None	5791	1782	59698	No_constitutive_exon_found_in_species
ATCAATTTCTTAATTTTCTTTTTTTATTTTTGTTTGTGGGGGTGATGCAGGC	496394	496452	496502	496450	-1	CH991544	MONBRDRAFT_55	482979	497380	None	5791	1782	59698	No_constitutive_exon_found_in_species
CCGCATGGCGTGCTCACCTCATGTGCCACTCTCGAAACATGGGATGGCAGGG	509358	509994	509308	509360	1	CH991544	MONBRDRAFT_22765	509080	516157	None	5791	1782	59698	No_constitutive_exon_found_in_species
CACGGCCCTCATCGCTTTTCTTTGACCTTTGACGCATGGTGGGATGGCAGGT	536390	536586	536340	536392	1	CH991544	MONBRDRAFT_35825	534987	537513	None	5791	1782	59698	No_constitutive_exon_found_in_species
ACACGGTATTTTTCTTGGCCTTGGGACTCACATGTCGGATTGTGGGGCAGCC	553415	553505	553555	553503	-1	CH991544	MONBRDRAFT_22775	552517	558963	None	5791	1782	59698	No_constitutive_exon_found_in_species
CGCTGACTCGTGTCTCTTGCCATGACGGTCGTCACTCGCGGGAAATCTAGCT	567662	567750	567800	567748	-1	CH991544	MONBRDRAFT_17530	565402	567956	None	5791	1782	59698	No_constitutive_exon_found_in_species
TGACCTCTGGCTGCTTTGCCTCTCTTCATTCATTTACCCTGGGATTGTAGGA	567025	567110	567160	567108	-1	CH991544	MONBRDRAFT_17530	565402	567956	None	5791	1782	59698	No_constitutive_exon_found_in_species
CATCAATTTTGTGTCTTTGACGGCCTCATCTGGTTCCGTTGGGCGCACAGGA	569990	570099	569940	569992	1	CH991544	MONBRDRAFT_22778	569081	571668	None	5791	1782	59698	No_constitutive_exon_found_in_species
GCCCTGTGGCTTATCTAGCGCCTCATGACGCTTGCTTGACGTGTGGGCAGGC	595126	595267	595076	595128	1	CH991544	MONBRDRAFT_22782	592050	601331	None	5791	1782	59698	No_constitutive_exon_found_in_species
GTATTTGTGGACGGATGGCGTCTCACATTGAGGCTGGGGTGTGCGAACAGGA	597250	597348	597200	597252	1	CH991544	MONBRDRAFT_22782	592050	601331	None	5791	1782	59698	No_constitutive_exon_found_in_species
TTTTTTTTCATTCAGCTTTTCGTTCACCATGGTGTCGGTCGGGAATTTAGGG	630898	631000	631050	630998	-1	CH991544	MONBRDRAFT_22791	628921	631590	None	5791	1782	59698	No_constitutive_exon_found_in_species
TGACCCCGTTTCCCGTTTGCCCAACCGATAGTACTTGGGATGATGAGGAGAG	660986	661054	660936	660988	1	CH991544	MONBRDRAFT_19544	659883	665452	None	5791	1782	59698	No_constitutive_exon_found_in_species
TGTTTGCGAGTGTTTTGCGATGCTTCACGACGGGTTTGGGGGGGCCGTAGAT	688327	688384	688434	688382	-1	CH991544	MONBRDRAFT_22806	685614	690009	None	5791	1782	59698	No_constitutive_exon_found_in_species
GCTCGATTGACCTGCCTCACCTGTGCAACGCGCTGCACCCGTGCGGGTAGGA	698535	698607	698657	698605	-1	CH991544	MONBRDRAFT_22808	696030	699911	None	5791	1782	59698	No_constitutive_exon_found_in_species
CATTCATTGGCTCACAAACCTCGCTGTCGAAATGATTGTGGGGCGCACAGAC	697249	697497	697547	697495	-1	CH991544	MONBRDRAFT_22808	696030	699911	None	5791	1782	59698	No_constitutive_exon_found_in_species
CCTGCCCGTCTAGAACACCTCTCACGTTGCTCAAACCTGCCGGGCGATAGCC	804985	805174	805224	805172	-1	CH991544	MONBRDRAFT_14315	801921	806458	None	5791	1782	59698	No_constitutive_exon_found_in_species
GCACTCATTTCCGATCAATGTCATGTGGTGGGTTGTGCTTGCGGGTGTAGAT	801921	802155	802205	802153	-1	CH991544	MONBRDRAFT_14315	801921	806458	None	5791	1782	59698	No_constitutive_exon_found_in_species
GTTCTGATTTATCAACTCATTCGACACTCTGGGCGTTTGCGGGGGCATAGAT	810668	810884	810618	810670	1	CH991544	MONBRDRAFT_31181	808472	810884	None	5791	1782	59698	No_constitutive_exon_found_in_species
ATCTTGATCTTGTGAATATTGAATCAACTTTTGCTCGATTGATTGGGTAGAC	815342	815573	815292	815344	1	CH991544	MONBRDRAFT_31182	812735	817713	None	5791	1782	59698	No_constitutive_exon_found_in_species
ATCTTGATCTTGTGAATATTGAATCAACTTTTGCTCGATTGATTGGGTAGAC	819365	819596	819315	819367	1	CH991544	MONBRDRAFT_31183	819105	821145	None	5791	1782	59698	No_constitutive_exon_found_in_species
TACGGATGTCCTCATCCCGCTGCGACGGCCCGGGCCTCTGGGTCGAACAGGC	849221	849294	849171	849223	1	CH991544	MONBRDRAFT_17564	844492	851010	None	5791	1782	59698	No_constitutive_exon_found_in_species
GCCCCCTCCGCTTGACGCCAACGCTCACCCGTCCACGTGTTGGGTGACAGTG	885894	886055	885844	885896	1	CH991544	MONBRDRAFT_31193	883992	888908	None	5791	1782	59698	No_constitutive_exon_found_in_species
AAGTTTGTACAAATGTGTGCTGACTGGCACTGGCTTTTCACGGGCAACAGGG	888223	888343	888173	888225	1	CH991544	MONBRDRAFT_31193	883992	888908	None	5791	1782	59698	No_constitutive_exon_found_in_species
GTCATTTTGCTCACGCCATTGCACCTCTTTCATCACGGGACAAACGACAGGC	894785	894837	894735	894787	1	CH991544	MONBRDRAFT_31195	894331	901342	None	5791	1782	59698	No_constitutive_exon_found_in_species
CACACTAGGTGCTGCGCATCGCCGCTCTCTCACTTGCGTACGGGGATTAGGT	911197	911290	911147	911199	1	CH991544	MONBRDRAFT_22862	911057	912218	None	5791	1782	59698	No_constitutive_exon_found_in_species
AAGCCGTGCTCTCATGACGTGATGCTGGCACCTGGGACGCGCGGGCACAGAA	921874	922203	921824	921876	1	CH991544	MONBRDRAFT_22866	921550	922300	None	5791	1782	59698	No_constitutive_exon_found_in_species
TATAGGCGTTGCCGATTTGGAGCTCACCGCTCCAAATGACCGGGGGGAAGGC	928050	928193	928000	928052	1	CH991544	MONBRDRAFT_22868	925838	928193	None	5791	1782	59698	No_constitutive_exon_found_in_species
CCCGTCGCGTCCACCACCTGATCCAAGCTTCGGATCGGAGGGGTGTGTAGAT	950206	950307	950156	950208	1	CH991544	MONBRDRAFT_22874	949869	950969	None	5791	1782	59698	No_constitutive_exon_found_in_species
CGACCGAGTGCATGGCATCCCGTGCGCTGACCGGCGGTTGGCGGGTGCAGAC	971550	971637	971687	971635	-1	CH991544	MONBRDRAFT_31201	969787	977507	None	5791	1782	59698	No_constitutive_exon_found_in_species
TTTTGCGAACTTGAGACTCATCTGCGAATCATTTGGGGCTGCATGGATAGGG	1013478	1013551	1013428	1013480	1	CH991544	MONBRDRAFT_22889	1009802	1014162	None	5791	1782	59698	No_constitutive_exon_found_in_species
TGCTTAATGCTAGAGCACTGATGGCCTGGTTCGGTGGGCAACATGGATAGGA	1021464	1021632	1021682	1021630	-1	CH991544	MONBRDRAFT_5760	1021464	1022219	None	5791	1782	59698	No_constitutive_exon_found_in_species
GGCCACGCCATTTTAACCTTACATTTTGCTGGCTTGTCGAATGGGCAAAGGT	1064785	1064962	1065012	1064960	-1	CH991544	MONBRDRAFT_22897	1064220	1070726	None	5791	1782	59698	No_constitutive_exon_found_in_species
GCACAATACTCTGTGTTGCACGCGGCCATCCTCACGTTTGGGATATGCAGGT	1064220	1064328	1064378	1064326	-1	CH991544	MONBRDRAFT_22897	1064220	1070726	None	5791	1782	59698	No_constitutive_exon_found_in_species
TTGTGTCTTGAGTTTTGTTCCTCATACTGAGCACGGTTGAGGGATGGCAGGT	1085953	1086478	1086528	1086476	-1	CH991544	MONBRDRAFT_22902	1085953	1088666	None	5791	1782	59698	No_constitutive_exon_found_in_species
ATTTTTTTCCGTTTGGACTGTTGACCTGATGTCTCGCTAAACTGGGGTAGGG	1100178	1100298	1100348	1100296	-1	CH991544	MONBRDRAFT_31214	1098535	1100692	None	5791	1782	59698	No_constitutive_exon_found_in_species
GAGTGAGCGTGCACATCGCATCTCATGTGATATGAAATTGGTGGGGTTAGCA	1099568	1099651	1099701	1099649	-1	CH991544	MONBRDRAFT_31214	1098535	1100692	None	5791	1782	59698	No_constitutive_exon_found_in_species
AAGAACAACATGTTTGTTTGATTGTTTGCACATAACTTCGGGGGTTATAGAC	1099336	1099398	1099448	1099396	-1	CH991544	MONBRDRAFT_31214	1098535	1100692	None	5791	1782	59698	No_constitutive_exon_found_in_species
TGGTCTTGATTGCTGTGAACTTACAGTATAATTGGTTGGGAAAGGGGCAGGC	1111778	1111929	1111979	1111927	-1	CH991544	MONBRDRAFT_22907	1110347	1113779	None	5791	1782	59698	No_constitutive_exon_found_in_species
TCCTCTCAATTCCCCCTGCCTCGTCCCACCTCACTTGGGTCAACAAACAGAT	1136561	1136728	1136511	1136563	1	CH991544	MONBRDRAFT_31218	1136133	1142453	None	5791	1782	59698	No_constitutive_exon_found_in_species
AAAACCTCACTGCGCTTGCTTTCCTGCTCGTTGAATCTGGGGTCGAATAGGA	1203326	1203458	1203508	1203456	-1	CH991544	MONBRDRAFT_5799	1202458	1204744	None	5791	1782	59698	No_constitutive_exon_found_in_species
CCCGCTGTAACGTTCACACAATGCATTTGAATCATCATGTTATGGGACAGGG	1233274	1233397	1233447	1233395	-1	CH991544	MONBRDRAFT_5807	1231571	1235396	None	5791	1782	59698	No_constitutive_exon_found_in_species
CGTGGCCCCTGCTCAATCGACACTGCTTCTTTCATGGGCGATGAGAATAGGC	1258048	1258129	1258179	1258127	-1	CH991544	MONBRDRAFT_22946	1255179	1260691	None	5791	1782	59698	No_constitutive_exon_found_in_species
ATCTCCTTTGCTGATTGGTGTGCGCGCTCATCAATGCACGGGCATGGCAGGT	1279492	1279693	1279442	1279494	1	CH991544	MONBRDRAFT_689	1277623	1280930	None	5791	1782	59698	No_constitutive_exon_found_in_species
TGTACAGAAACTCATGCTTGCCTTGTATTGCATGGGGGTGAGGAGAGCAGGT	1319406	1319477	1319527	1319475	-1	CH991544	MONBRDRAFT_22959	1317771	1320712	None	5791	1782	59698	No_constitutive_exon_found_in_species
CTGGGGCGCCAACCTCAGTGGCTGTGTGTGATGCCCATCTGGGTTGGTAGGA	1319205	1319284	1319334	1319282	-1	CH991544	MONBRDRAFT_22959	1317771	1320712	None	5791	1782	59698	No_constitutive_exon_found_in_species
ATGTCACGCCTGTGCACGGGGGCCATGCGGGGGATCTCGCGGGGGCATAGTA	1317771	1317927	1317977	1317925	-1	CH991544	MONBRDRAFT_22959	1317771	1320712	None	5791	1782	59698	No_constitutive_exon_found_in_species
CTGATTCATAAATGTTCACGTGTACATAGGTGCCGGCGGGAACGCGCAAGCC	1405293	1405400	1405450	1405398	-1	CH991544	MONBRDRAFT_14379	1403276	1406701	None	5791	1782	59698	No_constitutive_exon_found_in_species
CCCGCCCGCGATCGCCTTTGCTCATGCACGTGCACTTGCCTGGGTGGCAGAC	1403971	1404152	1404202	1404150	-1	CH991544	MONBRDRAFT_14379	1403276	1406701	None	5791	1782	59698	No_constitutive_exon_found_in_species
AACCTACAACGGGGAAACTTACTCACTTTTCCGCTTGTTGGGGAGCACAGGG	1454835	1454920	1454785	1454837	1	CH991544	MONBRDRAFT_31253	1451777	1455616	None	5791	1782	59698	No_constitutive_exon_found_in_species
GGTGGTCTTTGATGGTGGCCCTCGATGGTGACCCTTGCTTGGTGGGACAGCT	1462870	1462976	1463026	1462974	-1	CH991544	MONBRDRAFT_14650	1462870	1464162	None	5791	1782	59698	No_constitutive_exon_found_in_species
GTGGTGTCTCGTGGCTGCTTCCTCACCCCTCATCGGCTTGGGCAATGCAGCT	1481463	1481600	1481413	1481465	1	CH991544	MONBRDRAFT_14272	1479406	1481912	None	5791	1782	59698	No_constitutive_exon_found_in_species
GGCAGAGCTGGGACTGACTGGCTTGTTGCTGCTCTTCCCCTGGGGTGCAGGC	1495585	1495722	1495772	1495720	-1	CH991544	MONBRDRAFT_31262	1493862	1499778	None	5791	1782	59698	No_constitutive_exon_found_in_species
CGACCTTGCTCAAGCAAACCGTTGGGTTTGTTGTATAGGCGGGCGGAAAGGA	1494655	1494786	1494836	1494784	-1	CH991544	MONBRDRAFT_31262	1493862	1499778	None	5791	1782	59698	No_constitutive_exon_found_in_species
GTCAACTACGGCTTCAATCTCACAAGCACTGTGGGTCCGGGTGATGATAGAC	1493862	1494073	1494123	1494071	-1	CH991544	MONBRDRAFT_31262	1493862	1499778	None	5791	1782	59698	No_constitutive_exon_found_in_species
ATACCGTCTCTCCATGGAACCCCTGGTTCTCGCTGTGCTTGATCGGGCAGAG	1513912	1513981	1514031	1513979	-1	CH991544	MONBRDRAFT_23003	1509923	1514316	None	5791	1782	59698	No_constitutive_exon_found_in_species
GTTCTCCTCCTCCTCCTTCTTCCTTCAACGGCACCTTATTCCGGGAACAGGA	1511802	1511984	1512034	1511982	-1	CH991544	MONBRDRAFT_23003	1509923	1514316	None	5791	1782	59698	No_constitutive_exon_found_in_species
GATTGCACCAAGGGAATACGTCTCACGGTCGTGGAGGGTTGACATGATAGTG	1511566	1511672	1511722	1511670	-1	CH991544	MONBRDRAFT_23003	1509923	1514316	None	5791	1782	59698	No_constitutive_exon_found_in_species
CCCTGGCGCCGCTCACACCTCGGCGCTGATCCGCATCTCGGGCCGAATAGGC	1601107	1601171	1601221	1601169	-1	CH991544	MONBRDRAFT_35943	1597981	1601357	None	5791	1782	59698	No_constitutive_exon_found_in_species
GCTCACGCAAAATTTTTGGCTTTTTCAAAATGCCCGGGCGGTATGGACAGTA	1606016	1606955	1607005	1606953	-1	CH991544	MONBRDRAFT_31271	1606016	1609143	None	5791	1782	59698	No_constitutive_exon_found_in_species
GATCCTTTTTGCCCGTCTGGCACTCACCCGCTGCTATCGCAATGGGACAGTG	1676932	1677006	1676882	1676934	1	CH991544	MONBRDRAFT_23039	1676354	1679153	None	5791	1782	59698	No_constitutive_exon_found_in_species
TTTGTGGTGCTTAGCACTGCCTCGTTCTCACGTGCTCTTCTTGGGGGTAGAC	1677999	1678050	1677949	1678001	1	CH991544	MONBRDRAFT_23039	1676354	1679153	None	5791	1782	59698	No_constitutive_exon_found_in_species
TTTTTTTTTTAAAAAATCTTCACCGCCTAAATTGTTCATTGGGCTGGCAGTG	1682134	1682221	1682084	1682136	1	CH991544	MONBRDRAFT_23041	1681778	1683633	None	5791	1782	59698	No_constitutive_exon_found_in_species
AGGTGGTTTGTACTCATGGTTGTTGAACTGTCACCTTCGTTGGGGTGCAGCT	1710081	1710270	1710031	1710083	1	CH991544	MONBRDRAFT_23046	1709225	1716736	None	5791	1782	59698	No_constitutive_exon_found_in_species
CGGATCTTCACGGTGGTGTATCATCAGCCATGGCAAACTCGGGTATGCAGCC	1734364	1735118	1734314	1734366	1	CH991544	MONBRDRAFT_23052	1730318	1740624	None	5791	1782	59698	No_constitutive_exon_found_in_species
GCTTGATCGCATTCGCCTCACACGGCTAACATGGTCATGGGAACGAGCAGAT	1736816	1736931	1736766	1736818	1	CH991544	MONBRDRAFT_23052	1730318	1740624	None	5791	1782	59698	No_constitutive_exon_found_in_species
TGACGGTGCCAAAAACAAAATGGATGCATCCACTTGAATCGGGGGAACAGGT	1752509	1752679	1752729	1752677	-1	CH991544	MONBRDRAFT_14293	1751192	1753809	None	5791	1782	59698	No_constitutive_exon_found_in_species
GGGGCCAAACGGCTCATCTGGTGTCTTTGGCGGCTCATGTGGGGTGGTAGGA	1785602	1785728	1785778	1785726	-1	CH991544	MONBRDRAFT_31292	1783804	1788170	None	5791	1782	59698	No_constitutive_exon_found_in_species
CCCCACTTCCCCGCCTGCTGACTCTGCCATTCTCGTCTCGCCGGGGACAGAT	1794208	1794255	1794158	1794210	1	CH991544	MONBRDRAFT_35969	1792887	1796521	None	5791	1782	59698	No_constitutive_exon_found_in_species
ATTACACAGACCTGATTAACGCCCAACTTTCGATTGCTGGCGGGTAGTAGGA	1807585	1807791	1807841	1807789	-1	CH991544	MONBRDRAFT_31295	1804729	1810925	None	5791	1782	59698	No_constitutive_exon_found_in_species
TGCACATGCCTTGCTCCTTCCATCCATGTCATGCGGGGCAATGACAACAGGT	1849649	1849937	1849987	1849935	-1	CH991544	MONBRDRAFT_23079	1849099	1851078	None	5791	1782	59698	No_constitutive_exon_found_in_species
TTGCACGCTGCGCTAAAATAAAACGACGCCCATCATTTATCCGGGGATAGAT	1870560	1870938	1870988	1870936	-1	CH991544	MONBRDRAFT_23083	1866325	1872414	None	5791	1782	59698	No_constitutive_exon_found_in_species
CTCATTGAGTTGTGCTTGACTTTGCCTTGACCGACTTGCCGGGCTGATAGGA	1889030	1889137	1889187	1889135	-1	CH991544	MONBRDRAFT_31304	1888660	1890087	None	5791	1782	59698	No_constitutive_exon_found_in_species
GATTGTCACTTCACGAACATGGTGCACCCTGGCGCCCTCGGGCGCAATAGAT	1920047	1920133	1919997	1920049	1	CH991544	MONBRDRAFT_31309	1919323	1920904	None	5791	1782	59698	No_constitutive_exon_found_in_species
CAACACCTTCCGTCGTCACGCAGCCGGTCCCGCTGGTATGGGCGCGGGAGCT	1929747	1930613	1930663	1930611	-1	CH991544	MONBRDRAFT_17728	1928594	1930899	None	5791	1782	59698	No_constitutive_exon_found_in_species
GTGCACCATGACTTGGTTGCGTGCGTGCAATTCTGGCTGAGGGAGGTTAGGC	1957627	1957789	1957577	1957629	1	CH991544	MONBRDRAFT_31318	1956931	1959360	None	5791	1782	59698	No_constitutive_exon_found_in_species
CCCCTTGCGACAAGCGGCTCGGGCTCATTTTTCGGCGGAAACGGGCGCAGAA	1972234	1972594	1972644	1972592	-1	CH991544	MONBRDRAFT_17740	1971768	1973613	None	5791	1782	59698	No_constitutive_exon_found_in_species
GCGCATTTTTATCATTTTGCATGTCTTTGCTCTTGCAACGGAATGGGTAGAC	1980587	1980668	1980718	1980666	-1	CH991544	MONBRDRAFT_23117	1980170	1984699	None	5791	1782	59698	No_constitutive_exon_found_in_species
TGTCAATTCTTTGCTTGCCCTATCTTTGCACGTTGGCTGGGTTGGAGTAGGT	1992183	1992382	1992432	1992380	-1	CH991544	MONBRDRAFT_17747	1990708	1993416	None	5791	1782	59698	No_constitutive_exon_found_in_species
TGGGCCGCCTGCTCAGGTACGCCACCCTCTCCCATGTCTGGGTGGAAAAGTC	2012879	2012946	2012829	2012881	1	CH991544	MONBRDRAFT_23123	2011771	2013302	None	5791	1782	59698	No_constitutive_exon_found_in_species
CGTTCAGCTCATGATGCTTCGGCTTGTATTCGCACATGACGGGCGTGCAGAT	2054660	2054742	2054792	2054740	-1	CH991544	MONBRDRAFT_23132	2052718	2055742	None	5791	1782	59698	No_constitutive_exon_found_in_species
GCATCGCGCATCTAATCTGAAATTTATGCATGTATCGAATGCGGGAATAGTC	2063118	2063200	2063068	2063120	1	CH991544	MONBRDRAFT_23135	2062872	2064411	None	5791	1782	59698	No_constitutive_exon_found_in_species
GCTCATGCGTATTCTGGTCTGATTTGGTTGGGTTGGACGGGAACGCACAGCG	2063801	2063931	2063751	2063803	1	CH991544	MONBRDRAFT_23135	2062872	2064411	None	5791	1782	59698	No_constitutive_exon_found_in_species
ATGGCATGCTGTGCGATCTCTGTTGGTGCTTGTGCGTCCCGTGGGAGTAGAA	2073982	2074072	2074122	2074070	-1	CH991544	MONBRDRAFT_17752	2072618	2075369	None	5791	1782	59698	No_constitutive_exon_found_in_species
TGCTTGTCATGAGCCCAGAATGCAACTGACATGTACATTGTGGGCAACAGGT	2098156	2099090	2098106	2098158	1	CH991544	MONBRDRAFT_31331	2096867	2101417	None	5791	1782	59698	No_constitutive_exon_found_in_species
AAAATGCCGACATCCAATGTCATTTGCCATCACGTTTGATGGGAAAACAGGC	2130881	2130994	2131044	2130992	-1	CH991544	MONBRDRAFT_23152	2127719	2132181	None	5791	1782	59698	No_constitutive_exon_found_in_species
ACTGACACATGGACGGGTGAATGTGATGTTGTGATAATGTGGGCGTACAGGT	2127719	2127964	2128014	2127962	-1	CH991544	MONBRDRAFT_23152	2127719	2132181	None	5791	1782	59698	No_constitutive_exon_found_in_species
TCCCCGCCATCTTGTGTTTGTTTGGTATTGCCGCAAACAAAAGGGATAAGAA	2137264	2137332	2137382	2137330	-1	CH991544	MONBRDRAFT_23154	2136500	2138173	None	5791	1782	59698	No_constitutive_exon_found_in_species
GTTTCTGGCGCGCGCGCTCGCGCGCGTGTGTGTGTGTGTGTGGGATGCAGAA	2141070	2141186	2141236	2141184	-1	CH991544	MONBRDRAFT_19778	2140809	2142626	None	5791	1782	59698	No_constitutive_exon_found_in_species
TACTTCAGCTGATTGCAGCTTGCTCACCTTGGGCGGCCATGGGTTGATAGCG	2158794	2158913	2158744	2158796	1	CH991544	MONBRDRAFT_23161	2157067	2160131	None	5791	1782	59698	No_constitutive_exon_found_in_species
TTGCTGGGTGATTGTTTTCTTATCTGGTTCTTGGCATGTGCGTGGGACAGCC	2197516	2197650	2197466	2197518	1	CH991544	MONBRDRAFT_17791	2195805	2199552	None	5791	1782	59698	No_constitutive_exon_found_in_species
TTGTGGGTGCAGCGTCATTCAGTCGCAGCAGCTCATGCTCGGGGGTTCAGCA	2224732	2224843	2224893	2224841	-1	CH991544	MONBRDRAFT_31349	2223889	2225313	None	5791	1782	59698	No_constitutive_exon_found_in_species
ACCTGATATGCGTCAATGTTGCTGGCGTGGTCTTGCTTTCGGGGTTACAGAA	2238953	2239052	2238903	2238955	1	CH991544	MONBRDRAFT_14340	2238160	2239052	None	5791	1782	59698	No_constitutive_exon_found_in_species
ATGTTCTTGTGCTTGCGGTCGTGTATCTTACTCTCTTGACGGGGAATCAGGT	2240672	2240978	2241028	2240976	-1	CH991544	MONBRDRAFT_17802	2239153	2245210	None	5791	1782	59698	No_constitutive_exon_found_in_species
TTTGGCGCCTCGGCGTCCTGATCTGGCTCCTTGATGCCCCGGCTGGGTAGGC	2274028	2274119	2274169	2274117	-1	CH991544	MONBRDRAFT_23191	2270310	2275217	None	5791	1782	59698	No_constitutive_exon_found_in_species
CTAGCAAACTCCCCTCGTACCGCGGCTCCGCCTCGCGTCGGGATGCGCAGAC	2287066	2287666	2287016	2287068	1	CH991544	MONBRDRAFT_23193	2278032	2287666	None	5791	1782	59698	No_constitutive_exon_found_in_species
GCCTCGTTGTCCTTGCCTTATGAGCTGTGTGTTCATGCCGGGGCTAACAGGC	2293901	2294076	2293851	2293903	1	CH991544	MONBRDRAFT_23194	2288522	2295279	None	5791	1782	59698	No_constitutive_exon_found_in_species
ATGGCGTGTCGCCAAGAAGATCTCACAGACCAATCGTGCCACTGGGACAGGG	2294216	2294565	2294166	2294218	1	CH991544	MONBRDRAFT_23194	2288522	2295279	None	5791	1782	59698	No_constitutive_exon_found_in_species
TCGAAACCTCGATACGCTAATGCTTCTTGCTCGGTTGAATATGGGGGCAGAC	2294921	2294968	2294871	2294923	1	CH991544	MONBRDRAFT_23194	2288522	2295279	None	5791	1782	59698	No_constitutive_exon_found_in_species
GAGAGGCTTTTGGTCGCATGCTCATGTCACTTTGAGTGTGTGGGAGATAGGC	2295045	2295102	2294995	2295047	1	CH991544	MONBRDRAFT_23194	2288522	2295279	None	5791	1782	59698	No_constitutive_exon_found_in_species
ATGCCATCTCACGCATGCCTGCACCTCAAATGCGATCCGGGGTACAACAGCG	2330827	2330906	2330777	2330829	1	CH991544	MONBRDRAFT_31356	2330630	2336192	None	5791	1782	59698	No_constitutive_exon_found_in_species
GGTCTCGCTGTTGCCCTTCTTCACTGGCTTACTTTTGTGTGGGAGTCCAGCT	2333655	2333768	2333605	2333657	1	CH991544	MONBRDRAFT_31356	2330630	2336192	None	5791	1782	59698	No_constitutive_exon_found_in_species
GTCTTGATGCATTGTGTTCTTGTTCTCACACCTGTTGCACGTGGGATTAGCT	2345801	2345842	2345751	2345803	1	CH991544	MONBRDRAFT_23205	2342958	2346127	None	5791	1782	59698	No_constitutive_exon_found_in_species
TGCGCGGGCGGAGGCGTTGAGGTGTGATGCGTTGTGGCGGGAAAGAAAAGTG	2369295	2369619	2369669	2369617	-1	CH991544	MONBRDRAFT_23209	2367871	2369863	None	5791	1782	59698	No_constitutive_exon_found_in_species
CGTGGTTGTGGAACAGCCTCACATGCCTGTGGATGGAATGTGGGGTGTAGCT	2401813	2401969	2401763	2401815	1	CH991544	MONBRDRAFT_31365	2397236	2403777	None	5791	1782	59698	No_constitutive_exon_found_in_species
GTTATGCTTGCATGGACTGGTGACTCTCCGGGAACCAATGGGACCAATAGGT	2410406	2410527	2410577	2410525	-1	CH991544	MONBRDRAFT_31366	2407652	2410884	None	5791	1782	59698	No_constitutive_exon_found_in_species
GGGCTCGACTTGCTTTTGGCTCACCTTTTCGCATTGCCTGGGATGTGTAGCA	2427334	2427419	2427284	2427336	1	CH991544	MONBRDRAFT_31368	2423707	2427986	None	5791	1782	59698	No_constitutive_exon_found_in_species
GGCTCAAATCTTGGCTCACCGTCGTTGCTGTGTGCTTGGGGTACAAGTAGAA	2483543	2483654	2483493	2483545	1	CH991544	MONBRDRAFT_36052	2483230	2485205	None	5791	1782	59698	No_constitutive_exon_found_in_species
TATTTGGTTTTGCTATTTGGTCTGAGTGCTCACCTCGGGGGGTGGACTAGGC	2490051	2490304	2490354	2490302	-1	CH991544	MONBRDRAFT_31374	2485422	2496706	None	5791	1782	59698	No_constitutive_exon_found_in_species
CTCAAATATTGTCTTTTCCTGGTGTGGCGCCGATTGTGGATGCGGGATAGCT	2487887	2488527	2488577	2488525	-1	CH991544	MONBRDRAFT_31374	2485422	2496706	None	5791	1782	59698	No_constitutive_exon_found_in_species
CTCTTGTCACGCTCTCATTTTTTGTTCATTCTGCACGGGCGTACAGCAAGGG	2533847	2534401	2533797	2533849	1	CH991544	MONBRDRAFT_17829	2532240	2534778	None	5791	1782	59698	No_constitutive_exon_found_in_species
CACCTGATCTCTAACGGCCCCGGGTTTATACTGTGTCGTTTTGGGAACAGGC	2557549	2557749	2557499	2557551	1	CH991544	MONBRDRAFT_14402	2557291	2559446	None	5791	1782	59698	No_constitutive_exon_found_in_species
CGGGCCTCGATCCTGCTGATTGCCACGAGCTTACTTGTCGGCGGGCATAGGC	2559271	2559446	2559221	2559273	1	CH991544	MONBRDRAFT_14402	2557291	2559446	None	5791	1782	59698	No_constitutive_exon_found_in_species
CCGTGCTCGTTTGGCCTGATGTGTCCTGCGCGGCTCGTGGCGCGGGACAGGA	34197	34306	34147	34199	1	CH991545	MONBRDRAFT_23260	33725	35359	None	5791	1782	59698	No_constitutive_exon_found_in_species
AATATCACCCCACCAACCAGCTGTCGTCAGCCTCGTATCGCGGGAAACAGGC	57554	57663	57713	57661	-1	CH991545	MONBRDRAFT_31388	55507	57993	None	5791	1782	59698	No_constitutive_exon_found_in_species
GGTTTCCTTTGCAGATGATGACGTAACTCGACACGAGGCGACTGGGAAAGGC	81061	81180	81230	81178	-1	CH991545	MONBRDRAFT_23271	80146	81660	None	5791	1782	59698	No_constitutive_exon_found_in_species
CACCACATAGACATGCAGGGTTGATGCAAACATGATGCTGGGCTGCAAAGGT	153530	153622	153480	153532	1	CH991545	MONBRDRAFT_31400	153254	157364	None	5791	1782	59698	No_constitutive_exon_found_in_species
CTGGTTGATGATTCACAGCGCTTCTACGTTTGTTCTGGGCAACGGTGTAGTC	192495	192599	192649	192597	-1	CH991545	MONBRDRAFT_23295	190826	192721	None	5791	1782	59698	No_constitutive_exon_found_in_species
TGTCCGCCATGGTCCGTTTCCCGTGTCAAAACACTGTTGCTTGCAGGGAGTG	214283	214343	214233	214285	1	CH991545	MONBRDRAFT_15409	213142	215180	None	5791	1782	59698	No_constitutive_exon_found_in_species
GCCCCCTATGCCTCCCTCGCTCCCTCTCTTCTTTTCGACCATGGGACTAGGC	220739	220784	220689	220741	1	CH991545	MONBRDRAFT_1727	220449	221827	None	5791	1782	59698	No_constitutive_exon_found_in_species
ATGCGTCCGCTCCTTTGACCGCACCCCAACATCACATAACATTGGGACAGCA	230081	230150	230200	230148	-1	CH991545	MONBRDRAFT_31409	227828	230500	None	5791	1782	59698	No_constitutive_exon_found_in_species
CAAGTCTCATGATATTTTTTTTTTTTTGGACCGCCACATGAGGGTTGCAGAA	239296	239514	239564	239512	-1	CH991545	MONBRDRAFT_17874	237883	240090	None	5791	1782	59698	No_constitutive_exon_found_in_species
GCGTTTATCCACCGTGATGTGGTCCCTGCTCATCAACGCCGCGCGGGTAGGC	238303	238447	238497	238445	-1	CH991545	MONBRDRAFT_17874	237883	240090	None	5791	1782	59698	No_constitutive_exon_found_in_species
AGCATGCGCTTACATACCACGTACCTTTGCTGGTACCGCAATCGGGGTAGCA	256539	256649	256699	256647	-1	CH991545	MONBRDRAFT_36091	255120	256939	None	5791	1782	59698	No_constitutive_exon_found_in_species
CATCCATCGACTGCACCTCACCTCATTCGTACTGGCGCTGGGGTGGCCAGAC	285026	285209	284976	285028	1	CH991545	MONBRDRAFT_14898	284618	285456	None	5791	1782	59698	No_constitutive_exon_found_in_species
TTTTGTCTCTCTTTCGATTTTTGGGTTTCCTTCGACGGGATGGAGAACAGCT	311040	311169	311219	311167	-1	CH991545	MONBRDRAFT_36101	310654	314684	None	5791	1782	59698	No_constitutive_exon_found_in_species
CCCACGCTAATTGCATGTTTTTCTATATCTTCGCGGTGGCGATGGGCTAGGT	335870	335937	335820	335872	1	CH991545	MONBRDRAFT_23338	335415	338578	None	5791	1782	59698	No_constitutive_exon_found_in_species
CCGTATCGCACTCACATGCACTGGGCTGCTCACTCTGATCATGGGGACAGTG	392626	392970	393020	392968	-1	CH991545	MONBRDRAFT_17908	392626	393453	None	5791	1782	59698	No_constitutive_exon_found_in_species
TTTTTGCGACCGTCCATGTTGTCGTGTGTTTCCTTCCGGGCAATAAACAGGA	416241	416297	416191	416243	1	CH991545	MONBRDRAFT_15015	413781	427109	None	5791	1782	59698	No_constitutive_exon_found_in_species
TCTTCTTTCTTTTCAAACGCACGCCTTGGTTCGCACGGGGGCGGCGGCAGCT	416984	417132	416934	416986	1	CH991545	MONBRDRAFT_15015	413781	427109	None	5791	1782	59698	No_constitutive_exon_found_in_species
GTCTGATGCTGCCTTGGTCCGCTGCTCGTGCGCAGTACTTGCCGGGCGAGGA	426236	426557	426186	426238	1	CH991545	MONBRDRAFT_15015	413781	427109	None	5791	1782	59698	No_constitutive_exon_found_in_species
CGTCGTTGCTCACTTTCCGCTTGAACTTCCTTGCTTTGCGGGATCAATAGAT	478448	478513	478398	478450	1	CH991545	MONBRDRAFT_17929	478124	479460	None	5791	1782	59698	No_constitutive_exon_found_in_species
GTTTTGGCTCAAGCGCACACGCGGAAACTTACGTTGGCTTGTGGGTGCAGGT	498671	498727	498777	498725	-1	CH991545	MONBRDRAFT_31450	496312	499474	None	5791	1782	59698	No_constitutive_exon_found_in_species
GCAGAGCGCGACAAGACGCGACAGGGGCGGCGGTTCGGGTGACGTGCAAGGT	522626	522737	522576	522628	1	CH991545	MONBRDRAFT_23390	521460	524393	None	5791	1782	59698	No_constitutive_exon_found_in_species
CAACAAAGAGCGGCTCACTTCAACTTTGACTCATGTATGGGGGCATGCAGGA	538764	539099	539149	539097	-1	CH991545	MONBRDRAFT_14958	538764	539822	None	5791	1782	59698	No_constitutive_exon_found_in_species
GAGTCAGCAGAAGCTGGTACCTAAGAAACATGTGGCATGTGTGGGTATAGTG	553059	553148	553198	553146	-1	CH991545	MONBRDRAFT_23400	550919	555190	None	5791	1782	59698	No_constitutive_exon_found_in_species
TCAGGTGTGTGCGCGGAACAGCATGTCTTACGCGTGTTTTGTTGGGGTAGCT	551847	551893	551943	551891	-1	CH991545	MONBRDRAFT_23400	550919	555190	None	5791	1782	59698	No_constitutive_exon_found_in_species
GCATGAACTCACAGTGCCGTTTTGTGCCTGTGCCTTTTGTGGGGCTGCAGAT	561315	561419	561469	561417	-1	CH991545	MONBRDRAFT_31460	560536	563639	None	5791	1782	59698	No_constitutive_exon_found_in_species
CTCTACCATGTTCAAATGTGTCCTTGTGGCGTTATATCCGGGGCTGGCAGGT	589900	589938	589988	589936	-1	CH991545	MONBRDRAFT_23410	585133	591664	None	5791	1782	59698	No_constitutive_exon_found_in_species
GACCGACTGACGCAACTCAAATTCATTTTGTCCTTTACGGGGTGTGACAGGT	597511	597574	597461	597513	1	CH991545	MONBRDRAFT_31461	592664	601361	None	5791	1782	59698	No_constitutive_exon_found_in_species
GGGTCTTTCAATCTTTGGGCATGCCTTGTTCTTGATGCTTGGGCCGACAGAC	598549	598767	598499	598551	1	CH991545	MONBRDRAFT_31461	592664	601361	None	5791	1782	59698	No_constitutive_exon_found_in_species
TCGTGCAGAGCCACGCTAATCCTGACGCTCCAAATGATTCTGGGGTGCAGGT	605960	606217	605910	605962	1	CH991545	MONBRDRAFT_3327	605750	606217	None	5791	1782	59698	No_constitutive_exon_found_in_species
CGGACCTGCATGGCGCGCTCACCCACACTTGCGTTGGGCAAATCAAATAGAT	610875	611464	611514	611462	-1	CH991545	MONBRDRAFT_31463	608800	612640	None	5791	1782	59698	No_constitutive_exon_found_in_species
GATATCGCCGTCTTTCGTCGTGTTGGGTGACTTCGTGGGGCGATTAGGAGGA	614533	614632	614483	614535	1	CH991545	MONBRDRAFT_17952	613017	615862	None	5791	1782	59698	No_constitutive_exon_found_in_species
TGCCCTCGAGGCCCTCACCCATGCCATGGGTGTTTTCTGGCGACGGGCAGGC	614966	615194	614916	614968	1	CH991545	MONBRDRAFT_17952	613017	615862	None	5791	1782	59698	No_constitutive_exon_found_in_species
AATGATCTTCTGCTTTTTTTATTTTATTTTTTGTGCGGGATGGGGTGTAGCA	667840	667904	667954	667902	-1	CH991545	MONBRDRAFT_23427	665574	671402	None	5791	1782	59698	No_constitutive_exon_found_in_species
GTAGAGACCTTCCGCACCTGAAAGATTTCAACACGGCTTCACGGGCATAGTT	696218	696333	696383	696331	-1	CH991545	MONBRDRAFT_31470	695066	698128	None	5791	1782	59698	No_constitutive_exon_found_in_species
CAACTAATCTGATGGCTTGCCTGCATGATCTTGTCATTCCGCTGGGGCAGGC	705469	705547	705419	705471	1	CH991545	MONBRDRAFT_31471	700068	707616	None	5791	1782	59698	No_constitutive_exon_found_in_species
CTGGAGGAGGAACGCATCGATTTCATTCGCCGACGTTTTTGGGAATACAGCA	759647	759683	759733	759681	-1	CH991545	MONBRDRAFT_23448	759647	761630	None	5791	1782	59698	No_constitutive_exon_found_in_species
TCTTGCGGCTCCATCTGATGAACGTGACGCTCTTGTCATGGGGCGTGCAGGT	778566	778809	778516	778568	1	CH991545	MONBRDRAFT_6308	778170	778809	None	5791	1782	59698	No_constitutive_exon_found_in_species
TGAAGATCAACCCGATTCTAGCAGATCTAACTTTCTGCTGGGTGGAACAGGG	856543	856671	856493	856545	1	CH991545	MONBRDRAFT_15006	856423	857167	None	5791	1782	59698	No_constitutive_exon_found_in_species
TTTTGAACACATTGCACACACACACGCGCGCGTTTGTTGCGGCCGGGCAGCC	861028	861110	860978	861030	1	CH991545	MONBRDRAFT_31491	860222	864915	None	5791	1782	59698	No_constitutive_exon_found_in_species
GGCTTCAATGAGACCATGGACTTGTCGGGTGTGATCGGGTGCAACAACAGCC	881771	881875	881925	881873	-1	CH991545	MONBRDRAFT_2156	881150	882269	None	5791	1782	59698	No_constitutive_exon_found_in_species
CTCGACACATTCTTCTCATTCGCGTTTGGCTGGCTAATACGGGTGACCAGAT	885646	885757	885596	885648	1	CH991545	MONBRDRAFT_31493	882870	886189	None	5791	1782	59698	No_constitutive_exon_found_in_species
TCACACCCGCTCTCTGTCCCGGTAACTGGCGTGTGCGTTGGGGCAACCAGGT	986469	986585	986635	986583	-1	CH991545	MONBRDRAFT_36175	982801	989186	None	5791	1782	59698	No_constitutive_exon_found_in_species
TCAATTCATATGCTCACATGCTGTTGGGGTCTTTTGCTTTGGGTGCATAGCG	984477	984978	985028	984976	-1	CH991545	MONBRDRAFT_36175	982801	989186	None	5791	1782	59698	No_constitutive_exon_found_in_species
TGATGGTTTTACCAACCACATCTTCCGCGGATAGGTGGCTTGCGCGGGAGAT	1017889	1017936	1017986	1017934	-1	CH991545	MONBRDRAFT_20001	1015980	1020122	None	5791	1782	59698	No_constitutive_exon_found_in_species
GGCGATCTCCTGGTGCGTGCTTGGCCATCTTTTTCTGCTGGGCACGGCAGGA	1023470	1024298	1024348	1024296	-1	CH991545	MONBRDRAFT_23495	1020478	1025210	None	5791	1782	59698	No_constitutive_exon_found_in_species
ACGTTGCATCACTCCTCATGGCTTGACATACATTAGTCTCTGGGGGCCAGCT	1044480	1044577	1044430	1044482	1	CH991545	MONBRDRAFT_6354	1042969	1044996	None	5791	1782	59698	No_constitutive_exon_found_in_species
TGCCTCTTGCGGCCCTCCACAAACTCACACGCTGGGTTGGGGCGTGGCAGAG	1114860	1114941	1114991	1114939	-1	CH991545	MONBRDRAFT_31509	1109854	1115960	None	5791	1782	59698	No_constitutive_exon_found_in_species
GACCGTGTCTGTCACTCATCCCAATGTGTGCACATGGCTTGGTGGGGTAGTC	1112994	1113132	1113182	1113130	-1	CH991545	MONBRDRAFT_31509	1109854	1115960	None	5791	1782	59698	No_constitutive_exon_found_in_species
GCCTATTCATCGATCCATCGTCGTTGGCGCGTCCATTGCTGGGCGTGTAGCA	1142810	1142883	1142760	1142812	1	CH991545	MONBRDRAFT_36191	1137180	1143315	None	5791	1782	59698	No_constitutive_exon_found_in_species
GCGTTAACATCTTGCATCCACTCATCACGATTTACCTGGTGGGACTGCAGAT	1169118	1169542	1169068	1169120	1	CH991545	MONBRDRAFT_23531	1164860	1170267	None	5791	1782	59698	No_constitutive_exon_found_in_species
CGGCAGTTCTCATCGTGTGTCGACTCGTGGTGCTTTTGGGGGGGTGCCAGGC	1191519	1191760	1191810	1191758	-1	CH991545	MONBRDRAFT_6388	1191303	1192381	None	5791	1782	59698	No_constitutive_exon_found_in_species
GATACAATGGCTCACTGTGTTTTGCTCACTGGCCACTGACGCGGGCACAGAC	1209813	1210046	1210096	1210044	-1	CH991545	MONBRDRAFT_15084	1209813	1211720	None	5791	1782	59698	No_constitutive_exon_found_in_species
TTATGACTTACCCACCTTTTTCGTAGACCAAAGACTTTTTCGTGGGTGAGGG	1222752	1222916	1222702	1222754	1	CH991545	MONBRDRAFT_15285	1220387	1223892	None	5791	1782	59698	No_constitutive_exon_found_in_species
CCGCTGCCCAGTCTGTTGTATTTCTAACCCTGTGTCGCGACGGGACATAGGA	1223712	1223892	1223662	1223714	1	CH991545	MONBRDRAFT_15285	1220387	1223892	None	5791	1782	59698	No_constitutive_exon_found_in_species
TTCCTAGGTATCCTGTGCGTGCTCTGGCTTATTCGGCCTCGGGTGACCAGGT	1231999	1232111	1232161	1232109	-1	CH991545	MONBRDRAFT_23545	1229285	1233438	None	5791	1782	59698	No_constitutive_exon_found_in_species
GCTGGTTTCAATCTCGCGTACGGCTGACCCTGTGTTGTCTCGTGGGGCAGCG	1242248	1242333	1242383	1242331	-1	CH991545	MONBRDRAFT_31524	1240387	1242998	None	5791	1782	59698	No_constitutive_exon_found_in_species
CCTTTGCGCCGCCATGCCTCACATTGCGGCGTCCTGGTGCTGGGTAACAGGC	1291431	1291534	1291381	1291433	1	CH991545	MONBRDRAFT_20053	1290447	1294841	None	5791	1782	59698	No_constitutive_exon_found_in_species
TCGCTTGGCATGGCAATGCCACCGCACCACTCAACTCTGGGTGGGGTTAGGT	1308950	1309028	1309078	1309026	-1	CH991545	MONBRDRAFT_31533	1307975	1311519	None	5791	1782	59698	No_constitutive_exon_found_in_species
GTCTCCCAACCCGACTCGACTCATCACACTTGCTGGGCTGGGCCGAGTAGAT	1339560	1339712	1339762	1339710	-1	CH991545	MONBRDRAFT_31538	1336698	1343728	None	5791	1782	59698	No_constitutive_exon_found_in_species
TTTGCTTTCCTGTTCTGGCTCGCTCAACTCGCCGTGACATACGTGGGCAGGT	1374550	1374649	1374699	1374647	-1	CH991545	MONBRDRAFT_31543	1372840	1375801	None	5791	1782	59698	No_constitutive_exon_found_in_species
TTCTTCGCTCGCCGATTGTGGCTGTTTTGGGTCACGTCGACACGGGCAAGGT	1391474	1391542	1391592	1391540	-1	CH991545	MONBRDRAFT_31545	1388564	1391709	None	5791	1782	59698	No_constitutive_exon_found_in_species
GGACATTACCATCTTTCTGCCTCGCGCTCACCCCTCGGTCGTGGGTGTAGGG	1408341	1408554	1408604	1408552	-1	CH991545	MONBRDRAFT_36228	1402237	1409149	None	5791	1782	59698	No_constitutive_exon_found_in_species
TGTACTTGCCTTTCCCTGCTAAGCATACCATGTTTTGGGTGGACGTGTAGAT	1403121	1403189	1403239	1403187	-1	CH991545	MONBRDRAFT_36228	1402237	1409149	None	5791	1782	59698	No_constitutive_exon_found_in_species
TTTCGCTGACTCTACTTTTTTCTTTTTTTTTCCTGTTGGTGGGCGAGTAGCA	1446845	1446958	1446795	1446847	1	CH991545	MONBRDRAFT_31552	1446502	1447859	None	5791	1782	59698	No_constitutive_exon_found_in_species
TACAGCATGCCCTGTTTTATCAATGCCCCATCTCACAGGCAGGGTCATAGGA	1500471	1500551	1500601	1500549	-1	CH991545	MONBRDRAFT_15149	1488919	1500660	None	5791	1782	59698	No_constitutive_exon_found_in_species
CTCTGCGTTTGATCATGAGGGTCGATTCATGCCGCGTACTGGGTGACTAGGC	1506679	1506727	1506629	1506681	1	CH991545	MONBRDRAFT_31555	1506142	1508887	None	5791	1782	59698	No_constitutive_exon_found_in_species
CGTTCACACCTGACCTTTCTCTTCTCTGCTCTCGTGGCCTGGGCGCACAGCA	1539082	1539470	1539032	1539084	1	CH991545	MONBRDRAFT_20098	1537279	1540228	None	5791	1782	59698	No_constitutive_exon_found_in_species
GCATCGGCGCATTCACTCTCTTTCTTCCATCATACTTGAACGGGCGGCAGTG	1568384	1568481	1568334	1568386	1	CH991545	MONBRDRAFT_31562	1564624	1571652	None	5791	1782	59698	No_constitutive_exon_found_in_species
GCAAAGCTCTCTTGCAACGACGTACTCACCTTCTCTCGTTGGGTGATTAGAC	1592740	1592851	1592690	1592742	1	CH991545	MONBRDRAFT_23622	1588252	1594136	None	5791	1782	59698	No_constitutive_exon_found_in_species
AAACCTGCCCATCCTGCCTCACCCGTGTCACTGCCATTGGCTGGGAGTAGAG	1630320	1630476	1630270	1630322	1	CH991545	MONBRDRAFT_18115	1629305	1631708	None	5791	1782	59698	No_constitutive_exon_found_in_species
TTTCTTATGTTTTGTTTTGTTTTGTTCTTTGGGTTCTTTGGGGTGGACAGGC	1630621	1630736	1630571	1630623	1	CH991545	MONBRDRAFT_18115	1629305	1631708	None	5791	1782	59698	No_constitutive_exon_found_in_species
ATCTCACTCCGACGCTGCTTCATCCCCCCCTTGCTGTGGGGCATGGATAGAC	1646973	1647183	1647233	1647181	-1	CH991545	MONBRDRAFT_23637	1643681	1647863	None	5791	1782	59698	No_constitutive_exon_found_in_species
CTGGTTGGTTCACCGGCATGGTTGTGAAAGCCATGACCAAATGGGAAAAGGA	1660261	1660306	1660356	1660304	-1	CH991545	MONBRDRAFT_23641	1655047	1662230	None	5791	1782	59698	No_constitutive_exon_found_in_species
TGTCGGGGTGCGGGGTGGCCCGTGGTACTGACGGTGTTTGGGTGTGGCAGGT	1690014	1690606	1689964	1690016	1	CH991545	MONBRDRAFT_36252	1689418	1691857	None	5791	1782	59698	No_constitutive_exon_found_in_species
CTCGAGTACTACGGCAAGGCGTTGAAGATCCGTTGGCGACGCTGGGCGAGGC	1691550	1691857	1691500	1691552	1	CH991545	MONBRDRAFT_36252	1689418	1691857	None	5791	1782	59698	No_constitutive_exon_found_in_species
TGTACGAGCTCACCTGGCCTGCTTCTCAACTTGTGTTCATGTGGGAGTAGCT	1815716	1815857	1815666	1815718	1	CH991545	MONBRDRAFT_15186	1815107	1815857	None	5791	1782	59698	No_constitutive_exon_found_in_species
CTCTTCATTTTCTTTGTTTGCTGTCGGTCTTCTGAATGTCGGGCCAATAGAG	1832035	1832115	1832165	1832113	-1	CH991545	MONBRDRAFT_15305	1828532	1832314	None	5791	1782	59698	No_constitutive_exon_found_in_species
GCTCGGACCAGTGTCTAACCATGGTTGGAATCTCGGGGTTGTGGGCGCAGGG	1837168	1837252	1837302	1837250	-1	CH991545	MONBRDRAFT_31582	1836532	1839381	None	5791	1782	59698	No_constitutive_exon_found_in_species
CACAGCTCATCGCCCATGGCGGGCATGTGACCAAATTGGGATGGACGTAGGC	1860570	1860711	1860761	1860709	-1	CH991545	MONBRDRAFT_15312	1859151	1860880	None	5791	1782	59698	No_constitutive_exon_found_in_species
GCCGATGCTGAGCCAGCTATAACCTGACAGCTATGTTTGGGGGAGTGTAGAG	1891256	1891338	1891206	1891258	1	CH991545	MONBRDRAFT_23696	1889463	1891500	None	5791	1782	59698	No_constitutive_exon_found_in_species
CTGTGGCCATGCTCATTTTGCCCATCTAACTTGATTGCTGATGGGATCAGCT	2007525	2007606	2007475	2007527	1	CH991545	MONBRDRAFT_15000	2005138	2008149	None	5791	1782	59698	No_constitutive_exon_found_in_species
CGTGCATTGAATAATATTCGGCCTCCTTACGCGAATCTGTATGGGTGCAGTG	2035517	2035600	2035650	2035598	-1	CH991545	MONBRDRAFT_23731	2034575	2038600	None	5791	1782	59698	No_constitutive_exon_found_in_species
GCGAATGTCCTCGCATTGTGTGCTCATGCAGGACTGGGCTTGTGGAGCAGGC	2047602	2047716	2047766	2047714	-1	CH991545	MONBRDRAFT_23733	2043842	2049076	None	5791	1782	59698	No_constitutive_exon_found_in_species
GCCAGGAAACCATGTTGTTGCAGTCGTTTCGAACCACAATTCGGGAACAGGT	52128	52233	52078	52130	1	CH991546	MONBRDRAFT_23749	49593	53687	None	5791	1782	59698	No_constitutive_exon_found_in_species
GTTTACCTCACAAGCCGCTGATCCTCTCTCTATGCGAGCGGCGTAGGGAGTG	67763	67824	67874	67822	-1	CH991546	MONBRDRAFT_891	67763	69310	None	5791	1782	59698	No_constitutive_exon_found_in_species
TCTCTTCCAAGACTCACTGTTGCGTGTCACTGGTGTTTGGGAAACAATAGGT	83704	83865	83915	83863	-1	CH991546	MONBRDRAFT_18170	83704	86187	None	5791	1782	59698	No_constitutive_exon_found_in_species
AACTTGTGCGCGGGGGTGGCGGCTTTGCACTGGGGGGGCCGGGCGTGCAGAA	103800	104402	104452	104400	-1	CH991546	MONBRDRAFT_36301	103800	105358	None	5791	1782	59698	No_constitutive_exon_found_in_species
CGACATTACTGATTAAGCTGTTTCTTCCAAAACTTTCTGTGGGGTGACAGGC	139982	140109	140159	140107	-1	CH991546	MONBRDRAFT_36307	138327	142102	None	5791	1782	59698	No_constitutive_exon_found_in_species
GCGACGTGGCGCAATCATCCATCAACACGCGCATCATGGCGGGCTGTGAGGG	202434	202513	202563	202511	-1	CH991546	MONBRDRAFT_15735	200122	203884	None	5791	1782	59698	No_constitutive_exon_found_in_species
TCACCGGCACACATTCACACCGCCTTGCCTTGACTGGTGGGACCATGAAGGA	202185	202347	202397	202345	-1	CH991546	MONBRDRAFT_15735	200122	203884	None	5791	1782	59698	No_constitutive_exon_found_in_species
AATGTTGAGCTGTGCTGATGACGTAATTGCCGCATCGTTGGGTGCCAAAGAG	216202	216273	216152	216204	1	CH991546	MONBRDRAFT_223	212605	216273	None	5791	1782	59698	No_constitutive_exon_found_in_species
GAACTTGAACTTTCTTCTCCTGACCCTCGCTTTCTCTCGTGGGGTCGCAGAT	330708	330929	330658	330710	1	CH991546	MONBRDRAFT_15816	329986	333347	None	5791	1782	59698	No_constitutive_exon_found_in_species
GTCTCATCCTGCTTGTATCTTTTCATGTGCCTACCTATCTGGGGGTATAGGT	355751	357019	357069	357017	-1	CH991546	MONBRDRAFT_31642	354320	357458	None	5791	1782	59698	No_constitutive_exon_found_in_species
TCCGTTACCCAAGGCCCTCACCGCCCATCCCTTCATACTGATCGGGGCAGGA	368919	369011	369061	369009	-1	CH991546	MONBRDRAFT_23804	367726	369700	None	5791	1782	59698	No_constitutive_exon_found_in_species
GTATGCGCATTTTTCTGCCGATGCTCAAAAATGCTCTGGGATGATGGCAGGT	375320	375691	375741	375689	-1	CH991546	MONBRDRAFT_23807	374736	376217	None	5791	1782	59698	No_constitutive_exon_found_in_species
TGAACTTGGATCGCCATAGGATGCGCCGTGGTACCGACGTTGAGGGTGAGCT	417313	417395	417445	417393	-1	CH991546	MONBRDRAFT_15585	414736	420424	None	5791	1782	59698	No_constitutive_exon_found_in_species
CGACAGGAGTATTCCTTTCGAGGACCTTTCTCATCTCATTGGGAGTGTAGGC	434974	435054	435104	435052	-1	CH991546	MONBRDRAFT_20202	432762	436134	None	5791	1782	59698	No_constitutive_exon_found_in_species
GTTCCATGGCAACCTCTTTTTGATGCTGTTTTGTACGACTGAGGGTGCAGGG	434712	434832	434882	434830	-1	CH991546	MONBRDRAFT_20202	432762	436134	None	5791	1782	59698	No_constitutive_exon_found_in_species
CTCTGCGGAACACCGATTGTGGGTGCTTGTGCCGTCTGGGTATAAAACAGAG	454317	454449	454499	454447	-1	CH991546	MONBRDRAFT_31654	451526	454863	None	5791	1782	59698	No_constitutive_exon_found_in_species
TGTTCGTTGTTGTTTTTTTAAACGCTTTTGGGGTTTGCTTACGGGGCTAGTA	456313	456409	456459	456407	-1	CH991546	MONBRDRAFT_15575	456094	457910	None	5791	1782	59698	No_constitutive_exon_found_in_species
TCATGCTATGCATCTTCCGCTTGTTTCCTTACATGCACATGGGACAACAGTG	487508	487630	487680	487628	-1	CH991546	MONBRDRAFT_790	487508	489882	None	5791	1782	59698	No_constitutive_exon_found_in_species
GAACAGCAACCTGACCACCTTGTTCATCGCCTGTTCGCCGGCGGGCGCAGAC	602469	603198	603248	603196	-1	CH991546	MONBRDRAFT_31662	600067	603702	None	5791	1782	59698	No_constitutive_exon_found_in_species
TTCCTTGTCACATGACATTGTGCATCGTTGTATATACGGGGGACGAACAGGC	637378	637442	637328	637380	1	CH991546	MONBRDRAFT_23852	634594	640356	None	5791	1782	59698	No_constitutive_exon_found_in_species
AGCCACGACTCACACTCTTTTCTTTGTCTTTGTCTTTGCTTGGGCGGCAGGC	656581	656669	656531	656583	1	CH991546	MONBRDRAFT_36341	656148	658742	None	5791	1782	59698	No_constitutive_exon_found_in_species
CACGGGCATGCTCTCTTCGATGCGCCGCTCTCTGCTGTGCATGGGTGCAGCT	657438	657565	657388	657440	1	CH991546	MONBRDRAFT_36341	656148	658742	None	5791	1782	59698	No_constitutive_exon_found_in_species
CCTCTCACGCGTCGCTTGCCTGCGCTCTTCCTACTCCTCCATGGGGACAGGC	658352	658742	658302	658354	1	CH991546	MONBRDRAFT_36341	656148	658742	None	5791	1782	59698	No_constitutive_exon_found_in_species
AGGCTTCAACGGTTCTCATGTCGTGCGCTCATGAACGGGGGGGGGGATAGCT	698612	698780	698562	698614	1	CH991546	MONBRDRAFT_31668	696287	717816	None	5791	1782	59698	No_constitutive_exon_found_in_species
TTTGCTCGCCGCTTGCCTGTGCTGCTGCATCGATGGCTCGTGGGGAGCAGAT	706419	706495	706369	706421	1	CH991546	MONBRDRAFT_31668	696287	717816	None	5791	1782	59698	No_constitutive_exon_found_in_species
AACAAAAGGGGGAATCGCATCATCATCATCACACAATGGGTGGAAGGTAGCG	717329	717396	717279	717331	1	CH991546	MONBRDRAFT_31668	696287	717816	None	5791	1782	59698	No_constitutive_exon_found_in_species
GGGGGTGGGCTCTGTTAAGTCGTCGGCCTGATGGAGGTTGTGGGACACAGGG	753415	753491	753365	753417	1	CH991546	MONBRDRAFT_36345	753254	756349	None	5791	1782	59698	No_constitutive_exon_found_in_species
CGCATATTCTGCCTTGTTGTCTCCATTGTCTGCCTGCATCAGGGCCGCAGCG	780034	780174	779984	780036	1	CH991546	MONBRDRAFT_23877	778962	781342	None	5791	1782	59698	No_constitutive_exon_found_in_species
GCAAGATCTCTCGTGGTCTCACGTTTGGTGGTGTTCCACTGGGGCATTAGAC	803984	805118	805168	805116	-1	CH991546	MONBRDRAFT_31675	803984	809779	None	5791	1782	59698	No_constitutive_exon_found_in_species
ACGCCAAAGTTCACTCCGCGCATTTTGTGTGCGGCTTTCGTGGGTACAAGGG	890080	890234	890284	890232	-1	CH991546	MONBRDRAFT_36363	887147	890539	None	5791	1782	59698	No_constitutive_exon_found_in_species
ACTGTTTCGTGCTGCCGGGAAATTGAATTTGTGGGGTGGGGGGATTGTAGGC	898340	898401	898290	898342	1	CH991546	MONBRDRAFT_1395	897189	898401	None	5791	1782	59698	No_constitutive_exon_found_in_species
ATGATTTTTTTGATGCGCATGTGCTCTGTGCTTGCATGGGGATGAGATAGAC	902232	902837	902182	902234	1	CH991546	MONBRDRAFT_31692	901247	905488	None	5791	1782	59698	No_constitutive_exon_found_in_species
TCACGTGTCCCCTGAATCATGATGTGCGTCCCATGGTTGGGCATGAATAGAC	908882	909014	909064	909012	-1	CH991546	MONBRDRAFT_31693	906674	913221	None	5791	1782	59698	No_constitutive_exon_found_in_species
GGCTCACCAGCACCGCGCGCTACATCCCTGATGTTTGACCCTGGGGATAGAT	925658	926036	926086	926034	-1	CH991546	MONBRDRAFT_15671	920787	926485	None	5791	1782	59698	No_constitutive_exon_found_in_species
TGCTAAATAACTGCACCGCTCCTCACACTGCCGTGTGTTCGGGACGCCAGGG	940917	941110	941160	941108	-1	CH991546	MONBRDRAFT_15470	940097	942291	None	5791	1782	59698	No_constitutive_exon_found_in_species
CGGCTCTTGCCATTGGCATCTTACCTTTTGGCGGTCATGTGTGCAGGGAGTA	944464	944551	944414	944466	1	CH991546	MONBRDRAFT_36370	943855	948994	None	5791	1782	59698	No_constitutive_exon_found_in_species
GTCACAGGCCCCGGCGACTTCGACAGCAAAGCAGGATGGGGAGGTCCAAGAG	945209	945349	945159	945211	1	CH991546	MONBRDRAFT_36370	943855	948994	None	5791	1782	59698	No_constitutive_exon_found_in_species
CTCAAATCACTTGCTCTCACGTTGCTGCAATACCGGCACGGGTGTGACAGTT	1033272	1033351	1033401	1033349	-1	CH991546	MONBRDRAFT_36385	1033272	1034586	None	5791	1782	59698	No_constitutive_exon_found_in_species
TGCTTCTGGGCGTTGCTGGGCCGCTCATCGGGTGTGGGGTGGCCGAGCAGAT	1041951	1042090	1042140	1042088	-1	CH991546	MONBRDRAFT_31716	1039631	1043380	None	5791	1782	59698	No_constitutive_exon_found_in_species
TCGTGGACATGCCGCTTGTCTTAAAATAACCTCAGAATTGGGTGGGGTAGCG	1095599	1095777	1095827	1095775	-1	CH991546	MONBRDRAFT_23965	1095599	1096893	None	5791	1782	59698	No_constitutive_exon_found_in_species
GGTTCTAACCCCAACTCTACCATCCCCGTTTCTCCTCTGTGATCGGGCAGGC	1107436	1107482	1107386	1107438	1	CH991546	MONBRDRAFT_23968	1105606	1115611	None	5791	1782	59698	No_constitutive_exon_found_in_species
CGTTGGTGCTAATTTTTGTCGTGTGCTTGGAATGGTTTTGTGGGTGGCAGGC	1136874	1137279	1136824	1136876	1	CH991546	MONBRDRAFT_15826	1135019	1137279	None	5791	1782	59698	No_constitutive_exon_found_in_species
GTGGGCAATTGATCACCTGCCATACGTTGTCGACTTGCCTGGGTCAATAGTT	1167213	1167336	1167163	1167215	1	CH991546	MONBRDRAFT_23982	1165922	1168346	None	5791	1782	59698	No_constitutive_exon_found_in_species
ACGTTCAAGAGTTGATTGATCACGTTTGTGTTGTTGCTGTTGGGGGATAGGG	1182121	1182284	1182334	1182282	-1	CH991546	MONBRDRAFT_23984	1175660	1183491	None	5791	1782	59698	No_constitutive_exon_found_in_species
ATCGTGTCGCCACATAGCCTGAGCCTGTATGGCCGCGCGTCGTGGGATAGGT	1177900	1178021	1178071	1178019	-1	CH991546	MONBRDRAFT_23984	1175660	1183491	None	5791	1782	59698	No_constitutive_exon_found_in_species
CACAATCTCACGGGATATTAAAAAAAAATGAATCGAATCATGGGGGCTAGGA	1184451	1184677	1184401	1184453	1	CH991546	MONBRDRAFT_31734	1183997	1188639	None	5791	1782	59698	No_constitutive_exon_found_in_species
ACAATCTGGCAGACTAACCCTGGTTTCTTTGATTTGTGCTCGTGGGATAGTT	1187364	1187491	1187314	1187366	1	CH991546	MONBRDRAFT_31734	1183997	1188639	None	5791	1782	59698	No_constitutive_exon_found_in_species
CGGGGACTTTCGCTTCTCGTTCCCGTCTGTGCACGTTAATATGGGAGCAGAT	1197194	1197274	1197324	1197272	-1	CH991546	MONBRDRAFT_31736	1194260	1200507	None	5791	1782	59698	No_constitutive_exon_found_in_species
CCTTGGTAAAAAAGCTCACGCATCTCATTTGCCGCACACGTGGGGGACAGTC	1208020	1208286	1208336	1208284	-1	CH991546	MONBRDRAFT_15677	1204754	1211262	None	5791	1782	59698	No_constitutive_exon_found_in_species
ATTTCTTGAGCGTGTTTGCTCATCTTCACTTCTTGGACCGGGGCGAGTAGAT	1205684	1205840	1205890	1205838	-1	CH991546	MONBRDRAFT_15677	1204754	1211262	None	5791	1782	59698	No_constitutive_exon_found_in_species
CACGCCGCGCGTCTCATCTATTGGAATATGCCGCTGGGGTGACAACACAGAT	1222259	1222305	1222355	1222303	-1	CH991546	MONBRDRAFT_31739	1214508	1222674	None	5791	1782	59698	No_constitutive_exon_found_in_species
CATTGGCTCTGAGGCTGACATGTTAAGCACGGTGCGGGCTGCTGGGATAGGA	1219619	1219778	1219828	1219776	-1	CH991546	MONBRDRAFT_31739	1214508	1222674	None	5791	1782	59698	No_constitutive_exon_found_in_species
GGATCGGCATGACCTTGTGGTCGCGTACGCACTTTGACTGGGAAACGCAGTG	1313257	1313345	1313395	1313343	-1	CH991546	MONBRDRAFT_24015	1312758	1314129	None	5791	1782	59698	No_constitutive_exon_found_in_species
GCTTTGCCAACGTGTGACGGTTCTTCGCGCCGGCGTGCCACGGGCGATAGGA	1352038	1352165	1351988	1352040	1	CH991546	MONBRDRAFT_24025	1350672	1353171	None	5791	1782	59698	No_constitutive_exon_found_in_species
CATTGCCACTCAATACTCCTCTCACTGGCCTTGCTCATTCCTGGGGATAGGC	1364847	1364899	1364797	1364849	1	CH991546	MONBRDRAFT_18358	1363428	1365679	None	5791	1782	59698	No_constitutive_exon_found_in_species
GCTGCTTGTTTTAATTGCTGTGAACCCGCTGCGGCTGCTGGGTGTAATAGAG	1376375	1376760	1376325	1376377	1	CH991546	MONBRDRAFT_36436	1375881	1376760	None	5791	1782	59698	No_constitutive_exon_found_in_species
CGGCTGAAGGAGTACTTATTGCCTTGCCATGTCATGGTGTTGTGGGACAGAT	1385857	1385888	1385938	1385886	-1	CH991546	MONBRDRAFT_24036	1384983	1392873	None	5791	1782	59698	No_constitutive_exon_found_in_species
CTGCTCTCTTATTAATCTGTGTATGTGGACCATGTTGCCGGGTTGAGCAGGA	1462626	1463106	1462576	1462628	1	CH991546	MONBRDRAFT_24053	1460620	1463642	None	5791	1782	59698	No_constitutive_exon_found_in_species
CGCTCATCGCTCTTGACCGGTGTTGCGCACCTCTTGGGGATGGAGAACAGAC	1471862	1471900	1471950	1471898	-1	CH991546	MONBRDRAFT_3834	1471862	1472126	None	5791	1782	59698	No_constitutive_exon_found_in_species
GCGGGCTGTCGATGCGTTTCACTCACGACTCGACCTGCGCGGGCGACTAGGC	1473271	1473363	1473221	1473273	1	CH991546	MONBRDRAFT_24057	1472667	1474952	None	5791	1782	59698	No_constitutive_exon_found_in_species
CTGTGCATGCATCATTCCTTGCGCTGGTTCCTCCCCCTGATGGGGCACAGGT	1484543	1485347	1485397	1485345	-1	CH991546	MONBRDRAFT_20362	1482869	1486631	None	5791	1782	59698	No_constitutive_exon_found_in_species
TCGGCTGTTCCGAGACTCACATGACACGCATGCATCATCTGTGGGTGCAGTG	1493038	1493236	1493286	1493234	-1	CH991546	MONBRDRAFT_24063	1493038	1494975	None	5791	1782	59698	No_constitutive_exon_found_in_species
TCGTGCCTGATTAGCTATGGGTCTGACAGCTTGACGCTGGGTGGAAGCAGGA	1501924	1501969	1501874	1501926	1	CH991546	MONBRDRAFT_24065	1499463	1503021	None	5791	1782	59698	No_constitutive_exon_found_in_species
CAGGTCGCTACCTGTTGCTGCCCCTCCGCTTGGCTTTCTTGGGTGATTAGAG	1502350	1502533	1502300	1502352	1	CH991546	MONBRDRAFT_24065	1499463	1503021	None	5791	1782	59698	No_constitutive_exon_found_in_species
GACCCATTTGTCTTTCTCACCCGCGCCCGCCTCGCTCCGCCGGTGGGTAGTG	1507477	1507652	1507427	1507479	1	CH991546	MONBRDRAFT_36453	1506852	1508654	None	5791	1782	59698	No_constitutive_exon_found_in_species
TTTCTCGCAGCACGCCCTTGACCGCCGCTCATCGATTGGTTGGGCGACAGAT	1530113	1530257	1530063	1530115	1	CH991546	MONBRDRAFT_24074	1528328	1532901	None	5791	1782	59698	No_constitutive_exon_found_in_species
GTCATGCCTCCTTCCCGATCTCATCAATGTGCTTGGATCGAATGGGCTAGGG	1531812	1531966	1531762	1531814	1	CH991546	MONBRDRAFT_24074	1528328	1532901	None	5791	1782	59698	No_constitutive_exon_found_in_species
CCCATCGTTCTGAGTTCTGTGTAGCTGAGGTCTCACATGTACGCGGGTAGCT	51034	51147	51197	51145	-1	CH991547	MONBRDRAFT_16099	50112	51443	ASB	5791	1782	59698	No_constitutive_exon_found_in_species
GTGTTGAATACTTCCCAAACCTTTTTTTTTTTTTCTTTTCCTGAGGGCAGGC	104487	104631	104437	104489	1	CH991547	MONBRDRAFT_24114	102870	106376	None	5791	1782	59698	No_constitutive_exon_found_in_species
TTGCATCTTCTCTGGCTTTACTTGACTTGGCGCATGTGTGCTGGGGGCAGGT	149821	149923	149973	149921	-1	CH991547	MONBRDRAFT_31799	148970	155060	None	5791	1782	59698	No_constitutive_exon_found_in_species
GTGAGGAGCGGATCCTCACGCTTGCATGATCCGGTGGGTAATGGTGACAGCC	148970	149088	149138	149086	-1	CH991547	MONBRDRAFT_31799	148970	155060	None	5791	1782	59698	No_constitutive_exon_found_in_species
ACAGGCATCTGGCAAGCGCCATGGCTCCGTGCACGACAAGCACATGGGAGTA	176432	176482	176532	176480	-1	CH991547	MONBRDRAFT_16047	174960	181277	None	5791	1782	59698	No_constitutive_exon_found_in_species
CACACCCGTTTCTCATCTCCCCCTTGCCCCTGCCTCATTGGGACACATAGAA	212901	212972	213022	212970	-1	CH991547	MONBRDRAFT_24138	209322	213219	None	5791	1782	59698	No_constitutive_exon_found_in_species
ACAACTCGAACCACTTTGACATTTGCTTGTTGCGTTTGGGAACAACGCAGAA	237581	237686	237531	237583	1	CH991547	MONBRDRAFT_24148	235895	237980	None	5791	1782	59698	No_constitutive_exon_found_in_species
AACGTGTCGCACCTTGGTGCACCGGCGCGGGAACGATCGGGCTGGAGCAGCC	345198	345257	345307	345255	-1	CH991547	MONBRDRAFT_15956	345198	346092	None	5791	1782	59698	No_constitutive_exon_found_in_species
GCATGGCTGGGCACCTCACTACAGCTTACTTGCCATACGGGTGGGATCAGGG	347052	347095	347145	347093	-1	CH991547	MONBRDRAFT_20420	346315	347759	None	5791	1782	59698	No_constitutive_exon_found_in_species
AGCGTGCTCGTCTAGTCACCTAATTCGAACCTGGCCTTTTGATTGGGTAGTT	365814	365868	365764	365816	1	CH991547	MONBRDRAFT_16073	364578	367571	None	5791	1782	59698	No_constitutive_exon_found_in_species
CGGTGACACAGGCGGTGCCGAGAGTGGCAAGGCCCAAGGCGAGGAGGGAGCT	386117	386287	386067	386119	1	CH991547	MONBRDRAFT_635	382375	388642	None	5791	1782	59698	No_constitutive_exon_found_in_species
CTTGTTTCTGCCGCCTATACTCACCAAATCTATATCAATGGGTGTGGCAGGA	404925	404968	405018	404966	-1	CH991547	MONBRDRAFT_24187	404320	408429	None	5791	1782	59698	No_constitutive_exon_found_in_species
GCTGATGTTTTGTGCATTCTCGGCGACTGGCTCGGCCACACGGGGTGTAGGT	477790	477981	477740	477792	1	CH991547	MONBRDRAFT_31838	477320	480290	None	5791	1782	59698	No_constitutive_exon_found_in_species
CAAGTGTTCTCATCTGGTCTCATGTTGACTGGCTGTCTGGGGATCGATAGGC	503450	503518	503400	503452	1	CH991547	MONBRDRAFT_16023	502049	503947	None	5791	1782	59698	No_constitutive_exon_found_in_species
CTCTTTTGCTCCCACTCACATTGTTTGGGGCGACTCGTGTGTGGGCATAGGT	518829	518966	518779	518831	1	CH991547	MONBRDRAFT_24214	516673	520569	None	5791	1782	59698	No_constitutive_exon_found_in_species
GCTCACGCTTGTCTTCGTTTGTTACTACCGCTGCATCCTTGGGGAAGCAGGC	530998	531099	530948	531000	1	CH991547	MONBRDRAFT_21348	530524	532533	None	5791	1782	59698	No_constitutive_exon_found_in_species
GTTTCAGGCTTTGAGCTCACATGATCGTCATGTTTGATGGGGGGTATCAGCA	536212	536288	536338	536286	-1	CH991547	MONBRDRAFT_24220	532660	536438	None	5791	1782	59698	No_constitutive_exon_found_in_species
CAATGAACAAACTCATTCGACGTGCGCACGTTGGCATGGATGGGTGGTAGCT	533303	533393	533443	533391	-1	CH991547	MONBRDRAFT_24220	532660	536438	None	5791	1782	59698	No_constitutive_exon_found_in_species
GTACTCGATGTACACGCCAGTGTTGACTTATGGGCGTTGGGTGGGACTAGAC	548280	548412	548462	548410	-1	CH991547	MONBRDRAFT_31845	544206	552129	None	5791	1782	59698	No_constitutive_exon_found_in_species
GCAGTCTGTTTTCTGAAGAGAACTGTTTCCCTTGCTCGCGGGGTGGGTAGGC	545787	545903	545953	545901	-1	CH991547	MONBRDRAFT_31845	544206	552129	None	5791	1782	59698	No_constitutive_exon_found_in_species
TGATGGTCACGACTTTGTGTGTGATGCCAACAATGAACATTGGGATGCAGGT	562288	562501	562551	562499	-1	CH991547	MONBRDRAFT_24227	561625	566538	None	5791	1782	59698	No_constitutive_exon_found_in_species
TGGGCCGCCTGCTCAGGTACGCCACCCTCTCCCATGTCTGGGTGGAAAAGTC	593846	594299	593796	593848	1	CH991547	MONBRDRAFT_24230	592395	594299	None	5791	1782	59698	No_constitutive_exon_found_in_species
AGTGCAAACAGCCTGTTCTCACCTTTCTGCTGATACACCTGGGTGCGCAGCC	615327	615578	615628	615576	-1	CH991547	MONBRDRAFT_7063	612579	615971	None	5791	1782	59698	No_constitutive_exon_found_in_species
ACGCCTATCGTGGGTCGTGCCGACGCTATTCTCACACCAAGCTGGGGTAGAT	648578	648654	648704	648652	-1	CH991547	MONBRDRAFT_31854	647555	649333	None	5791	1782	59698	No_constitutive_exon_found_in_species
GTGCTGAAAGGTTCCTCATCCACCACTTTCTTCGGCATTGGGTGGAGTAGGT	650603	650701	650751	650699	-1	CH991547	MONBRDRAFT_24243	650330	653818	None	5791	1782	59698	No_constitutive_exon_found_in_species
TTGTCCCTGTGCCTTGGTTCGCTCATCACTGCGTTATTTGGCATGGGTAGTT	650330	650494	650544	650492	-1	CH991547	MONBRDRAFT_24243	650330	653818	None	5791	1782	59698	No_constitutive_exon_found_in_species
CTTTGACAGGGTTTGTGCTGGTGGGGCCTCGTTTTGGGTGCAGAGCACAGGT	659899	660028	660078	660026	-1	CH991547	MONBRDRAFT_24245	658197	664842	None	5791	1782	59698	No_constitutive_exon_found_in_species
TAACCGCTCTGAACTGTTGAATCTATTTGGGGCTTGGCCTGGGCGTGTAGAG	688417	688467	688517	688465	-1	CH991547	MONBRDRAFT_15984	688014	689650	None	5791	1782	59698	No_constitutive_exon_found_in_species
CCTTGATTTTCGAAGCCGCCTCTTATTCAAGTGTTTTTGACGCGGGACAGGA	720452	720513	720402	720454	1	CH991547	MONBRDRAFT_31864	715735	721205	None	5791	1782	59698	No_constitutive_exon_found_in_species
CGTTGTCAACCTGAACCTTGGTCCGTCAGCCTGCACGTGGTGGGTGGTAGAT	737662	738653	737612	737664	1	CH991547	MONBRDRAFT_31866	732045	738653	None	5791	1782	59698	No_constitutive_exon_found_in_species
ACGCGCAAGGTCCTTTGCTCACTGGTCTCGAAACATTCGGGAAAGCGTAGCC	800870	800939	800989	800937	-1	CH991547	MONBRDRAFT_15918	800870	802142	None	5791	1782	59698	No_constitutive_exon_found_in_species
CGGGTTGTGTTGAGGTGCAGTCTCATTTTTTCATGCTCTGGGTGGCGCAGGG	828074	828158	828024	828076	1	CH991547	MONBRDRAFT_16206	825840	829096	None	5791	1782	59698	No_constitutive_exon_found_in_species
CCGCGGGTGGGCCTCGTGCTCACTTGGTTCGATCTTGCTGGTGTGGGCAGCA	828242	828361	828192	828244	1	CH991547	MONBRDRAFT_16206	825840	829096	None	5791	1782	59698	No_constitutive_exon_found_in_species
CTCATCCCAGCATGCTCGGTTGGTTCCCTGGCCTTTCCTCGGGATGGTAGGC	831911	831986	832036	831984	-1	CH991547	MONBRDRAFT_18478	831381	832756	None	5791	1782	59698	No_constitutive_exon_found_in_species
ATGCCAACACTTGACGTGCCACGCATGGCACGCGTGGCTGATTGGGGTAGAA	831381	831407	831457	831405	-1	CH991547	MONBRDRAFT_18478	831381	832756	None	5791	1782	59698	No_constitutive_exon_found_in_species
TGCGTTTCAGTCTTTTGCCCCATTTCTCATGGGCTTGCTGGGCATGATAGTG	882540	882621	882671	882619	-1	CH991547	MONBRDRAFT_1017	880368	882798	None	5791	1782	59698	No_constitutive_exon_found_in_species
ACGAGACAATGGCTCATTGCCATCGTGTTTCATGATGCGGTGAGGGGTAGTG	882151	882268	882318	882266	-1	CH991547	MONBRDRAFT_1017	880368	882798	None	5791	1782	59698	No_constitutive_exon_found_in_species
TCTTTGCCACTGCTCACGAAATGATGTCATCTGCTGCGGGATGGAGATAGTC	904294	904365	904244	904296	1	CH991547	MONBRDRAFT_24303	901513	909172	None	5791	1782	59698	No_constitutive_exon_found_in_species
CTCACTTCGCGGTCTACTGTGCTTTTGTTCAACTTGCCGGGCGAGCACAGCT	907697	907778	907647	907699	1	CH991547	MONBRDRAFT_24303	901513	909172	None	5791	1782	59698	No_constitutive_exon_found_in_species
GGTGCGGTACGTGTCTTCAAAACGACCGAATCCTGTTTGCGGACGGGCAGGG	918887	918927	918837	918889	1	CH991547	MONBRDRAFT_24306	918752	921472	None	5791	1782	59698	No_constitutive_exon_found_in_species
AGCCCAGAAACTCATACTCTCTGTTCCACCCCTCGGTCATAACGGGATAGAT	932736	932784	932834	932782	-1	CH991547	MONBRDRAFT_24309	929848	933065	None	5791	1782	59698	No_constitutive_exon_found_in_species
GGGACTGATATTACACTTTAAGAAAGTGTTCGTTAAATACATGGGTGCAGTT	999996	1000215	1000265	1000213	-1	CH991547	MONBRDRAFT_24322	996735	1000608	None	5791	1782	59698	No_constitutive_exon_found_in_species
GCCCACTCGAAAACAAACATCTCATGGTGTCTGGTGGGGCGGGGGGCTAGGA	1019531	1019615	1019665	1019613	-1	CH991547	MONBRDRAFT_31893	1016585	1019847	None	5791	1782	59698	No_constitutive_exon_found_in_species
ATTTATTCCCGCCGTCCCCCCGCCTCCGTCGCTGTCGCGCTTGGGAACAGGC	1018411	1018576	1018626	1018574	-1	CH991547	MONBRDRAFT_31893	1016585	1019847	None	5791	1782	59698	No_constitutive_exon_found_in_species
TGCGGATTCCTTCACCCCCCCCCGCTCATTTTTGGGTTTTGGCTGGGTAGTG	1069828	1069900	1069778	1069830	1	CH991547	MONBRDRAFT_16038	1068195	1070224	None	5791	1782	59698	No_constitutive_exon_found_in_species
TGCAGTGCTGATGATGCGGGTTTGTTGGTGTCTGTCTCTGACACGGGTAGAT	1089395	1089489	1089345	1089397	1	CH991547	MONBRDRAFT_24343	1086168	1092260	None	5791	1782	59698	No_constitutive_exon_found_in_species
CTTTGGGGTCATTTTTTCTTTTTCCTGGCTGCTTGGTTGGGCGGGAATAGGA	1089608	1089744	1089558	1089610	1	CH991547	MONBRDRAFT_24343	1086168	1092260	None	5791	1782	59698	No_constitutive_exon_found_in_species
AAATTGGACTCATTGGGCATTCATACCTGTGATTCTTATCGGGTACATAGGC	1093122	1093214	1093264	1093212	-1	CH991547	MONBRDRAFT_16143	1092875	1095545	None	5791	1782	59698	No_constitutive_exon_found_in_species
GCGCCTGCTGCTAGGACTCGGAGCACGTGGATATGGCGGGGATGCGGTAGGT	1134074	1134139	1134024	1134076	1	CH991547	MONBRDRAFT_31905	1132476	1140926	None	5791	1782	59698	No_constitutive_exon_found_in_species
AAAGCAACTAGTCTGCTCACCGCGTGGCAAACTGTTGTATTGGGATACAGCT	1136454	1136592	1136404	1136456	1	CH991547	MONBRDRAFT_31905	1132476	1140926	None	5791	1782	59698	No_constitutive_exon_found_in_species
CGAAATGGACAGCCAGAATGTCACTCAACATGGTTGATACGGGGTTGTAGAT	1138831	1139090	1138781	1138833	1	CH991547	MONBRDRAFT_31905	1132476	1140926	None	5791	1782	59698	No_constitutive_exon_found_in_species
TCAGCGTTACTCGAAGTCCTTTAACCGCCCGCCAATGAACGATTGGGCAGGC	1195980	1196068	1196118	1196066	-1	CH991547	MONBRDRAFT_24368	1194922	1196259	None	5791	1782	59698	No_constitutive_exon_found_in_species
TTTTTTCGGGGACCCTAACGAGGCTGGTGTGGTGGGTCATGGGCATGCAGGC	1202985	1203082	1202935	1202987	1	CH991547	MONBRDRAFT_16139	1202685	1203418	None	5791	1782	59698	No_constitutive_exon_found_in_species
GAGTGATGTGATTTAGCTTTTTCTTATTCGTGATTTGGATGTGGGCGCAGGC	1203215	1203418	1203165	1203217	1	CH991547	MONBRDRAFT_16139	1202685	1203418	None	5791	1782	59698	No_constitutive_exon_found_in_species
ACAGTTATTCACCACCACGTGGCAACCTTCCGTCTTTTCACGATGGGTAGAT	1218782	1219083	1219133	1219081	-1	CH991547	MONBRDRAFT_31914	1218782	1220205	None	5791	1782	59698	No_constitutive_exon_found_in_species
TGGAAAATACCACGACCTGGCTTGTCGAATGACGGGGGCGGGGGTGGTAGAT	1245435	1245625	1245385	1245437	1	CH991547	MONBRDRAFT_31915	1243267	1247639	None	5791	1782	59698	No_constitutive_exon_found_in_species
CACTTGGCTCACATGGACCATGGCTTTTCTACGACATTGGGCATGGATAGCG	1289321	1289415	1289465	1289413	-1	CH991547	MONBRDRAFT_18537	1289096	1289858	None	5791	1782	59698	No_constitutive_exon_found_in_species
GCTCACCAACCCAACCATCCGCTCTTTGGCATGGCTGGTCAAACGGGCAGAC	1310377	1310426	1310476	1310424	-1	CH991547	MONBRDRAFT_24402	1309414	1311468	None	5791	1782	59698	No_constitutive_exon_found_in_species
GGTTTAGAGCCAGGTTTAGCTACGGTCATCCATTTTTTTATGGGACGTAGGT	1377300	1377396	1377250	1377302	1	CH991547	MONBRDRAFT_24423	1375017	1380619	None	5791	1782	59698	No_constitutive_exon_found_in_species
CTCAATGGTTCGTTGCCTCATATGTTTGCGTCGTTCGGGGAAATCAACAGCA	32807	33038	33088	33036	-1	CH991548	MONBRDRAFT_24458	27995	35036	None	5791	1782	59698	No_constitutive_exon_found_in_species
GGCGCTTTGTATTTACCCAACTTGTCATGCGCTTGCATTGTGGGGCGCAGGG	27995	29888	29938	29886	-1	CH991548	MONBRDRAFT_24458	27995	35036	None	5791	1782	59698	No_constitutive_exon_found_in_species
GTCTGACTGACGTTTCATGTGCCCTCTATTTTTTTCTTGGATGTGGGTAGTG	142189	142300	142350	142298	-1	CH991548	MONBRDRAFT_18615	141841	143743	None	5791	1782	59698	No_constitutive_exon_found_in_species
GTCGCCTTGTTTCTGCTACTTTGGGGTTGGTTGCTTATTGATGTGGGCAGCT	191200	191470	191520	191468	-1	CH991548	MONBRDRAFT_44298	180231	196426	None	5791	1782	59698	No_constitutive_exon_found_in_species
GTCGCCTTGTTTCTGCTACTTTGGGGTTGGTTGGTTATTGATGTGGGCAGCT	181670	181940	181990	181938	-1	CH991548	MONBRDRAFT_44298	180231	196426	None	5791	1782	59698	No_constitutive_exon_found_in_species
AGCACAAACGCTACACGGGGCCTTGACTCTGTGTGGATGGGAATGCATAGGT	316672	317026	316622	316674	1	CH991548	MONBRDRAFT_24514	316276	319571	None	5791	1782	59698	No_constitutive_exon_found_in_species
AGTGCCATTCTGTAACACCTCATTTCAGCCTGCTTTGCTCATTGGGACAGGG	318681	318824	318631	318683	1	CH991548	MONBRDRAFT_24514	316276	319571	None	5791	1782	59698	No_constitutive_exon_found_in_species
CAATGTGCTTTCAACCTCGTTCCGTTCCACTGAATTTGGTGGTGGGCCAGTC	319368	319571	319318	319370	1	CH991548	MONBRDRAFT_24514	316276	319571	None	5791	1782	59698	No_constitutive_exon_found_in_species
AATTGCCTGGCGTGCCCGTTTATGCATGTGTGTATGGCCTGGGCAGGAAGCG	346691	346824	346641	346693	1	CH991548	MONBRDRAFT_82	340704	347735	None	5791	1782	59698	No_constitutive_exon_found_in_species
AACCTTGATGCCCTTGGCTTCTCACGGGCCAAATGTTGGATGGGACATAGGT	355978	356107	356157	356105	-1	CH991548	MONBRDRAFT_24524	352483	356522	None	5791	1782	59698	No_constitutive_exon_found_in_species
TCCAGCCCGAAAACCGTCAGGGTGGCCTTCGCCGCTACCAAAGCTGGGAGCA	414670	414784	414620	414672	1	CH991548	MONBRDRAFT_20634	413067	417436	None	5791	1782	59698	No_constitutive_exon_found_in_species
TTTCGGCGCAAACTGTGTCGTTCACGCGCGCTTCTGGGCCAAACGTGTAGTG	473711	473793	473843	473791	-1	CH991548	MONBRDRAFT_2068	472508	473961	None	5791	1782	59698	No_constitutive_exon_found_in_species
GCCGTGACGTGCCCGTCATCTTTTTTTCGCCTCCTGCTTGTATGGGGTAGAT	479289	479377	479239	479291	1	CH991548	MONBRDRAFT_24550	474645	488588	None	5791	1782	59698	No_constitutive_exon_found_in_species
CCTGCCCCTTTTCTCACTTTTCACGTGCCACCTGCAACACGGGAACCCAGGC	484130	484223	484080	484132	1	CH991548	MONBRDRAFT_24550	474645	488588	None	5791	1782	59698	No_constitutive_exon_found_in_species
TTGCTCGCGCGCAAGCGCACCTCTCACGGCGCGCTGCTCGGATGGGATAGCT	519145	519213	519263	519211	-1	CH991548	MONBRDRAFT_24562	518135	521650	None	5791	1782	59698	No_constitutive_exon_found_in_species
AAAAAAAGAAGATCTAACGAACACAATCAATATCACACCTGGGGAAACAGGA	541499	542193	541449	541501	1	CH991548	MONBRDRAFT_32008	536244	550982	None	5791	1782	59698	No_constitutive_exon_found_in_species
TGAGAATCGGAAGTCAGGTGATGCCCAGACTCATTGCCGCGGGCCAATAGCT	547223	547373	547173	547225	1	CH991548	MONBRDRAFT_32008	536244	550982	None	5791	1782	59698	No_constitutive_exon_found_in_species
AAAGCATATGAGGCTGCACTCGAGTTTCACATTGCTTTCGTGGGTGAAAGGA	548854	549011	548804	548856	1	CH991548	MONBRDRAFT_32008	536244	550982	None	5791	1782	59698	No_constitutive_exon_found_in_species
ATTGAAGGAATTTTGAAATTTTAAAATTTTAATTTTGCTTGGGCGTCAAGTG	549876	550081	549826	549878	1	CH991548	MONBRDRAFT_32008	536244	550982	None	5791	1782	59698	No_constitutive_exon_found_in_species
ACAACGACTTGGGAGTGGGGTGTCTTTGTGGTGTATGGGCAATGGCATAGCA	550112	550128	550062	550114	1	CH991548	MONBRDRAFT_32008	536244	550982	None	5791	1782	59698	No_constitutive_exon_found_in_species
TCCGAGCCCTGCAACCTCCCACCCTGTCACCTGACCTGGTATGGGCATAGAC	579268	579436	579486	579434	-1	CH991548	MONBRDRAFT_32011	577775	580842	None	5791	1782	59698	No_constitutive_exon_found_in_species
ATCCTCTGCTTCCTTGGCAATGGTGTACGGCGCACGCGCTGGGGTGTTAGAG	636780	636882	636730	636782	1	CH991548	MONBRDRAFT_32020	630317	638075	None	5791	1782	59698	No_constitutive_exon_found_in_species
CGATGCCGGCTGCCATTGTGTTTCTTGGGCGTTGATGGGCGCGCTGGAAGGA	640847	640958	641008	640956	-1	CH991548	MONBRDRAFT_24590	640847	641230	None	5791	1782	59698	No_constitutive_exon_found_in_species
ACCGAGCTCGTGGCCACTTCCGACATCGCAGAGCTTCTTGCAAGGGCAAGAG	676226	676991	677041	676989	-1	CH991548	MONBRDRAFT_16448	675757	677916	None	5791	1782	59698	No_constitutive_exon_found_in_species
ACTTGCCAAAAAAACCTGGGTGTGCCGTGGTGCGTATCGGAATGGGGCAGAT	679432	679551	679601	679549	-1	CH991548	MONBRDRAFT_16341	678561	682225	None	5791	1782	59698	No_constitutive_exon_found_in_species
ATGCCTTTCCTTCCTCGTGTCCTCACTATGCCGTGGGAATGGGTCAACAGAT	678810	679008	679058	679006	-1	CH991548	MONBRDRAFT_16341	678561	682225	None	5791	1782	59698	No_constitutive_exon_found_in_species
GACAATGTTTTGGCTCTGGTTTTGGGCTTCTCGATCACGCGGGCACACAGGG	690345	690543	690593	690541	-1	CH991548	MONBRDRAFT_36696	688819	692403	None	5791	1782	59698	No_constitutive_exon_found_in_species
GGTGCCAACACCGTGGCGAGCTTGTGGTCATCGTACGCTTGTGGGCATAGAC	698291	698400	698450	698398	-1	CH991548	MONBRDRAFT_32027	695701	701694	None	5791	1782	59698	No_constitutive_exon_found_in_species
CGCTGATGGGCTGCTGCTGCTGGGCTGCTGCTGCTGCTGGGAAATCGTAGCT	697316	697403	697453	697401	-1	CH991548	MONBRDRAFT_32027	695701	701694	None	5791	1782	59698	No_constitutive_exon_found_in_species
GACTCTTATGCAATTTGTGGCCCATTTAACTCGGCTGGCCGGGCAACCAGGT	695993	696204	696254	696202	-1	CH991548	MONBRDRAFT_32027	695701	701694	None	5791	1782	59698	No_constitutive_exon_found_in_species
GTGATGGCGTTTGTGAAATGCAGCGTAGACCATTCACATTGGGGGTGTAGGT	724764	724885	724714	724766	1	CH991548	MONBRDRAFT_24613	721736	726782	None	5791	1782	59698	No_constitutive_exon_found_in_species
ACATGGTTTCTCAACTGTCACTGACTTTGCCTCCACATTCGCGGGACTAGAT	727966	728054	728104	728052	-1	CH991548	MONBRDRAFT_24614	727259	729034	None	5791	1782	59698	No_constitutive_exon_found_in_species
TTGGTCTGCAAGGCGTGTTGATGAGCTCATGCTTTTTGTACAATGGGCAGTC	765473	765656	765706	765654	-1	CH991548	MONBRDRAFT_32036	764827	770174	None	5791	1782	59698	No_constitutive_exon_found_in_species
TTGCCCCGCTCCATCTGACGTTGGGAATGGCTTTGCCCCCGATCGGGCAGGC	813051	813355	813405	813353	-1	CH991548	MONBRDRAFT_36711	813051	815527	None	5791	1782	59698	No_constitutive_exon_found_in_species
ACGACGCCTCACATATGCTTCTGTGCCCACAACGGGGCACGGGTTGACAGGT	884259	884593	884643	884591	-1	CH991548	MONBRDRAFT_32048	882929	886541	None	5791	1782	59698	No_constitutive_exon_found_in_species
TGACAAGGTTGCAATGCTTTGGCGTGATGCTCGGTCCTCTGGGCTGGCAGGA	901146	901261	901311	901259	-1	CH991548	MONBRDRAFT_32051	898691	902103	None	5791	1782	59698	No_constitutive_exon_found_in_species
TTGATTTTTCACACACGTTTTTTTTTTTTTTTTGGCCGACGGGTACGCAGGG	899170	899397	899447	899395	-1	CH991548	MONBRDRAFT_32051	898691	902103	None	5791	1782	59698	No_constitutive_exon_found_in_species
TTACGCGTTGCCCCGCCTCACCGTGTGTCTGGTTGGGCCAAACTGGGTAGCA	922089	922167	922039	922091	1	CH991548	MONBRDRAFT_32055	916765	922535	None	5791	1782	59698	No_constitutive_exon_found_in_species
TTGGGCTCTTTACTTTTCTGTCTTCTGCGTTTCCGGCGCGTGGGGGTTAGCC	927595	927820	927870	927818	-1	CH991548	MONBRDRAFT_20699	927595	929312	None	5791	1782	59698	No_constitutive_exon_found_in_species
GCTGCAACGTCGATCGTCCCTCACCCAAGCGTTGTGGCATGCTGGGATAGGA	938702	938903	938953	938901	-1	CH991548	MONBRDRAFT_32058	938702	939822	None	5791	1782	59698	No_constitutive_exon_found_in_species
TTTGCGAGCCCTACGCCGCTTCCGTGCTCATTAGGCTATTGTGTGGGCAGAT	1005940	1006004	1005890	1005942	1	CH991548	MONBRDRAFT_3177	1005148	1006004	None	5791	1782	59698	No_constitutive_exon_found_in_species
GGCAACTCACTCATGTCTGGGCCTCTTTTTTTTCCTCGTCATGGGGGCAGTG	1007606	1007739	1007789	1007737	-1	CH991548	MONBRDRAFT_16456	1006852	1008361	None	5791	1782	59698	No_constitutive_exon_found_in_species
GCTGAGACTCCCGCCTGCTCATGCTAATGTGCGATTTGAGGGGCCGGCAGCT	1051085	1051141	1051191	1051139	-1	CH991548	MONBRDRAFT_35113	1049834	1051309	None	5791	1782	59698	No_constitutive_exon_found_in_species
CAGTGTGGGTTTATGATTTATCGAGCCTCATGTCCTTGGGAATGGTGCAGCG	1063793	1063874	1063743	1063795	1	CH991548	MONBRDRAFT_24693	1061245	1065236	None	5791	1782	59698	No_constitutive_exon_found_in_species
TGACGCGCTCACGCCTCCTTCTTTTTCGTTTTTATCTCAACCGGGAACAGAC	1118909	1118975	1118859	1118911	1	CH991548	MONBRDRAFT_36740	1117935	1119714	None	5791	1782	59698	No_constitutive_exon_found_in_species
GATGCGCCTGCATTTCTGCATCGTGGTCGCCAATCATGTCGGGACCGCAGGA	1120195	1120291	1120341	1120289	-1	CH991548	MONBRDRAFT_24705	1119836	1121579	None	5791	1782	59698	No_constitutive_exon_found_in_species
TGAATAAGTTATCGTCGTAGCTAACGAGCGATTCTGCTTGGGAACAATAGCT	1124331	1124475	1124281	1124333	1	CH991548	MONBRDRAFT_32070	1122621	1127822	None	5791	1782	59698	No_constitutive_exon_found_in_species
TGTTTGGCCTTGACGTCGCCTCATTGCTTCGTATGCATTGGGCATGAAAGGT	1127458	1127564	1127408	1127460	1	CH991548	MONBRDRAFT_32070	1122621	1127822	None	5791	1782	59698	No_constitutive_exon_found_in_species
GCTCGGCGATAAGTTCTGGATCTGACCTTCGGCGCTTCTTGGGGGCATAGGC	1156391	1156483	1156533	1156481	-1	CH991548	MONBRDRAFT_24711	1155392	1157265	None	5791	1782	59698	No_constitutive_exon_found_in_species
ATCCCCGTCAAACAGCGGCACCGACCAGTCGGGATCGGGGAGCGAGGAAGGC	1197130	1197359	1197409	1197357	-1	CH991548	MONBRDRAFT_16453	1194380	1198943	None	5791	1782	59698	No_constitutive_exon_found_in_species
TTTCGGGGCGGTAATGGATGGCGTTGCGTGGTTGTGCTTTTGGGGTACAGGC	1195696	1195846	1195896	1195844	-1	CH991548	MONBRDRAFT_16453	1194380	1198943	None	5791	1782	59698	No_constitutive_exon_found_in_species
GGTACAGCCCGTTGGCGTCTGATTGATGACTTACTTCTTTGGGATGGTAGGC	1236550	1236619	1236669	1236617	-1	CH991548	MONBRDRAFT_24731	1234950	1238269	None	5791	1782	59698	No_constitutive_exon_found_in_species
TCTGCTCGCTCTCGAGACTCAGTCGACGTGGATGGCTCGGGTGAAATTAGAA	1282599	1283655	1283705	1283653	-1	CH991548	MONBRDRAFT_823	1282599	1284711	None	5791	1782	59698	No_constitutive_exon_found_in_species
GCCTGCCCCCGTCCTCCGCTCACAAGGGCCCGATTGTCGGAGGGGAGCAGGT	1293345	1293442	1293295	1293347	1	CH991548	MONBRDRAFT_32088	1291158	1295167	None	5791	1782	59698	No_constitutive_exon_found_in_species
GCCTGTCTCACTCCTGTACTCGGTTTCTAACTGATGCGTCGCTGGGACAGAA	1324348	1324441	1324491	1324439	-1	CH991548	MONBRDRAFT_18770	1323080	1325095	None	5791	1782	59698	No_constitutive_exon_found_in_species
TGGCCTGGGCAGGTTTGTTTCGCTGACCTTCATGTCGGGTGCGAAACTAGAC	1347964	1348035	1348085	1348033	-1	CH991548	MONBRDRAFT_32092	1336112	1350640	None	5791	1782	59698	No_constitutive_exon_found_in_species
TTGCCGGCGAATTGCTCATTATTTTGACGGGGTAACGGTACGGGGTGCAGGA	1343644	1343677	1343727	1343675	-1	CH991548	MONBRDRAFT_32092	1336112	1350640	None	5791	1782	59698	No_constitutive_exon_found_in_species
CGCTTTGCTCATGCTTTCCGTCTGATCACACCTCGGGTGGGTGGGTGTAGCT	1341596	1341712	1341762	1341710	-1	CH991548	MONBRDRAFT_32092	1336112	1350640	None	5791	1782	59698	No_constitutive_exon_found_in_species
GCCACTGAATGGATAATCTCGTCAGGCTAACACGTGGTGGATGGGGCTAGGC	1359983	1360074	1360124	1360072	-1	CH991548	MONBRDRAFT_24755	1356229	1362650	None	5791	1782	59698	No_constitutive_exon_found_in_species
GGTTCTACAATGGTTTCTGAAGGTCTCATCTCTGTGCACGGGGACATTAGCT	1381316	1381405	1381455	1381403	-1	CH991548	MONBRDRAFT_24758	1380507	1383818	None	5791	1782	59698	No_constitutive_exon_found_in_species
GGCCATTACTCGCGGTGAGCTCGTTGGTTGCTGCGGCGCCGTGGGCGCAGGC	15959	16891	15909	15961	1	CH991550	MONBRDRAFT_25070	12579	20107	None	5791	1782	59698	No_constitutive_exon_found_in_species
CTGTTGCTGGCGCTACTGGTCGCCCTTTGGCTCGACACTGGGCGCGGCAGCA	26371	26537	26587	26535	-1	CH991550	MONBRDRAFT_7874	20422	26830	None	5791	1782	59698	No_constitutive_exon_found_in_species
GATCACACCTTGTTTTCTGACCAAAGATTGCCATGCCGCCATGGGTGTAGCC	57542	58095	57492	57544	1	CH991550	MONBRDRAFT_32249	53835	61910	None	5791	1782	59698	No_constitutive_exon_found_in_species
TACTCTCACGCGTCTGCACCTATTCGTGCCTTTGTTGGTGGGGCTGATAGTC	90637	90734	90784	90732	-1	CH991550	MONBRDRAFT_25091	89427	91158	None	5791	1782	59698	No_constitutive_exon_found_in_species
CGTACGGCACTAAGACTTTTTCTGCGCGTTGCGATGCGTTGCGGGTGTAGAC	97989	98135	97939	97991	1	CH991550	MONBRDRAFT_32258	95582	101404	None	5791	1782	59698	No_constitutive_exon_found_in_species
GGCTGCCGCCTGATAAAGTCTGTCTTGCGCGGATCGTTCGGGGCACACAGAG	100635	100745	100585	100637	1	CH991550	MONBRDRAFT_32258	95582	101404	None	5791	1782	59698	No_constitutive_exon_found_in_species
CGTGCACACTGCCCCTCATCACTATTCCTGCTTCTTGCGTGGGGAATTAGAT	104181	104248	104298	104246	-1	CH991550	MONBRDRAFT_25095	102612	105945	None	5791	1782	59698	No_constitutive_exon_found_in_species
TTATTGGGGTGACTTTTTTTTCTTTTCTTTTACTTCTGGGGCAAATGCAGTC	109711	109780	109661	109713	1	CH991550	MONBRDRAFT_32259	108005	112393	None	5791	1782	59698	No_constitutive_exon_found_in_species
TGCTCAAGTCTTTGCTGCACCACCAACTGACTCTGTTGGCAAATGGGCAGGC	111047	111131	110997	111049	1	CH991550	MONBRDRAFT_32259	108005	112393	None	5791	1782	59698	No_constitutive_exon_found_in_species
CCAACTTCTCAACAGATGCCGTGGTTTTGCTCTTATGTTGGGGCTGGCAGGG	128304	128357	128254	128306	1	CH991550	MONBRDRAFT_32261	124246	130238	None	5791	1782	59698	No_constitutive_exon_found_in_species
TGTCTGCGGCCGCGACTGTGCTCATGTCTGAAACCGCGTCGGGTGACTAGGT	141675	142071	142121	142069	-1	CH991550	MONBRDRAFT_7900	141675	149004	None	5791	1782	59698	No_constitutive_exon_found_in_species
CGCTCACCCCATGTGCTACAACCCGGCTTTGAACACGCCGGTTGGGGCAGGA	153985	154126	154176	154124	-1	CH991550	MONBRDRAFT_25103	153001	155808	None	5791	1782	59698	No_constitutive_exon_found_in_species
GTGCCTGAAAAGTCCGTGCTTCTCATGATGATCATGTTTTGGTGGGTCAGGG	160666	160745	160795	160743	-1	CH991550	MONBRDRAFT_25105	157836	164092	None	5791	1782	59698	No_constitutive_exon_found_in_species
GCTGGCTTGGTCTTCACTTGAGCGTCATGACGATTTGCTGGGCGTGACAGCG	159984	160061	160111	160059	-1	CH991550	MONBRDRAFT_25105	157836	164092	None	5791	1782	59698	No_constitutive_exon_found_in_species
TTGGCATTCACCGTTCATTCTCACGAGCTGTCGAAAATTTCAATGGGCAGGG	158503	158587	158637	158585	-1	CH991550	MONBRDRAFT_25105	157836	164092	None	5791	1782	59698	No_constitutive_exon_found_in_species
CTCCTTGTGGATGGCGGCTGGATCCCTCAAATGATGGCCTGAGGGTGCAGGT	169417	169521	169367	169419	1	CH991550	MONBRDRAFT_25108	169140	171037	None	5791	1782	59698	No_constitutive_exon_found_in_species
TACCTGTCCTTTTTCTTTTTCTTTTTTTTTTTTTGTCGGGGTGGGTACAGGC	189157	189215	189107	189159	1	CH991550	MONBRDRAFT_32268	187746	196505	None	5791	1782	59698	No_constitutive_exon_found_in_species
TGGATTCTCAATGGGATGCTCACTGGATCATGCTCACTGGGACGGGATAGGC	191059	191112	191009	191061	1	CH991550	MONBRDRAFT_32268	187746	196505	None	5791	1782	59698	No_constitutive_exon_found_in_species
CAGGTCTGGACTCAAATTCCGCTCATGATGACTTGCGTTGGGTGTGGTAGCA	212320	212521	212571	212519	-1	CH991550	MONBRDRAFT_25114	204614	212902	None	5791	1782	59698	No_constitutive_exon_found_in_species
TCTCTCCCCCTCCCCCTCTCTCTCTGTGCGCTGGCTGGCAACGGGGATAGGA	208736	208791	208841	208789	-1	CH991550	MONBRDRAFT_25114	204614	212902	None	5791	1782	59698	No_constitutive_exon_found_in_species
AATTGGCCTGCCGATTCTGATTCATGCGTTGGCCGAATGCATCGGGATAGGC	229363	229484	229313	229365	1	CH991550	MONBRDRAFT_25119	226505	231271	None	5791	1782	59698	No_constitutive_exon_found_in_species
TGGCGTCTGTGCGCTGCTTTGACAATCGGACCATTGGGCTGGTGGAGTAGAC	258118	258327	258068	258120	1	CH991550	MONBRDRAFT_25128	254321	264625	None	5791	1782	59698	No_constitutive_exon_found_in_species
GCCCTTCACGCCCGCCTCGTCGCGCTCCTCCATCCTCATCGGGCGCGGAGAG	285353	285702	285752	285700	-1	CH991550	MONBRDRAFT_25134	285158	288981	None	5791	1782	59698	No_constitutive_exon_found_in_species
CCACTCACTCACGACGCATCCTGCTGACATCCGTTGGGACAAACCAACAGTA	298182	298282	298132	298184	1	CH991550	MONBRDRAFT_36937	297934	301885	None	5791	1782	59698	No_constitutive_exon_found_in_species
GGACGTGAACGAGTGTAATCGCGAGTCAACCCATGCCTCAACGGGGGCAGCT	327599	328813	328863	328811	-1	CH991550	MONBRDRAFT_25143	323011	333333	None	5791	1782	59698	No_constitutive_exon_found_in_species
CTGCGAATTCACACGTGGTACCGCGCCCTGCCATTTTCGATGACGGGTAGTA	345476	346234	346284	346232	-1	CH991550	MONBRDRAFT_25146	339202	347928	None	5791	1782	59698	No_constitutive_exon_found_in_species
TCTCATTATGATGCCACTGGGGTTGCCACGGTTTTGGGCTGGCGAGCTAGAT	344702	345348	345398	345346	-1	CH991550	MONBRDRAFT_25146	339202	347928	None	5791	1782	59698	No_constitutive_exon_found_in_species
CTCAAGTGGACCGAATACAGCTCATACCCTTCCTGTGGGTCGAAGCGTAGGC	372017	372166	371967	372019	1	CH991550	MONBRDRAFT_32287	370324	375942	None	5791	1782	59698	No_constitutive_exon_found_in_species
GTGGCATGACTGGCAGACTCACGACGAATTATTGGTACTGGGGACTACAGTG	375349	375552	375299	375351	1	CH991550	MONBRDRAFT_32287	370324	375942	None	5791	1782	59698	No_constitutive_exon_found_in_species
TTGCCGTCAACACTGACCGTCATTGACCATTTACTGCTGGGAAAACACAGGG	387561	387627	387511	387563	1	CH991550	MONBRDRAFT_25157	384738	388577	None	5791	1782	59698	No_constitutive_exon_found_in_species
TGAGCATGAACAACGGGCGCACCTTGATCTTACACCCGGGAAAAACGCAGAG	400869	401034	401084	401032	-1	CH991550	MONBRDRAFT_25160	396168	406365	None	5791	1782	59698	No_constitutive_exon_found_in_species
CCGTGGACCTGCACCTCTTCGTCGCACTCATTCAAGTGCTGGGGACGCAGCT	398429	398609	398659	398607	-1	CH991550	MONBRDRAFT_25160	396168	406365	None	5791	1782	59698	No_constitutive_exon_found_in_species
CCTGCTCGGTCGCTGTGATATGTATGGTGCGTTTGCGGGGTGACGGACAGAC	419825	419912	419962	419910	-1	CH991550	MONBRDRAFT_32291	417827	420866	None	5791	1782	59698	No_constitutive_exon_found_in_species
GATCACGTCTGGGCATTGAGGTTGGCGGCTTCGGCTGGGGGTGACGGCAGGG	485232	485299	485182	485234	1	CH991550	MONBRDRAFT_25180	483890	488166	None	5791	1782	59698	No_constitutive_exon_found_in_species
AATTGCTCCTGTTGACCTGGCCGTACCTAATTTTTGGGCAAAACGCACAGAG	532316	532433	532266	532318	1	CH991550	MONBRDRAFT_32300	531413	534514	None	5791	1782	59698	No_constitutive_exon_found_in_species
CCACCTCTGGTTTGACTCACTCCATCGATTCCTTGCTACCGGGGTGGCAGGG	633001	633443	633493	633441	-1	CH991550	MONBRDRAFT_32317	629005	637983	None	5791	1782	59698	No_constitutive_exon_found_in_species
CGCGTCTGCATTTGAATCGTGCTCGCTGACGACACGTATGGGGCGCATAGGC	642971	643064	642921	642973	1	CH991550	MONBRDRAFT_25219	642178	644263	None	5791	1782	59698	No_constitutive_exon_found_in_species
TTTTTTTTATATAAATGACACCTGATATACTTCTCATGCATGGGTGGCAGGT	650917	651066	650867	650919	1	CH991550	MONBRDRAFT_25221	647801	651890	None	5791	1782	59698	No_constitutive_exon_found_in_species
GGTGCAACAATCTCCGGCGTGTGCCTCACGGATGCACCTGGCGGGTATAGGT	660203	660300	660350	660298	-1	CH991550	MONBRDRAFT_25224	659647	660941	None	5791	1782	59698	No_constitutive_exon_found_in_species
TTTGGTTCCGCTTCACAGTCTTCGGGCTCACTTGATCAACTGGGGCGCAGAG	662931	663152	662881	662933	1	CH991550	MONBRDRAFT_25225	661654	665703	None	5791	1782	59698	No_constitutive_exon_found_in_species
GGATGACATGGCCGTCCAATGTCTCACGGGCACGACATGCACCGGGATAGGC	664972	665039	664922	664974	1	CH991550	MONBRDRAFT_25225	661654	665703	None	5791	1782	59698	No_constitutive_exon_found_in_species
AGTCCACTGTACTAACACCATCCTCTCTTTGTCATGGGATGACTGGATAGGC	676180	676372	676422	676370	-1	CH991550	MONBRDRAFT_32322	675271	677919	None	5791	1782	59698	No_constitutive_exon_found_in_species
TGCTTTGGGATTCGCGGCGGTTGGCTGTGTGGCTGTTGGGTGAGATGTAGGT	685647	685757	685807	685755	-1	CH991550	MONBRDRAFT_32323	682176	687959	None	5791	1782	59698	No_constitutive_exon_found_in_species
GTTGCTTATTTCGCGTGGTGTGGATTAACGCTTGGGGCCGTGGGGAACAGCT	685148	685264	685314	685262	-1	CH991550	MONBRDRAFT_32323	682176	687959	None	5791	1782	59698	No_constitutive_exon_found_in_species
CCCCCCACAGTCTGTTTTGTACTCACCGTCATGGTTCGTCGGTGGGATAGCG	702224	702408	702174	702226	1	CH991550	MONBRDRAFT_32324	699014	702408	Cdk2	5791	1782	59698	No_constitutive_exon_found_in_species
CTGCGACCATGTCCATGCAACACGCAACGTTTGTGAACGTGAATGGGCAGAG	707656	707730	707780	707728	-1	CH991550	MONBRDRAFT_25232	705229	717104	None	5791	1782	59698	No_constitutive_exon_found_in_species
CCCACAAGCTAGTTGCACTTGCCTCATCAAGCCTTGGGATCGACGGATAGGT	722376	722547	722326	722378	1	CH991550	MONBRDRAFT_32325	717388	722547	None	5791	1782	59698	No_constitutive_exon_found_in_species
TTTTGCTTGGTCTCTCAAAACGTGTTCACCTGCCTGCCTGGGGGTGTTAGGA	742724	742904	742674	742726	1	CH991550	MONBRDRAFT_25237	740850	744240	None	5791	1782	59698	No_constitutive_exon_found_in_species
AGGTCAGATCTCATGGCACGGCGTGGGGTTGCGGGGCATGGGTGGCGCAGGA	743926	744240	743876	743928	1	CH991550	MONBRDRAFT_25237	740850	744240	None	5791	1782	59698	No_constitutive_exon_found_in_species
GTTCCTTGTGGCTTGTTCGTGTGGTCTCAATGGCTTATTCGCTGGGACAGCG	756714	756902	756952	756900	-1	CH991550	MONBRDRAFT_25241	756176	760054	None	5791	1782	59698	No_constitutive_exon_found_in_species
TTGCCTTTTTACGCACGTGTGTCTTGCGTCCGGTGCACCGGGGCCGGTAGGT	783067	783151	783017	783069	1	CH991550	MONBRDRAFT_32330	781276	784588	None	5791	1782	59698	No_constitutive_exon_found_in_species
CGAGCACTCACTACGCTCCTTTCAAATATGCTTCTGTCGTGGGGCTACAGGT	783848	784072	783798	783850	1	CH991550	MONBRDRAFT_32330	781276	784588	None	5791	1782	59698	No_constitutive_exon_found_in_species
CGCCATGTTATTTTGCCCCCCCCCCTCCCGTCGTGATGGCGGGGACGCAGGA	808378	808486	808328	808380	1	CH991550	MONBRDRAFT_25254	808146	810450	None	5791	1782	59698	No_constitutive_exon_found_in_species
GCCCATGTTTTCTGTGCCATGCTTGCCACGGGTCGCGCTTGGGTGTGCAGTG	820535	820658	820485	820537	1	CH991550	MONBRDRAFT_32335	818740	822450	None	5791	1782	59698	No_constitutive_exon_found_in_species
GTATGTGCTGTCAGGTCGGTTTGCTCACGGCTCCTCTTGCCGTGGGACAGGA	822719	822813	822669	822721	1	CH991550	MONBRDRAFT_36991	822535	824270	None	5791	1782	59698	No_constitutive_exon_found_in_species
GTCCCCCAATGCTCACCTTCCCGACGCTGGGTTGGACTGGGTGACGATAGTC	835916	836055	835866	835918	1	CH991550	MONBRDRAFT_25261	834902	838165	None	5791	1782	59698	No_constitutive_exon_found_in_species
AACCCCTTCACCGCACGAAATGACGTCGCCATCCCGTGGGAAAATTGCAGCC	836899	837016	836849	836901	1	CH991550	MONBRDRAFT_25261	834902	838165	None	5791	1782	59698	No_constitutive_exon_found_in_species
CTCTGTGACTTCGAGTGATGATTGATTCGACATGTCATGTGGGGTCACAGGT	904875	904940	904825	904877	1	CH991550	MONBRDRAFT_36996	904272	906061	None	5791	1782	59698	No_constitutive_exon_found_in_species
CACACCCGCCTTATGCATGTGCGCTGCGACCTGCTCGTCAACGGGGATAGGT	912552	913146	913196	913144	-1	CH991550	MONBRDRAFT_32344	912552	914692	None	5791	1782	59698	No_constitutive_exon_found_in_species
TGCTAGTGCCTGGACTCGGCTCACTTGCCTGTTGTGTGTGAGATGGGCAGGC	915728	915977	915678	915730	1	CH991550	MONBRDRAFT_32345	915550	920658	None	5791	1782	59698	No_constitutive_exon_found_in_species
CAATCATTGTGTTTGTGTCTGTCTGCCGGTGGTTGTGGACTCGGGAATAGTA	976074	976395	976445	976393	-1	CH991550	MONBRDRAFT_32350	976074	978654	None	5791	1782	59698	No_constitutive_exon_found_in_species
TTGCGCTTCGTATGACGCTCATGCAACAATGTGGGTGGAACATGGGGTAGAT	1014709	1014840	1014890	1014838	-1	CH991550	MONBRDRAFT_32353	1013435	1019090	None	5791	1782	59698	No_constitutive_exon_found_in_species
GGTTGATGTACCTTTTTGGTGCCTTCTCATGCATTTTCCGGGGGTTGTAGTC	1029826	1030173	1030223	1030171	-1	CH991550	MONBRDRAFT_37010	1026541	1033017	None	5791	1782	59698	No_constitutive_exon_found_in_species
TTTTTTCTGGCCGCACCTTGTGTTCATCCTCCAATGTTTCGCGGGCACAGAC	1060090	1060222	1060040	1060092	1	CH991550	MONBRDRAFT_8091	1050333	1060615	None	5791	1782	59698	No_constitutive_exon_found_in_species
TTCTTTTTCTATCCTTTCGTCTCATCTTGCTCCGTCGCTCACGTGGGTAGGC	1119246	1119297	1119347	1119295	-1	CH991550	MONBRDRAFT_37018	1116957	1119698	None	5791	1782	59698	No_constitutive_exon_found_in_species
GCTGTTCTCTTATTTTTCTGCTCACGCACCTGGGGGTGAGGGCATGATAGGC	1234670	1234750	1234800	1234748	-1	CH991550	MONBRDRAFT_32374	1232514	1237332	None	5791	1782	59698	No_constitutive_exon_found_in_species
CAATAGCCTTGCTGACCGTGATCTCACCTGATACTGGATGGGTTGAATAGTC	59105	59405	59455	59403	-1	CH991549	MONBRDRAFT_7587	57229	62366	None	5791	1782	59698	No_constitutive_exon_found_in_species
ATCAACCGTTCTCCTGGTTCCTCGGTGGATCCGATACTGGGCGGCAATAGAC	69557	69976	69507	69559	1	CH991549	MONBRDRAFT_32107	68126	69976	None	5791	1782	59698	No_constitutive_exon_found_in_species
CAGGTCAAGCCAAACAGAGCCCCGGTGCTATCGCCACCCAGGGGCCCGAGTA	121976	122474	121926	121978	1	CH991549	MONBRDRAFT_16910	121651	124270	None	5791	1782	59698	No_constitutive_exon_found_in_species
CCTCTCTCATCGAGGCTCATTCTCCTCAACTTCTGGTGATGGGGTTGTAGGT	141179	141221	141271	141219	-1	CH991549	MONBRDRAFT_32120	140919	143038	None	5791	1782	59698	No_constitutive_exon_found_in_species
CTTGTGGAGCGTACATCGGGTGTGGGGTCTGGGGGAGACTCGGGAACTAGGA	143875	144137	143825	143877	1	CH991549	MONBRDRAFT_24802	143342	144541	None	5791	1782	59698	No_constitutive_exon_found_in_species
CTCTCACTGGTGCTCCTTTCTTCTTGAATGCATGCGTATGGGTGTGGTAGAG	148296	148453	148246	148298	1	CH991549	MONBRDRAFT_32121	147291	149941	None	5791	1782	59698	No_constitutive_exon_found_in_species
GGGCGGCACGACACCCCGCTCATTCTTGCTGTGCTATCTTCGGGGTGCAGCA	160463	160654	160413	160465	1	CH991549	MONBRDRAFT_24806	156776	161098	None	5791	1782	59698	No_constitutive_exon_found_in_species
TGGACAGTCAACTCATCTGTTTGTACGGGCGTACGGGCGTACGGGCGTAGGC	160816	160933	160766	160818	1	CH991549	MONBRDRAFT_24806	156776	161098	None	5791	1782	59698	No_constitutive_exon_found_in_species
TGCGCGCCCGCAACGCACATTCACTGGGTGGCCTTTGCTTTGGGCGACAGGA	174831	174870	174920	174868	-1	CH991549	MONBRDRAFT_24812	174610	178096	None	5791	1782	59698	No_constitutive_exon_found_in_species
TCTTGCTTTTCAATCTTGATCGCGTGCTCACGCGGCTGGGTACGCGGGAGCA	185118	185243	185068	185120	1	CH991549	MONBRDRAFT_16805	183691	185243	None	5791	1782	59698	No_constitutive_exon_found_in_species
ACGCACCATCGTTCCGCTTTTGCCGGTCCTTGGCCTGCTGGGCACGACAGTG	193524	194252	194302	194250	-1	CH991549	MONBRDRAFT_32127	189572	195216	None	5791	1782	59698	No_constitutive_exon_found_in_species
CGAATCTCTACTGGTCATCACTCACGCGGCTCAACTTTGGGAAATCATAGCG	216136	216221	216086	216138	1	CH991549	MONBRDRAFT_32131	213530	217744	None	5791	1782	59698	No_constitutive_exon_found_in_species
CTGCTTCAGAATGCTCACGTTTTCTTTTTTTGTTGTGGGTGTGGGTGTAGCT	228726	229428	228676	228728	1	CH991549	MONBRDRAFT_16817	226499	229428	None	5791	1782	59698	No_constitutive_exon_found_in_species
TGTCTATCCTGATGTTGCTTCGCTCGCGCATGGGGGTTCGGGGTTGATAGGA	253976	254132	254182	254130	-1	CH991549	MONBRDRAFT_16848	253160	258968	None	5791	1782	59698	No_constitutive_exon_found_in_species
ACCAACGTTTCTTCCTCTCCTCACGACTGGACAACATGGGATGAGGACAGGC	261623	261829	261879	261827	-1	CH991549	MONBRDRAFT_7636	261623	262878	None	5791	1782	59698	No_constitutive_exon_found_in_species
GCAGCGGTCTTATGATAATGTTTGGCTCGCCAACGCCGGTCTGGGAGTAGGA	274233	274390	274440	274388	-1	CH991549	MONBRDRAFT_32135	273371	277016	None	5791	1782	59698	No_constitutive_exon_found_in_species
CCCCGCAACCATCGCTTGCTCAATGTTTGATTCTTGCGTCCGGGAACTAGGT	353497	353556	353447	353499	1	CH991549	MONBRDRAFT_20810	352127	354012	None	5791	1782	59698	No_constitutive_exon_found_in_species
TCTTTTGTGGCACCCACCGAACCTGGTTCTCAAAACGCTTGCGGGCACAGGC	359438	359530	359580	359528	-1	CH991549	MONBRDRAFT_32144	354604	360092	None	5791	1782	59698	No_constitutive_exon_found_in_species
AGGTAGGTCGTGCGTGTTGCCGTCGTGCCTTTCTGTGTTCGCGTGGGCAGAC	358199	358380	358430	358378	-1	CH991549	MONBRDRAFT_32144	354604	360092	None	5791	1782	59698	No_constitutive_exon_found_in_species
CTGCGTTGACAATGCCCCGGACGCCTGCTGCGGCTGATTTGGGATTGCAGCT	373128	373381	373078	373130	1	CH991549	MONBRDRAFT_24852	367747	373583	None	5791	1782	59698	No_constitutive_exon_found_in_species
CTGATTTCGCGGGGTGCATCCTCCTTCCTCCCTGACGCATGCGGGCGCAGCT	416426	416491	416541	416489	-1	CH991549	MONBRDRAFT_36818	412339	417348	None	5791	1782	59698	No_constitutive_exon_found_in_species
CAAGAATGCGCCAGGCCCAGATGCTTATTGATACGCGGGCAATGAAACAGAC	412975	413202	413252	413200	-1	CH991549	MONBRDRAFT_36818	412339	417348	None	5791	1782	59698	No_constitutive_exon_found_in_species
GGGTAAGGCATTCAACTCTAGGCTCACTGGTCACGGCGTGGGGGCTACAGAT	484439	484570	484389	484441	1	CH991549	MONBRDRAFT_18846	483712	485052	None	5791	1782	59698	No_constitutive_exon_found_in_species
AAGTGCGGAAGGCACTTGACTAAAGCATGGTATGTTTTCTGGGTGAACAGAT	486509	486661	486711	486659	-1	CH991549	MONBRDRAFT_16665	485755	489546	None	5791	1782	59698	No_constitutive_exon_found_in_species
GCTCGGCTAGATGGCATCCGTCGCCGCTCGCGCACGGGAGACGAGCGCAGCA	486126	486398	486448	486396	-1	CH991549	MONBRDRAFT_16665	485755	489546	None	5791	1782	59698	No_constitutive_exon_found_in_species
GGAATTCTGTGTTCGTCTTGGCCTTACAACCCAGGTGTGTCTGCAGGGAGGG	522721	522911	522671	522723	1	CH991549	MONBRDRAFT_16657	522469	523679	None	5791	1782	59698	No_constitutive_exon_found_in_species
GCGACTGCTTACACATAGCGCCCAACTTCTTGACGGCCGGGTGGCAATAGGA	523195	523254	523145	523197	1	CH991549	MONBRDRAFT_16657	522469	523679	None	5791	1782	59698	No_constitutive_exon_found_in_species
CCATCCTTTGTCGTCGCCACCGCCGTGGTCACTCGCACCTGGCTGGGCAGGG	532828	533087	532778	532830	1	CH991549	MONBRDRAFT_20835	531936	535694	None	5791	1782	59698	No_constitutive_exon_found_in_species
CCTTTCCATCTTTTGCCTGACTCAGATGCCTGGCTGCCCGGGGGCCACAGAT	575091	575183	575041	575093	1	CH991549	MONBRDRAFT_16627	574159	575183	None	5791	1782	59698	No_constitutive_exon_found_in_species
CGCTCGCTCACGGCACTTACATGCTTCCATGTGTGTGCTTGGGCATGCAGGC	579466	579655	579705	579653	-1	CH991549	MONBRDRAFT_32168	575464	581061	None	5791	1782	59698	No_constitutive_exon_found_in_species
AAGCAAGTCACCGGTACAGCCTGGACAGCTGACACCATTGTTGGGGATAGGT	598945	599050	599100	599048	-1	CH991549	MONBRDRAFT_24903	596640	599902	None	5791	1782	59698	No_constitutive_exon_found_in_species
TCATTTCCCTCCTCTGCCGCGTTGTTGGCTGATGCACTGGGGGTACACAGAC	610787	611170	611220	611168	-1	CH991549	MONBRDRAFT_24906	609008	613079	None	5791	1782	59698	No_constitutive_exon_found_in_species
CAAGGAGTCTGCTAGTTCGCCCGAGAACCTCACGCTCAGATGGGGTGTAGGC	622589	622734	622539	622591	1	CH991549	MONBRDRAFT_24909	622412	624315	None	5791	1782	59698	No_constitutive_exon_found_in_species
CACCCTTCCCTTTCACGTGTCTGCGCGCTCCAATCCTTCAACGGGTGCAGTG	632008	632142	631958	632010	1	CH991549	MONBRDRAFT_20855	631614	634322	None	5791	1782	59698	No_constitutive_exon_found_in_species
TGGTGCACCTTCGTAGACTTTGGCTTTGCCACCATCGTGCCGGGGCTGAGTC	644359	644458	644508	644456	-1	CH991549	MONBRDRAFT_2234	643940	645322	None	5791	1782	59698	No_constitutive_exon_found_in_species
CACATGTCTATCCCACTCATGCCCCGCGTGTCGCTGCTTTGGGCGAACAGCT	652073	652150	652023	652075	1	CH991549	MONBRDRAFT_24919	650698	652624	None	5791	1782	59698	No_constitutive_exon_found_in_species
CGGGCTTGCTCATCTTTCTCCCCATCATCTTTGCATCTGGGCGAGCGCAGCT	677077	677164	677027	677079	1	CH991549	MONBRDRAFT_24926	676202	677885	None	5791	1782	59698	No_constitutive_exon_found_in_species
CAGAGGACATGCCATGGCTAACCCCTCATGAATCACTTTATGGGCAACAGTG	702792	702856	702906	702854	-1	CH991549	MONBRDRAFT_16819	700783	703227	None	5791	1782	59698	No_constitutive_exon_found_in_species
TTTTCATTTTATTTATCTTCTTCACTGTTTGGCAATATGCGCGGGACCAGGT	701675	701775	701825	701773	-1	CH991549	MONBRDRAFT_16819	700783	703227	None	5791	1782	59698	No_constitutive_exon_found_in_species
GCCCCAGTGTTGCATCCCTCCTCACTCGTGCTTGGGACTGGGGTGCATAGCT	700783	700946	700996	700944	-1	CH991549	MONBRDRAFT_16819	700783	703227	None	5791	1782	59698	No_constitutive_exon_found_in_species
GCGTTGCTCGCCCTGACCGCCACCTTCCAATTCCCCGTCTGGGCACGTAGCA	714511	719081	714461	714513	1	CH991549	MONBRDRAFT_24936	711705	727733	None	5791	1782	59698	No_constitutive_exon_found_in_species
TAGAAGAGGGTCGCAGGTATGCCTCAGCGGCTGCCTCGGGGGCTGAATAGCC	753637	753686	753587	753639	1	CH991549	MONBRDRAFT_24942	747097	756727	None	5791	1782	59698	No_constitutive_exon_found_in_species
GTCCGTCCCACCGTGCGGCGTGATGCCTCGCCGCTGGGTGGTGGGGGTAGCT	769230	769975	770025	769973	-1	CH991549	MONBRDRAFT_24944	767670	771462	None	5791	1782	59698	No_constitutive_exon_found_in_species
CATCGTTACGGAGGGCCCTTTCTTGTTGTTGGGGACTTTCAATCGGGTAGTG	782052	782217	782267	782215	-1	CH991549	MONBRDRAFT_24946	781330	784541	None	5791	1782	59698	No_constitutive_exon_found_in_species
TCGGCGGAAGGACATTTTGTGGCCCATCATCAACATCAACGTGGTGGGAGAC	806825	807898	806775	806827	1	CH991549	MONBRDRAFT_7763	805584	807898	None	5791	1782	59698	No_constitutive_exon_found_in_species
CCCACGTTGGTGCGGTGGCACCTGCTCATCGGCGGGGAATGGTGGGACAGAT	814790	814868	814918	814866	-1	CH991549	MONBRDRAFT_24955	809165	817978	None	5791	1782	59698	No_constitutive_exon_found_in_species
CATTGTTTGCGGGCCTGACTTTAGCCGGGCTGGTCTGGGGCGAGGAGCAGGC	895544	895628	895494	895546	1	CH991549	MONBRDRAFT_18918	891664	896865	None	5791	1782	59698	No_constitutive_exon_found_in_species
GATCCTGACAAAGATTTTTGCCTTGCTGCCTGCGTTCCGTGGGATCACAGTT	897995	898124	898174	898122	-1	CH991549	MONBRDRAFT_36868	896909	900247	None	5791	1782	59698	No_constitutive_exon_found_in_species
TAGTTTGCAAGCTGTGGCAATGTTACCGGCGCAAATCATGGGCGACGTAGTC	910298	910380	910430	910378	-1	CH991549	MONBRDRAFT_24979	909836	911047	None	5791	1782	59698	No_constitutive_exon_found_in_species
CGTCTCTTACCTTCATCTGACGATCACACCCCATGCCGTGGGCTGAATAGAT	920570	920667	920717	920665	-1	CH991549	MONBRDRAFT_18922	919352	921434	None	5791	1782	59698	No_constitutive_exon_found_in_species
ATTGCACCGCATTGCAAAGAGCGACACCTCACGCACGGGATGGAGGCTAGGG	937947	938396	938446	938394	-1	CH991549	MONBRDRAFT_20905	937237	938851	None	5791	1782	59698	No_constitutive_exon_found_in_species
ATGCGCGAGACGGCCAACACGGGCATGACGGTCTTGGGATGAAGAAGCAGCT	969678	969767	969628	969680	1	CH991549	MONBRDRAFT_24991	968320	970692	None	5791	1782	59698	No_constitutive_exon_found_in_species
TCGCAAAAACGGAGTTGGCGCAGGGGCATTGCCCGGGGTTGGACATGCAGCG	1038585	1038931	1038535	1038587	1	CH991549	MONBRDRAFT_16803	1036870	1039179	None	5791	1782	59698	No_constitutive_exon_found_in_species
TCGGCTCGTCGCCATGCCTTTGCGTGCCACCTGCCTTCCTGTTGGGATAGAG	1065447	1065674	1065397	1065449	1	CH991549	MONBRDRAFT_25019	1064444	1065674	None	5791	1782	59698	No_constitutive_exon_found_in_species
CCAAGCTCACCTTGAACTGCTGTCCTCAACGCTCGTTGCAATGCGGGTAGCT	1074588	1074694	1074538	1074590	1	CH991549	MONBRDRAFT_25023	1072210	1078341	None	5791	1782	59698	No_constitutive_exon_found_in_species
CTTTGCGAGAATGTGAAGACTCATGTGCACGGGCGTGATGTCGAGGGCAGCT	1090514	1090553	1090603	1090551	-1	CH991549	MONBRDRAFT_32225	1089258	1092713	None	5791	1782	59698	No_constitutive_exon_found_in_species
TTTGATAAACGGGGTTGGCCTCACGTTGTCCGCCTTGCCTGTGGGTATAGGA	1109653	1109887	1109937	1109885	-1	CH991549	MONBRDRAFT_32228	1108718	1110169	None	5791	1782	59698	No_constitutive_exon_found_in_species
TGTTTGCCCATCTTGGTGGCCACGCTGTGAACTCTGAACGGGGCCAACAGGT	1119207	1119266	1119157	1119209	1	CH991549	MONBRDRAFT_18960	1117560	1119936	None	5791	1782	59698	No_constitutive_exon_found_in_species
TAAGACCACTTCACCCTACGTCAATCCCCCACCCTCCTCTGATGGGCCAGGT	1146047	1146166	1146216	1146164	-1	CH991549	MONBRDRAFT_32233	1144831	1147496	None	5791	1782	59698	No_constitutive_exon_found_in_species
CATCCACACACTTGCACCTGGCTGCCTTGCTGGGACTGGCACGGGGGTAGAG	1145707	1145930	1145980	1145928	-1	CH991549	MONBRDRAFT_32233	1144831	1147496	None	5791	1782	59698	No_constitutive_exon_found_in_species
CTTTGCATCGTCAGCGTGCCTCACTCTACCCTGTCGGTCTGGGCATGCAGAC	1153848	1153937	1153987	1153935	-1	CH991549	MONBRDRAFT_32234	1151668	1154207	None	5791	1782	59698	No_constitutive_exon_found_in_species
CCAGCTCATGACACTTTTTCCTTCTTCATCACCTGCTTTCGGGAAACTAGTC	1153343	1153375	1153425	1153373	-1	CH991549	MONBRDRAFT_32234	1151668	1154207	None	5791	1782	59698	No_constitutive_exon_found_in_species
GCGCCAACGGAACGACGAAGCTATGCCAAGTCCCTGGGCCGGTGGAACAGGA	1170735	1171070	1170685	1170737	1	CH991549	MONBRDRAFT_25049	1168275	1171879	None	5791	1782	59698	No_constitutive_exon_found_in_species
CGGTGCAGGAAGGCCTTGCTCATCATCTGTGGTGTTTGTGGGCATGGTAGAC	1227741	1227886	1227691	1227743	1	CH991549	MONBRDRAFT_18981	1220912	1228135	None	5791	1782	59698	No_constitutive_exon_found_in_species
AGACAACAACGCCCCATTGTACTCGGCCATCTAAAAGTTGGACGGGGTAGGC	46219	46461	46511	46459	-1	CH991551	MONBRDRAFT_25353	46219	49244	None	5791	1782	59698	No_constitutive_exon_found_in_species
AAGCATTTATCTCAACAACTCCTTCGGCTCTTTGCTAGGCGGGTATGTAGAC	52890	52985	53035	52983	-1	CH991551	MONBRDRAFT_25354	51631	56514	None	5791	1782	59698	No_constitutive_exon_found_in_species
CTTTGGGGTTTCGGTGCTGACCATGGTCTCTTTGCTTTGTGGGTGACCAGGG	90471	91880	90421	90473	1	CH991551	MONBRDRAFT_32386	86246	95875	None	5791	1782	59698	No_constitutive_exon_found_in_species
CGCTGAAGAAGACGCGGGTGTGTCTGGTTATTGAGGTGTGTGGGGGATAGCG	92708	92912	92658	92710	1	CH991551	MONBRDRAFT_32386	86246	95875	None	5791	1782	59698	No_constitutive_exon_found_in_species
TTGCGCCCTTTCCTTTTCTCACTTGCCCCCTCGCTCTTCGGGATCAACAGCG	113767	114491	113717	113769	1	CH991551	MONBRDRAFT_32387	111496	114491	None	5791	1782	59698	No_constitutive_exon_found_in_species
CCTTTGTTGGTTTGTGTGTGGTTCCCCTGATCCGGCCAATGTGTGGGCAGTT	135874	136022	135824	135876	1	CH991551	MONBRDRAFT_32390	127415	138037	None	5791	1782	59698	No_constitutive_exon_found_in_species
TCCTTTTGGGGCTGTCGCTCTGGATTTGAATCCGCGGGTGAATGGGTTAGAC	136347	136429	136297	136349	1	CH991551	MONBRDRAFT_32390	127415	138037	None	5791	1782	59698	No_constitutive_exon_found_in_species
ACCCACTGACCTTGTGGATGCATTCAATGCTGGGATCGGTGATGGGACAGGT	136557	136675	136507	136559	1	CH991551	MONBRDRAFT_32390	127415	138037	None	5791	1782	59698	No_constitutive_exon_found_in_species
GATCCGCACGGTGGCTCACAGCGGGTTCGTGTGGTCGTGATGGTGGGCAGGC	136762	136986	136712	136764	1	CH991551	MONBRDRAFT_32390	127415	138037	None	5791	1782	59698	No_constitutive_exon_found_in_species
GCAGCGGTGATTGGTCGTGCCGTGATGCGGCTGCTTGTTCGGTGGGATAGGT	137060	137164	137010	137062	1	CH991551	MONBRDRAFT_32390	127415	138037	None	5791	1782	59698	No_constitutive_exon_found_in_species
ACAATCGCTTGGCGCACTCACTGACTTGGCGTGTGGGGGCAAACATGCAGGT	137249	137430	137199	137251	1	CH991551	MONBRDRAFT_32390	127415	138037	None	5791	1782	59698	No_constitutive_exon_found_in_species
ATTGCACGCACTGTGTCAAACTGCATGGGTTACCTATTTTTGGGGGTTAGAG	200384	200495	200545	200493	-1	CH991551	MONBRDRAFT_8177	200191	204723	None	5791	1782	59698	No_constitutive_exon_found_in_species
ATTGAGCTCTTCTGGTGCATGGACTGTGTCGTTATCGGTGGGGACTGCAGGC	213361	213529	213579	213527	-1	CH991551	MONBRDRAFT_25391	213361	214649	None	5791	1782	59698	No_constitutive_exon_found_in_species
GAATTGTCCGAGATTTTCGCGCTGACTCTCACCATTTGCTTGGGGGCCAGGA	223947	224078	223897	223949	1	CH991551	MONBRDRAFT_25395	223760	224743	None	5791	1782	59698	No_constitutive_exon_found_in_species
GTGAGTATGGTGCAACCTGCCGCGTCTCATGGCTGAAGGGGAGTGGACAGGT	254971	255109	255159	255107	-1	CH991551	MONBRDRAFT_25402	254310	256370	None	5791	1782	59698	No_constitutive_exon_found_in_species
GTTCGCTCGGTTGGCTGACGATGTAGACAATGGTGCACTGCAAGGGATAGCC	285378	285934	285984	285932	-1	CH991551	MONBRDRAFT_32405	285378	286249	None	5791	1782	59698	No_constitutive_exon_found_in_species
AGAGGGGGCCTCTTGGGACATTAAACTAAGCTGTAACTGATTGGGGGTAGAT	339079	339312	339029	339081	1	CH991551	MONBRDRAFT_25420	336328	339763	None	5791	1782	59698	No_constitutive_exon_found_in_species
TCAACCAATTCGTCTCTCTTTCTATTTTTCTGAACGTGTGGGTGAGTAAGTC	404526	404659	404476	404528	1	CH991551	MONBRDRAFT_25437	404410	406308	None	5791	1782	59698	No_constitutive_exon_found_in_species
TTAACACGCAATTACCACGATCGACTGACAACTGCGGCTTGGGTTGGCAGGT	483347	483553	483297	483349	1	CH991551	MONBRDRAFT_32425	478177	484512	None	5791	1782	59698	No_constitutive_exon_found_in_species
CCTGTTCCTTATCTACACCAATTTCCGCCTTTGCGTGTCGGGGCGAGCAGAT	492287	492407	492237	492289	1	CH991551	MONBRDRAFT_32426	485012	500787	None	5791	1782	59698	No_constitutive_exon_found_in_species
TCTTTTGTTTTGCACGTGTGGGCGGGGCGGCTGCGGGCGGCGGGCGGCAGAC	494396	494668	494346	494398	1	CH991551	MONBRDRAFT_32426	485012	500787	None	5791	1782	59698	No_constitutive_exon_found_in_species
TCTTATGTTTGTGTTTTTTCGTCTTGATGCCTCAACTGGGCGCGGGATAGCC	499108	499277	499058	499110	1	CH991551	MONBRDRAFT_32426	485012	500787	None	5791	1782	59698	No_constitutive_exon_found_in_species
CCCTCCCCTCCCGACTTGGCTCACTTGTATGTGCAACACGGGGCAAATAGTT	505999	506083	506133	506081	-1	CH991551	MONBRDRAFT_32428	505369	510708	None	5791	1782	59698	No_constitutive_exon_found_in_species
CTGAAAATCTGATTCGTCACACCCACGTGTTGTTTGCCTGGTGGGTGCAGGA	512857	512935	512807	512859	1	CH991551	MONBRDRAFT_25451	511507	512935	None	5791	1782	59698	No_constitutive_exon_found_in_species
CAGTCAGCCAACTGTCCGCGCTCACTCTGATTCTGTCCTGTGGGACATAGGC	604372	604501	604322	604374	1	CH991551	MONBRDRAFT_32439	597381	607455	None	5791	1782	59698	No_constitutive_exon_found_in_species
CATCACACGTCATCATACCTCGTGGCCTATTTGTTTGATGGGCGGGCCAGGT	614778	615024	614728	614780	1	CH991551	MONBRDRAFT_25471	613733	617736	None	5791	1782	59698	No_constitutive_exon_found_in_species
CGTGCTTGCTTCGTTTTTTGACTCATGTCGTCCCTGTGGTGGGTGCACAGTG	659957	660106	659907	659959	1	CH991551	MONBRDRAFT_32446	654158	661536	None	5791	1782	59698	No_constitutive_exon_found_in_species
TTGCAATGTGTCGTTTTGCTTCACACTGCCTTTTCCTGCCGGGTCAACAGGA	660809	661085	660759	660811	1	CH991551	MONBRDRAFT_32446	654158	661536	None	5791	1782	59698	No_constitutive_exon_found_in_species
TGTGTGTGTGTGTGTGTGTGTGTGTGTGTGTGTGTGTGTGGGCGAACAAGCG	673386	673531	673581	673529	-1	CH991551	MONBRDRAFT_25487	670845	674783	None	5791	1782	59698	No_constitutive_exon_found_in_species
AGTCTGACACGCATTGTATGCGGGGCGCTTGTCTTGTTTCGGGTATGCAGGC	734188	734481	734531	734479	-1	CH991551	MONBRDRAFT_32452	731506	738308	None	5791	1782	59698	No_constitutive_exon_found_in_species
GCGCAAGTGTGTGTGTGTGTGCTGACCTTTGGGGGTTTGGCGCGGGGCAGGT	732208	732325	732375	732323	-1	CH991551	MONBRDRAFT_32452	731506	738308	None	5791	1782	59698	No_constitutive_exon_found_in_species
CTGACCGTGGAGACGATCTCATGATTTCGCCTGTTTGAATGATGGGCTAGGT	741170	741394	741444	741392	-1	CH991551	MONBRDRAFT_25497	739509	744954	None	5791	1782	59698	No_constitutive_exon_found_in_species
TGCCTCTGCTCCGTCTTTGTGCTTACTCATGTGCACGTGCTGGGGGGCAGGC	786214	786254	786304	786252	-1	CH991551	MONBRDRAFT_32456	783559	789566	None	5791	1782	59698	No_constitutive_exon_found_in_species
ACTGCTACCAGGCTGGACTGAATTGTTTCATCCTGCTCTTTGGGACACAGCT	785790	785858	785908	785856	-1	CH991551	MONBRDRAFT_32456	783559	789566	None	5791	1782	59698	No_constitutive_exon_found_in_species
CAATCACGTGTGTTGGCCATGTCAATTATATCTGCTTTTGTGGGGTGTAGGG	796458	796591	796408	796460	1	CH991551	MONBRDRAFT_25507	794001	796993	None	5791	1782	59698	No_constitutive_exon_found_in_species
CAAACCAACTTTGCAGGTACTCACTCATGCGCTGCGCTGCGGGGTTGTAGGG	853624	853690	853574	853626	1	CH991551	MONBRDRAFT_37112	852135	856513	None	5791	1782	59698	No_constitutive_exon_found_in_species
GCTGTACCGGCCTTGAACCCCCTCTCGTGATACGTCTAGCCTGGGACAAGTC	865671	865730	865780	865728	-1	CH991551	MONBRDRAFT_25525	863103	865880	None	5791	1782	59698	No_constitutive_exon_found_in_species
CCATGAGAAATGACACGGTTTCACTTCCGCGATGTTGGGATGGAGTGTAGAT	863662	863763	863813	863761	-1	CH991551	MONBRDRAFT_25525	863103	865880	None	5791	1782	59698	No_constitutive_exon_found_in_species
AACGCTCGCGCGCTCACTGTTATGGTGGGGCTGTATTTTGGGTGGGCCAGGA	863103	863187	863237	863185	-1	CH991551	MONBRDRAFT_25525	863103	865880	None	5791	1782	59698	No_constitutive_exon_found_in_species
TGGCAAAAACGCAGTTCTCCACTGATTTGGATCCTCAAATGGGTTGACAGGC	884434	884535	884585	884533	-1	CH991551	MONBRDRAFT_32467	867284	896919	None	5791	1782	59698	No_constitutive_exon_found_in_species
GATTGCCGTTTGATACGATCACACACGCAGGCTGACCAGGAACAGGGCAGCA	878855	878956	879006	878954	-1	CH991551	MONBRDRAFT_32467	867284	896919	None	5791	1782	59698	No_constitutive_exon_found_in_species
TTCTTTCGTGTCAAGTTCTCACACAATGCGTGCCTGTGACGTGGGAGCAGAC	867878	867976	868026	867974	-1	CH991551	MONBRDRAFT_32467	867284	896919	None	5791	1782	59698	No_constitutive_exon_found_in_species
GATCATCTGTGCACTGATAGAGGATCTCCTCGGCTTGTGGGGAATTGCAGGG	904480	904565	904615	904563	-1	CH991551	MONBRDRAFT_37116	901736	906673	None	5791	1782	59698	No_constitutive_exon_found_in_species
ATATTGATCCACTGTGTGATCTGACGCTGTGTGTGGCAATGGGGGTGCAGGT	911059	911157	911009	911061	1	CH991551	MONBRDRAFT_8311	907189	911350	None	5791	1782	59698	No_constitutive_exon_found_in_species
GTTCCGCATTCTGGCCTCGTTCGCCTCTCTCAACTCATCTTGGGAACTAGGC	969008	969107	968958	969010	1	CH991551	MONBRDRAFT_32472	966948	970716	None	5791	1782	59698	No_constitutive_exon_found_in_species
CCTGGCGCTGACCCACTCACCATCGACGGTCACCCTGCTTTGTGGGATAGAT	980323	980518	980568	980516	-1	CH991551	MONBRDRAFT_37121	979267	982302	None	5791	1782	59698	No_constitutive_exon_found_in_species
ACCGGGATGTTCATGGCGCTGACCCATTGATTTGCTTCCTCGGCGGGCAGGT	1066916	1067006	1066866	1066918	1	CH991551	MONBRDRAFT_8342	1065292	1089329	None	5791	1782	59698	No_constitutive_exon_found_in_species
CTGTCAGCCGCTCATTCGGTTGTGAATTGGGAACTGGGAATTGGAAACAGGG	1068334	1068507	1068284	1068336	1	CH991551	MONBRDRAFT_8342	1065292	1089329	None	5791	1782	59698	No_constitutive_exon_found_in_species
GCAAACACGTGCGTAAGCACAACTCACCACATTTCACCGTTGGGACACAGAG	1113104	1113217	1113267	1113215	-1	CH991551	MONBRDRAFT_25569	1112256	1116318	None	5791	1782	59698	No_constitutive_exon_found_in_species
GTTGCTCTTCGCTTCTTTTTTGGACAACTTTCCTTGTCACGCTGGGGCAGAG	1120175	1120332	1120382	1120330	-1	CH991551	MONBRDRAFT_25571	1120175	1122135	None	5791	1782	59698	No_constitutive_exon_found_in_species
ACGATCAAAGCAACATGCCACCTCCCACTGCGGCCCCTTTGGGGTTGCAGCC	1200368	1201724	1201774	1201722	-1	CH991551	MONBRDRAFT_8367	1200368	1203691	None	5791	1782	59698	No_constitutive_exon_found_in_species
CTTCCACGCTGTTCCTTGACAATTTGTCAATTTTGTGGGTGCGTGCAAAGGC	1217000	1217288	1217338	1217286	-1	CH991551	MONBRDRAFT_8368	1204832	1218425	None	5791	1782	59698	No_constitutive_exon_found_in_species
CTGACGCGCTCCGCATATGCTCTTCCTTTTGCGGTGGGCTGTTAAAACAGAT	1207737	1207881	1207931	1207879	-1	CH991551	MONBRDRAFT_8368	1204832	1218425	None	5791	1782	59698	No_constitutive_exon_found_in_species
AACGGCTGCCGACCTGCGTACCCATGCATCCCAGTACATCGGGGCTATAGGT	1253027	1253070	1252977	1253029	1	CH991551	MONBRDRAFT_25600	1252614	1256096	None	5791	1782	59698	No_constitutive_exon_found_in_species
TTCTGTTCGCCGTCAAATGATCCCGCTCATGCCCTTGCCCGGCGGGACAGGC	38211	38345	38161	38213	1	CH991552	MONBRDRAFT_32498	36549	42519	None	5791	1782	59698	No_constitutive_exon_found_in_species
CTCCTCGCAAGCTGCTCTCATATCACCTGCGACTCGTGTGGGAAATACAGGG	49870	49972	49820	49872	1	CH991552	MONBRDRAFT_25611	48521	51320	None	5791	1782	59698	No_constitutive_exon_found_in_species
GCCGTGGGCGGGGTCGTGGTCGTGGTCGTGGCGGTCGTGGTCGGGGACAGGG	58904	59103	59153	59101	-1	CH991552	MONBRDRAFT_25614	58212	59644	None	5791	1782	59698	No_constitutive_exon_found_in_species
TTCCTCTCCTCGCCTCATCATGCGTCATCTTGCGGACAATGGGGGTTTAGAT	69854	69925	69804	69856	1	CH991552	MONBRDRAFT_25618	67871	70654	None	5791	1782	59698	No_constitutive_exon_found_in_species
GATCCCGCCTTGCCGTAACAGTGCGCTTTGCAATCTGGGTGCGATGACAGCC	94892	94956	94842	94894	1	CH991552	MONBRDRAFT_25622	90631	94956	None	5791	1782	59698	No_constitutive_exon_found_in_species
AAGACCATCGAGCAGCTTTTCATGACGGTTGTTGACGGTGGGTGATATAGAC	96703	96780	96653	96705	1	CH991552	MONBRDRAFT_21521	95199	97061	None	5791	1782	59698	No_constitutive_exon_found_in_species
TATTCACCGTCACCCCCTCTTGCCTTAATTGTGCTTTCCTTGGGCGACAGCC	118056	118206	118256	118204	-1	CH991552	MONBRDRAFT_25629	115499	119710	None	5791	1782	59698	No_constitutive_exon_found_in_species
TGGCTGTGGTCTTCCTCGTCACTCCACTCACTCATGGCTTTGGTGGGTAGCT	166063	166702	166752	166700	-1	CH991552	MONBRDRAFT_37161	166063	167694	None	5791	1782	59698	No_constitutive_exon_found_in_species
GATTGGTGGCCGAGCTTAATTTTTTAATTTGTTCCTCGGGGTGATGGCAGAT	220784	220882	220734	220786	1	CH991552	MONBRDRAFT_25650	220083	224141	None	5791	1782	59698	No_constitutive_exon_found_in_species
CCTCATGTGTGACCGCCTTCCGTCTTTTGCTTTGGGGAATACCGGGGCAGTG	223322	223430	223272	223324	1	CH991552	MONBRDRAFT_25650	220083	224141	None	5791	1782	59698	No_constitutive_exon_found_in_species
CCCCTTGCTGGTTAACCTCGGCGTATAAAATCTCGCTGACGGGTGTGCAGCT	251097	251212	251047	251099	1	CH991552	MONBRDRAFT_25659	249265	252470	None	5791	1782	59698	No_constitutive_exon_found_in_species
GAAATCAAATGCTTTAATCTCACGCCGCTCACGACGGCCGTTGGGGGTAGGT	263976	264062	264112	264060	-1	CH991552	MONBRDRAFT_25662	259723	265698	None	5791	1782	59698	No_constitutive_exon_found_in_species
CTGGCCTTTTTTTTTTTTTTGGCGTTGATCGGTGGGGGGGGGACGCATAGAA	283058	283136	283008	283060	1	CH991552	MONBRDRAFT_25666	282729	284455	None	5791	1782	59698	No_constitutive_exon_found_in_species
AGGCATTCACGTCACTCTCATCACGTTCTTGTTTCGTCTTGGGTGGGCAGTC	335906	336303	335856	335908	1	CH991552	MONBRDRAFT_32524	329378	336303	None	5791	1782	59698	No_constitutive_exon_found_in_species
AACTAAGCTTTTGGGACATTCATCCACGTGCTTTGCTGTGGGTACGATAGGT	401393	401427	401343	401395	1	CH991552	MONBRDRAFT_8473	400920	402628	None	5791	1782	59698	No_constitutive_exon_found_in_species
CTTGCCACTGAATCAAATCGTACGTGCATTGACGTAGAAAATTGGGGTAGAC	483185	483290	483340	483288	-1	CH991552	MONBRDRAFT_25710	483185	483624	None	5791	1782	59698	No_constitutive_exon_found_in_species
GCTCGCGAATCCTTCTTGTATTTTATTCACCGTCATGGCATGGGTGACAGAT	485389	485572	485339	485391	1	CH991552	MONBRDRAFT_25711	483950	486173	None	5791	1782	59698	No_constitutive_exon_found_in_species
CGTTGCACCATGGTCTGCCTCACCCTTTTGCGTGCACTTCTGGGCGGCAGAG	491289	491349	491239	491291	1	CH991552	MONBRDRAFT_25713	489001	493503	None	5791	1782	59698	No_constitutive_exon_found_in_species
AGCGGCGCAGCTTGAACAATGGCCTTGACCGCTATTGTTGTGGGGCGTAGGC	496464	496590	496414	496466	1	CH991552	MONBRDRAFT_32543	494619	502174	None	5791	1782	59698	No_constitutive_exon_found_in_species
CTCTGTTGCGCTGTTCTTCCGGTTGTGTGCACTTTGGGTCCAGACGGCAGGA	513212	513474	513524	513472	-1	CH991552	MONBRDRAFT_25716	511272	514016	None	5791	1782	59698	No_constitutive_exon_found_in_species
TTGGTCTCCGCCCTGGCTGGTGACCGATGACACTTTGTTTGGGATTATAGGG	525373	525445	525495	525443	-1	CH991552	MONBRDRAFT_8504	524526	526113	None	5791	1782	59698	No_constitutive_exon_found_in_species
TCTTTCGCTGCCTGTTTCGATGCGACCGCCAATGCCGGTGGGCGTGATAGGA	555816	555934	555984	555932	-1	CH991552	MONBRDRAFT_32550	551710	560573	None	5791	1782	59698	No_constitutive_exon_found_in_species
CAGTTTGTTAGCTAGCAGTGAACACTCACCGATCCTTGCTTGGCGGGCAGGT	572983	573241	573291	573239	-1	CH991552	MONBRDRAFT_25732	572983	577092	None	5791	1782	59698	No_constitutive_exon_found_in_species
CGCACCTGTTCTTGAGACCACCATCAACTGACCGATGCATGGGCACACAGAC	594362	594757	594312	594364	1	CH991552	MONBRDRAFT_32554	592643	596885	None	5791	1782	59698	No_constitutive_exon_found_in_species
CTCACCTCCCTGCGTCCTCTGAACGGATCCATGCTGCTCATATGGGGTAGGA	597815	598016	598066	598014	-1	CH991552	MONBRDRAFT_25737	597815	599135	None	5791	1782	59698	No_constitutive_exon_found_in_species
ATCTTGATCTTGTGAATATTGAATCAACTTTTGCTCGATTGATTGGGTAGAC	633111	633326	633061	633113	1	CH991552	MONBRDRAFT_25743	632764	637787	None	5791	1782	59698	No_constitutive_exon_found_in_species
CATAGTTTTTTTGCACACCTTGTGCTACAGCATGGGCCAGTGCGGGAAAGGC	654738	654844	654894	654842	-1	CH991552	MONBRDRAFT_25746	654453	657889	None	5791	1782	59698	No_constitutive_exon_found_in_species
TGAGCTGCAGCACCGTACCCAGATTAAGGCTGCTTGTGCGGGTCGGGTAGGA	681089	681230	681280	681228	-1	CH991552	MONBRDRAFT_25752	680834	681400	None	5791	1782	59698	No_constitutive_exon_found_in_species
TTAAGTGTTGTGGTTCAACTCAACCAAGTGTGCGATAATGGTGGGAACAGGT	699101	699177	699051	699103	1	CH991552	MONBRDRAFT_32562	694349	708087	None	5791	1782	59698	No_constitutive_exon_found_in_species
GCCAAGGTCAAGGCTGCTCACCCTCGTGTCTCTGCGCGTCGTGGGTGCAGCC	720827	720901	720777	720829	1	CH991552	MONBRDRAFT_25760	719820	722724	None	5791	1782	59698	No_constitutive_exon_found_in_species
ACCCGCTTGCTTGCGGCAACTCAGGGTCATGTGCACCGTCGGTTGGGCAGGC	731828	732020	732070	732018	-1	CH991552	MONBRDRAFT_25763	730478	732590	None	5791	1782	59698	No_constitutive_exon_found_in_species
GCAGAGCCGACCGTACTCAATGACCCTGCCGCCTTGCCCTCGGGTCAAAGCG	739399	739606	739349	739401	1	CH991552	MONBRDRAFT_32567	737324	740491	None	5791	1782	59698	No_constitutive_exon_found_in_species
TCCTTCTCCTATGGGCTTGTCTATGGGAGACGCAACCACCGGGGCTGCAGAT	819275	819517	819567	819515	-1	CH991552	MONBRDRAFT_25782	814517	825323	None	5791	1782	59698	No_constitutive_exon_found_in_species
CCGTCGTCTATGTACCTTGACCGCTGCCTGATTGGCCTGGGCGATGATAGAT	874543	874666	874493	874545	1	CH991552	MONBRDRAFT_25794	872128	876229	None	5791	1782	59698	No_constitutive_exon_found_in_species
TACTTACCGCTCAACTCGTTGGGGCTTGTCACTGGTGCCTGGGGATATAGCT	884430	884509	884559	884507	-1	CH991552	MONBRDRAFT_32580	883558	886592	None	5791	1782	59698	No_constitutive_exon_found_in_species
CGCTCACGCGCACAAGATCTCACAGCAGACTGCGTATATTGGGTACATAGGA	899552	899675	899725	899673	-1	CH991552	MONBRDRAFT_32581	899357	902840	None	5791	1782	59698	No_constitutive_exon_found_in_species
CCTGACTGGCGTGAGGGCATCTAATCCGAGTTTATCGATGCGGGTGACAGCA	909767	909823	909873	909821	-1	CH991552	MONBRDRAFT_32583	905495	915946	None	5791	1782	59698	No_constitutive_exon_found_in_species
AATCTGCATGTTGCCTCATTGGTGTTTTCAAACGGGGGAGGGGGTTGTAGCT	921135	921216	921266	921214	-1	CH991552	MONBRDRAFT_25804	920307	922693	None	5791	1782	59698	No_constitutive_exon_found_in_species
CTCCCAACACTCATTTATGCTGGATTGAACTGCACATGGCTGGGGGGTAGTG	928891	928988	928841	928893	1	CH991552	MONBRDRAFT_32586	923317	930385	None	5791	1782	59698	No_constitutive_exon_found_in_species
TTGATTAGGCGGGCTTTGACCGCAACCACCACGTTGTTGTCATGGGTGAGTG	948908	949224	949274	949222	-1	CH991552	MONBRDRAFT_25810	946135	950615	None	5791	1782	59698	No_constitutive_exon_found_in_species
CTCGCCCTGGTTCCTCACCTTGGATGGTCATCGTCGGGATGGATGATTAGTG	972180	972303	972130	972182	1	CH991552	MONBRDRAFT_37245	968858	972777	None	5791	1782	59698	No_constitutive_exon_found_in_species
GTGGTGGTGTGCTCGGGTAGTCACGCGGATGCTCTTGGGTGTTGGAGGAGGT	1008944	1009098	1009148	1009096	-1	CH991552	MONBRDRAFT_25828	1005886	1009854	None	5791	1782	59698	No_constitutive_exon_found_in_species
GATATCGATCATTGTATGTTTGCTTGTATCGTGCCAATTTGCATGGGCAGTT	1017474	1017545	1017595	1017543	-1	CH991552	MONBRDRAFT_32595	1014125	1019134	None	5791	1782	59698	No_constitutive_exon_found_in_species
TGATTCCAGCCGTCTGATTGAGCTCCTCGGATTGATGTCGGGATGCGCAGCG	1037609	1037749	1037559	1037611	1	CH991552	MONBRDRAFT_32596	1034241	1040575	None	5791	1782	59698	No_constitutive_exon_found_in_species
AACGCGCAGGGCTCGGGTTCACCATACCATTTGTCTGGCTGGGATTGCAGAT	1044401	1044481	1044351	1044403	1	CH991552	MONBRDRAFT_32597	1041670	1044882	None	5791	1782	59698	No_constitutive_exon_found_in_species
TGTGCTTCTTTGGTTTTCATTGCGCTCACTCACGAAATTGGGACATGTAGGC	1084388	1084477	1084527	1084475	-1	CH991552	MONBRDRAFT_32603	1083191	1087615	None	5791	1782	59698	No_constitutive_exon_found_in_species
ATCACCAACAATGCCTCACGGCCCTCTTCTGATCAAATCCCATGGGATAGGC	1093272	1093991	1094041	1093989	-1	CH991552	MONBRDRAFT_25844	1092530	1095279	None	5791	1782	59698	No_constitutive_exon_found_in_species
CTTGTCAGGTTGCAGGCTGGCCGTGGTACTGACGGCCTTTGGGTTGGCAGGT	17960	19265	19315	19263	-1	CH991553	MONBRDRAFT_8638	17415	19900	None	5791	1782	59698	No_constitutive_exon_found_in_species
TTGAAGATTCGATTGGCGACAGTGGGCGAGGTGCACCTGGAGACGGGCAGTA	17415	17833	17883	17831	-1	CH991553	MONBRDRAFT_8638	17415	19900	None	5791	1782	59698	No_constitutive_exon_found_in_species
CTCTGCAGATATCCGTGGTCACATCATCACCGTGGTGCCTGGTGGGGTAGGC	37349	37850	37299	37351	1	CH991553	MONBRDRAFT_25858	31930	37850	None	5791	1782	59698	No_constitutive_exon_found_in_species
TCTCACTCACTCGGTGTCGTCTCGCATATGTTGTTATGTGGGGAGTACAGAT	134954	135023	135073	135021	-1	CH991553	MONBRDRAFT_32622	134664	138804	None	5791	1782	59698	No_constitutive_exon_found_in_species
TCCATGGCCCTGACGCTTGCACCGCACTTGTCCCTCTGCTGGGCACGTAGCT	143397	143602	143347	143399	1	CH991553	MONBRDRAFT_32623	142114	148311	None	5791	1782	59698	No_constitutive_exon_found_in_species
TGGTTTCGTGCGTGAGCGGTCGGCGTCTAAAGCAATCTCTGGGGTCGTAGAT	206358	206407	206308	206360	1	CH991553	MONBRDRAFT_32629	200921	207299	None	5791	1782	59698	No_constitutive_exon_found_in_species
CATTTTCTCGCCTCTGCCTCACACCCACCGCCACACGCCGGGGCACGCAGTT	206902	207031	206852	206904	1	CH991553	MONBRDRAFT_32629	200921	207299	None	5791	1782	59698	No_constitutive_exon_found_in_species
GTGCGCTCACACTCCGTTGGCTCGTCATGGTGGTGCTGGGAGTGAGGCAGGT	234461	234553	234411	234463	1	CH991553	MONBRDRAFT_37288	233628	235019	None	5791	1782	59698	No_constitutive_exon_found_in_species
TGATTTGCATTTCCGTGCGTAATTGCACTTGGAATGGGGGGGTGAAACAGAC	238504	238681	238731	238679	-1	CH991553	MONBRDRAFT_25902	238069	240271	None	5791	1782	59698	No_constitutive_exon_found_in_species
GATAAAATCACCCGGCCGCTTTTTCCTTTCTTTTTTTTACGGGCCGACAGTA	238069	238213	238263	238211	-1	CH991553	MONBRDRAFT_25902	238069	240271	None	5791	1782	59698	No_constitutive_exon_found_in_species
GCGGATTGATCTTGTGTCGGGTGTTCTCATGTGCCGGATGGGGCTAACAGCG	307730	307850	307900	307848	-1	CH991553	MONBRDRAFT_25915	307012	308104	None	5791	1782	59698	No_constitutive_exon_found_in_species
TTTCGTACGCAAAACTCTTCTCACGACACAAGATTCGAATGGGACGATAGAC	323646	323817	323596	323648	1	CH991553	MONBRDRAFT_25921	323411	331830	None	5791	1782	59698	No_constitutive_exon_found_in_species
AACGGTGAGACTCATGGCTCATATGATGCGCACTGGTGGTGGGAGCACAGCT	327235	327344	327185	327237	1	CH991553	MONBRDRAFT_25921	323411	331830	None	5791	1782	59698	No_constitutive_exon_found_in_species
ACCCGCACGTCATCAACATCAACAAATTGCAACGGGACCAAGTGGGGCAGGC	338534	339310	339360	339308	-1	CH991553	MONBRDRAFT_25924	338534	339494	None	5791	1782	59698	No_constitutive_exon_found_in_species
TCGCGCTCACGACTGCCGTCGGGTCAACCTGTGTGCTGCCGCGGGAGTAGGT	345159	345520	345570	345518	-1	CH991553	MONBRDRAFT_25926	345159	349296	None	5791	1782	59698	No_constitutive_exon_found_in_species
GTGTGTGTGTGTGTGTGTGTGTGTGTGTGTGATAACCCTTGGGGCACTAGTT	354707	354845	354657	354709	1	CH991553	MONBRDRAFT_25928	354128	357268	None	5791	1782	59698	No_constitutive_exon_found_in_species
TGCACCTATGCCGATTCATGGGCGGTCTGATCTGGTGTGGGAACGGGCAGGA	361680	361751	361801	361749	-1	CH991553	MONBRDRAFT_32645	360808	369701	None	5791	1782	59698	No_constitutive_exon_found_in_species
GTGCATGGGATATCCGGGCTCATGCCTCTGTTTGGTTTTCGGATGGGCAGCT	361101	361285	361335	361283	-1	CH991553	MONBRDRAFT_32645	360808	369701	None	5791	1782	59698	No_constitutive_exon_found_in_species
AACGTTACTCCAATCTGACGCTTCTTTCTGGTCTGGTCACGAGGGTTTAGGA	387744	387878	387694	387746	1	CH991553	MONBRDRAFT_25935	386428	388215	None	5791	1782	59698	No_constitutive_exon_found_in_species
TTATCCGGGTATGATCATACAATCTCTGCTCCTGTTGTTGAACTGGGCAGGT	512019	512088	512138	512086	-1	CH991553	MONBRDRAFT_32657	511178	513326	None	5791	1782	59698	No_constitutive_exon_found_in_species
ACTTGAAAGAGCAGCGTCTTATTCCACGGGCTCGATGGGCATGGGCGTAGCT	514569	514624	514674	514622	-1	CH991553	MONBRDRAFT_25959	513928	514771	None	5791	1782	59698	No_constitutive_exon_found_in_species
GGTCACGCGGAATAACAAAAACTTGTTTGCTTGAATTTTGGGGGATGCAGCG	524129	524861	524911	524859	-1	CH991553	MONBRDRAFT_32659	523828	527147	None	5791	1782	59698	No_constitutive_exon_found_in_species
TGATCAAGCAGTGTGTGTGTGTGTGTGTGGGGGGGGGGGGGGGGGGATAGGT	558152	558402	558102	558154	1	CH991553	MONBRDRAFT_25972	555865	560018	None	5791	1782	59698	No_constitutive_exon_found_in_species
GTCTTGAATGCCCCTCCTTCCTGCCTTTGGATTTGCACATGGGTGGGCAGAC	561085	561203	561035	561087	1	CH991553	MONBRDRAFT_32664	560562	561965	None	5791	1782	59698	No_constitutive_exon_found_in_species
GAGCGGAACGCAATCAGCGGGGCTCCGGCATGGGTGGGTGGATGGGACAGTT	562902	562997	563047	562995	-1	CH991553	MONBRDRAFT_25974	562057	563294	None	5791	1782	59698	No_constitutive_exon_found_in_species
CAGGCAGACAGGCAGGTGGTGGTGGTGGTGGTGGGGTGCATGGGAAGCAGGG	562057	562664	562714	562662	-1	CH991553	MONBRDRAFT_25974	562057	563294	None	5791	1782	59698	No_constitutive_exon_found_in_species
GCCCTTTGCTGGACGGCGGAGTCACGGAACAACCTGTTTGGGCATGATAGAA	603386	603408	603336	603388	1	CH991553	MONBRDRAFT_32669	599426	603687	None	5791	1782	59698	No_constitutive_exon_found_in_species
GCTGTCAACGCATGCTCGGGTGCATGTTTTATTTATCGCGCGGGATGCAGGA	606799	606857	606749	606801	1	CH991553	MONBRDRAFT_32671	606462	609773	None	5791	1782	59698	No_constitutive_exon_found_in_species
GCTTGCACTCACCCATGACTTTGTTCTCTTCGTTGTCCTCATGGGTGCAGGG	622008	622063	621958	622010	1	CH991553	MONBRDRAFT_32672	618498	623602	None	5791	1782	59698	No_constitutive_exon_found_in_species
CACCAGCGCGCTCTAGCCTGACTGTGAAGCATGCTTGATGGGGTCGGCAGCT	698442	698561	698392	698444	1	CH991553	MONBRDRAFT_26002	697248	699255	None	5791	1782	59698	No_constitutive_exon_found_in_species
TCCCCCCTCACTCACGCCAACAACCTGTCCATGCCTTTGGGGTGATACAGCT	725016	725110	724966	725018	1	CH991553	MONBRDRAFT_26008	724533	725983	None	5791	1782	59698	No_constitutive_exon_found_in_species
CTCATGTTGCCGGTTCAGCTCAAGTTTCTATCGGTCGTTCCAACCGGGAGGA	733750	733999	734049	733997	-1	CH991553	MONBRDRAFT_26011	733750	734136	None	5791	1782	59698	No_constitutive_exon_found_in_species
ACACCGACACACCGACACATCGACGCATCGACACATCGACACACGGGCAGAA	744471	744712	744421	744473	1	CH991553	MONBRDRAFT_26014	742573	744712	None	5791	1782	59698	No_constitutive_exon_found_in_species
GTTTGATCCAAGTAGAGTACTTTGCACCAGACGCCTCTTGGGTGGCGCAGTA	814188	814312	814138	814190	1	CH991553	MONBRDRAFT_37353	812554	818104	None	5791	1782	59698	No_constitutive_exon_found_in_species
TCAAGAACCCCCCTCTTTCACTCCCATGCATGCGTTTTGGGACGATACAGGA	827634	827688	827738	827686	-1	CH991553	MONBRDRAFT_32701	825094	829115	None	5791	1782	59698	No_constitutive_exon_found_in_species
AAATGAGCAAAAGTCGTCTCAATCATCTCCGTCCCATCGCCGGGATGCAGCC	861185	861284	861334	861282	-1	CH991553	MONBRDRAFT_26044	856021	868660	None	5791	1782	59698	No_constitutive_exon_found_in_species
ACACTCTCGCCTCAGCCTACTCATGCGCTTGCCGTTTGGGACAAACGCAGGG	857496	857607	857657	857605	-1	CH991553	MONBRDRAFT_26044	856021	868660	None	5791	1782	59698	No_constitutive_exon_found_in_species
GTCTATCTTTCTCTTGACCCGCTCTGCCGTCTCTGTCTCGGGCATGGTAGCA	902965	903101	903151	903099	-1	CH991553	MONBRDRAFT_32709	898727	903259	None	5791	1782	59698	No_constitutive_exon_found_in_species
CTGCTCGCTGCACGGCGCCGGTGTGCGCGGATGGATGGGGCGGGGGTTAGAG	915583	915690	915533	915585	1	CH991553	MONBRDRAFT_32711	915295	918023	None	5791	1782	59698	No_constitutive_exon_found_in_species
TCAACTCCACCCTCACCGCCCATCCCTTATGCCTTGCCTGGGGACTGCAGCC	916083	916165	916033	916085	1	CH991553	MONBRDRAFT_32711	915295	918023	None	5791	1782	59698	No_constitutive_exon_found_in_species
CCTCTCCACCAACGCGCGGTCGCAATTTCATGGCTGGGCCCGAACGATAGAC	964623	965046	964573	964625	1	CH991553	MONBRDRAFT_32718	962876	965342	None	5791	1782	59698	No_constitutive_exon_found_in_species
TCATAACTTTGGTCTTGACTCCCAACGCACGCTCTTGTTTGGGGCACTAGTT	1021124	1021456	1021074	1021126	1	CH991553	MONBRDRAFT_26080	1020442	1022776	None	5791	1782	59698	No_constitutive_exon_found_in_species
GCCCGTGGCTTTTCCGTTTCCGATGCCTCACAGCCTCGTTCATGGGATAGGC	1036362	1036609	1036312	1036364	1	CH991553	MONBRDRAFT_26083	1032709	1037771	None	5791	1782	59698	No_constitutive_exon_found_in_species
TGCGTGATCATAATGCTTCGGATTGTAGCGTTGGTGAATCACGCGGGCAGCT	1044317	1044617	1044267	1044319	1	CH991553	MONBRDRAFT_26084	1038754	1045401	None	5791	1782	59698	No_constitutive_exon_found_in_species
GGTCTGTCGTATCAGGGTCACGTACTTTCCTTGGGGGTTGGGTGGTATAGAG	1053228	1053284	1053178	1053230	1	CH991553	MONBRDRAFT_26085	1046677	1061067	MBCDH17	5791	1782	59698	No_constitutive_exon_found_in_species
TGCAAAATTGGGCAGGTCTGATCGACTCTTTGCTTGTTGGGGGTTAATAGCA	68474	68556	68606	68554	-1	CH991554	MONBRDRAFT_32733	60817	72740	None	5791	1782	59698	No_constitutive_exon_found_in_species
CATCAACCAACTCGTCTCTCCGGCATCTGGGATCACTTTGCATGGGGTAGAC	84296	84408	84458	84406	-1	CH991554	MONBRDRAFT_32734	81647	85246	None	5791	1782	59698	No_constitutive_exon_found_in_species
CTTCTCACCTCTGCTTACAATCGTGTGCGGCCTGGCATGGGCACGGACAGGA	126302	126413	126463	126411	-1	CH991554	MONBRDRAFT_26122	125860	127560	None	5791	1782	59698	No_constitutive_exon_found_in_species
ACATCAAGTCTTTGCAAGGCCACGTGAGTATCTAGCATGCCATGGGACAGCC	148768	148888	148718	148770	1	CH991554	MONBRDRAFT_32745	141713	148888	None	5791	1782	59698	No_constitutive_exon_found_in_species
TCTTCTTGACAGAGCGCTTGGCTAATTCACTTTGCTTCCGGGGGGCATAGGA	206342	206474	206292	206344	1	CH991554	MONBRDRAFT_26140	202536	206597	None	5791	1782	59698	No_constitutive_exon_found_in_species
TTGTCGACTTGGACCGACCCTGACTTTCGGCCTGGTGCGTGGGTGGCTAGGC	287196	287227	287146	287198	1	CH991554	MONBRDRAFT_26151	283519	287227	None	5791	1782	59698	No_constitutive_exon_found_in_species
TATCATTTCCCGTATCAGACTCACCCCTCATTCGCATTTTGGGTGGGCAGAA	298382	298467	298517	298465	-1	CH991554	MONBRDRAFT_32755	297763	300059	None	5791	1782	59698	No_constitutive_exon_found_in_species
TTTCTGAATTCGTATATTCATCCCAGGGTCTCACTTCGCGGCGGGTGTAGGT	309873	309947	309997	309945	-1	CH991554	MONBRDRAFT_26159	309310	311271	None	5791	1782	59698	No_constitutive_exon_found_in_species
GATGCATGAGTAGTGCGCCGGGCCTCATGATGCGTTTACCGTGGGCATAGTC	320891	321030	320841	320893	1	CH991554	MONBRDRAFT_26164	319769	323498	None	5791	1782	59698	No_constitutive_exon_found_in_species
CCGCTGTTGGTTGTGCTGGTTTCAGCTTTCCTCACCGTGGATGGGGATAGGC	322892	323498	322842	322894	1	CH991554	MONBRDRAFT_26164	319769	323498	None	5791	1782	59698	No_constitutive_exon_found_in_species
GCACCGCCTATTTGTGAATTGGGATCTAATCTGGTTGATGAGGGCAATAGAT	355127	355242	355077	355129	1	CH991554	MONBRDRAFT_26175	353023	356612	None	5791	1782	59698	No_constitutive_exon_found_in_species
GGGCATGGTCGTCCTGTGCTTTTGGGTGGTGCGTTTTGTGCACGGGATAGAT	364385	364505	364555	364503	-1	CH991554	MONBRDRAFT_32763	363430	370793	None	5791	1782	59698	No_constitutive_exon_found_in_species
TGGTCTAGAGGTATCGTACCTAACCGCGGACATTGGTTGCATGGGTGTAGAT	400103	400190	400053	400105	1	CH991554	MONBRDRAFT_37412	396172	400190	None	5791	1782	59698	No_constitutive_exon_found_in_species
TCAAGCTCATGATGCGCTGTCATTGTGCTTTGTGTTGATTGGTCGGGTAGAA	406059	406132	406182	406130	-1	CH991554	MONBRDRAFT_32767	402762	408419	None	5791	1782	59698	No_constitutive_exon_found_in_species
GTGAGCCAACCGTGTCTGATTTTGATGGGTGGATGATAATGGTGGGTTAGGA	403308	403485	403535	403483	-1	CH991554	MONBRDRAFT_32767	402762	408419	None	5791	1782	59698	No_constitutive_exon_found_in_species
AAGTGCATGCCTGCGCACGTGGCAGTCACAGCCAATGCGGGTTGGAACAGGT	498597	498684	498547	498599	1	CH991554	MONBRDRAFT_26206	497883	499733	None	5791	1782	59698	No_constitutive_exon_found_in_species
TCGTTTGCGTTCTTGTCACTGGAGTTCTGTTTGCATGTGCGGGTTGATAGAC	501351	501468	501301	501353	1	CH991554	MONBRDRAFT_32782	501103	502671	None	5791	1782	59698	No_constitutive_exon_found_in_species
CACTATCGAAATGCCTCCTGTACCACTCATACGTCCCGACTGGGGATTAGAC	642874	642978	642824	642876	1	CH991554	MONBRDRAFT_26231	641753	647228	None	5791	1782	59698	No_constitutive_exon_found_in_species
TTTTTTTTTTTTTCTCCTAATCGACCCCACCTGCCTGTGCGGGACAACAGGC	665414	665499	665364	665416	1	CH991554	MONBRDRAFT_26235	663231	666159	None	5791	1782	59698	No_constitutive_exon_found_in_species
TGGCGCACGTCGTAGATCTCATCGGTGTTTGCTTGCTCGTGCATGGGCAGGA	692512	692638	692462	692514	1	CH991554	MONBRDRAFT_9006	691638	692638	None	5791	1782	59698	No_constitutive_exon_found_in_species
CCCGCACCCCCTTGCTAATCATGCGACACAACGACGTTGCGGACGGGCAGAT	722438	722499	722388	722440	1	CH991554	MONBRDRAFT_26249	722026	723238	None	5791	1782	59698	No_constitutive_exon_found_in_species
TGTGTGTTTCCGTGTTTCCGTGTTCTGTTTCTTCAATGGATGGGTAATAGGG	732414	732713	732364	732416	1	CH991554	MONBRDRAFT_32804	729043	732713	None	5791	1782	59698	No_constitutive_exon_found_in_species
TCGGGCTCGCCCGGGGGCCATTGTGGTTTTGGTCCATGTGAGGGGGGCAGTA	743922	743986	744036	743984	-1	CH991554	MONBRDRAFT_32808	742628	744311	None	5791	1782	59698	No_constitutive_exon_found_in_species
TGCCCCTTTGCTTTGTGAAACTTACCTCATCCTCGATGGGCTGGGAATAGGC	770972	771574	771624	771572	-1	CH991554	MONBRDRAFT_9023	770392	771864	None	5791	1782	59698	No_constitutive_exon_found_in_species
TGAACGAGCGAATGACTGAAAATTGCAAACAACCGTGGGTGGGATCATAGCG	786681	786788	786838	786786	-1	CH991554	MONBRDRAFT_32814	786369	789947	None	5791	1782	59698	No_constitutive_exon_found_in_species
CACGCCCCAGCCTTCGACATCAATATATGGTTCCAGGCCGGATTGGGCAGTT	827013	827074	827124	827072	-1	CH991554	MONBRDRAFT_26273	824790	828903	None	5791	1782	59698	No_constitutive_exon_found_in_species
TACTTTGATTTCATGGCCCGTGGGCCATAACATGGGATTGGAAAGGGCAGTG	845278	845397	845228	845280	1	CH991554	MONBRDRAFT_26277	839822	846501	None	5791	1782	59698	No_constitutive_exon_found_in_species
TCCAAGCGGGTCACTTCCTTCTCACGATGGGGTGCATGTCGGGGCCACAGGA	847515	847608	847658	847606	-1	CH991554	MONBRDRAFT_26278	846913	848058	None	5791	1782	59698	No_constitutive_exon_found_in_species
AAAAGTATCACCGCGCCTGCTCACGGGTTGTATGTGCGGGGGCGGGTTAGGT	856894	857280	856844	856896	1	CH991554	MONBRDRAFT_9042	855039	857280	None	5791	1782	59698	No_constitutive_exon_found_in_species
CATTCTCGCACGGAACATCAAATAGCCCATGAATCAAAATAATGGGACAGCG	860378	860860	860910	860858	-1	CH991554	MONBRDRAFT_9044	860378	863246	None	5791	1782	59698	No_constitutive_exon_found_in_species
ACGTTGTGGCCACGCCTCACCCTCGCTAACGCGGCGTGCCATGGGGATAGAT	893262	893478	893528	893476	-1	CH991554	MONBRDRAFT_32826	893262	901308	None	5791	1782	59698	No_constitutive_exon_found_in_species
ACCTTGATGGTTGGTTGTCTGGTTTTTGCCGAATGGCTTGGGAGTGCTAGGC	902763	902858	902908	902856	-1	CH991554	MONBRDRAFT_26291	902347	905764	None	5791	1782	59698	No_constitutive_exon_found_in_species
GTCGCAGTCCAGGCTCTAGCTAACGCACACGGGCACCTTTGGGGAAACAGAA	989149	989204	989099	989151	1	CH991554	MONBRDRAFT_32836	986798	989644	None	5791	1782	59698	No_constitutive_exon_found_in_species
ATGCGCCTTGACTTGCTCTGTACTGTTGTGCCTGCCTGGGGGCGCAATAGAC	1017857	1017945	1017807	1017859	1	CH991554	MONBRDRAFT_32839	1013709	1018745	None	5791	1782	59698	No_constitutive_exon_found_in_species
ATTTTATTTTTTTCTTGTTGTCTCACAAACACTTTGGATGGGCGCGACAGCC	1025490	1025572	1025622	1025570	-1	CH991554	MONBRDRAFT_26319	1023427	1026863	None	5791	1782	59698	No_constitutive_exon_found_in_species
TCGCCGCTCGCCGCGAGTTTCAATCACTGGCTTGTGTTTTGGGGCAACAGGT	1069560	1069692	1069510	1069562	1	CH991554	MONBRDRAFT_26326	1066246	1073054	None	5791	1782	59698	No_constitutive_exon_found_in_species
TTTTTCTTGTTTCTAATTTTTTTTTATCGGATACCTTTTTGTGGGTGTAGGT	1074967	1075153	1074917	1074969	1	CH991554	MONBRDRAFT_9087	1073222	1075416	None	5791	1782	59698	No_constitutive_exon_found_in_species
CTCCGCGGCGGCGGTGACGGTTGAAACGGCGCTCGCTCGGGACCATGGAGGG	1078403	1078685	1078353	1078405	1	CH991554	MONBRDRAFT_32845	1078084	1079394	None	5791	1782	59698	No_constitutive_exon_found_in_species
TGCGCCATGATGCCCACGATTTGCTGTCACGCCGTGACCGATACGGGTAGAA	35678	35812	35628	35680	1	CH991555	MONBRDRAFT_9101	35457	37414	None	5791	1782	59698	No_constitutive_exon_found_in_species
CAGCCGCTCATCGCCAACCGGGTGCTCTCGGGTTGGTTGCGGGGTTGCAGGT	46065	46128	46178	46126	-1	CH991555	MONBRDRAFT_26344	44601	46743	None	5791	1782	59698	No_constitutive_exon_found_in_species
GAATGCGGTGAGAAGTGTGTTCCTTTTCTCAGCTCAGCGGGTTGAAACAGGT	45130	45267	45317	45265	-1	CH991555	MONBRDRAFT_26344	44601	46743	None	5791	1782	59698	No_constitutive_exon_found_in_species
GACGCCGGACACAGCTAATTTTGAGGCCGGCTGCTTGTTTGGGATCGCAGAA	97794	97911	97961	97909	-1	CH991555	MONBRDRAFT_26358	93826	101144	None	5791	1782	59698	No_constitutive_exon_found_in_species
TTGGGTTCGTTGGCGCTAACAGTCTGCTCCGTGGCAATCTGGGGCAACAGGT	109042	109111	108992	109044	1	CH991555	MONBRDRAFT_26361	107144	110916	None	5791	1782	59698	No_constitutive_exon_found_in_species
GTGCTCTTGACTCTTGCCTCACATGATTGGTACTTGTGCGAGGGCTGTAGAT	110868	110916	110818	110870	1	CH991555	MONBRDRAFT_26361	107144	110916	None	5791	1782	59698	No_constitutive_exon_found_in_species
CACGTATCGTGAACGCCTAAATATACCTTGACTTGTATGTGGCTGGGTAGAC	117619	117657	117569	117621	1	CH991555	MONBRDRAFT_9122	116374	117657	None	5791	1782	59698	No_constitutive_exon_found_in_species
ATCTCCCCCCTCTCTTGCTCATTCGCACCTCATGAACCTTGGGCGCGCAGGT	151910	154177	154227	154175	-1	CH991555	MONBRDRAFT_9132	151910	156071	None	5791	1782	59698	No_constitutive_exon_found_in_species
CACCTGCACTTGTCCCCTCTGGCTCATCAGTATGTCCGTCATGGGGGCAGTG	159095	159159	159209	159157	-1	CH991555	MONBRDRAFT_32866	158441	160221	None	5791	1782	59698	No_constitutive_exon_found_in_species
GGAACGCACGGGCGAACCTCATCCTGTGTGCACCCCTCGACGGGCAACAGGA	165768	165867	165718	165770	1	CH991555	MONBRDRAFT_26377	165099	167512	None	5791	1782	59698	No_constitutive_exon_found_in_species
CAAGTATCTTGTTCCGTTGGCCACTATAAACTCACTTGCAATGTGGGCAGGT	199709	199774	199824	199772	-1	CH991555	MONBRDRAFT_26384	198232	200851	None	5791	1782	59698	No_constitutive_exon_found_in_species
GGCTTTTGGGAAAGGATTCGAATCGCTCACAACTTTTGCTGGGACGCTAGTC	207323	207748	207273	207325	1	CH991555	MONBRDRAFT_9143	201659	208362	None	5791	1782	59698	No_constitutive_exon_found_in_species
CTGTCCCATGACTTTTCTAACGTGTTGCCTCATCCGGCCGGGAAATGTAGAC	252186	252453	252136	252188	1	CH991555	MONBRDRAFT_32875	248186	252453	None	5791	1782	59698	No_constitutive_exon_found_in_species
TGCCACGGCCAAACACAGTCAGTGGACATGTGCCTGTGGTTGGGAAACAGCC	254562	254638	254512	254564	1	CH991555	MONBRDRAFT_32876	253071	256999	None	5791	1782	59698	No_constitutive_exon_found_in_species
TGAACTTGCCTGGTTTGGTGTTGCTTGTGGTCTGTTTTGGGGGTTGGCAGTT	255860	255968	255810	255862	1	CH991555	MONBRDRAFT_32876	253071	256999	None	5791	1782	59698	No_constitutive_exon_found_in_species
CCTGGATCCTCACGGCTTTCGATGCTATGCCCTCCGCGTGGGATACGCAGAC	275028	275116	274978	275030	1	CH991555	MONBRDRAFT_26397	274373	277544	None	5791	1782	59698	No_constitutive_exon_found_in_species
CTCACGTCCGATATGCTGTGCGCACTGTTGTTCTGGCATCGGGGTGATAGAC	277241	277342	277191	277243	1	CH991555	MONBRDRAFT_26397	274373	277544	None	5791	1782	59698	No_constitutive_exon_found_in_species
CCTCAACCCTGTGGGTCCAAGCTCATCGCGCGTCACTGCGGGATGGATAGGT	297589	297646	297539	297591	1	CH991555	MONBRDRAFT_26401	297089	302292	None	5791	1782	59698	No_constitutive_exon_found_in_species
CATACTGCGTCCTGTACCTGTCTTACCAACGTTGTCAATCGGGACGATAGCT	301485	301563	301435	301487	1	CH991555	MONBRDRAFT_26401	297089	302292	None	5791	1782	59698	No_constitutive_exon_found_in_species
ATGCACTCTCTGCATCGTCATGAACTTATGATATGGGATGGGTGGCATAGAA	309316	309381	309266	309318	1	CH991555	MONBRDRAFT_26403	308076	310209	None	5791	1782	59698	No_constitutive_exon_found_in_species
CCTCTCATGATCACTTTTTTTTTTTTTTTTTTGAATGCCGATGGGTGCAGAT	336304	336402	336452	336400	-1	CH991555	MONBRDRAFT_26411	335186	337942	None	5791	1782	59698	No_constitutive_exon_found_in_species
GTCCGGACACGTTGTGGTCTCATGCTTCTCTTCCTCATGGGTGCGGGCAGGC	340739	340913	340689	340741	1	CH991555	MONBRDRAFT_26412	338455	342122	None	5791	1782	59698	No_constitutive_exon_found_in_species
TTGCTCATGCACGTAGACTGCCCGACTTATTCGGTGTGCTTTGGGAGTAGGG	353862	354117	353812	353864	1	CH991555	MONBRDRAFT_26415	349695	356556	None	5791	1782	59698	No_constitutive_exon_found_in_species
TCCAAGGTGGAGACGGTCTGACTGAGAGGGCGCTGGCGGGGACAATGTAGGA	356238	356556	356188	356240	1	CH991555	MONBRDRAFT_26415	349695	356556	None	5791	1782	59698	No_constitutive_exon_found_in_species
TGCCCCTGGCTCCTTTGGGCTCCCTTGTTCGATTTTATTTTCGGGGATAGGT	394789	394912	394739	394791	1	CH991555	MONBRDRAFT_26424	394012	398055	None	5791	1782	59698	No_constitutive_exon_found_in_species
TCGCTGACGCCCATCTCAACCCTGATGCATAATTTGGGTCGACTGAATAGGG	397515	397747	397465	397517	1	CH991555	MONBRDRAFT_26424	394012	398055	None	5791	1782	59698	No_constitutive_exon_found_in_species
CGCACCCGATGTGATTCATCTGGACTGTGCGGTCAATGCCCCGGGAGTAGAT	415044	415131	414994	415046	1	CH991555	MONBRDRAFT_26431	413949	416845	None	5791	1782	59698	No_constitutive_exon_found_in_species
AACATCACAACTCATCTCGGGTTTATATGTGGCGCTTGGGGACGTGACAGGT	415233	415323	415183	415235	1	CH991555	MONBRDRAFT_26431	413949	416845	None	5791	1782	59698	No_constitutive_exon_found_in_species
CACGGTTTCTGTGCTGCTTCTGATCAGTCTGATGTACATGGGTGGTGCAGGC	415736	415869	415686	415738	1	CH991555	MONBRDRAFT_26431	413949	416845	None	5791	1782	59698	No_constitutive_exon_found_in_species
CTGCTCGTACCTGCTCATGCGTGCGCTGAAATGACACTCGCGGGGTGCAGAG	430387	430488	430337	430389	1	CH991555	MONBRDRAFT_32893	427568	432962	None	5791	1782	59698	No_constitutive_exon_found_in_species
TCCCTCTTTTTGCGTCTTGTTTGATCTGCCTTTTGGTGTGGGGTGCGCAGCA	434145	434294	434344	434292	-1	CH991555	MONBRDRAFT_44299	433331	445159	None	5791	1782	59698	No_constitutive_exon_found_in_species
CTGCTCCTACTTGCGCTCACCTTTGGGTGCTCAACTTGGGAAAATTATAGGC	501363	501473	501523	501471	-1	CH991555	MONBRDRAFT_37542	500162	502551	None	5791	1782	59698	No_constitutive_exon_found_in_species
GCTTCTCACACATGGGGGCTGGTCGTCGTGCATTGGGGTGGAACATGCAGCT	504697	504797	504847	504795	-1	CH991555	MONBRDRAFT_26446	504095	509569	None	5791	1782	59698	No_constitutive_exon_found_in_species
CGGTGCCGTCGCTCAATCGGTTGCTCTCACCTTCCTCTGGATGGGTGTAGCG	524083	524208	524258	524206	-1	CH991555	MONBRDRAFT_32901	523455	524480	None	5791	1782	59698	No_constitutive_exon_found_in_species
GCGAGTTCCTTGGCCTTTCGCTTCATGTATGTGGTGGTGGGCAAAGGCAGAA	526492	526635	526442	526494	1	CH991555	MONBRDRAFT_26451	525408	528436	None	5791	1782	59698	No_constitutive_exon_found_in_species
TGCCTTTCACGTCTTGCGGTCCTGCTGTTGACGCGCTGGGATGTGAATAGAC	532949	533302	532899	532951	1	CH991555	MONBRDRAFT_32902	531315	533302	None	5791	1782	59698	No_constitutive_exon_found_in_species
GTTGCTGTTGATGTCAGCTCACGATGCTCACCACGTTGTCCGACGGGCAGGC	549074	549181	549024	549076	1	CH991555	MONBRDRAFT_26458	548150	551620	None	5791	1782	59698	No_constitutive_exon_found_in_species
CTCTGCCCTCACGCCACCCTTTTGAATTGCCACTGTTTGGAACCGGGTAGCG	549293	549375	549243	549295	1	CH991555	MONBRDRAFT_26458	548150	551620	None	5791	1782	59698	No_constitutive_exon_found_in_species
GCTCGTCACCGGCTCATGCTGAATGTCTGGTGAACGTTTCGCGGGGTTAGGT	550508	550688	550458	550510	1	CH991555	MONBRDRAFT_26458	548150	551620	None	5791	1782	59698	No_constitutive_exon_found_in_species
GTGCTCACCCAAGCGGCCTTTCAACATCGTCTGGGGGGGGGATGGGATAGGA	570736	570952	570686	570738	1	CH991555	MONBRDRAFT_26464	568153	572435	None	5791	1782	59698	No_constitutive_exon_found_in_species
CTCAGCTGTGACCTGGCATGTGTGTTCGTCTTGGCATCGGGCATGGGTAGGT	577641	577732	577782	577730	-1	CH991555	MONBRDRAFT_32908	576911	578488	None	5791	1782	59698	No_constitutive_exon_found_in_species
ACACGCTCTGATGTACCAAAACGCTCTGCTTGTGGCTCGAAACGGGTTAGCG	577456	577531	577581	577529	-1	CH991555	MONBRDRAFT_32908	576911	578488	None	5791	1782	59698	No_constitutive_exon_found_in_species
GCGCGTGTTGCCCCTCTTATCCTTGCAAATCAACCCCTTGGGAACAACAGGT	619960	620090	619910	619962	1	CH991555	MONBRDRAFT_26477	618748	624942	None	5791	1782	59698	No_constitutive_exon_found_in_species
CTGTGTGGTCGGGCACCTGTATCGACTTGGCACCTGTATCGGGTGTGTAGGA	622380	622578	622330	622382	1	CH991555	MONBRDRAFT_26477	618748	624942	None	5791	1782	59698	No_constitutive_exon_found_in_species
GGCCAACATCCTGCAAATGATCACCATGCTTTGGGTCTGTGTGGGTGCAGGT	624695	624806	624645	624697	1	CH991555	MONBRDRAFT_26477	618748	624942	None	5791	1782	59698	No_constitutive_exon_found_in_species
AGGTCTTCATCGTACGTCTCGACTCACGTGTGCCTCCTTTGGTGGGATAGCT	633898	634029	634079	634027	-1	CH991555	MONBRDRAFT_9230	633286	639200	None	5791	1782	59698	No_constitutive_exon_found_in_species
TGCCCAAGGGTCTGAGCCTTGCTCACCTTGCGACTTGGTTGGGAGTGCAGAC	680461	680549	680599	680547	-1	CH991555	MONBRDRAFT_32915	677103	680748	None	5791	1782	59698	No_constitutive_exon_found_in_species
TGGATGAGCGCGCCACGCGTTGACTTTTGTCCTTGATTGGATGGGTGCAGAT	711150	711210	711260	711208	-1	CH991555	MONBRDRAFT_32918	710577	713067	None	5791	1782	59698	No_constitutive_exon_found_in_species
CTTTGGCACGCTGCTTGCTCACACACGCTCACCTCCGGGCAACACAGCAGAC	725759	725811	725861	725809	-1	CH991555	MONBRDRAFT_32919	718825	727594	None	5791	1782	59698	No_constitutive_exon_found_in_species
ATCGGCCCTGGTGCCATTTTTGGTACGTTTTCCTTCTGTTCGGGAGGCAGCG	723270	723324	723374	723322	-1	CH991555	MONBRDRAFT_32919	718825	727594	None	5791	1782	59698	No_constitutive_exon_found_in_species
TGAGGTGATGAGGTGAGGTGCTTCACCAAGCTGGTGGGAAAAAAAAAAAGGC	739736	739981	739686	739738	1	CH991555	MONBRDRAFT_26498	739176	740483	None	5791	1782	59698	No_constitutive_exon_found_in_species
ATCTTGCACATCTTGGAATGGTTGGGTCTCACAACGACGCGGGACATTAGTG	743954	744112	743904	743956	1	CH991555	MONBRDRAFT_26500	743782	745634	None	5791	1782	59698	No_constitutive_exon_found_in_species
GTGGCGGTTGATGTTGTTGTCTTCACTTTCTGGCTTGAACCGGGGCATAGAT	754335	754436	754486	754434	-1	CH991555	MONBRDRAFT_32924	753090	755785	None	5791	1782	59698	No_constitutive_exon_found_in_species
CCAAAGGGAGAGCTCATCCTTCTGCGAACCAAATCGCCTGGGGGCTACAGAT	757611	757743	757561	757613	1	CH991555	MONBRDRAFT_9251	756712	760851	None	5791	1782	59698	No_constitutive_exon_found_in_species
TGCGAAGCTTTGTGCTCATGACCCGTCACCTCGACCCTTTTGATGGGTAGGT	778309	778406	778456	778404	-1	CH991555	MONBRDRAFT_9256	777490	778663	None	5791	1782	59698	No_constitutive_exon_found_in_species
GAGTGGCCTGCTTCCCGTTCGCTCATGTCGTACTTGGGGTGATGATGTAGGA	828952	828995	828902	828954	1	CH991555	MONBRDRAFT_32930	828718	831453	None	5791	1782	59698	No_constitutive_exon_found_in_species
CGAGAGTTGATAAGAATGGAGCTCATGCGTCCCGGTGCGGGGGTACACAGGC	829293	829652	829243	829295	1	CH991555	MONBRDRAFT_32930	828718	831453	None	5791	1782	59698	No_constitutive_exon_found_in_species
CTCATGGCTGGCGCTGGCTGTGTAATGGATGACGGCGATGGGTGTGGCAGGC	845262	845448	845498	845446	-1	CH991555	MONBRDRAFT_32932	844599	848234	None	5791	1782	59698	No_constitutive_exon_found_in_species
TGATCCTCACTCACCTTGGTCTTGGCATGGAATGGACGGGATGAATACAGGC	904723	904783	904673	904725	1	CH991555	MONBRDRAFT_37585	904326	907373	None	5791	1782	59698	No_constitutive_exon_found_in_species
GACCACGTGTGCTGGTGCTGGCCGGCCCGCTCAGTTCGGGCAAGCGGCAGCT	924104	924422	924472	924420	-1	CH991555	MONBRDRAFT_32944	922243	925093	None	5791	1782	59698	No_constitutive_exon_found_in_species
TGAAGGCTTTGGTAAGTGCGTGCCACCTCGACTCTTGTTTGAGGGCATAGAC	960493	960632	960443	960495	1	CH991555	MONBRDRAFT_32949	957592	968509	None	5791	1782	59698	No_constitutive_exon_found_in_species
GAGTGTGCCCTGTCGTTCATGCCTCCCATTCTTTGTCCGGGGTGCAACAGGT	975059	975403	975453	975401	-1	CH991555	MONBRDRAFT_26548	974464	979192	None	5791	1782	59698	No_constitutive_exon_found_in_species
ATGCTTGATGCCTGAGCTTCCTCTTGACCTCGGTGTGGGGGTGAAAATAGGT	998189	998450	998139	998191	1	CH991555	MONBRDRAFT_32952	995342	1005054	None	5791	1782	59698	No_constitutive_exon_found_in_species
CTTGGCTGCTCTTGATGGTATTGTGGGGCTCACAAACAGTGCGTGGGCAGTT	1011574	1011676	1011524	1011576	1	CH991555	MONBRDRAFT_26554	1011382	1012480	None	5791	1782	59698	No_constitutive_exon_found_in_species
TCCTGGTACATTCTTCCAGCTAACGCCATGTCATTGAAACGGGCACGCAGCG	1025357	1025424	1025307	1025359	1	CH991555	MONBRDRAFT_26558	1024436	1026804	None	5791	1782	59698	No_constitutive_exon_found_in_species
CCTGCGGCAAATTACTGATGTCGTTGGATGAACTGGTTGGTCGGGAACAGGG	1030180	1030259	1030130	1030182	1	CH991555	MONBRDRAFT_32955	1027762	1033210	None	5791	1782	59698	No_constitutive_exon_found_in_species
GATTCAGCATGGCGACCACTGAATTTGTCGCCCGCGATCTCGGGAGTCAGGT	1037480	1037516	1037430	1037482	1	CH991555	MONBRDRAFT_32957	1037070	1042128	None	5791	1782	59698	No_constitutive_exon_found_in_species
CGAGCTTCTGGCGTCTCAGCGCCCGCTCACCTTTTCTCACATGGGCACAGAA	45168	45221	45271	45219	-1	CH991556	MONBRDRAFT_32963	43121	46025	None	5791	1782	59698	No_constitutive_exon_found_in_species
GTGCACGCCATCCTCGACTCATTGCGTGCGTCTGTGGGCTCAAACGACAGCC	44813	44890	44940	44888	-1	CH991556	MONBRDRAFT_32963	43121	46025	None	5791	1782	59698	No_constitutive_exon_found_in_species
CGTATGTCCATGACTCAGCGCTGCGTGTGCGTGTTCTGGTCGGGGCGCAGCT	56462	56681	56731	56679	-1	CH991556	MONBRDRAFT_32964	55135	57203	None	5791	1782	59698	No_constitutive_exon_found_in_species
AGGCCTATTGTTTTGCCTCGTCACTGACTCACCACGCTGGGTATGGACAGCT	68302	68371	68421	68369	-1	CH991556	MONBRDRAFT_32966	63113	71013	None	5791	1782	59698	No_constitutive_exon_found_in_species
CCCTCATTCCGCAACTCACGTCGTCTTCTGGCTTGCTCCTGGGCGTACAGGG	67227	67297	67347	67295	-1	CH991556	MONBRDRAFT_32966	63113	71013	None	5791	1782	59698	No_constitutive_exon_found_in_species
ACGGCTGTGTGGCCTTTGTCTTTATTCTCACCACTACCTGGGGCCGACAGTA	101759	101813	101709	101761	1	CH991556	MONBRDRAFT_26587	99875	102216	None	5791	1782	59698	No_constitutive_exon_found_in_species
GAGTAGATGGCCATAGACTCAGTTCAGTCTCTTGAAAACAATGTCGGGAGGG	112196	112661	112711	112659	-1	CH991556	MONBRDRAFT_9331	112196	117983	None	5791	1782	59698	No_constitutive_exon_found_in_species
CCCACATTCAGCTTTCTGCGATTGATATCACGATTTTGGATGATGGGCAGGC	159208	160087	159158	159210	1	CH991556	MONBRDRAFT_32976	148974	165993	None	5791	1782	59698	No_constitutive_exon_found_in_species
CTCGGCTCACGCTGATTTGTCTGCGTTGTGGATGATGCGGGCATGTAAAGAG	164116	164282	164066	164118	1	CH991556	MONBRDRAFT_32976	148974	165993	None	5791	1782	59698	No_constitutive_exon_found_in_species
CCTTACCCGTTGAGCCTCATACATGTGGCCGCACTCGCGACGGGGAGTAGAA	180762	180879	180712	180764	1	CH991556	MONBRDRAFT_32979	178789	181907	None	5791	1782	59698	No_constitutive_exon_found_in_species
ATGTATGTACGTGTGTGTGTGTGTGTGTATGTGGTTGATGGGGGGGATAGGT	201252	202137	202187	202135	-1	CH991556	MONBRDRAFT_9345	200095	207775	None	5791	1782	59698	No_constitutive_exon_found_in_species
AGTGACGAATCTTACTCGTGCCCGAACATCTGCTGGCCTGCATGGGGCAGGT	243768	243953	244003	243951	-1	CH991556	MONBRDRAFT_26616	235816	248992	None	5791	1782	59698	No_constitutive_exon_found_in_species
GCCCCTTCTTCTCCCTGCTACTCGTGCCGGGGGTTTGGGGGGGATCATAGGC	258121	258208	258071	258123	1	CH991556	MONBRDRAFT_32986	255962	259197	None	5791	1782	59698	No_constitutive_exon_found_in_species
AGTGGCTGTGCGAACGTCTCATGCAAGGGAGATCTCGCCGGGTGCAACAGGA	269417	269521	269367	269419	1	CH991556	MONBRDRAFT_32988	268709	270511	None	5791	1782	59698	No_constitutive_exon_found_in_species
GCCATTCAAAAGTCAAACTTGAAACTTTTGACAACCTCGCACACGGGCAGTT	287269	287397	287447	287395	-1	CH991556	MONBRDRAFT_26627	287269	290353	None	5791	1782	59698	No_constitutive_exon_found_in_species
GCTCTGACCACCCGCCGCTGACCGTTGTCGACACCTTGCCGGGAATGCAGAA	315746	316495	315696	315748	1	CH991556	MONBRDRAFT_37628	310655	322532	None	5791	1782	59698	No_constitutive_exon_found_in_species
CTCGCCCTGTTTCATGTTTCACTCACGTTTGTTTTTCTTTGGGGTGACAGAT	316602	316881	316552	316604	1	CH991556	MONBRDRAFT_37628	310655	322532	None	5791	1782	59698	No_constitutive_exon_found_in_species
CTGCGCATCTTCACGGGCATCTTGCCTTGCTCATGGGGCACGAAATGCAGGG	353211	353292	353342	353290	-1	CH991556	MONBRDRAFT_32998	349529	354973	None	5791	1782	59698	No_constitutive_exon_found_in_species
CAATATAGGTACGCCGTTCATGCTTTTGTGTGTAAAACGCCATGGGACAGGC	352082	352268	352318	352266	-1	CH991556	MONBRDRAFT_32998	349529	354973	None	5791	1782	59698	No_constitutive_exon_found_in_species
CTTGTGGCTGACCACGCGCACGCCTTTGGATTGTCTTTTGATGGGAACAGCT	374460	374577	374410	374462	1	CH991556	MONBRDRAFT_26647	369802	377819	None	5791	1782	59698	No_constitutive_exon_found_in_species
CTCATGCCACAGTGCCCCCGCTTCTCTGTCTCTTCGTTGGGCATGAGCAGTG	408769	410838	408719	408771	1	CH991556	MONBRDRAFT_33008	407380	410838	None	5791	1782	59698	No_constitutive_exon_found_in_species
TAAGCGGCCTGCCCAGAGAGGGTGCTGTTGTGTGCGCTTGGCGGGATCAGGT	415584	415635	415685	415633	-1	CH991556	MONBRDRAFT_33009	410953	417239	None	5791	1782	59698	No_constitutive_exon_found_in_species
CGAGTTGCGAGTAGCAAGCTCAATTTTTCCGTCAAATATTGGGTTGATAGAT	442928	443042	442878	442930	1	CH991556	MONBRDRAFT_33013	441802	443485	None	5791	1782	59698	No_constitutive_exon_found_in_species
AAAGCAGCCTTGCATTGTTCTGTTCACGAGTGCATGCATGGGTGGTGTAGGA	443609	444266	444316	444264	-1	CH991556	MONBRDRAFT_9396	443609	444574	None	5791	1782	59698	No_constitutive_exon_found_in_species
CGAGTGTGATCACATACAGGTGAATAACCATATTGGCCTTGGGTGTGCAGGC	499470	499625	499420	499472	1	CH991556	MONBRDRAFT_26670	497522	500929	None	5791	1782	59698	No_constitutive_exon_found_in_species
GCCCCGTGTCATGGTCAATGGTATCCTTCAACACGAAATGGATTGGGCAGCC	501557	501625	501675	501623	-1	CH991556	MONBRDRAFT_26671	501152	503058	None	5791	1782	59698	No_constitutive_exon_found_in_species
GAGGTGCTCGTTGCGTCGGCAATGTGCCAGTCTCACAGCCTGGCGGGTAGAT	504658	504741	504608	504660	1	CH991556	MONBRDRAFT_26672	504058	505381	None	5791	1782	59698	No_constitutive_exon_found_in_species
TGTTGTTTTCCTAAACAGGTTGCTGGCTCATGCTGTCCATTGGGCGACAGGA	526302	526346	526396	526344	-1	CH991556	MONBRDRAFT_33017	522444	526741	None	5791	1782	59698	No_constitutive_exon_found_in_species
ACTGTGAACATCTCACGCACCTCTTGCTCGGGTTGGATTTGGGCTGGTAGGG	531997	532253	531947	531999	1	CH991556	MONBRDRAFT_33018	528380	532253	None	5791	1782	59698	No_constitutive_exon_found_in_species
CGCCTCATCCTCTGCATCTTATATCCTCGTGGTCTTTTACTGGGGCGCAGAC	576202	576600	576152	576204	1	CH991556	MONBRDRAFT_44287	575445	578208	None	5791	1782	59698	No_constitutive_exon_found_in_species
CTCTTTCTCAACCTTACTTTTTGCCACTTCCTGGTTGGTTGGGGTCGTAGAT	576749	576882	576699	576751	1	CH991556	MONBRDRAFT_44287	575445	578208	None	5791	1782	59698	No_constitutive_exon_found_in_species
TACTCTTTGGCCATGCCCGTGTTTGTGCTGGTTTTGGGGGACGTGAATAGAA	607146	607875	607096	607148	1	CH991556	MONBRDRAFT_33028	605741	612288	None	5791	1782	59698	No_constitutive_exon_found_in_species
CAAGAGTGTGGCGGCGGTGGGCTGACTGACAGTGGGTTGTGGGCACATAGGT	625562	625661	625512	625564	1	CH991556	MONBRDRAFT_33032	625095	627107	None	5791	1782	59698	No_constitutive_exon_found_in_species
TCTCTCCCGCTTGATCACTCTGACTTGCATGATGTTTCTTGGGTCGGTAGCT	666487	666837	666437	666489	1	CH991556	MONBRDRAFT_33035	665615	667704	None	5791	1782	59698	No_constitutive_exon_found_in_species
GTTTCTTTCGTGCACCAGTGTGATTGCTAATGACTGTTTGCGGGAAATAGCC	681363	681564	681313	681365	1	CH991556	MONBRDRAFT_26716	678114	683738	None	5791	1782	59698	No_constitutive_exon_found_in_species
AGAGAGATGCTCATGCTACAAACATGTGTGCCCACTTTGTGTTGGGATAGCG	682579	682719	682529	682581	1	CH991556	MONBRDRAFT_26716	678114	683738	None	5791	1782	59698	No_constitutive_exon_found_in_species
CTTACTGTGCTCGCGCTGGTCCTGACGGATTGGATGTACGGGTGAGATAGGC	692148	692372	692098	692150	1	CH991556	MONBRDRAFT_33039	690841	692372	None	5791	1782	59698	No_constitutive_exon_found_in_species
GACCGCTCACAACCACCCCTGCTTGTGTGTGTGCGCGTGCTTGGGGATAGGC	695450	695528	695400	695452	1	CH991556	MONBRDRAFT_9444	693001	696620	None	5791	1782	59698	No_constitutive_exon_found_in_species
TCACTCGATCCTGCTCGTGCGTGGGTGTGGGCGTGGGCGTGGGCGTACAGTC	715286	715475	715525	715473	-1	CH991556	MONBRDRAFT_33044	715286	716562	None	5791	1782	59698	No_constitutive_exon_found_in_species
CAGAAGTGCAGGTTATCTCATTGGGTCTTGTAATCCCTCGTGGGGCACAGCC	726195	726305	726355	726303	-1	CH991556	MONBRDRAFT_9453	724647	729169	None	5791	1782	59698	No_constitutive_exon_found_in_species
CATCATGACGACTCACTGGTTTTTGAATTCTGGGTCGCTTGGGTTGGCAGTG	775131	775290	775340	775288	-1	CH991556	MONBRDRAFT_26746	773309	778648	None	5791	1782	59698	No_constitutive_exon_found_in_species
CCTCACAATGAATCTCATTTCATTGGCGCTTGTTTTTGTTGCGGGTGCAGAG	773309	773443	773493	773441	-1	CH991556	MONBRDRAFT_26746	773309	778648	None	5791	1782	59698	No_constitutive_exon_found_in_species
ATCGCTTCCTCACTGGCTCGATCTACTGGAATGTATGGCTGGGCACATAGAC	786727	786853	786903	786851	-1	CH991556	MONBRDRAFT_37682	786133	787715	None	5791	1782	59698	No_constitutive_exon_found_in_species
TGCTTCTCATGACGCTATGATACCATACTGCTCTGCTGCCTGGGACACAGCA	832901	833066	832851	832903	1	CH991556	MONBRDRAFT_33064	831613	833788	None	5791	1782	59698	No_constitutive_exon_found_in_species
CATGGATCTTGAATTGGCCTCACTGATCAATGTCGGTGGGGGGGACGCAGCC	833325	833462	833275	833327	1	CH991556	MONBRDRAFT_33064	831613	833788	None	5791	1782	59698	No_constitutive_exon_found_in_species
GTCTCTGTGCTCTGCAACCCTCATGCCTTCCGTTTTCAATACGTGGGCAGAT	833669	833788	833619	833671	1	CH991556	MONBRDRAFT_33064	831613	833788	None	5791	1782	59698	No_constitutive_exon_found_in_species
TTGGTCTCAGTCGAGTCTTTTGTTCTTCTTCTCACGACGTACGGGCGCAGAG	833973	834422	834472	834420	-1	CH991556	MONBRDRAFT_9488	833973	836090	None	5791	1782	59698	No_constitutive_exon_found_in_species
TACAGCTCGACGCCCGTGAAAGGAAACCGATGCTGCGCTTTGGGGGCTAGAG	839294	839390	839440	839388	-1	CH991556	MONBRDRAFT_26766	837383	841874	None	5791	1782	59698	No_constitutive_exon_found_in_species
CCCAACTCAACGTGTTGATGACTTGCCTCATCGTGTGGTATGGGACGCAGGG	866201	866878	866928	866876	-1	CH991556	MONBRDRAFT_33067	862702	867800	None	5791	1782	59698	No_constitutive_exon_found_in_species
CTCAGCCTGCCTCCCACAAGCTAACGCGGTGGTGTTGTGGGACATGATAGGG	869405	869524	869355	869407	1	CH991556	MONBRDRAFT_26771	868218	870070	None	5791	1782	59698	No_constitutive_exon_found_in_species
ACTGCATTTTCCTTCCATTCACCTCTCCTCTTGCAATCGGGGCTGAAAAGCT	891545	891640	891690	891638	-1	CH991556	MONBRDRAFT_33070	890556	905686	None	5791	1782	59698	No_constitutive_exon_found_in_species
CCAGGGGGATCTGCTGGTTTGGTGGCCATTACTGATTTCTGTGGGCACAGGT	912826	912869	912776	912828	1	CH991556	MONBRDRAFT_26781	911955	914474	None	5791	1782	59698	No_constitutive_exon_found_in_species
ATGACATGTGCATCCACTTGATGACCTGATGCGCCGGAATGGGTACGTAGAT	957327	957431	957277	957329	1	CH991556	MONBRDRAFT_26795	955359	957954	None	5791	1782	59698	No_constitutive_exon_found_in_species
TTGTCGTACGGCTCACTTTGTGCTGCTTCATCCGGCTGACACCGGGATAGGC	981613	982938	981563	981615	1	CH991556	MONBRDRAFT_33081	980969	983968	None	5791	1782	59698	No_constitutive_exon_found_in_species
AACGCAGCTTCTCTCTGTGACGTGCATGCGCTTGGTTGGCATGGGTGCAGGT	66829	66899	66779	66831	1	CH991557	MONBRDRAFT_26824	66608	71233	None	5791	1782	59698	No_constitutive_exon_found_in_species
GCACCCGCTTCTTTCTCACCTCTTCCTGTCTCGTCTTCTCAATGGGTTAGGG	75811	75973	75761	75813	1	CH991557	MONBRDRAFT_26825	72466	80157	None	5791	1782	59698	No_constitutive_exon_found_in_species
CAAGTAGCGTGCTGACTTTTCCATTTTTTTTTCTGTGCCACATGGGATAGAT	109534	109684	109734	109682	-1	CH991557	MONBRDRAFT_33091	106236	112813	None	5791	1782	59698	No_constitutive_exon_found_in_species
TTTTTTGCTCTTCCACGAGTCGTCTGATTTTAATCTACTGGGGTGGCTAGGT	124274	124646	124224	124276	1	CH991557	MONBRDRAFT_33093	120690	125232	None	5791	1782	59698	No_constitutive_exon_found_in_species
GATGACTGCCAGTGTCTCATTGTTGCTTTGGGGGATGGATGGGGAATCAGGT	153898	153945	153848	153900	1	CH991557	MONBRDRAFT_26844	151373	155069	None	5791	1782	59698	No_constitutive_exon_found_in_species
ATGGCTGTTCCGGTCATTCGTTCGCGCCATCCGTGTATGGGAATCAACAGCC	162502	162645	162452	162504	1	CH991557	MONBRDRAFT_33099	159417	163669	None	5791	1782	59698	No_constitutive_exon_found_in_species
CCCTCCTCAGCGGAAGCATGATGGTGCTTACCCTTGCCTGGGACGCATAGGT	179199	179255	179149	179201	1	CH991557	MONBRDRAFT_26851	178775	182437	None	5791	1782	59698	No_constitutive_exon_found_in_species
TCTTTTCAACTACGCATTGCATTCATTTGTTTTTCTCCTGGGGTGGCTAGGC	181031	181189	180981	181033	1	CH991557	MONBRDRAFT_26851	178775	182437	None	5791	1782	59698	No_constitutive_exon_found_in_species
AGTGGCCCTGGTTTTGAGCATCTCACGTCGGTTTCTAATGACCGGGGCAGGA	208025	208191	208241	208189	-1	CH991557	MONBRDRAFT_33106	206106	210646	None	5791	1782	59698	No_constitutive_exon_found_in_species
CATGGTTCGAGTTGCATGGCCAATCCCTCACGTGCGATTGGGGGCCGTAGGA	221718	221819	221869	221817	-1	CH991557	MONBRDRAFT_33108	214118	222306	None	5791	1782	59698	No_constitutive_exon_found_in_species
CATCGAGAGCATGTTCAATGGTTTCTCCTTGTGCTTGTTGGGAATCGCAGTC	219240	219315	219365	219313	-1	CH991557	MONBRDRAFT_33108	214118	222306	None	5791	1782	59698	No_constitutive_exon_found_in_species
GCGTCTGACATCTGATCTCTTTGCTGGGTTACGCATGCGCGGGTGCACAGGC	237123	237248	237073	237125	1	CH991557	MONBRDRAFT_26866	233054	237534	None	5791	1782	59698	No_constitutive_exon_found_in_species
GGCTCCTTTCTTTAACGCCACGCTCCATAATACCGGCTTGGGTTGAATAGAG	286723	286799	286673	286725	1	CH991557	MONBRDRAFT_33116	284800	289553	None	5791	1782	59698	No_constitutive_exon_found_in_species
CCTGATGGCGTTGCTTTGCACATGGGTGAATCATTGCTCTGCGGGTGTAGGA	299536	300282	300332	300280	-1	CH991557	MONBRDRAFT_33119	299052	300793	None	5791	1782	59698	No_constitutive_exon_found_in_species
GCCGCCGTTTGTGGCGGGGCAGTGATTGTGCTGGGGGGAAACGGGGCAAGAT	373984	374476	373934	373986	1	CH991557	MONBRDRAFT_26897	373649	378128	None	5791	1782	59698	No_constitutive_exon_found_in_species
CTCGGATGCGTGCGCTCACCGGGGGGACCTTCACTCTTTGGGAATTGTAGGC	382493	382583	382633	382581	-1	CH991557	MONBRDRAFT_26899	381486	383513	None	5791	1782	59698	No_constitutive_exon_found_in_species
GCATGCCTCACAACGATGCCTAACGTCATCCGACCAACATGGGGCCACAGGT	439512	439640	439462	439514	1	CH991557	MONBRDRAFT_26912	438678	443851	None	5791	1782	59698	No_constitutive_exon_found_in_species
AGCAGCGGGGTGCCGCGTTGGCTCACTGCGCGCTGTGGGCGGTGCAATAGAA	455882	455960	456010	455958	-1	CH991557	MONBRDRAFT_33135	455109	456200	None	5791	1782	59698	No_constitutive_exon_found_in_species
TGGAACATGGTTGGCTGCTTTTGCTGATAATTTTTGGGGAACTGAGACAGAT	464943	465445	464893	464945	1	CH991557	MONBRDRAFT_33138	464331	471933	None	5791	1782	59698	No_constitutive_exon_found_in_species
TTGCAACGCCTCCATCTCATGTATTGTTGTGTGATGGGAAACGAGCGCAGCT	497241	497342	497392	497340	-1	CH991557	MONBRDRAFT_35210	496539	499224	None	5791	1782	59698	No_constitutive_exon_found_in_species
CCATGCCTGTGAGCCTGTTGATGAACCTCACATGTGGGGCGACGATGTAGGC	513417	513879	513367	513419	1	CH991557	MONBRDRAFT_33144	512505	519766	None	5791	1782	59698	No_constitutive_exon_found_in_species
CTGAAACACAACTTTTTGGTCTGATTTATCCGTTGTGGTGGGGGACACAGGC	517707	517824	517657	517709	1	CH991557	MONBRDRAFT_33144	512505	519766	None	5791	1782	59698	No_constitutive_exon_found_in_species
TTGCTTTCGTGGCCTCACTTCTTTTCACAACCTTGCTCGCACGGGCACAGAC	572398	572529	572579	572527	-1	CH991557	MONBRDRAFT_33150	565576	573180	None	5791	1782	59698	No_constitutive_exon_found_in_species
ACATGCATGTTGGTACCACGGCCTGGCCGCCCATTGCTGGTGACGGGCAGCA	569501	569577	569627	569575	-1	CH991557	MONBRDRAFT_33150	565576	573180	None	5791	1782	59698	No_constitutive_exon_found_in_species
GACGTGTATCTCACATCGCGTGTCCACTTTGTGATGGGTGGTGGCGACAGCG	568979	569090	569140	569088	-1	CH991557	MONBRDRAFT_33150	565576	573180	None	5791	1782	59698	No_constitutive_exon_found_in_species
TCCTGACTGCTCAACCCTCCTGCCTGCTTGGGCCTTGTGGGAAAATGCAGTC	574521	574623	574471	574523	1	CH991557	MONBRDRAFT_26942	574023	581153	None	5791	1782	59698	No_constitutive_exon_found_in_species
CCGCTTTGACCAATGGCTGCTCTTGTCTTTTGATTGGGCGGGACGCATAGCT	584837	585011	585061	585009	-1	CH991557	MONBRDRAFT_33151	581443	586826	None	5791	1782	59698	No_constitutive_exon_found_in_species
TGCAGCCAAGTACCGCTGCCACAGCACATGTGCATGGGTACGGGCGGTAGTC	598177	598218	598127	598179	1	CH991557	MONBRDRAFT_33154	595720	598218	None	5791	1782	59698	No_constitutive_exon_found_in_species
GTGCCACTCATTCATTGATATGCTGCATGCGCAACGCTCTTGGGGGACAGGG	600903	600981	601031	600979	-1	CH991557	MONBRDRAFT_33155	598802	607714	None	5791	1782	59698	No_constitutive_exon_found_in_species
TCACCGCACCTTTGTTCATCTCACACATTCGCTTTCGTACTCGAGGGCAGCT	608065	608153	608015	608067	1	CH991557	MONBRDRAFT_37785	607833	616366	None	5791	1782	59698	No_constitutive_exon_found_in_species
TCAAACTCCCTCACTCACGTTGGCGTGTGGTCGCTGATGTGGGTCAACAGGG	623783	626504	626554	626502	-1	CH991557	MONBRDRAFT_26951	621103	626690	None	5791	1782	59698	No_constitutive_exon_found_in_species
GCGCGCGAATCCGCTTGCTGTGTTGCTTTGAAATTGGTGGGGGGCCAAAGGT	637704	637811	637654	637706	1	CH991557	MONBRDRAFT_33160	634095	639901	None	5791	1782	59698	No_constitutive_exon_found_in_species
TGCCATGACTCAGTAAACTCCTCACTTCTCTTCTCATGTGAACGGGGCAGGT	680238	680411	680188	680240	1	CH991557	MONBRDRAFT_33165	679400	681240	None	5791	1782	59698	No_constitutive_exon_found_in_species
AAAAAATGAGCATCAAAGAGCTCACTCTTGATTGTTTTCTGGGTGAGCAGTG	701006	701137	700956	701008	1	CH991557	MONBRDRAFT_26965	695376	701766	None	5791	1782	59698	No_constitutive_exon_found_in_species
ACGATCGAGCTCTTACATCTGTTACATTTGACACCGTCATGTGGGCGCAGGG	712704	712938	712654	712706	1	CH991557	MONBRDRAFT_33170	712273	716529	None	5791	1782	59698	No_constitutive_exon_found_in_species
CCTGCCTGCCTGCAATCGTGACTCATCTCCAAACATCTCGGGAACCATAGGA	714188	714938	714138	714190	1	CH991557	MONBRDRAFT_33170	712273	716529	None	5791	1782	59698	No_constitutive_exon_found_in_species
GTGGCTGCACACTCACATCAATTCCTACCACCATTTGCTGATGGGCATAGAC	733712	734305	734355	734303	-1	CH991557	MONBRDRAFT_26974	733320	736870	None	5791	1782	59698	No_constitutive_exon_found_in_species
CTTTTTTTTTTTTTTTTTTAAAGTGAAACGAAACGATGGCGGGGGGGCAGCG	779378	779456	779328	779380	1	CH991557	MONBRDRAFT_33176	776206	786100	None	5791	1782	59698	No_constitutive_exon_found_in_species
AAGAGGTGAATGTGTCATGTCCCCCCCGCCCGCCTGCACATCGGGGACAGCA	780467	780583	780417	780469	1	CH991557	MONBRDRAFT_33176	776206	786100	None	5791	1782	59698	No_constitutive_exon_found_in_species
ATTGCACCGCTTACTTGTGACTCATACTCGGCTTGTGGTGGGATATGCAGTC	785529	785734	785479	785531	1	CH991557	MONBRDRAFT_33176	776206	786100	None	5791	1782	59698	No_constitutive_exon_found_in_species
CATCACAATACCATCCAACTAGCCGCCTCACAAGCCAATCGCGTGGGTAGGC	820311	820602	820261	820313	1	CH991557	MONBRDRAFT_26994	817659	821975	None	5791	1782	59698	No_constitutive_exon_found_in_species
GTACTATATCCCTCGACTCATCTTGTTTTTTGGCCTTGGGAAAATGTCAGCT	907500	907596	907450	907502	1	CH991557	MONBRDRAFT_33188	903613	912490	None	5791	1782	59698	No_constitutive_exon_found_in_species
TCACGCATGTTTTGGCTTGCACCGGGCCGTCGAACATTCGACCGGGTAAGGC	909461	909563	909411	909463	1	CH991557	MONBRDRAFT_33188	903613	912490	None	5791	1782	59698	No_constitutive_exon_found_in_species
CATACGTGGGCGTTTGTGTGACCGCCTTTTGTTTGGTTTTGGGTGCATAGTT	911658	911756	911608	911660	1	CH991557	MONBRDRAFT_33188	903613	912490	None	5791	1782	59698	No_constitutive_exon_found_in_species
TGTTCCCCGGTCATGTCAAGTAACTCATCAATGATTGCTGGGTGGTGTAGTG	912284	912490	912234	912286	1	CH991557	MONBRDRAFT_33188	903613	912490	None	5791	1782	59698	No_constitutive_exon_found_in_species
TTCTCTCCCTGCTCTCCCCCCCCCTTTTTTTTTCCTTCCGGGGTACGCAGGC	914821	914898	914771	914823	1	CH991557	MONBRDRAFT_27011	913552	915712	None	5791	1782	59698	No_constitutive_exon_found_in_species
CTGTTCCAGCCATTCACTATTCTCTCTGTGGTCACCTTTGGTGGGGATAGGA	14153	14588	14638	14586	-1	CH991558	MONBRDRAFT_27016	14153	15797	None	5791	1782	59698	No_constitutive_exon_found_in_species
TGTCTGACTCATGCGCACGGCCTTGTTGCTATTCATGGTGGGATGTGAAGGA	59104	59200	59054	59106	1	CH991558	MONBRDRAFT_33193	58975	62696	None	5791	1782	59698	No_constitutive_exon_found_in_species
CACGACTAACTTGGGGTTTCTGCTGTTTATGAAAATATTTGTGGGTACAGTT	63423	63502	63552	63500	-1	CH991558	MONBRDRAFT_37823	63234	66076	None	5791	1782	59698	No_constitutive_exon_found_in_species
CCACCAGATCGTGCATGGGAACTCATGGGATGTTTCTTGTGGGACTGCAGGT	75929	76076	76126	76074	-1	CH991558	MONBRDRAFT_27025	66589	77965	None	5791	1782	59698	No_constitutive_exon_found_in_species
TTGAAGATTGAATGTCAAGTTGTTGTAACGACGGGTGTCTGGGCTGGTAGGC	73918	74177	74227	74175	-1	CH991558	MONBRDRAFT_27025	66589	77965	None	5791	1782	59698	No_constitutive_exon_found_in_species
CGGCTCGCAGGGGACCTGCGACACGTTTTTGTGCGCAGCGGGGACGACAGAC	71130	71330	71380	71328	-1	CH991558	MONBRDRAFT_27025	66589	77965	None	5791	1782	59698	No_constitutive_exon_found_in_species
CGTGTCTGACTCACGCACGGCCTTGTTGCTATTCATGGTGGGATGTGAAGGA	68121	68217	68267	68215	-1	CH991558	MONBRDRAFT_27025	66589	77965	None	5791	1782	59698	No_constitutive_exon_found_in_species
TGTGACAACCGAAACTGATTGCCTTTTGCGCTTGTTTATGGGGTGTATAGGA	119395	119521	119345	119397	1	CH991558	MONBRDRAFT_37829	117685	120649	None	5791	1782	59698	No_constitutive_exon_found_in_species
TGATGTTCTCATGCCCCCACCCTCCAACCCCCCCCTTTTTGGGGGTTTAGGT	133133	133177	133227	133175	-1	CH991558	MONBRDRAFT_33199	131749	134427	None	5791	1782	59698	No_constitutive_exon_found_in_species
ACAGTGCGATCAAGCTCAGGTCATGCCTTTTTCCTTTTGGGGGGGCTTAGAT	136971	137122	136921	136973	1	CH991558	MONBRDRAFT_33200	135268	138069	None	5791	1782	59698	No_constitutive_exon_found_in_species
TTTTTTACCTCAACTCATCTGCTGTCCCTCGTTATGCTTTGTGGGCGCAGGC	138839	138989	139039	138987	-1	CH991558	MONBRDRAFT_33201	138210	147359	None	5791	1782	59698	No_constitutive_exon_found_in_species
AACTGCACCTTGCCTGCCTGTAGTTTCCTTGGGCGGGGCGTGGGCGGCAGAT	228264	228375	228214	228266	1	CH991558	MONBRDRAFT_33205	227020	229035	None	5791	1782	59698	No_constitutive_exon_found_in_species
TTGCTTTTGTGCTGAATGCTTGATTCTATTATTTGTGCTTGACGGGACAGGA	250570	250649	250699	250647	-1	CH991558	MONBRDRAFT_27050	249025	251026	None	5791	1782	59698	No_constitutive_exon_found_in_species
CACTGCCAGCTTTCGATCAAAACATCGTGGCTTTGGCTGGCTGGGGATAGGC	250315	250446	250496	250444	-1	CH991558	MONBRDRAFT_27050	249025	251026	None	5791	1782	59698	No_constitutive_exon_found_in_species
CTGATCGCATGTGCTTATTTTTCCAATTCTTATTTTTCCGGGGCGGATAGGA	274915	275023	274865	274917	1	CH991558	MONBRDRAFT_33210	272909	283115	None	5791	1782	59698	No_constitutive_exon_found_in_species
ATTTGCTTTTGAGGCTCACAATTCTTTTCCACTTAAATTGTCGGGGGTAGTG	279546	279616	279496	279548	1	CH991558	MONBRDRAFT_33210	272909	283115	None	5791	1782	59698	No_constitutive_exon_found_in_species
CAAGGTCTTGGGCAGCCATGGCTAACTGGTGCGTTCGGCTTGGGAATTAGGT	280101	280176	280051	280103	1	CH991558	MONBRDRAFT_33210	272909	283115	None	5791	1782	59698	No_constitutive_exon_found_in_species
TCTTCTGTGGCTGACCCCTAATCTGAGTTGCTTGCGTGTTGGGGCAACAGAA	352276	352456	352506	352454	-1	CH991558	MONBRDRAFT_37847	351525	360496	None	5791	1782	59698	No_constitutive_exon_found_in_species
GAAGCTGGAATGCCATTACTCACACTTGATGGCTCTGACTGGGTGCGCAGCG	382377	382460	382510	382458	-1	CH991558	MONBRDRAFT_33219	378772	384083	None	5791	1782	59698	No_constitutive_exon_found_in_species
GACGGATGAAATTCATGCTGGTGGTGGTTGCGGGTTTTGCGGGAGCGTAGGA	379458	379567	379617	379565	-1	CH991558	MONBRDRAFT_33219	378772	384083	None	5791	1782	59698	No_constitutive_exon_found_in_species
CATGGTCGAGCACGATGTACACTGGTTCATTGCTGGGCGTGGGCCGATAGGA	390427	390506	390377	390429	1	CH991558	MONBRDRAFT_33221	388553	392760	None	5791	1782	59698	No_constitutive_exon_found_in_species
CTTTTAATGTGAAATTCGCTATGGCACGCCTGGTATTGATGCACGGGCAGCT	390968	391033	390918	390970	1	CH991558	MONBRDRAFT_33221	388553	392760	None	5791	1782	59698	No_constitutive_exon_found_in_species
AGGTCAAAAGTTGAATGCTCATCGTGTTGTGGCAAACGGCGGGGGTGTAGGT	391813	391927	391763	391815	1	CH991558	MONBRDRAFT_33221	388553	392760	None	5791	1782	59698	No_constitutive_exon_found_in_species
GCTCACCTCACTGGAATTATGTTGAAAATTGGTGGGGGGGGGGATTGTAGCC	395008	395176	394958	395010	1	CH991558	MONBRDRAFT_33222	393028	395995	None	5791	1782	59698	No_constitutive_exon_found_in_species
AGGTGTGCTCACTTCGAACGGACTGCATTGATGGCTGATCGGGTGTGCAGGC	410152	410244	410102	410154	1	CH991558	MONBRDRAFT_27082	405371	411191	None	5791	1782	59698	No_constitutive_exon_found_in_species
CTCATTTCCATTTTATTGATTAAATATTCTCTTGCTGTGGTGGGGAGCAGAT	416028	416182	415978	416030	1	CH991558	MONBRDRAFT_33227	414171	416561	None	5791	1782	59698	No_constitutive_exon_found_in_species
ATCAAAGCTCTTTTATCTGATCTCAGCTTCCGTCTTTTGTATGGGCGCAGAT	489268	489354	489404	489352	-1	CH991558	MONBRDRAFT_9812	489268	490553	None	5791	1782	59698	No_constitutive_exon_found_in_species
CCAATCTCCCACTAATTTTTTTTTTGCCTTTTTGCTTCTGACAAGGGCAGGT	516328	516553	516278	516330	1	CH991558	MONBRDRAFT_27108	514503	517755	None	5791	1782	59698	No_constitutive_exon_found_in_species
CATGTGCTACTGGCTTTCTCTCACCTTTGCACAATTGCGAGGGACGCTAGTT	516687	516783	516637	516689	1	CH991558	MONBRDRAFT_27108	514503	517755	None	5791	1782	59698	No_constitutive_exon_found_in_species
CGGCTGCCCGCTGACACCATACCACAATGCATGCTGTTGCTGGGAATCAGCG	516904	517002	516854	516906	1	CH991558	MONBRDRAFT_27108	514503	517755	None	5791	1782	59698	No_constitutive_exon_found_in_species
CAGTGTGGGTCAAGCAGCAGTGCTCATCGTCATTTCTCATTGGGGCATAGGC	520053	521318	521368	521316	-1	CH991558	MONBRDRAFT_27109	518468	522076	None	5791	1782	59698	No_constitutive_exon_found_in_species
CAACCTTCTCGGACGTGTGCTGGCAATGGTGGCTTGGGGTGGAACTGCAGGG	525450	525507	525557	525505	-1	CH991558	MONBRDRAFT_27110	522887	526493	None	5791	1782	59698	No_constitutive_exon_found_in_species
CGTCGTGATGCAACTCATCTCCACGGACCTTGACATGCGTGGGGTCACAGAC	539976	540066	540116	540064	-1	CH991558	MONBRDRAFT_37869	536671	542591	None	5791	1782	59698	No_constitutive_exon_found_in_species
CGGAGCCGTTTTGTGGCAAGGTGCCCTCACGCTGTCTTGATGGGCGATAGGC	557810	558041	557760	557812	1	CH991558	MONBRDRAFT_33245	549618	558041	None	5791	1782	59698	No_constitutive_exon_found_in_species
CTTGCACTTGGGAACTCATTCTGCTTTGGTGCTTGGGGCTGTTGGGATAGGC	565979	566101	565929	565981	1	CH991558	MONBRDRAFT_33248	562221	566457	None	5791	1782	59698	No_constitutive_exon_found_in_species
CGGCATCGCTTTTTTGCGACCAACCATGTGCTTCGGGCCGACTGGGATAGGA	569867	569987	569817	569869	1	CH991558	MONBRDRAFT_27120	566767	570845	None	5791	1782	59698	No_constitutive_exon_found_in_species
AACCGATGCGAAACCTTGACGGGTATTCTCATGAATGCATGGGGCCACAGGT	579199	579322	579149	579201	1	CH991558	MONBRDRAFT_33249	578802	581177	None	5791	1782	59698	No_constitutive_exon_found_in_species
TGGCCTCACGTGCACATGTGACATGGTGGTTTCTATTGCTGGTGGGATAGGA	599116	600011	599066	599118	1	CH991558	MONBRDRAFT_33251	598266	600011	None	5791	1782	59698	No_constitutive_exon_found_in_species
TTCTTTTTGCTGCCTTTGCTAACAAAGCTGTCATGACTTTCGGGACGCAGGA	604366	604481	604316	604368	1	CH991558	MONBRDRAFT_33252	602402	607097	None	5791	1782	59698	No_constitutive_exon_found_in_species
TTTTTGCTCATCCGCCTGCTGTCGCCTTGCACGACCGGGAATCGAAACAGGA	622066	622237	622016	622068	1	CH991558	MONBRDRAFT_27129	619670	625104	None	5791	1782	59698	No_constitutive_exon_found_in_species
GGGGCCGTGGTTGGTTTGAACTCGCCTGTCTCACGTGATTGTGGGTGTAGCT	624394	624580	624344	624396	1	CH991558	MONBRDRAFT_27129	619670	625104	None	5791	1782	59698	No_constitutive_exon_found_in_species
GTTGGTTTCGATTGTCACTCATCACTCCTCTCCTCGTCTTGGGACTGCAGAG	723446	723531	723396	723448	1	CH991558	MONBRDRAFT_9855	722718	724376	None	5791	1782	59698	No_constitutive_exon_found_in_species
CCATCCTTTGACAAATAAAATCTTCTCATCTTCTCATCCAAACTGGGTAGCG	757145	757253	757303	757251	-1	CH991558	MONBRDRAFT_33268	753548	759158	None	5791	1782	59698	No_constitutive_exon_found_in_species
TGCATTCACCTTCTCATTTGTGCAATTCTGAACATGCTCCGGGACAACAGAG	784199	784449	784149	784201	1	CH991558	MONBRDRAFT_27155	778953	787468	None	5791	1782	59698	No_constitutive_exon_found_in_species
TTGGATGCATACAACACGCAGAGTGCTTCCTCATCCCGTTGACTGGGTAGGC	806920	807020	807070	807018	-1	CH991558	MONBRDRAFT_33274	805171	808539	None	5791	1782	59698	No_constitutive_exon_found_in_species
CTGTCCGCCTTTGGCCGTTGTCATCTCCCCTCACCTGCTTGTGGGCACAGTA	840703	840832	840882	840830	-1	CH991558	MONBRDRAFT_37903	839745	842056	None	5791	1782	59698	No_constitutive_exon_found_in_species
GAACCCAAAGCCAGACCTAATTTTGGTGGTTGTGCCGGCCGGGCTGGCAGGA	78491	79403	79453	79401	-1	CH991559	MONBRDRAFT_33287	76474	81523	None	5791	1782	59698	No_constitutive_exon_found_in_species
GTGCTTTGCGAGTGGTTTGGAAACTGACCCATCATTCCACCGGGATGCAGCA	90095	90149	90199	90147	-1	CH991559	MONBRDRAFT_27193	89002	96355	None	5791	1782	59698	No_constitutive_exon_found_in_species
TAAAGCACTCTCAACACTAAACGCGTTCTTGATTCTCCTTGGGGCAATAGAT	157568	157663	157518	157570	1	CH991559	MONBRDRAFT_27206	157100	165900	None	5791	1782	59698	No_constitutive_exon_found_in_species
CCCCACACTGCCATTCTACGTGCGTGACTGACGGCAATCCTGGGACACAGCC	187815	187900	187765	187817	1	CH991559	MONBRDRAFT_33303	184649	188611	None	5791	1782	59698	No_constitutive_exon_found_in_species
ACCAACTGAAGAATGCTACTCGACACTCACGCGTCTACCGGGCTAAATAGGC	202632	202713	202763	202711	-1	CH991559	MONBRDRAFT_33306	196585	207531	None	5791	1782	59698	No_constitutive_exon_found_in_species
GAAGGGCCAAGAAGTTGCTCACTTTGAAATCTGGTACCTTGGGGTTGTAGGC	197328	197443	197493	197441	-1	CH991559	MONBRDRAFT_33306	196585	207531	None	5791	1782	59698	No_constitutive_exon_found_in_species
TGCTCACAACCACGCTGTGTCAATAACATCACGTCGACGGGTGATGATAGTA	223414	223485	223535	223483	-1	CH991559	MONBRDRAFT_33313	221133	223793	None	5791	1782	59698	No_constitutive_exon_found_in_species
CTTCTGCAGCAGCGGAACTGACCCGCTCCCGTTTTGCCGGGGGGCTGCAGGA	273199	273271	273321	273269	-1	CH991559	MONBRDRAFT_35219	272658	277971	None	5791	1782	59698	No_constitutive_exon_found_in_species
ATGATGGTTGATCGGGATGATGTGCTTGCACTTTGGGACTGGGGCTACAGAC	325320	325387	325437	325385	-1	CH991559	MONBRDRAFT_27246	324119	328047	None	5791	1782	59698	No_constitutive_exon_found_in_species
TCCTGCTGAAGTTGAGCGCTGACGATGCTGGGATGTGCGGGGATGTACAGGC	379319	379398	379448	379396	-1	CH991559	MONBRDRAFT_27254	378165	383638	None	5791	1782	59698	No_constitutive_exon_found_in_species
GAGTGGCAGTAGTGTATCCTTGGTGTTACCCGCACGGGCGGAAACACCAGAT	390445	390833	390395	390447	1	CH991559	MONBRDRAFT_27255	384007	391517	None	5791	1782	59698	No_constitutive_exon_found_in_species
CACATCTTCCCCTCCCTTCATCTTATCCCCCGCTTTTTTTTTGGGGGTAGAT	392399	392486	392349	392401	1	CH991559	MONBRDRAFT_33328	391815	393749	None	5791	1782	59698	No_constitutive_exon_found_in_species
GGGCTGTGCCTCTGGGCTGTGCCTCTGGGCTGATCGGGGCTGGATGGTAGAG	425263	425440	425213	425265	1	CH991559	MONBRDRAFT_33334	424503	433334	None	5791	1782	59698	No_constitutive_exon_found_in_species
TGTTTTGGTTTTTTTGTTTTTTCACACTGTGTCTGCGTCGGGAATAACAGCC	432554	433084	432504	432556	1	CH991559	MONBRDRAFT_33334	424503	433334	None	5791	1782	59698	No_constitutive_exon_found_in_species
TGTATGTGGCGTTGCGTGCCGGCGGGTTTGGTGGCAGCTTGGGGTCGCAGTA	473957	474874	474924	474872	-1	CH991559	MONBRDRAFT_27264	434816	475101	MBCDH8	5791	1782	59698	No_constitutive_exon_found_in_species
GCTACAGCCGGTCCCTGACCTACGATTGTCAACCCGCCGCCGGGGAATAGAC	439162	439369	439419	439367	-1	CH991559	MONBRDRAFT_27264	434816	475101	MBCDH8	5791	1782	59698	No_constitutive_exon_found_in_species
AACGGGAGAAAGGAAGCGGTTGCAAACTAGGGTTTGGGCTGTGAGACCAGAG	500245	500407	500457	500405	-1	CH991559	MONBRDRAFT_27269	500245	501275	None	5791	1782	59698	No_constitutive_exon_found_in_species
GTGATTCACGCGTTCCACCGTGGCCGCTCACTTGTTTGCACGGGTAACAGCG	504513	504624	504463	504515	1	CH991559	MONBRDRAFT_37956	502082	512978	None	5791	1782	59698	No_constitutive_exon_found_in_species
GTTTTTTTTTTTTTTTTCTTTTTTGACCAAATTCTCCCTGGGGTGTGTAGAA	552672	552851	552901	552849	-1	CH991559	MONBRDRAFT_9985	552246	555317	None	5791	1782	59698	No_constitutive_exon_found_in_species
TGTCTGGGCCAGTGGACGCGGCTTGTCTCTGACCCCAGCTTGGGTGGTAGGT	557322	557618	557668	557616	-1	CH991559	MONBRDRAFT_27282	557322	558914	None	5791	1782	59698	No_constitutive_exon_found_in_species
TTGCTGGAACTCAGCTTCACTGCCTTCGAATCAATGGGTGGGCACGGCAGGC	578872	578923	578822	578874	1	CH991559	MONBRDRAFT_27288	572583	578923	None	5791	1782	59698	No_constitutive_exon_found_in_species
TGCCCCTGGTGTCGTTTGATCTCTTGTGGTACTGTGCACGGGAAACGCAGGC	581870	582379	581820	581872	1	CH991559	MONBRDRAFT_27290	581424	583413	None	5791	1782	59698	No_constitutive_exon_found_in_species
GGCGTTGGTCTAATTTATCCGGCCTGCTCCAGTTTTGTCCGGGCACATAGAG	623046	623338	622996	623048	1	CH991559	MONBRDRAFT_27301	621024	624330	None	5791	1782	59698	No_constitutive_exon_found_in_species
GCTCTCGGCCAACCTTCTATTTGCTAACGCACGAGTGGGTGGCGCGGTAGAT	666404	666502	666354	666406	1	CH991559	MONBRDRAFT_27311	656393	667797	None	5791	1782	59698	No_constitutive_exon_found_in_species
ACATGGCTGGGTATCTGACATGGTGGGCGCATGTGCAGGTGCGGGACCAGTT	720578	720803	720528	720580	1	CH991559	MONBRDRAFT_27317	718253	723330	None	5791	1782	59698	No_constitutive_exon_found_in_species
CTGACGTGCTGCTTGTTACGTGTGTATGTAATTGGCTATATGGGTGGCAGGT	751786	752313	752363	752311	-1	CH991559	MONBRDRAFT_37974	751786	753974	None	5791	1782	59698	No_constitutive_exon_found_in_species
GACTCTGTCTGGTTCATTGTGCGCGAATGGTTTCCTCTTTGGGCGTGCAGAC	818513	818595	818645	818593	-1	CH991559	MONBRDRAFT_27343	817502	818942	None	5791	1782	59698	No_constitutive_exon_found_in_species
TGTTCCCAAAGCCATATCTAACGCTCCGCATGTCACATGCAACCGGGCAGGC	19626	19667	19717	19665	-1	CH991560	MONBRDRAFT_27352	18456	21692	None	5791	1782	59698	No_constitutive_exon_found_in_species
GTCTGATAATTTTTTTATGTTGCTCTTCATTGGGTGCGAGGGGCTGGTAGCA	18995	19101	19151	19099	-1	CH991560	MONBRDRAFT_27352	18456	21692	None	5791	1782	59698	No_constitutive_exon_found_in_species
GTGCACGAGGTACGTTGCTTGATAAACGGCTTGCACGGAAGGGAATAAAGCG	42895	43048	43098	43046	-1	CH991560	MONBRDRAFT_33374	41866	45419	None	5791	1782	59698	No_constitutive_exon_found_in_species
TGCTGCGTTTGCCTTTGCCATCGGTGTGGCCTTGGCCGTTGCGGGGCTAGGC	47125	47153	47075	47127	1	CH991560	MONBRDRAFT_27359	45972	48463	None	5791	1782	59698	No_constitutive_exon_found_in_species
GCACGCGCCCCTCCACTGCAGTTTCACTTGGCTGTTTCGGGATGGCGCAGGA	47650	47752	47600	47652	1	CH991560	MONBRDRAFT_27359	45972	48463	None	5791	1782	59698	No_constitutive_exon_found_in_species
GCTTTTCTCCTCACCAACGCCCACGCTGTCATCGGAACCCGTGGGCGCAGCG	80746	80827	80696	80748	1	CH991560	MONBRDRAFT_33379	77920	86550	None	5791	1782	59698	No_constitutive_exon_found_in_species
CAAATCGCACACACGGATCTGAGCTGATCTGCTCTGGGTGTATGGGGTAGAA	82417	82509	82367	82419	1	CH991560	MONBRDRAFT_33379	77920	86550	None	5791	1782	59698	No_constitutive_exon_found_in_species
GCCAATCAAACACAGTGAGCCTCATGGACGGATGTTTTCGGGAATTGTAGAC	135016	135059	134966	135018	1	CH991560	MONBRDRAFT_27381	131073	139482	None	5791	1782	59698	No_constitutive_exon_found_in_species
TTACTGCTGGCGCCCGACGCTCAACATTTGACCTTTGTGCACGGGCATAGCG	137926	138046	137876	137928	1	CH991560	MONBRDRAFT_27381	131073	139482	None	5791	1782	59698	No_constitutive_exon_found_in_species
GCTCTGCTTGTGTGGCTGTTGTGCTGTGCCATGCTGCTGCTTGGGGATAGGG	207634	207742	207584	207636	1	CH991560	MONBRDRAFT_27399	206761	212083	None	5791	1782	59698	No_constitutive_exon_found_in_species
ATGTTGACCAACACGCTTTTGCTTGCGCTCCCGTGTTCACGGGGCCACAGAT	208530	208610	208480	208532	1	CH991560	MONBRDRAFT_27399	206761	212083	None	5791	1782	59698	No_constitutive_exon_found_in_species
ATTGGTCCAGCCGCCTCAGCATCCACTCACCTGCACAATGGGCGCGGCAGCT	229594	229705	229755	229703	-1	CH991560	MONBRDRAFT_27404	229129	230228	None	5791	1782	59698	No_constitutive_exon_found_in_species
TCGTTTTTGATTGATATTGCTTTTCATTTGCACCTTGGTCACGAGGGCAGGT	240495	240583	240633	240581	-1	CH991560	MONBRDRAFT_27408	239188	243252	None	5791	1782	59698	No_constitutive_exon_found_in_species
TTCCTCTCAATTTTTTTCATGCTTCATCTTTTCCTCGAACAAATGGGCAGCC	240110	240289	240339	240287	-1	CH991560	MONBRDRAFT_27408	239188	243252	None	5791	1782	59698	No_constitutive_exon_found_in_species
GCGGGTGCAGATTCACAAGGTGGTTTGTGGTGGTGTCACTGTGGGTGTAGGC	246463	246586	246636	246584	-1	CH991560	MONBRDRAFT_33402	243820	246753	None	5791	1782	59698	No_constitutive_exon_found_in_species
TGTCTGCACACGCTCACGTTGGTCTTTTGACAACAATTCTGGGCCAATAGAC	303305	303358	303408	303356	-1	CH991560	MONBRDRAFT_27419	302781	305154	None	5791	1782	59698	No_constitutive_exon_found_in_species
TCGTCGTGCTGGGTCAAATGTGGTTGTGATACGACTGGGCGATGTGGTAGCG	310757	311492	310707	310759	1	CH991560	MONBRDRAFT_27421	308555	311492	None	5791	1782	59698	No_constitutive_exon_found_in_species
ATCCGCCGCCTGCTCGCTGTTTGCGTCCGGTTCACACTGTGCGTGGGCAGGT	337328	337425	337475	337423	-1	CH991560	MONBRDRAFT_33410	336028	339502	None	5791	1782	59698	No_constitutive_exon_found_in_species
AGCTGAGCTTTAAGAGCAACTGGCTCACGCTTGATGAATGGGGGTGCCAGTG	337134	337238	337288	337236	-1	CH991560	MONBRDRAFT_33410	336028	339502	None	5791	1782	59698	No_constitutive_exon_found_in_species
TAGTCCATGGGCGCATCGCCTCACGAAACTGCTTGGCTGGGTATCAAAAGCC	375024	375164	375214	375162	-1	CH991560	MONBRDRAFT_33416	373846	379824	None	5791	1782	59698	No_constitutive_exon_found_in_species
TTTTTTGTTTTTTTTTTAATTTGTTTGTTGCTTTTTTCCGTGGGGTGCAGGT	395786	395881	395931	395879	-1	CH991560	MONBRDRAFT_27441	388165	399701	None	5791	1782	59698	No_constitutive_exon_found_in_species
AGTTGCAGCTTTCCCCTTACGCTGTGACTCATGATGGCGGGGATTGGCAGGC	394064	394186	394236	394184	-1	CH991560	MONBRDRAFT_27441	388165	399701	None	5791	1782	59698	No_constitutive_exon_found_in_species
TTCGTGACCAGATACTCAAGGATTTTGGCGCCTTGGGGGGGGGGGCTTAGAT	389081	389149	389199	389147	-1	CH991560	MONBRDRAFT_27441	388165	399701	None	5791	1782	59698	No_constitutive_exon_found_in_species
CATTGTTTTTGAACGTTCATGCTGGCGCTAATGCCTGTGTGTGTGGGTAGGC	416335	416412	416285	416337	1	CH991560	MONBRDRAFT_27446	411039	418702	None	5791	1782	59698	No_constitutive_exon_found_in_species
CACTGCGCTTGTTTGACATCACATTCTCTATTACCCGATGGGAACGACAGCT	420791	420887	420937	420885	-1	CH991560	MONBRDRAFT_33420	418857	424426	None	5791	1782	59698	No_constitutive_exon_found_in_species
TGTTCTGCTCACCTTGTGCGGCTGAAACAACACATCGGGCGAATGGGCAGCT	440091	440139	440041	440093	1	CH991560	MONBRDRAFT_27452	437787	442793	None	5791	1782	59698	No_constitutive_exon_found_in_species
ATCATCAGGCAGGAGTCTGTACTCAAAGACTTTGCCCATTTGGGGGATAGGT	454635	454720	454585	454637	1	CH991560	MONBRDRAFT_27454	448238	461212	None	5791	1782	59698	No_constitutive_exon_found_in_species
CAGGCCAGGACTCACAGGTGGAATGACTCCTGGCTTTTGGCGGGTGGCAGGG	455828	455924	455778	455830	1	CH991560	MONBRDRAFT_27454	448238	461212	None	5791	1782	59698	No_constitutive_exon_found_in_species
CAGCAGCGGTAGCACCATACGTGTACTCATGATCGGTGGTGGTGGGCCAGGA	462842	462947	462792	462844	1	CH991560	MONBRDRAFT_21620	461483	466810	None	5791	1782	59698	No_constitutive_exon_found_in_species
GGCTGGAATTGAGCAGGCTGCTTCTGATGGCAAACTTTGAACGGGAATAGGT	464313	464353	464263	464315	1	CH991560	MONBRDRAFT_21620	461483	466810	None	5791	1782	59698	No_constitutive_exon_found_in_species
CTTCGCTATGCACAGGTCCCGTCAGGCTGGCTGACGGCACGTGTGGGTAGAT	466754	466810	466704	466756	1	CH991560	MONBRDRAFT_21620	461483	466810	None	5791	1782	59698	No_constitutive_exon_found_in_species
TACTGTTTTTGCTGTCACTCCGACGACTGCTCTTTGTCGTGGGCCGGTAGCA	505597	505673	505723	505671	-1	CH991560	MONBRDRAFT_27464	501724	511609	None	5791	1782	59698	No_constitutive_exon_found_in_species
CACATGCGCCCGGTTCACCCTGCTCTCGTTTGATGGGCGGGCTGGAATAGAA	520359	520446	520309	520361	1	CH991560	MONBRDRAFT_33431	514175	520446	None	5791	1782	59698	No_constitutive_exon_found_in_species
GGTTGTGTTGGAACGGCTCACGTGTCGGCTTTGGATGGGCGGGGGTGCAGGA	540632	541114	541164	541112	-1	CH991560	MONBRDRAFT_33433	540632	543809	None	5791	1782	59698	No_constitutive_exon_found_in_species
CGCCACAAGCGCAGTCTCGAGCTCATGATGACTCGCGGGGACATGAATAGGT	553366	553476	553316	553368	1	CH991560	MONBRDRAFT_27473	551826	554586	None	5791	1782	59698	No_constitutive_exon_found_in_species
CGGGTCAACCCCTCCCTCTCACACGCTCTCTTTCGATTTGGGGCTGACAGAT	553789	554215	553739	553791	1	CH991560	MONBRDRAFT_27473	551826	554586	None	5791	1782	59698	No_constitutive_exon_found_in_species
TCTGCTTCCGTGTCTTGGCTCAGCCCTAACGTTTGCTTCGGTGGGCACAGAT	584382	584461	584511	584459	-1	CH991560	MONBRDRAFT_33437	583157	585234	None	5791	1782	59698	No_constitutive_exon_found_in_species
AGCGTACAGACCAGCAGCTTGATCAAATGTCCATTACTATTGATGGGCAGCG	605601	605689	605551	605603	1	CH991560	MONBRDRAFT_33442	604058	608052	None	5791	1782	59698	No_constitutive_exon_found_in_species
TGCTTCCACTTGGTCTGACAGTGGGTGATTGGGTGCTTGCGCCGGGATAGGT	608604	608685	608735	608683	-1	CH991560	MONBRDRAFT_27489	608288	609544	None	5791	1782	59698	No_constitutive_exon_found_in_species
CATGCGTGGCCTTGGTCTGACGGTGTATACTGGCCCTGGGTGTGACGAAGGT	656151	656489	656101	656153	1	CH991560	MONBRDRAFT_27498	646544	657400	None	5791	1782	59698	No_constitutive_exon_found_in_species
GTGTGTGTGTGTGTGTGTGTGTGTGTGTGTGCACGCTCAATGGGGCGTAGGA	657276	657400	657226	657278	1	CH991560	MONBRDRAFT_27498	646544	657400	None	5791	1782	59698	No_constitutive_exon_found_in_species
CTCGCTTTCTATTTTGGCTTGTTTGCGCTGGACTGTGCACGGGAACTCAGGC	700454	700498	700548	700496	-1	CH991560	MONBRDRAFT_27512	699337	701821	None	5791	1782	59698	No_constitutive_exon_found_in_species
TTCTGATGCGGCTGCAGGCTCACATCGTGGCTACATCATGGCTGGGATAGGT	725434	726299	725384	725436	1	CH991560	MONBRDRAFT_33460	719811	726299	None	5791	1782	59698	No_constitutive_exon_found_in_species
TGCTGTTCTCCTATTTGTTGATGTTAATGGGCTGGCGGGGAACATGACAGAT	736647	736731	736781	736729	-1	CH991560	MONBRDRAFT_33462	735364	737348	None	5791	1782	59698	No_constitutive_exon_found_in_species
CGCTTTGGCTGCTTGAATGCTTGGGTGCATTGGTGTGGGGCATGGGATAGAT	736264	736489	736539	736487	-1	CH991560	MONBRDRAFT_33462	735364	737348	None	5791	1782	59698	No_constitutive_exon_found_in_species
TTCGCTTTGCCCATGCTTGTTTATCGCCGGGTGTCTTTGTCGGGTGACAGGA	743969	744158	743919	743971	1	CH991560	MONBRDRAFT_10205	738518	744158	None	5791	1782	59698	No_constitutive_exon_found_in_species
TTTTCGCACTTTAAGTCGCCCTCATGTTTGTCGTACGCTGCGTGGGGCAGGG	9256	9451	9501	9449	-1	CH991561	MONBRDRAFT_33470	6877	14400	None	5791	1782	59698	No_constitutive_exon_found_in_species
GATTTGGATGGGGTGTTGGTCTTGGTTTGTTTGTTCGCGCTGGGGATCAGAT	54283	54379	54429	54377	-1	CH991561	MONBRDRAFT_27545	53606	56664	None	5791	1782	59698	No_constitutive_exon_found_in_species
GGCCCGGGCCTCTTCACGCAGCTCTGATGTTGAATCGCTGGGAGCCACAGGC	57942	58908	58958	58906	-1	CH991561	MONBRDRAFT_27546	57942	60852	None	5791	1782	59698	No_constitutive_exon_found_in_species
GTCTCCTGCCAATCCGCGGGCCTGTGTTCACGACCTTCTCGGGCGTGTAGGA	74241	74320	74191	74243	1	CH991561	MONBRDRAFT_33481	72784	74320	None	5791	1782	59698	No_constitutive_exon_found_in_species
AGTGTTCGACACGTGACCACAGCCTGCTCTTGTCTTGGCGGGGTGACGAGGC	81295	81386	81436	81384	-1	CH991561	MONBRDRAFT_27552	74825	82106	None	5791	1782	59698	No_constitutive_exon_found_in_species
GCCTGACGCTTTGCAGTTGGCCAGTTGACGGCGATTTGTTTGGGGGTTAGGA	107234	107440	107184	107236	1	CH991561	MONBRDRAFT_33486	104517	116860	None	5791	1782	59698	No_constitutive_exon_found_in_species
GCGCTCATGCCTACTATTGACCTCAATGCACCCTTTGGGTAAATGATTAGCA	117265	117386	117436	117384	-1	CH991561	MONBRDRAFT_27561	117035	119063	None	5791	1782	59698	No_constitutive_exon_found_in_species
TTCCCCACCCTTTTGTGAATTTCTCTCGAATATTTTTCTGGGACACACAGGA	131303	131360	131253	131305	1	CH991561	MONBRDRAFT_33488	130577	135238	None	5791	1782	59698	No_constitutive_exon_found_in_species
TTCATGCTCCATTCCTCACTCTACAACGTCCTGGTTTGGTCACGGGATAGCT	133191	133259	133141	133193	1	CH991561	MONBRDRAFT_33488	130577	135238	None	5791	1782	59698	No_constitutive_exon_found_in_species
TTTTGCTCTTATCTCCGTGCCTTTCCTCTTGATGATGATGGGAATATTAGAA	142816	142900	142766	142818	1	CH991561	MONBRDRAFT_27567	139987	144598	None	5791	1782	59698	No_constitutive_exon_found_in_species
GTGTGAGGTTGGGCTGATTGAGTGGTGTTGTTTGGTGGTCTGGGTGACAGGT	157049	157151	156999	157051	1	CH991561	MONBRDRAFT_33491	153524	158914	None	5791	1782	59698	No_constitutive_exon_found_in_species
TCCAGTCGCCCTGTGCGCCAGACTGAGTGCTCTGACTTGTATGGGCGCAGGT	199548	199604	199498	199550	1	CH991561	MONBRDRAFT_27581	199255	202030	None	5791	1782	59698	No_constitutive_exon_found_in_species
TGCAGGGCGATCAGTCGCACTTCGAAGCTGACTTCTTGTGGTTGGGGCAGGG	199887	200001	199837	199889	1	CH991561	MONBRDRAFT_27581	199255	202030	None	5791	1782	59698	No_constitutive_exon_found_in_species
CCGTGCGTGTCTTGTTTCGACCATTGCTCACATGTAAATTGGGGACGTAGAC	201867	202030	201817	201869	1	CH991561	MONBRDRAFT_27581	199255	202030	None	5791	1782	59698	No_constitutive_exon_found_in_species
TGTATAAAACACAAGTTCAAATTGCGCGCCCGCTTCGTGGGACACGGCAGGA	204727	204813	204677	204729	1	CH991561	MONBRDRAFT_33497	203691	215241	None	5791	1782	59698	No_constitutive_exon_found_in_species
GTGTGTGTGTGTGTGTGTGTGTGTGTGTGTGTGTGTGTGTGAACGGGTAGTT	270861	270954	270811	270863	1	CH991561	MONBRDRAFT_27594	270314	276058	None	5791	1782	59698	No_constitutive_exon_found_in_species
CGCCCTTCAAAACCTGGCCTGCTTGTGCTCACGCGTGTGTGGGCTGGCAGAC	271603	271681	271553	271605	1	CH991561	MONBRDRAFT_27594	270314	276058	None	5791	1782	59698	No_constitutive_exon_found_in_species
TGAAATTGTAGTTCCTGCCGCTGCTCACGTGCATGGCATTTTGGGGATAGGT	329238	329317	329188	329240	1	CH991561	MONBRDRAFT_27602	327817	331314	None	5791	1782	59698	No_constitutive_exon_found_in_species
GTCATTCTCAGTCTATACCGCATCTTGATGTCATCTGGTTTGGGGAGTAGTG	330215	330366	330165	330217	1	CH991561	MONBRDRAFT_27602	327817	331314	None	5791	1782	59698	No_constitutive_exon_found_in_species
CCGGGCCACCATTCTTTTGTTGACAAGGCTCGATGGCTGCTGGGAAATAGAT	390056	390209	390006	390058	1	CH991561	MONBRDRAFT_27614	385015	393828	None	5791	1782	59698	No_constitutive_exon_found_in_species
TGACCTCACCTTGCATGTTTGGTCATGGCACATCTTACGGTGGGGGCTAGGC	401271	401624	401221	401273	1	CH991561	MONBRDRAFT_33512	399859	413540	None	5791	1782	59698	No_constitutive_exon_found_in_species
GTGCATTCTTGAATGGCTCACCCTATCGGGTGCTGTGGATGGATGGGCAGGT	422069	422244	422019	422071	1	CH991561	MONBRDRAFT_27621	421769	423010	None	5791	1782	59698	No_constitutive_exon_found_in_species
TGACGGGAACAGGCGCTCACGTTCAAGTCTTCTGGACCGGGTGGGTGTAGCT	432079	432160	432210	432158	-1	CH991561	MONBRDRAFT_27624	432079	437317	None	5791	1782	59698	No_constitutive_exon_found_in_species
AGCATCTGTGTACCTCTGTCACGAGCCCTTTGCGTGGACCAACTGGGTAGGG	438607	438655	438557	438609	1	CH991561	MONBRDRAFT_38125	438355	438929	None	5791	1782	59698	No_constitutive_exon_found_in_species
TGCCCGACTGTTTGCATGGCTGCGTACGGGACATGGCCGGAATTGGGTAGAC	461220	461749	461170	461222	1	CH991561	MONBRDRAFT_27628	458678	464248	None	5791	1782	59698	No_constitutive_exon_found_in_species
CCTTTGCGACTGGGCATGTTGGCTTTTGGCTCGGGCTTGTGGGAGCGTAGAT	462493	462622	462443	462495	1	CH991561	MONBRDRAFT_27628	458678	464248	None	5791	1782	59698	No_constitutive_exon_found_in_species
TCTTTTTTATCCCGGGGGTTTTAATTCTGTTGGGGTGTGCTGGGTGGCAGCG	476959	477062	476909	476961	1	CH991561	MONBRDRAFT_33520	473080	489093	None	5791	1782	59698	No_constitutive_exon_found_in_species
GTTTTGTCGTTGTTCTTTTCCATGTCGGTTGGGCTGCGTGGGGTGCGCAGCA	508668	509316	508618	508670	1	CH991561	MONBRDRAFT_33522	501916	520635	None	5791	1782	59698	No_constitutive_exon_found_in_species
AGGCGGCTATGGCTACAACAGCTCGGGCAACTACGTTGATGGCTGGGTAGGT	515254	515375	515204	515256	1	CH991561	MONBRDRAFT_33522	501916	520635	None	5791	1782	59698	No_constitutive_exon_found_in_species
TTGTCTCGCCTTCTGCCGACGACCACTTTTGTCATCACATGGGTCAATAGTC	523776	523858	523908	523856	-1	CH991561	MONBRDRAFT_33523	521013	524494	None	5791	1782	59698	No_constitutive_exon_found_in_species
TGCGTTCACCTGTTTGTGGTGTCATCTCATTCTGCCAATGGTGGGGCTAGGT	562142	562220	562270	562218	-1	CH991561	MONBRDRAFT_10328	556856	566512	None	5791	1782	59698	No_constitutive_exon_found_in_species
TCTCGCAGCGATGAGCACACCCTGTAACTTTTGTTGCCCCGGGGCTGTAGAT	592196	592271	592321	592269	-1	CH991561	MONBRDRAFT_33530	591391	596908	None	5791	1782	59698	No_constitutive_exon_found_in_species
CATTGGTGTTGCTGGCTTGCCGGTCCTGCCTTGGCCTCTTGGGTGTGTAGTT	598717	598918	598667	598719	1	CH991561	MONBRDRAFT_10334	598245	599911	None	5791	1782	59698	No_constitutive_exon_found_in_species
TTTTATGAAGTGTCTCACCTGCTGTGAGTGCCGTTCTGGGGCTGGGGTAGGC	631179	631329	631129	631181	1	CH991561	MONBRDRAFT_33534	629384	632273	None	5791	1782	59698	No_constitutive_exon_found_in_species
TGCCCATGCCTCTGCTATTGTGTCAGGCGGTTTGATGGGCGGCAATACAGAC	655578	656826	656876	656824	-1	CH991561	MONBRDRAFT_33535	652439	662945	None	5791	1782	59698	No_constitutive_exon_found_in_species
TTCCCCGACTTCCAAACTCACCTTTCATCTTGCGGGTTGATGGGCGACAGGT	668674	668761	668624	668676	1	CH991561	MONBRDRAFT_33536	664929	676481	None	5791	1782	59698	No_constitutive_exon_found_in_species
CTTTGGTTTTGGGCGTTTTTGATTGATGAATTATTGCCTGGGGTATGTAGGT	669388	669460	669338	669390	1	CH991561	MONBRDRAFT_33536	664929	676481	None	5791	1782	59698	No_constitutive_exon_found_in_species
CTTGGATTCCACACGCGTTTGCTGCTTGCTGTATTCCATTCGGGTGGTAGCT	22502	22645	22452	22504	1	CH991562	MONBRDRAFT_33539	16423	24035	None	5791	1782	59698	No_constitutive_exon_found_in_species
GTAAGGAGGTCGTTTTATAGCCTTTGTGCCATTTGCAATGGCCGGGACAGTT	43480	44582	44632	44580	-1	CH991562	MONBRDRAFT_38153	40067	47082	None	5791	1782	59698	No_constitutive_exon_found_in_species
TTCTTTTCTTGCCTGATTGATTGACTGACTTTGCAACTTGCGTGGGACAGAA	66392	66769	66819	66767	-1	CH991562	MONBRDRAFT_27682	65409	69016	None	5791	1782	59698	No_constitutive_exon_found_in_species
ATTCAGCTTGATTTTTGAGTACCGGCCACATGGTTGGCACGGGGAAGCAGTA	100474	100574	100624	100572	-1	CH991562	MONBRDRAFT_27687	96677	100796	None	5791	1782	59698	No_constitutive_exon_found_in_species
TCGTAGGGCATTTCTTTGACTCATCGCTTTTGCTTTCATGGGGTGTACAGGG	131403	131505	131555	131503	-1	CH991562	MONBRDRAFT_10377	131159	135266	None	5791	1782	59698	No_constitutive_exon_found_in_species
ATCATGGTTGGGCTCGAATTGATCTCCCAGGCTCTGGTGGAATTGGGGAGGC	190848	191016	190798	190850	1	CH991562	MONBRDRAFT_27708	190000	191331	None	5791	1782	59698	No_constitutive_exon_found_in_species
CATCAAACAGGTGGTTTGGGGTTCTCATCTGAGCATGGGGTGGAGATTAGGT	220960	221359	221409	221357	-1	CH991562	MONBRDRAFT_33565	220344	226656	None	5791	1782	59698	No_constitutive_exon_found_in_species
GACATGAAATCAGGACTCATGCAATGTGCAATGTGCGATTGGGTGGACAGCG	243174	243254	243124	243176	1	CH991562	MONBRDRAFT_33566	241080	245237	None	5791	1782	59698	No_constitutive_exon_found_in_species
AACCGCCCACCATTTCCGACTGGTGGTGCTGATGTTGTCGGGTGGCACAGCT	255308	255503	255258	255310	1	CH991562	MONBRDRAFT_10405	253888	257014	None	5791	1782	59698	No_constitutive_exon_found_in_species
GTGATCCCCCCCCCCCACACTTTTTTTTTCTGTGCCTGGCGGGTGCGTAGAA	256702	257014	256652	256704	1	CH991562	MONBRDRAFT_10405	253888	257014	None	5791	1782	59698	No_constitutive_exon_found_in_species
TTGGTTCTTTCCAACATGCTTGCTCATTATGGCTGTGTGTGGTCGGGTAGGT	269248	269320	269198	269250	1	CH991562	MONBRDRAFT_10409	267787	269831	None	5791	1782	59698	No_constitutive_exon_found_in_species
CCGGGTTGGTGGACTTGGCCCTAATTTTGTTGGTTCCGGGTTGGGCAAAGCG	328007	328183	328233	328181	-1	CH991562	MONBRDRAFT_27741	327867	329972	None	5791	1782	59698	No_constitutive_exon_found_in_species
GTCGCTCGGCTTTGCAAATCTTCACCTGCCTCAACTCTGTGCGGGTGCAGCG	352351	352446	352496	352444	-1	CH991562	MONBRDRAFT_27748	351413	353835	None	5791	1782	59698	No_constitutive_exon_found_in_species
GCCCGTCATTTCACACGCGTTCAAGCCCTCATACTCATATTGGCGGGTAGTG	361271	361327	361377	361325	-1	CH991562	MONBRDRAFT_27751	360966	362416	None	5791	1782	59698	No_constitutive_exon_found_in_species
GATCGTCGCCTGTCCACACCCGATCATGTGCAACGACGGTGGGTTGATAGGT	375751	375964	376014	375962	-1	CH991562	MONBRDRAFT_10442	374737	378788	None	5791	1782	59698	No_constitutive_exon_found_in_species
ACCACCAGTTCTCACGGGTTTGGTGTGGTGGCTGCGCAATGGGCACACAGAC	386523	386694	386473	386525	1	CH991562	MONBRDRAFT_33582	383997	387865	None	5791	1782	59698	No_constitutive_exon_found_in_species
GCGTTATGCCTGGCCCGCTTGACTCATCTACATCGTCAACCGGGGCACAGAT	400024	400195	400245	400193	-1	CH991562	MONBRDRAFT_33585	398144	402132	None	5791	1782	59698	No_constitutive_exon_found_in_species
AACGATTGTGAATTCTCATGACACACATTGATGCGATGTCCGGGTGACAGAA	423542	424083	423492	423544	1	CH991562	MONBRDRAFT_38199	420635	425120	None	5791	1782	59698	No_constitutive_exon_found_in_species
ATCCACTCACACTCAAAGTTTTCCTCAATTGCAAATCTTGGGCAGGCTAGGT	435884	435922	435834	435886	1	CH991562	MONBRDRAFT_27766	426648	435922	None	5791	1782	59698	No_constitutive_exon_found_in_species
TGCCGACCATTTCAATCCTCACTTACTTCCTGCACATGGTGGGCTGATAGCG	439737	439840	439687	439739	1	CH991562	MONBRDRAFT_10456	439528	444212	None	5791	1782	59698	No_constitutive_exon_found_in_species
TGCGTGTGTTTGCATCTCTATCTGCGTGTCTGTGTCCATGGTGGGTGCAGGC	494667	494736	494617	494669	1	CH991562	MONBRDRAFT_27772	491013	495335	None	5791	1782	59698	No_constitutive_exon_found_in_species
CCCCTCCTCTCATCAGTCGCCTCACCTTCCTTCTGTTTGGGTTGAGACAGTG	553797	554103	554153	554101	-1	CH991562	MONBRDRAFT_10475	543093	554342	None	5791	1782	59698	No_constitutive_exon_found_in_species
CTTTCTCACCGCTTCGGTACCTCCTCACCCGGTGGCTCATCGGGCAATAGAA	566767	566897	566717	566769	1	CH991562	MONBRDRAFT_27787	565624	568216	None	5791	1782	59698	No_constitutive_exon_found_in_species
CATCCGTCTGCTGTGTTGTGTCTGTTTTCTTCAACTTCCGGGGTGCACAGCT	576999	577114	576949	577001	1	CH991562	MONBRDRAFT_10481	576702	577401	None	5791	1782	59698	No_constitutive_exon_found_in_species
GCGATGCTCTGCCCTTGTGGCTCACTTATCCCTGTTCTTGATGTGGGTAGTT	577954	578181	577904	577956	1	CH991562	MONBRDRAFT_10482	577813	579761	None	5791	1782	59698	No_constitutive_exon_found_in_species
GCCGTGGTCGTGCGCTTGTCTCATGACGCTGGCGTGTGCTATGGGTGTAGAA	584017	584172	584222	584170	-1	CH991562	MONBRDRAFT_27789	580028	584556	None	5791	1782	59698	No_constitutive_exon_found_in_species
CAAGGCCCACCTTTTATTCTCAACGCTCATCTCGGCTTGGATCGGGGTAGAA	581728	581869	581919	581867	-1	CH991562	MONBRDRAFT_27789	580028	584556	None	5791	1782	59698	No_constitutive_exon_found_in_species
TGCTATCAGCCAAGCCTTGCCTCATAACGTGTGGGAAATCATGGGCGTAGAC	586893	586983	586843	586895	1	CH991562	MONBRDRAFT_38211	584636	587154	None	5791	1782	59698	No_constitutive_exon_found_in_species
AATGTTTTGGGCTTGATCCGAGAGCTCATCTCGTCCCTGGCGGGGTGCAGGA	609561	609705	609511	609563	1	CH991562	MONBRDRAFT_27795	607006	609705	None	5791	1782	59698	No_constitutive_exon_found_in_species
ATGCAGCCGATGTCAATACGCCCTGGTCGGCTCTGGGTGGGCTGGACAAGGT	627388	628258	627338	627390	1	CH991562	MONBRDRAFT_33603	627061	628258	None	5791	1782	59698	No_constitutive_exon_found_in_species
GGCGTCTCCTCATTTCGATCGATCGACATGCTTGGCACGGGAAATGATAGGT	641654	641743	641604	641656	1	CH991562	MONBRDRAFT_33605	640863	644997	None	5791	1782	59698	No_constitutive_exon_found_in_species
CTCCGTTCGGCTCTACAACACTGTGTCTCCGAACATCTCTCGGGACACAGGT	642042	642127	641992	642044	1	CH991562	MONBRDRAFT_33605	640863	644997	None	5791	1782	59698	No_constitutive_exon_found_in_species
CCCACCGACCGCCAACTCACTAATGTGTTTTTGATCACGAATGGGTGCAGGA	645532	645667	645717	645665	-1	CH991562	MONBRDRAFT_33606	645012	648529	None	5791	1782	59698	No_constitutive_exon_found_in_species
AATCATGCTCAACTCTGCTGCTGTTACCCCGTTTGCTCGGGGCAATGCAGGT	667035	667152	666985	667037	1	CH991562	MONBRDRAFT_27807	662856	669995	None	5791	1782	59698	No_constitutive_exon_found_in_species
CTGGACGGGGCTGGCGCTTGCCTGGACGGTTGTGCGTGAATTGGGGGTAGCA	34971	35543	35593	35541	-1	CH991563	MONBRDRAFT_33611	18824	36341	None	5791	1782	59698	No_constitutive_exon_found_in_species
TGGCTCCCACCTTGTACACGCTCTCTCGCGGAATTGGGTTGATGAAGCAGGC	27492	27592	27642	27590	-1	CH991563	MONBRDRAFT_33611	18824	36341	None	5791	1782	59698	No_constitutive_exon_found_in_species
CTTGGCTGGTTGATCTGACTTACACGTGAGCCTTGTGACTGGGCCAATAGAT	23573	24802	24852	24800	-1	CH991563	MONBRDRAFT_33611	18824	36341	None	5791	1782	59698	No_constitutive_exon_found_in_species
CCTTTTTTTCTGTCTCCCTCCCTCTTTGCTCACCTCCTCGTCGGGAATAGAT	114433	114616	114666	114614	-1	CH991563	MONBRDRAFT_27827	109493	116550	None	5791	1782	59698	No_constitutive_exon_found_in_species
ACTTGATCTCACGTGTGCGACTGAATCTCACATGGACTTGCGGGATGCAGCA	110288	110386	110436	110384	-1	CH991563	MONBRDRAFT_27827	109493	116550	None	5791	1782	59698	No_constitutive_exon_found_in_species
CTGTATAACGAGTCACCTCGTGCACCAAATCATCCTGCACACGCCGGGAGAG	109493	109721	109771	109719	-1	CH991563	MONBRDRAFT_27827	109493	116550	None	5791	1782	59698	No_constitutive_exon_found_in_species
CACTGCGCAATCATCACCAGCAGCTCACTTGAGCGTGTGGGACGGGGTAGGA	143342	144396	144446	144394	-1	CH991563	MONBRDRAFT_33620	143342	148262	None	5791	1782	59698	No_constitutive_exon_found_in_species
TGCTTGGAGTGCCCTTGCTCACCTTTTCACCTCGTCTTTGGGAATTGCAGGT	154510	154624	154674	154622	-1	CH991563	MONBRDRAFT_33622	153639	156916	None	5791	1782	59698	No_constitutive_exon_found_in_species
GGCCCAGTGGCCTGATCATTCTCACCCCCTTGCCTCACTTGGGTGTGCAGAA	175605	175884	175555	175607	1	CH991563	MONBRDRAFT_33624	173818	175884	None	5791	1782	59698	No_constitutive_exon_found_in_species
TTTGCAACGCCTGATACACGTACTCGCTCCGGTACAACTGGGCTAGACAGCG	191674	191881	191624	191676	1	CH991563	MONBRDRAFT_27847	186284	193853	None	5791	1782	59698	No_constitutive_exon_found_in_species
GCCAGCAACCAATACATGACCGCCATCACCACACCACTGGGAGGCAATAGCA	214355	215582	214305	214357	1	CH991563	MONBRDRAFT_33629	212402	215582	None	5791	1782	59698	No_constitutive_exon_found_in_species
TCTCGCGTGCACCGGGCATCAAATCTTGGCCGTTGGGGTTGGTGTGGCAGGG	233451	233481	233401	233453	1	CH991563	MONBRDRAFT_27856	231557	233481	None	5791	1782	59698	No_constitutive_exon_found_in_species
CCCTTGTTTTTTTTCTCTGCGTCTCTTTCTACCCTATGTATAATGGGTAGAC	257176	257245	257126	257178	1	CH991563	MONBRDRAFT_33633	255518	258677	None	5791	1782	59698	No_constitutive_exon_found_in_species
CTCGGAAAAGGCCTCATGATTGAGCTGACTTGTCGGCGGCGGGAGCGCAGCT	268824	268924	268974	268922	-1	CH991563	MONBRDRAFT_27868	268242	269120	None	5791	1782	59698	No_constitutive_exon_found_in_species
GCTTATGCCAGCTCACTCATGCTTCTCTTTTGGGCTCTTGGGTATGGCAGGA	271873	272010	272060	272008	-1	CH991563	MONBRDRAFT_27869	269689	272681	None	5791	1782	59698	No_constitutive_exon_found_in_species
GCTGGGTTGTTCCGTCTGCCCACTTTCCATGGTCATGGGGATCGGAATAGGC	275007	275079	275129	275077	-1	CH991563	MONBRDRAFT_27870	274081	275671	None	5791	1782	59698	No_constitutive_exon_found_in_species
TGATGGCAGAGGTCAAGGCGGGTCCGAGCCGGGCTGGGGCTGGGCAGCAGGA	304079	304169	304219	304167	-1	CH991563	MONBRDRAFT_27878	303240	305801	None	5791	1782	59698	No_constitutive_exon_found_in_species
ATGGTCGGCTCTCGTCGTCGGTTTGTCTCTCATTGGTTATTCGGGAACAGGC	319071	319180	319021	319073	1	CH991563	MONBRDRAFT_27882	318843	321006	None	5791	1782	59698	No_constitutive_exon_found_in_species
TTGCTCAGAGATTTCCAGCTCACCAAAATTGGGGACAACCGGGACTGTAGTC	350639	350868	350918	350866	-1	CH991563	MONBRDRAFT_27893	347258	354222	None	5791	1782	59698	No_constitutive_exon_found_in_species
TTACCGCGAAATTCCAACTCACTTGCAATGTTTTGCTGTGCATGGGACAGGT	374174	374308	374124	374176	1	CH991563	MONBRDRAFT_33646	366317	374308	None	5791	1782	59698	No_constitutive_exon_found_in_species
GCGTTGGTGTGACCCACCCTCATTTCGCGATTCGCTTGGGTGTGTGAAAGGT	441828	441907	441778	441830	1	CH991563	MONBRDRAFT_33657	439364	444256	None	5791	1782	59698	No_constitutive_exon_found_in_species
ACACGCCGTTGTCCTGTGGTCTGACGCGCTTCTTGTCTCCGCGGGAGTAGAA	471717	471867	471917	471865	-1	CH991563	MONBRDRAFT_38272	468479	472278	None	5791	1782	59698	No_constitutive_exon_found_in_species
GAATCAAGGGCCGTGCGTATCAGCTCATCACTAGCACTTTGGTTGGGTAGTG	483579	483637	483687	483635	-1	CH991563	MONBRDRAFT_27923	482926	487293	None	5791	1782	59698	No_constitutive_exon_found_in_species
CTTGATGGCGCGGGCAAGGGCACTCACGGGCCACGTGGCTTGGGCGGCAGGA	494473	494569	494619	494567	-1	CH991563	MONBRDRAFT_33663	492723	495013	None	5791	1782	59698	No_constitutive_exon_found_in_species
AGGGTATGTGTGTGTGTGTAGCATCTTCTCCTCGGTGTTTGGGCATGCAGGC	537677	537751	537801	537749	-1	CH991563	MONBRDRAFT_27936	535364	537904	None	5791	1782	59698	No_constitutive_exon_found_in_species
CCCCACACGATACAGTGTCGCTGACCCTTTGAAATGCATGGGACGCATAGAC	536178	536353	536403	536351	-1	CH991563	MONBRDRAFT_27936	535364	537904	None	5791	1782	59698	No_constitutive_exon_found_in_species
ACATAAACCCTACCTGCTTGCGCGTGTGTGCGTGGATGGGCAATGAACAGCC	542426	542527	542577	542525	-1	CH991563	MONBRDRAFT_27938	541778	549502	None	5791	1782	59698	No_constitutive_exon_found_in_species
CGACGTCTTCTTCTTCTTCTTTTTTTTTTTGAACCGCCACCATGGGCAAGCT	575775	575901	575951	575899	-1	CH991563	MONBRDRAFT_33673	574420	576375	None	5791	1782	59698	No_constitutive_exon_found_in_species
TTTGTGGTGTGTCTCACCTTGACACGTGCCTGTGGGGGGCGGCGGCGCAGAC	592197	592370	592420	592368	-1	CH991563	MONBRDRAFT_33675	592197	595616	None	5791	1782	59698	No_constitutive_exon_found_in_species
CAAGAACAAGTTTGATTGATTTCACTTACACGTGCATCGTTGGGATGTAGAT	618977	619187	619237	619185	-1	CH991563	MONBRDRAFT_27958	617979	622816	None	5791	1782	59698	No_constitutive_exon_found_in_species
TCACGGGTGTCACGGGTGTCACGGGTGTCACGGGCTCTTGGGACACGCAGAC	624900	625018	624850	624902	1	CH991563	MONBRDRAFT_33676	622937	628157	None	5791	1782	59698	No_constitutive_exon_found_in_species
CGGTACGTGTCCTGGGGTGGATTCCGTTGTTGATTGGCACTGGGCAGCAGCA	57220	57368	57418	57366	-1	CH991564	MONBRDRAFT_27983	56337	57763	None	5791	1782	59698	No_constitutive_exon_found_in_species
TTCTGTGGGAGGGTGTGTATCATCTGACGCAATTGTTGCTGGGGCGGCAGGT	60090	60150	60200	60148	-1	CH991564	MONBRDRAFT_27985	59368	62282	None	5791	1782	59698	No_constitutive_exon_found_in_species
TCCCGACCCGCGGGCGCTAGGTTCACGTTGCTCTGACATGTGGGGCGTAGAC	69321	69389	69271	69323	1	CH991564	MONBRDRAFT_27986	63035	70686	None	5791	1782	59698	No_constitutive_exon_found_in_species
CTTGCCTCACGATTCGCCCTCTTTTTGCCTCATGCCACACGGGCGCACAGAT	81584	81655	81705	81653	-1	CH991564	MONBRDRAFT_33689	80180	82206	None	5791	1782	59698	No_constitutive_exon_found_in_species
CTCGAGTGTCGCTCACGTGCTCGTGCGGGTTTCGCTTGTGGGGAATGTAGAT	85043	85145	84993	85045	1	CH991564	MONBRDRAFT_38302	82745	86946	None	5791	1782	59698	No_constitutive_exon_found_in_species
GTATGGCCATGTGCTCACTCGGGTCTTTGTTGTGGCATGCCGTGGGACAGCT	129008	129201	128958	129010	1	CH991564	MONBRDRAFT_38308	127294	131408	None	5791	1782	59698	No_constitutive_exon_found_in_species
TGCGACAACGCTTTGTCAGCAGCCTGCGCTCGGTGCCAACGTCGGGACAGAG	172971	173082	173132	173080	-1	CH991564	MONBRDRAFT_28011	172378	176063	None	5791	1782	59698	No_constitutive_exon_found_in_species
CTGCGCGTGATGGCATTGGGCTTGGTGCTGAATTGCTTGCCATGGGATAGAA	176693	176788	176643	176695	1	CH991564	MONBRDRAFT_28012	176442	177148	None	5791	1782	59698	No_constitutive_exon_found_in_species
GGTGTGTGTGTGTGTGTGTGTGCACTGATGTTGATTAGCGGGCATGGCAGGT	190216	190683	190166	190218	1	CH991564	MONBRDRAFT_38315	189731	190683	None	5791	1782	59698	No_constitutive_exon_found_in_species
GCGCTCGTGTTTTACTCACCGTTTGACCACTCGCTTGTTTTGGGGCACAGCT	242377	245504	245554	245502	-1	CH991564	MONBRDRAFT_38323	237834	253701	None	5791	1782	59698	No_constitutive_exon_found_in_species
CCATGCCCATCGTCTTCTCGGCCTCTCATGCTTGTCGTGCATGGGCGTAGGG	257245	257483	257195	257247	1	CH991564	MONBRDRAFT_28031	256979	266559	None	5791	1782	59698	No_constitutive_exon_found_in_species
TTGTCTCTTGTGAATGTCACCGACTACGATGCCAATGGATACGGGTGCAGTG	292362	292408	292312	292364	1	CH991564	MONBRDRAFT_28035	291291	304056	None	5791	1782	59698	No_constitutive_exon_found_in_species
GCCCCCTCTTTGCATGTTCAAGCCTCTGACATATGGGACCATACGGGTAGAT	390000	390096	390146	390094	-1	CH991564	MONBRDRAFT_28052	388641	391514	None	5791	1782	59698	No_constitutive_exon_found_in_species
CATCAACTTGTGGACCAATCGCGGACGGGGATGTGGATGCGGGGCTGTAGCC	389255	389311	389361	389309	-1	CH991564	MONBRDRAFT_28052	388641	391514	None	5791	1782	59698	No_constitutive_exon_found_in_species
CCGAGGCTGTCTTTGGCGACGTTCTCATTGCTGTTCCGTGTGGGACGCAGGT	421303	421407	421457	421405	-1	CH991564	MONBRDRAFT_38336	419764	421773	None	5791	1782	59698	No_constitutive_exon_found_in_species
TCAGGCCAAGCCCACCCAACTGATCAAAATGCGTGCTCGGGCGCGGACAGGT	425273	425379	425429	425377	-1	CH991564	MONBRDRAFT_33723	422010	426575	None	5791	1782	59698	No_constitutive_exon_found_in_species
TGGTCTGATGTCATCCCGTCACATTGTCACAAACTGGGCGAAAATTGCAGTC	438864	439036	439086	439034	-1	CH991564	MONBRDRAFT_28067	434898	440892	None	5791	1782	59698	No_constitutive_exon_found_in_species
ACAGCCATCTTGACTCACCATCCATGCTCTCCTCATTTGTGGCGGGGTAGTG	436479	436593	436643	436591	-1	CH991564	MONBRDRAFT_28067	434898	440892	None	5791	1782	59698	No_constitutive_exon_found_in_species
CCCGTGTTTCCTGCATGTAATCTAACGAGAAAATCATGGCTGGGATGCAGAC	443522	443641	443472	443524	1	CH991564	MONBRDRAFT_33725	441491	444435	None	5791	1782	59698	No_constitutive_exon_found_in_species
TCTCGCACCTACCACTCAAAACCATCCACTGTAACGTGCTATGAGGGCAGGT	446313	446488	446538	446486	-1	CH991564	MONBRDRAFT_38339	444405	447264	None	5791	1782	59698	No_constitutive_exon_found_in_species
CACTCTCGCCTCCCTCTTGTGGCATGGCACATGCTGGTTCTGGTGGGCAGCA	454784	454962	455012	454960	-1	CH991564	MONBRDRAFT_10744	452689	456608	None	5791	1782	59698	No_constitutive_exon_found_in_species
AGGGACCCCTCATTTGTTGTCTGAATATGCGTGCGCGTTCGAGGGTGTAGAA	458922	459004	459054	459002	-1	CH991564	MONBRDRAFT_28072	458294	466462	None	5791	1782	59698	No_constitutive_exon_found_in_species
GGTGGTTATGCATCATACCGGCCCCGTCTTCTCCTGTTGGGAATCGATAGAT	495899	496036	495849	495901	1	CH991564	MONBRDRAFT_33732	493680	496427	None	5791	1782	59698	No_constitutive_exon_found_in_species
GGTGCTTGATGCTGTATTATCATGAATTTTGCTGCTTGGGACGAGGATAGGA	511802	511922	511972	511920	-1	CH991564	MONBRDRAFT_28081	511187	514041	None	5791	1782	59698	No_constitutive_exon_found_in_species
TCAAATCCTTACGCTGGCACATGCTCGCTACGGCGGGGATGAGTGAGTAGGA	511187	511512	511562	511510	-1	CH991564	MONBRDRAFT_28081	511187	514041	None	5791	1782	59698	No_constitutive_exon_found_in_species
TGGGTTGACCAGCAAGCCTCATTCCACCGCGCTCTCCTGGGACGACGTAGAG	515616	515895	515566	515618	1	CH991564	MONBRDRAFT_33734	514582	527389	None	5791	1782	59698	No_constitutive_exon_found_in_species
CGCGCGGTTTGCGGCTCCCATTCCTGACACTTTTGCTTCTTGGGGTGTAGTA	545389	545704	545339	545391	1	CH991564	MONBRDRAFT_28086	537894	546877	None	5791	1782	59698	No_constitutive_exon_found_in_species
CACGATGTTGTCATGCTCATGCAACCGGTACTGCCTTTGCAAGGGCGTAGTT	545727	546247	545677	545729	1	CH991564	MONBRDRAFT_28086	537894	546877	None	5791	1782	59698	No_constitutive_exon_found_in_species
AGTATCACGCGCACAGCACACGTGTTCGTTTTCTCTGTTGGGTGGCGCAGAC	546327	546476	546277	546329	1	CH991564	MONBRDRAFT_28086	537894	546877	None	5791	1782	59698	No_constitutive_exon_found_in_species
CCCCACCCCATGTCATCGCCTCGGCCCTGCTCATGCTCTGGGTGGCGTAGGG	554007	554688	554738	554686	-1	CH991564	MONBRDRAFT_28088	554007	555372	None	5791	1782	59698	No_constitutive_exon_found_in_species
ACTCGACCCTCATGGCTGCACATTGCTTTGCTCGACTGAAATTGGGGTAGTG	590716	591026	590666	590718	1	CH991564	MONBRDRAFT_33738	589194	591026	None	5791	1782	59698	No_constitutive_exon_found_in_species
TCGCTCCTCTCACATCGGCTGCTTCTCATGGACCAACTTGGGATGGGCAGCT	636221	636370	636171	636223	1	CH991564	MONBRDRAFT_28107	635307	637974	None	5791	1782	59698	No_constitutive_exon_found_in_species
TTTTCTCTTTGAACTCAATTTTACTCATTTGTGGTGGTGTTTGTGGGAAGGC	651008	653249	650958	651010	1	CH991564	MONBRDRAFT_10784	648502	657823	None	5791	1782	59698	No_constitutive_exon_found_in_species
CTGTGCTCGCTCGTTCCAGCTGACCAAAAGCTCTTGGGCCTGGGATGTAGGG	90644	91125	91175	91123	-1	CH991565	MONBRDRAFT_33756	90644	92622	None	5791	1782	59698	No_constitutive_exon_found_in_species
ATCTGTCTGGGTTTCACTCGGCCTCTTGGTGGCGGCCCTTGGGGATGTAGAT	140078	140444	140028	140080	1	CH991565	MONBRDRAFT_38375	137663	140892	None	5791	1782	59698	No_constitutive_exon_found_in_species
GCGCCGCCCCTCATCCCAGGTTGTCGTGCTGGCTGCATTGGATGGGCTAGAT	146129	146449	146499	146447	-1	CH991565	MONBRDRAFT_33763	146129	147635	None	5791	1782	59698	No_constitutive_exon_found_in_species
TCTCATGTCACAGCTCTTCCCTTGCCGCCCCGCTCCGCCCTGGGTGATAGAT	158269	158337	158387	158335	-1	CH991565	MONBRDRAFT_33765	155580	159011	None	5791	1782	59698	No_constitutive_exon_found_in_species
CTTGCCGGTCTAACGGTCTAACATTGCCGGGGGGGGGGCTGGGGTTGTAGGT	194467	194678	194417	194469	1	CH991565	MONBRDRAFT_28150	191977	199973	None	5791	1782	59698	No_constitutive_exon_found_in_species
TTTTTTTTATTTTATTTTATTTATTTATTTATTTTTTTTGCGGGATGTAGAT	195986	196135	195936	195988	1	CH991565	MONBRDRAFT_28150	191977	199973	None	5791	1782	59698	No_constitutive_exon_found_in_species
CGACATGTCCAAATCACAGAAAAGACATGACACTGTGGGTGATGACCGAGCG	197772	197875	197722	197774	1	CH991565	MONBRDRAFT_28150	191977	199973	None	5791	1782	59698	No_constitutive_exon_found_in_species
TCACACTTACTTTCCTTGCATGTGGTGGGACGGGTTAAATTGGTGGGCAGGC	232959	233125	233175	233123	-1	CH991565	MONBRDRAFT_33771	230398	238073	None	5791	1782	59698	No_constitutive_exon_found_in_species
CGGTCCAGGGTCTCAACCTCCTCCAATGGGATCCATCCTTGCGGGGCTAGCA	282322	283555	282272	282324	1	CH991565	MONBRDRAFT_28170	278991	285082	None	5791	1782	59698	No_constitutive_exon_found_in_species
TCTCACGCTACATTTCGGGGTTGTATCAATGCCGGCCTGGACGGGCATAGAC	283726	283809	283676	283728	1	CH991565	MONBRDRAFT_28170	278991	285082	None	5791	1782	59698	No_constitutive_exon_found_in_species
AGTGATGTGCACCGTGCTTACCTCGATATCTTGCCGCTGGGATGAAATAGGA	376097	376136	376047	376099	1	CH991565	MONBRDRAFT_28184	375934	378934	None	5791	1782	59698	No_constitutive_exon_found_in_species
TCTTCTCGTCGCTCATGCTTCATCTGACACCTACTCTACTGACGGGATAGCT	457852	457903	457802	457854	1	CH991565	MONBRDRAFT_33784	457019	459464	None	5791	1782	59698	No_constitutive_exon_found_in_species
GGCCTGTCCGTTCACGACACGGCTCAGGTCAGTGTGCGGAGGGGGGGCAGAA	465179	465272	465322	465270	-1	CH991565	MONBRDRAFT_28203	465179	465877	None	5791	1782	59698	No_constitutive_exon_found_in_species
CCAGCAAAAATGCCGCTCAACCTTGTCTTTTGCTGTTCGCATGGGTGCAGGA	467942	468112	468162	468110	-1	CH991565	MONBRDRAFT_10877	466586	468394	None	5791	1782	59698	No_constitutive_exon_found_in_species
TCGTATCATACATGAATGCCTGTTTAATTTTTTGCTGTTATCGGGGACAGGA	51150	51195	51245	51193	-1	CH991566	MONBRDRAFT_28257	51150	51874	None	5791	1782	59698	No_constitutive_exon_found_in_species
CCGTGAAATCGAACCGACCGACACCGTCTCTCTGTGCGCCACACGGGTAGGC	119420	119527	119577	119525	-1	CH991566	MONBRDRAFT_28276	119053	120062	None	5791	1782	59698	No_constitutive_exon_found_in_species
TCTCACCTCACCGTTGTTTCGCCCGCCTCGCACATGGGCTGATGGTATAGCG	143905	143998	143855	143907	1	CH991566	MONBRDRAFT_28279	142751	146115	None	5791	1782	59698	No_constitutive_exon_found_in_species
ATCCCGCTTCGGTTCTCAATCTTTGTGGCTGAATGCATGCGGGTGAGCAGGA	181357	181435	181485	181433	-1	CH991566	MONBRDRAFT_33818	180676	183739	None	5791	1782	59698	No_constitutive_exon_found_in_species
TGCTGCAGCTCTCCTGAATCTCATGGCGGGTGCTTGGTACTGGGTGGTAGAA	207697	207840	207647	207699	1	CH991566	MONBRDRAFT_33822	207199	208737	None	5791	1782	59698	No_constitutive_exon_found_in_species
TTTCCATCTTCTTTGCGCTGGCCAACGGCGTGCCTGTTTGGCGTGGGCAGGG	208093	208333	208043	208095	1	CH991566	MONBRDRAFT_33822	207199	208737	None	5791	1782	59698	No_constitutive_exon_found_in_species
CAAGCCTACGCTCATCCACCTTCCTCTCCCTTTGCCGGGGCGGGCGGCAGAA	216216	216404	216454	216402	-1	CH991566	MONBRDRAFT_28297	215113	217529	None	5791	1782	59698	No_constitutive_exon_found_in_species
CACGATCAACTTTATTCTGGCTTGTCTTTGGTCACCGTGGGAGTGGATAGGT	215599	215760	215810	215758	-1	CH991566	MONBRDRAFT_28297	215113	217529	None	5791	1782	59698	No_constitutive_exon_found_in_species
CTTGTGTGGGTGATTCACCTCCCTCATGATGACGCCCCTGGGTGATGTAGCT	218097	218196	218047	218099	1	CH991566	MONBRDRAFT_10956	217849	220140	None	5791	1782	59698	No_constitutive_exon_found_in_species
GGTCTCACCTGCTCGCGTGGGAATGACGCTGGGGGCGGGGGTGGGAATAGCT	230716	230805	230855	230803	-1	CH991566	MONBRDRAFT_33823	227017	234741	None	5791	1782	59698	No_constitutive_exon_found_in_species
TGCACTTATTTCATATCAACTCATCTGTGCTTTGGAACATGCGAGGGCAGGT	243427	244492	244542	244490	-1	CH991566	MONBRDRAFT_33825	243427	246172	None	5791	1782	59698	No_constitutive_exon_found_in_species
CCCCCTGCTGATTGCTCATCACCATGCATGTACGCTTGTTGTTGGGGCAGTG	250162	250288	250338	250286	-1	CH991566	MONBRDRAFT_38432	246773	257914	None	5791	1782	59698	No_constitutive_exon_found_in_species
TTTTTCTTCTTCTCAACATCTGGACACGCGTGCTGCCTGGGGATGGTTAGGC	289695	289827	289877	289825	-1	CH991566	MONBRDRAFT_33828	284334	290692	None	5791	1782	59698	No_constitutive_exon_found_in_species
TGGCCGACGTCGGGGTGCTCAGCCTAACTGCTGACGCGACGAATGGGTAGAT	289287	289414	289464	289412	-1	CH991566	MONBRDRAFT_33828	284334	290692	None	5791	1782	59698	No_constitutive_exon_found_in_species
AGAGCGCTGCATCCTCATGCTGATGTGACCAATGCAATTGGGGTGAGCAGGT	289007	289161	289211	289159	-1	CH991566	MONBRDRAFT_33828	284334	290692	None	5791	1782	59698	No_constitutive_exon_found_in_species
CTGTGGCCAAGCGGGCAGGGAGGTGTTCATTGGGGTTATGGGATACAAAGGC	286574	286651	286701	286649	-1	CH991566	MONBRDRAFT_33828	284334	290692	None	5791	1782	59698	No_constitutive_exon_found_in_species
CGCACACACTTGCCACCTGACATGATCTATGGATTGGGCGGGAAACGTAGTG	293024	293141	293191	293139	-1	CH991566	MONBRDRAFT_33829	291219	294049	None	5791	1782	59698	No_constitutive_exon_found_in_species
TGCCTGCCCACACCTGATCGAGCAGGTAGGAAACGCCGTGGGATCGGAAGCT	346675	346842	346892	346840	-1	CH991566	MONBRDRAFT_28325	342270	347848	None	5791	1782	59698	No_constitutive_exon_found_in_species
GTTTGTGGCCCCCTCTCTTCTCCTCACTCCTCCTTGGGTCGGCACGGTAGGC	397741	397839	397691	397743	1	CH991566	MONBRDRAFT_33841	395759	402920	None	5791	1782	59698	No_constitutive_exon_found_in_species
CTGATCACCCTGTCCATGTCTCTGTCCTCTTGACTGGCCCTGGGGCACAGAC	409532	409691	409741	409689	-1	CH991566	MONBRDRAFT_33842	406406	412190	None	5791	1782	59698	No_constitutive_exon_found_in_species
CTCCTGCAATATTCCGGCCATTGTATGCGCGTTGGGTCTGGGGAGCACAGTC	409172	409270	409320	409268	-1	CH991566	MONBRDRAFT_33842	406406	412190	None	5791	1782	59698	No_constitutive_exon_found_in_species
GCGCCTGGATTGACTGTCGCTGGTATGGTGCCCCGGTGTTGGGCATGCAGGA	509160	509220	509110	509162	1	CH991566	MONBRDRAFT_28358	504936	509433	None	5791	1782	59698	No_constitutive_exon_found_in_species
TTGGCACGATTGGCACGATTGGCGTTGGCTCGCCTGGTGGGGATGGATAGAC	522457	522628	522407	522459	1	CH991566	MONBRDRAFT_28362	520280	527780	None	5791	1782	59698	No_constitutive_exon_found_in_species
AAAGTCCAGTGTCTAACCGGTGACATGGATGGGCATTGTCGGGTGTGTAGGT	523457	523964	523407	523459	1	CH991566	MONBRDRAFT_28362	520280	527780	None	5791	1782	59698	No_constitutive_exon_found_in_species
ATTATGATCACCTGAACTCGGGTACATTAGCGTCGCCGTGGGACGGCGAGGT	526187	527780	526137	526189	1	CH991566	MONBRDRAFT_28362	520280	527780	None	5791	1782	59698	No_constitutive_exon_found_in_species
AAAGTCCAGTGTCTAACCGGTGACATGGATGGGCATTGTCGGGTGTGTAGGT	537784	540112	537734	537786	1	CH991566	MONBRDRAFT_28363	533322	542158	None	5791	1782	59698	No_constitutive_exon_found_in_species
ATCTGCATTCAAGCCCGCTGGGGTTGATGGACAATCCGCTGTATGGGCAGCC	540205	542158	540155	540207	1	CH991566	MONBRDRAFT_28363	533322	542158	None	5791	1782	59698	No_constitutive_exon_found_in_species
CCGGCATCAGGCTGTCCTGAAGGTTCATTTTTGTCTTGTGGCGGGGATAGAC	567935	568240	568290	568238	-1	CH991566	MONBRDRAFT_33860	567935	579206	None	5791	1782	59698	No_constitutive_exon_found_in_species
CGATCAACATGGCTACCGTGCTGATTCGTATACTGATTCTGGGGATGTAGGT	582059	582132	582182	582130	-1	CH991566	MONBRDRAFT_28371	581881	583031	None	5791	1782	59698	No_constitutive_exon_found_in_species
TTCATTTGAGACTGCTTTTTGCCTCGCATGGTCCGGATGGGGATGTGTAGAG	587643	587782	587832	587780	-1	CH991566	MONBRDRAFT_33862	587643	589465	None	5791	1782	59698	No_constitutive_exon_found_in_species
ATCTGAGGTTCACACACCTGCTCACGCCGCCTGCTTTCCGGGGAACGTAGCC	657748	658089	657698	657750	1	CH991566	MONBRDRAFT_38472	647720	658089	None	5791	1782	59698	No_constitutive_exon_found_in_species
GGATCGGATGCGTGGGATGCATGAAACACCTCGGACATGGGGCCGGATAGAT	37819	37928	37769	37821	1	CH991567	MONBRDRAFT_33869	37417	43084	None	5791	1782	59698	No_constitutive_exon_found_in_species
CGCCTTCAACTCACTCACTCTGCGCGGTGGCGATGGCCGCGGGGTTATAGCT	47210	47399	47449	47397	-1	CH991567	MONBRDRAFT_33870	44856	47582	None	5791	1782	59698	No_constitutive_exon_found_in_species
GATGGTGTGTGATGGATGAGCGTGTGGGCACCAGTTACGGGGGACGCGAGGG	51034	52049	50984	51036	1	CH991567	MONBRDRAFT_38476	48127	52049	None	5791	1782	59698	No_constitutive_exon_found_in_species
GACGTCGCCTGCCAACCCTCTCGCTTACCTGGCTGCTTTGAATTGGGTAGCT	55310	55386	55436	55384	-1	CH991567	MONBRDRAFT_28396	54462	55929	None	5791	1782	59698	No_constitutive_exon_found_in_species
TTATTTTTATTTTTTTTTTTTTTTATTTTTTTTTTTTTTGTGGGACGCAGGC	54665	54771	54821	54769	-1	CH991567	MONBRDRAFT_28396	54462	55929	None	5791	1782	59698	No_constitutive_exon_found_in_species
TAAGCAATCTCAGTAGCTGACACGCCACTTGACATTCATCCGCGGGACAGCG	107848	107976	107798	107850	1	CH991567	MONBRDRAFT_28407	106535	109820	None	5791	1782	59698	No_constitutive_exon_found_in_species
CTACCGACCACATGCTCATGACAATAATCCGCGTGAGTGGGCGGGCATAGAT	170368	170451	170318	170370	1	CH991567	MONBRDRAFT_33875	167839	171215	None	5791	1782	59698	No_constitutive_exon_found_in_species
TGTTGATTTATTTATCTTTGCTCACATGCACTGGGCTCGGGGGTCGGCAGGC	213702	213854	213652	213704	1	CH991567	MONBRDRAFT_28423	213520	215890	None	5791	1782	59698	No_constitutive_exon_found_in_species
ACCCCTTCTTTTTGCTTTTTTTTTTTTGTGGTTCAACTGGGGTGGTGTAGCT	251550	251772	251500	251552	1	CH991567	MONBRDRAFT_28433	248259	251772	None	5791	1782	59698	No_constitutive_exon_found_in_species
CTCATGACCTGTTCTTCCTGTCTCCCCTCTGTGTCAATGGGGTTGGACAGGC	262707	262777	262827	262775	-1	CH991567	MONBRDRAFT_11086	261559	263182	None	5791	1782	59698	No_constitutive_exon_found_in_species
CTCTTACCCCATCTTCGTACTCTCTCATCCCGGTCTTGCCGGGGTCATAGAA	269996	270062	270112	270060	-1	CH991567	MONBRDRAFT_28438	263837	271148	None	5791	1782	59698	No_constitutive_exon_found_in_species
AGCCTCCGCAACAATGGCTCCTGGTTCAGTCGGCCCTCTTGGGCCGGCAGCC	269113	269436	269486	269434	-1	CH991567	MONBRDRAFT_28438	263837	271148	None	5791	1782	59698	No_constitutive_exon_found_in_species
CACTCCACGCCACACGTGCTAACATCTGGTGCATGTGGTTACATGGGTAGAT	289288	290105	290155	290103	-1	CH991567	MONBRDRAFT_38493	287443	294878	None	5791	1782	59698	No_constitutive_exon_found_in_species
TTCGCGCCCCCCAAATGTCTCTGTGCGACCACCTTTCTTGCGGGCGACAGTG	321481	321573	321623	321571	-1	CH991567	MONBRDRAFT_33890	317072	321911	None	5791	1782	59698	No_constitutive_exon_found_in_species
CGATGCCTCTACGCTATCATGCGGATCCTATTTGGTATTTGTGGGGCCAGAT	320747	320840	320890	320838	-1	CH991567	MONBRDRAFT_33890	317072	321911	None	5791	1782	59698	No_constitutive_exon_found_in_species
TTCCTTTGCTCTTCCAAGAATCGTCTAATTAGAATCTACTGGGTGGCTAGGT	326556	326928	326978	326926	-1	CH991567	MONBRDRAFT_11098	325308	328969	None	5791	1782	59698	No_constitutive_exon_found_in_species
TCATGTGTTTAGTGCTGGCTAAGCTGACAGCATGTGCACTTGGGTGATAGCC	342741	342880	342930	342878	-1	CH991567	MONBRDRAFT_33891	342388	345328	None	5791	1782	59698	No_constitutive_exon_found_in_species
GCTGTTCAGAATCTTGTCCTCCTACTCATGCGTACACTCCTGGGTGATAGAG	350547	350609	350659	350607	-1	CH991567	MONBRDRAFT_28456	349847	352012	None	5791	1782	59698	No_constitutive_exon_found_in_species
CAGAGTAAAAGCCATGGCTGTGGCGGCGGTTGCTCGTGCCGGGTGCGCAGTG	364877	365005	364827	364879	1	CH991567	MONBRDRAFT_28461	364477	368216	None	5791	1782	59698	No_constitutive_exon_found_in_species
CACGTCCACCAGCCCCGTCGCCTGCCATGACTCGCGGTGGGGTGAAGCAGAC	365417	365585	365367	365419	1	CH991567	MONBRDRAFT_28461	364477	368216	None	5791	1782	59698	No_constitutive_exon_found_in_species
TCGTGTGTCGCCGCTGTCTGCTGCAATGTACGCTGGGCTCGACACGGGAGGT	371779	373105	371729	371781	1	CH991567	MONBRDRAFT_33894	370993	378201	None	5791	1782	59698	No_constitutive_exon_found_in_species
TACCCACACTCACACCTCACCAACACCATGGCTGCAAAACTGGGCGACAGGA	376386	378201	376336	376388	1	CH991567	MONBRDRAFT_33894	370993	378201	None	5791	1782	59698	No_constitutive_exon_found_in_species
GTGCATGGCTTCAGATTGGCTCATGTTTCAAACGCTGTGTCTGGGGGCAGGA	391346	391417	391296	391348	1	CH991567	MONBRDRAFT_28467	389309	394364	None	5791	1782	59698	No_constitutive_exon_found_in_species
TACACTTGCCAAGCCGAAACTTACCCTTGCATTTTTGCCGGGATGGCTAGCC	400740	400844	400690	400742	1	CH991567	MONBRDRAFT_33895	397847	410473	None	5791	1782	59698	No_constitutive_exon_found_in_species
GCACGTTCAAAAGCGCCCCGCCTCACATGGGGACTGGATGGGGAGCACAGAT	409725	409794	409675	409727	1	CH991567	MONBRDRAFT_33895	397847	410473	None	5791	1782	59698	No_constitutive_exon_found_in_species
TGTGGATATGACGCCTTCAACTCACGTGGCATGATTGGTGTGGGGGTTAGTG	512628	513070	512578	512630	1	CH991567	MONBRDRAFT_33899	508065	513070	None	5791	1782	59698	No_constitutive_exon_found_in_species
GCCTGCTTGATGTCATCCAATCCCTCACGATGACCTCTTTTGGGGAATAGAC	513143	513439	513489	513437	-1	CH991567	MONBRDRAFT_33900	513143	514116	None	5791	1782	59698	No_constitutive_exon_found_in_species
TGATCTCTTCATGATTGCTCCGAACACAGAACTCTACTGATATGGGGCAGAC	555253	555349	555399	555347	-1	CH991567	MONBRDRAFT_28502	554032	556541	None	5791	1782	59698	No_constitutive_exon_found_in_species
ATCGCCCGCTCACTGCACTGCATTGATCGTCATTCTTTCGGGGGATATAGAT	557591	557753	557803	557751	-1	CH991567	MONBRDRAFT_28503	556982	565741	None	5791	1782	59698	No_constitutive_exon_found_in_species
GCACTCACTCCCGATCAATGTCATGTGGTGGGTTGTGCTTGCGGGTGTAGAT	578132	578321	578371	578319	-1	CH991567	MONBRDRAFT_11153	577866	579518	None	5791	1782	59698	No_constitutive_exon_found_in_species
AAAATGGAACCCATCGCCTCAGCCTCACTTGTTGCTTTTGGGGTACGCAGAG	577866	578001	578051	577999	-1	CH991567	MONBRDRAFT_11153	577866	579518	None	5791	1782	59698	No_constitutive_exon_found_in_species
CTGGACAAACTCATCACCCGCATCCGATGACGTGCGTGCGTTGGGAGTAGGT	585870	586014	586064	586012	-1	CH991567	MONBRDRAFT_38512	583887	586318	None	5791	1782	59698	No_constitutive_exon_found_in_species
CTGGCTTGACCCAATCCTCATGACGCTTGATGCTTCCTTCATGTGGGCAGAT	597084	597133	597183	597131	-1	CH991567	MONBRDRAFT_28510	594867	599276	None	5791	1782	59698	No_constitutive_exon_found_in_species
AGCACATGGAAGAGTCTCACTGATTCTGCCTGTGTGTGATGGGTGTGTAGAT	601927	601985	601877	601929	1	CH991567	MONBRDRAFT_33910	601053	603427	None	5791	1782	59698	No_constitutive_exon_found_in_species
TGCTCACCATGCGGATCTGATGTTTTTTTTGACCTCCCTTGGGTTGGTAGTA	602589	602757	602539	602591	1	CH991567	MONBRDRAFT_33910	601053	603427	None	5791	1782	59698	No_constitutive_exon_found_in_species
TGGACAAACCTCGTCATCAAGATGCTTCCACTGCTCGTTGGCCGGGGCAGCC	615502	615579	615452	615504	1	CH991567	MONBRDRAFT_28516	615158	621428	None	5791	1782	59698	No_constitutive_exon_found_in_species
AGAAGCTTACGTTTTTGTGTTGGATGCGTTGGACATTGCCTTGGGTAAAGGT	637250	637822	637872	637820	-1	CH991567	MONBRDRAFT_11171	636397	638268	None	5791	1782	59698	No_constitutive_exon_found_in_species
GCGCTCTTTTGCACCCTCCTGATGGTGCACGTTTTGTATGGGACACACAGTT	34613	34707	34757	34705	-1	CH991569	MONBRDRAFT_33960	31709	38640	None	5791	1782	59698	No_constitutive_exon_found_in_species
CTTGCTGTGGGGTGGACCTCTTGTTGGGACACGATGGTTGAGGGACATAGCT	41522	41883	41933	41881	-1	CH991569	MONBRDRAFT_28647	40048	43105	None	5791	1782	59698	No_constitutive_exon_found_in_species
GGCCTCTGGCCGATCATCCCTTCGCCCGGAATCTTGTGCGGGTGGACTAGGT	48182	48263	48132	48184	1	CH991569	MONBRDRAFT_33961	47927	56623	None	5791	1782	59698	No_constitutive_exon_found_in_species
ATGCTTTGTGTGTGTTGTCCCGCTTATTCATGCTCTCCCGGGGTGGACAGTG	51775	51898	51725	51777	1	CH991569	MONBRDRAFT_33961	47927	56623	None	5791	1782	59698	No_constitutive_exon_found_in_species
TGCTCTGTCGACGTGAAGCGTCTAACTCATTCTCTGTGCTGGGTCGACAGAA	55406	55530	55356	55408	1	CH991569	MONBRDRAFT_33961	47927	56623	None	5791	1782	59698	No_constitutive_exon_found_in_species
TCTCATTCGTCGCTTTGCTTGCTTCGTGGTTGGTGGGGACAAAACCATAGTA	154408	154519	154569	154517	-1	CH991569	MONBRDRAFT_33973	149915	157556	None	5791	1782	59698	No_constitutive_exon_found_in_species
TGTTCCTTGGCATCCGTGAGCGGCCATGCTCATCTCTTCGGGGTGTGCAGGG	162904	162983	162854	162906	1	CH991569	MONBRDRAFT_11311	161437	163427	None	5791	1782	59698	No_constitutive_exon_found_in_species
CGGCTTGATGACTTGATCGCAGGCCTCGGACGTGGACATGGTGGGTGTAGTG	171150	171237	171100	171152	1	CH991569	MONBRDRAFT_28677	168371	173529	None	5791	1782	59698	No_constitutive_exon_found_in_species
CTCGCTGGTGCTCACTCTGTTTGGATGCCGGCTTGGTGATGGGTGGGCAGCG	192426	192592	192376	192428	1	CH991569	MONBRDRAFT_11317	190015	195248	None	5791	1782	59698	No_constitutive_exon_found_in_species
GATCTCCACATTGCCCTTTGCACTGGACTCACTCGTCGCTGGGGCTGTAGAT	192665	192814	192615	192667	1	CH991569	MONBRDRAFT_11317	190015	195248	None	5791	1782	59698	No_constitutive_exon_found_in_species
TACTCAAAGCTCCACTGCATGCTTGCCCGCGCTTTATCATGGGATTGCAGGG	204236	204560	204610	204558	-1	CH991569	MONBRDRAFT_28684	204236	205643	None	5791	1782	59698	No_constitutive_exon_found_in_species
TTTTGCTTGAAGCAGCTCGGCTTCTCACCGCACCATGTCGGGCGGAATAGGC	217495	217620	217670	217618	-1	CH991569	MONBRDRAFT_38582	216638	219851	None	5791	1782	59698	No_constitutive_exon_found_in_species
GGCTTGGGGTCAGTCATTCACTTGCTTTTGGGGTTTTCTTGGGCGAACAGGA	238569	238710	238519	238571	1	CH991569	MONBRDRAFT_28694	233391	239050	None	5791	1782	59698	No_constitutive_exon_found_in_species
CTGCCGGGCCACCTCCCACGCCCCACTCTCACTTTTTGTTGACGGGACAGCC	257557	257689	257507	257559	1	CH991569	MONBRDRAFT_11335	257359	260541	None	5791	1782	59698	No_constitutive_exon_found_in_species
TCACACTACCTTTTTTTTCTTTCATGCTGTCATGGCCGGGTGATACGAAGGC	266102	266261	266052	266104	1	CH991569	MONBRDRAFT_28702	265002	266261	None	5791	1782	59698	No_constitutive_exon_found_in_species
TGGCTTCAGTTGCCTGAATTTCAAGCTTACAATCAGTTGTGCTGGGGCAGCT	300462	300591	300412	300464	1	CH991569	MONBRDRAFT_33990	298720	303269	None	5791	1782	59698	No_constitutive_exon_found_in_species
TGCTTGTGTTGGCGGCAGTGGTTCTGCTGGGGCGTGTTGGGGCATGGCAGCC	337497	337824	337447	337499	1	CH991569	MONBRDRAFT_28720	334768	340244	None	5791	1782	59698	No_constitutive_exon_found_in_species
GGAAAGCTAGTCACGCCCACTGACAAGATAACGTTCCGTCGTTGGGGCAGAT	354664	354760	354614	354666	1	CH991569	MONBRDRAFT_33996	351969	355071	None	5791	1782	59698	No_constitutive_exon_found_in_species
ATCTCCTTTTGGGGACGATACGCTTTTTTTTCTCCAATATGGGACTGAAGCT	377009	377091	376959	377011	1	CH991569	MONBRDRAFT_28731	375438	378583	None	5791	1782	59698	No_constitutive_exon_found_in_species
TATCTTTCGCTTTAGTCGGCGCGCTGATCGACCGACCTTGGGATGCATAGGG	388756	388860	388910	388858	-1	CH991569	MONBRDRAFT_34000	387583	389246	None	5791	1782	59698	No_constitutive_exon_found_in_species
GTAGGTGTCTCAAAGTGGCTCATTCATTTGCTGGACTGCCGGGGTGCTAGTG	408826	408975	409025	408973	-1	CH991569	MONBRDRAFT_28738	408022	409897	None	5791	1782	59698	No_constitutive_exon_found_in_species
GCCTGCGATTGCTGATGGCTGATGCTTTGGTGTGATGGGGCGGCGAGCAGAA	433965	434157	434207	434155	-1	CH991569	MONBRDRAFT_34008	432502	435695	None	5791	1782	59698	No_constitutive_exon_found_in_species
TCCTATCTGACCAAATTGTCATAATTTGATTTGACTCGGGGAACGCACAGGT	456455	456571	456405	456457	1	CH991569	MONBRDRAFT_11380	455353	457253	None	5791	1782	59698	No_constitutive_exon_found_in_species
ACGCGCACGTGCTATTGTCCACATTACTGGGCTGGCTTTTGACTGGGTAGGC	499090	499222	499040	499092	1	CH991569	MONBRDRAFT_28764	495537	499222	None	5791	1782	59698	No_constitutive_exon_found_in_species
CGAGCCCATTTCAGTTTGACTCATTTTGGTCGTACACACTGGGACAACAGGA	540218	540305	540168	540220	1	CH991569	MONBRDRAFT_28769	536848	542329	None	5791	1782	59698	No_constitutive_exon_found_in_species
CATTGTTTCACCTCATGTTTGATTCACAAATTTGTTTCTGGGCGAGGCAGGC	559505	559688	559455	559507	1	CH991569	MONBRDRAFT_28773	558148	560431	None	5791	1782	59698	No_constitutive_exon_found_in_species
TTGGCTGGCGCTGATCAGGTCGAGTCGCGCGCACGCATTGTGGGGTATAGGA	580536	580688	580486	580538	1	CH991569	MONBRDRAFT_34022	580028	583639	None	5791	1782	59698	No_constitutive_exon_found_in_species
AATGCCATCTACATGTGTCTGTGTCTGTGTCTGTGGGTGTGGGCGGGCAGGG	78871	79028	79078	79026	-1	CH991568	MONBRDRAFT_28534	77901	79794	None	5791	1782	59698	No_constitutive_exon_found_in_species
CACACACGAAATGTGTCCCTGTATGGGGTATTGGGTATGGGTGGGTACAGGT	78760	78809	78859	78807	-1	CH991568	MONBRDRAFT_28534	77901	79794	None	5791	1782	59698	No_constitutive_exon_found_in_species
GGGCGATCAGGGTGTCTCGGCATTTTTTTCCTCCTAGTCCATCGGGACAGCT	166565	166756	166806	166754	-1	CH991568	MONBRDRAFT_11201	159788	168990	None	5791	1782	59698	No_constitutive_exon_found_in_species
GGCTTGCGCTTGCCAACGCATAGGCTGATCTAAACGCAATGTGGGACTAGGT	172665	173037	172615	172667	1	CH991568	MONBRDRAFT_11202	169333	173465	None	5791	1782	59698	No_constitutive_exon_found_in_species
CTTGTCAACACCCCACCCACCTTGACCTTATGTGTACCAATGGGATGTAGGA	174320	174606	174656	174604	-1	CH991568	MONBRDRAFT_38529	174087	175655	None	5791	1782	59698	No_constitutive_exon_found_in_species
TCGTGACCTTGGCTCACTTGTCATATCTGTTGTGATCAATGCGGGTCAAGGG	179853	179943	179993	179941	-1	CH991568	MONBRDRAFT_28554	179648	182878	None	5791	1782	59698	No_constitutive_exon_found_in_species
GGCTTGCGCTTGCCAACGCATAGGCTGATCTGAACGCAATGTGGGACTAGGT	217296	217656	217246	217298	1	CH991568	MONBRDRAFT_28564	216165	218140	None	5791	1782	59698	No_constitutive_exon_found_in_species
GATAGCTTGAAGTAGTCTTTGTTTGAAGAGCTGTTGGTGGGGTTTGAAAGGC	263188	263477	263527	263475	-1	CH991568	MONBRDRAFT_33929	258769	265170	None	5791	1782	59698	No_constitutive_exon_found_in_species
GTCACTCACTTTCTCCTCCTCCCCTCCCACTCACGCACTTGGGTACACAGGT	261944	261984	262034	261982	-1	CH991568	MONBRDRAFT_33929	258769	265170	None	5791	1782	59698	No_constitutive_exon_found_in_species
TCACTAAATGCTGGCCATTTCGTCTCCTTGTTATGCGCATGGGATAATAGCT	260169	260388	260438	260386	-1	CH991568	MONBRDRAFT_33929	258769	265170	None	5791	1782	59698	No_constitutive_exon_found_in_species
TTGGCTCGGGGCGCATCTGATCTCACGGCGTGCGAGTTGGATGGGTGCAGCC	259588	259639	259689	259637	-1	CH991568	MONBRDRAFT_33929	258769	265170	None	5791	1782	59698	No_constitutive_exon_found_in_species
TTCCTTTGAATTTCGTTTGAATTCCGTTGCCACTTCTTGGTGGGACACAGGC	272803	274075	272753	272805	1	CH991568	MONBRDRAFT_38536	271618	274075	None	5791	1782	59698	No_constitutive_exon_found_in_species
TCAGCTCATCCCAGCTCAGCTTCACCCTCACCTCGCATTTGGGTTGGCAGGC	480903	481102	481152	481100	-1	CH991568	MONBRDRAFT_33947	478689	482530	None	5791	1782	59698	No_constitutive_exon_found_in_species
CAAAGGCAAAAGGGCCAATCAGGTTCGTACGTGGCTTCGTGGGGGGCCAGGG	509884	509964	510014	509962	-1	CH991568	MONBRDRAFT_28621	506192	510062	None	5791	1782	59698	No_constitutive_exon_found_in_species
TTTGCCTCTTCAGCTCCTGCTCACTGCCCCCTTTTGGGTCGAGTGCGCAGGA	532466	532596	532646	532594	-1	CH991568	MONBRDRAFT_28626	529064	535422	None	5791	1782	59698	No_constitutive_exon_found_in_species
GCTCTTTGTGGATCCTGACTCACGCGTGCTTGTCCTCGGGTGGTAAACAGAC	29560	30288	30338	30286	-1	CH991570	MONBRDRAFT_34026	29560	31069	None	5791	1782	59698	No_constitutive_exon_found_in_species
ATGGGCTATGCTGTCCGCGATGACGGCTATCGTTACGTTCGGTGGGTTAGAT	92111	92181	92061	92113	1	CH991570	MONBRDRAFT_28811	90251	92397	None	5791	1782	59698	No_constitutive_exon_found_in_species
TGCATACTACACCTCAAGCCGTCCCTGCTGCCCACTTTTCGGGACCACAGGC	109024	109118	109168	109116	-1	CH991570	MONBRDRAFT_34041	108596	112322	None	5791	1782	59698	No_constitutive_exon_found_in_species
GATTGGCAAATGGCATCCAATTTACTGACATGTGCATTGGCGGGGGGTAGAT	121198	121322	121372	121320	-1	CH991570	MONBRDRAFT_28822	120745	124789	None	5791	1782	59698	No_constitutive_exon_found_in_species
TCTGCCTATGCGCGTCATGGTTATATACGTTGGCCTTGATGGGGGTCCAGAG	127871	128012	128062	128010	-1	CH991570	MONBRDRAFT_28824	126901	129442	None	5791	1782	59698	No_constitutive_exon_found_in_species
GTGTTCACGTTACCCTTCTTCGACTTCATTGCTGCCAACTCGGGGACCAGGC	132747	132919	132697	132749	1	CH991570	MONBRDRAFT_34044	131874	134698	None	5791	1782	59698	No_constitutive_exon_found_in_species
TGAGATGCACCCTTGCCCTAACTTTTCCCGGCCACATTTCGGGCGTGCAGGC	136027	136166	136216	136164	-1	CH991570	MONBRDRAFT_38641	134860	139401	None	5791	1782	59698	No_constitutive_exon_found_in_species
CCCGCCTTACCGTACGCATCATACCCCGCCCCTTCTTTCTGGGCCGACAGCT	146941	147023	147073	147021	-1	CH991570	MONBRDRAFT_34046	145222	148756	None	5791	1782	59698	No_constitutive_exon_found_in_species
GATGTCTCATAGAAACCCTCATTGCTCACCGCCTTTGGGGGGTGGCACAGGT	192573	192651	192701	192649	-1	CH991570	MONBRDRAFT_28839	187913	193226	None	5791	1782	59698	No_constitutive_exon_found_in_species
GCTCTGGCGCATTGACTTGTATCCAGTCACACATCCCGGGGCGTGAGTAGAC	231668	231763	231618	231670	1	CH991570	MONBRDRAFT_34057	221720	236379	None	5791	1782	59698	No_constitutive_exon_found_in_species
GTGTTTGGTCCCTCACGATCGGCTGGGTGAATGGGACTGCGGGTGAGCAGCC	232405	232599	232355	232407	1	CH991570	MONBRDRAFT_34057	221720	236379	None	5791	1782	59698	No_constitutive_exon_found_in_species
GCGTACGCAACACCGGTTCGCTTCTGACCATCTGTGCGCGTGGGCGGTAGGC	234030	234126	233980	234032	1	CH991570	MONBRDRAFT_34057	221720	236379	None	5791	1782	59698	No_constitutive_exon_found_in_species
ACACATCTATATCTTCTATCTTCTCACCCGGCTCAAATGATGGGGGACAGCT	246428	246492	246542	246490	-1	CH991570	MONBRDRAFT_28850	245173	247254	None	5791	1782	59698	No_constitutive_exon_found_in_species
TGCTTTTCACACAGCGCTGACGCTCATAACCGGCTAATGTGGGTGGGTAGAT	251903	252011	252061	252009	-1	CH991570	MONBRDRAFT_34060	249114	256020	None	5791	1782	59698	No_constitutive_exon_found_in_species
GCTAATTAGTCGGGCCGCTTTTGCTGGTGATGGCACCCTTGGGAGCGCAGAT	251234	251346	251396	251344	-1	CH991570	MONBRDRAFT_34060	249114	256020	None	5791	1782	59698	No_constitutive_exon_found_in_species
GAAGCGCACCGCTGCTTTCTCAGAGAACCGGTGGCTTCGCGTGGGTGTAGGT	249911	249945	249995	249943	-1	CH991570	MONBRDRAFT_34060	249114	256020	None	5791	1782	59698	No_constitutive_exon_found_in_species
GGCCTCATCGCTCGCCAATTGTCTGTATGCGCGCCCGCCTACATGGGCAGGG	275938	276054	276104	276052	-1	CH991570	MONBRDRAFT_38658	275103	276422	None	5791	1782	59698	No_constitutive_exon_found_in_species
ATCCTTACATCTTGGCATGTGGCTCACCTTGCCGTCGAACGGGGTCACAGGT	279586	279796	279846	279794	-1	CH991570	MONBRDRAFT_38660	279586	282413	None	5791	1782	59698	No_constitutive_exon_found_in_species
TAGACCGGTCGCCCCCCTGCTCTCAGACCCTGCCCCCATGGGTGATGCAGGC	304268	304394	304444	304392	-1	CH991570	MONBRDRAFT_28864	298132	306469	None	5791	1782	59698	No_constitutive_exon_found_in_species
TGATTACGATTACGTGTGGGGTTTGAGCGTGTCTCAACGCTGGGTGGCAGGG	302391	302510	302560	302508	-1	CH991570	MONBRDRAFT_28864	298132	306469	None	5791	1782	59698	No_constitutive_exon_found_in_species
GCAAACAAAAAAGGGGGCACGCATCTTGGATGAACTGGGTGGGCAGGCAGGC	317126	317371	317421	317369	-1	CH991570	MONBRDRAFT_34068	313878	319894	None	5791	1782	59698	No_constitutive_exon_found_in_species
GCCTGGCTCGTCATGGCGCGTACACTTGGGCGGGGTGGGTGGCATGGCAGGT	314970	314991	315041	314989	-1	CH991570	MONBRDRAFT_34068	313878	319894	None	5791	1782	59698	No_constitutive_exon_found_in_species
TTGGTGCAAACTTGCCCACGAAAATTACATCTTGTGCTTGGGAATGTTAGAT	378973	379117	378923	378975	1	CH991570	MONBRDRAFT_34073	371922	379117	None	5791	1782	59698	No_constitutive_exon_found_in_species
CTGCGTGGACAATCAACTGACGCCGGATACCTGTGTGGCCACTGGGACAGAT	414137	414271	414321	414269	-1	CH991570	MONBRDRAFT_34078	409223	418507	None	5791	1782	59698	No_constitutive_exon_found_in_species
ACTGCGCCTGCCGGTGCGTGTGTGGAATGCTGCTCACGAATGGGGATCAGGC	413034	413134	413184	413132	-1	CH991570	MONBRDRAFT_34078	409223	418507	None	5791	1782	59698	No_constitutive_exon_found_in_species
GAAAAATTGGCCTGGCCTTGACGTTGTATTTGATGGGGTGGGGTGGCTAGGC	411744	412320	412370	412318	-1	CH991570	MONBRDRAFT_34078	409223	418507	None	5791	1782	59698	No_constitutive_exon_found_in_species
GACACAGTATCGCGAGCGCGTTGCTCAGCTGGAAACGCGCGGGTTGGCAGCT	424889	425837	425887	425835	-1	CH991570	MONBRDRAFT_34081	424889	431903	None	5791	1782	59698	No_constitutive_exon_found_in_species
GCGTGGCCAACGGCATCAAGCCGCTTATTCAACTGACGGCAAATGGGTAGCG	432525	432698	432475	432527	1	CH991570	MONBRDRAFT_28890	432099	439799	None	5791	1782	59698	No_constitutive_exon_found_in_species
CAGACCCCTTTCGCCTGCTCACTGTGTGCTCACATGCGGTGGGCGATTAGAT	473312	473370	473262	473314	1	CH991570	MONBRDRAFT_34089	470652	474278	None	5791	1782	59698	No_constitutive_exon_found_in_species
CCATCGTCGCCATCAATGCCCTGTTCTGTGTGGTCCTGTGGGTGGAATAGGT	507701	508091	507651	507703	1	CH991570	MONBRDRAFT_11528	506103	510934	None	5791	1782	59698	No_constitutive_exon_found_in_species
GGTTGTGAGCAGTGTGTGTGTGACGTTGTGCGCGCTCGCGGGTCGGATAGCG	25939	25985	26035	25983	-1	CH991571	MONBRDRAFT_34096	22191	30348	None	5791	1782	59698	No_constitutive_exon_found_in_species
CTTATCCATCCCAGCTCACTGGTTTCTCGGTCTCATTCGTGGGTGGGTAGGC	179653	181526	181576	181524	-1	CH991571	MONBRDRAFT_38701	179283	182717	None	5791	1782	59698	No_constitutive_exon_found_in_species
TGGGCCTCTTTTATGATCTTTTTGTATGTTTTGAATTTTCTGGGGATCAGGC	233080	233222	233272	233220	-1	CH991571	MONBRDRAFT_34112	230521	238038	None	5791	1782	59698	No_constitutive_exon_found_in_species
GTGCACCACCGCAGAATGCTCATGTTCTTGTTTTGGCTGGGATACGATAGAT	288593	289515	288543	288595	1	CH991571	MONBRDRAFT_38713	277291	289515	None	5791	1782	59698	No_constitutive_exon_found_in_species
TACCCCGGAAGCTAACCAGGTCATTTGCATGCCGGTCTCGGTGGGCGTAGGA	316173	316281	316331	316279	-1	CH991571	MONBRDRAFT_34119	312454	320668	None	5791	1782	59698	No_constitutive_exon_found_in_species
TTTCTTGCGCAGTCCGACTCACATGCTGTTTGGTTTGTAACGGGGCATAGCG	314244	314368	314418	314366	-1	CH991571	MONBRDRAFT_34119	312454	320668	None	5791	1782	59698	No_constitutive_exon_found_in_species
GTGAATATCTGCCTGCACTTACACTTGCATCATCATGCCATGATGGGTAGGA	358735	359183	359233	359181	-1	CH991571	MONBRDRAFT_34125	357998	359680	None	5791	1782	59698	No_constitutive_exon_found_in_species
GTGTCATGCACCCCGCCCTCACTGATTGCTCTGCTGGCGGGATGGGGCAGGC	372605	372679	372729	372677	-1	CH991571	MONBRDRAFT_34126	371662	376924	None	5791	1782	59698	No_constitutive_exon_found_in_species
CCTGAAAGGTATTGCTCACCCAGGACGATGGTTGGCTTGGATGGGTGTAGCG	372140	372302	372352	372300	-1	CH991571	MONBRDRAFT_34126	371662	376924	None	5791	1782	59698	No_constitutive_exon_found_in_species
CCATGGCTTTGATGCTCATCTCAGTGCGCCATCCTGCTCTGGGATGTTAGGC	425202	425469	425152	425204	1	CH991571	MONBRDRAFT_34133	423741	426356	None	5791	1782	59698	No_constitutive_exon_found_in_species
CGTAACAGCGTCTTGGTGCTTGTGTTGCGGCGCTTTGCTTGGGGGCGTAGGT	476235	476393	476443	476391	-1	CH991571	MONBRDRAFT_29002	474273	476941	None	5791	1782	59698	No_constitutive_exon_found_in_species
GGCACTTGCGATGAAACCACGGGCCAATGCTTTTGCGCTTGCGGGTATAGCG	490878	491002	491052	491000	-1	CH991571	MONBRDRAFT_29006	488667	493346	None	5791	1782	59698	No_constitutive_exon_found_in_species
AGAGCAAGCCGAGTCGTGGCGACCGTCACCAATTGGGATTGTGGGCGTAGGC	501895	501957	502007	501955	-1	CH991571	MONBRDRAFT_29009	498687	504214	None	5791	1782	59698	No_constitutive_exon_found_in_species
CTCGCCCCCTCATTCTTGTAATTTGGGGACCCCAATGGACGGGGAGACAGGC	501226	501308	501358	501306	-1	CH991571	MONBRDRAFT_29009	498687	504214	None	5791	1782	59698	No_constitutive_exon_found_in_species
TGCTCACTCGGATTCATCTCTCCGACGCCCACCTCTGCCTCGCGGGGCAGCT	508649	508880	508599	508651	1	CH991571	MONBRDRAFT_38740	505017	511228	None	5791	1782	59698	No_constitutive_exon_found_in_species
TTCGTCTCAATAGCGGTGTATTTCACGTTTGATTGTGTCGACGGGCATAGGT	63828	64770	63778	63830	1	CH991572	MONBRDRAFT_11659	61962	64770	None	5791	1782	59698	No_constitutive_exon_found_in_species
GGGAAGAATATTTCCTCGCTGACATCCCTATCTGGCATTCGCGGGCGCAGGC	69632	69737	69787	69735	-1	CH991572	MONBRDRAFT_29034	65236	77225	None	5791	1782	59698	No_constitutive_exon_found_in_species
GTTGGACTTTAGGTGAGCTTACGAGGCGTCATGCCTTGCTGGGTGTGTAGGT	85300	85387	85250	85302	1	CH991572	MONBRDRAFT_34156	77513	86071	None	5791	1782	59698	No_constitutive_exon_found_in_species
AGTGGCAAAACCAGTGTGGCAGCGCCCTTATCTCGTGCGAGGGCTTGAAGGC	125997	126103	125947	125999	1	CH991572	MONBRDRAFT_29043	125006	128865	None	5791	1782	59698	No_constitutive_exon_found_in_species
AGGAGGCCGCGTGTCCTCACCCGGTCCACGCTTGCTGGGCGACGTGGCAGGC	127084	127221	127034	127086	1	CH991572	MONBRDRAFT_29043	125006	128865	None	5791	1782	59698	No_constitutive_exon_found_in_species
GGCATCCTGCATGGTTTGCCAGATAGCTGATAAAGGTTGATGTGGGATAGAG	128357	128618	128307	128359	1	CH991572	MONBRDRAFT_29043	125006	128865	None	5791	1782	59698	No_constitutive_exon_found_in_species
ACTGCTGTGCTATAACTTATTACCGTCTGTGCTTGCTTGGGGTGAAGCAGAG	160034	160208	160258	160206	-1	CH991572	MONBRDRAFT_34161	159004	165251	None	5791	1782	59698	No_constitutive_exon_found_in_species
TGGCACCACCTAACTCTCCATCGGCTTGGGGATCAAACGGGGTGACACAGAG	166687	166798	166637	166689	1	CH991572	MONBRDRAFT_34162	165793	176385	None	5791	1782	59698	No_constitutive_exon_found_in_species
ATTTTGATTGTGTGCGTGTGTGTGTGTGTGTGTGTGTATGTGTGGGGTAGAT	174039	174153	173989	174041	1	CH991572	MONBRDRAFT_34162	165793	176385	None	5791	1782	59698	No_constitutive_exon_found_in_species
TGCCAGCCTTGGGTTTCAAATGCCTCACGCATTGGTGCCCATGGGTGCAGGT	202994	203046	202944	202996	1	CH991572	MONBRDRAFT_29053	201327	203630	None	5791	1782	59698	No_constitutive_exon_found_in_species
CGTCTCACCACCATCATCCCATTCGCGTGCTGATTCATGCTGAGGGGTAGAC	242764	242828	242878	242826	-1	CH991572	MONBRDRAFT_38767	242764	244347	None	5791	1782	59698	No_constitutive_exon_found_in_species
CTTTCTTTGGCATCACGAGCCTCACGGACGTTGGCGGGTGGGGATCGTAGGT	249320	249443	249270	249322	1	CH991572	MONBRDRAFT_34172	245020	249935	None	5791	1782	59698	No_constitutive_exon_found_in_species
GCCTGACTTGTGGTTTGCCGGCTTGGCTCACCGCTCGAATGTGTGGGCAGGA	249697	249935	249647	249699	1	CH991572	MONBRDRAFT_34172	245020	249935	None	5791	1782	59698	No_constitutive_exon_found_in_species
GCATGCCATTGACCTTACTGCACCATGTGAACGGTACGCCGGGCAAACAGGT	258315	258387	258265	258317	1	CH991572	MONBRDRAFT_29065	255614	266740	None	5791	1782	59698	No_constitutive_exon_found_in_species
GCTGTGCTGGTGTATCCGGGTGGGTTGTTCTGGTGGTGGCGGGGCCGTAGCA	260430	260801	260380	260432	1	CH991572	MONBRDRAFT_29065	255614	266740	None	5791	1782	59698	No_constitutive_exon_found_in_species
GCAACCACGTCATGCATCACATGTCTACGCTTGATCATTGGTATGGGTAGAT	276080	276296	276030	276082	1	CH991572	MONBRDRAFT_38771	275409	276296	None	5791	1782	59698	No_constitutive_exon_found_in_species
CGATCCTCACAACCGTGCGGCGAACTGGTCATTTTATTGGGGGGAATTAGCG	287971	288063	287921	287973	1	CH991572	MONBRDRAFT_29073	287578	290712	None	5791	1782	59698	No_constitutive_exon_found_in_species
GACAGCAAGTTGACTGACCTTTGCCCTCATGCATCAAGACAAGGGCACAGCC	316297	316423	316247	316299	1	CH991572	MONBRDRAFT_29079	315228	316423	None	5791	1782	59698	No_constitutive_exon_found_in_species
GGGAATGAAACGGCACGCTGGCTCTTCCTGATGTTGCATGGGTGGTATAGGA	337460	337740	337410	337462	1	CH991572	MONBRDRAFT_29084	333142	337740	None	5791	1782	59698	No_constitutive_exon_found_in_species
TGGCTTTCAGTAGCCTGCTTGATAACAAACTGACTGTTGCGGGATGGCAGAT	344063	344326	344013	344065	1	CH991572	MONBRDRAFT_34184	341788	346665	None	5791	1782	59698	No_constitutive_exon_found_in_species
TCATGACGCAATCGCATGCATCCCCCTTGTTCTGTGGGATGGCGTGATAGCT	371166	371327	371377	371325	-1	CH991572	MONBRDRAFT_11724	369106	373073	MbTK3	5791	1782	59698	No_constitutive_exon_found_in_species
GAGGAAGCGTGGTTACGACGACGATTGCAAAGCTGGCTCGTTGGGAACAGAT	378180	378293	378343	378291	-1	CH991572	MONBRDRAFT_34188	376095	381102	None	5791	1782	59698	No_constitutive_exon_found_in_species
TGCTCATGCGTACGGTTTCAATGTGGGGGTCGCTGTGCTTGTTGGGATAGGC	464414	464433	464364	464416	1	CH991572	MONBRDRAFT_34202	464262	465750	None	5791	1782	59698	No_constitutive_exon_found_in_species
GTGGCATGTCGGTTGAATTGTAAATTTCGCCGCGGGGGGGGGGGTTATAGAT	476846	476978	477028	476976	-1	CH991572	MONBRDRAFT_29125	476846	479590	None	5791	1782	59698	No_constitutive_exon_found_in_species
TGTCTTGAAGACACCTAAGCTTTTTTTTTCACACTTCGCTGGGCCAACAGTC	489657	489763	489813	489761	-1	CH991572	MONBRDRAFT_11758	489020	491463	None	5791	1782	59698	No_constitutive_exon_found_in_species
GCTCTCAAGATGGCCCCACTCACTCGCAGCTCTTCTTGGCATGGGGCTAGGA	511797	511931	511747	511799	1	CH991572	MONBRDRAFT_29134	506427	514989	None	5791	1782	59698	No_constitutive_exon_found_in_species
TGGCCAGTGCACGTCTCATTTTTGTTCCGGCCTCTTCGCTGATGGGATAGCC	58634	58715	58765	58713	-1	CH991573	MONBRDRAFT_34214	54941	59469	None	5791	1782	59698	No_constitutive_exon_found_in_species
CGCGCTGGTGTGTGTGTGTGTGCGTGCATGTGTGTGTGGTGGGGGTGCAGTC	102301	102371	102251	102303	1	CH991573	MONBRDRAFT_34220	97005	103705	None	5791	1782	59698	No_constitutive_exon_found_in_species
ATCTGGGGTGACTCATTCGCTGGGTGGCTTTTTTGGGGGCGATCGGGTAGGC	143798	143894	143944	143892	-1	CH991573	MONBRDRAFT_29172	136051	146597	None	5791	1782	59698	No_constitutive_exon_found_in_species
CACATTTTTACACCCCTCGCTACCGGGCGGATGGGCGTTGGGGGTGATAGAC	142059	142166	142216	142164	-1	CH991573	MONBRDRAFT_29172	136051	146597	None	5791	1782	59698	No_constitutive_exon_found_in_species
TGCTCTCACGTATCATTGATGAATGTTGGAATCGGTGACGGTGGGGACAGGA	136051	136717	136767	136715	-1	CH991573	MONBRDRAFT_29172	136051	146597	None	5791	1782	59698	No_constitutive_exon_found_in_species
ATCATCCTCTTGACTCACATTTGCCGGTGTGTCTTTGGGTGGGCTGGCAGAT	160761	160909	160959	160907	-1	CH991573	MONBRDRAFT_29174	150818	165527	None	5791	1782	59698	No_constitutive_exon_found_in_species
ATCTGGGGTGACTCATTCGCTGGGTGGCTTTTTTGGGGGCGATCGGGTAGGC	183133	183229	183083	183135	1	CH991573	MONBRDRAFT_29178	180430	187084	None	5791	1782	59698	No_constitutive_exon_found_in_species
CACATTTTTACACCCCTCGCTACCGGGCGGATGGGCGTTGGGTGTGATAGAC	184860	184967	184810	184862	1	CH991573	MONBRDRAFT_29178	180430	187084	None	5791	1782	59698	No_constitutive_exon_found_in_species
CTGTCATGTCATGCTCATCCAAGCCGCACATACCTTGCTCCATGGGGTAGAA	223052	223111	223002	223054	1	CH991573	MONBRDRAFT_11821	221635	223591	None	5791	1782	59698	No_constitutive_exon_found_in_species
TTTGTCTACCATTTCACGCCGCACCTGAATCACGTTCGACGGGTGACCAGGT	232358	232457	232507	232455	-1	CH991573	MONBRDRAFT_29189	229642	233035	None	5791	1782	59698	No_constitutive_exon_found_in_species
CTGCAAGCGCTACTCTTGACTGTAATCTCTGCGGGGTCTTGGGTCGACAGCA	231472	231715	231765	231713	-1	CH991573	MONBRDRAFT_29189	229642	233035	None	5791	1782	59698	No_constitutive_exon_found_in_species
TGAAAGGAAAAATAGCTCCTGATATGCTGCGCTTGCACTGGGGCTGGTAGTT	240407	240481	240357	240409	1	CH991573	MONBRDRAFT_29192	238334	242010	None	5791	1782	59698	No_constitutive_exon_found_in_species
GCTTCTTCACTCGGACCTGCTTGTGCCCACCCCTCGCGGTGGGAACACAGCC	263597	263714	263547	263599	1	CH991573	MONBRDRAFT_34235	261778	264682	None	5791	1782	59698	No_constitutive_exon_found_in_species
CGGCCGTGTCAGCTCTCACCATCATGACGTGCATGGGGTTGGGGCGTTAGGC	291206	291293	291343	291291	-1	CH991573	MONBRDRAFT_29201	290838	294430	None	5791	1782	59698	No_constitutive_exon_found_in_species
TCTCAATCATTTTTTTAACTTCTTTGACACACACCGGATTTGGGGTATAGTT	298399	298592	298349	298401	1	CH991573	MONBRDRAFT_34237	294711	302459	None	5791	1782	59698	No_constitutive_exon_found_in_species
TCTTGAACTCATGGCTTTCTCTTGATTTTGGGCAATCAATGGGATGGCAGGC	298695	298731	298645	298697	1	CH991573	MONBRDRAFT_34237	294711	302459	None	5791	1782	59698	No_constitutive_exon_found_in_species
CGAGCCTATATGTTCCCTGGTGTGTGATGATCGTTTATTGTGGGGAGTAGGT	300658	300775	300608	300660	1	CH991573	MONBRDRAFT_34237	294711	302459	None	5791	1782	59698	No_constitutive_exon_found_in_species
TCGTGATGAGCGACGCGCAGCCTTCCCTCATTACACATCTGGGCGCACAGAC	317555	317659	317709	317657	-1	CH991573	MONBRDRAFT_29207	315802	318684	None	5791	1782	59698	No_constitutive_exon_found_in_species
ACGCGTGCCTCGCGCTCACAGCATGGCCAATCTCGCTGCGCGGGGGTTAGCT	335038	335128	335178	335126	-1	CH991573	MONBRDRAFT_34241	333312	335475	None	5791	1782	59698	No_constitutive_exon_found_in_species
TGAAGATGATGCTGACGATAATGTTCTGACCACGGGGTTGATGGGTGCAGGT	374683	374876	374926	374874	-1	CH991573	MONBRDRAFT_34246	374147	377174	None	5791	1782	59698	No_constitutive_exon_found_in_species
GTCCGCATGCCGTCAATGACATCCTCTCTCCTCCTTGACTGGGTGGACAGAT	400574	400643	400693	400641	-1	CH991573	MONBRDRAFT_34252	395441	402448	None	5791	1782	59698	No_constitutive_exon_found_in_species
TTGTTGTTGTTGTTGTTTCTGCCCCTACTGGTTGTCTGGCTGGGGTACAGGA	413583	413874	413533	413585	1	CH991573	MONBRDRAFT_11861	407965	416852	None	5791	1782	59698	No_constitutive_exon_found_in_species
TGTCCACAGCTTGCAGCTTGACGGAAATCTTCTGACGGCCAAGGGCCTAGAT	417842	418053	417792	417844	1	CH991573	MONBRDRAFT_29233	417409	419511	None	5791	1782	59698	No_constitutive_exon_found_in_species
GTTCGTCATTGGGAGTTGATGTAAAATCCGTGCAATGTGGGCTGGAATAGGC	461165	461226	461276	461224	-1	CH991573	MONBRDRAFT_34257	457020	464914	None	5791	1782	59698	No_constitutive_exon_found_in_species
AAGCGACTCTTATCTTTGCCACTATATGCCTGCCGGTGTGGGGGTGACAGGA	489555	489624	489505	489557	1	CH991573	MONBRDRAFT_34260	487826	491590	None	5791	1782	59698	No_constitutive_exon_found_in_species
GGTGGCGCGGAAGGAACACAATCCGCATCTGTTGATGCCTTGGGTGATAGTT	490206	490439	490156	490208	1	CH991573	MONBRDRAFT_34260	487826	491590	None	5791	1782	59698	No_constitutive_exon_found_in_species
CATTTGTTTTGTTTTGTTTTGTTTTTCATTCGGTGGGGGGTGAATGGTAGCT	512555	512631	512505	512557	1	CH991573	MONBRDRAFT_29248	505905	513388	None	5791	1782	59698	No_constitutive_exon_found_in_species
AATCTCAACCTTTAATTTTTTTTTTATTTTTTTTTCTGTGTGATGGGCAGGA	11887	11959	12009	11957	-1	CH991574	MONBRDRAFT_29252	11409	13240	None	5791	1782	59698	No_constitutive_exon_found_in_species
TGATTGTGTGATGTCAAGCATCTCATTGGTCGTTTTGCTGTGGAGGGTAGCA	11559	11631	11681	11629	-1	CH991574	MONBRDRAFT_29252	11409	13240	None	5791	1782	59698	No_constitutive_exon_found_in_species
CACTGATATGAATGATAGCCAAATCTCATTCCATTGCCTCTGCGGGGCAGTA	14880	15048	15098	15046	-1	CH991574	MONBRDRAFT_11879	14880	15829	None	5791	1782	59698	No_constitutive_exon_found_in_species
CCAATGAAGCTGCAGTTTTGCGTGCCGACTTGACTCAACGGGGCGCGCAGAT	53060	53159	53209	53157	-1	CH991574	MONBRDRAFT_29264	53060	56221	None	5791	1782	59698	No_constitutive_exon_found_in_species
AAGTTCGATGATGCTTATGCACCCGCTCGCCCGGTCCTCTCCAGGGACAGCG	67644	67756	67594	67646	1	CH991574	MONBRDRAFT_34269	66103	69544	None	5791	1782	59698	No_constitutive_exon_found_in_species
ATTTGGAACTCGGGTTCTCAACCAAACTTGGCTTCTTCTTGGGATTATAGCT	85193	85655	85705	85653	-1	CH991574	MONBRDRAFT_29272	84145	87144	None	5791	1782	59698	No_constitutive_exon_found_in_species
TCATGATACGCCCCCACTGACACGGGATGTGATGGTCCATGGGTCGACAGCC	109168	109363	109413	109361	-1	CH991574	MONBRDRAFT_34273	102370	111717	None	5791	1782	59698	No_constitutive_exon_found_in_species
GAATTGGTGCTGACCACGACGGCCTCTGCTTTGGTGCTTTGGGGAAGCAGAA	121344	121665	121294	121346	1	CH991574	MONBRDRAFT_29277	113184	122451	None	5791	1782	59698	No_constitutive_exon_found_in_species
TCCGGGCGATCTGGCGATCTTCTTACTCGTTGGCTTTTGCGTGGGTGCAGGA	146362	146422	146312	146364	1	CH991574	MONBRDRAFT_29283	144236	146817	None	5791	1782	59698	No_constitutive_exon_found_in_species
GGGCAAGTTTCTCACCTGTGTCTGTGGTGTTGTGATGGCGGGGGGAGCAGGC	159424	159576	159374	159426	1	CH991574	MONBRDRAFT_29289	159310	161158	None	5791	1782	59698	No_constitutive_exon_found_in_species
ACGCTCTCACCACCTCCGGACATGGCATTGATCTTGGCATGGGGGCACAGAT	179340	179405	179290	179342	1	CH991574	MONBRDRAFT_29293	174787	179890	None	5791	1782	59698	No_constitutive_exon_found_in_species
TATGGGCTGCGAGTTGTGCCCTCGCCAGCATCGGTCGCGTGGGTGGACAGGT	184819	185152	184769	184821	1	CH991574	MONBRDRAFT_29295	183455	186413	None	5791	1782	59698	No_constitutive_exon_found_in_species
TCATTCTGGTGTTGTCCCACGTCCCTACATCACCCATATCAAATGGGCAGGC	219338	219394	219444	219392	-1	CH991574	MONBRDRAFT_29305	219069	219942	None	5791	1782	59698	No_constitutive_exon_found_in_species
TCTCACCCCTTGCATCATGACTTGTCATGCACGTTGCCGATGGGGCACAGGC	225081	225270	225031	225083	1	CH991574	MONBRDRAFT_29308	223768	229197	None	5791	1782	59698	No_constitutive_exon_found_in_species
AGCTCAAGCTCAATTTGACTCACCAACTGGTCTTTCATCTCGGGACAAAGGA	247337	247423	247473	247421	-1	CH991574	MONBRDRAFT_29311	244944	247901	None	5791	1782	59698	No_constitutive_exon_found_in_species
CCTTGCAACCTGCTCTTGCGCTTTCTCATGCCGGAGATTCGCGGGTATAGGT	283545	283656	283706	283654	-1	CH991574	MONBRDRAFT_29319	282688	283995	None	5791	1782	59698	No_constitutive_exon_found_in_species
GCGGGCAGGCTGATGCTGACTTGTGGTGTTTGCGCTCGACGTGGGCACAGAT	294663	294733	294613	294665	1	CH991574	MONBRDRAFT_34290	290542	295449	None	5791	1782	59698	No_constitutive_exon_found_in_species
TGCGCGCCCTAATGAGCCACTCCTTGCTTCCCTCCATTTGGGCAAAACAGCG	307906	308660	308710	308658	-1	CH991574	MONBRDRAFT_38881	307697	309546	None	5791	1782	59698	No_constitutive_exon_found_in_species
TGACGGCAGACACGGTTGCACTCACGCCATGGCTGATGCTGGGAACGTAGAC	328298	328445	328495	328443	-1	CH991574	MONBRDRAFT_11954	327914	329548	None	5791	1782	59698	No_constitutive_exon_found_in_species
GCGCGCTTGTTGAATTTCAACTCCTCACATGTATTTTCCCATGGGGTTAGCA	337507	337614	337457	337509	1	CH991574	MONBRDRAFT_34296	330392	338865	None	5791	1782	59698	No_constitutive_exon_found_in_species
CGGCTGACCCATGGTATGTGTTCTTGTGGTCTTGGCAACTGGGCGGGTAGAT	341135	341294	341344	341292	-1	CH991574	MONBRDRAFT_38886	339272	341629	None	5791	1782	59698	No_constitutive_exon_found_in_species
AGCTTAAATGGCATACGCCAGTCACTCAAGCAGTGGATGGGGTATGGTAGGT	399029	399111	399161	399109	-1	CH991574	MONBRDRAFT_34306	384274	401715	None	5791	1782	59698	No_constitutive_exon_found_in_species
TGTACTCATTTGACCGCCGGTGCTCGTGACGTGTCTTTCAAATCGGGTAGCT	396184	396242	396292	396240	-1	CH991574	MONBRDRAFT_34306	384274	401715	None	5791	1782	59698	No_constitutive_exon_found_in_species
TCGTGGCGAATGCCAAGCCTGCGCTGTCGATCACTACCTGCAATGGGCAGGC	391907	391975	392025	391973	-1	CH991574	MONBRDRAFT_34306	384274	401715	None	5791	1782	59698	No_constitutive_exon_found_in_species
TGCGTGTCAAAGGCCCGTCTCACAATTCCAATGGGAGGGAATGAAATTAGGT	388924	389092	389142	389090	-1	CH991574	MONBRDRAFT_34306	384274	401715	None	5791	1782	59698	No_constitutive_exon_found_in_species
GTTTTTCAAATCAAATTGCCTCGCTTGTATGCACATGCCGGGTGTGATAGGT	413189	413320	413139	413191	1	CH991574	MONBRDRAFT_34307	411995	414277	None	5791	1782	59698	No_constitutive_exon_found_in_species
AAGGGTCGGGTCACAAGGGGTTAATGATGTGTGATCTTGGGATGCGGTAGGG	432295	432387	432437	432385	-1	CH991574	MONBRDRAFT_34309	430879	438233	None	5791	1782	59698	No_constitutive_exon_found_in_species
CAATCACCGAGTGCACTGTGCTTGCTCTCACGCGCGGCCCACGGGTGTAGAT	74057	74285	74335	74283	-1	CH991575	MONBRDRAFT_34318	73492	75776	None	5791	1782	59698	No_constitutive_exon_found_in_species
GGCAGCGAAGTGAGCAAGGCATGCTACTGTTGTATTTGCGCGGGGGTCAGGT	95842	95944	95792	95844	1	CH991575	MONBRDRAFT_34320	93474	97523	None	5791	1782	59698	No_constitutive_exon_found_in_species
GAGGCATCGGCTGAGGTCAGCGTGAGGTCAAACTCCGGCTCGGGGGCCAGGA	112608	113257	113307	113255	-1	CH991575	MONBRDRAFT_38914	112608	115142	None	5791	1782	59698	No_constitutive_exon_found_in_species
TGGCGACTTGGCTCACTTGCTGTGATTACAACGTCGGTGGGCGAGCACAGGA	124363	124470	124313	124365	1	CH991575	MONBRDRAFT_29391	122479	125105	None	5791	1782	59698	No_constitutive_exon_found_in_species
GCCATGTTCCTGGTCGAGGGCCGCAGCTCATCCCTGGGTGAACATGACAGCT	148408	148499	148549	148497	-1	CH991575	MONBRDRAFT_34327	146215	151464	None	5791	1782	59698	No_constitutive_exon_found_in_species
AACATTTTTCGCTGACCGAGGGGTTTTTGTTTCTTTTCTTGGGACATCAGCC	148259	148322	148372	148320	-1	CH991575	MONBRDRAFT_34327	146215	151464	None	5791	1782	59698	No_constitutive_exon_found_in_species
ATCGGATGGTGCTGAGTTGACGAGTGCGTGACGACATGCGGGGGTTGTAGGC	146881	147036	147086	147034	-1	CH991575	MONBRDRAFT_34327	146215	151464	None	5791	1782	59698	No_constitutive_exon_found_in_species
TCTGTATTCTCGCCTCACGCACTTGCCTTTGCCCGCGTGCGTGGGTGTAGGC	156054	156084	156134	156082	-1	CH991575	MONBRDRAFT_29399	155364	160840	None	5791	1782	59698	No_constitutive_exon_found_in_species
TGCTGATACAACCCTTCTCTCCCTGCCTCCTTGGCTCTGGACGCGGGCAGGA	155364	155481	155531	155479	-1	CH991575	MONBRDRAFT_29399	155364	160840	None	5791	1782	59698	No_constitutive_exon_found_in_species
CCCCCCCCCACACCCCCCTTAACCCTGGGCCTATTTCTTGCGGCGGGTAGAA	164327	164417	164277	164329	1	CH991575	MONBRDRAFT_29400	161683	164963	None	5791	1782	59698	No_constitutive_exon_found_in_species
GCTCGCTCCAATCTGACCCATGGATTCGGCTTCTCCTCGTGTGTGGGCAGCT	256377	256467	256327	256379	1	CH991575	MONBRDRAFT_34337	253458	257766	None	5791	1782	59698	No_constitutive_exon_found_in_species
ATGTCTCACCAAACCTTGTTTCTGTGTGATGCAACGCGGGTGTGGGATAGTG	269706	269934	269656	269708	1	CH991575	MONBRDRAFT_34340	268211	269934	None	5791	1782	59698	No_constitutive_exon_found_in_species
CTCACCCCTCTGATGTCTTTGTTTGCTCCACCGTGTTGGGAACAAAACAGCA	297694	297887	297937	297885	-1	CH991575	MONBRDRAFT_29428	294735	300055	None	5791	1782	59698	No_constitutive_exon_found_in_species
CCGCTGGCGCACCCCGGTCATGCTGTGCTTGCGGTGGTGGGGTGGCACAGTC	301642	301791	301592	301644	1	CH991575	MONBRDRAFT_29429	300326	306027	None	5791	1782	59698	No_constitutive_exon_found_in_species
AATGACGTAATCTTCTTGCCCCATACTCATTCTATGCATGAGCCGGGCAGGT	307959	308066	307909	307961	1	CH991575	MONBRDRAFT_29430	307462	309676	None	5791	1782	59698	No_constitutive_exon_found_in_species
ACCTGGCTCTCACATCCGGTGCTTTTGTGGCTGTATGGGCTGAGGCGCAGCA	312258	312334	312384	312332	-1	CH991575	MONBRDRAFT_34344	309997	313180	None	5791	1782	59698	No_constitutive_exon_found_in_species
TGCTCCTCAAGCCACTCACTTGACAATGGATGATATTGGGATTGGGACAGAT	370363	370488	370313	370365	1	CH991575	MONBRDRAFT_34354	369544	371596	None	5791	1782	59698	No_constitutive_exon_found_in_species
GATGCTCGTGTTGCTTTGATGTTCAACGTGTGACACTCGCGCGGGTGCAGGT	77655	77730	77780	77728	-1	CH991576	MONBRDRAFT_29468	76765	82494	None	5791	1782	59698	No_constitutive_exon_found_in_species
GTTCAATGCGGGCGTCAGACTCTCACCTGCGTTTGCGTGGGGTTGAACAGTT	98869	98975	98819	98871	1	CH991576	MONBRDRAFT_29471	96015	100067	None	5791	1782	59698	No_constitutive_exon_found_in_species
GGGCAGCTGGCCGCAAGTGTGGTGGATCGGATCGGGTGGTGCGGGCGTAGAT	105058	105569	105619	105567	-1	CH991576	MONBRDRAFT_29475	105058	107265	None	5791	1782	59698	No_constitutive_exon_found_in_species
ACACTTTTTTTTTTCTTTTTTTTTTTTTTTTGCCTTCGCGTGGCGGGTAGGC	112479	112538	112588	112536	-1	CH991576	MONBRDRAFT_29478	111522	116065	None	5791	1782	59698	No_constitutive_exon_found_in_species
CCCACGTCATCGTGCTCATGCTGTCATGCTTTCTTTTCACGGGTGCACAGGT	165652	165769	165819	165767	-1	CH991576	MONBRDRAFT_34375	163720	166954	None	5791	1782	59698	No_constitutive_exon_found_in_species
ACCGCGGTTACTTCTCTTGCTCGGATTGCGGGGAACGGGGGTGATGACAGCT	186304	186324	186374	186322	-1	CH991576	MONBRDRAFT_29500	185277	187020	None	5791	1782	59698	No_constitutive_exon_found_in_species
GCATCCAACCTCTCACGCACGATGTGGCCTGGTCTTCCCCTTGGGAGTAGCT	186147	186207	186257	186205	-1	CH991576	MONBRDRAFT_29500	185277	187020	None	5791	1782	59698	No_constitutive_exon_found_in_species
CACAAACTCGTCTGTTTTTTTTACCTCCTGTCTTGGGGGCGAGGATATAGTC	206787	206913	206963	206911	-1	CH991576	MONBRDRAFT_29504	202676	207937	None	5791	1782	59698	No_constitutive_exon_found_in_species
TGTTTTGTTCCGTCTTGGGCCGTTGGGGCTTGGTCGCGGGGGCCTGGGAGCG	202676	202758	202808	202756	-1	CH991576	MONBRDRAFT_29504	202676	207937	None	5791	1782	59698	No_constitutive_exon_found_in_species
TTGGTCCTGCTTCGTGCTGACACCTACGTGATGTGCGGGACCGAGGGCAGTT	209517	209616	209666	209614	-1	CH991576	MONBRDRAFT_34381	208468	209900	None	5791	1782	59698	No_constitutive_exon_found_in_species
CCTGTTGTGTGAGCCTGACTTCTCTTGCTGTGATGGGACGGGGTGATTAGAC	230252	230504	230202	230254	1	CH991576	MONBRDRAFT_38974	227912	230504	None	5791	1782	59698	No_constitutive_exon_found_in_species
CCCCTCTTCGCGCCTTGCCATGGTCAACTCATGCACCATTGGGGCTACAGCT	259819	260011	260061	260009	-1	CH991576	MONBRDRAFT_29521	256849	263148	None	5791	1782	59698	No_constitutive_exon_found_in_species
CATATGCGGCGCGTGCAGCAGGGTTGAGCAAAATGGCATGGGCGCGGTAGAG	346260	346367	346210	346262	1	CH991576	MONBRDRAFT_34393	337421	348180	None	5791	1782	59698	No_constitutive_exon_found_in_species
TCTTGGAACTTTTCTTTCTTCTTTCGCGTTCTTACGCGGGTGGATGACAGCT	355333	355654	355283	355335	1	CH991576	MONBRDRAFT_34394	350289	356573	None	5791	1782	59698	No_constitutive_exon_found_in_species
GATACTGCTGTCTCATTGCGCTTTCACATCGCATGGACCTATGGGCACAGCT	400372	402081	400322	400374	1	CH991576	MONBRDRAFT_12171	395546	402081	None	5791	1782	59698	No_constitutive_exon_found_in_species
TGACTGACTGATTACGACTTCGCTTGGCTACGTCGTTGGTGTGGGGACAGGA	421384	421567	421617	421565	-1	CH991576	MONBRDRAFT_34400	420941	421990	None	5791	1782	59698	No_constitutive_exon_found_in_species
TGGGCCGCCTGCTCAGGTACGCCACCCTCTCCCATGTCTGGGTGGAAAAGTC	426588	427051	426538	426590	1	CH991576	MONBRDRAFT_12175	423474	432234	None	5791	1782	59698	No_constitutive_exon_found_in_species
GTGACGCCCTCTCACTTGCGTCCCCCTTGCCGCCTGACGGGATGGTGTAGGC	88377	88517	88327	88379	1	CH991577	MONBRDRAFT_29576	88047	89753	None	5791	1782	59698	No_constitutive_exon_found_in_species
CTCACCCCGCCCCGCTGCTGTCTTTGCTTGCAATTTGGGTGGTTGAGCAGGT	225488	225794	225438	225490	1	CH991577	MONBRDRAFT_34414	222656	225794	None	5791	1782	59698	No_constitutive_exon_found_in_species
TTTTACAATCACACTCGGCTCATTTCACGCTGTTGTATGGGGACACATAGAC	264002	264129	263952	264004	1	CH991577	MONBRDRAFT_34416	252095	266852	ATM	5791	1782	59698	No_constitutive_exon_found_in_species
TCTCACACTTGACCGTCGCTCCCAAAACACGTGTGACGGCGTGGGCACAGGA	266374	266461	266324	266376	1	CH991577	MONBRDRAFT_34416	252095	266852	ATM	5791	1782	59698	No_constitutive_exon_found_in_species
TCCCTTCCCTCCCTCCTCATATCGACGTGTTTTGCTGTGGTTGAGGGCAGGC	293899	294061	294111	294059	-1	CH991577	MONBRDRAFT_29613	293899	296971	None	5791	1782	59698	No_constitutive_exon_found_in_species
AGAGCACTTGCTCACTCAGTCTTGTTTTTGTCGGCACATTGGGCACACAGGG	314709	314823	314873	314821	-1	CH991577	MONBRDRAFT_39011	312593	322760	None	5791	1782	59698	No_constitutive_exon_found_in_species
CCACTCGGGCTGCGGGAGATGAGGTATGGTTTGGTGGTGCGTGGGGCTAGAT	350544	350612	350662	350610	-1	CH991577	MONBRDRAFT_29624	349794	352732	None	5791	1782	59698	No_constitutive_exon_found_in_species
TGCTCATGACCTGTGTGCCGGGCCTGACACTTGTTTGTTGTGGGCGACAGAT	350135	350199	350249	350197	-1	CH991577	MONBRDRAFT_29624	349794	352732	None	5791	1782	59698	No_constitutive_exon_found_in_species
CACTCATGCATCAATTTTTTCCCATGAAATGACATGAACCCGGTGGGCAGGA	368900	369268	368850	368902	1	CH991577	MONBRDRAFT_34423	367913	377200	None	5791	1782	59698	No_constitutive_exon_found_in_species
GCATCGAGTCAACTATGTCCCACCAGCTTGTCTTAACCTGGGTTGGGCAGGG	4552	5174	5224	5172	-1	CH991578	MONBRDRAFT_29631	4552	6331	None	5791	1782	59698	No_constitutive_exon_found_in_species
TCATTGTTGTGCCGTTGTGCTTGTCTGGGTGTGCGGGGGCGGGCTGACAGAA	47679	47860	47910	47858	-1	CH991578	MONBRDRAFT_34427	39414	48711	None	5791	1782	59698	No_constitutive_exon_found_in_species
CTCGGGCGTTGCGGTACTGTAGTGTTCATGAGGCATGGCTGGGGCGGTAGAC	47228	47314	47364	47312	-1	CH991578	MONBRDRAFT_34427	39414	48711	None	5791	1782	59698	No_constitutive_exon_found_in_species
CACCACGACCACCCCGCCACTTTGACGGACCTACGGACGTGGGCGTGCAGCG	55614	56135	56185	56133	-1	CH991578	MONBRDRAFT_29646	54892	56494	None	5791	1782	59698	No_constitutive_exon_found_in_species
TCGCCTGCTCCTCATTCTTCGCCAGCAAAATCTTTGGGGCATCAAGTAAGCT	70022	70068	69972	70024	1	CH991578	MONBRDRAFT_12266	69114	83591	None	5791	1782	59698	No_constitutive_exon_found_in_species
CCGTCGAGTCTTGGGCATGCTTTTCATTGTTCATTCTTCACGGGACGCAGAT	104856	105000	105050	104998	-1	CH991578	MONBRDRAFT_34433	104016	105636	None	5791	1782	59698	No_constitutive_exon_found_in_species
ACTCCTCTTGAATCGGTTTGTGCCTCATCCCATGTGAATCGTGGGTGCAGGC	118411	118465	118515	118463	-1	CH991578	MONBRDRAFT_29660	114285	119419	None	5791	1782	59698	No_constitutive_exon_found_in_species
TCGCTGAAGGATGATCTCACAGACAGGACGGGTTGGGCCGTGGCGGGCAGGT	116399	116528	116578	116526	-1	CH991578	MONBRDRAFT_29660	114285	119419	None	5791	1782	59698	No_constitutive_exon_found_in_species
CGCTCAGTCCCCCCCCCCCCCCCCTCTTTTCCTCTGGGCTAAATAAACAGGT	126124	126254	126074	126126	1	CH991578	MONBRDRAFT_34436	125376	128833	None	5791	1782	59698	No_constitutive_exon_found_in_species
CAGGCCATGCGCCAACTCATCTTGGGGCTCGCATCTTTACCACGGGATAGGT	128342	128463	128292	128344	1	CH991578	MONBRDRAFT_34436	125376	128833	None	5791	1782	59698	No_constitutive_exon_found_in_species
TTGTCAAACCTGAAGCATGCACCAACAGTTGGTTTGTCTGGGCAAACTAGGT	146597	146849	146547	146599	1	CH991578	MONBRDRAFT_34438	145321	147209	None	5791	1782	59698	No_constitutive_exon_found_in_species
ACCCTGAGACCCGCGCTCACCTGGCTGTTTGGCTCTTGGTGGGCATGCAGAG	163401	163480	163530	163478	-1	CH991578	MONBRDRAFT_34440	161807	164239	None	5791	1782	59698	No_constitutive_exon_found_in_species
ACGTATCACTGTTGTGGGTTTGCCGCGTGGCTTTGAATGGGGCATGGTAGAT	186058	186148	186008	186060	1	CH991578	MONBRDRAFT_29680	185283	187898	None	5791	1782	59698	No_constitutive_exon_found_in_species
GTGGCACTTATTGTATTGATGACGTGCTCTCAAAAATTTTGGGAATGCAGAG	229567	229677	229517	229569	1	CH991578	MONBRDRAFT_34450	226795	232737	None	5791	1782	59698	No_constitutive_exon_found_in_species
CTCGAGCTCATGTCACCTTGCAACCAATGCCTGTTCTTGGGACACAACAGCG	272379	272697	272747	272695	-1	CH991578	MONBRDRAFT_34453	272379	273521	None	5791	1782	59698	No_constitutive_exon_found_in_species
CACACTGAAACTCACCCATCTGCGGCTGGGGTCTGGTTGGGTGAATGTAGCT	282140	282170	282090	282142	1	CH991578	MONBRDRAFT_39045	281259	282918	None	5791	1782	59698	No_constitutive_exon_found_in_species
CCAACACATACGCACGCATACCATTGCAAACGTGGTGGGCGGGACTGTAGGT	311263	311341	311213	311265	1	CH991578	MONBRDRAFT_34459	310923	312121	None	5791	1782	59698	No_constitutive_exon_found_in_species
AGGAGAAATGTTGTAACATTGACTCCCCTACCAAACGGGCGGGGGTAGAGGG	324406	324437	324487	324435	-1	CH991578	MONBRDRAFT_29708	324300	325088	None	5791	1782	59698	No_constitutive_exon_found_in_species
TCGGTTTCGTTGGGAATGGAGCTCACATGATTCTCCGTGCATGCGGGTAGCA	327847	328408	328458	328406	-1	CH991578	MONBRDRAFT_12315	327847	328610	None	5791	1782	59698	No_constitutive_exon_found_in_species
GGCACTGCCGTTTGTGTCACCGTCACCATCATGTGCGGGAGGGGCGATAGGG	401276	401351	401226	401278	1	CH991578	MONBRDRAFT_29719	383474	404654	None	5791	1782	59698	No_constitutive_exon_found_in_species
CCTGGCACAACTCATCTTTGGCATGCATGGGTGATTGCATGGGTGATTAGCC	32956	33079	33129	33077	-1	CH991579	MONBRDRAFT_34469	31340	36686	None	5791	1782	59698	No_constitutive_exon_found_in_species
AAGCCTTGAGCGCCTCATCTTACCAATCGTTTCGTTCCGGGCTGGGGCAGGT	31714	31851	31901	31849	-1	CH991579	MONBRDRAFT_34469	31340	36686	None	5791	1782	59698	No_constitutive_exon_found_in_species
TCACAGCAGGCTTGGTGGCGCTGGCCCTGGTCTTGATGATGGGATCACAGCT	58056	58167	58217	58165	-1	CH991579	MONBRDRAFT_29733	55623	61702	None	5791	1782	59698	No_constitutive_exon_found_in_species
TAGCCTGGGCTCATTTGCTTTGATGACGGGATGTGGCACCACATGGGCAGCG	91835	92258	92308	92256	-1	CH991579	MONBRDRAFT_12348	91835	93161	None	5791	1782	59698	No_constitutive_exon_found_in_species
CAAATCTTTGATATGCCTGACTGGATGCCTGATGTTGCGGGGTACAACAGAT	98183	98265	98133	98185	1	CH991579	MONBRDRAFT_29746	97198	98557	None	5791	1782	59698	No_constitutive_exon_found_in_species
CCCCGTTCGCGCGCTCGCGTACCTAAAGCCATGTCTGCGGGAGTGCGCAGGT	102217	102371	102167	102219	1	CH991579	MONBRDRAFT_34478	101246	103197	None	5791	1782	59698	No_constitutive_exon_found_in_species
ACTTCACCTGCGTTTTTCCACCGTTCGCCGCGATGAATCTGGGCGGTCAGCC	117407	117663	117713	117661	-1	CH991579	MONBRDRAFT_34480	114739	118512	None	5791	1782	59698	No_constitutive_exon_found_in_species
TCAAATTCACTTCTTTGTTGCGCTGGCGCGCTTCGCTGTGGGGACCATAGCA	161228	161316	161178	161230	1	CH991579	MONBRDRAFT_34486	158223	161587	None	5791	1782	59698	No_constitutive_exon_found_in_species
CCTGTCCCTTGACAATCCGCCATCCCTTGCTCTCGTCGCTGGGCTGGCAGGA	164047	164101	164151	164099	-1	CH991579	MONBRDRAFT_29760	163603	165642	None	5791	1782	59698	No_constitutive_exon_found_in_species
GGTGACCCGGTTCTGACCTGACATGAAACCATGTCTTGTTTGGGCGACAGAT	206918	206982	206868	206920	1	CH991579	MONBRDRAFT_39076	189902	219695	None	5791	1782	59698	No_constitutive_exon_found_in_species
ACTCATGGAGGTCCGATCCGCATTGATTTGATGGATGAAATATGGGGTAGAG	237416	237506	237366	237418	1	CH991579	MONBRDRAFT_29769	234836	238020	None	5791	1782	59698	No_constitutive_exon_found_in_species
TGCACTGCTTGTTTGCGCGTTGTTGGCTTTGGTGGGTGGTGTGGGAGCAGCC	273858	274006	273808	273860	1	CH991579	MONBRDRAFT_29777	273460	281228	None	5791	1782	59698	No_constitutive_exon_found_in_species
GTTGCTCCAAGCCATATTCATCTCGACCGTGGTTCCTCGTGGGGTCATAGGA	276375	276435	276325	276377	1	CH991579	MONBRDRAFT_29777	273460	281228	None	5791	1782	59698	No_constitutive_exon_found_in_species
CAAATCTGATGCAGAAGAAACTCAAGTCTGGCTGTTGTGTGGGGCTGCAGGA	278675	278885	278625	278677	1	CH991579	MONBRDRAFT_29777	273460	281228	None	5791	1782	59698	No_constitutive_exon_found_in_species
GCCGGTGCTCATGCACGCATGCCTCACCCTTTCCGACATGAATGGGACAGGT	322803	322859	322909	322857	-1	CH991579	MONBRDRAFT_29787	321366	323174	None	5791	1782	59698	No_constitutive_exon_found_in_species
GCATTTGTTCAAACTGTGCGCATCATGGGCTGGTGTGCTGGGATACACAGCT	332069	332144	332194	332142	-1	CH991579	MONBRDRAFT_29790	329501	332787	None	5791	1782	59698	No_constitutive_exon_found_in_species
CCTATTGACACGATTGTACTGCGCCTTACTCTCAGTCGCGCGGGGCGTAGAT	356646	356735	356596	356648	1	CH991579	MONBRDRAFT_34506	351061	357389	None	5791	1782	59698	No_constitutive_exon_found_in_species
CTGCCCTTCTGCTCTCTAATGTGCTACTGTCTTTGCTCCTTGGGAAACAGGG	359068	359139	359189	359137	-1	CH991579	MONBRDRAFT_29797	357824	359533	None	5791	1782	59698	No_constitutive_exon_found_in_species
GGCCGCAGCTTTCCCATCTCACATTGGTCCACGCACTTGGGACACAACAGCC	361688	361803	361853	361801	-1	CH991579	MONBRDRAFT_39095	361426	362645	None	5791	1782	59698	No_constitutive_exon_found_in_species
GGTTTGGGTCTAACCCTCAATTTTTTCGATGCTTTTAATACGTGGGATAGCT	42263	42332	42213	42265	1	CH991582	MONBRDRAFT_29957	37350	42505	None	5791	1782	59698	No_constitutive_exon_found_in_species
ATCTCTATCGAGGGGTTTGCGTCGTTATTCATGGCATGTGTGTGGGGTAGTG	58615	58719	58769	58717	-1	CH991582	MONBRDRAFT_39161	57094	58884	None	5791	1782	59698	No_constitutive_exon_found_in_species
ACGTTTGGTGAACGTTGCGCAGTCGCTTACAAATTCACGTGTGGGACCAGAC	112784	112857	112907	112855	-1	CH991582	MONBRDRAFT_34574	112404	113664	None	5791	1782	59698	No_constitutive_exon_found_in_species
AGTAGCTTGCTGACTGGTGCTCATGTGCATTGATGCGGTGGGGCTGATAGAC	135187	135326	135376	135324	-1	CH991582	MONBRDRAFT_34577	126500	137446	None	5791	1782	59698	No_constitutive_exon_found_in_species
ATCGCATCGGATTGCGCCTGCTCACTGCTCGATTGGCATCGGGGCGATAGTC	140444	140842	140394	140446	1	CH991582	MONBRDRAFT_34578	137927	140842	None	5791	1782	59698	No_constitutive_exon_found_in_species
TGCCTGAATTTCTTCAGATGGTAATTTTTTTCTCAACACAATGCGGGTAGAT	143141	143203	143091	143143	1	CH991582	MONBRDRAFT_39170	142666	145647	None	5791	1782	59698	No_constitutive_exon_found_in_species
TCAAGAGCCCCTTTGCTCGACTTCAATTTCACAACACGCTTGGGTGGTAGTC	155574	155680	155730	155678	-1	CH991582	MONBRDRAFT_29976	155339	162218	None	5791	1782	59698	No_constitutive_exon_found_in_species
TGGCGTGCAGGACACTCATGAATAGCAAGGGGCTGCTCATTGGGACGTAGGT	175267	175371	175217	175269	1	CH991582	MONBRDRAFT_29980	174510	175562	None	5791	1782	59698	No_constitutive_exon_found_in_species
ATCACGTCGCGCGATGCCACGCTGTAGCATTCGGTTTGTCGGGGATGCAGAT	180067	180243	180017	180069	1	CH991582	MONBRDRAFT_39173	179128	181381	None	5791	1782	59698	No_constitutive_exon_found_in_species
TTGTCTCTCGCTGACCGCAGGCGTGTCTGATGTGCGATCGATGGGGATAGGA	184869	185014	185064	185012	-1	CH991582	MONBRDRAFT_34585	183328	185277	None	5791	1782	59698	No_constitutive_exon_found_in_species
CTTTTTGGCGCTTCCACGAATCGTCTGATTTGAACCTACTGGGTGGCTAGGT	204757	205129	205179	205127	-1	CH991582	MONBRDRAFT_29987	204332	207682	None	5791	1782	59698	No_constitutive_exon_found_in_species
ATGGCGCGTGCTTTTTAAACCTCTGGTAAACACGACATGCATGGGTGCAGCC	216451	217167	217217	217165	-1	CH991582	MONBRDRAFT_29990	214028	218515	None	5791	1782	59698	No_constitutive_exon_found_in_species
TCACGTGGGCTTGGTGTTTTTTTTTTTTTTGTTTTTTTTTCGGGGAACAGGC	233639	233761	233811	233759	-1	CH991582	MONBRDRAFT_29993	231844	234009	None	5791	1782	59698	No_constitutive_exon_found_in_species
CACGGCTGACCAGGTCGGCTTCTGGCCTCGTTGCCTTGCTTGCGGGACAGGG	234723	234988	234673	234725	1	CH991582	MONBRDRAFT_29994	234418	235665	None	5791	1782	59698	No_constitutive_exon_found_in_species
TTCCCCGCGCGCTCATCACAATCTCACATTGTACTCATCTGGGCACGCAGGG	235093	235128	235043	235095	1	CH991582	MONBRDRAFT_29994	234418	235665	None	5791	1782	59698	No_constitutive_exon_found_in_species
ACCGACATTGACTCCTTTCGCTTTGGGTTTGGCATGCTCCTGGGCAATAGGC	240200	240248	240150	240202	1	CH991582	MONBRDRAFT_34592	236164	248643	None	5791	1782	59698	No_constitutive_exon_found_in_species
AAATTTTGTCTTCCTCTCCTGGGTGAGTTCTTACCGACGGGTGAAATTAGGT	245523	245746	245473	245525	1	CH991582	MONBRDRAFT_34592	236164	248643	None	5791	1782	59698	No_constitutive_exon_found_in_species
AAACGCGTCTTGTGCTCATTGCCTGCTTGATGACTGCTGGATGAGGGTAGTA	253442	253490	253392	253444	1	CH991582	MONBRDRAFT_29997	253112	254054	None	5791	1782	59698	No_constitutive_exon_found_in_species
AGACGTTGCGTCGCAACTTCTCGGCGCTCTTCAACAATGCCGACGGGCAGGC	256020	258870	258920	258868	-1	CH991582	MONBRDRAFT_34594	256020	264191	None	5791	1782	59698	No_constitutive_exon_found_in_species
GTGTCGTTCAACCCCTCTCTTACGTGCCGAGTCGCTCCCCGTGGGTACAGGT	293220	293290	293170	293222	1	CH991582	MONBRDRAFT_30004	293012	295587	None	5791	1782	59698	No_constitutive_exon_found_in_species
GAAATTCGGTGTGGGCTGACGGTTGTGTTGTGCTGTTGCGTGGGACGTAGCT	337317	337469	337267	337319	1	CH991582	MONBRDRAFT_12601	336874	338963	None	5791	1782	59698	No_constitutive_exon_found_in_species
TTGCCGTGAACCAACATTCACCTGAGGGATTGCTTCGCGGGCTGGGATAGGA	345463	345535	345413	345465	1	CH991582	MONBRDRAFT_30014	344260	351047	None	5791	1782	59698	No_constitutive_exon_found_in_species
TGGAACTTAAAATTGGTCGCTCATGTGCGTTGCTGTGCTGGGTCGAACAGTA	349546	349618	349496	349548	1	CH991582	MONBRDRAFT_30014	344260	351047	None	5791	1782	59698	No_constitutive_exon_found_in_species
GCGTGTGTGTGCTGATCGCCATTGCACAACAATGGTTTGTGGCGGGTTAGGC	38275	38531	38581	38529	-1	CH991580	MONBRDRAFT_29807	37206	42693	None	5791	1782	59698	No_constitutive_exon_found_in_species
AGGCCAGTCGCTGCTCAGTGTGTGATCAGCCATTTGTCTTGGGGCACCAGGC	71062	71119	71012	71064	1	CH991580	MONBRDRAFT_29815	68647	71223	None	5791	1782	59698	No_constitutive_exon_found_in_species
CGGTGTCTCCGAGCAGGTGTGTTGGCTGCTGACTCTGGGCGGGCGCACAGGT	107197	107309	107359	107307	-1	CH991580	MONBRDRAFT_29825	106490	108700	None	5791	1782	59698	No_constitutive_exon_found_in_species
CGGCGCCTTTTGTCCTGGCTTACTGTCGTGGGATTGCCGTGGGTGCGCAGGT	120655	120742	120605	120657	1	CH991580	MONBRDRAFT_34517	120203	125849	None	5791	1782	59698	No_constitutive_exon_found_in_species
CTTTGTGACCTCGCTGATCTGACGTGGTGATTCATGCGTGGACTGGGCAGCG	139217	139318	139368	139316	-1	CH991580	MONBRDRAFT_34519	132540	139900	None	5791	1782	59698	No_constitutive_exon_found_in_species
TTCCGATGTGCTTGTTGAACTTGGCTCAAACTAAACTCTGGGTGGCACAGAT	139010	139116	139166	139114	-1	CH991580	MONBRDRAFT_34519	132540	139900	None	5791	1782	59698	No_constitutive_exon_found_in_species
TGATGCTCATCCTTCCTCTGGACGCTCCCCCTTTTCTTGAATACGGGTAGAA	138628	138753	138803	138751	-1	CH991580	MONBRDRAFT_34519	132540	139900	None	5791	1782	59698	No_constitutive_exon_found_in_species
AGTCACCATAAGGAGGCTGTCAGATTTTCACAAGTGGGCTGTGGGTGTAGGT	144514	144637	144464	144516	1	CH991580	MONBRDRAFT_34521	144361	146146	None	5791	1782	59698	No_constitutive_exon_found_in_species
GTTTCTGTTTTTTGAAGGCAGACTCAATCAAAGCTCGTTGGGTATGACAGAC	197386	197447	197497	197445	-1	CH991580	MONBRDRAFT_34527	188994	198607	None	5791	1782	59698	No_constitutive_exon_found_in_species
TCCGCCATTCACATCCTGTTGGATGTGTGCCGTCCCTTTGGTGGGTGTAGAG	191862	191931	191981	191929	-1	CH991580	MONBRDRAFT_34527	188994	198607	None	5791	1782	59698	No_constitutive_exon_found_in_species
GGTGGCGGGCGGCCGGTACTTCTGGCCGGGGTTGACTTGGGGCTGAGTAGTT	205610	206307	205560	205612	1	CH991580	MONBRDRAFT_29847	204772	207047	None	5791	1782	59698	No_constitutive_exon_found_in_species
AACAACGCTCCTGTGTGTTCCTGACACATGAATGATGGCTGGGTATGCAGGC	224646	224696	224596	224648	1	CH991580	MONBRDRAFT_29853	224228	226194	None	5791	1782	59698	No_constitutive_exon_found_in_species
CGCTTTGGATGTGAACAATGATGGCGATTTGGATTTCTTGGGGCGGCCAGCA	246482	246678	246432	246484	1	CH991580	MONBRDRAFT_12457	246065	246678	None	5791	1782	59698	No_constitutive_exon_found_in_species
AGCTTGACTTGCCTCAAACTTATCTGCGCGTACTTTTGCATGGGTGATAGAG	269157	269274	269107	269159	1	CH991580	MONBRDRAFT_29860	263935	271692	None	5791	1782	59698	No_constitutive_exon_found_in_species
GCGCTCTCACCTTGAGGTCATTTACACATTGTTGCTGGGTGGGATTGTAGGC	294052	294245	294295	294243	-1	CH991580	MONBRDRAFT_12463	293287	295319	None	5791	1782	59698	No_constitutive_exon_found_in_species
TCTCTCACTCGTGCTTCTGGCTTAAACCTCTGGTGGGCTGGGAGAAACAGCG	321810	321996	321760	321812	1	CH991580	MONBRDRAFT_29872	318881	322418	None	5791	1782	59698	No_constitutive_exon_found_in_species
AACGAAATCAACAAAAGTGTGTGTGTGTGTGTGTTGTAAAGGGGGTTTAGCC	57733	58015	57683	57735	1	CH991581	MONBRDRAFT_29886	57627	58900	None	5791	1782	59698	No_constitutive_exon_found_in_species
GGCGACTGGCTCCTTGCGTGTGGTGTCTTGCGCCTCTGGGGGGTGGCCAGGT	94971	95093	95143	95091	-1	CH991581	MONBRDRAFT_29890	89553	95841	None	5791	1782	59698	No_constitutive_exon_found_in_species
AGGCTTTGACTTGTGCTTGATGGTGTGTTATTGCTTGGGGCGGGGAACAGGC	91135	91333	91383	91331	-1	CH991581	MONBRDRAFT_29890	89553	95841	None	5791	1782	59698	No_constitutive_exon_found_in_species
CGTTGCCTCATCTGCCGCATCTCCTCGCTTTGGACGTGTGGGTGAGGTAGAT	144609	144730	144780	144728	-1	CH991581	MONBRDRAFT_34545	142284	146453	None	5791	1782	59698	No_constitutive_exon_found_in_species
GCATAAGAATATCAATTCAACTCAAGCACGTCACGGTACATGGGGCATAGAA	142284	142404	142454	142402	-1	CH991581	MONBRDRAFT_34545	142284	146453	None	5791	1782	59698	No_constitutive_exon_found_in_species
CATGTTCTCCTCTATTCCTCCGCTTCTTCTGCTGCTCTTTGGGATGGCAGGT	162209	162323	162373	162321	-1	CH991581	MONBRDRAFT_29907	161771	163294	None	5791	1782	59698	No_constitutive_exon_found_in_species
GCCGTGCTCATTTCGCAGTGACTTGCTCATGGGACGACCTGGGCGTGTAGGG	190601	190727	190777	190725	-1	CH991581	MONBRDRAFT_34550	188946	193490	None	5791	1782	59698	No_constitutive_exon_found_in_species
TATTACAACGCGTTATCGTGGTGCTGATGTCAAATGGGCTGGGCATGTAGGT	196938	197382	196888	196940	1	CH991581	MONBRDRAFT_29913	194651	197382	None	5791	1782	59698	No_constitutive_exon_found_in_species
CTTGCCAAACCCCGGGGCTTTTGACTCAATGTTTGGCGGTGGGAACCCAGCT	219005	219239	219289	219237	-1	CH991581	MONBRDRAFT_39141	211624	219851	None	5791	1782	59698	No_constitutive_exon_found_in_species
GCAATTCACGCCGCCCCCCTCCCCCCCCCGACTTGTTATTTGGGATGCAGAC	258445	258533	258395	258447	1	CH991581	MONBRDRAFT_34559	256403	259501	None	5791	1782	59698	No_constitutive_exon_found_in_species
TGCCGTCCTGCTCGGTTCCGTCCCCTGGTTCCCGTTGCTCGGGTGTGTAGTG	288572	288749	288799	288747	-1	CH991581	MONBRDRAFT_34564	282061	290312	None	5791	1782	59698	No_constitutive_exon_found_in_species
AACCAAACAACCAACCATCCCCTTGCCGCTTGTTCACCGGGAAACGACAGCA	286066	286122	286172	286120	-1	CH991581	MONBRDRAFT_34564	282061	290312	None	5791	1782	59698	No_constitutive_exon_found_in_species
GGCTGGCTCTGTCAACAGCTCACTGCACCGTGGCTGGGCTGGGATGGCAGCG	295215	295311	295165	295217	1	CH991581	MONBRDRAFT_29943	294827	296310	None	5791	1782	59698	No_constitutive_exon_found_in_species
TATTTTGAAAGTCTCAGCTCATGCGCCTCAAACTTGTGTGCGCGGGGCAGGG	74010	74513	74563	74511	-1	CH991583	MONBRDRAFT_30030	74010	75151	None	5791	1782	59698	No_constitutive_exon_found_in_species
ACAAACCAACATGCATGCTGCCTGTGGGGCCATCGTGCTTTGGGACACAGAC	107995	108202	108252	108200	-1	CH991583	MONBRDRAFT_34608	107080	110345	None	5791	1782	59698	No_constitutive_exon_found_in_species
CCAGCTTGATGGGACAAGTCGCAATTCTCACCGCACATGTGGGATATCAGAT	184821	184868	184771	184823	1	CH991583	MONBRDRAFT_34615	181994	187316	None	5791	1782	59698	No_constitutive_exon_found_in_species
TTGACCGCTTCGCCTTGATTGTCGCTCACGCTGCCCTTGATGGGACACAGAC	190193	190304	190143	190195	1	CH991583	MONBRDRAFT_30053	189988	192862	None	5791	1782	59698	No_constitutive_exon_found_in_species
TTAACGCCTTTTTTTTTTTTTTTTGGGTTACCGGGGCGATGGGTGGTTAGCC	191630	191882	191580	191632	1	CH991583	MONBRDRAFT_30053	189988	192862	None	5791	1782	59698	No_constitutive_exon_found_in_species
GCTGGGTACGGCCACATTGTGGTTTTGCTCACCTGTTGTTGGGCTGGCAGAG	192278	192467	192228	192280	1	CH991583	MONBRDRAFT_30053	189988	192862	None	5791	1782	59698	No_constitutive_exon_found_in_species
GCGGCTCACGTCAAGGCTGGTCTTTACGTGGGGATCGGGGGGCGCGATAGAA	228703	228794	228844	228792	-1	CH991583	MONBRDRAFT_34620	228449	232202	None	5791	1782	59698	No_constitutive_exon_found_in_species
TGCGCTCACCCCGTCAATCGCCACTCTGATGGCTCTCTGCTGGGACGCAGCA	43188	43698	43138	43190	1	CH991584	MONBRDRAFT_12666	42382	44098	None	5791	1782	59698	No_constitutive_exon_found_in_species
TTAACAAACTTGTGCGCGTGGCTGTGTCTCCGTGGGGTGGGGTGGAACAGGT	56566	56663	56516	56568	1	CH991584	MONBRDRAFT_34628	53997	60364	None	5791	1782	59698	No_constitutive_exon_found_in_species
ACGTTGTTTCCTTGGCTTTTTAAGGCCGTTTGTGTGTTTGTGCGGGGTAGTT	109216	109317	109367	109315	-1	CH991584	MONBRDRAFT_34638	107216	120601	None	5791	1782	59698	No_constitutive_exon_found_in_species
TTGATACGCGGTGGCATGCACTCATCGATCCTGTCTGGCGGGGTTGATAGCT	124716	125382	124666	124718	1	CH991584	MONBRDRAFT_34639	121086	125382	None	5791	1782	59698	No_constitutive_exon_found_in_species
CCTCCTTTCCTTGCCCATCCTCTTTTGTCATCATTGTCATAACGGGACAGGC	201342	201434	201484	201432	-1	CH991584	MONBRDRAFT_34649	200409	202324	None	5791	1782	59698	No_constitutive_exon_found_in_species
GTCTGTTTCTCCTTCCTCTTTGATGGTCATGGTGTGCTGATGGGAGATAGGC	203139	203296	203346	203294	-1	CH991584	MONBRDRAFT_34650	202573	204596	None	5791	1782	59698	No_constitutive_exon_found_in_species
GCCGCAGGGAGTCTCACCGAATCGGGCGTGTCGTGCTGCCGGGGTTGCAGGC	223881	224184	224234	224182	-1	CH991584	MONBRDRAFT_30124	223881	224870	None	5791	1782	59698	No_constitutive_exon_found_in_species
TGCTGGGCTTGTGACCGCCATGATGGACGGAACGGGTTTTGCGGGTGTAGAA	232443	232528	232393	232445	1	CH991584	MONBRDRAFT_30128	231255	233352	None	5791	1782	59698	No_constitutive_exon_found_in_species
ACGGGTCTGCCGGCATTTGTTCTCATCACTGGTCGTGCTGGTGGGGTTAGAG	237918	238042	237868	237920	1	CH991584	MONBRDRAFT_30130	237706	238287	None	5791	1782	59698	No_constitutive_exon_found_in_species
TACTTCTCTCACCTTGCTTGGCTTGGTAATGCGTGGGCTTGCTGGGGTAGGC	35591	35676	35541	35593	1	CH991586	MONBRDRAFT_30167	30916	38140	None	5791	1782	59698	No_constitutive_exon_found_in_species
GGGGCATGCTGCCTGATTGTTGGGGGGTCTTGCTGGTTGGGCCGGAATAGCA	41586	41659	41709	41657	-1	CH991586	MONBRDRAFT_30168	41154	42589	None	5791	1782	59698	No_constitutive_exon_found_in_species
AGTGAGGACGGTATTGTGGGCTGATCACGCGCCATTGCATGGGGGAGTAGCT	41232	41304	41354	41302	-1	CH991586	MONBRDRAFT_30168	41154	42589	None	5791	1782	59698	No_constitutive_exon_found_in_species
GAGTCTTGCTGATTGGCAACGTGGTTTTGGTGGGGGGGGGGGGGGGCTAGGT	60596	60690	60546	60598	1	CH991586	MONBRDRAFT_34662	59431	63113	None	5791	1782	59698	No_constitutive_exon_found_in_species
CGTGCATGAGTTGCCTGGCAGCCCTCTCACCTTGCGTTTGTGTGGGGCAGGC	65076	65155	65205	65153	-1	CH991586	MONBRDRAFT_39247	63709	65587	None	5791	1782	59698	No_constitutive_exon_found_in_species
ACGGGCTGCGACCGACGCCCCTGCTTATTGGTATTCTGTTGTGGGGTTAGGC	117531	117737	117481	117533	1	CH991586	MONBRDRAFT_34671	116507	121713	None	5791	1782	59698	No_constitutive_exon_found_in_species
GCCCTCAGTCGTCGCTCACTTTTTCACTGCTTTAAATATTGTTGGGGCAGAT	162894	163013	163063	163011	-1	CH991586	MONBRDRAFT_30197	156326	164015	None	5791	1782	59698	No_constitutive_exon_found_in_species
GGCTTGATTGCATGTGCACTTGCTCACTTGCCTGCATGCTGTGGGTATAGGG	159702	159885	159935	159883	-1	CH991586	MONBRDRAFT_30197	156326	164015	None	5791	1782	59698	No_constitutive_exon_found_in_species
GACTTTAGTGCATGCTTGACAGCCGCAGGCCAGCTTCTGGTGTGGGGCAGTT	173297	173433	173247	173299	1	CH991586	MONBRDRAFT_39257	172831	181788	None	5791	1782	59698	No_constitutive_exon_found_in_species
TGCCGGGGCTGAAACTCATCCGCCTTCAACCACAATACATATGGGTGTAGAC	187075	187254	187025	187077	1	CH991586	MONBRDRAFT_34678	184287	190679	None	5791	1782	59698	No_constitutive_exon_found_in_species
GCTGGATGGCTTTCAACGTGCTCAACTTTTCGTGCTTTGGGGGAATGCAGGA	188990	189233	188940	188992	1	CH991586	MONBRDRAFT_34678	184287	190679	None	5791	1782	59698	No_constitutive_exon_found_in_species
AAGAGCAACCGGAAGACATGTAAATTCTCGCTCTTTTGAAATGGGATCAGTC	215736	215789	215839	215787	-1	CH991586	MONBRDRAFT_34680	213142	217637	None	5791	1782	59698	No_constitutive_exon_found_in_species
CGCTTCCCAGATGTCAACTCATCCACTCCTTGTGTCATTCGGGCCAATAGAT	101699	101784	101834	101782	-1	CH991585	MONBRDRAFT_12733	93758	102563	None	5791	1782	59698	No_constitutive_exon_found_in_species
AGGCTTGGCACTGCGCTCACATTATGGTGCGTGTCTGGGGGTGTGAATAGGC	135438	135636	135388	135440	1	CH991585	MONBRDRAFT_30150	132539	136383	None	5791	1782	59698	No_constitutive_exon_found_in_species
GGTGTGGGATGCCTGCTTGTTGTGGATGATCAGACGTTGTGGGTGCGTAGAT	136183	136383	136133	136185	1	CH991585	MONBRDRAFT_30150	132539	136383	None	5791	1782	59698	No_constitutive_exon_found_in_species
CTTTTTGGTTCTTCCGCAAGTCGTCTGATTTGAATCTACTGGGTGGGTAGGT	247549	247921	247499	247551	1	CH991585	MONBRDRAFT_12739	230457	254268	None	5791	1782	59698	No_constitutive_exon_found_in_species
GCCGATCGTGCTTGCGCTGGCTCAAATGTGGTCTGATGGGGGAAATGTAGTT	21635	21726	21585	21637	1	CH991587	MONBRDRAFT_34684	15385	22464	None	5791	1782	59698	No_constitutive_exon_found_in_species
TCCGACGAGTTCTCATCAGCCTTGACGGTTGGGGTGCGCGGGCAACGTAGGC	43043	43322	43372	43320	-1	CH991587	MONBRDRAFT_30221	42851	43745	None	5791	1782	59698	No_constitutive_exon_found_in_species
AGTGGATGGATACCGTAGTCTGGGCCGCTGGACTGGGGTTCGGCGGGTAGTG	109164	109280	109114	109166	1	CH991587	MONBRDRAFT_30238	98970	115199	None	5791	1782	59698	No_constitutive_exon_found_in_species
GTGTGACTTGATCTGCCTCACTGGGCACGATGATCGCCATGGGTGTGCAGGC	126256	126345	126395	126343	-1	CH991587	MONBRDRAFT_30243	125831	126623	None	5791	1782	59698	No_constitutive_exon_found_in_species
AGTGTGGCGGGCACAACGTTCAACTCTCACAATCCTGGATCGGGGCGCAGAC	126023	126122	126172	126120	-1	CH991587	MONBRDRAFT_30243	125831	126623	None	5791	1782	59698	No_constitutive_exon_found_in_species
TGCCTTGGCTCGACTCAATCAGACGCGCCCTTTTTCTTGCGTGGGCATAGAT	156619	156754	156569	156621	1	CH991587	MONBRDRAFT_34698	154282	157651	None	5791	1782	59698	No_constitutive_exon_found_in_species
ACGCTCCTGCCTGGCTGGCGCGCCGCCTCATCTTCCTGGTCGGGTGGTAGAA	157459	157651	157409	157461	1	CH991587	MONBRDRAFT_34698	154282	157651	None	5791	1782	59698	No_constitutive_exon_found_in_species
ACCACCAGATCGTGCCTGGAACTGATGAGATGTTACTTGTGGGACTGCAGGT	175331	175610	175660	175608	-1	CH991587	MONBRDRAFT_30252	168842	177435	None	5791	1782	59698	No_constitutive_exon_found_in_species
TTGAAGATTGAATGTCAAGTCGTTGTAACGACGGGTGTCTGGGCTGGTAGGC	173366	173625	173675	173623	-1	CH991587	MONBRDRAFT_30252	168842	177435	None	5791	1782	59698	No_constitutive_exon_found_in_species
CCAATTCTCCGTAACCAACTCTCACTCTCTTGTTTTCTGTGGGTGGCCAGAT	4404	4569	4619	4567	-1	CH991588	MONBRDRAFT_30271	2436	5526	None	5791	1782	59698	No_constitutive_exon_found_in_species
TCTGATGCGGCTGTTGGCTGTGGCAATGGGGATGGATTGCACGGGTGCAGGC	23629	23700	23579	23631	1	CH991588	MONBRDRAFT_39286	22769	25833	None	5791	1782	59698	No_constitutive_exon_found_in_species
CTCGATGGAGTTGCTCATGCATTTATACCTGCCTATCGTTTTGGGAACAGGT	61366	61429	61479	61427	-1	CH991588	MONBRDRAFT_34715	61174	67052	None	5791	1782	59698	No_constitutive_exon_found_in_species
TGTGCCGGCAATATATCCTGGCTCACGTCACCGGATGATGGGTGTGATAGAT	61174	61273	61323	61271	-1	CH991588	MONBRDRAFT_34715	61174	67052	None	5791	1782	59698	No_constitutive_exon_found_in_species
GGCAGTGCGGTTCTCTGAATGGGGTGGGGTGTGCGTGTTTTGGGCGATAGGA	102745	102893	102943	102891	-1	CH991588	MONBRDRAFT_34718	102190	108015	None	5791	1782	59698	No_constitutive_exon_found_in_species
CCGTCTTTGATAATCAACCCTCCGTCCCCCAACCTCCTTTCACGGGACAGCG	113267	113348	113217	113269	1	CH991588	MONBRDRAFT_30296	112597	117594	None	5791	1782	59698	No_constitutive_exon_found_in_species
TGTGCGTTGCTGGCATTGATCATCTTGTGTTCATCATCTGTGCGGGATAGGT	188327	188994	189044	188992	-1	CH991588	MONBRDRAFT_34727	184435	189487	None	5791	1782	59698	No_constitutive_exon_found_in_species
AAACCGCGTCAATGTGGAAATTCATCTGCGTGGTGTGTTGGGTCAAACAGGC	184926	185020	185070	185018	-1	CH991588	MONBRDRAFT_34727	184435	189487	None	5791	1782	59698	No_constitutive_exon_found_in_species
ATGTTTCACGTAACAACCCTTTTCATTACCCATTGGCTTCTGCGGGACAGGT	198702	198786	198836	198784	-1	CH991588	MONBRDRAFT_30313	198605	201386	None	5791	1782	59698	No_constitutive_exon_found_in_species
CTTGTCATGTTGGAACTGCAAGCTCATCATCCTCGTGCGGGACATGACAGAA	205894	205925	205844	205896	1	CH991588	MONBRDRAFT_34730	201991	207093	None	5791	1782	59698	No_constitutive_exon_found_in_species
CTCTCTCTCTCTTCCGCGAATCGTCTGATTTGAACCTATTGGGTGGCTAGGT	140725	141097	140675	140727	1	CH991592	MONBRDRAFT_30435	137333	143206	None	5791	1782	59698	No_constitutive_exon_found_in_species
CTCTCTCTCTCTTCCGCGAATCGTCTGATTTGAACCTATTGGGTGGCTAGGT	151417	151789	151367	151419	1	CH991592	MONBRDRAFT_34771	148199	152577	None	5791	1782	59698	No_constitutive_exon_found_in_species
TTATGAGCATCAGGACTGGTACCTGGCGTTTGTGCTGCACGGGTCGCAAGCC	210756	211967	210706	210758	1	CH991592	MONBRDRAFT_30444	208633	213088	None	5791	1782	59698	No_constitutive_exon_found_in_species
CTTTTTGGTTCTTCCGCGGATCGTCTGATTTGAATCTACTGGGTGGGTAGGT	218889	219261	218839	218891	1	CH991592	MONBRDRAFT_12993	214743	219697	None	5791	1782	59698	No_constitutive_exon_found_in_species
GGTGCTGGCATGCTTGGCATGCTTGGCCGCCGGGGTGGCTGGTGAGGGAGAC	53133	54359	53083	53135	1	CH991591	MONBRDRAFT_30400	52500	54359	None	5791	1782	59698	No_constitutive_exon_found_in_species
GCCCTGCGTGGAGGTTTCTCTGTTGCTCACCGCGGTCTTATATGGGATAGCG	154623	154724	154774	154722	-1	CH991591	MONBRDRAFT_34767	151541	162765	None	5791	1782	59698	No_constitutive_exon_found_in_species
GGTGTGACTCATCCCATTCCCGCGCATCCGCATCTCACGCATACGGGTAGGA	153634	154259	154309	154257	-1	CH991591	MONBRDRAFT_34767	151541	162765	None	5791	1782	59698	No_constitutive_exon_found_in_species
CACGCCTGGCGTTGGCCATCTCCCGGCCTGCTATCTCCCGGGGAGAACAGGC	153258	153522	153572	153520	-1	CH991591	MONBRDRAFT_34767	151541	162765	None	5791	1782	59698	No_constitutive_exon_found_in_species
TCATCTTGTTCTTTTTGACTGTCTGGCCTGCGACGCTTGCTTGGGAACAGAC	152240	152332	152382	152330	-1	CH991591	MONBRDRAFT_34767	151541	162765	None	5791	1782	59698	No_constitutive_exon_found_in_species
GTGTGCTTTTGCAAATAACATTGGTTGCTCGTGACGGCGGGGAACGACAGAT	152122	152160	152210	152158	-1	CH991591	MONBRDRAFT_34767	151541	162765	None	5791	1782	59698	No_constitutive_exon_found_in_species
ACGGCTGTGGAGATGTGGGCTGAGTGGTTCACGTCTGGGGAGGCGTGTAGGT	163908	164016	164066	164014	-1	CH991591	MONBRDRAFT_30422	163399	166636	None	5791	1782	59698	No_constitutive_exon_found_in_species
GCATCGAGTCAACTATGTCCCACCAGCTTGTCTTAACCTGGGTTGGGCAGGG	319	941	269	321	1	CH991589	MONBRDRAFT_30320	124	941	None	5791	1782	59698	No_constitutive_exon_found_in_species
GCATCGCGTCAGCTATGTCCAACCAGCTTCTCTTAACCTGGGTTGGGCAGGG	2621	3243	2571	2623	1	CH991589	MONBRDRAFT_30321	1419	3243	None	5791	1782	59698	No_constitutive_exon_found_in_species
CAAAACTCCCTTGACTCACCTTTATGTTCCTTGATCATCCGGGATTGCAGTT	31703	31832	31882	31830	-1	CH991589	MONBRDRAFT_30330	29379	32568	None	5791	1782	59698	No_constitutive_exon_found_in_species
CTCGCAACTCTGATGAATCATTAACCCCAATGTGTCTTTGGGGGCAATAGCT	45234	45957	45184	45236	1	CH991589	MONBRDRAFT_12899	42313	47094	None	5791	1782	59698	No_constitutive_exon_found_in_species
TCTGCACCAATCCCAAAGCAAGCTAATATCATTGTGGTTCGTGGGGGCAGGC	95081	95342	95031	95083	1	CH991589	MONBRDRAFT_12904	92405	101308	None	5791	1782	59698	No_constitutive_exon_found_in_species
TCGCGCTCGATGACTGTCTATCACTTGCCATTTCGCTCAGGTTGGGACAGGC	132841	133047	132791	132843	1	CH991589	MONBRDRAFT_30343	130109	136560	None	5791	1782	59698	No_constitutive_exon_found_in_species
TGCTCATACTTCATATACCCGTGCTGTTGTTGTTGCTTGGGTGTGAGTAGGT	135717	135814	135667	135719	1	CH991589	MONBRDRAFT_30343	130109	136560	None	5791	1782	59698	No_constitutive_exon_found_in_species
GACCAGCTCATGTGTGATGGACGTCATGTATTTGGGGCTGGGGGAGCCAGGT	153026	153102	153152	153100	-1	CH991589	MONBRDRAFT_34742	147613	154961	None	5791	1782	59698	No_constitutive_exon_found_in_species
CTCGGTAGTATCTTCCCTCCTCTTGACCTGGGTCACCCGTGGGTTGGCAGGT	160771	160875	160721	160773	1	CH991589	MONBRDRAFT_30349	159313	166737	None	5791	1782	59698	No_constitutive_exon_found_in_species
GTTATGCCGGTGCTCATTGCTCTTGGGTGGCGCTGTCTGCGGGCATGCAGGC	161387	161504	161337	161389	1	CH991589	MONBRDRAFT_30349	159313	166737	None	5791	1782	59698	No_constitutive_exon_found_in_species
TCACACCTTCCCGATGTCATGTCAATTGAATAATATGCGGGATGGGTCAGAC	187406	187526	187576	187524	-1	CH991589	MONBRDRAFT_30356	187406	190200	None	5791	1782	59698	No_constitutive_exon_found_in_species
TGAAGGTGTACTTTCAAACGTCTTATGTGATGCTCTACTGATCGGGGCAGGG	193780	193849	193730	193782	1	CH991589	MONBRDRAFT_30357	191033	194642	None	5791	1782	59698	No_constitutive_exon_found_in_species
TGGTCGGCACTCATTTTATGTCCATTTTTTTTGGGTGATGGGGGGCACAGCG	1117	1195	1245	1193	-1	CH991590	MONBRDRAFT_30361	1117	2446	None	5791	1782	59698	No_constitutive_exon_found_in_species
CACAGTCACTTGTCATACCTCATCACCGCGCTGTTCACCGGGCATGGCAGTC	21214	21482	21164	21216	1	CH991590	MONBRDRAFT_34747	16320	25936	None	5791	1782	59698	No_constitutive_exon_found_in_species
TTTTTTCTCTCTTCCACGAATCGTCTGATTTGAACCTACTGGGTGGGTAGGT	35554	35926	35976	35924	-1	CH991590	MONBRDRAFT_34748	33003	40010	None	5791	1782	59698	No_constitutive_exon_found_in_species
AGCAAGCAAATTCCATCCGCACGTCCTGGACCGGGCTCACGGGTGGTAAGGA	62864	63511	62814	62866	1	CH991590	MONBRDRAFT_30373	62179	63511	None	5791	1782	59698	No_constitutive_exon_found_in_species
TTTTTTCTCTCTTCCACGAATCGTCTGATTTGAACCTACTGGGTGGCTAGGT	106167	106539	106589	106537	-1	CH991590	MONBRDRAFT_30380	103630	110982	None	5791	1782	59698	No_constitutive_exon_found_in_species
TTTTTTTGGCTCTTCCACAAGTCGTCTGATTTGTATCTCTGGGTGGCTAGGT	191452	191824	191874	191822	-1	CH991590	MONBRDRAFT_12954	183442	197506	None	5791	1782	59698	No_constitutive_exon_found_in_species
GCTCTTTTGTCCCATCCCCGTTGCTCATCCTGGTTGCTTGGGTGGTGTAGCC	31241	31450	31500	31448	-1	CH991593	MONBRDRAFT_30450	31241	33917	None	5791	1782	59698	No_constitutive_exon_found_in_species
ACTTCTTCTCTTGACCTCGAGTGTAATGGTGATTCTTTTCTCGGGAGCAGAC	61663	61761	61613	61665	1	CH991593	MONBRDRAFT_30457	59139	62334	None	5791	1782	59698	No_constitutive_exon_found_in_species
TCCCTCCCCAACTTATCCCGCCCTTTCAACTCGGACCGTGGGAACAACAGAT	64906	65039	65089	65037	-1	CH991593	MONBRDRAFT_34776	63095	66070	None	5791	1782	59698	No_constitutive_exon_found_in_species
CGGTCATCTTGACTCTCACCCTGTTTCCATTCGTCCCATTGGGGACCCAGTC	85877	85912	85827	85879	1	CH991593	MONBRDRAFT_34778	85246	87211	None	5791	1782	59698	No_constitutive_exon_found_in_species
TGTGGTGGCTCATGGCATGGTTTGTGGATGGGGGGGGGGTGAACTGGCAGTG	86409	86543	86359	86411	1	CH991593	MONBRDRAFT_34778	85246	87211	None	5791	1782	59698	No_constitutive_exon_found_in_species
TGCACATGTTGGCGCGCACACTCAAACGGTGTACGACGCGGGGACTGTAGTT	86699	86798	86649	86701	1	CH991593	MONBRDRAFT_34778	85246	87211	None	5791	1782	59698	No_constitutive_exon_found_in_species
TTTTGTGGTGTCTTGTCTCACCTGCGCGCGCATGTCTGGTTGGGTGGCAGTG	138471	138811	138861	138809	-1	CH991593	MONBRDRAFT_34784	138471	144122	None	5791	1782	59698	No_constitutive_exon_found_in_species
GCGCTGGACCTGCAGCAGGCATATCTGGCCTGACGTGAGTGGGGCGTCAGCA	163533	164259	163483	163535	1	CH991593	MONBRDRAFT_30479	162919	168328	None	5791	1782	59698	No_constitutive_exon_found_in_species
CACGCGAGTGGGGCGTCAGCACAGTCTTGACCATGCGGGGTTGAGACAAGTT	167629	168328	167579	167631	1	CH991593	MONBRDRAFT_30479	162919	168328	None	5791	1782	59698	No_constitutive_exon_found_in_species
TTGATCCGCCACAATCGGCATCAAAACACGTGCTTCTTGGATTGGGGCAGGA	20527	20759	20809	20757	-1	CH991594	MONBRDRAFT_30484	20527	21396	None	5791	1782	59698	No_constitutive_exon_found_in_species
CTTGATCGTCTCCTCTGCCGGCGGCGTCGGCTGGTGGTGTGGGGGCTGAGAT	26043	26243	26293	26241	-1	CH991594	MONBRDRAFT_30486	26043	26723	None	5791	1782	59698	No_constitutive_exon_found_in_species
CTGCAAGGTTAAGCAAGTTGGTCACGACAAACGTTCGCTCGGGGATGTAGAT	66100	66208	66050	66102	1	CH991594	MONBRDRAFT_30494	63966	66764	None	5791	1782	59698	No_constitutive_exon_found_in_species
GATGTGCTCGCTTACCCAAGAGTGTGCTCACGTGTCATGTGGCGGGACAGTC	99494	99575	99625	99573	-1	CH991594	MONBRDRAFT_34794	98711	100605	None	5791	1782	59698	No_constitutive_exon_found_in_species
GGCTGGACGTGACCGTGGTCTCTGCACAACCTGCGGCGGGTACCGGAGAGTG	32984	33248	33298	33246	-1	CH991595	MONBRDRAFT_30507	32674	33573	None	5791	1782	59698	No_constitutive_exon_found_in_species
TCGCGGTAAGGTCTTGCTCACGCTTGGCTGCCTTGCATTGGGGGAGATAGCG	59610	59875	59925	59873	-1	CH991595	MONBRDRAFT_39368	56705	62592	None	5791	1782	59698	No_constitutive_exon_found_in_species
GTGCCTTTGGATCTCTGGTTGACTTGAGACCATGTCGCCTGTGTTGGGAGGG	73343	73534	73584	73532	-1	CH991596	MONBRDRAFT_13079	71257	76245	None	5791	1782	59698	No_constitutive_exon_found_in_species
TTTTTTCTCTCTTCCACGAATCGTCTGATTTGAACCTATTGGGTGACTAGGT	1958	2330	2380	2328	-1	CH991612	MONBRDRAFT_13109	382	6566	None	5791	1782	59698	No_constitutive_exon_found_in_species
TTCTCACATTGCTTTATTGGCGCTGTGTGTCGACTTGAACGTGGGTGTAGAG	8389	8535	8585	8533	-1	CH991612	MONBRDRAFT_30565	8220	9975	None	5791	1782	59698	No_constitutive_exon_found_in_species
GAGCCTCTGTGTATCAAGGGCTGTCCTATAAAAATGGCGTGGGCCGGCAGCG	5664	7476	5614	5666	1	CH991613	MONBRDRAFT_30567	3860	8507	None	5791	1782	59698	No_constitutive_exon_found_in_species
CGTTGTTCCCGCAGTTTTTGCTTTTTCTTTTTTTTTTCTTTCTGGGAAAGAA	12587	12710	12760	12708	-1	CH991615	MONBRDRAFT_13118	12042	13419	None	5791	1782	59698	No_constitutive_exon_found_in_species
ATCTTGATCTTGTGAATATTGAATCAACTTTTGCTCGATTGATTGGGTAGAC	25	256	306	254	-1	CH991619	MONBRDRAFT_30580	25	603	None	5791	1782	59698	No_constitutive_exon_found_in_species
CTTTGCGGTCAAGGCGGGGCCCCTTGCATTTGCAAAGCCCAAATGGGCAGGC	2577	2750	2527	2579	1	CH991604	MONBRDRAFT_13096	268	2750	None	5791	1782	59698	No_constitutive_exon_found_in_species
TGCTGGAGCTGGGCCTGATGCCGCTGGACTGTGTGCCTGTGGCGGGCCAGGC	6581	6618	6668	6616	-1	CH991635	MONBRDRAFT_30608	6581	8706	None	5791	1782	59698	No_constitutive_exon_found_in_species
GCATCACTCAGCTTTTGCCGCCTCATGCTTCCGTGTCCACGTCGGGGTAGTG	1358	2248	1308	1360	1	CH991660	MONBRDRAFT_39392	0	5087	None	5791	1782	59698	No_constitutive_exon_found_in_species
CCCACTGGCACAGCCAGCTCATCGTGATTGGTGTCTGGCTGGGTTGACAGAT	757	877	707	759	1	CH991694	MONBRDRAFT_30659	30	2648	None	5791	1782	59698	No_constitutive_exon_found_in_species
GTGACACATTTTGAACTCACCCAGCATGGGGTATTGGGTCGGGGTTGTAGAC	1771	1837	1721	1773	1	CH991694	MONBRDRAFT_30659	30	2648	None	5791	1782	59698	No_constitutive_exon_found_in_species
