# Supplementary material for: Widespread Separation of the Polypyrimidine Tract From 3′ AG by G Tracts in Association With Alternative Exons in Metazoa and Plants
Source: Front Genet. 2019 Jan 14;9:741. doi: 10.3389/fgene.2018.00741 (PMC6339879; doi:10.3389/fgene.2018.00741)
Supplement: DATA FILE S2 — Sequences of REPAG 3′ SS from each species of metazoa, plants and protists. [file Data_Sheet_2.zip › Supplementary data 2/Metazoa_Release91_astyanax_mexicanus.txt]

REPA_GGG_Sequence	Exon_Start	Exon_End	Pos_-50	Pos_+2	Strand	Chromosome	GeneID	Gene_Start	Gene_End	Gene_Name	Number_of_REPAs	Number_of_REPAs_has_GGG	Number_of_Intron(Intra_genic_Region)	Upstream_Constitutive_Exon
CCGATGCTAAACAGGAAGAGGAAAAGGAAGGGGAAGGGGAAGACAAGCAGGA	2096530	2096794	2096844	2096792	-1	KB871578.1	ENSAMXG00000002096.1	2095324	2113101	morc3a	4139	504	198125	No_or_no_constitutive_exon
AGCCTATTTCTGACCCACATTTAATTTCTATTGCCCTCACGCTGGGGAAGGC	6633799	6633973	6633749	6633801	1	KB871578.1	ENSAMXG00000002814.1	6626979	6637272	None	4139	504	198125	No_or_no_constitutive_exon
GAATTTAGCCACCTCTCATTTTTTTTGCATATTAATAACTCAACGGGCAGGA	7311522	7311764	7311472	7311524	1	KB871578.1	ENSAMXG00000002960.1	6984450	7351632	lrp1bb	4139	504	198125	No_or_no_constitutive_exon
TGGAAATCTGTCTGTCTCTTTTGTTTTTTGTCTTTTCCCTCGATGGGCAGTT	3190490	3190604	3190440	3190492	1	KB882103.1	ENSAMXG00000005895.1	3176784	3208229	esrp2	4139	504	198125	Yes
CGTGTGTAATTTTCCATGCGGGATGTGTGTGCTCGTGCGGGGCGGTGCAGCT	6528984	6529145	6529195	6529143	-1	KB882103.1	ENSAMXG00000006151.1	6518455	6563055	pias1a	4139	504	198125	No_or_no_constitutive_exon
GAAGGAGCTTCAGGACAATGCCCAAAGTCAGCATGGTGCAGGGGTTGCAGGG	9170982	9171266	9170932	9170984	1	KB882103.1	ENSAMXG00000006289.1	9167620	9179625	znf507	4139	504	198125	No_or_no_constitutive_exon
AGGTTGTTTTAATGTTATGGCTGATTTGGTCTTATCTCTCTGGGTAATAGAT	1341126	1341259	1341076	1341128	1	KB871579.1	ENSAMXG00000016244.1	1336651	1365159	zgc:152774	4139	504	198125	No_or_no_constitutive_exon
TGCTTTGCTGGAATTCATGGCTTGCTGTGTGTGTGTTTGTGTGGGTGTAGTT	3639409	3639445	3639359	3639411	1	KB871579.1	ENSAMXG00000016884.1	3622672	3646182	nap1l4a	4139	504	198125	No_or_no_constitutive_exon
TTCTGTTTGGTTAATTTGGTTTGCATATACCTGTCTGCCTGGGTGTGCAGGA	4813144	4813254	4813304	4813252	-1	KB871579.1	ENSAMXG00000017319.1	4805997	4821530	fbxo31	4139	504	198125	No_or_no_constitutive_exon
CTGTGTGTGTGTGTGTGTGTGTGTGTGGGTGTATGTGTGTGGGTGCATAGGT	4998778	4998879	4998929	4998877	-1	KB871579.1	ENSAMXG00000017549.1	4983980	5147755	furinb	4139	504	198125	No_or_no_constitutive_exon
AGGGTAGAAGTGTGTGTTTATCTCTGGTGACTTGCTGTGTGTTGGGGCAGGT	628956	629090	629140	629088	-1	KB882082.1	ENSAMXG00000012406.1	621767	648572	nbeal1	4139	504	198125	No_or_no_constitutive_exon
ACACAAAGAGTCTTGTTAGTACTGAAACACTGGTGTGTGTGTGTGGGCAGCA	857329	857438	857488	857436	-1	KB882082.1	ENSAMXG00000012530.1	847895	859192	dync1i2b	4139	504	198125	No_or_no_constitutive_exon
ATTTTTTATAGAGTTTATATTTGCTGTGTCAGTGAGCGTGTGGGGTGCAGGT	2000558	2000595	2000645	2000593	-1	KB882082.1	ENSAMXG00000012962.1	1923775	2057810	szt2	4139	504	198125	No_or_no_constitutive_exon
CACCATTTATCAATATATTAATTAATGTATTGATATTATTTGGGGTGTAGGT	2589988	2590074	2589938	2589990	1	KB882082.1	ENSAMXG00000013128.1	2573800	2598286	None	4139	504	198125	No_or_no_constitutive_exon
CTAATCTGTGTGTGTGTGTGTGTGTGTGGTGTGTGTGTGGGGGGGGTTAGGT	3258343	3258479	3258529	3258477	-1	KB882082.1	ENSAMXG00000013400.1	3257215	3299723	None	4139	504	198125	No_or_no_constitutive_exon
TAACATTAGCGAAGAGCTAGCTAACTTTAACAAAAGAGAACTAAGGGTAGCG	3701932	3702087	3701882	3701934	1	KB882082.1	ENSAMXG00000013436.1	3686603	3719813	stk11ip	4139	504	198125	No_or_no_constitutive_exon
TGTTCTCTCTCCCACCGGCCCCCCACTGTTGGCACTTTTGCGTGGGGTAGAC	5200843	5200954	5201004	5200952	-1	KB882082.1	ENSAMXG00000014457.1	5193449	5226555	CSNK1G1_(1_of_many)	4139	504	198125	No_or_no_constitutive_exon
TCTATTTAACGCTTGTCATTATTTTCCTTCTCTGCTGTTGGGGAATAAAGCA	6465665	6465683	6465733	6465681	-1	KB882082.1	ENSAMXG00000014777.1	6425988	6468176	None	4139	504	198125	No_or_no_constitutive_exon
TGTTTTATATTTTGTTTGTATACGATTTCCCAGCTGTGGGATAAATATAGGA	7075741	7075761	7075811	7075759	-1	KB882082.1	ENSAMXG00000014904.1	7036215	7109369	nckap1	4139	504	198125	No_or_no_constitutive_exon
ATTATAATTACAGGTATCAGCAGTTTGTCTGTATTTGTCTGTGCGGGCAGGT	3359933	3360068	3359883	3359935	1	KB882145.1	ENSAMXG00000003713.1	3348672	3374098	mmel1	4139	504	198125	No_or_no_constitutive_exon
AACTGGATGCTATAATATGTTTAAAATCTTGTTTGGTGTTGGGTTGACAGGT	4288656	4288775	4288825	4288773	-1	KB882145.1	ENSAMXG00000003958.1	4288656	4290321	si:ch211-193l2.10	4139	504	198125	No_or_no_constitutive_exon
AGTAAGCTGTATGTAAAAGGGGTGTAACAGGGCTGTAACTGGGTTGACAGGG	6997112	6997242	6997292	6997240	-1	KB882145.1	ENSAMXG00000004300.1	6956829	6997432	ssuh2.1	4139	504	198125	No_or_no_constitutive_exon
GCAAAATCAGAGAAACTGACTATATGCAGTAGCTGATGGAGGGTATATAGGG	7603604	7603670	7603720	7603668	-1	KB882145.1	ENSAMXG00000004600.1	7601710	7612458	lactbl1b	4139	504	198125	No_or_no_constitutive_exon
CAACGTCCCCCTGCCCCTACCATGTGCATGTATCTGCTACGCGGGCACAGAC	1177994	1178141	1178191	1178139	-1	KB882124.1	ENSAMXG00000011121.1	1166051	1237570	fam65b	4139	504	198125	No_or_no_constitutive_exon
AAACAAAAAGGTGACTTGGAAATGGAAATAAATTACATGGGTCTGGAGAGGA	5300555	5300941	5300991	5300939	-1	KB882124.1	ENSAMXG00000011767.1	5285079	5311294	None	4139	504	198125	No_or_no_constitutive_exon
TTGTTATTTTGTATTTTCTGTGACAAAGAATATCTGGTTTGGGTCAACAGGT	5489721	5489827	5489671	5489723	1	KB882124.1	ENSAMXG00000011836.1	5483335	5493119	ppp1r10	4139	504	198125	No_or_no_constitutive_exon
GTTTTGGAGAGCAGACCATCTGCAAGCCCCTCATCCCCCGGGAGCACCAGTT	473836	473888	473938	473886	-1	KB882171.1	ENSAMXG00000015499.1	466134	474529	ip6k2a	4139	504	198125	No_or_no_constitutive_exon
TGTAGTGGGGATTGTGTGTTTACTGTGTGTGTGTGTGTTTGTGGGTACAGGT	1926988	1927223	1926938	1926990	1	KB882171.1	ENSAMXG00000016127.1	1733489	1952067	None	4139	504	198125	No_or_no_constitutive_exon
CGTATGAAGGATGTGAAGCTAACTTCTCGCTTTTTTTGGGGAGTCAACAGCA	5242882	5243555	5242832	5242884	1	KB882171.1	ENSAMXG00000016765.1	5228113	5282266	kcnb1	4139	504	198125	No_or_no_constitutive_exon
TCTGATTTCCAGCCCAGCTGAGTGATTGAGTGTGTCTGTTTGGGCAGCAGAT	196613	196789	196839	196787	-1	KB871580.1	ENSAMXG00000012898.1	195358	212580	None	4139	504	198125	No_or_no_constitutive_exon
AGAAGAGTGAAGAGAAGAGCCAGGAGACTGAGGGGAAGAAAGAGGGTAAGAA	5465977	5466173	5466223	5466171	-1	KB871580.1	ENSAMXG00000013991.1	5429756	5466500	atrx	4139	504	198125	No_or_no_constitutive_exon
AAATCCGCATCTCCATAAAAGTTGTTTTAATATAAGAGGGAAGCTGTAAGAT	6358050	6358103	6358153	6358101	-1	KB871580.1	ENSAMXG00000014354.1	6348209	6396856	None	4139	504	198125	No_or_no_constitutive_exon
TGCGGTCTCTGCAGTGAAGAATATTATTAAGAAATGGCAGTTCAGGGGAGCT	1348517	1348560	1348610	1348558	-1	KB882202.1	ENSAMXG00000017945.1	1339459	1499734	man1a1	4139	504	198125	No_or_no_constitutive_exon
ATGTTTGCTGTGTTTTCAGCTCTTTTTGATTTTTGTATCGGGGTGTACAGGT	3142898	3143026	3143076	3143024	-1	KB882202.1	ENSAMXG00000018182.1	3124460	3217871	arid1b	4139	504	198125	No_or_no_constitutive_exon
CATTGATGGTGTCTAATCTTCTCCTTGTGATCTTGTGATCGGGGAAACAGGT	4176152	4176276	4176326	4176274	-1	KB882202.1	ENSAMXG00000018420.1	4153423	4253520	col12a1b	4139	504	198125	No_or_no_constitutive_exon
CTCTCCCGGCCTGCTCTGCTTCAGTTGGACTGCTGTGGGTGTGAGTATAGAC	2136377	2136510	2136560	2136508	-1	KB882233.1	ENSAMXG00000013787.1	2129379	2168780	paplna	4139	504	198125	No_or_no_constitutive_exon
GTATCACCGGAGGCAGCACTGTAAACGGAAGCACCGGAAGCAGCGGGCAGAT	4138894	4139276	4139326	4139274	-1	KB882233.1	ENSAMXG00000014584.1	4111323	4164220	BTBD7_(1_of_many)	4139	504	198125	No_or_no_constitutive_exon
ATATATATATATATATAATAACTGACTTGTCGTACTGTGTTACAGGGCAGAT	6249827	6249969	6250019	6249967	-1	KB882233.1	ENSAMXG00000014951.1	6216974	6302317	PLCB1_(1_of_many)	4139	504	198125	No_or_no_constitutive_exon
AATGCTTATGAAATGGATAATGGTTTGAGTGAATCTGTGGGGATGAATAGGT	244389	244477	244527	244475	-1	KB882270.1	ENSAMXG00000007688.1	237847	259248	rgs9b	4139	504	198125	No_or_no_constitutive_exon
AGGACTTGCTGGAGCACTTGGAGAAAGGCTTAGAGGAGGACTTGGGGAAGGA	1314077	1314380	1314027	1314079	1	KB882270.1	ENSAMXG00000009755.1	1003089	1314616	cacna1g	4139	504	198125	No_or_no_constitutive_exon
GTGTGTGTGTTTGTTGTGTGTGTGTGTCTGTGTTGGGGGGGTGTGATAAGAA	305355	305514	305564	305512	-1	KB871630.1	ENSAMXG00000020481.1	282215	336430	CCDC88A	4139	504	198125	No_or_no_constitutive_exon
GTTTGTGAAAGTGGGTACATTTATTTTTTTAGGCAAAGTTGGGATTGTAGTA	1864114	1864128	1864178	1864126	-1	KB871688.1	ENSAMXG00000007163.1	1853243	1864441	None	4139	504	198125	No_or_no_constitutive_exon
TTGATGATATATGTAACGTGTAATACACTGTGTTTTGTGTGGGAGTGCAGGG	4276284	4276372	4276234	4276286	1	KB871688.1	ENSAMXG00000007543.1	4266149	4281245	slc17a9a	4139	504	198125	No_or_no_constitutive_exon
AGCGGCGCCCCAGGAGGACGATGTGGCGGTGGTGGAGTCTGGGGTTGTAGCT	5599725	5599881	5599675	5599727	1	KB871688.1	ENSAMXG00000007732.1	5596540	5632431	None	4139	504	198125	No_or_no_constitutive_exon
TCCTCTGTTTTTCTCTGTGTCTGTGTGTGTGTGTTTGTGTGGGACTGCAGAC	472596	472722	472546	472598	1	KB872819.1	ENSAMXG00000016134.1	464338	481953	crot	4139	504	198125	No_or_no_constitutive_exon
CTGACTTTGCAAAAACACTTCTGGAACACACTCCTAAACCTTGTGGGAAGCC	3342346	3342355	3342405	3342353	-1	KB871754.1	ENSAMXG00000000917.1	3327665	3349187	None	4139	504	198125	No_or_no_constitutive_exon
TAGTTTAGCGTCTTCTGAACACTGTTTATCATATTTCCTGCACGGGACAGGT	1366621	1366802	1366852	1366800	-1	KB871833.1	ENSAMXG00000005445.1	1344756	1368828	ABCD2	4139	504	198125	No_or_no_constitutive_exon
TGTTACACTGACCTTTGTTTGTCTTGTTTTCTGTGCGTGTGGACGGGCAGGG	1527385	1527628	1527335	1527387	1	KB871833.1	ENSAMXG00000005463.1	1506812	1552658	None	4139	504	198125	No_or_no_constitutive_exon
TTTTGAGATGCATCAGTACATTTACATTGTGTTTGTATGTGGGGTTGCAGTG	2174705	2174910	2174960	2174908	-1	KB871939.1	ENSAMXG00000014816.1	2163388	2218426	si:dkey-11f4.7	4139	504	198125	No_or_no_constitutive_exon
CCATGCATGTGTCCCTTTCATCACCCCCACTCCACTCCCTGATGGGACAGAC	3750973	3751000	3751050	3750998	-1	KB871939.1	ENSAMXG00000014965.1	3740705	3862539	cfap74	4139	504	198125	No_or_no_constitutive_exon
GCATGGTAGAAGAGCTAGGAACTAGATTCAATACCGGGCACAGAGAACAGGA	4699202	4699234	4699152	4699204	1	KB871834.1	ENSAMXG00000018303.1	4547632	4724047	None	4139	504	198125	No_or_no_constitutive_exon
GTTTTGTTTAACTTATTTATTTGTGTGTTTGTGTTGTCCTTGGGGAGCAGCA	2234648	2234744	2234794	2234742	-1	KB871938.1	ENSAMXG00000010172.1	2229549	2235443	ftr86	4139	504	198125	No_or_no_constitutive_exon
CAAATTGACAGTAACAGAGTCTGATTTTGCTGGGGGGGGGGGGGGTTTAGGT	3334491	3334623	3334673	3334621	-1	KB871938.1	ENSAMXG00000010306.1	3325638	3360236	slc12a7a	4139	504	198125	No_or_no_constitutive_exon
CTGGGGCAAACAAGGATACTGAGGCAAAAAAGGATACTGGGGCTAATGAGGC	1648274	1648355	1648405	1648353	-1	KB871753.1	ENSAMXG00000017593.1	1644402	1683207	ptprc	4139	504	198125	No_or_no_constitutive_exon
TCTCTGTCTCGGCCTCTGTGTGTGTGTGTGTTGTGGGGGTGGGTGGTTAGGC	2706794	2706897	2706744	2706796	1	KB871753.1	ENSAMXG00000017674.1	2704927	2730057	None	4139	504	198125	No_or_no_constitutive_exon
GTGGTTATCTGTTTGTGTGTGTGTGTGTGTGTGTGTGTGTGTGTGGGCAGGC	2944723	2944888	2944938	2944886	-1	KB871753.1	ENSAMXG00000017689.1	2938092	2956493	atp8b3	4139	504	198125	No_or_no_constitutive_exon
AGACCCAGTCTGGTGGCTAATGAAAGTTTTTTTTTTTTTTTTGGGGACAGCC	3451908	3452048	3451858	3451910	1	KB871753.1	ENSAMXG00000017810.1	3436706	3480229	cpamd8	4139	504	198125	No_or_no_constitutive_exon
ACAGATTTCACTCAGTCAAACGACCCGAAAACAGTCCGTTTATGGGACAGGT	655600	655688	655550	655602	1	KB882081.1	ENSAMXG00000003098.1	557884	667017	None	4139	504	198125	No_or_no_constitutive_exon
GTATGTGAGGAGGAAGAGCGTTCCAGGATGCAGCAGGGAAGGGCGTGTAGAG	1274519	1274536	1274469	1274521	1	KB882081.1	ENSAMXG00000003198.1	1266985	1326470	ppfibp2a	4139	504	198125	No_or_no_constitutive_exon
CACATTGACACATTGTCTGTGTGTGTGTGTGTGTGTGTGTGTGGGTGTAGGT	4392901	4393009	4392851	4392903	1	KB882081.1	ENSAMXG00000004058.1	4360050	4397916	VWF	4139	504	198125	No_or_no_constitutive_exon
GTAAAATATTATATATATATGTGTGTGTGTGTGTTTGTGTGTGGGTGTAGTC	4632978	4633072	4633122	4633070	-1	KB882081.1	ENSAMXG00000004290.1	4622203	4662073	shank3a	4139	504	198125	No_or_no_constitutive_exon
ATTCCTTTTGATTAGCAGTTGAGTATCTTTCTTCTCTTTTGGGTTAACAGCT	88607	88640	88690	88638	-1	KB872296.1	ENSAMXG00000001383.1	75610	93680	ccar1	4139	504	198125	No_or_no_constitutive_exon
ATTCCCTCGCTCTTCCACGGCAGGCAGTCTGCAGGCAGGGGAGTTGACAGGC	434771	435000	434721	434773	1	KB872296.1	ENSAMXG00000001533.1	431632	475010	march8	4139	504	198125	No_or_no_constitutive_exon
CTGCTCAGAGGTGAGATGTGTCTGCTTGTTGTGTTGTGTGGGGGCTGCAGGG	1399603	1399736	1399786	1399734	-1	KB872296.1	ENSAMXG00000001625.1	1365915	1443091	dlg5a	4139	504	198125	No_or_no_constitutive_exon
AGAATGTTCAGTGTGACCAAAAGCTGACCTTGTGTTATGGGATGATGCAGAG	1371186	1371314	1371364	1371312	-1	KB872296.1	ENSAMXG00000001625.1	1365915	1443091	dlg5a	4139	504	198125	No_or_no_constitutive_exon
GAATTATAGAATCACTGGCTGTTTGAGTTTGAGGAGGGGGAGGTGTACAGTG	1037824	1037972	1038022	1037970	-1	KB872295.1	ENSAMXG00000017966.1	1028944	1038516	lrrc39	4139	504	198125	No_or_no_constitutive_exon
AGCTAACACACTGCTCCTTTTTGCCTCTCTCCACGTGGGATTGAAAACAGAA	2625175	2625340	2625125	2625177	1	KB872295.1	ENSAMXG00000018676.1	2620567	2626987	mknk1	4139	504	198125	No_or_no_constitutive_exon
CTTTTGATGGTTGCCCTCCTGTTTTGGGTCACGGTTTGGGCGGACGACAGCA	3449278	3449329	3449228	3449280	1	KB872295.1	ENSAMXG00000018889.1	3448744	3630929	efna2b	4139	504	198125	No_or_no_constitutive_exon
AGTAATGATCAATCTATACCTAATTTCGTAATGCACTTATATGGGTGTAGGT	4387000	4387164	4387214	4387162	-1	KB872295.1	ENSAMXG00000019027.1	4371430	4392929	ushbp1	4139	504	198125	No_or_no_constitutive_exon
ATACAATAAAACTGTTTTATCTTTTCTTTTCTGTGTGTGTGTGGGATCAGCT	397904	398000	398050	397998	-1	KB882085.1	ENSAMXG00000006358.1	384343	472217	gramd1ba	4139	504	198125	No_or_no_constitutive_exon
GTGTTTGTGTGTTTGTGTTTGTGTGTATGTGTGTGTGTGTGGGTGGATAGGA	4453615	4453718	4453768	4453716	-1	KB882087.1	ENSAMXG00000016579.1	4384346	4505293	nell2b	4139	504	198125	No_or_no_constitutive_exon
ATCCCTTTAATCAGACAGGAAGTGATTGAGTGAGTGTGTTGGGGGTTCAGGA	3780284	3780410	3780460	3780408	-1	KB882088.1	ENSAMXG00000006314.1	3749384	3820884	tnika	4139	504	198125	No_or_no_constitutive_exon
CTTAACAAATACTTCCTGTTCACTAATTACATCGTTTCTTTGTGGGACAGAA	377304	377619	377669	377617	-1	KB882084.1	ENSAMXG00000010869.1	182273	423405	birc6	4139	504	198125	No_or_no_constitutive_exon
GAAGAAGTTCAAGGGGTATGAATACTTTTGTTTTGTGTTTGGGTGTGTAGTG	3558715	3558842	3558892	3558840	-1	KB882084.1	ENSAMXG00000011638.1	3530432	3585693	shtn1	4139	504	198125	No_or_no_constitutive_exon
ATGAGGTTTTGTATTAGATTCTATAAGAGGTTCTGTTCTGGGTGGTGCAGGT	4317623	4317755	4317805	4317753	-1	KB882084.1	ENSAMXG00000011757.1	4314251	4334724	rin3	4139	504	198125	No_or_no_constitutive_exon
ATAAAAGCAATTCAACGTGACAATTCCCTTTTATGTCATCTGGGGAACAGGT	194101	194172	194051	194103	1	KB882080.1	ENSAMXG00000007671.1	181395	220115	dnm1b	4139	504	198125	No_or_no_constitutive_exon
TCAACAGTCTTTTTAACCTTGTTTACAGATATTTTGGGGAGACAACATAGAT	821715	821781	821831	821779	-1	KB882096.1	ENSAMXG00000008119.1	812705	832100	agxt2	4139	504	198125	No_or_no_constitutive_exon
GACTTTTGATATAAAACTGTGTGTGTATGTACGTGTGTTTGTGTGGGTAGGT	1751397	1751703	1751753	1751701	-1	KB882096.1	ENSAMXG00000008495.1	1748139	1833994	None	4139	504	198125	No_or_no_constitutive_exon
GGTTGGATGGGTAGGAAGGTAGGAGGGTGGGTGGTCGGGAAGGTTTGAAGGT	3210878	3210907	3210828	3210880	1	KB882096.1	ENSAMXG00000008690.1	3183463	3242840	mmp17a	4139	504	198125	No_or_no_constitutive_exon
GTTTTGATGATTGATTATTATTTATTGTTAATCGTTGTGTGTGGGTACAGGT	3323166	3323302	3323116	3323168	1	KB882096.1	ENSAMXG00000008705.1	3278009	3327698	ulk1b	4139	504	198125	No_or_no_constitutive_exon
AACGTGCTCTGTTTCTCTGTTCGTGTGTATGCCCTGTCGTGGGGTAACAGGT	3380150	3380312	3380100	3380152	1	KB882096.1	ENSAMXG00000008755.1	3379966	3422215	si:dkey-11o18.5	4139	504	198125	No_or_no_constitutive_exon
GTCTTTGTCTTTTTCTCTCTTTTTGTGTGTGTGTGTGTTTGGGGGTGTAGGA	561613	561795	561563	561615	1	KB882086.1	ENSAMXG00000018848.1	555523	575106	brd7	4139	504	198125	No_or_no_constitutive_exon
TGCCTTTTCTCTTCTCTGTATATTTCTATAACCTGCTCCTGGGGTTGCAGAC	2165856	2166009	2166059	2166007	-1	KB882086.1	ENSAMXG00000019505.1	2146224	2192892	igdcc4	4139	504	198125	No_or_no_constitutive_exon
GCAGAAATAATGGAGATCATGTCTACATATGTGTGTTTATGTGTGGGCAGGC	2369831	2369982	2369781	2369833	1	KB882086.1	ENSAMXG00000020177.1	2356833	2378319	gpatch1	4139	504	198125	No_or_no_constitutive_exon
TTTAATAAGCCTGTAATAAATCTTTCTGTCTCTTTGTGTGTGTTGGGAAGTG	1615971	1616069	1616119	1616067	-1	KB882092.1	ENSAMXG00000002595.1	1597298	1623694	si:dkey-202l16.5	4139	504	198125	No_or_no_constitutive_exon
GAATTACGCTGCTTTAGTCCGGTGGAAGAGTAGAGTGGGAGAAACGATAGGA	2282170	2282260	2282120	2282172	1	KB882106.1	ENSAMXG00000008650.1	2248432	2358911	tiam1a	4139	504	198125	No_or_no_constitutive_exon
CTGCTTGATAGTTGGTTTGCTTAATAGGTTTATGTGTTTGGCATGGGCAGGT	2549469	2549640	2549419	2549471	1	KB882106.1	ENSAMXG00000008701.1	2540811	2559220	tmem135	4139	504	198125	No_or_no_constitutive_exon
TAAGGTTAAATAAAATTGCTTTTAATAATTGGAAATATTTGTGTGGGCAGGA	2804822	2804941	2804772	2804824	1	KB882090.1	ENSAMXG00000010256.1	2779364	2806011	tprb	4139	504	198125	No_or_no_constitutive_exon
AAATATTTGTGCATGGTTTAAATGCTGTGCATGTCTCTCTGTGTGGGCAGCG	2920378	2920539	2920589	2920537	-1	KB882090.1	ENSAMXG00000010341.1	2915649	2954351	rxrgb	4139	504	198125	No_or_no_constitutive_exon
AAGGTTTCCAGACTTCTCTTAACTCTGCTTCTCTACTCGTGGGGCTGTAGAT	3101753	3101842	3101892	3101840	-1	KB882090.1	ENSAMXG00000010379.1	3098531	3107041	slc5a6a	4139	504	198125	No_or_no_constitutive_exon
GAAAAGAGTGGCGCCAAGTCCAGGGAAGCAGGTGCCTCTGGCGGGTGCAGTG	3219050	3219709	3219000	3219052	1	KB882090.1	ENSAMXG00000010400.1	3215839	3226274	heca	4139	504	198125	No_or_no_constitutive_exon
AAAATCAGCAATTTATGGAGATTGTCTGCTTTACATCCTCGGGGCGGTAGGG	1837902	1838076	1837852	1837904	1	KB882083.1	ENSAMXG00000007151.1	1834980	1882250	None	4139	504	198125	No_or_no_constitutive_exon
TCTGTTTTATGTTTTCCTCTGTGTGTGTGTGTGTGTGTTGTGTGGGGCAGGT	863307	863387	863257	863309	1	KB882094.1	ENSAMXG00000016557.1	830658	879039	rfx2	4139	504	198125	No_or_no_constitutive_exon
TAGGTGGGTGTAATCATACTGTTCTTTCCTCCTGTTTTTTGGTGGGAAAGCA	2342310	2342461	2342511	2342459	-1	KB882094.1	ENSAMXG00000016974.1	2333741	2370722	tfe3a	4139	504	198125	No_or_no_constitutive_exon
GCATGTGCATCAGTTTGACTGTGTGTGTGTGTGTGTGTGTGTTGGGACAGAC	2705237	2705385	2705187	2705239	1	KB882094.1	ENSAMXG00000017212.1	2702474	2706540	None	4139	504	198125	No_or_no_constitutive_exon
TGTGTGTGCATCAGCGCCGGAGTGTGCCCGTCATTAATGGGATTGAAAAGCA	415626	415758	415576	415628	1	KB882101.1	ENSAMXG00000000491.1	350775	465864	rims1b	4139	504	198125	No_or_no_constitutive_exon
CCTCAGCTGAAATTTGAAAAAGGCAAAAAATGGAAGGGGTAGTTTAAGAGGG	2106603	2106725	2106775	2106723	-1	KB882101.1	ENSAMXG00000024495.1	2102653	2108534	gpalpp1	4139	504	198125	No_or_no_constitutive_exon
AACTGTGATGGGCAGTGATGCTGCGGGCTGCCAGCAGAGGGGACTGGTAGAC	2578472	2578478	2578528	2578476	-1	KB882101.1	ENSAMXG00000024504.1	2576203	2825621	epha6	4139	504	198125	No_or_no_constitutive_exon
GTGTGTGTGTGTGTGTCTCTTTTGTTCTCGCTTGCGTTCCCGCGGGTAAGCC	302630	302741	302791	302739	-1	KB882107.1	ENSAMXG00000014847.1	161569	304981	DST	4139	504	198125	No_or_no_constitutive_exon
ACTGTAGAACAACTTACCTGTGTGTTTTTGATGTCGGGGTGGGGATGCAGGT	258074	258202	258252	258200	-1	KB882107.1	ENSAMXG00000014847.1	161569	304981	DST	4139	504	198125	No_or_no_constitutive_exon
AACATACTTCATGTATCTGTGTGTGACACTCTGTGTGTTTATGGGGACAGGG	13098	13237	13287	13235	-1	KB882093.1	ENSAMXG00000020463.1	8505	50722	trioa	4139	504	198125	No_or_no_constitutive_exon
TTAAGCCACCCCTAGTTAACCCACTTTTCTAGGAAAGCTGAGGGTTACAGAA	2795732	2795802	2795852	2795800	-1	KB882093.1	ENSAMXG00000020962.1	2776121	2818106	eif3hb	4139	504	198125	No_or_no_constitutive_exon
TTGTGCTGTGGGTGTGTGTGTGTGTGTATGGGGTGTGTATGGGGGTGTAGTG	45794	45938	45988	45936	-1	KB882110.1	ENSAMXG00000011502.1	39789	73108	None	4139	504	198125	No_or_no_constitutive_exon
TAAAACATATGAACACCATGTCAAACTTAACCCTCTCTCTGTGGGTGTAGGA	3089892	3090023	3090073	3090021	-1	KB882095.1	ENSAMXG00000009064.1	3088681	3098587	klc3	4139	504	198125	No_or_no_constitutive_exon
GCTCATGCTGTGATACTGATGGAGAGTGTTTACTATACTGGGGAGGACAGGT	2163573	2163694	2163744	2163692	-1	KB882119.1	ENSAMXG00000021451.1	2139231	2222315	dpysl4	4139	504	198125	No_or_no_constitutive_exon
CCAACTGTACTAGTTGTAGTTGCTGAAGTGTTCTGTGTTTTGGGAAGCAGCA	1336424	1336486	1336536	1336484	-1	KB882108.1	ENSAMXG00000005849.1	1329877	1341958	ap1ar	4139	504	198125	No_or_no_constitutive_exon
CTTTCTCTTTTTCTCTCTTTCTCTTGTTCTTCTTCTGTCCTGACGGGCAGGA	3589814	3591081	3589764	3589816	1	KB882108.1	ENSAMXG00000006024.1	3563572	3591081	cyp4v7	4139	504	198125	No_or_no_constitutive_exon
TTCAAAAGAGTAAAGTAAGTGTTTTCAAATGCTATAAGGGGTGGGTGTAGGG	172319	175603	175653	175601	-1	KB882099.1	ENSAMXG00000027742.1	172319	176109	None	4139	504	198125	No_or_no_constitutive_exon
GACCAACCAGCTTCTTCATCATCATACCACTAGTTGGGGCAGAATTGAAGCC	1282847	1282926	1282976	1282924	-1	KB882099.1	ENSAMXG00000010673.1	1252230	1283862	pde6a	4139	504	198125	No_or_no_constitutive_exon
GAAGAGCCGTTGAGATGAAGCTAATTTGTAGTGTTGGGATGTGAGTGCAGAT	715351	715458	715301	715353	1	KB882102.1	ENSAMXG00000013062.1	702498	723617	slc26a10	4139	504	198125	No_or_no_constitutive_exon
GGGAACTTTCTAACACTAAATCTTATTTCTAAATCTCTTTTGGGTTAAAGGT	2285436	2285546	2285386	2285438	1	KB882102.1	ENSAMXG00000013254.1	2283900	2290216	lzic	4139	504	198125	No_or_no_constitutive_exon
TTCCCTGTCTCTTTTTCTCTGTATATCACACGCTCCTGTTCTGGGAGCAGGA	83696	83788	83646	83698	1	KB882097.1	ENSAMXG00000020247.1	69184	96353	trappc10	4139	504	198125	No_or_no_constitutive_exon
GTAAGAAACTCTGGTTTTGAGTATTGTTTTGTGTGTGTTTTTGTGGGAAGGT	1843746	1843945	1843696	1843748	1	KB882097.1	ENSAMXG00000021552.1	1833270	1846072	kif7	4139	504	198125	No_or_no_constitutive_exon
CTTGAAAATTGCTTTCACTTGCGCTCTCCTCTCTTGGGTTTGGGGGTCAGTG	2286253	2286280	2286330	2286278	-1	KB882097.1	ENSAMXG00000021586.1	2221357	2388786	ptprsa	4139	504	198125	No_or_no_constitutive_exon
TGTATTATTTGTGCCATTAGTTTGATTGTGTCTTTTATTCGGGCATATAGAT	2599904	2599987	2599854	2599906	1	KB882112.1	ENSAMXG00000010248.1	2592295	2664173	myo15aa	4139	504	198125	No_or_no_constitutive_exon
TCAGATGCATCTAAACATCAGTGCGTGTGTGTTTTGTTTATGTGGGACAGGT	1856006	1856208	1855956	1856008	1	KB882105.1	ENSAMXG00000005830.1	1852705	1858238	rnf34a	4139	504	198125	No_or_no_constitutive_exon
TAGAGAACCAGAGAGAATAAAGCTCTTCTCTCTTTATTCTGATTGGGCAGGT	2525329	2525554	2525604	2525552	-1	KB882105.1	ENSAMXG00000006007.1	2522115	2530183	lipg	4139	504	198125	Yes
TTGTTTTTTTGTATTAATCTAAACTATTTGCATCTTTGTTTTGGGTAAAGGT	420477	420564	420614	420562	-1	KB882100.1	ENSAMXG00000000377.1	413673	430865	bnip2	4139	504	198125	No_or_no_constitutive_exon
GATAAAGCTGATTCTCTGTGTTTTCTCTCTCTCTCTCTTTATGGGTGAAGGT	1586989	1587425	1586939	1586991	1	KB882100.1	ENSAMXG00000000527.1	1581070	1587425	isl2a	4139	504	198125	No_or_no_constitutive_exon
GTTTGATTGATTTGTTCACTCTCTCCTCTGTTTCTCTGTGGGCTGGGCAGGC	1766677	1766748	1766627	1766679	1	KB882100.1	ENSAMXG00000000590.1	1747016	1787328	atp8b4	4139	504	198125	No_or_no_constitutive_exon
TCTTCTCTTCCTTCATTTCATTGACCTTTCATGTGTGGGAAAACACACAGCC	3095497	3095718	3095447	3095499	1	KB882100.1	ENSAMXG00000000954.1	3093296	3098628	SLC15A5	4139	504	198125	No_or_no_constitutive_exon
TTTTCCTGTTTTTCTTTTTGTCCATCCTCCATCTGCTCTGGGCGATGAAGCA	629819	632406	629769	629821	1	KB882098.1	ENSAMXG00000012643.1	606195	632406	ano11	4139	504	198125	No_or_no_constitutive_exon
TTGAGGTGTTGATGACTGTGGTTTCTGCTTCTGTGTGTGTATGTGGGCAGGC	2880392	2880533	2880342	2880394	1	KB882098.1	ENSAMXG00000024794.1	2851666	2916635	vps13d	4139	504	198125	No_or_no_constitutive_exon
TAAATTGTGGATATTTAAAGTGTATTTAAATGTGTGTTCTGGGGTTGCAGGT	1165264	1165362	1165412	1165360	-1	KB882116.1	ENSAMXG00000014543.1	1144875	1166583	pip4k2cb	4139	504	198125	No_or_no_constitutive_exon
TGTCTATTTTGTACTGTTTGTTCCATGTTGCACCATGGTTCCGGGGGAAGAT	2859303	2859402	2859253	2859305	1	KB882116.1	ENSAMXG00000024716.1	2858488	2874938	None	4139	504	198125	No_or_no_constitutive_exon
CTGTGCTTGGTGTGTGGTTTGGTGTGGTGTGTGGTGTGTGATGTGGGCAGGC	3331701	3331933	3331983	3331931	-1	KB882116.1	ENSAMXG00000024727.1	3323965	3393180	None	4139	504	198125	No_or_no_constitutive_exon
CGAGTGATCCAGTGGTCTAAAGTGCTGCCACTATGAGCGGGAGGTTGCAGGT	3473373	3473445	3473495	3473443	-1	KB882116.1	ENSAMXG00000024732.1	3464064	3496613	kdm5ba	4139	504	198125	No_or_no_constitutive_exon
ACACACACATACCTAAACTAACACATTTCTGTATGTTTGCGGGAATGCAGCA	491323	491468	491518	491466	-1	KB882120.1	ENSAMXG00000004622.1	480725	637230	baz2ba	4139	504	198125	No_or_no_constitutive_exon
GGCCACCCACTTGCTTACCCTTTTAAACCCGCCCATTGTGGGTCGGACAGCC	1791285	1791380	1791235	1791287	1	KB882120.1	ENSAMXG00000004915.1	1790988	1831469	sp3b	4139	504	198125	No_or_no_constitutive_exon
ATCCTTCAAGTTTTTAATATATGCATTTTCTTCATACCTAACATGGGCAGAA	932081	932246	932031	932083	1	KB882115.1	ENSAMXG00000010534.1	926634	933445	usp1	4139	504	198125	No_or_no_constitutive_exon
TAATAGTTAAGGATTGTCTTGCTGTGCTCTGTTTGTCCACCGGGGAGCAGAA	2210292	2210398	2210448	2210396	-1	KB882114.1	ENSAMXG00000011598.1	2102619	2267688	dysf	4139	504	198125	No_or_no_constitutive_exon
AAAATGCTTCAGCAGCAGAACCTCAACAGGAAGCAAGGACATGGGAGCAGGA	2671382	2671745	2671332	2671384	1	KB882114.1	ENSAMXG00000011722.1	2638158	2673274	pelp1	4139	504	198125	No_or_no_constitutive_exon
GTTTTAAGACACATTTCTTCTGCTTTTGTGTGTGTGTGTGTGGGGCACAGAC	2139596	2139775	2139546	2139598	1	KB882113.1	ENSAMXG00000014585.1	2134508	2150698	ogg1	4139	504	198125	No_or_no_constitutive_exon
TGTGTGATATTATTTCCTAATCCCGGTGAACATGGCCGGGTGTAAAACAGAC	330224	330925	330174	330226	1	KB882126.1	ENSAMXG00000001309.1	327968	334590	None	4139	504	198125	No_or_no_constitutive_exon
TGTTTGCTGTGTGTTTGCTGTGTGTTTGTTGTGTGTGTGGGTGGAAACAGAA	434490	434619	434440	434492	1	KB882118.1	ENSAMXG00000003089.1	315733	442678	STK32C	4139	504	198125	No_or_no_constitutive_exon
AACAGAGAGTGTGTGTGTGTATCTGTGTGTCTCTTTGTGTGTGGGGTCAGGT	1667759	1667983	1667709	1667761	1	KB882118.1	ENSAMXG00000003700.1	1640101	1715755	None	4139	504	198125	No_or_no_constitutive_exon
GTGAATGACCAAAAAGGATTCTAGATTGCGCACAGCTGCGGGCGAAATAGGA	1990513	1990656	1990706	1990654	-1	KB882118.1	ENSAMXG00000003771.1	1971813	1996138	cwf19l2	4139	504	198125	No_or_no_constitutive_exon
GCGAAAGCCGTCTGCTCACCTACTCACGTGTGTCTGTATCTGGGTGGCAGAT	3024097	3024193	3024047	3024099	1	KB882118.1	ENSAMXG00000004115.1	3009836	3032276	galnt17	4139	504	198125	No_or_no_constitutive_exon
TTGTGTGTGTGTGTGTGTGTATGTACGTTTCTATGCGTGTGGGTGTATAGCT	3124286	3124403	3124453	3124401	-1	KB882122.1	ENSAMXG00000012991.1	3122097	3142326	vdrb	4139	504	198125	No_or_no_constitutive_exon
TCAAAGTCAAACCAATTACATGCTCATGAGAGTTTGTCTTGGGACTGCAGGG	904524	904691	904741	904689	-1	KB882121.1	ENSAMXG00000013691.1	904524	912488	MCMDC2	4139	504	198125	No_or_no_constitutive_exon
TGATGATCACAGTTTAAATATTTGTGTCTGTATGTTTGTGTGTGGGGCAGAG	1179621	1179738	1179571	1179623	1	KB882121.1	ENSAMXG00000013865.1	1174157	1185090	armc1	4139	504	198125	No_or_no_constitutive_exon
AACAGTGTGTATTTATGCTAATTTGTGTCATATGTTTTGTGGGAATTTAGAT	3001064	3001148	3001014	3001066	1	KB882121.1	ENSAMXG00000014865.1	2953601	3003153	nktr	4139	504	198125	No_or_no_constitutive_exon
GAGAGGTGCATTATTTATTTATTTATTTATTTTATTGTTTTGGGACACAGGT	84727	84858	84908	84856	-1	KB882123.1	ENSAMXG00000002784.1	78446	99915	pias1b	4139	504	198125	No_or_no_constitutive_exon
CGAAAGATGAACCCTGCTGTGTGTGTTTGCTGTGTGTGTGTGGGAAGCAGGA	1934615	1934773	1934823	1934771	-1	KB882123.1	ENSAMXG00000003669.1	1927466	1982862	nup93	4139	504	198125	No_or_no_constitutive_exon
ACTGGTATCGTAAGTAACATTGTGTTTGTCTCTTTTTTTGGGGGCTGAAGGG	2381513	2381608	2381463	2381515	1	KB882123.1	ENSAMXG00000003749.1	2373652	2384581	tbc1d15	4139	504	198125	No_or_no_constitutive_exon
ACTCCAGATTAACAGATTAACAGACTGAGTGTGTGTTTTTTGGGGGGTAGGT	856986	857130	856936	856988	1	KB882137.1	ENSAMXG00000018908.1	843074	860182	cfap57	4139	504	198125	No_or_no_constitutive_exon
CATCCATTTTTTTTAAATCATAATCCATTTATGTGCTTTATGTGGGACAGAT	1375568	1375795	1375518	1375570	1	KB882130.1	ENSAMXG00000011731.1	1366948	1406198	abca5	4139	504	198125	No_or_no_constitutive_exon
GAAAATCGACCAAGGGAAAGAGAGAGGGAGAGAGAGAGGGATAGGGATAGGG	59528	59678	59728	59676	-1	KB882125.1	ENSAMXG00000011907.1	34378	143357	rims1a	4139	504	198125	No_or_no_constitutive_exon
TGCTGTTTCCTGTAAATGATTTTTGTTGTTGTTGTTGTGGGAATATGCAGGG	2790581	2790735	2790785	2790733	-1	KB882125.1	ENSAMXG00000012614.1	2770323	2849188	wdfy4	4139	504	198125	No_or_no_constitutive_exon
TTTTTTATTTATTTTCTTCTTCTTCTCCCCATCTCCTGGTGCGGGTACAGAA	505364	505454	505314	505366	1	KB882138.1	ENSAMXG00000002136.1	490338	519861	phf20b	4139	504	198125	No_or_no_constitutive_exon
CTCTGCCACTGCAGCCAAACAAGCTGAGAATTTCCACAGCTTGGGTGAAGGA	575127	575346	575077	575129	1	KB882139.1	ENSAMXG00000016609.1	573284	577034	im:7147486	4139	504	198125	No_or_no_constitutive_exon
CACCCGCTGGTTTAGAGCTGTAATACAGCAGGTAAATGGGTTAAAGGCAGTT	900615	900647	900565	900617	1	KB882139.1	ENSAMXG00000017230.1	899428	912738	tomm40	4139	504	198125	No_or_no_constitutive_exon
AAATATTCACTCATTTTGAATTTGACCCTGCTTGTTCTTGTGTGGGACAGAT	2186672	2187055	2186622	2186674	1	KB882139.1	ENSAMXG00000018704.1	2170775	2187055	ceacam1	4139	504	198125	No_or_no_constitutive_exon
CTTGGTGTGTGTGTGTGTGTGTGTGTGTGTGTGTGTGTGTGTGGGAGTAGGA	2626195	2626324	2626145	2626197	1	KB882127.1	ENSAMXG00000018948.1	2622408	2632530	None	4139	504	198125	No_or_no_constitutive_exon
GCTGCGTAGAACATCATTAATAACCTAATTTAATGGTTTTAATGGGTAAGAA	2643039	2643148	2643198	2643146	-1	KB882127.1	ENSAMXG00000029009.1	2632934	2643838	None	4139	504	198125	No_or_no_constitutive_exon
GGGAGACCAAGACAACCTGTGGACCTGGATAATAAAAGGTTTATGGGAAGGC	2946014	2946555	2945964	2946016	1	KB882127.1	ENSAMXG00000019050.1	2945739	2963079	arhgef5	4139	504	198125	No_or_no_constitutive_exon
CTTTTTTTAATCTTTCCTCTGGGCCTGTCTATCTCCTCTCTGACGGGCAGAA	347306	347445	347495	347443	-1	KB882151.1	ENSAMXG00000007980.1	245362	413396	dnm1a	4139	504	198125	No_or_no_constitutive_exon
AATTGAATTGAATTGAATTTTTGGTTCTTATGTGTGTTCTTGTGGGGTAGGC	243994	244120	244170	244118	-1	KB882131.1	ENSAMXG00000002878.1	146116	345395	None	4139	504	198125	No_or_no_constitutive_exon
AGCACTTGTGTGGGAGCACTAAGCTGACTTCTCTTTGTATCTGGGTGAAGGG	197281	197412	197462	197410	-1	KB882131.1	ENSAMXG00000002878.1	146116	345395	None	4139	504	198125	No_or_no_constitutive_exon
ACGAGTAAGAGAGAGATCATTAACAGTCTTGTTATATTTCATGTGGGCAGGT	193491	193631	193681	193629	-1	KB882131.1	ENSAMXG00000002878.1	146116	345395	None	4139	504	198125	No_or_no_constitutive_exon
CTTTAACTGATCACATTTCCTTGGCTTCTCTTTTCATGGGGAAAACACAGTG	1645672	1645799	1645622	1645674	1	KB882131.1	ENSAMXG00000003672.1	1643382	1678077	clcn5b	4139	504	198125	No_or_no_constitutive_exon
TCTGTGTGTTGTGTGTGTGTATGTTGTGTGTGTGTCTTCTCGGGGGCTAGTG	2452573	2452704	2452523	2452575	1	KB882131.1	ENSAMXG00000003696.1	2434455	2454457	si:dkey-172j4.3_(1_of_many)	4139	504	198125	No_or_no_constitutive_exon
CTTTAAATAACCTGTAATGATGTGATTGTGATTGTTGCTGCTGGGTAAAGGC	2524310	2524531	2524260	2524312	1	KB882141.1	ENSAMXG00000008269.1	2512551	2530013	None	4139	504	198125	No_or_no_constitutive_exon
ACTGCTCTTCCTAGAAGCTGTATCCAACCAGCCTGTGTTTGTGTGGGTAGGT	115521	115651	115701	115649	-1	KB882156.1	ENSAMXG00000009657.1	111301	118551	None	4139	504	198125	No_or_no_constitutive_exon
CTTGTATAACAATAACTAAGAATGCTGTATGTATGTTATGTGGGGTACAGTG	430195	430326	430376	430324	-1	KB882156.1	ENSAMXG00000009908.1	411678	433281	si:dkeyp-27e10.3	4139	504	198125	No_or_no_constitutive_exon
CCCTTTTAATAAGCTAAAATTGACTTCCTTATCAATCTTCTGTGGGACAGAT	697421	697522	697371	697423	1	KB882156.1	ENSAMXG00000010116.1	686841	698030	None	4139	504	198125	No_or_no_constitutive_exon
TATGTGTGTGTGTGTGTGTGTGTGTGTGTGTGTGTGTGTGTGGGGAACAGAT	1949052	1949193	1949002	1949054	1	KB882140.1	ENSAMXG00000000971.1	1923695	1955234	cmip	4139	504	198125	No_or_no_constitutive_exon
ACATGAAGCGCCCCTCCGCCAAGTCAAGATGATGAATCGTGCGGGGCCAGTT	2121033	2121106	2121156	2121104	-1	KB882135.1	ENSAMXG00000020049.1	2077177	2187135	btbd11b	4139	504	198125	No_or_no_constitutive_exon
TACTTGGATATATAAATATATTCTTACAAAATATTAATTTGGGGCTGCAGAT	2403140	2403206	2403256	2403204	-1	KB882135.1	ENSAMXG00000020196.1	2401719	2433744	ppfibp1b	4139	504	198125	Yes
GAAACGTTGTTTTGCTGTGATTTCTGTTGTCTGTGTCTGTGTGTGGGTAGGG	2715794	2715937	2715744	2715796	1	KB882135.1	ENSAMXG00000020360.1	2672642	2783016	itpr2	4139	504	198125	No_or_no_constitutive_exon
CTCTTTCCCTCTCTCACTTTTTTTCTTTCTTCTTCTTCTCCGGGTGACAGAA	2138283	2138396	2138233	2138285	1	KB882144.1	ENSAMXG00000012668.1	2045866	2173869	None	4139	504	198125	No_or_no_constitutive_exon
TCTCTCTCTCTCTCTCTCTCTCTCTCTCTCTTTCTGTGTTGGTGGGATAGGA	1158577	1159215	1159265	1159213	-1	KB882142.1	ENSAMXG00000009744.1	1158577	1166933	thoc6	4139	504	198125	No_or_no_constitutive_exon
GCTGTAAATGTGAGCATTAAGTCTTTTAACGCTGCGCTGTGATTGGGCAGAT	1419623	1419768	1419573	1419625	1	KB882142.1	ENSAMXG00000010199.1	1405726	1425775	si:ch211-195b15.7	4139	504	198125	No_or_no_constitutive_exon
GGAGACCGAGACAGGGAAAGGGATCGGGAACGAGATCGGGACCGTGAAAGGG	2355924	2356174	2355874	2355926	1	KB882142.1	ENSAMXG00000011435.1	2343007	2356174	ddx42	4139	504	198125	No_or_no_constitutive_exon
CTCCCCCCCTTCTCCTCACCATGGCTAATGTCTGATCCCCGTGGGTGTAGGT	1087280	1087400	1087450	1087398	-1	KB882133.1	ENSAMXG00000000135.1	1040286	1233513	dpyda.3	4139	504	198125	No_or_no_constitutive_exon
TTATCTGATGTTATCGGATGTTATCTGGGTGTGATTGTGTGCATGGGCAGAT	1359945	1360098	1359895	1359947	1	KB882133.1	ENSAMXG00000000139.1	1346435	1378205	snx7	4139	504	198125	No_or_no_constitutive_exon
AGATAAATTATTTGAAAATAAATATTTTCTCTTGTTGGGGGGAATTGTAGGC	267224	267308	267358	267306	-1	KB882161.1	ENSAMXG00000000787.1	256373	272632	pcif1	4139	504	198125	No_or_no_constitutive_exon
CTTGAAACTGTGCTTGGTGTGTGTGCGCGTGTGTGTTTGTGGGTGTGCAGGT	298099	298269	298049	298101	1	KB882148.1	ENSAMXG00000020127.1	293527	305208	serinc2l	4139	504	198125	No_or_no_constitutive_exon
CTGTAATTGTGTGTGTGTGTGTGTGTGTGTGTGTGTGTGTGGGTGTACAGGG	133279	133375	133229	133281	1	KB882154.1	ENSAMXG00000004427.1	110659	163881	kcnq5a	4139	504	198125	No_or_no_constitutive_exon
TAACACTGACATGGAAAATACTATATATTTATTTTGGTGGGAAAAACAAGTT	765752	766169	765702	765754	1	KB882154.1	ENSAMXG00000004559.1	747438	766169	vrk2	4139	504	198125	No_or_no_constitutive_exon
TGTGTTAGCTGCTACTGATCCAGAGTTTTCTTTATGTTTTTGGGGAACAGGT	2212529	2212654	2212479	2212531	1	KB882154.1	ENSAMXG00000004789.1	2139762	2223026	vcla	4139	504	198125	No_or_no_constitutive_exon
GTGTGATCATTAGTGCGAATACAACAATGTGTGTGTTTGTGTGTGGGCAGGG	809084	809247	809297	809245	-1	KB882143.1	ENSAMXG00000007998.1	801837	846163	baiap2l1a	4139	504	198125	No_or_no_constitutive_exon
TGTCCTTCCTTTTATGTTTCTCGTCCTTCTCTGACCCGCGGGTGATGCAGGT	78538	78596	78488	78540	1	KB882163.1	ENSAMXG00000015590.1	76035	78596	None	4139	504	198125	No_or_no_constitutive_exon
ATACAGTTTTCAGTTTTTTTTTCTTTATGTGAATTGCATGCTGGGATAAGGA	1401913	1401977	1401863	1401915	1	KB882152.1	ENSAMXG00000015710.1	1389304	1423525	RHBDF2	4139	504	198125	No_or_no_constitutive_exon
CTTTTTATTCATTCTTGTTATATTTTCTTTTTTTTGTTGGGAATATACAGGG	1444107	1444886	1444057	1444109	1	KB882152.1	ENSAMXG00000015746.1	1436367	1444886	None	4139	504	198125	No_or_no_constitutive_exon
TTAAGAACAGCAAACTCAAAACTGGTGTGTGTGTGTTTTTTATAGGGCAGGA	1608575	1608612	1608662	1608610	-1	KB882170.1	ENSAMXG00000018906.1	1604007	1609691	None	4139	504	198125	No_or_no_constitutive_exon
CATGAATGAATAAGAGAGAGGAGAGGAGCGCTTGTTTGTCTGGGATGCAGGT	1972057	1973166	1972007	1972059	1	KB882170.1	ENSAMXG00000028436.1	1969553	1973166	None	4139	504	198125	No_or_no_constitutive_exon
GTGTGGTCCTGTGTTTGTGTATGTATATGTGTGTCTCTGCTGGGTGGAAGAT	2093832	2093942	2093782	2093834	1	KB882155.1	ENSAMXG00000008098.1	1984614	2102137	sh3kbp1	4139	504	198125	No_or_no_constitutive_exon
AAGGCGCACTGGATTATAAGGTGCACGGACAATTTTTGGGAAAATTATAGGA	2133448	2133463	2133513	2133461	-1	KB882175.1	ENSAMXG00000018935.1	2079102	2163728	None	4139	504	198125	No_or_no_constitutive_exon
GGTCTGTTTACTACTGTCTTACATATTTCCATTTTTTGGGGGGGTTAAAGCT	166277	166370	166227	166279	1	KB882150.1	ENSAMXG00000000312.1	152147	171005	tyro3	4139	504	198125	No_or_no_constitutive_exon
GTTCAGGAATAGAGTAAGTACTGTAACTTGGTTTGCTGTTGGGCATGCAGGC	911767	911929	911717	911769	1	KB882150.1	ENSAMXG00000000506.1	844594	936705	syne1b	4139	504	198125	No_or_no_constitutive_exon
TGGATTGATTGATTCATGCACACTAATGCTGGTTTTCTCGTGGGAAACAGCC	1639711	1639852	1639661	1639713	1	KB882150.1	ENSAMXG00000000798.1	1619051	1658104	ptk2ba	4139	504	198125	No_or_no_constitutive_exon
GATAGAACTTGCTAGTCATTTGTTTAAATGGCTCTTTCTCTGGTGGGCAGGG	677252	677399	677202	677254	1	KB882189.1	ENSAMXG00000006873.1	631820	870586	itpr1b	4139	504	198125	No_or_no_constitutive_exon
AGGGTGTTAATTGTGTGTGTATGTGTGTATATACCTGGTTTGTGGGGTAGTT	1419741	1419902	1419952	1419900	-1	KB882189.1	ENSAMXG00000007117.1	1398428	1432333	mst1rb	4139	504	198125	No_or_no_constitutive_exon
CTGGGCCAGAAGACACGAACTGTGTCATTCCATGGAGTCTTGGTGGGCAGCC	57020	57037	56970	57022	1	KB882169.1	ENSAMXG00000009035.1	49673	116258	None	4139	504	198125	No_or_no_constitutive_exon
GGCTGTGTTTAAAGGCTGGCCGTATTGTTCTTTGTCTCTCTGGGCAGCAGGT	1264405	1264528	1264578	1264526	-1	KB882169.1	ENSAMXG00000009249.1	1240921	1290887	None	4139	504	198125	No_or_no_constitutive_exon
TGTTTCTAATGTTTTAATTCATTTTGGCTTTTGTTTCTGGGGGAGCACAGAT	743345	743463	743513	743461	-1	KB882158.1	ENSAMXG00000001926.1	739186	746905	ahsa1b	4139	504	198125	No_or_no_constitutive_exon
TGGCCTCTTACCTTTCTTTTCCCAATGTTTTTCTCTGTGTGGGAATGTAGAG	739186	740946	740996	740944	-1	KB882158.1	ENSAMXG00000001926.1	739186	746905	ahsa1b	4139	504	198125	No_or_no_constitutive_exon
TAAACTACACATTATAAACTGTGTGGCTCCCACTTCCTTTTATAGGGCAGCA	45062	45292	45342	45290	-1	KB882162.1	ENSAMXG00000020776.1	26747	66040	CALD1	4139	504	198125	No_or_no_constitutive_exon
ACAAATGTTTTAAACCAATCAAAAGTAATCCTTTGTGTGTGGGACTGCAGTT	685415	685560	685365	685417	1	KB882168.1	ENSAMXG00000018514.1	684183	690592	si:ch211-214c7.5	4139	504	198125	No_or_no_constitutive_exon
AGTGAGTAAGAGGGAGAGAAAGAGGGAGGGACAGAATTAGTGGGTGACAGCG	2194479	2194555	2194605	2194553	-1	KB882180.1	ENSAMXG00000014672.1	2190652	2284568	rock1	4139	504	198125	No_or_no_constitutive_exon
ATTTGTTAGATGGAAGATTTTGTCTAAATGTGAGTAAGGTTAAGGGTAAGTA	420586	420664	420714	420662	-1	KB882173.1	ENSAMXG00000010954.1	375613	437996	neb	4139	504	198125	No_or_no_constitutive_exon
CCAGTAACTCTGCCCAAACCGTGAGTAACCCTTTCTTTTTGTGGGTGTAGGG	2169902	2170041	2169852	2169904	1	KB882173.1	ENSAMXG00000011447.1	2122176	2173299	SLC25A12	4139	504	198125	No_or_no_constitutive_exon
GCATAGAAAAGTGATATAGAGGGAAAGAGAGAATGCATGGGGTGTAACAGTT	1143122	1143283	1143072	1143124	1	KB882176.1	ENSAMXG00000004537.1	1103455	1183349	crocc2	4139	504	198125	No_or_no_constitutive_exon
GATGACCCTCTGTGTTTCTTTGTGTGTTTTGGGTTTGTTTGGGGGCGCAGGC	1784442	1784567	1784392	1784444	1	KB882176.1	ENSAMXG00000004665.1	1777982	1796144	sap130a	4139	504	198125	No_or_no_constitutive_exon
TTGCCGTGTTCACTCAGTGTTTGTATTCTGTGGCATTTGTGGGTGTGTAGAT	1060488	1060600	1060650	1060598	-1	KB882211.1	ENSAMXG00000000054.1	1056261	1069603	rpe65b	4139	504	198125	No_or_no_constitutive_exon
AGCTGTATGACACGCATCTCCATGTCCTCCTTTGTGTGTGGGGGGTGTAGGA	1510363	1510471	1510313	1510365	1	KB882211.1	ENSAMXG00000000172.1	1503831	1517119	None	4139	504	198125	No_or_no_constitutive_exon
ATTGAATGAAAATTTTGAGCCATTTAACTTGTCCATATTGGTGGGGCTAGGT	1881446	1881530	1881396	1881448	1	KB882211.1	ENSAMXG00000000197.1	1879699	1889743	stk38a	4139	504	198125	No_or_no_constitutive_exon
TTCTGCTCCTCCTCCCTGACCTTTTTTTGTGTTCTGTGTGGGATGGCTAGAT	253608	253749	253799	253747	-1	KB882181.1	ENSAMXG00000006306.1	198795	383092	syne1a	4139	504	198125	No_or_no_constitutive_exon
TGTAGTGAGATGATGCGCTTACTAAGCTGTGTGGTTGTTGTGGGATGCAGGC	610586	610699	610536	610588	1	KB882188.1	ENSAMXG00000012418.1	605253	622207	CYTH2	4139	504	198125	No_or_no_constitutive_exon
TGTGTGTGTGTGAATTGTGTGTGTGAATTGTGTGTGTGTGGGGTGAACAGTT	533802	533901	533951	533899	-1	KB882208.1	ENSAMXG00000015993.1	506622	536090	ino80e	4139	504	198125	No_or_no_constitutive_exon
TGTGTGAGGGAATGTGCGGTTAGTGAAACGGTGCGTCTGTGTGTGGGAAGGT	731702	731856	731906	731854	-1	KB882208.1	ENSAMXG00000016080.1	718715	734667	gnl1	4139	504	198125	No_or_no_constitutive_exon
AAAGAAAAATGTGTGTAAATGTGGCTACTGCAGAGTAGCCTGACGGGCAGTA	2085537	2085590	2085487	2085539	1	KB882208.1	ENSAMXG00000016429.1	2081968	2102049	snx27b	4139	504	198125	No_or_no_constitutive_exon
TGGGACAGATTGTGGTGTAATGATGGTAAGATTAATGGGCATGATGGTAGGA	753028	753077	753127	753075	-1	KB882222.1	ENSAMXG00000008766.1	752226	786677	dstyk	4139	504	198125	No_or_no_constitutive_exon
GTAACATAGCAATGAGCATCACAACACAACTTGCACAGGGTGTAAGATAGGG	1669428	1669476	1669526	1669474	-1	KB882222.1	ENSAMXG00000009027.1	1657464	1675306	None	4139	504	198125	No_or_no_constitutive_exon
ATGTGATTTTAATATGTCCCCTACTGGGGTTATCTGTCCTTGGGTTGAAGGG	293897	294036	293847	293899	1	KB882184.1	ENSAMXG00000005713.1	290540	298077	hnrnph1l	4139	504	198125	No_or_no_constitutive_exon
AAACACCTCTACTGTCCTGCCAATTTAATGGAGATTTATGGGTAATACAGGG	450006	450196	450246	450194	-1	KB882185.1	ENSAMXG00000001590.1	439195	452347	itgb7	4139	504	198125	No_or_no_constitutive_exon
GTGTGTGTGTGTGTCTCATCACGTATATATGTGTGCTAATATGGGTGTAGGT	545504	545749	545454	545506	1	KB882185.1	ENSAMXG00000001656.1	540976	557909	smarcc2	4139	504	198125	No_or_no_constitutive_exon
TAAGTTTGTTTATTGAATGTATTTGTGTGTGTTTTTGTATGGGAATGTAGAT	1577956	1578137	1578187	1578135	-1	KB882179.1	ENSAMXG00000008520.1	1489317	1627488	ralgapa2	4139	504	198125	No_or_no_constitutive_exon
TGTGTGTGTGTGTGTGTGTGCGCGCATGTGTGTGTGCGCTTGGGATACAGGC	1764681	1764847	1764631	1764683	1	KB882179.1	ENSAMXG00000008560.1	1752612	1782393	kiz	4139	504	198125	No_or_no_constitutive_exon
GTGGTTTTGTTGCTGTGGCTGAGCCTTCTTTGTATTGTTTGTGTGGGCAGGC	1916428	1916532	1916582	1916530	-1	KB882194.1	ENSAMXG00000016135.1	1910432	1920875	pcid2	4139	504	198125	No_or_no_constitutive_exon
TCATTGTTAAAGCAGCTGATAAAATGCCTTTATACTTACTGTGGGTAAAGGT	82166	82382	82432	82380	-1	KB882193.1	ENSAMXG00000019855.1	56158	134756	rttn	4139	504	198125	No_or_no_constitutive_exon
TGTTTTTCATAACAGTCTTGTTTTTCTCTCCTGATGTTTTGGGTTGACAGTG	713411	713593	713361	713413	1	KB882207.1	ENSAMXG00000015840.1	710064	743968	gusb	4139	504	198125	No_or_no_constitutive_exon
CTCTTTCTCTATCTCTCTCTCTCTCTTTTTTATGGGATGCTGGGGTGCAGAT	1383077	1383234	1383284	1383232	-1	KB882197.1	ENSAMXG00000011600.1	1370867	1389522	LTK	4139	504	198125	No_or_no_constitutive_exon
GCTTTAGTAATGTCATACTGTGCTAAACTCCTTTCTGTGTGGGCCGGCAGCT	1011653	1011906	1011956	1011904	-1	KB882224.1	ENSAMXG00000007296.1	994478	1014918	taf2_(1_of_many)	4139	504	198125	No_or_no_constitutive_exon
GATTTGCTGTGTGCAATAATAATTGCTTTTCTCTTTTTTTGGGGGGCTAGTG	1074467	1074543	1074417	1074469	1	KB882224.1	ENSAMXG00000007301.1	1073830	1080705	None	4139	504	198125	No_or_no_constitutive_exon
ATTATATCATATTTCTCATGTATTACTCTTGTTTTTGTTGTGGGGTACAGCG	1808224	1808417	1808174	1808226	1	KB882224.1	ENSAMXG00000007530.1	1716172	2067377	triob	4139	504	198125	No_or_no_constitutive_exon
TGGTAGTCATCGATAGAGTTTATTTAATTTGTGTGCATGTGGGTATGTAGGT	735018	735239	735289	735237	-1	KB882203.1	ENSAMXG00000005365.1	720803	748335	rev1	4139	504	198125	No_or_no_constitutive_exon
ACACCCATGTAACACCGGAGATAAATATTTTATGTAAAAAATATGGGTAGAT	681574	681588	681524	681576	1	KB882192.1	ENSAMXG00000016946.1	553003	759520	None	4139	504	198125	No_or_no_constitutive_exon
AACTGGAGCAGCAAAACCTGGCAAAGAATCTGGGGTAACAGGGCCTGAAGAA	1382331	1382396	1382281	1382333	1	KB882200.1	ENSAMXG00000010672.1	1356241	1392301	impg1a	4139	504	198125	No_or_no_constitutive_exon
CAGGAGCCGTGACACTTGGCAGCGCTCCAGCTGCAGGGGCCGGACAGCAGGG	874042	874210	874260	874208	-1	KB882246.1	ENSAMXG00000020922.1	836075	875739	chd8	4139	504	198125	No_or_no_constitutive_exon
CATCCATTTAACACTTAACTTTTTTTATTTTACATGTCTGTTGGGCGGAGTT	1832437	1832524	1832387	1832439	1	KB882219.1	ENSAMXG00000016455.1	1824077	1833333	None	4139	504	198125	No_or_no_constitutive_exon
GTTGATTGCTCTTCAGTAAACTGTAGATCCGTGTGTGTTTGGGTTGGCAGGA	908075	908225	908025	908077	1	KB882239.1	ENSAMXG00000020623.1	903439	932905	tnip1	4139	504	198125	No_or_no_constitutive_exon
TGGGCCAGTGCTCAGCGAAGGAGAAACCACAGACGATGTCGGGGGCGCAGTC	1524945	1525242	1524895	1524947	1	KB882213.1	ENSAMXG00000000571.1	1523981	1525412	GJC1	4139	504	198125	No_or_no_constitutive_exon
TAAAAAGCTCTTGTGCTGCTACTAAACTATTGATCTTTTGGGGGCTACAGGT	638215	638291	638341	638289	-1	KB882209.1	ENSAMXG00000000564.1	618723	640022	tmem63a	4139	504	198125	No_or_no_constitutive_exon
CCAGTGCTGTGTTAATTGTATTGATAATCATATTTATTTGTGGGCAGCAGAT	911342	911484	911292	911344	1	KB882209.1	ENSAMXG00000000620.1	909806	913100	rad51ap1	4139	504	198125	No_or_no_constitutive_exon
TCTCTGGTTTGATCCGTCATCTCGACTGTTGATCCCTGTTGGGGATTCAGGC	1014089	1014179	1014229	1014177	-1	KB882209.1	ENSAMXG00000000645.1	981513	1038454	si:ch211-214j24.9	4139	504	198125	No_or_no_constitutive_exon
GTGTGTGCAAGTGCATTGACTGCATGTTCTTGTCTGTTTTTGGGGGCCAGGT	574029	574192	574242	574190	-1	KB882229.1	ENSAMXG00000003263.1	556942	584412	aox6	4139	504	198125	No_or_no_constitutive_exon
GTGTGTCTCTCTCTGTCTGTGTGTGTGTGTGTGTGTGTGTGGGGCATTAGGT	1197383	1197526	1197333	1197385	1	KB882229.1	ENSAMXG00000003555.1	1102888	1217528	zranb3	4139	504	198125	No_or_no_constitutive_exon
TTCTCTTTTTTTTTCCTTTTAAATTCATTAATTGGGGGATATGCAAGCAGAC	276275	276317	276225	276277	1	KB882198.1	ENSAMXG00000011988.1	139824	306303	jmjd1cb	4139	504	198125	No_or_no_constitutive_exon
GTGCAGTTAGTTTCTTACATGGGTGTGACATTTTGTGTTGTGTGGGACAGGA	274767	274900	274950	274898	-1	KB882205.1	ENSAMXG00000006055.1	271041	279222	taf6l	4139	504	198125	No_or_no_constitutive_exon
ATTTTGTAATAAATGTATGAATTTTTCTCACATTAACTTTTGGGATGCAGTT	336231	336301	336351	336299	-1	KB882205.1	ENSAMXG00000006165.1	286764	362567	mta2	4139	504	198125	No_or_no_constitutive_exon
TAGTGAGCATCTCAGGCTGGTCCTCAAAATACTGCAAGCAGGAGAGGGAGGT	481761	482093	481711	481763	1	KB882237.1	ENSAMXG00000027359.1	481636	482093	None	4139	504	198125	No_or_no_constitutive_exon
CTAACTCTCTCTCTCTCTCTCTCTCTCTCTCTCTCTCTCTGGATGGGTAGTG	684255	684431	684481	684429	-1	KB882237.1	ENSAMXG00000004627.1	669565	716855	tp53bp2b	4139	504	198125	No_or_no_constitutive_exon
AGTCAAGTCCAGCCAAGGAGAAAACTCACCACTGTTCAAACTGTGGGAAGAG	1171773	1172387	1172437	1172385	-1	KB882237.1	ENSAMXG00000004685.1	1171773	1193449	None	4139	504	198125	No_or_no_constitutive_exon
CTCTGGTGTCATGGTGTGTGTGTGTGTGTGTTTGCGTGGGGGGTGTGCAGCG	1361963	1362144	1361913	1361965	1	KB882237.1	ENSAMXG00000004699.1	1353934	1400992	bcor	4139	504	198125	No_or_no_constitutive_exon
TATCTGTAATAGACTTAAACTTAAGTGGGTTTTTTTTGTTGTGGGAGCAGGG	949422	949551	949372	949424	1	KB882201.1	ENSAMXG00000010531.1	901741	995597	tln1	4139	504	198125	No_or_no_constitutive_exon
TTTTTTTGTTTGTTTGTTTTGTTTTTAATCTGCTTTTCTAAATGGGTCAGTG	1377443	1377464	1377393	1377445	1	KB882201.1	ENSAMXG00000011364.1	1345099	1383986	ppip5k2	4139	504	198125	No_or_no_constitutive_exon
TTTCAGTGTGGCAGTCATTGTTATTGTGTGTGTTTATGGGGAGTGTGTAGGA	733910	734069	734119	734067	-1	KB882226.1	ENSAMXG00000011776.1	730607	745168	SPAG1	4139	504	198125	No_or_no_constitutive_exon
TATTGTATGAGAAACGTTAATAACTGTGTCGGTTATTTTTGGGAAACCAGAT	1734549	1734648	1734698	1734646	-1	KB882226.1	ENSAMXG00000012723.1	1681101	1739283	smyhc1	4139	504	198125	No_or_no_constitutive_exon
TATCACCTGTGTCTGTGTTTGTCTGTGTGTGTGTGTTCTGGGGCAAAAAGGA	279633	279769	279819	279767	-1	KB882234.1	ENSAMXG00000006705.1	255926	281487	micu2	4139	504	198125	No_or_no_constitutive_exon
GCAAGATCTCAAACCCATCTGTAACTGTCTCTCTTTCTCTTGGGTTAAAGGT	556087	556167	556217	556165	-1	KB882234.1	ENSAMXG00000006846.1	555391	562860	nono	4139	504	198125	No_or_no_constitutive_exon
CCCGAACTGTCTGTCTCTACCTTCCTCTCTGCCTTTTCTGGGTGGAGCAGCT	114835	115028	114785	114837	1	KB882218.1	ENSAMXG00000009172.1	98742	122011	tmf1	4139	504	198125	No_or_no_constitutive_exon
ACAAGTGGATTCTGCGTGTGTAAAACGTGTTTTCGTTCTTGGGCGCGCAGGT	1468219	1468655	1468169	1468221	1	KB882248.1	ENSAMXG00000004374.1	1464917	1468655	bsx	4139	504	198125	No_or_no_constitutive_exon
ACATCCCCTACCTCTCTCTCCTCTCTCTGTATTTGGGTGTTTGGGAGCAGTT	871939	872101	872151	872099	-1	KB882212.1	ENSAMXG00000020506.1	866417	909130	fam65a	4139	504	198125	No_or_no_constitutive_exon
ATCAGGTATGATTCTTCTGAGATGCTGTGTGCTGTGTTCTGGGAGAGCAGCT	1712256	1712373	1712423	1712371	-1	KB882210.1	ENSAMXG00000028697.1	1705743	1713186	None	4139	504	198125	No_or_no_constitutive_exon
AATATAGTGGTCTCCTTGTCTGAGCAATCTGATGGTTTTCATTGGGACAGGA	997618	997758	997808	997756	-1	KB882249.1	ENSAMXG00000019844.1	932476	1016987	il16	4139	504	198125	No_or_no_constitutive_exon
GATCAACCAGTTTATTTATTTAATGTTTCTTTTTTGGTGTATTGGGACAGGC	736351	736489	736301	736353	1	KB882279.1	ENSAMXG00000001060.1	734168	802613	ints1	4139	504	198125	No_or_no_constitutive_exon
TTAATTAAATTTTTTATTAACAACCTTTTTCTTTTGTTTTTGGGGGACAGTT	1711496	1711663	1711446	1711498	1	KB882279.1	ENSAMXG00000001649.1	1635395	1714905	ldb3b	4139	504	198125	No_or_no_constitutive_exon
CATATAAAATTATGTTCCATTTCTTTTCTCTGTGTTTCTGTGGGGGGTAGAT	794061	794160	794210	794158	-1	KB882250.1	ENSAMXG00000006699.1	784084	815033	itpk1a	4139	504	198125	No_or_no_constitutive_exon
GCTGTAGATAACTAATTACATTTATTGAACTGGTTTTGTTTTGGGGGCAGAA	1093090	1093389	1093439	1093387	-1	KB882250.1	ENSAMXG00000006863.1	1075689	1107565	asb2a.1	4139	504	198125	No_or_no_constitutive_exon
TATTCTCAAGTTTTACCACATTTTGTTTTGTCTTTTTAATGGGGCTGTAGAC	171474	171553	171424	171476	1	KB882223.1	ENSAMXG00000001357.1	165209	178795	fxr1	4139	504	198125	No_or_no_constitutive_exon
TACCAGGTTTAGATATAATAATAAATATTGTGTTTGTTTGGGGGGTATAGAG	1713905	1714056	1714106	1714054	-1	KB882227.1	ENSAMXG00000012950.1	1707558	1715662	c9	4139	504	198125	No_or_no_constitutive_exon
GTATATGTATTAAATGGTATTAAAGCTCGGTTTTATGGGGAAACACGCAGGA	895049	895157	895207	895155	-1	KB882257.1	ENSAMXG00000012566.1	887904	896689	fhdc4	4139	504	198125	No_or_no_constitutive_exon
TAGGGGACAACTGCTATGTCTGTATAACTGAAATGTATCTGATTGGGCAGAT	832949	833112	833162	833110	-1	KB882247.1	ENSAMXG00000008344.1	827888	839680	gnb2	4139	504	198125	No_or_no_constitutive_exon
AGCTCTCCATGTTTGTGTGTCGTACTCATCTGCTGTGTTTGGGATGACAGGT	950813	950988	950763	950815	1	KB882247.1	ENSAMXG00000008452.1	931086	958973	gc3	4139	504	198125	No_or_no_constitutive_exon
GTTAGAGACTTTTACTACAGAGAATAATACTGCTGTAATTATATGGGCAGGT	61125	61244	61294	61242	-1	KB882230.1	ENSAMXG00000009478.1	53470	64639	utp6	4139	504	198125	No_or_no_constitutive_exon
TTTTACATGCTCTTTTAATCACTGATTTACCACTGTCTGTGGGTGTGAAGGA	1286718	1286807	1286668	1286720	1	KB882230.1	ENSAMXG00000009783.1	1206943	1290897	myh10	4139	504	198125	No_or_no_constitutive_exon
TGGTCACTGTAATCGTGTATTTCCTCTTGTTTGTCGCTCCTGGGTGACAGTT	1706223	1706584	1706173	1706225	1	KB882230.1	ENSAMXG00000010176.1	1701069	1719504	usp40	4139	504	198125	No_or_no_constitutive_exon
ACACATGGGATATGCAGTAATATACTGGGTTTTGTGTTACGGTTGGGTAGGC	1285895	1286027	1285845	1285897	1	KB882258.1	ENSAMXG00000011603.1	1266668	1313621	med12	4139	504	198125	No_or_no_constitutive_exon
CAGATTATTGTTGTGATTAATCAGATTTTAATTGTTTGTTGGGTTAACAGGC	566264	566409	566459	566407	-1	KB882253.1	ENSAMXG00000011333.1	550822	574578	tie1	4139	504	198125	No_or_no_constitutive_exon
GAAAAGTGCTAATTTTAGGTGTGGATTTTTGCCCATATTGGGAATAACAGGT	84401	84541	84591	84539	-1	KB882260.1	ENSAMXG00000007869.1	31442	103671	fat1b	4139	504	198125	No_or_no_constitutive_exon
TCTGGGTCAGTAAGACAACCTGTTGTTGTGTTTCTTGGTTGGGATGTTAGTC	359379	359469	359519	359467	-1	KB882260.1	ENSAMXG00000008078.1	357731	380381	zdhhc2	4139	504	198125	No_or_no_constitutive_exon
GTATTCTCTCTCTCTGTCTCTGTTCCTCGTTGTTGTGTGTTGGGGTACAGAC	343842	344001	343792	343844	1	KB882299.1	ENSAMXG00000002817.1	306481	349240	med13b	4139	504	198125	No_or_no_constitutive_exon
ACCAGCCCGGGACCCCACTGGAAGGGCGAGTCTATGGGGGCGTATAAAAGCC	213317	213490	213540	213488	-1	KB871592.1	ENSAMXG00000003025.1	206478	249470	gas2l1	4139	504	198125	No_or_no_constitutive_exon
CATTAACACTATGTTTCTTGCTTTATGTGTGTTGTTGCTGTGGGTGACAGTG	703678	703884	703934	703882	-1	KB882244.1	ENSAMXG00000007893.1	665392	704840	ADAM23_(1_of_many)	4139	504	198125	No_or_no_constitutive_exon
CTCTCACACTCTCTCTCTCTCTTTCTCAGCCTGAGGGGCGGAGCTGGAAGGA	942899	943142	943192	943140	-1	KB882244.1	ENSAMXG00000009871.1	914287	1004794	FARP1	4139	504	198125	No_or_no_constitutive_exon
AAGCTGGGAGTTATTTGCTTTGTTAACTTTCTTGCTTCTTTGGGAAACAGCA	1016242	1016318	1016192	1016244	1	KB882261.1	ENSAMXG00000021201.1	934423	1018393	camk2g2	4139	504	198125	No_or_no_constitutive_exon
TTGCTATTTAACATGTCCCCCCTGTGGGGTTATTTGTCCTTGGGTTAAAGGG	1510053	1510192	1510003	1510055	1	KB882261.1	ENSAMXG00000021323.1	1506519	1513373	hnrnph3	4139	504	198125	No_or_no_constitutive_exon
TAGATGGGGCTAAGGATTTTTTTATTTATTTCCTGTATGTTTGGGAGCAGAT	63580	63818	63868	63816	-1	KB882272.1	ENSAMXG00000008387.1	56806	67251	htatsf1	4139	504	198125	No_or_no_constitutive_exon
ACCATTACTCTTCATGAGTGCATCCTGTATAAAACTCAGGGGATGTGTAGGA	306595	306713	306763	306711	-1	KB882272.1	ENSAMXG00000008578.1	210702	322129	ryr1a	4139	504	198125	No_or_no_constitutive_exon
TGATGGAAAATTTTGGAAAGTGACATTTGTGTGTGTGTGCGCATGGGTAGGT	349795	349921	349971	349919	-1	KB882272.1	ENSAMXG00000008730.1	344127	353255	mdh2	4139	504	198125	No_or_no_constitutive_exon
ATTTAATGTCCGTTTCATTTTGTATATGTGTGTATACGCATGGGGTACAGAA	735586	735730	735780	735728	-1	KB882272.1	ENSAMXG00000008852.1	726881	797183	ppm1e	4139	504	198125	No_or_no_constitutive_exon
ACCACTGCTGCCCCATTTCCAACTGTTGCAATGCATCATGGGAAATGTAGGA	990078	990105	990028	990080	1	KB882265.1	ENSAMXG00000020368.1	909683	1017829	ank3a	4139	504	198125	No_or_no_constitutive_exon
TATTTGGAAGACTGAATGATGTGTTTTTTCTTGTTCTGTTGAACGGGCAGCA	897553	897621	897671	897619	-1	KB871608.1	ENSAMXG00000028758.1	885444	897939	None	4139	504	198125	No_or_no_constitutive_exon
CGACATTTGACTCAGTGTCACTGAAATGACGGCTGCTTTTGGGTGAACAGGA	1030260	1030459	1030210	1030262	1	KB871608.1	ENSAMXG00000018371.1	1017146	1037769	None	4139	504	198125	No_or_no_constitutive_exon
TCTTTCTCTTTCACTCTCTCACTGTCTCTCTCGCCCTGCTGGGTGTGCAGCA	1475087	1475288	1475037	1475089	1	KB882278.1	ENSAMXG00000010598.1	1465054	1487304	med23	4139	504	198125	No_or_no_constitutive_exon
CCCCCTTCCCCTCCCCTGTTTGTGGATTTCCTCTTTGGTTGGGCTGTAAGAG	183002	183062	182952	183004	1	KB882276.1	ENSAMXG00000009862.1	126172	194114	fcho2	4139	504	198125	No_or_no_constitutive_exon
AATGTTATTGACTAAGTATTTTTAATGCTTTTGTGATTGGGTAAAAAAAGGC	966398	966527	966348	966400	1	KB882273.1	ENSAMXG00000005220.1	955798	978011	pfas	4139	504	198125	No_or_no_constitutive_exon
GTCTAATAATTAAACAATCTGAAAACTATATGAATGTTTTGCTGGGGCAGAT	1031075	1031263	1031313	1031261	-1	KB882273.1	ENSAMXG00000005285.1	1025667	1039498	cyp2n13	4139	504	198125	No_or_no_constitutive_exon
TTGTGTATCTGAAGGCTGACTGGTGTCTGTTTCTCTTCGGTTGGGAGCAGTG	1323624	1323824	1323874	1323822	-1	KB882273.1	ENSAMXG00000005542.1	1321558	1340280	exoc1	4139	504	198125	No_or_no_constitutive_exon
TGCAGTGAGAGGAGGGGTCTAATAATGACTGTTGAATGCTGGGATTGTAGGA	281503	281584	281453	281505	1	KB882303.1	ENSAMXG00000004491.1	198709	286741	ptk2aa	4139	504	198125	No_or_no_constitutive_exon
AGGAATTGCACAGCAGTAATTGCCTCCTTCACTTGTCCTGGGTGGTGTAGTG	1035480	1035643	1035430	1035482	1	KB882303.1	ENSAMXG00000004745.1	1011449	1101806	rapgef5a	4139	504	198125	No_or_no_constitutive_exon
CCATGTGGGTCAATGGCACGGTCACCATTATCAAAGCGACAGGAGGGCAGTT	1102415	1102628	1102365	1102417	1	KB882303.1	ENSAMXG00000004763.1	1102161	1112940	None	4139	504	198125	No_or_no_constitutive_exon
AAGAATGAACACTTACTCTCTCTCTCTCTTTCTCTCTCTCACCGGGGCAGGT	1192476	1192648	1192698	1192646	-1	KB882287.1	ENSAMXG00000006127.1	1188208	1203517	elovl2	4139	504	198125	No_or_no_constitutive_exon
GTTATGATTGCTAATTATGTTTGTTTGTGTGTGTGTGTGTGTGGGCACAGCT	30799	30985	31035	30983	-1	KB882286.1	ENSAMXG00000018248.1	29625	32564	None	4139	504	198125	No_or_no_constitutive_exon
GTTACATCAGTTTGCTAATAAAGCCTGTGTGTGCTCGTTTGGGGATGCAGGG	130917	131014	131064	131012	-1	KB882286.1	ENSAMXG00000018293.1	127168	153871	None	4139	504	198125	No_or_no_constitutive_exon
TGTGTATGAACTTTGTGTATGTGTGTGTGTGTGTGTGTGTGTATGGGCAGGA	556888	556982	557032	556980	-1	KB882284.1	ENSAMXG00000005704.1	529379	568281	ptprna	4139	504	198125	No_or_no_constitutive_exon
ACGCAATTGTTTATGTGCTCTGAGTGGTCTACATCTATGTGTGGGTACAGAT	1148330	1148459	1148280	1148332	1	KB882284.1	ENSAMXG00000006064.1	1123528	1149673	None	4139	504	198125	No_or_no_constitutive_exon
GTGTTCTATATTACTATAATGACCTATTTACTAACTGTCTGTGGGAACAGTT	1166346	1166469	1166296	1166348	1	KB882284.1	ENSAMXG00000028366.1	1165516	1168141	None	4139	504	198125	No_or_no_constitutive_exon
TACAGTTCATAAAGAGTTACAGCAGTACTAGTCTGTGTGTGTGTGGGCAGAG	1319429	1319601	1319379	1319431	1	KB882288.1	ENSAMXG00000000517.1	1296152	1321346	None	4139	504	198125	No_or_no_constitutive_exon
CACATTAATAGGAATCAATGGAACTGATTCATGTGTGTTTGTGGGTGTAGGA	466448	466582	466398	466450	1	KB882283.1	ENSAMXG00000013831.1	461770	479743	adcy3b	4139	504	198125	No_or_no_constitutive_exon
TATGCTGGATTTAATATGTTTTTTTTTTTCTATTTTGTGTGGGTGTGTAGCT	1329585	1329724	1329774	1329722	-1	KB882283.1	ENSAMXG00000014325.1	1322170	1332563	None	4139	504	198125	No_or_no_constitutive_exon
CCACCCTCACACGCCTGCCCGGCATAGTATAGGTAACTGCATGGGTGCAGGA	208080	208126	208176	208124	-1	KB882305.1	ENSAMXG00000013571.1	201464	392035	CACNA1I	4139	504	198125	No_or_no_constitutive_exon
TGCAGTTATCGATGGTGTGAACAGACTGTTGTGTGTTTGGGGGGGATCAGTT	55179	55375	55129	55181	1	KB882304.1	ENSAMXG00000019847.1	47976	60078	cpdb	4139	504	198125	No_or_no_constitutive_exon
TCCCCTTGAATGTCTCCATAAATATTTTTTATATTCTCTTGGGGTTGCAGCA	185577	185687	185527	185579	1	KB882295.1	ENSAMXG00000013764.1	168076	192873	akap10	4139	504	198125	No_or_no_constitutive_exon
CTGGGTGGGTTATATACTGGTGGGTTATATACTCCCATATATACTGGGAGAA	327786	327805	327736	327788	1	KB871602.1	ENSAMXG00000001964.1	325026	331407	None	4139	504	198125	No_or_no_constitutive_exon
CTCCTCTGTTCTCATTGGTTCTGTTTGTCCTTCATCCTGCTGGGGAGCAGAA	375917	376019	375867	375919	1	KB871602.1	ENSAMXG00000001982.1	350203	380362	kcnt2	4139	504	198125	No_or_no_constitutive_exon
AGCAGAGAGAGGCCAAGGAGTAAAAGAGGGGAGAGAGGGATTAAACAGAGCA	732751	732866	732701	732753	1	KB871612.1	ENSAMXG00000011083.1	732124	749316	None	4139	504	198125	No_or_no_constitutive_exon
CTCTCTCTCTCTCTCTCTCTCTGTATCTCTCTCTCTCTCTCTGAGGGCAGAG	91282	91477	91527	91475	-1	KB871596.1	ENSAMXG00000013581.1	81504	103502	krt222	4139	504	198125	No_or_no_constitutive_exon
CTTCTGGCTTGGTAATGGTATAAATGACTGTGTGTATTTTTATGGGACAGGG	342215	342299	342165	342217	1	KB871596.1	ENSAMXG00000013830.1	323903	346388	stat1a	4139	504	198125	Yes
TATCACCATACAGATTATGTGATATGGTGTTTTTTCTTCTGTATGGGCAGGT	80873	81006	80823	80875	1	KB871617.1	ENSAMXG00000019471.1	62067	84434	nuak1a	4139	504	198125	No_or_no_constitutive_exon
ATAGAACTGCTTGTATGATTTGCATGAATTTGCATTTTTCTTGGGAACAGAA	546173	546230	546280	546228	-1	KB871595.1	ENSAMXG00000012363.1	544229	549727	None	4139	504	198125	No_or_no_constitutive_exon
TTGATTGAGCGTGATCGTGACTGTGGTTTTGGTTTTGGATGGGCCGGCAGGT	88980	89147	89197	89145	-1	KB882307.1	ENSAMXG00000009780.1	69688	125745	il11ra	4139	504	198125	Yes
TTACTTATCTATCTATTCTGCACCACAGTGTGAATGATGAAAGGGCACAGCA	85516	85661	85711	85659	-1	KB882307.1	ENSAMXG00000009780.1	69688	125745	il11ra	4139	504	198125	No_or_no_constitutive_exon
CCACCACTGCATAGATATTATTTGAATAGCAGTGAAAACCTATAGGGTAGTC	501885	501949	501999	501947	-1	KB871600.1	ENSAMXG00000013418.1	481882	542048	ptpreb	4139	504	198125	No_or_no_constitutive_exon
GGAGCATGGTTTCTGTTCATAACACTTTGGTGTGTGGTTGGTGGGTGCAGGT	241741	242039	241691	241743	1	KB882310.1	ENSAMXG00000004247.1	178042	246132	CPXM2	4139	504	198125	No_or_no_constitutive_exon
AGGAAACTGTAATCGATCAGGTGGCCAGTAAGATCGGGACACCAGTGAAGTT	857741	858096	857691	857743	1	KB882308.1	ENSAMXG00000002111.1	842272	868500	nhsl1b	4139	504	198125	No_or_no_constitutive_exon
CTACCTGCTCACCTCCTGCATTCCCAACACACTCACGCTATGGGAAAAAGTC	1186559	1186740	1186509	1186561	1	KB882308.1	ENSAMXG00000002401.1	1084115	1186740	otofa	4139	504	198125	No_or_no_constitutive_exon
TCCTGTCTCTCTCTCTCTCTCTCTCTTTTTCTCCCTGGGTGTGAAAGAAGAC	505021	505036	505086	505034	-1	KB871584.1	ENSAMXG00000009970.1	464262	588218	nfasca	4139	504	198125	No_or_no_constitutive_exon
TAACTCTGTGTCTTTTATGTCCTTCTCTGTGTTTGTTTTGGGTGGTGTAGTT	220744	220915	220965	220913	-1	KB871598.1	ENSAMXG00000008398.1	174273	265676	syne2b	4139	504	198125	No_or_no_constitutive_exon
ATACATTACTGCGTCTGAATGCAGCATAAACTGAGAGAGGGGGAGTGCAGGA	249403	249430	249353	249405	1	KB871671.1	ENSAMXG00000019410.1	244420	271359	pth1ra	4139	504	198125	No_or_no_constitutive_exon
GGTTAACATCGTTTTAATCGTTTCTCTCTCTCTCTGTCTCTGTGGGACAGAG	888859	888959	888809	888861	1	KB871671.1	ENSAMXG00000019676.1	851820	898354	ncapg2	4139	504	198125	No_or_no_constitutive_exon
AATTAAGAAATAAATTGTCATAAAGGTTTTGCATTTATGTGTGTGGGTAGGA	779430	779586	779380	779432	1	KB871582.1	ENSAMXG00000011429.1	674707	794324	npr1a	4139	504	198125	No_or_no_constitutive_exon
AAATAATATAGTCTGCTGATCTGTGTGCTGTGATCTCTGGGCAAAAACAGTT	916389	916477	916339	916391	1	KB871594.1	ENSAMXG00000015687.1	916048	924803	tdp2a	4139	504	198125	No_or_no_constitutive_exon
CAGTAATGATTGTGTGTTGTGTTGTGTTATCTTGTCGTTGCTGGGAGCAGGA	756807	756949	756757	756809	1	KB871669.1	ENSAMXG00000004606.1	729212	792209	rasgrp4	4139	504	198125	No_or_no_constitutive_exon
CTCAGTATGGGCTAACAGGAAGGCTTCTTGTGTTTCTGTGTGGGAAACAGGA	1042819	1042908	1042958	1042906	-1	KB871590.1	ENSAMXG00000017455.1	1035664	1055795	nek4	4139	504	198125	No_or_no_constitutive_exon
TCCCAACATTCTATAATCAGCTCACGTGTGTCTCTTTTTCTGGGAAACAGAA	994106	994145	994195	994143	-1	KB871631.1	ENSAMXG00000007242.1	977478	1010450	enosf1	4139	504	198125	No_or_no_constitutive_exon
GTCATCTAACCTGGCATTCGTATCTTTGGTTCTTGTTTTTATTGGGACAGCA	452863	452967	452813	452865	1	KB871599.1	ENSAMXG00000017411.1	448117	455609	rsad1	4139	504	198125	No_or_no_constitutive_exon
CTGGAGTTGACCGTACAGTCATTGGTAGTGTGTGATGTGAACGGGTGCAGGT	639096	639203	639046	639098	1	KB871599.1	ENSAMXG00000017533.1	626866	644565	colgalt1	4139	504	198125	No_or_no_constitutive_exon
TGTTCTTGTCACATGTTTAACTTTTCTGTTTCTATCTGAAATGGGAAAAGGT	251918	252774	251868	251920	1	KB871640.1	ENSAMXG00000009816.1	215715	252774	snx27a	4139	504	198125	No_or_no_constitutive_exon
CAATATCCTGACAGGTTGTTTTCCTTTGCTTGAACCTTTTTGGGGTGTAGGG	940619	940776	940569	940621	1	KB871640.1	ENSAMXG00000010097.1	930422	967454	kmt2ba	4139	504	198125	No_or_no_constitutive_exon
TGCTGAGGGCGTTTGAGGAGGCGGCAGCCAGGGCCCACCGTGGGCTGAAGGA	470428	470546	470596	470544	-1	KB871614.1	ENSAMXG00000005196.1	458149	477910	ecm2	4139	504	198125	No_or_no_constitutive_exon
TGATATATGAATAATACTTTATATAATGAATCTGTGTTGTGTGGGTGCAGAA	1052327	1052419	1052469	1052417	-1	KB871614.1	ENSAMXG00000006031.1	1042582	1053189	None	4139	504	198125	No_or_no_constitutive_exon
TGTACATTAAGTACACCAGGGGTGTCCAAACTTTTTTTGTTGGGGGCCAGAA	773736	773778	773828	773776	-1	KB871636.1	ENSAMXG00000012409.1	772145	790178	sltm	4139	504	198125	No_or_no_constitutive_exon
GAAGTTTGTGAAACATTGCCCAACACCATGTAATGTTGTCAACTGGGCAGGC	953681	953856	953906	953854	-1	KB871637.1	ENSAMXG00000016090.1	927332	971778	grin1b	4139	504	198125	No_or_no_constitutive_exon
GACAGGAGGAGGGATGACAGGAGGGTAGACGACAGGAGGGCGGATGGCAGGC	338085	338159	338035	338087	1	KB871657.1	ENSAMXG00000001958.1	333640	340047	scaf4b	4139	504	198125	No_or_no_constitutive_exon
GCTGCCATGATACGATGTGACCCACTGTCTCTGTGTGTTTGGGCCGACAGAA	103412	103478	103528	103476	-1	KB871620.1	ENSAMXG00000017084.1	82522	114426	DGKI	4139	504	198125	No_or_no_constitutive_exon
AACACAGCAGAGCCACAGCGAAAACACCCTCTTTTCTGTTATGGGTGCAGCT	235174	235678	235728	235676	-1	KB871620.1	ENSAMXG00000017154.1	230096	241073	None	4139	504	198125	No_or_no_constitutive_exon
CAGAAGTCAAACAGTCGCAAAGCCTGTTTGATAACGTTGATTTAAGGGAGGA	46525	46596	46475	46527	1	KB871710.1	ENSAMXG00000004409.1	44671	178367	fbln2	4139	504	198125	No_or_no_constitutive_exon
TGTTAAGATGTTAAAGCATGCAATTAATCTGGTTAATCTGGGTAATATAGTT	721720	721759	721809	721757	-1	KB871710.1	ENSAMXG00000004507.1	705007	734586	ece1	4139	504	198125	No_or_no_constitutive_exon
TGTGTATTATATAAATATATATGTATATTTGTGTGTGTGTGGCTGGGCAGGG	780204	780393	780154	780206	1	KB871610.1	ENSAMXG00000020961.1	745155	783005	tmem245	4139	504	198125	No_or_no_constitutive_exon
ACATTGGAGTCTCAGGGCGCAGAGGAGTGGTCCAGGGGTCTAAAGCGCAGCC	382236	382312	382362	382310	-1	KB871634.1	ENSAMXG00000009969.1	377878	416640	None	4139	504	198125	No_or_no_constitutive_exon
ATAGCACCAGTCAGAAGCAGGCAGGCGTCCGAGCCCAAGAGGGCACACAGAG	419088	419213	419263	419211	-1	KB871642.1	ENSAMXG00000018207.1	392082	434619	PRAG1	4139	504	198125	No_or_no_constitutive_exon
ACTTGTGTGCACATTTTTTTCTCCTATATCCTGCTGGGTGTGGAATACAGGA	681176	681308	681126	681178	1	KB871653.1	ENSAMXG00000020518.1	590467	737231	si:ch211-207i1.2	4139	504	198125	No_or_no_constitutive_exon
CTTGTGATTTAATATGTCCCCCACTGGGGTTATCTGTCCTTGGGTTAAAGGG	590635	590774	590824	590772	-1	KB871621.1	ENSAMXG00000002483.1	582259	594162	hnrnph1	4139	504	198125	No_or_no_constitutive_exon
GGGTACAGTAGATGGCGCACTTTCCCCTCATCACTCCTAGGGTGATGTAGAT	294099	294196	294049	294101	1	KB871674.1	ENSAMXG00000009801.1	291204	302629	None	4139	504	198125	No_or_no_constitutive_exon
CTCCTTCTGCCTTTTCCACTTCACTTCCTGTTGCAATGCATGATGGGCAGGC	417591	417627	417677	417625	-1	KB871644.1	ENSAMXG00000004629.1	414390	495665	None	4139	504	198125	No_or_no_constitutive_exon
CTAACTGTGTGTTGCGTTGTGTAATTGTTTTTGTCTGGGGGAATAAACAGAA	697291	697315	697365	697313	-1	KB871661.1	ENSAMXG00000003309.1	691133	744079	picalma	4139	504	198125	No_or_no_constitutive_exon
TTATTAACTCTATTTTACCTGCTCTCTCTCTCTGGGGGGGGGGTGAGCAGTG	619622	619736	619572	619624	1	KB871717.1	ENSAMXG00000019877.1	616145	621975	guk1a	4139	504	198125	No_or_no_constitutive_exon
TTTCAAAACATCTGAGAGACAAATGGAGGAAAATACAGAAGTGGGTACAGAG	786673	787454	787504	787452	-1	KB871717.1	ENSAMXG00000019943.1	752830	798092	None	4139	504	198125	No_or_no_constitutive_exon
TGACATTTGCAGTGAATATTGTTTGTTTCTGTGTTTCTTTGTGGGGTCAGGT	24988	25120	24938	24990	1	KB871656.1	ENSAMXG00000009766.1	8281	25570	NARS	4139	504	198125	No_or_no_constitutive_exon
ATGTCTGCACAGTACTGTATGTTTAGTATTTGTTTGTGTGTGGGAGACAGGA	488387	488459	488509	488457	-1	KB871658.1	ENSAMXG00000017311.1	472046	495762	nsmaf	4139	504	198125	No_or_no_constitutive_exon
TCCTTTGTAATTTAGACAAAATGAATATCTGCCTTTTTTTGGGGGGTAAGAA	694076	694216	694026	694078	1	KB871745.1	ENSAMXG00000002079.1	680467	705649	mybpha	4139	504	198125	No_or_no_constitutive_exon
GCACATGCACACCTATTGTCTGGGGTCATCCTCTCCTTCCCGGGAAAAAGCG	69037	69100	69150	69098	-1	KB871701.1	ENSAMXG00000009406.1	55179	124711	esyt2a	4139	504	198125	No_or_no_constitutive_exon
TTTTGTGTGTGTGTGTGTGTGTGTGTGTTTGTGTGTGTGCGCGGGTGCAGTG	166189	166358	166408	166356	-1	KB871701.1	ENSAMXG00000009452.1	155334	203108	dip2cb	4139	504	198125	No_or_no_constitutive_exon
GCGACGAGCTATCTAATGTAACTGATGAAATAAATAAGGGTAGAATATAGCT	865164	865320	865370	865318	-1	KB871724.1	ENSAMXG00000016669.1	842173	867000	rapgef3	4139	504	198125	No_or_no_constitutive_exon
GTGTTTATTTATCATATGTTTTAATATTTAATATGTTTGTGGGAGTGTAGGG	202793	202919	202743	202795	1	KB871670.1	ENSAMXG00000011312.1	158552	203714	ldlrb	4139	504	198125	No_or_no_constitutive_exon
ATTCATTGATTAATTCAATCATTTTTATGTGTGTTTTCCTGGGAAAAAAGGA	751365	751503	751315	751367	1	KB871718.1	ENSAMXG00000014441.1	744306	853337	mrc1b_(1_of_many)	4139	504	198125	No_or_no_constitutive_exon
GGACTGTGACTGTTCTTATCTCCCTTTTTGTCATTATTAGGGTAATATAGGT	377851	377992	378042	377990	-1	KB871758.1	ENSAMXG00000006555.1	305885	409603	COL4A3	4139	504	198125	No_or_no_constitutive_exon
TTCACTATTTAGTTAAGTATCAATGTGTGTGTTCTGCATTAAGGGCCCAGAA	261460	261561	261611	261559	-1	KB871703.1	ENSAMXG00000017144.1	259241	264850	cd74a	4139	504	198125	No_or_no_constitutive_exon
ATCTTTTCCTCTTTTGCGTTTGTGTCATGCTATGCACCTGTCGGGAGCAGCT	647785	647797	647735	647787	1	KB871691.1	ENSAMXG00000019571.1	584713	667175	None	4139	504	198125	No_or_no_constitutive_exon
AACGGGCTGCTGTACTGTGTTTGTGTGTGTTGTGGGTGTTGTGGGTGTAGGT	407619	407817	407569	407621	1	KB871780.1	ENSAMXG00000005158.1	405405	444863	pax2b	4139	504	198125	No_or_no_constitutive_exon
TTAAATAGAATTTTCTGTGTGTGTGTGTGTGTGTGTGGGGGGGGGTTCAGAG	357701	357838	357888	357836	-1	KB871677.1	ENSAMXG00000005437.1	349189	373774	None	4139	504	198125	No_or_no_constitutive_exon
TTCTTCTCCCTTTTTCCAATCCACTTCCTGTTGCAATGCATGATGGGCAGGC	245604	245640	245690	245638	-1	KB871741.1	ENSAMXG00000011855.1	240481	308033	mbnl1	4139	504	198125	No_or_no_constitutive_exon
CTAAAAGTATCCTGTTTTGTTCTGTACTCTGCTAATATATGGGAATCCAGAT	182051	182069	182001	182053	1	KB871673.1	ENSAMXG00000006667.1	163182	195948	ntrk2b	4139	504	198125	No_or_no_constitutive_exon
CTCTCTCTCTCTCTCTCTCTCTCTGTGTATGTGTTGGGGGGTGGGGGCAGCT	493355	493523	493573	493521	-1	KB871673.1	ENSAMXG00000006782.1	485782	497971	pja2	4139	504	198125	Yes
CTTAAAGGCTGATGTCTGTATGTTGGGTTTCCTTCTTACTGGGATTACAGGC	667208	667295	667158	667210	1	KB871673.1	ENSAMXG00000006940.1	647613	677389	scai	4139	504	198125	No_or_no_constitutive_exon
TATTTCATTATCTCTCTCTCTCCCTCCCTCTCTCCAAATATATAGGGCAGGA	385075	385291	385025	385077	1	KB871720.1	ENSAMXG00000010876.1	384527	432230	zmp:0000001114	4139	504	198125	No_or_no_constitutive_exon
GGAGGACAGAAGGACATGAGTGAGGAGGATGGATCTGAAGGATTGGGCAGCG	270192	270237	270287	270235	-1	KB871794.1	ENSAMXG00000009682.1	161589	315339	gpat2	4139	504	198125	No_or_no_constitutive_exon
TCAACAAGGTGAGCGGCGCCCCCCGGGGGCGTGGAGCCAGCGGGATAAAGGC	88762	88930	88712	88764	1	KB871816.1	ENSAMXG00000003406.1	88243	88930	ngfa	4139	504	198125	No_or_no_constitutive_exon
AGGAGCGAGAGAGGGAGCAGAGGGAGAGAGAGTGGGAACGAGAGAGGGAGCG	561145	561185	561095	561147	1	KB871760.1	ENSAMXG00000019642.1	414776	572030	ncor1	4139	504	198125	No_or_no_constitutive_exon
CACAATCTATGGATCTAAACTCAGTTGAGATGGTTTGGGATGAATTGAAGCA	612776	612836	612886	612834	-1	KB871706.1	ENSAMXG00000004111.1	584658	618578	None	4139	504	198125	No_or_no_constitutive_exon
AACCCACAAAATCCTCTGAGTTCTGCTGTGTTTGTTTATCGCGGGGTCAGGT	357461	357653	357411	357463	1	KB871832.1	ENSAMXG00000002711.1	321943	362360	si:dkey-1d7.3	4139	504	198125	No_or_no_constitutive_exon
TGAATGTTCCCGTACACACACACACACACAAACACACACACATAGGGCAGAT	455644	455731	455781	455729	-1	KB871797.1	ENSAMXG00000004706.1	436975	458775	pex6	4139	504	198125	No_or_no_constitutive_exon
AAATGTGACTTGACCCCATGTTTCTAAAAATGTGTGTGTGTGGGAACCAGGA	571618	571750	571568	571620	1	KB871738.1	ENSAMXG00000004946.1	463572	584100	plce1	4139	504	198125	Yes
TAATCTGGATTATTGATAACTGATTATTGTATATGTGTGGGGTGTAACAGGT	443678	443747	443797	443745	-1	KB871757.1	ENSAMXG00000006514.1	415012	667769	plekha7b	4139	504	198125	No_or_no_constitutive_exon
GCCTATCCTCACTTCCTGTCTGGTGCTAATCTGGTGATGGGAACCGACAGAC	265927	266313	265877	265929	1	KB871789.1	ENSAMXG00000018454.1	166294	266313	COL14A1	4139	504	198125	No_or_no_constitutive_exon
TATATTAAGATATAAAACAAAATAAGGTAAAAATAATAATTTAAGGGTAGGA	570075	570132	570025	570077	1	KB871792.1	ENSAMXG00000001807.1	553661	583059	SUSD2	4139	504	198125	No_or_no_constitutive_exon
TTTTTCCTCTGTTATTTGTGCTCCGCTGCGGCGCGGCTGTCGGGCTGAAGGA	598803	598930	598980	598928	-1	KB871748.1	ENSAMXG00000012149.1	481106	601825	asap1a	4139	504	198125	No_or_no_constitutive_exon
ACATGATTTGTGACATTAATAAGAAATCTGTATTTTTCTATGGGAATCAGAT	34759	34887	34937	34885	-1	KB871771.1	ENSAMXG00000010603.1	21119	88956	si:dkeyp-72e1.9	4139	504	198125	No_or_no_constitutive_exon
TGTGGTGATTATGTTGATGTTGATTATGTTTCATTATGTTGGGTCAGTAGGT	460637	460817	460587	460639	1	KB871771.1	ENSAMXG00000010644.1	455856	470281	prkar1aa	4139	504	198125	No_or_no_constitutive_exon
GTGTTCTTATCTATCTGTATTTTTCTCTGTGTGTGTGGGGGGGGTGTTAGGA	142288	142520	142238	142290	1	KB871776.1	ENSAMXG00000012823.1	90047	157355	FRMD4A	4139	504	198125	No_or_no_constitutive_exon
AGCACTGTGTTTCAAATGTATCTTAAATCAGTGTGTTTGGGATGTGGTAGAG	369729	369876	369679	369731	1	KB871765.1	ENSAMXG00000002100.1	361391	374423	ddx1	4139	504	198125	No_or_no_constitutive_exon
CATAATGCACCTGAGTTTGCCCTAACCTCCTTTTTGCCCTTGGGAAGCAGGA	667552	667768	667502	667554	1	KB871728.1	ENSAMXG00000004207.1	657821	670505	skilb	4139	504	198125	No_or_no_constitutive_exon
AGGGAATAAAGATGATGCAAAGAATAACCGTAGGAGTCCAGTGGGTGCAGAG	373112	373221	373062	373114	1	KB871801.1	ENSAMXG00000006412.1	361703	379162	map1sb	4139	504	198125	No_or_no_constitutive_exon
TTGTGTGTGTGTGTGTGTGTGTGTGTGTGTGTTTGGGGGGGGGGTTATAGTA	656983	657191	656933	656985	1	KB871801.1	ENSAMXG00000006456.1	605444	660344	nrd1a	4139	504	198125	No_or_no_constitutive_exon
CTAGTTCAGTTTTTAATGTTGTTTTGATGTGTGTGTGTGTGGGTGTGCAGCA	272189	272289	272139	272191	1	KB871783.1	ENSAMXG00000013318.1	267336	272960	dck	4139	504	198125	No_or_no_constitutive_exon
AAGGTAAACACACATATCTTAACACACATTGTGTTTTTGGGTGAGAGCAGAA	564356	564503	564306	564358	1	KB871783.1	ENSAMXG00000013371.1	543944	600509	fnbp1b	4139	504	198125	No_or_no_constitutive_exon
TTCTAATGTTCTGACCTGTGTTTGTGTCTATGCTGGGCTGGGATGTGTAGGT	408526	408658	408476	408528	1	KB871825.1	ENSAMXG00000009400.1	387720	415823	stap2b	4139	504	198125	No_or_no_constitutive_exon
ATGGCCAGAGTGTGCAGTTTTTGCCTTGTGTGGATGGGCAGATGATGCAGGC	461588	462590	461538	461590	1	KB871804.1	ENSAMXG00000013833.1	385400	473165	bsnb	4139	504	198125	No_or_no_constitutive_exon
TTAAAAAATTATTCGTACTATTGTGTGTTTGTGTGTGTGTGTGGGTGCAGGA	388371	388502	388321	388373	1	KB871882.1	ENSAMXG00000006627.1	384439	403324	None	4139	504	198125	No_or_no_constitutive_exon
GAGGAGCAGGTACCCCTTGTTAGGATGGAGGGGTAGAGGGAGTGTTAAAGCT	114139	114178	114089	114141	1	KB871875.1	ENSAMXG00000009724.1	101940	122049	None	4139	504	198125	No_or_no_constitutive_exon
GGGAAAGGCATGAAAATAGACAAACACACTGTTTGTGGGGTGTAAGATAGTA	310367	310404	310317	310369	1	KB871839.1	ENSAMXG00000015363.1	295078	340082	None	4139	504	198125	No_or_no_constitutive_exon
TACGGGTACCAGGATGAAGAAGAGCGCTCTCTGAACCTGGTGGAGGGCAGGG	191588	191872	191922	191870	-1	KB871811.1	ENSAMXG00000002098.1	168253	203268	ptprnb	4139	504	198125	No_or_no_constitutive_exon
CAGCGCGGGTTTAAGGCGTGTATGTAGACTGTTGGCGGGGTGTAAGATAGCA	429227	429326	429177	429229	1	KB871830.1	ENSAMXG00000004421.1	415980	481994	obscnb	4139	504	198125	No_or_no_constitutive_exon
CGAGAGTACAGAGGAAGACGAAGGGGATGCTATCTGCATGGGTGGTGCAGGT	27820	28184	27770	27822	1	KB871800.1	ENSAMXG00000013470.1	20032	37650	map1ab	4139	504	198125	No_or_no_constitutive_exon
TGCTCCTAATGACACTGTCCTCATTGAACTGTGTTTGTGTGTGTGGGCAGGA	61077	61194	61244	61192	-1	KB871800.1	ENSAMXG00000013519.1	41838	94504	ppip5k1b	4139	504	198125	No_or_no_constitutive_exon
CATGGTCCCTATGGCAACTATGGTGTTGGTACTGCACAAGGATGGGCTAGCC	382540	382788	382490	382542	1	KB871805.1	ENSAMXG00000017866.1	345348	416236	arhgap23a	4139	504	198125	No_or_no_constitutive_exon
TCAGTACCTGCTGGCTGAACTAACACTTGTGTGTTTTTGTGTGTGGGCAGGA	453935	454054	454104	454052	-1	KB871799.1	ENSAMXG00000019274.1	429961	468671	papss1	4139	504	198125	No_or_no_constitutive_exon
TAGTGTTTGGCTCTATTGACTGAGTGTGTTTGCTCTCTGTGTGGGTATAGTA	42806	42995	42756	42808	1	KB871831.1	ENSAMXG00000020790.1	23839	61429	ARHGAP44	4139	504	198125	No_or_no_constitutive_exon
CTCGGGTCCCAGTGGAGGACCCCCAGGTGCTGGTGGACCAGGGGGTGCAGGA	465581	465860	465910	465858	-1	KB871831.1	ENSAMXG00000021023.1	453384	471159	smarca4a	4139	504	198125	No_or_no_constitutive_exon
CAATGTGTGTCTGTCTGCCTCTCTGTCTGTCTGTCTGTCTGTGGGAGCAGGC	155222	155342	155392	155340	-1	KB871916.1	ENSAMXG00000019124.1	70288	164305	c8b	4139	504	198125	No_or_no_constitutive_exon
GCAGCAAATGTGTGTGTCTGTGTCTTCGTGTGTGTGTGTGGGTGATACAGGC	35909	36009	36059	36007	-1	KB871802.1	ENSAMXG00000006062.1	21481	62616	rab11fip4b	4139	504	198125	Yes
ACAACCAACTCCACCACCAGCATCAGCAGCGGCAGCAGCCTGGCGGGCAGGA	485783	485877	485733	485785	1	KB871867.1	ENSAMXG00000018069.1	163479	485877	None	4139	504	198125	No_or_no_constitutive_exon
GAGCATGTTTACATGGGCTAAAATGTGTTTGTATCTCTGTGTGGGTGCAGTC	323937	324051	324101	324049	-1	KB871908.1	ENSAMXG00000001721.1	312518	367984	hiat1a	4139	504	198125	No_or_no_constitutive_exon
GATTGTCAGTGGTTAGAATTGCTTTGTTGTGTGTTTGTGTGTGTGGGCAGGG	95877	95931	95981	95929	-1	KB871866.1	ENSAMXG00000005211.1	71008	233632	None	4139	504	198125	No_or_no_constitutive_exon
GTAGACGTTTTGGTAAACTGTATGTGTGTGTGTGTTGGGGCTGAGAGCAGCA	417014	417578	417628	417576	-1	KB871866.1	ENSAMXG00000005332.1	417014	418885	anapc10	4139	504	198125	No_or_no_constitutive_exon
ATATAAAGTCAAACTGACCTTGATACCAGTCTCTTGTTTTGGGGTCACAGAT	258811	258919	258969	258917	-1	KB871841.1	ENSAMXG00000015281.1	251716	264498	tbc1d10c	4139	504	198125	No_or_no_constitutive_exon
TTGGCTGGCAGAGGGGCTGGATTGGCTGGCAGAGGGGGCGGATTGGCAAGCA	191146	191241	191291	191239	-1	KB871897.1	ENSAMXG00000007939.1	182474	195134	poldip3	4139	504	198125	No_or_no_constitutive_exon
CACCCACTTTCCCTGTGTTTAAACCCGCCCATTGTGGGTAGGACACGCAGCC	405463	405562	405413	405465	1	KB871829.1	ENSAMXG00000015260.1	405183	415020	sp3a	4139	504	198125	No_or_no_constitutive_exon
TCATTTTACTGCTGTGGTTAATGATTAATTCTTCTCTCTGTGGCGGGAAGGT	86423	86552	86373	86425	1	KB871869.1	ENSAMXG00000005418.1	78756	98092	pan2	4139	504	198125	No_or_no_constitutive_exon
AGAAGGCATGTTTAGCAGTTCCTGTAGCCACTTCTCAAAGCTTGGGAAAGTT	141759	141880	141709	141761	1	KB871869.1	ENSAMXG00000005476.1	133671	154722	mylk2	4139	504	198125	No_or_no_constitutive_exon
CACTGTGAATTAATTAATCTGTTTGATTGATCTTTGTGTTGTGTGGGCAGCT	82327	82519	82277	82329	1	KB871888.1	ENSAMXG00000019909.1	76833	95291	per1a	4139	504	198125	No_or_no_constitutive_exon
ATATACTTATTTATGTACGATTGACAGATTCATGTTGTTTGGGATCAAAGAC	191718	191974	191668	191720	1	KB871906.1	ENSAMXG00000015673.1	191283	199372	None	4139	504	198125	No_or_no_constitutive_exon
ATGTTTTCCTACTTATTCAGCAGGTCTCGCCACTGGGTGATGGTGGGTAGGG	197283	197310	197233	197285	1	KB871906.1	ENSAMXG00000015673.1	191283	199372	None	4139	504	198125	No_or_no_constitutive_exon
TTTTGGCACAAAAAAGGGAAGTAGGATCCAGTGCTAAACTGGGGTTATAGCA	401186	401213	401263	401211	-1	KB871906.1	ENSAMXG00000015784.1	387238	404890	None	4139	504	198125	No_or_no_constitutive_exon
GTGGCTTCATTCATCTCTATGACTAATGGATAACCTTTTGGGGGGGTTAGAT	65307	65430	65257	65309	1	KB871879.1	ENSAMXG00000005629.1	64053	70848	None	4139	504	198125	No_or_no_constitutive_exon
GTCTGTCTAAATCCTAATGTCTTTTTTCCCAGACCTGTGGGGGATGACAGTT	111328	111346	111396	111344	-1	KB871898.1	ENSAMXG00000021115.1	108384	120866	selm	4139	504	198125	No_or_no_constitutive_exon
ATGTTGTTTTTGTCATTGCAACATCTAATACAGTCTGTTTTGGGAAACAGGT	225278	225419	225469	225417	-1	KB871898.1	ENSAMXG00000021161.1	221249	231886	sftpbb	4139	504	198125	No_or_no_constitutive_exon
TAGCTTAAATGGCTGAAATCTTTTCTTTGCTGTGTTGTCTGTGGGTGTAGCG	259713	259879	259929	259877	-1	KB871905.1	ENSAMXG00000000826.1	247704	275256	None	4139	504	198125	No_or_no_constitutive_exon
TAATTTATATTTTATTACCTATCTCTCTCTGTTTTTTGGGGGGGCTGAAGGT	294590	294745	294795	294743	-1	KB871905.1	ENSAMXG00000000830.1	283108	302577	oatx	4139	504	198125	No_or_no_constitutive_exon
TATTTATGTATGTATATATAATGTGTGTGTGTGTGTGTGTATTGGGACAGTG	276817	277494	277544	277492	-1	KB871876.1	ENSAMXG00000007588.1	276817	282984	None	4139	504	198125	No_or_no_constitutive_exon
CCACAGCCCCAGGGCACTGATGTATCACTGTGTGTGTTGTTGGGGTGCAGGT	132471	132606	132656	132604	-1	KB872069.1	ENSAMXG00000019114.1	102502	225848	None	4139	504	198125	No_or_no_constitutive_exon
TTCTTGATTACCCTTTGCTTGTGTTTTGTTGTGTTTGGGGGGAAATAAAGGA	173116	173137	173066	173118	1	KB871957.1	ENSAMXG00000004918.1	99283	264925	arvcfb	4139	504	198125	No_or_no_constitutive_exon
GCAAAGTACTGTGTTCTGGTTGTAAATGCTTTGTTTTCTGATGTGGGCAGGA	9744	9923	9694	9746	1	KB871935.1	ENSAMXG00000011846.1	5207	18752	anapc2	4139	504	198125	No_or_no_constitutive_exon
ATTTTTTCTGTTGTTGATTTTTTTTTTTTTTTGTCTGTGTGTGGGCGTAGTA	120674	120851	120901	120849	-1	KB871915.1	ENSAMXG00000010739.1	106099	133867	slf2	4139	504	198125	No_or_no_constitutive_exon
AATATGTTTAAGACACTAATTAAATATATTTTGTGTGCCCCTGTGGGAAGGC	120053	120141	120191	120139	-1	KB871915.1	ENSAMXG00000010739.1	106099	133867	slf2	4139	504	198125	No_or_no_constitutive_exon
AGTGTAATATTTGCATGTGTTTAGCTCATTTGTTTGTGTCTGGGGTGCAGGG	210200	210304	210150	210202	1	KB871915.1	ENSAMXG00000010871.1	200670	211490	si:dkey-33c12.4	4139	504	198125	No_or_no_constitutive_exon
GTGTACTAAAAGTGCAGAGAGAGTTCTTATAATGCTGTGTGGGTGTGCAGGC	67663	67779	67613	67665	1	KB871925.1	ENSAMXG00000000961.1	57650	74376	afg3l2	4139	504	198125	No_or_no_constitutive_exon
GAAGAGGAGCAGGAGGCAGTGAATGAGGCTGTAGAAGAAGACGAGGGCAGTG	169144	169742	169792	169740	-1	KB871925.1	ENSAMXG00000000977.1	169144	170491	zgc:55781	4139	504	198125	No_or_no_constitutive_exon
CTGACTGTGACTAACTGCTGCATGTGTGCTGCTGTCCCCGGTGGGTGTAGGA	98632	98749	98799	98747	-1	KB871992.1	ENSAMXG00000010770.1	93173	104032	smu1b	4139	504	198125	No_or_no_constitutive_exon
TTTTAACTCTTTGAGTCTTGAATTAATAAAGCTCTTTATCAACAGGGCAGCA	197687	198112	197637	197689	1	KB872032.1	ENSAMXG00000004480.1	191892	199009	klhdc4	4139	504	198125	No_or_no_constitutive_exon
TTGGGGCAGGTCCTGGAGGGCAGGGGAGGTTTCAGAAGGGGGGAGAAAAGGA	263793	264466	263743	263795	1	KB872032.1	ENSAMXG00000027992.1	263589	264466	None	4139	504	198125	No_or_no_constitutive_exon
TGTTACATAGCTGTAATTACTAATTTCTTTCTTGTGTGTGTGTGGGACAGTG	89770	89907	89720	89772	1	KB872114.1	ENSAMXG00000020136.1	88335	122305	None	4139	504	198125	No_or_no_constitutive_exon
TCATGTGTGTTCTGACCTGTGTTCTGTTCTGATCGTGTGTGTGGGAGCAGGT	4111	4207	4061	4113	1	KB872009.1	ENSAMXG00000005104.1	2576	27856	sars2	4139	504	198125	No_or_no_constitutive_exon
ATAGGATGATTATTATGGTCTGTTTTGTGTGTTCTGTCTGGGACGGTCAGGT	146075	146266	146316	146264	-1	KB872046.1	ENSAMXG00000007801.1	144996	157922	dhx32a	4139	504	198125	No_or_no_constitutive_exon
TTAATATCCTAAACCCCACCCCCTTTTTCTCCCTCTTTCTGTGGGTGCAGTG	93378	93470	93520	93468	-1	KB872014.1	ENSAMXG00000015133.1	82780	140137	appa	4139	504	198125	No_or_no_constitutive_exon
AATAATGGAGGAGAAAAAACTGGCTGAGGACAAATTGAGGGTGAAAGCAGCT	144478	144834	144884	144832	-1	KB872167.1	ENSAMXG00000012620.1	133521	154500	si:dkey-230p4.1	4139	504	198125	No_or_no_constitutive_exon
TATAATCTGTAAATGTTTCTTTGCTCTGATTGATCCTCTGGGTGGTGTAGGG	199023	199215	199265	199213	-1	KB872105.1	ENSAMXG00000003154.1	178199	223903	thsd7bb	4139	504	198125	No_or_no_constitutive_exon
GGTTCACGCTCACACACACAACCAGCCCCCCGGGTCAGGGGGCGGGGCAGGG	197949	198064	198114	198062	-1	KB872105.1	ENSAMXG00000003154.1	178199	223903	thsd7bb	4139	504	198125	No_or_no_constitutive_exon
TGTTTGTGGAAGAGGATGAGGAAGAAGAGGAAGCAGGGGGTCGAAGACAGGA	224538	225048	225098	225046	-1	KB872054.1	ENSAMXG00000003577.1	182267	227112	pcdh7a	4139	504	198125	No_or_no_constitutive_exon
TTTTCTCTTTCTCCATTTTGTGTTTGTCTGTCTCCACCACGGGAACAAAGAC	58610	58652	58702	58650	-1	KB872029.1	ENSAMXG00000027991.1	55000	69995	None	4139	504	198125	No_or_no_constitutive_exon
TGGGCTGTTTGCAGGTGGGCTCTGGGCAGACGGGACTGCGAGGCTGGGAGGG	337185	337986	337135	337187	1	KB872029.1	ENSAMXG00000028948.1	336869	337986	None	4139	504	198125	No_or_no_constitutive_exon
TTCCCTTTTTTATTCTCTTTACTCTGTCTTTGTGCCCTGCTGGGGAGTAGCT	223629	223689	223739	223687	-1	KB872075.1	ENSAMXG00000001055.1	210143	238304	raf1a	4139	504	198125	No_or_no_constitutive_exon
TATGTTGCACCTAATCTGAAGATATGTTCTTTTTGCTACTGAATGGGCAGGT	54423	54614	54373	54425	1	KB872129.1	ENSAMXG00000015329.1	25072	54614	stum	4139	504	198125	No_or_no_constitutive_exon
ATAGAGCTGTTGAGATCTTTATCTTTATGTGTGAGTGATTTTGGGTAAAGAA	273359	273384	273434	273382	-1	KB872068.1	ENSAMXG00000012049.1	262371	273949	None	4139	504	198125	No_or_no_constitutive_exon
TTTATTACATAATGTTTGTATTGCTGATCTTCTGTGTTTTGGGGGTGCAGGA	183905	184058	184108	184056	-1	KB872011.1	ENSAMXG00000001849.1	169420	193932	iqgap3	4139	504	198125	No_or_no_constitutive_exon
AACTCACTATATAGACTATATATACCATTAATGTGTGTGTGTGGGTGTAGGT	224366	224479	224529	224477	-1	KB872024.1	ENSAMXG00000012521.1	206763	233546	SEC14L5	4139	504	198125	No_or_no_constitutive_exon
TTCTACATTGGTGCCAAGAAAAAAAGTTGTTTGTTTGTTTGGGACTGCAGGT	286892	287014	286842	286894	1	KB872060.1	ENSAMXG00000017072.1	155557	316239	hmcn1	4139	504	198125	No_or_no_constitutive_exon
TTCTTCTGCAGGGACAGATTTAGGAAGCTGGTCAGAGAGTTGATGGGAAGAT	285709	285786	285836	285784	-1	KB872155.1	ENSAMXG00000017156.1	274829	291969	None	4139	504	198125	No_or_no_constitutive_exon
CTCATGATTAACTCATGATTTTGTGTTTTGTGTGTCTTTGTGATGGGCAGGT	164015	164244	164294	164242	-1	KB872056.1	ENSAMXG00000014767.1	160159	169642	blzf1	4139	504	198125	No_or_no_constitutive_exon
ACCAGATCTTGAACTGGGACCTAACCTTCATCCCTCTTGGGAGTCTGAAGCA	264876	265027	265077	265025	-1	KB872142.1	ENSAMXG00000010842.1	255408	267110	None	4139	504	198125	No_or_no_constitutive_exon
TATTGTTTCTTATTCTGCTGTGTGTGTGTGTGTGTGTGTGTGGGGTACAGTA	236823	236983	236773	236825	1	KB872217.1	ENSAMXG00000001457.1	207197	252783	None	4139	504	198125	No_or_no_constitutive_exon
GGGAGCGAGTGAGTGAGGGAGGAGGGCAGAGAGAGAGGGATGTAGTAAAGGA	28290	28417	28240	28292	1	KB872106.1	ENSAMXG00000012727.1	25732	44354	None	4139	504	198125	No_or_no_constitutive_exon
GTGTTGTGAGTTTGTTTGTGTGTTGGTGGGTGTGCTGGTTGGGTGTGTAGGG	31369	31460	31319	31371	1	KB872106.1	ENSAMXG00000012727.1	25732	44354	None	4139	504	198125	No_or_no_constitutive_exon
ATTGAGGGTGGAGATTCTGGAGATTCTAGACTGAGGGGTCATCAGGATAGTC	231406	232368	231356	231408	1	KB872108.1	ENSAMXG00000003057.1	219485	255180	emilin2b	4139	504	198125	No_or_no_constitutive_exon
AGTACAGTGTTCTGAATGCTGTATTCTGTCGGTTTGTGCTGCGGGTGCAGGA	21729	21875	21679	21731	1	KB872212.1	ENSAMXG00000019452.1	19582	98491	None	4139	504	198125	No_or_no_constitutive_exon
TTTCCTATTCCCCTTCCACTGTAAAAACCACAAGGCGGGTGTGTGAGCAGCA	154433	154474	154524	154472	-1	KB872091.1	ENSAMXG00000005223.1	140554	255712	ltbp1	4139	504	198125	No_or_no_constitutive_exon
TCTACATGTGTGTGTTACAGAAGGGATGAGAAAACGTAGGGGCTGAATAGGA	153743	153784	153693	153745	1	KB872157.1	ENSAMXG00000001360.1	147533	159195	plrg1	4139	504	198125	No_or_no_constitutive_exon
TATGTACAGTACAATTGAAAAAAAAAAAATGTTTTTGTGTGTGGGAATAGGT	13199	13369	13419	13367	-1	KB872158.1	ENSAMXG00000015016.1	7459	16287	tlk2	4139	504	198125	No_or_no_constitutive_exon
TGCTATAGAACGTTCTAATAAATATGTCGTGTGTTTTTGGTATGGGGCAGCA	161310	161393	161260	161312	1	KB872393.1	ENSAMXG00000019994.1	153312	205623	wdr17	4139	504	198125	No_or_no_constitutive_exon
CGTAACCTCAATGATTTAACATCAATGTGCATTATATTTCTGGGTGGCAGAT	204525	204588	204638	204586	-1	KB872176.1	ENSAMXG00000001381.1	196059	215549	None	4139	504	198125	No_or_no_constitutive_exon
CTGCTCTTAACGCTGGGCTGCTGGTCGTGGTCGTGGTGGTGGACGGGCAGGA	2464	2672	2722	2670	-1	KB872243.1	ENSAMXG00000027476.1	2464	3898	None	4139	504	198125	No_or_no_constitutive_exon
CTATTGTTTTATGTTACTGCAATTTTCTTTTCCTTGACTCAGTAGGGCAGAT	33363	33513	33563	33511	-1	KB872209.1	ENSAMXG00000005023.1	7616	70823	None	4139	504	198125	No_or_no_constitutive_exon
CACTTTGCGGGTTTTACACTGTGTGTATCTCTATGGCTGGGTGGACACAGAA	31048	31114	31164	31112	-1	KB872211.1	ENSAMXG00000005774.1	23861	39867	None	4139	504	198125	No_or_no_constitutive_exon
CCATAATGTGTTTTCTGTGTGTTTTATGTGTTTTGTGGGCGGGGCTACAGGA	7104	7170	7054	7106	1	KB872352.1	ENSAMXG00000014370.1	4849	7568	None	4139	504	198125	No_or_no_constitutive_exon
TATTAATGTGTTGACCATAGTAGAAAATGTGTGAATGGGTCATGAATAAGAA	53917	53998	54048	53996	-1	KB872346.1	ENSAMXG00000019151.1	52312	56278	proca	4139	504	198125	No_or_no_constitutive_exon
AACAAGAGTAACGAGTGTATGTCTGTCCTGTGTTTTGTTTGTTGGGATAGAC	146754	147273	147323	147271	-1	KB872225.1	ENSAMXG00000019417.1	146754	159089	None	4139	504	198125	No_or_no_constitutive_exon
TATAATTATAAGTACAGTACTTATACTGTCTCTCTCTCTCGGGCGTATAGCT	147574	147691	147524	147576	1	KB872345.1	ENSAMXG00000011605.1	128199	161873	xrcc1	4139	504	198125	No_or_no_constitutive_exon
GCGAGATCAAGGTCCAGAGCACCAGCAAGGGTCAGGGGGCAGCGGTACAGAG	81005	81159	80955	81007	1	KB872332.1	ENSAMXG00000005311.1	54379	87857	cbx6b	4139	504	198125	No_or_no_constitutive_exon
ATTTGTATCAGATGTATGCAGTGAGTGCTGTTGTTATGATATGGGTGCAGGT	131209	131358	131159	131211	1	KB872380.1	ENSAMXG00000013039.1	125230	143049	cfap43	4139	504	198125	No_or_no_constitutive_exon
ATCTGAGATAAATTTATATAAAGTATTTTAATCTGGGGGAAATATGGTAGTT	76790	76894	76740	76792	1	KB872473.1	ENSAMXG00000004209.1	70085	85384	pik3cg	4139	504	198125	No_or_no_constitutive_exon
GGAGTTGTAGTGAAGGTCTGATAATAGTGGGTGCAGGTGAATTATGGGAGTT	58031	58063	57981	58033	1	KB872387.1	ENSAMXG00000003192.1	22350	66004	sema6ba	4139	504	198125	No_or_no_constitutive_exon
GTGTAAATGTGGCCCATCATTGCCCTCGATTATGTTTCTGGGATATGTAGAT	50227	50409	50177	50229	1	KB872358.1	ENSAMXG00000012704.1	40045	77780	xpo1b	4139	504	198125	No_or_no_constitutive_exon
ACTGTTAAAACATGCGCTTCCTCTCTCTCTCTGCGTGCGTGGGGATTCAGGG	25416	25434	25366	25418	1	KB872419.1	ENSAMXG00000005084.1	11393	30026	None	4139	504	198125	No_or_no_constitutive_exon
CCCTCTTTCTTCTTACTTCTTCCCGCTGGTCTGTGATTGCCTGGGTGAAGGT	45254	45386	45204	45256	1	KB872404.1	ENSAMXG00000005618.1	10834	72364	arhgap12a	4139	504	198125	No_or_no_constitutive_exon
ATGGGACCTTCCTTGGGAAGTTCTTTAGCTTCCATGGGAAAAAGCAATAGTT	9461	9501	9551	9499	-1	KB872465.1	ENSAMXG00000013492.1	8542	65147	None	4139	504	198125	No_or_no_constitutive_exon
ACATCAAAACATAAGTCACATGACTGACGTAACTTGTTTGGGGGTCGCAGGT	92620	92910	92570	92622	1	KB872708.1	ENSAMXG00000001327.1	73582	92910	slc17a7b	4139	504	198125	No_or_no_constitutive_exon
GTAATATAATAACATGTTTATACTGGTTTGTGTGGGTCGGGGGCGGTTAGGT	54510	54584	54634	54582	-1	KB872546.1	ENSAMXG00000028977.1	52116	55695	None	4139	504	198125	No_or_no_constitutive_exon
GGACAGTGGCAGTGGCGGTGTGGGGCCAGGGTCAGGGGTCATAAGTGCAGAT	28161	28255	28111	28163	1	KB872447.1	ENSAMXG00000006712.1	5123	28856	caskin1	4139	504	198125	No_or_no_constitutive_exon
AATAAGTTGATCATTTATAAGTTATAATTCCTGTATTCTGTGTGGGGCAGTA	60219	60364	60414	60362	-1	KB872572.1	ENSAMXG00000004700.1	58962	75001	ric8a	4139	504	198125	No_or_no_constitutive_exon
ATAATAAATAATAAATAATAATAATAATAAAACGCTGTCCTGTGGGGTAGGT	7230	7344	7394	7342	-1	KB872506.1	ENSAMXG00000006820.1	4025	16766	myo1ha	4139	504	198125	No_or_no_constitutive_exon
ATAAAAAGATTTATTCTGCCTTTGTACTAGTAAATGTTTTGTGTGGGTAGGT	52564	52661	52711	52659	-1	KB872506.1	ENSAMXG00000006858.1	45430	65426	None	4139	504	198125	No_or_no_constitutive_exon
CAATGTGTAGGAAATTGTGTGAGTTGATTCCTAGAATCAAAAGGGAGGAGTG	8736	8973	8686	8738	1	KB872585.1	ENSAMXG00000028220.1	4699	8973	None	4139	504	198125	No_or_no_constitutive_exon
TATATATTTATTAACACTGTTTGCCTCTTTGCTGGTATCAGGGAGGTTAGGA	8202	8330	8152	8204	1	KB872557.1	ENSAMXG00000004156.1	6276	25065	tdrd7a	4139	504	198125	No_or_no_constitutive_exon
AACAACCTCTTTCTCTGCCACCGCGGTGCCTCCTCTTTCCGGGGGGTTAGCC	65583	65691	65533	65585	1	KB872600.1	ENSAMXG00000000358.1	53440	74081	plekha7a	4139	504	198125	No_or_no_constitutive_exon
AGAGAAGTACTTCCCCTCTGAATAGGTTATTGTACTGTGCTTGGGAACAGGT	3688	3829	3638	3690	1	KB872648.1	ENSAMXG00000019702.1	2412	22755	trap1	4139	504	198125	No_or_no_constitutive_exon
GTTCTGCCAACTGTAAAGTTTGGTGGAGGTGGGATAATGCTACAGGGTAGTT	7573	7632	7523	7575	1	KB872860.1	ENSAMXG00000010597.1	4363	18850	None	4139	504	198125	No_or_no_constitutive_exon
CTAATATGGCACTGCCGTGGAGAGCGGGACCAAGTGGGTAAATAGTGCAGTA	64396	64601	64346	64398	1	KB872860.1	ENSAMXG00000010602.1	62256	65737	tssk6	4139	504	198125	No_or_no_constitutive_exon
AGTGTGTTCTTCATGCTAACTCCTGTATGTGTGTGTGCTGGCGGGCGTAGAC	32651	32884	32601	32653	1	KB872756.1	ENSAMXG00000005883.1	30593	54453	None	4139	504	198125	No_or_no_constitutive_exon
TGTGTGCATGTCCATGTTTGTGTTGCTTGTATATGCTCCTGGGTGTGTAGTA	29797	29872	29747	29799	1	KB872682.1	ENSAMXG00000008265.1	11278	38938	pde9a	4139	504	198125	No_or_no_constitutive_exon
TTAAACTACTACTTTAAAAAAAGTGTGTGTGTGTGTGTGTGGGGGATCAGGC	31397	31544	31347	31399	1	KB872778.1	ENSAMXG00000018119.1	29349	33048	chmp1a	4139	504	198125	No_or_no_constitutive_exon
TAAACAAAGGAGAGGTATGTGAGAGATATGGGTAAGGGACAAAAGGTTAGGA	26822	26853	26772	26824	1	KB872833.1	ENSAMXG00000013785.1	17133	28421	gbp3	4139	504	198125	No_or_no_constitutive_exon
ACGGAGAGATGGATGTAGAGACAGAGGTAGAGGAGGATAAAGGGATGCAGGG	30311	30480	30261	30313	1	KB872960.1	ENSAMXG00000019133.1	443	30737	None	4139	504	198125	No_or_no_constitutive_exon
TGTGTGTGTGTGTGTGTGTGTGTGCATCCATCTGTGTTTGGGGTGTGCAGGT	14683	14947	14997	14945	-1	KB873051.1	ENSAMXG00000013469.1	4814	21252	None	4139	504	198125	No_or_no_constitutive_exon
GAGAGATGCTGCAGTGGTGTGTAGGGAGTTGGGCTGTGGGGAAGCCATAGAT	9773	9932	9982	9930	-1	KB873946.1	ENSAMXG00000018382.1	1203	10728	None	4139	504	198125	No_or_no_constitutive_exon
TGAAAGAGCAGGAAAAGAGAGAGGGGGGGTGAACTCAGATGATTGGGCAGGA	6772	6844	6894	6842	-1	KB876127.1	ENSAMXG00000000002.1	5003	12113	None	4139	504	198125	No_or_no_constitutive_exon
GAAATAAACAGAGATGATCGTTTGCTTCCTAACATCTCTCTGGGATACAGAA	4580	4761	4530	4582	1	KB873511.1	ENSAMXG00000001141.1	4085	8212	None	4139	504	198125	No_or_no_constitutive_exon
CTGCAGTGAGAGATGGAGCGAATGGAGATGGAGAAGAGGGGCATGAGGAGGG	4843	5012	4793	4845	1	KB876230.1	ENSAMXG00000004190.1	32	9195	None	4139	504	198125	No_or_no_constitutive_exon
TGTTTAGCTATTTTTGGCTCTTAAACTCTTCCTCTCTTCTTTGGGGACAGTA	2743	3267	2693	2745	1	KB873987.1	ENSAMXG00000019112.1	698	3267	None	4139	504	198125	No_or_no_constitutive_exon
CTAAGTGGATCGTGTCTGATCTTTGTCTCTGATTTTTTTGGGGGGAGTAGGA	1590	1901	1951	1899	-1	KB874785.1	ENSAMXG00000009287.1	72	2263	None	4139	504	198125	No_or_no_constitutive_exon
GGTACTGTAACAATAATAATTCTTATTTTCTCGATTTTTTGGGGGAACAGAG	943	977	893	945	1	KB878401.1	ENSAMXG00000027589.1	609	2019	None	4139	504	198125	No_or_no_constitutive_exon
ACTTTATAATATATATGTGTGTGTGTTTGTGTTTTGAATGGGTGTGGCAGGA	653	1007	603	655	1	KB875845.1	ENSAMXG00000005589.1	28	1007	None	4139	504	198125	No_or_no_constitutive_exon
