# Supplementary material for: Widespread Separation of the Polypyrimidine Tract From 3′ AG by G Tracts in Association With Alternative Exons in Metazoa and Plants
Source: Front Genet. 2019 Jan 14;9:741. doi: 10.3389/fgene.2018.00741 (PMC6339879; doi:10.3389/fgene.2018.00741)
Supplement: DATA FILE S2 — Sequences of REPAG 3′ SS from each species of metazoa, plants and protists. [file Data_Sheet_2.zip › Supplementary data 2/Plants_Release38_oryza_punctata.txt]

REPA_GGG_Sequence	Exon_Start	Exon_End	Pos_-50	Pos_+2	Strand	Chromosome	GeneID	Gene_Start	Gene_End	Gene_Name	Number_of_REPAs	Number_of_REPAs_has_GGG	Number_of_Intron(Intra_genic_Region)	Upstream_Constitutive_Exon
ATCTCCCTTCGTTCCCTATCCCTAATCCAAGACCAATAGGGAGCAGTCAGCT	2483	2673	2433	2485	1	1	OPUNC01G00010	1815	9281	None	14570	1994	141488	No_or_no_constitutive_exon
TTTTTCAGGTATATTTACAAGGTAAGTTCTAATTTGGCTTTGGGATACAGTT	8612	8765	8562	8614	1	1	OPUNC01G00010	1815	9281	None	14570	1994	141488	No_or_no_constitutive_exon
TTTTCATGCTCTCATCCAAATTTTGTATGTATCTAGTTCTGACCTGGGAGGT	77495	77556	77606	77554	-1	1	OPUNC01G00120	77495	79095	None	14570	1994	141488	No_or_no_constitutive_exon
GCCTGCGGGGCAAACTCTTACATTAGTAATTGTTGGGTTGGGAATTGCAGGC	106476	106523	106426	106478	1	1	OPUNC01G00180	106004	108596	None	14570	1994	141488	No_or_no_constitutive_exon
GGTGACGCTGCCCAGGGGGATATATGCCGTTCCACGTGCTGCTGCGGGAGGA	956390	956631	956340	956392	1	1	OPUNC01G01290	952296	959946	None	14570	1994	141488	No_or_no_constitutive_exon
CGGTAAAAAGGACAGACGGGAAATCAGAATTTATTTTGGTTAGGGACCAGGA	1061531	1061568	1061618	1061566	-1	1	OPUNC01G01450	1059001	1063051	None	14570	1994	141488	Yes
TTTTGGAGTACTACTTATGAAGAAGCTATGCATGCAGAGGGAAGCTATAGCA	1088206	1088452	1088156	1088208	1	1	OPUNC01G01490	1087119	1104449	None	14570	1994	141488	No_or_no_constitutive_exon
TGAACACTGCAAACTAAATGTCAAAATTTAAAATTTAAAATGGGATGCAGCA	1118865	1120068	1120118	1120066	-1	1	OPUNC01G01510	1118721	1120667	9267869	14570	1994	141488	No_or_no_constitutive_exon
CATTCACAGCAATAGCTAGGACCCCTAGGGAGCTCAGTACAAAGGGTGAGTC	1195680	1195784	1195834	1195782	-1	1	OPUNC01G01620	1193026	1196712	None	14570	1994	141488	No_or_no_constitutive_exon
CTGCATGCGCCTAGGTGTCTGTGAAAAATCAACACCTTTCATACGGGCAGCG	1290457	1290746	1290796	1290744	-1	1	OPUNC01G01680	1290457	1304166	4325974	14570	1994	141488	No_or_no_constitutive_exon
TCCTTCCTTGTTCCTCTTGTTCGCCTGCCTCACCTGGGTGGGGCAAGCAGTG	1576105	1576711	1576761	1576709	-1	1	OPUNC01G02040	1572344	1591546	None	14570	1994	141488	No_or_no_constitutive_exon
ATGGGAAATGAAGACTTCGATATGTGCAGAACGAGAGGCGGGGACTGCAGGT	1636263	1636337	1636213	1636265	1	1	OPUNC01G02080	1617875	1639352	None	14570	1994	141488	No_or_no_constitutive_exon
ACGTTGAATCATCGAATATTTGTAAATGTGTGATTATTGTATGGGTGTAGAT	1822584	1822647	1822697	1822645	-1	1	OPUNC01G02300	1821903	1824988	None	14570	1994	141488	No_or_no_constitutive_exon
GTTGTGCCTACCAAATTAACTTGGGCAAAGTTTGCACAAAATCAGGGCAGCA	1842658	1842799	1842849	1842797	-1	1	OPUNC01G02330	1842658	1843775	None	14570	1994	141488	No_or_no_constitutive_exon
CGTCTCTGAGCTTGAATATTGCAGGCCAAAATCCACTTGATGAATGGGAGGA	1987176	1987266	1987316	1987264	-1	1	OPUNC01G02490	1986080	1987640	None	14570	1994	141488	No_or_no_constitutive_exon
CTTGCTTGTCTGATGTTTTTTTTTTTTGTATGTGTGTGTGCGGGATGCAGTT	1999022	1999122	1998972	1999024	1	1	OPUNC01G02520	1998744	2003865	None	14570	1994	141488	No_or_no_constitutive_exon
ATGCTATATGAACTGTGTGTTACACTTAATCATTCTTGTTGGGCATGCAGAT	2092670	2093333	2092620	2092672	1	1	OPUNC01G02660	2088699	2093333	None	14570	1994	141488	No_or_no_constitutive_exon
AGGGAGAGAGAGAGAGAGAGAGAGAGAGAGAGAGAGAGGGAGAGGGAGAGGG	2212077	2212141	2212027	2212079	1	1	OPUNC01G02890	2207872	2212345	None	14570	1994	141488	No_or_no_constitutive_exon
CTAAGCTTCTTTGCGTGTTCTTGTTTGTGTTTTGGGGTTGGGTGGTGCAGTG	2266932	2267090	2266882	2266934	1	1	OPUNC01G02970	2266315	2270071	None	14570	1994	141488	No_or_no_constitutive_exon
CAGGGGTTCTACATCGCCAGCTCCGAGGGGGGGGGGGGGGGGGGGGTGAGCC	2424540	2424711	2424490	2424542	1	1	OPUNC01G03250	2424043	2426438	None	14570	1994	141488	No_or_no_constitutive_exon
CAAAATGCCTCCTAACTCATCTTGTGTAACGTGTTTTTTTGGGATTACAGAG	2450817	2451027	2451077	2451025	-1	1	OPUNC01G03270	2433782	2452085	None	14570	1994	141488	No_or_no_constitutive_exon
AAAACTCCGTTAAATCTTATATATGATGCTCCACAGGGAGATTGCGAAAGAC	2484825	2485188	2485238	2485186	-1	1	OPUNC01G03340	2484825	2496702	None	14570	1994	141488	No_or_no_constitutive_exon
GCCGGGGCGGACGACGAAGACAGGTTCGCTCCCCGCGTGGGGCGTGGGAGGT	2616499	2616994	2617044	2616992	-1	1	OPUNC01G03580	2600589	2617107	None	14570	1994	141488	No_or_no_constitutive_exon
AGCTAGATGTTCTTTTTTTCCCAATATATAGAGGCCTAGAGGGTCAGTAGAC	2653128	2653219	2653078	2653130	1	1	OPUNC01G03640	2637660	2660905	None	14570	1994	141488	No_or_no_constitutive_exon
AACTGAATGATTGGGGGGAATCTTCTCACTCTCTGATTTTGTGGGATCAGGA	3161905	3161990	3161855	3161907	1	1	OPUNC01G04470	3160992	3163013	None	14570	1994	141488	Yes
GGCACTCCAGAGGCGGGAGAACATGGCGTTCCATGGTGATAGGGTTGCAGAG	3168759	3168942	3168992	3168940	-1	1	OPUNC01G04490	3168228	3172547	None	14570	1994	141488	No_or_no_constitutive_exon
GCGGCCCAGTGGATGTCGCCGTCGGACGGTCGGCGGGGTGGTGGGAACAGGA	3236014	3236031	3236081	3236029	-1	1	OPUNC01G04600	3228011	3240730	None	14570	1994	141488	No_or_no_constitutive_exon
CTCTACCTCAGTGTAATGACGTTTTTGTGGTTTTTCTTAACTGGGAGAAGGT	3301605	3301776	3301826	3301774	-1	1	OPUNC01G04670	3279618	3302585	None	14570	1994	141488	Yes
GATTATCTTCCTCACTGTGATGACTTTTTTTTGTTCTTATTTGGGAGAAGGT	3283947	3284118	3284168	3284116	-1	1	OPUNC01G04670	3279618	3302585	None	14570	1994	141488	No_or_no_constitutive_exon
AGGCGGGGCGCGGCTGCAGGGATGGTTGATGATTGTGTTTGGGGGTGCAGGC	3403277	3403512	3403562	3403510	-1	1	OPUNC01G04790	3400782	3403753	None	14570	1994	141488	No_or_no_constitutive_exon
GTGCTCGAGCTAGCTAATGGAGGGTGCGGTGCCAATGGGTCAGGTGATAGCA	3429583	3429814	3429864	3429812	-1	1	OPUNC01G04820	3428915	3429848	None	14570	1994	141488	No_or_no_constitutive_exon
AGTTATGGTAACCGATCACTTTGATCTGTCCTCTTTATTGGGAACTGCAGGG	3467842	3467923	3467792	3467844	1	1	OPUNC01G04830	3459961	3469112	None	14570	1994	141488	Yes
TTCTTCTTCAATTGCTGATGAAATTTTGCTTTGATCGATTGGGTTGGCAGGC	3755022	3755295	3755345	3755293	-1	1	OPUNC01G05120	3753953	3755695	4325361	14570	1994	141488	No_or_no_constitutive_exon
TTTCTGGACAAGCAAAAAACAAAAAAAGAGGAAAAATAAACTGGGTGAAGTT	3902956	3903054	3903104	3903052	-1	1	OPUNC01G05370	3902956	3906726	None	14570	1994	141488	No_or_no_constitutive_exon
TACGAAATATTCTCATTTTCTTTACATTCCTTATTGATTTGGGTGTGTAGAT	3975346	3975402	3975452	3975400	-1	1	OPUNC01G05460	3974689	3977770	None	14570	1994	141488	No_or_no_constitutive_exon
ACGGGCTACGGCGGTTGGCGGAAGCCGAGCGCGCCATGGGTGACGACGAGAG	3990141	3990371	3990091	3990143	1	1	OPUNC01G05470	3989910	3990371	None	14570	1994	141488	No_or_no_constitutive_exon
GAAAGCAGCAATTTTTATGTTATTTTTTTCTTTCTTTTTTGATGGGATAGGA	4402677	4402971	4403021	4402969	-1	1	OPUNC01G05830	4401327	4403668	None	14570	1994	141488	No_or_no_constitutive_exon
AACACTTGGGTATCTTGTAATGTTGAATGTTGGTATTTATTATGGGCAAGAA	4676396	4676585	4676635	4676583	-1	1	OPUNC01G06080	4675954	4682241	None	14570	1994	141488	No_or_no_constitutive_exon
CAATTTTTACCTGACGGCTTAATTATTTGCTTGCTTGTGCGTGGGTGCAGCC	4810368	4810703	4810318	4810370	1	1	OPUNC01G06220	4809304	4810871	None	14570	1994	141488	No_or_no_constitutive_exon
CGCGCGACGCCAAATTGTGGCTCAGTTCGATCGATGTGCGGCGGGCGTAGGC	4952442	4952666	4952392	4952444	1	1	OPUNC01G06340	4951858	4953460	None	14570	1994	141488	No_or_no_constitutive_exon
GTTTACTGCTAAGAATTCATTTGTGGTGATCAATGTGTGTGTGGGTGCAGGT	4968851	4969061	4969111	4969059	-1	1	OPUNC01G06360	4967797	4971153	None	14570	1994	141488	No_or_no_constitutive_exon
ATGGACCACAAAAAAATGTTTGGGCTTAAGACATGTGGTTGATGGGCCAGGC	5268950	5269386	5269436	5269384	-1	1	OPUNC01G06760	5268950	5269768	None	14570	1994	141488	No_or_no_constitutive_exon
GAAAGTATTAATATGATGCATTATTGAATTGTTACGTTCTGGGATGGCAGTT	5428684	5428849	5428634	5428686	1	1	OPUNC01G06860	5421105	5438981	None	14570	1994	141488	Yes
CTCGGTATATATGGAAAAAAAAGATAATTGGTGACTGCGTATGGGGCCAGGC	5674377	5674404	5674454	5674402	-1	1	OPUNC01G07030	5674377	5690103	None	14570	1994	141488	Yes
CGGTTGCAACTCCGGGGCTTGTGTGGGGAGGCCTTGGGCTTGGAGGTGAGGA	6099628	6100049	6100099	6100047	-1	1	OPUNC01G07410	6096953	6101756	None	14570	1994	141488	No_or_no_constitutive_exon
TTGACACCTGCAGTCTTGCAGAGTAATGATTCTTCTTGATGGGGAAGCAGAG	6429142	6430071	6429092	6429144	1	1	OPUNC01G07810	6422402	6430071	4327178	14570	1994	141488	Yes
GTACCGCTCGTACTGCTTCCAGTTGTGAACAGGAGTAATGGGCCTGAGAGGT	6489072	6489374	6489022	6489074	1	1	OPUNC01G07860	6475520	6491049	None	14570	1994	141488	Yes
TTCGGTTCACGCGGCGCGGGCGGGAGTGGAGTGGAGTGGAGGGAGGGCAGGA	6689691	6689774	6689641	6689693	1	1	OPUNC01G08110	6689430	6698079	None	14570	1994	141488	No_or_no_constitutive_exon
AGGGGAAGAAGGTGATGCCGGAGAGGAGGAAGAACGCGGCGTGGGGACAGTG	6776874	6777018	6776824	6776876	1	1	OPUNC01G08190	6776239	6781360	None	14570	1994	141488	No_or_no_constitutive_exon
AAAAAAAAACACTGAATAAGAGCTACACTACTACTCGCTTGAATGGGCAGAT	6869967	6870199	6869917	6869969	1	1	OPUNC01G08320	6868382	6870550	None	14570	1994	141488	No_or_no_constitutive_exon
ATTTTTACCTCCCTAATTCATTGTTTTTTGCCAGTGGGAATTGGGAGAAGGG	6909997	6910333	6909947	6909999	1	1	OPUNC01G08430	6909302	6910333	None	14570	1994	141488	No_or_no_constitutive_exon
TGCGGAAGAGTGAAATGGATGGGGGGTTTGGGATGGTTGGGGTTGACGAGCT	6943617	6943651	6943701	6943649	-1	1	OPUNC01G08460	6941235	6944334	None	14570	1994	141488	No_or_no_constitutive_exon
TCGTCTCGTGTCGGCTCGGCTCGGGATCCAATCCCACCGGGGTAGAAAAGGC	6943795	6944157	6944207	6944155	-1	1	OPUNC01G08460	6941235	6944334	None	14570	1994	141488	No_or_no_constitutive_exon
GCCGCCACCGGCCGGCCAACCTTCCAAAACCGCGACGCGGAGGGGTACAGGA	7271945	7272438	7271895	7271947	1	1	OPUNC01G08750	7271764	7272438	None	14570	1994	141488	No_or_no_constitutive_exon
ACTGCTAAAAACTGACTGAATCAGGAATTTGATCAGGTTGGGAATAGCAGGA	7450387	7450498	7450548	7450496	-1	1	OPUNC01G08950	7448203	7452681	None	14570	1994	141488	No_or_no_constitutive_exon
CCCGTCCCCTCGGCCGCTGCCCCCAACGGCGCGATATCGCACTACGGGAGGA	7469129	7469659	7469709	7469657	-1	1	OPUNC01G08970	7461398	7470416	None	14570	1994	141488	Yes
GCTGCCGCGGCGGTCGGGGAAGGGGAGTTGTGCCGGCGATGGTGGGGAAGGA	7466721	7466897	7466947	7466895	-1	1	OPUNC01G08970	7461398	7470416	None	14570	1994	141488	No_or_no_constitutive_exon
ACTGATTTGGTTGGTTCTGATGCGTGTTGGATCTGTGGGGGGCGATGCAGCG	7980559	7980691	7980741	7980689	-1	1	OPUNC01G09570	7976618	7980913	None	14570	1994	141488	No_or_no_constitutive_exon
CTCCTAATCGCCCACGATTTGCGGCTGGATTGATTGATTGAGGGATGCAGGA	8399140	8399273	8399090	8399142	1	1	OPUNC01G10050	8398810	8403528	None	14570	1994	141488	No_or_no_constitutive_exon
TTGCCGTTGTTTTATTACTATATTTGTACTGCTGTTCTATGGGCGTGCAGCT	8481843	8481910	8481793	8481845	1	1	OPUNC01G10110	8464878	8482684	None	14570	1994	141488	No_or_no_constitutive_exon
GGTTTCTGAGATCAGTTTTACTCAGAAACTGACGCTGGAAGGGCTCGGAGGA	8686931	8688649	8686881	8686933	1	1	OPUNC01G10400	8685959	8695077	None	14570	1994	141488	No_or_no_constitutive_exon
TTTTTTTGGCGCCCGAGTTCTGACGTGGTTGGGTGTGGGCGATGATGCAGGA	8890528	8890666	8890478	8890530	1	1	OPUNC01G10680	8890214	8896075	None	14570	1994	141488	No_or_no_constitutive_exon
CGAATCGCTCACGATCTCCGATCCGCTCGGCCGCGTCTTGCAGGGTGTAGCA	9014136	9014254	9014304	9014252	-1	1	OPUNC01G10780	9012310	9014475	None	14570	1994	141488	No_or_no_constitutive_exon
TACAATAATGGCTTATAGTTCCAATTTATCTTCTGGTATGGGATGTGCAGAT	9374933	9375642	9375692	9375640	-1	1	OPUNC01G11090	9372809	9378828	None	14570	1994	141488	No_or_no_constitutive_exon
AGGTAACTTCCATTTTGACTGCGTGTTGGTTTTTGGTTGGGGTGTGGCAGCC	9520553	9520767	9520503	9520555	1	1	OPUNC01G11180	9516920	9521822	None	14570	1994	141488	No_or_no_constitutive_exon
CCCCCTTCTGATTTTCTCGCGTAATGGTGGTGCATGGATTGGGCGCGCAGGT	10121219	10121571	10121169	10121221	1	1	OPUNC01G11640	10120695	10124349	None	14570	1994	141488	No_or_no_constitutive_exon
GAACCGCAGGGCGCAAGGGGTGCCAAGGAGTAGTCATGGACGCACGGGAGGG	10160945	10161042	10161092	10161040	-1	1	OPUNC01G11670	10160268	10161291	None	14570	1994	141488	No_or_no_constitutive_exon
GAGGCGAGCTAGGTGAGAGTGTTGGCGAATTGGTAGGCTTAAGGGTGTAGTT	10185802	10186060	10186110	10186058	-1	1	OPUNC01G11690	10184201	10186204	None	14570	1994	141488	No_or_no_constitutive_exon
AAGTGATGATTTTGTTTTAACATTCTTCTATGTGGTATGGGGAAAAACAGGC	10331749	10332023	10332073	10332021	-1	1	OPUNC01G11820	10330434	10333017	None	14570	1994	141488	No_or_no_constitutive_exon
TTGATCTTGGATTCTCTGACCAAATATAAAATAATTTTGTGACTGGGCAGAC	10331257	10331322	10331372	10331320	-1	1	OPUNC01G11820	10330434	10333017	None	14570	1994	141488	No_or_no_constitutive_exon
ACCGCGACGGCTCAGCGATGGCGACAGCTACCCTGGCGAGGTCGGGACAGCG	10647719	10647889	10647939	10647887	-1	1	OPUNC01G12120	10647719	10649315	None	14570	1994	141488	No_or_no_constitutive_exon
TATTTGATAGATTATTTTTGAGATTTTCTGTTTTGTTTTTGGGTTGATAGGC	10842351	10842591	10842301	10842353	1	1	OPUNC01G12260	10839565	10842591	None	14570	1994	141488	No_or_no_constitutive_exon
CCTCCTCCCTCTTGGTTATTGTGATTGGAGCTCGATTGCTGCGGGCGCAGCC	10867394	10867546	10867344	10867396	1	1	OPUNC01G12300	10867174	10870186	None	14570	1994	141488	No_or_no_constitutive_exon
TGATAAACTGCCATAAAAACTTTACCTTACAATTTTGATGGGGATGGTAGGT	10971933	10972011	10972061	10972009	-1	1	OPUNC01G12350	10966561	10979388	None	14570	1994	141488	No_or_no_constitutive_exon
AGGGTGGGGCTGCTGGTAACGACGGAGACGCTATTACATGCGAGGGTTAGGA	11117645	11117843	11117595	11117647	1	1	OPUNC01G12430	11116716	11118533	None	14570	1994	141488	No_or_no_constitutive_exon
TAAAATGCATTTATGTAAAGGGAAATCATTAATTCGGGCTGATAATAAAGGA	11851194	11851334	11851384	11851332	-1	1	OPUNC01G12770	11849111	11854843	None	14570	1994	141488	No_or_no_constitutive_exon
AATCCGACATGCATCCGCGGGCGCCATGGATGGATGGGTGGGGGGAGCAGGA	12154895	12154989	12154845	12154897	1	1	OPUNC01G13000	12154477	12161076	None	14570	1994	141488	No_or_no_constitutive_exon
CTGGATTCCTGGAAGAGTAACAATTGGGTTTGATTGGATATGGGATGCAGAG	12158210	12158357	12158160	12158212	1	1	OPUNC01G13000	12154477	12161076	None	14570	1994	141488	No_or_no_constitutive_exon
ATGTATTGCCACGATTGTTTTGTTCGATGGCAAGTTTGTTGGGGGCTCAGGT	12807820	12807826	12807876	12807824	-1	1	OPUNC01G13490	12807780	12814169	None	14570	1994	141488	No_or_no_constitutive_exon
GCGGCTCCGGAAGAAGGCGGCGGCGGAGGGCGGCGGCGATGGGGGAGCAGGA	13244039	13244099	13244149	13244097	-1	1	OPUNC01G13780	13227944	13244337	None	14570	1994	141488	No_or_no_constitutive_exon
GAAGGCGGCGGCGGAGGGCGGCGGCGATGGGGGAGCAGGAGCGGCGGGAGGC	13244039	13244087	13244137	13244085	-1	1	OPUNC01G13780	13227944	13244337	None	14570	1994	141488	No_or_no_constitutive_exon
GGATCTGATCCGTCTGTCTTTGTGCGTGCGTGCGTGGGCGGATGGTGCAGAG	13291773	13291905	13291723	13291775	1	1	OPUNC01G13790	13291233	13294450	None	14570	1994	141488	No_or_no_constitutive_exon
GAGTAATAGAACAGGACTCATGATTCTTCCATGTGCTCTATACGGGAAAGGT	13891242	13891768	13891818	13891766	-1	1	OPUNC01G14260	13891242	13892053	None	14570	1994	141488	No_or_no_constitutive_exon
CAGTGTCACCAGCAAGGTCACAATCACAACCAATCCTAGCGGGAGAGCAGCC	14166064	14166857	14166014	14166066	1	1	OPUNC01G14320	14165634	14166857	None	14570	1994	141488	No_or_no_constitutive_exon
CATTTGCTTCCCTACGGGTGCTAATATGGGGATTTGGGGGGGGAGTGCAGGA	15267949	15267985	15267899	15267951	1	1	OPUNC01G15010	15267622	15276913	None	14570	1994	141488	No_or_no_constitutive_exon
TTTTTGCCCTTAGTTGTGAATCTAACTATTCAACTTTGTTGGGATTGCAGGA	15386265	15386378	15386428	15386376	-1	1	OPUNC01G15160	15386036	15391081	None	14570	1994	141488	No_or_no_constitutive_exon
GCTACTACACGGGCTCAGGGGCTGAGGCTAGCGCGGGGCTGGCGATGCAGTC	15976497	15976677	15976727	15976675	-1	1	OPUNC01G15640	15973288	15976976	None	14570	1994	141488	No_or_no_constitutive_exon
CCTGTTAAAGGTAAATAACACGATGGAGGCGCGTTTGGGAAGAGAGACAGTC	15975536	15975749	15975799	15975747	-1	1	OPUNC01G15640	15973288	15976976	None	14570	1994	141488	No_or_no_constitutive_exon
CTTTAATGGCGCTAGGGCATCCGGATTAGATGCCCTAATTAGGGGTAGAGGG	16127790	16128045	16128095	16128043	-1	1	OPUNC01G15830	16121632	16128149	None	14570	1994	141488	No_or_no_constitutive_exon
GATCCACCGTATGGTATTTGTGTTATTTTGGCAACTTGGCAGGGGAACAGTT	16138956	16139082	16138906	16138958	1	1	OPUNC01G15840	16137067	16139082	None	14570	1994	141488	No_or_no_constitutive_exon
TTTAATAACTCTGCATCTGCTTCTTCTGTTCTTCCTAATCATGAGGGCAGAC	16287654	16287758	16287808	16287756	-1	1	OPUNC01G16040	16274733	16289255	None	14570	1994	141488	Yes
ATAGAAAGGTCTTTTCCTTCTCAATATATTTGTTCTGCTGAATTGGGCAGGA	16276217	16276331	16276381	16276329	-1	1	OPUNC01G16040	16274733	16289255	None	14570	1994	141488	Yes
ACTGAAACTGACTGCTGGTTGTTCGCTTCCTCTTCGTTCCGGGATTGCAGGC	16538784	16538903	16538953	16538901	-1	1	OPUNC01G16260	16526950	16539380	None	14570	1994	141488	Yes
CTCCTTCAATCCCAAAATATAGGTTTTTTTAATGTGTTTTGGTGGGATAGAC	16652162	16652190	16652240	16652188	-1	1	OPUNC01G16370	16641382	16672042	None	14570	1994	141488	No_or_no_constitutive_exon
ACGACAACTCATCTCTTTAATTTTTATCATGACAAGGGTTGTACGGAGAGGT	17412024	17412139	17412189	17412137	-1	1	OPUNC01G16900	17342860	17427327	None	14570	1994	141488	No_or_no_constitutive_exon
TAGGAAAGACAAAGAGAAATATCTATCGTACCTTTTGGGTAAGATGGCAGGA	17408046	17408100	17408150	17408098	-1	1	OPUNC01G16900	17342860	17427327	None	14570	1994	141488	No_or_no_constitutive_exon
GATGGCCATTGCAAACAAGGATACACCGAAGTAGGCTTGGGAGGCTATAGAG	17474469	17474526	17474576	17474524	-1	1	OPUNC01G16930	17473905	17474857	None	14570	1994	141488	No_or_no_constitutive_exon
GTATGGGTGAGCTCGGCGTGATGCGTAGGTCACGTTCCATAGGAGGGAAGAG	18460504	18460788	18460454	18460506	1	1	OPUNC01G17270	18459869	18460997	None	14570	1994	141488	No_or_no_constitutive_exon
CACCACGCGTCCGCCCCTCCCTGGACTCCTCTCGGTGGGTGGGAAGGGAGGG	18795295	18795564	18795245	18795297	1	1	OPUNC01G17410	18795182	18803343	None	14570	1994	141488	Yes
GTGAGTCCTCACATCCTCCCTAGGGTTTTCATCGTCGGTGGCGGAGGGAGTT	19342626	19342845	19342895	19342843	-1	1	OPUNC01G17710	19338976	19355829	None	14570	1994	141488	No_or_no_constitutive_exon
AGAGAAAAACAGCAAACTGAGTGAGGAGCAGCCATGCGTCGCGAGGGCAGGC	19967708	19968030	19968080	19968028	-1	1	OPUNC01G17960	19967708	19970843	None	14570	1994	141488	No_or_no_constitutive_exon
ACTTACCGCAGTGCGACCATTTCTGAATCGGCGGTGGATTTGGGATGCAGAT	20295165	20295401	20295115	20295167	1	1	OPUNC01G18120	20294441	20298781	None	14570	1994	141488	No_or_no_constitutive_exon
CCGACAGATGGCCATTGTCGCTGAGGTCGAGGCTGGCTAGATAAGGGAAGAA	20421569	20421872	20421922	20421870	-1	1	OPUNC01G18240	20411156	20427163	None	14570	1994	141488	No_or_no_constitutive_exon
ATGCCGGCGTGAGGGAGTGGCAGCGCAAGCGCATGGAAGGAGGGAGGTAGCG	20412401	20412606	20412656	20412604	-1	1	OPUNC01G18240	20411156	20427163	None	14570	1994	141488	No_or_no_constitutive_exon
ATAAACTTTATCATCATTTTAACTATTTTGTGTCTCATATTGGCGGGTAGTA	20630002	20630260	20630310	20630258	-1	1	OPUNC01G18390	20625092	20631403	None	14570	1994	141488	No_or_no_constitutive_exon
ACTGCAGATGTATGGAGTAAATGCTAAAAATTCTTTATGGGTGAATGCAGGT	20839290	20839366	20839240	20839292	1	1	OPUNC01G18500	20832966	20851402	None	14570	1994	141488	No_or_no_constitutive_exon
GAAGGTCATCCAAAGTGATGAGAAAACCAATAGATTGGCAATGGGAGCAGTC	21003977	21004146	21004196	21004144	-1	1	OPUNC01G18600	20999206	21011648	None	14570	1994	141488	No_or_no_constitutive_exon
CCTCACCATCTGATTGTTCTGTTTCTTTGCTGCAAAATATGGGAATGGAGCT	21062720	21062809	21062670	21062722	1	1	OPUNC01G18650	21061899	21062809	None	14570	1994	141488	No_or_no_constitutive_exon
CTTTCTTCAAAGTTGATTTTTCTTTTTATTTGATGGATTTGGGAACTTAGGC	21283513	21283550	21283463	21283515	1	1	OPUNC01G18790	21283133	21291568	None	14570	1994	141488	No_or_no_constitutive_exon
GCCGCCTCCTTCCCGCGCTCCTCGCCGCGCGCGACGGGCGCACCGAGGAGGC	21417996	21418271	21417946	21417998	1	1	OPUNC01G18840	21406288	21423646	None	14570	1994	141488	No_or_no_constitutive_exon
AGCAACAGCCCAAGATGCCAAGTGAAGTAGGCTAGCTAGGGTTGAGGAAGTG	21888316	21888464	21888266	21888318	1	1	OPUNC01G19090	21888280	21890595	None	14570	1994	141488	Yes
GGGTCCAACGGGTACAACAACATGCGGGGAGTGCTGCGGGTGGTGGCGAGGG	22086463	22086601	22086413	22086465	1	1	OPUNC01G19180	22077286	22087858	None	14570	1994	141488	No_or_no_constitutive_exon
TCGGGCTCAGAAATTTTTTCTCGCTCCGCCACTGGACATGGGGCATGCAGGA	22337848	22338232	22338282	22338230	-1	1	OPUNC01G19350	22337848	22341536	None	14570	1994	141488	No_or_no_constitutive_exon
AGCGTGAAAAAGATTCAACAAAATGATCATTCATCATGCAGGGAGGCAAGGG	22474244	22474667	22474194	22474246	1	1	OPUNC01G19430	22472248	22474667	None	14570	1994	141488	No_or_no_constitutive_exon
GACGTCAAGTTCGACGCGACGGATCGTCGGCGGCGGCGGCGGGCGGGAAGAC	22624832	22625009	22625059	22625007	-1	1	OPUNC01G19590	22624360	22625814	None	14570	1994	141488	No_or_no_constitutive_exon
CTGCTCACTCGATCAAGCTGACGCAATCTTTTTCTTGTTCTCCGGGAAAGCT	22844705	22845101	22845151	22845099	-1	1	OPUNC01G19770	22844705	22845589	None	14570	1994	141488	No_or_no_constitutive_exon
CTGCTCACTCGATCAAGCTGACGCAATCTTTTTCTTGTTCTCCGGGAAAGCT	22854693	22855089	22855139	22855087	-1	1	OPUNC01G19780	22854693	22863931	None	14570	1994	141488	No_or_no_constitutive_exon
GGTTGGATGGGGACATAGGTGTAGGTGACTCCGTTGAGCGGGGCGTACAGTG	22884446	22884612	22884662	22884610	-1	1	OPUNC01G19820	22884446	22884878	None	14570	1994	141488	No_or_no_constitutive_exon
AAGTAGTAAGAGGCCCGAGGAGTTCGCCGGAGTGGTTCTTGCTGAGGGAGAC	23224763	23224972	23225022	23224970	-1	1	OPUNC01G20100	23224763	23237752	None	14570	1994	141488	No_or_no_constitutive_exon
CATGTATGAAATTTGGAGTGTTTCTTTCTTTTCTTTGGGAGTTGAGACAGCC	23385548	23385555	23385605	23385553	-1	1	OPUNC01G20160	23385548	23395252	None	14570	1994	141488	No_or_no_constitutive_exon
GCGGTGGGGAACCTGCGGTTTTCGGGGGTTTAGGGTTGGGGGGATTCGAGCT	24009228	24009275	24009178	24009230	1	1	OPUNC01G20600	24008630	24017333	4326314	14570	1994	141488	No_or_no_constitutive_exon
GTTCTGGACATCGGCATCCACGACGTTCCGATTGGCCTCGGGTGAAATAGAA	24140787	24140917	24140737	24140789	1	1	OPUNC01G20720	24140513	24140917	None	14570	1994	141488	No_or_no_constitutive_exon
TTGATTTGTTTTGTGATGATTTCTCTTCTTTTTTTTTTTGTCGGGAGCAGCT	24212779	24212835	24212885	24212833	-1	1	OPUNC01G20790	24208853	24213321	None	14570	1994	141488	No_or_no_constitutive_exon
ACAAGATCTCACATGCATCTTCTTGCAAACAAAGAGGGAGTAGAAAGTAGAA	24404663	24404802	24404852	24404800	-1	1	OPUNC01G20920	24400951	24405316	None	14570	1994	141488	No_or_no_constitutive_exon
CTCCGCGGTATCACGGATTGAGAGAGTTTGAGACAGCGGGAAGACCGCAGGT	24569820	24570093	24569770	24569822	1	1	OPUNC01G21020	24542050	24570093	None	14570	1994	141488	No_or_no_constitutive_exon
CGACGTTGCCGGAGACGGAGAAGGAGCGGCCGGGCGGCCAGGTGGGACAGTG	24680534	24680604	24680654	24680602	-1	1	OPUNC01G21090	24675755	24681069	None	14570	1994	141488	No_or_no_constitutive_exon
TTATACTGATTTTCCATACTTGCATCGCGTATGTCAACGGGAATATGCAGTT	24858502	24858608	24858452	24858504	1	1	OPUNC01G21310	24854712	24859951	None	14570	1994	141488	Yes
AGGCTCGCCGGCGGCGACTGGGACGGCGACGGCGACGGCGGCGCGGGTAGTG	24890804	24890887	24890937	24890885	-1	1	OPUNC01G21360	24890804	24891021	None	14570	1994	141488	No_or_no_constitutive_exon
TTCTGCGTGGAGGTGGAGGTGGCGGCGGCAGCGGCGGCGGGAGCCAGCAGCC	24914899	24915045	24915095	24915043	-1	1	OPUNC01G21400	24902801	24915408	None	14570	1994	141488	No_or_no_constitutive_exon
AGGAGGAGGAACTTATCTTATTTACGTATTGTTCACTCATAAATGGGCAGGA	24927738	24927913	24927688	24927740	1	1	OPUNC01G21410	24924014	24951762	None	14570	1994	141488	Yes
CGTGCAGCTTGGATAATGTAATGTTAAATTGTTTGGTCAGGGAAATGAAGAT	25318319	25318987	25318269	25318321	1	1	OPUNC01G21900	25317592	25321807	None	14570	1994	141488	No_or_no_constitutive_exon
GGTTGCTTCCTTAGCTGGGCCGCCCTTCCGTGGCGGCTTGCCGGGCGGAGGT	25348909	25349136	25348859	25348911	1	1	OPUNC01G21930	25343705	25349136	None	14570	1994	141488	No_or_no_constitutive_exon
CAGATAGAAGTGTGAATGACGAGCAAGATGCAACTGATTTCTGAGGGCAGTT	25381492	25381866	25381442	25381494	1	1	OPUNC01G21990	25381372	25381866	None	14570	1994	141488	No_or_no_constitutive_exon
ACTCGCCGTCCATTTCCTCAATTACCGCCTTGTCTCATCTAATGGGCCAGGT	25575032	25575374	25574982	25575034	1	1	OPUNC01G22140	25574937	25575491	None	14570	1994	141488	No_or_no_constitutive_exon
TTTGGCCTTTTTACCAATTATGTTGTTATTTGGGTAATATGTTGGGACAGGT	25638074	25638872	25638024	25638076	1	1	OPUNC01G22210	25636913	25638872	None	14570	1994	141488	No_or_no_constitutive_exon
CATCATCTTCTTCGGACGAATTTCTGAAAACGATTTTTGTGGGAATGCAGTG	25720364	25720447	25720314	25720366	1	1	OPUNC01G22340	25719680	25721515	None	14570	1994	141488	No_or_no_constitutive_exon
ACTTTAAACTGGTTCGCGCGCGACGGCGGCGTGGCGTGCCACGGGTGCAGAG	25737595	25737856	25737545	25737597	1	1	OPUNC01G22380	25732104	25741080	None	14570	1994	141488	No_or_no_constitutive_exon
TTTCGTTGTTGCTGTATTTTACTGTAGCTTATTTGTGAGTTGCCGGGAAGTC	25878275	25878297	25878225	25878277	1	1	OPUNC01G22490	25877845	25892931	None	14570	1994	141488	No_or_no_constitutive_exon
GCGATGCTGTTGTTTTACCAAAAGTTATTATCGCTATGTCAAGGGGACAGGC	26072326	26072349	26072399	26072347	-1	1	OPUNC01G22680	26071958	26074729	None	14570	1994	141488	No_or_no_constitutive_exon
TATGTAATAAATGGATGGTAAAAGGTGTGTACACCTCCTTTTGGGTAAAGAT	26244075	26244169	26244219	26244167	-1	1	OPUNC01G22840	26244075	26247983	None	14570	1994	141488	No_or_no_constitutive_exon
CCCTTCAGGCCCAGCTGTTTCTGACTAACTTGAGTGGGTTGGGCCGAGAGGG	26539612	26539834	26539562	26539614	1	1	OPUNC01G23140	26539531	26547245	None	14570	1994	141488	No_or_no_constitutive_exon
CGGCGCTGCGGGTGCGGCCGGACGACGACGGGGTGGTGACGCGGGAGGAGGT	26594708	26594915	26594965	26594913	-1	1	OPUNC01G23220	26594708	26596435	None	14570	1994	141488	No_or_no_constitutive_exon
TGAGGGCTGATTCTGTTCTGATCTGTGGTTTTGGTTCGGGAACAAACCAGGG	26629747	26629978	26630028	26629976	-1	1	OPUNC01G23240	26625125	26630170	None	14570	1994	141488	No_or_no_constitutive_exon
CGCGGCCACCGTGGCCGGTGGCCACGCCATGCGGCGGCGGGTATGGCGAGGA	26791446	26792125	26791396	26791448	1	1	OPUNC01G23390	26791376	26792787	None	14570	1994	141488	No_or_no_constitutive_exon
TGCTAGGTTGATAACTGAATTTTTTTTTTTTTTTGCTGTTGTGGGAACAGCT	27283202	27283263	27283152	27283204	1	1	OPUNC01G23790	27282571	27291311	None	14570	1994	141488	No_or_no_constitutive_exon
ATCCAACATAAGATGCATGTGTTCTAATTTTCTTCTTTTTTATTGGGAAGCC	27321001	27321095	27320951	27321003	1	1	OPUNC01G23820	27315102	27323329	None	14570	1994	141488	Yes
TTGGTGTTGGTTACAACAGTTAATATTGTTTCTCATTATGTAGGGTGCAGGC	27516821	27517055	27516771	27516823	1	1	OPUNC01G24070	27515903	27521259	None	14570	1994	141488	No_or_no_constitutive_exon
TACTAGTTTGTGTGGCTAATGAACTGAGCTGGTGGTTGGGACAAATGCAGTA	27567995	27568112	27567945	27567997	1	1	OPUNC01G24110	27561288	27569876	None	14570	1994	141488	No_or_no_constitutive_exon
TGCAGTCCTATCCGTTTGTCAAGGAAAGATTACAGAAGGGAAAACTGTAGTT	27577011	27577075	27576961	27577013	1	1	OPUNC01G24120	27573370	27588946	None	14570	1994	141488	No_or_no_constitutive_exon
TGCAGTCCTATCCGTTTGTCAAGGAAAGATTACAGAAGGGAAAACTGTAGTT	27583580	27583644	27583530	27583582	1	1	OPUNC01G24120	27573370	27588946	None	14570	1994	141488	No_or_no_constitutive_exon
AACATGATTGGATATGAACTTAGGTTCTTTCTTGATGACTTAGGGTGTAGGA	27647547	27647662	27647712	27647660	-1	1	OPUNC01G24220	27644998	27649111	None	14570	1994	141488	No_or_no_constitutive_exon
TGACAGCCTGATTGGGGATATTTTTCTTTTGTTGTGTGGGAATCGCGAAGGC	27771517	27771744	27771794	27771742	-1	1	OPUNC01G24370	27770539	27772096	None	14570	1994	141488	No_or_no_constitutive_exon
TGGGGGGGATGTTTGATTTTGTATGTTATTGATCTGATGATGGGGATCAGCG	28080766	28080929	28080716	28080768	1	1	OPUNC01G24630	28079672	28080929	None	14570	1994	141488	No_or_no_constitutive_exon
TGGACCACGTGCCGGCGTGCCGCGGTTCTGCGTCCACGGCAAGCGGGTAGGC	28100720	28100905	28100955	28100903	-1	1	OPUNC01G24680	28100720	28101178	None	14570	1994	141488	No_or_no_constitutive_exon
TTATGGCTAATGGTGGTGTTTTTATCCTTATTTGATTTTTTGGGGGGCAGGT	28113581	28113699	28113531	28113583	1	1	OPUNC01G24700	28111347	28120942	None	14570	1994	141488	No_or_no_constitutive_exon
GGGAGGAGCTGCATGGTATGTTACGAACCGAGCGACAAATGATGGGGAAGGT	28474473	28474584	28474634	28474582	-1	1	OPUNC01G24960	28474473	28475108	None	14570	1994	141488	No_or_no_constitutive_exon
GGTTTAATCAGGGGTTTATCATGCTTATGAGTGTTCCCCGGGAATTGCAGGA	28829570	28829657	28829520	28829572	1	1	OPUNC01G25300	28829118	28833130	None	14570	1994	141488	Yes
TGGAAATGTGGGTTATAATGCTGATTGTGCATCCAAGGGTGTTGGAATAGTG	29048295	29048387	29048245	29048297	1	1	OPUNC01G25490	29039726	29049776	None	14570	1994	141488	No_or_no_constitutive_exon
AGCAAGTTCAGGTTCAGAAATAGAATCCTGACAAACGGGAGAGGGGGAAGGG	29056588	29056683	29056538	29056590	1	1	OPUNC01G25500	29051030	29060808	None	14570	1994	141488	No_or_no_constitutive_exon
TGTGTGAATTATGGAATTGTTGTGAGCTGGATGTGTGTGTGAATGGGCAGAG	29060918	29061301	29061351	29061299	-1	1	OPUNC01G25510	29060918	29061927	None	14570	1994	141488	No_or_no_constitutive_exon
TACGCGGAGAGAAACCGATCGAGCTGATTGTTATATATGGGTGGGTGCAGGT	29134050	29134206	29134256	29134204	-1	1	OPUNC01G25580	29133306	29135659	None	14570	1994	141488	No_or_no_constitutive_exon
TTCGTGTGAACTAATCAAGATTAATTAACTTGTACTCCTAAAATGGGCAGAT	29170014	29170102	29170152	29170100	-1	1	OPUNC01G25610	29164568	29170502	None	14570	1994	141488	No_or_no_constitutive_exon
ATGTTATCTCGTGCGGTTTTGCTAATTGGGGGCGCTTGCGGGGTGTGCAGGT	29211208	29211272	29211322	29211270	-1	1	OPUNC01G25680	29210068	29211585	None	14570	1994	141488	No_or_no_constitutive_exon
GCCTTTTGCTGTTGCTGATTTGTGGTTTGTTTCGTTGGATTGGGCGGCAGAT	29566986	29567183	29566936	29566988	1	1	OPUNC01G26010	29566290	29569887	4325899	14570	1994	141488	No_or_no_constitutive_exon
CTGACTTGGGCGGGGTTTCTGATGCTGTGCGTGTGTGGGGGAATGGGCAGGA	29618917	29619196	29619246	29619194	-1	1	OPUNC01G26040	29617292	29619392	None	14570	1994	141488	No_or_no_constitutive_exon
TGCTGGCGTCACCGCTCGCGCTGCTGCTCGCTGCTCGGTAAGGGAGGCAGCG	29862866	29863100	29862816	29862868	1	1	OPUNC01G26340	29862596	29863100	None	14570	1994	141488	No_or_no_constitutive_exon
TGCTGGCGTCACCGCTCGCGCTGCTGCTCGCTGCTCGGTAAGGGAGGCAGCG	29873595	29873829	29873545	29873597	1	1	OPUNC01G26360	29873325	29873829	None	14570	1994	141488	No_or_no_constitutive_exon
CTGATTCGGGTGCATTGATTGTATGTGACTCCATTGTTTGGGGGTTGTAGGA	29974914	29975021	29974864	29974916	1	1	OPUNC01G26450	29974427	29982041	None	14570	1994	141488	No_or_no_constitutive_exon
GAGGCGAGGTGATGAGGACAGACGGCTTGAGGTGGCGGTGACGCGGGTAGTC	30171422	30171611	30171372	30171424	1	1	OPUNC01G26660	30170750	30171931	None	14570	1994	141488	No_or_no_constitutive_exon
CTTCTCTAGATTCTAGAATCGTCACCTGTCGTACGTTCTTGTGGGCGCAGAA	30279095	30279881	30279045	30279097	1	1	OPUNC01G26740	30275929	30279881	None	14570	1994	141488	No_or_no_constitutive_exon
GCTGTAATTTTGATGAATTAAGAACTTTTATTGTATTTGTGGGCATGAAGAC	30293030	30293262	30292980	30293032	1	1	OPUNC01G26750	30291695	30296743	None	14570	1994	141488	Yes
GATTTTCTCCGAAGATTTAATCATTTCCCTAATAATGTGGGGGTGTGCAGGT	30542072	30542747	30542797	30542745	-1	1	OPUNC01G26990	30535449	30544408	None	14570	1994	141488	No_or_no_constitutive_exon
GATTTTCTCCGAAGATTTAATCATTTCCCTAATAATGTGGGGGTGTGCAGGT	30535449	30536532	30536582	30536530	-1	1	OPUNC01G26990	30535449	30544408	None	14570	1994	141488	No_or_no_constitutive_exon
TCCAAGTTCAGTGTTTGATTCAAGTTCCTTCTTTTTTTTGGGAATTGCAGTT	30601080	30601140	30601190	30601138	-1	1	OPUNC01G27020	30598913	30601777	None	14570	1994	141488	No_or_no_constitutive_exon
TCCAAGTTCAGTGTTTGATTCAAGTTCCTTCTTTTTTTTGGGAATTGCAGTT	30614979	30615039	30615089	30615037	-1	1	OPUNC01G27030	30612812	30615676	None	14570	1994	141488	No_or_no_constitutive_exon
TTGTCATTGATTTGATCATGCGTTAAGTTTTAATTTTCAAATTTGGGAAGGT	30694042	30694398	30694448	30694396	-1	1	OPUNC01G27080	30685562	30697018	None	14570	1994	141488	Yes
GCGGCCGCGGCGGCGGCCGTGCGGTCGTCGGCGGACTGGCATGGGCGGAGGC	30851591	30851793	30851843	30851791	-1	1	OPUNC01G27250	30845577	30852136	None	14570	1994	141488	Yes
TCGCCTCGCCTCTAACTTGTCCATTAAACCCTAGCTCTTCAGGGGTTAAGGC	30861498	30861819	30861448	30861500	1	1	OPUNC01G27260	30861254	30868146	None	14570	1994	141488	No_or_no_constitutive_exon
GATGCGTGTGTGTTTCTGATGCTGTGGTTTGTGTGTGGTGGTGGGAGCAGTG	31311566	31312066	31311516	31311568	1	1	OPUNC01G27630	31310755	31314924	None	14570	1994	141488	Yes
ATCTGAATCTGATCACCTGAACCTGACGGCAATGCAATGGGTGGGTGCAGGG	31380825	31381161	31381211	31381159	-1	1	OPUNC01G27700	31380825	31382262	None	14570	1994	141488	No_or_no_constitutive_exon
GCTTTCTTAATTTCTTGATGAAAATCAAAGTTGTGTGTGTGGGGATGCAGGA	31538918	31539276	31538868	31538920	1	1	OPUNC01G27780	31538375	31540654	None	14570	1994	141488	No_or_no_constitutive_exon
ACCTGTTTGTGTGGCTTTAGTTTTTTACTTTTTTTTATCCATGGGCGTAGAC	32121509	32121677	32121727	32121675	-1	1	OPUNC01G28480	32088553	32136185	None	14570	1994	141488	No_or_no_constitutive_exon
CCTGTTTGTGTGGCTTTAGTTTTTTACTTTTTTTTTATCCATGGGCGTAGAC	32094649	32094817	32094867	32094815	-1	1	OPUNC01G28480	32088553	32136185	None	14570	1994	141488	No_or_no_constitutive_exon
GCCTCGCTCGCGCGCGCACACAGGGAGGGAGAGAGAGGGGGAGGGGGGAGGA	32230222	32230496	32230172	32230224	1	1	OPUNC01G28580	32229954	32239207	None	14570	1994	141488	No_or_no_constitutive_exon
AAAATCTTTGTGTTCAAGTGTTGGCGTGTTTGGTCTCCCCTGATGGGCAGCC	32395700	32396269	32395650	32395702	1	1	OPUNC01G28790	32391783	32396269	None	14570	1994	141488	No_or_no_constitutive_exon
TCTCTCCTGATGGGCAGCCTACGCGTGGGTGAAATGCGAGTGGGAGGAAGAC	32414035	32414245	32413985	32414037	1	1	OPUNC01G28820	32413994	32414245	None	14570	1994	141488	No_or_no_constitutive_exon
TCGGCTTGACCATGGCGACGGCGGCGGCGGCGCCGTTGACGGTCGGGGAGGC	32470988	32471471	32470938	32470990	1	1	OPUNC01G28870	32470087	32471471	None	14570	1994	141488	No_or_no_constitutive_exon
CACCATGCTAGTATGCTACTTGTGTTGGTTTGTTGTTCAGGGTCAGGAAGCT	32735776	32735933	32735726	32735778	1	1	OPUNC01G29150	32734744	32736713	None	14570	1994	141488	No_or_no_constitutive_exon
CACTCACCGCCGCATCCCCGGAGACCCGATCCCGATTCCGGTTGGGGAAGAG	33002009	33002035	33001959	33002011	1	1	OPUNC01G29510	33001699	33004626	None	14570	1994	141488	No_or_no_constitutive_exon
TATGTTTTTAAAATTTATATGCGAAATTAACATGAGCAAGGGACTGGCAGGT	33063054	33063184	33063004	33063056	1	1	OPUNC01G29600	33061042	33065704	None	14570	1994	141488	No_or_no_constitutive_exon
TGGAGGAGATTTGTGCTGATCTAGCTAGGTTTGGGCTTCATGATGGGCAGGG	33069568	33070178	33070228	33070176	-1	1	OPUNC01G29620	33069568	33070675	None	14570	1994	141488	No_or_no_constitutive_exon
TATTAAAAAATGAACAAGGGCAAGATTTTCAAGTTGGCAAAGGGATTTAGGG	33195994	33196139	33195944	33195996	1	1	OPUNC01G29810	33194568	33198146	None	14570	1994	141488	No_or_no_constitutive_exon
TGAGCGCTCTGACATTGTTGACAATGTTGTATGGAATTTTGTGGGAACAGGA	33374063	33374136	33374013	33374065	1	1	OPUNC01G29990	33373353	33379229	4324625	14570	1994	141488	No_or_no_constitutive_exon
CTTCTTGTTTTTATTTTTGCTCTTCTCCTCTCCGGTTAATTGTGGGTGAGAG	33735522	33736800	33735472	33735524	1	1	OPUNC01G30360	33733872	33736800	None	14570	1994	141488	No_or_no_constitutive_exon
CCGACCGCGGCGTACGGGAAGGTGGCGGGCGCTGCCGCGCCGGGGTGGAGCC	33748681	33748908	33748631	33748683	1	1	OPUNC01G30370	33748361	33750015	None	14570	1994	141488	No_or_no_constitutive_exon
GATGGTAAGTATCATGGCGTGTGGTACGTGTGTGGCCCGTATGGGTACAGGG	33782727	33782913	33782677	33782729	1	1	OPUNC01G30420	33782585	33784351	None	14570	1994	141488	No_or_no_constitutive_exon
TCCTGCTCGCCGTCTGCGCCGTCGCGCTCCTGCTGCGGGTGCGGGGGCAGGG	34278676	34278988	34279038	34278986	-1	1	OPUNC01G30880	34274092	34279287	None	14570	1994	141488	No_or_no_constitutive_exon
GCTGGCTGGCGCGTGGTCGACGCTATCTCCCTCTGGATTTGGGTGGTTAGTG	34491942	34491992	34492042	34491990	-1	1	OPUNC01G31180	34489129	34492156	None	14570	1994	141488	No_or_no_constitutive_exon
AGCAAAAACGCGCTTGATTTACACGAACATTCTTTGCTCCTGGGGCGCAGTG	34643628	34643810	34643578	34643630	1	1	OPUNC01G31360	34643206	34646749	None	14570	1994	141488	Yes
TGCCATGGCGTTTTACTTTTACTAACCAAAGGCCTGAGTTCTGGGTGAAGGT	34784187	34784223	34784137	34784189	1	1	OPUNC01G31520	34781210	34790487	None	14570	1994	141488	No_or_no_constitutive_exon
AAGCAGTGGAACAACATGTACGCTACCGGAGGCCCGACTTCTGGGTGAAGGT	34790196	34790487	34790146	34790198	1	1	OPUNC01G31520	34781210	34790487	None	14570	1994	141488	No_or_no_constitutive_exon
TTGTGAAATGGAAATTGTCGTGGTGATTGTTGGTGCGTTTGTGGGTGCAGGT	34863744	34863940	34863694	34863746	1	1	OPUNC01G31610	34863120	34865910	None	14570	1994	141488	No_or_no_constitutive_exon
AGTATAGAATGCAGGATTAATCCGTGGTGTTGTGTTTTTTTGGGTGGCAGAT	34877522	34877944	34877472	34877524	1	1	OPUNC01G31630	34876728	34883397	None	14570	1994	141488	No_or_no_constitutive_exon
CGTACGACGACTCGTGCAAACGTATCATGCGTGTTGCGTGACGTGGGAAGTT	35061286	35061457	35061236	35061288	1	1	OPUNC01G31720	35051956	35061519	None	14570	1994	141488	No_or_no_constitutive_exon
ATGGGACATGGGTGTGGCGAGCTGCTTACTTGTGCTTGTTCATAGGGTAGAT	35130861	35131274	35130811	35130863	1	1	OPUNC01G31830	35130314	35131274	None	14570	1994	141488	No_or_no_constitutive_exon
TTTTATATGCATTTATTTTCGTTTCTTTGGGACTTTGCCTGGGATATCAGAT	35280290	35280553	35280240	35280292	1	1	OPUNC01G31930	35275780	35282268	4327899	14570	1994	141488	No_or_no_constitutive_exon
TTGCTTGTAAGTTTGTCTTCAATGTACTTAACCCATTGGATGATGGGCAGGA	35368472	35368544	35368422	35368474	1	1	OPUNC01G32030	35364255	35374298	None	14570	1994	141488	Yes
TCGATGTCGTAGAGCGTCTCGACGGTGTAGCCGAGGTTTGGGACGAGCAGGT	35451481	35451649	35451431	35451483	1	1	OPUNC01G32120	35444476	35452272	None	14570	1994	141488	No_or_no_constitutive_exon
ATATATTCATGTGCTTGTTAGTTGGTACTAACAGTTCTTGGGAACAACAGAT	35900078	35900273	35900028	35900080	1	1	OPUNC01G32670	35896235	35902589	None	14570	1994	141488	No_or_no_constitutive_exon
AAAGCATGAATGCATCCAGCTGTTGGCCTCACCATGGCTAAGGGCTGCAGGT	36025067	36025941	36025017	36025069	1	1	OPUNC01G32800	36023373	36025941	None	14570	1994	141488	No_or_no_constitutive_exon
ACCTAAGGCATCCAATAAACGTACGATGAGCAGTGACTAATGTCGGGGAGGT	36069991	36070237	36069941	36069993	1	1	OPUNC01G32820	36029281	36070237	None	14570	1994	141488	No_or_no_constitutive_exon
CTGGAAAAGGCGAAACAATGAGTCGAGCAGAAGGAATAACAGGGGTAGAGAT	36373355	36373510	36373560	36373508	-1	1	OPUNC01G33140	36373355	36375489	None	14570	1994	141488	No_or_no_constitutive_exon
CGCGCGGCTCAGCTGTGTCCTCTTGTCAACCGGTTGGGGATAAGATAAAGGA	36560499	36560693	36560743	36560691	-1	1	OPUNC01G33330	36559593	36561279	None	14570	1994	141488	No_or_no_constitutive_exon
AGGAGTATACTGGTAGACGACTACGAGACTAGTGCTGCTACTGTGGGAAGCT	36607808	36608231	36608281	36608229	-1	1	OPUNC01G33400	36605246	36608298	None	14570	1994	141488	No_or_no_constitutive_exon
GAAGAGGGTTTGACACCATTGTTGCCCTTGTTGCTTGGGCAATCTGAAAGGA	36719063	36719186	36719236	36719184	-1	1	OPUNC01G33450	36719063	36725062	None	14570	1994	141488	No_or_no_constitutive_exon
AGTTTGCTTCCTTCAAGGTTAAAGCTCTCCTGCCTGTTTTTTCAGGGAAGGC	37059452	37059535	37059585	37059533	-1	1	OPUNC01G33840	37059101	37078799	None	14570	1994	141488	No_or_no_constitutive_exon
GTCCCCTTTAGAGTGACTTGGTCATGCTTACATGGAGGTCATGGGTGCAGCG	37082052	37082114	37082002	37082054	1	1	OPUNC01G33860	37079815	37086230	None	14570	1994	141488	No_or_no_constitutive_exon
GATCCGGGGTGCGCGGCGGGGTTTAGTGTGCGTTGGTGGTGGGGGTGTAGCG	37218457	37218683	37218733	37218681	-1	1	OPUNC01G34010	37202441	37230280	4327486	14570	1994	141488	Yes
TCTTCTTTATCTGTACGGGTTGGATACCTGGATTTGATTGGGCGGCGCAGTC	37328689	37328778	37328639	37328691	1	1	OPUNC01G34130	37328048	37331997	None	14570	1994	141488	Yes
TCTGCTGGGTGGCATTAAGAATAACATTCATTGTTTATGCAAGGGTGCAGAT	37532822	37532895	37532945	37532893	-1	1	OPUNC01G34340	37532408	37535707	None	14570	1994	141488	No_or_no_constitutive_exon
GAATCTGTGTGTTGATTGAATTGGGGAATCTTGCTTTGGGTGGGGGGCAGGA	37594463	37594548	37594413	37594465	1	1	OPUNC01G34410	37594103	37596542	4327570	14570	1994	141488	No_or_no_constitutive_exon
TAATATTTTGCAGGAAGAGGAAGACAAAAGCAAAGGTGGGAAGAAAAAAGAT	37850122	37850247	37850297	37850245	-1	1	OPUNC01G34630	37841012	37853177	None	14570	1994	141488	No_or_no_constitutive_exon
ATGTAATGCACACATTTTTAATTATGACTTCACTAACTTGGGGCATACAGGT	37913013	37913124	37912963	37913015	1	1	OPUNC01G34730	37910664	37916117	None	14570	1994	141488	Yes
GACTTAGCTGGCTATGTGTTTTTCTTTACACCTTTTTAGTGGGGATACAGAT	38181356	38181451	38181501	38181449	-1	1	OPUNC01G34980	38181072	38183948	None	14570	1994	141488	No_or_no_constitutive_exon
CAACCGCCATCCCCCACAAAAACAGGCCCTGTTTCGTTGATGGGATGCAGGC	38208750	38208805	38208700	38208752	1	1	OPUNC01G35010	38202836	38209123	None	14570	1994	141488	No_or_no_constitutive_exon
GATTTTGCTTTGCTTTGTGGTTTGGGCGGCGGCGGTGGGGGATGGGACAGGG	38240343	38240473	38240523	38240471	-1	1	OPUNC01G35060	38238819	38240856	None	14570	1994	141488	Yes
TCTTAGCGGCATTCTCCTTTCTGTTTCTGATGCATTGTGGGATGGTACAGGG	38300486	38300556	38300606	38300554	-1	1	OPUNC01G35120	38292987	38301160	None	14570	1994	141488	No_or_no_constitutive_exon
TAGTTCCTTCAGTCATAGATAGAACATAAACTAATATGTGGGAATTGCAGAA	38326538	38326667	38326488	38326540	1	1	OPUNC01G35140	38322110	38328687	None	14570	1994	141488	No_or_no_constitutive_exon
GTCAGATCCAGGCCGTCAGGCTCTACCCCGCCCTTCTCGTCGGAGGGTAGGG	38330086	38330205	38330255	38330203	-1	1	OPUNC01G35160	38328199	38330487	None	14570	1994	141488	No_or_no_constitutive_exon
TTTCTGCTCAAAATGTTTCACATTTATCATCAGCTATCTGTGGGATGCAGGT	38421112	38421268	38421062	38421114	1	1	OPUNC01G35300	38418789	38423910	None	14570	1994	141488	Yes
TCCTATTGATATGTTGCCTTTTCCCCTTTTGGTTCTGCATGGGATACTAGGG	38448792	38448890	38448940	38448888	-1	1	OPUNC01G35340	38444448	38451755	None	14570	1994	141488	No_or_no_constitutive_exon
ACGCCACGGCGGCAGAGTAGAGGGAGGCCCCGGGACCCACACGGGCATAGGT	38911889	38912270	38911839	38911891	1	1	OPUNC01G35910	38894328	38914537	None	14570	1994	141488	Yes
CCGCCGCCGCCGCGGACGGCGGCGGCGGTGGCGGGAGGTGCGGGAAGAAGGC	38912293	38912622	38912243	38912295	1	1	OPUNC01G35910	38894328	38914537	None	14570	1994	141488	Yes
ATTTTGATTTGGCACCCGGATCCGAAACTCACCTGCGTATGGGCGCGCAGGG	38949126	38950164	38949076	38949128	1	1	OPUNC01G35930	38947666	38950164	None	14570	1994	141488	No_or_no_constitutive_exon
TGTCATTCACAGAAGCCATCGTGTCAGATCTAGTCACCGGGTACGAGCAGGT	39134176	39134676	39134126	39134178	1	1	OPUNC01G36130	39134135	39137690	None	14570	1994	141488	No_or_no_constitutive_exon
TGTCATTCACAGAAGCCATCGTGTCAGATCTAGTCACCGGGTACGAGCAGGT	39158293	39158793	39158243	39158295	1	1	OPUNC01G36200	39158252	39161806	None	14570	1994	141488	No_or_no_constitutive_exon
GAGTTGTAACTGATTCTGATTGGTTCCATGCATCGGGGATGAAACTGTAGGT	39296038	39296723	39295988	39296040	1	1	OPUNC01G36320	39292041	39296723	None	14570	1994	141488	No_or_no_constitutive_exon
AATAGTTGGTGGTTCTGCTGAATCTGACATGTACTCTTTGCGCGGGAAAGTA	39457730	39457914	39457680	39457732	1	1	OPUNC01G36450	39457507	39457977	None	14570	1994	141488	No_or_no_constitutive_exon
ATAAATTGTGGATTAATAACTGTATTGACTAGTGTTGTGGGTGAATGCAGTT	40086623	40086833	40086883	40086831	-1	1	OPUNC01G36950	40086623	40090317	None	14570	1994	141488	No_or_no_constitutive_exon
TAACTGCAACTCCTGCATGATCGATTGGAGCTAAATTTTCAATGGGACAGGG	40337490	40337611	40337661	40337609	-1	1	OPUNC01G37240	40337194	40338460	None	14570	1994	141488	No_or_no_constitutive_exon
CAAACTGACATGACATTGAACTCCGTAATTTGATTCTGTTCTGGGTGAAGGA	40461653	40461833	40461603	40461655	1	1	OPUNC01G37380	40460916	40464714	4324927	14570	1994	141488	No_or_no_constitutive_exon
CAGAGAAGCAGGGCGGCGCCATTGTTCCAGTCTCTGAATTCAAGGGGCAGAG	40546014	40546094	40545964	40546016	1	1	OPUNC01G37500	40544894	40550539	None	14570	1994	141488	No_or_no_constitutive_exon
GCGCGCGTTAGATCATTACTGAGAAGAGGAAAAATATCTGAACGGGACAGCG	40667373	40667511	40667323	40667375	1	1	OPUNC01G37600	40662014	40675931	None	14570	1994	141488	No_or_no_constitutive_exon
GAATTGCTGACCTGTGCTTGTGTATGCTTCTGGTGGTTTATTGGGGGTAGTG	40728679	40728840	40728629	40728681	1	1	OPUNC01G37660	40727743	40730848	None	14570	1994	141488	No_or_no_constitutive_exon
CGCCTCGATTGATTTGGAAATTGAGCATGGATGATCGATGGGTGGTGCAGCA	41503980	41504249	41503930	41503982	1	1	OPUNC01G38590	41503450	41506246	None	14570	1994	141488	No_or_no_constitutive_exon
GATGTTGATATGTTATACTGATTCTTTTTCTGGTGATCTTTGGTGGGCAGCT	41640451	41643252	41640401	41640453	1	1	OPUNC01G38720	41637501	41643252	None	14570	1994	141488	No_or_no_constitutive_exon
CTTCTGGCATCTCTCGATTTATTTAATGACAATCCTATTTCATGGGGCAGGT	41657668	41657767	41657817	41657765	-1	1	OPUNC01G38750	41656220	41661771	None	14570	1994	141488	No_or_no_constitutive_exon
CAGCTGGGTGCAGCGGAGGGGGGCTGAGGACGGTGGCAGGGCAGAGGTAGGG	41793333	41793491	41793541	41793489	-1	1	OPUNC01G38900	41791744	41793581	None	14570	1994	141488	No_or_no_constitutive_exon
GGGCTGCAGGGTGACACTGTCTTCCTCAGTTCAGAGCCTAGATAGGGTAGGA	41965356	41965391	41965306	41965358	1	1	OPUNC01G39180	41955393	41966612	None	14570	1994	141488	No_or_no_constitutive_exon
TGCATCCATGCAAGCATGAGCTAATGGTGTGTGATGATGGTGGGTGGCAGGC	42075453	42076346	42076396	42076344	-1	1	OPUNC01G39400	42075453	42079269	None	14570	1994	141488	No_or_no_constitutive_exon
CGCGTATATAGGGTTTCTTCGAGAGGATGGATAAAAGGGCTGGAGCGCAGCC	42193428	42193519	42193569	42193517	-1	1	OPUNC01G39550	42190438	42198532	None	14570	1994	141488	No_or_no_constitutive_exon
GCGCGCGCGTATATAGGGTTTCTTCGAGAGGATGGATAAAAGGGCTGGAGCG	42193428	42193524	42193574	42193522	-1	1	OPUNC01G39550	42190438	42198532	None	14570	1994	141488	No_or_no_constitutive_exon
GCATCTGTGATTGATGTGGATGCATGCTTATGCCGTCACGTATGGGGCAGTG	42234558	42235294	42234508	42234560	1	1	OPUNC01G39610	42234020	42241531	None	14570	1994	141488	Yes
TCGTATGCAATCCTCTCCAATCTTTGAATTCTTTACCGACAGCATGGGAGGT	42411394	42411536	42411586	42411534	-1	1	OPUNC01G39880	42411394	42428548	None	14570	1994	141488	No_or_no_constitutive_exon
GGACCTTAATTTGCCGTGGATTGATGCGTGCGTGCGTGTGGGTGGTGCAGCT	42526520	42526751	42526470	42526522	1	1	OPUNC01G39990	42524440	42527420	None	14570	1994	141488	No_or_no_constitutive_exon
GCCGCCGATGCCGTCCCCAGCGGCGACGCAGCCGCCGGCCCGGGCGGGAGGC	42531098	42531166	42531216	42531164	-1	1	OPUNC01G40000	42527768	42531413	None	14570	1994	141488	No_or_no_constitutive_exon
CTTCTTGGCAAGATGACGGCGAGCTTCATTCCGCGTTGATGTGTGGGTAGGT	42625444	42625624	42625674	42625622	-1	1	OPUNC01G40130	42623591	42626062	None	14570	1994	141488	No_or_no_constitutive_exon
GTTCTCTATTTTAAATTGTCAATTTAATGATTGCATTGTAATGGGTGCAGAA	42631425	42631587	42631637	42631585	-1	1	OPUNC01G40140	42628830	42632778	None	14570	1994	141488	Yes
AGATGATGGGAGCAGCGATGCCGCGAGGCGGCGGCGGCGGCGGGGAGCAGCG	42683197	42683899	42683147	42683199	1	1	OPUNC01G40210	42679331	42684993	None	14570	1994	141488	No_or_no_constitutive_exon
AGATGATGGGAGCAGCGATGCCGCGAGGCGGCGGCGGCGGCGGGGAGCAGCG	42710525	42711239	42710475	42710527	1	1	OPUNC01G40260	42706659	42711239	None	14570	1994	141488	No_or_no_constitutive_exon
TGTTGCTTTGCTACGCTTTCTCTCTCGCGCGATTGCGCGAGCGGGCGCAGGG	42765146	42765215	42765265	42765213	-1	1	OPUNC01G40350	42757670	42765505	None	14570	1994	141488	Yes
GAGGATAACCTATTGAGTGGTGGGCTGTGGGGGATTGGGGGAGGGTTCAGAT	42763231	42765040	42765090	42765038	-1	1	OPUNC01G40350	42757670	42765505	None	14570	1994	141488	No_or_no_constitutive_exon
GTGCAACATCAGTGTCTGAATATCCTAATCCAATTGGTATGGGCATACAGGT	42806969	42807109	42806919	42806971	1	1	OPUNC01G40460	42803554	42808054	4324348	14570	1994	141488	Yes
TTTTCCATTCACCTATTTGCAGTGTGTATGTGATTGGGATGATCGAGCAGAG	42841477	42841545	42841595	42841543	-1	1	OPUNC01G40510	42835991	42847148	None	14570	1994	141488	No_or_no_constitutive_exon
CGAATCCACATTATCTGATTTTCTTTTTGTTGGGTATCTGTGCGGGACAGCA	42877504	42877517	42877567	42877515	-1	1	OPUNC01G40540	42873040	42877686	None	14570	1994	141488	Yes
TTGGAACTCCCAAATGCAGAGATGTTTAGGCTGTGGTGGATGGGGTGTAGGT	42905838	42905878	42905928	42905876	-1	1	OPUNC01G40590	42904109	42909089	None	14570	1994	141488	No_or_no_constitutive_exon
CTGGGGAGCAAAAAGGATAGGGCGATGCTACTTATGTTGATGGGGGATAGAA	42914361	42914544	42914311	42914363	1	1	OPUNC01G40600	42913465	42916630	None	14570	1994	141488	No_or_no_constitutive_exon
CTGGGGAGCAAAAAGGATAGGGCGATGCTACTTATGTTGATGGGGGATAGAA	42929682	42929865	42929632	42929684	1	1	OPUNC01G40630	42928786	42933367	None	14570	1994	141488	No_or_no_constitutive_exon
CTAGCCGCTGGATTAGGGGTGAGTAGTTACCGTTTCCTTGATGGGCGCAGGC	42952806	42952955	42952756	42952808	1	1	OPUNC01G40670	42951936	42954241	None	14570	1994	141488	No_or_no_constitutive_exon
TCTAGAGATGACTCCAGGTGATCGGTGTTCATTAAACTGTGATGGGACAGAG	43044525	43044651	43044701	43044649	-1	1	OPUNC01G40780	43044009	43046758	None	14570	1994	141488	No_or_no_constitutive_exon
CTGAACTGCTTCGAGCTGACTCGTCGGCGACAACAATGGCGGGCGTGCAGTT	43107599	43107934	43107549	43107601	1	1	OPUNC01G40860	43105165	43115462	None	14570	1994	141488	No_or_no_constitutive_exon
TCCAAAATTTGCCATTTCGCTCAAAGGAAACATTTTTGTGGGTGGTGCAGAT	43495451	43495757	43495807	43495755	-1	1	OPUNC01G41310	43491800	43496947	None	14570	1994	141488	Yes
CTTCAACATATGTAATGGGTGATTGTTGTATCTAGGTGCTTCTAGGGGAGGG	43775552	43775705	43775502	43775554	1	1	OPUNC01G41640	43775045	43780526	None	14570	1994	141488	No_or_no_constitutive_exon
CTTGTTGTCTTGAATTTTGATGTGGTCGGTGTGCTCGTCTGGGGGTGCAGCT	43908312	43908450	43908500	43908448	-1	1	OPUNC01G41810	43905241	43908750	None	14570	1994	141488	Yes
GCATTGATTCTCTAGCTGATTAGCGTTGTGATTTATTGGTGATTGGGCAGTG	44082692	44082913	44082642	44082694	1	1	OPUNC01G42120	44082430	44084787	None	14570	1994	141488	No_or_no_constitutive_exon
CTCCGCGCCGCGATTCTTCTGTCTCTTGCTCTACTGCTTGGCTAGGGCAGAA	44194759	44194868	44194709	44194761	1	1	OPUNC01G42260	44193097	44194997	None	14570	1994	141488	No_or_no_constitutive_exon
CACACACAAATTGTGTTTATAGTCTGCTAATTGGTTTCTAACGGGTGCAGGT	44263905	44264381	44263855	44263907	1	1	OPUNC01G42340	44258920	44264381	None	14570	1994	141488	No_or_no_constitutive_exon
GGCACATAGCATGCACAACATTCAGGTTCAGGAGCAGCAGTTGGGAGTAGCT	44452093	44452184	44452234	44452182	-1	1	OPUNC01G42610	44439032	44459079	None	14570	1994	141488	No_or_no_constitutive_exon
TGGTTGCTGCGGCGTGGCGCGCCGCTCGCCGCGGCTGGGCGGCGCCGGAGGT	44766639	44766944	44766589	44766641	1	1	OPUNC01G42960	44757477	44766944	None	14570	1994	141488	No_or_no_constitutive_exon
TGGAAGTGGAGTAAAATTTGTTCCTTTTGCTCCTCATTTTGGGGATACAGGG	44828942	44829013	44828892	44828944	1	1	OPUNC01G43040	44827854	44831845	4325747	14570	1994	141488	No_or_no_constitutive_exon
TGTCACAGTGAACTAATTTGTTTCTGCACCTGCGCTCGATTTGGGGGAAGCC	44843775	44843900	44843725	44843777	1	1	OPUNC01G43050	44834339	44849633	None	14570	1994	141488	Yes
TAATGGTTAACAGTACCGGAGCTAACTTGGTGAAATTTTGAAATGGGCAGGA	45199138	45199345	45199088	45199140	1	1	OPUNC01G43410	45197126	45207995	None	14570	1994	141488	Yes
ACGGCCGCCGTAGCGCGGGGCTCCTGCGGTGCGCGGCAGCGGCGGGGCAGGC	45215694	45215844	45215894	45215842	-1	1	OPUNC01G43430	45213332	45215958	None	14570	1994	141488	No_or_no_constitutive_exon
GCCGGCCGCCGCCACGCCCTTGCCGACTAGCCTCTACTCCGGGTAAGTAGCT	45219170	45219201	45219120	45219172	1	1	OPUNC01G43440	45217262	45223852	None	14570	1994	141488	No_or_no_constitutive_exon
CGGTTGACTTTCATTTTGCTGACATGGGTTTTCTCAACTGGGCATGACAGGT	45242929	45243077	45243127	45243075	-1	1	OPUNC01G43480	45242299	45245796	None	14570	1994	141488	No_or_no_constitutive_exon
TTCTTGTCTCACTGTTTCTCCTTGTGTCTTTGGTGGCGTGGGGGTGTTAGGG	45507735	45507828	45507685	45507737	1	1	OPUNC01G43970	45507424	45512720	None	14570	1994	141488	No_or_no_constitutive_exon
AGGCTGTTGGTTCTGTAGCTAATTATTTTTCCTTATTTTGATGGGTGCAGGC	45556185	45556225	45556135	45556187	1	1	OPUNC01G44070	45553305	45557314	None	14570	1994	141488	No_or_no_constitutive_exon
TCTCTCTATCTCCATTTTCTTTTTCTCTCTGATAGTTGGGGAATTAATAGGT	45733211	45733379	45733429	45733377	-1	1	OPUNC01G44340	45733211	45734902	None	14570	1994	141488	No_or_no_constitutive_exon
AGTGCTCCTATCTTCCTGAATTAAGTATTTTCTTTAATGGGGTAAAATAGAC	45903160	45903242	45903292	45903240	-1	1	OPUNC01G44620	45903043	45905617	None	14570	1994	141488	Yes
TATACTAAACTACTCCTAATTAACAACACGTTCGTACGGTACGGGTGCAGAA	45987409	45987481	45987531	45987479	-1	1	OPUNC01G44770	45985135	45988902	None	14570	1994	141488	No_or_no_constitutive_exon
AGGTATGCAAGGGTAGTCTCGACATTTCACATGCTCAGATCTGGGAGTAGGT	230626	230695	230576	230628	1	10	OPUNC10G00130	229565	230695	None	14570	1994	141488	No_or_no_constitutive_exon
AAAAAGTAGGGAATCTGAGGGGGGAAAAGCTTAGCACATGGAGGGAGCAGAT	855844	855885	855935	855883	-1	10	OPUNC10G00400	846851	861186	None	14570	1994	141488	No_or_no_constitutive_exon
TGTTCCCCACCTGGGCATCTTTCGTGATCTTTTTCGCGGTCAATGGGCAGAT	884472	884652	884702	884650	-1	10	OPUNC10G00450	884472	895111	None	14570	1994	141488	Yes
CGGAGAATTTTAATAGACAGCATGATACTAGTGTGGAGGGGTGTGGAGAGCT	902015	902121	901965	902017	1	10	OPUNC10G00460	900241	905147	None	14570	1994	141488	No_or_no_constitutive_exon
TCTCATTAATTCACTCGAAGTGTTTAATTAATTTGTACGGGTTGATGAAGGA	912950	913030	913080	913028	-1	10	OPUNC10G00470	912950	914248	None	14570	1994	141488	No_or_no_constitutive_exon
TACATGGAGTCACCGTGAACATCATATTATTATTCTTTCAATATGGGCAGGT	1161521	1162154	1161471	1161523	1	10	OPUNC10G00660	1151215	1164236	None	14570	1994	141488	Yes
CCCTTCGCCAAAGTACCAATAAGGTACAGCGTCAAGGGCTGGGGGTGAAGAG	1168999	1169129	1168949	1169001	1	10	OPUNC10G00680	1168415	1169129	None	14570	1994	141488	No_or_no_constitutive_exon
CTTCGCCACACTACCAATAAGGTACGGCGCCAAGGGCTGGGGGCGAATAGGT	1176192	1176527	1176142	1176194	1	10	OPUNC10G00690	1169341	1176527	None	14570	1994	141488	No_or_no_constitutive_exon
GCTTCTGAAACCATACCGTTCATGCTCTTTTCTCTGTCCTATGGGGACAGGA	1248821	1248893	1248771	1248823	1	10	OPUNC10G00750	1246195	1251220	None	14570	1994	141488	No_or_no_constitutive_exon
ATAGCCCTAAGATTTTATGACTTGTCATCTGTCTTGGGATTGGAATGCAGAG	1320326	1320439	1320489	1320437	-1	10	OPUNC10G00800	1318927	1322824	None	14570	1994	141488	Yes
TGGATGCTGAGATCCTGTATTGCTAGAACCCAAATTCTTGAGATGGGTAGGA	1439156	1439228	1439278	1439226	-1	10	OPUNC10G00870	1438935	1441496	None	14570	1994	141488	Yes
CAAGGGGTTCTATATATTAACGCACCAGGCATTTGCGGAGGCAAGGGAAGGC	2000372	2000726	2000322	2000374	1	10	OPUNC10G01380	1999656	2023870	None	14570	1994	141488	No_or_no_constitutive_exon
CACTAGGGTGTATCCCATCCGATCAAAATCCCTTATATTGTGGGATGGAGGG	2010429	2010670	2010379	2010431	1	10	OPUNC10G01380	1999656	2023870	None	14570	1994	141488	No_or_no_constitutive_exon
CGCTCATGCGACCCATCTCCAATACCAGGGCGGTGAGGTCGGGGACGGAGGC	2278046	2278122	2277996	2278048	1	10	OPUNC10G01660	2277963	2278310	None	14570	1994	141488	No_or_no_constitutive_exon
GCCCGAGTGGGCCTAGCGCGTGGGTGGGTCCGGTTACGTTTTGGGTGAAGGA	2371660	2371724	2371774	2371722	-1	10	OPUNC10G01740	2366594	2371843	None	14570	1994	141488	No_or_no_constitutive_exon
TCGAGTCGTAGATAGTAATTGTAATAGTGCATGTATTGGGAATAATGCAGGT	2662164	2662262	2662312	2662260	-1	10	OPUNC10G01900	2658526	2663393	None	14570	1994	141488	No_or_no_constitutive_exon
GCGGATCTAGGGTTTGGTGCCGGCGTCTTCGGATGAGATGAAAAGGGTAGAT	3871891	3872126	3872176	3872124	-1	10	OPUNC10G02590	3865151	3876190	None	14570	1994	141488	No_or_no_constitutive_exon
GTAGGGAGTGTGCCGTTGTTTCTGGTGCTTTGGCTTGGGAAATAAGGAAGAG	5235026	5235383	5234976	5235028	1	10	OPUNC10G03270	5234519	5235383	None	14570	1994	141488	No_or_no_constitutive_exon
GCGCTCGGATATGGCGGCTCCGGTGCCGTGGATGGGGTCGCTGGGAGCAGGG	7075660	7075738	7075610	7075662	1	10	OPUNC10G04060	7068783	7081317	None	14570	1994	141488	No_or_no_constitutive_exon
TAGGCATTTTGAGAAGCTGAGCAATGATGGAATTTGGAGGGGTAGTGCAGTT	7167876	7168200	7168250	7168198	-1	10	OPUNC10G04120	7165475	7169788	None	14570	1994	141488	Yes
GTTTGTTTGATTGGCAAAACTGATGGTGGTGGTGTTTGCATTGGGGGCAGAA	8381012	8381111	8381161	8381109	-1	10	OPUNC10G04550	8378127	8381755	None	14570	1994	141488	Yes
TGGGGAGATTCATCGGGAGGGTGGTGGAGGCAGATTGACGTCAGGGGTAGTC	9299722	9299890	9299940	9299888	-1	10	OPUNC10G04830	9299521	9300025	None	14570	1994	141488	No_or_no_constitutive_exon
TTATCGTGTCACATAATATGAATTTTAAGAATTTATTTATCTAGGGGCAGTC	9667324	9667351	9667401	9667349	-1	10	OPUNC10G04960	9667324	9670255	None	14570	1994	141488	No_or_no_constitutive_exon
TGCGTACGAAGAACACCCAGGTGCAGTACAAGCACTTCCAGCGGGAATAGGA	12324981	12325296	12324931	12324983	1	10	OPUNC10G05950	12324646	12325296	None	14570	1994	141488	No_or_no_constitutive_exon
GAGCAAGGTGATGAGGCTGGGAGCAGGTGCAAATGGCATGGTCGGGTGAGTG	13100672	13101404	13100622	13100674	1	10	OPUNC10G06180	13099988	13102950	None	14570	1994	141488	No_or_no_constitutive_exon
ACGAGGACTACTCCTTCTAGGTCCCCCATGGCGATGACAGCGGTGGGCAGAG	13963091	13963253	13963041	13963093	1	10	OPUNC10G06510	13962795	13963823	None	14570	1994	141488	No_or_no_constitutive_exon
TTCATTCAACAGGATGTTAAGACCTGAAATATGTTGTTTTGCGAGGGTAGTT	13994926	13995025	13994876	13994928	1	10	OPUNC10G06520	13986971	13998950	None	14570	1994	141488	Yes
ATGAAGAAGAACATGTTGTCTTCACCATTCTTTCAGGGTAAAAATGGCAGCA	14272235	14272418	14272468	14272416	-1	10	OPUNC10G06640	14272192	14278936	None	14570	1994	141488	No_or_no_constitutive_exon
CCAACAGAACTCTTTGAATTGATCAATTGCTCTCCTTCTGGGTCAGTGAGAA	14817411	14817489	14817539	14817487	-1	10	OPUNC10G06930	14815487	14819798	None	14570	1994	141488	Yes
AATTGGTTGGTCGGTTAAAAACAACTAATTTAGCTGATCTTGTGGGGAAGAA	15097431	15097490	15097540	15097488	-1	10	OPUNC10G07130	15096216	15098496	None	14570	1994	141488	No_or_no_constitutive_exon
ACGGGAATGAGCTTTCATCAAACTTGACTATTTTTGATAGGGTATTGAAGGG	15517385	15517480	15517335	15517387	1	10	OPUNC10G07350	15515351	15522460	None	14570	1994	141488	No_or_no_constitutive_exon
CGATTGGCCTCGCTCTGACTTGACGCACTCGTGGGGTGTGTGGGGGGCAGCA	15747291	15747446	15747496	15747444	-1	10	OPUNC10G07490	15742661	15747688	None	14570	1994	141488	No_or_no_constitutive_exon
GACGAACCCCCGGCGAGATGCGCGGGTCATCGTAGGCGGGAGTGAGGTAGGA	15749199	15749699	15749749	15749697	-1	10	OPUNC10G07500	15749199	15752310	None	14570	1994	141488	No_or_no_constitutive_exon
TCCCCATTTCCGGGCATCTTGAGAGCTTAATTATGGTTTCGAACGGGCAGGG	16006453	16006638	16006688	16006636	-1	10	OPUNC10G07660	16006258	16007246	None	14570	1994	141488	No_or_no_constitutive_exon
TATTTTTTCTGAAATAAATTTCTTCTTATTATATTTTAACTGGGAAGCAGGA	16046218	16046267	16046317	16046265	-1	10	OPUNC10G07720	16044751	16046811	None	14570	1994	141488	No_or_no_constitutive_exon
GTGAGGGTGGGGGTGGTGCCGGGGAAGGAGGAGAGGAGAGGGACGGGGAGGC	16058136	16058474	16058524	16058472	-1	10	OPUNC10G07730	16049999	16059093	None	14570	1994	141488	No_or_no_constitutive_exon
TCGCGGTGGTATAGTGGAAACGCGGGATGGCGGAACGGGGGAGGATGAAGGG	16058136	16058537	16058587	16058535	-1	10	OPUNC10G07730	16049999	16059093	None	14570	1994	141488	No_or_no_constitutive_exon
GATTTTCTCATCTTAGGAATTGATCCTATTTCGATTGCTTGTGTGGGCAGGA	16516034	16516209	16516259	16516207	-1	10	OPUNC10G08030	16511070	16516710	4348571	14570	1994	141488	No_or_no_constitutive_exon
GTGGTGGGGATTTGATTCGGGTGGATTTGGAATGATTTTGGGCGGTGCAGAG	17412085	17412363	17412035	17412087	1	10	OPUNC10G08540	17408664	17413392	None	14570	1994	141488	No_or_no_constitutive_exon
TATGGTCATTATTGATTCAAATTCTTTCTTTGACAGAATGGGGAGCTCAGAG	17626327	17626730	17626277	17626329	1	10	OPUNC10G08740	17624800	17628325	4348636	14570	1994	141488	No_or_no_constitutive_exon
TACCTTGAATCTCTTAAACTTTGACTGACTTCATCACTGGGCAAATGTAGAT	17752438	17752611	17752388	17752440	1	10	OPUNC10G08840	17750718	17761362	None	14570	1994	141488	No_or_no_constitutive_exon
ATCTTGTGGTTTTGATGCATCTGGTGTATGTGTGTGGCGGGGCGATGCAGAT	17850595	17850656	17850706	17850654	-1	10	OPUNC10G08930	17848677	17850954	None	14570	1994	141488	No_or_no_constitutive_exon
TTCATGCGCCATTGTTGATGTGATGGGTGTTTGTGTGGGTGCGAGTGCAGAC	17869149	17869529	17869099	17869151	1	10	OPUNC10G08950	17868711	17873050	None	14570	1994	141488	No_or_no_constitutive_exon
AGACAGCTCACAGGGGTTCGCCGGGGTTCGCCGCCGGTGCGTGGGTGCAGGG	18247924	18248061	18248111	18248059	-1	10	OPUNC10G09350	18246968	18249279	None	14570	1994	141488	No_or_no_constitutive_exon
GTTGTTCCATCTTTTGCGTGCACGCCATATGCAATGCAGGGTACAAGAAGGA	18389312	18389708	18389758	18389706	-1	10	OPUNC10G09430	18389312	18390455	None	14570	1994	141488	No_or_no_constitutive_exon
CTATCGAACAAGCATTGACTATAGATGTTTGCAACGATAATGGGATGCAGGG	18422959	18423488	18423538	18423486	-1	10	OPUNC10G09480	18422959	18425703	None	14570	1994	141488	No_or_no_constitutive_exon
TGGTTGATTAGCTGCTAGCTAGCTAGCTTGGCGATCGGTAATGGGGCAAGAG	18729842	18730427	18730477	18730425	-1	10	OPUNC10G09800	18728509	18738481	None	14570	1994	141488	No_or_no_constitutive_exon
AAACGAGTTGTTTTAATTTGTTGGGGATGCATGTTTGGTGGTGGGTGCAGAG	18728509	18729420	18729470	18729418	-1	10	OPUNC10G09800	18728509	18738481	None	14570	1994	141488	No_or_no_constitutive_exon
TCTCATCTCATTTTAAATGGAAAAAAGGCAAATAAATTTCGGGCCGGCAGAG	18768437	18768561	18768387	18768439	1	10	OPUNC10G09820	18763164	18770773	None	14570	1994	141488	No_or_no_constitutive_exon
GCTCCCAGAGACCAGTGACAACCTTCTCCTCCGATGGCAGGTGGGGACAGAT	18868790	18868857	18868907	18868855	-1	10	OPUNC10G09920	18868790	18872252	None	14570	1994	141488	No_or_no_constitutive_exon
GCATGAAGGCCTTCCTCATCCGCTTGTTACCCGAGCTAAGGGAGTGACAGGC	19016331	19017116	19016281	19016333	1	10	OPUNC10G10030	19016001	19017719	None	14570	1994	141488	No_or_no_constitutive_exon
GTGTGTACTGCAATACCATTTTATTGAACTTTTCATTCTGGGAGTTGTAGAT	19193013	19193157	19193207	19193155	-1	10	OPUNC10G10200	19192637	19195785	None	14570	1994	141488	No_or_no_constitutive_exon
GCCAAGGCTGCCCGGCGAGCAGCAGTCCGCGATGGGCTAGGGAGTAGCAGCC	19248570	19248932	19248520	19248572	1	10	OPUNC10G10300	19247445	19248932	None	14570	1994	141488	No_or_no_constitutive_exon
GGCGTGGTTGACATAAGATGTTGATGTTGTCGGTGACCTTGGGGCTTGAGGG	19323215	19323326	19323165	19323217	1	10	OPUNC10G10380	19312825	19324165	None	14570	1994	141488	No_or_no_constitutive_exon
GGGATGTCGTCGTCGTCATCATCCGTAGTATATGAGGGGTGGATGGTCAGGT	19324666	19324850	19324616	19324668	1	10	OPUNC10G10390	19324250	19344784	None	14570	1994	141488	No_or_no_constitutive_exon
ATCTCACCTGTGCTAATTTGCTTGGGCTTGTTTTTTTTCTGCGGGTGAAGCT	19399202	19399290	19399340	19399288	-1	10	OPUNC10G10460	19395144	19399447	None	14570	1994	141488	Yes
CAATGTGATTATTTGTTTACTCACCGTATGCTCTTTCCAGGTATGGGCAGAC	19511545	19511614	19511495	19511547	1	10	OPUNC10G10550	19497474	19512821	None	14570	1994	141488	Yes
TTTGCGATGATTTGCGGGAGCTGATTTGATCGGCGTACGTGGATGGGCAGAA	19960568	19960767	19960518	19960570	1	10	OPUNC10G11050	19960349	19965224	4348853	14570	1994	141488	Yes
AGTGTAACAGTTTGTCTGAAGATGTATGTGGATTATGGTGGGAATTGCAGTG	19961269	19961426	19961219	19961271	1	10	OPUNC10G11050	19960349	19965224	4348853	14570	1994	141488	Yes
GCTGACAAATTCCATTTCCATTATCCTGTTTTTAACCTGGGGGAAGATAGCA	20178188	20178288	20178338	20178286	-1	10	OPUNC10G11270	20171448	20179575	None	14570	1994	141488	No_or_no_constitutive_exon
TGTTTGTTCCTGACATTTTTTTAATTTATTGTGCCCATATGGGCACACAGAT	20535546	20535678	20535496	20535548	1	10	OPUNC10G11540	20533404	20537197	None	14570	1994	141488	No_or_no_constitutive_exon
TGGCTGGTCCTATATGAATCCTCGGTCCCGTGTATACTAGAGGGCAGTAGGA	20594431	20594698	20594381	20594433	1	10	OPUNC10G11620	20577850	20598460	None	14570	1994	141488	No_or_no_constitutive_exon
CTGATGATCTATGTGAAAAATCAGTCCCTCTCTCTTTCTCTTGGGTGAAGTG	20673553	20673771	20673821	20673769	-1	10	OPUNC10G11670	20673553	20677723	None	14570	1994	141488	No_or_no_constitutive_exon
TTAAGCAGTTGTTAATTTACGGTAAATCACGATGAGGGAAAAAAACACAGGT	20721276	20721382	20721432	20721380	-1	10	OPUNC10G11690	20715956	20721802	None	14570	1994	141488	Yes
TGTAATCTCATATTCTCATTTGCACACTGTTTTTGTTCGGGACAATGCAGCC	20761362	20761517	20761567	20761515	-1	10	OPUNC10G11750	20761362	20763549	None	14570	1994	141488	No_or_no_constitutive_exon
ACACGTTGCAGATCTTCTCTGTAAAGATCAAAGAATTGAGACAGGGTTAGAG	21109823	21109933	21109983	21109931	-1	10	OPUNC10G12090	21109208	21110485	None	14570	1994	141488	No_or_no_constitutive_exon
CTCCCTTGGTGATTTAGTTTTAAAGAAAAGTTTGTTGGGTGAGTGGATAGGG	21230025	21230126	21229975	21230027	1	10	OPUNC10G12280	21228191	21234883	None	14570	1994	141488	Yes
GAACCATTTACTCCGCATAGGATCATTTAATTGTTATTTTTTGGGAGCAGCA	21409646	21409708	21409758	21409706	-1	10	OPUNC10G12470	21408393	21414216	None	14570	1994	141488	No_or_no_constitutive_exon
CTCACGACTGCACTATCATTCTCCAAGCCACCAAAGCACACGGCGGGAAGCT	21497767	21497931	21497717	21497769	1	10	OPUNC10G12600	21491457	21504593	None	14570	1994	141488	No_or_no_constitutive_exon
CATAACATATTTCATCTTTTAAATGCTTCATATTTTGGGCAACACCGAAGGC	21605502	21605566	21605452	21605504	1	10	OPUNC10G12760	21602122	21607488	None	14570	1994	141488	No_or_no_constitutive_exon
ATTTCTTTTTGTTTCCCTTGAACTTACCATGCTCTTTGTTGGGAGGACAGGA	21655961	21656023	21656073	21656021	-1	10	OPUNC10G12830	21654820	21660606	None	14570	1994	141488	No_or_no_constitutive_exon
AGGCGAAGGAGTCGGCCTCCAAGGAGGACCAGTACGCGGCGCTGCGGGAGCT	21716182	21716273	21716323	21716271	-1	10	OPUNC10G12900	21704384	21727573	None	14570	1994	141488	Yes
AAAAAGAGAGACGGGGGTTGGGTCAAAGAGCCCCCAGGATTGAGGGCTAGGG	21813288	21814131	21813238	21813290	1	10	OPUNC10G13020	21806800	21814131	None	14570	1994	141488	No_or_no_constitutive_exon
GCCTAATCTGTTATTAAGAGAGATCCTGACAATAATTTCATGGGTGAAAGGT	21850015	21850177	21850227	21850175	-1	10	OPUNC10G13080	21849232	21850831	None	14570	1994	141488	No_or_no_constitutive_exon
ATTTGCGTTTCGGATGGCGAATTTTGATTCCTTTTTCTCGTGGGGTGCAGAT	21852853	21853233	21852803	21852855	1	10	OPUNC10G13090	21852158	21881899	None	14570	1994	141488	Yes
GCCGCCGCCGATCGTCCGGTGATTGTTGGCTGTTGGTCGTTGCAGGGGAGCT	21862437	21862650	21862387	21862439	1	10	OPUNC10G13090	21852158	21881899	None	14570	1994	141488	Yes
GCTGATTTGAAGCGTAAGTTGGTCGATTTGTCGGCGCAGGAGTGGGAAAGCA	21894900	21897213	21897263	21897211	-1	10	OPUNC10G13100	21893723	21897875	None	14570	1994	141488	No_or_no_constitutive_exon
TTCTTGATTCGATTGGTTGGTTTTGGGTGTTGGGCATGGGGCAACGGCAGGG	21988054	21988202	21988004	21988056	1	10	OPUNC10G13180	21987860	21990905	None	14570	1994	141488	No_or_no_constitutive_exon
GGGCGAAGCCGTCGACTTCACCGGATCCACGGGAGAATCTTCGGGCGGAGGG	22103889	22104030	22103839	22103891	1	10	OPUNC10G13310	22103019	22104030	None	14570	1994	141488	No_or_no_constitutive_exon
GTCTCACTCATGGTTTTGCGGTGTCCTTTGGTGATGCGTGTGGGTAGTAGGT	22387241	22387323	22387373	22387321	-1	10	OPUNC10G13650	22384991	22387712	None	14570	1994	141488	No_or_no_constitutive_exon
ATATTCTTCTGTAGCTCCATGATTTAATTATTTGATTTGAAAATGGGCAGCA	22405263	22405461	22405511	22405459	-1	10	OPUNC10G13670	22400599	22407806	None	14570	1994	141488	No_or_no_constitutive_exon
CGGCTATCCAGTGATTCCCATATGTTTCTCTGGTTATCAGGGAGCAACAGCA	22476088	22476150	22476200	22476148	-1	10	OPUNC10G13740	22475367	22479892	None	14570	1994	141488	No_or_no_constitutive_exon
TTCTTTTACTCTGGGTGGATCCAAATCGGCGCCCGGCGCGGGGGGAGCAGAA	22480414	22480493	22480364	22480416	1	10	OPUNC10G13750	22479999	22484923	None	14570	1994	141488	No_or_no_constitutive_exon
CTTTATTCTAAACTGCTATTGCTTGACTAATCCAATGCAGATGGGGGCAGAA	22609026	22609127	22609177	22609125	-1	10	OPUNC10G13930	22608284	22614506	None	14570	1994	141488	No_or_no_constitutive_exon
TTGATCATTTTATTATCCTTGACTATACCCTACACTTAGGGAGTGTGTAGAG	22688408	22688537	22688358	22688410	1	10	OPUNC10G14000	22682605	22693270	None	14570	1994	141488	No_or_no_constitutive_exon
ATAAACCAAGTCTGGACAATGTTTATTGTCTAACTCCTCCTGGGCACAAGGC	22851444	22851726	22851394	22851446	1	10	OPUNC10G14170	22846318	22861630	None	14570	1994	141488	No_or_no_constitutive_exon
GTGGGAAGTGTGTCGTTGTTTCTGGTGCTTTGGCTTGGGAAATAAGGAAGAG	23063667	23063923	23063973	23063921	-1	10	OPUNC10G14410	23063667	23064543	None	14570	1994	141488	No_or_no_constitutive_exon
GCACACGCACCAGCTTGATGGATCATGTACGTTTATATAGAGGGGTGTAGGT	23169496	23169508	23169446	23169498	1	10	OPUNC10G14560	23165431	23174483	None	14570	1994	141488	No_or_no_constitutive_exon
GCTCGATGTACTGGTCGGCTGTCCTGCCATTAATTGGTGTGTGTGGGTAGGT	23172026	23172294	23171976	23172028	1	10	OPUNC10G14560	23165431	23174483	None	14570	1994	141488	No_or_no_constitutive_exon
AAAAAGTAAGAATATCTGTTGTTGTGAATTTGCAGATATGCAGGGAGAAGGA	23275273	23275317	23275223	23275275	1	10	OPUNC10G14680	23261915	23279853	None	14570	1994	141488	No_or_no_constitutive_exon
CCGCGTCGTTCTCCGGCGGTGGGAGCAGCCACGGTGGTGGCGGGATGCAGAT	23345689	23346607	23346657	23346605	-1	10	OPUNC10G14770	23338743	23347192	None	14570	1994	141488	No_or_no_constitutive_exon
GACCCTGTACGCACAGCCTCATGCATGCTCTTTATTATTGGGGCTAAAAGAA	23687660	23687695	23687745	23687693	-1	10	OPUNC10G15200	23685203	23690027	None	14570	1994	141488	Yes
TGGTTGGTTTTGCGGCGACGCGTGTGCAGGGGTTTAGTTTATAAGGGCAGGG	23765283	23765516	23765233	23765285	1	10	OPUNC10G15300	23764808	23775146	4349237	14570	1994	141488	No_or_no_constitutive_exon
CCTTTCAAAACATCTCGCTGCGATTGATACTAGCTCATAATCATGGGAAGGC	23858326	23858888	23858276	23858328	1	10	OPUNC10G15410	23850953	23868083	None	14570	1994	141488	No_or_no_constitutive_exon
CCCTACCTCTCGACTTCGATATCATACTCATAATAATATGGGAAGGCAAGTC	23861705	23862853	23861655	23861707	1	10	OPUNC10G15410	23850953	23868083	None	14570	1994	141488	No_or_no_constitutive_exon
ATTAGCTCGCTGATTAATAACTAATTAACAGTAGTCATAATCATGGGAAGGC	23872699	23873890	23872649	23872701	1	10	OPUNC10G15430	23871545	23873890	None	14570	1994	141488	No_or_no_constitutive_exon
CAACCAAATTCACCATGATTTTTCTACTGTTGTTTTGGGATAATGAGCAGCG	23960560	23960666	23960716	23960664	-1	10	OPUNC10G15560	23960241	23963326	None	14570	1994	141488	No_or_no_constitutive_exon
CCGTGAAAATCAAGTCAACACTGAAGGTGTACGTTGTGTGTGGGGTGCAGGT	23989522	23989727	23989472	23989524	1	10	OPUNC10G15610	23989359	23989727	4349263	14570	1994	141488	No_or_no_constitutive_exon
GAGTTTTTTTTCTTTTTCTTTTTTTTTCTTTTTTCTTTTCTTCGGGAGAGGG	23996895	23997098	23996845	23996897	1	10	OPUNC10G15620	23989754	23999361	None	14570	1994	141488	No_or_no_constitutive_exon
TTATGCTATACCTTGGTGTGGACATAATTTCTCATTTGGGAATTAAACAGGT	24100509	24100794	24100844	24100792	-1	10	OPUNC10G15770	24100509	24103126	None	14570	1994	141488	No_or_no_constitutive_exon
TGATGAGAGATTGTTCGTTTCTCTTTCCTCCGTGCGGTTGGGGATTGCAGGG	24138884	24139023	24138834	24138886	1	10	OPUNC10G15840	24138422	24144775	None	14570	1994	141488	No_or_no_constitutive_exon
GGGTCTCAACTGGTCTGATCTGATGCTGTTTGGTCATGGTGATTGGGCAGTA	24412279	24412375	24412229	24412281	1	10	OPUNC10G16190	24411629	24414950	None	14570	1994	141488	No_or_no_constitutive_exon
TGCCTGTCGACTAGCTACTTGTATGATTTTCCATTCCTTGAGGGTGATAGCG	24515499	24515599	24515649	24515597	-1	10	OPUNC10G16400	24514894	24517150	None	14570	1994	141488	Yes
ATTAAAGTTTGCTTGAAGTATGAGCTGATTCCTATTGTTTGGGGCTGTAGGT	24688681	24688921	24688971	24688919	-1	10	OPUNC10G16580	24678582	24697528	None	14570	1994	141488	No_or_no_constitutive_exon
ACCTCCACAACCAGACCAACGCGCGCAAGGGATGCGCCTGGGTGGCGTAGCA	24810260	24810617	24810667	24810615	-1	10	OPUNC10G16780	24810260	24811062	None	14570	1994	141488	No_or_no_constitutive_exon
ATGCTGACATTACAGCTTTGGTGAGATAGCAGTGAGATCAGGAGGGATAGAG	25344490	25344598	25344648	25344596	-1	10	OPUNC10G17430	25344171	25345291	None	14570	1994	141488	No_or_no_constitutive_exon
AGATAGATCCGTTGCAATTAATGTATCTAACATATACGAGGGACATGCAGGA	25399130	25399454	25399080	25399132	1	10	OPUNC10G17560	25398574	25399454	None	14570	1994	141488	No_or_no_constitutive_exon
TTCAAATGCATATGGATGGATAACCAAAAAATTGTGTGTTGGGTGGGCAGGT	25832649	25832779	25832829	25832777	-1	10	OPUNC10G18180	25831090	25838065	None	14570	1994	141488	No_or_no_constitutive_exon
AGAGTGCTTACCAAGTAGTGTGATGTTGTATAATGTTATGGTGGGTGCAGGT	25839513	25839645	25839695	25839643	-1	10	OPUNC10G18190	25839513	25843090	None	14570	1994	141488	No_or_no_constitutive_exon
TCTGAAATGTGAAATCTGAAGATATTAATTGATGAAATGGAATGGGACAGTG	25923044	25923707	25922994	25923046	1	10	OPUNC10G18290	25919144	25925200	None	14570	1994	141488	Yes
CCAATCCTGAGCCTGAGAAAGTGCAGGGGCAACGCAAAGGGGAAACGCAGGC	25991162	25991520	25991570	25991518	-1	10	OPUNC10G18360	25985394	25991828	None	14570	1994	141488	No_or_no_constitutive_exon
CCAGATTCTCGGGCTAATTTTGGGACGGATTTTTGCTCTTGGGGCGGCAGGG	25990779	25990832	25990882	25990830	-1	10	OPUNC10G18360	25985394	25991828	None	14570	1994	141488	Yes
GGATTTCTCTGGAATGGAAAGATAAGTAGAATTCTCTGATTGGGATGCAGGT	31869	31905	31819	31871	1	11	OPUNC11G00030	25989	32840	None	14570	1994	141488	No_or_no_constitutive_exon
CAATAGATAGATAGATACCTAATGCTTGTTTCCGGTGGTTGGGAATGCAGAT	38264	38396	38446	38394	-1	11	OPUNC11G00060	37367	39040	None	14570	1994	141488	No_or_no_constitutive_exon
ATGAATCTGTATTTGCATTTCATATTGCATCTTTGGGGTGGCTGGAGTAGGT	52070	52325	52375	52323	-1	11	OPUNC11G00080	51705	62813	None	14570	1994	141488	Yes
TATTGCTGCTTGTATGCCATAGAGATTGGTATTCTTGTGTCACCGGGAAGCT	334608	334710	334760	334708	-1	11	OPUNC11G00290	334608	342558	None	14570	1994	141488	No_or_no_constitutive_exon
CCATGTAGCAAATCTAAAATCCAAATTTCATCTTGTTATGTTGGGAACAGAT	374499	374643	374693	374641	-1	11	OPUNC11G00350	374296	381367	None	14570	1994	141488	No_or_no_constitutive_exon
GGTAGGTGAGTTGCTCATCTCCCCCTCTCACGCCGAGCCGGTGGGTGTAGGT	404251	404555	404605	404553	-1	11	OPUNC11G00380	399182	404721	None	14570	1994	141488	No_or_no_constitutive_exon
GCCTCCAAATGGTGAAGCACCCGGCGGGTGAGCCCCAACGGTGGGAGAAGAT	899174	899347	899397	899345	-1	11	OPUNC11G00950	898642	899410	None	14570	1994	141488	No_or_no_constitutive_exon
AAGGAACTCTTGTCCGGTTTGCTCCCCCTCTCATCTATTGGGTTGGACAGGA	1006803	1006858	1006753	1006805	1	11	OPUNC11G01100	1006339	1010140	None	14570	1994	141488	No_or_no_constitutive_exon
GAGGAGGTGTTGCTGGCGTATCCCTCGCGCGAGGAGGAGGATGGGAAGAGGA	1170424	1170706	1170756	1170704	-1	11	OPUNC11G01300	1170424	1176335	None	14570	1994	141488	No_or_no_constitutive_exon
AATGAATGCAATCTGTTGGTGGCTTGTTTGTGTCGTGTGGGGACAAGCAGCA	1180139	1180329	1180379	1180327	-1	11	OPUNC11G01320	1178443	1181091	None	14570	1994	141488	No_or_no_constitutive_exon
GATAAGTAACATACAATACTTTGATCGACAACCTTTGCTCACTTGGGAAGCT	1693459	1694272	1694322	1694270	-1	11	OPUNC11G01900	1693459	1695613	None	14570	1994	141488	No_or_no_constitutive_exon
CGTACCCAACTATTGCTGCTGCGCCACACATGTTCCTCAATGGGTACAAGAA	1789312	1789384	1789434	1789382	-1	11	OPUNC11G02040	1788781	1791152	None	14570	1994	141488	No_or_no_constitutive_exon
AGTATTAATCTGTTCGTTTTGCTCGATTTTCCGGAATATGGCGGGTGAAGAA	2088069	2088241	2088019	2088071	1	11	OPUNC11G02410	2080603	2097243	None	14570	1994	141488	No_or_no_constitutive_exon
GATTAATACACTCTTATTATTTTCTCTTTTTTATCGTAAGGGTAACGCAGTT	2233559	2233619	2233509	2233561	1	11	OPUNC11G02560	2231445	2239824	None	14570	1994	141488	No_or_no_constitutive_exon
GGCTGCAGTCTCCGCCGGAGCTACCCCTGTATTGATCTAAGAGGGAGTAGGA	2490567	2490883	2490517	2490569	1	11	OPUNC11G02910	2490481	2490883	None	14570	1994	141488	No_or_no_constitutive_exon
TAGAAGAACTTGAGCTAGCTTCTGGTTCGTCTGGAGCTACTGGGGATTAGTT	2615596	2615713	2615763	2615711	-1	11	OPUNC11G03040	2610493	2618214	4349800	14570	1994	141488	No_or_no_constitutive_exon
AACTAATGGGGTTAAGAACTTAATATATACTGTTTTGTAAACGGGATCAGGA	2913701	2913854	2913904	2913852	-1	11	OPUNC11G03410	2906483	2915348	None	14570	1994	141488	No_or_no_constitutive_exon
TAGTAATCCCCTATTATGCCTATTTACTACGCCTTAAAAGGGGTGTACAGGC	2923123	2923275	2923073	2923125	1	11	OPUNC11G03420	2918201	2927793	None	14570	1994	141488	No_or_no_constitutive_exon
TACTGCAACCAGCAATGGCTATGGCCGATTGCTTCTACGCGCGGGAGCAGCA	2987809	2988271	2988321	2988269	-1	11	OPUNC11G03510	2983724	2993062	None	14570	1994	141488	No_or_no_constitutive_exon
GAAGGTGAAGGGCGGTTTGCGGTGGAGGAGGTGGATCCGGTGGCGGGGAGGG	2986361	2986403	2986453	2986401	-1	11	OPUNC11G03510	2983724	2993062	None	14570	1994	141488	No_or_no_constitutive_exon
ACTCCGGGCCGCCGTTGGCTCCCCTTCAGCTGGATCCGACGGAGGGGAAGGT	3038464	3038709	3038414	3038466	1	11	OPUNC11G03570	3038129	3038709	None	14570	1994	141488	No_or_no_constitutive_exon
GACGCTTCTCCGGCCGCGGATCGCCGGCGGGGTGGGGGCGCGTGATGGAGAC	3339821	3339883	3339933	3339881	-1	11	OPUNC11G03840	3335822	3340160	None	14570	1994	141488	Yes
GAGAGATTATTTATCTTCTCGGTTCTTATATTTGCTGAATTGGGATACAGGA	3566217	3566350	3566400	3566348	-1	11	OPUNC11G04060	3562615	3567345	None	14570	1994	141488	No_or_no_constitutive_exon
ATTCAGCATCAGATGAGATAGGCTGTTAGAGGTTGCTTTTTTGAGGGAAGGA	4591403	4591519	4591353	4591405	1	11	OPUNC11G05050	4590872	4591840	None	14570	1994	141488	No_or_no_constitutive_exon
ATTTATATCTTTCAGCAGTTCAGGAAGCTGTCTCACTGGGAAAGATATAGGT	4591540	4591840	4591490	4591542	1	11	OPUNC11G05050	4590872	4591840	None	14570	1994	141488	No_or_no_constitutive_exon
CGGCGGCGGCTAAGCTTTTTGCGTCTCCATTGGTGGGAGAGGGATTCGAGGA	4645960	4646164	4645910	4645962	1	11	OPUNC11G05090	4638816	4650517	None	14570	1994	141488	No_or_no_constitutive_exon
TTCTCTATCAGTACTATTTTGAGTCCATAGGTTAACGTTGTGGGAAACAGGT	5179693	5179820	5179870	5179818	-1	11	OPUNC11G05510	5179600	5183294	None	14570	1994	141488	No_or_no_constitutive_exon
TAATTAACAAGCATGATTATGAACGTTATTATCATCCATGTTGCAGGGAGGG	5209208	5209275	5209325	5209273	-1	11	OPUNC11G05550	5208315	5210237	None	14570	1994	141488	Yes
TCATAGTATTGCTGATTTTGTATGATTTGATTCTTGTTGGGTGAACCAAGAT	5556384	5557203	5557253	5557201	-1	11	OPUNC11G05880	5556384	5557928	None	14570	1994	141488	No_or_no_constitutive_exon
AGGTTGGATCGGGCTACTTTGTGTTGAAATTGATGTAACTTGAGGGGCAGGG	5769510	5769556	5769606	5769554	-1	11	OPUNC11G06050	5769510	5783592	None	14570	1994	141488	No_or_no_constitutive_exon
GGGAAGGGGAAGAAGGGGAAAGTGGAGGAGGAGGAGGAGGAGGGGAGGAGGA	5967586	5967826	5967536	5967588	1	11	OPUNC11G06180	5967411	5973137	None	14570	1994	141488	No_or_no_constitutive_exon
AAGAGTGGGCATATTGAAAGTAGTCAGCCTAACAGTATTTCTGAGGGTAGCC	6176006	6176080	6176130	6176078	-1	11	OPUNC11G06350	6167171	6177765	None	14570	1994	141488	No_or_no_constitutive_exon
TATCCCAACATTTTCTTGGATAGTAATGATTAATCATTTTGCTGGGACAGAA	6366419	6366561	6366611	6366559	-1	11	OPUNC11G06550	6366419	6385378	None	14570	1994	141488	No_or_no_constitutive_exon
AGTTCTTGATTGGGTTTTTGTTTGGGTGAATTTTGATGGAGTGGGTGCAGAG	6678808	6678864	6678758	6678810	1	11	OPUNC11G06800	6678450	6681648	None	14570	1994	141488	Yes
AGTTCTTGATTGGGTTTTTGTTTGGGTGAATTTTGATGGAGTGGGTGCAGAG	6695302	6695358	6695252	6695304	1	11	OPUNC11G06810	6694944	6698142	None	14570	1994	141488	Yes
TCTAACCAATTCCTTTATTGAATATATCCACACTGCGGGAACAAATGAAGCT	6773606	6773647	6773556	6773608	1	11	OPUNC11G06900	6772447	6774559	None	14570	1994	141488	No_or_no_constitutive_exon
AGGACCCGGATCCGTGTGACCCGTCGGACATCACCATCACGAGGGAGAAGAC	7032375	7032645	7032325	7032377	1	11	OPUNC11G07100	7032229	7032645	None	14570	1994	141488	No_or_no_constitutive_exon
GGTTCTCCATGTGCGTCTTCCTCCCCGATGAGCGCGATGGGCTGTGGAAGCT	7400513	7400957	7400463	7400515	1	11	OPUNC11G07360	7391749	7400957	None	14570	1994	141488	No_or_no_constitutive_exon
GGGGAGAAGGATTGGAAGAAGGGAAGTGAAGCATAGATTGGGAAGAACAGGT	7426116	7426166	7426216	7426164	-1	11	OPUNC11G07390	7423055	7428131	None	14570	1994	141488	No_or_no_constitutive_exon
TTCTTGACTGATCGGCGGCGGCGGCGGCGGTGGTGGGTGGGTGAGCGCAGGT	7731144	7731234	7731284	7731232	-1	11	OPUNC11G07520	7725642	7731590	None	14570	1994	141488	Yes
GAGAATATTTGTTTGTTGTAACTTCAACATTATTTTTCACTGGGTGGCAGAC	8289920	8289965	8290015	8289963	-1	11	OPUNC11G07890	8289277	8291994	None	14570	1994	141488	No_or_no_constitutive_exon
CGAAATGGTTGATGGCACGGATGGAGTCGATGATGCCGCGCGGGTGTAAGTG	8743921	8744102	8744152	8744100	-1	11	OPUNC11G08220	8743921	8744346	None	14570	1994	141488	No_or_no_constitutive_exon
TGGCACGGATGGAAAAATGCGCTGCACAAGAATATGTGTAGACGGGTCAGAC	8983227	8983480	8983530	8983478	-1	11	OPUNC11G08380	8982951	8985756	None	14570	1994	141488	No_or_no_constitutive_exon
CCAGTTCCAATGGAAAAAATGGGAACAATGTTCAAAGCACTGGGTAAAAGCT	8982951	8983220	8983270	8983218	-1	11	OPUNC11G08380	8982951	8985756	None	14570	1994	141488	No_or_no_constitutive_exon
TGGCACGGATGGAAAAATGCGCTGCACAAGAATATGTGTAGACGGGTCAGAC	8989296	8989549	8989599	8989547	-1	11	OPUNC11G08390	8989020	8990332	None	14570	1994	141488	No_or_no_constitutive_exon
CCAGTTCCAATGGAAAAAATGGGAACAATGTTCAAAGCACTGGGTAAAAGCT	8989020	8989289	8989339	8989287	-1	11	OPUNC11G08390	8989020	8990332	None	14570	1994	141488	No_or_no_constitutive_exon
GTCTTCGCCACGGCGGCGCGCGCTGTGTACCCCCCGCCACGGGCGCGGAGCA	9075001	9075186	9075236	9075184	-1	11	OPUNC11G08420	9073767	9075554	None	14570	1994	141488	No_or_no_constitutive_exon
AGAACCAGACACATGCCTAGGAGGCTACGACCAGACCATGGGGAACTCAGAA	9339677	9339858	9339627	9339679	1	11	OPUNC11G08520	9334712	9342968	None	14570	1994	141488	No_or_no_constitutive_exon
TAATCCAATCCCACCTTGTTTCTTTGTGGTGGTTTGGGACCGGGGTGCAGGG	9767300	9767356	9767250	9767302	1	11	OPUNC11G08740	9766963	9774338	None	14570	1994	141488	No_or_no_constitutive_exon
CGTCGCGACCGTGGTAGAGCTTAATGCCTCGATGCATGCACGGGAGCCAGGT	9926624	9926666	9926574	9926626	1	11	OPUNC11G08870	9920102	9929761	None	14570	1994	141488	Yes
CCTCCCGTATCCTCTCACTGCTCACAGCCGTTTTCCTCAAGGGAGATTAGGT	9987912	9987976	9988026	9987974	-1	11	OPUNC11G08930	9987912	9992964	None	14570	1994	141488	No_or_no_constitutive_exon
ACCACAATCAATTAATCCTTCATTCAACTCAATTTCCAGGGACAACATAGGG	10170600	10170611	10170550	10170602	1	11	OPUNC11G08980	10165230	10172726	None	14570	1994	141488	No_or_no_constitutive_exon
TCTATATTTATCATTGTCTCTTTTATCCAAATGTTGGGTACCATGAAAAGGT	10716852	10716936	10716986	10716934	-1	11	OPUNC11G09160	10715478	10719709	None	14570	1994	141488	No_or_no_constitutive_exon
CTGTTTGTCTTGTGTAAATAGTAATTCTCCTTCATTTCCTATGGGATCAGAG	11162057	11162350	11162400	11162348	-1	11	OPUNC11G09240	11158065	11163635	None	14570	1994	141488	No_or_no_constitutive_exon
CTGGCTAGGTCTATACATTTTCCATGGCGCTTGTGGTAATATGTGGGCAGCC	13508636	13508763	13508813	13508761	-1	11	OPUNC11G09950	13502164	13509208	None	14570	1994	141488	No_or_no_constitutive_exon
GAAATGTTGCACTTGAATGAGCAGTTTTTGAATTTCTTGGGATAATACAGGA	14343555	14343627	14343677	14343625	-1	11	OPUNC11G10300	14338029	14349647	None	14570	1994	141488	No_or_no_constitutive_exon
TCTATTAATCAAACCACACCATGAATGTGCATCATGACAATGGTGGGCAGGC	14350567	14350770	14350820	14350768	-1	11	OPUNC11G10310	14349872	14351269	None	14570	1994	141488	No_or_no_constitutive_exon
AAAATAGTTACAATTGAGTACACATATTTATATTTCTGGGTGATGAACAGGG	14349872	14349995	14350045	14349993	-1	11	OPUNC11G10310	14349872	14351269	None	14570	1994	141488	No_or_no_constitutive_exon
CTTCCCAAATTATAATTAATCACTAGCTATGCTCTTTGTAACGTCGGGAGCA	14730570	14730674	14730520	14730572	1	11	OPUNC11G10390	14728024	14732037	None	14570	1994	141488	No_or_no_constitutive_exon
CAATTACCAGAGATTATATTTCTGATCTGATGCCTTGGGTGGATGTGAAGGC	17103964	17104079	17104129	17104077	-1	11	OPUNC11G11150	17097976	17106420	None	14570	1994	141488	No_or_no_constitutive_exon
CCGCCGGAGCCACCGCCGCCGGCGCCGGCGTCGGCGGAGGCGTCGGGGAGGG	17106080	17106138	17106188	17106136	-1	11	OPUNC11G11150	17097976	17106420	None	14570	1994	141488	No_or_no_constitutive_exon
GAGCCGCTAGGGACGCCCGCCTCACGGTCGTCTTCGTGGCCTGGGAGCAGTA	17540369	17540477	17540319	17540371	1	11	OPUNC11G11250	17474333	17564394	None	14570	1994	141488	No_or_no_constitutive_exon
GGATCTGACGCCTCGCCGTGTGTTTTTTTTTGTTTCCTTTTTGGGGGTAGGA	18005608	18005856	18005558	18005610	1	11	OPUNC11G11490	18005422	18011797	4350526	14570	1994	141488	No_or_no_constitutive_exon
ACACCGCGGCGGCGCTGGCGCGCGCGTCGGCGGCGGCGGCGGGAGGCCAGGA	18120355	18120535	18120585	18120533	-1	11	OPUNC11G11600	18120355	18121028	None	14570	1994	141488	No_or_no_constitutive_exon
TTTTCAGTGTGTGACCTTGCTCATTCTCGATCTCGTCACCGAATGGGCAGCG	18694692	18694793	18694843	18694791	-1	11	OPUNC11G11960	18693939	18699008	None	14570	1994	141488	No_or_no_constitutive_exon
ACAACACACGGAACGTAACCTTGAAATTAATTTGTGTTGGGGTGGTGCAGAT	18860625	18861398	18860575	18860627	1	11	OPUNC11G12060	18853956	18861398	None	14570	1994	141488	No_or_no_constitutive_exon
CGGGTTTGGGCTTTGGGCTTGCAGGCGGCGGCGCCGCCGGAGGAGGGGAGGA	20150877	20150982	20151032	20150980	-1	11	OPUNC11G12650	20145195	20151190	None	14570	1994	141488	No_or_no_constitutive_exon
GATTTGATGCGTTCTTGGTTTTGTGGGGGTGGATTTGGGGAAACCCAAAGGC	20302374	20302501	20302551	20302499	-1	11	OPUNC11G12720	20300125	20302819	None	14570	1994	141488	No_or_no_constitutive_exon
TATACGCATCGCCCAACTTCTAATATTCCTCCTCTGCCGAAGGGCTGCAGAG	20354280	20354348	20354398	20354346	-1	11	OPUNC11G12790	20353806	20365345	None	14570	1994	141488	No_or_no_constitutive_exon
CATGCAGCTGCAGATAAACTAACATTCTCCATATGAGATGATTGGGAAAGTC	21237602	21237669	21237552	21237604	1	11	OPUNC11G13370	21221581	21245790	None	14570	1994	141488	No_or_no_constitutive_exon
ATCACGACGCTGAATGTGTTCTTGTGTGGAGGTAATCTTATCGAGGGAAGCA	21315096	21315454	21315504	21315452	-1	11	OPUNC11G13470	21312484	21316091	None	14570	1994	141488	No_or_no_constitutive_exon
TATGTGCATAGGGTTATTTTGGTCATAATAGAAGTTGGGGATGCAATAAGTA	21606702	21606988	21606652	21606704	1	11	OPUNC11G13870	21603649	21606988	None	14570	1994	141488	No_or_no_constitutive_exon
AGTTTACCTTCTTACTTATTGTGCATATGTTTTCAAATTATGGGTCAAAGGG	21698372	21698451	21698501	21698449	-1	11	OPUNC11G13910	21688340	21707847	None	14570	1994	141488	No_or_no_constitutive_exon
CTTCCCCTTGTTAATGGCGTTTGCATTGATTCGTGATGTGGGAAGTGCAGAT	21766905	21767093	21767143	21767091	-1	11	OPUNC11G13970	21763274	21767636	None	14570	1994	141488	No_or_no_constitutive_exon
TCTGCTTCTGGTTCATTTAAATTTCTGTTATCTCAAGGGCGAAATAACAGGT	22407299	22407452	22407249	22407301	1	11	OPUNC11G14500	22405474	22409792	None	14570	1994	141488	Yes
TATGTTTGTTTTCCTGTTGCCGTAATTTTATTCTCTTTTGGGCTGAACAGTT	22446039	22446186	22446236	22446184	-1	11	OPUNC11G14550	22437871	22453092	None	14570	1994	141488	Yes
ATCTTAACAAAATTTTGCTCTTTTTTCTTCTGGTTTCAACTAATGGGCAGAA	22437871	22437915	22437965	22437913	-1	11	OPUNC11G14550	22437871	22453092	None	14570	1994	141488	Yes
TTTTTTTTTTTGGGTACCTAACCACTATTGGCACTGGGCATGAATGGCAGGT	22613162	22613259	22613309	22613257	-1	11	OPUNC11G14620	22613162	22615919	None	14570	1994	141488	No_or_no_constitutive_exon
CAGGTTTTTCTCGTTACCCGCGGTTTGATCCTGTGGAGTTAGGGATCTAGCT	22661493	22661501	22661443	22661495	1	11	OPUNC11G14670	22661163	22667223	None	14570	1994	141488	Yes
GCAGAGGAGCTCCCCGATGGTTCTTGGCGTGGCGGAGTTCCGGGCGGCAGAG	22912755	22913014	22912705	22912757	1	11	OPUNC11G14810	22908340	22916599	None	14570	1994	141488	Yes
ACGGTTTATCATTTCACTAATCCATGTCCCTTCTATTCTCATGGGGATAGGT	23147547	23149477	23147497	23147549	1	11	OPUNC11G15070	23146108	23178835	None	14570	1994	141488	No_or_no_constitutive_exon
ACGGTTTATCATTTCACTAATCCATGTCCCTTCTATTCTCATGGGGATAGGT	23161533	23163451	23161483	23161535	1	11	OPUNC11G15070	23146108	23178835	None	14570	1994	141488	No_or_no_constitutive_exon
ACGGTTTATCTTTTCACTAATCCATGTCCCTTCTATTCTCATGGGGATAGGT	23176911	23178835	23176861	23176913	1	11	OPUNC11G15070	23146108	23178835	None	14570	1994	141488	No_or_no_constitutive_exon
ACGGTTTATCATTTCACTAATCCATGTCCCTTCTATTCTCATGGGGATAGGT	23193207	23195215	23193157	23193209	1	11	OPUNC11G15090	23188802	23195531	None	14570	1994	141488	No_or_no_constitutive_exon
CCCAGACGATCATTGGATCGAAAATGATTGTTTAATATGGAAGTGGGTAGCT	23247190	23247430	23247140	23247192	1	11	OPUNC11G15110	23232191	23247886	None	14570	1994	141488	No_or_no_constitutive_exon
CAATTTGAAAAATTGTTGGTTCGAATTTTACTGAAATTGGAGGGTTGCAGAT	23363035	23363178	23362985	23363037	1	11	OPUNC11G15250	23362454	23368230	None	14570	1994	141488	No_or_no_constitutive_exon
CAATTTGAAAAATTGTTGGTTCGAATTTTACTGAAATTGGAGGGTTGCAGAT	23398382	23398525	23398332	23398384	1	11	OPUNC11G15300	23397801	23403577	None	14570	1994	141488	No_or_no_constitutive_exon
CTGCCCTTTTACACGGCGCACCACTTCACCAACGTCACCGGGATAGGCAGGC	23603110	23603435	23603485	23603433	-1	11	OPUNC11G15560	23602590	23603694	None	14570	1994	141488	No_or_no_constitutive_exon
TCGCCTCGTCATTCTCACGAACACCTCGCAAGCTCGCGCGCGATGGGCAGAG	23676892	23678462	23676842	23676894	1	11	OPUNC11G15650	23667390	23697535	None	14570	1994	141488	Yes
TCGCCGCGGCATTCTCACGAACACCTCGCTAGCTCGCGCGCGATGGGCAGAG	23691046	23691187	23690996	23691048	1	11	OPUNC11G15650	23667390	23697535	None	14570	1994	141488	Yes
TTCTTGCAGGTATTTGATTCTCCTAGGGAAATAACTTGTTAGGGGAAAAGGA	23854811	23855066	23854761	23854813	1	11	OPUNC11G15730	23854100	23859683	None	14570	1994	141488	No_or_no_constitutive_exon
TTCTTGCAGGTATTTGATTCTCCTAGGGAAATAACTTGTTAGGGGAAAAGGA	23874662	23874917	23874612	23874664	1	11	OPUNC11G15760	23873958	23879534	None	14570	1994	141488	No_or_no_constitutive_exon
GATCTCGTCCCGTGCTGATCTGACATTGGTGGTGATGGTGGGGGGTGCAGGT	24326408	24326503	24326553	24326501	-1	11	OPUNC11G16220	24322368	24326878	None	14570	1994	141488	No_or_no_constitutive_exon
TTTTTGTTGGGGATTTTGACGGGGATTGGTTTTGTGGTGGGTGGATGCAGGA	24586451	24586533	24586583	24586531	-1	11	OPUNC11G16440	24582058	24586704	None	14570	1994	141488	Yes
CCCAAAAGGATCAGACATTCAAACCTGGTCATTCTCCTGGGAGCATGCAGAG	24648272	24648603	24648653	24648601	-1	11	OPUNC11G16580	24648272	24656009	None	14570	1994	141488	No_or_no_constitutive_exon
GCCTGTATTTGTCGCTACTGTTCTTCTTCCTCGCGTGTGTGGTGAGGGAGTG	24727056	24727816	24727006	24727058	1	11	OPUNC11G16660	24726158	24729261	None	14570	1994	141488	No_or_no_constitutive_exon
AACAATTCACTTCCAATTAGGAGTCAGCATCGTTCCAGGCGGTAGGGCAGGA	25110998	25111440	25111490	25111438	-1	11	OPUNC11G16910	25110998	25114823	None	14570	1994	141488	No_or_no_constitutive_exon
GTTGCAGTTCAACTTAGATCTCACTCTGATTTGCGCTGCTTGGGGTGCAGAA	25297326	25297401	25297276	25297328	1	11	OPUNC11G16990	25296888	25301136	None	14570	1994	141488	No_or_no_constitutive_exon
ACAAGGCGAGGAGGATGTTCGCCGTGTGCTGGCTGACACGGGGGTCGAAGCT	25478949	25479421	25478899	25478951	1	11	OPUNC11G17120	25478598	25481813	None	14570	1994	141488	No_or_no_constitutive_exon
CGTGGAAGGTGGATGTATTCTCACCATCGGGGACTGGCGGGTTGTGAAAGGA	25530648	25530803	25530598	25530650	1	11	OPUNC11G17150	25530275	25531043	None	14570	1994	141488	No_or_no_constitutive_exon
CATCTCTAATGAAGTAATAATGGTTAACATCTTTCTTTGTGTGGGAGCAGAA	25965269	25965362	25965219	25965271	1	11	OPUNC11G17580	25961937	25971414	None	14570	1994	141488	Yes
ATTTAGCAGCATCTTAGGCTTGTTATATTCTCTTATAAGGGGACATGCAGGT	26170638	26170728	26170778	26170726	-1	11	OPUNC11G17770	26169959	26173201	None	14570	1994	141488	No_or_no_constitutive_exon
TCCAAGTATGGTTATTTACTTACTGAGTATTGTTTTCTTTCAGGGACAAGAA	26191218	26191352	26191402	26191350	-1	11	OPUNC11G17790	26190447	26194582	None	14570	1994	141488	No_or_no_constitutive_exon
CTGACTAATGGCCATACTTTGCTGCCGTATATGTCTTGACCAGGGTTAAGGA	26236390	26236503	26236553	26236501	-1	11	OPUNC11G17880	26234992	26238431	None	14570	1994	141488	Yes
GTATCATTAGCATATATTCAAGGTCTGATAGATTAATCTTATGGGTGCAGGT	26755814	26758408	26755764	26755816	1	11	OPUNC11G18360	26755126	26761355	None	14570	1994	141488	No_or_no_constitutive_exon
TAAATAAATAAATAAATCCCTCCTTTTTTTTCTTCCTCCTCGCGGGCGAGAC	26854826	26854992	26855042	26854990	-1	11	OPUNC11G18470	26844935	26865626	None	14570	1994	141488	No_or_no_constitutive_exon
ATTTTTGTTTCCATATTTCAGTGGTTTATTGCTCCCGAATGTCGGGAAAGAC	27247830	27247960	27247780	27247832	1	11	OPUNC11G18810	27244518	27249957	None	14570	1994	141488	No_or_no_constitutive_exon
TACATGCTAATAGCACTTCATTCTTTTTCTACTTTGCCAGGGAATATTAGAG	27315725	27315762	27315812	27315760	-1	11	OPUNC11G18950	27311120	27320997	None	14570	1994	141488	Yes
CCGTCGTGGAGGACGTGGTGCGGGGGAACGGGGATGGTGGGGTTGGGGAGGT	27318841	27318896	27318946	27318894	-1	11	OPUNC11G18950	27311120	27320997	None	14570	1994	141488	No_or_no_constitutive_exon
ACACATCGCCCGTGATATTTGGGCGGCGCCTCCCGTTTATGTGGGTGCAGCG	27781269	27781651	27781219	27781271	1	11	OPUNC11G19420	27765523	27795097	None	14570	1994	141488	No_or_no_constitutive_exon
TAATTTGGTTTCTCCAAAATTCTGCATGTATTTTCAGGTGGGGAATTCAGTT	27897404	27897469	27897354	27897406	1	11	OPUNC11G19530	27892371	27909502	None	14570	1994	141488	No_or_no_constitutive_exon
ATATGGATTTGGCCCCATTCTGATGCAACGCTAGGGTAGACAAGGGAAAGCT	28276610	28276900	28276950	28276898	-1	11	OPUNC11G19970	28273057	28277738	None	14570	1994	141488	No_or_no_constitutive_exon
TACTCCCAGCTTTCATATCGCCTCGATTCTCGTCAGCTCCGGGAGGGAAGGA	28357432	28359295	28357382	28357434	1	11	OPUNC11G20010	28348284	28365853	None	14570	1994	141488	No_or_no_constitutive_exon
ATTTGTATGATCCTGTTTTTCATTTCTTTTTTTGTTTCATTGGTGGGTAGAA	62848	63020	63070	63018	-1	12	OPUNC12G00080	62099	71744	None	14570	1994	141488	No_or_no_constitutive_exon
CCTCCGCGTCGACGGCCCCCACCCAATGACGCGCTGGAGGAGGGGGGAAGTC	520540	520966	520490	520542	1	12	OPUNC12G00460	519528	520966	None	14570	1994	141488	No_or_no_constitutive_exon
TAGAGGTTGCTTTTCAGATAATGAAACCAATCAAATTGCTGTGGGTGCAGAT	638222	638795	638172	638224	1	12	OPUNC12G00600	635864	639121	None	14570	1994	141488	No_or_no_constitutive_exon
TGTTGTTATATCAGCCATACATGATAATATGATATTTTGGGGAGTGTTAGGA	852038	852233	852283	852231	-1	12	OPUNC12G00940	850749	857522	None	14570	1994	141488	No_or_no_constitutive_exon
TTTTTTTCTCAACAGTTACAAATATTATGTAGTTATGTTCAGGGGTTCAGAG	884614	884648	884564	884616	1	12	OPUNC12G00980	883567	888029	None	14570	1994	141488	No_or_no_constitutive_exon
ATCTGAAACTGAACATTGTCAAACTGATATTTGTGTGGGTCGGGTGACAGCA	1077137	1077307	1077357	1077305	-1	12	OPUNC12G01220	1077137	1082891	None	14570	1994	141488	No_or_no_constitutive_exon
AATGAATGCCATCTGTTGGTGGCTTGTTTGTGTCGTGTGGGGACAAGCAGCA	1152728	1152918	1152968	1152916	-1	12	OPUNC12G01350	1151035	1153681	None	14570	1994	141488	No_or_no_constitutive_exon
TAATATAATTGACATGAGTACACTACTGTATTTATATTTTGGGTGGTCAGGT	1162081	1162162	1162031	1162083	1	12	OPUNC12G01360	1159604	1168602	None	14570	1994	141488	No_or_no_constitutive_exon
GACCTGATGATATTTTTCTGTCGGATGTATATATTGATGGGGAAAAAAAGAT	1168065	1168249	1168015	1168067	1	12	OPUNC12G01360	1159604	1168602	None	14570	1994	141488	No_or_no_constitutive_exon
CAAGTTCTCTCTCGGTGAAAACCACATCTTTCTTAGATGGGTGATGGCAGCG	1187664	1187756	1187614	1187666	1	12	OPUNC12G01390	1186887	1187756	None	14570	1994	141488	No_or_no_constitutive_exon
TTATATGATTGGTAGATGTTTTGCCTCACTCTTTTGGGGTGTAGTGGCAGAC	1573399	1573445	1573495	1573443	-1	12	OPUNC12G01940	1568073	1592195	None	14570	1994	141488	No_or_no_constitutive_exon
ATTTATGTTTGGTCGATGTTTGACTTCAACTGTTTGGGGAATAGCAGCAGAT	1621926	1621970	1622020	1621968	-1	12	OPUNC12G01960	1606678	1624192	None	14570	1994	141488	Yes
ACGCTTCGAGCGCCGCAGCCGTCGCCGCCCGTTCTTCGTCACGGGCAGAGGT	1703800	1704213	1703750	1703802	1	12	OPUNC12G02070	1703588	1704853	None	14570	1994	141488	No_or_no_constitutive_exon
GTTTATATCAACTATTTATACTTGGGGCTCTCATGTTTGGTGGGGAAAAGCT	1786811	1786886	1786761	1786813	1	12	OPUNC12G02200	1774901	1787793	None	14570	1994	141488	No_or_no_constitutive_exon
TGCTCAGATGGCTTCTCCTCGGTGGCCCCGCCGCCGGGAGGCTGGGGAAGAG	1925194	1925794	1925844	1925792	-1	12	OPUNC12G02370	1923036	1930597	None	14570	1994	141488	No_or_no_constitutive_exon
TCGAGCGGTTCTAATCCTCTTTTTTGGTTATGTGGTTGTGGGAATTGCAGTG	2145842	2145940	2145990	2145938	-1	12	OPUNC12G02650	2142254	2146310	None	14570	1994	141488	No_or_no_constitutive_exon
ATCTGTGCCATTTTTATAATGATGATGACTAATTTTGGGTTGAAACACAGCT	2234353	2234486	2234303	2234355	1	12	OPUNC12G02740	2233662	2235850	None	14570	1994	141488	No_or_no_constitutive_exon
TGCTGACTATGGGATTCACTCATGTCTTCTCCCTGTCCTTCGGGAACTAGCT	2290323	2290456	2290506	2290454	-1	12	OPUNC12G02780	2290323	2294045	None	14570	1994	141488	No_or_no_constitutive_exon
CATTCTTGATTCTCATGTCTTTGTTTTTTGGTGGGGGGCTTTGAGAACAGGT	2395879	2395995	2396045	2395993	-1	12	OPUNC12G02890	2395490	2401910	None	14570	1994	141488	No_or_no_constitutive_exon
ATGTAGCTTAAGCTGGCAATTAACAGTAATGGAGTTGTGTTGGGGTGCAGGA	2633720	2634402	2633670	2633722	1	12	OPUNC12G03250	2632862	2634402	None	14570	1994	141488	No_or_no_constitutive_exon
AAAAAGAAGAATTACTTTGATGGATTTCTTGTTTTTTTTTAATGGGGCAGCA	2707999	2708351	2707949	2708001	1	12	OPUNC12G03280	2705194	2712094	None	14570	1994	141488	No_or_no_constitutive_exon
GTGGAGGTGGACCATAGAGGGCGGCACTGTAGCCTGAGAGGGCGACGTAGTG	2951824	2951943	2951774	2951826	1	12	OPUNC12G03510	2951617	2951943	None	14570	1994	141488	No_or_no_constitutive_exon
TCGTGTTTTGTCAATGAAACAAGGTTATTTTTCCCAAGTTGATAGGGGAGGT	3239486	3239648	3239436	3239488	1	12	OPUNC12G03790	3238339	3242673	None	14570	1994	141488	No_or_no_constitutive_exon
CTGGGGAGAAAAAAGGATAGGGCGATGCTACTTATGTTGATGGGGGACAGAA	3524526	3524709	3524476	3524528	1	12	OPUNC12G03950	3523158	3531963	None	14570	1994	141488	No_or_no_constitutive_exon
GTTTTGGGGTGTTGCTGATCGATCCGGTTGGATTGGAATTGGTTGGGCAGGG	3738709	3738760	3738659	3738711	1	12	OPUNC12G04210	3738323	3745310	None	14570	1994	141488	No_or_no_constitutive_exon
TTTGGTAGAAATTTACTCTGAACATTGTGCTGACTGTGTGATGGGAACAGTG	3769915	3769996	3770046	3769994	-1	12	OPUNC12G04250	3768259	3773992	None	14570	1994	141488	Yes
TTTGGTAGAAATTTACTCTGAACATTGTGCTGACTGTGTGATGGGAACAGTG	3790347	3790428	3790478	3790426	-1	12	OPUNC12G04270	3788691	3794424	None	14570	1994	141488	Yes
TAGGGAGTACAGAGTACTACTATTATAATTTGATACTTGAGGGGCCGAAGCG	3817805	3818102	3818152	3818100	-1	12	OPUNC12G04290	3813266	3819148	None	14570	1994	141488	No_or_no_constitutive_exon
GAGGGCGCGAGCGGAGAGGGCGAGGAGGGAGGGAGGGAGGGAGCGGACAGGC	3843290	3843407	3843240	3843292	1	12	OPUNC12G04310	3843147	3846737	None	14570	1994	141488	No_or_no_constitutive_exon
CATGCCAAAGTTGTGGTTTCTTTGCTAAACCTTATCTTGGGCAAATATAGGA	3882555	3883532	3882505	3882557	1	12	OPUNC12G04360	3873795	3883532	None	14570	1994	141488	No_or_no_constitutive_exon
AGCTCCTCCCATTGGCTCTGAAATCTGACAAAATTGGGTGAAAATTGCAGGG	4263927	4264043	4263877	4263929	1	12	OPUNC12G04670	4258779	4267825	None	14570	1994	141488	No_or_no_constitutive_exon
ATAGAGGAAATTTTGCTATTGGTAGATTCCTCCCCCGACCACGGGAGCAGCG	4270228	4270354	4270404	4270352	-1	12	OPUNC12G04680	4266745	4287739	None	14570	1994	141488	No_or_no_constitutive_exon
ATCGTTCTTCATATCATTGCTTTGAAGTAATGCATAGTAATATGGGCAAGGT	4312419	4312512	4312562	4312510	-1	12	OPUNC12G04700	4303960	4315682	None	14570	1994	141488	No_or_no_constitutive_exon
CTTCTTGGTTGTAAATTGCCATTTGATTCTTGATCGATCGAATGGGGCAGCA	4416790	4417305	4417355	4417303	-1	12	OPUNC12G04810	4415032	4424251	None	14570	1994	141488	No_or_no_constitutive_exon
CAGAGAAATAATTAAATTGTCCTCAGTCTCTGTAATTCTGGGCAATATAGCT	4467503	4467526	4467576	4467524	-1	12	OPUNC12G04900	4464238	4470523	None	14570	1994	141488	No_or_no_constitutive_exon
TTTTGGGATATATTAAATCCGATCCTAGGTTATTATATATTGGGACGGAGGG	4565862	4566191	4565812	4565864	1	12	OPUNC12G04960	4562455	4566191	None	14570	1994	141488	No_or_no_constitutive_exon
TTCTTGATTCTCATATGTATTTGTTTTTTTGGTGGGGGATTTGAGAACAGGT	4581087	4581741	4581037	4581089	1	12	OPUNC12G04970	4576402	4581741	None	14570	1994	141488	Yes
TGCCTGGGTTCTCTGGATTAAGGAGGGAGAAATGATTGGGGGTGGTGCAGGG	4904028	4904103	4903978	4904030	1	12	OPUNC12G05180	4903547	4908003	None	14570	1994	141488	No_or_no_constitutive_exon
ATCTGCGGTGCTGCATCGCACCCCTCAGCCGCCGTAGCCGGGGGTGCTAGCT	4961144	4961399	4961449	4961397	-1	12	OPUNC12G05220	4961144	4961544	None	14570	1994	141488	No_or_no_constitutive_exon
TCTAGAGTTTTCTTGGTTTAGTAATTTTTGTCCTCAATTTTGGGTGACAGGC	5347242	5347748	5347192	5347244	1	12	OPUNC12G05530	5345917	5347748	None	14570	1994	141488	No_or_no_constitutive_exon
TCAATTATTATTTTGATTGGGGGCCATGTAGGAGATGTGTGGGTGTGCAGGG	5483241	5483274	5483191	5483243	1	12	OPUNC12G05700	5481876	5483274	None	14570	1994	141488	No_or_no_constitutive_exon
GTGACATTTTTTTTTTTTTGATTCTGGGCGAATCTTGATGAGTTTGGGAGCA	5683750	5683909	5683700	5683752	1	12	OPUNC12G05840	5682947	5688042	None	14570	1994	141488	No_or_no_constitutive_exon
TTGTTCATTGGTTTGTTAATGAACTGATATTTATTTTTCTTTGGGAATAGCT	6110386	6110434	6110484	6110432	-1	12	OPUNC12G06120	6108885	6117920	None	14570	1994	141488	No_or_no_constitutive_exon
TCTCCTCGTAAATATTTTTTTAAAAAAATTATAATTGTTTTCGGGGATAGGT	6380019	6380151	6380201	6380149	-1	12	OPUNC12G06200	6377198	6390543	None	14570	1994	141488	No_or_no_constitutive_exon
GTCGCCGAGGAGGAGCCGAGCGGCGTCACCGGCGCGTGCACGCCGGGGAGCG	6576204	6576458	6576154	6576206	1	12	OPUNC12G06300	6574778	6577444	None	14570	1994	141488	No_or_no_constitutive_exon
GGCCCCTGCCCCTTGCTTGCCTTGTAAGTTGTTGTGTAGGGTGGTAGTAGGA	6702490	6702560	6702610	6702558	-1	12	OPUNC12G06360	6693157	6702751	None	14570	1994	141488	No_or_no_constitutive_exon
AATGGAGTAATCACTGCTCTGTGTATCTGAGCTTACACCATGGGTAGCAGTG	6816555	6816601	6816651	6816599	-1	12	OPUNC12G06450	6810714	6819639	None	14570	1994	141488	No_or_no_constitutive_exon
GTGATTGTCTGGCTTGAATGGGCTGTGGGAACTACCGTTCCGTTGGGAAGCT	6810714	6810892	6810942	6810890	-1	12	OPUNC12G06450	6810714	6819639	None	14570	1994	141488	No_or_no_constitutive_exon
CGCGTGTAAAACCATACGAGTGAGGCGCTCTCTTCTGTCATCATGGGGAGGG	6945169	6945408	6945119	6945171	1	12	OPUNC12G06520	6938527	6946323	None	14570	1994	141488	No_or_no_constitutive_exon
TGTCCAACACGATCCAGAAGGCATAGTGGGTCTGGAATGGGATGAAATAGAA	7196659	7196807	7196857	7196805	-1	12	OPUNC12G06640	7195234	7199457	None	14570	1994	141488	No_or_no_constitutive_exon
CTATGGGACCCACATGTCAATGTCTCGCACGATAGGAAAGGGAGATGCAGCT	7738826	7739049	7739099	7739047	-1	12	OPUNC12G06910	7738744	7771466	None	14570	1994	141488	No_or_no_constitutive_exon
CGGGACGACGGGTTGGTGCTCCAGCTCGCCGCGTTCTGGTGTGTGGGGAGAC	7889886	7890264	7889836	7889888	1	12	OPUNC12G06950	7882478	7890264	None	14570	1994	141488	No_or_no_constitutive_exon
GCACCATGGAGAAGGACGACGGCACCGTGGCAGTTGACGGGGGTGGCCAGCG	8784952	8785106	8784902	8784954	1	12	OPUNC12G07270	8784907	8785455	None	14570	1994	141488	No_or_no_constitutive_exon
ATCCACCGATGCCAAGATCAATCTCGGGAGGCAGTTGTGGGTGATAACAGTC	8841599	8841857	8841907	8841855	-1	12	OPUNC12G07300	8841599	8842348	None	14570	1994	141488	No_or_no_constitutive_exon
GTTGATGCAGGCTGGCAAAGCAGCAGCTCAAAGTTTCCTTGGGATAAAAGAT	8963652	8963762	8963602	8963654	1	12	OPUNC12G07330	8953080	8967609	None	14570	1994	141488	No_or_no_constitutive_exon
AGCCACCCGTGCCTGCCTCGATGACTAAAAGAAACATCTTAGGGCTGTAGAG	8970432	8970649	8970382	8970434	1	12	OPUNC12G07340	8969740	8970649	None	14570	1994	141488	No_or_no_constitutive_exon
GGCCGATCGGTGTGGTAAATGGGAGATTTGTTTACATTGGGGTGACACAGGA	9536619	9536838	9536888	9536836	-1	12	OPUNC12G07630	9536619	9537962	None	14570	1994	141488	No_or_no_constitutive_exon
CAACAACCGGGACTAAAGATATCTTTAGTCCCGGTTGGTGGGCACAACAGGG	9849926	9850070	9850120	9850068	-1	12	OPUNC12G07810	9849926	9875905	None	14570	1994	141488	No_or_no_constitutive_exon
GTTTAGGTGTGTGTTTTATTTTGTTTTTTCTCTTTTGTTACGGGAAACAGAA	10049471	10049617	10049667	10049615	-1	12	OPUNC12G07900	10049471	10051637	None	14570	1994	141488	No_or_no_constitutive_exon
TGCGCGGAGGGACGGGACAGCTGCGCCGGCTCAAGTGCGTGGAGGGTTAGAG	10929223	10929428	10929478	10929426	-1	12	OPUNC12G08150	10907223	10940916	None	14570	1994	141488	No_or_no_constitutive_exon
CCAGATATAAATCGTAGAATGATAACCACTTCTCATATCCAAATGGGCAGAT	10938403	10938604	10938353	10938405	1	12	OPUNC12G08170	10935979	10941381	None	14570	1994	141488	No_or_no_constitutive_exon
CCGCCACCATCATCGTCCTTGACCCCATCCGAGGTGGGAGGGCTCGAGAGCT	10941058	10941381	10941008	10941060	1	12	OPUNC12G08170	10935979	10941381	None	14570	1994	141488	No_or_no_constitutive_exon
AGTGGCTCTAGTGGAATCTAAGGAGGCAACAGGCTTGATGTGATGGGCAGCG	11673072	11673147	11673197	11673145	-1	12	OPUNC12G08280	11673072	11674544	None	14570	1994	141488	No_or_no_constitutive_exon
TTTTGTCCCATCATATATTCCTACTTATTTTTATATGTTATGGGATGCAGGG	11772267	11772385	11772217	11772269	1	12	OPUNC12G08320	11761612	11781647	None	14570	1994	141488	Yes
GTTTCTTTTTGGATTTGAATTTTTTGGAAGATTTTCAATCGGGTGTATAGTG	12292389	12292434	12292339	12292391	1	12	OPUNC12G08450	12291893	12292434	None	14570	1994	141488	No_or_no_constitutive_exon
CTCGAGCAACTGCGGGTGCCACCACAATCTCCCTGTCCCTGCAGGGGTAGGG	12605156	12605245	12605295	12605243	-1	12	OPUNC12G08570	12601925	12605535	None	14570	1994	141488	No_or_no_constitutive_exon
CACGATGAATTGACAAAGAGGAGAATAAATAAGTGCAATGAGAAGGGCAGTG	12718104	12718180	12718054	12718106	1	12	OPUNC12G08630	12717874	12720448	None	14570	1994	141488	No_or_no_constitutive_exon
ATGTGTTTGACAGTGGCTGCAGGCTGATGGTGTTTCATTTGGATGGGCAGTG	12753380	12754015	12753330	12753382	1	12	OPUNC12G08640	12743699	12754015	None	14570	1994	141488	No_or_no_constitutive_exon
GAAGTGTAATGGAGAATAGGTCTTATCTTCATTTGCGTCTAGTTGGGTAGGC	13856764	13856810	13856714	13856766	1	12	OPUNC12G09050	13854747	13857264	None	14570	1994	141488	No_or_no_constitutive_exon
GTGTATTGCTGTGTATTGCGGCTCGATCCATGCTGATCCACGGGTGAGAGAA	14021017	14021459	14021509	14021457	-1	12	OPUNC12G09130	14021017	14021480	None	14570	1994	141488	No_or_no_constitutive_exon
GTGTTTGGGATGAGGGGTAGCAGCTGGATCTCTCTTTCTTGGGTTTGGAGGT	14470905	14470977	14470855	14470907	1	12	OPUNC12G09310	14470480	14473141	None	14570	1994	141488	No_or_no_constitutive_exon
TACAATTTCTTGTTTTGAGCATAACATGGTATGCTGACTGGGGTGGACAGGT	14556145	14556251	14556095	14556147	1	12	OPUNC12G09360	14551353	14571439	None	14570	1994	141488	No_or_no_constitutive_exon
TAAATCTCTCTCTTTATGATAAAAAAAAACTAGCATGGGCGGTGGATCAGCT	15220500	15220746	15220796	15220744	-1	12	OPUNC12G09500	15220500	15222632	None	14570	1994	141488	No_or_no_constitutive_exon
GTACCCATGGCTAACCTAAGCTCCTATCATCTAACCACCTGGGCCGGCAGTG	15497068	15497210	15497018	15497070	1	12	OPUNC12G09580	15489191	15497210	None	14570	1994	141488	No_or_no_constitutive_exon
TGTGTCCAATTTCCATGGGCGCTTTACTCTGTTCTTGGGCGATGATGCAGGA	15925384	15925500	15925334	15925386	1	12	OPUNC12G09690	15925075	15929012	None	14570	1994	141488	Yes
GTACCCATGGTCAACCTTAAGACCTATCATCTAGCCACCTGGGCCGATAGTG	16363478	16363632	16363682	16363630	-1	12	OPUNC12G09840	16363478	16371035	None	14570	1994	141488	No_or_no_constitutive_exon
ATAACCCCATGAAGCTTAAACATTGGTGAATTTGAATGGATGGTGGGCAGGT	17172547	17172653	17172703	17172651	-1	12	OPUNC12G10070	17171222	17174262	None	14570	1994	141488	No_or_no_constitutive_exon
ACATTTGCACATCATGCTCCGTGTGGTTAGCCGCAGAGGATAGGGTGAAGTC	17363315	17363478	17363528	17363476	-1	12	OPUNC12G10140	17363315	17363885	None	14570	1994	141488	No_or_no_constitutive_exon
GGAATTTGAGGCTGGATTTTACCATTCTGTTGTTCGATTGGGGTTGGTAGGG	17674852	17675025	17675075	17675023	-1	12	OPUNC12G10300	17668843	17675346	None	14570	1994	141488	No_or_no_constitutive_exon
CGCCGTCAAGTTCGGGACGAGCGGCATCGGCGAGATTCCCAAGGGGCCAGTA	18130770	18130887	18130937	18130885	-1	12	OPUNC12G10510	18130770	18131479	None	14570	1994	141488	No_or_no_constitutive_exon
ATGGTGGTTTTTACATGCTGAAGTTTGTTGAGTTGTGGGATGGCAAACAGTT	18226364	18226496	18226546	18226494	-1	12	OPUNC12G10570	18226296	18231126	None	14570	1994	141488	No_or_no_constitutive_exon
TGTGCTGTTCCTGACGAGGATTTGAGGTGGGTTTTTTTTTGGGTGTGCAGGT	18310117	18310233	18310283	18310231	-1	12	OPUNC12G10620	18305056	18310386	4352211	14570	1994	141488	No_or_no_constitutive_exon
GGAGACCTCGCCTGATCCGGGATCCGGTGGCTGTGTGCGTTCGGTGGGAGAG	18363142	18363231	18363281	18363229	-1	12	OPUNC12G10670	18362438	18363549	None	14570	1994	141488	No_or_no_constitutive_exon
CATCCGAAGAAGACAAAGCTCTGGGCATGGATCCTTCGGGAGAAGGTAAGGC	18511686	18511926	18511636	18511688	1	12	OPUNC12G10800	18511614	18512275	None	14570	1994	141488	No_or_no_constitutive_exon
TGCTTGGGGTGGGGTTGAACCTCTGCTCTCCTGCTTTCCTGGGTCACAAGTC	19217389	19217492	19217339	19217391	1	12	OPUNC12G11160	19216689	19218118	None	14570	1994	141488	No_or_no_constitutive_exon
GGAATTTACATGGCTACCCTTATGATAGTGATATTTGTGAGGGTAATTAGAG	19667595	19667714	19667545	19667597	1	12	OPUNC12G11310	19661446	19668855	None	14570	1994	141488	No_or_no_constitutive_exon
ACTGAAAACAAAAGTGTAAACCCTGCAGGTACGTGGGGCTCGGCGGCAAGTC	19679367	19680354	19679317	19679369	1	12	OPUNC12G11340	19674222	19680354	None	14570	1994	141488	No_or_no_constitutive_exon
TTATTAGTGTTTCATCATAAATCTGATAGTAACTTCCATTATGGGATCAGTC	21133610	21133719	21133769	21133717	-1	12	OPUNC12G12410	21133433	21136107	None	14570	1994	141488	No_or_no_constitutive_exon
GGGAAGTATGTTCGGATGCTCAGTGTAACTGCAGTCAGCCAAAGGGTTAGGA	21522717	21523020	21522667	21522719	1	12	OPUNC12G12800	21519574	21523020	None	14570	1994	141488	No_or_no_constitutive_exon
GATGGGGCGGAGGGGGGAGGGGGAGGGGGTGGAGGAGGAGGGAGGGGTAGCG	21591040	21591195	21591245	21591193	-1	12	OPUNC12G12840	21584390	21591479	None	14570	1994	141488	No_or_no_constitutive_exon
CTAGCAATGAAGGAGTTGCGATGCCACTGTCTCCGCGTAAGTGGGTCAAGAT	22900548	22900768	22900818	22900766	-1	12	OPUNC12G13550	22900548	22903982	None	14570	1994	141488	Yes
AACAACTGGGCATCTGCTGCTTTTACGGGCGGAATTGAAGAGGGGTTCAGAT	23109049	23109587	23108999	23109051	1	12	OPUNC12G13660	23105250	23109901	None	14570	1994	141488	No_or_no_constitutive_exon
CAAAAATGGCAGGCGAGGTAGGGACGGCGATGACGACGGTGGGAGGGAAGCC	23275959	23276079	23276129	23276077	-1	12	OPUNC12G13750	23274995	23278994	None	14570	1994	141488	No_or_no_constitutive_exon
TATTCTGGTCTCACGTGCAAAAAATGGCTCTCTGATAGCTGGGCATGCAGAT	23389500	23389596	23389646	23389594	-1	12	OPUNC12G13880	23388567	23392098	None	14570	1994	141488	No_or_no_constitutive_exon
TGTGTTAATGTATTATTAATATATATATGTGTTCTTTTTTGTGTGGGCAGTT	23401462	23401679	23401729	23401677	-1	12	OPUNC12G13890	23398000	23407698	4352484	14570	1994	141488	No_or_no_constitutive_exon
AAGGTCTGTGCCGGCTACATCGACGACATTGAGGTTGAGGGGAGCTGCAGTC	23459695	23459730	23459645	23459697	1	12	OPUNC12G13920	23440856	23465723	None	14570	1994	141488	No_or_no_constitutive_exon
TGCACCGTATAGTATAGTGTTCATACTCGATGTGATGTTTGGGTGTTGAGGC	23638293	23638560	23638243	23638295	1	12	OPUNC12G14070	23634593	23639403	None	14570	1994	141488	No_or_no_constitutive_exon
GTATTCGTATTCTTGGTTGATTTGATGAATGTTGGATTTAAGGGTCGAAGAG	23763425	23763529	23763375	23763427	1	12	OPUNC12G14180	23757174	23763617	None	14570	1994	141488	No_or_no_constitutive_exon
CATAGCCAGTATCCTATAGTAATAAAATCTGGCTGTTTCTCATGGGATAGCT	23831386	23831459	23831336	23831388	1	12	OPUNC12G14280	23830561	23836727	None	14570	1994	141488	No_or_no_constitutive_exon
GCGCCGGCCGCGCCGTGCTGCCGCGGTGGCTCCTCGAGGACGTCGGGAAGGA	23852816	23853146	23852766	23852818	1	12	OPUNC12G14320	23852396	23855056	None	14570	1994	141488	No_or_no_constitutive_exon
CTCCTCCTCCTCCTCACCGCCGTGGCCGCGGCGCCCGGCGGCGGGTACAGCG	24413929	24414209	24413879	24413931	1	12	OPUNC12G14930	24399004	24414209	None	14570	1994	141488	No_or_no_constitutive_exon
TTCTTTTTTTCTCTCACCTATTCTGCATTTTTTTTCTTTTTTGGGAGTAGCT	24483963	24484881	24483913	24483965	1	12	OPUNC12G14990	24483396	24484881	None	14570	1994	141488	No_or_no_constitutive_exon
GGACGGTGGATTTTAGATTGGGGATTCAAATTTATTGCTAGGGATTACAGGA	24707238	24707594	24707644	24707592	-1	12	OPUNC12G15240	24707238	24707917	None	14570	1994	141488	No_or_no_constitutive_exon
TATGTGAATGCTCGTCGGGTGTAGACAGTTGGAGGAGGAGGAGGAGGGAGAG	24733039	24733302	24733352	24733300	-1	12	OPUNC12G15280	24727970	24733448	None	14570	1994	141488	No_or_no_constitutive_exon
GGCGGCGCCCTCCCTTCCGGTAGGAGGGGAGGGGACGTGGTGACGGGTAGGG	24881011	24881162	24881212	24881160	-1	12	OPUNC12G15460	24881011	24881234	None	14570	1994	141488	No_or_no_constitutive_exon
CGGCCTGATGGTGGCGGTGCTCGTGCAGTGCTTCGAGTGTGGGACGTCAGGG	24901816	24901916	24901966	24901914	-1	12	OPUNC12G15510	24901816	24902148	None	14570	1994	141488	No_or_no_constitutive_exon
GGATGATTTCACTGAGATTTTGATTGTTTTTTTTTTTGTTGGGTGTGCAGTG	25206268	25206510	25206218	25206270	1	12	OPUNC12G15670	25205845	25208541	None	14570	1994	141488	No_or_no_constitutive_exon
AGATGTTTGACGAAATGACTGTGTGGGTCTTGTTTTGCGTAGGGTGTCAGGT	25268488	25268748	25268798	25268746	-1	12	OPUNC12G15750	25267117	25268987	None	14570	1994	141488	No_or_no_constitutive_exon
ATTTTCGCGGTGTTTCTGATGGATGGGGATGTGTGGGTGTGGGCGTGCAGGC	25414391	25414498	25414341	25414393	1	12	OPUNC12G15850	25414121	25416462	None	14570	1994	141488	No_or_no_constitutive_exon
CAGTAGCCATCTGCTTTTTTTTTTGTGTGACACCATTTCAATGGGTGAAGAT	26200543	26200639	26200493	26200545	1	12	OPUNC12G16520	26198797	26204515	4352741	14570	1994	141488	No_or_no_constitutive_exon
CGCCTGAGCGCCCGCCGGGATCACGGCGATATGTCCGGGAAGCCGGACAGTG	26269165	26269403	26269115	26269167	1	12	OPUNC12G16580	26268804	26271566	None	14570	1994	141488	No_or_no_constitutive_exon
ATTTTGTGACGCTGTTGTTGTTCGGTGTTCAGGGGATCGGTGTGGGGCAGGC	26505848	26505965	26506015	26505963	-1	12	OPUNC12G16870	26495842	26506396	None	14570	1994	141488	Yes
TGGTAATTAAGCAGGGGATCACATGGGTGCTGGAATTGTGTGGGATGCAGGT	26577031	26577053	26576981	26577033	1	12	OPUNC12G16960	26575232	26577053	4352785	14570	1994	141488	No_or_no_constitutive_exon
CTCTCTTGCCTCCTTCTAATCCGAAAATTTTCTCCATTCGCGGGGAGCAGAT	26789264	26789366	26789416	26789364	-1	12	OPUNC12G17170	26784708	26789809	None	14570	1994	141488	No_or_no_constitutive_exon
TAAACTGAATACTTATAATTGAGTGATAATTAACCAAGAATGGGATGCAGGA	26845942	26846056	26846106	26846054	-1	12	OPUNC12G17260	26844816	26849874	None	14570	1994	141488	No_or_no_constitutive_exon
TTCTTGGTGCTGCTGCTTGTTGTTGTTGTTGTTGTTGGTTTTGGGTAAAGGC	27020053	27020345	27020395	27020343	-1	12	OPUNC12G17450	27018278	27020661	None	14570	1994	141488	No_or_no_constitutive_exon
GCATAATTCTAATCTGTTTTCATCCTATCAAATGGCTTTGGGAAGTTAAGGA	27023852	27023987	27024037	27023985	-1	12	OPUNC12G17470	27020752	27027604	None	14570	1994	141488	Yes
TGAACATATATTTCTAATTTGCAAATTTTGCTTGCTGGTGGGTATTGAAGGT	27391146	27391241	27391291	27391239	-1	12	OPUNC12G17960	27390616	27394499	None	14570	1994	141488	No_or_no_constitutive_exon
TCTGGGCGGCAGCAGATCGATTTCCTTCCATGGCGGCGGAGGAAGGGCAGTG	184521	184716	184766	184714	-1	2	OPUNC02G00250	169551	184959	None	14570	1994	141488	No_or_no_constitutive_exon
TTAACATAGTGCATTCTTTTGATGAAATTAATGATTTTTGTGGGAGATAGGT	340204	340281	340331	340279	-1	2	OPUNC02G00450	335801	346978	4328053	14570	1994	141488	Yes
TTCTTCCCACCACCGTGATGAGGCATCGTTAATCGCTTAGTGGGATGCAGCG	378540	378674	378724	378672	-1	2	OPUNC02G00480	373567	379503	None	14570	1994	141488	No_or_no_constitutive_exon
TAAGTATGACTAATTAATTAATGAATACTAATTAATATGCATGGGTGCAGTT	469576	470980	471030	470978	-1	2	OPUNC02G00600	469201	471159	4328073	14570	1994	141488	No_or_no_constitutive_exon
TAGATTTCTGTTTGATTGATATCTAGGGTTTGATGGGGGTGGGGTTGCAGAG	541275	541655	541705	541653	-1	2	OPUNC02G00700	541275	541787	None	14570	1994	141488	No_or_no_constitutive_exon
TAAGCATCCTTGGAAAAAAAATCATAACTAGCTGGCTGCTGTGGGTACAGAT	544219	544305	544169	544221	1	2	OPUNC02G00710	542307	546551	None	14570	1994	141488	No_or_no_constitutive_exon
CATTGCACTACAGTTTTTGCCATCTAAATCCATCCACTTGTGGGTGGCAGGC	637960	638226	637910	637962	1	2	OPUNC02G00840	637041	652131	None	14570	1994	141488	No_or_no_constitutive_exon
TTTCAGTTTTATATTGTTAATCCTCTCACCTTATCTTTGTGGGCTAATAGGA	694609	694668	694718	694666	-1	2	OPUNC02G00870	671490	696847	None	14570	1994	141488	No_or_no_constitutive_exon
AGGAGGGGAGCGGAGCGGACGAACCCTAAACCTGGAGTGGGCGGCGGAAGGG	692688	692985	693035	692983	-1	2	OPUNC02G00870	671490	696847	None	14570	1994	141488	No_or_no_constitutive_exon
TTTCAGTTTTATATTGTTAATCCTCTCATCTTATCTTTGTGGGCTAATAGGA	673970	674029	674079	674027	-1	2	OPUNC02G00870	671490	696847	None	14570	1994	141488	No_or_no_constitutive_exon
AAATGAAATGGGGTGTCTGATTGATTCATTGATTGGGATCTTGGGAGCAGGT	770130	770235	770080	770132	1	2	OPUNC02G01020	769227	772937	None	14570	1994	141488	No_or_no_constitutive_exon
AAGGTTGCAAAGACGGTAAGTAAAGAATTGCTGCTGCTGTGTTGGGATAGGA	827753	827941	827991	827939	-1	2	OPUNC02G01110	823158	828133	None	14570	1994	141488	No_or_no_constitutive_exon
CAATTTCACTCTTGTATCTCCACAAGTTAACTGTTTGTTTTCGGGGATAGGT	901198	901330	901380	901328	-1	2	OPUNC02G01250	898555	908528	None	14570	1994	141488	No_or_no_constitutive_exon
CCTTTATCCATCGTTTACTCCTACGGTTATATTGTTTTTGGGTGGTACAGTT	1003900	1003964	1003850	1003902	1	2	OPUNC02G01410	1002582	1004574	None	14570	1994	141488	No_or_no_constitutive_exon
CTGAAAACTTTATTTCTCTCAATGCTGAGAACCTTTGTGTTGATGGGCAGGT	1016120	1016188	1016070	1016122	1	2	OPUNC02G01430	1014694	1019661	None	14570	1994	141488	No_or_no_constitutive_exon
CTCTTATTATGGAATTAAGAATATTGATCATCGAACTTATGTGGGTACAGCT	1059807	1059881	1059931	1059879	-1	2	OPUNC02G01510	1059288	1063497	None	14570	1994	141488	No_or_no_constitutive_exon
GTCGGGGGTTGTTTGATTCGGATTCGGATGCGGGTGTGGTGTGGGTGTAGCG	1274487	1274615	1274665	1274613	-1	2	OPUNC02G01840	1271728	1274778	None	14570	1994	141488	No_or_no_constitutive_exon
AATCTAGTGCTTGTTTCAATCCTATGCCTACTTTTTGCTGGGTGGAACAGCC	1363494	1363570	1363620	1363568	-1	2	OPUNC02G01960	1359952	1363801	4328200	14570	1994	141488	No_or_no_constitutive_exon
CTTATTTCTGTATAGTTACTCCTTTTGACACTTGCAGTTTGTGGGGATAGCA	1481810	1481955	1482005	1481953	-1	2	OPUNC02G02080	1474099	1485591	None	14570	1994	141488	No_or_no_constitutive_exon
TAATAGGATTACATGATGACTATCTGATGTGTTTTGGGGGTGTGAAACAGAG	1805343	1805436	1805486	1805434	-1	2	OPUNC02G02550	1804063	1809723	4328251	14570	1994	141488	No_or_no_constitutive_exon
ATGATCACTTGATCAGTGACACGTTCTTCTTCTTCTCTTGGGAGCGACAGGT	1872379	1872490	1872329	1872381	1	2	OPUNC02G02590	1870570	1874014	None	14570	1994	141488	Yes
TTTCTAGATGTCACATGTTGATTACAATCTGTTTGTTTGTGGGCGGCTAGGT	1987341	1987413	1987463	1987411	-1	2	OPUNC02G02780	1987341	2000467	None	14570	1994	141488	No_or_no_constitutive_exon
CCATTCCCAGTCAAGGTGGACAGTGATCGCGATAATAGGGAGGATTTAAGCG	2015983	2016210	2016260	2016208	-1	2	OPUNC02G02810	2010406	2036556	None	14570	1994	141488	No_or_no_constitutive_exon
GCACGGCACTATTTCCTAATCGTTTACGCCGTGTACGGGTGGAAACCTAGAG	2097383	2097983	2098033	2097981	-1	2	OPUNC02G02900	2097383	2098512	None	14570	1994	141488	No_or_no_constitutive_exon
GAAGTTTTTGTTTTGGGTCTGATCGAGTGTTGGGTGCCATGGGCGTGCAGCT	2140778	2140976	2140728	2140780	1	2	OPUNC02G02950	2140339	2151556	None	14570	1994	141488	Yes
CGGCGTCGTGGCTCTCAAGAGAAGTAACCCGTGTGTGGCTGTGGGCGCAGGT	2314581	2314794	2314844	2314792	-1	2	OPUNC02G03190	2310004	2315102	None	14570	1994	141488	No_or_no_constitutive_exon
ACGACGCTGACCTGGCCCTCCTCGCTGCCTTCGCTGGCACGGGCGTGGAGTT	2386238	2386539	2386589	2386537	-1	2	OPUNC02G03290	2381026	2387601	None	14570	1994	141488	No_or_no_constitutive_exon
AGAATGAAAGTTCAGATGCAAAGCAATCTGATTCTTGGGATGGTTGGAAGTC	2390311	2390650	2390700	2390648	-1	2	OPUNC02G03300	2389047	2402300	None	14570	1994	141488	No_or_no_constitutive_exon
GTTCCACTGAAGTTGTTACGCAGAAGATCTAAAGTTTGTAAATTGGGTAGGG	2462879	2462937	2462829	2462881	1	2	OPUNC02G03410	2453611	2479880	None	14570	1994	141488	Yes
GTTCCACTGAAGTTGTTACGCAGAAGATCTAAAGTTTGTAAATTGGGTAGGG	2471409	2471467	2471359	2471411	1	2	OPUNC02G03410	2453611	2479880	None	14570	1994	141488	Yes
ATGCCCATGGATGGATGGATTAATTGTCTTAAATTAAATTGGGCTGGAAGGT	2475851	2476060	2475801	2475853	1	2	OPUNC02G03410	2453611	2479880	None	14570	1994	141488	No_or_no_constitutive_exon
AATTGAGGAGGGAGCTCTTCTCTTGCGCTGTACATGAACTGCTGGGAGAGGT	2490925	2490993	2490875	2490927	1	2	OPUNC02G03420	2487635	2493218	None	14570	1994	141488	No_or_no_constitutive_exon
GTGCCGGTGAAATTATTCCAGGAAAAATCTAATGCTTTCAGATTGGGCAGGT	2498145	2498196	2498095	2498147	1	2	OPUNC02G03430	2496395	2499591	None	14570	1994	141488	No_or_no_constitutive_exon
CGGCCGCCGGCGACGATTTGGGACGACCACGTACGGCCGTGGGTTGGCAGCT	2531175	2531350	2531400	2531348	-1	2	OPUNC02G03520	2531175	2538465	None	14570	1994	141488	No_or_no_constitutive_exon
GAATCGCTCGCTGATGGTTTGGTTCGCCGGTGGGTGGTGGATGGGTGTAGAT	2621305	2621385	2621435	2621383	-1	2	OPUNC02G03700	2617595	2621561	None	14570	1994	141488	No_or_no_constitutive_exon
GGACTTCTCTGACATTGTCTTCTGTCACATTATGATCTCAAGGGAATGAGCT	2737155	2737383	2737105	2737157	1	2	OPUNC02G03910	2733841	2738571	4328384	14570	1994	141488	No_or_no_constitutive_exon
GTGTGATTAGCGATGTGCTAATGATTGTGATTAATGTGATGTGGGTGCAGCC	3264004	3264994	3263954	3264006	1	2	OPUNC02G04680	3261448	3264994	None	14570	1994	141488	No_or_no_constitutive_exon
AGTACTGATCTCTCTCTGTCTCTCTCTCTCTCTGGGCTGGGGGTTAACAGGT	3542396	3542486	3542536	3542484	-1	2	OPUNC02G05030	3532190	3544324	None	14570	1994	141488	Yes
GAGTTTGTTTTGCATTATTCCTTCTCGTTTTGATTTGCTTGGGCACGCAGGG	3636417	3636672	3636722	3636670	-1	2	OPUNC02G05100	3636417	3638186	None	14570	1994	141488	No_or_no_constitutive_exon
AGTGAGAGAGACGCCGAGATGGGGTTTATGGAGAGCATTGGGAGGTACAGGG	3658143	3658273	3658323	3658271	-1	2	OPUNC02G05130	3654508	3658535	None	14570	1994	141488	No_or_no_constitutive_exon
ACTTTTATCCAGGTATGTTCCATCCTTTTTGCCGCCGTCATTTGGGAAAGAG	3813905	3813919	3813855	3813907	1	2	OPUNC02G05330	3811154	3820251	None	14570	1994	141488	No_or_no_constitutive_exon
ATTCACTTTAACCACAACCTAACGCTTCTTCTGTTAACTACATGGGACAGAT	4257569	4257832	4257882	4257830	-1	2	OPUNC02G05740	4256183	4259824	None	14570	1994	141488	No_or_no_constitutive_exon
AGTTTCATCAGTGCAGTACTATATTGTAACATGTTTAATTGGGATTGCAGGT	4287274	4287376	4287426	4287374	-1	2	OPUNC02G05770	4287274	4289746	None	14570	1994	141488	No_or_no_constitutive_exon
CACCCAGCAATACCCCTCTGTTTATACAACACACAAATCACCGGCGGGAGTC	4411989	4412054	4411939	4411991	1	2	OPUNC02G05960	4399751	4412740	None	14570	1994	141488	No_or_no_constitutive_exon
GGCGGCGGCGACGCCATTGACGTACGTACCTATCTTGCATGGGATTGCAGAG	4410693	4411234	4411284	4411232	-1	2	OPUNC02G05970	4405626	4412473	None	14570	1994	141488	No_or_no_constitutive_exon
CGGCGAGCTGACGCCGCCGGCGAGGTGTGTGTGTGTGTCTGTGTGGGCAGAG	4442027	4442664	4442714	4442662	-1	2	OPUNC02G05980	4433500	4443187	None	14570	1994	141488	No_or_no_constitutive_exon
GGCGGCGGCGACGCCATTGACGTACGTACCTATCTTGCATGGGATTGCAGAG	4441393	4441934	4441984	4441932	-1	2	OPUNC02G05980	4433500	4443187	None	14570	1994	141488	No_or_no_constitutive_exon
GATTAATGAAAATTATTTATGTTTGTGTGTGTGTGTGTGTGTGGGTGTAGGT	4608501	4608600	4608650	4608598	-1	2	OPUNC02G06150	4602951	4609241	4328585	14570	1994	141488	No_or_no_constitutive_exon
TCTGTCTCCGGCGGCGACGCGGTGTTGGGGAAAGTGTTCGTCCGGGGAAGGT	4622951	4624034	4622901	4622953	1	2	OPUNC02G06180	4621988	4624034	None	14570	1994	141488	No_or_no_constitutive_exon
AACAGTTGCAATGTACCTTTGAGTTTACTCTTTGGAATCAACATGGGCAGAC	4720842	4721049	4721099	4721047	-1	2	OPUNC02G06350	4718916	4721252	None	14570	1994	141488	No_or_no_constitutive_exon
CGTTCATCCTGCAGGCGTGGAAGAACGCGTGCAACGCGACGGGGACGCAGAA	4829964	4830226	4829914	4829966	1	2	OPUNC02G06520	4829697	4832474	None	14570	1994	141488	No_or_no_constitutive_exon
TTTCATTAACCCATTTCTCAACTTGGCACGTTTGTGGGAAAAAACAACAGCA	5207667	5207781	5207831	5207779	-1	2	OPUNC02G06710	5204062	5210290	None	14570	1994	141488	No_or_no_constitutive_exon
ATGGTGACGCCGGAGATCCTCAAGCCGGACATCACGGCGCCGGGGGTGAGCG	5220629	5221377	5221427	5221375	-1	2	OPUNC02G06740	5220629	5226773	None	14570	1994	141488	No_or_no_constitutive_exon
AACATAGTTACCTATTAAATAAACAGAGATAGTATTAACTAGGGTTTAAGGT	5304476	5304563	5304613	5304561	-1	2	OPUNC02G06860	5304476	5307487	None	14570	1994	141488	No_or_no_constitutive_exon
GAGCCGCAGGGCGCAAGGGGCGCCAAGGAGTAGTCATGGATGCACGGGAGGG	5318163	5318260	5318113	5318165	1	2	OPUNC02G06900	5317881	5318801	None	14570	1994	141488	No_or_no_constitutive_exon
GCTTCTATTTAATGTGTTCTGAAAATGATTTTTTTTAATTGGCTGGGCAGGA	5396501	5396587	5396637	5396585	-1	2	OPUNC02G06990	5396501	5419306	None	14570	1994	141488	No_or_no_constitutive_exon
AAATAAATCTTTAACGAGTGGTACATTGTTGATGTGCAGGGTAAGACAAGAT	5491516	5491935	5491985	5491933	-1	2	OPUNC02G07100	5490505	5497768	None	14570	1994	141488	No_or_no_constitutive_exon
CATGATCATTTGTTGATCGAATATCTGGATTTTCTTTTGGGAAATGGAAGAA	5530857	5531028	5530807	5530859	1	2	OPUNC02G07140	5530227	5533748	4328669	14570	1994	141488	No_or_no_constitutive_exon
GCCCTCGCCGCCATCGGGGACGGCCGCGTCGTCGCCATCGGCGCGGGGAGCC	5779310	5779461	5779511	5779459	-1	2	OPUNC02G07380	5779310	5780204	None	14570	1994	141488	No_or_no_constitutive_exon
TGCTGTCATCATCTGATGACATGCTGATTAAGCTTTGGGATTGGGATAAGGG	5807183	5807297	5807347	5807295	-1	2	OPUNC02G07400	5799245	5810506	None	14570	1994	141488	No_or_no_constitutive_exon
GCCACGGCTTGACGCGGGGGGTTTTGCTTTTGCGCGTGTGGGCGGTGAAGCC	6377618	6377761	6377568	6377620	1	2	OPUNC02G07880	6377302	6383416	None	14570	1994	141488	No_or_no_constitutive_exon
AGCTCGTCGTGTGTCTTGATTGTGATGGGAGTTGGGTGGATGGGGTGCAGGG	6609261	6609597	6609647	6609595	-1	2	OPUNC02G08140	6609261	6611367	None	14570	1994	141488	No_or_no_constitutive_exon
TAATACTGATGCTACTGCTGTATTACATCATCAGGAATCAACTGGGGAAGGG	6612974	6612997	6613047	6612995	-1	2	OPUNC02G08150	6611574	6617281	None	14570	1994	141488	No_or_no_constitutive_exon
TAAACATGGTGCAATTTTTCTCTAACTACTAGTACTCTTGCAGGGTGGAGCA	6968547	6968678	6968497	6968549	1	2	OPUNC02G08460	6962442	6969841	None	14570	1994	141488	No_or_no_constitutive_exon
ACAAACAGCTGAGAGAGGCGACTTATAACTTTAGCAAAAAGCTGGGACAGGG	7459790	7460681	7459740	7459792	1	2	OPUNC02G08900	7458137	7460681	None	14570	1994	141488	No_or_no_constitutive_exon
ATAAACAAAGGGAGTTGCTATACAACGGAATTTTATTGGGACGGGCTAAGGT	7489460	7489610	7489660	7489608	-1	2	OPUNC02G08950	7480250	7492518	None	14570	1994	141488	No_or_no_constitutive_exon
AAGAAGTGAAGAAGAAGATGGAGGTGTCCTCCTGGCCCGGGATGGTGCAGTG	7941643	7943677	7943727	7943675	-1	2	OPUNC02G09320	7941643	7949438	None	14570	1994	141488	No_or_no_constitutive_exon
TACATCTCTCTAGTTTTCCTTTTTTTTTTTCTTTCGTCCGTGGCGGGGAGGT	8013060	8013132	8013010	8013062	1	2	OPUNC02G09380	8012393	8030756	None	14570	1994	141488	No_or_no_constitutive_exon
TGTCACTAATCTGAGTTATTTCCCCCCATTTTTTTTGTTGGGCAATGCAGAG	8043801	8043863	8043913	8043861	-1	2	OPUNC02G09410	8039378	8044186	None	14570	1994	141488	No_or_no_constitutive_exon
GAGTTGAGCTCTGATTAATGGCGGTTTCTTGGAATGTTGGATGGGTGCAGGA	8221900	8222735	8221850	8221902	1	2	OPUNC02G09610	8220787	8222735	None	14570	1994	141488	No_or_no_constitutive_exon
TGATTTGCTTTTTTTTTGTGTTTTTTTTTTGGTTTTTTGGGGGTGTAGAGGC	8438367	8438601	8438651	8438599	-1	2	OPUNC02G09710	8434810	8438868	None	14570	1994	141488	Yes
TGCTACTGTACCTACTCTTGAGTAATGTCACTCTGCTCTGGGATATGCAGGG	8607029	8607314	8607364	8607312	-1	2	OPUNC02G09840	8607029	8610389	None	14570	1994	141488	No_or_no_constitutive_exon
ATCAGTGTAATTAATTTAAACCTGATTTGTGTATATTATTGTGGGTGCAGGG	8643554	8644223	8644273	8644221	-1	2	OPUNC02G09860	8642381	8645241	None	14570	1994	141488	No_or_no_constitutive_exon
AGAGTTTTGTGCAATACCTTGATAGCTACACGGACTGATTTGGGATACAGCC	9482125	9482300	9482075	9482127	1	2	OPUNC02G10520	9481846	9483564	None	14570	1994	141488	No_or_no_constitutive_exon
ATAACGCAGCAAGCATTCCAGCAGTCCCTGCCTCACCTGGTTCGAGGGAGAG	9482311	9482457	9482261	9482313	1	2	OPUNC02G10520	9481846	9483564	None	14570	1994	141488	No_or_no_constitutive_exon
CGAGGCGGTACTAATCAAATATACTACATTCAAATTTCCGACGGGTTGAGCC	9527075	9527512	9527562	9527510	-1	2	OPUNC02G10560	9527075	9527648	None	14570	1994	141488	No_or_no_constitutive_exon
CGCGGGTCGGCGGTGGGTCGCCGGATGACGCCCGGTGGGACGTGAGGAAGAA	9618176	9618448	9618498	9618446	-1	2	OPUNC02G10650	9618176	9618546	None	14570	1994	141488	No_or_no_constitutive_exon
CATCTCCTTGTCCCCCCTCCCGTCGGTTGGTGAGGGCGAGGGGTTGTGAGGC	10370098	10370176	10370048	10370100	1	2	OPUNC02G11090	10369353	10376424	None	14570	1994	141488	No_or_no_constitutive_exon
GAGATCGCCGGCGTGACGGGTTGGATGGATGGGTGGGTGGGTGGGTGCAGGA	11022596	11023178	11023228	11023176	-1	2	OPUNC02G11520	11022596	11023430	None	14570	1994	141488	No_or_no_constitutive_exon
AGGGGAGGGGCGGCTGCGGTATTTAGAGAGGAGGGTTAGGGTTAGGGCAGCG	11914500	11914708	11914758	11914706	-1	2	OPUNC02G12040	11901232	11915106	None	14570	1994	141488	No_or_no_constitutive_exon
GGGCATTGTGGTTTTTTGTTTCTCTCCTTAAAATCTTCTTGGGATGGTAGGG	11901232	11901246	11901296	11901244	-1	2	OPUNC02G12040	11901232	11915106	None	14570	1994	141488	No_or_no_constitutive_exon
CGGCCATGGCGATGGCCGGCGGGTGTGCAGGTGGGGCAGGGGACGTACAGCA	12005150	12005415	12005100	12005152	1	2	OPUNC02G12080	12004436	12013337	None	14570	1994	141488	No_or_no_constitutive_exon
AATCCCCTCCTCCCCCTCCCATGGCGGACGCAAACATGGCGTGGGCGGAGCT	13025706	13026951	13025656	13025708	1	2	OPUNC02G12620	13022497	13031128	None	14570	1994	141488	No_or_no_constitutive_exon
AATCCCCTCCTCCCCCTCCCATGGCGGACGCAAACATGGCGTGGGCGGAGCT	13028657	13029895	13028607	13028659	1	2	OPUNC02G12620	13022497	13031128	None	14570	1994	141488	No_or_no_constitutive_exon
AGTGGCGATTGTCTTGTTTTTTTGGACTTCTGAATTGGGACAAAATGTAGGG	13989353	13989398	13989448	13989396	-1	2	OPUNC02G13240	13985671	13990191	None	14570	1994	141488	No_or_no_constitutive_exon
CCAAATAGTGCCGGTATGGGTATGGGTATGTGTACGTGTAAGGGTAACAGAT	14239712	14239843	14239893	14239841	-1	2	OPUNC02G13350	14236597	14250325	None	14570	1994	141488	No_or_no_constitutive_exon
TCAATGGATGTTTGCTTTATGTATGAGTACTTTGGTGGTGGGATGTGCAGGT	14254551	14254683	14254501	14254553	1	2	OPUNC02G13360	14253440	14256676	None	14570	1994	141488	No_or_no_constitutive_exon
GTACCCATAGCCAACCTCAACACCTATCATCTAGCCACCTGGGCCGACAGTG	15255295	15255467	15255245	15255297	1	2	OPUNC02G13650	15247273	15255467	None	14570	1994	141488	No_or_no_constitutive_exon
GCAACATCCTAGCTCCTCATGTTACATCAGTTGCAGTATAGAGTGGGTAGAT	15854596	15854639	15854546	15854598	1	2	OPUNC02G13740	15853387	15854865	None	14570	1994	141488	No_or_no_constitutive_exon
ATTGTCAATAATGGCTTGCTTGGTTCATCTCTAGCCTAAGGGGATTACAGAT	16124492	16124644	16124442	16124494	1	2	OPUNC02G13760	16123278	16127304	None	14570	1994	141488	No_or_no_constitutive_exon
GCACAAAATGCTAATGTGTATTGTATACTATGAAATGATAAATGGGGTAGGA	16231792	16232293	16232343	16232291	-1	2	OPUNC02G13830	16231283	16233116	None	14570	1994	141488	No_or_no_constitutive_exon
GTAAGCATTCAAACTCATCAAGTAATTGGTTTACTTTCTTTTGGGAGCAGAA	17133073	17133154	17133204	17133152	-1	2	OPUNC02G14330	17129712	17136797	None	14570	1994	141488	No_or_no_constitutive_exon
CTGATTGATCTGCTGTTTTCTGCCCAAAATATGCAGGGACATAAAAAAAGAT	17243896	17244005	17244055	17244003	-1	2	OPUNC02G14430	17241649	17244675	None	14570	1994	141488	No_or_no_constitutive_exon
ACTAATTCTTTCATTTTAGTCTGCACTTTTTTGTTTTGATTGTGGGCAAGTT	17853032	17853207	17853257	17853205	-1	2	OPUNC02G14650	17837981	17877197	None	14570	1994	141488	No_or_no_constitutive_exon
TTGTTCATATGTTTGCAATGTCATGTGCAATTCATGTTTGGGCGCAACAGGT	18860055	18860223	18860273	18860221	-1	2	OPUNC02G15060	18858146	18867923	None	14570	1994	141488	No_or_no_constitutive_exon
CTTGTACGTAAACTTCGGCAGCATCATCGTGTTGTCGAGGGAACAGCTAGTG	19060758	19061050	19061100	19061048	-1	2	OPUNC02G15150	19050080	19062483	None	14570	1994	141488	No_or_no_constitutive_exon
CCGTCTTGTACGTAAACTTCGGCAGCATCATCGTGTTGTCGAGGGAACAGCT	19069481	19069731	19069781	19069729	-1	2	OPUNC02G15160	19067816	19071160	None	14570	1994	141488	No_or_no_constitutive_exon
AATAACCCAAATCCAGAATTCACCGTTCCCTCTTACGAGGGAATCGGAAGCG	19093803	19094352	19093753	19093805	1	2	OPUNC02G15190	19093251	19094352	None	14570	1994	141488	No_or_no_constitutive_exon
CAGATCCATAAGGAATGCTAATGAAAGCAGAGATGGAATTTTGGGAGCAGGC	19189326	19189345	19189276	19189328	1	2	OPUNC02G15270	19184113	19190086	None	14570	1994	141488	No_or_no_constitutive_exon
AGTCGCTAGATACCAATTCGATCGCTAATTGTCAGTGATATGGGAACCAGGG	19343456	19343558	19343406	19343458	1	2	OPUNC02G15370	19312055	19343558	None	14570	1994	141488	No_or_no_constitutive_exon
GAAGATAGTTGCTTGATGTGGATCGGCGACTGGTGTGAGGGGTGAGGCAGCG	19380212	19380471	19380521	19380469	-1	2	OPUNC02G15440	19380212	19380617	None	14570	1994	141488	No_or_no_constitutive_exon
CGTTTCTGCTAGGAGTTCTTTTACACTAGTTGTTTCTGTGGGATGTGCAGGT	19424921	19425089	19425139	19425087	-1	2	OPUNC02G15470	19411383	19426359	None	14570	1994	141488	Yes
CGTTTCTGCTAGGAGTTCTTTTACACTAGTTGTTTCTGTGGGATGTGCAGGT	19445828	19445996	19446046	19445994	-1	2	OPUNC02G15480	19432289	19446657	None	14570	1994	141488	No_or_no_constitutive_exon
TCTCGCCTTGGCCTGCGGATCTAACCGTATGTGAATGGCGGGTGGTGCAGCC	19656715	19656851	19656665	19656717	1	2	OPUNC02G15610	19656514	19658456	None	14570	1994	141488	No_or_no_constitutive_exon
ATACCTGCGGGGTTTCTAGAATTGGGTGTGAATTGAACTGATGGGTGCAGGA	19908117	19908231	19908067	19908119	1	2	OPUNC02G15770	19907640	19914065	None	14570	1994	141488	Yes
GAAGAAAAAGCGCGGCGCTCTCCTTCTCCGGCGGCGGTGTGCAGGGCAAGGC	19907738	19907883	19907688	19907740	1	2	OPUNC02G15770	19907640	19914065	None	14570	1994	141488	No_or_no_constitutive_exon
TAGGCATGAGCCAACGAAAACTAAAAAAACAAAGCAATGATGGGATGCAGGG	20226377	20226586	20226327	20226379	1	2	OPUNC02G16010	20224940	20228445	None	14570	1994	141488	No_or_no_constitutive_exon
TACTGGTTAGCTTAGTATTTTTTTTTTCATGTTTTGGTCAACATGGGCAGGG	20583666	20583869	20583616	20583668	1	2	OPUNC02G16180	20582454	20587457	None	14570	1994	141488	Yes
CCTGATCTACCCATCGATTCGAGATGAGTCAATCCGATTTTGGGGTGCAGGA	21041232	21041547	21041597	21041545	-1	2	OPUNC02G16410	21041232	21041861	None	14570	1994	141488	No_or_no_constitutive_exon
AATATTCTGCATTCTTTACCATGTGTTCATGTTATGCTGTTGGGTGGCAGGT	21272994	21273051	21273101	21273049	-1	2	OPUNC02G16650	21271849	21277256	None	14570	1994	141488	No_or_no_constitutive_exon
ATGGTGATTTAAGTAGTTCTGAATCATGTGGGTGATTCTTGGGGTTGCAGTG	21442658	21442814	21442608	21442660	1	2	OPUNC02G16760	21441633	21447589	None	14570	1994	141488	Yes
GGCTATACCGATTTTTCTAATAATTTTCATTTATATACCTGCATGGGAAGAA	21571186	21571334	21571136	21571188	1	2	OPUNC02G16850	21540061	21571334	None	14570	1994	141488	No_or_no_constitutive_exon
CTCGTCGATCGTGCTACGTGCGTGTTGTGATCGGTTCTCGTGGGGCGCAGGT	21610272	21610385	21610435	21610383	-1	2	OPUNC02G16890	21606956	21610656	None	14570	1994	141488	No_or_no_constitutive_exon
CAAGCTCGACAATGGTAACCCTCAATTATTTTTGTTTTGGGGGCAATAAGAA	21634648	21634740	21634790	21634738	-1	2	OPUNC02G16930	21634648	21635593	None	14570	1994	141488	No_or_no_constitutive_exon
CCTCTTTAATTAATTTTGTGTGTGATCGAATGTGATGCATGGGGGTGCAGGG	21770378	21770596	21770646	21770594	-1	2	OPUNC02G17050	21770378	21771549	None	14570	1994	141488	No_or_no_constitutive_exon
CCTCCTCCGACTTCGCGGTCCCGGGAGCTGCATTGCGCTGTATGGGGGAGGG	21996395	21996497	21996547	21996495	-1	2	OPUNC02G17220	21994236	21996637	None	14570	1994	141488	No_or_no_constitutive_exon
CCTAATCGTCCTATACTTATGTCGGCCGCCATCAACGAGAGGGAGTACAGGG	22517650	22517905	22517600	22517652	1	2	OPUNC02G17640	22513620	22518300	None	14570	1994	141488	No_or_no_constitutive_exon
TCGTCGTCGTAATTGACAGTCAATATATCTGTGTGGGGTGGTGGGTGCAGGT	23142216	23142801	23142851	23142799	-1	2	OPUNC02G18150	23142216	23143252	None	14570	1994	141488	No_or_no_constitutive_exon
CGCTCTCCGCCGCCGACCTATCCCTCCCGCTCACCCTCCCCACGGGGCAGAC	23159701	23160198	23160248	23160196	-1	2	OPUNC02G18160	23158439	23164928	None	14570	1994	141488	No_or_no_constitutive_exon
TTCCATGTCTCCACTTCTGATAAATTAATTGCTCTATGTTGGGTATGCAGGG	23190508	23190540	23190458	23190510	1	2	OPUNC02G18190	23186839	23196962	None	14570	1994	141488	Yes
AGTTTTGTCTTGGTTCTTGGCTGGTTGCATATCATGTTGGATTGGGAAAGCA	23373333	23373431	23373283	23373335	1	2	OPUNC02G18360	23372882	23381027	None	14570	1994	141488	No_or_no_constitutive_exon
TATCTTTTATTTTTCTTCTGACCTGAATTGGTTGTGGCCTGTGGGCGCAGCC	23476294	23476627	23476677	23476625	-1	2	OPUNC02G18460	23476294	23477703	None	14570	1994	141488	No_or_no_constitutive_exon
GGAAATCTCCAGCTGAGTCCACACAAGGCTTTTCATTTTCGGGACTACAGCG	23530737	23531157	23530687	23530739	1	2	OPUNC02G18520	23526553	23532939	4329672	14570	1994	141488	Yes
GTGTTTTGCCAGTTTCTACTGTTCTCACCGCTACCTTATAATGTGGGCAGCA	23618963	23619065	23619115	23619063	-1	2	OPUNC02G18620	23618260	23621919	None	14570	1994	141488	No_or_no_constitutive_exon
TTGTGCTTGTTGTGGATTTGAGATTTGGGGATGTGGATTTGGGAATGCAGGG	23648194	23648251	23648144	23648196	1	2	OPUNC02G18640	23647504	23651332	None	14570	1994	141488	No_or_no_constitutive_exon
TTCCCCTCCGGCGTCGTCGTCGTCGTCAAATTTCTTTTGTGGGTATGTAGAG	23653680	23654112	23653630	23653682	1	2	OPUNC02G18650	23651512	23655757	None	14570	1994	141488	No_or_no_constitutive_exon
CCAACTCCAATAGGAATTGATTTCTATAGGAGCTGAGGTGGGTATGATAGTG	23868536	23868835	23868486	23868538	1	2	OPUNC02G18910	23860302	23869740	None	14570	1994	141488	No_or_no_constitutive_exon
ATTGTAGTTGTTTTCATGTGCAACAAATATTTTGTTGAAGATTGGGGCAGAC	23947699	23947814	23947649	23947701	1	2	OPUNC02G19030	23942296	23950077	None	14570	1994	141488	No_or_no_constitutive_exon
AAGATACTAGCCCGATGCAAGTTCTTTATGTTCTTAGTAATAAGGGGTAGAT	24146611	24146660	24146561	24146613	1	2	OPUNC02G19240	24146461	24146847	None	14570	1994	141488	No_or_no_constitutive_exon
GTCGCACGCCCAGACGGTTACTCTGATCGATCTTGCCATTTGGTGGGTAGAT	24146777	24146847	24146727	24146779	1	2	OPUNC02G19240	24146461	24146847	None	14570	1994	141488	No_or_no_constitutive_exon
AGTCGCGACACCGTCAGATCCCCGCACCCCGCAGTGAGGGGAGGCCGTAGGC	24323551	24323711	24323501	24323553	1	2	OPUNC02G19380	24323453	24326188	None	14570	1994	141488	No_or_no_constitutive_exon
TCGGAATAATATTTTGATTTTTTTTCTTCTTAATTTCGAGGGAGGAGTAGTT	24361353	24361416	24361466	24361414	-1	2	OPUNC02G19420	24357325	24362107	None	14570	1994	141488	Yes
TTGGGATTGCAATTGAGTGATTTTGTTGATTCATATATTTTGGGAATTAGGG	24564599	24564824	24564549	24564601	1	2	OPUNC02G19670	24564143	24564824	None	14570	1994	141488	No_or_no_constitutive_exon
AAAAAGGAAAGAAAGATGCGCACACAATGTTATTCCTTCAATGGGACTAGAA	25143483	25143555	25143433	25143485	1	2	OPUNC02G20300	25140222	25143555	None	14570	1994	141488	No_or_no_constitutive_exon
CTGCTAGGTTTGGAGAAGTTTGTACTGAATCAATGCAATGGGCAATGCAGTT	25168653	25168717	25168767	25168715	-1	2	OPUNC02G20310	25168653	25169923	None	14570	1994	141488	No_or_no_constitutive_exon
AACATATTTTATTGGATTTTGATTAATTTATTTATTTTTATGTTGGGAAGAT	25192662	25192716	25192766	25192714	-1	2	OPUNC02G20330	25186312	25193995	None	14570	1994	141488	Yes
TTTTGGATACTTTCTAACTTTTTACGTTGCTTATGTGTTTGTGGGTGAAGGT	25251321	25251412	25251271	25251323	1	2	OPUNC02G20410	25250709	25255983	None	14570	1994	141488	No_or_no_constitutive_exon
TCTGAAAGTTTTGCTTCTAAATTAGTTCTTGATTGATGCTGGGTTGGCAGGT	25336982	25337115	25336932	25336984	1	2	OPUNC02G20540	25334915	25340844	None	14570	1994	141488	Yes
TTGATTTAAAAACGATTGGCAGAAGTATACTTTCACAAATCAAAGGGCAGAG	25590867	25591363	25590817	25590869	1	2	OPUNC02G20800	25589716	25598418	None	14570	1994	141488	No_or_no_constitutive_exon
GAAATGTTAGGTTTACTCATTGTTGATTTTACCGTGATTGGGTTGGGCAGGG	25621496	25621631	25621446	25621498	1	2	OPUNC02G20820	25620703	25627607	None	14570	1994	141488	Yes
ATGAAAACTGTACTTACATATGCTTGTCATCTTTTTTTTTGGGAAAGCAGAT	25622477	25622670	25622427	25622479	1	2	OPUNC02G20820	25620703	25627607	None	14570	1994	141488	Yes
TACACTCAAAATGGAGAATTGCAATTTACTTGTGTCATCTGGGTGAGCAGGA	25741883	25741931	25741981	25741929	-1	2	OPUNC02G20960	25741138	25742789	None	14570	1994	141488	No_or_no_constitutive_exon
ATAAATGTATAACCTTGGGTGGGATTATCCTTTGCACTTGGGAGTTACAGAA	25927706	25927768	25927818	25927766	-1	2	OPUNC02G21210	25924643	25929337	None	14570	1994	141488	No_or_no_constitutive_exon
CCTCTGACCTGCGCGCCGACTCCTCCTGAGTCCGGTGCGCCGTCGGGAAGGT	26281848	26281924	26281974	26281922	-1	2	OPUNC02G21670	26280299	26285258	None	14570	1994	141488	No_or_no_constitutive_exon
GCCGGTCATTGCCGGAGCCCGGAGTCTGGCTGGCTGGCTACAGGGTGCAGGA	26466364	26466592	26466314	26466366	1	2	OPUNC02G21850	26460708	26468206	None	14570	1994	141488	No_or_no_constitutive_exon
GGCGCAATCTCCACTGTATGGTGCTGATTTTCTCTTCTGTGGGTGTGCAGGA	26802628	26802799	26802578	26802630	1	2	OPUNC02G22160	26802352	26804720	None	14570	1994	141488	No_or_no_constitutive_exon
TGCTTGCTAAAATAATTACAGCGAATTTTTTTGGTCCGGTTGCGGGGAAGTG	27313430	27313689	27313739	27313687	-1	2	OPUNC02G22640	27313430	27314872	None	14570	1994	141488	No_or_no_constitutive_exon
TATTTTGTTTGTTCCGTATTTTATGTTTATCTCTTTGTTCATGTGGGAAGCA	27491394	27491607	27491344	27491396	1	2	OPUNC02G22830	27488676	27497100	None	14570	1994	141488	No_or_no_constitutive_exon
TTCTGTTTCTATTTTCACTGAGTTACTGACCGTGAATTTGGGGGTTGCAGAT	27603208	27603274	27603158	27603210	1	2	OPUNC02G22970	27599332	27604215	None	14570	1994	141488	No_or_no_constitutive_exon
AGTACATTCCGGGGTACACTGACTAATTTGCAATTTTGCCGTGGGTGCAGGC	27867725	27868272	27867675	27867727	1	2	OPUNC02G23250	27863929	27868481	None	14570	1994	141488	No_or_no_constitutive_exon
TTCTTGCACCGCCGTCCACGGCGATGGTCGCTGCGGCGGAGTGGTGGGAGGC	27927528	27927809	27927859	27927807	-1	2	OPUNC02G23330	27926635	27928456	None	14570	1994	141488	No_or_no_constitutive_exon
ACAAGGAGATGGATGAGTTTCATTCAGGTATGATTCAATAATGGCGGGAGCG	27978769	27978991	27979041	27978989	-1	2	OPUNC02G23390	27978769	27979688	None	14570	1994	141488	No_or_no_constitutive_exon
CACTTTCATTTGTTACACTGACTCGATACTTGGGGCTTTTGTGGGTGCAGGC	28287658	28287755	28287805	28287753	-1	2	OPUNC02G23690	28283735	28289341	None	14570	1994	141488	No_or_no_constitutive_exon
GGTGATGTGCTGCTTACCGATGTTTTGCAGATTACTCGGGAATGGCGCAGGG	28530708	28530772	28530822	28530770	-1	2	OPUNC02G23830	28528964	28531028	None	14570	1994	141488	No_or_no_constitutive_exon
TTGTAGTACTCCTGAAGGGCAGTTTTTTGGTTATCTTTTTGTTGGGGCAGCA	28541976	28542139	28541926	28541978	1	2	OPUNC02G23840	28541060	28542139	None	14570	1994	141488	No_or_no_constitutive_exon
ACTTCGATCTTTTGTGTTGCATGTATCGCCGATGTCGACCCGGGCATAAGCC	28742811	28742821	28742871	28742819	-1	2	OPUNC02G23990	28742811	28743827	None	14570	1994	141488	No_or_no_constitutive_exon
GCTCTAAAAAGTCTCCCTTTTTGCCGTTCCTAAATTGCGGGCGGAATCAGGA	28755167	28755337	28755117	28755169	1	2	OPUNC02G24000	28751882	28761644	None	14570	1994	141488	Yes
GCTCTAAAAAGTCTCCCTTTTTGCCGTTCCTAAATTGCGGGCGGAATCAGGA	28764959	28765129	28764909	28764961	1	2	OPUNC02G24010	28761674	28767883	None	14570	1994	141488	No_or_no_constitutive_exon
GCTTTACATGGTGTCGAGAGGGTGATGAATGCTGCTTCGTGGGTGATCAGGA	28791740	28791794	28791690	28791742	1	2	OPUNC02G24050	28791038	28796074	None	14570	1994	141488	No_or_no_constitutive_exon
GCGTTCCTTTCGTCACTGATCATGAATCTTACATGGTATCGGGCATGCAGTC	29125071	29125212	29125262	29125210	-1	2	OPUNC02G24430	29124725	29125710	None	14570	1994	141488	No_or_no_constitutive_exon
TATGTATTGAAAACATTCCTTTGCTCACAGTCACATTTACATGGGTGCAGAC	29150752	29150813	29150702	29150754	1	2	OPUNC02G24440	29149322	29152936	None	14570	1994	141488	No_or_no_constitutive_exon
ATCAAGATCTGTCCTTTAACGAGGTGGTGTATGTTGTGGGGATATGTAAGTC	29305949	29306215	29306265	29306213	-1	2	OPUNC02G24530	29304686	29308925	None	14570	1994	141488	No_or_no_constitutive_exon
ATCAAGATCTGTCCTTTAACGAGGTGGTGTATGTTGTGGGGATATGTAAGTC	29343732	29343998	29344048	29343996	-1	2	OPUNC02G24550	29342469	29346708	None	14570	1994	141488	No_or_no_constitutive_exon
GGAATAATCGCGCATTTTTGGCTACCTGGAAGATCGGGCAGACGAAGTAGGA	29462977	29463559	29463609	29463557	-1	2	OPUNC02G24680	29460394	29464141	None	14570	1994	141488	No_or_no_constitutive_exon
TACAATCACCTGGTGCAATTCAGTTTACATTTGTCGGTGCGGGGCAAAAGTT	29466761	29466883	29466711	29466763	1	2	OPUNC02G24700	29466306	29471994	None	14570	1994	141488	No_or_no_constitutive_exon
TCGTCTGAGAAAAAAAAAAACGATCGTTTCCGGCGGACGCACGGGCGGAGGC	29490982	29491136	29491186	29491134	-1	2	OPUNC02G24730	29489879	29491295	None	14570	1994	141488	No_or_no_constitutive_exon
GGCGCAGGGGAGATTAGGGGTGGGGATGGTGCGTTGGAGATTAGGGGCAGGG	29535726	29535927	29535676	29535728	1	2	OPUNC02G24780	29535559	29537391	None	14570	1994	141488	No_or_no_constitutive_exon
CAACGAAGGTGATAGTAAATGGAGAAAGCCGGTGGGGACTGGGAGTGCAGTG	29699355	29699404	29699454	29699402	-1	2	OPUNC02G24930	29695973	29702217	None	14570	1994	141488	No_or_no_constitutive_exon
GTTGCACTAGAAAATTTCTGATTTGAAACTATTCAACCTTCAATGGGCAGAT	29933938	29934065	29934115	29934063	-1	2	OPUNC02G25140	29932380	29936979	None	14570	1994	141488	No_or_no_constitutive_exon
ACTATTATGTGGTCGTCGATGTGGAGGTGCTTTGTGTGGGTGATGTGAAGAC	30397583	30397807	30397533	30397585	1	2	OPUNC02G25460	30397169	30397807	None	14570	1994	141488	No_or_no_constitutive_exon
GCAGATGTCTCGGTGGCGATCCGAAAGCACATGGTTTCTTGGGATTTGAGGG	30424322	30424457	30424272	30424324	1	2	OPUNC02G25490	30415905	30429553	None	14570	1994	141488	No_or_no_constitutive_exon
AACTTTGCACTTGACACCTCGTGTACTTATGATGCAGTTTATGGGTGCAGGG	30448710	30448815	30448660	30448712	1	2	OPUNC02G25520	30445697	30451261	None	14570	1994	141488	Yes
TTCCTCGCCTACGTTTAATGCTTTGCAAAAAAAAACTTATGTGGGTGCAGCG	31010188	31010302	31010138	31010190	1	2	OPUNC02G26090	31006258	31011022	None	14570	1994	141488	No_or_no_constitutive_exon
GCTCTGTTTCTTGGTTGTTGATTGGGTGATGGATTGAATGTGGGGTGCAGGG	31358876	31359080	31359130	31359078	-1	2	OPUNC02G26310	31358151	31359447	None	14570	1994	141488	No_or_no_constitutive_exon
TTTTATCAGGTGAAGGGGAAAATGCAGCCTTTGATGTCCTTTTGGGAAAGAC	31582902	31583023	31582852	31582904	1	2	OPUNC02G26480	31578786	31585908	None	14570	1994	141488	No_or_no_constitutive_exon
ATCGGTACTGAGACGTTGCAAAATATGTTGGATTTGTAGGGCAAGCTAAGAC	31599889	31600032	31599839	31599891	1	2	OPUNC02G26490	31597555	31603397	None	14570	1994	141488	No_or_no_constitutive_exon
TGCCGAGGAACGTGTCGGCGACGATGGCGCCGAAGATCGGGGTGAGGTAGCT	31689757	31689837	31689887	31689835	-1	2	OPUNC02G26600	31689435	31689864	None	14570	1994	141488	No_or_no_constitutive_exon
CCAGTCCAGTGCATGTAACACGGTGAGATGTTGTGTGTGGGTGGGTGCAGGG	31821190	31821414	31821464	31821412	-1	2	OPUNC02G26750	31818278	31821626	None	14570	1994	141488	No_or_no_constitutive_exon
TGGTCCCAGTGGTCTCCCGCTTGTGAAGTGTCCAAGGTGTGGGAATGCAGTC	32408320	32408388	32408438	32408386	-1	2	OPUNC02G27350	32407989	32408530	None	14570	1994	141488	No_or_no_constitutive_exon
ATGGACAAGATTATAGCAGTCATTTGGACTCATGTTTTTTCATGGGATAGGT	32502270	32502458	32502220	32502272	1	2	OPUNC02G27460	32500818	32503716	None	14570	1994	141488	Yes
GATCTTTGTGCAATACAACTCGAACGCCGAAGGTAATTCAAGTCGGGTAGTA	32732392	32732486	32732536	32732484	-1	2	OPUNC02G27700	32731145	32736881	None	14570	1994	141488	Yes
CTTTGTGCCATCCAGGAGAGGCGGATCAATAATTGCGGGCCTGGGAGCAGTG	32849263	32849672	32849722	32849670	-1	2	OPUNC02G27790	32847998	32853434	None	14570	1994	141488	No_or_no_constitutive_exon
GCTCAAGCTCACCACCTCGCCGCCGTCACACTCACTCGCGCGATGGGGAGCA	32857413	32857977	32858027	32857975	-1	2	OPUNC02G27800	32853463	32863675	None	14570	1994	141488	No_or_no_constitutive_exon
CAAGCTAGCTCTCGCAAAGTCCACCACCATGGCTTCTTAGGGCAATGGAGCA	32853463	32853566	32853616	32853564	-1	2	OPUNC02G27800	32853463	32863675	None	14570	1994	141488	No_or_no_constitutive_exon
TGATTGTCTGAATAAATCTTGTTACTGCTAAGTTGGATAAATGGGTAGAGGA	32904777	32905196	32904727	32904779	1	2	OPUNC02G27850	32903840	32905196	None	14570	1994	141488	No_or_no_constitutive_exon
TAGCTGCTTATTTCAAAATTCAATTCATAGGAAATCTGGGTGAGAAACAGCA	32991994	32992958	32991944	32991996	1	2	OPUNC02G27970	32990771	32997273	None	14570	1994	141488	No_or_no_constitutive_exon
GCGTTTGAAATTGTGCAAAGCACTCATGGTTTTGGTTTTGGGACGTGCAGTT	33025826	33025951	33025776	33025828	1	2	OPUNC02G27990	33023503	33026478	None	14570	1994	141488	No_or_no_constitutive_exon
TGAATTGCATATGCGAGAGGCTCTAATTGATGGAATGATGGGTGGTGCAGGA	33283207	33283433	33283157	33283209	1	2	OPUNC02G28260	33281574	33289683	None	14570	1994	141488	No_or_no_constitutive_exon
GTTGTTGATGTTTTGGGGAAGGGTTTTGTAAATTGGTAGTATGGGTGCAGGG	33336449	33336472	33336522	33336470	-1	2	OPUNC02G28300	33336449	33337224	None	14570	1994	141488	No_or_no_constitutive_exon
GAAATCCCTGAGTTACTCAAAAGTTCATTCGGATCGGTCCGGGAAGGTAGGA	33508431	33508797	33508847	33508795	-1	2	OPUNC02G28510	33506335	33508904	None	14570	1994	141488	No_or_no_constitutive_exon
TGGCGCGCGATTTCTGTACTGATTGCGGTTGCGATGTGGGAGTGATGAAGGG	33769443	33769583	33769393	33769445	1	2	OPUNC02G28870	33768714	33771164	4330610	14570	1994	141488	No_or_no_constitutive_exon
TTGGTTTTGTTGTTTGAAGCAAATTGGCTTTCTGATTGTTTGGGGAGCAGGG	33819928	33820105	33819878	33819930	1	2	OPUNC02G28930	33819227	33823381	None	14570	1994	141488	No_or_no_constitutive_exon
CTGTTAGCTAGTTTTTGTTTCAAGTTTTGGTTCTCATGTTTGAAGGGCAGTG	34256063	34256196	34256246	34256194	-1	2	OPUNC02G29490	34253089	34258232	None	14570	1994	141488	No_or_no_constitutive_exon
ATTGAACATTTTCCAAACATTGAGTTGTGGTTCTCTAAATGGGCATGCAGAT	34363971	34364192	34363921	34363973	1	2	OPUNC02G29580	34356323	34367553	None	14570	1994	141488	Yes
ACTCTCTCCCCGCCACGTCTCCTCCTCCGCCCCCTCCCCGGCCATGGGAGCG	35069627	35070820	35069577	35069629	1	2	OPUNC02G30130	35067804	35073307	None	14570	1994	141488	No_or_no_constitutive_exon
TGAGCCGCTCACTGGAATTCCTGAATGCGGAGGTTGGGTTGGAGCCATAGTA	35073100	35073307	35073050	35073102	1	2	OPUNC02G30130	35067804	35073307	None	14570	1994	141488	No_or_no_constitutive_exon
GTACTAGCACAAACAGTCCCATGAATTCAAATGAAATGTTGGGGGCTCAGGA	35097986	35098873	35098923	35098871	-1	2	OPUNC02G30170	35097443	35103238	None	14570	1994	141488	No_or_no_constitutive_exon
TCAGTTTTTCACACGTAGGATTTGTATGCTACAAATTTTTTCGAGGGTAGCA	35098899	35098983	35099033	35098981	-1	2	OPUNC02G30170	35097443	35103238	None	14570	1994	141488	No_or_no_constitutive_exon
TGACAAGAGAGGAGAAACAGATACTGAATCTGAAAAGGGAAAAGACGCAGCG	35153845	35153918	35153968	35153916	-1	2	OPUNC02G30240	35153845	35156891	None	14570	1994	141488	No_or_no_constitutive_exon
CAGACGCTGTATCTGGGAAGATGGAAGAAACTGACGCTGTATCTGGGAAGAG	35153845	35153991	35154041	35153989	-1	2	OPUNC02G30240	35153845	35156891	None	14570	1994	141488	No_or_no_constitutive_exon
AGCACGTCGTCGACCAGTCGTACTCCCTCGGCAAGCGGCTCGGGGACAAGGA	35417872	35418401	35417822	35417874	1	2	OPUNC02G30500	35417479	35418401	None	14570	1994	141488	No_or_no_constitutive_exon
GATACTTCGATTAGGAGAGGGACATCACGACGAATCCGGATTGGGAGCAGAT	36119660	36119714	36119610	36119662	1	2	OPUNC02G31290	36119276	36119885	None	14570	1994	141488	No_or_no_constitutive_exon
TTTGTTTGTGGAGTTTGGCTTCTGACACGAGAGTTTGGGGGAAATTGCAGCG	36448556	36448751	36448801	36448749	-1	2	OPUNC02G31620	36446203	36449283	None	14570	1994	141488	No_or_no_constitutive_exon
GTCATTGAACTTGATTTTCTATTACAATGGATGTCGATTTCAGGGTTAAGAA	36450735	36451178	36450685	36450737	1	2	OPUNC02G31630	36449311	36460182	None	14570	1994	141488	No_or_no_constitutive_exon
CTTTGTATGTATATGATCGCTGTGCACTAATGTCTGTGGGGTAATGGCAGAT	36921951	36922082	36922132	36922080	-1	2	OPUNC02G32140	36917355	36925861	None	14570	1994	141488	No_or_no_constitutive_exon
GGTATTGTAGTATGCCTTCACACATTTATTTTTGCTGTTTACATGGGAAGAA	37027248	37027376	37027198	37027250	1	2	OPUNC02G32260	37023600	37031616	None	14570	1994	141488	No_or_no_constitutive_exon
TTAAAGCTGATATATAACTGTCCCTTTTTTCCTTTGGGAAAAAATTGTAGGT	37105220	37105336	37105170	37105222	1	2	OPUNC02G32370	37103419	37112997	None	14570	1994	141488	No_or_no_constitutive_exon
ATGGCGTGGTGCAACAACTAATGGTGGTTTTCTCGTTGCTGGGATCGTAGAT	37192134	37192256	37192084	37192136	1	2	OPUNC02G32450	37187231	37195821	None	14570	1994	141488	Yes
TATATTTATTCACAACAAGATATCACTATTGTTTTTCTTGTAGGGAGCAGGA	37612211	37612417	37612467	37612415	-1	2	OPUNC02G33010	37605593	37614227	None	14570	1994	141488	No_or_no_constitutive_exon
TATGATTTGTGTTAAATTTTATCTTTTTTTTTCTGACTGGGTGATCAAAGCT	37652227	37652330	37652380	37652328	-1	2	OPUNC02G33040	37650870	37655959	None	14570	1994	141488	Yes
CCGTCGCCGACGACGACGCCATAACCGGTGGGATGGATCCGAGGGGAGAGGA	37659946	37661092	37659896	37659948	1	2	OPUNC02G33050	37656371	37661092	None	14570	1994	141488	No_or_no_constitutive_exon
ACTTTCCTATTGCTTCTAATTGTTTTTATCTTTTCTTTCTGGGTGAGGAGGT	37832802	37832865	37832915	37832863	-1	2	OPUNC02G33260	37832609	37842282	None	14570	1994	141488	No_or_no_constitutive_exon
CTACTCACGCGATTGTTGTCGTTGTTGTTGTTGTTGTTGTTGGGGGCTAGTT	37926209	37926334	37926384	37926332	-1	2	OPUNC02G33390	37924436	37926525	None	14570	1994	141488	Yes
ACTTTTTCTTGGAACACCTTTTCTGAATAGCTTATTGTTTGTGGGTGAAGGA	37940523	37940685	37940473	37940525	1	2	OPUNC02G33410	37938684	37943647	None	14570	1994	141488	Yes
AAATTGATCTGTGCATCTGTTGGCCTTTTATTGTGCTTGGTTGGGAGCAGTG	37951378	37951467	37951328	37951380	1	2	OPUNC02G33430	37950329	37953401	None	14570	1994	141488	Yes
GCATGTAATTTCTGAGTTTTGAGTAATTTTAGTGATTAATTTGGGGGCAGAG	38049252	38049394	38049444	38049392	-1	2	OPUNC02G33600	38042559	38050005	None	14570	1994	141488	Yes
GAATCGAACCGAATCAAATCGAATCGCCGGTGGGTAATGGGAAATCGCAGCC	38088746	38088898	38088948	38088896	-1	2	OPUNC02G33690	38079663	38089105	None	14570	1994	141488	No_or_no_constitutive_exon
GAACCTCGTCAGCACAAACAACGCCGTATACTTGTTCCTCGGACGGGAAGGC	38199377	38199882	38199327	38199379	1	2	OPUNC02G33810	38198986	38201673	None	14570	1994	141488	No_or_no_constitutive_exon
CTGACGGATTTGGATGCTTTTTGGTTGCATGTATGGATGGATGGGAGCAGCT	38314810	38314859	38314909	38314857	-1	2	OPUNC02G33940	38312100	38316941	4331090	14570	1994	141488	No_or_no_constitutive_exon
TGACGATCATCGCGACTAACATTAATCGTTGTATTGGTTGGGGTGCGCAGTC	38363803	38363887	38363753	38363805	1	2	OPUNC02G33980	38361122	38370656	None	14570	1994	141488	No_or_no_constitutive_exon
TGCTCTACACATATACTACTACATGTTGGACTGCAAACCATGGGCGGAAGTG	38454543	38454912	38454493	38454545	1	2	OPUNC02G34070	38440783	38460820	None	14570	1994	141488	No_or_no_constitutive_exon
TTCTCTCGATTGATCTGCGATCTAATACTTGTGTTTTTTTTTGGGAGCAGAG	38458790	38458909	38458740	38458792	1	2	OPUNC02G34070	38440783	38460820	None	14570	1994	141488	No_or_no_constitutive_exon
GGCTGTGATCCAGAAATTAACGGCGTGCATTTTGAATGTGGTGGGTGCAGGG	38779625	38779736	38779786	38779734	-1	2	OPUNC02G34560	38773971	38780553	None	14570	1994	141488	Yes
TTGTGTACTGATTGAATTTGGTGCCAAACCTTGAAGTAGGGAGAGATCAGGG	39035899	39036108	39035849	39035901	1	2	OPUNC02G35000	39033938	39037663	None	14570	1994	141488	No_or_no_constitutive_exon
TTTTTCTTCTTCTCTCATTTGCCACTCAGTTAATCTTCCATGGCGGGGAGAC	39113261	39113313	39113211	39113263	1	2	OPUNC02G35130	39112970	39116002	None	14570	1994	141488	No_or_no_constitutive_exon
CCGCTGGAAATCCAGGCGGTGTCCGTCGACGAGCCGGCCGAGAGGGACAGGT	39177105	39177190	39177240	39177188	-1	2	OPUNC02G35240	39176875	39178422	None	14570	1994	141488	No_or_no_constitutive_exon
CAGGTGACAACAATCCTCTGGACGACCGAATTCTTTACACACATGGGCAGCT	39229168	39229205	39229255	39229203	-1	2	OPUNC02G35340	39225393	39230118	None	14570	1994	141488	No_or_no_constitutive_exon
TATCTGGATCATGTTGTAGTACCAACTGAAGATTGGATTGGGCATGGCAGGA	39334040	39334199	39334249	39334197	-1	2	OPUNC02G35500	39334040	39334891	4331245	14570	1994	141488	No_or_no_constitutive_exon
ATTTTTGTTCTGCTTTGCTCAACATCATTGGTCTTTGTTTATGGGTGCAGAA	39340572	39342684	39342734	39342682	-1	2	OPUNC02G35510	39338013	39343785	None	14570	1994	141488	No_or_no_constitutive_exon
GTTCGATTTCCATTAAAATTGTTTATGAAATTTAAACTGCGGGGGCGCAGGA	39354987	39355366	39355416	39355364	-1	2	OPUNC02G35540	39352437	39356400	None	14570	1994	141488	No_or_no_constitutive_exon
GTTTCATAATCTGGTTGGTTATATCTAAATTAATTGGCTGGGTTAGGGAGGC	39395599	39395904	39395549	39395601	1	2	OPUNC02G35600	39394814	39399862	None	14570	1994	141488	Yes
TAGAAGTAGTACGTACGAGTTGGTTGTTGATCATTCCGGGATTGAAACAGGA	39423802	39423821	39423871	39423819	-1	2	OPUNC02G35650	39422365	39426545	None	14570	1994	141488	No_or_no_constitutive_exon
CCTGGCTCTTTGCACCATTCCTATTTAATCCTTCTGGGTTTGAGTGGCAGAA	39453307	39453538	39453257	39453309	1	2	OPUNC02G35660	39432293	39457638	None	14570	1994	141488	No_or_no_constitutive_exon
TCTTCCTTAACAAGACTTTACTTGCTGGGATGATTGGGTGAGGCTAAAAGAG	39461400	39461465	39461515	39461463	-1	2	OPUNC02G35680	39460401	39465301	None	14570	1994	141488	No_or_no_constitutive_exon
AGGCCTAGCTTTGCTTCTTCTTCTTCCTCCTCCGCCCTGTTGGGTAGCAGAA	39478816	39478966	39478766	39478818	1	2	OPUNC02G35700	39476372	39483654	None	14570	1994	141488	No_or_no_constitutive_exon
GAAAAAAGAACAAATCCCTATCAATCAACGGCGATTTAGGGGATTATAAGGG	36649	36713	36763	36711	-1	3	OPUNC03G00090	36649	45229	None	14570	1994	141488	No_or_no_constitutive_exon
TTCTCAGTGCTGACTTGACTCGATTTTGGGGTTAATTCCTTGGGCTGAAGGG	380409	380548	380598	380546	-1	3	OPUNC03G00530	379415	380712	4331335	14570	1994	141488	No_or_no_constitutive_exon
CGATTGATGGGATTGGGTGGGGGTGGATTGAATCGATTCGTGGGGCGTAGGT	533666	533794	533844	533792	-1	3	OPUNC03G00790	523141	534032	None	14570	1994	141488	Yes
TGGGTAAACATTATTTGATGTTTTATTCCCTCTTTTCTTGGGTCAAACAGGT	532164	532221	532271	532219	-1	3	OPUNC03G00790	523141	534032	None	14570	1994	141488	No_or_no_constitutive_exon
TGAAAACCACTGTTTTGTACTTAACGGTGGTTCGTTTGATCTGGGAGCAGGC	553063	553157	553013	553065	1	3	OPUNC03G00860	552485	564146	None	14570	1994	141488	Yes
GGCGAGTGGCGTCCACGAACATGAGCTTCTCGTCGGGGTCGGACACGGAGGA	628978	630088	630138	630086	-1	3	OPUNC03G00940	628484	631806	None	14570	1994	141488	No_or_no_constitutive_exon
TGAGGCGATCGATGCCCTAATCGCGCTTTGCAATGCGGGCGGATGTACAGGC	704388	704499	704549	704497	-1	3	OPUNC03G01040	700994	704644	None	14570	1994	141488	Yes
GGTCTAGGGTTTATGTTTTTTTTTTTTTTTTTTTTTTCACGGGGAAGCAGAA	704204	704255	704305	704253	-1	3	OPUNC03G01040	700994	704644	None	14570	1994	141488	No_or_no_constitutive_exon
ACCTGCTTGGCTGATGCTCATTGTGCTGTGCTCGCTTGATTGGGGGTTAGAT	728639	729740	729790	729738	-1	3	OPUNC03G01100	728494	730124	None	14570	1994	141488	No_or_no_constitutive_exon
CAGATTATAAATTCAGAGCTTCCTATCTGTCCACACGTAAGGGGGACTAGAA	864980	865225	865275	865223	-1	3	OPUNC03G01250	863424	865293	4331408	14570	1994	141488	No_or_no_constitutive_exon
AATCTTTGCTTGTTAATTGATTTGGGGCTGTGTGCGGCGGGGGGGCGCAGTA	903965	904150	903915	903967	1	3	OPUNC03G01320	903433	907224	None	14570	1994	141488	Yes
CTCCAATCCATCGATTCCACCTTGTTCCTATCTCATGTCGGGGACGACAGCA	1341584	1341630	1341534	1341586	1	3	OPUNC03G01820	1341296	1341862	None	14570	1994	141488	No_or_no_constitutive_exon
GCGGTGGCGGGTGAGTGGAATGGCGCCACCGTGAGCTAGAGCTGGGTGAGGG	1341677	1341862	1341627	1341679	1	3	OPUNC03G01820	1341296	1341862	None	14570	1994	141488	No_or_no_constitutive_exon
ATTCACCTCGATTTTGGTTTGGGCTGAGCAATGGCGATTGGGGATGGCAGGA	1493228	1493358	1493408	1493356	-1	3	OPUNC03G02040	1489525	1493733	4331489	14570	1994	141488	Yes
AACAGAAGCTAGGGTTAACGCAAATTCGAGTAAAAAGTGCGTGGGTATAGAG	1520423	1520695	1520745	1520693	-1	3	OPUNC03G02080	1520224	1520824	None	14570	1994	141488	No_or_no_constitutive_exon
CTTTATACTGTTTGATTTGGAGGTTGCAGTTCTTGACTTGGGATGACTAGAT	1539050	1539176	1539226	1539174	-1	3	OPUNC03G02120	1534868	1543303	None	14570	1994	141488	Yes
AGAATTTGAAATTTTCTCGGGTTAACGCCTCCTTGCGCTTGTGGGAGCAGGG	1657977	1658062	1657927	1657979	1	3	OPUNC03G02250	1656883	1663867	None	14570	1994	141488	No_or_no_constitutive_exon
AATGGGCTTGGTGGGGGCCTGAAGTCAACCGGATTTCGGTGGGCCGGTAGGG	1692355	1692487	1692305	1692357	1	3	OPUNC03G02280	1692088	1692487	None	14570	1994	141488	No_or_no_constitutive_exon
GTGTGGAGACAATAGGTTCCCCGGGACGGTGCTTGGCGGTTGGAGGGTAGGC	1966772	1966836	1966886	1966834	-1	3	OPUNC03G02670	1964333	1967194	None	14570	1994	141488	No_or_no_constitutive_exon
GAGTTTCTAGGTTGGATTGAGGCGACAGCTGGTTAGCGAGGGAAGCTTAGGC	2135445	2135628	2135395	2135447	1	3	OPUNC03G02890	2135120	2135628	None	14570	1994	141488	No_or_no_constitutive_exon
GTGTGGTTGGATCTCACGAACTGCATCATTTGTATCTTCTGGGTCTGAAGTC	2181066	2181166	2181216	2181164	-1	3	OPUNC03G02950	2177395	2184489	None	14570	1994	141488	No_or_no_constitutive_exon
CCGGTGATTTTATCGCGGTTTTTACAGCGTGTTTTTCCGATGGGATGCAGAG	2275536	2275598	2275648	2275596	-1	3	OPUNC03G03080	2271192	2275767	None	14570	1994	141488	No_or_no_constitutive_exon
TCTTCTTTAAAACGCGCCGCGCCGAGCCAAATATATAACCGTGGGTGAAGGC	2442379	2442518	2442329	2442381	1	3	OPUNC03G03280	2442175	2446318	None	14570	1994	141488	No_or_no_constitutive_exon
TTGAATTCCTTCTCCAGGAAATCATTGACATGATTTGCTGTGGGATGCAGCT	2473980	2474063	2473930	2473982	1	3	OPUNC03G03340	2472806	2475334	None	14570	1994	141488	No_or_no_constitutive_exon
ACGGCCACCGTCTCGGCGCGGCCCACGCTCTCCTCGATCTGGGTGTGCAGTA	2733964	2734583	2733914	2733966	1	3	OPUNC03G03610	2729542	2734583	None	14570	1994	141488	No_or_no_constitutive_exon
ATCGCTATGAATTATATTTTAATTGTTGATAAACCATTTCGAGGGTGAAGGT	2735700	2735710	2735760	2735708	-1	3	OPUNC03G03620	2731298	2738159	4331635	14570	1994	141488	No_or_no_constitutive_exon
GTTCGATTTGGTGTCTGGGTGGCTGAATTTGGGTTGTGTTGGGATCGCAGGG	2795062	2795337	2795387	2795335	-1	3	OPUNC03G03720	2794145	2795582	None	14570	1994	141488	No_or_no_constitutive_exon
ACTGTTATTACCAGAGTCAATTATTATCACCTATCCATTTGGGATTGCAGAC	2847310	2847436	2847260	2847312	1	3	OPUNC03G03780	2840728	2850571	4331654	14570	1994	141488	Yes
AAATCCCAGATGATGTGAGTGTGATTATATTGTTAATGGCGGGGGTGCAGGC	2882634	2882863	2882584	2882636	1	3	OPUNC03G03830	2872460	2891458	None	14570	1994	141488	No_or_no_constitutive_exon
GATACTTTATTAGTTGATGTGATGGTGAATTTGTGTGTGGGTGGGTGTAGGG	2899051	2899364	2899414	2899362	-1	3	OPUNC03G03850	2899051	2900584	None	14570	1994	141488	No_or_no_constitutive_exon
TTGTGTGTGGGTGGGTGTAGGGTGAAGTGCTGGAGGCAAGGAGGGATCAGGT	2920618	2920901	2920951	2920899	-1	3	OPUNC03G03890	2920618	2923843	None	14570	1994	141488	No_or_no_constitutive_exon
GAGCTCTCTTCTCGGGAGCTGTAGCCTCAGCGGATGAATGGTGGGTGCAGGG	3028296	3028431	3028246	3028298	1	3	OPUNC03G03980	3027691	3032201	None	14570	1994	141488	No_or_no_constitutive_exon
TTGCAAATTTGATGGTTTCTTGATGATTTTGGTTGGATGGTTGGGAGCAGGG	3225331	3225478	3225281	3225333	1	3	OPUNC03G04280	3224893	3227699	None	14570	1994	141488	Yes
TGTTCGCCTCGCCTTTGCCTTGCCTTGCCATGGCTCGCATCGGGGCGGAGGC	3340615	3340735	3340565	3340617	1	3	OPUNC03G04410	3331249	3342387	None	14570	1994	141488	No_or_no_constitutive_exon
ATCTATGCATTGCCTTGCCTGATGTCCCTGTGTGCAACGCAGATGGGAAGAC	3425540	3425797	3425847	3425795	-1	3	OPUNC03G04550	3425540	3435063	None	14570	1994	141488	Yes
TCGCGCGAGGACGAGTATTTTAGGTCGTCGCCACAGGGGAATAATAGTAGGA	3723992	3724083	3724133	3724081	-1	3	OPUNC03G04990	3723495	3728483	None	14570	1994	141488	No_or_no_constitutive_exon
CTGTGCTTAGCTGCATCACTGTCATATGGCTTTGCTTCTTGGAACGGGAGGT	4004886	4005079	4004836	4004888	1	3	OPUNC03G05320	4004614	4006467	None	14570	1994	141488	No_or_no_constitutive_exon
TTTTGATGATCTGCGTTGTGTGTGGGGTTCGATCTTCTGTGGGCGCGCAGTT	4010515	4010632	4010465	4010517	1	3	OPUNC03G05330	4010058	4015612	None	14570	1994	141488	Yes
ATCAACGCTGTGACGACGACGCGCGTCCGCGGCCGCGTCGCGGGGCGCAGGT	4313766	4314099	4313716	4313768	1	3	OPUNC03G05610	4313246	4314461	None	14570	1994	141488	No_or_no_constitutive_exon
CCTTGACTCCAAAGAAATATCTTTCCTTGGCACCATGGGCGGAACCGCAGAA	4329416	4329489	4329539	4329487	-1	3	OPUNC03G05650	4328537	4331906	None	14570	1994	141488	No_or_no_constitutive_exon
AGAAAGGGAGCAATCAAAAGTTTCTTCCGCTGTCGTCGGCTGGGAAACAGTG	4353244	4353437	4353487	4353435	-1	3	OPUNC03G05720	4348432	4353558	None	14570	1994	141488	Yes
GCATCTTTTGTTGAAATTTAAACTATGTTCTGCTTTGGGTAAATGAGCAGGA	4351269	4351325	4351375	4351323	-1	3	OPUNC03G05720	4348432	4353558	None	14570	1994	141488	Yes
CTTGTCAGCATCATAATTTACCATGTTTTTTTTTTTTGTCTGTGGGAGAGCA	4435475	4435831	4435425	4435477	1	3	OPUNC03G05820	4433349	4436256	None	14570	1994	141488	No_or_no_constitutive_exon
CATGACAGCGACTTTGCTCAACTAAATTCCAAACTAAGTTGGGGTTGCAGGA	4469235	4469324	4469374	4469322	-1	3	OPUNC03G05870	4467207	4470359	None	14570	1994	141488	No_or_no_constitutive_exon
TTCACCTGCATTCTGAGTTTCTGACCACTCTAGTTTGGTTCTTGGGAAAGGT	4498871	4498988	4499038	4498986	-1	3	OPUNC03G05920	4498871	4503135	None	14570	1994	141488	No_or_no_constitutive_exon
ATAGCACCCTCACTTTACCATATCTGACGTTTGGATGGGAAATGTGACAGGA	4902532	4902628	4902482	4902534	1	3	OPUNC03G06420	4900830	4903429	None	14570	1994	141488	No_or_no_constitutive_exon
ATAGCACCCTCACTTTACCATATCTGACGTTTGGATGGGAAATGTGACAGGA	4917721	4917817	4917671	4917723	1	3	OPUNC03G06440	4917517	4918184	None	14570	1994	141488	No_or_no_constitutive_exon
CTGTCGCGGTGGAGACGCCGACGACGAATTCGTCTGGCTCCGACGGGCAGGC	4950691	4951417	4950641	4950693	1	3	OPUNC03G06480	4950225	4959164	4331915	14570	1994	141488	No_or_no_constitutive_exon
AGTGGCCTGCATAGATAGTATCTGGCTGGTTAATGTTGTGCAGGGTGCAGCT	4965070	4965166	4965216	4965164	-1	3	OPUNC03G06500	4965070	4966463	None	14570	1994	141488	No_or_no_constitutive_exon
AGTTGAGATTCTTGAGTTACTAGTGTTTGATGTTGGTTTCACGGGTGCAGGG	5010695	5010855	5010645	5010697	1	3	OPUNC03G06550	5009377	5012185	None	14570	1994	141488	No_or_no_constitutive_exon
TGGATATACGTTGCATCCGTTTCGTGTCTCTGACCATTGATAATGGGCAGGA	5011716	5012185	5011666	5011718	1	3	OPUNC03G06550	5009377	5012185	None	14570	1994	141488	No_or_no_constitutive_exon
CGCAATAGCGCACACAGAGCACGCAACACAATGGAGTCGATTCGGGGGAGCG	5618560	5618817	5618510	5618562	1	3	OPUNC03G07080	5612012	5621721	None	14570	1994	141488	Yes
TTCAGATTTGCATGAGATTTGTCATCATATGTCTCTTGTTTGGGTGGTAGAT	5774985	5775047	5775097	5775045	-1	3	OPUNC03G07270	5770809	5776381	None	14570	1994	141488	No_or_no_constitutive_exon
TGGTGGTTGTGTTTTGATTTTGTAGCGTGTATTGTGTTTGGGATGGAAAGGT	5850648	5850806	5850856	5850804	-1	3	OPUNC03G07350	5849647	5851082	None	14570	1994	141488	No_or_no_constitutive_exon
ACCAACCGGCGACTGGCCGTCGCCGGCGGCGGCGGCGGAGGCGGGCGCAGAA	6187373	6188032	6187323	6187375	1	3	OPUNC03G07840	6182039	6188032	None	14570	1994	141488	No_or_no_constitutive_exon
AACTTCAACCATAAACGAATCGATATACTTAATTCATTGGGAGATGATAGAG	6387387	6387424	6387337	6387389	1	3	OPUNC03G08070	6383205	6388495	None	14570	1994	141488	No_or_no_constitutive_exon
CGGTTTTGGTTAACCTTGGTGGTGTGTGCGTGCATGGCGTGGGCGAGCAGGC	6637272	6637390	6637222	6637274	1	3	OPUNC03G08270	6636925	6640032	None	14570	1994	141488	No_or_no_constitutive_exon
ACGGGCGGCATCGGACCGATCGGATGCTAGTAAATGCGGGTGAGGCGCAGCT	6677584	6677961	6678011	6677959	-1	3	OPUNC03G08350	6668957	6679740	None	14570	1994	141488	No_or_no_constitutive_exon
TATTCAAGTGCGTTTCGCTCAAACCTGTCATTTATTTTTGGGACGTGCAGTG	6831168	6831607	6831118	6831170	1	3	OPUNC03G08420	6827661	6831607	None	14570	1994	141488	No_or_no_constitutive_exon
CGTACCCGAGCCTGGCTCCGGGGAGCCAGGTGTCGGTCGGGTGATCAAAGCT	6834942	6835157	6835207	6835155	-1	3	OPUNC03G08440	6834756	6847560	None	14570	1994	141488	No_or_no_constitutive_exon
GCTTTTGATGGGGAAGTTTCTAATTGTTTCTCTCTCTCTCGGTGGGACAGCG	6918605	6918711	6918555	6918607	1	3	OPUNC03G08530	6918091	6931733	None	14570	1994	141488	No_or_no_constitutive_exon
AATGTGCGGTGATGACGCAGTTTTTTTGGTGTTATCTCATGGGATTGCAGGG	6930718	6931733	6930668	6930720	1	3	OPUNC03G08530	6918091	6931733	None	14570	1994	141488	Yes
GTTGATGGGTGCGCTAATTCTGATTCTGAATCGGATTCTGTGGGTGACAGTG	6968754	6968829	6968879	6968827	-1	3	OPUNC03G08600	6967983	6971292	4332108	14570	1994	141488	Yes
GGTGTTAAAAGGAATAGAGTAATCTAGGGAGGAATAAAGCATGGGAAAAGGA	8074841	8074888	8074938	8074886	-1	3	OPUNC03G09580	8069297	8077971	None	14570	1994	141488	No_or_no_constitutive_exon
AGTGGGAGAGCGGCGTGGCGGGATCAGCGACGGAGTCGAGGGTAACGTAGGA	8082032	8082485	8082535	8082483	-1	3	OPUNC03G09590	8080893	8082959	None	14570	1994	141488	No_or_no_constitutive_exon
AATGGAAAATTTGAAAGCATTGATATATTATTCTGTTCTGGGAGGGTCAGAT	8513048	8513556	8513606	8513554	-1	3	OPUNC03G10120	8510511	8515467	None	14570	1994	141488	No_or_no_constitutive_exon
ACTCATGACATGTGTAAGTGACGCGTTTCTGGTGGGATGTGGGCGAGCAGAA	9068763	9068917	9068967	9068915	-1	3	OPUNC03G10660	9066143	9070989	None	14570	1994	141488	No_or_no_constitutive_exon
TAGACAGGAACCCGGCGAGAATCGATAACTTAACAATGGGGTACCGGAAGAC	9140281	9140437	9140487	9140435	-1	3	OPUNC03G10730	9139595	9149425	None	14570	1994	141488	Yes
GGGTTTTTGGCACGTAAAGTTTGGCTGCGCGATGCGTGCGTGGGGTGCAGAG	9234812	9235050	9235100	9235048	-1	3	OPUNC03G10830	9233768	9235639	None	14570	1994	141488	No_or_no_constitutive_exon
TTGGGTTAATTGCTTGGTTGTTTTAAAACGGAGGGTTTGGGGGAGCGCAGGT	9563128	9563206	9563078	9563130	1	3	OPUNC03G11200	9562764	9565961	None	14570	1994	141488	Yes
GAGCAAGCGCTAGGAGGTCGATGGGAAGTGATGACGTCATCGGGGGCAAGCG	9582847	9583162	9583212	9583160	-1	3	OPUNC03G11240	9582847	9583548	None	14570	1994	141488	No_or_no_constitutive_exon
TGATCTTTATGTCGCAGTAGGGTTGTGTGTGATTCATCTGGGGATTGCAGGA	9616140	9616231	9616090	9616142	1	3	OPUNC03G11280	9615723	9624523	None	14570	1994	141488	Yes
CACTCACACCTGCATCCGGCGAGCACATCGTCATAGGCAGGTGGGTCAAGAT	9685009	9685102	9685152	9685100	-1	3	OPUNC03G11400	9684572	9685220	None	14570	1994	141488	No_or_no_constitutive_exon
GGCTCGAGATCTATTATTGGCTAGCAGGTTGGTTTTTCGGTGGGAAGCAGAG	9869414	9869456	9869506	9869454	-1	3	OPUNC03G11510	9867085	9870257	None	14570	1994	141488	No_or_no_constitutive_exon
CCCGAGATTTCCTGATGGTTGAGGCTGTGTGGAATCCGTGCGATGGGCAGGC	9903522	9903730	9903780	9903728	-1	3	OPUNC03G11560	9895880	9903939	None	14570	1994	141488	Yes
GTTTGCTTGTTCACGTTTCGGCATTGATAACTTGATTGGGATTGGACAAGGC	9917113	9918062	9917063	9917115	1	3	OPUNC03G11590	9914747	9918062	None	14570	1994	141488	No_or_no_constitutive_exon
CGGAGGCATCGGCCCACGTCAAAAAGTGACCGTTCTGGATCGGGCTAAAGGC	9962376	9962568	9962618	9962566	-1	3	OPUNC03G11620	9948414	9963106	None	14570	1994	141488	No_or_no_constitutive_exon
CCTTCACCAGGAAGACGTAGGCCACGGTCTCCATCTCCGGGGAGACGCAGGC	9959051	9959114	9959164	9959112	-1	3	OPUNC03G11620	9948414	9963106	None	14570	1994	141488	No_or_no_constitutive_exon
AATAATTATGTTTAACTTCACATTTATTTTATATCGTGGGACGAAAGCAGGA	10140895	10141054	10141104	10141052	-1	3	OPUNC03G11800	10140683	10145166	None	14570	1994	141488	No_or_no_constitutive_exon
TGTGTCATGTTCATCATATGTTTCTTTCTTTGTGTGCGTGGGAATGAAAGAT	10162523	10162695	10162745	10162693	-1	3	OPUNC03G11830	10161194	10163850	None	14570	1994	141488	No_or_no_constitutive_exon
CCTTCACCATCTTCTTCCTCTTCTCCGGCGGCGTGGGGGCGGCGGCGCAGGT	10399457	10399574	10399407	10399459	1	3	OPUNC03G12130	10398892	10408224	None	14570	1994	141488	Yes
CGCAACTTGTGTATTTTTTCTCTTTTTGCGATTGCGATTTGGGGATCTAGGG	10438715	10438823	10438665	10438717	1	3	OPUNC03G12160	10431342	10441234	None	14570	1994	141488	No_or_no_constitutive_exon
TTGTTGTTGCTGAATCTGGTTGCTGATTGCTGGTTGGGTGCGGGGTACAGGT	10455961	10456085	10456135	10456083	-1	3	OPUNC03G12180	10452548	10456538	None	14570	1994	141488	No_or_no_constitutive_exon
ATGGTTGATGACATATTTTGATTGATGCTGAAAACATGTTGGGTATGCAGGC	10512000	10512260	10512310	10512258	-1	3	OPUNC03G12250	10507253	10515546	None	14570	1994	141488	No_or_no_constitutive_exon
CTCACCCTTCCCTCCTCCTCCTACTCACCCCGTCGTCGTCACGGGGGGAGCG	10555096	10555302	10555352	10555300	-1	3	OPUNC03G12300	10553156	10555522	None	14570	1994	141488	No_or_no_constitutive_exon
CAAGGTTTGATCGATCGGAATCGGGGGTGGTGGTGATTGGGGGTGTGCAGGG	10557672	10558383	10557622	10557674	1	3	OPUNC03G12310	10557300	10561690	None	14570	1994	141488	No_or_no_constitutive_exon
TCAATTACAACCCTCTTTCAGCAAAGCATATGGATTTCCTGGGAGTTCAGGT	10733569	10733638	10733519	10733571	1	3	OPUNC03G12560	10729877	10737476	None	14570	1994	141488	No_or_no_constitutive_exon
TGCAGCTGCGGGAGCGCGCGGCTTTAGATTTCGTCGGATCTCGGGCGGAGAG	10754431	10754655	10754705	10754653	-1	3	OPUNC03G12600	10753656	10754804	None	14570	1994	141488	No_or_no_constitutive_exon
TAGTGGCTGTGTGTGTGTGTGTTTTTTTTTGCGTTGTGACGCGGGAGCAGAA	10885010	10885289	10885339	10885287	-1	3	OPUNC03G12750	10885010	10886842	None	14570	1994	141488	No_or_no_constitutive_exon
CCCCTCTCTCTGTGTGTTGACGAGATCGATCGATTCCGCGGGATGCGCAGGG	11008909	11009027	11008859	11008911	1	3	OPUNC03G12910	11008709	11011819	None	14570	1994	141488	Yes
AACTATGGCAAGTGATTTGCTCTTGATTAATTTCGGGGCCAGCTGAGCAGAT	11141186	11141286	11141336	11141284	-1	3	OPUNC03G12990	11137548	11147029	None	14570	1994	141488	Yes
CACGTCTAGCTAGTTTGCTGTTTACTAACCTTTTGTGCTGGGTGAGGAAGGC	11189893	11189992	11190042	11189990	-1	3	OPUNC03G13040	11187134	11191220	None	14570	1994	141488	Yes
GGCACGAAACTGTCTCTGAATTTTCCGACTCTGATGTACGGGCAACGCAGGT	11188030	11188165	11188215	11188163	-1	3	OPUNC03G13040	11187134	11191220	None	14570	1994	141488	Yes
CCAGATGGATGGGATTTTTTTTTTTGACTCGGTGAGGTTTGGGTGTGCAGTG	11259495	11259621	11259671	11259619	-1	3	OPUNC03G13090	11257927	11260112	None	14570	1994	141488	No_or_no_constitutive_exon
CGCTGAGGCTGAGAGCAGCAGCGACGCGCCGGCGAAGAAGGCGCGGGTAGGG	11376688	11376879	11376929	11376877	-1	3	OPUNC03G13220	11371082	11376978	None	14570	1994	141488	No_or_no_constitutive_exon
GCTGACGATCGCCGGCCGGCGGGCGGCGGCGGCGGTGGGTGGTGGTGCAGTC	11478400	11478826	11478876	11478824	-1	3	OPUNC03G13420	11478400	11479018	None	14570	1994	141488	No_or_no_constitutive_exon
GTCTCTCTCTCCGGATCGAATCTCGCGGGCAGTGGCCAAGGTAAGGGAAGAT	11492847	11492922	11492797	11492849	1	3	OPUNC03G13430	11480937	11495169	None	14570	1994	141488	No_or_no_constitutive_exon
TGGTTCAAGCTCAATTTCGACGGTTCGGTGTACCATGACGGATCGGGCAGAG	11554135	11554598	11554648	11554596	-1	3	OPUNC03G13560	11554135	11554784	None	14570	1994	141488	No_or_no_constitutive_exon
AAAGGGGGAGAAGAGTGTTGGTTTTGAATAGAGATTTTTGGGATTTGAAGGG	11840854	11841003	11840804	11840856	1	3	OPUNC03G13870	11840491	11844973	None	14570	1994	141488	No_or_no_constitutive_exon
GATTTGACGGTCTGGTCGATTGATGGGGTTTGATTGATTTGACGGGATAGGC	11913170	11913259	11913309	11913257	-1	3	OPUNC03G13940	11903786	11914562	None	14570	1994	141488	No_or_no_constitutive_exon
GACTGATCTGAATCCTTGGATACTGTACTTGTGAATGTAACACAGGGAAGCG	12135715	12135799	12135849	12135797	-1	3	OPUNC03G14230	12135290	12138023	None	14570	1994	141488	No_or_no_constitutive_exon
TCATTTTTATTATTACCGGTGAATAACTCTACTTCCATTGGGTGTGGCAGAT	12170873	12171073	12171123	12171071	-1	3	OPUNC03G14280	12164419	12172704	None	14570	1994	141488	No_or_no_constitutive_exon
TTTCTGTGTTGGTGGCATGTCATGTCCGGTGGCCGGGCCGGGCGGCACAGAT	12186508	12186553	12186458	12186510	1	3	OPUNC03G14300	12184268	12187601	None	14570	1994	141488	No_or_no_constitutive_exon
GTCCGCGCCCTTCTCACTCTCCCTCCGCCTCCGCCGCGCGCGGGTGGCAGCC	12192297	12192579	12192629	12192577	-1	3	OPUNC03G14310	12188323	12192697	None	14570	1994	141488	No_or_no_constitutive_exon
GTTATATGTGATAGCATGCCAAAAGTCACTGTTGATCTTTGGGTGTGCAGAT	12205189	12205260	12205310	12205258	-1	3	OPUNC03G14330	12201986	12206952	None	14570	1994	141488	No_or_no_constitutive_exon
GTGCGGGCTCTCTGGTCGCGGGTTCTGATTTGGGTGGATGCTGGGGGTAGGC	12663158	12663292	12663108	12663160	1	3	OPUNC03G14700	12662822	12665794	None	14570	1994	141488	No_or_no_constitutive_exon
GGTAAGGGACAACAAAGCAATTTGTTGTCTCTTTATTTGGAGCTGGGAAGAA	12717304	12717378	12717428	12717376	-1	3	OPUNC03G14770	12713371	12718522	4332660	14570	1994	141488	No_or_no_constitutive_exon
TACATTAACGCGTACTACTAGCTAGTAGTATTAGTACTAGGGACACATAGGT	13307616	13307930	13307980	13307928	-1	3	OPUNC03G15430	13307389	13308527	None	14570	1994	141488	No_or_no_constitutive_exon
GTTCTTGCCATCAGAGCCATTGCTAATATGAGATTTTATGGAGGGTGCAGGT	13528193	13528655	13528705	13528653	-1	3	OPUNC03G15540	13526669	13529978	4332724	14570	1994	141488	Yes
GAATTGTTGTTCGGTTTCACTTACCCGTGGTTTTTCCTCGCCGGGAGCAGAA	14239202	14239511	14239152	14239204	1	3	OPUNC03G16370	14238999	14242060	None	14570	1994	141488	No_or_no_constitutive_exon
ATATGCATGTACATGATGAATGCGTGCATACATGGGTGTGGGTGGTGCAGGT	14257921	14258128	14258178	14258126	-1	3	OPUNC03G16410	14257921	14259037	None	14570	1994	141488	No_or_no_constitutive_exon
GTGCCGTGATTTTTTTTTTTGCTACCATGAATTAACACAAGGGAATGCAGGA	14284148	14284247	14284297	14284245	-1	3	OPUNC03G16440	14279285	14290126	None	14570	1994	141488	Yes
TGCAATTGAGTGATTTTGTGATTCATGTATTTTGGGAATTGGGGACAAAGGG	14364633	14364654	14364583	14364635	1	3	OPUNC03G16510	14364293	14364654	None	14570	1994	141488	No_or_no_constitutive_exon
GCTGCCGCGTCGTCGTCGTCGCACTGCGGCGGCGGGATGCGGTCGGGGAGTG	14486108	14486427	14486477	14486425	-1	3	OPUNC03G16600	14486108	14487469	None	14570	1994	141488	No_or_no_constitutive_exon
TAACCAGCAATGAACAATTTGAGAAGTGGATTCAGTCTGGGTGAAAAGAGAA	14551718	14552401	14551668	14551720	1	3	OPUNC03G16680	14550883	14552401	None	14570	1994	141488	No_or_no_constitutive_exon
TTGAAGAGATCCGAGTTTGCGGGGGGAGGGGGTGCTCTGGATGGGGGCAGCA	14871773	14871857	14871723	14871775	1	3	OPUNC03G17060	14865053	14875270	None	14570	1994	141488	No_or_no_constitutive_exon
CAATTCAAAATGAATTTGTCTATGCTCTAATAACTTTGTCTGGGCAACAGAC	14872740	14872905	14872690	14872742	1	3	OPUNC03G17060	14865053	14875270	None	14570	1994	141488	No_or_no_constitutive_exon
TAAGTTTTTGACATGGCTGTTCTGTACCTTACGAAGTGCATGGGTTGAAGGT	14873955	14874025	14873905	14873957	1	3	OPUNC03G17060	14865053	14875270	None	14570	1994	141488	No_or_no_constitutive_exon
ATGTCTCCAAGTTCTGACTTTAACATTACTAAGACTCTTTGGGTGGACAGGT	14874333	14875270	14874283	14874335	1	3	OPUNC03G17060	14865053	14875270	None	14570	1994	141488	No_or_no_constitutive_exon
ATGGTGTTCTTGACTGCGGTTATGCTTTGATTTGATCTGTACCGGGACAGTG	14998697	14998759	14998647	14998699	1	3	OPUNC03G17190	14998176	15001802	None	14570	1994	141488	No_or_no_constitutive_exon
GGTGCATCAATAACAAAGTATGAACTTATGTGCTATTTGTTATGGGACAGCC	15030786	15030854	15030904	15030852	-1	3	OPUNC03G17230	15028398	15035498	None	14570	1994	141488	No_or_no_constitutive_exon
GCTTTCTGATGATTTTTTTTTTGGGGTAAAAATTCTTGTGTTGGGGATAGAG	15049674	15049773	15049823	15049771	-1	3	OPUNC03G17240	15043388	15050046	None	14570	1994	141488	No_or_no_constitutive_exon
CGATCGCGTTCTCGAGGCACCACCTTCGGTCCATGGAAGGGAAGCTGAAGTC	15131113	15131311	15131063	15131115	1	3	OPUNC03G17360	15129455	15132996	None	14570	1994	141488	No_or_no_constitutive_exon
GTCGTGTTCTTCGTTCTCACACACGCTCGCAATGAATGCGTGGGATGCAGCG	15340894	15341116	15340844	15340896	1	3	OPUNC03G17570	15340486	15343399	None	14570	1994	141488	No_or_no_constitutive_exon
CGGTGATTAATTAATTTTGTTTTTCGTTTTTATGTGTGTTTGGGGTGAAGAA	16105118	16105976	16106026	16105974	-1	3	OPUNC03G18400	16105118	16106448	None	14570	1994	141488	No_or_no_constitutive_exon
ATTTGCATGTAGGGTTCTGAAACTGGTTTTGTTTCTTGGGGAAATTGCAGGT	16433806	16433907	16433756	16433808	1	3	OPUNC03G18650	16431548	16440261	None	14570	1994	141488	Yes
TTCTGCTACGTGAGCTGACTTGAGCTGTGTCAATGGCGGGCGGCGAGCAGGA	16865906	16866147	16866197	16866145	-1	3	OPUNC03G19030	16862116	16874549	None	14570	1994	141488	Yes
AAGGAGCATGAGCACATGACTGATGATGAATTCTCTGATGGGGAGTATAGGT	17864799	17865320	17864749	17864801	1	3	OPUNC03G19700	17859753	17865320	None	14570	1994	141488	No_or_no_constitutive_exon
AAGGAGCATGAGCACATGACTGATGATGAATTCTCTGATGGGGAGTATAGGT	17878674	17879194	17878624	17878676	1	3	OPUNC03G19720	17873629	17879194	None	14570	1994	141488	No_or_no_constitutive_exon
ATGTGGATGATTAACGATTCTGTTTCGTGTTCGTTGGCGCGGGGTCACAGAT	17978275	17979265	17979315	17979263	-1	3	OPUNC03G19780	17978275	17979366	None	14570	1994	141488	No_or_no_constitutive_exon
CTAGTTGGTGCATTTTATAATTAATTCTATTTTCACCGGGAAAACAATAGGT	18021292	18021370	18021420	18021368	-1	3	OPUNC03G19820	18016629	18025537	None	14570	1994	141488	Yes
TTTCCTAGTCACTGTTTCTTATTTATTGTCAAATTTGGGACGAGAAATAGAT	18288991	18289050	18289100	18289048	-1	3	OPUNC03G19960	18286868	18289784	None	14570	1994	141488	Yes
GCGACTGACAGAAGGAAGCAATGATGAGCAGGGCGGAGATCAGGGTGCAGTT	18456530	18456971	18456480	18456532	1	3	OPUNC03G20100	18453331	18456971	None	14570	1994	141488	No_or_no_constitutive_exon
TACCCCTACTAGCTATACTTTACTAGTACTACCCGGGGGGGTATAGATAGTA	18503631	18503781	18503831	18503779	-1	3	OPUNC03G20160	18499731	18504606	None	14570	1994	141488	No_or_no_constitutive_exon
TTTATTCTCTAGCTTTGTTCGCTTCTGTCGAGTCTTCCAGAAGGGGGTAGAG	18649097	18649138	18649188	18649136	-1	3	OPUNC03G20300	18644690	18649285	None	14570	1994	141488	No_or_no_constitutive_exon
AGAGGAGGAAAGCCTGCGCCGCAAACCGATTCCGCGATGGGGAAGAGCAGCA	18789875	18789946	18789996	18789944	-1	3	OPUNC03G20400	18788300	18791542	None	14570	1994	141488	No_or_no_constitutive_exon
AAGAAGAGATCTCCGCCTTCACCCGACGACCGTTTGGAGAAGAGGGCCAGGT	18892314	18892361	18892264	18892316	1	3	OPUNC03G20490	18871317	18894153	None	14570	1994	141488	No_or_no_constitutive_exon
AAGAAGAGATCTCCGTCTTCACCCGACGACCGTTTGGAGAAGAGGGCCAGGT	18872152	18872199	18872102	18872154	1	3	OPUNC03G20490	18871317	18894153	None	14570	1994	141488	No_or_no_constitutive_exon
CGGCCGCCGCAGCGCCGGCGGACACGGCGGCGGGTGTGCCGTGGGAGCAGGT	19022066	19022507	19022557	19022505	-1	3	OPUNC03G20610	19021393	19022989	None	14570	1994	141488	No_or_no_constitutive_exon
ATGATGATTGCCCTTAAGTTGTTGTGGTTCTTTTTTTGGGAAAAATTCAGAT	19451451	19451516	19451401	19451453	1	3	OPUNC03G20960	19447674	19451631	None	14570	1994	141488	No_or_no_constitutive_exon
TGTAAGCAATCAGCTTGATTGATTAGGTTTTACGACGGCGACAGGGACAGAC	19889107	19889750	19889800	19889748	-1	3	OPUNC03G21200	19881064	19894987	None	14570	1994	141488	No_or_no_constitutive_exon
TTTGTGCCTCCATGCATGTAAATCAAGTTAACACATCCTTTGGGTGTAAGGG	19988995	19989112	19989162	19989110	-1	3	OPUNC03G21250	19985389	19993785	None	14570	1994	141488	No_or_no_constitutive_exon
CCTTTCGGACGTCCTCACAATAGCTTCAGTTAAAATCACCAGGGACAAAGGC	20070558	20070644	20070694	20070642	-1	3	OPUNC03G21300	20070558	20097621	None	14570	1994	141488	No_or_no_constitutive_exon
CTTCCTTGTTTTTCATGGTTTTTTTCTTCTGATTTAGGGGTTTGGGAAAGAC	21145790	21146693	21146743	21146691	-1	3	OPUNC03G21550	21138649	21152960	None	14570	1994	141488	No_or_no_constitutive_exon
CCCTGAATGGGAGCAAGTACAAGAAACCCTACTATCCTGCATGGGCGTAGTA	21605242	21605377	21605427	21605375	-1	3	OPUNC03G21750	21604361	21605956	None	14570	1994	141488	No_or_no_constitutive_exon
GCGTCTCTAGTGTCATGGGAAGGTTTTGTGAATTGGGAGTATGGGTGCAGGG	21731609	21731632	21731682	21731630	-1	3	OPUNC03G21850	21731609	21732153	None	14570	1994	141488	No_or_no_constitutive_exon
TCCTCCCGTAGTGTGGCTTTTGTTTCATACGAGTTTTGTGGCGGGTGCAGTG	23515519	23515595	23515645	23515593	-1	3	OPUNC03G22670	23507940	23515793	None	14570	1994	141488	No_or_no_constitutive_exon
AGATGGTGGTGTTGGCACACGACGTCGCAGCGCTGAGGCTGCATGGGTAGGA	23648419	23648725	23648369	23648421	1	3	OPUNC03G22800	23648281	23648725	None	14570	1994	141488	No_or_no_constitutive_exon
GACAGATGCAATTGAATCGAACATCCTAACAGTTCTTTTGGGGATAAAAGGT	24502858	24502915	24502965	24502913	-1	3	OPUNC03G23310	24502656	24506441	None	14570	1994	141488	No_or_no_constitutive_exon
GACAGATGCAATTGAATCGAACATCCTAACAGTTCTTTTGGGGATAAAAGGT	24507372	24507429	24507479	24507427	-1	3	OPUNC03G23320	24507168	24509205	None	14570	1994	141488	No_or_no_constitutive_exon
TGTGTTGATACTGAATAATGAACTGTGTCGTCTTCCTTGTGGGTGGTCAGAG	24963965	24964134	24964184	24964132	-1	3	OPUNC03G23590	24958315	24999450	None	14570	1994	141488	No_or_no_constitutive_exon
TGTGTTGATACTGAATAATGAACTGTGTCGTCTTCCTTGTGGGTGGTCAGAG	24998693	24998862	24998912	24998860	-1	3	OPUNC03G23590	24958315	24999450	None	14570	1994	141488	No_or_no_constitutive_exon
TCTTGGACGGCTTCCACTGATGGGGTGGATGGGTATGTGGGTGGGTGCAGAG	25417992	25418311	25418361	25418309	-1	3	OPUNC03G23860	25417474	25418905	None	14570	1994	141488	No_or_no_constitutive_exon
GCAGCCACGGGGGGTACTACTTCAGCAGGCACGGACGGGTGGCCGAGTAGAT	25739403	25739499	25739353	25739405	1	3	OPUNC03G24100	25730950	25739968	None	14570	1994	141488	No_or_no_constitutive_exon
TGGTCACCTCCTTCTCCATATCAATGTATTGAATGGGTATGCTGGGGCAGTG	26212713	26213870	26212663	26212715	1	3	OPUNC03G24460	26211317	26213870	None	14570	1994	141488	No_or_no_constitutive_exon
GGACTTGGTATTTTGCTCGTGGCTCATCCCACTTCTGTTTGGGGTTGCAGGT	26800867	26801100	26801150	26801098	-1	3	OPUNC03G24750	26797144	26801745	None	14570	1994	141488	No_or_no_constitutive_exon
CCTCAGCCTTGCTACTCATGTGCGCCACCGTAATCCTCAACGGGTAGCAGCG	27229397	27229560	27229347	27229399	1	3	OPUNC03G25050	27229146	27229560	None	14570	1994	141488	No_or_no_constitutive_exon
ATTTGTTTTGTGATGTAATTACTAATACCTTGCTTTGATGATTTGGGAAGAA	27434129	27434245	27434079	27434131	1	3	OPUNC03G25150	27430043	27436837	None	14570	1994	141488	Yes
TCTCTGGATTAATTTTGCTTTTGCTTTTTTTTTTTCATTTGGGGACAAAGGT	27653287	27653365	27653237	27653289	1	3	OPUNC03G25330	27652815	27659132	None	14570	1994	141488	No_or_no_constitutive_exon
TGATCTGGATTGCTGCTCACTCATGGTGTTGTGGTCTTCGGTGGGTGCAGGT	27655238	27656338	27655188	27655240	1	3	OPUNC03G25330	27652815	27659132	None	14570	1994	141488	Yes
GACAATGGGGCAAGGATGACTGTTGTTTAGTACTTCTGGGATAGGTACAGGT	27766109	27766200	27766059	27766111	1	3	OPUNC03G25430	27765005	27768186	None	14570	1994	141488	No_or_no_constitutive_exon
AATTTCATAATTTGGAGATGCATATCATTGCATAAATGGCAGGGTTCAAGAG	27916010	27916781	27916831	27916779	-1	3	OPUNC03G25610	27916010	27916987	None	14570	1994	141488	No_or_no_constitutive_exon
ATTTTGCTTCTAATTAGTTTTTTGCTGACTCACCAAAATTATGTGGGCAGGA	27962939	27963038	27962889	27962941	1	3	OPUNC03G25650	27957220	27963920	None	14570	1994	141488	No_or_no_constitutive_exon
GACTGCGTGCGGCGAAGGTGATTCGGCAACGGTGACGGCCGTGGGATCAGTG	27989907	27990031	27989857	27989909	1	3	OPUNC03G25690	27977480	27990031	None	14570	1994	141488	No_or_no_constitutive_exon
AACATATTTTATCGGATTTTGATTAATTTATTTATTTTTATGTTGGGAAGAT	28060757	28060814	28060864	28060812	-1	3	OPUNC03G25760	28054081	28061776	None	14570	1994	141488	Yes
AACAATGAACACACTCGTCTTCTTGTCGGTGACAAGGGTGATGATGGGAGGA	28407400	28407534	28407350	28407402	1	3	OPUNC03G26050	28403887	28408199	None	14570	1994	141488	No_or_no_constitutive_exon
GAGGAGGAGGAGGAGGGCGAGGGGGGTGGCGCGGAGGTGTGGGCGGACAGCG	28737052	28737151	28737002	28737054	1	3	OPUNC03G26520	28736735	28739090	None	14570	1994	141488	No_or_no_constitutive_exon
CCGCTATCGAGGGAGGTGACGATGTTGTCGCTGCCTTCACTGTCAGGGAGGA	28891937	28892217	28892267	28892215	-1	3	OPUNC03G26670	28890797	28895770	None	14570	1994	141488	No_or_no_constitutive_exon
CTGACTAAGTTAGCCTAAAACAATAATTTTATTTTGGGAGATGAATGCAGGA	28922430	28922729	28922779	28922727	-1	3	OPUNC03G26680	28919045	28925897	None	14570	1994	141488	No_or_no_constitutive_exon
GGACGGTGGATTTTCGATTGGGGATTGAAATTTATTGCTAGGGATTACAGGA	29029852	29030070	29030120	29030068	-1	3	OPUNC03G26780	29029852	29030331	None	14570	1994	141488	No_or_no_constitutive_exon
GTCCGGATTTTCGTCGCCAATGGCAGAGAGAGCTGTTGTCGGTCGGGTAGGA	29074509	29074705	29074755	29074703	-1	3	OPUNC03G26860	29073154	29077753	None	14570	1994	141488	No_or_no_constitutive_exon
GAGGGAGCAATGTCGTTGGCGGCTGACATGCTCTGAGCGGAGGGAGGCAGAG	29073154	29073877	29073927	29073875	-1	3	OPUNC03G26860	29073154	29077753	None	14570	1994	141488	No_or_no_constitutive_exon
AGTTGTCTTCGTCCAGCCATCATCTCTGATATACTTTTGTTGGGAGAAAGGA	29338145	29338325	29338095	29338147	1	3	OPUNC03G27040	29319931	29344091	None	14570	1994	141488	Yes
GATTCTCGTTCTTGTGGTATGTTTGATTCGTGCCGTGGTGATGGGCGCAGGA	29513763	29513827	29513713	29513765	1	3	OPUNC03G27240	29513228	29516703	None	14570	1994	141488	Yes
CTGTCGCTCGGGTGGCCCTCCGGTGACGCCGCGGGGACGGGGGCGGGCAGGG	29653902	29654013	29653852	29653904	1	3	OPUNC03G27340	29653438	29660499	None	14570	1994	141488	No_or_no_constitutive_exon
TCGCCACCGACCGCTCGCTCGATCGGCTGGGACAACGGGTCGTTGGAGAGGG	30068374	30069588	30068324	30068376	1	3	OPUNC03G27840	30068227	30069588	None	14570	1994	141488	No_or_no_constitutive_exon
TTATTAGATCTGCTGTAGCATGGAGTACTGAAAATATTGGGTGAATGTAGGC	30431391	30431475	30431525	30431473	-1	3	OPUNC03G28240	30429238	30433326	None	14570	1994	141488	No_or_no_constitutive_exon
GAGAAGAGGGCCGCCGAATTCCGTCTTATCCAGAGATGGGGGGTAAAAAGGA	30522059	30522310	30522360	30522308	-1	3	OPUNC03G28350	30516818	30522325	None	14570	1994	141488	No_or_no_constitutive_exon
GGGGCTTGCGCTGGCCGCGGCGCAACCGGGCTCCGGGCGCCGTGGGGGAGGG	30591840	30592016	30591790	30591842	1	3	OPUNC03G28410	30591407	30596774	None	14570	1994	141488	No_or_no_constitutive_exon
CATAATGTTTTGTGATTTTGTAAAATGCTACCTTAACTTTGGGGGAGTAGAT	30600735	30600842	30600892	30600840	-1	3	OPUNC03G28420	30599958	30603469	None	14570	1994	141488	Yes
CGCTGTGGGTGGTGACGAGGAGCATGAGCGTCAGTGTCGACGGGGTGTAGGA	30943967	30944120	30944170	30944118	-1	3	OPUNC03G28610	30943967	30944784	None	14570	1994	141488	No_or_no_constitutive_exon
CCAGTAGAACGTCCCGAGTGTAACTGACGCCTGAACGAACGGGTTGGCAGAT	31013698	31014283	31013648	31013700	1	3	OPUNC03G28690	31012796	31029708	None	14570	1994	141488	No_or_no_constitutive_exon
GGAAAAGGAGGCAGTTGCTCGCTTTTTTTTTTGTGTGTGTGTGAGGGTAGAG	31027556	31027861	31027506	31027558	1	3	OPUNC03G28690	31012796	31029708	None	14570	1994	141488	No_or_no_constitutive_exon
CCAGTAGAACGTCCCGAGTGTAACTGACGCCTGAACGAACGGGTTGGCAGAT	31028236	31029708	31028186	31028238	1	3	OPUNC03G28690	31012796	31029708	None	14570	1994	141488	Yes
TTCTTGATATTGAGAGCATGCAGATCCATAGAGCTGCTGGGGATAGCCAGAC	31065068	31065134	31065184	31065132	-1	3	OPUNC03G28720	31065068	31066791	None	14570	1994	141488	No_or_no_constitutive_exon
TACAAGCACTCGTAATTAACCGACGTGGCTGGATCTATGGGGAAATGCAGGT	31690924	31691139	31690874	31690926	1	3	OPUNC03G29360	31687008	31693167	None	14570	1994	141488	Yes
TACCTCATGAAAAGAAGCAGAAAAAAATAAAACGAAGGGAAAAAATATAGCG	31860073	31860177	31860227	31860175	-1	3	OPUNC03G29540	31860073	31860925	None	14570	1994	141488	No_or_no_constitutive_exon
AGGAGGAGCGCGCGTCCAGCCACGACATGGTGGTGGCCGGCGGTGGGCAGCT	32007648	32008018	32008068	32008016	-1	3	OPUNC03G29630	32007648	32008861	None	14570	1994	141488	No_or_no_constitutive_exon
ATGAAATTCGTCTCATTTTCTAATGTTGTGTTGTTTTCTGGGAAATGTAGGA	32022299	32022322	32022372	32022320	-1	3	OPUNC03G29650	32021561	32025252	None	14570	1994	141488	No_or_no_constitutive_exon
AGCGACCATTTGGGGTCGAGATCGATCTAGGTCATGGTAGCTGGGGATAGGA	32202379	32202623	32202329	32202381	1	3	OPUNC03G29840	32201515	32206414	None	14570	1994	141488	No_or_no_constitutive_exon
GCACTGAAGTGATTTTTTTTTTCTTTCATATTTCTTGGGACAATGAGTAGGC	32970519	32970581	32970469	32970521	1	3	OPUNC03G30670	32969847	32992877	None	14570	1994	141488	Yes
GAGTTTATGACCAGTTATTGATCTGTGATGATCTATTGTGGGAATTGCAGCT	32971056	32971139	32971006	32971058	1	3	OPUNC03G30670	32969847	32992877	None	14570	1994	141488	Yes
TCGCCGGGTTTTTTTTTTATTTTTGGTTTTTTTGGGATGGGCGGCGGCAGGT	33059059	33059129	33059009	33059061	1	3	OPUNC03G30720	33057828	33061862	None	14570	1994	141488	No_or_no_constitutive_exon
CGAATTCCGTGTTTCTTCTGGCTGGAATATTCCTTCGGTGGGTCGAGCAGCA	33182768	33182798	33182848	33182796	-1	3	OPUNC03G30880	33178084	33183568	None	14570	1994	141488	No_or_no_constitutive_exon
GATTGATTTGCTAGCTTCTTATCGATGGATCGATGGATTATGGGCAACAGGG	33348711	33349226	33348661	33348713	1	3	OPUNC03G31060	33344713	33349226	None	14570	1994	141488	No_or_no_constitutive_exon
GTCGTCTTTGGCGGTACTGATTTGCTTTGGTGCTCGTTTTGGGATGTCAGCT	33433155	33433265	33433105	33433157	1	3	OPUNC03G31190	33432342	33435784	4334101	14570	1994	141488	Yes
AATTGTATTAGTGAGTTGATGGATTGACTAATTAAGATATGCATGGGCAGGT	33668028	33668606	33667978	33668030	1	3	OPUNC03G31570	33667027	33669191	None	14570	1994	141488	No_or_no_constitutive_exon
TTTTTCCTGGCGATTCTTGGGCTGACGATTCTTTGTGGGTGGCGGTGAAGAG	33836101	33836341	33836391	33836339	-1	3	OPUNC03G31750	33834551	33836522	None	14570	1994	141488	No_or_no_constitutive_exon
ATGCTTGATTTCTCATTTGGTTCGTGTTCGGATTGATTTGGGATGGGCAGTG	33942187	33942516	33942566	33942514	-1	3	OPUNC03G31870	33942187	33942809	None	14570	1994	141488	No_or_no_constitutive_exon
GCGAGATCTGCCGCCATGGTCGCCGCGGCCGCAGCAAGCCCAAGGGTAAGGC	34152931	34154095	34152881	34152933	1	3	OPUNC03G32170	34152896	34157000	None	14570	1994	141488	No_or_no_constitutive_exon
GAGTGCCAAGGACGGAGGGAGAGTCAAACAAGGAGGGGAAAGGCTGACAGTG	34222284	34222477	34222527	34222475	-1	3	OPUNC03G32230	34219262	34226740	None	14570	1994	141488	No_or_no_constitutive_exon
GGTGGCTGTCAATAACATTTTTTGGATTTTCTCTTTAATTAATGGGCCAGGA	34366679	34366733	34366629	34366681	1	3	OPUNC03G32410	34365485	34366733	None	14570	1994	141488	No_or_no_constitutive_exon
GCTATGACAATTCGGGTTAAATTCTTCGCAAATGTGGGTTCGGAATGCAGCT	34693373	34693498	34693323	34693375	1	3	OPUNC03G32830	34692770	34694915	None	14570	1994	141488	No_or_no_constitutive_exon
ATCTATGTGGAACTGTAAAATTGTAATAATGGATTTGGGGATTGGGGCAGCA	34978266	34978342	34978392	34978340	-1	3	OPUNC03G33220	34971906	34979499	4334307	14570	1994	141488	No_or_no_constitutive_exon
CAAGTTCTACCTACCTACACTGAAATTCTCCGTGCATCAACGGGGGACAGGT	35150754	35151005	35150704	35150756	1	3	OPUNC03G33430	35142851	35151871	None	14570	1994	141488	No_or_no_constitutive_exon
AGCTCCATCCGTCTCCTGCACGCGCGCGGGCGGTGGCCACACGGAGGGAGAG	35465730	35465894	35465944	35465892	-1	3	OPUNC03G33900	35455023	35480598	None	14570	1994	141488	Yes
GTGGCGGCAGAGGAACTGGCGAGGAGGACGGGGAGAAGCGGGGCGAGGAGGA	35544314	35544404	35544264	35544316	1	3	OPUNC03G33990	35543818	35549308	None	14570	1994	141488	No_or_no_constitutive_exon
GTTGGGTGTTTTTTTCATGCGGAGATTGGAAGGAGCACCGAAGGGTGTAGCA	35587410	35587851	35587360	35587412	1	3	OPUNC03G34060	35586444	35594667	4334396	14570	1994	141488	No_or_no_constitutive_exon
CTTTACCGATTTATCTGAAAGTCTGTTTTTTTTCCTAATGGGCATGATAGAC	35598989	35599077	35598939	35598991	1	3	OPUNC03G34070	35597851	35602151	None	14570	1994	141488	No_or_no_constitutive_exon
CTTTACCGATTTATCTGAAAGTCTGTTTTTTTTCCTAATGGGCATGATAGAC	35659300	35659388	35659250	35659302	1	3	OPUNC03G34180	35658162	35662462	None	14570	1994	141488	No_or_no_constitutive_exon
TGGGTGGGTCGGGACTGAGCGTCGTGCTGTGTCCGTGGTTGGGAGTGCAGGG	35686044	35686233	35686283	35686231	-1	3	OPUNC03G34250	35685262	35686578	None	14570	1994	141488	No_or_no_constitutive_exon
CCAAACCCGAGCTAATTAACGCGTCCGCGCCCACGAGGGCGATGGGCGAGGC	35892284	35892316	35892366	35892314	-1	3	OPUNC03G34500	35890026	35902040	None	14570	1994	141488	No_or_no_constitutive_exon
AAGCCGGTGGCCGGCGGCGTCATTTGGTGCGGAGGGATTTGTCGGGGGAGGC	36151650	36151936	36151600	36151652	1	3	OPUNC03G34820	36143251	36155992	None	14570	1994	141488	No_or_no_constitutive_exon
GGAGGCGTGAGGAGAGAGAGAGAGAGGCGGGGGGGAAGGGAGGGAGGTAGAG	36466145	36466310	36466095	36466147	1	3	OPUNC03G35220	36465806	36470761	None	14570	1994	141488	No_or_no_constitutive_exon
TTTGCTTTTGTGACATCTGACATGTATTGTTGTCCTCTCTACTGGGACAGAT	36580337	36580461	36580287	36580339	1	3	OPUNC03G35420	36578892	36583185	4334519	14570	1994	141488	No_or_no_constitutive_exon
TACAATGTCTATTTGTTCTGTTCATCTCGTTCGTGGAATCGGGATACCAGAA	36783312	36783539	36783262	36783314	1	3	OPUNC03G35700	36772409	36783539	None	14570	1994	141488	No_or_no_constitutive_exon
GCCTTCCCTGGTGAGCATTTCTTCTCCCTTGGACATCACTGTGTGGGGAGTT	36787804	36788116	36788166	36788114	-1	3	OPUNC03G35720	36786038	36789114	None	14570	1994	141488	No_or_no_constitutive_exon
ACCGTGCCAATCTAATCAGTGGTGGTGAGCTCCGGTGGCGGTGGGTGCAGGC	36898645	36898951	36899001	36898949	-1	3	OPUNC03G35900	36898472	36899925	None	14570	1994	141488	No_or_no_constitutive_exon
TGCAGGACCTCCGCGGGCAGCTCGCGCGCTTACAGGCCGAGGCGGGTAAGAC	36994253	36994309	36994203	36994255	1	3	OPUNC03G35980	36993662	36999562	None	14570	1994	141488	No_or_no_constitutive_exon
CGACGACCGCGGAGGCGTGTAGAGGTAGGCCAACCACTTGGGGGAGGCAGGG	37106515	37106687	37106465	37106517	1	3	OPUNC03G36160	37105094	37111466	None	14570	1994	141488	No_or_no_constitutive_exon
CGATATAAAGGTCGTGGTGCGATTGAAGCCGTGGTTCTGTGGCTGGGCAGAT	37325845	37325898	37325948	37325896	-1	3	OPUNC03G36510	37324884	37326038	None	14570	1994	141488	No_or_no_constitutive_exon
AGTCTTACAAGAGATGCATTATAGTTTTATTTGTTTATCACTGTAGGGAGCA	37343280	37343761	37343230	37343282	1	3	OPUNC03G36550	37339187	37350869	None	14570	1994	141488	No_or_no_constitutive_exon
GATTGGGTTTGTTTGTTTCTTACCCATTTCGTGGTGGGGCGGGGGTCGAGGT	37348214	37348277	37348164	37348216	1	3	OPUNC03G36550	37339187	37350869	None	14570	1994	141488	No_or_no_constitutive_exon
ATGTCTTCGTTGCGGATTGGTGGTTGAAATGTGTGCTCTCGTGGGTGCAGAG	37375555	37375749	37375799	37375747	-1	3	OPUNC03G36620	37370542	37375957	4334640	14570	1994	141488	No_or_no_constitutive_exon
AGCCGGTATGCGCCGCGTCGCCGTGGCCTGCAGCTCGGCGGGCGCGGGAGGG	37544685	37544835	37544885	37544833	-1	3	OPUNC03G36930	37542556	37545039	None	14570	1994	141488	No_or_no_constitutive_exon
CTGTAATATATATATTTTTCACTTCTCAGTAAATGTATTGGGTAATGCAGGT	37604234	37604471	37604184	37604236	1	3	OPUNC03G37060	37603162	37606750	None	14570	1994	141488	No_or_no_constitutive_exon
TTTTCATCGGTGGCTGATTCCTTTGTGTTTGTGCGGTCGCAGGGACGAAGCT	37676004	37676146	37676196	37676144	-1	3	OPUNC03G37150	37674212	37676455	None	14570	1994	141488	No_or_no_constitutive_exon
TTTTCATCGGTGGCTGATTCCTTTGTGTTTGTGCGGTCGCAGGGACGAAGCT	37709708	37709850	37709900	37709848	-1	3	OPUNC03G37190	37707916	37710159	None	14570	1994	141488	No_or_no_constitutive_exon
GCTAGCAAGCATGTTTGTATTTGTGTACGAGTATGCAGGGGAATTTGAAGCC	37782223	37782330	37782173	37782225	1	3	OPUNC03G37300	37780051	37783186	None	14570	1994	141488	No_or_no_constitutive_exon
GAGGAGGTAGGCTTTACTAGCCCGTTGGGATCTGGAGATCTGGTAGGGAGGA	37809640	37809730	37809590	37809642	1	3	OPUNC03G37370	37809217	37815456	4334710	14570	1994	141488	No_or_no_constitutive_exon
CACTAGTACTACTACATTTGCTTTCTCTTGAAAATATATAATGGGTGTAGGG	37815250	37815267	37815200	37815252	1	3	OPUNC03G37370	37809217	37815456	4334710	14570	1994	141488	No_or_no_constitutive_exon
TGCATTTCGTGATTTTCGGCGTGCTTCGGTGGGGATTCGGGGGGAGGCAGTG	37850751	37850841	37850891	37850839	-1	3	OPUNC03G37400	37848426	37851187	None	14570	1994	141488	Yes
CATCAAGGGTCTAATTGGGGGGAAAATTTGTGCGTCGTTCGGGAACGCAGTG	37853546	37853667	37853496	37853548	1	3	OPUNC03G37410	37852983	37863511	None	14570	1994	141488	Yes
AAAACGCGGACGGCACCGTGTGCGTCCGCGAGAGGGAGGGAATTTGGAAGGG	37890274	37890417	37890467	37890415	-1	3	OPUNC03G37490	37888038	37901004	None	14570	1994	141488	No_or_no_constitutive_exon
TAGATTAGCTTCCTTGGTGGCGGGGGTCACGAATCGGATCGTGGGCGTAGCC	37903368	37903624	37903674	37903622	-1	3	OPUNC03G37500	37901131	37914979	None	14570	1994	141488	No_or_no_constitutive_exon
ATTGATTTCTACTAGCTGCTGCAATAACTGTGTTCGATCCGGCCGGGCAGGA	38034601	38034733	38034783	38034731	-1	3	OPUNC03G37730	38033972	38035447	None	14570	1994	141488	No_or_no_constitutive_exon
CAGATCGAGAATTCATGGTTTTCCAATGTTGCTTTACTGTTATGGGAAAGAT	38095152	38095243	38095102	38095154	1	3	OPUNC03G37840	38092051	38099484	None	14570	1994	141488	No_or_no_constitutive_exon
TTTATTTCAAATATGACTTCATGCTTCTTTGTCCTCTTTTGTGGGTACAGTT	38164660	38164818	38164868	38164816	-1	3	OPUNC03G37980	38163715	38165761	None	14570	1994	141488	No_or_no_constitutive_exon
AAACGGCGCTTTATTTTCATATACAAATGTTTGTTTCTCCAAATGGGCAGGT	38269083	38269319	38269369	38269317	-1	3	OPUNC03G38110	38268247	38270260	None	14570	1994	141488	No_or_no_constitutive_exon
GAAGGACGCTGCGGCTGCACCCGCCGGCGACGCTGCTCCTGCCGCGGGAGAC	38276804	38277110	38276754	38276806	1	3	OPUNC03G38130	38274736	38284742	None	14570	1994	141488	No_or_no_constitutive_exon
GCTGTTCTCTTAATTCAATATTCATTTGTTTTCTTGGGATGATGTGGCAGGA	38297495	38297612	38297445	38297497	1	3	OPUNC03G38150	38292027	38298495	None	14570	1994	141488	Yes
TGAAAAGATCCGAATTTTGGTCTGAACCTCTTACATTTGCAGGGCATTAGCC	38389773	38389956	38389723	38389775	1	3	OPUNC03G38350	38389496	38392225	None	14570	1994	141488	No_or_no_constitutive_exon
CGGAGGGGTCAGGGATCAGGGAGAAGTGCGTGTACATGGCGCGGAGGGAGGT	38500360	38500462	38500310	38500362	1	3	OPUNC03G38530	38499204	38504731	None	14570	1994	141488	No_or_no_constitutive_exon
CATTCAGCACCGTATTTATTTCTCCAATCTTTTTTTTTCTGGGGTGGTAGGG	38686795	38686869	38686919	38686867	-1	3	OPUNC03G38690	38686795	38688775	None	14570	1994	141488	No_or_no_constitutive_exon
GAGCAGCCATCTCTCCCTGCCAGACATGATTTTTCCGGGTGAAAACCTAGTC	38699553	38699653	38699503	38699555	1	3	OPUNC03G38720	38699286	38701383	None	14570	1994	141488	No_or_no_constitutive_exon
AGATTCTCTTTGTACTGAGAGCAAGTAGTAACAATGGTGCGTGGGTGCAGGG	38769694	38769955	38770005	38769953	-1	3	OPUNC03G38810	38769694	38773562	None	14570	1994	141488	Yes
TGGACTCGCGCTCGCTCAAGAAGTCTCAATCTGAAAACAAGGGAGATCAGCC	38779623	38779668	38779718	38779666	-1	3	OPUNC03G38820	38775426	38784809	None	14570	1994	141488	No_or_no_constitutive_exon
TATAGTAGTGATCCTTTGTATGGCACTAATATTTTTGTGAGTGGGCATAGGG	160748	160802	160852	160800	-1	4	OPUNC04G00130	147048	170205	None	14570	1994	141488	No_or_no_constitutive_exon
ACATCCTACTTTACATACTCATCTGAATCTTCCATCTTGGGATTAAACAGGC	400030	400522	399980	400032	1	4	OPUNC04G00270	394506	403172	None	14570	1994	141488	Yes
TTTCACTCCCAAATCCAAAACTTCTCTCCCTCTCTCGATTCAGTGGGCAGCA	593979	594141	594191	594139	-1	4	OPUNC04G00480	593979	621982	None	14570	1994	141488	No_or_no_constitutive_exon
TCGACGCAGTCGGCGATGGCCTCGTCGTAGTGCGGGTTCAGTGGGTGCAGGT	896482	896657	896707	896655	-1	4	OPUNC04G00810	896482	896821	None	14570	1994	141488	No_or_no_constitutive_exon
GGCTCTAGAATATCAATGAAGGTTGGGTGATTCTCATGTTGGGACTGTAGCT	944786	944893	944943	944891	-1	4	OPUNC04G00840	944786	946449	None	14570	1994	141488	No_or_no_constitutive_exon
TCGAGAGTGAATCTGGTTTATTTACATCAACTGTGGTGGGTGGGTGGCAGGG	1132131	1132288	1132338	1132286	-1	4	OPUNC04G01070	1129986	1132635	None	14570	1994	141488	No_or_no_constitutive_exon
ACAAGTGCCTTTTGGAGTACATGCATGATGGATCATGCACGGAGGGTCAGGT	1267973	1268142	1268192	1268140	-1	4	OPUNC04G01160	1267179	1277879	None	14570	1994	141488	Yes
TGGGATGGATATTACATTTGCGAGTTCCTTATGGTTAATGGGAGGTATAGGA	2149338	2149354	2149404	2149352	-1	4	OPUNC04G01650	2149085	2150629	None	14570	1994	141488	No_or_no_constitutive_exon
CGGCCCTCCGCCAACCGCCGCCGCGGGGCGCGCAGCGTTCGGGGACGCAGAG	2678992	2679114	2678942	2678994	1	4	OPUNC04G01750	2678812	2683582	None	14570	1994	141488	No_or_no_constitutive_exon
CTTGTCTTGATTGGAGGAGCTAGCAAGCTAGGCAACAATGGCGGGAGAAGGA	3323717	3326001	3323667	3323719	1	4	OPUNC04G02140	3317600	3326001	None	14570	1994	141488	No_or_no_constitutive_exon
AAACATAATGAAAAACAATACCTGGACCTGAGATATTGTGGGAAATGCAGGT	3505493	3505597	3505443	3505495	1	4	OPUNC04G02310	3502456	3506784	None	14570	1994	141488	No_or_no_constitutive_exon
GAATCAGATTTGCAAGCATACCGCCTCAGTATTCATGGTTGAGGGTTTAGGG	3568818	3568998	3568768	3568820	1	4	OPUNC04G02350	3567432	3569299	None	14570	1994	141488	No_or_no_constitutive_exon
AATCCTCACGGCGCCTCTATTTGTTGGACGGGTGTGGTGATGGGAGCTAGGA	4743890	4744088	4744138	4744086	-1	4	OPUNC04G02910	4743890	4744149	None	14570	1994	141488	No_or_no_constitutive_exon
CTTTGTCAATTTGATCTGACTCTTATATTGTATTTTTTTTTTGGGGGCAGGA	5107475	5107571	5107425	5107477	1	4	OPUNC04G03090	5100377	5109014	None	14570	1994	141488	Yes
CACCCAACCACCTCCATTCTGAACACCATAAAGTCTTTCTGACGGGTTAGCG	5547996	5548085	5547946	5547998	1	4	OPUNC04G03370	5547346	5549983	None	14570	1994	141488	No_or_no_constitutive_exon
TAAATATAAAAAATCAATTATTTTGTCTATGCGATGATGCATGGGTGTAGAT	5989256	5990168	5989206	5989258	1	4	OPUNC04G03550	5987536	5991424	None	14570	1994	141488	No_or_no_constitutive_exon
TTGAGTTCAATTCCCATTAAAAGCAAATTTTTCGTTCGCTCGGGGTGGAGGG	6110219	6110276	6110326	6110274	-1	4	OPUNC04G03610	6096427	6132821	None	14570	1994	141488	No_or_no_constitutive_exon
AGGAGCCACTGTTTATTGTGATGGAGATAGGTAGGCTGGGGAGTAAAAAGGA	6530697	6530915	6530647	6530699	1	4	OPUNC04G03770	6526896	6531697	None	14570	1994	141488	No_or_no_constitutive_exon
AACATCAAGGTGAAGGTATCAGTAATTGCAGGGCTGACAAAATTGGGGAGCA	6531858	6532237	6531808	6531860	1	4	OPUNC04G03780	6531748	6535296	None	14570	1994	141488	No_or_no_constitutive_exon
TAGCCTGAATTGTATTACTGATTTAACCTGTTATTGAATCAGCAGGGAAGGA	8966676	8966742	8966792	8966740	-1	4	OPUNC04G04420	8962844	8967669	None	14570	1994	141488	No_or_no_constitutive_exon
CTGTTCAAAAGGCCAAATTGTCTTCATTGTTACGAGCATCATAGGGTTAGGG	9880201	9880282	9880151	9880203	1	4	OPUNC04G04850	9872701	9880282	None	14570	1994	141488	No_or_no_constitutive_exon
GGTCGATGCCGAAAGCTTTGCGTTCGGCCTCCTTTTGGGGATTGGTGAAGCA	10400011	10400273	10400323	10400271	-1	4	OPUNC04G05110	10389994	10401408	None	14570	1994	141488	No_or_no_constitutive_exon
AAGATGGTGGCACCCGCGCTCAAGATCATCAAAATCAGGGGATGCTGGAGTT	10755249	10755397	10755447	10755395	-1	4	OPUNC04G05200	10755249	10755883	None	14570	1994	141488	No_or_no_constitutive_exon
AGCGATGACGAGTCGTTCGACGGGATGCCCACTTCGCCCGCGGGTCGAAGCC	11419994	11420087	11419944	11419996	1	4	OPUNC04G05530	11419550	11429661	None	14570	1994	141488	No_or_no_constitutive_exon
GCGCGTTCTTTGCTGCGATTCTGACCGGCAGCGAGCGAATTGGGGGACAGGA	11893750	11893842	11893892	11893840	-1	4	OPUNC04G05750	11882035	11894529	None	14570	1994	141488	Yes
GTTTTATCAATTATGCCAAACCAGTTTTTAATATTGTTGCATGTGGGCAGCT	12534278	12534472	12534228	12534280	1	4	OPUNC04G06080	12532318	12534635	None	14570	1994	141488	No_or_no_constitutive_exon
AAAAGATTATAGCTTTGAACGAGATGAGATCGTTGACATTTGGGTGGCAGAG	12599252	12601000	12599202	12599254	1	4	OPUNC04G06150	12597830	12601000	None	14570	1994	141488	No_or_no_constitutive_exon
AGATGTAGCTAACTAGTTTTTTTTGGCTAATTTAATTTACATGGGTGCAGTT	12632623	12632872	12632573	12632625	1	4	OPUNC04G06180	12622838	12634006	None	14570	1994	141488	Yes
GTGCGCTGAAGGTGCTCGACGAAATGTCTGAATGGATTGGGAAACGTCAGGC	13522185	13522386	13522135	13522187	1	4	OPUNC04G06570	13521802	13557676	None	14570	1994	141488	Yes
GTGTGCGCTGAACGTGCTCGACGGAATGCTTGCATGGGTTGGAAAGGCAGGC	13534205	13534406	13534155	13534207	1	4	OPUNC04G06570	13521802	13557676	None	14570	1994	141488	Yes
TGTAGCTAACTTGTTTTTTTTTTTGGCTAATTTAATTTACATGGGTGCAGTT	13838521	13838770	13838820	13838768	-1	4	OPUNC04G06660	13837386	13848071	None	14570	1994	141488	No_or_no_constitutive_exon
GGAGGGTGAGATATTGTAATTTACCTTTGACATTCATACAGTGAGGGAAGAA	14120088	14120252	14120302	14120250	-1	4	OPUNC04G06770	14120088	14123162	None	14570	1994	141488	No_or_no_constitutive_exon
TGTTTGTGTTTTTGTTTGTTGTGTTTGGGCGCGCGGGGGGGAACGAGCAGGT	14250210	14250312	14250160	14250212	1	4	OPUNC04G06840	14249973	14251880	None	14570	1994	141488	No_or_no_constitutive_exon
TAGAGATCGAGTGAGCTGAGGTTGTTGTGTGTGTGGGTGGGGGGGGGGAGGG	14417943	14418044	14417893	14417945	1	4	OPUNC04G06980	14415429	14418044	None	14570	1994	141488	No_or_no_constitutive_exon
CCAAGATAATTTGCATCCGTTTAAAATTCGTTTACGTGTGCAGGGGATAGAA	15043781	15043865	15043731	15043783	1	4	OPUNC04G07340	15042475	15048679	None	14570	1994	141488	No_or_no_constitutive_exon
CACCATGAAACCTCTGATGTAATTACTGTTCTCTCTAATCTGGGAAGCAGTA	15050211	15050303	15050161	15050213	1	4	OPUNC04G07350	15048908	15051127	None	14570	1994	141488	No_or_no_constitutive_exon
CTATGTACATCGAAGATGTCGAGTACTGTGGGGAGGATACGGGTACTAAGCT	15481918	15482007	15481868	15481920	1	4	OPUNC04G07470	15481529	15482714	None	14570	1994	141488	No_or_no_constitutive_exon
CAACTATTGTTACAACAAAAGTTCTGGTGAGATGAACGGGACGAGTTGAGAG	15669794	15670352	15670402	15670350	-1	4	OPUNC04G07590	15667573	15670659	None	14570	1994	141488	No_or_no_constitutive_exon
TGTTCGAGCCTCCTCCTCTGCTCGACATTGCCGTGATGTGGGCGCAAAAGGA	15816702	15816777	15816652	15816704	1	4	OPUNC04G07680	15815306	15817329	None	14570	1994	141488	No_or_no_constitutive_exon
ATGGCAACTTCTTTTGTTCGTTTTTTGCAAGATCCGACTCTAGCGGGTAGTT	15873814	15873957	15873764	15873816	1	4	OPUNC04G07730	15873752	15873957	None	14570	1994	141488	No_or_no_constitutive_exon
GATCGAGGGCCGGCGCCGTGCCTCCTCTCCTCCTACATTGAGCTGGGGAGGG	16446002	16446021	16445952	16446004	1	4	OPUNC04G08260	16445906	16447050	None	14570	1994	141488	No_or_no_constitutive_exon
GGTGTCTCCAATGAGATCAACTTCTATTCTATGAGACCTTATGGGTAAAGAC	16491720	16491840	16491890	16491838	-1	4	OPUNC04G08370	16490980	16492157	None	14570	1994	141488	No_or_no_constitutive_exon
GTGCCCGACCACCCCCGCGCCGCCGCCGCGGCGCAACCGGCGGCTGGGAGGA	16599148	16599249	16599098	16599150	1	4	OPUNC04G08460	16598559	16604736	None	14570	1994	141488	No_or_no_constitutive_exon
GATTTGAGTTCCGAACTTCGATTTGATTGGGGAGTGAACTTGGGAGGCAGGT	16613999	16614323	16614373	16614321	-1	4	OPUNC04G08500	16613999	16614705	None	14570	1994	141488	No_or_no_constitutive_exon
CCGGCGACGGTGGGGAAGCCAGGGCAGCTAGCCTAATCCCGAGCGGGAAGGC	17077833	17077916	17077783	17077835	1	4	OPUNC04G08850	17077641	17083146	None	14570	1994	141488	No_or_no_constitutive_exon
CGCTGCACTAGTGAGTTACCTTTGGGGAGTGTCCACTGTGCGGGACGCAGCT	17430360	17430432	17430310	17430362	1	4	OPUNC04G09120	17430227	17430755	None	14570	1994	141488	No_or_no_constitutive_exon
TGAACTTGGCCGTGTATCTTCTGATCTGATGTGAACGTTGGGAAATGCAGGG	17602180	17603927	17602130	17602182	1	4	OPUNC04G09290	17598491	17603927	None	14570	1994	141488	Yes
GGCTGGAGTTCACCCCATTAGGGTGTGGTTGTTGAGGGGATAAAGTGCAGCC	17635756	17635846	17635706	17635758	1	4	OPUNC04G09340	17633714	17641741	None	14570	1994	141488	No_or_no_constitutive_exon
GAGTTTTCACCTATTGATGCACAATACCTTCACTTATTTCTTGGGGGCAGAT	17804474	17805063	17804424	17804476	1	4	OPUNC04G09490	17799665	17805063	None	14570	1994	141488	No_or_no_constitutive_exon
GATTATATGCCGCCGCACGAAGAACAATCCAATTCTTTTGGGCGAAGCAGGT	17822354	17822428	17822304	17822356	1	4	OPUNC04G09510	17820826	17827798	None	14570	1994	141488	No_or_no_constitutive_exon
CGTGATAGACTGATAGCTAAGCCAGCGCGCACTCTCGCGGGTTGGTGAAGCG	17849822	17850166	17850216	17850164	-1	4	OPUNC04G09550	17845197	17850347	None	14570	1994	141488	No_or_no_constitutive_exon
CTCTGTTCCCTTATGTGTGGTGTTTTGCTATTCATGGGCGTGGGTGACAGAT	18144012	18144195	18143962	18144014	1	4	OPUNC04G09890	18142530	18144824	None	14570	1994	141488	Yes
TCTCGTTTGCTCACCGGGAACGCGTGCCGCTGCTTGGTGCAGTCCGGGAGGA	18194592	18194707	18194757	18194705	-1	4	OPUNC04G09970	18191348	18194983	None	14570	1994	141488	No_or_no_constitutive_exon
CTAAGCTTCCATTTGACCAACCGGCTAATAAACGTTTTTATGGGGTGTAGGC	18337636	18338651	18337586	18337638	1	4	OPUNC04G10080	18337268	18338651	None	14570	1994	141488	No_or_no_constitutive_exon
ACGATTCAATTATGAACTTAAGAACTGTTCTGTTTGTTTTACGGGTGCAGCT	18690394	18690601	18690344	18690396	1	4	OPUNC04G10490	18682031	18691577	None	14570	1994	141488	No_or_no_constitutive_exon
CCGGTGAGACCTTTGATTGACCTCGATTTTCTATGGCTTGGGGGGAACAGGG	18785976	18786118	18785926	18785978	1	4	OPUNC04G10660	18785670	18792117	None	14570	1994	141488	Yes
TAACAGTGTATTTTATTTAACTTGCGTTTCTGTATGGTATATATGGGCAGAG	18786241	18786381	18786191	18786243	1	4	OPUNC04G10660	18785670	18792117	None	14570	1994	141488	Yes
ACCTGTGTCCCGGTAATCATTTTGTTTCATGCAACGGACATTGGGGGCAGGA	18978936	18979189	18978886	18978938	1	4	OPUNC04G10800	18972710	18982858	None	14570	1994	141488	No_or_no_constitutive_exon
TAGGGTTTTCTCTGAAGATGGAGTGCGTGTGCGTGTGTGTGGGAGTGTAGAT	19040256	19040480	19040530	19040478	-1	4	OPUNC04G10870	19039736	19042825	None	14570	1994	141488	Yes
TAGGGTTTTCTCTGAAGATGGAGTGCGTGTGCGTGTGTGTGGGAGTGTAGAT	19056549	19056773	19056823	19056771	-1	4	OPUNC04G10900	19056029	19059117	None	14570	1994	141488	No_or_no_constitutive_exon
TGATCTGATCGTGGCGCATCTGTTCTTGCTGATTGATGGATTGGGAGCAGAA	19098583	19100271	19098533	19098585	1	4	OPUNC04G10960	19098172	19103312	None	14570	1994	141488	No_or_no_constitutive_exon
GCCGCCGCCATGATCGAACACCTGTAACATGTTTGTGCTCGTGGGTGCAGAG	19173764	19173938	19173714	19173766	1	4	OPUNC04G11050	19173084	19175041	None	14570	1994	141488	No_or_no_constitutive_exon
CGCCGGCCACCACATAACACCGCTCTGTAGGGGGAGGTCCCTCGGGAGAGAG	19253514	19253719	19253769	19253717	-1	4	OPUNC04G11120	19253514	19253910	None	14570	1994	141488	No_or_no_constitutive_exon
CATCGCCATTGACATGCAGTAGGCGATGATGAACTCCATGGGAGACCCAGCG	19449049	19449351	19448999	19449051	1	4	OPUNC04G11320	19447021	19449351	None	14570	1994	141488	No_or_no_constitutive_exon
CTTCCTGCAGCGGCCGTGTCTGATTTTGATTCTGGGTTTTGTATGGGCAGGG	19504877	19504973	19505023	19504971	-1	4	OPUNC04G11390	19500884	19505464	None	14570	1994	141488	Yes
TTTTGATAATTGATTTGGGCGTTCGTTTTTTGATGCGGCGGTGGGCGCAGAT	19840186	19840350	19840136	19840188	1	4	OPUNC04G11740	19839811	19845383	None	14570	1994	141488	Yes
CCCCTCTCGTTCAATTCGCCCGCGCTGATCTTCTCTCGTTGGTGGGCAAGGT	19900084	19900292	19900342	19900290	-1	4	OPUNC04G11830	19900084	19900595	None	14570	1994	141488	No_or_no_constitutive_exon
CGGGTTCGATCGATCATGTCGTTTGGTTTTCTGACGAACGAAATGGGCAGGC	20300709	20301342	20300659	20300711	1	4	OPUNC04G12410	20299252	20302202	None	14570	1994	141488	No_or_no_constitutive_exon
CCCCCCCCCCCCCCCTTAACCACTTTCCTCCCATTGACTGCGGGCGGCAGGG	20408987	20409056	20408937	20408989	1	4	OPUNC04G12530	20399359	20410164	None	14570	1994	141488	No_or_no_constitutive_exon
TTCTGGCTGGCTGGCTGACACCGGAGCGCGTCGTGTTTTGGAACGGGCAGGC	20415310	20415860	20415910	20415858	-1	4	OPUNC04G12550	20415310	20416164	None	14570	1994	141488	No_or_no_constitutive_exon
TTTGGTCCCATTTGTAAATCCTAATAGATGTTTTCCTCATCGGGTAGCAGGG	20496251	20496861	20496201	20496253	1	4	OPUNC04G12640	20491182	20496861	None	14570	1994	141488	No_or_no_constitutive_exon
ACGCAAGATAACACATAAAAACATTAAAAAAAAGAAGGGTAAAGAAACAGCT	20501584	20501654	20501534	20501586	1	4	OPUNC04G12650	20501339	20506326	None	14570	1994	141488	No_or_no_constitutive_exon
GTATCAGATCAGATGATCAGATCAAGGCCTAGGTTCCGGGTGTACAGAAGTG	20526946	20527092	20527142	20527090	-1	4	OPUNC04G12720	20526946	20533267	None	14570	1994	141488	Yes
CAACGGGTGTGTGTGACGCGGTGGTGATGTTTGTGTTGTGGCGGGCGCAGGT	20557447	20558000	20557397	20557449	1	4	OPUNC04G12750	20557024	20559930	None	14570	1994	141488	No_or_no_constitutive_exon
CCAGAAGCTTCGTTTCGCTTTGCGTTCTTGTTTGCTCTCGGGCTACGGAGGA	20565525	20565609	20565659	20565607	-1	4	OPUNC04G12760	20559615	20566001	None	14570	1994	141488	No_or_no_constitutive_exon
TCACAGCATTACGGCCATGATTCCATTTGTGAGTTTGCTGGGCAGCGTAGCT	20739211	20739249	20739299	20739247	-1	4	OPUNC04G12930	20738481	20740159	None	14570	1994	141488	No_or_no_constitutive_exon
CCAATCGGGCACTAATCAGGGGAGTATTTTGGATACTTAGGTTTGGGGAGGA	20986596	20986722	20986546	20986598	1	4	OPUNC04G13270	20986350	20991574	None	14570	1994	141488	No_or_no_constitutive_exon
ACAAGAAAATGAACCTAAAATAGCTAACTTATGTTTGTGGGGACAAACAGGT	21032881	21032956	21033006	21032954	-1	4	OPUNC04G13330	21031275	21034481	None	14570	1994	141488	No_or_no_constitutive_exon
ATACGGTGACGTAGAATTAACTAACACGGCGCTCTCGTGAAAATGGGCAGGC	21056147	21056526	21056576	21056524	-1	4	OPUNC04G13350	21055060	21056974	None	14570	1994	141488	Yes
GCTGACCAGCGTCTGCGTGGCGGCTAGGACAGCGGCGGCGGGGAGGTGAGAG	21055223	21055316	21055366	21055314	-1	4	OPUNC04G13350	21055060	21056974	None	14570	1994	141488	Yes
TCATTTTGCTGATGAGGTGGTTCGATTGCTGACCGCCTTGGGGGTTGCAGGT	21339068	21339175	21339225	21339173	-1	4	OPUNC04G13710	21337610	21339483	None	14570	1994	141488	No_or_no_constitutive_exon
CCTGTTCGATCGATCTCATGGTGGTGTAGGGTTCTTGATTGGGGTTGCAGGG	21341042	21341159	21341209	21341157	-1	4	OPUNC04G13720	21341042	21341577	None	14570	1994	141488	No_or_no_constitutive_exon
TGACGAATTGACTGTTGTTTCACACATGATGCAGTTCGAGGGTAGCGCAGCG	21383253	21383299	21383349	21383297	-1	4	OPUNC04G13760	21365559	21418020	None	14570	1994	141488	Yes
TGACGAATTGACTGTTGTTTCACACATGATGCAGTTCGAGGGTAGCGCAGCG	21376569	21376615	21376665	21376613	-1	4	OPUNC04G13760	21365559	21418020	None	14570	1994	141488	Yes
ATATTATCACTTGGAATATATACCTCCATAGCTTATGCTGTGATGGGCAGGT	21450484	21450863	21450913	21450861	-1	4	OPUNC04G13850	21447200	21451777	None	14570	1994	141488	No_or_no_constitutive_exon
CACCTCTTCCCCCATCTGTTCGTGCAGGGGCTTCGCCGGGGGCAAGTAAGTG	21505077	21505190	21505240	21505188	-1	4	OPUNC04G13940	21501148	21505584	None	14570	1994	141488	No_or_no_constitutive_exon
GGTACTGATTCAGTGATTCGTGTTGGGTTTTGGTGCGCAGTGGGTGGAAGTG	21651455	21651672	21651722	21651670	-1	4	OPUNC04G14150	21638043	21652129	None	14570	1994	141488	No_or_no_constitutive_exon
GGGGTTGATGCGGTACGGTGACGGGGGCCTGTTTGGGGATCTGGGGGCAGGA	21658555	21658651	21658701	21658649	-1	4	OPUNC04G14180	21656636	21658809	None	14570	1994	141488	Yes
CTTGACGACATCGTGCCTGATGGCTTTTGGTTTTTGGGTTTGGTATGAAGGG	21708112	21708246	21708062	21708114	1	4	OPUNC04G14260	21707668	21710625	None	14570	1994	141488	No_or_no_constitutive_exon
CTTAACTGGAGCACAGTTTTTAATCTGGATGTTTTTGGGTATTGATGAAGCT	21808550	21808967	21808500	21808552	1	4	OPUNC04G14360	21804297	21813155	None	14570	1994	141488	No_or_no_constitutive_exon
GGTGTACGTAGGATCGTGACGTGGCGTGACGTCGTTATTGTGGGTGCAAGGC	21907923	21908249	21908299	21908247	-1	4	OPUNC04G14530	21906575	21908697	9268154	14570	1994	141488	No_or_no_constitutive_exon
CGATACATGTAACTTAATAATTTGAGACATGGGTGGGTGGGTGAGTGCAGGG	21907318	21907649	21907699	21907647	-1	4	OPUNC04G14530	21906575	21908697	9268154	14570	1994	141488	No_or_no_constitutive_exon
TTTCCACATGTCTTTTCCTCTAGTAATCACATTTCTTTGGGAAAATTCAGAT	22102680	22103888	22102630	22102682	1	4	OPUNC04G14710	22098621	22105940	None	14570	1994	141488	No_or_no_constitutive_exon
TCGACTGTCCATCTACTATGATTTATACCCCCTGATGCTGCAATGGGCAGGC	22183398	22183528	22183578	22183526	-1	4	OPUNC04G14840	22181172	22196012	None	14570	1994	141488	No_or_no_constitutive_exon
AATGACTCATAGCATGCCTTATCTGGCTGCATATTTGTGAATACGGGTAGGA	22277252	22277384	22277202	22277254	1	4	OPUNC04G14900	22272742	22288867	None	14570	1994	141488	No_or_no_constitutive_exon
AATGGGGGTACTGCGGCACGACCGAACCATACTGTGGCCAAGGGTGCCAGTC	22432918	22433055	22433105	22433053	-1	4	OPUNC04G15010	22428729	22442677	None	14570	1994	141488	No_or_no_constitutive_exon
TTATATGTATGCGTGGTTTGATTGATGATGAGTTACATGGGCAACGGCAGGT	22513216	22513906	22513166	22513218	1	4	OPUNC04G15100	22511232	22513906	None	14570	1994	141488	No_or_no_constitutive_exon
CATCTGGTGCTAATTCTGGTGTTATTTTTGGGTGGGTTGGGATTGGGCAGTG	22626340	22626493	22626543	22626491	-1	4	OPUNC04G15250	22623329	22626840	None	14570	1994	141488	No_or_no_constitutive_exon
TTAAATATTTTATATGCTTCTTTTCAATCTTTTATGTTTCGTGGGCGGAGGT	22861552	22861658	22861502	22861554	1	4	OPUNC04G15540	22859677	22862242	None	14570	1994	141488	No_or_no_constitutive_exon
ATTTCACTAGCATATGTTGCTTCCTTGTTTCCTGGTGCATGGGCGACTAGGA	22933947	22934224	22934274	22934222	-1	4	OPUNC04G15600	22931517	22935003	None	14570	1994	141488	No_or_no_constitutive_exon
CCGCGAAGGTGGTCTCCCCGCGCTGCTCCTCCTACGCCGCCGCCGGGGAGTC	22989765	22989889	22989715	22989767	1	4	OPUNC04G15660	22983944	22993526	None	14570	1994	141488	Yes
GTTCTTGATCCAGCGGCAATCGACGTGTGTTTTGCATGCTGTGGGTGCAGGT	23208114	23208357	23208064	23208116	1	4	OPUNC04G15880	23207070	23211990	None	14570	1994	141488	No_or_no_constitutive_exon
TGGTCCAGGTTGAACGCGGTTGATTTTCTGGAGAAGCTGAGAGGGCAGAGGA	23221484	23221635	23221685	23221633	-1	4	OPUNC04G15920	23220498	23224877	None	14570	1994	141488	Yes
TCGGTCTCGCTGCTGCCCAGAATATTGATCTGAACATTTTGGGGGTGCAGGT	23456737	23456863	23456913	23456861	-1	4	OPUNC04G16160	23456488	23457849	None	14570	1994	141488	No_or_no_constitutive_exon
CAGGGTGTCTTCTCTGTTGTGCCTATAGTTGCGCTGCTGGTGTTGGGAAGAC	23539229	23540077	23540127	23540075	-1	4	OPUNC04G16310	23537240	23540767	None	14570	1994	141488	No_or_no_constitutive_exon
GAGAGGAAAGAGACTTGTCATCATCGCACCGTGTGGGCCGGGGAGCGCAGGA	23552633	23552719	23552769	23552717	-1	4	OPUNC04G16340	23549280	23563397	None	14570	1994	141488	No_or_no_constitutive_exon
TCGTACTACGTCCAGGACTACATCATCATGATCGGGAGGGGAATCGACAGTG	24040340	24040446	24040290	24040342	1	4	OPUNC04G16800	24038324	24040446	None	14570	1994	141488	Yes
CCCTTCGCCAAAGTACCAATCAGGTACGACGCCAAGGGCTGGGTGAATAGGC	24291562	24291631	24291681	24291629	-1	4	OPUNC04G17000	24288938	24293843	None	14570	1994	141488	No_or_no_constitutive_exon
CGCCACACCCATACCCTTCGCCATTATACCAGTAAGGGCTGGGTGAATAGGC	24291278	24291508	24291558	24291506	-1	4	OPUNC04G17000	24288938	24293843	None	14570	1994	141488	No_or_no_constitutive_exon
GAGTTTTATATGGTTCTTTTTGTCAGAACTCCCACTGGGCGTGGTGACAGCG	24349697	24349890	24349940	24349888	-1	4	OPUNC04G17080	24345716	24353189	None	14570	1994	141488	No_or_no_constitutive_exon
CATTGTTGATGTGTAATCTGTTTGTGCTGCCTTCACATGGTGGGGTGCAGGC	24521954	24522874	24521904	24521956	1	4	OPUNC04G17260	24518317	24522874	None	14570	1994	141488	No_or_no_constitutive_exon
ATAGATAGTGTGATGTTTCTCTTATTCAAATATTCTGTGGAGTTGGGCAGAG	25122766	25122978	25122716	25122768	1	4	OPUNC04G17960	25120876	25123580	None	14570	1994	141488	No_or_no_constitutive_exon
ATTGGTTGGCTTTGTCGGTCTAAGCTGTCTAGTGTTTTGGGGTGTGGCAGGT	25170145	25170208	25170095	25170147	1	4	OPUNC04G18010	25169649	25175767	None	14570	1994	141488	Yes
TGAGGTAATAGGCCAGATTGACTGATGGGCGTGCATGGTGATGGGGGCAGGT	25288088	25288244	25288294	25288242	-1	4	OPUNC04G18180	25283461	25288863	None	14570	1994	141488	No_or_no_constitutive_exon
TGTCAGTGGCTAACTCTCGTGGGGTCGCACGAACACGTGGCGTGGGGCAGTG	25332764	25333162	25333212	25333160	-1	4	OPUNC04G18230	25330444	25333674	None	14570	1994	141488	No_or_no_constitutive_exon
ACTGGCGTTTGACGCTGACGTTTGGTATGCTCGGTGCCGTGTGCGGGTAGGA	25642033	25642306	25641983	25642035	1	4	OPUNC04G18560	25640638	25643787	4336591	14570	1994	141488	Yes
CTCCGTACAGGTGGCGGTCGAGGGGCACGGGAGTAGGTGATTTAGGGAAGGG	25661906	25662115	25662165	25662113	-1	4	OPUNC04G18610	25658943	25662325	None	14570	1994	141488	Yes
GTCTAACTGCTGCTGTTGCTGGCTTGCTGCTGCTTGATCTGGGCATGCAGGC	25955805	25956071	25956121	25956069	-1	4	OPUNC04G18900	25955551	25956193	4336623	14570	1994	141488	No_or_no_constitutive_exon
TTCACCGAATTTCTTAGCTTGTTTTGCTTGGTGTGTGCGAGGGCGTGTAGGA	25995725	25995770	25995675	25995727	1	4	OPUNC04G18940	25995205	26000304	None	14570	1994	141488	Yes
GCGATGACGGTGGTTGGCTGTGGGGGGTGGCGCGTCGGGTGTGGAGGAAGCT	26154641	26154726	26154776	26154724	-1	4	OPUNC04G19070	26146862	26155853	None	14570	1994	141488	No_or_no_constitutive_exon
TCTTGGCTTGGATATTGTCCTAATGCGCTAGACCGGGGTTGAATTGGCAGAG	26181184	26181301	26181134	26181186	1	4	OPUNC04G19110	26180813	26182994	None	14570	1994	141488	No_or_no_constitutive_exon
GTTGTTGGACCGTGCTTGGTTGATCGCTGATGTATCGGCCGCGGGTGAAGGA	26327953	26328176	26327903	26327955	1	4	OPUNC04G19300	26326655	26331610	None	14570	1994	141488	Yes
TCTCCTCCATTGTCTCTGAATTTCTGATGAATCTCTGTTGATTGGGGCAGAC	26330804	26330918	26330754	26330806	1	4	OPUNC04G19300	26326655	26331610	None	14570	1994	141488	Yes
ACGTTTTTCTGCTGATTTAACTGAATTTTGCTCCGTTCTGTGGGTGGCAGAT	26331000	26331610	26330950	26331002	1	4	OPUNC04G19300	26326655	26331610	None	14570	1994	141488	Yes
GCAGCTATCACGTGGATCCACGATTTGTTGGCTAGTAGGGCCGGGGGTAGTG	26529913	26530018	26529863	26529915	1	4	OPUNC04G19570	26527863	26530018	None	14570	1994	141488	No_or_no_constitutive_exon
CAGTTTACTTGAAGGTCTGGAGTTTTAATTCGATTGGTGTGTGGGAGCAGGA	26562450	26562568	26562400	26562452	1	4	OPUNC04G19630	26561483	26568589	None	14570	1994	141488	No_or_no_constitutive_exon
TCCGGTTAATTTGTGATCTTGGCTGATGGTGGTCGTCGCCGGGCGTGCAGGT	26926004	26926168	26925954	26926006	1	4	OPUNC04G19850	26925176	26928626	None	14570	1994	141488	No_or_no_constitutive_exon
ACAAGTTAAAGCAAAGTAGATTAAACCTTGTCGATCGCGTGGGCATGCAGGA	26959333	26959423	26959473	26959421	-1	4	OPUNC04G19880	26957381	26961137	4336709	14570	1994	141488	No_or_no_constitutive_exon
ACGATCGAACGGGCTAGGTTTTTTACTACTGGTTTGGGCTGGAAGTTCAGAT	27011836	27012161	27012211	27012159	-1	4	OPUNC04G19890	27002822	27012454	None	14570	1994	141488	No_or_no_constitutive_exon
TGCGCCGGTTCAGTTACGTTTGCGCTCGAAATGTTCATGTTCGGGGGCAGTA	27042846	27042880	27042796	27042848	1	4	OPUNC04G19910	27042350	27046730	None	14570	1994	141488	No_or_no_constitutive_exon
TGAGCGAGAGAGAGGGACGGAGGGAGGGAGGGAGGGAGAGGAGGGGTTAGTT	27043010	27043200	27042960	27043012	1	4	OPUNC04G19910	27042350	27046730	None	14570	1994	141488	No_or_no_constitutive_exon
TTGCGATGTTAAAATTTGATTTAATTTTTGACGCTCGCTGGGGGTTGCAGGT	27375769	27375976	27375719	27375771	1	4	OPUNC04G20280	27374895	27377310	None	14570	1994	141488	No_or_no_constitutive_exon
CGCGATGCATGCATGCAAAAGTTGTTTGAAGTTTTGTGGCGTGGGTGCAGGG	27862601	27862827	27862877	27862825	-1	4	OPUNC04G20720	27862601	27863042	None	14570	1994	141488	No_or_no_constitutive_exon
GGAGTTTCACTTGCCTGAAGAATTGGATTTTGGTTTTGTGGGTAGTACAGGA	28075232	28075317	28075182	28075234	1	4	OPUNC04G20960	28074724	28076193	None	14570	1994	141488	No_or_no_constitutive_exon
GTTCTGAGACACGCGTGGCTGTTTTTTTTAAAAAAAATTTTTGGGTGAAGGT	28149680	28149779	28149829	28149777	-1	4	OPUNC04G21030	28148026	28150206	None	14570	1994	141488	No_or_no_constitutive_exon
TGAATGATTGATGCTAATGTAGAACTTGTTACCTTCTTCTGGGAATGGAGAA	28190015	28190110	28190160	28190108	-1	4	OPUNC04G21100	28188188	28191191	None	14570	1994	141488	Yes
TGATCAATGCAAATGCAACTTACTGATCAAAACCTGGGCCGTGAATGCAGAG	28548110	28548583	28548633	28548581	-1	4	OPUNC04G21600	28547912	28552408	None	14570	1994	141488	No_or_no_constitutive_exon
TAGAATTGAGCAGTCTGTTGACTTCATTCTAACGTGGGTGTGGTGAGCAGGA	28776043	28776141	28775993	28776045	1	4	OPUNC04G21930	28775023	28800055	None	14570	1994	141488	No_or_no_constitutive_exon
TAGAATTGAGCAGTCTGTTGACTTCATTCTAACGTGGGTGTGGTGAGCAGGA	28798512	28798610	28798462	28798514	1	4	OPUNC04G21930	28775023	28800055	None	14570	1994	141488	No_or_no_constitutive_exon
GTTCCGGTAATTCTGAGTTCAAAGATCCTAATTTTCCTTTGGGTATGCAGAC	28873422	28873454	28873504	28873452	-1	4	OPUNC04G22040	28872162	28873712	None	14570	1994	141488	No_or_no_constitutive_exon
AAGGTAAGCTGATCATAATTTTAGTAATGTTCCTGGGGAGATTTAAAAAGTT	28938923	28938958	28939008	28938956	-1	4	OPUNC04G22110	28935720	28940774	None	14570	1994	141488	No_or_no_constitutive_exon
GGCACCGCCGCCGCCGCCGGTGGCCGCGGTGGCGATGGCGGTGGGAGCAGCT	29122415	29122816	29122866	29122814	-1	4	OPUNC04G22320	29101357	29138601	None	14570	1994	141488	Yes
ATCATCATCCAAGCATATTATGCTGATGAAATGATTTTGGTGGGAGATAGGT	29435373	29435450	29435323	29435375	1	4	OPUNC04G22690	29432778	29438376	4336983	14570	1994	141488	No_or_no_constitutive_exon
CCAAACAAAACTATGTGCCGATTGAATTTTGTAATATTCCTGAAGGGCAGAG	29517140	29517286	29517090	29517142	1	4	OPUNC04G22790	29509169	29528748	None	14570	1994	141488	No_or_no_constitutive_exon
TCACTTCGTCACCGGCTCGGCTCACCGCTTCGCTTCTCCCAGAAAGGGAGAG	29562207	29562347	29562397	29562345	-1	4	OPUNC04G22850	29555003	29584735	None	14570	1994	141488	No_or_no_constitutive_exon
CAAACTACCATTGCAGGAGCAGGAGAGGAGAGAGAGAGGAGGAGGGCTAGGG	29721085	29721164	29721035	29721087	1	4	OPUNC04G23010	29720930	29725757	None	14570	1994	141488	No_or_no_constitutive_exon
CAAACTACCATTGCAGGAGCAGGAGAGGAGAGAGAGAGGAGGAGGGCTAGGG	29737904	29737983	29737854	29737906	1	4	OPUNC04G23040	29737749	29742577	None	14570	1994	141488	No_or_no_constitutive_exon
ATTCTAGTTTGATTGCTATGTCTCATGTACGTACTGTGTTGTGGGTGCAGGA	30012551	30012649	30012699	30012647	-1	4	OPUNC04G23360	30011614	30015748	None	14570	1994	141488	No_or_no_constitutive_exon
CTAATACGAACACTATAATTTATGATGTATCAGATGATTTCGGGGGCTAGGA	30076412	30077253	30076362	30076414	1	4	OPUNC04G23420	30074237	30077253	None	14570	1994	141488	No_or_no_constitutive_exon
TGGTGGCTGCCGATCGCTATGGGGTGGACAGGCTGAGGGCGATGTGCGAGGC	30150709	30150910	30150659	30150711	1	4	OPUNC04G23530	30149186	30153066	None	14570	1994	141488	No_or_no_constitutive_exon
ACATGTCGACTTCATCGGTTGCCCGTACGTCCTCCCGGAACGTGTGGGAGGG	30156278	30157358	30156228	30156280	1	4	OPUNC04G23540	30153193	30157358	None	14570	1994	141488	No_or_no_constitutive_exon
ATCTCTTGCAATATCCGACTATCCATTTGTAATTGTGGGGAAGATTGGAGAT	30196682	30197232	30196632	30196684	1	4	OPUNC04G23590	30186124	30197232	None	14570	1994	141488	No_or_no_constitutive_exon
ATGCAAAAGAAATGGAGTGTGATTTGTGATTTGATGTGTTGGGAGTGCAGAA	30218136	30218325	30218375	30218323	-1	4	OPUNC04G23630	30215645	30220581	None	14570	1994	141488	No_or_no_constitutive_exon
GTCGCCTCCGGGTGCTAACTTTTTTTTTGGGTGTGATCTGGGTGATGCAGAT	30293298	30293387	30293437	30293385	-1	4	OPUNC04G23730	30286613	30293597	None	14570	1994	141488	No_or_no_constitutive_exon
AGGCGAAGGCGTCGTCGTGGGCGGCGGCGATGAGCGTGGGCACGGTGGAGGC	30507196	30507423	30507473	30507421	-1	4	OPUNC04G24100	30507196	30509843	None	14570	1994	141488	No_or_no_constitutive_exon
ACAGCAGGGAGAGGACTCATGTCGGCTGCTGTGAGTGTTGTGGGAGTCAGCC	30616618	30617243	30617293	30617241	-1	4	OPUNC04G24300	30615401	30631358	None	14570	1994	141488	No_or_no_constitutive_exon
TTTTTAATTCTTGATGATTTCCAGAATCATGAGTGCTATGGGATACACAGTT	30761295	30761389	30761439	30761387	-1	4	OPUNC04G24500	30759665	30763688	None	14570	1994	141488	No_or_no_constitutive_exon
CTCATTGATGCCGAATTGAAGCACGGTGATGATCTTGGGGATGGATGCAGGC	31262942	31263114	31263164	31263112	-1	4	OPUNC04G25150	31259268	31264189	None	14570	1994	141488	No_or_no_constitutive_exon
GGTGGGCAGTGGGGGGCGTGGCCGAGGCTAAGGTGGGGGGAGATCGGGAGGA	31272809	31273073	31273123	31273071	-1	4	OPUNC04G25160	31269109	31274389	None	14570	1994	141488	No_or_no_constitutive_exon
CTTAGCCGTCGTGGCGATAGCGGTGTTCGGCTGTGCCGACGGGCCTAAAGAC	31347673	31347839	31347889	31347837	-1	4	OPUNC04G25270	31347193	31358901	None	14570	1994	141488	No_or_no_constitutive_exon
GGGTTATTTGGGCTGGGCCGCATGGTACGGCCTCACCGTTCTGGGACAAGTC	31359252	31359397	31359447	31359395	-1	4	OPUNC04G25300	31359252	31366928	None	14570	1994	141488	No_or_no_constitutive_exon
AGCTAACGTCTATTTCGTTTCCAAATGCTTTTTGGTGGGCATGGAAGCAGGG	31774032	31774250	31773982	31774034	1	4	OPUNC04G25820	31773602	31775705	None	14570	1994	141488	No_or_no_constitutive_exon
AGACCTTGACCTCATACATGTAAGCTTGCAGATTCTGTGTGGGGATGGAGGT	31783126	31783222	31783272	31783220	-1	4	OPUNC04G25850	31779729	31783745	4337286	14570	1994	141488	No_or_no_constitutive_exon
TGGACATGAATTTGCTGCAAATTTGTGATTTTGGTTTTGGGTGGTGGCAGGT	31838618	31838726	31838776	31838724	-1	4	OPUNC04G25920	31837265	31839320	None	14570	1994	141488	Yes
CTGACAAACATTTGGTACTGATAACGTGCTCAACCTGACGAATTGGGCAGAT	31987659	31987896	31987946	31987894	-1	4	OPUNC04G26130	31987659	31990020	4337312	14570	1994	141488	No_or_no_constitutive_exon
CCGAGCGCCTCGGCCTCGCCGTGCCGTCGCGGCGTCGCACGGGTGCGTAGCT	32127501	32127633	32127683	32127631	-1	4	OPUNC04G26340	32125225	32127954	None	14570	1994	141488	No_or_no_constitutive_exon
GCGGCTGAAGTAAGTGCGAGTGAGTAGTAGTAGTAAGTGGTTGGGGGGAGGA	32186585	32187252	32186535	32186587	1	4	OPUNC04G26490	32181941	32187252	None	14570	1994	141488	No_or_no_constitutive_exon
ATAATAATAAGCTTAAGGTGCTTTTTTTTTCCTTTTTTGGGGGCTGGCAGTG	32191083	32191138	32191188	32191136	-1	4	OPUNC04G26500	32191083	32193645	None	14570	1994	141488	No_or_no_constitutive_exon
CTATTTTGATGGCCACTGATATCTTCTGTCTCTTGAATGGTGGGATGCAGGA	32213318	32213557	32213607	32213555	-1	4	OPUNC04G26560	32212162	32215247	None	14570	1994	141488	No_or_no_constitutive_exon
TGTTGGGATTGGATACCCAAATTTCGGTGATTGATTTCGAAACTGGGCAGGT	32629218	32629287	32629168	32629220	1	4	OPUNC04G27140	32628610	32633655	None	14570	1994	141488	Yes
TCGTCGTCTGACGAGAGGGAGCTGGTTCGCCGGCTGGTTGGGATTGGCAGGC	32712846	32713049	32712796	32712848	1	4	OPUNC04G27270	32712166	32714029	None	14570	1994	141488	No_or_no_constitutive_exon
CATGGACCATATGGGATTTATGTCATGTTTTGGTTATGTATTGGGAGCAGCA	32854900	32854967	32854850	32854902	1	4	OPUNC04G27510	32854243	32889421	None	14570	1994	141488	No_or_no_constitutive_exon
GGCGGCGGCGGCGGAGACGAAGAGAGCGAGTTTCTGGGGGTAGACGGCAGAG	32863836	32864002	32863786	32863838	1	4	OPUNC04G27510	32854243	32889421	None	14570	1994	141488	No_or_no_constitutive_exon
CATGGACCATATGGGATTTATGTCATGTTTTGGTTATGTATTGGGAGCAGCA	32890395	32890462	32890345	32890397	1	4	OPUNC04G27560	32889738	32892907	4337437	14570	1994	141488	No_or_no_constitutive_exon
ATCATTTTAGTCCGGCCAGCTGCAAATTAATTGATGGCGTGGGCGAGCAGTG	33441616	33441834	33441566	33441618	1	4	OPUNC04G28230	33441347	33444011	None	14570	1994	141488	No_or_no_constitutive_exon
CCAACGGAATTTGTTTTGGTTGTCTATTCTTACTATACGTTGGGACGGAGGC	33466821	33466856	33466771	33466823	1	4	OPUNC04G28240	33455062	33478952	None	14570	1994	141488	No_or_no_constitutive_exon
GATTCGCTCGGTGTAGATTCAGATGATCATGTGATTTGATGGGGCTCAAGGT	33525991	33526822	33526872	33526820	-1	4	OPUNC04G28310	33524640	33528478	None	14570	1994	141488	No_or_no_constitutive_exon
TCCCTTGTTTGTTTGTTTGTTCCTTCCTCTTTCACCACCGGCCGCGGGAGCC	33545484	33545782	33545832	33545780	-1	4	OPUNC04G28350	33538785	33554217	None	14570	1994	141488	Yes
TCCAGGTCGGTCGATTTGCATCTCATAATTCACTTATGTGGGAATTGAAGAA	33582009	33582171	33582221	33582169	-1	4	OPUNC04G28420	33581770	33582410	None	14570	1994	141488	No_or_no_constitutive_exon
CTCCTCAAAAGAGCACATCATAGACATGCCTTTTTTTCTGGGGGATGCAGCT	33693087	33693138	33693188	33693136	-1	4	OPUNC04G28530	33692022	33696305	None	14570	1994	141488	No_or_no_constitutive_exon
TCGGGGTTGGGGGGTTGAAGAGGAGGCCGGCCGGGGAGGGTGAGGAGGAGAA	103084	103179	103034	103086	1	5	OPUNC05G00050	102983	107485	None	14570	1994	141488	No_or_no_constitutive_exon
AAAAAACGTAGTGGCAGTGTCGTAAATAAAATAAAATTAGAGGGGAACAGGA	213980	214027	214077	214025	-1	5	OPUNC05G00220	213980	222117	None	14570	1994	141488	No_or_no_constitutive_exon
TAAAAAAATAATAATCTGCATACTAATAAAAAAAACTATGGGTGGTGCAGGA	229005	229284	228955	229007	1	5	OPUNC05G00240	226332	244804	None	14570	1994	141488	Yes
AAGTTCTGTCCCCTAACTTTCTTGTCGGTTCTTCTTCATTTGGGATGAAGGA	231202	231271	231152	231204	1	5	OPUNC05G00240	226332	244804	None	14570	1994	141488	Yes
GTGCTCCTCCTGTTGATGAGTAGTGCGGCGGCGGCGGCGGCGGGGCCGAGCT	243729	244664	243679	243731	1	5	OPUNC05G00240	226332	244804	None	14570	1994	141488	No_or_no_constitutive_exon
TCCTCCTCGGCGCCGTCCGCCGCCGCTTCACCGGCCCCGCCGCCGGGGAGGA	274568	274629	274679	274627	-1	5	OPUNC05G00290	268454	278284	None	14570	1994	141488	No_or_no_constitutive_exon
TTGTTTACTATCGTTAGTCATATTACTAACTAGTTGGGTTAAAACTGCAGGC	271781	271970	272020	271968	-1	5	OPUNC05G00290	268454	278284	None	14570	1994	141488	No_or_no_constitutive_exon
AGGGACATTCACTGATATATATATTGCATGCATATGGTGTGGGGTTGCAGGC	344935	345733	344885	344937	1	5	OPUNC05G00410	344003	351620	None	14570	1994	141488	No_or_no_constitutive_exon
TAAGAAGAAGAATAACAACAAAAAAAGCATTCTTGTTTGTGTGGGAACAGGA	427738	428030	428080	428028	-1	5	OPUNC05G00510	417585	428589	None	14570	1994	141488	Yes
ACCTCAATAAGGTATCTCACTGCTTCTTTTTGCTGTATGGGCAATGGCAGAA	425992	426190	426240	426188	-1	5	OPUNC05G00510	417585	428589	None	14570	1994	141488	Yes
TCTGGATCAGCACGCAACTGTGAATTTCTCCGTGTTTTTTTGGGATGTAGCT	808925	809012	809062	809010	-1	5	OPUNC05G01040	803835	809464	None	14570	1994	141488	Yes
CCTGTGAGAAACCCTAATTTTGTTTTCCTCCTGTGTGGTGTGGGTGGCAGGT	818555	818646	818696	818644	-1	5	OPUNC05G01060	815996	819158	None	14570	1994	141488	No_or_no_constitutive_exon
CTGGCCACTACTTGCTATTGTGGCAATAACTGGCATCATGGGGATTGCAGTC	1089222	1089386	1089436	1089384	-1	5	OPUNC05G01450	1089222	1090746	None	14570	1994	141488	No_or_no_constitutive_exon
GTTATTACATGTGATTAATATGATATATCTGGAATAAATGGCGGGAACAGGA	1327621	1327756	1327571	1327623	1	5	OPUNC05G01700	1326590	1332844	None	14570	1994	141488	No_or_no_constitutive_exon
TGATAGTAAAAATATCCTATGAAAAAAAACTGATATGTATATGTGGGTAGGG	1474303	1474637	1474253	1474305	1	5	OPUNC05G01840	1473536	1478713	None	14570	1994	141488	No_or_no_constitutive_exon
CTTTTTGTCAAATCCACAGCATTTGGTGATTATTTTTCTTTGGGATGCAGTT	1589201	1590399	1590449	1590397	-1	5	OPUNC05G02000	1587192	1598016	4337672	14570	1994	141488	No_or_no_constitutive_exon
GCTTAATTAATTACGATCTCGATATTATGGGAGATGATGCGGCGGGGCAGCA	1684115	1684519	1684569	1684517	-1	5	OPUNC05G02040	1677813	1689580	None	14570	1994	141488	No_or_no_constitutive_exon
GTGATAATCCTTAAAATCACAATAACATGGTTGCATTTCGTGAGGGTCAGGA	1770427	1770515	1770565	1770513	-1	5	OPUNC05G02150	1768009	1773244	None	14570	1994	141488	No_or_no_constitutive_exon
CAAGATCGCGGAGGTGGCGGTGTACAAAGATGGATTTCTCGGGGCCGGAGTG	2336688	2336938	2336988	2336936	-1	5	OPUNC05G02820	2336688	2340237	None	14570	1994	141488	No_or_no_constitutive_exon
ATAAATAGTTGAAGCTTGCTTGCTCACTAATTGCCTTATCTGGGAGGAAGGT	2399239	2399322	2399372	2399320	-1	5	OPUNC05G02880	2390051	2400302	None	14570	1994	141488	No_or_no_constitutive_exon
TTTTGTTGTTTCGATGTTGCCAGGTCGCTGGGAGAGTGGGAGAGCTTGAGGA	2569993	2570166	2570216	2570164	-1	5	OPUNC05G03110	2565043	2570729	None	14570	1994	141488	No_or_no_constitutive_exon
TTTCGATCTGGGTGGTGGAGGGAGGGGGGGTTTCTTGCGTGGGAGTGGAGGT	2686381	2686501	2686551	2686499	-1	5	OPUNC05G03270	2682457	2687006	None	14570	1994	141488	No_or_no_constitutive_exon
CTTGTTAGTAAGAGAAGGTTCTGAACCCGATCGCTTATGGGAAGCGTTAGGC	2819669	2819753	2819619	2819671	1	5	OPUNC05G03440	2815012	2821302	4337837	14570	1994	141488	No_or_no_constitutive_exon
GAATTCGGTATCTTTATTGTTTATTTCCTTTTTATTGATCGGGAACACAGAC	2922148	2922247	2922297	2922245	-1	5	OPUNC05G03510	2917351	2924282	None	14570	1994	141488	No_or_no_constitutive_exon
GATGCCTGCTTAGCTCATGTGCTTGTGTTTGGAAATGATGTGATGGGCAGGG	2990417	2990579	2990367	2990419	1	5	OPUNC05G03590	2989645	2995926	None	14570	1994	141488	Yes
AACGTACACTTACAGGCGTGATTGGCATTGACAATAATGAGGGCGGGCAGGT	3239686	3239936	3239986	3239934	-1	5	OPUNC05G03820	3212971	3240887	None	14570	1994	141488	No_or_no_constitutive_exon
GGAGAGGAGAGGAGAGGAGAGAAGTAGTGGATGGATCTGGATGGAGGGAGGA	3280406	3280456	3280356	3280408	1	5	OPUNC05G03850	3250626	3281645	None	14570	1994	141488	No_or_no_constitutive_exon
TTCGGGGGCTGGGAGGCCCAAAGGCCCAAACTGACGATGGGAGGGGAAAGCG	3603214	3603335	3603164	3603216	1	5	OPUNC05G04060	3603018	3607103	None	14570	1994	141488	No_or_no_constitutive_exon
TTTTTACCTGCAATTAATTTTCTCAAACATTGGATGGCTCGGGTGTGTAGAC	3900893	3901469	3900843	3900895	1	5	OPUNC05G04280	3899935	3901469	None	14570	1994	141488	No_or_no_constitutive_exon
GTATAATATCCTGGGTATTAACAGCATTCAATTGCATATGCTGGGGACAGTT	4068669	4068751	4068801	4068749	-1	5	OPUNC05G04450	4066444	4070703	None	14570	1994	141488	No_or_no_constitutive_exon
TCACTGAAATTTATCAACCCAATACTTATACCCCTATTTCTGGTGGGCAGAT	4255975	4256188	4256238	4256186	-1	5	OPUNC05G04670	4253974	4259330	4337958	14570	1994	141488	Yes
GCGGCTAATGGGTTGGAGTGGTTGTGTTTTTTCTTTTTGGTGGTGGGTAGAA	4278353	4278403	4278453	4278401	-1	5	OPUNC05G04700	4273892	4278602	None	14570	1994	141488	No_or_no_constitutive_exon
AGGTGTTTGTACCGTGAGCTCACCGGCGGCGACTGTTGTGGGTAATGCAGGT	4464818	4465670	4465720	4465668	-1	5	OPUNC05G04900	4464818	4466235	4337975	14570	1994	141488	No_or_no_constitutive_exon
AGAATGATGAATCAGTGATGAGTGAGTGATGCATTGGGTGAAAATGGCAGAC	4839467	4839641	4839691	4839639	-1	5	OPUNC05G05200	4838519	4842175	None	14570	1994	141488	No_or_no_constitutive_exon
AAGTTTCTAAGTTGGATCGAGGCGATAGCTGGTTAACGAGGGAAGCTTAGGT	4988792	4989077	4989127	4989075	-1	5	OPUNC05G05250	4987863	4999023	None	14570	1994	141488	No_or_no_constitutive_exon
TGCTGCGGGGAGGCCTATTAACATATTGCATGTGGGAAGCTGGGCGGCAGTG	5706789	5707143	5707193	5707141	-1	5	OPUNC05G05590	5706789	5786658	None	14570	1994	141488	No_or_no_constitutive_exon
CATACACTCCTATTCTCTTCTGAGCTTTAGATTGGTGTTTGCGGGTGCAGGG	6196839	6197492	6196789	6196841	1	5	OPUNC05G05860	6196125	6199764	4338051	14570	1994	141488	No_or_no_constitutive_exon
CCTCCACCTTTTCTTCTTGTTCCCCTCCACCTGGTAGCTTGGGATAACAGCG	7429841	7429913	7429963	7429911	-1	5	OPUNC05G06300	7413757	7461654	None	14570	1994	141488	No_or_no_constitutive_exon
AAATAATACTCAATCAAATTAGTGATGTAATAACACGGGCATGATGACAGGC	8618364	8618829	8618879	8618827	-1	5	OPUNC05G07100	8616466	8623886	None	14570	1994	141488	No_or_no_constitutive_exon
AAATGGGGGTTTTAATTTATTTTTATTTTAATTTTGGGTTGGGAGCTCAGGG	9211086	9211340	9211036	9211088	1	5	OPUNC05G07330	9210763	9218690	None	14570	1994	141488	No_or_no_constitutive_exon
AAATGGGGGTTTTAATTTATTTTTATTTTAATTTTGGGTTGGGAGCTCAGGG	9232636	9232890	9232586	9232638	1	5	OPUNC05G07350	9232021	9234744	None	14570	1994	141488	No_or_no_constitutive_exon
CACCGCAGCAAGCTATGCGCCCTCGCTGACGAGGCGGGTGGGTGGTCGAGGG	9529172	9529481	9529122	9529174	1	5	OPUNC05G07470	9528435	9529481	None	14570	1994	141488	No_or_no_constitutive_exon
TCGGGCGCGCGCAGGCGGGGTCGGCGGAAGACACGGTGTCAGCGGGGCAGAG	10117883	10118360	10118410	10118358	-1	5	OPUNC05G07850	10117883	10119052	None	14570	1994	141488	No_or_no_constitutive_exon
CGCAATATTTACCCAGGCATATAATGCTAATGCTTACTTGTGAGGGCCAGGT	10239130	10239935	10239080	10239132	1	5	OPUNC05G07920	10233120	10239935	None	14570	1994	141488	Yes
GTTCAAAATATACATGTAACTTTAGAAGTTTCTTCATTCGACAGGGTAAGCT	10481894	10482099	10481844	10481896	1	5	OPUNC05G08060	10472975	10483857	None	14570	1994	141488	No_or_no_constitutive_exon
GCCAGTCGTCACCCCACGTTGTGCTAGAGGAGGAGAAGGGAAGGGGGTAGGT	10489432	10489658	10489382	10489434	1	5	OPUNC05G08070	10489198	10489658	None	14570	1994	141488	No_or_no_constitutive_exon
TTATTCATCATCTTTTACTGTACCCAATCCAGTTTTCTTGGGAATAACAGCC	10553855	10553903	10553805	10553857	1	5	OPUNC05G08090	10549376	10557214	None	14570	1994	141488	No_or_no_constitutive_exon
AGCAGAAGAAGAAAGTAGAGAAGAAACAGAAAAAAAAATGGGTTGAATAGAT	11267757	11267940	11267990	11267938	-1	5	OPUNC05G08440	11267757	11283314	None	14570	1994	141488	No_or_no_constitutive_exon
CTCTTCAAAAGCCCTCAAGAAATTTTAGGAATAGCGCACTGACGAGGGAGAT	11381312	11381372	11381422	11381370	-1	5	OPUNC05G08470	11380697	11381604	None	14570	1994	141488	No_or_no_constitutive_exon
TGTCTCTTGTGTTCTGGGAAGGGTTTTGTGAATTGGGAGTATGGGTGCAGGG	11524428	11524451	11524501	11524449	-1	5	OPUNC05G08550	11524428	11525069	None	14570	1994	141488	No_or_no_constitutive_exon
TACATATATTAATTTGTTTCATTAATTTTTGGGTATTTATGGGAATACAGGG	11727929	11727959	11728009	11727957	-1	5	OPUNC05G08590	11727929	11739162	None	14570	1994	141488	Yes
AATTTCTGAAATTAATATTTAGAGCACTTTGTCTCTGCTGGGATCGACAGAC	11763252	11763420	11763202	11763254	1	5	OPUNC05G08610	11754665	11763975	None	14570	1994	141488	No_or_no_constitutive_exon
CAGAACATGGATGGATAAATACACCACCCATTCGCCAAAGAGCAGGGTAGGC	13215845	13215959	13215795	13215847	1	5	OPUNC05G09010	13215733	13219674	None	14570	1994	141488	No_or_no_constitutive_exon
TCTCTAGTAAATTATATATTTGATTCCGACCAAAATGTTGGGTGATACAGGC	13794323	13795348	13794273	13794325	1	5	OPUNC05G09280	13793793	13796348	None	14570	1994	141488	No_or_no_constitutive_exon
TGGCATCCACACTGACTGGAAACCCTTTTTTTATGGATGTGCTAGGGTAGAC	14098795	14099106	14099156	14099104	-1	5	OPUNC05G09470	14092038	14104953	None	14570	1994	141488	Yes
TCCTAACCTTAATAATTACATCTGGGGGCCTGGCGGGACGGGGTTGGCAGCG	14427267	14427507	14427557	14427505	-1	5	OPUNC05G09730	14423622	14428925	None	14570	1994	141488	No_or_no_constitutive_exon
CTGGTTCAGACGACGGCGCTGGCGCGGCGGCGCGCGGGGATGGCGGTGAGCC	14540052	14540511	14540002	14540054	1	5	OPUNC05G09810	14539771	14540511	None	14570	1994	141488	No_or_no_constitutive_exon
TTTCCGTTCAAAAAATAATAGTAATTCTCCACCTGCGTACGGGCATGCAGGC	14728495	14729043	14728445	14728497	1	5	OPUNC05G09910	14727066	14729613	None	14570	1994	141488	No_or_no_constitutive_exon
GTGTAGTACAGTTGGATGCGTTGCTGACGAGGAGTTCTTTGGGTATACAGGG	14967320	14968349	14967270	14967322	1	5	OPUNC05G10020	14966545	14968349	None	14570	1994	141488	No_or_no_constitutive_exon
AGATTAGGCGAAGTGGAGAAGATGGGATTTTTTAAGTCCTAGAGGGATAGGG	15614516	15614658	15614466	15614518	1	5	OPUNC05G10500	15614319	15614658	None	14570	1994	141488	No_or_no_constitutive_exon
ACATAAGGATATATGCAACTGATCCTCTTGATGGATCGTTGGGCATGCAGCT	16153653	16153954	16153603	16153655	1	5	OPUNC05G10730	16152553	16154605	None	14570	1994	141488	No_or_no_constitutive_exon
CTCTTGTGATTAGTTTTTGATAATTGTCCTCTCTTTCTTTGACTGGGCAGTC	16201694	16201842	16201644	16201696	1	5	OPUNC05G10770	16197544	16209581	None	14570	1994	141488	No_or_no_constitutive_exon
CATCGCCTCCGCCTCGCTGACCGCGTTTCTTTCCGATCGGGGGCCCGGAGGA	16574823	16574871	16574773	16574825	1	5	OPUNC05G10990	16574520	16578082	None	14570	1994	141488	No_or_no_constitutive_exon
ACTCTCAACGCGATCTGACCTCGAGGGGATGCGGGTTGGGGGAGGAGCAGTT	16574982	16575315	16574932	16574984	1	5	OPUNC05G10990	16574520	16578082	None	14570	1994	141488	No_or_no_constitutive_exon
CTATGGCGTTTTCGGTTTTCTAATGTGTGCGGTTTGGGTTGGATGCGCAGCA	16799219	16799305	16799355	16799303	-1	5	OPUNC05G11100	16794278	16799659	4338498	14570	1994	141488	Yes
GGAAGACGCACACGCACGGAACACTTATTATATCGTTTTGTGACGGGCAGGT	17024820	17025402	17024770	17024822	1	5	OPUNC05G11200	17023956	17025402	None	14570	1994	141488	No_or_no_constitutive_exon
CTGTTGACAGCTATCTAGAATTTGTTTTGACGTGTGTGTGATGGGAACAGAG	17098614	17099251	17099301	17099249	-1	5	OPUNC05G11260	17098002	17099549	None	14570	1994	141488	No_or_no_constitutive_exon
GACCCGGCTGTGCATCAGGTGGGCGGCCGCCGCCGCTGGGATGGTTGAAGCT	17217931	17218389	17217881	17217933	1	5	OPUNC05G11350	17217665	17220452	None	14570	1994	141488	No_or_no_constitutive_exon
GACGCCATCGGATCCATGGGAGAATCTTCGGGTGGAGGGGGAGGGGGTAGAG	18141216	18141532	18141166	18141218	1	5	OPUNC05G12020	18140703	18141676	None	14570	1994	141488	No_or_no_constitutive_exon
AGGCTACTCGGTTAATTGTAGACTATGCAAGATTGTTTTGGGAATACAAGAA	18161722	18162268	18161672	18161724	1	5	OPUNC05G12030	18160791	18162750	None	14570	1994	141488	No_or_no_constitutive_exon
AGGCTACTCGGTTAATTGTAGACTATGCAAGATTGTTTTGGGAATACAAGAA	18209882	18210428	18209832	18209884	1	5	OPUNC05G12080	18208951	18210910	None	14570	1994	141488	No_or_no_constitutive_exon
GAACGTTTTCGCCGCAGCGAGAGGAGTCGAGGGCGAGATTGGTGGGAGAGGA	18605715	18605907	18605665	18605717	1	5	OPUNC05G12360	18605616	18613157	None	14570	1994	141488	No_or_no_constitutive_exon
ATGTATTTTTTGTGTTTATTAAATTAAGTAGCAACTTAATGCGGGGAAAGTC	18868678	18868787	18868628	18868680	1	5	OPUNC05G12570	18867557	18869235	None	14570	1994	141488	No_or_no_constitutive_exon
TCAATCATTCATTTGTGGACTGTACGCTTCCCCTCATGTTTGGGAAACAGAT	19491528	19491598	19491648	19491596	-1	5	OPUNC05G13160	19488631	19493258	None	14570	1994	141488	Yes
ACGCGGTGTCCGTCGAGGTCCCGCGCCTTCCTGGCGCTCGTGGGCGGGAGGG	19774187	19776341	19776391	19776339	-1	5	OPUNC05G13400	19774187	19776424	None	14570	1994	141488	No_or_no_constitutive_exon
CAGTGGGCGTGAGGAGAAGCGAGTGGAGGAGAGGTTGAGGGGTGAAGCAGAA	20149483	20149635	20149433	20149485	1	5	OPUNC05G13710	20149300	20169119	None	14570	1994	141488	No_or_no_constitutive_exon
AGCTCATATGGAGGTTTTACATTCTGACATGAACTTTGTTGGGCACGCAGAT	20152169	20152306	20152119	20152171	1	5	OPUNC05G13710	20149300	20169119	None	14570	1994	141488	No_or_no_constitutive_exon
CTTACATATAGAGGTTTTTCATCCTGACATGTACTTTGTTGGGCACGCAGAT	20162932	20163069	20162882	20162934	1	5	OPUNC05G13710	20149300	20169119	None	14570	1994	141488	No_or_no_constitutive_exon
TGTCTCGAGTGTTTGATTGATGTGTTGGTTGCGACGGGTGAGCGATGCAGTG	20291879	20292099	20291829	20291881	1	5	OPUNC05G13820	20291587	20292779	None	14570	1994	141488	No_or_no_constitutive_exon
TCTTTTTGTACCGTCATCTTTTCTGATTTAAGCTAGTTTGGGAATTGCAGGT	20307594	20307643	20307544	20307596	1	5	OPUNC05G13850	20302257	20309226	None	14570	1994	141488	Yes
CATTCACGACGACGGAGCAGAAACTAACACGTCTGAGCGTGGGCATGCAGTG	20324962	20325210	20325260	20325208	-1	5	OPUNC05G13880	20324962	20329353	None	14570	1994	141488	Yes
TGTACTTACTAACTACTATACACAATGTGTTAATGATATTGGGGTTGCAGCC	21153830	21154144	21154194	21154142	-1	5	OPUNC05G14600	21153054	21154422	None	14570	1994	141488	No_or_no_constitutive_exon
AACCGGCGGCGGCCGCCGTGTTTTGTTTGGTTGGGAAAATGGGAGCGCAGAC	21357245	21357303	21357353	21357301	-1	5	OPUNC05G14740	21353070	21357673	None	14570	1994	141488	No_or_no_constitutive_exon
TCGCGCATCCCCCAAATCCATGCCATGTCGCCTGAATCTGGTGGGGGCAGAG	21394251	21394659	21394201	21394253	1	5	OPUNC05G14780	21394017	21394659	None	14570	1994	141488	No_or_no_constitutive_exon
AGCTCATCTCACCTCAGCTGTGCTTTGCTCTGCAGCAATGGCCGGGACAGCG	21477849	21478176	21477799	21477851	1	5	OPUNC05G14850	21477748	21482255	None	14570	1994	141488	No_or_no_constitutive_exon
TCGAAATGTATAATATAATCCCCTGAACGTATCTGTTCTTGGGAATGCAGAT	21868596	21868779	21868829	21868777	-1	5	OPUNC05G15170	21868596	21869699	None	14570	1994	141488	No_or_no_constitutive_exon
TCGAAATGTATAATATAATCCCCTGAACGTATCTGTTCTTGGGAATGCAGAT	21896784	21896967	21897017	21896965	-1	5	OPUNC05G15230	21896784	21897887	None	14570	1994	141488	No_or_no_constitutive_exon
CTTGATTCGTCTCTGCTTGTTTTCTTGTGGGGGTTGGCTGGGGGTTGTAGGG	22181172	22181390	22181440	22181388	-1	5	OPUNC05G15510	22177969	22181605	None	14570	1994	141488	Yes
ATTGTTTCGTCCTGTTAGTCACATAAGACACAACAGGTTGGGTGCGGCAGAC	22179659	22179740	22179790	22179738	-1	5	OPUNC05G15510	22177969	22181605	None	14570	1994	141488	No_or_no_constitutive_exon
TCTCTGCCGGGAAGAGATCAAGAATCCGATATATGGGGAAAAAAGCGGAGGC	22263191	22263353	22263141	22263193	1	5	OPUNC05G15600	22253924	22276121	None	14570	1994	141488	No_or_no_constitutive_exon
GTGAGGCCGATCAATCGACATGGGGCAAAATACTGTGGCCGCCGGGGCAGGG	22276109	22276121	22276059	22276111	1	5	OPUNC05G15600	22253924	22276121	None	14570	1994	141488	No_or_no_constitutive_exon
CTTGCTTATCTGGTTTATACTTATTTAGTTGACATGGGTTAGTAATGCAGGG	22572921	22572968	22572871	22572923	1	5	OPUNC05G15960	22571552	22578650	4338922	14570	1994	141488	No_or_no_constitutive_exon
TGCAATGGAAGAGTTCGTGAAGATCGAATTTGGCGAGTAGGGCAGCAAAGCG	22890370	22890592	22890320	22890372	1	5	OPUNC05G16130	22888902	22892038	None	14570	1994	141488	No_or_no_constitutive_exon
AAGCACCTCAGGGAAGAAAAGGTTATAGAGTGTGTCCATTGTGGGTGCAGAG	22892018	22892038	22891968	22892020	1	5	OPUNC05G16130	22888902	22892038	None	14570	1994	141488	Yes
TCTCTCTCTTCGACTCTTCCTCTCCTCCCCTCCGAGCGCGCGGGGCGCAGGA	23156374	23156720	23156324	23156376	1	5	OPUNC05G16270	23108329	23158097	None	14570	1994	141488	No_or_no_constitutive_exon
AATACCGAGTTTCTTTCTGTGGCTTGATAGCCACTAGGTAAATGGGGAAGGC	23391456	23391623	23391406	23391458	1	5	OPUNC05G16390	23390694	23391623	None	14570	1994	141488	No_or_no_constitutive_exon
CGCGCCGTCCTGGTGGTGTACGAAATTTTCCTGCACACGCAGGGCCGCAGTG	23634777	23637498	23634727	23634779	1	5	OPUNC05G16580	23630624	23640511	None	14570	1994	141488	No_or_no_constitutive_exon
TCAGCAGCGGCGATGTGACTGGGTTTTTTTGTTGTTGTGTTGGGCAACAGGG	24112680	24112810	24112860	24112808	-1	5	OPUNC05G17180	24110660	24113234	9268669	14570	1994	141488	No_or_no_constitutive_exon
TTGTCCTTTAGGAATCCATTTTATTGTGAAGCTGACATTGGGAAATGCAGGT	24116828	24116909	24116959	24116907	-1	5	OPUNC05G17190	24115811	24123276	None	14570	1994	141488	No_or_no_constitutive_exon
TGTTGTTTGTCCGGCGACGCGAGCTGAAACGGGATGCTTTGGGCGTGCAGCC	24190344	24190559	24190609	24190557	-1	5	OPUNC05G17270	24189962	24190832	None	14570	1994	141488	No_or_no_constitutive_exon
CTCCTCCGAACGGCCACCAACTTCTCCCGGGTGTTCCACATCGGGGACAGCT	24332400	24332797	24332847	24332795	-1	5	OPUNC05G17470	24332400	24338658	None	14570	1994	141488	No_or_no_constitutive_exon
TATTATGTTACATGTATGGTAGGCACACCTTGCTTCCGTGGGTATGGCAGGC	24708335	24708499	24708549	24708497	-1	5	OPUNC05G17780	24708019	24709979	None	14570	1994	141488	No_or_no_constitutive_exon
ACCGGCGACGACGACAACGTGTTAATCAATGGGACGATGGGTGTATAGAGTT	25315004	25315181	25315231	25315179	-1	5	OPUNC05G18510	25314634	25322927	None	14570	1994	141488	No_or_no_constitutive_exon
CGAGATAGTAGTGCAGCAGCCACCCGATGGCGGCGACCTCCGGGCGTGAGAG	25314634	25314906	25314956	25314904	-1	5	OPUNC05G18510	25314634	25322927	None	14570	1994	141488	No_or_no_constitutive_exon
TTGTAAACCATCTAAATAGTGAAGTAATAGTCCATTTTACTGGGTGCAAGAA	25405472	25405542	25405592	25405540	-1	5	OPUNC05G18630	25404175	25406276	None	14570	1994	141488	No_or_no_constitutive_exon
TATCTACTGGAACTTCTGCCCTACTGATTTGTTTTCCTTGGGCATGACAGTG	25468753	25468930	25468703	25468755	1	5	OPUNC05G18760	25465824	25471675	None	14570	1994	141488	No_or_no_constitutive_exon
CCCCATAAATTAAGATCGTTATTATGATCATTTCCTTGCTGGGTGGTTAGGA	25492295	25492411	25492461	25492409	-1	5	OPUNC05G18790	25492295	25494690	None	14570	1994	141488	No_or_no_constitutive_exon
CCGTGGCAGAATCGGAGCACGGCATCTTCAACTCCATCTTGAGAGGGCAGGT	25603121	25603233	25603283	25603231	-1	5	OPUNC05G18910	25601988	25604310	None	14570	1994	141488	No_or_no_constitutive_exon
GTCCCCGTGTAAACGCGTGTTCCTAATTTTCTTCTCCGGCGAATGGGCAGGT	25670952	25671073	25670902	25670954	1	5	OPUNC05G18980	25670317	25673377	None	14570	1994	141488	No_or_no_constitutive_exon
GACGCCATCACCATGGGTGTGAAAATGGGCGTGATGCTCGGGACCGCGAGGA	26175399	26175987	26175349	26175401	1	5	OPUNC05G19620	26175271	26175987	None	14570	1994	141488	No_or_no_constitutive_exon
CAATTCACTATCTTATGTGTTGATTGATTGCTGCAACTTTATACGGGCAGCA	26828603	26828701	26828751	26828699	-1	5	OPUNC05G20200	26810956	26830158	None	14570	1994	141488	Yes
CAATTCACTATCTTATGTGTTGATTGATTGCTGCAACTTTATACGGGCAGCA	26814234	26814332	26814382	26814330	-1	5	OPUNC05G20200	26810956	26830158	None	14570	1994	141488	No_or_no_constitutive_exon
TAGCAGCGATGAACTGAACTGATGCGGCTGGAGAGGGGGGAAAATTGCAGGT	26980743	26980887	26980937	26980885	-1	5	OPUNC05G20420	26980743	26982880	None	14570	1994	141488	No_or_no_constitutive_exon
TTGATGGGAATAACAGATTAATCTAATTCTTTTTTTTGGGGGGGTTACAGGA	27143116	27143287	27143337	27143285	-1	5	OPUNC05G20550	27143116	27147310	None	14570	1994	141488	No_or_no_constitutive_exon
ATGCGGCACACCGTGCCGTCGCGTGGCTCATTCGTCTGTCGCGTGGGCAGAA	27292907	27293114	27292857	27292909	1	5	OPUNC05G20720	27292110	27295081	None	14570	1994	141488	No_or_no_constitutive_exon
GCGCCCGCGAGCACGACCGGCGCCGCGCCGCCGCCCTCAGGGAGAAGTAGTC	27334805	27335000	27335050	27334998	-1	5	OPUNC05G20770	27329379	27335094	None	14570	1994	141488	No_or_no_constitutive_exon
TTTATTTTGCTAAAAAGTGAATATTGATATCGTGATGTGTAGGGCTAGAGTA	27410568	27410753	27410518	27410570	1	5	OPUNC05G20840	27368401	27411339	None	14570	1994	141488	Yes
CTCCTTTTGTGAAACATTAGACTTGAGCATCTTTTTTTTGGGGTAAACAGCA	27598613	27599864	27599914	27599862	-1	5	OPUNC05G21140	27598613	27600949	None	14570	1994	141488	No_or_no_constitutive_exon
GGGTTTTTGAGGAATTTGGTGCTTACTCTGGTGTGTGATCTGGTGGGCAGGA	27937532	27937655	27937482	27937534	1	5	OPUNC05G21640	27936611	27941096	None	14570	1994	141488	Yes
GGCAAGCCATGGCACAGCCAACAGCTGAGTCTCATTTGGCTGGGACGTAGAT	28034064	28034457	28034014	28034066	1	5	OPUNC05G21790	28033486	28034457	None	14570	1994	141488	No_or_no_constitutive_exon
TTTTTTTCTTGGTTCTGATGAGAAATGGTGCGTGTGGTTGGGGCGTGAAGGA	28061838	28062046	28062096	28062044	-1	5	OPUNC05G21860	28058392	28062283	None	14570	1994	141488	Yes
TTCGATTCGATGACGCAAGCTGCATTGTGTTTGTTGGGTGGTGGTGACAGAT	28083763	28083934	28083713	28083765	1	5	OPUNC05G21910	28083184	28094032	None	14570	1994	141488	No_or_no_constitutive_exon
TTCGATTCGATGACGCAAGCTGCATTGTGTTTGTTGGGTGGTGGTGACAGAT	28107308	28107479	28107258	28107310	1	5	OPUNC05G21970	28106729	28112447	None	14570	1994	141488	No_or_no_constitutive_exon
TATGGACAATACCATTGGATTTTGTTCATATGATTTGTGTGTGGGCGTAGGT	28131377	28131440	28131490	28131438	-1	5	OPUNC05G22010	28128629	28131908	None	14570	1994	141488	No_or_no_constitutive_exon
GATTGGGGTTGTGATGGGGTTTTGGTTGGATGCGTGCAGGGATCGGGGAGGT	28315889	28316003	28316053	28316001	-1	5	OPUNC05G22270	28312421	28316184	None	14570	1994	141488	No_or_no_constitutive_exon
ACTGACTGTTATAACCTTATTCTCCATAGTTATGTTGGCTATGGGAAAAGGT	28313660	28313781	28313831	28313779	-1	5	OPUNC05G22270	28312421	28316184	None	14570	1994	141488	Yes
TTTTTTTTTTTTTGACGTTGTGGTGGTTGGTTACTGCTCCGGTTGGGCAGGG	28883481	28883599	28883649	28883597	-1	5	OPUNC05G22980	28879793	28883743	None	14570	1994	141488	No_or_no_constitutive_exon
TATCAAGTGCATCTTGGATGATAAATTACTAATTTGTGTGGGTGATGCAGAG	28993902	28995460	28993852	28993904	1	5	OPUNC05G23160	28993197	28995460	4339593	14570	1994	141488	No_or_no_constitutive_exon
TGTTCAATGGCGGGGGGGATTTCTGATTCTTTGGTTTGCTGTGGGTGCAGAT	29086619	29086759	29086809	29086757	-1	5	OPUNC05G23320	29084576	29086949	4339608	14570	1994	141488	No_or_no_constitutive_exon
TCCATAGCGCGTGGCTGATCTCCTCGTTGTGAATTTTTCGGGCGGCGCAGTT	29253863	29253979	29253813	29253865	1	5	OPUNC05G23500	29250156	29256212	None	14570	1994	141488	No_or_no_constitutive_exon
ATTGATTAGGGTTCTTACGTGTGTGTGTGTGGATCGATGGATGGGTGCAGGA	29309983	29310563	29309933	29309985	1	5	OPUNC05G23560	29307704	29310563	None	14570	1994	141488	No_or_no_constitutive_exon
GAGCATTGAGTATTTAGCTATGTTCTGATGATAAGTCTTTGTGGGTGCAGCT	29335693	29335821	29335871	29335819	-1	5	OPUNC05G23590	29332107	29337929	None	14570	1994	141488	No_or_no_constitutive_exon
TATTATTGCTATATATAATTAAACATCTCTATTGTTTGATGGGATTACAGGA	29640598	29640866	29640916	29640864	-1	5	OPUNC05G24030	29640206	29642519	None	14570	1994	141488	No_or_no_constitutive_exon
CGGTTTAATTTGGATGTTTTCTGAAGCTGAAAGTGATCTGGGAATTGCAGGA	29994866	29995014	29995064	29995012	-1	5	OPUNC05G24480	29989565	29995209	None	14570	1994	141488	No_or_no_constitutive_exon
TAATATGTTATAATAATGGTAATAATATTTGGTATCTCATTGGGATGCAGTT	29990306	29990447	29990497	29990445	-1	5	OPUNC05G24480	29989565	29995209	None	14570	1994	141488	No_or_no_constitutive_exon
ATGGATTTCCCGTTAATTAACTGTTCTGAAATTTTACTTGGCGAGGGCAGGG	30060061	30060323	30060011	30060063	1	5	OPUNC05G24560	30058648	30060323	None	14570	1994	141488	No_or_no_constitutive_exon
TGCTTGGCGAGAGTGGTCTTACCAATACCGTACTGCCCGATTAGGGGCAGCG	30349162	30349264	30349112	30349164	1	5	OPUNC05G24940	30348328	30349264	None	14570	1994	141488	No_or_no_constitutive_exon
ACCTAGAGCTCAAGGTGTGTCCAAACTGATGGGGTATTGTGGGAATGCAGGT	30360059	30360203	30360253	30360201	-1	5	OPUNC05G24970	30358513	30361423	None	14570	1994	141488	No_or_no_constitutive_exon
TCTCCTATTCTACTATATTGTTAAATATATGTTTGCTGGGATGTGAGCAGAT	30772812	30772932	30772982	30772930	-1	5	OPUNC05G25560	30772639	30777996	None	14570	1994	141488	No_or_no_constitutive_exon
GCATTTCACTGAGTTTTTAACATGTTTTATTCATATGACCATCAGGGAAGCG	30828033	30828145	30828195	30828143	-1	5	OPUNC05G25600	30823534	30834893	None	14570	1994	141488	Yes
TTTAGTTAATTTTCCTAATTTATGAGGTTTTAATTAACATGGGCGCGTAGAT	143837	148396	143787	143839	1	6	OPUNC06G00170	137915	148396	None	14570	1994	141488	Yes
AATAGCTGAGAGTGCATTTTCACTGTTCGTTGTTTATCATCAGTGGGCAGGT	199898	199932	199982	199930	-1	6	OPUNC06G00280	196238	201361	None	14570	1994	141488	No_or_no_constitutive_exon
ACAAGAGTGACACTGAACTGAAAGTCTGATATCGCTGGAATGGGCGGCAGGT	372858	373609	372808	372860	1	6	OPUNC06G00550	370975	375701	4339885	14570	1994	141488	No_or_no_constitutive_exon
GGACGGAGGCGATGGCGATGCGACTAGGTGGACCGTTGCCATAAGGGTAGGT	629565	629755	629805	629753	-1	6	OPUNC06G00960	629201	629885	None	14570	1994	141488	No_or_no_constitutive_exon
CATGGGGGCTGATTTATTTGATTATTTATCTAACATGTGTGGATGGGCAGGT	694265	694340	694215	694267	1	6	OPUNC06G01070	692929	701060	None	14570	1994	141488	Yes
TGCCATGTAGCCCTAATATATAATCTTATTTTGTTATTTTCATGGGACAGTT	805343	805397	805293	805345	1	6	OPUNC06G01270	804310	808026	None	14570	1994	141488	No_or_no_constitutive_exon
CGATCGACGGCCATGTCTGATTCGATTTCGTGTGGGATTGGTGGGTGCAGGG	878906	879421	878856	878908	1	6	OPUNC06G01410	878143	880698	None	14570	1994	141488	No_or_no_constitutive_exon
GACAAACAGTTAGCGATTCCGATATATATTTAGGACATGGGTTGGAACAGGG	1035335	1035599	1035285	1035337	1	6	OPUNC06G01610	1025005	1035599	None	14570	1994	141488	No_or_no_constitutive_exon
CGCTGCGGGGCGCGGGGAGATGCGGATGCGGGTGCGGGCGAGGGAGAGAGAG	1310823	1310976	1310773	1310825	1	6	OPUNC06G01960	1307223	1316341	None	14570	1994	141488	No_or_no_constitutive_exon
CTGCGGGGCGCGGGGAGATGCGGATGCGGGTGCGGGCGAGGGAGAGAGAGGG	1310825	1310976	1310775	1310827	1	6	OPUNC06G01960	1307223	1316341	None	14570	1994	141488	No_or_no_constitutive_exon
TGCGACATTTGATCTGATGATGGTGTTCGATTGATGTGTTGCGTGGGCAGTC	1315944	1316058	1316108	1316056	-1	6	OPUNC06G01970	1314019	1316302	4340027	14570	1994	141488	Yes
CGGCGTGAAAAAAAATTAAGATTTAGGTATATTCAGATTATAGTGGGAAGGG	1594745	1595321	1595371	1595319	-1	6	OPUNC06G02340	1583058	1599067	None	14570	1994	141488	Yes
ATACATGGAAGAGCAATTTTGATCCTCAAACTACTGCACGGGATAGAGAGGA	2081443	2081565	2081615	2081563	-1	6	OPUNC06G02990	2081443	2082286	None	14570	1994	141488	No_or_no_constitutive_exon
TTTGTAAAATTCTGAACCCTTTGTCTTTTTTGGTGGGGTTAGGTTTGAAGTC	2143470	2144658	2143420	2143472	1	6	OPUNC06G03070	2127028	2150170	None	14570	1994	141488	No_or_no_constitutive_exon
TCTTAAGTTTCTAACCCTCGATTGATCCGGTGGTGTGGGGGCGAGGGCAGTT	2304263	2304393	2304443	2304391	-1	6	OPUNC06G03380	2301952	2304629	None	14570	1994	141488	No_or_no_constitutive_exon
CGGCGGCGGCGTCTGATTTCGTTTTGGTTTGGGTTTGGATTGGGTGACAGCT	2331793	2331923	2331973	2331921	-1	6	OPUNC06G03450	2326278	2332522	4340170	14570	1994	141488	Yes
TGGTTTATATGTTGCCAATTGGTTGGAGCTTGGAATTGTGGCGTGGGTAGGA	2340751	2340908	2340701	2340753	1	6	OPUNC06G03470	2340194	2343694	None	14570	1994	141488	Yes
TCCATTACAGTTGACTGACTATTTTCTCCTCATTTGCTTGGGCATTGAAGGT	2368098	2368242	2368048	2368100	1	6	OPUNC06G03500	2365986	2370136	None	14570	1994	141488	Yes
TGCACCAAAGCGGATGAAGCGAGATGACTTCGGTGCGGGGGATACGGCAGCA	2630378	2630724	2630774	2630722	-1	6	OPUNC06G03900	2630378	2631142	None	14570	1994	141488	No_or_no_constitutive_exon
TGTGTTTGTGCTGGGAAATTTATTTCTATGCTGGTTTTGTGGGGTTGCAGAC	2777154	2777220	2777104	2777156	1	6	OPUNC06G04110	2776531	2780214	None	14570	1994	141488	No_or_no_constitutive_exon
CTCGCTGGGGGTGTTCCGCTGCGGAGTGCGGACGGCTATAAAGGGGGAAGAA	2906055	2906120	2906005	2906057	1	6	OPUNC06G04320	2905351	2908379	None	14570	1994	141488	No_or_no_constitutive_exon
TTTTTTTGTTCGGACATTGAATCGAATTGGTGGATTTGGGTGGGAAGCAGGG	3116750	3117872	3117922	3117870	-1	6	OPUNC06G04600	3115323	3118376	None	14570	1994	141488	No_or_no_constitutive_exon
TGTGGGTTTTGGTGGGATTGATGAGTGATGTTTGCCTTTTGAGGGTGTAGAT	3236607	3236720	3236557	3236609	1	6	OPUNC06G04740	3236217	3240848	None	14570	1994	141488	No_or_no_constitutive_exon
GATCTTTTGAGGAATTAGTCTGACTTACACAGACCTGTTCTGGGATGCAGAT	3273712	3274232	3273662	3273714	1	6	OPUNC06G04820	3272210	3274232	None	14570	1994	141488	No_or_no_constitutive_exon
GTGGTTCAGCTGCAGAAAGCAGCAGCTTCTGGTGAAGTGAAGGGGTAAAGGG	3317553	3317778	3317503	3317555	1	6	OPUNC06G04840	3298962	3331353	None	14570	1994	141488	No_or_no_constitutive_exon
TTCGATTATCTAAAGAAGTCTGACTAACTGACACCTGTTCTGGGATGCAGAT	3319983	3320205	3319933	3319985	1	6	OPUNC06G04840	3298962	3331353	None	14570	1994	141488	No_or_no_constitutive_exon
CTTACCTCCGTCCCCGACTATAAAGAAAACCTTCTTGATTGGGATTGGAGAG	3390971	3391031	3391081	3391029	-1	6	OPUNC06G04950	3390971	3394459	None	14570	1994	141488	No_or_no_constitutive_exon
CTTCTGAACTTTGTGTGTTTTGTTCATGTCATTTTCAGCTTCGGAGGGAGAG	3597731	3597785	3597835	3597783	-1	6	OPUNC06G05210	3596593	3598609	None	14570	1994	141488	No_or_no_constitutive_exon
ATTAATTCCTCTGATGATTTCTTTTCTCATGGCGTTGTTGGAGGGAGCAGAT	3703810	3703954	3704004	3703952	-1	6	OPUNC06G05300	3703810	3704136	None	14570	1994	141488	No_or_no_constitutive_exon
TTTCTAGCTGTTCCTGACCTTGAACTGAATTTGCTCTAATTTGGGAACAGAT	3829361	3829493	3829311	3829363	1	6	OPUNC06G05430	3825002	3833295	None	14570	1994	141488	Yes
CAGCAGCTCCGACCTACAGTGACTGATGTCGAAGAACTCATAAGGGGCAGGT	3939970	3940204	3940254	3940202	-1	6	OPUNC06G05580	3933383	3955110	None	14570	1994	141488	Yes
CCGTGCGGGTCGGCGTCGTGATGGACCTGACGAGCGACGCGGGGAGGAAGAG	3937633	3937772	3937822	3937770	-1	6	OPUNC06G05580	3933383	3955110	None	14570	1994	141488	Yes
CAAAAGGTGTGCGAGAATCTGCCGTTTGCATTGTATGCATGGGGAGGCAGCG	3960807	3961069	3961119	3961067	-1	6	OPUNC06G05590	3955407	3990197	None	14570	1994	141488	Yes
GCGATGCATGCATGCAGAAGTTTGTTTGAAGTTTTGTGGCGTGGGTGCAGGG	3988768	3988992	3988718	3988770	1	6	OPUNC06G05600	3988585	3988992	None	14570	1994	141488	No_or_no_constitutive_exon
TCCGTGTGTGTGTGTGTTGCGGGTGTGTGATTTGGTTGTTGGGGGATCAGGC	3996698	3996894	3996648	3996700	1	6	OPUNC06G05610	3996205	4000015	None	14570	1994	141488	Yes
GGGGATTGACCGATTGAGAATGGGTTTTGACTGGTACGGTTGGTGGGCAGGA	4056559	4056609	4056509	4056561	1	6	OPUNC06G05690	4056149	4064093	None	14570	1994	141488	Yes
TCCGCCTCGAGATTCGTGCTCACCGTTTTTTTTTTTTGGGGGATGCGCAGGA	4330597	4330834	4330547	4330599	1	6	OPUNC06G05870	4329770	4331604	None	14570	1994	141488	No_or_no_constitutive_exon
GTTATCGCTGATTCGTAGGAGGATTTGCTGGTGTTAGGGTTCGGAAGCAGTG	4337442	4337530	4337392	4337444	1	6	OPUNC06G05890	4337099	4340203	None	14570	1994	141488	No_or_no_constitutive_exon
CTGATTATCAATTGTAGTTAGTAACTTGGCCTGGTATTTTGGGACTGCAGGA	4338917	4338967	4338867	4338919	1	6	OPUNC06G05890	4337099	4340203	None	14570	1994	141488	No_or_no_constitutive_exon
TATATTTACTAAAGAAATGTGAAAGTAAAACTCGTACGGGGACTAAACAGAG	4601594	4601710	4601760	4601708	-1	6	OPUNC06G06240	4601594	4626696	None	14570	1994	141488	Yes
ATACGTGTCTTTCTTTTACTCACCGGTTGATCGGCGTTGCGGGAGTGCAGTG	4711699	4712350	4711649	4711701	1	6	OPUNC06G06310	4711384	4712709	107276671	14570	1994	141488	No_or_no_constitutive_exon
GGCAACGTGGATTGATTTGGGCGGTGGTTTTCATGGTGCGTGTGGGGAAGCC	4784798	4784893	4784748	4784800	1	6	OPUNC06G06400	4784311	4798897	None	14570	1994	141488	Yes
TAGCTTCATCGTGCTACTGGGCATTGGACTATCCAATGCGGCAAGGGTAGCG	5072759	5073354	5073404	5073352	-1	6	OPUNC06G06670	5071808	5076587	None	14570	1994	141488	No_or_no_constitutive_exon
GTGTTGCTAACTTGCTGTTTTTGTTGCGATTTTCCACTGGGTGCGAGCAGGT	5261110	5261252	5261060	5261112	1	6	OPUNC06G06900	5260369	5264457	None	14570	1994	141488	No_or_no_constitutive_exon
AAGTTTCAAGTGATATAACTGATGACATACCTTTTGGAATGGGCAGCCAGGC	5291776	5291870	5291920	5291868	-1	6	OPUNC06G06940	5287523	5294232	None	14570	1994	141488	No_or_no_constitutive_exon
ATTGTAGATGAAACTAACATATATTATGAATAATGGTATGGGGTGTGCAGTG	5370550	5370816	5370866	5370814	-1	6	OPUNC06G07040	5370550	5371382	None	14570	1994	141488	No_or_no_constitutive_exon
TGGGGAGATTTTACGGTTCTGATCTTTGCTTTGCCTGCTTGGGGGCGCAGGA	5526632	5526734	5526582	5526634	1	6	OPUNC06G07150	5526193	5528794	None	14570	1994	141488	No_or_no_constitutive_exon
CGTCGTCTTCGTCTTCTTCTTCCTCGTCGTCGTTGTTGGCCATGGGTGAGGG	5743145	5743653	5743095	5743147	1	6	OPUNC06G07330	5736186	5745124	None	14570	1994	141488	No_or_no_constitutive_exon
CTGCGCCTAACACTCTTTGCGAATATGGCGTCAATTTGAGGGTGGTGCAGTG	5937647	5937704	5937754	5937702	-1	6	OPUNC06G07490	5936680	5973553	None	14570	1994	141488	No_or_no_constitutive_exon
TTTTTATCTCTCATCAACGTGTTCGTCGATGGGGGTGGGGGTGGATGCAGTA	6024269	6024334	6024219	6024271	1	6	OPUNC06G07570	6023690	6027244	None	14570	1994	141488	No_or_no_constitutive_exon
CCTTCTCTCTTTTACACACGCAACACTGAACTGTTGTGTGTGGGGTGCAGGA	6026783	6027244	6026733	6026785	1	6	OPUNC06G07570	6023690	6027244	None	14570	1994	141488	No_or_no_constitutive_exon
ATCTCTTAACCTGGGATCATAATTATGTTTTCACTGTTTCATGGGAACAGAT	6829771	6829952	6829721	6829773	1	6	OPUNC06G08300	6827807	6834089	None	14570	1994	141488	No_or_no_constitutive_exon
ATCTCTTAACCTGGGATCATAATTATGTTTTCACTGTTTCATGGGAACAGAT	6856214	6856395	6856164	6856216	1	6	OPUNC06G08320	6854250	6860594	None	14570	1994	141488	No_or_no_constitutive_exon
GCCGAGGAAAACAACAACTGCGACACGTCGGTGGGGGATTGGTTCGGGAGCC	6878702	6879769	6879819	6879767	-1	6	OPUNC06G08340	6876815	6888148	None	14570	1994	141488	No_or_no_constitutive_exon
GCAGGAGCAGCTGCTGATCCTAGAGCTACATGGCCAAGAGAGGGAAACAGTG	7144092	7144331	7144042	7144094	1	6	OPUNC06G08570	7143685	7144331	None	14570	1994	141488	No_or_no_constitutive_exon
TCTCCCTCTTCCTCACGTTACGCCATGAGTAACTAGTGCTTGGGGGGCAGAT	7335378	7335483	7335533	7335481	-1	6	OPUNC06G08700	7334897	7337114	None	14570	1994	141488	No_or_no_constitutive_exon
TCCTGTGCAAATTCACCAAGCGTTTGCAAAAGGCTTTCTTTAACGGGAAGCA	7547280	7547477	7547527	7547475	-1	6	OPUNC06G08820	7547280	7549598	None	14570	1994	141488	No_or_no_constitutive_exon
AAGGAGCTCGAGGCGGTAGAGAGACAGCGGCCGGTGACCTTGGGATGGAGGG	7680094	7680218	7680268	7680216	-1	6	OPUNC06G08920	7676883	7685228	None	14570	1994	141488	No_or_no_constitutive_exon
AAGGAGCCCAGGCTGGCAAAGAGATGGCAACCAGTGACCTTGGGCGGTAGGT	7679970	7680090	7680140	7680088	-1	6	OPUNC06G08920	7676883	7685228	None	14570	1994	141488	No_or_no_constitutive_exon
CCATTTTTTGATTCTTAGATTTGGGGGTGGTGGTGATGCGTGGGGTGCAGCC	7686530	7686651	7686480	7686532	1	6	OPUNC06G08930	7685378	7694926	None	14570	1994	141488	No_or_no_constitutive_exon
ATTACACTGACATGATTTTTTTTCATCTTTTTTTTGGGTGATGGAAACAGTT	7696317	7696572	7696622	7696570	-1	6	OPUNC06G08940	7695498	7698383	None	14570	1994	141488	No_or_no_constitutive_exon
TCGTACACTTTTCACAAATAAACTGACATTAAATGCTTGGGAAATTGTAGGT	8199632	8199894	8199582	8199634	1	6	OPUNC06G09330	8194871	8200700	None	14570	1994	141488	No_or_no_constitutive_exon
CTGGACGATATGATTAAGAACAGAAATTCTAGGGGGAGAGGAAGGGGTAGGT	8204437	8204559	8204609	8204557	-1	6	OPUNC06G09340	8201039	8205928	None	14570	1994	141488	No_or_no_constitutive_exon
CGGCGGCGGCGGCGGCGGCGGCGGCGATGTCGGTGTCGTGCGGGCTGGAGTG	8216884	8217232	8216834	8216886	1	6	OPUNC06G09350	8216474	8221363	None	14570	1994	141488	No_or_no_constitutive_exon
TGGTAGGCTCACTATGATTTCGTGTTTTGGCACGCATGCGGGGGGAGCAGGC	8225071	8225148	8225021	8225073	1	6	OPUNC06G09360	8224383	8232104	None	14570	1994	141488	Yes
AAGCCAGAGTCGGATAGGGATATCGCGAGGTGGGAGAGCGGGAGAGAGAGGT	8942997	8943086	8942947	8942999	1	6	OPUNC06G09660	8942819	8948899	None	14570	1994	141488	No_or_no_constitutive_exon
TTTAAGCGCTGACATTTTCTTTCTTCTTTTTCTTTCTTTTTTGGGAGCAGAG	8973087	8973120	8973170	8973118	-1	6	OPUNC06G09710	8972058	8976833	None	14570	1994	141488	No_or_no_constitutive_exon
TGTTTTCTACTGTTCTTGGCTAAATTCGTGTGTTTGGGATGGTGGCAGAGGT	9170242	9170324	9170374	9170322	-1	6	OPUNC06G09910	9166889	9170525	None	14570	1994	141488	No_or_no_constitutive_exon
TGTGGTGGTTCGGCGGCGGCAGGGGCGTCGGCGGCGGCGGCGGCGGGGAGGT	9169967	9170131	9170181	9170129	-1	6	OPUNC06G09910	9166889	9170525	None	14570	1994	141488	No_or_no_constitutive_exon
GGTGTTTTCTACTGTTCTTGGCTAAATTCGTGTGTTTGGGATGGTGGCAGAG	9170242	9170326	9170376	9170324	-1	6	OPUNC06G09910	9166889	9170525	None	14570	1994	141488	No_or_no_constitutive_exon
GCTATGTGAGAATGGTACAATATTAAAAATGTTCATCTGGGATCGAGAAGCT	9230102	9230172	9230222	9230170	-1	6	OPUNC06G09960	9190069	9234480	None	14570	1994	141488	No_or_no_constitutive_exon
GTACCCATGGCTAACCTTAACACCTATCATCTAGCCACCTGGGCCGACAGTG	9251112	9251268	9251318	9251266	-1	6	OPUNC06G09980	9251112	9258767	None	14570	1994	141488	No_or_no_constitutive_exon
CTAGCGTACGTCGAAATATTGTTGCTAAGATGGCCCCTTGGGTCGAACAGTG	9378503	9378580	9378630	9378578	-1	6	OPUNC06G10060	9375417	9380220	None	14570	1994	141488	No_or_no_constitutive_exon
AAAATGGTGTATCTAGCCATCTAGTTTGACTATTATTGTTTGGGATGCAGGT	9509893	9509959	9509843	9509895	1	6	OPUNC06G10230	9507911	9512487	None	14570	1994	141488	Yes
CGCCCCCACCGCCGCCGCCCAAGTTCTCGCCCGCGGCGGCGGGGGCGGAGGT	9538267	9538343	9538217	9538269	1	6	OPUNC06G10260	9537946	9545730	None	14570	1994	141488	No_or_no_constitutive_exon
TCCAGAAAATGCCTGAAGTGAATATTTAAGTGTGAATTTGGCGGGTGCAGGT	10039195	10039399	10039145	10039197	1	6	OPUNC06G10480	10036379	10044793	None	14570	1994	141488	No_or_no_constitutive_exon
ATGCCGCATATTAACTAAACTTTGCTTACATGGTATTTGGGAGTATATAGGA	11024937	11025120	11024887	11024939	1	6	OPUNC06G11160	11021566	11029439	None	14570	1994	141488	Yes
TGGTGACCCCCGAGGACTACGCCCGTGCGGCGGTGCGGTCGATCGGGCAGGA	11157641	11157771	11157821	11157769	-1	6	OPUNC06G11250	11142289	11159428	None	14570	1994	141488	No_or_no_constitutive_exon
ATTTGGAGGATTGGGATGGAGATGAGAAGGATGGTAATGTAGAGGGAGAGGA	11344057	11344457	11344007	11344059	1	6	OPUNC06G11320	11341450	11348877	None	14570	1994	141488	No_or_no_constitutive_exon
TAAAGTGATGATATTTTTTCCTGCTCTAGTACATTAATATGCATGGGCAGTT	11348830	11348877	11348780	11348832	1	6	OPUNC06G11320	11341450	11348877	None	14570	1994	141488	No_or_no_constitutive_exon
TTGTTGTGCTAATTTTGTGATCCCGCCGTGGTGGGTGGTGGGTGGTGCAGCT	11518196	11518774	11518824	11518772	-1	6	OPUNC06G11440	11513398	11519575	4340826	14570	1994	141488	Yes
TCTACACATTCTCCATTAGCTGACTTTTTCACTGTTGTGTGGGGGTCCAGGT	11883957	11884369	11883907	11883959	1	6	OPUNC06G11610	11878704	11889376	None	14570	1994	141488	No_or_no_constitutive_exon
GGCGTCCCCGGGCCTTGACGTGCCCTTCTGCTTCCGCTCCAGGCCGGGAGGC	11986386	11986474	11986524	11986472	-1	6	OPUNC06G11700	11985235	11986529	None	14570	1994	141488	No_or_no_constitutive_exon
TGGTACTAACTGCAGTTTGTTTCCAAAAAAAAAAAAAAATGGGGATTCAGCT	12797955	12798348	12797905	12797957	1	6	OPUNC06G12110	12797442	12805210	None	14570	1994	141488	No_or_no_constitutive_exon
ACAGGCTCTTCGCCGCTGGAGAGGATGTCGAGGACGGCGGCAAGGGCAAGGT	12844058	12844119	12844169	12844117	-1	6	OPUNC06G12150	12843696	12867562	None	14570	1994	141488	No_or_no_constitutive_exon
CAAAATTATATGATGATTGGCTTGTTTATTGTCTGTATGGGGGACAACAGGG	13201625	13201798	13201575	13201627	1	6	OPUNC06G12360	13200722	13207973	None	14570	1994	141488	No_or_no_constitutive_exon
TCATGGGCGCGAACGGCAACGACGCGGTGGCGGCGGCGGCGGCGGGGGAGAG	13253683	13253859	13253633	13253685	1	6	OPUNC06G12380	13253213	13256287	None	14570	1994	141488	No_or_no_constitutive_exon
TTGACAAGTTGAGAAAAACAATATATATAGGACCTTTTCTCGGGTGGGAGCG	13606808	13607351	13606758	13606810	1	6	OPUNC06G12490	13605795	13607351	None	14570	1994	141488	No_or_no_constitutive_exon
GGTTCGATCCCTCCCTTCTCCGCTGACATTGCTTCGGTTGGGGTGGACAGGT	13865298	13865422	13865472	13865420	-1	6	OPUNC06G12650	13862893	13865662	None	14570	1994	141488	No_or_no_constitutive_exon
AAAGTTCAGTTTAAGCAAGTTATCAAGTGTGTTTGTATTTAACGGGTCAGCA	14572018	14572024	14572074	14572022	-1	6	OPUNC06G12940	14572018	14600151	None	14570	1994	141488	No_or_no_constitutive_exon
GGCAGGTGAGTACATAGATGAATCAGAGTAATATGCTGGTGATGTGGGAGAA	14756122	14756283	14756072	14756124	1	6	OPUNC06G13040	14749919	14756283	None	14570	1994	141488	No_or_no_constitutive_exon
ATCCACCGATCAATTCGCCATTGAATTCACGTGCATATGCAAGGGCGCAGGT	17505455	17505678	17505405	17505457	1	6	OPUNC06G13590	17503804	17507396	None	14570	1994	141488	No_or_no_constitutive_exon
TGTGGTGCCCCCCCTAACCCCCCCCCCCCCCCCCACTGGCGGGGCTCGAGGA	17709581	17709683	17709531	17709583	1	6	OPUNC06G13670	17708632	17720834	None	14570	1994	141488	Yes
GATGATGTTACTGGATGCAAAGGAGATGACACAAATGAAGGGATTGGCAGTG	18075990	18076620	18076670	18076618	-1	6	OPUNC06G13770	18070220	18080431	None	14570	1994	141488	No_or_no_constitutive_exon
AGGGTTGGACGAGGTCGGTGGTGGCCGGATTCCTCGGCGGTGTGGGAGAGGA	19300367	19300482	19300317	19300369	1	6	OPUNC06G14150	19295230	19302369	None	14570	1994	141488	No_or_no_constitutive_exon
TTCAGACAGTATGAAGACTTCATATCTTTCATTTTGTAATGGTTGGGCAGTG	19818591	19818870	19818541	19818593	1	6	OPUNC06G14370	19814676	19819717	None	14570	1994	141488	No_or_no_constitutive_exon
TTGATGGTAGATATGGGTGATCGATGGATGAGGTTGGGTGGTGGGTGCAGGG	20116929	20117043	20116879	20116931	1	6	OPUNC06G14530	20116440	20119624	None	14570	1994	141488	No_or_no_constitutive_exon
TGTGAAAGTTTCATGTGGTAATATGATGTAGTTGTTTCTTTGGGATACAGGG	20328193	20328256	20328143	20328195	1	6	OPUNC06G14590	20322518	20334111	None	14570	1994	141488	Yes
TGTTCTTGCTGCTGATTGATTGATTGATTGATTGGTGTTGGGCGATGCAGGC	21045673	21045818	21045868	21045816	-1	6	OPUNC06G14890	21038861	21046048	None	14570	1994	141488	No_or_no_constitutive_exon
CCTCTATAACAAGAAAGACATGCATTCATGGCAGCCCTTCGGGTAGATAGAG	21902824	21902919	21902969	21902917	-1	6	OPUNC06G15220	21902559	21903418	None	14570	1994	141488	No_or_no_constitutive_exon
CATCCTTGGCCATCCTAGTGATTGCCCAGGCTTTCTTTCTGGGATAACAGTG	22598300	22598412	22598250	22598302	1	6	OPUNC06G15540	22594241	22599212	None	14570	1994	141488	No_or_no_constitutive_exon
GCGAGATCATGTCGAAACCCTAATCAATGTCTGATTTGCACGGGTAGTAGGA	23449225	23449631	23449681	23449629	-1	6	OPUNC06G16010	23446609	23451019	None	14570	1994	141488	No_or_no_constitutive_exon
ATCGATCATTAATTTGGTCTGATCCATGGATATATCGATGGGCGATGTAGAC	23514802	23515965	23514752	23514804	1	6	OPUNC06G16040	23514156	23515965	None	14570	1994	141488	No_or_no_constitutive_exon
ATCGATCATTAATTTGGTCTGATCCATGGATATATCGATGGGCGATGCAGAC	23573508	23574255	23574305	23574253	-1	6	OPUNC06G16080	23573508	23576477	None	14570	1994	141488	No_or_no_constitutive_exon
TGTTAGATTAGTGCAAAATTATACTGACCATATTTCTCCCTGGGGTACAGAT	23610046	23610088	23609996	23610048	1	6	OPUNC06G16100	23607036	23613610	None	14570	1994	141488	No_or_no_constitutive_exon
CTGGAGCTGGTGAAAACTTATTTCTTTTGACTGAATTTTCTTGGGAGCAGAT	24334441	24334532	24334582	24334530	-1	6	OPUNC06G16510	24327232	24340131	None	14570	1994	141488	No_or_no_constitutive_exon
CTGAACACCGTTCTTGTTTGGACTTGCAGATTGTAAAAGATTGGGTGAAGCA	24657902	24657989	24658039	24657987	-1	6	OPUNC06G16700	24653373	24658696	None	14570	1994	141488	Yes
CATGTTAAAGGTAAATAACACGATGGAGGCGCGTTTGGGAAGAGAGACAGTC	24886694	24886937	24886987	24886935	-1	6	OPUNC06G16810	24880579	24888107	None	14570	1994	141488	No_or_no_constitutive_exon
CCTTCTGTTGTTGAAATTTGACCTATGTTCTGCTTTGGGTAAATGAGCAGGA	25471774	25471830	25471880	25471828	-1	6	OPUNC06G16980	25468632	25474025	None	14570	1994	141488	Yes
TGCACACATTATGCATAGCTAAGTTCCCAAGTCAATCAAATTGAGGGTAGAA	25697155	25697161	25697211	25697159	-1	6	OPUNC06G17160	25687698	25713773	4341343	14570	1994	141488	No_or_no_constitutive_exon
GCTCTCCTCCTCGATTCGGTTCGAGCTGATGTTTTTGCGTGTGGGTGCAGCG	25917461	25917586	25917636	25917584	-1	6	OPUNC06G17350	25912884	25917925	None	14570	1994	141488	No_or_no_constitutive_exon
ATCGAGCCATGGCGGCGGCGGCTGGAGATGGGCTACCTCCGGGGCTCAAGTT	25996138	25996705	25996088	25996140	1	6	OPUNC06G17430	25990172	25996705	None	14570	1994	141488	No_or_no_constitutive_exon
CTTGAAGTGGCCACCATGGCAGCTTTGTGTGGTTCATGTATGGGGTGCAGAG	26447431	26447638	26447381	26447433	1	6	OPUNC06G17700	26443415	26447638	None	14570	1994	141488	No_or_no_constitutive_exon
ACCCTTCTGAAAGCTTACCGCCTGCGTATGCTTTACTTGGGAAATAATAGCC	26554778	26556537	26554728	26554780	1	6	OPUNC06G17810	26553507	26557608	None	14570	1994	141488	No_or_no_constitutive_exon
GACGAGAGGACCCCGTCCGTTCGAGCTAACACTCGATGGCGTGGGGCCAGTG	26720991	26721095	26720941	26720993	1	6	OPUNC06G17960	26720661	26721095	None	14570	1994	141488	No_or_no_constitutive_exon
ACGCGTGGTTAATTTTGGCCGATTTGGTTGTGTGGGTGAGGAGGGTGCAGGC	26722956	26723018	26722906	26722958	1	6	OPUNC06G17970	26722515	26726028	None	14570	1994	141488	No_or_no_constitutive_exon
TATGGTGTGAGTGAGCGGAAGGGAGAGATCATGAGGGGGCATAGGGTCAGGT	26771974	26772255	26771924	26771976	1	6	OPUNC06G18040	26769142	26772522	None	14570	1994	141488	No_or_no_constitutive_exon
CTCTGTTTTTCTTCCTCGCGATTTCGGGGACTCTGATTCTGGGGGAGCAGGG	26785304	26785435	26785485	26785433	-1	6	OPUNC06G18060	26783869	26785681	None	14570	1994	141488	No_or_no_constitutive_exon
GCAATGTTGGTTTCCTCGTCTTATGCTGGCAAAATTCTTTGTGGGTGCAGGA	27222609	27223160	27222559	27222611	1	6	OPUNC06G18370	27220396	27223160	None	14570	1994	141488	Yes
ATTACTGTTTTTTCTTTTGTTTTTGCACCAGAGTTTTGGAAGGGAAATAGCT	27264534	27264934	27264984	27264932	-1	6	OPUNC06G18390	27261272	27265948	None	14570	1994	141488	Yes
AGTTTCTTGGTTCTGAATTGGGAATTCACCGCTGTGTGTGGGTGGAGCAGGA	27386849	27386982	27387032	27386980	-1	6	OPUNC06G18550	27383446	27387417	4341465	14570	1994	141488	No_or_no_constitutive_exon
TTGGCCATGTCCTGATGGTGTTTGTTTTTATGTGTGCGTGGTGGGTGCAGTG	27416152	27418100	27418150	27418098	-1	6	OPUNC06G18580	27415494	27418312	None	14570	1994	141488	No_or_no_constitutive_exon
GGACACTTTTCGCCTTATTGGCGCACTGTCCCCTTCGTCTTGGAGGGAAGCT	27439007	27439187	27438957	27439009	1	6	OPUNC06G18590	27434069	27443385	4341469	14570	1994	141488	No_or_no_constitutive_exon
TTGAAATATAGTTAAATGTGCATCATGTTGGTCTTACAGGGATGAAACAGAA	27688222	27688401	27688172	27688224	1	6	OPUNC06G18720	27686303	27691850	None	14570	1994	141488	Yes
AAAAGTAGCATAAATTTGTGGTCTCACGCCATGTAAATACGGGGGCGCAGAT	27807545	27808231	27807495	27807547	1	6	OPUNC06G18830	27803525	27810862	None	14570	1994	141488	Yes
CGAGCCTGTTTCCGTTTTTTCTTGTTTTGTTGGGCGCGCGACGCGGGAAGCG	27836264	27836821	27836214	27836266	1	6	OPUNC06G18850	27833538	27836821	None	14570	1994	141488	No_or_no_constitutive_exon
CTATTCCTAATCTGACTTTTCGGGTTCATCTGTGACTGTTGCGAGGGTAGTC	27973022	27973171	27972972	27973024	1	6	OPUNC06G18970	27969364	27974062	None	14570	1994	141488	Yes
GTTTTTGTGTGGTATGCTCATTGAGCTTGCTATTCTGTTGGGATAAGTAGCT	28628995	28629087	28628945	28628997	1	6	OPUNC06G19210	28625587	28633416	None	14570	1994	141488	No_or_no_constitutive_exon
CCACCTCTCGCGTATATATAAATGGAGGCGTCGACCGGCGAGGGGACGAGGA	28813182	28813363	28813413	28813361	-1	6	OPUNC06G19410	28810133	28829464	None	14570	1994	141488	Yes
GGCACCATCAGCAAGAGCAGGAGCATCAGGAGTAGTGGCTGTGGGTGAAGGA	29042586	29042871	29042536	29042588	1	6	OPUNC06G19600	29037197	29056762	None	14570	1994	141488	No_or_no_constitutive_exon
TGTATGGCGGCGATGATAAGTTTCTCATGGATTTGGACCGGGCAATGCAGGC	29330001	29330072	29330122	29330070	-1	6	OPUNC06G19840	29320248	29331478	None	14570	1994	141488	No_or_no_constitutive_exon
GCATAGTGGTGATGCACTGAGGTTTCTGGTGGATTTGGGTGGCAATGCAGGC	29350193	29350399	29350449	29350397	-1	6	OPUNC06G19850	29331559	29353449	None	14570	1994	141488	No_or_no_constitutive_exon
GCATAGTGGTGATGCACTGAGGTTTCTGGTGGATTTGGGTGGCAATGCAGGC	29333919	29334125	29334175	29334123	-1	6	OPUNC06G19850	29331559	29353449	None	14570	1994	141488	No_or_no_constitutive_exon
ATTGGAATGTTGGATGATTCGGTGAGCTGATTCTTGGCTTTGTTGGGAAGGT	29477861	29477936	29477811	29477863	1	6	OPUNC06G20010	29477398	29480294	None	14570	1994	141488	No_or_no_constitutive_exon
AATGAATTCGGCTTCGTGTTATGTGTACAGGACATGTTGGTTGGGGGCAGCG	29601549	29602162	29602212	29602160	-1	6	OPUNC06G20090	29601549	29603264	None	14570	1994	141488	No_or_no_constitutive_exon
TTTATCCTGCAGTTTTAACCTTGTGAATTAATAATTTGTATGGGTGGCAGAT	29723741	29723873	29723923	29723871	-1	6	OPUNC06G20220	29721097	29729181	None	14570	1994	141488	No_or_no_constitutive_exon
CAGCTTTTCCAGTGTGCCCGCGTGAGTGCTCGTACTCTTGGGTGATACAGTG	30043003	30043417	30042953	30043005	1	6	OPUNC06G20580	30041539	30044228	None	14570	1994	141488	No_or_no_constitutive_exon
CGGCGACGGCGGCGAGGTGGCGAGGTAACCGTCGTTGATGTGGGGTGCAGAA	30189454	30189619	30189404	30189456	1	6	OPUNC06G20720	30189151	30192737	None	14570	1994	141488	No_or_no_constitutive_exon
CTTCTTGTATTATGTATTGCAAAATCTTAACCCTCTTTTTGGGACTGCAGTT	30265401	30265535	30265351	30265403	1	6	OPUNC06G20860	30263470	30272600	None	14570	1994	141488	Yes
TTGTTTTTCTGAATCAATGTTTCTCTGTGGTACACTTGGGGATGATGAAGGA	30685899	30685910	30685960	30685908	-1	6	OPUNC06G21230	30683922	30693080	None	14570	1994	141488	No_or_no_constitutive_exon
ATTGTTGTGCAGCTCAAAGAAACCAACCTTTTCTTGAACAATGTGGGCAGCA	30697282	30697406	30697232	30697284	1	6	OPUNC06G21240	30695654	30698279	None	14570	1994	141488	No_or_no_constitutive_exon
TCAGTTCATCTCGATTCAGATTTAGTATCAAATTTTGCAGAGGAGGGGAGTG	30697533	30697860	30697483	30697535	1	6	OPUNC06G21240	30695654	30698279	None	14570	1994	141488	No_or_no_constitutive_exon
GCAGCTTGAGTGATTACAGTTTTGGTTTTGGTTGCGCACTGGGGCGGCAGGG	30898281	30898399	30898449	30898397	-1	6	OPUNC06G21540	30894252	30898685	None	14570	1994	141488	Yes
GTGCGCCATGGATGCGGTGGCTGATTGAGCTCCGGTGAGGATGGGTGCAGGT	30969426	30969644	30969376	30969428	1	6	OPUNC06G21650	30966371	30973871	None	14570	1994	141488	No_or_no_constitutive_exon
TATATTTTGAGACAAGTGCAATGATAATTACATTTGTGTTGTTCGGGAAGTA	31085320	31085417	31085467	31085415	-1	6	OPUNC06G21730	31079611	31088470	4341778	14570	1994	141488	No_or_no_constitutive_exon
AGGTTAGGTGAGGGAGTGAGAGGTGAAGGGATAAGGAGAGGTGGGGTGAGGC	31247132	31247431	31247481	31247429	-1	6	OPUNC06G21910	31246997	31269808	None	14570	1994	141488	No_or_no_constitutive_exon
GTTTGGTTACAATTTCTTCTTCCAATTTAAAACCCAAAAGAAAAGGGTAGAG	31312248	31312401	31312198	31312250	1	6	OPUNC06G21980	31311803	31316628	None	14570	1994	141488	No_or_no_constitutive_exon
GTAGGGAGTGTGCCGTTGCTTCGGGTGCTTTGGCTTGGGAAATAAGGAAGAG	31365281	31365537	31365587	31365535	-1	6	OPUNC06G22020	31365281	31366044	None	14570	1994	141488	No_or_no_constitutive_exon
TCGATTCGATCTTTCTCTCCTCCTCCTCCTCAATGCCCCTGAGCTGGGAGGA	31864381	31864508	31864331	31864383	1	6	OPUNC06G22500	31864186	31867946	None	14570	1994	141488	No_or_no_constitutive_exon
CTGGATCCTTATAATATGGAGTATTAATGTTCAGCTAACAATGGGGACAGGA	31865524	31865588	31865474	31865526	1	6	OPUNC06G22500	31864186	31867946	None	14570	1994	141488	Yes
TTGTGCAATTGTATTTATGTATGCTTCCATGGATCTTTCATTGAGGGAAGGC	32063672	32063799	32063849	32063797	-1	6	OPUNC06G22740	32060257	32066483	None	14570	1994	141488	No_or_no_constitutive_exon
TAACTGTTTTTTTAGTCTTTACATCTACTAACACATTAAAGGGGGTGCAGGT	32062395	32062595	32062645	32062593	-1	6	OPUNC06G22740	32060257	32066483	None	14570	1994	141488	Yes
TCCTGTCGAAGCTGATGACGGAGGAGGCGGCATTCGGGTTCGCGAGGGAGAA	32074308	32074355	32074405	32074353	-1	6	OPUNC06G22770	32073629	32075343	None	14570	1994	141488	No_or_no_constitutive_exon
CAGTCTGGGGGAATCTGAGGCTGCTCACCTGAGAGACTGAAAGGGGGCAGAA	32223137	32223251	32223087	32223139	1	6	OPUNC06G22960	32222698	32226921	4341882	14570	1994	141488	No_or_no_constitutive_exon
CAGTTTGGTAGGTTTTTGCCAAGCGCGAGATTATTCTCCAAGGGAGGTAGGT	32330746	32330859	32330696	32330748	1	6	OPUNC06G23110	32330395	32337939	None	14570	1994	141488	Yes
TATCCCAGAGTGCCAATTAATTCAGTTGTAACATGCGTGTCATAGGGAAGGA	32412474	32412564	32412614	32412562	-1	6	OPUNC06G23210	32409053	32413744	None	14570	1994	141488	No_or_no_constitutive_exon
CACACATCCTCCCAAATTCTCTGCAAGACTGCCACTGGGAGCAGAAGTAGAG	32550631	32550668	32550718	32550666	-1	6	OPUNC06G23360	32549577	32551537	None	14570	1994	141488	No_or_no_constitutive_exon
TCGCCATGTTCTCATCGCGCCGCGCGATCTGACGACGGGTATGGATGCAGGT	32904121	32904266	32904071	32904123	1	6	OPUNC06G23920	32903695	32906881	None	14570	1994	141488	No_or_no_constitutive_exon
ACCACCTATTCATTTTTTCTCGAATTTTTCGGATCTGGGGAGGCCGGCAGGT	32967509	32967639	32967459	32967511	1	6	OPUNC06G23980	32963685	32971150	None	14570	1994	141488	No_or_no_constitutive_exon
TGTAACGAACCACCTATTCATTTTTTCTCGAATTTTTCGGATCTGGGGAGGC	32967501	32967540	32967451	32967503	1	6	OPUNC06G23980	32963685	32971150	None	14570	1994	141488	No_or_no_constitutive_exon
TGTAAATTCAGAGGTTGTAAAATGTTACTTAAGCTTAATTTGGGGTGCAGGA	33313317	33313859	33313909	33313857	-1	6	OPUNC06G24290	33313317	33315026	None	14570	1994	141488	No_or_no_constitutive_exon
AGATGGATCGATGACGACGACGAGGTGGGTTGGGGGGGATGATTGGGCAGGC	33392775	33392896	33392946	33392894	-1	6	OPUNC06G24370	33391997	33393119	None	14570	1994	141488	No_or_no_constitutive_exon
GTGTTGGGATCTCTGATGATATAGTTGCTATGGCCTATGGGATAAGGTAGAC	33488800	33488912	33488750	33488802	1	6	OPUNC06G24490	33471084	33491932	None	14570	1994	141488	Yes
TTTGTGTGTGTGTGTTTCTCTCACGATTTTGTTTTTTTTTTGGGGGGCAGTG	33710058	33710167	33710008	33710060	1	6	OPUNC06G24860	33709732	33714577	None	14570	1994	141488	No_or_no_constitutive_exon
GCTTCGTGTCATGTCAATGGCGATGACAATGGCGGCGATGGGACGTGCAGGT	33754952	33755932	33754902	33754954	1	6	OPUNC06G24890	33753341	33758445	None	14570	1994	141488	No_or_no_constitutive_exon
TTTATGAATGGTTTTTTGTGTGTGTTTGATTTCGTGGGGGGAAATTGCAGGA	33852079	33852161	33852029	33852081	1	6	OPUNC06G24980	33851497	33854092	None	14570	1994	141488	No_or_no_constitutive_exon
GAGTATGGGTAGGACGCACATCGGCAGGCGCTGGTGGACTGGGTGGACAGGG	33867452	33867714	33867764	33867712	-1	6	OPUNC06G25010	33866738	33870704	None	14570	1994	141488	No_or_no_constitutive_exon
TCCACCCTTCTTACGCTTGCTGCAGGTATGGATTCATGTTTGGGAGGGAGTC	33910760	33910878	33910928	33910876	-1	6	OPUNC06G25070	33906994	33911076	None	14570	1994	141488	No_or_no_constitutive_exon
CCATGAGCCGAGTGATGATGGCGATCTCGCCGGCGGCGATGACTGGGCAGGT	33915564	33915990	33916040	33915988	-1	6	OPUNC06G25080	33915564	33918621	None	14570	1994	141488	Yes
TCTGGACATGTAGCGCCGGCCAGTGTGTCACACTATGTGTGTGGGTGCAGGC	34056696	34057555	34056646	34056698	1	6	OPUNC06G25310	34056383	34057555	4342086	14570	1994	141488	No_or_no_constitutive_exon
TTCTGTGTAGCCTTAGTTTGTTGCTCTAACATGTAATAATTTGGGCGAAGGT	34241162	34241292	34241342	34241290	-1	6	OPUNC06G25550	34237989	34241411	4342121	14570	1994	141488	Yes
TGAAACATTCTCAAAACGGTGGCTGATGAAAAATGGTTTTGGGATTGCAGGA	34320678	34321919	34320628	34320680	1	6	OPUNC06G25640	34319039	34321919	None	14570	1994	141488	Yes
TGGCAGTTGATTTGAGTTGGTCCACTGACTGCACTGGGCATGGGATCAAGGA	34409675	34410282	34409625	34409677	1	6	OPUNC06G25710	34406867	34416346	4342138	14570	1994	141488	No_or_no_constitutive_exon
TTATATATGTGATAGCTCATATTCGCGGAGGTGGTGAAATGGGACGTAAGTG	34467032	34467293	34467343	34467291	-1	6	OPUNC06G25820	34465681	34473578	None	14570	1994	141488	No_or_no_constitutive_exon
ATTCAACTCTCGATGCTCCAATTTCCCGATTGATTTGGGGGGTAGATCAGAT	34497151	34497691	34497741	34497689	-1	6	OPUNC06G25850	34490540	34505170	None	14570	1994	141488	No_or_no_constitutive_exon
TTAGTAATAACAAGAAAATGTTGTCAATTGTTAATGTATTTGGGATGCAGTC	462046	462052	462102	462050	-1	7	OPUNC07G00570	462046	470636	None	14570	1994	141488	No_or_no_constitutive_exon
TCCTAATCTCTATCTCTCTCTGTGCTGCTGCTGTTGTTGGGGGGTGGCAGGA	723111	723269	723061	723113	1	7	OPUNC07G00880	722853	725287	None	14570	1994	141488	No_or_no_constitutive_exon
TACCTGGCCCTCCTCATAAAAAAAAAAAGGAAGAAGGGTAGAAAATTCAGAC	771008	771099	770958	771010	1	7	OPUNC07G00970	770172	781086	None	14570	1994	141488	Yes
GCGACGAGCCGACGAGACTGATCAGATGAGGGCGTATATGGGTGGTGCAGGT	845669	846282	845619	845671	1	7	OPUNC07G01050	845347	846282	None	14570	1994	141488	No_or_no_constitutive_exon
TACTTCAACTGTGAGCATAGCATGAAAATTCTGGTGTATGAAATTGGGAGGC	930666	931034	930616	930668	1	7	OPUNC07G01170	929997	931924	None	14570	1994	141488	No_or_no_constitutive_exon
AGAAAGAGAAGAATGATCTTGTGGCATACGCAATCAGTTTGGGCAATGAGCA	1140634	1140990	1141040	1140988	-1	7	OPUNC07G01440	1138473	1147147	None	14570	1994	141488	No_or_no_constitutive_exon
CGGGCGGGAAGATTCCGGCGACGATGGCGCGCGGCGGCCGCGGCGGGGAGGG	1151005	1151418	1150955	1151007	1	7	OPUNC07G01460	1141510	1157766	None	14570	1994	141488	No_or_no_constitutive_exon
ACAAGGATCTTTTTGTAACTAAAATGAAAAATATAGGGACTGAAAATTAGAA	1270949	1271180	1271230	1271178	-1	7	OPUNC07G01620	1270949	1271524	None	14570	1994	141488	No_or_no_constitutive_exon
ATTGATAAAAAAGGAATGGTTTTTGGTGCTCAGATTCTATGGGTGTATAGGA	1332780	1332819	1332869	1332817	-1	7	OPUNC07G01710	1332780	1349221	None	14570	1994	141488	No_or_no_constitutive_exon
CTGAAGAAGTGAACTGAATTGGTGTACGTACGTACACCATGGGCATGGAGAT	1436712	1437216	1436662	1436714	1	7	OPUNC07G01810	1434940	1437216	None	14570	1994	141488	No_or_no_constitutive_exon
TAGGGAAAGGAAGGAGAAGGAGAAGGCTAAGGCGAAGGGGAAAGGAGAAGAG	1543257	1543427	1543477	1543425	-1	7	OPUNC07G01930	1541442	1551479	None	14570	1994	141488	No_or_no_constitutive_exon
TTAACACCTCAGTCTGACAATTTTCATTACTTGTTTGAATTGGGCTGAAGCT	3405644	3405713	3405763	3405711	-1	7	OPUNC07G03910	3401507	3409219	None	14570	1994	141488	No_or_no_constitutive_exon
CTAAAGTGATTAATATGTTTTTGATATAATCTCTTTTTTGGGATGTGTAGCC	3411616	3411783	3411833	3411781	-1	7	OPUNC07G03920	3411616	3420940	None	14570	1994	141488	No_or_no_constitutive_exon
CTCTCTCCCGCCCTTCCCCGCGCGGATCTGGCGGCGGGCTTGAGTGGGAGGC	3626134	3626344	3626394	3626342	-1	7	OPUNC07G04210	3618998	3626486	None	14570	1994	141488	No_or_no_constitutive_exon
AAGCATTTCGTTGCTGATTTTTTTTGCTGGAATTCTTGTTGTGGGGCAAGGC	3952254	3952288	3952204	3952256	1	7	OPUNC07G04490	3947363	3963942	None	14570	1994	141488	No_or_no_constitutive_exon
ATATCGTCCTCCTTGTCGAATAAAGAATTTTCGATTTGGTGGGTGTGTAGGC	4248577	4248649	4248699	4248647	-1	7	OPUNC07G04840	4246936	4248908	None	14570	1994	141488	No_or_no_constitutive_exon
TTGATCTTCTCTACCCATTTTATTGTTAACTTTCTTTTTTGGGTATGTAGGT	4313484	4314583	4313434	4313486	1	7	OPUNC07G04920	4306257	4314583	None	14570	1994	141488	No_or_no_constitutive_exon
CTGGGAAGCATCGTCTGTATTTGTATGACTCCACAATTGGGGGATGGGAGAT	4424006	4424214	4423956	4424008	1	7	OPUNC07G05050	4423347	4426179	None	14570	1994	141488	No_or_no_constitutive_exon
CCCGCTGCCTCCAACATCCCGCTGCCTCCGCCGCCGCTATGGGTGCACAGAT	4424222	4424690	4424172	4424224	1	7	OPUNC07G05050	4423347	4426179	None	14570	1994	141488	No_or_no_constitutive_exon
GGCGTCGGGAGCTCCCGCGGATGGCTCGTGATGCTCACCGGGGGAGGGAGTC	4555875	4556199	4555825	4555877	1	7	OPUNC07G05210	4555845	4561337	None	14570	1994	141488	Yes
CGGCCGCTACCTCGCCATCGCGTGTGTCGAGGTGGGATGGGACTTGGGAGTA	4609424	4610003	4609374	4609426	1	7	OPUNC07G05280	4608882	4610003	None	14570	1994	141488	No_or_no_constitutive_exon
AAATGTGGGAGGAATTATGTTTGAATTTCGAGCTGATTTGTGGGCGGCAGGG	4632284	4632820	4632870	4632818	-1	7	OPUNC07G05330	4632284	4634544	4342585	14570	1994	141488	No_or_no_constitutive_exon
AAGAGACGTGCTGGAGTCGATGCTACCTGCTCTGGTGGTTGTACGGGCAGTG	5039377	5039603	5039653	5039601	-1	7	OPUNC07G05720	5036801	5089524	None	14570	1994	141488	No_or_no_constitutive_exon
AGTACCCTTTTGTAATCAGTACTCATATCTACCGTTGGGCAGTACAACAGGC	5160297	5160405	5160247	5160299	1	7	OPUNC07G05770	5158955	5163813	None	14570	1994	141488	No_or_no_constitutive_exon
GGAGGATCATGACGATGGGGCTGCCGTTCACGACGCACCACGGCGGGCAGAT	5367474	5367613	5367424	5367476	1	7	OPUNC07G05850	5365860	5369690	None	14570	1994	141488	No_or_no_constitutive_exon
GTGCTAGGCGGCGAGTCCCCGCTGTGATTTGCCCTTAGTCGGGGGGCTAGGT	5531990	5532059	5532109	5532057	-1	7	OPUNC07G06020	5526742	5534004	None	14570	1994	141488	No_or_no_constitutive_exon
AGGAAAGGTTGCATCTCACTCTTGTTGCCGTGATCGATTTTGGGTGACAGAT	5891586	5892035	5891536	5891588	1	7	OPUNC07G06400	5891041	5893727	None	14570	1994	141488	No_or_no_constitutive_exon
GTTTGGGTTTGCCGCGCGGGGGATCTGATCGGGGGTTTTGGTGTGGGCAGGG	5933641	5933868	5933591	5933643	1	7	OPUNC07G06440	5929892	5935787	None	14570	1994	141488	No_or_no_constitutive_exon
GTTTGGGTTTGCCGCGCGGGGGATCTGATCGGGGGTTTTGGTGTGGGCAGGG	5962189	5962416	5962139	5962191	1	7	OPUNC07G06460	5958441	5964335	None	14570	1994	141488	No_or_no_constitutive_exon
CAAATTTTTGGATGAAATTTGTACTGATTTGATGACGTTTTCGGGGGCAGGG	6370937	6371028	6370887	6370939	1	7	OPUNC07G06690	6369660	6373559	None	14570	1994	141488	No_or_no_constitutive_exon
GTTTCAGGTTCATCGCCTACAATGGACAAGAACAACAAGGGGTCCAAGAGAG	7115454	7115757	7115807	7115755	-1	7	OPUNC07G07080	7112103	7117052	None	14570	1994	141488	No_or_no_constitutive_exon
ATCCGAGCCCTAACCCTAGCTTTTTTGTTGGTTTGGTTTGGGTGTGGCAGGT	7179593	7180457	7179543	7179595	1	7	OPUNC07G07210	7179075	7180457	None	14570	1994	141488	No_or_no_constitutive_exon
TAAATCTACATCATCAAATTAAAAAAAACTTCACATTTTTTTGGAGGGAGAG	7531035	7531398	7531448	7531396	-1	7	OPUNC07G07420	7531035	7545951	None	14570	1994	141488	Yes
GCTGTCATCAACGAGGGTTGCATCATCATCGATCCAAGGAACCAGGGTAGCC	7725974	7726315	7726365	7726313	-1	7	OPUNC07G07580	7716252	7737530	None	14570	1994	141488	No_or_no_constitutive_exon
GGTTTTGTGTGTGTGTGGGGTTTGATTTCGGGGGTTTTGGGGGTGAGCAGAG	7803514	7803737	7803787	7803735	-1	7	OPUNC07G07630	7801107	7804105	None	14570	1994	141488	No_or_no_constitutive_exon
GCTGTTCCAATCCAATCTGACCATTTCCTGCGTGGGCGTGGGGGCTGCAGTG	8284297	8284904	8284247	8284299	1	7	OPUNC07G07910	8283903	8288816	None	14570	1994	141488	Yes
CTTCTTTCCCCACCCATCTTCCCTTCTCTCATGGTGATCCAGCGGGGTAGGG	8409186	8409497	8409136	8409188	1	7	OPUNC07G08000	8399469	8409497	None	14570	1994	141488	No_or_no_constitutive_exon
GAATGAGGAGTCAGTAAAATATGTGCTTGGTATCCCTATGGGTGATAAAGGG	8571185	8571507	8571557	8571505	-1	7	OPUNC07G08200	8567155	8574513	None	14570	1994	141488	No_or_no_constitutive_exon
TGATCGTTTGGTTGTTCGTGTTGACTTTATTAGTGATGTTGGGTGAGCAGGG	9062211	9062430	9062161	9062213	1	7	OPUNC07G08490	9061232	9066510	None	14570	1994	141488	Yes
AGCAGTTGGACCTTTCTCCTTTATTTGAGCAAGTTTTGCTGGGAGTGCAGCT	9296179	9296284	9296334	9296282	-1	7	OPUNC07G08560	9292481	9301877	None	14570	1994	141488	No_or_no_constitutive_exon
TTAGTTTTTGCAATTTTCGGTTGCTCATCCGTGGCTTGGTGGGGATGCAGGC	9613142	9613216	9613266	9613214	-1	7	OPUNC07G08680	9610634	9613626	None	14570	1994	141488	No_or_no_constitutive_exon
TATTTATTCAGCTAATTTATAATGTATTTTTTTAAGGGAAATAGATGCAGTT	9727259	9727326	9727209	9727261	1	7	OPUNC07G08760	9722101	9727326	None	14570	1994	141488	No_or_no_constitutive_exon
TCTTTCTCTTTCCTTTTTTCTCTCTGTCTCATTTTCTTCGTGGGTGGCAGAG	10596554	10596621	10596671	10596619	-1	7	OPUNC07G08970	10592230	10596919	None	14570	1994	141488	No_or_no_constitutive_exon
GTTCTAACTCTCAATCTTTTCTGATCTGTAATATGACCCTGTGGGATAAGAC	10859995	10860095	10860145	10860093	-1	7	OPUNC07G09130	10849982	10861378	None	14570	1994	141488	Yes
AAGCGACGGTACAGAGGAAGAACGAAACGAAGTGAGAGGCCAGGGGTAAGGA	11148597	11148806	11148547	11148599	1	7	OPUNC07G09200	11148410	11150733	None	14570	1994	141488	No_or_no_constitutive_exon
TCCTTCAAATAAATCCTCCTTTCCTTGAATCACTTTTAATTGGGAAGCAGAA	12262681	12263077	12262631	12262683	1	7	OPUNC07G09750	12260645	12265056	None	14570	1994	141488	No_or_no_constitutive_exon
TTATCTTCTTTTTCCTTTTTTTTCTCATCTCTCTCCACCACCGGCGGGAGGT	12297622	12297774	12297572	12297624	1	7	OPUNC07G09790	12295375	12298303	None	14570	1994	141488	No_or_no_constitutive_exon
GTATCTGACCAATGGCTATGTCATTTTTTGCTGTTAACAGGGGGCTGAAGGT	13153490	13153603	13153653	13153601	-1	7	OPUNC07G10120	13153490	13157056	None	14570	1994	141488	No_or_no_constitutive_exon
TCATTTCTTAAAATATCCTATATGTGGGGGGAAACCGAGGAAGGGGACAGAT	13286636	13287022	13287072	13287020	-1	7	OPUNC07G10180	13286636	13290319	None	14570	1994	141488	No_or_no_constitutive_exon
ACATTGCCTCGCTAGTCATTTATGTTCTGCACCTTTTGTTATGGGTACAGGA	14024908	14025070	14025120	14025068	-1	7	OPUNC07G10450	14023046	14026693	None	14570	1994	141488	No_or_no_constitutive_exon
ATGGTTATTATGATCCTTTGGCGTATCCTTTATTTAATCATAATGGGGAGAC	14601812	14602021	14601762	14601814	1	7	OPUNC07G10700	14598297	14602021	None	14570	1994	141488	No_or_no_constitutive_exon
CCCTGGTCGTGGGGAGGCCCCGAAGAATAGATTGCAACTGGTGTGGGCAGAG	15176577	15176623	15176673	15176621	-1	7	OPUNC07G11030	15176440	15178138	None	14570	1994	141488	No_or_no_constitutive_exon
TTTTTTCTTCGGTTTCTTTGATTTGGGTTCTCTCGATGTTACCAAGGGAGGG	15253978	15254110	15253928	15253980	1	7	OPUNC07G11090	15253641	15262039	None	14570	1994	141488	Yes
TTTTTTCTTCGGTTTCTTTGATTTGGGTTCTCTCGATGTTACCAAGGGAGGG	15271739	15271871	15271689	15271741	1	7	OPUNC07G11100	15271401	15279800	None	14570	1994	141488	No_or_no_constitutive_exon
AGGTGGTGGGCTTGGTGGTGGTTTTGGTAAAGGCGGTGGGATTGGTGGAGGC	15523465	15523705	15523755	15523703	-1	7	OPUNC07G11210	15522962	15524159	None	14570	1994	141488	No_or_no_constitutive_exon
AGGATTTGGTGGTGGTGGCAGCAGTGGGATAGGCGGTGGTTTTGGGAAAGGT	15522962	15523057	15523107	15523055	-1	7	OPUNC07G11210	15522962	15524159	None	14570	1994	141488	No_or_no_constitutive_exon
GCCGCCTCCTCGCTCCGCGTGCATCCTCCCTCCTCCTCGCGACGGGCCAGCG	15553347	15553584	15553634	15553582	-1	7	OPUNC07G11220	15549540	15554584	None	14570	1994	141488	No_or_no_constitutive_exon
CCTTGGTATCGGCAAGTTTCGTGGCCAATGGGCTCAGTGGGTGGTTGAAGCG	16128777	16129025	16129075	16129023	-1	7	OPUNC07G11380	16121446	16129257	None	14570	1994	141488	No_or_no_constitutive_exon
GGCGGCGAGGAGCAAGCTAGCTAGCTAAGCTAGGTTGGGCGATGGGGAAGGA	16340867	16341238	16340817	16340869	1	7	OPUNC07G11470	16340114	16342335	None	14570	1994	141488	No_or_no_constitutive_exon
TATAGGGAGAGCAATTTATGCATTTATTTTTTTTCTCTGGGCAAGTGCAGCT	16717239	16717315	16717365	16717313	-1	7	OPUNC07G11720	16714240	16719338	None	14570	1994	141488	Yes
GATCTTGAAATACTCAGATAATATCTGCTTTTTTTTTTCAACATAGGGAGGC	16722440	16722485	16722535	16722483	-1	7	OPUNC07G11730	16722440	16727223	None	14570	1994	141488	No_or_no_constitutive_exon
TCTATTTTGGTTATCTATTTGATGGTAGTTTTGTTGTATGTGAAGGGCAGAA	16758082	16758191	16758032	16758084	1	7	OPUNC07G11780	16756102	16762132	None	14570	1994	141488	No_or_no_constitutive_exon
CGTGATGACGTAGCTGCTCGATTCCGCTCTGACACGACGGGGTGGTGCAGAA	17254980	17255124	17254930	17254982	1	7	OPUNC07G12030	17254609	17257562	None	14570	1994	141488	Yes
CAAAGCAGATGAGCTTCATTTGTTCTGAGTGTTGTTTGTTGGGTGTGCAGTG	17714955	17715102	17714905	17714957	1	7	OPUNC07G12350	17714330	17724942	None	14570	1994	141488	No_or_no_constitutive_exon
ACTTTGATCTGTTAATAATTAGCACTGCGTCTGGTTTTGTGTGGGTGCAGAG	18157464	18157527	18157414	18157466	1	7	OPUNC07G12590	18150542	18160000	None	14570	1994	141488	No_or_no_constitutive_exon
TCCACACTTGTTATTAACCCTAATTTTTTAATTTGTTTTTTGGGAAACAGAT	18216827	18217006	18217056	18217004	-1	7	OPUNC07G12630	18215310	18218200	4343213	14570	1994	141488	No_or_no_constitutive_exon
ATTTCAGGGATTGTTAACTTGTCTTGACACATGCCTATTTGAGGGCGAAGGG	18346615	18346720	18346565	18346617	1	7	OPUNC07G12700	18345872	18347932	None	14570	1994	141488	No_or_no_constitutive_exon
GAATGACATGGCCGCCAACGATAAGCTCTGGTGTGGGGTGTGGATGGTAGAG	18577480	18577552	18577602	18577550	-1	7	OPUNC07G12740	18577285	18577691	None	14570	1994	141488	No_or_no_constitutive_exon
GATTGATCCATCAATCGCTTATTAGTTAAAGTTACATGCAGGGTTGAAAGTG	18577285	18577396	18577446	18577394	-1	7	OPUNC07G12740	18577285	18577691	None	14570	1994	141488	No_or_no_constitutive_exon
CGCTCGCTATTTTAACCGTATAATTGATCATGATTTGGTTGGGTGTGCAGTT	18798979	18799938	18798929	18798981	1	7	OPUNC07G12860	18797539	18799938	None	14570	1994	141488	No_or_no_constitutive_exon
ATGAGAACGGGGAGGAGGTGTAGTTTAGTTCGGATGATTGGGATGGAGAGGA	19162680	19163110	19163160	19163108	-1	7	OPUNC07G13270	19162538	19164484	None	14570	1994	141488	No_or_no_constitutive_exon
GCTATGCATAGGATTTTGCAGCACTGATGCATAGGTGTTGGGTGGTGCAGAG	19266314	19266675	19266725	19266673	-1	7	OPUNC07G13350	19266168	19275437	None	14570	1994	141488	Yes
TCCACTCGTAATTTTACTTGTTGTTAATTAATTACATATACAGGGACTAGCC	19313525	19313596	19313475	19313527	1	7	OPUNC07G13380	19312486	19314412	None	14570	1994	141488	No_or_no_constitutive_exon
TGGTCGCTGTGGAGGAAGGTGACGTGGAGACCAGCGCCGAGGAGGGCCAGGA	19561323	19561453	19561273	19561325	1	7	OPUNC07G13530	19559914	19561453	None	14570	1994	141488	No_or_no_constitutive_exon
GGTACCCGTTCCTGTGGGTGCTCCGGCCGGACATGGTCGGGGCGAGCTAGAG	19606316	19606763	19606813	19606761	-1	7	OPUNC07G13580	19606316	19607653	None	14570	1994	141488	No_or_no_constitutive_exon
TTAGTTGTACCATTGAGGATTTTGACACTATGGTTAACGGGGTCGTGAAGGG	19767106	19767249	19767056	19767108	1	7	OPUNC07G13730	19765754	19767249	None	14570	1994	141488	No_or_no_constitutive_exon
TTTTTAACAGGGAACTAAATTTTATTGTTCTTTCTTTGTGGGGAATTCAGTC	19791568	19791742	19791792	19791740	-1	7	OPUNC07G13770	19778449	19792502	None	14570	1994	141488	No_or_no_constitutive_exon
TTTTCGTCATTCTTGGCTCCTCTGTTCACTCTTTTACCATGGGATGGCAGGG	20297287	20297349	20297399	20297347	-1	7	OPUNC07G14210	20293185	20299504	None	14570	1994	141488	Yes
TTCCAGGAAATGGAGGTTCAGTTTTTTTTTTCTTCCTAAAAGGGAAGCAGAG	20475551	20475620	20475501	20475553	1	7	OPUNC07G14310	20474422	20475620	None	14570	1994	141488	Yes
TCCTTGTAGTTGCACGATCTAATGCTCTTCACTGTCCTGTTTGGGAACAGGT	20662575	20662633	20662683	20662631	-1	7	OPUNC07G14390	20661985	20666147	None	14570	1994	141488	Yes
ACGACGTCCGCTTGAGCGCGTGCGCGCGCACCTCAGTGCGGGAAGGTGAGGG	20775358	20775438	20775488	20775436	-1	7	OPUNC07G14490	20770218	20775795	None	14570	1994	141488	No_or_no_constitutive_exon
TCCATCTTCATCTGCAGCTTGTATGATGCTATCTGTGTGGTGGGTGGAAGGC	21533111	21533302	21533061	21533113	1	7	OPUNC07G14960	21526149	21533770	None	14570	1994	141488	No_or_no_constitutive_exon
CCGCCGCTACGCCGACGGCGGCGGGAACCAGCTGTTCGGGGGCGCGCGAGTA	21635540	21636755	21636805	21636753	-1	7	OPUNC07G15110	21635540	21637062	None	14570	1994	141488	No_or_no_constitutive_exon
CATCTCCTTCTCCGGCGATGAGGCTGGATTGGACTAGTTTGGGGTGGCAGGG	21677928	21678184	21677878	21677930	1	7	OPUNC07G15160	21677620	21679417	None	14570	1994	141488	No_or_no_constitutive_exon
CTATATGGACTGTGAATGTAACTACCTACAAAACATTGGGTAAATGGCAGTT	21712188	21712362	21712138	21712190	1	7	OPUNC07G15200	21710213	21714333	None	14570	1994	141488	No_or_no_constitutive_exon
TTGTGGCTGCTGTTTTCTTAAACTGGCCTCGAATTGCACTGGGGATATAGGA	21814533	21814600	21814650	21814598	-1	7	OPUNC07G15340	21814533	21818257	None	14570	1994	141488	No_or_no_constitutive_exon
ACGTGGGACGTGACGACGGAGGACGTGGCCGCCGGCGTGGGGCGTGATAGGG	22259436	22259482	22259532	22259480	-1	7	OPUNC07G15620	22259436	22271638	None	14570	1994	141488	No_or_no_constitutive_exon
ATATTTTTGTATTTCCTTTTTCTCATCTCATATTCATGGTTGGGTGACAGAA	22330500	22330758	22330808	22330756	-1	7	OPUNC07G15690	22324937	22335025	None	14570	1994	141488	No_or_no_constitutive_exon
CTGCCCTTTTACACGGCGCACCACTTCACCAACGTCACCGGGATAGGCAGGC	22655825	22656243	22655775	22655827	1	7	OPUNC07G16040	22655566	22656243	None	14570	1994	141488	No_or_no_constitutive_exon
CTGTCTTATGTCTTGCATTAATTGATGCATTCCATTTACGGGATGAACAGGG	22707887	22708013	22707837	22707889	1	7	OPUNC07G16090	22705881	22749942	None	14570	1994	141488	No_or_no_constitutive_exon
GTGATCGCTGACTGCGACCTCGGCGTCGGCAACACGTACGTGGGCAACAGCA	22746781	22747090	22746731	22746783	1	7	OPUNC07G16090	22705881	22749942	None	14570	1994	141488	Yes
ACAGTGAAATCAAGATTTTGCAAATTGAAGTCCATGTTTGGGGTGTGCAGGG	22747678	22747804	22747628	22747680	1	7	OPUNC07G16090	22705881	22749942	None	14570	1994	141488	Yes
TCTTATCCTCATTATGTGTTAATTCTTTGAAATTATTTGGTGGGATATAGGT	22793117	22793372	22793422	22793370	-1	7	OPUNC07G16140	22792918	22804807	None	14570	1994	141488	No_or_no_constitutive_exon
CACGCCGGACATGACGGCAACAGAATGCAGGAGCTGTCTCGGGGATATAGTT	22992602	22992754	22992804	22992752	-1	7	OPUNC07G16290	22970181	22993350	None	14570	1994	141488	No_or_no_constitutive_exon
TGCGCTGGGTAGTTGTGGGGTGTGTGTATGTTTGGGTGTGTGGGGAGTAGGG	22994822	22995008	22994772	22994824	1	7	OPUNC07G16310	22988774	23011776	None	14570	1994	141488	No_or_no_constitutive_exon
TTGATTTCGTTATATGCATCATATTCTTCTCTTGCCTGTGGGTGTGACAGAT	23148207	23148372	23148157	23148209	1	7	OPUNC07G16450	23147115	23150573	None	14570	1994	141488	Yes
AGTCTTATTACACTTGCTGCGCCAACCTTTAAACTGGAGGGGATCAACAGAT	23371374	23371467	23371517	23371465	-1	7	OPUNC07G16710	23371374	23373072	None	14570	1994	141488	No_or_no_constitutive_exon
CCGGTGGTTCTCGTCCCCATCGACGACGGCAGCGACGGGGAGGGCGGTAGCG	23435251	23435502	23435552	23435500	-1	7	OPUNC07G16770	23421647	23435558	None	14570	1994	141488	No_or_no_constitutive_exon
AGCACAAATCCAAGTTGCAAGAAACTTGAGTTTGTCCGTAGGGTGATCAGTG	23804416	23804490	23804366	23804418	1	7	OPUNC07G17160	23803152	23811849	None	14570	1994	141488	Yes
TCACAGCTGGTGCCTGTAAAATCAAATTAAATTTATCTGCAGGGATGAAGCC	23851242	23851346	23851192	23851244	1	7	OPUNC07G17190	23836336	23851729	None	14570	1994	141488	No_or_no_constitutive_exon
GTGGCGGCCAACTCCTGTCCCTGCCGCTGTTGCCTGCTGTCGGGTGGCAGGG	23976342	23976627	23976292	23976344	1	7	OPUNC07G17280	23975986	23978315	None	14570	1994	141488	No_or_no_constitutive_exon
TGAAACTGAATGATTGGGGCAATCTTCTCACTCTGGTTTTGTGGGATCAGGA	23977118	23977203	23977068	23977120	1	7	OPUNC07G17280	23975986	23978315	None	14570	1994	141488	No_or_no_constitutive_exon
ATCGCCGGCCAGCCATGGCGGTGACGCGAGCTTGTGCTTGTGGGTGGCAGAG	24286258	24288390	24286208	24286260	1	7	OPUNC07G17600	24285921	24288390	None	14570	1994	141488	No_or_no_constitutive_exon
GCGACGAACAACGTGAACACGACATTCATCGTGCTCGACAAGGTGGGCAGGG	24411496	24411767	24411817	24411765	-1	7	OPUNC07G17730	24411496	24412824	None	14570	1994	141488	No_or_no_constitutive_exon
TTACTTTATTTTTTGCCCATTGACTAAACTGATCTCTTGGGCGGTGACAGCT	24486927	24486984	24487034	24486982	-1	7	OPUNC07G17830	24484520	24489274	None	14570	1994	141488	No_or_no_constitutive_exon
TGCTATCTCAGATGCTTGTTTTATGTTCTTATTATTAATTGTGGGTGCAGTG	24651913	24651985	24651863	24651915	1	7	OPUNC07G18040	24650904	24655595	None	14570	1994	141488	Yes
GGGTTAAATTGGGAGGGTGAGGGGGGGATTTGGTGGGGAGACGGGGTCAGCC	24693427	24693515	24693377	24693429	1	7	OPUNC07G18090	24685871	24697304	None	14570	1994	141488	No_or_no_constitutive_exon
GGGTACCGGAGTATAATGTAAGAAATTTGACTTTGTATTGGGATATATAGGG	24812640	24812680	24812590	24812642	1	7	OPUNC07G18200	24811123	24812923	None	14570	1994	141488	No_or_no_constitutive_exon
TGGACTTCTCGCTGGAGGCCCGCGACTCGTCGGAGGGGATGGTCGGGTAGCT	25489432	25489951	25489382	25489434	1	7	OPUNC07G18900	25489294	25492056	None	14570	1994	141488	No_or_no_constitutive_exon
TTCTACTTCGCGTGGTTTGATGGTGGGTTTGCGTGTGGTGTGCGGGGCAGAT	25507494	25507897	25507444	25507496	1	7	OPUNC07G18920	25507249	25510189	None	14570	1994	141488	No_or_no_constitutive_exon
GCTCATTTTTCTCTGTCAATTTGACCCGATTCGTTTTACGGCGGGAGCAGGA	25578043	25578148	25577993	25578045	1	7	OPUNC07G18970	25577814	25579172	None	14570	1994	141488	No_or_no_constitutive_exon
TTGTTTGATTAGATCAAAATTTTAGGGCTATTTTGGCGGTTAGGGAGTAGTA	25765208	25765296	25765158	25765210	1	7	OPUNC07G19120	25764546	25766953	None	14570	1994	141488	No_or_no_constitutive_exon
TTTCTCTTGTATAACAATGAATTGATGCATTTCACTTGGGATGGATGCAGAA	25917225	25918071	25918121	25918069	-1	7	OPUNC07G19310	25917225	25923614	None	14570	1994	141488	No_or_no_constitutive_exon
AACAAGTCAAGGGAGAACAAAATAAAAAACCTGGAAAAATAATGGGTTAGTG	26138933	26139332	26138883	26138935	1	7	OPUNC07G19550	26136147	26145796	None	14570	1994	141488	No_or_no_constitutive_exon
ATGGCGTGCCATGCAGGGTGTCGTGAGGAGAGGAGGGGGGGTTGAAATAGGC	26424712	26424907	26424662	26424714	1	7	OPUNC07G19930	26417804	26424907	None	14570	1994	141488	No_or_no_constitutive_exon
CAAAATCTGTATGGGAGGTCAAACCCTCTTGTCTATGTTTTTGGGAACAGCT	26572997	26573131	26572947	26572999	1	7	OPUNC07G20110	26569062	26574281	4343851	14570	1994	141488	No_or_no_constitutive_exon
TTAAGTTCGTGTTTATTATCTGTTCTTTTAATCTCTTTTTGGGAAATCAGGT	26625932	26626337	26625882	26625934	1	7	OPUNC07G20150	26617824	26626337	None	14570	1994	141488	No_or_no_constitutive_exon
GTCTAGTTTTCTATTATAGATCTTAGTTATGTGTGTCTATGGGTTAACAGAG	26925983	26926079	26925933	26925985	1	7	OPUNC07G20520	26924068	26931407	None	14570	1994	141488	Yes
TTCGTTCCCATCGCTCATCGAGAGGACCAAGGCGACGTTGAAGGGAGCAGTT	26973088	26973283	26973038	26973090	1	7	OPUNC07G20600	26969054	26973283	None	14570	1994	141488	Yes
TTACCTGATATGTTCTTTTTGCTGTTTTCATTTTATCACGGGAACAACAGGT	26984407	26984485	26984357	26984409	1	7	OPUNC07G20620	26980426	26987521	None	14570	1994	141488	No_or_no_constitutive_exon
AATTTCTGGCGTTTCAAACGAAAACTTGTTAAAACACTTGGGGCGTGCAGGT	27121040	27122142	27120990	27121042	1	7	OPUNC07G20790	27117114	27122456	None	14570	1994	141488	Yes
ATTGCTGTTGCTTTTTAAAGGTTAGGAGATATTACTTATGGATCTGGGAGGA	27132236	27132353	27132186	27132238	1	7	OPUNC07G20820	27130271	27132353	None	14570	1994	141488	No_or_no_constitutive_exon
CCGCCGCCGGCAAGGACAGGGCTTCGTCGCCGCTGGTGGGGAGGTACCAGGG	27183987	27184212	27183937	27183989	1	7	OPUNC07G20900	27183716	27185500	None	14570	1994	141488	No_or_no_constitutive_exon
TGGAGGAAATCCTTCTTACTGACTAACCTCTTTCTTTCTGGGTAATGCAGCA	27300996	27301149	27300946	27300998	1	7	OPUNC07G21020	27299005	27302125	None	14570	1994	141488	No_or_no_constitutive_exon
CCGCATCTGCTCCTCCGCTCCGATCTGACCTGTTCGTTCCGTGCAGGGAGGG	27313891	27313999	27313841	27313893	1	7	OPUNC07G21040	27313686	27317824	None	14570	1994	141488	No_or_no_constitutive_exon
GGTGCTAATCTGGTTGGGGGGATTTTGGGGGTGTGCGGGTGAGGATGCAGAT	27390890	27390985	27390840	27390892	1	7	OPUNC07G21130	27390408	27394761	None	14570	1994	141488	Yes
CTTACTATAAATGGTAACTTGAACCTTTCTAGTTACATGATGGGATGAAGAG	27542700	27542816	27542650	27542702	1	7	OPUNC07G21330	27539570	27545090	None	14570	1994	141488	Yes
TCTGCGAGCGAGGGCGAGCGATGGCGGCGGCGGGGAACGGCGGCGGGGAGGA	27604655	27604829	27604605	27604657	1	7	OPUNC07G21400	27602057	27614514	None	14570	1994	141488	No_or_no_constitutive_exon
TCTGCGAGCGAGGGCGAGCGATGGCGGCGGCGGGGAACGGCGGCGGGGAGGA	27877890	27878064	27877840	27877892	1	7	OPUNC07G21690	27875292	27887587	None	14570	1994	141488	No_or_no_constitutive_exon
GTCCATAATTTGTAGTATTACAAAAATACAATCTATGTTGGGGATATCAGGA	27982967	27983104	27982917	27982969	1	7	OPUNC07G21790	27979406	27984528	4343994	14570	1994	141488	No_or_no_constitutive_exon
ATGTTTGCTTCTTGGAATGATTCCTCATCAGTTTTTTTGGGGGTATGCAGAC	28044930	28045030	28045080	28045028	-1	7	OPUNC07G21910	28043089	28047866	None	14570	1994	141488	No_or_no_constitutive_exon
GAACCGTGTGCGCGCCATGTGTTTGTTTGTTTGTCTGTTTGGGCGCGCAGAC	28051732	28051936	28051682	28051734	1	7	OPUNC07G21920	28050856	28054596	None	14570	1994	141488	No_or_no_constitutive_exon
ACGCCTTCTCCGTTGTCGTGCAGCTGCAGCCGCCGGCGGCGGTGGGGTAGGA	28399972	28400359	28399922	28399974	1	7	OPUNC07G22320	28398360	28401515	None	14570	1994	141488	No_or_no_constitutive_exon
TGTCTCTTGTGTTCTGGGAAGGGTTTTGTGAATTGGGAGTATGGGTGCAGGG	28470169	28470192	28470242	28470190	-1	7	OPUNC07G22440	28470169	28470989	None	14570	1994	141488	No_or_no_constitutive_exon
TACTTTGGACAGAGTTAGGAATTGAGATGGTGATCGTATTATGGGAGTAGGA	28559130	28559186	28559080	28559132	1	7	OPUNC07G22590	28558661	28561357	None	14570	1994	141488	No_or_no_constitutive_exon
GCTGCAATCAACTACGATACCTGAGTTTCTCCAATTGTGATGTGGGGAAGAA	28828447	28828735	28828397	28828449	1	7	OPUNC07G22890	28827452	28834302	None	14570	1994	141488	No_or_no_constitutive_exon
TTTTTCCTCGGAGATCATTGGCCCGTCGTGGTAGGTTCAGGGGTCAGCAGGG	28966128	28966631	28966078	28966130	1	7	OPUNC07G23120	28965819	28966631	None	14570	1994	141488	No_or_no_constitutive_exon
ACGACCCCCGGCGCCGCGTTGTTCCGGCGCGCGGAGACGGGCGGTGGCAGTC	29151920	29152258	29151870	29151922	1	7	OPUNC07G23330	29151831	29162767	None	14570	1994	141488	No_or_no_constitutive_exon
GTTGGTGCATTCCCTGGCACTTATCTTTGTTCAATATCTGGTGGGAGCAGAT	29272373	29272472	29272522	29272470	-1	7	OPUNC07G23470	29269107	29282870	None	14570	1994	141488	No_or_no_constitutive_exon
GGTCGTCTCTACCTCTTTTTGGTGTGATTTGATGGTGCCTTGGAGGGTAGAG	29385124	29385245	29385295	29385243	-1	7	OPUNC07G23610	29385124	29400461	None	14570	1994	141488	No_or_no_constitutive_exon
TGAAATTAGTAGTGGTATGAGAGTAAATGAGTAACATTGTGGGTGTGAAGGT	29406686	29406941	29406991	29406939	-1	7	OPUNC07G23620	29404030	29407474	None	14570	1994	141488	No_or_no_constitutive_exon
AGCTGACACCTGACAGAATGGGTATGATGATCTGGGCATGATGCAGGGAGAT	29581555	29582416	29581505	29581557	1	7	OPUNC07G23930	29579431	29596886	None	14570	1994	141488	No_or_no_constitutive_exon
CACTGAATTGAGGAATAATATGCTAAAATTTTCATCTTGGATGGGTCAAGAT	29742729	29742929	29742979	29742927	-1	7	OPUNC07G24120	29740931	29743773	None	14570	1994	141488	No_or_no_constitutive_exon
TACATATTTTTGCTTGGTGCAAAATACTGATGAACGATTCTGGGATGCAGGC	29792111	29792171	29792221	29792169	-1	7	OPUNC07G24190	29791192	29794960	None	14570	1994	141488	No_or_no_constitutive_exon
AGTTTTCTGATGGTTTTTCCCCTGGACGAGTTGGCTGCAGCCGCAGGGAGAT	29960805	29960915	29960965	29960913	-1	7	OPUNC07G24400	29959015	29961198	None	14570	1994	141488	No_or_no_constitutive_exon
CGAGCTCGGCCTCGGTGACCTTGGGTGCTGCCGCGAGGCTGACGTGGGAGGG	30220300	30220422	30220472	30220420	-1	7	OPUNC07G24780	30216001	30220776	None	14570	1994	141488	No_or_no_constitutive_exon
AAACATTCTCATTTCCATGACACTCATAAATTTGTGTTTGTTGAGGGTAGAA	30446349	30446400	30446299	30446351	1	7	OPUNC07G25030	30437399	30448367	None	14570	1994	141488	No_or_no_constitutive_exon
ATTTCGATTCGATTCATTCGATTCAATCAATCAAACCAACGCATGGGCAGGA	30978966	30979166	30979216	30979164	-1	7	OPUNC07G25700	30976512	30979984	None	14570	1994	141488	No_or_no_constitutive_exon
CATTTTTCACGTATGCGTTTGTTGTTTTGTTTCTTTTTTTGTGGGGTCAGCA	76845	77494	76795	76847	1	8	OPUNC08G00100	70609	81790	None	14570	1994	141488	Yes
GCAGGGGCAGGGGCAGGGGGTGGATGATGGATTTGGATTGGTGCGGGCAGGA	137942	138231	138281	138229	-1	8	OPUNC08G00190	134340	138369	None	14570	1994	141488	No_or_no_constitutive_exon
GACATAGCAGATGAGTTCCTACCTAGGAGATTCATGGATGGGGATAATAGAA	468040	468268	467990	468042	1	8	OPUNC08G00460	459313	468268	None	14570	1994	141488	No_or_no_constitutive_exon
CTGCTCCATGCGTTTGTGTGATGATTTGTGTGGTTTTGGTTGATGGGTAGGA	1145557	1145741	1145791	1145739	-1	8	OPUNC08G01190	1140517	1146276	None	14570	1994	141488	No_or_no_constitutive_exon
CCGGTGCTGATGCGTGGTGTAATTTTGGGTGCAGGTGGTGGTGGGATTAGGA	1287629	1287918	1287968	1287916	-1	8	OPUNC08G01390	1277202	1288286	None	14570	1994	141488	No_or_no_constitutive_exon
TTTTTTCTGATTTTTTGGTGAATTTTTTGTTGGTGTTTCTGGGGATGCAGGC	1508375	1508399	1508325	1508377	1	8	OPUNC08G01580	1508053	1512606	4344564	14570	1994	141488	No_or_no_constitutive_exon
TGTTTGATTTACGGTTTAAGTTTGAAATTTTTGGCGTGGGATGAATGAAGGG	1575078	1575184	1575234	1575182	-1	8	OPUNC08G01680	1572116	1575392	None	14570	1994	141488	No_or_no_constitutive_exon
TGTGTTGATACTGAACATTGAACTGTGTCATCTTCCTTGTGGGTGGTCAGAG	1723593	1723762	1723812	1723760	-1	8	OPUNC08G01900	1721161	1724352	None	14570	1994	141488	No_or_no_constitutive_exon
TCCATGAATCCATCTCGAGGTTGATGATCTCTGAACTTTCTGGGAAGCAGAG	1829262	1829540	1829212	1829264	1	8	OPUNC08G02030	1828830	1832900	None	14570	1994	141488	No_or_no_constitutive_exon
ACAGATTTCTGCATTGTTCACACTTCATGATAGTAATTGACAGGGTGAAGTC	2388103	2388184	2388053	2388105	1	8	OPUNC08G02660	2387840	2388184	None	14570	1994	141488	No_or_no_constitutive_exon
TCCTAGACAACCGTAGCTGGAGGTGAGCCGCGTGCGGTGGGGGCTGGTAGCT	2481106	2481274	2481056	2481108	1	8	OPUNC08G02770	2476667	2484253	None	14570	1994	141488	No_or_no_constitutive_exon
GTAGTTGAGAGTTGATTAGTAGCTTCTTTTTGAACATGGAAGGGGGCAAGAT	2499941	2500214	2499891	2499943	1	8	OPUNC08G02810	2495911	2512459	None	14570	1994	141488	No_or_no_constitutive_exon
TTTTTGTATGTGGGATTCTGATATTCTGCTGTGGGTTTTGGGCTTGGAAGGT	2535725	2535820	2535870	2535818	-1	8	OPUNC08G02870	2532904	2536571	None	14570	1994	141488	No_or_no_constitutive_exon
GTACCAGGTTTCGTTGCGAACTTGCAAATTTTTTTCGTGTACGGGCTAAGGT	2552262	2552524	2552574	2552522	-1	8	OPUNC08G02880	2541193	2556074	None	14570	1994	141488	Yes
GTATGGTATTTCTCACGCCCATTTAATGGTTTTTTTGTTGGTTGGGACAGAA	2551498	2551550	2551600	2551548	-1	8	OPUNC08G02880	2541193	2556074	None	14570	1994	141488	Yes
CTTTTGCCTATATTCTTTTGCTCAATATTTTTTCAGGGGCAACGCCAAAGTC	3052903	3052966	3052853	3052905	1	8	OPUNC08G03450	3052271	3056496	None	14570	1994	141488	No_or_no_constitutive_exon
AGTTTTCTTTGCAGTTTATATTCTCTACTGCCATTGATGGGAAAATTAAGGC	3192687	3192779	3192829	3192777	-1	8	OPUNC08G03660	3189183	3196635	None	14570	1994	141488	Yes
TTAATACTAAATTAGCAGTTTTTTTCCCAAAAAAAAAATCTGGGGGTTAGGT	3233516	3233688	3233738	3233686	-1	8	OPUNC08G03680	3229975	3234085	None	14570	1994	141488	No_or_no_constitutive_exon
CAATCTTACCCTTTTGTTGCTAATTACAAATCTGAAGGTGGGTGGATGAGGT	3247796	3247879	3247746	3247798	1	8	OPUNC08G03700	3247053	3249088	None	14570	1994	141488	No_or_no_constitutive_exon
TATATCGATTTGAGTTCTAATTGTGGCAATTCTTGATGCTGATGGGTCAGAG	3345074	3345327	3345024	3345076	1	8	OPUNC08G03840	3344377	3346275	None	14570	1994	141488	No_or_no_constitutive_exon
GCGTACCATCCGCGGCGGGGCGCGGGATGGAGGTTTTCCAGGGTGTGCAGTT	3381189	3381702	3381752	3381700	-1	8	OPUNC08G03880	3364236	3381851	None	14570	1994	141488	No_or_no_constitutive_exon
CCGCCGCGTGACGACGACACGACGGCGGTGGCGGCCGTGGCGTGGGGGAGCG	3513985	3514167	3514217	3514165	-1	8	OPUNC08G04000	3513635	3514435	None	14570	1994	141488	No_or_no_constitutive_exon
GTGTCTTTGTGTGTGTATATATACATAATAGATTATTTTATGGGCCAAAGAG	3703737	3703760	3703810	3703758	-1	8	OPUNC08G04190	3695294	3710558	None	14570	1994	141488	No_or_no_constitutive_exon
ACACCACGTCCGCGACGTCGCTCGCCGGGCTCGCCGGTGGCGGGCAGCAGGT	3725897	3726224	3726274	3726222	-1	8	OPUNC08G04200	3723212	3735586	None	14570	1994	141488	No_or_no_constitutive_exon
TTGTTGTTTATGAGCTGGTGATTAATTTTGGTGTGTCCTTGTGGGAGCAGGA	3834911	3835571	3834861	3834913	1	8	OPUNC08G04360	3834382	3835571	None	14570	1994	141488	No_or_no_constitutive_exon
TGGTGGCTGCGTTGCTGACCCCGATCGTGTGTGTTGTGGTGGGTAGGAAGCG	3920812	3920947	3920762	3920814	1	8	OPUNC08G04450	3920501	3924136	None	14570	1994	141488	No_or_no_constitutive_exon
TTGCTAAGTGGTCGTGCAGAGCTTAACCCTTCCAATCTCGATGTGGGCAGAT	4160308	4160377	4160427	4160375	-1	8	OPUNC08G04670	4157042	4160854	None	14570	1994	141488	No_or_no_constitutive_exon
ACATGGGCCGGCACAGTCTAAACCGATTCCAAGCTGGGCCTGGGTGGGAGCC	4658488	4658627	4658438	4658490	1	8	OPUNC08G05180	4655339	4661849	None	14570	1994	141488	No_or_no_constitutive_exon
TTTGTCTTCTTACTTATTGTGTGCATATGTTTTCAAATTATGGGTCAAAGGG	4683049	4683128	4683178	4683126	-1	8	OPUNC08G05210	4679385	4684141	None	14570	1994	141488	No_or_no_constitutive_exon
CCATTGCAGGCAACCTGTTCGACGGAATGCAGCATTGAGCGGCGGGGCAGGG	4793884	4794508	4793834	4793886	1	8	OPUNC08G05340	4782039	4794508	None	14570	1994	141488	No_or_no_constitutive_exon
AAAAAATTACCAGTTGCAAGTTGTCAAGCTCATGAATGCAGGGTGTGCAGGG	4938695	4939824	4939874	4939822	-1	8	OPUNC08G05460	4938695	4940337	None	14570	1994	141488	No_or_no_constitutive_exon
TCTCTTGATCATCTTGTTATTTATCTTGGTCCTTGTTTTTGGGAATGCAGGG	5274700	5274932	5274650	5274702	1	8	OPUNC08G05620	5234921	5275850	None	14570	1994	141488	Yes
GTGTGGAATTTACTGAATTCTGATAATGTGATGGTGCTTGGGGAGCACAGGT	5482629	5482781	5482579	5482631	1	8	OPUNC08G05840	5481878	5486555	None	14570	1994	141488	Yes
AGGACTTGAGCATCAGCGGCGATGGCGGATTGGAGAGTGATGATGGGAAGGA	5995212	5995365	5995162	5995214	1	8	OPUNC08G06100	5982164	6005571	None	14570	1994	141488	No_or_no_constitutive_exon
TACTCGATGGAAAATGATGCTATTTTTTGCTGATGGATTATGGTGGGCAGGT	6122187	6122518	6122137	6122189	1	8	OPUNC08G06200	6118744	6123894	None	14570	1994	141488	Yes
GGAGTGGAGAATCGATTTTTGCAATAAATTAGAAGAGACAGCATGGGCAGGT	6151006	6151111	6151161	6151109	-1	8	OPUNC08G06220	6143649	6165724	None	14570	1994	141488	No_or_no_constitutive_exon
CCAGTATACTGCATATACTTCAATACCTCCTGATTCGTTGGGAGCTATAGGT	6886165	6886385	6886435	6886383	-1	8	OPUNC08G06840	6873008	6886440	None	14570	1994	141488	No_or_no_constitutive_exon
ATCGTGAATCCTTAGACTGACCATTCCTTTGTGCCACAACTTGGGAATAGAT	7078520	7078720	7078470	7078522	1	8	OPUNC08G06930	7072798	7079283	None	14570	1994	141488	No_or_no_constitutive_exon
GATCTTGATATCTGAACATGTCGTTCGCCATTGTCGTCGTGTGGGTGCAGAG	7176923	7177162	7177212	7177160	-1	8	OPUNC08G07000	7175424	7179908	None	14570	1994	141488	No_or_no_constitutive_exon
AAGCAATTATTATCCGGTGGGTGGCCATGGACCGCACTGCAAGCTGGGAGGT	7195342	7195931	7195981	7195929	-1	8	OPUNC08G07010	7194944	7205743	None	14570	1994	141488	No_or_no_constitutive_exon
CTCGGCACCCGCTATCGATCGACCTGACTTCTTCCCCTTGGGCAATGCAGGC	7279674	7279724	7279774	7279722	-1	8	OPUNC08G07050	7275374	7279825	None	14570	1994	141488	No_or_no_constitutive_exon
TTATATTTTGTATAGGTTCTTATCTGATTATTCTTTTATTGGGACTGCAGGC	7504106	7504253	7504303	7504251	-1	8	OPUNC08G07170	7501609	7509045	4345056	14570	1994	141488	Yes
TCCCTTCTCTTCTCTTCTTTCCCCCTGACGCGGTGAGAGGGGCGGTGCAGAT	7831377	7831650	7831327	7831379	1	8	OPUNC08G07350	7831174	7838879	None	14570	1994	141488	No_or_no_constitutive_exon
GTCTGCAAAACAGGTTTATAACTTGATTTCCAAGTTGTATGGGACAATAGGA	8104853	8104904	8104954	8104902	-1	8	OPUNC08G07520	8101345	8105065	None	14570	1994	141488	No_or_no_constitutive_exon
GCATTCAACGATGGAGTCTACAAACATCACTGCTGCTGGCTACGGGTGAGGA	8232669	8232738	8232788	8232736	-1	8	OPUNC08G07610	8232462	8232846	None	14570	1994	141488	No_or_no_constitutive_exon
AGAAACATAAAATTACTTTTTCATACTTAATTGGTTTTTTTTGGGGGCAGGC	8440019	8440089	8439969	8440021	1	8	OPUNC08G07730	8436284	8442875	None	14570	1994	141488	No_or_no_constitutive_exon
CAGCTCTCCTCCCCTCCCCTCCCAGATCCGACGGAGTTGAGGGGCGTTAGTG	8992182	8992550	8992600	8992548	-1	8	OPUNC08G08090	8991648	8992683	None	14570	1994	141488	No_or_no_constitutive_exon
TGCGAAACGCTTTCTGATTTTGAATAAAGTGCAATTCTGGGATGGACCAGGT	9011006	9011264	9010956	9011008	1	8	OPUNC08G08110	9008853	9013013	None	14570	1994	141488	No_or_no_constitutive_exon
CTACCTTGGAAAAATTCTTATATATTCGCATGAGTGGGTTAGAGAATCAGCT	9541956	9542101	9542151	9542099	-1	8	OPUNC08G08390	9541797	9542448	None	14570	1994	141488	No_or_no_constitutive_exon
TTCAAACAGCAGAATCAGCTAACCTTTTTAGCATCATTTTGCATGGGCAGGT	10235544	10235716	10235494	10235546	1	8	OPUNC08G08700	10229436	10237616	None	14570	1994	141488	No_or_no_constitutive_exon
AGTTAAGAAGCTAGCTCAGTTCCTTGGCCAACCGTTCTCGGGTGCTGAAGAA	10963015	10963245	10962965	10963017	1	8	OPUNC08G08900	10951133	10963245	None	14570	1994	141488	No_or_no_constitutive_exon
AGGTGGTGGAGGCAGTGGTCGTCACGAGTAGTGACGTCATGAGTGGGTAGAA	11262263	11262808	11262858	11262806	-1	8	OPUNC08G09000	11234962	11263383	None	14570	1994	141488	No_or_no_constitutive_exon
TGCACTGACACTGAGCTGAACTGAACTCTGCTTGTGGTTTGGGGTGACAGGA	11287614	11287839	11287889	11287837	-1	8	OPUNC08G09030	11286476	11289081	None	14570	1994	141488	No_or_no_constitutive_exon
CGCCGGAGTTCAAGGAGACGATGCGTGAGTACCGCGCCACGCTGCGGGAGCT	11339662	11339829	11339612	11339664	1	8	OPUNC08G09060	11339503	11340256	None	14570	1994	141488	No_or_no_constitutive_exon
TTATCCCTCGGCCTCATACATTACAGTGTTTTTGTTTTTGGGTAATATAGGT	12567539	12567701	12567751	12567699	-1	8	OPUNC08G09340	12557455	12573669	None	14570	1994	141488	Yes
TGACTAGGGCGACTTGCTAAACTACAATAGCACACTGCATAGGGTAGCAGCT	12745831	12745973	12746023	12745971	-1	8	OPUNC08G09370	12745831	12746076	None	14570	1994	141488	No_or_no_constitutive_exon
CAACTACTGACAATATTTCACCTGTTCATTTTATTGTCTTTGGGGCACAGCT	13965556	13965884	13965506	13965558	1	8	OPUNC08G09870	13964878	13968485	None	14570	1994	141488	No_or_no_constitutive_exon
GCATGCATCTCGATCGATCGACCTCACCGTCGTCGAATTATGGGATGCAGTT	14126340	14126559	14126609	14126557	-1	8	OPUNC08G09990	14126340	14127991	None	14570	1994	141488	No_or_no_constitutive_exon
TAGCACCTTGTAACTGACATTATGGTGATGTATTGATCGGTCGAGGGCAGGT	14826347	14826466	14826516	14826464	-1	8	OPUNC08G10310	14826154	14826701	None	14570	1994	141488	No_or_no_constitutive_exon
TCCTCCGCCGCCCCCATTCCGAAAAGGGGAAGGGAGAGAGGAGTAGGGAGCG	14973058	14973285	14973008	14973060	1	8	OPUNC08G10400	14972800	14973285	None	14570	1994	141488	No_or_no_constitutive_exon
AAATCATGAGTTACTTATCCTATTTTGGTATTATTTTGGTGGGCATGTAGGA	15113990	15114114	15114164	15114112	-1	8	OPUNC08G10460	15110011	15118859	None	14570	1994	141488	Yes
CTGCTGCTACTGAACTGGACTTCCTCTCACTGAACTTGCAGGTAGGGCAGCA	16166012	16166091	16166141	16166089	-1	8	OPUNC08G11030	16162083	16171912	None	14570	1994	141488	No_or_no_constitutive_exon
GAGGCGAGCAGAGCTAGGCAGCTACATAGTTTTCTTCCTTGTGGGTGCAGAC	16295214	16295295	16295164	16295216	1	8	OPUNC08G11200	16293992	16296935	None	14570	1994	141488	No_or_no_constitutive_exon
CGGTGGAGGAGGGAATGTGGTGCAGGTGCTGCAGCTGAGCTTTGGGGGAGGA	16486327	16486471	16486521	16486469	-1	8	OPUNC08G11210	16486327	16486637	None	14570	1994	141488	No_or_no_constitutive_exon
GAGTGTGCATCCTCCACCAAAATGACTTATCGTTATGGGCACCGTAAAAGGT	16952609	16952711	16952761	16952709	-1	8	OPUNC08G11470	16952368	16953195	None	14570	1994	141488	No_or_no_constitutive_exon
TGATTTGTACATTCTATTTCTTATCGCATCCAATTTTCCTGTGGGAGCAGGT	17126491	17126570	17126620	17126568	-1	8	OPUNC08G11530	17118871	17130139	None	14570	1994	141488	No_or_no_constitutive_exon
ATGTGGATTCGAGCGGTCGCTGATGGCGGATGGTGATGGTGGGGTTGGAGGT	17785481	17785592	17785431	17785483	1	8	OPUNC08G12000	17784628	17795643	None	14570	1994	141488	No_or_no_constitutive_exon
AATGCAAAGGTATACCTCATCTTGTCCAAAGGCTTCGGGAAAAATAATAGGA	17795613	17795643	17795563	17795615	1	8	OPUNC08G12000	17784628	17795643	None	14570	1994	141488	No_or_no_constitutive_exon
TGGTCTCCCAAGTTTGTGCTGGTCAGTTACTCGGAGCTTTGGAGGGACAGGG	18005013	18005306	18004963	18005015	1	8	OPUNC08G12140	17999673	18005668	None	14570	1994	141488	No_or_no_constitutive_exon
GCATCCTCGTCAGCGTCCAGAGCACTCTGATTGTGTGCGAGGAGGGGTAGAA	18311893	18312459	18312509	18312457	-1	8	OPUNC08G12310	18302574	18319927	None	14570	1994	141488	No_or_no_constitutive_exon
TTATAATTGATATTAACAATTATTTTTTTCCCTTTGTTGAAATGGGGCAGAT	19025421	19025586	19025636	19025584	-1	8	OPUNC08G12750	19025421	19026209	None	14570	1994	141488	No_or_no_constitutive_exon
GAATCGGATTGGATGAATTAATTCGTGCTAAAATTGGTTTGGGCGCACAGGT	19152618	19152840	19152890	19152838	-1	8	OPUNC08G12830	19152618	19153124	None	14570	1994	141488	No_or_no_constitutive_exon
TCGATTTCTCATGAGGGATTGGGGAGATGTTCTTCCGGGGGAAATTGCAGTG	19532262	19532587	19532637	19532585	-1	8	OPUNC08G13060	19531903	19533063	None	14570	1994	141488	No_or_no_constitutive_exon
TCATGGCGATTGCTTGATGTGCTGCAACCGTCTGTGCGATGCTGCGGGAGTT	19675895	19676021	19676071	19676019	-1	8	OPUNC08G13110	19673147	19676302	None	14570	1994	141488	No_or_no_constitutive_exon
CGCCGGCGTGAAATTTGACGCGCGCGCACGCTTCTCGATCGGGGTGACAGGT	19876932	19877066	19877116	19877064	-1	8	OPUNC08G13240	19873887	19877308	None	14570	1994	141488	No_or_no_constitutive_exon
GAGATCGATTGGTTGATTTCTTGGGCTGAGGTGATTTGGACGCGGGGCAGGG	19992560	19992774	19992824	19992772	-1	8	OPUNC08G13330	19992560	19994057	None	14570	1994	141488	No_or_no_constitutive_exon
CAAGCGCGACCGGGAAGGCGAGTCGCGGTGTACGGCACGGGCAAAAGAAGGA	20516868	20516989	20517039	20516987	-1	8	OPUNC08G13560	20513027	20517074	None	14570	1994	141488	Yes
TTTGTTTGCTGACATCGTCGTCGTCGTCGTCGCCGGCGGCGGGCGCGCAGGG	20923464	20924961	20923414	20923466	1	8	OPUNC08G13850	20922937	20925254	None	14570	1994	141488	No_or_no_constitutive_exon
GAGAGTATCATAAGGCTTTGTATAACTAACACGATCATTAATGGGTGTAGCT	20944430	20944846	20944896	20944844	-1	8	OPUNC08G13870	20944073	20945120	None	14570	1994	141488	No_or_no_constitutive_exon
CGGTTTCCGTCCGATCTGACATGCTGATTTCGGGGTGTTTTGGGAGCTAGTC	21444339	21444464	21444289	21444341	1	8	OPUNC08G14290	21443780	21446435	None	14570	1994	141488	No_or_no_constitutive_exon
GTACGGGTGAGCTCGGCGTGATGCGTAGGTCACGTTCCATAGGAGGGAAGAG	21795427	21795552	21795602	21795550	-1	8	OPUNC08G14490	21795127	21796019	None	14570	1994	141488	No_or_no_constitutive_exon
CATTGTTGTGATTGATTGCGTTTAATGTGTTCGATCGATTGGGCATGCAGAA	21813442	21813611	21813392	21813444	1	8	OPUNC08G14520	21812460	21817663	None	14570	1994	141488	No_or_no_constitutive_exon
ACGGCAAGGATTGGCAGATCGATCCCGTGCATAGGAGTATATAAGGGCAGGC	21894060	21894170	21894010	21894062	1	8	OPUNC08G14600	21889275	21894170	None	14570	1994	141488	No_or_no_constitutive_exon
CGGCTCAAGGGTGAACTGCACGATGCTTGCAGTGCTGTGCGGGAAGGTAGGC	22013261	22013356	22013406	22013354	-1	8	OPUNC08G14680	21993616	22014271	None	14570	1994	141488	No_or_no_constitutive_exon
AGTGTGGTGATGTATTTTGTTTGTTAGTTATGAACCGGCTGGGGATGCAGGT	22000907	22001099	22001149	22001097	-1	8	OPUNC08G14680	21993616	22014271	None	14570	1994	141488	No_or_no_constitutive_exon
TGAAGCGTAATTTCTTTGTTAGTTCTGAACCTGGAAAGATGGGGATGCAGGT	22038433	22038625	22038675	22038623	-1	8	OPUNC08G14700	22025785	22039718	None	14570	1994	141488	Yes
CAAATCCAGAGTAGCTCACCTGCACGCTGCTTGCAGTGCTATGTGGGAAGGT	22028696	22028798	22028848	22028796	-1	8	OPUNC08G14700	22025785	22039718	None	14570	1994	141488	No_or_no_constitutive_exon
AGTGTGGTGATGTATTTTGTTTGTTAGTTATGAACCGGCTGGGGATGCAGGT	22028488	22028626	22028676	22028624	-1	8	OPUNC08G14700	22025785	22039718	None	14570	1994	141488	No_or_no_constitutive_exon
TCGGCGGGCAGATCTGTTGGGTGCATGAGGTTGGGTGGGGGCGGTGAGAGAC	22078564	22078909	22078514	22078566	1	8	OPUNC08G14730	22078293	22080296	None	14570	1994	141488	No_or_no_constitutive_exon
GGTAAGTTATTTTTAATTTGTTTTTATAATTGTTGCTTGTGGGTGTGCAGCC	22152751	22152775	22152825	22152773	-1	8	OPUNC08G14770	22145894	22155585	None	14570	1994	141488	No_or_no_constitutive_exon
CGTGTCTCTGAAATTTGATTCGGTGCAGCTACTACGCCCAAGGGGGACAGCT	22215259	22215355	22215209	22215261	1	8	OPUNC08G14800	22214254	22216438	None	14570	1994	141488	No_or_no_constitutive_exon
CCGAGCAACGGCAGCGTCGGATCCGCCGCCGCCGGGCCTCGGGCGGCTAGAT	22253620	22253715	22253570	22253622	1	8	OPUNC08G14830	22253234	22253715	None	14570	1994	141488	No_or_no_constitutive_exon
TACGCGCCGGCGCGACTCATCAGCCGCCGGCGGGTCGCGGGACAGCATAGCG	22670673	22671473	22671523	22671471	-1	8	OPUNC08G15090	22670673	22679190	None	14570	1994	141488	No_or_no_constitutive_exon
AACGTTGGGTCATCAGCACAGATTGTATCGGTGATCTCAAACTGGGAAAGGT	22684606	22684678	22684556	22684608	1	8	OPUNC08G15100	22681069	22684722	4345762	14570	1994	141488	No_or_no_constitutive_exon
CAAATGTCCAGAATTTGATTATCACTGTACTGTATGACGATGGGTGGCAGAT	22779848	22779975	22780025	22779973	-1	8	OPUNC08G15170	22778407	22780595	None	14570	1994	141488	No_or_no_constitutive_exon
TGGACGGAGACGATGGACGGAGCCATCCGCGGTGCGCGGTGAGGGTCCAGGC	22942075	22942227	22942025	22942077	1	8	OPUNC08G15330	22942001	22942657	None	14570	1994	141488	No_or_no_constitutive_exon
GCTAACGAGCACATCTGTGGCAATGGCGCGTCGCCGGCCGGCGGGAGCAGAC	23370796	23371199	23370746	23370798	1	8	OPUNC08G15410	23370111	23373562	None	14570	1994	141488	No_or_no_constitutive_exon
TTTATGCTTGATTCGCTCTCGCGTGATTGAGAAATTTGGGGATTGGGTAGGT	23481776	23481850	23481900	23481848	-1	8	OPUNC08G15430	23474868	23482312	None	14570	1994	141488	No_or_no_constitutive_exon
TTTAGTTCGTTTTACATGGTCTAATGCGATAAATTCCGGGGAAATTATAGGG	23612542	23612823	23612873	23612821	-1	8	OPUNC08G15520	23612195	23613684	None	14570	1994	141488	No_or_no_constitutive_exon
CAAGACCCGGCGGCTGGGGCATCGACGAGAAACGGGCGGAGGGGTCGCAGTG	23786901	23787036	23787086	23787034	-1	8	OPUNC08G15680	23786619	23787997	None	14570	1994	141488	No_or_no_constitutive_exon
GTCACCCTCCGCGCCGGCGACAAGGAGCTCCCCGGTGGGTGCCGGTGAAGGG	23989081	23989501	23989031	23989083	1	8	OPUNC08G15850	23988515	23989501	None	14570	1994	141488	No_or_no_constitutive_exon
GATGGAAGCGTGATGTGTTTTGCTGTGTGTGTTTGTTGTCATGGGCGCAGGT	24040345	24041086	24040295	24040347	1	8	OPUNC08G15890	24036847	24041086	None	14570	1994	141488	No_or_no_constitutive_exon
TGCATAATAAAGGTTCACGGCACATTGCAGCAGAATCGAGGCTGAGGGAGAA	24200392	24200830	24200880	24200828	-1	8	OPUNC08G15990	24199965	24202030	None	14570	1994	141488	No_or_no_constitutive_exon
TGGGATAGGAACAGATGGCGTTGGGGGCACTGTCAGCTTGGGGACTGCAGGT	24218548	24218727	24218777	24218725	-1	8	OPUNC08G16030	24218548	24221967	None	14570	1994	141488	No_or_no_constitutive_exon
TCTTCATGGGATTTCTTCTCCAATGTCTTTTTTGTTTGGGGGAAAAACAGGA	24857194	24857340	24857144	24857196	1	8	OPUNC08G16550	24854806	24864763	None	14570	1994	141488	Yes
CCTGACGCGTCGCCGGAGAGGAGTGACTACGGATCTGCTGGGGATACAAGCC	25199714	25199894	25199944	25199892	-1	8	OPUNC08G16960	25199714	25199979	None	14570	1994	141488	No_or_no_constitutive_exon
TGGGGAGCGCTAGCTCGAGGAGCACCACCGATGAAGGGATGAGTGCGCAGGG	25326525	25326637	25326475	25326527	1	8	OPUNC08G17170	25324753	25331094	None	14570	1994	141488	No_or_no_constitutive_exon
TGGGTGAGAGGGAGGGGGTACATGAGGAGGTGGGGTGAGGGGGGAGGGAGGA	25364101	25364297	25364051	25364103	1	8	OPUNC08G17210	25363848	25367431	None	14570	1994	141488	No_or_no_constitutive_exon
AGTTACAATGTAGCCATGGTGTAATGTGTAAATTTTGTGTGGGGATGCAGTT	25473310	25473402	25473260	25473312	1	8	OPUNC08G17330	25471043	25474746	None	14570	1994	141488	No_or_no_constitutive_exon
CGTCGTCGGCGGCGGCGGCGGCGGCGGAGGCCGGGTCGGCGGGCGAGTAGGC	25577608	25577734	25577558	25577610	1	8	OPUNC08G17460	25577487	25607831	None	14570	1994	141488	No_or_no_constitutive_exon
TGGTATATCCTGGGACTCGTGTTCACATCTACGCTTCCCTGGGGCGGAAGCA	25591533	25591777	25591483	25591535	1	8	OPUNC08G17460	25577487	25607831	None	14570	1994	141488	Yes
CGTCGTCGGCGGCGGCGGCGGCGGCGGAGGCCGGGTCGGCGGGCGAGTAGGC	25598181	25598307	25598131	25598183	1	8	OPUNC08G17460	25577487	25607831	None	14570	1994	141488	No_or_no_constitutive_exon
CTTAACACACCAACACAGTAGAGAGAAGAGATCGATGATGGAGAGGGTAGCA	25671960	25672862	25672912	25672860	-1	8	OPUNC08G17560	25658717	25690626	None	14570	1994	141488	No_or_no_constitutive_exon
CGAACACGCTGTCACCGGGGGACAAGATCGTGTCGTTCCTGATCGGGCAGTT	25784657	25784865	25784915	25784863	-1	8	OPUNC08G17670	25783628	25786170	None	14570	1994	141488	Yes
CGGGGGCGTGGGAGAGCGCGCTAACGAACACGCTGTCACCGGGGGACAAGAT	25784881	25784889	25784939	25784887	-1	8	OPUNC08G17670	25783628	25786170	None	14570	1994	141488	No_or_no_constitutive_exon
TCTCAGCGACAACAGCTTCTGCCGATCTTACGACCCTGCAGGGTACCAAGTG	25841873	25841928	25841978	25841926	-1	8	OPUNC08G17710	25841591	25842850	None	14570	1994	141488	No_or_no_constitutive_exon
GAGGCGAGCAGAGCTAGGCAGCTACATAGTTTTCTTCCTTGTGGGTGCAGAC	26660262	26660343	26660212	26660264	1	8	OPUNC08G18370	26659040	26661983	None	14570	1994	141488	No_or_no_constitutive_exon
ATGCGTCGTCGATCGGGGCGGCGTCGTCGGATAGCTCGTCGATCGGGGAGAA	26875650	26875775	26875600	26875652	1	8	OPUNC08G18650	26872126	26877128	None	14570	1994	141488	No_or_no_constitutive_exon
TGCTGCCGCCGGAGAGCCGATCCCCACGACGGGATCGCTCGGGGGAGTAGGA	26909038	26909119	26909169	26909117	-1	8	OPUNC08G18670	26890732	26915174	None	14570	1994	141488	No_or_no_constitutive_exon
ACAGATATGATCAAGATTTTTTCTTTAATTTCTTTTATTTTAGGGTGCAGAT	26900478	26900502	26900552	26900500	-1	8	OPUNC08G18670	26890732	26915174	None	14570	1994	141488	No_or_no_constitutive_exon
TTGTTTTTGCTGGAATAAGTAGATCTATATGCAGGTTGCATGGGATGAAGCG	27042233	27042356	27042406	27042354	-1	8	OPUNC08G18850	27038458	27045475	None	14570	1994	141488	No_or_no_constitutive_exon
GGAAATCGATGGAATAATAGATTGGGAACTTGTTTAATTGGGGCATGCAGGA	27080500	27081515	27080450	27080502	1	8	OPUNC08G18900	27080026	27081515	None	14570	1994	141488	No_or_no_constitutive_exon
TGGGGGCGGGCGTCGGGGCGGGGCGTTGCCGGAGTTTGTTGGTGAGGGAGGG	27163077	27163542	27163027	27163079	1	8	OPUNC08G19030	27161694	27171435	None	14570	1994	141488	No_or_no_constitutive_exon
AGGGTTGCATTGGGGTTTATCGGATTCGTGCCGTTTGCGTAGGGTTCAAGAC	27625821	27627069	27627119	27627067	-1	8	OPUNC08G19400	27622023	27633011	None	14570	1994	141488	Yes
GACCTTGTTGTTGTGGCGATTGGTGGGGTGCGCGCGTGGGGCGTGGGTAGAG	27801722	27801844	27801672	27801724	1	8	OPUNC08G19640	27801380	27804901	None	14570	1994	141488	Yes
GACATAGCATCAAACTGAGATTGGTTAGTCAAGTTTTGGGAGGGGGTCAGCT	27973008	27973031	27972958	27973010	1	8	OPUNC08G19790	27959443	27983365	None	14570	1994	141488	No_or_no_constitutive_exon
CTTTTTCTTTCTGGCTTGCTGCTGAGCGTTCTTTATTCTTTCGGGAACAGGT	27995549	27995729	27995779	27995727	-1	8	OPUNC08G19810	27994436	27998116	None	14570	1994	141488	No_or_no_constitutive_exon
TCTCCATCTCCATCCCCTATTCTCATCTTATTTCTCTTGCAATGGGACAGAC	28104519	28104670	28104469	28104521	1	8	OPUNC08G19890	28100886	28106879	None	14570	1994	141488	No_or_no_constitutive_exon
CTCGTCGTGTTTATTTCTATCTCTACCTCAATTTTGTCGTGGGTGTGCAGTG	28218170	28219216	28218120	28218172	1	8	OPUNC08G19980	28211445	28219216	None	14570	1994	141488	No_or_no_constitutive_exon
GCGCGCGAGAGAGAGAGAGCAAGAGGTTTGAGCCTTTGCGGCGGGGGGAGAG	28377327	28377508	28377558	28377506	-1	8	OPUNC08G20150	28373718	28380356	None	14570	1994	141488	No_or_no_constitutive_exon
GGGAAGGCGACGACGGCGGTGGGGGCGACGACGGCATCGGGGATGGTGAGGG	28484995	28485107	28485157	28485105	-1	8	OPUNC08G20330	28484149	28485197	None	14570	1994	141488	No_or_no_constitutive_exon
GAGAAAGTGGTGGGGTTTTGATACTCTTCTTGGGTTGGGGGAGTGTGCAGAG	28887292	28887504	28887554	28887502	-1	8	OPUNC08G20740	28883029	28887935	None	14570	1994	141488	No_or_no_constitutive_exon
CTGGGATGTCTTGGAGACAAAAGACCACTTGCTATAACTCGGGATCACAGTT	29086193	29086288	29086338	29086286	-1	8	OPUNC08G21030	29077521	29099330	None	14570	1994	141488	No_or_no_constitutive_exon
TGGTCTCCATTTTTCCTTTTCCATAAACAGTCTCTCTTTTGGGATGCCAGAT	29147110	29147213	29147060	29147112	1	8	OPUNC08G21220	29139219	29148604	None	14570	1994	141488	No_or_no_constitutive_exon
GCAGGCTTGCCACCACGCGCTGGCCTTCTTCGACCTCCTCGGCGTGGGAGGC	29222217	29222487	29222537	29222485	-1	8	OPUNC08G21300	29221687	29222668	None	14570	1994	141488	No_or_no_constitutive_exon
GAGATTTTGGGGTTCCATATGCGATGTTCTTGTTGGATTGGGGGGGTTAGGG	29301785	29301916	29301735	29301787	1	8	OPUNC08G21430	29301281	29306197	4346300	14570	1994	141488	No_or_no_constitutive_exon
TGTTTGCTTTTCTTTCGTCGCAATTCTTACAGAGTGGGCCAAAGGGTCAGTT	29340183	29340515	29340565	29340513	-1	8	OPUNC08G21480	29335466	29341429	None	14570	1994	141488	No_or_no_constitutive_exon
TAATAATTGTGATAGCTGCTTAGCTCACTTGGTTTATTTCGGGGATGCAGTG	29354921	29355123	29355173	29355121	-1	8	OPUNC08G21490	29353582	29356586	None	14570	1994	141488	Yes
CACGCTATTGTTGCTGTGTGTTCTTTCTTTCCGGTTGGCTGGGGGAGCAGAA	29363507	29363600	29363457	29363509	1	8	OPUNC08G21510	29363124	29366313	None	14570	1994	141488	No_or_no_constitutive_exon
CTGAACTGCTGATACATCAAAGTGCTATGTGTGTGTGTGTGTGGGCGCAGAT	29385556	29385672	29385722	29385670	-1	8	OPUNC08G21550	29381588	29386139	None	14570	1994	141488	No_or_no_constitutive_exon
TCAATCCGGTCAGGTTTTCTTTACTGTTTTTATATGTTCTTGGGGTGTAGGA	29383307	29383369	29383419	29383367	-1	8	OPUNC08G21550	29381588	29386139	None	14570	1994	141488	No_or_no_constitutive_exon
TCAATTTGCTTTCTTGAATGCTGCAATGAGATGGCAATGGGCAATGGCAGGA	29442745	29442989	29442695	29442747	1	8	OPUNC08G21620	29441752	29448468	None	14570	1994	141488	No_or_no_constitutive_exon
TTTGCTCGTCTTTTCTCATCAGCTTAAGCTAATGGATTATAGGGGTGTAGGG	29498249	29498984	29498199	29498251	1	8	OPUNC08G21680	29497621	29498984	4346331	14570	1994	141488	No_or_no_constitutive_exon
ATCAAACACACCGAATAAGCAAGTGGATGTTGGTGGGGGCAGACATACAGTG	29644062	29644097	29644147	29644095	-1	8	OPUNC08G21860	29644062	29646094	None	14570	1994	141488	No_or_no_constitutive_exon
CCAATCGTATTTCCTGGTGTATGTGGCATGGATTTGTGCTTGGGGTACAGGA	459141	459242	459292	459240	-1	9	OPUNC09G00170	454124	459543	None	14570	1994	141488	Yes
CTTAACAATCTAAACTTTGATTGCTCACTGTTTCACCCTGGGTGACAAAGAT	491535	491615	491485	491537	1	9	OPUNC09G00200	486726	491786	None	14570	1994	141488	No_or_no_constitutive_exon
TGTCTTGCATCCTGATCTCCTGAGTTTGCCCTATTGTTTTATTGGGACAGAT	1075009	1075130	1074959	1075011	1	9	OPUNC09G00280	1069508	1085364	None	14570	1994	141488	No_or_no_constitutive_exon
ACTAAAACCTCCACTGAAGAACAAACAAAACACGACATTCCGAGGGAAAGAA	1318889	1319674	1319724	1319672	-1	9	OPUNC09G00390	1318889	1326648	None	14570	1994	141488	No_or_no_constitutive_exon
TTGTGGTTTTTAATATGCTGAAGTTTGTTGAGTTGTGGGATGACAAACAGTT	2406047	2406179	2406229	2406177	-1	9	OPUNC09G00850	2405979	2407781	None	14570	1994	141488	No_or_no_constitutive_exon
CCGAAGTCAGGAAGCCGATGTTAAGCTAGCTGAGCCACAGGGCGCACAAGGG	2423459	2423622	2423409	2423461	1	9	OPUNC09G00880	2420089	2426303	None	14570	1994	141488	No_or_no_constitutive_exon
TTCTGAATGTGCGTAATGTCCAATTTCGTATGTGTTTTTTCGGGATGCAGCT	3107714	3107831	3107881	3107829	-1	9	OPUNC09G01180	3101987	3110779	None	14570	1994	141488	No_or_no_constitutive_exon
CTTTAAATATATGTGTGTCATTAAAAGCAGTTGTTTTTGTATGGGTGTAGGG	4349146	4349290	4349340	4349288	-1	9	OPUNC09G01460	4347473	4352174	None	14570	1994	141488	Yes
CAGGCTTTGTCCCGCTATTTGTCTATGCAATTTTTGGGTCATCGAGACAGTT	4539174	4539323	4539124	4539176	1	9	OPUNC09G01500	4537260	4548793	None	14570	1994	141488	No_or_no_constitutive_exon
AGTGCCCGCGAAGCCGGCGGAGCAGTGTCACGGTGACATGGGTGGAGCAGAT	4852219	4852514	4852564	4852512	-1	9	OPUNC09G01620	4852219	4852663	None	14570	1994	141488	No_or_no_constitutive_exon
GAGGCGAAGGCGGAGAATAAGCGCCTTCAGGCCGAGCTCGATAAGGGCAGTG	4994436	4994824	4994874	4994822	-1	9	OPUNC09G01690	4993534	4995466	None	14570	1994	141488	No_or_no_constitutive_exon
GCGTGGCGTCCACGCTCGTCTACAGGAGCAAGGACTTCATCCGGTGGGAGCG	5433661	5434453	5434503	5434451	-1	9	OPUNC09G01910	5433139	5437787	None	14570	1994	141488	No_or_no_constitutive_exon
TGTAATCTGATTGATTTCTGATTTCTTTTGCTTAATTTGGGGGTGCGCAGCT	5992381	5992509	5992559	5992507	-1	9	OPUNC09G02130	5989415	5993397	None	14570	1994	141488	No_or_no_constitutive_exon
CGGTGGCGATGTGGGACTCAACCACCCATCACAGGTACCGTGTCGGGGAGAT	7075653	7075967	7075603	7075655	1	9	OPUNC09G02500	7058750	7080311	None	14570	1994	141488	No_or_no_constitutive_exon
GTTGAAATATGAAAGGAAATTTTGGTATCATCTCTTTGTGAGCTGGGAAGAC	7599802	7600151	7600201	7600149	-1	9	OPUNC09G02740	7599185	7602547	None	14570	1994	141488	No_or_no_constitutive_exon
GAGAAACCCCTCGGTGATGAAAAAACTACAAGCAAGCTTTCCAAGGGAAGGC	8100830	8101217	8101267	8101215	-1	9	OPUNC09G02910	8100830	8101881	None	14570	1994	141488	No_or_no_constitutive_exon
CAGCGATGAGGATTTGTGGGAATTGCAGCATGGTTCGCTGCGGGAGGTAGCG	8517033	8517268	8516983	8517035	1	9	OPUNC09G03180	8516949	8517268	None	14570	1994	141488	No_or_no_constitutive_exon
TCTTCTTGTTTTTCTGATGACCTTGATTGCTCACTTGGGTGGATCGATAGCA	9329884	9329910	9329834	9329886	1	9	OPUNC09G03440	9328213	9331119	None	14570	1994	141488	No_or_no_constitutive_exon
GCGTAATCACTGACTATTTTTCTTCCAACCATATGACTGTATCGGGATAGTT	10320234	10320756	10320184	10320236	1	9	OPUNC09G03800	10316619	10320756	None	14570	1994	141488	No_or_no_constitutive_exon
CTTTTGCAGATGAATCGGAGCTAGAGTCCGAGTGCCCTTTGGCGGGCAAGGG	10534004	10534252	10533954	10534006	1	9	OPUNC09G04000	10533766	10534252	None	14570	1994	141488	No_or_no_constitutive_exon
TCATCATTAATATCGTCTGGTCCTTCTCTTTTTCCAACCGGGCTAAACAGGG	12008438	12008546	12008596	12008544	-1	9	OPUNC09G04710	12002412	12013468	None	14570	1994	141488	Yes
TCAGTTAAGTTGGTTGTGTTTTATTTGTTAAACTTGGACTGAAAGGGCAGGG	12900095	12900146	12900196	12900144	-1	9	OPUNC09G05230	12900095	12905142	None	14570	1994	141488	No_or_no_constitutive_exon
ACAATGCCATGGGTTCCATGTATTCCACATGTTTCACTCTGGGAGTGTAGAA	13122730	13122832	13122882	13122830	-1	9	OPUNC09G05370	13121925	13137871	None	14570	1994	141488	Yes
GATTGCTCGCGAGTCGTCTACAAATCTGAAATTAACCGGGTAAAGTGTAGTA	13498543	13499089	13498493	13498545	1	9	OPUNC09G05510	13498138	13500631	None	14570	1994	141488	No_or_no_constitutive_exon
GCGATGCATGCATGAAGAAGTTTGTTTGAAGTTTTGTGGCGTGGGTGCAGGG	13730875	13731086	13731136	13731084	-1	9	OPUNC09G05670	13730875	13731302	None	14570	1994	141488	No_or_no_constitutive_exon
TTATCATGGCCAAACATTGTTTGCAACTGTTACTTCAGATCATCGGGGAGGG	13806698	13806881	13806648	13806700	1	9	OPUNC09G05750	13801929	13814242	None	14570	1994	141488	No_or_no_constitutive_exon
GTGATGTTTACTGATTCCTTTTATCTATCTGAAGGGACATGGGAATGGAGGT	13809838	13810192	13809788	13809840	1	9	OPUNC09G05750	13801929	13814242	None	14570	1994	141488	No_or_no_constitutive_exon
ATACTTGATGTCTTCCTATGCTGATCTGACTGTGCTCATTGTGGGTGCAGCC	14314578	14314814	14314528	14314580	1	9	OPUNC09G06090	14308751	14317541	None	14570	1994	141488	Yes
TCCATTTACTGGATTTTGTTAGGTTTATCTGTCGTTTACTTGTCGGGAAGGA	14608631	14608718	14608581	14608633	1	9	OPUNC09G06350	14607848	14613154	None	14570	1994	141488	No_or_no_constitutive_exon
CTGATCAGCTGATGACTGAATTGTTGTTTGGATTAATTGGGTGGATGCAGGG	14654893	14655720	14654843	14654895	1	9	OPUNC09G06390	14654046	14655720	None	14570	1994	141488	No_or_no_constitutive_exon
GGCAAGCTCACTTTATCTGTTGATTTAGCTTTGGTCGCAGGTGGGCTAAGGA	14660507	14660566	14660457	14660509	1	9	OPUNC09G06400	14659954	14664383	None	14570	1994	141488	No_or_no_constitutive_exon
GCCCACCATTTCACATGCGCCTCGGCAGTTAGAGGGGGAGAGGCCGGCAGGA	14751918	14752209	14751868	14751920	1	9	OPUNC09G06460	14749592	14771078	None	14570	1994	141488	No_or_no_constitutive_exon
TGGCGGCGGCGACCGCCCCACCCGCCTCCGATCCCGATCCATCCGGGGAGGA	15310269	15311562	15310219	15310271	1	9	OPUNC09G06830	15309390	15317080	None	14570	1994	141488	No_or_no_constitutive_exon
ATTAGAGGTGAGCTTACAGTGTCAGTTTTGCCTGTGCTTTTCAAGGGCAGGC	15745621	15745872	15745571	15745623	1	9	OPUNC09G07270	15744900	15749421	None	14570	1994	141488	No_or_no_constitutive_exon
GGGATGACTTCACACCCATCTTCATCGATGGGAAGGTTGAGAGGGCGTAGTG	15817592	15817707	15817757	15817705	-1	9	OPUNC09G07350	15807824	15826165	None	14570	1994	141488	No_or_no_constitutive_exon
ATTATAAATAAAGTTACTGGTGTAGTTACAATGTTGTTTGGTGGGTGTAGCA	16182251	16182716	16182766	16182714	-1	9	OPUNC09G07730	16182251	16184130	None	14570	1994	141488	No_or_no_constitutive_exon
TCAACAACTACATATCAAGTTTTAACTTCTCAAATGGTGTGTGTGGGCAGAC	16555086	16555447	16555036	16555088	1	9	OPUNC09G08070	16553065	16555447	None	14570	1994	141488	No_or_no_constitutive_exon
GCCGCCATTGGCATCTTGACTGACGTACGCGGCGTGCCCTTGCAGGGGAGGG	16792717	16792855	16792905	16792853	-1	9	OPUNC09G08260	16791341	16793543	None	14570	1994	141488	No_or_no_constitutive_exon
TATCTTCTTTCTTGTGTTTAGTGATAGTTTGACTGAAATGAATTGGGTAGGT	16955618	16955810	16955860	16955808	-1	9	OPUNC09G08420	16954421	16956902	None	14570	1994	141488	No_or_no_constitutive_exon
CTCCTATATGGAACCACAGGTTTAATCAACTTTTTAAGGGAAAAAAACAGAC	17449949	17450108	17449899	17449951	1	9	OPUNC09G08800	17442898	17450108	None	14570	1994	141488	No_or_no_constitutive_exon
CCATGAGTGAGTTTGTGGTGTGAACGCCATGGATGGATGGGTGGATGCAGCT	17956632	17956986	17956582	17956634	1	9	OPUNC09G09230	17953517	17958909	4347093	14570	1994	141488	Yes
TTAGAGAAATCAATACCGAAAAACATGTGTGGTGTGGCGTGGGTGTGCAGGG	18175469	18175723	18175419	18175471	1	9	OPUNC09G09460	18172220	18177491	None	14570	1994	141488	Yes
GCCGGTTACTCCGCTCCATCAGCTAAGAAGATAGTGGGAGTGGAACGCAGCA	18359606	18359673	18359556	18359608	1	9	OPUNC09G09610	18359276	18359673	None	14570	1994	141488	No_or_no_constitutive_exon
TAATCAATTAATTAGGGTCTCCTATTTAAAAAAACTAATTAAGGGTTTAGAT	18899198	18900617	18899148	18899200	1	9	OPUNC09G09940	18893625	18900617	None	14570	1994	141488	No_or_no_constitutive_exon
GGAGGAGGAGGAGCACTACCTCTCTCTCTCTCTCTCCTGCCATGGGGGAGCT	19255252	19255352	19255402	19255350	-1	9	OPUNC09G10270	19248613	19255672	None	14570	1994	141488	No_or_no_constitutive_exon
GGTGACGGAGTGGTGAGTTCTCTCTCTCTCTCCGGTGGGCCGGCATGGAGGA	19496506	19497645	19497695	19497643	-1	9	OPUNC09G10520	19496506	19498585	None	14570	1994	141488	No_or_no_constitutive_exon
GTTGAGATGGGTGGGCGTGGGCTGATGTGATCTGTGTGGTTGGGTGGCAGGG	19597591	19598100	19598150	19598098	-1	9	OPUNC09G10660	19597077	19598456	None	14570	1994	141488	No_or_no_constitutive_exon
CACATTACCACCTCGGTTTTTTCACCGGCCGAAACTAATCTGCGGGAGAGAG	19864815	19864954	19864765	19864817	1	9	OPUNC09G10870	19863953	19869725	None	14570	1994	141488	No_or_no_constitutive_exon
CTGTAGGCATCCCGCCGGACCAGCAGCGTCTCATCTTCGCGGGGTAACAGCT	19865392	19865559	19865342	19865394	1	9	OPUNC09G10870	19863953	19869725	None	14570	1994	141488	No_or_no_constitutive_exon
CCTTGATGAGAGATTTGTTATTCAGTAATTAACTGATGGGAGTGATGCAGGA	19873450	19873538	19873588	19873536	-1	9	OPUNC09G10880	19872791	19876290	None	14570	1994	141488	Yes
GAGTCTCTAAGTTGGATTGAGGTAGGTGCTGATTAACGGGGGAAGCTCAGGA	20006637	20006853	20006903	20006851	-1	9	OPUNC09G11030	20006637	20006970	None	14570	1994	141488	No_or_no_constitutive_exon
GTCTGCACCACACGACCGCGCTCTAATCGCTTCAATTTGGGAATTGGGAGTT	20021353	20022343	20022393	20022341	-1	9	OPUNC09G11070	20021353	20032070	None	14570	1994	141488	No_or_no_constitutive_exon
AATTTGGTGACGATTTCGGAGTATGTGTTTGTGTGGATCTGGGTTTGAAGGA	20209387	20209514	20209337	20209389	1	9	OPUNC09G11190	20208716	20212775	None	14570	1994	141488	No_or_no_constitutive_exon
TGATAAATTGATAATACAGTACTCGGTTTTTAACGGTGAGTGATGGGCAGGT	20639221	20639551	20639171	20639223	1	9	OPUNC09G11620	20638510	20639658	None	14570	1994	141488	No_or_no_constitutive_exon
ACTGATTCTCGATTGGACTAGGGAGTGAACGATGGCGTTTCTGGGTGAAGGT	20728983	20729085	20728933	20728985	1	9	OPUNC09G11680	20728573	20732763	None	14570	1994	141488	Yes
TAGGTCACTACTTCGCCGCACATATACTCACAACGTGCTGGGAGTTGCAGTG	20831196	20832075	20831146	20831198	1	9	OPUNC09G11820	20830878	20832075	None	14570	1994	141488	No_or_no_constitutive_exon
ATTCGCTCGGTTTGTTTAACTCGATTAATCTTGATCTCTTGGGGTCCAAGTG	21206036	21206343	21205986	21206038	1	9	OPUNC09G12200	21205021	21209087	None	14570	1994	141488	No_or_no_constitutive_exon
TTGGTTTTTCCTCAATACAATTGGCTAAACATCCTACTTAATATGGGCAGGA	21360784	21361534	21360734	21360786	1	9	OPUNC09G12350	21358435	21361534	None	14570	1994	141488	Yes
TTAAGAAATGCACATACCTTGATAAATGACCATTCTTTTGGGGTGCACAGAT	21439880	21440002	21439830	21439882	1	9	OPUNC09G12440	21431121	21443514	None	14570	1994	141488	No_or_no_constitutive_exon
CACGGGAAATTTCAAGTGTGTTGAATCTTAGTTGTATGTTTTGTGGGAAGGA	21474946	21475135	21475185	21475133	-1	9	OPUNC09G12460	21474561	21476088	None	14570	1994	141488	No_or_no_constitutive_exon
TAAGTAAACTGCAAGTAGTATTGTAACAAATATCTTGCCTGGGAGTTCAGCA	21521568	21521664	21521518	21521570	1	9	OPUNC09G12500	21519935	21529031	None	14570	1994	141488	Yes
ATCTGCTGCAAATGCAAGTGAAGCTCATGAGTTGATTGTGTGGAGGGCAGCG	21580566	21580664	21580516	21580568	1	9	OPUNC09G12560	21577631	21588392	None	14570	1994	141488	No_or_no_constitutive_exon
GGCCGTTGCAGGTATAGCAACTGACGAGAAGGCCATTGAGGGTATAGCAGCT	21955033	21955436	21955486	21955434	-1	9	OPUNC09G13010	21952972	21956127	None	14570	1994	141488	No_or_no_constitutive_exon
GAGTATGATCACTTATTATCATTATTACTCTCAAACACTTAGGGAGAGAGTT	22122547	22122813	22122497	22122549	1	9	OPUNC09G13140	22121118	22128887	None	14570	1994	141488	No_or_no_constitutive_exon
CCAAGCTTCATCATCGTTTATATATATAGCCATTGGGTTGGGAAATCCAGGG	22144145	22144196	22144095	22144147	1	9	OPUNC09G13150	22136880	22144196	None	14570	1994	141488	No_or_no_constitutive_exon
TGATGGATTGATTATTACTAATTGTGATGGATTGGATGGAGGGGATGCAGAT	22168562	22168802	22168852	22168800	-1	9	OPUNC09G13200	22166393	22174790	None	14570	1994	141488	No_or_no_constitutive_exon
GAACCGGTGGTGGCGGTGGATGCTGTGCGTGACCCGCGGCGGGGCTGAAGTC	22454352	22454466	22454516	22454464	-1	9	OPUNC09G13550	22454352	22454966	None	14570	1994	141488	No_or_no_constitutive_exon
GCTTGTTGATGCCTCGTGTTAGCTTATCAGGTTGTGTAGCGGGGAAGCAGGA	22814327	22814459	22814277	22814329	1	9	OPUNC09G13980	22814017	22817629	None	14570	1994	141488	Yes
AGCGGCGGTGAGGTAGCAGCAGGAGGAAGGAGGTGAGGGTGTGGGTGGAGGA	22924656	22924809	22924606	22924658	1	9	OPUNC09G14150	22924391	22931116	None	14570	1994	141488	No_or_no_constitutive_exon
TCTGTGATTGGGGGGATCTCTGACGGGTAATGAATGGTGTGGGGTTGCAGAT	23023682	23023769	23023632	23023684	1	9	OPUNC09G14330	23023302	23031311	None	14570	1994	141488	Yes
ATTTTTTTCTCCTGAGGTCATCTTATTTCTGTTATTTTAAAATGGGACAGAC	23057122	23057264	23057072	23057124	1	9	OPUNC09G14350	23048715	23059210	None	14570	1994	141488	No_or_no_constitutive_exon
TGTCTGATCATCAAGCAAGTTTCTGAACATTTTGCCATTGTTGGGAGCAGGG	23565771	23566016	23565721	23565773	1	9	OPUNC09G14990	23564041	23567437	4347588	14570	1994	141488	No_or_no_constitutive_exon
GAGCCGCAAGGCGCAAGGGGCGTCAAGGAGTAGTCATGGACATACGGGAGGG	23676842	23676972	23676792	23676844	1	9	OPUNC09G15100	23676512	23676972	None	14570	1994	141488	No_or_no_constitutive_exon
TCAAATTTGACTTTGTTATTTACATTCTCACTGTGTCAATGACTGGGCAGAT	23718865	23719059	23719109	23719057	-1	9	OPUNC09G15170	23717270	23720338	4347609	14570	1994	141488	No_or_no_constitutive_exon
CCTGCCAGTTAGCTACGCTAATGTGTGTGTTTGTGTGTACGTGTGGGCAGGT	23918756	23918931	23918981	23918929	-1	9	OPUNC09G15430	23916710	23922326	None	14570	1994	141488	No_or_no_constitutive_exon
GAGTTAGTTCGTGATAGCATCGATTGTGACTTGTTAATTTGGGATGGTAGGA	24245424	24245593	24245643	24245591	-1	9	OPUNC09G15800	24244314	24252354	None	14570	1994	141488	No_or_no_constitutive_exon
CATGCGGAAAGCTAATACTACCTTTATGTGTTTTTTTGGGGGGGAACAAGGG	24318471	24318562	24318421	24318473	1	9	OPUNC09G15880	24313227	24319661	None	14570	1994	141488	Yes
TCACCCTTGCACGGTTGCACCTATGTTATTCTGAACTCTTTGGGTAACAGGG	24468310	24468359	24468409	24468357	-1	9	OPUNC09G16120	24465997	24473092	None	14570	1994	141488	No_or_no_constitutive_exon
GATAAATTATCTGTTGCATGCAACTGAAATCGACGAATGCTGCAGGGAAGGT	24584348	24584549	24584298	24584350	1	9	OPUNC09G16270	24583518	24587461	None	14570	1994	141488	No_or_no_constitutive_exon
ATTGGAAAGCCTTGATTCATTAGGTGTCTCCAATTCTTGATGGGAATCAGAC	24847087	24847152	24847037	24847089	1	9	OPUNC09G16640	24845094	24852238	None	14570	1994	141488	No_or_no_constitutive_exon
ATGATTGCAAAAATGGTGAAATGTTGGTCTGTTTGTGGGTGGATGTGCAGGT	24878534	24878697	24878747	24878695	-1	9	OPUNC09G16660	24877587	24879084	None	14570	1994	141488	No_or_no_constitutive_exon
AATCCGTTATTCCTTGGAGCAAAATATGCAGGCTGATTTGGGGTTGGCAGTG	25157041	25157111	25156991	25157043	1	9	OPUNC09G17180	25143874	25157111	None	14570	1994	141488	No_or_no_constitutive_exon
ATGATGAAATTGATTAATGACATGTGGTATGTGATGATTTGAGCGGGTAGTC	25172676	25172740	25172626	25172678	1	9	OPUNC09G17210	25171149	25192941	None	14570	1994	141488	No_or_no_constitutive_exon
TTCCATATAGCCCTAAATTGTAGGTGTAGGATGGTGTTGTTGGGTGCAAGCT	25602678	25602753	25602628	25602680	1	9	OPUNC09G17680	25561935	25608678	None	14570	1994	141488	No_or_no_constitutive_exon
GATAGTGAATTAACCTGGTCTTTGTGTGTGTTTGCTGGGTGCGGGAGTAGTG	25698348	25698443	25698298	25698350	1	9	OPUNC09G17900	25697092	25698950	None	14570	1994	141488	No_or_no_constitutive_exon
CAAAATTAAACATATCTGTCTGAGCTGAATAACTCTGATTGGGAACGCAGGT	25749350	25749654	25749300	25749352	1	9	OPUNC09G18000	25746148	25750293	None	14570	1994	141488	No_or_no_constitutive_exon
AATTTGAAAATTTTCCTCGATTTATTTGATGGATGAGCTTGGATGGGCAGGA	25766247	25766397	25766197	25766249	1	9	OPUNC09G18020	25765974	25769132	None	14570	1994	141488	Yes
GGTGGGTAGGAAGTATGGGATGCACCGGGACAATCAGCGGTCAAGGGCAGTG	25882245	25882349	25882399	25882347	-1	9	OPUNC09G18150	25868649	25893547	None	14570	1994	141488	No_or_no_constitutive_exon
CTTTGTGTAACTAAAACTAACCCTTTAATTTGGGTGATTAAATAAGGGAGCT	25879357	25879736	25879786	25879734	-1	9	OPUNC09G18150	25868649	25893547	None	14570	1994	141488	No_or_no_constitutive_exon
TTGCCAAACTAACATGTGACCTTTGTCATTTTGGTTGTTTGTGGGAATAGAC	26049640	26050313	26049590	26049642	1	9	OPUNC09G18330	26042776	26050313	None	14570	1994	141488	Yes
TGGAATCTTGTTTTTCTGCTTTATCGTGTGCTTTTTTTGGGGGGGACTAGAT	26226582	26226714	26226532	26226584	1	9	OPUNC09G18710	26223209	26229539	None	14570	1994	141488	Yes
CTCTAATTCTTCAAATTGAGCATTGCAGTCAATTCATGGGTTTGAAAAAGGG	26289780	26289944	26289730	26289782	1	9	OPUNC09G18790	26285609	26290977	None	14570	1994	141488	Yes
