# Supplementary material for: Widespread Separation of the Polypyrimidine Tract From 3′ AG by G Tracts in Association With Alternative Exons in Metazoa and Plants
Source: Front Genet. 2019 Jan 14;9:741. doi: 10.3389/fgene.2018.00741 (PMC6339879; doi:10.3389/fgene.2018.00741)
Supplement: DATA FILE S2 — Sequences of REPAG 3′ SS from each species of metazoa, plants and protists. [file Data_Sheet_2.zip › Supplementary data 2/Protists_Release38_eimeria_mitis.txt]

REPA_GGG_Sequence	Exon_Start	Exon_End	Pos_-50	Pos_+2	Strand	Chromosome	GeneID	Gene_Start	Gene_End	Gene_Name	Number_of_REPAs	Number_of_REPAs_has_GGG	Number_of_Intron(Intra_genic_Region)	Upstream_Constitutive_Exon
CAAGCATTTCTTGTCACTTGCATTGCTTTATCCCTTGGGTGTGCGAGCAGAG	13797	13958	13747	13799	1	HG678410	EMH_0034120	12373	17913	None	1552	514	21685	No_constitutive_exon_found_in_species
GGAAGATGGTTTCTTCACCGAGTACCACAACTTGCTGATTGTGGGTGCAGCA	10846	10997	11047	10995	-1	HG681745	EMH_0017460	176	21276	None	1552	514	21685	No_constitutive_exon_found_in_species
GAACACGTACGAAGCTCCGTGGCAATCGACGTAATTGCTGTGACGGGCAGGG	4993	5165	5215	5163	-1	HG681745	EMH_0017460	176	21276	None	1552	514	21685	No_constitutive_exon_found_in_species
TGCTTGTACGAGCTGTTTATGCAACTCTCGTCCTGCGTTGGGTGATGCAGTC	56404	56599	56649	56597	-1	HG681745	EMH_0020790	54762	77938	None	1552	514	21685	No_constitutive_exon_found_in_species
TAGTATCTCGGTGGGTTACAGTGCATCTCTTGTGACTTGTACGGGCGCAGGC	23287	23636	23237	23289	1	HG682767	EMH_0029680	21839	25745	None	1552	514	21685	No_constitutive_exon_found_in_species
ATGGCGGTGGAGAGTTGCATCCGTGCGTGCGTGCGTGCTTGGGGGCGCAGCT	100870	102004	100820	100872	1	HG682767	EMH_0048570	100589	107956	None	1552	514	21685	No_constitutive_exon_found_in_species
GTGTCTGTGTCTGTGTCTTTGTCTGTGTCTGTGTCTGTGTGGGGTGTCAGTG	50	1026	1076	1024	-1	HG688053	EMH_0003250	50	14736	None	1552	514	21685	No_constitutive_exon_found_in_species
CAGTTACGCAACCTCTGCATACCTGATTTCGTCTTCTAACTGGGGCACAGGT	70394	70625	70344	70396	1	HG688053	EMH_0004250	67595	72826	None	1552	514	21685	No_constitutive_exon_found_in_species
TTTCTTTTCATTTGGTATTGGTTTGTGTGTTGCAACACTTTGGGGTGTAGGC	2229	2328	2179	2231	1	HG679003	EMH_0006580	109	3569	None	1552	514	21685	No_constitutive_exon_found_in_species
GTTGAGCGGGGGTATGCTCGGCCCTTCTTTGTTTGTATTTATGGGGTCAGGT	12596	12844	12894	12842	-1	HG679003	EMH_0006910	11944	14257	None	1552	514	21685	No_constitutive_exon_found_in_species
TACCTATTCAGTGGAGCAGAGAGGGGTGTTAGAATTTCTTTGGGGGTCAGGT	27517	27602	27467	27519	1	HG679003	EMH_0007350	25915	29382	None	1552	514	21685	No_constitutive_exon_found_in_species
TCTCTCGTTTCAGCGTTTGGCGCCGGTATGCTTGTGTTTGGGTTGAACAGGG	53517	53724	53467	53519	1	HG679003	EMH_0007800	52549	59413	None	1552	514	21685	No_constitutive_exon_found_in_species
CATGCATCCACCTTTTGGCGAAGGGCTTCTGCTGCCTCTGCGGGGCACAGAA	42669	42889	42619	42671	1	HG679585	EMH_0009350	42439	43869	None	1552	514	21685	No_constitutive_exon_found_in_species
GGTGTGTTGATATGGATCGCCTCGTTGTGGCTGTCATTTTGTGGGTACAGGC	28008	28132	27958	28010	1	HG680487	EMH_0011680	24985	28350	None	1552	514	21685	No_constitutive_exon_found_in_species
GGAAGGGACTCGCCCGCTGCACCCTTGCAGATTAGGGGTCATGAGTGCAGTG	9662	9801	9851	9799	-1	HG680078	EMH_0010130	6324	13264	None	1552	514	21685	No_constitutive_exon_found_in_species
TGTAGAGGGCGTTTTGCCTTCCTGTTCCTTTGCTGGCACGAGGGGTGCAGAC	33215	33767	33165	33217	1	HG680078	EMH_0010350	23104	35090	None	1552	514	21685	No_constitutive_exon_found_in_species
TTTTCACGTCACCGATGCTTAGTTGGCCCTCGTATGCTGTGTGGGAACAGGT	40008	41379	39958	40010	1	HG681336	EMH_0014470	36495	42953	None	1552	514	21685	No_constitutive_exon_found_in_species
TATGCATCAGTCGAATTTGATGTTATCAATTTGCGTTGTGGGTGGCGTAGAT	60485	60553	60603	60551	-1	HG681336	EMH_0014910	58891	65042	None	1552	514	21685	No_constitutive_exon_found_in_species
GTGCGTTGCAGAGTTTAAGTGCTTGTGATGCTGATTTGTGGGGGACGCAGGG	4877	5027	5077	5025	-1	HG680936	EMH_0012910	1961	8967	None	1552	514	21685	No_constitutive_exon_found_in_species
AAATACTAGTACGCGTGTGTATACTGTGCGTGTGTGGGGTGAATGCACAGAG	1961	2110	2160	2108	-1	HG680936	EMH_0012910	1961	8967	None	1552	514	21685	No_constitutive_exon_found_in_species
AGTAGTCTCTGAATTGTTCGTAGTTGGCGCTGTGATGGTAGGGTGTGAAGGA	48614	48724	48774	48722	-1	HG680936	EMH_0013470	31013	55065	None	1552	514	21685	No_constitutive_exon_found_in_species
TTCTCCATACTTCGGGAATTCGCACCTTATTGTGTACTGGGTGTGAGCAGAA	42270	42515	42565	42513	-1	HG680936	EMH_0013470	31013	55065	None	1552	514	21685	No_constitutive_exon_found_in_species
TGCTGAGCAATCGCGCCTTTGTCCACACTCCTCTGTCCCGGGCGGTGCAGGA	66468	66537	66587	66535	-1	HG680936	EMH_0013800	66081	70212	None	1552	514	21685	No_constitutive_exon_found_in_species
GCGTTGTTTAACAGCGGCTGCAAGCGTCCTTTGTCGTGTGTGAGGGTCAGTC	55963	56181	55913	55965	1	HG681846	EMH_0020910	53173	56860	None	1552	514	21685	No_constitutive_exon_found_in_species
ACAGGAAACAAAAAGATTATGAGGGTGTACCGACTGCGTTGCGGGTATAGGT	11651	11744	11601	11653	1	HG682052	EMH_0023030	7803	11744	None	1552	514	21685	No_constitutive_exon_found_in_species
CTGCACTTCCCCCATCCTGTCGTTGCGTACTGTTTGGGATATGAAATCAGGT	58026	58269	57976	58028	1	HG682159	EMH_0025580	53895	59030	None	1552	514	21685	No_constitutive_exon_found_in_species
TAGGGTTTAGGGTTTAGGGTTTGGGTGTGCGGTATGTTGGTGGGGTGCAGCC	17374	17814	17324	17376	1	HG682467	EMH_0028020	9838	17814	None	1552	514	21685	No_constitutive_exon_found_in_species
AATGCATGCATCACTCAGGTTTATAGTTTAAGGTTTCTGTGGGTGCGTAGGA	20404	20509	20559	20507	-1	HG682467	EMH_0028130	19027	25766	None	1552	514	21685	No_constitutive_exon_found_in_species
CTGCAGTGACATGAAGAATTCCGTGTGCTTGCGTTCCTTTTGCGGGACAGAT	20139	20397	20089	20141	1	HG683465	EMH_0039460	19645	27522	None	1552	514	21685	No_constitutive_exon_found_in_species
GCTTCGTGTCTCTATATATTTGCATACTTTTTATTTTTTGTGGGGAGCAGAT	33457	33567	33617	33565	-1	HG683951	EMH_0042900	33170	38974	None	1552	514	21685	No_constitutive_exon_found_in_species
GCGTTTCCTCCAGATGTTCTTGTTCGTTGCGTCGCCGGTTGGGTGTGCAGAG	30462	31912	30412	30464	1	HG684046	EMH_0043240	27691	31912	None	1552	514	21685	No_constitutive_exon_found_in_species
TGTCTCCTGGAGCCCCCATGAGCCACGGGTATTTGCTGTTGGGGATGCAGCC	46026	46619	45976	46028	1	HG684243	EMH_0045690	45424	46619	None	1552	514	21685	No_constitutive_exon_found_in_species
ATAAGGGTTTAGGGTTTAGGGTTTTGTGTTTGGGGTTTGTATGGGTGCAGCT	10163	10313	10363	10311	-1	HG684526	EMH_0048020	4394	12149	None	1552	514	21685	No_constitutive_exon_found_in_species
TAATGTGTTTTGGCTGTTCACACGTGCTTTTTGTGGGGGTGGGGGATTAGTT	30009	30163	29959	30011	1	HG684430	EMH_0047580	29677	35484	None	1552	514	21685	No_constitutive_exon_found_in_species
GCGCGTCGAGCTGAGAGAAACACGAATGTGTGGTCTGTCTTGGGGCGCAGGG	11217	11413	11167	11219	1	HG684627	EMH_0048800	8066	16723	None	1552	514	21685	No_constitutive_exon_found_in_species
GGGGGATTTCTGTGTCGTGGGCTTCGTTGTCTACTGTGTGGGGGGCTCAGGC	13879	13986	13829	13881	1	HG684822	EMH_0050570	10778	14951	None	1552	514	21685	No_constitutive_exon_found_in_species
GCAGCAGCACAAGCAGCAGCAGCAAGGGCCTTCGTGTGTGGGGTGTACAGGC	25766	25868	25716	25768	1	HG684919	EMH_0051910	24378	26876	None	1552	514	21685	No_constitutive_exon_found_in_species
GCAGGTTCATTTCAGTAGCAGTGTCTAGTGTTGTTGCTGCGGGTGGACAGAG	19434	19543	19593	19541	-1	HG685004	EMH_0052680	19053	22664	None	1552	514	21685	No_constitutive_exon_found_in_species
GGCTGGAGCAGCACAGTTTTGTTTCTGTCTTCTGTTTGGCGGGGAATTAGGG	13159	13469	13519	13467	-1	HG686683	EMH_0063350	12051	14637	None	1552	514	21685	No_constitutive_exon_found_in_species
GAAGCTGCTGCAGCAGCTCTCTACTTGCTGCTGCTGCTCTGGGTGTGCAGCT	38965	39287	38915	38967	1	HG685565	EMH_0056120	36901	45175	None	1552	514	21685	No_constitutive_exon_found_in_species
ACTGAGACGAGACATTGTCCTGTCTTTTGCCGTATCGTTTGGGCGCATAGAA	30862	30969	30812	30864	1	HG686002	EMH_0058690	30283	31690	None	1552	514	21685	No_constitutive_exon_found_in_species
TCAAGGTAAGCAAGATGTCCCGTCTTTTGTTATATCATTTGGGCGTATAGAA	35466	35573	35416	35468	1	HG686002	EMH_0058800	34841	36276	None	1552	514	21685	No_constitutive_exon_found_in_species
GTTGACACGAGAAGCTGTCCTGCCATTTTACGTTTCGTTTGGGCGTATAGAA	40327	40434	40277	40329	1	HG686002	EMH_0058910	39437	41164	None	1552	514	21685	No_constitutive_exon_found_in_species
AGCATTCAGAGACAAATCCCGACGTTGTATGTATGTGTTTGGGTGGACAGGC	10070	10389	10020	10072	1	HG686427	EMH_0061240	7452	13885	None	1552	514	21685	No_constitutive_exon_found_in_species
AATGGTGTGGGCATTCCTGTGTGCCTTTGTTTATGCATCTGGGTTAACAGCC	26019	26061	25969	26021	1	HG686427	EMH_0061350	16589	27138	None	1552	514	21685	No_constitutive_exon_found_in_species
GTATACGTCTAGGGTTTAGGGTTTAGGGTTTAGGGTTTGTGGGTGCGCAGAG	27187	27445	27137	27189	1	HG686833	EMH_0064790	21842	28320	None	1552	514	21685	No_constitutive_exon_found_in_species
GCCCTCATATGCTGCATGGCCCGTTGAATGAGCGTGTGGTGCGGGTGCAGGA	33953	34130	34180	34128	-1	HG687082	EMH_0067120	33296	41195	None	1552	514	21685	No_constitutive_exon_found_in_species
CGTATCTGACTTAAGCAGCTTGCTTTTTCGTGTGATTTGTGGGTATGTAGGG	20016	21361	19966	20018	1	HG687460	EMH_0069020	11838	22333	None	1552	514	21685	No_constitutive_exon_found_in_species
TGTAGAGCTCACTGCTTAAAGTCTATTCTTTACGGAGTATGGGTATGCAGCC	28669	28753	28803	28751	-1	HG687534	EMH_0069460	23125	30979	None	1552	514	21685	No_constitutive_exon_found_in_species
TTTCTGCGCACATGGTGTTCAAGGGTTTAGGTTTAGGGTTTGGGGAATAGGC	36478	36532	36582	36530	-1	HG687613	EMH_0070570	36478	38722	None	1552	514	21685	No_constitutive_exon_found_in_species
AACTTTGGGTCCCCCACGGGGTGTATGTACACTGCAGGGTGTATGGGCAGCA	1565	1782	1515	1567	1	HG678891	EMH_0080570	1179	9432	None	1552	514	21685	No_constitutive_exon_found_in_species
TAGGGTTTAGGGTTTAGGGTTTAGGGTTTAGGGTTTGTTGGGGTGTACAGGC	9019	9104	8969	9021	1	HG678891	EMH_0080570	1179	9432	None	1552	514	21685	No_constitutive_exon_found_in_species
TTAGAGTTTCGCAGTGGTGTAGGGTTTCTCGTTTAGGGTTTACGGGACAGGG	9983	10026	10076	10024	-1	HG678540	EMH_0076790	1463	10889	None	1552	514	21685	No_constitutive_exon_found_in_species
GTGCCCACTGAGGTGCGTGGCCTTGCGCTTTGCGGGTGTTGTGGGTGTAGGG	24198	24567	24617	24565	-1	HG678603	EMH_0078010	21917	29366	None	1552	514	21685	No_constitutive_exon_found_in_species
CGGAGGAGTCCGCACATGCTCATCTCTGTCTGTAGTTGTTGGGGGTTCAGGT	23240	23326	23376	23324	-1	HG678837	EMH_0080350	22824	27051	None	1552	514	21685	No_constitutive_exon_found_in_species
AATGGCAACGCCTAGGCGCTCCCCGGGGTAGGCGTCCGAGGGACGCACAGGC	29526	29636	29476	29528	1	HG678837	EMH_0080460	28680	30629	None	1552	514	21685	No_constitutive_exon_found_in_species
TTAAGGTTAAGGGTTTAGGGTTTAGGGTTTAGGGTTTGTGGGGTGTGCAGGA	19166	19314	19364	19312	-1	HG679059	EMH_0083020	10429	21420	None	1552	514	21685	No_constitutive_exon_found_in_species
ACCTATGTCCTATGCTGCGTCGGTGTGCTGCGCATGCGCGGGAAATGCAGGA	24630	24741	24791	24739	-1	HG679122	EMH_0083570	22891	25619	None	1552	514	21685	No_constitutive_exon_found_in_species
AGGGGCCTCAGGCATGCGTGAGGGGTTTCTCTCTGCGGGTAAGAATATAGGT	1723	1982	2032	1980	-1	HG679639	EMH_0086460	892	5375	None	1552	514	21685	No_constitutive_exon_found_in_species
TGTGACTTAGCTAGGCTGCAGATGCATGCATTGTCTGCTTGTGGGTGCAGAG	12111	13761	13811	13759	-1	HG679639	EMH_0086680	8502	22772	None	1552	514	21685	No_constitutive_exon_found_in_species
TCTAGAATGCTCTGCATGTTCGTTTGATTGGTGTGTGCTTGGGTGTACAGAC	8502	8688	8738	8686	-1	HG679639	EMH_0086680	8502	22772	None	1552	514	21685	No_constitutive_exon_found_in_species
AACTGTGCACACACCCAAAAGTTGTCTCATGTCGTTGTCGGGTTGAACAGGT	7112	7283	7062	7114	1	HG679810	EMH_0088120	6855	7283	None	1552	514	21685	No_constitutive_exon_found_in_species
GCAAGTTTTACTCACGAGCTTGTTCCTTTTTCCATGTATGTGGGGAAAAGGC	17062	17188	17012	17064	1	HG679810	EMH_0088340	10890	21288	None	1552	514	21685	No_constitutive_exon_found_in_species
ACTCAACCCTCTTCTCTATTATCGTATATTGTATGAGCTTGGGGTCACAGAG	6329	6444	6494	6442	-1	HG681235	EMH_0001040	170	8954	None	1552	514	21685	No_constitutive_exon_found_in_species
ATGCCTGGACCTCCTAAACCCTAAACCCTCGGCATTTTGCGGGTGTGCAGAC	4909	4971	5021	4969	-1	HG680079	EMH_0091350	434	5584	None	1552	514	21685	No_constitutive_exon_found_in_species
GGGTTTAGGGTTTAGGGTTTAGGCCTGTGGTTGTGTTTGTTGGGGTGCAGCT	8773	8866	8723	8775	1	HG680079	EMH_0091460	6966	9296	None	1552	514	21685	No_constitutive_exon_found_in_species
CCCTTAAGGGTTTAGGGTTTAGGGTTTAGTGTTAAGGGTTTGGGATGCAGGC	28233	28321	28183	28235	1	HG680079	EMH_0092020	20686	31766	None	1552	514	21685	No_constitutive_exon_found_in_species
CTCTCATGCGTCGGAAATAAACGCTGCAAAATGTTCCAATATGTGGGCAGGT	20745	20852	20902	20850	-1	HG680208	EMH_0093680	18286	22323	None	1552	514	21685	No_constitutive_exon_found_in_species
AACCCTAAACCCTAAACCCTAAACCCTAGTTGTGGGGTGTGAGGGTTTAGGA	29478	29916	29966	29914	-1	HG681387	EMH_0001480	28237	31832	None	1552	514	21685	No_constitutive_exon_found_in_species
GTTTAGGGTTTAGGGTTTAGGGTTTAGGGTTTAGGGTTTTGAGGGTTCAGGG	7332	7421	7471	7419	-1	HG681406	EMH_0001530	406	11527	None	1552	514	21685	No_constitutive_exon_found_in_species
TGAATACAAGGAGACAGTCTTGTTGTCCTCTATATAATTTGGGTGTACAGAA	19729	19836	19679	19731	1	HG680937	EMH_0099230	19122	20560	None	1552	514	21685	No_constitutive_exon_found_in_species
ACAGCGTCATCCGTCGCAGTAGTCGGGCAGAGCTAGGGTGGGCAATGCAGGC	17019	17157	16969	17021	1	HG680894	EMH_0098570	997	24254	None	1552	514	21685	No_constitutive_exon_found_in_species
GCAGCAGCAACAGCAGCAGCAGCAGCAATAGCTTCCGTTTGGGATTGAAGAG	22446	22813	22863	22811	-1	HG681663	EMH_0002720	20210	28302	None	1552	514	21685	No_constitutive_exon_found_in_species
TAAAAAGAGATGCTTGCGTCGGGGTGTACGCTCGTGTGTGGGGTATACAGAC	13843	13951	14001	13949	-1	HG681084	EMH_0000370	10249	15927	None	1552	514	21685	No_constitutive_exon_found_in_species
TTGTGTGTATATGCAGCTGCACGCGGTGGGTTATTCGCTGGGGGGCGCAGTG	22210	22795	22845	22793	-1	HG681376	EMH_0001410	22210	29295	None	1552	514	21685	No_constitutive_exon_found_in_species
TGAAACTCTCAGCTGCTGCTTCTGCTGCTGCTGCTGCTGTGGGGTCGCAGTG	18858	19129	19179	19127	-1	HG681786	EMH_0003270	18858	19511	None	1552	514	21685	No_constitutive_exon_found_in_species
TGCAGGCTTACTTGTCTTTGGGGGTCAATCGGTTTTCCGTTGGGGTGCAGAC	7847	8023	7797	7849	1	HG681417	EMH_0001630	7233	8023	None	1552	514	21685	No_constitutive_exon_found_in_species
TCAGGCTATCAAGGACCCTCAGCAGTGGGCTGCTTTGTTTACGGGTGCAGCA	3910	4023	3860	3912	1	HG681583	EMH_0002290	1030	6284	None	1552	514	21685	No_constitutive_exon_found_in_species
AATACCTATAAACCAACGTCAAGTGACCATGGTGTTGTGGGCGGGTGCAGGA	7219	7330	7380	7328	-1	HG681775	EMH_0003180	812	7844	None	1552	514	21685	No_constitutive_exon_found_in_species
GCAAGACCAGCAGCAGCAGCAACCACAGCCACGACTTGGGGTGGAATCAGGA	12800	12994	13044	12992	-1	HG682275	EMH_0005340	723	13514	None	1552	514	21685	No_constitutive_exon_found_in_species
TGCGCTGCAGCAAGCGTCTCCTCGATTGCAGCAATTGAGGGGCGGCACAGAC	6046	6382	5996	6048	1	HG682304	EMH_0005490	5760	14033	None	1552	514	21685	No_constitutive_exon_found_in_species
CGAACATAGGAAAGCTCTTTTGTCCTTTCGTTCCTCTTTTGGGTGTGCAGAA	17533	17628	17483	17535	1	HG681876	EMH_0003660	16918	18387	None	1552	514	21685	No_constitutive_exon_found_in_species
CCTGCTGCAGACCTGATGCTGCTGCTGCTGCGCTGCTGCTGCTGGGGCAGAG	15066	15244	15294	15242	-1	HG682394	EMH_0005950	3985	15979	None	1552	514	21685	No_constitutive_exon_found_in_species
CACTGCTGCTGTATCCGTGCTGCTTGGTTGTGTGCTGCATGGGTGTGTAGGC	12959	13388	13438	13386	-1	HG681836	EMH_0003540	11298	24437	None	1552	514	21685	No_constitutive_exon_found_in_species
TTTAGGGTTTAGGGTTTAGGGTTTAGGGTTTAGGGTTTGGTGGGGTGCAGGT	11315	11385	11435	11383	-1	HG682284	EMH_0005370	8642	11803	None	1552	514	21685	No_constitutive_exon_found_in_species
TCCTTCCTAAACCCTAAATCCTCATTTGCTGGCGCTTGGTTGGGGCGCAGAC	13716	13938	13666	13718	1	HG682284	EMH_0005380	12376	13938	None	1552	514	21685	No_constitutive_exon_found_in_species
GGGGCCCCTCCCTAGGGGCCCCGCGTGGCGTGTTGCTTGGGGTGATGCAGAA	22411	23152	22361	22413	1	HG682108	EMH_0004670	17750	25712	None	1552	514	21685	No_constitutive_exon_found_in_species
GCAGCAGCAGCAGCAGAAGGTGGGGTGGTAGAGGTGGTTGTTGGGGGCAGAT	23804	23918	23754	23806	1	HG682405	EMH_0006000	23604	24265	None	1552	514	21685	No_constitutive_exon_found_in_species
TTAGAATTTATGGTTTAGGGTTGCTGTCTTGAACTTGCTTGGGCGTGTAGAC	1349	1422	1472	1420	-1	HG681867	EMH_0003600	812	3619	None	1552	514	21685	No_constitutive_exon_found_in_species
GCATCGCCGCAGCAAGAGTCCCCTTATAGGCTCTGCTGCTGCATGGGCAGCG	4045	6869	3995	4047	1	HG681929	EMH_0003960	1750	9584	None	1552	514	21685	No_constitutive_exon_found_in_species
CCTTTTTTTATTGTGTGTTTATTTGGGTGGGGTTGTTGTGGGGTGTATAGGT	6548	7467	6498	6550	1	HG682374	EMH_0005850	5186	14465	None	1552	514	21685	No_constitutive_exon_found_in_species
GTTAGGGTTTTTGTGTTTAATACTTTTAGTAGCAAGTCGGAGGGGTGTAGAG	25574	26065	25524	25576	1	HG682334	EMH_0005660	25472	26065	None	1552	514	21685	No_constitutive_exon_found_in_species
AAGAGTGCCATTGCGACTCTGTCTCGGCTCTCCTCTCTATGGGGCAGCAGAC	17607	17770	17820	17768	-1	HG682841	EMH_0007390	17349	18551	None	1552	514	21685	No_constitutive_exon_found_in_species
GTTTAAAATGTGTTTGTTTTTGTTTGTTTATGCTGTTTAGGTGGGTACAGTA	774	1330	724	776	1	HG682384	EMH_0005890	619	4096	None	1552	514	21685	No_constitutive_exon_found_in_species
CTGCTGCTGACTTGCAGAGGCTTGTGTTTGTCTGTGTATGGGGTGTACAGGC	1865	1927	1977	1925	-1	HG682160	EMH_0004870	388	2521	None	1552	514	21685	No_constitutive_exon_found_in_species
GGGGCCCCCCTAACTGTATTAGGGGCCCTTGCTGTTTTGCTGGGGAGGAGAG	222	679	729	677	-1	HG682181	EMH_0005010	111	3631	None	1552	514	21685	No_constitutive_exon_found_in_species
GCAGCAGGCATACGTATCCAAGAAGAGAAGCAGCAGCATCGGGGTTGCAGCA	12176	12224	12274	12222	-1	HG683124	EMH_0008420	7388	12366	None	1552	514	21685	No_constitutive_exon_found_in_species
GTGACGCGAGCAAGCGACGGTTACGCCATCTGTGATTTCGGGGTGCGTAGGA	13543	13650	13493	13545	1	HG682365	EMH_0005810	10795	14317	None	1552	514	21685	No_constitutive_exon_found_in_species
GCTGCTGCTGCTGCTACTGCTGCTGCTGCTGCTGTGGGGTGTATGAGCAGGT	222	293	343	291	-1	HG682458	EMH_0006160	78	1982	None	1552	514	21685	No_constitutive_exon_found_in_species
GGTAGACTGATTGGCGGCGTTTGACGTCGATATGTGTGGGATGGGGTCAGGG	17682	17826	17632	17684	1	HG682458	EMH_0006190	17367	19077	None	1552	514	21685	No_constitutive_exon_found_in_species
GTTTAGGGTTTAGGGTTTAGGGTTTAGGGTTTAGGGTTTGGGGTGTACAGGA	17147	17265	17315	17263	-1	HG682779	EMH_0007260	8188	17634	None	1552	514	21685	No_constitutive_exon_found_in_species
ACCAAAAAGCCCACACTGTTAGAAAAAGTGTGAACGGCATTGGGATGCAGGA	10037	10136	9987	10039	1	HG682685	EMH_0007000	9599	16639	None	1552	514	21685	No_constitutive_exon_found_in_species
GCTGCAGTTGCTGCTGGTGCTGTGTCTCCTTCCTCTGGGGCAATAGGCAGGG	4329	4559	4609	4557	-1	HG682554	EMH_0006560	4329	5200	None	1552	514	21685	No_constitutive_exon_found_in_species
TTGAGTTGTTTCGGTATGTTTCTTGTTTCATACGAGAACGGGATGTGCAGGT	13177	13349	13399	13347	-1	HG682554	EMH_0006590	11092	14077	None	1552	514	21685	No_constitutive_exon_found_in_species
TGCTGCTGCTGCTGCTGCTGCTGCTGCTGCTGCTGCTGCGGGTCAACAAGGG	1652	2364	2414	2362	-1	HG682633	EMH_0006900	296	4501	None	1552	514	21685	No_constitutive_exon_found_in_species
CGTGGGTCACGGGTAGGTGCAGGGTTTAGGGTTTAGTGTCGAGGGTTCAGCA	16147	16353	16403	16351	-1	HG682633	EMH_0006930	16147	19069	None	1552	514	21685	No_constitutive_exon_found_in_species
CTGCAGGCAACGCAGAGACGAGCGGGCCTGTATGTGCTGCTGGGGGGAAGCT	12457	13156	12407	12459	1	HG683083	EMH_0008290	11762	13799	None	1552	514	21685	No_constitutive_exon_found_in_species
CGGGGGTAACAGCCTCCGGATGCGTCAGCTGGGAGTGCGGGTGGATGCAGAG	14587	15012	15062	15010	-1	HG683144	EMH_0008550	14587	17640	None	1552	514	21685	No_constitutive_exon_found_in_species
ACAACAGATGGTATAGAGAAGGTGGGTTCAGTGGGTAATGGCGGGAGCAGCA	173	302	352	300	-1	HG683990	EMH_0011720	173	5700	None	1552	514	21685	No_constitutive_exon_found_in_species
AGGGTTTAGGGTTTAGGGTTTAGGGTTTGGTGTGTGTGTTGTGGGTGCAGCA	11934	12025	11884	11936	1	HG684450	EMH_0013460	9938	18433	None	1552	514	21685	No_constitutive_exon_found_in_species
GCAGCAGCAGCAGATAGAGTTCTCCCCCTCTTTTTCGGGTGTATGGGCAGCT	4849	5277	4799	4851	1	HG684017	EMH_0011870	3010	8164	None	1552	514	21685	No_constitutive_exon_found_in_species
TGCTGCTTTTGTTGCTGCTGTTGATGCTGTTTATCGTTGGGGGATTACAGCT	11740	12621	11690	11742	1	HG684017	EMH_0011880	10062	12822	None	1552	514	21685	No_constitutive_exon_found_in_species
CAGCAGCAGCAACGACGGCTGGGTGGGCGGCGTCCGGGATGTTATAGAAGAG	14	98	148	96	-1	HG684616	EMH_0013980	14	1176	None	1552	514	21685	No_constitutive_exon_found_in_species
GCTCTGTTTATACACCCGGCCCCTCACTGTGTGCTTCAATGGGTGCGCAGGA	4544	4628	4678	4626	-1	HG683670	EMH_0010590	2288	10408	None	1552	514	21685	No_constitutive_exon_found_in_species
GAAGGTTGCTGCTAAACAAATATGCTATTAATTTTCCCCTGTGGGTGCAGAT	21571	21768	21521	21573	1	HG683368	EMH_0009450	21285	21768	None	1552	514	21685	No_constitutive_exon_found_in_species
TGCTTTTGCTGCTGCTGCTGCTGGTGCCTTTTCTGCTTCCTCGGGGGCAGAG	12953	13067	12903	12955	1	HG683339	EMH_0009260	10015	13067	None	1552	514	21685	No_constitutive_exon_found_in_species
GCAAACAGCTTGTTGCTGAGATGCTGCTACTGCTTCTTTTGGGACTGCAGGC	20167	20342	20392	20340	-1	HG683477	EMH_0009920	20167	21238	None	1552	514	21685	No_constitutive_exon_found_in_species
CAGACACCGCTGCTGCTGCTGCTGCTGCTGCTGCTGCTGGGGTGATGGAGGC	286	512	562	510	-1	HG683660	EMH_0010560	286	7892	None	1552	514	21685	No_constitutive_exon_found_in_species
GTTTAGGGTTTAGGGTTTAGGGTTTAGGGTTTAGGGTTTGGGGTGTACAGGG	12790	12908	12740	12792	1	HG683660	EMH_0010580	11284	20847	None	1552	514	21685	No_constitutive_exon_found_in_species
GTTAGGGTTTATAGGGCGGGGGGTTTGTTTGTTGACGGGCGGGGGTTTAGGG	16577	16769	16819	16767	-1	HG684374	EMH_0013190	15802	16863	None	1552	514	21685	No_constitutive_exon_found_in_species
TTTACAGTTTAGGGTTTAGGGTTTAGGGTTTAGGGTTTGTGGGTGGACAGGG	17275	17381	17431	17379	-1	HG683488	EMH_0009960	16617	20270	None	1552	514	21685	No_constitutive_exon_found_in_species
GGCGTTGTGTGGTGTTTTGTATGGAGTTTGTTTTATGTGTGGGGGAGGAGAC	18223	18346	18396	18344	-1	HG683932	EMH_0011510	18223	21378	None	1552	514	21685	No_constitutive_exon_found_in_species
TTGGGGCAGTGTTTGTTGAGTGTGGCATGTCGCATGAATGTGATGGGTAGAG	1899	1941	1849	1901	1	HG683505	EMH_0010000	241	3481	None	1552	514	21685	No_constitutive_exon_found_in_species
CCTATCTAAACCCTAAACCCTAAACCCTAAACCCTAATGTGGGTGTGCAGGC	14001	14286	13951	14003	1	HG683759	EMH_0011040	13627	15591	None	1552	514	21685	No_constitutive_exon_found_in_species
AAACCCTAAACCCTAAACCCTAAACCCTAAACCCTAATGTGGGTGTGCAGGC	14740	15591	14690	14742	1	HG683759	EMH_0011040	13627	15591	None	1552	514	21685	No_constitutive_exon_found_in_species
GGGTTTAGGGTTTAGGGTTTAGGGTTTGGGGTTTGGGTGGGGGGCTGCAGGA	7172	7258	7122	7174	1	HG683730	EMH_0010880	4034	7733	None	1552	514	21685	No_constitutive_exon_found_in_species
GGGGGAGGCAGCAATGGGGGGTTTCAGCATACCCTCGTGTGGGATGTCAGAG	16704	16807	16654	16706	1	HG683560	EMH_0010270	15801	20588	None	1552	514	21685	No_constitutive_exon_found_in_species
TGAATATAGGCACTCTGGCTTCTCATTCGCTGTGTTGTGTGGGCGTACAGAA	3928	4033	4083	4031	-1	HG684075	EMH_0012070	3230	7553	None	1552	514	21685	No_constitutive_exon_found_in_species
TAGGGTTTAGGGTTTAGGGTTTAGGGTTTAGGGTTTGGATGACTGGGCAGGT	1294	1353	1403	1351	-1	HG684549	EMH_0013750	503	6806	None	1552	514	21685	No_constitutive_exon_found_in_species
TGAGAAGTGTACGCTGTGTGGTTCGGGTTTGATATGCGTGGGGTGTACAGAC	450	649	699	647	-1	HG683818	EMH_0011200	450	4205	None	1552	514	21685	No_constitutive_exon_found_in_species
TGCTGCTGCTGCTCCTGCTGCTGCTGCCGGCGGCGGTGGGGGGCGCGCAGCC	2314	2518	2568	2516	-1	HG684527	EMH_0013670	1711	4928	None	1552	514	21685	No_constitutive_exon_found_in_species
TGTTGCTGCTGCTCGTCGTGTTGTGCCTCCTTTGCTGCTGGGGTGTACAGAC	8787	9094	8737	8789	1	HG684317	EMH_0013010	841	18297	None	1552	514	21685	No_constitutive_exon_found_in_species
GGGTTTAGGGTTTAGGGTTTAGGGTTTAGGGTTTGTGGGGGTGCGAGCAGAC	1400	1548	1350	1402	1	HG684025	EMH_0011940	1114	4333	None	1552	514	21685	No_constitutive_exon_found_in_species
AGCTGACGTGCTAGGGTTTAGGGTTTAGGGTTTAGGGTTTGGGGGTTTAGAG	4024	4067	3974	4026	1	HG684244	EMH_0012740	2705	5803	None	1552	514	21685	No_constitutive_exon_found_in_species
GCACCAGGCGCACGAGGCCACATGGCGCAGTTTGGGTGCTGGGCGTGCAGGG	9233	9292	9183	9235	1	HG684093	EMH_0012160	7805	10110	None	1552	514	21685	No_constitutive_exon_found_in_species
CTGCTGCTGCTGCTGCTGGTGCTGCTGGTGCTGCTTGGGTCGATTGGAAGGC	14021	14679	14729	14677	-1	HG683952	EMH_0011540	9786	15575	None	1552	514	21685	No_constitutive_exon_found_in_species
GGTTTGGGGTTTAGGATTTAGGGTTTTAGGGGTTAGGGTTTAGAGTACAGGG	12724	12896	12946	12894	-1	HG683952	EMH_0011540	9786	15575	None	1552	514	21685	No_constitutive_exon_found_in_species
GGGTTTAGGGTTTAGGGTTTAGGGTTTAGGGTTTAGGGTTTGAGGTGCAGGA	10602	11199	11249	11197	-1	HG684738	EMH_0014420	10602	11660	None	1552	514	21685	No_constitutive_exon_found_in_species
AGAGGGTTTAGGGTTTAGGGTTTAGGGTTTAGGGTTTACTGGGTGCGCAGCA	13035	13336	13386	13334	-1	HG684538	EMH_0013740	10975	17954	None	1552	514	21685	No_constitutive_exon_found_in_species
TATGTGTAGTTCCATGCGCACGCCTGAATATTGAACTCTTGGATGGGCAGGC	6824	6991	7041	6989	-1	HG684390	EMH_0013230	5096	14792	None	1552	514	21685	No_constitutive_exon_found_in_species
GCACTGGGGAAGCAGTTCAAGCTCGCTATTTTTGCTACCTGCATGGGAAGCC	13971	14131	13921	13973	1	HG684419	EMH_0013330	9829	16409	None	1552	514	21685	No_constitutive_exon_found_in_species
GTTTAGGGTTTGGGTCTAGGGTTTAGGGTTTAGGGTTTTTGCGGGGCGAGGA	16426	16452	16502	16450	-1	HG685602	EMH_0017220	6366	17315	None	1552	514	21685	No_constitutive_exon_found_in_species
ACAAGAAAGCCCATTGAAATCTTGCATATCTGCGTTGAGTGGGCGTGCAGAC	10915	11094	10865	10917	1	HG684687	EMH_0014260	10726	12000	None	1552	514	21685	No_constitutive_exon_found_in_species
GCCCCCGCTGCTGCTCCTTTAGGGTTTAGGGTTTAGGGTCAAGGGTTTAGTT	93	934	984	932	-1	HG685463	EMH_0016770	93	3354	None	1552	514	21685	No_constitutive_exon_found_in_species
TTTTAATGTATCTTTTGTTTCTTCTTTTGCTTTTGTTTTTGGGGCTGTAGAT	8576	8663	8526	8578	1	HG685201	EMH_0015980	5082	9406	None	1552	514	21685	No_constitutive_exon_found_in_species
CTTTTGCTGCTGTCTCCTTAGAGAGAGAATGCTGCAATTGGGGTGTATAGGG	3052	3443	3002	3054	1	HG684872	EMH_0014820	2286	3443	None	1552	514	21685	No_constitutive_exon_found_in_species
TGTGTGTGTGTGTTTCTGTGTTTCTGCGTGCATATGCTCTTCGGGGACAGGT	16913	17142	16863	16915	1	HG684843	EMH_0014710	13685	18091	None	1552	514	21685	No_constitutive_exon_found_in_species
TTCCATCCTCTTCTGCTGCTGGCTCATTCACCTTCTGACACGGGCAGAAGCA	6169	6433	6119	6171	1	HG685322	EMH_0016330	5643	10403	None	1552	514	21685	No_constitutive_exon_found_in_species
CAGCTGCAGCAGCAGCAGCAGCAGCTAACAGATCGCTTTCTATGGGGCAGGC	273	496	546	494	-1	HG685142	EMH_0015740	34	5227	None	1552	514	21685	No_constitutive_exon_found_in_species
ATATTATATAAACTGTCTCCTTTTGGGGTTTCTCCTTTCTAGGGGTTTAGGT	17259	17283	17209	17261	1	HG685362	EMH_0016500	14458	17283	None	1552	514	21685	No_constitutive_exon_found_in_species
CTAAACGCTGTAAATAGAGACACAGTGCGGGAGAACGGGTGCGAATCAAGGA	6052	7039	6002	6054	1	HG684929	EMH_0014960	4171	7039	None	1552	514	21685	No_constitutive_exon_found_in_species
TCCAGGGTTTAGGGTTTAGGGTTTAGGGTTTAGGGTTTTTGAGGGTTTAGGT	1174	1286	1124	1176	1	HG684997	EMH_0015180	501	3063	None	1552	514	21685	No_constitutive_exon_found_in_species
CCGGTGGCAGCGGTGGGAGCTCAAGCTACCAGGGGCCCCTGACGGGTCAGGG	2243	2264	2193	2245	1	HG685210	EMH_0016030	1514	3259	None	1552	514	21685	No_constitutive_exon_found_in_species
GGAGGAGACGGCAAGCAGCAGGATTGTCATTTTGTGTTGGGTAGCAACAGCA	7229	7312	7179	7231	1	HG685388	EMH_0016550	5320	7565	None	1552	514	21685	No_constitutive_exon_found_in_species
GCTGCTGCTGCAGCAGCAGCAGCAGCACTCAAACCCCCGCAACGGGCCAGGA	10122	10154	10204	10152	-1	HG686217	EMH_0019120	29	17159	None	1552	514	21685	No_constitutive_exon_found_in_species
GGAAACGCTGACGCTGCCTGTGGACATGTGTGAGCTTTTGGGTACTGAAGCG	6106	6111	6056	6108	1	HG685611	EMH_0017230	44	7996	None	1552	514	21685	No_constitutive_exon_found_in_species
TTTTTTTGACGAGCTGAACAGTACCGTTGTGTTGAGACTGTGGGGCACAGGT	1727	1873	1677	1729	1	HG685297	EMH_0016250	1000	7131	None	1552	514	21685	No_constitutive_exon_found_in_species
CTCGGGGGCCCCATCAATGTTTTCTGTATTTGTTTGGGGTTGTAAAGCAGAA	4628	4771	4821	4769	-1	HG686694	EMH_0020670	4360	4917	None	1552	514	21685	No_constitutive_exon_found_in_species
TGCTTTCTCTCCTTCTTCTCTTCTCCGTTTTGCTGCTGTGGGGTGTACAGCC	15750	16790	16840	16788	-1	HG685727	EMH_0017610	3492	17078	None	1552	514	21685	No_constitutive_exon_found_in_species
ATGCATATGGATGCATGCATATGCATGCGTGTTTGTTTGGGGCTGGATAGGA	2113	2503	2553	2501	-1	HG686317	EMH_0019430	773	5379	None	1552	514	21685	No_constitutive_exon_found_in_species
GCTGCTGCTGCTGCTGCTGCTGCTGCTGCTGGTTGTGTTGGGGTGTATAGGG	9320	9956	9270	9322	1	HG685870	EMH_0018170	7762	12927	None	1552	514	21685	No_constitutive_exon_found_in_species
GGGTTTAGGGTTTAGGGTTTAGGGTTTAGGGTTTGTGTGTGGGCGTGCAGGA	11835	12376	11785	11837	1	HG685515	EMH_0017040	9927	12517	None	1552	514	21685	No_constitutive_exon_found_in_species
TCTCTTTGAGCAGCTTGTCTGGGGCTCCCTGCTGCACCGCGCGGGGATAGAG	2301	2629	2679	2627	-1	HG686129	EMH_0018860	2301	10050	None	1552	514	21685	No_constitutive_exon_found_in_species
CCTAGGAGGGAATACAAGCGCCTTCGTTGACGTCATGTGAGTTGGGATAGGT	13103	13134	13053	13105	1	HG686770	EMH_0020980	12439	16852	None	1552	514	21685	No_constitutive_exon_found_in_species
AAGGAGACAAAGGAGACAGTTGCTTGTCTTTGGTTTTGTGGGGTGTACAGGT	7942	8887	7892	7944	1	HG686187	EMH_0019090	2697	8887	None	1552	514	21685	No_constitutive_exon_found_in_species
GGGTTTGGGGTTTAGGGTTTGGGGTTTAGGGTTTAGGGGTTGGGGATTAGGG	3254	3271	3321	3269	-1	HG686448	EMH_0019900	3254	7555	None	1552	514	21685	No_constitutive_exon_found_in_species
ACGTTGTTTAAAAAATATACACAAATAAGATATTTGGGGTGCATAAACAGCA	7932	8142	8192	8140	-1	HG686286	EMH_0019340	7932	10156	None	1552	514	21685	No_constitutive_exon_found_in_species
TTTAGGGTTTAGGGTTTAGGGGGTTTAGGGTTTAGGGTTTAGGGTTGCAGGG	6149	6193	6243	6191	-1	HG687501	EMH_0023200	4953	8477	None	1552	514	21685	No_constitutive_exon_found_in_species
GCACTTATGTAGACGAGGGAGCGGGTGCTTTGTGCGTGTTGGGGATGCAGGA	12398	12559	12609	12557	-1	HG686466	EMH_0020000	11636	14978	None	1552	514	21685	No_constitutive_exon_found_in_species
GAAGTGAAGGGGCGTGACGAGCTGATCAGAGAAGCCTGGGTAGTGAATAGCA	15145	15170	15095	15147	1	HG686162	EMH_0019010	14445	16404	None	1552	514	21685	No_constitutive_exon_found_in_species
ATAGATTTCTTAAACCTGCTGCTGCTGCTGCTGCTGCTGCTGGGGCACAGCA	910	1187	1237	1185	-1	HG687795	EMH_0023970	800	3113	None	1552	514	21685	No_constitutive_exon_found_in_species
CTGCAGCTGCTGCTGCTGCTGCTGCTGCAGCGGCTTTCTTGGGGTTGCAGCG	5421	5941	5991	5939	-1	HG687795	EMH_0023980	3668	11253	None	1552	514	21685	No_constitutive_exon_found_in_species
CCACACTGCAGGGTGCAGAATGCGCAATCTTGTTTAATTCGGGCGCACAGGA	7562	8501	7512	7564	1	HG686148	EMH_0018920	4018	10151	None	1552	514	21685	No_constitutive_exon_found_in_species
GACGGGCATGTGTTGTGTTTAGGTGCCTAATGGGTGGCTGGGAGGTACAGCC	10028	10151	9978	10030	1	HG686148	EMH_0018920	4018	10151	None	1552	514	21685	No_constitutive_exon_found_in_species
GGAGTTGCTGCTGCTGCTGCTGCTGTTGTTGTTGTTGCTGGGAAACACAGAC	13855	13998	14048	13996	-1	HG687136	EMH_0022050	12217	14558	None	1552	514	21685	No_constitutive_exon_found_in_species
GCTGCTGCTGCTACTGCTGCTGCTGCTGTTGCTGCGGGGTGTATGAACAGGT	9061	9137	9011	9063	1	HG687451	EMH_0023040	2462	16002	None	1552	514	21685	No_constitutive_exon_found_in_species
GTAGAAGCAGCAGGGGACGCGAGTGGGGTGCTGTCTTGTTGCGGGTGCAGGC	5504	5729	5454	5506	1	HG687121	EMH_0021930	3873	14627	None	1552	514	21685	No_constitutive_exon_found_in_species
CGTTTGTCGAGGGTTTAGGGGTAGATGCATGTGCGAGCTGGGGTGTACAGGC	6927	7101	6877	6929	1	HG686657	EMH_0020530	6265	7101	None	1552	514	21685	No_constitutive_exon_found_in_species
TTTAGGGTTTAGGGTTTAGGGTTTAGGGTTTAGGGTTTGTGGGGTTGCAGCA	3905	3984	4034	3982	-1	HG687228	EMH_0022320	262	10139	None	1552	514	21685	No_constitutive_exon_found_in_species
TAACCGCCAGCCGCCCTACTCATGCATCCAGTGTGAACATTGGGGAACAGAG	4700	4740	4790	4738	-1	HG686718	EMH_0020770	3061	5208	None	1552	514	21685	No_constitutive_exon_found_in_species
ACCCGCCGCCGGGCCTCAGGCAGCTCTGCTGCTTCGCGGGGGCAGTGCAGCC	10416	10580	10630	10578	-1	HG686856	EMH_0021280	9983	13341	None	1552	514	21685	No_constitutive_exon_found_in_species
TGTCTACCGTGTTATTTGTAGCAACGTGAGCAGGGTGTTGGGGTGTACAGAC	2105	2473	2055	2107	1	HG678549	EMH_0027710	1668	15214	None	1552	514	21685	No_constitutive_exon_found_in_species
ATCGCCGCAGTACATGCAGTAGCTGTGCTCCGGGCTGGGGGGAGCTGCAGCA	8610	8914	8560	8612	1	HG687654	EMH_0023650	8443	9268	None	1552	514	21685	No_constitutive_exon_found_in_species
GCAGCAGCAGCAGCAGCAGCAGCAGCATACCTGCATGGGTCTGAGTGAAGGC	3068	3209	3018	3070	1	HG688108	EMH_0025110	1273	4028	None	1552	514	21685	No_constitutive_exon_found_in_species
CGGCACCACTTTATGCTTGATGGGCGATTGGGTTGATGCGTGATGGGCAGAG	5561	5688	5738	5686	-1	HG687305	EMH_0022540	2999	8405	None	1552	514	21685	No_constitutive_exon_found_in_species
GCAGCTCCTGGGGTGTATAGGCAGCTGCTGGCAACTGCTGGGGTGTATAGGG	1573	1623	1673	1621	-1	HG687542	EMH_0023310	1573	3165	None	1552	514	21685	No_constitutive_exon_found_in_species
TAGTACTTGCATGCGGGGTGTATTGCATGCGTGCTGTTTGGGGCTGGCAGGC	1227	1697	1747	1695	-1	HG687667	EMH_0023750	1227	6198	None	1552	514	21685	No_constitutive_exon_found_in_species
GTTTAGGGTTTAGAATTTAGGGTCCAGGGTGTGTAGTGTGGGATGTACAGAC	13422	13511	13561	13509	-1	HG687673	EMH_0023790	13020	14839	None	1552	514	21685	No_constitutive_exon_found_in_species
GAAAGCTGTTACGGTTGACTTAGGTACTCTGGCGTGTTTTGGGGACTCAGGG	8977	9091	9141	9089	-1	HG687412	EMH_0022880	4650	11019	None	1552	514	21685	No_constitutive_exon_found_in_species
AAGCAGCAGCAGCAGCAGCAGCAGCAGCAACAATAGGGATAGACAAGCAGAA	1006	1178	956	1008	1	HG687485	EMH_0023120	553	1178	None	1552	514	21685	No_constitutive_exon_found_in_species
CTGCAGCAGCAGCAGCTGCTGCTGCTGCTGCTGCAACAGGGGAGGTGCAGCA	13230	13740	13790	13738	-1	HG688626	EMH_0026650	9979	14046	None	1552	514	21685	No_constitutive_exon_found_in_species
CACTTGAAGTGTATCTTCTTGAGATAGTGTTTATTCTTTGGGCTGGCGAGGC	12542	12684	12734	12682	-1	HG688626	EMH_0026650	9979	14046	None	1552	514	21685	No_constitutive_exon_found_in_species
GTGGTCCGGAAAGGATGTGCAAAATAGTGAAGCATTAGCGGGGGCATTAGAC	480	547	430	482	1	HG687835	EMH_0024120	24	7566	None	1552	514	21685	No_constitutive_exon_found_in_species
GTTCTTATTGAAAGATGTGTAAACCCTAAACCCTAAACCCTAGGGGGTAGGA	13262	13544	13212	13264	1	HG688534	EMH_0026230	11739	13544	None	1552	514	21685	No_constitutive_exon_found_in_species
TAAACCCTAAACCCTCGAAGCCGCATAGAGCGTCGTTTCTGCCTGGGAAGGC	3942	4189	4239	4187	-1	HG688651	EMH_0026760	231	9435	None	1552	514	21685	No_constitutive_exon_found_in_species
GCTGCTGCTGCTGCAGTCGGTAGCTTGGATGCTTTATTGGGGTGGTGAAGGC	231	303	353	301	-1	HG688651	EMH_0026760	231	9435	None	1552	514	21685	No_constitutive_exon_found_in_species
GAAATATGCATGCGCTGCTGCTGCTCCTTGGGCTTGTTTGGGGTGTATAGGC	9555	9649	9505	9557	1	HG688154	EMH_0025230	7312	10533	None	1552	514	21685	No_constitutive_exon_found_in_species
GGGTTTAGGGTTTAGGGTTTAGGGTTTAGGGTTTGTGGTTGAGGGCTCAGGA	7897	7973	7847	7899	1	HG678527	EMH_0027660	4800	10178	None	1552	514	21685	No_constitutive_exon_found_in_species
GGTTTAGGGTTTAGGGTTTAGGGTTTAGGGTTTAGGGTTTGGGTGCGCAGAC	12769	12855	12719	12771	1	HG678416	EMH_0027180	11853	13004	None	1552	514	21685	No_constitutive_exon_found_in_species
AGCAGCAACAGCAGCAGCAGCAGCAGCAGCAAACCTGAGTAGGGGTGTAGGG	2543	2637	2493	2545	1	HG678440	EMH_0027260	1062	2637	None	1552	514	21685	No_constitutive_exon_found_in_species
GCGTTATGAAAAAGGGTTTAGGGTTTAGGGTTTAGGGTTTAGGGTTTGAGTG	11469	11545	11419	11471	1	HG678726	EMH_0028340	3917	12574	None	1552	514	21685	No_constitutive_exon_found_in_species
CAGGCTGCCGCTGCTGCTGCAGCAGCATGGCGCTGGGGGCGCAGCAACAGAG	8495	9004	9054	9002	-1	HG678667	EMH_0028180	7206	10224	None	1552	514	21685	No_constitutive_exon_found_in_species
GCAGCAGCAGCAGCAGCAGCAGCAGCAGGGGTGTGGGGTTGACGGCGCAGCG	8611	8682	8732	8680	-1	HG679374	EMH_0030830	7627	9270	None	1552	514	21685	No_constitutive_exon_found_in_species
GCATCGATGCTTTGTTAGTGGTGAGATACATCTGTGGTGGGGATGTGCAGGA	2375	2531	2581	2529	-1	HG688185	EMH_0025340	1423	4171	None	1552	514	21685	No_constitutive_exon_found_in_species
ATGGACGAAGACAATAAGATGAACCCCCCGGCGTTGCTGTGGGGTTGCAGCA	4545	4751	4495	4547	1	HG678636	EMH_0028060	3339	6078	None	1552	514	21685	No_constitutive_exon_found_in_species
TGCTGCTGCTGCTGCTGCTGCTGCTCCTGCTGCTGCTGCTGCGGGGGCAGCT	12420	12786	12836	12784	-1	HG678636	EMH_0028080	7638	12994	None	1552	514	21685	No_constitutive_exon_found_in_species
AAATTATATTGTTGGAGTAGTAAAAGCATACACTACGCGTGTGGGGTCAGGG	6108	6199	6249	6197	-1	HG678428	EMH_0027220	1781	8873	None	1552	514	21685	No_constitutive_exon_found_in_species
GGTTTAGGGTTTAGGGTTTGGGGTTTAGGGTTTAGGGTTTGGGTGTGCAGAC	3841	3946	3791	3843	1	HG688539	EMH_0026250	2518	6129	None	1552	514	21685	No_constitutive_exon_found_in_species
TGAACACGAACAAGTTGCACTGGTGTTTACTTCATATTTGGGGTGTACAGGA	10123	10215	10265	10213	-1	HG679286	EMH_0030580	8540	11699	None	1552	514	21685	No_constitutive_exon_found_in_species
GGTTTAGGGTTTAGGGTTTAGGGTTTAGGGTTTAGGGTTTGGGCGTGCAGAC	4607	4696	4557	4609	1	HG679568	EMH_0031660	1532	8260	None	1552	514	21685	No_constitutive_exon_found_in_species
GCTGCAGGTTGCTGTTGCTGCTGCTGCTGCTGCTGCTGCTGGGTGTGCAGGT	13423	13475	13373	13425	1	HG678753	EMH_0028480	10849	13475	None	1552	514	21685	No_constitutive_exon_found_in_species
TGGACAGCTCCTCCGAGCTGTAGTCTGTCTCCTTTGTGGGGGGGGTGAAGGA	2070	2182	2020	2072	1	HG679611	EMH_0031830	1853	12178	None	1552	514	21685	No_constitutive_exon_found_in_species
CCAATTGAAACGGCGCTCTGGCTGAACCCAGCTGCTGCCGGTGGGTCAAGAC	4997	5138	4947	4999	1	HG679611	EMH_0031830	1853	12178	None	1552	514	21685	No_constitutive_exon_found_in_species
GAGACAGAGGAGGAGGCAGAGAAAGAGACAGAACAAAGGGGGAGAGACAGAG	10642	11312	10592	10644	1	HG679096	EMH_0029920	10384	11679	None	1552	514	21685	No_constitutive_exon_found_in_species
CCCGCGGGGGGGCCCCCCGACCCTGGACAGCCGCGTGTTTGTGGGTGAAGAC	11577	11580	11630	11578	-1	HG678829	EMH_0028740	4396	12837	None	1552	514	21685	No_constitutive_exon_found_in_species
GGGTTTAGGGTTTAGGGTTTAGGGTTTAGGGTTTAGGGTTGAGTGTGCAGAG	5711	6369	5661	5713	1	HG679906	EMH_0033230	2588	13074	None	1552	514	21685	No_constitutive_exon_found_in_species
CGGCACCACTTTATGTTTGATGGGCGATTGGGTTGATGCGTGATGGGCAGAG	10159	10286	10336	10284	-1	HG678824	EMH_0028710	8609	11090	None	1552	514	21685	No_constitutive_exon_found_in_species
CCGAAGCGGCGGCGTCAGGGGGAAGCAGCAAAGCTTGATGCTGGGGGCAGGT	8357	8744	8307	8359	1	HG678950	EMH_0029150	2943	11807	None	1552	514	21685	No_constitutive_exon_found_in_species
AAGGAAGAGTTCTCAGATGCGCTCAATAGGAAAGCGCTACCGGTGGGCAGGC	5835	6673	5785	5837	1	HG678620	EMH_0027970	4968	6673	None	1552	514	21685	No_constitutive_exon_found_in_species
CTGCAGAAGGGTTGTGGTTGGGGTAGATGTTTTAGGGTTTAGGGTTGCAGCG	281	387	437	385	-1	HG678421	EMH_0027190	281	4037	None	1552	514	21685	No_constitutive_exon_found_in_species
TGCTGCTGCTGTTGCTGCTGCTGCTGCTGCTGTTGCTGCAACGGGAACAGCA	9217	9445	9495	9443	-1	HG678906	EMH_0029000	5462	11466	None	1552	514	21685	No_constitutive_exon_found_in_species
CTCAAAACAAATGCTTAAGAAGGTCACCTCGTTGCTGTGGTGGGGGTTAGGG	849	1234	1284	1232	-1	HG678541	EMH_0027680	151	2918	None	1552	514	21685	No_constitutive_exon_found_in_species
GAAGGGTTTGCCTTCGGCTCCAAGCCATCGACGCTGCTGAGGGAGAGCAGCA	1663	1834	1884	1832	-1	HG679107	EMH_0029970	45	3495	None	1552	514	21685	No_constitutive_exon_found_in_species
CTTGCTAGAATTTGCACCCCCTGTGTGTGATGCTGTCTGCTGCGGGACAGCG	1486	1553	1603	1551	-1	HG678572	EMH_0027810	91	3112	None	1552	514	21685	No_constitutive_exon_found_in_species
TAAGATGACGGCGCGATTCTCCTGGCGTTCTGTTGCTGTGGGGTGTACAGGC	1426	1504	1376	1428	1	HG679339	EMH_0030660	643	2516	None	1552	514	21685	No_constitutive_exon_found_in_species
TAAGATGACGGCCCGATTCTCCTGGCGCTCTGTTGCTGTGGGGTGTACAGGC	1685	2228	1635	1687	1	HG679339	EMH_0030660	643	2516	None	1552	514	21685	No_constitutive_exon_found_in_species
GTTTATGAGGGTTTAGGGTTTATGAGGGTTTAGGGTTTTGGGGTGTATAGGC	4163	4172	4222	4170	-1	HG679215	EMH_0030330	3430	5817	None	1552	514	21685	No_constitutive_exon_found_in_species
ATGAGGGTTTAGGGTTTATGAGGGTTTAGGGTTTTGGGGTGTATAGGCAGAT	3430	3451	3501	3449	-1	HG679215	EMH_0030330	3430	5817	None	1552	514	21685	No_constitutive_exon_found_in_species
CCTCAGAACTCTCAAAGTGACGAAGCGGCAGCAAATACTGCGGCGGGCAGGC	8500	8649	8450	8502	1	HG679648	EMH_0032000	7830	10901	None	1552	514	21685	No_constitutive_exon_found_in_species
GTGTGGACGGCCGCTGCTGCAGCTGCTGCTGCTGCTGCCTGGGTGTGGAGCC	7191	7242	7141	7193	1	HG678766	EMH_0028540	6762	12067	None	1552	514	21685	No_constitutive_exon_found_in_species
TGCACAGGTCGTACATTCTTCAGTAGTGCGGGTGTTAGGGGTGAACGCAGTT	12446	12482	12532	12480	-1	HG679685	EMH_0032190	11693	12892	None	1552	514	21685	No_constitutive_exon_found_in_species
AGACTAGGGTTTAGGGTTTAGGGTTTAGGGTTTAGGGTTTGGGTGTGCAGCG	2937	3026	3076	3024	-1	HG678975	EMH_0029290	12	4976	None	1552	514	21685	No_constitutive_exon_found_in_species
CTGCTGCTGCTGGTGGTGGGCGTGTTGTTGCTTCTGCATGCGACGGGAAGTA	8084	8213	8263	8211	-1	HG678975	EMH_0029300	7477	10656	None	1552	514	21685	No_constitutive_exon_found_in_species
AGCACAGCGAGCAGCTGCAGCAGCAGCACAAGCAGCGGCGGGAGGAGCAGAT	129	133	183	131	-1	HG680211	EMH_0034780	129	1075	None	1552	514	21685	No_constitutive_exon_found_in_species
CCAGCTCACAACAAGTAAATGGTGGTGGTCTGGCGGCATCCTATGGGAAGGG	3057	3137	3007	3059	1	HG679473	EMH_0031230	2490	5623	None	1552	514	21685	No_constitutive_exon_found_in_species
GCGAAAGCGAAACGTCTGCTCCAATATACTGTGGTGCGGGTGAATCAAAGGG	2380	2546	2596	2544	-1	HG679616	EMH_0031840	189	9012	None	1552	514	21685	No_constitutive_exon_found_in_species
GTACACCAGACGAAGTAAAAAGAACGAGAAAAAGGTTTAGGGGGCTGCAGGA	3034	3254	3304	3252	-1	HG679353	EMH_0030750	457	4754	None	1552	514	21685	No_constitutive_exon_found_in_species
GCATCTGCTGCTGCTGCTGCAGCAGCTGCTGCATCGTTTGGGTGATGCAGTT	7150	7368	7418	7366	-1	HG679811	EMH_0032660	6590	9611	None	1552	514	21685	No_constitutive_exon_found_in_species
GGGGCCCCCAGGGGGCCCCCTAACTCTTGCTGCTGCTCTTGAGGGTTTAGAG	9530	9662	9480	9532	1	HG679517	EMH_0031510	693	12479	None	1552	514	21685	No_constitutive_exon_found_in_species
TAGGATACTGACTGAAACGGGTACTGATGCGGGTGGTTCAACGGGTGCAGGT	10820	10932	10770	10822	1	HG679366	EMH_0030780	9491	12146	None	1552	514	21685	No_constitutive_exon_found_in_species
TTAAGGGTTTATTTTTTAAGGGTTTAGGGTTTAGGGTTTAGGGGGGATAGGC	7231	7543	7181	7233	1	HG680025	EMH_0033840	6573	7543	None	1552	514	21685	No_constitutive_exon_found_in_species
AGGAGAACAATAGTATGCGACTCGTATCTTGCCGTGCTGGGGACTGCAAGAG	10157	10333	10383	10331	-1	HG680134	EMH_0034340	10157	11340	None	1552	514	21685	No_constitutive_exon_found_in_species
GGAGTCTAAGCAAGCTGTTTTGTCCTTTTCCGTACCGTTTGGGCGTATAGAA	2224	2331	2174	2226	1	HG680226	EMH_0034860	1617	3058	None	1552	514	21685	No_constitutive_exon_found_in_species
GTTGAGACAAGAAGCTGCCCTGCTATTTTACGTTTCTTTTGGGCGTATAGAA	6268	6375	6218	6270	1	HG680226	EMH_0034870	5652	7098	None	1552	514	21685	No_constitutive_exon_found_in_species
TATATTTTCCTATGTGAGCCTGTTGTGGTGTGTGGTGTTGGGGTGTACAGAC	11163	11332	11382	11330	-1	HG679856	EMH_0032950	6317	12082	None	1552	514	21685	No_constitutive_exon_found_in_species
AGGGTTTAGGGTTTAGGGTTTAGGGGCTGGGGTTTAGAGGGTAAGAACAGCT	7529	7988	7479	7531	1	HG680754	EMH_0037440	7175	7988	None	1552	514	21685	No_constitutive_exon_found_in_species
GTATACATTTATCTAAACCCTTTGCTGATGTATATCTTTCGGGTGTACAGAC	7861	7985	7811	7863	1	HG680354	EMH_0035440	7176	10665	None	1552	514	21685	No_constitutive_exon_found_in_species
ATTCGTCTGCAAATTTGTCTTTTGCTGTGTTTGTTCCTCTCGGGGATCAGCG	6647	6728	6597	6649	1	HG679677	EMH_0032180	4339	10941	None	1552	514	21685	No_constitutive_exon_found_in_species
TTTAGGGTTTAGGGTTTAGGGTTTAGGGTTTAGGGTTTGTGGGTGTACAGAC	1427	1736	1786	1734	-1	HG681179	EMH_0039420	171	11558	None	1552	514	21685	No_constitutive_exon_found_in_species
GAGGGTTTAGGGTTTAGGGTTTAGGGTTTAGGGTTTGTGGGGATGTGCAGGA	705	828	878	826	-1	HG681179	EMH_0039420	171	11558	None	1552	514	21685	No_constitutive_exon_found_in_species
TTTCGAGGGTTTAGGGTTTAGGGTTTAGGGTTTAGGGTTTGTGGGCGCAGCG	449	502	552	500	-1	HG679653	EMH_0032030	449	2016	None	1552	514	21685	No_constitutive_exon_found_in_species
ATTTTACTTTTGTTGTATTTCTTCTCTCTTTACTGTCGGTAGGGTATCAGCA	9281	9525	9231	9283	1	HG679925	EMH_0033380	7236	9525	None	1552	514	21685	No_constitutive_exon_found_in_species
GACGCCATCAGATACAAACGGTGAGCTGATGCTACGTGCTGAGGGGACAGAC	3015	3526	2965	3017	1	HG679776	EMH_0032490	2869	3526	None	1552	514	21685	No_constitutive_exon_found_in_species
GCCGCAGCCACTGGCGCTGCCGGAGCCGCAGACAGTAAAAGGGGATAGAGAG	9979	10513	9929	9981	1	HG680438	EMH_0035920	9523	10656	None	1552	514	21685	No_constitutive_exon_found_in_species
GAAACCGAGACGAGACCCAGATTTTATTTTCTTTTGGGACGATGACGTAGTG	4838	5743	5793	5741	-1	HG679876	EMH_0032990	2685	7695	None	1552	514	21685	No_constitutive_exon_found_in_species
CTAGGGTTTAGGGTTTAGGGTTTAGGGTTTAGGGTTTGTGGGGCGCGCAGGA	3902	3975	3852	3904	1	HG681195	EMH_0039500	397	5591	None	1552	514	21685	No_constitutive_exon_found_in_species
TGGTCCACAGAACGAAACTAACTTCGTGTGATTTCAGATCGGGTGCGCAGGA	8591	8723	8541	8593	1	HG680259	EMH_0034990	3315	10912	None	1552	514	21685	No_constitutive_exon_found_in_species
GTCCCCCGTAGTGTAGCTGCGTGGGCTCATGCGTTGCTTGGGGTGTATAGGG	4772	4950	5000	4948	-1	HG680425	EMH_0035850	458	5680	None	1552	514	21685	No_constitutive_exon_found_in_species
GGTTTAGGGTTTAGGGTTTAGGGTTTGTGTGTGTGGATGCATGGGTGCAGCA	997	1157	1207	1155	-1	HG680343	EMH_0035370	426	2659	None	1552	514	21685	No_constitutive_exon_found_in_species
GGTGGGTTGGGTTGGCGTAAAGAACCCAAGAGAGTATATTAGGGTTACAGAG	1443	1998	1393	1445	1	HG681364	EMH_0040810	55	3072	None	1552	514	21685	No_constitutive_exon_found_in_species
GTTGCAACTTAAATTTCAATGCATGCTCCGTGTGCTTGTGGGTGGACCAGGC	9261	9415	9211	9263	1	HG680183	EMH_0034650	1709	11540	None	1552	514	21685	No_constitutive_exon_found_in_species
ATGCATGCATGCATGCATGCGTTTGTGTGTGTGTGTGTATGGGGCTGCAGGA	850	1010	1060	1008	-1	HG680206	EMH_0034740	712	1460	None	1552	514	21685	No_constitutive_exon_found_in_species
CCCAGCTGCGCTGCAGCTATTGGAAAGCTTGTGTGGGGGCGGTAATGCAGCA	4383	4500	4550	4498	-1	HG680572	EMH_0036610	4383	4928	None	1552	514	21685	No_constitutive_exon_found_in_species
TGCTGTTGCTGCTGCTGCTGCTGCTGCTGCTGTTGCTTGCGGGGCTGCAGGT	2772	3094	2722	2774	1	HG680974	EMH_0038480	1146	3094	None	1552	514	21685	No_constitutive_exon_found_in_species
CTCAGCCTCCATGTGAATTGGATACTTCTCCAGTACTTTGGGGTGGTCAGAG	3871	7293	7343	7291	-1	HG680236	EMH_0034890	61	8153	None	1552	514	21685	No_constitutive_exon_found_in_species
TAGGGTTTATGAGGGTTTATGAGGGTTTATGAGGGTTTATGAGGGTTTAGGG	6031	6059	5981	6033	1	HG681276	EMH_0040040	5762	9739	None	1552	514	21685	No_constitutive_exon_found_in_species
GACTTGGCTGCTCAGTGGCAGGCCGTAGGGAGTTAAGTTTTGGTGGGTAGAG	6282	6410	6460	6408	-1	HG680902	EMH_0038160	5421	11116	None	1552	514	21685	No_constitutive_exon_found_in_species
ACAGAAACAAATACACCCCTTTGTTCTTGTCTCCGTTTCGGGGGAGACAGCT	7777	8367	8417	8365	-1	HG680506	EMH_0036290	4673	9903	None	1552	514	21685	No_constitutive_exon_found_in_species
GCTGAGAAGACACGCTGTCCTGCGTCTTTCCGTATCGTTTGGGCGTGTAGAA	3708	3815	3865	3813	-1	HG680457	EMH_0035990	2988	4382	None	1552	514	21685	No_constitutive_exon_found_in_species
TGCATGCATGCATGCATGCGTCTGTGTGTGTATGTGTGTGGGGTGCGCAGCA	8065	8296	8015	8067	1	HG681005	EMH_0038630	6665	9957	None	1552	514	21685	No_constitutive_exon_found_in_species
TGCATGCATGCATGCATGCGTCTGTGTGTGTATGTGTGTGGGGTGCGCAGCA	8654	8660	8604	8656	1	HG681005	EMH_0038630	6665	9957	None	1552	514	21685	No_constitutive_exon_found_in_species
GCTGCTGCTGCTGCTGTTGCTGCTGCTGCTGCTGCTGCTGCTGGGGACAGGG	693	976	1026	974	-1	HG680899	EMH_0038120	225	3402	None	1552	514	21685	No_constitutive_exon_found_in_species
GGAGTCTAAGCAAGCTGTTTTGTCCTTTTCCGTACCGTTTGGGCGTATAGAA	9353	9460	9303	9355	1	HG681147	EMH_0039260	8551	10175	None	1552	514	21685	No_constitutive_exon_found_in_species
CAGCAGCAGCAGCAGCAGCAGCAGCTGACTCGAATATGAGATGGGCGTAGGG	3603	3826	3876	3824	-1	HG681270	EMH_0039990	3050	5498	None	1552	514	21685	No_constitutive_exon_found_in_species
CTGTTAACTGCTGCTGCTGCTGCTGTGTTTGTGTGTGTTGGGGTGTACAGAC	8537	8893	8487	8539	1	HG681270	EMH_0040000	7744	10653	None	1552	514	21685	No_constitutive_exon_found_in_species
CAAAACTGCAAAGTGCCTTTGGCGGGTGCGGAGACTTGTGAGGGTCGCAGAC	6866	6978	7028	6976	-1	HG680546	EMH_0036530	283	7392	None	1552	514	21685	No_constitutive_exon_found_in_species
GCCAGGCGCTGGGCCCTTCACCACGACAACTTCTTCTTTCACTGGGACAGGC	6257	6698	6748	6696	-1	HG681236	EMH_0039700	2555	7631	None	1552	514	21685	No_constitutive_exon_found_in_species
TGTGCATGCATGCAGCCCCACCGAGGTTTTAGGGTTTTGGGGGGCGACAGAG	10187	10306	10356	10304	-1	HG681442	EMH_0042180	7894	10903	None	1552	514	21685	No_constitutive_exon_found_in_species
GTGTCTAGGGTTTAGGGTTTAGGGTTTAGGGTTTAGGGTTTGGTGAGCAGGG	9327	10001	10051	9999	-1	HG680859	EMH_0037980	6379	11012	None	1552	514	21685	No_constitutive_exon_found_in_species
GTGAGGGTTTGTCTGGGTTGAGTGGGGTCTGCTGGTCGTGGGGGCTGCAGGA	8939	9066	9116	9064	-1	HG681432	EMH_0041980	1865	10543	None	1552	514	21685	No_constitutive_exon_found_in_species
ACTTGAGGGTTAGGGTTTAAGTGTTTTGAATGCCTTGTGTGGGGGTGCAGCA	3073	3311	3361	3309	-1	HG680821	EMH_0037830	111	10872	None	1552	514	21685	No_constitutive_exon_found_in_species
GATTCGTTCTTCTTCTGTTGCATAATCTGCTGCTGGGGGCGGAGACACAGGC	6385	6452	6502	6450	-1	HG681410	EMH_0041520	5836	6834	None	1552	514	21685	No_constitutive_exon_found_in_species
CAGCAGCAGGGGGGAGGTGCGGCGCGTCAACTGGTGCTGCTAGGGTGCAGCA	1565	1583	1515	1567	1	HG681296	EMH_0040100	696	5062	None	1552	514	21685	No_constitutive_exon_found_in_species
GCTGAGACGAGAAGCTGTCCTGTCTTTTGCCGTATCGTTTGGGCGTATAGAA	4646	4753	4596	4648	1	HG681037	EMH_0038730	4061	5195	None	1552	514	21685	No_constitutive_exon_found_in_species
TTTAGGTGGGGGTTTAGTGGCTGACCGTTGTACATTCTACGAGGGTGCAGAT	5239	5382	5432	5380	-1	HG681212	EMH_0039590	3480	5980	None	1552	514	21685	No_constitutive_exon_found_in_species
TCTCCCTTCATCAGCAGACAGCTAGCTGAGCTTGCTTTTAGGGTGTACAGAC	4826	4984	4776	4828	1	HG681409	EMH_0041490	634	4984	None	1552	514	21685	No_constitutive_exon_found_in_species
AGGGTTTAGGGTTTAGGGTTTAGGGTTTAGGGTTTGTGTGGGGTGTATAGGA	8105	8180	8055	8107	1	HG681366	EMH_0040830	5183	10754	None	1552	514	21685	No_constitutive_exon_found_in_species
GCAGCAACAGCAGCAGAGCATGTAATTTACAAAGCCGTGTGTGGGTACAGAC	3445	4225	3395	3447	1	HG681301	EMH_0040140	2272	4515	None	1552	514	21685	No_constitutive_exon_found_in_species
AGGGTTTAGGGTTTAGGGTTTATTAGGGTTTAGGGTTTTGGGGTGTATAGGG	6482	6608	6658	6606	-1	HG681301	EMH_0040150	4591	9080	None	1552	514	21685	No_constitutive_exon_found_in_species
GTTTGCCCCGAGGGCCCAGCTAGCGGCATGCTAGTTGTGTTTGGGGGCAGAG	5868	5993	6043	5991	-1	HG681301	EMH_0040150	4591	9080	None	1552	514	21685	No_constitutive_exon_found_in_species
GTGTCTCTGCTGTATTTTACTGCTGCGATTGTTTGGGGGGTTGGGTGAAGGC	3380	3615	3665	3613	-1	HG681326	EMH_0040230	266	4851	None	1552	514	21685	No_constitutive_exon_found_in_species
CTAGCTATGAGTATGCTTGTATGTGTGTGTGTGTGTGTGTGGGTGCTAAGGA	7508	7617	7458	7510	1	HG681326	EMH_0040250	5276	8728	None	1552	514	21685	No_constitutive_exon_found_in_species
TGGCTAGCTGGGGTCAGGGGGACTCTCCGCTGTTTGTATTGCGCGGGCAGGC	7959	8000	7909	7961	1	HG681326	EMH_0040250	5276	8728	None	1552	514	21685	No_constitutive_exon_found_in_species
TCTCTTTGTGTTGCTGCTGTGTGTTTGTGTGTGGGGGGCTGCGGGCGCAGAA	8611	8728	8561	8613	1	HG681326	EMH_0040250	5276	8728	None	1552	514	21685	No_constitutive_exon_found_in_species
TTTGTTTTTTTTTTATTTTATTTTTTTTATTTGTCTCTTCTGGGTAGCAGCA	8825	8879	8775	8827	1	HG681449	EMH_0042230	8021	8879	None	1552	514	21685	No_constitutive_exon_found_in_species
CTGCTGTTGTCGTTGCTGCTGCTGCTGCTGCTGCAGGGCTGGGACTGCAGCG	9039	9070	8989	9041	1	HG681482	EMH_0042750	5466	10006	None	1552	514	21685	No_constitutive_exon_found_in_species
TCATTTGTAGGGGCGAAACCCTTTGCTGTGCGCTTACTGCGGGTGTACAGAC	4633	4810	4860	4808	-1	HG681380	EMH_0040940	1351	5318	None	1552	514	21685	No_constitutive_exon_found_in_species
CAAGACGTAGAAACGAGTGCATGCATGCGCATGCGTTTTGGGGTGTACAGAC	2840	2943	2993	2941	-1	HG681390	EMH_0041110	382	5901	None	1552	514	21685	No_constitutive_exon_found_in_species
TAGGGTTTAGGGTTTAGGGTCTAACTAGGGTTTAGGGTTTCGGGGTTAAGGC	8827	8874	8777	8829	1	HG681623	EMH_0045090	4806	9068	None	1552	514	21685	No_constitutive_exon_found_in_species
GGGCGGCTCGCCCAGGCATCCATAGGGTTCGCTTCTGTCTGCGGGGGCAGCC	1241	1397	1191	1243	1	HG681607	EMH_0044710	95	3471	None	1552	514	21685	No_constitutive_exon_found_in_species
TGCTGCTGCTGCTGCTGCTGCTGCTGCTGCTGCTGCTGTGGGGTGTACAGAC	7288	7905	7955	7903	-1	HG681657	EMH_0045740	42	8368	None	1552	514	21685	No_constitutive_exon_found_in_species
GGTTTAGGGTTTAGGGTTTAGGGTTTAGGGTTTAGGGTTTAGGGGTACAGAT	2886	3075	2836	2888	1	HG681698	EMH_0046370	80	3075	None	1552	514	21685	No_constitutive_exon_found_in_species
AAAGAATAAATAAATAAACAAGACGGAGGAGTGATAGGGTATTGCGAGAGAC	9061	9351	9011	9063	1	HG681691	EMH_0046290	4915	9351	None	1552	514	21685	No_constitutive_exon_found_in_species
AGAGGAGACACTGGATGCAGCTGCTGCTGCTGCTGCAGCTGGGGTCGTAGGG	936	1063	886	938	1	HG681751	EMH_0047210	577	7329	None	1552	514	21685	No_constitutive_exon_found_in_species
GCCTGCCTCCTCCTTGCGGTGTAGCTCCAGACGAAGGGGCAGCCAGGCAGGC	5135	5778	5828	5776	-1	HG681748	EMH_0047160	5135	6793	None	1552	514	21685	No_constitutive_exon_found_in_species
CAGCTCCCACTACTACTTCCGCCCCTGCTGCATACCATGTAGGGCTTGAGAC	1199	1712	1762	1710	-1	HG681789	EMH_0047760	505	2251	None	1552	514	21685	No_constitutive_exon_found_in_species
ATTTATTTATTTTATTTTTTTATTTTTTTTTTATTTGGATTGGGGTGTAGGT	5499	5658	5708	5656	-1	HG681875	EMH_0049080	2157	8464	None	1552	514	21685	No_constitutive_exon_found_in_species
GTAGGTGGTGCAGCTAGCTGCATGTATTTGTGGCTGTGTGGGGTGTACAGAC	4797	4883	4747	4799	1	HG681843	EMH_0048560	958	7462	None	1552	514	21685	No_constitutive_exon_found_in_species
CTGCTGCTGCTGCTGCTGCTGCTGCTGCAGGCGCTGGGGAGTGTGTGGAGCG	6359	6649	6699	6647	-1	HG681866	EMH_0048930	5308	9571	None	1552	514	21685	No_constitutive_exon_found_in_species
TGAACTTAAGAAAGCTGGTTTCTCGTTTCGTTCTTTCCTTGGGTGTACAGAA	7679	7774	7629	7681	1	HG681610	EMH_0044800	7092	8451	None	1552	514	21685	No_constitutive_exon_found_in_species
GGTGTATGGGCAGCAAATACGCGGCGTGTCTTGGGGCTGGGAGGCGTCAGTG	490	978	1028	976	-1	HG681679	EMH_0046110	79	7534	None	1552	514	21685	No_constitutive_exon_found_in_species
AGGTCCCTCGCTCTCTGCTGGCCTCTTCTCTTCTCTGTTGGATGGGATAGGT	832	953	1003	951	-1	HG681710	EMH_0046550	289	7933	None	1552	514	21685	No_constitutive_exon_found_in_species
CTGCTGCTGCTGCTGATGCTGCTGCTGCTGCTGATGCTGATGGGAGGCAGGG	4983	5310	5360	5308	-1	HG681740	EMH_0047060	107	9216	None	1552	514	21685	No_constitutive_exon_found_in_species
CCCAGGCCGTCTGCATGCGCATGCGGCTGCAGTAGTTTTGGGGCTGGCAGCT	3407	4037	4087	4035	-1	HG681688	EMH_0046230	3407	7595	None	1552	514	21685	No_constitutive_exon_found_in_species
TGAACATCAGAAAGCTGGTTTTTCGTTTCGTTCTTTCTTTGGGTGTACAGAA	6821	6916	6966	6914	-1	HG681844	EMH_0048610	6408	7496	None	1552	514	21685	No_constitutive_exon_found_in_species
AAGAATTTCAAGGCTAAAGTAAAATGTTTGTGGGGTGTTGGGGTGTACAGAC	6400	6470	6520	6468	-1	HG681742	EMH_0047100	3588	8037	None	1552	514	21685	No_constitutive_exon_found_in_species
GTTGCTGATTCATTCTGGATGCATCTGGGTTTTCTTTACTGTGGGATCAGAA	5480	5579	5629	5577	-1	HG681685	EMH_0046180	4344	7039	None	1552	514	21685	No_constitutive_exon_found_in_species
GCAGCAGCAGCAGCAACAGCAGCAGCAGAAGGATGGATGCGCTGGGATAGAT	7245	7527	7195	7247	1	HG681856	EMH_0048730	5421	7527	None	1552	514	21685	No_constitutive_exon_found_in_species
CTCTAGGGTTTAGGGTTTAGGGTTTAGGGTTTAGGGTTTGTGGGGTGCAGGT	3761	3865	3915	3863	-1	HG681723	EMH_0046750	115	8470	None	1552	514	21685	No_constitutive_exon_found_in_species
TAGGGTTTAGGGTTTAGGGTTTATTAGGGTTTAGGGTTTAGGGGATGCAGCT	4386	4488	4336	4388	1	HG681713	EMH_0046600	3355	4984	None	1552	514	21685	No_constitutive_exon_found_in_species
CTGCAGGCGCAGCTGCTGCTGTGCTGCGGCTCCCCCCGCTTGGGGTGTAGCC	2339	2529	2579	2527	-1	HG681945	EMH_0050190	612	5182	None	1552	514	21685	No_constitutive_exon_found_in_species
TGCTGTTCTCCGTCTTCTGTCTGAGGGTGCATGCGATCGGCGGGATGCAGCG	4538	4945	4488	4540	1	HG681998	EMH_0050950	3807	5224	None	1552	514	21685	No_constitutive_exon_found_in_species
GGGGGGGCCCCCATGAGGGGCCCCTAGAAGGGTACGGGTGGGCTGAAGAGGA	2637	2750	2800	2748	-1	HG681780	EMH_0047590	1231	5795	None	1552	514	21685	No_constitutive_exon_found_in_species
TAAAGATAAGAAAGCTGTTTTCTCGTTTTGTTCGTCCTTTGGGTGTACAGAA	1728	1823	1873	1821	-1	HG681766	EMH_0047430	1031	2430	None	1552	514	21685	No_constitutive_exon_found_in_species
TGAACATGAAGGACGTGTTGAGGCGTTTCGTTCATGTTTTGGGTGTACAGAA	5898	5997	6047	5995	-1	HG681766	EMH_0047440	5898	6581	None	1552	514	21685	No_constitutive_exon_found_in_species
GGGTTTAGGGTTTAGGGTTTAGGGTTTAGGGTTTAGGGTTTGGGGTATAGAC	912	976	1026	974	-1	HG681803	EMH_0048000	396	2010	None	1552	514	21685	No_constitutive_exon_found_in_species
AAACCCTAAACCCTAAACCCTAAACCCTCGTGTGGTTTTTGAGGGTTTAGGT	8048	8178	8228	8176	-1	HG681779	EMH_0047570	5523	8889	None	1552	514	21685	No_constitutive_exon_found_in_species
ATGCATATGGATGCATGCATATGCATGCGTGTCTGTTTGGGGCTGGATAGGA	6816	6941	6991	6939	-1	HG681939	EMH_0050040	5101	7943	None	1552	514	21685	No_constitutive_exon_found_in_species
GCGCTTCGCCTGCTCTACGCTGGAGTGTGTGTGTGGCTTGGGGTGTGCAGCC	5444	5571	5621	5569	-1	HG682244	EMH_0054480	1847	5711	None	1552	514	21685	No_constitutive_exon_found_in_species
CAGCAGGAGGCAGCAACCCTCGCAAGGGTTTAGGGTTTGGGGGTGTGAAGGG	7427	7557	7607	7555	-1	HG681924	EMH_0049830	3296	8077	None	1552	514	21685	No_constitutive_exon_found_in_species
CTGCGTGAACAGAGTATGGTGTGTGTGTGTGTGTGTTGTGGGGTGTACAGAC	2298	2478	2528	2476	-1	HG681962	EMH_0050400	624	5287	None	1552	514	21685	No_constitutive_exon_found_in_species
CAGCAGCAGCAGCAGCAGCTGCTGCTGCTGCTGCTGCTGTGGGAGCACAGTA	8171	8232	8282	8230	-1	HG682088	EMH_0052170	1223	8571	None	1552	514	21685	No_constitutive_exon_found_in_species
AAACCCTAAACCCTAAACCCTAAACCCTCGCTTTGCTGAGGGCGAGTCAGGA	3237	3469	3519	3467	-1	HG682088	EMH_0052170	1223	8571	None	1552	514	21685	No_constitutive_exon_found_in_species
TACGAGGGTTTAGGGTTTAGGGTTTGGGGTTGTGTGTTTGGGGTGTATAGAA	7982	8050	7932	7984	1	HG681871	EMH_0048990	3803	8469	None	1552	514	21685	No_constitutive_exon_found_in_species
GGTTTAGGGTTTAGAGATTAGGGTTTAGGGTTTAGGGTTTGTGGGTGCAGAT	8396	8469	8346	8398	1	HG681871	EMH_0048990	3803	8469	None	1552	514	21685	No_constitutive_exon_found_in_species
GCAGGGTTTAGGGTTTAGTAGGGTTTAGGGTTTAGGGTTTAGGGGTTGAGGT	2403	2774	2824	2772	-1	HG682205	EMH_0053940	2403	3768	None	1552	514	21685	No_constitutive_exon_found_in_species
GAAAGGAGACAGACAAGCAGCAGCAGAGACAGTGGTGCGGGGAGATATAGAG	1691	1869	1919	1867	-1	HG682282	EMH_0055020	596	7011	None	1552	514	21685	No_constitutive_exon_found_in_species
GGTTTAGGGTTTAGGGTTTAGGGTTTAGGGTTTTGGGTGTGTGGGTGTAGAA	6930	7050	7100	7048	-1	HG682057	EMH_0051800	4618	8487	None	1552	514	21685	No_constitutive_exon_found_in_species
GGGTTTAGGGTTTAGGGTTTAGGGTTTAGGGCTTTGTGTTGTGCGGGTAGAC	2062	2138	2012	2064	1	HG682151	EMH_0053110	280	7719	None	1552	514	21685	No_constitutive_exon_found_in_species
TAGGGTTTAGGGTTTAGGGTTTAGGGTTTAGGGTGGTTTGGTGGGTGCAGAC	5621	5717	5571	5623	1	HG682201	EMH_0053850	4353	6232	None	1552	514	21685	No_constitutive_exon_found_in_species
TAGGGTTTAGGGTTTAGGGTTTAGGGTTTACGGTGGTTTGGTGGGTGCAGAC	6025	6074	5975	6027	1	HG682201	EMH_0053850	4353	6232	None	1552	514	21685	No_constitutive_exon_found_in_species
CCTAAACCCTAAACCCTTTTGTATATGTGTGGGGTGTTGTGTGGGGTTAGAT	3013	3091	3141	3089	-1	HG681966	EMH_0050470	803	4107	None	1552	514	21685	No_constitutive_exon_found_in_species
CGAACATAGGAGAGCTCTTTTGTCGTTTCGTTCCTCTTTTGGGTGTGCAGAA	6408	6503	6358	6410	1	HG682014	EMH_0051220	5791	7197	None	1552	514	21685	No_constitutive_exon_found_in_species
CTGCTGCTATTGCTCCTGCTGCTATTGCTGCTGCTGCTCTGTGGGCGCAGGT	3368	3472	3318	3370	1	HG682469	EMH_0057450	232	7604	None	1552	514	21685	No_constitutive_exon_found_in_species
CTGCTGCTATTGCTGCTGCTGCTTGTGCTGCTGCTGCTCTGTGGGCGCAGGT	4182	4560	4132	4184	1	HG682469	EMH_0057450	232	7604	None	1552	514	21685	No_constitutive_exon_found_in_species
TATTTATATTTATTTATTAGCATATTATTATTTTAGTGAGGGTGTATAAGCA	3608	3878	3928	3876	-1	HG682182	EMH_0053580	1025	6509	None	1552	514	21685	No_constitutive_exon_found_in_species
ATGCCGCTGGTGGTGCTTCTGTTGCTGCTGCTTTGCTGCTGTGGGCGCAGGT	2389	2935	2985	2933	-1	HG682186	EMH_0053660	881	7039	None	1552	514	21685	No_constitutive_exon_found_in_species
GGTACTGGTGGGGGTGGTACTGGTGGGGGTGGTACTGGTGGGGGTGGTAGTG	2760	4191	2710	2762	1	HG682155	EMH_0053160	591	6241	None	1552	514	21685	No_constitutive_exon_found_in_species
TGCTGCTGCTGCTGCAGCAGCAAACCCTAAAACTAATCCTGCGAGGGCAGGA	99	106	156	104	-1	HG682414	EMH_0056790	99	5360	None	1552	514	21685	No_constitutive_exon_found_in_species
GGGGTTTTACAGGGGTTCAGTTTGTGTAGGGTTGCGAGTTGGGAGTGCAGGC	1542	1630	1680	1628	-1	HG682214	EMH_0054040	977	4475	None	1552	514	21685	No_constitutive_exon_found_in_species
TTTTTATTTATTTTTATTTTTTTTTATTTTTTATGTTTTGGGGTGTACAGCC	3402	3462	3352	3404	1	HG682196	EMH_0053780	130	7104	None	1552	514	21685	No_constitutive_exon_found_in_species
TAGGGTTTAGGGTTTAGGGTTTAGGGTTTAGGGTTTAGGGTTGGGGAGAGTC	1521	1626	1676	1624	-1	HG682508	EMH_0058040	1521	1926	None	1552	514	21685	No_constitutive_exon_found_in_species
AAACAAAGCGGCTCGTGCTGTAAAGTTTATTGATTTCTGGGAGGATGCAGAT	1784	3247	3297	3245	-1	HG682281	EMH_0055000	1164	5311	None	1552	514	21685	No_constitutive_exon_found_in_species
GTTTTTTCTTTGCCTGCTGCTGTTCGTTTTCCTTCTTCTCGGGTGTACAGGC	4830	6467	4780	4832	1	HG682550	EMH_0058700	4148	6526	None	1552	514	21685	No_constitutive_exon_found_in_species
GCGGGCCCCCAGCACCTCCCCCACAACAGCTTTCAGGTTGGGGCACACAGAC	4372	4549	4322	4374	1	HG682267	EMH_0054770	2683	4549	None	1552	514	21685	No_constitutive_exon_found_in_species
CAGCAGCAGCAGCAGCAGCAGCAGCAGCAGCGGTAGCAGCAGGGGTGTAGGA	5741	6142	6192	6140	-1	HG682349	EMH_0055910	4302	6390	None	1552	514	21685	No_constitutive_exon_found_in_species
GGTTTAGGGTTTAGGGTTTAGGGTTTAGGGTTTAGGGTTTGGGTGTGCAGGT	4264	4358	4214	4266	1	HG682420	EMH_0056870	114	7559	None	1552	514	21685	No_constitutive_exon_found_in_species
AGGGTTTAGGGTTTACGAGGGTTTAGGGTTTAGGGTTTACGAGGGTTTAGGG	1675	1786	1625	1677	1	HG682647	EMH_0059870	698	2403	None	1552	514	21685	No_constitutive_exon_found_in_species
TATTAATTTTAAGATCTAGGGTTTAGGGTTTAGGGTTTATGAGGGTTTAGGG	2386	2403	2336	2388	1	HG682647	EMH_0059870	698	2403	None	1552	514	21685	No_constitutive_exon_found_in_species
GGTTTAGGGTTTAGGGTTTAGGGTTTAGGGTTTAGGGTTTGCGGGTGTAGGT	5807	5872	5757	5809	1	HG682347	EMH_0055870	2869	6630	None	1552	514	21685	No_constitutive_exon_found_in_species
CTGCTCCTGCTGCTGCTGCTCCTGCTGCTGCTGCTGCAGTTGAGGGGCAGAA	6890	7197	7247	7195	-1	HG682429	EMH_0057010	5284	7505	None	1552	514	21685	No_constitutive_exon_found_in_species
GCCAGGCATCCATAGAGACGGAAAAATTAATTTGTTTTATGAGGGCGAAGGC	5341	5486	5291	5343	1	HG682357	EMH_0056030	4226	5486	None	1552	514	21685	No_constitutive_exon_found_in_species
GCAAGACTATTTGTTTTGTTTTGTTTTGTTTTGTTGTTTGGGGTGTATAGGC	5653	5746	5796	5744	-1	HG682555	EMH_0058780	1860	7435	None	1552	514	21685	No_constitutive_exon_found_in_species
GCTAGCTCTCGTCAAGCCTCAGCAGCAAAAGCTGCTGCTGGGGTGTACAGAC	5836	6561	5786	5838	1	HG682483	EMH_0057640	218	6953	None	1552	514	21685	No_constitutive_exon_found_in_species
GTTTAGGGTTTAGGGTTTAGGGTTTAGGGTTTGCGTGTTGGGGTGTACAGAC	3032	4200	4250	4198	-1	HG682496	EMH_0057860	1550	7401	None	1552	514	21685	No_constitutive_exon_found_in_species
TTTTCTAGGGTTTAGGGTTTAGGGTTTAGGGTTTGTTGAGGGGTGTGCAGGC	1007	1097	957	1009	1	HG682439	EMH_0057160	670	3835	None	1552	514	21685	No_constitutive_exon_found_in_species
GCGAAAGCGAAATGTCTGCTCCAATACACTGCGATGCGGGTGAATCAAAGGG	2197	2363	2413	2361	-1	HG682464	EMH_0057430	343	5659	None	1552	514	21685	No_constitutive_exon_found_in_species
CTGCTGCTGCTGCTGCTGCTGATGGTGGTGGTGGTGGTGAGGGTGGTGAGGG	3490	3734	3784	3732	-1	HG682690	EMH_0060330	1043	6471	None	1552	514	21685	No_constitutive_exon_found_in_species
CTTCGGCCGCTGCGCGAGAAAACGCTGCCGCTTTTTGCATGCAGAGGGAGCA	3623	3863	3913	3861	-1	HG682563	EMH_0058900	695	4314	None	1552	514	21685	No_constitutive_exon_found_in_species
TTTAGGGTTTGAGGGTTTAGGGTTTGAGGGTTTAGGGTTTGAGGGTTTAGGT	1387	2806	2856	2804	-1	HG682688	EMH_0060310	209	3311	None	1552	514	21685	No_constitutive_exon_found_in_species
GTGTGTGTGTGTATTACTATAAGGTGTTGGGTGTGGGGTGCTGGGAGGAGAC	209	232	282	230	-1	HG682688	EMH_0060310	209	3311	None	1552	514	21685	No_constitutive_exon_found_in_species
GACAAGGGTTTAGGGTTTAGGGTTTAGGGTTTAGGGTTTGTGTGGGGCAGAT	6963	7149	6913	6965	1	HG682645	EMH_0059840	2351	7149	None	1552	514	21685	No_constitutive_exon_found_in_species
TTCAGCAGACGCAACCACCGCGGCGCCTGACAAAGTGATTTCGGGAACAGGG	3818	3820	3768	3820	1	HG682527	EMH_0058300	3349	6016	None	1552	514	21685	No_constitutive_exon_found_in_species
GGTTGAGGGTTGAGGGTTTAGGGTTTAGGGTTTAGGGTTTGCGGGTGCAGAA	1183	1282	1332	1280	-1	HG682895	EMH_0062490	248	2871	None	1552	514	21685	No_constitutive_exon_found_in_species
TCCTGCTGCAGCAGCAGCAGCAGCAGCAGCATTTGTTGTGGGGTGTATAGAC	860	1156	1206	1154	-1	HG682612	EMH_0059490	860	1973	None	1552	514	21685	No_constitutive_exon_found_in_species
TAATCCGTCATTTGGGTGCGTGGTTGCGGGGTTGTTTTGTGGGGGTCTAGGG	3009	3067	3117	3065	-1	HG682717	EMH_0060620	1987	3844	None	1552	514	21685	No_constitutive_exon_found_in_species
GTACCCCTGGGGGCCCCTGGAAGAGGAATGTGATGTGGGGGAGGATGCAGCA	4627	4710	4760	4708	-1	HG682915	EMH_0062640	302	5952	None	1552	514	21685	No_constitutive_exon_found_in_species
TAGTTGTTTTTTGTTTTATTTTTTTTTGGGTGAAATACATGGGTACGTAGAC	302	869	919	867	-1	HG682741	EMH_0060920	302	1486	None	1552	514	21685	No_constitutive_exon_found_in_species
AGGGTTTAGGGTTAGGGTTTAGGGTTTACGACCCCCGCTTGAGGGTTCAGCC	967	1062	917	969	1	HG682667	EMH_0060070	375	1062	None	1552	514	21685	No_constitutive_exon_found_in_species
TAGCTGCAGCACCCCCTTCGGGCTGCTCAGGCCACGGGGTGTATGGGCAGGT	617	684	734	682	-1	HG682840	EMH_0061970	413	5924	None	1552	514	21685	No_constitutive_exon_found_in_species
AAGTAGCAGCAATAAAAAAACAAATTCTTGAAAAAGAAATGGGTTAGCAGCA	2968	3359	2918	2970	1	HG682846	EMH_0062010	818	5486	None	1552	514	21685	No_constitutive_exon_found_in_species
AATGGGAAAGCTGAAAGCTGCCTATATTTCCACTTTTGCGGGATGTGCAGCT	1001	1151	951	1003	1	HG682701	EMH_0060440	117	6782	None	1552	514	21685	No_constitutive_exon_found_in_species
TGCTGCCTACCTGAGTCCCTCATATACGCTGATGTGGTTTGGGTGGCTAGAA	3743	3915	3693	3745	1	HG682960	EMH_0063220	2589	4973	None	1552	514	21685	No_constitutive_exon_found_in_species
TCTGCTGCTGCATATGCAGCAGAAAAGAAGGAGGATATTGGGGTGTATAGTC	3180	3297	3130	3182	1	HG683085	EMH_0064800	2849	4722	None	1552	514	21685	No_constitutive_exon_found_in_species
GAAGTACAGAGCAATATGCGTATATTATCTTCTTTATTTGGGGTGTATAGGC	4494	5114	5164	5112	-1	HG682776	EMH_0061270	4011	6234	None	1552	514	21685	No_constitutive_exon_found_in_species
CCGGTGAGGGTTTAGGGTTTAGGGTCTAGGGTTTAGGGTTGAGGGTTTAGGG	413	448	498	446	-1	HG682942	EMH_0062940	413	6413	None	1552	514	21685	No_constitutive_exon_found_in_species
CTGATGCCGCTGGTGGTGCTTCTGTTGCTGCTTTGCTGCTGTGGGCGCAGGT	969	1641	1691	1639	-1	HG682764	EMH_0061170	174	6276	None	1552	514	21685	No_constitutive_exon_found_in_species
TTAGTGTTTAGGGTTTAGGGTTTAGGGTTTAGGGTTTGTGTGGGGCGCAGTT	6132	6249	6082	6134	1	HG683182	EMH_0065740	5423	6249	None	1552	514	21685	No_constitutive_exon_found_in_species
CATTTAACGGGAACGGGATCGGAACGGATGAGAGTGAACGGTGGGAGCAGAG	1874	1959	1824	1876	1	HG682908	EMH_0062590	309	6108	None	1552	514	21685	No_constitutive_exon_found_in_species
TGGTGCCTGCATCAGGCAGTTCGTCGTAGTGTTCTGTGGTGTGGGTGCAGCT	354	531	304	356	1	HG682876	EMH_0062250	55	531	None	1552	514	21685	No_constitutive_exon_found_in_species
TGCTGCTGATGCTGCTGCTGCTGCTGCTGCTGCTGCTGCTGCTGGGGAAGCA	5077	5415	5027	5079	1	HG683219	EMH_0066260	4550	5415	None	1552	514	21685	No_constitutive_exon_found_in_species
GGTTTAGGGTTTAGGGTTTAGGGTTTAGGGTTTAGGGTTTGTGGGTGCAGAG	3423	3506	3373	3425	1	HG682938	EMH_0062890	1363	6349	None	1552	514	21685	No_constitutive_exon_found_in_species
TTAGGGTTTATAGATATTTAAGGTTTAGGGTTTAGGGTTTAGGGTTTGAGAG	2654	2826	2604	2656	1	HG683046	EMH_0064290	2008	2826	None	1552	514	21685	No_constitutive_exon_found_in_species
AGTAGCAGCAGCAGCAGCAGCAGCAAAAGCAGCAACGGGTGAGTCAGTAGAG	6076	6502	6026	6078	1	HG683089	EMH_0064840	5848	6502	None	1552	514	21685	No_constitutive_exon_found_in_species
GGAATGGGGGGGGCCCCCTGACGGTGGCGGATTTGTTAGAGGGGGTACAGCG	2111	2274	2061	2113	1	HG683047	EMH_0064300	1927	2274	None	1552	514	21685	No_constitutive_exon_found_in_species
GGTAGCTAGGGTTGTTGGGGGGGAGAGATGTGCTGCTGGTGGGGGAGAAGAG	6219	6352	6169	6221	1	HG683032	EMH_0064160	4787	6352	None	1552	514	21685	No_constitutive_exon_found_in_species
GGGGTTTTACAGGGGTTCAGTTTGTGTAGGGTTGCGAATTGGGAGTGCAGGC	4783	4871	4733	4785	1	HG682939	EMH_0062910	2405	5436	None	1552	514	21685	No_constitutive_exon_found_in_species
CCTGCAGCAACTGCTGCTACCCTCGGGCGCCGTGTGTGTTGGGGTCGCAGCT	4482	5124	5174	5122	-1	HG683126	EMH_0065210	587	6003	None	1552	514	21685	No_constitutive_exon_found_in_species
TGGTGGGGGCCCGGGGGCCTTTGAGACCCCTTTTGGGTTGGGGTATATAGAG	2600	3095	3145	3093	-1	HG683126	EMH_0065210	587	6003	None	1552	514	21685	No_constitutive_exon_found_in_species
GGTTTAGGGTTTAGGGTTTAGGGTTTAGGGTTTAGGGTTTTGGGGTGTAGAG	6072	6089	6022	6074	1	HG683137	EMH_0065300	1061	6089	None	1552	514	21685	No_constitutive_exon_found_in_species
GGCCCGGGCGGAAGGGGAGCTGACGCTGGATTCTTTGGGTATGGGTACAGAG	5101	5447	5497	5445	-1	HG683026	EMH_0064090	2643	6273	None	1552	514	21685	No_constitutive_exon_found_in_species
GGGTTTAGGGTTTAGGGTTTAGGGTTTAGGGTTTAGGGTTTGGGGTGCAGAG	573	685	735	683	-1	HG683416	EMH_0068200	573	1119	None	1552	514	21685	No_constitutive_exon_found_in_species
GCTGCTGCTGCTGCAGCTGCTGCTGCTGCTGCTGCTGCTTGGGTGTGCAGGT	3964	4142	4192	4140	-1	HG683483	EMH_0068770	682	6160	None	1552	514	21685	No_constitutive_exon_found_in_species
GGGTTTAGGGTTTAGGGTTTAGGGTTTAGGGTTTAGGGTTTGTGGCAAAGGA	4629	4911	4961	4909	-1	HG683432	EMH_0068310	1554	5356	None	1552	514	21685	No_constitutive_exon_found_in_species
GTGCATGCGATGTGCATGCATTGTGAGTTGTTGCGAAGCAAGGGACGCAGAA	2945	3045	3095	3043	-1	HG683325	EMH_0067200	1426	3409	None	1552	514	21685	No_constitutive_exon_found_in_species
CGGGGCGTCGATGTTTGAATAGCATTGATTTAATGGCGGGTATGGCAAAGCA	306	412	256	308	1	HG683084	EMH_0064770	67	2253	None	1552	514	21685	No_constitutive_exon_found_in_species
GGAGGAGCGTTGTTTTTTGGAGAGTATTGTTCGTGCTGGGTGTGGTGAAGCG	1316	1434	1266	1318	1	HG683084	EMH_0064770	67	2253	None	1552	514	21685	No_constitutive_exon_found_in_species
CAGAGTGTGTGAACAGCGGCGGTTCGTCTGCTGCTGCTGCGGGCGGACAGCG	1598	1728	1778	1726	-1	HG683411	EMH_0068120	1598	5654	None	1552	514	21685	No_constitutive_exon_found_in_species
GAGGTGCTGCGGCCCCGCAGCTGTTCGCCTCCTGCTGCTGCTGGGAGGAGAC	4173	4285	4123	4175	1	HG683350	EMH_0067440	2166	4720	None	1552	514	21685	No_constitutive_exon_found_in_species
GGGTTTAGGGTTTAGGGTTTAGGGTTTAGGGTTTAGGGTTTGTGGAGCAGGA	5208	5465	5515	5463	-1	HG683068	EMH_0064600	28	5815	None	1552	514	21685	No_constitutive_exon_found_in_species
AGTGCATGCATGCATGCATATATATACAGTGCATGCAGGGTAAGAGCCAGAA	3102	3566	3616	3564	-1	HG683196	EMH_0065950	1927	5355	None	1552	514	21685	No_constitutive_exon_found_in_species
GCTGAAGGCTCGCCTTGCACGCGCAGCAGCCTCCAGGGGTGCTGGGGCAGGT	2198	2301	2148	2200	1	HG683300	EMH_0066980	285	4322	None	1552	514	21685	No_constitutive_exon_found_in_species
ACTGACTGCGCTGCTGCTGCTGCTGCTGCTGTTGCTGTTGGTGGGTGCAGGC	3851	4868	4918	4866	-1	HG683309	EMH_0067060	927	5854	None	1552	514	21685	No_constitutive_exon_found_in_species
TGCGAGGGTCTCTGATGTATCTCCGCGTTTGCTGCTGACGGGCGGTGAAGGA	5713	5728	5663	5715	1	HG683518	EMH_0069200	35	5728	None	1552	514	21685	No_constitutive_exon_found_in_species
GCTGTTGCTGCTGTTGCTGCTGCTGCTGCTGCAGCACTAGGAGGGTGTAGGG	5466	5595	5416	5468	1	HG683152	EMH_0065450	1156	5595	None	1552	514	21685	No_constitutive_exon_found_in_species
AGCTAGCTAGCTAGCTGGGCGTGTGCAGAGTCCTGTGGGGTGTGAGACAGGC	2786	2863	2913	2861	-1	HG683395	EMH_0067970	497	3196	None	1552	514	21685	No_constitutive_exon_found_in_species
GGCTGCCGCTGCAGCAGACAAGGCTGCTGCTGCTGCTCTGGGGTGTACAGGC	4533	5000	4483	4535	1	HG683363	EMH_0067610	42	5000	None	1552	514	21685	No_constitutive_exon_found_in_species
TCCTCGCTAGAGCAGCAGCAGCGGGTGGGGGACTGCATTGGGGTGTACAGAC	9	30	80	28	-1	HG683333	EMH_0067290	9	5456	None	1552	514	21685	No_constitutive_exon_found_in_species
AGGGTTTAGGGTTTAGGGTTTAGGGTTTAGGGTTTGTGTTGAGGGTTTAGGA	4430	4514	4564	4512	-1	HG683546	EMH_0069470	1840	5856	None	1552	514	21685	No_constitutive_exon_found_in_species
CCCTCAACCATCCAGTTGCCCTTCGCTCCATGCTGGAGGATGGGATATAGCT	5301	5396	5251	5303	1	HG684141	EMH_0074820	2540	5676	None	1552	514	21685	No_constitutive_exon_found_in_species
GGTTTAGGGTTTAGGGTTTGGGGTTTAGGGTTTAGGGTTTGGGTGCGCAGGG	4932	5000	5050	4998	-1	HG683689	EMH_0070920	3155	5679	None	1552	514	21685	No_constitutive_exon_found_in_species
CGCTGCTGCTGCTGCTGCTGCTGCTGCTTCTGCTGCTGTTGGGTGCGCAGGA	3086	3209	3036	3088	1	HG683457	EMH_0068540	769	5561	None	1552	514	21685	No_constitutive_exon_found_in_species
AAGGAGACAAAAGGAGACAGTGAGTGAGACAGGTGTCTCCCTGGGTAAAGAA	1470	1721	1420	1472	1	HG683474	EMH_0068680	613	1785	None	1552	514	21685	No_constitutive_exon_found_in_species
ATAACATATGATGGGGTGTATACTGAGCTGTGCCTGGGCGGGGCGTGCAGAT	1594	1722	1772	1720	-1	HG683558	EMH_0069600	53	5174	None	1552	514	21685	No_constitutive_exon_found_in_species
AGCTAGCTAGCTAGCTAGCTAGCTGGGTTGGTGGGTGGGTGAGTTGATAGGT	949	1000	1050	998	-1	HG683496	EMH_0068980	949	2203	None	1552	514	21685	No_constitutive_exon_found_in_species
TGCTGCTGCTGCTGCTGCTGCTGTTGCTGTTGCTGCTGCTGCGGGAGCAGGA	4427	4751	4377	4429	1	HG683522	EMH_0069250	2221	5090	None	1552	514	21685	No_constitutive_exon_found_in_species
ACCTGGCGTACATAGCTAACTGCAGTAGGATTTTGGCTCCGGGTGCACAGAT	3153	3460	3103	3155	1	HG683581	EMH_0069880	2799	4797	None	1552	514	21685	No_constitutive_exon_found_in_species
GGGTTTAGGGTTTAGGGTTTAGGGTTTAGGGTTTGGTGTGGGGTGTATAGGC	3164	3219	3269	3217	-1	HG683584	EMH_0069900	3164	5041	None	1552	514	21685	No_constitutive_exon_found_in_species
AGACAGGGTTCATAGCTGAGGTGCGGCTCGTGCGTGTGTTGGGGCTGCAGCA	2352	2571	2621	2569	-1	HG683563	EMH_0069630	1112	4885	None	1552	514	21685	No_constitutive_exon_found_in_species
TGCTGCTGCTGCTGCTCCTGCTGCTGCTGCTGTTGCTGCGGGAACAACAGCA	988	1216	1266	1214	-1	HG683659	EMH_0070640	988	1896	None	1552	514	21685	No_constitutive_exon_found_in_species
GTATTGACAGTTGCAGCTGCAGTTGTTGCTTCGCCTGGAGGGAGGTATAGCA	3625	3824	3575	3627	1	HG683783	EMH_0071670	2889	4443	None	1552	514	21685	No_constitutive_exon_found_in_species
TAGGTAGGTTTAGGGTTTAGGGTTTAGGGTTTAGGGTTTGGGGTGTGCAGGG	3667	4032	4082	4030	-1	HG683787	EMH_0071750	3667	4897	None	1552	514	21685	No_constitutive_exon_found_in_species
TGCTGCTGCTCCTGCTGCTGCTGCTGCTGATGGGGTTGCGGGGGGGACAGAT	4054	4256	4306	4254	-1	HG684582	EMH_0078090	447	4595	None	1552	514	21685	No_constitutive_exon_found_in_species
GGTTTAGGGTTTAGGGATTAGGGTTTAGGGTTTAGGGTTTGGGGGCTCAGAT	2118	2177	2227	2175	-1	HG684053	EMH_0074090	32	4023	None	1552	514	21685	No_constitutive_exon_found_in_species
TCCAGCAGCCGCAGCGCCTCCTCAGCACTACCAACGGGGTGTACAGACAGGT	1299	1389	1249	1301	1	HG683796	EMH_0071810	83	3931	None	1552	514	21685	No_constitutive_exon_found_in_species
GTTTAGGGTTTAGGGTTTAGGGTTTAGGGTTTAGGGTTTGTGGGGTGCAGAG	1777	1876	1727	1779	1	HG683719	EMH_0071120	103	4975	None	1552	514	21685	No_constitutive_exon_found_in_species
CTTTTTTTATTTATTTCCATGCATACGCGCTGTGCTGCTGGGGTGTATAGGC	4678	4850	4900	4848	-1	HG684151	EMH_0074920	3804	5079	None	1552	514	21685	No_constitutive_exon_found_in_species
GAAGGCATAGACACTGCAGCACAGCCCCTTGAGGGTTTAGGGTATGAGAGCA	2218	2679	2729	2677	-1	HG684134	EMH_0074780	1258	4203	None	1552	514	21685	No_constitutive_exon_found_in_species
TGCTGCTGCTGCTGCTGCTGACGCAGCAGCGATACCCGTGGGTGAATCAGCA	3653	4707	4757	4705	-1	HG684123	EMH_0074670	32	4892	None	1552	514	21685	No_constitutive_exon_found_in_species
TTCTGAGGGTTTAGGGTTTAGGGTTTAGGGTTTAGGGTTTGTGGGTGCAGGT	4109	4150	4059	4111	1	HG683925	EMH_0073050	557	4150	None	1552	514	21685	No_constitutive_exon_found_in_species
ATATATATATATATGTTTAGGTGCTGCTGCGTCTATCGCTCGGGGCGCAGCA	1301	1404	1454	1402	-1	HG684232	EMH_0075540	794	1889	None	1552	514	21685	No_constitutive_exon_found_in_species
AGACCGATACTTCCCTTTGCTGCTGGCGGAATTGGGGTTGGGGTGTATAGGC	1928	2135	1878	1930	1	HG684088	EMH_0074370	66	2135	None	1552	514	21685	No_constitutive_exon_found_in_species
TACCTCTGTATCAGGCTGAACTTGGGTTGTGTTTCTTGTGGGGTGTACAGAC	3969	4043	3919	3971	1	HG684028	EMH_0073960	3111	4043	None	1552	514	21685	No_constitutive_exon_found_in_species
GCCAGGCTGCTGCTGCTGCTGCTGCTGCTGCTGCTGCTGCCGGGATCAAGAG	1157	1242	1292	1240	-1	HG684563	EMH_0078000	94	4593	None	1552	514	21685	No_constitutive_exon_found_in_species
AAGAAGAGGAGAGGGAGCTGCGTATACACCCGGTGGGGGTGAGAAAGCAGAG	4445	4466	4395	4447	1	HG684432	EMH_0077110	938	4466	None	1552	514	21685	No_constitutive_exon_found_in_species
TTGGTTTGCGAATTTATGTTGCGCGTGATATGATTGGGGTGTACAAACAGAA	3801	3890	3751	3803	1	HG684127	EMH_0074720	2176	3890	None	1552	514	21685	No_constitutive_exon_found_in_species
CCCCCCACCAGCGAATGGGGGCCCCCCACACAACGGTACGACGGGTATAGGG	2672	2743	2622	2674	1	HG684715	EMH_0078990	2266	4456	None	1552	514	21685	No_constitutive_exon_found_in_species
CCGCTGCATCGCCTGCATATCTCCTCCCTTTGAGTGGCTTGGGGAGACAGCA	1763	1822	1872	1820	-1	HG684547	EMH_0077890	868	3142	None	1552	514	21685	No_constitutive_exon_found_in_species
GTTGAGACAAGAAGCTGCCCTGCTATTTTACGTTTCTTTTGGGCGTATAGAA	2621	2728	2571	2623	1	HG684300	EMH_0076100	2002	3450	None	1552	514	21685	No_constitutive_exon_found_in_species
GGTTTAGGGTTTAGGGTTTGGGGTTTAGGGTTTAGGGTTTGGGTGCGCAGGG	587	655	705	653	-1	HG684336	EMH_0076470	332	3831	None	1552	514	21685	No_constitutive_exon_found_in_species
CTATACAACCGCCACAAAAAAAAAAGAATTTATGTGTCAACGGGGTGCAGAC	26	52	102	50	-1	HG684230	EMH_0075510	26	4463	None	1552	514	21685	No_constitutive_exon_found_in_species
AAAAAAACATTTGTCTTTGTCTTTGTCTTTTTATGCATGCAGGGTAACAGAA	3046	3327	2996	3048	1	HG684568	EMH_0078030	1837	3327	None	1552	514	21685	No_constitutive_exon_found_in_species
AAACCCTAAACCCTAAACCCTAAACCCTCGTTGTGTTTTTGAGGGTTTAGGT	2554	2611	2504	2556	1	HG684370	EMH_0076730	1202	4377	None	1552	514	21685	No_constitutive_exon_found_in_species
ATATATAGGGTTTAGGGTTTAGGGTTTAGGGTTTAGGGGTTAGGGGGTAGGG	3747	4004	4054	4002	-1	HG685089	EMH_0081740	3747	4473	None	1552	514	21685	No_constitutive_exon_found_in_species
AGACTTGGGCTGTCCCCTGCCCCTGGCTGTTCCGGGGGCTGAGGCGGAAGCA	2739	2819	2869	2817	-1	HG684760	EMH_0079330	161	3935	None	1552	514	21685	No_constitutive_exon_found_in_species
GTTTAGGGTTTAGGGTTTAGGGTTTAGGGTTTAGGGTTTGGGGTGTACAGAC	3051	3126	3176	3124	-1	HG684679	EMH_0078750	1995	4160	None	1552	514	21685	No_constitutive_exon_found_in_species
GTTGCTGATTCATTCTGGATGCATCTGGCTTTTCTTTACTGTGGGATCAGAA	670	769	819	767	-1	HG684427	EMH_0077100	51	1975	None	1552	514	21685	No_constitutive_exon_found_in_species
CCTAAACCCTAAACCCTAAACCCTGCATGCATATGTGTTGGGGTGTACAGGC	1779	1941	1729	1781	1	HG684455	EMH_0077260	728	3152	None	1552	514	21685	No_constitutive_exon_found_in_species
GACTGCTATAGCTTTGCCCCGGAAAATACGAATGGTGTATTGGGGTGCAGGA	2727	2836	2886	2834	-1	HG684654	EMH_0078590	1788	3110	None	1552	514	21685	No_constitutive_exon_found_in_species
TTCAGCTAGAGGCAGTGCGTCTCAAATGAGTGCGCGTCTGGGTGATGCAGTC	2086	2176	2226	2174	-1	HG684654	EMH_0078590	1788	3110	None	1552	514	21685	No_constitutive_exon_found_in_species
AGGGTTTAGGGTTTAGGGTTTAGGGTTTAGGGTTTGGGTTGGTGGTGCAGGG	3242	3364	3414	3362	-1	HG684660	EMH_0078610	2774	4192	None	1552	514	21685	No_constitutive_exon_found_in_species
CAGCAGCAGCAGCTGCTGCTGCTGCTGCTGCTGCTGCTGCTGCGGGAGAGGG	3765	3961	3715	3767	1	HG684566	EMH_0078020	1185	3961	None	1552	514	21685	No_constitutive_exon_found_in_species
GCATGCATGCAACATATTTGGGGCTGCATGCGCTGCGTTTGGGGCTGCAGGA	3685	3772	3635	3687	1	HG684782	EMH_0079520	1537	3772	None	1552	514	21685	No_constitutive_exon_found_in_species
TTTTAGGGTTTATGAGGGTTTACGAGGGTTTAGGGTTTTGGGGTGTACAGGC	3356	3511	3306	3358	1	HG684642	EMH_0078470	1288	4025	None	1552	514	21685	No_constitutive_exon_found_in_species
ATTATTAACAGCAGCAGAAGACGGTGTTTTATGTGTATGGGAGATAAGAGAC	887	1214	1264	1212	-1	HG685039	EMH_0081390	887	1956	None	1552	514	21685	No_constitutive_exon_found_in_species
GAAATTCTTCTTTATGCTGTTCTCCTCTGCGGGGGCTCGTGGGGGTTCAGCT	2451	2724	2774	2722	-1	HG684888	EMH_0080290	593	2994	None	1552	514	21685	No_constitutive_exon_found_in_species
GGGTTTAGGGTTTAGGGTTTAGGGTTTAGGGTTTAGGGTTGGTGATGAAGGA	3014	3178	2964	3016	1	HG685415	EMH_0083840	85	3486	None	1552	514	21685	No_constitutive_exon_found_in_species
CGTGAAGTTGCAGAACGGTCATGCTGCGCGTGTCGTGGAGGGGTGTGCAGGG	3544	3602	3652	3600	-1	HG684938	EMH_0080610	65	3813	None	1552	514	21685	No_constitutive_exon_found_in_species
CGTGGAGTTGCAGAACGGTCATGCTGCGCGTGCCGTGGAGGGGTGTGCAGGG	2302	2327	2377	2325	-1	HG684938	EMH_0080610	65	3813	None	1552	514	21685	No_constitutive_exon_found_in_species
CGTGGAGTTGCAGAACGGTCATGCTGCGCGTGTCGTGGAGGGATGTGCAGGG	1647	1705	1755	1703	-1	HG684938	EMH_0080610	65	3813	None	1552	514	21685	No_constitutive_exon_found_in_species
CGTGGAGTTGCAGGACGGCCATGCTTCGCGTGTCGTGGAGGGGTGTGCAGGG	713	771	821	769	-1	HG684938	EMH_0080610	65	3813	None	1552	514	21685	No_constitutive_exon_found_in_species
CGTGAAGTTGCAGAACGGTCATGCTGCGCGTGTCGTGGAGGGGTGTGCAGGG	65	127	177	125	-1	HG684938	EMH_0080610	65	3813	None	1552	514	21685	No_constitutive_exon_found_in_species
TCTAAAAAAGGAGACACCAGAGCAGCAGCTGCTGGGTGCTGAGGGAGCAGCA	3923	3948	3873	3925	1	HG685146	EMH_0082090	554	3948	None	1552	514	21685	No_constitutive_exon_found_in_species
TAGCACGCCGGACTGCTGAAGGTGGGGTTGCATGCATGCTGGGTATGCAGCG	3001	3093	2951	3003	1	HG684852	EMH_0080060	714	3746	None	1552	514	21685	No_constitutive_exon_found_in_species
GGTGGAGTTGCAGGACGGTCATGCTGCGCGTGTCGTGGAGGGATGTGCAGGG	3580	3638	3530	3582	1	HG684852	EMH_0080060	714	3746	None	1552	514	21685	No_constitutive_exon_found_in_species
GGTTTAGGGTTTAGGGTTTAGGGTTTAGGGTTTAGGGTTTGCGGGTGCAGAA	3017	3116	3166	3114	-1	HG684895	EMH_0080320	715	3935	None	1552	514	21685	No_constitutive_exon_found_in_species
TCTAGAGGCGGCCGTGACAGGTGGAGGGAGGACACCCGCGGGGTTAGGAGAC	99	207	257	205	-1	HG684803	EMH_0079670	99	1148	None	1552	514	21685	No_constitutive_exon_found_in_species
AAATAAAAATAAAAATAAAAATAAAAATAAACAGCAACTGGGGTGTATAGGC	1235	1727	1185	1237	1	HG685431	EMH_0084050	132	3592	None	1552	514	21685	No_constitutive_exon_found_in_species
TCTTTTTTTTATTTTATTTTATTTTTTTTGTTTTTTTTTGTGGGGTATAGGA	3559	3610	3509	3561	1	HG685085	EMH_0081690	396	3610	None	1552	514	21685	No_constitutive_exon_found_in_species
CGGCCCCACTTTATGCTTGATGGGCGATTGGGTTGATGCGTGATGGGCAGAG	1828	1955	1778	1830	1	HG685009	EMH_0081160	148	3211	None	1552	514	21685	No_constitutive_exon_found_in_species
TGCATAGAAGCAACCGGGATAGAGACAGGAGACAAGGGCATAACAAACAGAC	1930	2089	1880	1932	1	HG685478	EMH_0084360	626	3298	None	1552	514	21685	No_constitutive_exon_found_in_species
ACGAATATAGCCGCACGCAACCGTCTAGGGTTTAGGGGGTGGTGATGCAGTA	1492	1495	1545	1493	-1	HG685001	EMH_0081090	1492	3175	None	1552	514	21685	No_constitutive_exon_found_in_species
CTGCTGCTGCTGCTGCTGCTGCTGCTGATTGGGGTGGTGGGGTGCAGGAGTA	1498	2103	2153	2101	-1	HG685224	EMH_0082510	469	3262	None	1552	514	21685	No_constitutive_exon_found_in_species
GAGAGAAGAGGGAGAGAGAGAAGAGGGAGAGGGAGAGGGGTGAGATAAAGAA	805	1104	755	807	1	HG685285	EMH_0082960	578	1104	None	1552	514	21685	No_constitutive_exon_found_in_species
CAGCAGCAGCAGCAGCAGCAGCAGGGGGTGGTTGTATGGGGGAGAAGGAGAC	2671	2925	2975	2923	-1	HG685247	EMH_0082700	1547	3264	None	1552	514	21685	No_constitutive_exon_found_in_species
AGCAGCAGCAGCAGCGGCAGCAGCAGGAGCAGGAGGGGGATGAGGGATAGGA	452	829	402	454	1	HG685338	EMH_0083330	100	2240	None	1552	514	21685	No_constitutive_exon_found_in_species
TTTAGGGTTTAGGGTTTAGGGTTTAGGGTTTAGGGTTTTGGGTGATGTAGGA	3227	3267	3177	3229	1	HG685349	EMH_0083390	867	3267	None	1552	514	21685	No_constitutive_exon_found_in_species
TGTGTGTGTGTGTTTCTGTGTTTCTGCGTGCATATGCTCTTCGGGGACAGGT	924	1153	1203	1151	-1	HG685446	EMH_0084150	154	2151	None	1552	514	21685	No_constitutive_exon_found_in_species
GGTTTAGGGTTTTAGGGTGTTTTATGGGTGTGTTTATGGTGGGGTTGCAGTG	604	756	806	754	-1	HG685569	EMH_0084770	111	2196	None	1552	514	21685	No_constitutive_exon_found_in_species
CGTCTAGGGTTTAGGGTTTAGGGTTTAGGGTTTGTCCCTGGGGTGTATAGGC	1490	1755	1440	1492	1	HG685796	EMH_0086310	624	1755	None	1552	514	21685	No_constitutive_exon_found_in_species
CAAAGTACGCTGGTTCCCCTTTTGAGGGTTTAGGGTTTTGGGGTGTATAGGC	1421	1489	1371	1423	1	HG685721	EMH_0085740	359	1920	None	1552	514	21685	No_constitutive_exon_found_in_species
TTGCAATCGGTGAGGGTTTAGGGTTTAGGGTTTAGGGTTTAGGGTTGTAGGC	624	666	716	664	-1	HG685754	EMH_0086020	106	2956	None	1552	514	21685	No_constitutive_exon_found_in_species
GCAGCAGGAGCTGCAGCAGGAGATGCACTCTGTCTCATGGGAAGACACAGAG	1223	1563	1173	1225	1	HG686216	EMH_0088460	653	2329	None	1552	514	21685	No_constitutive_exon_found_in_species
TTCAGGGTTTAGGGTTTAGGGTTTAGGGTTTAGGGTTTGTGGGTGTGCAGAG	1136	1197	1086	1138	1	HG686361	EMH_0089170	25	1929	None	1552	514	21685	No_constitutive_exon_found_in_species
ATAGATCAGGGTTTAGGGTTTAGGGTTTAGGGTTTAGGGTTAGGGCGTAGGA	2720	2810	2670	2722	1	HG686255	EMH_0088650	2224	2810	None	1552	514	21685	No_constitutive_exon_found_in_species
GCAGCAGCAGCAGCAGCAGCAGCGAGAGATATTTTTGGGTGTAAAGACAGAA	2298	2505	2555	2503	-1	HG686312	EMH_0088940	2043	2657	None	1552	514	21685	No_constitutive_exon_found_in_species
TAAACCCTAAACCCTAAACCCTCGTTGTTTTGTTGCTGTGGGTGGTACAGGT	2087	2180	2037	2089	1	HG686030	EMH_0087430	126	2180	None	1552	514	21685	No_constitutive_exon_found_in_species
GCTGTTGCTGCTACTGCTGCTGCTGCTGCTGCTGCGGGGTGTATGAACAGGT	2069	2145	2019	2071	1	HG686446	EMH_0089700	221	2610	None	1552	514	21685	No_constitutive_exon_found_in_species
AAACTTCGGCCCTTCGAAGACGCCGCTGGGCCGTAGCTGAGGGCCTGAAGAG	1566	2026	2076	2024	-1	HG686463	EMH_0089770	1279	2470	None	1552	514	21685	No_constitutive_exon_found_in_species
TTTCTATCGGGGAGAGTACAATATACACAGATACAGGGGGGGAGACGCAGAT	1421	1840	1371	1423	1	HG686712	EMH_0090720	954	1840	None	1552	514	21685	No_constitutive_exon_found_in_species
CCCCAGTGCGTCTCTTAGGGGCCCCCTCTCGCCCGCCTTGGGGTGTACAGAC	854	1421	1471	1419	-1	HG687333	EMH_0093530	271	2183	None	1552	514	21685	No_constitutive_exon_found_in_species
TGCTTAACTACACATCTCTCATGTATCAGTGTTTGCGAGTGGGGATGCAGAT	1530	1613	1480	1532	1	HG687221	EMH_0092950	990	1613	None	1552	514	21685	No_constitutive_exon_found_in_species
ACACATGGGAGCAGCTGATGATGCCAGGTTTTGTTTTTGCGGGTGCGCAGTC	570	640	520	572	1	HG687378	EMH_0093710	193	1104	None	1552	514	21685	No_constitutive_exon_found_in_species
CTGCTGCTGCTGCTGCTGCTGCTGTTGCTGCTGCTGTTGCGGGGGTGCAGGC	1377	1534	1327	1379	1	HG687357	EMH_0093630	330	1534	None	1552	514	21685	No_constitutive_exon_found_in_species
ATTGGGAAAGCTGAAAGCTGCCTATATTTCCACTTTTGCGGGATGTGCAGCT	982	1132	932	984	1	HG687464	EMH_0094180	117	1491	None	1552	514	21685	No_constitutive_exon_found_in_species
GCTGCTATTGCTGCTGCTGCTGCTGCTGCTGGTATGTGTGGGGTGTACAGAC	1089	1415	1039	1091	1	HG687929	EMH_0095980	18	1733	None	1552	514	21685	No_constitutive_exon_found_in_species
GGGAGTAGCGGAGCTGCACGGGTTAAACGTTGCCTTCTACGGGGGTGAAGGG	813	1214	1264	1212	-1	HG687625	EMH_0094860	813	1406	None	1552	514	21685	No_constitutive_exon_found_in_species
TCATGTTGTTGCTTTGGGGCTGCATGCATCCTGTGTCTGTGCGGGTGCAGCT	1206	1398	1448	1396	-1	HG687807	EMH_0095530	98	1722	None	1552	514	21685	No_constitutive_exon_found_in_species
CAGGACCACCAGCGTCTGTGCTGAAGCAGATGCTGCTGCAGGGCATGCAGAC	601	850	551	603	1	HG688275	EMH_0096860	326	1336	None	1552	514	21685	No_constitutive_exon_found_in_species
CTTCTGGAAAGCAGCAGCAGGGGCTTTTACGTTGCATGAGGGCAGTGGAGCT	1442	1491	1392	1444	1	HG688214	EMH_0096730	695	1491	None	1552	514	21685	No_constitutive_exon_found_in_species
GCTGCTGCCGCTGCTGCTGCTGCTGCTGCTGCTGCTGCTGCAGGGTTAAGGG	410	747	360	412	1	HG678774	EMH_0099480	101	1360	None	1552	514	21685	No_constitutive_exon_found_in_species
TCTAAAAAAGGAGACACCAGAGCAGCAGCTGCTGGGTGCTGAGGGAGCAGCA	1251	1276	1201	1253	1	HG678614	EMH_0099110	100	1276	None	1552	514	21685	No_constitutive_exon_found_in_species
AAAGCCAAACCCTCGACTCCTCCCCTCAGCATCTCGCTGAATGCGGGCAGAC	669	969	619	671	1	HG678466	EMH_0098750	92	969	None	1552	514	21685	No_constitutive_exon_found_in_species
TAGAAAACCTCCCTGGGTGTAGTGCTACGCCTCTCGCGGGTGAGAGCGAGGG	21	107	157	105	-1	HG678917	EMH_0099770	21	392	None	1552	514	21685	No_constitutive_exon_found_in_species
