# Supplementary material for: Widespread Separation of the Polypyrimidine Tract From 3′ AG by G Tracts in Association With Alternative Exons in Metazoa and Plants
Source: Front Genet. 2019 Jan 14;9:741. doi: 10.3389/fgene.2018.00741 (PMC6339879; doi:10.3389/fgene.2018.00741)
Supplement: DATA FILE S2 — Sequences of REPAG 3′ SS from each species of metazoa, plants and protists. [file Data_Sheet_2.zip › Supplementary data 2/Protists_Release38_eimeria_tenella_gca_000499545.txt]

REPA_GGG_Sequence	Exon_Start	Exon_End	Pos_-50	Pos_+2	Strand	Chromosome	GeneID	Gene_Start	Gene_End	Gene_Name	Number_of_REPAs	Number_of_REPAs_has_GGG	Number_of_Intron(Intra_genic_Region)	Upstream_Constitutive_Exon
GGGTTTGGGGCTTAGGGTTTAGGGTTTAGGGTTTAGGGTTTGGGGTGCAGTT	6796	6951	6746	6798	1	HG673746	ETH_00004560	5634	13326	None	1197	437	28398	No_constitutive_exon_found_in_species
GTGTTTAGTGTTTAGGGTTTAGGGTTTAGGGTTTAGGGTTTGTGGGGCAGGC	123191	123267	123317	123265	-1	HG673746	ETH_00004660	120358	124935	None	1197	437	28398	No_constitutive_exon_found_in_species
AATGTAGGGTTTAGGGTTTAGGGTTTAGGGTTTAGGGTTTGGGGCTGCAGGA	143643	143976	143593	143645	1	HG673746	ETH_00004680	140950	145881	None	1197	437	28398	No_constitutive_exon_found_in_species
AATCTAATGCGAGGAAAAAATGTACTTTGTGGCTTCGCGTGGGGCATCAGGA	389078	389463	389028	389080	1	HG673746	ETH_00004850	385146	393281	None	1197	437	28398	No_constitutive_exon_found_in_species
AATGGCTTTATGGGGCGCATTCGCGTAGTGTGTGTTTCTGTGGGCGACAGGT	403962	405102	403912	403964	1	HG673746	ETH_00004860	403600	406234	None	1197	437	28398	No_constitutive_exon_found_in_species
CGCAACAAAGTAGCTGCTGCTGCTGCTGCTGCTGCGGGGCGTGGCAACAGAA	413881	414215	414265	414213	-1	HG673746	ETH_00004865	407353	416261	None	1197	437	28398	No_constitutive_exon_found_in_species
TCTTTCCGAGGCAGACGGCATTACATTCTGCTTTTGTTGCGGGCATACAGAG	472573	472826	472523	472575	1	HG673746	ETH_00004920	467295	476476	None	1197	437	28398	No_constitutive_exon_found_in_species
TACACGTTCTTTTCAAAGATTGTGCTGCTGTGCGTATGCTGCGGGTGCAGGT	545499	545564	545614	545562	-1	HG673746	ETH_00005000	545499	551662	None	1197	437	28398	No_constitutive_exon_found_in_species
AACAGAAATTCGGCTGCTGCGCAGCCGCAGCAGCCGCAGCAGCCTGGGAGTT	592088	592156	592038	592090	1	HG673746	ETH_00005040	589608	594770	None	1197	437	28398	No_constitutive_exon_found_in_species
TTTAGGGTTTAGGGTTTAGGGTTTAGGGTTTAGGGTTTGGGGTGGCGCAGCT	597530	597734	597784	597732	-1	HG673746	ETH_00005045	595380	602423	None	1197	437	28398	No_constitutive_exon_found_in_species
ATTGGTTTTGAGGACGCGCAAGCGGCTGTTTGCTGCTTGGTTGGGGACAGTC	629365	629449	629499	629447	-1	HG673746	ETH_00005065	626687	630508	None	1197	437	28398	No_constitutive_exon_found_in_species
GCCCTCAAGATAACATGGTTGCTGGTGCTTGTTTGCGTCCTGGGATGCAGTT	81628	81677	81578	81630	1	HG674134	ETH_00028775	78273	81893	None	1197	437	28398	No_constitutive_exon_found_in_species
GCTGTAGCAGGAGAATCGCCAAGGAAGTGTGCGCTTTCGTGGGTATGCAGAT	259408	259534	259584	259532	-1	HG674134	ETH_00028935	254363	262533	None	1197	437	28398	No_constitutive_exon_found_in_species
CTGGGGTTGTTGCGTGCAGTTTTCCGGATGTTTATTGATGAGGGCTACAGAG	266507	266598	266457	266509	1	HG674134	ETH_00028940	263939	266598	None	1197	437	28398	No_constitutive_exon_found_in_species
AAGTAGTCCCCACACAACACCCGCCGTTCTCCTGGTAATGCGCGGGACAGGC	282409	282542	282592	282540	-1	HG674134	ETH_00028960	278823	283377	None	1197	437	28398	No_constitutive_exon_found_in_species
GCCTGCCTAGCCCTGATCTGAAAGTTCAGTGCTCTGGGTGGAGTGAACAGAC	288603	288653	288703	288651	-1	HG674134	ETH_00028965	286576	289026	None	1197	437	28398	No_constitutive_exon_found_in_species
GAAGATTTTTCCTTGTGCTCGATCTGTCTTCAACCGCGTGGTGGGCGCAGCG	472132	472328	472082	472134	1	HG674134	ETH_00029170	468722	477806	None	1197	437	28398	No_constitutive_exon_found_in_species
AATCAAGGAAGGTTCGCCGCCAGGGTATTTACAAGTGACGTGTGGGCAAGAT	503244	503372	503422	503370	-1	HG674134	ETH_00029200	503244	505257	None	1197	437	28398	No_constitutive_exon_found_in_species
CAGATTCTGGAAGGTGGTTTTGTGATCTTCACGTTTTTTGGGGAATGCAGGG	571059	571209	571259	571207	-1	HG674134	ETH_00029250	568276	575244	None	1197	437	28398	No_constitutive_exon_found_in_species
GCTGCTGCTGCTGGGTGCATTGCAGGGGGTCTTTGCTGCTGGGTGTGCAGGC	798172	798304	798354	798302	-1	HG674134	ETH_00029500	796197	800383	None	1197	437	28398	No_constitutive_exon_found_in_species
GTTCACCACACTCAAACCCTGCTGTCCTGCTTTGTTGGTGGGGTGAGCAGCG	1040810	1041644	1040760	1040812	1	HG674134	ETH_00029690	1037199	1041644	None	1197	437	28398	No_constitutive_exon_found_in_species
GGTTTAGGGTTTAGGGTTTAGGGTTTAGGGTTTAGGGTTTGTGGGCGCAGGT	42329	42446	42496	42444	-1	HG675163	ETH_00019210	41986	43086	None	1197	437	28398	No_constitutive_exon_found_in_species
TTGCTTGGGGCTAAACATTTTGGGTTTCCGTGGTGATGTGAGGGCTGCAGTG	182792	183219	182742	182794	1	HG675163	ETH_00019340	182191	184404	None	1197	437	28398	No_constitutive_exon_found_in_species
AACGATAGCGAAAGAGCCAATGCTGCTGTTGTTGGGTTGTGTTGGGACAGGG	217117	217195	217245	217193	-1	HG675163	ETH_00019375	208795	220463	None	1197	437	28398	No_constitutive_exon_found_in_species
GGTTTAGGGTTTAGGGTTTAGGGTTTAGGGTTTGGGGTTTGGGCGCGCAGTT	521705	522389	521655	521707	1	HG675163	ETH_00019630	520420	522389	None	1197	437	28398	No_constitutive_exon_found_in_species
TGAAGCTGTGTTTCTGCGTGCGCGTGCGCTTTTCTGTCGGGCGAGCGCAGGA	852072	852378	852428	852376	-1	HG675163	ETH_00019950	852072	853732	None	1197	437	28398	No_constitutive_exon_found_in_species
CGCATTGTGCACTGATCTACTGTTCTACAGTTTGTCGTGCGAGGGTACAGGT	886186	886281	886136	886188	1	HG675163	ETH_00019980	884192	886593	None	1197	437	28398	No_constitutive_exon_found_in_species
CAAGAATGCATGCGTTTGGGGGCTGTGCGTGCATGCGTGTGGGGCTGCAGCA	1027166	1027574	1027624	1027572	-1	HG675163	ETH_00020090	1026613	1029004	None	1197	437	28398	No_constitutive_exon_found_in_species
TTTCTGTCGTACAATTGTAAAGATGCACTTCATTTTCGTGGGGTGTGCAGGC	220610	220757	220807	220755	-1	HG675627	ETH_00034580	219909	239215	None	1197	437	28398	No_constitutive_exon_found_in_species
GGTTAAGGGTTCAGGGTTTAGGGTTTAGGGTTTAGGGTTTGGGCGCGCAGGT	253295	253709	253245	253297	1	HG675627	ETH_00034595	252483	254246	None	1197	437	28398	No_constitutive_exon_found_in_species
TTGAGGGTTTAGGGTTTAGGGTTTAGGGTTTGTGTGGCTGTGGAGGGCAGAC	256044	256221	256271	256219	-1	HG675627	ETH_00034600	254485	256923	None	1197	437	28398	No_constitutive_exon_found_in_species
TGCTTCGTGCATGTGCATATCGCTTCGGTTGTCGTATGTTGTGTGGGCAGGA	264975	265041	265091	265039	-1	HG675627	ETH_00034605	262329	267329	None	1197	437	28398	No_constitutive_exon_found_in_species
TACGCCAAGTGTCACGGGGAAACATGGGACATTCTACTTTGGGTGCGCAGGT	263523	263608	263658	263606	-1	HG675627	ETH_00034605	262329	267329	None	1197	437	28398	No_constitutive_exon_found_in_species
CACCGGTCTGATATGCAGAATCCGTGTTGGTTGCTTGTGTATTGGGCAAGCA	722696	722945	722995	722943	-1	HG675627	ETH_00034795	717832	723770	None	1197	437	28398	No_constitutive_exon_found_in_species
CAGAGATAAAGAGGGAATAGAAGGCTTGGTGGATGCTATTGGGAAGGCAGAG	722347	722585	722635	722583	-1	HG675627	ETH_00034795	717832	723770	None	1197	437	28398	No_constitutive_exon_found_in_species
TTCCCACCTAGTTAGGTGATTAATATTTTGTCCTGCGGTTGGGTCGGCAGGG	137850	137977	137800	137852	1	HG675688	ETH_00010855	137038	137977	None	1197	437	28398	No_constitutive_exon_found_in_species
GTATTTTCCCGTCATTCTACTGCTGTTGTTTTGTCTGCTTGGGACTGCAGTT	337062	337269	337012	337064	1	HG675688	ETH_00011050	335099	341769	None	1197	437	28398	No_constitutive_exon_found_in_species
AGGTTTTGTGTACTGTTGTCTTAGAGTGCTGCTGGCCTGTGCGGGCGCAGGT	496686	496798	496636	496688	1	HG675688	ETH_00011185	494556	498179	None	1197	437	28398	No_constitutive_exon_found_in_species
GTGTATAGACACCTCGGTGGCGCTGCGGCGCTGCGGCTTGGGGTGTACAGGC	506426	506496	506546	506494	-1	HG675688	ETH_00011195	506426	514823	None	1197	437	28398	No_constitutive_exon_found_in_species
TTTATATACGCCTTTTAGGCTTTTTGGGGCTGGGCTTTGCGGGCGTGCAGGC	588307	588485	588257	588309	1	HG675688	ETH_00011250	586207	592459	None	1197	437	28398	No_constitutive_exon_found_in_species
CAGCAGCAGCAGCAGCAGAGGGTCGTGTGCATGCGTGAGTTGTGGGGCAGGG	597389	598549	598599	598547	-1	HG675688	ETH_00011260	595465	600060	None	1197	437	28398	No_constitutive_exon_found_in_species
TCTCCCCCTAATTTGTGTTTGTTTCTCCTTGCGTGTTTGTTGGGACAAAGGG	78116	78240	78066	78118	1	HG675716	ETH_00020500	77318	78240	None	1197	437	28398	No_constitutive_exon_found_in_species
CATGCGTTTTGCATGCGTTTTGCATGCGTTTGCGCATGCCTGGGGTGTAGGT	144525	144832	144882	144830	-1	HG675716	ETH_00020580	144525	146614	None	1197	437	28398	No_constitutive_exon_found_in_species
GGTCTAGTGTCTAGGGTTTAGGGTTTAGGGTTTAGGGTTTAGGGACGTAGGC	621629	621740	621790	621738	-1	HG675732	ETH_00006715	621629	629932	None	1197	437	28398	No_constitutive_exon_found_in_species
AGGGTTTGTGGTCCAGAGTTTGGTTTAGGGTTTAGGGTTTGGGAGTGCAGGA	632958	633047	633097	633045	-1	HG675732	ETH_00006735	632958	638905	None	1197	437	28398	No_constitutive_exon_found_in_species
GCATACAGCTGAAGCCTACTGGATTAGTGCCTGCGTGGGTATATGAGCAGTT	484777	484878	484928	484876	-1	HG675748	ETH_00031560	478113	485924	None	1197	437	28398	No_constitutive_exon_found_in_species
TAAAGTAAAAATTCGTGTGAAACCGTCGTGTGCTGCGGGTGAATTAACAGCT	612294	612519	612569	612517	-1	HG675748	ETH_00031700	612075	618952	None	1197	437	28398	No_constitutive_exon_found_in_species
GCTTTAGGGTTTAGGGTTTAGGGTTTAGGGTTTGGGGTTTGGGTGCGCAGGA	4662	4728	4778	4726	-1	HG675758	ETH_00008405	3398	9795	None	1197	437	28398	No_constitutive_exon_found_in_species
GGGTTTGCGTGAGGGTTTAGGGTTTAGGGTTTAGGGTTTGGGGCGTGCAGAT	233256	233750	233800	233748	-1	HG675758	ETH_00008630	229515	236054	None	1197	437	28398	No_constitutive_exon_found_in_species
GCAGCAGCAGCAGCAGCTTCACTTTCTGTGTGTGTTTAGGGACGCGCGAGAG	576794	576849	576744	576796	1	HG675758	ETH_00008915	572659	582845	None	1197	437	28398	No_constitutive_exon_found_in_species
TGCTGTTGCTGCTGCTGCTGCTGCTGCTGCTGCTTCGCGTGGGCGCGCAGGT	46538	46660	46488	46540	1	HG673747	ETH_00012890	44217	48111	None	1197	437	28398	No_constitutive_exon_found_in_species
GGTTTAGGGTTTAGGGTTTAGGGTTTAGGGTTTAGGGTTTGGGCGCAGAGTG	51521	52038	52088	52036	-1	HG673747	ETH_00012895	49793	54279	None	1197	437	28398	No_constitutive_exon_found_in_species
GGAAGTGCTGCTGCTGCTGCTGCTGCTGCTGCTGCTGCTGCGGGGCGCAGGC	146125	146301	146351	146299	-1	HG673747	ETH_00012985	142669	148037	None	1197	437	28398	No_constitutive_exon_found_in_species
CATGCATGCATGCCCACAAACGCATGCATGCATGCGTTTGTGGGGCGCAGGT	145211	145408	145458	145406	-1	HG673747	ETH_00012985	142669	148037	None	1197	437	28398	No_constitutive_exon_found_in_species
ATGAATGTTTTGCTGCTGCGTTGCTGCCTTTGCGCTGCTGGGGTGTACAGAC	156900	157483	157533	157481	-1	HG673747	ETH_00013000	156900	161119	None	1197	437	28398	No_constitutive_exon_found_in_species
GCGCGTTCTGCTATCGCGGCTTAGAGCGAAAGTTGGTCGGGGCTGAGTAGGC	258996	259202	258946	258998	1	HG673747	ETH_00013085	255324	259202	None	1197	437	28398	No_constitutive_exon_found_in_species
GATACTTTCAATAGGCGTACAGGCTCTATACTGCATGTTTGTGGGTGCAGTC	268382	268484	268332	268384	1	HG673747	ETH_00013100	267349	268748	None	1197	437	28398	No_constitutive_exon_found_in_species
GGTTAAGGGTTTAGGGTTAAGGGTTTAGGGTTTAGGGTTTGGGTACGCAGAA	391708	391806	391658	391710	1	HG673747	ETH_00013185	390802	399283	None	1197	437	28398	No_constitutive_exon_found_in_species
AGGGTTTAGGGTTTAGGGTTTAGGGTTTGCGGGCATGCGCTGGGCAGCAGGC	576626	577025	576576	576628	1	HG673747	ETH_00013375	576130	578627	None	1197	437	28398	No_constitutive_exon_found_in_species
ATAAAATGGCAAAAGGAAAGAACTTGGATTTTGTTTTTTCGGGTGTATAGGC	19334	19419	19284	19336	1	HG673763	ETH_00030690	16833	19580	None	1197	437	28398	No_constitutive_exon_found_in_species
TGCTGCTGTTTTTGTACCGTGTTGCTGCTGCTGCTGCTGCGTGTGGGCAGAA	235045	235245	234995	235047	1	HG673763	ETH_00030850	233404	243051	None	1197	437	28398	No_constitutive_exon_found_in_species
GGGGTTTGGGGTTTAGGGTTTAGGGTTTAGGGTTTGGGGTGAATGTGCAGAC	399705	399776	399655	399707	1	HG673763	ETH_00030990	394542	401754	None	1197	437	28398	No_constitutive_exon_found_in_species
TGTTTTAATGGGCTTCACTTTGTGTTGCCTGCATGTTTTTGAATGGGCAGAG	132240	132611	132190	132242	1	HG673774	ETH_00026905	126272	132611	None	1197	437	28398	No_constitutive_exon_found_in_species
TTGGTAGTATTCCCTCTGCTTTTTGCTTTTGTGTGGTACTGGGGATGCAGTC	262286	262350	262400	262348	-1	HG673774	ETH_00026995	257998	263206	None	1197	437	28398	No_constitutive_exon_found_in_species
AACCCTAAACCCTAAACCCTAGGTTTGGGGCTGCATGCGTGGGGGTTTAGGT	1103	1201	1053	1105	1	HG673792	ETH_00001020	72	1707	None	1197	437	28398	No_constitutive_exon_found_in_species
TGTCGCTTCAAGTGTACGGTTATGTTTGTCGGCGTGGGTGAGGTTCAAAGGT	66951	67081	67131	67079	-1	HG673812	ETH_00030005	64486	80383	None	1197	437	28398	No_constitutive_exon_found_in_species
TAAGTATATGCATGCGTCTAAAGCGAGGTCTGGGGTGCTGGGCGTGGCAGGA	183024	183171	183221	183169	-1	HG673812	ETH_00030070	179867	185155	None	1197	437	28398	No_constitutive_exon_found_in_species
TACTAGGCACACGGAAGACATGGGCAAAGTTATTGCGTGTGGGGCCGCAGCT	266706	266851	266901	266849	-1	HG673812	ETH_00030170	266286	270022	None	1197	437	28398	No_constitutive_exon_found_in_species
GTTTAGGGTTTAGGGTTTAGGGTTTAGGGTTTAGGGCTAGGGTTAGGCAGGG	283371	283479	283321	283373	1	HG673812	ETH_00030190	281913	284599	None	1197	437	28398	No_constitutive_exon_found_in_species
CTGCTGCTGCTGCTGAGGGCTGGAGTGGCTGCCGCTAGTTGGGCGTGCAGGA	315108	315306	315356	315304	-1	HG673812	ETH_00030215	310365	317286	None	1197	437	28398	No_constitutive_exon_found_in_species
CAGCAGCAGCAGCAGCAGCAGCAGCAGCAGGTGCGGCTGTGCGGGCGCAGGT	223422	223560	223610	223558	-1	HG673821	ETH_00009470	221091	224508	None	1197	437	28398	No_constitutive_exon_found_in_species
CGTGCTTGCCTCCAAATTTTGTCTGGAACGCCGTTCGGTGTGGGCGGCAGAT	377173	377419	377123	377175	1	HG673821	ETH_00009615	371789	381894	None	1197	437	28398	No_constitutive_exon_found_in_species
TGCTGCTCCGTCCGCCGCGGCTGCTGCTGCTGCTGTTGTTGCGGGTGCAGCT	78429	79182	79232	79180	-1	HG673835	ETH_00026415	75387	79680	None	1197	437	28398	No_constitutive_exon_found_in_species
TTAAATAAAATTAGTTTTTATAGGCAATTTTGGGCTTTCGGGGGCTGCAGCG	182397	182650	182347	182399	1	HG673835	ETH_00026485	181994	182650	None	1197	437	28398	No_constitutive_exon_found_in_species
TGTTTCCATGTGTGCGTCTCTCGGCTTACCACCCTCTTTGCGGGGCGTAGGT	234146	234239	234096	234148	1	HG673835	ETH_00026545	232439	236964	None	1197	437	28398	No_constitutive_exon_found_in_species
GATTGTGTGCATGCTTGTAATACCGGAAATTTGGCTGGCGGGTGGCGCAGGT	393919	393971	394021	393969	-1	HG673835	ETH_00026685	380676	396025	None	1197	437	28398	No_constitutive_exon_found_in_species
ACTCAGGGTTTAGGAGTAGGGTACGTGGCCTGGAGTGCTGTGGGATGCAGAT	409000	409089	409139	409087	-1	HG673835	ETH_00026700	406196	412590	None	1197	437	28398	No_constitutive_exon_found_in_species
AAGCCCAAACCCGAAACCCTAAACCCTAAACCCTAATTTGGGGTGTGCAGGT	79656	79760	79606	79658	1	HG673920	ETH_00017795	77072	81710	None	1197	437	28398	No_constitutive_exon_found_in_species
GGGTTTAGGGTTTAGGGTTTAGGGTTTGGGAGTGGGGTCGGGGCTGGCAGCT	82359	82437	82487	82435	-1	HG673920	ETH_00017800	82255	89222	None	1197	437	28398	No_constitutive_exon_found_in_species
CCACAAACCCTAAACCCTAAACCCTAAACCCTGGAGTGTGGGGCGCGCAGCA	421427	421545	421377	421429	1	HG673920	ETH_00017940	418495	422807	None	1197	437	28398	No_constitutive_exon_found_in_species
GCTGCTGCTGCTGCTGCTGCTGCTGCTGCTGCTGCTGCTGGGGTGTACAGAC	56393	56501	56343	56395	1	HG674029	ETH_00007730	54339	61711	None	1197	437	28398	No_constitutive_exon_found_in_species
GCTGCTTGCTGCTGCTGCTGCTGCTGCTGCTGCGCTGCGGTGGGGGCCAGGT	161061	161270	161011	161063	1	HG674029	ETH_00007805	146545	162018	None	1197	437	28398	No_constitutive_exon_found_in_species
CCAGCTAGCTAGCTAGCTAGCTAGCTAGGACTGGTGTGCGGGGCGTGCAGGC	196808	196916	196966	196914	-1	HG674029	ETH_00007840	194679	202284	None	1197	437	28398	No_constitutive_exon_found_in_species
AGGCTTTAATTTTTATGAGTCGCACTGTCAGCTTGTGTCTGCGGGAACAGGA	294456	294492	294542	294490	-1	HG674029	ETH_00007930	293087	296633	None	1197	437	28398	No_constitutive_exon_found_in_species
AACTGGCAATCTTGGAAAGCGCGCCGAACGGCAGTTGCCTGCGGGTGCAGAC	63509	63641	63459	63511	1	HG674237	ETH_00021415	60292	69363	None	1197	437	28398	No_constitutive_exon_found_in_species
ATCGGGACTCATTTCATATATTCTTGTTCAACGAGCGTGGGGCGGTGCAGGT	70931	71118	71168	71116	-1	HG674237	ETH_00021420	70522	75548	None	1197	437	28398	No_constitutive_exon_found_in_species
AAGGGCCAGCCAGCATTGGAGCACTGTAGCGGCGCATTGTGGGTGTGCAGGC	81325	81355	81405	81353	-1	HG674237	ETH_00021425	77766	85993	None	1197	437	28398	No_constitutive_exon_found_in_species
TTGATAAGGGCATTCGTGTGGCAATTTGGGTGCTGCAATCATGGGTGCAGGT	132706	133147	132656	132708	1	HG674237	ETH_00021470	129912	162020	None	1197	437	28398	No_constitutive_exon_found_in_species
AAGGCGCAAAAATCAGGGTTTAGGGTTTAGGGTTTAGGGTGTGGGTGCAGGT	171522	171667	171472	171524	1	HG674237	ETH_00021485	168610	174055	None	1197	437	28398	No_constitutive_exon_found_in_species
TCGTGAATAGGCAGTGGAATGTAGTGTGCTTCTCTTGTTCGTGGGTGCAGGT	79173	79332	79123	79175	1	HG674135	ETH_00000330	74022	86994	None	1197	437	28398	No_constitutive_exon_found_in_species
CACGAATGAATGGCATGGGTGTTTGCTGCTTGCTGCGGTGTGGGGCGCAGCA	38447	38949	38397	38449	1	HG674344	ETH_00015690	36328	38949	None	1197	437	28398	No_constitutive_exon_found_in_species
GCACGTGCATGCATGCATGTGCATTCGTTGTCTGGGCTTTGCGGGCGAAGGT	97378	97595	97645	97593	-1	HG674344	ETH_00015775	96516	101463	None	1197	437	28398	No_constitutive_exon_found_in_species
ATCTGCGCAGACTTCTGTTGCTGTGTTCCTTAATCGTGTGGGGGCTGCAGAG	272801	272964	272751	272803	1	HG674344	ETH_00015935	269024	274347	None	1197	437	28398	No_constitutive_exon_found_in_species
AACTTACTGCTAATGGTAATATTGTGCAATTGTGTACTCTGGGGCTGCAGGT	282857	283063	283113	283061	-1	HG674344	ETH_00015940	279241	283864	None	1197	437	28398	No_constitutive_exon_found_in_species
CCGCTGCTGCTGCTGCTGCTGCAGGTATTTCTCGCTGCTGTGCGGGGCAGAT	18571	18723	18773	18721	-1	HG674448	ETH_00016880	14792	28640	None	1197	437	28398	No_constitutive_exon_found_in_species
CAGCAGCTGCTGCTGACTGTGCAGCAGCGCGGAGTGGCGTGGGCGTGCAGAG	54555	54794	54844	54792	-1	HG674448	ETH_00016900	48952	73362	None	1197	437	28398	No_constitutive_exon_found_in_species
CCTGTGAAGCTGCTGCTGCTGCTGCTGTTGCTGCTGCTGCTGCAGGGGAGGA	51119	51342	51392	51340	-1	HG674448	ETH_00016900	48952	73362	None	1197	437	28398	No_constitutive_exon_found_in_species
CTTTCGCAATTCCGGTGGCGGGCGTCGGTGCATGCGGCTGGGGTGTACAGAC	116021	116135	115971	116023	1	HG674553	ETH_00003655	112702	124870	None	1197	437	28398	No_constitutive_exon_found_in_species
GCAGCACTTTGAAAGCTCCGACGCAGACCCATTGTGGCTTGTGGGTGCAGCT	134807	134946	134757	134809	1	HG674763	ETH_00024365	129098	139110	None	1197	437	28398	No_constitutive_exon_found_in_species
GCGTCGAGGGCTCAAAGCATGCCTTTTTAAGCAAGTTGGTGGGACATCAGGT	140704	140875	140925	140873	-1	HG674763	ETH_00024370	139900	142637	None	1197	437	28398	No_constitutive_exon_found_in_species
GCGCCATAGGTAAATATCTTGTTTCACATGTTACTGTGCTGGGTGTGCAGCG	189579	189636	189686	189634	-1	HG674763	ETH_00024415	188726	190251	None	1197	437	28398	No_constitutive_exon_found_in_species
AGCAAATTGTCAATTAATTGGTTCTGTGTGGTGCGGGTTGTGGGATGCAGGA	228648	229064	229114	229062	-1	HG674763	ETH_00024475	227857	229960	None	1197	437	28398	No_constitutive_exon_found_in_species
GGCTCTTTTTGGGGGCAGGGCCTCCCGCCCTGCGGCCGTGGGGTGTACAGAC	43106	43411	43056	43108	1	HG674657	ETH_00024630	40617	44366	None	1197	437	28398	No_constitutive_exon_found_in_species
GGGTGTAGGGTTTAGGGTTTGCTGCTGGGTTCTGTGCAATTGGTGGGCAGAT	52029	52593	51979	52031	1	HG675342	ETH_00006030	41554	54777	None	1197	437	28398	No_constitutive_exon_found_in_species
AGCAGCAGCAGCAGCAGGATGCAATAGAGGCGTTTCGCCTGGGCGTGCAGGA	85074	85165	85024	85076	1	HG675342	ETH_00006060	83554	86694	None	1197	437	28398	No_constitutive_exon_found_in_species
TCGTTTTTGCTTTTAAATTTGAAAATGTTCTGCTTCGTGGGGAGACGCAGGT	105971	106239	105921	105973	1	HG675342	ETH_00006080	102709	107115	None	1197	437	28398	No_constitutive_exon_found_in_species
TTTAGGGTTTAGGGTTTAGGGTTTAGGGTTCAGGGTTTGTGGGAGTTCAGGT	196693	196827	196877	196825	-1	HG675342	ETH_00006180	195894	198382	None	1197	437	28398	No_constitutive_exon_found_in_species
GGTTTAGGGTTTAGGGTTTAGGGTTTAGGGTTTAGGGTTTGTGGGCGCAGCT	257256	257366	257416	257364	-1	HG675342	ETH_00006235	253541	257945	None	1197	437	28398	No_constitutive_exon_found_in_species
CTACTGCTGCTGCTGCTGCTGCTGCTGCTGCTGCAGGTCGCACTGGGAAGGC	321217	321323	321167	321219	1	HG675342	ETH_00006285	319535	325801	None	1197	437	28398	No_constitutive_exon_found_in_species
GGGTTTAGGGTTTAGGGTTTAGGGTTTAGGGTTTAGGGTTTGGGATGCAGGA	327617	327748	327567	327619	1	HG675342	ETH_00006290	326514	329443	None	1197	437	28398	No_constitutive_exon_found_in_species
CTTGCATTTGGCTTTTATGAATTTGGAGTTGCTATCTTGTGTGTGGGCAGGT	16621	16771	16571	16623	1	HG675259	ETH_00015245	13989	18808	None	1197	437	28398	No_constitutive_exon_found_in_species
GCTCGATACCCATGCGCTCTTGCGTGGCTGTGTTCGCTGCGGGGCTGCAGGA	152112	152199	152249	152197	-1	HG675259	ETH_00015375	150520	153639	None	1197	437	28398	No_constitutive_exon_found_in_species
TTCCCTAGGGTTTAGGGTTTAGGGTTTAGGGTTTGCGGTGTGGGGTGCAGAA	301895	301970	301845	301897	1	HG675259	ETH_00015515	300527	301970	None	1197	437	28398	No_constitutive_exon_found_in_species
TGCAGGGGGCCTGAATTGCTGGAGTTGTGTTTGTTCGTTTGTGGGGTTAGGA	329181	330279	329131	329183	1	HG675259	ETH_00015540	322073	330912	None	1197	437	28398	No_constitutive_exon_found_in_species
GAAAGTTTAAAGTCGACGATTTGGGGTTGAGAGCCTGTGGGGAAATGCAGGC	53654	53702	53752	53700	-1	HG674968	ETH_00012210	53194	56906	None	1197	437	28398	No_constitutive_exon_found_in_species
ATGGTCTTACGAGGGAATCAGTGCACCTTTGCTGTTGTGTGGGAGCTCAGCA	148165	148217	148115	148167	1	HG674968	ETH_00012275	147357	153573	None	1197	437	28398	No_constitutive_exon_found_in_species
TGGGCGTGAAGCAAACTGGAGGCGAGCTGTGTACGCTGGGGAATGTGCAGGA	148931	149021	148881	148933	1	HG674968	ETH_00012275	147357	153573	None	1197	437	28398	No_constitutive_exon_found_in_species
TGAATAAATTTGAATAAAATTGGCGAATTTGCGTTCATTTGGGGGCGCAGTG	229411	229647	229361	229413	1	HG674968	ETH_00012345	227736	233546	None	1197	437	28398	No_constitutive_exon_found_in_species
CCGCTGCCTTCGGAGCAGCGGCGAGGCGGGGCTGGTGCGGGGCGGCGCAGGT	563	1568	513	565	1	HG675067	ETH_00020925	80	2162	None	1197	437	28398	No_constitutive_exon_found_in_species
TGTACTTCATGGCATCGGGGCTTCTGCCTAACGTTTGTTTGGGTAAACAGGG	248287	248447	248497	248445	-1	HG675067	ETH_00021130	248287	249687	None	1197	437	28398	No_constitutive_exon_found_in_species
CCTTCAGTTTGGCAGTTGCAGCTCTGCGTGTGGTTGAAGTGTGGGTACAGGT	286160	286194	286244	286192	-1	HG675067	ETH_00021170	286160	288282	None	1197	437	28398	No_constitutive_exon_found_in_species
TGTAACGCATCATGGTGCTGTGTTGTCATTTCTTGCTTGTGGGCGTGCAGTT	296150	296223	296100	296152	1	HG675067	ETH_00021175	294451	296712	None	1197	437	28398	No_constitutive_exon_found_in_species
TCATGCCGCTCTTCCGACAGCTTGCGTGTGGCTCATGTGTGGGCGTGCAGTT	301185	301281	301135	301187	1	HG675067	ETH_00021180	299774	301281	None	1197	437	28398	No_constitutive_exon_found_in_species
CGCTGCTGCTGCTGCAGCTGCGGGCCGCTGCTGCCTGGGTGTGGGCGCAGGC	324591	324844	324541	324593	1	HG675067	ETH_00021190	309473	327179	None	1197	437	28398	No_constitutive_exon_found_in_species
AGGGAAAAGGCGCGTTTTTTGGAGTGTCTGTACACCGTGTGGCGGGGCAGGT	3219	3459	3509	3457	-1	HG675164	ETH_00034855	3219	6914	None	1197	437	28398	No_constitutive_exon_found_in_species
CGAGAAAAATATAGGAATGTCCAATGCAATTGCATTGCTGCAGGGAACAGCT	120261	120415	120465	120413	-1	HG675164	ETH_00034985	119569	120742	None	1197	437	28398	No_constitutive_exon_found_in_species
TGAACAGCATCAGCAAGCTGGCAGCCGGGATTGTGGCCTGTGTGGGACAGAC	259269	259632	259219	259271	1	HG675164	ETH_00035080	256980	263229	None	1197	437	28398	No_constitutive_exon_found_in_species
TAGAGGGCGATGATTCAGACTCTGTGCCTTTTGTGCCTTTGTGTGGGCAGAT	260529	260589	260479	260531	1	HG675164	ETH_00035080	256980	263229	None	1197	437	28398	No_constitutive_exon_found_in_species
GTGTCGCTCAAGTTGCATGCAATGTGCTTCTGCTGCTCATGGGCGTGCAGCG	285568	285681	285518	285570	1	HG675164	ETH_00035110	284743	288556	None	1197	437	28398	No_constitutive_exon_found_in_species
CAAACCCTAAACCCTAAACCCTAAAAGGGTGTTTATTTTCGGGCGCGCAGCG	200460	200865	200915	200863	-1	HG675415	ETH_00005755	197561	209972	None	1197	437	28398	No_constitutive_exon_found_in_species
AATGTCACATAATACTTGCTCTAGGGTTAAGGATTTTTGGGTGGGTGCAGCA	86990	87084	87134	87082	-1	HG675579	ETH_00011620	85488	88213	None	1197	437	28398	No_constitutive_exon_found_in_species
CTGTAGAGCGTGAACTCGAGTGCGCGGGGCGCTGTGGGGCTGGCGAGCAGGA	202584	202825	202534	202586	1	HG675579	ETH_00011730	201302	202825	None	1197	437	28398	No_constitutive_exon_found_in_species
GCTGCGGCAGGTGAATGGGGCGGCTTTGTGCTGCATTCCGGGGTGTACAGAC	289877	289992	290042	289990	-1	HG675579	ETH_00011825	288251	290734	None	1197	437	28398	No_constitutive_exon_found_in_species
GGTTTAGGGTTTAGGGTTTAGGGTTTAGGGTTTAGGGTTTGGGTGCGCAGGT	308945	309815	308895	308947	1	HG675579	ETH_00011840	301131	311222	None	1197	437	28398	No_constitutive_exon_found_in_species
CAGCAGCAGCAGCAGCAGCAGCAGCAGAAACGATTACGGACCGGGACAAGCT	17871	18030	17821	17873	1	HG675595	ETH_00014625	17266	20215	None	1197	437	28398	No_constitutive_exon_found_in_species
TTTAGGGTTTAGGGTTTAGGGTTTAGGGTTTAGGGTTTGTGGGGCAAAAGGC	43615	43811	43861	43809	-1	HG675595	ETH_00014655	42878	44637	None	1197	437	28398	No_constitutive_exon_found_in_species
GGCGCTCTGGGGTTTTTCGGGTGGGTGCGTTTGTGGGCTGGGGTGTACAGAC	91365	91516	91315	91367	1	HG675595	ETH_00014715	90631	93450	None	1197	437	28398	No_constitutive_exon_found_in_species
AAAGTTTGAATCCTAGTCCCGGCACATACATCAGCTGAGTGGGCGGTCAGGC	235807	235883	235757	235809	1	HG675595	ETH_00014835	232630	236132	None	1197	437	28398	No_constitutive_exon_found_in_species
AGTCGAGGGTTTAGGGTTTAGGGTTTAGGGTTTAGGGTTTGTGGGTGCAGGG	293103	293249	293299	293247	-1	HG675595	ETH_00014880	291013	294141	None	1197	437	28398	No_constitutive_exon_found_in_species
CAAAAGCCTCGTTAGCTGTGAACAAGCTGCTGCTGTGGGTGCAAGCGCAGGT	156717	156814	156864	156812	-1	HG675611	ETH_00007415	152716	158178	None	1197	437	28398	No_constitutive_exon_found_in_species
CATGCAGTGGCTGAGGAGGTAGCGATGTGCGGGGTTGGGCTGTGGGGCAGTT	2809	2991	3041	2989	-1	HG675628	ETH_00007055	190	12340	None	1197	437	28398	No_constitutive_exon_found_in_species
TTTAGGGTTTAGGGTTTAGGGTTTAGGGTTTAGGGTTTGGGGGAGTTCAGCT	222130	222174	222224	222172	-1	HG675628	ETH_00007255	222130	223091	None	1197	437	28398	No_constitutive_exon_found_in_species
AAAAGCTCAGCAGCACAAAGAACAAACACCTGCGTGGCTGGGCTGCAAAGGC	2018	2361	1968	2020	1	HG675638	ETH_00022490	208	2361	None	1197	437	28398	No_constitutive_exon_found_in_species
TAGTCTGAGCGAACACTGCTGTTTTATTTTCTTGTGGCTTGATTGGGCAGGT	50006	50056	49956	50008	1	HG675638	ETH_00022545	45974	52320	None	1197	437	28398	No_constitutive_exon_found_in_species
TTCTGTTCAGGCTGTAAAGCTGGATGAATTTCGCCAATTGCAGCGGGCAGCA	256398	256701	256751	256699	-1	HG675638	ETH_00022705	255342	257656	None	1197	437	28398	No_constitutive_exon_found_in_species
AAGACGCCTTAGGGTTTAGGGTTTAGGGTTTAGGGTTTGCGGGCGCGCAGCT	275856	276047	276097	276045	-1	HG675638	ETH_00022725	267005	276475	None	1197	437	28398	No_constitutive_exon_found_in_species
TAGGGTTTAGGGTTTAGGGTTTAGGGTTTAGGGTTTGGGGGTGGCGGCAGGC	117939	118037	117889	117941	1	HG675649	ETH_00002835	112695	126289	None	1197	437	28398	No_constitutive_exon_found_in_species
GTTTAGGGTTTAGGGTTTAGGGTTTAGGGTTTGAGGTTTTGGGTGTGCAGGA	119226	119314	119176	119228	1	HG675649	ETH_00002835	112695	126289	None	1197	437	28398	No_constitutive_exon_found_in_species
GGTTTAGGGTTTAGGGTTTAGGGTTTAGGGTTTAGGATTTGGGCGTGCAGAG	122386	122479	122336	122388	1	HG675649	ETH_00002835	112695	126289	None	1197	437	28398	No_constitutive_exon_found_in_species
TGCTGCTGGTGCTGCTGCTACTGCTGCTGCTGCTGGTTTGGGGTGTACAGAC	153055	153323	153005	153057	1	HG675649	ETH_00002860	152243	155532	None	1197	437	28398	No_constitutive_exon_found_in_species
AGCGGGGCGACGCGTCTGCTGCTGCTGCTGTTTTGCTTTGGGGTGCGCAGCA	234680	234817	234867	234815	-1	HG675649	ETH_00002940	234412	235503	None	1197	437	28398	No_constitutive_exon_found_in_species
TTTCCCCCGTCGGAAAGCCGCGATCTGCCGCCTGCGCCCCGGGTGTACAGAC	246667	246790	246840	246788	-1	HG675649	ETH_00002955	243904	247046	None	1197	437	28398	No_constitutive_exon_found_in_species
CCCACCCATCCTAGCACTGAGAGAACGGAGCAATTATATTAGGGGCTCAGCC	95406	95816	95866	95814	-1	HG675655	ETH_00010515	94215	95931	None	1197	437	28398	No_constitutive_exon_found_in_species
GCCATTCTGGTGGTGGTTTGTGTTGCGTACGCTTTGATGCTGGGCAACAGAT	168962	169140	169190	169138	-1	HG675655	ETH_00010570	167462	173671	None	1197	437	28398	No_constitutive_exon_found_in_species
GCGGGTTTAAGGTTTAGGGTTTAGGGTTTAGGGTTTGGGTGGAGGTTCAGGT	251796	252566	251746	251798	1	HG675655	ETH_00010650	248927	253820	None	1197	437	28398	No_constitutive_exon_found_in_species
AGTGTTTTGATTTGGAATTTGGGAGTTTTTGAACTGCTTTGCGGGCGCAGAA	181188	181354	181138	181190	1	HG675668	ETH_00009940	176465	181354	None	1197	437	28398	No_constitutive_exon_found_in_species
GCAGCAAACAGCAATATGCTTTGCTGCTGCGGGAGCATTTGCTGGGGCAGGG	640	1302	590	642	1	HG675676	ETH_00022255	213	1302	None	1197	437	28398	No_constitutive_exon_found_in_species
TGAACGGTAGATATTTGTGTGGAGAGTGTGTGGCTGGGCGTATGCAAAAGGT	122435	122532	122582	122530	-1	HG675676	ETH_00022365	120005	126249	None	1197	437	28398	No_constitutive_exon_found_in_species
TGCTGCTACAATGGTGAGGGTAGAGGGTGTTTGTGTGGTGGGGTTGTGAGCA	150888	150925	150838	150890	1	HG675676	ETH_00022380	147470	153167	None	1197	437	28398	No_constitutive_exon_found_in_species
GTTGACTTTCTTTGAGGCGCACTTGCTTTGCTCTGACTTGGCGGGCGCAGGC	197194	197497	197144	197196	1	HG675676	ETH_00022425	194060	197497	None	1197	437	28398	No_constitutive_exon_found_in_species
TGTTTGAGCTCATAAATGCGGGCTTTTGTCTTTGCTTTTGGGTGGTACAGCT	38367	38967	38317	38369	1	HG675681	ETH_00001325	34030	41711	None	1197	437	28398	No_constitutive_exon_found_in_species
AGCATACATACGAGGGATGCTTGCCGGGTGTTTGTGTGCTGCGGGTGCAGAC	95907	95933	95983	95931	-1	HG675681	ETH_00001380	93954	97158	None	1197	437	28398	No_constitutive_exon_found_in_species
TTGTTGCCCTCATGAGCTTGTGCATGCATCTGTTCTTATTGGGTGTGTAGGA	125316	126321	126371	126319	-1	HG675681	ETH_00001405	125009	131143	None	1197	437	28398	No_constitutive_exon_found_in_species
TTGGGGTGTACGTACACGCGGTGCATGCGGCGCGCGCGCGGGGTGTACAGGC	214276	214428	214478	214426	-1	HG675686	ETH_00023710	212909	215466	None	1197	437	28398	No_constitutive_exon_found_in_species
GTTTAGGGTTTAGGGTTTAGGATTTAGGGTTTAGGGTTTGTGGGGCGCAGCT	234129	234187	234237	234185	-1	HG675686	ETH_00023730	232598	235699	None	1197	437	28398	No_constitutive_exon_found_in_species
GCAGGAGTGCGGTTTGCTGCTGCGTGTTGCTTTTGAACTGGGGTGTACAGAC	8979	9074	9124	9072	-1	HG675689	ETH_00004040	6043	10072	None	1197	437	28398	No_constitutive_exon_found_in_species
TTTGGGGTTAAGGGTTTAGTTATTGGGTTTGAGGGTTTGTGTGCGGGCAGCT	70578	70777	70827	70775	-1	HG675689	ETH_00004095	66367	72033	None	1197	437	28398	No_constitutive_exon_found_in_species
CTCTGTTACGTAGTTTGGTTTTCGTGAGCGTTGCGTGCGGTGTGGGACAGGG	103026	103081	103131	103079	-1	HG675689	ETH_00004125	102751	105614	None	1197	437	28398	No_constitutive_exon_found_in_species
AGAGGTTACTAAGCCGACTGAAGTTGTAATACCTTTCTAGAGGGCTGCAGAG	147030	147350	147400	147348	-1	HG675689	ETH_00004170	147030	152931	None	1197	437	28398	No_constitutive_exon_found_in_species
TAAGTAAGGCTTCATCAGATACCTGACATGCTTGCATGTACGGGGCGCAGCT	208028	208208	207978	208030	1	HG675698	ETH_00023635	205592	213767	None	1197	437	28398	No_constitutive_exon_found_in_species
ATTTCGTAAACTGTCATCGTGTGGGTGGATTGTTTGGGGTGTATGAACAGAA	205422	205525	205575	205523	-1	HG675701	ETH_00014485	201689	208240	None	1197	437	28398	No_constitutive_exon_found_in_species
AGTGCTTTCCGTGAAAGAAACTGTTTTGGCCATGTGCGGGGGGGGTGCAGGT	101710	101917	101660	101712	1	HG675705	ETH_00001755	99506	102343	None	1197	437	28398	No_constitutive_exon_found_in_species
TTTAGGGTTTAGGGTTTAGGGTTTAGGGTTTGGGGTTTGGGCGAGCGCAGGC	189147	189380	189097	189149	1	HG675705	ETH_00001845	188756	192044	None	1197	437	28398	No_constitutive_exon_found_in_species
AGGGTTTAGGGTTTAGGGTTTAGGGTTTAGGGTTTAGGGTTTGGGGGCAGGT	12568	13288	12518	12570	1	HG675708	ETH_00001490	11801	18717	None	1197	437	28398	No_constitutive_exon_found_in_species
GCAGCAGCACTAGCAGCAGCAGCAGCAGCAGCAGGAGCGTGTGCGGGCAGGG	14065	14238	14015	14067	1	HG675708	ETH_00001490	11801	18717	None	1197	437	28398	No_constitutive_exon_found_in_species
TTTTGGCGCTGCATTCCGTGCAAGAAGGGCGTGGTGTGCGGGCGGCGCAGGC	85169	85646	85696	85644	-1	HG675711	ETH_00018650	85169	87032	None	1197	437	28398	No_constitutive_exon_found_in_species
TAAATTTGATAAAACGGGATAATAATTATTTGCTTTGTTGTGCGGGGCAGGA	146881	146993	147043	146991	-1	HG675711	ETH_00018720	143092	149106	None	1197	437	28398	No_constitutive_exon_found_in_species
TGTGCTGTGATTGCGCGAGCTTGTGCTGCTGCTGCGGGCGGGTGGGGCAGGT	154533	154827	154877	154825	-1	HG675711	ETH_00018730	153731	155501	None	1197	437	28398	No_constitutive_exon_found_in_species
ACACCACTCTTGGAATGTTGCTTTAAATGTAATGTTGGGAATGAGATTAGCA	61789	61911	61961	61909	-1	HG675718	ETH_00018475	58027	66176	None	1197	437	28398	No_constitutive_exon_found_in_species
GGGTTTAGGGTTTAGGGTTTAGGGTTTAGGGTTTGTGGGCGGGTGTGCAGGC	110071	110163	110213	110161	-1	HG675718	ETH_00018515	108402	114556	None	1197	437	28398	No_constitutive_exon_found_in_species
GCTTGGTGTGTGAATATGATCTGCTGCCTCCTCTGCAACTGTGGGTGCAGAT	40470	40599	40649	40597	-1	HG675721	ETH_00000045	38078	43455	None	1197	437	28398	No_constitutive_exon_found_in_species
TTTTGACGCTGCAGGTTTTATGTGTGCGCGTTGGTTTGTCGGGTATGCAGGC	87501	87581	87451	87503	1	HG675721	ETH_00000070	87095	94644	None	1197	437	28398	No_constitutive_exon_found_in_species
TCGGGGCTTCTGCTAGGAGTCCGAGGAGAAGGTTAATGCTGGGGGTTTAGGA	111763	112486	111713	111765	1	HG675721	ETH_00000095	110455	115051	None	1197	437	28398	No_constitutive_exon_found_in_species
TTATTGGCAGATTCACGGGGTAGGATTCAGGAGCTGGGGTGGATGTGCAGGT	121423	121565	121373	121425	1	HG675721	ETH_00000105	119613	124405	None	1197	437	28398	No_constitutive_exon_found_in_species
TACTCTGATGGATTTTGTGTGTTTCATTGGCCTCTCCACTATGGGAGCAGCT	163510	163584	163460	163512	1	HG675721	ETH_00000140	160086	165674	None	1197	437	28398	No_constitutive_exon_found_in_species
CCCTTTTAAAAGACCCATACACTCCAAATCCCTCATTCACGGGGTTGCAGCA	67441	67557	67391	67443	1	HG675723	ETH_00033320	65850	67557	None	1197	437	28398	No_constitutive_exon_found_in_species
GCGGAGGCGCGCAGGGTTTAGGGTTTAGGGTTTGGGGTTTGGGTGCGCAGGT	211315	211535	211265	211317	1	HG675723	ETH_00033450	203834	211535	None	1197	437	28398	No_constitutive_exon_found_in_species
ACAGGACGGTGAACGGCTTGAACTGGCAGCTGGTGTGATGGGTGGAGCAGGA	41150	41232	41282	41230	-1	HG675722	ETH_00014190	39409	45280	None	1197	437	28398	No_constitutive_exon_found_in_species
AGAATCAACTTCACAGCTAGCATATGTGTATAGCTTTGGGTGAGGCGCAGGA	62351	62410	62460	62408	-1	HG675722	ETH_00014205	52966	64796	None	1197	437	28398	No_constitutive_exon_found_in_species
CTCTTGCTTTATAGAAAAAAGCCTCTTTTTGTGTGCTCTGGGAGAAACAGGT	54743	54965	55015	54963	-1	HG675722	ETH_00014205	52966	64796	None	1197	437	28398	No_constitutive_exon_found_in_species
AACACATATATCGCACCTTGCTTCTCGTGTTGTGTGTCTTTGCGGGACAGCC	73357	73533	73583	73531	-1	HG675722	ETH_00014215	72157	75305	None	1197	437	28398	No_constitutive_exon_found_in_species
AAATTCGAAGCATATCGTTTCGAGGTTGCGCTGCGCTGCGGGGTGTACAGGC	199754	199849	199704	199756	1	HG675722	ETH_00014315	198650	200817	None	1197	437	28398	No_constitutive_exon_found_in_species
TGCTGCTGAGGCTGCTGCTGCCCCGTTTTCTGCTGCTGCGGGCGACGCAGAC	27125	27660	27710	27658	-1	HG675727	ETH_00006780	27125	30692	None	1197	437	28398	No_constitutive_exon_found_in_species
TGCCATTGTGCTTGTATCCGTTCATCGTCCGTGTACCGGGGAAATCAAAGGA	121153	121326	121376	121324	-1	HG675727	ETH_00006865	119800	121607	None	1197	437	28398	No_constitutive_exon_found_in_species
CAGGGTTTAGGGTTTAAGGTTTGGGGTTTAGGGTTTGTGGGTGCGGACAGGC	54551	54972	55022	54970	-1	HG675730	ETH_00033235	48587	76980	None	1197	437	28398	No_constitutive_exon_found_in_species
CCACAGGAGTGTTTCGAATGCCTGCTTGATGTGCTGCTGCGGGAATTCAGGT	162506	163052	163102	163050	-1	HG675728	ETH_00032340	159600	166209	None	1197	437	28398	No_constitutive_exon_found_in_species
TAAGGGCGCCCCGCATACGTGAGAATTCTTTGTCTGGTATTGGGACACAGAG	24951	25116	25166	25114	-1	HG678089	ETH_00023260	20156	25718	None	1197	437	28398	No_constitutive_exon_found_in_species
TAAAAGCACAACGGGTTGTTTGGCGCGTGTTGTGTGTGCTGGGTGGGCAGTC	165058	165225	165275	165223	-1	HG678089	ETH_00023375	164143	165434	None	1197	437	28398	No_constitutive_exon_found_in_species
CCTGCTGCTGCTCCTGCTGCTGCTGCTGCTGCTGCTGCTGGGGTGTGCAGGC	179417	179500	179550	179498	-1	HG678089	ETH_00023390	177803	182686	None	1197	437	28398	No_constitutive_exon_found_in_species
ATTTTGGTGATTTAGCCCTGCCTGTTCTGGGTTGTTGTTTGGGCGTACAGAC	53172	53391	53122	53174	1	HG675733	ETH_00032140	51752	55075	None	1197	437	28398	No_constitutive_exon_found_in_species
CTAGAAGACTTTATATAATCGTTGCTGCTCGGGTTGCTTTGGGTGTACAGAC	96451	96536	96586	96534	-1	HG675733	ETH_00032175	93154	105762	None	1197	437	28398	No_constitutive_exon_found_in_species
CGCTGCGCTGAGCAGGGCAGCAGCTGCCGCTGCTTGTCTGAGGGCTGCAGAC	185546	185591	185496	185548	1	HG675734	ETH_00002440	181164	185591	None	1197	437	28398	No_constitutive_exon_found_in_species
GGTTTAGGGTTTAGGGTTTAGGGTTTAGGGTTCAGGGGCTGTAAGCGCAGGG	5400	5511	5350	5402	1	HG675738	ETH_00013910	4973	11661	None	1197	437	28398	No_constitutive_exon_found_in_species
TTTGCACATTACCTTCATATGTCCAGTAGCTGTTGTTTGTGGGGGCTCAGGA	77125	78079	78129	78077	-1	HG675738	ETH_00013965	75543	81629	None	1197	437	28398	No_constitutive_exon_found_in_species
GTTTAGGGTTTAGGGTTTAGGGTTTGGGGTTTGGGGTTTGGGGTGTGCAGGA	162657	162806	162607	162659	1	HG675741	ETH_00031875	161172	164653	None	1197	437	28398	No_constitutive_exon_found_in_species
GCTTACCATTTATAACAAAGGCAGTGTTTTGCGTGGCTGGGCGGTGACAGGT	157538	157708	157488	157540	1	HG675740	ETH_00013860	149303	159219	None	1197	437	28398	No_constitutive_exon_found_in_species
AAGACTGAGGAATTCCTGTTTGCTGTTGCAATTTTTACCTGTGGGTGCAGAC	15821	16619	16669	16617	-1	HG678175	ETH_00020235	15821	20674	None	1197	437	28398	No_constitutive_exon_found_in_species
GCATATTTGGTCCTTTCCCTGCATGGTTTTGCGATGACGTGGGAACTCAGAG	68816	68921	68971	68919	-1	HG678175	ETH_00020300	64665	69622	None	1197	437	28398	No_constitutive_exon_found_in_species
AGGACATTGGCAGAACATATCTTTTGTGTGTTATGCTTTTGGGTACATAGGG	66652	67519	67569	67517	-1	HG678175	ETH_00020300	64665	69622	None	1197	437	28398	No_constitutive_exon_found_in_species
TAGGGTTTAGGGTTCAGGGTTTAGGGCTTGGGGTTTGTGTGTGGGTGCAGGG	177785	178344	178394	178342	-1	HG678175	ETH_00020400	177785	180009	None	1197	437	28398	No_constitutive_exon_found_in_species
TGTTTCTGTGCTTCAGGCCTGGGCCCATATGGGCTCCGGGGAGGTACCAGAC	137527	137877	137927	137875	-1	HG675742	ETH_00017335	137527	144717	None	1197	437	28398	No_constitutive_exon_found_in_species
GAGTTGGAGAGCTTGTCTGCTAAACAGAAAATGTGGTTGGGACGGTGCAGGA	89218	89348	89168	89220	1	HG675744	ETH_00009225	86615	89839	None	1197	437	28398	No_constitutive_exon_found_in_species
ACTGCACGTGGGGCTGGTTCGCACCTGGTTCACGTGTTTGGGGTGTACAGAC	139698	139823	139648	139700	1	HG675744	ETH_00009260	139097	151257	None	1197	437	28398	No_constitutive_exon_found_in_species
AGCAGCATTTCCATGCTATCATCACTGCTTACGCGTTTGCGGGGCCGCAGGT	140965	141196	140915	140967	1	HG675744	ETH_00009260	139097	151257	None	1197	437	28398	No_constitutive_exon_found_in_species
GTTTGCGGCCGAGGGTTTAGGGTTTAGGGTTTGGGGTTTGGGGCGCGCAGGT	20648	20932	20598	20650	1	HG675746	ETH_00027875	11611	21660	None	1197	437	28398	No_constitutive_exon_found_in_species
TCTTAAGGGTTTAGGGTTCAGGGTTTAGGGTTTGCGGTTTGGGTGCGCAGAG	157069	157176	157019	157071	1	HG675749	ETH_00018385	154800	158191	None	1197	437	28398	No_constitutive_exon_found_in_species
TCATGCTGCTAAATTTATTTCTGTCGCTTCACTGGTTGCTGTGGGTGCAGAA	118327	118792	118842	118790	-1	HG675751	ETH_00018270	117515	123933	None	1197	437	28398	No_constitutive_exon_found_in_species
CCAGCCAGCTAGCTAGCTAGCTAGCTAGCTAGCTGGGCGCGTGCGGGCAGAT	5023	5295	4973	5025	1	HG675752	ETH_00025790	492	9338	None	1197	437	28398	No_constitutive_exon_found_in_species
GGTTTAGGGTTTAGGGTTTGGGGTTTAGGGTTTAGGGTTTGGGGCTGCAGGA	5506	5634	5456	5508	1	HG675752	ETH_00025790	492	9338	None	1197	437	28398	No_constitutive_exon_found_in_species
TTTAGGGTTTAGGGTTTAGGGTTTAGGGTTTAGGGTTTGTGGGTGTGCAGCG	139308	139450	139500	139448	-1	HG675753	ETH_00031185	134606	139787	None	1197	437	28398	No_constitutive_exon_found_in_species
TCAAGGCAAAAGCGAGTCATCTGTGTGACCTTGCTTTTGCGGGAATGCAGGG	42732	42936	42986	42934	-1	HG675759	ETH_00002250	42459	43491	None	1197	437	28398	No_constitutive_exon_found_in_species
TTGCAGTTCGCATTGCAGTAAAAGTGCACTGTGTACCCTTGTGCGGGCAGGA	57018	57242	57292	57240	-1	HG675759	ETH_00002265	57018	59492	None	1197	437	28398	No_constitutive_exon_found_in_species
GACTTTGGCCTTAGGACTGGCTTTCGGGCCCTAATTGTCTGTGGGCGCAGGC	94137	94496	94087	94139	1	HG675759	ETH_00002285	86555	94496	None	1197	437	28398	No_constitutive_exon_found_in_species
TGGTGAGGGGTAGAGGGGAGAGGCGGTGGTTGGGGAAGAGGGAGCGTCAGGG	115770	116667	115720	115772	1	HG678272	ETH_00000455	111464	123957	None	1197	437	28398	No_constitutive_exon_found_in_species
AGGCGAAGGCTGGTGAGGCTGCGGGGAATGTGGAGGTTGGTGAGGGGTAGAG	117952	118580	117902	117954	1	HG678272	ETH_00000455	111464	123957	None	1197	437	28398	No_constitutive_exon_found_in_species
TATTCCCAAGACTGCGTGCTTTCCTTGCCTGCGCTGGCGTGGGCGTGCAGGT	152310	152501	152551	152499	-1	HG678272	ETH_00000485	149696	156191	None	1197	437	28398	No_constitutive_exon_found_in_species
AAGGGATAAAATAAAAAAGAAAGCCATCCACAATTGACTGAGGGCTGCAGGA	22197	22564	22614	22562	-1	HG675757	ETH_00033055	19229	24348	None	1197	437	28398	No_constitutive_exon_found_in_species
TCCCCAGCCGCCTAGGGTTTAGGGTTTAGGGTTTAGGGTTTGGAGTGAAGGG	14247	14650	14197	14249	1	HG675762	ETH_00008255	10690	14650	None	1197	437	28398	No_constitutive_exon_found_in_species
CCGCTAAACCCGAGGGTTTAGGGTTTAGGGTTTAGGGTTTGGGGCTGCAGAT	32831	32920	32781	32833	1	HG675762	ETH_00008280	32318	33838	None	1197	437	28398	No_constitutive_exon_found_in_species
TTATCTAGCTATGTGGGCTTGGGGTTTAGGGTTAGGGTTTGGGTGCGCAGAG	52583	52651	52701	52649	-1	HG675766	ETH_00031055	52323	58315	None	1197	437	28398	No_constitutive_exon_found_in_species
TTTAGGGTTTAGGGTTTAGGGTTTAGGGTTTAGGGTTTGCGGGCGCGCAGGT	21595	21723	21545	21597	1	HG675768	ETH_00023055	20920	23787	None	1197	437	28398	No_constitutive_exon_found_in_species
TTGTCGTGTCTTTGAAAGTGTCTACACATTTCTGGTTGATGGGCGTGCAGAA	100981	101025	100931	100983	1	HG675768	ETH_00023130	97228	104336	None	1197	437	28398	No_constitutive_exon_found_in_species
TTTTGGTTTTAGGGTTTAGGGTTTAGGGTTTCCGTGTGCTTGGGGTGCAGGT	127154	127198	127104	127156	1	HG675768	ETH_00023135	110989	134833	None	1197	437	28398	No_constitutive_exon_found_in_species
GAGAGGGTAACTCGGTTGCCTGTCGCTTTGTGCGCTTTTTGTGGGTGCAGAT	65617	65865	65915	65863	-1	HG673749	ETH_00025365	65617	66878	None	1197	437	28398	No_constitutive_exon_found_in_species
CGATCACAGTGGTTAAGATGTCTTGTGTTTGGGTGTGTTTGGGTGTGCAGGC	77754	77816	77866	77814	-1	HG673749	ETH_00025370	75854	78574	None	1197	437	28398	No_constitutive_exon_found_in_species
TTGCTGGGCGACAGCAATGACGCATTGCCGTTTTGCTGCGGGTGAATTAGGT	90082	90146	90032	90084	1	HG673749	ETH_00025385	89646	91420	None	1197	437	28398	No_constitutive_exon_found_in_species
CAGATCCGCAGCTAGGGTTTAGGGTTTAGGGTTTAGGGTTTAGGGTGTAGGG	129746	130190	130240	130188	-1	HG673749	ETH_00025420	127672	131705	None	1197	437	28398	No_constitutive_exon_found_in_species
GCTGCTGCTGGTAATGGTGCGGCGGTGGTTTGGCCGTGTGGTGGGTGCAGAA	20599	20688	20549	20601	1	HG673748	ETH_00022930	19392	21236	None	1197	437	28398	No_constitutive_exon_found_in_species
CCCGCTGCTGCTGCTCCTGCTGCTACTGCTGCTGCTGCTGCTGGGAACAGCT	112644	112839	112594	112646	1	HG673748	ETH_00023030	110291	112839	None	1197	437	28398	No_constitutive_exon_found_in_species
TTCTTGCGGGCCATAATTTATGGCTTAGGAAGCAGTGGTGGGTGACGTAGGT	75090	75331	75040	75092	1	HG673751	ETH_00012700	64667	76499	None	1197	437	28398	No_constitutive_exon_found_in_species
CTGGCTTTGCTGCCCAATTCCGATTCGTTGCGGTGTATGCTGGGGTGCAGGG	19404	19572	19622	19570	-1	HG673752	ETH_00027685	18779	24090	None	1197	437	28398	No_constitutive_exon_found_in_species
GCACTCTTGCGTTTGCCTCGCCTTGTTTTGTTTTTGGGGTGTATGGACAGGA	41410	41458	41508	41456	-1	HG673752	ETH_00027710	40382	42772	None	1197	437	28398	No_constitutive_exon_found_in_species
CAGCAGCAGCAGCAGCAGCAGCAGCAGCAGCGGGCGCGTGGGGCGTGCAGGT	68580	68871	68921	68869	-1	HG673752	ETH_00027740	68580	76195	None	1197	437	28398	No_constitutive_exon_found_in_species
CCGGCTGAAATTTGGATGTGTCTCCTTGTCAAACTGGGGTGCGAGTGCAGAT	75289	75579	75239	75291	1	HG673756	ETH_00006410	69525	75579	None	1197	437	28398	No_constitutive_exon_found_in_species
CCATCTTAATCTATTTTACACGTAGTACTGGCATGGGGTGAATGATGCAGGC	13854	13943	13993	13941	-1	HG673757	ETH_00001975	13315	14404	None	1197	437	28398	No_constitutive_exon_found_in_species
CTTAGGGTTTAGGGTTCAGGGTTTAGGGTTTAGAGTTTGTGTGGGGTTAGGG	115208	115290	115340	115288	-1	HG673757	ETH_00002045	109881	120420	None	1197	437	28398	No_constitutive_exon_found_in_species
ACCCTAAACCCTAAACCCTAAACCCTAAACCCTGGGGCGTGCGGGCGCAGGG	103303	103557	103253	103305	1	HG673759	ETH_00027310	100794	107602	None	1197	437	28398	No_constitutive_exon_found_in_species
GTGCATGCGCGAGTTTGCTGCTGCTCAGGGGGCCTCGACGAGGGAATTAGGT	12772	12982	12722	12774	1	HG673767	ETH_00027605	12566	14409	None	1197	437	28398	No_constitutive_exon_found_in_species
CAGCAGCAGCAGCAAATTCTGTGGGGTGTGCTGCTGCTCCGGGCGTGCAGCT	1586	1657	1707	1655	-1	HG673768	ETH_00002055	400	5874	None	1197	437	28398	No_constitutive_exon_found_in_species
GCCGCACTAGCACCGCTGCTGCTGCTGCTGCTGCTGCTGCAGGGGTGCAGAA	67414	67840	67890	67838	-1	HG673768	ETH_00002115	67414	76314	None	1197	437	28398	No_constitutive_exon_found_in_species
ACGGGCTGCTGCTGCTGCTGCTGCTGCTGCTGTGTGCTTGGGCTGAGCAGGC	88512	88594	88644	88592	-1	HG673768	ETH_00002130	88512	91379	None	1197	437	28398	No_constitutive_exon_found_in_species
GGAGCGCTGGCGAGGCTTCTGTTTTGTGAGGGGTCTTGTTGTGGGCGCAGCT	93797	93951	93747	93799	1	HG673765	ETH_00021675	91848	95350	None	1197	437	28398	No_constitutive_exon_found_in_species
GTCGCCACCGAGCCGTATAGGGGGGCCCTCATGTGCATCTGGGCCAGCAGAA	33561	33718	33768	33716	-1	HG673769	ETH_00001545	30982	34370	None	1197	437	28398	No_constitutive_exon_found_in_species
GGGGTAACAGACGCGTTAGTGACAGTATTGCGCGCGTGTACGTGGGACAGGT	32457	32546	32596	32544	-1	HG673769	ETH_00001545	30982	34370	None	1197	437	28398	No_constitutive_exon_found_in_species
TGCTGCGGGCACTGAGCCGCAGCAGCTGCAGCGTGTGTGTGGGGCCGCAGCA	2926	3061	3111	3059	-1	HG673776	ETH_00004490	1859	3638	None	1197	437	28398	No_constitutive_exon_found_in_species
GTGGTGAGCCTTAGGGAGTGTCTTGTTACCTGTGGGTGACGAGGGCGCAGGC	20641	20756	20806	20754	-1	HG673776	ETH_00004505	19770	26270	None	1197	437	28398	No_constitutive_exon_found_in_species
TGCTGCTCTTGCTGCTATTTTGGCTGCTACTGCTGCTGCTGTGGGAGCAGGC	97327	98551	97277	97329	1	HG673775	ETH_00030575	96103	100032	None	1197	437	28398	No_constitutive_exon_found_in_species
GGGTTTAGGGTTTAGGGTTTAGGGTTTAGGGTTTAGGGTTTGGGGCGCAGGC	33212	33349	33399	33347	-1	HG673779	ETH_00012075	27788	33958	None	1197	437	28398	No_constitutive_exon_found_in_species
GGGCGCAGAGGTGCTTGAAGTAGCAGTATATGCATTACGCTGGGTGGCAGGA	67547	67597	67497	67549	1	HG673779	ETH_00012105	66041	70185	None	1197	437	28398	No_constitutive_exon_found_in_species
CCCTAAACCCTAAACCCTAAACACTTGTGTGTGTGCCTCTGTGGGCGCAGCT	97621	97654	97704	97652	-1	HG673779	ETH_00012130	91755	98027	None	1197	437	28398	No_constitutive_exon_found_in_species
TCAGTTTGAATTCGACTTGAAGTGCCGCTGGCGGTGGGTGTGGGTGGCAGGT	72813	73116	72763	72815	1	HG673782	ETH_00025495	68868	73545	None	1197	437	28398	No_constitutive_exon_found_in_species
TGAAAGCAGCACGCGGAAGAACACAGTGGAGGGTTTAAATGGGCCTGAAGAC	43884	43993	44043	43991	-1	HG673787	ETH_00030460	43884	47634	None	1197	437	28398	No_constitutive_exon_found_in_species
AATAAGAGTAGGAATAATAATAAGTGCAAACAGGGCTGTGGGGCGCACAGGC	4652	4812	4862	4810	-1	HG673790	ETH_00025530	4093	16464	None	1197	437	28398	No_constitutive_exon_found_in_species
ACCGTTGAGACTCAAGGGGAAGTCTTTGGTGGTGCTTGATGGGCGTGCAGGT	33552	33719	33502	33554	1	HG673790	ETH_00025545	32182	35181	None	1197	437	28398	No_constitutive_exon_found_in_species
GCCAGCTAGCTAGCTAGCTGGGGGCGTTGCGTGCGCTGGGCGGGGCGCAGGC	71300	71479	71529	71477	-1	HG673790	ETH_00025555	48232	72891	None	1197	437	28398	No_constitutive_exon_found_in_species
GGTAAATTGTAGGTAGGTCTATTTTTTTTTGTTTTCCATCATTTGGGAAGCA	10652	11418	11468	11416	-1	HG673795	ETH_00021725	10652	11536	None	1197	437	28398	No_constitutive_exon_found_in_species
TGCTGCTTTGTGCTGCTGCTTTGTGCTGCTGCTGCTGTGGGCGGGCGCAGGT	57927	58103	57877	57929	1	HG673795	ETH_00021755	49697	65391	None	1197	437	28398	No_constitutive_exon_found_in_species
TCTCTAGGGTTTAGGGTTTAGGGTTTAGGGTTTAGGGTTTGCGGGTGCAGGT	6057	6174	6224	6172	-1	HG673805	ETH_00025585	6057	7430	None	1197	437	28398	No_constitutive_exon_found_in_species
GGCATGACTAATCTTTTTGCTTGCTCGTTGCGTTTGGGGTGGACGCGCAGTC	21426	22973	23023	22971	-1	HG673807	ETH_00014965	21231	24921	None	1197	437	28398	No_constitutive_exon_found_in_species
GCTGCTGCTGCTGGGGTTTAGGGTTTAGGGTTTGGGGTTTGTGGGTGGAGCA	30039	30294	29989	30041	1	HG673808	ETH_00007620	24803	30526	None	1197	437	28398	No_constitutive_exon_found_in_species
AGAGCTAGGGCTTAACGCAAAGAAACTAGGGTTTAGGGTTAAGGGTTTAGGG	16343	16410	16460	16408	-1	HG673811	ETH_00025120	9047	22908	None	1197	437	28398	No_constitutive_exon_found_in_species
AAACCCTAAACCCTAAACCCTAGGTTGTTGCGGCGCGGTGTGGGGTGCAGGA	28006	28688	28738	28686	-1	HG673825	ETH_00008190	22294	29922	None	1197	437	28398	No_constitutive_exon_found_in_species
CTGCTGCTGCAGCTGCTGCTGCTGCTGCTGCTGGGGGTGGGTGTGCAAAGGC	28156	28297	28347	28295	-1	HG676350	ETH_00008095	27053	29813	None	1197	437	28398	No_constitutive_exon_found_in_species
GGTGTAGGGTTTAGGGTTTAGGGTTTAGGGTTTAGGGTTTGGGCGTGCAGGA	23792	24023	24073	24021	-1	HG673833	ETH_00017980	23036	27379	None	1197	437	28398	No_constitutive_exon_found_in_species
TTTAGGGTTTAGGGTTTAGGGTTTAGGGTTTGGGGTGTGGGACGATGCAGGC	699	776	649	701	1	HG673834	ETH_00024950	180	5086	None	1197	437	28398	No_constitutive_exon_found_in_species
CTCAGGGTTAAGGGTTTAGGGTTTAGGGTTTAGGGTTTGCGGGCGCGCAGCC	1531	2047	1481	1533	1	HG673834	ETH_00024950	180	5086	None	1197	437	28398	No_constitutive_exon_found_in_species
TGTGTCGTTATTGAGAAGCTGCTGCATCTAGGGCGCGTTGAGGGGTTTAGGG	11226	11382	11432	11380	-1	HG673836	ETH_00008060	11226	17335	None	1197	437	28398	No_constitutive_exon_found_in_species
CAGCAGCAGCAGCAGCAGGAGTTTGTGTTGCTGCGCGTTTGTGGGTGCAGAT	6423	8331	6373	6425	1	HG673998	ETH_00021270	2525	10873	None	1197	437	28398	No_constitutive_exon_found_in_species
TTTAGGCTTTACGGTTTAAGGCTCAGGGTTTAGGGTTTGCGTGTGGGCAGGA	9700	10512	10562	10510	-1	HG676470	ETH_00004465	5178	11414	None	1197	437	28398	No_constitutive_exon_found_in_species
GGTTTAGGGTTTAGGGTTTAGGGTTTAGGGTTTAGGGTTTGGGCGCGCAGGG	257	486	207	259	1	HG674009	ETH_00015185	58	1646	None	1197	437	28398	No_constitutive_exon_found_in_species
TTTATGCTTTGGGGTTTAGGGCGTAGGGTTTTACGCTGAGGGGCTGGCAGGC	8056	8117	8006	8058	1	HG676475	ETH_00032695	1760	12832	None	1197	437	28398	No_constitutive_exon_found_in_species
ACAGCAGTTGGTGCTGCTGTTTATGACTTAAGCGGCTTCGGGGGTGTCAGTG	10003	10190	9953	10005	1	HG674030	ETH_00010260	7556	14469	None	1197	437	28398	No_constitutive_exon_found_in_species
CGGCCAGGGCCGAGGGTTTAGGGTTCAGGGTTTAGGGTTTGGGCGCGCAGGC	10804	10987	10754	10806	1	HG676476	ETH_00015170	10532	12729	None	1197	437	28398	No_constitutive_exon_found_in_species
CTAAACCCTAAAGCGTTTAGGGTTTAGGGTTTAGGGTTTGGGGTTTGGAGGC	857	1404	807	859	1	HG674195	ETH_00017685	126	1404	None	1197	437	28398	No_constitutive_exon_found_in_species
TTTAGGGTTTAGGGTTTAGGGTTTAGGGTTTAGGGTTTGTGCGGGTGCAGGA	17008	17093	17143	17091	-1	HG674195	ETH_00017715	12101	17722	None	1197	437	28398	No_constitutive_exon_found_in_species
TTTAGGGTTTAGGGTTTAGGGTTTAGGGTTTAGGGTTTGCGAGGGTTTAGGC	2803	2949	2753	2805	1	HG674322	ETH_00026325	1694	4014	None	1197	437	28398	No_constitutive_exon_found_in_species
TTTAGGGTTTAGGGTTTGGGGCTAGGGTTAGGGCTGGGTGGAGGGAGCAGGG	11344	11404	11294	11346	1	HG674322	ETH_00026330	6275	16371	None	1197	437	28398	No_constitutive_exon_found_in_species
TTTAGGGTTTAGGGTTTGGGGCTAGGGTTAGGGCTGGGTGGAGGGAGCAGGG	11620	11680	11570	11622	1	HG674322	ETH_00026330	6275	16371	None	1197	437	28398	No_constitutive_exon_found_in_species
TTAATAGAATTGTAATAGCCTGGCGAAGTGGGTTTCTGTGGGATGTGCAGAA	6640	6820	6870	6818	-1	HG674215	ETH_00021255	6640	7100	None	1197	437	28398	No_constitutive_exon_found_in_species
GGGTTTAGGGTTTAGGGTTTAGGGTTTAGGGTTTAGGGTTTGTGGGGCAGGT	4897	5131	5181	5129	-1	HG674259	ETH_00017670	4343	5834	None	1197	437	28398	No_constitutive_exon_found_in_species
GGTTTAGGGTTTAGGGTTTAGGGTTTAGGGTTTAGGGTTTGTGGGCGCAGAT	4643	4706	4756	4704	-1	HG674259	ETH_00017670	4343	5834	None	1197	437	28398	No_constitutive_exon_found_in_species
TTAGGGTTTAGGGTTTAGGGTTTAGGGTTTGCGCTGCGTTGGGGCTGCAGGT	5843	5906	5793	5845	1	HG674594	ETH_00003335	5712	12044	None	1197	437	28398	No_constitutive_exon_found_in_species
GGTGGTTTCCAAACCCTAAACCCTAATTTAGGGTTTGCGCATGGGCGCAGGC	5985	6250	5935	5987	1	HG674594	ETH_00003335	5712	12044	None	1197	437	28398	No_constitutive_exon_found_in_species
AGGGTTTGGGGTTTAGGGTTTAGGGTTTAGGGTTTGGGGTTTGGGCGAAGGA	7800	8002	7750	7802	1	HG674594	ETH_00003335	5712	12044	None	1197	437	28398	No_constitutive_exon_found_in_species
GCTGCTGCTTGTGCTGCTGCTGCTGCTGCTGCTGCTGCTGGGGTGTACAGAC	14567	14625	14517	14569	1	HG674594	ETH_00003340	13984	14625	None	1197	437	28398	No_constitutive_exon_found_in_species
TAGGGTTTAGGGTTTAGGGTTTAGGGTTTGGGTGCGGTGCGTGTGGGCAGGA	13625	13674	13724	13672	-1	HG676510	ETH_00024890	12956	14053	None	1197	437	28398	No_constitutive_exon_found_in_species
CCCACCTTCTGCTGCTGCTGCTGCTGCTGCTGCTGCTGCTGTGGGCGCAGTG	2268	2908	2218	2270	1	HG674678	ETH_00015625	136	5358	None	1197	437	28398	No_constitutive_exon_found_in_species
GGGATTAGGGTTTAGGGTTTAGGGTTTAGGGTTTGCTGTGTGGGGTGCAGCT	12160	12233	12283	12231	-1	HG676514	ETH_00006350	10801	13230	None	1197	437	28398	No_constitutive_exon_found_in_species
GGAATTCGAGGCGGAAATGGGGGAGTTCGGGTGTGCGGCGGGCGGCGCAGGT	11950	12035	11900	11952	1	HG676511	ETH_00021240	3990	12569	None	1197	437	28398	No_constitutive_exon_found_in_species
TAGGGTTTAGGGTTTAGGGTTTAGGGTTTAGGGTTTGTGGGGTGACGCAGAG	1021	1084	971	1023	1	HG676515	ETH_00021225	672	4998	None	1197	437	28398	No_constitutive_exon_found_in_species
TTTAGGGTTTAGGGTTTAGGGTTTAGGGTTTAGGGTTTGTGGGGATGCAGAG	9553	9632	9682	9630	-1	HG674730	ETH_00035175	4991	10489	None	1197	437	28398	No_constitutive_exon_found_in_species
CTGCTGCTGCTGCCTCATGCGTTTGCTGCGCGCACGTTGTGGGGCTGCAGGC	8346	8415	8465	8413	-1	HG674828	ETH_00017595	1967	10660	None	1197	437	28398	No_constitutive_exon_found_in_species
TGTGTTAGGGTTTAGGGTTTAGGGTTTAGGGTTTAGGGTTTAGGGTGTAGGA	5872	6231	6281	6229	-1	HG676517	ETH_00004435	5872	7801	None	1197	437	28398	No_constitutive_exon_found_in_species
GGTTTAGGGTTTAAGGTTTAGGGTTTAGGGTTTAGGGTTTGGGGTTAAAGGC	3088	3253	3038	3090	1	HG675202	ETH_00003405	2655	4091	None	1197	437	28398	No_constitutive_exon_found_in_species
GGCTGCGGGTGGAGGGGTTGGTTTGCGGGCGGTGAGGTGGGGGTGTGCAGGT	7806	7854	7756	7808	1	HG675183	ETH_00026270	7262	7854	None	1197	437	28398	No_constitutive_exon_found_in_species
GTTTAGGGTTTAGGGTTTGGGGTTTAGGGTTTAGGGTTTGGGGCGTGCAGGC	7573	7797	7523	7575	1	HG676547	ETH_00021200	6359	11190	None	1197	437	28398	No_constitutive_exon_found_in_species
CCCTAAACCCTAAACCCTAAACCCTAAACCCTAGCTGCGAGGGCGCGCAGGA	9888	10164	9838	9890	1	HG676547	ETH_00021200	6359	11190	None	1197	437	28398	No_constitutive_exon_found_in_species
GGGTTTAGGGTTTAGGGTTTAGGGTTTAGGGTTTAGGGTTTGGAGTGCAGGC	10660	10899	10610	10662	1	HG676547	ETH_00021200	6359	11190	None	1197	437	28398	No_constitutive_exon_found_in_species
CCTAAACCCTAAACCCTAAACCCTAAACCCTAGGCCCTGGGGCTGAGCAGCT	7433	7889	7939	7887	-1	HG676602	ETH_00034850	3408	8049	None	1197	437	28398	No_constitutive_exon_found_in_species
TGCTGCGGTGTCTGTACAGCTGGGCGTGTGGGGTGCGTTGGGGTGTACAGAC	1079	1184	1234	1182	-1	HG676571	ETH_00014930	83	9184	None	1197	437	28398	No_constitutive_exon_found_in_species
GCAGCAGCAGCAGCAGCAGCAGCAGCAGGTGCGTGTGCGTGCGGGCGCAGCC	3309	3558	3608	3556	-1	HG675518	ETH_00001185	3309	4633	None	1197	437	28398	No_constitutive_exon_found_in_species
CCGCGGCTGCTAGGGTTTAGGGTTTAGGGTTTAGGGTTTGGGGCGTGCAGGT	37	97	147	95	-1	HG676574	ETH_00017580	37	1153	None	1197	437	28398	No_constitutive_exon_found_in_species
CCGCACCTGCTGCTGCTGCTGCTGTTGCTGCTGCTGCTGTGGGGCCGCAGGG	1281	1539	1231	1283	1	HG675395	ETH_00004480	771	1539	None	1197	437	28398	No_constitutive_exon_found_in_species
GGTTTAGGGTTTAGGTCCGGGGTTTAGGGTTTGGGGTTTGTGGGGAGCAGAT	8106	8696	8746	8694	-1	HG676625	ETH_00020920	6515	9953	None	1197	437	28398	No_constitutive_exon_found_in_species
TAATTCATTTTAAATTACTTTTTTGTTGTTTTTGCGAACTCGGGGTGTAGAT	6165	6267	6115	6167	1	HG676638	ETH_00034840	4064	8163	None	1197	437	28398	No_constitutive_exon_found_in_species
TTGCGAATTGCTGCTGCTGCTGCTGCTGCTGCTGCGTTTGGGGTGTACAGAC	5271	5910	5960	5908	-1	HG675502	ETH_00017535	5271	9052	None	1197	437	28398	No_constitutive_exon_found_in_species
GGTTTAGGGTTTAGGGTTTAGGGTTTAGGGTTTAGGGTTTGGGCGCGCAGGG	9492	9565	9442	9494	1	HG676664	ETH_00028610	8969	9565	None	1197	437	28398	No_constitutive_exon_found_in_species
GGGTTTAGGGTTTAGGGTTTAGGGTTTAGGGTTTAGGGTTTGGGGCACAGCG	865	979	815	867	1	HG676718	ETH_00000215	193	4906	None	1197	437	28398	No_constitutive_exon_found_in_species
CAGTTAGGGTTTAGGGTTTAGGGTTTAGGGTTTAGGGTTTGTGGGCGCAGGA	3810	3929	3760	3812	1	HG676718	ETH_00000215	193	4906	None	1197	437	28398	No_constitutive_exon_found_in_species
GGCTTAGGGTTTAGGGTTTAGGGTTTAGGGTTTAGGGTTTGGGGCTGCAGGA	13	145	195	143	-1	HG676827	ETH_00023895	13	4334	None	1197	437	28398	No_constitutive_exon_found_in_species
TGTTTGTCCGCGGCCCGAAACCCTAAATGAGGGTTTGCGGGGGCGCGCAGGC	5917	6339	6389	6337	-1	HG676799	ETH_00016485	4184	8050	None	1197	437	28398	No_constitutive_exon_found_in_species
GAATTTAGAGTTTAGGGTTTAGGGTTTAGGGTTTAGGGTTTAGGGTATAGTG	1454	1524	1404	1456	1	HG676763	ETH_00000600	408	2625	None	1197	437	28398	No_constitutive_exon_found_in_species
AGGGTTTAGGGTTTAGGGTTTAGGGTTTAGGGTTTCCGGTGGGTGCGCAGCT	3507	3766	3457	3509	1	HG677073	ETH_00034830	203	7115	None	1197	437	28398	No_constitutive_exon_found_in_species
CATCCAACCCTGGCAGAGGATGTGTGGGTGCGGCGAACGGGCGCATAGAGCC	1303	1696	1253	1305	1	HG675617	ETH_00034820	269	1696	None	1197	437	28398	No_constitutive_exon_found_in_species
AATCTAGCTAGCTAGCTAGCTGCGGCGTTGCGGGTGCGTGCGGGGGCCAGGG	6101	6247	6297	6245	-1	HG677440	ETH_00004410	2704	7710	None	1197	437	28398	No_constitutive_exon_found_in_species
GTTTAGGGTTTAGGGTTTAGCATTTGGAGTTTAGGGTTTGTGTGGGGCAGCG	3414	3479	3364	3416	1	HG677230	ETH_00007050	148	4116	None	1197	437	28398	No_constitutive_exon_found_in_species
GTTTAGGGTTTAGGGTTTAGGGTTTAGGGTTTAGGGTTTGGGGCGTGCAGGA	1274	1604	1224	1276	1	HG677609	ETH_00034310	89	3183	None	1197	437	28398	No_constitutive_exon_found_in_species
GCAGCGGCAGCGCGTTTGCGGCAGTGTGCGTGGGCTGCTCAGTGGGCCAGGC	51	206	256	204	-1	HG675657	ETH_00004375	51	7853	None	1197	437	28398	No_constitutive_exon_found_in_species
AACGCCTAGGGTTTAGGGTTTAGGGTTTAGGGTTTAGGGTTTGCGAGAAGGG	3669	3784	3619	3671	1	HG677451	ETH_00026180	2630	4020	None	1197	437	28398	No_constitutive_exon_found_in_species
TGCCTAGGGTTTAGGGTTTAGGGTTTAGGGTTTAGGGTTTGGGGCTGCAGGA	6345	6405	6295	6347	1	HG677525	ETH_00014535	1201	7905	None	1197	437	28398	No_constitutive_exon_found_in_species
ACCCTAAACCCTAAACCCTAGAAATTTTGGGGCTTCGGGTGTATGGACAGGC	708	764	658	710	1	HG677670	ETH_00032545	38	3300	None	1197	437	28398	No_constitutive_exon_found_in_species
GAATTTAGGGTTTAGGGTTTAGGGTTTAGGGTTTAGGGTTTGACGAGCAGGA	1780	2010	2060	2008	-1	HG677536	ETH_00020875	204	4204	None	1197	437	28398	No_constitutive_exon_found_in_species
GCTAGGATTTAGGGTTTAGGGTTTAGAGTTTAGGGTTTGGTGGGGTGCAGGT	506	690	740	688	-1	HG677536	ETH_00020875	204	4204	None	1197	437	28398	No_constitutive_exon_found_in_species
CCCGGGGGGCCCCCCCTGAGCGTACACCCCATCGTTGTGGGGCGGTACAGCG	1848	2728	2778	2726	-1	HG675685	ETH_00009755	556	6108	None	1197	437	28398	No_constitutive_exon_found_in_species
AACCCTAAACCCTAAACCCTAAACCCTAAACCCTTGCTTTTGGGACGCAGGA	5617	5831	5567	5619	1	HG677702	ETH_00014510	4964	7393	None	1197	437	28398	No_constitutive_exon_found_in_species
TGTGGCTAGCTGTGGCTAGCTGTGGCAGCTGCGGGGGTCTGTGGGCGCAGAC	3079	3225	3275	3223	-1	HG677928	ETH_00028280	2657	7312	None	1197	437	28398	No_constitutive_exon_found_in_species
CTAGCTAGCTAGCTAGCTAGCGAGGAGTGCGTGTGGCTGTGGGTGTGCAGCC	5571	6044	5521	5573	1	HG677766	ETH_00023795	4518	7412	None	1197	437	28398	No_constitutive_exon_found_in_species
GATTTGGGTGCGTTTAGAGTAGCAGTGTGTACATGTGTGTGGGCGTGTAGGG	2511	2793	2461	2513	1	HG674388	ETH_00042745	35	4270	None	1197	437	28398	No_constitutive_exon_found_in_species
GGTTTAGGGTTTAGGGTTTAGGGTTTAGGGTTTAGGGTTTGTGTGGGCAGGT	4809	5018	4759	4811	1	HG677862	ETH_00023780	2827	6581	None	1197	437	28398	No_constitutive_exon_found_in_species
TTTAGGGTTTAGGGTTTAGGGTTTAGGGTTTAGGAGCTGCGGGGGTGCAGGC	2962	3038	3088	3036	-1	HG674184	ETH_00037970	2660	7018	None	1197	437	28398	No_constitutive_exon_found_in_species
CATGCATGCAAGCCTGCATGCATGCGTTCTGTGTTGTTTCGGGGCTGCAGGT	5412	5466	5516	5464	-1	HG677960	ETH_00000630	4716	6136	None	1197	437	28398	No_constitutive_exon_found_in_species
CGGTCTAGGGTTTAGGGTTTAGGGTTTAGGGTTTAGGGTTTTGTGGAAAGGC	2610	2715	2765	2713	-1	HG678003	ETH_00033470	1302	3208	None	1197	437	28398	No_constitutive_exon_found_in_species
GATCGAGTGGGGGGTTCGGTGGGGTCGATGGGATCGATTTTGGGGTGCAGTG	6447	6580	6397	6449	1	HG673871	ETH_00033610	4425	6727	None	1197	437	28398	No_constitutive_exon_found_in_species
TGAGGGGTCCCTGATGGGTTTTGTGCGGGTGGGGTGCTGCGGGCGTGTAGGC	1804	2032	1754	1806	1	HG677962	ETH_00026075	241	6542	None	1197	437	28398	No_constitutive_exon_found_in_species
CTGCAGCAGCAGCAGCAGCAGCAGGTTTGGTGTGTGTGGGGGGCGTGCAGCG	1092	1308	1042	1094	1	HG678030	ETH_00018620	177	5061	None	1197	437	28398	No_constitutive_exon_found_in_species
GGGTTTAGGGTTTAGGGTTTAGGGTTTAGGGTTTAGGGTTTATGGTGAAGGT	3518	3607	3468	3520	1	HG673901	ETH_00036110	3278	4814	None	1197	437	28398	No_constitutive_exon_found_in_species
GGGGCGGACGCTAAACCCTAAACCCTAAATGAGGGTTTGTGTGCGGGCAGGC	6219	6541	6169	6221	1	HG674370	ETH_00037290	4784	6541	None	1197	437	28398	No_constitutive_exon_found_in_species
CCCAGGGGGGGGGCCCCCTGGGTGCTGTTGCTGCAGTGCCGGGTGCGCAGCA	5135	5623	5673	5621	-1	HG675345	ETH_00042320	45	6477	None	1197	437	28398	No_constitutive_exon_found_in_species
GGATCAAGACTTAGGGTTTAGGGTTTAGGATTTAGGGTTTGTGCGGGCAGGT	4831	4936	4781	4833	1	HG677964	ETH_00022205	470	6170	None	1197	437	28398	No_constitutive_exon_found_in_species
CAACAGCAGTGGGCGCCGCAGCAGCAGCAGCAGTAGCAACAACCAGGGAGTT	5663	5884	5934	5882	-1	HG677993	ETH_00033500	4400	6276	None	1197	437	28398	No_constitutive_exon_found_in_species
CCCACGAGGGTTTAGGGTTTAGGGTTTAGGGTGTGCGTGTGAGGGTTTAGGG	2732	2849	2899	2847	-1	HG677998	ETH_00003845	2468	6142	None	1197	437	28398	No_constitutive_exon_found_in_species
GGCTGAGGGTTTAGGGTTTAGGGTTTAGGGTTTAGGGTTTGGGCGTGCAGGT	4547	4727	4497	4549	1	HG678005	ETH_00034270	3759	6001	None	1197	437	28398	No_constitutive_exon_found_in_species
GTTTAGGGTTTAGGGTTTAGGGTTTAGGGTTTAGGGTTTGGGGTGTGCAGGC	4359	4460	4510	4458	-1	HG678068	ETH_00014155	3331	6028	None	1197	437	28398	No_constitutive_exon_found_in_species
GGCCACGGGTTTAGGGTTTGGGTTTAGGGTTTAGGGTTTAGGGTATGCAGGA	4360	4453	4503	4451	-1	HG677344	ETH_00042505	4178	5620	None	1197	437	28398	No_constitutive_exon_found_in_species
GTTTAGAATTTAGGGTTTAGGGCCTAGGGTTTAGGGTTTGGGGCGTGCAGGG	4020	4138	3970	4022	1	HG678048	ETH_00001260	3362	5354	None	1197	437	28398	No_constitutive_exon_found_in_species
CTGCAGAGTTGCTGCAGCTGCGCTGCAGCTTCTGGGTGTGCGGGGCGCAGGC	936	1383	1433	1381	-1	HG678179	ETH_00023210	20	2209	None	1197	437	28398	No_constitutive_exon_found_in_species
CCCCCCTCCTTCGAGGAGGCCCACAGCAGAAGAGAGCTGTGGGGCCGCAGGG	4551	4990	4501	4553	1	HG674777	ETH_00041895	1700	5587	None	1197	437	28398	No_constitutive_exon_found_in_species
GCTGCTGCTGCTGCAGCGCGCTTGCTGCTGAGGGTTTGCGGGGCGCGCAGGT	2993	3410	3460	3408	-1	HG678080	ETH_00011375	2993	5451	None	1197	437	28398	No_constitutive_exon_found_in_species
AGGGCTAGGGTTTAGGGTTTAGGGTTTAGGGTTTAGGGTTTGGAGCGCAGGG	1941	2008	1891	1943	1	HG678084	ETH_00022165	4	2460	None	1197	437	28398	No_constitutive_exon_found_in_species
CAGCAGCAGCAGCTGCAGCAGCAGCAGCAGCTCATGGTTTCGGGGACTAGCC	51	105	155	103	-1	HG678118	ETH_00028025	51	3805	None	1197	437	28398	No_constitutive_exon_found_in_species
GGCAGCGGAACCTGGCGCGAAGGCGGCGGCTGAAGCGGGTTTGAAGGCAGGG	3826	4878	3776	3828	1	HG675729	ETH_00017385	112	4878	None	1197	437	28398	No_constitutive_exon_found_in_species
AACCCTCTTTGAAAGGCAAAAATAAAAAATAGGGTGGGTGAGAAATACAGAA	3236	3256	3186	3238	1	HG673978	ETH_00034060	762	5166	None	1197	437	28398	No_constitutive_exon_found_in_species
GCGGGGGAGGCCTGAGCGACCTGCGCGCTGTGTGGGGCCTGGGGCTGCAGGT	2631	2724	2774	2722	-1	HG677906	ETH_00043460	80	3473	None	1197	437	28398	No_constitutive_exon_found_in_species
GCCCTCAAGGGTGCTGCGTGTGTCTGCTGCTGCTGTGTCGGGGTGCGCAGGA	1462	1873	1923	1871	-1	HG677906	ETH_00043460	80	3473	None	1197	437	28398	No_constitutive_exon_found_in_species
CGTCCCCCGTATTGGCCGGGTGTGAGGCCCCCGTTTGGGCCTGGGGATAGGC	2859	3980	2809	2861	1	HG675651	ETH_00037955	1258	5071	None	1197	437	28398	No_constitutive_exon_found_in_species
GGCAGCGGAAGCTGGCGCGAAGGCGGCGGCTGAAGCGGGTTTGAAGGCAGGG	202	3172	3222	3170	-1	HG675737	ETH_00009315	153	5124	None	1197	437	28398	No_constitutive_exon_found_in_species
TTGTTGTGGGCGCAGGGTTTGGGGTTTACGTGTGGGCGAACGGGCGGAAGTA	861	1081	811	863	1	HG678168	ETH_00000195	202	2219	None	1197	437	28398	No_constitutive_exon_found_in_species
TGCTGCTGCTGCAGCTTGGCGTTGCTGCTTTTGTGTGTTGGGGTGTACAGAC	3070	3173	3020	3072	1	HG678256	ETH_00008985	1213	4765	None	1197	437	28398	No_constitutive_exon_found_in_species
CAGCAGCAGACGCTCCCCACAAACTCGACCCCGCCTGCTGCGGGGCGTAGGC	2132	2336	2386	2334	-1	HG678209	ETH_00010125	2132	3847	None	1197	437	28398	No_constitutive_exon_found_in_species
TAGGGTCTAGGGTTTAGGGTTTAGGGTTTGTGTTGCGTGTGGGGGCGCAGCA	3522	3661	3472	3524	1	HG678321	ETH_00023175	154	4468	None	1197	437	28398	No_constitutive_exon_found_in_species
GCTGCTGCTGCTGGATTGATGGGTGTGTGTGTGCTGCGTGTGCAGGGGAGAA	188	259	309	257	-1	HG678313	ETH_00013545	188	3937	None	1197	437	28398	No_constitutive_exon_found_in_species
AGCCCCAAACCCTAAACCCTAAACCCTAAACCCTTGCGGTGTGGGTGCAGCT	3584	3718	3534	3586	1	HG678283	ETH_00025785	1348	4364	None	1197	437	28398	No_constitutive_exon_found_in_species
GTGTGGGGTTTGTCTCTTCCGGAAGCAGTTTTGTGTCTTTGGGGCGTCAGCA	1271	1355	1221	1273	1	HG674357	ETH_00036865	376	1980	None	1197	437	28398	No_constitutive_exon_found_in_species
TTTATGGTTTGCTGCCCTTTTGGCCGGCGTGCTGCTGCTGTGGGGAGCAGAG	137	362	412	360	-1	HG678345	ETH_00013535	137	3695	None	1197	437	28398	No_constitutive_exon_found_in_species
GCAGAAAACCCCGAACAAACCAGCACCTCAAGCTGCTGGACGTGGGGCAGTG	19	221	271	219	-1	HG675441	ETH_00036635	19	3404	None	1197	437	28398	No_constitutive_exon_found_in_species
GCTGCTGCTGCAGCTGCAGCGGGGGAGTGTGCGTGCGCTGGGGTGTACAGAC	1574	1823	1524	1576	1	HG678340	ETH_00003445	699	1823	None	1197	437	28398	No_constitutive_exon_found_in_species
GGGTTTAGGGTTTAGGGTGTAGGGTTTAGGGTTTAGGGTTTGAGTGGCAGGG	3387	3857	3337	3389	1	HG678370	ETH_00000795	1464	3857	None	1197	437	28398	No_constitutive_exon_found_in_species
GGCCTCACACTGCTGCTGCTGCTGCTGCTGCTGCGGTGTGGGGTGTACAGAC	1740	1852	1902	1850	-1	HG678367	ETH_00033030	1740	4014	None	1197	437	28398	No_constitutive_exon_found_in_species
GAGGGGGCAGCAGGTGCAGCCAGTGCTGCTGCCAGCTGAGGGTTTAAGAGGG	241	458	191	243	1	HG677594	ETH_00040480	52	3466	None	1197	437	28398	No_constitutive_exon_found_in_species
TTTAGGGTTTGGGGTTTAGGGTTTAGGGTTTAGGGAGTGGGGAGCTGCAGGC	2303	2521	2571	2519	-1	HG678369	ETH_00025760	34	3869	None	1197	437	28398	No_constitutive_exon_found_in_species
GCGGCGCTGGGGGCCCCCGGGGGCCCCGCGAGCGCGGGCGAGGGCGCGAGCG	1062	1830	1880	1828	-1	HG674314	ETH_00037080	923	3362	None	1197	437	28398	No_constitutive_exon_found_in_species
CTTTGCTAGGGTTTAGGGTTTAGGGTTTAGGGTTTAGGGTGTGTGTAAAGGG	1941	2014	1891	1943	1	HG677446	ETH_00041905	21	3000	None	1197	437	28398	No_constitutive_exon_found_in_species
GGGTTTAGGGTTTAGGGTTTAGGGTTTGGGGTTTGCGCGTTGGGGTGCAGTC	2355	2417	2467	2415	-1	HG677395	ETH_00042075	2355	3734	None	1197	437	28398	No_constitutive_exon_found_in_species
GGTCTAGGGTTTAGGGTTTAGGGTTTAGGGTTTAGGGTTTGGGCGTGCAGCT	217	325	375	323	-1	HG677830	ETH_00042665	217	874	None	1197	437	28398	No_constitutive_exon_found_in_species
CGCACGAAGCGGGCTTCCTGCAAGACTCCCCGCGCTGCGTGTGGGCGCAGGG	1823	1943	1993	1941	-1	HG675140	ETH_00041480	418	3340	None	1197	437	28398	No_constitutive_exon_found_in_species
TTCGAATCTTGTGCGAATATTTGGAAGTCCGGGACCGCCTGAGGGCTGAGGG	3416	3437	3366	3418	1	HG675849	ETH_00012020	1822	3437	None	1197	437	28398	No_constitutive_exon_found_in_species
AGAGCCGCAGCGCAGCAGCAGCAAGCTTTGTGGGGTGCTTGTGGGCGCAGGT	2478	3063	2428	2480	1	HG673886	ETH_00038065	1458	3063	None	1197	437	28398	No_constitutive_exon_found_in_species
GAGAGCGCCGCCTAGGGTTTAGGGTTTAGGGTTTAGGGTTTGGAGTGCAGCT	1869	1996	2046	1994	-1	HG675973	ETH_00025630	776	3225	None	1197	437	28398	No_constitutive_exon_found_in_species
TGCATGCATGCATGCGTTTTGGGGCTGCATGCGGCGCTGTGGGGCTGCAGGG	1769	2155	2205	2153	-1	HG675922	ETH_00032870	173	3014	None	1197	437	28398	No_constitutive_exon_found_in_species
GATTGGGGTTTAGGTTTTACGGTTTAGGGTTTAGGGTTTGCGGGGTACAGGA	1868	1935	1985	1933	-1	HG677533	ETH_00042255	410	3254	None	1197	437	28398	No_constitutive_exon_found_in_species
GGCTCCAGGCTTAGGGTTTAGGGTTTAGGGTTTAGGGTTTGGGGGCGCAGGT	1605	1686	1555	1607	1	HG677825	ETH_00033935	68	2644	None	1197	437	28398	No_constitutive_exon_found_in_species
GGTTTAGGGTTTAGGGTTTAGGGTTTAGGGTTTAGGGTTTGGGTGTGCAGAG	2840	3059	2790	2842	1	HG675914	ETH_00022835	1771	3059	None	1197	437	28398	No_constitutive_exon_found_in_species
TTAGGGTTTAGGGTTTAGGGTTTAGGGTTTAGGGTTTATTTTGGGGTGAGCT	2945	2981	2895	2947	1	HG675915	ETH_00015640	899	2981	None	1197	437	28398	No_constitutive_exon_found_in_species
GTTTAGGGTTTAGGGTTTAGGGTTTAGGGTTTGGGGTTTGGGGCGTGCAGGA	1675	2741	1625	1677	1	HG674580	ETH_00037790	702	3059	None	1197	437	28398	No_constitutive_exon_found_in_species
GGTTTAGGGTTTAGGGTTTAGGGTTTAGGGTTTGCGTTGGGAGTGGGCAGGT	527	1019	477	529	1	HG675505	ETH_00041205	34	2493	None	1197	437	28398	No_constitutive_exon_found_in_species
CAGCAGCAGCAGGGACACGGGAGGCTGCAGGTGAGGGGCTGCAGCAGCAGCT	2047	2354	2404	2352	-1	HG677115	ETH_00042000	2047	2718	None	1197	437	28398	No_constitutive_exon_found_in_species
GCAAGCGTGCGGGCGTGGGGCTGCTGCTGCTGCTGCGGCGGGGTGTACAGAC	1663	1843	1613	1665	1	HG677626	ETH_00035690	70	3126	None	1197	437	28398	No_constitutive_exon_found_in_species
CAGCAGCAGCAGCAGCAGTTGGCGGCGCGGCGAGCACGTGGGGCGGCGAGAA	48	1053	1103	1051	-1	HG674189	ETH_00034105	48	2288	None	1197	437	28398	No_constitutive_exon_found_in_species
AGCAACAGCAGCAGCAGCAGCAGCAGCAAGTGTGTGGGGTGGGTGCGCAGAT	1492	1646	1696	1644	-1	HG677135	ETH_00041840	171	2928	None	1197	437	28398	No_constitutive_exon_found_in_species
CAGCAGCAGCAGCAGCAGCAGCAGCAGTTTGCGGGTTTGTGTGGGTGCAGCT	2297	2359	2409	2357	-1	HG675988	ETH_00003010	19	2895	None	1197	437	28398	No_constitutive_exon_found_in_species
TAGGGTTTAGGGTTCAGGGTTTCGGGTTTGGGGTTTGGGTTGGGGTGCAGAC	2754	2820	2704	2756	1	HG676041	ETH_00027560	1833	3028	None	1197	437	28398	No_constitutive_exon_found_in_species
GGGCTCGGCGAGCAAACCCTAATCTAGGGTTTGGGGTTCGGGGCGCGCAGGA	136	429	479	427	-1	HG674124	ETH_00038860	136	1311	None	1197	437	28398	No_constitutive_exon_found_in_species
GGATTAGGGTTTAGGGTTTAGGGTTTAGGGTTTGGGGTTTGCGGGTGCAGAA	705	800	850	798	-1	HG677553	ETH_00039495	347	1310	None	1197	437	28398	No_constitutive_exon_found_in_species
ATTGCTGCTGCTACTGCTGCTGCTACTGCTGCTGCTGCATTAGGGATCAGGG	772	960	1010	958	-1	HG675220	ETH_00037525	772	2432	None	1197	437	28398	No_constitutive_exon_found_in_species
GCTGCTTGCTGCTGCTGCTGCTGCTGCTGCTGTTGCTGCTGGGTGCACAGAT	932	1546	1596	1544	-1	HG676048	ETH_00027545	84	1963	None	1197	437	28398	No_constitutive_exon_found_in_species
CGAACCTACGGTTTAGGGTTTAGGGTTTAGGGTTTAGGGTTTGCGAAAAGGT	1398	1557	1348	1400	1	HG676037	ETH_00016720	213	2829	None	1197	437	28398	No_constitutive_exon_found_in_species
GTTTAGGGTTTAGGGTTTAGGGTTTAGGGTTTAGGGTTTGTGGGGCGCAGAG	1996	2074	1946	1998	1	HG674932	ETH_00038735	1237	2074	None	1197	437	28398	No_constitutive_exon_found_in_species
AAGGGTTTAGGGTTTAGGGTTTAGGGTTTAGGGTTTGGGCGTGTGGGCAGCT	145	490	540	488	-1	HG676063	ETH_00008195	145	2599	None	1197	437	28398	No_constitutive_exon_found_in_species
CTGGTAAGCTTTGAGCTGCCGCAGTACTTTGTGGCTTGTGGGGTGACCAGTG	1947	2449	2499	2447	-1	HG676146	ETH_00030400	1947	2585	None	1197	437	28398	No_constitutive_exon_found_in_species
TCCGTAGGGTTTAGGGTTTAGGGTTTAGGGTTTGGGGTTTGGGGCCGCAGAC	1266	1353	1403	1351	-1	HG676133	ETH_00022820	12	2278	None	1197	437	28398	No_constitutive_exon_found_in_species
TTTAGGGTTTAGGGTTTAGGGTTTAGGGTTTAGGGTTTGCGAGGGCGCAGTT	2236	2316	2186	2238	1	HG677455	ETH_00040525	107	2316	None	1197	437	28398	No_constitutive_exon_found_in_species
CAGCAGCAGCAGCAGCAGCAGCAGCAGTTTGCGGGTTTGTGTGGGTGCAGCT	2143	2209	2093	2145	1	HG676172	ETH_00006310	33	2209	None	1197	437	28398	No_constitutive_exon_found_in_species
GGGTTTAGGGTTTAGGGTTTAGGGTTTAGGGTTTAGGGTTTGCGGCGAAGGT	512	578	628	576	-1	HG674369	ETH_00038110	512	2293	None	1197	437	28398	No_constitutive_exon_found_in_species
AGGGTTTAGGGTTTAGGGCTTAGGGTTTGGGGTGTGGTTTGGGGGTGCAGGC	548	737	787	735	-1	HG675615	ETH_00036930	34	1654	None	1197	437	28398	No_constitutive_exon_found_in_species
TGGGGTGTCGGGGGGCGCATGCGTCCGCTGCTGCCACTTGGGGTGTACAGAC	58	229	279	227	-1	HG675005	ETH_00043760	58	2216	None	1197	437	28398	No_constitutive_exon_found_in_species
TGCTGCTGCTGCAGCGTGTGCTGCTGCTTGTGCTGCTTGTGGGGCTGCAGCC	75	120	170	118	-1	HG675027	ETH_00040735	75	1549	None	1197	437	28398	No_constitutive_exon_found_in_species
CGAAGGGTTTAGGGTTTAGGGTTTAGGGTTTAGGGTTTGTGCGGGTGCAGGG	1301	1411	1461	1409	-1	HG677377	ETH_00042275	23	1810	None	1197	437	28398	No_constitutive_exon_found_in_species
AGGGTTTAGGGTTTAGGGTGTAGGGTTTAGGGTTTGGCGTGCGGGTGCAGAA	633	790	840	788	-1	HG677377	ETH_00042275	23	1810	None	1197	437	28398	No_constitutive_exon_found_in_species
GTTTAGGGTTTAGGGTTTAGGGTTTAGGGTTTGGGGCGTGTGGGGTATAGGC	379	1146	1196	1144	-1	HG674051	ETH_00042035	379	1614	None	1197	437	28398	No_constitutive_exon_found_in_species
GGTTTAGGGCTTAGGGTTTAGAGTTTAGGGTTTAGGGTTTGGGGGTTCAGGT	1266	1362	1216	1268	1	HG674668	ETH_00038075	29	1392	None	1197	437	28398	No_constitutive_exon_found_in_species
TGGGGTTTAGGGTTTCGGGTTTGGCTGGGAGGGTCTCCGGGTGAGTGCAGCT	1583	1627	1533	1585	1	HG677365	ETH_00043060	4	1988	None	1197	437	28398	No_constitutive_exon_found_in_species
GGTCTAGGGTTTAGGGTTTGGGGTTTAGGGTTTAGGGTTTGGGGCCGCAGGA	767	873	717	769	1	HG677198	ETH_00038850	441	1363	None	1197	437	28398	No_constitutive_exon_found_in_species
TTGTCAATGCTGCTGCTGCTGCTGCTTCCTGGTGGCTCTGGGGTGTACAGAC	1023	1524	1574	1522	-1	HG677914	ETH_00041025	409	1877	None	1197	437	28398	No_constitutive_exon_found_in_species
GCTGCTGCTGCTGCTGCTGCTGCTGCTGCTGCATACCGGTGGGCCGGCAGGG	7	377	427	375	-1	HG674623	ETH_00038830	7	1870	None	1197	437	28398	No_constitutive_exon_found_in_species
GGTTTAAGGTTTAAGGTTTAGGGTTTAGGGTTTAGGGTTTGGGTGTGCAGTT	1527	1584	1477	1529	1	HG675394	ETH_00041980	1252	1584	None	1197	437	28398	No_constitutive_exon_found_in_species
GCTGCTGCTTCTGCTGCTGCTGCTGCTGCTGCTGCTTGCGGGTGGCGCAGAT	90	153	203	151	-1	HG676860	ETH_00041230	90	1586	None	1197	437	28398	No_constitutive_exon_found_in_species
GGTCTAGGGTTTACGGTCTAGGGTTTAGGGTTTAGGGTTTAGGGCTGCAGTG	1624	1627	1574	1626	1	HG677849	ETH_00040265	622	1627	None	1197	437	28398	No_constitutive_exon_found_in_species
GGTTTAGGGTTTAGGGTTTAGGGTTTAGGGTTTAGGGTTTGGGGCTGCAGGT	611	749	799	747	-1	HG677688	ETH_00040580	321	1382	None	1197	437	28398	No_constitutive_exon_found_in_species
GATTGAAATCGAATTCGCCGAGCTTTCCCGAGGTTTCCGCGGGCGCGCAGGT	565	791	515	567	1	HG677775	ETH_00041210	63	791	None	1197	437	28398	No_constitutive_exon_found_in_species
GGGTTTAGGGTTTAGGGTTTAGGGTTTAGGGTTTAGGGTTTGAGGCGCAGGT	924	1023	874	926	1	HG674685	ETH_00036575	100	1023	None	1197	437	28398	No_constitutive_exon_found_in_species
GGTTTAGGGTTTAGGGTTCAGGGTTTAGGGTTTAGGGTTTGCGGGTGCAGGA	672	766	622	674	1	HG676623	ETH_00039610	223	1373	None	1197	437	28398	No_constitutive_exon_found_in_species
CATCTAGGGTTTAGGGTTTAGGGTTTAGGGTTTAGGGTTTGTGGGCGCAGAC	674	770	624	676	1	HG677070	ETH_00040495	183	1192	None	1197	437	28398	No_constitutive_exon_found_in_species
TTAGGGTTTAGGGTTTAGGGTTTAGGGTTTAGGGTTTGGTGCGGGTGCAGGC	173	460	510	458	-1	HG677413	ETH_00041125	173	1118	None	1197	437	28398	No_constitutive_exon_found_in_species
AGGTTTAGGGTTAGAGTTTCATTTTGGCCGTGTCTCTTGTGGGTGTGAAGGA	785	836	735	787	1	HG674965	ETH_00036240	663	836	None	1197	437	28398	No_constitutive_exon_found_in_species
GGGTTTAGTGTTTAGGGTTTGGGGTTTGGGGTTTGGGGTTTGGGGCGCAGTC	415	504	365	417	1	HG676915	ETH_00038310	95	815	None	1197	437	28398	No_constitutive_exon_found_in_species
GTTTAGGGTTTAGGGTTTGGGGTTTAGGGTTTGGGGTTTTATGGGCGCAGAT	674	767	817	765	-1	HG677060	ETH_00040980	188	1109	None	1197	437	28398	No_constitutive_exon_found_in_species
TTCAGAGTTTAGGGTTTAGGGTTTAGGGTTTAGGGTTTTGCGGGGCGCAGTA	634	727	584	636	1	HG677005	ETH_00035475	320	727	None	1197	437	28398	No_constitutive_exon_found_in_species
