# Supplementary material for: Widespread Separation of the Polypyrimidine Tract From 3′ AG by G Tracts in Association With Alternative Exons in Metazoa and Plants
Source: Front Genet. 2019 Jan 14;9:741. doi: 10.3389/fgene.2018.00741 (PMC6339879; doi:10.3389/fgene.2018.00741)
Supplement: DATA FILE S2 — Sequences of REPAG 3′ SS from each species of metazoa, plants and protists. [file Data_Sheet_2.zip › Supplementary data 2/Protists_Release38_plasmodium_falciparum_hb3.txt]

REPA_GGG_Sequence	Exon_Start	Exon_End	Pos_-50	Pos_+2	Strand	Chromosome	GeneID	Gene_Start	Gene_End	Gene_Name	Number_of_REPAs	Number_of_REPAs_has_GGG	Number_of_Intron(Intra_genic_Region)	Upstream_Constitutive_Exon
ATTAGGTGCTGGATATGAAACATCGGCTGAATCATGGGGTACTGGTAGAGCA	100927	101496	101546	101494	-1	CH671931	PFHG_00908	100473	101585	None	489	21	7481	No_constitutive_exon_found_in_species
TATTTTTTTTTTTTTTTTATCTTATTTTTCCTTTTTTAGTTTATGGGAAGGA	95924	96220	96270	96218	-1	CH671943	PFHG_01490	91229	97629	None	489	21	7481	No_constitutive_exon_found_in_species
ATTTTTTTTTTTTTTTTTTTTTTTTTTTTTTTTTTCCCTTTGGGGGTGAGAG	60867	61115	60817	60869	1	CH671945	PFHG_01526	56766	61115	None	489	21	7481	No_constitutive_exon_found_in_species
ATTAAAAGTATCATAGAAATACAATTATATGATATGGGACGAACCAGAAGGA	3222	3867	3172	3224	1	CH671951	PFHG_01775	2809	5408	None	489	21	7481	No_constitutive_exon_found_in_species
ACGCTTTTTGTCTCTTTAGAAAAAGGGTGGTGTAGCCCATGTCGGGGGAGGA	45779	45883	45729	45781	1	CH671956	PFHG_01899	40932	47089	None	489	21	7481	No_constitutive_exon_found_in_species
TCAAAATATATATATTAGAATTTATACTTATAAATATATTAAATGGGTAGGT	20932	20981	20882	20934	1	CH671970	PFHG_02393	20494	21150	None	489	21	7481	No_constitutive_exon_found_in_species
TTATTTTATTTTATTTTATTATCTTTTCCTTTTTTTGGGGGGTAATATAGGA	11318	11625	11268	11320	1	CH671993	PFHG_02987	9140	11625	None	489	21	7481	No_constitutive_exon_found_in_species
TACCCGATGAAGATGGTGGGCACACATGGGGAGATTTTTCAAGGGATAAGAT	1572	4376	1522	1574	1	CH672025	PFHG_03599	1416	4376	None	489	21	7481	No_constitutive_exon_found_in_species
ATACTCCAATTGGGGAATTCAAGAGGGAATCCTAAAGGGGAACACACAAGAG	24146	36200	24096	24148	1	GG700835	PFHG_03855	22786	36200	None	489	21	7481	No_constitutive_exon_found_in_species
GGATAATTTATTGGAGGAATAATTATTAAATTTAGTACGGGTGTGAAAAGTG	18638	19684	18588	18640	1	CH672050	PFHG_03930	18204	19684	None	489	21	7481	No_constitutive_exon_found_in_species
AATCAATGTATATTCTTTTTTTTTTTTTTTTTTTTTTTTTATTGGGGCAGGA	20337	20406	20456	20404	-1	CH672058	PFHG_04040	20337	22178	None	489	21	7481	No_constitutive_exon_found_in_species
TAAATATTAAAACATATATATATATATATATATAAAGACAAAATGGGAAGTT	17585	17754	17804	17752	-1	CH672062	PFHG_04088	16936	18664	None	489	21	7481	No_constitutive_exon_found_in_species
ACATTCGTGTGTATATTATAAAAGCAATTTATATTTTTTTGGGGGTATAGAT	35368	35859	35909	35857	-1	CH672089	PFHG_04438	35368	38627	None	489	21	7481	No_constitutive_exon_found_in_species
TTTACATGTATATGCTTGTTTAGTATGTGGTTTATATTTTCAAGGGATAGGA	8397	9933	9983	9931	-1	CH672109	PFHG_04658	8397	10318	None	489	21	7481	No_constitutive_exon_found_in_species
AAAGGGAATATTGTTATTCCAAGGTTTAAAATATGTGAGGGATAGTGAAGAG	15128	17769	15078	15130	1	CH672109	PFHG_04659	15053	17769	None	489	21	7481	No_constitutive_exon_found_in_species
TTTTTATTTTTTTTTTTATTTTTTTTATTTTTTTTTTTTTTGGGGCAAAGAT	4164	4406	4114	4166	1	CH672119	PFHG_04730	2531	4406	None	489	21	7481	No_constitutive_exon_found_in_species
ATACTTTATGGTTTTTTTTTTTTTTTTTTTTTTTTTTTTTGTGTGGGAAGAT	1147	1210	1260	1208	-1	CH672148	PFHG_04958	784	2180	None	489	21	7481	No_constitutive_exon_found_in_species
CCAAATTAGGGAATATTGGTGGGATGCGAATAGGCACACCGTGTGGGAAGCT	9026	9751	8976	9028	1	CH672256	PFHG_05293	8969	9751	None	489	21	7481	No_constitutive_exon_found_in_species
AAATTAGATGAACTTTCCATAATATTAAATCGGGTTATGGGGATGTAAAGGA	945	1837	1887	1835	-1	GG700945	PFHG_05461	52	1921	None	489	21	7481	No_constitutive_exon_found_in_species
GATTGGTTTGTGAAAAGTGCCGCAGTTGAAACTTTTTTCTTATGGGATAGGT	502	1458	452	504	1	GG700993	PFHG_05484	31	1652	None	489	21	7481	No_constitutive_exon_found_in_species
GGTTGCACTGACTGTTTTTTTGCATGTAATCCTTACATTGATTGGGATAGAT	603	1229	553	605	1	GG701021	PFHG_05499	0	1229	None	489	21	7481	No_constitutive_exon_found_in_species
