# Supplementary material for: Widespread Separation of the Polypyrimidine Tract From 3′ AG by G Tracts in Association With Alternative Exons in Metazoa and Plants
Source: Front Genet. 2019 Jan 14;9:741. doi: 10.3389/fgene.2018.00741 (PMC6339879; doi:10.3389/fgene.2018.00741)
Supplement: DATA FILE S2 — Sequences of REPAG 3′ SS from each species of metazoa, plants and protists. [file Data_Sheet_2.zip › Supplementary data 2/Metazoa_Release91_mus_musculus_c3hhej.txt]

REPA_GGG_Sequence	Exon_Start	Exon_End	Pos_-50	Pos_+2	Strand	Chromosome	GeneID	Gene_Start	Gene_End	Gene_Name	Number_of_REPAs	Number_of_REPAs_has_GGG	Number_of_Intron(Intra_genic_Region)	Upstream_Constitutive_Exon
TATATCAACCCCCTAAATGTGAAATCCTTTTTTCTTCCCCGGGCATGCAGTG	6882870	6882994	6882820	6882872	1	1	MGP_C3HHeJ_G0002563.1	6858094	6906229	1700034P13Rik	4580	919	209124	No_or_no_constitutive_exon
GATTTGGGGTTTCTGACTTTTTTTTTTTTTTTCCTTTTGGGAAGGTGCAGCT	7071535	7071661	7071711	7071659	-1	1	MGP_C3HHeJ_G0004683.1	7071469	7073629	Snhg6	4580	919	209124	No_or_no_constitutive_exon
TTCTCCCTACCCCTTCCTCACAAACTATGGCTGCATATGGGCAAACACAGTT	11546623	11546702	11546752	11546700	-1	1	MGP_C3HHeJ_G0015617.1	11433991	11584143	Eya1	4580	919	209124	No_or_no_constitutive_exon
TGTCACTGCTCTAAATATTAATTAGCTCTTTTGTCGGGTTGGGGACACAGGG	13956804	13956885	13956935	13956883	-1	1	MGP_C3HHeJ_G0015627.1	13921958	14016069	Ube2w	4580	919	209124	No_or_no_constitutive_exon
GAGTTACTAAATGTCCTGTTTTTTTCCTGTCTTGTTCACTGGGCAAACAGGG	19992385	19992469	19992519	19992467	-1	1	MGP_C3HHeJ_G0015653.1	19859740	20372596	None	4580	919	209124	No_or_no_constitutive_exon
TAGATTCATTTGTAGTTTTGTTTTGTTTTTCCTTCTTCTCCTGGGGACAGTC	29061090	29061233	29061040	29061092	1	1	MGP_C3HHeJ_G0004703.1	29059265	29061814	Gm28644	4580	919	209124	No_or_no_constitutive_exon
GCTCCTGACCCTCTCACCTTATGGCTGTGGCCTGTTGCCTGGGGAAACAGGA	33025432	33025700	33025382	33025434	1	1	MGP_C3HHeJ_G0015685.1	32892463	33031724	None	4580	919	209124	No_or_no_constitutive_exon
CAGAGAGCTCCAGGCTGAGGCCAGTTCTCTCCCTTTCTCTCAATGGGCAGAA	34669106	34669207	34669056	34669108	1	1	MGP_C3HHeJ_G0015693.1	34639246	34688682	Fer1l5	4580	919	209124	No_or_no_constitutive_exon
GGCCATTTGGGCCCCAGTGGACACTGTCCCTTTCTCCCACCGTGGGGCAGAG	34790692	34790862	34790642	34790694	1	1	MGP_C3HHeJ_G0015696.1	34781821	34799107	Cnnm3	4580	919	209124	No_or_no_constitutive_exon
TAGGTGGTGTCCCCACTGATGAGGAGCAGGCTACTGGGCTGGAGAGGGAGAT	34979513	34979540	34979463	34979515	1	1	MGP_C3HHeJ_G0015701.1	34978739	34980937	Cox5b	4580	919	209124	No_or_no_constitutive_exon
AGCTGCCTCAGGGACCCTGTGCTGCTCTGTGTGTGTGTGGCTGAGGGGAGGG	35712911	35712917	35712861	35712913	1	1	MGP_C3HHeJ_G0015707.1	35640143	35750780	Inpp4a	4580	919	209124	No_or_no_constitutive_exon
GTTTATAGAAGTGCAGGCCTTCTGCATTGAATTTAGTAGGATACGGGAAGCT	37985711	37985920	37985661	37985713	1	1	MGP_C3HHeJ_G0015729.1	37973003	37987424	Cnot11	4580	919	209124	No_or_no_constitutive_exon
TGTTCTCATGTGATTTTGCTTCACTTCCTGATGCTTCTCATGGGGATCAGAG	43479390	43479414	43479340	43479392	1	1	MGP_C3HHeJ_G0015762.1	43261704	43503475	Gulp1	4580	919	209124	No_or_no_constitutive_exon
AATACACTTCTTAATGTCTTTTTTTATCCTCCTGCTTTCACGGTGGGTAGCG	43497048	43497059	43496998	43497050	1	1	MGP_C3HHeJ_G0015762.1	43261704	43503475	Gulp1	4580	919	209124	No_or_no_constitutive_exon
AAATCCCACTCAAGACTAAAATACATTTTTTTGTGTTTGGGGGAATATAGGT	51409665	51409729	51409779	51409727	-1	1	MGP_C3HHeJ_G0015778.1	51404777	51476550	Gls	4580	919	209124	No_or_no_constitutive_exon
CAATTTCTGAGTGACTAAACATGTTTGTGTTTCCTTTCTGTTGGGTGGAGAT	56789027	56789267	56789317	56789265	-1	1	MGP_C3HHeJ_G0004748.1	56780872	56796067	BC055402	4580	919	209124	No_or_no_constitutive_exon
TAAGCTCGTGGTTGTTGTCTTTTGCTCCCCTCCTTGGGTGGGAAAAACAGGT	71812947	71813217	71813267	71813215	-1	1	MGP_C3HHeJ_G0015896.1	71789026	71864687	Fn1	4580	919	209124	No_or_no_constitutive_exon
CGAATTACTTTGTGACTTTTCCCCCCCTACCTTTGTTTTGGGTAAAACAGGG	74852273	74852365	74852223	74852275	1	1	MGP_C3HHeJ_G0015922.1	74830195	74855524	Cnot9	4580	919	209124	No_or_no_constitutive_exon
GTGTCTCACTGTCCGTCACATTGCCCTTCTCCCTATTCCCTGGGGCACAGGA	75021904	75022115	75021854	75021906	1	1	MGP_C3HHeJ_G0015928.1	74987426	75029239	Ttll4	4580	919	209124	No_or_no_constitutive_exon
AGATCTTGCAAATGTTGATGCCTGCTGTCTGTCTGTGCTGGGAGGGACAGAG	75466633	75466751	75466801	75466749	-1	1	MGP_C3HHeJ_G0014862.1	75453096	75467324	Gm29253	4580	919	209124	No_or_no_constitutive_exon
CCTCCTGACTCATGGTGTCTCACTGAGCTGGCTGGGGCTCCTGGGGACAGGT	75728237	75728424	75728187	75728239	1	1	MGP_C3HHeJ_G0015956.1	75725325	75732605	Gmppa	4580	919	209124	No_or_no_constitutive_exon
AGAAGGCATGCTCATCAAAGAAGTGCTGATTTTGTGTTTTCTGGGAACAGGG	80236655	80236742	80236792	80236740	-1	1	MGP_C3HHeJ_G0015976.1	80231434	80300952	Serpine2	4580	919	209124	No_or_no_constitutive_exon
AGCATTTGAAATGTAAATAAAGAAAATATCTAATTAAAAAAAGAGGGAAGTG	83721977	83722120	83721927	83721979	1	1	MGP_C3HHeJ_G0010132.1	83719836	83722120	None	4580	919	209124	No_or_no_constitutive_exon
GAGTCACTGGACTTACTGTGTTCTCTTTCTTTTGTGTTTGGGGCACACAGCA	83938169	83938269	83938319	83938267	-1	1	MGP_C3HHeJ_G0015993.1	83814391	83985964	Sphkap	4580	919	209124	No_or_no_constitutive_exon
TTAAGTGATGTTCTCAAGAGAAAACGACTGCCAAAACGAGGGCCAAGAAGGC	85350369	85350416	85350466	85350414	-1	1	MGP_C3HHeJ_G0015996.1	85318218	85447834	Trip12	4580	919	209124	No_or_no_constitutive_exon
TCCTAATTTTATTTTGTGTCTTGATTTTTGTGGTGGGTGGGACTGAACAGCC	87338017	87338106	87337967	87338019	1	1	MGP_C3HHeJ_G0016017.1	87323589	87356241	Cops7b	4580	919	209124	No_or_no_constitutive_exon
TTCTCACCCTGGCTCTGTTCTCATAACCCCTCTTCTTTTTGATTGGGTAGCA	88673449	88673810	88673399	88673451	1	1	MGP_C3HHeJ_G0016036.1	88630998	88693344	Sag	4580	919	209124	No_or_no_constitutive_exon
TCCTTTTTGTTGTCTCTCCCCCCCCTGCCCTCTCTGCTCTCGGGATGCAGCC	90829116	90829194	90829066	90829118	1	1	MGP_C3HHeJ_G0016056.1	90450316	90910619	Agap1	4580	919	209124	No_or_no_constitutive_exon
AGGTAGGATCTTAGGTGTGAGCAGACTTATGAACGTAAGATTGAGGGTAGAT	91813833	91813886	91813936	91813884	-1	1	MGP_C3HHeJ_G0016062.1	91813833	91894111	Col6a3	4580	919	209124	No_or_no_constitutive_exon
GTGAAGGAGAGTGGCTAGTGACATCATTGGGAGCCATGCTAGGGTCACAGAA	93761065	93761073	93761015	93761067	1	1	MGP_C3HHeJ_G0016088.1	93760064	93761073	Olfr1410	4580	919	209124	No_or_no_constitutive_exon
GAGCCATGGTCAGAGCCCTTCCATTCCTTACCCTGCACCTATGGGCACAGAT	94077126	94077362	94077076	94077128	1	1	MGP_C3HHeJ_G0016095.1	94071208	94084799	Rnpepl1	4580	919	209124	No_or_no_constitutive_exon
AGAGTGCCAATCCTTAGCCTAGCCCATTGCAGGCCCCCTTAGGGGTACAGGT	94076247	94076349	94076197	94076249	1	1	MGP_C3HHeJ_G0016095.1	94071208	94084799	Rnpepl1	4580	919	209124	No_or_no_constitutive_exon
GCCCTTTTCTGAAGGGATATATCTCCTTGGGGTTGGAGGGGACAGAGCAGGG	94159676	94159855	94159905	94159853	-1	1	MGP_C3HHeJ_G0010152.1	94159676	94163052	None	4580	919	209124	No_or_no_constitutive_exon
TGGAGCATTGAATTGTTATGAGCTGTGAGGAAAATGGGCTGTTTGGGAAGAA	106533616	106533689	106533739	106533687	-1	1	MGP_C3HHeJ_G0002649.1	106533616	106534515	Gm15699	4580	919	209124	No_or_no_constitutive_exon
ACCATGGGCTCAGAAGGCAGCATCTTCATGTCTCCTTTCTCTGGGAACAGCC	122051587	122051632	122051537	122051589	1	1	MGP_C3HHeJ_G0016170.1	122034454	122097477	Sctr	4580	919	209124	No_or_no_constitutive_exon
TTCCCTCCCAAGCAATTGCTGCAGCTGATGGCGGTCTTGGGCAGGTGCAGCT	122097058	122097475	122097008	122097060	1	1	MGP_C3HHeJ_G0016170.1	122034454	122097477	Sctr	4580	919	209124	No_or_no_constitutive_exon
ACAGAGTAGACAGGCCTTTCAGCATCTCTTTGTCTTCTTTATTAGGGCAGTT	130205968	130206055	130206105	130206053	-1	1	MGP_C3HHeJ_G0016194.1	130192267	130341792	Zranb3	4580	919	209124	No_or_no_constitutive_exon
AGTGACAGAGAAGGCTAATGGTATTTATCTTTTCTTCCCTCCGGGAACAGTG	134765854	134765878	134765804	134765856	1	1	MGP_C3HHeJ_G0016239.1	134754801	134773469	Nuak2	4580	919	209124	No_or_no_constitutive_exon
GGGTGGTCCTCCTTGGGTGTTTCTCATTCTCTGTCTTTTTGGGTCGGCAGGA	135866278	135866441	135866491	135866439	-1	1	MGP_C3HHeJ_G0016256.1	135861815	135903885	Sox13	4580	919	209124	No_or_no_constitutive_exon
ACCCACAAAGCCGTTCTTTAATTAAAGACTACCTCTCCCTTGTAGGGCAGGA	136702282	136702746	136702232	136702284	1	1	MGP_C3HHeJ_G0016268.1	136701220	136710457	Chil1	4580	919	209124	No_or_no_constitutive_exon
GGTGGTGACAAGCCTTGTGGAGACTAAGTACAAGATGGTGGGATGTGCAGGT	136848074	136848206	136848256	136848204	-1	1	MGP_C3HHeJ_G0016272.1	136819517	136871186	Ppfia4	4580	919	209124	No_or_no_constitutive_exon
TGCTACACCATGGGCTGGTGAAGACTCATGCTCTCTGGGGTGGGGTGCAGGT	138035506	138035742	138035792	138035740	-1	1	MGP_C3HHeJ_G0016294.1	138015805	138198369	Nav1	4580	919	209124	No_or_no_constitutive_exon
TCCATCCATCCATCCATCCATCCATCCATCCATCCATCCATCGAGGGCAGTC	138379219	138379567	138379169	138379221	1	1	MGP_C3HHeJ_G0016297.1	138377518	138410405	Tnni1	4580	919	209124	No_or_no_constitutive_exon
CAGCTATATCTTCTCACCTGCAGTGACGTTTTTTCTCTTTCTGGAGGGAGAG	138440071	138440119	138440021	138440073	1	1	MGP_C3HHeJ_G0016299.1	138435567	138452370	Tnnt2	4580	919	209124	No_or_no_constitutive_exon
TTACTATAATTTATCAAAGAAAAAGATCACAATGCTATTGTCAAGGGTAGAT	147472524	147472601	147472651	147472599	-1	1	MGP_C3HHeJ_G0016336.1	147447486	147499341	Rgs21	4580	919	209124	No_or_no_constitutive_exon
GAAAGTAGAAGAAATAACCTTTTTTTTCCTCCCTCTACCTGGGACTGCAGAA	156047629	156047710	156047760	156047708	-1	1	MGP_C3HHeJ_G0016359.1	156043111	156111032	Smg7	4580	919	209124	No_or_no_constitutive_exon
CCCAACCATTATGCCTGTCATTGACCCTATAACTGTTGAGGGCATAAAAGGA	157161299	157163495	157161249	157161301	1	1	MGP_C3HHeJ_G0016371.1	157150451	157163495	None	4580	919	209124	No_or_no_constitutive_exon
GCAGAAGCAGCAAGTGACCTAGCTCTGTTTTGCTTTCTCTGAGGGTGCAGTG	160930940	160931061	160930890	160930942	1	1	MGP_C3HHeJ_G0016399.1	160896260	160967908	Sec16b	4580	919	209124	No_or_no_constitutive_exon
AGAGCCTTTAATTAAATTTCTTTCCTTGCCATTGTCTGTTTGATGGGCAGGT	173980941	173981135	173981185	173981133	-1	1	MGP_C3HHeJ_G0016490.1	173971284	174006830	Uap1	4580	919	209124	No_or_no_constitutive_exon
GGACCTTCAAGACTCTTGCCATCCTCCATCACTTTTCTTGAGGGACGCAGAC	174845121	174845276	174845326	174845274	-1	1	MGP_C3HHeJ_G0016502.1	174828447	174845494	Fcgr2b	4580	919	209124	No_or_no_constitutive_exon
ATTGTACCCAGTGAGTGCATACTCCAGGAGCTTTCCTTAACCGAGGGCAGGA	187588055	187588124	187588174	187588122	-1	1	MGP_C3HHeJ_G0016656.1	187582391	187632462	Capn2	4580	919	209124	No_or_no_constitutive_exon
CAGACAGGAATAAACAAGGCCAGAAGCTAATCTCTTTCCAATGGGCATAGAG	4706733	4707009	4707059	4707007	-1	10	MGP_C3HHeJ_G0016754.1	4694515	4709540	None	4580	919	209124	No_or_no_constitutive_exon
CTGAAGAAACTGACTGACTTTCTTTGTGCTGTGCTGCTGATGGGAATAAGGT	8536860	8537034	8536810	8536862	1	10	MGP_C3HHeJ_G0016773.1	8500051	8568370	Shprh	4580	919	209124	No_or_no_constitutive_exon
TGGGCTTTGCTGTGTGAGTGTGACTCTCTCTTTTGTTCTTGGGGATGCAGAC	18100418	18100563	18100613	18100561	-1	10	MGP_C3HHeJ_G0016817.1	18082971	18421322	Pde7b	4580	919	209124	No_or_no_constitutive_exon
TTGAGTTCTTTTCCATGGCAGGATTACCAACTGTTTTCTTGGGTTGACAGTA	26773253	26773467	26773203	26773255	1	10	MGP_C3HHeJ_G0016867.1	26660081	26867918	Themis	4580	919	209124	No_or_no_constitutive_exon
CCTTGCTCTTCTGGTTATTAAGCAAGAGTTGGTTTTCAGCGGGATGATAGGC	39914171	39914254	39914304	39914252	-1	10	MGP_C3HHeJ_G0016934.1	39910882	39915610	Smpd2	4580	919	209124	No_or_no_constitutive_exon
ATGAGGCACATCAGTTATGTTTGTTCTTGCTGTAACAAGAGGGAGTTAAGGA	40890882	40891074	40891124	40891072	-1	10	MGP_C3HHeJ_G0016944.1	40806211	40986970	Lace1	4580	919	209124	No_or_no_constitutive_exon
TGTTTATTACTTATATATCATCAGTTCTTTATACTTTTTGGGGACTATAGGT	44228745	44228835	44228695	44228747	1	10	MGP_C3HHeJ_G0016971.1	44210319	44350529	Hace1	4580	919	209124	No_or_no_constitutive_exon
CTGACTGCCGTGACACTCTTCTCTTGCTTTCCTCCCGCCCTGGGCAGCAGAA	50855871	50856781	50855821	50855873	1	10	MGP_C3HHeJ_G0016979.1	50850951	50856909	Vgll2	4580	919	209124	No_or_no_constitutive_exon
TTACTCTAAACACAAACTTATTAGTATTTCTTTTCTAACCAACAGGGCAGTT	56899754	56899963	56899704	56899756	1	10	MGP_C3HHeJ_G0017002.1	56892492	56911166	Smpdl3a	4580	919	209124	No_or_no_constitutive_exon
GGGCTACCCTCTCAGGACTCTTTGCTTTTCTGGATGCCCCTGGGTGGCAGCG	60158946	60159027	60159077	60159025	-1	10	MGP_C3HHeJ_G0017037.1	60143672	60224986	Adamts14	4580	919	209124	Yes
CAGCCTTTAACACTGTTCCCCTTGATGGGGTATTTGTCCTTGGGTTAAAGGG	62085860	62085999	62086049	62085997	-1	10	MGP_C3HHeJ_G0017071.1	62081764	62092088	Hnrnph3	4580	919	209124	No_or_no_constitutive_exon
GACTAAAGGTGTGTACCACCACCACCTGGCAAAGTAACTCTGGGGGGCAGGG	62374907	62375303	62375353	62375301	-1	10	MGP_C3HHeJ_G0005035.1	62374907	62378415	Gm26789	4580	919	209124	No_or_no_constitutive_exon
GTGGGGGGTGGGGGCAGTAACTGTTGAGCTCAAACTTAAAAGATGGGCAGGC	66166515	66167266	66166465	66166517	1	10	MGP_C3HHeJ_G0005041.1	66164568	66167266	Gm26576	4580	919	209124	No_or_no_constitutive_exon
CTGTCCATTATAATATTCCTTGTCTCTGCAATGCATCTTGGGACCAAAAGGA	69370662	69370689	69370612	69370664	1	10	MGP_C3HHeJ_G0017096.1	68898585	69417236	None	4580	919	209124	No_or_no_constitutive_exon
CAGCTTAAGGAGGTATGTAAACATCCCATTGAATATTTTAAGGGAATTAGTG	69383383	69383601	69383333	69383385	1	10	MGP_C3HHeJ_G0017096.1	68898585	69417236	None	4580	919	209124	No_or_no_constitutive_exon
GTTGGACCTGTTTGTTCTCAGGTAACTTTCTTTCTTTTGGGGAACCACAGGA	74720727	74720859	74720677	74720729	1	10	MGP_C3HHeJ_G0017112.1	74609294	74737544	Bcr	4580	919	209124	No_or_no_constitutive_exon
TGGAGTTCTCGAGGCTGGGTCTTACCCTACTCTTTCTCACTGGGCAGCAGAG	75151700	75151865	75151650	75151702	1	10	MGP_C3HHeJ_G0017119.1	75139074	75163668	Ggt1	4580	919	209124	No_or_no_constitutive_exon
ATTGGCACTGGTCTGTGGCACCAACATGTTATCCTACGTTTGGGGGGCAGAC	75853802	75853939	75853989	75853937	-1	10	MGP_C3HHeJ_G0017139.1	75851328	75886061	Prmt2	4580	919	209124	Yes
CCTTTCTTTTCTTCCTCTCTAATTTGTATTTCCTGGTGACGTGGGGACAGAA	76757664	76757694	76757744	76757692	-1	10	MGP_C3HHeJ_G0017154.1	76736904	76860108	Col18a1	4580	919	209124	No_or_no_constitutive_exon
AAACCAAAAGTCAACTTGATGTCCTCTCTCTTCTCCTGTTGGGATTGCAGGA	77224578	77224687	77224737	77224685	-1	10	MGP_C3HHeJ_G0017158.1	77194408	77226086	Fam207a	4580	919	209124	No_or_no_constitutive_exon
AGAGCTTGTGGTCATATTCCCCAATGGGCATGCCTGTGGGATGTGGGGAGGG	77330685	77330942	77330635	77330687	1	10	MGP_C3HHeJ_G0017161.1	77320389	77355974	Sumo3	4580	919	209124	No_or_no_constitutive_exon
TTCCCTGACCCTGGCTACTTCGTTAAGACCCTGTGTCTCTCATAGGGTAGAG	77841997	77842073	77842123	77842071	-1	10	MGP_C3HHeJ_G0017177.1	77831353	77845946	Aire	4580	919	209124	No_or_no_constitutive_exon
CAGTAACCAGAGCCTCTGGAGGAAAACACCTGTCCACGGTGGGCCTGGAGCC	78201898	78201919	78201969	78201917	-1	10	MGP_C3HHeJ_G0017183.1	78110513	78202761	Agpat3	4580	919	209124	No_or_no_constitutive_exon
GATAGTGTCCTCCATTTGTGCAATCTCCTCAGTGCAGGGGAAGTACAAAGCA	78896698	78896946	78896648	78896700	1	10	MGP_C3HHeJ_G0017200.1	78887541	78896946	Olfr1351	4580	919	209124	Yes
TGAGGCCCTCACTGTGACCTTACCTGACTTATCTGTCTCTGGGGGTGCAGAT	79840204	79840340	79840390	79840338	-1	10	MGP_C3HHeJ_G0017227.1	79832503	79847602	Plppr3	4580	919	209124	No_or_no_constitutive_exon
TGAGACCTGTTCCCCACTCCCCGAGGAACTCACCTGGGTGGGTGGCGCAGGG	79898371	79898604	79898321	79898373	1	10	MGP_C3HHeJ_G0017234.1	79894327	79899628	Kiss1r	4580	919	209124	No_or_no_constitutive_exon
CCACTATTCTCTTACTGTCCGCCTCTCTCTCCTTGGCTGTCGGGAACCAGTA	80332291	80332372	80332241	80332293	1	10	MGP_C3HHeJ_G0017260.1	80327531	80334020	Reep6	4580	919	209124	No_or_no_constitutive_exon
CACCACTGCCCGGCAATAAATCTTTAAGAAGAAGCAAACAAGCCGGGCAGTG	80336636	80336670	80336720	80336668	-1	10	MGP_C3HHeJ_G0017261.1	80336636	80347044	Adamtsl5	4580	919	209124	No_or_no_constitutive_exon
CTAGGGCCTGTCTCCTGCTCTGCAGCTGAGGATCCTTCATGGGGACACAGGT	80356867	80356984	80356817	80356869	1	10	MGP_C3HHeJ_G0017262.1	80355086	80364115	Plk5	4580	919	209124	No_or_no_constitutive_exon
TCGCCTTGGACCGCGATGGGGCCCGGCTGCGGCCTCCTAACGGGACTGAGGT	80601437	80601688	80601738	80601686	-1	10	MGP_C3HHeJ_G0017271.1	80598412	80606728	Abhd17a	4580	919	209124	No_or_no_constitutive_exon
TTGGGCACAGTGATGCCCACCCTCTGAGCCCACTCTCCTTTCGGGGACAGCG	80898771	80898911	80898721	80898773	1	10	MGP_C3HHeJ_G0017288.1	80889854	80906384	Sppl2b	4580	919	209124	No_or_no_constitutive_exon
AGCTCTAGAGACTTTACCTAAAGTGGTGTCCCCTGATGGGGAGGGGACAGGA	81733388	81733496	81733338	81733390	1	10	MGP_C3HHeJ_G0017333.1	81721909	81744477	Ankrd24	4580	919	209124	No_or_no_constitutive_exon
CTCATCAGCTCCTGACTCTCCATCTCTGTTTCTCTCCCTCTATGGGACAGAT	86405450	86405621	86405671	86405619	-1	10	MGP_C3HHeJ_G0017372.1	86388639	86441175	Bpifc	4580	919	209124	No_or_no_constitutive_exon
TCCCCCGGCCCTTCTCCGTTCGCTATGACCCCTACACTCAAAGGGTTGAGGT	88058995	88059044	88058945	88058997	1	10	MGP_C3HHeJ_G0017384.1	87996164	88061504	Pah	4580	919	209124	No_or_no_constitutive_exon
TCGTGCGTCCCGTTGTCACTTCTTATATATGATTCTTCTTGTGGGGACAGAT	93763606	93763708	93763758	93763706	-1	10	MGP_C3HHeJ_G0017412.1	93487873	93793826	Cfap54	4580	919	209124	No_or_no_constitutive_exon
ATGATTGACATAATCCACATGCTAACCATTCTTTTCTCTCGGGAGTTTAGGT	101602614	101602728	101602564	101602616	1	10	MGP_C3HHeJ_G0017461.1	101589727	101617363	1700017N19Rik	4580	919	209124	No_or_no_constitutive_exon
TTTAACTATAGTAGTAATATTGAACTTTCTCTCTTACAGGGTGACAATAGCT	103475431	103475470	103475381	103475433	1	10	MGP_C3HHeJ_G0017462.1	102764866	103519937	Mgat4c	4580	919	209124	No_or_no_constitutive_exon
AGTTTTCACCTTTAGTTGGGAGATAACTGACACTCTGCTTTCATGGGAAGCT	117095938	117096162	117095888	117095940	1	10	MGP_C3HHeJ_G0017502.1	117078042	117127658	Zfc3h1	4580	919	209124	No_or_no_constitutive_exon
TGTATGTATAGCTAAGCCAACATTTTTTTTTTGTGTATTCTGGGGAATAGCA	119173098	119173561	119173611	119173559	-1	10	MGP_C3HHeJ_G0017523.1	119168732	119204377	Cpsf6	4580	919	209124	No_or_no_constitutive_exon
TTATGCATTGGTGTTATTTGCCTGCATGCATGTCTGTGTGAGGGTGTCAGGT	121405551	121406038	121406088	121406036	-1	10	MGP_C3HHeJ_G0002823.1	121405551	121406497	Gm16321	4580	919	209124	No_or_no_constitutive_exon
GTTTTGGTTCCCTGTCTTCCTTATTTCTCATCATCACGTCACACGGGCAGTG	121978520	121978676	121978470	121978522	1	10	MGP_C3HHeJ_G0017533.1	121416894	122086934	Grip1	4580	919	209124	No_or_no_constitutive_exon
AATACTTTTAGTTTCCTTAATAGAGCTATATAGAAGTCTCAGGGAACCAGGA	121831255	121831446	121831496	121831444	-1	10	MGP_C3HHeJ_G0002825.1	121804435	121833199	Grip1os1	4580	919	209124	No_or_no_constitutive_exon
TAAGTCCCTGTCTGACGTGCTTGGGGGGGGGGGGGATGTGGGGACTGCAGGA	129195119	129195273	129195069	129195121	1	10	MGP_C3HHeJ_G0017561.1	129184992	129208598	Avil	4580	919	209124	No_or_no_constitutive_exon
TTCTGTTTGCTCTTCATTCTGTCTCTATCTTCTTCGCTTCGGGAAACCAGCC	129283639	129283699	129283589	129283641	1	10	MGP_C3HHeJ_G0017569.1	129272423	129286651	Agap2	4580	919	209124	No_or_no_constitutive_exon
TCTGTCAAATGGGGACTCCCCACTCTGAGTCCCTTTCACCCTGGGGGCAGTG	129394867	129395616	129395666	129395614	-1	10	MGP_C3HHeJ_G0017574.1	129391851	129398645	Dtx3	4580	919	209124	No_or_no_constitutive_exon
CTCTTCTGACTATTCCACCCTCAATACCCTCACCTCTTCCCTTGGGGAAGCT	129553563	129553653	129553703	129553651	-1	10	MGP_C3HHeJ_G0017582.1	129546815	129558428	Gli1	4580	919	209124	No_or_no_constitutive_exon
CAACTTTGCTTCTCTTCCCTCCTCTCCACCTTTTTGGGAGGTGGAGTGAGTA	129837303	129838321	129838371	129838319	-1	10	MGP_C3HHeJ_G0017590.1	129774258	129860842	Lrp1	4580	919	209124	No_or_no_constitutive_exon
CTGGACGGGTCCTCACGCGCTGACGTGTGTCTTCCTCTCTGGGTGGGCAGGC	130408492	130408723	130408442	130408494	1	10	MGP_C3HHeJ_G0017610.1	130381583	130418476	Baz2a	4580	919	209124	Yes
AAAGACCAGAACCACTGAAGTAAAACTTTTGCTTTTTCCGGGGAAACCAGAT	130816359	130818193	130816309	130816361	1	10	MGP_C3HHeJ_G0005076.1	130813312	130818193	A430046D13Rik	4580	919	209124	No_or_no_constitutive_exon
CCAGGAGGCTCTCCGGGGTCCTTGGACCTGAATTCTGGTTCTGGGGACAGGT	360570	360705	360520	360572	1	11	MGP_C3HHeJ_G0017712.1	358711	369771	Pla2g3	4580	919	209124	Yes
AATGGCCAAGTTCCTATCTTGTATTTTTTTTCCTGGGGGTTGGAAATGAGGA	408652	408691	408741	408689	-1	11	MGP_C3HHeJ_G0017715.1	391362	414451	Smtn	4580	919	209124	No_or_no_constitutive_exon
CCACGTCATCCTGTTTCTCCTTGACCAGCCGCCCTGCCCTGGGCAGGTAGAT	2063395	2063558	2063345	2063397	1	11	MGP_C3HHeJ_G0017751.1	2057139	2064304	Rhbdd3	4580	919	209124	No_or_no_constitutive_exon
TGTAAATAAAGAAAATATCCAATTTTTTTTTAAAAAGGAGGGAAAAAAAGAA	3770531	3770617	3770667	3770615	-1	11	MGP_C3HHeJ_G0010466.1	3770531	3771109	None	4580	919	209124	No_or_no_constitutive_exon
CCACAGCCAGTCCTGTGCCACAGCTCTCTGGCTGTCCTCTGGGTTTGAAGCT	47473436	47473649	47473699	47473647	-1	11	MGP_C3HHeJ_G0017962.1	47452176	47474923	None	4580	919	209124	No_or_no_constitutive_exon
GCTCTGTCTCTGCCTGCCTGCTGACCCTGGGCTTCCCCTGGGTGCGGCAGGC	48385320	48385489	48385270	48385322	1	11	MGP_C3HHeJ_G0017985.1	48367408	48411206	Flt4	4580	919	209124	No_or_no_constitutive_exon
AAGGGCCAAGCTCTCTAGACCCCTCACAGGAAGGACCCACAGGGCTGAAGGA	48992037	48992068	48992118	48992066	-1	11	MGP_C3HHeJ_G0017994.1	48989004	49000632	Sqstm1	4580	919	209124	No_or_no_constitutive_exon
GTGATGTTAATATTGCCCCCCTACTGGGGTTATTTGTCCTTGGGTTGAAGGG	49174947	49175086	49174897	49174949	1	11	MGP_C3HHeJ_G0018000.1	49170221	49180017	Hnrnph1	4580	919	209124	No_or_no_constitutive_exon
GGAAATCTCCCACTGAAACTAACTGTAGATCACTTTTGGGGAAACAACAGCT	49191067	49191197	49191247	49191195	-1	11	MGP_C3HHeJ_G0018001.1	49182709	49225373	Rufy1	4580	919	209124	No_or_no_constitutive_exon
ACACTGCTCTTAAAACCAGTTGTATTAATCCCAGCACTCGGGAGGCAGAGGC	51193823	51194208	51193773	51193825	1	11	MGP_C3HHeJ_G0002873.1	51191318	51194208	Gm12207	4580	919	209124	No_or_no_constitutive_exon
CCAGCTGCTGGCCCCAGGCATGAAGCTGAGCTGTCCCCTGTAGGGTGCAGGA	58325930	58328548	58325880	58325932	1	11	MGP_C3HHeJ_G0018139.1	58315247	58328551	Trim11	4580	919	209124	No_or_no_constitutive_exon
TACTCCTCTCTCTCTACCTGGCCCTGATCTGCTGCTTTCTGGGATTGCAGCT	58849702	58849883	58849933	58849881	-1	11	MGP_C3HHeJ_G0018153.1	58829223	58874436	Zkscan17	4580	919	209124	No_or_no_constitutive_exon
CTTCATGGCCTGCTTACTGTTCCCTGAGTGCTCTCTTTGTGATGGGACAGGT	59914713	59914786	59914663	59914715	1	11	MGP_C3HHeJ_G0018172.1	59879236	59937825	Myo15	4580	919	209124	No_or_no_constitutive_exon
GGTGAAGAAGAGGATCAGATCTTGTGTGACTTCTGTCTTGGGGCCAGCAGAG	62407775	62408286	62407725	62407777	1	11	MGP_C3HHeJ_G0018216.1	62407268	62439772	Trim16	4580	919	209124	No_or_no_constitutive_exon
TGCCACCACCATATGCCATTTTAGTTAATTCTATTTCTTTTGGGGAGCAGGC	65789623	65789865	65789915	65789863	-1	11	MGP_C3HHeJ_G0018232.1	65500141	65840502	Dnah9	4580	919	209124	No_or_no_constitutive_exon
AAATTTAACTCCACTTTTCATCACCATTGACCCAGAAAGGGACACCAAAGAA	66762604	66762628	66762554	66762606	1	11	MGP_C3HHeJ_G0018237.1	66758694	66773082	Sco1	4580	919	209124	No_or_no_constitutive_exon
ACTGAGTTGTGTGTTCTTCATTTCCTCTCCTTGGCTCTGGTGTGGGACAGGT	68562093	68562208	68562043	68562095	1	11	MGP_C3HHeJ_G0018257.1	68479950	68607314	Myh10	4580	919	209124	No_or_no_constitutive_exon
GGCCCCGGGGAGTCGGACGGACGCTTACCTGGTGGCGGGGGCGGCGGCAGCG	69191404	69191623	69191354	69191406	1	11	MGP_C3HHeJ_G0018282.1	69186269	69191623	Gm17305	4580	919	209124	No_or_no_constitutive_exon
TTGTGCCCTCTTTCCCCATGTGACCTGGGAAGAAGGGAGAAAGTGGGAAGCC	69652656	69652812	69652606	69652658	1	11	MGP_C3HHeJ_G0018306.1	69635801	69654884	Zbtb4	4580	919	209124	No_or_no_constitutive_exon
GAAAAGGAACATGGAAGTAACCAGAACCCTCCAAGCTGGAATGGGCGCAGAC	69777349	69777414	69777464	69777412	-1	11	MGP_C3HHeJ_G0018319.1	69777129	69781576	2810408A11Rik	4580	919	209124	No_or_no_constitutive_exon
AAAAGCCCTTGCCTGGTCTGAGGCTGAGTGCTGTCTTCTCTGGGGAACAGGT	70220637	70220760	70220810	70220758	-1	11	MGP_C3HHeJ_G0018344.1	70218661	70225688	Alox12e	4580	919	209124	No_or_no_constitutive_exon
GGAGGGATAAGTCCTGGTGTGGTGGTCCTTGCCCAGCCTAAGGGAGGCAGTG	70346267	70346324	70346217	70346269	1	11	MGP_C3HHeJ_G0018347.1	70343385	70351580	Arrb2	4580	919	209124	No_or_no_constitutive_exon
CCTGACAGGTATTTTTCTTCCTGATTGTTGCCTTGGACCTGGGACCATAGCT	70528649	70528760	70528599	70528651	1	11	MGP_C3HHeJ_G0018356.1	70487159	70542859	Mink1	4580	919	209124	No_or_no_constitutive_exon
TCGAACTCAGAAATCCACCTGCCTCTGCCTCCCAAGTGCTGGGATTAAAGGC	70821206	70823035	70821156	70821208	1	11	MGP_C3HHeJ_G0036558.1	70814905	70823035	Gm19967	4580	919	209124	No_or_no_constitutive_exon
GAAGAAAAGAGCAGTTACAGGAAAAGATCAAGAAGTGGGCAGCAAATCAGAG	71052311	71052657	71052707	71052655	-1	11	MGP_C3HHeJ_G0018377.1	71052311	71158430	Nlrp1a	4580	919	209124	No_or_no_constitutive_exon
GGAACTGGGGGAGATATGTCTACACCAAAGCCCTCTGTTCTGGGGACCAGGT	72013200	72013380	72013430	72013378	-1	11	MGP_C3HHeJ_G0018380.1	72004551	72014098	Aipl1	4580	919	209124	Yes
GCAGGGAACTGGTGAGGTCGCAGACGCTGCCTCGGACTTCAGGGGCACAGGC	72399293	72399340	72399390	72399338	-1	11	MGP_C3HHeJ_G0018391.1	72383724	72411035	Smtnl2	4580	919	209124	No_or_no_constitutive_exon
CTCTTCTCCCTCCCCCTGGGTTTTCCCACCTCCCCCCTGGGGCTGACGAGGT	72457005	72457166	72457216	72457164	-1	11	MGP_C3HHeJ_G0018394.1	72455089	72495245	Spns2	4580	919	209124	No_or_no_constitutive_exon
TGAATGAAAGATGTTTATTTTACAGTCTCTTTCTTTACTTTGAAGGGCAGAA	76304595	76304732	76304782	76304730	-1	11	MGP_C3HHeJ_G0018480.1	76234548	76383509	Vps53	4580	919	209124	No_or_no_constitutive_exon
GGCCATGCCTTCCTACAGCTTCCCTTACCCCTTGGGATCTGGGGGACCAGGT	77732282	77732440	77732490	77732438	-1	11	MGP_C3HHeJ_G0018500.1	77729756	77748699	Ankrd13b	4580	919	209124	No_or_no_constitutive_exon
CAGAAAGCCAGCTTTACAGCTCATGCTCATTCAGTTGGGGGTGGGGGTAGAT	78173263	78173422	78173472	78173420	-1	11	MGP_C3HHeJ_G0018510.1	78171760	78185114	Pipox	4580	919	209124	No_or_no_constitutive_exon
GGGGAGGCCTATTCACTTTTGGTGATCATCCTTGTCTGCTTGGGGAGTAGAA	78719642	78719764	78719814	78719762	-1	11	MGP_C3HHeJ_G0018532.1	78716645	78741766	Slc13a2	4580	919	209124	No_or_no_constitutive_exon
ACCCCAACCTGGGACAGTTGATAAACTACTCTGTCCCTGTTCTGGGGAAGGT	79280630	79280772	79280580	79280632	1	11	MGP_C3HHeJ_G0018545.1	79263219	79303324	Nos2	4580	919	209124	Yes
CAAACAAACAAACAAAAGAACCATATATATACATAGACGGGCAGTAGTAGCA	80433039	80433229	80433279	80433227	-1	11	MGP_C3HHeJ_G0005180.1	80431913	80444415	Gm26563	4580	919	209124	No_or_no_constitutive_exon
GGACCAGCCTCTGCAGCCCGTATGACTCACATGGCCTTTCTGGGTGGCAGGT	84042639	84042864	84042914	84042862	-1	11	MGP_C3HHeJ_G0018603.1	84035881	84058176	Mmp28	4580	919	209124	No_or_no_constitutive_exon
TAGAGGAGGTAGCTATGGAGGAGACAGAGGTGGTTATGGTGGGGACCGAGGA	84101453	84101748	84101403	84101455	1	11	MGP_C3HHeJ_G0018604.1	84068393	84103387	Taf15	4580	919	209124	No_or_no_constitutive_exon
ATTTAAGTGGTGTTTTCTTTTTATCCTGCCTTGTGCCTGGGGTGGGACAGGG	84396004	84396101	84395954	84396006	1	11	MGP_C3HHeJ_G0018615.1	84367358	84400915	Heatr6	4580	919	209124	No_or_no_constitutive_exon
CCATTGATTTGTTTTTCCATTTTTTCTCCTTTGTTCTCCTGGGGAAACAGTG	84713468	84713540	84713590	84713538	-1	11	MGP_C3HHeJ_G0018620.1	84705265	84758422	Tada2a	4580	919	209124	No_or_no_constitutive_exon
TAGGCATGCACAAGCCCTGCATTTGAACTCTGTCTTTAATTTGGGAACAGAC	85927138	85927242	85927088	85927140	1	11	MGP_C3HHeJ_G0002945.1	85924499	85928032	Appbp2os	4580	919	209124	No_or_no_constitutive_exon
GAATAAGCTGTGTTACCTGGATGGCCCTTCCTCACCTACCTGGGGTACAGAG	88367206	88367325	88367156	88367208	1	11	MGP_C3HHeJ_G0018660.1	88357200	88380668	Sept4	4580	919	209124	No_or_no_constitutive_exon
GCAGTAAACAAAAACCAAACTCCTTTCTGTTTAGTTGCCTGGGGAAGAAGGC	88820891	88821056	88821106	88821054	-1	11	MGP_C3HHeJ_G0018673.1	88819347	88827334	Dynll2	4580	919	209124	No_or_no_constitutive_exon
ACGTTTGTGTTTGTCTGTGTGCGTGTGTGGGGGTGGGTTTGGGGTAGAAGGG	88819979	88820319	88820369	88820317	-1	11	MGP_C3HHeJ_G0018673.1	88819347	88827334	Dynll2	4580	919	209124	No_or_no_constitutive_exon
GCTCCACCCCTGAGCAAGCAGGTTTCAGGCTGGGGGAGGGGAGACTACAGCA	93898258	93898661	93898711	93898659	-1	11	MGP_C3HHeJ_G0010698.1	93898258	93900075	None	4580	919	209124	No_or_no_constitutive_exon
ATGGGTATTTTATCTCTTAAAAAAACTATGTTGAATTTATGGGTGACCAGAG	95471003	95471179	95470953	95471005	1	11	MGP_C3HHeJ_G0018707.1	95468144	95472328	None	4580	919	209124	No_or_no_constitutive_exon
ATTGACATTGTTGATGGTTGCAGGTGAGAGCACAGAGCCGGGATAAGCAGAT	96569248	96569311	96569361	96569309	-1	11	MGP_C3HHeJ_G0018735.1	96551895	96589273	Kat7	4580	919	209124	No_or_no_constitutive_exon
ATACTTTGTGCCCTTCGATTTAAATGTATTTTCTTATTTTTCACAGGGAGAC	97688735	97688794	97688844	97688792	-1	11	MGP_C3HHeJ_G0002966.1	97684986	97696621	Hoxb3os	4580	919	209124	No_or_no_constitutive_exon
CCCCCACCCTCCATGTTCCTGGCTGCTTGTTCTGTCCCTCTGGGGTACAGAG	98429204	98429258	98429154	98429206	1	11	MGP_C3HHeJ_G0018778.1	98427060	98446162	Osbpl7	4580	919	209124	No_or_no_constitutive_exon
CTCACACCCCGCTCACACCCTGTTCACACCTGTCTCCCCTGGGCTAACAGAG	98750858	98750927	98750977	98750925	-1	11	MGP_C3HHeJ_G0018784.1	98737154	98757227	Gpr179	4580	919	209124	No_or_no_constitutive_exon
GAATGACACCCCCACCTTCCCCTAAGTCACTCGGAGTTCTTGGGGTACAGGT	99931178	99931290	99931128	99931180	1	11	MGP_C3HHeJ_G0018816.1	99925552	99935220	Grb7	4580	919	209124	No_or_no_constitutive_exon
TTCTCAATGTCCTTGGTTATCCAGAACTTTTACTTAACTCAGGGCATCAGCT	100356498	100356634	100356448	100356500	1	11	MGP_C3HHeJ_G0018830.1	100351097	100368822	Rapgefl1	4580	919	209124	No_or_no_constitutive_exon
CAACTTAATACAGTTTCTTTATTTGTTTATTTATTTATTGGGAGGAGCAGAT	103174464	103174788	103174838	103174786	-1	11	MGP_C3HHeJ_G0018951.1	103172405	103178921	Ptges3l	4580	919	209124	No_or_no_constitutive_exon
CCAGAAGCCCTGCTTTGGCACTAAATGCTTTTTCCTTTCTGGGTATGCAGGG	103260194	103260255	103260305	103260253	-1	11	MGP_C3HHeJ_G0018957.1	103256385	103320972	Brca1	4580	919	209124	No_or_no_constitutive_exon
ACATAGCTAGACTCTTCCACACCCTCAAAAAGCAAAAAACTGTAGGGCAGAT	103332061	103332073	103332011	103332063	1	11	MGP_C3HHeJ_G0018958.1	103321288	103351823	Nbr1	4580	919	209124	No_or_no_constitutive_exon
TGGTGGAACTGAGTTGGAGACACTGACCGAAGCTCCTTGTGCGGGGACAGGA	103886396	103888881	103888931	103888879	-1	11	MGP_C3HHeJ_G0018970.1	103886396	103919328	Mpp2	4580	919	209124	No_or_no_constitutive_exon
TTTGAAAGGTGCACCCGGCTCCGTAGCAGCTACCCCTCCTCGTGTGGGAGGT	104829140	104829386	104829436	104829384	-1	11	MGP_C3HHeJ_G0019001.1	104808053	104829797	Kif18b	4580	919	209124	No_or_no_constitutive_exon
CTCCCCGCCACCACCTCAGACCTCACCCTACTCCTGCTGTCTGGGGACAGAG	105102310	105102460	105102260	105102312	1	11	MGP_C3HHeJ_G0019009.1	105081408	105109166	Fmnl1	4580	919	209124	No_or_no_constitutive_exon
CTAAGGGTCTCTGGACACCCCCACGCTCATGGCATCTCTGGTCGGGGCAGGC	106121985	106122139	106121935	106121987	1	11	MGP_C3HHeJ_G0019023.1	106084789	106127376	Crhr1	4580	919	209124	No_or_no_constitutive_exon
GCAAACAGGGGCTACCCCATCACTCTTTCCTTTCTTCTGGGGGACTGCAGCA	107371506	107371670	107371456	107371508	1	11	MGP_C3HHeJ_G0019035.1	107313836	107376234	Mrc2	4580	919	209124	No_or_no_constitutive_exon
TCCTGTGCATTAGAATTGGTTCCTTATGAAGTCTTTGTTTTCTGGGGAAGGG	108244199	108244367	108244417	108244365	-1	11	MGP_C3HHeJ_G0019048.1	108236952	108260251	Ccdc47	4580	919	209124	No_or_no_constitutive_exon
TGTCTAGATAGTTCAACCTAATGATTATGTCTTGCTTTGTGGGGGAGCAGGA	108832067	108832160	108832017	108832069	1	11	MGP_C3HHeJ_G0019062.1	108819519	108838090	Milr1	4580	919	209124	Yes
TATAAAGACATTTTAGTTATGGTTTGAATGTTCCTTTTGTACATGGGTAGGT	112310445	112310565	112310615	112310563	-1	11	MGP_C3HHeJ_G0019092.1	112253583	112336623	Abca8a	4580	919	209124	No_or_no_constitutive_exon
TGCTCTGACGCTAATGGGCACTGGTGGGTGGGGGACCCTTTTGGGAACAGTA	116286410	116286509	116286559	116286507	-1	11	MGP_C3HHeJ_G0019106.1	116210346	116512281	Sdk2	4580	919	209124	No_or_no_constitutive_exon
TTATTTGGGTTGTCTTCTTCTTCTTCATTTTTCCCCCTTTGGGATTTAAGGG	117396153	117396246	117396103	117396155	1	11	MGP_C3HHeJ_G0019114.1	117394394	117409141	Cd300a	4580	919	209124	No_or_no_constitutive_exon
AACACTCCATTCCCTGACCTCTGACAATCAGTGGGCTTCTGGGGTGACAGGA	117822712	117822947	117822997	117822945	-1	11	MGP_C3HHeJ_G0019125.1	117805098	117823877	Grin2c	4580	919	209124	No_or_no_constitutive_exon
TGTATTCATTTGTATCCATTCCTTCCCTGGTCACTATTTCTGGGAACCAGGA	117912455	117912536	117912586	117912534	-1	11	MGP_C3HHeJ_G0019131.1	117910240	117930270	Hid1	4580	919	209124	No_or_no_constitutive_exon
GGGCGGAAACCGCCTCACAGGGTTCACTCACACTATGTGTGCATGGGCAGAT	118203745	118203929	118203979	118203927	-1	11	MGP_C3HHeJ_G0019146.1	118200401	118214528	Slc25a19	4580	919	209124	No_or_no_constitutive_exon
TGCTGTGACGGTGACACACTCACCGGGGTTTGTCCATGTTGGGGAGGAAGCT	118372130	118372209	118372080	118372132	1	11	MGP_C3HHeJ_G0019148.1	118361470	118393943	Tmem94	4580	919	209124	No_or_no_constitutive_exon
ACAGGCAGGAAGGTTTGACCTCAGTCCTGGTTCACTCTTGGGGAGGACAGGT	119613668	119613802	119613618	119613670	1	11	MGP_C3HHeJ_G0019193.1	119561210	119632242	Mgat5b	4580	919	209124	No_or_no_constitutive_exon
GCCAAAGGTGAGGACAGAGCTGTCCAGCATTGTGACACTGGTGGGGCTAGTT	120520496	120520668	120520718	120520666	-1	11	MGP_C3HHeJ_G0019203.1	120520496	120533635	Tk1	4580	919	209124	No_or_no_constitutive_exon
TGAGCAGGCAGAGCCACTGACGCACACTGTGTGTTGGGGGGCGGGGGCAGGG	120796547	120796709	120796759	120796707	-1	11	MGP_C3HHeJ_G0019210.1	120749249	120861715	Dnah17	4580	919	209124	No_or_no_constitutive_exon
AGTGATTTACTGCCGTCCCAGGCTCTAATCTCAGTTTATTGGGACCACAGGT	121160910	121161021	121161071	121161019	-1	11	MGP_C3HHeJ_G0019216.1	121157119	121170040	Cant1	4580	919	209124	No_or_no_constitutive_exon
TGGTTTCCTATTGTGCCTCTCTTCCATATGCCTCTCAATGGGACGGACAGCT	122913247	122913271	122913321	122913269	-1	11	MGP_C3HHeJ_G0019241.1	122908740	122956077	Slc38a10	4580	919	209124	No_or_no_constitutive_exon
GGATGGGTGATACCCTGTTTCACAGGAACTTGCATTTGTTTGGGGTATAGCT	123408410	123408544	123408594	123408542	-1	11	MGP_C3HHeJ_G0019259.1	123400509	123413351	P4hb	4580	919	209124	No_or_no_constitutive_exon
CGGCTCTTGGCCGAGAGCGAGGATCTGGTGACCGAGCTGCAGGGTCGAAGTC	123465417	123465454	123465504	123465452	-1	11	MGP_C3HHeJ_G0019265.1	123459115	123465985	Sirt7	4580	919	209124	No_or_no_constitutive_exon
CAGACATTGTTCTCCTGCTCTTCGTCTTTCATTTCAATGGGAACGTGAAGCA	14469779	14469802	14469852	14469800	-1	12	MGP_C3HHeJ_G0019362.1	14460803	14472556	Pqlc3	4580	919	209124	No_or_no_constitutive_exon
CTTAAACTTTGCTTTTTTTTTTCTTGTGTTTCTCCCTTGTCTGGGGGCAGAT	29189073	29189197	29189023	29189075	1	12	MGP_C3HHeJ_G0019406.1	29154088	29218412	Lamb1	4580	919	209124	No_or_no_constitutive_exon
GGGCTGACCCTGATATTCAGGATGGTGATGAGCAGGTGCTGGGGCAGGAGGT	29387840	29387903	29387790	29387842	1	12	MGP_C3HHeJ_G0003050.1	29386971	29387903	Gm29542	4580	919	209124	No_or_no_constitutive_exon
AGAAGGTGTGGCCTTGTTAGAGGAAGTGTGTGTGTGGGGGGGGTGTTGAGAC	31105451	31105602	31105652	31105600	-1	12	MGP_C3HHeJ_G0014988.1	31076677	31114946	F730043M19Rik	4580	919	209124	No_or_no_constitutive_exon
TTCTAACATCTGTCTCTTTTCTCGCATGACCCCAACTCTGGTGGGAGCAGGG	39075334	39077611	39075284	39075336	1	12	MGP_C3HHeJ_G0019453.1	38657587	39077611	Dock4	4580	919	209124	No_or_no_constitutive_exon
ATAATTCTGTTTCTCTCAACCACTAACGAGCTTAATCCTTGATCGGGCAGCT	42860161	42860358	42860111	42860163	1	12	MGP_C3HHeJ_G0019458.1	42645352	42925465	Nrcam	4580	919	209124	Yes
TGTTCACAACGTCCAGCGCATCTCAGTCCATCCTTAACAGAGGGAATCAGCT	54435196	54435321	54435371	54435319	-1	12	MGP_C3HHeJ_G0019496.1	54425491	54646113	Ralgapa1	4580	919	209124	Yes
CTGTCCGTGTGTGTGCCTCTCTGGCTCTCTTTCGCTCTGTGGGAGGACAGAA	71985009	71985771	71985821	71985769	-1	12	MGP_C3HHeJ_G0019567.1	71890708	72090269	Rtn1	4580	919	209124	No_or_no_constitutive_exon
GAAAATATTATTAAAATGTATTTTCTTTATTTCTCTTATAGGGTCAACAGAT	72941421	72941534	72941371	72941423	1	12	MGP_C3HHeJ_G0019577.1	72834415	72996937	Mnat1	4580	919	209124	No_or_no_constitutive_exon
TGAGCAGTTGGTTATGTTCAACTTTGTTTCCTTTTCTTCCTGGGAAATAGCA	75265060	75265265	75265315	75265263	-1	12	MGP_C3HHeJ_G0019590.1	75261168	75266232	Gphb5	4580	919	209124	No_or_no_constitutive_exon
CTGACTGAGCTGCTGTTTCGTTTATTGTTGTTTTTCCCTCTTGGGGGCAGGA	76526919	76527222	76527272	76527220	-1	12	MGP_C3HHeJ_G0019605.1	76484539	76616463	Sptb	4580	919	209124	No_or_no_constitutive_exon
AAAGAAAGCAGTGAAGGCCGTTCTGTGGGTGTCAGCGGATGGGCTCAGAGTT	83932332	83932352	83932402	83932350	-1	12	MGP_C3HHeJ_G0019661.1	83915227	84046702	Numb	4580	919	209124	No_or_no_constitutive_exon
AGAAAAGGATCCTTGTGAACCTGCGCCATCCTTTTCAATCCACGGGGCAGGT	84093939	84094100	84094150	84094098	-1	12	MGP_C3HHeJ_G0019664.1	84081039	84112195	Heatr4	4580	919	209124	No_or_no_constitutive_exon
AGCAGTGACCTGAGCCACACATCTGCCCCCTCTCATGGCTCTGGGGACAGAT	84984930	84985062	84985112	84985060	-1	12	MGP_C3HHeJ_G0019689.1	84977900	85077192	Ltbp2	4580	919	209124	No_or_no_constitutive_exon
TATGGTGCCTCATTTCTTCCTTTTCTTGGGGGGTGTCTTTGGGGCTGCAGGT	85294658	85295828	85295878	85295826	-1	12	MGP_C3HHeJ_G0019694.1	85294658	85314704	Prox2	4580	919	209124	No_or_no_constitutive_exon
CGGGAGTCAGTTTAATTTTGTCGTTCTTCTCTGGGCTTGGACATGGGTAGGA	86177714	86177818	86177664	86177716	1	12	MGP_C3HHeJ_G0019709.1	86073611	86326218	Ttll5	4580	919	209124	No_or_no_constitutive_exon
CTCATTGAATCTCCCTGGAGGATTTCCTGGGTGAGGTGGGGGTGGGGTAGGG	104891663	104891891	104891941	104891889	-1	12	MGP_C3HHeJ_G0039642.1	104885464	105014170	None	4580	919	209124	No_or_no_constitutive_exon
TGTCCATGAAAGAGCTCAACAAGAGTACCCCTCTCCTCACCGAGGGACAGGC	110947296	110947797	110947246	110947298	1	12	MGP_C3HHeJ_G0019856.1	110938817	110950515	Dlk1	4580	919	209124	No_or_no_constitutive_exon
TGACAGGGTACATTTCTCCATTTTGTCTCTGTTTCTTGTTTGGGGGACAGGC	114365862	114365960	114365812	114365864	1	12	MGP_C3HHeJ_G0019897.1	114343849	114369055	Adssl1	4580	919	209124	Yes
GAGACAGTGAGGCATCTCTCCCTCTCTGCCCCACCCTCTTGGGATCACAGCT	114829086	114829241	114829036	114829088	1	12	MGP_C3HHeJ_G0019912.1	114781923	114840933	Pacs2	4580	919	209124	No_or_no_constitutive_exon
GGGGGGATGCTGGTGCGGAGGATAATGGCCACAAGACCTGGGAGAGAAAGTC	114841641	114841973	114841591	114841643	1	12	MGP_C3HHeJ_G0019913.1	114841033	114861789	Tex22	4580	919	209124	No_or_no_constitutive_exon
TGAGCCATCTCCATTTCTCCTCACCAGCTCATGAATTCCTAGGGGGAGAGCA	115153448	115153728	115153398	115153450	1	12	MGP_C3HHeJ_G0039650.1	115152710	115153916	None	4580	919	209124	No_or_no_constitutive_exon
AATGTAAATTGTAAGATTGTTATATAATTCTGCTCATTCTCTGGGGATAGGA	120317194	120317337	120317387	120317335	-1	12	MGP_C3HHeJ_G0019929.1	120176944	120525997	Dnah11	4580	919	209124	No_or_no_constitutive_exon
TGGTTATCCATTAGCCAGGAAGCTGATTGACTGTTCCACGAAGGGTGCAGGA	907783	907905	907733	907785	1	13	MGP_C3HHeJ_G0019948.1	902750	922607	Akr1c19	4580	919	209124	No_or_no_constitutive_exon
TTTAAGGAAAAGTTATTCTTCTAACACATCCTCTTGGGATAAAACTACAGTT	5948846	5948993	5948796	5948848	1	13	MGP_C3HHeJ_G0019966.1	5904991	5986722	Larp4b	4580	919	209124	No_or_no_constitutive_exon
TCCAAGTCTGTGCTTTAAGCCACTGTTAAAACTACTGTGCTTGGGAACAGGG	18700138	18700456	18700506	18700454	-1	13	MGP_C3HHeJ_G0020021.1	18693440	18705700	Zscan26	4580	919	209124	No_or_no_constitutive_exon
TATCTTACTTGCTCACTGTGTTCAATGTGACTTTTCTCTTGGGGGCACAGAA	21361575	21361653	21361703	21361651	-1	13	MGP_C3HHeJ_G0020126.1	21341076	21379358	Scgn	4580	919	209124	No_or_no_constitutive_exon
CGTCTTTAATGATAGTCATTTTGTGGTCATTTCTGCTGTTGTGTAGGGAGCG	22284430	22284550	22284380	22284432	1	13	MGP_C3HHeJ_G0020134.1	22253812	22310739	D130043K22Rik	4580	919	209124	No_or_no_constitutive_exon
ATATCTCCCCCTTTCTCTTTATTTCCATCACTTTCTTGGGAAAAAACAAGCC	41101182	41101347	41101132	41101184	1	13	MGP_C3HHeJ_G0020244.1	40818190	41286705	Phactr1	4580	919	209124	No_or_no_constitutive_exon
GGGAGGTCCCCGTAGAGAGGGCACAGGGGCAAGGGCTCAGCACTGGGAAGGA	43129348	43129359	43129409	43129357	-1	13	MGP_C3HHeJ_G0020254.1	43120302	43203750	Dtnbp1	4580	919	209124	No_or_no_constitutive_exon
CTCATGCCCAGGCTGATCTGCTGTGTATCTGATCTCACCCATTGGGACAGAA	53329482	53329589	53329639	53329587	-1	13	MGP_C3HHeJ_G0020319.1	53328680	53342682	4833439L19Rik	4580	919	209124	No_or_no_constitutive_exon
CCGAGGCTGGCCTGGGCTCAGGGCTTGTCCTTCCTGGGTGTGGGGTGCAGAA	54310569	54310721	54310771	54310719	-1	13	MGP_C3HHeJ_G0020348.1	54301223	54317148	Dbn1	4580	919	209124	No_or_no_constitutive_exon
AAGTTTTGTAATTTTAAATGATTGTGCATTGTTTATGGGTACGAGTACAGGT	57249326	57249562	57249276	57249328	1	13	MGP_C3HHeJ_G0003110.1	57234226	57252120	Gm26555	4580	919	209124	No_or_no_constitutive_exon
TTAATAACACGCGTTTCTTGTGTCATACTTTGGGCCCTCTCACTGGGGAGGT	62617064	62617281	62617331	62617279	-1	13	MGP_C3HHeJ_G0036571.1	62617064	62620665	Gm16132	4580	919	209124	No_or_no_constitutive_exon
ATTGGTAGTAGTGGCCAGAGGGTGGTGACCCTTGACCTCCTGAAAGGGAGCC	63316911	63317057	63317107	63317055	-1	13	MGP_C3HHeJ_G0020419.1	63316911	63348339	Hsd17b3	4580	919	209124	No_or_no_constitutive_exon
AAAAAAATTTTAAAGATAAATCTTTTAGATTTCTTTTCCCCGGGGTGCAGTG	66330142	66330351	66330092	66330144	1	13	MGP_C3HHeJ_G0020439.1	66326693	66332936	Gm10767	4580	919	209124	No_or_no_constitutive_exon
TGCAATCACGCGTGTGCACTGCATTGGACTCTCAGAGGCTGTTGGGAGAGGT	95360607	95360610	95360557	95360609	1	13	MGP_C3HHeJ_G0020580.1	95337439	95384256	Wdr41	4580	919	209124	No_or_no_constitutive_exon
TGGTTTGTTGTGTCATGAATTCTCTCTATACTTCTCTCTTCTTGGGGAAGCA	96878036	96878135	96878185	96878133	-1	13	MGP_C3HHeJ_G0020593.1	96838587	96894340	Ankdd1b	4580	919	209124	No_or_no_constitutive_exon
CACCTCCCTGGGGGGTGGCAGAAGGAGCTAAGGGAGCGGAAGTTGGGAAGGC	102341687	102341692	102341742	102341690	-1	13	MGP_C3HHeJ_G0005420.1	102341687	102342303	Gm29341	4580	919	209124	No_or_no_constitutive_exon
TCTTTTCTTCCATGTGCTTTTTCTGGATTCTCTGCCTTGGGATTACAAAGAG	105106540	105106905	105106490	105106542	1	13	MGP_C3HHeJ_G0020648.1	105096900	105310036	Adamts6	4580	919	209124	No_or_no_constitutive_exon
ATATGCTTTTTTTTTCTTGTGTGTCTGTGTGCTATGTTGGGGAACACAAGGC	114441080	114441551	114441030	114441082	1	13	MGP_C3HHeJ_G0020690.1	114414938	114505934	BC067074	4580	919	209124	No_or_no_constitutive_exon
ACTTTGAGATTTTTAACCTTCTTTTTTTATTGTTTTTGGTGGGTGGTTAGAA	9135461	9135950	9135411	9135463	1	14	MGP_C3HHeJ_G0020751.1	9068705	9135950	Top2b	4580	919	209124	No_or_no_constitutive_exon
CAAACACTAAATCTACTTCATTTTCTACACTTGTCCTTTGATTGGGGCAGCT	13493463	13493695	13493745	13493693	-1	14	MGP_C3HHeJ_G0020775.1	13465274	13538625	Usp54	4580	919	209124	No_or_no_constitutive_exon
GGAATGCTAGTCCTGGAGGCTGGAGACTGACTTCATTTTGGGGGTACTAGGC	13640229	13640458	13640179	13640231	1	14	MGP_C3HHeJ_G0020781.1	13628917	13644851	Zswim8	4580	919	209124	No_or_no_constitutive_exon
AGTGATTCTACAGGTCTGAGTTCATGACATTCTATCCCCCTGGGGGCCAGCT	17345364	17345506	17345314	17345366	1	14	MGP_C3HHeJ_G0020798.1	17342581	17357361	E330034G19Rik	4580	919	209124	No_or_no_constitutive_exon
ATCCCATTTTAATATCAACAGTTTATAACAGCTAATGTTTGGGAACACAGGG	19961988	19962147	19961938	19961990	1	14	MGP_C3HHeJ_G0020821.1	19795873	19988544	Dnah12	4580	919	209124	No_or_no_constitutive_exon
TGTTCCCACTAGCATGTGCTTATGTTCACAGTATTCATGCTGTGGGATAGTT	23882720	23882871	23882670	23882722	1	14	MGP_C3HHeJ_G0020841.1	23873380	23911721	Rft1	4580	919	209124	No_or_no_constitutive_exon
GTATATGAGTTCTTACACCACTTGGTTTGATCTCATTCTTGGGAATGAAGGA	24040082	24040211	24040032	24040084	1	14	MGP_C3HHeJ_G0020842.1	23937793	24046052	Sfmbt1	4580	919	209124	No_or_no_constitutive_exon
TATGGGCGCACATGTTCACTTGGCATTTCTTGGGTCTCTGGGAGATGTAGTG	24418800	24419431	24419481	24419429	-1	14	MGP_C3HHeJ_G0020856.1	24415474	24464012	Nisch	4580	919	209124	No_or_no_constitutive_exon
CTCCTGTCTGACCATCTGTCCCCCTTGGATGTGTTTCCTATGGGAATCAGGT	25905961	25906140	25905911	25905963	1	14	MGP_C3HHeJ_G0020883.1	25897251	25948437	Prrxl1	4580	919	209124	Yes
AAGGGGGTGCTTTCCTCATTGCATACCCCAATATACTCACTGGGGAGCAGAT	26286385	26286570	26286620	26286568	-1	14	MGP_C3HHeJ_G0020888.1	26272591	26508195	Wdfy4	4580	919	209124	No_or_no_constitutive_exon
TGTGTTTTCATAACTGTTTGTTTATTTTCAAGGCCATGGTAGGGGAGGAGTG	43127348	43127454	43127298	43127350	1	14	MGP_C3HHeJ_G0020965.1	43121881	43144303	Naa30	4580	919	209124	No_or_no_constitutive_exon
CCATGTCCTGACCACTATGACTGTCCTCTGACACTGTGATCTGGGGACAGGA	44902987	44903120	44903170	44903118	-1	14	MGP_C3HHeJ_G0020998.1	44895827	44945185	Tep1	4580	919	209124	No_or_no_constitutive_exon
GGGGTCAGCAGCCCAGTTTCAGCCTTGATGTGACCCCGAGGGGCTGGGAGGC	44970514	44971274	44971324	44971272	-1	14	MGP_C3HHeJ_G0021000.1	44970514	44972029	A930018M24Rik	4580	919	209124	No_or_no_constitutive_exon
CATCAGATGGGTTCAGTGGCCCAGCCTGTCTCTTTTCTCCCGGGATGCAGTC	46233629	46233736	46233579	46233631	1	14	MGP_C3HHeJ_G0021027.1	46231231	46252412	Arhgef40	4580	919	209124	No_or_no_constitutive_exon
AGTGCCCGCCGCACACTTCATACCTTTGATCTGCTTGGTTTTGGGCGAAGCT	48674248	48674410	48674198	48674250	1	14	MGP_C3HHeJ_G0021047.1	48665564	48683019	Abhd4	4580	919	209124	No_or_no_constitutive_exon
ACATGCCAACTCCCATTGAGTCTTTGTCTTCTCTTGGGTTGGGGATGCAGAC	48941613	48941699	48941749	48941697	-1	14	MGP_C3HHeJ_G0021055.1	48932517	48943033	Prmt5	4580	919	209124	No_or_no_constitutive_exon
CAGGGCTTGCTTCTCTTAGCACTTGCTTGTTCTTTGTCTTGGGGGTTCAGGT	48964277	48964408	48964458	48964406	-1	14	MGP_C3HHeJ_G0021056.1	48962360	48978615	Haus4	4580	919	209124	No_or_no_constitutive_exon
TAGGAACCTAGACCATCTAACTGTTGGGTCCTATCTTTTGGGGACAGCAGCT	49076205	49076336	49076386	49076334	-1	14	MGP_C3HHeJ_G0021064.1	49071674	49122544	Acin1	4580	919	209124	No_or_no_constitutive_exon
TGTCTGTGTCCCAGAGCCTCATCCCCGACATCAAACCCCTGGCGGGGCAGGA	49075953	49076070	49076120	49076068	-1	14	MGP_C3HHeJ_G0021064.1	49071674	49122544	Acin1	4580	919	209124	No_or_no_constitutive_exon
AGTTAGGAACCTAGACCATCTAACTGTTGGGTCCTATCTTTTGGGGACAGCA	49076205	49076339	49076389	49076337	-1	14	MGP_C3HHeJ_G0021064.1	49071674	49122544	Acin1	4580	919	209124	No_or_no_constitutive_exon
AGTAGAAGCAGAAGAAGAAAAGGAGGAGGAGGAAGAAGGGGAGGAGAGAGAG	49435963	49436008	49435913	49435965	1	14	MGP_C3HHeJ_G0021079.1	49435917	49436008	Gm17428	4580	919	209124	No_or_no_constitutive_exon
GCCCTTGAAGAAAATAGATAGGATTTGCAATTTATTTTCTGGGGATACAGAG	50196257	50196376	50196426	50196374	-1	14	MGP_C3HHeJ_G0021107.1	50185802	50199282	Tgm1	4580	919	209124	Yes
AGGCTCTGGTGTCCTCCTCTTTATTTTCCATGCAAACTTTTTGGGCAAAGAC	51225022	51225102	51224972	51225024	1	14	MGP_C3HHeJ_G0021139.1	51197659	51226784	Mphosph8	4580	919	209124	No_or_no_constitutive_exon
CAAAGTAAGAATGTTATTGTTGTTGACCTTGACACTAGATAACTGGGCAGAC	52217461	52217567	52217617	52217565	-1	14	MGP_C3HHeJ_G0021152.1	52180205	52268676	Xpo4	4580	919	209124	No_or_no_constitutive_exon
TGAACTTCTTGCAGAGGCATTTTTCAAAGCTTGTGCTTTCTGGGGTGTAGGT	55025891	55026092	55025841	55025893	1	14	MGP_C3HHeJ_G0021173.1	54991244	55031686	Mtmr6	4580	919	209124	No_or_no_constitutive_exon
TCCACCTTGGAGACATTCCGTATTGTCACATTCCTCCCTGTGATGGGCAGGT	57193560	57193881	57193931	57193879	-1	14	MGP_C3HHeJ_G0021188.1	57172888	57240832	Gucy1b2	4580	919	209124	No_or_no_constitutive_exon
ATTAAAATGGACTTAATATTGAGCTGTGTTCTCTGTCCACAGGGTGACAGTG	58943388	58943737	58943787	58943735	-1	14	MGP_C3HHeJ_G0021211.1	58943388	58958047	Prss55	4580	919	209124	No_or_no_constitutive_exon
TTTATTTTTTTTTTCTTTTCCTTTTTCCCATCCACCACTTGGGACCTAAGCG	59461742	59461861	59461692	59461744	1	14	MGP_C3HHeJ_G0005475.1	59459244	59465884	Mir124a-1hg	4580	919	209124	No_or_no_constitutive_exon
GATTGCGGTAGTCCCTTCTTACTCTGAAGTCTCTCCTGGGCGGAGGGCAGGG	60947423	60947588	60947638	60947586	-1	14	MGP_C3HHeJ_G0021231.1	60943829	60970603	Gulo	4580	919	209124	No_or_no_constitutive_exon
CCTTCCCGTCCTGGTGGTTGCCTTGCTCCCTGTCCTGGGTGGGCTGGCAGTA	65202147	65202317	65202367	65202315	-1	14	MGP_C3HHeJ_G0021277.1	65192100	65240762	Slc39a14	4580	919	209124	No_or_no_constitutive_exon
TTCTTTCTTGTCATTGAATTAAAGAGAACTGCCTTCTTTCTTGGGAGTAGGG	65592089	65592283	65592333	65592281	-1	14	MGP_C3HHeJ_G0021291.1	65558249	65667889	Xpo7	4580	919	209124	No_or_no_constitutive_exon
ATTTTTAATTTTAAAATTAAAAATACAAATTTCTTTTTGTTATGGGACAGGT	74585807	74585906	74585757	74585809	1	14	MGP_C3HHeJ_G0021338.1	74562769	74590246	Mtrf1	4580	919	209124	No_or_no_constitutive_exon
GCCACATTTTCTGATGTTGTTATATTTGTTCTTTGTTTCGGGGTTGACAGCT	93710279	93710414	93710464	93710412	-1	14	MGP_C3HHeJ_G0021355.1	93595741	93984179	Dach1	4580	919	209124	Yes
CTATATCGTAATGATGAGCTGCTGTAACAACGTCATCTTTGGGGTTGCAGAT	115797565	115797678	115797728	115797676	-1	14	MGP_C3HHeJ_G0021398.1	115680832	115806802	Uggt2	4580	919	209124	No_or_no_constitutive_exon
CTTTGAAAAGTTGCTTTTTTCCTCACTGTATAAAATTCTTTTGGGTAAAGGC	120734171	120734312	120734121	120734173	1	14	MGP_C3HHeJ_G0021421.1	120563672	120875365	Itgbl1	4580	919	209124	No_or_no_constitutive_exon
TGCACCTTCAATTTACCTTATGCAGGGCGCCCCGCGAGCTGCGGGCTGAGGC	916830	917249	917299	917247	-1	15	MGP_C3HHeJ_G0015051.1	910547	917839	BC037032	4580	919	209124	No_or_no_constitutive_exon
GTGAAAAGCAGACCCTAACCACAGGTACTTTGTTTCTGCTTACTGGGAAGCG	985220	985335	985170	985222	1	15	MGP_C3HHeJ_G0021428.1	916816	1053682	Oxct1	4580	919	209124	No_or_no_constitutive_exon
AGAAGCTGTACTGTCCGAAGTGAGTTGCTATAGCAAAAGGGAGCCCAAAGAT	3961552	3961735	3961502	3961554	1	15	MGP_C3HHeJ_G0000841.1	3959167	3965639	None	4580	919	209124	No_or_no_constitutive_exon
ATGAGATACACGAAACATCTAACACAATCTCTTTTGTTTGGGCAGGCAAGGT	4296488	4296593	4296643	4296591	-1	15	MGP_C3HHeJ_G0021445.1	4180706	4374268	Egflam	4580	919	209124	No_or_no_constitutive_exon
CCAGCCGTCCCTGGAAGCTATGCTGACCTATGCTTGTTTTGGCAGGGTAGGG	9400621	9400778	9400571	9400623	1	15	MGP_C3HHeJ_G0021478.1	9337538	9406272	Mtmr12	4580	919	209124	No_or_no_constitutive_exon
GATTGACTCTGTAACCCTTTCTCTGCCCTTTCTTGGGGGTGGGGAAACAGGT	23439362	23439606	23439312	23439364	1	15	MGP_C3HHeJ_G0021493.1	23266226	23468222	Myo10	4580	919	209124	No_or_no_constitutive_exon
AGCCCAGGCTGGCTTTAATCTCACAATTTTCCTAAGTGCTGGGGTAACAGAT	35482981	35483148	35482931	35482983	1	15	MGP_C3HHeJ_G0021544.1	35468122	35483148	4930447A16Rik	4580	919	209124	No_or_no_constitutive_exon
ATGATGAAGAAGGAGAGGCAGGTGATGATGATGAGAGGAAGGGTTGGAAGAT	36313923	36314183	36314233	36314181	-1	15	MGP_C3HHeJ_G0005504.1	36313923	36316628	Gm8705	4580	919	209124	No_or_no_constitutive_exon
ATCCTGAAGAAGTGTGGCCTTGACGTTTAGATGGTTGTGTCATGGGAAAGTG	56592709	56592874	56592924	56592872	-1	15	MGP_C3HHeJ_G0021606.1	56582984	56595051	9130401M01Rik	4580	919	209124	No_or_no_constitutive_exon
TAGCTTCCTGCTGGGGTGGGGGTGGGAACAGGTGAGGGAAAAGATAGAAGTA	63023428	63023433	63023483	63023431	-1	15	MGP_C3HHeJ_G0021636.1	62946926	63261290	Asap1	4580	919	209124	No_or_no_constitutive_exon
CTGGGTATTCACACCAGCTTCATGTTTCCTTCCTCCCCCGGGCCGGGCAGTG	73651476	73651641	73651426	73651478	1	15	MGP_C3HHeJ_G0021666.1	73626810	73705336	Adgrb1	4580	919	209124	No_or_no_constitutive_exon
TTTAGGGAAGTGTCCCCTGACTTGGCCTTTGGGTCATCTATGGGGGACAGGA	73743112	73743235	73743285	73743233	-1	15	MGP_C3HHeJ_G0021667.1	73721996	73753127	Mroh4	4580	919	209124	No_or_no_constitutive_exon
GCTGGTCTGGTTGCTTGGTCCTCATTGCTCCCTTTGATGGGTGGGTGCAGGT	75631816	75631955	75632005	75631953	-1	15	MGP_C3HHeJ_G0021721.1	75625782	75658213	Oplah	4580	919	209124	No_or_no_constitutive_exon
GTAAAGATTACCTCGTTCCTTTTCCTTTCACATTCGTGTGGGTAACGAAGAG	75679925	75681577	75681627	75681575	-1	15	MGP_C3HHeJ_G0021725.1	75678354	75682425	Sharpin	4580	919	209124	No_or_no_constitutive_exon
GGGCCTGGTGCCTGTTTCCTCAGTGACAGAAGTGGGCTTGGGAGGGACAGCT	76002071	76002186	76002021	76002073	1	15	MGP_C3HHeJ_G0021743.1	75999930	76007265	Kifc2	4580	919	209124	No_or_no_constitutive_exon
CTTCATTGAGGAAGCCGCTGAGTACCTGCAGCACACATCGGGCAGGGAAGAC	77344425	77344492	77344542	77344490	-1	15	MGP_C3HHeJ_G0021769.1	77339433	77346854	Apol8	4580	919	209124	No_or_no_constitutive_exon
CCTCGTCAGTGTCTCCACTCTCTCTTCCCTGGTCGGCGGCGGGTGCACAGAG	78041423	78041517	78041373	78041425	1	15	MGP_C3HHeJ_G0021781.1	78033038	78043432	Kctd17	4580	919	209124	No_or_no_constitutive_exon
GATCATAGTTTCCAACATCTTGTCTTCCTCCTCTTCCCTGGGTAAAAAAGAG	78772998	78773437	78773487	78773435	-1	15	MGP_C3HHeJ_G0021803.1	78770746	78782653	1700088E04Rik	4580	919	209124	No_or_no_constitutive_exon
TGGAGCAGGCTCCCCCACACTAAAGGCCGCCCCTCTTGCCTCCAGGGGAGAT	78929183	78929240	78929290	78929238	-1	15	MGP_C3HHeJ_G0021808.1	78900037	78931295	Baiap2l2	4580	919	209124	No_or_no_constitutive_exon
CTATCCCAGATGTCTTTCTGCCTTTGCATCTTGTCCTCTTACGTGGGCAGGC	80691074	80691222	80691024	80691076	1	15	MGP_C3HHeJ_G0021842.1	80674141	80697623	Adsl	4580	919	209124	No_or_no_constitutive_exon
GATCCCCAGCAGTAACACTTGTCAGTTTACTGGTCCTGGGAGCAACGGAGGC	83037797	83037882	83037932	83037880	-1	15	MGP_C3HHeJ_G0021893.1	83035382	83046305	Rrp7a	4580	919	209124	No_or_no_constitutive_exon
AGCAACTTTTTTTTTTCTCAATGACTCTATTCTTTTCTTTTGTGGGGAAGCT	83856927	83857129	83857179	83857127	-1	15	MGP_C3HHeJ_G0021906.1	83825548	84029538	Efcab6	4580	919	209124	No_or_no_constitutive_exon
GAGACTTAGTTTTGATTTTTTTTTCTTTTCTTTTCTTTTTTGGGACCAAGGG	84802975	84803070	84803120	84803068	-1	15	MGP_C3HHeJ_G0021917.1	84802974	84875960	Phf21b	4580	919	209124	No_or_no_constitutive_exon
GCAGACAACGGGCAGCTAGTGATGTGCTTCATTCATCCTCTTACAGGGAGCC	86191323	86191530	86191273	86191325	1	15	MGP_C3HHeJ_G0021936.1	86154716	86239303	Gramd4	4580	919	209124	No_or_no_constitutive_exon
TGGGGAACACCTGGGGCCAGGGACTTGGAGTTATAGGGGCACGAAGCCAGTA	89581664	89582120	89582170	89582118	-1	15	MGP_C3HHeJ_G0021959.1	89581614	89608967	Sbf1	4580	919	209124	No_or_no_constitutive_exon
ATTCAACTGTGCACACTTACATTTCCATCTTTTGTTTCGGGGGAAAAAAGGG	92126913	92127131	92126863	92126915	1	15	MGP_C3HHeJ_G0021984.1	92059749	92214568	Lrrk2	4580	919	209124	No_or_no_constitutive_exon
CCCTCCTCCTGCCTTCTCTCCTTGCCTGTTCCTGGTCTGCCTGGGAGTAGCC	100302758	100302908	100302958	100302906	-1	15	MGP_C3HHeJ_G0022063.1	100291534	100328205	None	4580	919	209124	No_or_no_constitutive_exon
TCCCTCTCCTGCCTCCTCACCTTTGCTTCCTGTCCTTCCTGGGTGGACAGGA	100301423	100301543	100301593	100301541	-1	15	MGP_C3HHeJ_G0022063.1	100291534	100328205	None	4580	919	209124	No_or_no_constitutive_exon
GACACTGGCAGAAGGACACCACTCAGCCTGTTCTTTTCACATGGGTACAGAC	100582182	100582336	100582132	100582184	1	15	MGP_C3HHeJ_G0022070.1	100554411	100585869	Asic1	4580	919	209124	No_or_no_constitutive_exon
GATTCAAACCGGGATAACACCACGTTCTGTCCTCCACTTTAATGGGGCAGGA	101482368	101482484	101482318	101482370	1	15	MGP_C3HHeJ_G0022088.1	101479742	101491211	Letmd1	4580	919	209124	No_or_no_constitutive_exon
GGGGCTGCAGGAGGAAAGCCTTCACAGTCTCTTTCCTTTGGCGGGGACAGGT	102677236	102677445	102677495	102677443	-1	15	MGP_C3HHeJ_G0022113.1	102669200	102679778	Krt90	4580	919	209124	No_or_no_constitutive_exon
GTCACTCTGTGCCTTGTCTCTTCACCATCTTCCTGCCTCTGGGACACTAGAT	102895799	102895925	102895975	102895923	-1	15	MGP_C3HHeJ_G0022118.1	102891256	102900474	Krt74	4580	919	209124	No_or_no_constitutive_exon
TTGAGGGGCCGTGGGGGCTGGGGTTCAGTGAGCCTCCTCTTGGGGTACAGAA	103393285	103393487	103393537	103393485	-1	15	MGP_C3HHeJ_G0022137.1	103384981	103400628	Itgb7	4580	919	209124	No_or_no_constitutive_exon
GGAAGAGCATATACAAACCATCACAAGTATTCTTCTTTACTGGGCAACAGGT	103730328	103730526	103730576	103730524	-1	15	MGP_C3HHeJ_G0022153.1	103713466	103821124	None	4580	919	209124	No_or_no_constitutive_exon
ATTCCTACTTCACTAACCCTTCCTTATCCTGCCACCTCGCCGGGGGCCAGGA	104236962	104237308	104236912	104236964	1	15	MGP_C3HHeJ_G0022164.1	104225572	104239184	Hoxc6	4580	919	209124	No_or_no_constitutive_exon
GAATTCCTTTCTCACACAACCTAATTTTTCCTCTTCTTTTGGGGATTCAGGA	104553066	104553144	104553016	104553068	1	15	MGP_C3HHeJ_G0022170.1	104528113	104556396	Copz1	4580	919	209124	No_or_no_constitutive_exon
GGCCAGAAAGAGGCCTGGACTGAGGTGGCCCTTTGGGGGGTGTGGGGCAGGT	1559311	1559456	1559261	1559313	1	16	MGP_C3HHeJ_G0022214.1	1558855	1559877	Smim22	4580	919	209124	No_or_no_constitutive_exon
GTAGTGCTGGGCTGGAGGCTGTACTAACTGTCGTTTCAGGGAAGGTGAAGTT	10784003	10784500	10784550	10784498	-1	16	MGP_C3HHeJ_G0022270.1	10779621	10855562	Pdxdc1	4580	919	209124	No_or_no_constitutive_exon
TCCCCAGGAGGGACTTCACATGAGTCAATGAGCTGTTCTGGGGATGGGAGTA	11299253	11299481	11299531	11299479	-1	16	MGP_C3HHeJ_G0036583.1	11299253	11300465	Gm15869	4580	919	209124	No_or_no_constitutive_exon
AGAAGTTGCTAACATTGAATTTGTCCAAATTGGTGGGGTCCTGTGAAAAGAA	14176845	14177105	14176795	14176847	1	16	MGP_C3HHeJ_G0003246.1	14173569	14177105	Gm15585	4580	919	209124	No_or_no_constitutive_exon
ACTTTACCCCTATCTCCCTTGTCCCTCTGGACCTTGGGTTTGGAACACAGGC	18005339	18005413	18005463	18005411	-1	16	MGP_C3HHeJ_G0022384.1	18000460	18015660	Clcn2	4580	919	209124	No_or_no_constitutive_exon
TCATCACCTGGTGATTTTCAGCTAGTTATGAACAATTTTCTGGGAAGCAGCT	27103627	27103813	27103863	27103811	-1	16	MGP_C3HHeJ_G0022437.1	27076291	27225024	Atp13a4	4580	919	209124	No_or_no_constitutive_exon
ACTGACTACTTTTTCTTTTCTTTTTCTTTCTTTTTTTTGGGGGGGTCTAGGT	30817696	30817773	30817646	30817698	1	16	MGP_C3HHeJ_G0022481.1	30741838	30851463	Lrch3	4580	919	209124	No_or_no_constitutive_exon
TATCCCTCCTTACCTTGTCACTGAGTTCTTACTTTTCTTTGTGGGGCCAGGG	30821854	30821906	30821804	30821856	1	16	MGP_C3HHeJ_G0022481.1	30741838	30851463	Lrch3	4580	919	209124	No_or_no_constitutive_exon
TAAGTTCCAGTGTTGAGGTTCTAATTTCCTTCCTCTTTTTGGGAGTCTAGCA	30824309	30824360	30824259	30824311	1	16	MGP_C3HHeJ_G0022481.1	30741838	30851463	Lrch3	4580	919	209124	No_or_no_constitutive_exon
CCATCTGCCTGACCAGCTTGGTGACCATGGCCTTTGTCCTGGTGGGTCAGGT	31510128	31510672	31510078	31510130	1	16	MGP_C3HHeJ_G0022488.1	31398459	31549495	Slc12a8	4580	919	209124	No_or_no_constitutive_exon
TTTAACTTCAATGTTCCTATTGTGTTTTCTTCTTTGGGGATTTGAGAAAGGA	31657821	31658139	31658189	31658137	-1	16	MGP_C3HHeJ_G0003257.1	31657821	31677166	Gm15658	4580	919	209124	No_or_no_constitutive_exon
ACCCTCCCGCCTTTTCCTTTCCTCCCTAATTGTCACTTTCTGGGGGTTAGGT	31866663	31867430	31866613	31866665	1	16	MGP_C3HHeJ_G0003259.1	31866356	31867430	Gm15829	4580	919	209124	No_or_no_constitutive_exon
CTATACAGTCATTATATTGAGATCTCTTATTTTATTTTATGGGGAAACAGAA	33980859	33980954	33980809	33980861	1	16	MGP_C3HHeJ_G0022507.1	33943015	34004720	Kpna1	4580	919	209124	No_or_no_constitutive_exon
AAAAAAAAAAAACAAAAAAAAAAAAAACAAGAGACCAAGCAATAGGGCAGCA	44095519	44096063	44095469	44095521	1	16	MGP_C3HHeJ_G0003268.1	44095240	44096063	Gm15591	4580	919	209124	No_or_no_constitutive_exon
TCACTGTCCTGGGTTAGAATGGTAGCTAACTGCAGTCCTCGGGGCAGCAGGC	46648334	46648468	46648284	46648336	1	16	MGP_C3HHeJ_G0022594.1	46643913	46655137	Dppa4	4580	919	209124	No_or_no_constitutive_exon
TCACTGTGGTTTTGGGCTTAAGACTCTAATGTGAACTTCCGGGAAATCAGTC	48945094	48945138	48945044	48945096	1	16	MGP_C3HHeJ_G0005580.1	48912479	48947505	G730013B05Rik	4580	919	209124	No_or_no_constitutive_exon
CCTTTCTGAAAGAACTGCAGAGATGGAAATGGAGATGAGCCTACGGGGAGGG	57680858	57680991	57681041	57680989	-1	16	MGP_C3HHeJ_G0039741.1	57680858	57682753	None	4580	919	209124	No_or_no_constitutive_exon
AATACTAAAACTAACGAAAACACATGTGTATCTTTTTCTCTGGGATGTAGCA	58169203	58169316	58169153	58169205	1	16	MGP_C3HHeJ_G0022661.1	58160980	58218592	Gabrr3	4580	919	209124	No_or_no_constitutive_exon
TCCTACATGTTTGCACACGTATTTCTCGATGACAACGATGGGAAATACAGCG	64509440	64509512	64509390	64509442	1	16	MGP_C3HHeJ_G0022676.1	64507003	64521714	Pou1f1	4580	919	209124	No_or_no_constitutive_exon
AAACAATTTTTTCAATTTTATTTTCTTTCATTCTATCTCACTAAAGGGAGTT	74952263	74952332	74952213	74952265	1	16	MGP_C3HHeJ_G0022685.1	74946394	74956919	Rbm11	4580	919	209124	No_or_no_constitutive_exon
CTCTCCTTACAACTACAAGATGTTGTGTTTGTATTTTTCCACGGGACCAGCT	76391624	76392033	76392083	76392031	-1	16	MGP_C3HHeJ_G0005589.1	76383428	76395462	None	4580	919	209124	No_or_no_constitutive_exon
CACATCCTGTTTCCGGCCTAAGCAATACTTCTCCAGCCCCTGCCAGGGAGGC	88656118	88656288	88656068	88656120	1	16	MGP_C3HHeJ_G0022727.1	88647014	88656648	Krtap15	4580	919	209124	No_or_no_constitutive_exon
AGATCGAGTTTTTTTGTTTTTTTTTTTTTTTGTTTTCCATGAGGGTAAAGGT	92035750	92035826	92035700	92035752	1	16	MGP_C3HHeJ_G0022783.1	92010365	92039491	Slc5a3	4580	919	209124	No_or_no_constitutive_exon
CTATAGACATCAGTTAAACCTCTGACTTCTTTCCTGTTCTGGGGACACAGGT	93934672	93935104	93934622	93934674	1	16	MGP_C3HHeJ_G0022796.1	93916992	93939872	Chaf1b	4580	919	209124	No_or_no_constitutive_exon
TGAATTCTTGCAACCCTCTCCGTAGAGTTGGTGATCACAGAACTTGGGAGCA	97643307	97643371	97643421	97643369	-1	16	MGP_C3HHeJ_G0022821.1	97638154	97654201	None	4580	919	209124	No_or_no_constitutive_exon
AGTGATAGCTAGTAAACTTGTTTCTTTGTTTATATTTCTTCACAGGGCAGCC	2183055	2183245	2183005	2183057	1	17	MGP_C3HHeJ_G0022834.1	2136572	2498143	Arid1b	4580	919	209124	No_or_no_constitutive_exon
ACGGCTTCGAATTTTCTTCTCTGTCTGTTTCTACCCACCCCACTGGGAAGCT	10438638	10438808	10438858	10438806	-1	17	MGP_C3HHeJ_G0022881.1	10415487	10444562	Mas1	4580	919	209124	No_or_no_constitutive_exon
ACTTATTATGTTTTGCTTTCCATTTTTGACTCCTTTATATGAAAGGGCAGCA	19795739	19795825	19795689	19795741	1	17	MGP_C3HHeJ_G0022953.1	19788254	19802371	Zfp677	4580	919	209124	No_or_no_constitutive_exon
CCACTGGAGGAAGTAATATACCAGGAGACTCCAGGCTGGGGGGAGCAAAGCC	22684676	22684692	22684626	22684678	1	17	MGP_C3HHeJ_G0023006.1	22679649	22684727	Sbp	4580	919	209124	No_or_no_constitutive_exon
CTATCTTCTAACCTCAAAAACACATTTCTACCCTTGTCTTGGGGGCGTAGGG	23044591	23044714	23044764	23044712	-1	17	MGP_C3HHeJ_G0023020.1	23021473	23119758	Abca17	4580	919	209124	Yes
GGGCCGACTGGGCCCCTCAGGCCTTTCTGACCCTGTGTGGGTGGCGGCAGGT	23441085	23441239	23441289	23441237	-1	17	MGP_C3HHeJ_G0023035.1	23437150	23449537	Slc9a3r2	4580	919	209124	Yes
CCTCCCTTGCCCAGGGTGAAAATGACTGCCTGTGCTTCTCTGGGTGGCAGGG	23481754	23482661	23481704	23481756	1	17	MGP_C3HHeJ_G0023037.1	23470004	23482661	Zfp598	4580	919	209124	No_or_no_constitutive_exon
ACCACGCTGGTGGGAACGAGAAGCTGGTGAAGCTGGAGCCTGGGCTGAAGGT	23670759	23670825	23670709	23670761	1	17	MGP_C3HHeJ_G0023050.1	23664687	23678388	Hagh	4580	919	209124	No_or_no_constitutive_exon
GTCTTCTTTTCATGCTCCTGTTTTTTATCTATGCTGCCCTGGGAGTGGAGCT	24223210	24223226	24223276	24223224	-1	17	MGP_C3HHeJ_G0023079.1	24218710	24280096	Cacna1h	4580	919	209124	No_or_no_constitutive_exon
CACCAGTGAATATGGAAGCTCAGGAGCTCTGTGGGATCCCATGTGGGGAGGA	24715894	24716008	24716058	24716006	-1	17	MGP_C3HHeJ_G0023101.1	24706840	24723548	Wdr90	4580	919	209124	No_or_no_constitutive_exon
GCCAAGGCTGGGCGCCTCTCACAGTACGGGGTCATGTGCCCGGCGGGCAGGT	25905710	25905922	25905660	25905712	1	17	MGP_C3HHeJ_G0023135.1	25880262	25913208	Syngap1	4580	919	209124	No_or_no_constitutive_exon
GCTGGGCGCCTCTCACAGTACGGGGTCATGTGCCCGGCGGGCAGGTGAAGGA	25905716	25905922	25905666	25905718	1	17	MGP_C3HHeJ_G0023135.1	25880262	25913208	Syngap1	4580	919	209124	No_or_no_constitutive_exon
CACATCCTTAAAAGGGTGCTTTTTTTCCCTCTTATGTTGGGTACGGGAAGGC	27217896	27218033	27217846	27217898	1	17	MGP_C3HHeJ_G0023158.1	27215545	27245177	Zfp523	4580	919	209124	No_or_no_constitutive_exon
CTGTCCTTGTGCACATGCTTCCTGGACGCCTGTCCATTTGGGGAGACCAGGC	28882579	28882692	28882529	28882581	1	17	MGP_C3HHeJ_G0023194.1	28790470	28884968	Gm28043	4580	919	209124	No_or_no_constitutive_exon
AGAGGTCCCCCCGCGTTCAGCACCCTCGGTGGACAGCCCTGGGGACCTAGGA	29080430	29080791	29080841	29080789	-1	17	MGP_C3HHeJ_G0023197.1	29021450	29164098	Mdga1	4580	919	209124	No_or_no_constitutive_exon
GAAGTATGTCTCCAGTTTGCTCTCCCTGTTTTTTCCTTGCATGATGGGAGCT	30519638	30519715	30519588	30519640	1	17	MGP_C3HHeJ_G0003306.1	30513314	30523680	Gm15318	4580	919	209124	No_or_no_constitutive_exon
CCCCCTTATGTGCCCCCCCTTTCTGACTGCCCACCTGTATGGGGGGACAGGG	31850567	31850646	31850696	31850644	-1	17	MGP_C3HHeJ_G0023228.1	31842087	31855070	Rasal3	4580	919	209124	No_or_no_constitutive_exon
GATCTCTCGCCTCTCACTCCATCTGTGTGTGTCTCTTTCTGGGGTACCAGGA	33603276	33603487	33603226	33603278	1	17	MGP_C3HHeJ_G0023282.1	33600316	33627742	Col11a2	4580	919	209124	No_or_no_constitutive_exon
ACTAGATCAAATCAGTGCCTGTTGCCCCTTCCTTCTCTCCTGGGGACCAGGA	34857352	34857449	34857302	34857354	1	17	MGP_C3HHeJ_G0023333.1	34855543	34865711	Vwa7	4580	919	209124	Yes
CCCTTCCGAGGGATTCAGATATCGATCCCCTTTCCTTCCTCGCGGGACAGAT	34885690	34885814	34885864	34885812	-1	17	MGP_C3HHeJ_G0023335.1	34868609	34887260	Msh5	4580	919	209124	No_or_no_constitutive_exon
GCCTTACTGTACTCAGTGCCCGAGTCCTTTGGGAGGTTGGGGAGCGCTAGGG	34967193	34967420	34967470	34967418	-1	17	MGP_C3HHeJ_G0023346.1	34964602	34971551	Csnk2b	4580	919	209124	No_or_no_constitutive_exon
TCCTGTGCCTGTGCCCTTCAGCCAAGTGCCGCTATGCCCTGGGCATGCAGGA	35659722	35659796	35659846	35659794	-1	17	MGP_C3HHeJ_G0023377.1	35647547	35670515	Ddr1	4580	919	209124	No_or_no_constitutive_exon
GTTTGGAGAATTCCTAGGGTGGGCGGGCCTGACTAGGAGAGGGGGGCCAGGC	36251935	36252211	36252261	36252209	-1	17	MGP_C3HHeJ_G0023396.1	36248332	36253046	H2-T3	4580	919	209124	No_or_no_constitutive_exon
ACAGACCTGGGACTCACTTTAACTTTCAGTTCAGGCGATTCCTAGGGAAGGG	36280166	36280473	36280523	36280471	-1	17	MGP_C3HHeJ_G0039796.1	36276904	36281135	None	4580	919	209124	No_or_no_constitutive_exon
GATGGAAGAGAAGCCTCACAGTGACCAGAGACTTAATGGGGGTGGGGCAGAA	36356988	36357264	36357314	36357262	-1	17	MGP_C3HHeJ_G0023400.1	36354986	36358140	H2-M10.2	4580	919	209124	No_or_no_constitutive_exon
GGGGGGGTAGAAGCCTCACAGTGACCAGGGGCTGAATGGGGGTGGGGCAGGT	36399362	36399638	36399688	36399636	-1	17	MGP_C3HHeJ_G0023401.1	36397165	36400483	H2-M10.1	4580	919	209124	Yes
GGAGGGTAAGAAGCCTCACAGTGACCAGGGGCTGAATGGGGGTGGGGCAGAT	36440897	36441173	36441223	36441171	-1	17	MGP_C3HHeJ_G0023402.1	36434213	36441990	H2-M10.3	4580	919	209124	No_or_no_constitutive_exon
GTAGAGGGAAAAGCCTCACAGTGATGAGAGACTGAATGTGAGTGGGGCAGGA	36518107	36518382	36518432	36518380	-1	17	MGP_C3HHeJ_G0039799.1	36517254	36519185	None	4580	919	209124	No_or_no_constitutive_exon
AGGGAGGAAGAAGCCTTAAAGTGACTAGAGTCTGAATGGGGGTGGGGCAGAC	36588623	36588899	36588949	36588897	-1	17	MGP_C3HHeJ_G0023403.1	36586304	36589722	H2-M10.4	4580	919	209124	No_or_no_constitutive_exon
TGGTGGTAAGAAGACTCACAGTGATCAGGGGCTGAATGGGGGTGGGGCAGAT	36886023	36886299	36885973	36886025	1	17	MGP_C3HHeJ_G0023407.1	36885102	36888537	H2-M10.5	4580	919	209124	No_or_no_constitutive_exon
GATGTAAGAGAAGCCTCATAGTGACCAAAGGCTGAATGGGGGTGGGGCAGGT	36937810	36938086	36937760	36937812	1	17	MGP_C3HHeJ_G0023408.1	36936995	36940389	H2-M10.6	4580	919	209124	No_or_no_constitutive_exon
AACCGGTTTCGTGCAAGGTTGTGGTCCAAATACGACCGGGGCGGGGCCAGGC	37121597	37121873	37121923	37121871	-1	17	MGP_C3HHeJ_G0023419.1	37116029	37122625	H2-M5	4580	919	209124	No_or_no_constitutive_exon
TTTCCTGGATGATTCATTTCTCATCAATTTTAGGCACTCCTGTAGGGTAGTT	38541813	38541833	38541763	38541815	1	17	MGP_C3HHeJ_G0023467.1	38528592	38543749	Olfr138	4580	919	209124	No_or_no_constitutive_exon
GCATTATTTTTTCTCTGACACATGCTCCATATTCATTCCTGGGTATGCAGGT	40869948	40870043	40870093	40870041	-1	17	MGP_C3HHeJ_G0023479.1	40862783	40883344	Crisp3	4580	919	209124	No_or_no_constitutive_exon
GATCATTTATGAGCAAATGTACTTGTTATTTTCCTTTGGGAAATCAACAGGT	41684897	41685013	41684847	41684899	1	17	MGP_C3HHeJ_G0023491.1	41666902	41693735	Mut	4580	919	209124	No_or_no_constitutive_exon
AATTACATGTGTCATTGGTGATTTAGTTGGAGAAGGAACGGGAGAAGGAGAT	46497696	46497981	46498031	46497979	-1	17	MGP_C3HHeJ_G0023519.1	46495210	46500720	Hsp90ab1	4580	919	209124	No_or_no_constitutive_exon
AAAGGAGAAGTCCTCTGAGGAAATGCCTTGTCTCTTTGGGGATGAGTTAGTG	47659420	47659640	47659690	47659638	-1	17	MGP_C3HHeJ_G0023547.1	47649123	47666889	Klc4	4580	919	209124	No_or_no_constitutive_exon
TGAGGGAGGAGGTGAGGCCAGCTTTAACATCCCTGGTGTGGGTGTGATAGGT	47750986	47751126	47750936	47750988	1	17	MGP_C3HHeJ_G0023554.1	47737643	47751704	Pex6	4580	919	209124	No_or_no_constitutive_exon
GGTGCTGGAGGCCTAAGCAGATGGTGTCTGTGGCCCTGCCGGGAACCCAGGT	47752223	47752574	47752624	47752572	-1	17	MGP_C3HHeJ_G0023555.1	47751826	47756080	Gnmt	4580	919	209124	No_or_no_constitutive_exon
ATACCATGGCGTTGGACTTAAACTGACAAAATCCCTTCTTGGGCCAACAGGT	51139186	51139269	51139136	51139188	1	17	MGP_C3HHeJ_G0023604.1	50834217	51154221	Kif6	4580	919	209124	No_or_no_constitutive_exon
CACTTGGCATTCTCTTTTTCTCCTCTCACCTGCATCCGGTCTGGGGACAGCA	57945407	57945419	57945469	57945417	-1	17	MGP_C3HHeJ_G0023649.1	57936005	58001410	Ptprs	4580	919	209124	No_or_no_constitutive_exon
AGGCCATACTGTGGCAGCATAGGTCAGAGGTGTCTCTTTCCAAGGGGCAGGC	58148642	58148743	58148592	58148644	1	17	MGP_C3HHeJ_G0023652.1	58127210	58149380	Safb	4580	919	209124	No_or_no_constitutive_exon
AGATGACAATCTCTTCTTTCCCTCTTGTGCTGCCCTGGCGTGGGCTGAAGTC	58456488	58456576	58456626	58456574	-1	17	MGP_C3HHeJ_G0023666.1	58451711	58494409	Mllt1	4580	919	209124	Yes
TCCCTCTTTGTTTTTTTTTCCCTCTTTGTTTTTATTTTGGGGACATGCAGGG	59025256	59025441	59025206	59025258	1	17	MGP_C3HHeJ_G0023686.1	58940331	59068461	Adgre1	4580	919	209124	Yes
ATGTCCCACCTCCTTTTTGTTTTCGCCCTTCTGTGATTTCCCGGGGATAGGC	71356430	71356547	71356380	71356432	1	17	MGP_C3HHeJ_G0023719.1	71223678	71358810	Epb41l3	4580	919	209124	Yes
TATTAGCCTCTCAGCAGCTGTTTCCTCGTTTGTTCTCTCCCGGGTGGCAGGT	73866247	73866365	73866197	73866249	1	17	MGP_C3HHeJ_G0023735.1	73823966	73881794	Fam179a	4580	919	209124	No_or_no_constitutive_exon
TCCAATGGCCCGAGACTGATGGGGCTACGCTCCTCCTCCGTGCGGGGCAGTG	73868390	73868529	73868340	73868392	1	17	MGP_C3HHeJ_G0023735.1	73823966	73881794	Fam179a	4580	919	209124	No_or_no_constitutive_exon
CTTCTTACTGTGTATAAAATGGTTTAATAGCAAACTTTCTTGGGTAACAGAA	81366003	81366090	81366140	81366088	-1	17	MGP_C3HHeJ_G0023769.1	81363370	81383121	Cebpz	4580	919	209124	No_or_no_constitutive_exon
TGCTACAGTGTCAATAACAACACTCCCTTTCCTTTGTCTTTGGGCAGGAGAC	86344696	86344796	86344646	86344698	1	17	MGP_C3HHeJ_G0023800.1	86282131	86408792	Mta3	4580	919	209124	No_or_no_constitutive_exon
GGACTCTACAATAATGCTGTTATTCCTCTCCTCTTTTGTTTTGGGTGAAGAA	19264808	19264930	19264980	19264928	-1	18	MGP_C3HHeJ_G0023921.1	19188175	19297117	Klhl14	4580	919	209124	Yes
GGGACCTGGGCTTTCCCTGTGTGCTCAACAGTTTGTGTGTTGTGGGACAGGT	32640666	32641119	32641169	32641117	-1	18	MGP_C3HHeJ_G0023978.1	32631491	32658849	Brd8	4580	919	209124	No_or_no_constitutive_exon
TGAGCCTGGGGTAAACTGAGGGCCAGAGACCAATCTCTGTGAGGTGGGAGGT	33753383	33753709	33753759	33753707	-1	18	MGP_C3HHeJ_G0023998.1	33753379	33758267	Prob1	4580	919	209124	No_or_no_constitutive_exon
GCAGGTGTGGGGTGTGGAAACCTGGATCACTGATGACCCACGGGTGGGAGGC	34708618	34708793	34708568	34708620	1	18	MGP_C3HHeJ_G0024012.1	34705423	34718539	Slc4a9	4580	919	209124	No_or_no_constitutive_exon
TTGGGTCTGGCTATTGCTTAATTTATAGTGATTCGGCTTTATGTGGGCAGGC	34858258	34858450	34858500	34858448	-1	18	MGP_C3HHeJ_G0024015.1	34850353	34862681	Sra1	4580	919	209124	No_or_no_constitutive_exon
AATCCAACGACTGTAGTGTTACAATATCTCCTGTTAGGGGATTCAGAGAGAA	35947396	35947933	35947983	35947931	-1	18	MGP_C3HHeJ_G0015123.1	35938559	35963840	Gm26672	4580	919	209124	No_or_no_constitutive_exon
ATGGTGGAGTGTTTCGCTCTTCAACACGGACCTTCTCCGGGGAGGGGTAGGA	36166610	36166746	36166796	36166744	-1	18	MGP_C3HHeJ_G0024090.1	36156264	36168636	Fchsd1	4580	919	209124	No_or_no_constitutive_exon
TGGAGTGCTAAGCAAGTCTGATAACCTGTTCACACTGCTGGGTGGAGCAGGC	36161754	36161872	36161922	36161870	-1	18	MGP_C3HHeJ_G0024090.1	36156264	36168636	Fchsd1	4580	919	209124	No_or_no_constitutive_exon
CTAGGTAAACTGGGAACAAGATGTGAAGCTGTTTCTTCAGGGGCCTGGAGTC	36164505	36164548	36164598	36164546	-1	18	MGP_C3HHeJ_G0024090.1	36156264	36168636	Fchsd1	4580	919	209124	No_or_no_constitutive_exon
CTTTGTCTATGTGCCACTGACTGCTGTTTCTTTGTTGTGTGGGACATTAGAC	51181271	51181428	51181478	51181426	-1	18	MGP_C3HHeJ_G0024161.1	51170276	51185918	Lox	4580	919	209124	Yes
CTCTTATTTCCCTCTGTATTTTTCTTTTTTCTTTTTGAAATCGGGGGCAGAC	56983557	56983686	56983736	56983684	-1	18	MGP_C3HHeJ_G0024185.1	56918749	57140433	Fbn2	4580	919	209124	No_or_no_constitutive_exon
AATCAGATTCCTTCCAGTATCAGCTTTAAGAGGTGATCTTGGGGCTCAAGGG	59872540	59872708	59872490	59872542	1	18	MGP_C3HHeJ_G0024202.1	59861586	59881356	Cd74	4580	919	209124	No_or_no_constitutive_exon
CGTGCCAACCTCTGTGTGTGTGTCTGCCTGTCTGTGTGTCTGGGGAGCAGGG	60033473	60033557	60033423	60033475	1	18	MGP_C3HHeJ_G0024205.1	60001491	60065667	Camk2a	4580	919	209124	No_or_no_constitutive_exon
GGTTCTTGAGGCAATAACCTGTTGCATTTTCTCTGCTGTTTTGGGAACAGAA	60343717	60343783	60343667	60343719	1	18	MGP_C3HHeJ_G0024212.1	60306118	60380770	Pde6a	4580	919	209124	No_or_no_constitutive_exon
ACCGCCTCTGTGTGCCCTGAGCTCATTCTCTCTCTCATTCGGGATAACAGAT	66883460	66883597	66883647	66883595	-1	18	MGP_C3HHeJ_G0024260.1	66874810	67007569	Spire1	4580	919	209124	Yes
AATGAATTGAGTATTTCAAATGTTTTTGTTTCTTTTGGGTTAAATAATAGGT	69931590	69931661	69931711	69931659	-1	18	MGP_C3HHeJ_G0024277.1	69927492	69947640	4930503L19Rik	4580	919	209124	No_or_no_constitutive_exon
TCTCTTCCCTCTGTCTGTCTGTCTTTCCGTCCGTCCAACTTGATGGGCAGTT	77054977	77055132	77054927	77054979	1	18	MGP_C3HHeJ_G0024310.1	76932464	77101854	Loxhd1	4580	919	209124	No_or_no_constitutive_exon
AAACAAACAGAAAACCCTCCCCCTTCTCTGTCTGTCTAATGGGTACACAGTG	930185	930356	930135	930187	1	19	MGP_C3HHeJ_G0024380.1	920363	934325	Pitpnm1	4580	919	209124	No_or_no_constitutive_exon
CCCTGGAGTTGTCTTCAAGGGAACAGGAGGAGTTGGAGCGACGGGGTCAGCA	1099405	1099615	1099665	1099613	-1	19	MGP_C3HHeJ_G0024394.1	1099405	1113198	Ankrd13d	4580	919	209124	No_or_no_constitutive_exon
TGAGATGAACGGGGTGGTGGGGCTGATGGACGCGGCTGTGGGGACTGCAGTT	2605451	2605612	2605662	2605610	-1	19	MGP_C3HHeJ_G0024455.1	2588817	2612720	Pcnx3	4580	919	209124	No_or_no_constitutive_exon
CGGGAAGGGACGTCCAAGGTCATGACACTGATGCACACTTTTGGGAACAGGT	2967327	2967413	2967463	2967411	-1	19	MGP_C3HHeJ_G0024470.1	2944673	2976107	Capn1	4580	919	209124	Yes
AATCCTGGGTCTGGATCCTGGTCTTAGCTTTTGGTTCTTTGGGGGCACAGCG	3373855	3374019	3373805	3373857	1	19	MGP_C3HHeJ_G0024496.1	3368481	3382974	Pygm	4580	919	209124	No_or_no_constitutive_exon
CCCCAACACTCAGGAAATGACCTCTGGATTCTTGACCCCGGGGAACCCAGGC	3386727	3386961	3386677	3386729	1	19	MGP_C3HHeJ_G0024497.1	3383854	3399735	Rasgrp2	4580	919	209124	No_or_no_constitutive_exon
GGTGTTGATGTCGGTTGTCTCCTGTCTCTCCCCCTCCTCGGGCTGGGCAGGT	3459387	3459549	3459337	3459389	1	19	MGP_C3HHeJ_G0024498.1	3403249	3532862	Nrxn2	4580	919	209124	No_or_no_constitutive_exon
ATCTCTGTGGTGCCCGTCTGATCTGGTGTTTCCTCCCTACCGTGGGGCAGGT	3479145	3479336	3479095	3479147	1	19	MGP_C3HHeJ_G0024498.1	3403249	3532862	Nrxn2	4580	919	209124	No_or_no_constitutive_exon
AGGGGAGTAAGGGACATCTGGTACCACTGATCTTGAGTTTGGGACCACAGGG	3967168	3967265	3967315	3967263	-1	19	MGP_C3HHeJ_G0024509.1	3960590	3977934	Plcb3	4580	919	209124	No_or_no_constitutive_exon
TGGCCTGTTGCCATCTTCCTCATCTTACCTTTTGTCCCTGGGTGGGGCAGTT	4227036	4227231	4227281	4227229	-1	19	MGP_C3HHeJ_G0024520.1	4225863	4233795	Otub1	4580	919	209124	No_or_no_constitutive_exon
TGTGTAAAACTTATTATTATTTTTTTTTTCTGTTTCCTAAATGGGCATAGGT	4557399	4557614	4557349	4557401	1	19	MGP_C3HHeJ_G0024527.1	4541425	4589782	Atl3	4580	919	209124	Yes
CTCTCTTTCTGTCTCTTTCTGTTGCCACCACATCTTGCATCTGGGGAAAGGG	8885534	8885645	8885695	8885643	-1	19	MGP_C3HHeJ_G0024626.1	8876807	8925111	Stx3	4580	919	209124	No_or_no_constitutive_exon
TGGAAACTCATAGATTCTACATTATACCCCTCTTGTGTCCTGGGACATAGAT	10008382	10008540	10008332	10008384	1	19	MGP_C3HHeJ_G0024654.1	10003063	10037644	Lpxn	4580	919	209124	No_or_no_constitutive_exon
CAAAATTGTACGTTTTCAATACCAAGAATTATTTTTAAAAGACCGGGCAGTT	11849005	11849022	11849072	11849020	-1	19	MGP_C3HHeJ_G0024689.1	11803260	11959411	Tle4	4580	919	209124	No_or_no_constitutive_exon
GCTGGGTGCTGTTCTGCAGACACGTGACTTCTGTTTCCTGTGTTGGGAAGGT	16091267	16091369	16091419	16091367	-1	19	MGP_C3HHeJ_G0024700.1	16085901	16137572	Ostf1	4580	919	209124	No_or_no_constitutive_exon
TAACTGACTCTGTCCTGTCTGTTGACATGTCTCTGGCTGCTGGGGTACAGGT	22937278	22937451	22937228	22937280	1	19	MGP_C3HHeJ_G0024732.1	22791744	23007928	Dock8	4580	919	209124	No_or_no_constitutive_exon
GTTTGTTTGTTTATTTATTTTTTTATGTTGCCTGTGGTACTGGGAGCAAGAG	34380708	34380723	34380773	34380721	-1	19	MGP_C3HHeJ_G0024801.1	34318903	34423318	Htr7	4580	919	209124	No_or_no_constitutive_exon
AAATGCAGTATAAGAAATGTGATGCCTTCTCTCTGTGACTTTGGGAACAGGT	34793674	34793955	34793624	34793676	1	19	MGP_C3HHeJ_G0024804.1	34757909	34838884	Pcgf5	4580	919	209124	Yes
TTAGTGTCCTGTTCTAAAGTCTTAATGGTGGTGTTGCCTTTGGGTAACAGGT	36656997	36657105	36656947	36656999	1	19	MGP_C3HHeJ_G0024822.1	36624990	36679428	Pde6c	4580	919	209124	Yes
GGACCCATGCACTGCAAATGCAGCAGAGGTTTCTGTTTCAGGGACCTAAGAG	36808380	36808541	36808330	36808382	1	19	MGP_C3HHeJ_G0024824.1	36767885	36818008	None	4580	919	209124	No_or_no_constitutive_exon
ATAGTATTTTAATTTTTGGGTTTTTTTGCCTGTGACTTTGGGACATACAGAT	39289870	39290085	39290135	39290083	-1	19	MGP_C3HHeJ_G0024843.1	39260239	39298466	Aldh18a1	4580	919	209124	No_or_no_constitutive_exon
CTAGGCCTCGGTTTCATGGAACTCAGGCCTGACAGTCTCTTTGGGGACAGTT	40807379	40807478	40807329	40807381	1	19	MGP_C3HHeJ_G0024866.1	40801428	40810536	Ankrd2	4580	919	209124	No_or_no_constitutive_exon
CTTCCTGCTATCTCTCTGTTTCTTCTTCTTCCCTGCACCCTGGGAGGCAGGA	40958519	40958540	40958469	40958521	1	19	MGP_C3HHeJ_G0024873.1	40935824	40967456	Zfyve27	4580	919	209124	No_or_no_constitutive_exon
CAACCTGGGCTTCCTTCTGGGGGTGCTTTGGGGGTCTCCTGCTGGGGCAGAC	41516978	41517113	41517163	41517111	-1	19	MGP_C3HHeJ_G0024879.1	41507438	41536824	Pyroxd2	4580	919	209124	No_or_no_constitutive_exon
ATAGCTTTTAAAATCTCATCTATCCTCTTCTGCTTTTGTTGTGGGAACAGGT	41708996	41709103	41709153	41709101	-1	19	MGP_C3HHeJ_G0024881.1	41575723	42213376	Hpse2	4580	919	209124	No_or_no_constitutive_exon
CCAGGGACTGCTCACCCATACTGATGGGAGTTTTCTCTTGGGGAATGTAGGT	43459591	43459740	43459541	43459593	1	19	MGP_C3HHeJ_G0024906.1	43456528	43469984	Hif1an	4580	919	209124	No_or_no_constitutive_exon
AGGAGTCTCTGTGTTACTGTGGAGGAAGGACTCTTGTCAAGGGGGTTCAGTA	44078870	44078944	44078820	44078872	1	19	MGP_C3HHeJ_G0024916.1	44076823	44083093	Tlx1	4580	919	209124	No_or_no_constitutive_exon
AGCCTGCAACTCAGGTATCCACCTCTGCCTCCCTGGGGCTGGGTTGAAAGGT	44286147	44286329	44286379	44286327	-1	19	MGP_C3HHeJ_G0005756.1	44285259	44293929	Gm28578	4580	919	209124	No_or_no_constitutive_exon
GGATGCAGGGAGGGTGGGATTTGATGGGGACTTTTTCTACAGGGAAACAGCT	45057549	45058842	45057499	45057551	1	19	MGP_C3HHeJ_G0024929.1	45036019	45064447	Pprc1	4580	919	209124	No_or_no_constitutive_exon
TAACGGTTTTCTCTCCTGCTTCTCCTTGCTCTCTCTCGGGGACCTGGAAGTG	46412752	46412797	46412847	46412795	-1	19	MGP_C3HHeJ_G0024960.1	46349586	46562729	Sh3pxd2a	4580	919	209124	Yes
TCCTGCCAAAACTGTAGCATTCCTAATTTCTTTCATTTTCAATCGGGAAGAT	2021857	2021992	2022042	2021990	-1	2	MGP_C3HHeJ_G0025052.1	2004612	2027168	Mcm10	4580	919	209124	No_or_no_constitutive_exon
GCCAGCATTTCATAGGACTTTGTTAGGTTTGTGGGGTGGGGAAGTAGAAGAG	7132306	7132444	7132494	7132442	-1	2	MGP_C3HHeJ_G0025069.1	7104212	7244735	Taf3	4580	919	209124	No_or_no_constitutive_exon
TGCTTGCCATGGACATCCACATCTCTCTTTTCTCACTTTTCCGGGAGGAGAC	9495116	9495129	9495179	9495127	-1	2	MGP_C3HHeJ_G0025083.1	9412902	9609547	Itga8	4580	919	209124	No_or_no_constitutive_exon
CACACTTTAACCAGTTCTCTTCCCTTCTCCCTCCTCATCCCACCGGGAAGAA	16393924	16394077	16394127	16394075	-1	2	MGP_C3HHeJ_G0025111.1	16348712	16507610	Pip4k2a	4580	919	209124	No_or_no_constitutive_exon
CCCCCCAAGAGGCAAGAGAACCAAGGACTCCCCGGTGCACCAGGGAACAGTG	20387396	20387792	20387346	20387398	1	2	MGP_C3HHeJ_G0025126.1	20282844	20387792	Apbb1ip	4580	919	209124	No_or_no_constitutive_exon
GGGAGTGGCCATCTCCCCCCTTTTATTCTGCTTAGGTAGCTGGGAAGGAGGG	21948919	21951473	21948869	21948921	1	2	MGP_C3HHeJ_G0025142.1	21948916	21964245	Il1rn	4580	919	209124	No_or_no_constitutive_exon
GCTTGGTTGAGGAGTCTCCTGAAAGCTTTCTTCCTGCCTGGGGGCACTAGGT	22054526	22054702	22054752	22054700	-1	2	MGP_C3HHeJ_G0025144.1	22033588	22090509	Pax8	4580	919	209124	No_or_no_constitutive_exon
TTGAGGCCTCGATTCTCATGCCCTTCGCCCTGGGTCTATATGCAGGGTAGCT	22089982	22090085	22090135	22090083	-1	2	MGP_C3HHeJ_G0025144.1	22033588	22090509	Pax8	4580	919	209124	No_or_no_constitutive_exon
TGTGCCTCTGTCTCCACGTCTGTGTCCCTCCTGCCTTCAGCCAAGGGCAGTG	22702939	22703032	22702889	22702941	1	2	MGP_C3HHeJ_G0025152.1	22699069	22707592	Nsmf	4580	919	209124	No_or_no_constitutive_exon
GTGGGAGGTCGGTGCTTTACAGCCTTGTTGCATCTCCCTGTGGGGAATAGGC	22880687	22880831	22880881	22880829	-1	2	MGP_C3HHeJ_G0025161.1	22877438	22882907	Slc34a3	4580	919	209124	No_or_no_constitutive_exon
GAACTCACAGAGATCCATCTGTCTCTGCCTCCCAAATACTGGGATTAAAGGG	23077088	23077573	23077038	23077090	1	2	MGP_C3HHeJ_G0025178.1	23067431	23079495	Npdc1	4580	919	209124	No_or_no_constitutive_exon
CAATTCCCTCTTTGAGCAGAAGACGGGGTGGGTGGGGTAGGGTTGGATAGTG	23095254	23095460	23095204	23095256	1	2	MGP_C3HHeJ_G0025179.1	23093948	23097056	Fut7	4580	919	209124	No_or_no_constitutive_exon
GTGGAGGCCACACATGGCTCTGAGCTTGGTTCTTCTACCTGCAGGGACAGAT	23351719	23351812	23351669	23351721	1	2	MGP_C3HHeJ_G0025197.1	23348118	23352148	Lcn5	4580	919	209124	No_or_no_constitutive_exon
TGGGGTGGGAAGGGCTACTGGTCAGGTTCAACCCCTCTGTCCAGGGACAGTG	23591683	23591912	23591633	23591685	1	2	MGP_C3HHeJ_G0025208.1	23552068	23606592	Kcnt1	4580	919	209124	No_or_no_constitutive_exon
CTGTCTTGGCATCAGCAGCCCCTCTGAAGGCTTTGTTCTCATGGGTGTAGTT	24110959	24111124	24111174	24111122	-1	2	MGP_C3HHeJ_G0025219.1	24099703	24118643	Snapc4	4580	919	209124	No_or_no_constitutive_exon
TAACACAGCCTTGGTGATGTGCATTGTGTTTATTTTTTGGGGGGCCACAGAA	24123831	24123894	24123944	24123892	-1	2	MGP_C3HHeJ_G0025220.1	24121550	24128065	Sdccag3	4580	919	209124	No_or_no_constitutive_exon
TCATGGACTAATGCACCTCTTCTTGATCTTTCCTTTTGGGAACAACACAGCA	26679685	26679942	26679635	26679687	1	2	MGP_C3HHeJ_G0025267.1	26675253	26744173	Ddx31	4580	919	209124	No_or_no_constitutive_exon
TGTCACTCAGCTCTTCTCTTGTACCTCCTATGCCCCCTCCATAGGGCAAGAC	28218814	28219062	28218764	28218816	1	2	MGP_C3HHeJ_G0025295.1	28183265	28226971	None	4580	919	209124	No_or_no_constitutive_exon
TCCCTGTAGTAAGAGCTGTGTTTAATGCGGACTTGCCTCTGGGGTTACAGGT	29407253	29407377	29407203	29407255	1	2	MGP_C3HHeJ_G0025319.1	29322563	29474828	Hmcn2	4580	919	209124	No_or_no_constitutive_exon
CCCCTCTCCCCTTCCCTCTTCCCCTCTCCCCCTTTGGGGAGGGGGCTCAGGA	29435715	29435813	29435665	29435717	1	2	MGP_C3HHeJ_G0025319.1	29322563	29474828	Hmcn2	4580	919	209124	No_or_no_constitutive_exon
AGCCTTCCAAGGAATCTTCTCAACCACCCCACAGCCAACAGCGGGGCCAGCA	30786500	30786842	30786892	30786840	-1	2	MGP_C3HHeJ_G0025351.1	30786292	30808716	Fpgs	4580	919	209124	No_or_no_constitutive_exon
AGTAGTAATTAGTACCCATTATCCTTTATTTCCCTAATGCGGGTTGGAAGCA	30845710	30846133	30846183	30846131	-1	2	MGP_C3HHeJ_G0025354.1	30845710	30853837	6330409D20Rik	4580	919	209124	No_or_no_constitutive_exon
AGTAATTAGTACCCATTATCCTTTATTTCCCTAATGCGGGTTGGAAGCAGAA	30845710	30846130	30846180	30846128	-1	2	MGP_C3HHeJ_G0025354.1	30845710	30853837	6330409D20Rik	4580	919	209124	No_or_no_constitutive_exon
AAGGCTCTCAGCAGCCGCTCCTCACCAGCCTTGTGGCCCCTGATGGGCAGGG	30894046	30894200	30894250	30894198	-1	2	MGP_C3HHeJ_G0025358.1	30890785	30897833	Cfap157	4580	919	209124	No_or_no_constitutive_exon
TGGCTAAATGAAATTCCCTTTTATTCCTGCAAAACACCACTGGGAAGAAGTC	31974135	31974743	31974085	31974137	1	2	MGP_C3HHeJ_G0003467.1	31970219	31977993	Nron	4580	919	209124	No_or_no_constitutive_exon
GACAAGAATTCCCTAACATGATCCTACCTTGCTTTCCCTTTGGGCTGAAGGT	33246829	33246969	33247019	33246967	-1	2	MGP_C3HHeJ_G0025381.1	33203573	33286741	Hc	4580	919	209124	No_or_no_constitutive_exon
TGTTGTTGCTCTCCTTTATTAATTATGTGCTGGGGGCTGGGGAGAATTAGAT	33354870	33355065	33354820	33354872	1	2	MGP_C3HHeJ_G0025383.1	33334209	33406731	Cntrl	4580	919	209124	No_or_no_constitutive_exon
GACTGGTCGTCACCAATGATGTTCTTCTCTCTCCTTTCTCTGGGATATAGCC	48424801	48424914	48424751	48424803	1	2	MGP_C3HHeJ_G0025455.1	48279348	48440601	Kif5c	4580	919	209124	No_or_no_constitutive_exon
GGTCTTAAATCTGTTTCTTCTGACACTGAGTCTCCTCTTGGGGACAATAGGG	49246943	49247109	49246893	49246945	1	2	MGP_C3HHeJ_G0005829.1	49245586	49249931	Gm13485	4580	919	209124	No_or_no_constitutive_exon
GAAATATGGCCTTCCTCCTTTCTGATGCTGTGTCTCTTCCACGTAGGGAGTT	58230002	58230131	58229952	58230004	1	2	MGP_C3HHeJ_G0025486.1	58068314	58267502	Pkp4	4580	919	209124	No_or_no_constitutive_exon
CAGGCGATCGCTGCAGCCGCTGCTGAGTACACGAGTTTAGGGCGGAGCAGGA	65729122	65729360	65729410	65729358	-1	2	MGP_C3HHeJ_G0025517.1	65662504	65832200	Scn9a	4580	919	209124	No_or_no_constitutive_exon
CATGTCACTGGGATCACAAATGATAGAGAAATTGTGTTGGGTAAAGACAGTA	70832533	70832706	70832483	70832535	1	2	MGP_C3HHeJ_G0025554.1	70785913	70840157	Hat1	4580	919	209124	No_or_no_constitutive_exon
ATTAGGATGCTCAATAATGAACATGTTATCACTTTCTTCATGTGAGGGAGAA	70808745	70808833	70808695	70808747	1	2	MGP_C3HHeJ_G0025554.1	70785913	70840157	Hat1	4580	919	209124	No_or_no_constitutive_exon
AATTATAGTGGACAGCAACAATCAAATTATGGACCCATGAAGGGGGGCAGTT	75228325	75228360	75228275	75228327	1	2	MGP_C3HHeJ_G0025588.1	75221756	75228664	Hnrnpa3	4580	919	209124	No_or_no_constitutive_exon
TGTTGAATTCATGCTCAGTTCTGTGTCTACCATTATTCTGTGGGAAATAGAA	76454920	76455274	76455324	76455272	-1	2	MGP_C3HHeJ_G0025602.1	76307995	76587768	Ttn	4580	919	209124	No_or_no_constitutive_exon
CTAAGTACAGTTTTTAATTCAAATATGATTTGTTGGTCCTGTGGGTACAGAT	77116812	77116938	77116762	77116814	1	2	MGP_C3HHeJ_G0003515.1	77097426	77117639	Gm13944	4580	919	209124	Yes
AGAACTTTTAAATAACACGATACCATCAAAATTCTTTCCTGGGACTATAGCT	83598088	83598169	83598038	83598090	1	2	MGP_C3HHeJ_G0025624.1	83512710	83601099	Itgav	4580	919	209124	No_or_no_constitutive_exon
CTCAGATGCCCAGGTGACTTTACCCTCTTTCTCTTCCCTCTGTGGGGTAGGA	84415332	84415439	84415489	84415437	-1	2	MGP_C3HHeJ_G0025634.1	84414084	84421678	None	4580	919	209124	No_or_no_constitutive_exon
AGGGACAAGGAGGGACTGCCTTGAGCTTCCCAGTGGGCTGTGGGACACAGGG	91464018	91464182	91463968	91464020	1	2	MGP_C3HHeJ_G0025863.1	91459307	91477681	Mybpc3	4580	919	209124	Yes
GGACCCCAGACTGGGCCTGGCTGCAGCACCTCCCGTGCCCTTGGGGACAGGT	92814636	92814809	92814859	92814807	-1	2	MGP_C3HHeJ_G0025888.1	92812519	92830051	Mapk8ip1	4580	919	209124	No_or_no_constitutive_exon
GGAAGATGGAGATACCCTGGGAAGATGGAGATAACTCTGGGAAGATGGAGAT	106333127	106333596	106333646	106333594	-1	2	MGP_C3HHeJ_G0003528.1	106333127	106467858	Pax6os1	4580	919	209124	No_or_no_constitutive_exon
GCTGGCTTGCTGTTCTTGGGCACCATGCCACACAGGAGGGATGAGGTCAGTT	110457216	110457433	110457166	110457218	1	2	MGP_C3HHeJ_G0039888.1	110433037	110457433	None	4580	919	209124	No_or_no_constitutive_exon
AGCCATTTTTCTTGCTTGCTTTCTCTCTATGTCTCCCGACTGGGGCACAGGG	114003973	114004049	114004099	114004047	-1	2	MGP_C3HHeJ_G0026013.1	113888628	114472460	Ryr3	4580	919	209124	No_or_no_constitutive_exon
AAATAAAGACAACAATTCTTGTTTATGATGCCCTCCCTGCCCACGGGAAGAA	114549543	114549608	114549493	114549545	1	2	MGP_C3HHeJ_G0026014.1	114541250	114558385	Tmco5b	4580	919	209124	No_or_no_constitutive_exon
GGGGTGTTTTGGGGAAAAGCAGGTGGCCTGACTGCCGTGGGGATCGGCAGGT	121303793	121304393	121303743	121303795	1	2	MGP_C3HHeJ_G0026070.1	121295451	121304393	Itpka	4580	919	209124	No_or_no_constitutive_exon
CTACTTCTTTCAGGTGCTGTGCCCTGTGAGACACCCTCCGTCAGGGACAGAA	121333146	121333331	121333381	121333329	-1	2	MGP_C3HHeJ_G0026072.1	121316153	121343237	Rpap1	4580	919	209124	No_or_no_constitutive_exon
GTCTAGACTAGGCGGTGACAGCTATGCTTCTTTTCCTGCAGGGAACTGAGCC	122221788	122221885	122221935	122221883	-1	2	MGP_C3HHeJ_G0026090.1	122217099	122222391	Lrrc57	4580	919	209124	No_or_no_constitutive_exon
CTGAGTAAGCCCTACTTTTTCTACCTGGCTAATTTATTTGGGGATGATAGGA	122986015	122986101	122986151	122986099	-1	2	MGP_C3HHeJ_G0026107.1	122947263	122992248	Ppip5k1	4580	919	209124	No_or_no_constitutive_exon
TTGGTCTAGTAACTACCACCTTTTAATTCCTAATGGCCCTTTGGGGGCAGTT	123037955	123038055	123038105	123038053	-1	2	MGP_C3HHeJ_G0026110.1	123029888	123053600	Catsper2	4580	919	209124	No_or_no_constitutive_exon
GAGAAGGGAGAGGTTGGGGGGGAGGGAGGGAGGGAGGGAGGGAGGGAGAGAG	124469614	124469631	124469564	124469616	1	2	MGP_C3HHeJ_G0015225.1	124456609	124469722	None	4580	919	209124	No_or_no_constitutive_exon
CCCTTCTTATGGAAAAGAATAAACAGGAGAAGGAACTTTGGGACAAGCAGCA	128779678	128780014	128779628	128779680	1	2	MGP_C3HHeJ_G0026162.1	128744505	128796385	Usp8	4580	919	209124	No_or_no_constitutive_exon
AGTGGTTTTTTTGTTTTTTGTTTTTTCTGGACTGGACGTTGTGTGGGGAGCT	129195076	129195247	129195297	129195245	-1	2	MGP_C3HHeJ_G0026168.1	129164775	129195629	Ncaph	4580	919	209124	No_or_no_constitutive_exon
GAGTCTCCCTCACTGGCTCGTCATGATTTCAACCATGCTTGGGTTGGCAGGT	129309852	129310042	129309802	129309854	1	2	MGP_C3HHeJ_G0026171.1	129286291	129320278	Snrnp200	4580	919	209124	No_or_no_constitutive_exon
ATGAAGGTCAGTCAGAAACACAAGTTTGACCTCAGAGTTGGGGAGATAAGGC	130865330	130865581	130865631	130865579	-1	2	MGP_C3HHeJ_G0003550.1	130865330	130867839	Gm14011	4580	919	209124	No_or_no_constitutive_exon
AACTGTATTACTTACGTTCAATTTTTCTCTTCATCCTGGGACATACAAAGAA	131340696	131341190	131341240	131341188	-1	2	MGP_C3HHeJ_G0015231.1	131340696	131366614	9830144P21Rik	4580	919	209124	No_or_no_constitutive_exon
GGAGGGCCTGGATGAGACTCTGCCTCTGAGTACAGCTTCTCTGGGAGCAGTT	132298373	132298502	132298323	132298375	1	2	MGP_C3HHeJ_G0026213.1	132271582	132313307	Tgm6	4580	919	209124	Yes
GGACCACCTACCTGGCATGGATCTGACCATCGGGTGGGGTGGGTGGGCAGGG	132596641	132596880	132596930	132596878	-1	2	MGP_C3HHeJ_G0026223.1	132591422	132598877	Pced1a	4580	919	209124	No_or_no_constitutive_exon
AAAGCCCTGCCATCAGCTTTTCCCTAACTGCCGCTGCTTTGGGCACACAGGT	145754658	145754766	145754608	145754660	1	2	MGP_C3HHeJ_G0026294.1	145753205	145756446	Otor	4580	919	209124	No_or_no_constitutive_exon
TTGGGTGTACATAGCACACATCCCCACAAACCTCCTGCTTATTGGGACAGGT	154973101	154973223	154973051	154973103	1	2	MGP_C3HHeJ_G0026365.1	154957246	154992400	Angpt4	4580	919	209124	No_or_no_constitutive_exon
ACCCTGCAGATAACTCCTTTTTTTCTTTTAAATTCCTTCTGGGAATACAGGC	156522654	156522748	156522604	156522656	1	2	MGP_C3HHeJ_G0026410.1	156470200	156535519	Asxl1	4580	919	209124	No_or_no_constitutive_exon
GAATTCTTTCTTATCCCTGGCTGACACTCTTGTCTGTGCTGGGGGCCTAGGT	157327261	157327325	157327211	157327263	1	2	MGP_C3HHeJ_G0026424.1	157320001	157328040	Bpifa3	4580	919	209124	No_or_no_constitutive_exon
TGGCCTCTAGTGACCAGTCCTGTGACCAGTCCTATCATGGGAAACAGCAGTT	157759638	157759750	157759588	157759640	1	2	MGP_C3HHeJ_G0026435.1	157756657	157760686	1700003F12Rik	4580	919	209124	No_or_no_constitutive_exon
CGGTAGTACCTGACCTTCAGCCTGATGCTCTGATCCTCAATGGGATGCAGGT	159362276	159362454	159362504	159362452	-1	2	MGP_C3HHeJ_G0026471.1	159336402	159370501	Fer1l4	4580	919	209124	No_or_no_constitutive_exon
CAGTGGCCCGGCGCCTGGGTGTCCCTGTGGTCCATGACAAGGAGGGCAAGAT	160395430	160395761	160395811	160395759	-1	2	MGP_C3HHeJ_G0026491.1	160390359	160454469	Soga1	4580	919	209124	No_or_no_constitutive_exon
AAGACCAGGTTGAATGGGGGTTGGCAGGTGGTGGGGTTGAGTCTGGGAAGGG	161565277	161565389	161565227	161565279	1	2	MGP_C3HHeJ_G0015246.1	161564637	161565389	Gm20412	4580	919	209124	No_or_no_constitutive_exon
GCAAATGGTCATCTTAGTCTAAAAACATCTCTTAAACCTTGGGTTTGAAGCC	162131279	162131419	162131229	162131281	1	2	MGP_C3HHeJ_G0026515.1	162119768	162134483	Actr5	4580	919	209124	No_or_no_constitutive_exon
GCCCAAGCCTCTGCAAGGTGCTCTGTTCCTTCCCCCCTCGAGGGGCCCAGGT	166605638	166605730	166605588	166605640	1	2	MGP_C3HHeJ_G0026531.1	166584773	166619835	L3mbtl1	4580	919	209124	No_or_no_constitutive_exon
TGAGCAAGGATGGGGGTTGCCACTGGCTATCGTCTTTCCCGATGGGACAGAT	168600289	168600394	168600239	168600291	1	2	MGP_C3HHeJ_G0026597.1	168594552	168602554	Ctsa	4580	919	209124	No_or_no_constitutive_exon
TGGTGGGAACCTGGTCGCTTCTAAAGCAGTTTTTCTTATTCTGGGGGAAGCA	171961553	171961607	171961657	171961605	-1	2	MGP_C3HHeJ_G0026638.1	171945952	171977313	Fam65c	4580	919	209124	No_or_no_constitutive_exon
GGGCAGCAGATAGACCGCCTCCAATTGCTGTCTGTGGTGTTTGCAGGGAGCA	172635510	172635710	172635760	172635708	-1	2	MGP_C3HHeJ_G0026646.1	172632448	172755419	Atp9a	4580	919	209124	No_or_no_constitutive_exon
AGCATGAATAATAATATTGTTTTGTATGTTTGTGTTTCTTGGGAATCTAGGT	182850885	182851091	182851141	182851089	-1	2	MGP_C3HHeJ_G0026692.1	182841256	182909900	Sycp2	4580	919	209124	No_or_no_constitutive_exon
TGTGTGTCTGTCTGCTCGTTCTGTCCGCTGGTCCGTTATCCTGGGAACAGTC	185690779	185691003	185691053	185691001	-1	2	MGP_C3HHeJ_G0026726.1	185678011	185738582	Kcnq2	4580	919	209124	No_or_no_constitutive_exon
GGCCGATGCCCCCGGTACACACATTGACATCTCTCAGGGTGCCAGAACAGGA	185971657	185971751	185971801	185971749	-1	2	MGP_C3HHeJ_G0026736.1	185964926	185972420	Arfrp1	4580	919	209124	No_or_no_constitutive_exon
AACATTGCATTAATAAATTGAGTAGTTGTCTTCTTTTTGGGAATTAGAAGTA	2556821	2556949	2556771	2556823	1	3	MGP_C3HHeJ_G0026758.1	2361785	2576100	Zfhx4	4580	919	209124	No_or_no_constitutive_exon
TGTAACATTGCATTAATAAATTGAGTAGTTGTCTTCTTTTTGGGAATTAGAA	2556818	2556949	2556768	2556820	1	3	MGP_C3HHeJ_G0026758.1	2361785	2576100	Zfhx4	4580	919	209124	No_or_no_constitutive_exon
ATGTTTATAATGAAGTGAAATAATTGGTGTTTTGTGTTTGGGGTATACAGAA	11986723	11986898	11986673	11986725	1	3	MGP_C3HHeJ_G0026786.1	11962265	12000878	Lrrcc1	4580	919	209124	No_or_no_constitutive_exon
TACTTACGTCTGTTTGATCTGGGTTGTTTCAACCTGTTTTGGGGAAACAGGC	26258848	26259036	26258798	26258850	1	3	MGP_C3HHeJ_G0026829.1	26237678	26270567	Slc2a2	4580	919	209124	No_or_no_constitutive_exon
AGGGCTATATTGCTAAATAATGTTTTCTTGCACCTTCTTGGGAAAGACAGCT	27615311	27617734	27615261	27615313	1	3	MGP_C3HHeJ_G0003641.1	27584313	27621174	Mecomos	4580	919	209124	No_or_no_constitutive_exon
AGGAATACTTCAATTATTGTTGTACATTATTAATACTGTTGCCGGGCAAGAT	30786884	30787044	30787094	30787042	-1	3	MGP_C3HHeJ_G0026860.1	30654801	30858527	Pex5l	4580	919	209124	No_or_no_constitutive_exon
CTAGTGTGTAGTGGTTTTAACTAATTGCCTTTAACTGTTCTGGGGTACAGGA	34724756	34724907	34724706	34724758	1	3	MGP_C3HHeJ_G0026879.1	34696069	34896958	4932438A13Rik	4580	919	209124	No_or_no_constitutive_exon
TGAACTTCTGACCCTCCTATCTCCATCTCTCCTGAATGCTGGGATTACAGGC	36317292	36317437	36317487	36317435	-1	3	MGP_C3HHeJ_G0006086.1	36314833	36331930	Gm43536	4580	919	209124	No_or_no_constitutive_exon
AGCCTCTTCTAATATTGAACTATCCACATAGGAAACTATAATAGGGGTAGGA	49445175	49445199	49445249	49445197	-1	3	MGP_C3HHeJ_G0026909.1	49432863	49529080	Elf2	4580	919	209124	No_or_no_constitutive_exon
TCAGATTCTGATTAACTGTAATTTTTTTCTTCTTTGTTTTGGGTGGCCAGCC	56238473	56238666	56238716	56238664	-1	3	MGP_C3HHeJ_G0026949.1	56235194	56241379	Pfn2	4580	919	209124	No_or_no_constitutive_exon
TTCTTTTCCCTTTTCAAATCCACCTTCCTGTTGCAATGCATGATGGGCAGGC	59125611	59125647	59125561	59125613	1	3	MGP_C3HHeJ_G0026970.1	58966017	59133951	Mbnl1	4580	919	209124	No_or_no_constitutive_exon
CTCAATGATGTAAGATGTTGACTTTCTCTTTCTTTTCTGGGGGATGCTAGTC	85040654	85040733	85040604	85040656	1	3	MGP_C3HHeJ_G0027065.1	84971256	85051324	Gatb	4580	919	209124	No_or_no_constitutive_exon
TCAAGCAGCTCTGCTTGCCTCCTGATTTCTTTTTCTTGCCATTGGGACAGGG	87225108	87225335	87225058	87225110	1	3	MGP_C3HHeJ_G0027081.1	87100292	87227798	Arhgef11	4580	919	209124	No_or_no_constitutive_exon
TCATCAGCCCACACTTAGGTTCTAATGCCCCTCCGTACCCTGGGTGGCAGGT	87278826	87278969	87279019	87278967	-1	3	MGP_C3HHeJ_G0027084.1	87268728	87285673	Ntrk1	4580	919	209124	No_or_no_constitutive_exon
AGGCCAGGCTCCGAGAGAGCGAGCAAGCCCGGGCCCTGCTGGAGCGGGAGGC	88199258	88199405	88199208	88199260	1	3	MGP_C3HHeJ_G0027119.1	88161895	88203238	Arhgef2	4580	919	209124	No_or_no_constitutive_exon
ATCACATGACCCCCTAGGTTTAACCTTGCCTTTCATTTCTGGGCAGGTAGTC	88427928	88427994	88428044	88427992	-1	3	MGP_C3HHeJ_G0027125.1	88419591	88429070	Msto1	4580	919	209124	No_or_no_constitutive_exon
TCCTTTCTCCGCCATCTTTATCTTGTTCCATTCTCCTTGATGGGCTAAAGAG	88930301	88930502	88930552	88930500	-1	3	MGP_C3HHeJ_G0027150.1	88922285	88939354	Zbtb7b	4580	919	209124	No_or_no_constitutive_exon
TCTAATGATCATGTTTTACTGTCTTCCCTCCTGTTCTCCTGGGATAGCAGTC	89584348	89584543	89584593	89584541	-1	3	MGP_C3HHeJ_G0027166.1	89582209	89635521	Ubap2l	4580	919	209124	No_or_no_constitutive_exon
AACCGATGTTAGTGATGTGTCTGCTTATCTCTTGTCATTTCTGGGGACAGTG	89867618	89867688	89867568	89867620	1	3	MGP_C3HHeJ_G0027175.1	89864055	89879551	Dennd4b	4580	919	209124	No_or_no_constitutive_exon
CAAATGGACCTTTCGCTCTAATATGTACTCTTAATCCTGCTGGGGTATAGAG	89867858	89868028	89867808	89867860	1	3	MGP_C3HHeJ_G0027175.1	89864055	89879551	Dennd4b	4580	919	209124	No_or_no_constitutive_exon
TGTCCTGAATCTGGTTTATAATTCACTTCCATCTTTGTGGGAATGGGTAGGT	90129100	90129254	90129304	90129252	-1	3	MGP_C3HHeJ_G0027183.1	90128138	90131497	S100a1	4580	919	209124	No_or_no_constitutive_exon
AGCCATGCAGAACAATGCCAAATCGGACCCAAAGGAGGGCGACACAAAAGAC	92282951	92283029	92283079	92283027	-1	3	MGP_C3HHeJ_G0027210.1	92282951	92285083	None	4580	919	209124	No_or_no_constitutive_exon
GGAGAGGAAAGAGGAGGAGGGGGAAGGGGAGAAGGGGGAAGGGGAAGGAGGA	93133401	93133868	93133351	93133403	1	3	MGP_C3HHeJ_G0012124.1	93132329	93133868	None	4580	919	209124	No_or_no_constitutive_exon
GGGCCGCCCCAATGAAGGAGCCAGATGCCATCAAGCTGTTTGTGGGGCAGAT	94566669	94566775	94566619	94566671	1	3	MGP_C3HHeJ_G0027259.1	94564815	94579706	Celf3	4580	919	209124	No_or_no_constitutive_exon
GATACTGTATGGAAGAAATGATAACTGTTTCCCAATCCTACCGAGGGCAGAA	96125707	96125863	96125913	96125861	-1	3	MGP_C3HHeJ_G0027302.1	96121524	96129572	BC028528	4580	919	209124	No_or_no_constitutive_exon
ATGACGATGAGGATGAAGCTGGCTCAGAAGTGGGAGAGGGAGAAGAGGAGGT	96179193	96179229	96179143	96179195	1	3	MGP_C3HHeJ_G0027305.1	96168519	96189099	Anp32e	4580	919	209124	No_or_no_constitutive_exon
AGGCTACACAAAGAAACCCTGTCTGGAGAGAGAGGGAAAGAGAGGGGAAGGG	96508633	96509482	96509532	96509480	-1	3	MGP_C3HHeJ_G0015274.1	96508631	96510290	Gm20627	4580	919	209124	No_or_no_constitutive_exon
TTGGCTTCAGGATGCCTTTATTCCGATAACTTTTCTTTGTGGGATGGTAGGT	97168037	97168234	97167987	97168039	1	3	MGP_C3HHeJ_G0027338.1	97137653	97178787	Pdzk1	4580	919	209124	No_or_no_constitutive_exon
CTGCGTGTGATAGTGCAGACCTGTAACCTCAGTAGAGATGGGAGGATCAGAA	102834629	102837511	102834579	102834631	1	3	MGP_C3HHeJ_G0036633.1	102834629	102837511	4632404M16Rik	4580	919	209124	No_or_no_constitutive_exon
ACCTCTGTGTGTCTCTCTGTCCTGCCCTGCCCGCCTCATGCTGAGGGCAGGC	104369064	104369413	104369014	104369066	1	3	MGP_C3HHeJ_G0027395.1	104357797	104438827	Syt6	4580	919	209124	No_or_no_constitutive_exon
GGAAGAACTCAGTGTTTGACCTTAGGAGTATAGTTCTGTTGGCAGGGCAGGG	106798530	106798628	106798678	106798626	-1	3	MGP_C3HHeJ_G0027425.1	106795210	106805092	I830077J02Rik	4580	919	209124	No_or_no_constitutive_exon
AGTGGCCAGTGCTCTGAGTCAGGATCACTTGGCCCAGGAGAGGGCATGAGGC	108427249	108427316	108427366	108427314	-1	3	MGP_C3HHeJ_G0027451.1	108427241	108477911	Slc6a17	4580	919	209124	No_or_no_constitutive_exon
CAAGGTTTTTATAACCGTCTAGTCAAGGCCATGGGTTGTTGGGGGTCTAGGA	108855297	108855418	108855247	108855299	1	3	MGP_C3HHeJ_G0027458.1	108848682	108866150	Eps8l3	4580	919	209124	No_or_no_constitutive_exon
CTTATCTGGGGTGGGCTGCTGAGGGTGAGTCTGGGCTGTGAGGGCTGCAGGT	108883030	108883131	108883181	108883129	-1	3	MGP_C3HHeJ_G0039939.1	108880024	108884492	None	4580	919	209124	No_or_no_constitutive_exon
GTTCGATGTAAAATGAGAATGATATTGTGTTGCATCCTTTGGGAATCTAGGT	110210508	110210676	110210458	110210510	1	3	MGP_C3HHeJ_G0027495.1	110170374	110217749	Slc25a24	4580	919	209124	No_or_no_constitutive_exon
ACATATCTCCTCTTTCTGTCAGCAAGTATTTGGGGGCAAGTAAGGGAAAGTG	123666007	123666070	123666120	123666068	-1	3	MGP_C3HHeJ_G0039944.1	123666007	123780061	None	4580	919	209124	No_or_no_constitutive_exon
CACAAAACCAGCCAGTGCAGCTGGAAATTCTGGTTTCTTTGGGCAGATAGAA	123805582	123805736	123805532	123805584	1	3	MGP_C3HHeJ_G0027538.1	123794792	123817867	Gclm	4580	919	209124	No_or_no_constitutive_exon
TACAGGGATTTACAATGGTTTAGGAAGTAGATCGGGCTGTGGGTTTAGAGTA	142226378	142226381	142226328	142226380	1	3	MGP_C3HHeJ_G0012290.1	142224741	142226381	None	4580	919	209124	No_or_no_constitutive_exon
GAGGTCACTCCTGACCCTTGTGTCTCCTCTCTCAAACCTTTGTGGGACAGCT	144638413	144638607	144638363	144638415	1	3	MGP_C3HHeJ_G0027641.1	144621694	144642699	Gbp7	4580	919	209124	Yes
CATAAAAGTTATAATGTATTTGTTTTTGTTTGCTTGTTGTGGGGATGTAGAT	147078613	147078850	147078900	147078848	-1	3	MGP_C3HHeJ_G0027654.1	147076318	147107223	Clca3b	4580	919	209124	No_or_no_constitutive_exon
CTGGCATCCACGTGCTGAAGATAATGTGGAAGTGGCTAGGGGAAATGCAGGT	147276998	147277161	147277211	147277159	-1	3	MGP_C3HHeJ_G0027657.1	147276258	147305702	Clca1	4580	919	209124	No_or_no_constitutive_exon
TTTCCTCTTTTTCTTCACTCTCTCTCTCTCTTTTCTTCTGGGGACCTAAGGG	147357770	147358001	147358051	147357999	-1	3	MGP_C3HHeJ_G0027658.1	147341765	147370937	Clca2	4580	919	209124	No_or_no_constitutive_exon
GGCCTCCACTTACGGGTCGCTGTTTGTTTTTCCCGCCTGGGTGATAACAGGC	495764	495864	495914	495862	-1	4	MGP_C3HHeJ_G0027724.1	491013	496238	Rps20	4580	919	209124	No_or_no_constitutive_exon
AAAGTCTCTCTTGTCCACTTGGCTGTCTCGAATGATATTCATGGGAAGAGGA	3010355	3010625	3010675	3010623	-1	4	MGP_C3HHeJ_G0003781.1	3005413	3012744	4930430E12Rik	4580	919	209124	No_or_no_constitutive_exon
TCTGGAGACAGGAACGAGACTTTAAGCCTTTTCTTCCTTCTTGGGAACAGAT	5516422	5516506	5516372	5516424	1	4	MGP_C3HHeJ_G0027740.1	5375728	5559400	Chd7	4580	919	209124	No_or_no_constitutive_exon
GCTGAGTGATGGTGGCCCATGCCTTTAGATTCAGCACTTGGGAGGCAGAGGC	18888413	18889712	18888363	18888415	1	4	MGP_C3HHeJ_G0027791.1	18813803	18889712	Usp45	4580	919	209124	No_or_no_constitutive_exon
AGAATGGAGTTGGGGTAACTGGGCTCGTCCATATTCTTTCACGGGAACAGAC	22044994	22045348	22044944	22044996	1	4	MGP_C3HHeJ_G0027799.1	22039945	22046864	Ndufaf4	4580	919	209124	No_or_no_constitutive_exon
ATCTGAGAAGTTAGTTTTGCTGCTTGTGTGTTTAGGGGGAAAAGAAGAAGAG	30195732	30195899	30195682	30195734	1	4	MGP_C3HHeJ_G0027811.1	30099134	30221452	Mdn1	4580	919	209124	No_or_no_constitutive_exon
TGTGCTGTCTCTTTGTGAAGTCTGTGATTGCTTTTGGCTTGGGTGCACAGGT	38083007	38083124	38082957	38083009	1	4	MGP_C3HHeJ_G0027838.1	38045941	38103777	Aco1	4580	919	209124	No_or_no_constitutive_exon
GGGATAATGGGAAGATACTTGCTGACTTGGGTGGTGGTCTCTGGGGGCAGGC	41171334	41171484	41171534	41171482	-1	4	MGP_C3HHeJ_G0027895.1	41169894	41177982	Fancg	4580	919	209124	No_or_no_constitutive_exon
TAGAGTCCGAAGGGACACGAGAGTCAGCTATTAATGTGGCAGAGGGGAAGAA	41198487	41198548	41198598	41198546	-1	4	MGP_C3HHeJ_G0027897.1	41196688	41200704	Stoml2	4580	919	209124	No_or_no_constitutive_exon
GGGGGGCGGGGGTCTGAAGCTCTAAAGCTAACCTGCTGCTCTGGGGACAGGA	41717069	41717168	41717218	41717166	-1	4	MGP_C3HHeJ_G0027910.1	41714205	41746228	Tln1	4580	919	209124	No_or_no_constitutive_exon
GAGGACAGTGAGAGGTGAAGTAGCCTGACAATTCCAAGCCGAGAAGGGAGGA	41825453	41825766	41825816	41825764	-1	4	MGP_C3HHeJ_G0003804.1	41825453	41835385	Gm12473	4580	919	209124	No_or_no_constitutive_exon
TCTGGGAGGAGCCCTGGATTAAACTAGAGGTTTGGCTCCTATGGGGAGAGCC	41848381	41848483	41848533	41848481	-1	4	MGP_C3HHeJ_G0027917.1	41848095	41850335	Hint2	4580	919	209124	No_or_no_constitutive_exon
AAACTCTTGGGGTCATCTGGGTTTCCCTGTGGACTCAGGGCATAACAGAGAA	41994810	41995005	41995055	41995003	-1	4	MGP_C3HHeJ_G0012464.1	41994810	41996170	None	4580	919	209124	No_or_no_constitutive_exon
AGGTGTTCCTAAAATGGGTAATCAAAACTGTTTTCCTGTCTGGGGTGGAGCT	42252696	42252923	42252973	42252921	-1	4	MGP_C3HHeJ_G0027931.1	42245070	42297853	Gne	4580	919	209124	No_or_no_constitutive_exon
GCTTTGATTTCTTTCTATAAAAAATTATTTATTGGGGTGGGGACAACAAGGA	46671320	46671613	46671270	46671322	1	4	MGP_C3HHeJ_G0027973.1	46670320	46829508	Invs	4580	919	209124	No_or_no_constitutive_exon
CCTTTCTCTGTTCTTCTCCCTTCGTTTTACATTTTGGGATGGGTCTGAAGAC	58176513	58176666	58176716	58176664	-1	4	MGP_C3HHeJ_G0028036.1	58079195	58203975	Susd1	4580	919	209124	No_or_no_constitutive_exon
GTGGCAGCAAAGTCTGAAACAGCCTGCTTCAAGGCTGGGGGAGGCTACAGTT	61014921	61015474	61014871	61014923	1	4	MGP_C3HHeJ_G0003819.1	61008272	61015474	Gm12910	4580	919	209124	No_or_no_constitutive_exon
ATGGAGGCTCCATGCACCACCTTTCCCTGTTCTTCACGGGACACAGGAAGGT	61605324	61606341	61605274	61605326	1	4	MGP_C3HHeJ_G0028058.1	61473179	61624137	Rgs3	4580	919	209124	No_or_no_constitutive_exon
CTGTGTCTGAACGGGCGTGTCTGTGCATTTCTTGGTAACCTCGGGAGCAGAC	71275263	71275280	71275330	71275278	-1	4	MGP_C3HHeJ_G0028080.1	71235052	71318626	Tle1	4580	919	209124	No_or_no_constitutive_exon
AATATCAATTCCAAATGTTATAGTAACGTATACTTTTTTAAATTGGGCAGCT	99784674	99784886	99784624	99784676	1	4	MGP_C3HHeJ_G0028178.1	99769536	99822651	Efcab7	4580	919	209124	No_or_no_constitutive_exon
TCTCTTCCTTTGCATCCTTTGCTACTCCCTCCCTTCCCTGGCTGGGATAGAC	104712941	104712980	104712891	104712943	1	4	MGP_C3HHeJ_G0028205.1	103621902	104780833	Dab1	4580	919	209124	No_or_no_constitutive_exon
TCATGCTGGGGTCCTCACGTTCTCTGCTTCTCTTCCTTCTTGGGGATCAGGA	106518821	106519013	106519063	106519011	-1	4	MGP_C3HHeJ_G0028214.1	106501347	106526376	Pcsk9	4580	919	209124	No_or_no_constitutive_exon
GTTAACCCAGGAACTGTTCTCCTCACTCCCACAATGGCTGCCATGGGAAGAT	106514497	106514631	106514681	106514629	-1	4	MGP_C3HHeJ_G0028214.1	106501347	106526376	Pcsk9	4580	919	209124	No_or_no_constitutive_exon
CTCGAACTCAGAAATCCTCTGCCTCTGCCTCCCGAGTGCTGGGATTAAAGGC	108672061	108672428	108672011	108672063	1	4	MGP_C3HHeJ_G0036680.1	108669379	108672428	Gm12737	4580	919	209124	No_or_no_constitutive_exon
TTATTGTACCAGAGCAACAGGAATAATTCAGGATTGTTGTGGGCAAACAGGT	109356126	109356368	109356418	109356366	-1	4	MGP_C3HHeJ_G0028263.1	109243105	109397411	Osbpl9	4580	919	209124	No_or_no_constitutive_exon
TCTTTCTCTCCACCCCCATCTTTCCTGGAAACTCGCTTTGGGCGCGGCAGAC	115333330	115333478	115333280	115333332	1	4	MGP_C3HHeJ_G0028290.1	115330236	115345622	Tal1	4580	919	209124	No_or_no_constitutive_exon
CTAGAATCTAATTTATTTCCTCTTCTTTGAATATGACTACTGGGAAACAGCG	117505975	117506115	117505925	117505977	1	4	MGP_C3HHeJ_G0028337.1	117464065	117533887	Eif2b3	4580	919	209124	No_or_no_constitutive_exon
ACTGAGTGTCCAGGCTCTAACTCCCACTCCCACTCCCCTGACCAGGGCAGAG	117562587	117562730	117562537	117562589	1	4	MGP_C3HHeJ_G0028338.1	117548646	117570557	Ptch2	4580	919	209124	No_or_no_constitutive_exon
TTTCTCTTTCCTCATCTTTATGCTTCTGTCCTGTTTTTCGGGGGTTGCAGAG	118895990	118896069	118896119	118896067	-1	4	MGP_C3HHeJ_G0028361.1	118868725	118915332	Szt2	4580	919	209124	No_or_no_constitutive_exon
GTTTCTTTGGAAAGTCAGTTATGTCAATGACATTTTGCTGGGGCACACAGGT	119840566	119841290	119841340	119841288	-1	4	MGP_C3HHeJ_G0028394.1	119833389	119853952	Ppih	4580	919	209124	No_or_no_constitutive_exon
TTTTGATTGTTTGTTTTGTTTTGTTTTTTGCTGTTGTTTTGGGCAAGCAGCA	123393941	123394065	123394115	123394063	-1	4	MGP_C3HHeJ_G0028438.1	123283804	123634768	Macf1	4580	919	209124	No_or_no_constitutive_exon
GTCCTACCCAAGAGCAACCCTGTCACCTGTTCCTTAACATTGGGCCAAAGGT	124806845	124806973	124806795	124806847	1	4	MGP_C3HHeJ_G0028449.1	124746609	124811078	Inpp5b	4580	919	209124	No_or_no_constitutive_exon
GCTTCTGGTCTGCTTTTATGACCCCATCTATTCTGTGTGTGGGTTGACAGCT	126126637	126126805	126126587	126126639	1	4	MGP_C3HHeJ_G0028465.1	126108980	126142826	Oscp1	4580	919	209124	No_or_no_constitutive_exon
GGGTGAGTTTGAGATCACAGAGCAGCTGGAGCAGAACACCAGTAAGGGAGAC	126139060	126139095	126139010	126139062	1	4	MGP_C3HHeJ_G0028465.1	126108980	126142826	Oscp1	4580	919	209124	No_or_no_constitutive_exon
AGCATTTTTCATGGAATTTCTGTAACCTTCATTTTTCTTGTTGGGAACAGGT	126455244	126455332	126455382	126455330	-1	4	MGP_C3HHeJ_G0028476.1	126414828	126515709	Ago3	4580	919	209124	No_or_no_constitutive_exon
TGTAACCATTGCTCTCTGTCCTTTCACTTCCTTTGGGGGCGGGGACCCAGGT	129328161	129328560	129328610	129328558	-1	4	MGP_C3HHeJ_G0028509.1	129321412	129331834	Hpca	4580	919	209124	No_or_no_constitutive_exon
GGGTTTAAGTCAGCAAAGCCTCGTTGGTGGCTCCAATTGTGGCTGGGTAGCT	129537628	129537988	129538038	129537986	-1	4	MGP_C3HHeJ_G0028515.1	129535212	129565519	Rbbp4	4580	919	209124	No_or_no_constitutive_exon
ACATTCAGGTTTTAGAAGACCACCTAGAAGGAAGGAGCTGGGTAGAACAGGT	129666709	129667023	129667073	129667021	-1	4	MGP_C3HHeJ_G0028518.1	129666205	129681617	Zbtb8b	4580	919	209124	No_or_no_constitutive_exon
GCCATGCCTTGACTCTCATGCCTTGACTCTCCTCTCCTTAGGGGCCACAGGG	130386137	130386179	130386087	130386139	1	4	MGP_C3HHeJ_G0028538.1	130339958	130393592	Col16a1	4580	919	209124	No_or_no_constitutive_exon
CCCCTCCCCCTGCCCCGCCCTACCTCTGATGTTGTGTCCCTGTGGGGCAGGC	130430754	130430998	130431048	130430996	-1	4	MGP_C3HHeJ_G0028540.1	130425306	130434449	Hcrtr1	4580	919	209124	Yes
GAACTTTAGAAAATGTGACCTAGTCTACAGAAGTTGGTCTTTGGGGGCAGGT	131357560	131357658	131357708	131357656	-1	4	MGP_C3HHeJ_G0006439.1	131354599	131364071	A930031H19Rik	4580	919	209124	Yes
ACTGTGAACCCCAAGTGTGAGAATCATTTTATCTTTCTTTGGCAGGGCAGTT	132052653	132052793	132052843	132052791	-1	4	MGP_C3HHeJ_G0006441.1	132027544	132058583	Gm12962	4580	919	209124	No_or_no_constitutive_exon
CTTGGGCCTGTGACAATCCACAAGGCTGAATCACAGCCCCTGGGGTTGAGGT	132155047	132155370	132155420	132155368	-1	4	MGP_C3HHeJ_G0028553.1	132155042	132229797	Ptpru	4580	919	209124	No_or_no_constitutive_exon
TGGCTTGTTTGTGAGCACCTTTTCAATGACTTGGTGTCTTGGGTGTGTAGCC	132403692	132403902	132403952	132403900	-1	4	MGP_C3HHeJ_G0028557.1	132317450	132478051	Epb41	4580	919	209124	No_or_no_constitutive_exon
AGGGCGTCGCGGACGGCATGTGACCACTCCGGCGCGGGAAGGCGCGGGAGGG	135318820	135319642	135319692	135319640	-1	4	MGP_C3HHeJ_G0028629.1	135173825	135320166	Man1c1	4580	919	209124	No_or_no_constitutive_exon
CTCTTCCCTCCCAGACACCCTGAAGTCTCCTTTGCATGTCTGAGGGGCAGGA	136986126	136986236	136986076	136986128	1	4	MGP_C3HHeJ_G0028659.1	136956959	136996540	Asap3	4580	919	209124	No_or_no_constitutive_exon
TTATTGGTATGAGTTGACTTTTTTCTTTTTTCTTCTCTTGGGGAACCTAGAA	137388341	137388773	137388291	137388343	1	4	MGP_C3HHeJ_G0028667.1	137385831	137388773	4930549C01Rik	4580	919	209124	No_or_no_constitutive_exon
AGGCCTGATTGGAGCTGGAGACTGAGCCATGGCCTTGGGTCTGGGGACAGGT	138602751	138602793	138602701	138602753	1	4	MGP_C3HHeJ_G0028683.1	138548749	138614745	Rap1gap	4580	919	209124	No_or_no_constitutive_exon
CCTTGGGAGAGTCTTGTCTTGATGCTTTTCTCTTCCTCCTTGGGAAACAGCT	139144968	139145128	139144918	139144970	1	4	MGP_C3HHeJ_G0028687.1	139112949	139152461	Hp1bp3	4580	919	209124	No_or_no_constitutive_exon
GCTGTTCGGCTGGGGGAAGCCCGGCCCCGCGGCGGCCTGGGGCCGCGGAGAG	139240335	139240592	139240642	139240590	-1	4	MGP_C3HHeJ_G0028691.1	139226623	139240810	Pink1	4580	919	209124	No_or_no_constitutive_exon
GGCACTTAGGGAACTTTCCGGAAGAGGAGAGTCCCATCGCACCGGGAAAGGT	139557653	139557868	139557918	139557866	-1	4	MGP_C3HHeJ_G0028696.1	139508985	139585311	Vwa5b1	4580	919	209124	No_or_no_constitutive_exon
GAGGTCATCCCTAGGGTGGAAGTCTGACACTTGGCCCCCTGGGATTGCAGGA	140459041	140459170	140458991	140459043	1	4	MGP_C3HHeJ_G0028715.1	140348437	140492253	Ubr4	4580	919	209124	No_or_no_constitutive_exon
CTGTTGGTCTGAGCAGAGGTCCTCCTCTTGCCTCTCTGTTGGGGATACAGGA	142137213	142137334	142137384	142137332	-1	4	MGP_C3HHeJ_G0028733.1	142131806	142176690	Crocc	4580	919	209124	No_or_no_constitutive_exon
AGAGAAGCCTTATTTGTGTGACAAGTGTGGCCGTGGTTTCAACCGGGTAGAC	142604474	142604633	142604424	142604476	1	4	MGP_C3HHeJ_G0028746.1	142581217	142606006	Zbtb17	4580	919	209124	No_or_no_constitutive_exon
CTGCTGGTTGTGGACTATGCCACCTGCTCCAGCGCTAGCTGGTGGGGAAGCT	142992656	142992714	142992764	142992712	-1	4	MGP_C3HHeJ_G0028758.1	142987664	143019288	Ctrc	4580	919	209124	No_or_no_constitutive_exon
TTTATATTGTCGGAATTTCTGTATCTACAGTTTTGTTGGGAATATATAAGTT	145013602	145014074	145013552	145013604	1	4	MGP_C3HHeJ_G0028777.1	145010971	145014074	None	4580	919	209124	No_or_no_constitutive_exon
TTTGTCCCTGGGCCTGCTGGACAGGTGGTTAGTGGGGCCTGGGCTGGCAGGC	149813583	149813726	149813776	149813724	-1	4	MGP_C3HHeJ_G0028811.1	149799902	149831856	Mfn2	4580	919	209124	No_or_no_constitutive_exon
TGGCCAGAGAGGATCCCATGTCCCTGACTCAGTGGGCCGGTGGGGGGCAGGT	150208064	150208178	150208228	150208176	-1	4	MGP_C3HHeJ_G0028824.1	150193345	150241761	Ptchd2	4580	919	209124	No_or_no_constitutive_exon
TGAGTCCGCAACTCACTGAGTGCCTGGGCCTGTGTGTCTCCTTGGGAAAGGG	150202688	150202815	150202865	150202813	-1	4	MGP_C3HHeJ_G0028824.1	150193345	150241761	Ptchd2	4580	919	209124	No_or_no_constitutive_exon
TGTTCTCTCCTGAGTCTCTTCTTCCTTCTCTATTCACCTCTAATGGGCAGGC	152322814	152322873	152322764	152322816	1	4	MGP_C3HHeJ_G0028855.1	152317639	152330219	Eno1	4580	919	209124	No_or_no_constitutive_exon
TGTGGGGCCTGGAAGTCCATTCTCACTTTTGTTTGGTTTTGGAGGGGCAGAT	152715614	152715776	152715564	152715616	1	4	MGP_C3HHeJ_G0028856.1	152364389	152723413	Rere	4580	919	209124	No_or_no_constitutive_exon
CTTGAACTCTTGCTCCTCCCGCTCCCATCTCATGTGTGCTGGGGTTACAGCA	153067838	153068092	153067788	153067840	1	4	MGP_C3HHeJ_G0028860.1	153052718	153088869	Tnfrsf9	4580	919	209124	No_or_no_constitutive_exon
GCTGGGTAGCCACGCGATTGTCCTGAAACACATCCCTTCCTGGGGTGCAGGG	154288781	154288918	154288731	154288783	1	4	MGP_C3HHeJ_G0028873.1	154268198	154299973	Plekhg5	4580	919	209124	No_or_no_constitutive_exon
CCTGAGCCTGGCACACACAGGCTCATCTTTGTCATCTTTGTGGGGGACAGTC	157189939	157190059	157189889	157189941	1	4	MGP_C3HHeJ_G0028902.1	157167486	157192236	Mmel1	4580	919	209124	No_or_no_constitutive_exon
TGGATCTGACTGGACACTGACCAGTTATGTGTGGGCTTGGGCTGGGGCAGGG	157269387	157269469	157269337	157269389	1	4	MGP_C3HHeJ_G0028906.1	157261381	157278162	Pank4	4580	919	209124	No_or_no_constitutive_exon
AGCCTCTGAGGTCATGGCCTTCTCCCACTCCTCTTGTCTTGGGACCACAGGT	157296666	157296838	157296888	157296836	-1	4	MGP_C3HHeJ_G0028907.1	157280906	157354126	Plch2	4580	919	209124	No_or_no_constitutive_exon
TTCCCAGGCCCCCTAACTGCCGCCCTTGGTTTCTCTCGGAGGGAAGTAAGAG	157563759	157563861	157563709	157563761	1	4	MGP_C3HHeJ_G0028912.1	157563026	157569901	Faap20	4580	919	209124	No_or_no_constitutive_exon
GTGCTTCCCAGGCCCCCTAACTGCCGCCCTTGGTTTCTCTCGGAGGGAAGTA	157563755	157563861	157563705	157563757	1	4	MGP_C3HHeJ_G0028912.1	157563026	157569901	Faap20	4580	919	209124	No_or_no_constitutive_exon
CAGGTACAATGTGGGCTGAAGACCACCGTCTTTGCCTTTTTGTGGGACAGCC	158087257	158087423	158087473	158087421	-1	4	MGP_C3HHeJ_G0028927.1	158073369	158094462	Atad3a	4580	919	209124	No_or_no_constitutive_exon
TTCTTACTTCGCAGACGGTGGCAGGGTACACCATTCCTCCGGGACATCAGGT	1012734	1012867	1012917	1012865	-1	5	MGP_C3HHeJ_G0028969.1	1006207	1031578	Cyp51	4580	919	209124	No_or_no_constitutive_exon
TTTGTGATAATCCCAAAACTTCTGCTCATGTCAATGCTTGGCGTGGGAAGAA	2639864	2639903	2639953	2639901	-1	5	MGP_C3HHeJ_G0028975.1	2629969	2718905	Cfap69	4580	919	209124	No_or_no_constitutive_exon
ATGCATTCCTAAAAGCCCATGTTCATGGAGCTCTGTCTTCCTGGGAACAGGC	14756560	14756704	14756754	14756702	-1	5	MGP_C3HHeJ_G0039995.1	14754946	14759168	None	4580	919	209124	No_or_no_constitutive_exon
ATACCAGAGCTTCCAGGTATCTAACTGTGATTCTTCTGCCCTTGGGAAAGGC	19759768	19759974	19760024	19759972	-1	5	MGP_C3HHeJ_G0029022.1	19623633	20097891	Reln	4580	919	209124	No_or_no_constitutive_exon
GAGAGCATTTATACAAGATTTAAATTATTGAAATTCTCTCCTGGGAGTAGCA	20286675	20286766	20286816	20286764	-1	5	MGP_C3HHeJ_G0029023.1	20253031	20311965	Orc5	4580	919	209124	No_or_no_constitutive_exon
GCTCTCTCTCTCTCCTTTCTCTCCTAACTATTGATATGGGGTGAAAACAGGG	21825556	21825686	21825736	21825684	-1	5	MGP_C3HHeJ_G0029031.1	21825020	21967483	Fam126a	4580	919	209124	No_or_no_constitutive_exon
TCAAAGTCCCATTCACACCCCTATGACCTGCCTTCATCTGTTGGGAACAGGT	22580773	22581183	22581233	22581181	-1	5	MGP_C3HHeJ_G0029049.1	22549531	22582638	Smarcd3	4580	919	209124	No_or_no_constitutive_exon
GTCTTAAGTAAAATTGCCTTTAAATTGTCTTTGGTTTTTGTGGGAGCCAGGT	28349266	28349431	28349216	28349268	1	5	MGP_C3HHeJ_G0029083.1	28317619	28352939	Hadhb	4580	919	209124	No_or_no_constitutive_exon
TGACGTTTTGGGGGGTGATGTTAGCCTTGACCTTTGTTCTGGGCTGGCAGGT	29261638	29261878	29261588	29261640	1	5	MGP_C3HHeJ_G0029105.1	29244265	29268256	Cad	4580	919	209124	No_or_no_constitutive_exon
TGTTTCAGGGTGATGTTGTCGGTCTGGAGCGAGGTGGTGGGAAGACAGAGGT	29484749	29484844	29484894	29484842	-1	5	MGP_C3HHeJ_G0029120.1	29455991	29503911	Ift172	4580	919	209124	No_or_no_constitutive_exon
AAGCCCAAATGACCATTTACAGAATGCTTTGTTGTTGTGTGGGATGTCAGGC	29698427	29698532	29698377	29698429	1	5	MGP_C3HHeJ_G0029123.1	29680155	29713950	None	4580	919	209124	No_or_no_constitutive_exon
AATGAAGCACGAGATTGGAGAATTCCCTGTATTTTTCTTTGGGTCTAAAGAT	32277717	32277819	32277667	32277719	1	5	MGP_C3HHeJ_G0029153.1	32214744	32292789	Whsc1	4580	919	209124	No_or_no_constitutive_exon
TGTGGGTGGGCGTGGCCGGGGCATCACCAGTGGAACGGTTCGGGGTGCAGCC	32368168	32368345	32368118	32368170	1	5	MGP_C3HHeJ_G0029155.1	32367881	32369472	Gm1673	4580	919	209124	No_or_no_constitutive_exon
GGGCGAGGCAGGATGTGCTGCTGGATCACTTCTGTAGTCTGGGTGAGCAGTC	32642573	32642729	32642779	32642727	-1	5	MGP_C3HHeJ_G0029160.1	32597286	32692950	Zfyve28	4580	919	209124	No_or_no_constitutive_exon
TCTCTCCAGGTTGGGTGGTCCCAGGAGGCCCAGGGGTGCTGTGGGCGGAGCC	33465154	33465450	33465500	33465448	-1	5	MGP_C3HHeJ_G0003974.1	33465154	33466730	Gm43791	4580	919	209124	No_or_no_constitutive_exon
GGAATCGATGCCCCACAAGCATGTGGCTTTCTCTCCTGTGCACGGGGCAGGT	33819468	33819907	33819418	33819470	1	5	MGP_C3HHeJ_G0006527.1	33813644	33820681	4930478P22Rik	4580	919	209124	No_or_no_constitutive_exon
TCCTCTCTCTGGGTAGAGCTCACATGACCTCTTTTCCCACTGGGAATTAGGA	35212564	35212775	35212514	35212566	1	5	MGP_C3HHeJ_G0003977.1	35210955	35212775	Gm43701	4580	919	209124	No_or_no_constitutive_exon
GACCATGGTTGTGTTGTTTTCTCCTTCTCATCCACCCCCCGGGCGCAAAGCC	48981627	48981719	48981769	48981717	-1	5	MGP_C3HHeJ_G0029241.1	48888512	48989769	Adgra3	4580	919	209124	No_or_no_constitutive_exon
TAGAAGCATTTATTGTCTGCATTCATAAATAAAAGAGATGGGTGGCAAAGAC	52212922	52216297	52216347	52216295	-1	5	MGP_C3HHeJ_G0029252.1	52162720	52277278	Sel1l3	4580	919	209124	No_or_no_constitutive_exon
GCATTGGGATGACCCTGAAGAGTTAACAAGTGGCTTTAGCACGGGCTGAGCT	66690743	66690831	66690693	66690745	1	5	MGP_C3HHeJ_G0029291.1	66374664	66693356	Limch1	4580	919	209124	No_or_no_constitutive_exon
GTTTCTCCCCCCCCCCTCCCATTTTAATTCTTTTAAACTGGGACGTGTAGGT	67436814	67436888	67436938	67436886	-1	5	MGP_C3HHeJ_G0029297.1	67271677	67516841	Atp8a1	4580	919	209124	No_or_no_constitutive_exon
CAGCGAGGACCTGCGGGACGCCACCTCCTTGCTGGCGGCCGGCGAGGGAGGC	72787382	72787461	72787332	72787384	1	5	MGP_C3HHeJ_G0029319.1	72786751	72851578	Slain2	4580	919	209124	No_or_no_constitutive_exon
AGATGGTGGGCAAACTGTTTTGTTTTGTTTTTCTTTTGGGGGGGCACCAGGT	72967555	72967732	72967782	72967730	-1	5	MGP_C3HHeJ_G0029322.1	72906800	73191307	Fryl	4580	919	209124	No_or_no_constitutive_exon
ATCTGTCTGTCTCTCTCTCTCTCATGCTCTCTCTCCCACTGGTGGGGAAGGC	74598592	74598676	74598726	74598674	-1	5	MGP_C3HHeJ_G0029334.1	74582193	74697571	Lnx1	4580	919	209124	No_or_no_constitutive_exon
ATGACTATGCTAAAAGACTCTCTCTCTCTCTTTTTGGGGGATGGGGGTAGGA	76357844	76357965	76358015	76357963	-1	5	MGP_C3HHeJ_G0029343.1	76344936	76364267	Pdcl2	4580	919	209124	No_or_no_constitutive_exon
AGAGTACAGACTAACCAATGTCTTCTCTTCTTTTTCTGTCCTGGGAGAAGGA	77070461	77070656	77070411	77070463	1	5	MGP_C3HHeJ_G0029352.1	77064125	77070656	Arl9	4580	919	209124	No_or_no_constitutive_exon
AGACAAACTCCTTTCACCATAGTGTATTTGTTTTTGGTTTTGGGGTGCAGGG	87450414	87450563	87450613	87450561	-1	5	MGP_C3HHeJ_G0029376.1	87442508	87452397	Ugt2b1	4580	919	209124	No_or_no_constitutive_exon
GAGACTATTGCATTTGACCCAGAAGTGTGTTCTGATTTTTAGGGGACCAGGA	90993975	91002261	91002311	91002259	-1	5	MGP_C3HHeJ_G0029418.1	90953407	91094544	Ankrd17	4580	919	209124	No_or_no_constitutive_exon
ATGTGGATTAATACCTTCTTTTGATGAATTGTCCCTCTCTGGGTGTCAAGGA	97667429	97667513	97667379	97667431	1	5	MGP_C3HHeJ_G0029464.1	97485532	97910502	Fras1	4580	919	209124	No_or_no_constitutive_exon
ACGTCTCTGTTTTCCATTCTCTTCCCCTCATGCCCCTCTTAAACGGGAAGCT	100423133	100423213	100423263	100423211	-1	5	MGP_C3HHeJ_G0029477.1	100411238	100449181	None	4580	919	209124	Yes
GGCTCCAGAGAAATGGTACTTTTCGTGAAACCTATGTTTTCACAGGGCAGCC	101339526	101339601	101339476	101339528	1	5	MGP_C3HHeJ_G0004036.1	101325220	101344179	Tmem150cos	4580	919	209124	No_or_no_constitutive_exon
GAGCTTCATGTGTTTCGCAAATTGTATCTTATATCTTGGGTAAAACACAGGT	108510159	108510311	108510361	108510309	-1	5	MGP_C3HHeJ_G0029530.1	108508735	108596451	Hfm1	4580	919	209124	No_or_no_constitutive_exon
ATTAGAATAACTCCATCCTGTTTTCTTTTTATAATTTTGGGATTATAAAGAT	109968611	109968812	109968561	109968613	1	5	MGP_C3HHeJ_G0029549.1	109868085	109982506	Ccdc18	4580	919	209124	No_or_no_constitutive_exon
GTCTGTGTCTGGTCTGTACCTAACTTTGTATTTTCATCTTTTGGGGGCAGCT	110447989	110448101	110448151	110448099	-1	5	MGP_C3HHeJ_G0029559.1	110445295	110468405	Dgkq	4580	919	209124	No_or_no_constitutive_exon
ATGCAAGCATTTGTCCATGCTGTGTATGTGTGCTGGTGCTGGTGGGGTAGGG	114943135	114943353	114943403	114943351	-1	5	MGP_C3HHeJ_G0029607.1	114755750	114967641	Myo18b	4580	919	209124	No_or_no_constitutive_exon
GCTTGGTTTCATCCCAGGGTCAGGACATGGTTTTGCATATTGGGAGGCAGGA	114990083	114990288	114990338	114990286	-1	5	MGP_C3HHeJ_G0029608.1	114982832	115093937	Adrbk2	4580	919	209124	No_or_no_constitutive_exon
AGGCACAGGGGTCTGTACTGGGTTATGGGTAGGGGTAGGGAAGATGTGAGGT	115161815	115161867	115161917	115161865	-1	5	MGP_C3HHeJ_G0029610.1	115159121	115164860	Crybb3	4580	919	209124	No_or_no_constitutive_exon
ATTTATTACATGTAAGTACACTGTAGCTGTCATCCAGAAGAGGGCATCAGAT	116095041	116095176	116095226	116095174	-1	5	MGP_C3HHeJ_G0006681.1	116092417	116095611	None	4580	919	209124	No_or_no_constitutive_exon
GGCCATGTGCAGCCGGCTAACGTTCCCACCATGTATTTTGTGGGGCACAGGT	116572196	116574496	116574546	116574494	-1	5	MGP_C3HHeJ_G0029632.1	116572196	116589145	Kctd10	4580	919	209124	No_or_no_constitutive_exon
GGTCCCTCTGAAAGTGAAGGCATTGACTTTGCCGTTCTTGGGGCGGGTAGGA	117402128	117402185	117402235	117402183	-1	5	MGP_C3HHeJ_G0029652.1	117401333	117412148	Acads	4580	919	209124	No_or_no_constitutive_exon
GCCCCCTCCTGGGCTCCCTAACTGCCTCTCTCCTCTTGGTGGGCCTGAAGGT	118502294	118502484	118502534	118502482	-1	5	MGP_C3HHeJ_G0029675.1	118495837	118671384	Ccdc60	4580	919	209124	No_or_no_constitutive_exon
GGATAACCTGGAGTAGATGTCCACTTGACGGGTCTCTGGTTGGGTGACAGGT	123394274	123394525	123394575	123394523	-1	5	MGP_C3HHeJ_G0029709.1	123383675	123410332	Oas3	4580	919	209124	No_or_no_constitutive_exon
CTCAGAGATCCACCTGCCTCTGCCTCCTAAATGCTGGGATTAAAGCAGAGAA	124565041	124565466	124565516	124565464	-1	5	MGP_C3HHeJ_G0004082.1	124565041	124575508	Gm16552	4580	919	209124	No_or_no_constitutive_exon
GGAGTCCTGGATGATCCTAGTAGTAACATCTGCTCCCGCGCAGGGGACAGGT	124716904	124717231	124716854	124716906	1	5	MGP_C3HHeJ_G0029732.1	124713330	124718979	Fam109a	4580	919	209124	No_or_no_constitutive_exon
GGTCGTGGGTATATCTGTCCCCTTAGTACCTCGCCTCCCTGGGAATACAGTC	125746449	125746607	125746657	125746605	-1	5	MGP_C3HHeJ_G0029751.1	125733129	125767788	Anapc5	4580	919	209124	No_or_no_constitutive_exon
CCAGTGAGAGTGGGGGGCAACTACTGCTTTAGACTTTCAGTGTAGGGGAGAA	126536324	126537012	126537062	126537010	-1	5	MGP_C3HHeJ_G0029766.1	126522066	126537753	Diablo	4580	919	209124	No_or_no_constitutive_exon
GGCCAGCTGAGACCAGTCTTTACTAGCGCCACGGCAGCTGGTGGGCCAAGAC	127026875	127027142	127026825	127026877	1	5	MGP_C3HHeJ_G0001710.1	127025638	127027142	None	4580	919	209124	No_or_no_constitutive_exon
GATGGGCTGGCCTTCCAGATGCGAACAGGCCTACTTCCCTGAGGGCTCAGCC	127149527	127149669	127149477	127149529	1	5	MGP_C3HHeJ_G0029782.1	127147566	127149674	Arl6ip4	4580	919	209124	No_or_no_constitutive_exon
AATACACAATGAATTTTTAGCTGAGTCTTGTTTGTGGCTTTTGAGGGTAGGT	127443505	127443700	127443750	127443698	-1	5	MGP_C3HHeJ_G0029787.1	127412885	127476597	Sbno1	4580	919	209124	No_or_no_constitutive_exon
GTGCAGTCCATAGTGTTTAATACGTGTTCATTTTTCTTTCTGTAGGGTAGAA	127721642	127721756	127721592	127721644	1	5	MGP_C3HHeJ_G0029796.1	127688902	127724394	Atp6v0a2	4580	919	209124	No_or_no_constitutive_exon
TTATATGTATAACTTTTTTGTCTGCCTGCATGTATGTGTACTTGGGGAAGCC	131665520	131665627	131665677	131665625	-1	5	MGP_C3HHeJ_G0006738.1	131664869	131666389	4930573I07Rik	4580	919	209124	No_or_no_constitutive_exon
ATGTATAACTTTTTTGTCTGCCTGCATGTATGTGTACTTGGGGAAGCCAGAA	131665520	131665623	131665673	131665621	-1	5	MGP_C3HHeJ_G0006738.1	131664869	131666389	4930573I07Rik	4580	919	209124	No_or_no_constitutive_exon
CTCCTGAGGGTATGGCAGAGACTGGGGGAAGAGGCAGCGGGAAGAAGGAGGC	132747216	132747259	132747166	132747218	1	5	MGP_C3HHeJ_G0029819.1	132703086	132775267	Sfswap	4580	919	209124	No_or_no_constitutive_exon
AAATCTTTGTGCTTTGGGGTCAGAGCAGGGCAGGGGCTAAGATGGGGGAGCA	133252105	133252457	133252055	133252107	1	5	MGP_C3HHeJ_G0029833.1	133221642	133252845	Crcp	4580	919	209124	No_or_no_constitutive_exon
TCCCTGTCCACCCTGCCATCCCTCCCCCACCCCCGCCCTGGGTGGAGCAGAC	137871166	137871271	137871321	137871269	-1	5	MGP_C3HHeJ_G0029851.1	137854744	137920969	Clip2	4580	919	209124	No_or_no_constitutive_exon
TGGATCCAGGGTGAACAGGAGGCCACCAGCCAAGGCAGGAAGATGGGAAGGG	139624693	139626163	139624643	139624695	1	5	MGP_C3HHeJ_G0029893.1	139616515	139651124	Rasa4	4580	919	209124	No_or_no_constitutive_exon
GCAGGCTGGGGAACGAGGAGGCTGTATTGACAGCTGGCTTGGGCACGCAGCC	139663435	139663532	139663582	139663530	-1	5	MGP_C3HHeJ_G0029895.1	139662515	139675866	Lrwd1	4580	919	209124	No_or_no_constitutive_exon
ATCATTGCTGCTTAGTACGCGGGCGCTGGCTGAGAGATGACTTAGGGAAGGG	140622168	140622284	140622118	140622170	1	5	MGP_C3HHeJ_G0029908.1	140617833	140624796	Vgf	4580	919	209124	No_or_no_constitutive_exon
TGCCCCTCAACCCTATGAACTCAACACAGCCATCAACTGCAGGGATGAAGTT	141452260	141452524	141452574	141452522	-1	5	MGP_C3HHeJ_G0029938.1	141449280	141455030	Mepce	4580	919	209124	No_or_no_constitutive_exon
GTGGGGATTGTGTTTCATTGACTTGCCTTAATCTACTCCTGTGGGGCCAGGT	141570142	141570305	141570355	141570303	-1	5	MGP_C3HHeJ_G0029943.1	141567931	141596641	Cyp3a13	4580	919	209124	No_or_no_constitutive_exon
GGGGCCTCCTGGCATTTGTGCTGCTGCCTTCCACCTCCATATGGGAACAGTG	146153397	146153513	146153347	146153399	1	5	MGP_C3HHeJ_G0030006.1	145332006	146344437	Sdk1	4580	919	209124	No_or_no_constitutive_exon
GGGGCGTGGGTCAGCGCTGTGGTCCCCCTTCCTTCCTTAGGGAAATCCAGGA	146612766	146612891	146612716	146612768	1	5	MGP_C3HHeJ_G0030008.1	146610442	146626008	Ap5z1	4580	919	209124	No_or_no_constitutive_exon
ACAACTATTTTTCCTTTTGTAACAACTCATTGTTTGGTTCTGGGGCACAGGA	147279185	147279824	147279874	147279822	-1	5	MGP_C3HHeJ_G0030018.1	147178921	147303862	Rnf216	4580	919	209124	No_or_no_constitutive_exon
TGGGTCAGGGAGAGATTCTACCAGGACAAGCTGCGGTGGGACAAGTGCAGGT	147955248	147955719	147955769	147955717	-1	5	MGP_C3HHeJ_G0030033.1	147950972	147974035	Usp42	4580	919	209124	No_or_no_constitutive_exon
CCAGAATCTTGGCTGATGGAGACCGCCTGGGTTTCTTTGGGGACTGGCAGGA	148421447	148421548	148421598	148421546	-1	5	MGP_C3HHeJ_G0030044.1	148402056	148431162	Tecpr1	4580	919	209124	No_or_no_constitutive_exon
GAACTGAACTGAGCATGCAAAGTCCATTCCTTCCCTGTGAGTAGGGGAAGGT	152299288	152299590	152299640	152299588	-1	5	MGP_C3HHeJ_G0030087.1	152221202	152389205	Flt1	4580	919	209124	No_or_no_constitutive_exon
TTTTCATCCTCTGTAGACGTTCATGCTCATTTTTCTGTTTTGATGGGCAGGT	155279229	155279333	155279179	155279231	1	5	MGP_C3HHeJ_G0030104.1	154938055	155353129	Fry	4580	919	209124	No_or_no_constitutive_exon
TCTCATATTTGGTTCCAGAATAAATCCTATTCCCTTTGAAGTGGGAAAAGTT	156535509	156535876	156535459	156535511	1	5	MGP_C3HHeJ_G0040031.1	156530578	156535876	None	4580	919	209124	No_or_no_constitutive_exon
CCACGAAAGAATCTGGCGTGTCCTGTGTCTGTTTCTGCTGGCGGGAACAGGC	37399	37425	37475	37423	-1	6	MGP_C3HHeJ_G0015383.1	37399	47537	None	4580	919	209124	No_or_no_constitutive_exon
ATGTTTTCATTCAGAGTTATCTCCTCTATTACTGCTCTCGGGAATTTAAGGA	1429005	1429040	1429090	1429038	-1	6	MGP_C3HHeJ_G0030125.1	1426193	1499725	Sgce	4580	919	209124	No_or_no_constitutive_exon
TCTCACGTGCTGCTCCCGTGTTATGACCTCTTTGCCATTTCCTAGGGAAGGT	1847923	1848717	1847873	1847925	1	6	MGP_C3HHeJ_G0030127.1	1665637	1941995	Ppp1r9a	4580	919	209124	No_or_no_constitutive_exon
GCCGGTTGCCCTCACAGGGACATCTCTACACTGTTCCCATCCGGGAACAGGG	14311069	14311201	14311019	14311071	1	6	MGP_C3HHeJ_G0030165.1	14308241	14344315	Cav1	4580	919	209124	No_or_no_constitutive_exon
CCCTACTGAGGTTTGATTTACTTATGCATGTTTACAGGGAGCCCAGGAAGTC	20390950	20391016	20391066	20391014	-1	6	MGP_C3HHeJ_G0030182.1	20346309	20411034	Aass	4580	919	209124	No_or_no_constitutive_exon
GATAATTGATGAGTATGCTTGCATAAGGAGTTGGTGGAGGATCGGGTGAGGA	23012140	23013139	23013189	23013137	-1	6	MGP_C3HHeJ_G0030199.1	23012140	23038185	Gpr37	4580	919	209124	No_or_no_constitutive_exon
GAAGTCCAGATCTCAGACTCAAAGCTTACAGCTACCTGCCTGGGACACAGGC	26992285	26992459	26992509	26992457	-1	6	MGP_C3HHeJ_G0030222.1	26974762	27009840	Kcp	4580	919	209124	No_or_no_constitutive_exon
CTTGACAGGGGAAGTGTCCTGTGACTGAATCTGTTTGGGTCGGGGGCCAGGA	26986893	26987066	26987116	26987064	-1	6	MGP_C3HHeJ_G0030222.1	26974762	27009840	Kcp	4580	919	209124	No_or_no_constitutive_exon
GTGTGTGCTGTGGTAGGGAAGTAGAACCACTCTCCTCTCTGGGTGTGCAGGT	32668239	32668404	32668454	32668402	-1	6	MGP_C3HHeJ_G0030263.1	32664712	32708886	None	4580	919	209124	No_or_no_constitutive_exon
TAGTGTTTTCTCTTAAGTACCTTTAGACTGTAATTTCTTTGGGGTTACAGGA	32943593	32943783	32943543	32943595	1	6	MGP_C3HHeJ_G0030265.1	32909758	32986535	Nup205	4580	919	209124	No_or_no_constitutive_exon
GACCCTGCAGCCCCAGTTTGCCCATGTCTCCAAGGCTTCTACAGGGCCAGTT	39649760	39649789	39649710	39649762	1	6	MGP_C3HHeJ_G0030326.1	39639626	39654735	Ephb6	4580	919	209124	No_or_no_constitutive_exon
CTATTCATGACACAGTTGCCATGGCAACTCTCACCCCTTGGGTGGAGCAGCC	39657041	39657310	39657360	39657308	-1	6	MGP_C3HHeJ_G0030327.1	39654846	39673306	Trpv6	4580	919	209124	No_or_no_constitutive_exon
TACTTACCATGACAATTTAATTCCCCAACTGTTCTTCCTGGGCGGAGCAGCC	39694851	39695120	39695170	39695118	-1	6	MGP_C3HHeJ_G0030328.1	39689333	39718412	Trpv5	4580	919	209124	Yes
TGGCTGAATATTAACATCTTTCCCTGCTTCTCCCTGTGTGATGGGGGCAGAC	46835712	46835795	46835662	46835714	1	6	MGP_C3HHeJ_G0030388.1	46834835	46892244	Sspo	4580	919	209124	No_or_no_constitutive_exon
GGGAGCTGAGGCAATGACGTCTCACTCCCCTCCATCTTCAGGGGAGACAGCA	46860132	46860297	46860082	46860134	1	6	MGP_C3HHeJ_G0030388.1	46834835	46892244	Sspo	4580	919	209124	No_or_no_constitutive_exon
AGTGCTGTTGCCACACCCACATTAGACCGTCACTCAGGGAAGGAGTCCAGGG	47202191	47202313	47202363	47202311	-1	6	MGP_C3HHeJ_G0006867.1	47202191	47202738	Gm44019	4580	919	209124	No_or_no_constitutive_exon
TACTACCTTTTAAAGTTGTGACATTTGGCCTGTTTCTTCCACTGGGACAGGA	48828600	48828717	48828767	48828715	-1	6	MGP_C3HHeJ_G0030423.1	48768370	48939131	Osbpl3	4580	919	209124	No_or_no_constitutive_exon
ATATGGTGGTGGAGGACCTGGATATGGCAACCAGGGTGGGGGCTACGGAGGT	49988912	49988936	49988986	49988934	-1	6	MGP_C3HHeJ_G0030429.1	49985416	49994379	Hnrnpa2b1	4580	919	209124	No_or_no_constitutive_exon
AAGATACCAATCTCCTTTCTCTCTCCTCCTCCCCCTGGGGCCATAAAAAGAG	50718102	50719174	50718052	50718104	1	6	MGP_C3HHeJ_G0015390.1	50715381	50719287	Hoxaas2	4580	919	209124	No_or_no_constitutive_exon
ACACTCACGAGACTGTCAGAGAAGAGTGACTGGCTCTTGTTTGGGAACAGGG	54067241	54067415	54067191	54067243	1	6	MGP_C3HHeJ_G0006886.1	54058575	54073860	6430584L05Rik	4580	919	209124	No_or_no_constitutive_exon
AGTGTTTGAAGTGTGTGGTCACCATGTGCTTGCCTGTGTTGGGGTTGCAGAA	54838247	54838368	54838418	54838366	-1	6	MGP_C3HHeJ_G0030472.1	54753913	55256679	Pde1c	4580	919	209124	No_or_no_constitutive_exon
GTCCCTTTTTCCCCCTCTCTCTTGCTGTGACATCACCTGGGGAAATCCAGAA	55616786	55616841	55616891	55616839	-1	6	MGP_C3HHeJ_G0030477.1	55601473	55642898	Nt5c3	4580	919	209124	No_or_no_constitutive_exon
ATTTCCTAAAGGCAGAGACTTACCAATTTCTCTCTTATTGGGGTCGGCAGAC	62485471	62485519	62485569	62485517	-1	6	MGP_C3HHeJ_G0030525.1	62473152	62497978	Il17ra	4580	919	209124	Yes
GTACACCACTTTCAGTTCTCTGCTTTGTTTCTTGATGTCTTGGGGGAAAGGT	62532070	62532291	62532341	62532289	-1	6	MGP_C3HHeJ_G0030526.1	62516593	62609228	Kdm5a	4580	919	209124	No_or_no_constitutive_exon
TGTCTGTCTCCTCCTCCAAGGCACGAGTCTCCCTGGCCGGGGTGGAGGAGCA	69522322	69522581	69522631	69522579	-1	6	MGP_C3HHeJ_G0030594.1	69517466	69580646	Irak2	4580	919	209124	No_or_no_constitutive_exon
GAGAGGCCTGGAGCCTGGGGGCTGAGCAGGGTATCCCTGCCTGGGAGCAGAG	69827434	69827539	69827589	69827537	-1	6	MGP_C3HHeJ_G0030607.1	69812603	69837962	Ttll3	4580	919	209124	No_or_no_constitutive_exon
TGTGCATCGGTTAGAACAGCAGATGACACCCGCTCTTTCTGCATGGGCAGGT	76743852	76744021	76744071	76744019	-1	6	MGP_C3HHeJ_G0030635.1	76739111	77803331	Cntn4	4580	919	209124	No_or_no_constitutive_exon
ATCTGGAGCCTCAAGGGCCCTCCATGCGTAACAGGCCTCTGGGGTTGCAGGA	91822245	91822406	91822456	91822404	-1	6	MGP_C3HHeJ_G0030674.1	91796377	91894764	Fgd5	4580	919	209124	No_or_no_constitutive_exon
CTGAGGTTCTAGTCACCGGCTTCTTCTCTCCACCGGGCTCTGGGGGTTAGGT	92109993	92110139	92109943	92109995	1	6	MGP_C3HHeJ_G0030677.1	92061858	92126824	Grip2	4580	919	209124	No_or_no_constitutive_exon
ATCAGTTCTCAGCATGCACTACTAATGCCTCCTCTCCTGTGTGGGGACAGGT	95757195	95757352	95757145	95757197	1	6	MGP_C3HHeJ_G0030722.1	95581657	95781818	Eefsec	4580	919	209124	No_or_no_constitutive_exon
CCCCCTGCAGGGCTTGGGCAGGGGCAGACTTGCCAGCCCAAGGGTGCCAGGC	96279709	96279850	96279659	96279711	1	6	MGP_C3HHeJ_G0030733.1	96256582	96279862	Rab43	4580	919	209124	No_or_no_constitutive_exon
TTGAACTCAGAAATCCGCCTGCCTCTGCCTCCCGAGTGCTGGGATCAAAGGC	98503503	98503569	98503619	98503567	-1	6	MGP_C3HHeJ_G0030771.1	98341767	98567248	Alms1	4580	919	209124	No_or_no_constitutive_exon
CTGGCCTCCTCTGCCCATCCTTTCTTTCTCTTCCACTCTGGGGGCTGCAGCG	98682570	98682644	98682520	98682572	1	6	MGP_C3HHeJ_G0030775.1	98656276	98694133	Fbxo41	4580	919	209124	Yes
GAAGTCCAATGTCCAGATGCTACAGAGCAATCTTCAGAGGGCCAAGACAGAG	100589281	100589410	100589231	100589283	1	6	MGP_C3HHeJ_G0030796.1	100585581	100596758	Clec4f	4580	919	209124	No_or_no_constitutive_exon
AGGGTGTGATGGTGGGAATGGGCCAGAAAGACAGCTATGTGGGGGACGAGGC	100714425	100714506	100714375	100714427	1	6	MGP_C3HHeJ_G0030798.1	100704151	100728223	Actg2	4580	919	209124	No_or_no_constitutive_exon
TCTCCAGGCATGGACTCCTGTCCCATATCTCCTCTCCCTGTGTGGGGCAGGT	100871838	100872175	100871788	100871840	1	6	MGP_C3HHeJ_G0030800.1	100781633	100874516	Tet3	4580	919	209124	No_or_no_constitutive_exon
AAGGGAACCACTCTGATCTGTCTTGGCCTTGTCTGGGGGCTGGATGACAGGT	101203261	101203361	101203411	101203359	-1	6	MGP_C3HHeJ_G0030818.1	101194908	101206008	Dqx1	4580	919	209124	No_or_no_constitutive_exon
TATATCTATATTATTTGTGTGTGTGTGTCTGCCTGTCCTCTCCGGGGAAGTT	104319759	104319912	104319962	104319910	-1	6	MGP_C3HHeJ_G0030831.1	103514971	104322517	Lrrtm4	4580	919	209124	No_or_no_constitutive_exon
CCTTCACTCCATCCTACACTGGAAAACTCTTGGGCTCCTGGGATGAACAGGT	111398494	111400547	111400597	111400545	-1	6	MGP_C3HHeJ_G0004249.1	111398494	111408732	Gm44031	4580	919	209124	No_or_no_constitutive_exon
CTTCTGTGGAGCTCTGATCAGACTTTTCCAGTTTGGGGTTGACTGGTGAGAG	111825080	111825122	111825172	111825120	-1	6	MGP_C3HHeJ_G0015401.1	111825080	111831000	Gm20536	4580	919	209124	No_or_no_constitutive_exon
CCTAAGCGGCTTTTTTTTTTTTTTTGGTAATGGACTGGGGTGAAATCAAGGG	112095562	112095701	112095512	112095564	1	6	MGP_C3HHeJ_G0030858.1	112089640	112096862	Rnf181	4580	919	209124	No_or_no_constitutive_exon
AGTCACCAGACCCTGGACCTTGATCTCTCTCCCCAACCAGGCCAGGGCAGCT	112100269	112100441	112100491	112100439	-1	6	MGP_C3HHeJ_G0030859.1	112097274	112101554	Tmem150a	4580	919	209124	No_or_no_constitutive_exon
AGCTAACTAAGGTTTGACTTTTTCCTTCAACTCTCTCTTTTGGGAAATAGGT	113024777	113024893	113024943	113024891	-1	6	MGP_C3HHeJ_G0030872.1	113018331	113036729	Rnf103	4580	919	209124	No_or_no_constitutive_exon
TAGAGCACTGACTCTTCTTTTGGGGGGGACTGTGTTGTTTGGGGACACAGCA	122590223	122590406	122590173	122590225	1	6	MGP_C3HHeJ_G0030911.1	122586766	122600998	Pex26	4580	919	209124	No_or_no_constitutive_exon
AGATGGGAAACATGACTGCTACTTTGTGCTTGTTCTCCTGGGCGGGACAGGA	122669660	122669753	122669610	122669662	1	6	MGP_C3HHeJ_G0030913.1	122652817	122678404	Usp18	4580	919	209124	No_or_no_constitutive_exon
TTCTTTTCATTTATTTATTTTGCTGCTTCTTTTTCCCTGTGGGGCCACAGAT	123665986	123666113	123665936	123665988	1	6	MGP_C3HHeJ_G0030919.1	123312368	123696859	Mug2	4580	919	209124	No_or_no_constitutive_exon
GGGAGTGGATGGTCAGCTCACTTTCTCTCTTCTTCCTGGGGTGGGGCCAGCC	126302982	126303105	126303155	126303103	-1	6	MGP_C3HHeJ_G0030955.1	126272251	126305357	Clstn3	4580	919	209124	No_or_no_constitutive_exon
CTCTCTTTGCTCCCCACCCTGGGTCAATGTTACCATATGCCGGGATGTAGGC	126675553	126675690	126675740	126675688	-1	6	MGP_C3HHeJ_G0030968.1	126670595	126680938	Lrrc23	4580	919	209124	No_or_no_constitutive_exon
GGCCTGTATCCTGGGCTTAGACTGCTTTCACTATTTTGGGATGGAGCCAGCA	130504193	130504343	130504143	130504195	1	6	MGP_C3HHeJ_G0031026.1	130474421	130506729	Gm44596	4580	919	209124	No_or_no_constitutive_exon
AAGTGGCCTGTATCCTGGGCTTAGACTGCTTTCACTATTTTGGGATGGAGCC	130504189	130504343	130504139	130504191	1	6	MGP_C3HHeJ_G0031027.1	130498564	130516657	None	4580	919	209124	No_or_no_constitutive_exon
GGTGACTCTGGGGAAGGTGACCACTGTGTCTCTCCTTTGGGGTGCAACAGGC	130536933	130537017	130537067	130537015	-1	6	MGP_C3HHeJ_G0031029.1	130532314	130542085	Fkbp4	4580	919	209124	No_or_no_constitutive_exon
CGTTTACCCCCTCCTTCTGATTCTTTCTACCTGTCTGGGTTTGGAAACAGAT	130610250	130610377	130610427	130610375	-1	6	MGP_C3HHeJ_G0031030.1	130596464	130646086	Pzp	4580	919	209124	No_or_no_constitutive_exon
AGCCAAGGAAATGAAATACATGGCTTCCTGCGTGACAATGGGATCAGCAGTA	130807551	130807613	130807663	130807611	-1	6	MGP_C3HHeJ_G0040083.1	130807551	130817716	None	4580	919	209124	No_or_no_constitutive_exon
CTGTGACAGGTGGTAGGGGTGATGGAGTAACTGGCCTACTTAGGGCTGAGCG	131028320	131029908	131029958	131029906	-1	6	MGP_C3HHeJ_G0031037.1	131028320	131046147	None	4580	919	209124	No_or_no_constitutive_exon
CCTGTGACTCTGCTGACTCTTCCGTGTCTTCATTGTTTTCTGGGAAGAAGAT	137955061	137955220	137955011	137955063	1	6	MGP_C3HHeJ_G0031116.1	137951198	137963183	Ddx47	4580	919	209124	No_or_no_constitutive_exon
TACAAAGTCTTGCTTTGTTTGTTTGTTTTTTTTTTTCTTTAACTGGGTAGGA	138743286	138743458	138743508	138743456	-1	6	MGP_C3HHeJ_G0031124.1	138677502	139155504	Grin2b	4580	919	209124	No_or_no_constitutive_exon
TGTGGAAGCATAACACTGGTTTCCTGTTTTTCCTAATTTCTGGGTAATAGAC	139782419	139782532	139782582	139782530	-1	6	MGP_C3HHeJ_G0031128.1	139711337	139790361	Gucy2c	4580	919	209124	Yes
GGCCAGGAAGTGGGAGTGGGTGGGTTGGGGAGCAGGGGGAGGGGGGAGAGGA	150226973	150229968	150226923	150226975	1	6	MGP_C3HHeJ_G0031195.1	150192425	150229975	Arntl2	4580	919	209124	No_or_no_constitutive_exon
CATCCCCTCTCAACCAGGTCGGACGCCTGGGTCCCTTGCTGTTGGGGGAGGG	305525	305635	305475	305527	1	7	MGP_C3HHeJ_G0031221.1	304952	331498	Cacng8	4580	919	209124	No_or_no_constitutive_exon
CTTGGGGTGCCCTAGTGATGGGGGACTGAGGACAGGTTCTGTGGGGGCAGGA	536090	536365	536040	536092	1	7	MGP_C3HHeJ_G0031228.1	528218	545500	Cnot3	4580	919	209124	No_or_no_constitutive_exon
CCCCCTGCCCAGGTGAGGGCCCTGCCCTGGAAGACTGGGGGAGGCCCAAGGC	544988	545398	544938	544990	1	7	MGP_C3HHeJ_G0031228.1	528218	545500	Cnot3	4580	919	209124	No_or_no_constitutive_exon
AGGGAGGGGACAGGAGGCAGTACCCAGGGCCACTGGTGGGGATGGGGCAGCC	1088455	1088578	1088405	1088457	1	7	MGP_C3HHeJ_G0031240.1	1073154	1093212	Ttyh1	4580	919	209124	No_or_no_constitutive_exon
AGGGATGTCTTCTATTTTTGCTGCCTCCTCCCTACCCATTGTCTGGGGAGGG	1439235	1439293	1439343	1439291	-1	7	MGP_C3HHeJ_G0031249.1	1439232	1459386	Ppp1r12c	4580	919	209124	No_or_no_constitutive_exon
TCCATGCTGAGTTGCTTCTCTTTAGGAGCCAGTGGCTTCAGAGGGCAGAGGG	1600526	1600753	1600476	1600528	1	7	MGP_C3HHeJ_G0004319.1	1597184	1600753	Gm44877	4580	919	209124	No_or_no_constitutive_exon
CTTCTTCATCTTGTGTTTCTTCTTCATCATCTTGTTTTTCTGTGGGACAGAA	3757573	3757705	3757755	3757703	-1	7	MGP_C3HHeJ_G0031316.1	3746047	3772977	Zim1	4580	919	209124	Yes
CAAGCACTTAAAAAGTTTGGATCTTGGTAACAACGCCCTGGGTGACAAAGGA	12375283	12375341	12375391	12375339	-1	7	MGP_C3HHeJ_G0039473.1	12330432	12406943	None	4580	919	209124	Yes
CTGACTTCATTTCTTCTTCCTAATGTTCTTCGGCTTTGCTGGGACCACAGTG	14026932	14027036	14026882	14026934	1	7	MGP_C3HHeJ_G0031398.1	14008093	14032449	Zfp541	4580	919	209124	No_or_no_constitutive_exon
CCACGGTTGGGTGGGAACCAGAGCCATTCCTTTCCTTTGCAGGGTCTGAGGA	14137247	14137523	14137573	14137521	-1	7	MGP_C3HHeJ_G0031403.1	14137247	14162544	Dhx34	4580	919	209124	No_or_no_constitutive_exon
CTTGACCCTCCCCACCCCTCTGGGCTCTCTGCTCCCCTGGGATGGACCAGTG	14441503	14441651	14441701	14441649	-1	7	MGP_C3HHeJ_G0031412.1	14436806	14460569	Npas1	4580	919	209124	No_or_no_constitutive_exon
CCCCATCCTCCCTCTCCCTGCTGGCTTGGGCACCAGGGGAGTGGAACCAGGT	15072932	15073064	15073114	15073062	-1	7	MGP_C3HHeJ_G0031429.1	15046483	15082639	Hif3a	4580	919	209124	No_or_no_constitutive_exon
GATTAAGTCCAGAGACAAAAAGATAACAGGTCATTGCCTGGGTGGGACAGAT	16446723	16446999	16446673	16446725	1	7	MGP_C3HHeJ_G0031439.1	16424652	16449738	Mill1	4580	919	209124	No_or_no_constitutive_exon
GTGAGGTCCAGGGACAAGAAGGTAACGAGTTCCTGCCTGGGGCGGGCCAGGC	17184099	17184375	17184049	17184101	1	7	MGP_C3HHeJ_G0031448.1	17167005	17192109	Mill2	4580	919	209124	No_or_no_constitutive_exon
AGTGCACTGACTGAGTGGTGTCCCCCACCTCCCACTCCTTTGGGAGGCAGGT	17408927	17409159	17408877	17408929	1	7	MGP_C3HHeJ_G0031458.1	17406032	17432689	Rsph6a	4580	919	209124	No_or_no_constitutive_exon
TCTAAGGGTTCTTCTGGCCTTTCCCAGCTGAGCTTGCTGCCTGGGAGGAGGT	17528891	17529032	17529082	17529030	-1	7	MGP_C3HHeJ_G0031466.1	17520631	17530502	Gipr	4580	919	209124	No_or_no_constitutive_exon
CACCTAGAGTCCAATGAAGACAGGCCTCAGCTGGCCTAAAATGGGCAAAGTT	18180911	18181201	18181251	18181199	-1	7	MGP_C3HHeJ_G0031499.1	18180911	18206769	Cblc	4580	919	209124	No_or_no_constitutive_exon
GTCTCAACAAAAACAAAACAAGTCATTAAGGACTTTGATAATGGGGACAGGC	22805876	22806357	22806407	22806355	-1	7	MGP_C3HHeJ_G0004331.1	22805876	22809976	Gm44793	4580	919	209124	No_or_no_constitutive_exon
GGGGCAGGGCAGAACCCTTGGCTTGACGGTAACTGGGCTGGGTCGGGCAGGA	23223260	23223425	23223210	23223262	1	7	MGP_C3HHeJ_G0031535.1	23199684	23227322	Cadm4	4580	919	209124	No_or_no_constitutive_exon
GTGGAGGGGTAGTCGGTGGGGCCCTCAGGAAGAGCTAGCGAGGGTAGCAGTT	24045874	24047252	24045824	24045876	1	7	MGP_C3HHeJ_G0004334.1	24045681	24047258	9130221H12Rik	4580	919	209124	No_or_no_constitutive_exon
TCCACAAGCAGAGAGGGACTTAACATACATCCCACCTCTGGGTGGTACAGGT	24165224	24165425	24165174	24165226	1	7	MGP_C3HHeJ_G0031568.1	24141301	24193138	Megf8	4580	919	209124	No_or_no_constitutive_exon
CCTCTTCTGCCTAGCCAGAATAACTGATCTTCCTGGGGTGGGGGGCTCAGGC	24655804	24655926	24655976	24655924	-1	7	MGP_C3HHeJ_G0031584.1	24649123	24688759	Axl	4580	919	209124	No_or_no_constitutive_exon
GGTGGAGATGAGCCATGTCCTGACCTTACTGCTTTTCCCAACCGGGGCAGGC	24653273	24653433	24653483	24653431	-1	7	MGP_C3HHeJ_G0031584.1	24649123	24688759	Axl	4580	919	209124	No_or_no_constitutive_exon
TGGGGCCTAATCTGGGCCTGGCCTCTGCTATGCCTGCGTCCTGGGAGCAGAA	28151917	28151983	28152033	28151981	-1	7	MGP_C3HHeJ_G0031671.1	28150083	28224888	Actn4	4580	919	209124	No_or_no_constitutive_exon
TTTCATTATTTTAAAGTGTGTTGTGTGTGTGTTTGCTCAAACGGGTGCAGGA	28408475	28408540	28408590	28408538	-1	7	MGP_C3HHeJ_G0004341.1	28408475	28411032	Gm16282	4580	919	209124	No_or_no_constitutive_exon
AAAGGCTGGAAGAAGGAAGAGGAGGGAAGGAAGAAGGAAGAGGAGGGAAGGA	28894163	28896085	28894113	28894165	1	7	MGP_C3HHeJ_G0039476.1	28872286	28896085	None	4580	919	209124	No_or_no_constitutive_exon
AGTCCATCATCACTGTCATTGCAGTGTTGCCTTGCTCTCTGGGACTGTAGGT	29643168	29643306	29643356	29643304	-1	7	MGP_C3HHeJ_G0031712.1	29620536	29664183	Wdr62	4580	919	209124	No_or_no_constitutive_exon
CTCCTGGAGAGGAGTCCAGTGCCCATTCTGATGTGACTTGGGTGGGCTAGGG	29816476	29816547	29816597	29816545	-1	7	MGP_C3HHeJ_G0031723.1	29815484	29826500	Aplp1	4580	919	209124	No_or_no_constitutive_exon
TTGATCTGAGGACAGACTTGGGGACAAGCTCCTGTGTCTTGGGATGCTAGGG	29851194	29851366	29851144	29851196	1	7	MGP_C3HHeJ_G0031725.1	29838929	29875665	Nphs1	4580	919	209124	No_or_no_constitutive_exon
GGAGTGGGCAGGAAGGGGGCTCTGGAAGCTGACCTCCACTGGCCGGGCAGTG	29882662	29882801	29882612	29882664	1	7	MGP_C3HHeJ_G0031726.1	29882072	29905606	Prodh2	4580	919	209124	No_or_no_constitutive_exon
CGGCCCATATCTCGGAACTTGCGCCGGCAGCTCTATGGGCGAGGACCCAGGC	29960409	29960415	29960359	29960411	1	7	MGP_C3HHeJ_G0031732.1	29958917	29963577	U2af1l4	4580	919	209124	No_or_no_constitutive_exon
CGGGGCCCGTGTGGACCACCAGACAGGCCCCATCGTGTGGGGGGAACCAGGG	34300797	34300839	34300889	34300837	-1	7	MGP_C3HHeJ_G0031778.1	34296317	34326072	None	4580	919	209124	No_or_no_constitutive_exon
AGCAGAGGCTGTGGGAGGTCTGACCAATTTCTCTGCATTCTCAGGGACAGCT	34336321	34336453	34336503	34336451	-1	7	MGP_C3HHeJ_G0031779.1	34334741	34412466	4931406P16Rik	4580	919	209124	No_or_no_constitutive_exon
GCACGGGAGGCGGCGGCGGTGGCAGCGGTGCCGGTGCGGGCAAAGCCAAGAA	35269623	35271305	35269573	35269625	1	7	MGP_C3HHeJ_G0031786.1	35268669	35271305	Cebpa	4580	919	209124	No_or_no_constitutive_exon
GGGGTTGGTCAGACTTTAAGCAGCATTCACTCTTTGAATTTATGGGACAGGA	44706542	44706796	44706492	44706544	1	7	MGP_C3HHeJ_G0031843.1	44703005	44709623	Klk14	4580	919	209124	No_or_no_constitutive_exon
TGCAAAAAAAGAGGCTGAAGGTGGGGGGCAGAACCGGAATGGGAAGGCAGGG	46043687	46043798	46043637	46043689	1	7	MGP_C3HHeJ_G0031894.1	46034191	46050563	Tsks	4580	919	209124	No_or_no_constitutive_exon
AAGCCCACGTCCTGTCTTTCCATGGCCTTTGACTGCCCCGGGGAACCCAGGA	46053287	46053440	46053490	46053438	-1	7	MGP_C3HHeJ_G0031895.1	46051902	46069736	Cpt1c	4580	919	209124	No_or_no_constitutive_exon
CATCTGGGCCAGCCCTCCCCGTGACTGGCATGCCATTCCTGTGGGTGCAGTG	46074253	46074396	46074446	46074394	-1	7	MGP_C3HHeJ_G0031896.1	46071631	46081067	None	4580	919	209124	No_or_no_constitutive_exon
GCACTGGCACTGGGACCAGAACTGATTCTGTTCTCTCTGGGGTGGGCCAGGA	46291423	46291474	46291524	46291472	-1	7	MGP_C3HHeJ_G0031915.1	46281903	46303001	Ccdc155	4580	919	209124	No_or_no_constitutive_exon
TGTCCCCTTAACCCACCCCTTCTCTCCCCCTCTTCCCACTAACGGGTCAGGA	46449591	46449618	46449668	46449616	-1	7	MGP_C3HHeJ_G0031922.1	46445166	46472591	Ppfia3	4580	919	209124	No_or_no_constitutive_exon
ACTTAAATGGCACCCATTCATTTTGGTTTGTGCCTGCTCTGGGTATGCAGAC	46567700	46569296	46567650	46567702	1	7	MGP_C3HHeJ_G0031929.1	46543656	46569296	Gys1	4580	919	209124	No_or_no_constitutive_exon
CCAAGGGCCGGGGCACTGTGCTCCTGTCTGGTCCTCGGAAGGGCCGAGAGGT	46862759	46862809	46862709	46862761	1	7	MGP_C3HHeJ_G0031949.1	46860459	46863157	Rpl18	4580	919	209124	No_or_no_constitutive_exon
GTCTAACGCTGACATACATTTTCTCTGTTCCCTTCTGCTCTGCTGGGAAGCG	47821313	47821427	47821477	47821425	-1	7	MGP_C3HHeJ_G0031971.1	47642211	47843246	Sergef	4580	919	209124	No_or_no_constitutive_exon
CTGCTCCTGTTTACTGATCTTTTTCTTTCTCTTTTCCGATGGATGGGAAGCA	51307103	51307190	51307053	51307105	1	7	MGP_C3HHeJ_G0032004.1	51254332	51337884	Prmt3	4580	919	209124	No_or_no_constitutive_exon
GCCTAGATGTACTTTGTGACATTCTCTATCTCTTTCTTATGGGAATATAGCA	57491206	57491298	57491156	57491208	1	7	MGP_C3HHeJ_G0032017.1	57445554	57538943	Cyfip1	4580	919	209124	No_or_no_constitutive_exon
CAGGAGGCTGTAGCAGAAGGGTCGCTGTCTAATAATTGACTGTGGGGCAGTC	68200388	68200534	68200584	68200532	-1	7	MGP_C3HHeJ_G0032054.1	68155064	68316435	Lrrk1	4580	919	209124	No_or_no_constitutive_exon
TACAAGACATGGAACCTGCGTGCTTTTGGCTGGTACCCCCACTTGGGAAGGC	81495554	81495621	81495671	81495619	-1	7	MGP_C3HHeJ_G0032089.1	81492704	81507964	Mfge8	4580	919	209124	No_or_no_constitutive_exon
TTCTCCCTAATGGAACACTTTTTTTTTTAAACCCCTGTTGTGGGGAATAGGT	81832847	81833084	81833134	81833082	-1	7	MGP_C3HHeJ_G0032093.1	81820891	81840779	Polg	4580	919	209124	No_or_no_constitutive_exon
GGTGCCAGAGCAGGAGATGCTGCTGAGCGCGGCTGCGGGCCGTGGGGAAGGG	82318936	82319118	82318886	82318938	1	7	MGP_C3HHeJ_G0004383.1	82315413	82319118	Gm26646	4580	919	209124	No_or_no_constitutive_exon
TGACGCCAATGTTGTTTGAAGTAAATAATGTGTCCTTGTTTGGGGACCAGCT	82742395	82742542	82742345	82742397	1	7	MGP_C3HHeJ_G0032114.1	82725409	82749401	Prc1	4580	919	209124	No_or_no_constitutive_exon
TCGGGGAAAAAAAAGAAAAAAGAAAAAAAGAATTAATTTTAGGGCTGGAGAG	82729516	82730074	82730124	82730072	-1	7	MGP_C3HHeJ_G0007146.1	82729516	82731397	6330403N20Rik	4580	919	209124	No_or_no_constitutive_exon
AGCCTGAGGTCCTCTGACTCAGTGGCTCTATGGGGTGGGGGGCAATGCAGGA	82819652	82819790	82819840	82819788	-1	7	MGP_C3HHeJ_G0032118.1	82813171	82824324	Fes	4580	919	209124	No_or_no_constitutive_exon
GGTGCATGTGGTGGGGGCCCAGCTTTCATTCTCCTGCCCTTGGGGTACAGGC	82819194	82819317	82819367	82819315	-1	7	MGP_C3HHeJ_G0032118.1	82813171	82824324	Fes	4580	919	209124	No_or_no_constitutive_exon
AGGGCTTGGGTTTTTTTTCACCCTGTCTTTTTTGATTTGGGCTGGGGCAGGT	83205873	83205998	83206048	83205996	-1	7	MGP_C3HHeJ_G0032122.1	83161332	83289709	Iqgap1	4580	919	209124	No_or_no_constitutive_exon
TCTAATCCAGTGTTATTGCATTATGTAATTGTTCTCCCTGGGAAAAACAGAA	92884334	92884358	92884284	92884336	1	7	MGP_C3HHeJ_G0032203.1	92816269	92899541	Picalm	4580	919	209124	Yes
TATAATTAATTACATTTAAACTCTGTTGTCTTTTGTCTTATCAAGGGCAGAC	99926158	99926191	99926108	99926160	1	7	MGP_C3HHeJ_G0032218.1	99844113	99959630	Nars2	4580	919	209124	No_or_no_constitutive_exon
TTTTGAGAACTCTATGTATTTTATTCCCATGTCCTGTGCTGGATGGGTAGTG	101161266	101161430	101161480	101161428	-1	7	MGP_C3HHeJ_G0032237.1	101145944	101234091	Acer3	4580	919	209124	No_or_no_constitutive_exon
CCCCTCACACCCCGTCTTTCTCCCCCGTTGGTGGTTTTCGGGGTATGCAGGG	101791845	101792059	101791795	101791847	1	7	MGP_C3HHeJ_G0032243.1	101779495	101800685	Wnt11	4580	919	209124	No_or_no_constitutive_exon
CTGTGGGTGGCAGAGAGGCGGGTGGGCAGGACTGGGAGAAAATTGGGAAGGG	102583422	102583423	102583372	102583424	1	7	MGP_C3HHeJ_G0032252.1	102514740	102591854	Arrb1	4580	919	209124	No_or_no_constitutive_exon
GAGTGGTTATTTGGGGGGCTTGGATTAATGTGTGCTTTCTATGGGGACAGGA	104411332	104411453	104411503	104411451	-1	7	MGP_C3HHeJ_G0032282.1	104408691	104422978	Atg16l2	4580	919	209124	No_or_no_constitutive_exon
GGAGAACATCGATGAGAGTGCAGTGACAGAGAGCCGCGAGGAGCGGGCAGGC	104467907	104468124	104467857	104467909	1	7	MGP_C3HHeJ_G0032283.1	104438886	104468441	Stard10	4580	919	209124	No_or_no_constitutive_exon
TAAACAACACAGTAAGAACTTCATCTCAAAAATACTTTCTTGGGGACCAGCA	105240235	105240405	105240185	105240237	1	7	MGP_C3HHeJ_G0032299.1	105239312	105306268	Xndc1	4580	919	209124	No_or_no_constitutive_exon
TCACAGGGACTGACTGACTGCCTTTTTCTTTTCTTGGCCATGGGGCGCAGCT	109034598	109034694	109034548	109034600	1	7	MGP_C3HHeJ_G0032457.1	109030695	109037011	Ilk	4580	919	209124	No_or_no_constitutive_exon
AGCATGCTAATCCTATATAACTTATGTCCTCATAATATGGGGAAATTTAGAT	111109788	111109992	111110042	111109990	-1	7	MGP_C3HHeJ_G0032496.1	111109788	111130457	Ovch2	4580	919	209124	No_or_no_constitutive_exon
AAGGCAGCTCCCGACACTCTTTCTCTTTGGGCTGCTGGTGGTGGGCACAGGT	112972126	112972267	112972317	112972265	-1	7	MGP_C3HHeJ_G0032541.1	112961403	113056102	St5	4580	919	209124	Yes
GTGGAGCAAACAGAGAGTGATGGTTTGTTGGCTTTATTTTCTGGGATAAGCT	113845670	113845927	113845977	113845925	-1	7	MGP_C3HHeJ_G0032555.1	113774255	114087710	Sbf2	4580	919	209124	No_or_no_constitutive_exon
GGGCAAGAGGGGTGGTCCTGCAGTCTTTGATAGCTTTCCGGGACACACAGGC	115669360	115669596	115669646	115669594	-1	7	MGP_C3HHeJ_G0032565.1	115622594	115670235	Dkk3	4580	919	209124	No_or_no_constitutive_exon
CTCTCTTTCTCGCCCAACCCTGGCTTCACCGTGGCTCTCTAAAAGGGCAGTT	122116177	122116195	122116245	122116193	-1	7	MGP_C3HHeJ_G0032595.1	122054637	122121117	Syt17	4580	919	209124	No_or_no_constitutive_exon
CAGCCTATACTTTGCTGCTGTTCTCAGAGTGATGCTTTTTGGGGGGCCAGGT	122234259	122234407	122234457	122234405	-1	7	MGP_C3HHeJ_G0032598.1	122217771	122269053	Tmc7	4580	919	209124	No_or_no_constitutive_exon
AAACTGCATTTTTAGTAAATTTTCTTCCTCTTACTCTGGTGGGTCTAAAGAT	123661700	123661859	123661650	123661702	1	7	MGP_C3HHeJ_G0032619.1	123646908	123668658	Lyrm1	4580	919	209124	No_or_no_constitutive_exon
TCCAGCGGCTTCTGGCGCTAGAGCCTGAGCGGCGTGGGCCCGCCAAGGAGGT	130241585	130242086	130241535	130241587	1	7	MGP_C3HHeJ_G0032672.1	130221904	130244282	Sbk1	4580	919	209124	No_or_no_constitutive_exon
TCTGCCTGCCTGGCTCATGGCCTCTCCTATCTTACTTTTTGGGATATCAGGT	130875141	130875223	130875273	130875221	-1	7	MGP_C3HHeJ_G0032704.1	130864965	130883992	Taok2	4580	919	209124	No_or_no_constitutive_exon
CCGTCATCCCAGCTCCCAGCTGGCAGGGCCTGGGGTGGAAGGGGGCGAAGGC	131025138	131025236	131025286	131025234	-1	7	MGP_C3HHeJ_G0032714.1	131023274	131026955	Prrt2	4580	919	209124	No_or_no_constitutive_exon
TGAGTGAACATTTTTCCTTCCCTTTCCCTTTGGTCATCCTGGGGCGACAGAA	131541788	131541860	131541738	131541790	1	7	MGP_C3HHeJ_G0032738.1	131533727	131546177	None	4580	919	209124	No_or_no_constitutive_exon
TCCTGTGTCTCCTGCCTCATCTAGTTCTCCAGATTCTAGTGGGGCAGGAGGC	131576321	131576494	131576271	131576323	1	7	MGP_C3HHeJ_G0032739.1	131568992	131620035	Srcap	4580	919	209124	No_or_no_constitutive_exon
GAGGGAAGAGAGACCAGACCCCATGTTCTGAAAGGAGATGGGGGCTGGAGAC	131672247	131672845	131672895	131672843	-1	7	MGP_C3HHeJ_G0032745.1	131667294	131676061	Zfp629	4580	919	209124	No_or_no_constitutive_exon
AGGCCTAGGAGAACTTCCATTCTCACTGGGTTGGTTTTCGCTGGGGACAGGT	132229436	132229587	132229386	132229438	1	7	MGP_C3HHeJ_G0032770.1	132224091	132252015	Itgax	4580	919	209124	No_or_no_constitutive_exon
CCCTGGGATCCTTCCCTCCAGGATGGACCAGTTCTGGGGGCTGTGGGAAGCT	132231842	132231943	132231792	132231844	1	7	MGP_C3HHeJ_G0032770.1	132224091	132252015	Itgax	4580	919	209124	No_or_no_constitutive_exon
CAGCCGTGCCCAGCTGGGCTTGCACTAATACATTACATTTGGGTCAGAAGCC	143567125	143567254	143567075	143567127	1	7	MGP_C3HHeJ_G0032842.1	143478028	143604268	Jakmip3	4580	919	209124	No_or_no_constitutive_exon
TGAAGGCATCAGGTGGACCTGCCCTACAGTAAGCCTCTCTGTGGGACCAGGT	144577277	144577467	144577517	144577465	-1	7	MGP_C3HHeJ_G0032854.1	144569310	144582947	Adam8	4580	919	209124	No_or_no_constitutive_exon
GTCTAACTCTCCCCATCTGAGTGTGAACCTTATTCTACTTGGGTTGGCAGGG	144691801	144691908	144691751	144691803	1	7	MGP_C3HHeJ_G0032859.1	144688682	144692328	Prap1	4580	919	209124	No_or_no_constitutive_exon
TTTCCTATAGCATCACTAACCCATTTCCACGCACTGTTCCTGGGAAGTAGCA	145490730	145490850	145490680	145490732	1	7	MGP_C3HHeJ_G0032893.1	145485847	145492621	Ric8a	4580	919	209124	No_or_no_constitutive_exon
AACCTGATCAAGACCCCTAGACTCTATCAATAATATCACCAGCTGGGTAGCT	145674376	145674411	145674326	145674378	1	7	MGP_C3HHeJ_G0032904.1	145674044	145674411	Gm17387	4580	919	209124	No_or_no_constitutive_exon
CCTGTACACCACTAATTCTACTTTGGGCGTGGGGGTGGGGGTGGGGTCAGCG	145957592	145957697	145957747	145957695	-1	7	MGP_C3HHeJ_G0032918.1	145957305	145958108	Sct	4580	919	209124	Yes
GGGAGGTTGGGTGCAGGTAGAGCGAGTAGCTGGGGTGGTGAGCCAGGGAGGC	147360419	147360512	147360562	147360510	-1	7	MGP_C3HHeJ_G0007214.1	147359119	147361746	H19	4580	919	209124	No_or_no_constitutive_exon
CCACCTTGCCCCCAGGAGGTCTGGAGCTCTACAGACCTCCTGGGGGCAAGGT	147436161	147436943	147436993	147436941	-1	7	MGP_C3HHeJ_G0032960.1	147436084	147454355	Igf2	4580	919	209124	No_or_no_constitutive_exon
AACCTCCCTGGCAGTGGCACAACTGGAGCTGGGTGGAGGCCCGGGAGCAGGT	147468587	147468697	147468747	147468695	-1	7	MGP_C3HHeJ_G0032961.1	147468530	147489385	Ins2	4580	919	209124	No_or_no_constitutive_exon
TTTGCTCGTGCTGTGTTGACTTTATATTCCCTTGCTGTGGGTGGATATAGTG	149389788	149390002	149390052	149390000	-1	7	MGP_C3HHeJ_G0032985.1	149344619	149425961	Ppfia1	4580	919	209124	No_or_no_constitutive_exon
CTGTGAACACATTGTGTTTTGTTTTCTTTTGTTGATTGATTGGGATACAGAG	10602535	10602694	10602485	10602537	1	8	MGP_C3HHeJ_G0033067.1	10592513	10610078	Lamp1	4580	919	209124	No_or_no_constitutive_exon
TTGGCTACTGTGTGAGTTGCTGACCTTGGTACACTTTGTGTGGGATACAGAA	21158419	21158518	21158369	21158421	1	8	MGP_C3HHeJ_G0033151.1	21035852	21218287	Ank1	4580	919	209124	No_or_no_constitutive_exon
CTTCCCCCACCCCACCTCACCTCACCCCGCTCTCTGGTTTGCATGGGAAGCC	23737073	23737184	23737023	23737075	1	8	MGP_C3HHeJ_G0033171.1	23676716	23742627	Fgfr1	4580	919	209124	No_or_no_constitutive_exon
CAGTTAAACTTGCGGTCCTCTGATTTTCACATCTCCTTTCATTGGGACAGGT	23998549	23998743	23998793	23998741	-1	8	MGP_C3HHeJ_G0033180.1	23992034	24014916	Ash2l	4580	919	209124	No_or_no_constitutive_exon
CCACAAGGAGCTTAGTTGGAGGGCACCCCCTCTGGAAGAAGGGGAAGCAGCT	25362583	25362611	25362533	25362585	1	8	MGP_C3HHeJ_G0033191.1	25326540	25367853	Adgra2	4580	919	209124	No_or_no_constitutive_exon
CTCAGAAGAAGGTGTCACACCTTTAATCCTAGGAAGGCAGAGGGAGGCAGAT	32619316	32619725	32619266	32619318	1	8	MGP_C3HHeJ_G0007236.1	32618135	32619725	Gm26768	4580	919	209124	No_or_no_constitutive_exon
TTTTGGGCCAATTCGATTAAAGACACCAACCAATATTTATTTGGGGATAGGT	39761688	39761894	39761638	39761690	1	8	MGP_C3HHeJ_G0033245.1	39696440	39771578	Slc7a2	4580	919	209124	No_or_no_constitutive_exon
GCCTGAGCAGCTCCTTTCCCTGTCGTCCTACCTTCTGCTCTTGGGTAAAGGC	45724466	45724481	45724416	45724468	1	8	MGP_C3HHeJ_G0033277.1	45717436	45747169	Cenpu	4580	919	209124	No_or_no_constitutive_exon
TCTCGGAGGGGTGTGCTCAGACAGTGGCCGCGGAAGCTCCTGGGTGGCAGCG	56918262	56918333	56918383	56918331	-1	8	MGP_C3HHeJ_G0004472.1	56918262	56921509	Gm28063	4580	919	209124	No_or_no_constitutive_exon
CCGGGACAATCGGATCCTCTCTTCTCGGGTAATCTCAAACCGGCAGGGAGAC	58550554	58550887	58550504	58550556	1	8	MGP_C3HHeJ_G0033315.1	58549445	58551992	BC030500	4580	919	209124	No_or_no_constitutive_exon
ACGGTTATTATTGGAGGCATTTACATTTTTCCTTTTCTCCCTGGGAACAGTC	64618249	64618356	64618406	64618354	-1	8	MGP_C3HHeJ_G0033332.1	64536680	64647145	Klhl2	4580	919	209124	No_or_no_constitutive_exon
GAAGGGCTCCCGACCTCTCTGGCTAGCTCTGGCTTTCTCCTACGGGGCAGGT	70030307	70030409	70030257	70030309	1	8	MGP_C3HHeJ_G0033376.1	70025395	70032493	Tm6sf2	4580	919	209124	No_or_no_constitutive_exon
CTCCCGACCTCTCTGGCTAGCTCTGGCTTTCTCCTACGGGGCAGGTACAGGA	70030313	70030409	70030263	70030315	1	8	MGP_C3HHeJ_G0033376.1	70025395	70032493	Tm6sf2	4580	919	209124	No_or_no_constitutive_exon
CTATGCCTCACTGCCTAGTGGCACTGACCTTGGCATTTTTTGGGCAGAAGAG	71301998	71302091	71302141	71302089	-1	8	MGP_C3HHeJ_G0033426.1	71293967	71325954	Haus8	4580	919	209124	No_or_no_constitutive_exon
TTCCAGGACACACATGGAAACTGGGGCCTTGTGGGGACCCTGGGGATCAGGG	71449171	71449476	71449526	71449474	-1	8	MGP_C3HHeJ_G0033430.1	71449171	71457004	Nr2f6	4580	919	209124	No_or_no_constitutive_exon
TACTGGTTCTCTGGATGATGTGTAATGTCAACTCTTGTTTTGGGGTGCAGAC	80411645	80411794	80411844	80411792	-1	8	MGP_C3HHeJ_G0033501.1	80402765	80497892	Hhip	4580	919	209124	Yes
GGTCCACAGCTGGGCCGCCTGGCACTAGTATAACGGAGGTACTGGGGCAGTT	84571022	84571349	84571399	84571347	-1	8	MGP_C3HHeJ_G0033533.1	84569800	84571750	2210011C24Rik	4580	919	209124	No_or_no_constitutive_exon
TTCCTTCTTTCTGTTTTTTCTGTGTGCGCCATCCTGTGGGGCTGGGACAGAG	85223286	85223322	85223236	85223288	1	8	MGP_C3HHeJ_G0033549.1	84969166	85229666	Cacna1a	4580	919	209124	No_or_no_constitutive_exon
GCCCGATGGGAAGTGGCCAGTCATCCCTCTCTCCCACAGGGAGGACTCAGAA	85574131	85574318	85574368	85574316	-1	8	MGP_C3HHeJ_G0033568.1	85573052	85588112	Rnaseh2a	4580	919	209124	No_or_no_constitutive_exon
CCTGTCAGAGGCCCCGCCACGTACCGTCCCGGGGCCACTCGGGGTTGCAGGT	85679144	85679250	85679094	85679146	1	8	MGP_C3HHeJ_G0033575.1	85658948	85682077	Tnpo2	4580	919	209124	No_or_no_constitutive_exon
GTGTGTGTCTCTCTCTGTCTTGCTCTCTCCCCTCCCCGCCGGGGCTGCAGAA	94861168	94861322	94861118	94861170	1	8	MGP_C3HHeJ_G0033634.1	94702307	94867172	Gnao1	4580	919	209124	No_or_no_constitutive_exon
AAGCCTGTAAAGGGTGCAGTGGGCGACTTTCCACTCTTCTTGGGTGACAGAT	95998708	95998867	95998658	95998710	1	8	MGP_C3HHeJ_G0033663.1	95992114	96017239	Drc7	4580	919	209124	No_or_no_constitutive_exon
CTTGAGGATGGTGAGCAGGAGCTGACAGCTGATTGGCTGGGTGGAGGGAGGG	105872131	105872200	105872250	105872198	-1	8	MGP_C3HHeJ_G0033691.1	105851331	105873340	None	4580	919	209124	No_or_no_constitutive_exon
GCAAGCCAAATGAGTGACAAGAATCTATTTCTACTTTTGGGGGGGGTCAGGA	106849102	106849842	106849052	106849104	1	8	MGP_C3HHeJ_G0033713.1	106830296	106849842	Ces4a	4580	919	209124	No_or_no_constitutive_exon
TTGGTTATGAGGTTTTGATGTTGAAGGCAGCACTCTTCTCTGTGGGACAGAC	107112587	107112738	107112788	107112736	-1	8	MGP_C3HHeJ_G0033730.1	107099109	107129619	Kctd19	4580	919	209124	No_or_no_constitutive_exon
TGCCAAGAAAATGTTCAGATTGAGGGGGAGGGGGAGGGGGAACGCCAAAGAG	107728073	107728125	107728175	107728123	-1	8	MGP_C3HHeJ_G0033758.1	107726574	107738062	Dpep2	4580	919	209124	No_or_no_constitutive_exon
TAACCTGTCTGGGGGGATGGGGTGGGCTTCCCTGTTTAATGGGGGAGCAGGC	111451094	111451232	111451044	111451096	1	8	MGP_C3HHeJ_G0033790.1	111408623	111461670	Pmfbp1	4580	919	209124	No_or_no_constitutive_exon
TTACTCTCTCGCCCGCACACTACAACACACATGCCCATGACAGCAGGGAGGT	112883593	112883655	112883543	112883595	1	8	MGP_C3HHeJ_G0033813.1	112847985	112883666	Cog4	4580	919	209124	No_or_no_constitutive_exon
GAAAGATTATTTCTCCCAATGTGATTGTTGCCTTCTCTTTTTGGGATAAGGT	121963363	121963474	121963524	121963472	-1	8	MGP_C3HHeJ_G0033869.1	121929478	121980019	Mbtps1	4580	919	209124	Yes
GTGAGCCGGGGCAACCAGAATCTACCCCCAGTCCTTAATCAGGGGCTCAGAT	122025602	122025719	122025769	122025717	-1	8	MGP_C3HHeJ_G0033872.1	122022261	122029566	Taf1c	4580	919	209124	No_or_no_constitutive_exon
GCCCCGGTTTACTTTCATTGATGTTTTTCAACTTTCTTTTGGGAACCCAGGG	122388337	122388563	122388287	122388339	1	8	MGP_C3HHeJ_G0033880.1	122344762	122393496	Usp10	4580	919	209124	No_or_no_constitutive_exon
CCTGCCTGACTGAGCAACCTCGTTCTCACTTTTCCTTTTGGGATGGGAAGAT	124343216	124343647	124343697	124343645	-1	8	MGP_C3HHeJ_G0033901.1	124343216	124371496	Klhdc4	4580	919	209124	No_or_no_constitutive_exon
GGGCTCTGTAACGTTAGTTACAAATCCAGCTTTGAGGATTGGGCATGAAGTC	125471042	125471247	125471297	125471245	-1	8	MGP_C3HHeJ_G0033923.1	125452778	125547602	Ankrd11	4580	919	209124	No_or_no_constitutive_exon
GACCGACCGTCTCTTCTTCTCATTGCCGCCGTTCTTTTCTGGGCTGGCAGGT	126877833	126877921	126877783	126877835	1	8	MGP_C3HHeJ_G0033953.1	126769886	126891475	Galnt2	4580	919	209124	No_or_no_constitutive_exon
AGACTCACAGCACTAAGCCATCTTTCTGTGTCCCTCCCATGTGGGAGTAGAT	13299082	13299293	13299343	13299291	-1	9	MGP_C3HHeJ_G0034053.1	13183878	13658854	Fat3	4580	919	209124	No_or_no_constitutive_exon
ATCCTTCCTGTCTTTTCCTCACTTCTCCCCATTGTTTTCTGGGAGCCCAGAA	18401222	18401327	18401377	18401325	-1	9	MGP_C3HHeJ_G0034112.1	18399458	18403727	Eif3g	4580	919	209124	No_or_no_constitutive_exon
GCTCAGGGCTAGTAACGCACCAGTGCTGAAGTCTGTTCCGTGGGGTGCAGCT	18807452	18807549	18807599	18807547	-1	9	MGP_C3HHeJ_G0034128.1	18797185	18814516	Kri1	4580	919	209124	No_or_no_constitutive_exon
TTTCCTGACCACCCCACTTTCCACCCCCTGCTGGTTCCCGGGGGGCCCAGGT	18887026	18887198	18886976	18887028	1	9	MGP_C3HHeJ_G0034131.1	18848265	18889058	Slc44a2	4580	919	209124	No_or_no_constitutive_exon
TGTTTTGTTTTTGTTTTTTAAATTTCTTTTCTTTTCTTCCATGGGCAAAGAA	19086982	19087639	19086932	19086984	1	9	MGP_C3HHeJ_G0034136.1	19064206	19087639	AB124611	4580	919	209124	No_or_no_constitutive_exon
GGTGTGGGGTCAGTGATGCCCATGAATAACTGAACCTTTGGGGGTTGCAGAA	19542577	19542664	19542714	19542662	-1	9	MGP_C3HHeJ_G0034152.1	19536914	19559915	Rgl3	4580	919	209124	No_or_no_constitutive_exon
ACGGGGTTTGTAGCTGTGGCCAACCCAGCTTGGTGTGGGGAGTGGAGCAGGT	35661887	35662015	35662065	35662013	-1	9	MGP_C3HHeJ_G0034247.1	35650187	35667661	Robo3	4580	919	209124	No_or_no_constitutive_exon
AATACCCTCTTTTGCTTGTTACTCATGCTCTGTTACCATGGGGATGCCAGCT	38747391	38747487	38747537	38747485	-1	9	MGP_C3HHeJ_G0034349.1	38724946	38986586	Gramd1b	4580	919	209124	No_or_no_constitutive_exon
GATATCCTCTCCTTGTTTCTGACGTCTTGCTTTGGTGGGGGGGTTAACAGCT	40560836	40560922	40560972	40560920	-1	9	MGP_C3HHeJ_G0034357.1	40485171	40645280	Sorl1	4580	919	209124	No_or_no_constitutive_exon
CCCCCACATGGGCCTCCCTGACCTAGTCTCTTCTGCTTTCTTGGGGGCAGGT	43582877	43583182	43583232	43583180	-1	9	MGP_C3HHeJ_G0034406.1	43563473	43607143	Ube4a	4580	919	209124	No_or_no_constitutive_exon
CCGGGTACCTCTGCTTTCTCTAGTGTTAGAATTCTTTCCCCTAGGGACAGAA	43930742	43930857	43930907	43930855	-1	9	MGP_C3HHeJ_G0034418.1	43917088	43932791	Il10ra	4580	919	209124	No_or_no_constitutive_exon
CTGTCTCTTGGCTTTTCTTTCCGTCTGTGTTCCATCCATGGGAAATGCAGAT	48381439	48381454	48381504	48381452	-1	9	MGP_C3HHeJ_G0034457.1	48341110	48643190	Ncam1	4580	919	209124	No_or_no_constitutive_exon
ACGGTTAAGTGTTATATAGTAATTGTATTTATGTGTCTTCTGGGCAACAGGT	49894848	49894965	49895015	49894963	-1	9	MGP_C3HHeJ_G0034477.1	49787936	49905417	Sik2	4580	919	209124	Yes
AGAGAGAGAGAGGTTCCTCTGCTCCTGATATGATTTTCTTGGGCATGTAGGG	53610559	53610680	53610730	53610678	-1	9	MGP_C3HHeJ_G0034510.1	53588043	53645613	Acsbg1	4580	919	209124	No_or_no_constitutive_exon
AGCCTCTTTTCACATTTGTATGCCCCTCCCCCCTCTTGTCTGGGGTCAAGGA	57307116	57307245	57307066	57307118	1	9	MGP_C3HHeJ_G0034567.1	57234088	57326059	Stra6	4580	919	209124	No_or_no_constitutive_exon
TCTTTTCACATTTGTATGCCCCTCCCCCCTCTTGTCTGGGGTCAAGGAAGAA	57307120	57307245	57307070	57307122	1	9	MGP_C3HHeJ_G0034567.1	57234088	57326059	Stra6	4580	919	209124	No_or_no_constitutive_exon
TGGCTCTGCTGGTCTTGTCAGTAGCTTTTTTCCCCTTCATGTGGGCACAGAT	58566498	58566700	58566750	58566698	-1	9	MGP_C3HHeJ_G0034581.1	58565049	58597711	Bbs4	4580	919	209124	No_or_no_constitutive_exon
ATCTCTATTTCTGCTCTGTTTTTTTATCCCACCCCCACCCTGGGCAGCAGCT	58917590	58917700	58917540	58917592	1	9	MGP_C3HHeJ_G0034586.1	58894047	58929995	Parp6	4580	919	209124	No_or_no_constitutive_exon
TTTTATGGATTATTTTATAATGTGGGACTCCGTCTGGGAAGGAAGATGAGGG	60755888	60756118	60755838	60755890	1	9	MGP_C3HHeJ_G0034597.1	60710064	60756196	Tle3	4580	919	209124	No_or_no_constitutive_exon
CTCACAACTTCCAGAGGGACTTTCTATCCCGTTTTTTTTTCTGAGGGAAGGG	62264732	62264980	62264682	62264734	1	9	MGP_C3HHeJ_G0034607.1	62256656	62269832	Cln6	4580	919	209124	No_or_no_constitutive_exon
CCGCCATGGGGAAGGAACCCTTTTTATAGGACACAGCCGCCATGGGGAAGGA	63029448	63030152	63030202	63030150	-1	9	MGP_C3HHeJ_G0034613.1	62860195	63050131	Iqch	4580	919	209124	No_or_no_constitutive_exon
CTCAGTGCGCTGGCACTGATCCACCTCTGTTGTGTCTCTCTTGGGGACAGTT	63115210	63115342	63115392	63115340	-1	9	MGP_C3HHeJ_G0034615.1	63094510	63208380	Smad3	4580	919	209124	No_or_no_constitutive_exon
CTCTCCTCCTTCCCTTTCCCCTTCTTATCCTTTCCTGGGGGGAGTGATAGAG	63500237	63500393	63500443	63500391	-1	9	MGP_C3HHeJ_G0015501.1	63500237	63503233	1700055C04Rik	4580	919	209124	No_or_no_constitutive_exon
AGGTGTCTTACCATGCTTTGCGTTTTGGTTCCTGCTGCCGTGGGATGCAGGT	67551117	67551180	67551067	67551119	1	9	MGP_C3HHeJ_G0034671.1	67525148	67674426	Vps13c	4580	919	209124	Yes
TACACTTATTAAAGTTTAATACTAACTTTTTCTCTTTTTGGGGGGATCAGGG	67657603	67657679	67657553	67657605	1	9	MGP_C3HHeJ_G0034671.1	67525148	67674426	Vps13c	4580	919	209124	Yes
GGAAGATGTACGGTCACCACGGCAACCGCATCGCCCCGGGGTTGGTAAAGAT	72302358	72302385	72302435	72302383	-1	9	MGP_C3HHeJ_G0034697.1	72256457	72302645	Tex9	4580	919	209124	No_or_no_constitutive_exon
TTTTTTCCTTGTCATAACCTTGGCTTTCTTGGTCTGTGGTTGTAGGGAAGCC	79724807	79724874	79724924	79724872	-1	9	MGP_C3HHeJ_G0034755.1	79713335	79837665	Col12a1	4580	919	209124	No_or_no_constitutive_exon
GCTAATGTAAAAATACCAAAGTCTTTTCTTTTGTTCTTTTGGGACATAAGGT	80252198	80252586	80252148	80252200	1	9	MGP_C3HHeJ_G0034759.1	80200957	80283661	Senp6	4580	919	209124	No_or_no_constitutive_exon
TGTATATGAAGCTCAATATGTAGTTGCGTTTCCCTCTTTTGGGTTGGCAGAT	86955889	86955955	86955839	86955891	1	9	MGP_C3HHeJ_G0004571.1	86952277	86958060	A330041J22Rik	4580	919	209124	No_or_no_constitutive_exon
ATGGGGTGGTGGCCGGCCATGCCTCACAGTCTGTGGTTTTGGGGTGACAGGA	95131971	95133556	95133606	95133554	-1	9	MGP_C3HHeJ_G0004572.1	95131971	95138584	Gm16262	4580	919	209124	No_or_no_constitutive_exon
TCGTGAGGACGTGCACACAGCAGAGCGATCTGATGCGGGGAAGGCAACAGGA	104919758	104919780	104919708	104919760	1	9	MGP_C3HHeJ_G0034885.1	104761871	104919780	Nphp3	4580	919	209124	No_or_no_constitutive_exon
CTTTAACCTGCAGGCAACCTACACCTATTGCGGCCCAAGAGCTGGGGCAGGT	107279162	107279550	107279112	107279164	1	9	MGP_C3HHeJ_G0034910.1	107269791	107279550	Dusp7	4580	919	209124	No_or_no_constitutive_exon
GAACTAATACGCAGGCAGTGTCCACCCTCTTTGCTTTTCAGGGACCCAAGTC	107598686	107598788	107598838	107598786	-1	9	MGP_C3HHeJ_G0034926.1	107597979	107703718	Rad54l2	4580	919	209124	No_or_no_constitutive_exon
TGTGTCCCTAGACCAAGGGAGCCAGCCACTCACATTCTCCATGGGAACAGTT	108254042	108254134	108254184	108254132	-1	9	MGP_C3HHeJ_G0034933.1	108244756	108255825	Hemk1	4580	919	209124	No_or_no_constitutive_exon
AGCCTGCTGGGTGGCTGGCTTACCCTGCGTGGAATGCCGCCCAGGGGAAGGT	108245382	108245624	108245674	108245622	-1	9	MGP_C3HHeJ_G0034933.1	108244756	108255825	Hemk1	4580	919	209124	No_or_no_constitutive_exon
TCCCGTTGCACATCTGGTCACCCAATGTACACACATCCCTTCGGGGGCAGGT	108476077	108476186	108476027	108476079	1	9	MGP_C3HHeJ_G0034939.1	108475575	108479576	Zmynd10	4580	919	209124	No_or_no_constitutive_exon
GGAGTGGGTCGGGCGGGGCCGAGCCGGGCCGTGGGCCGTGTGGGGGCCAGGC	108566407	108566546	108566596	108566544	-1	9	MGP_C3HHeJ_G0034948.1	108543041	108566675	Gnai2	4580	919	209124	No_or_no_constitutive_exon
TTGCCTTTGTTGTTAATAAAGTTCCTCTCCCTTTGAAACGGGTGTCAGAGGG	108679245	108683959	108684009	108683957	-1	9	MGP_C3HHeJ_G0034952.1	108674411	108704690	Rbm5	4580	919	209124	No_or_no_constitutive_exon
TATGGCCATGAGGCCATAGTCTGATTGTATTTTTTCTCCTTGGGGGTCAGAG	109008863	109008971	109009021	109008969	-1	9	MGP_C3HHeJ_G0034966.1	108998627	109032115	Rnf123	4580	919	209124	No_or_no_constitutive_exon
TGGCCATGAGGCCATAGTCTGATTGTATTTTTTCTCCTTGGGGGTCAGAGGA	109008863	109008969	109009019	109008967	-1	9	MGP_C3HHeJ_G0034966.1	108998627	109032115	Rnf123	4580	919	209124	No_or_no_constitutive_exon
GGGAGATAGCAGCAAATGAAGCTCTCAAAACGCACAGAGAATAAGGGAAGGC	109259394	109259709	109259759	109259707	-1	9	MGP_C3HHeJ_G0034974.1	109258462	109261689	Tcta	4580	919	209124	No_or_no_constitutive_exon
GCCCGCTGACGGGCGGGGAGCCTGTGAGCCTGGGCTCCCTGCGGGGCAAGGT	109298554	109298692	109298504	109298556	1	9	MGP_C3HHeJ_G0034976.1	109298036	109299477	Gpx1	4580	919	209124	No_or_no_constitutive_exon
CCGAGATCAACCGAGACAACCCTCTGGGGATGAAAGGGGAGATTGCAGAGGC	109327247	109329573	109327197	109327249	1	9	MGP_C3HHeJ_G0034977.1	109307292	109352630	Usp4	4580	919	209124	No_or_no_constitutive_exon
GAGTGTGGTGGCATCTGCGGTTAATTCCAGCACTCGGGAGGCAGAAGCAGGT	109349939	109350290	109349889	109349941	1	9	MGP_C3HHeJ_G0036761.1	109349166	109350290	Gm37963	4580	919	209124	No_or_no_constitutive_exon
CTGGGCTCCCGCCAACTAACTGCCTCACCCTTCTCTGACTGGGACTACAGGA	109465372	109465533	109465322	109465374	1	9	MGP_C3HHeJ_G0034984.1	109456158	109467860	Usp19	4580	919	209124	No_or_no_constitutive_exon
AAGGGGGGTCTGCGGGAAATGTGGGCAAGGCTGAGCACACGGGAAATGAGGA	109559199	109559330	109559149	109559201	1	9	MGP_C3HHeJ_G0034989.1	109556560	109559449	Dalrd3	4580	919	209124	No_or_no_constitutive_exon
GTAGGGGTGTGGGCGGGCCATCCTCTGACGGTCCCGCCCTGCAGGGGAAGAC	109834113	109834333	109834063	109834115	1	9	MGP_C3HHeJ_G0034997.1	109827739	109854375	Celsr3	4580	919	209124	No_or_no_constitutive_exon
TCTGTCTCTCTCTGTCTCTTTCTCTCCTCTCCACTCAACCGTGGGGGTAGAT	109845872	109845952	109845822	109845874	1	9	MGP_C3HHeJ_G0034997.1	109827739	109854375	Celsr3	4580	919	209124	No_or_no_constitutive_exon
ACTGAGTTTCAGTAAGTAGCAAAGAATTCTCAGGGTACCTGGGGACCCAGTC	109865315	109865511	109865265	109865317	1	9	MGP_C3HHeJ_G0034998.1	109854681	109866006	Slc26a6	4580	919	209124	No_or_no_constitutive_exon
AAGGCACCGTTACACTGAAGGACTTACCTCAATCTGTTTCCCATAGGGAGAG	109937422	109937454	109937372	109937424	1	9	MGP_C3HHeJ_G0035001.1	109911527	109942803	Col7a1	4580	919	209124	No_or_no_constitutive_exon
TATGATTCTGTTTTATTCTTTTGCATGTTTTCTTGGCTGAATGGGAGTAGAG	111812203	111812219	111812153	111812205	1	9	MGP_C3HHeJ_G0035034.1	111799503	111886918	Setd2	4580	919	209124	No_or_no_constitutive_exon
GAGTTGTGTCTTAAACTGTTGGTTCTCACTGGTCTCTCTCGTGGGCAAAGGC	116125003	116125079	116125129	116125077	-1	9	MGP_C3HHeJ_G0035075.1	116117279	116171422	Cnot10	4580	919	209124	No_or_no_constitutive_exon
ACGGGAGCAAGGGTGGTGGGTAACATAGCGTCTGTGGTGTGGGACAGCAGCA	120860734	120860911	120860684	120860736	1	9	MGP_C3HHeJ_G0035095.1	120824902	120871820	Dlec1	4580	919	209124	No_or_no_constitutive_exon
TGAACGGGAGCAAGGGTGGTGGGTAACATAGCGTCTGTGGTGTGGGACAGCA	120860731	120860911	120860681	120860733	1	9	MGP_C3HHeJ_G0035095.1	120824902	120871820	Dlec1	4580	919	209124	No_or_no_constitutive_exon
ACATACACACACACAGAGTCCCTCACGCTGTGCCTATTTTCTGGGGACAGGT	121138761	121138858	121138711	121138763	1	9	MGP_C3HHeJ_G0035103.1	121109754	121148631	Xylb	4580	919	209124	No_or_no_constitutive_exon
GGGGTGACTGCCAAAGTGCCCCAATGTTTGCTTCTCGTGGATGTGGGCAGAA	121742689	121742914	121742639	121742691	1	9	MGP_C3HHeJ_G0035111.1	121713975	121743928	Ttc21a	4580	919	209124	No_or_no_constitutive_exon
TGCTCATTGTGCTTTTAGTGTTTATTTTTATCTATGTGTGTTGGGGGTAGGT	121907321	121907576	121907271	121907323	1	9	MGP_C3HHeJ_G0035116.1	121906352	121921681	Slc25a38	4580	919	209124	No_or_no_constitutive_exon
TTAATGTGCTGTTCTTGTCTTCTGTCCCCCTCTGTCATTGGGCCAAACAGAA	122260493	122260688	122260443	122260495	1	9	MGP_C3HHeJ_G0035119.1	122104374	122281784	Myrip	4580	919	209124	No_or_no_constitutive_exon
CAGGAAGACCGAGGTCAACAGAGTGTGCCCACCCTGGGGTTGTGGAGAAGGT	125548902	125549014	125549064	125549012	-1	9	MGP_C3HHeJ_G0035163.1	125508029	125549358	None	4580	919	209124	No_or_no_constitutive_exon
CTGTTCCTCTGTTCTGGACTTGCTCTCACCTGTCGTGGGGGTGGGGCCAGGT	2471053	2471146	2471003	2471055	1	X	MGP_C3HHeJ_G0035206.1	2457274	2492769	Gripap1	4580	919	209124	No_or_no_constitutive_exon
AGTATAATGGTCCTTTTTTTTCTTTTTTCTTTGTTTTTTTTTGTGGGAAGGA	4816139	4816269	4816089	4816141	1	X	MGP_C3HHeJ_G0035247.1	4752913	4855509	Sytl5	4580	919	209124	Yes
GCCCCAGTCGAGCTTCCTCAGCACCGAGGGCTTGCGGGTCCTGAGTGGAGGA	8814499	8814568	8814618	8814566	-1	X	MGP_C3HHeJ_G0035260.1	8483999	8819777	Cask	4580	919	209124	No_or_no_constitutive_exon
GGATGGGGAGGGCTGAGCACTAATATCTTTCTGATTTTGGGGAATGGCAGCA	45225897	45226179	45226229	45226177	-1	X	MGP_C3HHeJ_G0035377.1	45213756	45229264	None	4580	919	209124	No_or_no_constitutive_exon
GTGTGGAGGACTGATGGATGGAGTGGGTCTTGCACTCTACAAGAAGGGAGAA	45222513	45222693	45222743	45222691	-1	X	MGP_C3HHeJ_G0035377.1	45213756	45229264	None	4580	919	209124	No_or_no_constitutive_exon
TGCTTTTTGTCTCCGTGTTCTTTGTATATGTTTTTGTTCGGTGGGTATAGTA	46866037	46866124	46866174	46866122	-1	X	MGP_C3HHeJ_G0035385.1	46824631	47130621	Hs6st2	4580	919	209124	No_or_no_constitutive_exon
CTCACTCAAAATGATTTATTTTTCTATTTTTTCCCCCTATGGGACCTGAGAC	57084601	57084677	57084551	57084603	1	X	MGP_C3HHeJ_G0015539.1	57065751	57134221	C230004F18Rik	4580	919	209124	No_or_no_constitutive_exon
CATGTCACCTACTTTCCCTACCTCTTACCCCACCATGCCTGGGGCTACAGGA	70282050	70282115	70282165	70282113	-1	X	MGP_C3HHeJ_G0035500.1	70273783	70283888	Irak1	4580	919	209124	No_or_no_constitutive_exon
CTTCTTTCCCCTCTCATCTTTCTTCCTCTGGTACTTGGGATGGAACACAGGC	70409939	70409956	70409889	70409941	1	X	MGP_C3HHeJ_G0035502.1	70391920	70416138	Opn1mw	4580	919	209124	No_or_no_constitutive_exon
GGTGAAGGGCCCCTTACCTCACTCTCACAGCCTGCCCCTTCTGGGAACAGGT	70508234	70508397	70508447	70508395	-1	X	MGP_C3HHeJ_G0035505.1	70489786	70516397	Flna	4580	919	209124	No_or_no_constitutive_exon
GGTGATGGGCCCCAAGCTGGTGGCAGTAAGGGGAGGGAAGAAGGGCCCAGAG	70577784	70578153	70577734	70577786	1	X	MGP_C3HHeJ_G0035510.1	70571294	70578859	Atp6ap1	4580	919	209124	No_or_no_constitutive_exon
CCCCTTCAGCTCTTTGGGTACTTTCTCTAACTCCTTCATTGGGGACAAAGTT	81605956	81606501	81605906	81605958	1	X	MGP_C3HHeJ_G0014361.1	81605386	81606501	None	4580	919	209124	No_or_no_constitutive_exon
CTTTTCCCTTTATTATACTCTTTTCCCTTCTTCTCTTCATGGGAGAATAGAA	90329654	90329771	90329821	90329769	-1	X	MGP_C3HHeJ_G0035582.1	90035619	90365721	Pola1	4580	919	209124	No_or_no_constitutive_exon
CTGCTGAAACCATTGTCATTCCTCCCTCTATTTTTCCAATGGGACTACAGAA	93353494	93353645	93353444	93353496	1	X	MGP_C3HHeJ_G0035603.1	93307466	93427203	Heph	4580	919	209124	No_or_no_constitutive_exon
AGGAGGGCAGGAGACTTGTGATGGAGCCTGATGGTGCTGCTGGGATGCAGGA	98188314	98188459	98188264	98188316	1	X	MGP_C3HHeJ_G0035634.1	98180606	98204042	Med12	4580	919	209124	No_or_no_constitutive_exon
CTGGACTCGGGCTCAGGGGCTCCTTACTATTGCTGGGTGTGGGGTTACAGGA	150028419	150028576	150028369	150028421	1	X	MGP_C3HHeJ_G0035857.1	149977772	150032335	Smc1a	4580	919	209124	No_or_no_constitutive_exon
GGGAGGGAGGGTTGCTGCTCTGACGCTGGGCTCCTTGCTTGTGGGTGCAGGG	150195817	150195867	150195767	150195819	1	X	MGP_C3HHeJ_G0035858.1	150114729	150198771	Iqsec2	4580	919	209124	No_or_no_constitutive_exon
GAAAGAATCAGCTTGTTTACCTATTCTTCCCCCTTTCCTGGGCACGGCAGAT	150244939	150245521	150244889	150244941	1	X	MGP_C3HHeJ_G0035859.1	150206551	150248463	Kdm5c	4580	919	209124	No_or_no_constitutive_exon
AGTGTAGTGGCTGTGGATTCTTGGTCAAGAACGTTTCTCTGGGTTGGCAGGT	150366045	150366153	150365995	150366047	1	X	MGP_C3HHeJ_G0015553.1	150347354	150425937	None	4580	919	209124	No_or_no_constitutive_exon
TGGTCCATACTGTTTCTGCTAAAGTTCTACACCTTTTGTAAATTGGGCAGGA	157752829	157752935	157752779	157752831	1	X	MGP_C3HHeJ_G0035894.1	157702309	157796024	Map7d2	4580	919	209124	No_or_no_constitutive_exon
CAGGTGGCCAGAGAAGGCAACAGGGGCAGGTAGAGTGGGGCAGGGCTGAGGT	157825408	157825712	157825358	157825410	1	X	MGP_C3HHeJ_G0035895.1	157825195	157895619	A830080D01Rik	4580	919	209124	No_or_no_constitutive_exon
