# Supplementary material for: Widespread Separation of the Polypyrimidine Tract From 3′ AG by G Tracts in Association With Alternative Exons in Metazoa and Plants
Source: Front Genet. 2019 Jan 14;9:741. doi: 10.3389/fgene.2018.00741 (PMC6339879; doi:10.3389/fgene.2018.00741)
Supplement: DATA FILE S2 — Sequences of REPAG 3′ SS from each species of metazoa, plants and protists. [file Data_Sheet_2.zip › Supplementary data 2/Metazoa_Release91_chlorocebus_sabaeus.txt]

REPA_GGG_Sequence	Exon_Start	Exon_End	Pos_-50	Pos_+2	Strand	Chromosome	GeneID	Gene_Start	Gene_End	Gene_Name	Number_of_REPAs	Number_of_REPAs_has_GGG	Number_of_Intron(Intra_genic_Region)	Upstream_Constitutive_Exon
TCCTGGAGAGTCACTGATGCGTTCCCCACATTCCATCTGCTGGGAAACAGCA	23575	23695	23525	23577	1	1	ENSCSAG00000011307.1	19012	25473	RIC8A	2671	564	164506	No_or_no_constitutive_exon
GGGTCTCCAGCCCCACCGCGGTGTCCCCCGAATACCATGATGAGGGACAGGA	246769	246836	246886	246834	-1	1	ENSCSAG00000011063.1	235701	249990	ANO9	2671	564	164506	No_or_no_constitutive_exon
GCATGGTTACTGTGTGGCAGGAGCTGCTGACACTGTCCAGTGATGGGCAGTG	916694	917012	916644	916696	1	1	ENSCSAG00000010267.1	896864	926692	None	2671	564	164506	No_or_no_constitutive_exon
GCCGGGCAGGGCAGCTTCCTGACATGCCACTGGGGGAGCTGGGCCAGCAGGT	1061798	1063268	1061748	1061800	1	1	ENSCSAG00000010057.1	1042109	1081240	MUC5B	2671	564	164506	No_or_no_constitutive_exon
ACCCAAGCTGCCTCCCAAGGGCTCAGCCTCGTCTCCCTGAATGGGCACAGGA	2235555	2235739	2235789	2235737	-1	1	ENSCSAG00000009682.1	2219851	2238454	TRPM5	2671	564	164506	No_or_no_constitutive_exon
GGAAGGGCCACCAGCGGTGCCTTACCCATGTCCTGTGGTCGGCTGGGCAGGT	6961874	6962032	6962082	6962030	-1	1	ENSCSAG00000008501.1	6960388	6971727	ANKRD13D	2671	564	164506	No_or_no_constitutive_exon
GAGTGTCCTGTGGGCCAGCACCCCAGTTCTAACTCTGGGTCTGGGGGCAGAA	7937266	7937359	7937216	7937268	1	1	ENSCSAG00000008191.1	7932315	7940143	BRMS1	2671	564	164506	No_or_no_constitutive_exon
GACGGTGTGTGGGGTGGCGGGGCTGATGGCCGCGGCTGTGGGGACTGCAGTT	8617377	8617538	8617588	8617536	-1	1	ENSCSAG00000007965.1	8601804	8624394	PCNX3	2671	564	164506	No_or_no_constitutive_exon
AGTGAAATGTCTTAACATAATATTTTTTTTTTCCACTTCTGGGATTGCAGTT	8958296	8958385	8958435	8958383	-1	1	ENSCSAG00000007755.1	8938768	8976771	POLA2	2671	564	164506	No_or_no_constitutive_exon
AAAACAAGCGCCTGCTGGAAGCTAGCACTGACAGGAGCTCTGGGAAACAGGT	9042741	9042827	9042877	9042825	-1	1	ENSCSAG00000007723.1	9014083	9049804	CAPN1	2671	564	164506	No_or_no_constitutive_exon
CCCTATAGGTCACCGCCACTCTCCCCTGTTCCTTGTCCTGGGGGCTGTAGGC	9199082	9199198	9199248	9199196	-1	1	ENSCSAG00000007577.1	9193645	9206045	SNX15	2671	564	164506	No_or_no_constitutive_exon
TTTGATGTTGGTTGTCTTCTGTCTTTCTCCCTCCCTCCTGGGCTGGGCAGGT	9567724	9567886	9567674	9567726	1	1	ENSCSAG00000007237.1	9522777	9629828	NRXN2	2671	564	164506	No_or_no_constitutive_exon
TGGCCTCTGCCTGTCTTCCCCTTTCCTCTTCCCCGACTCCTGTGGGGCAGAG	9575701	9575905	9575651	9575703	1	1	ENSCSAG00000007237.1	9522777	9629828	NRXN2	2671	564	164506	No_or_no_constitutive_exon
CCAGCCTCACCCCCACCCTGACCCCGTGTCTCCTCCCTACTGTGGGGCAGGT	9585583	9585774	9585533	9585585	1	1	ENSCSAG00000007237.1	9522777	9629828	NRXN2	2671	564	164506	No_or_no_constitutive_exon
TGGGCCATGCGGGGTGGAGCCCTGGCTTACTCTCTCCCGCTGGGGGCCAGGT	10012645	10012787	10012837	10012785	-1	1	ENSCSAG00000006957.1	10009625	10031209	FERMT3	2671	564	164506	No_or_no_constitutive_exon
TGACCTCAGGTGATCGCCTGCCTCAGCCTCCCAAAGTTCTGGGATTACAGGC	11014927	11015180	11015230	11015178	-1	1	ENSCSAG00000006769.1	11008119	11050298	SLC3A2	2671	564	164506	No_or_no_constitutive_exon
TCCTATGGAATCATCCTAAACTCTCTTAAAACTTACAGTCAGGAAGGGAGGC	16930669	16930874	16930924	16930872	-1	1	ENSCSAG00000005885.1	16930669	16971050	None	2671	564	164506	No_or_no_constitutive_exon
GCTTTGTAGCTTCTCGTGTGTAATCAGCTGCCTATTTGGAAATTGGGCAGGA	17603717	17603809	17603667	17603719	1	1	ENSCSAG00000005812.1	17603104	17676105	AGBL2	2671	564	164506	No_or_no_constitutive_exon
CAGGGGGCTGCAGTCTTGCCCCCAGCCACAGCCTGGACTGCGGGACACAGGG	17968481	17968645	17968431	17968483	1	1	ENSCSAG00000005746.1	17963705	17985758	MYBPC3	2671	564	164506	No_or_no_constitutive_exon
GCCTTTTTTTCCTTGCTGCTGACTTTGTATTCTTTTCCCTCATGGGGTAGAT	18027116	18027273	18027323	18027271	-1	1	ENSCSAG00000005705.1	17986859	18042266	MADD	2671	564	164506	No_or_no_constitutive_exon
GCCGGACAGGCCCTGGTGCCGAATTTCTCACCTGTCCTTGCTGGGGACAGGT	19437898	19438071	19438121	19438069	-1	1	ENSCSAG00000005632.1	19432630	19442185	MAPK8IP1	2671	564	164506	No_or_no_constitutive_exon
ACATATTTAATCATTGTTTCTTCTTTTGTGTGTGTGATTGTGGGGAGCAGCG	31142307	31142458	31142508	31142456	-1	1	ENSCSAG00000005383.1	31126261	31170833	NAT10	2671	564	164506	No_or_no_constitutive_exon
GGCCTCAAGTAATCCACCCGCCTCAGCCTCCCAAAGTGCTGGGATTACAGGC	31960564	31960583	31960633	31960581	-1	1	ENSCSAG00000005298.1	31944748	32009297	HIPK3	2671	564	164506	No_or_no_constitutive_exon
TTTTGGACTATTTTTACTAAGCTCTTTCTTCACTCCTTTTTAATGGGTAGCA	44537106	44537193	44537243	44537191	-1	1	ENSCSAG00000005127.1	44485879	44620936	PRMT3	2671	564	164506	No_or_no_constitutive_exon
CTTATCCTGATGTGCATCTTCTCTGCTTTCTCTTCCATTCTGTTGGGAAGCG	46973771	46973885	46973721	46973773	1	1	ENSCSAG00000004946.1	46956586	47010769	SERGEF	2671	564	164506	No_or_no_constitutive_exon
TGACATGGAAATCCTCCTGTCTAATCCACATGCTTTGTTGGGGGGTCTAGGA	54320794	54320905	54320955	54320903	-1	1	ENSCSAG00000004560.1	54316333	54373619	AMPD3	2671	564	164506	No_or_no_constitutive_exon
GGGCACTGCCCTGACACCCTTCCTCTTTGGGCTGCTGGCGGTGGGCACAGGT	56091541	56091682	56091491	56091543	1	1	ENSCSAG00000004453.1	56049005	56106922	ST5	2671	564	164506	No_or_no_constitutive_exon
TGATCTGTGGTTTGAAGGAAAGGATGACGCTGAGTGGGTCTCGGGGGCAGGA	63950819	63950950	63951000	63950948	-1	1	ENSCSAG00000004127.1	63920075	63960771	ARAP1	2671	564	164506	No_or_no_constitutive_exon
TTACGGGGTCTTGGCCAAACTCTTGATCCGCACCTGGGGCTGGGGTACAGGA	64063313	64063434	64063263	64063315	1	1	ENSCSAG00000004094.1	64052389	64065972	ATG16L2	2671	564	164506	No_or_no_constitutive_exon
TCTAATCCAGTGTTATTGCATTATGTAATTGTTCTCCCTGGGAAAAACAGAA	77233987	77234011	77234061	77234009	-1	1	ENSCSAG00000003661.1	77213835	77324875	PICALM	2671	564	164506	No_or_no_constitutive_exon
CAAAAAGGTAAAATGTAAAAACTTATTTGTCCTGAAATTTGGGATTGTAGGA	77680642	77680786	77680592	77680644	1	1	ENSCSAG00000003644.1	77647402	77697067	CCDC81	2671	564	164506	No_or_no_constitutive_exon
ATTTACATCAGTAAAGACTATATCTGAAATGATCTCATTTTGGGGGACAGGT	79439555	79439711	79439761	79439709	-1	1	ENSCSAG00000003618.1	79426548	79468340	CTSC	2671	564	164506	No_or_no_constitutive_exon
AATATTAACTATTGTATACTAATTGCATTTATTTGTGTTCTGGGATGCAGGT	102958661	102958778	102958611	102958663	1	1	ENSCSAG00000002892.1	102944280	103068823	SIK2	2671	564	164506	No_or_no_constitutive_exon
CTGTCTCTTGTCTTTTCTTTTCGTCTGTGTTCCATCCATGGGAAATGCAGAT	104603408	104603423	104603358	104603410	1	1	ENSCSAG00000002814.1	104575572	104649087	NCAM1	2671	564	164506	No_or_no_constitutive_exon
GCGGTTGCGGTGAGCCAAGATTGTGCCACTGCACTCCAGCTGGGTGACAGAG	105146721	105146768	105146818	105146766	-1	1	ENSCSAG00000002794.1	105109039	105152862	ZW10	2671	564	164506	No_or_no_constitutive_exon
TTGTTTCCCCTGATGCGATTAATTGTACATCCTGTCTGTTTGGGATGCAGAG	108263863	108263987	108264037	108263985	-1	1	ENSCSAG00000002703.1	108208920	108470983	SIK3	2671	564	164506	No_or_no_constitutive_exon
GTGACTTTCTGTTTTCCCTGACCCAATCTCTTCTGCTTTCTTGGGGGCAGGT	109758873	109759178	109758823	109758875	1	1	ENSCSAG00000002597.1	109735751	109776661	UBE4A	2671	564	164506	No_or_no_constitutive_exon
TGGGGGGAAGAGGATGGCCATAGGTGCTGACCCCTTGGCTTTGGGGGCAGGA	110042759	110042906	110042709	110042761	1	1	ENSCSAG00000002568.1	110002590	110052831	PHLDB1	2671	564	164506	No_or_no_constitutive_exon
GGGGAAGCAGAGACTCCGAAGCTGACCTGGCATGGGTGGGGTGGGGCCAGGT	110529754	110529900	110529704	110529756	1	1	ENSCSAG00000002519.1	110524899	110537735	ABCG4	2671	564	164506	No_or_no_constitutive_exon
TGACTGTTCTTCCCTGTTTCTGACCTCTTGCTCTTGGGGTGGGGTGACAGCT	112978651	112978737	112978601	112978653	1	1	ENSCSAG00000002437.1	112877150	113058050	SORL1	2671	564	164506	No_or_no_constitutive_exon
TGAGAATAATATTGGTTTCATTTCCTCCCCTGCCGCACTCTGATGGGTAGAG	112997542	112997656	112997492	112997544	1	1	ENSCSAG00000002437.1	112877150	113058050	SORL1	2671	564	164506	No_or_no_constitutive_exon
AAGGGGTCTATAGCTGTGGCCAACCCAGCCTGGGGTGGGGAGTGGAGCAGGT	116013817	116013945	116013767	116013819	1	1	ENSCSAG00000002362.1	116008741	116024474	ROBO3	2671	564	164506	No_or_no_constitutive_exon
TGCAGATATTTAGGTACAACGGAGTTTTCTTTCTTTTCCCAAACGGGAAGAA	123376857	123379429	123376807	123376859	1	1	ENSCSAG00000002149.1	123182629	123379429	NTM	2671	564	164506	No_or_no_constitutive_exon
AGTGAGGTCAGGGGCCTGTCCCACCGTGTTTTGCATCTCTGGGCACACAGAT	125460602	125460703	125460753	125460701	-1	1	ENSCSAG00000002100.1	125448499	125490192	B3GAT1	2671	564	164506	No_or_no_constitutive_exon
GGCTGAGTGCCAACGAGTGGATGACATGTTTCTCTTGGCCTGGGATGCAGAA	34414887	34414997	34414837	34414889	1	10	ENSCSAG00000016159.1	34285036	34444863	KIF5C	2671	564	164506	No_or_no_constitutive_exon
CGCCACCCCCTCCCCCTGTCTCCCTCTCTGAACCCGCCCATTGGGGGTAGGA	59469289	59469412	59469462	59469410	-1	10	ENSCSAG00000014689.1	59416151	59470456	SP3	2671	564	164506	No_or_no_constitutive_exon
ATATTTTCTTAATGTCTTTTTTAATTCTTTACTGCTTTCATGGTGGGTAGCG	74105366	74105377	74105316	74105368	1	10	ENSCSAG00000012462.1	73812071	74111730	GULP1	2671	564	164506	No_or_no_constitutive_exon
GCTGTTGGTCTCTGGCTTCACCTTCTCCTTCTGTTTTCTTGGGTTGACAGTT	81757566	81757679	81757729	81757677	-1	10	ENSCSAG00000011673.1	81743020	81974689	HECW2	2671	564	164506	No_or_no_constitutive_exon
GTACACTGAAAATAAGAGAAGGGAGCTAAGGTTATATGGGGTGAAAACAGGG	82530579	82530634	82530529	82530581	1	10	ENSCSAG00000011517.1	82530498	82531634	None	2671	564	164506	No_or_no_constitutive_exon
TGAAAGCTTGATTGCCAGTATAATTATCTTCTTTCTGCCATTGGGAACAGGG	95509112	95509374	95509062	95509114	1	10	ENSCSAG00000009965.1	95462833	95700514	UNC80	2671	564	164506	No_or_no_constitutive_exon
GTGGTATCTTTTCTTCTTTTTTCTCTTCCTCCCCTGGGTGGGAACAACAGGT	101204490	101204760	101204810	101204758	-1	10	ENSCSAG00000009162.1	101176788	101254633	FN1	2671	564	164506	No_or_no_constitutive_exon
GTGTTTTGTGTGTTTTTTTCCAACCCCTCCCCTTATTTTGGGGGAAACAGGG	104498178	104498270	104498128	104498180	1	10	ENSCSAG00000008806.1	104473215	104503007	CNOT9	2671	564	164506	No_or_no_constitutive_exon
GGGTCTTGGAAAAGTTCACAGCTGCTGTCTGTCTGTACTGGGAGAGACAGGG	105125712	105125830	105125880	105125828	-1	10	ENSCSAG00000008219.1	105124411	105131409	ATG9A	2671	564	164506	No_or_no_constitutive_exon
AGGTCCCGCGACGCCAATGACCAGAGGGCCATCTGGGGTGGGGTGTACAGAT	105203740	105203814	105203864	105203812	-1	10	ENSCSAG00000008084.1	105196504	105216525	PTPRN	2671	564	164506	No_or_no_constitutive_exon
TATCTGTTTCCTAAGATCCACTGAGCTGGCTCTTGGGTCCCTGGGGACAGGT	105396873	105397060	105396823	105396875	1	10	ENSCSAG00000007973.1	105393890	105402008	GMPPA	2671	564	164506	No_or_no_constitutive_exon
AGCCACAATCCTAATCATGTAAAATCTCATTTTGATTGGGGGAATTGCAGAA	110741762	110741885	110741935	110741883	-1	10	ENSCSAG00000007693.1	110718257	110904005	DOCK10	2671	564	164506	No_or_no_constitutive_exon
TCCTAATTTTATTTTGTGTCTTGATTTTTGTGGTGGGTGGGACTGAGCAGCC	117822719	117822808	117822669	117822721	1	10	ENSCSAG00000006629.1	117817404	117836665	COPS7B	2671	564	164506	No_or_no_constitutive_exon
TTTTGTTTTCTCTCTTTTTCCCCTCTCCCCTTTCTGCTCTCGGGATGCAGCC	122030637	122030712	122030587	122030639	1	10	ENSCSAG00000006230.1	121719489	122142090	AGAP1	2671	564	164506	No_or_no_constitutive_exon
CCTGTTCCTTTGTTTCTGGCTGCGTGTCCTGACGGCGGCTGTGTGGGCAGCC	123758269	123758347	123758219	123758271	1	10	ENSCSAG00000006108.1	123707282	123809140	None	2671	564	164506	No_or_no_constitutive_exon
CACGCATCTCCTCTCTGACCCCCGTCCCCACCCAACCTTGGCGGGTGCAGGA	127251412	127251527	127251362	127251414	1	10	ENSCSAG00000005815.1	127249969	127285409	ANO7	2671	564	164506	No_or_no_constitutive_exon
CCTGGAACATGCTGATGGGCCTCTTTCTCCCGAAACCCCGGTGGGAACAGAT	127721783	127722576	127722626	127722574	-1	10	ENSCSAG00000005751.1	127721783	127733476	DTYMK	2671	564	164506	No_or_no_constitutive_exon
CCATAGTTTTAATTTTTATTTGCTTTGTTTTATGGTATTTTTTGGGAAAGGT	297353	297574	297624	297572	-1	11	ENSCSAG00000012042.1	286727	381430	KDM5A	2671	564	164506	No_or_no_constitutive_exon
ATGTGAGGAATGGTGAAGTGTGAATGGAATTTTCTTTTTTGGGGTTGCAGTG	912764	912866	912916	912864	-1	11	ENSCSAG00000011672.1	895291	927430	RAD52	2671	564	164506	No_or_no_constitutive_exon
GGCCCAGCTTTCCAACAGGGAACAAGCTACAACTACGTTTGTGGGTCAAGGG	1910255	1910388	1910438	1910386	-1	11	ENSCSAG00000011385.1	1909587	1910904	None	2671	564	164506	No_or_no_constitutive_exon
ACGTACTCTGGGGTAACTGACAACTCTGTTTCTCTCCTGGGGTGTGGCAGGC	2865979	2866063	2865929	2865981	1	11	ENSCSAG00000011298.1	2860934	2870383	FKBP4	2671	564	164506	No_or_no_constitutive_exon
ATTAAAAGGAAGTAAAATAATAACCCATGTGGGGCTTTGTTGGGGTGCAGAT	4633082	4633258	4633032	4633084	1	11	ENSCSAG00000011051.1	4609588	4634205	DYRK4	2671	564	164506	No_or_no_constitutive_exon
TCCCTGTCCCTGCTTCCTCTCAATCAATCCACTGTGCCCTGGGGGTCTAGGC	6940776	6940913	6940726	6940778	1	11	ENSCSAG00000010193.1	6935830	6945300	LRRC23	2671	564	164506	No_or_no_constitutive_exon
AGAGGCCCTGCTCACAGGTGCTTCCTCTCCTCTCCCTGGGGTGGGGGCAGCC	7200578	7200701	7200528	7200580	1	11	ENSCSAG00000009922.1	7197538	7226651	CLSTN3	2671	564	164506	No_or_no_constitutive_exon
TTCAACATGATTGACCAGAATCATGATGGCTTCAATGACAAGGGGGACAGCA	7905109	7905205	7905059	7905111	1	11	ENSCSAG00000009765.1	7904957	7905465	None	2671	564	164506	No_or_no_constitutive_exon
TCTATGAAAAGACGAGTTTTAATTTGTCACATTTTTTCTTTGGGGACAAGAT	21768757	21768910	21768960	21768908	-1	11	ENSCSAG00000007930.1	21658793	21797263	ABCC9	2671	564	164506	No_or_no_constitutive_exon
TAAATAACAAATATGGTATTTTTTCTTTCCTTTTTAATGGGAAACAAAAGGA	38549629	38549742	38549792	38549740	-1	11	ENSCSAG00000007086.1	38547880	38564522	ZCRB1	2671	564	164506	No_or_no_constitutive_exon
CTCCCACCGTCCTCTCCTCTTCTTCCTGCACCTCCTGGGGTGGGTGGCAGGA	46039605	46039725	46039775	46039723	-1	11	ENSCSAG00000006051.1	46027201	46067067	NCKAP5L	2671	564	164506	No_or_no_constitutive_exon
CCCTATGATGCTGCAAGAAGAGATTCTTAGGTTCTGCCTCTGGGTGGCAGGT	48465957	48466166	48466216	48466164	-1	11	ENSCSAG00000005754.1	48461626	48468135	KRT83	2671	564	164506	No_or_no_constitutive_exon
TTCCCCAGTGCCCTTGTCTCATTGCCAACTTCCTATCTCTGGGAAACCAGAT	48712066	48712192	48712242	48712190	-1	11	ENSCSAG00000005677.1	48709205	48715941	KRT74	2671	564	164506	No_or_no_constitutive_exon
TAGGCTGGAGTGGGGAAGGGAAACTGATTGCAACCACCTATGGGGTGCAGAC	51671968	51672192	51671918	51671970	1	11	ENSCSAG00000005320.1	51668802	51672192	RDH5	2671	564	164506	No_or_no_constitutive_exon
AAGAGGCCTTTTATTGCCCTGTGTCACCCATTTCTCCCTTGGGTTGGCAGTG	52268521	52268618	52268668	52268616	-1	11	ENSCSAG00000005180.1	52268098	52272855	None	2671	564	164506	No_or_no_constitutive_exon
CCTTCTGCTGACTTCCACCCTCATCACCGTCACCTCTTCCCCTGGGGAAGCT	53377715	53377805	53377665	53377717	1	11	ENSCSAG00000004897.1	53375557	53385269	GLI1	2671	564	164506	No_or_no_constitutive_exon
CTGACCTCGTGATCCGCCCGTCTCGGCCTTCCAAAGTGCTGGGATTACAGGC	53489414	53489668	53489364	53489416	1	11	ENSCSAG00000004788.1	53459146	53491897	KIF5A	2671	564	164506	No_or_no_constitutive_exon
TTGTTTTTGTTTGTTTGTTTTTGTTTCTCATCATCACTTCATATGGGCAGTG	62125914	62126070	62126120	62126068	-1	11	ENSCSAG00000004360.1	62015462	62335876	GRIP1	2671	564	164506	No_or_no_constitutive_exon
CTTTTCTGTTGAATATGTCTATATGTTTCTGTTTTGTAATGGGGAAAAAGCT	64354937	64355083	64354887	64354939	1	11	ENSCSAG00000004283.1	64317520	64375398	NUP107	2671	564	164506	No_or_no_constitutive_exon
AACAAGATTGGTCTGGTGTGGCTACATGTGTTTTGGGAGTAGTGGGTTAGGA	71522836	71522867	71522917	71522865	-1	11	ENSCSAG00000004030.1	71522836	71678825	None	2671	564	164506	No_or_no_constitutive_exon
TAAATCTCACAGTATTACAGCTTTACTTTTTATTTTCCTTTTGGGGGCAGAT	95937118	95938435	95937068	95937120	1	11	ENSCSAG00000003446.1	95914651	95938435	GAS2L3	2671	564	164506	No_or_no_constitutive_exon
CTTGCTTCCCCGGCTCACCGGTCCTGTTCCTCACCTCTGGCTGCGGGAAGGG	103432025	103432226	103431975	103432027	1	11	ENSCSAG00000002888.1	103382419	103439518	WSCD2	2671	564	164506	No_or_no_constitutive_exon
CCTTCTCTCTCTCTCTCTGCCACTTTCTCCCTGCCCCTGCCTGTGGGAAGTG	104509093	104509221	104509271	104509219	-1	11	ENSCSAG00000002781.1	104499632	104534275	FOXN4	2671	564	164506	No_or_no_constitutive_exon
AGAGAGTGTGGGCCGTTAACTTACCTACCCTGTATTTTGTGGGAACACAGGT	104683776	104687824	104687874	104687822	-1	11	ENSCSAG00000002751.1	104683776	104714974	KCTD10	2671	564	164506	No_or_no_constitutive_exon
ACACTCAGCTCACATCCACTAATCACGCATCTTGACCTTGGGTGACACAGGT	108202593	108202844	108202543	108202595	1	11	ENSCSAG00000002467.1	108192508	108213333	OAS3	2671	564	164506	No_or_no_constitutive_exon
GACACTGAGATGTTGCCAGGAATAAGACTGACCCTGGGTGGGAATTACAGGC	108209514	108209662	108209464	108209516	1	11	ENSCSAG00000002467.1	108192508	108213333	OAS3	2671	564	164506	No_or_no_constitutive_exon
CAGGCGGGCTGGACTGAAAGACCCCTGACAAGGTGCTGTGTGGGGTGCAGGT	108416476	108416707	108416757	108416705	-1	11	ENSCSAG00000002432.1	108404718	108437168	DDX54	2671	564	164506	No_or_no_constitutive_exon
TATTATTTCATGGATTTGGTGTTTTTGTTTTTGTTTTGATGGGGGTTTAGTG	109190307	109190483	109190533	109190481	-1	11	ENSCSAG00000002352.1	109086305	109234000	RBM19	2671	564	164506	No_or_no_constitutive_exon
CTGACCTCGTGATCCGCCCGCCTCGGCCTCCCAAAGTGCTGGGATTACAGGC	117284448	117284479	117284398	117284450	1	11	ENSCSAG00000002175.1	117281153	117358092	WDR66	2671	564	164506	No_or_no_constitutive_exon
GACCTCCTTCCCCTCGTCTCTCTCCCTCTCCAATCCCCGTGGGGGCACAGGA	118345650	118345959	118346009	118345957	-1	11	ENSCSAG00000002073.1	118324977	118375696	PITPNM2	2671	564	164506	No_or_no_constitutive_exon
TTAAGAAACATTGAATGTGGGCTGACCCTCTTGTTTGTGGCTGGGGGTAGGT	118659831	118660029	118660079	118660027	-1	11	ENSCSAG00000002064.1	118634331	118677415	SBNO1	2671	564	164506	No_or_no_constitutive_exon
CCAGGAGGCCCTTGCGCTGCTGACTGTGTCCCTTCCTTCCATGTGGGCAGGT	118936085	118936177	118936035	118936087	1	11	ENSCSAG00000002057.1	118930682	118948814	DDX55	2671	564	164506	No_or_no_constitutive_exon
TGTCCTCAGGGAATGGAAGCAGGGCTAGAAGTGTTGTTGTTTGGGGGCAGGA	128523087	128523304	128523354	128523302	-1	11	ENSCSAG00000001805.1	128515020	128530891	ANHX	2671	564	164506	No_or_no_constitutive_exon
TGGGGGTCGGTGTGGGGGCTCAGGCAGGGCTGATGGCGCCCGGGGCACAGGT	920991	921098	921148	921096	-1	12	ENSCSAG00000016636.1	913492	932063	NELFB	2671	564	164506	No_or_no_constitutive_exon
TGTGAGGACATCAGTGATACTTTTTGTGTGTGTTTTTTTTTGGGTAACAGAA	1798020	1798083	1797970	1798022	1	12	ENSCSAG00000015805.1	1792308	1801124	SDCCAG3	2671	564	164506	No_or_no_constitutive_exon
CATCCTGCCGCACAGTAACACTCATTTGCTTTTGTTTGGGACTTGGGAAGAC	1816642	1816790	1816592	1816644	1	12	ENSCSAG00000015779.1	1802936	1829968	SNAPC4	2671	564	164506	No_or_no_constitutive_exon
GCCCCCCAGCTCCTGGGCCCCAGGCTGCCCCTAACTGCCCGGGGTTACAGGA	2442676	2442857	2442907	2442855	-1	12	ENSCSAG00000015708.1	2408750	2486858	KCNT1	2671	564	164506	No_or_no_constitutive_exon
TCATGGACTAATGCATCTCTTGTTGATCTTTCCTTCTGGGAACAACACAGCA	5475237	5475494	5475187	5475239	1	12	ENSCSAG00000014953.1	5468411	5549120	DDX31	2671	564	164506	No_or_no_constitutive_exon
ACTCAGTGGTGACGGGAGCTTTGCTCATTGCCTTTTTCTTGTGGGGGTAGGA	6511144	6511233	6511094	6511146	1	12	ENSCSAG00000014892.1	6437453	6567436	RAPGEF1	2671	564	164506	No_or_no_constitutive_exon
GGTTAAGTCCTCCCAGGCTCCTAAACTTTGTCCTCCCCACCCGGAGGGAGGC	9233930	9234000	9234050	9233998	-1	12	ENSCSAG00000014469.1	9219437	9234674	PHYHD1	2671	564	164506	No_or_no_constitutive_exon
GCTCTAGAAAGCTCTCTGGCTGCTGTGTATGGAGTGGGAGAGGATTGCAGGC	9772910	9772968	9773018	9772966	-1	12	ENSCSAG00000014184.1	9769973	9786464	SLC27A4	2671	564	164506	No_or_no_constitutive_exon
TTTGAGCACAAGGAAACGATGGATACTGGGGTGTACTTGAGGTAGGGCAGGG	9818423	9818451	9818373	9818425	1	12	ENSCSAG00000014117.1	9808235	9822457	TRUB2	2671	564	164506	No_or_no_constitutive_exon
AGAGGTGCTCCTTGGGGAGCCCCTGCTGACCCGGCTCCCTCGGGGCACAGCC	10616357	10616545	10616307	10616359	1	12	ENSCSAG00000013741.1	10556649	10621589	FAM129B	2671	564	164506	No_or_no_constitutive_exon
TCAATGTTGCTCTTCTCTGTTAATTTTATATTGGGGTTTGGGGAGATTAGAT	18466861	18467056	18467106	18467054	-1	12	ENSCSAG00000013276.1	18407301	18490531	CNTRL	2671	564	164506	No_or_no_constitutive_exon
TATAGGGATTTCCTAATATGATTCTACTTCGCTTCCACTTTGGGCTGAAGGT	18570502	18570642	18570452	18570504	1	12	ENSCSAG00000013241.1	18525879	18623636	C5	2671	564	164506	No_or_no_constitutive_exon
ACTTGCCATTTTCCTGCTGTCCCCCTGCCCCCTCCACTGCCTGGGTAAAGAT	34704480	34704605	34704430	34704482	1	12	ENSCSAG00000011297.1	34587117	34731642	ABCA1	2671	564	164506	No_or_no_constitutive_exon
CTTGGTCTTTTTTTGCTATATGTTTCTGAATGGCTGTCTTTGGGATGTAGTT	37888935	37889082	37889132	37889080	-1	12	ENSCSAG00000011227.1	37872577	37899864	RNF20	2671	564	164506	No_or_no_constitutive_exon
AACTGTAGGGATCTGGGATCCTAAAACTTAACATATTACTCTGGGGACAGGA	44903939	44904047	44903889	44903941	1	12	ENSCSAG00000010542.1	44876642	44907072	TLN1	2671	564	164506	No_or_no_constitutive_exon
CTAAGATTATGTTAAGTTCTAAGATTCTGTACTCTGGGTTGGGGCTACAGGT	45543382	45543506	45543332	45543384	1	12	ENSCSAG00000010273.1	45538302	45543766	FANCG	2671	564	164506	No_or_no_constitutive_exon
TTTGTGGGTATAATGTAAATTCTGTAATTTCTTTTCTTTGGGGTCAACAGGT	47832747	47832864	47832914	47832862	-1	12	ENSCSAG00000009824.1	47806435	47874227	ACO1	2671	564	164506	No_or_no_constitutive_exon
TAATCCAGTTTTTACTTACTATATCTGCATTTTTAACCCATGGGACACAGAT	58758059	58758187	58758009	58758061	1	12	ENSCSAG00000009661.1	58754775	58781293	HACD4	2671	564	164506	No_or_no_constitutive_exon
GTGATTCTGTTCCCCTGTCTGTTGACATGTCTCTGCCTGGTGGGGTGCAGGC	79142544	79142714	79142764	79142712	-1	12	ENSCSAG00000008591.1	79060424	79298164	DOCK8	2671	564	164506	No_or_no_constitutive_exon
TACTGTATAGTCTTCAAAGACACCTAATTGATTTTTCTTGTGTTGGGAAGGT	86191058	86191157	86191008	86191060	1	12	ENSCSAG00000007971.1	86140587	86198572	OSTF1	2671	564	164506	No_or_no_constitutive_exon
GTCGCATGTAACTGTGCTTATTTGTGTTGTTTGCTTGGGAAAAATTATAGGT	90613093	90613170	90613043	90613095	1	12	ENSCSAG00000007699.1	90478119	90637603	TLE4	2671	564	164506	No_or_no_constitutive_exon
CTGTGTCTGAACGGGCATGTCTGTGCGTTTCTTGGTAACCTCGGGAGCAGAC	92505430	92505447	92505497	92505445	-1	12	ENSCSAG00000007687.1	92454622	92560207	TLE1	2671	564	164506	No_or_no_constitutive_exon
ACTTTTAAAATATCACTTTTTTGTTGTTGGGTGGGGGAATCACTGGGAAGGT	94698017	94698187	94698237	94698185	-1	12	ENSCSAG00000007594.1	94651660	94734014	KIF27	2671	564	164506	No_or_no_constitutive_exon
TTTTTTTTTTCAAATTTAATATTAAAATTATTTTGTTTCATGGGTAAAAGAC	4748110	4748198	4748060	4748112	1	13	ENSCSAG00000017414.1	4738958	4780627	TTK	2671	564	164506	No_or_no_constitutive_exon
CTTGCTAATCCAGTTTTTTTCTTCTTATCTCTGTGATTACCTGGGGACAGGA	14444490	14444689	14444739	14444687	-1	13	ENSCSAG00000017292.1	14401749	14548491	None	2671	564	164506	No_or_no_constitutive_exon
GGGGCTCAGGACTTGTCAAGATCAGGGCTGATCTCTTTCCAACGGGGCAGAG	21566654	21566930	21566604	21566656	1	13	ENSCSAG00000017261.1	21561379	21567688	None	2671	564	164506	No_or_no_constitutive_exon
GGGGCTCAGAATTTGTCAAGATCAGAGCTGATCTCTTTCCAACGGGGCAGAG	21629860	21630136	21630186	21630134	-1	13	ENSCSAG00000017258.1	21629091	21636623	None	2671	564	164506	No_or_no_constitutive_exon
GGGTATAAAATTTGTCAAGACCAGAGCTGATCTCTCTCTGATGGGGGCAGAT	21654102	21654384	21654434	21654382	-1	13	ENSCSAG00000017254.1	21651239	21658846	None	2671	564	164506	No_or_no_constitutive_exon
GGGCTCAACATGTGTCAAGACCAGAGCTGATCTCTCTCTGATGGGGGCAGAA	21707135	21707206	21707085	21707137	1	13	ENSCSAG00000017253.1	21702132	21715835	None	2671	564	164506	No_or_no_constitutive_exon
ACCTATTATTCTTTTCTTTGTGTTGTGTGTGGTGCTGGTGTGGGAATCAGGT	25922103	25922277	25922053	25922105	1	13	ENSCSAG00000017126.1	25878222	25959942	SHPRH	2671	564	164506	No_or_no_constitutive_exon
TGTAACTACAAAAATACAATTAACGGACTAATCCTATTTCCAATGGGCAGAT	30866373	30866459	30866509	30866457	-1	13	ENSCSAG00000017057.1	30809633	30950767	ADGRG6	2671	564	164506	No_or_no_constitutive_exon
ATAGTACAACTGATTTTTAAATTGAAGGGATTTTCTTTTGTGGGGGATAGGT	54852318	54852500	54852268	54852320	1	13	ENSCSAG00000016090.1	54775269	54913975	FAM184A	2671	564	164506	No_or_no_constitutive_exon
TGAACTATGCCTTGTATTTATTCTTCATTGTGTACCATTCTGGGGCATAGAT	54891439	54891652	54891389	54891441	1	13	ENSCSAG00000016090.1	54775269	54913975	FAM184A	2671	564	164506	No_or_no_constitutive_exon
TTTTCTAATCTCTCCCTTTTTTATTCTTTTCCTCTTTTTTGTGGGGGCAGGT	67223544	67223681	67223494	67223546	1	13	ENSCSAG00000014845.1	67189317	67243925	RTN4IP1	2671	564	164506	No_or_no_constitutive_exon
GGGAAGAGAATGTGTAAAGACCAGAGCTGATCTCTTTCTGATTGGGGCAGGA	77471927	77472200	77472250	77472198	-1	13	ENSCSAG00000014456.1	77471165	77478746	ULBP3	2671	564	164506	No_or_no_constitutive_exon
TCACACTTTCCTGCAGTTTTAATTTCTGATTTTAATGGAATGGGTGACAGGA	77816713	77816873	77816663	77816715	1	13	ENSCSAG00000014444.1	77795078	77822379	IYD	2671	564	164506	No_or_no_constitutive_exon
ATGCCGGAAAAATACCTTGGCCCGCCGGAAGGGCAGGCACATGGGCATAGGT	93826518	93827008	93826468	93826520	1	13	ENSCSAG00000012208.1	93826249	93827008	None	2671	564	164506	No_or_no_constitutive_exon
CTCTCTTCTTCTGTGGGTCTCACACTCCCCACATTTCCTCGGGGCTGCAGCT	1028256	1028419	1028206	1028258	1	14	ENSCSAG00000017338.1	993159	1037840	FER1L5	2671	564	164506	No_or_no_constitutive_exon
GCAGGGCCCGTGCCCCTTGCCCACACGCCTCCCGTGGCTGGGTTGAGCAGGA	1426979	1427186	1426929	1426981	1	14	ENSCSAG00000017281.1	1404324	1431015	ZAP70	2671	564	164506	No_or_no_constitutive_exon
TCACTTGGCTTTCCTTCCCTCTCCTTCCCGGGGGCCTTGTGGGCTGGCAGCA	3321338	3321525	3321575	3321523	-1	14	ENSCSAG00000017193.1	3270635	3573300	AFF3	2671	564	164506	No_or_no_constitutive_exon
AATATGCTGTACTAAATATCCATCCATCTTCATTTTACATGTGGGATAAGGA	11864806	11864932	11864756	11864808	1	14	ENSCSAG00000017032.1	11861210	11871767	SULT1C4	2671	564	164506	No_or_no_constitutive_exon
ATGAGTAGATACGTCCCCTAAAAGCTTTCTTCCTGCCTGGGGGGAACCAGGT	16259688	16259864	16259914	16259862	-1	14	ENSCSAG00000016682.1	16233377	16297365	PAX8	2671	564	164506	No_or_no_constitutive_exon
GACTCCATTTTAGGTAATTCAAGTTCCTTTTTCTCTTTTTTTGGGAATAGGT	20548061	20548177	20548011	20548063	1	14	ENSCSAG00000016352.1	20539286	20557849	RNF103	2671	564	164506	No_or_no_constitutive_exon
TTTTTTTTTTTTTTTTTTTTTTTTTTTTTTTGCCTGTCCTCTCGGGGAAGTT	29751833	29751984	29751783	29751835	1	14	ENSCSAG00000015859.1	29751298	29760082	LRRTM4	2671	564	164506	No_or_no_constitutive_exon
TGACCCTAACCATGGACACCTGTCTCTTTATCCGCCCTGGGGAACTGCAGTT	32397943	32398248	32398298	32398246	-1	14	ENSCSAG00000015807.1	32385248	32442403	HK2	2671	564	164506	No_or_no_constitutive_exon
AAATGGCCCACTCTGATCTGTCTTGGCCTTGGTTGGGGCACGGGCAACAGGT	32755290	32755390	32755240	32755292	1	14	ENSCSAG00000015682.1	32752841	32760045	DQX1	2671	564	164506	No_or_no_constitutive_exon
CTTCTCTCTGTCTGTACCTGCGTGTGTTGCCGTCGGCGGCGGGGCCGCAGCC	34242575	34242760	34242810	34242758	-1	14	ENSCSAG00000015316.1	34232818	34249253	EMX1	2671	564	164506	No_or_no_constitutive_exon
TGGTTTTTTGGCCACTGCTGTAAAATAATGTCTCCTCTCTCACGGGACAGCC	41696567	41700009	41696517	41696569	1	14	ENSCSAG00000014788.1	41640757	41700009	SPRED2	2671	564	164506	No_or_no_constitutive_exon
GTCTGGCCAGAGCCCCACCGACTCACCAGGCTCCTCTCTGTGTTGGGAAGGA	63399272	63399542	63399592	63399540	-1	14	ENSCSAG00000012997.1	63390432	63413906	ABCG8	2671	564	164506	No_or_no_constitutive_exon
CTGGGTCCTGGGTCCTGAGGACACCAACTGTAGTCATGCTGTGGGTGCAGAC	64482967	64483113	64482917	64482969	1	14	ENSCSAG00000012689.1	64460702	64485378	HAAO	2671	564	164506	No_or_no_constitutive_exon
AGTGGTTGCAATCTGGATTCAGCCCAATTCCGTTACCTGATGGGGGAAAGCT	65439409	65439874	65439924	65439872	-1	14	ENSCSAG00000012468.1	65439409	65440543	None	2671	564	164506	No_or_no_constitutive_exon
TTAGAGGATTTTTTTTTTTTTTTTTTGGTCTGCCTTTTGGATGGGACCAGGA	73895533	73898252	73898302	73898250	-1	14	ENSCSAG00000011850.1	73895533	73946358	RASGRP3	2671	564	164506	No_or_no_constitutive_exon
TGACCCCTGCCAGGCTCAGCTTAGCCTTGACCTTGACTCTGGGTTGGCAGGT	80380882	80381122	80381172	80381120	-1	14	ENSCSAG00000009681.1	80371095	80398914	CAD	2671	564	164506	No_or_no_constitutive_exon
TCTGATCTTAAGTAAACTTATCTTTACATTTGTGTCTTTGTGGGAGCCAGGT	81366543	81366708	81366758	81366706	-1	14	ENSCSAG00000008753.1	81361611	81411432	HADHB	2671	564	164506	No_or_no_constitutive_exon
AAGACATGCCTTCACCCCTGGCCTTTTCTCTCTTCTTCCTTGGGGTGCAGAT	82803451	82803601	82803401	82803453	1	14	ENSCSAG00000008514.1	82753176	82859415	ADCY3	2671	564	164506	No_or_no_constitutive_exon
TTGGATTAAAACAATGCTTTTTTCTTTTGTTTTTGTGTGTGGGAAACTAGAA	83780944	83781061	83780894	83780946	1	14	ENSCSAG00000008290.1	83738287	83908485	ATAD2B	2671	564	164506	No_or_no_constitutive_exon
TGTGAGTCTCCTGCCCTTCTCTGATCCTGCTTTCATTTTGGGGGATCCAGGT	106049045	106049254	106048995	106049047	1	14	ENSCSAG00000006916.1	105937197	106060584	PXDN	2671	564	164506	No_or_no_constitutive_exon
TGGAGAGTCCCAGGGTTGGCGCAGTGACTGTGGCCTTTGCTGTGGGACAGGT	312451	312532	312401	312453	1	15	ENSCSAG00000014694.1	308648	317728	GORASP1	2671	564	164506	No_or_no_constitutive_exon
CTTCCCCAAAGATGACACTGCCCCCTGGGGCCTTATGTTTGGGAACACAGGA	5066671	5066745	5066621	5066673	1	15	ENSCSAG00000013719.1	5057899	5073184	CLCN2	2671	564	164506	No_or_no_constitutive_exon
GTGTGGGAGATCACAGACGTGTCTCGCAACGTCATCCGAACCCAGGGGAGTG	5370013	5370091	5370141	5370089	-1	15	ENSCSAG00000013533.1	5368260	5374636	HTR3C	2671	564	164506	No_or_no_constitutive_exon
ACTCTACTTCCTTCCTGAATTGTGTTGTTTCTGGCCCCATGGGTGAGCAGTC	5628390	5628574	5628624	5628572	-1	15	ENSCSAG00000013383.1	5608774	5700620	YEATS2	2671	564	164506	No_or_no_constitutive_exon
TTCTTTTCCCTTTTCAAATCCACCTTCCTGTTGCAATGCATGATGGGCAGGC	38218793	38218829	38218879	38218827	-1	15	ENSCSAG00000011943.1	38208037	38375273	MBNL1	2671	564	164506	No_or_no_constitutive_exon
ACTACAACTTCATGTTTTTGTTTTTTTTTTTCCTTTCTGGTGGGGGGCAGCC	40723067	40723260	40723017	40723069	1	15	ENSCSAG00000011544.1	40720008	40726908	None	2671	564	164506	No_or_no_constitutive_exon
AAGCAATATTGTTTGCTTCAGTATTAATGTGTTCTCTTTTGGGGCTACAGGA	56684422	56684604	56684372	56684424	1	15	ENSCSAG00000010669.1	56679425	56741566	TOPBP1	2671	564	164506	No_or_no_constitutive_exon
TAGTTATGTCTCTTGCTTTTATCTTCCTTGTATTAACTTGGGCACAAAAGAT	60533090	60533231	60533281	60533229	-1	15	ENSCSAG00000010110.1	60491028	60617911	ANKRD28	2671	564	164506	No_or_no_constitutive_exon
GGGAGAAATCGTCCCTGAACGTGGAGATTGGACACCCCAAGTAAGGGAAGGA	64660390	64661143	64661193	64661141	-1	15	ENSCSAG00000009882.1	64608603	64661298	EFHB	2671	564	164506	No_or_no_constitutive_exon
GCATCGTTATTCAGTGACAAATTGCCATTTTAAATTTTTTGAATGGGCAGGG	84210274	84210369	84210419	84210367	-1	15	ENSCSAG00000009034.1	84185298	84348011	P3H2	2671	564	164506	No_or_no_constitutive_exon
TTGGTATCAGAAAAATATGAGTAAGTTTACGTTCTTTGTTTCGTGGGAAGGT	87718741	87718855	87718691	87718743	1	15	ENSCSAG00000008881.1	87679076	87779102	OPA1	2671	564	164506	No_or_no_constitutive_exon
CATCTAACTTTGTGTCTGTTCTGGCTTTCTGATGTCCCCCGTGGGTGCAGCA	91695403	91695582	91695353	91695405	1	15	ENSCSAG00000008428.1	91676378	91744928	LMLN	2671	564	164506	No_or_no_constitutive_exon
CGAGCGAAGGAGGGGAGGAGTGAGGGGAAGGAGGTAGGGGGAGGGGGAAGGA	1032048	1036870	1031998	1032050	1	16	ENSCSAG00000014084.1	982105	1036870	TUSC5	2671	564	164506	No_or_no_constitutive_exon
ATTTAAATGCATTGCTAACTTGTGTTCTTAACTTCTGCTTGGGATTATAGGG	1345720	1345850	1345900	1345848	-1	16	ENSCSAG00000013929.1	1321415	1352466	PRPF8	2671	564	164506	No_or_no_constitutive_exon
GGGACAGTAGTGTGCCCTGCTCATACCCTCTGTCCTTCTGTGGGGACCAGGA	4034693	4034801	4034851	4034799	-1	16	ENSCSAG00000013165.1	4016221	4036782	MYBBP1A	2671	564	164506	No_or_no_constitutive_exon
AATGCTGGAGGCAAAGCAGCTTGCAGGGTGCTAATGCACCGAGCGGGTAGGA	4118062	4118214	4118264	4118212	-1	16	ENSCSAG00000013133.1	4111150	4121645	ALOX15	2671	564	164506	No_or_no_constitutive_exon
AGGTCCTGCATCGGCCCCTGAGACTGAGTATCTTCTTCCCTGGGGAGCAGGT	6248082	6248205	6248032	6248084	1	16	ENSCSAG00000012313.1	6243241	6249308	None	2671	564	164506	No_or_no_constitutive_exon
TTTGGTTTTGTGTTCTCCATTTCACCACTTTTGGCTTTGGTGCGGGATAGGT	7897763	7897878	7897928	7897876	-1	16	ENSCSAG00000010432.1	7835842	7989788	MYH10	2671	564	164506	No_or_no_constitutive_exon
GAGACCAGACCTTGCTGGGTTTATTAATTCGAGTCCTAATGGGTGTACAGGG	9675296	9675552	9675602	9675550	-1	16	ENSCSAG00000010104.1	9647776	9709659	MYH13	2671	564	164506	No_or_no_constitutive_exon
TCTGGAGAATAGAGCCCTTTCTTAACGCTGTGTTTCCTTCTGTGGGGCAGGT	11289296	11289479	11289246	11289298	1	16	ENSCSAG00000009179.1	10948013	11317291	DNAH9	2671	564	164506	No_or_no_constitutive_exon
CCACAGGGCCTGCCTGTTGCCCCCTGAGCAGTCTCTTTGGGGTGGGACAGGT	17190913	17190986	17190863	17190915	1	16	ENSCSAG00000008278.1	17157489	17218009	MYO15A	2671	564	164506	No_or_no_constitutive_exon
GGGAGGTGGGACCCAGGCTCAGTGCCAGCTCTGCTCACCCCACGGGGCAGGT	17292892	17293040	17293090	17293038	-1	16	ENSCSAG00000008153.1	17285723	17300041	FLII	2671	564	164506	No_or_no_constitutive_exon
ACAGCCCATCTGAGTCTGGACCTCAGCGTCTTCTCCTCCGTGGGGTGCAGGT	22151526	22151762	22151476	22151528	1	16	ENSCSAG00000007321.1	22138587	22162893	SARM1	2671	564	164506	No_or_no_constitutive_exon
AAAGGCCTGTTTGTTCTTTGGTGACCCATCCTTCTCTGCTTGGGGAGTAGAA	22263479	22263601	22263429	22263481	1	16	ENSCSAG00000007288.1	22242513	22267036	SLC13A2	2671	564	164506	No_or_no_constitutive_exon
TGTGCAGGAGGCCAGCCCTCACCACTCCTGCTGCTCTGATTGGGAGCCAGGT	22818295	22818454	22818245	22818297	1	16	ENSCSAG00000007055.1	22805739	22820537	PIPOX	2671	564	164506	No_or_no_constitutive_exon
GCCATGGCTTCCTGCAGTGTCCCTCACCCCTTGGGATCTGGTGGGGGCAGGT	23351858	23352016	23351808	23351860	1	16	ENSCSAG00000006932.1	23333687	23353340	ANKRD13B	2671	564	164506	No_or_no_constitutive_exon
CAGGAGGCTGAGGTGAGAGAATTGTTTGAGCCCAGGGGCAGAGGTTGCAGTG	23865555	23865643	23865693	23865641	-1	16	ENSCSAG00000006829.1	23864476	23866692	None	2671	564	164506	No_or_no_constitutive_exon
GAGTGAACCTGAACCTCCTGCCTCGACCTCTCAAATTGCTGGGATTACAGGT	24406326	24406501	24406276	24406328	1	16	ENSCSAG00000006710.1	24398104	24406934	None	2671	564	164506	No_or_no_constitutive_exon
GCGATGTTTTGTTATATGCTATTTTCTAACATTTTTTAAACTGGGAGTAGGT	25349317	25349398	25349448	25349396	-1	16	ENSCSAG00000006595.1	25336936	25377831	UTP6	2671	564	164506	No_or_no_constitutive_exon
GACTCAGGCTCTGCAGCAGGTGTGACTGATGTGGGCTTTCTGGGTGGCAGGT	29248830	29249055	29249105	29249053	-1	16	ENSCSAG00000006243.1	29240568	29272077	MMP28	2671	564	164506	No_or_no_constitutive_exon
TTCTGTATTTTTCTCTGTCTTCCTTTCCACTGGCTGCCTTGGATGGGCAGGA	29343309	29343366	29343416	29343364	-1	16	ENSCSAG00000006228.1	29330303	29347834	HEATR9	2671	564	164506	No_or_no_constitutive_exon
AAAAAAGATTTTTAAAATGTTTTTCTTTTTTTTTCTCTTGGGTATGAAAGGT	29787985	29788163	29788213	29788161	-1	16	ENSCSAG00000006142.1	29762420	29800577	HEATR6	2671	564	164506	No_or_no_constitutive_exon
TTTAAGTGTATTTACCTTTTAACATGTGTTGCCTGCGTTGGGTGGAACAGGG	29768782	29768879	29768929	29768877	-1	16	ENSCSAG00000006142.1	29762420	29800577	HEATR6	2671	564	164506	No_or_no_constitutive_exon
GTTGCTTTTATTTTTGTAATTTTTTCCTTCATTCCTTTTGGGGAAAACAGTG	30312308	30312380	30312430	30312378	-1	16	ENSCSAG00000006109.1	30300531	30374078	TADA2A	2671	564	164506	No_or_no_constitutive_exon
ACCTTAGATCAAAAGTAGTAGATGACTTGATCTCTTGTTGGGGTTGATAGGC	30544581	30544728	30544531	30544583	1	16	ENSCSAG00000006092.1	30452342	30705004	ACACA	2671	564	164506	No_or_no_constitutive_exon
TTGACCTCGTGATCTGCCCACCTTGGCCTCCCAAAGAGCTGGGATTACAGGC	33578159	33578188	33578109	33578161	1	16	ENSCSAG00000005884.1	33558612	33586484	TUBD1	2671	564	164506	No_or_no_constitutive_exon
GCCATCTCCAGGCTCTGCCCACTGCTGACCTACCCCACCCAGGGCTGCAGGA	35206541	35206671	35206721	35206669	-1	16	ENSCSAG00000005644.1	35192970	35207874	EPX	2671	564	164506	No_or_no_constitutive_exon
GGACACGCAGGGAGGTTACTGACCCTGGTTCCCGGTCCCTGGGGGGGCAGGT	44773035	44773169	44773219	44773167	-1	16	ENSCSAG00000005125.1	44749206	44830145	MGAT5B	2671	564	164506	No_or_no_constitutive_exon
CTCTCAGCCTGGCCCTGAGCCCTGCCTCTCTCTTCTGTCTGCGGGATCAGTT	45810507	45811469	45810457	45810509	1	16	ENSCSAG00000004896.1	45806990	45811469	TRIM47	2671	564	164506	No_or_no_constitutive_exon
TTGGGTGCCTGCTGCTCCCTGCTGACCAGGACCCCTGTCCCTGGGGGCAGGT	45933481	45933662	45933712	45933660	-1	16	ENSCSAG00000004846.1	45925693	45941644	None	2671	564	164506	No_or_no_constitutive_exon
AGGCTTGAGCCACCGCGCCCGGCCTCTCCTGATCTTCTTAATTGGGGCAGGA	46426685	46426823	46426635	46426687	1	16	ENSCSAG00000004725.1	46411390	46432991	GGA3	2671	564	164506	No_or_no_constitutive_exon
CCCTCACCCAACCCGGCCATCCCTCACCCCTGTTCTTTTCTGGGGGCCAGGA	46727321	46727402	46727271	46727323	1	16	ENSCSAG00000004649.1	46706157	46729856	HID1	2671	564	164506	No_or_no_constitutive_exon
CTCTCTAGCTCTAACTGGCCTTGGGGGGTGGGGGTCCTTTTGGGGTGCAGTG	48238824	48238923	48238774	48238826	1	16	ENSCSAG00000004490.1	48132768	48301648	SDK2	2671	564	164506	No_or_no_constitutive_exon
CTGACCTCGTGATCCGCCCATCTCGGCCTCCCAAAGTGCTGGGATTACAGGC	57484737	57484803	57484853	57484801	-1	16	ENSCSAG00000003914.1	57471014	57504239	DDX42	2671	564	164506	No_or_no_constitutive_exon
GCTGTTGACTAGAAGTGGATTTCTTATAAACACTTTGTTTCTTGGGGAAGGG	57539479	57539647	57539429	57539481	1	16	ENSCSAG00000003892.1	57525511	57547798	CCDC47	2671	564	164506	No_or_no_constitutive_exon
CACAAATAGCTATAGCAGAGTCACTCACAACTGTCTTCTGGGGACTGTAGCA	58587053	58587217	58587267	58587215	-1	16	ENSCSAG00000003849.1	58582133	58648363	MRC2	2671	564	164506	No_or_no_constitutive_exon
GTGCCGCCCCTGCCCCCCATCATCATCTTTGGTTGGGGGTGGGGTGGCAGGG	60075435	60075589	60075639	60075587	-1	16	ENSCSAG00000003770.1	60070065	60120712	None	2671	564	164506	No_or_no_constitutive_exon
GACCCGCAGCTGGCTCAAGGCCCCACCTTTCTGAGGCTATGGGAATCCAGTC	61018651	61018763	61018601	61018653	1	16	ENSCSAG00000003697.1	60985547	61020220	ARHGAP27	2671	564	164506	No_or_no_constitutive_exon
CCTCCACACGCACACCAGGCCTCACCCTGCTCCTTCCATCTGGGGGACAGAG	61176065	61176215	61176265	61176213	-1	16	ENSCSAG00000003675.1	61169017	61198535	FMNL1	2671	564	164506	No_or_no_constitutive_exon
TATGCCCTGGACTATGCCTGACGGACTAACTCAGACGCATGGGGCCACAGGT	62133778	62133959	62133728	62133780	1	16	ENSCSAG00000003533.1	62131708	62146182	SLC4A1	2671	564	164506	No_or_no_constitutive_exon
TGGGGACTTAACTTCCCAGATTCATCCAAATCCTTACTTTGGGTTTAAAGGA	62586878	62587016	62586828	62586880	1	16	ENSCSAG00000003463.1	62567483	62600459	MPP3	2671	564	164506	No_or_no_constitutive_exon
TCTTGGGAAACTGGCTTCCTGAGGCGTTTCTGTTGTCATTGGGGCTATAGAC	64076151	64076273	64076101	64076153	1	16	ENSCSAG00000003129.1	64075231	64080074	GHDC	2671	564	164506	No_or_no_constitutive_exon
TCCCCTCACTGCCGGGCGCCCTGGCCGCCTCTCCGCTGCCGTGGGTGCAGCT	65982703	65982882	65982932	65982880	-1	16	ENSCSAG00000002780.1	65978420	65989672	RAPGEFL1	2671	564	164506	No_or_no_constitutive_exon
AATAAGTACTGAGGGTGCAGCCCCTTCCCCTGCCCAGGATGGCAGGGGAGGG	66248334	66250167	66248284	66248336	1	16	ENSCSAG00000002736.1	66243538	66250167	ORMDL3	2671	564	164506	No_or_no_constitutive_exon
GGAATCACCCTTTGCCTCCCCTCAAGTCATCTGCAATTCCTGGGGCACAGGT	66421196	66421353	66421403	66421351	-1	16	ENSCSAG00000002728.1	66416903	66426300	GRB7	2671	564	164506	No_or_no_constitutive_exon
CTCTGGGGATGGGCCACCCGCCCTCTGAGCAACCCTGGACGGTGGGGCAGGA	66493106	66493243	66493056	66493108	1	16	ENSCSAG00000002714.1	66478678	66495929	PGAP3	2671	564	164506	No_or_no_constitutive_exon
CCCGCCTGGTGAGGTGGCTGAGCGCCTGCTGTCTTTCCCTGGGAGCACAGCC	70187062	70187182	70187232	70187180	-1	16	ENSCSAG00000002415.1	70186766	70200610	TK1	2671	564	164506	No_or_no_constitutive_exon
GACTTCTCCTAAATCCTGGCCGGGATTTCTCTTAACTCTTTGCGGGGCAGGA	72284506	72284660	72284456	72284508	1	16	ENSCSAG00000002319.1	72244244	72369859	RNF213	2671	564	164506	No_or_no_constitutive_exon
TTCCTCCCATCGTTCACCCCCAACTAACCCCTATATTCCTGGGGCTGCAGAA	72348612	72348735	72348562	72348614	1	16	ENSCSAG00000002319.1	72244244	72369859	RNF213	2671	564	164506	No_or_no_constitutive_exon
CGGTTTCCTATTCTGCCTTTCTTCCGTATGCCTCTCAACGGGACGAACAGCT	73201368	73201392	73201442	73201390	-1	16	ENSCSAG00000002283.1	73195669	73242995	SLC38A10	2671	564	164506	No_or_no_constitutive_exon
CCTTCCATTCCAGGACTGACAGGTCTGTTTGAATTGGGGATGGGGGCTAGGC	73634703	73634890	73634653	73634705	1	16	ENSCSAG00000002234.1	73633917	73638902	MRPL12	2671	564	164506	No_or_no_constitutive_exon
GGAGTTACTAAATGTCCTGTTTTTTCCTGTCTTGTTCACTGGGCAAACAGGG	2820354	2820438	2820488	2820436	-1	17	ENSCSAG00000013893.1	2690417	3176738	RIMS1	2671	564	164506	No_or_no_constitutive_exon
CTGATCTGATTTTCATTTGTTTCTACTTACGTCCTTTTTTTCTGGGAAAGGT	15099197	15099404	15099147	15099199	1	17	ENSCSAG00000013375.1	14652232	15133862	DST	2671	564	164506	No_or_no_constitutive_exon
AGCTAACATTTGCAGAATGCTAACCATGATATTCATTTTCCAATGGGGAGCT	29133194	29133269	29133319	29133267	-1	17	ENSCSAG00000011553.1	29130980	29138395	RRP36	2671	564	164506	No_or_no_constitutive_exon
GTTATAAATATAAGAGGAACTAAAATTGAAACTTTTCTTTGGGATTGTAGAT	29941240	29941377	29941190	29941242	1	17	ENSCSAG00000011412.1	29934273	29947949	MRPS10	2671	564	164506	No_or_no_constitutive_exon
TCCCTTCAGAGCTCTGACCTCGGTATCTTTCAGCAGGTTCCTGGGTAAAGGG	30922865	30923196	30923246	30923194	-1	17	ENSCSAG00000011253.1	30915051	30923486	TREML4	2671	564	164506	No_or_no_constitutive_exon
ATGACATTAGATTCAAACTAACACTGTGAAACTCCCTCTGGGGCCAACAGGT	32782427	32782525	32782377	32782429	1	17	ENSCSAG00000011076.1	32510780	32804554	KIF6	2671	564	164506	No_or_no_constitutive_exon
AGCCAGGGCCTTTTCTCTCTCTCATGTACATACCTTCTTGGGGAAGTCAGGT	34663143	34663256	34663306	34663254	-1	17	ENSCSAG00000010493.1	34661518	34708014	CMTR1	2671	564	164506	No_or_no_constitutive_exon
AGATAGAATGTGTGACTGGCTGATTCATGTATCATCTTCTAATCGGGCAGGT	35279534	35279696	35279484	35279536	1	17	ENSCSAG00000010353.1	35261417	35279696	PPIL1	2671	564	164506	No_or_no_constitutive_exon
CTTGGGGTGGGGCGCCCCTCACAGTGCGGGGTCGTGTGCCCGGCGGGCAGGT	38619711	38619923	38619973	38619921	-1	17	ENSCSAG00000009596.1	38617678	38646192	SYNGAP1	2671	564	164506	No_or_no_constitutive_exon
AGAAAGGTGATGGTTTCGGGAATGGAGAAGTCACTGCTGGGTGGGGGCAGGC	40522464	40522752	40522802	40522750	-1	17	ENSCSAG00000008496.1	40466535	40529564	None	2671	564	164506	Yes
GGGGAGGGGCGGGGCTCGGTGGGCGGGGCTGACCGCGGGGGCGGGGCCAGGG	40639348	40639624	40639298	40639350	1	17	ENSCSAG00000008482.1	40557155	40899764	None	2671	564	164506	No_or_no_constitutive_exon
GGGGCGGGGCGGGGCTCGGTGGGCGGGGCTGACCACGGGGGCGGGGCCAGGG	40917316	40917592	40917266	40917318	1	17	ENSCSAG00000008447.1	40841548	40920342	None	2671	564	164506	No_or_no_constitutive_exon
CGGGGAGGGGCGGAGCTCCGGGGAAGAGCTGACCGCGGGGGCGGGGCCAGGG	41029511	41029787	41029461	41029513	1	17	ENSCSAG00000008434.1	40916349	41114037	None	2671	564	164506	No_or_no_constitutive_exon
GGGGCGGGGCGGGGCTCGGTGGGCGGGGCTGACCGCGGGGGCGGGGCCAGGG	41110857	41111133	41110807	41110859	1	17	ENSCSAG00000008426.1	40969084	41188248	None	2671	564	164506	No_or_no_constitutive_exon
GCGACAGGGGCGGGGCTCGGTGGGCGGGACTGACTAGCGGGCGGGGCCAGGG	41944785	41945061	41945111	41945059	-1	17	ENSCSAG00000008172.1	41941868	41946176	None	2671	564	164506	No_or_no_constitutive_exon
ATGGCTGCGACCTGGGGCCCGACGGGCACTTCCTCCGCGGGTATGAACAGTT	41963863	41964065	41964115	41964063	-1	17	ENSCSAG00000008166.1	41960941	41964872	None	2671	564	164506	No_or_no_constitutive_exon
GGGGCGGGGCGGGGCTCGGGGGACTGCACTGACCGCGGGGGCGGGGCCAGGA	42691013	42691289	42691339	42691287	-1	17	ENSCSAG00000008095.1	42688084	42692004	Chsa-A	2671	564	164506	No_or_no_constitutive_exon
GGGGCGGGGCGGGGCTCGGTGGGCGGGGCTGACCGCGGGGGCGGGGCCAGGG	42822560	42822836	42822510	42822562	1	17	ENSCSAG00000008089.1	42821785	42825762	None	2671	564	164506	No_or_no_constitutive_exon
AGGAGGGGCTTCGGGTAGTGAGGGAGGATCACTACTCTACTTGGGAACAGGG	44294596	44294914	44294964	44294912	-1	17	ENSCSAG00000008003.1	44288047	44299938	ZSCAN26	2671	564	164506	No_or_no_constitutive_exon
AAATTGGCAAAAACAAGTGGAATTCCATGTGATTCTCTTGGGGTAAACAGAT	62267304	62267652	62267254	62267306	1	17	ENSCSAG00000007443.1	62174426	62267652	None	2671	564	164506	No_or_no_constitutive_exon
TTGAAAACCCACGTAAACTAAAGAGTGACCTGTGCGGGGTGGGGTGTCAGGT	230501	230614	230664	230612	-1	18	ENSCSAG00000018256.1	223213	234696	RBFA	2671	564	164506	No_or_no_constitutive_exon
ATTCCAGTTTGGAATTACTAATTCTTTCTTTCTTGGTTCCAAATGGGCAGCT	15878190	15879455	15879505	15879453	-1	18	ENSCSAG00000018207.1	15878190	15894609	SERPINB10	2671	564	164506	No_or_no_constitutive_exon
CTTTTGGTAATGACCTGGCTTTCTTATTGTTTTGTCGACGGGGACCACAGGA	30175046	30175202	30174996	30175048	1	18	ENSCSAG00000018082.1	30166833	30181570	MRO	2671	564	164506	No_or_no_constitutive_exon
CTCTGCTCGCATCCCGCCCGCGCACCCGCCCGTCCGCCCGCCCGGGAGAGCC	47965700	47965860	47965910	47965858	-1	18	ENSCSAG00000017884.1	47964580	47968155	None	2671	564	164506	No_or_no_constitutive_exon
AGACTCTACAATAATGTGGTTATTCATCTCCTCTTTTGTTTTGGGTGAAGAA	47995888	47996010	47995838	47995890	1	18	ENSCSAG00000017882.1	47967370	48063882	KLHL14	2671	564	164506	No_or_no_constitutive_exon
AAAGGCTTGAGTAATGGTCACCTCAACATTTTGGGTATTTGGGGCTGTAGAT	49272341	49272497	49272547	49272495	-1	18	ENSCSAG00000017854.1	49254105	49282937	DSG3	2671	564	164506	No_or_no_constitutive_exon
GACCATAAAAAGAAATGTTGAACTGCACTGACCTGCTTCTATTGGGACAGGC	59043813	59043999	59044049	59043997	-1	18	ENSCSAG00000017642.1	58963913	59103993	GREB1L	2671	564	164506	No_or_no_constitutive_exon
ATGTTCCACCTCCTTTTTGTTTCTGCCCTTCTGTGATTTCCCGGGGATAGGC	64491504	64491621	64491671	64491619	-1	18	ENSCSAG00000017587.1	64489041	64585973	EPB41L3	2671	564	164506	No_or_no_constitutive_exon
ATCTCCTGTTTAACAGTACTGCTCATTGTCAGTTTTATTTGGGATAACAGAT	71002291	71002428	71002478	71002426	-1	18	ENSCSAG00000017503.1	70995389	71178538	SPIRE1	2671	564	164506	No_or_no_constitutive_exon
GACTTCCTAAGGCAGAGGCTTAATGAGTTTCCTTTTTTCTGGGCCGACAGAC	1305367	1305415	1305317	1305369	1	19	ENSCSAG00000014538.1	1288141	1313280	IL17RA	2671	564	164506	No_or_no_constitutive_exon
TCGCCTCCTTCCCCACCTCATTTCTCCACCCCTTGACCCTGGGACACTAGCC	2036400	2036538	2036588	2036536	-1	19	ENSCSAG00000014264.1	1997700	2201218	MICAL3	2671	564	164506	No_or_no_constitutive_exon
TTGAGCACTGACTCTAATTTTGTTGGGATCGGGTTTTTTGGGGACTGCAGCA	2279602	2279898	2279552	2279604	1	19	ENSCSAG00000014211.1	2273729	2284691	PEX26	2671	564	164506	No_or_no_constitutive_exon
GGTGGGGAAATACCAACACTGCTTTTTCCCTGTTCTCTTGGGTGGGACAGGA	2363205	2363301	2363155	2363207	1	19	ENSCSAG00000014166.1	2358231	2371411	None	2671	564	164506	No_or_no_constitutive_exon
TACAGCTCCATGGGAGGCTTCCCGTGGCTAAAGCGGAGGAGGAGGGGGAGCC	3078382	3078982	3079032	3078980	-1	19	ENSCSAG00000014008.1	3078270	3079369	None	2671	564	164506	No_or_no_constitutive_exon
GAGGCCCAGCCCCATGCTCAAGCTCATGCTCTGCCCGGTGGGGGTTGCAGGT	4912163	4912255	4912113	4912165	1	19	ENSCSAG00000013188.1	4904049	4918224	AIFM3	2671	564	164506	No_or_no_constitutive_exon
CCTGCCCTCCCCTCTCCGGCTCCCTGAGACTCGGGGGCTCTGGGGCGCAGGC	4930616	4930786	4930566	4930618	1	19	ENSCSAG00000013060.1	4918359	4933439	LZTR1	2671	564	164506	No_or_no_constitutive_exon
CGATGGGGTCTGTGGTGTCCTGGCCTGCACCGTTGGCCTTAACGGGCTAGCA	5599109	5599212	5599262	5599210	-1	19	ENSCSAG00000012164.1	5589089	5607387	ZDHHC8	2671	564	164506	No_or_no_constitutive_exon
CAGGTTGGGTCGGGCAAGGTCAGGCACTGTCTGACCTGGCTGGGCGGTAGCT	7354971	7355099	7355149	7355097	-1	19	ENSCSAG00000010735.1	7353296	7399221	None	2671	564	164506	No_or_no_constitutive_exon
CTGGCTGCTTTTGGTTTTCCTTGACTGGCCGCCCTGCCCCGGGCAGACAGAC	12131337	12131500	12131550	12131498	-1	19	ENSCSAG00000009825.1	12125827	12138761	RHBDD3	2671	564	164506	No_or_no_constitutive_exon
TCATCAACTCACGTCTCACAGTCTTTATTTCTTTATTGGAATGTGGGCAGAT	15262065	15262236	15262286	15262234	-1	19	ENSCSAG00000008309.1	15245242	15283430	BPIFC	2671	564	164506	No_or_no_constitutive_exon
AGCAATCTCTTTCTCTCTCGTCCTGATAATTCCTTTCTGTGTTGGGGCAGGT	21388723	21388847	21388673	21388725	1	19	ENSCSAG00000006496.1	21370358	21397699	GTPBP1	2671	564	164506	No_or_no_constitutive_exon
TATCCCCACTTTTCAGATGGGAAGACTAAGGGTCAGGGAGACGAAGGGAGTA	22221593	22221682	22221543	22221595	1	19	ENSCSAG00000006219.1	22143979	22261098	CACNA1I	2671	564	164506	No_or_no_constitutive_exon
CCTACTGCTCCCTCCTACCTGCACCCTGGGTCTGCCCTGTGGGGCCACAGCA	22232791	22232977	22232741	22232793	1	19	ENSCSAG00000006219.1	22143979	22261098	CACNA1I	2671	564	164506	No_or_no_constitutive_exon
TCCTCTGAAGTCTCTCTGCGTTTGCATCTTGTCCTTTTTTACATGGGCAGGC	22930829	22930977	22930779	22930831	1	19	ENSCSAG00000006001.1	22929591	22940224	ADSL	2671	564	164506	No_or_no_constitutive_exon
CGCCCCTCACCTTGCTCTCTCCTCACCTGTCTCCTTGCTGTCGGGTAAAGTT	924196	924226	924276	924224	-1	2	ENSCSAG00000016305.1	917478	936138	ARFGAP1	2671	564	164506	No_or_no_constitutive_exon
GGGGTGGGTGAGGCCTGGCTGCCTGGCGCTCACAGGGCCTGCGGGTGCAGTA	1888444	1888542	1888394	1888446	1	2	ENSCSAG00000015940.1	1872831	1929854	LAMA5	2671	564	164506	No_or_no_constitutive_exon
GAAGACTGCTGGAAAACATCACTTCTTTGGCTGTGACTTTATTGGGGCAGGC	5899111	5899253	5899061	5899113	1	2	ENSCSAG00000015540.1	5820803	5903111	None	2671	564	164506	No_or_no_constitutive_exon
GTGAGCAAGGATGCAGCTGCTGTAGGCTGATGTCTTTCCTGATGGGGCAGAT	17986750	17986855	17986905	17986853	-1	2	ENSCSAG00000014583.1	17984309	17993489	CTSA	2671	564	164506	No_or_no_constitutive_exon
TTTTAACAGAAACTCCTCCTTTCGTTGGTTGTCTCCACTGGGGGCTGCAGGT	25427210	25427378	25427428	25427376	-1	2	ENSCSAG00000013806.1	25416462	25449958	BPI	2671	564	164506	No_or_no_constitutive_exon
GTTCTCCTCCCTGGCATGGGTCTGACCAGTAGGGTGGGGGGGGTGGGTAGGG	33525693	33525932	33525982	33525930	-1	2	ENSCSAG00000013364.1	33521666	33527476	PCED1A	2671	564	164506	No_or_no_constitutive_exon
TCCGGATGCAGGGTAATGAGGCTAATTTCTGCTCATCTCTGTGTGGGCAGGA	33546609	33546698	33546559	33546611	1	2	ENSCSAG00000013358.1	33527553	33557145	VPS16	2671	564	164506	No_or_no_constitutive_exon
CTTGGCGTAGGCCAGGTCTGAGGACAAAGGTGTCTCTGTTTGGGGTGCAGAT	36482307	36482461	36482257	36482309	1	2	ENSCSAG00000012669.1	36460494	36490190	HCK	2671	564	164506	No_or_no_constitutive_exon
TGGCTCTGCAGTTGATTTGGGCTCTCTTTTTGTTCTCTCTGGGAATGTAGGC	36800491	36800585	36800441	36800493	1	2	ENSCSAG00000012615.1	36735829	36812387	ASXL1	2671	564	164506	No_or_no_constitutive_exon
TCCTGTTCTGTCTCTGTGCTCACCAACTTTCTCTCCCATTGGGGGTCCAGGT	37434958	37435012	37434908	37434960	1	2	ENSCSAG00000012411.1	37423531	37441765	BPIFB3	2671	564	164506	No_or_no_constitutive_exon
AATATGGGTGACTGAGCATAGCCTCTAAGCACAGCCTCTCTGGGAAGTAGTT	54136350	54136479	54136529	54136477	-1	2	ENSCSAG00000010830.1	54101062	54139923	TGM6	2671	564	164506	No_or_no_constitutive_exon
TTTTAGTTGTCAGTTTGTCATTTTTCTTTCTGTGATTTTTTGGGACACAGGT	63189565	63189669	63189719	63189667	-1	2	ENSCSAG00000009157.1	63170978	63201445	USP16	2671	564	164506	No_or_no_constitutive_exon
TGTGAGAGTGTTGGTAAGGTCTGTAACTTTTCCCTATTTTGGGGATGAAGGT	80405706	80406138	80405656	80405708	1	2	ENSCSAG00000008631.1	80380424	80409687	CHAF1B	2671	564	164506	No_or_no_constitutive_exon
TATGTTGATTTATGTTTTTGTTTTTTTAAAAACGTGTCTTGGGCGAATAGGA	87809887	87809999	87809837	87809889	1	2	ENSCSAG00000007920.1	87761478	87857418	None	2671	564	164506	No_or_no_constitutive_exon
GAGCAAGTCTCACACCGTTTTTTTCCTTCCTTTTTTGTTGGGGACATTAGGA	88656203	88656312	88656153	88656205	1	2	ENSCSAG00000007496.1	88652221	88690577	FAM207A	2671	564	164506	No_or_no_constitutive_exon
TGCACAGCACTAACAAGCCTTCTCTTCCTCTTCTTCCGCGGGGCGTGTAGGG	89615322	89615349	89615272	89615324	1	2	ENSCSAG00000007389.1	89608624	89631626	COL6A1	2671	564	164506	No_or_no_constitutive_exon
CCACTCCCAGCTCTAACACCCCTTGGCCCTCGGGCATCCTGGGTGGCTAGGT	7000903	7001046	7001096	7001044	-1	20	ENSCSAG00000002215.1	6987904	7008670	NTRK1	2671	564	164506	No_or_no_constitutive_exon
TGTGGACCTAGGGAAACACTCAAATTCAGTCATCTCCCTGTTGGGAATAGGT	8087641	8087840	8087591	8087643	1	20	ENSCSAG00000002060.1	8025073	8127097	GON4L	2671	564	164506	No_or_no_constitutive_exon
GTACTCTGGGCCTGGTCCTCAAGGCTCACTTCCATGATGGGGGTGGGTAGGT	10174628	10174782	10174832	10174780	-1	20	ENSCSAG00000001861.1	10173113	10177223	S100A1	2671	564	164506	No_or_no_constitutive_exon
TGAGAAAGAACCTGGAGCAAAGGTTAGCAGAGGTGCTAAAGGGAAGAAAGGA	11292029	11292134	11292184	11292132	-1	20	ENSCSAG00000001835.1	11292029	11292327	None	2671	564	164506	No_or_no_constitutive_exon
TTTTAAGGGACTTATTGATAATTTTATTTTTTGGGGTGGGGGGAGGACAGGT	13068072	13068269	13068022	13068074	1	20	ENSCSAG00000001757.1	13040474	13079241	PDZK1	2671	564	164506	No_or_no_constitutive_exon
AATGTTCCTTTATGTCTCTTTGTGTCTCTGTCTGTCTGCCTCGGGAGCAGGG	14377251	14377321	14377371	14377319	-1	20	ENSCSAG00000001715.1	14374542	14407992	HAO2	2671	564	164506	No_or_no_constitutive_exon
AGCATTTGCTAAAAACCTTTTTCTCTCTCTTTTTTTGGGGGATGTGGCAGAG	23497362	23497428	23497478	23497426	-1	20	ENSCSAG00000001559.1	23486665	23508238	STRIP1	2671	564	164506	No_or_no_constitutive_exon
GGCTGGATTGGGGTGCGATGCTCAGAGTGAGTGTGTTTTGTGGGTGGCAGGT	23844205	23844306	23844356	23844304	-1	20	ENSCSAG00000001554.1	23839454	23875111	GSTM5	2671	564	164506	No_or_no_constitutive_exon
CAGGATTGGGGTGCGATGCTCAGAGTGAGTCTATGTTTTGTGGGTGGCAGGT	23859249	23859350	23859400	23859348	-1	20	ENSCSAG00000001553.1	23855245	23890926	GSTM4	2671	564	164506	No_or_no_constitutive_exon
CTGGATTGGGGTGCGATGCTCAGAGTGAGTCTATGTTTTGTGGGTGGGAGGT	23889375	23889476	23889526	23889474	-1	20	ENSCSAG00000001553.1	23855245	23890926	GSTM4	2671	564	164506	No_or_no_constitutive_exon
TGTCTACCAACCAAATGTTGCCATTTTCTTTTTTCCTTTTTGGGACATAGGC	46992321	46992552	46992602	46992550	-1	20	ENSCSAG00000001433.1	46975336	47006646	CLCA2	2671	564	164506	No_or_no_constitutive_exon
GATTTTGTTTGATTAAATAGTCATGTTTCTCTCTTTTTAATGATGGGTAGAA	68401485	68401563	68401613	68401561	-1	20	ENSCSAG00000001349.1	68387319	68614512	CACHD1	2671	564	164506	No_or_no_constitutive_exon
GTTTGCTGGGTTTCTTCCATGTCATCATGTTCCTCCTTGCACGGGGCCAGGA	77914428	77914620	77914670	77914618	-1	20	ENSCSAG00000001316.1	77893589	77918613	PCSK9	2671	564	164506	No_or_no_constitutive_exon
TTCCCAAAATCTAGGTACAAGTTTAAAAGTCTCTTTTGTTTGGGGAACAGGT	80598434	80598638	80598688	80598636	-1	20	ENSCSAG00000001273.1	80598434	80740159	ZFYVE9	2671	564	164506	No_or_no_constitutive_exon
GGAAGTGGTATGTGGCCCCCCCTGAGCATCTTTCTTTTTGGTGGGAACAGGT	81174061	81174178	81174011	81174063	1	20	ENSCSAG00000001268.1	81075868	81175447	NRDC	2671	564	164506	No_or_no_constitutive_exon
AGGATGCACTTTTAACCAGCAATGATTTTGTCATTCCTGCGGTGGGCCAGGT	91340699	91340845	91340649	91340701	1	20	ENSCSAG00000001159.1	91212189	91405071	HIVEP3	2671	564	164506	No_or_no_constitutive_exon
GAGGAGTAACAATCTGCCTTGAAGTTAGCGTCACTAAGGAGGGTTGACAGGA	91899281	91899287	91899231	91899283	1	20	ENSCSAG00000001155.1	91897436	91901984	SLFNL1	2671	564	164506	No_or_no_constitutive_exon
AAATTCAGATGAGGTAATTGTTGCCCATTTTGATTCTGGGAAGGGTTTAGAG	93487224	93487260	93487310	93487258	-1	20	ENSCSAG00000001127.1	93487224	93490726	None	2671	564	164506	No_or_no_constitutive_exon
ACCTGATTTTGATATGATCCCATTTCTTTTGCTTGTGTGTGGGTTGGCAGCT	96431148	96431316	96431098	96431150	1	20	ENSCSAG00000001102.1	96414033	96444824	OSCP1	2671	564	164506	No_or_no_constitutive_exon
TATTTTACATGTGACAGTTCTGTAACCTTCATTTTTCTTGTTGGGAACAGGT	96847558	96847646	96847696	96847644	-1	20	ENSCSAG00000001092.1	96801899	96923148	AGO3	2671	564	164506	No_or_no_constitutive_exon
GGGTGGGAGGAAGGACTGGTTCAAAGCGCCACGATCCTTGACGGGCACAGCC	100666069	100666252	100666302	100666250	-1	20	ENSCSAG00000001047.1	100666069	100669491	CCDC28B	2671	564	164506	No_or_no_constitutive_exon
CATTTCTGGGTGGCCCCCAAAATGACTGACATTGTGTCCCCGTGGGGCAGGC	101249448	101249692	101249742	101249690	-1	20	ENSCSAG00000001037.1	101243585	101251349	HCRTR1	2671	564	164506	No_or_no_constitutive_exon
GGGGTTTCGGTTTGTGGGCGGGAAAGACCTGACTGTCCCTGGGAACCCAGGA	106435218	106435358	106435168	106435220	1	20	ENSCSAG00000000973.1	106428171	106451015	None	2671	564	164506	No_or_no_constitutive_exon
CAGGCCACTGACAGACTGTGTCTTGCTTCCCTGCCCTGCCTGGGGCACAGGT	106987359	106990485	106990535	106990483	-1	20	ENSCSAG00000000954.1	106987359	107158437	MAN1C1	2671	564	164506	No_or_no_constitutive_exon
GATTTACAATATTCCATAAACTTAGTTGATAAAGCAATGGCAGGGATTAGAG	108189924	108190071	108189874	108189926	1	20	ENSCSAG00000000942.1	108188428	108190147	None	2671	564	164506	No_or_no_constitutive_exon
AGGGGTGGTCAGTCCAGCTCCTTCCATAAACCCTGTTCTCTGCGGGGCAGAT	108888937	108889015	108888887	108888939	1	20	ENSCSAG00000000933.1	108886160	108892562	GALE	2671	564	164506	No_or_no_constitutive_exon
CTCTTTCCACTGAGATGCCCTGAGGTCTCCTTTGCATGTCCGAGGGACAGGA	109235311	109235421	109235261	109235313	1	20	ENSCSAG00000000925.1	109193468	109248242	ASAP3	2671	564	164506	No_or_no_constitutive_exon
CTGGTCCAGAGCCCTAGGCCAGATCCTACCGCTTGTCTTGGGGCCAACAGGG	110745658	110745810	110745608	110745660	1	20	ENSCSAG00000000907.1	110693853	110809466	HSPG2	2671	564	164506	No_or_no_constitutive_exon
GCCTGGCCGGGGCTGGAGACTGAGCCGTGGCCTGGGGGGCCCGGGGGCAGGT	111025533	111025663	111025483	111025535	1	20	ENSCSAG00000000904.1	110987307	111040947	RAP1GAP	2671	564	164506	No_or_no_constitutive_exon
TGAGATCACCTTAGGTGAGAAGCCTGACAGCTTACCTCTTGGGGTTGCAGGA	113452921	113453050	113452871	113452923	1	20	ENSCSAG00000000874.1	113355675	113494386	UBR4	2671	564	164506	No_or_no_constitutive_exon
ACAAGCTGGGGGATGCCGAGAGTGCTGCTCAGTCTCTGGGTGGGGGCCAGCT	115645307	115645501	115645551	115645499	-1	20	ENSCSAG00000000857.1	115619306	115668112	CROCC	2671	564	164506	No_or_no_constitutive_exon
AGGGTGTCAGAGCAGGGGTCTTCCTTCGTTCCCCCATGTTGGGGCTGCAGGA	115625936	115626057	115626107	115626055	-1	20	ENSCSAG00000000857.1	115619306	115668112	CROCC	2671	564	164506	No_or_no_constitutive_exon
TTATAATTAAATTAGAAGAATTAATAACTTGGTTCTGTTTGGGAATTTAGAT	116389262	116389463	116389513	116389461	-1	20	ENSCSAG00000000841.1	116361007	116458064	SPEN	2671	564	164506	No_or_no_constitutive_exon
TGCTGGCAGCTGTCCCAGCCCCCATATGACACTCCCTCCCCGGGGGGCAGGT	117178050	117178169	117178219	117178167	-1	20	ENSCSAG00000000825.1	117154374	117237882	KAZN	2671	564	164506	No_or_no_constitutive_exon
CACTGGCCACTGCTGCCCGAGCACGGACAGTGTCTGGGTTGGAATTGCAGAG	119953078	119953186	119953236	119953184	-1	20	ENSCSAG00000000801.1	119948447	119987419	CLCN6	2671	564	164506	No_or_no_constitutive_exon
CCCGGGATGCCCTGCTGTCCTGCTGTCCTTGATGTGGCGTTGCGGGGCAGGT	120262330	120262444	120262494	120262442	-1	20	ENSCSAG00000000793.1	120249499	120285936	DISP3	2671	564	164506	No_or_no_constitutive_exon
GTCCCTGTCTCACTGAGCGGCCTGGGCTGGCTTATGTCTCCTTGGGAAAGGG	120255268	120255395	120255445	120255393	-1	20	ENSCSAG00000000793.1	120249499	120285936	DISP3	2671	564	164506	No_or_no_constitutive_exon
AATTGGCCCTTGAAGCTGATTGTTTTCCGTTGTCACCTGTGGGATCACAGGC	120581011	120581154	120580961	120581013	1	20	ENSCSAG00000000790.1	120525736	120679020	MTOR	2671	564	164506	No_or_no_constitutive_exon
GGGTTCAAGCCATTCCCCTGCCTCAGCCTCCCAAGTAGCTGGGATTACAGGT	121795255	121795284	121795334	121795282	-1	20	ENSCSAG00000000774.1	121790987	121797025	NMNAT1	2671	564	164506	No_or_no_constitutive_exon
ACATGGGGACTGGGAATCTGGTGTCACCAGTCTTCGGTTTGGGTGGGCAGAT	123397988	123398150	123397938	123397990	1	20	ENSCSAG00000000759.1	123109363	123408631	RERE	2671	564	164506	No_or_no_constitutive_exon
AGCGACTGGCTGCCTTGTTCTAACGCACACGCCTCCTGTCCTGGGGGCAGGG	125268627	125268764	125268577	125268629	1	20	ENSCSAG00000000743.1	125244592	125275676	PLEKHG5	2671	564	164506	No_or_no_constitutive_exon
CTCGGGAGGCCGGCCTAATAGACCTTTCCATGGTGGGGTAGATCCGGAAGCG	125495604	125495683	125495733	125495681	-1	20	ENSCSAG00000000737.1	125494786	125496335	HES3	2671	564	164506	No_or_no_constitutive_exon
CAACTCTCTCTGTCTCCCCTCTCCCTGCTCCACACCATGGGGACAAGCAGCC	128942369	128942531	128942319	128942371	1	20	ENSCSAG00000000718.1	128921368	128963188	MMEL1	2671	564	164506	No_or_no_constitutive_exon
AGGAGATGCATCTGCTCACAGTTTATTCTTTGTCCCACCCTTGGGGACAGTG	128960554	128960674	128960504	128960556	1	20	ENSCSAG00000000718.1	128921368	128963188	MMEL1	2671	564	164506	No_or_no_constitutive_exon
CTGAAGGGGCTTCCTGCAGACTTGCGAAGTTCCCACTCTCTGGGTGGCAGGT	128997805	128997931	128997981	128997929	-1	20	ENSCSAG00000000716.1	128992488	129000338	TNFRSF14	2671	564	164506	No_or_no_constitutive_exon
ATCCTCTGAGGCCCTGGCCTCATCCTGCTCCTTCTGCTTTGGGGCCACAGGT	129069618	129069790	129069840	129069788	-1	20	ENSCSAG00000000713.1	129053528	129079305	PLCH2	2671	564	164506	No_or_no_constitutive_exon
GGGTCGAGGGCACCGCGAGGCTCACGCGCGGCTTCCTCCTGGGTGTGCAGCG	130100331	130100433	130100281	130100333	1	20	ENSCSAG00000000685.1	130096288	130104551	MXRA8	2671	564	164506	No_or_no_constitutive_exon
CTGTTGACTGATATGTTTCTCTGCTCTGCTTTCTTCCTCTGGGAATACAGAT	15278332	15278440	15278490	15278438	-1	21	ENSCSAG00000015421.1	15025578	15485436	HECW1	2671	564	164506	No_or_no_constitutive_exon
TGTACTTTTTTTTTTTCTCTTTTGCTGTGACATCACCTGGGAAAATCCAGAA	25388215	25388270	25388165	25388217	1	21	ENSCSAG00000014863.1	25362117	25411935	NT5C3A	2671	564	164506	No_or_no_constitutive_exon
TAGTGACTTTGTGTCTTTGTTTTCTCCTTCCACCGCCCATGGGCACGCAGCA	28234698	28234821	28234871	28234819	-1	21	ENSCSAG00000014501.1	28219326	28246191	MTURN	2671	564	164506	No_or_no_constitutive_exon
GAAGATGCTCAGGAGACATTGCCGCTTCACTGGTGACTCGGGCATTGAAGTG	76549763	76549865	76549713	76549765	1	21	ENSCSAG00000011354.1	76548942	76549865	None	2671	564	164506	No_or_no_constitutive_exon
TGCATGAAGGTTGACTTTCGTTGTTGTCTTTCTTTTTTGTTCGGGGGCAGAT	76866178	76866302	76866352	76866300	-1	21	ENSCSAG00000011295.1	76829442	76914324	LAMB1	2671	564	164506	No_or_no_constitutive_exon
CTTTTGGTCAATAAGCTAAACATCTTGTGCTTGGTTTTATCGGGTGACAGGT	76858878	76859103	76859153	76859101	-1	21	ENSCSAG00000011295.1	76829442	76914324	LAMB1	2671	564	164506	No_or_no_constitutive_exon
TTCTTTAATCCTCTTTGCCCACTTACCTGCTGATATTGATGGGGAAAAAGCA	77157175	77157193	77157243	77157191	-1	21	ENSCSAG00000011190.1	77065210	77270797	NRCAM	2671	564	164506	No_or_no_constitutive_exon
AATGACCCTCTTTCTTTTTTTCCATGTGCTTTTTGGGTGGGATCTGAAAGAA	98909480	98909571	98909430	98909482	1	21	ENSCSAG00000009833.1	98898372	98920795	CPA2	2671	564	164506	No_or_no_constitutive_exon
GGTCGTCTGCATGGTTGCCATGGTAACCCTCACCCCCTTGGGTGGAGCAGCC	111752821	111753090	111753140	111753088	-1	21	ENSCSAG00000007462.1	111750944	111765450	TRPV6	2671	564	164506	No_or_no_constitutive_exon
GGGTGGAGGCAGCAACCCTCGAGAGTGTGAAGAAAGTGTTGGGATTGCAGGT	112274235	112274266	112274185	112274237	1	21	ENSCSAG00000007214.1	112266978	112274266	None	2671	564	164506	No_or_no_constitutive_exon
AGAGCGCCCTGCTCTGCTCCCCGCGGCGGTGGCGCCCGATGGCCGGGGAGGA	119562301	119562451	119562501	119562449	-1	21	ENSCSAG00000006612.1	119562301	119590025	WDR86	2671	564	164506	No_or_no_constitutive_exon
CCCGAGTTTCCCGGCGCCGGGCGGAGGCGGCGCGCGGGGAGGGGGCGCAGCC	324988	325159	324938	324990	1	6	ENSCSAG00000012996.1	324516	358119	HCN2	2671	564	164506	No_or_no_constitutive_exon
TGGGGAAACCTTAGGCCCCATCTAAAGGCCGCGGGCGGGGAGGGGAACAGGA	3960063	3960171	3960013	3960065	1	6	ENSCSAG00000010711.1	3949210	3972176	ANKRD24	2671	564	164506	No_or_no_constitutive_exon
AGCTTTTAGTGAGCCGAGATGGCACCACTGCACTCCAGCCTGGGCGACAGGA	4539705	4539773	4539823	4539771	-1	6	ENSCSAG00000010458.1	4539268	4559987	PLIN3	2671	564	164506	No_or_no_constitutive_exon
AGGGGTGCTGGTCAAGGAGTATGTGTGGTGACAGAGGTGTCCGGGGGCAGTG	5819053	5819300	5819003	5819055	1	6	ENSCSAG00000009753.1	5783809	5821824	ACSBG2	2671	564	164506	No_or_no_constitutive_exon
GTGACAGCTCTCCCTCTCTCCCTCCCTGCCTGCCCCGCCACTGGGTGAAGTC	5845819	5845907	5845957	5845905	-1	6	ENSCSAG00000009698.1	5834659	5913119	MLLT1	2671	564	164506	No_or_no_constitutive_exon
TGTAATCCCAGCACTTGGGAGGCCGAACTGGATGGATCACCTGAGGGCAGGA	6693137	6693204	6693254	6693202	-1	6	ENSCSAG00000008965.1	6630776	6803592	INSR	2671	564	164506	No_or_no_constitutive_exon
GACCTCAGGTGATCCACCCTCCTCATCCTCCCAAAGTGCTGGGATTACAGGC	9405930	9405986	9406036	9405984	-1	6	ENSCSAG00000007285.1	9399774	9417630	TYK2	2671	564	164506	No_or_no_constitutive_exon
GTCCACACTCCAAACTTGCTCCCTTCCCTCCCGGGTCCCTGGGCGCACAGGG	10317743	10317919	10317969	10317917	-1	6	ENSCSAG00000006800.1	10313774	10320066	EPOR	2671	564	164506	No_or_no_constitutive_exon
TTGATGGGGTCAGTTATGGCCCTGAGTGACTGGAGCTTTGGGGGCCGCAGAA	10334670	10334757	10334807	10334755	-1	6	ENSCSAG00000006784.1	10325301	10347762	RGL3	2671	564	164506	No_or_no_constitutive_exon
TCTGTCATCCTGCAGGAGAACCTCCGCTTTCAGGTGGAGGAAGAGGGAAGGG	11274456	11274622	11274406	11274458	1	6	ENSCSAG00000006650.1	11274064	11275113	None	2671	564	164506	No_or_no_constitutive_exon
CACGGTCCCAGGGCCTGCTCCTGCCCTGACCGGGTTATCTGGGCCAGCAGGT	13053894	13053996	13053844	13053896	1	6	ENSCSAG00000006346.1	13022114	13054112	ADGRE5	2671	564	164506	No_or_no_constitutive_exon
CCTGCCTGCCTGCCTCCCCTCTCTGACTACCCACTCCTGCGGGAGAACAGGG	14064131	14064210	14064260	14064208	-1	6	ENSCSAG00000006077.1	14054521	14064590	RASAL3	2671	564	164506	No_or_no_constitutive_exon
ACTGCCTTAGAAGGCCTCTGACTTTCCCTCTTCCCCACCTTCGGGGACAGGA	15766952	15767093	15767143	15767091	-1	6	ENSCSAG00000005650.1	15758776	15772471	USHBP1	2671	564	164506	No_or_no_constitutive_exon
GGCAGACCCCCACAGGCTGCTCTGACTGCTCCCTCCTCCCGGGTATGCAGCC	15784227	15784357	15784177	15784229	1	6	ENSCSAG00000005645.1	15775228	15786822	None	2671	564	164506	No_or_no_constitutive_exon
GGAGGGGGCCTGTCCGGCGGTGACCATGATCCGTATGTTGGGGACCACAGCG	15978015	15978177	15977965	15978017	1	6	ENSCSAG00000005579.1	15968890	15997082	SLC27A1	2671	564	164506	No_or_no_constitutive_exon
ATGGAACCCGGAGGGAATAGCAAGGCTGGCCGGGAGGGATTGAATGTGAGGT	15980787	15980873	15980737	15980789	1	6	ENSCSAG00000005579.1	15968890	15997082	SLC27A1	2671	564	164506	No_or_no_constitutive_exon
CACAAAGCCCAGTGATGCCAGGAGAGACGGATGCAGGGGATTGAAGGGAGGT	16260058	16260100	16260008	16260060	1	6	ENSCSAG00000005496.1	16238044	16265440	FCHO1	2671	564	164506	No_or_no_constitutive_exon
CTCCCTGGTCCCGGCCCGGGCAGCTGAGTGGTGCCTGCCGGGCGGGGCAGGC	17086091	17086209	17086041	17086093	1	6	ENSCSAG00000005314.1	17080092	17093574	TMEM59L	2671	564	164506	No_or_no_constitutive_exon
CGCAGGAAGGGACTTCGCAGGTCGGGACCTGACGCCTGCTGGCTGGGCAGTG	30722245	30722384	30722434	30722382	-1	6	ENSCSAG00000004325.1	30709487	30723356	PRODH2	2671	564	164506	No_or_no_constitutive_exon
TGGGGTCAGAGGATGGAAAGGGCTTTGTCTGTTTTGCGTGCGGGGAACAGGT	30742666	30742760	30742810	30742758	-1	6	ENSCSAG00000004317.1	30736965	30762929	NPHS1	2671	564	164506	No_or_no_constitutive_exon
GAGATTCTGTCTTAAAAAAAAAAAAAGAATGAGATCAGACTTGGGGGTAGGG	30790375	30790446	30790325	30790377	1	6	ENSCSAG00000004293.1	30780084	30791636	APLP1	2671	564	164506	No_or_no_constitutive_exon
CATAGTGCTGTCATTGAGTCATCCTTTGCCTTGTCCTCTGGGAACTGTAGGT	30989648	30989786	30989598	30989650	1	6	ENSCSAG00000004269.1	30964318	31011403	WDR62	2671	564	164506	No_or_no_constitutive_exon
GTGCTCGGTTAACTCTCATTAAACACCAGAGGGCACACTCAGGGGGGAAGCC	32035794	32035860	32035744	32035796	1	6	ENSCSAG00000004166.1	32027891	32035860	HKR1	2671	564	164506	No_or_no_constitutive_exon
GGTATCTGGTGGTGGCTCATGAGACCCCCTGTCCCCACATGGGTGGCCAGGC	33147987	33148174	33147937	33147989	1	6	ENSCSAG00000004047.1	33080757	33213788	RYR1	2671	564	164506	No_or_no_constitutive_exon
TGGCATGAGTCACTCACCAGTCCCCATCTCCTGGTTGGCTGGCTGGGCAGGT	34366484	34366673	34366723	34366671	-1	6	ENSCSAG00000003786.1	34357448	34368067	DYRK1B	2671	564	164506	No_or_no_constitutive_exon
GGCTTCCCCTTCTGCCCAGTAGGAGTGACAGGGCTATCTGGGGGGCTCAGGT	35570771	35570893	35570721	35570773	1	6	ENSCSAG00000003552.1	35537772	35580716	AXL	2671	564	164506	No_or_no_constitutive_exon
GGTGGCCGCGGGAGGCGCCTTCTAATGCTCACGTCTCCCCCGGGGCACAGAG	36299292	36299441	36299491	36299439	-1	6	ENSCSAG00000003479.1	36295274	36336013	POU2F2	2671	564	164506	No_or_no_constitutive_exon
GTGGATGAAGCCAGAATCGCAGCCTGACAGTGTCTGCCGGGGTGTGGCAGGA	37147103	37147268	37147318	37147266	-1	6	ENSCSAG00000003382.1	37140675	37161524	CADM4	2671	564	164506	No_or_no_constitutive_exon
GGAGCTCCAGTACCCAACGGGTCCCTCCCGCCTTCCTGGGTCAAAGCGAGGG	39089486	39089561	39089436	39089488	1	6	ENSCSAG00000003166.1	39089266	39089561	None	2671	564	164506	No_or_no_constitutive_exon
AGCTTGCAGTGAGCCAAGATCACACCACTGCACTCCAGCCTGGGTGACAGAG	39260367	39260455	39260505	39260453	-1	6	ENSCSAG00000003122.1	39248286	39264585	RSPH6A	2671	564	164506	No_or_no_constitutive_exon
AGGAGCTGACATCCCTGACACAGCCCATTTCCTCCCTGTGGTGGGTGCAGAC	40077515	40077686	40077736	40077684	-1	6	ENSCSAG00000003022.1	40075006	40100885	STRN4	2671	564	164506	No_or_no_constitutive_exon
CCGCAGCTGTGGGATCCAGCTCACCTCTTCTCCCCATCTCTGGGACGCAGTC	40434910	40435133	40435183	40435131	-1	6	ENSCSAG00000002989.1	40407711	40455743	ZC3H4	2671	564	164506	No_or_no_constitutive_exon
TGGGGGGGGGTGTGGGACAGTGCCCTGACTCCCCCTGGGCTGGGGGGCAGGG	40600373	40600555	40600323	40600375	1	6	ENSCSAG00000002974.1	40592391	40609951	CCDC9	2671	564	164506	No_or_no_constitutive_exon
GTGTCTGGCAAGAGTAGACTGGCCAATCTAGGGAGTGCAGGGGGAGACAGGG	41430635	41430662	41430585	41430637	1	6	ENSCSAG00000002895.1	41406610	41430662	ZSWIM9	2671	564	164506	No_or_no_constitutive_exon
AACCTTGGCCCCCACCCACCTGATGTCGCTCTGTCCCCACACAGGGACAGGA	42358553	42358741	42358503	42358555	1	6	ENSCSAG00000002755.1	42350202	42371720	PPFIA3	2671	564	164506	No_or_no_constitutive_exon
CCTGCCCCTTAACTCACCCCTTCTCTCCCCTCTTCCTACTAACGGGTCAGGA	42367733	42367760	42367683	42367735	1	6	ENSCSAG00000002755.1	42350202	42371720	PPFIA3	2671	564	164506	No_or_no_constitutive_exon
TGGAGGTGGATTTGGGGATGGCTATAATGGGTATGGAGGAGGGCCTGGAGGT	9610842	9611680	9610792	9610844	1	7	ENSCSAG00000005140.1	9609914	9611680	None	2671	564	164506	No_or_no_constitutive_exon
ACTTAGTTGAAGAAACAGAGTGTAAGCAATTTACTTACCTTTGGGGGCAGGA	19298065	19298233	19298015	19298067	1	7	ENSCSAG00000004858.1	19232433	19300550	RUFY3	2671	564	164506	No_or_no_constitutive_exon
CCTTGCTAACTACACAGGCCACCCAAGGTCTGGGGTGGGTATGAGTGTAGTG	19772591	19772636	19772686	19772634	-1	7	ENSCSAG00000004841.1	19771708	19773314	None	2671	564	164506	No_or_no_constitutive_exon
CTTGGTTTTTCTTGCTTCTTACTATATCTCTTTTTTCTTATGGGGGTTAGGC	24019862	24019982	24020032	24019980	-1	7	ENSCSAG00000004717.1	23989744	24025437	RCHY1	2671	564	164506	No_or_no_constitutive_exon
ATCTTATTAATATCACTTTGTGATGGATTGTTCCTGTTCTGGGTGTTAAGGA	26727762	26727846	26727712	26727764	1	7	ENSCSAG00000004546.1	26700868	26954352	FRAS1	2671	564	164506	No_or_no_constitutive_exon
TCTCTCTTTCAATTTTCCTTTTTTTCTCCCCCTCCATTTCAAATGGGAAGCT	29854629	29854709	29854759	29854707	-1	7	ENSCSAG00000004467.1	29839224	29884610	RASGEF1B	2671	564	164506	No_or_no_constitutive_exon
CTCTTCCTTCCCTCTTTTTTCCATCTTGCATGGCATCTTGGGGCGGAAAGGA	61138993	61139026	61138943	61138995	1	7	ENSCSAG00000003803.1	60938522	61175519	ANK2	2671	564	164506	No_or_no_constitutive_exon
AGTGTTCTGCCATTCTTCATTTTACCATGACACTGATTTCCTGGGAGAAGAA	132196819	132196934	132196769	132196821	1	7	ENSCSAG00000002922.1	132180335	132208155	F11	2671	564	164506	No_or_no_constitutive_exon
AAGAAGAAACAGGAGGAGAAGGGCTGCAAGAAGAGGGGGTGCAGTTAGAGGA	8494727	8494934	8494677	8494729	1	8	ENSCSAG00000016888.1	8480007	8498861	RP1L1	2671	564	164506	No_or_no_constitutive_exon
CTAAAGGAACAGAAGAGGAAGGGCATCAAGAAGAGGGGGCGCAGTCAGAGGA	8495309	8496837	8495259	8495311	1	8	ENSCSAG00000016888.1	8480007	8498861	RP1L1	2671	564	164506	No_or_no_constitutive_exon
GGCCAAATGTCTGTTTGAGAATAAAGACATAGATGTCTGTTTGGGAATAGGT	15655768	15655974	15655718	15655770	1	8	ENSCSAG00000016760.1	15638112	15660487	SLC7A2	2671	564	164506	No_or_no_constitutive_exon
CACCAGCCTCATCTTCTCTTCCCTTTGGCGTGTCTCCCTGGGGTGGGCAGGA	20290819	20291403	20291453	20291401	-1	8	ENSCSAG00000016530.1	20289511	20297577	PHYHIP	2671	564	164506	No_or_no_constitutive_exon
CCCTTTCCTTGCTTACTGTCCTGTTTGTTGTTTGGTGTTCACATGGGCAGAG	21543887	21548606	21548656	21548604	-1	8	ENSCSAG00000016236.1	21543887	21574311	ENTPD4	2671	564	164506	No_or_no_constitutive_exon
GTTTTAACTTTTCTTTCATGTCAATGACGACATCTGTTTTGGGAGCTCAGGG	27312103	27312116	27312166	27312114	-1	8	ENSCSAG00000015877.1	27179586	27378754	KIF13B	2671	564	164506	No_or_no_constitutive_exon
TGTCTATGTAATTGTGTATGTTTTATCTTTTTCCCCTGTAATATGGGCAGGA	27205077	27205211	27205261	27205209	-1	8	ENSCSAG00000015877.1	27179586	27378754	KIF13B	2671	564	164506	No_or_no_constitutive_exon
CATTTCCCACATAATTAACACCATGGCTCCTGTCCAATCTTGAAGGGTAGGT	34857600	34857683	34857550	34857602	1	8	ENSCSAG00000015733.1	34826302	34960259	KCNU1	2671	564	164506	No_or_no_constitutive_exon
GATTTGACTTGCAATCTTCTGACTTCCTGTGTATCTTTTTATTGGGACAGGT	36153374	36153481	36153324	36153376	1	8	ENSCSAG00000015493.1	36126428	36153481	ASH2L	2671	564	164506	No_or_no_constitutive_exon
TTGAAATTGTGTTTTTAAATTGAGTTGTTCTATTCTCTTTTGGGAATCAGGG	72378450	72378584	72378400	72378452	1	8	ENSCSAG00000013465.1	72208281	72396818	ZFHX4	2671	564	164506	No_or_no_constitutive_exon
ATAAAGCACTTATATAATAATTCTTATTTATCTTTTCGGGGAATATACAGAA	80502350	80502525	80502300	80502352	1	8	ENSCSAG00000013211.1	80472930	80514538	LRRCC1	2671	564	164506	No_or_no_constitutive_exon
AGTGCACCTTTGATCTGAACAAACTTTTTTGTTTTGGGGGATGGGTGTAGGT	81711970	81712150	81711920	81711972	1	8	ENSCSAG00000013015.1	81711570	81745019	CPNE3	2671	564	164506	No_or_no_constitutive_exon
AGGAATCCAGAGAAATGGCTGAATCCCACCTCTGAGCTGGGGCAGAGAAGGA	97370543	97370594	97370493	97370545	1	8	ENSCSAG00000011942.1	97370484	97370594	None	2671	564	164506	No_or_no_constitutive_exon
CTTCCGTCATGCTGCAGTTACAAACAGTGTCTATAGGGGAAGTTTGGAAGGG	117976191	117976234	117976284	117976232	-1	8	ENSCSAG00000010591.1	117895111	117977167	ATAD2	2671	564	164506	No_or_no_constitutive_exon
GGGACAGGCTGGGGTGGATGCTCATGCCGTCTCTCTTCATTGGGGAACAGAA	126479058	126479112	126479162	126479110	-1	8	ENSCSAG00000010023.1	126469271	126499919	None	2671	564	164506	No_or_no_constitutive_exon
CTGAACCTTGACCTCTGCCCTTTACCCTTTGCCCTGCTCTGGCTGGGCAGCC	138147653	138147689	138147739	138147687	-1	8	ENSCSAG00000008854.1	138125279	138149364	PLEC	2671	564	164506	No_or_no_constitutive_exon
GTCTGGCCACCTCACGTTTGACCACTCCTTGGGCCCCGTGGGGAGTGCAGGT	138268595	138268734	138268784	138268732	-1	8	ENSCSAG00000008816.1	138259669	138273179	OPLAH	2671	564	164506	No_or_no_constitutive_exon
GCCAAGCTCCCAGGCCGCTTCAGTGACCCCTGACCCTCTCGGGGATCCAGGT	138524925	138525050	138524875	138524927	1	8	ENSCSAG00000008638.1	138503830	138529165	HSF1	2671	564	164506	No_or_no_constitutive_exon
CTGGTAAGTGCCTGTTTCCTCAGTGACAGGGGTGGGGTTGGGCGGGGCAGCT	138679956	138680071	138679906	138679958	1	8	ENSCSAG00000008323.1	138677410	138686661	KIFC2	2671	564	164506	No_or_no_constitutive_exon
CCAGTTACCAATGCTATTTAAATAACCTACCTTTGTTTCTTTGTGGGAAGGC	16875017	16875208	16875258	16875206	-1	9	ENSCSAG00000012746.1	16774756	17079681	CUBN	2671	564	164506	No_or_no_constitutive_exon
ATACGTATGTTTTTCTCATTGCATTTCTTCTTTTTACAATGGGTGTATAGGC	20043597	20043716	20043547	20043599	1	9	ENSCSAG00000012558.1	20002771	20170073	PLXDC2	2671	564	164506	No_or_no_constitutive_exon
TTAACTAGTTATCTTCCCCGCTTCCTTCCCCTCTTACCCCATCCGGGAAGAA	22360747	22360900	22360950	22360898	-1	9	ENSCSAG00000012448.1	22306311	22481954	PIP4K2A	2671	564	164506	No_or_no_constitutive_exon
AGGTTCAAGCAATTCTCCTGCCTTAGCCTCCTGAGTAGCTGGGATTACAGGC	37992152	37992177	37992102	37992154	1	9	ENSCSAG00000011194.1	37991394	37997273	ZNF25	2671	564	164506	No_or_no_constitutive_exon
CCTCCTCCTGTCTGATTTTCACTGGGTGCATGTTTCCATCGGGGATTCAGGT	42424751	42424930	42424701	42424753	1	9	ENSCSAG00000010416.1	42416020	42445858	DRGX	2671	564	164506	No_or_no_constitutive_exon
CTAACATCTGGGACTCCTGACTTCTGAGACTGACTTCTTTTGGGGGTTAGGC	57574590	57574819	57574869	57574817	-1	9	ENSCSAG00000008933.1	57569602	57583508	ZSWIM8	2671	564	164506	No_or_no_constitutive_exon
CAAATGCTAAATCTACCTCGTTTTCCATACCTGTCTTTTGATTGGGATAGCT	57752469	57752701	57752419	57752471	1	9	ENSCSAG00000008866.1	57665673	57779632	USP54	2671	564	164506	No_or_no_constitutive_exon
AGCCTTTAACACTGTTCCCCTTGATGGGGTTATTTGTCCTTGGGTTAAAGGG	63057949	63058088	63058138	63058086	-1	9	ENSCSAG00000007572.1	63054082	63058759	HNRNPH3	2671	564	164506	No_or_no_constitutive_exon
GACCTGTTACATGGTTCGCCCTCTTCCTGACCCGACATGGGCACGAGCAGCT	86585866	86585878	86585928	86585876	-1	9	ENSCSAG00000006419.1	86551127	86703466	MYOF	2671	564	164506	No_or_no_constitutive_exon
TTGCCTTGCTTGTCATTTTTGGCTTATTTATTTTCATTTTATGGGAACAGGA	87523080	87523212	87523030	87523082	1	9	ENSCSAG00000006211.1	87214354	87555733	PLCE1	2671	564	164506	No_or_no_constitutive_exon
TATTTAAAGTTTTCTACACTAATCTGTGGCTAATTTCTTGGGGGGTTTAGGT	87527571	87527862	87527521	87527573	1	9	ENSCSAG00000006211.1	87214354	87555733	PLCE1	2671	564	164506	No_or_no_constitutive_exon
AGGGGAACCCCACACTCCTAGCTGACTCTGTTTCTCTCCTGGGTAAGCAGAA	90529434	90529517	90529567	90529515	-1	9	ENSCSAG00000005877.1	90527690	90574364	RRP12	2671	564	164506	No_or_no_constitutive_exon
GCTCAGGCCTGGAGCCAGAGGCCAGGCCCTGACAGCCTCTCTGGGGACAGTT	90742540	90742639	90742490	90742542	1	9	ENSCSAG00000005853.1	90734392	90745716	ANKRD2	2671	564	164506	No_or_no_constitutive_exon
TATCTTTTTCTCTCTGTTTTCTCTCCTCTTCCCCGCACCTTGGGAGGCAGGA	90917664	90917685	90917614	90917666	1	9	ENSCSAG00000005827.1	90901291	90925944	ZFYVE27	2671	564	164506	No_or_no_constitutive_exon
GGGGGCTGCGTGTGCATGCACTAATAGGATTTTCTTCTTGGGGAACATAGGT	93561878	93562027	93561828	93561880	1	9	ENSCSAG00000005570.1	93557054	93569035	HIF1AN	2671	564	164506	No_or_no_constitutive_exon
CTTGTCCTTCTGTGTCTAATAAGCTCTTTGTGTTGTTGGGATGGGGGTAGGA	94009479	94009621	94009429	94009481	1	9	ENSCSAG00000005548.1	94006187	94013164	TWNK	2671	564	164506	No_or_no_constitutive_exon
GAGATGTTGATCAGGCAGGATGGTGACTGCCTGCTGTCCTTGGGTGGCAGGA	95762536	95762707	95762486	95762538	1	9	ENSCSAG00000005403.1	95762073	95776073	SFXN2	2671	564	164506	No_or_no_constitutive_exon
TCTTAGATCGACTCTACATTTATTATTATTTTTTCTCCCTGGGGGTTTAGAG	97427925	97428008	97427875	97427927	1	9	ENSCSAG00000005244.1	97409379	97510661	CFAP58	2671	564	164506	No_or_no_constitutive_exon
TGGTTAAAAAGAGCATGCTTGTAAAATAATATCCTTCTGGGGGATTGCAGGA	109354316	109354471	109354266	109354318	1	9	ENSCSAG00000004860.1	109352805	109375670	PNLIP	2671	564	164506	No_or_no_constitutive_exon
TGGGCCATGCACCCTCTTTGCTATGGGGGCCTCTTGTTTGGGTTGAGTAGGA	125416059	125416181	125416231	125416179	-1	9	ENSCSAG00000004352.1	125396427	125530178	CFAP46	2671	564	164506	No_or_no_constitutive_exon
AATTTTTACAAATGCATCTTTTCTTGTCTTTGTGTGCTTTGGGATAACAGGT	14067322	14067466	14067516	14067464	-1	X	ENSCSAG00000014921.1	14030232	14077785	ACE2	2671	564	164506	No_or_no_constitutive_exon
AGCATCTTCTCTATAGGTCTGTATTAACAAAAATTATTTTGGGTAATAAGGA	15252807	15253002	15252757	15252809	1	X	ENSCSAG00000014803.1	15213155	15265635	TXLNG	2671	564	164506	No_or_no_constitutive_exon
TTTATGTATAGATACTTTTTTCCCCTCTGTCCCCCTCTCTGGGATAACAGAA	23213840	23213957	23213790	23213842	1	X	ENSCSAG00000014344.1	23185045	23492992	POLA1	2671	564	164506	No_or_no_constitutive_exon
TTTATACATGTTTTACAAATTTTTTTTATTTTTTCCTATGGGGAAAACAGAA	41009442	41009580	41009630	41009578	-1	X	ENSCSAG00000013934.1	40936710	41054641	MAOB	2671	564	164506	No_or_no_constitutive_exon
ACTCTCTTTTCTTTCTTCTCTGCTGCCTTCCTGACCCCTGGGGGACCTAGGG	45645254	45645269	45645204	45645256	1	X	ENSCSAG00000013270.1	45640124	45651974	PORCN	2671	564	164506	No_or_no_constitutive_exon
CTGTCCCTCTGTTCTGGACCCACTCTCACCTGCTGTGGGCATGGGGCCAGGT	46105649	46105742	46105792	46105740	-1	X	ENSCSAG00000013107.1	46091583	46120097	GRIPAP1	2671	564	164506	No_or_no_constitutive_exon
GGGAAGGGATAGGCTGCTGACCCACTTTGTTCCTGTCCTGGGTATGGCAGAT	49325101	49325701	49325751	49325699	-1	X	ENSCSAG00000012588.1	49321172	49356100	KDM5C	2671	564	164506	No_or_no_constitutive_exon
GGGAGGGGGGGTTGCTGCTCTGACGCTGGGCTCCTTGCTTGTGGGTGCAGGG	49366471	49366521	49366571	49366519	-1	X	ENSCSAG00000012572.1	49364908	49387050	IQSEC2	2671	564	164506	No_or_no_constitutive_exon
CTGACCTCGTGATCCACCCGTCTCGGCCTCCCAAAGTGCTGGGATTACAGGC	50869873	50869924	50869974	50869922	-1	X	ENSCSAG00000012306.1	50848077	50888786	ITIH6	2671	564	164506	No_or_no_constitutive_exon
AGGAGGGAAGGAGATCAGTGCTGGAGTCTGATAGTGCTGCTGGGATGCAGGA	60922489	60922634	60922439	60922491	1	X	ENSCSAG00000011441.1	60915702	60937677	MED12	2671	564	164506	No_or_no_constitutive_exon
CCGGCCATTTCTGTGTCGGGGCTGGCCATTCTTGACGGTGGGACCAGCAGAC	89592653	89592811	89592603	89592655	1	X	ENSCSAG00000010074.1	89573769	89602542	DRP2	2671	564	164506	No_or_no_constitutive_exon
TGGCCCCAGCTGCATCCAGCGCTGAGGCTCAGAGTGGGGCAGGCGGTCAGGC	89973752	89973931	89973981	89973929	-1	X	ENSCSAG00000009814.1	89972383	89974273	ARMCX2	2671	564	164506	No_or_no_constitutive_exon
TTATTTAGAGATAGAAAATGACCTGTTCTCTTTTTTTAATGTGGGTAAAGAG	97399814	97401998	97399764	97399816	1	X	ENSCSAG00000008842.1	97393111	97401998	NXT2	2671	564	164506	No_or_no_constitutive_exon
GAGGGAGAGGGCTGGACTGCTCACATCTTTTTGATCTGTGGGAATAACAGTG	106499223	106499505	106499555	106499503	-1	X	ENSCSAG00000007858.1	106486764	106503310	IGSF1	2671	564	164506	No_or_no_constitutive_exon
CTCTGTGGTCCTTGTTGTGTATATGTTTTCTATTCTTTCTGTGGGTATAGTA	107823182	107823269	107823319	107823267	-1	X	ENSCSAG00000007815.1	107782217	107870342	None	2671	564	164506	No_or_no_constitutive_exon
AGTTTTTCCTTACCTTCTGTTTTCAAATTGATCATAATTGGGGGATGTAGGT	111688036	111688182	111688232	111688180	-1	X	ENSCSAG00000007469.1	111672712	111792856	ARHGEF6	2671	564	164506	No_or_no_constitutive_exon
GACTGTGGGGAAGGGATGCTGTCCCACCACTTTCTCCCTGAGGGTATCAGGA	127293476	127293500	127293550	127293498	-1	X	ENSCSAG00000006992.1	127290269	127293871	None	2671	564	164506	No_or_no_constitutive_exon
CTTGCGGCCAGCCTTCCTAGTTAGTAGTGTTTCTCTCCACCCGGGAGCAGGC	128375805	128376123	128376173	128376121	-1	X	ENSCSAG00000006809.1	128371516	128394861	HCFC1	2671	564	164506	No_or_no_constitutive_exon
CCCTGCCCGTCTTCCCTGCCCCTTCCCCCACCGCACCCTGGGGGCTGCAGGA	128441516	128441581	128441631	128441579	-1	X	ENSCSAG00000006804.1	128433464	128443043	IRAK1	2671	564	164506	No_or_no_constitutive_exon
GTGGCTGGAGGTCCCTAGCCTACCCTCACGGCCCACACTTCTGGGGACAGGT	128675376	128675539	128675589	128675537	-1	X	ENSCSAG00000006772.1	128657392	128680531	FLNA	2671	564	164506	No_or_no_constitutive_exon
GGGAAGGGATAGGCTGCTGACCCACTTTGTTCCTGTCCTGGGTATGGCAGAT	2629277	2629877	2629927	2629875	-1	Y	ENSCSAG00000018314.1	2626939	2668114	KDM5D	2671	564	164506	No_or_no_constitutive_exon
GGATGGAAAAAAATGATAACTCTGTGTTTCCCAAATCCTACTGAGGGTAGAA	784548	784659	784498	784550	1	KE148049.1	ENSCSAG00000018096.1	781440	787793	C1orf54	2671	564	164506	No_or_no_constitutive_exon
CGGGGCGGGGCGGGGCTCCGGAGACGGGCTGACCGCGGGGGCGGGGCCAGGG	114481	114757	114807	114755	-1	KE148042.1	ENSCSAG00000018298.1	111253	115610	None	2671	564	164506	No_or_no_constitutive_exon
CTGAGGGACTCTTTTCTCCCCTATTTGGCCGCAGCCAGGGCGGTGGGCAGTC	45627	45700	45577	45629	1	KE147586.1	ENSCSAG00000018281.1	186	45700	PDPK1	2671	564	164506	No_or_no_constitutive_exon
TGGTCGGGGAGGGGCTCGGCGGGCAGGGCTGACCGCGGGGACGGGGCCAGGG	17139	17415	17089	17141	1	KE148043.1	ENSCSAG00000018299.1	16427	19704	None	2671	564	164506	No_or_no_constitutive_exon
AGGTTGCAATGAACCAAGATTCTGCCATTGCACTCCAGGCTGGGTAACAGAA	30439	30469	30389	30441	1	KE147933.1	ENSCSAG00000018403.1	17510	31044	None	2671	564	164506	No_or_no_constitutive_exon
GCTGCTTGCTGCGGCGGTGGTGGCGCCCCATCTGCTACACGGGCCTGAAGGA	2345152	2345406	2345102	2345154	1	23	ENSCSAG00000015350.1	2341855	2369294	RGMB	2671	564	164506	No_or_no_constitutive_exon
GATTATATTTTTCATATATGTCCTTACTGGAAATTAGGGAGGGGAAAAAGAG	19446407	19448138	19446357	19446409	1	23	ENSCSAG00000014765.1	19373863	19448138	COMMD10	2671	564	164506	No_or_no_constitutive_exon
CTTTCTCTGTATGTAACTGACCACCATCTTTTTGTTTTGTGGGACGTTAGAC	25168424	25168581	25168631	25168579	-1	23	ENSCSAG00000014633.1	25157268	25172757	LOX	2671	564	164506	No_or_no_constitutive_exon
GACTTGAGCTTCTTTCTGTGACCTCAATAGTCTTGTGTTTTGTGGGACAGGT	40834849	40835302	40835352	40835300	-1	23	ENSCSAG00000013231.1	40827738	40849030	BRD8	2671	564	164506	No_or_no_constitutive_exon
ATACCAGTGATAACTACAAACTTATTCTCTGTCACATTTTGGGAGTTTAGGT	41246627	41246809	41246859	41246807	-1	23	ENSCSAG00000013103.1	41231363	41251150	HSPA9	2671	564	164506	No_or_no_constitutive_exon
TGGGTCTGGCCAGTGCTTGGCCCTCTAGTGACTAGGCCTGGTGTGGGCAGGC	43204877	43205069	43205119	43205067	-1	23	ENSCSAG00000012804.1	43203151	43209109	APBB3	2671	564	164506	No_or_no_constitutive_exon
ACCCCCTTTTTCCTTTTGTTCCCTGTCTCCCCATCCCCTTGGGGTGCCAGGT	44254053	44254152	44254202	44254150	-1	23	ENSCSAG00000012474.1	44253887	44263135	HDAC3	2671	564	164506	No_or_no_constitutive_exon
GCTGTGGAGTGCTCTCCTCCTCAACACAGACCTTCTCTGGGGAGGGGCAGGA	44275709	44275845	44275895	44275843	-1	23	ENSCSAG00000012453.1	44267797	44277678	FCHSD1	2671	564	164506	No_or_no_constitutive_exon
ATGGACTGCTGAGGTAAATCTAATATCTGTTCACATCGCTGGGTGAGCAGGC	44270862	44270980	44271030	44270978	-1	23	ENSCSAG00000012453.1	44267797	44277678	FCHSD1	2671	564	164506	No_or_no_constitutive_exon
GGAAGTGTGTGCTAATGCTGTCTTGTCTTTGCCCCACATCATGGGGTTAGGA	51614919	51619311	51619361	51619309	-1	23	ENSCSAG00000011867.1	51614919	51622309	None	2671	564	164506	No_or_no_constitutive_exon
TTGTGGCCTGACCATCCCTGTTTCTTTGGTTCTCCCTGGCCTGGGAGCAGAA	52728005	52728238	52728288	52728236	-1	23	ENSCSAG00000011671.1	52724004	52766234	PDGFRB	2671	564	164506	No_or_no_constitutive_exon
ACGAGACAACCTCTGTGTATGTGTCTGCCTGTCTGTGTGTCTGGGAGCAGGG	52861244	52861328	52861378	52861326	-1	23	ENSCSAG00000011585.1	52829349	52899375	CAMK2A	2671	564	164506	No_or_no_constitutive_exon
TTTTTTTCATTTTTCTTTGCCTTTTGTTTTTCTGCCTACTGGGAAATTAGGA	56490947	56491047	56491097	56491045	-1	23	ENSCSAG00000010839.1	56442887	56495642	FAM114A2	2671	564	164506	No_or_no_constitutive_exon
TTATTTCCAACATTGAGAGTAATGTTCTACTTTCCTCCTTTGGGCACAAGGT	62984237	62984841	62984891	62984839	-1	23	ENSCSAG00000010352.1	62931077	63051383	ATP10B	2671	564	164506	No_or_no_constitutive_exon
GTGATGTTAATATTGCCCCCCTACTGGGGTTATTTGTCCTTGGGTTGAAGGG	81336015	81336154	81336204	81336152	-1	23	ENSCSAG00000008415.1	81330350	81339882	HNRNPH1	2671	564	164506	No_or_no_constitutive_exon
CTCACCCTGCCAGGCCCTAACCCGCGGTGTGTCTGTCCCTGCGGGCACAGTG	81625961	81626220	81626270	81626218	-1	23	ENSCSAG00000008307.1	81594391	81635808	TBC1D9B	2671	564	164506	No_or_no_constitutive_exon
AGCTGTGCAGGAACCCGCTGCTGACGCGGGGCTTCCCTGGGTGCGGGCAGGC	82354047	82354216	82354266	82354214	-1	23	ENSCSAG00000008130.1	82328257	82357044	FLT4	2671	564	164506	No_or_no_constitutive_exon
CTGAGGTTGAGTGTAGGAGAGCCCTGACCCCCCTTCCCTTCGGGGTACAGGT	1253061	1253249	1253299	1253247	-1	24	ENSCSAG00000015922.1	1248392	1266254	RABGGTA	2671	564	164506	No_or_no_constitutive_exon
GGGCTCAAGGGATCCTCCCACCTTGGCCTCCCAAAGTGCTGGGATTACAGGT	32609694	32609731	32609781	32609729	-1	24	ENSCSAG00000014616.1	32607809	32633009	TBPL2	2671	564	164506	No_or_no_constitutive_exon
CTGTCCGTGTGTGTGCCTCCCTGGCTCTCCTTCGCTCTGTGGGACGACAGAA	36947793	36948292	36948342	36948290	-1	24	ENSCSAG00000014252.1	36947793	37093092	None	2671	564	164506	No_or_no_constitutive_exon
TGAGCCCCGGGGTGTCTCACTGAGCTGCCTGTTTTTCTCCCGTGGGGCAGGA	42009720	42010023	42010073	42010021	-1	24	ENSCSAG00000013664.1	41978594	42038516	SPTB	2671	564	164506	No_or_no_constitutive_exon
GTGAGAATCCTTTTCACCCCTTGCTTTTTATTCCACTGCTGGGCGGCCAGGA	45027938	45028202	45028252	45028200	-1	24	ENSCSAG00000013208.1	44986608	45053134	ZFYVE26	2671	564	164506	No_or_no_constitutive_exon
CAATGACCTGGCCACCTCTGTCCTCTCTCATGGCATGTCTCTGGGGGCAGAT	51714764	51714896	51714946	51714894	-1	24	ENSCSAG00000012456.1	51708478	51823347	LTBP2	2671	564	164506	No_or_no_constitutive_exon
GTGTTTGAAACTCATTTTCTGCTCTCCTTTTCTTCTTTTTTGGGGGGCAGTT	53305822	53305869	53305772	53305824	1	24	ENSCSAG00000011996.1	53231299	53329109	IFT43	2671	564	164506	No_or_no_constitutive_exon
AAGGGGCAGCCCTGAACACCCATTTGTGCTCACATGTTGGCTAAGGGCAGCT	53763304	53763361	53763254	53763306	1	24	ENSCSAG00000011968.1	53702483	53764145	ESRRB	2671	564	164506	No_or_no_constitutive_exon
GGAGGGCTGGGGCTTGCTTGGCCTCCCTAGCTGAGGGCCGGGCGGCGCAGTT	71802395	71802590	71802345	71802397	1	24	ENSCSAG00000010979.1	71795046	71803732	OTUB2	2671	564	164506	No_or_no_constitutive_exon
CAGACCCCAAGGAAGCATACCCACTATTCACATGAGTCTGGGCCTGGAAGGC	83491231	83491467	83491517	83491465	-1	24	ENSCSAG00000009319.1	83490806	83500068	None	2671	564	164506	No_or_no_constitutive_exon
CACAGTGAAGGTTTCCTATAAGGATTCTGGTTATGAATTGGGTATGATAGAC	84429720	84429897	84429947	84429895	-1	24	ENSCSAG00000009118.1	84429720	84430134	None	2671	564	164506	No_or_no_constitutive_exon
CGGGCCTCTGATGCCATTTTCCTCCCTCTTCCTGTGACTTTGCGGGGAAGCC	22447610	22447732	22447560	22447612	1	25	ENSCSAG00000015021.1	22435338	22447732	FCMR	2671	564	164506	No_or_no_constitutive_exon
GACAGGTCTGGGCCCCCGCCCCTGACAGTCTCCATGTCCTGGGAGGGCAGGG	22883510	22883690	22883740	22883688	-1	25	ENSCSAG00000014917.1	22865733	22891920	IKBKE	2671	564	164506	No_or_no_constitutive_exon
TATCCTCAAGACCCTGGTCAAGACTCGTGCTTTCTGGGGTGGGGGTTTAGGT	27602779	27603015	27603065	27603013	-1	25	ENSCSAG00000014015.1	27594708	27761637	NAV1	2671	564	164506	No_or_no_constitutive_exon
AAGAAAATGGAAGGTATAACTTAATTACCTTTTTTTCTGGGACTGTGAAGAA	45813310	45813391	45813441	45813389	-1	25	ENSCSAG00000012654.1	45805688	45866852	SMG7	2671	564	164506	No_or_no_constitutive_exon
TCAGAAACAGGAAGTGACCTATCTTGATTTTGTTTTCTCTGAGGGTGCAGTG	51337584	51337705	51337534	51337586	1	25	ENSCSAG00000012020.1	51332936	51380520	SEC16B	2671	564	164506	No_or_no_constitutive_exon
CCTCTTCTCTGTGGCATGCTCCATCAGAATGAGAGTGGGCTGGTGAGCAGCC	53902165	53902247	53902115	53902167	1	25	ENSCSAG00000011961.1	53867777	53942245	TNR	2671	564	164506	No_or_no_constitutive_exon
GCACCCATGTAGCTGACTCCCATCATTTCTGTCTTTTTCCTGGGCAACAGTT	68034381	68034515	68034331	68034383	1	25	ENSCSAG00000010513.1	68019374	68072123	CAPN9	2671	564	164506	No_or_no_constitutive_exon
GAAGGGGGTTTGCTGGTGTCTCCAGCAGTATTTTTGTGTTTGGGGAGCAGCT	73879400	73879631	73879350	73879402	1	25	ENSCSAG00000009716.1	73827873	73905146	ACTN2	2671	564	164506	No_or_no_constitutive_exon
TCTATAGTAAAAATATTATTTTATTTTATTTTTTGATCTGGGGACTCAAGGA	78968322	78968421	78968272	78968324	1	25	ENSCSAG00000009399.1	78934458	78976219	EXO1	2671	564	164506	No_or_no_constitutive_exon
GAGATGGGACCTCTTCACCTAGCCCTGAAAAGCTCTCTCTGGGATTGCAGCT	84343496	84343680	84343730	84343678	-1	25	ENSCSAG00000009014.1	84314622	84346550	ZNF496	2671	564	164506	No_or_no_constitutive_exon
CAAGATGGAATTTTTCATTGTGTGTTTTTCTTGGGGGATTGGGATTGCAGCT	8908791	8908864	8908914	8908862	-1	26	ENSCSAG00000014226.1	8882820	8941155	ARID3B	2671	564	164506	No_or_no_constitutive_exon
CCTCTTTTCACATCTGTAGTGGCTTTTCTTTCTCTCGCCTGGGGTCAAAGGA	9288337	9288468	9288287	9288339	1	26	ENSCSAG00000014141.1	9278302	9311475	STRA6	2671	564	164506	No_or_no_constitutive_exon
TACAGTTTACGTGTTATAATTATATCACCCAATTTTTCTTAATGGGACAGCG	10896056	10896317	10896367	10896315	-1	26	ENSCSAG00000013821.1	10893734	11002159	ARIH1	2671	564	164506	No_or_no_constitutive_exon
TCTCGATTTCTGCTCTGTTTTCCTGATTCCACCCCCACCCTGGGCAGCAGCT	11204444	11204554	11204394	11204446	1	26	ENSCSAG00000013753.1	11182423	11214728	PARP6	2671	564	164506	No_or_no_constitutive_exon
CAAGCGATTCTCCTGACTCAGCCTCTGGAGTAGCTGGGCTGGGATTACAGGC	18914963	18914983	18915033	18914981	-1	26	ENSCSAG00000012538.1	18903203	19019508	ZNF609	2671	564	164506	No_or_no_constitutive_exon
ATGCCAGGTTCACGCACACTCATTGAATGAGCAACCTCTCCTGGGAGCAGGT	19926872	19927178	19926822	19926874	1	26	ENSCSAG00000012399.1	19713616	19930937	HERC1	2671	564	164506	No_or_no_constitutive_exon
TGCGGTAGGTGTTCACACCTTCCTAATCTCCAGTCTGTTTGGTGGGACAGCA	24280418	24280508	24280368	24280420	1	26	ENSCSAG00000012036.1	24138828	24379143	MYO1E	2671	564	164506	No_or_no_constitutive_exon
TTTCTGACTGACTTATCCTTCTTCCATCTTCACCCTCTTGGGAATTGTAGCC	24340193	24340363	24340143	24340195	1	26	ENSCSAG00000012036.1	24138828	24379143	MYO1E	2671	564	164506	No_or_no_constitutive_exon
TTTAATAAGATGTTATTATTAACAGAAAGTTTTTTTTGGGGGGGATGTAGGA	32427774	32427941	32427991	32427939	-1	26	ENSCSAG00000011146.1	32357198	32446274	AP4E1	2671	564	164506	No_or_no_constitutive_exon
AAAAAATAAATAAATAAAAGGTTCCTAAATTTGATTTTTGCTGGGGACAGGT	37617258	37617400	37617450	37617398	-1	26	ENSCSAG00000010324.1	37604411	37622083	BLOC1S6	2671	564	164506	No_or_no_constitutive_exon
CATTACAATGAGTGAACTTGATTCCTTTGGTTCTTACCTTGGGTGGATAGAG	38719540	38719643	38719693	38719641	-1	26	ENSCSAG00000009572.1	38639818	38762847	CASC4	2671	564	164506	No_or_no_constitutive_exon
TTCCCTTAGTTACTCCCACCTCTCCCAGCTATTTTATTTGGGGGTGACAGGA	39410048	39410134	39409998	39410050	1	26	ENSCSAG00000009247.1	39408191	39465881	PPIP5K1	2671	564	164506	No_or_no_constitutive_exon
GAAGTCTAGACATTTGCTCCTCTTTTTTCTCCCTTAAAATCACTGGGAAGTT	39705432	39705561	39705382	39705434	1	26	ENSCSAG00000009052.1	39701478	39716964	TGM7	2671	564	164506	No_or_no_constitutive_exon
TGTCTGTAGTGTACAGTAGCTTATTTTATTACTGTTTATTTTGGGAGTAGGT	41280924	41281020	41281070	41281018	-1	26	ENSCSAG00000007832.1	41218081	41311526	MGA	2671	564	164506	No_or_no_constitutive_exon
GCTTGCCTGCTTGCTTTCTCTTTGACTTGGCTCTTCTTGGTGGGACACAGGG	49166024	49166100	49166150	49166098	-1	26	ENSCSAG00000007004.1	49049022	49298258	RYR3	2671	564	164506	No_or_no_constitutive_exon
CCCATCCAAGAAGGGCAGGAAGGCAGGCACCAACCTCTGGGGGGGGGGAGGT	53007783	53007818	53007733	53007785	1	26	ENSCSAG00000006709.1	53000433	53011019	None	2671	564	164506	No_or_no_constitutive_exon
CTGTTCATTTTTTTTTTGCCATTTTAATTATTTTATACTGGGACATGTAGGT	7741398	7741472	7741348	7741400	1	27	ENSCSAG00000017108.1	7667780	7933325	ATP8A1	2671	564	164506	No_or_no_constitutive_exon
GCTGGTTAAGAAGGGGATGGTAAAGGAGGTCTGGAGGGTGCTGGGTGGAGGT	24428756	24428920	24428970	24428918	-1	27	ENSCSAG00000016669.1	24414334	24428954	None	2671	564	164506	No_or_no_constitutive_exon
TGAACGCATGAAAGAAATAAAGTGGTTGATTTGGTGTATCTGTGGGACAGGA	32642778	32642884	32642934	32642882	-1	27	ENSCSAG00000016492.1	32616272	32647706	LAP3	2671	564	164506	No_or_no_constitutive_exon
CGGCACCCCGGAGCATGCTGACCCCGTTTTGGCCTTCCTCGGGGGCTCAGTA	8734196	8734300	8734350	8734298	-1	28	ENSCSAG00000018201.1	8690867	8792555	CLIP2	2671	564	164506	No_or_no_constitutive_exon
CCGAGTTGTCCGGGGCCGAGCCTGGGTCCAGATCTGGGCCTGAGGCTGAGGC	12009089	12009260	12009039	12009091	1	28	ENSCSAG00000018014.1	12008852	12011653	NAT16	2671	564	164506	No_or_no_constitutive_exon
TAAATCAATGTGTAGAGACCCGTGGGTTTGTTCTTTCTTGGGGCGAGCAGGT	14201425	14201625	14201675	14201623	-1	28	ENSCSAG00000017767.1	14154959	14286512	TRRAP	2671	564	164506	No_or_no_constitutive_exon
GCCTGTGAAGCCCACGCTAACTGGTGTGTTTGTTTGTTTGGGGGCTGCAGTG	15358109	15359549	15358059	15358111	1	28	ENSCSAG00000017719.1	15314781	15363986	USP42	2671	564	164506	No_or_no_constitutive_exon
GCAGCTATTTTTCAGTGTGTAACAACCCATTGTTTGATTCTGGGGCACAGGA	15994344	15995016	15994294	15994346	1	28	ENSCSAG00000017676.1	15954802	16117759	RNF216	2671	564	164506	No_or_no_constitutive_exon
CCCAGTGGCCCTGCTCTGACACGTGGCTCTGTCTCCCGACCTGGGGGCAGCC	20164130	20164286	20164080	20164132	1	28	ENSCSAG00000017567.1	20143421	20168261	MICALL2	2671	564	164506	No_or_no_constitutive_exon
GGGTGCGGGAGCAGGAGAGGGTGCGGGAGCAGGAGAGGGTGCGGGAGCAGGA	1343554	1343722	1343772	1343720	-1	29	ENSCSAG00000017324.1	1339801	1351252	None	2671	564	164506	No_or_no_constitutive_exon
GAAAGGAGGAGGAGAGGCTGTGAAAGCAGGAGGAGAGGCTGTGGGATCAGGA	1343353	1343515	1343565	1343513	-1	29	ENSCSAG00000017324.1	1339801	1351252	None	2671	564	164506	No_or_no_constitutive_exon
AGTGGCCACCTAAGGGATATTAATGCGATTTTTCCTCTCATTGGGAATAGGG	3097646	3097783	3097596	3097648	1	29	ENSCSAG00000017282.1	3006531	3106793	None	2671	564	164506	No_or_no_constitutive_exon
GCCCATCCCTCAAGGAGCTGAACTCACCTTTCCGTGGGGTGGGGTGGCAGGT	3442979	3443093	3443143	3443091	-1	29	ENSCSAG00000017257.1	3403684	3468626	SLC28A1	2671	564	164506	No_or_no_constitutive_exon
AACAACTGCCCTTACCATTGTGACACTGCTGTCTTCCTGGTGGGATGTAGAT	7873223	7873460	7873510	7873458	-1	29	ENSCSAG00000017164.1	7863276	7882068	POLG	2671	564	164506	No_or_no_constitutive_exon
CATCCTCAGAGCCAGCCCTAGCATAGCCTCTAACTTTCTGGTTGGGGTAGGG	8345098	8345241	8345291	8345239	-1	29	ENSCSAG00000017127.1	8323796	8346581	ANPEP	2671	564	164506	No_or_no_constitutive_exon
CCTTGCCCAGCCTGAGGCCTCTCTGACTGGGGATTCCATGTGGGGGGCAGGA	8973796	8973934	8973984	8973932	-1	29	ENSCSAG00000017051.1	8965996	8979361	FES	2671	564	164506	No_or_no_constitutive_exon
CCATGTCCTGCTCAATATGACTCTGCTCTGATCTCGTGCTCTGGGGGCAGGA	20888834	20888967	20889017	20888965	-1	29	ENSCSAG00000016766.1	20883677	20923313	TEP1	2671	564	164506	No_or_no_constitutive_exon
CCCACCTGGTCTCTTGGGAGGGGACTCTGCCTGCCTCAGAAGTCGGGAAGGA	21507463	21507505	21507413	21507465	1	29	ENSCSAG00000016615.1	21506644	21507608	None	2671	564	164506	No_or_no_constitutive_exon
GAAATAACCTGGTTTTGTTGGGATTTTTTGTTGCCATGTTGGTGGGAAAGGC	21937344	21937427	21937477	21937425	-1	29	ENSCSAG00000016480.1	21927106	21946012	RAB2B	2671	564	164506	No_or_no_constitutive_exon
AAGTGCTGAACCTTATTCAGTATTTGTCTTTCTTGGGTGGGGGAGTGCAGAC	23296285	23296371	23296421	23296369	-1	29	ENSCSAG00000016179.1	23288834	23297518	PRMT5	2671	564	164506	No_or_no_constitutive_exon
TGCAGAGGTCCTGAGACCATCTAACTGTTGGGTCTATTTCTTGGGGACAGCA	23433225	23433359	23433409	23433357	-1	29	ENSCSAG00000016098.1	23427572	23464394	ACIN1	2671	564	164506	No_or_no_constitutive_exon
TGGACTCTTTCAGAGGTGTTTTTAAAAGCTTGTACTTTCTGTGGGGTTAGGT	4646596	4646797	4646847	4646795	-1	3	ENSCSAG00000018003.1	4638779	4681839	MTMR6	2671	564	164506	No_or_no_constitutive_exon
AGCATCTGGAGGAGGAAGGGTATCTGGGGAAGGAAGGGTATCTGGAGAAGGA	23673290	23673504	23673554	23673502	-1	3	ENSCSAG00000017768.1	23625789	23674020	ERICH6B	2671	564	164506	No_or_no_constitutive_exon
TGTGTTATGGTGTTTTTGTGTTTTGTTTTGTTTGTTTTCGGGTATAACAGCA	50711155	50711290	50711340	50711288	-1	3	ENSCSAG00000017630.1	50590270	50836590	DACH1	2671	564	164506	No_or_no_constitutive_exon
GATGGCTATTGTGCAATTAACTTGGATTCTCTTAACCTTTGGGAACACAGGA	77381326	77381446	77381496	77381444	-1	3	ENSCSAG00000017516.1	77345566	77383715	SLC15A1	2671	564	164506	No_or_no_constitutive_exon
TTATGAAAGTTGCTTTTTTCCTCACTGTATAAAATTCATTTTGGGTAAAGGC	80167987	80168128	80167937	80167989	1	3	ENSCSAG00000017486.1	80045576	80302006	ITGBL1	2671	564	164506	No_or_no_constitutive_exon
CGAGATGAGCGTCGCTGCAATCTGCAGCGAACGCGGGTGGGGACCTGGAGAC	90239165	90239191	90239115	90239167	1	3	ENSCSAG00000017460.1	90201884	90374906	None	2671	564	164506	No_or_no_constitutive_exon
TTCTCGGGGGCTTGAGTACTCACCTCCTGGCGTTTCTTTTGGGGAAACAGGC	91094404	91094483	91094354	91094406	1	3	ENSCSAG00000017451.1	90979151	91106377	MCF2L	2671	564	164506	No_or_no_constitutive_exon
TTGGACTGACTGACCTTTCACCCCTCTCTACCCAATCTTGGGGGGAACAGGT	16367050	16367294	16367344	16367292	-1	4	ENSCSAG00000017255.1	16334558	16451166	MYO10	2671	564	164506	No_or_no_constitutive_exon
CCAGCCTGGGCAACAAGAGTGAAACTCCGTCTCAAAAAAGGGAAAAATAGTT	22002953	22003009	22003059	22003007	-1	4	ENSCSAG00000017233.1	22000549	22003380	None	2671	564	164506	No_or_no_constitutive_exon
AAATCTACTCTGAGTAAGCTCTATACATGGAAACTAAGCCTGGGTGGTAGCC	22002218	22002280	22002330	22002278	-1	4	ENSCSAG00000017233.1	22000549	22003380	None	2671	564	164506	No_or_no_constitutive_exon
AAGGTGGGATGTGTGGAGCTTCTAACACAATCTCTTTTGTTTGGGGGCAGGC	37177261	37177371	37177211	37177263	1	4	ENSCSAG00000016988.1	37098301	37297968	EGFLAM	2671	564	164506	No_or_no_constitutive_exon
TCAGAGTGGGGCCTATGTGGTCACTCCCTTCCACTGCACCGACCTGGGAGGG	55528724	55528793	55528843	55528791	-1	4	ENSCSAG00000016134.1	55528644	55529288	None	2671	564	164506	No_or_no_constitutive_exon
TGGTAGGCCATCAGGGCCCTCATGCAGCCCCTGCTCGGGTGGGCGGCCAGTT	8409766	8409891	8409716	8409768	1	22	ENSCSAG00000016142.1	8385228	8414655	NBEAL2	2671	564	164506	No_or_no_constitutive_exon
CTGACCTCGTGATCCGCCCGTCTCGGCCTCCCAAAGTGCTGGGATTACAGGC	9542491	9542552	9542602	9542550	-1	22	ENSCSAG00000015941.1	9534052	9564741	CDC25A	2671	564	164506	No_or_no_constitutive_exon
AAGAGAATCTAATTCGCCACCTTTTCTTCCCCCCAACCTGGGGGCTGCAGGA	10669411	10669503	10669553	10669501	-1	22	ENSCSAG00000015100.1	10666309	10671639	C3orf62	2671	564	164506	No_or_no_constitutive_exon
GTGGGCATGGGGCCATGTCTTGATTGTCCTCCTTTCCCCTTGGGTGGCAGAG	11101642	11101750	11101592	11101644	1	22	ENSCSAG00000014794.1	11085807	11116287	RNF123	2671	564	164506	No_or_no_constitutive_exon
GGGGCCCCTGGGCCCAGTGAGCCAGCCACTTACATTCTCTGTGGGGACAGTT	11958546	11958638	11958496	11958548	1	22	ENSCSAG00000014157.1	11955826	11967014	HEMK1	2671	564	164506	No_or_no_constitutive_exon
AATCTTCATTTGGGCTCCACTGTTAATATGGTGTTTTTCGGGGGGTACAGCA	13856685	13857028	13856635	13856687	1	22	ENSCSAG00000013414.1	13841351	13860498	NISCH	2671	564	164506	No_or_no_constitutive_exon
GGTTCTTGGGGTTGGACGTGATGTTCCCCTCCCACCCTGTCGGGGGCCAGGC	13871030	13871161	13870980	13871032	1	22	ENSCSAG00000013391.1	13870550	13896970	STAB1	2671	564	164506	No_or_no_constitutive_exon
CTGGCCAGCTGTTGGCTCCCAGCAGCCCCACTGATCAAGACTGGGGACAGGT	13885279	13885354	13885229	13885281	1	22	ENSCSAG00000013391.1	13870550	13896970	STAB1	2671	564	164506	No_or_no_constitutive_exon
CAGTAAGGCAACTACTAACCTGGTTTTGGGGGCTGGGCCCTCGGGGACAGAG	13889547	13889655	13889497	13889549	1	22	ENSCSAG00000013391.1	13870550	13896970	STAB1	2671	564	164506	No_or_no_constitutive_exon
AAAATATAGCCTTAACACCGTTTGGTTTGATTGTGTTGTGGGGAATGAAGGA	14291471	14291600	14291650	14291598	-1	22	ENSCSAG00000013081.1	14290493	14438192	SFMBT1	2671	564	164506	No_or_no_constitutive_exon
ACAGGCACTACCATGCTGTCATTATCTTTGCTTTTGTCTTGGGGGTTTAGCC	45766103	45766182	45766232	45766180	-1	22	ENSCSAG00000010585.1	45762498	45774597	CAMK1	2671	564	164506	No_or_no_constitutive_exon
CAGGCCTCAAGCCTAGGGGCTGAGCAGGGTATCCCCTGGCCTGGGAGCAGAG	45825911	45826010	45825861	45825913	1	22	ENSCSAG00000010552.1	45817490	45843387	None	2671	564	164506	No_or_no_constitutive_exon
CTTCCTTTAAAAAAAATAATAAATAAATAAAAATCCGGGCATGACAACAGGA	47360202	47360324	47360152	47360204	1	22	ENSCSAG00000009887.1	47325613	47571070	ATG7	2671	564	164506	No_or_no_constitutive_exon
CAGTGTGCACCACTAACGCCCTCTGTCTGTGGCTGGGTGTGTGGGGACAGGC	52682698	52682855	52682905	52682853	-1	22	ENSCSAG00000008599.1	52633273	52887838	EEFSEC	2671	564	164506	No_or_no_constitutive_exon
CATTGAAATCAAAGGACTTTGTTTTTTTCTTTTATTTTATGGGGAAACAGAA	58401190	58401285	58401140	58401192	1	22	ENSCSAG00000007394.1	58346008	58439143	KPNA1	2671	564	164506	No_or_no_constitutive_exon
GTTACGCCACGGAGAACTCTATGGTTCCGGGGCGGGCCGGGAGGCTTGAGTT	59337494	59337783	59337444	59337496	1	22	ENSCSAG00000007239.1	59336841	59448604	POLQ	2671	564	164506	No_or_no_constitutive_exon
CAACCACAATCTCCACCCTGCTAGAGGATGAAGTAATTATGGGTGTACAGGA	79644507	79644801	79644457	79644509	1	22	ENSCSAG00000006196.1	79561497	79660472	IMPG2	2671	564	164506	No_or_no_constitutive_exon
TTGGAGGAAAAAAAAGTAATGATGAACCTTTCCTCATTTGGGGTATATAGCT	80504821	80504956	80504771	80504823	1	22	ENSCSAG00000006060.1	80477871	80516670	TOMM70	2671	564	164506	No_or_no_constitutive_exon
TCCTAAATGTTTGTGCACGCATTTCTTGGTGACAACGTTGGGAAACACAGCA	89653361	89653433	89653311	89653363	1	22	ENSCSAG00000005925.1	89649998	89668941	POU1F1	2671	564	164506	No_or_no_constitutive_exon
CTGGGGGTGTGAGATGAGGCCTCAGCTTGGGTGCCTCTCCCTGAGGGCAGGT	689649	689744	689599	689651	1	5	ENSCSAG00000012142.1	683479	690757	MSLN	2671	564	164506	No_or_no_constitutive_exon
GTCCCCACTCACAGGGCCCTCATCCCTGCCTTGTGCTTTGCGGGGTACAGGG	1092072	1092163	1092022	1092074	1	5	ENSCSAG00000011870.1	1078972	1106507	CACNA1H	2671	564	164506	No_or_no_constitutive_exon
GACCTCAGGTGATCTGCCTGCCTCGGCCACCCAAAATGCTGGGATTACAGGT	4450773	4450844	4450894	4450842	-1	5	ENSCSAG00000008975.1	4448280	4453991	SEPT12	2671	564	164506	No_or_no_constitutive_exon
GTCCCCGCTGAGCAGAGCCCAGGGTTCTGATGCAGCCTCTGGGGGGCCAGGG	4465973	4466122	4465923	4465975	1	5	ENSCSAG00000008959.1	4465602	4466738	SMIM22	2671	564	164506	No_or_no_constitutive_exon
GGTGTTTTCTAGGCCACTGAATGTCATCACCCTTTCTCTTCTGGGAAAAGCG	16474689	16474892	16474639	16474691	1	5	ENSCSAG00000007962.1	16313934	16564177	XYLT1	2671	564	164506	No_or_no_constitutive_exon
AGTTGCATTTTTATGCAAATTTTCCCTCTTCTATTTCGGTGGGTCTGAAGAT	19051117	19051276	19051067	19051119	1	5	ENSCSAG00000007506.1	19037082	19060751	LYRM1	2671	564	164506	No_or_no_constitutive_exon
TCCTGGGGAATACCAGCCTGCCTCCTTGGGTCTACCTGCCTCGGAGGGAGGT	19117923	19118117	19118167	19118115	-1	5	ENSCSAG00000007488.1	19068514	19279417	DNAH3	2671	564	164506	No_or_no_constitutive_exon
GGGTTTCTAGCCTGGGGTTTTTTTTTAGGGATAGGAGGGAGGTATGTAAGAA	19785565	19785651	19785515	19785567	1	5	ENSCSAG00000007122.1	19765289	19824918	VWA3A	2671	564	164506	No_or_no_constitutive_exon
GGATGAGGGCAGGAGGCTCATGGCTTCCTGACACTGTGGGGAATGTACAGGT	26484116	26484301	26484351	26484299	-1	5	ENSCSAG00000006195.1	26480752	26487929	CORO1A	2671	564	164506	No_or_no_constitutive_exon
TGAACGTTCTTTCCTTCCCTTTCCCTTTGGTCATCCTTCTGGGGCGGCAGAA	27355274	27355346	27355224	27355276	1	5	ENSCSAG00000005863.1	27347898	27358011	FBRS	2671	564	164506	No_or_no_constitutive_exon
GGCTCAGGGTGTAGTTTGTACTAATGCATGTGTTTCTCTTGGGGATTTAGTT	42780777	42780871	42780727	42780779	1	5	ENSCSAG00000004986.1	42679780	42794097	NUP93	2671	564	164506	No_or_no_constitutive_exon
TTCTCATGACCGTGTCTGTCTTTCCCCTCCCCTCACTGTCCACTGGGAAGCC	43033044	43033128	43032994	43033046	1	5	ENSCSAG00000004949.1	42974299	43035351	NLRC5	2671	564	164506	No_or_no_constitutive_exon
TGAAGTGGGGATGCAGGGCCACTGACCCTTCCTCTTCTTTTGGGTGACAGAC	43636124	43636283	43636074	43636126	1	5	ENSCSAG00000004857.1	43627576	43664702	DRC7	2671	564	164506	No_or_no_constitutive_exon
AAACCCAATCTTCTCTAAACAGCGTTCCTTTCCCTTCCTCACTGGGATAGGG	43832996	43833080	43833130	43833078	-1	5	ENSCSAG00000004825.1	43815014	43902559	CNGB1	2671	564	164506	No_or_no_constitutive_exon
AACTCTATATGTAGTCCCAGTACCTCCTCACCTGCTTCCTTGGGTGGCAGGT	52610513	52610647	52610697	52610645	-1	5	ENSCSAG00000004614.1	52607395	52618310	CDH16	2671	564	164506	No_or_no_constitutive_exon
GGGCAGCCTTCCTGGGAGCCCTGCCTGTGTGACCTGGGGTGGGGTTACAGAG	53365532	53365662	53365482	53365534	1	5	ENSCSAG00000004484.1	53358135	53369105	None	2671	564	164506	No_or_no_constitutive_exon
GCATGGAGTGGAGGAGTCAGGGCCTGTCACTCTCTTTTCCTGTGGGGCAGCC	59609691	59611542	59611592	59611540	-1	5	ENSCSAG00000003947.1	59609691	59630985	TSNAXIP1	2671	564	164506	No_or_no_constitutive_exon
GGGAGCTGCAGAGCCTCAACATGGCCGAGTGCTGCCTGGTGAGAGGGCAGGA	60246677	60246761	60246627	60246679	1	5	ENSCSAG00000003830.1	60246604	60249409	LRRC29	2671	564	164506	No_or_no_constitutive_exon
TTCTTTAAAGTCCTCTGTTCTTTTTCCCTTCCTCCCTGTGTGGGAACCAGCC	75114041	75114130	75114180	75114128	-1	5	ENSCSAG00000002770.1	75073357	75148591	FANCA	2671	564	164506	No_or_no_constitutive_exon
