# Supplementary material for: Widespread Separation of the Polypyrimidine Tract From 3′ AG by G Tracts in Association With Alternative Exons in Metazoa and Plants
Source: Front Genet. 2019 Jan 14;9:741. doi: 10.3389/fgene.2018.00741 (PMC6339879; doi:10.3389/fgene.2018.00741)
Supplement: DATA FILE S2 — Sequences of REPAG 3′ SS from each species of metazoa, plants and protists. [file Data_Sheet_2.zip › Supplementary data 2/Metazoa_Release38_lingula_anatina.txt]

REPA_GGG_Sequence	Exon_Start	Exon_End	Pos_-50	Pos_+2	Strand	Chromosome	GeneID	Gene_Start	Gene_End	Gene_Name	Number_of_REPAs	Number_of_REPAs_has_GGG	Number_of_Intron(Intra_genic_Region)	Upstream_Constitutive_Exon
TATAGATTATAATAATATCAGCAAATTCCTGAACCGCATACTGGGAATAGAT	207464	207566	207414	207466	1	LFEI01000001	g28	195285	209671	None	3666	230	224677	No_constitutive_exon_found_in_species
ACACAGATATAGTTTTAACATTACATGACAATAAAGAGGGAATAAGGTAGGC	1438679	1438689	1438739	1438687	-1	LFEI01000001	g128	1435428	1438930	None	3666	230	224677	No_constitutive_exon_found_in_species
ATTTTCATGATGTATATGCTATCATGTTTCAGTTAATGAAGGAGTGGGAGCT	1266036	1266223	1266273	1266221	-1	LFEI01000003	g367	1263439	1282510	None	3666	230	224677	No_constitutive_exon_found_in_species
CTTTCTTTATTGTATTTATAAATCATATGTCCTATTGGGGTAAAAACTAGTG	643459	643529	643579	643527	-1	LFEI01000005	g586	643459	658779	None	3666	230	224677	No_constitutive_exon_found_in_species
TTTGTTAAGATTGTGAAGAAGAGTAAGTTCAAGTTTTTTTGGGCATACAGTA	1069704	1069919	1069654	1069706	1	LFEI01000006	g731	1069328	1069919	None	3666	230	224677	No_constitutive_exon_found_in_species
CCCCAGCATGAAATAAAACAAGTCATTGTTATTGTTTTCTGGGAAAAAAGGG	147239	147663	147189	147241	1	LFEI01000007	g760	131433	148063	None	3666	230	224677	No_constitutive_exon_found_in_species
TATAATAATGAGAATAGGATTGGACCTAACATAGCATCATGGCAGGGCAGCC	502455	502658	502708	502656	-1	LFEI01000007	g776	502455	520860	None	3666	230	224677	No_constitutive_exon_found_in_species
GGCATTCTGGGTGGGGGTGGGGGTGCTGGTGGATACGGTGGGAGAAATAGCC	661835	662179	662229	662177	-1	LFEI01000010	g1097	653074	671587	None	3666	230	224677	No_constitutive_exon_found_in_species
CTCATGGCAGAGATGAGAATGAGAGAGAACAGAGACAGGGAACGAGCTAGAT	1026497	1027194	1026447	1026499	1	LFEI01000012	g1329	1003681	1030964	None	3666	230	224677	No_constitutive_exon_found_in_species
AGATAACGATGAGGACGTGGACGTGGATGAAACCGGGGATGAGGAGAAAGAA	106688	107518	107568	107516	-1	LFEI01000013	g1350	106688	111581	None	3666	230	224677	No_constitutive_exon_found_in_species
GGCTCTAGCTTAAAATATAAGACCATTTCACACCTGTTTGGTATTGGGAGGT	898594	898813	898863	898811	-1	LFEI01000013	g1435	898594	902674	None	3666	230	224677	No_constitutive_exon_found_in_species
TATCACTGCCAACGCACACTGATGGCCTCTCTGTTGCTTTCAATGGGCAGAC	523173	523989	523123	523175	1	LFEI01000018	g1817	520274	531406	None	3666	230	224677	No_constitutive_exon_found_in_species
AGATTCTGATGGAAAGGAATGCAATGGAGAGGATGAAGGGAAAAGTAAAGAA	945789	948969	945739	945791	1	LFEI01000022	g2169	921074	953314	None	3666	230	224677	No_constitutive_exon_found_in_species
CAAAAATATTCCTAGTGTCACATATAACTGTGTCCAATTTGGGCATACAGGT	158706	158768	158656	158708	1	LFEI01000023	g2186	156257	167303	None	3666	230	224677	No_constitutive_exon_found_in_species
ACAGCTTCTTTGTTCTATAACATGTACCTAATCCCAGTTCCAGGGACCAGCC	583290	583537	583587	583535	-1	LFEI01000024	g2291	579235	594922	None	3666	230	224677	No_constitutive_exon_found_in_species
ACATGAAAAGGAAAAGAAGGAAGAAAAAGAAAAATGGGAGAAGAGCATAGGA	13689	13731	13781	13729	-1	LFEI01000029	g2627	12515	16997	None	3666	230	224677	No_constitutive_exon_found_in_species
TCAGAAGAAGAATTGAGACAAAAAGAAAAAGAAATCTCAGAATTGGGTAGCA	344747	346392	346442	346390	-1	LFEI01000029	g2656	323074	360815	None	3666	230	224677	No_constitutive_exon_found_in_species
TGATGAAGAAGAATATGATGATGATGATGATGATGATGAAAGGGAATCAGAG	34914	35001	34864	34916	1	LFEI01000032	g2852	32162	39334	None	3666	230	224677	No_constitutive_exon_found_in_species
TGTTTTTCATTTTGTGTACATTTATCTTTATTTTAGTTTATGGGATACAGGG	79439	79452	79502	79450	-1	LFEI01000033	g2926	79439	86038	None	3666	230	224677	No_constitutive_exon_found_in_species
TTTTGATTGTGGCTTTTTCATTTATGAATCATTTTTGTCTTGTTAGGGAGGT	100588	100757	100807	100755	-1	LFEI01000033	g2927	92627	130623	None	3666	230	224677	No_constitutive_exon_found_in_species
TTATCCCTTCAAGAATTCATATTTTGTCTTATAAAGGTCGGGAGCTGCAGCT	217514	217826	217464	217516	1	LFEI01000033	g2939	213725	217826	None	3666	230	224677	No_constitutive_exon_found_in_species
GGAAGAGGAGGACAAAGAAGAAGATTCAGACGAAGGGGAGGAGGATCTAGAC	383793	383957	383743	383795	1	LFEI01000034	g3024	370245	383957	None	3666	230	224677	No_constitutive_exon_found_in_species
AGTAAAAGGGCGCCTCTTCCCTCGCACTATACTCAACGACGCGGGGCTAGTG	274196	274225	274146	274198	1	LFEI01000036	g3122	265787	274593	None	3666	230	224677	No_constitutive_exon_found_in_species
AACGTCACCGTTCAAAGTGGCCAACAGTCGACAGGGGGCAGCACAAGCAGTC	573862	573994	573812	573864	1	LFEI01000036	g3153	573237	586041	None	3666	230	224677	No_constitutive_exon_found_in_species
AGTTTAACTGCTGCGGAATATGCAGATTCACTTCTATATTGGGTATATAGCT	696057	696731	696781	696729	-1	LFEI01000036	g3162	696057	698464	None	3666	230	224677	No_constitutive_exon_found_in_species
GAGCCTTTGGCATGGGAAGTGGGGGTATGGGGCGTGGTGCCATGGGAAAGTC	217960	218263	217910	217962	1	LFEI01000041	g3507	217324	218263	None	3666	230	224677	No_constitutive_exon_found_in_species
GATTTAGAGGTGGGCGTGGCGGTATTCCTCGAGGTGGACGTGGAGGGCAGCC	673762	673954	674004	673952	-1	LFEI01000050	g4161	673762	680696	None	3666	230	224677	No_constitutive_exon_found_in_species
CTGATAAGTCAGTAATTATTCAAGCTTACATTTTTTGGGGGGGTGAGCAGAT	539889	539975	539839	539891	1	LFEI01000051	g4224	528064	541298	None	3666	230	224677	No_constitutive_exon_found_in_species
TAGGTCAAGGTCAGTGTGAAGTGGGTCAAGGTCAAGAGATGAGGGACCAGGT	296959	297029	296909	296961	1	LFEI01000064	g4993	288441	299501	None	3666	230	224677	No_constitutive_exon_found_in_species
CAGGAGACACAGGGTAGTAATGGTAAGGGTAGAGACACAGGGTAATACAGGG	375101	375130	375180	375128	-1	LFEI01000065	g5061	371169	393584	None	3666	230	224677	No_constitutive_exon_found_in_species
CAGTCTACATTGAATGTTGCTCAAAGCGATAGTGAACGTCGGGTGTGCAGTC	352179	352531	352581	352529	-1	LFEI01000066	g5117	351176	353299	None	3666	230	224677	No_constitutive_exon_found_in_species
TATGTCAAAGCCCACCAAGCCCAGCCAGAGCCAGCCCAGGGTATGAGCAGAG	416251	417019	417069	417017	-1	LFEI01000067	g5200	416251	423244	None	3666	230	224677	No_constitutive_exon_found_in_species
TCATATAATTATTCCACTTCATTTATAATGTAATTCCTATATTTGGGAAGGC	47665	47782	47615	47667	1	LFEI01000069	g5288	46745	71776	None	3666	230	224677	No_constitutive_exon_found_in_species
TCATATAATTATTCCACTTCATTTATAATGTAATTCCTATATTTGGGAAGGC	49575	49692	49525	49577	1	LFEI01000069	g5288	46745	71776	None	3666	230	224677	No_constitutive_exon_found_in_species
TCATATAATTATTCCACTTCATTTATAATGTAATTCCTATATTTGGGAAGGC	60559	60676	60509	60561	1	LFEI01000069	g5288	46745	71776	None	3666	230	224677	No_constitutive_exon_found_in_species
CTGTATACCAGGAGGAGATGTTGGAAGAGGAGGAGGAGGGGGGAAGTCAGCA	256734	256767	256817	256765	-1	LFEI01000073	g5521	221495	257167	None	3666	230	224677	No_constitutive_exon_found_in_species
TAGACAAAGACGGCACTGGAACAGTTTCTGACTTTCTCAACGGGATACAGTG	105983	106517	106567	106515	-1	LFEI01000075	g5630	105983	112777	None	3666	230	224677	No_constitutive_exon_found_in_species
AGAAATACATAAATAATTTTACCAGACACGTACCCCCGGGGCTATAAAAGGA	98477	98669	98719	98667	-1	LFEI01000080	g5903	96976	114662	None	3666	230	224677	No_constitutive_exon_found_in_species
GTGTTTTTGATCCGTTGACTGACATCACTGTCAACCGGGCAATGTAACAGAC	293453	293584	293634	293582	-1	LFEI01000086	g6204	293453	301318	None	3666	230	224677	No_constitutive_exon_found_in_species
TGGCATACCGGATGATAAGGATCCTGATGCAAATGGCAATGGGATACTAGAT	522079	522337	522387	522335	-1	LFEI01000088	g6308	521615	523643	None	3666	230	224677	No_constitutive_exon_found_in_species
GAAATTTGATGTTTTTGTTACTGTTTCTTGCCAGTTTGTGGGAGTTGAAGGC	124694	124816	124866	124814	-1	LFEI01000089	g6330	122506	132897	None	3666	230	224677	No_constitutive_exon_found_in_species
ACAGCAACATCAACAGCATCATCAACAATCAAAACAACAGCAACGGGCAGCT	416715	416976	416665	416717	1	LFEI01000090	g6411	414646	422178	None	3666	230	224677	No_constitutive_exon_found_in_species
AGAGATATTGACAGAGGCAGAGATATTGATAGAAGTAGAGATCGGGATAGGT	93145	93160	93210	93158	-1	LFEI01000092	g6480	90759	99683	None	3666	230	224677	No_constitutive_exon_found_in_species
CACAGCACCCCCACCCCACCGCCACGCCCGTCCTCAGCCACAGGGTACAGAC	77252	77344	77202	77254	1	LFEI01000096	g6653	66646	90255	None	3666	230	224677	No_constitutive_exon_found_in_species
CACAGTACTGAGAAATGGTGATTATTGTAGCCTGGGATTTGGGATTATAGGT	319702	319879	319929	319877	-1	LFEI01000099	g6796	313524	342049	None	3666	230	224677	No_constitutive_exon_found_in_species
CATAAATAAGGGACATGGATACACGTGCTTGTGCCAGCTGGGATTTAAAGGT	182581	182659	182531	182583	1	LFEI01000100	g6824	175709	183419	None	3666	230	224677	No_constitutive_exon_found_in_species
ACGGTTCTTTTGAACCCCCCGAACCCCCCCTGGCTACGGGCCTGAGAAAGAT	284368	284763	284318	284370	1	LFEI01000102	g6915	283488	284763	None	3666	230	224677	No_constitutive_exon_found_in_species
TTCATAAAGTTCTTCGTTTTTTCTTCTTTTATTTAATGATGGGCGGTTAGGT	307429	307568	307618	307566	-1	LFEI01000102	g6919	305706	311706	None	3666	230	224677	No_constitutive_exon_found_in_species
CAAAAATTAAAAAAAAAACGCATAATGCAGCAAAGTATATTGGGGAACAGAT	233383	233438	233333	233385	1	LFEI01000104	g6986	229880	234734	None	3666	230	224677	No_constitutive_exon_found_in_species
ACATATATTACAGCAGCAGCAGCAGCACAAGCAGGTGCTTGGCGCGGGAGGA	63425	64792	64842	64790	-1	LFEI01000108	g7135	42879	69743	None	3666	230	224677	No_constitutive_exon_found_in_species
GATAAACACCCTAATATACATTTTGTATCTATATCTATCTCTGGGAACAGGA	389681	389701	389631	389683	1	LFEI01000108	g7147	386717	389701	None	3666	230	224677	No_constitutive_exon_found_in_species
ATCTTTAACATTTGCTTTTTTCTTTATTTTCATGCTGTTTGCATGGGCAGTA	547691	547816	547641	547693	1	LFEI01000110	g7245	514850	547816	None	3666	230	224677	No_constitutive_exon_found_in_species
TTAGCAGATGAAGGTGGAGAAATTGAAGATGAAGAAGATGGTGGGAAAAGAG	90019	90035	90085	90033	-1	LFEI01000114	g7396	88952	96235	None	3666	230	224677	No_constitutive_exon_found_in_species
TGCTTCATTCTGTTAATTGGTTCCTTCAATATTCTGTTCCAGCTGGGTAGTC	549168	549261	549311	549259	-1	LFEI01000115	g7479	534301	558596	None	3666	230	224677	No_constitutive_exon_found_in_species
AGCGGACTCTCTATCATGAGAGACAATCTGTCACGTTACACCGGGTGAAGGG	344862	344907	344957	344905	-1	LFEI01000119	g7633	344862	346518	None	3666	230	224677	No_constitutive_exon_found_in_species
AAGATGTTTACGAATTTGATGAAGAAGACCAACCGTCTTCGGGCGTCAAGCG	167274	167495	167224	167276	1	LFEI01000123	g7779	159189	172640	None	3666	230	224677	No_constitutive_exon_found_in_species
ACTAGCTGCAAAGTGTGGTTTCATGGCGCTGTTACTCCATACTGTGGGAGTG	185389	186649	185339	185391	1	LFEI01000123	g7780	177416	188667	None	3666	230	224677	No_constitutive_exon_found_in_species
CAGTATTTAGAAGATGGTGATTATTGTTACCTTTAATATTGGGGTTGTAGGT	292412	292589	292362	292414	1	LFEI01000139	g8431	272827	298096	None	3666	230	224677	No_constitutive_exon_found_in_species
TCAAGATATCAAGACCAAAATTGATGAGGAACACTCGACGATATGGGAAGAC	258980	259279	258930	258982	1	LFEI01000149	g8863	256175	260342	None	3666	230	224677	No_constitutive_exon_found_in_species
AGGCGGAGGAGGAGGAGGAGAAGGGGAGGATGAAGTAGAAGGGGAACAAGGC	397141	398130	397091	397143	1	LFEI01000149	g8876	364670	398130	None	3666	230	224677	No_constitutive_exon_found_in_species
TTTAACATATTATTTAAACAAATATTTTTTCTTCTTTTTTTGGGGGGGAGGG	23420	23494	23544	23492	-1	LFEI01000150	g8888	23420	24402	None	3666	230	224677	No_constitutive_exon_found_in_species
TACGAAGTCCTTTTTGGAATCCGTTGACTACAATCGGGCTAAACAAGTAGCC	360687	360993	361043	360991	-1	LFEI01000152	g8988	358299	365010	None	3666	230	224677	No_constitutive_exon_found_in_species
GGTGATGATATTTATTTATTTATTTATTTGTTTTCATATTGGGGTTGCAGTC	449744	449825	449694	449746	1	LFEI01000157	g9190	434261	449825	None	3666	230	224677	No_constitutive_exon_found_in_species
GTAAACAAAATGAAGAGGAGGAAGATGAGGATGAGGAGTGGGATCCAAAGAA	102523	102557	102607	102555	-1	LFEI01000161	g9327	100504	108286	None	3666	230	224677	No_constitutive_exon_found_in_species
CTGATGAAACATTTAATTGTATTATAATTGGATGGAAGAAATGGGTACAGGG	185687	185749	185637	185689	1	LFEI01000162	g9379	180950	193261	None	3666	230	224677	No_constitutive_exon_found_in_species
AGCAGCCATCACAGCAGCAGCAACAGGGGCAAGGGCAGCAGCAGGGCCAGAC	329018	329277	329327	329275	-1	LFEI01000163	g9418	319140	329526	None	3666	230	224677	No_constitutive_exon_found_in_species
TACACAGGGGGCAGATTTAACTGGCATCAAGATTACGGGTGAGTGTAAAGGC	180305	180329	180379	180327	-1	LFEI01000165	g9475	180305	181637	None	3666	230	224677	No_constitutive_exon_found_in_species
GTTTTCAAGATTTAGAACCGCTGACGCCTAATCATTTCTTACATGGGCAGAT	295375	295717	295767	295715	-1	LFEI01000178	g9967	295375	301144	None	3666	230	224677	No_constitutive_exon_found_in_species
GGAGGAGGAGGAAGAAGAGGATGAGGAATCTGAGGATGGGGAAAACACAGCA	372391	372432	372482	372430	-1	LFEI01000187	g10378	367647	392198	None	3666	230	224677	No_constitutive_exon_found_in_species
CAGGAGTGCCCCCACAGCAACAGCAACAACAGCAGCTACTGCAGGGTCAGGG	10415	10524	10574	10522	-1	LFEI01000191	g10499	112	24180	None	3666	230	224677	No_constitutive_exon_found_in_species
GATAGGGACAGGGAAAGAGAACGTGACAGGGACAGGGGTGAACGTGAGAGGC	337038	337170	336988	337040	1	LFEI01000196	g10687	333710	342809	None	3666	230	224677	No_constitutive_exon_found_in_species
TTACCTCGCGCCACCAAGACAAAGTCAGTAACGTCGTCACATAGGGACAGAA	251331	251502	251552	251500	-1	LFEI01000199	g10803	251331	252927	None	3666	230	224677	No_constitutive_exon_found_in_species
AGAAATATATCCTCATTTCTTGTTCTTTCTTATTTTTTGTGTGTGGGAAGAA	369714	369818	369868	369816	-1	LFEI01000201	g10872	366269	370366	None	3666	230	224677	No_constitutive_exon_found_in_species
CAAGGTCACACTGGATCCAGATGTACTCGATGAATTTTTATTGACGGGAGAC	268623	268711	268761	268709	-1	LFEI01000207	g11092	267936	271542	None	3666	230	224677	No_constitutive_exon_found_in_species
CAGTGGGATGGGGGGTAACATGAACAACATGGGGATGGGAGGTGATATAGGT	87226	87552	87176	87228	1	LFEI01000216	g11412	83174	88622	None	3666	230	224677	No_constitutive_exon_found_in_species
AATTTTTTATCGTATTTGATTTCTTGGGCCATTAATTTTTGGGAACACAGGT	98381	98560	98331	98383	1	LFEI01000226	g11781	95348	100176	None	3666	230	224677	No_constitutive_exon_found_in_species
CTCGCCCAGCACTCGCTTAAAATGTCTATTACAGCGGGTTAAAAATTTAGGC	126433	127247	127297	127245	-1	LFEI01000228	g11862	94668	144988	None	3666	230	224677	No_constitutive_exon_found_in_species
CTAGCAGATACCCTAAGCACTTGTTAATTTCAATTTTGGGGGGATTGCAGAA	285324	285590	285640	285588	-1	LFEI01000228	g11878	284728	291305	None	3666	230	224677	No_constitutive_exon_found_in_species
GATTGAAGGGGTGCGCTGTTCCCTGAACCTGTTTTGGGAATTAAATGAAGGC	359118	359231	359281	359229	-1	LFEI01000232	g12008	351935	361343	None	3666	230	224677	No_constitutive_exon_found_in_species
ATATGTAAGTAAATATTATTATTATTGTTATTATTATTCAGGGGCTATAGCT	230693	230789	230643	230695	1	LFEI01000241	g12284	227482	232032	None	3666	230	224677	No_constitutive_exon_found_in_species
TGATGACGATGATGATGATGATGATGATGATGATGAAGATGGGGAAGAAGAG	269207	269368	269418	269366	-1	LFEI01000254	g12746	264643	279702	None	3666	230	224677	No_constitutive_exon_found_in_species
AGTGACGTGGCGGGGGGGGGGGAAGGAGGGGGGGGAGAGGGGGGATCTAGAC	40726	40833	40883	40831	-1	LFEI01000263	g13001	39748	48328	None	3666	230	224677	No_constitutive_exon_found_in_species
GCAACTCAGAAAGAAAAAGAGAGTTAAAGGCAGACCCTCTGGGGGTATAGTA	54109	54147	54197	54145	-1	LFEI01000272	g13286	48672	58212	None	3666	230	224677	No_constitutive_exon_found_in_species
TACGAAGTCCTTTTTGGAATCCGTTGACTACAATCGGGCTAAACAAGTAGCC	366597	366903	366953	366901	-1	LFEI01000273	g13342	353751	367924	None	3666	230	224677	No_constitutive_exon_found_in_species
AAAGGTGGGGAAATTCTGGAAGTTCATGATGCCAGCGGGACAAAGAGCAGCA	355911	356268	356318	356266	-1	LFEI01000273	g13342	353751	367924	None	3666	230	224677	No_constitutive_exon_found_in_species
TATGTATGGTTGACAATTATAATTTTTGTGATAGATCCTGGATGGGTTAGGC	185242	185378	185192	185244	1	LFEI01000285	g13659	149817	207344	None	3666	230	224677	No_constitutive_exon_found_in_species
GAGGTCAGATAGGGTCACCAGGTCAAGGTCAGTCTGTGTTTGGGGGCCAGGC	280201	280558	280151	280203	1	LFEI01000287	g13743	274834	280558	None	3666	230	224677	No_constitutive_exon_found_in_species
AAAAGCAAAAGAGGCGAGAGAAGAGAAGAGAGGAGAGACTGAGGGTAAAGAA	303198	303330	303148	303200	1	LFEI01000287	g13747	299062	303717	None	3666	230	224677	No_constitutive_exon_found_in_species
TCATGTAATAACCCGCATAAACAAAATGGCGGCCGTGACTGTGTCGGGAGTA	313605	313646	313696	313644	-1	LFEI01000291	g13852	312350	315781	None	3666	230	224677	No_constitutive_exon_found_in_species
GGGGGTAAAGTTACTGCCACACGCTCTCTCGCCTTCGTGGGACTCGAAAGAA	59469	59509	59559	59507	-1	LFEI01000305	g14214	55276	60778	None	3666	230	224677	No_constitutive_exon_found_in_species
ATGGCGATGGGATTATAGACGAAGATCTTGCCTATGGTTCGGGGGAAAAGTG	218728	218971	218678	218730	1	LFEI01000314	g14473	212979	218971	None	3666	230	224677	No_constitutive_exon_found_in_species
TAATTTGATTACATGTACCCTGTAGAAGCCATGCAATGAAGCGCGGGCAGAC	126201	126361	126151	126203	1	LFEI01000317	g14539	123607	127247	None	3666	230	224677	No_constitutive_exon_found_in_species
TCATGTCCGGTCTATTTCAGCAAGTTGTATGTGAATTAGGGGCTAGACAGAT	38672	39393	39443	39391	-1	LFEI01000325	g14743	37311	40407	None	3666	230	224677	No_constitutive_exon_found_in_species
ATTTGAAAAAGCACTGCGTATCAATGAACAAATTCAGGGAGATACCAAAGAT	329101	329349	329399	329347	-1	LFEI01000328	g14831	329101	330385	None	3666	230	224677	No_constitutive_exon_found_in_species
TGTTGCATGTAACAAAAAATAATAAATTAATGACTGGGGAAAAGTACCAGCA	32525	32643	32475	32527	1	LFEI01000336	g15028	17362	32643	None	3666	230	224677	No_constitutive_exon_found_in_species
TTTTCTAGACTGCCATTTCCTTCATTATGCGTCTAAGACTTGGTGGGAAGGG	16762	16875	16925	16873	-1	LFEI01000339	g15097	14567	22080	None	3666	230	224677	No_constitutive_exon_found_in_species
CATTTGATTTTTTTAAAACAATTATTGGGTAATTTTTTGGGGTGGGGCAGCT	275178	275363	275413	275361	-1	LFEI01000354	g15523	275178	291329	None	3666	230	224677	No_constitutive_exon_found_in_species
TCTAAGTCCCTTATAATAGGCATATGCTAGCAAATAGGCTGGGGTATCAGGA	26873	27012	27062	27010	-1	LFEI01000357	g15581	26873	28097	None	3666	230	224677	No_constitutive_exon_found_in_species
CATGCTCTAGCCAACTTGTAGACATGCTTTAGCCTAGATACAGGGTGCAGTG	29153	29284	29103	29155	1	LFEI01000358	g15604	308	33402	None	3666	230	224677	No_constitutive_exon_found_in_species
TTCAGTTAATTAATATCTTTGTTAAATAATGTCTTTTTTACATGGGATAGGT	48045	48183	47995	48047	1	LFEI01000360	g15663	46916	71906	None	3666	230	224677	No_constitutive_exon_found_in_species
TCATGTAATAACCCGCATAAACAAAATGGCGGCCGTGACTGTGTCGGGAGTA	278208	278249	278158	278210	1	LFEI01000361	g15707	276072	279504	None	3666	230	224677	No_constitutive_exon_found_in_species
ACGGAATATTGAAGTTAAATGCCATTAAAGAATTGATTTGGGTGAGACAGGT	15631	15879	15581	15633	1	LFEI01000365	g15789	0	61347	None	3666	230	224677	No_constitutive_exon_found_in_species
TGTGAAGAGGTTAGTGTCAAGTTATCTCTGAAGCTCAGGGTGAGGTACAGAG	161489	161652	161439	161491	1	LFEI01000369	g15902	145864	162006	None	3666	230	224677	No_constitutive_exon_found_in_species
CTAAAACAAAACTGAATAAAATATTGTTTATTTAAAACCCATGGGTATAGCA	190638	190726	190776	190724	-1	LFEI01000371	g15971	190638	193467	None	3666	230	224677	No_constitutive_exon_found_in_species
TATTATTATTATTATTATTATTATTATTATTATTATTATTCCAGGGACAGAT	245895	246171	245845	245897	1	LFEI01000377	g16143	242943	246790	None	3666	230	224677	No_constitutive_exon_found_in_species
GCCAATGTGTATTTTCTGTACTAATACTTTTTTTTTAATTTTGGGAACAGAT	138619	139000	138569	138621	1	LFEI01000384	g16294	126940	154473	None	3666	230	224677	No_constitutive_exon_found_in_species
TGAAATATGAAATTGAATGTCGTGCTTTTTATTTGTTTCCGGGTTAAAAGAC	140090	140180	140040	140092	1	LFEI01000384	g16294	126940	154473	None	3666	230	224677	No_constitutive_exon_found_in_species
CTGATGTTGATGTATACTGTGAATTTATGCATGTCTCTGGGGTTGGAAAGGT	220836	220877	220927	220875	-1	LFEI01000391	g16460	213568	225233	None	3666	230	224677	No_constitutive_exon_found_in_species
GACGATTGTATCTTTTGAAATGGTGTATGCCGTATTTTTGATATGGGCAGTT	131767	131862	131912	131860	-1	LFEI01000405	g16789	128780	134639	None	3666	230	224677	No_constitutive_exon_found_in_species
ATTTGAAAAAGCACTGCGTATCAATGAACAAATTCAGGGAGATACCAAAGAT	113331	113579	113629	113577	-1	LFEI01000429	g17381	113331	116107	None	3666	230	224677	No_constitutive_exon_found_in_species
TAGTCGAGTGACTAGAGCGCATTTTAATCATTCGACATTTGGGATGAAAGAC	74532	74690	74740	74688	-1	LFEI01000433	g17471	74532	78696	None	3666	230	224677	No_constitutive_exon_found_in_species
AGGCAATTGATGTACGGTTCATTGAATATATGCCATTTGATGGGAATAAGTG	151841	151946	151791	151843	1	LFEI01000441	g17658	148675	154987	None	3666	230	224677	No_constitutive_exon_found_in_species
TATTTATTTATTTTTTGCTTTAGTTTTTGTTTGATGGGATGAACAATCAGTA	280978	281093	281143	281091	-1	LFEI01000441	g17673	277151	283417	None	3666	230	224677	No_constitutive_exon_found_in_species
GGTAAGAAACTATACTATTACCTTAAATAGAATCCAAAGGGAAAGCAAAGAG	237097	237292	237047	237099	1	LFEI01000442	g17692	217073	237831	None	3666	230	224677	No_constitutive_exon_found_in_species
ATGAAGATGATGAGGAGATAGAAGAGACGGAGGAAGATGACAGGGAAAAGTT	36402	36476	36526	36474	-1	LFEI01000449	g17841	35443	41989	None	3666	230	224677	No_constitutive_exon_found_in_species
CTACCTCGCACGTAAGGAACTCAAGAGTAACATGAGATGGGGAAGGCCAGTT	229837	229981	230031	229979	-1	LFEI01000456	g18014	229837	233972	None	3666	230	224677	No_constitutive_exon_found_in_species
ACTGGAAGAAATTGTCCATTCCTGTTATAACTGATATTTTCAATGGGAAGAA	55974	56032	55924	55976	1	LFEI01000459	g18067	53775	58162	None	3666	230	224677	No_constitutive_exon_found_in_species
GGGAGCAGAAGCCCCAGCAGGAGCAGGAGCCGGAGCCGTAGTGGGAGTAGAA	166182	166391	166441	166389	-1	LFEI01000467	g18288	166182	175978	None	3666	230	224677	No_constitutive_exon_found_in_species
AGATCAATGATTTTACAGATACCGTCTCACAACGTGGTGTTGGGAACAAGAT	51292	51441	51242	51294	1	LFEI01000474	g18438	47983	51441	None	3666	230	224677	No_constitutive_exon_found_in_species
ACCAGGATGATGATGATGAAGATGATGATGATGATGATCAGGGTGTGCAGAT	61258	61266	61208	61260	1	LFEI01000475	g18464	55663	68690	None	3666	230	224677	No_constitutive_exon_found_in_species
CTAATCCATGGTGTTACTGTTCACAGCAGCAGCAGCAGCAGGGAAAATAGTC	140292	140474	140242	140294	1	LFEI01000485	g18699	136478	179651	None	3666	230	224677	No_constitutive_exon_found_in_species
TTGTCTTGTGTTTCTAAAAAGCATATCTTGTTTTGCTTTGGGATTGACAGAG	177069	177223	177273	177221	-1	LFEI01000488	g18772	165757	190505	None	3666	230	224677	No_constitutive_exon_found_in_species
CAGTACTAAAAAGTGTGCTTGTATTTTTCCCTGCTGCGGTTGGGTGACAGAG	195351	195400	195450	195398	-1	LFEI01000489	g18803	186681	207879	None	3666	230	224677	No_constitutive_exon_found_in_species
TATTTCAGTTTGCTGAAAGTGTTATCTTGAATTTGGATGGCATGTGGGAGGA	89626	89720	89576	89628	1	LFEI01000493	g18872	74654	93350	None	3666	230	224677	No_constitutive_exon_found_in_species
CCCCCAACTGTGACCTTCCCTCCAAAAGACAAGATTACCAAGGGATACAGAA	60450	60509	60400	60452	1	LFEI01000496	g18928	58563	60509	None	3666	230	224677	No_constitutive_exon_found_in_species
CGTAGGGCCAACTGGATCTACTGGGGGAACGGGACAAACGGGGGAAACAGGT	52825	52840	52890	52838	-1	LFEI01000500	g19003	50475	72758	None	3666	230	224677	No_constitutive_exon_found_in_species
ATTTTTCTGTCAGTTTGTAGTTTGTGCACAGTTTTGCCACTGGGGATTAGGA	13981	14000	13931	13983	1	LFEI01000501	g19019	5554	15540	None	3666	230	224677	No_constitutive_exon_found_in_species
GGTGATGATATTTATTTATTTATTTATTTGTTTTCATATTGGGGTTGCAGTC	223568	223649	223518	223570	1	LFEI01000511	g19227	202705	223649	None	3666	230	224677	No_constitutive_exon_found_in_species
TGAACACGCTCTATGATTTCTGTATATTTCAGAATTGGGAGGAGATGCAGCA	127968	128056	127918	127970	1	LFEI01000513	g19269	119396	131983	None	3666	230	224677	No_constitutive_exon_found_in_species
TCTTGTGGTATTTTTTGACTACTACAAGTGTATTATTTTTGGGTTTAAAGCA	118437	118517	118387	118439	1	LFEI01000515	g19311	116128	120154	None	3666	230	224677	No_constitutive_exon_found_in_species
GTTTGATCATTGTCTAAATACTTACGTCTCTGAATTTTTATGATGGGCAGGT	181439	181662	181712	181660	-1	LFEI01000521	g19441	176783	182575	None	3666	230	224677	No_constitutive_exon_found_in_species
AGGTAATAATATGCAACAAACTTTTATTTAGCTATTATATGGGTTTAAAGGT	183946	184029	184079	184027	-1	LFEI01000533	g19650	162873	187850	None	3666	230	224677	No_constitutive_exon_found_in_species
AGGTAATAATATGCAACAAACTTTTATTTAGCTATTATATGGGTTTAAAGGT	175433	175516	175566	175514	-1	LFEI01000533	g19650	162873	187850	None	3666	230	224677	No_constitutive_exon_found_in_species
GAATTGGAAATACTGGAAACACTTATTATTTCAATTTTTTGGGGTTGCAGAA	21887	22144	22194	22142	-1	LFEI01000539	g19743	20788	32149	None	3666	230	224677	No_constitutive_exon_found_in_species
CAGTAGTGGAGGGAGTAGTAGCAGTGGAGGTGGTGGTGGAGGGAAGATAGGG	139506	139660	139710	139658	-1	LFEI01000545	g19858	135703	140366	None	3666	230	224677	No_constitutive_exon_found_in_species
AAGTTATCATTATTTTTATTATTGTTAATATTACAAGGGTGAACATACAGGT	152270	152378	152428	152376	-1	LFEI01000554	g20014	149918	158190	None	3666	230	224677	No_constitutive_exon_found_in_species
GGAAGGGAGAGAGGGACAGAGAGAAGGAGAGAGAGGGGGTTGAATAAAAGGA	77110	77149	77060	77112	1	LFEI01000559	g20088	53893	77149	None	3666	230	224677	No_constitutive_exon_found_in_species
TGATATATCACATTGCTATATTTCACTACATTCTGTCCTTGGGATGACAGGT	220885	221064	221114	221062	-1	LFEI01000564	g20181	215546	232161	None	3666	230	224677	No_constitutive_exon_found_in_species
TATTTGAACTCTAACATCATAAGTAGTTTTTTTTCTTAACAATTGGGCAGGT	114332	114407	114457	114405	-1	LFEI01000566	g20204	114332	118444	None	3666	230	224677	No_constitutive_exon_found_in_species
TATTATTTATTTTTCATTAAACTTTGTAATTTTTGTTTTGTAGGGGATAGAG	88088	88220	88270	88218	-1	LFEI01000572	g20309	81509	200048	None	3666	230	224677	No_constitutive_exon_found_in_species
ATATTCCCAGAGCGAGAGAGACGCAGAGCTCTATAAAAGGGGGTTGAAAGGC	26428	26464	26378	26430	1	LFEI01000575	g20348	11062	34486	None	3666	230	224677	No_constitutive_exon_found_in_species
ACGGAATATTGAAGTTAAATGCCATTAAAGAATTGATTTGGGTGAGACAGGT	3658	3906	3956	3904	-1	LFEI01000578	g20390	1025	24920	None	3666	230	224677	No_constitutive_exon_found_in_species
ACTGCTGCCCCCTATACCACTACGACCACCACCCCCGGGACCACGGAGAGCA	35656	35883	35606	35658	1	LFEI01000579	g20410	34933	36572	None	3666	230	224677	No_constitutive_exon_found_in_species
CCACTGCTGCCCCCTATACCACCACGACCACCACCCCCGGGACCACGGAGAG	42343	42447	42293	42345	1	LFEI01000579	g20412	41495	42447	None	3666	230	224677	No_constitutive_exon_found_in_species
TTCTCTACATCTTCCTGCTGATGACGACCTGCCTGGGGATATCGGGGCAGCC	179329	179555	179605	179553	-1	LFEI01000580	g20439	175035	181742	None	3666	230	224677	No_constitutive_exon_found_in_species
TCAGACTGTCATATATGAACTGTTGATGAATAAATATATAATTGGGGCAGGT	153441	153540	153391	153443	1	LFEI01000587	g20561	147324	155647	None	3666	230	224677	No_constitutive_exon_found_in_species
TTGTCTTGTGTTTCTAAAAAGCATATCTTGTTTTGTTTTGGGATTGACAGAG	168853	169007	168803	168855	1	LFEI01000612	g20990	152486	179547	None	3666	230	224677	No_constitutive_exon_found_in_species
TCCGTTCAGTTTCTATAGATTATATGCATTGTGTTTTATTGGGAGTTCAGAA	52373	52405	52455	52403	-1	LFEI01000619	g21086	52373	55853	None	3666	230	224677	No_constitutive_exon_found_in_species
GTTCTGAGGTCACCATAGAGTTCAGTTACCCTTCTAGGGTATTAAAACAGTT	40193	41356	41406	41354	-1	LFEI01000634	g21341	40193	43537	None	3666	230	224677	No_constitutive_exon_found_in_species
AAAAAGAAGAAAAAAAAAAAACACTGATGTCCTGCAAAAAAGGGATCCAGGT	83645	83732	83782	83730	-1	LFEI01000643	g21488	82975	88308	None	3666	230	224677	No_constitutive_exon_found_in_species
CACTATATGCCCTGTTATTCTAGGTTGAAGAGCTTCCATCTGGGGTGAAGAT	113221	113386	113436	113384	-1	LFEI01000645	g21535	107264	121581	None	3666	230	224677	No_constitutive_exon_found_in_species
ACACCCGGTCTCCCGACGACCGGGGACAACGAAATGGATTGGGCAGTTAGTG	187966	188209	187916	187968	1	LFEI01000653	g21643	187451	189961	None	3666	230	224677	No_constitutive_exon_found_in_species
TACAGTTAACATTAAATGGATGTTATGTCTTGTCATAATTTGGGTTAAAGAG	156990	158637	158687	158635	-1	LFEI01000654	g21653	152390	171780	None	3666	230	224677	No_constitutive_exon_found_in_species
GAAGAAAAAGCTGTTGAGAACCAAGTCACTTATAACTCATGGGCTGAAAGAA	62098	62204	62254	62202	-1	LFEI01000659	g21742	60413	66706	None	3666	230	224677	No_constitutive_exon_found_in_species
GGAAGATGATGATTATGATGATGACTTTGAGGATGAAGGTGAAGGGCAAGGT	61896	62243	61846	61898	1	LFEI01000671	g21925	56849	62243	None	3666	230	224677	No_constitutive_exon_found_in_species
CCATGTCCAATAGGTGCTTTGAGCCTTCCCAATCACTGCTTATGGGGCAGCT	191911	192031	191861	191913	1	LFEI01000676	g22029	190920	192031	None	3666	230	224677	No_constitutive_exon_found_in_species
CCAGCACCAGTTCTGGTATCAGTGGCAGTGCTAGTACCAGTGGGGCAAAGAG	132171	132730	132121	132173	1	LFEI01000681	g22119	131791	148908	None	3666	230	224677	No_constitutive_exon_found_in_species
CACAGGAGTAGATCTGAACAGGAACTTTGACTGGAACTATGGAGGGCCAGGG	151900	151954	152004	151952	-1	LFEI01000681	g22120	149974	154675	None	3666	230	224677	No_constitutive_exon_found_in_species
AGAAACAAAAAGAAGCATAAACACAAACATGGGCACAGAGGGAGAAGCAGGT	187676	188060	187626	187678	1	LFEI01000684	g22170	187410	201014	None	3666	230	224677	No_constitutive_exon_found_in_species
ATGAAGATCCAGATGATGGCCATGAGGACAGATAAAGGGAAGAAGGACAGGA	65264	65316	65366	65314	-1	LFEI01000686	g22191	60926	71982	None	3666	230	224677	No_constitutive_exon_found_in_species
TTCCTTTTAATATTATTATAATTATTATTATTATTAGGGTAATAAATCAGCG	77300	77446	77496	77444	-1	LFEI01000689	g22243	73142	86167	None	3666	230	224677	No_constitutive_exon_found_in_species
GACAAGACCAATGGATTCACATGTCACTGTCCTATGGGATACACAGGTAGGT	114754	115654	115704	115652	-1	LFEI01000697	g22378	81627	148332	None	3666	230	224677	No_constitutive_exon_found_in_species
TTCATCCACTTATTTATCTATTTATTTATTTATTTATTTATTAGGGCAAGGA	66565	66654	66515	66567	1	LFEI01000713	g22604	64718	67352	None	3666	230	224677	No_constitutive_exon_found_in_species
TTATTATATTTAATATCTTCATTAAATAATGCCTTTTTTACATGGGATAGGT	133223	133361	133173	133225	1	LFEI01000715	g22652	132323	156090	None	3666	230	224677	No_constitutive_exon_found_in_species
CTGGTGAGACAGTAGTCAGTGATGTGGTAAGTGAGACAGTGGCTGGGCAGGT	160228	160768	160178	160230	1	LFEI01000777	g23605	158731	160768	None	3666	230	224677	No_constitutive_exon_found_in_species
TTTTGTTGTTGTTAAAATGTCATATTTTGTATTTCATGTCGGGTACATAGCA	54332	54460	54282	54334	1	LFEI01000811	g24098	52253	55318	None	3666	230	224677	No_constitutive_exon_found_in_species
AAGAAGACGAAGATGACCCAGCAGTTTCCTCTTACAAATTGTGGGAACAGTG	162344	162399	162449	162397	-1	LFEI01000812	g24121	156838	167708	None	3666	230	224677	No_constitutive_exon_found_in_species
CGGACGTTACTATGTACAGTCTGCTTTCACTCTTGCAGTACGGGTAATAGCA	127035	127193	126985	127037	1	LFEI01000825	g24299	125391	136766	None	3666	230	224677	No_constitutive_exon_found_in_species
TCGAGTGTCAGATATGTGGAAAACGCTTCGCACAGAACGGGAACCGTAAGGA	71623	71821	71871	71819	-1	LFEI01000832	g24391	71623	83339	None	3666	230	224677	No_constitutive_exon_found_in_species
AGCATAGTTTCATATATATTTAAATCCATATGAACCTTTGGGTTGAACAGGC	155358	155532	155308	155360	1	LFEI01000839	g24493	153910	156136	None	3666	230	224677	No_constitutive_exon_found_in_species
ATTTGTTTTTGTTATTTATGCATTGATCTGTCATATCATGGGTACTAAAGGA	48498	48621	48671	48619	-1	LFEI01000842	g24525	48498	55294	None	3666	230	224677	No_constitutive_exon_found_in_species
GACAGAGTTAGACCAGGAGATAGAGACAGGGAGGAGGACAGGGATCGTAGAA	12180	12335	12130	12182	1	LFEI01000844	g24544	9685	46657	None	3666	230	224677	No_constitutive_exon_found_in_species
AGTGAAAAAAATATTTTTCCAAAAAAAAAAAAATACCTTCAAGGGTTCAGAC	94086	94224	94036	94088	1	LFEI01000860	g24733	89338	94224	None	3666	230	224677	No_constitutive_exon_found_in_species
GAAGCTATAGTGTTAAAGATTGGTAATATACAGTATCCATTAAAGGGTAGAT	39088	39231	39038	39090	1	LFEI01000866	g24810	36646	40349	None	3666	230	224677	No_constitutive_exon_found_in_species
GATTTATAGTGAAAATCCATGTTGAAAAATAGTATTAACCAAGGGCCAAGGT	152339	152579	152629	152577	-1	LFEI01000879	g24964	152339	155688	None	3666	230	224677	No_constitutive_exon_found_in_species
ACACAAGTAATGTAGTTACTAACTATTAACTCTGCCTTTGAGAGGGCCAGTG	17141	17196	17246	17194	-1	LFEI01000900	g25224	12840	18723	None	3666	230	224677	No_constitutive_exon_found_in_species
GTTTGATCATTGTCTAAATACTTACGTCTCTGAATTTTTATGATGGGCAGGT	2249	2472	2522	2470	-1	LFEI01000910	g25345	142	3433	None	3666	230	224677	No_constitutive_exon_found_in_species
GATGGTAGTAAAATTTATTATTCATTTATTTTCATATATTGAGGGTGAAGGA	72821	72932	72982	72930	-1	LFEI01000949	g25760	70268	74462	None	3666	230	224677	No_constitutive_exon_found_in_species
CTGTTATCGTAACGTTAAAATAACGTTCTGTGTTTGTTGGGCACAAACAGCT	81712	81865	81662	81714	1	LFEI01000971	g26028	79282	81865	None	3666	230	224677	No_constitutive_exon_found_in_species
TGTTTCACACTGATCTTCACCAAAAAGATGTAATTTTTGTTTATGGGAAGCC	2899	2982	2849	2901	1	LFEI01000987	g26197	2497	5137	None	3666	230	224677	No_constitutive_exon_found_in_species
GTCACGTGTTTTCTTCACAGATTAAACATGTCTTTGGGCTCAGAATTAAGGC	27982	28018	28068	28016	-1	LFEI01001020	g26541	23666	33702	None	3666	230	224677	No_constitutive_exon_found_in_species
TAATTTGATTTTTAGCAAAACCTTATGATTGGCATCCCTTGGGTGTACAGAG	3065	4605	4655	4603	-1	LFEI01001022	g26555	294	13233	None	3666	230	224677	No_constitutive_exon_found_in_species
GACACGGGTCTCTGAGTCCACTGACCACGGGTCAGGATCAGAGGGCCCAGAA	32406	32555	32605	32553	-1	LFEI01001025	g26584	32406	32901	None	3666	230	224677	No_constitutive_exon_found_in_species
ACTAGGCAGTGACAGGGAAGTACTGGGCAATAGGTGGTCGGGGTAGGTAGTG	38240	38262	38190	38242	1	LFEI01001027	g26609	34201	41423	None	3666	230	224677	No_constitutive_exon_found_in_species
CAGTGGGATGGGGGGTAACATGAACAACATGGGGATGGGAGGTGATATAGGT	57768	58094	57718	57770	1	LFEI01001033	g26655	53650	62854	None	3666	230	224677	No_constitutive_exon_found_in_species
TAATTCCCAAAGAACATAGTGCAGACGTTTTAATTTGTGGGGTTGCAAAGAG	55776	55840	55890	55838	-1	LFEI01001040	g26723	55776	56870	None	3666	230	224677	No_constitutive_exon_found_in_species
AACATCTAATCGTAACAGAGCAAATGTAGGGTAAAGGTCAAGGGTTCAAGGA	80201	80309	80359	80307	-1	LFEI01001053	g26846	76447	80747	None	3666	230	224677	No_constitutive_exon_found_in_species
GGCGGAGGAGGAGGAGGAGAAGGGGAGGATGAAGTAGAAGGGGAACAAAGCA	60362	61350	60312	60364	1	LFEI01001057	g26884	55251	61350	None	3666	230	224677	No_constitutive_exon_found_in_species
CATAAATAAGGGGCATGGATACACGTGCTTATGCCAGCTGGGATTTAAAGGA	77848	77926	77798	77850	1	LFEI01001108	g27378	72097	78673	None	3666	230	224677	No_constitutive_exon_found_in_species
TTATTTTCTTGCACACCTCTGTAATACAATTTTTTGTGCTGGGGTTGCAGGT	31581	31672	31722	31670	-1	LFEI01001131	g27605	30639	32877	None	3666	230	224677	No_constitutive_exon_found_in_species
ACGGCATTCCGGATGCCGATGATGACGATCGGGATGGAGACGGGATTAAGGA	29830	29962	30012	29960	-1	LFEI01001132	g27613	14762	41760	None	3666	230	224677	No_constitutive_exon_found_in_species
ATACAGAACTGCTGTTTTATTCAATATTTTCTTTATTTCGGGATTGATAGTT	17882	17930	17980	17928	-1	LFEI01001132	g27613	14762	41760	None	3666	230	224677	No_constitutive_exon_found_in_species
TAGACTGTCATTTTGTTCTGTTGACAATGTCGCCCTGGTAGAGGGTAAAGAC	48322	48364	48272	48324	1	LFEI01001157	g27851	46006	48364	None	3666	230	224677	No_constitutive_exon_found_in_species
TTTAGTTCAGAAGCAGTAGAAGAAGAAGAACCTGATCCATGGGAAGAAAGGA	41582	41607	41532	41584	1	LFEI01001163	g27904	40762	49056	None	3666	230	224677	No_constitutive_exon_found_in_species
AACAACAGCAACAGCTTGCACAACAACAACAACAGTTTGGGCAACAACAGCA	62429	62608	62379	62431	1	LFEI01001205	g28316	59872	62608	None	3666	230	224677	No_constitutive_exon_found_in_species
AAAGAAAGGAAGAGGAGAAGAAAAAGGCCAAGATGGAGAAAAAGGGGAAGAC	41041	41428	40991	41043	1	LFEI01001220	g28437	39745	41428	None	3666	230	224677	No_constitutive_exon_found_in_species
TGATGATGAGGATGATGAAGAGGATGGTGATGAGCCTGACAGTGGGTCAGGT	40366	40482	40532	40480	-1	LFEI01001222	g28448	40366	40726	None	3666	230	224677	No_constitutive_exon_found_in_species
TTTTTTTGACATTCTGATATTCTGATGTACATATATTTGGGGGAGGGTAGAT	62572	62720	62770	62718	-1	LFEI01001240	g28590	49704	66179	None	3666	230	224677	No_constitutive_exon_found_in_species
CAAAACTATCAGGGGAAATAATGTACTAACCCATTGCTTGGGAGGATCAGCC	50700	51004	51054	51002	-1	LFEI01001250	g28670	7757	71151	None	3666	230	224677	No_constitutive_exon_found_in_species
CTGATAAGTCAGTAATTATTCAAGCTTACATTTTTTGGGTGGGTGAGCAGAT	83223	83309	83173	83225	1	LFEI01001357	g29409	71549	84316	None	3666	230	224677	No_constitutive_exon_found_in_species
CAGGAGTGCCCCCACAGCAACAGCAACAACAGCAGCTACTGCAGGGTCAGGG	53913	54022	54072	54020	-1	LFEI01001359	g29420	43566	60388	None	3666	230	224677	No_constitutive_exon_found_in_species
CACACTCTAGAGTGTACTGCACACTTTTCATTTTGCTAAGGGGGGTCAAGGC	51036	51099	50986	51038	1	LFEI01001363	g29449	40844	51099	None	3666	230	224677	No_constitutive_exon_found_in_species
ATTTATTTATTAATTAATTTATTTATTTATTCAGGTTCTGGGGTATCAAGAT	26332	26414	26282	26334	1	LFEI01001371	g29499	24905	30633	None	3666	230	224677	No_constitutive_exon_found_in_species
AATGCTTTGTATCTGGAATTATTTCTCATTTGTTCATTTTGTATGGGTAGGA	22582	22812	22532	22584	1	LFEI01001425	g29822	20668	44953	None	3666	230	224677	No_constitutive_exon_found_in_species
TGAGACAAACAGCCTGCTGATTATTATCACACTCGTGTTGTTGGGGAAAGAG	39898	39972	40022	39970	-1	LFEI01001456	g29977	39551	43165	None	3666	230	224677	No_constitutive_exon_found_in_species
TTGACCGCAGCGCGAGCATGACGTAACGGAGTCTATAAATAGGGCTGCAGAG	41726	41798	41676	41728	1	LFEI01001467	g30038	36086	42650	None	3666	230	224677	No_constitutive_exon_found_in_species
GGAAATGGCGGAGGAGCGGGCGGAGGGGGAGGCTACTCTGGCGGGGCTAGTG	54971	55095	55145	55093	-1	LFEI01001484	g30126	54971	57201	None	3666	230	224677	No_constitutive_exon_found_in_species
TTGAGAGTTATGACTTTAAAAACTTCGCAAGAGAATGGGGAATAAATCAGGA	59944	60563	60613	60561	-1	LFEI01001495	g30183	43581	63281	None	3666	230	224677	No_constitutive_exon_found_in_species
AAATATATCCTCATTTCTTGTTCTTTCTTATTTTTTGTGTGTGTGGGAAGAA	10305	10415	10465	10413	-1	LFEI01001521	g30326	7038	10974	None	3666	230	224677	No_constitutive_exon_found_in_species
TGACAGAGAGAAGGAGTATGTACGTTCTAAGCCGTCTACTGGGGACACAGAG	3659	3822	3872	3820	-1	LFEI01001546	g30477	3394	6772	None	3666	230	224677	No_constitutive_exon_found_in_species
CAACGTTATGGTTCAACGTTAAAACAACATAATTTGCCCGCTGGGAGCAGGA	50166	50415	50116	50168	1	LFEI01001548	g30494	46057	50415	None	3666	230	224677	No_constitutive_exon_found_in_species
AGAGTGGGGGCGAGGGTTACAAGAGGAGGGGGAGGAGGAGGCGGGGGCAGTG	7598	7634	7684	7632	-1	LFEI01001549	g30496	52	10477	None	3666	230	224677	No_constitutive_exon_found_in_species
AACATCTAATCGTAACAGAGCAAATGTAGGGTAAAGGTCAAGGGTTCAAGGA	12688	12796	12638	12690	1	LFEI01001577	g30642	12250	16550	None	3666	230	224677	No_constitutive_exon_found_in_species
ATTGTACGCACAGTGCATCCGTGCGTATGCCTAGTTACGCCCATGGGAAGGA	11610	11684	11734	11682	-1	LFEI01001620	g30866	9722	16063	None	3666	230	224677	No_constitutive_exon_found_in_species
ACGGACAGGGCTGGGGGAGTGGCAGCAGCAGCAGTGGTGGCAGTGGGAAGGA	16200	16644	16694	16642	-1	LFEI01001680	g31122	16200	21311	None	3666	230	224677	No_constitutive_exon_found_in_species
AGCCAGGGAACTTACTTAAGTTTTTTGTGAAACTGGGGCCAGAACAACAGAG	44655	44805	44605	44657	1	LFEI01001684	g31138	44300	44805	None	3666	230	224677	No_constitutive_exon_found_in_species
GCACATGCTTTCTACTTTCACCTGACAATATTAAGAATGGGGAAGACAAGGA	18759	18874	18924	18872	-1	LFEI01001689	g31169	16898	31969	None	3666	230	224677	No_constitutive_exon_found_in_species
TTATTTTAGCCTCTCATTCAAAGAATTTTTTTTCTTTTGCATGGGTGAAGGG	38412	38451	38501	38449	-1	LFEI01001699	g31194	35903	41491	None	3666	230	224677	No_constitutive_exon_found_in_species
AACCACTGTTGGGATTGTGGGAGTTCCGATCACTTCCGTGCAGGGTGCAGGC	49005	49950	48955	49007	1	LFEI01001726	g31310	48049	49950	None	3666	230	224677	No_constitutive_exon_found_in_species
CCAAACCAAACCAAATACATCTGCTCCTGTAACAAATGGTGGGCATGAAGAA	43529	43669	43719	43667	-1	LFEI01001732	g31332	16463	47185	None	3666	230	224677	No_constitutive_exon_found_in_species
TGATATATCACATTGTTATATTTCACTACATTCTGTCCTTGGGATGACAGGT	32643	32822	32593	32645	1	LFEI01001917	g31905	24744	37570	None	3666	230	224677	No_constitutive_exon_found_in_species
TTTTTCTTTGCTTTAGGAGGAGGAGGAGGATGGTGGGGAGGAGACAGCAGAG	26214	26264	26314	26262	-1	LFEI01001995	g32114	22082	31522	None	3666	230	224677	No_constitutive_exon_found_in_species
AGAGGAAGAAGGAGAAAAAGTAAGAAAAAAGAAGAAAAAAACTGGGATAGAC	27853	28961	27803	27855	1	LFEI01002094	g32354	22434	29745	None	3666	230	224677	No_constitutive_exon_found_in_species
TTGCAGCAGTGGATCCAAGCATATACCCGAACACCTATTTTGGGGTAAAGTC	4064	4317	4367	4315	-1	LFEI01002162	g32501	4064	4773	None	3666	230	224677	No_constitutive_exon_found_in_species
GTGTTTTTAAAGAATTTTTATTATTTTATTATTAAAGAACAATGGGAAAGAT	24236	24255	24305	24253	-1	LFEI01002181	g32534	2726	26608	None	3666	230	224677	No_constitutive_exon_found_in_species
AACATTTATTTATTTATATATTTATTTATTTTTTGCAGGAGGGTAAGCAGGC	8678	8755	8805	8753	-1	LFEI01002239	g32646	6081	22912	None	3666	230	224677	No_constitutive_exon_found_in_species
GGGGATGCATGTTAATCTGTGTATGTGAGTCTCTGCAGAGTTGGGAATAGGC	17389	17397	17339	17391	1	LFEI01002487	g33059	10327	17397	None	3666	230	224677	No_constitutive_exon_found_in_species
GAATTGGAAATACTGGAAACACTTATTATTTCAATTTTTTGGGGTTGCAGAA	8148	8405	8098	8150	1	LFEI01002619	g33225	5399	9500	None	3666	230	224677	No_constitutive_exon_found_in_species
TAGAGATAAGATACGTTTGGTTGATAGAGGTGTTGCATGGGATGGCATAGCA	4663	5178	5228	5176	-1	LFEI01002676	g33290	4663	9405	None	3666	230	224677	No_constitutive_exon_found_in_species
AAAAGAACCCCCTCTTGAAATTGTTGGCTACGGCCTGGGTGAACAACAAGTT	4853	4954	4803	4855	1	LFEI01002937	g33564	2232	4954	None	3666	230	224677	No_constitutive_exon_found_in_species
