# Supplementary material for: Widespread Separation of the Polypyrimidine Tract From 3′ AG by G Tracts in Association With Alternative Exons in Metazoa and Plants
Source: Front Genet. 2019 Jan 14;9:741. doi: 10.3389/fgene.2018.00741 (PMC6339879; doi:10.3389/fgene.2018.00741)
Supplement: DATA FILE S2 — Sequences of REPAG 3′ SS from each species of metazoa, plants and protists. [file Data_Sheet_2.zip › Supplementary data 2/Metazoa_Release38_amphimedon_queenslandica.txt]

REPA_GGG_Sequence	Exon_Start	Exon_End	Pos_-50	Pos_+2	Strand	Chromosome	GeneID	Gene_Start	Gene_End	Gene_Name	Number_of_REPAs	Number_of_REPAs_has_GGG	Number_of_Intron(Intra_genic_Region)	Upstream_Constitutive_Exon
ACATCAAGAGGGTTTGCAGCTGCATGAAGTGCTAGAGCAGCAGGGTGAAGTG	1148762	1149081	1148712	1148764	1	Contig13522	Aqu2.1.44528	1148636	1149081	None	6492	186	171030	No_constitutive_exon_found_in_species
GTGTAAGTTACAGCTACCATATGGTACCATACCTTATCCTGGGATAATAGGC	298706	298870	298656	298708	1	Contig13521	Aqu2.1.43907	297750	307210	None	6492	186	171030	No_constitutive_exon_found_in_species
TTAAGTAATTGATATTCATTATTTATTAATTAATTATTCATGGGGGTTAGGT	355777	355867	355727	355779	1	Contig13521	Aqu2.1.43919	353363	357323	None	6492	186	171030	No_constitutive_exon_found_in_species
TTGAGAACCTTAAAGCAACAGAACTAGTGCTGACTGATGGGGAAATGAAGAG	362378	362602	362328	362380	1	Contig13521	Aqu2.1.43922	358106	362602	None	6492	186	171030	No_constitutive_exon_found_in_species
AACACGTATAGGTTTTTGGCTTTATTTATTTTGAATTTTTGGGGCATTAGAA	889059	889146	889196	889144	-1	Contig13521	Aqu2.1.44078	888339	890321	None	6492	186	171030	No_constitutive_exon_found_in_species
TTTGTCCATTGTGCTTTATGCAACTTGAAAAATTTGCGTGGGATGTAAAGGT	471560	471727	471510	471562	1	Contig13520	Aqu2.1.43682	467410	471727	None	6492	186	171030	No_constitutive_exon_found_in_species
GGTGGTGCACGTGGTGGATTTGGGAGGGGTAGAGGACGCGGGCGTGGCAGGG	592474	592610	592424	592476	1	Contig13519	Aqu2.1.43423	591999	593671	None	6492	186	171030	No_constitutive_exon_found_in_species
AAAATTAATATCAATATTAATGATTCTAATGATTGTGTGGGGCGATGCAGGT	752572	752640	752690	752638	-1	Contig13519	Aqu2.1.43470	752204	752988	None	6492	186	171030	No_constitutive_exon_found_in_species
CAGGGAAAAGACAGCACTCTACGATTATGTGTGGATTATGGGAAACTCAGTG	703165	703778	703828	703776	-1	Contig13518	Aqu2.1.43156	703165	704277	None	6492	186	171030	No_constitutive_exon_found_in_species
GTAAGCTACAATCGAGGCTGTGTAAAGTGTTATATTAATTGATTTGGGAGTG	4619	4749	4569	4621	1	Contig13517	Aqu2.1.42793	3649	5074	None	6492	186	171030	No_constitutive_exon_found_in_species
TTGAAGGTATTATTAGATTAATTAATGATAAGTTACTGATAAGGGATTAGGT	149209	149283	149159	149211	1	Contig13516	Aqu2.1.42570	147865	150896	None	6492	186	171030	No_constitutive_exon_found_in_species
CATGCCAGGTATAATAATGAACATTTGTGCTTTAAGTGGGTAAAAATTAGAT	375545	375604	375654	375602	-1	Contig13516	Aqu2.1.42638	367521	381340	None	6492	186	171030	No_constitutive_exon_found_in_species
AATAACAGAAATTATTAATAAAACATTTTCCTTTTTATAATGGGTAATAGGT	633333	633466	633516	633464	-1	Contig13516	Aqu2.1.42705	632017	635611	None	6492	186	171030	No_constitutive_exon_found_in_species
ATACTGTCATTTATATGTGTGGGCTATACTTTGCCTTATGAAGTGGGCAGGA	703943	704438	703893	703945	1	Contig13515	Aqu2.1.42481	703551	704438	None	6492	186	171030	No_constitutive_exon_found_in_species
AACACGTAAGAAACTAGCATAACTTTTGCTTCTATTTTATTTGAGGGTAGCT	587599	587703	587549	587601	1	Contig13514	Aqu2.1.42247	587460	588349	None	6492	186	171030	No_constitutive_exon_found_in_species
AGGTGGACCTGATAGTGGGCCATCTATACAAGAGCTTCTGGGAGGCCTAGGT	453792	453915	453965	453913	-1	Contig13512	Aqu2.1.41796	415806	454376	None	6492	186	171030	No_constitutive_exon_found_in_species
ATCTGAATTCAAAGAAGATGTACCAGATATTGATGAAAAGGGTTAAGTAGGT	27946	28416	27896	27948	1	Contig13511	Aqu2.1.41523	27577	28416	None	6492	186	171030	No_constitutive_exon_found_in_species
AAGTTAGCTCATAATCATTATCATCATCATCATCATTATTCTGGGTAAAGGT	270527	270632	270477	270529	1	Contig13511	Aqu2.1.41588	267476	272190	None	6492	186	171030	No_constitutive_exon_found_in_species
AGAGATAATCCCTGCAGTTGATCCCAAGGCCGGTAAGAGGAGGAGGGCAGGT	121984	122032	122082	122030	-1	Contig13507	Aqu2.1.40801	121193	125226	None	6492	186	171030	No_constitutive_exon_found_in_species
ACATGTTGATAATATTGCATGTCTCTATTTGTTTGGTTATGGGCAAGTAGAG	288051	288167	288217	288165	-1	Contig13507	Aqu2.1.40848	287689	288242	None	6492	186	171030	No_constitutive_exon_found_in_species
ACGTGTTGATAATATTGCATGTCTCTATTCGTTTGGTTATGGGCAAGTAGAG	287689	287824	287874	287822	-1	Contig13507	Aqu2.1.40848	287689	288242	None	6492	186	171030	No_constitutive_exon_found_in_species
TATTATTATTATTATTATTATTATTGTGAAATTTTATTTCATGGGTGTAGAT	366962	367086	366912	366964	1	Contig13507	Aqu2.1.40877	366338	371978	None	6492	186	171030	No_constitutive_exon_found_in_species
CAGTTCATTTTTTAGTGATATTATTGCGAATTTTGTTTGTGGGTTGGCAGGT	412775	412824	412725	412777	1	Contig13507	Aqu2.1.40894	411028	422097	None	6492	186	171030	No_constitutive_exon_found_in_species
TTGGAAAAGTGGCGTGCTAAACATTTAAGTTTCTATTGTGGGTGGTGAAGGT	450158	450351	450108	450160	1	Contig13505	Aqu2.1.40566	449673	450351	None	6492	186	171030	No_constitutive_exon_found_in_species
GTAAGGATATTATGCATCATTAATAGTAATGTTAAGGGATAATAATGTAGAA	94515	94612	94465	94517	1	Contig13503	Aqu2.1.40206	82559	115856	None	6492	186	171030	No_constitutive_exon_found_in_species
GTTTGTGTCAAGAGATGGAGAAAGACATAAAGACATGAAGAGAGGGATAGAT	146237	146417	146187	146239	1	Contig13502	Aqu2.1.40080	145321	146417	None	6492	186	171030	No_constitutive_exon_found_in_species
AGGTAATTCCAAAAAAATTTCAAAATGATGTTAATGATGAGGGTGAGTAGTT	100069	100141	100191	100139	-1	Contig13501	Aqu2.1.39935	99477	100875	None	6492	186	171030	No_constitutive_exon_found_in_species
GTATGGTCCAACTTATTTTATTCTGCTGGAATATTTATTGATTGGGACAGAT	288913	289005	289055	289003	-1	Contig13501	Aqu2.1.39994	287516	291617	None	6492	186	171030	No_constitutive_exon_found_in_species
TATAATTATAATAATAATGCACTGTACTAATGTACAGGGTAATATAATAGGT	243445	243549	243599	243547	-1	Contig13500	Aqu2.1.39795	241036	244374	None	6492	186	171030	No_constitutive_exon_found_in_species
GGCGGTAGCATATTTTCATTATAGCATGCCGTGAGTATTAATATTGGGAGGG	307079	307962	307029	307081	1	Contig13500	Aqu2.1.39816	306931	307962	None	6492	186	171030	No_constitutive_exon_found_in_species
TACTAGTCACATGATGGTCACATGATGATCACATGATGATGGGATTATAGGC	290977	291093	291143	291091	-1	Contig13499	Aqu2.1.39655	287989	309764	None	6492	186	171030	No_constitutive_exon_found_in_species
GTTATCAGACCTACAAATTATATCCCCAATTCAATTTTGTGAGTGGGCAGCG	500427	500548	500377	500429	1	Contig13498	Aqu2.1.39584	499206	501341	None	6492	186	171030	No_constitutive_exon_found_in_species
TATAAAAAGTTATTCCAGTTTTTCTTGGTCCAAACTCAGTTGGGACATAGTA	250353	250482	250303	250355	1	Contig13493	Aqu2.1.38892	249539	250482	None	6492	186	171030	No_constitutive_exon_found_in_species
TGTACATAAACATGCTTATAATTACTAACTATCACACATTGTGTGGGTAGAC	346265	346366	346416	346364	-1	Contig13491	Aqu2.1.38654	343005	347239	None	6492	186	171030	No_constitutive_exon_found_in_species
CCATTGGATCAATACTGAGCACTGCAATGTACAACTATTGGGAAGAAAAGGT	50301	50356	50251	50303	1	Contig13490	Aqu2.1.38472	44497	50988	None	6492	186	171030	No_constitutive_exon_found_in_species
TCATGGGACATTCTTCCCTTTCTCAAGTACATCCTCAAACTGGTGGGCAGTC	187657	187702	187752	187700	-1	Contig13484	Aqu2.1.37754	185460	189730	None	6492	186	171030	No_constitutive_exon_found_in_species
AGAGATATTTTATATTGTTTTTTATTATAAAAATGAATGTGTGTGGGTAGGG	296031	296103	296153	296101	-1	Contig13484	Aqu2.1.37790	295768	297046	None	6492	186	171030	No_constitutive_exon_found_in_species
CCCAAAAAGTCCTTCTGTGGGTAAAACTGATATTAGGGGGAGTACTAAAGGT	54244	54516	54194	54246	1	Contig13480	Aqu2.1.37314	54041	55219	None	6492	186	171030	No_constitutive_exon_found_in_species
TCTGAAATGCATACCTTTAAAAATGGGAAGCGGTTCTTCTGGGTATACAGCA	377532	378116	378166	378114	-1	Contig13480	Aqu2.1.37389	377532	378312	None	6492	186	171030	No_constitutive_exon_found_in_species
AAATACATGTACATGTATTTATTATTGTTCCTTAATTGGGTGTCAAAAAGAC	212381	212595	212331	212383	1	Contig13478	Aqu2.1.37136	212021	215497	None	6492	186	171030	No_constitutive_exon_found_in_species
TGACTCGTTAATAATTAATTCTTTATTGTGTTTGTGTTTGTGTGGGGTAGCC	359867	359988	359817	359869	1	Contig13478	Aqu2.1.37175	358281	362234	None	6492	186	171030	No_constitutive_exon_found_in_species
TATAAAAAGTTATTCCAGTTTTTCTTGGTCCAAACTCAGTTGGGACATAGTA	84781	84836	84886	84834	-1	Contig13475	Aqu2.1.36817	83083	87398	None	6492	186	171030	No_constitutive_exon_found_in_species
ATACAAGCTTTTTACTTGAACGTATGTGCTGATTCGTTTGGGATACATAGGT	192890	192963	193013	192961	-1	Contig13475	Aqu2.1.36842	189140	193042	None	6492	186	171030	No_constitutive_exon_found_in_species
TTAGCTCTGCAACAATACGGTTATTTATTCATGATAATTTGGGTGGACAGAC	366965	367375	366915	366967	1	Contig13472	Aqu2.1.36663	366213	368576	None	6492	186	171030	No_constitutive_exon_found_in_species
TTAGGTACAGTCAATATAATCAATCAATTAATTAATAGGGGCGGGGATAGAG	143421	143641	143691	143639	-1	Contig13468	Aqu2.1.36241	139158	144467	None	6492	186	171030	No_constitutive_exon_found_in_species
ATATTAATATTTTAATAATAATTAATTAATTAATTATTAGGCTAGGGTAGGT	1869	1947	1997	1945	-1	Contig13465	Aqu2.1.35924	355	2272	None	6492	186	171030	No_constitutive_exon_found_in_species
AACAATACTGGTGGTTTGGAAGCCAAATTAAAGTTGGCTGTGGGGGCTAGAG	36701	36719	36769	36717	-1	Contig13461	Aqu2.1.35582	36701	37084	None	6492	186	171030	No_constitutive_exon_found_in_species
TCTCCTTGTCAACCAAATCAAATTTCCTGTGATTTACTTTTCTGGGAAAGCT	346151	346564	346101	346153	1	Contig13459	Aqu2.1.35482	345829	346564	None	6492	186	171030	No_constitutive_exon_found_in_species
ACCAGGAAGAGATGGAGTGAAAGGAGAGAGAGGAGATAGGGGAGAGAAAGGT	3334	3451	3501	3449	-1	Contig13456	Aqu2.1.35086	510	7143	None	6492	186	171030	No_constitutive_exon_found_in_species
CAATGTAAAGGATTTAGGAGAGCTAAAATATTATTTGGGTGTAAAGGTAGTG	158675	159022	158625	158677	1	Contig13454	Aqu2.1.34978	158287	159022	None	6492	186	171030	No_constitutive_exon_found_in_species
ATTAACAGAGTATGGGGTTTCCCTTTCATTTAAAATGCTTACTGGGCAAGGG	194884	195002	194834	194886	1	Contig13454	Aqu2.1.34988	193108	196690	None	6492	186	171030	No_constitutive_exon_found_in_species
AGTGTCTCTGGAAGCAGTTTTTTTTGTTTAGCATACTGTGGGCAGACTAGAA	268600	268916	268550	268602	1	Contig13454	Aqu2.1.35006	268139	268916	None	6492	186	171030	No_constitutive_exon_found_in_species
ATTGCAATATATAAAATAATTATGAATTATTGTTATTATTATGTGGGCAGTT	179351	179416	179301	179353	1	Contig13452	Aqu2.1.34793	177973	181336	None	6492	186	171030	No_constitutive_exon_found_in_species
TAAAGTGGGTGTGGTTGTATACTGGATTAATTAAATGCGTGGGTGTATAGGT	85430	85498	85380	85432	1	Contig13448	Aqu2.1.34451	80615	85904	None	6492	186	171030	No_constitutive_exon_found_in_species
TCAAGACTGTAGCAACTTATATCTCTACATTTGATCGACAATGGGGAAAGAA	254985	255452	255502	255450	-1	Contig13439	Aqu2.1.33800	254985	256380	None	6492	186	171030	No_constitutive_exon_found_in_species
AGTCATACAATGTTGAATGTTCACAATAAATAAAATTAAGTTAGGGGTAGGT	157947	158054	157897	157949	1	Contig13433	Aqu2.1.33360	145601	161026	None	6492	186	171030	No_constitutive_exon_found_in_species
TGGGCAGCAATGTAGTTTCGCCTCCACGTGGCGCTGCCTGGGATGACTAGTG	80664	80860	80614	80666	1	Contig13429	Aqu2.1.33058	80621	80860	None	6492	186	171030	No_constitutive_exon_found_in_species
CTCTCTCCCTCTCTCTCCGTTATTCATTATTATAATGTGTATGGGTATAGGG	89946	90050	90100	90048	-1	Contig13427	Aqu2.1.32914	83416	94049	None	6492	186	171030	No_constitutive_exon_found_in_species
AATTATTATGACTCAACTAATTGGTTTGTTTTATTTTTATGAATGGGTAGGT	139124	139265	139315	139263	-1	Contig13422	Aqu2.1.32633	137416	154821	None	6492	186	171030	No_constitutive_exon_found_in_species
TAATTTTTTTAATGGAGTCCTATTTGCATGTGCCTTATTTGGGGCTGTAGTT	197247	197380	197430	197378	-1	Contig13421	Aqu2.1.32597	196012	199343	None	6492	186	171030	No_constitutive_exon_found_in_species
TTATGTATTTACAACTCTTTTCATTTATAATCTTTTCTAGGGATGGACAGAA	83030	83233	83283	83231	-1	Contig13419	Aqu2.1.32417	82283	83899	None	6492	186	171030	No_constitutive_exon_found_in_species
AGTTGGTTCTCCCACTGGGTCTGGAGCTGATCCTCCCACTGGGTCTGGAGCT	204619	205324	204569	204621	1	Contig13416	Aqu2.1.32267	204545	205524	None	6492	186	171030	No_constitutive_exon_found_in_species
TTTTTATTACATTATCTGATACATATTGATGTCCTTGTGTTAATGGGTAGGT	169743	169892	169942	169890	-1	Contig13414	Aqu2.1.32132	169157	172066	None	6492	186	171030	No_constitutive_exon_found_in_species
ATTACTGGTTGATTATTTGAATGTCCATTATCAATCTCTGGGGGGGCCAGGG	88310	88413	88463	88411	-1	Contig13411	Aqu2.1.31906	88021	88591	None	6492	186	171030	No_constitutive_exon_found_in_species
CAATGGGCTAATGGTGTTGTCTCTAAAGTTAACAGCAATGTAACTGGGAGCC	47961	48275	48325	48273	-1	Contig13406	Aqu2.1.31627	47961	48522	None	6492	186	171030	No_constitutive_exon_found_in_species
TTGAGATTCTTGTATGTGACAATCACTCTATTTTATTTTGGGCTGATAAGGG	43506	43511	43456	43508	1	Contig13402	Aqu2.1.31418	41415	43511	None	6492	186	171030	No_constitutive_exon_found_in_species
TTGAGAGAACATTATGAGTGTGTGCATTAATTATGTGTTTGGGTATATAGGA	128211	128295	128345	128293	-1	Contig13399	Aqu2.1.31233	127151	130351	None	6492	186	171030	No_constitutive_exon_found_in_species
CATTATCTCAAAAAATTGAAGGACGCGGGTAATTGTGGGTGTGTCGGAAGGC	64797	64838	64888	64836	-1	Contig13398	Aqu2.1.31156	63638	64913	None	6492	186	171030	No_constitutive_exon_found_in_species
AAATAATTTAAATACATTTATTGTTAATGTATAATTGGGTAATAACGGAGGA	91159	91210	91260	91208	-1	Contig13389	Aqu2.1.30724	91159	91562	None	6492	186	171030	No_constitutive_exon_found_in_species
GGCATGGTCTGGGCACTGAAGCATTTCAGAGCCTTCATCTGGGGTCACAGAC	87578	88118	88168	88116	-1	Contig13383	Aqu2.1.30451	87578	89461	None	6492	186	171030	No_constitutive_exon_found_in_species
AAGTATACAAACTAAATGCACATGTTATGTAATTTTAATGGGAAAAATAGGA	195288	195313	195238	195290	1	Contig13383	Aqu2.1.30474	193678	196599	None	6492	186	171030	No_constitutive_exon_found_in_species
GACGCACTATACAAATGAAGAGACGATTGGGGGCAGGGCAGTTTGGGGAGGT	56485	57763	56435	56487	1	Contig13380	Aqu2.1.30289	50245	57763	None	6492	186	171030	No_constitutive_exon_found_in_species
GGGGACTGGACGTTAAATGTCAAGCAAGCATCAATGCTGGGAACTAATAGTT	45117	45637	45687	45635	-1	Contig13379	Aqu2.1.30249	45117	46475	None	6492	186	171030	No_constitutive_exon_found_in_species
TCAAAGTAATGACTTTAATTAATAACTATTAATAACTGGGAGGGGTTTAGGA	181399	181473	181349	181401	1	Contig13374	Aqu2.1.30045	181036	185783	None	6492	186	171030	No_constitutive_exon_found_in_species
ACATAATAATAATAATAAGGAGTAATGTGTATCATGTAATGTATGGGCAGGC	62255	62327	62377	62325	-1	Contig13372	Aqu2.1.29861	60191	63220	None	6492	186	171030	No_constitutive_exon_found_in_species
GAGTGTCACATGATAATCACATGATGACTTATTGTTGGATATTGGGACAGGT	173714	173795	173664	173716	1	Contig13372	Aqu2.1.29899	172839	174575	None	6492	186	171030	No_constitutive_exon_found_in_species
ACTCAAACTCAAGGAAAGTCCCAATCATTGGTCCAGATGCATGAGGGTAGCC	183183	183776	183133	183185	1	Contig13369	Aqu2.1.29737	182633	184922	None	6492	186	171030	No_constitutive_exon_found_in_species
TAAGAAGACAAAGAAGGGAAGAAATGCAATAAAGAAACTAAGAAGGGGAGGA	154882	155300	154832	154884	1	Contig13361	Aqu2.1.29383	154044	155381	None	6492	186	171030	No_constitutive_exon_found_in_species
AAAAATTAATTGTTATATTTAATGATTAATTATTTTTGTAATGGGAACAGGT	143979	144202	144252	144200	-1	Contig13358	Aqu2.1.29237	131795	164618	None	6492	186	171030	No_constitutive_exon_found_in_species
TTGCAGAGCAGCGACATTGACAGGTCCTGCTTGATGGGGTGTTGAAGCAGCA	153295	153564	153245	153297	1	Contig13357	Aqu2.1.29204	152406	153564	None	6492	186	171030	No_constitutive_exon_found_in_species
ACACACACCACCAAAAGGAGGAAATGGAGGTCTCCTTCGTTGTGGGAAAGGT	29970	30793	29920	29972	1	Contig13353	Aqu2.1.28948	26916	30793	None	6492	186	171030	No_constitutive_exon_found_in_species
AGGCATAGAGGGAACTGCTATTCTAATGTGTCATACGTTTGGGATACTAGCA	39058	39321	39008	39060	1	Contig13353	Aqu2.1.28954	38908	53415	None	6492	186	171030	No_constitutive_exon_found_in_species
GGTGCACCTCCAGGAGGGAGCACCGGTGCTCCTCCATGAGGGAGCACCAGTG	76629	76825	76875	76823	-1	Contig13352	Aqu2.1.28904	76629	78197	None	6492	186	171030	No_constitutive_exon_found_in_species
GTAAGGGGATGGGGAAAGTACCAAAAATTATTGTATTTTTGTGTGGGAAGGA	23726	23808	23676	23728	1	Contig13347	Aqu2.1.28639	21346	24143	None	6492	186	171030	No_constitutive_exon_found_in_species
CCATAAAAAATCTTAGCAAGATCTTGTGTGATATTATAAGGGTTAGTAAGAT	170038	170236	170286	170234	-1	Contig13337	Aqu2.1.28199	170038	170480	None	6492	186	171030	No_constitutive_exon_found_in_species
ACCTTACTACCAATTGTTGAGAAATGCTTAGCAAATAATCCACAGGGCAGGC	78218	79126	79176	79124	-1	Contig13332	Aqu2.1.27965	58352	96873	None	6492	186	171030	No_constitutive_exon_found_in_species
ATGTATGATAGAGGCTGTTATTTTAATGGATCATATTTCTGGGATAGTAGAG	152968	153249	153299	153247	-1	Contig13332	Aqu2.1.27979	152175	163424	None	6492	186	171030	No_constitutive_exon_found_in_species
TGAAGGTATTTGATAATAAGTATTAATTAACTGATTAGTGGGCGTGGCAGAT	87250	87370	87420	87368	-1	Contig13328	Aqu2.1.27798	85549	90520	None	6492	186	171030	No_constitutive_exon_found_in_species
CCAGGAGGGTGGGAGGGTTAAGTCACCCCAGAGGGTGGGAGGGCATTGAGGT	4385	4619	4669	4617	-1	Contig13325	Aqu2.1.27646	4385	4986	None	6492	186	171030	No_constitutive_exon_found_in_species
CAAAGGTATTTTAGATAGCTAATACTAATAGCATTTCAGGGAACAAATAGGG	73601	73718	73768	73716	-1	Contig13289	Aqu2.1.26322	70839	77163	None	6492	186	171030	No_constitutive_exon_found_in_species
GAGCAGTAAGGTCATTATAATTGCTGCTTAATTTTTATTGAGGGTATTAGGA	82171	82197	82121	82173	1	Contig13289	Aqu2.1.26325	81364	82893	None	6492	186	171030	No_constitutive_exon_found_in_species
ATGTACTTATGTAGAATTTGTGTCATGCTGTCTTTAATGTGTGGGTGTAGGT	103437	103557	103607	103555	-1	Contig13286	Aqu2.1.26216	101666	106409	None	6492	186	171030	No_constitutive_exon_found_in_species
GATGAACAAGTAAAAAATCTTTCAATTGAAGAACGATGTTATTGGGTAAGAC	91187	91791	91137	91189	1	Contig13282	Aqu2.1.26065	90543	91791	None	6492	186	171030	No_constitutive_exon_found_in_species
AATAATTAAAGCAACTATTATTATGCCATAGGATATTGGGACTGTAAAAGCG	63111	63535	63061	63113	1	Contig13280	Aqu2.1.25986	62880	63641	None	6492	186	171030	No_constitutive_exon_found_in_species
TCAATAAGGTAAAGTCCCTATCTATTAACTAATTGTTACTATGGGAACAGGT	118298	118370	118420	118368	-1	Contig13274	Aqu2.1.25808	117795	128089	None	6492	186	171030	No_constitutive_exon_found_in_species
TGTTGATAGTGTAACTGTTCCTCACAATGACTTTGTGGGTCAAAAAGTAGTG	63362	63643	63693	63641	-1	Contig13269	Aqu2.1.25625	63362	65278	None	6492	186	171030	No_constitutive_exon_found_in_species
CTGATGTGTGACTTGGGCTTTTAATTTGGCTAAAACTTCATGGTGGGGAGGA	72357	72449	72307	72359	1	Contig13266	Aqu2.1.25521	66998	80643	None	6492	186	171030	No_constitutive_exon_found_in_species
ATAATACAGTAGCTATTATTAAACATGGTATACCAAAGGAGAGGGAGTAGAT	54202	54333	54152	54204	1	Contig13251	Aqu2.1.24978	53823	54333	None	6492	186	171030	No_constitutive_exon_found_in_species
CCTGGACTGATCGAGACATAGTATTACGTATTACATGGGTGGCCAGACAGCA	30623	30840	30573	30625	1	Contig13242	Aqu2.1.24684	30031	30840	None	6492	186	171030	No_constitutive_exon_found_in_species
TCTAGTGAACGGAGGTTGTTTTCTCTACCTACTTGAATGGGAGGTTTAAGTA	92907	93316	93366	93314	-1	Contig13221	Aqu2.1.24059	92355	93900	None	6492	186	171030	No_constitutive_exon_found_in_species
GAGCTCAGTTTACCCCTTTATGTGTTTCTGTCGATGGGATGATGGGAAAGGA	92355	92559	92609	92557	-1	Contig13221	Aqu2.1.24059	92355	93900	None	6492	186	171030	No_constitutive_exon_found_in_species
TGAAGGTTAGTCCGTTTCTCTTCCTTTTTGCTAATTTATGCCAGGGGCAGGT	74362	74429	74312	74364	1	Contig13208	Aqu2.1.23693	74281	82031	None	6492	186	171030	No_constitutive_exon_found_in_species
GGGAGATCGACAGCCGGGAGATCGGCAGCCGGGAGATCGGCAGCCGGGAGAT	99932	99951	99882	99934	1	Contig13182	Aqu2.1.22917	99423	100423	None	6492	186	171030	No_constitutive_exon_found_in_species
GAGGGAGAGGGGGTGTGGCTGTACTTAACCACTTGTGTGTGATTGGGTAGGA	103548	103621	103498	103550	1	Contig13178	Aqu2.1.22814	102452	107936	None	6492	186	171030	No_constitutive_exon_found_in_species
TGGTTAATCTGTTAATTACATTGATTATTCTACTTGGGATAACACAATAGGA	2664	2756	2806	2754	-1	Contig13143	Aqu2.1.21939	426	99157	None	6492	186	171030	No_constitutive_exon_found_in_species
TGGTTAATGTGTTAATTACATTGATTATTTTATTTGGGATAACACAATAGGA	45139	45231	45281	45229	-1	Contig13143	Aqu2.1.21943	42922	46238	None	6492	186	171030	No_constitutive_exon_found_in_species
TGGTTAATCTGTTAATTACATTGATTATTTTATTTGGGATAACACAATAGGA	84005	84097	84147	84095	-1	Contig13143	Aqu2.1.21948	81748	85226	None	6492	186	171030	No_constitutive_exon_found_in_species
AGGTATGTATGAGCCTGCTCTTGTCTTTACCAGCTATTTTAATGGGGCAGGT	48050	48139	48189	48137	-1	Contig13113	Aqu2.1.21285	42220	48203	None	6492	186	171030	No_constitutive_exon_found_in_species
AAGGCATAATTGTGTATTATACATTATTAATTATGTGTGTGGGTGTACAGGT	21954	22123	21904	21956	1	Contig13109	Aqu2.1.21196	11384	28981	None	6492	186	171030	No_constitutive_exon_found_in_species
AGCCTAATCATACATTCCATTGTGAATGGTGTTACAATACGTGGGTATAGGC	76638	76702	76588	76640	1	Contig13101	Aqu2.1.21024	75721	78409	None	6492	186	171030	No_constitutive_exon_found_in_species
AAACATCAGCTGCTTCTATTGTTGTAACCATATGTCTTGTGGGGTTGTAGAT	20494	20660	20444	20496	1	Contig13092	Aqu2.1.20835	13737	20917	None	6492	186	171030	No_constitutive_exon_found_in_species
AGGAAATAGATTTGTCGTAACAGTATCTGATTAATATACAAAATGGGTAGAG	33299	33355	33249	33301	1	Contig13090	Aqu2.1.20791	32211	33803	None	6492	186	171030	No_constitutive_exon_found_in_species
TGGCAGTATTGATGTATTGGTTAATAGTGTTGATTATTATGGGAGTGCAGTG	3701	3734	3784	3732	-1	Contig13089	Aqu2.1.20761	3522	12267	None	6492	186	171030	No_constitutive_exon_found_in_species
CTTGGTCTGTACAGTGTTCCTGCATACTTGAATGAATGGTACTGGGAGAGGT	32030	32132	32182	32130	-1	Contig13079	Aqu2.1.20576	30416	38656	None	6492	186	171030	No_constitutive_exon_found_in_species
TTAGACATATGCTTCATACATTACTCAAAGTTTACTGCTATCACAGGGAGGT	5517	5645	5695	5643	-1	Contig13074	Aqu2.1.20473	5151	5756	None	6492	186	171030	No_constitutive_exon_found_in_species
AGAGGCTGATTTGAGTACCTCTTGAGATTGAATTCTCGAAAAATGGGTAGAA	15003	15174	15224	15172	-1	Contig13065	Aqu2.1.20271	15003	18017	None	6492	186	171030	No_constitutive_exon_found_in_species
AATGTTGTGTAACTGCCTTTATGTAGCACTTTCATTAAATATGGGTGTAGGT	5070	5124	5020	5072	1	Contig13063	Aqu2.1.20208	3445	9457	None	6492	186	171030	No_constitutive_exon_found_in_species
GTTTGATGTTAAGCTTTTTGTTTTTTTTGCGTTTTTGGGCAAAAGAATAGTT	37922	38355	37872	37924	1	Contig13056	Aqu2.1.20084	37636	38355	None	6492	186	171030	No_constitutive_exon_found_in_species
CCTTCAATGATTTTTAAATATAAAGGTAAAGCTGATGATGTTGGGCAGAGGC	59074	59127	59177	59125	-1	Contig13054	Aqu2.1.20059	57113	62903	None	6492	186	171030	No_constitutive_exon_found_in_species
GAACATAAATATTAGCTGATGCAGCGTCCCATGTGGAAACACGTGGGTAGGT	22236	22309	22186	22238	1	Contig13012	Aqu2.1.19269	19792	22309	None	6492	186	171030	No_constitutive_exon_found_in_species
TTGAGTTTGGTGAGTTTACAATATCAGTGAGAGAGGAATGGGGACATCAGTC	63742	63781	63831	63779	-1	Contig13007	Aqu2.1.19208	62845	66001	None	6492	186	171030	No_constitutive_exon_found_in_species
TGTTGATTGTGTAACTGTTCCTCACAATGACTTTGTGGGTCAAAAAGTAGTA	61244	61906	61194	61246	1	Contig13006	Aqu2.1.19189	59190	61906	None	6492	186	171030	No_constitutive_exon_found_in_species
AGGGTAAGTGGACAAAGTAGACTGGTGGATAAGATGGGGAGGTAGACAAGGA	45162	45372	45112	45164	1	Contig12990	Aqu2.1.18909	44332	45372	None	6492	186	171030	No_constitutive_exon_found_in_species
ACTACATGTACTTGTATTAATGGTCTCTTATTTATTTGTTATGGGTATAGTT	6180	6244	6294	6242	-1	Contig12975	Aqu2.1.18735	5701	23627	None	6492	186	171030	No_constitutive_exon_found_in_species
ATGTACATGTACATGTACATGTCATCACTATTCAAGGGGAGAGACTACAGTC	49895	49988	49845	49897	1	Contig12961	Aqu2.1.18545	49642	49988	None	6492	186	171030	No_constitutive_exon_found_in_species
TAATCATTAATAGTGATAATCATTAAATTTATTATGATTTGGGATGAAAGTA	49496	49574	49446	49498	1	Contig12954	Aqu2.1.18454	47334	57653	None	6492	186	171030	No_constitutive_exon_found_in_species
TTACAGTACATTCCTTTAATGTTGATACATTCCTCTGTGGGTGGGTGTAGGT	8647	8968	8597	8649	1	Contig12947	Aqu2.1.18348	7814	11863	None	6492	186	171030	No_constitutive_exon_found_in_species
ACTCTCAGTAGGTCTAATAGCAGTTAACTTTAATTATAACTAATGGGTAGGT	1224	1512	1174	1226	1	Contig12926	Aqu2.1.18084	1137	3377	None	6492	186	171030	No_constitutive_exon_found_in_species
CCAAAATTTGGGCGTGGTCGCGCATGCTCAGATCTCAGAACTGGGAACAGCA	17332	17802	17282	17334	1	Contig12896	Aqu2.1.17760	14718	17802	None	6492	186	171030	No_constitutive_exon_found_in_species
TAGATTTAATTTTAGTTTTATTATTATTTATTCATTATTTACGGGTGTAGGT	45219	45712	45762	45710	-1	Contig12849	Aqu2.1.17275	43286	46673	None	6492	186	171030	No_constitutive_exon_found_in_species
AGGCGAGATGGACTTTGTTATCCTAATGGATCATATTTTTGGGATAGTAGTG	32276	32551	32601	32549	-1	Contig12821	Aqu2.1.17051	7634	42145	None	6492	186	171030	No_constitutive_exon_found_in_species
CATTACGACAGAAGAATAGGGAGGTGCAGGAAAAGAATTGGGAGCTACAGGA	2018	2147	2197	2145	-1	Contig12786	Aqu2.1.16687	2018	2492	None	6492	186	171030	No_constitutive_exon_found_in_species
AGATAAAGTAATTTCTTTCAAATTAACTGCCACTTTATGTTGGGATATAGAG	6597	6711	6761	6709	-1	Contig12778	Aqu2.1.16596	6597	14533	None	6492	186	171030	No_constitutive_exon_found_in_species
TCTGTAAGTTAAATTTTTATAGTTTTGTAATTATTTTAATGGGACCATAGGA	34068	34230	34018	34070	1	Contig12753	Aqu2.1.16373	25930	34750	None	6492	186	171030	No_constitutive_exon_found_in_species
CACTACGACAGAAGGATATCGTGATATTTGAGAAGGATAGGGAGCTACAGGA	34886	34918	34836	34888	1	Contig12722	Aqu2.1.16078	30759	34918	None	6492	186	171030	No_constitutive_exon_found_in_species
CTGGACACCCCCTGGTGTTGTCATGGGTCTGGCCTGGACGTCAATGGGAGGT	17794	17937	17744	17796	1	Contig12674	Aqu2.1.15658	13133	19781	None	6492	186	171030	No_constitutive_exon_found_in_species
TGGTAAGAACTATCATTTTTAATACGAGTTTTGTTACTTGTGGGATGTAGGC	12213	12600	12163	12215	1	Contig12664	Aqu2.1.15587	11965	15324	None	6492	186	171030	No_constitutive_exon_found_in_species
TTACTTAGTAATACAATCTATGCCTTGACTGTCTCTTACTCCGGGGATAGTG	7337	7495	7545	7493	-1	Contig12647	Aqu2.1.15485	6554	7576	None	6492	186	171030	No_constitutive_exon_found_in_species
CAGTATGATAGTTGTTGATTGTCCAATGACTGTATAGATTGGGACTATAGAT	9120	9349	9399	9347	-1	Contig12643	Aqu2.1.15452	9120	10879	None	6492	186	171030	No_constitutive_exon_found_in_species
CAAAGGAGATAAAGGTTACAATGGAAATAAAGGTGATATGGGTGACAAAGGG	3260	3875	3210	3262	1	Contig12558	Aqu2.1.14848	3005	3875	None	6492	186	171030	No_constitutive_exon_found_in_species
ATTATTCTACATAAATTATTTTGTACTATGATACTCTTGTGGGCTAACAGGA	11114	11150	11064	11116	1	Contig12519	Aqu2.1.14605	10456	12527	None	6492	186	171030	No_constitutive_exon_found_in_species
CAAGCACAGTGGATTTTACAGGACCTCCAACCACACGTGGGTGACAATAGAG	3709	3776	3826	3774	-1	Contig12477	Aqu2.1.14327	3459	8357	None	6492	186	171030	No_constitutive_exon_found_in_species
AGACTACTGAAATTATTGATTTTGAGGGGGAGAGAGGGGGGCAGGGGGAGGA	521	827	877	825	-1	Contig12429	Aqu2.1.14079	521	829	None	6492	186	171030	No_constitutive_exon_found_in_species
ATTCCAATACAGCTGCTTCCACTTCCGGTCCATTCTCAGTTGGGACATAGTA	8367	8389	8317	8369	1	Contig12346	Aqu2.1.13655	4459	9710	None	6492	186	171030	No_constitutive_exon_found_in_species
AGCTACAGGAGAAGGATAGGGAACTACAGGAGAAGGATAGGGAGCATCAGGT	14792	15840	15890	15838	-1	Contig12291	Aqu2.1.13420	14792	16678	None	6492	186	171030	No_constitutive_exon_found_in_species
GCCCTGGGGGCTCAAATAAAACCAAGTAACTCCTCTGGGCTGACGAGTAGGA	9703	9930	9980	9928	-1	Contig12255	Aqu2.1.13240	9703	10280	None	6492	186	171030	No_constitutive_exon_found_in_species
TAATGGAGGTAAGTGAAAATATTTGCAGTGCATAAGTTTACAATGGGCAGTT	763	1087	1137	1085	-1	Contig12159	Aqu2.1.12842	44	2544	None	6492	186	171030	No_constitutive_exon_found_in_species
ATTGTGGCTTGCTTGCTATATTGTGTCTACTGCTCTTGCTTATGGGATAGAT	2758	2853	2903	2851	-1	Contig12145	Aqu2.1.12793	2758	3127	None	6492	186	171030	No_constitutive_exon_found_in_species
ACTGTATTGAGGATGATAGAGAATATTCATGTACTAATGGGACAAGCTAGGA	9121	9183	9233	9181	-1	Contig12049	Aqu2.1.12475	1115	12363	None	6492	186	171030	No_constitutive_exon_found_in_species
AGCAACATAAATATATCCATCCTTATCCAGTGCTATACCAAATGGGTTAGGT	5856	6732	5806	5858	1	Contig11994	Aqu2.1.12285	5623	6732	None	6492	186	171030	No_constitutive_exon_found_in_species
AAAAACAATCCAAAATTCTTGATTTTCCTTTGAAATATCTAATTGGGTAGAA	3173	4061	4111	4059	-1	Contig11980	Aqu2.1.12220	1435	5383	None	6492	186	171030	No_constitutive_exon_found_in_species
TGGCCAAGGAAGCGGGGGAGGTGGCCAAGGAAGAGAGGGAGGTGGCCAAGGA	1313	1351	1263	1315	1	Contig11970	Aqu2.1.12187	232	1539	None	6492	186	171030	No_constitutive_exon_found_in_species
TACTGGTACATATTCATTGCAATAAAATTTCAAATTTGTATGTGGGATAGAA	7309	7375	7259	7311	1	Contig11876	Aqu2.1.11870	470	7522	None	6492	186	171030	No_constitutive_exon_found_in_species
AAAAGTAACTAATGACCATGAACTCCCAACTAAAATATCTGATTGGGTAGAA	3238	4123	3188	3240	1	Contig11717	Aqu2.1.11409	1987	4518	None	6492	186	171030	No_constitutive_exon_found_in_species
TAAGTAGGAACTATGATAGCCTCGTGCCCCGCCCCTTCGCGGGGCACGAGAC	3034	3039	3089	3037	-1	Contig11386	Aqu2.1.10501	3034	3347	None	6492	186	171030	No_constitutive_exon_found_in_species
TAAAAGAGGAGGGTATCCTTATAGGCGATTGTACGGTTAGAACAGGGTAGCG	827	1105	1155	1103	-1	Contig11342	Aqu2.1.10386	827	1322	None	6492	186	171030	No_constitutive_exon_found_in_species
AATGTCCTTAGAAGCTAATATTCGTGGGTACAAATATTCGTGGGTGGTAGTT	284	398	448	396	-1	Contig11183	Aqu2.1.10052	284	8521	None	6492	186	171030	No_constitutive_exon_found_in_species
AGACTAGCTCAAAGTAGATAAAAATTGTTTGTATTGTTTTGTGGGTATAGTC	2320	2344	2394	2342	-1	Contig11110	Aqu2.1.09901	2320	2838	None	6492	186	171030	No_constitutive_exon_found_in_species
GGATGGATGGACACCTCTTCATCATGCTGCCATGATGGGTACAGCTGAAGTT	585	1491	1541	1489	-1	Contig10982	Aqu2.1.09638	585	6364	None	6492	186	171030	No_constitutive_exon_found_in_species
AAAAAGTAAGTGCAAATATGATTAATTTTAAATTTAGTTTATGGGCATAGAA	449	494	399	451	1	Contig10919	Aqu2.1.09530	11	494	None	6492	186	171030	No_constitutive_exon_found_in_species
CTCAACAGCACAACAAGTATTGTTAAATCTTAAAAATGGGATGGAGATAGGT	5043	5306	4993	5045	1	Contig10870	Aqu2.1.09450	4944	6998	None	6492	186	171030	No_constitutive_exon_found_in_species
CAGAATAGCCCCAACTTACTCTATTATTTTTTTATAGCTTATAGGGATAGGT	2710	2809	2660	2712	1	Contig10837	Aqu2.1.09390	1784	4326	None	6492	186	171030	No_constitutive_exon_found_in_species
CAAATAAAAATGAGAGAGTTAAAGTGGACTTAGAAGACAGATGGGAGTAGAG	477	677	427	479	1	Contig10774	Aqu2.1.09290	268	677	None	6492	186	171030	No_constitutive_exon_found_in_species
TTAGTTTGGAAGAGTTTGCAGAGTTTTTGATAGGACTTGGGGTAAAATAGTT	5283	5508	5233	5285	1	Contig10625	Aqu2.1.09038	5208	5508	None	6492	186	171030	No_constitutive_exon_found_in_species
TTATCATTAGTGTTGTCATGGTTACGGTTATGCCCCGCCCATCAGGGTAGTT	2113	2250	2300	2248	-1	Contig10619	Aqu2.1.09024	1904	2691	None	6492	186	171030	No_constitutive_exon_found_in_species
TACAAATATTGTCATACCGCTAATCTCAATGGTTTATATTTAGTGGGTAGTC	611	670	561	613	1	Contig10556	Aqu2.1.08927	499	851	None	6492	186	171030	No_constitutive_exon_found_in_species
CAACTTGTTAGCTGTGATAATAGTAGTAATAATAATAATAATGGGGACAGGT	366	759	809	757	-1	Contig9976	Aqu2.1.07916	366	1558	None	6492	186	171030	No_constitutive_exon_found_in_species
CAATCTCGCTGGCAATGTGAAGGACTGAAGTCTGAAGGGAGGTGATGCAGAC	2426	2675	2725	2673	-1	Contig9052	Aqu2.1.06655	2426	2677	None	6492	186	171030	No_constitutive_exon_found_in_species
TAGTGACTGAATACTCACCATACTGTCTATTTTATTGGGTATTAAAACAGGT	458	623	408	460	1	Contig8832	Aqu2.1.06385	39	2458	None	6492	186	171030	No_constitutive_exon_found_in_species
TAAGTCTATAGTCTTAACGAGCGATTATTCTATTCTCATTAATGGGATAGAA	1728	2032	1678	1730	1	Contig8367	Aqu2.1.05889	47	2032	None	6492	186	171030	No_constitutive_exon_found_in_species
TGGATAAGACTTTAAGACAATACTACCTCATTCAAATCGGGTAGAAACAGTG	1285	1408	1458	1406	-1	Contig8364	Aqu2.1.05886	1081	2452	None	6492	186	171030	No_constitutive_exon_found_in_species
GTGATAACATTGTACTGTCATGTTAATCAATGTTTACTTTGTATAGGGAGGT	1838	1910	1788	1840	1	Contig8343	Aqu2.1.05859	1681	1910	None	6492	186	171030	No_constitutive_exon_found_in_species
AACATCAGCTGCTTCTATATATTGTAACCGTGTGTCATGTGGGGTTGTAGAT	1510	1676	1460	1512	1	Contig7490	Aqu2.1.04994	791	1919	None	6492	186	171030	No_constitutive_exon_found_in_species
ATGTGACGTAGTTATTTATTAATTGAAAAAAGCCAGGGGTCAGGTGAAAGTG	231	328	378	326	-1	Contig6805	Aqu2.1.04369	231	973	None	6492	186	171030	No_constitutive_exon_found_in_species
TGTTCATAAACATGCTTATAATTGCTAACTATCACACATTGTATGGGTAGAC	1550	1651	1500	1552	1	Contig6660	Aqu2.1.04248	556	1911	None	6492	186	171030	No_constitutive_exon_found_in_species
AAGGTAAAGTTAATAAATCATCATTTCTACATTTTATTTTGGGATTGTAGTT	1415	1511	1561	1509	-1	Contig6605	Aqu2.1.04202	22	1660	None	6492	186	171030	No_constitutive_exon_found_in_species
AACAATTAGGTAAACTTTACAATAATTGAGTTATATGAATGGGAATGTAGGT	1006	1064	956	1008	1	Contig5650	Aqu2.1.03409	330	1512	None	6492	186	171030	No_constitutive_exon_found_in_species
AAATAGCCAGCCATCTTTACACACTTTCTCTGAGTTTCTGGGAGACTTAGGT	425	509	375	427	1	Contig5263	Aqu2.1.03134	33	577	None	6492	186	171030	No_constitutive_exon_found_in_species
ATCCATTGAGTGATGATACTTATGTTGATTTATCATGTAGATATTGGGAGGC	1519	1524	1469	1521	1	Contig4544	Aqu2.1.02609	706	1524	None	6492	186	171030	No_constitutive_exon_found_in_species
TGGCCCAAAATTTTCGTGAATTTTGCATTTTTAACGACCTGGGGGCATAGCC	1394	1414	1344	1396	1	Contig3945	Aqu2.1.02211	25	1414	None	6492	186	171030	No_constitutive_exon_found_in_species
TTTATTTTTTATTTTTTAATATTATTATTTTTTTGCCAATAGCTTGGGAGCG	798	971	748	800	1	Contig3170	Aqu2.1.01714	524	1335	None	6492	186	171030	No_constitutive_exon_found_in_species
GGTTAGAAGTACAGAGGCAAAGAGCGAGTGGTGGGCACGGGTGGGTATAGAC	927	1266	877	929	1	Contig3099	Aqu2.1.01670	651	1266	None	6492	186	171030	No_constitutive_exon_found_in_species
GAAACATCAGCTGCTTCTATATTGTCACCGTGTGTCTTGTGGGGTTGTAGAT	438	604	388	440	1	Contig2465	Aqu2.1.01281	53	906	None	6492	186	171030	No_constitutive_exon_found_in_species
TGTTATCAGTTCAGTGATTATTCTAAACTACTTTCTTCTGTCAAGGGTAGCA	612	713	763	711	-1	Contig2275	Aqu2.1.01160	519	938	None	6492	186	171030	No_constitutive_exon_found_in_species
GGACCCGGAAATGGCAAAAAGGGACCCAGAAATGGCAAAACGGGACACAGAT	210	366	416	364	-1	Contig1433	Aqu2.1.00694	210	1018	None	6492	186	171030	No_constitutive_exon_found_in_species
ATTTGAAGTTAGTTAAAAGTAATTTATAATTATACACTATGGGATCACAGGT	286	475	525	473	-1	Contig355	Aqu2.1.00143	286	878	None	6492	186	171030	No_constitutive_exon_found_in_species
