# Supplementary material for: Widespread Separation of the Polypyrimidine Tract From 3′ AG by G Tracts in Association With Alternative Exons in Metazoa and Plants
Source: Front Genet. 2019 Jan 14;9:741. doi: 10.3389/fgene.2018.00741 (PMC6339879; doi:10.3389/fgene.2018.00741)
Supplement: DATA FILE S2 — Sequences of REPAG 3′ SS from each species of metazoa, plants and protists. [file Data_Sheet_2.zip › Supplementary data 2/Protists_Release38_leishmania_braziliensis_mhom_br_75_m2904.txt]

REPA_GGG_Sequence	Exon_Start	Exon_End	Pos_-50	Pos_+2	Strand	Chromosome	GeneID	Gene_Start	Gene_End	Gene_Name	Number_of_REPAs	Number_of_REPAs_has_GGG	Number_of_Intron(Intra_genic_Region)	Upstream_Constitutive_Exon
CTAATCATCATGGAACTGCTGCCTCAGGTGGGGCTGAAGGCGGGCGATAGCA	956567	957974	958024	957972	-1	32	LBRM_32_2640	956567	958697	None	7	3	20	No_constitutive_exon_found_in_species
GTGCCTTCAATCACTTGATCCGCATGATGCCTGTCGGGGTCGAGAAGTAGGT	1367159	1367654	1367704	1367652	-1	35	LBRM_34_3510	1367159	1368266	None	7	3	20	No_constitutive_exon_found_in_species
TCTTCAACCCAGACGGCAGCTTGGCAGAGCTCAAAGGGTTTGAGCTGAAGCG	1664236	1668109	1664186	1664238	1	35	LBRM_34_4340	1661185	1668109	None	7	3	20	No_constitutive_exon_found_in_species
