# Supplementary material for: Widespread Separation of the Polypyrimidine Tract From 3′ AG by G Tracts in Association With Alternative Exons in Metazoa and Plants
Source: Front Genet. 2019 Jan 14;9:741. doi: 10.3389/fgene.2018.00741 (PMC6339879; doi:10.3389/fgene.2018.00741)
Supplement: DATA FILE S2 — Sequences of REPAG 3′ SS from each species of metazoa, plants and protists. [file Data_Sheet_2.zip › Supplementary data 2/Metazoa_Release91_homo_sapiens.txt]

REPA_GGG_Sequence	Exon_Start	Exon_End	Pos_-50	Pos_+2	Strand	Chromosome	GeneID	Gene_Start	Gene_End	Gene_Name	Number_of_REPAs	Number_of_REPAs_has_GGG	Number_of_Intron(Intra_genic_Region)	Upstream_Constitutive_Exon
TGTGAGTCTCCTGCCCTTCTCTGATCCTGCTTTCATTTTGGGGGATCCAGGT	1643367	1643576	1643626	1643574	-1	2	ENSG00000130508.10	1631886	1744852	PXDN	9502	2281	300811	No_or_no_constitutive_exon
TTTGCTTGTGAATGCGGATGGTTTCTCATCTTCTTTCTTCATTGGGATAGGA	3261916	3262137	3262187	3262135	-1	2	ENSG00000032389.12	3188924	3377882	EIPR1	9502	2281	300811	No_or_no_constitutive_exon
CCATAACTCCCTTCTGATTAATTTTATCTCTTTCAAGGGCATGACGACAGAC	3298340	3298446	3298496	3298444	-1	2	ENSG00000224885.1	3298340	3301465	EIPR1-IT1	9502	2281	300811	No_or_no_constitutive_exon
GAATCCACATGGTTACTTCTCCAGGCGGGGGCCGAGGACCAGGGCTGGAGGT	8666635	8666787	8666837	8666785	-1	2	ENSG00000235092.5	8666635	8681863	ID2-AS1	9502	2281	300811	No_or_no_constitutive_exon
TAGGACCAAGCATCTTGGGGGGGTGGCCGCTGAGTGGCAGGGGACAGGAGTC	20201485	20202301	20202351	20202299	-1	2	ENSG00000115884.10	20200796	20225433	SDC1	9502	2281	300811	No_or_no_constitutive_exon
TAAGGATAACAACAACCAAAAAAAGCTTTTTTTTTTTTTGACATGGGCAGAA	23376237	23376329	23376379	23376327	-1	2	ENSG00000235497.5	23375228	23381299	AC012506.4	9502	2281	300811	No_or_no_constitutive_exon
TTGAATTAAAATAATGCCTTTTTCTTTTCTTTTTGTGTGTGGGAAACTAGAA	23880638	23880755	23880805	23880753	-1	2	ENSG00000119778.14	23748663	23927114	ATAD2B	9502	2281	300811	No_or_no_constitutive_exon
CATGTACACTTCACAAACATTGAGACTTTTGTTTTGTTTTCTGGGACAAGGT	24172565	24173396	24172515	24172567	1	2	ENSG00000276087.1	24124365	24190436	AC008073.3	9502	2281	300811	No_or_no_constitutive_exon
AAGACGTGCCTTCACCCCTGGCCTTTTCTCTCTTCTTCCTTGGGGTGCAGAT	24872569	24872719	24872769	24872717	-1	2	ENSG00000138031.14	24819168	24919839	ADCY3	9502	2281	300811	No_or_no_constitutive_exon
TCTGATCTTAAGTAAACTTATCTTTACATTTGTGTCTTTGGGGGAGCCAGGT	26285406	26285571	26285356	26285408	1	2	ENSG00000138029.13	26243169	26290468	HADHB	9502	2281	300811	No_or_no_constitutive_exon
GGAAGCTGGGGGCCAGGCAGAGGCTGAAGGAGATGCCCCCGGGCCCAGAGGG	27101078	27101461	27101511	27101459	-1	2	ENSG00000138028.15	27098888	27119115	CGREF1	9502	2281	300811	No_or_no_constitutive_exon
CCTGACCGCTGCCAGACAGCTTGGCCCTGACCTTGACTCCGGGTTGGCAGGT	27236283	27236523	27236233	27236285	1	2	ENSG00000084774.13	27217389	27243943	CAD	9502	2281	300811	No_or_no_constitutive_exon
TATTGAATCAGTAAGATTTCTTAAAGATAATCAAGTTATGTATGGGAAAGCT	30155814	30155910	30155764	30155816	1	2	ENSG00000119801.12	30146940	30160533	YPEL5	9502	2281	300811	No_or_no_constitutive_exon
GCCCCCTTTTATCTCTCTCTCTTTTGCCCTTCCACCTTGGGATGGCACAGCA	32896924	32896979	32896874	32896926	1	2	ENSG00000230876.6	32825442	32926693	LINC00486	9502	2281	300811	No_or_no_constitutive_exon
GTGTCTCCCTTGCCGCAGCTAGTAAACCTCACTTCTTTGTGGGTGGACAGGT	37197253	37197350	37197203	37197255	1	2	ENSG00000218739.9	37196487	37216193	CEBPZOS	9502	2281	300811	No_or_no_constitutive_exon
ATTCTGCCGCAACCTCCCCGCTCCCCCGCCCTCTGTTCACTGGGGCACAGGC	42055192	42055393	42055142	42055194	1	2	ENSG00000162878.12	42048019	42058528	PKDCC	9502	2281	300811	No_or_no_constitutive_exon
GGGTGGGCTGGGTCCTGAGGACACCGACTATAGTCATGCTGTGGGTGCAGAC	42769712	42769858	42769908	42769856	-1	2	ENSG00000162882.14	42767088	42792593	HAAO	9502	2281	300811	No_or_no_constitutive_exon
GACCTCAAGTGATCCACCTGCCTCCACCTCCCAAAGTGCTGGGATTACAGGC	54084569	54085066	54084519	54084571	1	2	ENSG00000272156.1	54082553	54085066	AC008280.3	9502	2281	300811	No_or_no_constitutive_exon
AGGTTTAAGCAATTCTCCTGTCTCACCCACCCAAGTAGCTGGGACTACAGGT	55316878	55317212	55316828	55316880	1	2	ENSG00000240401.8	55282349	55346049	AC012358.3	9502	2281	300811	No_or_no_constitutive_exon
CTGGAATATCTTTCATTGTCATTCTGTGCCCACCATTGTACTGGGAGCAGAT	62629352	62629476	62629526	62629474	-1	2	ENSG00000226622.5	62590254	62662654	AC092155.1	9502	2281	300811	No_or_no_constitutive_exon
TTGTTTTTTGGCCGCTGCTGTAAAATAATGTCTCCTCTCCTACGGGACAGCC	65310850	65314169	65314219	65314167	-1	2	ENSG00000198369.9	65310850	65432637	SPRED2	9502	2281	300811	No_or_no_constitutive_exon
TCGTTTATTTATTGCACAAATTTTCTTGTTCTTTGGCACTTGGGATCAAGGC	66235376	66235655	66235705	66235653	-1	2	ENSG00000227293.1	66235376	66236213	AC118345.1	9502	2281	300811	No_or_no_constitutive_exon
CCCGAAACTACTGCTTAATGAAGAATTTTGCTTTATGGGTACAAATGCAGAA	67123356	67124863	67124913	67124861	-1	2	ENSG00000236780.5	67123356	67215319	LINC01829	9502	2281	300811	No_or_no_constitutive_exon
GCTGGGCGTGATGGCACGCACCTGTAGTCCCAGTTACTAGGGAGGCTGAGGC	69461399	69461705	69461755	69461703	-1	2	ENSG00000115977.18	69457996	69674349	AAK1	9502	2281	300811	No_or_no_constitutive_exon
TGGAATTCTATGTTGGGAGCAGTTTACACTTATTTATTTGGGAGCAGTAGAT	69811336	69811424	69811286	69811338	1	2	ENSG00000196975.15	69644424	69827100	ANXA4	9502	2281	300811	No_or_no_constitutive_exon
CTTCTCTCTGTCTGTACCTGCGTGTGTTGCCGTCGGCGGCGGGGCCGCAGCC	72924308	72924493	72924258	72924310	1	2	ENSG00000135638.13	72916259	72936071	EMX1	9502	2281	300811	No_or_no_constitutive_exon
CGCTGCTAGAGACTCCAACCTCACACACTGTGTGGTCTCCTTCAGGGGAGGC	72932973	72933130	72933180	72933128	-1	2	ENSG00000278060.1	72932973	72934355	AC012366.1	9502	2281	300811	No_or_no_constitutive_exon
GGTGTCATGGTGCATGCCTGTAATCCTAGCTACTCGGGAAGCTGAGGCAGGA	73457940	73459484	73457890	73457942	1	2	ENSG00000230002.2	73456763	73459484	ALMS1-IT1	9502	2281	300811	No_or_no_constitutive_exon
GATCCCTGAAGTGGGAGGACAGAGGTCCAAGTGGGCAAGGGCAGGGGCAGTT	74462793	74462834	74462884	74462832	-1	2	ENSG00000115275.11	74461056	74465410	MOGS	9502	2281	300811	No_or_no_constitutive_exon
TAAGCACCTTGACACCTAATCTTTTCTTTCTGATCCCTCTGGGACCAAAGCG	74492645	74492747	74492595	74492647	1	2	ENSG00000115282.19	74483072	74494886	TTC31	9502	2281	300811	No_or_no_constitutive_exon
AAATGGCCCACTCTGATCTGTCTTGGCCTTGGTTGGGGGACGGGCAACAGGT	74523118	74523218	74523268	74523216	-1	2	ENSG00000144045.13	74518130	74526336	DQX1	9502	2281	300811	No_or_no_constitutive_exon
CCTCACCTGTAGAAGGCCGCGTTGACCCTCTTTTCGCTGGGGAAGCCCAGCA	74549412	74549571	74549362	74549414	1	2	ENSG00000115325.13	74549025	74557554	DOK1	9502	2281	300811	No_or_no_constitutive_exon
TTGACCCTAACCATGGACACCTGTCTCTTACCCGCCCTGGGGAACTGCAGTT	74880264	74880569	74880214	74880266	1	2	ENSG00000159399.9	74833980	74893359	HK2	9502	2281	300811	No_or_no_constitutive_exon
ATATATATATGTATTTTTTTTTTTTTTTTTTGCCTGTCCTCTCGGGGAAGTT	77521667	77521818	77521868	77521816	-1	2	ENSG00000176204.13	76747718	77593319	LRRTM4	9502	2281	300811	No_or_no_constitutive_exon
CATTTTGTGTGCTATTTTAATTAATTGCTGTTTCTGTGGTGGTGGGTCAGTA	85322745	85322799	85322849	85322797	-1	2	ENSG00000152291.13	85318019	85328425	TGOLN2	9502	2281	300811	No_or_no_constitutive_exon
GACTCCATTTTAGGTAATTCAAGTTTCTTTTTCTCTATTTTTGGGAATAGGT	86612158	86612274	86612324	86612272	-1	2	ENSG00000239305.6	86603392	86623866	RNF103	9502	2281	300811	No_or_no_constitutive_exon
CCCTCTTCTTCTGTGGGTCTCACGCTCCCCACGTCTCCTCGGGATTGCAGCT	96695741	96695904	96695691	96695743	1	2	ENSG00000249715.11	96642736	96704887	FER1L5	9502	2281	300811	No_or_no_constitutive_exon
AGGATGCAGCCAGTGGCCAGAGGTCACCTCCCTCATGGGTTGGGGGACAGCG	96695296	96695297	96695246	96695298	1	2	ENSG00000249715.11	96642736	96704887	FER1L5	9502	2281	300811	No_or_no_constitutive_exon
GCAGGGCCGGTGCCCCTCGCCCACGTGCCTCCCGTGGCCGGGTCGGGCAGGA	97735249	97735456	97735199	97735251	1	2	ENSG00000115085.13	97713559	97739862	ZAP70	9502	2281	300811	No_or_no_constitutive_exon
TCACTTGGCTTTCCTTCCCTCTGCTTCCCGGGGGCCTCGCGGGCTGGCAGCG	99601434	99601621	99601671	99601619	-1	2	ENSG00000144218.18	99545418	100142739	AFF3	9502	2281	300811	No_or_no_constitutive_exon
GCTACACCTGAGGCTGAGGCAGGAGAATTGCTTGAACCGGGGAGACGGAGGT	102177201	102179866	102177151	102177203	1	2	ENSG00000115594.11	102064543	102179874	IL1R1	9502	2281	300811	No_or_no_constitutive_exon
AAAGGAGCACTATGGGCACATGGAGGCCCACCAGACCCAACCTGGGGAAGCC	102438937	102439298	102438887	102438939	1	2	ENSG00000234389.1	102438712	102440475	AC007278.1	9502	2281	300811	No_or_no_constitutive_exon
GGCGTGGTGGTGCTTGCCGGTAATCCCAGCTGCTCGGGAGGCTGAGGCAGGA	109594692	109594996	109595046	109594994	-1	2	ENSG00000230696.1	109594692	109605698	AC011753.2	9502	2281	300811	No_or_no_constitutive_exon
CCTCTCCTCCTCTGACTTGGTCTCCCTTACTCTGTCTCAATGGGGAACAGGA	109963468	109963550	109963418	109963470	1	2	ENSG00000284337.1	109898431	109968557	AC013271.1	9502	2281	300811	No_or_no_constitutive_exon
AGGGAGGGCTGCTCTGCAATCTCAGCCACTTCTGATTCTCTGGGCAAGAGCT	110030913	110031037	110031087	110031035	-1	2	ENSG00000283283.1	110022446	110035270	AC013268.4	9502	2281	300811	No_or_no_constitutive_exon
CCTCTCCTCCTCTGACTTGGTCTCCCTTACTCTGTCTCAATGGGGAACAGGA	110261431	110261513	110261381	110261433	1	2	ENSG00000261760.8	110231105	110272050	AC140479.4	9502	2281	300811	No_or_no_constitutive_exon
AGGGAGGGCTGCTCTGCAATCTCAGCCACTTCTGATTCTCTGGGCAAGAGCT	110340396	110340520	110340346	110340398	1	2	ENSG00000283167.1	110335524	110348944	AC140479.7	9502	2281	300811	No_or_no_constitutive_exon
CCTCTCCTCCTCTGACTTGGTCTCCCTTACTCTGTCTCAATGGGGAACAGGA	110407937	110408019	110408069	110408017	-1	2	ENSG00000184115.17	110397405	110435166	AC112229.1	9502	2281	300811	No_or_no_constitutive_exon
GGCACAGTGGCTCATGCCAGTAATCCCAGCACTTTGGGAGGCTGAGGCAGTA	111637122	111637967	111637072	111637124	1	2	ENSG00000280878.1	111468809	111637967	AC017002.5	9502	2281	300811	No_or_no_constitutive_exon
CCCAAGGCAGGAAGGGCAAACGAGTGTCTGTCCTCCCCTTGGTGGGGCAGGC	112725381	112725552	112725331	112725383	1	2	ENSG00000144130.11	112721485	112742879	NT5DC4	9502	2281	300811	No_or_no_constitutive_exon
ATGAATAGATAGGTCCCCTAAAAGCTTTCTTCCTTCCCGGGGGGTACCAGGT	113241550	113241726	113241776	113241724	-1	2	ENSG00000125618.16	113215996	113278950	PAX8	9502	2281	300811	No_or_no_constitutive_exon
GTGGTGGCTCACACCTGTAGTCCCAATTTCTCAGAAGGCTGAGGTGGGAGGA	117839181	117841658	117839131	117839183	1	2	ENSG00000236255.1	117833936	117841658	AC009404.1	9502	2281	300811	No_or_no_constitutive_exon
CTATATAACTTACTCATGGATCCATAGCTAGCCAGCTGCAAAGCTGGGAGTC	117997071	117997711	117997021	117997073	1	2	ENSG00000235066.6	117995396	118055033	AC009303.2	9502	2281	300811	No_or_no_constitutive_exon
ATTTCTGATATTTTTAAATTTTGATTTTTCATGTCTTTGGGGGTATAAAGGA	119648442	119648651	119648392	119648444	1	2	ENSG00000163075.12	119544431	119662251	CFAP221	9502	2281	300811	No_or_no_constitutive_exon
CCCTGAGCCCTGCTGGGCCCCTGGGTAACCTTCCTCCACGGGGTATGCAGGC	127608707	127608878	127608657	127608709	1	2	ENSG00000169994.18	127535801	127637729	MYO7B	9502	2281	300811	No_or_no_constitutive_exon
AAGAGGGGAGAAGCCAGTCAAGGAAACTGAGGAGCAACACCTGGGGGCAGGT	130339559	130339762	130339812	130339760	-1	2	ENSG00000136710.9	130338240	130342349	CCDC115	9502	2281	300811	No_or_no_constitutive_exon
CTGACCCCGTGATCGGCCCGCCTTGGCCTCCCAAAGTGCTGGGATTACAGGC	130692242	130693032	130693082	130693030	-1	2	ENSG00000223349.1	130692242	130693770	KLF2P3	9502	2281	300811	No_or_no_constitutive_exon
CCTACCCTGTGGCCTGACTGCTTTGCCCCCTGCTTCGCAGTGATGGGGAGGC	131834570	131834773	131834823	131834771	-1	2	ENSG00000232760.1	131833782	131836532	AC103564.2	9502	2281	300811	No_or_no_constitutive_exon
TTCTGCTGTACTAATAATCTGTCTCTCCCTTGCTGCTTTGATGAGGGCAGCT	143563931	143564167	143564217	143564165	-1	2	ENSG00000258268.1	143518866	143598002	AC079793.1	9502	2281	300811	No_or_no_constitutive_exon
AGTTTAAAATAAACAAAAACAATGTTTTTTTTTTTTTTATTGGGATCAAGAT	144177134	144177240	144177290	144177238	-1	2	ENSG00000121964.14	143938067	144332568	GTDC1	9502	2281	300811	No_or_no_constitutive_exon
TAGATCAGAAACTCAGGAGTGTCTTTTCTTTAATGCTAATTGGGAAAAAGAC	147896363	147896447	147896313	147896365	1	2	ENSG00000121989.14	147844516	147930826	ACVR2A	9502	2281	300811	No_or_no_constitutive_exon
GGCTGAGTGCCAACGAGTAGATGACATGTTTCTCTTGGCCTGGGATGCAGAA	148998399	148998509	148998349	148998401	1	2	ENSG00000168280.16	148875249	149026759	KIF5C	9502	2281	300811	No_or_no_constitutive_exon
CTTCTTATAGAGCAGAACAGTACCCAGGGTCCCCAGACTCATGGGTGTAGCA	158680677	158680836	158680627	158680679	1	2	ENSG00000144283.21	158456963	158682879	PKP4	9502	2281	300811	No_or_no_constitutive_exon
CCTTTATTTCACACATAAATATTGATTAGACAATAACCCGTCTGGGGAAGGG	168970044	168970356	168970406	168970354	-1	2	ENSG00000073734.8	168922937	169031322	ABCB11	9502	2281	300811	No_or_no_constitutive_exon
ATTTTCTTTTCAATAACCTTCTGTTTTGTTTTTCCCCTGTGGGTAAGCAGCA	169145746	169145923	169145973	169145921	-1	2	ENSG00000081479.12	169127108	169362685	LRP2	9502	2281	300811	No_or_no_constitutive_exon
GATGCAGTGAGCTATGATCATGCCACTGCACTCCAGCCTGGGCAACACAGTG	171153850	171153924	171153974	171153922	-1	2	ENSG00000198586.13	170990822	171231314	TLK1	9502	2281	300811	No_or_no_constitutive_exon
CGCCACCCCCTCCCCCTGTCTCCCTCTCTGAACCCGCCCATTGGGGGTAGGA	173963760	173963883	173963933	173963881	-1	2	ENSG00000172845.14	173906458	173965702	SP3	9502	2281	300811	No_or_no_constitutive_exon
TTGAGAAAAACGTTCACACTAGGTCTTTCTCCTTTTCTGTGGGTGGACAGGG	174757945	174758020	174758070	174758018	-1	2	ENSG00000138435.15	174747591	174787935	CHRNA1	9502	2281	300811	No_or_no_constitutive_exon
GCTCGACCCTTGCAGAGGAGGTGGGGACGGATATGGTATTTGTAGGGCAGCG	176177710	176177821	176177871	176177819	-1	2	ENSG00000224189.6	176173194	176188958	HAGLR	9502	2281	300811	No_or_no_constitutive_exon
TTTTTACATTTTTAATTTAATTTTCAGCAATATCTTTTGCTTGGGAGCAGAA	177323238	177323373	177323423	177323371	-1	2	ENSG00000116044.15	177227594	177392697	NFE2L2	9502	2281	300811	No_or_no_constitutive_exon
TTTTGTGCCTGATTTTCCTCTTTAAAAATGGATTTATCTGGGGGTTGCAGTT	178453387	178453620	178453337	178453389	1	2	ENSG00000204311.12	178451435	178461390	PJVK	9502	2281	300811	No_or_no_constitutive_exon
ATATTTTCTTAATGTCTTTTTAAATTCTTTACTGCTTTCATGGTGGGTAGCG	188589739	188589750	188589689	188589741	1	2	ENSG00000144366.15	188291668	188595931	GULP1	9502	2281	300811	No_or_no_constitutive_exon
GCCCCTGCTTTTCTTTTCCTTTTTTATGTTTACAAAATGGGGAAAACAAGTC	190348887	190349031	190348837	190348889	1	2	ENSG00000151689.12	190343469	190371665	INPP1	9502	2281	300811	No_or_no_constitutive_exon
TTCTACTTAGTACTAAAATCTGCTCTTTTTTTGGGGGTGGGACGGTATAGGT	190954754	190954818	190954704	190954756	1	2	ENSG00000115419.12	190880826	190965552	GLS	9502	2281	300811	No_or_no_constitutive_exon
GCTGTTGGTCTCTGGCTTCACCTTCTCCTTCTGTTTTCTTGGGTTGACAGTT	196215864	196215977	196216027	196215975	-1	2	ENSG00000138411.10	196194369	196593692	HECW2	9502	2281	300811	No_or_no_constitutive_exon
CTGAGCGTGGTGGCGTGTTCCTGTAGTCCCAGCTACTTGGGAGGCTGAAGTG	201167409	201167546	201167359	201167411	1	2	ENSG00000234431.2	201166964	201167546	AC007283.1	9502	2281	300811	No_or_no_constitutive_exon
GACTGTTTTTTTCCCTTTTCTATCTACTTTTACAATAACCATGGGACCAGTG	204470075	204470451	204470501	204470449	-1	2	ENSG00000236634.1	204470075	204473837	AC016903.1	9502	2281	300811	No_or_no_constitutive_exon
GCTGCTTTTTTTTTTCTCCTTCCCCCCTGTTCCCTCGGCTGGGCTGACAGAT	206085956	206086564	206085906	206085958	1	2	ENSG00000227946.1	206084604	206086564	AC007383.2	9502	2281	300811	No_or_no_constitutive_exon
CATGCACGGAAAGTAGGTGCTACAAGAAAGAGAAACAGATAAAAGGGGAGGT	207120883	207120996	207121046	207120994	-1	2	ENSG00000237892.1	207120883	207122044	KLF7-IT1	9502	2281	300811	No_or_no_constitutive_exon
GAGAGGGAGAGGGAGAGGGAGGGGGAGGGAGAGGGAGAGGGAGGGAATAGGT	207609113	207609765	207609815	207609763	-1	2	ENSG00000144401.14	207580630	207625928	METTL21A	9502	2281	300811	No_or_no_constitutive_exon
TGGTGTCTTTTCTTTTTTTTTTCTCTTCCTCCCCCGGGTGGGAAAAACAGGT	215386688	215386958	215387008	215386956	-1	2	ENSG00000115414.18	215360439	215436172	FN1	9502	2281	300811	No_or_no_constitutive_exon
CTCCCTTACCCACCCTCACCGGCCCTTGTTTCTCCTTCCCCTGGGGGCAGCC	218217462	218217544	218217412	218217464	1	2	ENSG00000163466.15	218217093	218254356	ARPC2	9502	2281	300811	No_or_no_constitutive_exon
TGTGTTTTGTGTGTTTTTTCCAACCCCTCCCCTTATTTTGGGGGAAACAGGG	218592615	218592707	218592565	218592617	1	2	ENSG00000144580.13	218568579	218597080	CNOT9	9502	2281	300811	No_or_no_constitutive_exon
GGGTCTCAGAGAAGTTCACAGCTGCTGTCTGTCTCTGTTGGGAGAGACAGGG	219222049	219222167	219222217	219222165	-1	2	ENSG00000198925.10	219209771	219229717	ATG9A	9502	2281	300811	No_or_no_constitutive_exon
GGAATACGGGGGCGGGACCTAAGAGAATTGGGCTCTGGGGAAAATTGCAGGT	219308881	219308977	219309027	219308975	-1	2	ENSG00000054356.13	219289622	219309648	PTPRN	9502	2281	300811	No_or_no_constitutive_exon
GGGGCAGGGCCCGCTCACGATTGGCTGAACTGCCGAGGAGGGTTAAACAGAT	219332523	219332738	219332788	219332736	-1	2	ENSG00000182698.11	219327408	219333177	RESP18	9502	2281	300811	No_or_no_constitutive_exon
TGGGCCGGGCAGTTGGCACTGGGCACTGTTCTCCTTGATCTGGGATGTAGCT	219479143	219479201	219479093	219479145	1	2	ENSG00000072195.14	219434845	219498287	SPEG	9502	2281	300811	No_or_no_constitutive_exon
TATCTGTTTCCTAAGATCCACTGAGCTGGCTCTCGGGTCCCTGGGGACAGGT	219501850	219502037	219501800	219501852	1	2	ENSG00000144591.18	219498866	219506989	GMPPA	9502	2281	300811	No_or_no_constitutive_exon
GTCTTCAGCCCGCTGCTCTCCTAACTTAAGCATTTATTCCACTGGGATAGAA	221572157	221572281	221572331	221572279	-1	2	ENSG00000116106.11	221418026	221574202	EPHA4	9502	2281	300811	No_or_no_constitutive_exon
AGCCACAACCCTAATCATGTAAAATCTTATTTTGATTGGGGGAATTGCAGAA	224787274	224787397	224787447	224787395	-1	2	ENSG00000135905.18	224765089	225042445	DOCK10	9502	2281	300811	No_or_no_constitutive_exon
GAAGACCCCAATTTAAACTATTAACAAGTCATTATTTGGTCCAGGGACAGCC	230202578	230202722	230202772	230202720	-1	2	ENSG00000135899.17	230167292	230225729	SP110	9502	2281	300811	No_or_no_constitutive_exon
TCCTAATTTTATTTTGTGTCTTGATTTTTGTGGTGGGTGGGACTGAGCAGCC	231794262	231794351	231794212	231794264	1	2	ENSG00000144524.17	231781670	231809254	COPS7B	9502	2281	300811	No_or_no_constitutive_exon
GCCACATGAAACCGCGCCTCCTCATCCAGGAGACACGGAAAAGGGCCCAGCA	232343344	232344350	232343294	232343346	1	2	ENSG00000144535.19	231961244	232344350	DIS3L2	9502	2281	300811	No_or_no_constitutive_exon
TTTGAGGGACTATCTGAGTGCTGGGTCCAGCCGCAGGCTGGGTAGTACAGGC	232417162	232417467	232417517	232417465	-1	2	ENSG00000204121.2	232415817	232419816	ECEL1P1	9502	2281	300811	No_or_no_constitutive_exon
GTCGCTGGCAGCTGATTCATGAGGGTAACCATTTTATCTTGTGAGGGCAGCC	234834314	234834738	234834788	234834736	-1	2	ENSG00000235726.5	234834314	234913384	AC010148.1	9502	2281	300811	No_or_no_constitutive_exon
AGCGTGTTTGCTTGAGGCAGAAGCTTCAGCATCTGCTGGGATAACTGGAGGA	235034954	235035120	235034904	235034956	1	2	ENSG00000130147.15	234951972	235055714	SH3BP4	9502	2281	300811	No_or_no_constitutive_exon
TTTTGTTTTCTCTCTTTTTCCCCTCTCCCCTTTCTGCTCTCGGGATGCAGCC	236014804	236014879	236014754	236014806	1	2	ENSG00000157985.18	235494088	236131800	AGAP1	9502	2281	300811	No_or_no_constitutive_exon
GGCCTGGAGCCTGGGCCCACCTGCTTCTGGGGGGTTGGGGAGCAGGCCAGAT	237574326	237574586	237574636	237574584	-1	2	ENSG00000124839.12	237574321	237601614	RAB17	9502	2281	300811	No_or_no_constitutive_exon
CCTGTTCCTTTGTTTCTGGCTGCGTGTCCTGGCGGTGGCTGTGTGGGCAGCC	237739231	237739309	237739181	237739233	1	2	ENSG00000124831.18	237627575	237813682	LRRFIP1	9502	2281	300811	No_or_no_constitutive_exon
GGGAGGGGCAGTGGGCTGTGACCCTGACCTGGCTTCTGTTTCCAGGGAAGCC	241052045	241052157	241051995	241052047	1	2	ENSG00000162804.13	240998837	241095568	SNED1	9502	2281	300811	No_or_no_constitutive_exon
GGACACTGAGTCACATCCCTCTTCCTCTTGCTGCCCTTTTTTGGGGACAGGT	241223904	241223955	241223854	241223906	1	2	ENSG00000146205.13	241188508	241225377	ANO7	9502	2281	300811	No_or_no_constitutive_exon
TGGAACGTGCTGATGAGCCTCTTTTTCTCCTGAAACCCCGGTGGGAACAGAT	241675741	241676237	241676287	241676235	-1	2	ENSG00000168393.12	241675741	241686991	DTYMK	9502	2281	300811	No_or_no_constitutive_exon
GCCGGGCGCAGTGGCTCACGCCTGTATTCCCAGAGCTTTGGGAGGCTGAGGC	241754792	241754851	241754901	241754849	-1	2	ENSG00000234793.1	241754792	241755740	AC114730.2	9502	2281	300811	No_or_no_constitutive_exon
TCTCAGAATGACCAGGGGCCAGCCAGTGTCTGACCAAGGTCAAGGGGCAGGT	1055897	1056116	1055847	1055899	1	1	ENSG00000242590.1	1055032	1056116	AL645608.6	9502	2281	300811	No_or_no_constitutive_exon
GTGAATTTTTGTTTTCCTTGTCCTTCCTGCTGTCATATTGGGATGAGAAGAA	1271509	1271637	1271687	1271635	-1	1	ENSG00000160087.20	1253908	1273885	UBE2J2	9502	2281	300811	No_or_no_constitutive_exon
AGCTTGCAGTGAGCCAAGATCCCACCACTGCACTCCAGCCTGGGAGACAGAG	1317580	1317899	1317949	1317897	-1	1	ENSG00000240731.1	1317580	1318689	AL139287.1	9502	2281	300811	No_or_no_constitutive_exon
GGGTCGGGGGCACCGCAAGGCTCACGCGCGGCTTCCTCCTGGGTGCGCAGCG	1355243	1355345	1355395	1355343	-1	1	ENSG00000162576.16	1352688	1361777	MXRA8	9502	2281	300811	No_or_no_constitutive_exon
TTCTGATTCTATGAATGTTCATTTTAAGACCCCTTGTTGAAATGGGACAGTT	1391152	1391553	1391603	1391551	-1	1	ENSG00000221978.11	1385710	1399328	CCNL2	9502	2281	300811	No_or_no_constitutive_exon
CCCCCAACACCGTGACGAACCTGCACGTGGGCGCCGCGCCGGGGCCCGAGGC	1629487	1629566	1629437	1629489	1	1	ENSG00000197530.12	1615414	1630610	MIB2	9502	2281	300811	No_or_no_constitutive_exon
CAGTGAGCCGAGATTGCGCCACTGCACTCCAGCCTGGGTGACAAACCAAGAC	1645772	1645866	1645916	1645864	-1	1	ENSG00000248333.8	1635226	1659012	CDK11B	9502	2281	300811	No_or_no_constitutive_exon
TGCCATGTGGACACGTGGCCTTCCTCCCCTCTCTCCTCCGGGGAATGCAGTG	2183570	2183704	2183754	2183702	-1	1	ENSG00000182873.5	2181793	2184389	PRKCZ-AS1	9502	2281	300811	No_or_no_constitutive_exon
ATCCTCTGAGGCCCTGGCCTCATCCTGCTCTTTCTGCCTTGGGGCCACAGGT	2489206	2489378	2489156	2489208	1	1	ENSG00000149527.17	2425979	2505530	PLCH2	9502	2281	300811	No_or_no_constitutive_exon
CCGAAGGGGCCTCCCGCAGACTTGCGAAGTTCCCACTCTCTGGGCGGCAGGT	2558342	2558468	2558292	2558344	1	1	ENSG00000157873.17	2555638	2565382	TNFRSF14	9502	2281	300811	No_or_no_constitutive_exon
GGATGTGGGGGCACAGGTGGCAGGTGAGGCTGCCCTCAGGAGGGGCCCAGGC	2559351	2559978	2559301	2559353	1	1	ENSG00000157873.17	2555638	2565382	TNFRSF14	9502	2281	300811	No_or_no_constitutive_exon
CAACTCTCTCTGTCTCCCCTCTCCCTGCTCCACGCCATGGGGACGAGCAGCT	2609669	2609831	2609881	2609829	-1	1	ENSG00000142606.15	2590638	2632990	MMEL1	9502	2281	300811	No_or_no_constitutive_exon
AGGAGATGTGTCCACTCACAGCTTATTCTTTGTCCCGCCCTTGGGGACAGTA	2593813	2593933	2593983	2593931	-1	1	ENSG00000142606.15	2590638	2632990	MMEL1	9502	2281	300811	No_or_no_constitutive_exon
GAGGGTGGGGCTTCAGACGGGAGCCCCCCTCAACGGTTCTGTGGGTGCAGCC	3505421	3505556	3505606	3505554	-1	1	ENSG00000162591.15	3489919	3611495	MEGF6	9502	2281	300811	No_or_no_constitutive_exon
TGGGGAATGGGGGAAGATGTGGTCAGAGGCTCTTCTTGTGACCGGGGCAGGA	3865761	3866000	3865711	3865763	1	1	ENSG00000169598.15	3857266	3885429	DFFB	9502	2281	300811	No_or_no_constitutive_exon
TCTAAACTAACCACATTATACTATTATTGACTGTGTCTTCCCGGGGATAGGC	4974294	4974381	4974244	4974296	1	1	ENSG00000284674.1	4973380	4981568	BX005132.1	9502	2281	300811	No_or_no_constitutive_exon
GACCTCAAGTGATCCACGCGCCTCGGCCTCCCAAAGTGCTGGGATTACAGGC	6221897	6222160	6222210	6222158	-1	1	ENSG00000116237.15	6221192	6235972	ICMT	9502	2281	300811	No_or_no_constitutive_exon
TCTCTCCACCTCGGGAGGCCGGTCTAATAGACCTTTCCATGGTCGGGTAGAT	6244547	6244629	6244497	6244549	1	1	ENSG00000173673.7	6244191	6245578	HES3	9502	2281	300811	No_or_no_constitutive_exon
AGCGACTGGCCGCCTGGTTCTAACACACATGCCTCCTGTCCTGGGGGCAGGG	6474450	6474587	6474637	6474585	-1	1	ENSG00000171680.21	6466091	6520061	PLEKHG5	9502	2281	300811	No_or_no_constitutive_exon
CTGCCTGCCTCAGCTGCTGCCTGACCGGCTGGGGGAGGCACTGGCGGGAGGC	6622191	6622645	6622141	6622193	1	1	ENSG00000116273.5	6613684	6624033	PHF13	9502	2281	300811	No_or_no_constitutive_exon
GGTGGGCACCATGGCTCATGCCTGTAATCCCAGCACTTTGGGAGGCTGAGGC	6769726	6769776	6769676	6769728	1	1	ENSG00000284744.1	6767953	6770038	AL591163.1	9502	2281	300811	No_or_no_constitutive_exon
GCAGTAGTGGTGCACACCTGTAATCCCAGCTACTTGGGGGACTGAAGCAGGA	7998186	7998367	7998417	7998365	-1	1	ENSG00000284716.1	7998186	7999934	AL034417.3	9502	2281	300811	No_or_no_constitutive_exon
ACATGGGGACTGGGAATCTGGTGTCACCAGTCTTCGGTTTGGGTGGGCAGAT	8362682	8362844	8362894	8362842	-1	1	ENSG00000142599.17	8352396	8817643	RERE	9502	2281	300811	No_or_no_constitutive_exon
ATCTCAGCTACTTGGGAGGCTGAGACAGGAGAATCTCTTGAACCCGGGAGGC	8805859	8805939	8805989	8805937	-1	1	ENSG00000228423.2	8805859	8807051	AL357552.2	9502	2281	300811	No_or_no_constitutive_exon
AAATTAGCCGGGCGCGGTGGCGGGTGCCTGTAGTCCCAGCTACTGGGGAGGC	10384627	10384971	10385021	10384969	-1	1	ENSG00000284735.1	10381905	10387150	AL139424.3	9502	2281	300811	No_or_no_constitutive_exon
GGTGTGGTGGGGCACACCTCTAGTCCCAGCTACTTGGGAGGCTGAGGCAGGA	10396832	10397363	10396782	10396834	1	1	ENSG00000284642.1	10395415	10397432	AL139424.2	9502	2281	300811	No_or_no_constitutive_exon
GGCCTCAGGTGACCCACCTGCCTCGGCCTCCCAAAGTGCTGGGATTACAGGC	11029901	11030528	11029851	11029903	1	1	ENSG00000271895.2	11029658	11030528	AL109811.3	9502	2281	300811	No_or_no_constitutive_exon
AATTGGCCCTTGAAACTGATTGTTTTCCATTGTCACCTGTGGGATCACAGGC	11204560	11204703	11204753	11204701	-1	1	ENSG00000198793.12	11106534	11262507	MTOR	9502	2281	300811	No_or_no_constitutive_exon
GCCAGGATGTCCTGCTGTCCTGCTGTCCTTGACATGGCGCTGGGGGGCAGGT	11523941	11524055	11523891	11523943	1	1	ENSG00000204624.7	11479165	11537584	DISP3	9502	2281	300811	No_or_no_constitutive_exon
GTCCCCGTCTCACTGAGCGGCCCGGGCCGGCTTGTTTCTCCTTGGGAAAGGG	11530906	11531033	11530856	11530908	1	1	ENSG00000204624.7	11479165	11537584	DISP3	9502	2281	300811	No_or_no_constitutive_exon
AGGTTCAAGCGATTCTCATGCCTCAGCCTCCCAAGTAGCTGGGACTACAGGC	11641375	11643416	11641325	11641377	1	1	ENSG00000284708.1	11623557	11643416	AL031731.1	9502	2281	300811	No_or_no_constitutive_exon
TGCTGGCCACTGCTGCCTGAGCACGGACAGTGTCTGGGTTGGAATTGCAGAG	11838334	11838442	11838284	11838336	1	1	ENSG00000011021.21	11806095	11843144	CLCN6	9502	2281	300811	No_or_no_constitutive_exon
CCCGCCGGCAGCTGTCCCAGCCCCCATATGACACTCCCTCCCGGGGGCAGGT	15094814	15094933	15094764	15094816	1	1	ENSG00000189337.16	13892791	15118043	KAZN	9502	2281	300811	No_or_no_constitutive_exon
TTATAATTAAATTAGAAGAATTAATAACTTGGTTTTTTTTGGGAATTTAGAT	15911100	15911301	15911050	15911102	1	1	ENSG00000065526.10	15847863	15940460	SPEN	9502	2281	300811	No_or_no_constitutive_exon
CTGGGCCACCTCACACCTCCAGATGGCGGGCACTTGATGGGAAACGGCAGGT	15946153	15946316	15946366	15946314	-1	1	ENSG00000116809.11	15941868	15976132	ZBTB17	9502	2281	300811	No_or_no_constitutive_exon
GCTCTGCTGCTGCCTGGACCAGGTCCTACTTCCCTCTCCTCGGGATGTAGGA	16028719	16028845	16028669	16028721	1	1	ENSG00000186510.11	16018874	16034050	CLCNKA	9502	2281	300811	No_or_no_constitutive_exon
CCATCACATTAATGAATGATGAGATTGGAGTACACTGTCACCAAGGGCAGGC	16057237	16057308	16057187	16057239	1	1	ENSG00000184908.17	16043735	16057308	CLCNKB	9502	2281	300811	No_or_no_constitutive_exon
ACAAGCTGGGGGATGCTGGGAGTGCTACTCAGTCTCTGGGTGGGAGCCAGCT	16624272	16624467	16624517	16624465	-1	1	ENSG00000215908.10	16618252	16657232	CROCCP2	9502	2281	300811	No_or_no_constitutive_exon
ACAAGCTGGGGGACGCTGGGAGTGCTACTCAGTCTCTGGGTGGGGGCCAGCT	16948330	16948524	16948280	16948332	1	1	ENSG00000058453.16	16740272	16972979	CROCC	9502	2281	300811	No_or_no_constitutive_exon
AGGGTGTCAGAGCAGGGGTCTGTCTTTGTTCCCCCATGTCGGGGCTACAGGA	16965998	16966119	16965948	16966000	1	1	ENSG00000058453.16	16740272	16972979	CROCC	9502	2281	300811	No_or_no_constitutive_exon
GCTGAGAAGGTGTTTGTGCCCTGACGCGTGTCTCTTACCGGGCAAACCAGGT	17373055	17373233	17373005	17373057	1	1	ENSG00000276747.1	17372195	17401699	PADI6	9502	2281	300811	No_or_no_constitutive_exon
TGAGATCACCTTAGGTGGGGAGCCTGACAGCTTACCTCTTGGGGTTGCAGGA	19113698	19113827	19113877	19113825	-1	1	ENSG00000127481.14	19074505	19210276	UBR4	9502	2281	300811	No_or_no_constitutive_exon
ACCTCGTGATCCACCCGTCTCGGCCTCCCAAAGTGCTGGGATTACAGGAGTA	19297488	19297903	19297438	19297490	1	1	ENSG00000270728.1	19297079	19297903	AL035413.2	9502	2281	300811	No_or_no_constitutive_exon
TTCTGCAAGACGGGGTTTCCATAGCCCCTCATTCCTGCACACCGGGAAAGGT	20314377	20314592	20314327	20314379	1	1	ENSG00000158816.15	20290918	20354894	VWA5B1	9502	2281	300811	No_or_no_constitutive_exon
GACCTCTTATGATCTTCCTGCCTTGGCCTCCCAAAGTGCTGGGATTACAGGC	22063997	22064199	22063947	22063999	1	1	ENSG00000230068.2	22059196	22064199	CDC42-IT1	9502	2281	300811	No_or_no_constitutive_exon
ATCATTATTAACCAACTTTCCCCTTTTCCTGGTGCTGGGGAGCTTAAAAGGA	23010833	23011200	23011250	23011198	-1	1	ENSG00000227868.5	23010833	23015850	TEX46	9502	2281	300811	No_or_no_constitutive_exon
GCTGGGTGTGGCGGCTCACGCCTGTAATCCCAGCACTTTGGGAGGCTGAGGC	23302343	23302866	23302293	23302345	1	1	ENSG00000284726.1	23297796	23302866	AL109936.8	9502	2281	300811	No_or_no_constitutive_exon
CTCTTCCCACTGAGATGCCCTGAGGTCTCCTTTGCATGTCCGAGGGACAGGA	23441101	23441211	23441261	23441209	-1	1	ENSG00000088280.18	23428562	23484568	ASAP3	9502	2281	300811	No_or_no_constitutive_exon
TGGGGATTATGGGAATTACAGTTCAAGATGAGATTTGGGTGGGGACACAGCC	23670694	23670813	23670644	23670696	1	1	ENSG00000229239.2	23670293	23680259	AL451000.1	9502	2281	300811	No_or_no_constitutive_exon
CAGAGCGAGACTCCGTCTCCAAAAAAAAAAAAAAAAAAGAAAAGGGTGAGGA	24007880	24007965	24008015	24007963	-1	1	ENSG00000215905.4	24007880	24008519	AL590609.1	9502	2281	300811	No_or_no_constitutive_exon
CCCCCAGCCAATCCTGCAAGAGCCATTTACTCCCCTCCTTCTGGGAGCAGCG	24107992	24108073	24108123	24108071	-1	1	ENSG00000142661.18	24056034	24112175	MYOM3	9502	2281	300811	No_or_no_constitutive_exon
TTGTGGTGGTAATGGGAGAAGGACATCCCAGGAGCAGGGTCTGGTGGGAGGA	24056095	24056326	24056376	24056324	-1	1	ENSG00000142661.18	24056034	24112175	MYOM3	9502	2281	300811	No_or_no_constitutive_exon
TTTCCTTGACAAAAACACTCTTTAAAATGACTTATGCCCATTGTGGGAAGGT	24210132	24211693	24210082	24210134	1	1	ENSG00000230023.2	24200239	24211693	AL590683.1	9502	2281	300811	No_or_no_constitutive_exon
GAGCGTCTCGCTCCCTGCAGGTGCAGATGTCCGGCGAAGTGCGGGACAAGTC	24533112	24533254	24533062	24533114	1	1	ENSG00000117602.11	24502350	24541040	RCAN3	9502	2281	300811	No_or_no_constitutive_exon
CCTTCGCGGTACCGGTCCCGGTCCCGTAGCAGGTCGCGCTCTCGGGGAAGGT	25246443	25246592	25246642	25246590	-1	1	ENSG00000117616.17	25242236	25338213	RSRP1	9502	2281	300811	No_or_no_constitutive_exon
CAGGCCACTGACAGACTGTGTCTTGCTTCCCTGCCCTGCGTGGGGCACAGGT	25783662	25786207	25783612	25783664	1	1	ENSG00000117643.14	25617467	25786207	MAN1C1	9502	2281	300811	No_or_no_constitutive_exon
AGAGAGGAGAGGACAAGGACAGTAGTTGGATTCATTCTCTGGGGTTGTAGCT	25823620	25823748	25823570	25823622	1	1	ENSG00000117640.17	25818639	25832942	MTFR1L	9502	2281	300811	No_or_no_constitutive_exon
TAAAGGCAGAGCCGCCTGGTTGGTCTCCACCCTGTGCATTGGGAGCCCAGCC	26278687	26278806	26278637	26278689	1	1	ENSG00000130695.14	26234152	26279038	CEP85	9502	2281	300811	No_or_no_constitutive_exon
GGGGTTTCGGTTTGTGGGCGGGAGAGACCTGACTGTCCCTGGGGACCCAGGA	26336840	26336980	26337030	26336978	-1	1	ENSG00000176092.14	26321858	26360052	CRYBG2	9502	2281	300811	No_or_no_constitutive_exon
AGTATATCGTCAGTGGCTCTGACGATGGCTCCTTCTTCATCTGGGAAAAGGA	27305058	27305193	27305008	27305060	1	1	ENSG00000142784.15	27234515	27308633	WDTC1	9502	2281	300811	No_or_no_constitutive_exon
GGCCCTGCAGTGTGGAGAGACACATAAGCCTTACTGTCCTCTGGGGGCAGGA	27308169	27308241	27308119	27308171	1	1	ENSG00000142784.15	27234515	27308633	WDTC1	9502	2281	300811	No_or_no_constitutive_exon
CCTGGAGGGCTCTGGCCTGCCTCAAAACCCCTTCTGCCTCAGGTGGGGAGGA	27306707	27306890	27306657	27306709	1	1	ENSG00000142784.15	27234515	27308633	WDTC1	9502	2281	300811	No_or_no_constitutive_exon
TCTTCCCTCCCTTCTTGGGATTCATCTATTGTCTGCCTCGGAATGGGCAGCA	31369069	31369136	31369186	31369134	-1	1	ENSG00000121769.7	31365624	31376850	FABP3	9502	2281	300811	No_or_no_constitutive_exon
CATCGCTGGGTGGCCCCCAAAATGACCGACGTTGTGTCCCCGTGGGGCAGGC	31620842	31621086	31620792	31620844	1	1	ENSG00000121764.11	31617685	31632518	HCRTR1	9502	2281	300811	Yes
TGAGGGCAGGAAGATTAGGTTTCGGCTGCATTGTTCTCTGTGGGTGACAGGG	31665881	31665935	31665985	31665933	-1	1	ENSG00000084636.17	31652246	31704319	COL16A1	9502	2281	300811	No_or_no_constitutive_exon
GGGTGGGAGGAAGGACTGGTCCAAAGCGCCACGATCCTTGACGGGCACAGCC	32205193	32205387	32205143	32205195	1	1	ENSG00000160050.14	32200385	32205387	CCDC28B	9502	2281	300811	No_or_no_constitutive_exon
CAGGGAAGGAATGCTCCTTTGAGCAGCTGGAGCACGTTCGGGAGATGCAGGA	32204232	32204379	32204182	32204234	1	1	ENSG00000160050.14	32200385	32205387	CCDC28B	9502	2281	300811	No_or_no_constitutive_exon
CAGAGACGCCGCCATGGCAACGCCGCTGTCTTCTACTTCCGGGAACGAAGGG	32222357	32222444	32222307	32222359	1	1	ENSG00000084623.11	32221927	32231604	EIF3I	9502	2281	300811	No_or_no_constitutive_exon
AGCCTAGAACTGGGTCCATTCTATTCCTGGCCTGGTACATGGGGCTGAAGGC	32234703	32234814	32234864	32234812	-1	1	ENSG00000220785.7	32231657	32241620	MTMR9LP	9502	2281	300811	No_or_no_constitutive_exon
CTGACCTTGTGATCTGCCCGCCTTGGCCTCCCAAAGTGCTGGGATTACAGGC	32349193	32349821	32349871	32349819	-1	1	ENSG00000233775.1	32349193	32350663	AL109945.1	9502	2281	300811	No_or_no_constitutive_exon
TTCCATCCCTGCTGAATGGGGCTGCAAGGCCAAGGCTCCTTAGGGGAGAGGT	32862267	32862339	32862389	32862337	-1	1	ENSG00000160097.16	32862267	32872482	FNDC5	9502	2281	300811	No_or_no_constitutive_exon
CAGGAGGGCCTGATCACTCCTCTCTGCCCTTGACCCCCTTGGGGACCCAGGT	32888877	32889276	32888827	32888879	1	1	ENSG00000121905.9	32885993	32898441	HPCA	9502	2281	300811	No_or_no_constitutive_exon
ATGTAGCTCACAGCCCTTGATTGAGAGATGTGGCTGGGGTGGGGCGACAGGG	33093244	33093416	33093194	33093246	1	1	ENSG00000142920.16	33081103	33120530	AZIN2	9502	2281	300811	No_or_no_constitutive_exon
GGCATGATGGCTCATGCCTGTAATCCCAGCACTTTGGGAGGCTGAGGCAGGT	33199790	33199805	33199740	33199792	1	1	ENSG00000284721.1	33194787	33200353	AL662907.3	9502	2281	300811	No_or_no_constitutive_exon
TATTTTACATGTGACAGTTCTGTAACCTCCATTTTTCTTGTTGGGAACAGGT	36008689	36008777	36008639	36008691	1	1	ENSG00000126070.19	35930717	36072500	AGO3	9502	2281	300811	No_or_no_constitutive_exon
ACCTGATTTTGATATGATCCCATTTCTTTTGCTTGTGTGTGGGTTGGCAGCT	36432421	36432589	36432639	36432587	-1	1	ENSG00000116885.18	36415826	36450451	OSCP1	9502	2281	300811	No_or_no_constitutive_exon
GCCAGGCGTGGTGGTTCATGCCTGTAATCCCAGCACTTTGGGAGGCCAAGGC	37861494	37861580	37861444	37861496	1	1	ENSG00000230955.1	37860696	37861580	AL929472.2	9502	2281	300811	No_or_no_constitutive_exon
CCTAACCATGGACAGCAGCATTATCGGTTCCTTAACAATGGGGCCAAAAGCT	37865760	37865888	37865938	37865886	-1	1	ENSG00000204084.12	37860696	37947057	INPP5B	9502	2281	300811	No_or_no_constitutive_exon
TAACTAATAAGTTAAAGTTGTATTTCTTCCAATCATGCTCCCGGGGACAGGC	39299251	39299257	39299201	39299253	1	1	ENSG00000127603.24	39081315	39487177	MACF1	9502	2281	300811	No_or_no_constitutive_exon
TTCCTGGTTCCCAGGCACCCCAGCCTGCGGTCCATGTGCAGGGGCAGGAGCC	39562322	39562380	39562430	39562378	-1	1	ENSG00000090621.13	39560815	39576790	PABPC4	9502	2281	300811	No_or_no_constitutive_exon
CATAATCTGACCTTGTTCCCTCTCTGTGCTTGGGGTTGGGGGGGTCACAGAA	40635915	40636057	40636107	40636055	-1	1	ENSG00000117016.9	40620678	40665657	RIMS3	9502	2281	300811	Yes
AGGATGCACTTTTAACCAGCAATGATTTTGTCATTCCTGCGGTGGGCCAGGT	41575543	41575689	41575739	41575687	-1	1	ENSG00000127124.14	41506364	42035925	HIVEP3	9502	2281	300811	No_or_no_constitutive_exon
CGGCTACACATTCAGTTTTAATCTGCCGTCTCTTTCCTTGTGGGAAGTAGGC	42789267	42789485	42789217	42789269	1	1	ENSG00000274386.5	42785006	42816619	TMEM269	9502	2281	300811	No_or_no_constitutive_exon
GCGACCCCCAGGTACCCCCTCCCACCTTTCGTTTCTCTCTGGGTCAGCAGAC	43172279	43172428	43172478	43172426	-1	1	ENSG00000117395.12	43164174	43270936	EBNA1BP2	9502	2281	300811	No_or_no_constitutive_exon
AGAGTGGTGGCAGGCGCCTGTAGTCACAGCTACTTGGGAGGCTGAGGCAGGA	44115358	44115913	44115308	44115360	1	1	ENSG00000230615.6	44030442	44115913	AL139220.2	9502	2281	300811	No_or_no_constitutive_exon
TCCCTCTGCCTTTTGTCCCCTTCATCCTAAGCCTCTTGTGGCTGGGACAGGC	44219779	44219830	44219729	44219781	1	1	ENSG00000178028.13	44213454	44220681	DMAP1	9502	2281	300811	No_or_no_constitutive_exon
GAATGAGCTGAACAGAACCTTTCCTCCTGGATTCCATTTTGGGAACCCAGAT	45013574	45013791	45013524	45013576	1	1	ENSG00000126088.13	45012146	45015575	UROD	9502	2281	300811	No_or_no_constitutive_exon
TACTCTAGAGATGCTGAGGCAGGAGAATCGCTTGAACTCGGGAGGTGGAGGT	45694683	45694967	45695017	45694965	-1	1	ENSG00000230896.1	45694683	45697075	AL604028.1	9502	2281	300811	No_or_no_constitutive_exon
GTGGGGGTCAGGTAGTAGGGGGTAGAGTCAAGACTGGGAAAACCAATAAGCC	46344781	46345144	46344731	46344783	1	1	ENSG00000117481.10	46340176	46365152	NSUN4	9502	2281	300811	No_or_no_constitutive_exon
TCTTTCTCTCCACCCCTATCTTTCCTGGAAACTCGCTTTGGGCGCGGCAGAT	47229195	47229351	47229401	47229349	-1	1	ENSG00000162367.11	47216289	47232220	TAL1	9502	2281	300811	No_or_no_constitutive_exon
CTGACCTCGTGATCCACCCGCCTCAGCCTCCGAAAGTGCTGGGATTATAGGT	51463153	51463416	51463103	51463155	1	1	ENSG00000238140.1	51461720	51463416	AC104170.2	9502	2281	300811	No_or_no_constitutive_exon
GGAAGTGGTATGTTGCCTCACCTGAGCATCTTTCTTTTTGGTGGGAACAGGT	51790532	51790649	51790699	51790647	-1	1	ENSG00000078618.21	51789190	51878937	NRDC	9502	2281	300811	No_or_no_constitutive_exon
CTCCCAAAATCTAGGCACAAGTTTAAAAGTCTCTTTTGTTTGGGGAACAGGT	52344767	52344944	52344717	52344769	1	1	ENSG00000157077.14	52142093	52346686	ZFYVE9	9502	2281	300811	No_or_no_constitutive_exon
GTTTGCTGGGTTTCTTCCATGTCATCATGTTCCTCCTTGCATGGGGCCAGGA	55043842	55044034	55043792	55043844	1	1	ENSG00000169174.10	55039547	55064852	PCSK9	9502	2281	300811	No_or_no_constitutive_exon
GTGAGCTGCGCGGGTCGGGCCTGGTACCGAGCTTTCCTGGGGGCTAGCAGGT	59815035	59815180	59814985	59815037	1	1	ENSG00000134709.10	59814785	59876378	HOOK1	9502	2281	300811	No_or_no_constitutive_exon
TGTGCTTTATATTATTTTCTTTTTTTTTTCCCTGGGGGCTTGGAAAATAGAA	59863824	59863868	59863774	59863826	1	1	ENSG00000134709.10	59814785	59876378	HOOK1	9502	2281	300811	No_or_no_constitutive_exon
ATTTACTTAAATTGCATATTTTTCCTTTTATGCTTCTAATGGGATGACAGAA	61833357	61833377	61833307	61833359	1	1	ENSG00000132849.19	61742476	62178675	PATJ	9502	2281	300811	No_or_no_constitutive_exon
GCTACTCCGGAGGTTGAAGCAGGAAAATTGCTTGAACCTGGGAGGTGGAGGT	62162882	62163504	62162832	62162884	1	1	ENSG00000132849.19	61742476	62178675	PATJ	9502	2281	300811	No_or_no_constitutive_exon
GATTTTGTTTGATTAAATAGTCATGTTTCTCTCTTTTTAATGATGGGTAGAA	64681257	64681335	64681207	64681259	1	1	ENSG00000158966.13	64470791	64693058	CACHD1	9502	2281	300811	No_or_no_constitutive_exon
ATTATCTGACTTGCTTTTCTTCTGAATGCTTCTTTTCTCTGGGGAAAAAGAA	66940185	66940222	66940135	66940187	1	1	ENSG00000198160.14	66924894	66988619	MIER1	9502	2281	300811	No_or_no_constitutive_exon
TCTTCCTGTTTGAGTTTTCTATACATACCATGTTTTAATGCGGGAAACAGCT	70707727	70707981	70707677	70707729	1	1	ENSG00000229051.1	70706452	70786468	LINC01788	9502	2281	300811	No_or_no_constitutive_exon
CTGACCTCATGATCTGCCCGCCTCGGCCTCCCAAAGTGCCGGGATTACAGGC	83979117	83981569	83981619	83981567	-1	1	ENSG00000233061.1	83979117	83984300	TTLL7-IT1	9502	2281	300811	No_or_no_constitutive_exon
CTTGAATGTGGGTGAATGTTCCTGCAAACAAATCTTGGGTGAACATGTAGAT	84175798	84175807	84175748	84175800	1	1	ENSG00000142875.19	84078061	84238498	PRKACB	9502	2281	300811	No_or_no_constitutive_exon
TGTCTACTAACCAAATGTTGCCATTTTCTTTTTTCCTTTTTGGGACATAGGC	86438875	86439106	86438825	86438877	1	1	ENSG00000137975.7	86424085	86456558	CLCA2	9502	2281	300811	No_or_no_constitutive_exon
TGAAAAACCCTCCCAACATGTTTATCTCATTAATATCACGGGGTTGGCAGGT	87133964	87134469	87133914	87133966	1	1	ENSG00000267272.5	87129764	87169198	LINC01140	9502	2281	300811	No_or_no_constitutive_exon
AAAGCCATGTCTAGGATGTTACTTTGCCTGCAAGGGAACAGATGGGATAGGC	89269597	89269754	89269547	89269599	1	1	ENSG00000237568.1	89260581	89269754	AC099063.1	9502	2281	300811	No_or_no_constitutive_exon
CCCTGACCGCATCCTTTTCTCTCTTCTTGCCTTGATCTGGGGTGACATAGAC	104092007	104092204	104091957	104092009	1	1	ENSG00000215869.4	104072982	104226678	AC092506.1	9502	2281	300811	No_or_no_constitutive_exon
GCTCAGGTGGGAGTGAGGTAACAGGGACACCCCAAGGAGGGCCGCAGGAGGC	108834928	108834966	108835016	108834964	-1	1	ENSG00000162641.18	108815897	108858228	AKNAD1	9502	2281	300811	No_or_no_constitutive_exon
CCAGGTATGGGACATTCACATGACACTGGCCACTGCTTCCATCTGGGAAGCC	108823056	108823271	108823321	108823269	-1	1	ENSG00000162641.18	108815897	108858228	AKNAD1	9502	2281	300811	No_or_no_constitutive_exon
CTGGATTGGGGTGCTATGCTCAGAGTGAGTCTGTGTTTTGTGGGTGGCAGGT	109657771	109657872	109657721	109657773	1	1	ENSG00000168765.16	109656080	109674836	GSTM4	9502	2281	300811	No_or_no_constitutive_exon
AGCGGGCACAGTGAGTGCCTGGTCTCCCCTCTGCCCTTGCATATGGGAAGGG	109657532	109657671	109657482	109657534	1	1	ENSG00000168765.16	109656080	109674836	GSTM4	9502	2281	300811	No_or_no_constitutive_exon
CGGCTTGGCTGGGCTGTGAGGCTGAGAGTGAATCTGCTTTACGAGGGTAGGC	109669470	109669571	109669420	109669472	1	1	ENSG00000213366.12	109668021	109709551	GSTM2	9502	2281	300811	No_or_no_constitutive_exon
CTTGGCTGGGCTGTGATGCTGAGATTGAGTCTGTGTTTTGTGGGTGGCAGGT	109689224	109689325	109689174	109689226	1	1	ENSG00000134184.12	109687813	109709039	GSTM1	9502	2281	300811	No_or_no_constitutive_exon
AGCAGGCACAGTGAGTGCCCGGTCTCCTCTCTGCTCTTGCTTATGGGAAGGG	109688990	109689129	109688940	109688992	1	1	ENSG00000134184.12	109687813	109709039	GSTM1	9502	2281	300811	No_or_no_constitutive_exon
TCACGAAGGATAGTGGGTAGCTGAGGCTTCAAAGGGCCTGCATGGGACAGGG	109693116	109693466	109693516	109693464	-1	1	ENSG00000260246.1	109693116	109693742	AC000032.1	9502	2281	300811	No_or_no_constitutive_exon
CTTGGCTGGGCTGTGATGCTGAGATTGAGTCTGTGTTTTGTGGGTGGCAGGT	109713660	109713761	109713610	109713662	1	1	ENSG00000134201.10	109712254	109775428	GSTM5	9502	2281	300811	No_or_no_constitutive_exon
CTGTGACTCACTAGGGAGCTTGTCTCTCACCTTCTTTCTCTGGGTAACAGGC	111281550	111282475	111281500	111281552	1	1	ENSG00000203878.11	111280058	111286116	CHIAP2	9502	2281	300811	No_or_no_constitutive_exon
CTGACTTCGTGGTCCGCCCACCTTAGCCTCCCAAAGTGCTGGGATTACAGGC	112415832	112416287	112415782	112415834	1	1	ENSG00000143079.14	112396180	112463456	CTTNBP2NL	9502	2281	300811	No_or_no_constitutive_exon
CCCCGCCTCTGTCTGTCTGTCCCTCCCTGCCTGGCTCATGCCGAGGGCAGGC	114139614	114139963	114140013	114139961	-1	1	ENSG00000134207.15	114089290	114153919	SYT6	9502	2281	300811	No_or_no_constitutive_exon
ACTCGGTGAAAAAAAACTTTCCTTCCCCTCCCGCCCCCCCGGGGCAGTAGAT	114855440	114855572	114855390	114855442	1	1	ENSG00000198765.11	114854802	114995370	SYCP1	9502	2281	300811	No_or_no_constitutive_exon
AATGTTCCTTTATGTCTCTTTGTGTCTCTGTCTGTCTGCCTCGGGAGCAGGG	119392617	119392687	119392567	119392619	1	1	ENSG00000116882.14	119368778	119394130	HAO2	9502	2281	300811	No_or_no_constitutive_exon
GTGACCGCTGATGTCATCAACGCAGCTGAGAAACTCCAGGTGGTGGGCAGGG	119721255	119721321	119721205	119721257	1	1	ENSG00000092621.12	119648410	119744226	PHGDH	9502	2281	300811	No_or_no_constitutive_exon
GGGTTAGTGGGTCAGAGGCCACTGGAAGAGGGTGTCTTTGGGACATGCAGTC	144196324	144196340	144196274	144196326	1	1	ENSG00000275767.1	144179776	144211729	AC244015.2	9502	2281	300811	No_or_no_constitutive_exon
TTTTAGGGGACTTACTGATAATTTTATTTTTTGGGGTTGGGGGAGGGTAGGT	145678448	145678645	145678695	145678643	-1	1	ENSG00000174827.13	145670851	145708148	PDZK1	9502	2281	300811	No_or_no_constitutive_exon
CCCCAGAGTGATGATCCTGGCTGAAGGTTGTGACCAGCTGGTGTGGGCAGCC	146779966	146780043	146779916	146779968	1	1	ENSG00000276975.2	146547366	146914294	HYDIN2	9502	2281	300811	No_or_no_constitutive_exon
GGTTGTCTGTGTTTTGTTGGGAGGCCATATTATTGCTGAAGGGATTGAAGAA	147758402	147758434	147758352	147758404	1	1	ENSG00000274415.1	147757184	147758434	AC241644.3	9502	2281	300811	No_or_no_constitutive_exon
TTTTAGGGGACTTACTGATAATTTTATTTTTTGGGGTTGGGGGAGGGTAGGT	148001318	148001515	148001565	148001513	-1	1	ENSG00000215859.9	147993861	148014956	PDZK1P1	9502	2281	300811	No_or_no_constitutive_exon
CATTTCTAAATCTCTTAAAAATTTTGGGTTGGGGGTATTGGGGAAGGCAGGA	150235732	150235829	150235879	150235827	-1	1	ENSG00000143401.14	150218416	150236156	ANP32E	9502	2281	300811	No_or_no_constitutive_exon
TGGATGGAAAAACTGATAACTCTGTGTTTCCCAAATCCTACTGAGGGTAGAA	150276521	150276632	150276471	150276523	1	1	ENSG00000118292.8	150268199	150280916	C1orf54	9502	2281	300811	Yes
GCAATCTCGGCTCACTGCAACCTCAGCCTCCCGAGTAGCTGGGATTACAGGT	150573658	150573821	150573871	150573819	-1	1	ENSG00000203804.4	150560201	150574552	ADAMTSL4-AS1	9502	2281	300811	No_or_no_constitutive_exon
AGTTGTACCGGCAGTCGCTGGAGATTATCTCTCGGTACCTTCGGGAGCAGGC	150578842	150578963	150579013	150578961	-1	1	ENSG00000143384.12	150574550	150579738	MCL1	9502	2281	300811	No_or_no_constitutive_exon
ATAGCGCAGGGAGCGGGGTAGTTCCTTGGCTTTATGCATTAATCTGGGAGGC	150966130	150966256	150966080	150966132	1	1	ENSG00000259357.2	150965244	150966256	AL590133.2	9502	2281	300811	No_or_no_constitutive_exon
GGGCCGCCTCAATGAAGGAGCCGGATGCCATCAAGCTGTTTGTGGGGCAGAT	151715875	151715981	151716031	151715979	-1	1	ENSG00000159409.14	151702403	151716814	CELF3	9502	2281	300811	No_or_no_constitutive_exon
AGGTACTCCGGGCCTGGTCCTCAGCTCACTTCCATGATGGGGGTGGGTAGGT	153630508	153630662	153630458	153630510	1	1	ENSG00000160678.11	153627925	153632039	S100A1	9502	2281	300811	No_or_no_constitutive_exon
CCCCGGTAAGCCAGCAGTCCCCATTCCTGGGCTATGCTGGCGGGCCAGAGCT	153778757	153778885	153778707	153778759	1	1	ENSG00000143554.13	153774353	153780157	SLC27A3	9502	2281	300811	No_or_no_constitutive_exon
CTGATGGACCCTGCTCCTTTTGGGTACCCCCAACTATGCTGGGGGTGCAGAG	153942186	153942356	153942406	153942354	-1	1	ENSG00000198837.9	153929500	153946696	DENND4B	9502	2281	300811	No_or_no_constitutive_exon
ATCCCAGCTACTTGGGAAGCTAAGGCAGGAGAACCGCTTAAACCTGGGAGGT	155396009	155396402	155396452	155396400	-1	1	ENSG00000227773.1	155396009	155396978	ASH1L-IT1	9502	2281	300811	No_or_no_constitutive_exon
CGGGGATTTTAATCATTTTAAGTGTCTTAGAATGATATTTTGGGAAAAAGCA	155611410	155611580	155611360	155611412	1	1	ENSG00000125459.14	155610204	155614967	MSTO1	9502	2281	300811	No_or_no_constitutive_exon
TGTGGACCTACGGAAACACTCAAATTCAGTCATCTCCCTGTTGGGAATAGGT	155777621	155777820	155777870	155777818	-1	1	ENSG00000116580.18	155749661	155859400	GON4L	9502	2281	300811	No_or_no_constitutive_exon
AGAGGGCAGTAGATATATTGGTGCTTGTACCGGTTTTTCGAGGGCTGCAGGG	156020265	156020346	156020396	156020344	-1	1	ENSG00000163479.13	156009047	156020959	SSR2	9502	2281	300811	No_or_no_constitutive_exon
CGGCCATGGAGACCCCGTCCCAGCGGCGCGCCACCCGCAGCGGGGCGCAGGC	156114963	156115047	156114913	156114965	1	1	ENSG00000160789.19	156082572	156140089	LMNA	9502	2281	300811	No_or_no_constitutive_exon
AACTGCTTCAGCTGCTGCTGCCGACGACGACCGCGGGGGGAGGCGGGCAGGG	156154686	156154717	156154636	156154688	1	1	ENSG00000196189.12	156147365	156177752	SEMA4A	9502	2281	300811	No_or_no_constitutive_exon
CCACTCCCAGCTCTAACACCCCTTGGCCCTCGGGCGTCCTGGGTGGCCAGGT	156868504	156868647	156868454	156868506	1	1	ENSG00000198400.11	156815639	156881850	NTRK1	9502	2281	300811	No_or_no_constitutive_exon
TTCGACTTCTCTGTTTGCCTCCTGATCTCATTCTCTTACTGTGGGGACAGGG	156937248	156937496	156937546	156937494	-1	1	ENSG00000132694.18	156934839	157045370	ARHGEF11	9502	2281	300811	No_or_no_constitutive_exon
TCAAGTTATTTCCTGCCTTAGCCTTTTTCACTCTCTGTCTGGGAGAACAGGT	157186960	157187405	157186910	157186962	1	1	ENSG00000229961.2	157171115	157191963	AL357143.1	9502	2281	300811	No_or_no_constitutive_exon
TTATTAGTGTTTGTGCTTGGGGCAGTACTTTTTCTATTTGGGTTTGGAAGAA	157678690	157679185	157679235	157679183	-1	1	ENSG00000160856.20	157674320	157700857	FCRL3	9502	2281	300811	No_or_no_constitutive_exon
GGTGTGGTGGCACGTGCCTGTAGTCCCAACTACTTGGGAGGCTGAGGCAGGA	159982936	159984750	159982886	159982938	1	1	ENSG00000224259.6	159961217	159984750	LINC01133	9502	2281	300811	No_or_no_constitutive_exon
CACTCTCTTCTCTTCATCCCATCACCCCCTAAATAGGTCAGGTGAGGGAGGC	160216552	160216908	160216958	160216906	-1	1	ENSG00000132716.18	160215714	160262531	DCAF8	9502	2281	300811	No_or_no_constitutive_exon
GCTTCTAGAACACCAGCACTGATATTCCTTCTTTCTTACTGTAGGGGCAGTA	161119824	161119897	161119774	161119826	1	1	ENSG00000158793.13	161118085	161125445	NIT1	9502	2281	300811	No_or_no_constitutive_exon
AAAAGAGTGTGTGTGTGTGTGTGTGTGTGTGTGTGTGTGTGTGTGGGCAGGA	161222917	161223050	161223100	161223048	-1	1	ENSG00000158874.11	161222291	161223631	APOA2	9502	2281	300811	No_or_no_constitutive_exon
TTTCATCCTTTTGGAAGTCATTAATGCTTTTGTTTGTTTGGGGGTTGCAGGC	161753074	161753261	161753024	161753076	1	1	ENSG00000081721.11	161749757	161757238	DUSP12	9502	2281	300811	No_or_no_constitutive_exon
GTGGTCATGCACGCTTGTAGTCCCAGCTACTCAGGAGGCTCAGGTGGGAGAA	162593658	162593754	162593608	162593660	1	1	ENSG00000272574.1	162593102	162593754	AL596325.2	9502	2281	300811	No_or_no_constitutive_exon
GCAGACCCGGCCTCCGCGCGGGGCCGAGGCGCCTGGGTGGGACCGAGGAGGC	167721863	167722014	167721813	167721865	1	1	ENSG00000197965.11	167721191	167791919	MPZL1	9502	2281	300811	No_or_no_constitutive_exon
CGCAGGGTCGGTGTGGGCGCAGGCTGCAGCGCCGCGACTCGTGCGGGTAGGC	175000088	175000195	175000038	175000090	1	1	ENSG00000116161.17	174999162	175011715	CACYBP	9502	2281	300811	No_or_no_constitutive_exon
TCAGAAACAGGAAGTGACCTGTCTTGATTTTGTTTTCTCTGAGGGTGCAGTG	177965046	177965167	177965217	177965165	-1	1	ENSG00000120341.18	177923955	177984303	SEC16B	9502	2281	300811	No_or_no_constitutive_exon
AAGGGGCTGCTCTCAAAGTGGATAATTATAACTCCCTCGGGGGCGGGAAGCG	182390496	182390852	182390902	182390850	-1	1	ENSG00000135821.17	182381703	182392206	GLUL	9502	2281	300811	No_or_no_constitutive_exon
AAGAAAATAGAAGGTATAACTTAATTACCTTTTTTTCTGGGACTGTGAAGAA	183549207	183549288	183549157	183549209	1	1	ENSG00000116698.21	183472215	183598246	SMG7	9502	2281	300811	No_or_no_constitutive_exon
CTGACCTCGTGATCCACCCGCCTCGACCTCCCAAAGTGCTGGGATTACAGGC	186176813	186176908	186176958	186176906	-1	1	ENSG00000224691.1	186176813	186177302	AL133553.1	9502	2281	300811	No_or_no_constitutive_exon
GTGCACATGGATTGTTTTGACCTCTGGCCTTGCCTTTCTCCGATGGGCAGGT	200977211	200977376	200977426	200977374	-1	1	ENSG00000116852.14	200969389	201023700	KIF21B	9502	2281	300811	No_or_no_constitutive_exon
CTACTGGGGGAGGCTGAGGCAGGAGAATTGCTTGAACCTGGGAGGCAGAGGT	201464382	201464894	201464944	201464892	-1	1	ENSG00000224818.1	201464382	201465146	AC096677.2	9502	2281	300811	No_or_no_constitutive_exon
ATGTTATGCTAAAAACTTCGGGCCCAAGGGCTTTGGTTTTGGGCAAGGAGCT	201484239	201484738	201484788	201484736	-1	1	ENSG00000159176.13	201483529	201509456	CSRP1	9502	2281	300811	No_or_no_constitutive_exon
TATCCTCAAGACCCTGGTCAATACTCATGCTTTCTGGGGTGGGGGTTCAGGT	201810522	201810758	201810472	201810524	1	1	ENSG00000134369.15	201622884	201826969	NAV1	9502	2281	300811	No_or_no_constitutive_exon
GGGCTCCAATGTGGCTCTGATGCTGGACGTTCGGTCCCTGGGGGCCGTAGAA	202158117	202158248	202158298	202158246	-1	1	ENSG00000143851.15	202147012	202161588	PTPN7	9502	2281	300811	No_or_no_constitutive_exon
CCATGGGGGGCGCTCCAGAGCACAGCCGTTGACCTTGTCTTTGGGGGCAGCC	202159280	202159341	202159391	202159339	-1	1	ENSG00000143851.15	202147012	202161588	PTPN7	9502	2281	300811	No_or_no_constitutive_exon
TTCTCTGTTCTTCCACATTGGTGGTTTGCAGCCCAGGCTGGGCGTTGGAGGA	202182932	202183221	202182882	202182934	1	1	ENSG00000243323.7	202168050	202189455	PTPRVP	9502	2281	300811	No_or_no_constitutive_exon
GGCTGCAAGGCATGGCACTGCTGACCCTGGGATCTTCTCTGTGTGGGCAGTA	202604454	202604621	202604671	202604619	-1	1	ENSG00000143858.11	202590595	202710417	SYT2	9502	2281	300811	Yes
CCAGAAGGTCCTGCTGACAGCTATCCCTTTTCTTTACTCCAACGGGCCAGGC	203225668	203225870	203225920	203225868	-1	1	ENSG00000133063.15	203212826	203273641	CHIT1	9502	2281	300811	No_or_no_constitutive_exon
CTGAGGTTTGATTGGATCTGGTTTGGAGAAGGTGAGGGATCTCAGAGGAGGT	204131632	204131966	204131582	204131634	1	1	ENSG00000261065.1	204131061	204131966	AL592146.1	9502	2281	300811	No_or_no_constitutive_exon
GCGGGAGGCGGCACCAGGGAACCACGGCAGAAGCGCTGGGCGGGGCTGAGGG	204190461	204190482	204190532	204190480	-1	1	ENSG00000170498.8	204190340	204196486	KISS1	9502	2281	300811	No_or_no_constitutive_exon
GATAGGTCTGGGCCCCCACCCCTGACAGTCTCCATGTCCTGGGAGGGCAGGG	206478159	206478339	206478109	206478161	1	1	ENSG00000263528.7	206470475	206496889	IKBKE	9502	2281	300811	No_or_no_constitutive_exon
CGGGCCTCTGATGCCATTTTCCTCCCTCTTCCCGTGGCTTTGTGGGGAAGCC	206909724	206909868	206909918	206909866	-1	1	ENSG00000162894.11	206904385	206923247	FCMR	9502	2281	300811	No_or_no_constitutive_exon
CTTTGGTTCTTTGGCCCTGACGCTGTGTTCCTCTTCTCCCAGGGCATCAGCA	210919758	210920061	210920111	210920059	-1	1	ENSG00000143473.12	210676822	211134180	KCNH1	9502	2281	300811	No_or_no_constitutive_exon
TGGTTTGTCATATACGAGGCACTGTATTGTGCACTAATTTGTTATGGGAGGT	213842059	213842240	213842290	213842238	-1	1	ENSG00000230461.8	213817750	213988508	PROX1-AS1	9502	2281	300811	No_or_no_constitutive_exon
ATGAATTAAAAAGAAATTAAGAACACATCTCATCTTTTTTGGGTAACTAGGA	216079964	216080041	216079914	216079966	1	1	ENSG00000233620.5	216072464	216086917	AC093581.1	9502	2281	300811	No_or_no_constitutive_exon
CTGACATCGTGATCTGTCTGCCTCGGACTCCCAAAGTGCTGGGATTACAGGT	220057730	220057917	220057967	220057915	-1	1	ENSG00000162813.17	220057481	220090462	BPNT1	9502	2281	300811	No_or_no_constitutive_exon
TGTCCTGGATGCCCTCTTTTCTTTTTTCTCTTTGGCTGGGAAATGACAAGAA	222837218	222837229	222837168	222837220	1	1	ENSG00000228106.5	222815021	222837384	AL392172.1	9502	2281	300811	No_or_no_constitutive_exon
AGTTCAAGCGATTCTCCTGCCTCAGCCTGCCAGAGTTGCTGGGACTACAGGT	223994711	223995196	223994661	223994713	1	1	ENSG00000278467.1	223994261	223995196	AC138393.3	9502	2281	300811	No_or_no_constitutive_exon
GAGTGCTTCTATGGGAAAGACCTCTTGTAAATCTAATAAATGTGGGAAAGCC	227697659	227697934	227697984	227697932	-1	1	ENSG00000215812.5	227696891	227706699	ZNF847P	9502	2281	300811	No_or_no_constitutive_exon
GGGGCAGAGCCTGAAGAGAAACTGACTGGGCTTTTGGGGTCAGGGCAGAGGG	227975841	227976279	227976329	227976277	-1	1	ENSG00000233003.4	227975389	227978193	CICP26	9502	2281	300811	No_or_no_constitutive_exon
ACAGACAGCCTGGGCCCTGCCGCAGGCTGACTCAGAATCTTTGGGAGTAGTG	228108436	228108508	228108558	228108506	-1	1	ENSG00000162910.18	228106678	228109312	MRPL55	9502	2281	300811	No_or_no_constitutive_exon
TCCTGCCATGAATTCAGGAAGGCAGAGGCAGCTCAGCAGATGGGGACTAGAG	228145470	228145624	228145420	228145472	1	1	ENSG00000143774.16	228139961	228148984	GUK1	9502	2281	300811	No_or_no_constitutive_exon
GAAACGCTGGGTGGGGCATTGGGCTCCGAGCAGCCCCCGATGGGTGACAGGT	228146012	228146067	228145962	228146014	1	1	ENSG00000143774.16	228139961	228148984	GUK1	9502	2281	300811	No_or_no_constitutive_exon
GCTCCCATGTAGCTGACTCGCATCATTTCTGTCTTTTTCCTGGGCAACAGTT	230762652	230762786	230762602	230762654	1	1	ENSG00000135773.12	230747383	230802003	CAPN9	9502	2281	300811	No_or_no_constitutive_exon
GGCCGGGGCGCGCAGGGTGCAGCGGGGCGCTCACCAGCCCCGGGGCGCAGCC	233295324	233295483	233295533	233295481	-1	1	ENSG00000251508.1	233295324	233295727	AL133380.1	9502	2281	300811	No_or_no_constitutive_exon
GTCCCAGTAACTCAGGAGGCTAAGGCAGGAGAATTGCTTGAACCTGGGAGAG	235839735	235840182	235839685	235839737	1	1	ENSG00000229463.2	235839482	235840182	LYST-AS1	9502	2281	300811	No_or_no_constitutive_exon
CTGACCTTGTGATCCACCTGCCTCAGTCTCCCAAACTGCTGGGATTACAGGC	240471653	240472453	240471603	240471655	1	1	ENSG00000155816.19	240014347	240475189	FMN2	9502	2281	300811	No_or_no_constitutive_exon
GACCTCAGGTCATCTGCCCGCCTCGGCCTCCCAAAGTGCTGGGATTACAGGC	240588521	240589175	240589225	240589173	-1	1	ENSG00000231440.1	240588521	240590748	AL358176.4	9502	2281	300811	No_or_no_constitutive_exon
GCTACTTGGGGGGCTGAGGCAGGAGAATCGCTTGAACCTGGGAGGTGGAGGT	244843767	244845686	244845736	244845684	-1	1	ENSG00000153187.18	244840637	244864560	HNRNPU	9502	2281	300811	No_or_no_constitutive_exon
GAGATGGGACCTCTTCCCCTAGCCCTGAAAAGCTGTCTCTGGGATTGCAGCT	247328682	247328866	247328916	247328864	-1	1	ENSG00000162714.12	247297411	247331846	ZNF496	9502	2281	300811	No_or_no_constitutive_exon
TTATGTCACCGCCTGCCTCCCTCCTACCACTACCTCCCAAAATGGGAAAGCC	247452324	247452441	247452491	247452439	-1	1	ENSG00000177535.8	247449117	247458105	OR2B11	9502	2281	300811	No_or_no_constitutive_exon
TGCTCCCTAATGTTATCGTCTGTTTCTGCTCCCATTGACATTGCGGGAAGCT	248384710	248384864	248384660	248384712	1	1	ENSG00000198104.3	248375745	248391811	OR2T6	9502	2281	300811	No_or_no_constitutive_exon
GCCCTGAGGGGGAGGTGAGAGAGAGGAGGACACAGTGTCTGGAGTGGGAGGT	12245627	12247108	12247158	12247106	-1	10	ENSG00000228302.2	12244750	12247845	AL512770.1	9502	2281	300811	No_or_no_constitutive_exon
CCAGTTGCCAATGCTATTTAAATAACCGACCTTTGTTTCTTTGTGGGAAGGC	16925583	16925774	16925824	16925772	-1	10	ENSG00000107611.14	16823963	17129831	CUBN	9502	2281	300811	No_or_no_constitutive_exon
ATCCCAGCTACTGGGGAGGCTGAGGCAGGAGAATCACTTGAACCTGGGAGGC	18653283	18653459	18653509	18653457	-1	10	ENSG00000241058.3	18545560	18659285	NSUN6	9502	2281	300811	No_or_no_constitutive_exon
ATTGGTATGTTTTTCTCATTGCATTTCTTCTTTTTTCAATGGGTGTATAGGC	20147783	20147902	20147733	20147785	1	10	ENSG00000120594.16	19816238	20289856	PLXDC2	9502	2281	300811	Yes
GTTATTATTCCAAATGTGGTATTTTTTTTCCTTTCTATGGGGGGTACCAGGC	21125762	21126158	21126208	21126156	-1	10	ENSG00000204683.10	21125762	21146559	C10orf113	9502	2281	300811	No_or_no_constitutive_exon
TTGACCTTGTGATCCGCCCACCTTGGCCTCCCAAAGTGCTGGGATTACAGGT	22412848	22413067	22412798	22412850	1	10	ENSG00000233451.1	22361171	22413067	AL513128.1	9502	2281	300811	No_or_no_constitutive_exon
AACTAGTTATCTTCCCCCGCCTTCCTTCCCCTCTTACCCCACCCGGGAAGAA	22591628	22591781	22591831	22591779	-1	10	ENSG00000150867.13	22534848	22714555	PIP4K2A	9502	2281	300811	No_or_no_constitutive_exon
TATATGAATTTATTTGGGTCTTACAGGACCTGTGGAGATGTCAGGGAAAGAT	35063845	35064116	35064166	35064114	-1	10	ENSG00000108094.14	35008550	35090642	CUL2	9502	2281	300811	No_or_no_constitutive_exon
TCATGTCTGTAACATGGTATTGGCTTATCGTTTTTATCTCTGAAGGGCAGTA	37829277	37829683	37829733	37829681	-1	10	ENSG00000198105.13	37776525	37858106	ZNF248	9502	2281	300811	No_or_no_constitutive_exon
ATCAGCCCTCGTGCCGTGCCCCTGACCCTGTCCCTCTCCTGGCCAGGGAGTA	38604372	38605609	38604322	38604374	1	10	ENSG00000215151.4	38601417	38605609	ABCD1P2	9502	2281	300811	No_or_no_constitutive_exon
CCAGTTGCCAATTCTATTGAAATAACCTACCTTTGTTTCTTTGTGGGGAGGC	42711134	42711324	42711374	42711322	-1	10	ENSG00000231009.1	42694370	42714575	CUBNP1	9502	2281	300811	No_or_no_constitutive_exon
CCAGTTGCCAATCCTATTTAAATAATCTACCTTTGTTTCTTTGTGGGAAGGC	45129909	45130087	45129859	45129911	1	10	ENSG00000235690.2	45127317	45148914	CUBNP3	9502	2281	300811	No_or_no_constitutive_exon
TACTACTTGTCTCATGCAGTCCTTTTCATTTTTATTTCTTGGGTCAACAGTT	45258521	45263252	45258471	45258523	1	10	ENSG00000224402.2	45255639	45263252	OR6D1P	9502	2281	300811	No_or_no_constitutive_exon
CTCGCTGCAGCCCAAACATCTGCCTGAGACACAGCCAACACAGCAGGGAGTG	46329814	46330207	46329764	46329816	1	10	ENSG00000274209.4	46286344	46330207	ANTXRL	9502	2281	300811	No_or_no_constitutive_exon
GTGGGTGCTGTTCTTCCATGCATAAGTTCGCCATACTAACTGGGGTGTAGAT	48969063	48969248	48969013	48969065	1	10	ENSG00000128815.19	48684875	48982956	WDFY4	9502	2281	300811	No_or_no_constitutive_exon
CCTACCCTGAGGGCACCTGGCAGCAGACACCTTCAGGGGCTGAATCAGAGGT	49018825	49018897	49018775	49018827	1	10	ENSG00000226576.1	48984563	49018897	AC060234.1	9502	2281	300811	No_or_no_constitutive_exon
GCGGATCAGCAATTGCAGAAGCAGGCAGCGGCAGAGAGGGAATGGTGCAGGC	49941508	49941824	49941874	49941822	-1	10	ENSG00000227345.8	49818278	49970203	PARG	9502	2281	300811	No_or_no_constitutive_exon
CAGAATGCATCCAACTAAGTCCTCTCTGATTTTCACCTCTGGCGGGATAGGG	50341299	50341434	50341484	50341432	-1	10	ENSG00000198964.13	50305585	50625163	SGMS1	9502	2281	300811	No_or_no_constitutive_exon
ATCTCTCTCTTGCTCACTCTCTCACTTTCTCTTTCTTCTTGGGACTAAAGTG	50823977	50824162	50824212	50824160	-1	10	ENSG00000229711.1	50822691	50824525	AL512366.1	9502	2281	300811	No_or_no_constitutive_exon
CAGCTCAAGGAAGTATGTAAACATTCCATTGAATATTTTAAGGGAATTAGTG	60068648	60068869	60068919	60068867	-1	10	ENSG00000151150.21	60026297	60733490	ANK3	9502	2281	300811	No_or_no_constitutive_exon
TTGCTCCACCTCCTAAAACTTGTATTTCACGGTTTTTCTTTTGGGGATAGGT	63168434	63168566	63168616	63168564	-1	10	ENSG00000171988.18	63167220	63521850	JMJD1C	9502	2281	300811	No_or_no_constitutive_exon
AGCCTTTAACACTGTTCCCCTTGATGGGGTTATTTGTCCTTGGGTTAAAGGG	68337857	68337996	68337807	68337859	1	10	ENSG00000096746.17	68331173	68343191	HNRNPH3	9502	2281	300811	No_or_no_constitutive_exon
AGGGGAGAGGAGGGGAGGGGAGGGGGAAGGGGAGGGGGAACTGGTGAGAGAG	68717310	68717500	68717550	68717498	-1	10	ENSG00000270494.1	68717310	68717795	AL513534.2	9502	2281	300811	No_or_no_constitutive_exon
TTTCTTGGTTTTAAATCGTATTCTTCGAATTGCTTGAATCCGGGAGGCAGAG	69011201	69011300	69011151	69011203	1	10	ENSG00000198954.7	68988720	69043544	KIF1BP	9502	2281	300811	No_or_no_constitutive_exon
TTCGTTTTTTTCATTTTGTTTTATTTTTGTTTCCATGCTGGTATGGGAAGAT	69222876	69223025	69223075	69223023	-1	10	ENSG00000229261.1	69215332	69232490	AL596223.1	9502	2281	300811	No_or_no_constitutive_exon
AATGTAGAGGCCCATGCCTATAATCCCAGCTACTTGGGAGGCTGAGGCAGGA	72467748	72467945	72467995	72467943	-1	10	ENSG00000282915.1	72467748	72473304	AC091769.2	9502	2281	300811	No_or_no_constitutive_exon
CAAATGCTAAATCTACCTCATTTTCCATACCTGTCTTTTGATTGGGATAGCT	73529679	73529911	73529961	73529909	-1	10	ENSG00000166348.18	73497537	73625953	USP54	9502	2281	300811	No_or_no_constitutive_exon
TTAACATCTGGGACTCCTGACTTCTGAGACTGACTTCTCTTGGGGGTTAGGC	73797376	73797605	73797326	73797378	1	10	ENSG00000214655.10	73785581	73801797	ZSWIM8	9502	2281	300811	No_or_no_constitutive_exon
CTGCCCTGCCCTGGCTGGCTAGCTGCCCCGCTCCGCACTGGGAATGGCAGCT	73819531	73819617	73819667	73819615	-1	10	ENSG00000148660.20	73812500	73874591	CAMK2G	9502	2281	300811	No_or_no_constitutive_exon
GAGCTCAAATGATCCTCCTGCCTCAGCTTCCCAAAGTGTGGGGATTATAGGC	75023474	75023745	75023795	75023743	-1	10	ENSG00000227186.1	75023474	75024251	AC018511.1	9502	2281	300811	No_or_no_constitutive_exon
TCTGACTCCTGATTTATTTTTCTTTCCCACCTTCCCACGGCGAAGGGCAGTC	87658502	87658565	87658452	87658504	1	10	ENSG00000225913.2	87607984	87659279	AL138767.3	9502	2281	300811	No_or_no_constitutive_exon
AGTCTGATGACACTATCTCTCTCTCTTTTTTTTTTTTTTTTGGAGGGCAGAA	89335335	89335534	89335584	89335532	-1	10	ENSG00000107798.17	89213568	89414557	LIPA	9502	2281	300811	No_or_no_constitutive_exon
CTGACCTCGTGATCCTCCCGCCTCGGCCTCCCGAAGTGCTGGGATTACAGGC	93766784	93771991	93766734	93766786	1	10	ENSG00000280660.1	93762452	93771991	AL157396.1	9502	2281	300811	No_or_no_constitutive_exon
CAGAATGGACTAACATTTTCTTTCTTCTGATATTCCCCCTGGGAAATCAGCC	93906251	93906385	93906201	93906253	1	10	ENSG00000176273.14	93893972	93956062	SLC35G1	9502	2281	300811	No_or_no_constitutive_exon
TTGCCTTGCTTGTAGTTTTTGGCTTATTTATTTTCATTTTATGGGAACAGGA	94293507	94293639	94293457	94293509	1	10	ENSG00000138193.15	94030811	94332823	PLCE1	9502	2281	300811	No_or_no_constitutive_exon
TATTTAAAGTTTTCTACACTAATCTGCGGCTAATTTCTTGGGGGGTTTAGGT	94298378	94298669	94298328	94298380	1	10	ENSG00000138193.15	94030811	94332823	PLCE1	9502	2281	300811	No_or_no_constitutive_exon
ATGCTAGGACAAAGATACTACCTTTTCTCTGAAATTGTTAATCTGGGAAGGT	96135169	96135289	96135119	96135171	1	10	ENSG00000177853.14	96129714	96205288	ZNF518A	9502	2281	300811	No_or_no_constitutive_exon
TAGGAGGTGGAGGGGACTGGGCAGGGCTTAGTGGCTGTTGAGGGATTCAGAT	97059459	97059561	97059611	97059559	-1	10	ENSG00000187122.16	96998037	97185920	SLIT1	9502	2281	300811	No_or_no_constitutive_exon
AGAAGGGGAACCCCACCCTCCTAGCTGACTCTGTTTCTCTGGGCAAGCAGAA	97358536	97358619	97358669	97358617	-1	10	ENSG00000052749.13	97356357	97426076	RRP12	9502	2281	300811	No_or_no_constitutive_exon
TTCGCTCCTCCCCAATGACTCTCTTCTCCTCATTCCCTCGGGGCCACAAGTT	97372735	97372803	97372853	97372801	-1	10	ENSG00000052749.13	97356357	97426076	RRP12	9502	2281	300811	No_or_no_constitutive_exon
GCTCAGGCCTGGAGCCAGAGGCCAGGCCCTGACAGCCTCTCTGGGGACAGTT	97580854	97580953	97580804	97580856	1	10	ENSG00000165887.11	97572498	97583884	ANKRD2	9502	2281	300811	Yes
TATCTTTTTCTTTCTGTTTTCTCTCCTCTTCCCCGCACCTTGGGAGGCAGGA	97752856	97752877	97752806	97752858	1	10	ENSG00000155256.17	97737120	97760907	ZFYVE27	9502	2281	300811	No_or_no_constitutive_exon
AGGGGCTGTGTGTGCATGCACTAATAGGATTTTCTTCTTGGGGAACATAGGT	100540633	100540782	100540583	100540635	1	10	ENSG00000166135.13	100529071	100559998	HIF1AN	9502	2281	300811	No_or_no_constitutive_exon
TCTTGTCCTTCTGTGTCTGATAAGCTCTTTGTGTTGTTGGGATGGCGTAGGA	100990868	100991054	100990818	100990870	1	10	ENSG00000107815.7	100987366	100994401	TWNK	9502	2281	300811	No_or_no_constitutive_exon
TAGACTGTCAGTTTCGTTCCATGTTTTTTATTTGTGCACTGGGAAAGAAGTC	101828818	101828846	101828896	101828844	-1	10	ENSG00000120049.18	101825973	101843920	KCNIP2	9502	2281	300811	No_or_no_constitutive_exon
CTGTAGACTGTCAGTTTCGTTCCATGTTTTTTATTTGTGCACTGGGAAAGAA	101828818	101828849	101828899	101828847	-1	10	ENSG00000120049.18	101825973	101843920	KCNIP2	9502	2281	300811	No_or_no_constitutive_exon
GAGACATTGATCAGGCAGGATGGTGACTGCCTGCTGTCCTTGGGTGGCAGGA	102726986	102727157	102726936	102726988	1	10	ENSG00000156398.12	102714537	102743492	SFXN2	9502	2281	300811	No_or_no_constitutive_exon
TCTCTCTGGTTCTCCTCTCCTGCTGCCGCTTGCTCTCGGGGACTCGGAAGTG	103668607	103668652	103668702	103668650	-1	10	ENSG00000107957.16	103594026	103855543	SH3PXD2A	9502	2281	300811	Yes
ACCTCCCAATTCTTTGCATCGCTAGGGCAAGCCATGCAAAGAATTGGGAGGT	103693333	103693478	103693528	103693476	-1	10	ENSG00000107957.16	103594026	103855543	SH3PXD2A	9502	2281	300811	No_or_no_constitutive_exon
TCTTAGGTCGACTCTACGTTTATTATTATTTTTTCTCCCTGGGGATTCAGAG	104376810	104376893	104376760	104376812	1	10	ENSG00000120051.14	104353763	104455090	CFAP58	9502	2281	300811	No_or_no_constitutive_exon
GGCCTCCCAGAGTGCTGGGATTACAGGCATGAGCCACTGCGAAGGGCAAGAT	110257612	110257843	110257562	110257614	1	10	ENSG00000214067.2	110257063	110257843	AL360182.1	9502	2281	300811	No_or_no_constitutive_exon
CATTAAAAAGAGCATGTTTGTAAAACTAATATCCTTCTGGGGGATTGCAGGA	116547293	116547448	116547243	116547295	1	10	ENSG00000175535.6	116545930	116567855	PNLIP	9502	2281	300811	Yes
TGGTTCAGATATATTGATATAATTCTGTTTTTCTATGTTTGGGGTCATAGGT	119858883	119858925	119858975	119858923	-1	10	ENSG00000197771.12	119829403	119892556	MCMBP	9502	2281	300811	No_or_no_constitutive_exon
CAGTCCCCAGTCCCCTTCCCCTTGTGCCCCCACAAAGAACCTGGAGGGAGGT	122764345	122764664	122764295	122764347	1	10	ENSG00000176584.17	122729428	122802665	DMBT1P1	9502	2281	300811	No_or_no_constitutive_exon
ATTGGGCAATTCAGGGGCAAGTCTAAATGATGCCTCTTTTCGAGGGAAAGAA	126041345	126042235	126042285	126042233	-1	10	ENSG00000148848.14	126012380	126388455	ADAM12	9502	2281	300811	No_or_no_constitutive_exon
TGCGTGGACCTGTCCCCATGGTGAGCTGTTCTCTGCTGGGCCAGGTGAAGCC	133270735	133271064	133271114	133271062	-1	10	ENSG00000151651.15	133262402	133276868	ADAM8	9502	2281	300811	No_or_no_constitutive_exon
TCCTGGAGAGTCACTAATGCATTCCCCACATTCCACCCACTGGGAAACAGCA	213298	213418	213248	213300	1	11	ENSG00000177963.14	207510	215113	RIC8A	9502	2281	300811	No_or_no_constitutive_exon
CTGACCTTGTGATCTGGCCGCCTCGGCCTCCCAAAGTGCTGGGATTACAGGT	329192	329453	329142	329194	1	11	ENSG00000255328.1	327170	330122	AC136475.5	9502	2281	300811	No_or_no_constitutive_exon
GGTTAACTCATCCTGTTCCTGTTTAACTTGTTCCCTGGGGATGGCGGCAGCC	409867	410027	410077	410025	-1	11	ENSG00000185187.12	405715	417455	SIGIRR	9502	2281	300811	No_or_no_constitutive_exon
AGGTTCATGCGATTGTCCTGCCTCAGCCTCCCGAGTAGCTGGGACTACAGGC	462929	463041	463091	463039	-1	11	ENSG00000255237.1	462929	463899	AC138230.1	9502	2281	300811	No_or_no_constitutive_exon
AGGAGAGCCTGAAGGAGCTCAGCCTGGCCGGCAACGAGCTGGGGGATGAGGG	498456	498515	498565	498513	-1	11	ENSG00000023191.16	494511	507300	RNH1	9502	2281	300811	No_or_no_constitutive_exon
CGCGCGACCCCCCAGCTCCAGGACTAACTCTGTTTTGGGGCGGGGGGCAGCG	626696	626789	626839	626787	-1	11	ENSG00000070031.3	626430	627143	SCT	9502	2281	300811	No_or_no_constitutive_exon
CTTAAAAATCACTGAAAGTTTTATTTTATGTTTGTTTTCTGGCTGGGCAGCA	679977	680074	680124	680072	-1	11	ENSG00000177030.16	644232	706715	DEAF1	9502	2281	300811	No_or_no_constitutive_exon
TGGCTTGGAGAGCCTCCCCGCTGTGCACAGTTCTCTCTTTGCCAGGGCAGGG	767227	767368	767418	767366	-1	11	ENSG00000177225.16	767219	777488	GATD1	9502	2281	300811	No_or_no_constitutive_exon
TGCCCTTCTCTGGGAGCATCTCTGGCTGTACAGCTGAGGGTGGAAGCCAGGG	847169	847300	847119	847171	1	11	ENSG00000214063.10	842807	867116	TSPAN4	9502	2281	300811	No_or_no_constitutive_exon
GCCTGGCCCTGCACTGCATCGCCAGCGTGGGCAGCCGGGAGATGGCCGAGGC	972217	972255	972167	972219	1	11	ENSG00000183020.13	924893	1012245	AP2A2	9502	2281	300811	No_or_no_constitutive_exon
CACTCCAGTCCCGGCAGGGGCTTCACGCCCTGACTCCCCGCAGGGTGGAGGT	1753993	1754131	1754181	1754129	-1	11	ENSG00000117984.13	1752751	1764573	CTSD	9502	2281	300811	No_or_no_constitutive_exon
CGGGGAGAAGCAGACACCCTCCCAGCAGAGGGGCAGGATGGGGGCAGGAGAG	1996517	1997275	1997325	1997273	-1	11	ENSG00000130600.17	1995162	2001470	H19	9502	2281	300811	No_or_no_constitutive_exon
GCCGGAGCCTCGAGGGCTGGAGAGCGGGAAGACAGGCAGTGCTCGGGGAGTT	1996517	1996950	1997000	1996948	-1	11	ENSG00000130600.17	1995162	2001470	H19	9502	2281	300811	No_or_no_constitutive_exon
GCCCAAGCTGCCTCTCGAGGGCTCAGCCTCGTCTCCCTGCATGGGCGCAGGA	2420221	2420405	2420455	2420403	-1	11	ENSG00000070985.13	2404514	2423045	TRPM5	9502	2281	300811	Yes
CGGGCCGGGCATCGGCGTCTCGTCCTAGCGGCCAGGGCCTCCGGGGGCAGAC	2414060	2414206	2414256	2414204	-1	11	ENSG00000070985.13	2404514	2423045	TRPM5	9502	2281	300811	Yes
CAACCACCTTCTCATACATGTGTAATGGCTGTAGCACTCGGGAGAATAAGGG	3017105	3018540	3018590	3018538	-1	11	ENSG00000110619.17	3000921	3057613	CARS	9502	2281	300811	No_or_no_constitutive_exon
AGTTGACTCAGAAGGTCTATTTCTCTTTCCTGATCTCACTGGGTGTACAGCT	3054876	3055039	3055089	3055037	-1	11	ENSG00000110619.17	3000921	3057613	CARS	9502	2281	300811	No_or_no_constitutive_exon
AAGCCAAGGGGACTGTGGGTGCAGAGGCAAAAAGAGGTGGGAGGGCCGAGGT	3029718	3029753	3029668	3029720	1	11	ENSG00000247473.2	3029008	3041260	CARS-AS1	9502	2281	300811	No_or_no_constitutive_exon
CCCCAGGTCTGGAGGGAAGAAAGGTCACTGTCACTTCTTTGGCTGGGCAGCG	8621031	8621237	8621287	8621235	-1	11	ENSG00000166436.15	8612036	8671866	TRIM66	9502	2281	300811	No_or_no_constitutive_exon
ACCTCAGGTGATCTACCCCCCCTCGTCCTCCTAAAATGCTGGGATTACAGGC	8683960	8684081	8683910	8683962	1	11	ENSG00000166441.12	8682410	8714759	RPL27A	9502	2281	300811	No_or_no_constitutive_exon
GGGCAGTGCCCTGACACCCTTCCTCTTTGGGCTGCTGGCGGTGGGCACAGGT	8707084	8707225	8707275	8707223	-1	11	ENSG00000166444.18	8693350	8910951	ST5	9502	2281	300811	No_or_no_constitutive_exon
CTGACCTCGTTATCCACCCGCCTCGGCCTCCGAAAGTGCTGGGATTACAGGT	9242447	9242829	9242879	9242827	-1	11	ENSG00000255097.1	9242447	9245509	AP006259.1	9502	2281	300811	No_or_no_constitutive_exon
AGGCTGCAGTGAGCTGTGATTGTGCCACTGCACTCTAGCCTGGGTGACAGAG	9810259	9811319	9810209	9810261	1	11	ENSG00000246273.6	9758291	9811319	SBF2-AS1	9502	2281	300811	No_or_no_constitutive_exon
GGTGTGGGGACCGGGCTCTGACAGCCCTGCGGAGACCCTGAGTCCGGGAGGC	10306769	10306908	10306719	10306771	1	11	ENSG00000148926.9	10304679	10307397	ADM	9502	2281	300811	No_or_no_constitutive_exon
TGACATGGATATCCCCCCTTCTAATCCACATGCTTTGGGGGAGGATCTAGGA	10504548	10504659	10504498	10504550	1	11	ENSG00000133805.15	10308312	10507579	AMPD3	9502	2281	300811	No_or_no_constitutive_exon
CGCTGAGGGAGCCTGCGGCTGCCGCCGCTGCACTGCTGGGAGGGGAAGAGAT	11963105	11964469	11964519	11964467	-1	11	ENSG00000050165.17	11963105	12009769	DKK3	9502	2281	300811	No_or_no_constitutive_exon
CAGCGAGGGGGGTGGTCCGCGCGCCTCTGATCGCGTTCCGGGACACACAGGC	12008369	12008608	12008658	12008606	-1	11	ENSG00000050165.17	11963105	12009769	DKK3	9502	2281	300811	No_or_no_constitutive_exon
ATCCTCAGGTGATCCGCCCACCTCGGCCTCCCAAAGTGCTGGGATTACAGGC	12921185	12921276	12921326	12921274	-1	11	ENSG00000203258.3	12921185	12922925	AC013549.1	9502	2281	300811	No_or_no_constitutive_exon
CACCCTGTCTTACTTGATCTCACTCTCTCCACCTCTCTCTCTGAGGGAAGCC	15911781	15911884	15911731	15911783	1	11	ENSG00000254661.2	15910956	15927443	AC009869.1	9502	2281	300811	No_or_no_constitutive_exon
CGGGTATGGTGGCGTGTACCTGTAATCTCAGCTACTCGGGGCTGAGGTAGGA	17141321	17141381	17141431	17141379	-1	11	ENSG00000011405.13	17077729	17207983	PIK3C2A	9502	2281	300811	No_or_no_constitutive_exon
TCCCCTCCGAGGGCCAGTTTCAGGTCTGGAAGGGGAGGAAGCAGGGGAAGGT	17386062	17386312	17386362	17386310	-1	11	ENSG00000187486.5	17385858	17389331	KCNJ11	9502	2281	300811	No_or_no_constitutive_exon
CTTATCCTGATGTGCATCTTCTCTGCTTTCTCTTCCATTCTGTTGGGAAGCG	17995795	17995909	17995959	17995907	-1	11	ENSG00000129158.10	17788047	18013162	SERGEF	9502	2281	300811	No_or_no_constitutive_exon
TCCAAGCTGGTCATTATCACGGCTGGGGCACGTCAGCAAGAGGGAGAAAGCC	18400906	18401010	18400856	18400908	1	11	ENSG00000134333.13	18394387	18408425	LDHA	9502	2281	300811	No_or_no_constitutive_exon
TTTTGGACTATTTTTACTAAGCTCTTTCTTCACTTCTTTTTAATGGGTAGCA	20464459	20464546	20464409	20464461	1	11	ENSG00000185238.12	20387529	20509294	PRMT3	9502	2281	300811	No_or_no_constitutive_exon
ACATATTTAATCATTGTTTCTTCTTTTGTGTGTGTGATTGTGGGGAGCAGCG	34131380	34131531	34131330	34131382	1	11	ENSG00000135372.8	34105601	34147670	NAT10	9502	2281	300811	No_or_no_constitutive_exon
TTGAGAGATGTTGTTTTTCCCCTTAGGACACTCACATGGGAGTCAAGAAGGT	35219339	35219387	35219289	35219341	1	11	ENSG00000026508.17	35138869	35232402	CD44	9502	2281	300811	No_or_no_constitutive_exon
GTTGTTTGGTTTTTGTAATGATATCATTTTCTATTTTCTGGGAACTGTAGTT	35222374	35223320	35222324	35222376	1	11	ENSG00000026508.17	35138869	35232402	CD44	9502	2281	300811	No_or_no_constitutive_exon
CTGACCTCTTGATCTGCTCACCTCGGCCTCCCAAAGTGCTGGGATTACAGGC	35988860	35989007	35988810	35988862	1	11	ENSG00000255256.1	35972427	35989007	AL136146.2	9502	2281	300811	No_or_no_constitutive_exon
GCTGGACAGGCCTTGGTGCCGAATTTCTCACCTGTCCTTGCTGGGGACAGGT	45903988	45904161	45903938	45903990	1	11	ENSG00000121653.11	45885650	45906465	MAPK8IP1	9502	2281	300811	No_or_no_constitutive_exon
GCCTTTTTTTCCTTGCTGCTGACTTTCTGTTCTTTTCCCTCATGGGGTAGAT	47282812	47282969	47282762	47282814	1	11	ENSG00000110514.19	47269160	47330031	MADD	9502	2281	300811	No_or_no_constitutive_exon
CAGGGGGCTGCAGTCTTGCCCCCGGCCACAGCCTAGACTGCGGGACACAGGG	47346206	47346370	47346420	47346368	-1	11	ENSG00000134571.10	47331396	47352702	MYBPC3	9502	2281	300811	Yes
ATGAAATGCTCTGCTCTCTTCTCTTTTCCTTGCTGTCCCTGGGGCTGGAGGA	47395489	47395577	47395627	47395575	-1	11	ENSG00000255197.5	47383147	47409190	AC090559.1	9502	2281	300811	No_or_no_constitutive_exon
GCTTTGTAGCTTCTCTTGTGTAATCAGCTGCCTATTTGGAAATTGGGCAGGG	47714617	47714709	47714759	47714707	-1	11	ENSG00000165923.15	47659590	47715389	AGBL2	9502	2281	300811	No_or_no_constitutive_exon
ACTATGTCCTGGGTCTTGACCTTGAAGGATGGACGCGTTTGGGTTGAAAGCC	49851582	49851895	49851532	49851584	1	11	ENSG00000254714.1	49850628	49862528	AP006587.1	9502	2281	300811	No_or_no_constitutive_exon
CAGTTCCTATTTTTAGTCCCTGATTGTTCTGTACTGTTATATATGGGAAGCC	50420569	50420660	50420519	50420571	1	11	ENSG00000214883.4	50409041	50422316	AC024405.1	9502	2281	300811	No_or_no_constitutive_exon
GCGGTAGTGGCACGCATCTGTAATCCCAGCTACTTGGGAGGCTGAGGCAGGA	58044109	58045342	58045392	58045340	-1	11	ENSG00000255146.1	58044109	58060138	AP004247.2	9502	2281	300811	No_or_no_constitutive_exon
CTTAGGGCATGTGGAGCCATCTCTCACCATGGCTGTCTTTTTGAGGGCAGGA	59259362	59259486	59259312	59259364	1	11	ENSG00000225802.3	59255359	59259486	WARSP1	9502	2281	300811	No_or_no_constitutive_exon
CTCTCCCTGTCTCTGTTTCTGCTGCCACCACCTCTTGCATCTGGGGAAAGGG	59795601	59795712	59795551	59795603	1	11	ENSG00000166900.16	59713455	59805882	STX3	9502	2281	300811	No_or_no_constitutive_exon
GCACAGGAGGGGGGCTGTTGCTGAGGCGGCCATGTTGGTGAGGGGTGGAGAG	60841805	60841980	60842030	60841978	-1	11	ENSG00000256813.1	60841805	60851081	AP000777.3	9502	2281	300811	No_or_no_constitutive_exon
CTGTGAGACAGGAGAGGCTGAGCCAAGGGAACTGTGAAGGGGATGGGCAGGA	60890735	60890790	60890840	60890788	-1	11	ENSG00000110107.8	60890729	60906588	PRPF19	9502	2281	300811	No_or_no_constitutive_exon
CCCTCGGACTCTCCCGGGGCCGCTCTCGGCTCCCGGGGGTGGGGTGGCAGGG	62612713	62612742	62612663	62612715	1	11	ENSG00000149489.8	62611721	62615120	ROM1	9502	2281	300811	No_or_no_constitutive_exon
TTGACGATGTCTAGCCTGCATTGATTGGCCCTTTTCCCTGGGTATGGCAGAT	62709146	62709254	62709304	62709252	-1	11	ENSG00000168000.14	62690274	62709845	BSCL2	9502	2281	300811	No_or_no_constitutive_exon
CAGGATTGGAGATGACAGATTTACTGTCTCCTTTGCCTGTGGGACTACAGCC	63208130	63208285	63208080	63208132	1	11	ENSG00000184999.11	63137866	63369718	SLC22A10	9502	2281	300811	No_or_no_constitutive_exon
CTGGCCATGCAGGGTGGAGCCCTGGCTCACTCTCTCTCCCTGGGGGCCAGGT	64223047	64223189	64222997	64223049	1	11	ENSG00000149781.12	64206677	64223886	FERMT3	9502	2281	300811	No_or_no_constitutive_exon
TGGAGCCCTGGTGGGTGGATGTCATCAGCATGGGTCCTGGGGAGGGACAGGC	64232393	64232614	64232343	64232395	1	11	ENSG00000110011.13	64230277	64234286	DNAJC4	9502	2281	300811	No_or_no_constitutive_exon
TTTGATGTTGGTTGTCTCCTGTCTTTCTCCCTCCCTCCTGGGCTGGACAGGT	64668442	64668604	64668654	64668602	-1	11	ENSG00000110076.18	64606173	64723188	NRXN2	9502	2281	300811	No_or_no_constitutive_exon
CCAGCATCACCCCCGCCCTGACCCAGTGTCTCCTCCCTACTGTGGGGCAGGT	64650447	64650638	64650688	64650636	-1	11	ENSG00000110076.18	64606173	64723188	NRXN2	9502	2281	300811	No_or_no_constitutive_exon
CCCTGTGGGTCACCGCCACTCTCCCCTGTTCCTTGTCCTGGGGGCCGTAGGC	65034846	65034962	65034796	65034848	1	11	ENSG00000273003.1	65014181	65040570	ARL2-SNX15	9502	2281	300811	No_or_no_constitutive_exon
GTCTAGAGTCCTCCTCTACCACTTAACTTTTTTCTCTTTCCAGGGCCAAGGG	65083628	65083716	65083766	65083714	-1	11	ENSG00000146670.9	65066299	65084164	CDCA5	9502	2281	300811	No_or_no_constitutive_exon
TCTCCAATATTCTCCAGGCAATCCGATTTACGACTTTTTTCTGGGACGAGAG	65113523	65113594	65113473	65113525	1	11	ENSG00000149809.14	65111844	65116384	TM7SF2	9502	2281	300811	No_or_no_constitutive_exon
CAGGCGCGCCCCTGGAGGATGAGGCCACTCTGGGCCAGTGCGGGGTGGAGGC	65121499	65121539	65121589	65121537	-1	11	ENSG00000149806.10	65120627	65122473	FAU	9502	2281	300811	No_or_no_constitutive_exon
CCTTGCTTGCATAAAGGAGAAAACAACTCTATGTACATGCTGGGGGAGAGTG	65126056	65127363	65126006	65126058	1	11	ENSG00000149792.8	65122182	65127371	MRPL49	9502	2281	300811	No_or_no_constitutive_exon
GCTGGGTGTGGTGGCTAACACCTGTAATCCTAGCACTTTGGGAGGCCAAGGT	65177605	65177734	65177784	65177732	-1	11	ENSG00000254614.2	65177605	65181834	AP003068.2	9502	2281	300811	No_or_no_constitutive_exon
CAAGTGAAATGTCTTAAACATAATACTTTTTTCCACTTCTGGGATTGTAGTT	65279537	65279626	65279487	65279539	1	11	ENSG00000014138.8	65261761	65305589	POLA2	9502	2281	300811	No_or_no_constitutive_exon
AAGACCTAAAAAGGGAAGGGGATGGGGATTGTGGGGAGAGAGTGGGCGAGGT	65426060	65426385	65426010	65426062	1	11	ENSG00000245532.7	65422773	65445540	NEAT1	9502	2281	300811	No_or_no_constitutive_exon
AGTTAACGCATTTACTAAACGCAGACGAAAATGGAAAGATTAATTGGGAGTG	65499618	65499706	65499568	65499620	1	11	ENSG00000251562.7	65497761	65506516	MALAT1	9502	2281	300811	No_or_no_constitutive_exon
GAGAAGATAGAAGTTTGAAGTGGAAAACTGGAAGACAGAAGTACGGGAAGGC	65499688	65499785	65499638	65499690	1	11	ENSG00000251562.7	65497761	65506516	MALAT1	9502	2281	300811	No_or_no_constitutive_exon
GCGCCGGTGATCTGCAAGCGGACCTGTCTCAAGGGCCAGTGTCGGGACAGTT	65557628	65557711	65557761	65557709	-1	11	ENSG00000168056.15	65538804	65558930	LTBP3	9502	2281	300811	No_or_no_constitutive_exon
ACCCTCCACCTCTGCCTCCCGCCCCCGGGGCCAAAGTACAAAGGGAGGAGGA	65608631	65614236	65614286	65614234	-1	11	ENSG00000173327.7	65597754	65615382	MAP3K11	9502	2281	300811	No_or_no_constitutive_exon
TGCTGATGGAGTACCCTGAGGCTATAACTCGCCTAGTGACAGGGGCCCAGAG	65653598	65654509	65654559	65654507	-1	11	ENSG00000173039.18	65653595	65663094	RELA	9502	2281	300811	No_or_no_constitutive_exon
TGTGCGGGGAAGGGACTGTGGAACCCCAGCCCTCTGTGTTTGGGAGTCAGGT	65661686	65661868	65661918	65661866	-1	11	ENSG00000173039.18	65653595	65663094	RELA	9502	2281	300811	No_or_no_constitutive_exon
CAGAGACGGAGTGGGGAGTGAGCCAGATGTGCTACCTTGGGGAAAGGGAGGA	66276778	66277043	66277093	66277041	-1	11	ENSG00000254452.1	66276778	66277492	AP001107.2	9502	2281	300811	No_or_no_constitutive_exon
GCCAGGCGTGTTGGCATGCACCTGTAGTCCCAGCTACTTGGGAGGCTGAGGC	66527572	66527701	66527522	66527574	1	11	ENSG00000174483.19	66510605	66533627	BBS1	9502	2281	300811	No_or_no_constitutive_exon
CCTGCCCTTCTCTACTCACCCCCACCGTTCCCCAGGAGGGCTGGAGACAGAG	66564797	66564991	66565041	66564989	-1	11	ENSG00000174080.10	66563462	66568841	CTSF	9502	2281	300811	No_or_no_constitutive_exon
AGCTACTCGGAGGCTGAGGCAGGAGAATTGCTTGAACCTGGGAGGTGGAGGT	66689350	66689356	66689406	66689354	-1	11	ENSG00000173898.11	66685247	66729226	SPTBN2	9502	2281	300811	No_or_no_constitutive_exon
GGACGGGCAGCTTCCTGTGTGCTCCAAGGGATGAGCCTCGTGGGGCAGAGGG	66860246	66860475	66860196	66860248	1	11	ENSG00000173621.8	66856646	66860475	LRFN4	9502	2281	300811	No_or_no_constitutive_exon
CTGGCTGCCTCCACTCCCACTTCCCTGACACTGCGGGGCTTGGCTGAGAGAG	67286055	67286372	67286005	67286057	1	11	ENSG00000173020.10	67266409	67286556	GRK2	9502	2281	300811	No_or_no_constitutive_exon
GGAAGGGCCACCAGCCGTGCCTCACCCATGTCCTGTGGTCGGCTGGGCAGGT	67300989	67301147	67300939	67300991	1	11	ENSG00000172932.14	67288546	67302485	ANKRD13D	9502	2281	300811	No_or_no_constitutive_exon
ACCAGTGGCCCCCAAAGGCAGGCAGGATCCTCAGGCCCCAGCCGCGGGAGGC	67312382	67312607	67312332	67312384	1	11	ENSG00000172830.12	67303447	67312607	SSH3	9502	2281	300811	No_or_no_constitutive_exon
GTGGCCTGTCCTCCCCTCCCGACACCAGGTCTAGCTGCGGGGTGGCAGAGGC	67352987	67353160	67353210	67353158	-1	11	ENSG00000175482.8	67350776	67356972	POLD4	9502	2281	300811	No_or_no_constitutive_exon
GATTTCGGTTGCCTTTTGAAACACTTCTCTGTTTCACTGTGGGTGTGTAGAA	68930322	68930434	68930272	68930324	1	11	ENSG00000132740.8	68903841	68940602	IGHMBP2	9502	2281	300811	No_or_no_constitutive_exon
TTTCTCATTCTCACACGCCTTTCAGGTCTCAGACCCACTCCCTGGGGGAGGA	69108852	69109094	69108802	69108854	1	11	ENSG00000260895.1	69103492	69109094	AP003071.1	9502	2281	300811	No_or_no_constitutive_exon
AGGAGGGTCACAGATGCACCACAAGGCACTCTGTGTGGCACTGGGAACAGGA	69295899	69296171	69295849	69295901	1	11	ENSG00000172927.7	69294137	69367726	MYEOV	9502	2281	300811	No_or_no_constitutive_exon
CTTTTTGTCTTCTGCTGGAAACATGCCGGTTACATGTTGGTGCTGGGAAGCG	69654157	69654384	69654434	69654382	-1	11	ENSG00000149716.12	69653075	69675416	ORAOV1	9502	2281	300811	No_or_no_constitutive_exon
CAGTGAGCCAGGATCGTGCCATTGCACTCCAGCCTGGGCGACAGAGTGAGGG	70358197	70358249	70358299	70358247	-1	11	ENSG00000254495.1	70358197	70358677	AP000487.2	9502	2281	300811	No_or_no_constitutive_exon
TCCTGGATGAGGAGCGGCTCCTGCGCGAGTACCCACAGCCCGTGGGTGAGGG	71118828	71118846	71118896	71118844	-1	11	ENSG00000162105.17	70467855	71252577	SHANK2	9502	2281	300811	No_or_no_constitutive_exon
TGATCTGTGGCTTGAAGGGAAGGATGACGCTGAGTGGGTCTCGGGGGCAGGA	72712437	72712568	72712618	72712566	-1	11	ENSG00000186635.14	72685068	72793599	ARAP1	9502	2281	300811	No_or_no_constitutive_exon
TTATGGGGTCTTGGCCAAACTCTTGATCCGTACCTGGGGCCGGGGTACAGGA	72826702	72826823	72826652	72826704	1	11	ENSG00000168010.10	72814307	72843674	ATG16L2	9502	2281	300811	No_or_no_constitutive_exon
CTCTGATGATACAGAGAATCCCGTGGGCTCCTAGGATCCAGCCAGGGCAGGC	73395558	73395757	73395807	73395755	-1	11	ENSG00000256928.1	73395558	73396436	AP000763.4	9502	2281	300811	No_or_no_constitutive_exon
AGGTTCAAGAGATCTTCCCCACTTGGCCTTCCAACACGCTGGGACTATAGGC	73722612	73722694	73722562	73722614	1	11	ENSG00000255928.1	73722348	73722694	AP002993.1	9502	2281	300811	No_or_no_constitutive_exon
CCCTCTTTCTCCTGGATCTTGCTGAATTAGTGGCTTGGGGGGTGGGGGAGAT	74977109	74977617	74977059	74977111	1	11	ENSG00000118363.11	74949246	74979031	SPCS2	9502	2281	300811	No_or_no_constitutive_exon
CACATTTTCACCTAGAATTCCCTGGGGGGTGGGAGTGGGGGACAGGGCAGGC	75260755	75261025	75260705	75260757	1	11	ENSG00000254429.1	75260126	75261025	AP001972.1	9502	2281	300811	No_or_no_constitutive_exon
CACCCGTGGTGGTGGCCTCGTCGCTAGGGCTCGTGTCGCTGGGCGGCAAGGC	75566607	75566918	75566557	75566609	1	11	ENSG00000149257.13	75562055	75572783	SERPINH1	9502	2281	300811	No_or_no_constitutive_exon
CACACATGCCCTGTTGCCCTTTTCTGTCTTTTCCTGTTGGGAAATTACAGAA	76627738	76627801	76627851	76627799	-1	11	ENSG00000255363.2	76607852	76630427	AP001189.5	9502	2281	300811	No_or_no_constitutive_exon
GTGACGTGGCCAGAAAGCCTCTCAGGCTGCGGGTGGAGGAGGGGTCTGAGGG	77212544	77212975	77212494	77212546	1	11	ENSG00000137474.19	77128263	77215239	MYO7A	9502	2281	300811	No_or_no_constitutive_exon
TAAGATGCAAACTTCTGGTTGGCACTGTGTGTCTTCATTGCCAAGGGCAGAA	77612297	77612370	77612420	77612368	-1	11	ENSG00000074201.8	77514935	77637805	CLNS1A	9502	2281	300811	No_or_no_constitutive_exon
GACCTCAGGTGATCTGCCCACGTTGGCCTCCCAAAGTGCTGGGATTACAGGT	77717711	77718046	77718096	77718044	-1	11	ENSG00000254985.1	77717711	77718411	RSF1-IT2	9502	2281	300811	No_or_no_constitutive_exon
GGCTGGGCACGGTGGGTCACGCCTGTAATCCCAGCACTTTGGGGGCTGAGGT	77738679	77738930	77738980	77738928	-1	11	ENSG00000255409.1	77738679	77739568	RSF1-IT1	9502	2281	300811	No_or_no_constitutive_exon
TAAAAAAGCTCTGATGCCTGTAATCCCAGCTACTTGGGAGGCGGAGGCAGGA	82963680	82963741	82963791	82963739	-1	11	ENSG00000254698.1	82963680	83039115	AP000893.2	9502	2281	300811	No_or_no_constitutive_exon
TCTAATCCAGTGTTATTGCATTATGTAATTGTTCTCCCTGGGAAAAACAGAA	85978069	85978093	85978143	85978091	-1	11	ENSG00000073921.17	85957683	86069882	PICALM	9502	2281	300811	No_or_no_constitutive_exon
CAAAAAGGTAAAATGTAAAAATTTATTTGTCCTGAAATTTGGGATTGTAGGA	86408126	86408270	86408076	86408128	1	11	ENSG00000149201.9	86374735	86423109	CCDC81	9502	2281	300811	No_or_no_constitutive_exon
ATTTACATCAGTAAAGACTATATCTGAAATTATCTCATTTTTGGGGACAGGT	88309162	88309318	88309368	88309316	-1	11	ENSG00000109861.15	88293591	88337787	CTSC	9502	2281	300811	No_or_no_constitutive_exon
ATAATATCTTGGGGAGAAATACACTTTATACACTTTTCTGGGGAGATAAGAT	89723481	89724162	89724212	89724160	-1	11	ENSG00000255486.1	89723481	89727253	AP003122.4	9502	2281	300811	No_or_no_constitutive_exon
ACTATGTCCTGGGTCTTGACCTTGAAGGATGGACGCGTTCGGGTTGAAAGCC	89863847	89864590	89864640	89864588	-1	11	ENSG00000254558.1	89863847	89865550	AP005435.1	9502	2281	300811	No_or_no_constitutive_exon
AGTTCTCACTGGGTGTGTCTGGGACTGACTTCCCTTCCTGGGTTGAACAGGC	92916425	92916591	92916375	92916427	1	11	ENSG00000255127.3	92914602	92931322	AP003171.2	9502	2281	300811	No_or_no_constitutive_exon
GGGGAAGAAGGGGAGAGTAGGAGCGGGGGCGAAGGAGGGAGGAGGGCAAGAT	111299785	111300017	111299735	111299787	1	11	ENSG00000214290.8	111298554	111308735	COLCA2	9502	2281	300811	No_or_no_constitutive_exon
AATGTTAACTATTGTATACTAATTGTATTTATTTGTGTTCTGGGATGCAGGT	111616242	111616359	111616192	111616244	1	11	ENSG00000170145.4	111602390	111730853	SIK2	9502	2281	300811	No_or_no_constitutive_exon
TCCCAGCTACTTAGGAGGCTGAGGTAGTAGGATCACTTGAGCCTGGGGAGGT	111817213	111817539	111817589	111817537	-1	11	ENSG00000254450.1	111817213	111829212	ALG9-IT1	9502	2281	300811	No_or_no_constitutive_exon
CTGTCTCTTGTTTTTTCTTTTCGTCTGTGTTCCATCCATGGGAAATGCAGAT	113236300	113236315	113236250	113236302	1	11	ENSG00000149294.16	112961246	113278436	NCAM1	9502	2281	300811	No_or_no_constitutive_exon
GACCTCAAGTGATCCACCTGCCTTGGCTTCCCAAAGTGCTGGGATTACAGGT	113770392	113770556	113770606	113770554	-1	11	ENSG00000256603.1	113770392	113771691	AP003170.4	9502	2281	300811	No_or_no_constitutive_exon
AGAAAACTGAGCTGAAAATGATGTTTTTCCTGAAAATAATGAATAGGGAGGT	114269483	114269489	114269539	114269487	-1	11	ENSG00000256947.1	114210615	114356571	AP002518.2	9502	2281	300811	No_or_no_constitutive_exon
GGGTTCAAGCAATTCTCCTGCCTCAGCCTCCTGAGTAGCTGGGATTACAGAC	116775109	116775333	116775383	116775331	-1	11	ENSG00000109917.10	116773798	116788050	ZPR1	9502	2281	300811	No_or_no_constitutive_exon
TTGTTTCCCCTGATGTGATTAATTGTACATCCTCTCTGTTTGGGATGCAGAG	116896252	116896376	116896426	116896374	-1	11	ENSG00000160584.15	116843401	117098437	SIK3	9502	2281	300811	No_or_no_constitutive_exon
GACTTCAGATGATCCAACCGCCTTGGCCTCCCAAAGTGCTGGGATTACAGGC	117174892	117176874	117174842	117174894	1	11	ENSG00000168092.13	117144266	117176894	PAFAH1B2	9502	2281	300811	No_or_no_constitutive_exon
TTCGGGGCTCTTGGGAGGGGACATTTCCTAATCTCAGGCCGGGGTTAAAGTT	117179143	117179446	117179093	117179145	1	11	ENSG00000149577.15	117178732	117197445	SIDT2	9502	2281	300811	No_or_no_constitutive_exon
GTGACTTTCTGTTTTCCCTGACCCAGTCTCTTCTGCTTTCTTGGGGGCAGGT	118379445	118379750	118379395	118379447	1	11	ENSG00000110344.9	118359584	118399211	UBE4A	9502	2281	300811	Yes
GACAGCTGCAGGAGGCCAGCACCTCAAGACTGCTGAGCGTGGGAGGGGAGGC	118532334	118532431	118532284	118532336	1	11	ENSG00000149582.15	118531040	118547280	TMEM25	9502	2281	300811	No_or_no_constitutive_exon
GCGGGCACTTCGGGAGAATGAACGCCACGCCTTCACCTGCCGGGTGGCAGGG	118532245	118532461	118532195	118532247	1	11	ENSG00000149582.15	118531040	118547280	TMEM25	9502	2281	300811	No_or_no_constitutive_exon
TGGGGGGAAGAGGATGGCCATAGGTGCTGACCCCTTGGCTTTGGGGGCAGGA	118647929	118648076	118647879	118647931	1	11	ENSG00000019144.18	118606439	118658038	PHLDB1	9502	2281	300811	No_or_no_constitutive_exon
CTTCCCCTTCTCTCCCCAGCGCGAGTGGTCTGGACATGGGGAAGATCGAGGA	118645765	118645825	118645715	118645767	1	11	ENSG00000019144.18	118606439	118658038	PHLDB1	9502	2281	300811	No_or_no_constitutive_exon
ATCCCGTTGTTTGTTGTCCCTGTGGCTGGGGGTGGGTGGGGTGGGGGCAGTG	118689728	118689815	118689865	118689813	-1	11	ENSG00000255239.1	118688038	118690600	TREHP1	9502	2281	300811	No_or_no_constitutive_exon
AAATTTAGGGCCTATATGGGTAGGGAACAGGGAGTGGGGCTGGGGAGGAGAA	119045384	119045493	119045334	119045386	1	11	ENSG00000255114.1	119044187	119045493	AP003392.3	9502	2281	300811	No_or_no_constitutive_exon
CAGTGGCTGATGGGTCCCGGTGATGGGAAGGGTATCAGGTTGCTGGGGAGTT	119044190	119045225	119045275	119045223	-1	11	ENSG00000149428.18	119044188	119057202	HYOU1	9502	2281	300811	No_or_no_constitutive_exon
AAGAAATTATCAGAAAAGACAGGAATTCTTAAAAGGTGGAATGGGAGCAGGC	119100629	119100877	119100927	119100875	-1	11	ENSG00000172269.18	119096502	119108331	DPAGT1	9502	2281	300811	No_or_no_constitutive_exon
GGGGAAGCAGAGACTCCGAAGCTGACCTGGCATGGGTGGGGTGGGGCCAGGT	119154769	119154915	119154719	119154771	1	11	ENSG00000172350.9	119149011	119162653	ABCG4	9502	2281	300811	No_or_no_constitutive_exon
CTTCCAGTAGGCTAAAGAACCCTGGGGAGGGAGGTGGAGGGGAGAAGGAGGC	120217096	120217513	120217046	120217098	1	11	ENSG00000184232.8	120210766	120230332	OAF	9502	2281	300811	No_or_no_constitutive_exon
TGGCTATTCTTCCATGTTTCTGACCTCTTGCTCTTGGGGTGGGGTGACAGCT	121550584	121550670	121550534	121550586	1	11	ENSG00000137642.12	121452202	121633693	SORL1	9502	2281	300811	No_or_no_constitutive_exon
TAAGAATAATATTGGTTTCATTTCCTCCCCTGCCGCACTCTGATGGGTAGAG	121570156	121570270	121570106	121570158	1	11	ENSG00000137642.12	121452202	121633693	SORL1	9502	2281	300811	No_or_no_constitutive_exon
GGTGGTGAATGATGCTGGCAGGCCCAAGGTCCAAGTAGAATACAAGGGAGAG	123060592	123060675	123060725	123060673	-1	11	ENSG00000109971.13	123057488	123063230	HSPA8	9502	2281	300811	No_or_no_constitutive_exon
AAAGGGTCTGTAGCTGTGGCCAACCCAGCCTGGGGTGGGGAGTGGAGCAGGT	124870600	124870728	124870550	124870602	1	11	ENSG00000154134.14	124865385	124881470	ROBO3	9502	2281	300811	No_or_no_constitutive_exon
ATCCCAGCTACTCAGGAGGCTGAGGCAGGAGAATCACTTGAACCCGGGAGGC	126350171	126351777	126351827	126351775	-1	11	ENSG00000280832.1	126340888	126355587	GSEC	9502	2281	300811	No_or_no_constitutive_exon
TGGTCATCTCAGGTCCCTCGGCTGACTGGGTATTGTCCCTGGGGCTGCAGGA	133924819	133924904	133924954	133924902	-1	11	ENSG00000080854.14	133908563	133956985	IGSF9B	9502	2281	300811	No_or_no_constitutive_exon
AGTGAGGTCAGGGGCCTGTCCCACCATGTTTTGCATCTCTGGGCACACAGAT	134381923	134382024	134382074	134382022	-1	11	ENSG00000109956.12	134378503	134411918	B3GAT1	9502	2281	300811	No_or_no_constitutive_exon
TGGGATTCTGCGCTGGGAGGAACAGGGTAAGGCGTGAACGTGGAGGGCAGTT	213921	214037	214087	214035	-1	12	ENSG00000111181.12	190076	214570	SLC6A12	9502	2281	300811	No_or_no_constitutive_exon
TCCATAGTTTTAATTTTTTTTGCTTTGTTTTATGGTATTTTTTGGGAAAGGT	295572	295793	295843	295791	-1	12	ENSG00000073614.12	280128	389454	KDM5A	9502	2281	300811	No_or_no_constitutive_exon
TGTGAGGAATGGTGGAAGTGTGAATTTAATTTTCTTTTTTGGGGTTGCAGTG	931219	931321	931371	931319	-1	12	ENSG00000002016.17	912076	990053	RAD52	9502	2281	300811	No_or_no_constitutive_exon
GGCAGGGCACTTGCGGGGAGTCGTGGAGCCCAGTCGGGGTGTAGGTGGAGCG	1502460	1503470	1503520	1503468	-1	12	ENSG00000249628.2	1500524	1507318	LINC00942	9502	2281	300811	No_or_no_constitutive_exon
CGTGACTCTGGGGTAGCTGACAACTTTGTTTCTCTCCTGGGGTGTGGCAGGC	2800038	2800122	2799988	2800040	1	12	ENSG00000004478.7	2794952	2805423	FKBP4	9502	2281	300811	No_or_no_constitutive_exon
ATTAAAAGGAAATAAAACAATAACCCATGTGGGGCTTTGTTGGGGTGCAGAT	4612542	4612718	4612492	4612544	1	12	ENSG00000010219.13	4562203	4615302	DYRK4	9502	2281	300811	No_or_no_constitutive_exon
ATCCAACCACCAGGCACTTAGGGATTTTTTTTTTTTTAAATGGGAAACAGGA	4580823	4580977	4580773	4580825	1	12	ENSG00000010219.13	4562203	4615302	DYRK4	9502	2281	300811	No_or_no_constitutive_exon
CCACCTAGATTGAAGCCGTGGAGTCATTCCTGCGACACATCAATGGGCAGGT	6317898	6317994	6317848	6317900	1	12	ENSG00000008323.15	6310435	6328506	PLEKHG6	9502	2281	300811	No_or_no_constitutive_exon
AGAATCAGGTCAGGCAGGAGGAGGAAACAGTGAGCCGCGGTAGACGGGAGGG	6544730	6544931	6544680	6544732	1	12	ENSG00000245667.2	6543503	6544931	AC006064.1	9502	2281	300811	No_or_no_constitutive_exon
AAGGAAAATTGGATCACAGCAGTCACAGAGACTGAGGAAGGGGTCAGCAGTT	6750343	6750948	6750998	6750946	-1	12	ENSG00000089693.10	6747995	6767475	MLF2	9502	2281	300811	No_or_no_constitutive_exon
TCCCTATCCCTGCTCCCTCTCAATCAATCCACTGTGCCCTGGGGGTCTAGGC	6909889	6910026	6909839	6909891	1	12	ENSG00000010626.14	6873568	6914243	LRRC23	9502	2281	300811	No_or_no_constitutive_exon
GGGTGACTGGGAGTCACCTTCTGAAAGCAACTGTAATCCTCTTGGGAAAGGA	7068618	7068833	7068568	7068620	1	12	ENSG00000182326.14	6988258	7071032	C1S	9502	2281	300811	No_or_no_constitutive_exon
CACTGGGCAACCCCCCGGGAAAGAAGGAATTTATGTCCCAAGGGAACAAGAT	7090055	7090146	7090196	7090144	-1	12	ENSG00000159403.15	7080208	7092607	C1R	9502	2281	300811	No_or_no_constitutive_exon
GGAGGTTCTGTGGGCAACTGGGTTCTCCACTGGGCAACCCCCCGGGAAAGAA	7090055	7090173	7090223	7090171	-1	12	ENSG00000159403.15	7080208	7092607	C1R	9502	2281	300811	No_or_no_constitutive_exon
TGGCAGGTGGCTCTTGTACCTCCTGGTGCCGGCCCTGTTCTGCAGGGCAGGA	7091451	7091636	7091686	7091634	-1	12	ENSG00000159403.15	7080208	7092607	C1R	9502	2281	300811	No_or_no_constitutive_exon
GGCGTGGTGACACGTGCCTGTAGTCCCAGCTACTCGGGAGGCTGAGGCAGGA	7094753	7095225	7095275	7095223	-1	12	ENSG00000139178.10	7089586	7109273	C1RL	9502	2281	300811	No_or_no_constitutive_exon
AGAGGCCCTGCTCACAGGTGCTTCCTCTCCTCTCCCTGGGGTGGGGCCAGCC	7133023	7133146	7132973	7133025	1	12	ENSG00000139182.13	7129697	7158945	CLSTN3	9502	2281	300811	No_or_no_constitutive_exon
CTCGCCGGGCACTTCACCCAGGACAAGGCCCTTCGGCAGGAGGGATTGAGGC	7190484	7190524	7190434	7190486	1	12	ENSG00000139197.10	7188684	7218574	PEX5	9502	2281	300811	No_or_no_constitutive_exon
TTCTATCTGCTTTCCCTTCCTTACAGTCTGATGTCGATTTCTGGGACAAGTT	7203455	7203551	7203405	7203457	1	12	ENSG00000139197.10	7188684	7218574	PEX5	9502	2281	300811	No_or_no_constitutive_exon
AGGAGAATTCTCTGTTAATATTTTTTCTTCTTCTATACTCATTTGGGAAGAT	7737428	7737574	7737624	7737572	-1	12	ENSG00000198178.10	7729414	7751605	CLEC4C	9502	2281	300811	No_or_no_constitutive_exon
GTTGCAGTGAGCCAAGATCGCGCCACTGCACTCCAGCCTGGGCGACAGAGTG	7899483	7900140	7899433	7899485	1	12	ENSG00000176654.12	7890800	7900140	NANOGP1	9502	2281	300811	No_or_no_constitutive_exon
GTGGTGGCGGGCGCCTGTAATCCCAGCTACTTGGGAAGCTGAGGCGGGAGAA	7919230	7919528	7919578	7919526	-1	12	ENSG00000059804.15	7919229	7936275	SLC2A3	9502	2281	300811	No_or_no_constitutive_exon
TGGTAAGGCAAGGAACTGGGTGGAATGTCAGGTTGCCTGCCCAATGGGAGAG	8939870	8940070	8939820	8939872	1	12	ENSG00000111752.10	8913895	8941467	PHC1	9502	2281	300811	No_or_no_constitutive_exon
GTCGTTCCATATTCTGATCATTTCTGTCTCTGCCTCACATGGGGTGATAGGT	9164132	9164259	9164309	9164257	-1	12	ENSG00000126838.9	9148839	9208370	PZP	9502	2281	300811	No_or_no_constitutive_exon
CATGCTGTTCTGCATCCCTTCATAAACTTGTGGTTGGGTGTGGGGGACAGGT	9241253	9241380	9241430	9241378	-1	12	ENSG00000256069.7	9228532	9275817	A2MP1	9502	2281	300811	No_or_no_constitutive_exon
TAGTGGCAAATTCCATTTGTATTTTTTAATCTCTGAAATTTGGGAAGCAGAA	9983529	9984241	9983479	9983531	1	12	ENSG00000172322.13	9951315	9995694	CLEC12A	9502	2281	300811	No_or_no_constitutive_exon
TGCGGCAAGCCCAGCTGGTCAGGAAAGAGAATACTTGCAGAGGGGTTCAGGT	11891540	11891610	11891490	11891542	1	12	ENSG00000139083.10	11649853	11895402	ETV6	9502	2281	300811	No_or_no_constitutive_exon
GTTGAGGTATGTGACGTTACTCAGTCTTCTCTGCTTATGTATCTGGGGAGGT	12071461	12071655	12071411	12071463	1	12	ENSG00000121380.12	12049843	12211084	BCL2L14	9502	2281	300811	No_or_no_constitutive_exon
GACCTCAAGTGATCCACCCGCCTGGGCCTCCCAAATTGCTGGGATTACAGGC	12963277	12963539	12963227	12963279	1	12	ENSG00000256011.1	12962299	12963539	AC007688.2	9502	2281	300811	No_or_no_constitutive_exon
AATTACCTAGGCTGAGGTTAGAGAGATTGGCCAGCAAAAACTGTGGGAAGAT	13216443	13216773	13216393	13216445	1	12	ENSG00000134531.9	13196715	13219939	EMP1	9502	2281	300811	No_or_no_constitutive_exon
TACTGAAAAATAACACTAGTGTTCTATTTTCCCTCATCTCTGGGCGACAGGC	14687950	14688063	14688113	14688061	-1	12	ENSG00000070019.4	14612631	14696585	GUCY2C	9502	2281	300811	Yes
ACAATTTTGTAGTTAATTTAACATATTTTTTTGTTTGCTTGAAAGGGTAGAA	21334587	21334704	21334754	21334702	-1	12	ENSG00000084453.16	21264599	21419594	SLCO1A2	9502	2281	300811	No_or_no_constitutive_exon
TCTATAAAAAGACGAGTTTTAATATGACACTTTTTTTCTTTGGGGACCAGAT	21910825	21910978	21911028	21910976	-1	12	ENSG00000069431.11	21797400	21942529	ABCC9	9502	2281	300811	No_or_no_constitutive_exon
CCCCCTTTTCCCTCTCTTGCCCTTTTGCCTTCCACTATGGGATGATGCAGCA	22888838	22888933	22888788	22888840	1	12	ENSG00000256995.6	22699858	23174125	AC084816.1	9502	2281	300811	No_or_no_constitutive_exon
GAGCTCAAGTGATCCATCCGCCTCAGCCTCTCAAAATGCTGGGATTACAGGT	31708569	31708917	31708967	31708915	-1	12	ENSG00000151743.10	31671136	31729174	AMN1	9502	2281	300811	No_or_no_constitutive_exon
ATAACATCAAATATGGTATTTTTCCTTTCCTTTTTAATGGGAAACAAAAGGA	42313873	42313986	42314036	42313984	-1	12	ENSG00000139168.7	42312077	42326118	ZCRB1	9502	2281	300811	No_or_no_constitutive_exon
GGATGGAATGACTGAATCTGATACAGCTTCAGTTATTGAAAATGGGCTAGGC	42431664	42431836	42431886	42431834	-1	12	ENSG00000257376.1	42431664	42433357	AC079601.2	9502	2281	300811	No_or_no_constitutive_exon
AAAATATTTTCCAAAAATGCTTCAAAATAAATCTTTTATTTTAAGGGAAGAC	43490394	43490430	43490480	43490428	-1	12	ENSG00000173157.16	43353865	43551921	ADAMTS20	9502	2281	300811	No_or_no_constitutive_exon
GCAGCCGGGAGCCGCACGGCTTACTCACCATAGTGGCTAGGGATTAGGAGGC	49131319	49131362	49131269	49131321	1	12	ENSG00000258017.1	49127781	49147869	AC011603.2	9502	2281	300811	No_or_no_constitutive_exon
GGGCTCAAGCAATCCTCTCACCTTGGCCTCCCAAAGTGTTGGGATTACAGGC	49357148	49357546	49357098	49357150	1	12	ENSG00000178401.14	49346916	49357546	DNAJC22	9502	2281	300811	No_or_no_constitutive_exon
CTCCCACCATCCTCACCTCTTCTTCCTGCACTTCCCGGGGTGGGCGGCAGGA	49801847	49801967	49802017	49801965	-1	12	ENSG00000167566.16	49791145	49828750	NCKAP5L	9502	2281	300811	No_or_no_constitutive_exon
GTGGTCATCAAATTTGCCAGTGACGACAGCTGGAGCCAGGGAGCGGGCAGGA	49954638	49954657	49954707	49954655	-1	12	ENSG00000257378.1	49954638	49956125	AC025154.1	9502	2281	300811	No_or_no_constitutive_exon
GCCAGGCACGGTGACTCACAGCTATAATCCCAGCACTTTGGGGGGCCGAGGC	50185579	50190261	50190311	50190259	-1	12	ENSG00000257298.1	50185579	50191363	AC008147.2	9502	2281	300811	No_or_no_constitutive_exon
AGAATTACCCTCCGCGCCTTTGTACAAGACACGGTGTCTCCTGGGGCAAGGA	51172300	51172434	51172484	51172432	-1	12	ENSG00000135457.9	51093662	51173134	TFCP2	9502	2281	300811	No_or_no_constitutive_exon
AAGGTTGAGCCACCTCTTACTGGCAGAACTCTTCTCTTTGTAGGGCCAAGAC	51284715	51284780	51284830	51284778	-1	12	ENSG00000110934.10	51281037	51324668	BIN2	9502	2281	300811	No_or_no_constitutive_exon
GCCAGGGACGCTGGAGAGCCAGGGATGGAGACAGAAGCACAGAGGGTGAGGG	51819961	51820150	51819911	51819963	1	12	ENSG00000261586.2	51817898	51820150	AC068987.4	9502	2281	300811	No_or_no_constitutive_exon
TCCTCTGATGCTGCAAGAAGAGGTTCTTAGGCTCTGCCTCTGGGTGGCAGGT	52319155	52319364	52319414	52319362	-1	12	ENSG00000170523.3	52314300	52321398	KRT83	9502	2281	300811	No_or_no_constitutive_exon
TTCCCCAGTGCCCTTGTCTCATCACCAACTTCCTATCTCTGGGAAACCAGAT	52569858	52569984	52570034	52569982	-1	12	ENSG00000170484.9	52565781	52573825	KRT74	9502	2281	300811	No_or_no_constitutive_exon
GTGGTAAGGGTGGCCCTGGCTTCCCCGTCTGCCCCGCTGGGGGAATTCAGGA	52813596	52813728	52813778	52813726	-1	12	ENSG00000170477.12	52806548	52814551	KRT4	9502	2281	300811	No_or_no_constitutive_exon
GCTGGGCACAGTGGCTCATGCCTGTAATCGCAGCATTTTGGGAGGCCGAGGT	53013555	53013921	53013505	53013557	1	12	ENSG00000257475.2	53012103	53013921	AC068888.2	9502	2281	300811	No_or_no_constitutive_exon
ATTCCTACTTCACTAACCCTTCCTTATCCTGCCACCTCGCCGGGGGCCAGGA	54028575	54028922	54028525	54028577	1	12	ENSG00000197757.7	53990623	54030823	HOXC6	9502	2281	300811	No_or_no_constitutive_exon
TGACATTGGGTAAATTCTCCTTTGTGTTCTCTCTTTCATGAGCTGGGCAGAT	54121275	54121447	54121497	54121445	-1	12	ENSG00000250432.5	54085131	54125992	LINC01598	9502	2281	300811	No_or_no_constitutive_exon
TTCTTTCACATACAAGTTGGTTATTCTCTTCTCTTCTCTTGGGGACTCAGGA	54347766	54347844	54347716	54347768	1	12	ENSG00000111481.9	54301201	54351849	COPZ1	9502	2281	300811	No_or_no_constitutive_exon
GGGCTGGAGTGAGGAAGGGAAACTGATTGCAACCACCTATGGGGCTGCAGAC	55724321	55724606	55724271	55724323	1	12	ENSG00000135437.9	55720366	55724705	RDH5	9502	2281	300811	No_or_no_constitutive_exon
TCCCTGGACGGCTACCCGCCCGTGGGGGGTTGGGGGGGACAATCAAGGAGGT	55966837	55967162	55967212	55967160	-1	12	ENSG00000258554.1	55966837	55967474	AC025162.1	9502	2281	300811	No_or_no_constitutive_exon
ATTCGGGAGGCGGTTGCTGGTGCTGATACCTGTGTATTTGGCCGGGGCAGTG	56128539	56128709	56128489	56128541	1	12	ENSG00000139641.12	56118249	56144671	ESYT1	9502	2281	300811	No_or_no_constitutive_exon
TTCCCGCATTCCTGCTCCACGTGTCCCAGCTTCTCCCCTGTGACGGGAAGGC	56162358	56162549	56162599	56162547	-1	12	ENSG00000258199.1	56162358	56190284	AC073896.4	9502	2281	300811	No_or_no_constitutive_exon
GCTGGGCGCAGTGGCTCACACCTGTAATCCCAGCACTTTGGGAGGCCGAGGT	56183323	56185726	56185776	56185724	-1	12	ENSG00000139613.11	56162982	56189567	SMARCC2	9502	2281	300811	No_or_no_constitutive_exon
AACCCTAGTCTCATTTCACTTAAGCACATGCACAGCAACCAAGAAGGGAGAA	56267792	56268111	56268161	56268109	-1	12	ENSG00000258260.1	56267792	56270104	AC073896.5	9502	2281	300811	No_or_no_constitutive_exon
AAGAGGCCTCTTATTGCCCTGTGTCACCCATTTCTCCCTTGGGTTGGCAGTG	56310957	56311054	56311104	56311052	-1	12	ENSG00000144785.8	56285915	56316059	AC073896.1	9502	2281	300811	No_or_no_constitutive_exon
GCCGGGCGCGGTGGCTCACGCCTGTAATCCCAGCAGTTTGGGAGGCCAAGGC	56309319	56309449	56309269	56309321	1	12	ENSG00000257740.1	56308867	56309449	AC073896.3	9502	2281	300811	No_or_no_constitutive_exon
CCTTCTGCTTACTTCCACCCTCATCACCGTCACCTCTTCCCCTGGGGAAGCT	57465606	57465696	57465556	57465608	1	12	ENSG00000111087.9	57460134	57472262	GLI1	9502	2281	300811	No_or_no_constitutive_exon
AAGGAAACAACACCGTGGCCTCAGTTTCCTCCCTCATTGTCAGGGACCAGCG	57476135	57476159	57476209	57476157	-1	12	ENSG00000123329.17	57472254	57488814	ARHGAP9	9502	2281	300811	No_or_no_constitutive_exon
CCCTTTCCTTTTAACTCTTTTGATTTTCTCACCTCTGGGGAAACCACAAGGA	57538518	57538524	57538574	57538522	-1	12	ENSG00000175203.15	57530101	57547331	DCTN2	9502	2281	300811	No_or_no_constitutive_exon
CTTGTCAAATGGGGACCCCCCACCCTGAGTCCCTTTCACCCTGGGGGCAGTG	57606864	57607613	57606814	57606866	1	12	ENSG00000178498.15	57604621	57609804	DTX3	9502	2281	300811	No_or_no_constitutive_exon
TCTGTTCTGCTCTCCATTCTATCTCTATCTCCTTCGCTTCGGGAAACCAGCC	57728317	57728377	57728427	57728375	-1	12	ENSG00000135439.11	57723760	57742157	AGAP2	9502	2281	300811	No_or_no_constitutive_exon
CTCTCGATATGAGCCAGTGGCTGAAATTGGTGTCGGTGCCTATGGGACAGTG	57751499	57751659	57751709	57751657	-1	12	ENSG00000135446.16	57747726	57756013	CDK4	9502	2281	300811	No_or_no_constitutive_exon
AGGGCTGCTACGTCAAGGACCTCAGCCGCCTGGGGAGGGACCTGAGAAAGAC	57823903	57823957	57824007	57823955	-1	12	ENSG00000175215.10	57819926	57846739	CTDSP2	9502	2281	300811	No_or_no_constitutive_exon
ATCCCAGCTACTCGGGAGGCTGAGGCAGGAGAATCACTTGAACCTGGGAGGT	64629893	64629976	64629843	64629895	1	12	ENSG00000225195.2	64628343	64629976	AC078962.1	9502	2281	300811	No_or_no_constitutive_exon
TGTTTGTTCGTTTGTTTTTCTTATTTTTCATCATCACTTCATATGGGCAGTG	66456186	66456342	66456392	66456340	-1	12	ENSG00000155974.11	66347430	66804186	GRIP1	9502	2281	300811	No_or_no_constitutive_exon
CTTTTCTGTTGAATATGTCTATATGTTTCTGTTTTGTAATGGGGAAAAAGCT	68721840	68721986	68721790	68721842	1	12	ENSG00000111581.9	68686733	68745809	NUP107	9502	2281	300811	No_or_no_constitutive_exon
GAGCCATGGCTCCCAGCCAGCTTTTAACACTTTTGATTGGAAAGGGCCAGCT	71793854	71793901	71793951	71793899	-1	12	ENSG00000257410.1	71793854	71799627	AC089984.1	9502	2281	300811	No_or_no_constitutive_exon
GCTGTCTCATGCTGTCTTGCCCTTGCACCTTCTACCATGGGATGATGCAGCA	76781624	76781683	76781574	76781626	1	12	ENSG00000186908.14	76763587	76853696	ZDHHC17	9502	2281	300811	No_or_no_constitutive_exon
ATGGTAATAGGTATTCCCCTTTTTTTCTTGGAACTCTCTGTGGGTCAAAGAA	84885910	84885986	84886036	84885984	-1	12	ENSG00000072041.16	84859487	84913615	SLC6A15	9502	2281	300811	No_or_no_constitutive_exon
ACTTCTGTCTCGTCTGCCCCAACCGCTAGCCTCGGCTTGGGTAAGGCGAGGC	89351688	89352152	89352202	89352150	-1	12	ENSG00000139318.7	89347231	89353271	DUSP6	9502	2281	300811	No_or_no_constitutive_exon
TTTCTCTCTCTTTCTCTTTCTTTCTCAACATTTGTTCTGGGGAAAGCCAGCT	92044394	92044548	92044598	92044546	-1	12	ENSG00000257242.7	91984975	92142914	LINC01619	9502	2281	300811	No_or_no_constitutive_exon
CGTTGTGTTGTGATGGTAGGACTAAATGGGTGTTTGTTTGGGTGAATCAGGT	95107562	95107631	95107681	95107629	-1	12	ENSG00000180263.13	95076748	95217482	FGD6	9502	2281	300811	No_or_no_constitutive_exon
TATATCCCTTATTGATGAATTTTTTTTTTTTTTTTTTTTTTGGGAGACAGAG	96284407	96284453	96284503	96284451	-1	12	ENSG00000059758.7	96278260	96400560	CDK17	9502	2281	300811	No_or_no_constitutive_exon
AGATTTCTCTACTCCCAAGCTCCAAAAAAGGTATACATTGGATGGGCTAGAT	97564348	97565035	97564298	97564350	1	12	ENSG00000255794.7	97430883	97598415	RMST	9502	2281	300811	No_or_no_constitutive_exon
TGAGTTGGTCGCCAACAATGTGACGCTGCCGGCCGGGGAGCAGCGCAAAGAC	98515970	98516146	98515920	98515972	1	12	ENSG00000120802.13	98515511	98550379	TMPO	9502	2281	300811	No_or_no_constitutive_exon
TGAAGAGTGAGTTGGTCGCCAACAATGTGACGCTGCCGGCCGGGGAGCAGCG	98515963	98516146	98515913	98515965	1	12	ENSG00000120802.13	98515511	98550379	TMPO	9502	2281	300811	No_or_no_constitutive_exon
GGTGCGGTGGCACGTGCCTGTAATCCCAGCTCCTTGGGAGGCTAAGACAGGA	98735020	98735418	98734970	98735022	1	12	ENSG00000120868.13	98645140	98735433	APAF1	9502	2281	300811	No_or_no_constitutive_exon
ATAAACCTCACAGTATTACAGCTTTACTTTTTGTTTTCCTTTGGGGGCAGAT	100623561	100624890	100623511	100623563	1	12	ENSG00000139354.10	100573682	100628286	GAS2L3	9502	2281	300811	No_or_no_constitutive_exon
GACCTCAGGTGATCCACCCGCCTTGGCCTCCCAAAGTGCTGGGATTACAGGT	101403415	101403699	101403749	101403697	-1	12	ENSG00000120805.13	101393119	101407820	ARL1	9502	2281	300811	No_or_no_constitutive_exon
CAAAATGGCAAAATTGTGAGTAACTATCCTCCTTTCATTTTGGGAAGAAGAT	102916572	102916598	102916648	102916596	-1	12	ENSG00000171759.9	102836884	102958410	PAH	9502	2281	300811	No_or_no_constitutive_exon
CAAAAATTAGCATGGTGGCAGGTATAATCCTAGCTACTTGGGAGGCTGAGGC	103986592	103987025	103986542	103986594	1	12	ENSG00000139372.14	103965803	103988874	TDG	9502	2281	300811	No_or_no_constitutive_exon
GTCCCAGCTACTCAGGAGGTTGAGGCAGGAGAATTGCTTGAACCCGGGAGGT	106245612	106245682	106245732	106245680	-1	12	ENSG00000258355.1	106245612	106246956	AC079174.1	9502	2281	300811	No_or_no_constitutive_exon
CTTGCTTCCCCAGCTCACCAGTCCTGTTCCTCACCTCTGGCTGCGGGAAGGG	108240343	108240544	108240293	108240345	1	12	ENSG00000075035.9	108129470	108250537	WSCD2	9502	2281	300811	No_or_no_constitutive_exon
GAGTTTGGCTGCCCCAGGCCTGAACGCACTTGTTTGCTCTTGGGAGACAGGG	108459180	108459303	108459353	108459301	-1	12	ENSG00000247213.6	108434129	108492585	LINC01498	9502	2281	300811	No_or_no_constitutive_exon
ATTTCTGTCTTGGCCTCGCCACTGACGTCCCTTCTTTCCTGTGGGGACAGGA	109092506	109092787	109092837	109092785	-1	12	ENSG00000189046.10	109088187	109093631	ALKBH2	9502	2281	300811	No_or_no_constitutive_exon
CACCTTCTCTCTTTCTCTGCCACTTTCTCCCTGCCCCTGCCTGTGGGAAGTG	109287396	109287524	109287574	109287522	-1	12	ENSG00000139445.17	109277978	109309220	FOXN4	9502	2281	300811	No_or_no_constitutive_exon
CAGAGGGGGTGGGCCATAACTTACCTGCCCTGTATACTGTGGGAACACAGGT	109448655	109451813	109451863	109451811	-1	12	ENSG00000110906.12	109448655	109477544	KCTD10	9502	2281	300811	No_or_no_constitutive_exon
TTGCACTCCAGCTTGGGCAAGGGGAGCAAAAAGTCTCGGGGAAAAAAAAGTT	109859766	109859985	109860035	109859983	-1	12	ENSG00000256351.1	109859766	109860420	AC007834.2	9502	2281	300811	No_or_no_constitutive_exon
GACACCTAGATGTTGCCAGGAATAAGACTGTCCCTGGGTGGGAATTGCAGGC	112969607	112969755	112969557	112969609	1	12	ENSG00000111331.12	112938351	112973249	OAS3	9502	2281	300811	No_or_no_constitutive_exon
CAGGCGGGCCAGGCTGAAAGACCTCTGACAAGGTGCTGTGTGGGGTGCAGGT	113165801	113166032	113166082	113166030	-1	12	ENSG00000123064.12	113157173	113185479	DDX54	9502	2281	300811	No_or_no_constitutive_exon
ATTTGGGCTCTGTCACTTACTCTGTCAGTTTCTTCATCTGTGGGTTGGAGAC	113302139	113302700	113302750	113302698	-1	12	ENSG00000089060.11	113298758	113359493	SLC8B1	9502	2281	300811	No_or_no_constitutive_exon
TTCATGGATTTGATGTTTTTGTTTTTGTTTTTGTTTTGATGGGGGTTCAGTG	113927053	113927229	113927279	113927227	-1	12	ENSG00000122965.10	113816737	113966371	RBM19	9502	2281	300811	No_or_no_constitutive_exon
GGGGTTTTGCTGTTAGTTGGAGACAAGGTGCCCTACTCAGGGAATGGAAGCC	119225833	119225863	119225913	119225861	-1	12	ENSG00000256311.1	119225833	119259017	AC084880.2	9502	2281	300811	No_or_no_constitutive_exon
GGGGCCCAGACCCACCTCGGCACGGACACCCCTGTCTCCAGGAGGGGCAGGT	119687759	119688064	119688114	119688062	-1	12	ENSG00000122966.15	119685789	119877291	CIT	9502	2281	300811	No_or_no_constitutive_exon
CAGGAATTTGACAAGAAGTACAATCCCACCTGGCATTGCATCGTGGGGAGGA	120498119	120498472	120498069	120498121	1	12	ENSG00000088986.10	120469849	120498493	DYNLL1	9502	2281	300811	No_or_no_constitutive_exon
TAGGTTGTGTGGGGTGGGGCGTGCGCTGAGCCCTGGGTCTGTGTGGGCAGGG	120737836	120737988	120737786	120737838	1	12	ENSG00000122971.8	120725734	120740008	ACADS	9502	2281	300811	No_or_no_constitutive_exon
TTTGCAGTGAGCCGAGATTGCTGCACTGCACTCCAGCCTGGGCGACAGAGCA	121328998	121329185	121329235	121329183	-1	12	ENSG00000089053.12	121308244	121399896	ANAPC5	9502	2281	300811	No_or_no_constitutive_exon
GGCGCTCTTCCAGGCCGGCCGGCGCCCACCCGCCCTCACCAGGGCTGCAGTG	122866700	122867021	122866650	122866702	1	12	ENSG00000256152.2	122865334	122867021	AC027290.1	9502	2281	300811	No_or_no_constitutive_exon
GCTGACCTCCCTCCCCTCGTCTCTCCCTCTCTGATCCCCATGGGGCACAGGA	123005239	123005548	123005598	123005546	-1	12	ENSG00000090975.12	122983479	123150015	PITPNM2	9502	2281	300811	No_or_no_constitutive_exon
TTAAGAAACATTGAATTTGGGCTGACTCTCTTGTTTGTGGCGGAGGGTAGGT	123321534	123321732	123321782	123321730	-1	12	ENSG00000139697.13	123289108	123364843	SBNO1	9502	2281	300811	Yes
CCCCGGCCGCTGCTGCCAGCCTCAGAAAGGCACCCAGGTGTGCAGGGGAGCA	123408870	123409351	123408820	123408872	1	12	ENSG00000183955.12	123383772	123409358	KMT5A	9502	2281	300811	No_or_no_constitutive_exon
CTGGGAGTCCCTTGTGCTGCTGACTGTGTCCCTTCCTTCCATGTGGGTAGGT	123607431	123608829	123607381	123607433	1	12	ENSG00000111364.15	123602076	123620941	DDX55	9502	2281	300811	No_or_no_constitutive_exon
AGTTGAAAAGGAATTGTTTCGCTTTTGTTTTTCTTGGTTGTGATGGGGAGCC	123618610	123618778	123618560	123618612	1	12	ENSG00000111364.15	123602076	123620941	DDX55	9502	2281	300811	No_or_no_constitutive_exon
AAGAAAAGAGTCAAGTTTACTTCCTACACCAGCATCCTCTGAGGGGACAGTG	127626144	127626267	127626094	127626146	1	12	ENSG00000257035.1	127624152	127626267	AC025252.2	9502	2281	300811	No_or_no_constitutive_exon
AAAAAAAAAAAAAAAAAAAAAGAAAAAAAAAGTGATGTTGGACTGGGCAGAG	129014144	129016663	129014094	129014146	1	12	ENSG00000256581.1	129013335	129016663	NLRP9P1	9502	2281	300811	No_or_no_constitutive_exon
GCTGAAGCCGAGCCCTGACTGACACAGTTTTCTTATTTCTCCGGGAGCAGCA	131647112	131647529	131647579	131647527	-1	12	ENSG00000256424.1	131647112	131648121	LINC02414	9502	2281	300811	No_or_no_constitutive_exon
CTTTTGGGTTACAGAAGCTAACAAGGAAAATGTGTTCCATGGGACCAAAGAT	132869618	132869798	132869848	132869796	-1	12	ENSG00000072609.17	132822186	132956304	CHFR	9502	2281	300811	No_or_no_constitutive_exon
TTTGTCTGTGTAATTTTTGCATCACAAGCTATATTTAAATGTGGGTGCAGTG	133063078	133063304	133063028	133063080	1	12	ENSG00000198040.10	133037291	133063304	ZNF84	9502	2281	300811	No_or_no_constitutive_exon
GAACGAAAAGCCCTTGCGCGCAGGGCCGCATTGGTTTCTGGGAATTGTAGTT	133080821	133081072	133080771	133080823	1	12	ENSG00000196387.9	133079837	133107544	ZNF140	9502	2281	300811	No_or_no_constitutive_exon
TGTCCTCAGGGAATGGAAGCAGGGCTAGAAGTCTTGTTGTTTGGGGGCAGGA	133226935	133227152	133227202	133227150	-1	12	ENSG00000227059.6	133218311	133236095	ANHX	9502	2281	300811	Yes
CAGGCTGGGCCAGGCAAGGTCGGGCGCTGTCTGACCCTGCTGGGCGGTAGCT	18254385	18254512	18254562	18254510	-1	13	ENSG00000280208.1	18253525	18270822	GGT4P	9502	2281	300811	No_or_no_constitutive_exon
CACTTTATATTTTGTTCTTTTCTTTCACTATCCCTGATTCCTGGGTGAAGGG	20981465	20981648	20981698	20981646	-1	13	ENSG00000150457.8	20973031	21061547	LATS2	9502	2281	300811	No_or_no_constitutive_exon
CTTTATATCCTCCAAATTTAAAGCTACCATATGGAAGTGGGAAATGTGAGGC	21018035	21018122	21017985	21018037	1	13	ENSG00000233851.1	21005156	21018122	LATS2-AS1	9502	2281	300811	No_or_no_constitutive_exon
GGCCTCAAGTGATCTGCCTACCTTGGCCACCCAAAGTGCTGGGATTACAGGC	21294732	21295003	21294682	21294734	1	13	ENSG00000235438.7	21260014	21295003	ESRRAP2	9502	2281	300811	No_or_no_constitutive_exon
AGGGGTGGAGGTCATGTCGGGCAGTCAGATCGCAGGCACTAGGGGTGGAGGT	21376976	21377208	21377258	21377206	-1	13	ENSG00000236953.1	21376976	21377874	ZDHHC20-IT1	9502	2281	300811	No_or_no_constitutive_exon
ATGGACCTTTCAGAGGTGTTTTTAAAAGCTTATACTTTCTGTGGGGTTAGGT	25253763	25253964	25254014	25253962	-1	13	ENSG00000139505.11	25246200	25288009	MTMR6	9502	2281	300811	No_or_no_constitutive_exon
TAAGAGTACATGTGTCTTTTTGGTAGAATGATTCATGTTTTTGGGGGTAGTA	26142307	26142375	26142425	26142373	-1	13	ENSG00000233963.2	26094723	26154175	ATP8A2P3	9502	2281	300811	No_or_no_constitutive_exon
TTTTTAAATAAATTTATGTTTAAGGCTAAAAATTATTATTTTGGGAACAGGT	35211052	35211179	35211002	35211054	1	13	ENSG00000172915.18	34942286	35673022	NBEA	9502	2281	300811	No_or_no_constitutive_exon
AGAATAAGCCTGCGGATCCCCCGCCGCCTCCGCGGGGGAGAGCGCCGGAGCG	34942659	34943114	34942609	34942661	1	13	ENSG00000172915.18	34942286	35673022	NBEA	9502	2281	300811	No_or_no_constitutive_exon
CCCGGCATGGGGGCAAGCACCTATAGGTCCCAGCTACTCGGGAGGCTGAGGT	42043726	42043948	42043998	42043946	-1	13	ENSG00000231530.1	42043726	42044247	AL157932.1	9502	2281	300811	No_or_no_constitutive_exon
ATGGTGGGAGGAGTTCCTATGTCACTCTAACTGTAAAGGGAAACACTGAGAC	43546532	43548056	43546482	43546534	1	13	ENSG00000233821.1	43543917	43548056	ENOX1-AS1	9502	2281	300811	No_or_no_constitutive_exon
GAGCTGAGGCAATCCTCCCGCCTCAGCCTCCGCAGTAGTTGGGATTACAGGT	45351264	45351350	45351214	45351266	1	13	ENSG00000228886.1	45350322	45351350	AL138963.1	9502	2281	300811	No_or_no_constitutive_exon
ATAGTCAACATTCAGGTGACTACTTTCAATTTTGATTTCTTGGGATATAGAA	51518232	51518468	51518182	51518234	1	13	ENSG00000236778.7	51452366	51552364	INTS6-AS1	9502	2281	300811	No_or_no_constitutive_exon
TACATTTGTGCTTCAACAACACGTATGTCATGAAACCACGGGATAAAAAGAC	75873656	75873734	75873606	75873658	1	13	ENSG00000178734.5	75871037	75883811	LMO7DN	9502	2281	300811	No_or_no_constitutive_exon
GCGCCCCGTGGGGCCTCGGCCGGTGGCCTGTGCCAAAAGGCCGGGCAGAGCT	98577603	98578830	98577553	98577605	1	13	ENSG00000224418.1	98577243	98578830	STK24-AS1	9502	2281	300811	No_or_no_constitutive_exon
TTATGAAAGTTGCTTTTTTCCTCACTGTATAAAATTCATTTTGGGTAAAGGC	101579286	101579427	101579236	101579288	1	13	ENSG00000198542.13	101452592	101720856	ITGBL1	9502	2281	300811	No_or_no_constitutive_exon
TTCTTGGTGGTCACACATTTGTATAACCCCTTACCCTTGAATGTGGGCAGGA	105489791	105490192	105489741	105489793	1	13	ENSG00000182346.18	105465866	105491034	DAOA	9502	2281	300811	No_or_no_constitutive_exon
GACCTCAGGTGATCCACCCGCTTTGGCCTCCCAAAGTGCTGGGATTACAGGC	110894638	110895321	110895371	110895319	-1	13	ENSG00000229152.2	110894638	110899172	ANKRD10-IT1	9502	2281	300811	No_or_no_constitutive_exon
CACCTTGTTCACACACCCCTGTGTGCGTGGCCGCTGACCTCGGGACTAAGAC	112878216	112878303	112878166	112878218	1	13	ENSG00000068650.18	112690328	112887168	ATP11A	9502	2281	300811	No_or_no_constitutive_exon
TCCTCGGGGGCCTGAGTACTCACCTCCTGGCGTTTCTTTTGGGGAAACAGGC	113088326	113088405	113088276	113088328	1	13	ENSG00000126217.20	112894377	113099739	MCF2L	9502	2281	300811	No_or_no_constitutive_exon
GACCTCAGGTTATCTGCACACCTCAGCCTCTTAAAGTTCTGGGATTACAGGC	20365666	20367103	20367153	20367101	-1	14	ENSG00000129566.12	20365666	20413429	TEP1	9502	2281	300811	No_or_no_constitutive_exon
TGCAGGCCGAGGTCTGGTACGACTGGAGTACCGGCAGCGCTGGGATGAAGCC	20457122	20457767	20457072	20457124	1	14	ENSG00000100823.11	20455190	20457772	APEX1	9502	2281	300811	No_or_no_constitutive_exon
CACTAACTTTGGTAGCTCAGTGTGCATCTAGAGTGGGACTGGGGAGGGAGCT	21016771	21016914	21016964	21016912	-1	14	ENSG00000165795.23	21016762	21070872	NDRG2	9502	2281	300811	No_or_no_constitutive_exon
AGGGAAATGATTCATTCTTCTCTGCTCCTTCCCAAGGCTGGAGGGCCAAGGC	21078897	21079010	21078847	21078899	1	14	ENSG00000165801.9	21070269	21090240	ARHGEF40	9502	2281	300811	No_or_no_constitutive_exon
CCTTCTATGACTTTGAAACCCACTGTACCCCATTATCTGTGGGGCCACAGCC	21324874	21325070	21324824	21324876	1	14	ENSG00000092200.12	21287938	21351301	RPGRIP1	9502	2281	300811	No_or_no_constitutive_exon
GAAATAACCTGGTTTTGTTGGGATTTTTTGTTGCCATGTTGGTGGGAAAGGC	21468669	21468752	21468802	21468750	-1	14	ENSG00000129472.13	21459019	21476973	RAB2B	9502	2281	300811	No_or_no_constitutive_exon
CCAAATGTAGGTGCTCAGGTGCACCTACCAAAGGGAAAGGGAGAGGAGAGAG	21522405	21522660	21522355	21522407	1	14	ENSG00000257096.1	21521082	21522660	AL161747.2	9502	2281	300811	No_or_no_constitutive_exon
TGATGACTCTCATCTGCATCTACTTTTCTCTTTCTGAACGGGGGTAAAAGCG	22155367	22155638	22155317	22155369	1	14	ENSG00000258835.1	22155078	22155638	TRAV28	9502	2281	300811	No_or_no_constitutive_exon
GTATATGGTATTTAGTTTTAACCTGACTTTTAATCAGGGATGAATCAAAGAT	22332921	22333476	22333526	22333474	-1	14	ENSG00000256221.1	22332921	22334685	AC244502.2	9502	2281	300811	No_or_no_constitutive_exon
AGTGCCCGCCGCACACTGCACACCTTCGATCTGCTTGGCTTCGGGCGAAGCT	22603600	22603762	22603550	22603602	1	14	ENSG00000100439.10	22598236	22613215	ABHD4	9502	2281	300811	No_or_no_constitutive_exon
ACTATGCCTTAAGAAGGCCTGATAGCTTCTGTTTTTGCATTCGGGGGAAGCC	22764384	22764657	22764707	22764655	-1	14	ENSG00000258458.5	22702610	22766562	AL160314.2	9502	2281	300811	No_or_no_constitutive_exon
AAGTGCTGAACCTTATTCAGTATTTGTCTTTCTTGGGTGGGGGAGTGCAGAC	22928125	22928211	22928261	22928209	-1	14	ENSG00000100462.15	22920510	22929585	PRMT5	9502	2281	300811	No_or_no_constitutive_exon
AAGTAAAGTGCTGAACCTTATTCAGTATTTGTCTTTCTTGGGTGGGGGAGTG	22928125	22928216	22928266	22928214	-1	14	ENSG00000100462.15	22920510	22929585	PRMT5	9502	2281	300811	No_or_no_constitutive_exon
AGAGGTCCTGAGACCATCTAACTGTTGGGTCTATTTCTTGGGGACAGCAGCT	23064354	23064485	23064535	23064483	-1	14	ENSG00000100813.14	23058563	23095614	ACIN1	9502	2281	300811	No_or_no_constitutive_exon
AGCAGAGGTCCTGAGACCATCTAACTGTTGGGTCTATTTCTTGGGGACAGCA	23064354	23064488	23064538	23064486	-1	14	ENSG00000100813.14	23058563	23095614	ACIN1	9502	2281	300811	No_or_no_constitutive_exon
TATCTGTGTCCCAGAGCCTCATCCCCGACATCAAACCCCTGGCGGGGCAGGA	23064104	23064221	23064271	23064219	-1	14	ENSG00000100813.14	23058563	23095614	ACIN1	9502	2281	300811	No_or_no_constitutive_exon
TGCATTGCCACTACGGGGCCTTCCCCCCTAATGCCTCTGGCTGGGAGCAGCC	23351947	23352127	23352177	23352125	-1	14	ENSG00000092096.16	23346305	23352912	SLC22A17	9502	2281	300811	No_or_no_constitutive_exon
GCGGGGGCACTGATGAGGGGATCTACGATGTGCCTCTGCTGGGGCCAGAGGC	23359316	23359694	23359744	23359692	-1	14	ENSG00000100842.12	23356401	23365752	EFS	9502	2281	300811	No_or_no_constitutive_exon
ATATATATATATATATTTTAAATTGCACCCGTTCTGGTGTGAGGGCGAAGGC	23512809	23512873	23512759	23512811	1	14	ENSG00000157306.14	23511759	23560778	ZFHX2-AS1	9502	2281	300811	No_or_no_constitutive_exon
TCTTTCCAAATGCTCAGTTGGCTCCCAAAGTTGGAGCCTGGCATGGGCAGGG	23521002	23521337	23521387	23521335	-1	14	ENSG00000136367.13	23520854	23556192	ZFHX2	9502	2281	300811	No_or_no_constitutive_exon
CATGGTTCTAGTTTCTGCTGGACATGGAGGGAGCGGAGGCAGGGGCAGAGCT	23531480	23531682	23531732	23531680	-1	14	ENSG00000136367.13	23520854	23556192	ZFHX2	9502	2281	300811	No_or_no_constitutive_exon
GAGCCTGGCCACTGTGTGCAGAGGAAGGTATTGAAGGGTGATTGGAGGAGAT	24187666	24187813	24187863	24187811	-1	14	ENSG00000196497.16	24180218	24188964	IPO4	9502	2281	300811	No_or_no_constitutive_exon
ATTTTTCCTTCACAAAATTTGGGCCTACTCCACTGGACTCCTCAGGGAAGAA	24211679	24211824	24211874	24211822	-1	14	ENSG00000254505.9	24209582	24213869	CHMP4A	9502	2281	300811	No_or_no_constitutive_exon
CCCAGGGAGAGAACTGGAGGGAACCAGTTTTGTGTGTTCTGGGGACACAGAG	24259939	24260058	24260108	24260056	-1	14	ENSG00000092295.11	24249113	24264432	TGM1	9502	2281	300811	No_or_no_constitutive_exon
TCTTGCTCACACTCTCTTGCCCTTCTGCTTTCTGCGATGGGATGACACAGCA	26126156	26126215	26126265	26126213	-1	14	ENSG00000257986.1	25835857	26143305	LINC02306	9502	2281	300811	No_or_no_constitutive_exon
GCCTCCTCCTCCTGGGAAGAAGCGGAGGCGCCGGCGGTCGGCCGGGATAGCA	36662004	36662093	36661954	36662006	1	14	ENSG00000198807.12	36657567	36679715	PAX9	9502	2281	300811	No_or_no_constitutive_exon
GTGGCGCCACCCCTGATTGCGGTGCCACGGACTGCTCCTGCTGGGCGGAGAG	39103031	39103123	39103173	39103121	-1	14	ENSG00000100934.14	39031918	39109646	SEC23A	9502	2281	300811	No_or_no_constitutive_exon
GGCCGGGAGCCGGCAGCCGGCGGCGGGGCCGGATGGCTCTGTGCGGGCAGGC	39431771	39431970	39432020	39431968	-1	14	ENSG00000165355.7	39397668	39432500	FBXO33	9502	2281	300811	No_or_no_constitutive_exon
TGTGTAATGGCTCAGGCCTGTAATCCCAGCTCTTTGGGAGGCTGAGGCAGGA	40389076	40389140	40389026	40389078	1	14	ENSG00000258480.1	40387557	40389140	AL352977.2	9502	2281	300811	No_or_no_constitutive_exon
TTATTTTTTATTTGCGCTTATAATAAACGTTTAACTGTTTTTGGGGACAGAG	45195480	45195585	45195430	45195482	1	14	ENSG00000187790.10	45135939	45200890	FANCM	9502	2281	300811	No_or_no_constitutive_exon
GACCTCAGGTGATCTGCCCGCCTCAGCCTCCCAAAGTGCTGGGATTACAGGC	50395700	50395924	50395974	50395922	-1	14	ENSG00000100490.9	50329403	50416461	CDKL1	9502	2281	300811	No_or_no_constitutive_exon
CTAAGTCTTTGATGGTGGTACTCATCACTGCATTTTCTCCTGGGATGCAGTT	50380104	50380232	50380282	50380230	-1	14	ENSG00000100490.9	50329403	50416461	CDKL1	9502	2281	300811	No_or_no_constitutive_exon
AAGAAGTTTTTCTGTGCCATCCTTTAAGTCTTTGAGAGGGGCCTGAAGAGCC	51966710	51967161	51966660	51966712	1	14	ENSG00000186469.8	51826194	51979342	GNG2	9502	2281	300811	No_or_no_constitutive_exon
GGCGTGGTGGCGGGCGCCTGTAGTCCCAGCTACTCAGGGGGCTGAGGCAGAA	52641521	52641566	52641471	52641523	1	14	ENSG00000258757.1	52640838	52641566	AL133453.1	9502	2281	300811	No_or_no_constitutive_exon
GACCTCAAGTGATCCACCCACCTCGGCCTCCCAAAGTGCTGGGATTACAGGC	52773615	52774336	52773565	52773617	1	14	ENSG00000198252.11	52730179	52774998	STYX	9502	2281	300811	No_or_no_constitutive_exon
GGGCTCAAATGATCCTTCCACCTCAGCCTCCCATGTGGCTGGGACTATAGGT	52775863	52776046	52776096	52776044	-1	14	ENSG00000100522.8	52775193	52791668	GNPNAT1	9502	2281	300811	No_or_no_constitutive_exon
ACAGGAAATACTTTAAAAGTCTATAAAAAGATTTTTCTTTTGGAGGGCAGAA	56765137	56765757	56765087	56765139	1	14	ENSG00000258703.1	56759378	56765757	AL161757.3	9502	2281	300811	No_or_no_constitutive_exon
ATGGTGGTGCTTGCCTGTGGTCCCAGCTACTTGGGAGGCTGAGGTGGGAGGA	58272614	58272976	58273026	58272974	-1	14	ENSG00000257621.7	58265364	58298134	PSMA3-AS1	9502	2281	300811	No_or_no_constitutive_exon
CTGTCCGTGTGTGTGCCTCCGTGGCTCTCCTTCGCTCTGTGGGACGACAGAA	59726918	59727668	59727718	59727666	-1	14	ENSG00000139970.16	59595975	59870966	RTN1	9502	2281	300811	No_or_no_constitutive_exon
CACCTCAGGTGATCTACCCACCTTGGCCTCTCAAAGTGCTGGGATTACAGGC	63298125	63298780	63298830	63298778	-1	14	ENSG00000258943.1	63298125	63299547	AL049871.1	9502	2281	300811	No_or_no_constitutive_exon
ACAAGATCATATGTTCTAATGAATTCTCTGTTTTCTATCTATGGGGACAGAA	63312834	63313116	63313166	63313114	-1	14	ENSG00000179600.3	63312834	63318879	GPHB5	9502	2281	300811	No_or_no_constitutive_exon
GAGCCCCTGGGTGTCTGACTGAGCTGCCTGTTTTTCTCCCGGTGGGGCAGGA	64795336	64795639	64795689	64795637	-1	14	ENSG00000070182.19	64746282	64879883	SPTB	9502	2281	300811	No_or_no_constitutive_exon
GTAAGAATCCTTTTAACCCTTTGCTTTTTATTCCTCTGCTGGGCGGCCAGGA	67789334	67789598	67789648	67789596	-1	14	ENSG00000072121.15	67727373	67816590	ZFYVE26	9502	2281	300811	No_or_no_constitutive_exon
TTGTGGCTTCTGCGTTGTTCTTTTTGATCACTTGCTTCTGGGGACATTAGGG	71295262	71295456	71295506	71295454	-1	14	ENSG00000259146.3	71292728	71321814	AC005476.2	9502	2281	300811	No_or_no_constitutive_exon
AAACTGAGCATTCACAGTGTGTCCTGTTTGATTGTCTTTTGGGAACCAAGGA	71573488	71573800	71573438	71573490	1	14	ENSG00000197555.9	71320448	71741229	SIPA1L1	9502	2281	300811	No_or_no_constitutive_exon
TTTCTGGGCATGTGCCCTATAGGACCTTTTAGCATTTGACTGGGACAAAGTG	71650289	71650509	71650239	71650291	1	14	ENSG00000197555.9	71320448	71741229	SIPA1L1	9502	2281	300811	No_or_no_constitutive_exon
GGCACTGTGGCTCATGCCTGTAATCTCAGCACTTTGGGAGGCCAAGGCAGGT	73913066	73914872	73914922	73914870	-1	14	ENSG00000258891.1	73896163	73938114	AC005480.1	9502	2281	300811	No_or_no_constitutive_exon
ATGTGTTTCCTGTCTTCTTGGTTCATCTGGATGTTTTGTTCTAGGGACAGAT	74091237	74091306	74091187	74091239	1	14	ENSG00000205659.10	74084795	74201235	LIN52	9502	2281	300811	No_or_no_constitutive_exon
AGATCATTTGAATGGCCTTGGTTTCTAAAGGAGGGTGTGATATGGGACAGGC	74293153	74293310	74293360	74293308	-1	14	ENSG00000119688.20	74285422	74303056	ABCD4	9502	2281	300811	No_or_no_constitutive_exon
CAGTGACCTGGCCACCTCTGTCCTCTCTCATGGCATGGCTCTGGGGACAGAT	74507178	74507310	74507360	74507308	-1	14	ENSG00000119681.11	74498169	74612378	LTBP2	9502	2281	300811	No_or_no_constitutive_exon
CCAGGGGCCAGGCAACAGGGACACCTTTCTTCTTGCTTCTGGGCCAACAGCC	74946732	74946948	74946998	74946946	-1	14	ENSG00000119630.13	74941833	74955784	PGF	9502	2281	300811	No_or_no_constitutive_exon
GCGGGACGCTCCAGTAGATGAGTAGGGGGCTCCCTTGTGCCTGGAGGGAGGC	75279236	75279531	75279186	75279238	1	14	ENSG00000170345.9	75278773	75282230	FOS	9502	2281	300811	No_or_no_constitutive_exon
CGTGTTTGAAACTCATTTTTTGCTGTCCTTTTCTTCTTTTTTGGGGGCAGTT	76059326	76059373	76059276	76059328	1	14	ENSG00000119650.12	75902135	76084585	IFT43	9502	2281	300811	No_or_no_constitutive_exon
AGGTTGCAGTGAGCCGAGATCGCACCACTGCCCTCCAGACTGGGTGACAGAG	92080540	92080567	92080617	92080565	-1	14	ENSG00000066427.21	92038651	92106621	ATXN3	9502	2281	300811	No_or_no_constitutive_exon
GAGGGCTGGGGCTTGCTTGGCCTCCCTAGCTGAGGGCCGGGCGGGCGCAGTT	94044585	94044780	94044535	94044587	1	14	ENSG00000089723.9	94026328	94048930	OTUB2	9502	2281	300811	No_or_no_constitutive_exon
AGCACTTTTATCAATAGAAACTTGTTACACATCCCTCCAACAGGGAGAAGCA	95671676	95671850	95671626	95671678	1	14	ENSG00000187621.14	95650497	95679833	TCL6	9502	2281	300811	No_or_no_constitutive_exon
GCTACTAGGGAGGCTGAGGCAGGAGAATTGCTTGAACCCAGGAGGGGGAGGT	100265313	100265405	100265263	100265315	1	14	ENSG00000258904.1	100263780	100265405	AL157871.5	9502	2281	300811	No_or_no_constitutive_exon
GACCTCAAGTGATCCACCCACCTCAGCCTCCCAAAGTGTTGGGATTACAGGC	100293586	100293859	100293909	100293857	-1	14	ENSG00000197119.12	100291110	100306547	SLC25A29	9502	2281	300811	No_or_no_constitutive_exon
AACTGAAAGAAAGAGGGGAAGAGTATTAAAGACCATTTCTGGCTGGGCAGGG	100375282	100375350	100375400	100375348	-1	14	ENSG00000140105.17	100333787	100376805	WARS	9502	2281	300811	No_or_no_constitutive_exon
AGCTGGCACCCTCAGGGCTGCCCCTTGCCCGCTCTGGGAGGAGAGAGGAGGG	100587774	100588168	100588218	100588166	-1	14	ENSG00000258576.1	100587774	100589326	AL163974.1	9502	2281	300811	No_or_no_constitutive_exon
ATTCCAGCTACGCAGGAGGCTGAGGGAGGAGAATCACTTGAACCCGGGAGGC	100965679	100965766	100965629	100965681	1	14	ENSG00000225746.9	100894769	101027415	MEG8	9502	2281	300811	No_or_no_constitutive_exon
GGGTTCAGGCGATTCTCATGCCTCAGCCTCCAGAGTAGTTGGGACTACAGGC	102347036	102347455	102347505	102347453	-1	14	ENSG00000100865.14	102341101	102362916	CINP	9502	2281	300811	No_or_no_constitutive_exon
GCCCGGTGTGCTGGCTCACGCCTGTAATCTGAGCACTTTGGGAGGCCAAGGT	102936941	102937177	102936891	102936943	1	14	ENSG00000259515.1	102933573	102937177	AL117209.1	9502	2281	300811	No_or_no_constitutive_exon
CGGAGGCGGCCGAGGAGCGCATGGGCCAGCGGCCGGCCGCGGGCGCCGAGGT	103127402	103127629	103127352	103127404	1	14	ENSG00000185215.8	103123441	103137439	TNFAIP2	9502	2281	300811	No_or_no_constitutive_exon
TGATGAGGGGTCCTTCCCTGGGGCCTCTCCAGACTCACGGGGCTGGGTAGGG	104589020	104589340	104589390	104589338	-1	14	ENSG00000259037.1	104589020	104589847	BX927359.1	9502	2281	300811	No_or_no_constitutive_exon
AGCTGATCCTGAGAATTGGGAACTTCCTCAACTACGTAAGTCAGGGGCAGCT	104711022	104711186	104710972	104711024	1	14	ENSG00000203485.12	104689605	104722535	INF2	9502	2281	300811	No_or_no_constitutive_exon
GGAGGCTCCCGGTGGGACAGTCACCAAGAACTGTGACACAGAAGGGGAAGGG	104769646	104770271	104769596	104769648	1	14	ENSG00000258430.1	104769348	104770271	AL583722.2	9502	2281	300811	No_or_no_constitutive_exon
GCTGCTTCTCTCTGGAATTCACTGACTGTGCCATCCTTGGGGGTATACAGCC	105896475	105896577	105896425	105896477	1	14	ENSG00000244620.1	105890083	105896577	AC246787.2	9502	2281	300811	No_or_no_constitutive_exon
GTTCTGACTCAGATGTCTCTGTGCTTGTAGGTGTCTAGTGTGGGGTGCAGAT	106566116	106566387	106566437	106566385	-1	14	ENSG00000253241.1	106566116	106566555	IGHV3-50	9502	2281	300811	No_or_no_constitutive_exon
CTTGGTGGATCTGCAGGTCACGTGGGTGCTGGCTTCCATCTGCGGGGAAGTC	20244903	20245093	20245143	20245091	-1	15	ENSG00000258628.1	20228619	20277503	AC126603.1	9502	2281	300811	No_or_no_constitutive_exon
TCACCGCACCCAGCCTTCCTCCCAATTTTATATATGGGAAAACAACTAAGGC	20290979	20291018	20290929	20290981	1	15	ENSG00000259156.7	20282743	20291586	CHEK2P2	9502	2281	300811	No_or_no_constitutive_exon
GGAGGCAGGAGGAGAAGATACGGGAGCAGGAGGAGAAGATACGGGAGCAGGA	22465868	22466195	22465818	22465870	1	15	ENSG00000277865.4	22458902	22469230	GOLGA6L22	9502	2281	300811	No_or_no_constitutive_exon
TGTGGGCAAAAACCAACAAAGACCCAAATCCTTTTTCTTTGGGCGTTAAGGC	22773695	22773867	22773917	22773865	-1	15	ENSG00000259425.5	22770522	22776199	AC011767.1	9502	2281	300811	No_or_no_constitutive_exon
GGGGCCAGGAGGAGAAGATGTGGGGGCAGGAGGAGAAGATGTGGGGGCAGGA	23439497	23439866	23439916	23439864	-1	15	ENSG00000174450.11	23439497	23447234	GOLGA6L2	9502	2281	300811	No_or_no_constitutive_exon
AGGAGAAGATGTGGGGCCAGGAGGAGAAGATGTGGGGGCAGGAGGAGAAGAT	23439497	23439878	23439928	23439876	-1	15	ENSG00000174450.11	23439497	23447234	GOLGA6L2	9502	2281	300811	No_or_no_constitutive_exon
GGTCTGTTTCTTAAGCATGCATGTGATTTCTTTACACTTCTAAGGGGCAGTT	25070125	25070259	25070075	25070127	1	15	ENSG00000224078.13	24978582	25419462	SNHG14	9502	2281	300811	No_or_no_constitutive_exon
TAAATCAGAAGATTTTGAGTAAAGCAGATTATTCTCCACAATGTGGGCAGAT	31219288	31220720	31219238	31219290	1	15	ENSG00000259448.2	31216019	31224445	LINC02352	9502	2281	300811	No_or_no_constitutive_exon
TCTGTTTTTGTCTGAGGAACCGCTGTGTGTTTATGTTTTAGGGATAACAGTC	32159577	32159655	32159527	32159579	1	15	ENSG00000175344.17	31923437	32173018	CHRNA7	9502	2281	300811	No_or_no_constitutive_exon
GCTTGCCTGCTTTCTTTCTTTTTGACTTGGCTCTTCTTGGTGGGACACAGGG	33749978	33750054	33749928	33749980	1	15	ENSG00000198838.13	33310944	33866121	RYR3	9502	2281	300811	No_or_no_constitutive_exon
GCTGCTTGGGAGGCTGAGACAGGAGAATCACTTGAACCTGGGAGGCAGAGGT	34228118	34228841	34228068	34228120	1	15	ENSG00000128463.12	34224998	34230156	EMC4	9502	2281	300811	No_or_no_constitutive_exon
TCCATGTGCAGTCTCATCTCTTATAGTCAGCAACAGGTATCCACGGGGAGGG	34532845	34533145	34533195	34533143	-1	15	ENSG00000215252.11	34525206	34588503	GOLGA8B	9502	2281	300811	No_or_no_constitutive_exon
AGAGACAGCCAGGCTCCTGGGGGTGGGGGATGGAGTCTGAGGGGGTGGAGGT	40089209	40089386	40089159	40089211	1	15	ENSG00000259409.1	40088831	40089386	BMF-AS1	9502	2281	300811	No_or_no_constitutive_exon
GGTTCTCCTGGTGCAGATGGCCTTGGCTAGGGTCCTAAACTCAGGGACAGCT	40294935	40295060	40295110	40295058	-1	15	ENSG00000137841.11	40278175	40307935	PLCB2	9502	2281	300811	No_or_no_constitutive_exon
TGTCTGCTCCCACAGCACCATCTAAGACCCCTCCTCTAGAAGTGGGGAAGGC	40370611	40371056	40370561	40370613	1	15	ENSG00000140323.5	40358234	40378639	DISP2	9502	2281	300811	No_or_no_constitutive_exon
ACTGCTACGTCCCCAAGGTGGCCTGCTCTAACTGGAAGCGGGTGATGAAGGT	40471714	40473128	40471664	40471716	1	15	ENSG00000169105.7	40470997	40474571	CHST14	9502	2281	300811	No_or_no_constitutive_exon
TCCTGACCTCGTGATCCGCCTGCCTCGGCTTCAAAGTGCTGGGATTACAGGT	40663334	40664339	40663284	40663336	1	15	ENSG00000137812.19	40594019	40664342	KNL1	9502	2281	300811	No_or_no_constitutive_exon
TGTGGCTTACCTTGCAGGAGGTGGGCCCCACTATGGTGGGCGATGAACAGTC	40765859	40765921	40765809	40765861	1	15	ENSG00000137880.5	40764019	40767710	GCHFR	9502	2281	300811	No_or_no_constitutive_exon
CAGCCCGGCCAGCCTGAGCTTGCTGCCCTCCAGTAGAGACAGAGGGGCAGTG	40978892	40979257	40979307	40979255	-1	15	ENSG00000128908.15	40978879	41116354	INO80	9502	2281	300811	No_or_no_constitutive_exon
AATGATGCATTTTCTCTTCAGCAGCAGCCCATCAATAAGGGAGGGGTCAGGA	41365430	41365589	41365380	41365432	1	15	ENSG00000137804.12	41332693	41381050	NUSAP1	9502	2281	300811	No_or_no_constitutive_exon
TGCCCTCTGAGAGGCAGCTGTGAATGCGTGCTTCCTTTCTGGGGGTGCAGAT	42401640	42401810	42401590	42401642	1	15	ENSG00000258461.5	42348102	42412317	AC012651.1	9502	2281	300811	Yes
TCCCCTTAGTTACTCCCACCTCTCCCAGCTATTTTATTTGGGGGTGACAGGA	43582563	43582649	43582699	43582647	-1	15	ENSG00000168781.21	43533461	43590253	PPIP5K1	9502	2281	300811	No_or_no_constitutive_exon
TCCCCTTAGTTACTCCCACCTCTCCCAGCTATTTTATTTGGGGGTGACAGGA	43682398	43682484	43682534	43682482	-1	15	ENSG00000249839.1	43663653	43684339	AC011330.1	9502	2281	300811	No_or_no_constitutive_exon
CCAAGTCTAGTCATTACCATCTCCCAGCTCCTAATGGCCCTTTGGGGAAGTC	43732202	43732302	43732352	43732300	-1	15	ENSG00000205771.6	43726917	43747094	CATSPER2P1	9502	2281	300811	No_or_no_constitutive_exon
TGCTCAAGTTTCTTCTCTATTATATTTCTATTTTTGCTGTCTACGGGAAGGT	43752801	43752946	43752751	43752803	1	15	ENSG00000167004.12	43746391	43773279	PDIA3	9502	2281	300811	No_or_no_constitutive_exon
CATTACAATGAGTGAACTTGATTCCTTTGGTTCTTACCTTGGGTGGATAGAG	44328684	44328787	44328634	44328686	1	15	ENSG00000166734.18	44288728	44415758	CASC4	9502	2281	300811	No_or_no_constitutive_exon
ATCTCAGCAACTCGGGAGGCTGCGGCAGGAGAATTGCTGGAACCTGGGAGGC	44409518	44409847	44409468	44409520	1	15	ENSG00000166734.18	44288728	44415758	CASC4	9502	2281	300811	No_or_no_constitutive_exon
GATCTCAGGTGATCTCCCTGCCTTGGCCTCCCAAAGTACTGGGATTATAGGT	44558717	44559188	44558667	44558719	1	15	ENSG00000259659.1	44557828	44559188	AC009996.1	9502	2281	300811	No_or_no_constitutive_exon
TGCTCCACAGGTAGCTCTAGGAGGGCTGGCAACTTAGAGGTGGGGAGCAGAG	44717843	44718145	44717793	44717845	1	15	ENSG00000166710.17	44711476	44718877	B2M	9502	2281	300811	No_or_no_constitutive_exon
GATGGGCCTGGTGGCGGGTGCCTGTAGTCCCAGCTACTCGGGAAGCTGAGGC	45199857	45199958	45199807	45199859	1	15	ENSG00000259519.1	45170343	45199958	AC051619.4	9502	2281	300811	No_or_no_constitutive_exon
AAAAATAAAATAAATAAAAGGTTCCTAAATTTGATTTTTGCTGGGGACAGGT	45592134	45592276	45592084	45592136	1	15	ENSG00000104164.10	45587122	45615999	BLOC1S6	9502	2281	300811	No_or_no_constitutive_exon
CCAACATTGGGGATTACAATTGAACATGAGATTTGGTTGGGGACACAGAGCC	46099192	46099510	46099560	46099508	-1	15	ENSG00000259743.2	46099192	46100392	AC068714.1	9502	2281	300811	No_or_no_constitutive_exon
CGCCGGTGACAGTTATTGCGCCCGGGGCCGCTCCCCAAGCTGTGGGCAAGAC	48327565	48331063	48331113	48331061	-1	15	ENSG00000259488.2	48312352	48331856	AC023355.1	9502	2281	300811	No_or_no_constitutive_exon
GGTATGGTGGTGCATGCTTGTAATCCCAGCTACTTGGGAGGCTGAGGTAGGA	50359449	50359732	50359782	50359730	-1	15	ENSG00000259715.1	50359449	50360194	AC022087.1	9502	2281	300811	No_or_no_constitutive_exon
CTTTTTTTTCTTTTAGACAGTCTTGTTCTGTCACCCAAGCTGGGGTGAAGTA	50543991	50543993	50544043	50543991	-1	15	ENSG00000170236.14	50500561	50546708	USP50	9502	2281	300811	No_or_no_constitutive_exon
TCTATTTAATAAGACGTTATTAACAAAGTTTTTTTTGCGGGGGGATGTAGGA	50930804	50930971	50930754	50930806	1	15	ENSG00000081014.10	50908671	51005900	AP4E1	9502	2281	300811	No_or_no_constitutive_exon
GGCCTTAGTTTCCCCATTGGTAATCTGAATTGGCTAAGATGATTGGGGAGAT	51405035	51405244	51404985	51405037	1	15	ENSG00000186417.13	51341628	51408013	GLDN	9502	2281	300811	No_or_no_constitutive_exon
GCTACTTTGGAGGCTGAGGCAGAAGAATCGCTTGAACCCGGGAAGCGGAGGT	52035559	52035625	52035509	52035561	1	15	ENSG00000259398.1	52033706	52035625	AC090970.1	9502	2281	300811	No_or_no_constitutive_exon
GGCGAGGCTGAAGTCAGGGACACCGAGACAAGAGGGTGAGCATAGGGAAGCA	58456187	58456348	58456137	58456189	1	15	ENSG00000277790.1	58456187	58456348	AC084781.2	9502	2281	300811	No_or_no_constitutive_exon
GAGCTCAAGTGATCCTCCCACCTTGGCCTCCCAAAGTGTTGGGATTACAGGT	58591540	58591676	58591490	58591542	1	15	ENSG00000259250.1	58587506	58591676	AC018904.1	9502	2281	300811	No_or_no_constitutive_exon
TTTGGGCACAGTGGCTCATGCTTGTAATCCCAGAATTTTGGGAGGCCAAGGC	59133149	59133250	59133099	59133151	1	15	ENSG00000259732.1	59121033	59133250	AC092757.2	9502	2281	300811	No_or_no_constitutive_exon
TGTGGTAGGTGTTCACACCTTCCTAACCTCCGGTCTATTTGCTGGGACAGCA	59231701	59231791	59231841	59231789	-1	15	ENSG00000157483.8	59132433	59372900	MYO1E	9502	2281	300811	No_or_no_constitutive_exon
TTTCTGACTGACTTATCCTTCTTCCATCTTGACCCTCTTGGGAATTGTAGCC	59173745	59173915	59173965	59173913	-1	15	ENSG00000157483.8	59132433	59372900	MYO1E	9502	2281	300811	No_or_no_constitutive_exon
AAAAAAAAAAAAAAAAAGGAAAGAAAAGAAAAGAAAGTGGGTGATGATAGTT	59406962	59407258	59407308	59407256	-1	15	ENSG00000259674.1	59406962	59408154	AC092868.1	9502	2281	300811	No_or_no_constitutive_exon
GATAAATCTTTTCTTTGTCCTTTATCATTGGATTGGGGTGGACAAACAAGTG	60556852	60556928	60556978	60556926	-1	15	ENSG00000069667.15	60488283	61229319	RORA	9502	2281	300811	No_or_no_constitutive_exon
TGCCTCTGCAATCTGTTAAATCTGTTTATCTTTGTCACTCATATGGGCAGGT	60686726	60686888	60686676	60686728	1	15	ENSG00000259482.1	60681568	60686888	RORA-AS2	9502	2281	300811	No_or_no_constitutive_exon
TGTCTTTAAATTGCTTTGCATTTTGGTTATTGCTGCCATGTGGGATGCAGGC	62028357	62028420	62028470	62028418	-1	15	ENSG00000129003.15	61852388	62060473	VPS13C	9502	2281	300811	No_or_no_constitutive_exon
ATTTATAATCCTGGTGCTCATGGGCACCTGGGCATTCTTAGCTGCGGGAGGC	63305704	63305910	63305654	63305706	1	15	ENSG00000138613.13	63276017	63309126	APH1B	9502	2281	300811	No_or_no_constitutive_exon
GTGCCAGGTTCACGCACACTCATTGAATGAGCAACCTCTCCCGGGAGCAGGT	63612250	63612556	63612606	63612554	-1	15	ENSG00000103657.13	63608617	63833942	HERC1	9502	2281	300811	No_or_no_constitutive_exon
GACCTCAGGTGATCCACCCGCCTCGGCCTCCCAAAGTGCTGGGATTACAGGC	63907035	63909541	63909591	63909539	-1	15	ENSG00000035664.11	63907035	64072033	DAPK2	9502	2281	300811	No_or_no_constitutive_exon
GGGTTCAAGCAATTCTCCTGCCTCAGCCTCTCGAGTAGCTGGGATTACAGGC	64155106	64157481	64155056	64155108	1	15	ENSG00000157734.13	64151714	64157481	SNX22	9502	2281	300811	No_or_no_constitutive_exon
TTCCAGCTGGAAGCGTCCATCCCACCCCAGGTGTGAGGGGGGAAGCAGAGGG	68211674	68211921	68211971	68211919	-1	15	ENSG00000128973.12	68206991	68257211	CLN6	9502	2281	300811	No_or_no_constitutive_exon
CCTTATTTAGCTTGAACTAAGCGATAACAGAGTCTCAGGGGGCCTGGAAGTA	68787412	68787495	68787545	68787493	-1	15	ENSG00000140350.15	68778534	68820897	ANP32A	9502	2281	300811	No_or_no_constitutive_exon
CTGACCTCGTGATCCACCTGCCTTGGCCTCCCAAAGTGCTGGGATTACAGGC	70848882	70849098	70849148	70849096	-1	15	ENSG00000259744.1	70848882	70849770	AC009269.5	9502	2281	300811	No_or_no_constitutive_exon
TCTCGATTTCTGCTCTGTTTTCCTGATTCCACCCCCACCCTGGGCAGCAGCT	72250844	72250954	72251004	72250952	-1	15	ENSG00000137817.16	72241180	72272999	PARP6	9502	2281	300811	No_or_no_constitutive_exon
TACAGTTTATGTGTTATAATTATATCACCCAATTTTTCTTAATGGGACAGCG	72580730	72580991	72580680	72580732	1	15	ENSG00000166233.14	72474325	72602985	ARIH1	9502	2281	300811	No_or_no_constitutive_exon
CTCTTTTCACATCTGTAGTGGCTTTTTTTTTCTCTCGCCTGGGGTCAAAGGA	74202154	74202282	74202332	74202280	-1	15	ENSG00000137868.18	74179465	74212267	STRA6	9502	2281	300811	No_or_no_constitutive_exon
CCCTGTCCTTGCCTCTGTGCTAGCCCTGTGGATTTCTTGGCTGGGGACAGGC	74196007	74196120	74196170	74196118	-1	15	ENSG00000137868.18	74179465	74212267	STRA6	9502	2281	300811	No_or_no_constitutive_exon
CCGCAGCTGCTGGCCCGGGTGCTAAGTCCCTCATTGCCCGGGGCCAGCAGGG	74480620	74480914	74480570	74480622	1	15	ENSG00000247240.7	74461264	74481302	UBL7-AS1	9502	2281	300811	No_or_no_constitutive_exon
CAAGATGGAATTTTTCACTGTGTGTTTTTCTTGGGGGATTGGGATTGCAGCT	74573131	74573204	74573081	74573133	1	15	ENSG00000179361.17	74541176	74598131	ARID3B	9502	2281	300811	No_or_no_constitutive_exon
CCTGTCCTCACCACACACCCTCTCTTTACAGCGGAGCCCCCGGGCCGGAGGC	74838151	74838173	74838223	74838171	-1	15	ENSG00000140474.12	74836115	74843346	ULK3	9502	2281	300811	No_or_no_constitutive_exon
TCCTGTCTTTCCAGTTGTGGATGGGGACTCACCCCCGAGGGGATGCCAAGAT	74891414	74891579	74891364	74891416	1	15	ENSG00000178802.17	74890004	74902219	MPI	9502	2281	300811	No_or_no_constitutive_exon
CAACCCTGTGAGGTAGGTTGCGTTGTCCCATTTTACACATGGGGAATGAGGG	75211300	75211435	75211485	75211433	-1	15	ENSG00000261779.1	75211300	75212167	AC113208.4	9502	2281	300811	No_or_no_constitutive_exon
GTGGTGAGGCGGGGCTGGGGTTGGGGTGGGAAGACTTTTGGTGTGGGAAGCC	75359058	75359191	75359241	75359189	-1	15	ENSG00000140400.16	75355206	75368630	MAN2C1	9502	2281	300811	No_or_no_constitutive_exon
GTTGCAGTGAGCCGAGATCGCGCCACTGCACTCCAGCCTGGGTGACAGAGCA	75639044	75639239	75638994	75639046	1	15	ENSG00000260206.1	75636138	75639239	AC105020.2	9502	2281	300811	No_or_no_constitutive_exon
GGGAAGTAGAGAGGTTCACCTGGGTCAGAGGCACAGCTGAGGTGGGGCAGGG	77979873	77980120	77979823	77979875	1	15	ENSG00000261143.1	77976041	77993057	ADAMTS7P3	9502	2281	300811	No_or_no_constitutive_exon
TTCCAAGAGAGATGATCAGACACTCACGTTCCATCCACTGAAGGGCACAGAA	78280949	78281041	78281091	78281039	-1	15	ENSG00000272418.1	78280949	78282190	AC090607.4	9502	2281	300811	No_or_no_constitutive_exon
TCAGTTTTCTTCTTTTGCTTTTCTGTTCTTTCCACCATGCTGGGACACAGCG	78707987	78708105	78708155	78708103	-1	15	ENSG00000117971.11	78624118	78727754	CHRNB4	9502	2281	300811	No_or_no_constitutive_exon
GGGTTAGTCTGTATGTAAACATTTAACATAGGTGTCTCTGGGTTAAACAGGA	82454592	82454712	82454542	82454594	1	15	ENSG00000275695.1	82445718	82454837	UBE2Q2P6	9502	2281	300811	No_or_no_constitutive_exon
AGTGGCCACCTAAGGGATATTAATGCGATTTTTCCTCTCATTGGGAATAGGG	82552479	82552616	82552666	82552614	-1	15	ENSG00000260836.1	82540031	82555932	AC245033.1	9502	2281	300811	No_or_no_constitutive_exon
ATCCCAGTTACTTGGGAGGCTGATGCACGAGAATTGCTTGAACCAGGGAGGC	83103423	83103443	83103373	83103425	1	15	ENSG00000259805.1	82925883	83103443	AC022558.2	9502	2281	300811	No_or_no_constitutive_exon
GCAACTCAGGAGGCTGAGGCAGGAGAATCGCTTGAACCTGGGAGGTGGAGGT	83090320	83090782	83090270	83090322	1	15	ENSG00000260351.1	83022570	83090782	AC024270.2	9502	2281	300811	No_or_no_constitutive_exon
GGGTTAGTCTGTATGTAAACATTTAACATAGGTGTCTCTGGGTTAAACAGGA	84181981	84182233	84181931	84181983	1	15	ENSG00000259511.2	84172489	84182234	UBE2Q2L	9502	2281	300811	No_or_no_constitutive_exon
GGGTTAGTCTGTATGTAAACATTTAACATAGGTGTCTCTGGGTTAAACAGGA	84412772	84412875	84412925	84412873	-1	15	ENSG00000259538.1	84412772	84421837	UBE2Q2P11	9502	2281	300811	No_or_no_constitutive_exon
GGGTTAGTCTGTATGTAAACATTTAACATAGGTGTCTCTGGGTTAAACAGGA	84491479	84491581	84491631	84491579	-1	15	ENSG00000197627.3	84491479	84500599	UBE2Q2P12	9502	2281	300811	No_or_no_constitutive_exon
AAACACTATATGAATGTGGGGAAATCTTTACTTGACCTTAGGGCATGGAGGG	84804706	84804799	84804656	84804708	1	15	ENSG00000166716.9	84748634	84806432	ZNF592	9502	2281	300811	No_or_no_constitutive_exon
ATTGTGGTGGCACACGCCTGTAGTCCCAGCTACTTGGGAGGCTGAGGCAGGA	84754469	84754502	84754419	84754471	1	15	ENSG00000259415.1	84753121	84754502	AC012291.1	9502	2281	300811	No_or_no_constitutive_exon
GCCCATCCCTCAAGGAACTGAACTCAGCTTTCTGTTGGGTGGGGTGGTAGGT	84905538	84905652	84905488	84905540	1	15	ENSG00000156222.11	84884653	84945796	SLC28A1	9502	2281	300811	No_or_no_constitutive_exon
AGCCAGGTGACTGTGTTCTTGATGCTCAACCTCTCCCCTGGGGGTTGCAGCC	88860325	88860439	88860275	88860327	1	15	ENSG00000157766.15	88803442	88875354	ACAN	9502	2281	300811	No_or_no_constitutive_exon
AACAACTGCCCTTACCATCGTGACACTGCTGTCTTCCTGCTGGGACGTAGAT	89325449	89325686	89325736	89325684	-1	15	ENSG00000140521.12	89305197	89334861	POLG	9502	2281	300811	No_or_no_constitutive_exon
GGCACGGTGGCTCACACCTGTAATTCCAGCACTTTGGGAGGCCAAGGCAGGC	89591502	89591956	89591452	89591504	1	15	ENSG00000259713.1	89518522	89591956	AC013391.2	9502	2281	300811	No_or_no_constitutive_exon
AAATTAGCTGGGTGTGGTGGTGGGTGCCTGTAATCCCAGCTACCAGGGAGGC	89579764	89580137	89580187	89580135	-1	15	ENSG00000259615.1	89579764	89582297	AC013391.1	9502	2281	300811	No_or_no_constitutive_exon
CTCCCACACCCCCAGCTCTGGCACACCCTCTAACCTTCCTGTTGGGGCAGGG	89805320	89805463	89805513	89805461	-1	15	ENSG00000166825.13	89784888	89815401	ANPEP	9502	2281	300811	No_or_no_constitutive_exon
ACCAACATGACGCACTCAGGAGCCTCCTGCCCAGTTAGAGGAGTGGGGAGGC	90074378	90074536	90074328	90074380	1	15	ENSG00000140548.9	90001391	90082206	ZNF710	9502	2281	300811	No_or_no_constitutive_exon
GCTACTCAGGAGGCTGAGGTGGAAGAATCGCTTGAACCTGGGAGGCAGAGGT	90475688	90475754	90475638	90475690	1	15	ENSG00000140575.12	90388217	90502243	IQGAP1	9502	2281	300811	No_or_no_constitutive_exon
ACCGCCAGGTGATCCGCCCACCTCAGCTTTCCAAAGTGCTGGGATTACAGGC	90393489	90393873	90393923	90393871	-1	15	ENSG00000259177.1	90393489	90397881	AC018946.1	9502	2281	300811	No_or_no_constitutive_exon
CCTTGCCCAGCCTGAGGCTCCCCTGACTGGGGATCCCGTCTCGGGGGCAGGA	90889305	90889443	90889255	90889307	1	15	ENSG00000182511.11	90883694	90895776	FES	9502	2281	300811	No_or_no_constitutive_exon
TATTCCGTGTCCTCCCAGGAGGCAGGCCTGACATGCTGGTGTGGGGCCAGGG	90912516	90912664	90912466	90912518	1	15	ENSG00000196547.14	90902217	90922584	MAN2A2	9502	2281	300811	No_or_no_constitutive_exon
CAGGGTTTCCTGTGCTGAGCGGGGATTTCTTCTCCTATGCGGACCGGGAGGA	90910215	90910292	90910165	90910217	1	15	ENSG00000196547.14	90902217	90922584	MAN2A2	9502	2281	300811	No_or_no_constitutive_exon
GGGAGCCACCCTCATTTGCTTATCCTCTTTCTGTTGCTTGGGGAGGGCAGCA	98441070	98441162	98441212	98441160	-1	15	ENSG00000283597.2	98437161	98547728	FAM169B	9502	2281	300811	No_or_no_constitutive_exon
GCCTGAAGATCCATGGCCTGTCCTCACTGTGGCGTCTGTTCCGGGGGAAGAA	579126	579180	579076	579128	1	16	ENSG00000007541.16	566994	584136	PIGQ	9502	2281	300811	No_or_no_constitutive_exon
TACCCCCTTGCCCACCAGGCTGGCCTTGGCTGACTCCCTCTTGGGGACAGGG	634888	635063	635113	635061	-1	16	ENSG00000130731.15	634426	636366	METTL26	9502	2281	300811	No_or_no_constitutive_exon
TGGCGCTGCACTGAGGGGCTGGGTGCTGGGGAGGGGCTGGTAGGAGGGAGGG	717423	717477	717373	717425	1	16	ENSG00000103260.8	715114	719655	METRN	9502	2281	300811	No_or_no_constitutive_exon
AGCTGGGCGTGGTGGCCGGCGCCTGTAGTCCCAGCTACCGGGAAGCTGAGGC	737980	738462	738512	738460	-1	16	ENSG00000103245.13	729752	741329	NARFL	9502	2281	300811	No_or_no_constitutive_exon
CTGGGGGTGTGAGGTGAGGCCTCAGCTCGGGCCCCTCTCCCGGCGGGCAGGT	767375	767470	767325	767377	1	16	ENSG00000102854.15	760761	768865	MSLN	9502	2281	300811	No_or_no_constitutive_exon
TTGCATGGAGACTGAGGATGGCTCTTGTGTCTTTCGTGGACGGGAGACAGGA	952574	952642	952692	952640	-1	16	ENSG00000103227.18	853633	981318	LMF1	9502	2281	300811	No_or_no_constitutive_exon
GGTCCGGTCCAAACTGTGCCACCTTCCACCCCCTGCCCCTGGGAGAGCAGAC	979600	979758	979808	979756	-1	16	ENSG00000260807.6	975760	981596	AC009041.2	9502	2281	300811	No_or_no_constitutive_exon
TCAGCGGAGGGGCCTGGACTGCATTCACCGCCCCTTCCCCGGGGCTGCAGGC	1257940	1258074	1257890	1257942	1	16	ENSG00000260182.1	1257338	1258074	AC120498.2	9502	2281	300811	No_or_no_constitutive_exon
GGGCTGGGTGTGGGGCCCAGACTCCAAGCTCTGGGGGTTGGGGGACCAAGGC	1445909	1446519	1445859	1445911	1	16	ENSG00000261641.2	1445342	1446519	AL031600.3	9502	2281	300811	No_or_no_constitutive_exon
GGGCTCAAGCGATCCTCCTGCCTGAGCCTCCCAAAGTGCTGGGATTACAGGC	1467672	1467824	1467874	1467822	-1	16	ENSG00000261430.1	1467672	1472684	AL031600.2	9502	2281	300811	No_or_no_constitutive_exon
GGAAGGGGAGCGGGGACCTGGGGACGCCTAGGTGCCGGGTGCGGGCGCAGGC	1771069	1771191	1771241	1771189	-1	16	ENSG00000103024.7	1770285	1771730	NME3	9502	2281	300811	No_or_no_constitutive_exon
GTCCCTTGCAAGGTAGGCTGGTGGCAGGTGATGGGCCTGCCGTGGGGCAGGC	1962496	1962697	1962747	1962695	-1	16	ENSG00000140988.15	1962051	1964860	RPS2	9502	2281	300811	No_or_no_constitutive_exon
AGGCACACGCCACCACGCCCAGCTAATTTTTGTATTTTTGGGGGGCACAGAT	1982659	1982751	1982801	1982749	-1	16	ENSG00000196408.11	1978916	1984192	NOXO1	9502	2281	300811	No_or_no_constitutive_exon
AATCTTAGCTACTTGGGAGGCTGAGGCAGATAACTGCTTGAACGTGGGAGGC	2095342	2095433	2095292	2095344	1	16	ENSG00000259933.6	2091435	2095433	AC009065.2	9502	2281	300811	No_or_no_constitutive_exon
TGCTGTTCCTGGGCGACTTCAACGCCGACTGCAGCTATGTGCGGGCGCAGGA	2237820	2238000	2237770	2237822	1	16	ENSG00000167968.12	2235815	2238711	DNASE1L2	9502	2281	300811	No_or_no_constitutive_exon
GAGGACACCTGGCCGCAGCGGGATGCCATCAGGGCCGGGTGGTTGGGGAGCT	2529629	2531422	2529579	2529631	1	16	ENSG00000162066.14	2520356	2531422	AMDHD2	9502	2281	300811	No_or_no_constitutive_exon
GCTCCGGATCCCTTATCCTACTTAGCAGTGTTGGTCTCTGGGGCTGGAAGCC	2598531	2598638	2598481	2598533	1	16	ENSG00000140992.18	2537963	2603188	PDPK1	9502	2281	300811	No_or_no_constitutive_exon
CCTCCCAGGTTCAAGTTATTCTCCTGCCTCCTGAGTAGCTGGGAGTACAGGC	2571569	2571816	2571866	2571814	-1	16	ENSG00000260436.1	2571569	2572353	AC093525.3	9502	2281	300811	No_or_no_constitutive_exon
TGTTCTGGGGGGTTTGGGGTGGGAGGGAATGCAGATGGGAGTTGGGGGAGGG	2771120	2771412	2771070	2771122	1	16	ENSG00000167978.16	2752328	2772538	SRRM2	9502	2281	300811	No_or_no_constitutive_exon
AGGGAAAAGGCAGGGAAGGAAGTTGGAGCGCCACGGCGTGGGTGGAAGAGGT	2971689	2972103	2972153	2972101	-1	16	ENSG00000127564.16	2968023	2980539	PKMYT1	9502	2281	300811	No_or_no_constitutive_exon
GGTCCCCCGGCAGACGCCCCTGTACGATCGCCGCTCGCCCCGCGGGCGAGGC	3135317	3135387	3135267	3135319	1	16	ENSG00000085644.13	3129776	3142805	ZNF213	9502	2281	300811	No_or_no_constitutive_exon
ATCCCAGCTACTCGGGAGGCTGAGGCGGGAGAATCACTTGAACCCGGGAGGC	3678284	3678551	3678601	3678549	-1	16	ENSG00000126602.10	3651638	3717597	TRAP1	9502	2281	300811	No_or_no_constitutive_exon
GCTACTCGGGAGGCTGAGGCGGGAGAATCACTTGAACCCGGGAGGCAGAGGT	3678365	3678545	3678595	3678543	-1	16	ENSG00000126602.10	3651638	3717597	TRAP1	9502	2281	300811	No_or_no_constitutive_exon
TCTTTCTTTATCTCGGTGATGCTGCCACGGCTGGGTGGGGCCTGGGGAAGCC	4415714	4415852	4415902	4415850	-1	16	ENSG00000262246.5	4354541	4425705	CORO7	9502	2281	300811	No_or_no_constitutive_exon
CGCGCCGGGGGCGTGACCGCGGCATTGGGTCCCGGGTGGGGCCGAGGCAGCG	4416458	4416600	4416650	4416598	-1	16	ENSG00000262246.5	4354541	4425705	CORO7	9502	2281	300811	No_or_no_constitutive_exon
CGCTGAGCTGAGCCCAGGATCCTGATGCAGCCTCTGGGGGACCGGGGCAGGT	4795714	4795858	4795664	4795716	1	16	ENSG00000267795.5	4788396	4796491	SMIM22	9502	2281	300811	No_or_no_constitutive_exon
CTACCATGTCTGTTGTTCCTTAATGCATGGGGACACGGGAGGACGCAGAGCC	4798568	4798689	4798739	4798687	-1	16	ENSG00000067836.12	4796967	4802950	ROGDI	9502	2281	300811	No_or_no_constitutive_exon
AAGCCTGTTCTAGTCCTGGCGGAACACACTGGGGGTGGGGGCGGGGGAAGAT	4803253	4803565	4803615	4803563	-1	16	ENSG00000140632.16	4803202	4847342	GLYR1	9502	2281	300811	No_or_no_constitutive_exon
GAGATGAATAAGGAATCATCTTTTTCTTAAAAATTTTTTTGTTGGGACAGCT	8623756	8623895	8623706	8623758	1	16	ENSG00000067365.14	8621682	8649654	METTL22	9502	2281	300811	No_or_no_constitutive_exon
ACAGTGAGAGGTGGCCCCGCTCACGCCCAGCCTCCGCTCCGGGGCTGCAGGT	8885186	8885339	8885136	8885188	1	16	ENSG00000283516.1	8881633	8885351	AC022167.5	9502	2281	300811	No_or_no_constitutive_exon
TTGGGCTGTATTTGATGGGGGTAGGGGTAAGGAAGGGGAAAAAAACTGAGGG	9105833	9105900	9105950	9105898	-1	16	ENSG00000260349.1	9105833	9107174	AC087190.2	9502	2281	300811	No_or_no_constitutive_exon
TACTGAGGGTTAGGACTTCAACATATATTTTGTTTTGGTGGGGGATACAGCC	10036985	10037297	10036935	10036987	1	16	ENSG00000261810.1	10033683	10037297	AC133565.1	9502	2281	300811	No_or_no_constitutive_exon
CAGCTACTCGGGAGGCTGAGGCAGAAGAATCGCTTGAGCTAGGGAGGCAGAG	10931824	10932222	10931774	10931826	1	16	ENSG00000179583.18	10866221	10932281	CIITA	9502	2281	300811	No_or_no_constitutive_exon
TTTTGTTTTTGTTTTTAATTTTAAAATTAAAATTTTCTTGGGGCTAATAGGA	11775526	11775632	11775682	11775630	-1	16	ENSG00000122299.11	11750585	11797267	ZC3H7A	9502	2281	300811	No_or_no_constitutive_exon
AATTCCCCAGAAATTAGTAGTAAGTGGGGTCTTTGTGGGTTGGGAAGTAGTT	15060034	15060173	15060223	15060171	-1	16	ENSG00000085721.12	15060021	15094317	RRN3	9502	2281	300811	No_or_no_constitutive_exon
CTGACCTCGTGATCCACCCGCCTCAGCCTCCCAAAGTACTGGGATTACAGGC	15885668	15886158	15885618	15885670	1	16	ENSG00000262171.1	15885028	15886158	AC130651.2	9502	2281	300811	No_or_no_constitutive_exon
GGTATTTTCTAGGCCACTGACTGTCATCACCCTTTCTCTCCTGGGAAAAGCG	17198211	17198414	17198464	17198412	-1	16	ENSG00000103489.11	17101768	17470881	XYLT1	9502	2281	300811	No_or_no_constitutive_exon
CCCTTCGTTCCCTTACGCCCTTGGCTTCATCGTGGATCTTAAAAGGGCAGTT	19172759	19172777	19172709	19172761	1	16	ENSG00000261427.6	19114001	19173578	AC099518.3	9502	2281	300811	Yes
GGTGTAGTGGCACATACCTGTGGTCCCAGCTAGTTGGGAGGCCGAGGCAGGA	19119975	19120191	19120241	19120189	-1	16	ENSG00000261759.1	19119975	19121629	AC099518.5	9502	2281	300811	No_or_no_constitutive_exon
GCCATGGCTAAGCTGTGGGCCTGGACAAAGGCCACAGATGGGGTTGAAAGGT	19501977	19502286	19501927	19501979	1	16	ENSG00000260934.1	19501688	19502286	AC130456.5	9502	2281	300811	No_or_no_constitutive_exon
AGTTGCATTTTTATGCAAATTTTCCCTCTTCTATTTTGGTGGGTCTGAAGAT	20915555	20915714	20915505	20915557	1	16	ENSG00000102897.9	20899867	20925006	LYRM1	9502	2281	300811	No_or_no_constitutive_exon
GGAAATGGAAGAAAAGACCCTGTAATTTGGATGACTATGTATGGGGACAGCT	21120739	21120854	21120904	21120852	-1	16	ENSG00000158486.13	20933110	21159441	DNAH3	9502	2281	300811	No_or_no_constitutive_exon
GTGAACATGACTAGCGGCCCGGGTGGGCCGGCGGCGGCCGCGGGCGGCAGGA	21599882	21599898	21599832	21599884	1	16	ENSG00000197006.13	21597217	21657473	METTL9	9502	2281	300811	No_or_no_constitutive_exon
GCAGCTCCCAGGCCTTACTCAGGCCTCAGGTCCATGGGTTGGGCAGCCAGTC	23466684	23466830	23466880	23466828	-1	16	ENSG00000103365.15	23463541	23521995	GGA2	9502	2281	300811	No_or_no_constitutive_exon
CCCTGGGGGAGAGACGGTTTGGGTGGGTTGGGGTGTTGACAGCAGGGCAGCC	23529743	23529917	23529967	23529915	-1	16	ENSG00000103356.15	23522013	23557731	EARS2	9502	2281	300811	No_or_no_constitutive_exon
TCTCCCTCGAGAAAAATGGGGGGCAGCTGAAGTGGTTTATCCAGGGAGAGGG	27066927	27066989	27067039	27066987	-1	16	ENSG00000261482.1	27066927	27067858	AC092725.1	9502	2281	300811	No_or_no_constitutive_exon
TTTCCTCTTCTTCCCTTTAGCTTTGGGAAGATAAGGAAGGGAAGAAGAAGAT	28714350	28714446	28714300	28714352	1	16	ENSG00000184110.14	28688557	28735730	EIF3C	9502	2281	300811	No_or_no_constitutive_exon
TGATAGGACACAGGAAGGCAGAAGGCTCCTGGCCGGAGCCGGGGCGGCAGCT	28872927	28873269	28872877	28872929	1	16	ENSG00000178188.14	28846599	28874212	SH2B1	9502	2281	300811	No_or_no_constitutive_exon
ACATCTGCTGTGTCCAGGGCAGTGAGAGCAAGCCCAGGAGGGAAGCCCAGGT	28956686	28956762	28956812	28956760	-1	16	ENSG00000260853.1	28956686	28966883	AC109460.2	9502	2281	300811	No_or_no_constitutive_exon
CGCGCCCGCCCGCGCTCCGGTCCCACCGACGATCCCACCTGCGAGGGGAGGA	28973961	28975088	28975138	28975086	-1	16	ENSG00000260367.2	28973961	28978824	AC109460.1	9502	2281	300811	No_or_no_constitutive_exon
AGGTTGCAGTGAGCCGAGATCGTGTCATTGCACTCTAGTCTGGGCGACAGAG	29670472	29670876	29670422	29670474	1	16	ENSG00000197471.11	29662978	29670876	SPN	9502	2281	300811	No_or_no_constitutive_exon
CGCATGGCCCGCGGGCCGCCCCGCCGCCCGCGCACCCCGGCCGGCGGGAGGG	29806495	29806540	29806590	29806538	-1	16	ENSG00000259952.1	29806495	29807732	AC009133.2	9502	2281	300811	No_or_no_constitutive_exon
GACAGCCCTGCACCTCCGGGCTCGGCGGAACTTCCGGGACTTCAGGGGAGTG	29836770	29836958	29836720	29836772	1	16	ENSG00000013364.18	29820393	29848039	MVP	9502	2281	300811	No_or_no_constitutive_exon
GCGGGGCTGGGACAGCACTGGCATCTCCAGAGCAGGCCCGGGGCAGCAAGGG	29862585	29862869	29862919	29862867	-1	16	ENSG00000103502.13	29858356	29863736	CDIPT	9502	2281	300811	No_or_no_constitutive_exon
GGCTGGGACAGCACTGGCATCTCCAGAGCAGGCCCGGGGCAGCAAGGGAGGC	29862814	29862865	29862915	29862863	-1	16	ENSG00000103502.13	29858356	29863736	CDIPT	9502	2281	300811	No_or_no_constitutive_exon
CCCAAAGTCACCCAATCTCTTGTCTATTTTGTGTTGTTTTTCAGGGACAGCC	30027608	30027736	30027558	30027610	1	16	ENSG00000167194.7	30023333	30027736	C16orf92	9502	2281	300811	No_or_no_constitutive_exon
AGGTTCACGCCATTCTCCTGCCTCAGCCTCCCGAGTAGCTGGGACTACAGGC	30068207	30068252	30068157	30068209	1	16	ENSG00000149925.17	30053089	30070457	ALDOA	9502	2281	300811	No_or_no_constitutive_exon
TGGATGAGGGCAGGAGGCTCATGGCTTCTGACACTGTGGGGAACGTGCAGGT	30187038	30187223	30186988	30187040	1	16	ENSG00000102879.15	30182826	30189076	CORO1A	9502	2281	300811	No_or_no_constitutive_exon
TGAACGTTCTTTCCTTCCCTTTCCCTTTGGTCATCCTTCTGGGGCGGCAGAA	30666918	30666990	30666868	30666920	1	16	ENSG00000156860.15	30658430	30670814	FBRS	9502	2281	300811	No_or_no_constitutive_exon
ATTTTCTCTCTCTGTCTTCCTCCATCATACTGGGAACTTCTGGAGGGCAGCA	31118703	31118747	31118653	31118705	1	16	ENSG00000262766.1	31118077	31118747	AC135050.5	9502	2281	300811	No_or_no_constitutive_exon
GGCCTCAAGTGGTCCTCCCACCTCGGCCTCTCAAAGTGCTGGGATTACAGGC	31123789	31123953	31123739	31123791	1	16	ENSG00000278133.1	31122234	31124064	AC135050.6	9502	2281	300811	No_or_no_constitutive_exon
AGGCACATTTGATTTATTATTTTTACTGAGTTGATCTTTTCTGGGGACAGGT	31361062	31361213	31361012	31361064	1	16	ENSG00000140678.16	31355133	31382997	ITGAX	9502	2281	300811	No_or_no_constitutive_exon
AGTATTTGAGACACTTATTCTCAGGACCCAGGTGTTTTGGGCTGGGGAAGGG	31704154	31704390	31704104	31704156	1	16	ENSG00000131797.12	31700589	31711986	CLUHP3	9502	2281	300811	No_or_no_constitutive_exon
GGAGGCATTGCCTCAGGGTGGAGGGGATGTCCCGAGGGGCAGGAGGCCAGGG	31983995	31984197	31983945	31983997	1	16	ENSG00000260628.5	31975802	32003728	AC142381.3	9502	2281	300811	No_or_no_constitutive_exon
AGGAGACACGGGCTCTGTCATCAGGGCACCCCCCTCTGGGGGGTCGGCAGCC	33907418	33907561	33907611	33907559	-1	16	ENSG00000260781.1	33907418	33937167	ARHGAP23P1	9502	2281	300811	No_or_no_constitutive_exon
AATTAAGCTCAAAGCCAGAAACAGCACTGCTAGGTGAGGGAAAATCACAGGA	35384143	35384559	35384609	35384557	-1	16	ENSG00000260291.1	35384143	35385086	FRG2GP	9502	2281	300811	No_or_no_constitutive_exon
CCATGCTCCTTGGCCTCTTCTCTGTAGCCAACCTAAGCAGAGCAGGGGAGAT	35642994	35643078	35643128	35643076	-1	16	ENSG00000260746.2	35636686	35645180	KIF18BP1	9502	2281	300811	No_or_no_constitutive_exon
AGGTTGCAGTGAGCCGAGATCGCGCCACTGCACTCCAGCCTGGGTGACAGAG	46574689	46575094	46574639	46574691	1	16	ENSG00000260251.1	46573762	46575094	AC092368.1	9502	2281	300811	No_or_no_constitutive_exon
GCAGCAGACAGCCGAGCCTCCCCAGCACGGCGTCTCCCGGGACAAATGAGCG	46649669	46649849	46649619	46649671	1	16	ENSG00000260909.1	46649125	46649849	AC012186.1	9502	2281	300811	No_or_no_constitutive_exon
TCTTCTAACTCCTGCTGTCTTTTCATATTCTCTGATTCTGGGAAACGAAGAA	48231822	48231939	48231989	48231937	-1	16	ENSG00000121270.15	48166909	48247568	ABCC11	9502	2281	300811	No_or_no_constitutive_exon
CTCTCTTTTTCATGTGCTGACTTCCACTTTCTGCCTTGTGCCATGGGAAGAC	52240191	52240243	52240141	52240193	1	16	ENSG00000260478.1	52238081	52269440	AC007333.1	9502	2281	300811	No_or_no_constitutive_exon
GAAAACAATATATTTCTTTTTATAAGAGTTTTGGTAGTGTAGGGATGAAGGT	53369488	53369619	53369669	53369617	-1	16	ENSG00000260078.3	53364981	53373083	AC007342.3	9502	2281	300811	No_or_no_constitutive_exon
AGATCGCCACATCGTCGGACAAGGTCAAGGACGGGGGCGGCGGGAACGAGGG	54933486	54933960	54933436	54933488	1	16	ENSG00000176842.14	54930861	54934485	IRX5	9502	2281	300811	No_or_no_constitutive_exon
GGCTCAGGGTGTCATTTGTACCAATGCATGTGTTTCTCTTGGGGATTTAGTT	56832294	56832388	56832244	56832296	1	16	ENSG00000102900.12	56730104	56850286	NUP93	9502	2281	300811	No_or_no_constitutive_exon
AGCCGGGTGTGGTGGCACGGGCCTGTAATTTACTTGGGTGGCTAAGGCAGGA	56940865	56941342	56940815	56940867	1	16	ENSG00000261270.1	56940277	56941342	AC012181.3	9502	2281	300811	No_or_no_constitutive_exon
TAAAGGGGGGATGCAGGGCCACTGACCCTTCCTCTTCTTTTGGGTGACAGAC	57704875	57705034	57704825	57704877	1	16	ENSG00000159625.14	57694792	57731805	DRC7	9502	2281	300811	No_or_no_constitutive_exon
AGGAGGCAGGGCAGGGGAGTAGAGAGAAGCACAGCAGGGTGGGGAGCCAGGG	57759437	57759878	57759928	57759876	-1	16	ENSG00000140859.15	57758216	57863053	KIFC3	9502	2281	300811	No_or_no_constitutive_exon
CCAAGCCCAATCTTCTCTAAAAAGTTCCTTTCCCTTCCTCACCGGGACAGGG	57901351	57901435	57901485	57901433	-1	16	ENSG00000070729.13	57882339	57971116	CNGB1	9502	2281	300811	No_or_no_constitutive_exon
CCTCTGTCTGCCCCTCTGCATGCCTCCATCCATCTCCCTGGGCCTAGGAGGA	58506914	58507015	58506864	58506916	1	16	ENSG00000103034.14	58462845	58513628	NDRG4	9502	2281	300811	No_or_no_constitutive_exon
GGGAGCTGCTAGCAGCAGGGGCACCTCTAAGCCCTTCTCCATGTGGGCAGGG	58671044	58671244	58671294	58671242	-1	16	ENSG00000103042.8	58665108	58685104	SLC38A7	9502	2281	300811	No_or_no_constitutive_exon
GTTACTCAACTTCCCAGCAGCCTTCAGCACTGCGGGGGGCGTGGCAGCAGGC	58679856	58679873	58679923	58679871	-1	16	ENSG00000103042.8	58665108	58685104	SLC38A7	9502	2281	300811	No_or_no_constitutive_exon
CCCAATAGCAATCAATGAGCCCCTAACAAGAGCTGGAAGGACTGGGGCAGTA	63057217	63059908	63059958	63059906	-1	16	ENSG00000261502.3	63056785	63129654	AC040174.1	9502	2281	300811	No_or_no_constitutive_exon
GCCCTGACCCCTACCCCAGGGCCAGCTTGTCCTCCTGGGAGGCGGGACAGGC	66481437	66482842	66481387	66481439	1	16	ENSG00000166546.13	66427296	66493529	BEAN1	9502	2281	300811	No_or_no_constitutive_exon
AAGTCGCTTTTGGTGCCTGGCTGGTTTGCCCAGAGCCAAGCTGGGGCAAGGG	66510745	66511077	66511127	66511075	-1	16	ENSG00000166548.15	66508002	66552544	TK2	9502	2281	300811	No_or_no_constitutive_exon
TAAAGCCATTAAAAACCATGTTTTTGAAAAATATTTAGTGACCTGGGAAGGC	66546556	66546650	66546700	66546648	-1	16	ENSG00000166548.15	66508002	66552544	TK2	9502	2281	300811	No_or_no_constitutive_exon
CTGCTCTGTGACCCCTGCCCCCACCAGCTCTGCCTGCCGCAGAGGGACAGCA	66509858	66510048	66509808	66509860	1	16	ENSG00000260755.1	66509436	66510048	AC010542.2	9502	2281	300811	No_or_no_constitutive_exon
AACCCTATATGTAGTCCCAGTACCTCCTCACCTCCTTCTTTGGGCGGCAGGT	66911181	66911315	66911365	66911313	-1	16	ENSG00000166589.12	66908121	66918984	CDH16	9502	2281	300811	No_or_no_constitutive_exon
TGGAGAGGACCTACCAGCTGTTGGTACAGGTCAAGGACATGGGTGACCAGGC	66914215	66914338	66914388	66914336	-1	16	ENSG00000166589.12	66908121	66918984	CDH16	9502	2281	300811	No_or_no_constitutive_exon
CCCTGGCTGCCTGCTCAGCTGACCATCCTCCCTGTTCTAGGGAGCACCAGCC	66914215	66914402	66914452	66914400	-1	16	ENSG00000166589.12	66908121	66918984	CDH16	9502	2281	300811	No_or_no_constitutive_exon
GCCGCTGCTGGGCGCGGGCGGGTTCCGGGGGCTTGCGGTGGGGGGAGCAGTG	66933986	66934166	66934216	66934164	-1	16	ENSG00000166595.11	66932054	66934423	FAM96B	9502	2281	300811	No_or_no_constitutive_exon
GAGGAAGTTGGGCGTCAACCTAAGACCAGGCTCACCGGCTTGCTGGGAAGGT	66963065	66963084	66963015	66963067	1	16	ENSG00000172828.12	66961236	66975148	CES3	9502	2281	300811	No_or_no_constitutive_exon
GAGGGGGAACATTTCCCCTGGTGAGCGCAGTCCCACTTCTCCTAGGGAAGGA	67169635	67169941	67169585	67169637	1	16	ENSG00000102878.16	67164680	67169945	HSF4	9502	2281	300811	No_or_no_constitutive_exon
GGTTCACAAAGTGCTGGTAATCCCAGCACTTTGGAAGGCTGAGATGGGAGGA	67172759	67173003	67172709	67172761	1	16	ENSG00000140939.14	67170153	67175735	NOL3	9502	2281	300811	No_or_no_constitutive_exon
CAATGACTGGCCTGTCCTACACATGTCCCTTAATAGCCCCTAGGGTGCAGGC	67255034	67255184	67254984	67255036	1	16	ENSG00000135740.16	67237682	67272190	SLC9A5	9502	2281	300811	No_or_no_constitutive_exon
GTGGGACAAAGGCTTAAGGCAGGAGTACACACGGTCTCTGTAGGGGACAGCC	67432633	67433184	67432583	67432635	1	16	ENSG00000176387.6	67430651	67437553	HSD11B2	9502	2281	300811	No_or_no_constitutive_exon
GCCGGGCATGGTGGTATGTGCCTGTAGTCCCAGCTACTCGGGAGGCTGAGGC	67738587	67739073	67739123	67739071	-1	16	ENSG00000270165.1	67738587	67739922	AC010530.1	9502	2281	300811	No_or_no_constitutive_exon
GGCACGGAGAGGAGGGGTCAGGGCCTGTCACTCTCTTTCCTGTGGGGCAGCC	67827752	67828014	67827702	67827754	1	16	ENSG00000102904.14	67806764	67832148	TSNAXIP1	9502	2281	300811	No_or_no_constitutive_exon
TCTCTAGGCTAGCCGGGACAGGGCTTCCTGAGTCCAGAGTGGGTGTGTAGGT	67869959	67872567	67869909	67869961	1	16	ENSG00000102898.11	67846731	67872567	NUTF2	9502	2281	300811	No_or_no_constitutive_exon
GTCCAGAGTGAGGGCTGCTGCTCACAGTGCCCGGCTGCCTGGGGAATCAGCT	67943055	67943189	67943239	67943187	-1	16	ENSG00000213398.7	67939749	67944131	LCAT	9502	2281	300811	No_or_no_constitutive_exon
CCCTCGACATGGTGGCCCCCATCTTATCCATGTGAGCTGGGGCCGGGCAGGG	67949570	67949780	67949830	67949778	-1	16	ENSG00000124067.16	67943473	67969601	SLC12A4	9502	2281	300811	No_or_no_constitutive_exon
TTGACGTCAGGAGTTTGAGATCAGCCTGGCCAACATGGTGGGAGGTGGAGGT	68696557	68696923	68696507	68696559	1	16	ENSG00000062038.13	68636188	68722616	CDH3	9502	2281	300811	No_or_no_constitutive_exon
GCTGGGCACGGTGGCTCACATCTATAATCTCAACACTTTGGGAGGCTGAGGT	68826531	68826554	68826481	68826533	1	16	ENSG00000039068.18	68737224	68835548	CDH1	9502	2281	300811	No_or_no_constitutive_exon
GTCAGGCATGATGGCAGGCGCCTGTCATCCCAGCTACTAGGGAGGCTGAGGC	69710236	69710583	69710186	69710238	1	16	ENSG00000261602.1	69709873	69710583	AC092115.2	9502	2281	300811	No_or_no_constitutive_exon
CAGCCTGGGCTCTGGGAGCCTTGCCTGTGTGACCCAGGGTGGGGTTACAGAG	69961585	69961715	69961535	69961587	1	16	ENSG00000157322.17	69950704	69964452	CLEC18A	9502	2281	300811	No_or_no_constitutive_exon
CAGCCTGGGCTCTGGGAGCCTTGCCTGTGTGACCCAGGGTGGGGTTACAGAG	70184493	70184623	70184443	70184495	1	16	ENSG00000157335.20	70173321	70187361	CLEC18C	9502	2281	300811	No_or_no_constitutive_exon
GCAGCACAGTCCCCGAAAAGAAGACACCGAAGAGCCCTGTAGGGGTGCAGCC	72060662	72061055	72060612	72060664	1	16	ENSG00000257017.8	72054591	72061055	HP	9502	2281	300811	No_or_no_constitutive_exon
TCTGAGATTAACACCTCTTTGCTGTGCTTTGTTCTTTAATGAGGGAACAGTT	72128656	72128794	72128844	72128792	-1	16	ENSG00000118557.15	72112156	72176878	PMFBP1	9502	2281	300811	No_or_no_constitutive_exon
ATTGATTTTTTTTTCCATTTTTTTCTTTCTTTCCCTGGGCGGGTCAATAGCT	72284571	72284760	72284810	72284758	-1	16	ENSG00000261008.6	72283300	72665009	LINC01572	9502	2281	300811	No_or_no_constitutive_exon
GCAGTGAGCCGAGATCATGCCACTGCACTCCAGCCTGGGTGATAAAGCAGGA	74287068	74287519	74287018	74287070	1	16	ENSG00000261248.1	74282414	74287519	AC009120.4	9502	2281	300811	No_or_no_constitutive_exon
CAGCCTGGGCTCTGGGAGACTTGCCTGTGTGACCCAGGGTGGGGTTACAGAG	74410904	74411034	74411084	74411032	-1	16	ENSG00000140839.11	74408269	74421953	CLEC18B	9502	2281	300811	No_or_no_constitutive_exon
CCTCTGCTCATTGACTCTTTTGTCTTCTTTCCTCTCGGGGGTGAGGTCAGAT	74691276	74691463	74691513	74691461	-1	16	ENSG00000168404.12	74671854	74700960	MLKL	9502	2281	300811	No_or_no_constitutive_exon
ATCCCTCATCACACAGCCTGGTACTCACCTTGTGTGTCCCTGGGACGTAGGA	75113965	75114165	75114215	75114163	-1	16	ENSG00000166816.13	75111859	75116771	LDHD	9502	2281	300811	No_or_no_constitutive_exon
GGTATGGTGGCGGGCGCCTGTAGTCCCAGCTACTCGGGAGGCTGAGGCAGGA	75321889	75321933	75321983	75321931	-1	16	ENSG00000259999.1	75321889	75325048	AC009054.1	9502	2281	300811	No_or_no_constitutive_exon
GGTAGAACGAATGTGGGAACAGGGCAGGAGTCCCAGAATGGGATGTTGAGGC	75495259	75495407	75495209	75495261	1	16	ENSG00000203472.3	75475895	75495407	AC009163.1	9502	2281	300811	No_or_no_constitutive_exon
GACCTCAAGTGATCCACCCACCTCAGCCTCCCAAAGTCCTGGGATTACAGGC	81055995	81056426	81055945	81055997	1	16	ENSG00000261141.1	81055300	81056426	AC092718.5	9502	2281	300811	No_or_no_constitutive_exon
GCCGGGCATGGTGGCACATGTCTGTAATCCCAGCTACTCGGGAGGCTGAGGC	81386849	81387560	81386799	81386851	1	16	ENSG00000272923.1	81385462	81387560	AC092139.1	9502	2281	300811	No_or_no_constitutive_exon
CCCTCCAGGGGCCCAAGAGCCACTGGTACTCAGTGTCTGGGTGGGGGCAGGG	81739147	81739281	81739097	81739149	1	16	ENSG00000261218.5	81738247	81767868	AC099524.1	9502	2281	300811	No_or_no_constitutive_exon
AGTGAAGGCACTGAGAGGGGAGGCACTGATTCATCAACAAAGGGAGGCAGGC	85787595	85787617	85787545	85787597	1	16	ENSG00000270184.1	85784381	85787617	AC018695.4	9502	2281	300811	No_or_no_constitutive_exon
AAATAGGTTTTCTTTCTTTTTTTTTTTTTTTAACAACATGGGGTTTAAAGGG	87317856	87318043	87317806	87317858	1	16	ENSG00000270006.2	87317508	87318043	AC010531.6	9502	2281	300811	No_or_no_constitutive_exon
AAGCATGGTGGTGGTGGGTGCCTGTGGTCCCAGCTACTTGGGAGGCTAAGGC	87327559	87327584	87327509	87327561	1	16	ENSG00000270082.1	87326986	87327584	AC010531.7	9502	2281	300811	No_or_no_constitutive_exon
TGGAGGTGCGCGAGAGGGTGCGCCAGGAGCAGCAGGAAGGCGGGCACGAGGC	87333885	87334121	87334171	87334119	-1	16	ENSG00000103264.17	87326986	87392142	FBXO31	9502	2281	300811	No_or_no_constitutive_exon
GCTGGGCGCGGCGTCCGGCGCCTGTAATCCCAGCTACTAGGGAGGCTGAGGT	87396703	87396941	87396991	87396939	-1	16	ENSG00000261592.1	87396703	87400295	AC010531.3	9502	2281	300811	No_or_no_constitutive_exon
CTGGGGGTGCTCCCTGACGACCGGGAGGAGAGGAAGGAGGGGAGCTGCAGGC	88178347	88178646	88178297	88178349	1	16	ENSG00000260162.2	88177288	88178646	AC134312.2	9502	2281	300811	No_or_no_constitutive_exon
TCTCCAGGTGCGGGTGAGAGTGTGGATGGGTCTCCAGGTGTGGGTGGGAGCG	88741912	88742367	88741862	88741914	1	16	ENSG00000260617.1	88741630	88742367	AC138028.5	9502	2281	300811	No_or_no_constitutive_exon
GGGGTTCAGCGCCTCTCCTGGGGCTGGAAGTGCCAAAGCCTGGGGCAAAGCT	88809410	88809535	88809585	88809533	-1	16	ENSG00000198931.10	88809338	88811944	APRT	9502	2281	300811	No_or_no_constitutive_exon
TACTGGGGAGGTGTTTTAAATCCTGTCTTGGCCACGTTTGGATGGGACAGTT	89100625	89101347	89100575	89100627	1	16	ENSG00000176715.15	89088374	89155846	ACSF3	9502	2281	300811	No_or_no_constitutive_exon
GAGTGAGCGGGGGGGGGGGGAGGGGCCACAGAGCGAGGAGGGGGTGGGAGGA	89147566	89154586	89147516	89147568	1	16	ENSG00000176715.15	89088374	89155846	ACSF3	9502	2281	300811	No_or_no_constitutive_exon
AGGTTGCAGTGAGCCAAGATCACACCACTGCACTCCAGCCTGGGCAACAGAG	89182625	89183605	89182575	89182627	1	16	ENSG00000129910.7	89171766	89195492	CDH15	9502	2281	300811	No_or_no_constitutive_exon
GGTCCGGCCTCTCACTCGCTCCCCTCTCGTCCGCAGCCGCAGGGCCGTAGGC	89560953	89561063	89560903	89560955	1	16	ENSG00000167526.13	89560656	89566828	RPL13	9502	2281	300811	No_or_no_constitutive_exon
TCCCACATGTGGGAGGAACTGGGTGGGAGGTGATTGAATTATGGGGGCAGGT	89661300	89661508	89661250	89661302	1	16	ENSG00000167523.13	89657801	89671272	SPATA33	9502	2281	300811	No_or_no_constitutive_exon
CAGGCTGCTGGACGGGGTTAACTGCCCCTGAAACCCTGTCTGGGGCGCAGTG	89708856	89708956	89709006	89708954	-1	16	ENSG00000075399.13	89707133	89720986	VPS9D1	9502	2281	300811	No_or_no_constitutive_exon
TTCTTTAAAGTCCTCTGTTCTTTTTCCTTTCCTCCCTGTATGGGAACCAGCC	89779868	89779957	89780007	89779955	-1	16	ENSG00000187741.14	89737548	89816657	FANCA	9502	2281	300811	No_or_no_constitutive_exon
AAATTAGCCGGGTGTCATGGCGAGTGCCTGTAATCCCAGCTACTGGGGAGGC	517381	517639	517689	517637	-1	17	ENSG00000141252.19	508667	721717	VPS53	9502	2281	300811	No_or_no_constitutive_exon
CATTTATTTGTTTAAAAACTTAACGAGCTTGTTGGTTTCTGGGTTAACAGGA	632743	632841	632891	632839	-1	17	ENSG00000141252.19	508667	721717	VPS53	9502	2281	300811	No_or_no_constitutive_exon
GTGACCTGCTATCGAGATAGCCAGAGGGTCAGGAGAGAATGGGGGAGGAGGC	1005009	1005148	1005198	1005146	-1	17	ENSG00000159842.14	1003517	1229021	ABR	9502	2281	300811	No_or_no_constitutive_exon
GTTTAAATGCATTGCTAACTTGTATTCTTAACTTCTGCTTGGGATCGTAGGG	1677564	1677694	1677744	1677692	-1	17	ENSG00000174231.16	1650628	1684882	PRPF8	9502	2281	300811	No_or_no_constitutive_exon
TCTCCTGCCAGGGCTCCCCAGACCCCGACAGCACAGGGGCGCTGGTGGAGGA	1769890	1770050	1769840	1769892	1	17	ENSG00000132386.10	1761958	1777574	SERPINF1	9502	2281	300811	No_or_no_constitutive_exon
AAAGTGCTGGGATTACAGGCGTGAGGCACCGTGCCTGGCCAATGAGGGAGTT	2586329	2586594	2586644	2586592	-1	17	ENSG00000262953.1	2586329	2587866	EIF4A1P9	9502	2281	300811	No_or_no_constitutive_exon
TCTACTTGGGAGGCTGAGGCAGGAGATTCGCTTGAACCCGGGAGGCGGAGGT	2676313	2676606	2676263	2676315	1	17	ENSG00000007168.12	2593209	2685615	PAFAH1B1	9502	2281	300811	No_or_no_constitutive_exon
GTCAGAAGAGCTAAGGGAAAAAGACTTTTCAATGTAAGCAGGGTTGTGAGGC	2683304	2683712	2683762	2683710	-1	17	ENSG00000272770.1	2683304	2685088	AC005696.2	9502	2281	300811	No_or_no_constitutive_exon
AGGCTGAGCCTGGGGCTGGCCTCTGACGGGCTCTTGCTCCCCGGGGGCAGGT	3588187	3588367	3588417	3588365	-1	17	ENSG00000196689.11	3565443	3609411	TRPV1	9502	2281	300811	No_or_no_constitutive_exon
GGCGTGGTCGCCGGCGCCTGTAATCCCAGCTACTCGGGAGGCTGAGGCAGGA	3722388	3722488	3722338	3722390	1	17	ENSG00000262692.1	3721627	3722488	AC116914.2	9502	2281	300811	No_or_no_constitutive_exon
GCCCTCAAGTGATGCGCCTGCCTCAGCCTTCCAAAGTGCTGGGATTACAGGC	4168150	4168192	4168242	4168190	-1	17	ENSG00000185722.16	4163906	4263977	ANKFY1	9502	2281	300811	No_or_no_constitutive_exon
GGGACAGTCGTGTGCCCTGCTCATACCCTCTGTCCCTCTGTGGGGACCAGGA	4553809	4553917	4553967	4553915	-1	17	ENSG00000132382.14	4538896	4555631	MYBBP1A	9502	2281	300811	No_or_no_constitutive_exon
CTGACACAGCTCCCACCCTGGCCCCTGAAGCGCTCCCCTCCCAGGGAGAGGT	4671690	4671882	4671932	4671880	-1	17	ENSG00000141456.14	4669773	4704337	PELP1	9502	2281	300811	No_or_no_constitutive_exon
AGGGTTAGGCATGTGGGGAAGGTGGGAGAGAAGCCCACCGTGGGAGCCAGCT	4744845	4744928	4744795	4744847	1	17	ENSG00000141497.13	4740014	4746119	ZMYND15	9502	2281	300811	No_or_no_constitutive_exon
ACCGTCCTTTGCAAATAAAAATCTAGCGGGGCGGGGGGGGGGAGGAGCAGGA	4948262	4948555	4948605	4948553	-1	17	ENSG00000108518.7	4945651	4949061	PFN1	9502	2281	300811	No_or_no_constitutive_exon
ATGCTTTTCTCTCTACAAAATGTTCATTATGGAAAATTTGGGAAGTATAGAA	5356507	5356573	5356457	5356509	1	17	ENSG00000029725.16	5282264	5385812	RABEP1	9502	2281	300811	No_or_no_constitutive_exon
GGCTGGGGCTGTGGGTGGTGGGGCTGGTGCCCGTGGTGGGCGGCGAAGAGAG	7041995	7042173	7042223	7042171	-1	17	ENSG00000174326.11	7041629	7043923	SLC16A11	9502	2281	300811	No_or_no_constitutive_exon
GAAGTGGGCCGAGGGGACTTTGAAGCTCATCAGAACTTGGGGTAAAGTAGCT	7221936	7221988	7221886	7221938	1	17	ENSG00000072778.19	7217124	7225273	ACADVL	9502	2281	300811	No_or_no_constitutive_exon
GGAGGAAGAGGAAGAAGAAGAAGAGATGGCAACAGTGGTAGGGGGTGAAGCC	7235929	7236118	7236168	7236116	-1	17	ENSG00000040633.12	7235027	7239722	PHF23	9502	2281	300811	No_or_no_constitutive_exon
CAGGGTCACGGGGCCCCCAAAGGAGGGGGGCGAAGAGGGCACAGGAGGAGGA	7352686	7352832	7352882	7352830	-1	17	ENSG00000263171.1	7352686	7354944	AC026954.3	9502	2281	300811	No_or_no_constitutive_exon
GCTACTTGGGAGGCTGAGGCAGGAGAATCACTTGAACCTGGGAGGCAGAGGT	7586374	7586488	7586324	7586376	1	17	ENSG00000129255.15	7583528	7592789	MPDU1	9502	2281	300811	No_or_no_constitutive_exon
AAGTCAAGATGGAGGGGGACTCTGTGCTGCTGGAGGTGGATGGGGAGGAGGT	7631253	7631361	7631203	7631255	1	17	ENSG00000129214.14	7613945	7633383	SHBG	9502	2281	300811	No_or_no_constitutive_exon
CTGACCTCGTGATCCGCCAGCCTTGGCCTCCTAAAGTACTGGGATTACAGGC	7665415	7665531	7665581	7665529	-1	17	ENSG00000141510.16	7661778	7687550	TP53	9502	2281	300811	No_or_no_constitutive_exon
GCCCAGCCCCGTGCCCCTCCGTCTGCCTCCGCACGGCTGGCAGAGGGCAGGC	8467150	8467269	8467100	8467152	1	17	ENSG00000166579.15	8413130	8490411	NDEL1	9502	2281	300811	No_or_no_constitutive_exon
TTTGGTTTTGTGTTCTCCATTTCACCACTTTTGGCTTTGGTGCGGGATAGGT	8535386	8535501	8535551	8535499	-1	17	ENSG00000133026.12	8474204	8630761	MYH10	9502	2281	300811	No_or_no_constitutive_exon
AGGTTCAAGTGATTCTCCTGCCTTAGCCTCCTGAGTAGCTGGGATTACAGGT	9467033	9467422	9466983	9467035	1	17	ENSG00000262815.1	9464741	9467422	AC087501.3	9502	2281	300811	No_or_no_constitutive_exon
GAGACCAGACCTTGCTGGATTTATTAATTTGAGTCCTAATGGGTGTACAGGG	10327865	10328121	10328171	10328119	-1	17	ENSG00000006788.13	10300864	10373130	MYH13	9502	2281	300811	Yes
CTATGCCACTGCAGGCTATTTCAATTAATTATGTTTCTTTTGGGGAACAGGC	11652760	11653002	11652710	11652762	1	17	ENSG00000007174.17	11598430	11969748	DNAH9	9502	2281	300811	No_or_no_constitutive_exon
TCTGGAGAATAGAGCCCTTTCTTAACGCTGTGTTTCCTTCTGTGGGGCAGGT	11942302	11942485	11942252	11942304	1	17	ENSG00000007174.17	11598430	11969748	DNAH9	9502	2281	300811	No_or_no_constitutive_exon
GACCTCAAGTGATCTGCCCACTTTGGCCTCCCAAAGTACTGGGATTACAGGC	12214949	12215267	12214899	12214951	1	17	ENSG00000265400.1	12201599	12215267	AC005244.2	9502	2281	300811	No_or_no_constitutive_exon
AATCATGATTATCAAATAACAAGCACAAAAGTGTTTTTGGGGTTTGGAAGGA	15310872	15311012	15311062	15311010	-1	17	ENSG00000125409.12	15303810	15341641	TEKT3	9502	2281	300811	No_or_no_constitutive_exon
ACCTGCTCATACTTAGTAATGATGATATTGCCTTGCCCCTGGGCAGGCAGGT	15735022	15735375	15735425	15735373	-1	17	ENSG00000233002.2	15735022	15749192	AC005324.1	9502	2281	300811	No_or_no_constitutive_exon
AAGAGATTTAAAAGCATGATTATATCAAGATATGAGTGCTGGGTACGGAGGC	16767026	16767294	16766976	16767028	1	17	ENSG00000170160.17	16689536	16777881	CCDC144A	9502	2281	300811	No_or_no_constitutive_exon
GGAGGACGAGGGAGAGAGCCGGCTCCTGTCCATGAGGGCTAGGGGGCAAGCG	16840742	16841039	16841089	16841037	-1	17	ENSG00000131885.16	16840742	16845883	KRT17P1	9502	2281	300811	No_or_no_constitutive_exon
CCACCTGCCTACGTGGACTCTGGCAGCACTAGGGGGCGGGGGACAGAGAGAC	17138246	17138419	17138196	17138248	1	17	ENSG00000133030.20	17042544	17217679	MPRIP	9502	2281	300811	No_or_no_constitutive_exon
GAAACTAAGAAGAAGAGGAAAGGGAGCTCCCGGGGATGGAGGGGGCTGAGTG	17076037	17076398	17076448	17076396	-1	17	ENSG00000225442.2	17076037	17077752	MPRIP-AS1	9502	2281	300811	No_or_no_constitutive_exon
CACTTCCTCAAGGGGATGGGAATGAGGACAGTCCTGGCCAGGGTGAGCAGGC	17227888	17228005	17228055	17228003	-1	17	ENSG00000154803.12	17212211	17237188	FLCN	9502	2281	300811	No_or_no_constitutive_exon
AAGCCCATCTCCGGGGCCCTGGCAGGTGAGAGACAGATGGGCCGTGGGAGGC	17507780	17508308	17507730	17507782	1	17	ENSG00000265511.1	17507350	17508308	AC020558.2	9502	2281	300811	No_or_no_constitutive_exon
AACATGAGTGCAGCAAGGAGGCTCCGGCAGAGCCCGGCGGGGAGGCCCAGGA	17798408	17798410	17798358	17798410	1	17	ENSG00000108557.18	17681472	17811453	RAI1	9502	2281	300811	No_or_no_constitutive_exon
ATGAGTGCAGCAAGGAGGCTCCGGCAGAGCCCGGCGGGGAGGCCCAGGAGCA	17798411	17798513	17798361	17798413	1	17	ENSG00000108557.18	17681472	17811453	RAI1	9502	2281	300811	No_or_no_constitutive_exon
CCACAGGGCCTGCCTGTTGCCCCCTGAGCAGTCTCTTTGGGGTGGGACAGGT	18152111	18152184	18152061	18152113	1	17	ENSG00000091536.16	18108705	18179802	MYO15A	9502	2281	300811	No_or_no_constitutive_exon
GGGAGGTAGGACCCAGGCTCAGTGCCGGCTCTGCTCACCCTATGGGGCAGGT	18251998	18252146	18252196	18252144	-1	17	ENSG00000177731.15	18244835	18258916	FLII	9502	2281	300811	No_or_no_constitutive_exon
GACCTCAAGTGATCGGCCAGCCTCAGCCTCCCAAAGTGCTGGGATTACAGGT	18379854	18383712	18383762	18383710	-1	17	ENSG00000264177.1	18379854	18388984	AL353997.2	9502	2281	300811	No_or_no_constitutive_exon
GCTGGCTTGGGTGGTGGCTTTGCTGGTGGTGATGGGCTTCTGGTGGGCAGTG	18440333	18440517	18440283	18440335	1	17	ENSG00000214856.11	18432050	18442895	KRT16P1	9502	2281	300811	No_or_no_constitutive_exon
CAGTGAGCTGAGATCGCGCCACTGCTCTCCAGCCCGGGAGACAGAGCAAGAC	18859353	18859772	18859822	18859770	-1	17	ENSG00000264273.1	18859353	18861466	AC107982.2	9502	2281	300811	No_or_no_constitutive_exon
TCTCTTGACTCTGGGCTCAGCCATGTAACTTGCTTTGGTCAATGGGATAGCA	19080370	19080629	19080320	19080372	1	17	ENSG00000230197.6	19077774	19087878	AC007952.3	9502	2281	300811	No_or_no_constitutive_exon
TCCTAAAGTGCTCAGATTACAGGCGTGAGCCACCGTGCCCAGCTGGGGAGTA	19168917	19169225	19169275	19169223	-1	17	ENSG00000261987.2	19166895	19169668	KYNUP1	9502	2281	300811	No_or_no_constitutive_exon
TCTCTTGACTCTGGGCTCAGCCATGTAACTTGCTTTGGTCAATGGGATAGCA	19206552	19206811	19206502	19206554	1	17	ENSG00000236022.6	19203824	19214045	AC106017.1	9502	2281	300811	No_or_no_constitutive_exon
GCCAGCCCTGGTGTAGTCCAACCCCATCTTTTATCTGATGGGGAAACTAGGT	19380394	19380472	19380344	19380396	1	17	ENSG00000166484.19	19377720	19383544	MAPK7	9502	2281	300811	No_or_no_constitutive_exon
GCTGGCTTGGGTGGTGGCTTTGCTGGTGGTGATGGGCTTCTGGTGGGCAGTG	20503890	20504074	20504124	20504072	-1	17	ENSG00000214822.8	20501512	20512357	KRT16P3	9502	2281	300811	No_or_no_constitutive_exon
CCTCTGCACCTGGGACCCATCGGGTCGGGATGGACCACACGGACGGGGAGGC	21002374	21002842	21002892	21002840	-1	17	ENSG00000124422.11	20999592	21043760	USP22	9502	2281	300811	No_or_no_constitutive_exon
ATCTTACAATTTAATGACATTTATCTGCTTTTCACCTCTCCCAGGGAAAGCT	27024474	27024652	27024702	27024650	-1	17	ENSG00000266736.1	27019526	27047934	GTF2IP6	9502	2281	300811	No_or_no_constitutive_exon
TCTCCAGCCCCAGTCCCAGCCCCTTCCAGGCCACTCTTGGGGAAACAGAGCA	28247778	28248289	28247728	28247780	1	17	ENSG00000265060.1	28247443	28248289	PPY2P	9502	2281	300811	No_or_no_constitutive_exon
ACAGCCCGTCCGAGTCTGGACCTCAGCGTCTTCTCCTCCGTGGGGTGCAGGT	28385039	28385275	28384989	28385041	1	17	ENSG00000004139.13	28364355	28404049	SARM1	9502	2281	300811	No_or_no_constitutive_exon
ATCTGTGCTTCCAGAGCGCAGCTATTGGTGTTTTGCAGGAGGGAAGTGAGGC	28417376	28417492	28417326	28417378	1	17	ENSG00000265541.1	28416921	28417492	H3F3BP2	9502	2281	300811	No_or_no_constitutive_exon
AAAGGCCTGTTTGTTCTTTGGTGACCCATCCTTCTCTGCTTGGGAAGTAGAA	28494390	28494512	28494340	28494392	1	17	ENSG00000007216.14	28473292	28497781	SLC13A2	9502	2281	300811	No_or_no_constitutive_exon
CTAACTGCCAGCAAGAAGAAGCCCACATGTTGCCCATGAGGGCTGAGGAGAC	28714280	28714631	28714681	28714629	-1	17	ENSG00000109113.19	28714280	28718429	RAB34	9502	2281	300811	No_or_no_constitutive_exon
GAGGCCAAGGCCCAGGGAAGAAGACAGGATGGGGGGAGGGGGTGTGGGAGTG	28745568	28745599	28745649	28745597	-1	17	ENSG00000265474.1	28745568	28747652	AC010761.4	9502	2281	300811	No_or_no_constitutive_exon
CTTGTTTCCAGCCCTTCATGACCCCAAGACCTGTTCCCCACAGGGGCCAGGG	28749730	28749750	28749800	28749748	-1	17	ENSG00000265840.1	28749730	28750079	AC010761.5	9502	2281	300811	No_or_no_constitutive_exon
TGTGTGGAAGGCCAGCCCTCACCACTCATGCCACTCTGATTGGGAGCCAGGT	29055062	29055221	29055012	29055064	1	17	ENSG00000179761.11	28950512	29057220	PIPOX	9502	2281	300811	No_or_no_constitutive_exon
AGCCAGGCGTGGTGGCGGGCGCTTGTAGTCCCAGCTACTCGGGGGCTGAGGC	29707056	29707090	29707006	29707058	1	17	ENSG00000264031.1	29560546	29707090	ABHD15-AS1	9502	2281	300811	No_or_no_constitutive_exon
GCCATGGCTTCCTGCAGTGTCCCTTACCCCTTGGGATCTGGTGGGGGCAGGT	29612115	29612273	29612065	29612117	1	17	ENSG00000198720.12	29589768	29614761	ANKRD13B	9502	2281	300811	No_or_no_constitutive_exon
CTGAGCCTACACATGTGACTTTCTAGAAGAAATGTTTGTAAAAGGGGCAGGT	29630601	29630788	29630838	29630786	-1	17	ENSG00000141298.17	29625937	29930276	SSH2	9502	2281	300811	No_or_no_constitutive_exon
TAGGAGGATCACTGGATCCCAGGAATTAGAGCCCAGCCTGGGCAGCACAGTG	30059338	30059885	30059935	30059883	-1	17	ENSG00000265289.1	30059338	30065677	AC104996.1	9502	2281	300811	No_or_no_constitutive_exon
TTATATATTTACCTTTCATGTATCTCATAATATTATTATTGGGAGTACAGGT	30154403	30154615	30154353	30154405	1	17	ENSG00000126653.17	30115520	30186475	NSRP1	9502	2281	300811	No_or_no_constitutive_exon
GGTGTGGTGGCTCACACCTGTAATCCCAGCACTTTGGGAGGCCGAGGCAGGC	30122428	30122648	30122698	30122646	-1	17	ENSG00000265739.1	30122428	30126118	AC104984.3	9502	2281	300811	No_or_no_constitutive_exon
GCGTTCAAGCGATTCTCCTGCCTCAGCCTTCCGAGTAGCTGGGATTACAGGC	30480855	30481342	30480805	30480857	1	17	ENSG00000108587.15	30477361	30527592	GOSR1	9502	2281	300811	No_or_no_constitutive_exon
CACTTCTAACTCCAGACCTGCTTTAAAAACACACTTTTGGAGGCGGGTAGGG	30601651	30601828	30601601	30601653	1	17	ENSG00000248121.8	30600795	30615980	SMURF2P1	9502	2281	300811	No_or_no_constitutive_exon
GCTACTTGGGAGGCTGAGGTAGGAAAATCGCTTGAACCCGGGAGGCGGAGGT	30785106	30785157	30785207	30785155	-1	17	ENSG00000176390.11	30769387	30824776	CRLF3	9502	2281	300811	No_or_no_constitutive_exon
TTTTTGTGGTCCCTTGTTTAGGATTTACTTTTTTAGAATTTTGCAGGGAGGT	30834324	30834629	30834679	30834627	-1	17	ENSG00000265334.1	30834324	30863028	AC130324.2	9502	2281	300811	No_or_no_constitutive_exon
GTCCCAGCTACTCAGTAGGTTGAGGCAGGAGAATGACGTGAACCTGGGAGGC	31136258	31138518	31136208	31136260	1	17	ENSG00000266371.1	31133181	31138518	AC079915.1	9502	2281	300811	No_or_no_constitutive_exon
TGTTTTGTTATATGCTGTTCTCTAACTAACATTTTTTAAACTGGGAGTAGGT	31873672	31873753	31873803	31873751	-1	17	ENSG00000108651.9	31860898	31901765	UTP6	9502	2281	300811	No_or_no_constitutive_exon
CTGACCTCATGATCTGCCCGCCTAGGCCTCCCAAAGTGCTGGGATTACAGGC	32329343	32329395	32329293	32329345	1	17	ENSG00000265139.1	32328440	32329395	AC005899.3	9502	2281	300811	No_or_no_constitutive_exon
GCTACTGGGGAGGTTGAGGCAGGAGAATCACTTGAACTTGGGAGGCAGAGGT	32412330	32412420	32412280	32412332	1	17	ENSG00000266385.1	32411216	32412420	AC005899.5	9502	2281	300811	No_or_no_constitutive_exon
TTGACCTCGTGATCTGCCCGCCTTGGCCTCCCAAAGTGCTGGGATTACAGGT	32432361	32432841	32432311	32432363	1	17	ENSG00000264083.1	32430966	32432841	AC005899.1	9502	2281	300811	No_or_no_constitutive_exon
AAATGGGGCAGTAGCTAGAAGGGAATATGGGAATGGGGCTGAGGGAGAAGGA	34942483	34944463	34944513	34944461	-1	17	ENSG00000132141.13	34927858	34981078	CCT6B	9502	2281	300811	No_or_no_constitutive_exon
AATCTCTCTCTTTCTCTTTTCCTTTCCAACGTGGGATCCTTGGTGGGTAGCG	35431882	35432074	35432124	35432072	-1	17	ENSG00000172123.12	35411059	35433283	SLFN12	9502	2281	300811	No_or_no_constitutive_exon
GACTCGGGCTCTGCAGCAGGTGTGACTGACGTGGGCTTTCTGGGTGGCAGGT	35773179	35773404	35773454	35773402	-1	17	ENSG00000271447.5	35756248	35795707	MMP28	9502	2281	300811	No_or_no_constitutive_exon
TAAATAAATAAATACATGAAAAATTATTCTGGACCCTTTCTCGGGGACAGCA	35763974	35764325	35763924	35763976	1	17	ENSG00000270806.1	35760896	35765079	C17orf50	9502	2281	300811	No_or_no_constitutive_exon
GCCAGGCATGGTGGCGGGCACCTGTAGTCCCAGCTACTCGGGAGGCTGAGGC	35823608	35823713	35823558	35823610	1	17	ENSG00000270894.1	35818398	35823713	AC015849.4	9502	2281	300811	No_or_no_constitutive_exon
TTCTTTATTTTTCTCTGTCTTCCTTTCCACTGGCTGCCTTGGATGGGCAGGA	35864496	35864553	35864603	35864551	-1	17	ENSG00000270379.5	35854945	35868891	HEATR9	9502	2281	300811	No_or_no_constitutive_exon
GGGTGGGGGGCGGGGGCGGGGATGGGTCAGCCAGGGGCAAGGGGAGACAGGC	36940048	36940225	36940275	36940223	-1	17	ENSG00000276707.1	36940048	36943456	AC243773.1	9502	2281	300811	No_or_no_constitutive_exon
TTGACCTCATGATCTGCCCACCTCGGCCTCCCAAAGTGCTGGGATTACAGGT	37043018	37043252	37042968	37043020	1	17	ENSG00000277579.1	37034667	37043252	AC244093.3	9502	2281	300811	No_or_no_constitutive_exon
ACCTTAGATCAAAAGTAGTAGATGACTTGATCTCTTGTTGGGGTTGACAGGC	37244587	37244734	37244784	37244732	-1	17	ENSG00000278540.4	37084987	37406818	ACACA	9502	2281	300811	No_or_no_constitutive_exon
GTTGCTTTTGTTTTTGTAATTTTTTCCTTCATTCCTTTTGGGGAAAACAGTG	37467453	37467525	37467403	37467455	1	17	ENSG00000276234.4	37406873	37479730	TADA2A	9502	2281	300811	No_or_no_constitutive_exon
GCCAGGTGTGGTGGCGGGCGCCTGTAATCCCAGGTACTCGGGAGGCTGAGGC	37407935	37408000	37408050	37407998	-1	17	ENSG00000273965.1	37407935	37408594	AC243654.1	9502	2281	300811	No_or_no_constitutive_exon
GGCATGGTGGCAGGTGCCTGTAATCCGAGCTACTCGGGAGGCTGAGGCAGGA	37515444	37515568	37515618	37515566	-1	17	ENSG00000275066.4	37514796	37609496	SYNRG	9502	2281	300811	No_or_no_constitutive_exon
GGTGGCAACCGTGTAGGTGGAAAAGGAAGGTGAGTTTGGGCAGGGGTGAGGG	39240209	39240236	39240159	39240211	1	17	ENSG00000265460.6	39238465	39250818	AC015910.1	9502	2281	300811	No_or_no_constitutive_exon
GGGGGTACCCCAGGCTGCTAGGGTGTAACTGTCCTCGGTCCGGGACCGAGTC	39658708	39658820	39658658	39658710	1	17	ENSG00000131748.15	39637064	39663484	STARD3	9502	2281	300811	No_or_no_constitutive_exon
CTCTGGGGATGGGCCACCTGCCCTCTGAGCAACCCTGGACGGTGGGGCAGGA	39673513	39673650	39673700	39673648	-1	17	ENSG00000161395.13	39671121	39696797	PGAP3	9502	2281	300811	No_or_no_constitutive_exon
TGAATCACCCTTTGCCTCCCCTCAAGTCGTGTGCAATTCCTGGGGCGCAGGT	39742897	39743054	39742847	39742899	1	17	ENSG00000141738.13	39737926	39747291	GRB7	9502	2281	300811	No_or_no_constitutive_exon
TGGCCTGTAGGCACTGTCTCAGCCTGCAGAGAAGAAAGTGAGGCCGGGAGCC	39921042	39921317	39921367	39921315	-1	17	ENSG00000172057.9	39921040	39927601	ORMDL3	9502	2281	300811	No_or_no_constitutive_exon
GCTCCTCCCCAGCCGGTGACTTACTGTACAGCAGGCAGGAGGGTGGGCAGGC	39997793	39997955	39997743	39997795	1	17	ENSG00000108344.14	39980796	39997960	PSMD3	9502	2281	300811	No_or_no_constitutive_exon
CAATTCCTCAGGTCTGCTTGCGTAGGGATTTTTCTTAACTTAAGGGTCAGCT	40184213	40184349	40184163	40184215	1	17	ENSG00000108352.11	40177009	40195656	RAPGEFL1	9502	2281	300811	No_or_no_constitutive_exon
TCCCCTCACCCCCTGGCGCCCTGGCCGCCCCTCCGCTGCCGTGGGTGCAGCT	40191315	40191494	40191265	40191317	1	17	ENSG00000108352.11	40177009	40195656	RAPGEFL1	9502	2281	300811	No_or_no_constitutive_exon
GGCGCACGGCTCGGGGCCGGGGCGCCGGGAGGGCAGGGCCGGTGGCGGAGGT	40363082	40364693	40363032	40363084	1	17	ENSG00000266208.1	40360654	40364693	AC080112.1	9502	2281	300811	No_or_no_constitutive_exon
ACATCAGTATTAACATTTCATCTGTTTTCTTTTTAAGGTCTGGGACCAAGTA	40636394	40636513	40636563	40636511	-1	17	ENSG00000264058.1	40628796	40665141	AC073508.2	9502	2281	300811	No_or_no_constitutive_exon
TCTTGGGAAACTGGCTTCCTGAGGCGTTTCTGTTGTCATTGGGGCTATAGAC	42192905	42193027	42193077	42193025	-1	17	ENSG00000167925.15	42188798	42194532	GHDC	9502	2281	300811	No_or_no_constitutive_exon
GCGCCTGGGTCGCCTCCGTCCCTGCCCACTTGCGGCTCTCGGGCCAGCAGCG	42548195	42548373	42548145	42548197	1	17	ENSG00000108785.7	42546763	42548706	HSD17B1P1	9502	2281	300811	No_or_no_constitutive_exon
CTTACAGTAAGCCGAGATTGCGCCACTGCACTCCAGCCTGGGCGACAAAGCA	42811654	42812866	42812916	42812864	-1	17	ENSG00000126581.12	42810133	42833350	BECN1	9502	2281	300811	No_or_no_constitutive_exon
GCAAAGGTCCTCATATATGTTTTGACCTCCAGGTCAAAATGTGGGTACAGCT	42838748	42838799	42838698	42838750	1	17	ENSG00000131467.10	42824384	42843758	PSME3	9502	2281	300811	No_or_no_constitutive_exon
TGACCGGCTTCCTACTCCCCATGGCGTCTTTGTCTCCCTGGGGATACCAGCT	42833775	42833939	42833725	42833777	1	17	ENSG00000131467.10	42824384	42843758	PSME3	9502	2281	300811	No_or_no_constitutive_exon
AACTCAGCCCAAAACTCTGTTTACATGGGTGGGGAGATGGAGCAGGGAAGTA	43014606	43014873	43014923	43014871	-1	17	ENSG00000108828.15	43014604	43025123	VAT1	9502	2281	300811	No_or_no_constitutive_exon
AGTAGTCCTACTTTGACACTTTGAATGCTCTTTCCTTCCTGGGGATCCAGGG	43047642	43047703	43047753	43047701	-1	17	ENSG00000012048.20	43044294	43170245	BRCA1	9502	2281	300811	No_or_no_constitutive_exon
TGCAGTATAACAATTCAACTGGGATCAGCTATGAGACCCTGGGGCCGGAGGA	44195418	44195442	44195492	44195440	-1	17	ENSG00000087152.15	44191804	44200113	ATXN7L3	9502	2281	300811	No_or_no_constitutive_exon
TATGCCCTGGACTATGCCTGATGAACTAACTCAGGCGCATGGGGCCACAGGT	44260634	44260815	44260865	44260813	-1	17	ENSG00000004939.13	44248384	44268141	SLC4A1	9502	2281	300811	No_or_no_constitutive_exon
CCCCCACACACACACCAGGCCTCACCCCACTCCTTCCATCTGGGGGACAGAG	45240475	45240625	45240425	45240477	1	17	ENSG00000184922.13	45221443	45247320	FMNL1	9502	2281	300811	No_or_no_constitutive_exon
ACTGGGCCTCAGTGAGAGCCATTCCCCTTACCCAGGTGTGTGGGGAGCAGCA	45238578	45238638	45238528	45238580	1	17	ENSG00000184922.13	45221443	45247320	FMNL1	9502	2281	300811	No_or_no_constitutive_exon
GTGTCCTGAGGGGTACAGGCTGTGAGAGGTCTAAGCTGGGGGGCTGACAGGC	45245618	45245733	45245568	45245620	1	17	ENSG00000184922.13	45221443	45247320	FMNL1	9502	2281	300811	No_or_no_constitutive_exon
GACCCGCAGCTGGCTCAAGGCCCCGCCTCTCTGAGGCTATGGGAATCCAGTC	45396915	45397024	45397074	45397022	-1	17	ENSG00000159314.11	45393901	45434421	ARHGAP27	9502	2281	300811	No_or_no_constitutive_exon
GTGCCTCCCCTGCCCCCCATCATCATCTCTGGTTGGGGGTGGGGTGGCAGGG	45830416	45830570	45830366	45830418	1	17	ENSG00000263715.7	45620343	45835826	LINC02210-CRHR1	9502	2281	300811	No_or_no_constitutive_exon
GAGGGCCTTCCCGGCAAGGGGAGGGTCCTGAGCTTGTAGGGGTGTGGCAGGC	45799389	45799916	45799966	45799914	-1	17	ENSG00000264589.2	45799389	45895630	MAPT-AS1	9502	2281	300811	No_or_no_constitutive_exon
ATTGGGCATCATGGCACGAGCCTGTGGTTCCCGCTACTCGGGAGGCTGAGGT	46558829	46560685	46560735	46560683	-1	17	ENSG00000232300.1	46558829	46562795	FAM215B	9502	2281	300811	No_or_no_constitutive_exon
GCCATGGTAGCATGCACTTGTAGTCCCAGCTACTTGGGAGGCTGAGGCAGGA	47161074	47161133	47161183	47161131	-1	17	ENSG00000262265.1	47161074	47162064	AC002558.3	9502	2281	300811	No_or_no_constitutive_exon
GTTGGGTGTGGTGGCGTGTGCCTGTAGTCCCAGCTACTTGGGAGGCTGAGGC	47947554	47947642	47947692	47947640	-1	17	ENSG00000264019.1	47946801	47948275	AC018521.2	9502	2281	300811	No_or_no_constitutive_exon
TGGCTGGAGTGGGGTCCGGGTGAGCAGATTTCCTTATCCGGGAATCGCAGGC	48578406	48578463	48578513	48578461	-1	17	ENSG00000120093.11	48548869	48604912	HOXB3	9502	2281	300811	No_or_no_constitutive_exon
AATCCCAGCTACTCGGGAGGCTGAGGCAGAGAATTGCTTGAACCCGGGAGGC	48866049	48866522	48865999	48866051	1	17	ENSG00000136436.14	48830987	48866522	CALCOCO2	9502	2281	300811	No_or_no_constitutive_exon
TGGGACCTAAAGCTGGTTTGCATAGGCACTTGGCAATTTTTGGTAGGGAGGT	49404776	49405197	49404726	49404778	1	17	ENSG00000250186.3	49404080	49405197	AC091180.3	9502	2281	300811	No_or_no_constitutive_exon
AGGAGGTGAAGACGGGCAAGGCAAGCCAGTTCTTTGGGCTGATGGGGAAGCG	49844059	49844073	49844123	49844071	-1	17	ENSG00000176358.15	49838308	49848017	TAC4	9502	2281	300811	No_or_no_constitutive_exon
CTGCATGGCCTCACCTTCTCTGCCTCCTCACGGCTCATGGCGAGGGCCAGCT	50537926	50538161	50538211	50538159	-1	17	ENSG00000250286.1	50537293	50538754	AC021491.2	9502	2281	300811	No_or_no_constitutive_exon
TCGAGACAGAGAAGCAGTCATGAGTGTTTACAAAGGAAAAAGTGAGGGAGGG	50695359	50695449	50695309	50695361	1	17	ENSG00000262967.1	50693447	50695449	AC005921.2	9502	2281	300811	No_or_no_constitutive_exon
AGTAGATTCTAATACTGTACTTTTTTCTCCTTTTCATGATGGGTAATAAGTG	50722663	50722745	50722613	50722665	1	17	ENSG00000108848.15	50719543	50756213	LUC7L3	9502	2281	300811	No_or_no_constitutive_exon
TTGTGGATGTCCTTAGGACTATTAAGATCTACCATATTTACATAGGGCAGAA	50749223	50749344	50749173	50749225	1	17	ENSG00000108848.15	50719543	50756213	LUC7L3	9502	2281	300811	No_or_no_constitutive_exon
GAACTTCTGTTTCAGGAGCTGTCATTGACTGGCCCACAGAGGAGGGCAAGGA	56981116	56981230	56981066	56981118	1	17	ENSG00000121064.12	56978104	57006768	SCPEP1	9502	2281	300811	No_or_no_constitutive_exon
AGTGGTGGGCATTCTGGGTAACGAGCTATTTACTTCCTGCGGGTGCACAGGC	58352066	58352178	58352228	58352176	-1	17	ENSG00000213246.6	58345174	58353093	SUPT4H1	9502	2281	300811	No_or_no_constitutive_exon
GACCTCAGGTGATCCACCCACCTCGGCCTCTCAAAGTGCTGGGATTACAGGT	59275119	59275505	59275069	59275121	1	17	ENSG00000153982.10	59220466	59275967	GDPD1	9502	2281	300811	No_or_no_constitutive_exon
TTTAAGTGTATTTACCTTTTAACATGTGTTGTCTGCTTTGGGTGGAACAGGG	60047308	60047405	60047455	60047403	-1	17	ENSG00000068097.14	60043193	60078931	HEATR6	9502	2281	300811	No_or_no_constitutive_exon
AAGTGCTGGGATTATAGACTTGAGCCACCGCACCCGGCCCAGTGGGACAGGC	60063003	60064016	60064066	60064014	-1	17	ENSG00000267526.1	60063003	60064782	AC005702.3	9502	2281	300811	No_or_no_constitutive_exon
CTGACCTTGTGATCTGCCCGCCTCGGCCTCCCAAAGTGCTGGGATTACAGGC	60459506	60462690	60462740	60462688	-1	17	ENSG00000062725.9	60443148	60526219	APPBP2	9502	2281	300811	No_or_no_constitutive_exon
CCGCAGAGGGGTTCGCTACGGAGGGAGGTGGGGGCCTTCGGGAGGAGGAGGC	60525793	60525961	60526011	60525959	-1	17	ENSG00000062725.9	60443148	60526219	APPBP2	9502	2281	300811	No_or_no_constitutive_exon
CTGTTAAAAAGAATCTAATAAATTTTTATAATTGCTCTTGAACCGGGAAGTG	61087147	61087498	61087097	61087149	1	17	ENSG00000141376.22	60677452	61392838	BCAS3	9502	2281	300811	No_or_no_constitutive_exon
CCCAAATAGCTATAGCAGAGTCACTCACAACTGTCTTCTGGGGACCATAGCA	62688500	62688664	62688450	62688502	1	17	ENSG00000011028.13	62627400	62693597	MRC2	9502	2281	300811	No_or_no_constitutive_exon
CTGTTGACTAGAAATGGATTTCTTATGAAATACTTTGTTTCTTGGGGAAGGG	63751939	63752107	63752157	63752105	-1	17	ENSG00000108588.13	63745249	63776351	CCDC47	9502	2281	300811	No_or_no_constitutive_exon
GGGGGCAGCAACGGGAAAAGAGAGAGATATACTGAGAACCGGGGCAGCAGCC	63818031	63819246	63817981	63818033	1	17	ENSG00000198231.12	63773602	63819317	DDX42	9502	2281	300811	No_or_no_constitutive_exon
GTGATCTGAGTGGAGAGCGGGCCGGGGCAGGAGCGTCGGGTGGGTCGGAGGT	63827619	63827922	63827569	63827621	1	17	ENSG00000087191.12	63827151	63832026	PSMC5	9502	2281	300811	No_or_no_constitutive_exon
TCTCCCATGACACGGTCCTCCAATGCCACTTCACCTGCTCCGGGAAGCAGGA	64005106	64005137	64005187	64005135	-1	17	ENSG00000108622.10	64002593	64020634	ICAM2	9502	2281	300811	No_or_no_constitutive_exon
CAGTCAGCTGGGGCCGCTACCGGTGGATGCGTCCTTTCCTGGGGGCAAAGGA	67032408	67032593	67032643	67032591	-1	17	ENSG00000265664.1	67032408	67033290	AC005544.2	9502	2281	300811	No_or_no_constitutive_exon
GAGGGACTCACATTCCACTGCTTGCTGAGGATGATGTCGTGGGCATTGAGAA	68270838	68270911	68270961	68270909	-1	17	ENSG00000108932.11	68267025	68291267	SLC16A6	9502	2281	300811	No_or_no_constitutive_exon
CCCAGCCCCGGCTCAGCCCGCAGCATGGGCAGCCACACCACACGGGACAGCA	73285177	73285580	73285630	73285578	-1	17	ENSG00000179604.9	73283623	73312175	CDC42EP4	9502	2281	300811	No_or_no_constitutive_exon
TCTCTGGCTCTAACTGGCCTTGGGGGGTGGGGGTTCCTTTTGGGGTGCAGTG	73401653	73401752	73401802	73401750	-1	17	ENSG00000069188.16	73334383	73644089	SDK2	9502	2281	300811	No_or_no_constitutive_exon
CCTAAAGCTCAGTCCCCAGCCCAGCAGCACCTCTGGGTGCCGGGGTGGAGGA	74450886	74451653	74450836	74450888	1	17	ENSG00000170412.16	74424850	74451653	GPRC5C	9502	2281	300811	No_or_no_constitutive_exon
CCCTCACCCACCGCCACCATCCCTCACCCCTGTTCCTTTCTGGGGGCCAGGA	74953005	74953086	74953136	74953084	-1	17	ENSG00000167861.15	74950742	74973166	HID1	9502	2281	300811	No_or_no_constitutive_exon
AAGACAGTCAAGTGACGCTCTCTTTCTCTTGAACTTCTTCACTGGGGCAGGA	75242335	75242473	75242523	75242471	-1	17	ENSG00000125447.16	75236598	75262363	GGA3	9502	2281	300811	No_or_no_constitutive_exon
TCTCCGGAATGGACTGACGCAGACCCCTCCCCACTCCTCGCCAGGGGCAGCT	75517014	75517244	75516964	75517016	1	17	ENSG00000182173.12	75516059	75524739	TSEN54	9502	2281	300811	No_or_no_constitutive_exon
GGGGCGGAGGGGTGTGGCTGGGGTGCCCTGCTGACTGGCTGTGGGTACAGCC	75737321	75737444	75737271	75737323	1	17	ENSG00000132470.13	75721327	75757818	ITGB4	9502	2281	300811	No_or_no_constitutive_exon
TTGGGTGCCTGCTGCTCCCTGCTGACCAGGACCCCTGTCCCTGGGGGTAGGT	75750679	75750860	75750629	75750681	1	17	ENSG00000132470.13	75721327	75757818	ITGB4	9502	2281	300811	No_or_no_constitutive_exon
AGCAAACCCTGCCCCTGCCCGCCTCTCAGAAAAGCTGCTGTGGTGGGCAGGG	75827263	75827658	75827708	75827656	-1	17	ENSG00000092929.11	75827224	75844717	UNC13D	9502	2281	300811	No_or_no_constitutive_exon
CTCTGAGCCTGGCCCTGAGCCCTGCCTCTCTCTTCTGTCCACGGGATCAGTT	75874160	75875123	75875173	75875121	-1	17	ENSG00000132481.6	75874160	75878575	TRIM47	9502	2281	300811	No_or_no_constitutive_exon
CAGCCTCCCACCTCACAGCTGAGTCCTTCTTTCTGGGGGAACGGGGACAGGA	75913701	75913819	75913869	75913817	-1	17	ENSG00000267426.5	75898644	75930129	AC087289.3	9502	2281	300811	No_or_no_constitutive_exon
GGGTTCGAGCGATTCTCCCACCTCAGCCTCCTGAGTAGCTGGGATTACAGGC	75942878	75943100	75943150	75943098	-1	17	ENSG00000161533.11	75941506	75979363	ACOX1	9502	2281	300811	No_or_no_constitutive_exon
TTATATAATTTGGTAGATCTCATACCTATTCCTCAATGTTTATGGGGCAGGA	76147293	76147599	76147243	76147295	1	17	ENSG00000267128.1	76140555	76154650	RNF157-AS1	9502	2281	300811	No_or_no_constitutive_exon
ATTTTCCTGTGGGGAACGGGGCATCTGAGTGGACACTCGGGGTGCAGCAGAC	76469116	76469327	76469066	76469118	1	17	ENSG00000129673.9	76453350	76470117	AANAT	9502	2281	300811	No_or_no_constitutive_exon
CAGTGAGTGGAGATCGTACCACTGCACTCCAGCCTGGGCGACAGAGCGAGAC	76551779	76552222	76552272	76552220	-1	17	ENSG00000267546.2	76545667	76557683	AC015802.4	9502	2281	300811	No_or_no_constitutive_exon
GACCTCAGGTGATCCACCGGCCTCAGCCTCCCAAAGTGCTGGGATTACAGGC	76550539	76550826	76550489	76550541	1	17	ENSG00000267543.1	76549950	76550826	AC015802.3	9502	2281	300811	No_or_no_constitutive_exon
TGCCCGCCAGCCCCCCGGCCCCGCCGCCCCGCCGGCACGGGCAGTGAGAGGC	76806287	76807102	76806237	76806289	1	17	ENSG00000267065.2	76799043	76807102	LINC02080	9502	2281	300811	No_or_no_constitutive_exon
GACACACGGGGAGGTTGCTGACCCTGGTTCCTGGTCCCCTGGGGGGGCAGGT	76926596	76926730	76926546	76926598	1	17	ENSG00000167889.12	76868455	76950393	MGAT5B	9502	2281	300811	No_or_no_constitutive_exon
CCCAGCCTCAATGTCACTTGGTGGCGGGGTGGGGTGGGGGTGGGCAGCAGCA	77500406	77500596	77500356	77500408	1	17	ENSG00000184640.17	77280568	77500596	Sep-09	9502	2281	300811	No_or_no_constitutive_exon
TGCCCACTGCCCCTGCCACCGACGCAGCCCCCAAGAGGGTGGAGATCCAGAT	77402555	77402703	77402505	77402557	1	17	ENSG00000184640.17	77280568	77500596	Sep-09	9502	2281	300811	No_or_no_constitutive_exon
CCCACCTGGTAAGGTGGCTGAGCGCCCTCTGTCTTTCCATGGGAGCGCAGCC	78175049	78175169	78175219	78175167	-1	17	ENSG00000167900.11	78174074	78187233	TK1	9502	2281	300811	No_or_no_constitutive_exon
GTTTCCCTCTCAGTGGTGATGGCTCATCCCTTTGTTATTGGGGAAGCCAGGC	78234233	78234344	78234183	78234235	1	17	ENSG00000204278.12	78231309	78240987	TMEM235	9502	2281	300811	No_or_no_constitutive_exon
CAGGATCAGGCCCCATCATGCTGGATGAGGTCCAGTGCACGGGAACCGAGGC	78974687	78974772	78974822	78974770	-1	17	ENSG00000108679.12	78971237	78980109	LGALS3BP	9502	2281	300811	No_or_no_constitutive_exon
GCTAGAGTCGGGAATCTAGAGTCGGGAATTCATTAAGCCAAGGGAGTAAGAA	78996991	78997774	78997824	78997772	-1	17	ENSG00000171302.16	78991716	79009867	CANT1	9502	2281	300811	No_or_no_constitutive_exon
TCCTCCAGGCCATTTTCTTTGGCGGTATTGATGTGTCAATCCGCGGGGAGGT	79949716	79949823	79949873	79949821	-1	17	ENSG00000167291.15	79932342	80035848	TBC1D16	9502	2281	300811	No_or_no_constitutive_exon
TTTGGTTGTTCTTGCCATAGACAGGATCCACAGAGGAGCCCCAGGGGCAGGT	80047308	80047402	80047258	80047310	1	17	ENSG00000141519.14	80036631	80100613	CCDC40	9502	2281	300811	No_or_no_constitutive_exon
GGCTTCTCCTAAATCCTTGCCGGGATTTCTCTTAACTCTTTGCGGGGCAGGA	80309017	80309171	80308967	80309019	1	17	ENSG00000173821.19	80260865	80398786	RNF213	9502	2281	300811	No_or_no_constitutive_exon
GAGGGACCCCTTAACGGAAGCCTGCACCAGCTAATGGGAGCAGCGAGGAGCA	80999508	80999542	80999592	80999540	-1	17	ENSG00000263218.2	80999508	81000130	AC127496.6	9502	2281	300811	No_or_no_constitutive_exon
CGGTTTCCTATTCTGCCTTTCTTCCGTATGCCTCTCAACGGGACGAGCAGCT	81250069	81250093	81250143	81250091	-1	17	ENSG00000157637.12	81244999	81295547	SLC38A10	9502	2281	300811	No_or_no_constitutive_exon
GGCTGACGGGTCGTCCCCTGCAGGGCGTCATGGTGGGCATGGGCCAGAAGGA	81511902	81512115	81512165	81512113	-1	17	ENSG00000184009.9	81509970	81523847	ACTG1	9502	2281	300811	No_or_no_constitutive_exon
CCTTCCATTCCAGGACTGACAAGTCTGTTTTAATTGGGGGTGGGGGCTAGGC	81704243	81704430	81704193	81704245	1	17	ENSG00000262814.7	81703356	81707526	MRPL12	9502	2281	300811	No_or_no_constitutive_exon
CCCCAAGCCGCCGGAGCCATCTCCACAGCCCTGTCCAGGGAAGGGGGCAGGC	81868208	81868552	81868158	81868210	1	17	ENSG00000262413.1	81867720	81868552	AC145207.2	9502	2281	300811	No_or_no_constitutive_exon
CAAGCACGTGTCATAGATCCACTTCCCAGCTCTGTCCCAGGAGGGCCCAGAA	81879462	81879557	81879412	81879464	1	17	ENSG00000263859.1	81878666	81879557	AC145207.6	9502	2281	300811	No_or_no_constitutive_exon
GAGTGGTGCTGGCCACAGGCTCCCGAGATTTCCTGTGCCCAGGGCAACAGAT	82058340	82058408	82058458	82058406	-1	17	ENSG00000169718.17	82057505	82065887	DUS1L	9502	2281	300811	No_or_no_constitutive_exon
AGGGGCCTGACGGGAACGGGGACAGGGACAGGAGTGGGGTGGGACGGCAGCT	82079221	82079299	82079349	82079297	-1	17	ENSG00000169710.8	82078332	82098332	FASN	9502	2281	300811	No_or_no_constitutive_exon
TTGTGGGGGGGTGTGGGCACAGCGTGCAGGGTGGAGGCAGGGAGCTGCAGGG	82101469	82101558	82101608	82101556	-1	17	ENSG00000176155.18	82101459	82212830	CCDC57	9502	2281	300811	No_or_no_constitutive_exon
GCTCCTGGTCCCGCTGCACCAGGGAGGTGGGGTCTTACCGGGATCAATAGGC	82447579	82447646	82447696	82447644	-1	17	ENSG00000178927.17	82442588	82450829	C17orf62	9502	2281	300811	No_or_no_constitutive_exon
TGGTGAAGTCAGGCCAGGGCCTTCCAGCTGCTCTTGGGGCCAGAGCCAAGAG	82488201	82488261	82488151	82488203	1	17	ENSG00000141562.17	82458179	82490537	NARF	9502	2281	300811	No_or_no_constitutive_exon
CCTTCCAGCTGCTCTTGGGGCCAGAGCCAAGAGCCTCTCAGTAGAGGGAGGG	82488220	82488258	82488170	82488222	1	17	ENSG00000141562.17	82458179	82490537	NARF	9502	2281	300811	No_or_no_constitutive_exon
GTTACAGCGAGACAAGATTGCACCACTGGACTCCAGCCTGGGCGGCGGAGGT	82483304	82483388	82483254	82483306	1	17	ENSG00000266236.1	82482097	82483388	NARF-IT1	9502	2281	300811	No_or_no_constitutive_exon
GTGCATATGGAAACAAGCGTCTTCCCCTCCCACATGGGAGGAAAATTCAGTT	49814	49866	49916	49864	-1	18	ENSG00000282965.1	49814	73545	AP001005.4	9502	2281	300811	No_or_no_constitutive_exon
GACCTCAGGTGATCCACCCGCCTTGGCCTCCCAAAGTGCTGGGATTACAGGT	316739	316963	317013	316961	-1	18	ENSG00000158270.11	316739	500722	COLEC12	9502	2281	300811	No_or_no_constitutive_exon
CACCTGAAGTAATCTGCCTGCCTCGAGCCTCCCAAAGTGCTGGGATACAGGC	653984	654214	654264	654212	-1	18	ENSG00000263727.1	653984	657259	AP001178.1	9502	2281	300811	No_or_no_constitutive_exon
ATGTTCCACCTCCTTTTTGTTTCTGCCCTTCTGTGATTTCCCGGGGATAGGC	5394676	5394793	5394843	5394791	-1	18	ENSG00000082397.17	5392380	5630700	EPB41L3	9502	2281	300811	No_or_no_constitutive_exon
GACCTCAGGTGATCCGCCCACCTCAGCCTCCCAAAGTGCTGGGATTACAGGC	11854102	11854350	11854052	11854104	1	18	ENSG00000255112.2	11851395	11854449	CHMP1B	9502	2281	300811	No_or_no_constitutive_exon
GAAAGAGACTGATGCCTTACTTTTTCCTATTGGCATCAAGGGAATGGCAGAT	11893467	11893566	11893616	11893564	-1	18	ENSG00000154889.16	11882621	11909223	MPPE1	9502	2281	300811	No_or_no_constitutive_exon
ACTGCCTCTTTAACGGTACTGCTCATTGCCAGTTTTATTTGGGATAATAGAT	12452254	12452391	12452441	12452389	-1	18	ENSG00000134278.15	12446511	12658134	SPIRE1	9502	2281	300811	No_or_no_constitutive_exon
GGGGAACTGGGCGCGCCAACCCGGGTCACCGCCCTGCACAGCGGGAGAAGTC	12658550	12658713	12658500	12658552	1	18	ENSG00000128789.20	12658042	12725740	PSMG2	9502	2281	300811	No_or_no_constitutive_exon
GGGTTTAAACAATTCTCCTGCCTCAGCCTCCCAAGTAGCTGGGAATACAGGC	13234944	13235125	13235175	13235123	-1	18	ENSG00000267177.1	13234944	13236470	AP002505.1	9502	2281	300811	No_or_no_constitutive_exon
TGGGAGGAAGATCAATCTCGTGCTGCACATAGGGGTAGGTGGGCTGGAAGCG	13644814	13645197	13645247	13645195	-1	18	ENSG00000266954.1	13644814	13645685	AP001010.1	9502	2281	300811	No_or_no_constitutive_exon
TACCCTGTGGCCTCTGACTGCTTTGCCCCCTGCTTCGCAGTGATGGGGAGGC	15004400	15004603	15004653	15004601	-1	18	ENSG00000266522.1	15003974	15006352	AP005242.2	9502	2281	300811	No_or_no_constitutive_exon
CTCTAATTATATCAATTTTATCCTTTCTTCTTTTTCTTGGGGATGGGTAGGT	21383509	21383675	21383459	21383511	1	18	ENSG00000141449.14	21242241	21525417	GREB1L	9502	2281	300811	No_or_no_constitutive_exon
GACCATAAAAAGAAATGTTGAACTGTACTGACCTGCTTCTATTGGGACAGGC	21444223	21444409	21444173	21444225	1	18	ENSG00000141449.14	21242241	21525417	GREB1L	9502	2281	300811	No_or_no_constitutive_exon
TTATATCAATTTTATCCTTTCTTCTTTTTCTTGGGGATGGGTAGGTGTAGAT	21383515	21383675	21383465	21383517	1	18	ENSG00000141449.14	21242241	21525417	GREB1L	9502	2281	300811	No_or_no_constitutive_exon
CTGACCTCGTGATTCGCCCGCCTCGGCCTCCCAAAGTGCTGGGATTACAGGC	21633127	21633524	21633077	21633129	1	18	ENSG00000167088.10	21612266	21633524	SNRPD1	9502	2281	300811	No_or_no_constitutive_exon
GGTTCTGTGTTCACTGATACATCCCCTTCCTTCACCGGGCTCATGAAAAGAA	21830619	21830740	21830790	21830738	-1	18	ENSG00000265142.8	21825486	21831410	MIR133A1HG	9502	2281	300811	No_or_no_constitutive_exon
GCCGGGCGCGGTGGCGGGTGCCTGTAGTCCCAGCTACTCGGGAGGCTGAGGC	24439540	24439638	24439490	24439542	1	18	ENSG00000265094.1	24435363	24439638	AC007922.2	9502	2281	300811	No_or_no_constitutive_exon
GACGTGGTGGCAGGCGCCTGTAGTCCCAGCTACGCGGGAGGCTGAGGCAGGA	26266769	26267409	26266719	26266771	1	18	ENSG00000266237.1	26266008	26267409	AC121320.1	9502	2281	300811	No_or_no_constitutive_exon
AAAGGCTTGAGTGATGGTCACCTCAACGTTTTTGGTATTTGGGGCTGTAGAT	31458444	31458600	31458394	31458446	1	18	ENSG00000134757.4	31447794	31478702	DSG3	9502	2281	300811	No_or_no_constitutive_exon
CACGCCTGTAATCCCAGCACTTTGGGAGGCCGAGGCGGGCGGATCACGAGGT	31845047	31845178	31844997	31845049	1	18	ENSG00000263924.1	31844387	31845178	AC022960.1	9502	2281	300811	No_or_no_constitutive_exon
AGACTCTACAGTAATGTGGTTATTCATCTCCTCTTTTGTTTTGGGTGAAGAA	32741927	32742049	32742099	32742047	-1	18	ENSG00000197705.9	32672670	32773062	KLHL14	9502	2281	300811	No_or_no_constitutive_exon
GTGGTAAGTGTTTCTTGGGCTTTTCATATTGTTATTTGTTATGGGATGAGTT	35259671	35259703	35259753	35259701	-1	18	ENSG00000186814.13	35251057	35290245	ZSCAN30	9502	2281	300811	No_or_no_constitutive_exon
CTCAGACAGCGATAGGCCAATAGGCCATTTCAGAGTAGGGCCAGGGAAAGTT	35702804	35702995	35702754	35702806	1	18	ENSG00000141429.13	35581116	35711834	GALNT1	9502	2281	300811	No_or_no_constitutive_exon
GACCTCAGGTGATCTGCCCGCCTTGGCCTCCCAAAGTGCTGGGATTACAGGT	49484535	49484822	49484872	49484820	-1	18	ENSG00000263916.1	49484535	49486149	AC100778.2	9502	2281	300811	No_or_no_constitutive_exon
CTTTTGGTAATGATCTGGCTTTCTTATTGTTTTGTTGATGGGGACCGCAGGA	50801348	50801504	50801554	50801502	-1	18	ENSG00000134042.12	50795119	50825402	MRO	9502	2281	300811	No_or_no_constitutive_exon
TTGAAGATCAGGTTTTTAACCTCTTTTTTTGTTCTCCTTCTCACAGGGAGAG	58165791	58165861	58165741	58165793	1	18	ENSG00000049759.17	58044366	58401540	NEDD4L	9502	2281	300811	No_or_no_constitutive_exon
GTGGCCTGGGCTGAGCTCTGAGGTCTCTCCTGATGTTGGGGGCAAGGAAGGT	58417139	58417628	58417089	58417141	1	18	ENSG00000267675.1	58416764	58417628	AC105105.3	9502	2281	300811	No_or_no_constitutive_exon
ATTCCACTTTGGAATTACTGATTCTTTCTTTCTTGGTTCCAAATGGGCAGCT	63934837	63936111	63934787	63934839	1	18	ENSG00000242550.5	63897173	63936111	SERPINB10	9502	2281	300811	No_or_no_constitutive_exon
TATGCTTTGCCACTTAGTGTCTTCAAAAACTAAACAGGGAAACTGAGAAGAC	70020614	70020845	70020895	70020843	-1	18	ENSG00000176225.13	70003030	70205945	RTTN	9502	2281	300811	No_or_no_constitutive_exon
GGAATCCTGCCCTCACCTCACCCTTTTCCAACTTGCCCAGGGAAGTGGAGGT	74520151	74521104	74520101	74520153	1	18	ENSG00000133313.14	74495815	74523454	CNDP2	9502	2281	300811	No_or_no_constitutive_exon
ACGGGGCCGTCTGCTCAGCCCGTGTGTCTCGGTGAGTAATTCGGGAGCAGGT	76979355	76979553	76979305	76979357	1	18	ENSG00000266844.1	76974689	76984162	AC093330.1	9502	2281	300811	No_or_no_constitutive_exon
TCACTGACCACCATGTCATTATTTCTCTGTCTTCCTCATGCAGGGGAGAGGA	76988494	76988520	76988570	76988518	-1	18	ENSG00000197971.14	76978826	77133683	MBP	9502	2281	300811	No_or_no_constitutive_exon
GGACTTGGCCCCGGGAGGCCGCCGTGGGGGCAAGAGCTGGGCCTGGAGAGGC	200577	200775	200527	200579	1	19	ENSG00000282051.1	197960	200775	AC010507.1	9502	2281	300811	No_or_no_constitutive_exon
ACCCCACCCCAACCGCTCAGGATCGGGGAGCAGGGATGGAGGGGGAAGAGGC	306056	306467	306006	306058	1	19	ENSG00000267124.2	305572	306467	AC016588.1	9502	2281	300811	No_or_no_constitutive_exon
GGCGCCCTCACCCACCCTGTCCCCCCAGGAAGCAGGTCCTGGGGACCAAGGT	541360	541585	541310	541362	1	19	ENSG00000099804.8	531711	542092	CDC34	9502	2281	300811	No_or_no_constitutive_exon
CCCGCCCTCCCCGCGTGTGCGCCAGGCTTGGGGTCCCCGGGAGAGCAGAGCT	1009651	1009861	1009911	1009859	-1	19	ENSG00000182087.12	1009647	1021179	TMEM259	9502	2281	300811	No_or_no_constitutive_exon
GACCTCAGGTGATCCTCCCACCTTGGCCTCCCAAAGTGCTGGGATTACAGGC	1037549	1037632	1037499	1037551	1	19	ENSG00000064666.14	1026580	1039068	CNN2	9502	2281	300811	No_or_no_constitutive_exon
TTTCCCCTAAAAAACACATGTCATTTACATAAAATAGGAAGCGGGGAGAGGT	1270879	1270882	1270829	1270881	1	19	ENSG00000099622.13	1259383	1274880	CIRBP	9502	2281	300811	No_or_no_constitutive_exon
TGGCAGGTTGAAGGGGCCCGGCCAGGACTCGGGGAAGGGTGGCCTGAGAGCA	1274350	1274440	1274300	1274352	1	19	ENSG00000099622.13	1259383	1274880	CIRBP	9502	2281	300811	No_or_no_constitutive_exon
GCCGCCCCCTCTCACTGTCCGCCTCTCTCTCTCACGCTTCCGGGAACCAGTC	1496590	1496671	1496540	1496592	1	19	ENSG00000115255.10	1490746	1497927	REEP6	9502	2281	300811	No_or_no_constitutive_exon
GTGAGTGATGGGTGGGTGAGGGGTGGATGGGTGGGTGGGTGGGTGGATAGAT	1801955	1802062	1802112	1802060	-1	19	ENSG00000130270.16	1782074	1812276	ATP8B3	9502	2281	300811	No_or_no_constitutive_exon
ACGGTCCTCTTCTCGCACGGCAATGCCGTGGACCTGGGCCAGATGAGCAGCT	1879920	1880061	1880111	1880059	-1	19	ENSG00000129968.15	1876809	1885547	ABHD17A	9502	2281	300811	No_or_no_constitutive_exon
GCGCCGCCAGGTACGGCATCAGCCCGGACAGCATCATCCTGTACGGGCAGAG	1877507	1877647	1877697	1877645	-1	19	ENSG00000129968.15	1876809	1885547	ABHD17A	9502	2281	300811	No_or_no_constitutive_exon
GGCGCGATGGCTCACGCCTGTAATCCCAGCACTTTGGGAGGCTGAGGCAGGC	2916485	2916510	2916435	2916487	1	19	ENSG00000171970.12	2900897	2918476	ZNF57	9502	2281	300811	No_or_no_constitutive_exon
GTCTCCCATCTGACCCTCCAGGCCTTAGCTTGCCTCACATGTCAGGGCAGGT	3053586	3053724	3053536	3053588	1	19	ENSG00000267469.1	3052909	3053724	AC005944.1	9502	2281	300811	No_or_no_constitutive_exon
GCTTAGGCCCAGCTCAATAGAGGGGAGACCCTTTACCCTGGGGGAAACAGCA	3728573	3728713	3728523	3728575	1	19	ENSG00000105289.14	3708108	3750813	TJP3	9502	2281	300811	No_or_no_constitutive_exon
CAGACACGCCCTCTTAGTAGGGACTTAATGGGCCGGTCGGGGAGGGGGAGGC	3976055	3976300	3976350	3976298	-1	19	ENSG00000167658.15	3976055	3985469	EEF2	9502	2281	300811	No_or_no_constitutive_exon
CCTCCTGCTGTTCCCAAATGGGCTTTCTTGTTTCTTGGTGGGGAATGTAGGT	3981338	3981452	3981502	3981450	-1	19	ENSG00000167658.15	3976055	3985469	EEF2	9502	2281	300811	No_or_no_constitutive_exon
TCTTAACTCCTGGGCTTCCACCTCAACCTCCCAAAGTGCTGGGATTACAGGC	4099200	4099851	4099901	4099849	-1	19	ENSG00000126934.13	4090320	4124129	MAP2K2	9502	2281	300811	No_or_no_constitutive_exon
ATGGGGCAACCTTAGGCCCCATCTAAAGGCCGTGGTGGGGAGGGGAACAGGA	4210264	4210372	4210214	4210266	1	19	ENSG00000089847.12	4183353	4224814	ANKRD24	9502	2281	300811	No_or_no_constitutive_exon
TCCGGGCGTGGTGGTGGGTGCCTGTAGTCCCAGCTACTCGGGAGGCTGAGGC	4347243	4347354	4347404	4347352	-1	19	ENSG00000269807.1	4347243	4354057	AC007292.3	9502	2281	300811	No_or_no_constitutive_exon
TGGGTGTGCGTGCGTGTGCGTGCCGTGTTCGTGTGCAAGGGGCCGGGGAGGT	4542913	4543096	4543146	4543094	-1	19	ENSG00000167680.15	4542592	4559808	SEMA6B	9502	2281	300811	No_or_no_constitutive_exon
CCTTTCTTCTTTTTTTCCCCCTTCTCACCTGTGTCTGCTTTCGGGAACAGCA	5218786	5218798	5218848	5218796	-1	19	ENSG00000105426.16	5158494	5340803	PTPRS	9502	2281	300811	No_or_no_constitutive_exon
CCAGAGATGGGGGCAATCCAAATCAGAGATGTCTCTCTTTCAAGGGGCAGAC	5667352	5667450	5667302	5667354	1	19	ENSG00000160633.12	5623034	5668478	SAFB	9502	2281	300811	No_or_no_constitutive_exon
GCGGGCACCCATCTGGGTTTTTCCCAACCGTGCAATCCACGCTGGGGCAGAG	5690820	5690931	5690770	5690822	1	19	ENSG00000130255.12	5674946	5691876	RPL36	9502	2281	300811	No_or_no_constitutive_exon
GACGCCTCCGAGGGCGGCGCGGAGGAAGGAGCCGGCGGCGCGGGGGGCAGCG	5719703	5719833	5719883	5719831	-1	19	ENSG00000196365.11	5691833	5720572	LONP1	9502	2281	300811	No_or_no_constitutive_exon
CGCGGAGGAAGGAGCCGGCGGCGCGGGGGGCAGCGCGGGCGCCGGGGAAGGC	5719703	5719816	5719866	5719814	-1	19	ENSG00000196365.11	5691833	5720572	LONP1	9502	2281	300811	No_or_no_constitutive_exon
ACGGCGTGACCTGCCGCTTCGCTGGGGCCCACCTGAGGCCCGAGGGACAGAA	5789206	5789539	5789589	5789537	-1	19	ENSG00000141994.15	5784831	5791238	DUS3L	9502	2281	300811	No_or_no_constitutive_exon
CTCACCTTGTGATCTGCCCACCTCGGCCTCCCAAAGTGCTGGGATTACAGGC	5913689	5914309	5913639	5913691	1	19	ENSG00000105519.15	5911706	5915877	CAPS	9502	2281	300811	No_or_no_constitutive_exon
AGGGGTGCTGGTCAAGGAGCATGGGTGGTGACAGAGGTGTCTGGGGGCAGTG	6187598	6187845	6187548	6187600	1	19	ENSG00000130377.13	6135246	6193094	ACSBG2	9502	2281	300811	No_or_no_constitutive_exon
TGACAGCTCTCCCTTTCTCCCCTCCCTGCCCATCCCACCATTGGGTGAAGTC	6217953	6218041	6218091	6218039	-1	19	ENSG00000130382.8	6210378	6279948	MLLT1	9502	2281	300811	No_or_no_constitutive_exon
GGCCGTGACGCGTGCCCCGCCCGCTCATATAGCGGCTCCCGGGGGCGCAGGG	6502155	6502314	6502364	6502312	-1	19	ENSG00000104833.11	6494318	6502848	TUBB4A	9502	2281	300811	No_or_no_constitutive_exon
AAGTTGGAGTCAGAGGGGATTCAGAGATCAAAGAGAAGTTGGGGTCAGAGGT	6494703	6494805	6494653	6494705	1	19	ENSG00000268203.1	6494319	6494805	AC010503.2	9502	2281	300811	No_or_no_constitutive_exon
GAGAAGTTGGGGTCAGAGGTAGGAGCTGGGGCTCAGGTGGGGGGTTAAAGGT	6494735	6495025	6494685	6494737	1	19	ENSG00000268191.1	6494319	6495025	AC010503.1	9502	2281	300811	No_or_no_constitutive_exon
ACATCGATTCATGCTCACAAATGCTCTTTTTTTTTTTTTCTGGGACGCAGGT	6908688	6908772	6908638	6908690	1	19	ENSG00000174837.14	6887565	6940459	ADGRE1	9502	2281	300811	No_or_no_constitutive_exon
GAAGCTGTGGGGTGTGGCCCCGCAGTTGGGGGGTGAGTCAGTGGGGACAGTC	7018970	7019076	7019126	7019074	-1	19	ENSG00000196589.6	7018968	7021450	MBD3L2B	9502	2281	300811	No_or_no_constitutive_exon
ATGAACAGAGCCTGGAGTGGCCAGGTCTGGGAGGGAGGTGGGACTGAGAGCC	7765369	7765376	7765319	7765371	1	19	ENSG00000104938.16	7763148	7769605	CLEC4M	9502	2281	300811	No_or_no_constitutive_exon
TGTGGTCAGGGGAGCAGAAGCTGTCTGCAGAGGAGGCGGGGCTAGAGAAGGT	7871031	7871296	7870981	7871033	1	19	ENSG00000268120.1	7870560	7871296	AC010336.3	9502	2281	300811	No_or_no_constitutive_exon
TCAGGTCCTAGTAGGTGAGGTAGGTCTGGGGAAGATGGGAGGGGATTGAGGT	7959890	7960012	7959840	7959892	1	19	ENSG00000269813.1	7959122	7960012	AC010336.6	9502	2281	300811	No_or_no_constitutive_exon
GTTGCAGTGATCCGAGATTGCGCCACTGCACTCCAGTCTGGGTGACAGAGCG	8222152	8222209	8222259	8222207	-1	19	ENSG00000271717.1	8222152	8239648	AC022146.2	9502	2281	300811	No_or_no_constitutive_exon
GACCTCAGGTGATCCGCCCGCCTTGGCCTCCCAAAGTGTTGGGATTACAGGT	8310504	8310772	8310822	8310770	-1	19	ENSG00000267855.5	8308767	8321396	NDUFA7	9502	2281	300811	No_or_no_constitutive_exon
GGGCTCAAGCGATCCTTCAGCCTTGGACTTCCAAAGTGCTGGGACTACAGGC	8423354	8423739	8423789	8423737	-1	19	ENSG00000268931.1	8423354	8427827	AC136469.1	9502	2281	300811	No_or_no_constitutive_exon
ATCCCAGCTACTTGGGAGGCTGAGGGAGGAGAATCACTTGAACCTGGGAGGT	8549594	8549600	8549650	8549598	-1	19	ENSG00000142347.16	8520789	8577577	MYO1F	9502	2281	300811	No_or_no_constitutive_exon
GTGGCCTGGCCCGTGGTGTGACGGGGCCGTGCCCCCCAGGGGGCGTGAAGGC	8589451	8589574	8589624	8589572	-1	19	ENSG00000142303.13	8580241	8610735	ADAMTS10	9502	2281	300811	No_or_no_constitutive_exon
AACAAAACAAAACCTGAAGCTCTTGAGTCCCAGCTGAGTGGGTGAGTCAGGG	8582537	8582715	8582487	8582539	1	19	ENSG00000267986.1	8581159	8582715	AC130469.1	9502	2281	300811	No_or_no_constitutive_exon
TGTCGGCCACCTTCCCGGTAACTCACCGTCTCTGTCTTCTCTGGGGACAGCT	9959560	9960557	9960607	9960555	-1	19	ENSG00000080573.6	9959560	10010471	COL5A3	9502	2281	300811	No_or_no_constitutive_exon
TGGAGCGCCTCATTGAATTCGCCTACACGGCCTCCATCTCCATGGGCGAGAA	10499394	10499586	10499636	10499584	-1	19	ENSG00000079999.13	10486119	10503741	KEAP1	9502	2281	300811	No_or_no_constitutive_exon
GCAAAGAAGGGGGTTGTGGGTGATGGCAGGTGTCTTTGGTGGGTTAACAGCA	10562728	10562837	10562887	10562835	-1	19	ENSG00000129347.19	10553077	10566037	KRI1	9502	2281	300811	No_or_no_constitutive_exon
GCTACAGAGAGCTATGATTGCACCACTGCACTCCAGCCTGGGCAACAAAGCA	10553212	10553607	10553657	10553605	-1	19	ENSG00000129347.19	10553077	10566037	KRI1	9502	2281	300811	No_or_no_constitutive_exon
TGACGGGCAAGAAGAAGCGCAAGTCGCCCTTCGCCGCGGCCGTGGGGCAGGA	10557768	10557790	10557840	10557788	-1	19	ENSG00000129347.19	10553077	10566037	KRI1	9502	2281	300811	No_or_no_constitutive_exon
CCTTCCCGACCACCCCATTTTCCCCCTGCCGGTTCCCGGGGGGAGCCCAGGT	10642896	10644557	10642846	10642898	1	19	ENSG00000129353.14	10602456	10644559	SLC44A2	9502	2281	300811	No_or_no_constitutive_exon
GCTACTTGGGAGACTGAGGCAGGAGAATCACTTGAACCCGGGAGGTGGAGGT	10933360	10933515	10933310	10933362	1	19	ENSG00000142444.6	10928732	10933535	TIMM29	9502	2281	300811	No_or_no_constitutive_exon
TGCAGTGAGCTGAGATCGCGCCATTGCACTCCAGCCTGGGCAACAGAGAGGC	11010916	11011254	11011304	11011252	-1	19	ENSG00000266936.1	11010916	11016011	AC011442.1	9502	2281	300811	No_or_no_constitutive_exon
GCCAGAACGGGGAGGGGCTGGACAGTGTCTGTCTGGGTCCTTGGGGGCAGTT	11213175	11213328	11213378	11213326	-1	19	ENSG00000130158.13	11199294	11262481	DOCK6	9502	2281	300811	No_or_no_constitutive_exon
CTGACCTCGTGATCTGCCCGCCTCGGCCTCCCAAAGTGCTGGGATTACAGGT	11353377	11353749	11353327	11353379	1	19	ENSG00000183401.11	11344683	11354944	CCDC159	9502	2281	300811	No_or_no_constitutive_exon
CCAACTCCCCGGTCCCCCCTCCCAACCTGCTCCCTTCCCTGGGCGCATAGGG	11381929	11382105	11382155	11382103	-1	19	ENSG00000187266.13	11377204	11384342	EPOR	9502	2281	300811	No_or_no_constitutive_exon
GTGATGGGGTCAGTAATGGCCCCAAGTGACTGGAGCTTTGGGGGCTGCAGAA	11402454	11402541	11402591	11402539	-1	19	ENSG00000205517.12	11384340	11419342	RGL3	9502	2281	300811	No_or_no_constitutive_exon
GGGACTAGCCTGGGACCCCAGCCCTAGTCTCGCAGCTTCTGGCCGGGAAGGG	11418670	11418892	11418942	11418890	-1	19	ENSG00000205517.12	11384340	11419342	RGL3	9502	2281	300811	No_or_no_constitutive_exon
GGCCTCAAATGATCCTCCCACCTCAGCCTCCCAAGCAGCCGGGACTACAGGC	11450585	11450967	11450535	11450587	1	19	ENSG00000130175.9	11435287	11450968	PRKCSH	9502	2281	300811	No_or_no_constitutive_exon
CCTGATCAGTCTTCTGTTAACCCTTCGTGTTCTTGGGGGGAACAACATAGGG	11539294	11539560	11539244	11539296	1	19	ENSG00000130176.7	11538716	11550323	CNN1	9502	2281	300811	No_or_no_constitutive_exon
GCGCTTGGGTGATCCTCTCACCTCAGCATCCTGGGTAGCTGGGACTACAGGC	11725960	11726117	11726167	11726115	-1	19	ENSG00000266922.1	11725960	11730783	AC008543.3	9502	2281	300811	No_or_no_constitutive_exon
TTTTTGTTCCCTTGTTGGCATATTTCATTTTCTTCCCTGAAAATGGGTAGAC	12237898	12238102	12238152	12238100	-1	19	ENSG00000197857.13	12224685	12294887	ZNF44	9502	2281	300811	No_or_no_constitutive_exon
CAGTACTGTGATTTTCACCCTTCCTCCTCTGTACATGTGGGATGGATCAGGC	12393296	12393423	12393473	12393421	-1	19	ENSG00000196466.10	12390015	12401271	ZNF799	9502	2281	300811	No_or_no_constitutive_exon
CAGTACTGTGATTTTCACCCTTCCTCCTCTGTACATGTGGGATGGATCAGGC	12433070	12433197	12433247	12433195	-1	19	ENSG00000180855.15	12429706	12441112	ZNF443	9502	2281	300811	Yes
GAGAGCCGGCTATAGGCGCATGGAAGGTTCCCTGGAACGGGAGGCGCCAGCG	12681726	12681735	12681785	12681733	-1	19	ENSG00000095059.15	12675716	12681902	DHPS	9502	2281	300811	No_or_no_constitutive_exon
ATATTAGCCGGGCGTGGTGGCCGGCGCCTGTAGTCCCAGTTACTGGGGAGGC	12682692	12683228	12683278	12683226	-1	19	ENSG00000268945.1	12682692	12687279	AC010422.2	9502	2281	300811	No_or_no_constitutive_exon
TGTGCCAGAGGCCCCGCCACGTACCGTCCCGGGGCCGCTCGGGGTTGCAGGT	12702071	12702177	12702227	12702175	-1	19	ENSG00000105576.15	12699193	12724011	TNPO2	9502	2281	300811	No_or_no_constitutive_exon
GGTCCCATGAGCCACGGTGAGGCGCTCAGGCCTCATCACTCGGGCAACAGGT	12705681	12705830	12705880	12705828	-1	19	ENSG00000105576.15	12699193	12724011	TNPO2	9502	2281	300811	No_or_no_constitutive_exon
GACCCCAGATGATCCACCCGCTTTGGCCTCCCAAAGTGCTGGGATTACAGGC	12765166	12765487	12765537	12765485	-1	19	ENSG00000095066.11	12763002	12872740	HOOK2	9502	2281	300811	No_or_no_constitutive_exon
GGGTCCTCCCGCCAGGTGCACTCCGGGTGTTCATACCTGCGTGGGCAAAGGC	12801753	12801849	12801703	12801755	1	19	ENSG00000267062.1	12796822	12801849	AC018761.2	9502	2281	300811	No_or_no_constitutive_exon
CAGGCCTTGCGAGGGGCTCCCAGCTCTTTCTCCCACATGCTCGGGAGGAGGG	12898125	12898383	12898075	12898127	1	19	ENSG00000105607.12	12891025	12914207	GCDH	9502	2281	300811	No_or_no_constitutive_exon
AGGCCCAGCTACTCAGGAGGCTGAGAATCACTTGACCCTGGGAGGCGGAGGT	13132344	13132410	13132294	13132346	1	19	ENSG00000266897.1	13131570	13132410	AC005546.1	9502	2281	300811	No_or_no_constitutive_exon
TCTCCTAAAATCCCCCTGCCCCTGGAGAGACCCCTGGGAGCAGTGGGTAGGT	13139616	13139947	13139997	13139945	-1	19	ENSG00000267512.1	13139616	13141147	AC011446.1	9502	2281	300811	No_or_no_constitutive_exon
GTTGTATCTTTTTTTTTGATTTCCTTTGTTTCAATTTTCGTGTAGGGCAGTA	13206445	13208048	13208098	13208046	-1	19	ENSG00000141837.19	13206441	13633025	CACNA1A	9502	2281	300811	No_or_no_constitutive_exon
GTATCTTTTTTTTTGATTTCCTTTGTTTCAATTTTCGTGTAGGGCAGTAGTT	13206739	13208045	13208095	13208043	-1	19	ENSG00000141837.19	13206441	13633025	CACNA1A	9502	2281	300811	No_or_no_constitutive_exon
CCCTGGAGCCGATGCCAGCGCCGGAGTCGGTGCCAGTGCCGGGACCCAAGGA	13877431	13877765	13877381	13877433	1	19	ENSG00000187556.7	13862062	13880757	NANOS3	9502	2281	300811	No_or_no_constitutive_exon
GCATGGTCCCAGGGCCTGCTCCTGCCCTGACTTGGTGTCTGGGCCGGCAGGT	14407907	14408009	14407857	14407909	1	19	ENSG00000123146.19	14380500	14408725	ADGRE5	9502	2281	300811	No_or_no_constitutive_exon
GGCTGACCCTCCCCTCCGCTTCCCTCCCCTGCAGACTCTGGGCTGGGAAGCC	14471596	14471859	14471546	14471598	1	19	ENSG00000123143.12	14433052	14471867	PKN1	9502	2281	300811	No_or_no_constitutive_exon
GCTACTCAGGAAACTGAGGCTTGAGAATTGCTTGAACCTGGGAGGTGGAGGT	15221014	15221238	15221288	15221236	-1	19	ENSG00000269635.1	15221014	15222297	AC004257.1	9502	2281	300811	No_or_no_constitutive_exon
AGCTCTCAGCTTCCGGTGCAACCGTGGTGATCTGAAGCTTGGCAGGGGAGGC	15244522	15244998	15245048	15244996	-1	19	ENSG00000141867.17	15235518	15332545	BRD4	9502	2281	300811	No_or_no_constitutive_exon
CCTGCCTGCCTGCCTCCCCTCTCTGACTACCCACTCCTGCGGGAGAACAGGG	15461217	15461296	15461346	15461294	-1	19	ENSG00000105122.12	15451623	15464571	RASAL3	9502	2281	300811	No_or_no_constitutive_exon
CATGTGTGTTTAGAAGCTGCTTCCTCTTCCTGGCCTGACCCTGCGGGAAGCC	15576568	15576835	15576518	15576570	1	19	ENSG00000269516.6	15564073	15584709	CYP4F23P	9502	2281	300811	No_or_no_constitutive_exon
AGGTTCCCGGCGCGATGGGGCCGGGATGGGGGTCCTGGGCACAGTCAGAGTC	15584539	15584709	15584489	15584541	1	19	ENSG00000269516.6	15564073	15584709	CYP4F23P	9502	2281	300811	No_or_no_constitutive_exon
GAGCTCAAATGATCCACCTGCCTCAGCCTCCCAAAGTGCTGGGATTACAGGT	16103760	16103973	16104023	16103971	-1	19	ENSG00000267373.1	16103760	16104254	AC008894.1	9502	2281	300811	No_or_no_constitutive_exon
CTCGCAGGCCTCGCCTGTGGCGCCTTCCCAGGGCCAGCCTGGGTCACGAGAT	16235146	16235345	16235096	16235148	1	19	ENSG00000072958.8	16197577	16245907	AP1M1	9502	2281	300811	No_or_no_constitutive_exon
GCCAGGCATGGTGGCACCTGCCTGTAATCCCAGCTACTTGGGAGGCTGAGGC	16551758	16551868	16551918	16551866	-1	19	ENSG00000127526.14	16549830	16572382	SLC35E1	9502	2281	300811	No_or_no_constitutive_exon
TAATCCCAGCTACTTGGAAGGCTGACAGGAGAATCGCTTGAACCTGGGAGGC	16639966	16640166	16640216	16640164	-1	19	ENSG00000267904.1	16639966	16640668	AC024075.1	9502	2281	300811	No_or_no_constitutive_exon
GCAGGGCATGGTGACTCATGTCTATAATCCCAGCACTTTGGGAGGCCAAGGT	17055044	17055087	17054994	17055046	1	19	ENSG00000268289.1	17051993	17055087	AC020908.1	9502	2281	300811	No_or_no_constitutive_exon
GGAGACAGCGAGGGCTCCGTGTACTTCTAAGTGCCCCTGCAGATGGGCAGAG	17228945	17229215	17228895	17228947	1	19	ENSG00000099330.8	17226203	17229219	OCEL1	9502	2281	300811	No_or_no_constitutive_exon
ACTGCCTTAGAAGGCCTCTGACTTTCCCTCTTCCCCACCTTCGGGAACAGGA	17259288	17259429	17259479	17259427	-1	19	ENSG00000130307.11	17249175	17282786	USHBP1	9502	2281	300811	No_or_no_constitutive_exon
GGCAGACCCCCACAGGCTGCTCTGACTGCTCCCTCCTCCCGGGTATGCAGCC	17276494	17276624	17276444	17276496	1	19	ENSG00000105393.15	17267349	17281249	BABAM1	9502	2281	300811	No_or_no_constitutive_exon
GTGGGGGTCTTTGGCCGGGGTCCACTCTGACCGCGGTGTTTGCAGGGCAGTA	17282061	17282209	17282011	17282063	1	19	ENSG00000269307.1	17267417	17282966	AC010463.1	9502	2281	300811	No_or_no_constitutive_exon
GGTTCCCAGACGCCTGGGGCCTCCCCACCCCGCAGCAGGCCCGGGGCAAGGC	17306241	17306782	17306191	17306243	1	19	ENSG00000130312.6	17292608	17306843	MRPL34	9502	2281	300811	No_or_no_constitutive_exon
CCAGTCAGGAGGCGAAACAGAAGGTGGAGAAGGAGGCTCAGGCCCGGGAGGC	17365415	17365465	17365515	17365463	-1	19	ENSG00000130300.8	17351447	17377350	PLVAP	9502	2281	300811	No_or_no_constitutive_exon
AGAAACATATTAATACTATAAACAACACTCAGCCCTGGGCTGGTTAAGAGGC	17414256	17414536	17414586	17414534	-1	19	ENSG00000269481.1	17414256	17422324	AC010319.4	9502	2281	300811	No_or_no_constitutive_exon
GGAGGGGGCCTGTCCGGCGGTGACCATGACCCATGTGTTGGGGACCACAGCG	17487173	17487335	17487123	17487175	1	19	ENSG00000130304.16	17468768	17506168	SLC27A1	9502	2281	300811	No_or_no_constitutive_exon
TGCAATCAGCTGACAGCATTTTTCCCCCAAAACTGCTTCCGGGAGCACAGGT	17542135	17542294	17542085	17542137	1	19	ENSG00000167483.17	17523300	17553839	FAM129C	9502	2281	300811	No_or_no_constitutive_exon
AGGTTAAAGCGATTCTCCTGCCTCAGCCTCCTGAGTAGCTGGGATTACAGGC	17614148	17614430	17614098	17614150	1	19	ENSG00000269752.1	17613721	17614430	AC008761.2	9502	2281	300811	No_or_no_constitutive_exon
CCGTGCCAGCCGACCACTCAGTGCCCGGAGTGAGCCCAGTGAGAAGGGAGGC	17728112	17728172	17728062	17728114	1	19	ENSG00000130479.10	17719241	17734516	MAP1S	9502	2281	300811	No_or_no_constitutive_exon
CCCAAGTCCCCGGTCTACCTGGACCTGGCCTACCTGCCCAGCGGGAGCAGCG	17733280	17733428	17733230	17733282	1	19	ENSG00000130479.10	17719241	17734516	MAP1S	9502	2281	300811	No_or_no_constitutive_exon
GGAAGAACTCCTCATCCACCAGGTGGGCGCTGCTCCCGCTGGGCAGGTAGGC	17733254	17733259	17733309	17733257	-1	19	ENSG00000268112.1	17727839	17734513	AC008761.1	9502	2281	300811	No_or_no_constitutive_exon
GCCACTGGAGTGGCTTTGGGGGCGGCAGCGCGTGAGTTGGGGCGGGCCAGGG	17727839	17727979	17728029	17727977	-1	19	ENSG00000268112.1	17727839	17734513	AC008761.1	9502	2281	300811	No_or_no_constitutive_exon
GATGACACCAAACCTGGCAGGAACTTTTCACGCAATCAAGGGAAGGAAAGGC	17824779	17825310	17825360	17825308	-1	19	ENSG00000105639.18	17824779	17848071	JAK3	9502	2281	300811	No_or_no_constitutive_exon
CCTCTGCTGGGGGCACCACCAATTAATACTGGGGCTCCTGATGGGATAAGGG	18202512	18202855	18202905	18202853	-1	19	ENSG00000105649.9	18196783	18204074	RAB3A	9502	2281	300811	No_or_no_constitutive_exon
CTCCCTGGTCCCGGCCTGGGCAGCTGAGTGGTGCCTGCCGGGCGGGGCAGGC	18618374	18618492	18618324	18618376	1	19	ENSG00000105696.8	18607429	18621039	TMEM59L	9502	2281	300811	No_or_no_constitutive_exon
GCAGGCATAGCCTGCGCCCCCGTCCTGCTGCCCCGGGCCGGGACCAGGAGGT	18669241	18669798	18669191	18669243	1	19	ENSG00000167487.11	18636964	18671714	KLHL26	9502	2281	300811	No_or_no_constitutive_exon
TGAGTGCCTGCTGCGTGTCGGGCCCCGTCCTAGGCAGTGGGGACAAGGAGGC	19034191	19034238	19034141	19034193	1	19	ENSG00000105676.13	19033574	19060311	ARMC6	9502	2281	300811	No_or_no_constitutive_exon
GCCGGGCACAGTGGCTCATACCTGTAATCCCAGCACTTTGGGAGGCCAAGGT	19401978	19402306	19402356	19402304	-1	19	ENSG00000267234.1	19401978	19402603	AC092067.1	9502	2281	300811	No_or_no_constitutive_exon
CAGGAAGGGGAAGTGACTGCTTCTGCTTCTGATTTTTGTGATGGGGGCAGGG	19643099	19643227	19643277	19643225	-1	19	ENSG00000089639.10	19629475	19643667	GMIP	9502	2281	300811	No_or_no_constitutive_exon
GCTACTCGGGAGGCTGAGGCAGGAGAATTGCTTGAACCAGGGACTTGGAGGT	19680855	19680952	19680805	19680857	1	19	ENSG00000181896.11	19668795	19683509	ZNF101	9502	2281	300811	No_or_no_constitutive_exon
CTCCAGTATGAGTTCTTTTATGTTTGGAGAGGATTGAGGGCCAGGTAAAGGT	19892432	19892458	19892508	19892456	-1	19	ENSG00000267565.1	19892432	19895847	AC011477.3	9502	2281	300811	No_or_no_constitutive_exon
TGTATTGTGGGTATTATGACACATCAGTGGCTCAAACCAAATGGGTAAAGAG	21839596	21841647	21841697	21841645	-1	19	ENSG00000198521.11	21804948	21852125	ZNF43	9502	2281	300811	No_or_no_constitutive_exon
TGGAGTGGACGGACGCCGTGCAGCTGACCGCGCTGGTCATGGGCAGCGAGGC	29701688	29702792	29702842	29702790	-1	19	ENSG00000131943.17	29698885	29715789	C19orf12	9502	2281	300811	No_or_no_constitutive_exon
CGACAGCTGTGTTTTAATTGTGTTTGACCTATGTTTTCGTTGTAGGGAAGCA	32584954	32585011	32584904	32584956	1	19	ENSG00000105185.11	32581067	32587452	PDCD5	9502	2281	300811	No_or_no_constitutive_exon
CATGGTGATGGCGCCTATGGTTTCAGCTACTCAGGAGGCTGAGGTGGGAGGA	32875924	32876217	32876267	32876215	-1	19	ENSG00000121289.17	32875924	32971991	CEP89	9502	2281	300811	No_or_no_constitutive_exon
GCCGGGCGTAGTGGCTCACACCTGTAATCCCAGCAATTTGGGAGGCCCAGGT	33142776	33142780	33142726	33142778	1	19	ENSG00000166359.10	33132089	33175795	WDR88	9502	2281	300811	No_or_no_constitutive_exon
GTGGTCTGGCCGCAGTGCGCGATCTGGAACTGCAGGTGCGGGGCGGCCAGGT	33301814	33301940	33301764	33301816	1	19	ENSG00000267727.1	33301278	33301940	AC008738.5	9502	2281	300811	No_or_no_constitutive_exon
AATCCCAGCTACTCTGGAGGCTGAGGCAGGAGAATCCTTGAACCCGGGAGTT	35451152	35451456	35451102	35451154	1	19	ENSG00000126262.4	35443906	35451767	FFAR2	9502	2281	300811	No_or_no_constitutive_exon
GGGTTGGGGGAGGGCTGTCTACACCATAATTTGGTGTCAAAATAGGGAAGGG	35755136	35755490	35755086	35755138	1	19	ENSG00000267328.1	35754565	35755490	AC002398.2	9502	2281	300811	No_or_no_constitutive_exon
ACAGAGCTAGACTCCATCCAAAAAAAAAAAAAAAAAGAAGCTGGGGAGAGGC	35769143	35769292	35769342	35769290	-1	19	ENSG00000267049.1	35769143	35771028	AC002398.1	9502	2281	300811	No_or_no_constitutive_exon
GGGGTCAAGCAATTCTCCAGGCTCACCCTCCCAAAGTGCTGGGATTACAGGC	35779851	35779991	35779801	35779853	1	19	ENSG00000004777.18	35774531	35788822	ARHGAP33	9502	2281	300811	No_or_no_constitutive_exon
CGCAGGAAGGGGCTTTGCTGTTCGGGCCCTGACACCTGCTGGCTGGGCAGTG	35812133	35812272	35812322	35812270	-1	19	ENSG00000250799.9	35799987	35813299	PRODH2	9502	2281	300811	No_or_no_constitutive_exon
TGGGGTCAGAGGATGGAAAGGGCTTTGTTTGTTTTGCGTGTGGGGAACAGGT	35831052	35831146	35831196	35831144	-1	19	ENSG00000161270.19	35825963	35869287	NPHS1	9502	2281	300811	No_or_no_constitutive_exon
CTGGGCGAAGAGTCGAGCGTGAAGGGGGCTCCGGGCCAGGGTGACAGGAGGC	35857049	35857180	35856999	35857051	1	19	ENSG00000126259.19	35855860	35867109	KIRREL2	9502	2281	300811	No_or_no_constitutive_exon
AGACTCTGTCTAAAGAAAAAAAAAAAGAATGAGATCAGACTTGGGGGTAGGG	35878583	35878654	35878533	35878585	1	19	ENSG00000105290.11	35867898	35879791	APLP1	9502	2281	300811	No_or_no_constitutive_exon
CGGGCGCCTAACCCTTCACCGGGACCTGCGCACCGGCCGCTGGGAACCAGAC	35869748	35869810	35869698	35869750	1	19	ENSG00000105290.11	35867898	35879791	APLP1	9502	2281	300811	No_or_no_constitutive_exon
GTAATGGGGGATTATTCTTGGGGCTCATTGTGTCCGGGCATGGAACGTAGGG	36013513	36013588	36013638	36013586	-1	19	ENSG00000239382.10	36009119	36014239	ALKBH6	9502	2281	300811	No_or_no_constitutive_exon
CATAGTGCTGTCATTGAGTCATCCTTTGCCTTGTCCTCTGGGAACTGTAGGT	36081432	36081570	36081382	36081434	1	19	ENSG00000075702.16	36054880	36105106	WDR62	9502	2281	300811	No_or_no_constitutive_exon
AGTCCCAGCTACTCGGGAGGCTGAGTGGGAGGATCACTTGGGCCCGGGAGGC	36629854	36630190	36629804	36629856	1	19	ENSG00000161298.17	36604816	36634113	ZNF382	9502	2281	300811	No_or_no_constitutive_exon
GGGTTCATGCCATTCTCCTGCCTCAGCCTCCCGAGTAGCTGGGACTACAGGC	36727522	36727701	36727472	36727524	1	19	ENSG00000189042.13	36687611	36727701	ZNF567	9502	2281	300811	No_or_no_constitutive_exon
GTAAAAATCACATTAATTCTTCTTCTTCTTCTTTTTTTTGAGGGGGACAGAG	37195880	37196019	37196069	37196017	-1	19	ENSG00000245680.9	37181578	37218153	ZNF585B	9502	2281	300811	No_or_no_constitutive_exon
CTGACCTGGTGGTCCGCCTGCCTCGGCCTCCTAAAGTGCTGGGATTACAGGT	37337720	37337743	37337670	37337722	1	19	ENSG00000267682.1	37337235	37337743	AC016590.2	9502	2281	300811	No_or_no_constitutive_exon
GGCATGGTGGTGCATGCCTATAATCCCAGCTACTTGGGAGGCTGAGGCAGGA	38200834	38200934	38200784	38200836	1	19	ENSG00000268499.1	38199835	38200934	AC011479.2	9502	2281	300811	No_or_no_constitutive_exon
CCGTCTGGCCCTGGTTGCGGGGCCCAGCCTGGCTTTCTGTCGGGGGTGAGGC	38386674	38386759	38386624	38386676	1	19	ENSG00000267090.1	38385521	38386759	AC005789.1	9502	2281	300811	No_or_no_constitutive_exon
GGTCTCTGATGGTGGCTCATGAGACCCCCTTTCCCCATGCGGGTGGCCAGGC	38499634	38499821	38499584	38499636	1	19	ENSG00000196218.12	38433698	38587564	RYR1	9502	2281	300811	No_or_no_constitutive_exon
GCCCCGGGTGAGGAGTGGGAATGGTGAGAATTGGGGTAGGGGGAGCTAAGAG	38803521	38803670	38803720	38803668	-1	19	ENSG00000171747.8	38801670	38813364	LGALS4	9502	2281	300811	No_or_no_constitutive_exon
CACTGACCTCGGTCCATTTCCTTCTCTTCCCCTCACCGCTGGGGGCTTAGAT	39469078	39469172	39469028	39469080	1	19	ENSG00000196235.13	39436155	39476670	SUPT5H	9502	2281	300811	No_or_no_constitutive_exon
TGGCATGAGTCACTCACCAGTCCCCATCTCCTGGCTGGCTGGCTGGGCAGGT	39830374	39830563	39830613	39830561	-1	19	ENSG00000105204.13	39825349	39834201	DYRK1B	9502	2281	300811	No_or_no_constitutive_exon
AGGCTTCCATTCTGGTGGCAACCGGGGTCGTGGTCGGGGAGGAAAAAGAGGA	39840413	39840461	39840511	39840459	-1	19	ENSG00000105202.8	39834457	39846414	FBL	9502	2281	300811	No_or_no_constitutive_exon
GTCTCTGAAAGTGTATGGCGGGTGGTGGGCAAGGGGCACTGGGAAGGGAGGC	40321062	40321118	40321168	40321116	-1	19	ENSG00000160392.13	40319535	40348527	C19orf47	9502	2281	300811	No_or_no_constitutive_exon
CCTTTCCTGCTAGTTCCCACTCCCCTGTGACCACTGGGGCCTCAGGGAAGAT	40440846	40441159	40441209	40441157	-1	19	ENSG00000167565.12	40440843	40444705	SERTAD3	9502	2281	300811	No_or_no_constitutive_exon
TTTGTTTTTTGTTTTTTGTTTTTTGCTCTGTTGCCTGGGCTGGAGTGCAGTG	40758783	40758869	40758733	40758785	1	19	ENSG00000077312.8	40750636	40765389	SNRPA	9502	2281	300811	No_or_no_constitutive_exon
TAGTTGGGGACAAAGAGGGAACACACTGAGAGATAGAGATGGGGAGACAGTG	40947100	40947450	40947050	40947102	1	19	ENSG00000269353.1	40946346	40947450	AC092071.1	9502	2281	300811	No_or_no_constitutive_exon
GGCTTCCCCTTCTGCCCAGCAGGAGTGACAGGGCTACCTGGGGGGCTCAGGT	41252845	41252967	41252795	41252847	1	19	ENSG00000167601.11	41219202	41261766	AXL	9502	2281	300811	No_or_no_constitutive_exon
GACCTCAGGTGATCCACCCACCTTGGCCTCCCAAAGTGCTGGGATTACAGGC	41278338	41278443	41278288	41278340	1	19	ENSG00000105323.16	41262495	41307598	HNRNPUL1	9502	2281	300811	No_or_no_constitutive_exon
GGGGCCGGCCCCTGGCTCAGCCCCTCCTTCCAGGTCTTGATGGGAGGGAGGA	41425410	41425490	41425540	41425488	-1	19	ENSG00000177191.2	41425358	41428730	B3GNT8	9502	2281	300811	No_or_no_constitutive_exon
ACCCCGCCCCAAGTGACTTTTTAAGGGGTGGCTCACCAGGAGGGAGTCAGAG	41549519	41549552	41549469	41549521	1	19	ENSG00000268027.5	41545191	41555462	AC243960.1	9502	2281	300811	Yes
GCGCCGGGGCTGCTGGGTATGCTTTGAGAGGGAAGGAAGAGGGGCGGCAGGC	42424383	42424536	42424586	42424534	-1	19	ENSG00000268605.1	42424383	42425071	AC011497.1	9502	2281	300811	No_or_no_constitutive_exon
GTGACACATGCACCAGCTACTGGCTTTCAAGGACTCATGTGGGTTGACAGGT	42907575	42907937	42907987	42907935	-1	19	ENSG00000170848.15	42902078	42919563	PSG6	9502	2281	300811	No_or_no_constitutive_exon
GGTGGCCTGGAGAGCTGGCTGGGGCCGTGACAGATGAGTAACCGGGACAGAG	43495494	43495620	43495670	43495618	-1	19	ENSG00000176531.10	43474953	43504935	PHLDB3	9502	2281	300811	No_or_no_constitutive_exon
TGGATGGAGCCGGAATTGTGGCCTGACAGTGTCTGACCGGGGTGTGGCAGGA	43626123	43626288	43626338	43626286	-1	19	ENSG00000105767.2	43622367	43639839	CADM4	9502	2281	300811	No_or_no_constitutive_exon
CCATCTCAGCCTCACCATCACCCTGCTAATGACTGCCAGACTGTGGGGAGGC	43648575	43648909	43648959	43648907	-1	19	ENSG00000011422.11	43646094	43670547	PLAUR	9502	2281	300811	No_or_no_constitutive_exon
AACTGAGTGAGCCGGAGGTTTGTGCGAGTTTTTACCTGAATGGGCTGGAGGT	43996898	43997795	43997845	43997793	-1	19	ENSG00000266921.1	43996895	44002836	AC006213.1	9502	2281	300811	No_or_no_constitutive_exon
ACCCCCTGCACCCCCTCTCCCGGCAGCACAGGGCCCTGGTGGTGGGGGAGCT	45522522	45522581	45522472	45522524	1	19	ENSG00000125753.13	45506578	45526983	VASP	9502	2281	300811	No_or_no_constitutive_exon
GAGCTGAGTGAGTGAGGTCCCTCTCCTCCCACTCCTCCTGCGGGAGGCAGGT	45810602	45810840	45810890	45810838	-1	19	ENSG00000104941.7	45795709	45815319	RSPH6A	9502	2281	300811	No_or_no_constitutive_exon
ATCCGCTGGTTCCCTGAGCTTGATCCATCCTCTTCTTTCCTGGGGACAAGCT	45854390	45854507	45854557	45854505	-1	19	ENSG00000125755.18	45815409	45863290	SYMPK	9502	2281	300811	No_or_no_constitutive_exon
AAAAGACTTGGGTGGCCGGGACTGGCTGGATTTTGTGGTGTGTAAGGGAGGT	45830967	45831108	45830917	45830969	1	19	ENSG00000269148.1	45830163	45831108	AC092301.1	9502	2281	300811	No_or_no_constitutive_exon
GCTTCTAATTCCAGTGCTTCTTGGTCCTGCTTTCTTCCTTGGGAATCCAGGC	46305098	46305135	46305048	46305100	1	19	ENSG00000124440.15	46297045	46343433	HIF3A	9502	2281	300811	No_or_no_constitutive_exon
GCACCACTCCGGTCTCTTCCACCTGGCTGGGGTACAAGGCAGAAAGGGAGGT	46320196	46320418	46320468	46320416	-1	19	ENSG00000269124.1	46320196	46340004	AC007193.2	9502	2281	300811	No_or_no_constitutive_exon
CTCCCCCAGTCCAGCCCTTCCCGTTCTGGGTCATCACTGTCCAGGGGCAGGT	46673468	46673636	46673418	46673470	1	19	ENSG00000245598.6	46660363	46677447	DACT3-AS1	9502	2281	300811	No_or_no_constitutive_exon
AGGAGCTGGCAGCCCTGACACAGCCCATTTCCTCCCTGCGGTGGGTGCAGAC	46723113	46723284	46723334	46723282	-1	19	ENSG00000090372.14	46719506	46746994	STRN4	9502	2281	300811	No_or_no_constitutive_exon
CCACGGCTGTGGGATCCGGCTCACCTCTTTTCCCCATCTCTGGGACGCAGTC	47089966	47090189	47090239	47090187	-1	19	ENSG00000130749.9	47064186	47113752	ZC3H4	9502	2281	300811	No_or_no_constitutive_exon
CGGGGTAGGGTGCGGGACATCACCCTGACTCCCTGTGGGCTGGGGGGCAGGG	47266610	47266792	47266560	47266612	1	19	ENSG00000105321.12	47255979	47271953	CCDC9	9502	2281	300811	No_or_no_constitutive_exon
TAATTGCCCCAAGCCTGAGGCTCCCTTGGTCTCCATCCTGGGGAGCGCAGAG	47407351	47407566	47407616	47407564	-1	19	ENSG00000105419.17	47403123	47419523	MEIS3	9502	2281	300811	No_or_no_constitutive_exon
GGGTGCTGCTGCCCGTGTGGGAGCCCGACGACCCGTCGCTGGGTGACAAGGC	47465734	47466199	47466249	47466197	-1	19	ENSG00000118160.13	47428016	47472168	SLC8A2	9502	2281	300811	No_or_no_constitutive_exon
CTGACCTCATGATCCGCCTGCCTCTGCCTCCCAAAGTGCTGGGATTACAGGC	47732064	47732214	47732014	47732066	1	19	ENSG00000268746.1	47607523	47733098	AC010519.1	9502	2281	300811	No_or_no_constitutive_exon
GGACACCTGGTCTTTCCCTGATGTTCTCGTGGCTGCTGTTGGGGGCAGAGAT	47784405	47784564	47784355	47784407	1	19	ENSG00000178980.14	47778571	47784686	SELENOW	9502	2281	300811	No_or_no_constitutive_exon
ATCCCAGCTACTCGGGAGGCTGAGGCAGGAGAATTGCTGGAACCCGGGAGGC	47842511	47843109	47842461	47842513	1	19	ENSG00000105392.15	47819778	47843330	CRX	9502	2281	300811	No_or_no_constitutive_exon
TCCTCTGACATGCTCACATTCCAATTCCATTTGTGTTTTCCCAGGGACAGTG	48238382	48238526	48238576	48238524	-1	19	ENSG00000105483.17	48180769	48255946	CARD8	9502	2281	300811	No_or_no_constitutive_exon
TTTTACAGTACTGAGGGGAAAAAAAAGCCTTCTTTCCTTGGGAAATGCAGGA	48271286	48271449	48271236	48271288	1	19	ENSG00000178150.9	48270101	48287608	ZNF114	9502	2281	300811	No_or_no_constitutive_exon
TTCCTCTTCCATCTCTTACTCTCTTTTTTTCATCTTGGCTCTGAGGGCAGCT	48807788	48808311	48808361	48808309	-1	19	ENSG00000105552.14	48795061	48811029	BCAT2	9502	2281	300811	No_or_no_constitutive_exon
ACTTAGGCTCCTGGACCTCTGTGTTTTTATTTGTGAAATGGGATGACAAGGG	49087633	49087777	49087583	49087635	1	19	ENSG00000104852.14	49085418	49108605	SNRNP70	9502	2281	300811	No_or_no_constitutive_exon
AACCTCGGCCCCCAGCCACCTAATGTCCCTCTGTCCCCACACAGGGATAGGA	49136723	49136911	49136673	49136725	1	19	ENSG00000177380.13	49119388	49151026	PPFIA3	9502	2281	300811	No_or_no_constitutive_exon
CCTGCCCCTTAACTCACCCCTTCTCTCCCCTCTTCCTACTAACGGGTCAGGA	49146165	49146192	49146115	49146167	1	19	ENSG00000177380.13	49119388	49151026	PPFIA3	9502	2281	300811	No_or_no_constitutive_exon
CTGACCTCGTGATCCACCCACTTCAGCTTCCCAAAGTTCTGGGATTACAGGC	49332053	49332296	49332346	49332294	-1	19	ENSG00000197813.5	49331616	49340303	AC011450.1	9502	2281	300811	No_or_no_constitutive_exon
GGTCGTTGAGACTTGTAATTGCTGTCTTCTGTCTCTTCCTGGGAGATTAGAC	49446550	49446794	49446844	49446792	-1	19	ENSG00000104872.10	49446297	49453497	PIH1D1	9502	2281	300811	No_or_no_constitutive_exon
AGACCGATAAAAAATAGAACCACATCCAGACAACAATGGGGGATGGGCAGTG	49625993	49626238	49626288	49626236	-1	19	ENSG00000268636.1	49625993	49626439	AC011495.2	9502	2281	300811	No_or_no_constitutive_exon
GGATGGGAAGAGGAGGTTTCCTGTTTGTACCCCCGAAAATATGGGTGAAGGA	49664673	49664950	49665000	49664948	-1	19	ENSG00000126456.15	49659568	49665875	IRF3	9502	2281	300811	No_or_no_constitutive_exon
AAGTCGACTTCCTGTCTTTCCATGACCTGTGACCTCCCTGGGGACTGCAGGA	49711808	49711961	49711758	49711810	1	19	ENSG00000169169.14	49690897	49713731	CPT1C	9502	2281	300811	No_or_no_constitutive_exon
ATCCAGGCCTGGGTGGGGCCAGGCCTCTGCTCACAGGGATGTGGGGTCAGTG	49860565	49860739	49860515	49860567	1	19	ENSG00000104960.15	49850734	49860744	PTOV1	9502	2281	300811	No_or_no_constitutive_exon
GAGAGTGAGGACATGAAAGGTCGGGGGATGATTCCTGATGTGGGGCACAGAC	49862800	49862821	49862871	49862819	-1	19	ENSG00000039650.11	49859881	49878351	PNKP	9502	2281	300811	No_or_no_constitutive_exon
CGCACCTCACTCTCTCCTTTGTCTCTCTGTCTGACCCCCTTGGGATGCAGAT	50320592	50320784	50320834	50320782	-1	19	ENSG00000131398.13	50311936	50333515	KCNC3	9502	2281	300811	Yes
GACCTCCTGTGATCTGCCCGCCTTGGCCTCCCAAAGTGCTGGGATTACAGGC	50621306	50621428	50621478	50621426	-1	19	ENSG00000213023.10	50621306	50639827	SYT3	9502	2281	300811	No_or_no_constitutive_exon
GCATGATGGTGTGCCCCTGCCTGCCTCAGCTACTTGGGAGGCTGAGGCAGGA	50792684	50792791	50792841	50792789	-1	19	ENSG00000268375.1	50792684	50793584	AC010325.2	9502	2281	300811	No_or_no_constitutive_exon
ACCCAGGAGCCAGCACTGGGGACCACCTGCTACGCCTCAGGCTGGGGCAGCA	50858298	50858315	50858248	50858300	1	19	ENSG00000142515.14	50854914	50860764	KLK3	9502	2281	300811	No_or_no_constitutive_exon
TCTCCCTCGTCCCTCAGGTCCTAGGCAATGCCCACTCCTGGTAGGGGCAGGA	51201224	51201449	51201174	51201226	1	19	ENSG00000269253.1	51198854	51201449	SIGLEC21P	9502	2281	300811	No_or_no_constitutive_exon
GTCCCAGCTACTCGGGGGGCTGAGGCAGAAGAATCGCTTGAACCAGGGAGGC	51361711	51361792	51361842	51361790	-1	19	ENSG00000268520.1	51361711	51365544	AC008750.5	9502	2281	300811	No_or_no_constitutive_exon
ATCCCAGCTATTCAGGAGGGTGAGGCAGAAGAATGGCTTGAATTCGGGAGGC	52876177	52876585	52876635	52876583	-1	19	ENSG00000182986.12	52863789	52897693	ZNF320	9502	2281	300811	No_or_no_constitutive_exon
CCTGACCTCGTGATCCACCCGCCTCGGCTCCCAAAGTGCTGGGATTACAGGT	53076912	53077412	53077462	53077410	-1	19	ENSG00000170949.17	53066605	53103436	ZNF160	9502	2281	300811	No_or_no_constitutive_exon
CTGGGGGAGAATCATCGCTCAGTAATAAGGAGGGACTTTGTCGGGGCAAGTT	54118240	54118455	54118190	54118242	1	19	ENSG00000105618.13	54115409	54131719	PRPF31	9502	2281	300811	No_or_no_constitutive_exon
TTTGGGTCTCCACAGGGGTCAGGGACTGAGGACAGGTTCTGTGGGGGCAGGA	54145541	54145817	54145491	54145543	1	19	ENSG00000088038.17	54137727	54155681	CNOT3	9502	2281	300811	No_or_no_constitutive_exon
CTGACCTCATGATCCGCCCGCCTCGGCCTCCCAAAGTGCTGGGATTACAGGC	54543028	54545739	54542978	54543030	1	19	ENSG00000104970.10	54532691	54545771	KIR3DX1	9502	2281	300811	No_or_no_constitutive_exon
AGCAACTGGTAGAAATCCTCACCACCCATTGTGACAGCTACTGGGTGGAGAT	54970222	54970295	54970172	54970224	1	19	ENSG00000022556.15	54953129	55001142	NLRP2	9502	2281	300811	No_or_no_constitutive_exon
TGCCCCTCCTGCTCCCCTGACAGATTGTGAACACGTCGGGGGGGCCGGAGTT	55082480	55082602	55082430	55082482	1	19	ENSG00000131037.14	55072019	55087923	EPS8L1	9502	2281	300811	No_or_no_constitutive_exon
TCCCTCCCATACCCATTGAACCCCCGTCTACCTGCCCACAGGGGGAGGAGGC	55092621	55092653	55092703	55092651	-1	19	ENSG00000125503.12	55090912	55117559	PPP1R12C	9502	2281	300811	No_or_no_constitutive_exon
TTGTTGTGCGTGGGGCTCAAAGGACGTCTGGGGTGGGAATGGGGGACTAGGG	55178962	55179086	55179136	55179084	-1	19	ENSG00000129990.14	55171198	55180441	SYT5	9502	2281	300811	No_or_no_constitutive_exon
GCCAATTTGGGCAGGGAGTGTGGCAGGGAGGCAGGGCCCTGTGGTGGGAGCC	55344630	55345193	55344580	55344632	1	19	ENSG00000133247.13	55339852	55348120	KMT5C	9502	2281	300811	No_or_no_constitutive_exon
AGAGGGAGACACAGAGGGGTTTGGGGGTAAGGGGAGAGGGATGAGGGGAGGG	55661900	55662382	55662432	55662380	-1	19	ENSG00000267523.1	55661900	55674715	AC008735.2	9502	2281	300811	No_or_no_constitutive_exon
GGGAAGGGTGAGAGAGGGAGACACAGAGGGGTTTGGGGGTAAGGGGAGAGGG	55661911	55662394	55662444	55662392	-1	19	ENSG00000267523.1	55661900	55674715	AC008735.2	9502	2281	300811	No_or_no_constitutive_exon
AGTGGCAGCTCTGATGGTGGGGATGGCAGGTGAGATGCAGGGGTGATGAGCA	55671376	55672069	55671326	55671378	1	19	ENSG00000267096.1	55670631	55672069	AC008735.1	9502	2281	300811	No_or_no_constitutive_exon
TAAAAATACTAACATTAGGCAGGAGAATTGCTTGAATCCGGGAGGCAGAGGT	57626693	57626950	57626643	57626695	1	19	ENSG00000268392.1	57625031	57626950	AC003682.1	9502	2281	300811	No_or_no_constitutive_exon
CAGTGAGCCGAGATCACGCCACTGCACTCCAGCCTGGGCGACAAAGTGAGGC	57867037	57867394	57867444	57867392	-1	19	ENSG00000269867.1	57867037	57868172	AC010326.3	9502	2281	300811	No_or_no_constitutive_exon
GGAGGATCCACACAGGAGAGAAGCCATATGCATGCAGGGACTGTGGAAAGGC	58068407	58069405	58068357	58068409	1	19	ENSG00000176293.19	58059238	58086310	ZNF135	9502	2281	300811	No_or_no_constitutive_exon
GGCATAGTAGTGTGTGCCTGTAATCCCAGCTACTTGGGAAGCTGAGGCAGGA	58126334	58126763	58126813	58126761	-1	19	ENSG00000181894.14	58126251	58155110	ZNF329	9502	2281	300811	No_or_no_constitutive_exon
GGGGGGGGGTCAGCCCCCCGCCTGGCGAGCCGCCCTGTCCGGGAGGTGAGGG	58404719	58404825	58404875	58404823	-1	19	ENSG00000232098.3	58404237	58408484	AC012313.1	9502	2281	300811	No_or_no_constitutive_exon
GGCAAGTCCTCTTGGAACGCCTCCCTCTTGCCTTCCCCTTTTGGGGACAGAT	58476439	58476504	58476389	58476441	1	19	ENSG00000083838.15	58474016	58481230	ZNF446	9502	2281	300811	No_or_no_constitutive_exon
TATGTTTTCCTCCTGGCTGTCTTATTTTGTATCATTTATTCTGGGAGAAGTC	320312	320781	320831	320779	-1	20	ENSG00000225377.5	320312	348224	NRSN2-AS1	9502	2281	300811	No_or_no_constitutive_exon
CTCCTGTAGCGCTTACGCAGCCCCCTACCTGCTTCTGCTTGCTGGGGCAGCT	888317	888439	888489	888437	-1	20	ENSG00000101280.7	869898	916317	ANGPT4	9502	2281	300811	No_or_no_constitutive_exon
CCTCTTTTTTTCCCACTCCCTCTCCTCCTCTTCCTCCTCCTGGGTAGTAGGC	1391602	1391721	1391771	1391719	-1	20	ENSG00000274322.1	1317570	1393096	AL136531.2	9502	2281	300811	No_or_no_constitutive_exon
ACCAAAATGTGCTTTAAACATCTTTTGCATGCCGGGCCCTGGGAATGCAGCA	2173303	2173410	2173253	2173305	1	20	ENSG00000125834.12	2101610	2177038	STK35	9502	2281	300811	No_or_no_constitutive_exon
AATATGGGTGACTGAACGCAGCCTCTAAGCACAGCCTCTCTGGGGAGCAGTT	2397917	2398046	2397867	2397919	1	20	ENSG00000166948.9	2380907	2432753	TGM6	9502	2281	300811	Yes
TCATGCTTGCCGCATCATGCCTCCCTGTGGGGGCTTTGGGCATGGAGGAGGC	2759882	2760108	2759832	2759884	1	20	ENSG00000088881.20	2692877	2760108	EBF4	9502	2281	300811	No_or_no_constitutive_exon
GTTCTCCTCCCTGGCATGGGTCTGACCAGTAGGGTGGGGGGGGTGGGTAGGG	2838843	2839082	2839132	2839080	-1	20	ENSG00000132635.16	2835313	2841190	PCED1A	9502	2281	300811	No_or_no_constitutive_exon
TACGGATGCAGGGTAATGAGGCTAATTTCTGCTCATCTCTGTGTGGGCAGGA	2859718	2859807	2859668	2859720	1	20	ENSG00000215305.9	2840702	2866732	VPS16	9502	2281	300811	No_or_no_constitutive_exon
TGCCCTGGCTCCCAGAGGCCTCCTGTGACCAGGGTTTTCTCTGTGGGAAGCT	3686969	3688619	3688669	3688617	-1	20	ENSG00000088827.12	3686969	3707128	SIGLEC1	9502	2281	300811	No_or_no_constitutive_exon
GGTAATTCATGACTTGTTATCATTCTCACATTATCCTTGTGTGGGTAAAGGC	8249456	8249742	8249406	8249458	1	20	ENSG00000225479.1	8248703	8256918	PLCB1-IT1	9502	2281	300811	No_or_no_constitutive_exon
GCTTATCATATCAGATTAATAGTGGACTTTTTTCTCTCTTTTGGGGACAGGA	20056645	20056796	20056595	20056647	1	20	ENSG00000089101.17	20052513	20360702	CFAP61	9502	2281	300811	No_or_no_constitutive_exon
CAGGCTGGGCCAGGCAAGGTCGGGCACTGTCTGACCTGGCTGGGCGATAGCT	23986075	23986203	23986253	23986201	-1	20	ENSG00000149435.12	23985049	23988779	GGTLC1	9502	2281	300811	Yes
CGGCATTGGGTAAATTCTCCTTTGTGTTCTCTCTTTCATGAGCTGGGCAGAT	30331107	30331251	30331301	30331249	-1	20	ENSG00000231934.1	30323811	30361730	LINC01598	9502	2281	300811	No_or_no_constitutive_exon
CTTGGCGTAGGCCAGGTCTGAGGACAAAGGTGTCTCTGTTTGGGGTGCAGAT	32093862	32094016	32093812	32093864	1	20	ENSG00000101336.13	32052187	32101856	HCK	9502	2281	300811	No_or_no_constitutive_exon
TCCTGTTCTGTCTCTGTGCTCACCAACCCTCTCTCCCATTGGGGGTCCAGGT	33066823	33066877	33066773	33066825	1	20	ENSG00000186190.7	33055423	33073628	BPIFB3	9502	2281	300811	No_or_no_constitutive_exon
GGTTGTATCTGAGGATCTTTGGCATCTAAATGTCTACTTGGGTTTGGGAGTG	33199297	33199462	33199247	33199299	1	20	ENSG00000183566.10	33193584	33210462	BPIFA4P	9502	2281	300811	No_or_no_constitutive_exon
TAAGGACATTTTCTGTTTCTACCAACATTTTAGCATTTTTCGGGGGGGAGCA	33329523	33329562	33329473	33329525	1	20	ENSG00000233146.1	33316868	33329969	BPIFB5P	9502	2281	300811	No_or_no_constitutive_exon
ATACCTCCTCTGCTCCCTGTCCTCCCCCTGCCACCCCAGATGATGGGAAGCT	33670683	33670781	33670831	33670779	-1	20	ENSG00000125967.16	33657086	33674463	NECAB3	9502	2281	300811	No_or_no_constitutive_exon
GACGTGGTGGTGCACGCCTGTAATCCCAGCTCCTCGGGAGGCTGAGGCAGGA	34281631	34281778	34281828	34281776	-1	20	ENSG00000272945.1	34281631	34286466	AL356299.2	9502	2281	300811	No_or_no_constitutive_exon
CTGACCTCGTGATCCGCCCGCCTCGGCCTCCCAAAGTGCTGGGATTACAGGT	34454414	34454552	34454364	34454416	1	20	ENSG00000231795.1	34450929	34454552	ITCH-IT1	9502	2281	300811	No_or_no_constitutive_exon
GCTACTCAGGAGGCTGAGGCAGGAGAATCACTTGAACTTGGGAGGGGGAGGT	35713317	35713407	35713457	35713405	-1	20	ENSG00000131051.22	35701346	35742312	RBM39	9502	2281	300811	No_or_no_constitutive_exon
CTGACCTCGTGATCCTCCCTCCTCAGCCTCCCAAAGTGATGGGATTACAGGT	36074855	36074909	36074805	36074857	1	20	ENSG00000234139.2	36072440	36085260	AL035420.1	9502	2281	300811	No_or_no_constitutive_exon
TGTAGACAGTGCCAAAAAACAGCTCCAACCCCCAGCAGCTGGGAAGAGAGCC	36777448	36777831	36777881	36777829	-1	20	ENSG00000149639.14	36777441	36863686	SOGA1	9502	2281	300811	No_or_no_constitutive_exon
TGTATTCTTCCTTTTATATTCACAGCAGTGTGACATTTGAAGGGACAGAGGT	37757045	37757049	37756995	37757047	1	20	ENSG00000132792.18	37693954	37872129	CTNNBL1	9502	2281	300811	No_or_no_constitutive_exon
TTTTAACAGAAACTCCTCCTTTCGTTGATTGTCTCCACTGGGGGCTGCAGGT	38326264	38326432	38326214	38326266	1	20	ENSG00000101425.12	38260148	38337505	BPI	9502	2281	300811	No_or_no_constitutive_exon
AAGCAAAAAGAATAAAATGAGTTTTATTCTTCTTTCTGTGGGGAACGTAGGT	39006145	39006356	39006095	39006147	1	20	ENSG00000101452.14	38962298	39039723	DHX35	9502	2281	300811	No_or_no_constitutive_exon
AGCATGTCTACCTGTGGTTCCTGACTGTCATCACAAGAGGGGGAAATTAGCT	39034182	39034317	39034132	39034184	1	20	ENSG00000101452.14	38962298	39039723	DHX35	9502	2281	300811	No_or_no_constitutive_exon
CATCCTCATGTCCTTTTTCCTTTGACTTGTATGCTCTTTCGGGGGCTCAGGA	41175752	41175820	41175702	41175754	1	20	ENSG00000124181.14	41136959	41196801	PLCG1	9502	2281	300811	No_or_no_constitutive_exon
AGTGGGGCATCTCCTGACATTGGAGTTCCTGATTCCCCTCATGGGGCCAGGT	43530283	43530419	43530233	43530285	1	20	ENSG00000185513.14	43507679	43550950	L3MBTL1	9502	2281	300811	No_or_no_constitutive_exon
GTGGCCCAGCCTCTGCACGGCGCTCTGTTCATGCCCCTCGAGGGGCCTAGGT	43530797	43530889	43530747	43530799	1	20	ENSG00000185513.14	43507679	43550950	L3MBTL1	9502	2281	300811	No_or_no_constitutive_exon
TGGGGCTGGCTCCTACCAGTGGCTCTCCCCCTTCCCACCCAGGCTGGGAGGC	43549388	43549561	43549611	43549559	-1	20	ENSG00000226143.1	43549388	43550949	Z98752.1	9502	2281	300811	No_or_no_constitutive_exon
CCAGGGCCTCTGGGCAGAGACATCTTGGGGCTCAGGGATGCCGGGGGCAGGT	44258376	44258607	44258326	44258378	1	20	ENSG00000124194.16	44247098	44280917	GDAP1L1	9502	2281	300811	No_or_no_constitutive_exon
ATGACACAGGGATTTTTTTTTTAAATGCACATCTATCTACTGGGACAAAGAA	44659710	44659778	44659828	44659776	-1	20	ENSG00000132832.10	44656450	44696096	AL139352.1	9502	2281	300811	No_or_no_constitutive_exon
ATGTTCCCTCCTCCTTTCCCCAGGCCGTGGTCCATATGAACGGGAAGGAGGT	44921620	44921731	44921570	44921622	1	20	ENSG00000101104.12	44910061	44959035	PABPC1L	9502	2281	300811	No_or_no_constitutive_exon
GGCCGCTGGCTGAGGCCCGGCTCGTGTCCCTGCAGGGCATGGCGGGTCAGTT	45363543	45363693	45363493	45363545	1	20	ENSG00000204070.9	45361936	45376798	SYS1	9502	2281	300811	No_or_no_constitutive_exon
TGGGACACACTTGGTTTCAGGGAAGGGGAAAGAGGTCACCAAGGGCAGAGGT	45408332	45408606	45408282	45408334	1	20	ENSG00000244274.7	45406056	45410610	DBNDD2	9502	2281	300811	No_or_no_constitutive_exon
ATCCCCCTGACCTACCCTTTCTGCTGCTTACCCCTTGATAGGGCAGCCAGAT	45424460	45424579	45424410	45424462	1	20	ENSG00000124155.17	45416066	45456934	PIGT	9502	2281	300811	No_or_no_constitutive_exon
GTGAGCAAGGATGCAGCTGCTGTAGGCTGATGTCTTTCCTGGTGGGGCAGAT	45898004	45898109	45897954	45898006	1	20	ENSG00000064601.16	45890143	45898820	CTSA	9502	2281	300811	No_or_no_constitutive_exon
GTGGGTGGCCCAGGCAACTTTGCAAACATCTTCCCTTTTTCCGGGAGAAGCA	50610852	50610906	50610956	50610904	-1	20	ENSG00000042062.11	50586107	50691528	RIPOR3	9502	2281	300811	No_or_no_constitutive_exon
ATCCTAGCTACTTGGGAGGCTGAGACATGAGAATTGCTTCAATCTGGGAGGT	51003656	51007273	51007323	51007271	-1	20	ENSG00000026559.13	51003655	51023129	KCNG1	9502	2281	300811	No_or_no_constitutive_exon
GGGGCCAGGCTGGGAGCCCCCATAAGATTTCAACCAAAAGTGGGGGCCAGTG	57610532	57610695	57610745	57610693	-1	20	ENSG00000124256.14	57603845	57620576	ZBP1	9502	2281	300811	No_or_no_constitutive_exon
GGTGCGGTGCCTCACACCTGTAATCCCAGCACTTTGGGAGGCCGAGGCAGGC	58826735	58826956	58827006	58826954	-1	20	ENSG00000235590.7	58818918	58850903	GNAS-AS1	9502	2281	300811	No_or_no_constitutive_exon
AGGGTGAGTGAGGCCTGGCCGCCTGGTGCTCACGGGGCCTGCGGGTGCAGTA	62351703	62351801	62351851	62351799	-1	20	ENSG00000130702.15	62307954	62367312	LAMA5	9502	2281	300811	No_or_no_constitutive_exon
CGCCCCTCACCTTGCTCTCTCCTCACCTGTCTTCTTGCTGTCGGGTAAAGTT	63283850	63283880	63283800	63283852	1	20	ENSG00000101199.12	63272784	63289793	ARFGAP1	9502	2281	300811	No_or_no_constitutive_exon
TGACTTCTCTCCCTGTTTTTCTGTCTGTCTGTCGGTTCCCGTGGGAGCAGCC	63414902	63415126	63415176	63415124	-1	20	ENSG00000075043.18	63400209	63472677	KCNQ2	9502	2281	300811	No_or_no_constitutive_exon
TACGGACGCCCTGGACCCTGCGAACAGGTGGGGCGGGCGAGGGGCCCAAGGG	63400215	63400843	63400893	63400841	-1	20	ENSG00000075043.18	63400209	63472677	KCNQ2	9502	2281	300811	No_or_no_constitutive_exon
GCAGATGCCCACTTCACCCATTTTTGATAAACCAGTATCTGGGGTGTCAGAT	63661743	63661857	63661693	63661745	1	20	ENSG00000258366.7	63657809	63696253	RTEL1	9502	2281	300811	No_or_no_constitutive_exon
GCTGGGACGCCCCCTGCTTCCAGCTGCCCCAGCCTAGGGAGGGGCTGGAGAC	63738875	63739103	63738825	63738877	1	20	ENSG00000203896.9	63736282	63739103	LIME1	9502	2281	300811	No_or_no_constitutive_exon
CTGGGTGCGCAGGGGGTCACCTGAGGTGTGGTCTGAGGCCTCCGGGGAAGGG	6459455	6459638	6459688	6459636	-1	21	ENSG00000274276.4	6444868	6468040	CBSL	9502	2281	300811	No_or_no_constitutive_exon
GTGACCATACAGATCCTTCCTTGATTTTTCTCTGTCACCTCTGGGAGCAGGC	6992109	6992322	6992372	6992320	-1	21	ENSG00000280018.3	6986449	6997765	CU634019.6	9502	2281	300811	No_or_no_constitutive_exon
CTGACCTTGTGATCCATCTGCCTCGGTCTCCCAAAGTGTTGGGATTACAGGC	25934711	25935126	25934661	25934713	1	21	ENSG00000233783.7	25928753	25942686	AP001442.1	9502	2281	300811	No_or_no_constitutive_exon
TATGCTCGTTGGCCCCTGTCTGTCTTGTTTTCTACCATGGGATGACACAGCA	33482498	33482588	33482638	33482586	-1	21	ENSG00000231355.1	33482498	33484258	AP000302.1	9502	2281	300811	No_or_no_constitutive_exon
GGGTTCCAACGATTCTCCTGCCTCAGGCTCCTGAGTAGCTGGGATTACAGGC	36132799	36133473	36133523	36133471	-1	21	ENSG00000236830.6	36131766	36175815	CBR3-AS1	9502	2281	300811	No_or_no_constitutive_exon
GACCTCATGTGATCCACCCGCCTCGGCTTCCCAAAGTGCTGGGATTACAGGC	36137093	36137215	36137265	36137213	-1	21	ENSG00000236830.6	36131766	36175815	CBR3-AS1	9502	2281	300811	No_or_no_constitutive_exon
TGTGAGAGTGTTGGTAAGGTCTGTAACTTTTCCCTGTTTTGGGGACGAAGGT	36412883	36413315	36412833	36412885	1	21	ENSG00000159259.7	36385377	36419015	CHAF1B	9502	2281	300811	No_or_no_constitutive_exon
GGAGGCAGCGCCCCATGCCCTTGTCAGTGAGGCAGAGTGTAACTTGGGAGTT	36803983	36804265	36804315	36804263	-1	21	ENSG00000237646.1	36803983	36806284	HLCS-IT1	9502	2281	300811	No_or_no_constitutive_exon
ATCCCAGCTACTCGGGAGGCTGAGGCAGGAGAATCGCTTGAACCCGGGAGGC	37093308	37093402	37093258	37093310	1	21	ENSG00000182670.13	37073225	37203112	TTC3	9502	2281	300811	No_or_no_constitutive_exon
GGTACTTGGGAGGCTGAGGCAGGAGAATTGCTTGAACCTGGGAGGTGGAGGT	39217092	39217177	39217227	39217175	-1	21	ENSG00000237373.1	39217092	39219805	BRWD1-IT1	9502	2281	300811	No_or_no_constitutive_exon
GGCCTCCTGGCCAATGCGAGTGACAGCGACCTTCTGGGTTTATAATAAAGGG	42514630	42514717	42514580	42514632	1	21	ENSG00000160190.13	42496007	42581440	SLC37A1	9502	2281	300811	No_or_no_constitutive_exon
CTGGGTGCGCAGGGGGTCACCTGAGGTGTGGTCTGAGGCCTCCGGGGAAGGG	43067777	43067960	43068010	43067958	-1	21	ENSG00000160200.17	43053190	43076943	CBS	9502	2281	300811	No_or_no_constitutive_exon
GGTTGCGCTGTCCTGGCTTTCGGAGTGTAGAGCCAGAGGGGATGGGACAGGT	43737580	43738831	43737530	43737582	1	21	ENSG00000160209.18	43719093	43762307	PDXK	9502	2281	300811	No_or_no_constitutive_exon
ACATTGATTTATGTTTTTGTTTTTTTAAAAAACGTATCTTGGGCGAATAGGA	44059102	44059214	44059052	44059104	1	21	ENSG00000160218.12	44012318	44106552	TRAPPC10	9502	2281	300811	No_or_no_constitutive_exon
TTTGGGCCTCCTCTGACCTTCCTGCTCTACTCCCCCTTGGGTGTGGGCAGGG	44910283	44910415	44910465	44910413	-1	21	ENSG00000160255.17	44885952	44931989	ITGB2	9502	2281	300811	No_or_no_constitutive_exon
GAGCAAGTCTCACACCTCTTCTTTTCGTCCGTTTTTGTTGGGGACATTAGGA	44943683	44943837	44943633	44943685	1	21	ENSG00000160256.12	44940009	44976989	FAM207A	9502	2281	300811	No_or_no_constitutive_exon
TAAACATGAATTAGATGAGGCAGGCTGATGGGAGGTTGTGGGATTAACAGGC	45869207	45869324	45869157	45869209	1	21	ENSG00000183570.16	45643693	45942454	PCBP3	9502	2281	300811	No_or_no_constitutive_exon
AGTTACCCTCAGATAAACCATTGGTGTAATTCCAGTGCTGAGGGAAGAAGTT	45918840	45919483	45918790	45918842	1	21	ENSG00000280604.1	45914295	45919483	AJ239328.1	9502	2281	300811	No_or_no_constitutive_exon
GCACAGCACTAACAAGCCTTCCTCTTCCTCTTCTTCCGCTGGGTGTGTAGGG	45989751	45989778	45989701	45989753	1	21	ENSG00000142156.14	45981736	46005050	COL6A1	9502	2281	300811	No_or_no_constitutive_exon
TGAGGCCCCTTGTCTGAGGGAAAGGGGCCCTGGTTCTGTGCATGGGACAGAA	46136261	46136494	46136544	46136492	-1	21	ENSG00000160282.13	46136261	46155567	FTCD	9502	2281	300811	No_or_no_constitutive_exon
GACCTCAAGTGATCAGCCTGCCTCGGCCTCCCAAAGTGCTGGGATTACAGGT	46247634	46247682	46247584	46247636	1	21	ENSG00000228137.1	46246889	46247682	AP001469.2	9502	2281	300811	No_or_no_constitutive_exon
GTAGAAGCCGGGAGCAGTGGCTCATGCCTGTAATCCCAGCAACTGGGGAGGC	46251811	46252121	46252171	46252119	-1	21	ENSG00000239415.1	46251548	46254133	AP001469.3	9502	2281	300811	No_or_no_constitutive_exon
GCATTCATTTATTTTCCTAATCCCTTGGTTGTTAAATAATTCTGGGGAAGGG	46443809	46443948	46443759	46443811	1	21	ENSG00000160299.16	46324121	46445769	PCNT	9502	2281	300811	No_or_no_constitutive_exon
GATTTCTGAAGGCAGAGGCTTAATGAGTTTCCTTTTTTCTGGGTCGACAGAC	17101995	17102043	17101945	17101997	1	22	ENSG00000177663.13	17084953	17115694	IL17RA	9502	2281	300811	No_or_no_constitutive_exon
TCCCCTCCTTCCCCACCTCATTTCTCCACCCCTTGACCCTGGGACACTAGCC	17827643	17827781	17827831	17827779	-1	22	ENSG00000243156.7	17787648	18024559	MICAL3	9502	2281	300811	No_or_no_constitutive_exon
TTGAGCACTGACTCTTCTTTTGTTGGGATTGGGTTTTTTGGGGACTGCAGCA	18083436	18083732	18083386	18083438	1	22	ENSG00000215193.12	18077919	18131138	PEX26	9502	2281	300811	No_or_no_constitutive_exon
AGGTGGGAAATACCAACGCTGCTTTTTCCCTGTTCTCTTGGGTGGGACAGGA	18169843	18169939	18169793	18169845	1	22	ENSG00000184979.9	18149898	18177397	USP18	9502	2281	300811	No_or_no_constitutive_exon
CAGGCTGGGCCAGGCAAGGTCGGGTGCTGTCTGACCTGGCTGGGCGGTAGCT	18344911	18345038	18344861	18344913	1	22	ENSG00000276160.1	18340144	18345899	GGTLC5P	9502	2281	300811	No_or_no_constitutive_exon
CAGGCTGGGCCAGGCAAGGTCGGGTGCTGTCTGACCTGGCTGGGCGGTAGCT	18517361	18517489	18517539	18517487	-1	22	ENSG00000274252.1	18516343	18518161	GGTLC3	9502	2281	300811	No_or_no_constitutive_exon
CATGTCTGAGGCTGGGCCTGACCCTGCTCCTTACCCCGTGGGTGCAGCAGAG	18791058	18791226	18791276	18791224	-1	22	ENSG00000197421.9	18773664	18843399	GGT3P	9502	2281	300811	No_or_no_constitutive_exon
CAGGCTGGGCCAGGCAAGGTCGGGTGCTGTCTGACCTGGCTGGGCGGTAGCT	18774682	18774809	18774859	18774807	-1	22	ENSG00000197421.9	18773664	18843399	GGT3P	9502	2281	300811	No_or_no_constitutive_exon
GGACCGAGCGGGGCGGGGCGGGGCGGGGCGGGGCGGGGCGGGACCAACAGCG	18936014	18936327	18936377	18936325	-1	22	ENSG00000100033.16	18912776	18936553	PRODH	9502	2281	300811	No_or_no_constitutive_exon
TGGGTACCCACTTTGACAGGCCCTCAAGGTCTTTTGGGGGGTTGGGGCAGGG	19138302	19138479	19138529	19138477	-1	22	ENSG00000100056.11	19130278	19144684	ESS2	9502	2281	300811	No_or_no_constitutive_exon
CGATGGGGTCTGCGGTGTCCTGGCCTGCACCGTTGGCCTTAACGGGCTAGCA	20140114	20140217	20140064	20140116	1	22	ENSG00000099904.15	20129455	20148007	ZDHHC8	9502	2281	300811	No_or_no_constitutive_exon
AGGTGGGAAATACCAACGCTGCTTTTTCCCTGTTCTCTTGGGTGGGACAGGA	20367547	20367643	20367693	20367641	-1	22	ENSG00000161133.16	20350577	20390758	USP41	9502	2281	300811	No_or_no_constitutive_exon
CTCCGGGACAGCGGAATCCTCTTCGATGTTGTGCTGGTGGTGGAGGGCAGAC	20488530	20489035	20489085	20489033	-1	22	ENSG00000099910.16	20441518	20495883	KLHL22	9502	2281	300811	No_or_no_constitutive_exon
TGTGAGCCCCCCTCTGAGCCACTCTCCTCTTCCCCACTCCGCGAGGGCAGGT	20697961	20698051	20698101	20698049	-1	22	ENSG00000235062.4	20697961	20698934	BCRP5	9502	2281	300811	No_or_no_constitutive_exon
GAGGCCCAGCCCCATGCCCAAGCTCATGCTCTGCCTGGTGGGGATTGCAGGT	20976214	20976306	20976164	20976216	1	22	ENSG00000183773.15	20965107	20981360	AIFM3	9502	2281	300811	No_or_no_constitutive_exon
ACCCAGCTTGAGGGATGGGGGAGGAAGTTGGCTGAGGTGGGGGGCTCAAGGC	20973288	20973520	20973238	20973290	1	22	ENSG00000183773.15	20965107	20981360	AIFM3	9502	2281	300811	No_or_no_constitutive_exon
CCTGCCCTCCCCTCTCCGGCTCCCTGAGATTCGGGGGCTCTGGGGCGCAGGC	20994557	20994727	20994507	20994559	1	22	ENSG00000099949.18	20979461	20999038	LZTR1	9502	2281	300811	No_or_no_constitutive_exon
TGTGCGCCCCCTTCCGAGCCACTCTCCTCTTCCCCACTCCGCGAGGGCAGGT	21119668	21119758	21119618	21119670	1	22	ENSG00000169668.11	21103015	21122285	BCRP2	9502	2281	300811	No_or_no_constitutive_exon
GGGCATGTCTGAGGCTGGGCCTGACCCTGCTCCTTACCCCGTGGGTGCAGCA	21225390	21225561	21225611	21225559	-1	22	ENSG00000133475.17	21207972	21227637	GGT2	9502	2281	300811	No_or_no_constitutive_exon
CAGGCTGGGCCAGGCAAGGTCGGGTGCTGTCTGACCTGGCTGGGCGGTAGCT	21208998	21209126	21209176	21209124	-1	22	ENSG00000133475.17	21207972	21227637	GGT2	9502	2281	300811	No_or_no_constitutive_exon
TGTGCGCCCCCTTCCGAGCCACTCTCCTCTTCCCCACTCCGCGAGGGCAGGT	21290759	21290846	21290896	21290844	-1	22	ENSG00000169662.8	21290759	21294586	BCRP6	9502	2281	300811	No_or_no_constitutive_exon
GCAGGACAGGGCCGAGAGTCCAGGTAACAGTAGAGCAGGTATAGGGCAAGGC	22294619	22294794	22294569	22294621	1	22	ENSG00000234630.1	22293732	22294794	AC245060.2	9502	2281	300811	No_or_no_constitutive_exon
TGTGAGCCCCCCTCTGAGCCACTCTCCTCTTCCCCACTCTGCGAGGGCAGGT	22636063	22636153	22636013	22636065	1	22	ENSG00000215456.6	22630064	22636153	BCRP4	9502	2281	300811	No_or_no_constitutive_exon
CAGGCTGGGCCAGGCAAGGTCAGGTGCTGTCTGACCTGGCTGGGCGGTAGCT	22646753	22646881	22646703	22646755	1	22	ENSG00000100121.12	22644474	22647903	GGTLC2	9502	2281	300811	Yes
CATTGACCCGTTTGTTCACACTGGACTTCCCTTCTCCCTTGGGGCTGCAGGA	23295023	23295155	23294973	23295025	1	22	ENSG00000186716.20	23179703	23318037	BCR	9502	2281	300811	No_or_no_constitutive_exon
CAGGCTGGGCCAGGCAAGGTCGGGCACTGTCTGACCTGGCTGGGCGGTAGCT	24248930	24249058	24249108	24249056	-1	22	ENSG00000230712.2	24248073	24249466	GGTLC4P	9502	2281	300811	No_or_no_constitutive_exon
TGTGAGCCCCGCTCTGAGCCACTCTCCTCTTCCCCACTCTGCGAGGGCAGGT	24259928	24260018	24260068	24260016	-1	22	ENSG00000225098.1	24259928	24263764	BCRP1	9502	2281	300811	No_or_no_constitutive_exon
GGGAATGTCTGAGGCTAGGCCTGACCCTGCTTCTTACCCCGTGGGTGCAGCA	24611074	24611245	24611024	24611076	1	22	ENSG00000100031.18	24583749	24629005	GGT1	9502	2281	300811	No_or_no_constitutive_exon
CAGGCTGGGCCAGGCAAGGTCGGGCACTGTCTGACCTGGCTGGGCGGTAGCT	24627851	24627979	24627801	24627853	1	22	ENSG00000100031.18	24583749	24629005	GGT1	9502	2281	300811	No_or_no_constitutive_exon
AATGTCTGAGGCTAGGCCTGACCCTGCTTCTTACCCCGTGGGTGCAGCAGAG	24611077	24611192	24611027	24611079	1	22	ENSG00000100031.18	24583749	24629005	GGT1	9502	2281	300811	No_or_no_constitutive_exon
TGTGAGCCCCCCTCTGAGCCACTCTCCTCTTCCCCACTCTGCGAGGGCAGGA	24650742	24650832	24650692	24650744	1	22	ENSG00000284128.1	24644790	24653356	AP000356.3	9502	2281	300811	No_or_no_constitutive_exon
CACCCTACTGTCATTTTCTTTTCTTAATGTCATTCCACCTGGGTTTGAAGGA	26028340	26028595	26028290	26028342	1	22	ENSG00000133454.15	25742143	26031041	MYO18B	9502	2281	300811	No_or_no_constitutive_exon
GTGAGATATCAATAAACAAAAAATAAATCTTTCTTATTTTGGGGATGCAGAG	25898932	25899618	25899668	25899616	-1	22	ENSG00000231933.7	25876853	25903247	Z98949.1	9502	2281	300811	No_or_no_constitutive_exon
CTGGCTGCTTTTGGTTTTCCTTGACCGGCCGCCCTGCCCCGGGCAGACAGAT	29260701	29260864	29260914	29260862	-1	22	ENSG00000100263.13	29259851	29268209	RHBDD3	9502	2281	300811	No_or_no_constitutive_exon
GCTGGTGTGCCTCCCTTCTAAGGTCCTGTCCCATTGGGCACAGGAGGCAGAT	30375485	30375663	30375435	30375487	1	22	ENSG00000187860.10	30356634	30378658	CCDC157	9502	2281	300811	No_or_no_constitutive_exon
AGAGAGAGACGTGGGCTAAGACTGTCCTGGGGGTGGGAGGGAGAGGGAAGAT	31102272	31104757	31102222	31102274	1	22	ENSG00000183963.18	31064104	31104757	SMTN	9502	2281	300811	No_or_no_constitutive_exon
GGAGGCACAGATTGTCCGTGGGAGGGCTCCAGTGTCTGGGAAGAGGGCAGGC	31906804	31907012	31906754	31906806	1	22	ENSG00000100150.16	31753950	31907034	DEPDC5	9502	2281	300811	No_or_no_constitutive_exon
TCACCAACTCACGCCTCACAATCTTTATTTCTTTCTCGGAATGTGGGCAGAT	32432372	32432543	32432593	32432541	-1	22	ENSG00000184459.8	32413846	32464484	BPIFC	9502	2281	300811	No_or_no_constitutive_exon
GCTGGGTGTTGGGGCAGACACCTATAATCCCAGCTACTTGGGAGGCTGAGGT	35409477	35410008	35409427	35409479	1	22	ENSG00000100297.15	35400062	35425430	MCM5	9502	2281	300811	No_or_no_constitutive_exon
AGCTTGCAGTGAGCCGAGATATCGCCACTGCACTCCAGCCTGGGTGACAGAG	36266888	36267083	36266838	36266890	1	22	ENSG00000100342.20	36253009	36267530	APOL1	9502	2281	300811	No_or_no_constitutive_exon
CCTTTGCCTGCCCTCAGCTGACTGCTCATTCATTTGCCAAGGGGAGACAGGT	37613032	37613191	37612982	37613034	1	22	ENSG00000100083.18	37608474	37633564	GGA1	9502	2281	300811	No_or_no_constitutive_exon
GACCTCAGGTGATCCACCCACCTTGGCCTCCCAAAGTGCTGGGATTACAGGC	38545767	38546130	38546180	38546128	-1	22	ENSG00000100206.9	38518948	38570286	DMC1	9502	2281	300811	No_or_no_constitutive_exon
AGGTTGCAGTGAGCCGAGATTGCGCCACTGCACTCCAGCCTGGGTGACAGAG	38666507	38666736	38666786	38666734	-1	22	ENSG00000230912.1	38666507	38668750	AL021707.4	9502	2281	300811	No_or_no_constitutive_exon
AGCAATCTCTTTCTCTCTCGTCCTGACACTTCCTTTCTGTGTTGGGGCAGGT	38721741	38721865	38721691	38721743	1	22	ENSG00000100226.15	38705722	38738299	GTPBP1	9502	2281	300811	No_or_no_constitutive_exon
AGGACAGATACTCACAAAGATGGCGAAGTCCTTGGGGGCACTGGAGATAGTG	38738621	38738765	38738571	38738623	1	22	ENSG00000244491.1	38734724	38738765	AL021707.5	9502	2281	300811	No_or_no_constitutive_exon
CAGCTTGGGTATGGTATAAACATGTTGCCTTGTTTCTGCCCTGGGCAAAGGT	38754641	38754706	38754756	38754704	-1	22	ENSG00000100242.15	38734724	38794143	SUN2	9502	2281	300811	No_or_no_constitutive_exon
CCCTCTCTCTTCCCCTACCCCCTTTGCCTGTCCCTTTGGGGGTGGGGGAGCA	39375935	39376033	39375885	39375937	1	22	ENSG00000100321.14	39349924	39385588	SYNGR1	9502	2281	300811	No_or_no_constitutive_exon
CCTACTGCTGCCTCCTACCTGTACCCTGGGCCTGCCCTGCGGGACCGCAGCA	39658930	39659116	39658880	39658932	1	22	ENSG00000100346.17	39570752	39689737	CACNA1I	9502	2281	300811	No_or_no_constitutive_exon
GCCGGGCGTGGTGGCGGGCGCCTGTAGTCCCAGCTACTTGGGAGGCTGAGGC	39963919	39964718	39963869	39963921	1	22	ENSG00000225528.3	39960396	39964718	Z82206.1	9502	2281	300811	No_or_no_constitutive_exon
CCTCTGAAGTCTCTCTGCCTTTGCATCTTGTCCTTTTTTTACATGGGCAGGC	40361487	40361635	40361437	40361489	1	22	ENSG00000239900.12	40346499	40390463	ADSL	9502	2281	300811	No_or_no_constitutive_exon
CTGACCTCGTGATCCACCCACCTCGGCCTCCCAAAGTGCTGGGATTACAGGT	40351930	40352055	40351880	40351932	1	22	ENSG00000239900.12	40346499	40390463	ADSL	9502	2281	300811	No_or_no_constitutive_exon
AAAAAAAAAAGAGCAGGAATATCAACCTCCATATTGTCCCTGGGGAACAGGT	42516010	42516296	42516346	42516294	-1	22	ENSG00000189306.10	42509967	42519802	RRP7A	9502	2281	300811	No_or_no_constitutive_exon
CCCCCAGGTTACTGAAGAGCAATAGCCACTTGAGTGAGGAGTGCGGGGAGCT	42560228	42560265	42560178	42560230	1	22	ENSG00000183569.17	42553616	42574382	SERHL2	9502	2281	300811	No_or_no_constitutive_exon
TTTCAAACAATGGAGGGGATGGAGAGCCCTGGTGTCCTGACGGGAGCCAGGT	42584983	42585316	42585366	42585314	-1	22	ENSG00000100227.17	42583720	42614962	POLDIP3	9502	2281	300811	No_or_no_constitutive_exon
GAGCAGGAGAAGACGCAGGAAGAGGAGAGGCTGCAGGAGCTGGGCATAAGGC	42785832	42785979	42785782	42785834	1	22	ENSG00000229608.1	42784461	42787100	GOLGA2P4	9502	2281	300811	No_or_no_constitutive_exon
TAGGGTGGCTTTTTAAAATGAATATGTTCTTTTCTTCCTTTTGGGACAAGTT	43580463	43580659	43580709	43580657	-1	22	ENSG00000186976.14	43528743	43812337	EFCAB6	9502	2281	300811	No_or_no_constitutive_exon
CTGGTGAAGGTTCTTAACCAGCAAAGGAGGAAGCAGCCGGGGCCGGTGAGGG	43996193	43996376	43996143	43996195	1	22	ENSG00000100347.14	43955420	44010531	SAMM50	9502	2281	300811	No_or_no_constitutive_exon
ATTTTTTTTGTCTGCGCTATTTTTTTTTTCTGTTCTTGGGGCTGTGGAAGGA	44443641	44443791	44443591	44443643	1	22	ENSG00000232655.1	44443326	44444788	LINC01656	9502	2281	300811	No_or_no_constitutive_exon
CAGGCCCTCCACTCCCGCATCCTCTGATGACCCATCCTGGGTGAGTGGAGGC	44731678	44731821	44731628	44731680	1	22	ENSG00000186654.20	44668546	44737681	PRR5	9502	2281	300811	No_or_no_constitutive_exon
TCAGAGCTGTCCTTCCTACACCCCTGTTCTCCTCCCGGGCCGGGATGCAGCG	44859679	44859834	44859629	44859681	1	22	ENSG00000248405.10	44702232	44862706	PRR5-ARHGAP8	9502	2281	300811	No_or_no_constitutive_exon
TCTGTGAGCTGAGCGTGAGGCTCACAAACTCATATGAAGGTGGGCTGGAGGC	47690661	47690847	47690611	47690663	1	22	ENSG00000224271.5	47631673	47855600	AL117329.1	9502	2281	300811	No_or_no_constitutive_exon
CAGGGAGGCTGCCCTTGTGACCCCCGCCCCACGCCCCTCTGTGGGGGCAGGA	50284131	50284244	50284294	50284242	-1	22	ENSG00000196576.14	50274978	50307627	PLXNB2	9502	2281	300811	No_or_no_constitutive_exon
GGGAAAGGGGTCGGGACAGGAGCACGTGGCTCAGACACCGACGCCGGGAGGC	50529495	50529754	50529804	50529752	-1	22	ENSG00000025708.13	50525751	50530056	TYMP	9502	2281	300811	No_or_no_constitutive_exon
CTCACCCACGCCGCTTATCTTCCCTCCCTTTGCACGCTCCCGCGGGACAGGG	196606	196702	196752	196700	-1	3	ENSG00000224318.5	195757	197341	CHL1-AS2	9502	2281	300811	No_or_no_constitutive_exon
ATCTTAAAGAGAAAACTACATTTAAGTATTTCTATTTTTCCAAGGGACAGAA	3315305	3315637	3315687	3315635	-1	3	ENSG00000223727.6	3250686	3627296	AC034195.1	9502	2281	300811	No_or_no_constitutive_exon
AGGTGCACCTGGACCCCTGGGTTAAGGATCTCTGTCCCCCAGTGGGAAAGGG	5080675	5081441	5081491	5081439	-1	3	ENSG00000224082.1	5080211	5084429	UBTFL8	9502	2281	300811	No_or_no_constitutive_exon
TCTCATGTGTGTTCTCTTTCCCTTCTGCCTTCTGCCGTGGGGTGACATAGCA	9355800	9355859	9355909	9355857	-1	3	ENSG00000254485.5	9292587	9363303	AC026191.1	9502	2281	300811	No_or_no_constitutive_exon
ACAGGCAGTACCATGCTGTCATTATCTTTGCTTTTGTCTTGGGGGTTTAGCC	9759671	9759750	9759800	9759748	-1	3	ENSG00000134072.10	9757341	9769992	CAMK1	9502	2281	300811	No_or_no_constitutive_exon
CAGGCCTCAAGCCTAGGGGCTGAGCAGGGTATCCCCTGGCCTGGGAGCAGAG	9818821	9818871	9818771	9818823	1	3	ENSG00000214021.15	9808085	9855138	TTLL3	9502	2281	300811	No_or_no_constitutive_exon
GGGGACATTTAGGGCAGAGCCTCGAGTGACAGGTCCTGGGACAGTGGGAGCC	9820348	9821041	9820298	9820350	1	3	ENSG00000214021.15	9808085	9855138	TTLL3	9502	2281	300811	No_or_no_constitutive_exon
TTCCTTTAAAAAAAAATAATAAATAAATAAAAATCCGGGCATGACAACAGGA	11332971	11333093	11332921	11332973	1	3	ENSG00000197548.12	11272308	11557665	ATG7	9502	2281	300811	No_or_no_constitutive_exon
CATGCTGGCCAGCCTCTATGTGATGGGAGTGAGCCTCCCGGGAGGAGGAGGG	13935918	13936685	13935868	13935920	1	3	ENSG00000275340.1	13933055	13937477	FGD5P1	9502	2281	300811	No_or_no_constitutive_exon
TCCAGTGCCATGGGGCCTCGGGGATGCGGTGTTGGTGCTGAGGGCAGCAGCA	15258830	15258883	15258933	15258881	-1	3	ENSG00000131370.15	15254852	15341368	SH3BP5	9502	2281	300811	No_or_no_constitutive_exon
GGACTCAAGCAATCCTCCCACCTCAGCCTCCCAAAGTGCTGGGATTACAGGC	15441488	15441576	15441626	15441574	-1	3	ENSG00000249786.7	15436170	15455940	EAF1-AS1	9502	2281	300811	No_or_no_constitutive_exon
TAAGAAAGGAGTCAGTCATCTAACACCTTCTTCTCCTTTTGCCGGGGCAGTT	20119597	20119723	20119547	20119599	1	3	ENSG00000114166.7	20040022	20154404	KAT2B	9502	2281	300811	No_or_no_constitutive_exon
AGCGGTGGGTGCGGAGCGGCGGGGCCCAGCGGCCCGCAGGGAGGCGGGAGCG	25664228	25664340	25664390	25664338	-1	3	ENSG00000077097.15	25597904	25664907	TOP2B	9502	2281	300811	No_or_no_constitutive_exon
CTGACCTCGTGATCTGCCCACCTCAGCCTCCCAAAGTGCTGGGATTACAGGC	29616056	29616226	29616276	29616224	-1	3	ENSG00000203506.5	29526250	29642809	RBMS3-AS2	9502	2281	300811	No_or_no_constitutive_exon
GGACTCAAGCAAGCCTCCTGCCTTGACTGCCCAAATTGCTGGGATTACAGGC	32693495	32693501	32693445	32693497	1	3	ENSG00000182973.18	32685144	32773875	CNOT10	9502	2281	300811	No_or_no_constitutive_exon
CTGACCTTGTGATCCGCCTGCCTCGCCCTCCCAAAGTGCTGGGATTACAGGC	32687730	32687736	32687680	32687732	1	3	ENSG00000182973.18	32685144	32773875	CNOT10	9502	2281	300811	No_or_no_constitutive_exon
GGCTCCTTCGCCCTGGACGCGGAGGCCGCGGTGTGCGGGGCGACGGCGAGGC	33439735	33439856	33439906	33439854	-1	3	ENSG00000153560.11	33388335	33441371	UBP1	9502	2281	300811	No_or_no_constitutive_exon
GTGGTGGTCCCAGGGGCATGCTCAGTGGTTCTCTTTTCTCTGGGGCACAGGC	38477286	38477494	38477236	38477288	1	3	ENSG00000114739.13	38453850	38493142	ACVR2B	9502	2281	300811	No_or_no_constitutive_exon
GGGCTTAAGCAATCCTCCTGCCTCTGCCCCCTGAGCAGCTGGGACTACAGGC	38524598	38524950	38524548	38524600	1	3	ENSG00000157036.12	38496126	38542161	EXOG	9502	2281	300811	No_or_no_constitutive_exon
TGGAGAGTCCCAGGGTTGGCGCAGTGACTGTGGTCTTTGCTGTGGGATAGGT	39103472	39103553	39103603	39103551	-1	3	ENSG00000114745.13	39096658	39108363	GORASP1	9502	2281	300811	No_or_no_constitutive_exon
GTCCCAGGGTTGGCGCAGTGACTGTGGTCTTTGCTGTGGGATAGGTGCAGGA	39103472	39103547	39103597	39103545	-1	3	ENSG00000114745.13	39096658	39108363	GORASP1	9502	2281	300811	No_or_no_constitutive_exon
GGTGTGGTGGCTCACACTTGTAATCCCAACACTTTGGGAGGCCAAGGCAGGT	40538285	40539794	40538235	40538287	1	3	ENSG00000172888.11	40524877	40574685	ZNF621	9502	2281	300811	No_or_no_constitutive_exon
CCTCTGCATCGGCCCGAGGGCCGCCAGCCACTGATGGGCTGGGGGCCAAGGT	42659636	42659828	42659586	42659638	1	3	ENSG00000114853.13	42653683	42665854	ZBTB47	9502	2281	300811	No_or_no_constitutive_exon
ACAGGATAAGAAATGGGTAAAAGTTGTTGTCTTCTTTCTTTGGGCAGCAGGT	44569924	44570128	44569874	44569926	1	3	ENSG00000196345.12	44555192	44594173	ZKSCAN7	9502	2281	300811	No_or_no_constitutive_exon
TGTGGAAAATCAACTTGGATTTTTCTTCTACTTCTGTTCTGGGGTGACAGGT	45495243	45495500	45495550	45495498	-1	3	ENSG00000232455.2	45483973	45509545	LARS2-AS1	9502	2281	300811	No_or_no_constitutive_exon
TGGTAGGCCATCAGGGCCCTCATGCAGCCCCTGCTCGGGTGGGTGGCCAGTT	47004971	47005096	47004921	47004973	1	3	ENSG00000160796.16	46979682	47009703	NBEAL2	9502	2281	300811	No_or_no_constitutive_exon
GACCTCAGGTGATCCGCCCGCCTCTGCCTCCCAAAGTGCTGGGATTACAGGC	47511768	47512274	47512324	47512272	-1	3	ENSG00000163832.15	47495639	47513761	ELP6	9502	2281	300811	No_or_no_constitutive_exon
GGCGAGTAGGACTCATCTGGCCATCCTCTCCTGACCCTGGGGCTGAGCAGGA	48413068	48413169	48413219	48413167	-1	3	ENSG00000164050.12	48403853	48430051	PLXNB1	9502	2281	300811	No_or_no_constitutive_exon
GGGCTCAGGCTCTGGTTCTGGTGGTCAGCCAGGACCTTTCCTTGGGAAAGAG	49103344	49103466	49103516	49103464	-1	3	ENSG00000172053.17	49095931	49105135	QARS	9502	2281	300811	No_or_no_constitutive_exon
AAGAGAATCTAATTCCCCACCTTTTCTTCCCCCCCACCTGGGGGCTGCAGGA	49274048	49274140	49274190	49274138	-1	3	ENSG00000188315.7	49268601	49277909	C3orf62	9502	2281	300811	No_or_no_constitutive_exon
GCTACTCGGGAGGCTGAGGCAGGAGAATTGCTTGAACCCGGGAGGCAGAGGT	49365144	49365224	49365274	49365222	-1	3	ENSG00000235908.1	49365144	49367006	RHOA-IT1	9502	2281	300811	No_or_no_constitutive_exon
ATGGCTCCTGCTAAGCACTTAATGGCATCTGCCTTTTCCAGGAGGGTCAGGT	49680549	49680629	49680499	49680551	1	3	ENSG00000164062.12	49674001	49683963	APEH	9502	2281	300811	No_or_no_constitutive_exon
CTGGGTATGGGGCCATGTCTTGATTGTCCTCCTTTCCCCTTGGGTGGCAGAG	49706790	49706898	49706740	49706792	1	3	ENSG00000164068.15	49689498	49721529	RNF123	9502	2281	300811	No_or_no_constitutive_exon
GCCCACGCCAGGCTCAGGGGCTGGTGTCCCTCAGGGCCACGGGGAGGGAGGT	49861438	49861561	49861611	49861559	-1	3	ENSG00000164076.16	49857987	49870222	CAMKV	9502	2281	300811	No_or_no_constitutive_exon
CCCGACCAGCACAGGGCGAAGGGATGTTGCCTGTGGGGCCCGGGGCGCAGGT	50194067	50194182	50194017	50194069	1	3	ENSG00000114349.9	50191611	50196516	GNAT1	9502	2281	300811	No_or_no_constitutive_exon
GGGGGCCTTGGGCCCAGTGAGCCAGCCACTTATATTCTCTGTGGGGACAGTT	50571709	50571801	50571659	50571711	1	3	ENSG00000114735.9	50569151	50596168	HEMK1	9502	2281	300811	No_or_no_constitutive_exon
ATCCCGAAGGAACTTTCCTCCTCAGACTGCTCCATGTCCATGTGGGGCAGGT	51973964	51974234	51974284	51974232	-1	3	ENSG00000114779.19	51968509	51983409	ABHD14B	9502	2281	300811	No_or_no_constitutive_exon
AATCTTCATTTGGGGTCCGCTGTTAATATGGTGTTTTTCGGGGGATACAGCA	52489335	52489678	52489285	52489337	1	3	ENSG00000010322.15	52455117	52493071	NISCH	9502	2281	300811	No_or_no_constitutive_exon
GGTTCTTGGGGTTGGACGTGGTGTTCCCCTCCTGCCCTGTCGGGGGCCAGGC	52503771	52503902	52503721	52503773	1	3	ENSG00000010327.10	52495337	52524495	STAB1	9502	2281	300811	No_or_no_constitutive_exon
GTGGGGGGGGCCTCAGCCTCCGCCCTGACTGGCTCTCCCTGGGAGCCCAGCT	52504027	52504155	52503977	52504029	1	3	ENSG00000010327.10	52495337	52524495	STAB1	9502	2281	300811	No_or_no_constitutive_exon
CTGGCCAGCTGTTGGCTCCCAGCAGCCCCACTGATCAAGACTGGGGACAGGT	52517549	52517624	52517499	52517551	1	3	ENSG00000010327.10	52495337	52524495	STAB1	9502	2281	300811	No_or_no_constitutive_exon
CAGGAAGGCAACTACTAACCTGGTTCTGGGGGCTGGGCCCTGGGGGACAGAG	52521843	52521951	52521793	52521845	1	3	ENSG00000010327.10	52495337	52524495	STAB1	9502	2281	300811	No_or_no_constitutive_exon
ATAAAATAGCCGTAACACCATTTGGTTTGATTGTGTTGTGGGGAATGAAGGA	52906112	52906241	52906291	52906239	-1	3	ENSG00000163935.13	52903571	53046750	SFMBT1	9502	2281	300811	No_or_no_constitutive_exon
TCTATTGCTTGCTGGGAGACGGGGAGCTGTCAGAGGGCTCTGTATGGGAGGC	53234982	53235116	53235166	53235114	-1	3	ENSG00000163931.15	53224706	53256052	TKT	9502	2281	300811	No_or_no_constitutive_exon
CTACTCCCTCATATGGCCCCTGCACTGTCCTGGATGCTGGGATACAACAGCA	55171202	55171261	55171311	55171259	-1	3	ENSG00000239991.1	55166909	55175732	AC092059.1	9502	2281	300811	No_or_no_constitutive_exon
GCTGGATGCAGTGGCTCACGCCTGTAATCCCAGTACTTTGGGAGGCCAAGGT	57288962	57288966	57289016	57288964	-1	3	ENSG00000239388.8	57268346	57292682	ASB14	9502	2281	300811	No_or_no_constitutive_exon
TCAATTTTAAAATCAACAATTATATAACAGTCCTTATTTTGGGAATACAGGG	57334781	57334940	57334990	57334938	-1	3	ENSG00000174844.14	57293698	57544344	DNAH12	9502	2281	300811	No_or_no_constitutive_exon
ATCAGGCGTGGCAGCTCACGCCTGTAATCCCAGCATTTTGGGAGGCTGAGGC	58318768	58319509	58318718	58318770	1	3	ENSG00000163684.11	58306246	58324695	RPP14	9502	2281	300811	No_or_no_constitutive_exon
GCCTAACACACAGTGGGGGCAGGGTGGGTGAAGGGCCTGGGGAAAAGCAGGG	75633975	75634057	75633925	75633977	1	3	ENSG00000282511.1	75629992	75634057	CLUHP10	9502	2281	300811	No_or_no_constitutive_exon
TCCTAAATGTTTGTGCACACATTTCTCGGTGACAACGTTGGGAAACACAGCA	87273346	87273418	87273468	87273416	-1	3	ENSG00000064835.10	87259403	87276587	POU1F1	9502	2281	300811	No_or_no_constitutive_exon
CCAGAAGCATATGTATCTCAGAAGTTTTTTTTTTCCCTTTGGGGGAACAGCA	98025566	98025679	98025729	98025677	-1	3	ENSG00000183185.9	97986672	98035304	GABRR3	9502	2281	300811	Yes
TGGAGGGAAAAAAAAGTAATGATGAACCTTTCCTCACTTGGGGTATATAGCT	100375017	100375152	100375202	100375150	-1	3	ENSG00000154174.7	100363430	100401398	TOMM70	9502	2281	300811	No_or_no_constitutive_exon
ATGAAATTTAATGTTGATAGGAACAGTGTAGTCCTTTAAAAGGGAAAAAGAT	113723518	113723596	113723646	113723594	-1	3	ENSG00000121579.12	113716459	113746300	NAA50	9502	2281	300811	No_or_no_constitutive_exon
GCTTCTTACGCCTCATGGTGACAGGTGCAAATCATGACACAGAAGGGCAGTA	113948819	113948963	113948769	113948821	1	3	ENSG00000184307.14	113947900	113965401	ZDHHC23	9502	2281	300811	No_or_no_constitutive_exon
CTTAAGCCACGGAGAACTCTATGGTTCCGGGGCGGGCCGGGAGGTTTGAGTT	121545714	121545985	121546035	121545983	-1	3	ENSG00000051341.13	121431426	121546641	POLQ	9502	2281	300811	No_or_no_constitutive_exon
AGAGGAGCATGATGTTCTCAGGAAGAAAGAGATGGAGTCAGGGCCCAAAGCA	121647318	121647371	121647421	121647369	-1	3	ENSG00000180353.10	121631398	121660927	HCLS1	9502	2281	300811	No_or_no_constitutive_exon
TGCATTGAAATCAAAGGATTTTTTTTTTCTTTTATTTTATGGGGAAACAGAA	122461223	122461318	122461368	122461316	-1	3	ENSG00000114030.12	122421948	122514945	KPNA1	9502	2281	300811	No_or_no_constitutive_exon
CGGACGCCCCCTGGATTCTGAGCCTCTCCTTGTTCACAGGGCAAGGGGAGGG	125969532	125969603	125969482	125969534	1	3	ENSG00000114547.9	125969143	125983454	ROPN1B	9502	2281	300811	No_or_no_constitutive_exon
GTTTGCTCTTTTCCATGCCCATGCAACCCAGATTGGGGTGGAGCAGGAAGGA	126006357	126006628	126006678	126006626	-1	3	ENSG00000114544.16	126006354	126101561	SLC41A3	9502	2281	300811	No_or_no_constitutive_exon
CAGTGTGCACCACTAATGCCCTCTCTCTGTGGCTGGGTGTGTGGGGACAGGC	128358216	128358373	128358166	128358218	1	3	ENSG00000132394.10	128153453	128408646	EEFSEC	9502	2281	300811	No_or_no_constitutive_exon
TCTTTTCCCCTCTCTCTTGCCCTTCCGACTTCTGCCATGGGATGATGTAGCA	131330808	131330867	131330917	131330865	-1	3	ENSG00000250608.1	131325091	131381475	AC010210.1	9502	2281	300811	No_or_no_constitutive_exon
AAGCAATATTGTTTGCTTCAGCATTAATGTGTTCTCTTTTGGGGCTGCAGGA	133656675	133656857	133656907	133656855	-1	3	ENSG00000163781.12	133598174	133661893	TOPBP1	9502	2281	300811	No_or_no_constitutive_exon
GACTCAGACTCACTGCCCTGAGCCTGCACAGAGCCAGGTGCAATGGGCAGTG	133824242	133827345	133827395	133827343	-1	3	ENSG00000154917.10	133824238	133895836	RAB6B	9502	2281	300811	No_or_no_constitutive_exon
GACCTCAGGTGATTCGCCCACCTCAGCCTCCCAAAGTGCTGGGATTACAGGT	141746254	141746394	141746204	141746256	1	3	ENSG00000114125.13	141738203	141747560	RNF7	9502	2281	300811	No_or_no_constitutive_exon
GACTCTGAGTAATTAGACCTTTATAATAACTCTAAATGTTTGTTAGGGAGAT	143028486	143028646	143028436	143028488	1	3	ENSG00000163714.17	142964496	143060546	U2SURP	9502	2281	300811	No_or_no_constitutive_exon
TACAACTTAATGTGTGTGTGTTTTTTTTTTTTCTTTTTGGTGGGGGGCAGCC	149968357	149968550	149968600	149968548	-1	3	ENSG00000070087.13	149964903	150050788	PFN2	9502	2281	300811	No_or_no_constitutive_exon
TTCTTTTCCCTTTTCAAATCCACCTTCCTGTTGCAATGCATGATGGGCAGGC	152455541	152455577	152455491	152455543	1	3	ENSG00000152601.17	152243827	152465780	MBNL1	9502	2281	300811	No_or_no_constitutive_exon
CTGAGCAGAAGTAACATGGTCTAATTTTTCTATTCCTGTTTTGGGAACAGTC	157489054	157489160	157489210	157489158	-1	3	ENSG00000197415.11	157259741	157533619	VEPH1	9502	2281	300811	No_or_no_constitutive_exon
CTTGGGAGTCGGCTCTTGGGGGTGACTCGGGTTATGCCCTTTGAGGGAAGAG	167734213	167734345	167734395	167734343	-1	3	ENSG00000114209.14	167683297	167734939	PDCD10	9502	2281	300811	No_or_no_constitutive_exon
GCTACTTGGGAGGCTGAAGCAGGAGAATCGCTTGAACCCGGGAGGCAGAGGT	168291139	168291228	168291089	168291141	1	3	ENSG00000241882.1	168288552	168291228	AC124893.1	9502	2281	300811	No_or_no_constitutive_exon
AATAAGAAATTTATTGTTTTTATTTTTGATTGCACATGACTGCTGGGAAGCC	176634344	176634535	176634585	176634533	-1	3	ENSG00000223715.1	176604142	176635532	LINC01208	9502	2281	300811	No_or_no_constitutive_exon
GCTGGGCACGGTGGCTCACGTCTGTAATCCCAGCACTTTGGGAGGCTGAGGC	179398283	179398315	179398233	179398285	1	3	ENSG00000242539.2	179396960	179399191	AC007620.2	9502	2281	300811	No_or_no_constitutive_exon
CTTCCGGCTACTTGGGAGGCTGAGGTGGGAGAATCGCTTGAACCCGGGAGGC	183520211	183521781	183521831	183521779	-1	3	ENSG00000172578.11	183487530	183555689	KLHL6	9502	2281	300811	No_or_no_constitutive_exon
ACTCTGCTTTCTTCCTGAACTGTGTTGTTTCGGACCCCATGGGTGAGCAGTC	183790796	183790980	183790746	183790798	1	3	ENSG00000163872.15	183697817	183812625	YEATS2	9502	2281	300811	No_or_no_constitutive_exon
CTCCCCAAAAGATGACATTGCCCCCTGGGGCCTTATGTTTGGGAACACAGGG	184352736	184352810	184352860	184352808	-1	3	ENSG00000114859.15	184346184	184361651	CLCN2	9502	2281	300811	No_or_no_constitutive_exon
TCAGTTGGCATCTTGCACTCACTTGGGTTTCCCGCCTTTTCCGGGAGCAGCC	184381234	184381364	184381184	184381236	1	3	ENSG00000090539.15	184380072	184390736	CHRD	9502	2281	300811	No_or_no_constitutive_exon
CTACTCAGGGAGGCTGAGGCATGAGAATTGCTTAAACCTGGGAGGCAGAGGT	186728350	186728732	186728782	186728730	-1	3	ENSG00000197099.8	186579475	186772986	AC068631.1	9502	2281	300811	No_or_no_constitutive_exon
GACTCTAGGAGCAGAATGCAGTCTCAGGGGTATCCAGGCAATGGTGGGAGGG	186817776	186818121	186817726	186817778	1	3	ENSG00000231724.1	186807691	186818121	AC112907.1	9502	2281	300811	No_or_no_constitutive_exon
ACATCGTTATTCAATGACAAATTGCCATTTTAAATTTTTTGAATGGGCAGGG	189983045	189983140	189983190	189983138	-1	3	ENSG00000090530.9	189956727	190122437	P3H2	9502	2281	300811	No_or_no_constitutive_exon
TAATTTGGTATCAGAAAAATATGAATAAGTGTTCTTTGTTTTGTGGGAAGGT	193637951	193638065	193637901	193637953	1	3	ENSG00000198836.8	193593143	193697823	OPA1	9502	2281	300811	No_or_no_constitutive_exon
CTCAGATGCTGACCCTTATCTGTTTGTTTGCTTCTTTTCAAGGGCTACAGAG	195180390	195180507	195180557	195180505	-1	3	ENSG00000173950.15	195068278	195271167	XXYLT1	9502	2281	300811	No_or_no_constitutive_exon
ACTTTCGATCGCCAGCTTGTTTGGTCTTCTTGATGTTATAGGGTTGATAGAG	195953348	195953399	195953449	195953397	-1	3	ENSG00000260261.2	195913077	195954485	AC124944.3	9502	2281	300811	No_or_no_constitutive_exon
CAGCTAACTTTGTCTCTGTTCTGGCTTTCTGATGTCTCCCGTGGGTGCAGCA	197980325	197980504	197980275	197980327	1	3	ENSG00000185621.11	197960199	198043720	LMLN	9502	2281	300811	No_or_no_constitutive_exon
CTGACGAGGTGGTTGGGTTGCTGATGAAGGTGGTTGGGTTGCTGATGAAGGT	198038747	198038858	198038908	198038856	-1	3	ENSG00000232832.1	198038320	198039234	LMLN-AS1	9502	2281	300811	No_or_no_constitutive_exon
ACATTATTTGGTGAGAAGGAGCTACTTATTGATTTAAGGCTTGGGGGCAGCC	501596	502329	501546	501598	1	4	ENSG00000174227.15	499209	540196	PIGG	9502	2281	300811	No_or_no_constitutive_exon
AAGGTTCCGGGCCTGCCCCAAGGACAGAAGTTTCCTCTGCGGGAGGGCAGCT	948510	948615	948460	948512	1	4	ENSG00000127419.16	932386	958656	TMEM175	9502	2281	300811	No_or_no_constitutive_exon
GGCATGGTGCAGGGGGGTCGCTATGGCCATGCTGGATGAGGGAGGCCTAGAC	1380640	1380747	1380590	1380642	1	4	ENSG00000163945.16	1347265	1395992	UVSSA	9502	2281	300811	No_or_no_constitutive_exon
GATGGCGGCGGCATGATTCACTCCTCTCAGTTCTAGGCACGGGCGCGGAGGT	1735292	1735325	1735242	1735294	1	4	ENSG00000013810.18	1721489	1745176	TACC3	9502	2281	300811	No_or_no_constitutive_exon
CAGCATCAAATGCCTTCCTAACGACTGCCTTCCTTCCACATGGGGAGAAGCT	2426703	2429245	2426653	2426705	1	4	ENSG00000206113.10	2418973	2462942	CFAP99	9502	2281	300811	No_or_no_constitutive_exon
CTGACCTTGTGATCTGCCCGCCTCGGCCTCCCAAAGTGCTGGGATTACAGGT	2970947	2971192	2970897	2970949	1	4	ENSG00000125388.19	2963607	3040747	GRK4	9502	2281	300811	No_or_no_constitutive_exon
TTATAAAAGCTCATTTTATAATTATATAAAAGGAGACCTGGGAACACCAGCC	5526194	5526333	5526144	5526196	1	4	ENSG00000082929.8	5524568	5527801	LINC01587	9502	2281	300811	No_or_no_constitutive_exon
CCACCGTCCCCAGCCCATTGCTCTGTGTGAGGGTGGCAGTGGGGCTGCAGTG	6295004	6295189	6294954	6295006	1	4	ENSG00000109501.13	6269848	6303265	WFS1	9502	2281	300811	No_or_no_constitutive_exon
GGTGTGGTGGTGGGCACCTGTAATCCCAGCTACTTGGGACGCTGAGGCAGGA	12947573	12947666	12947716	12947664	-1	4	ENSG00000250098.1	12947573	12948670	AC007370.1	9502	2281	300811	No_or_no_constitutive_exon
AAAAGACCATGATGCTCTTTGCCGAATAATTTCCATTTTGGGGAATCTAGGT	16003266	16003349	16003399	16003347	-1	4	ENSG00000007062.11	15963075	16084378	PROM1	9502	2281	300811	No_or_no_constitutive_exon
TGAATGCTTGAAAGAAATAAAGTGGTTGATTTGGTGTATCTGTGGGACAGGA	17582287	17582393	17582237	17582289	1	4	ENSG00000002549.12	17577191	17607972	LAP3	9502	2281	300811	No_or_no_constitutive_exon
ATGATGGTTACTTCTGGGTACTGGGGGTAGGATGGGATTTAATCTGGGAGGG	25773331	25773577	25773281	25773333	1	4	ENSG00000250541.1	25770265	25773577	AC092436.4	9502	2281	300811	No_or_no_constitutive_exon
GCTACTTGGGAGGCTGAGGCAGGAGAATCGCTTGAACCTGGGAGGCAGAGGT	38618264	38618326	38618376	38618324	-1	4	ENSG00000271958.1	38618264	38619437	AC021860.1	9502	2281	300811	No_or_no_constitutive_exon
ACAATGCGCTTGTTTATCATCTAAATACTTCATTTCTTTTCTGGGAATAGGT	38986335	38986419	38986469	38986417	-1	4	ENSG00000121895.7	38966743	39032922	TMEM156	9502	2281	300811	No_or_no_constitutive_exon
GTTCATTTTTTTTTTTGGCCATTTTAATTATTTTATACTGGGACGTGTAGGT	42590810	42590884	42590934	42590882	-1	4	ENSG00000124406.16	42408372	42657105	ATP8A1	9502	2281	300811	No_or_no_constitutive_exon
ACTTAGTTGAAGGAACAGAGTGTAAGCAATTTACTTACCTTTGGGGGCAGGA	70788805	70788973	70788755	70788807	1	4	ENSG00000018189.12	70704203	70807315	RUFY3	9502	2281	300811	No_or_no_constitutive_exon
GTGGTGTCTATTTTCAAATAAAACCCTTTTCTTTCTTTTAGGGAACTCAGAA	76180953	76181092	76181142	76181090	-1	4	ENSG00000138760.9	76158732	76234536	SCARB2	9502	2281	300811	No_or_no_constitutive_exon
TAATCTCAACCTTTACATTTATATTTCCAACCCCCTTTGCTATGGGGTAGTA	76179516	76179771	76179821	76179769	-1	4	ENSG00000138760.9	76158732	76234536	SCARB2	9502	2281	300811	No_or_no_constitutive_exon
CTGACATGAACATCTAACTTGTTTTCTCTCTTCTGTGTTTCAGGGAACAGCG	76161401	76161744	76161794	76161742	-1	4	ENSG00000138760.9	76158732	76234536	SCARB2	9502	2281	300811	No_or_no_constitutive_exon
TTCTCTCTTTCAATTTTCCTTTTTTCTCCCCCTCCATTTCAAATGGGAAGCT	81442296	81442376	81442426	81442374	-1	4	ENSG00000138670.17	81426392	82044244	RASGEF1B	9502	2281	300811	No_or_no_constitutive_exon
GTTATTTACACATTATTTCTCCTTTTTTTCTTTGACTTTTGGGAGTACAGTG	94213034	94213152	94212984	94213036	1	4	ENSG00000163104.17	94207610	94291292	SMARCAD1	9502	2281	300811	No_or_no_constitutive_exon
ATACTGTTGTCTTCTAACCCTGTAGGATGGTATTGAGCCTATGTGGGAAGAT	98887078	98887167	98887217	98887165	-1	4	ENSG00000151247.12	98871683	98930637	EIF4E	9502	2281	300811	No_or_no_constitutive_exon
TCTCTTTCATCCTCTCTTACCCTTCTGCCTTCCACCATGGGATGATGCAGCA	107936516	107936575	107936466	107936518	1	4	ENSG00000155016.17	107931368	107953457	CYP2U1	9502	2281	300811	No_or_no_constitutive_exon
CTAGATTCCCCCACTTCTGATTAAGTTTTTTCTCTTTCCAACGGGAAAAGGG	108860926	108860971	108861021	108860969	-1	4	ENSG00000188517.14	108810720	109302657	COL25A1	9502	2281	300811	No_or_no_constitutive_exon
TTAATGATGTCTTTCTGAATAATTTTCTTTACTTTTGATCGGGGAGCTAGGG	112647414	112647467	112647517	112647465	-1	4	ENSG00000249532.5	112646475	112650051	AC106864.1	9502	2281	300811	No_or_no_constitutive_exon
CTCTTCCTTCTCTCTTTTTTCCATCTTGCATGGCATCTTGGGGCGGAAAGGA	113348275	113348308	113348225	113348277	1	4	ENSG00000145362.17	112818108	113383740	ANK2	9502	2281	300811	No_or_no_constitutive_exon
AGTTCAAGCGATTCTCCTGCCTCAGCCTGCCAGAGTTGCTGGGACTACAGGT	119456792	119457277	119456742	119456794	1	4	ENSG00000250950.1	119456349	119457277	AC093752.2	9502	2281	300811	No_or_no_constitutive_exon
ATTTGAGTGGTTGAAAAAGTGGCTTCTTTTTTTTCTTTTCACTGGGAAAGTT	129749135	129749267	129749317	129749265	-1	4	ENSG00000246876.6	129724170	129771481	LINC02466	9502	2281	300811	No_or_no_constitutive_exon
AAGCAGTTTTTGTTTTTGTTTTTGTTTTCTATCCCACTGGGCACATAAAGAG	134326545	134326640	134326690	134326638	-1	4	ENSG00000251199.5	134255172	134327473	AC109830.1	9502	2281	300811	No_or_no_constitutive_exon
AATAACGTCTGGACTGAAGCTGCTGTTTGTCATGATACAGGAGAGGGCAGGA	146216951	146217160	146216901	146216953	1	4	ENSG00000250673.2	146214514	146230878	REELD1	9502	2281	300811	No_or_no_constitutive_exon
CCTGACACAGGATTTGGGCTTGGTTGGAGGAATCTTAGGGAAAGTCTGAGGA	167083237	167083246	167083296	167083244	-1	4	ENSG00000196104.10	166733383	167234796	SPOCK3	9502	2281	300811	No_or_no_constitutive_exon
CTTTCTTTCTTTCCTTTTTTCTTTTTTGGTTGAAACCTTTGGGGCATTAGTA	167119793	167119874	167119924	167119872	-1	4	ENSG00000196104.10	166733383	167234796	SPOCK3	9502	2281	300811	No_or_no_constitutive_exon
TTAACCATGGTTATTACAAGTTTCTGTCACCCACAATTCCTGGAGGGTAGGA	171056204	171056338	171056154	171056206	1	4	ENSG00000248872.1	171040601	171059163	LINC02431	9502	2281	300811	No_or_no_constitutive_exon
GACCCCAGGTGGTCCACCTTCCTCGGCCTCCCAAAGTGCTGGGATTACAGGC	171552999	171553225	171553275	171553223	-1	4	ENSG00000251176.1	171552999	171564267	AC074254.1	9502	2281	300811	No_or_no_constitutive_exon
TAATAAAAATCAGAAACATGTTTTGAGACCAGAATCTCTTGAAGGGACAGAT	176125154	176125355	176125104	176125156	1	4	ENSG00000150627.15	176065833	176182818	WDR17	9502	2281	300811	No_or_no_constitutive_exon
TGATTTCTCTCTACTGCTTTGAGAACTAAGTTGTTTGCTGTGTGGGGAAGGG	185370957	185371065	185370907	185370959	1	4	ENSG00000250410.1	185370724	185390928	AC112722.1	9502	2281	300811	No_or_no_constitutive_exon
TGGGGGCTCACAGCACTGCAAAATGGGAGCACAGTATTGGGAAATGGGAGCA	796063	796064	796114	796062	-1	5	ENSG00000188818.12	795605	850986	ZDHHC11	9502	2281	300811	No_or_no_constitutive_exon
GGGCCAGCTTCTGGAGGTTACAGGTGTGTTCTCCTTCCCTGTGGGGGCAGGG	823388	824093	824143	824091	-1	5	ENSG00000188818.12	795605	850986	ZDHHC11	9502	2281	300811	No_or_no_constitutive_exon
GTGGGTTGGGATGGGGGACTGGGGGTATGTGTGTGACTTGGGGAACACAGGT	1330279	1330431	1330481	1330429	-1	5	ENSG00000049656.13	1317743	1345099	CLPTM1L	9502	2281	300811	No_or_no_constitutive_exon
GTGCTTAACTTACCACTGACTCTTCTTTTCATGGTCACCCTGGGATATAGAC	1572221	1572286	1572336	1572284	-1	5	ENSG00000185986.11	1572221	1594620	SDHAP3	9502	2281	300811	No_or_no_constitutive_exon
GGGATTATCGGGATTACAATTCCAGGTGAGACTGGGTTGGGGTCACAGAGCC	6290450	6290624	6290400	6290452	1	5	ENSG00000250730.2	6289856	6290624	HMGB3P3	9502	2281	300811	No_or_no_constitutive_exon
GTCTCCCATGTTTACTTGTCCTTCTGTTTTCTCCTTTCCACTAAGGGAAGAT	9883922	9883999	9884049	9883997	-1	5	ENSG00000249781.6	9641304	9903826	LINC02112	9502	2281	300811	No_or_no_constitutive_exon
TGGAGTTCTAGACAGATGGACACATGTAGGTACTGCCGCTGAGTGGGCAGGT	14868708	14869030	14869080	14869028	-1	5	ENSG00000154122.12	14704803	14871778	ANKH	9502	2281	300811	No_or_no_constitutive_exon
CTTGACTGACTTTTCTTTCACCCCTCTCTACCCAATCTCACGGGGAACAGGT	16694370	16694614	16694664	16694612	-1	5	ENSG00000145555.14	16661913	16936276	MYO10	9502	2281	300811	No_or_no_constitutive_exon
ACCATTCTTGTCAGCAAAGTCTGAATAAAGTGTTCTTTCTGGGCCAGCAGGT	26711550	26712026	26712076	26712024	-1	5	ENSG00000251033.1	26711550	26749997	AC113347.4	9502	2281	300811	No_or_no_constitutive_exon
GGACCCCAGAGAGAACTCATTCACCTTCTTTCCAACGGGTGCGGGTACAGAA	31093976	31094059	31094109	31094057	-1	5	ENSG00000254138.1	31093976	31267610	AC113386.1	9502	2281	300811	No_or_no_constitutive_exon
TTTAAATTTTCAGGTGTATTGGCACTCTAGTGCTCACATAATGGGTGAAGCC	33454981	33455066	33454931	33454983	1	5	ENSG00000113407.13	33440695	33469539	TARS	9502	2281	300811	No_or_no_constitutive_exon
CAAACTGTTAAGACAAGTCTTTTTTTTTCCTGCACTGGGATTGCGAGAAGTC	36607223	36607311	36607173	36607225	1	5	ENSG00000079215.13	36606354	36688334	SLC1A3	9502	2281	300811	No_or_no_constitutive_exon
AAGGTGGGATGTGTGGAGCCTCTAACACAATCTCTTTTGTTTGGGGGCAGGC	38337519	38337629	38337469	38337521	1	5	ENSG00000164318.17	38258408	38465021	EGFLAM	9502	2281	300811	No_or_no_constitutive_exon
GGTTGTGGATGAGTCTTGGCCTAGGGTTCAGGGCCCTCCGGCCGCGGGAGGA	41870765	41872241	41870715	41870767	1	5	ENSG00000248668.2	41870029	41872241	OXCT1-AS1	9502	2281	300811	No_or_no_constitutive_exon
GGCGTGGTGGCGGGTGCCTGTAGTCCCAGCTACTCGGGAGGCTGAGGCAGGA	55135756	55136053	55136103	55136051	-1	5	ENSG00000164287.12	55112994	55173175	CDC20B	9502	2281	300811	No_or_no_constitutive_exon
GAGGACTTTGGAACTGTGAATATACTTCCTGAAGGGGAGGGAGAAGGGAGGA	58453984	58454225	58454275	58454223	-1	5	ENSG00000145632.14	58453981	58460260	PLK2	9502	2281	300811	No_or_no_constitutive_exon
CCCCGGCGGCCCCTCACCACCATCACCACCATTCGCACTCGGGGCCGGAGAT	58459689	58459755	58459805	58459753	-1	5	ENSG00000145632.14	58453981	58460260	PLK2	9502	2281	300811	No_or_no_constitutive_exon
CTGTTATTACTTTTTGCCAATTAAACTCACATATTTCATTTGGGACATAGGC	61250556	61250862	61250912	61250860	-1	5	ENSG00000249279.5	61201308	61264929	LINC02057	9502	2281	300811	No_or_no_constitutive_exon
CACGCCTGTAATCCCAGCACTTTGGGAGGCCGAGGCGGGCGGATCACGAGGT	67632265	67632633	67632683	67632631	-1	5	ENSG00000249736.1	67632265	67646789	LINC02242	9502	2281	300811	No_or_no_constitutive_exon
AAATAAGGCCTGTTTATTGGAATTATTAATAATTTTGGAGATGGGAAAAGAG	70901801	70901921	70901751	70901803	1	5	ENSG00000172058.15	70900664	70918530	SERF1A	9502	2281	300811	No_or_no_constitutive_exon
TCCTCTCCGCCGCGCACTCTCCGCGGCGCTGGGAGAGGGCGGAGGGGGAGGC	72107394	72107715	72107344	72107396	1	5	ENSG00000131711.14	72107233	72209570	MAP1B	9502	2281	300811	No_or_no_constitutive_exon
CTGCAGCTTGTCAGAGTGATAGATTCTCTTTTTCTGTCTTCTTGGGGAAGCA	75625646	75625745	75625596	75625648	1	5	ENSG00000189045.13	75611458	75671846	ANKDD1B	9502	2281	300811	No_or_no_constitutive_exon
CGGGCAAGACGCCGCCGCTGCCCGGATGTTGCGATGGCTGATCGGGGGAGGC	77492169	77492195	77492245	77492193	-1	5	ENSG00000164253.13	77425969	77620611	WDR41	9502	2281	300811	No_or_no_constitutive_exon
GATGTGGTGGCGGGTACCTGTAGTCCCAGCTACTCGGGAGGCTGAGGCAGGA	80630312	80630472	80630522	80630470	-1	5	ENSG00000249655.1	80630312	80631590	AC008434.1	9502	2281	300811	No_or_no_constitutive_exon
AAGTGCGATCACTTGTGTTCTCTCTCTTTCAACGCTCACTTTGGGAGAAGCC	95874422	95874519	95874372	95874424	1	5	ENSG00000250362.1	95861785	95874519	AC008592.1	9502	2281	300811	No_or_no_constitutive_exon
GCTTGCTGCGGCGGTGGTGGCGCCCCATCTGCTACACGGGCCTGAAGAAGGA	98773955	98774206	98773905	98773957	1	5	ENSG00000174136.11	98768649	98798643	RGMB	9502	2281	300811	No_or_no_constitutive_exon
GCTGCTTGCTGCGGCGGTGGTGGCGCCCCATCTGCTACACGGGCCTGAAGAA	98773952	98774206	98773902	98773954	1	5	ENSG00000174136.11	98768649	98798643	RGMB	9502	2281	300811	No_or_no_constitutive_exon
CTATTACATTATGCTATAGATTCATATTATATTTCTTTTTGGGAAAACAGAA	113007937	113008042	113007887	113007939	1	5	ENSG00000172795.15	112976701	113020970	DCP2	9502	2281	300811	No_or_no_constitutive_exon
GGGAAGTCTAAAATAAATTCCTGCCCTCTTTCTCTCTCTTGGGGTAAAAGGC	115578641	115581197	115581247	115581195	-1	5	ENSG00000251201.8	115578641	115626161	TMED7-TICAM2	9502	2281	300811	No_or_no_constitutive_exon
CTTTCTCTGTATGTAACTGACCACCATCTTTTTGTTTTGTGGGACATCAGAC	122074012	122074169	122074219	122074167	-1	5	ENSG00000113083.13	122063194	122078360	LOX	9502	2281	300811	Yes
CAGAGCTGGCCTCCTTCCCGCGCTTTTCAAAGTTCTATCTGTTGGGCGAGGT	132864136	132864313	132864363	132864311	-1	5	ENSG00000164404.8	132861180	132866884	GDF9	9502	2281	300811	No_or_no_constitutive_exon
GACGCTGTTCCTTAAGTGTGGCCCAGGAATGATGTACATACCAGGGAAAGAA	132874464	132874695	132874414	132874466	1	5	ENSG00000164406.7	132872321	132875046	LEAP2	9502	2281	300811	No_or_no_constitutive_exon
GACTTCAGGTGATCCACCCGCCTCAGCCTCCCAAAGTGTTGGGATTACAGGT	134901065	134901511	134901015	134901067	1	5	ENSG00000113621.14	134873802	134901525	TXNDC15	9502	2281	300811	No_or_no_constitutive_exon
GGGCTCAAGAGATCCTCCCACCTCGGCCTCCCAAAGTGCTGGGATTACAGGC	138039713	138039979	138039663	138039715	1	5	ENSG00000250260.1	138039198	138039979	AC113382.2	9502	2281	300811	No_or_no_constitutive_exon
GACTTGGGCTTCTTTCTGTGACCTCAATAGTCTTGTGTTTTGTGGGACAGGT	138164713	138165166	138165216	138165164	-1	5	ENSG00000112983.17	138139765	138178986	BRD8	9502	2281	300811	No_or_no_constitutive_exon
ATACCAGTGATAACTACAAACTTACTCTCTATCACATTTTGGGAGTTTAGGT	138570959	138571141	138571191	138571139	-1	5	ENSG00000113013.12	138554881	138575444	HSPA9	9502	2281	300811	No_or_no_constitutive_exon
CTGAGGCCTTGCAAGTCAAGCTGGCTGTGCCATGTTTGTAGATGGGGCAGAG	138555359	138555541	138555591	138555539	-1	5	ENSG00000113013.12	138554881	138575444	HSPA9	9502	2281	300811	No_or_no_constitutive_exon
GCTGGTGGCCCAGAGATGTGTCTGACCTGTGATCTTTGTCTGGGTGGCAGAC	138929245	138929356	138929195	138929247	1	5	ENSG00000044115.20	138610966	138935034	CTNNA1	9502	2281	300811	No_or_no_constitutive_exon
GCGGGTGTGGAGTGTGAAAACCTGGATCACTGACGACCCTCGGGCGGGAGGC	140363727	140363902	140363677	140363729	1	5	ENSG00000113073.14	140360201	140375143	SLC4A9	9502	2281	300811	No_or_no_constitutive_exon
TGGGTCTGGCCCGTGCTTGGCCCTCTAGTGACTAGGCCTGGTGTGGGCAGGC	140560312	140560504	140560554	140560502	-1	5	ENSG00000113108.19	140558267	140564781	APBB3	9502	2281	300811	No_or_no_constitutive_exon
TTAATCAGAACAAAATACTGTGCACTAAAGATGGAGTTTTCCTGGGGAAGCG	140807207	140809518	140807157	140807209	1	5	ENSG00000204967.10	140806928	141012344	PCDHA4	9502	2281	300811	No_or_no_constitutive_exon
TCTCCCAATTCTCATTTCCATGTTTCCACTCGCACCCGAGGGGATGGCAGGA	141246144	141246497	141246094	141246146	1	5	ENSG00000113248.5	141245348	141249365	PCDHB15	9502	2281	300811	No_or_no_constitutive_exon
ATGGACTGCTGAGGTAAGTCTAATATCTGTTCACATTGCTGGGTGAGCAGGC	141644572	141644690	141644740	141644688	-1	5	ENSG00000197948.10	141639301	141651419	FCHSD1	9502	2281	300811	No_or_no_constitutive_exon
GCTGTGGAGTGCTCTCCTCCTCAACACAGACCTTCTCTGGGGAGGGGCAGGA	141649394	141649530	141649580	141649528	-1	5	ENSG00000197948.10	141639301	141651419	FCHSD1	9502	2281	300811	No_or_no_constitutive_exon
GGCATGGTGATAGGCGCCTGTAGTCCCAGCTACTCGGGAGGCTAAGGCAGGA	148430158	148430440	148430490	148430438	-1	5	ENSG00000251330.3	148430158	148430807	AC114939.1	9502	2281	300811	No_or_no_constitutive_exon
GAAGTGTTTGCTAATGCTGTCTCTTCTTTGCCCCCATACCACGGGGTTAGGA	149001347	149004902	149004952	149004900	-1	5	ENSG00000169247.11	148923638	149063163	SH3TC2	9502	2281	300811	No_or_no_constitutive_exon
CTCAGTAGAGTTGATCTTTACATCTCACAAAATCTGACTTTGGGATCAAGCC	149240467	149240617	149240417	149240469	1	5	ENSG00000173210.19	149141482	149260542	ABLIM3	9502	2281	300811	No_or_no_constitutive_exon
GCTGGTGGGTAAGTGGTTTTGGGGAGTTTGTAGTCTCTGCTGGGAGACAGGA	149425770	149425886	149425936	149425884	-1	5	ENSG00000275871.1	149425770	149428289	AC131025.2	9502	2281	300811	No_or_no_constitutive_exon
TTCTGGCCTGACCATCCCTGTTTCTTTGGTTCTCCCTGCCCCGGGAGCAGAA	150117617	150117850	150117900	150117848	-1	5	ENSG00000113721.13	150113836	150155872	PDGFRB	9502	2281	300811	No_or_no_constitutive_exon
ACGAGACAACCTCTGTGTATGTGTCTGCCTGTCTGTGTGTCTGGGAGCAGGG	150251981	150252065	150252115	150252063	-1	5	ENSG00000070808.15	150219490	150290291	CAMK2A	9502	2281	300811	No_or_no_constitutive_exon
ATGTCAAGGAGAAGAAAGGGAAGGGGTCTCTTGGCTCCCAAGGGGCCAAGGA	150396742	150396842	150396692	150396744	1	5	ENSG00000070814.17	150357638	150400308	TCOF1	9502	2281	300811	No_or_no_constitutive_exon
TCCACCACCACTCACAGTAGCCTTGCTGAAGCCATCACAGATGGGAGAAGGC	151029948	151030123	151030173	151030121	-1	5	ENSG00000145901.14	151029944	151093577	TNIP1	9502	2281	300811	No_or_no_constitutive_exon
ATTTTTTCATTTTTCTTTGCCTTTTGTTTTTCTGCCTACTGGGAAATTAGGA	154034277	154034377	154034427	154034375	-1	5	ENSG00000055147.18	153990127	154038936	FAM114A2	9502	2281	300811	No_or_no_constitutive_exon
TGGGGGTAGATGCAAAGCGCATTTTATTAATGTCTGGGAAACAAAATTAGTT	170234114	170234198	170234064	170234116	1	5	ENSG00000234511.8	170232446	170252575	C5orf58	9502	2281	300811	No_or_no_constitutive_exon
GGGCCACAGAGCCTCTACAAACTGCACTGTCCCTATCACTGTGTGGGCAGGA	170270718	170270917	170270967	170270915	-1	5	ENSG00000043462.11	170246236	170298227	LCP2	9502	2281	300811	No_or_no_constitutive_exon
GCTACTCAGGAGGCTGAGGCAGGAGAATCACTTGAACGCGGGAGGCAGAGGT	172061138	172061533	172061583	172061531	-1	5	ENSG00000072786.12	172042072	172188386	STK10	9502	2281	300811	No_or_no_constitutive_exon
TGAGTGAGCAGCTAACCAAATGAAAGAATACTCAGATATCTGGGGTACAGTT	174526319	174526448	174526269	174526321	1	5	ENSG00000249306.5	174336294	174532457	LINC01411	9502	2281	300811	No_or_no_constitutive_exon
AGACTGCTATAAAAGCCCGTCCTATCTCCACCCGCAGGGCATCCGAGGAGGC	176392641	176392932	176392982	176392930	-1	5	ENSG00000175416.12	176392454	176416569	CLTB	9502	2281	300811	No_or_no_constitutive_exon
CTCACCACTGACCAGTTTGTCTGTCTGTGTGTGTCCATGTGCGAGGGCAGAG	177093137	177093331	177093087	177093139	1	5	ENSG00000160867.14	177086885	177098144	FGFR4	9502	2281	300811	No_or_no_constitutive_exon
CCACCTTTTTAGTGGAGCCTGGCCCAGAGGAGATTGGTGTCATGGGGGAGGG	177306362	177306614	177306312	177306364	1	5	ENSG00000169230.9	177303773	177306959	PRELID1	9502	2281	300811	No_or_no_constitutive_exon
CATCCCATCGAAGACACGCGGCCTTATGGAGTCCCCATGGGACGGGGCAGCC	178231668	178231829	178231879	178231827	-1	5	ENSG00000175309.14	178208496	178232791	PHYKPL	9502	2281	300811	No_or_no_constitutive_exon
ACCCTAAGTTGTGACAGGGTTGCTTCTCAGTCTTCTCGTTGTGGGGACAGTC	179027438	179027599	179027388	179027440	1	5	ENSG00000234284.6	179023751	179035064	ZNF879	9502	2281	300811	No_or_no_constitutive_exon
CCGTGAAAGTCTCCCACTGAGACTAACTCAAGTTCATTTTGGGAAAACAGCT	179598691	179598821	179598641	179598693	1	5	ENSG00000176783.14	179550557	179610026	RUFY1	9502	2281	300811	No_or_no_constitutive_exon
GTGATGTTAATATTGCCCCCCTACTGGGGTTATTTGTCCTTGGGTTGAAGGG	179619268	179619407	179619457	179619405	-1	5	ENSG00000169045.17	179614177	179634784	HNRNPH1	9502	2281	300811	No_or_no_constitutive_exon
TAGAGTTAAGCAGTGGAACTTTTTTGTGTTGTCTTGTAGGAAAGTGGGAGGT	179708249	179708380	179708199	179708251	1	5	ENSG00000127022.14	179678627	179730925	CANX	9502	2281	300811	No_or_no_constitutive_exon
GCATTGTTCTTACACATGGAGGGCATGGCCATCTTCTCTTTCAGGGACAGGC	179837273	179837879	179837929	179837877	-1	5	ENSG00000161010.14	179835132	179862173	MRNIP	9502	2281	300811	No_or_no_constitutive_exon
CTCGCCCTGCCAGGCCCTAACTTGCGGTGTGTCTATCTCTGTGGGCACAGTG	179893208	179893467	179893517	179893465	-1	5	ENSG00000197226.12	179862065	179907859	TBC1D9B	9502	2281	300811	No_or_no_constitutive_exon
TGGGGCCGAGGCTGGCGGAGCGCGGCACTGAGAGGGCCCCTGGGCGGCAGGC	180313806	180313964	180314014	180313962	-1	5	ENSG00000131459.12	180300689	180353387	GFPT2	9502	2281	300811	No_or_no_constitutive_exon
GGGGCCGAGAGGGCGGGAGGGCGTAGTGGCGGCCCGTCGGGGCGGCTGAGGC	180494574	180494763	180494524	180494576	1	5	ENSG00000113300.11	180494411	180578405	CNOT6	9502	2281	300811	No_or_no_constitutive_exon
GCTGTGCAGGAGCCCGCCTGCTGACGCGGGGCTTCCCTGGGTGCGGGCAGGC	180629258	180629427	180629477	180629425	-1	5	ENSG00000037280.15	180601505	180649624	FLT4	9502	2281	300811	No_or_no_constitutive_exon
ACGGGTGTATAAAAAGAAAATGAACAAAGATTTCACTTATTGGGGATCAGGC	181257008	181257054	181257104	181257052	-1	5	ENSG00000183718.5	181254416	181261139	TRIM52	9502	2281	300811	No_or_no_constitutive_exon
ACATAGCAGTTTCCCCCTTCCTCTCTCTTGGATCACTTACACTGGGATAGCA	4345742	4345806	4345856	4345804	-1	6	ENSG00000231811.2	4345742	4347037	AL159166.1	9502	2281	300811	No_or_no_constitutive_exon
GTTGGGTGTGGTGGTGCACGCCTGTAATCCCAGCTACTCGGGAGGCTGAGGC	4599286	4599615	4599665	4599613	-1	6	ENSG00000260673.1	4599286	4602420	AL034376.2	9502	2281	300811	No_or_no_constitutive_exon
AAATTGACAAAAACAAGTGGAATTCCATGTGATTTTCTTGGGGTAAACAGAT	9900325	9900489	9900539	9900487	-1	6	ENSG00000181355.20	9596109	10211608	OFCC1	9502	2281	300811	No_or_no_constitutive_exon
CATATTTTCCTGCAAAGCAACAACAAAATGTTTTACGGGACCTAAGAAAGGT	11135304	11135811	11135254	11135306	1	6	ENSG00000224531.5	11094032	11138733	SMIM13	9502	2281	300811	No_or_no_constitutive_exon
CGCTCACCTAGGGTTTTGACAGCGATCTGTCTGGTGAGGGGCGGCGGCAGGT	13486680	13486852	13486630	13486682	1	6	ENSG00000237786.1	13486293	13486852	GFOD1-AS1	9502	2281	300811	No_or_no_constitutive_exon
TACTGCCTCCCCTGCTGCAAGAGGACTATCTCCTGAGCCTCGGGGAGGAGGA	20490355	20493714	20490305	20490357	1	6	ENSG00000112242.14	20401905	20493715	E2F3	9502	2281	300811	No_or_no_constitutive_exon
GTTTTCTGTGCTTGGACCCTCTGGGCCCATCCTGGCCATGGTGGGTGAAGAC	26444010	26444304	26443960	26444012	1	6	ENSG00000111801.15	26440471	26453415	BTN3A3	9502	2281	300811	No_or_no_constitutive_exon
GGTTCCCTCTGACCTTAAATCTCTTCCTTTTGGTGTCTTGGACAGGGCAGTT	29659323	29659666	29659273	29659325	1	6	ENSG00000204655.11	29656980	29672372	MOG	9502	2281	300811	No_or_no_constitutive_exon
TCCTCACTTGGACTGGAATGGAGAAGTCACTGCTGGGTAGGGGCAGGCAGCC	29744949	29745234	29745284	29745232	-1	6	ENSG00000273340.1	29741730	29748969	MICE	9502	2281	300811	No_or_no_constitutive_exon
TGGCGAGGGCGGGGCTCGGTGGGCGGGGCTGGCCGCGGGGGCGGGGCCAGGG	29792944	29793136	29792894	29792946	1	6	ENSG00000181126.13	29790953	29797811	HLA-V	9502	2281	300811	No_or_no_constitutive_exon
GGGCGAGGGCGAGGCTCGGTGGGCGGGGCTGACCGAGGGGGTGGGGCCAGGT	29828542	29828818	29828492	29828544	1	6	ENSG00000204632.11	29826966	29831125	HLA-G	9502	2281	300811	No_or_no_constitutive_exon
GGGGCAGGGCGGGGCTCGGGGGACCGGGCTGACCGCGGGGGCGGGGCCAGGT	29888466	29888742	29888416	29888468	1	6	ENSG00000206341.7	29887751	29890482	HLA-H	9502	2281	300811	No_or_no_constitutive_exon
GGGCGGGGGCGGGGCTCGGTGGGCGGGGCTGACCGCGGGGGCGGGGCCAGGG	29927177	29927452	29927127	29927179	1	6	ENSG00000230795.3	29926458	29929232	HLA-K	9502	2281	300811	No_or_no_constitutive_exon
GGGTCTCCTCTGGTCTGAGTTCCTCACTTGGAACTGCTGGGTGGGGGTAGCC	29971687	29971968	29972018	29971966	-1	6	ENSG00000229390.1	29970800	29972464	MICD	9502	2281	300811	No_or_no_constitutive_exon
CTTGGGTGGGAAGATGAGGGGTTCAGGAATGAACTGCTGGGTGGGGGCAGGC	30415231	30415517	30415181	30415233	1	6	ENSG00000226577.1	30414714	30419319	MICC	9502	2281	300811	No_or_no_constitutive_exon
GCGACGGGGGCGGGGCTTGGTGGGCGGGACTGACTAAGGGGCGGGGCCAGGG	30490239	30490515	30490189	30490241	1	6	ENSG00000204592.8	30489466	30494205	HLA-E	9502	2281	300811	No_or_no_constitutive_exon
ACATGCCTGCTTTTTACTCAGCCAAGTGCCGCTATGCCCTGGGCATGCAGGA	30888936	30889010	30888886	30888938	1	6	ENSG00000204580.13	30876420	30900156	DDR1	9502	2281	300811	No_or_no_constitutive_exon
AGCCAAGGTCAGGTTCAGTACTCACCATGGCTGTGCTCCCCAAGGGGCAGTG	30920094	30920216	30920044	30920096	1	6	ENSG00000137411.16	30908241	30926459	VARS2	9502	2281	300811	No_or_no_constitutive_exon
CTGCTTTCAGTTCAACAAATATTTATTGTCTTCCTCCTCTGTGGGAGCAGCT	31115135	31118820	31115085	31115137	1	6	ENSG00000204540.10	31114749	31140092	PSORS1C1	9502	2281	300811	No_or_no_constitutive_exon
TTGTTGGAGTACTTAAGGACTCGTTTGCACTTTCTTTTGGGGGATGACAGTG	31158896	31159707	31158846	31158898	1	6	ENSG00000137310.11	31158541	31167159	TCF19	9502	2281	300811	No_or_no_constitutive_exon
GGGGCGGGGCGGGGCTCGGGGGACTGGGCTGACCGCGGGGGCGGGGCCAGGG	31271072	31271348	31271398	31271346	-1	6	ENSG00000204525.16	31268748	31272130	HLA-C	9502	2281	300811	No_or_no_constitutive_exon
GGAAAGGTGATGGGTTCGGGAATGGAGAAGTCACTGCTGGGTGGGGGCAGGC	31411071	31411359	31411021	31411073	1	6	ENSG00000204520.12	31399783	31415315	MICA	9502	2281	300811	No_or_no_constitutive_exon
GGAAAGGTGATGGGTTCGGGAATGGAGAAGTCACTGCTGGGTGGGGGCAGGC	31506142	31506430	31506092	31506144	1	6	ENSG00000204516.9	31494880	31511124	MICB	9502	2281	300811	No_or_no_constitutive_exon
CTGACCTCGTGATCCACCCGCCTCAGCCTCCCAAAGTGCTGGGATTACAGGT	31757421	31758293	31757371	31757423	1	6	ENSG00000204410.14	31739947	31762834	MSH5	9502	2281	300811	No_or_no_constitutive_exon
ACGAGCCCACGGCCGCCGCCATCGCCTACGGCCTGGACAGAACGGGCAAGGG	31816326	31817946	31816276	31816328	1	6	ENSG00000204389.9	31815463	31817946	HSPA1A	9502	2281	300811	No_or_no_constitutive_exon
TGATTGGACACAGTGAGTTTCAGATGACAGCCTCCTGTCTCATGGGGTAGCC	31942914	31943099	31942864	31942916	1	6	ENSG00000166278.14	31897784	31945672	C2	9502	2281	300811	No_or_no_constitutive_exon
ATGCTTGTGTCAGACCTTCAGCCTGTAACTCCTGCCTCTCAGGGGTCCAGGC	31970911	31971139	31971189	31971137	-1	6	ENSG00000204348.9	31969809	31972292	DXO	9502	2281	300811	No_or_no_constitutive_exon
CAGGGCCTCGGTGGGAAGACTGACCGTACTCCACACGGGGGTAGTAGCAGGC	31999975	32001568	32001618	32001566	-1	6	ENSG00000233627.2	31999975	32003521	C4A-AS1	9502	2281	300811	No_or_no_constitutive_exon
CAGGGCCTCGGTGGGAAGACTGACCGTACTCCACACGGGGGTAGTAGCAGGC	32032712	32034305	32034355	32034303	-1	6	ENSG00000229776.1	32032712	32036258	C4B-AS1	9502	2281	300811	No_or_no_constitutive_exon
CGGGCAGGACTGGGGACAGGTTGGAAGTGTGATGGGTGGGGGGGTGGGAGGC	32184732	32184835	32184885	32184833	-1	6	ENSG00000273333.2	32184732	32185882	AL662884.1	9502	2281	300811	No_or_no_constitutive_exon
TTTCTCGCTTCTTACGGGAATCTAATGCCTAATGATCTGGGGTGGAACAGTT	32194309	32194390	32194440	32194388	-1	6	ENSG00000213654.9	32190765	32195523	GPSM3	9502	2281	300811	No_or_no_constitutive_exon
CTTGGGGTGGGGCGCCCCTCATAGTGCGGGGTCGTGTGCCCGGCGGGCAGGT	33446574	33446786	33446524	33446576	1	6	ENSG00000197283.15	33419660	33457541	SYNGAP1	9502	2281	300811	No_or_no_constitutive_exon
GTGGGGCGCCCCTCATAGTGCGGGGTCGTGTGCCCGGCGGGCAGGTGAAGGA	33446580	33446786	33446530	33446582	1	6	ENSG00000197283.15	33419660	33457541	SYNGAP1	9502	2281	300811	No_or_no_constitutive_exon
CGAGGGGAGGTGGCGGAAAGGTGTCCTCGGGTGCTTGTCTCTGGGGGCAGGG	33588912	33589026	33588862	33588914	1	6	ENSG00000204188.7	33540045	33589026	GGNBP1	9502	2281	300811	No_or_no_constitutive_exon
CTCTGAGCCCCACCTGCCTCCCTCACCTGACTGTGCTTTGGGATTAGCAGCC	33584730	33584840	33584680	33584732	1	6	ENSG00000204188.7	33540045	33589026	GGNBP1	9502	2281	300811	No_or_no_constitutive_exon
GGAGAGGCGCAGTGGCTGCAGGCTGCCCCCTGCCGGCCACAAGGGAGCAGCG	33771221	33771658	33771708	33771656	-1	6	ENSG00000161904.11	33771201	33789136	LEMD2	9502	2281	300811	No_or_no_constitutive_exon
GGGCATGCGGGTGGAGTGTCTGACCCTACCTGTGGCTGCCTGGGAAGCAGGA	35446210	35446374	35446160	35446212	1	6	ENSG00000227154.3	35443043	35449866	AL022721.1	9502	2281	300811	No_or_no_constitutive_exon
AGATAGAATGTGTGACTGGCTGATTCATGTGTCATCTTCCAATCGGGCAGGT	36856585	36856654	36856704	36856652	-1	6	ENSG00000137168.7	36854826	36875024	PPIL1	9502	2281	300811	Yes
CTGGTGTCTGCCTTAAGTTCGGCATCAATATGGTGTCCTCCTGGGAGCAGGG	37361337	37361558	37361287	37361339	1	6	ENSG00000112130.16	37353971	37394738	RNF8	9502	2281	300811	No_or_no_constitutive_exon
TCAGCCAGGGCCTTTTCTCTCTCATGCACGTACCTTCTCGGGGAAATCAGGT	37478408	37478521	37478358	37478410	1	6	ENSG00000137200.12	37433218	37482827	CMTR1	9502	2281	300811	No_or_no_constitutive_exon
ATGTCATTAGATTCAAGCTAACACTGTGAAACTCCTTCTGGGGCCAACAGGT	39357276	39357374	39357424	39357372	-1	6	ENSG00000164627.17	39329989	39725405	KIF6	9502	2281	300811	No_or_no_constitutive_exon
TCCCTTCAGAGCTCTGACCTGGGTTTCTTTCTGCCGGTTCCTGGGTAAAGGG	41228713	41229044	41228663	41228715	1	6	ENSG00000188056.11	41228323	41238882	TREML4	9502	2281	300811	No_or_no_constitutive_exon
GCTGAGCATGGTGGCACACGCCTGTAATCCCAGCTAGTCGGGAGGTTGAGGC	41869613	41869731	41869563	41869615	1	6	ENSG00000227516.1	41868621	41869731	AL160163.1	9502	2281	300811	No_or_no_constitutive_exon
AGAACCTGACTGCTGGGGCCCCCACAGATTCGCCAACCCAGGAGCGGGAGGA	43006933	43007110	43006883	43006935	1	6	ENSG00000112640.14	42984498	43012342	PPP2R5D	9502	2281	300811	No_or_no_constitutive_exon
GTGGCTGGCTGACTCAGACTGTACCCACAGGGAAGAGTGAGTTTGGGGAGGT	43145219	43145432	43145169	43145221	1	6	ENSG00000112655.15	43076267	43161719	PTK7	9502	2281	300811	No_or_no_constitutive_exon
TTAGTCCCCATTCATCTGTCCCTCTGCCTCCTCTGGTACCTGACCGGGAGCG	43213702	43213852	43213652	43213704	1	6	ENSG00000112659.13	43182174	43224587	CUL9	9502	2281	300811	No_or_no_constitutive_exon
CGGTGAGCCGGGCAGGAGGAAGGAGCCTCCCTCAGGGTTTCGGGAACCAGAT	43784606	43784658	43784556	43784608	1	6	ENSG00000112715.21	43770183	43786487	VEGFA	9502	2281	300811	No_or_no_constitutive_exon
GTCGGCAGTTGGCCCCAGCAGCTGGTTGTACCTGGCAGGAGGTGGGTGAGGC	44077230	44077952	44077180	44077232	1	6	ENSG00000231881.1	44073912	44077952	AL109615.2	9502	2281	300811	No_or_no_constitutive_exon
TTTCTTTGTCTCTGGGTTGCTTCTAATATTTAAAATCATCATGGGCACAGAT	44343095	44343234	44343045	44343097	1	6	ENSG00000249481.6	44342659	44377167	SPATS1	9502	2281	300811	No_or_no_constitutive_exon
TTGATCTGATTTTCATTTGTTTCTACTTATTTCCTTTTTTTCTGGGAAAGGT	56492226	56492433	56492483	56492431	-1	6	ENSG00000151914.19	56457986	56954628	DST	9502	2281	300811	No_or_no_constitutive_exon
ATGTGTAATTGCACAATGCTTAAAGCTGTTCTGCTCATCTGGGACTGTAGGT	61661281	61661364	61661414	61661362	-1	6	ENSG00000250686.2	61630232	61681049	AL049544.1	9502	2281	300811	No_or_no_constitutive_exon
AGGTTGCAGTGAGCCGAGATTGCGCATTGCACTCCAGCCTGGGCAACAAGAG	63441192	63441884	63441142	63441194	1	6	ENSG00000218048.2	63440765	63443580	AL121949.1	9502	2281	300811	No_or_no_constitutive_exon
GGAGTTACTAAATGTCCTGTTTTTTCCTGTCTTGTTCACTGGGCAAACAGGG	72274348	72274432	72274298	72274350	1	6	ENSG00000079841.18	71886702	72403143	RIMS1	9502	2281	300811	No_or_no_constitutive_exon
TTTCCCTTTGTCATAACAGTCCCCTTCCCTTTCCATGTGTTGTAGGGAAGCC	75095107	75095174	75095224	75095172	-1	6	ENSG00000111799.20	75084325	75206051	COL12A1	9502	2281	300811	No_or_no_constitutive_exon
TTTTTTTTTTCAAATTTAATGTTAAAATTATTTTGTTTCACGGGTAAAAGAC	80013278	80013366	80013228	80013280	1	6	ENSG00000112742.9	80003886	80042527	TTK	9502	2281	300811	No_or_no_constitutive_exon
AAAATTTCTTTTCAGATGGTTCCTCTTCTTCCCCTTGATAGAGGGGTAAGTT	85167178	85167532	85167128	85167180	1	6	ENSG00000220291.1	85155666	85167749	AL139806.1	9502	2281	300811	No_or_no_constitutive_exon
TTGCCCGAGACCACTCAGAACTCTCCCTGTGCCATCCTCTTGGGGAACAGGA	87155190	87155361	87155140	87155192	1	6	ENSG00000188994.12	87152832	87264196	ZNF292	9502	2281	300811	No_or_no_constitutive_exon
CTTGCTAATCCAGTTTTTTTCTTCTTATCTCTGTCATTACCTGGGGACAGGA	89683131	89683330	89683380	89683328	-1	6	ENSG00000112159.11	89642498	89819723	MDN1	9502	2281	300811	No_or_no_constitutive_exon
GGTCTCAAGTGATCTGCCTGCCTCAGCCTCCCAAAGTGCTGGGATTACAGGT	104831128	104831324	104831374	104831322	-1	6	ENSG00000227535.2	104831128	104845820	AL357315.1	9502	2281	300811	No_or_no_constitutive_exon
TTTCTAATCTCTCCCTTTTTTATTCTTTTTTTCTTTTTGGTGGGGGGCAGGT	106592163	106592300	106592350	106592298	-1	6	ENSG00000130347.12	106571970	106629487	RTN4IP1	9502	2281	300811	No_or_no_constitutive_exon
GGCAGAGGGGGCCTTGGGCACAGCACAGCCTTCTTTCCCAGGGTCGGCAGGC	109448731	109448870	109448920	109448868	-1	6	ENSG00000135596.17	109444061	109465968	MICAL1	9502	2281	300811	No_or_no_constitutive_exon
GGCAAGGTGGCTCACACCTGTAATCCTAGCACTTCGGGAGGTTGAGGCAGGA	111360640	111360721	111360771	111360719	-1	6	ENSG00000229276.1	111360640	111361607	REV3L-IT1	9502	2281	300811	No_or_no_constitutive_exon
CATAGTACAACTGATTTTTAAATTGAAGGGATTTTCTTTTTGGGGGATAGGT	119019977	119020159	119020209	119020157	-1	6	ENSG00000111879.18	118959762	119149387	FAM184A	9502	2281	300811	No_or_no_constitutive_exon
TGAACTATGCCTTGTATTTATTCTTCATTGTGTACCATTCTGGGGCATAGAT	118980137	118980350	118980400	118980348	-1	6	ENSG00000111879.18	118959762	119149387	FAM184A	9502	2281	300811	No_or_no_constitutive_exon
GATGTTTCCCCTGTTTGCACTCATTCTCTCTCCTGCTGCCCTGGGAAGAGGT	129532915	129532969	129533019	129532967	-1	6	ENSG00000226149.5	129526625	129552587	AL356124.1	9502	2281	300811	No_or_no_constitutive_exon
CAGTGAGCCGAGATCATGCCACTGCACTCCAGCCTGGGCGACAGAGCAAGAC	134942209	134942450	134942159	134942211	1	6	ENSG00000240056.2	134941391	134942450	AL445190.1	9502	2281	300811	No_or_no_constitutive_exon
GGCAGCAAATAGATGTGAAGGCGGAACTGGAGAAGCGGCAAGGAGGGAAGCA	134997396	134997421	134997471	134997419	-1	6	ENSG00000112339.14	134960377	135103056	HBS1L	9502	2281	300811	No_or_no_constitutive_exon
TTCTGTCCAGTTGAACCAGCCTTGTTTAATTTTTTTTTTTAAAGGGAAAGAA	136044463	136044927	136044977	136044925	-1	6	ENSG00000237596.6	135991935	136225751	AL138828.1	9502	2281	300811	No_or_no_constitutive_exon
TTGTTTGTTTTTATGTGCTTCTGAACTTCCTGATTCTGGCCGGGAACAAGGA	136096119	136096288	136096338	136096286	-1	6	ENSG00000237596.6	135991935	136225751	AL138828.1	9502	2281	300811	No_or_no_constitutive_exon
TTTCTTTCTTAACCCCTCCTTTTCCCTTTCTTTTTAATTGGGTGACACAGAA	138571529	138572061	138572111	138572059	-1	6	ENSG00000135540.11	138422042	138692571	NHSL1	9502	2281	300811	No_or_no_constitutive_exon
TATAACTATAAACATATAATTAATGGACTAATCCTATTTCCAATGGGCAGAT	142390257	142390343	142390207	142390259	1	6	ENSG00000112414.14	142301853	142446266	ADGRG6	9502	2281	300811	No_or_no_constitutive_exon
GGAGATAGAACTGTGGCACTTAGGGGAGATGACATTTGCTTTGGGCAGAGGC	145625370	145625724	145625774	145625722	-1	6	ENSG00000112425.14	145382534	145736023	EPM2A	9502	2281	300811	No_or_no_constitutive_exon
ACCTATTATTCTTTTCTTTGTATTGTGTGTGGTGCTGGTGTGGGAATCAGGT	145922662	145922836	145922886	145922834	-1	6	ENSG00000146414.15	145864244	145964423	SHPRH	9502	2281	300811	No_or_no_constitutive_exon
GGGCTCAATATCTGTCAAGGCCAGAGCTGATCTCTCTTTGATGGGGGCAGAA	149919042	149919324	149919374	149919322	-1	6	ENSG00000203722.7	149916877	149923121	RAET1G	9502	2281	300811	No_or_no_constitutive_exon
GGGTGCAAAATTTGTCAAGATCAGAGCTGATCTCTCTCTGATGGGGGCAGAA	149946371	149946653	149946321	149946373	1	6	ENSG00000131015.4	149941999	149949235	ULBP2	9502	2281	300811	No_or_no_constitutive_exon
GGGGCTCAGGCTTTGTCAAGATCAGAGCTGATCTCTTTGCAATGGGGCAGAG	149969084	149969360	149969034	149969086	1	6	ENSG00000111981.4	149964006	149973710	ULBP1	9502	2281	300811	No_or_no_constitutive_exon
GGGGCTCACAATTTGTCAAGATCAGAGCTGATCTCTTTCCAAAGGGGCAGAG	149978818	149979105	149978768	149978820	1	6	ENSG00000219298.1	149977470	149979105	AL355497.1	9502	2281	300811	No_or_no_constitutive_exon
GGGGCTCAGGATTTGTCAAGATCAGAGCTGATCTCTTTGCAATAGGGCAGAG	150000852	150001128	150001178	150001126	-1	6	ENSG00000218358.2	149998018	150005157	RAET1K	9502	2281	300811	No_or_no_constitutive_exon
GGGTGCAAAATTTGTCAAGATCAGAGCTGATCTCTCTCTGATGGGGGCAGAA	150020904	150021186	150021236	150021184	-1	6	ENSG00000155918.7	150018333	150025532	RAET1L	9502	2281	300811	Yes
GTGGCACAGGATTTGTCAAGACCAGAGCTGATCTCTTTCCAAGGGGGCAGAA	150033238	150033566	150033188	150033240	1	6	ENSG00000216444.1	150032768	150033566	RAET1M	9502	2281	300811	No_or_no_constitutive_exon
GGGAAGAGAATTTGTAAACACCAGGGCTGATCTCTTTCTGATTGGGGCAGGA	150065397	150065673	150065723	150065671	-1	6	ENSG00000131019.10	150063149	150069095	ULBP3	9502	2281	300811	Yes
TCACACTTTCCTGCAGTTTTAATTTCTGATTTTAATGGAATGGGTGACAGGA	150392344	150392504	150392294	150392346	1	6	ENSG00000009765.14	150368891	150405969	IYD	9502	2281	300811	No_or_no_constitutive_exon
TTTATAACAAAGGCAGAAAGCCCCTCTTGTTGTGTCCTCAAGGGAGGCAGAG	151041783	151042064	151041733	151041785	1	6	ENSG00000120254.15	150865548	151101887	MTHFD1L	9502	2281	300811	No_or_no_constitutive_exon
GACCTCAAGTGATCTGCCTGCCTCAGCCTCTCAAAGTGCTGGGATTACAGGC	151054896	151055005	151055055	151055003	-1	6	ENSG00000232290.1	151054896	151056057	AL133260.2	9502	2281	300811	No_or_no_constitutive_exon
CTATTTCTGATTCTAAAGTAATATTTTTTGTTGTTTTTGGGTGGTAAAAGGC	158651752	158651842	158651702	158651754	1	6	ENSG00000164674.15	158650013	158764876	SYTL3	9502	2281	300811	No_or_no_constitutive_exon
GGGTCAGGTGTTCCATCTAATACTATCTTCTTTAACTCTGAGGGCTGCAGGA	158665394	158665613	158665344	158665396	1	6	ENSG00000164674.15	158650013	158764876	SYTL3	9502	2281	300811	No_or_no_constitutive_exon
GCAGGATCATGCCCACCACCGTGGACGATGTCCTGGAGCATGGAGGGGAGTT	160258343	160258715	160258765	160258713	-1	6	ENSG00000112499.12	160171060	160277638	SLC22A2	9502	2281	300811	No_or_no_constitutive_exon
TCAGGGCCGACAGGTGTGGACGTGGGTGGATGAGGGGGCAGGGCTGACAGGT	166945104	166945120	166945170	166945118	-1	6	ENSG00000026297.15	166929503	166957191	RNASET2	9502	2281	300811	No_or_no_constitutive_exon
CTCTTCCCTTCCCAACCAGGATGCTGGAGGGTCAGCTCGAGGCCGGGTAGCC	167382810	167382924	167382974	167382922	-1	6	ENSG00000203690.11	167357030	167384510	TCP10	9502	2281	300811	No_or_no_constitutive_exon
ACAGGTTGCTGCATCTGTGGGGCCGGGAGACCCCAGCAAAGGGTAGCGAGGG	168307222	168308703	168308753	168308701	-1	6	ENSG00000164488.11	168292829	168319754	DACT2	9502	2281	300811	No_or_no_constitutive_exon
ATGAGTGCTGGGGGACTCAGTGTTGGGGGTGTCAGTGCTGGGAGTGTCAGTG	169809317	169809493	169809543	169809491	-1	6	ENSG00000236173.1	169809317	169810102	AL049612.1	9502	2281	300811	No_or_no_constitutive_exon
GCCCAGCCAGGGTGTGACTCGGGAGCTGCACACACCTGGGTGGACACAAGGC	1092924	1093809	1092874	1092926	1	7	ENSG00000164850.14	1082207	1093815	GPER1	9502	2281	300811	No_or_no_constitutive_exon
CCCAGTGGCCCTGCTCTGAAGCGTGGCTCTGTCTCCCCACCTGGGGGCAGCC	1438839	1438995	1439045	1438993	-1	7	ENSG00000164877.18	1428464	1459502	MICALL2	9502	2281	300811	No_or_no_constitutive_exon
GTGGCCCTGCTCTGAAGCGTGGCTCTGTCTCCCCACCTGGGGGCAGCCAGGT	1438839	1438991	1439041	1438989	-1	7	ENSG00000164877.18	1428464	1459502	MICALL2	9502	2281	300811	No_or_no_constitutive_exon
GGGAGGTGGCTGCTCTCCCACAGCCTTGGTGTTTTCTGGGGAATCAACAGGA	2980519	2980580	2980630	2980578	-1	7	ENSG00000198286.9	2906140	3043945	CARD11	9502	2281	300811	No_or_no_constitutive_exon
GCAGCTATTTTTCAGTGTGTAACAACCCATTGTTTGATTCTGGGGCACAGGA	5740972	5741644	5741694	5741642	-1	7	ENSG00000011275.18	5620046	5781739	RNF216	9502	2281	300811	No_or_no_constitutive_exon
GCCTGTCAAGCCCACGCTAACGGGCGTGTTTGTTTGTTTGGGGGCTGCAGTG	6153755	6155195	6153705	6153757	1	7	ENSG00000106346.11	6104883	6161564	USP42	9502	2281	300811	No_or_no_constitutive_exon
GACCTCAGGTGATCCGACCGCCTCGGCCTCCCAAAGTGCTGGGATTACAGGT	6753021	6753862	6752971	6753023	1	7	ENSG00000187953.10	6710127	6753862	PMS2CL	9502	2281	300811	No_or_no_constitutive_exon
GACCTCAGGTGATTCACTTGCCCTGGCCTCCCAAAGTGCTGGGATTACAGAT	7981600	7982228	7981550	7981602	1	7	ENSG00000233264.2	7980311	7982228	AC006042.3	9502	2281	300811	No_or_no_constitutive_exon
GCTACTCAGGAGGCTGAGGCAGGAGAATAGCCTGAACCTGGGAATCGGAGGT	17345250	17346152	17345200	17345252	1	7	ENSG00000106546.12	17298621	17346152	AHR	9502	2281	300811	No_or_no_constitutive_exon
TTCTTGAGACATGAGAACTTGGCACAATGTAGAAAGGTGGCAGTGGGGAGGG	18429061	18429347	18429397	18429345	-1	7	ENSG00000225000.1	18429061	18430738	AC010082.1	9502	2281	300811	No_or_no_constitutive_exon
ATATATAGTAGATTGTCTCTTTGTTTCCTCACTGCATGTTGGGGATGCAGAG	22125231	22125421	22125471	22125419	-1	7	ENSG00000136237.18	22118237	22357144	RAPGEF5	9502	2281	300811	No_or_no_constitutive_exon
ATATGGCAGTGGACGTGGATTTGGGGATGGCTATAATGGGTATGGAGGAGGA	26195846	26195855	26195905	26195853	-1	7	ENSG00000122566.20	26189926	26201529	HNRNPA2B1	9502	2281	300811	No_or_no_constitutive_exon
TAGTGACTGTGTGTCTTTGTTTTCTCCTTCCGTCGCCCGTGGGCACGCAGCA	30146176	30146299	30146126	30146178	1	7	ENSG00000180354.15	30134809	30162762	MTURN	9502	2281	300811	No_or_no_constitutive_exon
GTGTACTTTTTTTTTTCTCTTTTGCTGTGACATCACCTGGGAAAATCCAGAA	33035933	33035988	33036038	33035986	-1	7	ENSG00000122643.18	33014113	33062797	NT5C3A	9502	2281	300811	No_or_no_constitutive_exon
AAAAATGTGTTTCGGAGTTGGAAGGTGCCTCTGGCGGCCAGGCGGGGCAGGC	39609609	39609895	39609945	39609893	-1	7	ENSG00000231951.1	39609609	39610290	AC004837.3	9502	2281	300811	No_or_no_constitutive_exon
CTGTTGACTGATATGTTTCTCTGCTCTGCTTTCTTCCTCTGGGAATATAGAT	43320634	43320742	43320584	43320636	1	7	ENSG00000002746.14	43112598	43566001	HECW1	9502	2281	300811	No_or_no_constitutive_exon
CCGTGTCCCTGAGTCAGAGTCAGACTGACGCCCTCAGGGGGAAGTTGCAGGG	44074130	44074220	44074270	44074218	-1	7	ENSG00000122678.16	44072246	44082540	POLM	9502	2281	300811	No_or_no_constitutive_exon
GAGGGGGGCTGCCTGTGCTTCGGGGCCTTACACTGCTCTTTGGGGTGCAGCC	44139520	44139664	44139714	44139662	-1	7	ENSG00000106631.8	44138863	44141332	MYL7	9502	2281	300811	No_or_no_constitutive_exon
TGGCCTGCTCCCTTAGAGGGGGCTGACCACTGCACTTTCCCTGGGGGCAGGT	47830039	47830124	47830174	47830122	-1	7	ENSG00000158683.7	47774651	47948491	PKD1L1	9502	2281	300811	No_or_no_constitutive_exon
GGGGTGGTCGGCGGGTCCCAGCCTGGCCTGACCCGCCGGTGGGGCTGCAGGG	56078363	56078508	56078313	56078365	1	7	ENSG00000129103.17	56064001	56080670	SUMF2	9502	2281	300811	No_or_no_constitutive_exon
CTCCTGAATTGCTTTGGTTTTGTTCAGCTGAGGCCTTGGGGAGCGCTGAGGC	65098653	65098832	65098603	65098655	1	7	ENSG00000226002.1	65084102	65100232	GTF2IP14	9502	2281	300811	No_or_no_constitutive_exon
TCATCCATTTTGTTCCCGCTGATCCCTTGTTTATCTCACTGGGAATGCAGCC	66667397	66667610	66667347	66667399	1	7	ENSG00000226824.6	66654537	66669855	AC006001.2	9502	2281	300811	No_or_no_constitutive_exon
CTGTCTCCGGCCAGCTGTATTGATCTGTGTGTGCTGTGGGTGGAATGCAGGG	74249011	74249220	74249270	74249218	-1	7	ENSG00000049541.10	74231498	74254458	RFC2	9502	2281	300811	No_or_no_constitutive_exon
CCATACCCCGGAGCATGCTGACCCTGTCCTGGCCTTCCTTGGGGGCCCAGTA	74360174	74360278	74360124	74360176	1	7	ENSG00000106665.15	74289474	74405943	CLIP2	9502	2281	300811	No_or_no_constitutive_exon
CCTGCGTCCCCGCCCCCACCCCCCCACCGTGTCCACCCTGGGTGGACCAGAC	74372931	74373036	74372881	74372933	1	7	ENSG00000106665.15	74289474	74405943	CLIP2	9502	2281	300811	No_or_no_constitutive_exon
CAAGAGGATTGCTTGAGGCCAGGAGTTTGAGACCAGCCTGGGCAACATAGCA	74799029	74799449	74799499	74799447	-1	7	ENSG00000196275.13	74796143	74851551	GTF2IRD2	9502	2281	300811	No_or_no_constitutive_exon
CAAGAGGATTGCTTGAGGCCAGGAGTTTGAGACCAGCCTGGGCAACATAGCA	75146511	75146931	75146461	75146513	1	7	ENSG00000174428.16	75092572	75149817	GTF2IRD2B	9502	2281	300811	No_or_no_constitutive_exon
ACAGGGACGGTGCGCTCACCCAGCTCAACGTGGCCTTCTCCCGGGAGCAGTC	75986059	75986068	75986009	75986061	1	7	ENSG00000127948.15	75899199	75986855	POR	9502	2281	300811	No_or_no_constitutive_exon
GTCCGTAACCGTCGGTTCCAGTTATGCCGTTGCATGAACCCGAGGGCCAGGA	76533875	76533975	76534025	76533973	-1	7	ENSG00000185040.13	76531318	76541459	SPDYE16	9502	2281	300811	No_or_no_constitutive_exon
AGTTGTCCTCGAAGAAGGTACAATTGCTTTTAAAAATTGGGTTAAAACAGGC	80656591	80656683	80656541	80656593	1	7	ENSG00000135218.17	80369574	80679277	CD36	9502	2281	300811	No_or_no_constitutive_exon
TTTGTGATAATCCCAAAACTGCAGCTCATGTCAATGCTTGGCAAGGGAAGAA	90299965	90300004	90299915	90299967	1	7	ENSG00000105792.19	90245173	90311063	CFAP69	9502	2281	300811	No_or_no_constitutive_exon
CAAGTTTAAGTAATAGGGGATATATAATCATAAGCATTTTAGGGTGGGAGGG	94669181	94669637	94669131	94669183	1	7	ENSG00000242265.5	94656324	94669695	PEG10	9502	2281	300811	No_or_no_constitutive_exon
TAAATCAACGTTTAGAGACCCGTGGGTTTGTTCTTAATTGGGGCGAGCAGGT	98965695	98965895	98965645	98965697	1	7	ENSG00000196367.12	98877932	99013243	TRRAP	9502	2281	300811	No_or_no_constitutive_exon
GTTTAAATCAACGTTTAGAGACCCGTGGGTTTGTTCTTAATTGGGGCGAGCA	98965692	98965895	98965642	98965694	1	7	ENSG00000196367.12	98877932	99013243	TRRAP	9502	2281	300811	No_or_no_constitutive_exon
GGCATGGTGGTGCGTGCCTGTAATCCCAGCTACTTGGGAGGCTAAGGCAGGA	100077302	100077839	100077889	100077837	-1	7	ENSG00000166526.16	100064032	100082548	ZNF3	9502	2281	300811	No_or_no_constitutive_exon
GTTGCACCCACTAACTCTGTGCTCCCTTCCCTCTCCTGGGGCGGGGGAAGGT	100153849	100154203	100153799	100153851	1	7	ENSG00000188186.10	100148906	100155944	LAMTOR4	9502	2281	300811	No_or_no_constitutive_exon
CCCAGGAGCGGTGGCTCACACTTGTAATCCCAGCACTTTGGGATGCTAAGGC	101313693	101314105	101314155	101314103	-1	7	ENSG00000128581.15	101313366	101321823	IFT22	9502	2281	300811	No_or_no_constitutive_exon
GGAGCTAACCTACGGATTGCAGCGTTTCTCTGAATTCTCCCCAAGGGAAGGA	102436229	102436333	102436179	102436231	1	7	ENSG00000160991.15	102433105	102456821	ORAI2	9502	2281	300811	No_or_no_constitutive_exon
TTCCCCTAGCACAGCACAGACTACAGACAGGGGAGCCTCTGGGGCTGCAGAC	102543524	102543661	102543711	102543659	-1	7	ENSG00000168255.19	102537917	102572656	POLR2J3	9502	2281	300811	No_or_no_constitutive_exon
AAGGGAGTTTGCATAATTTGTTTTTCCTCTTTTATTTCAAGGGCACCAAGAA	103300186	103300307	103300136	103300188	1	7	ENSG00000105819.13	103297421	103329511	PMPCB	9502	2281	300811	No_or_no_constitutive_exon
TTCCTGAAGAATGACCTATCTCTTTTGTGTTTTGTTTCTACATGGGAAAGGA	103391621	103391735	103391785	103391733	-1	7	ENSG00000170615.14	103352729	103446177	SLC26A5	9502	2281	300811	No_or_no_constitutive_exon
TGCATGAAGGTTGACTTTCGTTGTTGTCTTTCTTTTTTGTTTGGGGGCAGAT	107961205	107961329	107961379	107961327	-1	7	ENSG00000091136.13	107923798	108003255	LAMB1	9502	2281	300811	No_or_no_constitutive_exon
CTTTCAGTCAATAAGCTAAACATCTTGTGTTTGGTTTTATCGGGTGACAGGT	107953529	107953754	107953804	107953752	-1	7	ENSG00000091136.13	107923798	108003255	LAMB1	9502	2281	300811	No_or_no_constitutive_exon
TTCTTTAATCCTCTTTGCCCACTTACCTGCTGATATTGATGGGGAAAAAGCA	108237751	108237769	108237819	108237767	-1	7	ENSG00000091129.19	108147622	108456717	NRCAM	9502	2281	300811	No_or_no_constitutive_exon
GGAAGGAAAGAAGGAAGGAAGGAAGGAAGGAAAAGAAAGGAGGGAGGGAGAG	115136571	115136750	115136800	115136748	-1	7	ENSG00000226962.1	115136474	115137220	RAC1P6	9502	2281	300811	No_or_no_constitutive_exon
CCCTCCGCCCTCTGCAGGGACATCTCTACACCGTTCCCATCCGGGAACAGGG	116526557	116526689	116526507	116526559	1	7	ENSG00000105974.11	116524784	116561184	CAV1	9502	2281	300811	No_or_no_constitutive_exon
GTGCCCAACGGGCATTACAAAATGGACAAAAAAAGAAAAAAGGGAAAAAGGT	123663038	123663588	123662988	123663040	1	7	ENSG00000170807.11	123655806	123664290	LMOD2	9502	2281	300811	No_or_no_constitutive_exon
TATCTTTGTCTTTCCTCCCTGGGGACCGCTGCCACCCGTGCGGGCCGAAGCC	127346789	127348043	127348093	127348041	-1	7	ENSG00000048405.9	127346789	127431924	ZNF800	9502	2281	300811	No_or_no_constitutive_exon
CGCCGGGGGCTGGAGGTCCGGATCTTCAGTCGGGGCGCTGGGCACAACAGAG	128361305	128361422	128361472	128361420	-1	7	ENSG00000224940.8	128350324	128361685	PRRT4	9502	2281	300811	No_or_no_constitutive_exon
AGCTCCTTGGGAGGCTGAGGCGGGAGAATTGCTTGAACCCGGGGACGGAGGT	128457846	128458418	128457796	128457848	1	7	ENSG00000135245.9	128455848	128458418	HILPDA	9502	2281	300811	No_or_no_constitutive_exon
CCAGCTCCCTGAGATCTGCCATTCTCTACCTCTTGTGTTCACATGGGCAGGA	128881625	128881725	128881775	128881723	-1	7	ENSG00000135253.13	128862450	128910719	KCP	9502	2281	300811	No_or_no_constitutive_exon
TGGGCTCAGGCAATCTCCTGCTTCAGCCTCCCAAGTAGCTGGGACTACAGGT	129209774	129210180	129210230	129210178	-1	7	ENSG00000243230.1	129209774	129213545	AC011005.4	9502	2281	300811	No_or_no_constitutive_exon
AATGACCCTCTTTCTTTTTTTCCATGTGCTTTTTGGGTGGGATCTGAAAGAA	130277825	130277916	130277775	130277827	1	7	ENSG00000158516.11	130266826	130289798	CPA2	9502	2281	300811	No_or_no_constitutive_exon
AATGCTTCTCCAGTGACCCAAGAAGGGAGTGCTGTTTCAAGAGGGGTCAGCA	138047253	138047897	138047203	138047255	1	7	ENSG00000231923.1	138046653	138047897	AC024082.1	9502	2281	300811	No_or_no_constitutive_exon
GGCATGGTGGCACATGCCTGTAATCCCAGCTACTCGGGAGGCTGAGGCAGGA	140700696	140701104	140700646	140700698	1	7	ENSG00000090266.12	140690776	140722790	NDUFB2	9502	2281	300811	No_or_no_constitutive_exon
GGTCGTCTGCATGGTTGCCATGGTAACCCTCACCCCCTTGGGTGGAGCAGCC	142873447	142873716	142873766	142873714	-1	7	ENSG00000165125.19	142871202	142885762	TRPV6	9502	2281	300811	No_or_no_constitutive_exon
TGTGATAACTCCATTATCCCATCTCCATGTCCTCTTCCTGGGCGGAGCAGCG	142912481	142912750	142912800	142912748	-1	7	ENSG00000127412.6	142908100	142933808	TRPV5	9502	2281	300811	No_or_no_constitutive_exon
GGGGAGGTGGGGGTGGAGATCCAGTAGGAGCAATAACAGAGGAAGGGCAGGG	143285553	143285640	143285503	143285555	1	7	ENSG00000178826.10	143279956	143288048	TMEM139	9502	2281	300811	No_or_no_constitutive_exon
TCTTGGAGGCAGCAGCCCTCTAGAGTGTGAGGAAAATGTTGGGATTGCAGGT	143388218	143388339	143388168	143388220	1	7	ENSG00000159840.15	143381079	143391111	ZYX	9502	2281	300811	No_or_no_constitutive_exon
CCATGCATGTAAATTTTCCTTCTTTTTCTTTTATATGGGGGGCCGCAAAGGC	148792725	148792818	148792675	148792727	1	7	ENSG00000055130.15	148697913	148801036	CUL1	9502	2281	300811	Yes
GACCTCAAGAGATCTGCCTGCCTTGGCCTCCCAAAGTGCTGGGATTACAGGC	149112017	149112373	149112423	149112371	-1	7	ENSG00000204947.8	149102783	149126346	ZNF425	9502	2281	300811	No_or_no_constitutive_exon
GGCTGAACGCTAACATCTCCTCCCCGTTTCCACCTGCTTGGTGGGTGCAGAC	149776934	149777017	149776884	149776936	1	7	ENSG00000197558.11	149776041	149833979	SSPO	9502	2281	300811	No_or_no_constitutive_exon
CTGCTGCGGCCAGCGCTTCCCCTCATCTTAGGGCTGTCTCTGGGGTGCAGCC	151234085	151234274	151234035	151234087	1	7	ENSG00000033100.16	151232488	151238827	CHPF2	9502	2281	300811	No_or_no_constitutive_exon
GGACTCATGTGATCCTCCTGCCTTGGCCTCCCAAAGTGCTGGGATTACAGGT	151361058	151361249	151361008	151361060	1	7	ENSG00000013374.15	151341698	151378449	NUB1	9502	2281	300811	No_or_no_constitutive_exon
TTTTATATCATTACTTTCTTTTGTACATTTGCTCCAACCTGGGCTGAGAGAA	155197261	155197393	155197443	155197391	-1	7	ENSG00000217825.2	155196562	155198455	AC099552.1	9502	2281	300811	No_or_no_constitutive_exon
AGGGATATTTATTGAGGCATTGTCAGGCATCTGCTCTTATTTGGGAACAGGG	7447752	7448049	7448099	7448047	-1	8	ENSG00000164871.17	7442683	7463674	SPAG11B	9502	2281	300811	No_or_no_constitutive_exon
AGGGATATTTATTGAGGCATTGTCAGGCATCTGCTCTTATTTGGGAACAGGG	7863500	7863797	7863450	7863502	1	8	ENSG00000178287.17	7847875	7868867	SPAG11A	9502	2281	300811	No_or_no_constitutive_exon
GCTGACAAATGTCAGGTCTGAGGACAGTGGGTGGCCCACTACGGGGCCAGTT	8237673	8237719	8237769	8237717	-1	8	ENSG00000253981.5	8236002	8244667	ALG1L13P	9502	2281	300811	No_or_no_constitutive_exon
TCTCTCTCTCGTCTCTCTTCCTTTCCCCCCTCCACCACTTGGGACCTGAGCG	9904069	9904187	9904237	9904185	-1	8	ENSG00000253230.8	9900063	9905366	LINC00599	9502	2281	300811	No_or_no_constitutive_exon
CTGAAATTACACGTCTACTTTCTTTCACCGGCTGGCGCTGAGATGGGCAGGT	12176822	12176965	12176772	12176824	1	8	ENSG00000255052.4	12115781	12177550	FAM66D	9502	2281	300811	No_or_no_constitutive_exon
GAGATTCCATATTCCAGTCTTACATTATTATGTTTATCTGCCACAGGGAGAA	15758033	15758277	15757983	15758035	1	8	ENSG00000104723.20	15417214	15766649	TUSC3	9502	2281	300811	No_or_no_constitutive_exon
TCAGTAGTCATATTTTAAGAGAGCTGCCTTCCTTCTTCCCTTGGGAATAGAG	21984645	21984839	21984595	21984647	1	8	ENSG00000130227.16	21919670	22006585	XPO7	9502	2281	300811	No_or_no_constitutive_exon
CACCAGCCACATCTTCTCTTCCCTTTGGTGTGTCTCCCTGGGGTGGGCAGGA	22219703	22221887	22221937	22221885	-1	8	ENSG00000168490.13	22219703	22232341	PHYHIP	9502	2281	300811	No_or_no_constitutive_exon
TGGGTGACCCCTCATCCTCTGCTCAGCGGGATATCTCCCACTGGGACAAGGT	22602560	22602643	22602510	22602562	1	8	ENSG00000241852.9	22599600	22604150	C8orf58	9502	2281	300811	No_or_no_constitutive_exon
CCCTTTCCTTGCTTACTGTCCTGTTTGTTGTTTGGTGTTCACATGGGCAGAG	23429151	23433154	23433204	23433152	-1	8	ENSG00000197217.12	23385782	23457695	ENTPD4	9502	2281	300811	No_or_no_constitutive_exon
ATAAAGGTGCCAAGGGATCCAGGAAGGAAGACATAGCTGTCAATGGGGAGGT	24918270	24918976	24918220	24918272	1	8	ENSG00000104722.13	24913011	24919098	NEFM	9502	2281	300811	No_or_no_constitutive_exon
TGTGTTTTCCAGAGGACTTCTGAATGATGCTTTCCAGAAAGGGGGACCAGAG	27500963	27501010	27500913	27500965	1	8	ENSG00000120915.13	27490778	27545564	EPHX2	9502	2281	300811	No_or_no_constitutive_exon
AAATGAGCCGGGCATGGTGGTGGGCACCTGTAGTTCCAGCTACTAGGGAGGC	28955850	28955955	28955800	28955852	1	8	ENSG00000259196.1	28949675	28955955	HMBOX1-IT1	9502	2281	300811	No_or_no_constitutive_exon
TTTTTAACTTTTCTTTCACGTCAATGATGACATCTGTTTTGGGAGCTCAGGG	29196186	29196199	29196249	29196197	-1	8	ENSG00000197892.12	29067278	29263124	KIF13B	9502	2281	300811	No_or_no_constitutive_exon
TGTCTATGTAATTGTATTTGTTTTATCTTTTTCCCCTGTAATATGGGCAGGA	29092744	29092878	29092928	29092876	-1	8	ENSG00000197892.12	29067278	29263124	KIF13B	9502	2281	300811	No_or_no_constitutive_exon
CCTCTGTTTTCTTGCTGTTTCAGACAGAATGTTGCTGCGGGATGTAAAAGCT	30073876	30074028	30074078	30074026	-1	8	ENSG00000133872.13	30063011	30083208	SARAF	9502	2281	300811	No_or_no_constitutive_exon
CAGTGGCACCATCTTGGATCACTGCAACCTCCGTCTCCCGGGTTCAAGAGAT	30176553	30176888	30176938	30176886	-1	8	ENSG00000253708.1	30176553	30180888	AC026979.2	9502	2281	300811	No_or_no_constitutive_exon
CATTTCCCATGTAATTAACAAGATGGCTCCTGTCCGATCTTGAAGGGTAGGT	36834785	36834868	36834735	36834787	1	8	ENSG00000215262.7	36784323	36936128	KCNU1	9502	2281	300811	No_or_no_constitutive_exon
GATTTGACTTGCAATCTTCTGACTTCCTGTGTATGTTTTTATTGGGACAGGA	38128757	38128951	38128707	38128759	1	8	ENSG00000129691.15	38105241	38144076	ASH2L	9502	2281	300811	No_or_no_constitutive_exon
GCAGACCCAGAGCTCCAGGGATGAGAGCTGGTGGAGGCTGGGAGAAGAAGGA	38148199	38148359	38148409	38148357	-1	8	ENSG00000147465.11	38143648	38151265	STAR	9502	2281	300811	No_or_no_constitutive_exon
CTTCAGAGCTAGTGTGTTCATTGGTCTTGTCTCCAGGTGAAATTGGGAAGTT	43540584	43540627	43540534	43540586	1	8	ENSG00000253748.2	43539972	43540927	CYP4F44P	9502	2281	300811	No_or_no_constitutive_exon
AGCTTGGTGGTGGGCATCTGTAATCCCAGCTACTCGGGAGGCTGAGGCAGGA	51895956	51896055	51896105	51896053	-1	8	ENSG00000253475.1	51895956	51896374	AC103769.1	9502	2281	300811	No_or_no_constitutive_exon
TAAAGGAGAAAGGCAAAGAGGAACCCGGCCCCGCTTGGGCTTTGAGGGAGGC	54136610	54136665	54136560	54136612	1	8	ENSG00000137547.8	54135209	54147901	MRPL15	9502	2281	300811	No_or_no_constitutive_exon
ACCAGCACTGGTAAAGGGAGGGAAGTGCTCCCCAGTGGGGAGAGCTGCAGAA	58259737	58259841	58259891	58259839	-1	8	ENSG00000253281.6	58255770	58272119	AC092819.1	9502	2281	300811	No_or_no_constitutive_exon
CTGAGCACTTTCAGATTCCTGCAGCGCAGAGAGGTTTTCCGGGAGGGAAGGG	60412339	60412783	60412833	60412781	-1	8	ENSG00000251396.6	60384587	60516795	LINC01301	9502	2281	300811	No_or_no_constitutive_exon
TATGTATGGAACCTACAGTAAGTTGGAAACTTGGTCTTGGAATTGGGCAGGA	60569954	60570057	60569904	60569956	1	8	ENSG00000104388.14	60516856	60623627	RAB2A	9502	2281	300811	No_or_no_constitutive_exon
CGCGAGCCCCGAGCCCTGGAGCCGCGAGCGGCGGCCGCGGGGCCGAGGAGCC	62248972	62249127	62248922	62248974	1	8	ENSG00000185942.11	62248590	62999652	NKAIN3	9502	2281	300811	No_or_no_constitutive_exon
TCTCTTTCTGTTTTTATTGATGAGTTAATCTTTTTCTCCGATGTGGGCAGGG	66777956	66778089	66777906	66777958	1	8	ENSG00000104205.12	66712417	66862022	SGK3	9502	2281	300811	No_or_no_constitutive_exon
CAGTCTTGGGTTTTCGTAGGTTCAGGATCGGCGTATGGCGGGCCAGGGAGGT	70471111	70471144	70471194	70471142	-1	8	ENSG00000253143.3	70471111	70480623	AC022730.3	9502	2281	300811	No_or_no_constitutive_exon
ATGGCTATCTAGTTACTAAACCCATTTCCTCTATTTTGCTGGGCATACAGTT	70653694	70653981	70653644	70653696	1	8	ENSG00000246366.6	70608576	70663279	LACTB2-AS1	9502	2281	300811	No_or_no_constitutive_exon
TTCTCCCTACCCCTTCCTCACAAACTATGGCTGCATATGGGCAAACACAGTT	71321733	71321812	71321862	71321810	-1	8	ENSG00000104313.17	71197432	71362232	EYA1	9502	2281	300811	No_or_no_constitutive_exon
CGGGGCTCTCCGTCTGCGGTCCCTTGTGAAGGCTCTGGGCGGCTGCAGAGGC	74984869	74984920	74984819	74984871	1	8	ENSG00000121005.8	74984514	75034558	CRISPLD1	9502	2281	300811	No_or_no_constitutive_exon
TTCGGAATTGTGTTTTTAAATTGAATTGTTCTATTCTTTTTGGGAATCAGGG	76848994	76849128	76848944	76848996	1	8	ENSG00000091656.15	76681218	76867285	ZFHX4	9502	2281	300811	No_or_no_constitutive_exon
ATAAAGCACTTAATATAATAATTCTTATTTTTTTTTTTGGGAATATACAGAA	85135788	85135963	85135738	85135790	1	8	ENSG00000133739.15	85107146	85146076	LRRCC1	9502	2281	300811	No_or_no_constitutive_exon
AGTGCACCTTTGATCTGAAGAAACTTTTTTGTTTTTGCGGATGGGTGTAGGT	86528944	86529124	86528894	86528946	1	8	ENSG00000085719.12	86514426	86561498	CPNE3	9502	2281	300811	No_or_no_constitutive_exon
CCTCAAGCAATCCTCACTCCTTGGTCTCCCAGAATGTGTTGGGATTACAGGT	93730632	93730898	93730948	93730896	-1	8	ENSG00000183808.11	93729355	93741017	RBM12B	9502	2281	300811	No_or_no_constitutive_exon
ATTTCTACACTGATGGGATTGTTCAACTCCCTACATTTTCCTCAGGGAAGGA	98021209	98021327	98021159	98021211	1	8	ENSG00000132561.13	97868839	98036716	MATN2	9502	2281	300811	No_or_no_constitutive_exon
CTACTTGAGAGGCTGAGGCAGGAGAATCACTTGAACTCGGGAGGTGGAAGTT	98042830	98043207	98043257	98043205	-1	8	ENSG00000156482.10	98024850	98046469	RPL30	9502	2281	300811	No_or_no_constitutive_exon
TAAGTTGAAAGTTTTGTGATTTTTTTTTTTTCTTTTTTTTTGGGGGGAAGGC	100712651	100712789	100712839	100712787	-1	8	ENSG00000070756.15	100685815	100722809	PABPC1	9502	2281	300811	No_or_no_constitutive_exon
CAGTGAGCCGAGATCCCGCCACTGCACTCCAGCCTGGGTGACAGAATGAGAC	102242039	102242226	102242276	102242224	-1	8	ENSG00000253328.2	102242039	102242619	SUMO2P19	9502	2281	300811	No_or_no_constitutive_exon
GAGTGGGGTGGGGTGGGGGTGGGGCGGAGCGGAGCGGGGCGCGGGGCAAGAG	113377064	113377227	113377014	113377066	1	8	ENSG00000227514.3	113376668	113377227	AC107890.1	9502	2281	300811	No_or_no_constitutive_exon
AGAAAGTGTATAAATAATTGCAGTGCTGCTTTGCTTCCAAAACTGGGCAGTG	117135279	117135398	117135229	117135281	1	8	ENSG00000164756.12	116950272	117176714	SLC30A8	9502	2281	300811	No_or_no_constitutive_exon
TTGACTTCGTGATCTGCCCGCCTCGGCCTCCCAAAGTGCTGGGATTACAGGT	120055924	120056201	120055874	120055926	1	8	ENSG00000254343.2	120052179	120056201	AC091563.1	9502	2281	300811	No_or_no_constitutive_exon
AACAGCTGAGATCAGCAAAAATAAATGAAGCTTCTTCTGTGTGGGTGCAGAT	124849274	124849336	124849224	124849276	1	8	ENSG00000249816.6	124848736	124954328	LINC00964	9502	2281	300811	No_or_no_constitutive_exon
TGTGCTTCCTTAAACAAATTGAGATTTTCACACTTTTTTTGGGGATACAGGT	125083712	125084022	125084072	125084020	-1	8	ENSG00000164961.15	125024259	125091840	WASHC5	9502	2281	300811	No_or_no_constitutive_exon
GATTCAATCATCTCCCACTTGGTCCCTCCCATAACACATGGGAATTCAAGGT	126174185	126174383	126174433	126174381	-1	8	ENSG00000248720.1	126174185	126175014	RFPL4AP5	9502	2281	300811	No_or_no_constitutive_exon
TAGGCCAGGCACTACTCTGTCCCAACAATAAGCCCTGTACATTGGGAAAGGT	127218809	127218919	127218969	127218917	-1	8	ENSG00000254166.2	127072693	127227541	CASC19	9502	2281	300811	No_or_no_constitutive_exon
GGGACAGGCTGGGGTGGATGCTCATGCTGTCTCTCTTCTTTGGGGAACAGAA	132034780	132034834	132034884	132034832	-1	8	ENSG00000253117.4	132024219	132059380	OC90	9502	2281	300811	No_or_no_constitutive_exon
CCGCCGTGGGGAGCTGTGGGTCCTGGCCTGGCCCTGCCCGCCGTGGGGAGCT	141437325	141437520	141437275	141437327	1	8	ENSG00000271959.1	141434544	141437954	AC100803.3	9502	2281	300811	No_or_no_constitutive_exon
CCAGATTTCCCCATCTGACTCACTCCTGCCCTGTCTTGGCAGGTGGGCAGCC	143562669	143563062	143562619	143562671	1	8	ENSG00000104518.10	143553206	143563062	GSDMD	9502	2281	300811	No_or_no_constitutive_exon
CCACCCCACCTCCCTAGCCCCACCCTGGCCTCACCAGCCTCATGGGGCAGGT	143790349	143790644	143790299	143790351	1	8	ENSG00000203499.11	143734139	143790644	IQANK1	9502	2281	300811	No_or_no_constitutive_exon
CTGAACCTTGACCTCTGCCCTTTACCCTTTGCCCTGCTCTGGCCGGGCAGCC	143937748	143937784	143937834	143937782	-1	8	ENSG00000178209.14	143915146	143976734	PLEC	9502	2281	300811	No_or_no_constitutive_exon
GTCTGGCCGCCTCACTCTGACCACTCCTTGGGTCCCCGCGGGGAGTGCAGGT	144056384	144056523	144056573	144056521	-1	8	ENSG00000178814.16	144051265	144063965	OPLAH	9502	2281	300811	No_or_no_constitutive_exon
GGGGCACGGTGCGGCCGCTGACAGCCTCTCCCTTCCCTCGGGGCGCGCAGGG	144052765	144052900	144052950	144052898	-1	8	ENSG00000178814.16	144051265	144063965	OPLAH	9502	2281	300811	No_or_no_constitutive_exon
GCCAAGCTCCTAGGCTGCTCCAGTGACTCCTGTCCCTCTCGGGAATCCAGGT	144309771	144309896	144309721	144309773	1	8	ENSG00000185122.10	144291590	144314722	HSF1	9502	2281	300811	No_or_no_constitutive_exon
TGCCCCCAACCCCCCACCGCCTTGACACCCCCACCCCCGCAGGGAAGCAGCT	144314132	144314668	144314082	144314134	1	8	ENSG00000185122.10	144291590	144314722	HSF1	9502	2281	300811	No_or_no_constitutive_exon
CTGGTAAGTGCCTGTTTCCTCAGTGACAGGGGTGGGGTTGGGCGGGGCAGCT	144468535	144468650	144468485	144468537	1	8	ENSG00000167702.11	144466042	144474202	KIFC2	9502	2281	300811	No_or_no_constitutive_exon
CGGTGAGCGCGCGGCGGGGCGGCGGGGGCGAGAAGACACCGGGTCGGCAGGG	144517413	144517553	144517603	144517551	-1	8	ENSG00000160957.12	144511287	144517845	RECQL4	9502	2281	300811	No_or_no_constitutive_exon
GACCTCAAGTGATCTGCCCGCCTTGGCTTCCCAAAGTGTTGGGATTACAGGA	144586258	144586488	144586208	144586260	1	8	ENSG00000255456.1	144584039	144586488	AC084125.3	9502	2281	300811	No_or_no_constitutive_exon
GGAGCTCTACAGTTTAACAGAGAGAGGGACCTTAGGGGCCAAGAAAGCAGGG	144720906	144721022	144721072	144721020	-1	8	ENSG00000198169.8	144720906	144756417	ZNF251	9502	2281	300811	No_or_no_constitutive_exon
TCACACCCACAGCACGGACAGCGGGAATAACACTTCCTTTGGGGATCCAGGG	144810791	144811113	144810741	144810793	1	8	ENSG00000197363.9	144798875	144811169	ZNF517	9502	2281	300811	No_or_no_constitutive_exon
TTATCAATTAATACAATCCTTTTTCCCTGGAATTTCTCTGGGCCATAAAGTG	144876496	144876661	144876711	144876659	-1	8	ENSG00000196150.13	144876496	144902168	ZNF250	9502	2281	300811	No_or_no_constitutive_exon
CCCCTGTTGTCTGCATGTAACTTAATACCACAACCAGGCATAGGGGAAAGAT	12290	12340	12240	12292	1	9	ENSG00000236875.3	12133	13783	DDX11L5	9502	2281	300811	No_or_no_constitutive_exon
GTAACTCTGTTCCCCTGTCTGTTGACATGTCTCTGCCTGGTGGGGTGCAGGC	382512	382685	382462	382514	1	9	ENSG00000107099.15	214853	465259	DOCK8	9502	2281	300811	No_or_no_constitutive_exon
CTGACCTTGTGATCTGCCTGCCTCGGCCTCCCAAAGTGCTGGGATTACAGGA	8700594	8700902	8700952	8700900	-1	9	ENSG00000235389.2	8700594	8701552	AL583805.2	9502	2281	300811	No_or_no_constitutive_exon
CAACATGTAATCTACAGTAATAAAAAATATATCTCATTTTGGGCTCAAAGCA	15470989	15471176	15471226	15471174	-1	9	ENSG00000164985.14	15464065	15511019	PSIP1	9502	2281	300811	No_or_no_constitutive_exon
CTGTTTCTTGGTGCTGCATTTGTCCTTGGCTGTCATGGTGTGGGGTGCAGAC	19337600	19337672	19337550	19337602	1	9	ENSG00000137145.20	19230434	19373545	DENND4C	9502	2281	300811	No_or_no_constitutive_exon
CGCAATACTTACTGAATGATAAACATGTATTTTCTCGTGGGGCGGGGCAGGG	20683303	20683541	20683591	20683539	-1	9	ENSG00000227071.1	20683303	20684688	FOCAD-AS1	9502	2281	300811	No_or_no_constitutive_exon
TAATCCAGTTTTTTCTTCCTATATCTGCATTTTTAACCCACGGGATACAGAT	21026595	21026723	21026773	21026721	-1	9	ENSG00000188921.13	20999514	21031636	HACD4	9502	2281	300811	No_or_no_constitutive_exon
TTTGTGGGTATAATGTAAATTCTATAATTTCTTTTCTTTGGGGTCAACAGGT	32424548	32424665	32424498	32424550	1	9	ENSG00000122729.18	32384602	32454769	ACO1	9502	2281	300811	Yes
AAGCATGCAGGGGACTTTTTGTAAATTTTTTTTTTCCTTCGGGGATGTAGTC	33540077	33540212	33540027	33540079	1	9	ENSG00000230453.9	33524393	33573009	ANKRD18B	9502	2281	300811	No_or_no_constitutive_exon
GGCGGGGCTGAGGAGGCTCCCTGCAGTGCCCCCATTGGGAAATGAGGGAGGC	33798855	33799229	33798805	33798857	1	9	ENSG00000010438.16	33750465	33799231	PRSS3	9502	2281	300811	No_or_no_constitutive_exon
CCCTGTGCATCTGTCTTTGGGTCTCCTGCGCTGGGGACCCGCGGGAGCAGAG	34380896	34381131	34381181	34381129	-1	9	ENSG00000164972.12	34379018	34397832	C9orf24	9502	2281	300811	No_or_no_constitutive_exon
AGCAGGTGGCCGCGGGTCTTCTCCCTTCACTCTCCACATTTGGGGATCAGGT	34990498	34990611	34990448	34990500	1	9	ENSG00000137094.14	34989640	34998900	DNAJB5	9502	2281	300811	No_or_no_constitutive_exon
CTAAGACTATGTCAAGTTCTAAGACTCTGTACTCTGGGCTGGGGCTACAGGT	35074370	35074494	35074544	35074492	-1	9	ENSG00000221829.9	35073834	35080016	FANCG	9502	2281	300811	No_or_no_constitutive_exon
CTTACTTTCACCTGCTTCAGACTCTGAAGAGGCTAGATCGGAGGGATGAGGC	35074370	35074432	35074482	35074430	-1	9	ENSG00000221829.9	35073834	35080016	FANCG	9502	2281	300811	No_or_no_constitutive_exon
AACTGTAGGGATCTGCGGGGCCTAAAGCTAACATATTACTCTGGGGACAGGA	35699973	35700081	35700131	35700079	-1	9	ENSG00000137076.20	35696947	35732395	TLN1	9502	2281	300811	No_or_no_constitutive_exon
TTTCCCTTGGCTCACAGATAGGTTCCCATATCAAACACCGGGTACAGGAGCT	35704668	35704782	35704832	35704780	-1	9	ENSG00000137076.20	35696947	35732395	TLN1	9502	2281	300811	No_or_no_constitutive_exon
GTCAGACACACCCAGGCTTGATTTGGATCCACAGGCAGAGCCAAGGGAAGGT	37436880	37436990	37436830	37436882	1	9	ENSG00000137106.17	37422665	37436990	GRHPR	9502	2281	300811	No_or_no_constitutive_exon
GAAGCATGCAGGGGACTTTTTGTAAATTTTTTTTTCCTTCGGGGATGTAGTC	38604152	38604287	38604337	38604285	-1	9	ENSG00000180071.19	38571357	38620660	ANKRD18A	9502	2281	300811	No_or_no_constitutive_exon
GACCTCAGGTGATCCACCCACCTCAGCCTCCCAAAGTGCTGGGATTACAGGT	38661302	38662717	38661252	38661304	1	9	ENSG00000284612.1	38650214	38662717	AL591543.1	9502	2281	300811	No_or_no_constitutive_exon
AAGAGGACTTTTGGAGCCAAGGCCTGACTGGGTCTCAAACAATGGGGCAGGC	40499678	40499781	40499628	40499680	1	9	ENSG00000184906.10	40497849	40566779	AMYH02020865.1	9502	2281	300811	No_or_no_constitutive_exon
TGGCAGGCTTTATAAGAAAGCCTCTCTTGTTGTGTCCTCAAGGGAAGCAGAG	40507911	40508193	40507861	40507913	1	9	ENSG00000184906.10	40497849	40566779	AMYH02020865.1	9502	2281	300811	No_or_no_constitutive_exon
CTGACCTTGTGATCCCCCCACCTTGGCCTCCCAAAGTGCTGGGATTACAGGC	40505398	40505820	40505870	40505818	-1	9	ENSG00000276500.1	40505398	40566281	BMS1P14	9502	2281	300811	No_or_no_constitutive_exon
TTGACCTTGTGATCCACCCGCCTCGGCCTCCCAAAGTGCTGGGATTGCAGGC	41156382	41157201	41157251	41157199	-1	9	ENSG00000215126.10	41131305	41199261	CBWD6	9502	2281	300811	No_or_no_constitutive_exon
ACAGATTGGGTAAATTCTCCCTTGTGTTCTCTCTTTCATGAGCTGGGCAGAT	41694356	41694527	41694577	41694525	-1	9	ENSG00000275239.4	41657707	41699072	AL591926.2	9502	2281	300811	No_or_no_constitutive_exon
ACGGATTGGGTAAATTCTCCTTTGTGTTCTCTCTTTCATGAGCTGGGCAGAT	61906373	61906547	61906597	61906545	-1	9	ENSG00000229697.2	61898804	61911022	AL391987.3	9502	2281	300811	No_or_no_constitutive_exon
TTAATAACGTTATTTCTCATGGTTTTGTGGGTTGATGGGCACTACAAAAGTT	62812792	62813486	62812742	62812794	1	9	ENSG00000238113.6	62801460	62813486	LINC01410	9502	2281	300811	No_or_no_constitutive_exon
GGACTTTTGGAGCCAAGGCCTGACTGGGTCTCAAACAATGGGGCAGGCAGTT	63125168	63125267	63125317	63125265	-1	9	ENSG00000182021.10	63111254	63127100	AL591379.1	9502	2281	300811	No_or_no_constitutive_exon
AAGAGGACTTTTGGAGCCAAGGCCTGACTGGGTCTCAAACAATGGGGCAGGC	63335176	63335279	63335126	63335178	1	9	ENSG00000228522.2	63330325	63343660	AL845321.1	9502	2281	300811	No_or_no_constitutive_exon
TGGCAGGCTTTATAAGAAAGCCTCTCTTGTTGTGTCCTCAAGGGAAGCAGAG	63343375	63343660	63343325	63343377	1	9	ENSG00000228522.2	63330325	63343660	AL845321.1	9502	2281	300811	No_or_no_constitutive_exon
TTAATAACGTTATTTCTCATGGTTTTGTGGGTTGATGGGCACTACAAAAGTT	63802143	63802839	63802889	63802837	-1	9	ENSG00000225411.2	63802143	63814159	CR786580.1	9502	2281	300811	No_or_no_constitutive_exon
TTGACCTTGTGATCCGCCCGCCTCGGCCTCCCAAAGTGCTGGGATTGCAGGC	65708139	65708958	65708089	65708141	1	9	ENSG00000147996.16	65668804	65734041	CBWD5	9502	2281	300811	No_or_no_constitutive_exon
AAGAGGACTTTTGGAGCCAAGGCCTGACTGGGTCTCAAACAATGGGGCAGGC	65876573	65876676	65876726	65876674	-1	9	ENSG00000279955.3	65865189	65877274	AC129778.1	9502	2281	300811	No_or_no_constitutive_exon
TTGACCTTGTGATCCGCCCGCCTCGGCCTCCCAAAGTGCTGGGATTGCAGGC	68274119	68274938	68274069	68274121	1	9	ENSG00000196873.15	68232002	68300015	CBWD3	9502	2281	300811	No_or_no_constitutive_exon
GTGTGTGTGTGTGTGTGTGTGTATTTTCTGATCTCCCTACGGGGGCAGAGAG	72578333	72578345	72578283	72578335	1	9	ENSG00000165091.15	72521800	72836351	TMC1	9502	2281	300811	No_or_no_constitutive_exon
TACTATATAGTCTTCAAAGACACCTAATTGACTTTTCTTGTGTTGGGAAGGT	75140833	75140932	75140783	75140835	1	9	ENSG00000134996.11	75088542	75147265	OSTF1	9502	2281	300811	No_or_no_constitutive_exon
CTGTGTCTGAACGGGCATGTCTGTGCGTTTCTTGGTAACCTCGGGAGCAGAC	81633347	81633364	81633414	81633362	-1	9	ENSG00000196781.14	81583682	81689305	TLE1	9502	2281	300811	No_or_no_constitutive_exon
AAGAAATAGTGTTAACTAATTATTTCTTCATTGACATTCGTGGGGATCAGCT	83628006	83628211	83627956	83628008	1	9	ENSG00000148057.15	83623048	83644130	IDNK	9502	2281	300811	No_or_no_constitutive_exon
GCGGAAGAAAAAGGATGAGACATGTGGCTTGTGGGCAGAAAGGGAGGCAGGA	87553894	87554459	87553844	87553896	1	9	ENSG00000236709.1	87553453	87554459	DAPK1-IT1	9502	2281	300811	No_or_no_constitutive_exon
GTTGAGGGGGAGGTGACGGAGGCGTCAGGGAAGGTGGGAGGACGGAAAAGGA	92325317	92325456	92325506	92325454	-1	9	ENSG00000198000.11	92297357	92325636	NOL8	9502	2281	300811	No_or_no_constitutive_exon
AGGCCCTTTCCCAGGAGTCATTGATTTGTTTGGGGGCATTGGGAGCCTAGTA	101337757	101337906	101337956	101337904	-1	9	ENSG00000227411.1	101334083	101339347	BAATP1	9502	2281	300811	No_or_no_constitutive_exon
TTTGGTCTTTTTTTGCTATATGTTTCTGAATGTTTGTCTTTGGGATGTAGTT	101546819	101546966	101546769	101546821	1	9	ENSG00000155827.11	101533850	101563344	RNF20	9502	2281	300811	No_or_no_constitutive_exon
TCAAGGAATTCATCCTGGGGACCTCCCAGTTCAGCGTCAAGGGCGACGAGGA	101593753	101594657	101594707	101594655	-1	9	ENSG00000188386.6	101591614	101595021	PPP3R2	9502	2281	300811	No_or_no_constitutive_exon
CACTTGCCGTTTCCTGCTGTCCCCCTGCCCCCTCCACTGCCTGGGTAAAGAT	104810799	104810924	104810974	104810922	-1	9	ENSG00000165029.15	104781001	104928237	ABCA1	9502	2281	300811	No_or_no_constitutive_exon
GACCTCAGGTGATCCACCCGCCTCAGCCTCCCAAAGTGCTGGGATTACAGGC	105395496	105396018	105395446	105395498	1	9	ENSG00000070214.15	105244621	105439171	SLC44A1	9502	2281	300811	No_or_no_constitutive_exon
CCAGGCGTGGTGGTGCATGCCTGTAATCCCAGCTACCTGGGGAGCCTGAGGC	113314510	113314728	113314778	113314726	-1	9	ENSG00000148225.15	113313221	113340298	WDR31	9502	2281	300811	No_or_no_constitutive_exon
TCTCAATCTCCTGACCTCGTGATCCGCCCGCCTAAGTGCTGGGATTACAGGC	113313222	113313909	113313959	113313907	-1	9	ENSG00000148225.15	113313221	113340298	WDR31	9502	2281	300811	No_or_no_constitutive_exon
ACGGAGAGCGCAGTGAGGCCAAGCGCAGCAGCATGATCGAGACGGGCCAGGG	113584181	113584427	113584131	113584183	1	9	ENSG00000138835.22	113444730	113597743	RGS3	9502	2281	300811	No_or_no_constitutive_exon
CTTTTTCTCCTCCCCCTCCCCACCTTTTTTTTTTCTTTTTTGGGCAGAAGAA	120470110	120470217	120470267	120470215	-1	9	ENSG00000136861.17	120388868	120580170	CDK5RAP2	9502	2281	300811	No_or_no_constitutive_exon
TATAGGAATTTCCTAATATGATTCTACTTTGCTTCCACTTTGGGCTGAAGGT	121005918	121006058	121006108	121006056	-1	9	ENSG00000106804.7	120952334	121050276	C5	9502	2281	300811	No_or_no_constitutive_exon
TACTAACTTACTGATCCTGTATGTTGTCTCATATCAAATTGGGCCAATAGCT	121112458	121112578	121112408	121112460	1	9	ENSG00000119397.16	121074862	121177610	CNTRL	9502	2281	300811	No_or_no_constitutive_exon
TCAGTGTTGTTCTTCTCTGTTAATTATATATTGGGGTTTGGGGAGATTAGAT	121118345	121118571	121118295	121118347	1	9	ENSG00000119397.16	121074862	121177610	CNTRL	9502	2281	300811	No_or_no_constitutive_exon
GAAATAGGTTGTGAAAGTAATCATGCAGACTTTTATTTTTAGGGATCAAGGT	123173676	123173834	123173884	123173832	-1	9	ENSG00000165209.18	123109499	123268576	STRBP	9502	2281	300811	No_or_no_constitutive_exon
AAATGCCAGTTGTCATCCATTCAACCTACATTTTCTTGCCGGGCATACAGAG	125949377	125949440	125949327	125949379	1	9	ENSG00000167081.16	125747344	125967377	PBX3	9502	2281	300811	No_or_no_constitutive_exon
GGAGGTGCTCCTTGGGGAGCCCCTGCTGACCCGGCTCCCTCGGGGCACAGCC	127510145	127510333	127510383	127510331	-1	9	ENSG00000136830.11	127505338	127578989	FAM129B	9502	2281	300811	No_or_no_constitutive_exon
TCTTTATTTGTGAGATGGGGACAGTAATGCCACATGCTGTCACGGGGCAGAG	127925203	127925325	127925375	127925323	-1	9	ENSG00000167103.11	127920878	127930797	PIP5KL1	9502	2281	300811	No_or_no_constitutive_exon
TAGGGTGGGGAGCAGGTGGCAAGATCTGCTGGTCACATCGTGGGACACAGTG	128240986	128241047	128240936	128240988	1	9	ENSG00000106976.20	128191654	128255248	DNM1	9502	2281	300811	No_or_no_constitutive_exon
GCGCCAACAACAAGAAGATTGCCAAGGATGTCTTCAAGAAGGGGGACCAGGC	128355177	128355190	128355127	128355179	1	9	ENSG00000167114.12	128340645	128361470	SLC27A4	9502	2281	300811	No_or_no_constitutive_exon
CAGAAACCTGCCCTTCTGCAAACTCTATCTCTTCCCCCTCCTGGGAGCAGAC	128845352	128845517	128845567	128845515	-1	9	ENSG00000171097.13	128832941	128882494	KYAT1	9502	2281	300811	No_or_no_constitutive_exon
GCGGAGAAGCGGCGGCGGCCGGAGGGGCGGCCCCTGGGGGCGCGGAGCAGGC	129177432	129177575	129177382	129177434	1	9	ENSG00000268050.2	129175806	129177575	AL158151.3	9502	2281	300811	No_or_no_constitutive_exon
GCCGACGGTGACCCTAAGTCCTCCCTCCACTCGCCTATGTTTGGGGATAGCC	129341735	129342043	129341685	129341737	1	9	ENSG00000233901.5	129332299	129359538	LINC01503	9502	2281	300811	No_or_no_constitutive_exon
CTGCAACAGCAGGACAGTTGCCTAATTTGGGCTTCCCCCTGGGGTCACAGGT	130362866	130362990	130362816	130362868	1	9	ENSG00000148357.16	130265881	130434123	HMCN2	9502	2281	300811	No_or_no_constitutive_exon
TGCTGGTGTGATTCTCATGCCTTTCTCTACCGTGGTGGCTGTGGGGATAGTC	130384372	130384534	130384322	130384374	1	9	ENSG00000148357.16	130265881	130434123	HMCN2	9502	2281	300811	No_or_no_constitutive_exon
CTCTCTCCCTTTCTCTTGTCTCCTTCTCCCTCTCCTCTCGGGGGATTCAGGA	130393211	130393309	130393161	130393213	1	9	ENSG00000148357.16	130265881	130434123	HMCN2	9502	2281	300811	No_or_no_constitutive_exon
GGCAGTACTCACTCAAGTTCTCTGAGATGAAGATCCGGCCGGTCCGGGAGGA	130902439	130904072	130904122	130904070	-1	9	ENSG00000130720.12	130902437	130939286	FIBCD1	9502	2281	300811	No_or_no_constitutive_exon
ACTCAGTGGTGACGGGAGCTTTGCTCATTGCCTTTTTCTTGTGGGGGTAGGA	131630235	131630324	131630374	131630322	-1	9	ENSG00000107263.18	131576769	131740074	RAPGEF1	9502	2281	300811	No_or_no_constitutive_exon
TCATGGACTAATGCATCTCTTGTTGATCTTTCCTTCTGGGAACAACGCAGCA	132662438	132662695	132662745	132662693	-1	9	ENSG00000125485.17	132592996	132670401	DDX31	9502	2281	300811	No_or_no_constitutive_exon
GACCTCAAGTGATCCACCTGCCTTGGCCTTCCAAAATGCTGGGATTACAGGC	133104447	133104551	133104601	133104549	-1	9	ENSG00000160271.14	133097719	133149334	RALGDS	9502	2281	300811	No_or_no_constitutive_exon
CTCCTTCCTGGGGGGCTGGTGGCCCTGACATCAGACACCGGGTGTGACAGGC	133207839	133207945	133207995	133207943	-1	9	ENSG00000171102.14	133205276	133209250	OBP2B	9502	2281	300811	No_or_no_constitutive_exon
AGACAAAGCAAGAGAAGAAGCAGAGACTGTTGGCCCGGGCCGAGAAGAAGGC	133350000	133350052	133349950	133350002	1	9	ENSG00000148303.16	133348213	133351426	RPL7A	9502	2281	300811	No_or_no_constitutive_exon
GTTTTAGGAACCGTGTCGTCACCTAGTAACTAGTATTTCCTCGGGGACAGTG	134132241	134132473	134132523	134132471	-1	9	ENSG00000273249.1	134132241	134135772	BX649632.1	9502	2281	300811	No_or_no_constitutive_exon
GCCCCCCAGCTCCTGGGCCCCAGGCCGCCCCTCACTGCCAGGGGTTGCAGGA	135759678	135759859	135759628	135759680	1	9	ENSG00000107147.12	135702184	135795508	KCNT1	9502	2281	300811	No_or_no_constitutive_exon
AGGGTGGGAGTCGGGCTGTGGCCAAGCACAGGGCTCTCTTCCAGGGACAGTG	135772720	135772949	135772670	135772722	1	9	ENSG00000107147.12	135702184	135795508	KCNT1	9502	2281	300811	No_or_no_constitutive_exon
ACATCCTGCCGCGCAGTAACACTCATTTGCTTTTGTTTGGGCCTGGGAAGAC	136388443	136388591	136388641	136388589	-1	9	ENSG00000165684.4	136375576	136400168	SNAPC4	9502	2281	300811	Yes
TGTGAGGACATCAGTGATGCTTTTTGTGGTTTTTCTTTTTTGGGTAACAGAA	136404630	136404693	136404743	136404691	-1	9	ENSG00000165689.16	136401921	136410609	SDCCAG3	9502	2281	300811	No_or_no_constitutive_exon
CCCACAAGCTGCATCAGGCTCTCTGGGAGAGGAGGGGCCTGGAGGGCCAGGA	136673149	136673278	136673328	136673276	-1	9	ENSG00000169692.12	136673142	136687423	AGPAT2	9502	2281	300811	No_or_no_constitutive_exon
GCGTGGTCCTCACAGCCAGCACTGATCTCCGCGGCTATGTGGTGGGGCAGGC	137614139	137614214	137614089	137614141	1	9	ENSG00000197070.13	137605653	137615360	ARRDC1	9502	2281	300811	No_or_no_constitutive_exon
TAGAAATTTAAAATGATGTCTGTGGCATTTCCTGTCTTTCTGTGGGACAGTG	137646335	137646395	137646285	137646337	1	9	ENSG00000181090.20	137618962	137870016	EHMT1	9502	2281	300811	No_or_no_constitutive_exon
GCCGGGCGTGGTGGTGGGTGCCTGTGGTCCCAGCTGCTCGGGACGCTGAGGT	321682	321851	321632	321684	1	X	ENSG00000226179.6	320989	321851	LINC00685	9502	2281	300811	No_or_no_constitutive_exon
GTGGCAGAGAGCCGAGATGGTGCCACTGCACTCCAGCCTGGGCTACAGAGTG	1187548	1187574	1187624	1187572	-1	X	ENSG00000205755.11	1187548	1212750	CRLF2	9502	2281	300811	No_or_no_constitutive_exon
GACCTCAGACAATCCGCCCGCCTCGACCTCCCAAAGTGCTGGGATTACAGGC	2334294	2334919	2334969	2334917	-1	X	ENSG00000223571.6	2334294	2336410	DHRSX-IT1	9502	2281	300811	No_or_no_constitutive_exon
ACATCATTCTCTAGGATAGCTTTTTTTTTTTTTTTTTTGCTGGGGTAGAGTT	11290382	11290478	11290528	11290476	-1	X	ENSG00000047648.21	11137542	11665701	ARHGAP6	9502	2281	300811	No_or_no_constitutive_exon
AATTTTTACAAAGGCATCTTTTCTTGTCTTTGTGTGCTTTGGGATAACAGGT	15591712	15591856	15591906	15591854	-1	X	ENSG00000130234.10	15561032	15602148	ACE2	9502	2281	300811	No_or_no_constitutive_exon
ATGCTTTCTTCAAGGTGACAGGTCTAAAGAGAGAAGAATCCAGGGAACAGGT	15561035	15561305	15561355	15561303	-1	X	ENSG00000130234.10	15561032	15602148	ACE2	9502	2281	300811	No_or_no_constitutive_exon
ATCTTCTCTATAGGTCTGTATTATTAACAAAAATTATTTTGGGTAATAAGGA	16829575	16829770	16829525	16829577	1	X	ENSG00000086712.12	16786426	16844519	TXLNG	9502	2281	300811	No_or_no_constitutive_exon
GTTTTGTTTTAATTATATCTTTGTATTGTTTTTCTCCTCGGGACAAAAAGAG	19037466	19037490	19037540	19037488	-1	X	ENSG00000173698.17	18989308	19122637	ADGRG2	9502	2281	300811	No_or_no_constitutive_exon
ACCTCAGGGTGATCAGCCCACCTCGGCCTCACAAAGTGCTGGGATTACAGGC	24077343	24077408	24077293	24077345	1	X	ENSG00000130741.10	24054715	24077971	EIF2S3	9502	2281	300811	No_or_no_constitutive_exon
TATGTACAGATACTTTTTTTTCCCCTCTGTCCCCTTCTCTGGGATAACAGAA	24724334	24724451	24724284	24724336	1	X	ENSG00000101868.10	24693918	24996986	POLA1	9502	2281	300811	No_or_no_constitutive_exon
CTGACTTCGTGATCCGCCCGCCTTGGCTTCCCAAAGTGCTGGGATTACAGGC	30721581	30721932	30721531	30721583	1	X	ENSG00000241886.1	30698206	30721932	AC112496.1	9502	2281	300811	No_or_no_constitutive_exon
CAGGAAGAGATGTGGCACTGGAGAATGAACATAAAACGTTAGACTGGGAGCC	30699997	30700184	30700234	30700182	-1	X	ENSG00000243055.1	30699997	30724174	GK-AS1	9502	2281	300811	No_or_no_constitutive_exon
CATTGGGCAGCGGCAAACTGTTGTCAGAACATTGAATGCAACTGGGGAAGAA	31968338	31968450	31968500	31968448	-1	X	ENSG00000198947.15	31097676	33339441	DMD	9502	2281	300811	No_or_no_constitutive_exon
AGTAAATTACAGTCAGTATAATTTTTTTCTCATTTTTACTTTGTGGGAAGGA	38094294	38094424	38094244	38094296	1	X	ENSG00000147041.11	38006581	38128819	SYTL5	9502	2281	300811	Yes
TAACTATGAAACCACTAAAATTCCTTGACTTGTACACTTAAAATGGGTAGGA	40603336	40603439	40603286	40603338	1	X	ENSG00000182220.14	40579371	40606848	ATP6AP2	9502	2281	300811	No_or_no_constitutive_exon
GCTGGACATGGTGGTGGGCGCCTGTAATCCCAGCTACTCGGGAGGCTGAGGC	41728647	41728771	41728597	41728649	1	X	ENSG00000171657.5	41724154	41730135	GPR82	9502	2281	300811	No_or_no_constitutive_exon
TTTATACATTTTTTACAAATTTTTTTTAATTTTTTCCTATGGGAAAACAGAA	43838867	43839005	43839055	43839003	-1	X	ENSG00000069535.13	43766610	43882447	MAOB	9502	2281	300811	No_or_no_constitutive_exon
TAGGTATTGTCTTCTAAGAACTCTGAAGCAATGTCAGACATTGAGGGAAGCT	45107456	45107536	45107406	45107458	1	X	ENSG00000147050.14	44873176	45112602	KDM6A	9502	2281	300811	No_or_no_constitutive_exon
GACCTCAGGTGATCTGCCCACCTCGGCCTCCCGAAGTGCTGGGATTACAGGT	45333509	45333917	45333459	45333511	1	X	ENSG00000229491.5	45183250	45333917	AC136489.1	9502	2281	300811	No_or_no_constitutive_exon
AACAGGGGGAGTGGCAACATCCCACCTGACTTTGGGGGTGTGTCGGGAAGGT	47179683	47179781	47179633	47179685	1	X	ENSG00000182872.15	47144868	47186813	RBM10	9502	2281	300811	No_or_no_constitutive_exon
ACACTCAATAAACGTGGAGAATGTAGTTGTCGGTATTCTTTCTGGGGAAGAG	48910233	48910317	48910367	48910315	-1	X	ENSG00000102100.15	48903179	48911958	SLC35A2	9502	2281	300811	No_or_no_constitutive_exon
CTGTCCCCCTGTTCTGGACCCACTCTCACCTGCTGTGGACGTGGGGCCAGGT	48987784	48987877	48987927	48987875	-1	X	ENSG00000068400.13	48973719	49002264	GRIPAP1	9502	2281	300811	No_or_no_constitutive_exon
GGTTGTTTATTGAAAGGCTAAGCAAGTAGGTTGAGGTCCCTGGGAAGCAGGG	49076644	49076825	49076875	49076823	-1	X	ENSG00000196998.17	49071469	49101170	WDR45	9502	2281	300811	No_or_no_constitutive_exon
TGCCCTTAAGCTGATCCAGTACCATCTGACCCAGCAGACTAAGGGCAAAGAT	50192923	50193022	50193072	50193020	-1	X	ENSG00000147081.14	50190767	50201013	AKAP4	9502	2281	300811	No_or_no_constitutive_exon
GGGAAGGGGTAGGCTGCTGACCCACTTTGCTCCTGTCCTGGGTATGGCAGAT	53194138	53194738	53194788	53194736	-1	X	ENSG00000126012.11	53191320	53225422	KDM5C	9502	2281	300811	No_or_no_constitutive_exon
TAGGGGGGGGGTTGCTGCTCTGACGCTGGGCTCCTTGCTTGTGGGTGCAGGG	53235782	53235832	53235882	53235830	-1	X	ENSG00000124313.13	53225827	53321328	IQSEC2	9502	2281	300811	No_or_no_constitutive_exon
CCCGGAGAGCCTTGCTCTCCCTGAGATCACCTAAAGCCCGTAGGGGCAAGGC	54811045	54811129	54810995	54811047	1	X	ENSG00000102316.16	54807598	54816012	MAGED2	9502	2281	300811	No_or_no_constitutive_exon
CTTGACCCTTTGGACTCTTTAATATGTATGACATGCAATTGTGGGGTTAGAT	56990953	56992237	56992287	56992235	-1	X	ENSG00000204271.12	56818297	56995827	SPIN3	9502	2281	300811	No_or_no_constitutive_exon
TTTAATGTAGCTCCAAGATCATGCATATTCTTTCTATTTTTGGGAACTAGCA	63656509	63658064	63658114	63658062	-1	X	ENSG00000131089.15	63634966	63809274	ARHGEF9	9502	2281	300811	No_or_no_constitutive_exon
CTTAGCTGTACCACACTGTCCGTTCCCTCCCCCCATGATAGGGACAGCAGAA	64185116	64186174	64186224	64186172	-1	X	ENSG00000184675.9	64185116	64205744	AMER1	9502	2281	300811	No_or_no_constitutive_exon
GACCTCAGGTGATCCACCCACCTCAGCCTCCCAAAGTGCTGGGATTACAGGC	70148581	70148968	70149018	70148966	-1	X	ENSG00000220925.2	70148581	70149654	IGBP1-AS2	9502	2281	300811	No_or_no_constitutive_exon
CCCTACACAGAGTGGGTTTTGGCAAGGGTTGGAATGAGGGGAGGTAGCAGTC	71058623	71058627	71058677	71058625	-1	X	ENSG00000147164.11	71056331	71073426	SNX12	9502	2281	300811	No_or_no_constitutive_exon
AGGAGGGAAGGAGATCGGTGCTGGAGTCTGATGGTGCTGCTGGGATGCAGGA	71125350	71125495	71125300	71125352	1	X	ENSG00000184634.15	71118555	71142454	MED12	9502	2281	300811	No_or_no_constitutive_exon
GACCTCAGGTGATCCGCCCACCTCAGCCTCCCAAAGTGCTGGGATTACAGGC	73947231	73947430	73947181	73947233	1	X	ENSG00000225470.7	73944183	74070408	JPX	9502	2281	300811	No_or_no_constitutive_exon
GCTGGGCATGGTGGCAGGCGCCTGTAGTCCCAGCTACTTGGGAGGCTGAGGC	73946554	73948267	73948317	73948265	-1	X	ENSG00000230590.9	73946554	74293574	FTX	9502	2281	300811	No_or_no_constitutive_exon
TCCCATCAAGCAGAGAAGTAGACAGCTTCAGGGGAGGCAGGGGTGAGCAGAG	97617111	97617261	97617311	97617259	-1	X	ENSG00000236256.9	97431285	97642589	DIAPH2-AS1	9502	2281	300811	No_or_no_constitutive_exon
GCTGGGCGTGGCAGCTCACACCTGTAATCCCAGCACTTTGGGAGGCCTAGGT	101043563	101043655	101043705	101043653	-1	X	ENSG00000225839.2	101043563	101094476	TRMT2B-AS1	9502	2281	300811	No_or_no_constitutive_exon
CCGGCCATTCCTGTGTCGGGGTTGGCCATTCTTGACGGTGGGGCCAGCAGAC	101250422	101250580	101250372	101250424	1	X	ENSG00000102385.12	101219768	101264497	DRP2	9502	2281	300811	Yes
CTGACCATGGCTCTGTGTCTAGTGGGTCCAAGCCTCTCCCGGGTGGCCAGTC	101623813	101623893	101623763	101623815	1	X	ENSG00000102401.19	101622796	101627843	ARMCX3	9502	2281	300811	No_or_no_constitutive_exon
CTGCATGTTTTCTATATCACTGGCAGAGCCTGTAGTTGGAAAGGGGACAGAG	102602038	102602102	102601988	102602040	1	X	ENSG00000271147.7	102599511	102714671	ARMCX5-GPRASP2	9502	2281	300811	No_or_no_constitutive_exon
AAGGAAACCCCAGAGGAGGGCCGAATCAGCCTGGCCAGGGATTTAAAGAGGA	103253657	103253790	103253840	103253788	-1	X	ENSG00000180964.16	103252994	103255203	TCEAL8	9502	2281	300811	No_or_no_constitutive_exon
TGATTGGCCGCGTCGCGCGGCTTGTCACGCTCTTTTGTCTCAATGGGCAGAG	103918831	103919080	103919130	103919078	-1	X	ENSG00000231728.3	103917410	103919548	AC234782.2	9502	2281	300811	No_or_no_constitutive_exon
CTGACCTCGTGATCCGCCCGCCTCGGCCTCCCAAAGTGCTGGGATTACAGGC	106638539	106638678	106638489	106638541	1	X	ENSG00000147231.13	106611929	106679442	CXorf57	9502	2281	300811	No_or_no_constitutive_exon
CCCTGGCTTCCCTGGAATTCCTGGACCTAAAGGGCCTAAGGGAGACCAAGGA	108164876	108164921	108164971	108164919	-1	X	ENSG00000197565.15	108155606	108439497	COL4A6	9502	2281	300811	No_or_no_constitutive_exon
TCCTAACCAGAAAAGGTTGACACTTTTGGCACAACAGAAAGGGGTAGAAGGA	109659353	109659431	109659481	109659429	-1	X	ENSG00000068366.19	109624243	109733403	ACSL4	9502	2281	300811	No_or_no_constitutive_exon
GTTGCAGTGAGCTGAGATTGCACCACTGCACTCCAGACTGGGCAACAGAGCA	119423514	119423547	119423464	119423516	1	X	ENSG00000237903.1	119422916	119423547	AC004000.1	9502	2281	300811	No_or_no_constitutive_exon
GCTACTCGGGAGGCTGAGGCAGGAGAATTGCTTGAACCTGGGAGGTGGAGGT	119921260	119921923	119921973	119921921	-1	X	ENSG00000101882.9	119920671	119943772	NKAP	9502	2281	300811	No_or_no_constitutive_exon
GAGTTCGTGGCCACTGCCACTGACGAGTTTCTCTTTGTCCATGGGGCCAGGG	120120952	120120980	120121030	120120978	-1	X	ENSG00000233382.6	120120952	120245267	NKAPP1	9502	2281	300811	No_or_no_constitutive_exon
GCTACACAGGAGGCTGAGGCAGGAGATTTGCTTGAACCTGGGAGGCGGAGGT	120620569	120621074	120620519	120620571	1	X	ENSG00000232119.7	120594009	120621074	MCTS1	9502	2281	300811	No_or_no_constitutive_exon
GGCTAAGGTGGGAGGACCACTTGAGCCTGGGAGGTAGAGGGTGCAGTGAGCC	127730071	127730285	127730335	127730283	-1	X	ENSG00000235274.1	127728733	127730858	Z75741.2	9502	2281	300811	No_or_no_constitutive_exon
CTCAAGCAGGAGGGAGGCAAGAGAAGAAAAGACCAGGATTAGGGACAGAGGG	130412687	130412693	130412637	130412689	1	X	ENSG00000134597.15	130401968	130413343	RBMX2	9502	2281	300811	No_or_no_constitutive_exon
AGGAGGGAGGCAAGAGAAGAAAAGACCAGGATTAGGGACAGAGGGCGGAGCT	130412694	130412752	130412644	130412696	1	X	ENSG00000134597.15	130401968	130413343	RBMX2	9502	2281	300811	No_or_no_constitutive_exon
TAGCTCTCTCTCTCTCTCTCTCTCTCTCTCTGCGCCATGTGGGGACACAGTG	131016468	131016521	131016571	131016519	-1	X	ENSG00000228659.1	130981589	131058146	LINC01201	9502	2281	300811	No_or_no_constitutive_exon
GAGGGAGAGGGTTGGACTGCTCATATCTTTTTGATCTTTGGGAATAACAGTG	131285766	131286048	131286098	131286046	-1	X	ENSG00000147255.18	131273505	131578899	IGSF1	9502	2281	300811	No_or_no_constitutive_exon
CTCTGTGGTCCTTGTTGTGTATATGTTTTCTATTCTTTCTGTGGGTATAGTA	132669112	132669199	132669249	132669197	-1	X	ENSG00000171004.18	132626015	132961395	HS6ST2	9502	2281	300811	No_or_no_constitutive_exon
CATGCGGCCCCTTTGGTTGCTCCTCGCAGTGGGCGTCTTTGACTGGGCAGGG	135985623	135985827	135985573	135985625	1	X	ENSG00000198689.10	135973840	136047269	SLC9A6	9502	2281	300811	No_or_no_constitutive_exon
[truncated: 282 more rows]
