# Supplementary material for: Widespread Separation of the Polypyrimidine Tract From 3′ AG by G Tracts in Association With Alternative Exons in Metazoa and Plants
Source: Front Genet. 2019 Jan 14;9:741. doi: 10.3389/fgene.2018.00741 (PMC6339879; doi:10.3389/fgene.2018.00741)
Supplement: DATA FILE S2 — Sequences of REPAG 3′ SS from each species of metazoa, plants and protists. [file Data_Sheet_2.zip › Supplementary data 2/Protists_Release38_pseudocohnilembus_persalinus.txt]

REPA_GGG_Sequence	Exon_Start	Exon_End	Pos_-50	Pos_+2	Strand	Chromosome	GeneID	Gene_Start	Gene_End	Gene_Name	Number_of_REPAs	Number_of_REPAs_has_GGG	Number_of_Intron(Intra_genic_Region)	Upstream_Constitutive_Exon
GTATATACATAGATATTATTGATTTTTTACAATAATTAATTGGGAAAAAGCC	975287	976306	975237	975289	1	scaffold683	PPERSA_11205	969887	982570	None	15927	33	59731	No_constitutive_exon_found_in_species
AAACACAAATAACCACAAAAAAAATACACATTAAATAATAAATGGGACAGTG	816413	817352	816363	816415	1	scaffold1431	PPERSA_02683	811253	817352	None	15927	33	59731	No_constitutive_exon_found_in_species
TGTATAAATAATTAACTCAAAGCGAAGCAGTTTTGCTGGGGTACATAGAGGG	745675	746388	745625	745677	1	scaffold1948	PPERSA_05112	743498	749315	None	15927	33	59731	No_constitutive_exon_found_in_species
ATCTTTTAATTTTTATAAAATTATATTAAATAGAATGGGAAAAAATAAAGTT	105831	105885	105781	105833	1	scaffold776	PPERSA_11851	102701	106483	None	15927	33	59731	No_constitutive_exon_found_in_species
AAAGACTAATAAAAAATAAAAAAAAAGCAAAGAAATTTGGGGTAATATAGTT	496883	497024	497074	497022	-1	scaffold776	PPERSA_11948	496799	499020	None	15927	33	59731	No_constitutive_exon_found_in_species
GTTTTCAGTACAGATGACTCTGTTATGTAGTTTGATTTTGGGTAATAAAGTA	217220	217281	217170	217222	1	scaffold2383	PPERSA_08448	217087	221537	None	15927	33	59731	No_constitutive_exon_found_in_species
AAAGAGAAGGATTAGGTGTTATGATATGGTTAGATGGGTCCAGATATGAGGG	301763	301785	301713	301765	1	scaffold1741	PPERSA_04383	301569	302741	None	15927	33	59731	No_constitutive_exon_found_in_species
AATTAACATTAAGAATAATAAATTTTACTAAAAAACGGGAACTAAAATAGCT	88883	89032	88833	88885	1	scaffold97	PPERSA_12910	85306	91443	None	15927	33	59731	No_constitutive_exon_found_in_species
GCGAATAAGAAGGTGAATAAGAAGGAGAATAACAAGAGGGTGAACAAGAGGG	48	53	103	51	-1	scaffold1160	PPERSA_00547	48	2059	None	15927	33	59731	No_constitutive_exon_found_in_species
AATAAAAAAATAATAATCCGATGCTGATAAGCTAATAATAATGGGGCCAGGT	263540	263582	263632	263580	-1	scaffold437	PPERSA_09558	261519	266353	None	15927	33	59731	No_constitutive_exon_found_in_species
TACTATTCTAATAATAATAAAAAATAATTAAAAAATGGGAAATAATTAAGTT	400946	401054	401104	401052	-1	scaffold1438	PPERSA_02893	399616	404001	None	15927	33	59731	No_constitutive_exon_found_in_species
TGGCTAGATCATATAAATGGAAAAAAACATAATTAATTACTGGGAATGAGTA	6661	6673	6723	6671	-1	scaffold2119	PPERSA_06881	6661	7611	None	15927	33	59731	No_constitutive_exon_found_in_species
AAAAATTCTTATTAAATGTGCTATTAAAATGAAATATGGGGAATTATAAGAC	302856	303242	303292	303240	-1	scaffold2150	PPERSA_07133	300592	305458	None	15927	33	59731	No_constitutive_exon_found_in_species
CAAAGAAACAATCCCAATTTTTAAATTTAAATTAAAAATGATGGGAAAAGTG	407988	411475	411525	411473	-1	scaffold1696	PPERSA_04200	407988	414142	None	15927	33	59731	No_constitutive_exon_found_in_species
AAGATTTTAAAAATAGCGGCTTATACTGAGCCGACTGTTTATTGGGAAAGAA	374417	374449	374367	374419	1	scaffold1430	PPERSA_02499	371377	374449	None	15927	33	59731	No_constitutive_exon_found_in_species
AAATAGATAAAATTACTGGCAATTTAAAATTAAATGCGGGAAAAATTTAGTA	297242	297283	297333	297281	-1	scaffold211	PPERSA_06372	297242	297775	None	15927	33	59731	No_constitutive_exon_found_in_species
AGCACAAGAATAATTTAATAAAAATTTTATCTAAAATGGGTAAAAACCAGAC	115962	116061	115912	115964	1	scaffold1345	PPERSA_01906	114719	117019	None	15927	33	59731	No_constitutive_exon_found_in_species
TTTTTTAATGAAAAAAAAAATATTATTTAATTTAATTTATACTGGGAAAGGT	100355	100536	100305	100357	1	scaffold2357	PPERSA_08312	99553	101946	None	15927	33	59731	No_constitutive_exon_found_in_species
ATATTATAATATAATGTACTCTAAAAGTTAATCTAAGGGATAAAATTAAGAT	148511	148798	148461	148513	1	scaffold1330	PPERSA_01770	147922	153002	None	15927	33	59731	No_constitutive_exon_found_in_species
TTTAATGTAAATAGGTTATTTAAAATTATTAGAAAATTTGGGAAAATTAGGA	230097	230396	230047	230099	1	scaffold812	PPERSA_12218	226349	234633	None	15927	33	59731	No_constitutive_exon_found_in_species
ATTATATGTATTTTATCGAAATGAATTTATTTTTAATTATATAGGGAAAGAA	25373	25803	25323	25375	1	scaffold2025	PPERSA_05719	22877	27075	None	15927	33	59731	No_constitutive_exon_found_in_species
AAATTTTTCAAATTATAACACCTTTTTTAAACCATAGTAAAGGGAACAAGAA	115279	115371	115421	115369	-1	scaffold1566	PPERSA_03576	115091	117560	None	15927	33	59731	No_constitutive_exon_found_in_species
ATTTATTTTTATTTAAAAAATTGTCTATCACGTTCGGGGAGTAAAATTAGGT	46170	46211	46261	46209	-1	scaffold410	PPERSA_09427	46170	49243	None	15927	33	59731	No_constitutive_exon_found_in_species
ATGTAACAAAAATAATTTTATTTAATTAATTTTATTTTATTTGGGAGTAGTT	134435	134499	134549	134497	-1	scaffold1433	PPERSA_02785	134435	135508	None	15927	33	59731	No_constitutive_exon_found_in_species
CATTTCTCTAATATTTATTATTTAATTTTTAACTAGTTTAATGGGAATAGGA	127081	127112	127031	127083	1	scaffold602	PPERSA_10461	123493	127112	None	15927	33	59731	No_constitutive_exon_found_in_species
GTTTTTGTATTTTAATAGTTTATAGTTATAAAATATTTTGGGTTAAATAGAG	3414	3619	3669	3617	-1	scaffold1009	PPERSA_00001	3414	5096	None	15927	33	59731	No_constitutive_exon_found_in_species
TACTGAAAGAGAGTAATTTATTGTCCCTATTTATTGTGTGGGAAAAAGAGCT	108183	108373	108133	108185	1	scaffold1591	PPERSA_03677	108000	115654	None	15927	33	59731	No_constitutive_exon_found_in_species
TACTAGGTTGCTTACACTTTAAATTTGAATATAAATTAGAAGGGTATTAGTC	27023	27028	27078	27026	-1	scaffold2155	PPERSA_07206	27023	30793	None	15927	33	59731	No_constitutive_exon_found_in_species
GCTTTATAGTATAAATTTGGTGCAGATTTTGGGTTGGGGTTGGGGTTGAGTT	28415	28774	28365	28417	1	scaffold961	PPERSA_12845	27766	28774	None	15927	33	59731	No_constitutive_exon_found_in_species
CAAATTAAGTTGCGTTTTAAGACTTTTAATTTAAAAGACTACTGGGAAAGGG	41507	41774	41824	41772	-1	scaffold1555	PPERSA_03513	36434	45376	None	15927	33	59731	No_constitutive_exon_found_in_species
TAAATTATTTTAAATTAGCGTAAATTTTATAATAAAGGGAAAAAAATTAGGA	79235	79269	79319	79267	-1	scaffold1555	PPERSA_03525	79235	80590	None	15927	33	59731	No_constitutive_exon_found_in_species
TTTAATTTTAATATGTTAGAATGGTGTCAGTAAAAATTTTTTGGGAAAAGTC	74679	74686	74629	74681	1	scaffold800	PPERSA_12179	72154	74686	None	15927	33	59731	No_constitutive_exon_found_in_species
TCATATTATGCTTAAATAAAGGCAAATAATAATTTTGGGAATATGGATAGCC	60037	60381	59987	60039	1	scaffold1835	PPERSA_04791	55060	60381	None	15927	33	59731	No_constitutive_exon_found_in_species
