# Supplementary material for: Widespread Separation of the Polypyrimidine Tract From 3′ AG by G Tracts in Association With Alternative Exons in Metazoa and Plants
Source: Front Genet. 2019 Jan 14;9:741. doi: 10.3389/fgene.2018.00741 (PMC6339879; doi:10.3389/fgene.2018.00741)
Supplement: DATA FILE S2 — Sequences of REPAG 3′ SS from each species of metazoa, plants and protists. [file Data_Sheet_2.zip › Supplementary data 2/Plants_Release38_arabidopsis_thaliana.txt]

REPA_GGG_Sequence	Exon_Start	Exon_End	Pos_-50	Pos_+2	Strand	Chromosome	GeneID	Gene_Start	Gene_End	Gene_Name	Number_of_REPAs	Number_of_REPAs_has_GGG	Number_of_Intron(Intra_genic_Region)	Upstream_Constitutive_Exon
TTTGTTTCCTCATCTGTATTGTTTTAACTGTGGTTTTACAATGGGTGCAGGA	126685	126840	126890	126838	-1	1	AT1G01320	121066	130577	None	14811	1307	127602	Yes
TTTTTTTGAAATAATAATAAATGTGAAATTTGGATGATGACGTGGGACAGAA	147451	148014	147401	147453	1	1	AT1G01380	147042	148014	ETC1	14811	1307	127602	No_or_no_constitutive_exon
ACTGTGTTGGAAAATTTGATTGTTAATTTCGTGTTTTTTTGGGGGGGCAGAT	230558	230979	230508	230560	1	1	AT1G01630	228798	230979	None	14811	1307	127602	No_or_no_constitutive_exon
CGACCTTGTGCAAATGGTTTACCTTACTATATTGATTAATTGGGAATCAGAG	250668	250863	250618	250670	1	1	AT1G01690	249040	252522	ATPRD3	14811	1307	127602	Yes
TCTATCATGTAACGACAATTTCATGGGTTTCTTCATTTTCTGATGGGTAGAA	317552	317642	317502	317554	1	1	AT1G01920	315982	319667	None	14811	1307	127602	No_or_no_constitutive_exon
GTAACGACAATTTCATGGGTTTCTTCATTTTCTGATGGGTAGAAATTCAGGC	317560	317642	317510	317562	1	1	AT1G01920	315982	319667	None	14811	1307	127602	No_or_no_constitutive_exon
TTGGTGGGGAGGTACATGCTCATGTGTTTAGTTTTTTTACGGGGTAACAGAA	329572	329698	329522	329574	1	1	AT1G01950	325315	330619	ARK2	14811	1307	127602	Yes
TGATCCTTGTTGTGGTTCATCATGTTCATTTGATTGTTTGGTGGGGGCAGAG	330242	330619	330192	330244	1	1	AT1G01950	325315	330619	ARK2	14811	1307	127602	No_or_no_constitutive_exon
ATCTCTTTTTCTTTTTTTATATAACTGAAACTTTCGATTGGTGGGAGCAGGA	404756	404842	404706	404758	1	1	AT1G02145	404599	408619	ALG12	14811	1307	127602	No_or_no_constitutive_exon
TATTCAAAGAGCTTATATAAAGAAAACTAATGAAGGGATTTTGGGTGAAGGT	421734	421908	421684	421736	1	1	AT1G02205	418415	422579	CER1	14811	1307	127602	No_or_no_constitutive_exon
CATCACTCAGCGATTATTTACCAAAAGAATTTTTTTGCTGAAGGGTTTAGGA	450150	450251	450301	450249	-1	1	AT1G02280	448422	450426	TOC33	14811	1307	127602	No_or_no_constitutive_exon
ATCGTAATTATATTATTTTCTAATTGTCATTTTACTTTTTGGGATATAAGGA	471882	472507	472557	472505	-1	1	AT1G02360	471882	473336	None	14811	1307	127602	No_or_no_constitutive_exon
CAATAATAGAAAGCAGAAACACTCAAAAATGTTTTTTTTTTGGTGGGCAGAA	661087	661790	661840	661788	-1	1	AT1G02930	661087	662475	GSTF6	14811	1307	127602	No_or_no_constitutive_exon
TCTGTGTTTTAACCCGTCTTTTTTTGGGTTTTTGAATGATGTGGGTGCAGTA	795448	795856	795906	795854	-1	1	AT1G03260	795448	798491	None	14811	1307	127602	No_or_no_constitutive_exon
TAGACGTTTATTAGCATACACAGCTTAATAATTCTGCATATATGGGGCAGGG	843230	843552	843602	843550	-1	1	AT1G03400	842658	844251	None	14811	1307	127602	No_or_no_constitutive_exon
GAATATGTATGGTACTAATTAATGATGTTCTTTTGGGGTTGCAAATGCAGTT	959427	959609	959377	959429	1	1	AT1G03810	958758	959609	None	14811	1307	127602	No_or_no_constitutive_exon
AGATTTTCCTTGTAGTTAGTTTTCATTTTTTTTCTGTCTTGGGGTCACAGGT	993705	993951	993655	993707	1	1	AT1G03905	993399	995989	ABCI19	14811	1307	127602	No_or_no_constitutive_exon
GCATTGCCAATCATTCTATATAACATATATTCCTTGAATTTGGGTGAAAGTG	1075107	1075200	1075057	1075109	1	1	AT1G04130	1073273	1075568	TPR2	14811	1307	127602	Yes
GTGTCGGAGGAGCATGTTCTAAACTCTTTTGTTTTGGGTTAAAACCACAGTT	1193142	1193321	1193092	1193144	1	1	AT1G04420	1191518	1193884	None	14811	1307	127602	No_or_no_constitutive_exon
TTTCGTGGTGACCTCAAACTTGTGTTTATTTTGTTATGTGGGTTATGAAGCT	1259026	1259219	1259269	1259217	-1	1	AT1G04590	1258555	1261470	None	14811	1307	127602	No_or_no_constitutive_exon
ATTTTAGGTCAATTTTGTAAAACTAAACTACAAGATCATTCCATGGGAAGCT	1288231	1288788	1288838	1288786	-1	1	AT1G04625	1287830	1289820	None	14811	1307	127602	No_or_no_constitutive_exon
TACTCTACTCGACATTGCGCTAATATCTACATATTCAATTTAATGGGCAGTT	1374741	1374847	1374897	1374845	-1	1	AT1G04870	1373233	1375821	PRMT10	14811	1307	127602	Yes
GCTTAGTATATATTCTTGAGTTATGATACTTTCTTCTGTGGGGGAAACAGAA	1557175	1557328	1557125	1557177	1	1	AT1G05320	1553567	1557848	None	14811	1307	127602	No_or_no_constitutive_exon
CTCTTCTTTTAGTTTTCACATCTGTTTAACCAATTTTTTGGTTAGGGTAGAT	1680622	1680719	1680572	1680624	1	1	AT1G05620	1678880	1681710	URH2	14811	1307	127602	Yes
ACTACGTATTTTTATCTTAACCTCTTCTTTTTTGTGTGTGTGTGGGGCAGGT	1681161	1681297	1681111	1681163	1	1	AT1G05620	1678880	1681710	URH2	14811	1307	127602	Yes
TGCTTAGTATAACGTCATGACTGACAATGTTGTGAATTGGGTGGGTGCAGGT	1760334	1760412	1760284	1760336	1	1	AT1G05830	1754129	1761909	ATX2	14811	1307	127602	Yes
ATTGCTTTTGTGATTTTTGTTATCTAAACCCCTCTGTGTTGGGCGTGCAGAT	1910136	1910227	1910086	1910138	1	1	AT1G06230	1906962	1911056	GTE4	14811	1307	127602	Yes
AATTTCCCTGTTTTGACCATACAATTTTACTTTACCGTTGGGGAATTTAGGT	1924896	1925043	1924846	1924898	1	1	AT1G06290	1922207	1926278	ACX3	14811	1307	127602	No_or_no_constitutive_exon
CTTTGTTTTGACAATACAATTTGACTTATCCATTCTTATGGGGAACTTAGGT	1929161	1929308	1929111	1929163	1	1	AT1G06310	1926651	1930397	ACX3	2	14811	1307	127602	No_or_no_constitutive_exon
TTTGTTTGGTCCTTGGCTAAAGTAATAATGGCTTAATTTGAAGGGAACAGGG	2095484	2095691	2095741	2095689	-1	1	AT1G06820	2092945	2096784	CRTISO	14811	1307	127602	No_or_no_constitutive_exon
AAATGCAATATTATTATTCAAATCGTGATGTGTGATCTCTGTGGGTGCAGCG	2136870	2136964	2136820	2136872	1	1	AT1G06960	2135809	2137838	None	14811	1307	127602	No_or_no_constitutive_exon
TTTATTACAAAGCTAAGTAGTTATCAATGTTATTCCTTTGAATGGGACAGGG	2149818	2150152	2149768	2149820	1	1	AT1G06990	2148341	2150152	None	14811	1307	127602	No_or_no_constitutive_exon
GATGTGTTAATATGGAAAAGTAATTATTTGTTTGTGTTATGAAGGGTCAGAG	2250178	2250527	2250128	2250180	1	1	AT1G07320	2248966	2250529	RPL4	14811	1307	127602	No_or_no_constitutive_exon
TTTTTATCTTTGATGATGATGGTTGTTTGGTATGGTTTGAAATTGGGAAGTG	2366004	2366185	2366235	2366183	-1	1	AT1G07650	2359110	2366736	None	14811	1307	127602	No_or_no_constitutive_exon
TTTAGTCTTTGTTGGAGAATTCTTTAATTATTGTATTTGTGGGGTGTCAGGA	2363690	2363762	2363812	2363760	-1	1	AT1G07650	2359110	2366736	None	14811	1307	127602	Yes
AAATGTAACGGACCATACTCTGAAGATTGGTTTGCGATGGGCTGGCAAAGGG	2361616	2361682	2361732	2361680	-1	1	AT1G07650	2359110	2366736	None	14811	1307	127602	No_or_no_constitutive_exon
AGGAGGATTCAGTGGCTTATATGGTTACTAATCAAATTATATATGGGCAGGG	2439087	2439190	2439037	2439089	1	1	AT1G07890	2437280	2439665	APX1	14811	1307	127602	Yes
GTCTCTCAATTTGCTATGCCATCTCATGCAATATTCTACATACGGGACAGGA	2451767	2451865	2451717	2451769	1	1	AT1G07910	2445436	2454645	ATRNL	14811	1307	127602	Yes
CTGATTCCTGAATTTTAATCCATCTGCTTTCTTTGGTTCTGTGGGTGCAGAA	2483239	2484125	2484175	2484123	-1	1	AT1G08000	2483239	2485726	GATA10	14811	1307	127602	Yes
CAAGAGATTTGATTTTGTAAATTAGATACAACCGTCAAGGATTGGGATAGGG	2618614	2618652	2618564	2618616	1	1	AT1G08300	2614773	2618823	NVL	14811	1307	127602	No_or_no_constitutive_exon
ACATATGAACATTACATATCTGATAAATGTAATGATGGGTAAAATTGCAGCT	2626189	2626272	2626322	2626270	-1	1	AT1G08320	2621859	2628594	TGA9	14811	1307	127602	No_or_no_constitutive_exon
TTCACAAATTTTTTGGATGTGATGTGACACACTTTTGTTGGGACGTGCAGCT	2704079	2704261	2704029	2704081	1	1	AT1G08540	2703294	2706860	SIGB	14811	1307	127602	No_or_no_constitutive_exon
TTTTCTTGTTTTAGAACTTCTCGCAATTCTAATGTTTCTGGGTAATGCAGTA	2758816	2758908	2758958	2758906	-1	1	AT1G08660	2756903	2759889	SIA1	14811	1307	127602	Yes
CCTTGATGATTAATTACTCATTCTCCAAGTTTACTCGTTCTGGGAACTAGGT	2803875	2804064	2803825	2803877	1	1	AT1G08750	2801041	2804711	None	14811	1307	127602	Yes
TTAGATGCGTTTTGGATTGGTAGTAAATGTTTAATTTGGTGGGGTTGCAGGT	2846031	2846350	2845981	2846033	1	1	AT1G08860	2841968	2846350	BON3	14811	1307	127602	No_or_no_constitutive_exon
CTGAATTGGATCTTGTACTGATTTGATTTTGATTTGGTTTGGGTTGATAGGT	2846893	2847365	2847415	2847363	-1	1	AT1G08880	2846893	2848100	HTA5	14811	1307	127602	No_or_no_constitutive_exon
TATCTTGGGTACTGTTTTGTTTTTGCATAATGTTGGCGATGGGGTTACAGAT	2936831	2936972	2937022	2936970	-1	1	AT1G09100	2936527	2939363	RPT5B	14811	1307	127602	No_or_no_constitutive_exon
GATTTATCTCTTTTCTGAAATGATGTTATTTGCTATTTACGGGTGATTAGGA	2944902	2944960	2945010	2944958	-1	1	AT1G09140	2942537	2945976	SR30	14811	1307	127602	Yes
AATAATCTTGAATCCAATACCAATCGAGCTGCTTTTCTGCGGGATGGTAGAT	3055230	3055558	3055608	3055556	-1	1	AT1G09470	3055230	3057543	NEAP3	14811	1307	127602	No_or_no_constitutive_exon
AGACAACGCCAAATCTGGAATCTTCTTCATGCATGAGCGGGTTAAAGGAGGC	3137762	3138001	3138051	3137999	-1	1	AT1G09700	3137648	3140353	DRB1	14811	1307	127602	No_or_no_constitutive_exon
TTACTGGAGATGCTAATAAGACTTTTGTGTGGATTTGTTGGGGGTGGCAGGT	3173215	3173510	3173165	3173217	1	1	AT1G09794	3171904	3173510	None	14811	1307	127602	No_or_no_constitutive_exon
GACAACCTGACGAAATTAAATGAATCTTGACTCAAAACTTGGGGATGAAGAT	3214048	3214467	3214517	3214465	-1	1	AT1G09890	3214048	3217603	None	14811	1307	127602	No_or_no_constitutive_exon
TTGATTTTGTTCTATTTTAAGCTGATTTTAAATTTTGTGTGTGGGTACAGTG	3278044	3278112	3278162	3278110	-1	1	AT1G10040	3275890	3278779	None	14811	1307	127602	Yes
TGTGTTTCTTAAACTAATGAAAAAATTCACCTATTATTTTCGGGTAACAGGA	3343685	3344130	3344180	3344128	-1	1	AT1G10190	3343685	3345632	None	14811	1307	127602	No_or_no_constitutive_exon
TGTGTTGAGTTTGCTATTTTTGCTTATTTGAGTTATGGGTGAATATGCAGGT	3356626	3357455	3357505	3357453	-1	1	AT1G10240	3356626	3359853	FRS11	14811	1307	127602	Yes
TCCATGTAAAATCGAAACACCACTCACACTCTCAATGCTTGGGTTTAAAGGA	3459685	3460620	3459635	3459687	1	1	AT1G10490	3453190	3460620	None	14811	1307	127602	No_or_no_constitutive_exon
ATGCCATCTCAAAGCTTCAAAAGGACTTACAAAGTTTTCTGTTGGGATAGAC	3533849	3533933	3533799	3533851	1	1	AT1G10660	3532228	3535137	None	14811	1307	127602	Yes
TTTTCATGAACTGTACATATATGTTAGTTATTGGTATCCTATGTGGGCAGGC	3653561	3653975	3654025	3653973	-1	1	AT1G10930	3647875	3655685	RECQL4A	14811	1307	127602	No_or_no_constitutive_exon
TAAATGCAAGGCTTCATAGCCATTTCTGACGTGAGTATTGATGGGCACAGGA	3662004	3662171	3661954	3662006	1	1	AT1G10950	3659203	3664264	TMN1	14811	1307	127602	No_or_no_constitutive_exon
TTGGCTCAAACAAAAAAGATCTCCCAAATTCTCAAAAGAAGGGCACAAAGAA	3705704	3706056	3706106	3706054	-1	1	AT1G11100	3703671	3709586	None	14811	1307	127602	No_or_no_constitutive_exon
TTTTTGATGTTTGTATGTTTAGATAAGCTAACTCATAGATGTTGGGACAGGT	3738678	3738791	3738628	3738680	1	1	AT1G11160	3733043	3739844	None	14811	1307	127602	Yes
AAGGTTCAGAAGTAAATTTTTCTAAAATTGTTTTCTTGTGGGAAATTCAGAC	3741524	3741642	3741474	3741526	1	1	AT1G11170	3740663	3744675	None	14811	1307	127602	No_or_no_constitutive_exon
GAATTAGTTAGAATAATTCTTGTTTGAATGTTACATTGTTGGGAATACAGGA	3746569	3746632	3746519	3746571	1	1	AT1G11180	3745773	3748557	None	14811	1307	127602	No_or_no_constitutive_exon
GTATTAATTATGTCATGTCCACTTAGTTGACTGTTTGGGAATATGAACAGAG	3787834	3787985	3788035	3787983	-1	1	AT1G11280	3787317	3790935	None	14811	1307	127602	Yes
TTGAAGTGGATGAAGCAGCAGTGTCTATGGATGTGAAGAGGGCTAAGAAGGT	3871777	3872488	3872538	3872486	-1	1	AT1G11510	3871722	3872929	None	14811	1307	127602	No_or_no_constitutive_exon
CGGAGGTGGTGGCGGTGGACTCCTCGGTGGAGGCGGCTTTGGGGGAGGAGCC	3999534	3999828	3999484	3999536	1	1	AT1G11850	3999156	4000024	None	14811	1307	127602	No_or_no_constitutive_exon
AGCTTGTCTTGTATCTAATCTGTTTCATGTTGTGTTCTTTGGGAAACTAGAC	4041826	4041907	4041957	4041905	-1	1	AT1G11960	4039565	4044046	None	14811	1307	127602	Yes
CTTAGTGTCTTAGAAACTTAGGGGATTGAATTGTTTTTCGAAAAGGGAAGGT	4159569	4159750	4159519	4159571	1	1	AT1G12250	4159226	4161506	TL20	3	14811	1307	127602	No_or_no_constitutive_exon
AGTGTTTTGTTTCATTAATATGCTTACTCATTCCTTAATTGTGGGGGTAGGT	4253256	4253400	4253206	4253258	1	1	AT1G12470	4250944	4257392	None	14811	1307	127602	No_or_no_constitutive_exon
TGTGTTTGTAGAACAATGTAATTAATATTTTGTTTTGTTTTGGGGAGTAGAT	4286203	4286647	4286697	4286645	-1	1	AT1G12600	4286203	4289069	UTR4	14811	1307	127602	No_or_no_constitutive_exon
GATTCTAATTAATTTTCTTAGATTTGGTTGTTTGTTTTATATATGGGCAGAT	4309493	4309749	4309443	4309495	1	1	AT1G12660	4308942	4309749	None	14811	1307	127602	No_or_no_constitutive_exon
AGAACGGAATCTAGAATGTTGTGTAAAACTAAAAAGTTGGGTTGAAACAGCT	4362683	4362770	4362820	4362768	-1	1	AT1G12800	4361550	4365414	None	14811	1307	127602	No_or_no_constitutive_exon
TGTTCTCCTTAATAACTTCTTGTGTCACTAATTTTGGGTTGCAAATGTAGAT	4385723	4385936	4385673	4385725	1	1	AT1G12860	4384303	4386651	SCRM2	14811	1307	127602	No_or_no_constitutive_exon
CGAGCTCTAGTATCATTGATTTGGCTATGTTAATGAAGATGAGGGTTTAGGG	4452440	4452760	4452390	4452442	1	1	AT1G13060	4452189	4454900	PBE1	14811	1307	127602	No_or_no_constitutive_exon
TGCTTTTCTTGTTCAGTGTTCCCCTTATAGGTGTTTTGGGAAATTGGTAGGT	4566336	4566746	4566796	4566744	-1	1	AT1G13320	4563427	4567849	PP2AA3	14811	1307	127602	No_or_no_constitutive_exon
GTATATACACTAATACACATATCTTATTTTTTTTGGGGTTGGTGAAATAGAA	4598425	4598513	4598375	4598427	1	1	AT1G13400	4597566	4599141	JGL	14811	1307	127602	No_or_no_constitutive_exon
CCTTGAACATTGCATTCCCTTGATGTGGTTATGTTTTGTGATAGGGACAGCT	4738836	4739040	4739090	4739038	-1	1	AT1G13825	4738440	4739345	None	14811	1307	127602	No_or_no_constitutive_exon
TGATGAGAAAAAGTTTGTGATCTTGATGATGTTTTTTTCTGTGGGTGCAGAT	4740338	4740375	4740425	4740373	-1	1	AT1G13830	4739692	4741189	None	14811	1307	127602	Yes
AAAATGATGGAACATTGATTTTATGTCTTGATGGAGTTTGAGGGTTGCAGGG	4835723	4836620	4836670	4836618	-1	1	AT1G14130	4835723	4837771	None	14811	1307	127602	No_or_no_constitutive_exon
CATGGTCATAAATTAATTAATGTTTTTATAATATATTTTTTGGGGGACAGAA	5002286	5002413	5002463	5002411	-1	1	AT1G14600	5000985	5003637	None	14811	1307	127602	No_or_no_constitutive_exon
AATATGAATTGTCGAATTTAAAGATTTTTTTTTTTTTTTTGGGGGAGAAGAG	5001997	5002121	5002171	5002119	-1	1	AT1G14600	5000985	5003637	None	14811	1307	127602	No_or_no_constitutive_exon
GACTCTCTGCTTTAGTGAAAATGTAAGTTTTTTGTTTGTTTGTGGGATAGAT	5063822	5063930	5063980	5063928	-1	1	AT1G14710	5061693	5065303	None	14811	1307	127602	Yes
GATTTAACTTGTTTTAGTCAGGTATTAAACCCTTGGTTAATGGGAAACAGGT	5063251	5063359	5063409	5063357	-1	1	AT1G14710	5061693	5065303	None	14811	1307	127602	Yes
GTGTGTTTTTTAAATGTTTTTGACAATGATTGGTTGATTATGGGATGAAGCA	5073985	5074185	5073935	5073987	1	1	AT1G14730	5073030	5074798	CYB561C	14811	1307	127602	No_or_no_constitutive_exon
TACCAATGAGTTTAGTTTTTTTACATGTTCTTTTTTTTGGGGGGGTCTAGGT	5291214	5291320	5291164	5291216	1	1	AT1G15380	5290581	5292582	None	14811	1307	127602	Yes
TGTTTTCTGAGTGAATAATATTGGGATCTGTTTGGTTGTTGTGGGGACAGGT	5399574	5400149	5399524	5399576	1	1	AT1G15690	5398925	5402733	AVP1	14811	1307	127602	Yes
CTGTAGATTCACGATCATCAGTTTCTTATTTTGGGGGGGTGCTAAAACAGGC	5672861	5672999	5673049	5672997	-1	1	AT1G16570	5670576	5673600	None	14811	1307	127602	Yes
GTCTGGTACAATTTGTAAAATAGCTTATATCCCTTTGGGGGATGTGGCAGGA	5722284	5722614	5722234	5722286	1	1	AT1G16710	5713793	5722614	HAC12	14811	1307	127602	No_or_no_constitutive_exon
TGAATCGTTTTGTGTGTGTTGATGTAATATATATATTGTGGGAATGATAGTG	5772445	5772612	5772662	5772610	-1	1	AT1G16870	5770731	5773322	None	14811	1307	127602	No_or_no_constitutive_exon
CACTCATATTTGTATTTCGTTTTGTTGATAATGTTAAATGGGTGTAACAGCT	5919105	5919197	5919247	5919195	-1	1	AT1G17280	5916831	5920393	UBC34	14811	1307	127602	No_or_no_constitutive_exon
ATTTTTATATATCTTAGACAAGCTTTCTTTGTTTTCATCTGGGAAAGCAGCT	5942380	5942442	5942330	5942382	1	1	AT1G17350	5941548	5944465	None	14811	1307	127602	No_or_no_constitutive_exon
GGCGGTTTCTGAAATTTGGACATTTGGATATTTTTACAGGAAAATGGGAGAG	6103643	6104120	6103593	6103645	1	1	AT1G17745	6100963	6105347	PGDH	14811	1307	127602	No_or_no_constitutive_exon
TTAAACTTTGGTGATGACTGAAGTAAATAAACCGCCTTCTGGGCTGACAGGT	6111098	6111176	6111226	6111174	-1	1	AT1G17760	6110106	6116617	CSTF77	14811	1307	127602	No_or_no_constitutive_exon
GTTTTGTTGGAATGCATTGTTTTTGAAAGTGGTTTGTGATGATGGGACAGTT	6151348	6151546	6151596	6151544	-1	1	AT1G17870	6149938	6152222	EGY3	14811	1307	127602	No_or_no_constitutive_exon
AATGTTTTTGTTACGATAACTTATGAGTTATTTCTACGTGCAAGGGATAGAC	6257700	6257701	6257650	6257702	1	1	AT1G18180	6255735	6257900	None	14811	1307	127602	No_or_no_constitutive_exon
CTTAAATATAATACTGTTTTATTTTTTATTTTTGCATGGGAGGAAAAAAGAT	6265415	6265884	6265934	6265882	-1	1	AT1G18200	6265415	6267076	RABA6B	14811	1307	127602	No_or_no_constitutive_exon
TGTTTAGCATATGTAACTAATGAGACGCTAACTGACTTTCTGATGGGAAGGC	6291207	6291286	6291336	6291284	-1	1	AT1G18270	6283369	6293993	None	14811	1307	127602	Yes
TTTAGTGGTGCTTACTTCTTATAATGAAAGTGTATGTTTGGTGGGTGCAGGC	6332646	6332715	6332596	6332648	1	1	AT1G18400	6331397	6333856	BEE1	14811	1307	127602	Yes
GTTTTCTTGTCTTTGTACCATTACCTAATTGAAAACTTTGGGTTGAACAGGA	6376638	6377603	6377653	6377601	-1	1	AT1G18540	6376638	6378580	RPL6A	14811	1307	127602	No_or_no_constitutive_exon
CCCTCTTGTTGAACAATATGCTTGAATCATTGCTTTGTTGGGAGCATTAGAA	6491346	6491487	6491296	6491348	1	1	AT1G18830	6489232	6494634	SEC31A	14811	1307	127602	No_or_no_constitutive_exon
TTGTATACATTTTATGGGTTTCAGTGACGAAATTTTGGTTTGGGGATCAGGT	6517449	6517524	6517399	6517451	1	1	AT1G18870	6515372	6519395	ICS2	14811	1307	127602	Yes
TTTGTGAAATTGTGGTAACCGTGTTAGTAACTAAGGGGTATAAGGAACAGGT	6617761	6618010	6617711	6617763	1	1	AT1G19170	6616601	6619006	None	14811	1307	127602	No_or_no_constitutive_exon
CTGTCCTTATAAGTCGGTAAGTATGTACTAATGTTGGGAAGATGATGCAGAG	6796136	6796451	6796501	6796449	-1	1	AT1G19650	6796136	6799764	SFH4	14811	1307	127602	No_or_no_constitutive_exon
CATAAATCCTCTTTCTTTCTTTTTGTTTGTGTTTTGTGTTGGGGAAGTAGAA	6839182	6839837	6839887	6839835	-1	1	AT1G19790	6838119	6840313	SRS7	14811	1307	127602	No_or_no_constitutive_exon
AATGTTTTGAATGTCTAAAGATTTAGAATTTGTTCTGTTTTTGGGAACAGTT	6931011	6931242	6931292	6931240	-1	1	AT1G19970	6931011	6932826	None	14811	1307	127602	Yes
AATTTCATCAATAATACATCCATGGTTTTCGGTCAATGTTTACGGGTAAGGC	6954156	6954321	6954371	6954319	-1	1	AT1G20060	6950392	6956400	None	14811	1307	127602	No_or_no_constitutive_exon
TGATTGAATTTCCTTAAATTAATGTTAATGTAAATGTATAAATTGGGCAGCA	6979471	6979718	6979421	6979473	1	1	AT1G20130	6977752	6980241	APG	14811	1307	127602	Yes
AAACTTCTTAACGAAAAGCTCTGTGTTTTTTGTGTGTTTGGGAAAAACAGAG	6998334	6999068	6999118	6999066	-1	1	AT1G20190	6998334	6999839	EXPA11	14811	1307	127602	No_or_no_constitutive_exon
GGCTTGTTCTTGAATATTTGAGACTGATGTACAATTGGGTATTGGAACAGAG	7125895	7125993	7126043	7125991	-1	1	AT1G20570	7121852	7126559	None	14811	1307	127602	No_or_no_constitutive_exon
GTGAAGCGTGATGTGATTATTTTTAACATGTGTTACTTCGTAATGGGCAGGT	7144458	7144736	7144408	7144460	1	1	AT1G20620	7142971	7146540	CAT3	14811	1307	127602	No_or_no_constitutive_exon
GTGATTCTGAAGATGATTACGATAGAGATGATGATGAAGAGAGGGAGAAGCG	7285560	7288843	7285510	7285562	1	1	AT1G20920	7285041	7289943	RH42	14811	1307	127602	No_or_no_constitutive_exon
CAATTATCATTTACTTATGTATTTATTATTTGTTGATTTGGGTGGTGTAGAG	7482134	7482265	7482084	7482136	1	1	AT1G21360	7481183	7483513	GLTP2	14811	1307	127602	Yes
TGATATGAGTTTGGTTTAGTTCTAACCGATAATAATTTATGACTGGGAAGGT	7494662	7494845	7494612	7494664	1	1	AT1G21400	7493212	7496741	None	14811	1307	127602	Yes
TATGTCGGAGTTTGAGTCTGATAACTGATTATACGAATGGGGAAGTCCAGGA	7576038	7576380	7575988	7576040	1	1	AT1G21610	7573829	7578963	None	14811	1307	127602	Yes
CACATGAATCTAACAACAAGCACTGTCAGAGTCATTTTCTGGGATCACAGAA	7593516	7593685	7593735	7593683	-1	1	AT1G21650	7592663	7604229	SECA2	14811	1307	127602	No_or_no_constitutive_exon
CCTACATTTATATATTTTCGTTTGTGTGATCCGATACTTGGGATTTGAAGGT	7644267	7645240	7644217	7644269	1	1	AT1G21740	7640905	7645240	None	14811	1307	127602	No_or_no_constitutive_exon
TAAATTTTCTTCGGAATTTTGATTTTTGTTTGTTTTGGGATATGATGAAGGC	7652667	7652813	7652617	7652669	1	1	AT1G21780	7651881	7654014	None	14811	1307	127602	Yes
GAAATCAAAACATCCTAAAGTGAAATTTTCGATCTTTTTTGTGGGTGCAGTG	7714051	7714459	7714001	7714053	1	1	AT1G21930	7712818	7714459	None	14811	1307	127602	No_or_no_constitutive_exon
TTCCAAAAATTTGAATCTTTTTGCTGATTGTTGTTTTAATGGTGGGTTAGGT	7759076	7759987	7760037	7759985	-1	1	AT1G22030	7759076	7760929	None	14811	1307	127602	No_or_no_constitutive_exon
GCTGGGAATAACCTAAGACAAGTCTTGCTTTTTTCGTACTGGGAATGTAGGC	7879865	7879975	7880025	7879973	-1	1	AT1G22300	7878758	7881395	GRF10	14811	1307	127602	Yes
AGATTGGTGGAGATGTGAAGAGAGAAGAGGTTGAGGCGGTGGTTAGGGAGTT	7894857	7895211	7895261	7895209	-1	1	AT1G22360	7894806	7897761	UGT85A2	14811	1307	127602	No_or_no_constitutive_exon
ATATTTATATGTTTACTGATTTTTATTTTTAAAAAATTGGTTGGGAACAGAT	8058583	8059060	8058533	8058585	1	1	AT1G22760	8055324	8059060	PAB3	14811	1307	127602	No_or_no_constitutive_exon
TTCGTGAGTGGATTTTTACTTATTGACGTTTCCGGTTTGTGGGTCAACAGGA	8215004	8215145	8214954	8215006	1	1	AT1G23170	8212555	8215807	None	14811	1307	127602	Yes
TGTTTTTTTAGAAGTATTAATTACTCAAAACATCGGATGGGAATGAACAGAA	8218618	8219631	8218568	8218620	1	1	AT1G23180	8215720	8219641	None	14811	1307	127602	No_or_no_constitutive_exon
GATTTTGTTATAGAATTGTAAAGTGTATATGTTTCGTTTTGTGGGTGAAGGT	8273690	8273980	8274030	8273978	-1	1	AT1G23320	8273422	8275350	TAR1	14811	1307	127602	No_or_no_constitutive_exon
TAGCTAATAACATTTTATGATTTCAATTTTTTGATTTGGGGATGGCGAAGTG	8318484	8318583	8318434	8318486	1	1	AT1G23420	8317296	8319491	INO	14811	1307	127602	Yes
TTTCACAATTTATTTAATCCTTTTTTTTTCTTGGTTTTGTGGGGTTTAAGGT	8334081	8334414	8334031	8334083	1	1	AT1G23480	8332861	8336414	CSLA3	14811	1307	127602	No_or_no_constitutive_exon
TTCTTGTGATTAGTTCTCACTAACTTGATGTAAATTCTTGAAAAGGGTAGCG	8397641	8397747	8397591	8397643	1	1	AT1G23730	8395465	8398387	BCA3	14811	1307	127602	Yes
GGATGTTTGTGTTTGAAATGTTCTTATGGATCTTATTTGGGACAACGCAGGA	8411352	8412079	8411302	8411354	1	1	AT1G23790	8409944	8412079	None	14811	1307	127602	No_or_no_constitutive_exon
AGAAGATCTCCTCCAAGGCGTCGCAGTGTTACTCCACCTCGCCGTGGGAGGA	8428234	8428330	8428380	8428328	-1	1	AT1G23860	8427256	8429498	RSZ21	14811	1307	127602	No_or_no_constitutive_exon
AGCTGACAGCTAGGCGAGGAGATGGTCGCCGTGATGGGAAGAGCTTGAAGAC	8458691	8458946	8458641	8458693	1	1	AT1G23915	8457658	8458946	None	14811	1307	127602	No_or_no_constitutive_exon
GATGGTGTTCTCTATTCTTTGCTAAAAGTTGTGTGCTGGGTAAAATGCAGTT	8632186	8632372	8632136	8632188	1	1	AT1G24330	8631205	8635055	PUB6	14811	1307	127602	Yes
CTATTAAGGAATCAAGTGACGATTAATATGTGAGTGGTTTGGGTTGGTAGGT	8639736	8639787	8639837	8639785	-1	1	AT1G24350	8638519	8640825	None	14811	1307	127602	Yes
AACACTCTGTTGCAAGTGTTTGTTTAAAGTTTGGTTCCTTGGGATGGTAGGT	8704840	8704957	8704790	8704842	1	1	AT1G24560	8702360	8705879	None	14811	1307	127602	No_or_no_constitutive_exon
TTATTTTTTGTCGATTCGGTTTCTGATTATTGGTTGTTGGGGGGATGTAGAT	8762831	8762917	8762967	8762915	-1	1	AT1G24764	8759532	8763469	ATMAP70-2	14811	1307	127602	No_or_no_constitutive_exon
CCAAGCAACATTCTCTCATGTATCTCACGTTTTGTGGGTCATAAAATTAGGT	9069032	9069344	9069394	9069342	-1	1	AT1G26208	9065954	9071468	None	14811	1307	127602	No_or_no_constitutive_exon
AAATGGCTTTTGATGGATTATTGATGATAATATCATGCATGGGTGTACAGAT	9179837	9179909	9179787	9179839	1	1	AT1G26560	9178211	9181967	BGLU40	14811	1307	127602	No_or_no_constitutive_exon
AGAACAAACTTAACCAAATATTCTCATGTTGACTTTGATCTGGGGTGTAGGA	9490064	9490294	9490014	9490066	1	1	AT1G27320	9486888	9492632	AHK3	14811	1307	127602	No_or_no_constitutive_exon
ATTGGTACTTTTGTTTCCCTTGTTTCATTCATTTTGCTGGTGGGATGCAGAA	9512115	9512219	9512269	9512217	-1	1	AT1G27385	9510474	9512971	None	14811	1307	127602	No_or_no_constitutive_exon
GGTACTTTTGTTTCCCTTGTTTCATTCATTTTGCTGGTGGGATGCAGAAGTG	9512115	9512216	9512266	9512214	-1	1	AT1G27385	9510474	9512971	None	14811	1307	127602	No_or_no_constitutive_exon
TACATATATATGTGTGTGCATTACTTATGGGGTTTTGGTTTGGGTTGAAGAT	9623971	9624103	9623921	9623973	1	1	AT1G27660	9621397	9626067	BHLH110	14811	1307	127602	No_or_no_constitutive_exon
TACTACTACGCAATAAACTAAATAAAATATCATTAATTTGTGGGATATAGGA	9655197	9655392	9655147	9655199	1	1	AT1G27740	9654474	9656089	BHLH54	14811	1307	127602	No_or_no_constitutive_exon
TGTATCTGGGTCATATTCTGAGTTTTGTCGATTTGTTTGTGGGGTTGCAGTT	9748266	9748467	9748216	9748268	1	1	AT1G27970	9746708	9748467	NTF2B	14811	1307	127602	No_or_no_constitutive_exon
ATTCTGACTAGTACATTTTTTTTCTGTTGCAATATTTGGGATAATGAAAGGT	9753100	9753389	9753439	9753387	-1	1	AT1G27990	9752741	9753952	None	14811	1307	127602	No_or_no_constitutive_exon
TAATCCAATTTCTGCCTTTGATTGATTGATTGATCTTGGTTTGGGGACAGAT	9851887	9851989	9852039	9851987	-1	1	AT1G28200	9849843	9852449	FIP1	14811	1307	127602	Yes
TAAATAGTTGCAGTTATATATTTATTTCTTAAATTATTTGGGTAATGCAGTA	10060442	10060511	10060561	10060509	-1	1	AT1G28630	10058455	10063460	None	14811	1307	127602	No_or_no_constitutive_exon
AGTTACAATTATACAAGAACATAACTATGTATTTGTTTGGGTTAAAGAAGGA	10059757	10059826	10059876	10059824	-1	1	AT1G28630	10058455	10063460	None	14811	1307	127602	No_or_no_constitutive_exon
TATCTACGATGCATTGAGCTCCTTCTAACTTTTTTTCTTTGGGGGTTCAGAT	10070233	10070382	10070432	10070380	-1	1	AT1G28650	10069364	10071108	None	14811	1307	127602	No_or_no_constitutive_exon
TCTACCATGTTTTCACAATCATTCGTTCCTTTTTTGTTTGAAGTGGGAAGAT	10135057	10135356	10135007	10135059	1	1	AT1G29040	10133982	10136124	None	14811	1307	127602	No_or_no_constitutive_exon
TCATTCAAACACAAACCTATATCGACTAATGTCTTCCTTTCGGGTAACAGGG	10136245	10136664	10136714	10136662	-1	1	AT1G29050	10136245	10139228	TBL38	14811	1307	127602	No_or_no_constitutive_exon
ATACATGGGCAGGAAGTTGTTGGGCGTTCTCAGCGATTGGGGCGATGAAGGT	10172520	10173071	10172470	10172522	1	1	AT1G29110	10171682	10173071	None	14811	1307	127602	No_or_no_constitutive_exon
GTTGCATCTTATTTGACTATTACTATGTCTTCCATTTTTGTGGGAGTTAGGG	10386420	10386546	10386596	10386544	-1	1	AT1G29700	10384944	10387441	None	14811	1307	127602	Yes
TGCATTCTCTTCTGTCTTGAGATTGAATATTTGCTTGTAAACTGTGGGAGCA	10401360	10401595	10401645	10401593	-1	1	AT1G29730	10400563	10405913	None	14811	1307	127602	No_or_no_constitutive_exon
ATTCTCTTCTGTCTTGAGATTGAATATTTGCTTGTAAACTGTGGGAGCAGGA	10401360	10401592	10401642	10401590	-1	1	AT1G29730	10400563	10405913	None	14811	1307	127602	No_or_no_constitutive_exon
TTTTCATCCTTGGAATCATCAGTTTTCTCTTTTGATTTAGGGGGTAGCAGAT	10589461	10589622	10589411	10589463	1	1	AT1G30130	10587470	10590209	None	14811	1307	127602	No_or_no_constitutive_exon
TAGAAAATTAAACGCTAACATATATAGATCTATGATTGATGATGTGGGAGGG	10710589	10710728	10710778	10710726	-1	1	AT1G30350	10709998	10711667	None	14811	1307	127602	No_or_no_constitutive_exon
TAGGTTATCAAAAATGTGATCTTGAACTGTTTTATTTCGGGGTATGACAGGC	10718415	10718997	10718365	10718417	1	1	AT1G30360	10715481	10718997	ERD4	14811	1307	127602	No_or_no_constitutive_exon
CCTGACACATTATTTGGTGTTCTTAATGATTTATTTGTGTGAAAGGGCAGAG	10811565	10811737	10811515	10811567	1	1	AT1G30520	10810396	10813779	AAE14	14811	1307	127602	Yes
TTCCATTTGGATGCAAATGTTAACAGATCTTAGTGATTTTGGGAATGTAGGA	10855814	10855939	10855764	10855816	1	1	AT1G30620	10854516	10858280	MUR4	14811	1307	127602	No_or_no_constitutive_exon
TTTAGCAAATGGATTTTAAAGACTGTTTTTGTTGTGTATGGGTGGAGTAGGT	10857722	10858280	10857672	10857724	1	1	AT1G30620	10854516	10858280	MUR4	14811	1307	127602	No_or_no_constitutive_exon
CTTACAAGTCTTCAGCTTTTGAGAACTTTTGAGTCTTTTTTGGGAAAAAGGT	10948367	10948454	10948504	10948452	-1	1	AT1G30820	10944907	10949482	None	14811	1307	127602	No_or_no_constitutive_exon
TGTGTTCAATGGTTTTGGTTTATTAGATATTTATTCGGGTTTGAATGAAGGT	11146210	11146423	11146160	11146212	1	1	AT1G31190	11144771	11146930	IMPL1	14811	1307	127602	No_or_no_constitutive_exon
AAGCTCTCTAGTTTGCATATAATGATTGCTGAAATATTTGGGTGATGCAGGA	11271148	11271195	11271098	11271150	1	1	AT1G31480	11265815	11271701	SGR2	14811	1307	127602	No_or_no_constitutive_exon
TCACTTTGTAACTAGGTCAATTAGCATCTACGTTGTGGGAGAGACATAAGAA	11278280	11278462	11278230	11278282	1	1	AT1G31510	11277416	11278462	None	14811	1307	127602	No_or_no_constitutive_exon
AACGAAACGTAAGACAGCGAAAATCGAGGCCTAGGCTCGGGTGAAACTAGGG	11341042	11341298	11340992	11341044	1	1	AT1G31670	11337535	11341889	None	14811	1307	127602	No_or_no_constitutive_exon
CTCAAGTTATGCATTTTACGTTCTATAAGATAACATGATTCGGGGTTGAGGC	11356371	11356592	11356321	11356373	1	1	AT1G31720	11356075	11358095	None	14811	1307	127602	No_or_no_constitutive_exon
GATGATACTTCAAAAACTCTCATTTATGGTTATCTTATGGGAAAATATAGGT	11535457	11535569	11535619	11535567	-1	1	AT1G32070	11534606	11536437	NSI	14811	1307	127602	Yes
ACATTTCATATACTGATTCATAGCTTCTCTTCTTGTTCTACTGGGGATAGAC	11559725	11559782	11559832	11559780	-1	1	AT1G32130	11558754	11561920	IWS1	14811	1307	127602	Yes
GTATATAAATCTTGGAACTAAGTAAGCTCCGTCTTTTTTTTGGGAAAAAGTG	11663682	11663848	11663898	11663846	-1	1	AT1G32340	11663007	11666120	NHL8	14811	1307	127602	No_or_no_constitutive_exon
AAGTCTTAAAGAGATCTTTGAGTTTTGTAATAACTGATTGGGCAATGCAGGA	11768640	11768754	11768590	11768642	1	1	AT1G32540	11767484	11770049	LOL1	14811	1307	127602	No_or_no_constitutive_exon
TAGTGATGTGTCTACTCTACAATTTGAGATTTACAATCTTATGTGGGCAGGT	11773118	11773207	11773257	11773205	-1	1	AT1G32550	11771620	11774294	FdC1	14811	1307	127602	Yes
ACTTTATATCCATATCATTCGTTTTGATTGTGTGTGTGTGGGTGGTGTAGAA	11876349	11876457	11876507	11876455	-1	1	AT1G32790	11874507	11877549	CID11	14811	1307	127602	Yes
ATTCGTTCTCTTTTTCGGTTTTATGACGGTTTGTTATTCTACAGGGTGAGTC	11874507	11875225	11875275	11875223	-1	1	AT1G32790	11874507	11877549	CID11	14811	1307	127602	No_or_no_constitutive_exon
TTCTTGACCAGGTCCTCTGATCATCCACGTCTCTTTTTTGGGGTCGAAAGAA	11959483	11959852	11959433	11959485	1	1	AT1G33010	11959286	11960591	None	14811	1307	127602	No_or_no_constitutive_exon
ATAATTGGCGTTTAGTAGGAGGTAGACCGTCAGTTTGATCATGTGGGCAGGT	11968347	11968507	11968557	11968505	-1	1	AT1G33050	11967782	11971532	None	14811	1307	127602	No_or_no_constitutive_exon
TTGTTTATAACCCTAGACAACATGTTGAACTTATTTATAAATGGGTACAGGA	11989822	11989941	11989772	11989824	1	1	AT1G33080	11985649	11990520	DTX23	14811	1307	127602	Yes
ATACGGTTTATCACAATGGTTTTCTAATGATAACGTGAATGCTGGGGCAGGT	12049665	12050066	12049615	12049667	1	1	AT1G33230	12046378	12050095	None	14811	1307	127602	No_or_no_constitutive_exon
TTCCAATTGATTTCAAAAATATCACCAGTTGCTTGCTTAATATGGGACAGGT	12338582	12338860	12338910	12338858	-1	1	AT1G33950	12332833	12340409	IAN7	14811	1307	127602	No_or_no_constitutive_exon
GTTAACTATGATTATGAGTATGTATGTATGATGAATGTATGACTGGGGAGAA	12514971	12515037	12515087	12515035	-1	1	AT1G34315	12514105	12516521	None	14811	1307	127602	No_or_no_constitutive_exon
AATGTGTGATTGAAAAAAAAATCTTCAAAAATAACAAAGAAAATGGGCAGGT	12696293	12696474	12696243	12696295	1	1	AT1G34650	12692994	12697834	HDG10	14811	1307	127602	No_or_no_constitutive_exon
CAAAATCTTTTTTTCTTAATGGTTATTTCTTTGTTGGGTTATGAACACAGGT	12980688	12981350	12981400	12981348	-1	1	AT1G35350	12980688	12984740	PHO1-H8	14811	1307	127602	No_or_no_constitutive_exon
AATCCTGGAAGTTTAAGTTTAAATATTGGGACTTGAGGGGATATGAACAGAA	13005672	13005770	13005820	13005768	-1	1	AT1G35375	13005672	13006187	None	14811	1307	127602	No_or_no_constitutive_exon
TGTAAGTGGTGACGAATAATGTTGTTTTGTGGTGTTTTAGTGAATGGGAGTG	13090483	13090623	13090433	13090485	1	1	AT1G35530	13089815	13097286	None	14811	1307	127602	No_or_no_constitutive_exon
CTTCTTTAAACTGGTTTTGTTAACTTTTTTTTTCTTTTAACGCGGGGCAGAA	13162965	13163237	13163287	13163235	-1	1	AT1G35630	13162965	13164512	RMR5	14811	1307	127602	No_or_no_constitutive_exon
AGTTTCTTATAGTTTGAAAAACTCTCTTTATGGTTTGTGGAAATGGGCAGGA	13253587	13253837	13253887	13253835	-1	1	AT1G35750	13253397	13255570	APUM10	14811	1307	127602	No_or_no_constitutive_exon
ATAATTTATTTTAACTTCTCTATACCACACATGATGAGATATCCAGGGAGAC	14016943	14016982	14017032	14016980	-1	1	AT1G36970	14016384	14018356	None	14811	1307	127602	No_or_no_constitutive_exon
TTGTGTTTTCTTGTTCTAATTATAAACATTATCCATTTACGGGAATTCAGGT	15603567	15604104	15604154	15604102	-1	1	AT1G41830	15603567	15607966	SKS6	14811	1307	127602	No_or_no_constitutive_exon
TCCAAGTTCCAACTAAATTTGTTGTTGTTAATATGGTGGGTAAACAAAAGTT	16833573	16834011	16833523	16833575	1	1	AT1G44318	16831015	16834011	HEMB2	14811	1307	127602	No_or_no_constitutive_exon
TTCTTTGCCAAAACATGGAAAGTTAACAAAATGTTTTACAAGGTCGGGAGAT	16852340	16852669	16852719	16852667	-1	1	AT1G44478	16852340	16853238	None	14811	1307	127602	No_or_no_constitutive_exon
TTATATTGAAGTTCATGAATTGTCTCTTAACACTCCTTCTTGGGGGCTAGCC	17010715	17010853	17010665	17010717	1	1	AT1G45000	17009050	17011929	RPT4B	14811	1307	127602	Yes
CAAACATGATTTGTTCTTGGAAAATGAATCGGTGTTTCCGGGGATTGCAGTG	17067859	17067969	17067809	17067861	1	1	AT1G45130	17065110	17069269	BGAL5	14811	1307	127602	Yes
GCTTTTGCTAATCATCTTTTTTTTTGTGTTACATTGCTTGGGAGAAACAGTT	17118336	17118551	17118286	17118338	1	1	AT1G45191	17115761	17119246	BGLU1	14811	1307	127602	No_or_no_constitutive_exon
CGTTTGTTTTTGTTTGGACAAGTCTGTTGTTTCTCCATGGGCTATGGAAGGC	17118491	17118551	17118441	17118493	1	1	AT1G45191	17115761	17119246	BGLU1	14811	1307	127602	No_or_no_constitutive_exon
CCATTAGTATTTAACATTGAGGATTCTTCCATTTATCCGTAATGGGACAGAC	17173632	17173701	17173751	17173699	-1	1	AT1G45332	17172120	17177060	MEFG1	14811	1307	127602	Yes
TATTGTGACTAGATTTGATGAACATTTTATTTGGTTATTTTGGGAAACAGGA	17650510	17650856	17650906	17650854	-1	1	AT1G47900	17647143	17651791	FPP6	14811	1307	127602	Yes
CCTTTCTAGGATATTCTTTATTATTTTCCTTATTTATAAGGGTTAATAAGGG	17760284	17760894	17760234	17760286	1	1	AT1G48095	17760141	17761998	None	14811	1307	127602	No_or_no_constitutive_exon
AACAATAATATTTATTAATTATTTATTACATGTATTTTGGGAATGTGAAGTT	17767528	17767696	17767478	17767530	1	1	AT1G48100	17766737	17769951	None	14811	1307	127602	No_or_no_constitutive_exon
GTGCTCTTTTGTATTTTTATATCCTTTGTTATTGTTTTTGTTAAGGGTAGGT	17905258	17905432	17905482	17905430	-1	1	AT1G48430	17902631	17906873	None	14811	1307	127602	Yes
TGTTTGTTTTTTGTTTCTTTTTGATGTGACGGATTATGATTGGAGGGTAGGC	17902631	17902999	17903049	17902997	-1	1	AT1G48430	17902631	17906873	None	14811	1307	127602	No_or_no_constitutive_exon
GCTCAAGGGACTGATGATAAAACGTGTGAGATGGTTGTGTGGGGGTGTAGGT	18085393	18085508	18085558	18085506	-1	1	AT1G48900	18084714	18087934	SRP-54C	14811	1307	127602	Yes
TGTTTCTCAATTTCCTCTCCTACATTTTTGTTTACAAATTGGGCTAGTAGGT	18223512	18223586	18223462	18223514	1	1	AT1G49250	18220532	18224325	None	14811	1307	127602	No_or_no_constitutive_exon
AAACTCATAATAATAATTTGTTTTATGTGATTTTTTTGGGAAAACAAAAGAA	18287858	18288319	18288369	18288317	-1	1	AT1G49420	18287858	18288650	None	14811	1307	127602	No_or_no_constitutive_exon
TGATTGTATACAATTTCGTCGTGTGTATGCTTACACGGGTAATGAAACAGGA	18356071	18356733	18356021	18356073	1	1	AT1G49590	18354743	18356733	ZOP1	14811	1307	127602	No_or_no_constitutive_exon
TTTGTGATTTTATCTGACTGGGAGATGGTTTGTTTATTGTATTGGGACAGGA	18496250	18496459	18496509	18496457	-1	1	AT1G49950	18494028	18497318	TRB1	14811	1307	127602	Yes
GGAAATTTTCTTATGATCTTTTTTTCGTTCATATTGGGAAAATGAAACAGAG	18505296	18506184	18505246	18505298	1	1	AT1G49975	18504756	18506184	None	14811	1307	127602	No_or_no_constitutive_exon
GTATATTTCCGCATACATGCATATTCATATTTTCGTTCATGGGTGTGCAGGG	18610396	18610568	18610346	18610398	1	1	AT1G50240	18606510	18614500	TIO	14811	1307	127602	Yes
ATATCAATCTTTCAGAAAATTTCTCAGCCTTGTATTGTGGGAATGATCAGGA	18688935	18689020	18689070	18689018	-1	1	AT1G50450	18687784	18690503	None	14811	1307	127602	No_or_no_constitutive_exon
ATGTAGTTGCATGTGTGTATGAGTATGGATTGTTGGCTTTGGGAATGTAGAA	18783213	18783366	18783163	18783215	1	1	AT1G50700	18781763	18784582	CPK33	14811	1307	127602	Yes
ATCTTATGATGTTGCATCACATCTTAAGTTGCTTGGTTGGTAATAGGGAGTT	19069111	19069169	19069061	19069113	1	1	AT1G51430	19068240	19069776	None	14811	1307	127602	No_or_no_constitutive_exon
ATCGCATCAGATATGTGTCTGTCTAATATGTATGATACATAAATAGGGAGGA	19095962	19096202	19095912	19095964	1	1	AT1G51490	19094887	19097503	BGLU36	14811	1307	127602	No_or_no_constitutive_exon
AGATTGAAGTGCTTGATCTTTAACCTGAAGTCACTTGTGGGTAACAACAGGC	19940029	19940267	19939979	19940031	1	1	AT1G53430	19934986	19941185	None	14811	1307	127602	Yes
CTTAGTTTTTACTTAACAACTGAATATGCGTTTGTTTACGGGATAAAAAGGC	20029404	20029466	20029516	20029464	-1	1	AT1G53650	20028922	20031619	CID8	14811	1307	127602	Yes
GTTTTTTTTTTAATTTAATTTATGATTTGGGGGTTTTGGTGGGAAATTAGGT	20179356	20179821	20179871	20179819	-1	1	AT1G54050	20179356	20180566	HSP17	4B	14811	1307	127602	No_or_no_constitutive_exon
TAAAAAAGACTTTTGTTGTTTTCTGAATAAATATGGTGTGAGGGATTCAGCA	20246036	20246304	20246354	20246302	-1	1	AT1G54220	20246025	20250345	None	14811	1307	127602	No_or_no_constitutive_exon
AATACTAATGATGCCATGGAATATGGTTCAATGATCGTTGGGTAATGCAGGT	20375701	20375879	20375929	20375877	-1	1	AT1G54560	20371468	20380156	XI-E	14811	1307	127602	Yes
GTCAATTGCTCTTAACATAACCATTTAAAAACTTATTGGGATTGAGATAGGT	20449944	20450077	20449894	20449946	1	1	AT1G54820	20447156	20450916	None	14811	1307	127602	No_or_no_constitutive_exon
TGAGGCCATTTTCATCCGTGACTTATTCTGATTCTGTGTGACCAGGGAAGAG	20474350	20474666	20474300	20474352	1	1	AT1G54920	20470677	20475193	None	14811	1307	127602	No_or_no_constitutive_exon
ATATTCAAAATTAATTAGTTCTTGTTGTTATTTTTTAAATATTGGGGAAGAA	20495313	20495432	20495263	20495315	1	1	AT1G54953	20495105	20495432	None	14811	1307	127602	No_or_no_constitutive_exon
TGAATATTCATAACTAATCAGTTCTTGTTGTTATTGCAATATTGGGAAAGGA	20498159	20498468	20498109	20498161	1	1	AT1G54957	20497903	20498468	None	14811	1307	127602	No_or_no_constitutive_exon
AATGTACAAAAAGATACAATTATACGTATTTGTTTTTGTTGGGTACGTAGGA	20567031	20567903	20566981	20567033	1	1	AT1G55120	20566029	20569322	CWINV3	14811	1307	127602	No_or_no_constitutive_exon
TTTAGTCGAGTCTTGATTTTTTTAGTAATGTGTGGTTCATTGGGAAACAGGG	20577094	20577325	20577044	20577096	1	1	AT1G55150	20574473	20577351	None	14811	1307	127602	No_or_no_constitutive_exon
AAATAAACAGATTTTATAATTTCTTTATATGATATAAATAGATGGGACAGGA	20616054	20616436	20616004	20616056	1	1	AT1G55260	20614572	20616466	None	14811	1307	127602	No_or_no_constitutive_exon
AAATGAAACGAGTTTTAAAAAAGAAGCTTAACACTTTGATAATGGGGCAGGT	20675168	20676449	20675118	20675170	1	1	AT1G55370	20673767	20676449	NDF5	14811	1307	127602	No_or_no_constitutive_exon
ATATGTATGATGTCGTTTTAGAGTCTGACTTTAAGTTTTTGTTGTGGGAGGT	20723801	20723913	20723751	20723803	1	1	AT1G55510	20723278	20725747	BCDH_BETA1	14811	1307	127602	No_or_no_constitutive_exon
TTTGTCTGGTCGATCTTATAGATTGCTTTTGCTTGTGCTTGGGGTTGCAGAT	20725134	20725212	20725084	20725136	1	1	AT1G55510	20723278	20725747	BCDH_BETA1	14811	1307	127602	No_or_no_constitutive_exon
AATACCTACATCAGTTTAATGGTTGTTGTCTTTTTCTTGTGTGGGTGCAGAA	20806134	20806245	20806295	20806243	-1	1	AT1G55680	20804591	20807940	None	14811	1307	127602	No_or_no_constitutive_exon
TTAGCTTCAATTGTGTAGCTTTGACTAAACGGGTCTCGTTTTGGGGGCAGGC	20896104	20896235	20896054	20896106	1	1	AT1G55870	20895581	20898868	PARN	14811	1307	127602	Yes
CAAATCTGTAACGAGTAATATACGTGTTTATGTGTTGTTGAGGGAATCAGGA	20946570	20947346	20947396	20947344	-1	1	AT1G56010	20946570	20949281	NAC021	14811	1307	127602	Yes
TGAATGATGCTTTACTAACGAAAAGGGATCATTTTGGGATGTGAACGGAGCA	21044347	21044782	21044297	21044349	1	1	AT1G56220	21042950	21044998	None	14811	1307	127602	No_or_no_constitutive_exon
CTAAGATAGAACGGTTATAAAAGCAAATGTTTTCTTTGGGAAATGTGTAGGT	21309894	21310641	21310691	21310639	-1	1	AT1G57540	21309894	21311521	None	14811	1307	127602	No_or_no_constitutive_exon
TGTCTCTTTTTCTCCTGATTATGTGGGGATGTGTCACACAGTGGGGGTAGAG	21416018	21416135	21416185	21416133	-1	1	AT1G57820	21413980	21418115	ORTH2	14811	1307	127602	No_or_no_constitutive_exon
GATTGTACTTCTCGTGTATTGATGCCTGTACCTTCCTATTGGGGTTGTAGGA	21500991	21501185	21501235	21501183	-1	1	AT1G58060	21489283	21501890	None	14811	1307	127602	No_or_no_constitutive_exon
TGATTTGTGTGTGTGTGTGTGTGTGTGTGTTTTTTCTTGTGTTGGGGTAGGA	21537576	21538198	21538248	21538196	-1	1	AT1G58180	21537576	21540038	BCA6	14811	1307	127602	No_or_no_constitutive_exon
AATGTTTGGTGCATTCTAATTCTAAAGCATATTTTATGATGAATGGGCAGTT	21627757	21628107	21628157	21628105	-1	1	AT1G58300	21627757	21630118	HO4	14811	1307	127602	No_or_no_constitutive_exon
CTACACTGTTTCCTTTGGGACTATTTTAGTTCTTTGCCTGGCTGGGACAGTG	21850808	21850841	21850891	21850839	-1	1	AT1G59470	21850808	21853384	None	14811	1307	127602	No_or_no_constitutive_exon
AACTAGGGTTTACTGTTATTCGGTGGTAATGTTCTTCTTTCGTGGGACAGAG	21881906	21881950	21881856	21881908	1	1	AT1G59560	21881533	21883806	SPL1	14811	1307	127602	Yes
GATAGAACAAGGATTGTAATAATCTGATATGGTATGCTCTGGGATTGTAGGT	22020970	22021162	22021212	22021160	-1	1	AT1G59830	22020376	22022503	PP2A1	14811	1307	127602	No_or_no_constitutive_exon
TTTGTCAGAGAGTTACTTGGCTAATCTTTCTCTTTATCCTGGGAGATCAGAG	22027800	22027829	22027750	22027802	1	1	AT1G59840	22026461	22029379	CCB4	14811	1307	127602	No_or_no_constitutive_exon
AATCATTTGCGATTTGATATCTAAGTTTTATTGATTCACATGGGATGTAGGC	22081716	22081799	22081666	22081718	1	1	AT1G59980	22080688	22086845	ATJ39	14811	1307	127602	Yes
ATCTTGTTTTTGCTAATCATCTCTTCTTCTTTCTTTCTTGGGAGAGACAGAT	22157383	22157409	22157333	22157385	1	1	AT1G60090	22155558	22158272	BGLU4	14811	1307	127602	No_or_no_constitutive_exon
TTTTTCTTCGCTAACCATCTCGTCTTCGCTTTACTGCTTGGGAGGGACAGTC	22222392	22222418	22222468	22222416	-1	1	AT1G60270	22221574	22224358	BGLU6	14811	1307	127602	Yes
TAGCGGTTTTTATCCGATAATTGAATTAGTTTCTTGCTTTGGGATTGTAGGA	22508523	22508977	22509027	22508975	-1	1	AT1G61100	22508523	22512333	None	14811	1307	127602	No_or_no_constitutive_exon
AAAACATATGTATATTATTTGTGACTGATAATGTTTGTGGGAACTAACAGTA	23010278	23010367	23010417	23010365	-1	1	AT1G62290	23009884	23013601	APA2	14811	1307	127602	No_or_no_constitutive_exon
GTATCACGCCGGTTAAGCTGATCAAATCTCTTTTGCATTCCGGGTAACAGAA	23026691	23027156	23027206	23027154	-1	1	AT1G62305	23026691	23029531	None	14811	1307	127602	No_or_no_constitutive_exon
AATTTGCTTTGTATTGGAAAATCTAAAACTTCTCTGTGATTGGGGGACAGTC	23033402	23036179	23036229	23036177	-1	1	AT1G62310	23033402	23039787	None	14811	1307	127602	No_or_no_constitutive_exon
TGGATATCGATATATTACCCGTAATGATCCAACTTTTTCTTGGGGAGTAGAG	23048967	23049305	23048917	23048969	1	1	AT1G62330	23046767	23050337	OFUT15	14811	1307	127602	No_or_no_constitutive_exon
TTGAAATAGTCTAGGCCATATTATATAATCTTCATGGGTCTAATGTGAAGGT	23255114	23255236	23255286	23255234	-1	1	AT1G62800	23253702	23257546	ASP4	14811	1307	127602	Yes
ATGGAACCTATATTTACACATATAATATTATGATTGAAGGGATGTGCAAGGC	23488883	23489237	23489287	23489235	-1	1	AT1G63320	23488883	23489578	None	14811	1307	127602	No_or_no_constitutive_exon
TATTTTTTGAATGAAATTGAAATGAAATGGAATAATTTTGGTGGGTGAAGGC	23517494	23517690	23517444	23517496	1	1	AT1G63420	23515679	23518944	None	14811	1307	127602	Yes
CAAAAAATCTGATCTTTGTTTGTTCGTTTGTTTGTTACATGGGGATGAAGAA	23599803	23599927	23599753	23599805	1	1	AT1G63650	23599412	23603164	BHLH2	14811	1307	127602	No_or_no_constitutive_exon
GCCCTCTCCATAAAATGAGTATTGAGAGAAATTTTGGGATGGAACTGCAGGA	23621966	23622396	23621916	23621968	1	1	AT1G63690	23618011	23622396	SPPL2	14811	1307	127602	Yes
TTTCCACTGTAGCTAAACCACTGATTCATACTGGCCAGTGGGAGAAACAGTG	23733002	23733053	23732952	23733004	1	1	AT1G63940	23729874	23733974	MDAR5	14811	1307	127602	No_or_no_constitutive_exon
ATCCTTCCTCTGTTTTTTTTCCTTGGCTTTGTTGATTTGATGGGATGCAGTT	23886654	23886672	23886604	23886656	1	1	AT1G64355	23885981	23887323	None	14811	1307	127602	No_or_no_constitutive_exon
GTTACGTTCACTAATGTGTTTTATGTTTTGGGGTGTGAATGGGAAATTAGGT	23972883	23972969	23972833	23972885	1	1	AT1G64550	23968749	23973614	ABCF3	14811	1307	127602	No_or_no_constitutive_exon
TGGTTAGTAATGGTAATTAACTGATATATGTGAACGAATGGGGAATGCAGCC	24031598	24031798	24031848	24031796	-1	1	AT1G64670	24030742	24033674	BDG1	14811	1307	127602	Yes
ATTGGTGACACATAGACTTAATAATGCCTTGTTAATAATTGGGGAAACAGGT	24045722	24045798	24045672	24045724	1	1	AT1G64710	24044685	24046621	None	14811	1307	127602	Yes
TATTGTTCTTCTGTATTTCTCTACTACAGTCTGAGAATTTGGGAATGCAGAT	24196648	24196738	24196788	24196736	-1	1	AT1G65130	24196344	24201346	None	14811	1307	127602	No_or_no_constitutive_exon
CTGCTGGTAAAAAGACTGGTGGTGGCAGTACTGGTGGTTGGGGAAGCGAGTC	24306666	24307235	24307285	24307233	-1	1	AT1G65440	24306544	24314639	SPT6	14811	1307	127602	No_or_no_constitutive_exon
ATACTTTACACTAATTGCTAAACATTAAAAAATATTTTGTGTTTGGGAAGAG	24390822	24391208	24390772	24390824	1	1	AT1G65590	24385551	24391208	HEXO3	14811	1307	127602	No_or_no_constitutive_exon
AACCTCTCATCGATTCTTTTTGTATGCAAACATCACAAATGGGCGTGTAGTG	24462957	24463051	24463101	24463049	-1	1	AT1G65780	24462957	24466888	None	14811	1307	127602	No_or_no_constitutive_exon
ACCGTGGTGCATCGATCCGAGTAGGACGTGACACCGAGAAAGAAGGGAAGGG	24655209	24655612	24655662	24655610	-1	1	AT1G66200	24655114	24657703	ATGSR2	14811	1307	127602	No_or_no_constitutive_exon
GATCACTATAAAGTTCGATCTGAATCGTTACTCGTGTTCATGGGGGGCAGGT	24841660	24841749	24841610	24841662	1	1	AT1G66590	24840898	24842609	ATCOX19-1	14811	1307	127602	No_or_no_constitutive_exon
TACTTATATTTTCTTTCATTTTCTAAGCCTTAATTTTTGGGATTGAGCAGCC	24903350	24903407	24903300	24903352	1	1	AT1G66760	24901881	24904443	DTX9	14811	1307	127602	Yes
GTCATTGGATCTTTGATTCTATATTTTATGTTTTTTGGGCGTATGTAAAGCC	24910438	24910525	24910388	24910440	1	1	AT1G66780	24909177	24911740	DTX8	14811	1307	127602	No_or_no_constitutive_exon
CCACCCTCTTCTTTCTGCTTCAAGTAAACAAGAACTCGGGTGGTGTGAAGCT	24951434	24952058	24951384	24951436	1	1	AT1G66880	24946927	24955694	None	14811	1307	127602	No_or_no_constitutive_exon
AATTTGTACCTCTTTGAAGTTGTATTGCCATGTAGGGTGTGGGTCTGAAGTT	25206643	25206688	25206738	25206686	-1	1	AT1G67320	25205278	25209101	None	14811	1307	127602	No_or_no_constitutive_exon
TTTCGGTTCTTGTCTCTCTAATTTTGATTGTGTTTTCTTTTGGGGAACAGAT	25230631	25230794	25230581	25230633	1	1	AT1G67340	25230238	25231943	None	14811	1307	127602	No_or_no_constitutive_exon
AGGGCAAGTTTTTGACTTGTTACTATTTGATTTGTTGCTGGGAATTTAAGGT	25296359	25296442	25296492	25296440	-1	1	AT1G67500	25287355	25296988	REV3	14811	1307	127602	Yes
TTTATATTAATTTTAACTAAGACGCTTTAAATTATTTGGGAAATTGGCAGAT	25402711	25402850	25402661	25402713	1	1	AT1G67750	25401513	25403595	None	14811	1307	127602	No_or_no_constitutive_exon
AACAACCGATTTCAACTGATTACTTCCGTTTCAGAGAGGGTGACGCAAAGGT	25430103	25430328	25430053	25430105	1	1	AT1G67820	25429749	25431600	None	14811	1307	127602	No_or_no_constitutive_exon
AGCATAAGTGTTGTGTATCCAACCACATTTCCTTTGTTTCGGGTCCAAAGGG	25597186	25597297	25597136	25597188	1	1	AT1G68290	25596670	25598438	ENDO2	14811	1307	127602	No_or_no_constitutive_exon
TTGTTTTTGTAGTAAGAAATCTAAACATTTGGATTTTGGGGGAAATGCAGCT	25769056	25769266	25769006	25769058	1	1	AT1G68630	25768538	25770260	PCR12	14811	1307	127602	No_or_no_constitutive_exon
ATATGGAAAGAGACAAAATAGTTTTTCATTATTGTTTTGGGATATGACAGGT	25814871	25815001	25815051	25814999	-1	1	AT1G68740	25812448	25816983	PHO1-H1	14811	1307	127602	Yes
GAGTGATGTTAAACGATTTGGTTGAGAAATATGATTCGAAAGGGAATTAGCT	26222490	26222556	26222440	26222492	1	1	AT1G69710	26222003	26226664	None	14811	1307	127602	No_or_no_constitutive_exon
TTGAACAAAGAAGAATATTCTAATGGCTAATGTGGATTTTGAATGGGCAGTG	26228326	26228580	26228276	26228328	1	1	AT1G69720	26226730	26228580	HO3	14811	1307	127602	Yes
ATGATCACTATAAAGTTCGATCTGAATCGTTACTCGCGTTCATGGGGCAGGT	26236818	26236907	26236768	26236820	1	1	AT1G69750	26235070	26238542	COX19-2	14811	1307	127602	Yes
TGTGTTTTGCTGAATTTAATGGTTTTGATTTCGATTTTTGGGAATGATAGGC	26292438	26292566	26292616	26292564	-1	1	AT1G69830	26288227	26293173	AMY3	14811	1307	127602	No_or_no_constitutive_exon
ATGATTTTAACAAATCAATAGGATTAAAATTTTATTTGGGAAACGTGCAGGG	26298021	26298450	26298500	26298448	-1	1	AT1G69850	26296539	26300684	NPF4	6	14811	1307	127602	No_or_no_constitutive_exon
TTTGTCGATTTATTTGCTGATAATATTTTGTAATAAAATGGGTTGAATAGGA	26316959	26317177	26316909	26316961	1	1	AT1G69870	26315786	26320233	NPF2	13	14811	1307	127602	No_or_no_constitutive_exon
ATTATCACGCATGAGTATTAAGCTATATATGTTGGTGCATATGGGTGCAGTG	26456773	26457247	26457297	26457245	-1	1	AT1G70260	26456773	26459570	None	14811	1307	127602	No_or_no_constitutive_exon
GTCGGATTTGAGTTGGAATGTAATGTGTTGATGTGGTTTTGTTGGGACAGGA	26503960	26505182	26505232	26505180	-1	1	AT1G70340	26503960	26506672	None	14811	1307	127602	No_or_no_constitutive_exon
TCGGTTCGATAGAGTTCTTAGCCTTATTAGTCAGTCTCACTGGGATGCAGCT	26609365	26609848	26609315	26609367	1	1	AT1G70570	26608599	26612349	None	14811	1307	127602	Yes
TTTCAGGGATGTTAATCTTTGGGCTCTTTTTTGTATTATGAACTGGGCAGAT	26639267	26639402	26639217	26639269	1	1	AT1G70650	26638074	26642268	None	14811	1307	127602	Yes
TAATTCTTATTTTTGTTTCATTTTTTTTTAATACTTGGGAAAAATTGTAGGT	26707228	26707428	26707178	26707230	1	1	AT1G70820	26705419	26708265	None	14811	1307	127602	Yes
TTCTTTTTTGAGAGAACTAACAATTGCAAAATGTATATGGGAAAGTGTAGAT	26835199	26836065	26836115	26836063	-1	1	AT1G71200	26835199	26837991	None	14811	1307	127602	No_or_no_constitutive_exon
GAATTTTGTGAATTTAATGTATTTTTATTCTTTTGTTTGGGGTGGATCAGAT	26976023	26976096	26976146	26976094	-1	1	AT1G71710	26973566	26981046	IP5P3	14811	1307	127602	Yes
TTGTTAGAGATTTTTATTTATGTTTTGTTTTTGTTTTGTTGGGTGTGAAGGT	26974796	26975661	26975711	26975659	-1	1	AT1G71710	26973566	26981046	IP5P3	14811	1307	127602	Yes
TTATTTAATATTTTTAAAGATCTCAACGGGCTTTATTTATGGGCATGCAGTG	27017800	27018055	27018105	27018053	-1	1	AT1G71828	27017800	27018315	None	14811	1307	127602	No_or_no_constitutive_exon
TAGTATGCGTGTCTGATCGACATAGATGGATGTGTGGGGGTGGAAAACAGGG	27129523	27129661	27129711	27129659	-1	1	AT1G72110	27128994	27131469	None	14811	1307	127602	No_or_no_constitutive_exon
AAGTTGGTTTTATTGTTAACTAAGAGTTTTTTTTCTTTTCCGGGGAACAGGT	27234112	27234163	27234062	27234114	1	1	AT1G72330	27233417	27236822	ALAAT2	14811	1307	127602	Yes
ATATTGAGCATATATCAATTTGTTTGCTTTTTCTCTGTTTGGGATTGCAGAT	27350225	27350378	27350175	27350227	1	1	AT1G72650	27349392	27353748	TRFL6	14811	1307	127602	Yes
ATCGAACCAATGTTGATGTATGTTTCCCATTTTGACGTGTACGGGAACAGGT	27385468	27385875	27385925	27385873	-1	1	AT1G72760	27385129	27388534	None	14811	1307	127602	No_or_no_constitutive_exon
AATTTCGACAGGTTTTTACATGTTAATTACTCAATATTGTTAGAAGGGAGAA	27392990	27393281	27392940	27392992	1	1	AT1G72770	27389947	27393327	HAB1	14811	1307	127602	No_or_no_constitutive_exon
TCGATATTTAGCTTTGCTGTCATGTGGTTTTCTTACGTCTCTGGGAAAAGAT	27489339	27489560	27489289	27489341	1	1	AT1G73090	27488216	27490831	None	14811	1307	127602	No_or_no_constitutive_exon
ATCATCTCTAGCTTAATCTCTGTTTCTGCTTTCATCTGTTGGGATTGTAGTT	27593901	27594166	27594216	27594164	-1	1	AT1G73390	27590809	27595752	None	14811	1307	127602	No_or_no_constitutive_exon
CGATTTTAAAATATCTTGAATCTGCTTTTTTTTCTATTGGGTAACAAAAGCT	27634521	27634598	27634648	27634596	-1	1	AT1G73490	27633182	27634990	None	14811	1307	127602	Yes
GTTTAATTACTATCCGAGTTTGATTTTATATAACATTATTTTGGGGATAGGG	27705640	27705854	27705904	27705852	-1	1	AT1G73680	27703943	27707657	ALPHA_DOX2	14811	1307	127602	Yes
TAGATATAATTCTAAATAGTTTTGTTTTGTACAACTTGGGGTTGGTGAAGTG	27746559	27746720	27746770	27746718	-1	1	AT1G73805	27744789	27749248	SARD1	14811	1307	127602	No_or_no_constitutive_exon
ATGGGTTAATACATAACAAGTGTATATGCGCCGCTAATTTGGGTATGCAGGG	27803594	27803685	27803735	27803683	-1	1	AT1G73950	27799695	27804687	None	14811	1307	127602	Yes
TATCACAACCTGTTTAACTTTTTTTTTTAATAACTTTGTGGTGGGTGCAGTT	27813308	27813375	27813425	27813373	-1	1	AT1G73960	27804878	27814519	TAF2	14811	1307	127602	Yes
TCTTTAGTCAATTCTTATTCTTATGCTGATTATGGAAAGTGGGAGTGTAGAT	27844940	27845075	27844890	27844942	1	1	AT1G74040	27842108	27845782	IPMS2	14811	1307	127602	No_or_no_constitutive_exon
GAGACTATATGACTATATCTTAAACCAGACCAACTTTTTTGGGAATGCAGGG	27875795	27876032	27875745	27875797	1	1	AT1G74130	27873610	27876033	RBL16	14811	1307	127602	No_or_no_constitutive_exon
GAAACACTATATATGACTATCTCTTAACCATAACTTTTTTGGGAATGCAGGG	27879488	27879777	27879438	27879490	1	1	AT1G74140	27876904	27879780	RBL17	14811	1307	127602	No_or_no_constitutive_exon
AGCTTTTCTTGGGACAATACTTGATATGTGTGATTTTACTGTTGGGGCAGCT	27895251	27895585	27895635	27895583	-1	1	AT1G74170	27891493	27896436	AtRLP13	14811	1307	127602	No_or_no_constitutive_exon
TCTTTTGTTTCACTTTTTGTCTCATATTGATATTTGCTATGGAAGGGAAGGT	27906908	27909179	27909229	27909177	-1	1	AT1G74200	27906908	27909358	AtRLP16	14811	1307	127602	No_or_no_constitutive_exon
GCCATATTCACATACTAATATTGGCTTGTGTTGTTTCTTGGGCAATGCAGGT	28063843	28063946	28063996	28063944	-1	1	AT1G74690	28061158	28064771	IQD31	14811	1307	127602	No_or_no_constitutive_exon
ATATACTTTTTAATTTGTGTAATTGTGATCACTGAATCGGGTAACAAAAGGT	28079387	28079987	28079337	28079389	1	1	AT1G74730	28078851	28079987	None	14811	1307	127602	No_or_no_constitutive_exon
TTGTTTTTAGTTATGCGTAATCTGATTTAAAATTTGGGGTAAAAGTATAGAG	28108838	28109031	28108788	28108840	1	1	AT1G74810	28107821	28111940	BOR5	14811	1307	127602	No_or_no_constitutive_exon
GATCCTAAAAACCCTTTTTAATCTTGTGTTGTTGTTATGAAATTGGGCAGGG	28113193	28113674	28113724	28113672	-1	1	AT1G74830	28113193	28115281	MYOB6	14811	1307	127602	No_or_no_constitutive_exon
TTTTGATATATGAAGAGAATACACTTACGTGGTTTTTGTTGGGAAAACAGAA	28276280	28276677	28276727	28276675	-1	1	AT1G75370	28276280	28280033	None	14811	1307	127602	No_or_no_constitutive_exon
TAGATAGTGTAAGATTTAGAAGTTTGATTACCGATAATTGGGTTGTGAAGGG	28492957	28493980	28494030	28493978	-1	1	AT1G75891	28492957	28494327	None	14811	1307	127602	No_or_no_constitutive_exon
TAAAAAAAATTAGAAGAAGGAAAAAAGATGAAACGATTTTTAGGGTGAAGGG	28689074	28689163	28689024	28689076	1	1	AT1G76465	28688780	28689163	None	14811	1307	127602	No_or_no_constitutive_exon
CTAATTGATTAGAAAAAAAAACTGATAAGAGAAAGTTAATTTGGGGACAGGA	28816557	28822256	28816507	28816559	1	1	AT1G76780	28814433	28822256	None	14811	1307	127602	No_or_no_constitutive_exon
CATGACATTACCAGGGAAAGTGTTAGCATTGCTAGAGGGTAAGTTGGGAGGA	28887587	28887650	28887537	28887589	1	1	AT1G76910	28887217	28888104	None	14811	1307	127602	No_or_no_constitutive_exon
AATTACTTTGATAAACCTGCTAATGGGTTCATATTTATGGGGCAATGCAGCG	28903123	28903205	28903255	28903203	-1	1	AT1G76940	28902317	28904420	NSRA	14811	1307	127602	Yes
TTTGTTGAAGCAATCAGGAGAAGGTGGTTCTGTTTCCATGGGAAGATCAGGA	28903456	28903672	28903722	28903670	-1	1	AT1G76940	28902317	28904420	NSRA	14811	1307	127602	No_or_no_constitutive_exon
GATTTTCGTCAGCTGGTTAATTTTTTTTCTTTTATGCGATGGGAATGTAGTT	29071982	29073459	29073509	29073457	-1	1	AT1G77360	29071982	29073729	None	14811	1307	127602	No_or_no_constitutive_exon
TTCTCTATTTATGTTGTAGCTTTTTTTCTATGTCTTTGGAGGGATGACAGGT	29262209	29262379	29262429	29262377	-1	1	AT1G77810	29260620	29263119	None	14811	1307	127602	No_or_no_constitutive_exon
TTTTTTTTGTTATGTTCTTGAAAAGTTGGAATATTTTTGATATGGGACAGGT	29277082	29277828	29277878	29277826	-1	1	AT1G77855	29277082	29278631	None	14811	1307	127602	No_or_no_constitutive_exon
GGATAATTACCAAACAAAGATTTAAGTCTCTTATTTATTAGGGAGAGAAGGT	29621698	29621988	29622038	29621986	-1	1	AT1G78780	29621339	29623337	None	14811	1307	127602	No_or_no_constitutive_exon
ACATCCATCTGACATCAAATTATTCTTATTTATCACTTGTGGGATTGTAGGG	29626733	29626881	29626931	29626879	-1	1	AT1G78800	29625586	29628024	None	14811	1307	127602	No_or_no_constitutive_exon
TCTGATCTGATAGTTCTCAGTGATTTGACATTTTCTTTTATGGGATGCAGGT	29660792	29660919	29660742	29660794	1	1	AT1G78900	29660087	29665078	VHA-A	14811	1307	127602	Yes
TACATAGCGCTCTAATAAAATGGTCTGAAACGGAATTATGGGAACTACAGGT	29664460	29665078	29664410	29664462	1	1	AT1G78900	29660087	29665078	VHA-A	14811	1307	127602	No_or_no_constitutive_exon
TCCATTTCGTTCCTATCTAACTCATTTCTTGCACCGGTTTGGGTATGCAGGA	29775848	29775987	29776037	29775985	-1	1	AT1G79150	29772509	29778016	None	14811	1307	127602	No_or_no_constitutive_exon
TAATAATATAATATAATAATCTAACAACTTATTTGGATCTATGGGTGCAGAA	29878590	29878657	29878707	29878655	-1	1	AT1G79430	29877227	29879279	APL	14811	1307	127602	Yes
TGAATCCATGGCGCCAAACATGAAAGTTGGATTGGGACTTGCAGGGCAAGCG	29908422	29909325	29908372	29908424	1	1	AT1G09863	29906696	29909441	None	14811	1307	127602	No_or_no_constitutive_exon
CGATAGTCAGATGGTAAGGTATTTTAACAAGGCTATAAACTGGGATGCAGGA	29955480	29955575	29955625	29955573	-1	1	AT1G79610	29952872	29957201	NHX6	14811	1307	127602	No_or_no_constitutive_exon
TTTGCATTGTATCTAAAGTGATTACGTTTTTTTTATTGATTTGGGGGCAGAA	29970563	29970818	29970868	29970816	-1	1	AT1G79640	29966312	29971640	None	14811	1307	127602	Yes
TTTATCAATACCAACAGTCTCATGGCAATTCTTATTTGTACGAGGGTTAGAT	30031070	30031118	30031168	30031116	-1	1	AT1G79830	30027568	30033907	GC5	14811	1307	127602	Yes
AACAACAGTAGTTGGCATTGAGTTAATAAAAAAGTGGGTTTGGGTGGTAGTT	30028196	30028271	30028321	30028269	-1	1	AT1G79830	30027568	30033907	GC5	14811	1307	127602	No_or_no_constitutive_exon
CCAGGATGAAATGAAACACTAACGAGCACATGTTGACGAGGGATGTGCAGAT	30096714	30096905	30096664	30096716	1	1	AT1G80000	30092806	30097323	MLN51	14811	1307	127602	No_or_no_constitutive_exon
ATCATTTGGATAAAGAGTTTCTAATTGTTGAGATGTGAATGGGATAACAGGG	30161088	30161654	30161038	30161090	1	1	AT1G80190	30158922	30161829	PSF1	14811	1307	127602	No_or_no_constitutive_exon
TAACATATCTAGTGTTTTACTGATTGATATGAATTTATTGGGGACAACAGAT	296364	297032	297082	297030	-1	2	AT2G01670	296364	298215	NUDT17	14811	1307	127602	No_or_no_constitutive_exon
GTTTTTAATTTTGGTATTGGTTGGCAATAATTTATGTATGGGGGAAAAAGAC	354354	354513	354563	354511	-1	2	AT2G01818	353343	355594	None	14811	1307	127602	Yes
GTGATTGATTTCATGAGTTTAATGGGGTTTTTTTTGGGTGTATGAAACAGAA	417652	417856	417602	417654	1	2	AT2G01910	416020	420661	MAP65-6	14811	1307	127602	Yes
ATATTTGTTTTTGGCTGACACATTTATCGTCTTATCATTGCATGGGGCAGTC	509697	510092	509647	509699	1	2	AT2G02070	505374	510781	IDD5	14811	1307	127602	No_or_no_constitutive_exon
TAAAAAGAACATTTCATCGATCTTCGGTTTTGTGGTGATTGGGTTGACAGTA	629719	629791	629669	629721	1	2	AT2G02390	628729	631165	ATGSTZ1	14811	1307	127602	Yes
AAGAAGAAGAGATTTTGATTTTGGTTTAATATATAGTTGGGGATTAACAGGA	901612	901798	901562	901614	1	2	AT2G03060	901060	904149	AGL30	14811	1307	127602	No_or_no_constitutive_exon
TGATGAGGTTAATTAATACTTGTTATTGTGTTTTGGTTTTGTGGGAGTAGGG	1000289	1000688	1000239	1000291	1	2	AT2G03290	999405	1000688	None	14811	1307	127602	No_or_no_constitutive_exon
CTGATATTCACTGATACTCAAGATTTGCGTTGACAGGTTTTTGGGAAAAGCA	1098243	1098826	1098193	1098245	1	2	AT2G03600	1096983	1098826	ATUPS3	14811	1307	127602	No_or_no_constitutive_exon
GAAGAAACACATACATCATCATCAGATGAAGAAGAAGGGAAAAGAGAAAGCC	1103857	1103959	1103807	1103859	1	2	AT2G03630	1103204	1104392	None	14811	1307	127602	No_or_no_constitutive_exon
AAACCGAAGTATCGATCTAAACTTAGTGTGGATTGTTTTTGGGTGGACAGTG	1158176	1158251	1158126	1158178	1	2	AT2G03800	1156592	1159138	GEK1	14811	1307	127602	Yes
GAATATAATCTTGAGTCCTGACCATGATGAATCTTGTTGTGTGGGTTAAGGT	1533329	1533398	1533279	1533331	1	2	AT2G04400	1531147	1533737	IGPS	14811	1307	127602	No_or_no_constitutive_exon
TTAAATTCTTTTTGAAATCCATGTAACTGACTTAATGAGGGGATATGCAGTT	1698458	1698726	1698776	1698724	-1	2	AT2G04842	1697901	1701438	EMB2761	14811	1307	127602	No_or_no_constitutive_exon
TTGTGTATACTTCTGTTGATCTAATGTTGCTGATATACCTTGGGAATTAGGT	1713404	1713797	1713354	1713406	1	2	AT2G04865	1711595	1715007	None	14811	1307	127602	Yes
TTTTGGAATTGTGGTTTTTGGTGTTAACTTTTTTATCGGATGAAGGGCAGTA	2067846	2067919	2067796	2067848	1	2	AT2G05590	2067060	2069255	None	14811	1307	127602	Yes
GTTTGGATCACCTTTAATAAACTTGGGCTTTCGACATTTTAATGGGCCAGAC	2169486	2169687	2169737	2169685	-1	2	AT2G05752	2169304	2170528	None	14811	1307	127602	No_or_no_constitutive_exon
TCACAATGCTTGTTCATTATGGTCATGTTTTGATCTTTCTGGGGTTGCAGCT	2234705	2234802	2234655	2234707	1	2	AT2G05840	2234018	2236470	PAA2	14811	1307	127602	Yes
TAGATTTTAGTCAAGACTCTCTTAAGTAATCTTGTTTGCGGGTGGTGCAGTA	2335768	2335831	2335718	2335770	1	2	AT2G06005	2332316	2336257	FIP1	14811	1307	127602	No_or_no_constitutive_exon
TTCCATCAACGCTAATCGTCTTTCTCATTGTTGATCGTTGGGATTAACAGGT	2431143	2431245	2431295	2431243	-1	2	AT2G06210	2428902	2436687	ELF8	14811	1307	127602	No_or_no_constitutive_exon
AGCTGACGCTGGTTCTGCTGATTAACTTCAGCGTATGTGGGAAGTGAAAGAG	2604357	2604522	2604572	2604520	-1	2	AT2G06555	2604147	2604927	None	14811	1307	127602	No_or_no_constitutive_exon
TAAGTTAGAGTTAGACGATGGTTCAGATGTTATGAAGCACAAGGGTGCAGGT	3350498	3350589	3350639	3350587	-1	2	AT2G07599	3348795	3351212	None	14811	1307	127602	Yes
AAGCAGCCACCCTTGAAAGAGCGCGTAATAGCTCACTGGGAACGGATTAGCT	3385441	3385582	3385632	3385580	-1	2	AT2G07706	3381462	3386102	None	14811	1307	127602	No_or_no_constitutive_exon
GTATCTTTCGCTGTTGGCCAGCTTGAATCGTAGTTTTCTCTTATGGGAAGGG	3409554	3409598	3409504	3409556	1	2	AT2G07646	3408518	3409740	None	14811	1307	127602	No_or_no_constitutive_exon
CTTTTTTCTGTTACCTAACTCTTCAATCACTCTTTCTTAGGCGGGGACAGGA	3483936	3484062	3483886	3483938	1	2	AT2G07775	3483034	3484062	None	14811	1307	127602	No_or_no_constitutive_exon
ACCCTAAACTTAGTATTTTAGGCCTTCATTGGGTTAAAGGGTAGAAAGAGGG	4135025	4135121	4134975	4135027	1	2	AT2G10602	4134894	4135888	None	14811	1307	127602	No_or_no_constitutive_exon
ACATGAGGAAATTGAGTAGATATCACTTTGAGGCACTAGTCAATAGGGAGGG	4324078	4324165	4324028	4324080	1	2	AT2G10965	4323670	4324948	None	14811	1307	127602	No_or_no_constitutive_exon
ATTTTTGTGATAATAGGTTTGGGTCGCAATTTATGGGCTTGGGCCGCGAGGG	4324498	4324598	4324448	4324500	1	2	AT2G10965	4323670	4324948	None	14811	1307	127602	No_or_no_constitutive_exon
GGTTTGGTGGAGGTGGTGAGACAGGGTTTTTTATCAGTAACATTGGGGAGAC	4634250	4634853	4634903	4634851	-1	2	AT2G11570	4634250	4635203	None	14811	1307	127602	No_or_no_constitutive_exon
GTTAATAATTTTTATTATCATCAATTCATCATCGATTCGGGGGGATGTAGTG	4788829	4790030	4788779	4788831	1	2	AT2G11851	4785960	4790030	None	14811	1307	127602	No_or_no_constitutive_exon
ATGAGATAAATATTTTAGAGATTTTGTAAATCATTTGGTAGGGAATTCAGAA	5168541	5168778	5168828	5168776	-1	2	AT2G12646	5166983	5169303	None	14811	1307	127602	No_or_no_constitutive_exon
GGTTGTGTTTATGTTTCTTGTTGTTAGTCCTAATGATTTGGGGTTTGAAGAA	5390911	5391151	5390861	5390913	1	2	AT2G13100	5389593	5392151	None	14811	1307	127602	No_or_no_constitutive_exon
GTTTTTGGTAAACATTTATGCTAAATTCTTTAATGTTTTGGGTAAGTCAGGG	5911031	5911097	5910981	5911033	1	2	AT2G14050	5909099	5914374	MCM9	14811	1307	127602	Yes
TTGTGAATAGTCTTTTTTTTTATATGAACTAAATCTGGTGGATGGGACAGGG	5954466	5954566	5954616	5954564	-1	2	AT2G14120	5953939	5960263	DRP3B	14811	1307	127602	No_or_no_constitutive_exon
GGTGTCAGTTTGGTGTTTCCTAAATGCCAACAAGGGAGTAGACTGGGGAGAT	6418769	6419236	6418719	6418771	1	2	AT2G14920	6418198	6419236	SOT10	14811	1307	127602	No_or_no_constitutive_exon
TGAGTTGGATTAAGTTGTTTTTGTGAATGGTTTGGGTTTGGGATTGATAGGA	6481592	6481656	6481706	6481654	-1	2	AT2G15000	6480816	6482425	None	14811	1307	127602	No_or_no_constitutive_exon
TGTAGAATTTTCTTAACAGTTATGACTTGGTGTTGGTATGGTTGGGACAGGT	6759988	6760709	6759938	6759990	1	2	AT2G15480	6758429	6763501	UGT73B5	14811	1307	127602	No_or_no_constitutive_exon
TTTGTAGAACTTCTAACAATTATGACTTGGTGTTGGTGTAGTTGGGACAGGT	6762934	6763474	6762884	6762936	1	2	AT2G15490	6761634	6763500	UGT73B4	14811	1307	127602	No_or_no_constitutive_exon
TGTTAATCACAATCTTCCCGTTTTCTAACAATGTGTGGGAATGAATGTAGGA	6776602	6776755	6776552	6776604	1	2	AT2G15530	6772713	6777985	None	14811	1307	127602	Yes
ACTATGCAAATGAATTGGTTATATCTATGATAGACTTTATACATGGGCAGGT	7082960	7083022	7083072	7083020	-1	2	AT2G16370	7081762	7084865	THY-1	14811	1307	127602	Yes
ATTTGTAAAAATAATGTGATAATAGTGTGTTTTGATTTTGGGGCAAAAAGGT	7122091	7122292	7122342	7122290	-1	2	AT2G16430	7120371	7123079	PAP10	14811	1307	127602	No_or_no_constitutive_exon
GCAAAGTTAGCTATAAAGTTTCTAACTTTGTGGTTGGGTTATATGAATAGGT	7198900	7198986	7198850	7198902	1	2	AT2G16595	7198126	7200385	None	14811	1307	127602	No_or_no_constitutive_exon
AGAATCCATTCCTTGCTATACTGATATCACATACATGTGGGATAGAGCAGCT	7216526	7216705	7216755	7216703	-1	2	AT2G16650	7215590	7218558	PRORP2	14811	1307	127602	Yes
AAAGATTAAATCACTGTTTTGAAGAGTTTTTTATTTTGTTGTTGGGACAGTT	7265497	7265610	7265660	7265608	-1	2	AT2G16730	7261782	7266346	BGAL13	14811	1307	127602	No_or_no_constitutive_exon
TTTGATCTGGTTAACTCATTTGTGTAATTCTTGTTCTTGGGATGTTAAAGAT	7341668	7341793	7341618	7341670	1	2	AT2G16930	7341077	7342317	None	14811	1307	127602	Yes
ACGATACCATATATATAGCTAATAATTTTGGTTATATGCTTGGGGTGCAGGC	7373723	7373756	7373673	7373725	1	2	AT2G16970	7369451	7375688	MEE15	14811	1307	127602	Yes
ATTGTATCGTATACAAGTTAATAGTAGAATGACAATACTGATGGGGACAGGA	7482357	7482441	7482491	7482439	-1	2	AT2G17200	7481880	7485240	DSK2B	14811	1307	127602	No_or_no_constitutive_exon
ATATAATTTGAGAGTGTGTTGGATTATTTATTATGGTGTTGGGTGTGTAGGA	7514765	7515117	7514715	7514767	1	2	AT2G17280	7513127	7515117	PGM	14811	1307	127602	Yes
CTGTTACTTAAACGAACCCTTTTAACCGTTCACCACTTTGGGCATCAAAGGG	7741684	7741750	7741634	7741686	1	2	AT2G17800	7739786	7742280	ARAC1	14811	1307	127602	Yes
TACTACATATATGAATAGAAATTTAATGAAACTGAAATTTTTGGGTGAAGGA	7808870	7809393	7809443	7809391	-1	2	AT2G17950	7808870	7810811	WUS	14811	1307	127602	No_or_no_constitutive_exon
TCTTAAAAAAGGAGTTAAGAGTTTTGCCTTCTTGTATTTTGGGTTGATAGGA	7819688	7819999	7820049	7819997	-1	2	AT2G17970	7818817	7821387	None	14811	1307	127602	No_or_no_constitutive_exon
CCATCAAAAGCTCTTTTGTCTAAGCAGTCTCTACTTATCTTGTGGGATAGGT	7947542	7948468	7947492	7947544	1	2	AT2G18280	7945997	7948468	TULP2	14811	1307	127602	No_or_no_constitutive_exon
CCACAAGGTACCACATAGAGAAGGACGAGAAAAATCCATTACTCGGGAAGAT	8040100	8040404	8040050	8040102	1	2	AT2G18530	8039669	8040780	None	14811	1307	127602	No_or_no_constitutive_exon
AAACTTGTGTGAATAATTGTATGATGTTGTTGATTGATTTGTGAGGGTAGAA	8074450	8074572	8074622	8074570	-1	2	AT2G18600	8073166	8075009	RCE2	14811	1307	127602	Yes
CTATGTATATTTTGTCTGAAAACCTCGATTATTTTTTTGGGGAAAACCAGGG	8464212	8464534	8464162	8464214	1	2	AT2G19540	8461747	8464534	None	14811	1307	127602	No_or_no_constitutive_exon
GTGTATATGTCTCTTATATTGTGTCTTTCTTTTCTTTGGGGTGGCTAAAGCT	8620808	8620858	8620908	8620856	-1	2	AT2G19950	8615970	8621774	GC1	14811	1307	127602	Yes
GATAATGTTGTTAAATCAATATATATGTATTGGCTTTGCGTGGGAAACAGGC	8782370	8782789	8782320	8782372	1	2	AT2G20340	8779666	8782789	ELI5	14811	1307	127602	No_or_no_constitutive_exon
GAAAAAATAATGAAGATGGTGGTTATATATATGTTGGGATGTGTGTGAAGGT	8856296	8856437	8856246	8856298	1	2	AT2G20570	8855301	8857758	GPRI1	14811	1307	127602	No_or_no_constitutive_exon
TTAGATTTTCTGGAAATGTAAAATTGAATTTCGAATCCGAATTAGGGAAGGC	8951950	8952266	8952316	8952264	-1	2	AT2G20790	8949452	8952874	AP5M	14811	1307	127602	No_or_no_constitutive_exon
AGAAGTGGTTAACAAGTTGTTGTTGTTGTTGTGTGTGTGTGTGGGAACAGCA	8971695	8972011	8972061	8972009	-1	2	AT2G20840	8971695	8974555	SCAMP1	14811	1307	127602	No_or_no_constitutive_exon
TTACACCAATGTGAACTACAGTGTGTATTAACATCTATGTGTTGGGACAGTC	8975312	8975789	8975839	8975787	-1	2	AT2G20850	8975312	8979437	SRF1	14811	1307	127602	Yes
TGTTCTTGTTTTTCTTGTTTATATATGTTTACTTTTTTAAATGGGTGAAGAG	9177618	9177752	9177802	9177750	-1	2	AT2G21440	9173383	9179166	None	14811	1307	127602	No_or_no_constitutive_exon
GTGAACTCAGACATTTTACCTATGAGTTGTTTTCGTTGGGGTGAATGTAGGA	9297460	9297861	9297410	9297462	1	2	AT2G21790	9293260	9297861	RNR1	14811	1307	127602	No_or_no_constitutive_exon
TGGCTTCTGATGCAAATTGTGTTGTGTTGGTTAACAAAATTGGGGACCAGGT	9301556	9301925	9301506	9301558	1	2	AT2G21800	9298077	9301926	EME1A	14811	1307	127602	No_or_no_constitutive_exon
TATCCACGTCAGTTGCGCCATGAAAGGTAAACGTTTTCTTGGGATGACAGGA	9305491	9306025	9305441	9305493	1	2	AT2G21830	9303712	9306025	None	14811	1307	127602	No_or_no_constitutive_exon
TGATCTTACTCATGTCATAACGCGATGGAACTTGCGGATTATTCAGGGAGGA	9320197	9320515	9320565	9320513	-1	2	AT2G21870	9320189	9322867	MGP1	14811	1307	127602	No_or_no_constitutive_exon
AAAAAAGAAAAGATTGTTGCTGATTGTGTTTGGTGTACAAATGGGAACAGGT	9572767	9573100	9573150	9573098	-1	2	AT2G22530	9572767	9577616	None	14811	1307	127602	No_or_no_constitutive_exon
TAATTAATTGTTAGTGTGTATTATTTTTTTCTTCTTTTTGGGACAAAAAGGG	9605925	9606067	9606117	9606065	-1	2	AT2G22620	9604771	9610661	None	14811	1307	127602	No_or_no_constitutive_exon
CTCTCTTTTGGAAAACATATGGATACTTATATTTATTTTGGGGTGTGCAGGT	9605616	9605776	9605826	9605774	-1	2	AT2G22620	9604771	9610661	None	14811	1307	127602	No_or_no_constitutive_exon
TTTTATCATTTAAGATGTTTTTGCTGATGGAATTGTTTTTTGGGGTGCAGAA	9658792	9658994	9658742	9658794	1	2	AT2G22720	9657338	9660803	None	14811	1307	127602	Yes
GTCCATTAGAACTCAACTATCTTCTTCTTTGCATTTATGGGGTTGAATAGGC	9690809	9690899	9690949	9690897	-1	2	AT2G22780	9689294	9692154	PMDH1	14811	1307	127602	No_or_no_constitutive_exon
AATTAAAAAGTATTTTCTAATTTGTTTTAAGCGTTTTGATTGTAGGGAAGTG	9778148	9778512	9778098	9778150	1	2	AT2G22970	9774748	9778561	SCPL11	14811	1307	127602	No_or_no_constitutive_exon
TCGCTAAGCATTACTAGAATAACTTGTTTAAAGCCGGGGGAAATAAATAGGA	9779450	9779527	9779400	9779452	1	2	AT2G22980	9778758	9783310	SCPL13	14811	1307	127602	No_or_no_constitutive_exon
TGTTTTAATTGTTTTGAGTTTGTTTTATTTATTTTTTTGTTAAAGGGAAGTG	9783002	9783251	9782952	9783004	1	2	AT2G22980	9778758	9783310	SCPL13	14811	1307	127602	No_or_no_constitutive_exon
GAAAGTGTGTTTATTAATTTTTTTTTTTTTACTGTTTGGATTATAGGGAGGT	9789848	9790179	9789798	9789850	1	2	AT2G22990	9786086	9790335	SNG1	14811	1307	127602	No_or_no_constitutive_exon
GCATTTCCATTTGAAAAATTGTATTATAATTTTGTTTTGATTACAGGGAGGT	9802408	9802674	9802358	9802410	1	2	AT2G23010	9798756	9802676	SCPL9	14811	1307	127602	No_or_no_constitutive_exon
TGGGATTGCTTGTAATCAATCCTTTATTGATTGTTGTTGTGACGGGTTAGGA	10033042	10033641	10033691	10033639	-1	2	AT2G23580	10033042	10034327	MES4	14811	1307	127602	No_or_no_constitutive_exon
GCGGAATCAAACTATTGTTGCTGACAGAACTTTAATTATTTGGGATATAGAT	10154382	10154464	10154514	10154462	-1	2	AT2G23840	10153585	10155699	None	14811	1307	127602	No_or_no_constitutive_exon
TTAATCTTCTGCTGCTCTTGACTGATGTTTTACTTTGGTTTTGGGAGCAGGT	10182963	10183370	10182913	10182965	1	2	AT2G23930	10182250	10183370	SNRNP-G	14811	1307	127602	No_or_no_constitutive_exon
CGATTGTTTAATCCATTGCTTATGAGTTAGATACCATTTGGGATGTGTAGGA	10188535	10188664	10188714	10188662	-1	2	AT2G23950	10186890	10190492	None	14811	1307	127602	Yes
TTGAAGAAAAGATTTGAGTATTTTCTGGAAAAAATGTTTTTATGGGACAGTT	10321440	10321506	10321556	10321504	-1	2	AT2G24260	10319212	10322423	BHLH66	14811	1307	127602	Yes
ATTTTGGAATTGCTAAATCTGCTCTGTATATGTTTTGTGGGAATATGCAGAA	10400057	10400168	10400218	10400166	-1	2	AT2G24490	10397376	10400802	RPA2A	14811	1307	127602	Yes
TTTAAACACAAACTCTATTTTTTTTTTTGGTTGGTTGATGGGTGTGACAGAT	10457343	10457884	10457293	10457345	1	2	AT2G24610	10456878	10460571	ATCNGC14	14811	1307	127602	No_or_no_constitutive_exon
AGCTAGCTTGGACCAGGCAATCCAGCTCATCTTCTGTTTTTCCAGGGAAGAG	10547686	10547911	10547961	10547909	-1	2	AT2G24755	10541726	10549493	None	14811	1307	127602	No_or_no_constitutive_exon
ATTGAATCAGTGGGCAGCTTTAAATTAATGAATTATGTAACAATGGGCAGGT	10627752	10627824	10627702	10627754	1	2	AT2G24990	10625162	10628598	None	14811	1307	127602	No_or_no_constitutive_exon
GTTTTTGTTGTTTGTTAATGGAATGGTCTTCGTGGTCATTTGACGGGTAGGT	10716299	10716512	10716249	10716301	1	2	AT2G25170	10713806	10724106	PKL	14811	1307	127602	Yes
TGTTTGTTTCTTAATTCCTTATCAATTGATAATGTTCTTGGAGGGTGTAGAA	10773704	10773754	10773804	10773752	-1	2	AT2G25300	10771584	10774403	HPGT3	14811	1307	127602	No_or_no_constitutive_exon
GTTTAAATAATGATGTAATTGATTTTGCTACTAAACTGGGGATGGCACAGTC	10820741	10821168	10820691	10820743	1	2	AT2G25420	10816748	10821168	None	14811	1307	127602	No_or_no_constitutive_exon
TCAAACATTGACACTGTAATATATAATGTAATGCTTTTCGGGTGGTGTAGGT	10856753	10857217	10856703	10856755	1	2	AT2G25510	10856270	10857217	None	14811	1307	127602	No_or_no_constitutive_exon
GCTCTTGGTATGCTCGATGTGTCACTCTCAAAAATCTAAATGGGAAACAGGT	10962966	10963257	10963307	10963255	-1	2	AT2G25730	10956262	10972951	None	14811	1307	127602	No_or_no_constitutive_exon
TCTCCTTTTTTTTCTAGAAATACTGGTCTCTAACTATCCTCGGGGTACAGGC	10958304	10958448	10958498	10958446	-1	2	AT2G25730	10956262	10972951	None	14811	1307	127602	No_or_no_constitutive_exon
CTGGCAACTTTCCTTGTCAATCATTAACTTGGTCTATTTGTTAGGGAGAGAA	10986504	10986717	10986767	10986715	-1	2	AT2G25760	10984303	10989117	None	14811	1307	127602	No_or_no_constitutive_exon
TAACAAACATTCAAATGATTTACTTGTTGGATTCTTGGTGGGATTGTGAGTA	11025437	11025785	11025835	11025783	-1	2	AT2G25850	11025344	11030808	PAPS2	14811	1307	127602	No_or_no_constitutive_exon
TTTAAAGCTTTGAAAACATTTTTTTTTTTTTTGGGGGGACAAATATGAAGAA	11041565	11043256	11041515	11041567	1	2	AT2G25900	11041330	11043256	ATCTH	14811	1307	127602	No_or_no_constitutive_exon
ATTCGACGATGTTGCATTTCTGGCTCTCTCTTTTATCTGGGGATGAACAGGC	11189076	11189147	11189197	11189145	-1	2	AT2G26280	11187725	11191424	CID7	14811	1307	127602	No_or_no_constitutive_exon
ATAATATTCAATAGTATTACTAACTTTGAAAAGTGTGTGAATTGGGACAGGA	11192999	11193136	11193186	11193134	-1	2	AT2G26290	11191977	11194431	PBL12	14811	1307	127602	No_or_no_constitutive_exon
TGTTACTTTGTAATGGCTAATATCTTGAATAGTGATCATTATTGGGAAAGGA	11218332	11218530	11218580	11218528	-1	2	AT2G26350	11217141	11220541	PEX10	14811	1307	127602	No_or_no_constitutive_exon
CCACCAGTTGCTAAAATCTGATGTTTTGGTGATGCTTTTGGGAAATGAAGCA	11291530	11291676	11291726	11291674	-1	2	AT2G26550	11291147	11293575	HO2	14811	1307	127602	No_or_no_constitutive_exon
ATATGATTGAAAAAAAAATTTAAGGCTAATTTGGTTGGGAACGAATGCAGGC	11407019	11407148	11407198	11407146	-1	2	AT2G26770	11403978	11408421	SCAB1	14811	1307	127602	Yes
CATGTTGATTACTTAGTGTTTTTGCTATCTACCTTGTTTCAATGGGACAGGA	11412850	11412915	11412800	11412852	1	2	AT2G26780	11409827	11423776	None	14811	1307	127602	Yes
ATTTGTTGGTTTGAGAATGATTCTTGTGAACTTTATAGGGAAACAAGAAGAA	11511521	11511593	11511643	11511591	-1	2	AT2G26970	11509720	11511977	None	14811	1307	127602	No_or_no_constitutive_exon
AAAATACTTAATAAGCATAATTTGGATTTGTTTTGTGGGGGTGAATACAGAG	11509720	11510020	11510070	11510018	-1	2	AT2G26970	11509720	11511977	None	14811	1307	127602	Yes
ATATACATATATCTATTCTTAAACATGGTTTATATGCTTGGGGATATCAGGA	11517108	11517162	11517212	11517160	-1	2	AT2G26980	11514599	11518734	CIPK3	14811	1307	127602	Yes
CTTCTTTGTTAATCCTTTTTTTTACTAACACATGTTTCTAAAATGGGCAGAT	11535934	11536485	11535884	11535936	1	2	AT2G27035	11535517	11536485	ENODL20	14811	1307	127602	No_or_no_constitutive_exon
TGATCGATCGAATTGATGGATTTAGTTTAATTTGGGGGTGAATGATATAGGG	11745907	11746026	11746076	11746024	-1	2	AT2G27470	11744980	11746455	NF-YB11	14811	1307	127602	No_or_no_constitutive_exon
GTTGACGTTTCCTATCTTCTTGCTAAAGTAAACCTGTGATGTGGGAATAGGT	11805027	11805092	11805142	11805090	-1	2	AT2G27680	11803742	11806087	None	14811	1307	127602	No_or_no_constitutive_exon
AGCTTAACTGCTCTGAGAAGTTAATTAACTAATGTGTTTCGGCAGGGCAGAA	11826414	11826807	11826364	11826416	1	2	AT2G27760	11824771	11827609	IPT2	14811	1307	127602	No_or_no_constitutive_exon
TAAAGTATATAGGGGGTTTGAATCAGCCTATATAATGTTTATGGGACCAGGT	11916617	11916670	11916720	11916668	-1	2	AT2G27980	11913358	11920001	None	14811	1307	127602	No_or_no_constitutive_exon
ATTGAGATTAATGTTAATGAATCTGCTTTATTGATGTTGTGGGTATACAGAG	11926970	11927154	11926920	11926972	1	2	AT2G28000	11926445	11929488	CPN60A1	14811	1307	127602	No_or_no_constitutive_exon
AGGATAAAGTATAATTGTTAATGAAATTTACGACTTTGTTTATGGGACAGGG	12296771	12297245	12296721	12296773	1	2	AT2G28660	12295254	12297245	None	14811	1307	127602	No_or_no_constitutive_exon
ATATTGTAACATGTGATGGCTCTTAAATTTGTTTGGACATGGGTGGTCAGGT	12438983	12439110	12439160	12439108	-1	2	AT2G28960	12437717	12442592	None	14811	1307	127602	Yes
TTTTTTTATGAAATAATTGATTTGAGAGGGAATTGGATTTGTGGGTGTAGTA	12497597	12497750	12497800	12497748	-1	2	AT2G29090	12494825	12499723	CYP707A2	14811	1307	127602	Yes
GTAGGGTTATTAAATAAATATGTTTTTTTTTTCGTAATTGGGAAATTAAGGC	12496949	12497198	12497248	12497196	-1	2	AT2G29090	12494825	12499723	CYP707A2	14811	1307	127602	No_or_no_constitutive_exon
TTTAGTTATGGAAGAACTAACTCTGTTTGTGTGTGTCATGAATAGGGAAGCT	12601234	12601437	12601184	12601236	1	2	AT2G29350	12600913	12602556	SAG13	14811	1307	127602	No_or_no_constitutive_exon
AAAGTCCCTTTGAACCTGAACAGGGTAATGCCTGCGCAGGGAGTGTGCAGTT	12670092	12670236	12670042	12670094	1	2	AT2G29630	12666934	12671055	THIC	14811	1307	127602	No_or_no_constitutive_exon
GACAATGTGATTGGATACAGGTGTACTTTCAATGGCGAACTCGGGAGAAGAC	12769032	12769367	12769417	12769365	-1	2	AT2G29960	12767609	12770668	CYP19-4	14811	1307	127602	No_or_no_constitutive_exon
TGATTTATTTATGGAACCCCTTTCTGATTATACTCCATTTGGGAAAGCAGAT	12806784	12806956	12806734	12806786	1	2	AT2G30010	12805666	12809386	TBL45	14811	1307	127602	Yes
CATTATTGTAAATTATGAGTGAATAGTGAAAGTTTTTTGGGATGAGACAGGT	12807855	12808014	12807805	12807857	1	2	AT2G30010	12805666	12809386	TBL45	14811	1307	127602	Yes
ATGCTTATGGAGTAGTAATGAATTTGTTTGAGGTTTGGGATATGAAACAGGG	12861024	12861200	12861250	12861198	-1	2	AT2G30120	12860146	12861971	None	14811	1307	127602	No_or_no_constitutive_exon
ACTTTATCGTTCTCTCAGATGTGGTGTTTGAGTTTCTTGGCCGGGAACAGTA	12919744	12920527	12919694	12919746	1	2	AT2G30300	12919400	12921431	None	14811	1307	127602	No_or_no_constitutive_exon
AAAGAATCTGTTATCTTCACTTCTAATTCTTTTCTTTTCTGGTTGGGCAGTC	12950953	12951463	12951513	12951461	-1	2	AT2G30390	12950953	12954148	FC2	14811	1307	127602	No_or_no_constitutive_exon
TTTTCATTTTGACTTGTTATTGTTTTCTGGGAACCTTTTGGGGTAATCAGTC	12992704	12992727	12992777	12992725	-1	2	AT2G30480	12987050	12993416	None	14811	1307	127602	No_or_no_constitutive_exon
AGCCTCTCTTTACTAAGATGGTGTAGTTAATCTGATTGGGAAATTGACAGGA	13034842	13034968	13034792	13034844	1	2	AT2G30590	13033417	13035797	WRKY21	14811	1307	127602	No_or_no_constitutive_exon
AGAGGTGCTTAGGAAAGTTTTGTGTTGTCGTTGTCTTGATGGGTTTGAAGGG	13041256	13041684	13041206	13041258	1	2	AT2G30600	13036813	13041684	None	14811	1307	127602	No_or_no_constitutive_exon
ATGTTTAAGCTGTGAAGGAATTTATTGAGATGTAATTTTTGGGTTGGTAGGT	13089367	13089753	13089803	13089751	-1	2	AT2G30720	13089367	13091755	None	14811	1307	127602	No_or_no_constitutive_exon
GGACTATGGACTTATTAGTATCTAACTAATGTAATCATTTGGGGTTGCAGAT	13151790	13151949	13151740	13151792	1	2	AT2G30900	13149413	13152542	TBL43	14811	1307	127602	No_or_no_constitutive_exon
CTACATATGCTTATCTCATGCTGTTTTGTATTTCTTATGGGATGCATAAGGG	13199011	13199300	13198961	13199013	1	2	AT2G31010	13193953	13200138	None	14811	1307	127602	Yes
AAATGTCACTAGTTAATGTAACATATCTTTAAACAAATAAAAATGGGCAGGA	13259150	13259326	13259376	13259324	-1	2	AT2G31110	13258328	13262256	TBL40	14811	1307	127602	Yes
ATGATTTTTTTATGATTTTGTTCTTTTGAATTTGATTGGGAATTAGGCAGGT	13285107	13285171	13285221	13285169	-1	2	AT2G31170	13282354	13285678	SYCO	14811	1307	127602	No_or_no_constitutive_exon
AGTTATGATTTTTTTATGATTTTGTTCTTTTGAATTTGATTGGGAATTAGGC	13285107	13285175	13285225	13285173	-1	2	AT2G31170	13282354	13285678	SYCO	14811	1307	127602	No_or_no_constitutive_exon
TTATGATTCTCCAAACTATAGTGAATGACTTTGTAACTTGGGGAACGAAGCA	13293440	13293575	13293625	13293573	-1	2	AT2G31190	13291190	13293799	RUS2	14811	1307	127602	No_or_no_constitutive_exon
TGATTCTCCAAACTATAGTGAATGACTTTGTAACTTGGGGAACGAAGCAGGA	13293440	13293572	13293622	13293570	-1	2	AT2G31190	13291190	13293799	RUS2	14811	1307	127602	No_or_no_constitutive_exon
GTACTTTAGTCTGATCTTTCCGTTAATTTATTTTGGCCCAACTGGGACAGAG	13357660	13357943	13357993	13357941	-1	2	AT2G31320	13353747	13359750	PARP1	14811	1307	127602	No_or_no_constitutive_exon
TTACTAAAAGAGATAATCTCAGATGACTATAATTTGATTTGGGTGTGCAGAG	13370471	13370570	13370421	13370473	1	2	AT2G31350	13368069	13371097	GLX2-5	14811	1307	127602	No_or_no_constitutive_exon
TTCTTCTCTTGATCTCGGTTTGATTTTCGTGTAACCGCGCGGGCATGCAGAT	13414370	13414635	13414320	13414372	1	2	AT2G31500	13413737	13416602	CPK24	14811	1307	127602	No_or_no_constitutive_exon
TGCTTTTGTGTTTTGGATTTTGTGCTGAAATTTGTTGGCTGTGGGTATAGCT	13527797	13527863	13527747	13527799	1	2	AT2G31810	13524047	13528712	None	14811	1307	127602	No_or_no_constitutive_exon
TTATACCAAATACACCACTCATCACTGAGTTTCAGGAATGTGGGATGCAGTT	13665432	13665515	13665382	13665434	1	2	AT2G32160	13662137	13666383	None	14811	1307	127602	No_or_no_constitutive_exon
ACAAATTTTCTTATTTCTCATCATAAGTTTACGTTTATTGGGGAGTTTAGGT	13825666	13825845	13825616	13825668	1	2	AT2G32560	13824662	13827260	None	14811	1307	127602	Yes
AGGGGGTCTAGGAGGCGGTAGCGGTTTGGGAGGAGGAGGGGGTCTAGGAGGT	13863716	13864166	13864216	13864164	-1	2	AT2G32690	13863634	13864710	GRP23	14811	1307	127602	No_or_no_constitutive_exon
GATCATACATAAGATGTGACATTCTTGCTTTCTGAACTACAAATGGGCAGGT	13942245	13942463	13942195	13942247	1	2	AT2G32860	13940186	13943883	BGLU33	14811	1307	127602	Yes
TTCTGACATCAAGTTTTTGTGGTTTGTTTGTGTATGGGAAATGTGTGAAGAT	13988399	13988499	13988349	13988401	1	2	AT2G32960	13987668	13990994	None	14811	1307	127602	No_or_no_constitutive_exon
AATTACATATTTCCAATCTCTACATCGGCTTCATATATCTATGGGTGCAGGT	14087147	14087224	14087274	14087222	-1	2	AT2G33240	14086583	14097285	XI-D	14811	1307	127602	Yes
ACTTAACCGTTGTTAAATGTTGTCCCAATGATTTTTTTGGGGGGTTGTAGTA	14136524	14136653	14136474	14136526	1	2	AT2G33350	14133809	14137175	None	14811	1307	127602	No_or_no_constitutive_exon
AATTGGACAATACATATAAAAAGGAACTAGTTGAAGTGGGAAGCCAAAAGGA	14148395	14148501	14148551	14148499	-1	2	AT2G33385	14147381	14149902	ARPC2B	14811	1307	127602	No_or_no_constitutive_exon
ATAAAAACTTGGCTAAAAAGTGTATTTTAATGTGTTTTTAAAAGGGACAGAA	14181884	14182402	14181834	14181886	1	2	AT2G33480	14180977	14182439	NAC041	14811	1307	127602	No_or_no_constitutive_exon
TATACTCAATGATGATTTATGTTGGAACAAACAAAATTTGGGATTAACAGAT	14230981	14231408	14230931	14230983	1	2	AT2G33610	14228971	14231408	SWI3B	14811	1307	127602	No_or_no_constitutive_exon
TTTGGTTAATCTTCTGCTAACACTTTTTGCCCTGTTTTGGTTTGGGAAAGTG	14234738	14235217	14234688	14234740	1	2	AT2G33620	14234025	14236883	AHL10	14811	1307	127602	No_or_no_constitutive_exon
TCTAAGAGCTGACATATTTATGATTTGCTGCTGTTTGATCCATGGGATAGGA	14235846	14235978	14235796	14235848	1	2	AT2G33620	14234025	14236883	AHL10	14811	1307	127602	Yes
AAGTACTATATTTTCACTTTTTATTTCGTTTGTGTTATCTGGGGATACAGAT	14293560	14294172	14294222	14294170	-1	2	AT2G33790	14293560	14295353	AGP30	14811	1307	127602	No_or_no_constitutive_exon
TTTTTGGGGGCTAATACAAGTCTTTCTTGGTTTTTATTGTGTGGGTGCAGTG	14318521	14319389	14318471	14318523	1	2	AT2G33845	14317562	14319389	None	14811	1307	127602	No_or_no_constitutive_exon
GAACTGTTTCCTTTTTCTGAAACTTACAACTAATGTATTTTGGGAAACAGGC	14504024	14504153	14503974	14504026	1	2	AT2G34357	14498589	14505809	None	14811	1307	127602	No_or_no_constitutive_exon
GTTTAAATGAAAAAAAAAACTCAATGAAATTAAAATTGTGGGAAATATAGAT	14551476	14551617	14551426	14551478	1	2	AT2G34540	14550613	14552339	None	14811	1307	127602	Yes
ATGAAAGCCATCTTTAATACGTGCAAATGCAACTGTTTTGGGTGGCGTAGGT	14612577	14613205	14613255	14613203	-1	2	AT2G34670	14612577	14615795	None	14811	1307	127602	No_or_no_constitutive_exon
ATCTGTAAGATTACAAAAGTCCACTCGACTTTGTCCTGCAATGGGAAAAGGG	14787452	14787759	14787402	14787454	1	2	AT2G35075	14786459	14789104	None	14811	1307	127602	No_or_no_constitutive_exon
TTCAACTTCCCATGAGAGCTACAAACCACGTTTCGATTTTATTGGGACAGAG	14791165	14791189	14791239	14791187	-1	2	AT2G35080	14789244	14791448	None	14811	1307	127602	Yes
TTTGTGGAGATGGATAGGCCTAGACAAAATGATCATTTGGGTGTGAATAGGA	14842911	14844431	14842861	14842913	1	2	AT2G35230	14842290	14844465	IKU1	14811	1307	127602	No_or_no_constitutive_exon
AATTGTTACTGTTGTTCCAATTTTGTGTATTTTCTTGGGTTATGAAATAGGT	14912807	14913003	14913053	14913001	-1	2	AT2G35490	14912097	14913894	PAP3	14811	1307	127602	No_or_no_constitutive_exon
CTGTTTTTCTTGCAAGAACAATGAAATTTATTTGCTCTGGGTAAGAATAGGT	14976044	14976146	14975994	14976046	1	2	AT2G35630	14966573	14980761	MOR1	14811	1307	127602	Yes
TTGGACGGGTTTTAGCTAGCTTTGTTAAAAATGTGGTTCTTTGGGGGCAGGG	14996174	14996264	14996124	14996176	1	2	AT2G35670	14992564	14996756	FIS2	14811	1307	127602	No_or_no_constitutive_exon
CTTTTATGGTTTCGGTTTATGTGACTCTTATGGGTTTCTTGTTGGGGCAGTC	15018022	15018137	15017972	15018024	1	2	AT2G35720	15016655	15020111	ATJ13	14811	1307	127602	No_or_no_constitutive_exon
AGTTATTAATTACATCATTAATGAATATAAGATATTATGTGGGGACAAAGGG	15035758	15035851	15035901	15035849	-1	2	AT2G35770	15034036	15036556	SCPL28	14811	1307	127602	No_or_no_constitutive_exon
AGATACTAAGTATGTCAAAAGTAAGCTTATGTATGAAATGGGAAATGCAGAA	15147297	15147373	15147423	15147371	-1	2	AT2G36070	15144794	15148223	TIM44-2	14811	1307	127602	No_or_no_constitutive_exon
TAGTGATGGTTCATTATCTAAGCTATGTACCTTTTTTTTTATTGGGACAGAG	15184171	15184521	15184571	15184519	-1	2	AT2G36200	15179816	15185405	None	14811	1307	127602	Yes
AACTTATATATCTGTATTAAGCAACACCAACATTGTCTCAAAGGGGCTAGAG	15242817	15242921	15242767	15242819	1	2	AT2G36355	15242322	15243492	None	14811	1307	127602	No_or_no_constitutive_exon
AAGAACAGTAACTCGCTTTTATAACTACTTTAACCATATTTGGGTGATAGGA	15252102	15252183	15252052	15252104	1	2	AT2G36370	15247767	15252980	FBL11	14811	1307	127602	No_or_no_constitutive_exon
TTGTTATACATAAATGGTGTTTCTTTTTTCTTTTTGGGGAGATGGAACAGTT	15280198	15280703	15280148	15280200	1	2	AT2G36410	15278516	15280726	None	14811	1307	127602	No_or_no_constitutive_exon
CGGTGATATCTAGATTTCTTGCTAAACAAGTAAGCTATGGTAATGGGCAGGT	15380283	15380531	15380233	15380285	1	2	AT2G36690	15379659	15382131	None	14811	1307	127602	Yes
GGAATGGTAACACAAAGAATCAAACTTTTTTTTTTTTTTGGGTAAGGCAGGT	15569620	15570158	15569570	15569622	1	2	AT2G37050	15568925	15573749	None	14811	1307	127602	Yes
AAAGGTTGCCGTGTAAGAAGATATTGATTAACTCTTTTGGGTAAAAACAGGG	15593489	15594033	15593439	15593491	1	2	AT2G37110	15592551	15594033	None	14811	1307	127602	No_or_no_constitutive_exon
ACTAAGTTAGGCTGGTAGCTCAAGTTGATCTGCTTATGGGGAAATATTAGGT	15682175	15682269	15682125	15682177	1	2	AT2G37370	15679106	15684718	None	14811	1307	127602	Yes
TAAATCAAAGTTTGATGCCATAAAATGATGAATATGATTTTGGGATGTAGGA	15752087	15752172	15752222	15752170	-1	2	AT2G37540	15751567	15754061	None	14811	1307	127602	No_or_no_constitutive_exon
AACCTGGAAATTGCTGATAAAAGTTTTATGTTTTGTGGGTCTAAAAACAGAA	16174000	16174239	16174289	16174237	-1	2	AT2G38680	16174000	16176172	None	14811	1307	127602	No_or_no_constitutive_exon
CTTTTTTTTTTTTTTGTTCTGACATTCTATTGGGGTTTGTTTGGGGGCAGAA	16595233	16595553	16595183	16595235	1	2	AT2G39790	16594832	16595800	None	14811	1307	127602	No_or_no_constitutive_exon
ACTGGGATTGTTTGGTTGATGCCATTCTATTGGGGTTTGGTTGGGAGCAGGA	16597424	16597765	16597374	16597426	1	2	AT2G39795	16596837	16598162	None	14811	1307	127602	No_or_no_constitutive_exon
ACTTCGTGGCTTAGTTATTAAAAGTGAGAAATGTGAATGATGGGGTACAGAT	16638301	16638441	16638251	16638303	1	2	AT2G39855	16637660	16639497	None	14811	1307	127602	No_or_no_constitutive_exon
ATGATTATGTACTTTCCGTGTCCTTTTCCATATGGTGGGAAAACAAATAGGT	16716567	16716726	16716517	16716569	1	2	AT2G40030	16714459	16723718	NRPE1	14811	1307	127602	Yes
TATGTGGTTAGTTGGTGTCATAATGCTGATGAAAGTTTTTGGGGATTTAGGC	16855474	16855592	16855642	16855590	-1	2	AT2G40360	16852879	16856771	BOP1	14811	1307	127602	Yes
CATGGATTATTTTGTTTAGTGAAGCTGTTTGGTGATGGGAAAGGAAATAGGG	16874711	16874871	16874661	16874713	1	2	AT2G40410	16873344	16875692	CAN2	14811	1307	127602	No_or_no_constitutive_exon
AACTCTTATGTAGGTCTGATCCATATTGTAATTGTTAATGATAGGGGAAGAT	16942928	16942982	16942878	16942930	1	2	AT2G40570	16940821	16943515	None	14811	1307	127602	No_or_no_constitutive_exon
ATCAGTGCACAAGAAGTACTTCTTTTTCTCATCTATTGTTTTGGGGGTAGAT	17014276	17014428	17014478	17014426	-1	2	AT2G40770	17013268	17021606	None	14811	1307	127602	Yes
TGCCTTATGTGATTCACTTTGATCTTGACCTCTCTTTTTTGGGGAACCAGGT	17013268	17013825	17013875	17013823	-1	2	AT2G40770	17013268	17021606	None	14811	1307	127602	No_or_no_constitutive_exon
ATGAATATATCTTTATCTGATTAGTTTTTGTTTTTTCCGGGTAAGTACAGAA	17057747	17058122	17057697	17057749	1	2	AT2G40880	17057387	17058122	CYS3	14811	1307	127602	No_or_no_constitutive_exon
GTTTTCGTTCACGTTTGAGGTAATTTTAGTGAGTGTTTTGGGATTTGAAGAA	17141795	17141943	17141993	17141941	-1	2	AT2G41120	17141274	17142485	None	14811	1307	127602	No_or_no_constitutive_exon
TTAATCATTAGGTTTGGTGGTTTAACGTTGTAATCTCTGTTGGGATGCAGAT	17152965	17153133	17152915	17152967	1	2	AT2G41140	17150094	17153693	CRK1	14811	1307	127602	No_or_no_constitutive_exon
GGAGATAAACACAGCAGAATCTTAAAGATGTTTATTTTGGGAAATTGCAGGA	17355780	17355857	17355907	17355855	-1	2	AT2G41630	17355298	17357622	TFIIB1	14811	1307	127602	No_or_no_constitutive_exon
ATTCGTTTTAAACAAAACATAGACTGATTAATATTTGGGGTGGGGTGCAGAT	17355298	17355688	17355738	17355686	-1	2	AT2G41630	17355298	17357622	TFIIB1	14811	1307	127602	No_or_no_constitutive_exon
CTGCAGTTTGCATTGTGCTCTGGGATTATTACAGCTTGTACGATGGGAAGTC	17393436	17393625	17393675	17393623	-1	2	AT2G41700	17382889	17396301	ABCA1	14811	1307	127602	No_or_no_constitutive_exon
AACTTCTGAAGCAATAGCGTTGACTATTCTCACTTCTTTGGGTGTAACAGGA	17385185	17385265	17385315	17385263	-1	2	AT2G41700	17382889	17396301	ABCA1	14811	1307	127602	Yes
CAGATCAAATCACAAAAGATAACATTCATTGTATATATTTTGGGAAACAGGT	17399691	17400081	17399641	17399693	1	2	AT2G41705	17397269	17400081	None	14811	1307	127602	No_or_no_constitutive_exon
TCTTTTCTCCTTGAATTTACCTTTCTTCTGTTTTAAACATTGGGATATAGGT	17412401	17412464	17412514	17412462	-1	2	AT2G41740	17410671	17417820	VLN2	14811	1307	127602	Yes
TGGTATGATGGTGTTGAAAGTGACTGATCGATGAGAGAATGGGGTTGCAGGT	17429228	17429698	17429748	17429696	-1	2	AT2G41790	17429228	17436305	PXM16	14811	1307	127602	No_or_no_constitutive_exon
CCTTACAAAGGATTGGTTAAAAAATGTTTTGGGTTTTGGGTAAAATACAGCC	17691406	17691734	17691784	17691732	-1	2	AT2G42490	17691406	17696023	None	14811	1307	127602	No_or_no_constitutive_exon
TCCATTACTTGATTTACTCAAATTTGGTTTGAATCTTTGGGAATGATCAGGT	17895882	17896377	17896427	17896375	-1	2	AT2G43040	17895882	17899556	NPG1	14811	1307	127602	Yes
AAACACACCAGCAACATCGACTATCAATATGGGTAAAGCCATGGGATCAGGC	17952908	17953669	17952858	17952910	1	2	AT2G43160	17947799	17953669	EPSIN2	14811	1307	127602	No_or_no_constitutive_exon
GGAGCATAATTAAATGCTAATGATACTTATTTTCTGGTTAATGCAGGGAGGT	18121357	18121858	18121307	18121359	1	2	AT2G43710	18119872	18122889	FAB2	14811	1307	127602	No_or_no_constitutive_exon
TGGGATATTCTGAGGGGTCTTGTTTGATTTGGATCTAATTTGGTGGGCAGAT	18149699	18149839	18149649	18149701	1	2	AT2G43810	18149196	18151295	LSM6B	14811	1307	127602	Yes
CTATTTGGATTATTAGAAAACTAAAACAATGTTGTGTCTTTTGGGGGCAGTC	18269954	18270098	18270148	18270096	-1	2	AT2G44180	18269210	18271941	MAP2A	14811	1307	127602	Yes
TAAGGATTTAATTAACCATTATGAAATCGTTTTTTTTTTTTGGGAAATAGCG	18285039	18285186	18284989	18285041	1	2	AT2G44220	18283788	18285837	None	14811	1307	127602	No_or_no_constitutive_exon
ATATTGTTTAATTGTATTAAGAAATAAATCAAGTGTGTTTCATGGGACAGAC	18356248	18356367	18356198	18356250	1	2	AT2G44470	18354185	18358679	BGLU29	14811	1307	127602	Yes
TTTGTGTAGCTTTACATTTTGTATCATGCTCTTGGTCATTGGGACTGCAGAT	18434121	18434211	18434071	18434123	1	2	AT2G44710	18432685	18437221	None	14811	1307	127602	No_or_no_constitutive_exon
GAACTCTTTACTTAGGTTTTAATTTATTTATTTATGGGGATATGAAACAGAG	18461862	18462618	18462668	18462616	-1	2	AT2G44790	18461862	18463533	UCC2	14811	1307	127602	No_or_no_constitutive_exon
AGACTAAAATTGGTTTTTTTTTTTTTTTTTTTAATTATCGGATTGGGCAGAA	18518535	18518615	18518665	18518613	-1	2	AT2G44910	18517655	18519731	ATHB-4	14811	1307	127602	No_or_no_constitutive_exon
CCCATAGTATTTAACATTGATGATTCTTCCATTTATCCTTCATGGGACAGAC	18575541	18575610	18575491	18575543	1	2	AT2G45030	18572190	18576970	MEFG2	14811	1307	127602	No_or_no_constitutive_exon
TTTTTTCCAAGAGTTTTTATTATGTTCTTTTTTTGTGTGGGTACGTAAAGTT	18703771	18704098	18704148	18704096	-1	2	AT2G45400	18703771	18706401	BEN1	14811	1307	127602	No_or_no_constitutive_exon
AACCCTAATTTTATGAATCAATTGCTGTTTTGGTTGAATTTGGGATATAGAG	18748541	18748784	18748834	18748782	-1	2	AT2G45490	18747508	18749215	AUR3	14811	1307	127602	Yes
ATGGTTTTTTGTATTTGATACGGAATGTGCTTTCAGGGATGTAAATACAGAG	18817042	18817206	18817256	18817204	-1	2	AT2G45670	18814659	18818545	LPEAT2	14811	1307	127602	No_or_no_constitutive_exon
CTTCCCAAGTCTTGTCTTTCGCTGAAACGGGTTTGGTTGGGGAAATGCAGGG	19110248	19110497	19110198	19110250	1	2	AT2G46535	19109512	19110497	None	14811	1307	127602	No_or_no_constitutive_exon
TTAAGACGATTAGTACTTTTCATGAAACTAAAACCGTGGGGGAATAACAGGG	19247401	19248283	19247351	19247403	1	2	AT2G46830	19245590	19248915	CCA1	14811	1307	127602	Yes
TGAATACCTCTCTGGATTTCTCAGTATTTATCGTCAATCCGGGGTTGCAGGT	19339016	19339158	19338966	19339018	1	2	AT2G47070	19336652	19340869	SPL1	14811	1307	127602	Yes
AAACGGCGTCGCACCGTTCGCTGTGGCGACGGGGTCACGGGGATGACTAGTC	19352323	19352510	19352560	19352508	-1	2	AT2G47150	19352323	19353114	None	14811	1307	127602	No_or_no_constitutive_exon
TTTATTGCATTAGCTCTGCATCCTTATAAGTTTATTCAGAGAGACGGGAGTC	19385207	19385283	19385157	19385209	1	2	AT2G47220	19383742	19386954	DUF5	14811	1307	127602	No_or_no_constitutive_exon
AATCCTCTGTTTACTTATGACTAATCCTCTGTTTTCTTTGGGCGGATTAGAT	19395739	19395850	19395689	19395741	1	2	AT2G47240	19392496	19397907	LACS1	14811	1307	127602	Yes
CACTCAAAATCTTTGTATCTGACCCAAACGAGTGGATGGTGGGTGAGCAGGT	19538608	19538978	19539028	19538976	-1	2	AT2G47650	19538608	19541585	UXS4	14811	1307	127602	No_or_no_constitutive_exon
CTTCAAAGTAAACTAGTAGTCTTTAAGTGAAATTTATCTAATTGGGGCAGGT	19567706	19567844	19567894	19567842	-1	2	AT2G47760	19564794	19568438	ALG3	14811	1307	127602	Yes
AATACATTATAATAACAATGAACTGAATTTCCCCATGCATACAAGGGCAGGT	19593295	19593393	19593443	19593391	-1	2	AT2G47830	19590815	19594014	MTPC1	14811	1307	127602	No_or_no_constitutive_exon
TTATAACATTTCTGTCTCTAAATCCGTTGTTTATCTTGGGTTGAAAACAGGG	19597720	19598664	19597670	19597722	1	2	AT2G47850	19595528	19598664	None	14811	1307	127602	No_or_no_constitutive_exon
CTGATATTGTTGTCTTGATTTTAAGAACTTTTTCTCGTTTGGGAATGCAGGT	19620440	19620507	19620557	19620505	-1	2	AT2G47940	19617985	19622301	DEGP2	14811	1307	127602	Yes
TTGTAAAATCAAAATACAAGCTCATGTGCTGTTGATGTCTGGGACACCAGGA	19627233	19627373	19627183	19627235	1	2	AT2G47960	19625458	19629183	None	14811	1307	127602	No_or_no_constitutive_exon
TTTGTTTGGGAATTTTGGATTACTCTTAAGTTTTTCTGCTGGGCGTGTAGAA	19631521	19631708	19631471	19631523	1	2	AT2G47980	19631206	19636978	SCC3	14811	1307	127602	No_or_no_constitutive_exon
TGCAAAGTTTCGTAGTCCAAGAAAATTGCTGACACTATGTAATTGGGCAGGC	19635981	19636247	19635931	19635983	1	2	AT2G47980	19631206	19636978	SCC3	14811	1307	127602	No_or_no_constitutive_exon
AGTTGATTCCATGCATAGATTTATATACATATATGTATTGGGCAGGTCAGGT	19687113	19687165	19687063	19687115	1	2	AT2G48140	19686332	19687664	EDA4	14811	1307	127602	No_or_no_constitutive_exon
TATTTGTTTATTCCTTATCGTTGTTGTTGCTGTTGTTTCCTGGGAATTAGGA	19688868	19688945	19688995	19688943	-1	2	AT2G48150	19687830	19689229	GPX4	14811	1307	127602	No_or_no_constitutive_exon
AATGGTCATGGCATTGCCAATTAATTAGTTAATATATATCGGGATTATAGAA	26894	27041	26844	26896	1	3	AT3G01080	25354	27712	WRKY58	14811	1307	127602	No_or_no_constitutive_exon
TTTTCTTCAGTAGATTAGACTAATAACTTGTGTGGGAAAACAATGGGCAGAT	47772	47897	47947	47895	-1	3	AT3G01140	46329	48296	MYB106	14811	1307	127602	No_or_no_constitutive_exon
AAACAGTCCTTGAAGAGACGTAACATTTGAATGCTGCTGGTTGGGGGCAGGT	142003	142060	141953	142005	1	3	AT3G01370	139010	143782	CFM2	14811	1307	127602	No_or_no_constitutive_exon
TGATGAAGTTTTAATTGATTTGATTAATTCATGGTATTGGGATAAACCAGGA	217727	217809	217859	217807	-1	3	AT3G01550	216804	219136	PPT2	14811	1307	127602	No_or_no_constitutive_exon
AGAAAGATGGAGAAATATAATTGGAAGTTATTTTTTTTTGTGGGGGTCAGGT	254082	254344	254032	254084	1	3	AT3G01680	251867	255513	SEOB	14811	1307	127602	No_or_no_constitutive_exon
TTGCTTAAAACAAGAATGTGCTGAGGTTTTGTTGCTTTGTGTGGGTATAGGA	283178	284098	284148	284096	-1	3	AT3G01790	283178	285840	None	14811	1307	127602	No_or_no_constitutive_exon
CATTGTTAGATGTGGTACTGAATCACGATTTACTCATTAACAGGGAGAAGAA	347667	347774	347617	347669	1	3	AT3G02030	344907	348847	None	14811	1307	127602	No_or_no_constitutive_exon
ATCTGTGGTTTAGTTTTGAATAATTTTGGTTTTCCGGTTCTTGGGAGTAGGT	371509	371640	371690	371638	-1	3	AT3G02110	370667	373805	SCPL25	14811	1307	127602	No_or_no_constitutive_exon
AATTCAGGAAACACAAACTGAAAGAAACAGAGACTTTTATGGGATTGCAGGA	397316	398957	399007	398955	-1	3	AT3G02170	396011	399960	LNG2	14811	1307	127602	No_or_no_constitutive_exon
GTGTGGGTTTTTTTTTCTTAAAAGAGCAACCTTTTTGTTTGTGGGTGCAGTC	413069	413122	413172	413120	-1	3	AT3G02220	412040	413742	None	14811	1307	127602	No_or_no_constitutive_exon
TTCCTTTACTTAGTTGATAACCTCTCTTGATTGCATTTTCATATGGGCAGTG	425455	425621	425671	425619	-1	3	AT3G02250	423790	427095	OFUT21	14811	1307	127602	No_or_no_constitutive_exon
GTGATAAAGAATATGAGAGGGTTGGTGGTGGGGCTAAGAGGGTAGAGCAGGT	491212	491917	491162	491214	1	3	AT3G02400	489669	491927	None	14811	1307	127602	No_or_no_constitutive_exon
TTGTTTTTGTTTAACAAAGTCTTGATTTGCTTTGTTTTGGGGATTGACAGTC	540635	540705	540755	540703	-1	3	AT3G02555	539610	541523	None	14811	1307	127602	Yes
TAGATTGCTTTGTTTGACTAATGAATTTGAAAAAATGGGGACAAAAAAAGGA	632446	632572	632396	632448	1	3	AT3G02875	631823	634074	ILR1	14811	1307	127602	Yes
TCTATGTTTGAAGTTTGAGTTTGTGATTGTGAACGTTTTTGGGAATGTAGGT	665222	665741	665791	665739	-1	3	AT3G02950	665222	666922	THO7B	14811	1307	127602	Yes
TGTGAGGCAAACACTATACCTCTTGTTACTAACCATTTTGATGAGGGCAGGA	782833	782921	782783	782835	1	3	AT3G03320	781714	783464	None	14811	1307	127602	No_or_no_constitutive_exon
TTTTTTTTTCTATACTCAGCCCTTGCTCATTGAAAAATCTGGGATTGCAGGG	921311	921368	921261	921313	1	3	AT3G03710	919361	925372	PNP1	14811	1307	127602	No_or_no_constitutive_exon
ATTAATACCCTATTGAATTAGTTCATGATTGTTAATTTTCGGGTGTGTAGAC	970828	970906	970778	970830	1	3	AT3G03800	969049	971691	SYP131	14811	1307	127602	Yes
TTGTTTAGAGAGAGAATTAATTTCTGGTTTATTGAAATTTGAAAGGGTAGAC	1153722	1156066	1156116	1156064	-1	3	AT3G04350	1153722	1156876	None	14811	1307	127602	No_or_no_constitutive_exon
CACATTCCTGATTTACACAACTAATTGCCTTGGTCACTTTACGCAGGGAGAG	1244820	1244897	1244770	1244822	1	3	AT3G04600	1242928	1246211	None	14811	1307	127602	No_or_no_constitutive_exon
ATATTACAATTAAATCTATATGATTTTTTTTTGTGTGTGGGGATGAACAGGA	1453876	1453930	1453980	1453928	-1	3	AT3G05160	1453071	1457295	None	14811	1307	127602	Yes
ACTTCGTCAGAAACGGAAACTGATCATCATTTGGGATTTTTCAGGGACAGAA	1493332	1493389	1493282	1493334	1	3	AT3G05230	1492083	1495397	None	14811	1307	127602	No_or_no_constitutive_exon
TAGTTTGTGGTTTGTTATTTACAAGACTTTGGAATTCATGAAGGGAGCAGTT	1529529	1529805	1529855	1529803	-1	3	AT3G05350	1526962	1533909	None	14811	1307	127602	No_or_no_constitutive_exon
TGGATATGTTGAAATTGCTCATCTTGTGTTTTTCTTTGATGGGGATTTAGGA	1604009	1604126	1603959	1604011	1	3	AT3G05530	1603358	1606243	RPT5A	14811	1307	127602	No_or_no_constitutive_exon
TGCTGACTTGTTTTTATCACTGTTCTCTTTCGTCTGGGACTGGAAATTAGAC	1673014	1673339	1673389	1673337	-1	3	AT3G05685	1673014	1674908	None	14811	1307	127602	No_or_no_constitutive_exon
TTATAGCTTTGCTGTATAAATATTTGGTTGATGTGTTTTTGGGATTGCAGAT	1683536	1683679	1683729	1683677	-1	3	AT3G05700	1681816	1684597	DI19-3	14811	1307	127602	Yes
ATGCATGGTAGATTTGGGATAACTGAATTTTGGTCCTGATCTGGGAACAGAT	1709619	1709702	1709569	1709621	1	3	AT3G05760	1707796	1710038	None	14811	1307	127602	No_or_no_constitutive_exon
TGATGTTGGCTAACTATTATGTTTCTAACAAAAATTTATCCGGGATGCAGCT	1804176	1804384	1804434	1804382	-1	3	AT3G06010	1802140	1807530	CHR12	14811	1307	127602	No_or_no_constitutive_exon
AATGTGCTAGTTTCAGTATCTAATTTTGGTTTTTTTTTTTTTGGGGAAAGGC	1908140	1908245	1908090	1908142	1	3	AT3G06300	1907581	1910063	P4H2	14811	1307	127602	No_or_no_constitutive_exon
TTTTTTGTAACTTGTTTTTTATTTATATTCTGAAATTCAAAACTAGGGAGTG	2027825	2027984	2027775	2027827	1	3	AT3G06530	2022432	2033912	None	14811	1307	127602	No_or_no_constitutive_exon
TCATTTTTTGCTTTCCTTTGGGCCCGCGTATAATTTCTCCAAATGGGAAGAC	2038900	2038977	2038850	2038902	1	3	AT3G06545	2038311	2038977	None	14811	1307	127602	No_or_no_constitutive_exon
TTCTTTATTTAGGACTGAAATAATAATTGGCTCCCTTGTTTGGGTAATAGGT	2108248	2108350	2108400	2108348	-1	3	AT3G06670	2105398	2113698	None	14811	1307	127602	Yes
TTGTTTGTTTAGTTTGTTACTGACTTGTAGCTTTATTTTGGGATAACTAGAC	2223765	2223834	2223884	2223832	-1	3	AT3G07030	2222525	2225522	None	14811	1307	127602	Yes
GTTTTATTATAACACCTTGTGATTAATTGGAATGTAGATTCGTATGGGAGAG	2223937	2224044	2224094	2224042	-1	3	AT3G07030	2222525	2225522	None	14811	1307	127602	No_or_no_constitutive_exon
ACTTTGTCCATCGTTAGAATTTGTGTTTTGATGTGAATTGGGATGTGCAGGG	2290267	2290515	2290217	2290269	1	3	AT3G07195	2288731	2290515	None	14811	1307	127602	No_or_no_constitutive_exon
TTATGAATACAGTAAAATTGTTTAATAGAGGAGTTTTTGGGAATATGCAGGA	2508364	2508464	2508314	2508366	1	3	AT3G07860	2507879	2509589	SNRNP25	14811	1307	127602	No_or_no_constitutive_exon
TTTGCTTAAATTGCTCTGTTTGAATGTTGAGTGTTGTTTTTGTTGGGAAGAC	2536453	2536621	2536403	2536455	1	3	AT3G07960	2534775	2538374	PIP5K6	14811	1307	127602	Yes
AGTAATGAAGCTATAAAAAATGAAATTAATGTAATGAAATAAATGGGCAGGC	2541963	2542171	2541913	2541965	1	3	AT3G07970	2540912	2543613	QRT2	14811	1307	127602	No_or_no_constitutive_exon
CTCTATTGAACATTTGGTTGATGATTTGATTTGAATTTGTGATTGGGCAGCC	2616406	2616524	2616574	2616522	-1	3	AT3G08610	2615425	2616934	None	14811	1307	127602	No_or_no_constitutive_exon
GTTTCACTATTCAGTTTAAACTTATTACTCGGTTTTTGTTTTGGGAGCAGGG	2718879	2719393	2719443	2719391	-1	3	AT3G08943	2718879	2722624	None	14811	1307	127602	No_or_no_constitutive_exon
CTCTTTTTTGGTGGTTGGAGTTTTGATATGTAAACATGTTGTGGGTGAAGGT	2729180	2729656	2729130	2729182	1	3	AT3G08950	2727192	2729656	HCC1	14811	1307	127602	No_or_no_constitutive_exon
CAGAACGATAGATAAGCTGATATTGTTTTTCTTTCCGGGTGATTGAGCAGAT	2765478	2766144	2765428	2765480	1	3	AT3G09050	2764650	2766144	None	14811	1307	127602	No_or_no_constitutive_exon
ACTTGGTTTGTGATACTAAAAGAGACTTATCTTTTCAATATGGGATGTAGCT	2872428	2872531	2872378	2872430	1	3	AT3G09350	2870969	2873332	Fes1A	14811	1307	127602	Yes
TGACCTCACCTGTTTCGTGTCTGTTTTTTCCGTTGTTCTTGTGGGAACAGAC	2898133	2898350	2898400	2898348	-1	3	AT3G09410	2897637	2901055	PAE5	14811	1307	127602	No_or_no_constitutive_exon
TGATCTGAGATATTCAAATTTTACAGGGATTGATCTAATTGTGGGCACAGAG	3057782	3057877	3057927	3057875	-1	3	AT3G09940	3056374	3059244	MDAR3	14811	1307	127602	No_or_no_constitutive_exon
TTCTCATGTCTTGAAGTTAGTATCTGATGGTGTTCTGGGATTGAAAACAGTG	3100688	3100958	3101008	3100956	-1	3	AT3G10050	3098724	3102048	OMR1	14811	1307	127602	No_or_no_constitutive_exon
AGTTAATCACATTACAGAGTGTATGTAAGACAAAACATTAATGGGTGCAGGT	3099844	3099915	3099965	3099913	-1	3	AT3G10050	3098724	3102048	OMR1	14811	1307	127602	No_or_no_constitutive_exon
AAAAGAACACTTGTGGTCTGGTCTTTTATTATTTCCGGGTGGTTGGGCAGGG	3159854	3160874	3159804	3159856	1	3	AT3G10200	3157471	3160874	None	14811	1307	127602	No_or_no_constitutive_exon
CATTTTGTAAGAATCCTATCTTATCTTACTTCTTTGTCTGGGTGCAGCAGGA	3265475	3265658	3265425	3265477	1	3	AT3G10480	3264193	3267695	ANAC050	14811	1307	127602	No_or_no_constitutive_exon
GGAACCGATGATAGAATTTGAATTCTGTTTTGTATTTTGGTGGGAAATAGAC	3271975	3272253	3271925	3271977	1	3	AT3G10500	3271216	3274176	NAC053	14811	1307	127602	No_or_no_constitutive_exon
GTTGTTTAATGGGATTTGTGTTGTTGACTTTGTTGTGGAATTGTGGGAAGGA	3272331	3272514	3272281	3272333	1	3	AT3G10500	3271216	3274176	NAC053	14811	1307	127602	No_or_no_constitutive_exon
TTTCTGGCTCCCGAGTATAAAGATTGTGTTTTTATATATGGGATGCACAGAG	3388399	3388452	3388349	3388401	1	3	AT3G10820	3387077	3391003	MED26A	14811	1307	127602	Yes
AATGAATTAGTTTGTCTTAACTCTTAAATTTTTCCGGGTGGAAATTAAAGGG	3408368	3408563	3408613	3408561	-1	3	AT3G10890	3407331	3409000	MAN3	14811	1307	127602	No_or_no_constitutive_exon
GGGCACGATGCTCACGAAAATCCAGCTTAAGAATCATTGGGATAAAATAGTC	3540184	3540301	3540351	3540299	-1	3	AT3G11300	3539346	3540473	None	14811	1307	127602	No_or_no_constitutive_exon
AAATAAAACTTTAGTATCAAGTAAAATACTAAGAATTGTGTTGGGAACAGGG	3638836	3639348	3638786	3638838	1	3	AT3G11550	3638177	3639348	CASP2	14811	1307	127602	No_or_no_constitutive_exon
TCTCATTTCTTGGATTGCTTGAGAAATATAATTGTTGTGGATAGGGTCAGGT	3645793	3646025	3645743	3645795	1	3	AT3G11560	3639411	3646061	None	14811	1307	127602	No_or_no_constitutive_exon
TGAAGCTAATCCAAAGCTGAAAACTTTGATCATATTTTTTGGGGAGGTAGGG	3707302	3707402	3707452	3707400	-1	3	AT3G11720	3705758	3708721	None	14811	1307	127602	Yes
TACTGATAGCAACTGTTTTCCACATGACTGTAAATCTCTAAAAGGGATAGCT	3870877	3871009	3871059	3871007	-1	3	AT3G12140	3868088	3871763	None	14811	1307	127602	No_or_no_constitutive_exon
AAAAGTTATAATCACTATTCACTAACTTAGAATTTGTGGGATAAATACAGTG	3897375	3897444	3897494	3897442	-1	3	AT3G12220	3896206	3899019	SCPL16	14811	1307	127602	No_or_no_constitutive_exon
TTATAGCCTCTCTACTAACCGAAGTTGTATCTGTGGTGTGGCTGGGATAGGA	3979157	3979697	3979107	3979159	1	3	AT3G12550	3978004	3981881	FDM3	14811	1307	127602	Yes
TTTATGTGCAAATAGATAGAAAGATTGATTGAGAACATGTGGGTATGCAGGG	4009269	4009737	4009787	4009735	-1	3	AT3G12620	4009269	4011675	PP2C38	14811	1307	127602	Yes
TTTATCTCAAATTGTGTGTTTGGTTTGATTTGTTTAAATAATGTGGGCAGTG	4055365	4055505	4055315	4055367	1	3	AT3G12760	4054723	4058840	None	14811	1307	127602	No_or_no_constitutive_exon
TATGAGCTGTTAGAAGCTAATCTGAATTACTTTCTATGTTGGGGAGCCAGGT	4181625	4181702	4181575	4181627	1	3	AT3G13060	4180153	4183975	ECT5	14811	1307	127602	Yes
CATGTTCTTTAAAAGTTGAAACCCACAATGTTTGTTCATTTGGGAAACAGGG	4191815	4191995	4192045	4191993	-1	3	AT3G13070	4191236	4195471	CBSDUFCH1	14811	1307	127602	No_or_no_constitutive_exon
CCCTTTCAAAAGTACATAATGCCTCTCATCTCCACGCAGGAATGGGACAGGG	4296057	4296145	4296195	4296143	-1	3	AT3G13280	4295326	4297000	None	14811	1307	127602	No_or_no_constitutive_exon
TTGTATCTTTGAATACTTAGTCCTGACAATGGTTTTGGGTGACATGGCAGGA	4355786	4356893	4355736	4355788	1	3	AT3G13400	4354922	4357482	sks13	14811	1307	127602	Yes
CTTCAATTTTGATTAATTTCAATGGTTGATCCTTGATATGTTGAGGGTAGAT	4418954	4419089	4419139	4419087	-1	3	AT3G13530	4411687	4423000	M3KE1	14811	1307	127602	No_or_no_constitutive_exon
TTGCTTTTTACTTAGGATAAGCTTTTAATGCTGTCTTTGGGTATGTGAAGGG	4704714	4704808	4704858	4704806	-1	3	AT3G14172	4698456	4705828	None	14811	1307	127602	Yes
ACAAATTTTGTTTAATGTTCCTGATTAAGCTTTTTTTTATGGGCACACAGTT	4713673	4713747	4713797	4713745	-1	3	AT3G14200	4712573	4714698	None	14811	1307	127602	No_or_no_constitutive_exon
TCTCTGTCTGCTTGTTGATCTAGTAACAGTATATTTCTCGGGGAATGCAGGG	4984353	4984593	4984303	4984355	1	3	AT3G14830	4982587	4985860	None	14811	1307	127602	Yes
GAATTTATGTCTAAACTAACTTCTTACTTCATTTCGTTGCGGGATTGCAGAA	5010939	5011017	5010889	5010941	1	3	AT3G14890	5008675	5013265	ZDP	14811	1307	127602	Yes
AGATTTCATAATTGTGTTGCTGATATACTTTTTGATATGATTGGGAAAAGGG	5048109	5048259	5048059	5048111	1	3	AT3G14990	5047375	5049971	DJ1A	14811	1307	127602	Yes
TTCACATTGGTTTGTCTTATCTTATAACATTCAAAACCTGGGTGGCGCAGGA	5070745	5070901	5070951	5070899	-1	3	AT3G15070	5070133	5073440	None	14811	1307	127602	Yes
TTCTTCCCGTGTCGATCTTCCTGTACGGAGAATAGTCATGGAGATGGGAGGA	5082609	5084240	5082559	5082611	1	3	AT3G15095	5081779	5084240	None	14811	1307	127602	No_or_no_constitutive_exon
GATTTACAAATATGCGCTACGTATTGATATATTGATGTTTGGGGCTACAGGA	5134495	5134630	5134445	5134497	1	3	AT3G15240	5133443	5136032	None	14811	1307	127602	No_or_no_constitutive_exon
GTTTTTGATAAATTTTCCCGGGAAAATTTAAAGGTTTTCTTGGGATGCAGAG	5337974	5338562	5337924	5337976	1	3	AT3G15760	5337474	5338562	None	14811	1307	127602	No_or_no_constitutive_exon
CTTAAATCTAAGTTTTGTACTTTTAAACTAATATAATTGGGTGGGGACAGGT	5352235	5352373	5352185	5352237	1	3	AT3G15820	5350813	5353752	ROD1	14811	1307	127602	No_or_no_constitutive_exon
TTAATTTTGCATTTTTTTTAATCAATTGTTTTGGTTGGGGGTGTGGACAGAT	5355534	5355672	5355484	5355536	1	3	AT3G15830	5354873	5356426	None	14811	1307	127602	No_or_no_constitutive_exon
CTTTAACTCAATTAACTTCTTACAAAACTTTTTTGGATTAGGGTGAAAAGTT	5357810	5357880	5357930	5357878	-1	3	AT3G15840	5356586	5358596	PIFI	14811	1307	127602	No_or_no_constitutive_exon
CAAAAAGAATGCAATGTTCTCATTCTAATCATTGTTTTTAATGGGAACAGGT	5393450	5393874	5393924	5393872	-1	3	AT3G15940	5393450	5396994	None	14811	1307	127602	No_or_no_constitutive_exon
TCTTGCATACATAATTTGCTAACATATTTCCCTTTTTCTTGGGAATGCAGTG	5413972	5414089	5414139	5414087	-1	3	AT3G15980	5411277	5418632	None	14811	1307	127602	Yes
ACTAAGTTTTCTGAAATACAGGAGTTGTGGTAGACCAAGGGAACGAAAAGGC	5441013	5441174	5440963	5441015	1	3	AT3G16030	5439310	5442997	CES101	14811	1307	127602	No_or_no_constitutive_exon
TTCTAAAAATTGAACTAAAAAATCAAAACAAAATCCGAAAGGAGGGGAAGTA	5500366	5500588	5500316	5500368	1	3	AT3G16230	5500053	5503573	None	14811	1307	127602	No_or_no_constitutive_exon
GTGCAATTATTATGTCTAGGAAAAGATATTAATAGTTGTGGTGGGAACAGGT	5626289	5626577	5626627	5626575	-1	3	AT3G16540	5626289	5628857	DEGP11	14811	1307	127602	No_or_no_constitutive_exon
TTTCTTAATTTGTCTTTCGCTAAAAGAAAATATATTTGTGGTGGGAACAGGT	5629919	5630114	5630164	5630112	-1	3	AT3G16550	5629919	5632441	DEGP12	14811	1307	127602	No_or_no_constitutive_exon
CTCATTACCTTTCACTATCTTATGGTTTTTGGTTTTCCTTTGGGAAACAGGT	5789548	5789683	5789733	5789681	-1	3	AT3G16950	5786297	5790536	LPD1	14811	1307	127602	Yes
TATTGCTTTAGCTTAAACATTAATGGAGTTCTTGTTTTTGGGTTGAGCAGCA	5805137	5805279	5805329	5805277	-1	3	AT3G17030	5804290	5808578	None	14811	1307	127602	No_or_no_constitutive_exon
ATATATAAATGATTTCTTGCATTGTGTGTTTCTCTCTATGTTCAGGGAAGCG	5829110	5829621	5829060	5829112	1	3	AT3G17090	5826585	5829900	None	14811	1307	127602	No_or_no_constitutive_exon
AGATTTAATGTTAAAATGTAAATGTTTTTTTTTTTTTGTTGGGAATGTAGGC	5846001	5846304	5846354	5846302	-1	3	AT3G17140	5846001	5846589	None	14811	1307	127602	No_or_no_constitutive_exon
AGACTGTGAAATTGATTTGATTTGTTTTTTGTTATTTTTGGGGTGAGTAGAA	6154721	6154837	6154671	6154723	1	3	AT3G18000	6154362	6157552	NMT1	14811	1307	127602	No_or_no_constitutive_exon
TGTAATTAGATCTTAATCATGGGTATCATTCTTTGTTTTATGGGATGCAGAT	6156069	6156211	6156019	6156071	1	3	AT3G18000	6154362	6157552	NMT1	14811	1307	127602	No_or_no_constitutive_exon
TCTTAACTTTAGGTTTAAAAAAAAACTGATTGAATTACTCTAATGGGCAGCG	6314896	6315365	6314846	6314898	1	3	AT3G18390	6313470	6318062	EMB1865	14811	1307	127602	No_or_no_constitutive_exon
TTTCTCTAGGCGGCAGAACAATAGTTTGCTAATGTTAATTATGGGTGCAGGT	6364278	6364387	6364228	6364280	1	3	AT3G18520	6361158	6365705	HDA15	14811	1307	127602	Yes
TACACGTCGAGAGAATTTTCTAGTCTCACGCTGTCAGACTTTACAGGGAGAA	6374355	6374484	6374534	6374482	-1	3	AT3G18530	6373524	6375723	None	14811	1307	127602	No_or_no_constitutive_exon
CTTCCTCGTAATTTAGTTGAATAATTGTTGGATATTGTTGGGGGGTTTAGGT	6453658	6454018	6453608	6453660	1	3	AT3G18740	6453302	6454018	RPL30C	14811	1307	127602	No_or_no_constitutive_exon
AGATACAATCCAAGGTTGGTTAACGAAAGTTTGGTGTTGGGAAATGACAGTT	6608576	6608744	6608526	6608578	1	3	AT3G19100	6605295	6609295	CRK2	14811	1307	127602	No_or_no_constitutive_exon
AAGAGATTTAGATTATTGGACTTACCGTTTTGTTTTGTGGGATGAGGCAGAC	6661491	6661563	6661613	6661561	-1	3	AT3G19230	6660799	6663558	None	14811	1307	127602	No_or_no_constitutive_exon
CCCAAGGCTTGCTAGTTGGTTCATTACCTAACTTTTATGCCGGGCAGCAGCC	6700756	6700822	6700706	6700758	1	3	AT3G19330	6699266	6701300	None	14811	1307	127602	No_or_no_constitutive_exon
TGTTGTAACCTTTTTGAGACTGACGAAATAATTGTATTTGGGAATTGTAGAT	6800380	6800497	6800330	6800382	1	3	AT3G19570	6797470	6801835	SCO3	14811	1307	127602	Yes
CTTATAATTGACCTTAATGTTGATGGATTTGTTATTGTTTTGGTGGGAAGGT	6817184	6817452	6817502	6817450	-1	3	AT3G19620	6815502	6818329	BXL5	14811	1307	127602	No_or_no_constitutive_exon
GGTTTGATACTAATTTACTGGAATATTTATGGTGGTTTGGGAATGATTAGGG	6848564	6848741	6848791	6848739	-1	3	AT3G19710	6846968	6849582	BCAT4	14811	1307	127602	No_or_no_constitutive_exon
GAATTCAATTACATATATATATTCAAGTTTTGTTGTTATTGGTTGGGTAGGA	7053020	7053177	7052970	7053022	1	3	AT3G20210	7052346	7054743	dVPE	14811	1307	127602	No_or_no_constitutive_exon
TGAAGAATATTTGTTCATTTGTTCTATGTTTTGTGTGTGTTTGGGGACAGTG	7053751	7054010	7053701	7053753	1	3	AT3G20210	7052346	7054743	dVPE	14811	1307	127602	No_or_no_constitutive_exon
CATATTTCATGCTAATATGTGTTTCAATGTTGTGGGGGACATGAAAACAGGT	7074763	7075242	7075292	7075240	-1	3	AT3G20290	7074763	7079014	EHD1	14811	1307	127602	No_or_no_constitutive_exon
TAATGACTTAAATCATATATATTTCTAATGTTCATTTTTGGGGTGTGTAGGA	7111933	7112163	7112213	7112161	-1	3	AT3G20395	7111933	7113899	None	14811	1307	127602	No_or_no_constitutive_exon
TAACTAGTAGTTTTCAATATATCTAATTATTATATTTGTGGGATAATTAGAT	7139144	7139259	7139094	7139146	1	3	AT3G20460	7134884	7139644	None	14811	1307	127602	No_or_no_constitutive_exon
CATAAACTCCTTACGAAAAATTATATCTGAATATCAATACTGGTGGGCAGGC	7148819	7148884	7148769	7148821	1	3	AT3G20475	7143417	7151047	MSH5	14811	1307	127602	Yes
ATAATGCTTTTATCGATTCCTGGAACTTAATTTGATCTGTGGGAATGAAGAT	7152988	7153112	7153162	7153110	-1	3	AT3G20480	7151386	7153464	LPXK	14811	1307	127602	No_or_no_constitutive_exon
CCAGCGACATGAATCTAACTTCTTCTTTTTTTTTTTCTTTGGGAAATTAGGA	7151386	7151658	7151708	7151656	-1	3	AT3G20480	7151386	7153464	LPXK	14811	1307	127602	No_or_no_constitutive_exon
AGATTTATGTGTTTTGTCTTTGTTTTCTTTTTCTTTGCGGGGAACAAAAGAC	7212185	7212873	7212923	7212871	-1	3	AT3G20640	7210309	7213474	BHLH123	14811	1307	127602	No_or_no_constitutive_exon
TGGACCATTTTGTGGTACTAAGCCTTTAAAATTTTATCCGGGAAATATAGGT	7245896	7246109	7245846	7245898	1	3	AT3G20720	7239895	7247030	None	14811	1307	127602	Yes
TCAAACCAAACTTTGGATTCTGACACACTGTTTCTTCCATGGGATTGTAGCA	7248808	7249124	7249174	7249122	-1	3	AT3G20740	7248808	7252452	FIE	14811	1307	127602	No_or_no_constitutive_exon
GGTGTGTGTCATACTAAACCTATGGCTATTGGTTTAACACGAATGGGCAGAT	7277307	7277451	7277257	7277309	1	3	AT3G20810	7275644	7278420	JMJ30	14811	1307	127602	No_or_no_constitutive_exon
TCTCTTAAGTCTTAAGTAAAAATCCTTTGGGTGGGTTTAATCAGGGAAAGCG	7349732	7349838	7349682	7349734	1	3	AT3G20970	7348156	7350341	NIFU4	14811	1307	127602	No_or_no_constitutive_exon
GTGATTTGTAGATAAGTCCGAGACTTTTTACAAACACATTTTGGGATAAGAA	7553964	7554165	7554215	7554163	-1	3	AT3G21450	7553964	7555236	None	14811	1307	127602	No_or_no_constitutive_exon
GATTTTGAATTTGCGTTGAGATTGATTTTGAATTTTTGGGAATTTGAAAGGC	7645055	7645179	7645005	7645057	1	3	AT3G21700	7644264	7646640	SGP2	14811	1307	127602	Yes
TGGTTTAGGGTGGGGATGAGGTTTGGTAGGTGGTTTAGGGTGGGGATGAGGT	7807775	7807890	7807725	7807777	1	3	AT3G22125	7803337	7808056	None	14811	1307	127602	No_or_no_constitutive_exon
AATCATCGGTCTTAAAAACGTAACACGCTTTCGAGTTTTGGGTAATGTAGGA	7948344	7949110	7948294	7948346	1	3	AT3G22420	7946407	7949177	WNK2	14811	1307	127602	No_or_no_constitutive_exon
GTCAGTAAATGTTTTTTTTTTAATTGATATTTTTTATTATTTGGGAGCAGCT	7963988	7964098	7963938	7963990	1	3	AT3G22460	7963854	7965907	OASA2	14811	1307	127602	No_or_no_constitutive_exon
AAGCTTTATTTGTGAATCTTTGTTAATAACTTTTGGGGTGGTGAATATAGGT	8084404	8084972	8085022	8084970	-1	3	AT3G22840	8084404	8085669	ELIP1	14811	1307	127602	No_or_no_constitutive_exon
ATTGAAATTAAGGGTTCAAATTGATTTTGTGTGTGTTTTTGGGATTGCAGTG	8321785	8321900	8321735	8321787	1	3	AT3G23280	8321328	8324477	XBAT35	14811	1307	127602	Yes
CATATCTTTTGTTTGTGGATTAGGTCAAATATTTTCATGGGAATATGCAGAT	8374285	8375098	8374235	8374287	1	3	AT3G23380	8373374	8375098	RIC5	14811	1307	127602	No_or_no_constitutive_exon
GTAAGAGCAAAATAACTTATCTGTATCTTTGACATTTATGGGGAAAACAGGC	8376443	8376850	8376900	8376848	-1	3	AT3G23400	8376443	8378364	PAP6	14811	1307	127602	No_or_no_constitutive_exon
CGGTATCGGTAAAGGTGGAGGTATCGGTGGCGGGATCGGCAAGGGCGGAGGT	8411017	8412213	8410967	8411019	1	3	AT3G23450	8410047	8412213	None	14811	1307	127602	No_or_no_constitutive_exon
ATCTTTATTCGAGTTGGTTTTGGTCCCTTTTTGGCTTCTGTATGGGAAAGAA	8423364	8423660	8423710	8423658	-1	3	AT3G23490	8422648	8424652	CYN	14811	1307	127602	No_or_no_constitutive_exon
AGCTTCAATTTTGTTTGTACATCTCATTGGATTCAAATGGGAAAATGCAGGC	8513452	8513812	8513862	8513810	-1	3	AT3G23660	8513452	8517944	None	14811	1307	127602	No_or_no_constitutive_exon
CTCCACATTGCGTATAGCGTTTTGTAACAGTGGCGTTCTCTTAAGGGAAGCA	8526365	8526960	8527010	8526958	-1	3	AT3G23680	8526365	8527173	None	14811	1307	127602	No_or_no_constitutive_exon
TTTAAGAATGATTGGTTTTGCTGAACCTGTTTTCCCGGGCGAAATTGCAGGA	8536067	8536541	8536017	8536069	1	3	AT3G23710	8533847	8536541	TIC22L	14811	1307	127602	No_or_no_constitutive_exon
GAGAACACACCTTATATAAAGTGCCAATATGTTGCTATTGGGTGATGCAGGA	8651594	8651675	8651544	8651596	1	3	AT3G23940	8648668	8652605	DHAD	14811	1307	127602	Yes
GGCTGTGCTGTTAAAGTGCAAACGTTTGATTGGTCTTTTAGTATGGGCAGGT	8705607	8706335	8706385	8706333	-1	3	AT3G24120	8705607	8708336	None	14811	1307	127602	No_or_no_constitutive_exon
GCTGGGAAGCTATTCTAAAGCTCTTAACAAACAAGTCGTTGGGGCACGAGGT	8790697	8790802	8790647	8790699	1	3	AT3G24255	8788813	8793371	None	14811	1307	127602	No_or_no_constitutive_exon
GATTGTCACAAGGTGATGATGATTGATTTTGAATTGCAGGGGAAAATTAGGC	9159308	9159365	9159415	9159363	-1	3	AT3G25150	9156821	9160100	None	14811	1307	127602	No_or_no_constitutive_exon
TCTTTAACCTTCTGTGAATTGGTCTCTTTGTGATGTTTGGTGGGCAGCAGGT	9525491	9525629	9525441	9525493	1	3	AT3G26060	9524589	9526501	ATPRX_Q	14811	1307	127602	No_or_no_constitutive_exon
CTCTCTTTAACCTTCTGTGAATTGGTCTCTTTGTGATGTTTGGTGGGCAGCA	9525488	9525629	9525438	9525490	1	3	AT3G26060	9524589	9526501	ATPRX_Q	14811	1307	127602	No_or_no_constitutive_exon
GCCAATGTAATCTATTTTGATTCTCATTTTGTATGCATTGGGAGTTGCAGAT	9812092	9812674	9812042	9812094	1	3	AT3G26700	9809581	9812674	None	14811	1307	127602	No_or_no_constitutive_exon
TTGTAAGTACTTTCACATTACTCTAACTTTAGTTTACTTTGATTGGGTAGTG	9913211	9913299	9913349	9913297	-1	3	AT3G26900	9911872	9914518	SKL1	14811	1307	127602	Yes
TTGTCCTTTGGGAATTAATATGGCTTAAATTTGATCTCTCATGGGAGCAGAA	10071295	10071365	10071245	10071297	1	3	AT3G27260	10067528	10072760	GTE8	14811	1307	127602	Yes
AGGTATATCTATTGATTTATTTAATTTCTTCACATTTTTGGTGGGAGTAGAC	10446235	10446397	10446185	10446237	1	3	AT3G28060	10445840	10446900	None	14811	1307	127602	No_or_no_constitutive_exon
CTCTACAAAAGAAGGTTCCAAAGATGATAAGATAGAAGAAGGGATGGAAGGT	10802023	10802790	10801973	10802025	1	3	AT3G28770	10796694	10803453	None	14811	1307	127602	No_or_no_constitutive_exon
AGGGTTAGGGAGGGTTCTTTGTGGTTTAGTAGATAGGGGGGGGAGGGGAGGC	11069628	11069990	11069578	11069630	1	3	AT3G29080	11069351	11071376	None	14811	1307	127602	No_or_no_constitutive_exon
AAGTTGCTAAGAGAGCTTACTTATGAGTTTGATGTTGAATTGGGACACAGGA	11131317	11131513	11131563	11131511	-1	3	AT3G29160	11128619	11132105	KIN11	14811	1307	127602	Yes
TCCTTAAGGTCGATTCATGTAGCTTGGAATCTGGTTCGGGTGACAAGTAGGG	11249009	11249062	11249112	11249060	-1	3	AT3G29305	11248671	11249491	None	14811	1307	127602	No_or_no_constitutive_exon
TTGCATCTGTAGTTGTTAACTGATAGAGAATTTTATAATTTGGGTGGCAGGA	11290278	11290435	11290228	11290280	1	3	AT3G29390	11289494	11294774	RIK	14811	1307	127602	Yes
GTGGTGATCTTGTCACCGGAAAATGGACAGAAAGGGGGAGACTGGAGAAGGT	11359511	11359611	11359661	11359609	-1	3	AT3G29560	11359511	11360208	None	14811	1307	127602	No_or_no_constitutive_exon
TCAAGTTCTTAGGAAGAGCCGTACGAGGCAGCTCACGTACGGTTCGGGAGCC	11467963	11468045	11468095	11468043	-1	3	AT3G29636	11467963	11468857	None	14811	1307	127602	No_or_no_constitutive_exon
TTGAAGAACTTTTTGTGACGTTTTTAGAAGTCATCGATAGATCGGGGAAGGA	11474553	11474829	11474503	11474555	1	3	AT3G29638	11473108	11475559	None	14811	1307	127602	No_or_no_constitutive_exon
TAAACTACACCTAATCATGTAGTAATTATTGTTTTGGTTTGGGAGCACAGAA	11911640	11911682	11911590	11911642	1	3	AT3G30260	11908869	11913166	AGL79	14811	1307	127602	No_or_no_constitutive_exon
TAATATTGTTATTTGCTCACAAGTGTAGAAGTACTTTTTTGGGAAACAAGGT	13047644	13048412	13048462	13048410	-1	3	AT3G32040	13047644	13049106	None	14811	1307	127602	No_or_no_constitutive_exon
CATTCAATTTGACTCTTGAGACCTGCTTACTATTTTCATTATGGGAACAGGA	13492577	13492628	13492678	13492626	-1	3	AT3G32940	13490827	13493834	None	14811	1307	127602	No_or_no_constitutive_exon
TGGGTTAACTAGTTCCTTAATCACTATATGACTATTCCGCCAGAGGGTAGAA	14087258	14087275	14087208	14087260	1	3	AT3G33530	14085247	14093670	None	14811	1307	127602	No_or_no_constitutive_exon
TTACTTAACAAGATACTTTATGTTTTCAAATATTTTGGGGGTAAAAATAGGA	14312063	14312199	14312249	14312197	-1	3	AT3G42153	14311750	14312254	None	14811	1307	127602	No_or_no_constitutive_exon
TTTATAAAAAAGTTGGGAGATGGAAATTCAGATCATAGTGGTTGGGAAAGGC	14312479	14312620	14312670	14312618	-1	3	AT3G42155	14312294	14313498	None	14811	1307	127602	No_or_no_constitutive_exon
TTTTCATCTGTGTAGTTTAATATTTCCTTTGCTTTGTTTTGGGAATGCAGAG	14877889	14878388	14878438	14878386	-1	3	AT3G42790	14877889	14879792	AL3	14811	1307	127602	No_or_no_constitutive_exon
TCCCCACTATCAATCCACATGCACCTTCTAATCTCTTAATCGATTGGGAGAG	15140550	15140943	15140500	15140552	1	3	AT3G43148	15139994	15143123	None	14811	1307	127602	No_or_no_constitutive_exon
GTGCCAAGTCGGAAAAAGGATATAAAGCTATATAGGGGGTGGGTGTTGAGGG	15167635	15167875	15167585	15167637	1	3	AT3G43160	15166560	15168225	MEE38	14811	1307	127602	No_or_no_constitutive_exon
TATTATGTGGATACATATTGTTGACTCGGGGAATATCTGGTGGGCAATAGGT	15199095	15199217	15199267	15199215	-1	3	AT3G43220	15196811	15203139	SAC3	14811	1307	127602	Yes
GTTTTGAGGTGGTCGGATCAAGATGAGTACAACCGTTGAGGTGATGGGAGAC	15392619	15392778	15392828	15392776	-1	3	AT3G43470	15391567	15393281	None	14811	1307	127602	No_or_no_constitutive_exon
GAGTCTAATTGTCTTTGTAATCTTTTGTGTTTTATGGGTTGCGCACAAAGGC	15802325	15802409	15802275	15802327	1	3	AT3G44020	15801371	15802855	None	14811	1307	127602	No_or_no_constitutive_exon
GCTTTGTAGGAGCTTTTATGACTCATGGATTCAGGTCCTAATTGAGGGAGAA	15916675	15916766	15916625	15916677	1	3	AT3G44210	15916269	15917332	None	14811	1307	127602	No_or_no_constitutive_exon
GTGTATTGGATTATGAATTGGCTAAAACTTTTGGGTGTTTGGGGTGGCAGGT	15970376	15970563	15970613	15970561	-1	3	AT3G44280	15968514	15971200	None	14811	1307	127602	Yes
AGTAAAATCTTACTTTATCTATGTATGACTGTTGCATGGGATTAAAGTAGTC	16358495	16358783	16358833	16358781	-1	3	AT3G44810	16358495	16359983	None	14811	1307	127602	No_or_no_constitutive_exon
TTACTAATTTTGGCTAACACTATATATGTTGGGTTGGTGTGGGATTTAAGGT	16514826	16514940	16514990	16514938	-1	3	AT3G45130	16512169	16517781	LAS1	14811	1307	127602	Yes
CTTATTGCTTAGGTGCAAGGTGTTACTTAATCCATAATTTGGGTTTGAAGGC	16513238	16513322	16513372	16513320	-1	3	AT3G45130	16512169	16517781	LAS1	14811	1307	127602	Yes
AGTTGCATTTAATGGGTTTCTCCTGAATTTATGATGCTGTTGGGTAATAGAT	16512169	16512197	16512247	16512195	-1	3	AT3G45130	16512169	16517781	LAS1	14811	1307	127602	No_or_no_constitutive_exon
CCACATGTTTGTTACTTACCACCAATGTATCTTGTCTCTTCTGGGAATAGGT	16546591	16546645	16546695	16546643	-1	3	AT3G45190	16541614	16548367	None	14811	1307	127602	Yes
TCTCTTCCAATTTTATTAATCTCTGAATTTTTAATGTTCTGTAAGGGCAGTT	16618313	16618516	16618263	16618315	1	3	AT3G45290	16617397	16621370	MLO3	14811	1307	127602	No_or_no_constitutive_exon
ACTACATTGGTTCAGAGCACCTTTTGCTTGGTCTACTTCGTGAAGGGGAGGG	16673595	16673679	16673545	16673597	1	3	AT3G45450	16673145	16674880	None	14811	1307	127602	No_or_no_constitutive_exon
ATACATATATCATTTTCAGGTTATACGTATGGTCGAGGGAAACAATGAAGTC	16673768	16673834	16673718	16673770	1	3	AT3G45450	16673145	16674880	None	14811	1307	127602	No_or_no_constitutive_exon
GCCAATCGTGAGAACGCTGCGGGAAACATCTATATCGGCTCGGGAGACAGCC	16719629	16719830	16719880	16719828	-1	3	AT3G45560	16719629	16722674	None	14811	1307	127602	No_or_no_constitutive_exon
TGTTGAGACAGTGTCACAAACACTGAAACTGTATTTTGTGGGAAATGCAGGT	16747765	16748129	16747715	16747767	1	3	AT3G45620	16745872	16748156	None	14811	1307	127602	No_or_no_constitutive_exon
GTTCACTACAGATTTTTGAATCATTCTTGTTTTGGTTTATGGGATGTCAGTG	16797047	16797236	16797286	16797234	-1	3	AT3G45750	16793514	16798000	None	14811	1307	127602	No_or_no_constitutive_exon
GCTTGAGTGAGAAATTTACCTTGGAGATTTTTCGTAGGGAGAGAGGGCAGAG	16801995	16802128	16802178	16802126	-1	3	AT3G45760	16801995	16804967	None	14811	1307	127602	No_or_no_constitutive_exon
CTTATCGAGACGAATCTCATTTACTTGTAATGTTTGTGGGATGCATGAAGAC	16849026	16849097	16849147	16849095	-1	3	AT3G45840	16847903	16849944	None	14811	1307	127602	No_or_no_constitutive_exon
AGTTATGCATATTATGCAAGTAAAAAAAATTACATTTGTTATGGGGTCAGGT	16986081	16986237	16986287	16986235	-1	3	AT3G46240	16985842	16988064	None	14811	1307	127602	No_or_no_constitutive_exon
TTCTTTGAATAAATTTGATATTTTTAGCAGATGTTTTGTCGGGATGGCAGGC	17121122	17121154	17121072	17121124	1	3	AT3G46500	17120350	17122875	None	14811	1307	127602	No_or_no_constitutive_exon
TCAGCGAAGGAGTTCCGGTGATTTGCAGGCCATTTTCGGGTGAACGCAAGGT	17185452	17185780	17185830	17185778	-1	3	AT3G46650	17185452	17187821	None	14811	1307	127602	No_or_no_constitutive_exon
GTAATAAGCGTGTCTCTGATGGAATTATTTCTGGGTTTGGGAGTGAGCAGGT	17282519	17284716	17284766	17284714	-1	3	AT3G46920	17280429	17285048	None	14811	1307	127602	No_or_no_constitutive_exon
ATTAATAGGTTTGATGTCATTTCTCATGGATTTGTTTATTGGGGTTATAGAA	17315123	17315367	17315417	17315365	-1	3	AT3G47000	17313645	17316639	None	14811	1307	127602	Yes
GATAACAAGATACAAATGTAATTGTGTTAATGGATTTTTGGGGGTTACAGGT	17326601	17326806	17326856	17326804	-1	3	AT3G47040	17324101	17327152	None	14811	1307	127602	Yes
TCAGACTGCTGATATTTGTGTCTTGTCACTAATTATTTTGGGGCTGGCAGTT	17675132	17675266	17675316	17675264	-1	3	AT3G47910	17674286	17681730	None	14811	1307	127602	Yes
TAACCATGAATCTCTAACCGAATTATTGTCAATATTGGGAATGAGAAAAGGA	17711501	17711635	17711451	17711503	1	3	AT3G47980	17710159	17712946	None	14811	1307	127602	No_or_no_constitutive_exon
AGAAAAAAGCAAAGTTTTTTGAGTATTGATATTTGGATTTGGGGATTTAGGT	17719173	17719316	17719366	17719314	-1	3	AT3G48000	17716863	17720169	ALDH2B4	14811	1307	127602	No_or_no_constitutive_exon
TTATTACATGTGCTCCATTATTATATGACAATTGTGTTCCTGGGATGCAGAT	17769323	17769418	17769273	17769325	1	3	AT3G48110	17762969	17771146	EDD1	14811	1307	127602	No_or_no_constitutive_exon
AATAAGCTAAGCTTGTGTTAACATCGTATTCCAAACTGGGTGAAACGCAGGC	17811433	17811480	17811383	17811435	1	3	AT3G48190	17801288	17828553	ATM	14811	1307	127602	Yes
GAGATAGGGGTTCATGGCACCCCAGTTGACAACTTTTCTCGGTCAGGGAGTG	18016428	18016554	18016378	18016430	1	3	AT3G48620	18015982	18017821	None	14811	1307	127602	No_or_no_constitutive_exon
ATTTCATAATCTCAAGTTATACTCTCAAACTTTTCTAAAAAAATGGGCAGGG	18094605	18094772	18094555	18094607	1	3	AT3G48790	18093266	18095329	None	14811	1307	127602	Yes
TTTTGTTGCAATCTTATGCTTACTAGTATCTTTTAAACTTTTGGGAACAGAC	18212597	18212750	18212800	18212748	-1	3	AT3G49140	18211862	18215743	None	14811	1307	127602	No_or_no_constitutive_exon
ATTTGCAGTGACTCGTTTCCTCATATTTTTGTTCATTTTGGGATCGAAAGGT	18316145	18316218	18316268	18316216	-1	3	AT3G49390	18314005	18318041	CID10	14811	1307	127602	Yes
TGCTTACTTTAAAGAATAATGTAATGTCGGTTTCTCTGTGGGAAATGCAGGA	18527823	18528312	18528362	18528310	-1	3	AT3G49970	18527060	18529525	None	14811	1307	127602	Yes
ATACGTTTAATACCTTTCACACATTTACTCTAGTTTCGGGATGGCGACAGTC	18555861	18556018	18556068	18556016	-1	3	AT3G50050	18553940	18557460	None	14811	1307	127602	No_or_no_constitutive_exon
TGTTCACTTCGGAGCACTAACAGGAAAGGCTTCTTTATTTGGGTGCACAGGC	18626479	18626587	18626637	18626585	-1	3	AT3G50240	18623253	18628914	KIN4B	14811	1307	127602	Yes
ACATGATTTATTTACTTTTCTTTCTATCACTTTTCTGTTTTATTGGGAAGGA	18690117	18690516	18690566	18690514	-1	3	AT3G50380	18686367	18700710	None	14811	1307	127602	No_or_no_constitutive_exon
TGTTTATTTGCAAAGTCTAGTATTTTTAACCTATGTTTTGGGTAATGAAGGG	18891567	18891861	18891911	18891859	-1	3	AT3G50820	18890873	18892508	PSBO2	14811	1307	127602	No_or_no_constitutive_exon
GACATTGCTTTGTTCTTGACCTGGTTTCTTTTGGGGTAGGATGCGGGAAGGG	19001988	19002210	19001938	19001990	1	3	AT3G51150	19000676	19006807	KIN7G	14811	1307	127602	No_or_no_constitutive_exon
CTTTTTATTTTATTTTTGGCCTAATGTTTGTTTGGCTTCTGGGTGAGCAGGC	19034867	19034932	19034817	19034869	1	3	AT3G51270	19033541	19037012	None	14811	1307	127602	No_or_no_constitutive_exon
AGAAAAATTGAGGCATATTGAGAGTTTGTTGGGGGTTTTTGGGATACCAGGG	19044968	19045088	19045138	19045086	-1	3	AT3G51310	19044330	19049454	VPS35C	14811	1307	127602	No_or_no_constitutive_exon
TTTGATTGATTTGTTTGTGTATGTGTGTGTGTGTTGGGTGGAAAAAACAGCG	19224964	19225280	19224914	19224966	1	3	AT3G51830	19220115	19225280	SAC8	14811	1307	127602	No_or_no_constitutive_exon
TATACAAACTCGTACATAGCTAACTCTGATTTCCTTGCAATGGGGAACAGGA	19247456	19247525	19247575	19247523	-1	3	AT3G51880	19246935	19249200	HMGB1	14811	1307	127602	No_or_no_constitutive_exon
TTTAAAAATAAAATTAAGAGAAGAAAGAAATGATGAAAAGGGAATTGCAGGT	19254136	19254308	19254358	19254306	-1	3	AT3G51895	19251286	19255922	SULTR3;1	14811	1307	127602	Yes
CTCTTAAAATTTATTTAACTGATTGGATGAATCCTTTTTGGGTTAAACAGGA	19338096	19338267	19338046	19338098	1	3	AT3G52140	19332827	19341739	None	14811	1307	127602	Yes
CTTCATCGAAGATTGATAGGTTTGCGTTTTTTTCTATTTGGGGGAAGTAGAT	19367395	19367487	19367345	19367397	1	3	AT3G52210	19366983	19369494	None	14811	1307	127602	No_or_no_constitutive_exon
CGGCTTCATCGAAGATTGATAGGTTTGCGTTTTTTTCTATTTGGGGGAAGTA	19367392	19367487	19367342	19367394	1	3	AT3G52210	19366983	19369494	None	14811	1307	127602	No_or_no_constitutive_exon
GCTCATCACGTCGAAGTTTGTTTGCTTATTTAGTGGTTAGGGCAAAACAGAG	19405393	19405878	19405928	19405876	-1	3	AT3G52330	19404954	19406207	None	14811	1307	127602	No_or_no_constitutive_exon
TTCCTCTTAATTAGTTCTTGAAAAGTATAAATTTTTTGTGTGTGAGGGAGGT	19571621	19571795	19571845	19571793	-1	3	AT3G52810	19570960	19573733	PAP21	14811	1307	127602	No_or_no_constitutive_exon
ATTGATTTGTTTTATGTTTGCTTAATATTCTCCCTGGGGAGATGGGACAGTT	19625867	19626342	19625817	19625869	1	3	AT3G52920	19624277	19626347	None	14811	1307	127602	No_or_no_constitutive_exon
AAACATAATCTCTCTGATTCCGTTCCTAACCCTCGTAGTGAGTTTGGGAGTT	19674714	19674942	19674664	19674716	1	3	AT3G53070	19674532	19674942	None	14811	1307	127602	No_or_no_constitutive_exon
AGTTCCATCTTTGGAATACTTATCATATAATTATGTGAAATTGGGAGCAGAA	19857453	19857662	19857403	19857455	1	3	AT3G53550	19856869	19858308	None	14811	1307	127602	No_or_no_constitutive_exon
AGTGCAATTTCTCAAATTTTTAACTTTGTCATATTTCGTTTTGTGGGAAGGT	19896339	19896538	19896588	19896536	-1	3	AT3G53680	19892524	19897955	None	14811	1307	127602	Yes
GATATGTTCTAAAAAGTGGCTTTTTTGGTTAATGATTGGGGAATGAACAGAT	20072195	20072878	20072145	20072197	1	3	AT3G54220	20069986	20072878	SCR	14811	1307	127602	No_or_no_constitutive_exon
AAATTCATCTATTTGTTCCTTTGGCTTAACTCTACTTCTTCGGGAATTAGGT	20093460	20093678	20093410	20093462	1	3	AT3G54280	20091851	20104257	RGD3	14811	1307	127602	Yes
GTGATTTTGGAATCTGGATTATAATTAAAAAAAAAAATGGGGAAAATCAGGC	20115648	20115773	20115598	20115650	1	3	AT3G54320	20114487	20118745	WRI1	14811	1307	127602	Yes
TAATTGTTTCCCTATCTAACAATGTTTCTTTGATTGGGGTGAAATTGCAGTT	20297495	20298827	20297445	20297497	1	3	AT3G54810	20296129	20298827	GATA8	14811	1307	127602	No_or_no_constitutive_exon
GTACAAATGTATATCTAATGTTGGTGTTTTTTGCTTGGTGGGTGTAACAGGG	20339503	20339848	20339898	20339846	-1	3	AT3G54890	20339503	20341176	LHCA1	14811	1307	127602	No_or_no_constitutive_exon
AATGAATAATATCGTATAACTTCTAATGAGATGGTTTTTGGTGGGGTTAGGG	20348218	20348659	20348168	20348220	1	3	AT3G54920	20344784	20348659	PMR6	14811	1307	127602	No_or_no_constitutive_exon
TCGTTACTCTTCGACATGATTGCTTTATTTACCTTCAAATAAATGGGCAGGC	20383161	20383187	20383111	20383163	1	3	AT3G55000	20381459	20383878	TON1A	14811	1307	127602	No_or_no_constitutive_exon
TTTAATCTTCCATGTTGCTTATGAGTCTGACATGCTTAATTAATGGGCAGGT	20385891	20386062	20385841	20385893	1	3	AT3G55005	20383895	20386452	TON1B	14811	1307	127602	No_or_no_constitutive_exon
GAAATTACTTGATTTTTGTATTTTGTTTTTTTTTTGGGGGAGAAAAGCAGGT	20502908	20503844	20502858	20502910	1	3	AT3G55290	20502442	20503868	None	14811	1307	127602	No_or_no_constitutive_exon
TCTGAAATTACTTGATTTTTGTATTTTGTTTTTTTTTTGGGGGAGAAAAGCA	20502905	20503868	20502855	20502907	1	3	AT3G55290	20502442	20503868	None	14811	1307	127602	No_or_no_constitutive_exon
AATAACTAACCAAACCCATTGCAATGTTCAAATATTGGTAATGGGGGCAGGT	20535392	20535685	20535342	20535394	1	3	AT3G55390	20534411	20535685	None	14811	1307	127602	No_or_no_constitutive_exon
CTTCCCAAAATTCGTCTGGCTAATTTTTGAAATACATGGGAAAATTAAAGGT	20625929	20626016	20626066	20626014	-1	3	AT3G55610	20624019	20629295	P5CSB	14811	1307	127602	Yes
CTCTTTCAAATCAAACTTATGTATATTTTAATCTTTTAGGGAAGATATAGTG	20731476	20731655	20731426	20731478	1	3	AT3G55870	20730841	20733903	None	14811	1307	127602	No_or_no_constitutive_exon
GCTTCTGTTTTCCGACAATGTGATTATGAAATCTTTCTGTTTTGGGAAAGGT	20743442	20743667	20743717	20743665	-1	3	AT3G55920	20743442	20745153	CYP21-2	14811	1307	127602	No_or_no_constitutive_exon
GAACTGTTTGATTGAATATTAACATTGATCAATGGGTGCGGGTAATGCAGTA	20893945	20894262	20894312	20894260	-1	3	AT3G56350	20893945	20895634	MSD2	14811	1307	127602	No_or_no_constitutive_exon
TACTCTAACCAGATGTTTGGTTTGTATTCTTCTGTATTTGCGGTGGGCAGAA	20944795	20944945	20944995	20944943	-1	3	AT3G56510	20943927	20946839	None	14811	1307	127602	Yes
TAGGATTCGTGTTTTGCGCGAATGACATGGAATATATTTGGGTTATGAAGGA	20989034	20989331	20989381	20989329	-1	3	AT3G56670	20989034	20989995	None	14811	1307	127602	No_or_no_constitutive_exon
ACTAAGTGTAATAATTTGACTTTGCTTTTAATCCAAACAAACGGGAACAGAT	21001095	21001196	21001246	21001194	-1	3	AT3G56700	20999408	21002155	FAR6	14811	1307	127602	No_or_no_constitutive_exon
GATGGCCATGGTGAATAACTTGTGATTTTTATTGTTTTTTCGGGGGTCAGAG	21275337	21275405	21275455	21275403	-1	3	AT3G57470	21269148	21276017	None	14811	1307	127602	Yes
TTATGTTATCCAGTGTAGAGTTTATTAATGAAACGTCTTTTGGTGGGCAGGA	21309108	21309570	21309058	21309110	1	3	AT3G57550	21306608	21309570	AGK2	14811	1307	127602	No_or_no_constitutive_exon
AAGTTATTGGTGCATCAGATGTATTTGAGGATTCCTCTACCCAGGGAAAGGT	21614272	21614308	21614358	21614306	-1	3	AT3G58430	21613162	21616183	None	14811	1307	127602	No_or_no_constitutive_exon
TATCGTAGCTCTTGGTTCGGTTAGTTTTTGTTTTTGATGCGGGATTTAAGGT	21613162	21613363	21613413	21613361	-1	3	AT3G58430	21613162	21616183	None	14811	1307	127602	No_or_no_constitutive_exon
TTATTGGTTAGATGAAACCTAACTATTTCCGTTTCTTGGGAATGACACAGGA	21620060	21620710	21620760	21620708	-1	3	AT3G58440	21618445	21621249	None	14811	1307	127602	No_or_no_constitutive_exon
CCGGTTCTACAAACTTTACCAGAATCAAAGTGCTAAACCGGGCGAAGAAGTT	21626421	21626472	21626522	21626470	-1	3	AT3G58460	21623178	21626701	ATRBL15	14811	1307	127602	No_or_no_constitutive_exon
GTCTCGAGGTGATCATGTTTTCTCTCTTTTCATGTATTTGATGGGTGCAGGC	21651812	21651866	21651916	21651864	-1	3	AT3G58560	21650564	21654200	CCR4-1	14811	1307	127602	No_or_no_constitutive_exon
TTCTTTATTTGAATCTTTTTTGTTGGTAACTGAAATGGGCCAAAACACAGGG	21721379	21721491	21721541	21721489	-1	3	AT3G58740	21720772	21723790	CSY1	14811	1307	127602	No_or_no_constitutive_exon
GTTCTTTACCTGAACCTTGTGTTGGTAATTGAAATGGGGGAAAAACACAGGG	21724778	21724902	21724952	21724900	-1	3	AT3G58750	21724305	21728137	CSY2	14811	1307	127602	No_or_no_constitutive_exon
CCTCCGGCTTAAACAATTTATAAACAGAATGTTGTTTTGTGGGTTAACAGAA	21731178	21731333	21731128	21731180	1	3	AT3G58760	21728143	21732086	None	14811	1307	127602	No_or_no_constitutive_exon
AATGTTTTTTCCGCGATCTTACTTATTAGTGTGAGGGGTACAATTGAAAGGT	21740695	21740756	21740645	21740697	1	3	AT3G58780	21738159	21742517	SHP1	14811	1307	127602	No_or_no_constitutive_exon
ACTAGTCGAGCTGAAACTAAGATGTTCATTAGGTGTTAATTAGTGGGTAGCG	21784922	21785404	21785454	21785402	-1	3	AT3G58950	21783988	21785840	None	14811	1307	127602	No_or_no_constitutive_exon
AAGTATTGTTTGTTTAAAATATGTTTGTAAACATTCATATGTTGGGACAGAC	21828976	21829703	21829753	21829701	-1	3	AT3G59060	21827904	21830837	PIF5	14811	1307	127602	Yes
TGTATGGACCTTCAGAGCTATAATCATCACAAGGTCGGCGGCGGGAGCAGAT	21832363	21832558	21832608	21832556	-1	3	AT3G59070	21832363	21834514	None	14811	1307	127602	No_or_no_constitutive_exon
CACCTTCATTCCCTGTTCTGTCATTTATTGATTCCCACTGGGAAATGTAGGA	21848234	21848329	21848184	21848236	1	3	AT3G59100	21842963	21854117	CALS6	14811	1307	127602	Yes
TTTCTTTCTTGATTTACTTATTTAACTTCATTTCTTCTCTATGGGTGCAGGG	21851774	21851887	21851724	21851776	1	3	AT3G59100	21842963	21854117	CALS6	14811	1307	127602	Yes
CATGAAACTCCCACCATCAAACTGCCCAGCTGATACATTGGGTGTAGTAGCG	21916155	21916296	21916346	21916294	-1	3	AT3G59295	21916155	21916756	None	14811	1307	127602	No_or_no_constitutive_exon
TAGTAGCCTTTGTGATTTAAAACTTTGTACAAAATGGATTTGATGGGTAGGG	22036749	22036870	22036920	22036868	-1	3	AT3G59660	22034170	22038709	BAGP1	14811	1307	127602	Yes
TTAATCCAAAAATTTAGTAATAAGATTCTTTTGTTTTTTTGTATGGGAAGAT	22077661	22077765	22077815	22077763	-1	3	AT3G59765	22075814	22078361	None	14811	1307	127602	No_or_no_constitutive_exon
GTTTTCCTAATCTTGTAGTTCGTTTTTTTTTTTGGGATGGGAAATTGCAGGG	22335498	22335858	22335448	22335500	1	3	AT3G60415	22334423	22335858	None	14811	1307	127602	No_or_no_constitutive_exon
TACTGTGTACATAAGGAAGGCATTACTGATAAGAATTGGTGGGTGTGCAGTG	22356753	22357257	22357307	22357255	-1	3	AT3G60510	22356753	22360276	None	14811	1307	127602	No_or_no_constitutive_exon
GGTTTGAAATGTTTGATCATCAAACACTGTCTTGTTGTCCTGGTGGGCAGGA	22471148	22471215	22471098	22471150	1	3	AT3G60810	22470518	22471906	None	14811	1307	127602	Yes
AGTTTTTTTCTCTAACTAATGCTTTGTGGATTGTTTACTGTAATAGGGAGAC	22471768	22472108	22472158	22472106	-1	3	AT3G60820	22471768	22473971	PBF1	14811	1307	127602	No_or_no_constitutive_exon
CAAACTATATAGTTTAATTAATCTTTTTTTGGTTATATTAATGGGCACAGCT	22633473	22633841	22633423	22633475	1	3	AT3G61150	22630330	22635155	HDG1	14811	1307	127602	No_or_no_constitutive_exon
ATCGTCAACATGTTTATTGCTTTCCAACATGTTTGTTTCATGGGCAGCAGCA	22990293	22990967	22990243	22990295	1	3	AT3G09745	22988626	22990967	None	14811	1307	127602	No_or_no_constitutive_exon
TTAAATTATTAATCTCTGCTAATTTGTTTTCTTTGATGGTGGGAGTGAAGGA	23030446	23030697	23030747	23030695	-1	3	AT3G62220	23029017	23031155	None	14811	1307	127602	No_or_no_constitutive_exon
AGACACAACTTAATTATCAACATTTTCATTAGTTTTGTGTGTGTGGGCAGAT	23240124	23240262	23240312	23240260	-1	3	AT3G62860	23239263	23242274	None	14811	1307	127602	Yes
TATTATTTCTTGATTCTAAATTTTTTGTTAACAAACAATTTGGGGAACAGCG	23310478	23310540	23310428	23310480	1	3	AT3G63080	23309736	23311397	GPX5	14811	1307	127602	No_or_no_constitutive_exon
AAATTGGAATTGGCGTGTTGACACGTATAGATTATATTGTGGGAGTGCAGGA	23392165	23392246	23392296	23392244	-1	3	AT3G63340	23391627	23398454	None	14811	1307	127602	No_or_no_constitutive_exon
CGGCCAGACGGATCGGACAGACCGATCGTCGGACGGGTCGGATGGGACAGGC	51165	51464	51514	51462	-1	4	AT4G00140	51165	53449	EDA34	14811	1307	127602	No_or_no_constitutive_exon
ACTTGAAACTCTTTATTGGACGTGATGTGAGTGAGTGGGTAAGTCATAAGGA	122650	122712	122762	122710	-1	4	AT4G00280	122408	122851	None	14811	1307	127602	No_or_no_constitutive_exon
CATTTTATACATCTTCTTCTTACTTGTGTTTGGTTTCTTTTGGGCCAAAGTA	133838	134081	133788	133840	1	4	AT4G00310	133642	135502	MEE46	14811	1307	127602	No_or_no_constitutive_exon
TTGTTAAACTTAAACGAAGGTTCTCTCAAGTATGCTTTGTGGCAGGGCAGCC	413480	413810	413430	413482	1	4	AT4G00955	412106	413810	None	14811	1307	127602	No_or_no_constitutive_exon
ATTATTAGAGTTTGATCAGCCACTAATTAGTTACTTTTTTGGGGATACAGAC	505284	505472	505522	505470	-1	4	AT4G01190	504134	506403	ATPIPK10	14811	1307	127602	Yes
CTAAAACATTTTTTTACATATGGTCTATGCATGAAACCGGGCATGAACAGTG	693612	693890	693562	693614	1	4	AT4G01600	692852	694381	None	14811	1307	127602	Yes
TATCAGTCTTACCTTTTGGTTAACGTTACTTTCTTTTTTGGGATATATAGGA	732312	732782	732832	732780	-1	4	AT4G01700	732312	733510	None	14811	1307	127602	No_or_no_constitutive_exon
AGGAGCTGGTGGAAGCGTAGGAGCCGGGGGAGGAATTGGTGGTGGGGCAGGC	866150	867693	867743	867691	-1	4	AT4G01985	866150	868253	None	14811	1307	127602	No_or_no_constitutive_exon
AGTTGGTGGAGGAGGGGGTATAGGAGGCGGTGCTGGGGGTGGTGTAGGAGGT	866235	866622	866672	866620	-1	4	AT4G01985	866150	868253	None	14811	1307	127602	No_or_no_constitutive_exon
AAAAATTTGAAATCATTTATCCGTTTTTGATTGTTTTCCTGGGAATGTAGGA	887199	887465	887149	887201	1	4	AT4G02020	886579	891987	EZA1	14811	1307	127602	Yes
TTCTGAAAATGGATGATCACTGAGACGAGAGATTTGGGGTGTGAAAACAGGG	905198	905591	905148	905200	1	4	AT4G02060	900635	905591	MCM7	14811	1307	127602	No_or_no_constitutive_exon
AAAATTGAGTCTTTTTAATGTTGTTATTGTCATTGTGTATTAAGGGACAGAT	1050613	1050753	1050563	1050615	1	4	AT4G02390	1049765	1054186	PARP2	14811	1307	127602	No_or_no_constitutive_exon
TGGGCAAGTTCGTTTTCTGATAATATCCATTGCTGCTAGATGGGTAACAGTG	1071284	1071674	1071234	1071286	1	4	AT4G02430	1068973	1072263	SR34b	14811	1307	127602	No_or_no_constitutive_exon
TGTTAAAATACTACAAAATGTACTAATAATTTATTTTGTTGGGGAAGTAGAT	1191400	1191517	1191350	1191402	1	4	AT4G02700	1188982	1193611	SULTR3;2	14811	1307	127602	No_or_no_constitutive_exon
TCTCATCCTGTGGTAACACTGCAATTTGTTTTATTGTTGGGTAAAACTAGTT	1516213	1516741	1516791	1516739	-1	4	AT4G03430	1516029	1520563	STA1	14811	1307	127602	No_or_no_constitutive_exon
ACCACATAGATCTTATATAGTTTTTTTACATCTTTCTGGGGACACAATAGAG	1523946	1524927	1524977	1524925	-1	4	AT4G03440	1523946	1527628	None	14811	1307	127602	No_or_no_constitutive_exon
AAACCAAATAGAGCTCATTGCCTTTGTCTCTATCTTACTTGGGATAACAGAG	1545469	1546347	1546397	1546345	-1	4	AT4G03480	1545469	1548871	None	14811	1307	127602	No_or_no_constitutive_exon
GGGTAAAAACGTTTTCAGTATAAGATCGTTTCTTGACGGGAAAAACTCAGCT	1584817	1584908	1584767	1584819	1	4	AT4G03560	1579928	1585980	TPC1	14811	1307	127602	No_or_no_constitutive_exon
ATTGAATACTATGATAATCGGTTTCTGAATGTTATTTTGGGTATGTGAAGAT	2478329	2478533	2478583	2478531	-1	4	AT4G04890	2476389	2482447	PDF2	14811	1307	127602	Yes
TTTCAATACTTGGTGTGGTTCTACTTTGCCATTGATGTATACATGGGAAGAA	2758075	2758540	2758025	2758077	1	4	AT4G05440	2757162	2758585	EDA35	14811	1307	127602	No_or_no_constitutive_exon
TTTATTTCAGTATCTTTGACTTATAAAGTCTCTTTGTTGGGAGAATGTAGGA	4311645	4311961	4311595	4311647	1	4	AT4G07455	4311372	4311961	None	14811	1307	127602	No_or_no_constitutive_exon
CTTGTCTTACTGCAGTAAGTGAAGTAAGCATATCACTTCTGGGACTGTAGGA	4793451	4793551	4793401	4793453	1	4	AT4G07940	4792452	4794109	None	14811	1307	127602	No_or_no_constitutive_exon
GAGAATCTATTATAGCATGTATTCCATCATACTCGTAGAAGTGGGTGGAGGG	5005022	5005103	5004972	5005024	1	4	AT4G08097	5004095	5005932	None	14811	1307	127602	No_or_no_constitutive_exon
TGTGTTTTTATCTATGAAACGGCTTGGTATATAATGGGTGTGAAATGCAGTT	5506808	5507113	5507163	5507111	-1	4	AT4G08630	5506808	5512046	None	14811	1307	127602	No_or_no_constitutive_exon
AATTTCTTAAAAGATGAAAACTTTATGTGTTTTTTTCTTTTGGGTAACAGAT	5565772	5567079	5567129	5567077	-1	4	AT4G08700	5565772	5567458	PUP13	14811	1307	127602	No_or_no_constitutive_exon
GCATATACTTTTATCTTCTAAACACTTATGCATGTTTTGGGTATAACAAGGT	5768611	5768723	5768561	5768613	1	4	AT4G08990	5764780	5770496	MET2	14811	1307	127602	No_or_no_constitutive_exon
TTTTGGCGTATATCTCTGTCGGATTCCCTGGATAGAGGGAGTGGGAAAAGGC	5940831	5941095	5940781	5940833	1	4	AT4G09360	5940185	5943280	None	14811	1307	127602	No_or_no_constitutive_exon
ATGTCTCTTGTTCTGAAAGCATTAATGTCTTGAAATCTTCAATGGGTCAGAT	6052926	6053097	6053147	6053095	-1	4	AT4G09580	6052351	6054454	None	14811	1307	127602	No_or_no_constitutive_exon
AAACAAAACAAATGTATTACTATACAGTATTTTTTTTTTCTTGGGATAAGAA	6125895	6126120	6125845	6125897	1	4	AT4G09690	6124896	6126120	None	14811	1307	127602	No_or_no_constitutive_exon
GTTACTTAACAAGACATTTTATGTTTTAAAATATTTTGGGATAAAAATAGGA	6143602	6143755	6143805	6143753	-1	4	AT4G09740	6142705	6145003	AtGH9B14	14811	1307	127602	No_or_no_constitutive_exon
GTCGAAAAACCGAGTTTTTTTCGTTTTAACTATGGTTTGGGAAATTGCAGGG	6149146	6149295	6149345	6149293	-1	4	AT4G09760	6148757	6151399	None	14811	1307	127602	No_or_no_constitutive_exon
AAAAAAGACGGGAAAATATTTTGTGGTGATTTGTAGGGTTGGTAAATAAGTC	6215125	6215338	6215075	6215127	1	4	AT4G09880	6214623	6215338	None	14811	1307	127602	No_or_no_constitutive_exon
TTAGTAACTAACCCTAATTAAAATCTTTCTTCATTGGGTTTAATGAGCAGGT	6431802	6431864	6431914	6431862	-1	4	AT4G10380	6431160	6435396	NIP5-1	14811	1307	127602	No_or_no_constitutive_exon
TTCTCAAAATAATGTCACTCACATTTTTGGTCTTTGTCTTGGGATTACAGGT	6610108	6610176	6610226	6610174	-1	4	AT4G10730	6609417	6614887	None	14811	1307	127602	Yes
GTATCCTTTGTTTAGTTTATAGCTTCATGATCATTTGTATGTGGGTATAGAT	6721663	6721728	6721778	6721726	-1	4	AT4G10970	6719206	6722345	None	14811	1307	127602	Yes
TCTGGATTTTGAATTTTGAATTGAAATTGGTTTCGTGATTTTGTGGGAAGTG	6920891	6920934	6920841	6920893	1	4	AT4G11380	6919816	6925969	None	14811	1307	127602	No_or_no_constitutive_exon
TTGTAAATACGTGGACCGCTCATGTTTCTTTGTATGTTGGGAATGAACAGAA	7110738	7110882	7110932	7110880	-1	4	AT4G11820	7108883	7112480	HMGS	14811	1307	127602	Yes
TCAATTAACACTTTGATTACTGATTGTTATTTGATTTTGGGATGAAACAGGT	7137692	7137811	7137861	7137809	-1	4	AT4G11860	7133895	7138510	None	14811	1307	127602	No_or_no_constitutive_exon
TTTGAATATCATCATCGTTACAATCTTACTATAGAAACTTTGATGGGCAGGG	7151406	7151617	7151667	7151615	-1	4	AT4G11900	7149902	7153681	None	14811	1307	127602	No_or_no_constitutive_exon
CTAACTTTATCCAATACGAAGTTAACATCAACATTGCTTTGTATGGGCAGCA	7517042	7517388	7517438	7517386	-1	4	AT4G12790	7517042	7519578	None	14811	1307	127602	No_or_no_constitutive_exon
CTATCTTTTTTTCTATTTTTTGTTCTTTGTGTGTGTTATTGGGGATATAGAA	7543277	7543549	7543227	7543279	1	4	AT4G12870	7542232	7543549	None	14811	1307	127602	No_or_no_constitutive_exon
ATTTTCATTTTAACGAATTTTAAATTAATATCTTTATTTTGGGGATGCAGAA	7547338	7547642	7547288	7547340	1	4	AT4G12890	7546291	7547642	None	14811	1307	127602	No_or_no_constitutive_exon
AAAAAAGTATATCACTGATTGTGTTCTCTTTTTTGGTATTGGGAATGCAGAG	7584250	7584759	7584200	7584252	1	4	AT4G12960	7583238	7584759	GILT	14811	1307	127602	No_or_no_constitutive_exon
TTAAATTTCTAGGGTTTGAGAATCAATTTGATAGAAATTTGTTTGGGAAGGT	7668727	7668882	7668932	7668880	-1	4	AT4G13200	7668066	7669250	None	14811	1307	127602	No_or_no_constitutive_exon
CACTTACATCATATGCAACGTTAATGTATTCTTTTGTCGGAATGGGAGAGAC	7733537	7733639	7733689	7733637	-1	4	AT4G13280	7733113	7736745	TPS12	14811	1307	127602	No_or_no_constitutive_exon
GTTATGGTCATTTCTTAGATATTAGTGACAAACCTATCATGGGAACACAGGT	7742343	7743135	7742293	7742345	1	4	AT4G13290	7740282	7743135	CYP71A19	14811	1307	127602	No_or_no_constitutive_exon
AATTAACAATTTTAGTTGAGATTAATTACAAAAATATTATGGGAACACAGGT	7752722	7753210	7752672	7752724	1	4	AT4G13310	7750304	7753210	CYP71A20	14811	1307	127602	No_or_no_constitutive_exon
ATTTATACTGCTTACCATCTTTTCTTTTGTTTTTGTTGTTGGGGATTAAGGT	7997413	7997567	7997617	7997565	-1	4	AT4G13780	7992966	7998595	None	14811	1307	127602	No_or_no_constitutive_exon
ATACAGTGGTGGAGGTGGAGGCTACGGAGGAGGTGGTGGTGGGTACGGAGGA	8022015	8022221	8021965	8022017	1	4	AT4G13850	8020712	8022476	RBG2	14811	1307	127602	No_or_no_constitutive_exon
CAGAATTCCTCAAGAAAAAAGAGCGGCTTATTAATTCTCTGGGAGATGAGTC	8174597	8174819	8174869	8174817	-1	4	AT4G14165	8174597	8175759	None	14811	1307	127602	No_or_no_constitutive_exon
TGATTTAAGTCGGTATCTATATTCTCAACGTTTCATTTTCTTGGGAAAAGGT	8425227	8425352	8425402	8425350	-1	4	AT4G14710	8424666	8426575	ATARD2	14811	1307	127602	Yes
AAACTTAAAATTTCGATATAGTAGTCATGTTTTATTTTCTTGGGAAAAAGGT	8430789	8430914	8430964	8430912	-1	4	AT4G14716	8430206	8431963	ARD2	14811	1307	127602	Yes
TTTTTTTGGTTTATTAAGGAATAAATTTGTGGTTTGTTATATGGGAACAGGA	8544147	8544566	8544097	8544149	1	4	AT4G14940	8541878	8544566	AO1	14811	1307	127602	No_or_no_constitutive_exon
GTACGCCAAACGTGCTTTCGTTCACTGGTATGTTGGTGAGGGTATGGAAGAA	8548491	8548878	8548928	8548876	-1	4	AT4G14960	8548416	8550495	TUBA6	14811	1307	127602	No_or_no_constitutive_exon
AGACAGAATAAATGTGACAGTGTGGAGTATTGTGTTTTGGGGGAGGTTAGGG	8561255	8561376	8561205	8561257	1	4	AT4G14970	8553642	8561664	None	14811	1307	127602	Yes
TGTGTTTCTTAAACTAAGGACAAAATTCACCTATTATTTTCGGGTAACAGGA	8588547	8588913	8588963	8588911	-1	4	AT4G15050	8588547	8590345	None	14811	1307	127602	No_or_no_constitutive_exon
CTTGCCACACGTTTGGAAGAGGTCTCTATGATTACTTCTTCATATGGGAGAG	8657951	8658891	8657901	8657953	1	4	AT4G15180	8651405	8662587	ATXR3	14811	1307	127602	No_or_no_constitutive_exon
TTTTTAGGAATTTAAGCATGCATATATTAAACTAAAATTTCAGGGAAAAGAC	8806717	8806838	8806667	8806719	1	4	AT4G15393	8804069	8807232	CYP702A5	14811	1307	127602	No_or_no_constitutive_exon
TTTATGAGCATTTTCGGGTTGTTTATCGCTAACTTGGGGGTGAATAACAGGC	8873819	8873933	8873769	8873821	1	4	AT4G15540	8872697	8875378	None	14811	1307	127602	Yes
ATAAATCTAAGAGAGGAATTTTTGTTGTTCCTGTTTGAATTGGGAAACAGGA	9038593	9038759	9038543	9038595	1	4	AT4G15940	9038192	9040370	None	14811	1307	127602	No_or_no_constitutive_exon
ACGCTTCACGATTAACGTTGGAAAGAGATTTAATGATTTGGGAATGGTAGGG	9158422	9158493	9158372	9158424	1	4	AT4G16160	9157470	9158933	OEP162	14811	1307	127602	Yes
ATGAATAAATAGAGAACGTACTTTAGTTTGATTATACATTTTAGGGGCAGGT	9157936	9158011	9157886	9157938	1	4	AT4G16160	9157470	9158933	OEP162	14811	1307	127602	No_or_no_constitutive_exon
TCTATACAATAAACAAATTGTAACATTACAAAATGAAAAAATGGGTGCAGGT	9165200	9165539	9165589	9165537	-1	4	AT4G16180	9165200	9171064	None	14811	1307	127602	No_or_no_constitutive_exon
CTACGATGATGGTTTTCGTCCAATGGGTCCTAACGGTGGTGTGGGAGGAGAA	9214078	9214282	9214332	9214280	-1	4	AT4G16280	9206596	9214981	FCA	14811	1307	127602	No_or_no_constitutive_exon
TTGTTTGGAAATGGACTGAGTGGATTTACTTGTGTGATTGGGAACAAGAGAA	9255296	9256233	9255246	9255298	1	4	AT4G16380	9254202	9256234	None	14811	1307	127602	No_or_no_constitutive_exon
TTTTGTTTGGAAATGGACTGAGTGGATTTACTTGTGTGATTGGGAACAAGAG	9255294	9256217	9255244	9255296	1	4	AT4G16380	9254202	9256234	None	14811	1307	127602	No_or_no_constitutive_exon
TTTATTTGGGCTTGTTCTTGATTGAGAGTGTTGGTTGGGTAAAAATGCAGGT	9274437	9274862	9274912	9274860	-1	4	AT4G16444	9274437	9276447	None	14811	1307	127602	No_or_no_constitutive_exon
AGTTGTTGTGAAAGTGTGTATCATATGTGTGCGTGTTTGGGGACATGCAGGT	9285988	9286138	9285938	9285990	1	4	AT4G16460	9284909	9286773	None	14811	1307	127602	Yes
TTTAATTGTCTCTTTATATAATTAACAGTTTTTGTTAATGGGAATCGCAGGT	9291172	9291788	9291122	9291174	1	4	AT4G16480	9290402	9293379	INT4	14811	1307	127602	No_or_no_constitutive_exon
GATATATTGATACTGACGAGTTGGATGGGGGGGGCTTTGGGAAATGTCAGGT	9304731	9305838	9304681	9304733	1	4	AT4G16510	9302601	9305838	None	14811	1307	127602	No_or_no_constitutive_exon
AGATGAATTTTCCTCTCACATTTGTTTCAATCTTGTTTTGGGGTATGCAGCT	9373484	9373561	9373434	9373486	1	4	AT4G16650	9371926	9376409	OFUT29	14811	1307	127602	Yes
TAATCGTATCGTAGTCTGATTTGGTAGATTTGGAATTGGGAATCGAGAAGTT	9398810	9398991	9398760	9398812	1	4	AT4G16710	9398402	9399876	None	14811	1307	127602	No_or_no_constitutive_exon
TATAATTCCCGAGTTAATGATAAAGTTGGTTTTTTTTTTTGGGCATGTAGCT	9425666	9425777	9425827	9425775	-1	4	AT4G16760	9424533	9428895	ACX1	14811	1307	127602	Yes
ATCTTCATAGATTGGTGAAGTTAGAAATGAAAGAATGCACAGGGCTGGAGGT	9500812	9501709	9501759	9501707	-1	4	AT4G16890	9500270	9505972	SNC1	14811	1307	127602	No_or_no_constitutive_exon
AAAGATTATATCATTATACTAGTTTACTTCGTATTTTTTTCAGGGGACAGAA	9514397	9514678	9514728	9514676	-1	4	AT4G16900	9511858	9516688	None	14811	1307	127602	Yes
AAGCTCAAGCTCAGCTGGAAGGGGTGACGGTTACTCGGGTTGAGTGACAGTC	9512647	9512772	9512822	9512770	-1	4	AT4G16900	9511858	9516688	None	14811	1307	127602	No_or_no_constitutive_exon
CTATTGTACTTGCAAGTTGGATAATAATTTCTTCTGGGGTGAATGTGTAGGT	9623173	9623663	9623713	9623661	-1	4	AT4G17140	9613329	9636873	None	14811	1307	127602	Yes
CTTTCTATTTCTTCATAAATTTGCTTTAGTCACTTTGTTGAAAAAGGGAGAG	9618792	9618897	9618947	9618895	-1	4	AT4G17140	9613329	9636873	None	14811	1307	127602	No_or_no_constitutive_exon
TAATCCTTAGACATGTTTTGTTTGCCACATTCCATTTGGGTGGATAATAGGT	9682227	9682338	9682177	9682229	1	4	AT4G17300	9681347	9684984	NS1	14811	1307	127602	Yes
AGGTTTGTGCTTAAGTAGTTGGATTTTGTTTCTGCTTTGTTGCAGGGTAGAT	9728995	9729263	9728945	9728997	1	4	AT4G17440	9727686	9729366	None	14811	1307	127602	No_or_no_constitutive_exon
TCTCATTACAGACATGAATGATAAGAAACACTAATGAATTTGGGAACTAGGG	9824575	9824639	9824525	9824577	1	4	AT4G17620	9821873	9825039	None	14811	1307	127602	No_or_no_constitutive_exon
ATTACAGACATGAATGATAAGAAACACTAATGAATTTGGGAACTAGGGAGGA	9824579	9824639	9824529	9824581	1	4	AT4G17620	9821873	9825039	None	14811	1307	127602	No_or_no_constitutive_exon
TCTTTTCGTTTTGTGTCTTCAATGTTTGATTTGGATTGACGGGTTAACAGGT	9826343	9826453	9826293	9826345	1	4	AT4G17640	9825144	9827357	CKB2	14811	1307	127602	No_or_no_constitutive_exon
AACTGAATTAGCACTAACTAGAGACATCATGTGTCACTTTTTGGGGGTAGGT	9832382	9832505	9832332	9832384	1	4	AT4G17660	9831076	9833138	PBL20	14811	1307	127602	No_or_no_constitutive_exon
TGGATGTTTTGGATATAAAGTTTTGATCTTTTTGTTCATGTTGGGGACAGGC	9879385	9879659	9879335	9879387	1	4	AT4G17770	9876171	9880386	TPS5	14811	1307	127602	Yes
AAACTTTATTTAAACAATGATTTTGGATTTGGTGATTTGGGAAAATATAGGA	9919450	9919602	9919652	9919600	-1	4	AT4G17840	9918051	9920511	None	14811	1307	127602	No_or_no_constitutive_exon
ATCTTGGTTGTGATGATGTGTTGATTGATGTGTGGTAATGGGGAATGTAGGC	10029274	10029397	10029447	10029395	-1	4	AT4G18060	10026649	10030033	SH3P3	14811	1307	127602	No_or_no_constitutive_exon
TTTGTTGTTCATTTTTTTGTCCTTAACATCATGATCTCTTGGGGAAATAGAC	10471330	10472151	10472201	10472149	-1	4	AT4G19150	10471330	10472742	None	14811	1307	127602	No_or_no_constitutive_exon
TACAAACAAACTAATAGAGAAAAGTATAATAGTATTCAATGTGGGTGCAGGC	10857244	10857448	10857498	10857446	-1	4	AT4G20060	10854486	10859524	EMB1895	14811	1307	127602	No_or_no_constitutive_exon
AACATGTCAAACGATGTGATATGTAGAATTGCTGTGGGAAGAAAATATAGCC	10930010	10930207	10930257	10930205	-1	4	AT4G20235	10928947	10931277	CYP71A28	14811	1307	127602	No_or_no_constitutive_exon
TCTCTGCATTAGGCCGGTTTACATTTTTCCATTACATTTTTGGGGTACAGGA	11281827	11281917	11281777	11281829	1	4	AT4G21150	11278402	11283885	RPN2	14811	1307	127602	Yes
ATCTATCGCTGGACAAATATTTCGTTGTGTAACAAAATTAAGGGTTACAGGG	11390205	11390416	11390466	11390414	-1	4	AT4G21380	11388826	11393226	SD18	14811	1307	127602	No_or_no_constitutive_exon
TTTCATTGGTTTGTTTACCTAAAATCTAATTACTATCATTTGGGAAATAGGT	11507750	11507852	11507902	11507850	-1	4	AT4G21660	11505822	11509907	None	14811	1307	127602	Yes
AGTTTTCTGATGATGCTTATTTCAAAATTTATTTGTTTTTCGGGGTGTAGAT	11549991	11550094	11549941	11549993	1	4	AT4G21745	11548605	11550622	RIC11	14811	1307	127602	No_or_no_constitutive_exon
CAAGTGTCGTCGGATTTTCATTGGTTATGTATACTCTTTGAACTGGGCAGCT	11579595	11579661	11579545	11579597	1	4	AT4G21820	11577418	11584073	None	14811	1307	127602	Yes
AAAGTTTCAAAAGAATCTATTCTGATGTTCTCTCTTTCTCGTTGGGACAGAG	11602565	11602754	11602515	11602567	1	4	AT4G21865	11601705	11603283	None	14811	1307	127602	No_or_no_constitutive_exon
CAGATCTAAAGATTTTACTCTGTTTTGCTCTGTTTTTTTGGGTTAAACAGTC	11647774	11647963	11648013	11647961	-1	4	AT4G21960	11646108	11648644	PER42	14811	1307	127602	No_or_no_constitutive_exon
TAATGCAGAATTAGACATGTAATAATGTAAAAAAAGTTTGGTGGGTGCAGAG	11701407	11701546	11701596	11701544	-1	4	AT4G22080	11700554	11702785	RHS14	14811	1307	127602	No_or_no_constitutive_exon
GAGCATACCAAAAAGACATGTAATGATGTAAAATTGTGTGGTGGGTGCAGGG	11704822	11704961	11705011	11704959	-1	4	AT4G22090	11704002	11706042	None	14811	1307	127602	No_or_no_constitutive_exon
AATAAGAATCTATATAACGTTTTTGTTGTTTTGTGATTACGGTTGGGCAGAA	11769667	11770175	11770225	11770173	-1	4	AT4G22260	11769667	11772599	AOX4	14811	1307	127602	No_or_no_constitutive_exon
ACCTTTACAATTATTTACTAACCATTATGTTATTGGGGTTATGAATACAGGA	11800873	11800960	11801010	11800958	-1	4	AT4G22340	11799851	11803522	CDS2	14811	1307	127602	Yes
TGGTGGTGCACGCGGAGGAGAAGTTGGTGGAGTTCTTGGCGGGGATAGAGGT	11852093	11852285	11852043	11852095	1	4	AT4G22495	11851143	11853026	None	14811	1307	127602	No_or_no_constitutive_exon
TTTTAGAATGTGAATAAAATACTTAATGAGTGATGAAATCGAGGGCTCAGAT	12067368	12067449	12067499	12067447	-1	4	AT4G23020	12066172	12068624	None	14811	1307	127602	No_or_no_constitutive_exon
TATCACTTCTCTTAAAGTCATTTGAATTCATATTTCAAAATTGGGAACAGGA	12197306	12197823	12197873	12197821	-1	4	AT4G23350	12197306	12199224	None	14811	1307	127602	No_or_no_constitutive_exon
TCACTTATCTTAAAAGTCATTTGGATTTATCTTTCAAACATTGGGAACAGGA	12200170	12200646	12200696	12200644	-1	4	AT4G23355	12200170	12202049	None	14811	1307	127602	No_or_no_constitutive_exon
CCATTTCTCTTAAAAGTCATTCGTATTCATATTTCAAAAATTGGGAACAGGA	12202902	12203395	12203445	12203393	-1	4	AT4G23360	12202902	12204828	None	14811	1307	127602	No_or_no_constitutive_exon
TCACTTCTTTTAAAAGTCATTTGGATTCATCTTTCAAAAATTGGGAACAGAA	12206249	12206739	12206789	12206737	-1	4	AT4G23365	12206249	12208149	None	14811	1307	127602	No_or_no_constitutive_exon
ATAAGGAAGAAGAAGGGCTCAAAGTTTAAATGTGTGATATGTGGGTACAGAT	12403068	12403487	12403018	12403070	1	4	AT4G23840	12400176	12403487	None	14811	1307	127602	No_or_no_constitutive_exon
GTGATTATTCCCTTGCTTAATCTTGTGTTTCCTGATATGTGGGATATTAGGA	12407262	12407319	12407369	12407317	-1	4	AT4G23850	12403453	12408421	LACS4	14811	1307	127602	No_or_no_constitutive_exon
CTGTTTTCTCGGAGATTATAGTTTTGCTTTTGTTTTTTGGGAAATTGCAGGA	12426194	12426475	12426144	12426196	1	4	AT4G23895	12422035	12426475	None	14811	1307	127602	No_or_no_constitutive_exon
AGATTATTGGATTTATGTGCTACTTTTTTTTTGTTTTGGCATGGGATTAGGC	12499469	12500326	12499419	12499471	1	4	AT4G24050	12497054	12500326	None	14811	1307	127602	No_or_no_constitutive_exon
ATATGAGAGGTACGCTAATACAACACGTGTGCATGTGTACGTGTGGGCAGCC	12531565	12531771	12531821	12531769	-1	4	AT4G24140	12529860	12533924	BDG3	14811	1307	127602	No_or_no_constitutive_exon
AATAAAAAATATAGAAATTTGTGTTTTGTGTTTAATGGGAACAAGAGCAGAA	12537686	12537962	12537636	12537688	1	4	AT4G24150	12535971	12539576	GRF8	14811	1307	127602	No_or_no_constitutive_exon
CTTTTTCTAACTGCAAGCTAACTTGTCTTAGAAATAGTTTCAGGGGAGAGGT	12566860	12567125	12567175	12567123	-1	4	AT4G24230	12566630	12568866	ACBP3	14811	1307	127602	No_or_no_constitutive_exon
GTTTCTTTCTTTGTTCTTGGTCTAAAATCTAAATGGTGTTATGGGTATAGGC	12673463	12673684	12673734	12673682	-1	4	AT4G24540	12670896	12674106	AGL24	14811	1307	127602	No_or_no_constitutive_exon
CCATTAACCGTCCTCTTCGATCATTAACGCTAATGAATTGGGTGATGCAGGT	12678804	12679203	12678754	12678806	1	4	AT4G24550	12675707	12679203	AP4M	14811	1307	127602	No_or_no_constitutive_exon
TTCTTGCAAGTTTCAGAACGGTATCTTACAAATTTCGGTTGAATGGGCAGGT	12811894	12812204	12812254	12812202	-1	4	AT4G24890	12811353	12814456	PAP24	14811	1307	127602	No_or_no_constitutive_exon
TAATGGTATCTTACTGCATTTCCTGGCTTTGTTTCCATTTGGTGGGTTAGTT	12824415	12824611	12824365	12824417	1	4	AT4G24940	12823495	12826209	SAE1A	14811	1307	127602	No_or_no_constitutive_exon
ATCTGCATCATCGGGGCGTTGGATCAACGGTCACCGCACTAATATGGGAGAG	12847351	12847398	12847448	12847396	-1	4	AT4G24980	12846796	12848376	None	14811	1307	127602	No_or_no_constitutive_exon
TAAATCAGTTAAAGTAAAGAATCTGATTCCTTTTGTGTTTGCTGGGACAGTG	12876340	12876734	12876290	12876342	1	4	AT4G25070	12872378	12876734	None	14811	1307	127602	Yes
AGGAAAACTGAGACGGTGCTCATGTTCCTGTGTACTTTTGGGGATATCAGGT	12897929	12897989	12897879	12897931	1	4	AT4G25120	12890544	12898501	SRS2	14811	1307	127602	No_or_no_constitutive_exon
TCTGCCTTGATTATGGTATAATTATTGAGTGTGGTTTTTTGGGTAAGCAGAT	13039916	13040501	13039866	13039918	1	4	AT4G25530	13038359	13042464	HDG6	14811	1307	127602	No_or_no_constitutive_exon
ACAAACTTGAGTAAAATCTTGTTTCCTTTCAGTGCGGATCAACATGGGAGCC	13157351	13157475	13157301	13157353	1	4	AT4G25880	13154707	13159382	APUM6	14811	1307	127602	No_or_no_constitutive_exon
GACAATTTAGTGAGTGAATTTGACGTAAGATGAATGATGTTTGGGGACAGGT	13192148	13192301	13192351	13192299	-1	4	AT4G25990	13191084	13194124	CIL	14811	1307	127602	No_or_no_constitutive_exon
TTTTGAAAGAAAAAAAGATGATATTTACATTGTATGTTTTAAATGGGCAGAT	13246485	13246629	13246679	13246627	-1	4	AT4G26140	13242967	13248213	BGAL12	14811	1307	127602	Yes
ACTTTTATCTGTAAATTCTCCATCCTTAACGGTCAAATTTAGTCGGGCAGCA	13257673	13257829	13257623	13257675	1	4	AT4G26170	13256929	13259384	ET1	14811	1307	127602	No_or_no_constitutive_exon
TCCGTTAGGTCCTCTTTTAATTTGTAATTCTAAACTGTGTCTTAGGGAAGAG	13282358	13282551	13282308	13282360	1	4	AT4G26210	13281882	13283512	None	14811	1307	127602	No_or_no_constitutive_exon
ATGATTTGCAAGAATTGCTAATACTTGTCTTTCTTTTTCCATTGGGATAGTT	13471551	13471704	13471754	13471702	-1	4	AT4G26720	13470029	13472486	PPX1	14811	1307	127602	No_or_no_constitutive_exon
TGTATCATTTCACTGAGTTTAACCCATTTTACTTTTTTTTTTGGGGGCAGCT	13485719	13486163	13486213	13486161	-1	4	AT4G26780	13484838	13486858	AR192	14811	1307	127602	No_or_no_constitutive_exon
TACAAGTTTTACTTACCAAGGTTTATTCTTTTCCCCATAAACCGGGACAGAC	13503500	13503599	13503649	13503597	-1	4	AT4G26860	13503052	13504876	None	14811	1307	127602	No_or_no_constitutive_exon
TGTGTTTTTATGTCAATCTCTTGCTCTCATTGCTGGCCTGGGTAACCAAGTT	13577742	13577789	13577839	13577787	-1	4	AT4G27050	13575670	13578061	None	14811	1307	127602	No_or_no_constitutive_exon
CATATATGTATATATTCAGCGGTTAATCGAGTGCTGGGTCATAAATGCAGAT	13597998	13598096	13597948	13598000	1	4	AT4G27100	13595457	13598963	None	14811	1307	127602	Yes
TGTCATGAACACTAAAATTTGATTGTTTTGTTTCCGATTTTGGGGAACAGAT	13719242	13719364	13719192	13719244	1	4	AT4G27430	13718006	13723461	CIP7	14811	1307	127602	Yes
TATGTGATCTATCTTAATATTTTGGAGTTAAATATTTTTTGGTGGGGCAGGC	13724089	13724295	13724039	13724091	1	4	AT4G27435	13723609	13725359	None	14811	1307	127602	No_or_no_constitutive_exon
TGAAATTTGATTTTTGTCCTGTGGGTGTTGGCAACTTAAATTGAGGGTAGAT	13807327	13807410	13807460	13807408	-1	4	AT4G27650	13803267	13808031	PEL1	14811	1307	127602	Yes
CGGTTAGATTAACCTCTCGTTCTTCTGTTTGTGTCTCTTGGAGGGTTTAGCT	13827346	13827393	13827443	13827391	-1	4	AT4G27700	13826373	13827928	None	14811	1307	127602	No_or_no_constitutive_exon
ACTTGAGCTGTACTAACTCCAGCTTCTGCTTTTGTTTTGTTGGGAGACAGAA	13928583	13928719	13928533	13928585	1	4	AT4G28000	13925337	13929527	None	14811	1307	127602	Yes
GTGCAGGTTTCTCACTTGTTTTATTCTGCTACAAATGTATATATGGGCAGGT	14018182	14018695	14018745	14018693	-1	4	AT4G28320	14018182	14020323	MAN5	14811	1307	127602	No_or_no_constitutive_exon
GTTTGTCTTTTGCTTATGTGCTAATTTTATCCCATGGGGAAACTGAATAGGC	14062694	14062780	14062830	14062778	-1	4	AT4G28450	14061402	14064708	None	14811	1307	127602	No_or_no_constitutive_exon
CTTCCCCAAATCTTCTCCTACCACTGGACCACAGATGCTTGGGCTTAAAGCT	14122427	14122616	14122377	14122429	1	4	AT4G28570	14119352	14122616	FAO4B	14811	1307	127602	No_or_no_constitutive_exon
AGAACAATCAACTAAATTGTCCTAATATGTCGACCATTTTGGGAATGTAGAT	14152004	14152320	14151954	14152006	1	4	AT4G28670	14151386	14153935	CRK43	14811	1307	127602	No_or_no_constitutive_exon
TTCTGGTTGTTTCCTGTTTGACATTCTCTGGCTTGTTTCCACTGGGGTAGAC	14173721	14173878	14173671	14173723	1	4	AT4G28710	14171997	14182168	XI-H	14811	1307	127602	No_or_no_constitutive_exon
TATTAATATCTGAATCGATATTGTTATGTCAGATGATGTCGACGGGACAGGG	14223573	14223900	14223523	14223575	1	4	AT4G28800	14221631	14224116	None	14811	1307	127602	No_or_no_constitutive_exon
AATCTTTTATTATTAGGGTTTTAAACTTTTTTTTGAAACTAGGGGTGAAGAT	14228910	14229245	14228860	14228912	1	4	AT4G28815	14228577	14230380	BHLH127	14811	1307	127602	No_or_no_constitutive_exon
CTCTTCTCGTTATTGGTTTCGATTTCTGAAATTGGGGGAATGAAGAACAGAA	14291490	14291555	14291440	14291492	1	4	AT4G28990	14290946	14293199	None	14811	1307	127602	No_or_no_constitutive_exon
ATTCCTTAAATGTGATGATAATCAAAGCTACAATGTTTTTGTTGGGACAGGT	14856399	14856698	14856748	14856696	-1	4	AT4G30360	14854693	14858019	CNGC17	14811	1307	127602	No_or_no_constitutive_exon
AAAATAGTTAATTTTTGCTGGCCGATGGATTTTTTTTGTTGGGATTGTAGGA	14877497	14877572	14877447	14877499	1	4	AT4G30420	14876904	14878914	None	14811	1307	127602	Yes
TGCATATAACTGATCCTGAAAGAAATGGTTTCTTGTTTGGGTTGAGGCAGTG	14947706	14947802	14947656	14947708	1	4	AT4G30610	14944128	14948605	SCPL24	14811	1307	127602	No_or_no_constitutive_exon
CTAATCCATGCTTTTTGTTATTGCTTGGACCTATCTCTGAGGGATGCCAGTG	15118335	15118499	15118549	15118497	-1	4	AT4G31070	15117755	15120608	PCMP-E7	14811	1307	127602	No_or_no_constitutive_exon
GTTTTTGGATCCAATTGATGTTTTGATTAACGGCGATTCTGGGATATCAGTC	15191532	15191605	15191482	15191534	1	4	AT4G31310	15191219	15192596	None	14811	1307	127602	Yes
TAACAGGGTTCTCAAAGTTTCTTCTTTAATATCTGTTCTATGGGTGGCAGGT	15233955	15234045	15233905	15233957	1	4	AT4G31390	15233041	15237193	ABC1K1	14811	1307	127602	Yes
TTTTGATGTATAATTAAGTTCTCATTTGTTTCTGGGTAGGGGAAATGCAGGA	15298145	15303824	15298095	15298147	1	4	AT4G31570	15296385	15306480	None	14811	1307	127602	No_or_no_constitutive_exon
TGTGTGTGTGTTTTGCTGTAGATTAACATTGTTTCGTAATGGGTGAACAGGA	15346641	15346914	15346964	15346912	-1	4	AT4G31700	15345978	15347804	RPS6A	14811	1307	127602	Yes
AACAACACCTTCCTTGTCTATGAGGCAGGTATTTGATGCTGTGGTGGGAGAT	15351671	15351962	15351621	15351673	1	4	AT4G31710	15349120	15352962	ATGLR2	4	14811	1307	127602	No_or_no_constitutive_exon
ACCGGTTATCCTTATTAAGGTTTGAATGTTTTTCTTCTTTGGCGGGACAGGC	15368847	15369013	15369063	15369011	-1	4	AT4G31760	15368259	15369724	PER46	14811	1307	127602	No_or_no_constitutive_exon
AAGGCTTACAAGTCCCATCCTCATTTAAAACTAAAATTAAGGGTGACCAGGT	15432065	15432167	15432015	15432067	1	4	AT4G31900	15431349	15438678	CHR7	14811	1307	127602	No_or_no_constitutive_exon
TCTTTTGGAAAAAATTTCAGTACTTACTTGGTATATGTGTTTGGGAACAGGT	15502217	15502301	15502167	15502219	1	4	AT4G32060	15500925	15503593	MICU	14811	1307	127602	Yes
TTTGATGAAGTCACTTTTTCTTATATTGTTTATTTTCTGGTGGGGTATAGGT	15539676	15539725	15539775	15539723	-1	4	AT4G32180	15537558	15543954	PANK2	14811	1307	127602	Yes
AATTTCTTTCTCATACTTTTTGTATTTATTTTATATTGATGGGAGTTCAGTG	15746421	15746514	15746371	15746423	1	4	AT4G32640	15742000	15750862	None	14811	1307	127602	Yes
TTCTAATTTCTCGATTCTTGAACAAAATGTGCCTAATAAGGGATATGCAGGG	15760660	15760972	15761022	15760970	-1	4	AT4G32670	15759242	15763113	None	14811	1307	127602	Yes
GTTTTTGTTTGGTTCTTCAGATAATAATATACTTGGTCTATGCAGGGGAGGA	15789597	15789977	15789547	15789599	1	4	AT4G32720	15787193	15789996	LA1	14811	1307	127602	No_or_no_constitutive_exon
TACATTGGGTGGTACTTCAACGCACATAAACAATATTGTGGGTGATGTAGGT	15792143	15792272	15792093	15792145	1	4	AT4G32730	15790132	15796114	PC-MYB1	14811	1307	127602	Yes
GGAAGATAAAAAGTATTCTTGGCTAACAGTTATTTCTTTGATTCGGGAAGGT	15893323	15893379	15893429	15893377	-1	4	AT4G32920	15887269	15896345	None	14811	1307	127602	Yes
ACTACTACTGCTAATGGTAATGGTTAATGATATTTGGGATGATGATACAGAT	15979861	15979978	15980028	15979976	-1	4	AT4G33130	15978988	15980813	None	14811	1307	127602	Yes
AAGAAAAACTCATCATCTTTTTGCAAATCCGGTGGATACTTGTGGGATAGGG	16120501	16120583	16120451	16120503	1	4	AT4G33520	16118829	16126151	PAA1	14811	1307	127602	No_or_no_constitutive_exon
TCCTGAAGAAATGTTTCTAATGCGGGGATTTTGTATTTTGGGGTGTACAGTC	16156051	16156168	16156001	16156053	1	4	AT4G33630	16155291	16159578	EX1	14811	1307	127602	Yes
AATTTATGTTTGATATTCATGTAACCATGTGGTCTTTGTGGGTGAAACAGAC	16166413	16166915	16166363	16166415	1	4	AT4G33650	16160823	16166994	DRP3A	14811	1307	127602	No_or_no_constitutive_exon
CATTTACTCATCTTCATTTGTGTTTTTTCGGACATGTACAATGGGACCAGAT	16204788	16205055	16205105	16205053	-1	4	AT4G33790	16204095	16207956	FAR3	14811	1307	127602	Yes
TTTATCTCTATGTACCAATTTTTTTAAACATGGTTCGTTTGGGAATGTAGGA	16305083	16305227	16305277	16305225	-1	4	AT4G34040	16304214	16308801	MBR2	14811	1307	127602	No_or_no_constitutive_exon
TTAGAGGATTACTAATTGGGAATGATGATGATGATGGTTTGATTAGGGAGGA	16386718	16387096	16387146	16387094	-1	4	AT4G34230	16386630	16388940	CAD5	14811	1307	127602	No_or_no_constitutive_exon
TGCTTCTGGTTGTGTTTTGCCATTGATATATAGCTTTTCTTTGGGAGCAGCA	16415222	16416371	16415172	16415224	1	4	AT4G34310	16413973	16419735	None	14811	1307	127602	No_or_no_constitutive_exon
ATCCTAATTATTTAATTTTTTGACTTTAACACTCTTTTTTGGGTTGGCAGGT	16423144	16423986	16423094	16423146	1	4	AT4G34320	16420415	16423986	None	14811	1307	127602	Yes
TTGCATACGATTTGCTTCTTCACAAGTATTGGTTTTGCTTGGGAAACAAGGC	16465936	16466722	16465886	16465938	1	4	AT4G34440	16465729	16469039	PERK5	14811	1307	127602	No_or_no_constitutive_exon
CATATCTTATCTTTCTTTCCTCATTTAATTAATTTGGCATGGGGTTGTAGGT	16475857	16476031	16475807	16475859	1	4	AT4G34450	16470735	16477021	None	14811	1307	127602	No_or_no_constitutive_exon
TACTTCAGAGTAATGTTAGAAGCTGAAAATGGTTTCTTTTGGGGTTGTAGGT	16570447	16570621	16570671	16570619	-1	4	AT4G34730	16569367	16573955	None	14811	1307	127602	Yes
CTTGACGTAAGTGGTCTAATACGTAAAATGTGATACTTGAATGGGTGCAGTG	16726947	16727271	16727321	16727269	-1	4	AT4G35150	16726947	16728531	None	14811	1307	127602	No_or_no_constitutive_exon
GAACTTGCTTACCAGACTCTTTTTTTTTTAACTTTTAACTGGGAAAATAGGA	16816355	16816452	16816305	16816357	1	4	AT4G35370	16815137	16817544	None	14811	1307	127602	No_or_no_constitutive_exon
ACATAAAGGATGCATCTTTTTAATTTGTTGTTAATGGTGGGGATGTGCAGGC	16888885	16889005	16889055	16889003	-1	4	AT4G35580	16888385	16890877	NTL9	14811	1307	127602	Yes
TCTCCTTCTATTTTTGGCTGATGAGATTTCTTTGATACATATGGGTGTAGAA	16898038	16898162	16897988	16898040	1	4	AT4G35600	16896152	16898933	CONNEXIN_32	14811	1307	127602	Yes
ACAGTTATAATCTTTCGTAAAATGACGTTTCTTGGGTTTGTTGGGGACAGGG	16909698	16910208	16909648	16909700	1	4	AT4G35650	16908496	16910208	IDH3	14811	1307	127602	No_or_no_constitutive_exon
TCTTGCATAATCCAACTATTGAGTGACGTCACATATTCTGGGCAGGGCAGAC	17009530	17009609	17009659	17009607	-1	4	AT4G35910	17008387	17011642	CTU2	14811	1307	127602	No_or_no_constitutive_exon
AGGATTCATGTCTTGTTTTGCTTCTGTTTCCTCAAATTTTGGGAATTCAGAC	17133415	17133498	17133365	17133417	1	4	AT4G36210	17130245	17134656	None	14811	1307	127602	No_or_no_constitutive_exon
CTGCAATACCTTTGTTTGACTATTCCACTGCTTGCTATGGGGAAGAACAGGC	17170113	17170399	17170449	17170397	-1	4	AT4G36290	17169384	17173361	MORC1	14811	1307	127602	No_or_no_constitutive_exon
GATTTTCCTTGTGATGAAACTATATAATTTTTTGGTGGGTGAATGAGCAGGT	17188707	17188814	17188864	17188812	-1	4	AT4G36380	17187527	17192507	ROT3	14811	1307	127602	No_or_no_constitutive_exon
TAGTTTGTTATCTTCCTCTAATTGAAAAAGAAATGCTGGGAACAACGCAGGA	17220748	17220876	17220698	17220750	1	4	AT4G36480	17217908	17221625	LCB1	14811	1307	127602	Yes
ATGATTGCAAAGTAATATGATTTGTTTTATGGGGCATTTGAAATGGGCAGGG	17258589	17258700	17258539	17258591	1	4	AT4G36580	17257759	17260855	None	14811	1307	127602	No_or_no_constitutive_exon
TTCTGAAGTATAAAAATCTTACAAATGATTTTGGTTTGGGAGTAATGTAGAC	17258793	17259103	17258743	17258795	1	4	AT4G36580	17257759	17260855	None	14811	1307	127602	No_or_no_constitutive_exon
TCTGTAGATTCTTTTTGTGTCTGATTATTGCAATGTGTTTATTGGGGAAGAC	17415254	17415320	17415204	17415256	1	4	AT4G36930	17414082	17416386	SPT	14811	1307	127602	No_or_no_constitutive_exon
TTTTTTCGATTTCTTGATGATGGATTGCATGTGGTTTTGATGATGGGTAGGT	17421538	17421676	17421726	17421674	-1	4	AT4G36945	17419917	17422130	None	14811	1307	127602	No_or_no_constitutive_exon
GAATCGAAAATTCGAGTAACTGAGACAAGGGTCACTGGGATAATGAACAGTT	17436210	17436286	17436336	17436284	-1	4	AT4G36980	17433600	17437217	None	14811	1307	127602	Yes
AAGACTGAGATTCTGAATCGCAAATTTCGAAACTTTGGATGTGGGCACAGGA	17446050	17446188	17446000	17446052	1	4	AT4G37020	17445620	17447455	None	14811	1307	127602	Yes
TCATGTAAATTGAGTTTACTCTATACTATAGATATTTATGTGGGATGCAGGG	17456358	17456430	17456308	17456360	1	4	AT4G37040	17455099	17457357	MAP1D	14811	1307	127602	No_or_no_constitutive_exon
TTAGGATCACTCTCAGATTTGCTTTACTGAAGTCTCTCTGGTGGGTGCAGGA	17478378	17478729	17478328	17478380	1	4	AT4G37090	17477153	17478729	None	14811	1307	127602	Yes
TGTGAAGGAACTAGCTTATGTTATTTTTCTTGTATATGTGCAATGGGCAGTC	17567123	17567738	17567788	17567736	-1	4	AT4G37360	17567123	17568858	CYP81D2	14811	1307	127602	No_or_no_constitutive_exon
TTATTGTGGGTGAAAGAAAACAACAAATTAGTAACTGGGGAGGGTGTCAGGT	17804483	17804782	17804832	17804780	-1	4	AT4G37870	17802689	17806705	PCKA	14811	1307	127602	No_or_no_constitutive_exon
TTAGTTATTCCTTGTTAACCAAGATTTTTATGCCTTTCGTATGGGTGTAGGC	17893582	17893670	17893720	17893668	-1	4	AT4G38120	17888500	17896255	None	14811	1307	127602	Yes
AACAAAGTCTACTCGACAACTTTAACTAATTAAGATGTTAGCTGGGGCAGTT	17926517	17926742	17926467	17926519	1	4	AT4G38220	17925179	17927188	None	14811	1307	127602	No_or_no_constitutive_exon
AGTGGTCATATTTGTGGGACTTGATAATGAAAATATGTTGTTGGGGACAGTG	17958653	17958720	17958770	17958718	-1	4	AT4G38350	17958095	17966962	None	14811	1307	127602	Yes
TGGTTAACAACACTCATAGATAGTATTGTTGCTTATTATGGGTGACGTAGGG	18182623	18182746	18182573	18182625	1	4	AT4G39020	18182314	18184340	None	14811	1307	127602	No_or_no_constitutive_exon
TTTGTCTTGTATCATGAATTGATTTTGATTAACATCTCCTGTGTGGGTAGGT	18343003	18343126	18342953	18343005	1	4	AT4G39420	18339126	18355149	None	14811	1307	127602	Yes
TTTGTTTGTAGCCTGGTACATACATGTATCATTCACACTATGGGATGCAGAG	18479671	18479845	18479621	18479673	1	4	AT4G39830	18478889	18481343	None	14811	1307	127602	No_or_no_constitutive_exon
GTTTGTTTTGTTTTCTTAACACAAAAAAAATAAAATAAAAAAATGGGAAGTG	98930	99043	98880	98932	1	5	AT5G01240	97535	101835	LAX1	14811	1307	127602	Yes
AATGATACCATCAATTGATTCATGTGTGTGTTGTTGTTGGGATGATGCAGCA	99175	99359	99125	99177	1	5	AT5G01240	97535	101835	LAX1	14811	1307	127602	Yes
GTCAGTTGTAATTTGATTTCTGTTGACTTTTCAATTTCTGGGATGAGAAGGC	109704	109837	109887	109835	-1	5	AT5G01270	107546	112324	CPL2	14811	1307	127602	Yes
TGATATCTAAAACTTGTGAATTCCCTGACTTATTTGGTTTTGGGTGGTAGGG	120119	120260	120069	120121	1	5	AT5G01290	117296	121569	None	14811	1307	127602	No_or_no_constitutive_exon
CGTGTTTACATATAATTGTTTATATAACATAATGAATATTCATGGGACAGGC	155609	156419	156469	156417	-1	5	AT5G01380	155609	157601	GT-3A	14811	1307	127602	No_or_no_constitutive_exon
AATTCTTCTCTAATGTTTTCTTGGGTTTTGAACATTTTATGGGACTACAGGA	164844	164892	164942	164890	-1	5	AT5G01400	162521	171302	ESP4	14811	1307	127602	Yes
CCACTTATCAGTTTTTATTTATTTTGGTTGTCTTAAAATCAAATGGGCAGTG	191755	191901	191705	191757	1	5	AT5G01470	190862	192793	None	14811	1307	127602	Yes
CATCGCCAATTAGTGTTTTGACTTTTAACTACTTGTTTTAAGGGATGCAGAA	254314	255202	255252	255200	-1	5	AT5G01680	253995	256640	CHX26	14811	1307	127602	No_or_no_constitutive_exon
ACATATATAATTTTAGGTCAATAACAATCAATAATGGTCAATGGGTGCAGAA	259095	259953	259045	259097	1	5	AT5G01690	257305	260490	CHX27	14811	1307	127602	No_or_no_constitutive_exon
CTTAGAGCGAAGGAGTCTGACATATGGAAATGTAAATGATGTGGGAACAGGC	266277	267171	267221	267169	-1	5	AT5G01720	266277	270646	FBL3	14811	1307	127602	No_or_no_constitutive_exon
TGTCCACGGGGTTTGATCTCTCGGGACTGTTCGAGAAGGGAGAGGAGAAGGA	311443	312097	311393	311445	1	5	AT5G01810	309373	312097	CIPK15	14811	1307	127602	No_or_no_constitutive_exon
TCTTCCTTGAAGACTTTTCTACTACTTAAAAGGTTTGAGCAATTGGGCAGGC	362145	362340	362390	362338	-1	5	AT5G01930	361080	362901	MAN6	14811	1307	127602	No_or_no_constitutive_exon
TTTGTGTATGAATATCTTGATGTTGAAAGAATGTGATTATGACTGGGCAGGT	372669	372969	372619	372671	1	5	AT5G01960	370238	372969	None	14811	1307	127602	No_or_no_constitutive_exon
TGTCTTTTGATTGCTGGGCTTAACTTGTACTTCTTTGAATGTATGGGCAGAT	425192	425414	425464	425412	-1	5	AT5G02150	424290	426378	Fes1C	14811	1307	127602	Yes
AATGTCTATCGTAAATCTGATGAATGTATTGTGGTAAATTTGGGGTACAGCT	424977	425080	425130	425078	-1	5	AT5G02150	424290	426378	Fes1C	14811	1307	127602	Yes
ATTTGAATTTTGATCTGTTCTGTGTGTGTTTGGATTTGGGAAAAATTCAGGA	469680	469849	469630	469682	1	5	AT5G02280	469297	470285	None	14811	1307	127602	No_or_no_constitutive_exon
CTGTGATATTCACGTTTAAAAGCTTTTTTTGGTTTGTTGGGATGGTGTAGGT	479937	479989	479887	479939	1	5	AT5G02310	473867	482942	PRT6	14811	1307	127602	Yes
ACTTTGATTTGTTCTTTCTCTTTTGTTCTGTGGTCTGGTCTTGGGAATAGAT	561900	562018	561850	561902	1	5	AT5G02520	561178	564142	None	14811	1307	127602	Yes
AACCTATTACAAAGCAGCCACACATTATTGTCTTTTACTGGGGATTACAGCG	602721	603291	603341	603289	-1	5	AT5G02670	602721	604682	None	14811	1307	127602	No_or_no_constitutive_exon
TTGATACGATTTTTTCTCGTATTTGACTCCATAATCTGTTATATGGGCAGGT	627033	627972	628022	627970	-1	5	AT5G02770	627033	629280	MOS11	14811	1307	127602	No_or_no_constitutive_exon
TAACCACCTTCTCTATTTTTCTAACATTTTAATGTTCTTTACTGGGACAGAT	788981	789068	788931	788983	1	5	AT5G03280	787427	793404	EIN2	14811	1307	127602	No_or_no_constitutive_exon
TATGTGTGATTTTTAAATTTGTTGTTGTCTTTCTGTTTTGGGTGATGTAGAA	795747	796218	795697	795749	1	5	AT5G03290	793973	796218	IDH5	14811	1307	127602	No_or_no_constitutive_exon
TTTTTGCCTCCTTTTTTTGCTTATGCTGATTGGTTTTTTGGGAAATGCAGGG	918105	918485	918055	918107	1	5	AT5G03610	915384	918485	None	14811	1307	127602	No_or_no_constitutive_exon
TTTAGCTTCATCACTAATGGTGAGATTTTTGTAATATTTTGGGAAGACAGGA	1177963	1178012	1177913	1177965	1	5	AT5G04250	1176004	1179008	None	14811	1307	127602	Yes
TGTTGATCTAACTACTACTTGTTCAATGTTTGGGACACTGGGGGACGCAGAA	1179088	1179106	1179156	1179104	-1	5	AT5G04260	1178643	1180060	WCRKC2	14811	1307	127602	No_or_no_constitutive_exon
GTTCCTTTTTAGTATCTAAATATAACATAAACAACTTGTGGGAAAAACAGAT	1402521	1402631	1402681	1402629	-1	5	AT5G04830	1401982	1404136	None	14811	1307	127602	Yes
GTATTGTGGAATATTTAGCGTAAGTTATTTGATTTTCATGGGAATTACAGGA	1628299	1628381	1628249	1628301	1	5	AT5G05490	1624205	1629269	SYN1	14811	1307	127602	Yes
ATTCTCTCTTAAGTGTTTATAATGTTGCTTTGTTTTTTTCGCTGGGGTAGGA	1647252	1647345	1647202	1647254	1	5	AT5G05560	1640097	1654830	EMB2771	14811	1307	127602	Yes
AACTTTTGATCTTTTGTTGCTAAACTTGTTGTTCTTGCTGGGGTATGCAGTT	1696956	1697039	1697089	1697037	-1	5	AT5G05670	1695716	1698191	None	14811	1307	127602	Yes
TGTTTAGTTTATTGTTATGTTATAATACTTAACCATCATCTAATGGGCAGCG	1851350	1851481	1851300	1851352	1	5	AT5G06120	1843827	1853051	None	14811	1307	127602	Yes
GAGAATGTGATTATAAGCATATTCTAATATAAGTTCACTCGGTCGGGCAGTG	1902564	1903066	1903116	1903064	-1	5	AT5G06260	1902564	1905277	None	14811	1307	127602	No_or_no_constitutive_exon
TATGTAATCTTATGAAGCTAATCTATGCATTTTATATTATGGGAAGAAAGGA	1965756	1965856	1965906	1965854	-1	5	AT5G06440	1964419	1967500	None	14811	1307	127602	No_or_no_constitutive_exon
CTGTTTATGATTATGATTCTTTTGTTTCATTGTTTTGGGGGAATTTAAAGGC	1976522	1976683	1976733	1976681	-1	5	AT5G06480	1975946	1977377	None	14811	1307	127602	No_or_no_constitutive_exon
AATAATATCAATCATCACATAAAGCTTATCAACTGCTTTGGGACATGTAGGG	2191384	2191776	2191826	2191774	-1	5	AT5G07050	2191384	2193416	None	14811	1307	127602	No_or_no_constitutive_exon
TTGTGCGAAATGCTGCTAAAATTTAATAACAATAAAAATGGGGAAAACAGGT	2269003	2269112	2269162	2269110	-1	5	AT5G07225	2268620	2270227	None	14811	1307	127602	No_or_no_constitutive_exon
AGCGTCGGGAGGAGCGTCGGGAGGAGCGTCGGGAGGAGCGTCGGGAGGAGGA	2386012	2386411	2386461	2386409	-1	5	AT5G07540	2385899	2387249	GRP16	14811	1307	127602	No_or_no_constitutive_exon
TTGTGATAAGATTGCTTAATGTTATTATCATGTTCTTTTTGGGATCAAAGTT	2411359	2411491	2411309	2411361	1	5	AT5G07630	2410702	2414750	None	14811	1307	127602	No_or_no_constitutive_exon
TTGTTTATTACTTAAAGTAATAATTTATATGTTGGGGGACCAAAACACAGGT	2487273	2487409	2487459	2487407	-1	5	AT5G07800	2486539	2489408	None	14811	1307	127602	No_or_no_constitutive_exon
TATTGTAACACTTGTCGGGGAAAACAACAATACTTTTGTGTAGGGCAAAGAT	2532070	2532201	2532020	2532072	1	5	AT5G07930	2530833	2532742	MCT2	14811	1307	127602	No_or_no_constitutive_exon
TCTTAAACTCTAGATCAGCTTCTGATCTTTTTTTTCGGGGAAATTAACAGAG	2540791	2541013	2541063	2541011	-1	5	AT5G07950	2540283	2542136	None	14811	1307	127602	No_or_no_constitutive_exon
CTTCTGTGTATTCTCTCAATCATATCGCATGTGTGTTTCAATGGGTATAGGT	2816775	2816892	2816725	2816777	1	5	AT5G08660	2813869	2818139	None	14811	1307	127602	Yes
CTTTGATTTCTGTGGTCATATATGTGAAGCTATCTGATGGGAAAATACAGGG	2835690	2835793	2835843	2835791	-1	5	AT5G08710	2834648	2838214	None	14811	1307	127602	Yes
TGTTGTGAAGAAATATCAGTTTTGATTGTTTTTGGATTTGATGGGTAAAGAG	2853075	2853962	2853025	2853077	1	5	AT5G08750	2851813	2854566	None	14811	1307	127602	No_or_no_constitutive_exon
TTGAATTAGCTTAATGATTTTCATGTTTCTCTTTGGGGTTGGAAAAATAGGA	2858294	2858382	2858244	2858296	1	5	AT5G08780	2856739	2859006	None	14811	1307	127602	No_or_no_constitutive_exon
AAAATTTCCGTCGTTACGTTTGTAATTTCTCGTATTGGGAAAATACGTAGGC	2954609	2954752	2954802	2954750	-1	5	AT5G09500	2953883	2954918	RPS15C	14811	1307	127602	No_or_no_constitutive_exon
TTTGATTTTAAATGCTTTGATTCTGTTATCTGATTGTATTGGGATTAAAGGG	3056726	3056965	3057015	3056963	-1	5	AT5G09820	3055617	3057578	PAP7	14811	1307	127602	Yes
GACTCTTATAACTATGTCAATTGTGATGAACTTGGTTTTGGGAATTGCAGAG	3063692	3063771	3063821	3063769	-1	5	AT5G09850	3062650	3065889	MED26C	14811	1307	127602	No_or_no_constitutive_exon
AATCTTCATATTACGACTCTACAATAATTGTATATCTGATGGGATAACAGAA	3069910	3069982	3069860	3069912	1	5	AT5G09860	3066561	3070989	THO1	14811	1307	127602	Yes
GCTATTGATGAAAACAATTTGGTGCTAACTTTATAAATTGGGTTGAGCAGAT	3086143	3086222	3086272	3086220	-1	5	AT5G09890	3085543	3089119	None	14811	1307	127602	No_or_no_constitutive_exon
TTAGAAATGATTGATGGTGGTTGTGAAAAAGATTGTTGATGTGTGGGCAGGT	3281161	3281277	3281327	3281275	-1	5	AT5G10440	3280486	3282553	CYCD4-2	14811	1307	127602	No_or_no_constitutive_exon
TAATCCTTATTATATACTGATATGTAATATTCTGTCTCCGGGAGAACTAGTA	3292620	3292831	3292881	3292829	-1	5	AT5G10470	3289924	3297434	KCA1	14811	1307	127602	No_or_no_constitutive_exon
TCCTTATTATATACTGATATGTAATATTCTGTCTCCGGGAGAACTAGTAGGG	3292620	3292828	3292878	3292826	-1	5	AT5G10470	3289924	3297434	KCA1	14811	1307	127602	No_or_no_constitutive_exon
CTTTCCTCTGATTAAAATCTGGATTTTGGAATTTTCCGGGTGTGGAGCAGAT	3299574	3299593	3299643	3299591	-1	5	AT5G10480	3297803	3300165	PAS2	14811	1307	127602	Yes
ATTTTTCTCTCGGATTGATTTTTGAATTTTGGTGACATTTGGGGTATTAGGG	3299768	3299880	3299930	3299878	-1	5	AT5G10480	3297803	3300165	PAS2	14811	1307	127602	No_or_no_constitutive_exon
GCCGGAATCAATGGTGGATTAATTAAAACACTTTATTTTTTGGGGATTAGGT	3378228	3378407	3378457	3378405	-1	5	AT5G10700	3378052	3378901	None	14811	1307	127602	No_or_no_constitutive_exon
GTGAGGATGAAGTTTATAAAACTGATATGTTTTTTTTGGGGAATGAGCAGAA	3408943	3409097	3408893	3408945	1	5	AT5G10780	3408208	3410076	None	14811	1307	127602	Yes
TGATGAAAGGGCTCTTGTAACTTTACCGTTTTGCTGTGTGTATGGGATAGGT	3570340	3570424	3570290	3570342	1	5	AT5G11200	3567173	3571039	None	14811	1307	127602	Yes
TAAGGAGATTGATTTTGATAGGACTTACTGGCTTTGCTATATGTGGGCAGGC	3655967	3656022	3655917	3655969	1	5	AT5G11450	3654391	3656647	None	14811	1307	127602	Yes
TGGATCATTGCTTAAGCTAACATTTTGCTTTTTGTTTTTTGAGGGCACAGAT	3657513	3658398	3658448	3658396	-1	5	AT5G11460	3656581	3659025	None	14811	1307	127602	No_or_no_constitutive_exon
AAAAAAAAACCATGATGCTGAGGATTTAATTTCTCTTGTGGGAAACACAGAA	3738728	3738899	3738949	3738897	-1	5	AT5G11620	3738728	3740164	None	14811	1307	127602	No_or_no_constitutive_exon
ATGTTTTGTTTGTTGGGTTTGTGATGTCTGTACCTTTTTGGGGGATGCAGGG	3762390	3763108	3763158	3763106	-1	5	AT5G11700	3762390	3771449	None	14811	1307	127602	No_or_no_constitutive_exon
TGAATAAACCTTGGTTCTGTTTTTATGATTACTAACACTTGGGTTGACAGTG	4003329	4003428	4003478	4003426	-1	5	AT5G12370	4002741	4008804	SEC10a	14811	1307	127602	Yes
GTATTTGTTTCCGTGTGTTTTGTGATATGTTTTTTTATGCGGGAACTCAGGT	4131742	4131948	4131998	4131946	-1	5	AT5G13020	4129153	4133023	EML3	14811	1307	127602	Yes
AATCTAACTCCTTTCTACTTGTTTATATGGATAACTCATATGGGTAAAAGCT	4137210	4137281	4137331	4137279	-1	5	AT5G13050	4136555	4138792	5FCL	14811	1307	127602	Yes
ACTAGTTTTGTGGATAATTGCGACTGACTTGTGTTTTGGGAAAATTGCAGGT	4384479	4384594	4384429	4384481	1	5	AT5G13610	4382974	4385099	None	14811	1307	127602	No_or_no_constitutive_exon
TATACATAGTAGTGGAGTGTTTAAATGGTGTGTGTGTTTGGGTGTTGAAGGA	4385384	4385616	4385666	4385614	-1	5	AT5G13620	4385384	4386386	None	14811	1307	127602	No_or_no_constitutive_exon
AGGTACCAATGATGAGCAAAAATGTAAATGAATTTGGGGTAAAAATGCAGTG	4410313	4410837	4410887	4410835	-1	5	AT5G13680	4410313	4415622	ELP1	14811	1307	127602	No_or_no_constitutive_exon
GACTACTGTAAGAAAGACATTGGAACTTGTGATAATAATGGGTTAAACAGGT	4518854	4519393	4518804	4518856	1	5	AT5G14000	4517693	4519426	anac084	14811	1307	127602	No_or_no_constitutive_exon
CCAAGTAGTCAAATAAGTTGTGATAAGTTTATTTTTCCGGGTTGGAATAGTG	4529427	4529614	4529377	4529429	1	5	AT5G14030	4526765	4529614	None	14811	1307	127602	No_or_no_constitutive_exon
TTTTGTGAGGGTCATATGTGGTATTGGTTAAAGGGACTGGGTGTGAACAGGA	4538547	4538664	4538497	4538549	1	5	AT5G14060	4535366	4539323	AK2	14811	1307	127602	No_or_no_constitutive_exon
AACTTAGGTCTCGACTATGGTGAAAAGGTCCTACCAGCGATCGGGACGAGGT	4613561	4614023	4613511	4613563	1	5	AT5G14300	4613101	4614023	PHB5	14811	1307	127602	No_or_no_constitutive_exon
TTATTTATTTTACTTACGTTTGTTCTGTTTCTTTTGGTGGGGTTTGAAAGAA	4626174	4626461	4626511	4626459	-1	5	AT5G14345	4626174	4626782	ENODL21	14811	1307	127602	No_or_no_constitutive_exon
TTGTTAGTAAAGAGTTAGTCTGCAACCATTTGATTTGGCTGATGGGTAAGGC	4627650	4627731	4627781	4627729	-1	5	AT5G14350	4627139	4628703	None	14811	1307	127602	No_or_no_constitutive_exon
ATTTATTGATAATGCATGCATCTGGGTTTTTTTGTTTGTGGGTGGTGAAGCT	4676290	4676440	4676490	4676438	-1	5	AT5G14500	4674212	4676872	None	14811	1307	127602	Yes
GAGTTAATCAACATTGTTTCCATGATTTCTTCCTTCTGTTGTGGGTGCAGAT	4720671	4720746	4720796	4720744	-1	5	AT5G14640	4718993	4722371	ASK5	14811	1307	127602	Yes
AGCATTAATAAATGTGATCTTACTTGTTCTGATTATGAATTGGGAACCAGGT	4732261	4732383	4732433	4732381	-1	5	AT5G14680	4730835	4733225	None	14811	1307	127602	No_or_no_constitutive_exon
TTGTAATGAATGTCTGAAAATGTTCTTGTTTTTCTCTGTTTTGGGAACAGAG	4818258	4818357	4818208	4818260	1	5	AT5G14890	4817996	4820601	None	14811	1307	127602	No_or_no_constitutive_exon
AACTCATTTGTGTAATTGTTGCTGTTGTTCTTGTTTTGGGGATGTTAAAGAT	4941811	4941936	4941986	4941934	-1	5	AT5G15220	4941236	4942784	None	14811	1307	127602	Yes
CAAATTTGAGGGTTCATAATTTCTTAATGGATTGATTGGGGAATATGCAGGG	4996894	4997033	4996844	4996896	1	5	AT5G15390	4995137	4997489	None	14811	1307	127602	No_or_no_constitutive_exon
ACCTTTTTTGCGTTGCTTTCTCAGACTCATCGAATTTGTCGGGGGTGCAGGT	5081489	5081744	5081439	5081491	1	5	AT5G15610	5079457	5082288	None	14811	1307	127602	No_or_no_constitutive_exon
AATACGAGCTATTAAGCGCTGTACTTTACTTGTTTGCTTTGATTGGGCAGAC	5311840	5311975	5311790	5311842	1	5	AT5G16260	5311140	5315834	ELF9	14811	1307	127602	No_or_no_constitutive_exon
ATAATCCTCATTTAGCTGAGAAGATATGTTGCATACACATGGGATTGCAGCA	5395341	5395480	5395530	5395478	-1	5	AT5G16520	5394543	5397466	None	14811	1307	127602	No_or_no_constitutive_exon
GTTTTGGTTTTTGCTAATCATCTCTTTTCTTTTCTGCTTGTGGGGGACAGAC	5426406	5426432	5426482	5426430	-1	5	AT5G16580	5425640	5427472	BGLU2	14811	1307	127602	No_or_no_constitutive_exon
TAAGGTCTATTATTCTGAACTCTCTCTGTAACTCGGGGTGGGATAATAAGGT	5444759	5445343	5445393	5445341	-1	5	AT5G16610	5444759	5448355	None	14811	1307	127602	No_or_no_constitutive_exon
GACATAGTTTTGCTAACCTTCTATGCTCTCTTATTGATCTCTGGGTGAAGGT	5452699	5452763	5452649	5452701	1	5	AT5G16620	5450619	5454577	TIC40	14811	1307	127602	No_or_no_constitutive_exon
GATAATGATATGATCCTTTCTAATTTACATAAGTAGATGGGCGTATGGAGGA	5605283	5606221	5606271	5606219	-1	5	AT5G17040	5605200	5607128	UGT78D4	14811	1307	127602	No_or_no_constitutive_exon
CACAACGTAGAAAATATACTGAATGGTGAGGATTGTATTTGTGGGTGTAGGT	5668189	5668907	5668139	5668191	1	5	AT5G17240	5666822	5668907	SDG40	14811	1307	127602	Yes
ATGCAAGTAAAACAAACTGACTGACTTTTGTTCTTCGTACATGGGAATAGCT	5682591	5682681	5682541	5682593	1	5	AT5G17270	5679921	5685794	None	14811	1307	127602	Yes
ATATGTGTTATTGAAAGCAAAACCAGAAAATAACAAAAACAAATGGGCAGGT	5704655	5704842	5704892	5704840	-1	5	AT5G17320	5703138	5707637	HDG9	14811	1307	127602	No_or_no_constitutive_exon
GAGATTTAATTAGCATATTTATGTACTAATAATTGAATAAATGGGAACAGGG	6062149	6062261	6062099	6062151	1	5	AT5G18310	6061297	6063372	None	14811	1307	127602	No_or_no_constitutive_exon
AAGACTTGAATACTGATTCTTTTTTAATGATTTGTGGTGGGGAATGATAGCA	6124652	6124823	6124602	6124654	1	5	AT5G18460	6122724	6126742	None	14811	1307	127602	No_or_no_constitutive_exon
TGATTGTGTTTTTTCTTTATTCTCATCTGAGGCGATGGGTGGTGACGCAGGC	6140349	6140520	6140299	6140351	1	5	AT5G18500	6138241	6141687	None	14811	1307	127602	Yes
AACTTTCTGAAAAAACGAAGAAAGCAGTAATGGTGTGTTCCGGGATGCAGGT	6204936	6205028	6204886	6204938	1	5	AT5G18630	6202535	6205737	None	14811	1307	127602	No_or_no_constitutive_exon
AAGACGGGTTTTGACTTCTTGTGGTTGGTTATGTTTTTGTGGGAAAACAGGG	6292445	6292784	6292395	6292447	1	5	AT5G18860	6290357	6295815	None	14811	1307	127602	Yes
ACATCAAAAAAAATGTTTTTCTGATTAGTTCTCTTTTGGTGGGAAAACAGGG	6299874	6300162	6299824	6299876	1	5	AT5G18870	6298385	6300289	None	14811	1307	127602	No_or_no_constitutive_exon
TGTGTGTGTTTAATAGAATCTGTTACGAACCTGTTGGGTAAATGATGCAGAC	6326536	6326655	6326486	6326538	1	5	AT5G18940	6325533	6328354	None	14811	1307	127602	Yes
TAGCAACATCTAAAAAGCTTATATAACACAAACTTTGGTGGTGGGAACAGGT	6425755	6426166	6425705	6425757	1	5	AT5G19140	6423152	6426166	ATAILP1	14811	1307	127602	No_or_no_constitutive_exon
AACTATCTTATTGTTATTAGTGTTGATCTAGGTAATTGGGAATGATGCAGGT	6544380	6544496	6544330	6544382	1	5	AT5G19400	6539925	6545081	SMG7	14811	1307	127602	No_or_no_constitutive_exon
AGAGGAAATTGAAATGCACGTTTCCTTTCATCATTCGCTGGGAACCATAGCC	6564493	6564573	6564443	6564495	1	5	AT5G19460	6562748	6565720	NUDT20	14811	1307	127602	No_or_no_constitutive_exon
GTGGTGTACATCTCGAAAAGACACTCAACTGCTTGTATATGTGGGTGCAGAT	6574065	6574182	6574232	6574180	-1	5	AT5G19485	6573591	6576534	None	14811	1307	127602	No_or_no_constitutive_exon
CACTCACACTTTTTCTCTATATCTTCTCCTCAACTTGGATATGGGTGAAGCC	6590936	6591081	6591131	6591079	-1	5	AT5G19530	6588770	6591363	ACL5	14811	1307	127602	No_or_no_constitutive_exon
TAATTAGTTTCTTGTGTGGTGATATATGTGGATTGGGTTTGGGTGTGTAGGT	6596332	6596603	6596282	6596334	1	5	AT5G19540	6593641	6597916	None	14811	1307	127602	Yes
ATGAATCATCAAGTGAAATCAGCATGTTAGTGAGCATTGTGAATAGGGAGTG	6732045	6732135	6732185	6732133	-1	5	AT5G19910	6730977	6732990	MED31	14811	1307	127602	No_or_no_constitutive_exon
AAATGGTTACAATAAGAGCTTTGTTATTGTAATTTTCTGTATAGGGGCAGGA	6740776	6741312	6741362	6741310	-1	5	AT5G19950	6740776	6743850	None	14811	1307	127602	No_or_no_constitutive_exon
GCAGAGTTGAGAGTAACTTACTTAAAAAGTTATTTGGGATTGTAAAACAGGT	6811753	6812146	6811703	6811755	1	5	AT5G20180	6810907	6812186	None	14811	1307	127602	No_or_no_constitutive_exon
CTTCTTGTTGTTTTTAGAATATATTTTCTGATTAGAGAGGGTAATAACAGGG	7161041	7161238	7161288	7161236	-1	5	AT5G21080	7157802	7163188	None	14811	1307	127602	No_or_no_constitutive_exon
GTAAACAAACATTCGAGTCATGAGACTGACAGAGAAGAAAATGGGTGCAGGT	7157802	7158400	7158450	7158398	-1	5	AT5G21080	7157802	7163188	None	14811	1307	127602	No_or_no_constitutive_exon
TATATTAAGTCGGGTTCTAATATAATAAAATGTTTGGGAGAAATGGACAGGA	7223304	7223639	7223254	7223306	1	5	AT5G21430	7222178	7223639	ndhU	14811	1307	127602	No_or_no_constitutive_exon
ATTTTGATGATATCTGACAATTCAATTTTTTTTGTTAGGGAGCGGGAGAGAC	7277680	7277803	7277630	7277682	1	5	AT5G22000	7277181	7280344	RHF2A	14811	1307	127602	No_or_no_constitutive_exon
ATACCTTGTGTGAGCTTACAAGCTTATTGTTAACTTACTTGTGGGTACAGGT	7455249	7455290	7455340	7455288	-1	5	AT5G22480	7451502	7456865	None	14811	1307	127602	No_or_no_constitutive_exon
TTTTGCAGGTATCATTTTAAAGTTTGATCATTTCTTCTTTGGGTATATAGGG	7476873	7477492	7477542	7477490	-1	5	AT5G22510	7474634	7478335	INVE	14811	1307	127602	No_or_no_constitutive_exon
CAGTAGCTTCGTATCTCACTATTTTCTCTCTCTTTTGTTTTGGGCTAAAGGT	7530485	7530557	7530435	7530487	1	5	AT5G22640	7529291	7533857	TIC100	14811	1307	127602	Yes
TTGGGGTTTAGGGTTTGAAGTGGTTTGTCTGTGTTTTGGTTGGGATGTAGAC	7737576	7737769	7737819	7737767	-1	5	AT5G23060	7736517	7738535	CAS	14811	1307	127602	Yes
ACTCGAACCCATTATTAAATCTTGTAATGTTTTTTTTGGGATCGATGAAGCC	7832351	7832843	7832301	7832353	1	5	AT5G23250	7830317	7832843	None	14811	1307	127602	No_or_no_constitutive_exon
AACAATCCTAAGCTCAGAATTTTGCTTACCTCTTCATCTTCTGGGAACAGGT	7857093	7858319	7857043	7857095	1	5	AT5G23340	7856038	7858319	None	14811	1307	127602	No_or_no_constitutive_exon
TTTCCTTGATACTGTTTACTTACCAGCCTTTGGAATTGATCAGGTGGGAGTG	7995412	7995518	7995362	7995414	1	5	AT5G23700	7992775	7997509	None	14811	1307	127602	No_or_no_constitutive_exon
AAATTTTCAATACTTGTTCTCATTTGTTTACTGGTGGGAACAATAAATAGGA	8002236	8002848	8002186	8002238	1	5	AT5G23720	7998196	8002848	PHS1	14811	1307	127602	No_or_no_constitutive_exon
CACAAACTCTGATTAGTGATTGTATTTGCTTAATAATTTTGGGAGTGAAGAT	8010491	8010579	8010629	8010577	-1	5	AT5G23750	8009656	8011709	None	14811	1307	127602	Yes
TTGGTAAACTTTTTCAAATTTTATTTTACTTGTAATGGGAGGGACAATAGTC	8239887	8239970	8240020	8239968	-1	5	AT5G24270	8238427	8243443	CBL4	14811	1307	127602	No_or_no_constitutive_exon
TGCTTTGTTATGGTGGAATTCACTTTTTGTATCTGCTTTGGGAATCGCAGAT	8269369	8269432	8269319	8269371	1	5	AT5G24300	8266565	8271205	SS1	14811	1307	127602	Yes
ATGTTTAAACATGTTTGATTGAAGAAGCTTTATCTCTTTATGGGATATAGAT	8325107	8325297	8325057	8325109	1	5	AT5G24380	8323894	8326705	YSL2	14811	1307	127602	No_or_no_constitutive_exon
TGCAAACTCATTTCTCATAAGTTTTCTTGCCATTTTTTTTTGGGTTAAAGGT	8346761	8346834	8346884	8346832	-1	5	AT5G24440	8345401	8347776	CID13	14811	1307	127602	No_or_no_constitutive_exon
ACTTGCTCCCACAAGGAACTGAAAATGGATTTTTTTTCTGTGGGTGATAGAG	8474616	8474730	8474780	8474728	-1	5	AT5G24740	8469710	8489867	None	14811	1307	127602	No_or_no_constitutive_exon
TTATATGGTATTATTTATGTGACAATAAAATGTATTATTTTTAGGGGGAGAC	8476555	8476733	8476783	8476731	-1	5	AT5G24740	8469710	8489867	None	14811	1307	127602	No_or_no_constitutive_exon
CTTTTAATTCCTCGTTATATCATACATCATTTGACTTGCAGCTGGGACAGGC	8607434	8607497	8607547	8607495	-1	5	AT5G24970	8604287	8608883	None	14811	1307	127602	No_or_no_constitutive_exon
ATTTATATGAATACTAGGATATACATACCATATCCTTTTCAATGGGGGAGTC	8839603	8839667	8839717	8839665	-1	5	AT5G25420	8838416	8841775	NAT9	14811	1307	127602	No_or_no_constitutive_exon
TCTTGAATACTTGCTCCTTACCTTTAAAGTGACATTTATGGGATATGCAGGA	8855351	8855478	8855528	8855476	-1	5	AT5G25440	8854506	8856809	None	14811	1307	127602	Yes
TTAGTATTTTGAACTGATTGCGTTGATTTGTTTCTGTGGTGATTGGGTAGTG	8976293	8976531	8976581	8976529	-1	5	AT5G25780	8973246	8976913	EIF3B-2	14811	1307	127602	No_or_no_constitutive_exon
CTCTGCACTTCATCTCTGGGCTTGATAATCACGTTTGGGAACCTGGGGAGTA	9044973	9045448	9045498	9045446	-1	5	AT5G25920	9044139	9046528	None	14811	1307	127602	No_or_no_constitutive_exon
ATATTTATGATCAGTCAATCATTCAAAACGTTCTTGTTTCTAGGGAGAAGCG	9075240	9075690	9075190	9075242	1	5	AT5G25980	9072707	9075777	TGG2	14811	1307	127602	No_or_no_constitutive_exon
TCTTGCTCTTTATATATACATAATGATTAACTGTTCCTGTTTGTAGGGAGAA	9079504	9079932	9079982	9079930	-1	5	AT5G26000	9079451	9082384	TGG1	14811	1307	127602	No_or_no_constitutive_exon
AATCTATTGAAGTACTAGTACACCAGCTCTAATAAGCTGATGTGGGTAAGTA	9098871	9099185	9098821	9098873	1	5	AT5G26030	9096450	9099185	FC1	14811	1307	127602	No_or_no_constitutive_exon
GGCAATGGTCTCCTTGACCTTGTTAAACTTGAACAGGGTTATGATAATAGAT	9100377	9100428	9100478	9100426	-1	5	AT5G26040	9099151	9101682	HDA2	14811	1307	127602	No_or_no_constitutive_exon
ACATAAAAAATGAGAAAAGCTAAAAGAATTAGCAATGTTTTGGGAGTTAGGT	9123798	9123944	9123994	9123942	-1	5	AT5G26120	9121674	9125967	ASD2	14811	1307	127602	No_or_no_constitutive_exon
TAGGAGAGCTTCCTACAAAGATCTTAAAACAATGATGTTTTTGCGGGAAGAA	9284978	9285000	9285050	9284998	-1	5	AT5G26742	9284556	9289003	RH3	14811	1307	127602	No_or_no_constitutive_exon
CATACATTCATTCATTCTAAGAACGTTTTGATCTTGTTTTGGGAAAACAGTT	9408239	9408872	9408922	9408870	-1	5	AT5G26770	9407646	9410138	None	14811	1307	127602	No_or_no_constitutive_exon
TCTTCTTTTGATTTTCCAACACTTATCTCTTGTTCTGTGAAGGGTTGCAGAG	9445943	9446084	9445893	9445945	1	5	AT5G26850	9445231	9450896	None	14811	1307	127602	No_or_no_constitutive_exon
AAATGTTTTGAAATTGAGGCTTAATTTTCTCATGCTGCGTGGGAAAGCAGGT	9510809	9510920	9510970	9510918	-1	5	AT5G27030	9508717	9515565	TPR3	14811	1307	127602	Yes
GATATAAAAGATTGATTGAGCACTGATTGTTGTTTAATTTGTTGGGACAGAA	9834741	9834968	9834691	9834743	1	5	AT5G27765	9834151	9834968	None	14811	1307	127602	No_or_no_constitutive_exon
ATATTGTCATCTTTGGTATCTTACGGTTTTTTGTTCCGTTGGGACCGCAGGG	9942772	9942902	9942952	9942900	-1	5	AT5G27920	9941733	9944942	None	14811	1307	127602	No_or_no_constitutive_exon
AGAATACATTGCGTTTGATTAATAAAGATGTTTTTTCTGCTCTGGGAAAGCA	10300316	10300370	10300420	10300368	-1	5	AT5G28310	10300116	10301844	None	14811	1307	127602	No_or_no_constitutive_exon
GAACCTTGAAATCTGCACTTGAGTCTACTTCTTCTGAACCGTTGGGGAAGGA	10346090	10346287	10346337	10346285	-1	5	AT5G28400	10344023	10348234	None	14811	1307	127602	No_or_no_constitutive_exon
ATTCGGAAAAACTCCCTCTTTAAATTATACATAGGTCTACTGGGCATAAGCC	10373082	10373369	10373419	10373367	-1	5	AT5G28450	10372871	10374190	None	14811	1307	127602	No_or_no_constitutive_exon
AAATAGTTTGGTAATCAAATTTTGATATGATTCCAAGAAGATGGGAAAAGGA	10832340	10832532	10832290	10832342	1	5	AT5G28820	10831798	10832532	None	14811	1307	127602	No_or_no_constitutive_exon
TTCAACCAAGGAAAAAATCCGCGCCAACACCATTCTGACGGGGATTTAAGCG	10941958	10942090	10942140	10942088	-1	5	AT5G28920	10940034	10943378	None	14811	1307	127602	No_or_no_constitutive_exon
AAGCTATCTTGATAATATTGAACCCTAGCGAGGCGGATTCATGCTGGGAGGA	11132174	11132393	11132443	11132391	-1	5	AT5G29070	11132174	11133516	None	14811	1307	127602	No_or_no_constitutive_exon
CAAGTTTATGTTACAAATTTGTATTTGATTTCTCTTTGATTGGGGTACAGAT	12550053	12550316	12550003	12550055	1	5	AT5G33280	12549142	12552561	CLC-G	14811	1307	127602	No_or_no_constitutive_exon
TTAATGACATGGTCGAACATTATGAAGGACTATTGCTTAGTAGGGAGCAGGA	12786275	12786398	12786225	12786277	1	5	AT5G33806	12784838	12787298	None	14811	1307	127602	No_or_no_constitutive_exon
TCAAGAATTGAAATTTACGTAGTTTTTGGGGTTTGGTTGTTTGGGAGTAGGG	12963422	12963534	12963584	12963532	-1	5	AT5G34780	12961681	12963892	KPR	14811	1307	127602	No_or_no_constitutive_exon
CTAGTGAAGAAGCAAACCATGTTGAGCGGATGATCATCGGGGATGGTGAGTT	13185792	13186464	13185742	13185794	1	5	AT5G34870	13185520	13187946	None	14811	1307	127602	No_or_no_constitutive_exon
AGGAGGGGAGAATGTAGTCACCCGCATAAGGGCATCGGGTACGACCAAAGGA	13187667	13187946	13187617	13187669	1	5	AT5G34870	13185520	13187946	None	14811	1307	127602	No_or_no_constitutive_exon
TGAACATTGTTAGTAAGACAATCATGTTATCTCTTAGTTGAAGGGGATAGTT	13686251	13686335	13686385	13686333	-1	5	AT5G35475	13686251	13687326	None	14811	1307	127602	No_or_no_constitutive_exon
ATTGTTGGTGTATCTTACCCATTAGGGTTTTTGTTTTTGGGTTGGGACAGGA	13767283	13767365	13767415	13767363	-1	5	AT5G35590	13765075	13767888	PAA1	14811	1307	127602	No_or_no_constitutive_exon
GAGAGGAAGGTGAGGGCTTTGGAAAGCGATCCCTTTCAATGGGAGTGCAGGA	13785819	13785913	13785963	13785911	-1	5	AT5G35603	13785167	13786329	None	14811	1307	127602	No_or_no_constitutive_exon
GGGTTAAGTAGTGAACCGCTAGCGGAACTGGTTCGTAAGAAAAGGGACAGGC	13788786	13789031	13789081	13789029	-1	5	AT5G35604	13788204	13789345	None	14811	1307	127602	No_or_no_constitutive_exon
TCTAGTTTTCCTATAGAGATTATTTATTTATATTCTTTTGGGGTTGATAGGT	13956671	13957125	13957175	13957123	-1	5	AT5G35790	13956671	13959830	APG1	14811	1307	127602	No_or_no_constitutive_exon
ACATACACTTTTAATGTATTCCTTGTAATGAAAATGTTTGGGGGTTATAGAT	14109180	14109260	14109310	14109258	-1	5	AT5G35960	14108213	14110618	None	14811	1307	127602	Yes
GTGAAAATCGCTAGTGGGGTCTGTCTCTTACTTTTCGCTTGGGTGTGTAGCT	14130594	14130704	14130544	14130596	1	5	AT5G35980	14127959	14136351	YAK1	14811	1307	127602	Yes
CAAAGGTTGTTTTCTTGTTTGGCTACTTAAATTGAGGTTTGTGGGTAAAGGT	14191525	14191926	14191976	14191924	-1	5	AT5G36100	14191525	14194176	None	14811	1307	127602	No_or_no_constitutive_exon
ATAAAGATACAAGAGCTATTTATGCAGTAAATTATTGGACAGTTTGGGAGTT	14321495	14321595	14321445	14321497	1	5	AT5G36300	14320577	14322426	None	14811	1307	127602	No_or_no_constitutive_exon
ATTTTATGTTACATGAGTAAATTTTGTTTTGCTTGTGTTACAGGGTACAGAA	14702466	14703588	14702416	14702468	1	5	AT5G37150	14701329	14704562	None	14811	1307	127602	No_or_no_constitutive_exon
TCAGGTTTAAAGCTGTAACGTTTATTAATGAATTATGTAACAATGGGTAGGT	14795297	14795369	14795247	14795299	1	5	AT5G37350	14792818	14796045	None	14811	1307	127602	Yes
TGTTATGTAACTAATTTATTTTATGTTGAAATAAATATTTGGGTGTATAGAT	14883678	14883994	14883628	14883680	1	5	AT5G37478	14881415	14883994	None	14811	1307	127602	No_or_no_constitutive_exon
TACACAATCTTCTCTGATGCTTGTAGACAAGGAGGAGGAGGGAGAGGAAGAG	14982194	14982254	14982304	14982252	-1	5	AT5G37720	14981618	14984730	ALY4	14811	1307	127602	No_or_no_constitutive_exon
TTGCATTTTTTGGATTTTGGGAATCACAGATTTGTCATTATGTGAGGGAGCC	15193465	15193701	15193751	15193699	-1	5	AT5G38090	15193465	15194089	None	14811	1307	127602	No_or_no_constitutive_exon
CACTTAAGAAGGTTTTTAACTCTCTTGTTTGGTCTGGTAGGGGACTGCAGAT	15270757	15271335	15270707	15270759	1	5	AT5G38220	15268673	15271456	None	14811	1307	127602	No_or_no_constitutive_exon
GGATGATGAGTACAATCATGCATGTTCTCCGATATGAAAATGTGGGGAAGCT	15364059	15364116	15364009	15364061	1	5	AT5G38386	15362773	15364815	None	14811	1307	127602	Yes
AAAACAAAACATAGGATATATTAATTTGGAATTGGATTTGGGGATTATAGGT	15377895	15378045	15378095	15378043	-1	5	AT5G38410	15376987	15378642	None	14811	1307	127602	No_or_no_constitutive_exon
TTAGTGCAACTGAACAATACTTAAGAATAATTGGGAATTGGGAATTATAGGT	15384760	15384895	15384945	15384893	-1	5	AT5G38430	15383166	15385320	RBCS-1B	14811	1307	127602	Yes
GCACCATACATTCTGTTCTCAATCGTCTTCGTGTATATGGGTGGGTGCAGGG	15418443	15418598	15418648	15418596	-1	5	AT5G38510	15417635	15420638	RBL9	14811	1307	127602	Yes
GTGTTAGATTGGCTGAATATGGTGGAAAGATGGCGGTTTTGTGGGAGCAGAA	15478863	15479040	15478813	15478865	1	5	AT5G38680	15477323	15479040	None	14811	1307	127602	No_or_no_constitutive_exon
GATTAGCCGGTGAGAAATTCCAAACCAGCGGGTGGGTTAAAAAAGGGAAGGG	15522788	15522858	15522738	15522790	1	5	AT5G38750	15522649	15523180	None	14811	1307	127602	No_or_no_constitutive_exon
AACAAAGATCGAGAGATTACAACAAGTTAGTTTCGTCGCGGGGGTTATAGAC	15927124	15927361	15927411	15927359	-1	5	AT5G39770	15919240	15927549	None	14811	1307	127602	No_or_no_constitutive_exon
TTCTTTGTTTGTTTTGTTTTGTCTGAATTGTTGTTGGGTTCTTAAAAAAGGG	15987848	15987983	15987798	15987850	1	5	AT5G39940	15987460	15990701	None	14811	1307	127602	Yes
TCGTTACAATTTCAGATTCTCTTTAACTAACATGTGATTCTTGGGAACAGGC	16005913	16006823	16005863	16005915	1	5	AT5G39990	16004252	16006823	GLCAT14A	14811	1307	127602	No_or_no_constitutive_exon
GCCTCATTTACCTGTTTTTCTTTTCTAGTTTGCTAACTTTTGGGAAACAGGT	16081186	16081300	16081350	16081298	-1	5	AT5G40230	16079647	16081893	None	14811	1307	127602	No_or_no_constitutive_exon
ATCTGTAGTTGAAATTGAAATTGATGAAATCTTGGTTGTGTTTGGGAAAGTG	16286177	16286310	16286127	16286179	1	5	AT5G40670	16285710	16287947	None	14811	1307	127602	No_or_no_constitutive_exon
AACTTCAAATTGTTGGAAGTTAGAAATAATCCTGTGACTAACGGGTACAGAT	16341432	16341549	16341382	16341434	1	5	AT5G40810	16339862	16342927	CYC12	14811	1307	127602	Yes
TTTTTTTCTTTTCTTTTCTTTTTCCCTGTGTGTGGTTTCATGGGATATAGGG	16529443	16529578	16529393	16529445	1	5	AT5G41315	16529089	16533287	GL3	14811	1307	127602	No_or_no_constitutive_exon
CCTACGGCCGAATAGAGATGCACCATCTACTACAACAATTGGGTAGACAGAT	16690368	16690455	16690318	16690370	1	5	AT5G41740	16688625	16693119	None	14811	1307	127602	Yes
CTGATTTGCAACGTACTTTGTGTTTCATCTTTTTTTTTTTGGTTGGGTAGCT	16790637	16790748	16790587	16790639	1	5	AT5G41960	16789623	16791042	None	14811	1307	127602	Yes
TTATTAATTTTTAAAAGAAAATTTGTATTTTTGTTCTTGGGAATAAACAGGA	17074625	17074746	17074796	17074744	-1	5	AT5G42630	17073672	17075904	KAN4	14811	1307	127602	No_or_no_constitutive_exon
AAAGATTGCGGGGTTACTTTTCATATATTTTGTGTAGTTTGGGATATCAGAT	17180941	17181276	17180891	17180943	1	5	AT5G42840	17179072	17181365	None	14811	1307	127602	No_or_no_constitutive_exon
TAAATGAGCGTGAATAAATGTGTTTGATACTAGTTTGGGAAAATGTATAGGT	17248907	17249099	17249149	17249097	-1	5	AT5G43010	17248289	17251200	RPT4A	14811	1307	127602	No_or_no_constitutive_exon
TTGTCAGAAATTTTGAAACTGTATGTGTGATTTTTTGGGTTTGGGAATAGGA	17621034	17621153	17620984	17621036	1	5	AT5G43822	17618739	17621979	None	14811	1307	127602	No_or_no_constitutive_exon
TAGAATGACTAGAATCTTTAATGGTCGACTTATTTGATTGGGAAAAACAGGA	17668385	17668512	17668562	17668510	-1	5	AT5G43910	17667309	17670292	None	14811	1307	127602	Yes
TTTTAAGGTCTTCTCAATGCTAAAGTTCTTATTTTGTTTTGTGGGTATAGGA	17684811	17685137	17684761	17684813	1	5	AT5G43940	17684155	17686534	HOT5	14811	1307	127602	Yes
ATGGTGGTCACTCTTACTTGAACACTTGTGGTGATATTGTTTAAGGGCAGGA	17707914	17708085	17708135	17708083	-1	5	AT5G44010	17706395	17709326	None	14811	1307	127602	Yes
ATGTCCATTTCTATATTTAAACATGACTCTTGAAACGTGTGTGGGTGTAGAA	17756237	17756864	17756914	17756862	-1	5	AT5G44120	17756237	17758336	CRA1	14811	1307	127602	No_or_no_constitutive_exon
TTAAATATATACATTCCTCTAATCGGAGTGTTACATATGTGGGGGTTTAGAA	17845606	17845796	17845846	17845794	-1	5	AT5G44300	17845126	17846197	DRMH2	14811	1307	127602	No_or_no_constitutive_exon
TATGTTTCTTAGAGTGTGTTTGATGAAAATTATTGCATTTGGGCACAAAGGT	18008028	18008169	18008219	18008167	-1	5	AT5G44635	18006211	18010667	MCM6	14811	1307	127602	Yes
GAAAAGTGTAATTATTGATAGAAGTCAACCAGAGCTTAATGGGTGGTTAGTC	18389431	18389685	18389381	18389433	1	5	AT5G45370	18387090	18390450	None	14811	1307	127602	No_or_no_constitutive_exon
ATTTTACTTAAAGTTATTAATTTGATTTATGTTGGTCGATGGGTGAATAGTG	18392124	18392220	18392074	18392126	1	5	AT5G45380	18390941	18395928	DUR3	14811	1307	127602	No_or_no_constitutive_exon
AGGCAGCACAGCCAGCAGGGTTGCAGGCAGCACAGCCAGCAGGGTTGCAGGC	18432445	18434831	18434881	18434829	-1	5	AT5G45500	18432445	18435524	None	14811	1307	127602	No_or_no_constitutive_exon
CAGGGTTGCAGGCAGCAGGGTTGCAGGCAGCACAGCCAGCAGGGTTGCAGGC	18432457	18434855	18434905	18434853	-1	5	AT5G45500	18432445	18435524	None	14811	1307	127602	No_or_no_constitutive_exon
AATTTGGTTGACTTTTTTGACTGAATTTGTTTTTTTTTGTTGGGATCAAGTT	18445186	18448755	18445136	18445188	1	5	AT5G45510	18444606	18449446	None	14811	1307	127602	Yes
GTCATCATCACCAACTTAAAAAAAATCTCTCCTTTTTTTGGGTTAAACAGCA	18488291	18488374	18488241	18488293	1	5	AT5G45600	18487797	18489869	TAF14B	14811	1307	127602	No_or_no_constitutive_exon
ATTGGAAGAGTTACTTATGAGTTATTTGTTGTTTTGGGTGGATACAACAGAT	18489069	18489257	18489019	18489071	1	5	AT5G45600	18487797	18489869	TAF14B	14811	1307	127602	Yes
ATCATCACCAACTTAAAAAAAATCTCTCCTTTTTTTGGGTTAAACAGCAGAA	18488294	18488374	18488244	18488296	1	5	AT5G45600	18487797	18489869	TAF14B	14811	1307	127602	No_or_no_constitutive_exon
ATATATGGTATAATTGGGGGAATAATTTGTTTATATTTGGGAGATAAAAGGG	18510479	18510591	18510641	18510589	-1	5	AT5G45640	18507488	18511616	None	14811	1307	127602	No_or_no_constitutive_exon
AATTAATTATGTTGTTGGGTGTGTTGTCGCTTTCACTGGGGATGGTACAGAA	18638724	18638958	18639008	18638956	-1	5	AT5G45960	18636927	18640401	None	14811	1307	127602	No_or_no_constitutive_exon
ACTAAACCCGTGTTTTCCTTCTGCTGCATTGCATTGTTGTCGGGGAAAAGAA	18707545	18708093	18708143	18708091	-1	5	AT5G46150	18707545	18710722	ALIS2	14811	1307	127602	No_or_no_constitutive_exon
TCTTTTTAAGGAATGTGTGTGGTTAGCAACTTTTACTATTGGGTGTGCAGGC	18757246	18757315	18757196	18757248	1	5	AT5G46250	18755279	18758333	LARP6A	14811	1307	127602	No_or_no_constitutive_exon
TTTAAGGAATGTGTGTGGTTAGCAACTTTTACTATTGGGTGTGCAGGCAGCT	18757250	18757315	18757200	18757252	1	5	AT5G46250	18755279	18758333	LARP6A	14811	1307	127602	No_or_no_constitutive_exon
ATCACATTCGTCGTGGTGAAGCTGATATGATGATTGCTGGTGGGACTGAGGC	18775641	18775782	18775832	18775780	-1	5	AT5G46290	18774055	18776839	KASI	14811	1307	127602	No_or_no_constitutive_exon
ATATCTAACCGGTGAATCGGTTTATCTTTTTGGGCGGGTAAAAAAAACAGGG	19106816	19107082	19106766	19106818	1	5	AT5G47050	19106296	19108348	None	14811	1307	127602	No_or_no_constitutive_exon
TGAGTTCTTGAAGCCGGCTGATGGAAAGAGGTACAACGGGAGAGGTGGAGGC	19169021	19169337	19169387	19169335	-1	5	AT5G47210	19168940	19171263	RGGC	14811	1307	127602	No_or_no_constitutive_exon
TGTTGTATGGTTAATCTTCCCCTTTTGTTGGTTTTGGGATGGTGAAATAGGA	19204597	19205285	19204547	19204599	1	5	AT5G47320	19203051	19205285	RPS19	14811	1307	127602	No_or_no_constitutive_exon
TTACTTATTTGAAATTCTCTTGATTTGTCGGTTGATCTTTGCATGGGCAGAG	19260743	19260871	19260693	19260745	1	5	AT5G47480	19257026	19263425	MAG5	14811	1307	127602	Yes
GAGTCTTGTTGAACTTATACTAATTGTTTTGAGTCATTCTTTGGGTAAAGGC	19262050	19262349	19262000	19262052	1	5	AT5G47480	19257026	19263425	MAG5	14811	1307	127602	Yes
AGATAATGTGCATGCTTAGAACTGATCATTTTACTCTTTTTCGGGGGCAGGT	19262651	19263425	19262601	19262653	1	5	AT5G47480	19257026	19263425	MAG5	14811	1307	127602	Yes
TTTGTGACCATCATGATCATGATGCTGAGATTGTTAATGGGGTGGTGCAGGA	19330884	19331405	19330834	19330886	1	5	AT5G47710	19329543	19331477	CAR11	14811	1307	127602	No_or_no_constitutive_exon
TACATTATTAATAGGTTCAGCTAATCATTTTAACTTTTCGGGTAAGACAGGG	19486686	19486834	19486636	19486688	1	5	AT5G48090	19484014	19488657	ELP1	14811	1307	127602	Yes
AGATTTTTTAATTAAAATTTTGACTTTGTTATAACTTTTGGGATTAACAGGA	19637911	19638028	19638078	19638026	-1	5	AT5G48460	19636044	19639529	FIM2	14811	1307	127602	No_or_no_constitutive_exon
AACGGCACAACAAACAGAGATTAAGAAGACAATCACTAAGTGGGAACAAGTC	19694149	19694379	19694429	19694377	-1	5	AT5G48575	19694149	19695065	None	14811	1307	127602	No_or_no_constitutive_exon
CCAATAAGAAAACTTGCAAGGGTGATTAGTTCTTTTGGTCCAGGGAGCAGGA	19778523	19779450	19778473	19778525	1	5	AT5G48780	19777452	19779815	None	14811	1307	127602	No_or_no_constitutive_exon
CTCAACAAGAAGAGTTTTGTGATGATCTTGTAAACTCTACATGGGAATAGGC	19815834	19815942	19815992	19815940	-1	5	AT5G48880	19814394	19817955	KAT5	14811	1307	127602	Yes
CAAAATCTTTGTCTTTAAACTGTTGTTTTCTATTGGTTTTGGGATGTTAGCC	19927022	19927240	19926972	19927024	1	5	AT5G49152	19924321	19929377	None	14811	1307	127602	No_or_no_constitutive_exon
TATTCATTGGAATCTTTGATGAGTTTTGTTATCGAATTTGGGTAATATAGAT	20115642	20115798	20115848	20115796	-1	5	AT5G49570	20111858	20116269	PNG1	14811	1307	127602	No_or_no_constitutive_exon
TAGTTTTAAAGAACCTCTTTTCCATGTTATTGACTTGGGCGGTAATGCAGAT	20114634	20114748	20114798	20114746	-1	5	AT5G49570	20111858	20116269	PNG1	14811	1307	127602	No_or_no_constitutive_exon
CAATGCCATAAGCTTTAGCTTAACTCAAGAAAGATTTATTGCGGGTGCAGGT	20202256	20202512	20202562	20202510	-1	5	AT5G49730	20201036	20204595	FRO6	14811	1307	127602	No_or_no_constitutive_exon
CATTTATAATAATAACATGAAATTTCTTAAAAATATGCTAATGGGATTAGGG	20392843	20393263	20392793	20392845	1	5	AT5G50130	20389914	20393306	None	14811	1307	127602	No_or_no_constitutive_exon
ATTCTCAAAAAAGCTCATCTGAAATGGGTTTTGGTATTGGGACATGGCAGGT	20745348	20745700	20745750	20745698	-1	5	AT5G51020	20745348	20747305	CRL	14811	1307	127602	No_or_no_constitutive_exon
GTGCTTGAAAAGTATATTCCTTATTATGACTTTGATTAAGGGTGGAGCAGAG	20789826	20789926	20789776	20789828	1	5	AT5G51150	20788912	20791940	None	14811	1307	127602	No_or_no_constitutive_exon
AAGATGTACTTAAACAAGATTTTGGTCTTTATTTATGGGGTGGTGGGTAGGA	21093680	21093947	21093997	21093945	-1	5	AT5G51900	21093680	21094454	None	14811	1307	127602	No_or_no_constitutive_exon
CATTGTCATTTTTGTTGGACTAATCAGTGGTTTTTGGGATATGGAAACAGTT	21253037	21253235	21252987	21253039	1	5	AT5G52340	21250645	21254137	ATEXO70A2	14811	1307	127602	No_or_no_constitutive_exon
CTTTTGTTAGTGTTTTATTGGGGCTAAAGAGTTAACTTTGGGTGAAACAGAA	21466504	21466880	21466454	21466506	1	5	AT5G52920	21463466	21466880	PKP2	14811	1307	127602	No_or_no_constitutive_exon
TTGTGTTGTCTGTTATGTATGATGATGGGGTGGGGGTGGGGGGGTGACAGAG	21641175	21641288	21641338	21641286	-1	5	AT5G53340	21640808	21643666	HPTG1	14811	1307	127602	Yes
ATCCGGTAAGAGATTGTTAGTTATGATGCTGGTACTTTTTGGGAAGCTAGGT	21644933	21645034	21644883	21644935	1	5	AT5G53350	21643766	21647774	CLPX1	14811	1307	127602	No_or_no_constitutive_exon
AAGATGTGAACCTCAAAACAAAACACATGAAGAGCCGAGAAGAGGGAGAGCC	22184084	22184102	22184034	22184086	1	5	AT5G54600	22182842	22184610	RPL24	14811	1307	127602	No_or_no_constitutive_exon
TTGATTTTTTCCATTGGTATGTGCCTTAAACATATTCATGGTATGGGCAGGT	22235296	22235527	22235577	22235525	-1	5	AT5G54730	22233788	22237370	ATG18F	14811	1307	127602	Yes
ATTTCTTATGTTAGTTAATAATGTTTTTATATTTTTTTGGGTGTATGAAGGT	22316305	22316935	22316255	22316307	1	5	AT5G54980	22315633	22316935	None	14811	1307	127602	No_or_no_constitutive_exon
CTATAGGGATGTTTTTTTTGGTTTACGCTAATTGGCAATGCTGGGAACAGGA	22342943	22343144	22342893	22342945	1	5	AT5G55060	22341749	22346646	None	14811	1307	127602	Yes
TCCTAACAGTGGAGGGTGGGGTGCTGGTGAAGATCTGGGTAGTGGAAGAGCT	22544655	22545207	22545257	22545205	-1	5	AT5G55670	22543727	22547062	None	14811	1307	127602	No_or_no_constitutive_exon
TTGAAGTGTTAGCTTATTCGTACTTATGGCTTGTTTACCTATGGGAGCAGAT	22826852	22827092	22827142	22827090	-1	5	AT5G56360	22823188	22828062	PSL4	14811	1307	127602	No_or_no_constitutive_exon
CGTCAAACACTTTTTTGTTTTGTTTCTTTCTTTGGCAAATGGGAGAGAAGCG	22834412	22834645	22834362	22834414	1	5	AT5G56368	22833963	22834645	None	14811	1307	127602	No_or_no_constitutive_exon
ACAATATATTTGGGCAATTGCTTGATGTTGTTGATCATTTTATGGGACAGGT	23103730	23103816	23103680	23103732	1	5	AT5G57090	23100515	23105228	PIN2	14811	1307	127602	Yes
AGGAGAAGAATTTTTCATTGAAAATTGTGTGTATTTGGGTGTGATTGAAGTT	23153083	23153254	23153033	23153085	1	5	AT5G57150	23152173	23155066	None	14811	1307	127602	No_or_no_constitutive_exon
TATTAATGTTTTCTTTTCTTTTTGTGGTTGGTGATGGGATGTGGGAACAGGG	23170712	23171025	23170662	23170714	1	5	AT5G57180	23167773	23171025	CIA2	14811	1307	127602	No_or_no_constitutive_exon
TTGGGTCTTTCAAAGGTTAAGTATTTTAGTCTTATTTTGGGATGATGCAGCT	23457015	23457144	23456965	23457017	1	5	AT5G57940	23456564	23460621	CNGC5	14811	1307	127602	No_or_no_constitutive_exon
TCCATTAAGATAGAAGCATCTTCTGAACGTTTTCATATTGAATTGGGCAGAT	23464625	23464721	23464771	23464719	-1	5	AT5G57960	23462703	23466678	None	14811	1307	127602	Yes
ATCGAAATTGATCCCAAAAATGATTGACTCTGTATATGTGGGTGGTGTAGAT	23500060	23500697	23500747	23500695	-1	5	AT5G58070	23500060	23501416	TIL	14811	1307	127602	No_or_no_constitutive_exon
CATGCCAACTTACTCTGAAATGCTCTTAATCTTTGTGGGTAAAACGCCAGCC	23525402	23525585	23525352	23525404	1	5	AT5G58140	23523824	23533111	PHOT2	14811	1307	127602	Yes
TTTTATCCAAATTGTTTTCTAATAAGCTTTTGCATATTTGGGTGATGCAGGT	23564591	23564708	23564541	23564593	1	5	AT5G58270	23561889	23567244	ABCB25	14811	1307	127602	No_or_no_constitutive_exon
GGAGAAGCAGAGGAGGGAACTAGAAGAAGTAGCAGAAGAGAAGAGGGAAGTG	23579528	23579786	23579478	23579530	1	5	AT5G58320	23577127	23579786	NET4A	14811	1307	127602	No_or_no_constitutive_exon
TACCAATAATTGGTCTTATTTTATGTATCTTTGGTTTTCCGGGTGTGTAGCT	23581296	23581634	23581684	23581632	-1	5	AT5G58330	23579721	23582395	None	14811	1307	127602	Yes
TTCTTCTCTTAATTGTTAGATAATATCAATGGAGCTAAGGTGTTGGGAAGGA	23745478	23745636	23745428	23745480	1	5	AT5G58790	23744729	23745981	None	14811	1307	127602	No_or_no_constitutive_exon
TGTTAAAAAGCACCCACCTTGTTTTGAAATATCTTCCAAACTTGAGGGAGAC	23818422	23819240	23818372	23818424	1	5	AT5G59000	23818183	23820315	None	14811	1307	127602	No_or_no_constitutive_exon
ATCGGTGAAGCCTAAAACCCTTCCTGTTATATTGTTAGATATGGAGGGAGTT	23872666	23872907	23872957	23872905	-1	5	AT5G59130	23869979	23873849	SBT4	11	14811	1307	127602	No_or_no_constitutive_exon
AAAAAAAAAATGGTGAAGACGCCTAAACCCTAGTAAGAGTGGGGCTTAAGCC	24039780	24039979	24039730	24039782	1	5	AT5G59660	24035649	24039979	None	14811	1307	127602	Yes
TTTCAGCTAAAGGTTTGATTTTTCGAAATTCGAATTTCTGGGGAAAGTAGAA	24105357	24105425	24105307	24105359	1	5	AT5G59830	24105040	24107241	None	14811	1307	127602	No_or_no_constitutive_exon
CTTGTGAGGTGTATTGAAAGTGTGTTTGTCTTACTGGGTTAGCAGAGGAGGA	24141337	24141858	24141287	24141339	1	5	AT5G59950	24139938	24141937	None	14811	1307	127602	No_or_no_constitutive_exon
TCCATCTTGTGAGGTGTATTGAAAGTGTGTTTGTCTTACTGGGTTAGCAGAG	24141332	24141937	24141282	24141334	1	5	AT5G59950	24139938	24141937	None	14811	1307	127602	No_or_no_constitutive_exon
TTTTTTGTTTCTCGTTTCTTATTGGGCTGAGGTTTTGGTGAAGGGATTAGAA	24200234	24200655	24200705	24200653	-1	5	AT5G60100	24197970	24201415	PRR3	14811	1307	127602	No_or_no_constitutive_exon
TCTTTCTGCATTAAATATTCATGACCTCTCTACAATTCTTGGTGGGTCAGGC	24245869	24245982	24246032	24245980	-1	5	AT5G60210	24243008	24247888	RIP5	14811	1307	127602	No_or_no_constitutive_exon
TGAACAATTTGATGAAATCTACTTGTTGTTGTGTTTATATAATTGGGTAGGT	24283543	24283665	24283493	24283545	1	5	AT5G60370	24282665	24285061	None	14811	1307	127602	Yes
ATTGTGGTAATTGTTTGCAAACTTGGTTCCTTCTTTTGGGGAAACAAAAGGC	24311613	24311670	24311720	24311668	-1	5	AT5G60450	24308254	24312784	ARF4	14811	1307	127602	Yes
CACATGTATGAATCCCTTCTTGTTGGTTTCATTTTTTGGGGATAAATCAGGA	24337102	24337200	24337250	24337198	-1	5	AT5G60540	24336622	24338802	PDX2	14811	1307	127602	No_or_no_constitutive_exon
GTTCATCACCTAATGCTGTCTTCAAACTGTTTCTATGGGGAAAAAAACAGGA	24341454	24341550	24341404	24341456	1	5	AT5G60550	24339228	24342590	GRIK2	14811	1307	127602	No_or_no_constitutive_exon
TTAAGCGGTAAAATGTTTAAATTTACCTTAACACTTTGTTATGGGTGCAGAT	24420275	24420812	24420862	24420810	-1	5	AT5G60720	24418194	24422274	None	14811	1307	127602	No_or_no_constitutive_exon
ATAGATTGCCTTTTTTGTGAACAGTAACTTATGATGTTCTGGGGATATAGGT	24598412	24598475	24598362	24598414	1	5	AT5G61140	24589905	24603522	BRR2C	14811	1307	127602	Yes
CTTATGGATCACTTTGTCTTTTGTACATGGAAATATGGCGTGGTGGGTAGAT	24606517	24606647	24606697	24606645	-1	5	AT5G61150	24603633	24607725	VIP4	14811	1307	127602	Yes
CATTAGAAATTGAACTAATATTCAACTGCTTCTCACTGGGGTAAAACCAGAG	24604074	24604326	24604376	24604324	-1	5	AT5G61150	24603633	24607725	VIP4	14811	1307	127602	No_or_no_constitutive_exon
TTTGTAGTTCTGATTGCACATTATGTTGTGGACTTTTTACGGGTTGACAGTA	24735819	24735936	24735986	24735934	-1	5	AT5G61500	24733784	24736876	ATG3	14811	1307	127602	Yes
TCTTAGATCTTTCATTTGATGAATGATTTTTCCATAATTAACGGGAATAGGG	24803944	24804121	24804171	24804119	-1	5	AT5G61730	24803426	24807920	ABCA9	14811	1307	127602	Yes
TTTGAAAACATGGTTTTGAATCGATTATATGACATTTTGGGTGGGTGCAGAG	24808641	24808972	24808591	24808643	1	5	AT5G61740	24808405	24812739	ABCA10	14811	1307	127602	No_or_no_constitutive_exon
TGACTTTAGCTGTTAGCTGACATAATTACTCGTTTATTTTGGGTGGTCAGGA	24857378	24857472	24857522	24857470	-1	5	AT5G61910	24855620	24864172	None	14811	1307	127602	No_or_no_constitutive_exon
CTTCTCATTCAAAATCACTGCTGAAAATGTTACCTTTTGGGAACATATAGAG	25050971	25052054	25050921	25050973	1	5	AT5G62380	25050151	25052054	NAC101	14811	1307	127602	No_or_no_constitutive_exon
TTCAAAATAACGTAAGATTTGTTTGGTGTGGCTCACGTGGGAGTAACCAGGC	25054613	25054781	25054831	25054779	-1	5	AT5G62400	25054613	25055664	None	14811	1307	127602	No_or_no_constitutive_exon
TCTCAATAAAAAATTTGATTTTTTGTTGTTGTTGTTGTTGATGGGATTAGGT	25201301	25201508	25201251	25201303	1	5	AT5G62740	25200837	25202839	HIR1	14811	1307	127602	No_or_no_constitutive_exon
TATTCAAAGTTCTTGGATTGTATCCTTATGTCTTTTTTGGGGGGAAATAGGT	25340913	25341333	25341383	25341331	-1	5	AT5G63180	25340913	25343369	None	14811	1307	127602	No_or_no_constitutive_exon
CAAGATTTTGATCATTGATGTGACTATAAACCTGTGATTAATGGGCACAGGT	25388129	25388275	25388325	25388273	-1	5	AT5G63380	25387410	25390227	4CLL9	14811	1307	127602	No_or_no_constitutive_exon
TAGCTAGGTTTACAACGTGAGATGTTGAAGTTAGCATTCGGGGACGATAGTG	25459529	25459737	25459787	25459735	-1	5	AT5G63595	25459086	25460436	FLS4	14811	1307	127602	No_or_no_constitutive_exon
ATATCAAATTTTAAACGTTGGATTTTCGTCCAAATTTTTGGGGGTACCAGGG	25461399	25461727	25461777	25461725	-1	5	AT5G63600	25460590	25462568	FLS5	14811	1307	127602	No_or_no_constitutive_exon
CCTTGTTTGGTTTATTGATTGCATAATGTTGCTAAATTTGTGCAGGGAAGTT	25488997	25489054	25488947	25488999	1	5	AT5G63670	25487926	25489600	SPT42	14811	1307	127602	No_or_no_constitutive_exon
TCGCTGATCTCCATTGTTACATCAACACTTTAAACTTGTAATGGGTGCAGGG	25556940	25557096	25557146	25557094	-1	5	AT5G63860	25554415	25559499	UVR8	14811	1307	127602	No_or_no_constitutive_exon
AAACTTTTTGGTATCTGTTTCTGATGTTTGTGTGCACAATACATGGGCAGGT	25626908	25627019	25626858	25626910	1	5	AT5G64030	25623951	25628559	None	14811	1307	127602	No_or_no_constitutive_exon
TGATTGGCAAGATGTGGTACAAGTGAATAAGAAGACGAATGTTGGGAAAGGG	25737203	25737608	25737658	25737606	-1	5	AT5G64360	25736170	25738676	None	14811	1307	127602	No_or_no_constitutive_exon
TGTCTGGAATCGTCTTTCCTTACCTGTTTGTTTGTGTTTTTGGGAAATAGGT	25749624	25749794	25749574	25749626	1	5	AT5G64400	25747855	25750830	None	14811	1307	127602	No_or_no_constitutive_exon
AAGGTTCTAAACTTGTCGTATACCAAACAAACTTAATTCTCGAGGGTTAGAG	26000810	26000927	26000760	26000812	1	5	AT5G65080	25997503	26002619	MAF5	14811	1307	127602	No_or_no_constitutive_exon
ATTGCAATCCTGATTGTTTGGTCCTTGACCATTTGTTTTGTTGGGATAAGCT	26045886	26046134	26045836	26045888	1	5	AT5G65180	26045326	26048031	None	14811	1307	127602	No_or_no_constitutive_exon
TGTACGTTTCCATAACATTTTCACTTTTTTTGTTTTGGTTTTGGGGACAGTT	26268505	26268750	26268455	26268507	1	5	AT5G65690	26266179	26269763	PCK2	14811	1307	127602	Yes
AAGTGATGGCATGGTAAAATGATATTTCGTATGTGTATGTGGGCATGTAGGA	26374161	26374314	26374364	26374312	-1	5	AT5G65930	26369856	26376572	ZWI	14811	1307	127602	Yes
ACAGATTACTATAAGGCCCAATATCAACTTCCTAAACTAAGCGGGTGAAGAT	26379131	26379247	26379297	26379245	-1	5	AT5G65940	26376577	26379681	CHY1	14811	1307	127602	No_or_no_constitutive_exon
AATATGTGACATTGTTGATAACAATATCTGAAATTATAGTGGGAGCCAAGGC	26376673	26376950	26377000	26376948	-1	5	AT5G65940	26376577	26379681	CHY1	14811	1307	127602	No_or_no_constitutive_exon
AACAAGTTTCATCGTTTGAACACTTTTTTCTCTCTGTAAAATGTGGGCAGCT	26385688	26385824	26385638	26385690	1	5	AT5G65960	26385347	26387447	None	14811	1307	127602	No_or_no_constitutive_exon
TCAGACTTAATTGTTGAGTTGATCGTGTGATTAATTTTTGTCAAGGGCAGCT	26393255	26393516	26393205	26393257	1	5	AT5G65980	26392335	26394768	PILS7	14811	1307	127602	Yes
TCGAGACTAAATTCGTGGAATCCCATCACTAATTTGGTCCAATTGGGCAGGT	26421044	26421130	26420994	26421046	1	5	AT5G66060	26419377	26421642	P4H10	14811	1307	127602	Yes
ATAAAAAAAGGCATAGAAAGACTAAAGGTAGAATGTGGATGGGATTGTAGGG	26429616	26430108	26429566	26429618	1	5	AT5G66100	26427185	26430108	None	14811	1307	127602	No_or_no_constitutive_exon
TTTATTTCTTTATTTCCTTATGAGTGTGTTTTAATTTGGTGGGGGTGCAGTT	26443333	26443537	26443587	26443535	-1	5	AT5G66150	26438838	26444434	None	14811	1307	127602	No_or_no_constitutive_exon
CATGAAACATTATTGTGTAGTTGACACTGATGAAACATCCATGGGAACAGGA	26439798	26439883	26439933	26439881	-1	5	AT5G66150	26438838	26444434	None	14811	1307	127602	Yes
AGTCTGTGCCAGATGTATTTATTAAACTGTTTTGTTTGGGGTGGGAACAGGG	26450963	26451270	26451320	26451268	-1	5	AT5G66190	26450963	26453199	LFNR1	14811	1307	127602	Yes
AAACACGTCATATATTACATTTTTTAAATTTTCTTCTCTGGTGGGAAAAGGT	26461654	26461878	26461604	26461656	1	5	AT5G66230	26461151	26464171	None	14811	1307	127602	No_or_no_constitutive_exon
CGATAAATCACCTAATTAGTATGTGTGATTGATCTGACATGTGTGGGCAGAT	26486206	26486523	26486573	26486521	-1	5	AT5G66310	26485665	26491721	KIN7H	14811	1307	127602	Yes
TTATCGTTGAAAACGAAATATTGACACTGATGTTTTATTTTGGGGTATAGAC	26535723	26536045	26535673	26535725	1	5	AT5G66450	26534613	26536524	None	14811	1307	127602	No_or_no_constitutive_exon
TTTTTTTTTTTTTTGTGTTTCCCTAAATCAATGATCTTGGGGTTGAATAGGT	26694267	26694373	26694423	26694371	-1	5	AT5G66840	26692701	26695384	None	14811	1307	127602	Yes
TTTTGTAGATTAGGACAGTTGTGAATGACTTGTAACTATGGGAGTTGCAGAT	26711207	26711282	26711157	26711209	1	5	AT5G66880	26710301	26712971	SRK2I	14811	1307	127602	Yes
TTTGTTTCTTGTGTTCTTGATGTGTTGTTGTTACTGGGGAATAAATGCAGGT	26725166	26725657	26725116	26725168	1	5	AT5G66920	26722700	26725657	sks17	14811	1307	127602	No_or_no_constitutive_exon
TTCTCCGCTTGAAGGTGTTGTGGTTAATTTCTTGTGGCCTTATGGGACAGTT	26963121	26963335	26963385	26963333	-1	5	AT5G67610	26960903	26963736	None	14811	1307	127602	No_or_no_constitutive_exon
