# Supplementary material for: Widespread Separation of the Polypyrimidine Tract From 3′ AG by G Tracts in Association With Alternative Exons in Metazoa and Plants
Source: Front Genet. 2019 Jan 14;9:741. doi: 10.3389/fgene.2018.00741 (PMC6339879; doi:10.3389/fgene.2018.00741)
Supplement: DATA FILE S2 — Sequences of REPAG 3′ SS from each species of metazoa, plants and protists. [file Data_Sheet_2.zip › Supplementary data 2/Protists_Release38_plasmodium_yoelii_gca_900002395.txt]

REPA_GGG_Sequence	Exon_Start	Exon_End	Pos_-50	Pos_+2	Strand	Chromosome	GeneID	Gene_Start	Gene_End	Gene_Name	Number_of_REPAs	Number_of_REPAs_has_GGG	Number_of_Intron(Intra_genic_Region)	Upstream_Constitutive_Exon
CACAATCTAGCTATATTTAAATATATATATTTTTTTTATTAACGGGTCAGGT	195213	195340	195390	195338	-1	1	PYYM_0104900	194308	195719	None	399	10	9481	No_constitutive_exon_found_in_species
ATAGATGTGTTCAAATAACCATATACCATGAATTATTTTTTTGGGTAAAGGA	1195278	1195357	1195407	1195355	-1	11	PYYM_1131100	1195024	1197045	None	399	10	9481	No_constitutive_exon_found_in_species
TTTTCTACATTTTCTGCATTTTCTGCATTTGGGGTGGGTGGGTAAATCAGGT	2078143	2078649	2078699	2078647	-1	13	PYYM_1354200	2077188	2080185	None	399	10	9481	No_constitutive_exon_found_in_species
TCATGGTGTTTCCCACTTTTTCCACTGGCCCGACTTTGCTTGGGTAATAGAT	2077686	2077837	2077887	2077835	-1	14	PYYM_1454400	2071446	2080018	None	399	10	9481	No_constitutive_exon_found_in_species
ATATTTTTCTTATTTTTATGTTGGTATTTATCATTTGGATGGGGAAAAAGTT	245805	245853	245903	245851	-1	2	PYYM_0204350	245805	246529	None	399	10	9481	No_constitutive_exon_found_in_species
TTAATTTTTTATTGACAAATCATAATTTACGCTATTTTTTATGGGTGTAGGA	310549	310604	310654	310602	-1	4	PYYM_0408200	310262	311952	None	399	10	9481	No_constitutive_exon_found_in_species
TTTTTTTTTTTTTTTTTTTTTTTTTTTTTTTTTTTTTTTTAAGAGGGGAGCC	630048	630234	629998	630050	1	6	PYYM_0616000	626528	630234	None	399	10	9481	No_constitutive_exon_found_in_species
ACAATAAAATATAATTATTATATATATGCATATTTTTTTTTGGGAATTAGTA	1004167	1004237	1004117	1004169	1	6	PYYM_0625400	1003481	1005122	None	399	10	9481	No_constitutive_exon_found_in_species
TATTTTTTACTATTTTTATATTAGCGTTCATCATTTGACTTTCGGGAAAGGC	840324	840429	840274	840326	1	7	PYYM_0722300	839271	840429	None	399	10	9481	No_constitutive_exon_found_in_species
TATTTTTTACTATTTTTATATTAGCGTTCATCATTTGACTTTCGGGAAAGGC	847546	847651	847496	847548	1	7	PYYM_0722500	846456	847651	None	399	10	9481	No_constitutive_exon_found_in_species
